# Supplementary material for: FRESCo: finding regions of excess synonymous constraint in diverse viruses
Source: Genome Biol. 2015 Feb 17;16(1):38. doi: 10.1186/s13059-015-0603-7 (PMC4376164; doi:10.1186/s13059-015-0603-7)
Supplement: Additional file 4: — Sequence alignments (zip folder of FASTA alignments). [file 13059_2015_603_MOESM4_ESM.zip › alignments/rabies/LP.fa.revtrans]

>AFN24134
---ATGATTGATCCGGGAGAGGTTTTTGACGACCCCGTAGATCCGATTGAGTTGGAGGCCGAGTCGAGAGGGAACCCCGCCATCCCCAACATCTTAAGAAACTCTGACTACAATCTCAACTCTCCTCTAATAGAGGACTCGGCCCAATTGATGTTAGAATGGTTGAAGACAGGGAATAGGCCTCTCCGGATGACTCTGACAGACAACTGCTCTAGGTCTTACAAAGTCCTGAAAGATTATTTCAAGAAGGTAGACCTAGGATCTATCAAAGTGGGTGGAACTGCTGCACAATCTATGATCTCCCTTTGGCTGCACGGTGCATATTCTGAATCGAACAGAAGCCGAAAGTGTATAACAGACTTGGCTCAGTTCTACTCCAGATCTTCTCCCATAGAGAAGCTATTAAACTACACACTAGAGAATAGAGGGCTGAGAACCCCCCCAGAGGGGGTCCTAAGCTGTCTTGAGAGGGTCGATTACGATAAAACATTTGGGCGGTATTTGGCTAATATATATTCCTCTTATCTATTCTTTCACGTGATCACCCTTTATATGAATGCCTTGGACTGGGATGAGGAGAAGACCATCCTAGCACTGTGGAAAGATTTGGCATCAGTCGATGTTGGAAAGGACTTGGTCAAGTTTAAAGATAAGATATGGGGACTGCTGATTGTGACCAAAGATTTTGTGTATTCCCAAAGTTCTAGTTGTCTCTTCGATAGAAACTATACACTTATGTTAAAAGATCTTTTTTTGTCTCGGTTCAACTCCCTAATGATTCTTCTTTCTCCTCCGGAACCTAGATATTCGGATGACCTGATCTCTCAGCTGTGTCAACTATATATCGCAGGAGATCACGTCTTGTCCATGTGCGGAAACTCTGGATATGAGGTCATCAAAATACTGGAGCCTTATGTTGTGAACAGCTTAGTTCAGAGGGCAGAAAAGTTCAGGCCTCTCATTCATTCCCTAGGAGATTTTCCTGCATTTATAAGAGATAAGGTGGGTCAACTTGAGGGAACATTTGGTCCTAGTGCAATAAGATTCTTCAAGGTTCTGGATCAATTTGACAATATACACGACTTAGTCTTTGTGTACGGCTGTTACAGGCATTGGGGACATCCTTACATAGATTATAGAAAGGGTTTGACAAAGCTATATGATCAAGTCCATATCAAGAAAGTAATAGATAAATCCTATCAAGAATGCTTGGCAAGTGACTTGGCCAGAAGGATCCTCAGGTGGGGATTTGATAAGTACTCCAAATGGTATCTTGATTCGCGACTTCTTCCGAGAGACCACCCCCTGACTCCTTATATCAAAACCCAGACATGGCCTCCCAAACATATAGTGGATTTGGTGGGTGACACTTGGCACAAGCTCCCAATCACTCAGATTTTTGAGATTCCCGAATCAATGGACCCATCAGAGATACTCGATGACAAATCACACTCCTTCACTAGAACAAGACTGGCGTCATGGCTATCGGAGAACAGAGGAGGGCCAGTTCCCAGTGAAAAGGTCATTATCACGGCCCTTTCCAAACCCCCTGTCAATCCCAGAGAATTCCTAAAATCTATAGACCTTGGAGGATTACCTGACGAAGATTTGATAATTGGTCTTAAACCCAAGGAAAGGGAGCTGAAGATTGAGGGTCGGTTTTTTGCTTTGATGTCCTGGAATTTGAGGTTGTATTTTGTCATCACAGAAAAACTCCTCGCGAATTATATCTTGCCACTTTTTGACGCATTGACTATGACAGACAACTTGAACAAGGTGTTTAAAAAGTTGATCGACAGAGTCACCGGACAGGGGCTTTTGGACTATTCAAGAGTCACATACGCCTTTCACCTGGACTATGAGAAATGGAATAATCATCAGCGGCTGGAATCGACTGAGGATGTATTTGCCGTACTTGATCAAGTGTTTGGACTGAAAAGGGTGTTTTCCAGAACTCATGAGTTTTTTCAGAAGTCCTGGGTCTATTATTCAGATAGATCTGACCTCATCGGATTATGGGAAGATCAAATATACTGTCTAGACATGTCAGTCGGTCCGACATGTTGGAACGGCCAAGATGGCGGGCTAGAGGGTTTGAGACAAAAGGGCTGGAGTCTGGTCAGTCTGTTAATGATAGACCGTGAATCTCAAACCAGGAACACAAGGACTAAGATATTGGCCCAAGGGGACAATCAGGTTCTTTGCCCGACATATATGTTGTCGCCGGGGCTTTCCAGAGAGGGGCTTCTCTATGAGCTGGAGAGCATATCAAGAAATGCTCTCTCAATATACCGTGCCATAGAGGAGGGGGCTTCCAAACTGGGGCTCATTATAAAGAAGGAAGAGACCATGTGTAGTTATGATTTCCTCATCTATGGAAAGACCCCCTTGTTTCGAGGCAACATCTTGGTGCCTGAGTCCAAGAGATGGGCTAGAGTCTCTTGTATCTCCAATGATCAGATAGTCAACCTCGCCAATATAATGTCAACAGTATCTACCAATGCCTTGACTGTAGCACAACACTCTCAATCTCTAATCAAGCCGATGAGGGACTTTTTACTTATGTCAGTTCAAGCTGTATTCCATTACCTGCTGTTTAGCCCTATCCTGAAGGGCAGAGTTTACAAGATCCTGGGTGCAGAAGGGGACAACTTTCTTCTAGCTATGTCTAGAATCATTTATCTAGACCCCTCTTTGGGGGGAGTATCTGGAATGTCTCTCGGAAGGTTCCACATACGTCAATTCTCAGATCCTGTCTCAGAAGGGCTGTCCTTTTGGAGAGAGATCTGGCTGAGCTCCAATGAGTCGTGGATTCACGCACTATGTCAAGAGGCGGGAAACCCGGATCTGGGGGAGAGGACACTGGAGAGCTTTACTCGTCTGCTCGAAGATCCTACCACTCTGAATATTAGAGGAGGAGCCAGTCCCACCATTCTTCTAAAGGATGCGATCAGAAAAGCCCTGTATGATGAAGTAGACAAAGTCGAGAACTCAGAGTTTAGAGAGGCGATCCTCCTGTCCAAGACCCATAGGGACAACTTTATCCTCTTTTTGAAATCTGTCGAGCCTTTGTTTCCCCGATTCCTCAGTGAACTCTTCAGTTCATCGTTCTTAGGGATTCCTGAGTCAATTATCGGGTTGATACAGAACTCTAGAACAATAAGAAGACAGTTTAGAAAGAGTCTTTCAAGAACACTAGAAGAATCGTTTTACAACTCCGAGATCCATGGGATCAACAGGATGACACAGACTCCCCAAAGGGTCGGGAGGGTCTGGACCTGCTCCTCGGAGAGGGCAGATCTCTTAAGAGAGATCTCGTGGGGAAGGAAGGTGGTTGGTACCACAGTGCCTCATCCCTCCGAAATGTTGGGGTTACTTCCGAAATCCTCGATCTCCTGCCCCTGTGGGGTGACAGGAAGGGGAACTCCTCGAATATCAGTGTCTGTGCTTCCGTCTTTTGATCAGTCATTTTTCTCGAGAGGCCCTCTAAAGGGATACCTGGGCTCGTCCACCTCCGTGTCGACTCAGCTATTCCACGCATGGGAGAAGGTCACCAATGTTCACGTTGTGAAAAGAGCCTTGTCTCTTAAAGAGTCTATAAACTGGTTCATTACAAGGAACTCAAATCTGGCCCAAACCCTAGTTAGAAACATAATGTCCCTGACAGGTCCAGATTTTCCGCTAGAAGAGGCTCCTGTTTTCAAGAGAACGGGGTCTGCCCTGCATAGGTTCAAGTCAGCCAGATACAGTGAAGGAGGTTACTCCGCTGTCTGTCCTAATCTTCTTTCTCACATCTCTGTCAGCACAGACACGATGTCTGATTTGACTCATGATGGAAGAAACTATGACTTCATGTTCCAACCGTTGATGCTTTACGCGCAAACATGGACGTCGGAGCTGGTACAAAAAGACACCCGGCTGAAGGACTCTACTTATCACTGGCATCTTCGATGCAACAAGTGTATAAGGCCCATTGACGACATCACCCTAGAGACTTCTCAGGTTTTCGATTTTCCGGACGTTTCAAGAAGAATTTCTAGAATGGTTTCTGGAGCTGTGCCTCATTTCCGAAAACTCCCTGATATCCGTTTAAAACCGGGCGACTTTGAATCTCTAAATGGGAAGGAAAAATCTCGCCATATAGGGTCAGCCCAAGGGCTCTTGTATTCAATCCTAGTGGCAATCCATGACTCCGGGTACAACGATGGAACCATTTTCCCTGTCAACATATATAATAAGGTCTCCCCTAGAGATTATTTACAAGGGCTCGCGAGAGGAGTTTTGATCGGGTCTTCGATTTGCTTTCTGACAAGAATGACAAACATTAACATCAATAGACCTCTTGAGCTGATCTCTGGAGTGATTTCTTACATTCTCCTGCGACTAGACAATCACCCATCCTTGTATATAATGCTAAGAGAGCCAGCTCTTCGAGGAGAAATATTCTCTATTCCCCAAAAAGTTCCTGCAGCTTACCCGACCACAATGAGAGAGGGTAATAGATCTATTCTGTGCTACCTCCAACACGTGCTGCGCTATGAACGAGAGGCGATAACAGCATCTCCGGAGAATGAATGGTTGTGGATATTCTCAGACTTTAGAAGCTCGAAGATGACGTATCTGACTCTTATCACTTACCAGTCTCATCTTTTACTTCAGAAGGTTGAGAAAAATCTCTCCAAAAGTATGAGGGCCAACTTGCGACAAATGAGCTCTCTAATGAGGCAAGTGTTGGGTGGCCATGGCGAAGATACCTTGGAGTCAGATGAAGACATTCAGAGGCTGTTGAAAGACTCTTTGCGTAGGACTCGGTGGGTAGACCAGGAAGTGCGCCATGCAGCGAGGACCATGACAGGATGTTATAGCCCCAACAAGAGGATGTCTCGCAAGGCTGGGTGTTCAGAATGGATCTGCTCTGCTCAGCAGGTAGCGGTTTCTACCTCAGCGAACCCGGCCCCTGCTTCCGAGCTGGACATCAGGACCCTCTCTAGAAGACTTCAAAACCCATTGATCTCGGGCCTGAGAGTGGTTCAGTGGGCGACAGGGGCTCATTACAAGCTCAAACCCATCCTTGATGATCTCAATGTGTTTCCATCCCTATGCCTTGTAGTGGGGGATGGGTCAGGCGGGATATCAAGAGCGGTGCTCAACATGTTTCCGGATGCCAGGCTTGTATTCAATAGCCTATTAGAGGTGAACGACCTGATGGCATCAGGGACACACCCATTACCCCCTTCAGCAATCATGAGCGGAGGAGATGACATTATCTCCAGGGTAATTGACTTTGACTCTATCTGGGAAAAACCTTCTGACTTGAGGAACTTGACAACATGGAGATACTTCCAGTCAGTCCAAGAGCAGGTGAATATGTCTTATGACCTCATCATTTGTGATGCGGAGGTCACTGACATTGCATCGATCAACAGAATAACCTTGCTGATGTCTGATTTTGCATTGTCCATAGACGGCCCACTTTATTTGGTTTTTAAAACTTATGGCACCATGCTGGTGAATCCAGACTACAAAGCAATTCAACATTTATCTAGAGCGTTTCCTGTAGTCACTGGGTTCATAACTCAGATGACATCATCTTTCTCATCCGAGCTATACCTCAGATTCTCCAAACAGGGGAAGTTCTTCCGAGATGCAGAATATCTGACTTCCTCTGCTCTAAGAGAAATGAGCCTTGTATTGTTCAACTGTAGCAGTCCCAAGAGCGAGATGCAGAGAGCCCGCTCCTTAAATTACCAGGATCTTGTAAGAGGTTTTCCAGAGGAGATCATATCCAATCCCTACAATGAGATGATCATAACTCTGATTGACAGTGATGTAGAGTCTTTTCTGGTCCACAAGATGGTAGATGATCTAGAGTTACAGCGTGGAACTTTGTCTAAAGTTTCTATTATTTTAGCCATCATGATGGTCTTCTCCAATAGAGTATTCAACATATCAAAGCCGCTGACTGATCCTTTATTCTATCCTCCATCTGACCCCAAAATCCTGAGACACTTCAACATATGCTGCAGTACCATGATGTACTTATCAACTGCCTTAGGGGATGTGCCTAGCTTTGCAAGACTTCATGATCTATATAACAGACCCATAACTTATTATTTCATGAAACAAGTCATACGAGGAAAAACTTATCTGTCCTGGAGTTGGTCTGATGATGCTGTAGTATTTAAGAGGGTGGCTTGCAACTCTAGCTTGAGTCTTTCATCTCACTGGATCAGGCTGATCTACAAAGTAGTAAAGACCACCAGACTTAGAGGAAGTATAGAGGATCTGTCTAAGGAGGTAGAGAAGCACCTTCGAAGATACAACAGGTGGATCACCCTCAAAGACATCAGATCCAGATCATCTCTGTTGGATTATAGCTGCTTA
>AFN24384
---ATGCTAGATCCAGGAGAAGTCTATGATGACCCCATTGATCCAATTGAGTCGGAGGCTGAACCTAGAGGAGCCCCCACTATCCCCAACATCCTGAGGAACTCTGACTACAATCTCAACTCTCCTCTGATAGAAGATCCAGCCAGACTAATGTTAGAATGGTTAAAAACAGGGAATAGACCTTATCGGATGACTCTAACAGACAATTGTTTGAGGTCCTACAAAGTTTTAAAAGATTATTTCAAGAAAGTAGATTTGGGTGCTCTCAAAGTGGGCGGAACTGCTGCACAGTCAATGATTTCTATTTGGTTATATGGTGCTCACTCTGAATCAAAAAGGAGCCGGGGATGTATAACTGACTTGGCCCATTTCTACTCCAAGTCATCCCCCATAGAGAAGCTGTTAAATTGTACGCTAATGAATAGAGGGTTGAGGGTCCCCCCAGAGGGGGTTTTAAGTTGCTTTAAGAGGGTCGATTATGATAAGGCATTTGGGAGGTATCTGGCCAACACATACTCCTCTTACTTGTTTTTCCATGTAATCATACTATATATGAATGCCCTAGACTGGGAAGAAGAAAAAACCATCCTAGCATTATGGAAAGATTTAACCTCAGTGGATATCGGGAAGGACTTGGTCAAGTTCAAAGATCAAATATGGGGACTACTGATTGTGACGAAAGACTTTGTTTACTCTCAGAGTTCTAACTGTCTTTTTGACAGGAACTACACACTCATGCTCAAAGATCTGTTCTTGTCTCGCTTCAACTCCTTAATGATTTTGCTTTCTCCCCCTGAGCCCAGATACTCAGACGACTTGGTATCTCAGCTATGCCAGCTATACATCGCTGGGGATCAAGTCCTGTCCATGTGTGGGAACTCCGGCTATGAAGTCATCAAGATCTTGGAGCCGTATGTTGTGAACAGTCTAGTCCATAGAGCAGAAAAGTTTAGGCCTCTCATTCACTCTTTGGGAGACTTTCCAGTATTCATAAAAGACAAAGTGAGTCAGCTTGAGGGGACTTTCGGTCCCAGTGCAAAAGGGTTCTTTAGGGTTCTGGATCAATTCGACAACATACATGACCTAGTGTTTGTGTACGGCTGCTACAGGCATTGGGGGCACCCTTATATAGATTATCGAAAGGGTCTTTCGAAACTGTATGATCAAGTTCACATTAAGAAAGTGATAGACAAGTCCTACCAGGAGTGTTTAGCAAGCGACCTGGCCCGGAGGATCCTCAGGTGGGGATTTGATAAGTACTCTAAGTGGTATCTGGATTCAAGATTCCTAGCCCAAGACCACCCCTTGATTCCTTACATTAAAACCCAAACATGGCCACCCAAACACGTGGTAGACTTGGTGGGAGATACCTGGCACAAGCTCCCAATCACACAGATCTTTGAGATCCCTGAATCAATGGACCCGTCAGAAATACTGGACGACAAATCACATTCTTTCACCAGAACGAGACTAGCTTCTTGGCTGTCAGAGAACCGAGGGGGGCCTGTTCCTAGCGAGAAGGTTATTATCACAGCCCTGTCTAAGCCGCCTGTCAATCCCAGAGAGTTTTTGAAATCTATAGACATTGGAGGATTGCCAGATGAGGATTTGATAATTGGCCTCAAACCAAAGGAACGAGAGTTGAAGATTGAGGGCCGATTCTTTGCTCTAATGTCATGGAATCTAAGACTGTATTTTGTCATCACCGAGAAACTCTTGGCCACCTACATCCTACCACTTTTTGACGCGCTGACCATGACAGACAACCTGAACAAGGTGTTTAAAAAGTTGATCGACAGGGTCACTGGGCAAGGGCTTTTGGATTATTCTAGGGTTACATACGCATTTCACCTGGACTATGAGAAGTGGAACAATCATCAAAGATTGGAGTCAACAGAGGATGTATTCTCTGTCCTGGATCAGGTGTTTGGATTGAGGAGGGTATTTTCTAGAACGCACGAGTTTTTTCAGAAGTCCTGGATCTATTATTCAGACAGATCAGACCTCATCGGGTTATGGGAAGATCAAATATACTGCTTGGATATGTCCGACGGCCCAACCTGCTGGAATGGCCAAGACGGTGGGCTAGAGGGCTTACGGCAAAAGGGCTGGAGTCTAGTCAGCTTATTAATGATAGACAGAGAATCTCAAACCAGGAACACAAAAACCAAGATACTAGCTCAAGGAGACAACCAGGTTCTGTGTCCGACATATATGTTGTCGCCGGGACTGTCTCAAGAGGGGCTTCTCTATGAATTAGAGAGTATATCAAGGAATGCACTGTCGATATACCGTGCTATAGAGGAAGGAGCATCTAAACTAGGGCTTATCATCAAGAAGGAAGAGACCATGTGTAGCTATGACTTTCTCATATATGGGAAGACTCCGTTGTTTCGAGGTAACATCTTGGTGCCTGAATCCAAAAGATGGGCCAGAGTCTCTTGCATCTCCAATGACCAAATAGTCAACCTTGCCAATATAATGTCGACAGTATCAACTAATGCGCTGACAGTAGCTCAACACTCTCAATCTTTGATCAAACCAATGAGAGATTTCCTACTCATGTCAGTACAGGCGGTCTTCCACTACCTGTTATTTAGCCCAATCTTAAAGGGTAGAGTTTACAAGATCCTGAGTGCTGAGGGAGATAGCTTTCTCCTAGCTATGTCAAGGATAATCTATCTAGATCCATCTTTGGGAGGGGTATCTGGAATGTCTCTTGGAAGATTCCATATACGTCAGTTTTCAGACCCTGTCTCCGAAGGATTATCCTTCTGGAGAGAGGTCTGGTTAAGCTCCCACGAGTCCTGGATTCACGCGTTGTGTCAAGAGGCTGGGAACCCAGATCTTGGAGAAAGAACACTTGAGAGCTTTACTCGCCTTCTAGAAGATCCTACCACCTTGAATATCAAAGGAGGAGCCAGTCCTACCATTCTGCTCAAGGATGCAATCAGAAAGGCTCTGTATGACGAAGTGGACAAGGTGGAAAACTCAGAGTTTCGAGAGGCAATCCTGTTGTCCAAGACCCATCGAGATAACTTCATACTCTTCCTAAAGTCTGTTGAGCCTCTGTTTCCTCGATTTCTCAGTGAGCTATTCAGTTCATCCTTTTTGGGAATCCCTGAGTCAATCATTGGACTGATACAGAATTCCCGGACTATAAGAAGGCAGTTTAGAAAGAGTCTCTCAAGAACTCTGGAAGAGTCCTTCTATAACTCAGAAATCCACGGGATTAATCGGATGACCCAGACACCTCAAAGGGTCGGGAGGGTGTGGGTTTGCTCTTCAGAGAGAGCAGATCTACTGAGGGAGATCTCTTGGGGAAGAAAAGTGGTAGGCACGACAGTTCCTCACCCCTCTGAGATGTTGGGGTTACTTCCTAAATCCTCCATCTCCTGCACTTGCGGATCAACGGGAGGAGGCAATCCTAGAGTCTCCGTATCAGTCCTCCCCTCTTTCGATCAGTCATTTTTTTCACGAGGTCCCCTGAAGGGATACTTGGGCTCGTCCACCTCCATGTCGACCCAGTTGTTCCATGCATGGGAAAAAGTCACTAACGTCCATGTGGTGAAAAGGGCTCTATCGTTAAAAGAATCTATAAATTGGTTCATTACTAGAAACTCCAACTTGGCTCAGACTCTAATTAGGAACATTATGTCTCTGACAGGCCCTGACTTCCCTCTAGAAGAGGCCCCTGTCTTCAAGAGGACAGGGTCAGCCTTACATAGGTTCAAATCTGCCAGATACAGCGAAGGAGGGTATTCTTCTGTCTGCCCCAACCTCCTCTCTCATGTCTCTGTTAGCACAGACACCATGTCTGATCTGACTCAAGACGGGAAAAACTACGATTTCATGTTCCAGCCATTGATGCTCTATGCGCAGACATGGACATCAGAGCTAGTACAGAGAGACACAAGGCTGAGAGATTCTACATTTCATTGGCACCTTCGGTGCAACGGGTGTGTAAGGCCCATTGATGATATAACATTGGAGACTTCTCAGATTTTCGAGTTCCCGGATGTGTCAAAAAGGATATCCAGAATGGTCTCTGGAGCCGTGCCTCATTTTCAGAAACTTCCTGATATCCGCTTGAGACCAGGTGATTTTGAATCCCTAAGCGGTAGAGAAAAGTCTCGACATATAGGGTCTGCTCAGGGGCTCTTGTACTCAATTTTAGTGGCGATTCATGACTCAGGATACAACGATGGAACCATCTTTCCTGTCAACATATACGGCAGAGTTTCCCCTAGAGACTATTTGAGAGGGCTCGCAAGGGGAATCTTGATAGGATCCTCGATTTGCTTCTTGACCAGAATGACAAATATCAACATCAATAGACCTCTCGACTTGATCTCAGGGGTAATCTCGTATATCCTTTTGAGGTTAGATGATCATCCCTCTTTGTATATAATGCTCAGAGAACCGTCTCTTAGAGGCGAGATATTTTCTATCCCTCAGAGAATCCCTGCCGCCTACCCAACCACCATGAAGGAAGGCAACAGATCGATCTTGTGTTATCTCCAACATGTGCTACGCTATGAGAGAGATGTAATCACGGCGTCTCCGGAGAACGACTGGTTGTGGATCTTCTCAGACTTTAGAAGTGCTAAGATGACGTACCTGACCCTCATTACTTACCAGTCTCATCTCCTACTCCAAAGGGTTGAGAGACGTTTGTCTAAGAGTATGAGGGTTAACCTGAGACAAATGAGTTCTCTGATGAGGCAGGTGCTGGGGGGACATGGAGAGGATACTTTGGAGTCAGATGACGACATTCAGCGATTACTTAAAGACTCTTTGCGAAGGACCAAGTGGGTGGATCAAGAGGTGCGCCATGCAGCTAGAACCATGACAGGAGACTACAGCCCCAACAAGAAGGTGCCCCGCAAGGCGGGATGTTCAGAATGGGTCTGCTCTGCTCAACAGGTTGCAGTCTCCACCTCCTCCAACCCAGCCCTTGTCTCAGAGCTTGACATAAGGGCACTCTCTAAGAGATTTCAAAACCCTTTAATCTCTGGGTTGAGAGTGGTTCAGTGGGCAACCGGTGCCCATTATAAGCTTAAACCTATTCTAGATGATCTCAATGCTTTCCCATCCCTATGTCTTGTAGTTGGGGACGGGTCAGGGGGAATCTCAAGGGCAGTTCTAAACATGTTTCCAGATGCTAAGCTTGTGTTCAACAGCCTATTAGAGGTGAATGATCTGATGGCTTCCGGAACACATCCACTGCCTCCCTCAGCAATCATGAGTGGAGGAGATGACATCGTTTCCAGAGTGATCGACTTCAACTCAATCTGGGAAAAGCCGTCCGACCTGAGGAACCTGGCCACCTGGAGATACTTCCAGTCAGTCCAAAAACAGGTCAACATGTCCTATGATCTCATTATTTGTGATGCAGAAGTTACTGACATTGCATCTATCAACCGGATAACCCTGTTAATGTCTGATTTTGCATTGTCTATAGATGGACCGCTTTATCTGGTCTTCAAGACTTACGGGACTATGCTAGTAAACCCAGACTATAAGGCTATTCAACACCTGTCAAGAGCATTTCCCTCAGTCACAGGGTTTATCACCCAAGTAACTTCATCTTTCTCATCTGAACTATACCTCCGATTCTCCAAGCGAGGGAAGTTTTTTAGAGATGCCGAGTACTTGACCTCTTCCACCCTTCGGGAGATGAGCCTTGTGTTATTCAATTGCAGCAGCCCCAAAAGTGAGATGCAAAGAGCTCGTTCCTTGAACTATCAAGATCTTGTGAGGGGATTTCCTGAAGAAATTATATCGAATCCTTACAATGAGATGATCATAACCCTGATTGACAGTGATGTAGAATCTTTCTTGGTCCACAAGATGGTGGATGATCTTGAGTTACAAAGGGGAACTCTGTCTAAAGTGGCTATCATTATAGCCATCATGATAGTTTTCTCCAATAGAGTCTTCAACGTTTCCAAACCTTTGACTGACCCCTTGTTCTATCCACCATCTGATCCTAAAATCCTGAGGCACTTTAACATATGTTGCAGTACTGTGATGTATCTGTCTACCGCTTTAGGCGATGTCCCCAACTTCGCAAGACTTCACGACCTGTACAACAGACCTATAACCTATTACTTCAGGAAGCAAGTCATCCGAGGGAATATTTATCTGTCTTGGAGCTGGTCCGAAGACACCTCGGTGTTCAAGAGGGTAGCCTGCAATTCCAGCTTGAGTCTGTCATCTCACTGGATCAGGTTGATTTACAAGGTAGTGAAGACTACCAGACTTGTTGGCAGCATCAAGGACCTATCTAGAGAGATAGAAAAACACCTTCACGGGTACAACAGATGGATCACCCTAGAAGATGTCAGATCTAGATCATCTCTACTAGACTACAGTTGCTTG
>AFN24229
---ATGATTGATCCAGGGGAGGTTTATGATGACCCCATTGATCCGATTGAGTCAGAGGCTGAGCCGAGAGGGAACCCCACCATCCCCAACATCTTAAGAAACTCTGACTACAACCTCAACTCCCCTCTAATAGAGGATCCAGCCAGATTAATGTTAGAATGGCTGAAAACAGGAAATAGGCCTCTCCGAATGACTCTGACAGACAACTGCTCTAGGTCTTACAAAGTTTTGAGAGATTACTTCAAGAAAGTGGATCTAGGATCTCTTAAAGTGGGCGGAGCTGCAGCACAATCTATGATCTCCCTTTGGCTGTACGGTGCATACTCTGAATCGAACAGGAGCCGGAAGTGTATAACCGATTTGGCCCAGTTCTATTCCAAGTCTTCCCCCATAGAGAGACTGTTAAACTGCACACTCGGAAATAGAGGGCTGAGAATCCCCCCAGAGGGGGTCCTAAGTTGTCTTGAAAGGGTCGATTACGATAAAACATTTGGGCGGTATCTGGCTAACATATACTCCTCTTATTTATTCTTTCACGTGATCACCCTGTACATGAACGCCTTGGACTGGGATGAGGAGAAGACCATCTTAGCACTGTGGAGGGATTTAGTGTCAATAGATACTGGAAAGGATTTGGTCAAGTTTAAAGATCAAATATGGGGATTGCTGATTGTGACCAAGGATTTCGTGTACTCCCAAAGTTCTGGCTGCCTCTTTGATAGAAATTATACACTTATGCTGAAAGACCTTTTTCTGTCTCGGTTCAACTCTCTAATGATTCTTCTTTCTCCTCCGGAACCCAGATATTCAGATGACCTGATATCTCAGCTGTGTCAGCTATATATCGCAGGAGATCACGTCTTGTCCATGTGCGGGAACTCTGGTTATGAAGTCATCAAAATATTGGAGCCATACGTTGTGAACAGCTTGGTCCAGAGGGCAGAAAAGTTTAGGCCTCTCATTCATTCCCTAGGGGATTTCCCTGTGTTTATAAGAGATAAGGTGGGTCAACTTGAAGGAACATTTGGCCCTAGTGCAAAAAGGTTCTTCAAGGTTCTGGATCAATTCGACAACATACACGACTTAGTCTTTGTATATGGCTGTTACAGGCATTGGGGGCATCCTTACATAGATTATAGAAAGGGTTTGTCGAAGCTATATGATCAAGTCCACATCAAGAAGGTGATAGATAAATCCTATCAGGAGTGTTTGGCCAGCGACTTGGCCAGAAGGATCCTCAGGTGGGGATTTGATAAGTACTCCAAATGGTATCTTGACTCGAGACTTCTTTCGAGAGACCACCCCCTGACTCCTTATATTAAAACCCAGACATGGCCTCCCAAACATATAGTAGATTTGGTGGGCGACACCTGGCACAAGCTCCCGATCACCCAGATCTTCGAGATCCCCGAATCAATGGACCCATCTGAAATACTAGATGATAAATCACACTCTTTCACTAGAACAAGACTAGCGTCATGGCTATCAGAGAACAGAGGAGGACCGGTCCCCAGTGAGAAGGTCATTATTACGGCTCTTTCCAAACCTCCTGTCAACCCCAGAGAGTTCCTGAAATCTATAGACCTTGGAGGACTGCCGGACGAAGATTTGATAATCGGCCTCAAACCTAAGGAAAGGGAGCTGAAAATTGAGGGTCGGTTTTTCGCCTTAATGTCCTGGAATCTGAGGTTGTATTTTGTCATCACAGAGAAGCTCCTAGCCAATTATATCTTGCCACTTTTTGATGCACTGACTATGACAGACAACTTGAACAAAGTGTTTAAAAAGCTGATCGACAGAGTCACCGGACAGGGGCTTTTAGACTATTCAAGGGTTACATACGCCTTTCACCTGGACTATGAGAAGTGGAACAATCATCAGAGGCTGGAATCGACAGAAGATGTATTTTCTGTGCTTGATCAGGTGTTTGGATTGAAGAGGGTGTTCTCCAGAACTCATGAGTTTTTTCAAAAGTCTTGGATCTATTATTCAGACAGATCCGACCTCATCGGGTTGTGGGAGGATCAAATATACTGTTTGGACATGTCAAACGGCCCGACATGCTGGAACGGCCAAGATGGCGGGCTAGAGGGTTTGCGGCAGAAGGGCTGGAGTCTGGTTAGCTTATTAATGATAGATCGTGAATCTCAGACCAGGAACACAAGAACTAAGATACTAGCCCAGGGGGACAACCAGGTTCTATGTCCGACATATATGTTGTCACCGGGGCTCTCTAGAGAGGGGCTTCTCTACGAGTTGGAGAGCATATCAAGAAATGCTCTGTCAATATACCGTGCTATTGAGGAGGGGGCATCCAAACTGGGGCTCATCATAAAGAAGGAAGAGACCATGTGTAGCTATGACTTTCTCATTTATGGAAAGACCCCTCTGTTTCGAGGTAACATTTTGGTGCCTGAGTCCAAAAGATGGGCTAGAGTCTCCTGTATTTCTAACGACCAAATAGTCAATCTTGCCAATATAATGTCAACGGTATCCACAAATGCATTGACTGTAGCACAACACTCTCAGTCTTTGATTAAACCGATGAGGGACTTTTTGCTTATGTCAGTACAAGCCGTTTTCCATTACTTGCTGTTTAGCCCCATCTTGAAAGGCAGAGTTTACAAAATCCTGAGTGCTGAAGGGGACAATTTTCTTCTCGCTATGTCTAGAATCATCTATTTAGACCCCTCATTGGGGGGAGTATCTGGAATGTCTCTTGGAAGGTTCCACATACGTCAGTTCTCGGATCCTGTCTCAGAGGGGTTGTCTTTCTGGAGAGAGATCTGGCTAAGCTCTAATGAGTCTTGGATTCATGCGCTGTGTCAAGAAGCAGGAAACCCAGATCTGGGAGAGAGGACTCTAGAGAGCTTTACTCGCCTTCTCGAGGATCCTACTACCCTAAATATTAAAGGAGGGGCCAGTCCTACCATTCTTCTCAAAGATGCAATCAGAAAAGCCCTATATGATGAGGTAGACAAAGTGGAGAACTCAGAGTTTAGAGAAGCGATCCTCTTGTCCAAGACCCATAGGGATAACTTTATACTTTTCTTGAAGTCTGTGGAGCCTTTGTTTCCCCGATTTCTCAGTGAACTCTTCAGTTCATCCTTCTTGGGGATTCCTGAGTCAATCATTGGGCTGATACAAAATTCCAGAACAATAAGAAGGCAGTTTAGGAGGAGTCTCTCAAGAACACTAGAAGAGTCCTTCTATAACTCAGAGATCCATGGGATCAACCGGATGACCCAAACTCCCCAGAGGGTCGGAAGGGTTTGGCCCTGCTCCTCTGAGAGAGCAGACCTCCTAAGAGAGATCTCATGGGGGAGGAAGGTGGTTGGAACAACAGTCCCTCACCCCTCTGAGATGTTGGGGCTACTTCCAAAGTCCTCGATCTCATGCACTTGTGGAGTAGCAGGAAGGGGAAATCCTCGAATATCAGTGTCTGTGCTCCCATCTTTTGATCAGTCATTTTTTTCGAGAGGCCCTCTGAAGGGATACCTGGGCTCATCCACTTCCATGTCGACCCAGCTATTCCACGCCTGGGAGAAAGTCACCAATGTTCATGTGGTGAAAAGAGCCCTGTCACTCAAGGAATCTATAAATTGGTTCATTACAAGAAACTCAAATCTGGCCCAAACTTTGATCAGGAACATAATGTCTCTAACAGGCCCAGACTTCCCGCTGGAAGAGGCCCCTGTCTTCAAGAGGACAGGGTCTGCCCTACATAGGTTCAAGTCAGCCAGGTACAGTGAAGGGGGATACTCTTCTGTTTGTCCAAATCTCCTCTCTCACATCTCGGTCAGCACAGACACGATGTCAGACTTGACTCATGATGGGAGAAACTATGACTTTATGTTTCAACCTTTGATGCTTTACGCGCAAACATGGACATCAGAACTGGTGCAAAAAGACACACGGCTGAAAGACTCCACCTTTCATTGGCATCTTCGATGTAACAAGTGCATAAGGCCCATTGATGATATTACCCTTGAGACTTCTCAGGTCTTCGAGTTCCCGGATGTTTCAAGAAGAATATCTAGAATGGTCTCTGGGGCTGTGCCTCATTTTCGGAAACTTCCTGATATTCGTTTAAGACCAGGTGATTTCGAATCTCTAAGCGGTAAGGAGAAGTCGCGCCATATAGGGTCAGCCCAAGGGCTCTTGTATTCAATCTTGGTTGCGATCCATGACTCGGGGTATAATGATGGAACCATTTTCCCGGTCAACATTTATAGCAAGGTCTCCCCTAGAGACTATTTGCGAGGGCTCGCGAGAGGAGTCTTGATAGGGTCTTCGATTTGCTTCTTGACAAGAATGACAAACATTAACATCAATAGACCTCTTGAACTGATCTCAGGGGTGATTTCATACATCCTCTTGAGGCTGGACAATCACCCATCCTTGTACATAATGCTCAGAGAGCCGTCTCTTAGAGGAGAGATATTTTCTATTCCCCAAAAAGTTCCCGCTGCTTACCCGACCACGATGAAAGAAGGTAACAGATCTATTTTGTGCTATCTCCAACACGTGTTGCGCTACGAACGAGAGGCAATCACAGCATCTCCAGAGAATGACTGGTTGTGGATCTTCTCAGACTTTAGAAGCTCCAAGATGACGTATCTGACTCTCATCACCTACCAGTCTCATCTCTTACTTCAGAGGGTTGAGAAAAATCTCTCTAAAAGTATGAGGGCCAACTTACGACAAATGAGCTCTCTAATGAGGCAAGTACTGGGAGGCCATGGTGAGGACACCTTAGAGTCAGACGAAGACATTCAGAGGCTGTTAAAAGACTCTTTGCGCAGGACAAGGTGGGTAGATCAGGAGGTACGCCATGCAGCGAGAACCATGACAGGAGGTTACAGCCCCAACAAGAGAATGTCACGCAAAGCAGGGTGTTCAGAGTGGGTCTGCTCTGCTCAACAGGTTGCAGTTTCAACCTCAGCTAACCCAGCCCCTGCCTCTGAGCTGGACATCAGGGCCCTCTCTAGAAGGCTTCAAAACCCATTGATCTCGGGCCTGAGAGTGGTTCAGTGGGCTACAGGGGCCCATTATAAACTCAAACCTATTCTGGATGGTCTCAATGTATTCCCGTCCTTATGTCTGGTGGTCGGGGATGGATCAGGGGGGATATCAAGAGCGGTACTTAACATGTTTCCGGATGCCAGGCTTGTATTCAATAGCTTGTTAGAAGTAAATGACTTGATGGCGTCAGGAACACATCCGTTGCCCCCCTCAGCAATCATGAGCGGAGGAGATGACATCATCTCTAGGGTAATTGACTTTGACTCCATCTGGGAGAAACCTTCTGACTTGAGGAACTTGACCACGTGGAAGTACTTCCAGTCAGTCCAAGAACAAGTAAATATGTCCTATGACCTCATCATTTGTGATGCAGAGGTCACTGACATTGCATCAATCAACCGAATAACCCTGCTCATGTCTGATTTTGCATTGTCCATAGATGGCCCACTTTACCTGGTCTTCAAAACTTATGGTACCATGCTTGTAAATCCGGACTACAGAGCAATTCAACACCTGTCAAGAGCGTTTCCTGCGGTCACTGGATTTATAACTCAGATGACTTCTTCTTTCTCATCCGAGCTATACCTCAGATTCTCGAAACGAGGAAAATTCTTTCGGGATGCAGAATATTTGACATCCTCTACTCTTAGAGAAATGAGCCTAGTACTATTCAACTGTAGCAGCCCCAAGAGCGAGATGCAGAGAGCCCGCTCTCTAAATTACCAGGATCTTGTAAGAGGATTTCCAGATGAGATCATATCCAATCCTTACAATGAAATGATCATAACTCTGATTGATAGCGATGTAGAATCTTTCCTGGTTCACAAGATGGTAGATGATCTAGAGTTACAGCGAGGAACTTTGTCTAAAGTTTCTATTATTATAGCCATCGTGATAGTCTTCTCCAATAGGGTGTTCAATGTTTCGAAACCGCTGACTGACCCTTTGTTCTATCCGCCATCTGATCCCAAAATCTTGAGACACTTCAACATATGTTGCAGTACTATGATGTACCTGTCCACTGCCTTGGGGGATGTGCCCAGCTTCGCGAGACTTCATGACCTGTACAACAGACCCATAACTTATTATTTCAGGAAACAAGTCATTCGGGGGAATATTTATCTGTCCTGGAGTTGGTCTGAAGACACCTCAGTGTTTAAGAGGGTGACTTGCAACTCTAGCTTGAGTCTCTCATCTCACTGGATCAGGCTGATCTACAAAATAGTGAAGACCACCAGACTTGTCGGAAGGATAGAAGACCTGTCTGGGGAGGTAGAGAGGCACCTTCGAGGGTACAACAGGTGGATTACTCTAGATGACATTAGATCCAGATCATCTCTTTTAGATTATAGCTGCTTG
>BAK53488
ATGATGATTGATCCGGGAGAGGTTTTCGACGACCCCATCGATCCGATCGAGTCGGAAGCCGAGTCGAGAGGGAACCCCACCATCCCCAACATCTTAAGAAACTCTGACTACAACCTCAACTCTCCCCTGATAGAAGACTCGGCCAAATTGATGTTGGAATGGTTGAAAACAGGGAATAGACCTCTCCGGATGACTCTGACAGACAATTGTTCTAGGTCTTACAAAGTCTTGAAGGATTATTTCAAGAAGGTAGACTTGGGATCTATCAAAGTGGGTGGAGCTGCTGCACAATCTATGATCTCCCTTTGGCTGTACGGTGCATATTCTGAATCGAATAGAAGCCGAAAGTGTATAACAGACTTGGCCCAGTTCTACTCCAAGTCTTCCCCCATAGAAAAGCTATTAAACTGCACACTAGAGAATAGAGGGCTGAGAATTCCCCCAGAGGGGGTCCTAAGCTGTCTTGAGAGGGTCGATTACGATAAAGCATTTGGGCGGTATTTAGCTAACATATATTCCTCTTATTTATTCTTTCACGTGATCACTCTTTACATGAATGCCTTGGACTGGGATGAGGAGAAGACCATCCTAGCGCTGTGGAAAGATTTAACATCAATCGATGTGGGAAGGGACTTGGTCAAGTTTAAAGATAAAATATGGGGGTTGCTGATTGTGACCAAAGATTTTGTGTATTCCCAAAGTTCTGGTTGTCTCTTTGATAGAAACTATACACTTATGTTAAAAGACCTTTTTTTGTCTCGGTTCAACTCCTTAATGATTCTTCTTTCTCCTCCGGAACCCAGATATTCAGATGACCTGATATCTCAGCTGTGTCAGCTATACATCGCCGGAGATCACGTCTTGTCTGTGTGCGGGAATTCTGGATATGAGGTCATCAAAGTATTGGAACCTTATGTTGTGAACAGCTTAGTTCAAAGAGCAGAAAGGTTCAGGCCTCTCATTCATTCCTTAGGAGATTTCCCCGCATTTATAAGAGATAAGGTGGGTCAACTTGAGGGAACATTTGGTCCTAGTGCAAAGAGGTTCTTCAAGGCTCTGGATCAATTTGACAATATACACGACTTAGTCTTTGTGTACGGCTGTTACAGGCATTGGGGACATCCTTACATAGATTATAGAAAGGGGTTGTCGAAGCTATATGATCAAGTCCATATCAAGAAGGTTATAGATAAATCTTATCAGGAATGTTTGGCGAGTGACTTGGCCAGAAGGATCCTCAGGTGGGGATTTGACAAGTACTCTAAATGGTATCTTGATTCGCGACTTCTTTCAAGGGATCACCCCCTGACTCCTTATATCAAAACTCAGACATGGCCTCCCAAACATATAGTGGACTTGGTGGGTGACACTTGGCATAAGCTCCCGATCACCCAAATTTTTGAGATCCCTGAATCAATGGACCCATCGGAAATACTCGATGACAAATCACACTCGTTCACTAGAACAAAATTAGCGTCATGGCTATCAGAGAACAGAGGAGGGCCAGTCCCCAGTGAGAAGGTCATTATTACAGCCCTTTCCAAGCCCCCTGTTAATCCCAGAGAATTCCTGAAGTCTATAGATCTTGGAGGATTGCCTGATGAAGATTTGATAATTGGCCTCAAACCTAAGGAAAGAGAGCTAAAAATTGAGGGTCGGTTTTTTGCCTTGATGTCTTGGAATTTGAGGTTGTACTTTGTCATCACAGAAAAGCTCCTCGCCAATTATATCTTGCCACTCTTTGACGCATTGACTATGACAGACAACTTGAACAAGGTGTTTAAGAAGTTGATCGACAGAGTCACCGGACAGGGGCTTTTAGACTATTCAAGAGTCACATACGCCTTTCACCTGGACTACGAGAAGTGGAATAATCATCAGCGGCTGGAGTCGACTGAGGATGTATTCTCTGTACTCGATCAAGTGTTCGGACTGAAAAGGGTGTTTTCCAGAACTCATGAGTTTTTTCAGAAGTCCTGGATCTATTATTCTGACAGATCTGACCTCATTGGGTTGTGGGAAGATCAAATATATTGTCTGGACATGTCAGGCGGTCCGACATGTTGGAATGGTCAAGATGGTGGGCTAGAGGGTTTGAGACAAAAGGGCTGGAGTCTGGTCAGTCTGTTAATGATAGACCGTGAATCTCAGACCAGGAACACAAGGACTAAGATATTAGCCCAGGGGGACAATCAGGTTCTTTGCCCGACATATATGTTGTCACCGGGGCTTTCCAGAGAGGGGCTTCTCTACGAGCTGGAGAGCATCTCAAGAAATGCTCTCTCAATATACCGTGCTATCGAGGAGGGGGCGTCCAAACTGGGGCTCATTATAAAGAAGGAAGAAACCATGTGTAGTTACGATTTCCTCATCTATGGAAAGACCCCCCTGTTTCGAGGTAACATCTTGGTACCTGAGTCCAAAAGATGGGCTAGAGTCTCTTGTATCTCCAATGACCAGATAGTCAACCTTGCCAATATAATGTCAACAGTATCTACCAATGCCTTGACTGTGGCACAACACTCTCAATCTTTAATCAAGCCGATGAGGGACTTTTTACTTATGTCTGTTCAAGCTGTATTCCATTACCTGCTGTTTAGCCCTATCCTAAAGGGCAGAGTTTACAAGATCTTGAGTGCAGAGGGGGACAACTTTCTTCTAGCTATGTCTAGGATCATTTATCTAGACCCCTCTTTGGGGGGAGTATCTGGAATGTCTCTCGGAAGGTTCCACATACGTCAGTTCTCTGATCCTGTCTCAGAAGGGCTGTCCTTTTGGAGAGAAATCTGGCTAAGCTCTAATGAGTCATGGATCCATGCGCTGTGTCAAGAAGCGGGAAACCCGGATCTAGGAGAGAGAACACTGGAGAGCTTTACTCGTCTGCTCGAAGATCCTACTACTCTGAATATTAAAGGAGGGGCTAGCCCTACTATTCTTCTCAAGGATGCAATCAGGAAAGCCCTGTATGATGAGGTGGACAAGGTAGAGAACTCAGAGTTTAGAGAAGCGATCCTCCTATCCAAGACTCATAGGGACAACTTCATACTCTTCTTGAAATCTGTCGAGCCTTTGTTTCCCCGATTTCTCAGTGAACTCTTCAGTTCGTCATTCTTGGGGATTCCTGAGTCAATTATTGGGTTAATACAAAATTCCAGGACAATAAGACGGCAGTTCAGAAGGAGTCTTTCAAGAACATTGGAGGAGTCTTTTTATAACTCAGAGATCCATGGGATCAATAGGATGACACAGACTCCCCAAAGGGTCGGAAGGGTCTGGACCTGCTCCTCGGAGAGGGCAGATCTCTTAAGAGAGATCTCGTGGGGTAGGAAGGTGGTTGGTACCACCGTGCCTCATCCCTCTGAAATGTTGGGGTTGCTTCCGAAATCCTCGATCTCCTGCTCCTGTGGGGTGACTGGAAGAGGAAATCCTCGAATATCTGTGTCTGTGCTTCCGTCTTTTGATCAGTCATTCTTCTCACGAGGCCCTCTGAAGGGATACCTGGGCTCATCCACCTCCATGTCGACTCAGCTATTCCACGCATGGGAGAAAGTCACTAATGTTCACGTGGTGAAAAGAGCCTTATCTCTTAAAGAGTCTATAAACTGGTTTATCACAAGAAACTCAAATCTGGCTCAAACCCTAGTCAGGAACATAATATCCCTGACAGGTCCAGATTTTCCACTGGAAGAGGCTCCGGTTTTCAAGAGAACGGGGTCTGCCTTGCATAGGTTCAAGTCAGCCAGATACAGCGAGGGGGGTTACTCTGCCGTTTGTCCAAATCTTCTATCTCACATCTCTGTCAGCACAGACACGATGTCAGATTTGACTCAAGACGGAAGAAACTACGACTTCATGTTCCAGCCATTGATGCTTTATGCACAAACATGGACGTCCGAACTGGTACAAAAAGACACACGGCTGAAGGACTCTACTTTTCATTGGCATCTTCGATGTAACAAGTGTATAAGACCCATTGACGACATTACCCTTGAGACTTCTCAGGTCTTCGATTTTCCGGATGTTTCAAGAAGAATTTCTAGAATGGTTTCTGGAGCCGTGCCTCACTTCCGAAAACTCCCTGATATCCGTTTAAGGCCGGGTGATTTTGAATCTCTAAGTGGAAAGGAGAAGTCTCGCCATATAGGGTCAGCCCAGGGGCTCTTGTATTCAATCTTGGTGGCGATCCATGACTCTGGGTACAATGATGGAACCATTTTCCCTGTCAACATATACAGCAAGGTCTCCCCTAGAGACTATTTACGAGGGCTCGCAAGAGGAGTTTTGATAGGGTCTTCGATTTGCTTCCTGACAAGAATGACAAACATCAACATCAATAGGCCTCTTGAACTGATCTCTGGAGTGATTTCTTACATTCTCTTGCGACTAGACAATCACCCATCCTTGTATATTATGCTCAGAGAGCCGTCTCTTCGAGGAGAGATATTCTCTATTCCCCAAAAAGTTCCTGCAGCTTACCCAACCACAATGAGAGAAGGTAACAGATCCATTTTGTGTTACCTCCAACACGTGCTGCGCTATGAACGAGAGGCAATAACAGCGTCACCGGAGAATGAATGGTTGTGGATATTCTCAGACTTTAGAAGCTCTAAGATGACGTATCTGACTCTTATCACTTACCAATCTCATCTTTTGCTTCAGAGAGTGGAGAAAAATCTCTCCAAAAGTATGAGAACCAACTTGCGACAAATGAGCTCTCTAATGAGGCAAGTTTTGGGTGGGCATGGAGAAGATACCTTAGAGTCAGATGAAGACATTCAGAGACTGCTGAAAGACTCTTTGCGTAGGACTAGGTGGGTAGACCAGGAAGTACGCCATGCAGCGAGGACCATGGTAGGAAGTTATAGCCCCAGCAAGAGGATGTCACGCAAAGCCGGGTGTTCAGAATGGGTCTGCTCTGCTCAGCAGGTTGCAGTTTCAACCTCAGCAAACCCAGCCCCTGCTTCCGAGCTGGACATCAGAACTCTCTCTAGAAGGCTTCAAAACCCATTGATCTCAGGCCTGAGAGTGGTTCAGTGGGCGACAGGGGCTCATTACAAGCTCAAACCTATTCTGGATGATCTCAATGTATTCCCATCCTTATGCCTTGTAGTTGGAGATGGGTCAGGTGGGATATCCAGAGCGGTACTCAACATGTTTCCGGACGCCAGGCTTGTATTCAATAGCCTATTAGAAGTGAATGATCTGATGGCATCAGGGACACATCCATTACCCCCTTCAGCAATCATGAGCGGAGGAGATGACATTATCTCCAGGGTGATTGACTTTGACTCTATCTGGGAAAAACCTTCTGACTTGAGAAACTTGACAACATGGAGGTACTTCCAATCAGTCCAAGAGCAGGTGAATATGTCTTATGACCTCATCATTTGTGATGCTGAGGTCACTGACATTGCATCAATCAACCGGATAACCTTGCTGATGTCTGATTTTGCATTGTCTATAGACGGCCCACTCTATCTGGTTTTCAAAACTTACGGCACCATGCTGGTAAATCCGGACTACAAAGCTATCCAACATCTGTCTAGAGCTTTTCCTGTAGTCACTGGGTTTATAACTCAGGTGACCTCATCTTTCTCATCCGAGTTATACCTCAGATTCTCCAAACGGGGGAAGTTCTTCCGAGATGCAGAATATCTGACTTCTTCTGCTCTTAGAGAAATGAGCCTTGTATTGTTCAACTGTAGCAGTCCCAAAAGCGAGATGCAGAGAGCCCGCTCCTTAAATTACCAGGATCTTGTAAGAGGTTTTCCAGAGGAAATCATTTCCAATCCCTATAATGAGATGATCATAACTCTGATTGACAGTGATGTAGAGTCTTTTCTGGTCCACAAGATGGTAGATGATCTAGAATTACAACGAGGTACTTTGTCTAAAGTTTCCATTATTATAGCTATCATGATAGTCTTCTCCAATAGGGTATTCAATGTATCGAAGCCGCTGACTGACCCTTTATTCTATCCTCCATCTGATCCCAAAATCCTGAGACACTTCAACATATGCTGCAGTACCATGATGTACTTGTCAACCGCTTTAGGGGATGTTCCTAGCTTTGCAAGACTTCATGATCTATACAACAGACCCATAACTTATTATTTCATGAAACAAGTCGTTCGGGGGAATACTTATCTGTCCTGGAGTTGGTCCGATGACGCCGCAGTGTTTAAGAGGGTGGCTTGCAACTCTAGCTTGAGTCTTTCATCTCACTGGATCAGGCTGATATACAAAATAGTGAAGACCACCAGACTGAGAGGAAGTATAGAGGATCTGTCCAAGGAGGTGGAGAAGCACCTTCGAAGATACAACAGGTGGATCACCCTCAAAGACATCAGATCCAGATCATCTCTGTTGGATTATAGCTGCTTA
>AFN24224
---ATGATTGATCCAGGGGAGGTTTATGATGACCCCATTGATCCGATTGAGTCAGAGGCTGAGCCGAGAGGGAACCCCACCATCCCGAACATCTTAAGAAACTCTGACTACAACCTCAACTCCCCTCTAATAGAGGATCCAGCCAGACTAATGTTAGAATGGCTGAAAACAGGAAATAGGCCTCTCCGAATGACTCTGACAGACAACTGCTCTAGGTCTTACAAAGTTTTGAGAGATTACTTCAAGAAAGTGGATCTAGGATCTCTCAAAGTGGGCGGAGCTGCAGCACAATCTATGATCTCCCTTTGGCTGTACGGTGCCTACTCTGAATCGAACAGGAGCCGGAAGTGTATAACCGATTTGGCTCAGTTCTATTCCAAGTCTTCCCCCATAGAGAGACTGTTAAACTGCACACTCGGAAATAGAGGGCTGAGAATCCCCCCAGAGGGGGTCCTAAGTTGTCTTGAAAGGGTCGATTACGATAAAACATTTGGGCGGTATCTGGCTAACATATACTCCTCTTATTTATTCTTTCACGTGATCACCCTGTACATGAACGCCTTGGACTGGGATGAGGAGAAGACCATCCTAGCACTGTGGAGGGATTTAGTGTCAATAGATACTGGAAAGGATTTGGTCAAGTTTAAAGATCAAATATGGGGATTGCTGATTGTGACCAAGGATTTCGTGTACTCCCAAAGTTCTGGCTGTCTCTTTGATAGAAATTATACACTCATGCTGAAAGACCTTTTTCTGTCTCGGTTCAACTCTCTAATGATTCTTCTTTCTCCTCCAGAACCCAGATATTCAGATGACCTGATATCTCAGCTGTGTCAGCTATATATCGCAGGAGATCACGTCTTGTCCATGTGCGGGAACTCTGGTTATGAAGTCATCAAAATATTGGAGCCATACGTCGTGAACAGCTTGGTCCAGAGGGCAGAAAAGTTTAGGCCTCTCATTCATTCCCTAGGGGATTTCCCTGTGTTTATAAGAGATAAAGTGGGTCAACTTGAAGGAACATTCGGCCCTAGTGCAAAAAGGTTCTTCAAGGTTCTGGATCAATTCGACAACATACACGACTTAGTCTTTGTATACGGCTGTTACAGGCATTGGGGGCATCCTTACATAGATTATAGAAGGGGTTTGTCGAAGCTATATGATCAAGTCCACATCAAGAAGGTGATAGATAAATCCTATCAGGAGTGTCTGGCTAGCGACTTGGCCAGAAGGATCCTCAGGTGGGGATTTGATAAGTACTCCAAATGGTATCTTGACTCGAGACTTCTTTCGAGGGACCACCCCCTGACTCCTTATATTAAAACCCAGACATGGCCTCCCAAACATATAGTAGATTTGGTGGGCGACACCTGGCACAAGCTCCCGATCACCCAGATCTTCGAGATCCCCGAATCAATGGACCCATCTGAAATACTAGATGATAAATCACACTCTTTCACTAGAACAAGACTAGCGTCATGGCTATCAGAGAACAGAGGAGGACCGGTCCCCAGCGAGAAGGTCATTATTACGGCTCTTTCCAAACCTCCTGTCAACCCCAGAGAGTTCCTAAAGTCTATAGACCTTGGAGGACTGCCGGACGAAGATTTGATAATCGGCCTCAAACCTAAGGAAAGAGAGCTGAAAATTGAAGGTCGGTTTTTCGCCTTAATGTCCTGGAATCTGAGGTTGTATTTTGTCATCACAGAGAAGCTCCTAGCCAATTATATCTTGCCACTTTTTGATGCACTGACTATGACAGACAACTTGAACAAAGTGTTTAAAAAGCTGATCGATAGAGTCACCGGACAGGGGCTTTTAGACTATTCAAGGGTTACATACGCCTTTCACCTGGACTATGAGAAGTGGAACAATCATCAGAGGCTGGAATCGACAGAAGATGTATTTTCTGTGCTTGATCAGGTGTTTGGATTGAAGAGGGTGTTCTCCAGAACTCATGAGTTTTTTCAGAAGTCTTGGATTTATTATTCAGACAGATCCGACCTCATCGGGTTGTGGGAGGATCAAATATACTGTTTGGACATGTCAAATGGCCCAACATGCTGGAACGGCCAAGATGGCGGGCTAGAGGGTTTGCGGCAGAAGGGCTGGAGTCTGGTTAGCTTATTAATGATAGATCGTGAATCTCAGACCAGGAACACAAGAACTAAGATACTAGCCCAGGGGGACAACCAGGTTCTATGTCCGACATATATGTTGTCACCGGGGCTCTCTAGAGAGGGACTTCTCTACGAGTTGGAGAGCATATCAAGAAATGCTCTGTCAATATACCGTGCTATTGAGGAGGGGGCATCCAAACTGGGGCTTATCATAAAGAAGGAAGAGACCATGTGTAGCTATGACTTTCTCATCTATGGAAAGACCCCTCTGTTTCGAGGTAACATTTTGGTGCCTGAGTCCAAAAGATGGGCTAGAGTCTCCTGTATTTCCAACGACCAGATAGTCAATCTTGCCAATATAATGTCAACGGTATCCACAAATGCATTGACTGTAGCACAACACTCTCAGTCTTTGATTAAACCGATGAGGGACTTTTTGCTCATGTCAGTACAAGCCGTTTTCCATTACTTGCTGTTTAGCCCCATCTTGAAAGGCAGAGTTTACAAGATCCTGAGTGCCGAAGGGGACAATTTTCTTCTAGCTATGTCTAGAATCATCTATTTAGACCCCTCATTGGGGGGAGTATCTGGAATGTCTCTTGGAAGGTTCCACATACGTCAGTTCTCGGATCCTGTCTCAGAGGGGTTGTCTTTCTGGAGAGAGATCTGGCTAAGCTCTAATGAGTCTTGGATTCATGCGCTGTGTCAAGAAGCAGGAAACCCAGATCTGGGAGAGAGGACTTTGGAGAGCTTCACTCGCCTTCTCGAGGATCCTACTACCCTAAATATTAAAGGAGGGGCTAGTCCTACCATTCTTCTCAAAGATGCAATCAGAAAAGCCCTATATGATGAGGTAGACAAAGTGGAGAACTCAGAGTTTAGAGAAGCGATCCTCTTGTCCAAGACCCATAGGGATAACTTTATACTTTTCTTGAAGTCTGTTGAGCCTTTGTTTCCCCGATTTCTCAGTGAACTCTTCAGTTCATCCTTCTTGGGGATTCCCGAGTCAATCATTGGGCTGATACAAAATTCCAGAACAATAAGAAGGCAGTTCAGGAGGAGTCTCTCAAGAGCATTAGAAGAGTCCTTCTATAACTCAGAGATCCATGGGATCAACCGGATGACCCAAACTCCCCAAAGGGTCGGAAGGGTTTGGCCCTGCTCCTCTGAGAGAGCGGATCTCCTAAGAGAGATCTCGTGGGGGAGGAAGGTGGTTGGAACAACAGTCCCTCACCCCTCTGAGATGTTGGGGCTACTTCCAAAGTCTTCGATCTCATGCACTTGTGGAGTAGCAGGAGGGGGAAATCCTCGAATATCAGTGTCTGTGCTCCCATCTTTTGATCAGTCATTTTTTTCGAGAGGCCCTCTGAAGGGATACCTGGGCTCATCCACTTCCATGTCGACCCAGCTATTCCACGCCTGGGAGAAAGTCACCAATGTTCATGTGGTGAAAAGAGCCCTGTCACTCAAGGAATCTATAAATTGGTTCATTACAAGAAACTCAAATCTGGCCCAAACTTTGATCAGGAACATAATGTCTCTAACAGGCCCAGACTTCCCGCTGGAAGAGGCCCCTGTCTTCAAGAGGACAGGGTCTGCCCTACATAGGTTCAAATCAGCCAGGTACAGTGAAGGGGGATACTCTTCTGTTTGTCCAAATCTCCTCTCTCACATCTCTGTCAGCACAGACACGATGTCAGACTTGACTCATGATGGGAGAAACTATGACTTTATGTTTCAACCGTTGATGCTTTACGCGCAAACATGGACATCAGAACTGGTGCAAAAAGACACACGGCTGAAAGACTCCACCTTTCATTGGCATCTTCGATGTAACAAGTGCATAAGGCCAATTGATGATATTACCCTTGAGACTTCTCAGGTCTTCGAGTTCCCAGATGTTTCAAGAAGAATATCTAGAATGGTCTCTGGGGCTGTGCCTCATTTTCGGAAACTTCCTGATATACGTTTAAGACCAGGTGATTTCGAGTCTCTAAGTGGTAAGGAGAAGTCGCGCCATATAGGGTCGGCCCAAGGGCTCTTGTATTCAATCTTGGTTGCGATCCATGACTCGGGGTATAATGATGGAACCATTTTCCCTGTCAACATTTATAGCAAGGTCTCCCCTAGAGACTATTTGCGAGGGCTCGCGAGAGGAGTCTTGATAGGGTCTTCGATTTGCTTCTTGACAAGAATGACAAACATTAACATCAATAGACCTCTTGAACTGATCTCAGGGGTGATTTCATACATCCTCTTGAGGCTGGACAATCACCCATCCTTGTACATAATGCTCAGAGAGCCGTCTCTTAGAGGAGAGATATTTTCTATTCCCCAAAAAGTTCCCGCTGCTTACCCGACCACGATGAAAGAAGGTAACAGATCTATTTTGTGCTATCTCCAACACGTGTTGCGCTACGAACGAGAGGCAATCACAGCATCTCCAGAGAATGACTGGTTGTGGATCTTCTCAGACTTTAGAAGCTCCAAGATGACGTATCTGACTCTCATCACCTACCAGTCTCATCTTTTACTTCAGAGGGTTGAGAAAAATCTCTCTAAAAGTATGAGGGCCAACTTACGACAAATGAGCTCTCTAATGAGGCAAGTACTGGGAGGCCATGGTGAGGACACCTTAGAGTCAGACGAAGACATTCAGAGGCTGTTAAAAGACTCTTTGCGCAGGACAAGGTGGGTAGATCAGGAGGTACGCCATGCAGCGAGAGCCATGACAGGAGGTTACAGCCCCAACAAGAGAATGTCACGCAAAGCAGGGTGTTCAGAGTGGGTCTGCTCTGCTCAACAGGTTGCCGTTTCAACCTCAGCTAACCCAGCTCCTGCCTCCGAGCTGGACATCAGGGCCCTCTCTAGAAGGCTTCAAAACCCGTTGATCTCGGGCCTGAGAGTGGTTCAGTGGGCGACAGGGGCCCATTATAAACTCAAACCTATTCTGGATGGTCTCAATGTATTCCCGTCCTTATGTCTGGTGGTCGGGGATGGATCAGGGGGGATATCAAGAGCGGTACTTAACATGTTTCCGGATGCCAGGCTTGTATTCAATAGCTTGTTAGAAGTAAATGACCTGATGGCGTCAGGAACACATCCGTTGCCCCCCTCAGCAATCATGAGCGGAGGAGATGACATCATCTCCAGGGTAATTGATTTTGACTCCATCTGGGAGAAACCTTCTGACTTGAGGAACTTGACCACGTGGAAGTACTTCCAGTCAGTCCAAGAACAAGTAAATATGTCCTATGACCTCATTATTTGTGATGCAGAGGTCACTGACATTGCATCAATCAACCGAATAACCCTGCTAATGTCTGATTTTGCATTGTCCATAGATGGCCCACTTTACCTGGTCTTCAAAACTTATGGTACCATGCTTGTAAATCCGGACTACAGAGCAATTCAACACCTGTCCAGAGCGTTTCCTGCGGTCACTGGATTTATAACTCAGATGACTTCTTCTTTCTCATCCGAGCTATACCTCAGATTCTCAAAACGAGGAAAATTCTTTCGGGATGCAGAATATTTGACATCCTCTACTCTTCGAGAAATGAGCCTAGTACTATTCAACTGTAGCAGCCCCAAGAGCGAGATGCAGAGAGCCCGCTCTCTAAATTACCAGGATCTTGTAAGAGGATTTCCAGATGAGATCATATCCAATCCTTACAATGAAATGATCATAACTCTGATTGATAGCGATGTAGAATCTTTCCTAGTTCATAAGATGGTAGATGATCTAGAGTTACAGCGAGGAACTTTGTCTAAAGTCTCTATTATTATAGCCATCGTGATAGTCTTCTCCAATAGGGTGTTCAATGTTTCGAAACCGCTGACTGACCCTTTGTTCTATCCGCCATCTGATCCCAAAATCTTGAGACATTTCAACATATGTTGCAGCACTATGATGTACCTGTCCACTGCCTTGGGGGATGTGCCCAGCTTCGCGAGACTTCATGACCTGTACAATAGACCCATAACTTATTATTTCAGGAAACAAATCATTCGGGGGAATATTTATCTGTCCTGGAGTTGGTCTGAAGACACCTCAGTGTTTAAGAGGGTGACTTGCAACTCTAGCTTGAGTCTCTCATCTCACTGGATCAGGCTGATCTACAAAATAGTGAAGACCACCAGACTTGTCGGAAGGATAGAAGACCTGTCTGGGGAGGTAGAGAGGCACCTTCGAGGGTACAACAGGTGGATTACTCTAGATGACATTAGATCCAGATCATCTCTTTTAGATTATAGCTGCTTG
>AFN24139
---ATGATTGATCCCGGGGAGGTTTATGATGACCCCATTGATCCGATTGAGTCAGAGGCTGAGCCGAGAGGGAACCCCACCATCCCCAACATCTTAAGAAACTCTGACTACAACCTCAACTCCCCTCTAATAGAGGATCCAGCCAGATTAATGTTAGAATGGTTGAAAACAGGAAATAGGCCTCTCCGAATGACTCTGACAGACAACTGCTCTAGGTCTTACAAAGTTTTGAGAGATTACTTCAAGAAAGTGGATCTAGGATCTCTTAAAGTGGGCGGAGCTGCAGCACAATCTATGATCTCCCTTTGGCTGTACGGTGCATACTCTGAATCGAACAGGAGCCGGAAGTGTATAACCGATTTGGCTCAGTTCTATTCCAAGTCTTCCCCCATAGAGAGACTGTTAAACTGCACACTCGGAAATAGAGGGCTGAGAATCCCCCCAGAGGGGGTCCTAAGTTGTCTTGAAAGGGTCGATTACGATAAAACATTTGGGCGGTATCTGGCTAACATATACTCCTCTTATTTATTCTTTCACGTGATAACCCTGTACATGAACGCCTTGGACTGGGATGAGGAGAAGACCATCCTAGCACTGTGGAGGGATTTAGTGTCAATAGATACTGGAAAGGATTTGGTCAAGTTTAAAGATCAAATATGGGGATTGCTGATTGTGACCAAGGATTTCGTGTACTCCCAAAGTTCTGGCTGCCTCTTTGATAGAAATTATACACTTATGCTGAAAGACCTTTTTCTGTCTCGGTTCAACTCTCTAATGATTCTTCTTTCTCCTCCGGAGCCCAGATATTCAGATGACCTGATATCTCAGCTGTGTCAGCTATATATCGCAGGAGATCACGTCTTGTCCATGTGCGGGAACTCTGGTTATGAAGTCATCAAAATATTGGAGCCATACGTTGTGAACAGCTTGGTCCAGAGGGCAGAAAAGTTCAGGCCTCTCATTCATTCCCTAGGGGATTTCCCTGTGTTTATAAGAGATAAGGTGGGTCAACTTGAAGGAACATTTGGCCCTAGTGCAAAAAGGTTCTTCAAGGTTCTGGATCAATTCGACAACATACACGACTTAGTCTTTGTATACGGCTGTTACAGGCATTGGGGGCATCCTTACATAGATTATAGAAAGGGTTTGTCGAAGCTATATGATCAAGTCCACATCAAGAAGGTGATAGATAAATCCTATCAGGAGTGTTTGGCTAGCGACTTGGCCAGAAGGATCCTCAGGTGGGGATTTGATAAGTACTCCAAATGGTATCTTGACTCGAGACTTCTTTCGAGGGACCACCCCCTGACTCCTTATATTAAAACCCAGACATGGCCTCCCAAACATATAGTAGATTTGGTGGGCGACACCTGGCACAAGCTCCCGATCACCCAGATCTTCGAGATCCCTGAATCAATGGACCCATCTGAAATACTAGATGATAAATCACACTCTTTCACTAGAACAAGACTAGCGTCATGGCTATCAGAGAACAGAGGAGGACCGGTCCCCAGCGAGAAGGTCATTATTACGGCTCTTTCCAAACCTCCTGTCAACCCCAGAGAGTTCCTGAAATCTATAGACCTTGGAGGACTGCCGGACGAAGATTTGATAATCGGCCTCAAACCTAAGGAAAGGGAGTTGAAAATTGAAGGTCGGTTTTTTGCCTTAATGTCCTGGAATCTGAGGTTGTATTTTGTCATCACAGAGAAGCTCCTAGCCAATTATATCTTACCACTTTTTGATGCACTGACTATGACAGACAACTTGAACAAAGTGTTTAAAAAGCTGATCGACAGAGTCACCGGACAGGGGCTTTTAGACTATTCAAGGGTTACATACGCCTTTCACCTAGACTATGAGAAGTGGAACAATCATCAGAGGCTGGAATCGACAGAAGATGTATTTTCTGTGCTTGATCAGGTGTTTGGATTGAAGAGGGTGTTCTCCAGAACTCATGAGTTTTTTCAGAAGTCTTGGATCTATTATTCAGACAGATCCGACCTCATCGGGTTGTGGGAGGATCAAATATACTGTTTGGACATGTCAAACGGCCCGACATGCTGGAACGGCCAAGATGGCGGGCTAGAGGGTTTGCGGCAGAAGGGCTGGAGTCTGGTTAGCTTATTAATGATAGATCGTGAATCTCAGACCAGGAACACAAGAACTAAGATACTAGCCCAGGGGGACAACCAGGTTCTATGTCCGACATATATGTTGTCACCGGGGCTCTCTAGAGAGGGACTTCTCTACGAGTTGGAGAGCATATCAAGAAATGCTCTGTCAATATACCGTGCTATTGAGGAGGGGGCATCCAAACTGGGGCTTATCATAAAGAAGGAAGAGACCATGTGTAGCTATGACTTTCTCATCTATGGAAAGACCCCTCTGTTTCGAGGTAACATTTTGGTGCCTGAGTCCAAAAGATGGGCTAGAGTCTCCTGTATTTCCAACGACCAAATAGTCAATCTTGCCAACATAATGTCAACGGTATCCACAAATGCATTGACTGTAGCACAACACTCTCAGTCTTTGATTAAACCGATGAGGGACTTTTTGCTTATGTCAGTACAAGCCGTTTTCCATTACTTGCTGTTTAGCCCCATCTTGAAAGGCAGAGTTTACAAGATCCTGAGTGCCGAAGGGGACAATTTTCTTCTAGCTATGTCTAGAATCATCTATTTAGACCCCTCGTTGGGGGGAGTATCTGGAATGTCTCTTGGAAGGTTCCACATACGTCAGTTCTCGGATCCTGTCTCAGAGGGGTTGTCTTTCTGGAGAGAGATCTGGCTAAGCTCTAATGAGTCTTGGATTCATGCGCTGTGTCAAGAAGCAGGAAACCCAGATCTGGGAGAGAGGACTCTGGAGAGCTTTACTCGCCTTCTCGAGGACCCTACTACCCTAAATATTAAAGGAGGGGCCAGTCCTACCATTCTTCTCAAAGATGCAATCAGAAAAGCTCTATATGATGAGGTAGACAAAGTGGAGAACTCAGAGTTTAGAGAAGCGATCCTTTTGTCCAAGACCCATAGGGATAATTTTATACTTTTCTTGAAGTCTGTTGAGCCTTTGTTTCCCCGATTTCTCAGTGAACTCTTCAGTTCATCCTTCTTGGGGATTCCTGAGTCGATCATTGGGCTGATACAAAATTCCAGAACAATAAGAAGGCAGTTTAGGAGGAGTCTCTCAAGAACATTAGAAGAGTCCTTCTATAACTCAGAGATCCATGGGATCAACCGGATGACCCAAACTCCCCAAAGGGTCGGAAGGGTTTGGCCCTGCTCCTCTGAGAGAGCAGACCTCCTAAGAGAGATCTCATGGGGGAGGAAGGTGGTTGGAACAACCGTCCCTCACCCCTCTGAGATGTTGGGGTTACTTCCAAAGTCCTCGATCTCATGCACTTGTGGAGTAGCAGGAGGGGGAAATCCTCGAATATCAGTGTCTGTGCTCCCATCTTTTGATCAGTCATTTTTTTCGAGAGGCCCTCTGAAGGGATACCTGGGCTCATCCACTTCCATGTCGACCCAGCTATTCCACGCCTGGGAGAAAGTCACTAATGTTCATGTGGTGAAAAGAGCCCTGTCACTCAAGGAATCTATAAATTGGTTCATTACAAGAAACTCAAATCTGGCCCAAACTTTGATCAGGAACATAATGTCTTTAACAGGCCCAGACTTCCCGCTGGAAGAGGCCCCTGTCTTCAAGAGGACAGGGTCTGCCCTACATAGGTTCAAGTCAGCCAGGTACAGTGAAGGGGGATACTCTTCTGTTTGTCCAAATCTCCTCTCTCACATCTCTGTCAGCACAGACACGATGTCAGACTTGACTCATGATGGGAGAAACTATGACTTTATGTTTCAACCGTTGATGCTTTACGCGCAAACATGGACATCAGAACTGGTGCAAAAAGACACACGGCTGAAAGACTCCACCTTTCATTGGCATCTTCGATGTAACAAGTGCATAAGGCCCATTGATGATATTACCCTTGAGACTTCTCAGGTCTTCGAGTTCCCGGATGTTTCAAGAAGAATATCTAGAATGGTCTCTGGGGCTGTGCCTCATTTTCGGAAACTTCCTGATATTCGTTTAAGACCAGGTGATTTCGAATCTCTAAGTGGTAAGGAGAAGTCGCGCCATATAGGGTCGGCCCAAGGGCTCTTGTATTCAATCTTGGTTGCGATCCATGACTCGGGGTATAATGATGGAACCATTTTTCCTGTCAACATTTATAGCAAGGTCTCCCCTAGAGACTATTTGCGAGGGCTCGCGAGAGGAGTCTTGATAGGGTCTTCGATTTGCTTCTTGACAAGAATGACAAACATTAACATCAATAGACCTCTTGAACTGATCTCAGGGGTGATTTCATACATCCTCTTGAGGCTGGACAATCACCCATCCTTGTACATAATGCTCAGAGAACCATCTCTTAGAGGAGAGATATTTTCTATTCCCCAAAAAGTTCCCGCTGCTTACCCGACCACGATGAAAGAAGGTAACAGATCTATTTTGTGCTATCTCCAACACGTGTTGCGCTACGAACGAGAGGCAATCACAGCATCTCCAGAGAATGACTGGTTGTGGATCTTCTCAGACTTTAGAAGCTCCAAGATGACGTATCTGACTCTCATCACCTACCAGTCTCATCTTTTACTTCAGAGAGTTGAGAAAAATCTCTCTAAAAGTATGAGGGCCAACTTACGACAAATGAGCTCTCTAATGAGGCAAGTACTGGGAGGCCATGGTGAGGACACCTTAGAGTCAGACGAAGACATTCAGAGGCTGTTAAAAGACTCTTTGCGCAGGACAAGGTGGGTAGATCAGGAAGTACGCCATGCAGCGAGAACCATGACAGGAGGTTACAGCCCCAACAAGAGAATGTCACGCAAAGCAGGGTGTTCAGAGTGGGTCTGCTCTGCTCAACAGGTTGCAGTTTCAACCTCAGCTAACCCAGCCCCTGCCTCCGAGCTGGACATCAGGGCCCTCTCTAGAAGGCTTCAAAACCCGTTGATCTCGGGCCTGAGAGTGGTTCAGTGGGCGACAGGGGCCCATTATAAACTCAAACCTATTCTGGATGGTCTCAATGTATTCCCGTCCTTATGTCTGGTGGTCGGGGATGGATCAGGGGGGATATCAAGAACGGTGCTTAACATGTTTCCGGATGCCAGGCTTGTATTCAATAGCTTGTTAGAAGTAAATGACCTGATGGCGTCAGGAACACATCCGTTGCCCCCCTCAGCAATCATGAGCGGAGGAGATGACATCATCTCTAGGGTAATTGACTTTGACTCCATCTGGGAGAAACCTTCTGACTTGAGGAATTTGACCACGTGGAAGTACTTCCAGTCAGTCCAAGAACAAGTAAATATGTCCTATGACCTCATCATTTGTGATGCAGAGGTCACTGACATTGCATCAATCAACCGAATAACCCTGCTAATGTCTGATTTTGCATTATCCATAGATGGCCCACTTTACCTGGTCTTCAAAACTTATGGTACCATGCTTGTAAATCCGGACTACAGAGCAATTCAACACCTGTCCAGAGCGTTTCCTGCGGTCACTGGATTTATAACTCAGATGACTTCTTCTTTCTCATCCGAGCTATACCTCAGATTCTCAAAACGAGGAAAATTCTTTCGGGATGCAGAATATTTGACATCCTCTACCCTTCGAGAAATGAGCCTAGTACTGTTTAACTGTAGCAGCCCCAAGAGCGAGATGCAGAGAGCCCGCTCTCTAAATTACCAGGATCTTGTAAGAGGATTTCCAGATGAGATCATATCCAATCCTTACAATGAAATGATCATAACTCTGATTGATAGCGATGTAGAATCTTTCCTGGTTCACAAGATGGTAGATGATCTAGAGTTACAGCGAGGAACCTTGTCTAAAGTTTCTATTATTATAGCCATCGTGATAGTCTTCTCCAATAGGGTGTTCAATGTTTCGAAACCGCTGACTGACCCTTTATTCTATCCGCCATCTGATCCCAAAATCTTGAGACACTTCAACATATGTTGCAGTACTATGATGTACCTGTCCACTGCCTTGGGGGATGTGCCCAGCTTCGCGAGACTTCATGACCTGTACAACAGACCCATAACTTATTATTTCAGGAAACAAGTCATTCGGGGGAATATTTATCTGTCCTGGAGTTGGTCTGAAGACACCTCAGTGTTTAAGAGGGTGACTTGCAACTCTAGCTTGAGTCTCTCATCTCACTGGATCAGGCTGATCTACAAAATAGTGAAGACCACCAGACTTGTCGGAAGGATAGAAGACCTGTCTGGGGAGGTAGAGAGGCACCTTCGAGGGTACAACAGGTGGATTACTCTAGATGACATTAGATCCAGATCATCTCTTTTAGATTATAGCTGCTTG
>AFN24389
---ATGATTGATCCGGGAGATGTTTATGATGACCCTGTTGATCCAATTGAGTCAGAGGCTGAGCCGAGAGGAAACCCTACCATTCCTAACATCTTAAGAAACTCTGACTACAATCTCAACTCTCCTCTAATAGAGGATCCAGCCAAATTAATGTTAGAATGGTTGAAAACAGGAAATAGGCCTCTCCGGATGACTCTGACAGACAATAGCTCTAGGTCTTACAAAGTATTGAAGGATTACTTCAAGAAAGTGGATCTAGGATCTATCAAAGTGGGTGGAGCTGCAGCACAGTCTATGATCTCCCTCTGGCTTTATGGTGCCCACTCTGAATCAAACAGGAGCCGGAAGTGTATAACCGACTTGGCTCAGTTCTATTCCAAGTCTTCACCCATAGAAAAACTGTTAAACTGTACACTCGGAAATAGAGGGTTGAGAATCCCCTCAGAGGGGGTCCTAAGTTGTTTTGAAAGGGTCGATTACGACAAAGCCTTTGGGAGGTATCTGGCTAACATATACTCCTCTTATTTATTCTTTCACGTGATTACCCTTTACATGAACGCCCTGGATTGGGATGAGGAGAAGACCATCCTGGCACTGTGGAAGGATTTAACCTCAATAGATATTGGAAAGGACTTGGTTAAGTTTAAAGATCAAATATGGGGAGTGCTAATTGTGACTAAAGATTTTGTGTACTCACAGAGTTCTAACTGCCTCTTTGATAGAAACTATACACTTATGCTGAAGGACCTTTTTTTGTCTCGGTTCAACTCTCTAATAATCCTCCTTTCTCCTCCGGAATCCAGATATTCAGATGACCTGATATCTCAGCTGTGTCAACTATATATCGCTGGAGATCATGTCCTGTCCATGTGTGGGAACTCTGGTTATGAGGTCATTAAGATATTAGAGCCGTACGTTGTGAATAGCCTAGTCCAGAGGGCAGAAAAATTTAGACCTCTCATTCATTCCTTAGGGGACTTCCCTGTGTTTATAAGAGATAAGGTAGGTCAACTTGAAGGAACATTTGGTCCTAGTGCAAAGAGGTTCTTTAAGGTTCTAGATCAATTCGACAATATACACGACTTAGTTTTTGTATATGGATGTTATAGGCATTGGGGGCATCCTTACATAGATTATAGAAGGGGCTTGTCAAAGCTATATGATCAAGTCCACATCAAGAAGGTGATAGATAAGTCTTATCAGGAGTGTTTGGCAAGCGACCTTGCCAAAAGGATCCTCAGGTGGGGATTTGATAAATACTCCAAGTGGTATCTTGATTCGCGACTTCTTGGGGGGGACCACCCATTGACTCCTTATATCAAAACCCAGACATGGCCTCCCAAACATATAGTAGATCTGGTGGGTGATACTTGGCATAAGCTCCCGATCACTCAGATCTTCGAGATCCCCGAGTCAATGGACCCATCTGAAATACTGGATGACAAATCACATTCTTTTACTAGAACAAGACTAGCGTCATGGCTATCGGAGAACAGGGGAGGGCCGGTCCCCAGTGAAAAGGTCATTATCACGGCTCTCTCCAAGCCTCCTGTCAACCCCAGAGAATTCTTGAAATCCATAGACCTGGGAGGATTGCCAGACGAGGATCTGATAATCGGCCTCAAGCCCAAGGAACGGGAACTGAAAATTGAAGGTCGGTTCTTCGCTTTGATGTCTTGGAATCTGAGATTATATTTTGTCATCACTGAGAAGCTCCTAGCCAATTACATCTTACCACTTTTTGACGCACTGACCATGACAGATAACTTGAACAAAGTGTTCAAAAAGCTAATCGACAGAGTCACCGGACAGGGACTTTTAGACTATTCAAGGGTCACATACGCTTTTCATCTGGACTATGAGAAGTGGAACAATCATCAGAGGCTGGAATCGACAAAGGATGTGTTTTCTGTACTTGATCAAGTGTTCGGATTGAAGAGAGTGTTCTCTAGAACACATGAGTTTTTTCAGAAGTCTTGGATCTATTACTCAGACAGATCCGACCTCATCGGGTTATGGGAGGATCAGATATACTGTTTGGACATGTCAAACGGTCCTACATGCTGGAACGGCCAAGATGGCGGGCTAGAGGGTTTGCGACAGAAAGGCTGGAGTCTGGTCAGCTTATTAATGATAGATCGTGAATCTCAGACCAGGAACACAAGAACTAAGATACTAGCCCAGGGGGACAACCAGGTCCTATGTCCGACATATATGTTGTCACCGGGGCTTTCTCGAGAGGGGCTTCTCTACGAGTTGGAGAGCATATCAAGAAATGCCCTCTCAATATATCGTGCCATTGAGGAGGGTGCATCCAAACTAGGGCTCATCATAAAGAAGGAGGAGACCATGTGTAGCTATGACTTTCTCATCTATGGGAAAACTCCTTTATTTCGAGGTAACATTTTGGTGCCTGAGTCGAAAAGATGGGCTAGAGTCTCTTGTATCTCCAACGACCAAATAGTAAACCTTGCCAATATAATGTCAACGGTATCCACCAATGCATTAACTGTAGCACAACACTCTCAGTCTTTGATTAAACCAATGAGGGACTTTTTGCTTATGTCAGTACAAGCCGTCTTCCATTACTTGCTATTCAGCCCCATCTTGAAGGGCAGAGTCTACAAGATCCTGAGTGCCGAGGGGGACTATTTTCTTCTAGCTATGTCTAGAATAATCTATTTAGACCCCTCATTGGGGGGAGTATCTGGAATGTCTCTTGGAAGATTCCACATACGCCAATTCTCAGACCCTGTCTCAGAGGGGTTGTCTTTCTGGAGAGAGATCTGGCTAAGTTCCAATGAGTCTTGGATTCATGCGCTGTGTCAAGAAGCAGGAAACCCAGATCTGGGAGAGAGAACACTGGAGAGTTTCACTCGCCTGCTTGAGGACCCCACTACCCTGAATATTAAAGGAGGGGCAAGTCCTACCATTCTTCTCAAGGATGCAATCAGGAAGGCCCTATATGATGAGGTTGACAAGGTGGAAAACTCAGAATTTAGGGAAGCGATCCTCTTATCCAAGACCCATAGGGACAACTTTATACTTTTCTTGAAGTCTGTTGAGCCCTTGTTTCCCCGATTCCTCAGTGAACTCTTCAGTTCGTCTTTCTTGGGGATTCCTGAGTCAATCATTGGGTTGATACAGAATTCCAGAACAATAAGAAGGCAGTTTAGGAGGAGTCTCTCGAGAACCTTAGAAGAGTCCTTTTACAACTCAGAGATCCATGGGATCAACCGGATGACCCAAACTCCCCAAAGGGTCGGAAGTGTTTGGCTCTGCTCCTCGGAGAGGGCAGACCTCCTAAGAGAGATCTCTTGGGGGAGGAAGGTGGTCGGCACAACAGTCCCTCACCCTTCTGAGATGCTGTGGTTGCTTCCCAAATCCTCGATTTCCTGCACTTGTGGAGTAACAGGAGGTGGGAATCCTCGAATATCAGTGTCTGTGCTCCCATCTTTTGATCAGTCATTCTTCTCGAGAGGCTCTTTGAAGGGATACCTGGGCTCATCCACTTCCATGTCGACCCAGCTGTTCCACGCCTGGGAGAAGGTCACCAATGTTCATGTGGTGAAAAGAGCTCTGTCACTCAAGGAATCTATAAACTGGTTCATTACAAGGAACTCAAATTTGGCCCAAACTTTGATTAAAAACATAGTGTCTCTGACAGGCCCAGACTTTCCTCTGGAGGAGGCCCCTGTCTTTAAGAGGACAGGGTCTGCCCTGCATAGGTTCAAGTCAGCCAGATATAGTGAAGGGGGGTACTCTTCCGTTTGTCCAAATCTCCTCTCTCACATCTCTGTCAGCACAGACACGATGTCTGACCTGACTCATGATGGGAGAAACTATGACTTTATGTTTCAACCGTTAATGCTTTATGCGCAGACATGGACATCAGAACTGGTGCAAAAGGACACACGGCTGAAAGACTCTACCTTTCATTGGCATCTTCGATGCAACAAGTGCATAAGGCCCATAGAAGAAATCACCCTTGAGACTTCTCAGGTCTTCGAGTTCCCGGATGTTTCAAGGAGGATATCTAGGATGGTTTCTGGAGCTGTGCCTCATTTTCGAAAGCTTCCTGATATTCGTCTGAGGCCGGGTGACTTTGAATCTCTAAACGGTAGGGAGAAGTCGCGCCATATAGGGTCGGCCCAAGGGCTCTTGTATTCAATCTTGGTTGCGATTCATGACTCTGGGTATAATGACGGAACAATCTTCCCTGTAAACATATATAGCAAGGTCTCCCCGAGAGACTATTTGAGAGGGCTCGCGAGAGGAGTCTTGATAGGGTCTTCGATCTGCTTTTTGACAAGGATGACAAACATTAACATTAATAGACCTCTTGAGCTGATCTCAGGAGTAATTTCATACATCCTCTTGAGACTGGACAATCACCCCTCTTTGTACATAATGCTCAGAGAACCATCACTTAGAGGAGAGATATTTTCTATTCCCCAAAAAGTCCCCGCTGCTTACCCGACCACAATGAAAGAAGGTAACAGGTCCATTTTGTGCTACCTCCAACACGTGCTGCGCTATGAACGAGAGGTAATCACATCATCTCCGGAGAATGACTGGTTGTGGATCTTCTCGGACTTTAGAAGTTCCAAGATGACATATCTGACTCTCATCACCTACCAATCTCATCTGTTACTTCAGAGGGTTGAGAGAAATCTCTCTAAAAGTATGAGAGCCAACCTACGACAAATGAGCTCTCTAATGAGGCAGGTGCTGGGTGGGCATGGTGAAGACACCTTGGAATCAGACGAAGACATTCAGAGGCTGTTAAAAGATTCTTTGCGCAGGACAAGGTGGGTGGATCAGGAAGTGCGCCATGCAGCGAGAACTATGACAGGGAGTTACAGCCCCAACAAGAGGATGTCACGCAAGGCAGGGTGTTCAGAATGGGTCTGCTCTGCTCAGCAGGTTGCGGTTTCAACCTCTGCTAACCCAGCCCCTGTCTCCGAGCTGGACATCAGGGCTCTTTCCAGAAGGCTGCAGAACCCGTTGATCTCGGGTCTGAGAGTGGTTCAATGGGCGACAGGGGCCCATTATAAGCTCAAACCTATTCTGGATGATCTCAATGTCTTCCCATCCCTATGTCTTGTGGTCGGGGATGGATCAGGAGGGATATCAAGAGCAGTACTCAACATGTTTCCAGATGCCAAGCTTGTATTCAACAGCTTATTAGAAGTAAATGACCTAATGGCGTCTGGAACACATCCGTTGCCCCCCTCAGCAATCATGAGTGGAGGGGATGACATCATATCCAGGGTGATTGACTTTGACTCTATCTGGGAGAAACCTTCTGACTTGAGGAACTTGACCACATGGAGATATTTCCAGTCAGTCCAAGAACAGGTGAACATGTCCTATGATCTCATCATTTGTGATGCAGAGGTCACTGACATCGCGTCAATCAACCGAATAACCTTGCTAATGTCTGATTTTGCATTGTCCATAGATGGTCCACTTTATCTGGTTTTCAAAACTTATGGTACGATGCTTGTAAATCCAGATTACAGAGCAATTCAACACTTATCCAGAGCATTTCCTGCGGTCACTGGATTCGTAACTCAAATGACCTCGTCTTTCTCATCTGAGCTCTACCTCAGATTCTCAAAACGGGGGAAGTTCTTTCGGGATGCAGAATACTTGACCTCTTCTACTCTTCGCGAAATGAGCCTTGTATTGTTCAATTGTAGCAGCCCTAAGAGTGAGATGCAGAGAGCTCGCTCCCTAAACTATCAAGATCTTGTAAGAGGATTTCCTGACGAGATCATATCCAACCCTTACAACGAAATGATCATAACTCTGATTGACAGTGATGTAGAATCTTTCCTAGTTCACAAGATGGTAGATGATCTGGAGTTGCAGAGAGGAACTTTGTCTAAAGTTTCTATTATTATAGCCATTGTGATAGTCTTCTCCAATAGGGTGTTCAATGTCTCAAAACCCCTGACTGACCCTTTATTCTATCCGCCATCTGATCCCAAAATCTTAAGACACTTCAACATATGCTGTAGTACCATGATGTACCTGTCCACCGCCTTAGGGGATGTGCCTAGTTTTGCGAGACTTCATGACCTGTACAACAGACCCATAACTTATTATTTCAGGAAGCAAGTCATCCGGGGGAATGTTTATTTGTCCTGGAGTTGGTCTGATGACACTTCAGTGTTTAAGAGGGTGGCTTGCAACTCTAGCTTGAGTCTTTCATCTCACTGGATCAGGTTGATTTACAAAATTGTAAAGACCACCAGACTTGTCGGAAGCATAGAAGACTTGTCTGGTGAAGTAGAGAGGCACCTTCGAGGGTACAACAGGTGGATCACCCTCGATGACATTAGATCCCGATCGTCCCTTTTGGATTATAGCTGCTTG
>AFN24309
---ATGATTGATCCAGGGGAAGTTTATGATGACCCCATTGATCCGATTGAGTCAGAGGCTGAGCCAAGAGGGAACCCCACCATTCCCAACATCTTAAGAAACTCTGACTACAACCTCAACTCTCCCCTAATAGAGGATCCAGCCAAATTAATGTTAGAATGGTTGAGAACAGGAAATAGGCCTCTCCGGATGACTCTGACAGACAATTGCTCCAGGTCTTACAAAGTTTTAAAAGATTACTTCAAGAGAGTGGATCTAGGGTCTATCAAGGTGGGCGGAGCTGCGGCTCAATCTATGATCTCCCTCTGGCTGTACGGTGCCCACTCTGAATCTAACAGGAGCCGGAAGTGTATAACCGACTTGGCTCAATTTTACTCCAAGTCTTCCCCCATAGAAAAGCTGTTAAACTGCACACTCGGAAATAGAGGGCTGAGAATCCCTCCAGAGGGGGTTCTAAGTTGTCTTGAAAGGGTAGATTATGATAAGGCATTTGGACGGTATTTGGCCAATATATACTCCTCTTATTTGTTCTTTCACGTGATCACCCTTTACATGAACGCCTTGGACTGGGATGAGGAGAAGACCATCCTGGCACTGTGGAGGGATTTGACATCGGTAGATACTGGAAAGGACTTGGTCAAGTTTAAAGATCAAATATGGGGACAGCTGATTGTGACCAAGGATTTCGTGTACTCCCAAAATTCGGGCTGCCTCTTCGATAGAAACTATACACTTATGCTGAAAGACCTTTTTTTGTCTCGGTTCAATTCTCTAATGATTCTTCTTTCTCCTCCAGAACCCAGGTATTCAGATGACCTGATATCTCAGCTGTGTCAGCTATATATCGCTGGAGATCACGTCTTGTCCATGTGCGGGAACTCTGGTTATGAAGTCATCAAAATATTGGAGCCATATGTTGTGAACATCTTAGTCCAGCAGGCGGAAAAATTTAGGCCTCTCATTCATTCCCTGGGGGATTTCTCTGTATTTATAAGAGATAAGGTGGGTCAACTCGAGGGAACGTTTGGTCCTAGTGCGAAAAGGTTCTTCAGGATTCTGGATCAATTCGACAACGTACATGACTTAGTTTTTGTATACGGCTGTTACAGGCATTGGGGTCATCCTTACATAGATTATAGAAAGGGTTTGTCGAAGCTATATGATCAAGTCCACATCAAGAAGGTGATAGATAAGTCCTATCAGGAGTGTTTGGCAAGTGACCTTGCCAGAAGGATCCTCAGGTGGGGATTTGACAAGTACTCTAAATGGTATCTTGATTTGCGACTTCTTTCGAGGGACCACCCCCTGATCCCTTATATCAAAACCCAAACATGGCCTCCCAAACATATAGTAGATTTGGTGGGTGACACCTGGCATAGGCTCCCGATCACCCAGATCTTCGAGATCCCCGAATCAATGGACCCATCTGAGATACTAGATGATAAATCACACTCTTTCACTAGAACAAGACTAGCGTCGTGGCTATCAGAGAACAGAGGAGGGCCGGTCCCCAGCGAGAAGGTCATTATTACAGCTCTTTCCAAACCTCCTGTCAACCCCAAAGAATTCTTGAAATCTATAGACCTTGGGGGATTGCCAGACGAAGATTTGATAATCGGCCTCAAACCTAAGGAAAGGGAGCTGAAAATTGAAGGTAGGTTTTTCGCTTTGATGTCTTGGAATTTGAGGTTGTATTTTGTCATCACAGAGAAGCTCCTGGCCAATTATATCCTGCCGCTTTTTGACGCACTGACTATGACAGACAACTTGAACAAAGTGTTTAAAAAGCTGATCGACAGAGTCACCGGACAGGGGCTTTTAGACTATTCAAGGGTTACATACGCTTTTCACCTGGACTATGAGAAGTGGAACAATCATCAGAGGCTGGAATCGACAGAGGATGTATTTTCTGTACTTGATCAGGCGTTTGGATTGAAGAGGGTGTTCTCCAGAACTCATGAGTTTTTTCAGAAGTCTTGGATCTATTATTCAGACAGATCTGACCTCATCGGGTTGTGGGAGGGTCAGATATATTGTTTGGACATGTCAAACGGCCCGACATGCTGGAACGGTCAAGATGGTGGGCTAGAGGGGTTGCGACAGAAAGGTTGGAGTCTGGTCAGTTTATTAATGATAGATCGTGAATCCCAAACCAGGAACACAAGAACCAAGATACTAGCCCAAGGGGACAACCAAGTTCTGTGTCCGACATATATGTTGTCACCGGGGCTTTCTAGAGAGGGACTTCTCTACGAGTTGGAGAGCATATCAAGAAATGCTCTTTCAATCTACCGTGCCATTGAGGAGGGGGCATCCAAACTGGGGCTTATCATAAAGAAGGAAGAAACTATGTGCAGTTATGACTTTCTCATCTATGGAAAGACCCCCTTGTTTCGAGGTAACATTTTAGTTCCTGAGTCCAAGAGATGGGCTCGAGTCTCCTGTATCTCCAACGACCAAATAGTCAACCTTGCCAATATAATGTCAACGGTGTCCACCAATGCACTGACTGTAGCACAGCACTCTCAGTCTTTGATCAAGCCGATGAGGGACTTTTTGCTTATGTCAGTACAAGCCGTCTTCCATTACTTGCTGTTTAGCCCCATCTTGAAAGGCAGAGTCTACAAGATCCTGAGTGCCGAAGGAGACAATTTTCTTCTAGCTATGTCTAGAATCATCTATTTAGACCCCTCCTTGGGGGGAGTATCCGGAATGTCTCTTGGGAGGTTCCACATACGTCAGTTCTCAGACCCTGTTTCAGAGGGGTTGTCTTTCTGGAGAGAGATCTGGCTAAGCTCTAATGAGTCTTGGATTCATGCGTTGTGTCAAGAAGCAGGAAACCCCGATCTGGGAGAGAGAACACTGGAGAGCTTTACTCGCCTGCTCGAGGATCCAACTACCCTAAATATTAAAGGAGGGGCTAGTCCCACCATCCTTCTCAAAGATGCAATCAGGAAAGCCCTGTATGATGAGGTCGATAAAGTGGAGAACTCAGAGTTTCGAGAAGCGATCCTCTTGTCCAAGACCCATAGGGATAATTTTATACTTTTCTTGAAGTCTGTTGAGCCTTTGTTTCCCCGATTTCTCAGTGAACTCTTCAGTTCGTCCTTCTTGGGAATTCCTGAGTCAATTATTGGGTTGATACAAAACTCTAGAACAATAAGAAGACAGTTTAGAAGGAGTCTCTCTAGAACACTGGAAGAATCCTTTTATAACTCAGAGATCCATGGGATCAATCGGATGACTCAGACTCCCCAAAGGGTCGGAAGGGTTTGGCCCTGCTCCTCTGAGAGGGCAGATCTCCTAAGAGAGATCTCGTGGGGGAGGAAGGTGGTAGGCACAACAGTCCCTCACCCATCTGAGATGTTGGTGTTACTTCCGAAATCTTCGATTTCGTGCACTTGTGGAGCAACAGGAGGGGGAAATCCTCGAATATCAGTGTCTGTGCTTCCATCTTTTGATCAGTCATTTTTCTCGAGAGGCCCTCTGAAGGGATATCTGGGCTCATCCACTTCTATGTCGACCCAGCTATTCCACGCATGGGAGAAAGTCACCAATGTTCATGTAGTGAAAAGAGCTCTGTCACTCAAAGAATCCATAAACTGGTTCATTACAAGAAACTCTAATCTAGCCCAAACTCTGATTAGGAACATAATGTCTCTGACAGGCCCAGATTTTCCGCTGGAAGAGGCCCCTGTCTTCAAGAGGACGGGGTCTGCCCTGCATAGGTTCAAGTCAGCCAGGTATAGTGAAGGGGGGTATTCTTCTGTTTGTCCAAATCTCCTCTCTCACATCTCTGTCAGCACAGACACAATGTCAGACTTGACTCATGATGGGAGGAACTATGACTTTATGTTTCAACCGGTGATGCTTTATGCGCAAACATGGACGTCAGAACTGGTGCAAAAAGACACACGGTTGAAAGACTCTACCTTTCATTGGCATCTTCGATGTGACAAGTGCATAAGGCCTATTGATGATGTTACCCTTGAGACTTCTCAGGTCTTCGAATTCCCGGATGTTTCAAGAAGAATATCTAGAATGGTTTCTGGAGCTGTGCCTCACTTTCGAAAACTTCCCGATATTCGTTTGAGACCGGGTGATTTCGAATCTCTAAGCGGTAAGGAGAAATCACGTCATATAGGGTCTGCCCAAGGGCTCTTGTATTCAATCTTGGTTGCTATCCATGACTCTGGGTACAATGATGGAACTATTTTCCCTGTCAACATATATAGCAAGGTTTCCCCTAGAGACTATTTGAGAGGGCTCGCAAGAGGAGTCTTGATAGGGTCTTCTATTTGCTTCTTGACAAGGATGACAAACATCAACATCAATAGACCTCTTGAACTGATCTCAGGAGTGATTTCATACATCCTCTTGAGACTGGACAATCACCCCTCTTTGTACATAATGCTCAGAGAGCCTTCTCTCAGAGGAGAGATATTTTCTATTCCCCAAAAAGTTCCTGCTGCTTACCCAACTACGATGAAAGAAGGTAACAGATCTATCCTGTGCTACCTCCAACACGTGTTGCGCTATGAACGAGAGGCAATCACAGCATCTCCGGAGAATGACTGGTTATGGATCTTCTCAGACTTTAGAAGCTCCAAGATGACGTATCTGACTCTCATTACCTACCAGTCCCATCTTTTGCTTCAGAGGGTTGAGAAAAACCTCTCCAAAAGTATGAGAGCCAATTTACGACAAATGAGCTCTCTCATGAGGCAAGTGCTGGGCGGGCATGGGGAAGACACCTTAGAGTCAGACGAAGACATTCAAAGGCTGTTGAAAGACTCTTTGCGCAGGACAAAATGGGTAGATCAGGAAGTGCGCCATGCGACAAGAACCATGACGGGAGGCTACAGCCCCAACAAGAGGATGTCACGCAAAGCAGGGTGTTCAGAGTGGGTATGTTCTGCTCAGCAGGTTGCGGTTTCAACCTCAGCGAACCCAGCTCCCGCCTCCGAATTGGACATCAGGGCTCTCTCTAGAAGGCTTCAAAACCCGTTGATCTCTGGCTTGAGAGTGGTTCAGTGGGCAACAGGGGCCCATTACAAGCTCAAACCTATTTTGGATGATCTCAATGTGTTCCCATCCCTATGTCTTGTTGTCGGGGATGGATCAGGGGGGATATCAAGAGCAGTACTCAACATGTTTCCAGATGCCAGGCTTGTATTCAATAGTTTGTTAGAAGTAAATGACCTAATGGCTTCGGGAACACATCCGTTGCCCCCCTCAGCAATCATGAGTGGAGGAGATGACATTATCTCCAGGGTAATTGACTTTGACTCCATCTGGGAGAAACCTTCTGACTTGAGGAATTTGACCACATGGAGGTACTTCCAATCAGTCCAAAAACAGGTGAACATGTCCTATGACCTCATCATTTGTGATGCTGAGGTCACTGACATTGCATCAATTAACCGAATAACCCTGTTAATGTCTGATTTTGCATTGTCCATAGATGGCCCACTTTGCCTGGTTTTCAAATCTTATGGTACCATGCTTGTAAATCCGGATTACAGAGCAATTCAACACCTGTCCCGAGCTTTTCCTGTAATCACTGGATTCATCACTCAGATGACCTCGTCTTTCTCATCCGAAATATACCTCAGATTCTCAAAACGAGGGAAGTTCTTTCGAGATGCAGAGTACTTGACCTCTTCTACTCTTCGAGAAATGAGCCTTGTGTTGTTCAACTGTAGCAGCCCCAAGAGCGAGATGCAGAGAGCCCGTTCTCTGAATTATCAAGATCTTGTAAGAGGATTTCCAGATGAGATCATATCCAACCCTTACAGTGAAATGATCATAACCCTGATTGATAGTGATGTAGAATCTTTCCTAGTTCACAAGATGGTAGATGACCTAGAGTTACAGCGAGGAACTCTGTCTAAAGTTTCTATTATTATAGCCATCGTGATAGTATTCTCCAATAGGGTGTTCAATGTCTCGAAACCGCTGACTGACCCGTTATTCTATCCGCCTTCTGACCCCAAAATCTTGAGACACTTCAACATATGCTGCAGTACCATGATGTACTTGTCCACTGCCTTGGGGGATGTGCCCAGCTTTGCAAGACTTCATGACCTGTACAACAGACCCATAACTTATTATTTCAGGAAACAAGTCATTCGGGGGAATACTTATCTGTCTTGGAGTTGGTCCGATGACACCTCAGTGTTTAAGAGGGTGGCTTGCAATTCTAGCTTGAGTCTCTCATCCCACTGGATCAGGCTTATTTACAAAATAGTAAAGACCACCAGACTTGTCGGAAGCGTAGAAGACTTGTCTGGGGAAGTGGAGAAGCACCTTAGAGGGTACAACAGGTGGATCACCCTTGATGACATTAGATCCAGATCATCTCTCTTAGATTATAGCTGCTTG
>ABN11350
---ATGCTCGATCCTGGAGAGGTCTATGATGACCCTATTGACCCAATCGAGTTAGAGGCTGAACCCAGAGGAACCCCCACTGTCCCCAACATCTTGAGGAACTCTGACTACAATCTCAACTCTCCTTTGATAGAAGATCCTGCTAGACTAATGTTAGAATGGTTAAAAACAGGGAATAGACCTTATCGGATGACTCTAACAGACAATTGCTCCAGGTCTTTCAGAGTTTTGAAAGATTATTTCAAGAAGGTAGATTTGGGTTCTCTCAAGGTGGGCGGAATGGCTGCACAGTCAATGATTTCTCTCTGGTTATATGGTGCCCACTCTGAATCCAACAGGAGCCGGAGATGTATAACAGACTTGGCCCATTTCTATTCCAAGTCGTCCCCCATAGAGAAGCTGTTAAATCTCACGCTAGGAAATAGAGGGCTGAGAATCCCCCCAGAGGGAGTGTTAAGTTGCCTTGAGAGGGTTGATTATGATAATGCATTTGGAAGGTATCTTGCCAACACGTATTCCTCTTACTTGTTCTTCCATGTAATCACCTTATACATGAACGCCCTAGACTGGGATGAAGAAAAGACCATCCTAGCATTATGGAAAGATTTAACCTCAGTGGACATCGGGAAGGACTTGGTAAAGTTCAAAGACCAAATATGGGGACTGCTGATCGTGACAAAGGACTTTGTTTACTCCCAAAGTTCCAATTGTCTTTTTGACAGAAACTACACACTTATGCTAAAAGATCTTTTCTTGTCTCGCTTCAACTCCTTAATGGTCTTGCTTTCTCCCCCAGAGCCCCGATACTCAGATGACTTGATATCTCAACTATGCCAGCTGTACATTGCTGGGGATCAAGTCTTGTCTATGTGTGGAAACTCCGGCTATGAAGTCATCAAAATATTGGAGCCATATGTCGTGAATAGTTTAGTCCAGAGAGCAGAAAAGTTTAGGCCTCTCATTCATTCCTTGGGAGACTTTCCTGTATTTATAAAAGACAAGGTAAGTCAACTTGAAGAGACGTTCGGTCCCTGTGCAAGAAGGTTCTTTAGGGCTCTGGATCAATTCGACAACATACATGACTTGGTTTTTGTGTATGGCTGTTACAGGCATTGGGGGCACCCATATATAGATTATCGAAAGGGTCTGTCAAAACTATATGATCAGGTTCACATTAAAAAAGTGATAGATAAGTCCTACCAGGAGTGCTTAGCAAGCGACCTAGCCAGGAGGATCCTTAGATGGGGTTTTGATAAGTACTCCAAGTGGTATCTGGATTCACGATTCCTAGCCCGAGACCACCCCTTGACTCCTTATATCAAAACCCAAACATGGCCACCCAAACATATTGTAGACTTGGTGGGGGATACATGGCACAAGCTCCCGATCACGCAGATCTTTGAGATTCCTGAATCAATGGATCCGTCAGAAATATTGGATGACAAATCACATTCTTTCACCAGAACGAGACTAGCTTCTTGGCTGTCAGAAAACCGAGGGGGGCCTGTTCCTAGCGAAAAAGTTATTATCACGGCCCTGTCTAAGCCGCCTGTCAATCCCCGAGAGTTTCTGAAGTCTATAGACCTCGGAGGATTGCCAGATGAAGACTTGATAATTGGCCTCAAGCCAAAGGAACGGGAATTGAAGATTGAAGGTCGATTCTTTGCTCTAATGTCATGGAATCTAAGATTGTATTTTGTCATCACTGAAAAACTCTTGGCCAACTACATCTTGCCACTTTTTGACGCGCTGACTATGACAGACAACCTGAACAAGGTGTTTAAAAAGCTGATCGACAGGGTCACCGGGCAAGGGCTTTTGGACTATTCAAGGGTCACATATGCATTTCACCTGGACTATGAAAAGTGGAACAACCATCAAAGATTAGAGTCAACAGAGGATGTATTTTCTGTCCTAGATCAAGTGTTTGGATTGAAGAGAGTGTTTTCTAGAACACACGAGTTTTTTCAAAAGGCCTGGATCTATTATTCAGACAGATCAGACCTCATCGGGTTACGGGAGGATCAAATATACTGCTTAGATGCGTCCAACGGCCCAACCTGTTGGAATGGCCAGGATGGCGGGCTAGAAGGCTTACGGCAGAAGGGCTGGAGTCTAGTCAGCTTATTGATGATAGATAGAGAATCTCAAATCAGGAACACAAGAACCAAAATACTAGCTCAAGGAGACAACCAGGTTTTATGTCCGACATATATGTTGTCGCCAGGGCTATCTCAAGAGGGGCTCCTCTATGAATTGGAGAGAATATCAAGGAATGCACTTTCGATATACAGAGCCGTCGAGGAAGGGGCATCTAAGCTAGGGCTGATCATCAAGAAAGAAGAGACCATGTGTAGTTATGACTTCCTCATCTATGGAAAAACCCCTTTGTTTAGAGGTAACATATTGGTGCCTGAGTCCAAAAGATGGGCCAGAGTCTCTTGCGTCTCTAATGACCAAATAGTCAACCTCGCCAATATAATGTCGACAGTGTCCACCAATGCGCTAACAGTGGCACAACACTCTCAATCTTTGATCAAACCGATGAGGGATTTTCTGCTCATGTCAGTACAGGCAGTCTTTCACTACCTGCTATTTAGCCCAATCTTAAAGGGAAGAGTTTACAAGATTCTGAGCGCTGAAGGGGAGAGCTTTCTCCTAGCCATGTCAAGGATAATCTATCTAGATCCTTCTTTGGGAGGGGTATCTGGAATGTCCCTCGGAAGATTCCATATACGACAGTTCTCAGACCCTGTCTCTGAAGGGTTATCCTTCTGGAGAGAGATCTGGTTAAGCTCCCACGAGTCCTGGATTCACGCGTTGTGTCAAGAGGCTGGAAACCCAGATCTTGGAGAGAGAACACTCGAGAGCTTCACTCGCCTTCTAGAAGATCCTACCACCTTAAATATCAGAGGAGGGGCCAGTCCTACCATTCTACTCAAGGATGCAATCAGAAAGGCTTTATATGACGAGGTGGACAAGGTGGAGAATTCAGAGTTTCGAGAGGCAATCCTGTTGTCCAAGACCCATAGAGATAATTTTATACTCTTCTTAACATCTGTTGAGCCTCTGTTTCCTCGATTTCTCAGTGAGCTATTCAGTTCGTCTTTTTTGGGAATCCCCGAGTCAATCATTGGATTGATACAAAACTCCCGAACGATAAGAAGGCAGTTTAGAAAGAGTCTCTCAAAAACTTTAGAAGAATCCTTCTACAACTCAGAGATCCACGGGATTAGTCGGATGACCCAGACACCTCAGAGGGTTGGGGGGGTGTGGCCTTGCTCTTCAGAGAGGGCAGATCTACTTAGGGAGATCTCTTGGGGAAGAAAAGTGGTAGGCACGACAGTTCCTCACCCTTCTGAGATGTTGGGGTTACTTCCCAAGTCCTCTATTTCTTGCACTTGTGGAGCAACAGGAGGAGGCAATCCTAGAGTTTCTGTATCAGTACTCCCGTCCTTTGATCAGTCATTTTTTTCACGAGGCCCCCTAAAGGGGTACTTGGGCTCGTCCACCTCTATGTCGACCCAGCTATTCCATGCATGGGAAAAAGTCACTAATGTTCATGTGGTGAAGAGAGCTCTATCGTTAAAAGAATCTATAAACTGGTTCATTACTAGAGATTCCAACTTGGCTCAAACTCTAATTAGGAACATTATGTCTCTGACAGGCCCTGATTTCCCTCTAGAGGAGGCCCCTGTTTTCAAAAGGACGGGGTCAGCCTTGCATAGGTTCAAGTCTGCCAGATACAGCGAAGGAGGGTATTCTTCTGTCTGCCCGAACCTCCTCTCTCATATTTCTGTTAGTACAGACACCATGTCTGATTTGACCCAAGACGGGAAGAACTACGATTTCATGTTCCAGCCATTGATGCTTTATGCACAGACATGGACATCAGAGCTGGTACAGAGAGACACAAGGCTAAGAGACTCTACGTTTCATTGGCACCTCCGATGCAACAGGTGTGTGAGACCCATTGACGACGTGACCCTGGAGACCTCTCAGATCTTCGAGTTTCCGGATGTGTCGAAAAGAATATCCAGAATGGTTTCTGGGGCTGTGCCTCACTTCCAGAGGCTTCCCGATATCCGTCTGAGACCAGGAGATTTTGAATCTCTAAGCGGTAGAGAAAAGTCTCACCATATCGGATCAGCTCAGGGGCTCTTATACTCAATCTTAGTGGCAATTCACGACTCAGGATACAATGATGGAACCATCTTCCCTGTCAACATATACGGCAAGGTTTCCCCTAGAGACTATTTGAGAGGGCTCGCGAGGGGAGTATTGATAGGATCCTCGATTTGCTTCTTGACAAGAATGACAAATATCAATATTAATAGACCTCTTGAATTGATCTCAGGGGTAATCTCATATATTCTCCTGAGGCTAGATAACCATCCCTCCTTGTACATAATGCTCAGAGAACCGTCTCTTAGAGGAGAGATATTTTCTATCCCTCAGAAAATCCCCGCCGCTTATCCAACCACTATGAAAGAAGGCAACAGATCAATCTTGTGTTATCTCCAACATGTGCTACGCTATGAGCGAGAGGTAATCACGGCGTCTCCAGAGAATGACTGGCTATGGATCTTTTCAGACTTTAGAAGTGCCAAAATGACGTACCTAACCCTCATTACTTACCAGTCTCATCTTCTACTCCAGAGGGTTGAGAGAAACCTATCTAAGAGTATGAGAGATAACCTGCGACAATTGAGTTCCTTGATGAGGCAGGTGCTGGGCGGGCACGGAGAAGATACCTTAGAGTCAGACGACAACATTCAACGACTGCTAAAAGACTCTTTACGAAGGACAAGATGGGTGGATCAAGAGGTGCGCCATGCAGCTAGAACCATGACTGGAGATTACAGCCCCAACAAGAAGGTGTCCCGTAAGGTAGGATGTTCAGAATGGGTCTGCTCTGCTCAACAGGTTGCAGTCTCTACCTCAGCAAACCCGGCCCCTGTCTCGGAGCTTGACATAAGGGCCCTCTCTAAGAGGTTCCAGAACCCTTTGATCTCGGGCTTGAGAGTGGTTCAGTGGGCAACCGGTGCTCATTATAAGCTTAAGCCTATTCTAGATGATCTCAATGTTTTCCCATCTCTCTGCCTTGTAGTTGGGGACGGGTCAGGGGGGATATCAAGGGCAGTCCTCAACATGTTTCCAGATGCCAAGCTTGTGTTCAACAGTCTTTTAGAGGTGAATGACCTGATGGCTTCCGGAACACATCCACTGCCTCCTTCAGCAATCATGAGGGGAGGAAATGATATCGTCTCCAGAGTGATAGATTTTGACTCAATCTGGGAAAAACCGTCCGACTTGAGAAACTTGGCAACCTGGAAATACTTCCAGTCAGTCCAAAAGCAGGTCAACATGTCCTATGACCTCATTATTTGCGATGCAGAAGTTACTGACATTGCATCTATCAACCGGATAACCCTGTTAATGTCCGATTTTGCATTGTCTATAGATGGACCACTCTATTTGGTCTTCAAAACTTATGGGACTATGCTAGTAAATCCAAACTACAAGGCTATTCAACACCTGTCAAGAGCGTTCCCCTCGGTCACAGGGTTTATCACCCAAGTAACTTCGTCTTTTTCATCTGAGCTCTACCTCCGATTCTCCAAACGAGGGAAGTTTTTCAGAGATGCTGAGTACTTGACCTCTTCCACCCTTCGAGAAATGAGCCTTGTGTTATTCAATTGTAGCAGCCCCAAGAGTGAGATGCAGAGAGCTCGTTCCTTGAACTATCAGGATCTTGTGAGAGGATTTCCTGAAGAAATCATATCAAATCCTTACAATGAGATGATCATAACTCTGATTGACAGTGATGTAGAATCTTTTCTAGTCCACAAGATGGTGGATGATCTTGAGTTACAGAGGGGAACTCTGTCTAAAGTGGCTATCATTATAGCCATCATGATAGTTTTCTCCAACAGAGTCTTCAACGTTTCCAAACCCCTAACTGACCCCTTGTTCTATCCACCGTCTGATCCCAAAATCCTGAGGCACTTCAACATATGTTGCAGTACTATGATGTATCTATCTACTGCTTTAGGTGACGTCCCTAGCTTCGCAAGACTTCACGACCTGTATAACAGACCTATAACTTATTACTTCAGAAAGCAAGTCATTCGAGGGAACGTTTATCTATCTTGGAGTTGGTCCAACGACACCTCAGTGTTCAAAAGGGTAGCCTGTAATTCTAGCCTGAGTCTGTCATCTCACTGGATCAGGTTGATTTACAAGATAGTGAAGACTACCAGACTCGTTGGCAGCATCAAGGATCTATCCGGAGAAGTGGAAAGACACCTTCATAGGTACAACAGGTGGATCACCCTAGAGGATATCAGATCTAGATCATCCCTACTAGACTACAGTTGCCTG
>AFN24304
---ATGATTGACCCAGGGGATGTTTACGATGACCCTGTTGATCTGATTGAATCAGAGGTCGAGCCCAAAGGGAACTCCACCATCCCTAACATTTTACGAAATTCCGACTACAATCTCAACTCCCCTTTAATCGAAGATCCAGCTAAATTGATGTTGGAATGGTTGAAAACAGGAAACCGACCTCTCCGGATGACTCTAACTGACAACTGTTCTAGGTCTTACAAAGTTCTGAAAGATTATTTCAAGAAAGTGGACTTAGGATCTCTCAAAGTGGGTGGGGCTGCAGCACAATCCATGATCTCTCTCTGGCTACAAGGTGCTCACTCTGAATCAACCAGGAGCCGGAAATGTATAACTGACTTAGCTCAGTTTTGTTCCAGGTCTTCCCCTATAGAGAAGCTGTTAAACTGTACACTTGGCAATAGAGGGCTGAGAATCCCCCCAGAAGGGGTACTCAGCTGTCTAGAGAGGGTGGATTACGATAAAGCATTTGGAAGGTATCTGGCTAACATATATTCTTCCTATTTGTTCTTTCATGTAATCACTCTTTACATGAATGCTCTGGATTGGGATGAGGAGAAAACCATCCTCGCACTGTGGAGGGACTTAACCTCAGTAGACACGGGAAAGGACTTAGTCAAGTTTAAAGATCAAATATGGGGGCATCTGGTTGTGACCAAAGACTTCATATATTCTCAAAGTTCTGACTGCCTTTTTGATAGGAACTATACACTTATGCTGAAAGACCTTTTCTTATCTCGGTTCAATTCTCTGATGATTTTGCTATCCCCCCCTGAACCACGATACTCTGATGATTTGATATCTCTGCTGTGTCAGCTATACATTGCTGGAGATCAAGTCCTGTCCATGTGCGGAAACTCTGGTTATGAAGTTATAAAAATCTTAGAGCCTTACGTTGTGAACAGTTTAGTCAATAGAGCAGAGAGATTTAGGCCTCTCATCCATTCTTTAGGAGATTTCCCTTCATTTATAAGAGACAAAGTGGGTCAGCTTGAGGGAACATTCGGCCCCAGTGCGAAGAGGTTTTTTAAGGTTCTAGACCAATTCGACAACATACATGATTTAGTTTTTGTATATGGCTGTTATAGGCACTGGGGGCACCCTTATATAGATTACAGAAAGGGTCTTTCAAAGTTGTACGACCAAGTCCACATCAAGAAGGTAATAGATAAGCCTTATCAGGAGTGTTTGGCGAGTGATCTGGCCAAGAGGATCCTCAGGTGGGGATTTGATAAATACTCCAAGTGGTATCTTGATCCGAGACTTTTAGCAAAGGACCATCCTCTGACCCCCTATATTAAGACACAAACATGGCCTCCCAAACATATCGTAGATTTAGTAGGTGACACCTGGCACAGGCTTCCAATCACACAAATCTTCGAGATCCCTGAGTCAATGGACCCATCCGAGATATTGGATGATAAGTCACACTCCTTTACTAGAACGAGACTAGCGTCATGGCTGTCAGAGAACAGAGGGGGACCGGTTCCCAGCGAGAAGGTCATTATTACAGCTCTTTCTAAGCCCCCTGTCAACCCCAGAGAATTCTTGAAATCTATAGACCTGGGAGGGTTGCCAGACGAAGATTTGATAATCGGCCTCAAACCCAAAGAAAGGGAGTTGAAAATCGAAGGCCGGTTTTTCGCCTTGATGTCTTGGAATCTGAGATTATATTTTGTTATCACAGAGAAGCTTTTGGCCAATTACATCTTACCACTGTTTGATGCACTAACTATGACAGACAACCTGAACAAAGTGTTCAAAAAGCTTATTGACAGGGTCACCGGACAGGGGCTCTTAGATTATTCAAGAGTCACATATGCTTTCCATCTAGACTATGAAAAGTGGAACAATCATCAGAGGCTGGAATCGACTGAGGATGTGTTCTCTGTACTTGATCAAGTGTTTGGATTAAAGAAGGTGTTCTCTAGAACTCATGAGTTCTTTCAGAAGTCCTGGATATACTACTCAGACAGATCCGACCTCATTGGATTGTGGGAGGACCAGATATATTGTTTAGACATGTCAAATGGCCCGACTTGCTGGAACGGCCAAGATGGCGGGCTGGAGGGTCTACGACAGAAGGGCTGGAGCCTGGTCAGCTTACTGATGATAGATCGAGAATCTCAGACCAGGAACACGAGAACCAAGATACTAGCCCAGGGTGACAACCAAGTTCTGTGCCCGACGTACATGTTGTCACCTGGGCTTTCTAGAGAGGGACTTCTCTATGAGTTGGAGAGTATCTCCAGAAACGCACTCTCGATATATCGAGCCATTGAGGAGGGGGCATCTAAATTGGGGCTCATCATAAAGAAAGAAGAAACCATGTGTAGCTATGATTTTCTCATCTATGGAAAAACCCCCTTATTTCGAGGCAATATTCTAGTGCCTGAGTCCAAGAGGTGGGCTAGAGTCTCATGCATCTCTAACGACCAAATAGTTAACCTTGCAAATATAATGTCAACAGTGTCCACCAACGCTTTGACTGTCGCACAACACTCCCAGTCTTTGATTAAGCCGATGAGAGACTTCTTGCTCATGTCAGTACAGGCAGTCTTCCATTACCTGCTGTTTAGCCCCATCTTAAAGAGCAGAGTTTACAGGATTTTGGGCGCTGAGGGAGACGGTTTTCTTTTAGCTATGTCGAGAATAATTTATCTAGATCCCTCATTGGGGGGAGTATCCGGAATGTCTCTAGGACGGTTCCACATACGTCAGTTCTCAGATCCAGTCTCCGAAGGGTTATCTTTCTGGAGAGAAATCTGGCTGAGTTCCAATGAGTCCTGGATTCATGCGCTTTGTCAGGAAGCAGGGAACCCGGATCTGGGAGAGAGGACACTGGAAAGTTTTACTCGCCTTCTAGAGGACCCCACCACTTTGAATATAAAAGGAGGAGCTAGTCCCACCATTCTTCTCAAGGATGCAATCAGAAGGGCCCTGTACGATGAAGTAGACAAGGTGGAAAACTCAGAGTTCCGAGAAGCAATTCTCTTGTCAAAGACCCACAGAGACAACTTTATACTTTTTTTGAAGTCTGTGGAGCCACTCTTTCCTCGGTTTCTCAGTGAACTCTTCAGCTCATCCTTCTTGGGGATCCCTGAGTCCATTATTGGGCTGATACAAAATTCCAGAACAATCAGAAGACAGTTTAGGAGGAGTCTTTCAAGAACATTAGAGGAGTCCTTTTACAATTCAGAGATCCACGGGATCAACCGGATGACGCAGACTCCTCAGAGAATAGGAAGGGTTTGGCCGTGCTCCTCTGAGAGAGCAGACCTCCTGAGAGAGATCTCATGGGGAAGAAAGGTAGTTGGCACGACTGTCCCTCACCCCTCCGAGATGCTAGGGTTACTTCCTAAGTCCTCGATCTCCTGCACTTGTGGGGTGACAAGAGGGGGAAACCCCCGAATATCAGTGTCTGTACTCCCGTCTTTCGATCAATCGTTCTTTTCCAGAGGCCCTTTGAAGGGATACTTGGGCTCATCCACATCTATGTCAACCCAGTTGTTCCATGCCTGGGAGAAAGTTACTAATGTTCATGTGGTGAAAAGGGCTCTCTCACTCAAAGAGTCCATAAACTGGTTCATCTCAAGAAACTCTAACTTGGCCCAGACCCTGATTAGAAACATAATGTCTCTGACAGGTCCAGACTTTCCCCTGGAAGAAGCCCCTGTTTTCAAAAGGACAGGGTCTGCCCTGCATAGGTTCAAGTCAGCCAGATACAGCGAAGGGGGTTATTCTTCCGTTTGTCCCAATCTCCTCTCTCACATTTCTGTCAGCACAGACACGATGTCTGATTTGACTCAAGATGGGAAGAACTATGACTTTATGTTCCAGCCATTGATGCTTTATGCGCAGACTTGGACATCAGAGCTAGTGCAAAAAGACGCTCGGCTGAAAGATTCCACCTTTCACTGGCATCTTCGATGCAGTAAGTGCATTAGGCCCATCGACGATATTACCCTTGAGACCTCTCAGATCTTTGAGTTCCCGGATGTTTCAAGAAGGATATCCAGAATGGTCTCCGGGGCAGTACCACATTTTCAAAGGCTTCCTGATATTCGCCTAAAACCTGGTGACTTCGAGTCTTTGAGTGACAAAGAGAGGTCGCGCCATATAGGGTCTGCCCAAGGGCTCTTGTATTCAATCTTGGTCGCGATTCACGACTCTGGGTATAATGATGGCACCATTTTCCCTGTTAACATATATAGCAAGGTCTCTCCGAGAGATTATCTAAGAGGGCTCGCCAGAGGAATCTTGATAGGGTCTTCGATCTGCTTTTTGACAAGAATGACCAACATCAACATCAACAGGCCGCTTGAGCTGATATCAGGAGTGATTTCGTACATCCTCTTGAGATTGGACAATCACCCATCTTTATACATCATGCTTAGAGAGCCATCTCTCAGAGGGGAGATATTCTCTATTCCCCAAAAGATCCCCGCTGCTTACCCGACCACGATGAAAGAGGGCAATAGATCTATCCTGTGTTACCTTCAACACGTGCTGCGTTATGAACGAGAGGTAATCACAACTTCCCCTGAGAATGACTGGTTGTGGATCTTCTCGGATTTTAGAAGTTCCAAAATGACATATCTAACCCTCATCACGTATCAGTCTCACCTCTTACTTCAGAGAGTTGAGAAGAATCTCTCCAAAAACATGAGGGCCAACTTACGACAAATGAGTTCTCTAATGAGGCAAGTGCTGGGCGGCCATGGCGAAGACACCTTAGAGTCAGATGAGGACATTCAGAGGTTATTAAAAGACTCTTTACGCAGGACAAGATGGGTGGATCAAGAGGTGCGCCATGCAGCAAAGACTATGACCGGGGGTTATAGCCCCAACAAGAAGACATCCCGCAAAGCGGGATGTTCAGAATGGGTTTGTTCTGCCCAACAGGTTGCTGTTTCAACCTCAGCAAATCCAGCTCCCATCTCCGATCTAGACATCAGGGCCCTCTCCAAAAGGCTTCAGAACCCGTTGATCTCTGGTCTGAGAGTGGTTCAATGGGCAACAGGTGCCCATTACAAGCTCAAGCCTATTCTGGATGATCTCAATGTTTTCCCATCCCTGTGTCTGGTGGTTGGGGATGGATCAGGGGGGATCTCAAGGGCCGTGCTCAACATGTTCCCGGATGCCAGGCTTGTATTCAACAGCTTGCTGGAAGTGAATGATTTGATGGCGTCAGGAACACATCCGTTGCCCCCTTCAGCAATCATGAGCGGAGGAGATGATATCATATCCAGAGTGATTGACTTTGATTCCATCTGGGAGAAACCTTCGGACCTGAGGAACCTGACCACTTGGAGGTATTTCCAGTCTGTTCAGGAACAAGTGAATATGTCCTATGACCTCATCATCTGTGATGCAGAGGTCACGGACATTGCATCAATCAACAGGATAACTCTGCTAATGTCTGACTTTGCATTGTCGATAGACGGCCCACTTTATTTGGTATTCAAAACTTACGGAACTATGCTTGTAAATCCGGATTACAGAGCAGTCCAACACCTATCCAGAGCATTTCCTACTGTCACAGGATTTATAACTCAAATGACATCATCCTTTTCATCCGAGCTATACCTAAGATTCTCTAAACGGGGAAAGTTCTTTAGAGATGCAGAATATTTAACCTCCTCTACTCTTCGGGAAATGAGCCTTGTGTTGTTCAACTGTAGCAGCCCCAAGAGTGAGATGCAGAGAGCCCGCTCATTAAATTACCAGGACTTAGTCAGAGGGTTTCCCGAGGAAATCATATCTAACCCCTACAATGAGATGATCATAACTCTGATCGACAGCGATGTAGAATCTTTCCTTGTTCACAAGATGGTGGATGATCTAGAATTACAGCGAGGAACTTTGTCCAAAGTCTCTATCATCATAGCTATAGTGATAGTCTTCTCCAACAGGGTGTTCAATGTCTCAAAACCTCTGACAGACCCTTTATTCTATCCTCCATCTGACCCCAAAATCTTGAGACACTTCAATATATGCTGTAGTACCATGATGTATTTGTCCACCGCCTTGGGGGATGTGCCCAGCTTTGCGAGACTTCATGACCTGTACAACAGACCGATAATTTATTATTTCAAGAAGCAAGTTATCCGAGGGAACATTTATCTGTCTTGGAGTTGGTCCGATGACACCTCCGTGTTCAAGAGGGTGGCTTGCAACTCTAGCCTGAGTCTCTCCTCCCACTGGATCAGGCTGATTTACAAAATAGTGAAGACCACCAGACTTGTAGGCAGCACAGAAGACCTATCTGGGGAGATAAAGAAGCACCTTCGAGGATACAACAGATGGATCACTTTAGACGATGTTAAATCCAGATCATCCCTTCTAGATTACAGCTGCTTG
>ABN11355
---ATGCTCGATCCTGGAGAGGTCTATGATGACCCTATTGACCCAATCGAGTTAGAGGCTGAACCCAGAGGAACCCCCATTGTCCCCAACATCTTGAGGAACTCTGACTACAATCTCAACTCTCCTTTGATAGAAGATCCTGCTAGACTAATGTTAGAATGGTTAAAAACAGGGAATAGACCTTATCGGATGACTCTAACAGACAATTGCTCCAGGTCTTTCAGAGTTTTGAAAGATTATTTCAAGAAGGTAGATTTGGGTTCTCTCAAGGTGGGCGGAATGGCTGCACAGTCAATGATTTCTCTCTGGTTATATGGTGCCCACTCTGAATCCAACAGGAGCCGGAGATGTATAACAGACTTGGCCCATTTCTATTCCAAGTCGTCCCCCATAGAGAAGCTGTTGAATCTCACGCTAGGAAATAGAGGGCTGAGAATCCCCCCAGAGGGAGTGTTAAGTTGCCTTGAGAGGGTTGATTATGATAATGCATTTGGAAGGTATCTTGCCAACACGTATTCCTCTTACTTGTTCTTCCATGTAATCACCTTATACATGAACGCCCTAGACTGGGATGAAGAAAAGACCATCCTAGCATTATGGAAAGATTTAACCTCAGTGGACATCGGGAAGGACTTGGTAAAGTTCAAAGACCAAATATGGGGACTGCTGATCGTGACAAAGGACTTTGTTTACTCCCAAAGTTCCAATTGTCTTTTTGACAGAAACTACACACTTATGCTAAAAGATCTTTTCTTGTCTCGCTTCAACTCCTTAATGGTCTTGCTCTCTCCCCCAGAGCCCCGATACTCAGATGACTTGATATCTCAACTATGCCAGCTGTACATTGCTGGGGATCAAGTCTTGTCTATGTGTGGAAACTCCGGCTATGAAGTCATCAAAATATTGGAGCCATATGTCGTGAATAGTTTAGTCCAGAGAGCAGAAAAGTTTAGGCCTCTCATTCATTCCTTGGGAGACTTTCCTGTATTTATAAAAGACAAGGTAAGTCAACTTGAAGAGACGTTCGGTCCCTGTGCAAGAAGGTTCTTTAGGGCTCTGGATCAATTCGACAACATACATGACTTGGTTTTTGTGTTTGGCTGTTACAGGCATTGGGGGCACCCATATATAGATTATCGAAAGGGTCTGTCAAAACTATATGATCAGGTTCACCTTAAAAAAGTGATAGATAAGTCCTACCAGGAGTGCTTAGCAAGCGACCTAGCCAGGAGGATCCTTAGATGGGGTTTTGATAAGTACTCCAAGTGGTATCTGGATTCAAGATTCCTAGCCCGAGACCACCCCTTGACTCCTTATATCAAAACCCAAACATGGCCACCCAAACATATTGTAGACTTGGTGGGGGATACATGGCACAAGCTCCCGATCACGCAGATCTTTGAGATTCCTGAATCAATGGATCCGTCAGAAATATTGGATGACAAATCACATTCTTTCACCAGAACGAGACTAGCTTCTTGGCTGTCAGAAAACCGAGGGGGGCCTGTTCCTAGCGAAAAAGTTATTATCACGGCCCTGTCTAAGCCGCCTGTCAATCCCCGAGAGTTTCTGAGGTCTATAGACCTCGGAGGATTGCCAGATGAAGACTTGATAATTGGCCTCAAGCCAAAGGAACGGGAATTGAAGATTGAAGGTCGATTCTTTGCTCTAATGTCATGGAATCTAAGATTGTATTTTGTCATCACTGAAAAACTCTTGGCCAACTACATCTTGCCACTTTTTGACGCGCTGACTATGACAGACAACCTGAACAAGGTGTTTAAAAAGCTGATCGACAGGGTCACCGGGCAAGGGCTTTTGGACTATTCAAGGGTCACATATGCATTTCACCTGGACTATGAAAAGTGGAACAACCATCAAAGATTAGAGTCAACAGAGGATGTATTTTCTGTCCTAGATCAAGTGTTTGGATTGAAGAGAGTGTTTTCTAGAACACACGAGTTTTTTCAAAAGGCCTGGATCTATTATTCAGACAGATCAGACCTCATCGGGTTACGGGAGGATCAAATATACTGCTTAGATGCGTCCAACGGCCCAACCTGTTGGAATGGCCAGGATGGCGGGCTAGAAGGCTTACGGCAGAAGGGCTGGAGTCTAGTCAGCTTATTGATGATAGATAGAGAATCTCAAATCAGGAACACAAGAACCAAAATACTAGCTCAAGGAGACAACCAGGTTTTATGTCCGACATACATGTTGTCGCCAGGGCTATCTCAAGAGGGGCTCCTCTATGAATTGGAGAGAATATCAAGGAATGCACTTTCGATATACAGAGCCGTCGAGGAAGGGGCATCTAAGCTAGGGCTGATCATCAAGAAAGAAGAGACCATGTGTAGTTATGACTTCCTCATCTATGGAAAAACCCCTTTGTTTAGAGGTAACATATTGGTGCCTGAGTCCAAAAGATGGGCCAGAGTCTCTTGCGTCTCTAATGACCAAATAGTCAACCTCGCCAATATAATGTCGACAGTGTCCACCAATGCGCTAACAGTGGCACAACACTCTCAATCTTTGATCAAACCGATGAGGGATTTTCTGCTCATGTCAGTACAGGCAGTCTTTCACTACCTGCTATTTAGCCCAATCTTAAAGGGAAGAGTTTACAAGATTCTGAGCGCTGAAGGGGAGAGCTTTCTCCTAGCCATGTCAAGGATAATCTATCTAGATCCTTCTTTGGGAGGGATATCTGGAATGTCCCTCGGAAGATTCCATATACGACAGTTCTCAGACCCTGTCTCTGAAGGGTTATCCTTCTGGAGAGAGATCTGGTTAAGCTCCCAAGAGTCCTGGATTCACGCGTTGTGTCAAGAGGCTGGAAACCCAGATCTTGGAGAGAGAACACTCGAGAGCTTCACTCGCCTTCTAGAAGATCCGACCACCTTAAATATCAGAGGAGGGGCCAGTCCTACCATTCTACTCAAGGATGCAATCAGAAAGGCTTTATATGACGAGGTGGACAAGGTGGAAAATTCAGAGTTTCGAGAGGCAATCCTGTTGTCCAAGACCCATAGAGATAATTTTATACTCTTCTTAATATCTGTTGAGCCTCTGTTTCCTCGATTTCTCAGTGAGCTATTCAGTTCGTCTTTTTTGGGAATCCCCGAGTCAATCATTGGATTGATACAAAACTCCCGAACGATAAGAAGGCAGTTTAGAAAGAGTCTCTCAAAAACTTTAGAAGAATCCTTCTACAACTCAGAGATCCACGGGATTAGTCGGATGACCCAGACACCTCAGAGGGTTGGGGGGGTGTGGCCTTGCTCTTCAGAGAGGGCAGATCTACTTAGGGAGATCTCTTGGGGAAGAAAAGTGGTAGGCACGACAGTTCCTCACCCTTCTGAGATGTTGGGATTACTTCCCAAGTCCTCTATTTCTTGCACTTGTGGAGCAACAGGAGGAGGCAATCCTAGAGTTTCTGTATCAGTACTCCCGTCCTTTGATCAGTCATTTTTTTCACGAGGCCCCCTAAAGGGATACTTGGGCTCGTCCACCTCTATGTCGACCCAGCTATTCCATGCATGGGAAAAAGTCACTAATGTTCATGTGGTGAAGAGAGCTCTATCGTTAAAAGAATCTATAAACTGGTTCATTACTAGAGATTCCAACTTGGCTCAAGCTCTAATTAGGAACATTATGTCTCTGACAGGCCCTGATTTCCCTCTAGAGGAGGCCCCTGTCTTCAAAAGGACGGGGTCAGCCTTGCATAGGTTCAAGTCTGCCAGATACAGCGAAGGAGGGTATTCTTCTGTCTGCCCGAACCTCCTCTCTCATATTTCTGTTAGTACAGACACCATGTCTGATTTGACCCAAGACGGGAAGAACTACGATTTCATGTTCCAGCCATTGATGCTTTATGCACAGACATGGACATCAGAGCTGGTACAGAGAGACACAAGGCTAAGAGACTCTACGTTTCATTGGCACCTCCGATGCAACAGGTGTGTGAGACCCATTGACGACGTGACCCTGGAGACCTCTCAGATCTTCGAGTTTCCGGATGTGTCGAAAAGAATATCCAGAATGGTTTCTGGGGCTGTGCCTCACTTCCAGAGGCTTCCCGATATCCGTCTGAGACCAGGAGATTTTGAATCTCTAAGCGGTAGAGAAAAGTCTCACCATATCGGATCAGCTCAGGGGCTCTTATACTCAATCTTAGTGGCAATTCACGACTCAGGATACAATGATGGAACCATCTTCCCTGTCAACATATACGGCAAGGTTTCCCCTAGAGACTATTTGAGAGGGCTCGCAAGGGGAGTATTGATAGGATCCTCGATTTGCTTCTTGACAAGAATGACAAATATCAATATTAATAGACCTCTTGAATTGGTCTCAGGGGTAATCTCATATATTCTCCTGAGGCTAGATAACCATCCCTCCTTGTACATAATGCTCAGAGAACCGTCTCTTAGAGGAGAGATATTTTCTATCCCTCAGAAAATCCCCGCCGCTTATCCAACCACTATGAAAGAAGGCAACAGATCAATCTTGTGTTATCTCCAACATGTGCTACGCTATGAGCGAGAGATAATCACGGCGTCTCCAGAGAATGACTGGCTATGGATCTTTTCAGACTTTAGAAGTGCCAAAATGACGTACCTATCCCTCATTACTTACCAGTCTCATCTTCTACTCCAGAGGGTTGAGAGAAACCTATCTAAGAGTATGAGAGATAACCTGCGACAATTGAGTTCTTTGATGAGGCAGGTGCTGGGCGGGCACGGAGAAGATACCTTAGAGTCAGACGACAACATTCAACGACTGCTAAAAGACTCTTTACGAAGGACAAGATGGGTGGATCAAGAGGTGCGCCATGCAGCTAGAACCATGACTGGAGATTACAGCCCCAACAAGAAGGTGTCCCGTAAGGTAGGATGTTCAGAATGGGTCTGCTCTGCTCAACAGGTTGCAGTCTCTACCTCAGCAAACCCGGCCCCTGTCTCGGAGCTTGACATAAGGGCCCTCTCTAAGAGGTTCCAGAACCCTTTGATCTCGGGCTTGAGAGTGGTTCAGTGGGCAACCGGTGCTCATTATAAGCTTAAGCCTATTCTAGATGATCTCAATGTTTTCCCATCTCTCTGCCTTGTAGTTGGGGACGGGTCAGGGGGGATATCAAGGGCAGTCCTCAACATGTTTCCAGATGCCAAGCTTGTGTTCAACAGTCTTTTAGAGGTGAATGACCTGATGGCTTCCGGAACACATCCACTGCCTCCTTCAGCAATCATGAGGGGAGGAAATGATATCGTCTCCAGAGTGATAGATCTTGACTCAATCTGGGAAAAACCGTCCGACTTGAGAAACTTGGCAACCTGGAAATACTTCCAGTCAGTCCAAAAGCAGGTCAACATGTCCTATGACCTCATTATTTGCGATGCAGAAGTTACTGACATTGCATCTATCAACCGGATCACCCTGTTAATGTCCGATTTTGCATTGTCTATAGATGGACCACTCTATTTGGTCTTCAAAACTTATGGGACTATGCTAGTAAATCCAAACTACAAGGCTATTCAACACCTGTCAAGAGCGTTCCCCTCGGTCACAGGGTTTATCACCCAAGTAACTTCGTCTTTTTCATCTGAGCTCTACCTCCGATTCTCCAAACGAGGGAAGTTTTTCAGAGATGCTGAGTACTTGACCTCTTCCACCCTTCGAGAAATGAGCCTTGTGTTATTCAATTGTAGCAGCCCCAAGAGTGAGATGCAGAGAGCTCGTTCCTTGAACTATCAGGATCTTGTGAGAGGATTTCCTGAAGAAATCATATCAAATCCTTACAATGAGATGATCATAACTCTGATTGACAGTGATGTAGAATCTTTTCTAGTCCACAAGATGGTTGATGATCTTGAGTTACAGAGGGGAACTCTGTCTAAAGTGGCTATCATTATAGCCATCATGATAGTTTTCTCCAACAGAGTCTTCAACGTTTCCAAACCCCTAACTGACCCCTCGTTCTATCCACCGTCTGATCCCAAAATCCTGAGGCACTTCAACATATGTTGCAGTACTATGATGTATCTATCTACTGCTTTAGGTGACGTCCCTAGCTTCGCAAGACTTCACGACCTGTATAACAGACCTATAACTTATTACTTCAGAAAGCAAGTCATTCGAGGGAACGTTTATCTATCTTGGAGTTGGTCCAACGACACCTCAGTGTTCAAAAGGGTAGCCTGTAATTCTAGCCTGAGTCTGTCATCTCACTGGATCAGGTTGATTTACAAGATAGTGAAGACTACCAGACTCGTTGGCAGCATCAAGGATCTATCCAGAGAAGTGGAAAGACACCTTCATAGGTACAACAGGTGGATCACCCTAGAGGATATCAGATCTAGATCATCCCTACTAGACTACAGTTGCCTG
>AFN24439
---ATGATTGATCCAGGGGAGGTTTATGATGACCCCATTGATCCGATCGAGTCAGAGGCTGAGCAGAGAGGGAACCCCACCATTCCCAACATCTTAAGAAACTCTGACTACAACCTCAACTCTCCTCTAATAGAGGATCCAGCCAGATTGATGTTAGAATGGTTGAAAACAGGAAATAGGCCTCTCCGGATGACTCTGACAGACAATTGCTCTAGGTCTTACAAAGTTTTGAGAGATTACTTCAAGAAAGTGGATCTAGGATCTCTCAAAGTGGGCGGAGCTGCAGCTCAATCTATGATCTCCCTTTGGCTGTACGGTGCCTACTCTGAATCAAACAGGAGCCGGAAGTGTATAACCGACTTGGCTCAGTTCTATTCCAAGTCTTCCCCCATAGAAAAGCTGTTAAATTTCACACTCGGAAATAGAGGGCTGAGAATCCCTCCAGAGGGGGTCCTAAGTTGTCTTGAGAGGGTCGATTACGATAAAACATTTGGGCGGTATCTGGCTAACATATATTCCTCTTATTTGTTCTTTCACGTGATCACCCTTTACATGAACGCCTTGGACTGGGATGAGGAGAAGACCATCCTAGCGCTGTGGAGGGATTTATCATCAGTAGATACTGGAAAGGACTTGGTCAAGTTTAAAGATCAAATATGGGGATTGCTGATTGTGACCAAAGACTTTGTGTACTCTCAAAGCTCTGGCTGCCTCTTTGATAGAAACTATACACTTATGCTGAAAGACCTTTTTTTGTCTCGGTTTAACTCTCTGATGATTCTTCTTTCTCCTCCGGAACCCAGATATTCAGATGACCTGATATCTCAGCTGTGTCAGCTATATATTGCAGGAGATCACGTCTTGTCCATGTGCGGAAACTCTGGTTATGAAGTCATAAAAATATTGGAGCCATACGTTGTGAACAGCTTAGTCCAGAGGGCAGAAAAGTTTAGGCCTCTCATTCATTCCCTAGGGGATTTCCCTGTATTTATAAGAGATAAGGTGGGTCAGCTTGAAGGAACATTTGGTCCTAGTGCAAAAAGGTTCTTCAAGGTTCTGGATCAATTCGACAATATACATGACTTAGTCTTTGTATATGGCTGTTACAGGCATTGGGGGCATCCTTACATAGATTACAGAAAGGGTTTGTCGAAGCTATATGATCAAGTCCACATCAAGAAGGTGATAGATAAATCCTATCAGGAGTGTTTGGCTAGCGACCTGGCCAGAAGGATTCTCAGGTGGGGATTTGATAAGTACTCCAAATGGTATCTTGATTCGAGACTTCTCTCGAGGGACCACCCCCTAACTCCTTATATTAAAACCCAGACATGGCCTCCAAAACATATAGTAGATTTGGTGGGCGACACCTGGCATAAGCTCCCGATCACTCAGATCTTCGAGATCCCCGAATCAATGGACCCATCGGAAATTCTAGATGATAAATCACACTCTTTCACCAGAACAAGACTAGCGTCATGGCTATCAGAGAACAGAGGAGGGCCGGTTCCCAGCGAGAAGGTCATTATTACAGCTCTTTCCAAACCTCCTGTCAACCCCAGAGAATTCTTAAAATCTATAGACCTCGGAGGCTTGCCGGACGAGGATTTGATAATCGGCCTCAAACCTAAGGAAAGGGAGTTGAAAATTGAAGGTCGGTTTTTCGCTTTGATGTCCTGGAATCTAAGGTTGTATTTTGTCATCACAGAGAAGCTCCTAGCCAATTATATCTTGCCACTTTTTGACGCACTGACTATGACAGACAACTTGAACAAAGTGTTTAAAAAGCTGATCGACAGAGTCACCGGACAGGGGCTTTTAGACTATTCAAGGGTTACATATGCTTTTCACCTGGACTATGAGAAGTGGAACAATCATCAGAGGCTGGAGTCGACAGAGGATGTATTTTCTGTGCTTGATCAAGTGTTTGGATTGAAGAGGGTGTTCTCCAGAACTCATGAGTTTTTTCAGAAGTCTTGGATCTATTATTCAGACAGATCCGACCTTATCGGGTTATGGGAGGATCAAATATACTGTTTGGACATGTCAAACGGCCCGACATGCTGGAACGGTCAAGATGGCGGGCTAGAGGGTTTGCGGCAGAAGGGCTGGAGTCTGGTTAGCTTATTAATGATAGATCGTGAGTCTCAGACTAGGAACACGAGGACTAAGATACTAGCCCAGGGAGATAACCAGGTTCTATGTCCGACATATATGTTGTCGCCGGGGCTCTCCAGAGAAGGACTTCTCTACGAGTTGGAGAGCATATCACGAAATGCTCTGTCAATATACCGTGCTATTGAGGAGGGGGCATCCAAACTGGGGCTTATCATAAAGAAGGAAGAGACCATGTGTAGCTATGACTTTCTCATCTATGGAAAGACCCCTTTGTTTCGAGGTAACATTTTGGTGCCTGAGTCCAAAAGATGGGCTAGAGTCTCCTGTATCTCCAACGACCAAATAGTCAATCTTGCCAATATAATGTCCACGGTATCCACAAATGCATTGACTGTAGCACAACACTCTCAGTCTTTGATTAAGCCGATGAGGGACTTTTTGCTCATGTCAGTACAAGCAGTTTTCCATTATTTGCTATTTAGCCCCATCTTGAAAGGCAGAGTTTACAAGATCCTGAGTGCCGAAGGGGACAATTTTCTTCTAGCTATGTCTAGAATCGTCTATTTAGACCCCTCGTTGGGAGGAGTATCTGGAATGTCTCTTGGAAGGTTCCACATACGTCAGTTCTCCGATCCTGTCTCAGAAGGGTTGTCTTTCTGGAGAGAGATCTGGCTAAGCTCAAATGAGTCTTGGATTCATGCGCTGTGTCAAGAAGCAGGAAACCCAGATCTGGGAGAGAGAACACTGGAGAGTTTTACTCGCCTTCTCGAGGATCCTACTACCCTAAATATTAAAGGAGGGGCCAGCCCTACCATTCTTCTTAAAGATGCAATCAGAAAAGCCCTATATGATGAGGTAGACAAAGTGGAGAACTCGGAGTTTAGAGAAGCGATCCTCCTGTCCAAGACCCATAGGGATAACTTTATACTTTTCTTGAAGTCTGTTGAACCTTTGTTTCCCAGATTTCTCAGTGAACTCTTCAGTTCATCCTTCTTGGGGATTCCTGAGTCAATCATTGGGTTGATACAAAACTCCAGAACCATAAGAAGACAGTTTAGGAGGAGTCTCTCAAGAACATTGGAAGAGTCCTTTTATAACTCAGAGATCCATGGGATCAACCGGATGACCCAAACTCCCCAAAGGGTCGGAAGGGTTTGGCCCTGCTCATCGGAGAGAGCAGATCTCTTAAGAGAGATCTCATGGGGGAGGAAGGTGGTTGGCACAACAGTCCCTCACCCCTCTGAGATGTTGGGGTTACTTCCAAAGTCCTCGATCTCATGCACTTGTGGAGTGACAGGAGGGGGAAATCCTCGAATCTCAGTGTCTGTGCTTCCATCTTTTGATCAGTCATTTTTCTCGAGAGGCCCTCTGAAGGGATACCTGGGCTCATCCACTTCCATGTCGACCCAGCTATTCCACGCCTGGGAGAAAGTCACCAATGTTCATGTGGTGAAAAGAGCCCTGTCACTCAAGGAATCTATAAATTGGTTCATTACAAGAAACTCAAATCTGGCCCAAACTTTGATAAGGAACATAATGTCTCTGACAGGCCCAGACTTCCCACTGGAAGAAGCCCCTGTCTTCAAGAGGACAGGGTCTGCCCTGCATAGGTTCAAGTCAGCCAGATACAGTGAAGGGGGGTACTCTTCTGTTTGTCCAAATCTCCTCTCTCACATCTCTGTCAGTACAGACACGATGTCAGACTTGACTCATGATGGGAGAAATTATGACTTTATGTTTCAACCGTTGATGCTTTATGCACAAACATGGACATCAGAACTGGTGCAAAAGGACACAAGGCTGAAAGACTCCACCTTTCATTGGCATCTTCGATGTAACAAGTGCATAAGGCCCATCGATGATATTACCCTTGAGACTTCTCAGGTCTTCGAGTTTCCGGATGTTTCAAAAAGAATATCTAGAATGGTCTCTGGGGCTGTGCCTCATTTTCGAAAACTCCCTGATATTCGCTTAAGACCGGGTGATTTCGAATCTCTAAGCGGTAAGGAGAAGTCGCGCCATATAGGGTCGGCCCAAGGGCTCTTGTATTCAATCTTGGTTGCAATCCATGACTCTGGGTATAATGATGGAACCATTTTCCCTGTCAACATATATAGCAAGGTCTCCCCTAGAGACTATTTGAGAGGGCTCGCGAGGGGGGTCTTGATAGGGTCTTCGATTTGCTTCCTGACAAGAATGACAAACATTAACATCAATCGACCTCTTGAACTGATCTCAGGGGTAATTTCTTACATCCTCTTGAGGCTGGACAATCACCCATCTTTGTACATAATGCTCAGAGAACCATCTCTTAGAGGAGAGATATTTTCTATCCCCCAAAAAGTTCCCGCGGCTTATCCGACCACGATGAAAGAGGGCAACAGGTCTATTCTGTGCTACCTCCAACACGTGTTGCGCTACGAACGGGAGGCAATCACAGCGTCTCCGGAGAATGACTGGTTGTGGATCTTCTCAGACTTTAGAAGCTCCAAGATGACGTATCTGACTCTCATCACCTACCAGTCTCATCTTTTACTTCAGAGGGTTGAGAAAAATCTTTCCAAAAGTATGAGAGCCAACTTACGACAAATGAGCTCTCTAATGAGGCAAGTGCTAGGGGGGCATGGTGAGGACACCTTAGAGTCAGACGAAGACATTCAGAGGCTGTTAAAGGACTCTTTGCGCAGGACAAGGTGGGTAGATCAGGAAGTACGCCATGCAGCGAGAACTATGACAGGATGTTACAGCCCCAACAAGAGGATGTCACGCAAAGCAGGGTGTTCAGAGTGGGTCTGCTCTGCTCAACAGGTTGCAGTTTCAACCTCCGCTAACCCAGCCCCTGCCTCCGAGCTGGACATCAGGGCCCTCTCCAGAAGGCTTCAAAACCCCTTGATCTCGGGCCTGAGAGTGGTTCAGTGGGCGACAGGGGCCCATTATAAACTCAAACCTATTCTGGATGGTCTCAATGTATTTCCGTCCCTATGCCTTGTGGTCGGGGATGGATCAGGAGGGATATCAAGAGCGGTACTCAACATGTTTCCGGATGCCAGGCTTGTATTCAATAGCTTGTTAGAAGTAAATGACCTGATGGCGTCAGGAACACATCCGTTGCCCCCCTCGGCAATCATGAGCGGAGGAGATGACATCATCTCCAGGGTGATTGACTTTGACTCCATCTGGGAGAAACCTTCTGACTTGAGGAACCTGACCACATGGAGGTACTTCCAGTCAGTCCAAGAGCAAGTAAATATGTCCTATGACCTCATCATTTGTGATGCAGAGGTCACTGACATTGCATCAATCAACCGAATAACCCTGCTAATGTCTGATTTTGCATTGTCCATAGATGGCCCCCTTTACCTGGTCTTCAAAACTTATGGCACCATGCTTGTAAATCCGGACTACAGAGCAATTCAACACCTATCCAGAGCGTTTCCTGCGGTCACTGGATTTATAACTCAGATGACTTCTTCCTTTTCATCTGAGCTATACCTCAGATTCTCAAAAAGGGGAAAGTTCTTTCGGGATGCAGAATATTTGACCTCTTCTACTCTTCGAGAAATGAGTCTTGTACTGTTCAACTGTAGTAGCCCTAAGAGCGAGATGCAGAGAGCCCGCTCTTTAAATTACCAAGATCTTGTGAGAGGATTTCCAGATGAGATCATATCCAATCCTTACAATGAAATGATCATAACTCTGATTGACAGTGATGTAGAATCTTTCCTGGTTCACAAGATGGTAGATGATCTAGAGTTACAACGAGGAACTTTGTCTAAAGTTTCTATTATTATAGCCATCGTAATAGTCTTCTCCAATAGGGTGTTCAATGTCTCGAAACCGCTGACTGACCCTTTATTCTATCCGCCATCTGATCCCAAAATCTTGAGACACTTCAACATATGCTGCAGTACCATGATGTACCTGTCCACTGCCTTGGGGGATGTGCCCAACTTCGCTAGACTTCATGACCTGTACAACAGACCCATAACTTATTATTTCAGGAAGCAAGTCATTCGGGGGAATATTTATCTGTCATGGAGTTGGTCTGATGACACCTCAGTGTTTAAGAGGGTGACTTGCAACTCTAGCTTGAGTCTCTCAGCTCACTGGATCAGGTTGATCTACAAAATAGTAAAGACCACCAGACTTGTCGGAAGGATAGAAGACCTGTCTGGGGAGGTAGAGAGGCACCTTCGAGGGTACAATAGGTGGATCACCCTAGATGACATTAGATCCAGATCATCTCTTTTAGATTATAGCTGTTTG
>ACF94307
---ATGCTCGATCCTGGAGAGGTCTATGATGACCCTATTGACCCAATCGAGTTAGAGGCTGAACCCAGAGGAACCCCCATTGTCCCCAACATCTTGAGGAACTCTGACTACAATCTCAACTCTCCTTTGATAGAAGATCCTGCTAGACTAATGTTAGAATGGTTAAAAACAGGGAATAGACCTTATCGGATGACTCTAACAGACAATTGCTCCAGGTCTTTCAGAGTTTTGAAAGATTATTTCAAGAAGGTAGATTTGGGTTCTCTCAAGGTGGGCGGAATGGCTGCACAGTCAATGATTTCTCTCTGGTTATATGGTGCCCACTCTGAATCCAACAGGAGCCGGAGATGTATAACAGACTTGGCCCATTTCTATTCCAAGTCGTCCCCCATAGAGAAGCTGTTGAATCTCACGCTAGGAAATAGAGGGCTGAGAATCCCCCCAGAGGGAGTGTTAAGTTGCCTTGAGAGGGTTGATTATGATAATGCATTTGGAAGGTATCTTGCCAACACGTATTCCTCTTACTTGTTCTTCCATGTAATCACCTTATACATGAACGCCCTAGACTGGGATGAAGAAAAGACCATCCTAGCATTATGGAAAGATTTAACCTCAGTGGACATCGGGAAGGACTTGGTAAAGTTCAAAGACCAAATATGGGGACTGCTGATCGTGACAAAGGACTTTGTTTACTCCCAAAGTTCCAATTGTCTTTTTGACAGAAACTACACACTTATGCTAAAAGATCTTTTCTTGTCTCGCTTCAACTCCTTAATGGTCTTGCTCTCTCCCCCAGAGCCCCGATACTCAGATGACTTGATATCTCAACTATGCCAGCTGTACATTGCTGGGGATCAAGTCTTGTCTATGTGTGGAAACTCCGGCTATGAAGTCATCAAAATATTGGAGCCATATGTCGTGAATAGTTTAGTCCAGAGAGCAGAAAAGTTTAGGCCTCTCATTCATTCCTTGGGAGACTTTCCTGTATTTATAAAAGACAAGGTAAGTCAACTTGAAGAGACGTTCGGTCCCTGTGCAAGAAGGTTCTTTAGGGCTCTGGATCAATTCGACAACATACATGACTTGGTTTTTGTGTTTGGCTGTTACAGGCATTGGGGGCACCCATATATAGATTATCGAAAGGGTCTGTCAAAACTATATGATCAGGTTCACCTTAAAAAAGTGATAGATAAGTCCTACCAGGAGTGCTTAGCAAGCGACCTAGCCAGGAGGATCCTTAGATGGGGTTTTGATAAGTACTCCAAGTGGTATCTGGATTCAAGATTCCTAGCCCGAGACCACCCCTTGACTCCTTATATCAAAACCCAAACATGGCCACCCAAACATATTGTAGACTTGGTGGGGGATACATGGCACAAGCTCCCGATCACGCAGATCTTTGAGATTCCTGAATCAATGGATCCGTCAGAAATATTGGATGACAAATCACATTCTTTCACCAGAACGAGACTAGCTTCTTGGCTGTCAGAAAACCGAGGGGGGCCTGTTCCTAGCGAAAAAGTTATTATCACGGCCCTGTCTAAGCCGCCTGTCAATCCCCGAGAGTTTCTGAGGTCTATAGACCTCGGAGGATTGCCAGATGAAGACTTGATAATTGGCCTCAAGCCAAAGGAACGGGAATTGAAGATTGAAGGTCGATTCTTTGCTCTAATGTCATGGAATCTAAGATTGTATTTTGTCATCACTGAAAAACTCTTGGCCAACTACATCTTGCCACTTTTTGACGCGCTGACTATGACAGACAACCTGAACAAGGTGTTTAAAAAGCTGATCGACAGGGTCACCGGGCAAGGGCTTTTGGACTATTCAAGGGTCACATATGCATTTCACCTGGACTATGAAAAGTGGAACAACCATCAAAGATTAGAGTCAACAGAGGATGTATTTTCTGTCCTAGATCAAGTGTTTGGATTGAAGAGAGTGTTTTCTAGAACACACGAGTTTTTTCAAAAGGCCTGGATCTATTATTCAGACAGATCAGACCTCATCGGGTTACGGGAGGATCAAATATACTGCTTAGATGCGTCCAACGGCCCAACCTGTTGGAATGGCCAGGATGGCGGGCTAGAAGGCTTACGGCAGAAGGGCTGGAGTCTAGTCAGCTTATTGATGATAGATAGAGAATCTCAAATCAGGAACACAAGAACCAAAATACTAGCTCAAGGAGACAACCAGGTTTTATGTCCGACATACATGTTGTCGCCAGGGCTATCTCAAGAGGGGCTCCTCTATGAATTGGAGAGAATATCAAGGAATGCACTTTCGATATACAGAGCCGTCGAGGAAGGGGCATCTAAGCTAGGGCTGATCATCAAGAAAGAAGAGACCATGTGTAGTTATGACTTCCTCATCTATGGAAAAACCCCTTTGTTTAGAGGTAACATATTGGTGCCTGAGTCCAAAAGATGGGCCAGAGTCTCTTGCGTCTCTAATGACCAAATAGTCAACCTCGCCAATATAATGTCGACAGTGTCCACCAATGCGCTAACAGTGGCACAACACTCTCAATCTTTGATCAAACCGATGAGGGATTTTCTGCTCATGTCAGTACAGGCAGTCTTTCACTACCTGCTATTTAGCCCAATCTTAAAGGGAAGAGTTTACAAGATTCTGAGCGCTGAAGGGGAGAGCTTTCTCCTAGCCATGTCAAGGATAATCTATCTAGATCCTTCTTTGGGAGGGATATCTGGAATGTCCCTCGGAAGATTCCATATACGACAGTTCTCAGACCCTGTCTCTGAAGGGTTATCCTTCTGGAGAGAGATCTGGTTAAGCTCCCAAGAGTCCTGGATTCACGCGTTGTGTCAAGAGGCTGGAAACCCAGATCTTGGAGAGAGAACACTCGAGAGCTTCACTCGCCTTCTAGAAGATCCGACCACCTTAAATATCAGAGGAGGGGCCAGTCCTACCATTCTACTCAAGGATGCAATCAGAAAGGCTTTATATGACGAGGTGGACAAGGTGGAAAATTCAGAGTTTCGAGAGGCAATCCTGTTGTCCAAGACCCATAGAGATAATTTTATACTCTTCTTAATATCTGTTGAGCCTCTGTTTCCTCGATTTCTCAGTGAGCTATTCAGTTCGTCTTTTTTGGGAATCCCCGAGTCAATCATTGGATTGATACAAAACTCCCGAACGATAAGAAGGCAGTTTAGAAAGAGTCTCTCAAAAACTTTAGAAGAATCCTTCTACAACTCAGAGATCCACGGGATTAGTCGGATGACCCAGACACCTCAGAGGGTTGGGGGGGTGTGGCCTTGCTCTTCAGAGAGGGCAGATCTACTTAGGGAGATCTCTTGGGGAAGAAAAGTGGTAGGCACGACAGTTCCTCACCCTTCTGAGATGTTGGGATTACTTCCCAAGTCCTCTATTTCTTGCACTTGTGGAGCAACAGGAGGAGGCAATCCTAGAGTTTCTGTATCAGTACTCCCGTCCTTTGATCAGTCATTTTTTTCACGAGGCCCCCTAAAGGGATACTTGGGCTCGTCCACCTCTATGTCGACCCAGCTATTCCATGCATGGGAAAAAGTCACTAATGTTCATGTGGTGAAGAGAGCTCTATCGTTAAAAGAATCTATAAACTGGTTCATTACTAGAGATTCCAACTTGGCTCAAGCTCTAATTAGGAACATTATGTCTCTGACAGGCCCTGATTTCCCTCTAGAGGAGGCCCCTGTCTTCAAAAGGACGGGGTCAGCCTTGCATAGGTTCAAGTCTGCCAGATACAGCGAAGGAGGGTATTCTTCTGTCTGCCCGAACCTCCTCTCTCATATTTCTGTTAGTACAGACACCATGTCTGATTTGACCCAAGACGGGAAGAACTACGATTTCATGTTCCAGCCATTGATGCTTTATGCACAGACATGGACATCAGAGCTGGTACAGAGAGACACAAGGCTAAGAGACTCTACGTTTCATTGGCACCTCCGATGCAACAGGTGTGTGAGACCCATTGACGACGTGACCCTGGAGACCTCTCAGATCTTCGAGTTTCCGGATGTGTCGAAAAGAATATCCAGAATGGTTTCTGGGGCTGTGCCTCACTTCCAGAGGCTTCCCGATATCCGTCTGAGACCAGGAGATTTTGAATCTCTAAGCGGTAGAGAAAAGTCTCACCATATCGGATCAGCTCAGGGGCTCTTATACTCAATCTTAGTGGCAATTCACGACTCAGGATACAATGATGGAACCATCTTCCCTGTCAACATATACGGCAAGGTTTCCCCTAGAGACTATTTGAGAGGGCTCGCAAGGGGAGTATTGATAGGATCCTCGATTTGCTTCTTGACAAGAATGACAAATATCAATATTAATAGACCTCTTGAATTGGTCTCAGGGGTAATCTCATATATTCTCCTGAGGCTAGATAACCATCCCTCCTTGTACATAATGCTCAGAGAACCGTCTCTTAGAGGAGAGATATTTTCTATCCCTCAGAAAATCCCCGCCGCTTATCCAACCACTATGAAAGAAGGCAACAGATCAATCTTGTGTTATCTCCAACATGTGCTACGCTATGAGCGAGAGATAATCACGGCGTCTCCAGAGAATGACTGGCTATGGATCTTTTCAGACTTTAGAAGTGCCAAAATGACGTACCTATCCCTCATTACTTACCAGTCTCATCTTCTACTCCAGAGGGTTGAGAGAAACCTATCTAAGAGTATGAGAGATAACCTGCGACAATTGAGTTCTTTGATGAGGCAGGTGCTGGGCGGGCACGGAGAAGATACCTTAGAGTCAGACGACAACATTCAACGACTGCTAAAAGACTCTTTACGAAGGACAAGATGGGTGGATCAAGAGGTGCGCCATGCAGCTAGAACCATGACTGGAGATTACAGCCCCAACAAGAAGGTGTCCCGTAAGGTAGGATGTTCAGAATGGGTCTGCTCTGCTCAACAGGTTGCAGTCTCTACCTCAGCAAACCCGGCCCCTGTCTCGGAGCTTGACATAAGGGCCCTCTCTAAGAGGTTCCAGAACCCTTTGATCTCGGGCTTGAGAGTGGTTCAGTGGGCAACCGGTGCTCATTATAAGCTTAAGCCTATTCTAGATGATCTCAATGTTTTCCCATCTCTCTGCCTTGTAGTTGGGGACGGGTCAGGGGGGATATCAAGGGCAGTCCTCAACATGTTTCCAGATGCCAAGCTTGTGTTCAACAGTCTTTTAGAGGTGAATGACCTGATGGCTTCCGGAACACATCCACTGCCTCCTTCAGCAATCATGAGGGGAGGAAATGATATCGTCTCCAGAGTGATAGATCTTGACTCAATCTGGGAAAAACCGTCCGACTTGAGAAACTTGGCAACCTGGAAATACTTCCAGTCAGTCCAAAAGCAGGTCAACATGTCCTATGACCTCATTATTTGCGATGCAGAAGTTACTGACATTGCATCTATCAACCGGATCACCCTGTTAATGTCCGATTTTGCATTGTCTATAGATGGACCACTCTATTTGGTCTTCAAAACTTATGGGACTATGCTAGTAAATCCAAACTACAAGGCTATTCAACACCTGTCAAGAGCGTTCCCCTCGGTCACAGGGTTTATCACCCAAGTAACTTCGTCTTTTTCATCTGAGCTCTACCTCCGATTCTCCAAACGAGGGAAGTTTTTCAGAGATGCTGAGTACTTGACCTCTTCCACCCTTCGAGAAATGAGCCTTGTGTTATTCAATTGTAGCAGCCCCAAGAGTGAGATGCAGAGAGCTCGTTCCTTGAACTATCAGGATCTTGTGAGAGGATTTCCTGAAGAAATCATATCAAATCCTTACAATGAGATGATCATAACTCTGATTGACAGTGATGTAGAATCTTTTCTAGTCCACAAGATGGTTGATGATCTTGAGTTACAGAGGGGAACTCTGTCTAAAGTGGCTATCATTATAGCCATCATGATAGTTTTCTCCAACAGAGTCTTCAACGTTTCCAAACCCCTAACTGACCCCTCGTTCTATCCACCGTCTGATCCCAAAATCCTGAGGCACTTCAACATATGTTGCAGTACTATGATGTATCTATCTACTGCTTTAGGTGACGTCCCTAGCTTCGCAAGACTTCACGACCTGTATAACAGACCTATAACTTATTACTTCAGAAAGCAAGTCATTCGAGGGAACGTTTATCTATCTTGGAGTTGGTCCAACGACACCTCAGTGTTCAAAAGGGTAGCCTGTAATTCTAGCCTGAGTCTGTCATCTCACTGGATCAGGTTGATTTACAAGATAGTGAAGACTACCAGACTCGTTGGCAGCATCAAGGATCTATCCAGAGAAGTGGAAAGACACCTTCATAGGTACAACAGGTGGATCACCCTAGAGGATATCAGATCTAGATCATCCCTACTAGACTACAGTTGCCTG
>BAI43366
---ATGTTAGATCCTGGAGAAGTCTATGATGATCCTATTGATCCAGTTGAGTCAGAGGCTGAGCCTAGAGGAGCCCCCACTGTCCCCAACATCCTGAGGAACTCAGACTACAATCTTAACTCCCCTTTGATAGAGGATCCTGCCAGACTAATGTTAGAATGGGTGAAAACAGGAAATAGACCTTATCGAATGACTCTGACAGACAATTGCTCCAGGTCTTACAAAGTTCTGAAAGATTATTTTAAGAAGGTAGATCTGGGTTCCCTCAAAGTGGGCGGAACCGCCGCACAATCAATGATTTCTCTCTGGTTATACGGTGCCCACTCTGAATCAAACAGGAGCCGGAGATGCATGAATGATCTGGCCCATTTCTATTCTAAATCATCCCCCATAGAGAAGCTGTTAAATTGCACGCTAGGGAATAGAGGGCTGAGAATACCCCCAAAGGGGGTGTTGAGTTGCCTTGAGAGGGTCGACTATGATAAGGCATTTGGGAGGTATCTAGCCAACACATATTCCTCTTATTTGTTTTTTCATGTGATCACCCTATACATGAACGCCCTAGACTGGGATGAAGAGAAAACCATCCTAGCACTATGGAAAGACTTAACCTCAGTGGATATTGGGAAGGACTTAGTCAAGTTCAAAGATCAAATATGGGGATTGCTGATTGTGACTAAGGACTTTGTTTACTCTCAGAGCTCCAATTGTCTTTTTGACAGAAACTACACACTTATGCTCAAGGATCTTTTCTTGTCTCGCTTCAACTCCTTAATGATATTGCTTGCTCCCCCTGAGCCCAGATACTCAGATGACTTAATATCTCAGCTGTGCCAGCTATACATCGCTGGGGATCAAGTCCTGTCAATGTGTGGGAACTCTGGCTATGAGGTCATCAAAATATTGGAGCCCTATGTAGTGAACAGCTTAGTCCAAAGAGCAGAAAAGTTCAGGCCTCTCATTCATTCATTGGGAGACTTTCCTGTATTTATAAAGGACAAAGTGAGTCAGCTTGAAGGGACTTTCGGTCCTAGTGCAAAAAGGTTTTTTAGGGTTTTGGATCAATTCGACAACATACATGACTTAGTCTTTGTGTACGGTTGTTACAGGCATTGGGGGCACCCCTATATAGATTATAGAAAGGGTTTGTCGAAACTCTACGATCAAGTTCACATTAAGAAAGTGATAGACAAGTCATACCAGGAGTGTTTAGCAAGCGATCTAGCCAGGAGGATCCTCAGATGGGGATTTGACAAGTACTCCAAGTGGTATCTAGATTCACGATCTATTGCCCGAGATCACCCCTTGACTCCTTATATCAAAACCCAGACATGGCCACCAAAACATATAGTAGACTTGGTAGGGGACACCTGGCACAAGCTCCCGATTACGCAGATCTTTGAGATTCCCGAATCAATGGACCCATCAGAAATACTGGATGACAAATCACATTCTTTCACTAGAACGAGACTAGCTTCTTGGCTATCAGAGAACCGAGGGGGGCCCGTTCCTAGTGAAAAGGTTATTATCACGGCACTGTCTAAGCCGCCTGTCAATCCCCGGGAGTTTTTGAAATCTATAGACCTAGGAGGATTACCAGAAGAGGACTTGATAATCGGCCTCAAACCCAAGGAGCGAGAATTGAAGATTGAAGGCCGATTCTTTGCTCTGATGTCATGGAATTTAAGATTGTACTTTGTCATCACCGAAAAGCTCTTGGCCAACTACATCCTGCCACTCTTTGACGCACTGACAATGACGGACAACTTGAACAAGGTGTTTAAAAAGTTGATCGACAGGGTCACTGGGCAAGGGCTTCTGGACTATTCTAGGGTTACATATGCATTTCACTTGGACTACGAGAAGTGGAACAATCATCAAAGATTGGAGTCAACAGAGGATGTATTTTCTGTCTTAGACCAGGTGTTTGGGTTGAAGAGGGTGTTTTCAAGGACACACGAGTTCTTCCAGAAATCATGGATTTATTATTCAGACAGATCAGACCTCATCGGGTTATGGGAGGATCAAATATACTGCTTGGATATGTCCAACGGCCCAACATGCTGGAATGGTCAAGACGGCGGGCTAGAGGGTTTACGGCAGAAGGGCTGGAGCCTAGTCAGCTTGTTGATGATAGATAGAGAATCCCAAACCAGGAACACAAGAACTAAGATACTAGCTCAAGGGGACAACCAGGTTCTATGTCCGACATATATGCTATCGCCTGGGCTGTCTCAAGAGGGGCTCCTCTATGAGTTAGAGAGCATATCAAGGAATGCTCTTTCAATATACCGAGCTATCGAGGAAGGAGCGTCCAAATTGGGGCTGATCATCAAGAAGGAAGAGACCATGTGTAGTTATGACTTTCTCATTTATGGGAAGACTCCCTTGTTTAGAGGCAACATATTAGTGCCTGAATCCAAAAGATGGGCCAGAGTCTCTTGCATCTCCAACGACCAAATAGTCAACCTCGCCAATATAATGTCGACAGTATCCACCAATGCGCTGACAGTGGCCCAACACTCTCAATCATTGATCAAACCGATGAGGGACTTTTTACTCATGTCAGTGCAGGCAGTTTTCCACTACCTGTTGTTTAGCCCGATCTTAAAGGGCAGGGTTTACAAGATTTTGAGTGCTGAAGGGGAGAGCTTTCTCCTAGCCATGTCAAGGATAATCTATCTAGATCCTTCTTTGGGAGGGGTGTCTGGAATGTCTCTCGGAAGGTTCCATATACGTCAATTCTCCGACCCTGTCTCTGAAGGGTTGTCTTTTTGGAGAGAGATTTGGTTAAGCTCTCACGAGCCCTGGATTCATGCGTTGTGTCAAGAGGCTGGGAATCCAGATCTTGGAGAGAGAACACTTGAAAGCTTCACTCGCCTTCTAGAAGATCCTACCACCTTAAATATTAAAGGAGGGGCTAGTCCTACCATTCTGCTCAAGGATGCAATCAGAAAGGCTTTGTATGACGAGGTGGACAAGGTGGAAAATTCAGAGTTTAGAGAAGCAATTCTATTGTCCAAGACCCATAGAGATAACTTCATACTCTTCTTAAAATCTGTTGAGCCTCTATTTCCTCGATTCCTCAGTGAGCTCTTCAGTTCGTCTTTCTTAGGAATCCCTGAGTCAATCATTGGATTGATTCAAAACTCCCGGACAATAAGAAGGCAGTTTCGAAAGAGTCTCTCAAGAACTTTAGAAGAGTCCTTCTACAACTCAGAGATCCATGGGATTAATAGGATGACCCAGACACCTCAAAGGGTTGGGAGGGTGTGGCCCTGCTCTTCAGAGAGGGCAGATCTACTACGGGAGATCTCTTGGGGAAGAAAAGTCGTAGGCACGACAGTTCCTCACCCTTCTGAGATGTTGGGACTGTTTCCCAGATCCTCCATTTCTTGCACTTGTGGAGCAACAGGAGGAGACAACCCTAGAGTTTCTGTATCAGTACTCCCATCTTTCGATCAGTCATTTTTTTCACGAGGTCCCCTAAAGGGATACTTGGGTTCATCCACCTCCATGTCAACCCAGCTATTCCATGCATGGGAAAAAGTCACTAACGTTCATGTAGTGAAAAGGGCTCTCTCATTAAAAGAGTCTATAAACTGGTTCATTAATAGAAACTCCAACTTGGCCCAAACTCTAATTAGGAACATTATGTCTCTGACAGGCCCTGATTTCCCTCTAGAAGAGGCCCCTGTTTTCAAAAGGACCGGGTCAGCCTTGCATAGGTTCAAGTCTGCCAGATACAGTGAAGGAGGGTATTCCTCTGTTTGCCCTAATCTCCTCTCTCATATCTCTGTGAGTACAGACACTATGTCCGATTTGACCCAAGACGGGAAGAACTATGATTTCATGTTCCAGCCGTTGATGCTTTATGCACAGACATGGACATCAGAGCTGGTACAGAGAGACACCAGGCTGAGAGACTCTACGTTTCATTGGCATCTTCGGTGCAACAGGTGTGTAAGGCCCATAGATGAGATAACACTGGAGACTTCTCAGATCTTCGAATTCCCGGATGTGTCAAAGAGGATATCCAGAATGGTTTCTGGGGCCGTGCCTCACTTTCAGAAGCTTCCTGACATCCGTCTCAGACCAGGTGATTTTGAATCTCTAAATGGTAGAGAGAAGTCTCGCCATATCGGGTCGGCTCAGGGGCTCTTGTACTCAATCTTAGTGGCAATTCATGATTCAGGATACAATGATGGGACCATCTTCCCTGTCAACATATACGGCAAAGTCTCCCCTAGAGACTACTTGAGAGGGCTCGCAAGAGGAGTGTTGATAGGATCCTCAATTTGCTTTTTGACAAGAATGACAAATATCAACATCAATAGACCTCTCGAATTGATCTCAGGGGTAATATCATATATCCTCCTGAGGCTGGATAATCATCCCTCTCTGTATATAATGCTCAGAGAACCTTCTCTGAGAGGAGAGATATTTTCCATCCCTCAGAAAATCCCCGCCGCTTACCCGACCACTATGAAAGAAGGCAACAGATCGATCTTATGTTATCTCCAACATGTGCTACGCTATGAGCGAGAGGTAATCACGGCGTCTCCTGAGAATGACTGGTTGTGGATCTTTTCAGACTTTAGAAGTGCTAAAATGACATATTTGACCCTCATTACATACCAGTCTCATCTCCTACTCCAGAGGGTTGAGAGAAACTTGTCTAAAAGTATGAGGGCTAATCTGCGACAGATGAGTTCCTTGATGAGGCAGGTTCTGGGTGGCCATGGAGAAGACACTTTAGAGTCAGATGACGACATTCAACGACTACTGAAAGACTCTTTGCGAAGGACAAGATGGGTGGATCAGGAGGTGCGCCATGCAGCTAGAACCATGACTGGAAATTATAGCCCCAACAAGAAAGTGTCCCGCAAAGCAGGATGTTCAGAATGGGTTTGCTCTGCTCAACAGGTTGCAGTCTCTACCTCAGCCAACCCAGCCCCTGTCTCAGAACTTGACGTAAGGGCCCTCTCTAAAAGGTTCCAAAATCCCTTGATCTCGGGCTTGAGAGTGGTTCAATGGGCAACTGGCGCCCACTACAAACTCAAACCTATTCTAGATGATCTCAATGTTTTCCCTTCTCTCTGTCTTGTAGTCGGGGACGGATCTGGGGGGATATCAAGGGCAGTTCTCAACATGTTTCCAGATGCTAAGCTTGTGTTCAACAGCCTATTAGAGGTGAATGATCTGATGGCTTCCGGAACACATCCACTGCCCCCCTCAGCAATCATGAGTGGGGGAGATGACATCGTTTCCAGGGTGATAGACTTTGACTCGATCTGGGAAAAACCTTCCGACCTGAGGAACTTGGCCACCTGGAAATACTTCCAGTCAGTCCAAAAACAGGTCAACATGTCTTATGACCTCATCATCTGTGATGCAGAGGTTACTGACATTGCATCCATCAACCGGATCACCTTGTTAATGTCTGATTTCGCATTGTCTATAGATGGACCACTTTGTCTGGTTTTCAAAACTTACGGGACTATGCTAGTAAACCCAGACTATAAAGCTATTCAACACCTGTCAAGAGCATTCCCCTCAGTTACAGGGTTTATAACTCAAGTAACCTCGTCCTTCTCATCTGAGCTATACCTCCGATTCTCCAAACGAGGGAAGTTTTTTAGAGATGCCGAGTACTTGACCTCTTCTACCCTTCGAGAGATGAGTCTTGTGTTATTCAATTGCAGCAGCCCCAAAAGTGAGATGCAGAGAGCTCGTTCCTTGAACTATCAAGATCTTGTAAGGGGATTTCCTGAAGAAATCATATCAAATCCTTACAATGAAATGATCATAACCCTGATTGACAGCGATGTAGAATCTTTCCTAGTCCACAAGATGGTGGATGATCTCGAGTTACAGAGGGGAACTCTATCTAAAGTTGCTATCATTATAGCTATCATGATAGTTTTCTCCAATAGAGTCTTTAACGTTTCAAAACCTTTAACTGACCCCTTGTTCTATCCTCCATCTGATCCCAAAATCCTGAGGCACTTCAACATATGTTGCAGCACCATGATGTATCTGTCTACCGCTTTAGGCGATGTCCCCAGCTTCTCAAGACTCCACGACCTGTATAACAGACCTATAACTTATTACTTCAGAAAGCAGGTCATTCGAGGGAATCTTTATCTATCTTGGAGTTGGTCCGACGACACCTCAGTGTTCAAGAGGGTAGCCTGTAATTCTAGCCTGAGTCTATCATCTCACTGGATCAGGCTGATTTACAAGGTAATTAAGACTACCAGACTCGTTGGCAGCATCGAGGACCTGTCCAGAGAGGTGGAAAGGCACCTTCATGGGTACAACAGGTGGATCACTCTCGAGGATATCAGATCTAGGTCATCTTTGCTAGAATACAGTTGCTTG
>ACF94302
---ATGCTCGATCCTGGAGAGGTCTATGATGACCCTATTGACCCAATCGAGTTAGAGGCTGAACCCAGAGGAACCCCCATTGTCCCCAACATCTTGAGGAACTCTGACTACAATCTCAACTCTCCTTTGATAGAAGATCCTGCTAGACTAATGTTAGAATGGTTAAAAACAGGGAATAGACCTTATCGGATGACTCTAACAGACAATTGCTCCAGGTCTTTCAGAGTTTTGAAAGATTATTTCAAGAAGGTAGATTTGGGTTCTCTCAAGGTGGGCGGAATGGCTGCACAGTCAATGATTTCTCTCTGGTTATATGGTGCCCACTCTGAATCCAACAGGAGCCGGAGATGTATAACAGACTTGGCCCATTTCTATTCCAAGTCGTCCCCCATAGAGAAGCTGTTGAATCTCACGCTAGGAAATAGAGGGCTGAGAATCCCCCCAGAGGGAGTGTTAAGTTGCCTTGAGAGGGTTGATTATGATAATGCATTTGGAAGGTATCTTGCCAACACGTATTCCTCTTACTTGTTCTTCCATGTAATCACCTTATACATGAACGCCCTAGACTGGGATGAAGAAAAGACCATCCTAGCATTATGGAAAGATTTAACCTCAGTGGACATCGGGAAGGACTTGGTAAAGTTCAAAGACCAAATATGGGGACTGCTGATCGTGACAAAGGACTTTGTTTACTCCCAAAGTTCCAATTGTCTTTTTGACAGAAACTACACACTTATGCTAAAAGATCTTTTCTTGTCTCGCTTCAACTCCTTAATGGTCTTGCTCTCTCCCCCAGAGCCCCGATACTCAGATGACTTGATATCTCAACTATGCCAGCTGTACATTGCTGGGGATCAAGTCTTGTCTATGTGTGGAAACTCCGGCTATGAAGTCATCAAAATATTGGAGCCATATGTCGTGAATAGTTTAGTCCAGAGAGCAGAAAAGTTTAGGCCTCTCATTCATTCCTTGGGAGACTTTCCTGTATTTATAAAAGACAAGGTAAGTCAACTTGAAGAGACGTTCGGTCCCTGTGCAAGAAGGTTCTTTAGGGCTCTGGATCAATTCGACAACATACATGACTTGGTTTTTGTGTTTGGCTGTTACAGGCATTGGGGGCACCCATATATAGATTATCGAAAGGGTCTGTCAAAACTATATGATCAGGTTCACCTTAAAAAAGTGATAGATAAGTCCTACCAGGAGTGCTTAGCAAGCGACCTAGCCAGGAGGATCCTTAGATGGGGTTTTGATAAGTACTCCAAGTGGTATCTGGATTCAAGATTCCTAGCCCGAGACCACCCCTTGACTCCTTATATCAAAACCCAAACATGGCCACCCAAACATATTGTAGACTTGGTGGGGGATACATGGCACAAGCTCCCGATCACGCAGATCTTTGAGATTCCTGAATCAATGGATCCGTCAGAAATATTGGATGACAAATCACATTCTTTCACCAGAACGAGACTAGCTTCTTGGCTGTCAGAAAACCGAGGGGGGCCTGTTCCTAGCGAAAAAGTTATTATCACGGCCCTGTCTAAGCCGCCTGTCAATCCCCGAGAGTTTCTGAGGTCTATAGACCTCGGAGGATTGCCAGATGAAGACTTGATAATTGGCCTCAAGCCAAAGGAACGGGAATTGAAGATTGAAGGTCGATTCTTTGCTCTAATGTCATGGAATCTAAGATTGTATTTTGTCATCACTGAAAAACTCTTGGCCAACTACATCTTGCCACTTTTTGACGCGCTGACTATGACAGACAACCTGAACAAGGTGTTTAAAAAGCTGATCGACAGGGTCACCGGGCAAGGGCTTTTGGACTATTCAAGGGTCACATATGCATTTCACCTGGACTATGAAAAGTGGAACAACCATCAAAGATTAGAGTCAACAGAGGATGTATTTTCTGTCCTAGATCAAGTGTTTGGATTGAAGAGAGTGTTTTCTAGAACACACGAGTTTTTTCAAAAGGCCTGGATCTATTATTCAGACAGATCAGACCTCATCGGGTTACGGGAGGATCAAATATACTGCTTAGATGCGTCCAACGGCCCAACCTGTTGGAATGGCCAGGATGGCGGGCTAGAAGGCTTACGGCAGAAGGGCTGGAGTCTAGTCAGCTTATTGATGATAGATAGAGAATCTCAAATCAGGAACACAAGAACCAAAATACTAGCTCAAGGAGACAACCAGGTTTTATGTCCGACATACATGTTGTCGCCAGGGCTGTCTCAAGAGGGGCTCCTCTATGAATTGGAGAGAATATCAAGGAATGCACTTTCGATATACAGAGCCGTCGAGGAAGGGGCATCTAAGCTAGGGCTGATCATCAAGAAAGAAGAGACCATGTGTAGTTATGACTTCCTCATCTATGGAAAAACCCCTTTGTTTAGAGGTAACATATTGGTGCCTGAGTCCAAAAGATGGGCCAGAGTCTCTTGCGTCTCTAATGACCAAATAGTCAACCTCGCCAATATAATGTCGACAGTGTCCACCAATGCGCTAACAGTGGCACAACACTCTCAATCTTTGATCAAACCGATGAGGGATTTTCTGCTCATGTCAGTACAGGCAGTCTTTCACTACCTGCTATTTAGCCCAATCTTAAAGGGAAGAGTTTACAAGATTCTGAGCGCTGAAGGGGAGAGCTTTCTCCTAGCCATGTCAAGGATAATCTATCTAGATCCTTCTTTGGGAGGGATATCTGGAATGTCCCTCGGAAGATTCCATATACGACAGTTCTCAGACCCTGTCTCTGAAGGGTTATCCTTCTGGAGAGAGATCTGGTTAAGCTCCCAAGAGTCCTGGATTCACGCGTTGTGTCAAGAGGCTGGAAACCCAGATCTTGGAGAGAGAACACTCGAGAGCTTCACTCGCCTTCTAGAAGATCCGACCACCTTAAATATCAGAGGAGGGGCCAGTCCTACCATTCTACTCAAGGATGCAATCAGAAAGGCTTTATATGACGAGGTGGACAAGGTGGAAAATTCAGAGTTTCGAGAGGCAATCCTGTTGTCCAAGACCCATAGAGATAATTTTATACTCTTCTTAATATCTGTTGAGCCTCTGTTTCCTCGATTTCTCAGTGAGCTATTCAGTTCGTCTTTTTTGGGAATCCCCGAGTCAATCATTGGATTGATACAAAACTCCCGAACGATAAGAAGGCAGTTTAGAAAGAGTCTCTCAAAAACTTTAGAAGAATCCTTCTACAACTCAGAGATCCACGGGATTAGTCGGATGACCCAGACACCTCAGAGGGTTGGGGGGGTGTGGCCTTGCTCTTCAGAGAGGGCAGATCTACTTAGGGAGATCTCTTGGGGAAGAAAAGTGGTAGGCACGACAGTTCCTCACCCTTCTGAGATGTTGGGATTACTTCCCAAGTCCTCTATTTCTTGCACTTGTGGAGCAACAGGAGGAGGCAATCCTAGAGTTTCTGTATCAGTACTCCCGTCCTTTGATCAGTCATTTTTTTCACGAGGCCCCCTAAAGGGATACTTGGGCTCGTCCACCTCTATGTCGACCCAGCTATTCCATGCATGGGAAAAAGTCACTAATGTTCATGTGGTGAAGAGAGCTCTATCGTTAAAAGAATCTATAAACTGGTTCATTACTAGAGATTCCAACTTGGCTCAAGCTCTAATTAGGAACATTATGTCTCTGACAGGCCCTGATTTCCCTCTAGAGGAGGCCCCTGTCTTCAAAAGGACGGGGTCAGCCTTGCATAGGTTCAAGTCTGCCAGATACAGCGAAGGAGGGTATTCTTCTGTCTGCCCGAACCTCCTCTCTCATATTTCTGTTAGTACAGACACCATGTCTGATTTGACCCGAGACGGGAAGAACTACGATTTCATGTTCCAGCCATTGATGCTTTATGCACAGACATGGACATCAGAGCTGGTACAGAGAGACACAAGGCTAAGAGACTCTACGTTTCATTGGCACCTCCGATGCAACAGGTGTGTGAGACCCATTGACGACGTGACCCTGGAGACCTCTCAGATCTTCGAGTTTCCGGATGTGTCGAAAAGAATATCCAGAATGGTTTCTGGGGCTGTGCCTCACTTCCAGAGGCTTCCCGATATCCGTCTGAGACCAGGAGATTTTGAATCTCTAAGCGGTAGAGAAAAGTCTCACCATATCGGATCAGCTCAGGGGCTCTTATACTCAATCTTAGTGGCAATTCACGACTCAGGATACAATGATGGAACCATCTTCCCTGTCAACATATACGGCAAGGTTTCCCCTAGAGACTATTTGAGAGGGCTCGCAAGGGGAGTATTGATAGGATCCTCGATTTGCTTCTTGACAAGAATGACAAATATCAATATTAATAGACCTCTTGAATTGGTCTCCGGGGTAATCTCATATATTCTCCTGAGGCTAGATAACCATCCCTCCTTGTACATAATGCTCAGAGAACCGTCTCTTAGAGGAGAGATATTTTCTATCCCTCAGAAAATCCCCGCCGCTTATCCAACCACTATGAAAGAAGGCAACAGATCAATCTTGTGTTATCTCCAACATGTGCTACGCTATGAGCGAGAGATAATCACGGCGTCTCCAGAGAATGACTGGCTATGGATCTTTTCAGACTTTAGAAGTGCCAAAATGACGTACCTATCCCTCATTACTTACCAGTCTCATCTTCTACTCCAGAGGGTTGAGAGAAACCTATCTAAGAGTATGAGAGATAACCTGCGACAATTGAGTTCTTTGATGAGGCAGGTGCTGGGCGGGCACGGAGAAGATACCTTAGAGTCAGACGACAACATTCAACGACTGCTAAAAGACTCTTTACGAAGGACAAGATGGGTGGATCAAGAGGTGCGCCATGCAGCTAGAACCATGACTGGAGATTACAGCCCCAACAAGAAGGTGTCCCGTAAGGTAGGATGTTCAGAATGGGTCTGCTCTGCTCAACAGGTTGCAGTCTCTACCTCAGCAAACCCGGCCCCTGTCTCGGAGCTTGACATAAGGGCCCTCTCTAAGAGGTTCCAGAACCCTTTGATCTCGGGCTTGAGAGTGGTTCAGTGGGCAACCGGTGCTCATTATAAGCTTAAGCCTATTCTAGATGATCTCAATGTTTTCCCATCTCTCTGCCTTGTAGTTGGGGACGGGTCAGGGGGGATATCAAGGGCAGTCCTCAACATGTTTCCAGATGCCAAGCTTGTGTTCAACAGTCTTTTAGAGGTGAATGACCTGATGGCTTCCGGAACACATCCACTGCCTCCTTCAGCAATCATGAGGGGAGGAAATGATATCGTCTCCAGAGTGATAGATCTTGACTCAATCTGGGAAAAACCGTCCGACTTGAGAAACTTGGCAACCTGGAAATACTTCCAGTCAGTCCAAAAGCAGGTCAACATGTCCTATGACCTCATTATTTGCGATGCAGAAGTTACTGACATTGCATCTATCAACCGGATCACCCTGTTAATGTCCGATTTTGCATTGTCTATAGATGGACCACTCTATTTGGTCTTCAAAACTTATGGGACTATGCTAGTAAATCCAAACTACAAGGCTATTCAACACCTGTCAAGAGCGTTCCCCTCGGTCACAGGGTTTATCACCCAAGTAACTTCGTCTTTTTCATCTGAGCTCTACCTCCGATTCTCCAAACGAGGGAAGTTTTTCAGAGATGCTGAGTACTTGACCTCCTCCACCCTTCGAGAAATGAGCCTTGTGTTATTCAATTGTAGCAGCCCCAAGAGTGAGATGCAGAGAGCTCGTTCCTTGAACTATCAGGATCTTGTGAGAGGATTTCCTGAAGAAATCATATCAAATCCTTACAATGAGATGATCATAACTCTGATTGACAGTGATGTAGAATCTTTTCTAGTCCACAAGATGGTTGATGATCTTGAGTTACAGAGGGGAACTCTGTCTAAAGTGGCTATCATTATAGCCATCATGATAGTTTTCTCCAACAGAGTCTTCAACGTTTCCAAACCCCTAACTGACCCCTCGTTCTATCCACCGTCTGATCCCAAAATCCTGAGGCACTTCAACATATGTTGCAGTACTATGATGTATCTATCTACTGCTTTAGGTGACGTCCCTAGCTTCGCAAGACTTCACGACCTGTATAACAGACCTATAACTTATTACTTCAGAAAGCAAGTCATTCGAGGGAACGTTTATCTATCTTGGAGTTGGTCCAACGACACCTCAGTGTTCAAAAGGGTAGCCTGTAATTCTAGCCTGAGTCTGTCATCTCACTGGATCAGGTTGATTTACAAGATAGTGAAGACTACCAGACTCGTTGGCAGCATCAAGGATCTATCCAGAGAAGTGGAAAGACACCTTCATAGGTACAACAGGTGGATCACCCTAGAGGATATCAGATCTAGATCATCCCTACTAGACTACAGTTGCCTG
>ABN11320
---ATGCTCGATCCTGGAGAGGTCTATGATGACCCTATTGACCCAATCGAGTTAGAGGCTGAACCCAGAGGAACCCCCATTGTCCCCAACATCTTGAGGAACTCTGACTACAATCTCAACTCTCCTTTGATAGAAGATCCTGCTAGACTAATGTTAGAATGGTTAAAAACAGGGAATAGACCTTATCGGATGACTCTAACAGACAATTGCTCCAGGTCTTTCAGAGTTTTGAAAGATTATTTCAAGAAGGTAGATTTGGGTTCTCTCAAGGTGGGCGGAATGGCTGCACAGTCAATGATTTCTCTCTGGTTATATGGTGCCCACTCTGAATCCAACAGGAGCCGGAGATGTATAACAGACTTGGCCCATTTCTATTCCAAGTCGTCCCCCATAGAGAAGCTGTTGAATCTCACGCTAGGAAATAGAGGGCTGAGAATCCCCCCAGAGGGAGTGTTAAGTTGCCTTGAGAGGGTTGATTATGATAATGCATTTGGAAGGTATCTTGCCAACACGTATTCCTCTTACTTGTTCTTCCATGTAATCACCTTATACATGAACGCCCTAGACTGGGATGAAGAAAAGACCATCCTAGCATTATGGAAAGATTTAACCTCAGTGGACATCGGGAAGGACTTGGTAAAGTTCAAAGACCAAATATGGGGACTGCTGATCGTGACAAAGGACTTTGTTTACTCCCAAAGTTCCAATTGTCTTTTTGACAGAAACTACACACTTATGCTAAAAGATCTTTTCTTGTCTCGCTTCAACTCCTTAATGGTCTTGCTCTCTCCCCCAGAGCCCCGATACTCAGATGACTTGATATCTCAACTATGCCAGCTGTACATTGCTGGGGATCAAGTCTTGTCTATGTGTGGAAACTCCGGCTATGAAGTCATCAAAATATTGGAGCCATATGTCGTGAATAGTTTAGTCCAGAGAGCAGAAAAGTTTAGGCCTCTCATTCATTCCTTGGGAGACTTTCCTGTATTTATAAAAGACAAGGTAAGTCAACTTGAAGAGACGTTCGGTCCCTGTGCAAGAAGGTTCTTTAGGGCTCTGGATCAATTCGACAACATACATGACTTGGTTTTTGTGTTTGGCTGTTACAGGCATTGGGGGCACCCATATATAGATTATCGAAAGGGTCTGTCAAAACTATATGATCAGGTTCACCTTAAAAAAGTGATAGATAAGTCCTACCAGGAGTGCTTAGCAAGCGACCTAGCCAGGAGGATCCTTAGATGGGGTTTTGATAAGTACTCCAAGTGGTATCTGGATTCAAGATTCCTAGCCCGAGACCACCCCTTGACTCCTTATATCAAAACCCAAACATGGCCACCCAAACATATTGTAGACTTGGTGGGGGATACATGGCACAAGCTCCCGATCACGCAGATCTTTGAGATTCCTGAATCAATGGATCCGTCAGAAATATTGGATGACAAATCACATTCTTTCACCAGAACGAGACTAGCTTCTTGGCTGTCAGAAAACCGAGGGGGGCCTGTTCCTAGCGAAAAAGTTATTATCACGGCCCTGTCTAAGCCGCCTGTCAATCCCCGAGAGTTTCTGAGGTCTATAGACCTCGGAGGATTGCCAGATGAAGACTTGATAATTGGCCTCAAGCCAAAGGAACGGGAATTGAAGATTGAAGGTCGATTCTTTGCTCTAATGTCATGGAATCTAAGATTGTATTTTGTCATCACTGAAAAACTCTTGGCCAACTACATCTTGCCACTTTTTGACGCGCTGACTATGACAGACAACCTGAACAAGGTGTTTAAAAAGCTGATCGACAGGGTCACCGGGCAAGGGCTTTTGGACTATTCAAGGGTCACATATGCATTTCACCTGGACTATGAAAAGTGGAACAACCATCAAAGATTAGAGTCAACAGAGGATGTATTTTCTGTCCTAGATCAAGTGTTTGGATTGAAGAGAGTGTTTTCTAGAACACACGAGTTTTTTCAAAAGGCCTGGATCTATTATTCAGACAGATCAGACCTCATCGGGTTACGGGAGGATCAAATATACTGCTTAGATGCGTCCAACGGCCCAACCTGTTGGAATGGCCAGGATGGCGGGCTAGAAGGCTTACGGCAGAAGGGCTGGAGTCTAGTCAGCTTATTGATGATAGATAGAGAATCTCAAATCAGGAACACAAGAACCAAAATACTAGCTCAAGGAGACAACCAGGTTTTATGTCCGACATACATGTTGTCGCCAGGGCTATCTCAAGAGGGGCTCCTCTATGAATTGGAGAGAATATCAAGGAATGCACTTTCGATATACAGAGCCGTCGAGGAAGGGGCATCTAAGCTAGGGCTGATCATCAAGAAAGAAGAGACCATGTGTAGTTATGACTTCCTCATCTATGGAAAAACCCCTTTGTTTAGAGGTAACATATTGGTGCCTGAGTCCAAAAGATGGGCCAGAGTCTCTTGCGTCTCTAATGACCAAATAGTCAACCTCGCCAATATAATGTCGACAGTGTCCACCAATGCGCTAACAGTGGCACAACACTCTCAATCTTTGATCAAACCGATGAGGGATTTTCTGCTCATGTCAGTACAGGCAGTCTTTCACTACCTGCTATTTAGCCCAATCTTAAAGGGAAGAGTTTACAAGATTCTGAGCGCTGAAGGGGAGAGCTTTCTCCTAGCCATGTCAAGGATAATCTATCTAGATCCTTCTTTGGGAGGGATATCTGGAATGTCCCTCGGAAGATTCCATATACGACAGTTCTCAGACCCTGTCTCTGAAGGGTTATCCTTCTGGAGAGAGATCTGGTTAAGCTCCCAAGAGTCCTGGATTCACGCGTTGTGTCAAGAGGCTGGAAACCCAGATCTTGGAGAGAGAACACTCGAGAGCTTCACTCGCCTTCTAGAAGATCCGACCACCTTAAATATCAGAGGAGGGGCCAGTCCTACCATTCTACTCAAGGATGCAATCAGAAAGGCTTTATATGACGAGGTGGACAAGGTGGAAAATTCAGAGTTTCGAGAGGCAATCCTGTTGTCCAAGACCCATAGAGATAATTTTATACTCTTCTTAATATCTGTTGAGCCTCTGTTTCCTCGATTTCTCAGTGAGCTATTCAGTTCGTCTTTTTTGGGAATCCCCGAGTCAATCATTGGATTGATACAAAACTCCCGAACGATAAGAAGGCAGTTTAGAAAGAGTCTCTCAAAAACTTTAGAAGAATCCTTCTACAACTCAGAGATCCACGGGATTAGTCGGATGACCCAGACACCTCAGAGGGTTGGGGGGGTGTGGCCTTGCTCTTCAGAGAGGGCAGATCTACTTAGGGAGATCTCTTGGGGAAGAAAAGTGGTAGGCACGACAGTTCCTCACCCTTCTGAGATGTTGGGATTACTTCCCAAGTCCTCTATTTCTTGCACTTGTGGAGCAACAGGAGGAGGCAATCCTAGAGTTTCTGTATCAGTACTCCCGTCCTTTGATCAGTCATTTTTTTCACGAGGCCCCCTAAAGGGATACTTGGGCTCGTCCACCTCTATGTCGACCCAGCTATTCCATGCATGGGAAAAAGTCACTAATGTTCATGTGGTGAAGAGAGCTCTATCGTTAAAAGAATCTATAAACTGGTTCATTACTAGAGATTCCAACTTGGCTCAAGCTCTAATTAGGAACATTATGTCTCTGACAGGCCCTGATTTCCCTCTAGAGGAGGCCCCTGTCTTCAAAAGGACGGGGTCAGCCTTGCATAGGTTCAAGTCTGCCAGATACAGCGAAGGAGGGTATTCTTCTGTCTGCCCGAACCTCCTCTCTCATATTTCTGTTAGTACAGACACCATGTCTGATTTGACCCAAGACGGGAAGAACTACGATTTCATGTTCCAGCCATTGATGCTTTATGCACAGACATGGACATCAGAGCTGGTACAGAGAGACACAAGGCTAAGAGACTCTACGTTTCATTGGCACCTCCGATGCAACAGGTGTGTGAGACCCATTGACGACGTGACCCTGGAGACCTCTCAGATCTTCGAGTTTCCGGATGTGTCGAAAAGAATATCCAGAATGGTTTCTGGGGCTGTGCCTCACTTCCAGAGGCTTCCCGATATCCGTCTGAGACCAGGAGATTTTGAATCTCTAAGCGGTAGAGAAAAGTCTCACCATATCGGATCAGCTCAGGGGCTCTTATACTCAATCTTAGTGGCAATTCACGACTCAGGATACAATGATGGAACCATCTTCCCTGTCAACATATACGGCAAGGTTTCCCCTAGAGACTATTTGAGAGGGCTCGCAAGGGGAGTATTGATAGGATCCTCGATTTGCTTCTTGACAAGAATGACAAATATCAATATTAATAGACCTCTTGAATTGGTCTCAGGGGTAATCTCATATATTCTCCTGAGGCTAGATAACCATCCCTCCTTGTACATAATGCTCAGAGAACCGTCTCTTAGAGGAGAGATATTTTCTATCCCTCAGAAAATCCCCGCCGCTTATCCAACCACTATGAAAGAAGGCAACAGATCAATCTTGTGTTATCTCCAACATGTGCTACGCTATGAGCGAGAGATAATCACGGCGTCTCCAGAGAATGACTGGCTATGGATCTTTTCAGACTTTAGAAGTGCCAAAATGACGTACCTATCCCTCATTACTTACCAGTCTCATCTTCTACTCCAGAGGGTTGAGAGAAACCTATCTAAGAGTATGAGAGATAACCTGCGACAATTGAGTTCTTTGATGAGGCAGGTGCTGGGCGGGCACGGAGAAGATACCTTAGAGTCAGACGACAACATTCAACGACTGCTAAAAGACTCTTTACGAAGGACAAGATGGGTGGATCAAGAGGTGCGCCATGCAGCTAGAACCATGACTGGAGATTACAGCCCCAACAAGAAGGTGTCCCGTAAGGTAGGATGTTCAGAATGGGTCTGCTCTGCTCAACAGGTTGCAGTCTCTACCTCAGCAAACCCGGCCCCTGTCTCGGAGCTTGACATAAGGGCCCTCTCTAAGAGGTTCCAGAACCCTTTGATCTCGGGCTTGAGAGTGGTTCAGTGGGCAACCGGTGCTCATTATAAGCTTAAGCCTATTCTAGATGATCTCAATGTTTTCCCATCTCTCTGCCTTGTAGTTGGGGACGGGTCAGGGGGGATATCAAGGGCAGTCCTCAACATGTTTCCAGATGCCAAGCTTGTGTTCAACAGTCTTTTAGAGGTGAATGACCTGATGGCTTCCGGAACACATCCACTGCCTCCTTCAGCAATCATGAGGGGAGGAAATGATATCGTCTCCAGAGTGATAGATCTTGACTCAATCTGGGAAAAACCGTCCGACTTGAGAAACTTGGCAACCTGGAAATACTTCCAGTCAGTCCAAAAGCAGGTCAACATGTCCTATGACCTCATTATTTGCGATGCAGAAGTTACTGACATTGCATCTATCAACCGGATCACCCTGTTAATGTCCGATTTTGCATTGTCTATAGATGGACCACTCTATTTGGTCTTCAAAACTTATGGGACTATGCTAGTAAATCCAAACTACAAGGCTATTCAACACCTGTCAAGAGCGTTCCCCTCGGTCACAGGGTTTATCACCCAAGTAACTTCGTCTTTTTCATCTGAGCTCTACCTCCGATTCTCCAAACGAGGGAAGTTTTTCAGAGATGCTGAGTACTTGACCTCTTCCACCCTTCGAGAAATGAGCCTTGTGTTATTCAATTGTAGCAGCCCCAAGAGTGAGATGCAGAGAGCTCGTTCCTTGAACTATCAGGATCTTGTGAGAGGATTTCCTGAAGAAATCATATCAAATCCTTACAATGAGATGATCATAACTCTGATTGACAGTGATGTAGAATCTTTTCTAGTCCACAAGATGGTTGATGATCTTGAGTTACAGAGGGGAACTCTGTCTAAAGTGGCTATCATTATAGCCATCATGATAGTTTTCTCCAACAGAGTCTTCAACGTTTCCAAACCCCTAACTGACCCCTCGTTCTATCCACCGTCTGATCCCAAAATCCTGAGGCACTTCAACATATGTTGCAGTACTATGATGTATCTATCTACTGCTTTAGGTGACGTCCCTAGCTTCGCAAGACTTCACGACCTGTATAACAGACCTATAACTTATTACTTCAGAAAGCAAGTCATTCGAGGGAACGTTTATCTATCTTGGAGTTGGTCCAACGACACCTCAGTGTTCAAAAGGGTAGCCTGTAATTCTAGCCTGAGTCTGTCATCTCACTGGATCAGGTTGATTTACAAGATAGTGAAGACTACCAGACTCGTTGGCAGCATCAAGGATCTATCCAGAGAAGTGGAAAGACACCTTCATAGGTACAACAGGTGGATCACCCTAGAGGATATCAGATCTAGATCATCCCTACTAGACTACAGTTGCCTG
>AFN24434
---ATGATTGATCCAGGGGAGGTTTATGATGACCCCATTGATCCGATCGAGTCAGAGGCTGAGCAGAGAGGGAACCCCACCATTCCCAACATCTTAAGAAACTCTGACTACAACCTCAACTCTCCTCTAATAGAGGATCCAGCCAGATTGATGTTAGAATGGTTGAAAACAGGAAATAGGCCTCTCCGGATGACTCTGACAGACAATTGCTCTAGGTCTTACAAAGTTTTGAGAGATTACTTCAAGAAAGTGGATCTAGGATCTCTCAAAGTGGGCGGAGCTGCAGCTCAATCTATGATCTCCCTTTGGCTGTACGGTGCCTACTCTGAATCAAACAGGAGCCGGAAGTGTATAACCGACTTGGCTCAGTTCTATTCCAAGTCTTCCCCCATAGAAAAGCTGTTAAATTTCACACTCGGAAATAGAGGGCTGAGAATCCCTCCAGAGGGGGTCCTAAGTTGTCTTGAGAGGGTCGATTACGATAAAACATTTGGGCGGTATCTGGCTAACATATATTCCTCTTATTTGTTCTTTCACGTGATCACCCTTTACATGAACGCCTTGGACTGGGATGAGGAGAAGACCATCCTAGCGCTGTGGAGGGATTTATCATCAGTAGATACTGGAAAGGACTTGGTCAAGTTTAAAGATCAAATATGGGGATTGCTGATTGTGACCAAAGACTTTGTGTACTCTCAAAGCTCTGGCTGCCTCTTTGATAGAAACTATACACTTATGCTGAAAGACCTTTTTTTGTCTCGGTTTAACTCTCTGATGATTCTTCTTTCTCCTCCGGAACCCAGATATTCAGATGACCTGATATCTCAGCTGTGTCAGCTATATATTGCAGGAGATCACGTCTTGTCCATGTGCGGAAACTCTGGTTATGAAGTCATAAAAATATTGGAGCCATACGTTGTGAACAGCTTAGTCCAGAGGGCAGAAAAGTTTAGGCCTCTCATTCATTCCCTAGGGGATTTCCCTGTATTTATAAGAGATAAGGTGGGTCAGCTTGAAGGAACATTTGGTCCTAGTGCAAAAAGGTTCTTCAAGGTTCTGGATCAATTCGACAATATACATGACTTAGTCTTTGTATATGGCTGTTACAGGCATTGGGGGCATCCTTACATAGATTACAGAAAGGGTTTGTCGAAGCTATATGATCAAGTCCACATCAAGAAGGTGATAGATAAATCCTATCAGGAGTGTTTGGCTAGCGACCTGGCCAGAAGGATTCTCAGGTGGGGATTTGATAAGTACTCCAAATGGTATCTTGATTCGAGACTTCTCTCGAGGGACCACCCCCTAACTCCTTATATTAAAACCCAGACATGGCCTCCAAAACATATAGTAGATTTGGTGGGCGACACCTGGCATAAGCTCCCGATCACTCAGATCTTCGAGATCCCCGAATCAATGGACCCATCGGAAATTCTAGATGATAAATCACACTCTTTCACCAGAACAAGACTAGCGTCATGGCTATCAGAGAACAGAGGAGGGCCGGTTCCCAGCGAGAAGGTCATTATTACAGCTCTTTCCAAACCTCCTGTCAACCCCAGAGAATTCTTAAAATCTATAGACCTCGGAGGCTTGCCGGACGAGGATTTGATAATCGGCCTCAAACCTAAGGAAAGGGAGTTGAAAATTGAAGGTCGGTTTTTCGCTTTGATGTCCTGGAATCTAAGGTTGTATTTTGTCATCACAGAGAAGCTCCTAGCCAATTATATCTTGCCACTTTTTGACGCACTGACTATGACAGACAACTTGAACAAAGTGTTTAAAAAGCTGATCGACAGAGTCACCGGACAGGGGCTTTTAGACTATTCAAGGGTTACATATGCTTTTCACCTGGACTATGAGAAGTGGAACAATCATCAGAGGCTGGAGTCGACAGAGGATGTATTTTCTGTGCTTGATCAAGTGTTTGGATTGAAGAGGGTGTTCTCCAGAACTCATGAGTTTTTTCAGAAGTCTTGGATCTATTATTCAGACAGATCCGACCTTATCGGGTTATGGGAGGATCAAATATACTGTTTGGACATGTCAAACGGCCCGACATGCTGGAACGGTCAAGATGGCGGGCTAGAGGGTTTGCGGCAGAAGGGCTGGAGTCTGGTTAGCTTATTAATGATAGATCGTGAGTCTCAGACTAGGAACACGAGGACTAAGATACTAGCCCAGGGAGATAACCAGGTTCTATGTCCGACATATATGTTGTCGCCGGGGCTCTCCAGAGAAGGACTTCTCTACGAGTTGGAGAGCATATCACGAAATGCTCTGTCAATATACCGTGCTATTGAGGAGGGGGCATCCAAACTGGGGCTTATCATAAAGAAGGAAGAGACCATGTGTAGCTATGACTTTCTCATCTATGGAAAGACCCCTTTGTTTCGAGGTAACATTTTGGTGCCTGAGTCCAAAAGATGGGCTAGAGTCTCCTGTATCTCCAACGACCAAATAGTCAATCTTGCCAATATAATGTCCACGGTATCCACAAATGCATTGACTGTAGCACAACACTCTCAGTCTTTGATTAAGCCGATGAGGGACTTTTTGCTCATGTCAGTACAAGCAGTTTTCCATTATTTGCTATTTAGCCCCATCTTGAAAGGCAGAGTTTACAAGATCCTGAGTGCCGAAGGGGACAATTTTCTTCTAGCTATGTCTAGAATCGTCTATTTAGACCCCTCGTTGGGAGGAGTATCTGGAATGTCTCTTGGAAGGTTCCACATACGTCAGTTCTCCGATCCTGTCTCAGAAGGGTTGTCTTTCTGGAGAGAGATCTGGCTAAGCTCAAATGAGTCTTGGATTCATGCGCTGTGTCAAGAAGCAGGAAACCCAGATCTGGGAGAGAGAACACTGGAGAGTTTTACTCGCCTTCTCGAGGATCCTACTACCCTAAATATTAAAGGAGGGGCCAGCCCTACCATTCTTCTTAAAGATGCAATCAGAAAAGCCCTATATGATGAGGTAGACAAAGTGGAGAACTCGGAGTTTAGAGAAGCGATCCTCCTGTCCAAGACCCATAGGGATAACTTTATACTTTTCTTGAAGTCTGTTGAACCTTTGTTTCCCAGATTTCTCAGTGAACTCTTCAGTTCATCCTTCTTGGGGATTCCTGAGTCAATCATTGGGTTGATACAAAACTCCAGAACCATAAGAAGACAGTTTAGGAGGAGTCTCTCAAGAACATTGGAAGAGTCCTTTTATAACTCAGAGATCCATGGGATCAACCGGATGACCCAAACTCCCCAAAGGGTCGGAAGGGTTTGGCCCTGCTCATCGGAGAGAGCAGATCTCTTAAGAGAGATCTCATGGGGGAGGAAGGTGGTTGGCACAACAGTCCCTCACCCCTCTGAGATGTTGGGGTTACTTCCAAAGTCCTCGATCTCATGCACTTGTGGAGTGACAGGAGGGGGAAATCCTCGAATCTCAGTGTCTGTGCTTCCATCTTTTGATCAGTCATTTTTCTCGAGAGGCCCTCTGAAGGGATACCTGGGCTCATCCACTTCCATGTCGACCCAGCTATTCCACGCCTGGGAGAAAGTCACCAATGTTCATGTGGTGAAAAGAGCCCTGTCACTCAAGGAATCTATAAATTGGTTCATTACAAGAAACTCAAATCTGGCCCAAACTTTGATAAGGAACATAATGTCTCTGACAGGCCCAGACTTCCCACTGGAAGAAGCCCCTGTCTTCAAGAGGACAGGGTCTGCCCTGCATAGGTTCAAGTCAGCCAGATACAGTGAAGGGGGGTACTCTTCTGTTTGTCCAAATCTCCTCTCTCACATCTCTGTCAGTACAGACACGATGTCAGACTTGACTCATGATGGGAGAAATTATGACTTTATGTTTCAACCGTTGATGCTTTATGCACAAACATGGACATCAGAACTGGTGCAAAAGGACACAAGGCTGAAAGACTCCACCTTTCATTGGCATCTTCGATGTAACAAGTGCATAAGGCCCATCGATGATATTACCCTTGAGACTTCTCAGGTCTTCGAGTTTCCGGATGTTTCAAAAAGAATATCTAGAATGGTCTCTGGGGCTGTGCCTCATTTTCGAAAACTCCCTGATATTCGCTTAAGACCGGGTGATTTCGAATCTCTAAGCGGTAAGGAGAAGTCGCGCCATATAGGGTCGGCCCAAGGGCTCTTGTATTCAATCTTGGTTGCAATCCATGACTCTGGGTATAATGATGGAACCATTTTCCCTGTCAACATATATAGCAAGGTCTCCCCTAGAGACTATTTGAGAGGGCTCGCGAGGGGGGTCTTGATAGGGTCTTCGATTTGCTTCCTGACAAGAATGACAAACATTAACATCAATCGACCTCTTGAACTGATCTCAGGGGTAATTTCTTACATCCTCTTGAGGCTGGACAATCACCCATCTTTGTACATAATGCTCAGAGAACCATCTCTTAGAGGAGAGATATTTTCTATCCCCCAAAAAGTTCCCGCGGCTTATCCGACCACGATGAAAGAGGGCAACAGGTCTATTCTGTGCTACCTCCAACACGTGTTGCGCTACGAACGGGAGGCAATCACAGCGTCTCCGGAGAATGACTGGTTGTGGATCTTCTCAGACTTTAGAAGCTCCAAGATGACGTATCTGACTCTCATCACCTACCAGTCTCATCTTTTACTTCAGAGGGTTGAGAAAAATCTTTCCAAAAGTATGAGAGCCAACTTACGACAAATGAGCTCTCTAATGAGGCAAGTGCTAGGGGGGCATGGTGAGGACACCTTAGAGTCAGACGAAGACATTCAGAGGCTGTTAAAGGACTCTTTGCGCAGGACAAGGTGGGTAGATCAGGAAGTACGCCATGCAGCGAGAACTATGACAGGATGTTACAGCCCCAACAAGAGGATGTCACGCAAAGCAGGGTGTTCAGAGTGGGTCTGCTCTGCTCAACAGGTTGCAGTTTCAACCTCCGCTAACCCAGCCCCTGCCTCCGAGCTGGACATCAGGGCCCTCTCCAGAAGGCTTCAAAACCCCTTGATCTCGGGCCTGAGAGTGGTTCAGTGGGCGACAGGGGCCCATTATAAACTCAAACCTATTCTGGATGGTCTCAATGTATTTCCGTCCCTATGCCTTGTGGTCGGGGATGGATCAGGAGGGATATCAAGAGCGGTACTCAACATGTTTCCGGATGCCAGGCTTGTATTCAATAGCTTGTTAGAAGTAAATGACCTGATGGCGTCAGGAACACATCCGTTGCCCCCCTCGGCAATCATGAGCGGAGGAGATGACATCATCTCCAGGGTGATTGACTTTGACTCCATCTGGGAGAAACCTTCTGACTTGAGGAACCTGACCACATGGAGGTACTTCCAGTCAGTCCAAGAGCAAGTAAATATGTCCTATGACCTCATCATTTGTGATGCAGAGGTCACTGACATTGCATCAATCAACCGAATAACCCTGCTAATGTCTGATTTTGCATTGTCCATAGATGGCCCCCTTTACCTGGTCTTCAAAACTTATGGCACCATGCTTGTAAATCCGGACTACAGAGCAATTCAACACCTATCCAGAGCGTTTCCTGCGGTCACTGGATTTATAACTCAGATGACTTCTTCCTTTTCATCTGAGCTATACCTCAGATTCTCAAAAAGGGGAAAGTTCTTTCGGGATGCAGAATATTTGACCTCTTCTACTCTTCGAGAAATGAGTCTTGTACTGTTCAACTGTAGTAGCCCTAAGAGCGAGATGCAGAGAGCCCGCTCTTTAAATTACCAAGATCTTGTGAGAGGATTTCCAGATGAGATCATATCCAATCCTTACAATGAAATGATCATAACTCTGATTGACAGTGATGTAGAATCTTTCCTGGTTCACAAGATGGTAGATGATCTAGAGTTACAACGAGGAACTTTGTCTAAAGTTTCTATTATTATAGCCATCGTAATAGTCTTCTCCAATAGGGTGTTCAATGTCTCGAAACCGCTGACTGACCCTTTATTCTATCCGCCATCTGATCCCAAAATCTTGAGACACTTCAACATATGCTGCAGTACCATGATGTACCTGTCCACTGCCTTGGGGGATGTGCCCAACTTCGCTAGACTTCATGACCTGTACAACAGACCCATAACTTATTATTTCAGGAAGCAAGTCATTCGGGGGAATATTTATCTGTCATGGAGTTGGTCTGATGACACCTCAGTGTTTAAGAGGGTGACTTGCAACTCTAGCTTGAGTCTCTCAGCTCACTGGATCAGGTTGATCTACAAAATAGTAAAGACCACCAGACTTGTCGGAAGGATAGAAGACCTGTCTGGGGAGGTAGAGAGGCACCTTCGAGGGTACAATAGGTGGATCACCCTAGATGACATTAGATCCAGATCATCTCTTTTAGATTATAGCTGTTTG
>AGQ16837
---ATGCTAGATCCAGGAGAAGTCTATGATGACCCCATTGATCCAATCGAGTCAGAGGCTGAACCCAGAGGAGCCCCCACTGTCCCCAACATCTTGAGAAACTCTGACTACAACCTCAACTCCCCTTTGATAGAAGATCCTGCGAGACTGATGTTAGAATGGTTGAAAACAGGGAATAGACCTTATCGGATGACTCTGACAGACAACTGCTCCAGGTCTTACAAAGTTTTGAAAGATTATTTCAAAAAAGTAGATTTGGGTTCTCTTAAAGTGGGCGGGACCGCTGCACAATCAATGATTTCCCTCTGGTTATATGGTGCCCATTCTGAATCGAACAGGAGCCGGAGATGTATAACAGACTTGGCCCATTTCTATTCCAAGTCATCCCCCATAGAGAAACTGTTAAATTGTACACTAGGAAATAGAGGGCTGAGAATCCCCCCAGAGGGGGTGTTAAGTTGCCTTGAGAGGGTCGATTATGACAAGGCATTTGGGAGGTATCTGGCCAACACCTATTCCTCTTATTTGTTTTTCCATGTAATCACTTTATACATGAATGCCCTAGACTGGGATGAAGAAAAGACTATCCTAGCATTATGGAAAGATTTAACCTCAGTGGACATCGGGAAAGACTTGGTCAGGTTCAAAGATCAAATATGGGGACTGCTGATTGTGACAAAGGACTTTGTTTACTCTCAGAGTTCTAACTGTCTTTTTGACAGAAACTATACACTTATGTTGAAAGATCTTTTTCTGTCTCGCTTCAACTCCTTAATGATCTTGCTTTCTCCCCCTGAGCCCCGATATTCAGATGACTTGATATCTCAGCTGTGCCAGCTATACATCGCTGGGGATCAAGTCTTGTCTATGTGTGGAAACTCCGGCTATGAAGTCATTAAAATATTGGAGCCATATGTCGTGAACAGTTTAGTCCAGAGAGCAGAAAAGTTTAGGCCTCTTATTCATTCCTTGGGAGACTTTCCTGTGTTTATAAAAGACAAGGTGGGTCAGCTTGAAGGGACTTTCGGTCCTAGTGCAAAAAGGTTTTTTAGGGTTCTGGATCAATTCGACAACATACATGACTTGGTTTTCGTGTACGGCTGTTACAGGCATTGGGGGCACCCTTATATAGACTATCGAAAGGGTCTGTCCAAACTATATGATCAAGTTCACATTAAGAAAGTGATAGATAAGTCCTATCAAGAGTGTTTAGCAAGCGACCTAGCCAGGAGGATCCTTAGATGGGGATTTGATAAGTACTCCAAATGGTATCTGGATTCGCGATTCCTTGCCAGAGACCACCCCTTGACTCCTTATATCAAAACCCAAACATGGCCACCCAAACATATAGTAGATTTGGTAGGGGATACATGGCATAAGCTCCCGATCACGCAAATCTTTGAGATTCCTGAATCAATGGACCCGTCAGAAATATTGGATGACAAATCACATTCTTTTACCAGGACGAGACTAGCTTCCTGGCTGTCAGAGAACCGAGGGGGGCCTGTTCCTAGCGAGAAAGTCATCATCACGGCCCTGTCTAAGCCGCCTGTCAACCCCCGAGAGTTTTTGAAATCTATAGACCTTGGAGGATTACCAGATGAGGACTTGATAATTGGCCTCAAGCCGAAGGAACGAGAATTGAAGATTGAGGGTCGATTCTTTGCTCTAATGTCATGGAACCTAAGACTGTATTTTGTTATCACCGAGAAGCTCTTGGCTAACTACATCTTGCCTCTTTTTGACGCACTGACTATGACAGACAACCTGAACAAAGTGTTTAAAAAGTTGATCGACAGGGTCACTGGGCAAGGGCTTTTGGACTATTCGAGGGTCACATATGCATTTCACCTGGACTATGAGAAGTGGAACAATCATCAAAGATTGGAGTCAACAGAGGATGTATTCTCTGTCCTGGATCAGGTGTTTGGATTGAAGAGAGTGTTTTCTAGAACACACGAGTTTTTCCAGAAGTCCTGGATCTATTATTCAGACAGATCAGACCTCATCGGGTTATGGGAGGATCAAATATACTGCTTGGATATGTCCAACGGCCCGACCTGTTGGAATGGCCAGGACGGTGGGCTAGAGGGCTTACGGCAAAAGGGCTGGAGTCTAGTCAGCTTATTGATGATAGATAGAGAATCTCAAACCCGGAACACAAGAACCAAAATACTCGCTCAAGGAGACAACCAGGTTCTGTGTCCGACATATATGTTGTCGCCAGGGCTGTCCCGAGAGGGGCTCCTTTATGAGTTGGAGAGCATATCAAGGAATGCACTTTCAATATACCGAGCCATCGAGGAAGGGGCATCCAAACTAGGGCTGATCATCAAAAAAGAAGAAACTATGTGCAGTTATGACTTTCTCATCTATGGGAAAACTCCCTTGTTTCGAGGTAACATATTGGTGCCTGAATCTAAAAGATGGGCTAGAGTCTCCTGCATCTCTAACGACCAAATAGTCAACCTCGCCAATATCATGTCGACAGTGTCCACCAATGCCCTAACAGTAGCACAACACTCTCAATCTCTGATCAAGCCGATGAGGGATTTTCTGCTCATGTCGGTGCAGGCAGTCTTCCACTACCTGTTATTTAGCCCAATCTTAAAGGGCAGGGTTTACAAGATTCTGAGTGCTGAAGGGGAGAGTTTTCTCCTAGCCATGTCGAGGATAATCTATCTAGACCCTTCTTTGGGAGGGGTGTCTGGAATGTCTCTTGGAAGGTTCCATATACGTCAATTCTCAGACCCTGTCTCTGAAGGGTTATCCTTCTGGAGAGAGATCTGGTTGAGCTCCCACGAGTCCTGGATTCACGCGTTGTGTCAAGAGGCAGGGAACCCTGATCTTGGAGAGAGAACACTCGAGAGCTTTACTCGCCTTCTAGAAGATCCGACCACCTTAAATATAAAAGGAGGTGCCAGTCCTACCATTCTACTAAAGGATGCAATCAGAAAGGCTTTGTATGACGAGGTAGACAAGGTGGAAAATTCAGAGTTTCGAGAGGCAATCCTGTTGTCCAAGACCCATAGAGATAACTTCATACTCTTCTTAAAATCTGTTGAGCCTCTGTTTCCTCGATTTCTCAGTGAACTCTTCAGTTCGTCTTTCTTGGGAATCCCTGAGTCAATCATTGGACTGATACAAAACTCCCGGACGATAAGAAGGCAATTTAGAAAGAGTCTCTCAAGAACTTTAGAAGAATCCTTCTACAACTCAGAGATCCACGGGATCAATCGGATGACCCAGACACCTCAAAGGGTCGGGAGGGTGTGGCCTTGCTCATCGGAGAGGGCAGATCTACTTAGGGAGATCTCTTGGGGAAGAAAAGTAGTAGGCACGACAGTTCCTCACCCTTCTGAGATGTTGGGGTTACTTCCCAAGTCCTCCATTTCTTGCACCTGTGGAGCAACAGGAGGAGGCAATCCTAGAGTTTCAGTATCAGTACTCCCGTCCTTCGATCAGTCATTTTTTTCACGAGGCCCCCTAAAGGGATACTTGGGCTCGTCCACCTCCATGTCAACCCAGCTATTCCATGCATGGGAAAAAGTCACTAATGTTCATGTGGTGAAAAGGGCTCTTTCGTTAAAAGAATCTATAAACTGGTTTATTACTAGAAATTCCAACTTGGCTCAAACTCTAATTAGAAACATTATGTCTCTGACAGGTCCTGACTTTCCTCTGGAGGAGGCCCCTGTTTTCAAAAGGACGGGGTCAGCCTTGCATAGGTTCAAGTCTGCCAGATACAGCGAAGGAGGGTATTCTTCTGTTTGCCCGAACCTCCTCTCTCATATTTCTGTTAGTACAGACACTATGTCTGATTTGACTCAAGACGGGAAGAACTACGATTTCATGTTCCAGCCATTGATGCTTTATGCGCAGACATGGACATCAGAGCTGGTGCAGAGAGATACAAGGCTGAGGGACTCCACGTTTCATTGGCATCTCCGGTGCAACAGGTGTGTAAGGCCCATTGACGATATAACACTTGAGACTTCTCAGATCTTCGAGTTCCCGGATGTGTCAAAGAGAATCTCTAGAATGGTTTCTGGGGCTGTGCCTCACTTCCAGAAGCTTCCTGATATCCGCTTGAGACCAGGTGATTTTGAATCCCTAAGTGGTAGAGAAAAGTCTCGCCATATAGGGTCAGCTCAAGGACTCTTGTACTCAATCTTAGTGGCAATTCACGACTCAGGATATAATGATGGAACCATATTCCCTGTCAACATATACGGCAAAGTTTCCCCTAGAGATTACTTGAGAGGGCTCGCAAGAGGAGTCTTGATAGGATCCTCGATTTGCTTCTTGACAAGAATGACAAATATCAACATTAACAGACCTCTTGAATTGATCTCAGGGGTAATTTCGTATATCCTCCTGAGGCTGGATAATCACCCCTCCTTGTACATAATGCTAAGAGAACCGTCTCTTAGAGGAGAAATATTTTCTATCCCTCAGAAAATCCCCGCCGCTTATCCAACCACTATGAAAGAAGGCAACAGATCGATCTTGTGTTATCTCCAACATGTGCTACGCTACGAGAGAGAGGTAATTACAGCGTCTCCAGAGAATGACTGGCTGTGGATCTTCTCAGACTTTAGAAGTGCTAAAATGACGTACCTGACTCTCATTACTTACCAGTCTCATCTCCTACTCCAGAGGGTTGAGAGAAACCTGTCTAAGGGTATGAGAGCCAATCTGCGACAAATGAGTTCTTTGATGAGGCAGGTGCTGGGTGGGCATGGAGAAGATACTTTAGAGTCTGACGACGACATCCAACGATTACTAAAAGACTCTTTGCGAAGGACAAGGTGGGTGGATCAAGAGGTGCGCCATGCAGCTAGAACCATGACTGGAGATTACAGCCCCAACAAGAAAGTGTCTCGTAAGGCAGGATGTTCAGAATGGGTCTGCTCTGCTCAACAGGTTGCAGTCTCCACCTCAGCAAACCCAGCCCCTGTCTCAGAGCTTGATATAAGGGCCCTCTCTAAGAGGTTTCAAAACCCTCTGATCTCTGGCCTGAGAGTGGTTCAGTGGGCAACCGGAGCCCATTATAAGCTTAAGCCCATTCTAGACGATCTCAATGTTTTCCCGTCCCTCTGTCTTGTAGTTGGGGACGGGTCAGGGGGGATATCAAGGGCAGTTCTTAACATGTTTCCAGATGCTAAGCTTGTGTTCAATAGCCTTTTAGAGGTGAATGATCTGATGGCTTCCGGAACACATCCACTGCCTCCGTCAGCAATCATGAGTGGAGGAGATGACATTGTTTCCAGAGTGATAGATTTTGACTCCATCTGGGAAAAACCGTCCGACCTAAGAAACTTAGCCACCTGGAGATACTTCCAGTCAGTCCAAAAACAGGTCAACATGTCATATGATCTCATTATTTGTGATGCAGAAGTTACTGACATTGCATCTATCAACCGGATAACCCTGTTAATGTCTGATTTTGCATTGTCTATAGATGGACCACTTTATTTGGTCTTCAAAACTTACGGGACTATGCTAGTGAACCCTGACTATAAGGCTATTCAACACCTGTCAAGAGCGTTCCCCTCAGTCACAGGGTTTATAACCCAAGTAACTTCGTCTTTTTCATCCGAGCTATACCTCCGATTCTCCAAACGAGGGAAGTTTTTTAGAGATGCTGAGTACTTGACCTCCTCCACCCTTCGGGAAATGAGCCTTGTGTTATTCAATTGCAGCAGCCCCAAGAGTGAGATGCAGAGAGCTCGTTCTTTGAACTATCAAGATCTTGTAAGGGGATTTCCTGAAGAAATCATATCAAATCCTTACAATGAGATGATCATAACTCTGATTGACAGTGATGTAGAGTCTTTCCTAGTCCACAAGATGGTGGACGATCTCGAGTTGCAGAGGGGAACTCTGTCTAAAGTGGCTATCATCATAGCCATCATGATAGTTTTCTCTAACAGAGTCTTCAACGTTTCCAAACCCTTGACTGACCCCTTGTTCTATCCACCGTCTGATCCCAAAATCTTGAGGCACTTCAACATATGTTGCAGTACTATGATGTATCTGTCTACCGCTTTAGGCGACGTCCCTAGCTTCGCAAGACTTCACGACCTGTATAACAGACCCATAACTTATTACTTCAGAAAACAAGTCATTCGAGGGAATATTTATCTATCTTGGAGTTGGTCAGACGACACCTCCGTGTTCAAGAGGGTGGCCTGTAATTCTAGCTTGAGTCTGTCATCTCACTGGATCAGGTTGATTTACAAGATAGTGAAGACTACCAGACTCGTTGGCAGCATCGAGGACCTGTCCGGAGAGGTAGAAAGACACCTTCATGGGTACAACAGGTGGATCACCCTCGAGGATATCAGATCTAGATCATCTTTATTAGACTACAGCTGCTTG
>BAM36886
---ATGCTTGATCCAGGAGAGGTCTATGATGACCCCGTTGATCCAATTGAGTCAGAGACTGAGCCTAGAGGGGCCCCCACTGTTCCCAACATCTTGAGGAACTCTGATTACAACCTCAATTCTCCTTTGATAGAAGACCCCGCCAGACTGATGTTAGAGTGGCTGACAACAGGAAATAGACCTTACCGGATGACCCTGACAGACAATTGCTCCAGGTCGTACAAGGTTCTGAAAGATTATTTCAAGAAAGTGGATTTGGGCTCTCTCAAAGTGGGTGGAGCTGCTGCACAGTCAATGATTTCCCTCTGGTTGTATGGTGCCCACTCCGAATCAAACAGAAGCAGAAAATGCATAACAGAATTGGCCCATTTCTATTCCAAGTCATCCCCTATAGAGAAGCTGCTGAATTGTACACTCGGAAATAGGGGGCTGAGAATTCCCCCAGAGGGGGTATTAAGTTGCCTTGAGAGGGTTGACTATGATAAGGCATTCGGGAGATATCTGGCTAACACGTATTCCTCTTATTTGTTTTTCCACGTTATCACCCTATACATGAATGCCCTAGACTGGGATGAGGAAAAGACTATCCTAGCTTTATGGAAGGAATTGACCTCAGTGGACATCGGGAAGGACTTGGTCAAGTTCAAAGATCAAATATGGGGACTACTAATTGTGACGAAAGACTTCGTTTATTCTCAGAGTTCTAACTGTCTTTTTGACAGAAACTACACACTTATGCTGAAAGATCTTTTCTTGTCTCGTTTCAATTCTCTAATGATTTTGCTTTCTCCACCAGAACCCCGATATTCAGATGACTTGATATCCCAGCTATGCCAACTATACATAGCCGGAGATCAGGTCCTGTCCATGTGCGGAAACTCCGGTTATGAAGTTATCAAGATATTGGAGCCATATGTCGTGAACAGCCTAGTCCAGAGGGCAGAAAAGTTTAGGCCTCTCATTCACTCCCTGGGAGACTTTCCTGTATTTATAAAAGATAAGGTAAGTCAACTCGAGGGGACTTTTGGCCCCAGTGCAAAGAGGTTTTTCGGAGTTCTAGATCAGTTCGACAACATACATGACTTGGTTTTTGTGTACGGTTGTTACAGGCATTGGGGCCATCCCTATATAGATTATAGAAAGGGTCTGTCGAAACTATATGATCAAGTTCACATTAAGAAAGTGATAGATAAGTCTTACCAGGAGTGTTTAGCAAGCGACCTAGCCAGGAGAATCCTCAGGTGGGGGTTTGACAAGTACTCTAAATGGTATCTTGATTCACGACTTCTCACTCGAGACCACCCCTTGACCCCTTATATCAAAACTCAGACGTGGCCACCTAAACATATAGTAGACTTGGTAGGAGATACGTGGCATAAGCTCCCGATAACGCAGATCTTTGAAATTCCTGAATCAATGGATCCATCAGAAATACTGGATGACAAATCACATTCATTCACCAGAACGAGACTGGCTTCTTGGTTGTCAGAGAACAGAGGGGGGCCTGTTCCCAGCGAGAAGGTCATTATCACTGCCTTGTCTAAGCCGCCCGTCAATCCCAGAGAATTTTTAAAGTCTATCGATCTCGGAGGACTGCCTGACGAGGACTTGATAATCGGTCTCAAGCCAAAGGAACGAGAATTAAAGATCGAGGGTCGATTCTTCGCCCTGATGTCATGGAATCTAAGATTGTACTTTGTTATCACTGAAAAGCTTTTGGCCAACTACATCCTGCCACTTTTTGATGCATTGACTATGACAGACAATTTGAACAAGGTGTTTAAAAAGCTGATCGACAGAGTCACTGGACAAGGACTTTTGGACTACTCGAGGGTCACATACGCTTTCCACCTTGACTATGAGAAGTGGAACAATCATCAAAGATTGGAGTCAACAGAGGATGTATTTTCTGTCCTAGATCAAGTGTTTGGACTAAAAAGGGTGTTTTCCCGAACACACGAGTTTTTTCAGAGGTCCTGGATCTACTACTCAGATAGATCGGACCTCATCGGGTTGTGGGAGGATCAGATATATTGCTTAGATATGTCCAACGGCCCGACTTGCTGGAATGGTCAAGATGGTGGGTTGGAGGGCTTACGGCAGAAGGGTTGGAGTTTAGTCAGCCTATTGATGATAGATAGAGAATCCCAAACCAGGAACACAAGAACCAAGATATTAGCTCAAGGGGACAACCAGGTTCTATGTCCGACATATATGTTGTCCCCAGGGCTATCTCGAGAAGGGCTCCTCTATGAGTTGGAGAGCATATCAAGGAACGCGCTTTCAATATATCGGGCCATCGAGGAAGGAGCTTCTAAACTAGGGCTGATCATCAAGAAAGAAGAGACCATGTGTAGTTACGACTTCCTCATCTATGGGAAGACTCCTTTGTTTCGAGGCAACATCTTAGTGCCTGAATCTAAAAGATGGGCCAGGGTCTCTTGCATCTCTAATGACCAGATAGTCAACCTAGCCAATATAATGTCGACAGTATCCACCAATGCGCTGACAGTAGCACAACACTCTCAGTCTCTGATCAAACCGATGAGGGACTTTCTGCTCATGTCAGTACAGGCAGTCTTTCACTACCTGTTGTTTAGCCCAATCTTGAAAGGCAGAGTTTACAAGATTTTAAGTGCTGAAGGGGAGAGTTTTCTTTTAGCCATGTCGAGAATAATCTACTTAGATCCTTCTCTGGGAGGAGTGTCTGGAATGTCTCTTGGAAGGTTCCATATACGTCAATTCTCAGATCCTGTCTCTGAAGGGTTGTCCTTTTGGAGGGAGATCTGGCTAAGCTCCCATGAGTCCTGGATTCACGCGTTATGTCAAGAGGCCGGGAACCCAGATCTCGGAGAGAGGACACTCGAGAGCTTCACTCGCCTTCTGGAGGATCCTACCACTTTAAATATCAAAGGAGGGGCTAGTCCCACCATTTTACTCAAGGATGCAATTAGGAAGGCTCTGTATGACGAGGTGGACAAGGTGGAAAATTCGGAGTTTAGAGAGGCAATCCTGTTGTCTAAGACCCATAGGGATAACTTTATACTTTTCTTAAAATCTGTTGAGCCTCTTTTTCCTCGATTCCTCAGTGAACTTTTCAGTTCATCCTTTTTGGGAATCCCTGAGTCAATCATTGGGTTGATACAGAACTCTCGGACAATAAGAAGGCAGTTTAGAAGGAGTCTATCAAGAACTTTAGAAGAGTCCTTTTACAACTCAGAGATCCATGGGATCAATCGGATGACCCAGACACCTCAAAGGGTCGGGAGGGTGTGGCCTTGCTCCTCCGAGAGGGCAGACCTCTTAAGGGAGATCTCTTGGGGAAGAAAAGTAGTAGGCACGACAGTTCCTCACCCTTCTGAGATGTTGGGGTTACTTCCCAAGTCCTCCATTTCCTGTTCTTGTGGAGCAACAGGGGGAGGCAACCCTAGAGTCTCGGTATCCGTACTCCCGTCTTTCGATCAGTCATTCTTCTCACGAGGCCCTCTAAAAGGGTACTTGGGCTCGTCCACCTCTATGTCGACCCAGCTATTCCATGCCTGGGAAAAAGTCACTAATGTTCATGTGGTCAAGAGGGCCTTATCATTAAAAGAATCTATAAATTGGTTTATTACAAGAAATTCCAACTTGGCTCAAACTCTAATTAGAAACATCATGTCTCTAACAGGTCCTGACTTTCCTCTAGAAGAAGCTCCTGTCTTCAAAAGAACGGGGTCAGCGTTGCATAGGTTTAAGTCTGCAAGATACAGCGAGGGAGGGTATTCCTCTGTCTGCCCCAATCTCCTCTCACATATTTCTGTCAGCACAGACACTATGTCTGATTTGACCCAGGACGGGAAAAACTACGATTTCATGTTTCAGCCCTTGATGCTTTATGCGCAAACATGGACATCAGAGCTGGTACAAAAAGACACAAGGCTGAAAGACTCCACGTTTCATTGGCACCTTCGGTGCAACAGGTGTGTAAGGCCCATTGATGATATCACACTGGAGACTTCTCAGATCTTTGAGTTTCCGGACGTGTCAAAAAGAATATCTAGAATGGTTTCTGGAGCTGTGCCCCACTTTCAGAAACTTCCTGACATCCGCCTAAAGCCCGGCGACTTTGAGTCTCTGAGTGGTAGAGAAAAGTCTCGCCACATAGGATCGGCTCAAGGGCTTCTATATTCAATCTTAGTGGCAATTCATGACTCAGGATACAATGATGGCACCATCTTTCCTGTCAACATATATGGCAAGGTCTCCCCTAGAGATTATTTGAGGGGGCTCGCAAGAGGAGTCTTGATAGGGTCCTCGATTTGCTTCTTGACAAGAATGACTAATATCAACATTAATAGACCTCTTGAATTGATCTCCGGGGTAATCTCATATATCCTCCTGAGACTAGATAATCACCCCTCTTTATATATAATGCTCAGAGAACCGTCCCTTAGAGGAGAGATATTCTCTATCCCTCAGAAGATCCCTGCTGCTTATCCGACCACTATGAAAGAGGGCAACAGATCAATTTTGTGTTACCTCCAACATGTGCTGCGCTATGAGCGCGAGGTGATCACGGCATCTCCGGAAAATGACTGGTTGTGGATCTTCTCAGACTTTAGAAGTGCCAAAATGACATACCTGACTCTCATTACTTACCAGTCTCATCTCCTACTTCAAAGGGTTGAGAGGAATTTGTCTAAGAGTATGAGAGCTAACTTGCGACAAATGAGTTCATTGATGAGGCAGGTGTTGGGAGGGCATGGAGAAGACACCTTGGAGTCAGATGATGATGTTCAACGACTATTGAAAGACTCTCTGCGAAGGACAAGGTGGGTTGATCAGGAGGTCCGCCATGCAGCTAGAACCATGACAGGAGATTATAGTCCTAACAAGAAAGTATCTCGCAAGGCAGGAGGCTCAGAATGGGTTTGCTCTGCTCAACAGGTTGCAGTCTCCACCTCAGCTAACCCAGCCCCTGTCTCAGAGCTTGACATAAGGGCCCTCTCCAAGAGGTTTCAAAACCCCTTGATCTCAGGCCTGAGAGTAGTTCAGTGGGCAACTGGCGCTCATTATAAACTTAAGCCGATTCTAGACGATCTCAACGTTTTCCCATCTCTATGTTTAGTAGTTGGAGATGGGTCGGGTGGGATATCAAGGGCAGTACTCAACATGTTTCCAGACGCCAAACTTGTGTTCAACAGCTTGTTAGAGGTGAATGACCTAATGGCTTCCGGAACACATCCACTGCCTCCTTCGGCAATCATGAGCGGGGGAGATGACATCATTTCCAGAGTGATAGATTTTGATTCAATCTGGGAGAAACCGTCAGACCTGAGAAACTTGACAACCTGGAAATACTTCCAGTCAGTCCAAAAACAAGTAAATATGTCTTATGACCTTATTATCTGTGACGCGGAAGTTACGGACATTGCATCTATCAATAGAATAACCTTGTTGATGTCCGATTTCGCATTGTCTATAGACGGACCCCTTTATTTAGTTTTCAAAACTTACGGGACTATGCTAGTGAACCCAGACTATAAAGCGATTCAACACTTGTCGAGAGCTTTCCCCTCAGTCACAGGGTTTATAACTCAAGTAACTTCGTCATTTTCATCTGAGCTCTATCTTCGATTTTCCAAACGAGGGAAATTCTTCCGAGATGCAGAGTACTTAACCTCCTCCACCCTTCGAGAGATGAGCCTGGTCTTATTCAATTGTAGCAGCCCAAAGAGTGAGATGCAGAGAGCTCGCTCCTTAAATTATCAAGATCTTGTAAGGGGATTTCCCGAAGAGATCATATCAAATCCTTATAATGAAATGATCATAACTCTAATTGACAGTGACGTGGAATCTTTCCTGGTCCACAAGATGGTGGATGATCTCGAGTTACAGAGGGGGACTCTGTCCAAAGTGGCTATCATTATAGCCATTATGATAGTCTTTTCCAATAGAGTATTCAATGTTTCCAAGCCGTTGACTGACCCCTTGTTCTATCCGCCATCTGATCCCAAGATCCTGAGGCACTTCAACATATGTTGCAGTACTATGATGTATCTATCTACCGCTCTAGGCGATGTCCCCAGTTTTGCAAGACTTCATGACCTGTATAATAGACCGATAACTTATTACTTCAGAAAGCAGGTCATTCGAGGGAATATTTATCTTTCTTGGAGTTGGTCCGATGATACTGCGGTGTTCAAAAGGGTGGCCTGTAACTCTAGCCTGAGTCTATCATCTCACTGGATCAGGTTGATTTACAAGATAGTGAAAACCACCAGACTGGTTGGAAGCATTGAGGACCTATCAGGAGAGATAGAGAGACACCTTCGTGGGTACAACAGGTGGATTACCCTTGAAGATATCAGATGTAGATCATCTCTACTAGATTACAGCTGCTTG
>AGF93821
---ATGCTGGATCCTGGAGAGGTCTATGATGACCCCGTTGATCCGATTGAGTCAGAGGCTGAGCCTAGAGGGGCTCCAACTGTCCCCAACATCTTGAGGAATTCTGACTATAATCTCAATTCTCCTTTAATAGAGGATCCTGCCAGACTAATGTTAGAGTGGCTAAAAACAGGAAATAGACCTTACCGGATGACCCTGACAGACAATTGTTCCAGGTCCTATAAAGTTCTGAAAGGTTATTTCAAGAAAGTGGATTTGGGTTCTCTCAAAGTGGGTGGAACTGCTGCACAGTCAATGATTTCCCTCTGGTTATATGGTGCCCACTCTGAGTCAAACAGAAGCAGGAAATGCATAACTGAATTGGCCCATTTCTATTCCAAGTCGTCCCCCATAGAGAAGCTGTTGAATTGTACACTTGGAAATAGAGGGCTGAGGATCCCCCCAGAGGGAGTATTAAGTTGCCTTGATAGGGTCGACTATGATAAGGCATTTGGGAGATATCTGGCCAACACGTATTCCTCTTATTTGTTTTTCCACGTTATCACTCTGTACATGAATGCCTTAGACTGGGATGAAGAGAAGACTATCTTGGCATTATGGAGAGAGTTGACCTCAGTGGATATCGGGAAGGACTTGGTCAAGTTCAAAGATCAAATATGGGGACTGCTAATCGTGACCAAAGACTTTGTTTATTCTCAGAGTTCTAACTGCCTTTTCGACAGAAACTACACACTTATGCTAAAAGACCTTTTTTTGTCTCGATTCAATTCTCTAATGATCCTTCTTTCTCCCCCAGAGCCTCGATATTCAGATGACTTGATATCCCAGCTGTGCCAACTATACATAGCTGGAGATCAAGTCCTGTCCATGTGCGGAAACTCTGGTTATGAAGTTATTAAGATATTAGAGCCATATGTCGTGAATAGCCTAGTCCAGAGGGCAGAAAGATTTAGGCCCCTCATTCACTCCCTGGGAGACTTCCCTGCGTTTATAAAAGATAAGGTAAATCAGCTCGAAGGGACTTTTGGCCCCAGTGCGAAGAGGTTTTTTGGAGTTCTGGACCAATTCGACAACATACATGATTTGGTTTTTGTGTATGGCTGTTACAGGCATTGGGGCCATCCCTATATAGATTACAGAAAGGGTCTGTCGAAACTGTATGATCAAGTCCACATCAGGAAGGTGATAGATAAGTCCTACCAGGAATGTCTAGCAAGCGACCTAGCCAGAAGGATCCTCAGGTGGGGGTTCGACAAGTACTCTAAATGGTATCTCGATTCGAGATTTCTCAGCCGAGATCACCCCTTGACTCCCTATATCAAAACTCAAACATGGCCGCCCAAACATGTAGTAGATCTGGTAGGGGATACATGGCATAAGCTCCCCATAACACAGATCTTTGAAATCCCTGAGTCAATGGATCCGTCAGAAATACTAGATGATAAATCACATTCGTTCACCAGAACGAGACTAGCCTCTTGGTTGTCAGAGAACAGAGGAGGGCCTGTTCCCAGCGAGAAGGTTATCATCACGGCTTTGTCTAAGCCACCCGTCAACCCCAGAGAATTTTTAAAGTCTATCGATCTCGGAGGGTTGCCTGATGAGGACTTGATAATTGGTCTTAAACCAAAGGAAAGAGAACTAAAAATTGAGGGTCGATTTTTTGCTCTGATGTCATGGAACCTAAGATTGTATTTTGTTATCACCGAGAAGCTTTTGGCCAACTACATCCTGCCACTTTTCGATGCGCTGACCATGACTGACAATTTGAACAAGGTGTTTAAAAAGTTGATTGACAGAGTTACTGGACAAGGACTTTTAGACTACTCGAGGGTTACATACGCTTTTCACCTTGACTATGAGAAGTGGAACAATCATCAAAGATTGGAGTCAACAGAGGATGTGTTCTCTGTCTTAGATCAGGTGTTTGGATTAAAAAGGGTGTTCTCCAGAACACACGAGTTCTTTCAGAAGTCCTGGATCTACTACTCAGACAGATCAGACCTCATCGGGTTATGGGAGGATCAGATATATTGCTTAGATATGTCCAACGGTCCGACCTGTTGGAATGGTCAAGACGGTGGGCTAGAGGGCTTACGGCAAAAGGGCTGGAGTCTGGTCAGCCTATTAATGATAGATAGAGAATCCCAAACCAGGAACACAAGAACCAAGATACTAGCTCAAGGAGATAACCAGGTTCTATGTCCGACATATATGTTGTCACCGGGACTATCCAGAGAAGGGCTCCTCTATGAGTTGGAGAGTATATCAAGGAATGCTCTTTCAATATATCGGGCTATCGAGGAAGGAGCATCTAAACTAGGGCTGATCATCAAGAAAGAAGAGACCATGTGCAGTTATGATTTTCTCATCTATGGAAAGACTCCTTTGTTTCGAGGCAACATCTTGGTACCTGAGTCTAAAAGATGGGCCCGAGTCTCTTGCATCTCTAATGATCAAATAGTCAACCTAGCCAATATAATGTCGACAGTATCCACCAATGCGCTGACAGTAGCACAACACTCTCAATCTTTGATTAAGCCGATGAGGGACTTTCTGCTCATGTCAGTACAGGCAGTCTTTCACTACCTGTTATTTAGCCCAATCTTAAAAGGCAGAGTTTACAAGATTCTAAGTGCTGAAGGGGAAAGTTTTCTTTTAGCTATGTCAAGAATAATCTACTTAGATCCTTCTTTGGGAGGAGTATCTGGAATGTCTCTCGGAAGGTTCCATATACGTCAGTTCTCAGACCCTGTCTCTGAAGGGCTGTCTTTCTGGAGAGAGATCTGGTTGAGCTCCCACGAGTCCTGGATTCACGCGTTGTGTCAAGAGGCCGGGAACCCAGACCTCGGAGAGAGAACACTCGAGAGCTTCACTCGCCTTCTGGAAGATCCCACCACTTTAAATATTAAAGGAGGGGCTAGTCCCACCATCTTACTCAAGGATGCAATCAGGAAGGCTCTGTATGACGAGGTGGACAAGGTAGAAAACTCAGAGTTTAGAGAGGCAATCCTGTTGTCCAAGGCTCATAGAGATAACTTTATACTTTTCTTGAAATCCGTTGAGCCTCTGTTTCCCAGATTTCTCAGTGAACTTTTCAGTTCATCTTTCTTGGGGATCCCTGAGTCTATCATTGGACTGATACAGAACTCTCGGACAATAAGAAGGCAGTTTCGAAGGAGTCTGTCAAGAACTTTAGAGGAGTCCTTCTACAACTCAGAGATTCATGGGATTAATCGAATGACTCAGACACCGCAAAGGGTCGGGAGGGTGTGGCCCTGCTCCTCTGAAAGGGCAGATCTCCTAAGGGAAATCTCTTGGGGAAGAAAGGTGGTGGGCACAACAGTCCCTCACCCTTCTGAGATGTTGGGGTTACTTCCCAAGTCTTCCATTTCTTGCTCTTGTGGAGCAACAGGAGGAGGCAACCCTAGAGTTTCGGTATCTGTACTCCCGTCCTTCGATCAGTCATTCTTTTCACGAGGCCCCCTGAAAGGGTACTTGGGCTCGTCCACCTCCATGTCGACCCAGCTATTCCATGCCTGGGAGAAAGTCACTAACGTTCATGTGGTCAAAAGGGCCTTATCATTAAAAGAATCTATAAACTGGTTCATTACAAGAAACTCCAACTTGGCCCAAACTCTAATTAGAAACATTATGTCTCTAACAGGCCCCGATTTCCCTCTCGAAGAGGCCCCTGTCTTTAAAAGGACAGGGTCAGCATTGCACAGGTTCAAGTCTGCCAGATACAGCGAAGGGGGGTATTCCTCCGTCTGCCCAAATCTCCTCTCTCATATTTCCGTCAGTACGGACACTATGTCTGATTTGACCCAAGACGGGAGAAACTATGATTTCATGTTTCAGCCATTGATGCTTTATGCGCAAACATGGACATCAGAGCTGGTACAAAGAGACACAAGGTTGAGGGATTCTACGTTTCATTGGCACCTACGGTGCAACAGGTGTATAAGGCCCATTGATGATATCACACTGGAGACTTCTCAGATCTTTGAGTTTCCGGACGTATCAAAAAGAATATCTAGAATGGTTTCTGGAGCTGTTCCCCACTTTCAGAAACTTCCCGATGTCCGCCTGAAACCAGGTGACTTTGAGTCTCTAAGTGGCAGAGAAAAGTCTCGCCATATAGGATCGGCTCAGGGGCTCTTATATTCAATCTTAGTGGCAATTCATGACTCCGGATACAATGATGGGACCATCTTCCCTGTCAACATATACGGCAAAGTCTCCCCTAGAGACTATTTGAGGGGGCTCGCAAGAGGAGTCCTGATAGGGTCTTCGATTTGCTTCTTGACAAGAATGACAAATATCAACATTAATAGACCTCTCGAATTGATCTCAGGGGTAATCTCATATATCCTCCTGAGACTAGATAATCACCCCTCTTTGTACATAATGCTCAGAGAGCCGTCTCTTCGAGGAGAGATATTCTCTATCCCTCAGAAGATCCCTGCTGCTTATCCAACCACTATGAAAGAAGGCAACAGATCGATTTTGTGTTATCTCCAACATGTACTGCGCTATGAGCGGGAGGTGATCACGGCGTCTCCTGAGAATGACTGGTTGTGGATCTTCTCGGACTTTAGAAGTGCCAAAATGACATACTTGACTCTCATTACTTACCAGTCCCATCTCCTCCTTCAGAGGGTTGAGAGAAATTTGTCTAAGAGCATGAGAGCTAACCTACGACAAATGAGTTCCTTGATGAGGCAGGTGCTGGGGGGGCACGGGGAGGATACCTTAGAATCAGACGATGACGTTCAACGACTGTTAAAAGACTCTTTGCGGAGAACAAGGTGGGTTGATCAGGAAGTCCGCCATGCAGCTAGAACCATGACAGGAGATTATAGTCCCAACAAGAAAGTGTCTCGCAAGGCAGGATGTTCTGAATGGGTTTGCTCTGCACAACAGGTTGCCGTTTCCACCTCAGCTAACCCGGCCCCTGTCTCAGAGCTTGACATAAGGGCCCTTTCTAAGAGGTTCCAAAACCCCTTGATCTCAGGCCTGAGAGTAGTTCAGTGGGCAACTGGCGCTCATTATAAGCTTAAGCCTATCCTAGATGATCTCAATGTTTTCCCATCCCTATGTCTGGTAGTTGGAGATGGGTCGGGGGGAATATCAAGGGCAGTACTTAACATGTTTCCAGATGCCAAGCTTGTATTCAACAGCCTGTTAGAGGTGAATGACCTAATGGCTTCCGGAACACATCCACTACCTCCTTCAGCAATCATGAGCGGAGGAGAAGACATTGTCTCCAGGGTGATAGATTTTGACTCAATCTGGGAGAAACCGTCTGATCTGAGAAACTTGGCAACCTGGAAATACTTTCAATCAGTCCAAAGACAGGTAAACATGTCTTACGACCTCATAATTTGTGACGCAGAAGTTACTGACATCGCATCTATCAATAGGATAACCCTGTTGATGTCTGATTTCGCATTGTCTATAGACGGACCACTTTATTTGGTCTTCAAGACTTATGGGACTATGCTAGTAAACCCAGACTATAAAGCGATTCAACACTTGTCAAGAGCGTTCCCTTCAGTCACAGGATTTATAACTCAAGTTACTTCATCATTTTCATCTGAGCTATATCTTCGCTTTTCCAAACGAGGGAAGTTTTTTCGAGATGCTGAGTACTTGACCTCTTCCACCCTTCGAGAGATGAGCCTTGTGTTGTTCAATTGTAGTAGCCCAAAGAGTGAGATGCAGAGAGCCCGCTCCTTAAATTATCAAGATCTTGTAAGGGGATTTCCTGAGGAGATCATATCGAATCCTTATAATGAGATGATCATAACTCTAATTGACAGTGATGTAGAATCTTTCCTGGTCCACAAGATGGTGGATGATCTTGAGTTACAGAGGGGAACTCTGTCCAAGGTGGCCATCATTATAGCCATCATGATAGTCTTTTCCAATAGAGTGTTCAATGTCTCCAAACCGTTGACTGACCCTTTATTCTATCCGCCATCTGACCCCAAGATCCTGAGGCACTTCAACATATGTTGCAGTACTATGATGTATCTATCCACCGCTCTAGGCGATGTCCCCAACTTTGCAAGACTTCATGACCTGTATAACAGACCTATAACTTATTACTTCAGAAAGCAAGTCATTCGAGGAAATATCTATCTTTCCTGGAGTTGGTCTGATGATACCTCGGTGTTCAAAAGGGTGGCCTGCAACTCTAGCCTGAGTCTATCATCTCACTGGATCAGGTTAATTTATAAGATAGTGAAAACCACCAGACTGGTTGGAAGCATTGAGGACCTATCAGGAGAGGTAGAGAGACACCTTCGTGGATACAACAGGTGGATTACCCTCGAAGATATCAGATCCAGATCGTCTCTACTAAACTACAGCTGTTTG
>BAL14833
ATGATGCTTGATCCAGGAGAAGTCTACGATGACCCTGTTGATCCGATTGAGTCAGAGGCTGAGCCTAGAGGAACCCCCACTGTACCTAACATATTAAGGAATTCCGACTACAATCTCAACTCTCCTTTGATAGAGGATCCTGCCCTACTAATGTTAGAATGGTTAAAAACAGGGAACAGACCTTACCGGATGACCCTAACAGATAACTGTTCTAGATCTTATAAGGTTCTGAAAGATTATTTCAAGAAGGTTGATCTGGGCGCTCTCAAAGTGGGCGGAACTGCAGCACAATCTATGATTTCTCTTTGGTTATATGGTGCTCACTCCGAATCAAACAGGAGTCGGAGGTGCATAACTGACTTGGCCCACTTCTATTCTAAATCTTCCCCCATAGAGAAGCTGCTGAACTATACGCTTGGAAACAGAGGGCTGAGGATCCCCTCGGAGGGAGTGTTAAGTTGTCTTGAGAGGGTCGACTATGACAAGGCATTCGGGAGGTATTTAGCCAACACATATTCTTCTTACTTGTTCTTCCACGTGATCACCCTATACATGAATGCCTTAGACTGGGATGAGGAAAAGACCATTCTGGCATTATGGAGAGATCTGACCTCAGTAGATATAGGGAGAGACTTGGTCAAGTTCAAAGATCAGATATGGGGGATATTAATAGTGACAAAAGACTTTGTATACTCTCAAAGTTCTAATTGTCTTTTTGACCGGAACTACACTCTTATGTTGAAAGATCTTTTTTTGTCTCGTTTCAACTCCTTGATGATTTTGCTTTCTCCTCCCGAACCCCGATATTCAGACGATTTGATATCTCAGCTGTGCCAGTTGTACATTGCAGGGGATCAGGTCCTGTCCATGTGCGGGAACTCGGGCTATGAGGTCATCAAAATCTTGGAGCCATATGTTGTGAACAGCCTAGTTCAGAAAGCAGAAAAGTTTAGGCCTCTCATCCATTCCTTGGGGGATTTCCCTGTATTTATAAGAGATAAAGTGAGTCAACTTGAAGGGACGTTCGGTCCCAGTGCAAAAAGGTTTTTTAGAGTTCTGGATCAATTCGATAACATACATGACTTGGTTTTTGTATACGGCTGCTACAGGCATTGGGGACATCCTTATATAGATTACAGGAAGGGTCTATCGAAGCTGTATGATCAAGTTCACATCAAGAAGGTGATAGACAAGTCTTACCAGGAGTGTTTGGCAAGCGACCTGGCCAGAAGGATCCTTCGGTGGGGATTTGACAAGTACTCCAAGTGGTATCTTGACTCGCGACTTCTTGCTAGAAACCATCCCCTAACTCCTTACATCAAAACTCAGACATGGCCACCCAAACACATAGTAGATCTGGTAGGGGATACATGGCACAAGCTTCCGATTACACAGATATTTGAGATCCCTGAGTCCATGGACCCATCAGAAATATTGGACGACAAATCACATTCCTTTACCAGGACCAGACTGGCCTCCTGGCTGTCTGAGAACAGAGGAGGGCCTGTTCCTAGCGAAAAGGTCATTATCACGGCTCTGTCCAAACCGCCTGTCAATCCCAGAGAGTTTCTAAAGTCGATTGACCTCGGAGGATTGCCAGATGAAGACTTGATAATTGGCCTCAAGCCAAAAGAGAGAGAGCTGAAGATTGAAGGTCGATTTTTCGCTCTGATGTCTTGGAATCTAAGATTGTATTTTGTCATCACCGAAAAGCTCCTGGCAAATTATATCTTGCCACTATTCGATGCACTAACTATGACCGACAACCTAAACAAGGTGTTCAAAAAGTTGATTGATAGAGTTACTGGTCAAGGGCTTTTGGACTATTCGAGAGTTACTTATGCTTTTCACCTGGATTATGAGAAGTGGAACAATCATCAACGGTTGGAATCGACAGAAGATGTTTTTTCTGTTTTAGATCAGGTGTTTGGATTGAAACGGGTTTTTTCTAGAACTCATGAGTTTTTTCAAAAGTCTTGGATCTATTACTCAGACAGGTCAGACCTCATCGGGTTATGGGAGGACCAAATATACTGCTTGGACATGTCAAATGGCCCGACTTGCTGGAATGGCCAAGATGGTGGGCTGGAGGGGTTACGACAAAAAGGCTGGAGTCTGGTCAGCTTGTTAATGATAGATAGAGAATCCCAGACTAGGAACACAAGAACCAAGATACTGGCCCAAGGAGATAATCAGGTTCTATGTCCGACATATATGCTGTCACCGGGGTTATCCCGGGAGGGGCTTCTCTATGAATTAGAGAGTATATCGAGAAATGCGCTCTCCATATACCGAGCTATTGAGGAAGGAGCGTCCAAACTAGGATTAATCATCAAGAAGGAGGAGACTATGTGCAGCTACGATTTCCTTATCTATGGGAAGACTCCTTTGTTTCGAGGCAATATCTTGGTACCTGAGTCTAAAAGATGGGCCAGGGTGTCTTGTATCTCCAATGATCAAATAGTAAACCTCGCTAATATAATGTCGACAGTCTCCACCAACGCCTTAACTGTCGCTCAACATTCCCAATCTTTGATCAAGCCGATGAGGGACTTCTTGTTGATGTCAGTACAAGCAGTCTTTCACTACCTGCTGTTTAGTCCAATCTTGAAGGGCAGAGTATACAAGATCTTAAGTGCTGAAGGAGACAATTTTCTCTTAGCTATGTCGAGAATAATCTATCTAGACCCTTCTTTGGGAGGAGTGTCTGGAATGTCTCTGGGGAGGTTTCATATACGTCAGTTTTCAGATCCTGTCTCTGAGGGGTTATCCTTCTGGAGAGAGATTTGGCTGAGTTCCAATGAATCCTGGATTCATGCACTTTGTCAAGAAGCAGGGAACCCAGATCTTGGAGAGAGAACACTTGAGAGCTTCACTCGCCTTCTAGAGGATCCTACTACTTTGAATATTAAGGGAGGAGCTAGTCCCACCATCTTACTCAAGGATGCTATCAGGAAAGCATTATACGATGAGGTGGACAAGGTGGAAAACTCTGAATTTAGAGAGGCAATCCTCTTGTCCAAGACTCATAGGGATAACTTTATACTATTCTTGAAATCTGTTGAGCCCCTGTTTCCCCGATTTCTCAGCGAGCTTTTCAGTTCTTCCTTTTTGGGGATTCCTGAGTCAATCATCGGATTAATACAGAATTCCCGGACGATAAGAAGACAGTTTAGGAAGAGTCTCTCGAGGACCCTAGAGGAGTCCTTTTACAACTCGGAGATCCATGGGATCAACCGGATGACTCAGACACCGCAAAGGGTCGGGAGAGTGTGGCCTTGCTCTTCAGAGAGGGCAGACCTCTTAAGGGAGATCTCCTGGGGAAGGAAAGTGGTAGGTACAACGGTTCCCCACCCTTCTGAAATGTTGGGGTTACTTCCCAAGTCCTCCATCTCTTGCACTTGTGGAGTAACAGGAGGAGGCAATCCTAGAGTTTCAGTGTCTGTGCTCCCGTCCTTCGATCAATCATTTTTTTCACGAGGCCCTCTAAAGGGATACTTGGGTTCGTCTACCTCTATGTCAACCCAGCTGTTTCATGCTTGGGAAAAAGTCACCAACGTTCATGTGGTAAAAAGGGCCTTGTCGCTAAAAGAATCCATAAACTGGTTCATCACTAGAAACTCCAATTTGGCTCAAACTCTGATTAGAAACATTGTGTCCCTGACAGGTCCTGATTTCCCTCTGGAAGAAGCCCCGGTTTTCAAAAGAACAGGGTCGGCCTTACACAGGTTCAAGTCCGCCAGGTATAGCGAGGGAGGGTATTCTTCCGTCTGCCCTAATCTCCTCTCTCACATTTCGGTTAGCACAGACACTATGTCAGATTTGACCCAGGACGGTAAAAACTACGACTTTATGTTCCAACCACTGATGCTTTATGCTCAGACTTGGACATCAGAGCTGGTACAAAGAGACACAAGGTTGAAAGACTCTACATTTCATTGGCACCTCAGGTGTAACAGATGTATAAGGCCCATAGATGATATCACATTGGAGACCTCCCAGATTTTCGAGTTTCCGGATGTATCCAAACGAATATCTAGGATGGTTTCTGGAGCTGTCCCTCACTTTCAAAAACTTCCTGATATTCGTTTGAAACCAGGTGACTTCGAATCTCTAAGTGGTAGAGAAAAGTCTCGCCACATAGGGTCGGCTCAGGGGCTCTTATATTCAATTTTGGTGGCAATTCATGACTCAGGATATAATGATGGAACAATCTTTCCTGTCAACATATATAGCAAGGTCTCTCCCAGAGACTACTTGAGGGGGCTCGCAAGAGGAGTCTTGATAGGGTCCTCGATTTGCTTCTTAACAAGAATGACAAACATCAACATCAACAGACCTCTCGAATTGATCTCGGGGGTGATCTCATATATCCTCTTGAGATTGGATAACCACCCATCCTTGTATATAATGCTCAGAGAGCCATCTCTTAGAGGAGAGATCTTTTCTATCCCCCAGAAAATTCCAGCTGCTTACCCAACTACAATGAAGGAGGGCAATAGATCTATTCTTTGCTACCTCCAGCATGTGCTGAGATATGAAAGAGAGGTGATAACGGAGTCTCCAGAGAATGACTGGTTGTGGATCTTCTCGGACTTCAGAAGTTCCAAAATGACATACCTGACTCTCATCACTTATCAGTCTCATCTTCTGCTTCAAAGGGTTGAAAGAAATCTGTCCAAGAGTATGAGGTCAAACCTACGACAAATGAGTTCCTTAATGAGGCAGGTGTTGGGGGGACATGGTGAGGACTCCTTAGACTCAGACGAAGACATCCAGAGGCTGTTGAAAGACTCACTGCGAAGAACTAGGTGGGTAGATCAAGAAGTCCGCCATGCAGCTAGAACAATGACGGGAGATTATAGCCCCAACAGGAAGATGTCACGCAAGGCAGGATGTTCAGAGTGGGTCTGCTCCGCTCAGCAAGTTGCCGTCTCAACTTCAGCCAACCCTGCCCCGGTTTCCGAGCTGGACATAAGGGCCCTCTCCAAGAGGTTTCAAAACCCGTTGATCTCTGGCTTAAGAGTGGTCCAATGGGCAACAGGCGCCCATTACAAGCTTAAACCTATTCTGGATGATCTCAATGTTTTCCCGTCCCTGTGTCTCGTGGTTGGAGATGGATCGGGGGGAATATCAAGAGCAGTACTTAACATGTTTCCAGACGCCAAGCTTGTCTTTAACAGCCTGTTAGAAGTGAATGACTTGATGGCATCCGGGACACATCCACTGCCTCCCTCAGCAATCATGAGTGGTGGAGATGACATCGTCTCCCGGGTGATAGACTTTGACTCTATCTGGGAAAAACCATCCGACCTGAGAAACTTGACCACATGGAAGTACTTCCAGTCAGTCCAAAAACAAGTGAACATGTCTTATGACCTCATCATTTGTGACGCAGAAGTCACCGACATTGCATCAATTAACCGGATAACCTTGTTAATGTCTGATTTCGCATTGTCTATAGATGGTCCACTTTATTTGGTCTTCAAGACATACGGGACTATGCTGGTAAACCCAGAATACAGGGCAATCCAGCACTTGTCTAGGGCATTCCCCTCAGTCACAGGATTTATAACTCAAATGACTTCATCTTTCTCATCCGAGTTATACCTCAGATTCTCCAAACATGGGAAGTTTTTCCGGGATGCCGAGTATTTAACCTCCTCCACCCTTCGAGAGATGAGTCTTGTGTTGTTCAATTGTAGCAGCCCCAAGAGTGAAATGCAGAGAGCCCGTTCTCTAAATTATCAAGATCTTGTAAGAGGGTTTCCAGAAGAAATCATATCCAATCCTTACAATGAGATGATCATTACTCTAATTGACAGTGACGTGGAATCTTTCTTAGTTCATAAGATGGTAGATGATCTTGAATTACAGAGAGGAACTCTGTCTAAAATGTCTATCATTATAGCCATTATGATAGTGTTCTCCAACAGAGTTTTCAATGTCTCTAAGCCATTGACTGACCCTTTGTTCTACCCGCCATCAGATCCAAAAATCTTGAGACACTTCAACATATGCTGCAGTACAATGATGTATCTGTCTACAGCTTTAGGTGATGTTCCTAGCTTTGCGAGACTTCATGACCTGTACAATAGACCCATAACTTATTACTTCAGGAAGCAAGTTATCCGAGGGAGCATTTATCTATCCTGGAGTTGGTCTGATGACACTTCAGTGTTTAAAAGGGTGGCCTGTAACTCTAGTTTGAGTCTGTCATCTCATTGGATCAGATTAATTTACAAGATAGTGAAGACCACTAGACTCATCGGAAGCATCGAGGACCTATCCAGAGAAATAGAGAGGCATCTTCAAGGATATAACAGGTGGATCACCTTCGAGGACATAAGATCCAGATCATCTTTACTGGACTATAGCTGCTTA
>ACA03778
ATGATGATTGATCCAGGGGAGGTTTATGATGACCCCATCGATCCAGTCGAGTCTGAGAGTGAGCCAAGAGGAAACTCCAATATCCCCAACATCTTGCGAAATTCTGACTACAATCTCAACTCCCCTCTGATCGAGGATTCAGCCAAGCTGATGTTAGAGTGGCTGAGAACAGGAAATAGACCTCTCCGGATGACCCTGACCGACAATTGTTCTCGGTCTTACAAAGTTCTGAAAGATTACCTCAAGAAAGTGGATCTAGGATCTCTCAAAGTGGGCGGAGCTGCAGCACAATCTATGATCTCTCTTTGGTTATATGGTGCTCACTCTGAATCAAATAGGAGCAGGAGGTGTATGACTGACTTGGCTCAATTCTACTCCAAATCTTCCCCTATAGAGAAGCTGTTAAACTTCACACTCGGGAACAGAGGGTTGAGAATCCCCCCTGAGGGAGTCTTAAGCTGTCTTGAGAGGGTGGATTACGATAAGGCATTTGGGAGGTATTTGGCCAATATATATTCCTCCTATTTGTTCTTTCATGTGATTACCCTTTACATGAATGCCCTAGATTGGGATGAGGAGAAGACTATCTTGGCACTGTGGAGGGAATTGACATCAGTGGATATGGGAAAGGACTTGGTCAAGTTTAAAGATCAGATATGGGGACTTCTGATTGTGACTAAAGACTTCATATATTCACAAAGCTCTCACTGTCTCTTTGACAGGAACTATACGCTTATGCTAAAAGACCTTTTTTTGTCCCGGTTCAACTCTCTGATGATTTTGCTGTCCCCCCCGGAACCCAGATACTCAGATGACTTGATATCTCAGCTGTGTCAGCTGTACATAGCAGGAGATCAAGTGTTGTCCATGTGCGGAAACTCTGGTTATGAAGTCATAAAAATCTTGGAGCCGTATGTTGTAAACAGCTTGGTCTATAGAGCGGAAAAATTCAGGCCTCTTATTCACTCTCTGGGGGACTTCCCTGTTTTTATAAAGGACAAGGTGAATCAACTTGAGGGGACGTTTGGTCCTAGTGCGAAGAGATTCTTTAAAGTCTTGGATCAATTCGACAACATACATGATTTGGTCTTTGTATACGGTTGTTACAGGCATTGGGGGCACCCTTACATAGACTATAGAAAGGGTCTGTCAAAATTGTATGACCAGGTCCACATTAAAAAGGTGATAGATAAGTCCTATCAGGAGTGTTTAGCGAGTGACCTGGCCAAAAGAATCCTCAGGTGGGGGTTCGACAAATACTCCAAATGGTATCTAGATCCACGACTTCTTGCGAGGGATCACCCCCTGACTCCTTATATCAAAACCCAGACATGGCCTCCCAAGCATATAGTGGATTTGGTAGGTGATACCTGGCATAGACTCCCGATCACCCAGATCTTCGAGATCCCTGAATCAATGGACCCATCAGAGATTTTAGATGACAAATCACACTCGTTCACTAGAACAAGGCTAGCGTCATGGCTCTCGGAAAACAGAGGAGGACCGGTTCCAAGCGAGAAGGTCATTATTACGGCTCTCTCCAAACCGCCTGTCAACCCTAGAGAGTTTTTGAAATCTATAGACCTTGGGGGGCTGCCAGACGAAGACTTAATCATCGGCTTGAAACCCAAAGAAAGGGAGCTGAAGATCGAAGGCCGATTTTTTGCTTTAATGTCTTGGAATTTAAGGCTATACTTCGTTATTACAGAGAAGCTCCTGGCCAATTATATATTACCACTCTTTGATGCATTAACCATGACCGACAATCTGAACAAGGTGTTCAAAAAGTTGATTGATCGAGTCACCGGACAAGGGCTCTTAGATTATTCGAGGGTTACATATGCTTTTCACTTGGACTATGAGAAGTGGAACAATCATCAGAGACTAGAATCGACTGAGGATGTATTCTCCGTCCTTGATCAAGTGTTCGGATTAAAAAGGGTGTTCTCCAGAACTCATGAGTTTTTCCAGAAGTCTTGGATATATTACTCAGATAGATCTGATCTTATAGGATTGTGGGAGGACCAGATATACTGTTTAGACATGTCAAATGGCCCGACGTGCTGGAACGGCCAGGATGGCGGGTTAGAGGGGTTACGACAGAAGGGCTGGAGCCTGGTCAGCCTACTGATGATAGATCGAGAGTCTCAGACCAGGAACACAAGAACTAAGATACTAGCCCAGGGAGACAACCAAGTTCTATGTCCGACATACATGTTATCGCCTGGGCTTTCTAGAGAGGGCCTCCTCTACGAGTTGGAGAGTATATCAAGAAACGCACTCTCAATATATCGAGCCATCGAGGAAGGGGCATCTAAACTGGGGCTCATTATAAAGAAGGAGGAAACAATGTGCAGCTATGACTTTCTCATTTATGGAAAAACTCCCTTATTTCGAGGTAACATTCTGGTGCCTGAATCCAAGAGGTGGGCTAGAGTCTCCTGTATCTCTAACGACCAAATAGTCAACCTCGCTAATATAATGTCAACAGTGTCTACTAATGCTTTGACTGTTGCTCAACACTCTCAGTCTTTGATTAAACCGATGAGGGACTTTCTGCTTATGTCAGTGCAAGCCGTTTTTCATTACTTGCTATTTAGCCCCATTTTAAAAGGCAGAGTTTACAAAATACTGAGTGCTGATGGGGATCATTTTCTTTTAGCTATGTCTAGAATAGTTTACCTTGACCCCTCATTAGGGGGTGTGTCTGGAATGTCTCTTGGGAGGTTTCACATACGCCAGTTTTCAGACCCGGTCTCTGAGGGGTTATCTTTTTGGAGAGAGATTTGGTTAAGTTCAAATGAGTCTTGGATCCATGCACTTTGTCAAGAAGCAGGAAATCCGGATTTGGGAGAGAGAACACTGGAAAGCTTCACACGCCTTCTCGAGGATCCCACTACCCTAAATATAAAAGGAGGGGCCAGTCCAACCATTCTTCTCAAGGACGCAATCAGAAAGGCCCTGTATGATGAAGTCGATAAGGTGGAGAACTCCGAGTTTAGAGAAGCAATCCTCTTGTCTAAGACCCATAGGGACAACTTTATACTTTTCTTGAGATCTGTTGAGCCTCTCTTTCCTAGATTTCTCAGTGAACTCTTCAGCTCTTCCTTCCTGGGGATTCCTGAATCGATTATTGGGCTGATTCAAAATTCTAGAACGATAAGAAGACAGTTTAGGAAGAACCTCTCTAGAACCTTAGAAGAGTCCTTCTATAACTCAGAGATTCATGGGATCAATCGGATGACACAGACTCCCCCGAGAATAGGAAGAGTTTGGGCCTGCTCTTCTGAGAGGGCAGATCTCCTAAGAGAAATCTCGTGGGGGAGAAAGGTGGTTGGTACAACCGTCCCTCACCCCTCTGAGATGTTGGGGTTGCTTCCTAAATCTTCAATCTCCTGTACTTGCGGCGTAACAGGAGGGGGAAATCCTCGAATATCAGTGTCTGTACTCCCGTCCTTTGATCAGTCGTTCTTTTCCAGAGGCCCTCTGAAGGGATACCTGGGCTCATCCACATCTATGTCAACCCAGCTGTTCCATGCTTGGGAGAAGGTCACCAATGTTCATGTGGTGAAAAGGGCCCTTTCACTCAAAGAGTCCATAAATTGGTTCGTCACAAGAAACTCCAATTTGGCTCAAACTTTAATCAGGAATATAATGTCTCTGACGGGACCAGACTTCCCGGTGGAAGAGGCCCGCGTCTTTAAGAGAACAGGATCAGCTCTGCACAGGTTCAAGTCAGCTAGGTACAGTGAAGGGGGTTATTCCTCCGTCTGTCCCAATCTCCTCTCTCATATTTCCGTCAGCACAGACACGATGTCTGAGCTGACTCAAGATGGGAAGAACTGTGACTTTATGTTCCAGCCGCGGATGCTTTACGCACAAACATGGACATCAGAACTGGTGCAGAAGGACATACGGCTGAGAGACTCCACCTTTCACTGGCATCTTCGATGCAATAAGTGTATAAGGTCCATCGATGACATCACTCTAGAGACTTCCCAGATCTTTGAATTCCCGGATGTTTCGAAAAGGATATCTAGGATGGTCTCTGGAGCAGTGCCTCACTTTCAAAAACTCCCTGATATTCGTCTAAGACCCGGAGACTTTGAGTCTCTAAGTGACAAAGAGAAGTCACGCCACATAGGGTCGGCTCAGGGGCTCTTGTATTCGATCCTGGTTGCGATCCACGACTCTGGGTACAACGATGGAACCATTTTTCCTGTCAACATATATAGCAAGGTCTCCCCGAGAGACTATTTAAGAGGTCTCGCCAGAGGAATCTTAATAGGGTCTTCTATCTGCTTTCTAACAAGAATGACAAACATCAACATCAACAGACCCCTTGAACTAATCTCAGGAGTGATCTCATACATCCTCCTTAGATTAGATAATCACCCATCCTTATACATCATGCTCAGAGAACCGTCTCTGAGAGGAGAAATATTTTCTATTCCACAAAAGATCCCCGCCGCTTACCCAACCACAATGAAAGAGGGCAACAGATCTATCCTGTGTTACCTCCAGCATGTGCTCCGCTATGAGCGGGAGGTAATTACGGCATCCCCGGAAAATGATTGGTTATGGATCTTCTCTGACTTCAGAAGTTCCAAGATGACCTATTTAACCCTCATCACCTATCAGTCTCATCTTTTACTTCAGAGGGTTGAGAAGAATCTCTCTAAAAGTATGAGGGCCAACCTACGACAGATGAGCTCTCTCATGAGACAAGTGTTGGGCGGGCATGGCGAAGACGCCTTGGAATCAGACGAGGACATTCAGAGGTTGTTGAAGGACTCATTACGTAGGACAAGATGGGTAGACCAAGAGGTGCGTCATGCAGCCAGAGCCATGACAGGGGGTTATAGCCCCAATAAGAAGATGTCTCGCAAAGCGGGGTGTTCAGAATGGGTCTGCTCTGCCCAACAGGTTGCTGTTTCAACCTCGGCAAATCCAGCCCCTGTCTCTGAGCTGGACATCAGGGCTCTCTCCAAAAGACTTCAAAACCCGTTGATTTCAGGTCTGAGAGTTGTTCAGTGGGCAACAGGCGCTCATTACAAACTCAAACCTATTCTTGATGATCTCAATGTGTTCCCATCCTTATGTCTTGTGGTCGGAGACGGGTCAGGGGGGATTTCAAGGGCTGTACTCAATATGTTTCCGGACGCTAGGCTCGTGTTCAACAGCCTGTTGGAAGTGAATGACTTGATGGCTTCAGGGACACATCCGTTGCCCCCTTCAGCAATCATGAGCGGAGGGGATGATATCATATCTAGGGTGATTGACTTTGACTCCATCTGGGAAAAGCCTTCTGACTTAAGGAACTTGACGACATGGAGGTACTTCCAGTCAGTTCAAGAACAGGTGAATATGTCCTATGATCTTATTATTTGTGACGCAGAGGTCACTGACAGGACATCAATCAATCGAATGATACTTCTGTTGTTTGATTTTGCGTTATCGATAGAGCGTCCACTTTATTTAGTTTTCAAAACTTATGGAACCATGCTCGTGAATCCTGATTACAGAGCCGTTCAACATCTGTCCAGAGCATTTCCCACAGTCACAGGATTCATAACCCAGATGACATCATCCTTCTCGTCTGAGCTATACCTCAGATTCTCTAAAAGGGGAAAATTTTTCCGAGATGCAGAATACTTGACTTCTTCTACTATTAGGGAGATGAGCCTTGTATTGTTCAACTGCAGCAGCCCAAAAAGTGAGATGCAGAGGGCCCGCTCTCTAAATTACCAGGACCTTGTAAGAGGATTTCCTGAGGAGATCATATCCAACCCATATAATGAGATGATCATAACTCTGATTGACAGTGATGTGGAATCTTTCCTGGTTCATAAGATGGTTGATGACCTAGAGTTGCAGCGAGGAACTTTGTCTAAAGTATCCATTATCGTAGCCATCATGATAGTCTTTTCCAACAGGGTGTTTAATGTCTCGAAACCGTTGACTGACCCTTTATTCAATCCGCCATCTGACCCCAAAATCTTGAGACACTTCAATATTTGCTGCAGTACCATGATGTACTTGTCTACTGCTCTGGGGGATGTTCCAAGCTTTGCTAGACTTCATGATCTGTATAACAGACCAATAACCTACTATTTCGGGAAGAAAGTTATCCGAGGGAACATTTATTTATCCTGGAGTTGGTCTGACGACACCTCAGTGTTCAAAAGGGTGGCTTGCAATTCTAGTTTGAGCCTCTCGGCTCACTGGATAAGGCTGATTTACAAAATAGTGAAGACTACCAGACTTGTAGGAAATACGGAGAATCTATCCAGGGAGGTCGAAAAGCACCTTCGAGGGTACAACAGGTGGATCACCCTAGACGACATAAAATCCAGGTCATCTCTTCTAGATTACAGCTGCCTA
>AFN24249
---ATGATTGATCCCGGGGAGGTTTATGATGACCCCATTGATCCGATTGAGTCAGAGGCTGAGCCGAGAGGGAACCCCACCATCCCCAACATCTTAAGAAACTCTGACTACAACCTCAACTCCCCTCTAATAGAGGATCCAGCCAGATTAATGTTAGAATGGTTGAAAACAGGAAATAGGCCTCTCCGAATGACTCTGACAGACAACTGCTCTAGGTCTTACAAAGTTTTGAGAGATTACTTCAAGAAAGTGGATCTAGGATCTCTTAAAGTGGGTGGAGCTGCAGCACAATCTATGATCTCCCTTTGGCTGTACGGTGCATACTCCGAATCGAACAGGAGCCGGAAGTGTATAACCGATTTGGCTCAGTTCTATTCCAAGTCTTCCCCCATAGAGAGACTGTTAAACTGCACACTCGGAAATAGAGGGCTGAGAATCCCCCCAGAGGGGGTCCTAAGTTGTCTTGAAAGGGTCGATTACGATAAAACATTTGGGCGGTATCTGGCTAACATATACTCCTCTTATTTATTCTTTCACGTGATAACCCTGTACATGAACGCCTTGGACTGGGATGAGGAGAAGACCATCCTAGCACTGTGGAGGGATTTAGTGTCAATAGATACTGGAAAGGATTTGGTCAAGTTTAAAGATCAAATATGGGGATTGCTGATTGTGACCAAGGATTTCGTGTACTCTCAAAGTTCTGGCTGCCTCTTTGATAGAAATTATACACTTATGCTGAAAGACCTTTTTCTGTCTCGGTTCAACTCTCTAATGATTCTTCTTTCTCCTCCGGAGCCAAGATATTCAGATGACCTGATATCTCAGCTGTGTCAGCTATATATCGCAGGAGATCACGTCTTGTCCATGTGCGGGAACTCTGGTTATGAAGTCATCAAAATATTGGAGCCATACGTTGTGAACAGCTTGGTCCAGAGGGCAGAAAAGTTTAGGCCTCTCATTCATTCCCTAGGGGATTTCCCTGTGTTTATAAGAGATAAGGTGGGTCAACTTGAAGGAACATTTGGCCCTAGTGCAAAAAGGTTCTTCAAGGTTTTGGATCAATTCGACAACATACACGACTTAGTCTTTGTATACGGCTGTTACAGGCATTGGGGGCATCCTTACATAGATTATAGAAAGGGTTTGTCGAAGCTATATGATCAAGTCCACATCAAGAAGGTGATAGATAAATCCTATCAGGAGTGTTTGGCTAGCGACTTGGCCAGAAGGATCCTCAGGTGGGGATTTGATAAGTACTCCAAATGGTATCTTGACTCGAGACTTCTTTCGAGGGACCACCCCCTGACTCCTTATATTAAAACCCAGACATGGCCTCCCAAACATATAGTAGATTTGGTGGGCGACACCTGGCACAAGCTCCCGATCACCCAGATCTTCGAGATCCCTGAATCAATGGACCCATCTGAAATACTAGATGATAAATCACACTCTTTCACTAGAACAAGACTAGCGTCATGGCTATCAGAGAACAGAGGAGGACCGGTCCCCAGCGAGAAGGTCATTATTACGGCTCTTTCCAAACCTCCTGTCAACCCCAGAGAGTTCCTGAAATCTATAGACCTTGGAGGACTGCCGGACGAAGATTTGATAATCGGCCTCAAGCCTAAGGAAAGGGAGTTGAAAATTGAAGGTCGGTTTTTTGCCTTAATGTCCTGGAATCTGAGGTTGTATTTTGTCATCACAGAGAAGCTCCTAGCCAATTATATCTTACCACTTTTTGATGCACTGACTATGACAGACAACTTGAACAAAGTGTTTAAAAAGCTGATCGACAGAGTCACCGGACAGGGGCTTTTAGACTATTCAAGGGTTACATACGCCTTTCACCTGGACTATGAGAAGTGGAACAATCATCAGAGGCTGGAATCGACAGAAGATGTATTTTCTGTGCTTGATCAGGTGTTTGGATTGAAAAGGGTGTTCTCCAGAACTCATGAGTTTTTTCAGAAGTCTTGGATCTATTATTCAGACAGATCCGACCTCATCGGGTTGTGGGAGGATCAAATATACTGTTTGGACATGTCAAACGGCCCGACATGCTGGAACGGCCAAGATGGCGGGCTAGAGGGTTTGCGGCAGAAGGGCTGGAGTCTGGTTAGCTTATTAATGATAGATCGTGAATCTCAGACCAGGAACACAAGAACTAAGATACTACCCCAGGGGGACAACCAGGTTCTATGTCCGACATATATGTTGTCACCGGGGCTCTCTAGAGAGGGACTTCTCTATGAGTTGGAGAGCATAACAACAAATGCTCTGTTAATATACCGTGGTATTGTGGAGGGGGCATCCAAACTGGGGCTTATCATAAAGAAGGAAGAGACCATGTGTAGCTATGACTTTCTCATCTATGGAAAAACCCCTCTGTTTCGAGGTAACATTTTGGTGCCTGAGTCCAAAAGATGGGCTAGAGTCTCCTGTATTTCCAACGACCAAATAGTCAATCTTGCCAATATAATGTCAACGGTATCCACAAATGCATTGACTGTAGCACAACACTCTCAGTCTTTGATTAAACCGATGAGGGACTTTTTGCTTATGTCAGTACAAGCCGTTTTCCATTACTTGCTGTTTAGCCCCATCTTGAAAGGCAGAGTTTACAAGATCCTGAGTGCCGAAGGGGACAATTTTCTTCTAGCTATGTCTAGAATCATCTATTTAGACCCCTCATTGGGGGGAGTATCTGGAATGTCTCTTGGAAGGTTCCACATACGTCAGTTCTCGGATCCTGTCTCAGAGGGGTTGTCTTTCTGGAGAGAGATCTGGCTAAGCTCTAACGAGTCTTGGATTCATGCGCTGTGTCAAGAAGCAGGAAACCCAGATCTGGGAGAGAGGACTCTGGAGAGCTTTACTCGCCTTCTCGAGGACCCTACTACCCTAAATATTAAAGGAGGGGCCAGTCCTACCATTCTTCTCAAAGATGCAATCAGAAAAGCTCTATATGATGAGGTAGACAAAGTGGAGAACTCAGAGTTTAGAGAAGCGATCCTCTTGTCCAAGACCCATAGGGATAATTTTATACTTTTCTTGAAGTCTGTTGAGCCTTTGTTTCCCCGATTTCTCAGTGAACTCTTCAGTTCATCCTTCTTGGGGATTCCTGAGTCGATCATTGGGCTGATACAAAATTCCAGAACAATAAGAAGGCAGTTTAGGAGGAGTCTCTCAAGAGCATTAGAAGAGTCCTTCTATAACTCAGAGATCCATGGGATCAACCGGATGACCCAAACTCCCCAAAGGGTCGGAAGGGTTTGGCCCTGCTCCTCTGAGAGAGCAGACCTCCTAAGAGAGATCTCATGGGGGAGGAAGGTGGTTGGAACAACCGTCCCTCACCCCTCTGAGATGTTGGGGCTACTTCCAAAGTCCTCGATCTCATGCACTTGTGGAGTAGCAGGAGGGGGAAATCCTCGAATATCAGTGTCTGTGCTCCCATCTTTTGATCAGTCATTTTTTTCGAGAGGCCCTCTGAAGGGATACCTGGGCTCATCCACTTCCATGTCGACCCAGCTATTCCACGCCTGGGAGAAAGTCACTAATGTTCATGTGGTGAAAAGAGCCCTGTCACTCAAGGAATCTATAAATTGGTTCATTACAAGAAACTCAAATCTGGCCCAAACTTTGATCAGGAACATAATGTCTCTAACAGGCCCAGACTTCCCGCTGGAAGAGGCCCCTGTCTTCAAGAGGACAGGGTCTGCCCTACATAGGTTCAAGTCAGCCAGGTACAGTGAAGGGGGATACTCTTCTGTTTGTCCAAATCTCCTCTCTCACATCTCTGTCAGCACAGACACGATGTCAGACTTGACTCATGATGGGAGAAACTATGACTTTATGTTTCAACCGTTGATGCTTTATGCGCAAACATGGACATCAGAACTGGTGCAAAAAGACACACGGCTGAAAGACTCCACCTTTCATTGGCATCTTCGATGTAACAAGTGCATAAGGCCCATTGATGATATTACCCTTGAGACTTCTCAGGTCTTCGAGTTCCCGGATGTTTCAAGAAGAATATCTAGAATGGTCTCTGGGGCTGTGCCTCATTTTCGGAAACTTCCTGATATTCGTTTAAGACCAGGTGATTTCGAATCTCTAAGTGGTAAGGAGAAGTCGCGCCATATAGGGTCGGCCCAAGGGCTCTTGTATTCAATCTTGGTTGCGATCCATGACTCGGGGTATAATGATGGAACCATTTTTCCTGTCAACATTTATAGCAAGGTCTCCCCTAGAGACTATTTGCGAGGGCTCGCGAGAGGAGTCTTGATAGGGTCTTCGATTTGCTTCTTGACAAGAATGACAAACATTAACATCAATAGACCTCTTGAACTAATCTCAGGGGTGATTTCATACATCCTCTTGAGGCTGGACAATCACCCATCCTTGTACATAATGCTCAGAGAACCATCTCTTAGAGGAGAGATATTTTCTATTCCCCAAAAAGTTCCCGCTGCTTACCCGACCACGATGAAAGAAGGTAACAGATCTATTTTGTGCTATCTCCAACACGTGTTGCGCTACGAACGAGAGGCAATCACAGCATCTCCAGAGAATGACTGGTTGTGGATCTTCTCAGACTTTAGAAGCTCCAAGATGACGTATCTGACTCTCATCACCTACCAGTCTCATCTTTTACTTCAGAGAGTTGAGAAAAATCTCTCTAAAAGTATGAGGGCCAACTTACGACAAATGAGCTCTCTAATGAGGCAAGTACTGGGAGGCCATGGTGAGGACACCTTAGAGTCAGACGAAGACATTCAGAGGCTGTTAAAAGACTCTTTGCGCAGGACAAGGTGGGTAGATCAGGAAGTACGCCATGCAGCGAGAACCATGACAGGAGGTTACAGCCCCAACAAGAGAATGTCACGCAAAGCAGGGTGTTCAGAGTGGGTCTGCTCTGCTCAACAGGTTGCAGTTTCAACCTCAGCTAACCCAGCCCCTGCCTCCGAGCTGGACATCAGGGCCCTCTCTAGAAGGCTTCAAAACCCGTTGATCTCGGGCCTGAGAGTGGTTCAGTGGGCGACAGGGGCCCATTATAAACTCAAACCTATTCTGGATGGTCTCAATGTATTCCCGTCCTTATGTCTGGTGGTCGGGGATGGATCAGGGGGGATATCAAGAGCGGTGCTTAACATGTTTCCGGATGCCAGGCTTGTATTCAATAGCTTGTTAGAAGTAAATGACCTGATGGCGTCAGGAACACATCCGTTGCCCCCCTCAGCAATCATGAGCGGAGGAGATGACATCATCTCTAGGGTAATTGACTTTGACTCCATCTGGGAGAAACCTTCTGACTTGAGGAATTTGACCACGTGGAAGTACTTCCAGTCAGTCCAAGAACAAGTAAATATGTCCTATGACCTCATCATTTGTGATGCAGAGGTCACTGACATTGCATCAATCAACCGAATAACCCTGCTAATGTCTGATTTTGCATTATCCATAGATGGCCCACTTTACCTGGTCTTCAAGACTTATGGTACCATGCTTGTAAATCCGGACTACAGAGCAATTCAACATCTGTCCAGAGCGTTTCCTGCGGTCACTGGATTTATAACTCAGATGACTTCTTCTTTCTCATCCGAGCTATACCTCAGATTCTCAAAACGAGGAAAATTCTTTCGGGATGCAGAATATTTGACATCCTCTACTCTTCGAGAAATGAGCCTAGTACTGTTCAACTGTAGCAGCCCCAAGAGCGAGATGCAGAGAGCCCGCTCTCTAAATTACCAGGATCTTGTAAGAGGATTTCCAGATGAGATCATATCCAATCCTTACAATGAAATGATCATAACTCTGATTGATAGTGATGTAGAATCTTTCCTGGTTCACAAGATGGTAGATGATCTAGAGTTACAGCGAGGAACCTTGTCTAAAGTTTCTATTATTATAGCCATCGTGATAGTCTTCTCCAATAGGGTGTTCAATGTTTCGAAACCGCTGACTGACCCTTTATTCTATCCGCCATCTGATCCCAAAATCTTGAGACACTTCAACATATGTTGCAGTACTATGATGTACCTGTCCACTGCCTTGGGGGATGTGCCCAGCTTCGCGAGACTTCATGACCTGTACAACAGACCCATAACTTATTATTTCAGGAAACAAGTCATTCGGGGGAATATTTATTTGTCCTGGAGTTGGTCTGAAGACACCTCAGTGTTTAAGAGGGTGACTTGCAACTCTAGCTTGAGTCTCTCATCTCACTGGATCAGGCTGATCTACAAAATAGTGAAGACCACCAGACTTGTCGGAAGGATAGAAGACCTGTCTGGGGAGGTAGAGAGGCACCTTCGAGGGTACAACAGGTGGATTACTCTAGATGACATTAGATCCAGATCATCTCTTTTAGATTATAGCTGCTTG
>AGQ16817
---ATGCTAGATCCAGGAGAGGTCTATGATGACCCCATTGATCCAGTCGAGTCAGAGGCTGAACCCAGAGGAGCCCCCACTGTCCCTAACATCTTGAGAAACTCTGACTACAATCTCAATTCCCCTTTGATAGAAGACCCTGCGAGACTAATGTTAGAATGGTTGAAAACAGGGAATAGACCTTATCGGATGACTCTGACGGACAATTGCTCCAGGTCTTACAAAGTGTTAAAAGATTATTTCAAGAAAATAGATCTGGGTTCTCTGAAAGTGGGCGGAACTGCCGCACAGTCGATGATTTCTCTTTGGTTATATGGTGCCCACTCTGAATCAAACAGAAGCCGGAGATGTATAACAGACTTGGCCCATTTCTATTCCAAGTCATCCCCCATAGAGAAGCTGTTAAATTGTACGCTGGGAAATCGAGGGCTGAGAATCCCTCCTGAGGGGGTGTTAAGTTGCCTTGAGAGGATTGATTATGACAAGGCATTTGGGAGGTATCTTGCCAACACGTATTCCTCTTATTTGTTTTTCCATGTAATCACCCTATACATGAATGCCCTAGACTGGGACGAAGAAAAAACCATCTTAGCATTATGGAAAGATTTAACCTCAGTGGACATCGGGAAAGACTTGATCAAGTTCAAAGATCAGATATGGGGACTGCTGATTGTGACAAAGGACTTTGTTTACTCTCAGAGTTCTAATTGTCTTTTTGACAGAAACTATACACTTATGCTAAAAGATCTTTTCTTGTCTCGCTTCAACTCCTTAATGATCTTGCTCTCTCCCCCCGAACCACGATACTCAGACGACTTGATATCTCAGTTGTGCCAGCTATACATCGCTGGGGATCAGGTCTTGTCCATGTGTGGAAACTCCGGCTATGACGTCATTAAAATATTGGAGCCATATGTCGTGAACAGTTTAGTCCAGAGAGCAGAACAGTTTAGGCCTCTTATTCATTCCTTGGGAGACTTTCCTGTATTTATAAAAGACAAGGTGAGTCAGCTTGAAGGGACTTTCGGTCCCAGTGCAACAAGGTTTTTTAGGGTTCTAGATCAGTTCGACAACATACATGATTTGGTTTTTGTGTATGGCTGTTACAGGCATTGGGGGCACCCCTATATAGATTATCGGAAGGGTCTATCGAAACTATATGATCAAGTCCACATTAAGAAAGTGATAGATAAGTCCTACCAAGAGTGTTTAGCAAGCGACCTAGCCAGAAGAATCCTCAGATGGGGATTTGATAAGTACTCCAAGTGGTATCTAGATTCGCGATTCCTTGCCAGAGATCACCCCTTGACTCCTTATATCAAAACCCAGACATGGCCACCCAAACATATAGTAGACTTGGTGGGGGATACTTGGCACAAGCTCCCGATCACGCAAATCTTTGAGATTCCTGAATCAATGGACCCGTCAGAAATACTGGATGACAAATCACACTCTTTCACCAGAACAAGACTAGCTTCTTGGCTGTCAGAGAACCGAGGGGGGCCTGTTCCTAGTGAGAAAGTTATTATCACGGCCTTGTCTAAGCCGCCTGTCAATCCCCGAGAGTTTTTGAAATCTATAGATCTCGGAGGATTGCCAGATGAGGACTTAATAATTGGCCTTAAGCCAAAGGAACGAGAATTGAAGATTGAAGGTAGATTCTTTGCTCTAATGTCATGGAATCTGAGATTGTATTTTGTCATCACCGAAAAGCTCCTGGCTAACTACATCTTGCCACTTTTTGACGCATTGACCATGACAGACAACCTGAACAAGGTGTTTAAAAAGTTGATCGACAGGGTCACCGGGCAAGGGCTTTTGGACTATTCGAGGGTTACATATGCATTTCACCTGGACTATGAAAAGTGGAACAATCATCAAAGATTAGAGTCAACAGAGGATGTGTTCTCTGTCCTGGATCAGGTGTTTGGATTGAAGAGAGTGTTTTCTAGAACACATGAGTTTTTTCAGAAGTCCTGGATCTATTATTCAGACAGATCAGACCTCATTGGGTTATGGGAGGATCAAATATACTGCTTGGATATGTCCAACGGCCCGACCTGCTGGAATGGCCAGGACGGTGGGCTGGAGGGCTTACGGCAGAAGGGCTGGAGTCTCGTTAGCCTGTTGATGATAGATAGAGAATCTCAAACCAGGAACACAAGAACCAAAATACTGGCTCAAGGAGACAACCAGGTTCTATGTCCGACATATATGTTATCGCCGGGGCTGTCTAGAGAGGGGCTCCTCTATGAGTTAGAGAGCATATCAAGGAATGCACTTTCAATATACAGAGCCATCGAGGAGGGGGCATCTAAACTAGGGCTGATCATCAAGAAGGAAGAGACCATGTGTAGTTATGACTTTCTAATTTATGGGAAAACTCCCTTGTTTCGAGGTAACATATTGGTGCCTGAATCCAAAAGATGGGCCAGAGTCTCTTGCATCTCTAACGACCAGATAGTCAACCTCGCCAATATAATGTCGACAGTGTCCACCAATGCGCTAACAGTGGCACAACACTCTCAATCTTTGATCAAGCCGATGAGGGATTTTTTGCTCATGTCGGTACAGGCAGTCTTTCACTACCTGTTATTTAGCCCAATTTTAAAGGGCAGAGTTTACAAAATTCTGAGTGCTGAAGGGGAGAGCTTTCTCCTAGCCATGTCGAGGATAATCTATCTAGACCCTTCGTTGGGAGGGGTGTCTGGAATGTCTCTTGGAAGGTTTCATATACGCCAATTCTCAGACCCTGTCTCTGAAGGGCTGTCCTTCTGGAGAGAGATCTGGTTAAGCTCCCACGAGTCCTGGATTCACGCATTGTGTCAAGAGGCTGGGAACCCAGATCTTGGAGAGAGAACACTTGAGAGCTTCACTCGCCTTCTAGAAGATCCTACCACCTTAAATATAAAAGGAGGTGCCAGTCCTACCATTCTACTCAAGGATGCAATCAGAAAGGCTTTGTATGACGAAGTGGACAAGGTGGAAAATTCAGAGTTTCGAGAGGCGATCCTGTTGTCCAAGACCCATAGAGATAACTTCATACTCTTCTTAAAATCTGTTGACCCTTTGTTTCCTCGATTTCTTAGTGAGCTCTTCAGTTCGTCTTTCTTGGGAATCCCCGAGTCAATCATCGGACTGATACAAAACTCCCGGACGATAAGAAGGCAGTTTAGAAGGAGCCTCTCAAGAACTTTAGAAGAATCATTCTACAACTCAGAGATCCATGGGATTAATCGGATGACCCAGACACCTCAAAGGGTCGGGAGGGTGTGGCCTTGCTCTTCAGAGAGGGCAGATCTACTTAGAGAGATCTCTTGGGGAAGAAAAGTGGTAGGCACGACAGTTCCTCACCCCTCTGAGATGTTGGGGTTACTTCCCAAATCTTCCATCTCTTGCACTTGTAGAGCAACAGGGGGAGGCAATCCTAGAGTTTCTGTATCAGTACTCCCATCCTTCGATCAGTCATTTTTTTCACGAGGTCCCCTAAAGGGATACTTGGGCTCGTCCACCTCTATGTCAACCCAGCTATTCCATGCATGGGAAAAAGTCACTAATGTTCATGTGGTGAAAAGGGCTCTATCGTTAAAAGAATCTATAAACTGGTTCATTACTAGAAACTCCAACTTGGCTCAAACTCTAGTTAGGAACATTATGTCTTTGACAGGCCCTGATTTCCCTCTAGAGGAGGCTCCTGTTTTCAAAAGGACAGGGTCAGCCTTACATAGGTTCAAGTCTGCCAGATACAGCGAAGGAGGGTATTCTTCTGTTTGCCCGAACCTCCTCTCTCATATCTCTGTTAGTACAGACACTATGTCTGATTTGACTCAAGACGGGAAGAATTACGATTTCATGTTCCAGCCATTGATGCTTTATGCGCAGACATGGACGTCAGAGCTGGTACAGAGAGACACAAGGCTGAGAGACTCTACGTTTCATTGGCACCTCCGGTGCAACAGATGTGTAAGGCCCATTGACGATATAACACTGGAGACTTCTCAGATCTTCGATTTCCCAGATGTATCTAAAAGAATATCCAGAATGGTTTCTGGGGCTGTGCCTCACTTCCAGAGGCTTCCTGATATCCGTCTGAGACCAGGTGATTTTGAATCTCTAAGTGGTAGAGAAAAGTCTCGCCATATAGGGTCAGCTCAAGGACTCTTGTACTCAATCTTAGTGGCAATTCACGACTCAGGATACAACGATGGAACTATCTTTCCTGTCAACATTTACGGCAAAGTCTCCCCTAGAGATTATTTGAGAGGGCTTGCGAGAGGAGTCTTGATAGGATCCTCGATTTGCTTCTTGACAAGAATGACAAATATCAACATTAATAGACCTCTTGAGCTGATCTCAGGAGTAATTTCATATATCCTCCTGAGGTTAGATAATCACCCCTCCTTATACATAATGCTCAGAGAACCGTCTCTTAGGGGAGAAATATTTTCCATCCCTCAGAAAATCCCCGCCGCTTATCCAACCACTATGAAAGAAGGCAATAGATCGATCTTGTGTTATCTCCAACATGTGCTACGCTATGAGCGAGAGGTGATCACGGCGTCTCCAGAGAATGACTGGCTGTGGATCTTCTCGGACTTTAGGAGTGCTAAAATGACGTACCTGACCCTCATCACTTACCAGTCTCATCTCCTACTCCAGAGGGTTGAAAGGAATTTGTCTAAGAGTATGAGAGCTAACCTGCGACAAATGAGTTCTTTGATGAGGCAGGTGCTGGGTGGGCACGGAGAAGATACCCTAGAGTCCGACGACGACATTCAAAGATTGCTAAAAGACTCTTTGCGGAGAACAAGGTGGGTAGATCAGGAGGTGCGCCATGCAGCTAGAACCATGACCGGAGATTACAGCCCCAACAAGAAAGTGCCTCGTAAGGCAGGATGTTCAGAATGGGTCTGCTCTGCTCAACAGGTTGCAGTCTCCACCTCAGCAAACCCAGCCCCTGTCTCAGAGCTTGACATAAGGGCTCTCTCTAAGAGATTTCAAAACCCTCTGATCTCGGGCCTGAGGGTGGTTCAGTGGGCAACCGGTGCCCATTATAAGCTTAAGCCCATTTTAGACGATCTTAATGTTTTCCCATCCCTCTGTCTTGTAGTTGGGGACGGGTCAGGGGGGATATCAAGGGCAGTTCTTAACATGTTTCCAGATGCTAAGCTTGTGTTCAACAGCCTCTTAGAGGTGAATGATCTGATGGCTTCCGGAACACATCCATTGCCTCCTTCAGCAATCATGAGTGGAGGAGATGACATAGTTTCCAGAGTGATAGATTTTGACTCAATCTGGGAAAAACCGTCTGACCTAAGAAACTTGGCCACCTGGAGATACTTCCAGTCAGTCCAAAAACAGGTCAACATGTATTATGACCTCATTATTTGTGATGCAGAAGTTACTGACATTGCATCTATCAATCGGATAACCCTGTTAATGTCTGATTTCGCGTTGTCTATTGATGGACCACTTTATTTGGTCTTCAAAACTTACGGGACTATGCTAGTAAACCCAGACTATAAGGCTATTCAGCACCTGTCAAGAGCGTTCCCCTCAGTCACAGGGTTTATAACCCAAGTGACTTCGTCCTTTTCATCAGAGCTATATCTCCGATTTTCCAAACGAGGGAAGTTTTTTAGAGATGCCGAGTACTTGACCTCTTCCACCCTTCGGGAAATGAGCCTTGTATTATTCAATTGTAGCAGCCCCAAGAGTGAGATGCAGAGGGCTCGTTCCTTAAACTATCAAGATCTTGTAAGGGGTTTCCCCGAAGAAATCATATCAAATCCTTACAATGAGATGATCATAACTCTGATTGACAGTGATGTAGAATCTTTCTTAGTCCACAAGATGGTGGATGATCTTGAGTTACAGAGGGGAACCCTGTCTAAAGTGGCTATCATTATAGCCATCATGATAGTTTTCTCCAACAGAGTCTTCAATGTTTCCAAACCCTTGACTGACCCCTTATTCTATCCACCGTCTGATCCCAAAATCCTGCGGCACTTCAACATCTGTTGCAGTACTATGATGTATCTATCTACCGCTTTAGGCGACGTCCCTAGCTTCGCAAGACTTCACGACCTGTATAACAGACCTATAACTTATTACTTCAGAAAGCAAGTCATTCGAGGGAATATTTATCTATCTTGGAGTTGGTCTGACGACACCTCAGTGTTCAAGAGAGTAGCCTGTAATTCCAGCTTGAGTCTATCGTCTCACTGGATCAGGTTGATTTACAAGATAGTGAAGACTACTAGACTCATTGGCAGCATCGAGGACTTATCTGGAGAGGTGGAAAGACACCTTCATGGGTACAACAGGTGGATCACCCTAGAGGATATCAGATCTAGATCATCTTTACTAGACTACAGCTGCTTG
>BAC53869
---ATGCTGGATCCGGGAGAGGTTTATGATGACCCTATTGATCCAATTGAGTCAGAGGCTGAACCCAGAGGAACCCCCACTGTCCCCAACATCTTGAGGAACTCTGACTACAATCTCAACTCTCCTTTGATTGAGGACTCTGCCAAACTAATGTTAGAATGGTTGAAAACAGGGAACAGACCTTATCGGATGACTTTGACAGACAATTGCTCCAGGTCTTACAAAGATTTGAAAGATTATTTCAAGAAAGTAGATTTGGGTTCTCTCAAAGTGGGAGGAACTGCTGCACAATCAATGATTTCTCTCTGGTTGTATGGAGCCCACTCTGAGTCAAACAGGAGCCGGAGATGTATAACCGACTTGGCCCATTTCTATTCCAAGTCATCCCCCATAGAGAAGCTGTTGAATTGTACGTTAGGAAACAGAGGCCTGAGAATCCCACCAGAGGGGGTGTTAAGTTGCCTTGAGAGGGTCGATTATGATAAGGCATTTGGGAGGTATCTGGCCAACACGTATTCCTCTTATCTGTTTTTCCATGTAATTACCTTATACATGAATGCCCTAGACTGGGAAGAGGAAAAAACCATCCTAGCATTATGGAAAGATCTAACCTCAGTGGACACCGGGAAGGACTTGGTCAAATTCAAAGATCAAATATGGGGACTGCTGATTGTGACAAAGGACTTTGTTTACTCTCAGAGTTCTAACTGTCTTTTTGACAGAAACTATACACTGATGCTAAAGGATCTTTTCTTGTCTCGATTCAACTCCTTGATGATTTTGCTTTCTCCCCCTGAGCCCCGATACTCAGATGACTTAATATCTCAGCTGTGCCAGCTATACATCGCTGGGGATCAAGTCTTGTCCTTGTGTGGGAACTCCGGCTATGAAGTCATCAAAATATTGGAGCCATATGTCGTGAACAGTTTGGTTCAGAGGGCAGAGAAGTTTAGGCCTCTCATCCACTCCTTGGGAGACTTTCCTATGTTTATAAAAGACAAGGTGAATCAACTTGAAGGGACTTTCGGTCCCAGTGCAAAAAGGTTTTTTAGGGTTCTAGATCAATTCGACAACATACATGATCTAGTATTTGTGTATGGCTGTTACAGACATTGGGGGCACCCCTATATAGATTATCGGAAGGGTCTGTTGAAACTATATGATCAAGTTCACATTAAGAAAGTAATAGATAAGTCCTACCAGGAGTGTTTAGCAAGTGACTTGGCTAGAAGGATCCTCAGATGGGGATTTGACAAGTACTCCAAGTGGTATCTAGATTCGAGATTCCTTGCCCGAGACCACCCCTTGGCTCCTTATATCAAGACCCAAACATGGCCACCCAAACATATAGTAGACTTGGTGGGGGACACATGGCACAAGCTCCCGATCACGCAGATCTTTGAGATTCCTGAATCAATGGACCCGTCAGAGATACTGGATGATAAATCACATTCTTTCACCAGAACAAGACTAGCTTCTTGGCTGTCAGAGAACCGAGGGGGGCCTGTTCCTAGCGAGAAGGTCATTATCACGGCCCTGTCTCAGCCACCTGTCAATCCCCGAGAGTTTTTGAAATCTATCGACCTCGGAGGATTGCCAGATGATGACTTGATAATTGGCCTCAGACCAAAGGAACGGGAGTTGAAGATTGAGGGCCGATTCTTCGCTCTAATGTCATGGAATCTAAGATTATATTTTGTCATCACCGAGAAGCTCTTGGCCAACTACATTTTGCCACTTTTTGACGCACTGACTATGACAGACAACCTGAACAAGGTATTTAAAAAGTTGATCGACAGGGTCACCGGGCAAGGGCTTTTGGACTATTCGAGGGTCACTTACGCATTTCACCTGGACTATGAGAAATGGAACAATCATCAAAGATTGGAGTCAACGGAGGATGTATTTTCTGTCCTAGATCAGGTGTTTGGATTGAAGAGGGTGTTTTCTAGAACACACGAGTTTTTTCAGAAGTCCTGGATCTATTATTCAGACAGATCAGACCTCATTGGGTTACGGGAGGATCAGATATATTGCTTGGATATGTCCAATGGTCCAACCTGCTGGAATGGCCAAGACGGCGGGCTAGAGGGCTTACGGCAGAAGGGCTGGAGTCTAGTCAGCTTATTGATGATAGATAGAGAATCTCAAACCAGGAACACAAGAACCAAGATACTAGCTCAAGGAGACAACCAGGTTCTGTGTCCGACATACATGTTGTCACCGGGATTGTCTCAAGAGGGGCTTCTCTATGAGTTAGAGAGCATATCGAGGAATGCACTCTCAATATACCGAGCTATCGAGGAAGGAGCATCTAAACTGGGGCTGATCATCAAGAAAGAAGAGACCATGTGTAGTTATGACTTTCTCATATATGGGAAGACCCCCTTATTTCGAGGCAACATATTAGTACCTGAATCCAAAAGATGGGCCCGAGTCTCTTGCATCTCTAACGACCAAATAGTCAACCTCGCCAATATAATGTCTACAGTATCCACCAATGCGCTGACAGTGGCACAACACTCTCAATCTCTGATCAAACCTATGAGGGATTTTCTGCTCATGTCAGTACAGGCAGTTTTCCACTACCTGCTGTTTAGCCCAATCTTAAAAGGCAGGGTTTATAAGATTCTGAGTGCTGAAGGGGAGAGCTTTCTCCTAGCCATGTCGCGGATAATCTATCTAGATCCTTCTTTGGGAGGGGTGTCTGGAATGTCTCTCGGGAGGTTCCATATACGTCAGTTCTCAGACCCTGTCTCTGAAGGGTTGTCATTCTGGAGAGAGATCTGGTTAAGCTCCCACGAATCCTGGATTCACGCGTTGTGTCAAGAGGCCGGGAACCCCGATCTTGGAGAGAGAACACTAGAGAGCTTCACTCGCCTTTTAGAAGATCCTACTACCTTAAATATCAAAGGAGGGGCCAGTCCTACCATTCTACTCAAGGATGCTATCAGAAAGGCTCTGTACGACGAGGTGGACAAGGTGGAAAATTCAGAGTTTCGAGAGGCAATCCTGTTGTCCAAGACCCATAGAGATAACTTTATACTCTTTTTAAAATCTGTTGAGCCTCTGTTCCCTCGATTTCTCAGTGAACTCTTCAGTTCGTCCTTCTTGGGAATACCAGAGTCAATTATTGGACTGATACAAAACTCCAGGACAATAAGAAGGCAGTTTAGAAAGAGTCTCTCAAGAACTTTAGAAGAGTCCTTCTACAACTCAGAGATCCACGGGATTAATCGGATGACCCAGACACCTCAAAGGGTCGGGAGAGTGTGGCCCTGCTCTTCAGAGAGGGCAGATCTACTTAGGGAGATCTCTTGGGGAAGGAAAGTGGTGGGCACGACAGTTCCTCACCCTTCCGAGATGTTGGGGCTGCTTCCAAAATCCTCTATTTCCTGCACTTGTGGAGCAACAGGGGGAGGCAATCCTAGAGTTTCTGTATCAGTACTCCCGTCCTTCGATCAGTCATTTTTTTCACGAGGTCCCCTAAAGGGATACTTGGGCTCGTCCACCTCCATGTCAACCCAGCTATTCCATGCATGGGAAAAAGTCACTAATGTTCATGTGGTGAAAAGGGCTATATCGTTAAAAGAATCTATAAACTGGTTCATCAATAGAAATTCCAATTTGGCTCAAACTCTAATTAGAAACATCATGTCTCTGACAGGCCCTGATTTCTCTCTAGAAGAGGCTCCTGTTTTCAAACGGACAGGGTCAGCCTTGCATAGGTTCAAGTCTGCCAGATACAGCGAAGGAGGGTATTCTTCTGTTTGTCCTAACCTTCTCTCTCATATCTCTGTCAGTACAGACACTATGTCTGATTTGACCCAAGACGGGAAGAACTATGATTTCATGTTTCAGCCATTGATGCTTTATGCGCAAACATGGACATCAGAGCTGGTACAGAGAGACACAAGACTGAGAGACTCCACGTTTCACTGGCACCTTCGATGCAACAGATGTGTAAGGCCCATTGAGGATATAACACTGGAAACTTCTCAGATCTTCGAGTTCCCGGATGTGTCAAAAAGGATATCCAGGATGGTTTCTGGAGCCGTCCCTCACTTTCAGAAGCTTCCTGATATCCGTCTAAGACCAGGTGATTTTGAATCTCTAAGTGGTAGAGAAAAGTCTCGCCACATAGGGTCAGCTCAGGGGCTCTTATACTCAATCTTAGTAGCAATTCACGATTCAGGATACAATGATGGGACCATCTTCCCTGTCAACATATACGGCAAGGTTTCCCCTAGAGACTATTTGAGAGGGCTCGCAAGAGGGATCTTGATAGGATCCTCGATTTGCTTCTTGACACGAATGACAAATATTAATATTAAAAGACCTCTTGAATTGATCTCAGGGGTAATTTCCTATATTCTCCTGAGGCTGGATAATCATCCCTCTCTGTATATAATGCTTAGAGAACCGTCTCTTAGAGGAGAGATATTCTCTATCCCTCAGAAGATCCCCGCCGCTTACCCAACCACTATGAAAGAAGGCAACAGATCGATCTTGTGTTACCTCCAACACGTGCTACGCTATGAGCGAGAAGTAATCACGGCGTCCCCGGAGAATGACTGGCTGTGGATCTTCTCAGACTTCAGAAGTGCGAAAATGACGTACTTGACCCTCATTACCTACCAGTCTCACCTCCTACTCCAGAGGGTTGAGCGAAACTTGTCTAAGAGTATGAGAGCTACTCTGCAACAAATGGGTTCCTTAATGAGGCAAGTGCTGGGTGGGCACGGAGAAGACACCTTGGAGTCAGACGACGACATTCAACGATTACTAAAAGACTCTTTGCGAAGGACGAGGTGGGTAGATCAAGAGGTGCGCCATGCAGCTAGAACCATGAGTGGAGATTACAGCCCCAACAAGAGAGTATCTCGCAAGGCAGGATGTTCAGAATGGGTCTGTTCTGCTCAACAGGTTGCCGTCTCCACCTCAGCCAACCCGGCCCCTGTCTCAGAGCTTGACATTAGGGCCCTATCTAAGAGGTTTCAAAACCCCTTGATCTCGGGCCTAAGAGTGGTTCAGTGGGCAACCGGCGCCCATTATAAGCTAAAGCCTATTCTAGATGATCTAAATGTTTTCCCATCTCTCTGTCTTGTTGTTGGAGACGGGTCAGGGGGAATATCAAGGGCAGTTCTCAACATGTTTCCAGATTCTAAGCTTGTGTTCAACAGCCTATTGGAGGTGAATGATCTGATGGCTTCCGGAACACGTCCACTGCCTCCTTCAGCAATCATGAGTGGAGGAGATGATATCATCTCCAGAGTGATAGACTTTGACTCAATCTGGGAAAAACCATCCGACCTGAGGAACTTGGCCACCTGGAGATACTTCCAGTCAGTTCAAAAGCAGGTCAACATGTCGTATGACCTCATTATTTGTGATGCAGAAGTTACTGATATTGCATCTATCAACCGGATAACTCTGTTGATGTCTGATTTCGCATTGTCTATAGATGGACCACTTTATCTGGTCTTCAAAACTTACGGGACTATGCTAGTGAACCCAGACTATAAAGCTATCCAACATCTGTCAAGAGCGTTCCCTTCGGTCACAGGGTTTATAACCCAAGTAACTTCGTCCTTTTCTTCTGAGCTGTACCTCCGGTTCTCCAAACGAGGGAAGTTTTTTAGGGATGCTGAGTACTTGACCTCTTCCACCCTTCGGGAGATGAGCCTTGTGTTATTCAATTGTAGCAGCCCCAAAAGTGAGATGCAGAGAGCTCGTTCCTTAAACTATCAAGATCTTGTAAGGGGATTTCCTGAAGAGATCATATCAAATCCTTACAATGAAATGATCATAACTCTGATTGACAGTGATGTAGAGTCCTTCCTGGTCCACAAGATGGTGGATGATCTTGAGTTACAGAGGGGAACTCTGTCTAAAGTGGCTATCATTATATCCATCATGATCGTTTTTTCCAACAGAGTCTTCAACATTTCCAAACCTTTGACTGACCCCTTGTTCTATCCCCCATCTGATCCTAAAATCCTGAGGCACTTCAACATATGTTGCAGTACTATGATGTATCTATCTACCGCTTTAGGCGACGTCCCTAGCTTCGCAAGACTTCATGACCTATATAATAGACCTATAACTTATTACTTCAGAAAGCAAGTTATTCGAGGGAATATCTATCTATCTTGGAGCTGGTCCGATGACACCCCAGTGTTCAAGAGGGTAGCCTGTAATTCTAGCTTGAGTCTGTCATCTCACTGGATCAGGTTGATTTACAAGATAGTGAAGACTACCAGACTCGTTGGCCGCATAGAAGATCTATCAGGAGAGGTAGAACGACACCTGCATGGGTACAACAGATGGATCACCCTCGAGGATATCCGATCTAGATCATCCCTACTAGACTACAGTTGTTTG
>ABZ81176
ATGTTGATCGATTCAGGAGAAGTTTATGATGACCCGGTGGATCCAGTTGAGTCAGAGGCCGAACCTCGAGGAGCTCCCACTGTCCCCAACATCCTGAGGAACTCTGACTACAATCTCAACTCCCCTTTGATAGAAGATCCTGCCAGATTGATGTTAGAATGGTTAAAGACAGGGAATAGACCTTACCGGATGACCTTAACAGACAACTGCTCTAGGTCTTACAAAGTCTTTAAAGATTACTTCAAGAAGTTAGATTTGGGATCTGTTAAAGTAGGTGGAACTGCCGCCCAGTCGATGATCTCTCTCTGGTTATATGGTGCCCACTCTGAGTCAAACAGGAGTCGGAGGTGCATGGCTGACTTGGCCCATTTCTATTCAAAGTCTTCACCCATAGAGAAGTTATTAAATTGCACACTTGGAAATAGAGGACTAAGAATTCCCCCAGAAGGGGTGTTGAGTTGCCTTGAAAGAGTTGACTATGATAAGGCATTCGGGAGGTATCTTGCCAATACATATTCTTCTTATTTGTTTTTCCACGTGATTACCCTGTACATGAATGCCCTAGACTGGGAGGAAGAGAAGACTATTTTGGCTTTATGGAAAGATTTGACTTCAGTCGATATTGGAAAAGATTTAGTCAAGTTCAAAGATCAAATCTGGGGATTGTTAATTGTGACGAAGGACTTTGTGTACTCTCAGAGTTCAAGTTGTCTTTTTGACAGAAACTATACACTTATGCTGAAGGACCTTTTCTTGTCTCGCTTCAATTCTTTGATGATTCTGCTTTCTCCCCCTGAACCCCGATATTCCGACGACCTGATATCTCAGCTATGCCAGCTGTACATTGCCGGGGATCAAGTATTGTCCATGTGTGGAAACTCTGGTTATGAGGTCATTAAAATATTAGAACCATATGTAGTGAACAGCTTAGTCCAAAGGGCAGAAAAGTTCAGGCCTCTCATTCATTCTTTGGGAGATTTCCCTGTGTTTATAAAAGACAAGGTGAGCCAACTTGAAGGAACATTCGGTCCTAGTGCAAAAAGGTTTTTTAGAGTTCTGGATCAGTTCGACAACATACATGACCTGGTATTTGTATATGGCTGTTACAGGCATTGGGGACATCCTTACATAGATTATAGAAAGGGTCTGTCGAAGCTGTATGATCAAGTTCACATCAAGAAGGTGATAGACAAGTCCTACCAGGAGTGCTTGGCGAGCGACCTTGCCCGAAGGATCCTTAGGTGGGGATTTGACAAGTACTCCAAGTGGTACATTGACTCGCGATTTCTTCCTAAAGATCATCCCTTGACTCCGTACATCAAGACTCAGACATGGCCACCCAAACATATAGTGGATTTAGTAGGGGACACGTGGCACAAGCTCCCGATTACACAGATCTTTGAGATCCCTGAGTCAATGGACCCATCAGAAATACTAGATGACAAGTCACACTCCTTCACCAGAACGAGGCTAGCGTCCTGGTTGTCAGAGAACAGAGGGGGGCCTGTTCCCAGTGAAAAGGTCATCATCACAGCTCTGTCTAAACCACCTGTCAATCCGAGGGAGTTTTTAAAATCTATCGATCTTGGAGGATTGCCTGACGAAGACTTGATAATTGGCCTCAAGCCAAAGGAGAGAGAGCTGAAGATCGAGGGTCGATTTTTTGCCCTGATGTCTTGGAACCTAAGATTGTACTTTGTTATCACCGAAAAGCTCTTAGCTAATTATATCTTGCCACTCTTTGATGCCCTGACTATGACGGACAATCTGAACAAGGTGTTCAAGAAGTTGATTGACAGAGTGACTGGGCAAGGGCTTTTGGACTATTCAAGGGTTACATATGCCTTTCACCTGGACTATGAGAAGTGGAACAATCATCAAAGGTTGGAGTCAACCGAAGATGTATTTTCTGTCCTGGATCAGGTGTTTGGATTAAAAAGGGTGTTTTCTAGGACTCATGAGTTTTTTCAGAAGTCCTGGATCTATTATTCAGACAGATCAGACCTCATCGGTCTATGGGAGGACCAAATATACTGCTTAGATATGTCCAATGGCCCGACCTGTTGGAATGGTCAATATGGAGGGCTAGAAGGCTTGCGGCAGAAGGGCTGGAGTTTGGTTAGCCTATTAATGATAGACAGAGAGTCTCAAACCAGAAACACAAGAACGAAAATACTAGCTCAAGGAGACAACCAGGTTTTATGTCCGACATATATGTTGTCACCTGGGCTATCCAGAGAGGGACTTCTCTATGAGTTGGAGAGCATATCAAGAAATGCGCTTTCAATATACCGAGCTATCGAGGAAGGGGCATCTAAACTAGGGTTAATTATCAAGAAGGAAGAGACCATGTGTAGTTACGACTTTCTCATCTATGGGAAGACCCCCTTGTTTAGGGGCAATATCCTAGTACCTGAGTCAAAAAGGTGGGCCAGAGTCTCTTGCATCTCAAACGATCAAATAGTTAATCTTGCCAATATAATGTCAACGGTGTCCACAAATGCATTGACTGTGGCACAACACTCCCAGTCCTTGATCAAGCCAATGAGGGACTTTCTGCTTATGTCAGTCCAGGCAGTCTTTCACTACCTGTTGTTCAGCCCGATCCTAAAAGGCAGAGTTTACAAAATTTTAAGTGCCGAAGGTGACAATTTCCTTTTAGCTATGTCAAGAATAATCTATTTAGACCCATCCTTGGGGGGAGTGTCTGGGATGTCCCTGGGGAGGTTCCATATACGTCAGTTCTCGGATCCTGTCTCTGAGGGGTTGTCTTTTTGGAGAGAGATCTGGCTGAGCTCCCATGAATCTTGGATTCACGCCTTGTGTCAAGAGGCAGGGAATCCAGATCTTGGAGAGAGAACACTCGAGAGCTTCACTCGGCTTCTAGAGGACCCCACTACCTTAAATATCAAGGGAGGGGCAAGTCCCACCATCTTACTCAAGGACGCTATCAGAAAAGCCCTGTATGATGAAGTGGACAAGGTGGAGAACTCAGAGTTTAGAGAGGCAATCCTCTTGTCTAAGACTCATAGAGACAACTTTATACTTTTCTTGAAGTCTGTTGAACCCCTATTTCCCCGATTTCTCAGTGAGCTCTTCAGCTCATCCTTCTTGGGGATTCCTGAGTCAATAATTGGACTGATACAAAACTCTCGGACGATAAGAAGGCAGTTTAGAAGAAGTCTCTCCCGAACGTTGGAGGAGTCCTTTTACAACTCAGAGATTCATGGGATCAACAGGATGACCCAGACACCTCAACGAGTCGGAAGGGTATGGCCTTGCTCCTCGGAAAGGGCAGATCTCTTGAGGGAGATCTCTTGGGGGAGGAAAGTGGTAGGTACCACGGTGCCTCACCCTTCTGAGATGTTGGGCCTGCTTCCTAAGTCTTCCATCTCTTGCACTTGTGGAACCACAGGAGGAGAAAATCCCAGAGTTTCAGTATCTGTGCTACCATCCTTTGATCAATCATTTTTCTCACGAGGTCCCCTAAAAGGGTACTTGGGCTCATCAACCTCCATGTCTACTCAGCTGTTTCATGCATGGGAAAAGGTCACCAATGTTCATGTGGTGAAGAGGGCCCTGTCACTAAAAGAATCTATAAACTGGTTCATCACAAGAAACTCTAATTTGGCACAGACTTTGATTAGGAACATCATGTCTCTGACAGGCCCTGATTTCCCTCTGGAGGAGGCTCCTGTTTTCAAAAGGACAGGGTCGGCTTTGCATAGATTCAAGTCTGCTAGATACAGTGAGGGGGGATACTCTTCGGTATGCCCCAATCTCCTCTCTCATATCTCCGTAAGTACAGATACTATGTCTGACTTGACCCAAGACGGAAAGAACTATGATTTCATGTTCCAGCCCTTGATGCTTTATGCGCAAACATGGACATCTGAACTAGTACAAAGAGACACAAGACTGAAGGATTCAACGTTTCACTGGCACCTCCGATGTAACAGGTGTGTAAGGCCCATCGACGATATCATACTGGAGACCTCTCAGGTATTCGAGTTTCCGGACGTGTCAAAAAGGATATCTAGGATGGTTTCTGGAGCTGTACCTCATTTTCAGAGACTTCCTGATATCCGTTTGAAACCAGGAGATTTTGAATCTCTAAGTGGCAGGGAGAAATCTCGTCACATAGGTTCGGCTCAAGGGCTCTTATATTCGATCTTGGTTGCAATTCATGATTCAGGATACAATGACGGCACCATCTTCCCTGTCAACATTTATGGCAAGGTTTCCCCCAGAGACTATTTAAGAGGGCTCGCAAGAGGGGTCCTGATAGGGTCTTCGATCTGCTTCTTGACCAGAATGACCAACATCAACATAAATAGACCTCTTGAGTTGATCTCAGGCGTGATCTCATATATCCTCTTAAGATTGGATAATCACCCATCTTTATACATAATGCTCAGAGAGCCATCTCTTAGAGGAGAAATATTCTCAATACCCCAGAAAATTCCCGCAGCTTACCCGACCACGATGAAAGAGGGCAATCGATCCATTTTGTGTTATCTCCAACATGTTCTACGATATGAGCGAGATGTTATCACAGCATCCCCGGAGAATGACTGGTTATGGATCTTCTCGGACTTCCGAAGCTCTAAAATGACGTACCTAACCCTCATCACTTATCAGTCTCATCTTCTACTTCAGAGGGTTGAAAGAAATTTGTCAAAAAGCATGAGGACCAACCTGCGCCAAATGAGTTCCCTAATGAGGCAAGTACTAGGAGGGCATGGAGAGGACACCTTGGAATCTGACGATGACATTCAAAGGTTATTGAAAGATTCTCTGCGCAGAACGAGGTGGGTGGACCAAGAAGTGCGCCATGCAGCCAGAACCATGACAGGAGGTTACAGTCCTAACAAGAAGGTGTCGCGCAAGGCTGGGTGTTCAGAGTGGGTCTGCTCTGCTCAGCAGGTTGCAGTCTCCACCTCAGCTAACCCAGCCCCTGTCTCGGAGCTTGATATAAGGGCCCTCTCCAAGAAGTTTCAAAACCCTCTTATCTCGGGCTTGAGAGTTGTCCAGTGGGCAACTGGTGCCCATTATAAACTCAAGCCCATTCTAGACGATCTTAACGTTTTCCCATCCCTATGTCTAGTGGTAGGAGATGGATCAGGGGGAATATCGAGAGCAGTACTCAACATGTTTCCGGATGCCAAACTTGTATTCAACAGCTTGTTGGAGGTAAATGACCTGATGGCATCTGGGACACATCCATTGCCCCCATCCGCAATCATGAGTGGCGGAGATGACATTATCTCCAGAGTAGTGGACTTTGACTCAATCTGGGAAAAGCCGTCAGATCTGAGGAACTTGACCACCTGGAAGTACTTCCAGTCAGTCCAAAAACAGGTGAACATGTCTTATGACCTAATCATTTGTGACGCAGAGGTTACTGACATTGCATCAATTAATCGGATAACACTGTTGATGTCGGACTTTGCATTATCCATAGACGGCCCGCTCTATCTGGTCTTCAAAACCTACGGAACCATGCTGGTGAATCCGGAATATAGAGCAATTCAACACCTATCGAGAGCGTTCCCTTCAGTCACAGGATTTATAACCCAAGTGACCTCGTCCTTTTCATCCGAGCTGTACCTCAGATTCTCCAAGCGAGGGAAATTTTTCCGAGACGCTGAGTACTTGACTTCTTCTACCCTCCGAGAGATGAGCCTTGTTTTATTCAACTGTAGCAGCCCCAAGAGTGAGATGCAGAGAGCTCGCTCTTTAAATTACCAAGATCTTGTAAGAGGATTCCCTGAGGAGATTATATCTAACCCTTACAATGAGATGATCATAACCTTGATTGACAGTGATGTGGAATCCTTCCTGGTTCACAAGATGGTGGATGATCTAGAATTACAGAGAGGAACTCTGTCTAAAATGTCTATCATTATAGCCATTATGATAGTTTTCTCTAATAGAGTTTTCAATGTCTCCAAACCATTAACTGACCCCTTGTTCTATCCACCATCTGACCCCAAGATCTTGAGACACTTCAATATCTGCTGCAGTACTATGATGTATCTATCTATGGCCTTAGGTGATGTCCCCAGCTTTGCAAGGCTTCATGACTTGTACAATAGACCTATAACTTATTATTTTAAAAAGCAAGTCATTCGAGGGAATATTTATCTGTCCTGGAGTTGGTCTGATGACACCTCAGTATTCAAGAGAGTGGCCTGCAACTCTAGCTTGAGTCTGTCATCTCACTGGATAAGGCTGATTTACAAGATAGTGAAAACCACCAGACTCATCGGGAGCATTGAAGACCTATCTGGGGAAGTAGCGAGACACCTCCCGGGATATAACAGGTGGATTACCCTTGAGGACATCAGGTCCAGATCTTCTCTGCTAGACTACAGTTGCTTA
>AGQ16812
---ATGCTTGATCCGGGAGAGGTCTATGATGACCCCGTTGATCCAATTGAATCAGAGGCGGAGCCTAGAGGGCCCCCCACTGTTCCCAACATCTTGAGGAACTCTGATTACAATCTCAATTCTCCTTTGATAGAAGACCCTGCCAGACTAATGTTAGAGTGGCTGACAACAGGGAATAGACCTTACCGGATGACCCTGACAGACAATTGCTCCAGGTCGTACAAGGTTCTGAAAGATTATTTCAAGAAAGTGGATTTGGGCTCTCTCAAAGTGGGTGGAACTGCTGCACAGTCAATGATTTCCCTCTGGTTATATGGTGCCCACTCCGAATCAAACAGAAGCAGAAAATGCATAACAGAATTGGCCCATTTCTATTCCAAGTCATCCCCTATAGAGAAGCTGCTGAATTGTACACTTGGAAATAGAGGGCTGAGAATTCCCCCAGAGGGGGTATTAAGTTGCCTTGAGAGGGTTGACTATGATAAGGCATTTGGGAGATATCTGGCTAACACATATTCCTCTTATCTGTTTTTCCACGTTATCACCCTATACATGAATGCCCTAGACTGGGATGAGGAAAAGACTATCCTAGCCTTATGGAAGGAATTGACTTCAGTGGACATCGGGAAGGACTTAGTCAAGTTCAAAGATCAAATATGGGGACTACTAATTGTGACGAAAGACTTTGTTTATTCTCAGAGTTCTAACTGTCTTTTTGACAGAAACTACACACTTATGCTGAAAGACCTCTTCTTGTCTCGTTTCAATTCTCTAATGATTTTGCTTTCTCCACCAGAACCCCGATATTCAGATGATTTGATATCCCAGCTATGCCAACTATACATAGCCGGGGATCAAGTCCTGTCCATGTGCGGAAACTCCGGTTATGAAGTTATCAAGATACTGGAGCCATATGTCGTGAACAGCCTAGTCCAGAGGGCAGAAAGGTTTAGGCCTCTCATTCACTCCCTGGGAGACTTTCCTGTATTTATAAAAGATAAGGTAAGTCAACTCGAGGGGACTTTTGGCCCCAGTGCAAAAAGGTTTTTTGGAGTTCTAGATCAGTTCGACAACATACATGACTTGGTTTTTGTGTACGGTTGTTACAGGCATTGGGGCCATCCCTATATAGATTATAGAAAGGGTCTGTCAAAACTATATGATCAAGTTCACATTAAGAAAGTGATAGATAAGTCTTACCAGGAGTGTTTAGCAAGCGACCTGGCCAGGAGAATCCTCAGGTGGGGGTTTGACAAGTACTCTAAATGGTATCTTGATTCGCGACTTCTCACCCGAGACCACCCCTTGACCCCCTATATCAAAACTCAGACGTGGCCACCCAAACATATAGTAGATTTGGTAGGAGATACGTGGCATAAGCTCCCGATAACGCAGATCTTCGAAATTCCTGAATCAATGGATCCATCAGAAATACTGGATGACAAATCACACTCTTTCACCAGAACGAGACTAGCCTCTTGGTTGTCAGAGAACAGAGGGGGGCCTGTTCCCAGCGAGAAGGTCATTATCACGGCCTTGTCTAAGCCGCCCGTCAATCCCAGAGAATTTTTAAAGTCTATCGATCTCGGAGGACTGCCTGACGAGGACTTGATAATCGGTCTCAAGCCAAAGGAACGAGAATTAAAGATTGAGGGTCGATTCTTCGCCCTGATGTCATGGAATCTAAGATTGTATTTTGTTATCACTGAAAAGCTTTTGGCCAACTACATCTTGCCACTTTTTGATGCATTGACTATGACAGACAATTTGAACAAAGTGTTTAAAAAGCTGATCGACAGAGTCACTGGACAAGGACTTTTGGACTACTCGAGGGTCACATACGCTTTCCACCTTGACTATGAGAAGTGGAACAATCATCAAAGATTGGAGTCGACAGAGGATGTATTTTCTGTCCTAGATCAAGTGTTTGGACTAAAAAGGGTGTTTTCCCGAACACACGAGTTTTTTCAGAAGTCCTGGATCTACTACTCAGATAGATCGGACCTCATCGGGTTGTGGGAGGATCAGATATATTGCTTAGATATGTCCAACGGCCCGACTTGCTGGAATGGTCAAGATGGTGGGCTGGAAGGCTTAAGGCAGAAGGGTTGGAGTCTAGTCAGCCTATTAATGATAGATAGAGAATCCCAAACCAGGAACACTAGAACCAAGATATTAGCTCAAGGGGACAACCAGGTTCTATGTCCGACATATATGTTGTCGCCAGGGCTATCTCGAGAAGGGCTCCTCTATGAGTTGGAGAGCATATCAAGGAATGCGCTTTCAATCTATCGGGCCATCGAGGAAGGAGCTTCTAAACTGGGGCTGATCATCAAGAAAGAAGAGACCATGTGTAGTTACGACTTCCTCATCTACGGGAAGACTCCTTTGTTTCGAGGTAACATCTTAGTGCCTGAATCTAAAAGATGGGCCCGGGTCTCTTGCATCTCTAATGACCAAATAGTCAACCTAGCCAATATAATGTCGACAGTATCCACCAATGCGCTGACAGTAGCACAACACTCTCAGTCTCTGATCAAGCCGATGAGGGACTTTCTGCTCATGTCAGTACAGGCAGTCTTTCACTACCTGTTGTTTAGTCCAATCTTGAAAGGCAGAGTTTACAAGATTTTAAGCGCTGAAGGGGAAAGTTTTCTTTTAGCTATGTCGAGAATAATCTACTTAGATCCCTCTTTGGGAGGAGTGTCTGGAATGTCTCTTGGAAGGTTCCATATACGTCAATTCTCAGATCCTGTCTCTGAAGGGTTGTCCTTTTGGAGGGAGATCTGGTTAAGCTCCCATGAGTCCTGGATACACGCGTTGTGTCAAGAGGCCGGGAACCCAGATCTGGGAGAGAGGACACTCGAGAGCTTCACTCGCCTTCTGGAAGATCCTACCACTTTAAATATCAAAGGAGGGGCTAGTCCCACCATCTTACTCAAGGATGCAATCAGGAAGGCTCTGTACGACGAGGTAGACAAGGTGGAAAATTCGGAGTTCAGAGAGGCAATCCTGTTGTCTAAGACCCATAGGGATAACTTTATACTTTTCTTAAAATCTGTTGAGCCTCTTTTTCCTCGATTCCTCAGTGAACTTTTCAGTTCATCCTTTCTGGGAATCCCCGAGTCAATTATTGGGTTGATACAGAACTCTCGGACAATAAGAAGGCAGTTTAGAAGAAGTCTATCAAGAACTTTAGAAGAGTCTTTTTACAACTCAGAGATCCATGGGATCAATCGGATGACCCAGACACCTCAAAGGGTCGGGAGGGTGTGGCCTTGCTCCTCCGAGAGAGCAGACCTCCTGAGGGAGATCTCTTGGGGAAGAAAAGTAGTAGGCACGACAGTCCCCCACCCTTCTGAGATGTTGGGGTTACTTCCCAAATCTTCCATTTCTTGTCCTTGTGGAACGACAGGAGGAGGCAACCCTAGAGTCTCGGTATCAGTACTCCCGTCTTTCGATCAGTCATTCTTCTCACGAGGCCCTCTAAAAGGGTACTTGGGCTCGTCCACCTCCATGTCGACCCAGCTATTCCATGCCTGGGAAAAAGTCACTAATGTTCATGTGGTCAAAAGGGCCTTATCATTAAAAGAATCTATAAATTGGTTTATTACAAGAAATTCCAACTTGGCTCAAACTCTAATTAGAAACATCATGTCTCTGACAGGCCCTGATTTCCCTCTAGAAGAAGCTCCTGTCTTCAAAAGAACGGGGTCAGCGTTGCATAGGTTCAAGTCTGCAAGATACAGCGAGGGAGGGTATTCTTCTGTCTGCCCCAATCTCCTCTCACATATTTCTGTTAGTACAGACACTATGTCTGATTTAACCCAGGACGGGAAAAACTACGATTTCATGTTTCAGCCCTTGATGCTTTATGCGCAAACATGGACATCAGAGCTGGTACAAAAAGACACAAGGCTGAGAGACTCCACATTTCATTGGCACCTTCGGTGCAACAGGTGTGTAAGGCCTATTGATGATATCACACTGGAGACTTCTCAGATCTTTGAGTTTCCGGACGTGTCAAAAAGAATATCTAGAATGGTTTCTGGAGCTGTGCCCCATTTTCAGAAACTCCCTGACATCCGCTTAAAGCCCGGTGATTTTGAGTCTCTGAGTGGTAGAGAAAAGTCTCGCCACATAGGATCGGCTCAAGGGCTCTTATATTCAATCTTAGTGGCAATTCATGACTCAGGATACAATGATGGCACCATCTTTCCTGTCAACATATATGGCAAGGTCTCCCCTAGGGATTATTTGAGGGGGCTCGCAAGAGGAGTCTTGATAGGGTCCTCGATATGCTTCTTGACAAGAATGACAAATATCAACATTAATAGGCCTCTTGAATTGATCTCCGGGGTAATCTCATATATCCTCCTGAGACTAGATAATCACCCCTCTTTATATATAATGCTCAGAGAACCGTCCCTTAGAGGGGAGATATTCTCTATCCCTCAGAAGATCCCTGCTGCTTATCCGACCACTATGAAAGAAGGCAACAGATCAATTTTGTGTTACCTCCAACATGTGCTGCGCTATGAGCGCGAGGTGATCACGGCATCTCCGGAGAATGACTGGTTGTGGATCTTCTCAGACTTTAGAAGTGCCAAAATGACATACCTGACTCTCATTACTTACCAGTCTCATCTCCTACTTCAGAGGGTTGAGAGAAATTTGTCTAAGAGTATGAGAGCTAACTTGCGACAAATGAGTTCCTTGATGAGGCAGGTGTTGGGAGGGCATGGAGAAGACACCTTGGAGTCAGATGATGATGTTCAACGACTATTGAAAGACTCTCTGCGAAGGACAAGGTGGGTTGATCAGGAAGTCCGCCATGCAGCTAGAACCATGACAGGAGATTATAGTCCCAACAAGAAAGTATCCCGCAAGGCAGGAGGCTCAGAATGGGTTTGCTCTGCTCAACAGGTTGCAGTCTCCACCTCAGCTAACCCAGCCCCTGTCTCAGAGCTTGACATACGGGCCCTCTCCAAGAGGTTTCAAAACCCCTTGATCTCAGGCCTGAGAGTAGTTCAGTGGGCAACTGGCGCTCATTATAAGCTTAAGCCGATTCTAGACGATCTCAACGTTTTCCCATCTCTATGTCTAGTAGTTGGAGATGGGTCGGGTGGGATATCAAGGGCAGTACTCAACATGTTTCCAGACGCCAAACTTGTGTTCAACAGCTTGTTAGAGGTGAATGACCTAATGGCTTCCGGAACACATCCACTGCCTCCTTCAGCAATCATGAGCGGAGGAGACGACATTGTTTCCAGAGTGATAGATTTTGACTCAATCTGGGAAAAACCGTCAGACCTGAGAAACTTGACAACCTGGAAATACTTCCAGTCAGTCCAAAAACAGGTAAACATGTCTTATGACCTAATTATTTGTGACGCGGAAGTTACTGACATTGCATCTATCAATAGAATAACCTTGTTGATGTCCGATTTCGCATTGTCTATAGACGGACCCCTTTATTTAGTTTTCAAAACTTACGGGACTATGCTAGTAAACCCAGACTATAAAGCGATTCAACACTTGTCGAGAGCGTTCCCCTCAGTCACAGGATTTATAACTCAAGTAACTTCGTCATTTTCATCTGAGCTCTATCTTCGATTTTCCAAACGAGGGAAATTTTTCCGAGATGCTGAGTACTTGACCTCCTCCACCCTTAGAGAGATGAGCCTGGTCTTATTCAATTGTAGCAGCCCAAAGAGTGAGATGCAGAGAGCTCGCTCCTTAAATTATCAAGATCTTGTAAGGGGATTTCCCGAAGAGATCATATCAAATCCTTATAATGAAATGATCATAACTCTAATTGATAGTGACGTGGAATCTTTCCTGGTCCACAAGATGGTGGATGATCTCGAGTTACAGAGGGGAACTCTGTCCAAAGTGGCTATCATTATAGCCATTATGATAGTCTTTTCCAATAGAGTATTCAACGTTTCCAAACCGTTGACTGACCCTTTGTTCTATCCGCCATCTGATCCTAAGATCCTGAGGCACTTCAACATATGTTGCAGTACTATGATGTATCTATCTACCGCTCTAGGCGATGTCCCCAGTTTTGCGAGACTTCATGACCTGTATAATAGACCTATAACTTATTACTTCAGAAAGCAGGTCATTCGAGGGAATATTTATCTTTCTTGGAGTTGGTCCGATGATACTGCGGTGTTCAAAAGGGTGGCCTGTAACTCTAGTCTGAGTCTATCATCTCACTGGATCAGGTTGATTTACAAGATTGTGAAAACCACTAGACTGGTTGGAAGCATTGAGGACCTATCAGGAGAGATAGAGAGACACCTTCGTGGGTATAACAGGTGGATTACCCTTGAAGATATCAGATGTAGATCATCTCTACTTGATTACAGCTGCTTG
>AFN24299
---ATGATTGATCCGGGAGAGGTTTTTGACGACCCCATCGATCCGATCGAGTCGGAGGCCGAGTCAAGAGGGAACCCCACCATCCCCAACATCTTAAGAAACTCTGACTACAACCTCAACTCTCCTCTAATAGAAGACTCAGCCAAATTGATGTTGGAATGGTTGAAAACAGGGAACAGGCCTCTTCGGATGACTCTGACAGACAATTGCTCTAGGTCTTACAAAGTCTTGAAAGATTATTTCAAAAAGGTGGACTTGGGATCTATCAAAGTGGGTGGAACTGCTGCACAATCCATGATCTCCCTTTGGCTGTACGGTGCATATTCTGAATCGAACAGAAGCCGAAAGTGTATAACAGACTTGGCCCAGTTCTACTCCAAGTCTTCCCCCATAGAAAAACTCTTAAACTGTACGCTCGAGAACAGAGGGCTGAGAATTCCCCCAGAAGGGGTCCTAAGTTGTCTTGAGAGGGTCGATTACGATAAAGCATTTGGGCGGTATTTGGCTAACATATATTCCTCTTATTTATTCTTTCACGTGATCACCCTTTACATGAATGCCTTGGACTGGGATGAGGAGAAGACCATCCTAGCACTGTGGAAAGATTTGACATCAATCGATGTTGGAAGGGACTTGGTCAAGTTTAAAGATAAAATATGGGGATTGCTGATTGTGACCAAAGACTTTGTGTATTCTCAAAATTCTGGTTGTCTCTTTGATAGAAACTATACACTTATGCTGAAAGACCTCTTCTTGTCTCGGTTCAACTCCCTCATGATTCTTCTTTCTCCTCCGGAACCTAGATATTCGGATGACCTGATATCTCAGTTGTGTCAGCTATATATCGCCGGAGATCATGTCTTGTCCATGTGCGGGAACTCTGGATATGAGGTCATCAAGATATTGGAGCCTTATGTTGTGAACAGCCTGGTTCAGAGAGCGGAAAAGTTCAGGCCTCTCATTCATTCCCTAGGAGATTTCCCCGCATTTATAAGAGATAAGGTGAGTCAACTTGAGGGAACATTTGGTCCTAGTGCAAAGAGGTTTTTCAAGGCTCTGGATCAATTTGACAATATACATGACTTAGTCTTTGTGTACGGTTGTTACAGGCATTGGGGACATCCTTACATAGATTATAGAAAGGGTTTGTTGAAGCTATATGATCAAGTCCATATCAAGAAGGTCATAGATAAATCCTATCAGGAATGCTTGGCAAGTGATTTGGCCAGAAGGATCCTCAGGTGGGGATTTGACAAGTACTCCAAATGGTATCTTGATTCGCGACTTCTTTCAAGGGATCACCCTCTGACTCCCTATATCAGAACCCAGACATGGCCTCCAAAACATATAGTAGATTTGGTAGGTGACACTTGGCATAAGCTCCCGATCACCCAAATTTTTGAAATCCCCGAATCAATGGACCCATCGGAAATACTCGATGACAAATCACACTCTTTCACTAGAACAAGATTAGCGTCATGGTTGTCAGAGAACAGGGGAGGGCCAGTCCCCAGTGAAAAGGTCATTATTACAGCCCTTTCCAAACCCCCTGTTAATCCCAGGGAATTCCTGAAATCTATAGATCTTGGAGGATTGCCTGATGAAGATTTGATAATTGGTCTCAAACCTAAGGAAAGGGAACTAAAAATTGAGGGTCGATTTTTTGCTTTAATGTCTTGGAATTTGAGGTTGTACTTTGTCATCACAGAAAAGCTCCTTGCTAATTATATCTTGCCCCTCTTTGACGCATTGACTATGACAGACAACTTGAACAAAGTGTTTAAAAAGTTGATTGACAGAGTCACCGGACAGGGGCTTTTAGACTATTCGAGGGTCACATACGCCTTTCACCTGGACTACGAGAAGTGGAATAATCATCAGCGGCTGGAGTCGACCGAGGATGTATTCTCAGTGCTCGATCAAGTGTTTGGACTGAGGAGGGTGTTTTCCAGAACTCATGAGTTTTTTCAGAAGTCCTGGATCTATTATTCGGACAGATCTGACCTCATTGGGTTATGGGAGGATCAAATATATTGTCTGGACATGTCAGGCGGTCCGACATGTTGGAATGGTCAAGATGGCGGGCTAGAGGGTTTGAGACAAAAGGGCTGGAGTCTGGTCAGTTTGTTAATGATAGACCGTGAGTCTCAGACAAGGAATACAAGGACTAAGATATTGGCTCAAGGGGACAATCAGGTTCTTTGCCCGACGTACATGTTGTCGCCGGGGCTTTCCAGAGAGGGGCTTCTCTACGAGCTGGAGAGCATATCGAGAAATGCTCTCTCGATATACCGTGCCATCGAGGAGGGGGCGTCCAAACTGGGGCTCATTATAAAGAAGGAAGAAACCATGTGTAGTTACGATTTCCTCATCTATGGAAAGACCCCCCTGTTTCGAGGTAACATCTTGGTACCTGAGTCCAAAAGATGGGCTAGAGTCTCTTGTATCTCCAATGACCAGATAGTCAACCTTGCCAATATAATGTCAACAGTATCTACCAACGCCTTGACTGTGGCACAACACTCTCAATCTTTAATTAAGCCGATGAGAGACTTTTTACTTATGTCTGTTCAAGCTGTTTTCCATTACCTGCTGTTTAGCCCTATCTTGAAGGGCAGAGTTTACAAGATCTTGAGTGCAGAAGGGGACAACTTTCTTCTAGCCATGTCTCGAATCGTTTATCTAGACCCCTCTTTAGGGGGAGTATCTGGAATGTCTTTAGGAAGGTTCCACATACGTCAGTTCTCTGATCCTGTCTCAGAAGGGCTGTCCTTTTGGAGAGAGATCTGGCTAAGTTCCAACGAGTCATGGATTCACGCGCTGTGTCAGGAGGCTGGAAACCCGGATCTAGGAGAGAGAACGCTGGAGAGCTTTACTCGTCTGCTAGAAGATCCTACTACTCTGAATATTAAAGGAGGGGCCAGTCCCACTATTCTTCTCAAGGATGCAATCAGAAGAGCCCTGTATGATGAGGTAGACAAGGTAGAGAACTCAGAGTTTAGAGAAGCGATCCTCCTGTCCAAGACTCATAGGGACAACTTTATACTCTTCTTGAAATCTGTCGAGCCTTTGTTTCCCCGATTTCTCAGTGAACTCTTCAGTTCATCATTTTTGGGGATTCCTGAGTCAATTATCGGGTTAATACAAAATTCCAGAACAATAAGACGACAGTTCAGAAGGAGTCTTTCAAGAACATTGGAGGAGTCTTTTTATAACTCAGAGATCCACGGGATCAATAGGATGACACAGACTCCCCAAAGGGTCGGGAGGGTCTGGACCTGCTCTTCAGAGAGGGCAGATCTCTTAAGAGAGATCTCGTGGGGAAGGAAGGTGGTTGGTACCACAGTACCTCATCCTTCGGAAATGTTAGGGTTACTTCCGAAATCTTCGATCTCTTGCTCCTGTGGGGTGACTGGAAGCGGAAATCCTCGGATATCAGTGTCAGTGCTTCCGTCTTTTGACCAGTCATTTTTTTCGCGAGGCCCCCTGAAGGGATACCTAGGCTCATCCACCTCCATGTCTACTCAGCTATTCCACGCATGGGAGAAAGTCACTAATGTTCACGTGGTGAAAAGAGCTTTGTCTCTTAAAGAGTCTATAAACTGGTTTATCACAAGAAACTCCAATCTGGCTCAAACCTTAGTCAGAAACATAATATCCCTGACAGGTCCAGATTTTCCACTGGAAGAAGCTCCTGTTTTCAAGAGAACAGGGTCTGCCTTGCATAGGTTCAAGTCAGCCAGATACAGTGAGGGGGGTTATTCTGCCGTTTGTCCAAATCTTCTATCTCACATCTCTGTCAGCACAGACACAATGGCGGATTTGACTCATGATGGAAGAAACTATGACTTCATGTTCCAACCATTGATGCTCTATGCACAAACATGGACATCCGAACTGGTACAAAAAGACACACGGCTGAAGGACTCTACTTTTCATTGGCATCTTCGATGTAACAAGTGTATAAGGCCCATTGACGACATTACTCTTGAGACTTCTCAGGTCTTCGATTTCCCGGATGTTTCAAAAAGAATTTCCAGAATGGTTTCTGGAGCCGTGCCTCATTTCCGCAAACTCCCTGATATCCGTTTAAGACCGGGCGACTTTGAATCTCTAAGTGGAAAGGAGAAGTCTCGCCATATAGGATCAGCCCAGGGGCTCCTGTATTCAATCTTGGTTGCGATCCATGACTCTGGGTATAATGATGGAACCATTTTCCCTGTCAATATATACAGCAAGGTCTCCCCTAGAGACTATTTACGAGGGCTCGCGAGAGGAGTTTTGATCGGGTCTTCGATTTGCTTCCTGACAAGAATGACGAACATTAACATCAATAGGCCTCTTGAACTGATCTCTGGAGTGATTTCTTACATTCTCTTGCGACTAGACAATCACCCATCCTTGTATATTATGCTCAGAGAGCCATCTCTTCGAGGAGAGATATTCTCTATTCCCCAAAAAGTCCCCGCCGCTTACCCGACCACAATGAGAGAAGGTAATAGATCCATTTTGTGTTACCTCCAACATGTGCTGCGCTATGAACGAGAGGCAATAACGGCGTCTCCGGAGAATGAGTGGTTGTGGATATTCTCAGACTTTAGGAGCTCTAAGATGACATATCTGACTCTTATCACTTACCAATCTCATCTTTTACTTCAAAGAGTTGAGAGAAATCTCTCCAAAAGTATGAGAACCAACTTGCGACAGATGAGCTCTCTAATGAGGCAAGTGCTGGGTGGGCATGGAGAAGATACCTTGGAGTCAGATGAGGATATTCAGAGGCTGCTAAAAGACTCCTTGCGTAGGACTAGGTGGGTAGACCAGGAAGTGCGCCATGCCGCGAGGACCATGGTAGGATGTTATAGCCCCAGCAGGAGGATGTCACGCAAAGCCGGGTGTTCAGAATGGGTCTGTTCTGCTCAGCAGGTTGCGGTTTCGACCTCAGCAAACCCAGCCCCTGCTTCTGAGCTGGACATCAGAACCCTCTCTAGGAGGCTTCAAAACCCATTAATCTCAGGCCTGAGAGTTGTTCAGTGGGCTACGGGGGCTCATTACAAGCTTAAGCCTATTCTGGATGATCTCAATGTGTTCCCATCCCTATGCCTTGTAGTTGGGGATGGGTCAGGTGGGATATCACGAGCGGTGCTCAACATGTTTCCGGATGCCAGGCTTGTATTCAATAGCCTATTAGAGGTGAATGATCTAATGGCATCAGGGACACATCCATTACCCCCTTCAGCAATCATGAGCGGAGGAGATGACATCATCTCCAGGGTAATTGACTTTGACTCTATCTGGGAAAAACCTTCTGACTTAAGAAACTTGACAACATGGAGGTACTTCCAGTCAGTCCAAGAGCAGGTGAATATGTCTTATGACCTCATCATTTGTGATGCAGAGGTCACTGACATTGCATCAATCAACCGAATAACCTTGCTAATGTCTGATTTTGCATTGTCTATAGACGGCCCACTTTATTTGGTTTTCAAAACTTACGGCACCATGCTGGTAAATCCGGACTACAAGGCAATTCAACATCTATCTAGAGCGTTTCCTGTAGTCACCGGGTTTATAACTCAGGTGACTTCATCTTTTTCATCCGAGTTGTACCTCAGATTCTCCAAACGGGGGAAGTTCTTCCGAGATGCAGAATATTTGACCTCCTCTGCTCTTAGAGAAATGAGTCTTGTGTTGTTCAACTGTAGCAGTCCCAAGAGCGAAATGCAGAGAGCCCGCTCCTTAAATTACCAGGACCTTGTAAGAGGTTTTCCAGAGGAGATCATATCCAATCCTTATAATGAGATGATCATAACTCTGATTGACAGTGATGTAGAGTCTTTTCTAGTCCACAAAATGGTAGATGATCTAGAATTACAGCGAGGTACTTTGTCTAAAGTTTCCATTATTATAGCTATCATGATAGTCTTCTCCAATAGAGTTTTCAACATATCGAAACCGCTGACTGACCCTTTATTCTACCCTCCATCTGATCCCAAAATCCTGAGACACTTCAACATATGCTGCAGTACCATGATGTACTTGTCGACTGCCTTAGGGGATGTGCCTAGCTTTGCAAGGCTTCATGATCTATACAACAGACCCATAACTTATTACTTCATGAAACAAGTCATTCGGGGGAACACTTATCTGTCCTGGAGTTGGTCCGATGACGCAGCAGTGTTCAAGAGGGTGGCTTGCAACTCCAGCTTGAGTCTTTCATCTCACTGGATCAGGCTGATCTACAAAATAGTAAAGACCACCAGACTTAGGGGAAGTATAGAAGATCTGTCCAAGGAGGTGGAAAAGCACCTTCGAAGGTACAACAGGTGGATCACCCTCAGAGACATCAGATCCAGATCATCTCTGTTAGATTATAGCTGCTTA
>ACF94317
---ATGCTCGATCCTGGAGAGGTCTATGATGACCCTATTGACCCAATCGAGTTAGAGGCTGAACCCAGAGGAACCCCCATTGTCCCCAACATCTTGAGGAACTCTGACTACAATCTCAACTCTCCTTTGATAGAAGATCCTGCTAGACTAATGTTAGAATGGTTAAAAACAGGGAATAGACCTTATCGGATGACTCTAACAGACAATTGCTCCAGGTCTTTCAGAGTTTTGAAAGATTATTTCAAGAAGGTAGATTTGGGTTCTCTCAAGGTGGGCGGAATGGCTGCACAGTCAATGATTTCTCTCTGGTTATATGGTGCCCACTCTGAATCCAACAGGAGCCGGAGATGTATAACAGACTTGGCCCATTTCTATTCCAAGTCGTCCCCCATAGAGAAGCTGTTGAATCTCACGCTAGGAAATAGAGGGCTGAGAATCCCCCCAGAGGGAGTGTTAAGTTGCCTTGAGAGGGTTGATTATGATAATGCATTTGGAAGGTATCTTGCCAACACGTATTCCTCTTACTTGTTCTTCCATGTAATCACCTTATACATGAACGCCCTAGACTGGGATGAAGAAAAGACCATCCTAGCATTATGGAAAGATTTAACCTCAGTGGACATCGGGAAGGACTTGGTAAAGTTCAAAGACCAAATATGGGGACTGCTGATCGTGACAAAGGACTTTGTTTACTCCCAAAGTTCCAATTGTCTTTTTGACAGAAACTACACACTTATGCTAAAAGATCTTTTCTTGTCTCGCTTCAACTCCTTAATGGTCTTGCTCTCTCCCCCAGAGCCCCGATACTCAGATGACTTGATATCTCAACTATGCCAGCTGTACATTGCTGGGGATCAAGTCTTGTCTATGTGTGGAAACTCCGGCTATGAAGTCATCAAAATATTGGAGCCATATGTCGTGAATAGTTTAGTCCAGAGAGCAGAAAAGTTTAGGCCTCTCATTCATTCCTTGGGAGACTTTCCTGTATTTATAAAAGACAAGGTAAGTCAACTTGAAGAGACGTTCGGTCCCTGTGCAAGAAGGTTCTTTAGGGCTCTGGATCAATTCGACAACATACATGACTTGGTTTTTGTGTTTGGCTGTTACAGGCATTGGGGGCACCCATATATAGATTATCGAAAGGGTCTGTCAAAACTATATGATCAGGTTCACCTTAAAAAAGTGATAGATAAGTCCTACCAGGAGTGCTTAGCAAGCGACCTAGCCAGGAGGATCCTTAGATGGGGTTTTGATAAGTACTCCAAGTGGTATCTGGATTCAAGATTCCTAGCCCGAGACCACCCCTTGACTCCTTATATCAAAACCCAAACATGGCCACCCAAACATATTGTAGACTTGGTGGGGGATACATGGCACAAGCTCCCGATCACGCAGATCTTTGAGATTCCTGAATCAATGGATCCGTCAGAAATATTGGATGACAAATCACATTCTTTCACCAGAACGAGACTAGCTTCTTGGCTGTCAGAAAACCGAGGGGGGCCTGTTCCTAGCGAAAAAGTTATTATCACGGCCCTGTCTAAGCCGCCTGTCAATCCCCGAGAGTTTCTGAGGTCTATAGACCTCGGAGGATTGCCAGATGAAGACTTGATAATTGGCCTCAAGCCAAAGGAACGGGAATTGAAGATTGAAGGTCGATTCTTTGCTCTAATGTCATGGAATCTAAGATTGTATTTTGTCATCACTGAAAAACTCTTGGCCAACTACATCTTGCCACTTTTTGACGCGCTGACTATGACAGACAACCTGAACAAGGTGTTTAAAAAGCTGATCGACAGGGTCACCGGGCAAGGGCTTTTGGACTATTCAAGGGTCACATATGCATTTCACCTGGACTATGAAAAGTGGAACAACCATCAAAGATTAGAGTCAACAGAGGATGTATTTTCTGTCCTAGATCAAGTGTTTGGATTGAAGAGAGTGTTTTCTAGAACACACGAGTTTTTTCAAAAGGCCTGGATCTATTATTCAGACAGATCAGACCTCATCGGGTTACGGGAGGATCAAATATACTGCTTAGATGCGTCCAACGGCCCAACCTGTTGGAATGGCCAGGATGGCGGGCTAGAAGGCTTACGGCAGAAGGGCTGGAGTCTAGTCAGCTTATTGATGATAGATAGAGAATCTCAAATCAGGAACACAAGAACCAAAATACTAGCTCAAGGAGACAACCAGGTTTTATGTCCGACATACATGTTGTCGCCAGGGCTATCTCAAGAGGGGCTCCTCTATGAATTGGAGAGAATATCAAGGAATGCACTTTCGATATACAGAGCCGTCGAGGAAGGGGCATCTAAGCTAGGGCTGATCATCAAGAAAGAAGAGACCATGTGTAGTTATGACTTCCTCATCTATGGAAAAACCCCTTTGTTTAGAGGTAACATATTGGTGCCTGAGTCCAAAAGATGGGCCAGAGTCTCTTGCGTCTCTAATGACCAAATAGTCAACCTCGCCAATATAATGTCGACAGTGTCCACCAATGCGCTAACAGTGGCACAACACTCTCAATCTTTGATCAAACCGATGAGGGATTTTCTGCTCATGTCAGTACAGGCAGTCTTTCACTACCTGCTATTTAGCCCAATCTTAAAGGGAAGAGTTTACAAGATTCTGAGCGCTGAAGGGGAGAGCTTTCTCCTAGCCATGTCAAGGATAATCTATCTAGATCCTTCTTTGGGAGGGATATCTGGAATGTCCCTCGGAAGATTCCATATACGACAGTTCTCAGACCCTGTCTCTGAAGGGTTATCCTTCTGGAGAGAGATCTGGTTAAGCTCCCAAGAGTCCTGGATTCACGCGTTGTGTCAAGAGGCTGGAAACCCAGATCTTGGAGAGAGAACACTCGAGAGCTTCACTCGCCTTCTAGAAGATCCGACCACCTTAAATATCAGAGGAGGGGCCAGTCCTACCATTCTACTCAAGGATGCAATCAGAAAGGCTTTATATGACGAGGTGGACAAGGTGGAAAATTCAGAGTTTCGAGAGGCAATCCTGTTGTCCAAGACCCATAGAGATAATTTTATACTCTTCTTAATATCTGTTGAGCCTCTGTTTCCTCGATTTCTCAGTGAGCTATTCAGTTCGTCTTTTTTGGGAATCCCCGAGTCAATCATTGGATTGATACAAAACTCCCGAACGATAAGAAGGCAGTTTAGAAAGAGTCTCTCAAAAACTTTAGAAGAATCCTTCTACAACTCAGAGATCCACGGGATTAGTCGGATGACCCAGACACCTCAGAGGGTTGGGGGGGTGTGGCCTTGCTCTTCAGAGAGGGCAGATCTACTTAGGGAGATCTCTTGGGGAAGAAAAGTGGTAGGCACGACAGTTCCTCACCCTTCTGAGATGTTGGGATTACTTCCCAAGTCCTCTATTTCTTGCACTTGTGGAGCAACAGGAGGAGGCAATCCTAGAGTTTCTGTATCAGTACTCCCGTCCTTTGATCAGTCATTTTTTTCACGAGGCCCCCTAAAGGGATACTTGGGCTCGTCCACCTCTATGTCGACCCAGCTATTCCATGCATGGGAAAAAGTCACTAATGTTCATGTGGTGAAGAGAGCTCTATCGTTAAAAGAATCTATAAACTGGTTCATTACTAGAGATTCCAACTTGGCTCAAGCTCTAATTAGGAACATTATGTCTCTGACAGGCCCTGATTTCCCTCTAGAGGAGGCCCCTGTCTTCAAAAGGACGGGGTCAGCCTTGCATAGGTTCAAGTCTGCCAGATACAGCGAAGGAGGGTATTCTTCTGTCTGCCCGAACCTCCTCTCTCATATTTCTGTTAGTACAGACACCATGTCTGATTTGACCCAAGACGGGAAGAACTACGATTTCATGTTCCAGCCATTGATGCTTTATGCACAGACATGGACATCAGAGCTGGTACAGAGAGACACAAGGCTAAGAGACTCTACGTTTCATTGGCACCTCCGATGCAACAGGTGTGTGAGACCCATTGACGACGTGACCCTGGAGACCTCTCAGATCTTCGAGTTTCCGGATGTGTCGAAAAGAATATCCAGAATGGTTTCTGGGGCTGTGCCTCACTTCCAGAGGCTTCCCGATATCCGTCTGAGACCAGGAGATTTTGAATCTCTAAGCGGTAGAGAAAAGTCTCACCATATCGGATCAGCTCAGGGGCTCTTATACTCAATCTTAGTGGCAATTCACGACTCAGGATACAATGATGGAACCATCTTCCCTGTCAACATATACGGCAAGGTTTCCCCTAGAGACTATTTGAGAGGGCTCGCAAGGGGAGTATTGATAGGATCCTCGATTTGCTTCTTGACAAGAATGACAAATATCAATATTAATAGACCTCTTGAATTGGTCTCAGGGGTAATCTCATATATTCTCCTGAGGCTAGATAACCATCCCTCCTTGTACATAATGCTCAGAGAACCGTCTCTTAGAGGAGAGATATTTTCTATCCCTCAGAAAATCCCCGCCGCTTATCCAACCACTATGAAAGAAGGCAACAGATCAATCTTGTGTTATCTCCAACATGTGCTACGCTATGAGCGAGAGATAATCACGGCGTCTCCAGAGAATGACTGGCTATGGATCTTTTCAGACTTTAGAAGTGCCAAAATGACGTACCTATCCCTCATTACTTACCAGTCTCATCTTCTACTCCAGAGGGTTGAGAGAAACCTATCTAAGAGTATGAGAGATAACCTGCGACAATTGAGTTCTTTGATGAGGCAGGTGCTGGGCGGGCACGGAGAAGATACCTTAGAGTCAGACGACAACATTCAACGACTGCTAAAAGACTCTTTACGAAGGACAAGATGGGTGGATCAAGAGGTGCGCCATGCAGCTAGAACCATGACTGGAGATTACAGCCCCAACAAGAAGGTGTCCCGTAAGGTAGGATGTTCAGAATGGGTCTGCTCTGCTCAACAGGTTGCAGTCTCTACCTCAGCAAACCCGGCCCCTGTCTCGGAGCTTGACATAAGGGCCCTCTCTAAGAGGTTCCAGAACCCTTTGATCTCGGGCTTGAGAGTGGTTCAGTGGGCAACCGGTGCTCATTATAAGCTTAAGCCTATTCTAGATGATCTCAATGTTTTCCCATCTCTCTGCCTTGTAGTTGGGGACGGGTCAGGGGGGATATCAAGGGCAGTCCTCAACATGTTTCCAGATGCCAAGCTTGTGTTCAACAGTCTTTTAGAGGTGAATGACCTGATGGCTTCCGGAACACATCCACTGCCTCCTTCAGCAATCATGAGGGGAGGAAATGATATCGTCTCCAGAGTGATAGATCTTGACTCAATCTGGGAAAAACCGTCCGACTTGAGAAACTTGGCAACCTGGAAATACTTCCAGTCAGTCCAAAAGCAGGTCAACATGTCCTATGACCTCATTATTTGCGATGCAGAAGTTACTGACATTGCATCTATCAACCGGATCACCCTGTTAATGTCCGATTTTGCATTGTCTATAGATGGACCACTCTATTTGGTCTTCAAAACTTATGGGACTATGCTAGTAAATCCAAACTACAAGGCTATTCAACACCTGTCAAGAGCGTTCCCCTCGGTCACAGGGTTTATCACCCAAGTAACTTCGTCTTTTTCATCTGAGCTCTACCTCCGATTCTCCAAACGAGGGAAGTTTTTCAGAGATGCTGAGTACTTGACCTCTTCCACCCTTCGAGAAATGAGCCTTGTGTTATTCAATTGTAGCAGCCCCAAGAGTGAGATGCAGAGAGCTCGTTCCTTGAACTATCAGGATCTTGTGAGAGGATTTCCTGAAGAAATCATATCAAATCCTTACAATGAGATGATCATAACTCTGATTGACAGTGATGTAGAATCTTTTCTAGTCCACAAGATGGTTGATGATCTTGAGTTACAGAGGGGAACTCTGTCTAAAGTGGCTATCATTATAGCCATCATGATAGTTTTCTCCAACAGAGTCTTCAACGTTTCCAAACCCCTAACTGACCCCTCGTTCTATCCACCGTCTGATCCCAAAATCCTGAGGCACTTCAACATATGTTGCAGTACTATGATGTATCTATCTACTGCTTTAGGTGACGTCCCTAGCTTCGCAAGACTTCACGACCTGTATAACAGACCTATAACTTATTACTTCAGAAAGCAAGTCATTCGAGGGAACGTTTATCTATCTTGGAGTTGGTCCAACGACACCTCAGTGTTCAAAAGGGTAGCCTGTAATTCTAGCCTGAGTCTGTCATCTCACTGGATCAGGTTGATTTACAAGATAGTGAAGACTACCAGACTCGTTGGCAGCATCAAGGATCTATCCAGAGAAGTGGAAAGACACCTTCATAGGTACAACAGGTGGATCACCCTAGAGGATATCAGATCTAGATCATCCCTACTAGACTACAGTTGCCTG
>BAK53493
ATGATGATTGATCCGGGAGAGGTTTTTGACGACCCCATCGATCCTATTGAGTCGGAAGCAGAGTCGAGAGGAAACCCCACTATCCCCAACATCTTAAGAAACTCTGACTACAACCTCAACTCTCCCCTGATAGAAGACTCGGCCAAATTGATGTTGGAATGGTTGAAAACAGGGAATAGACCTCTCCGGATGACTCTGACAGACAATTGCTCTAGGTCTTACAAAGTCTTGAAAGATTATTTCAAAAAGGTAGACTTGGGATCTATCAAAGTGGGTGGGGCTGCTGCACAATCTATGATCTCCCTTTGGCTGTACGGTGCATATTCTGAATCGAACAGAAGCCGAAAGTGTATAACAGACTTGGCCCAGTTCTACTCTAAGTCTTCCCCCATAGAGAAGCTATTAAACTGCACACTCGAGAATAGAGGGCTGAGAATTCCCCCAGAGGGGGTCCTAAGCTGTCTTGAGAGGGTCGATTACGATAAAGCATTTGGGCGGTATTTGGCTAACATATATTCATCTTATTTATTCTTTCACGTGATCACTCTTTACATGAATGCCTTGGATTGGGACGAGGAGAAGACCATCCTAGCGCTGTGGAAAGATTTAACATCAGTTGATGTTGGAAAGGACTTGGTCAAGTTTAAAGATAAAATATGGGGGTTGCTGATTGTGACCAAAGATTTTGTGTATTCCCAAAGTTCTGGTTGCCTCTTTGATAGAAACTATACACTTATGTTAAAAGACCTTTTTTTGTCTCGGTTCAACTCCCTAATGATTCTCCTTTCTCCTCCGGAACCCAGATATTCAGATGACCTGATATCTCAGTTGTGTCAACTATATATCGCCGGAGATCACGTCTTGTCTGTGTGTGGGAATTCTGGATATGAGGTCATCAAAATATTGGAACCTTATGTTGTGAACAGCTTAGTTCAGAGAGCAGAAAGGTTCAGGCCTCTCATTCATTCCTTAGGAGACTTCCCCGCATTTATAAGAGATAAGGTGGGTCAACTCGAGGGAACATTTGGTCCTAGTGCAAAGAGGTTCTTCAAGGCTTTGGATCAATTTGACAATATACACGACTTGGTCTTTGTGTATGGCTGTTACAGGCATTGGGGACATCCTTACATAGATTACAGAAAGGGGTTGTCAAAACTATATGATCAAGTCCATATCAAGAAGGTCATAGATAAATCTTATCAGGAATGCTTGGCGAGTGACTTGGCCAGAAGGATCCTCAGGTGGGGATTTGACAAGTACTCCAAATGGTATCTTGATTCGCGACTTCTTTCAAGGGATCACCCCCTGACTCCTTATATCAAAACTCAGACATGGCCTCCCAAACATATAGTGGATTTGGTGGGTGACACTTGGCATAAGCTCCCGATCACCCAAATTTTTGAGATCCCCGAATCAATGGACCCATCGGAAATACTCGATGACAAATCACACTCGTTCACTAGAACAAAATTAGCGTCATGGCTATCAGAGAACAGAGGAGGGCCAGTCCCCAGTGAGAAGGTCATTATTACAGCCCTTTCCAAGCCCCCTGTGAATCCCAGAGAATTCCTGAAATCTATAGATCTTGGAGGATTGCCTGATGAAGATTTGATAATTGGCCTCAAACCCAAGGAAAGGGAGCTAAAAATTGAGGGTCGGTTTTTTGCCTTGATGTCTTGGAATTTGAGGTTGTACTTTGTCATCACAGAAAAGCTCCTCGCCAATTATATCTTGCCGCTCTTTGACGCATTGACTATGACAGACAACTTGAACAAGGTGTTCAAGAAGTTGATTGACAGAGTCACCGGACAGGGGCTTTTAGACTATTCAAGAGTCACATACGCCTTTCACCTGGATTACGAGAAGTGGAATAATCATCAGCGGCTGGAGTCGACTGAGGATGTATTCTCTGTACTCGATCAAGTGTTCGGACTGAGAAGGGTGTTTTCCAGAACTCATGAGTTTTTTCAAAAATCCTGGATCTATTATTCAGACAGATCTGACCTCATTGGATTGTGGGAAGATCAAATATATTGTCTGGACATGTCAGGCGGTCCGACATGTTGGAATGGTCAAGATGGCGGGCTAGAGGGTTTGAGACAAAAGGGCTGGAGTCTAGTCAGCCTGTTAATGATAGACCGTGAATCTCAGACCAGGAACACAAGGACTAAGATATTAGCTCAGGGGGACAATCAGGTTCTTTGCCCGACATATATGTTGTCACCGGGGCTTTCCAGAGAGGGGCTTCTCTACGAGCTGGAGAGCATATCGAGAAATGCTCTCTCAATATACCGTGCCATCGAGGAGGGGGCATCCAAACTGGGGCTCATTATAAAGAAGGAAGAGACCATGTGTAGTTACGATTTTCTCATCTATGGAAAGACCCCCCTGTTTCGAGGTAACATCTTGGTACCTGAGTCCAAAAGATGGGCTAGAGTCTCTTGTATCTCCAATGACCAGATAGTCAACCTTGCCAATATAATGTCAACAGTATCTACCAATGCCTTGACTGTGGCACAACACTCTCAATCTTTAATCAAGCCGATGAGGGACTTTTTACTTATGTCTGTTCAGGCTGTATTCCATTACCTGCTGTTTAGCCCTATCCTGAAGGGCAGAGTTTACAAGATCTTGAGTGCAGAGGGGGACAACTTTCTTCTAGCTATGTCCAGAATCATTTATCTAGACCCCTCTTTGGGAGGAGTATCTGGAATGTCTCTCGGAAGGTTCCACATACGTCAGTTCTCTGATCCTGTCTCAGAAGGGCTGTCCTTTTGGAGAGAGATCTGGCTGAGCTCCAATGAGTCATGGATCCATGCGTTGTGTCAAGAAGCGGGAAACCCGGATCTAGGAGAGAGAACACTGGAGAGCTTCACTCGTCTGCTCGAAGATCCTACTACTCTGAATATTAAAGGAGGGGCTAGTCCCACTATTCTTCTCAAGGATGCAATCAGGAAAGCCCTGTATGATGAGGTAGACAAGGTAGAGAACTCAGAGTTTAGAGAAGCGATCCTCCTATCCAAGACTCATAGGGACAACTTCATACTCTTCTTGAAATCTGTCGAGCCTTTGTTTCCCCGATTTCTCAGTGAACTCTTCAGTTCATCATTCTTAGGGATTCCTGAGTCAATTATCGGGTTAATACAAAATTCCAGAACAATAAGACGACAATTCAGAAGGAGCCTTTCAAGAACATTGGAGGAGTCTTTTTATAACTCGGAGATCCATGGGATCAATAGGATGACACAGACTCCCCAAAGGGTCGGAAGGGTCTGGACCTGTTCCTCGGAGAGGGCAGATCTCTTAAGAGAGATCTCGTGGGGAAGGAAGGTGGTTGGTACCACCGTTCCTCATCCCTCTGAAATGTTGGGGTTACTTCCCAAATCCTCGATCTCCTGCTCCTGTGGGGTGACTGGAAGGGGAAATCCTCGAATATCTGTGTCTGTGCTTCCGTCTTTTGATCAGTCATTTTTCTCACGAGGCCCTCTGAAGGGATACTTGGGCTCATCCACCTCCATGTCGACTCAGCTATTCCACGCATGGGAGAAAGTCACTAATGTTCACGTGGTGAAAAGAGCCTTATCTCTTAAAGAGTCTATAAACTGGTTTATCACAAGAAACTCAAATCTGGCTCAAACCCTAGTTAGGAACATAATATCCCTGACAGGTCCAGATTTTCCACTGGAAGAGGCTCCGGTCTTCAAAAGAACGGGGTCTGCCTTGCATAGGTTCAAGTCAGCCAGATACAGTGAGGGGGGTTACTCTGCCGTTTGTCCAAATCTTCTATCTCACATCTCTGTCAGCACAGACACGATGTCGGATTTGACTCATGATGGAAGAAACTATGACTTCATGTTCCAACCATTGATGCTTTATGCGCAAACATGGACGTCCGAGCTGGTACAAAAAGACACACGGCTGAAGGACTCTACTTTTCATTGGCATCTTCGATGTAACAAGTGTATAAGACCCATTGACGACATTACCCTTGAGACTTCTCAGGTGTTCGATTTTCCGGATGTTTCAAGAAGAATTTCTAGAATGGTTTCTGGAGCCGTGCCTCATTTCCGAAAACTCCCTGATATCCGTTTAAGGCCGGGCGACTTTGAATCTCTAAGTGGAAAGGAGAAGTCTCGCCATATAGGGTCAGCCCAGGGGCTCTTGTATTCAATCTTGGTGGCGATCCATGACTCTGGGTACAATGATGGAACCATTTTCCCTGTCAACATATACAGCAAGGTCTCCCCTAGAGACTATTTACGAGGGCTCGCGAGAGGAGTTTTGATCGGGTCTTCAATTTGCTTCCTGACAAGAATGACAAACATTAACATCAATAGGCCTCTTGAACTGATCTCTGGAGTGATTTCTTACATTCTCTTGCGACTAGACAATCACCCATCCTTGTATATTATGCTCAGAGAGCCATCTCTTCGAGGAGAGATATTCTCTATTCCCCAAAAAGTTCCTGCAGCTTACCCAACCACAATGAGAGAAGGTAACAGATCCATTTTGTGTTACCTCCAACATGTGCTGCGTTATGAACGAGAGGCAATAACAGCATCACCAGAGAATGAATGGTTGTGGATATTCTCAGACTTTAGAAGCTCTAAGATGACGTATCTGACTCTTATCACTTACCAATCTCATCTTTTGCTTCAGAGAGTTGAGAAAAATCTCTCCAAAAGTATGAGAACCAACTTGCGACAGATGAGCTCTCTAATGAGGCAAGTTTTGGGTGGGCATGGAGAAGATACCTTAGAGTCAGATGAAGACATTCAGAGGCTGCTAAAAGACTCTCTGCGGAGGACTAGGTGGGTAGACCAGGAAGTACGCCATGCAGCGAGGACCATGGTAGGATGTTATAGTCCCAGCAAGAGGATGTCACGCAAAGCCGGGTGTTCAGAGTGGGTCTGCTCTGCTCAGCAGGTTGCAGTTTCGACCTCAGCAAACCCAGCCCCCGCTTCCGAGCTGGACATCAGAACTCTCTCTAGAAGGCTTCAAAACCCATTGATCTCAGGCCTGAGAGTGGTTCAATGGGCGACAGGGGCTCATTACAAGCTCAAACCCATTCTGGATGATCTCAATGTATTCCCATCCTTATGCCTTGTAGTTGGGGATGGGTCAGGTGGGATATCAAGAGCGGTACTCAACATGTTTCCGGATGCCAGGCTTGTATTCAATAGCCTATTAGAAGTGAATGATCTGATGGCATCAGGGACACATCCATTACCCCCTTCAGCAATCATGAGCGGAGGAGATGACATTATCTCCAGGGTGATTGACTTTGACTCAATCTGGGAAAAACCTTCTGACTTGAGAAACTTGACAACATGGAGGTACTTCCAATCAGTCCAAGAACAGGTGAACACGTCTTATGACCTCATCATTTGTGATGCTGAGGTCACTGACATTGCATCAATCAACCGAATAACTTTGCTGATGTCTGATTTTGCATTGTCTATAGACGGCCCACTCTATCTGGTTTTCAAAACTTACGGTACCATGCTGGTAAATCCGGACTACAAGGCTATTCAACATCTGTCTAGAGCTTTTCCTGTAGTCACTGGGTTTATAACTCAGATGACCTCCTCTTTCTCATCCGAGTTATACCTTAGATTCTCCAAACGGGGGAAGTTTTTCCGAGATGCAGAATATCTGACTTCCTCTGCTCTCAGAGAAATGAGCCTTGTATTGTTCAATTGTAGCAGTCCCAAGAGCGAGATGCAGAGAGCTCGCTCCTTAAATTACCAGGATCTTGTAAGAGGCTTTCCAGAGGAGATCATATCCAATCCCTATAATGAGATGATCATAACTCTGATTGACAGTGATGTAGAGTCTTTTCTGGTCCACAAGATGGTAGATGATCTAGAATTGCAGCGAGGTACTTTGTCTAAAGTTTCCATTATTATAGCTATCATGATAATCTTCTCCAATAGAGTATTCAACGTATCGAAGCCGCTGACTGACCCTTTATTCTATCCTCCATCTGATCCCAAAATCCTGAGACACTTCAACATATGCTGCAGCACCATGATGTACTTGTCAACTGCTTTAGGGGATGTTCCTAGCTTTGCAAGACTTCATGATCTATACAACAGACCCATAACTTATTATTTCATGAAACAGGTCATTCGGGGGAATACTTATCTGTCCTGGAGTTGGTCCGATGACGCCGCAGTGTTTAAGAGGGTGGCTTGCAACTCTAGCTTGAGTCTTTCATCTCACTGGATCAGGCTGATATACAAAATAGTAAAGACCACCAGACTTAGAGGAAGGATAGAGGATCTGTCCAAGGAGGTGGAGAAGCACCTTCGAAGATACAACAGGTGGATCACCCTCAAAGACATCAGATCCAGATCATCTCTGTTAGATTACAGCTGCTTA
>ADZ98845
ATGATGATTGATCCAGGAGAGGTTTATGATGACCCGGTTGATCCGATTGAGTCAGAGGCCGAGCCCAGAGGGACTCCCACTGTCCCCAACATCTTGAGGAACTCTGACTATAATCTCAACTCTCCTCTAATAGAGGATCCTGCCAAATTAATGTTAGAATGGTTGAAGACAGGAAATAGACCTTACCGGATGACTTTGACAGACAACAGCTCTAGGTCTTACAAAGTCCTGAAAGATTACTTCAAGAAGTTGGATCTGGGTTCCCTCAAAGTGGGTGGAACTGCAGCCCAGTCAATGATCTCCCTTTGGTTGTATGGTGCTCACTCTGAATCAAACAGGAGCCGGAAATGTATAACTGACTTGGCCCATTTTTATTCCAAGTCCTCCCCCATAGAGAAGCTGTTGAATTGCACACTTGGAAATAGAGGGCTAAGAATCCCTCCAGAAGGGGTGTTAAGTTGCCTTGAAAGAGTTGACTATGACAAGGCATTTGGAAGATATCTCTCCAATACGTATTCCTCTTATCTGTTCTTCCACGTGATTACCCTGTACATGAATGCCCTAGACTGGGATGAAGAGAAGACCATCTTAGCTTTATGGAAAGACTTGACGTCAGTTGATGTTGGGAAAGACTTAGTCAAGTTCAAAGATCAAATATGGGGACTACTAATTGTGACGAAGGACTTTGTGTACTCTCAGAGTTCTAATTGTCTTTTTGACAGGAACTATACACTTATGCTGAAAGACCTTTTTTTGTCTCGTTTCAACTCCCTAATGATTCTGCTTTCTCCTCCCGAACCCCGGTATTCAGACGACCTGATATCCCAACTTTGCCAACTATACATTGCAGGAGATCAAGTATTGTCCATGTGTGGAAATTCAGGTTATGAAGTCATAAAGATACTGGAACCCTATGTCGTGAACAGTTTAGTCCAGAGGGCAGAGAAGTTTAGGCCCCTCATCCACTCTTTGGGGGACTTTCCCGTTTTTATAAAGGACAAAGTGAATCAACTCGAGGGGACATTCGGTCCCAGTGCAAAAAGGTTTTTTCGGGTTTTGGATCAATTCGACAACATACATGACCTAGTCTTTGTGTATGGCTGTTATAGACATTGGGGGCATCCTTATATAGATTATAGGAAGGGTCTGTCAAAGCTATACGATCAAGTTCATATCAAAAAGGTGATAGATAAATCCTATCAGGAGTGCTTGGCGAGCGACCTGGCCAGGAGGATCCTTAGGTGGGGATTTGACAAGTACTCTAAATGGTATATTGACTCACGATTGCTCCCCAGAGACCACCCCTTGACTCCTTATATAAAAACTCAGACATGGCCACCCAAACATGTAGTAGATTTGGTAGGGGACACATGGCACAGGCTACCAATCACACAGATATTTGAGATCCCTGAGTCAATGGACCCTTCAGAAATACTAGATGACAAGTCGCACTCTTTCACCAGAACAAGACTAGCTTCCTGGCTGTCAGAAAATAGAGGGGGGCCTGTTCCTAGTGAGAAGGTCATTATCACAGCTCTGTCCAAGCCGCCTGTCAATCCTAGAGAGTTTTTAAAATCTATCGACCTCGGAGGATTACCCGATGAAGACTTGATAATTGGCCTCAAGCCAAAGGAGAGGGAGCTGAAGATCGAAGGTCGATTTTTCGCCTTGATGTCTTGGAATCTGAGACTGTACTTCGTTATCACCGAAAAGCTCTTAGCTAATTATATCTTGCCACTCTTTGATGCGCTGACTATGACAGACAACCTGAACAAGGTGTTTAAAAAGTTGATTGATCGAGTAACCGGGCAAGGGCTCTTGGACTACTCACGGGTTACATACGCTTTTCACCTAGACTATGAGAAGTGGAACAATCATCAACGGTCAGAGTCGACAGAAGATGTATTTTCCGTCCTAGATCAGGTGTTTGGATTAAAGAGGGTGTTCTCGAGGACTCATGAGTTTTTCCAGAAGTCTTGGATCTATTATTCGGACAGATCAGACCTCATCGGGCTATGGGAGGACCAAATACACTGCTTAGATATGTCTAACGGCCCGACCTGCTGGAATGGACAAGATGGCGGGCTGGAAGGCTTACGGCAGAAAGGCTGGAGTCTGGTCAGCCTATTGATGATAGACCGAGAGTCTCAGACTAGGAACACAAGGACCAAGATACTGGCGCAAGGAGACAACCAGGTTCTATGTCCGACATATATGTTGTCTCCTGGGCTGTCGAGAGAAGGGCTTCTTTATGAACTGGAGAGCATATCAAGAAATGCCCTATCAATATACCGAGCTATAGAGGAAGGAGCATCCAAGCTGGGGTTGATTATCAAGAAGGAGGAGACCATGTGCAGCTATGACTTTCTCATCTATGGGAAAACTCCATTGTTTCGAGGTAACATCTTGGTGCCGGAGTCAAAAAGATGGGCCAGAGTCTCTTGCATCTCGAACGACCAAATAGTTAACCTTGCCAATATAATGTCAACAGTATCCACCAACGCCTTAACTGTGGCACAACACTCTCAATCTTTGATCAAGCCTATGAGAGACTTTTTGCTTATGTCAGTGCAGGCAGTCTTTCATTACTTGCTGTTTAGCCCCATCTTAAAAGGCAGAGTCTACAAAATTCTAAGTGCTGAGGGGGACAATTTTCTCCTAGCGATGTCAAGAATAATCTATCTGGACCCTTCCTTAGGGGGAGTGTCTGGAATGTCTTTGGGGAGATTTCACATACGCCAGTTCTCAGATCCTGTCTCAGAAGGGTTGTCCTTCTGGAGAGAGATTTGGCTGAGCTCTCACGAGTCTTGGATTCACGCCTTGTGTCAGGAGGCAGGGAACCCCGACCTTGGGGAGAGAACACTCGAGAGCTTCACTCGGCTTCTCGAGGATCCTACTACTTTAAATATCAAGGGAGGGGCAAGCCCTACTATCTTACTCAAGGATGCGATCAGGAAAGCCCTGTATGACGAAGTGGATAAGGTGGAGAACTCTGAGTTCAGAGAGGCAATCCTCTTGTCCAAAACCCATAGGGATAACTTTATACTTTTCTTGAAATCTGTTGAACCTCTGTTTCCCCGATTTCTTAGTGAGCTTTTCAGTTCATCCTTCTTGGGGATTCCGGAGTCAATCATCGGATTGATACAAAACTCTCGGACGATCAGAAGGCAGTTTAGAAAAAGCCTCTCAAGAACTTTGGAGGAGTCCTTTTACAACTCAGAGATCCATGGAATCAACCGGATGACTCAGACACCTCAGCGAGTTGGGAGGGTGTGGCCATGCTCCTCGGAGAGGGCAGATCTTTTGAGGGAAATCTCTTGGGGGAGGAAAGTAGTAGGTACAACAGTTCCTCACCCTTCTGAGATGTTGGGACTGCTTCCTAAGTCCTCTATCTCTTGTACTTGTGGAGCAACAGGAGGAGGGAATCCTAGAGTTTCAGTGTCTGTGCTTCCGTCCTTTGATCAGTCATCCTTTTCAAGAGGCCCTCTAAAGGGATACCTGGGATCATCTACCTCCATGTCAACCCAGCTATTCCATGCTTGGGAGAAGGTCACCAATGTTCATGTAGTAAAAAGGGCCCTCTCACTAAAAGAATCTATAAACTGGTTCATCACAAGAAACTCGAATTTGGCTCAGACTCTGATTAGAAACATCATGTCTCTGACAGGCCCTGATTTTCCTCTAGAAGAGGCCCCTGTGTTCAAAAGAACCGGGTCAGCATTGCATAGGTTCAAGTCCGCCAGATACAGTGAAGGGGGATATTCTTCTGTATGCCCCAATCTCCTCTCTCATATTTCCGTGAGTACAGACACCATGTCTGATTTGACCCAGGACGGGAAGAACTATGATTTCATGTTCCAGCCCTTGATGCTTTATGCGCAGACATGGACATCCGAATTGGTACAAAGAGACACAAGGCTGAAGGACTCTACGTTCCACTGGCACCTCCGATGTAACAGGTGTGTAAGGCCAATAGACGATATCACACTGGAGACCTCTCAGGTCTTCGAGTTTCCGGACGTGTCAAAAAGAATATCTAGGATGGTTTCTGGAGCTGTGCCTCACTTCCAAAAACTCCCTGATATCCGCCTGAAGCCTGGGGATTTTGAATCTTTAAGTGGTAGGGAAAAATCCCGTCACATAGGTTCAGCTCAGGGGCTTCTATATTCGATCTTGGTCGCGATACATGACTCAGGATACAATGACGGAACTATCTTCCCTGTCAACATATATGGCAAGGTCTCCCCTAGAGACTATTTAAGGGGGCTTGCAAGAGGAGTTCTAATAGGGTCGTCCATATGCTTCTTGACCAGAATGACTAACATCAACATTTATAGGCCTCTAGAGTTGATCTCAGGTGTGATCTCATATATCCTCTTGAGGCTGGATAATCACCCATCTTTGTACATAATGCTCAGAGAACCATCTCTTAGAGGAGAGATATTTTCTATACCCCAGAAAATTCCGGCTGCTTACCCGACCACGATGAAGGAGGGTAATAGATCTATCTTGTGTTACCTCCAACATGTGCTGCGCTATGAGCGAGAGGTTATTACAGCATCTCCAGAGAATGACTGGTTGTGGATCTTTTCGGACTTTAGAAGCTCCAAGATGACATACTTAACTCTCATCACTTATCAGTCTCATCTTCTACTTCAGAGGGTTGAAAGAAATCTGTCGAAGAGTATGAGAGCTAACCTGCGACAGATGAGTTCCTTGATGAGGCAGGTACTAGGAGGGCATGGGGAGGACACCTTAGAATCGGATGATGACATTCAAAGGCTATTAAAGGACTCTCTGCGTAGAACGAGGTGGGTGGATCAAGAAGTGCGCCATGCAGCCAGAACTATGACGGGGGATTACAGCCCCAATAAGAAGATGTCACGCAAGGCGGGATGCTCTGAGTGGGTTTGTTCCGCTCAGCAGGTTGCAGTCTCCACCTCGGCTAACCCAGCCCCTGTTTCAGAGCTTGACATAAGGGCTCTCTCCAAGAGGTTTCAGAACCCTCTCATCTCGGGATTAAGAGTGGTTCAGTGGGCAACTGGTGCCCATTATAAACTCAAGCCCATTCTGGATGATCTCAATGTCTTTCCATCCTTATGCCTTGTGGTTGGGGACGGATCAGGAGGAATATCGCGAGCAGTACTCAACATGTTTCCAGATGCCAAGCTTGTATTCAACAGCTTGTTGGAGGTGAATGACCTGATGGCATCCGGAACACATCCGTTGCCTCCCTCAGCCATCATGAGTGGAGGAGATGATATTGTCTCCAGAGTCATAGACTTCGACTCAATCTGGGAAAAGCCATCAGATCTCAGGAACTTGACTACATGGAAGTACTTCCAGTCAGTCCAGAAAAGGGTGAACATGTCTTATGACCTCATCATTTGTGATGCAGAAGTCACTGACATAGCATCAATCAATCGGATAACACTGTTGATGTCCGACTTCGCATTGTCAATAGACGGCCCACTGTATCTGGTCTTCAAAACTTATGGAACTATGCTGGTAAATCCAGAATATAGAGCAATTCAACACCTGTCAAGGGCGTTTCCTTCAGTCACAGGCTTTATAACCCAGATGACCTCATCCTTCTCATCCGAACTATACCTCCGATTTTCCAAGCGAGGAAAATTCTTCCGAGATGCCGAGTACTTAACTTCTTCTACCCTTCGAGAGATGAGCCTCGTCTTGTTCAACTGTAGTAGCCCTAAGAGTGAGATGCAGAGGGCTCGCTCTTTGAATTACCAAGATCTTGTAAGAGGATTTCCAGAGGAGATTATATCCAATCCTTACAATGAAATGATCATAACCTTGATTGACAGTGATGTGGAATCTTTCCTGGTTCATAAGATGGTAGATGACCTAGAATTACAAAGAGGGACTTTATCTAAGATGGCTGTCATTATAGCCATTATGATAGTTTTCTCCAATAGAGTTTTCAATGTTTCTAAACCATTGACCGACCCTTTGTTCTATCCACCATCGGACCCCAAAATCCTGAGGCACTTCAACATATGCTGCAGTACAATGATGTATCTGGCAACGGCTCTAGGTGATGTCCCCAGCTTTGCTAGGCTTCATGACTTGTACAATAGGCCTATAACTTATTACTTTAAGAAGCAGGTTATTCGAGGGAGTATTTATCTGTCTTGGAGTTGGTCTGACGATACCTCAGTGTTCAAGAGGGTGGCCTGCAACTCTAGTTTGAGTCTGTCGTCTCATTGGATCAGGCTTGTTTACAAGATAGTGAAGACCACCAGACTTGTCGGGAGTATTGAAGACTTATCTGGAGAGGTGGTGAGACATCTTCAAGGGTATAACAGGTGGATTACCCTCGAGGACATCAGATCTAGATCATCTCTATTAGACTACAGCTGCTTA
>AFJ97044
ATGATGATCGATCCAGGAGAGGTTTATGATGATCCAGTTGATCCGATTGAGTCAGAAGCCGAACCTAGGGGGACCCCCACTGTTCCTAACATCCTGAGGAACTCTGACTATAATCTCAACTCTCCTCTAATAGAAGATCCTGCCAAATTGATGCTGGAGTGGTTGAAGACAGGAAATAGACCTTACCGGATGGCCCTGACAGACAACTGCTCTAGGTCTTACAAAGTCTTGAAAGATTACTTCAAGAAGCTAGATTTGGGATCCCTCAAAGTGGGGGGGACTGCAGCCCAGTCGATGATCTCTCTTTGGCTGTATGGAGCCCACTCTGAATCAAACAGGAGCCGGAAGTGTATAACTGACTTGGCCCATTTTTATTCCAAGTCATCCCCCATAGAGAAGTTGTTAAATTGCACACTTGGAAATAGAGGACTAAGAATCCCTCCAGAAGGAGTATTGAGTTGCCTTGAAAGGGTTGACTATGATAAGGCATTCGGGAGGTATCTTGCTAATACATATTCCTCTTATCTGTTTTTCCACGTGATTACCTTGTATATGAACGCCCTAGACTGGGATGAAGAGAAAACCATCTTAGCTCTATGGAAAGATTTGACCTCCGTGGATATTGGGAAGGACTTGGTCAAGTTCAAAGATCAAATATGGGGGCTACTAATTGTGACGAAGGACTTTGTTTACTCTCAGAGTTCAAATTGTCTTTTTGACAGGAACTATACACTTATGCTGAAAGACCTTTTTTTATCTCGTTTCAACTCTCTAATGATTCTCCTTTCCCCCCCTGAGCCTCGGTATTCAGACGACTTGATATCTCAGTTATGCCAACTATACATAGCTGGAGATCAAGTTTTGTCCATGTGCGGAAACTCTGGTTATGAAGTCATTAAAATACTAGAGCCATATGTCGTAAACAGTTTAGTCCAGAGGGCAGAGAAGTTTAGACCTCTTATTCATTCTCTAGGGGATTTCCCTGTGTTCATAAAAGACAAGGTGAGTCAACTTGAAGGGACGTTTGGTCCTAGTGCAAAGAGGTTCTTTAGAGTTCTGGATCAATTTGACAACATACATGACCTGGTTTTTGTGTACGGATGTTACAGACATTGGGGGCATCCTTATATAGACTATAGAAAGGGTCTGTCGAAGTTATATGATCAAGTTCATATCAAGAAGGTGATAGATAAGTCCTACCAGGAGTGTCTGGCAAGCGACTTGGCCAGAAGGATTCTTAGGTGGGGGTTTGACAAATATTCCAAGTGGTATATCGACTCGCGACTCCTTGCAAAAGACCATCCCTTGAATCCTTATATCAAAACTCAGACATGGCCACCCAAACACATAGTAGATTTGGTCGGGGATACATGGCATAAACTCCCAATCACACAAATATTTGAAATCCCTGAATCCATGGATCCATCAGAGATACTGGATGACAAGTCACACTCTTTTACCAGAACGAGACTAGCCTCCTGGCTGTCCGAGAACAGAGGGGGGCCTGTTCCAAGCGAGAAGGTCATCATTACAGCTTTATCCAAGCCACCTGTCAATCCCAGAGAGTTTTTAAAATCTATTGATCTCGGAGGATTGCCTGACGAAGACTTGATAATTGGTCTTAAGCCAAAGGAAAGAGAGCTGAAGATTGAAGGTCGATTCTTTGCGTTGATGTCTTGGAATTTAAGATTGTATTTCGTTATCACCGAAAAGCTCCTAGCTAATTATATCTTACCACTCTTTGATGCTCTGACTATGACAGACAACCTGAACAAGGTGTTTAAGAAGCTGATTGACAGGGTGACTGGGCAAGGGCTTCTGGACTATTCAAGGGTTACATATGCTTTCCATCTGGACTATGAAAAGTGGAACAATCACCAAAGGTTGGAGTCAACAGAAGATGTATTTTCAGTCCTGGATCAGGTGTTTGGATTGAAAAGGGTGTTTTCTAGGACTCATGAATTTTTCCAGAAGTCTTGGGTCTATTATTCAGACAGATCAGACCTTATCGGGTTATGGGAGGACCAAATATACTGCTTGGACATGTCCAATGGCCCAACCTGCTGGAATGGCCAAGACGGCGGGCTGGAAGGCTTACGCCAAAAAGGCTGGAGTCTGGTCAGCCTATTAATGATAGACAGAGAATCTCAAACCAGGAACACAAGAACCAAAATACTGGCTCAAGGGGATAACCAGGTTCTATGTCCGACATATATGCTGTCCCCTGGGTTGTCGAGAGAGGGGCTTCTTTATGAATTGGAGAGCATATCTAGGAATGCCCTTTCTATATACCGGGCTATCGAGGAAGGAGCATCCAAACTAGGGCTGATTATTAAGAAGGAAGAGACCATGTGTAGCTATGACTTTCTCATCTATGGGAAAACTCCTTTATTTCGAGGCAATATCTTGGTACCGGAGTCAAAGAGATGGGCCAGAGTCTCTTGTATCTCGAACGACCAGATAGTTAACCTTGCCAATATAATGTCAACCGTGTCCACCAATGCATTGACTGTAGCACAACACTCTCAATCCCTGATCAAGCCGATGAGGGACTTTCTACTTATGTCAGTACAGGCAGTCTTTCATTACTTGTTGTTCAGTCCAATCCTAAAAGGCAGAGTTTACAAGATTTTGAGTGCAGAAGGGGACAACTTTCTTCTGGCGATGTCAAGGATAATCTATCTAGACCCCTCCCTAGGGGGAGTGTCGGGGATGTCTCTTGGGAGATTCCACATACGTCAGTTCTCAGATCCTGTTTCTGAGGGGTTGTCATTCTGGAGAGAAATTTGGCTGAGCTCCCATGAATCTTGGATTCATGCCCTGTGTCAGGAAGCAGGGAACCCAGATCTCGGAGAGAGGACACTCGAGAGCTTCACTAGGCTACTAGAGGATCCCACTACTTTAAATATTAAAGGAGGGGCTAGTCCCACTATCTTACTCAAGGATGCTATCAGAAAGGCCCTGTATGACGAGGTGGACAAGGTGGAAAACTCGGAGTTTAGAGAGGCAATTCTCTTGTCCAAGACCCATAGGGACAACTTTATACTCTTCTTGAAGTCTGTAGAGCCCCTGTTCCCCCGATTCCTCAGTGAGCTTTTCAGCTCGTCTTTCTTGGGGATCCCTGAGTCAATCATTGGATTGATACAAAACTCGCGGACGATAAGAAGACAGTTTAGAAAAAGTCTCTCAAGAACTTTGGAGGAGTCATTTTACAATTCGGAGATTCACGGGATCAACCGGATGACCCAGACACCACAACGAGTTGGGAGGGTGTGGCCGTGCTCTTCTGAGAGAGCAGATCTCTTAAGAGAGATTTCTTGGGGGAGGAAAGTGGTGGGCACAACCGTTCCTCACCCCTCTGAGATGTTGGGGCTGCTTCCCAAGTCCTCTATTTCCTGTACTTGTGGGACAACAGGAGGAGGGAATCCCAGGATTTCAGTGTCTGTACTTCCATCCTTCGATCAGTCATTTTTTTCACGAGGCCCTCTAAAAGGATACTTGGGATCATCCACATCCATGTCGACCCAGTTGTTCCATGCCTGGGAAAAAGTCACCAATGTTCATGTGGTGAAAAGGGCCCTATCACTAAAGGAGTCTATAAACTGGTTCATCACAAGAAACTCGAACCTGGCTCAGACTTTAATCAAAAACATTATGTCTCTGACAGGTCCTGATTTCCCTCTAGAAGAGGCCCCTGTGTTCAAGAGAACAGGGTCAGCCTTGCATAGGTTCAAATCTGCCAGGTACAGTGAAGGAGGATATTCTTCTGTTTGCCCTAATCTCCTCTCTCATATCTCTGTAAGTACAGACACCATGTCTGATCTGACCCAGGATGGGAAGAACTATGACTTCATGTTCCAGCCCTTGATGCTTTATGCGCAAACATGGACATCTGAACTAGTACAAAGGGACACCAGGCTGAAGGATTCTACTTTTCACTGGCATCTTCGATGTAACAAGTGTGTAAGGCCCATAGATGATATCACACTGGAGACCTCCCAGATCTTCGAGTTTCCAGATGTGTCAAAAAGAATATCTAGGATGGTGTCTGGAGCTGTGCCCCACTTTCAAAGACTTCCCGACATCCATCTGAAACCCGGAGATTTTGAATCTCTAAGTGGTAGGGAGAAATCCCGCCATATAGGTTCAGCGCAAGGGCTCTTATATTCAATTTTGGTTGCAGTCCATGACTCAGGATATAATGATGGAACCATCTTCCCTGTCAACATATACAGCAAGGTATCACCTAGAGACTATTTAAGAGGGCTTGCAAGAGGAGTCTTGATAGGGTCCTCAATTTGCTTCTTGACTAGAATGACCAACATCAACATTAATAGGCCTCTTGAATTGATCTCAGGTGTGATTTCATATATCCTCCTGAGACTGGATAATCACCCATCTTTGTACATAATGCTTAGAGAACCGTCTCTTAGGGGAGAAATATTTTCTATACCCCAAAAAATTCCAGCCGCTTACCCGACTACAATGAAGGAAGGCAATAGATCTATTTTGTGTTACCTCCAACATGTGCTGCGATATGAGCGAGAAGTTATTACAGCGTCCCCTGAGAATGACTGGTTGTGGATCTTCTCGGACTTTAGAAGTTCCAAAATGACGTACCTAACTCTCATCACCTATCAGTCTCATCTACTACTTCAGAGAGTTGAAAGAAATCTATCTAAGAGCATGAGAGCTAACCTACGACAAATGAGTTCTCTGATGAGGCAAGTGCTAGGAGGGCACGGAGAAGATACCTTAGACTCGGACGACGACATTCAGAGGCTACTGAAAGACTCTCTGCGCAGAACGAGGTGGGTGGATCAAGAGGTGCGCCATGCAGCCAGAACCATGATCGGGGATTACAGCCCTAACAAAAAGATGTCACGTAAGGCAGGATGTTCTGAGTGGGTTTGCTCCGCCCAGCAGGTTGCGGTCTCCACCTCAGCTAACCCAGCCCCTGTTTCAGAGCTTGACATAAGGACCCTCTCTAAGAGGTTTCAGAACCCTCTTATCTCAGGCTTGAGAGTGGTTCAGTGGGCAACTGGTGCCCATTATAAGCTCAAGCCCATTCTAGATGATCTCAATGTTTTCCCATCCCTATGTCTCGTGGTCGGGGATGGATCAGGAGGGATATCGAGAGCAGTGCTCAACATGTTCCCAGATGCCAGGCTTGTATTCAACAGCCTGTTGGAGGTGAATGACCTGATGGCATCAGGAACACATCCGTTGCCTCCCTCCGCAATCATGAGTGGAGGAGATGACATTGTCTCTAGAGTGATAGACTTTGACTCCATCTGGGAGAAACCATCAGACCTGAGGAACTTGACAACATGGAAGTACTTCCAGTCAGTCCAAAGTAAGGTTAACATGTCTTATGACCTCATCATTTGTGATGCAGAAGTCACTGACATTGCATCAGTCAATCGGATAACACTTTTGATGTCTGACTTCGCATTGTCCATAGATGGCCCGCTTTATCTGGTTTTCAAAACTTATGGAACTATGCTGGTAAATCCAGAATATCGAGCTATCCAACACCTGTCGAGGGCATTCCCCTCAGTCACAGGATTTATAACCCAGATGACCTCGTCTTTTTCATCTGAGCTATATCTCCGGTTCTCCAAACGAGGGAAGTTTTTTCGAGACGCAGAGTACCTGACATCTTCCACCCTTAGAGAGATGAGCCTTGTATTGTTCAACTGCAGCAGCCCCAAGAGTGAGATGCAGAGAGCCCGCTCTTTAAATTATCAGGATCTTGTAAGAGGATTCCCCGAGGAGATTATCTCCAACCCTTATAATGAGATGATCATAACCCTGATTGACAGTGACGTAGAATCTTTCCTGGTTCACAAGATGGTAGACGATCTTGAATTACAGAGAGGAACTCTGTCTAAGATGTCTATCATTATAGCTATTATGATAGTATTCTCCAACAGAGTTTTCAATGTTTCCAAACCGCTGACTGATCCTTTGTTCTACCCACCATCTGACCCCAAAATCTTGAGGCACTTCAACATATGCTGCAGTACAATGATGTATCTGTCGACAGCTTTAGGTGATGTCCCCAGCTTTGCAAGACTTCATGATTTGTACAATAGACCAATAACTTATTACTTCAAGAAGCAGGTCATTCGAGGGAATATTTATCTGTCATGGAGTTGGTCTGACGACACTTCAGTATTTAAAAGGGTGGCCTGTAACTCTAGCTTGAGTCTGTCATCTCACTGGATCAGGCTGATTTACAAGATAGTGAAGACCACTAGACTCATCGGAAGTGTCGAGGATCTATCAAGAGAAGTTGAAAGACACCTTCAAGGGTATAACAGGTGGATCATCCTCGAAGACCTCAGATCTAGATCTTCTCTACTGGACTACAGCTGCTTA
>AAX56085
---ATGCTTGATCCAGGAGAGGTCTATGATGACCCCGTTGATCCAATTGAGTCAGATGCTGAGCCTAGAGGGGCCCCCACTGTTCCCAACATCTTGAGGAACTCTGATTACAATCTCAATTCTCCTTTGATAGAAGACCCTGCCAGACTAATGTTAGAGTGGCTGACAACAGGAAATAGACCTTACCGAATGACCCTGACAGACAATTGTTCCAGGTCATACAAGGTTCTGAAAGATTATTTCAAGAAAGTGGATTTGGGCTCTCTCAAAGTGGGTGGAGCTGCTGCACAGTCAATGATTTCCCTCTGGTTATACGGTGCCCACTCCGAGTCAAACAGAAGCAGGAAATGCATAACAGAATTGGCCCATTTCTATTCCAAGTCATCCCCTATAGAAAAGCTGCTGAATTGTACACTTGGAAATAGAGGGCTGAGAATTCCCCCAGAGGGGGTATTAAGTTGCCTTGAGAGGGTTGACTATGATAAGGCATTTGGAAGATATCTGGCTAACACATATTCCTCTTATCTGTTTTTCCACGTTATCACTCTATACATGAATGCCCTAGACTGGGATGAGGAAAAGACTATCCTAGCTTTATGGAAGGAATTGACCTCAGTGGACATCGGGAAGGACTTAGTCAAGTTCAAAGATCAAATATGGGGACTACTAATTGTGACGAAAGACTTTGTTTATTCTCAGAGTTCTAACTGTCTTTTTGACAGAAACTACACACTTATGCTGAAAGACCTTTTCTTGTCTCGTTTCAATTCTCTAATGATTTTGCTTTCTCCACCGGAACCCCGATATTCAGATGACTTGATATCCCAGCTGTGCCAACTATACATAGCCGGGGATCAGGTCCTGTCCATGTGCGGAAACTCCGGTTATGAAGTTATCAAGATACTGGAGCCGTATGTCGTGAACAGCCTAGTCCAGAGGGCAGAAAGGTTTAGGCCTCTCATTCACTCTCTGGGAGACTTTCCTGTATTTATAAAAGATAAGGTAAGTCAACTCGAGGGGACTTTTGGCCCCAGTGCAAAAAGGTTTTTTGGAGTTCTAGATCAGTTCGACAACATACATGATGTGGTTTTTGTGTACGGTTGTTACAGGCATTGGGGCCATCCCTATATAGATTATAGAAAGGGTCTGTCGAAACTATATGATCAAGTCCACATTAAGAAAGTGATAGATAAATCTTACCAGGAATGTTTAGCAAGCGACTTAGCCAGGAGAATCCTCAGGTGGGGGTTTGATAAGTACTCTAAATGGTATCTTGATTCGCGACTTCTTACCCGAGACCACCCCTTGACCCCTTATATCAAGACTCAGACGTGGCCACCCAAACATATAGTAGATTTGGTAGGAGATACGTGGCATAAGCTCCCGATAACGCAGATTTTTGAAATTCCTGAATCAATGGATCCATCAGAAATACTGGATGACAAATCACACTCTTTCACCAGAACGAGACTAGCTTCTTGGTTGTCAGAGAACAGAGGGGGGCCTGTTCCCAGCGAGAAGGTCATTATCACGGCCTTGTCTAAGCCGCCCGTCAATCCCAGAGAATTTCTAAAGTCTATCGATCTCGGAGGACTGCCTGACGAAGACTTGATAATCGGCCTCAAGCCAAAGGAACGAGAATTGAAGATTGAGGGTCGATTCTTCGCCCTGATGTCATGGAATCTAAGATTGTATTTTGTTATCACTGAAAAGCTTTTGGCCAACTACATCCTGCCACTTTTTGATGCATTGACTATGACAGACAATTTGAACAAGGTGTTTAAAAAGCTGATCGACAGAGTCACTGGACAAGGACTTTTGGACTACTCGAGGGTCACATACGCTTTCCACCTTGACTATGAGAAATGGAACAATCATCAAAGATTGGAGTCGACAGAGGATGTATTTTCTGTCCTAGATCATGTGTTTGGACTAAAAAGGGTGTTTTCTCGAACACACGAGTTTTTTCAGAAGTCCTGGATCTACTACTCAGATAGATCAGACCTCATCGGGTTGTGGGAGGATCAGATATATTGCTTAGATATGTCCAACGGCCCGACTTGCTGGAATGGTCAGGATGGTGGGCTGGAGGGGTTAAGGCAGAAGGGTTGGAGTCTAGTCAGCCTATTAATGATAGATAGAGAATCCCAAACCAGGAACACAAGAACTAAGATATTAGCTCAAGGGGACAACCAAGTTCTATGTCCGACATATATGTTGTCGCCAGGGCTATCTCGAGAAGGGCTCCTCTATGAGTTGGAGAGCATATCAAGGAATGCGCTTTCAATATATCGGGCCATCGAGGAAGGAGCTTCTAAACTAGGGCTGATCATCAAGAAAGAAGAGACCATGTGTAGTTACGACTTCCTCATCTACGGGAAGACTCCTTTGTTTCGAGGTAACATCTTAGTGCCTGAATCTAAAAGATGGGCCCGGGTCTCTTGCATCTCTAATGACCAAATAGTCAACCTGGCCAATATAATGTCGACAGTATCCACCAATGCGCTGACAGTAGCACAACACTCTCAGTCTCTGATCAAACCGATGAGGGACTTTCTGCTCATGTCAGTGCAGGCAGTCTTTCACTACCTGTTGTTTAGCCCAATCTTGAAAGGCAGAGTTTACAAGATTTTAAGTGCTGAAGGGGAGAGTTTTCTTTTAGCTATGTCGAGAATAATCTACTTAGATCCCTCTTTGGGAGGAGTGTCTGGAATGTCTCTTGGAAGGTTCCATATACGTCAATTCTCAGATCCTGTCTCTGAAGGGTTGTCCTTCTGGAGAGAAATTTGGTTAAGCTCCCATGAGTCCTGGATACACGCGTTATGTCAAGAGGCCGGGAACCCAGATCTGGGAGAGAGGACACTCGAAAGCTTCACTCGCCTTCTGGAGGATCCTACCGCTTTAAATATCAAAGGAGGGGCTAGTCCCACCATCTTACTCAAGGATGCAATCAGGAAGGCTCTGTACGACGAGGTGGACAAGGTGGAAAATTCCGAGTTTAGAGAGGCAATCCTGCTGTCCAAGACCCATAGGGATAACTTTATACTTTTCTTAAAATCCGTTGAGCCTCTTTTTCCTCGATTCCTCAGTGAACTTTTCAGTTCATCCTTTTTAGGAATCCCCGAGTCAATCATTGGGTTGATACAGAATTCTCGGACAATAAGAAGGCAGTTTAGAAGGAGTCTATCAAGAACTTTAGAAGAGTCTTTTTACAACTCAGAGATCCATGGGATCAATCGGATGACCCAGACACCTCAAAGGGTCGGAAGGGTGTGGCCTTGCTCCTCCGAGAGGGCAGACCTCTTAAGGGAGATCTCTTGGGGAAGAAAAGTAGTAGGCACGACAGTTCCTCACCCTTCTGAGATGTTGGGGTTACTTCCCAAATCTTCTATTTCTTGTCCTTGCGGAGCAACGGGAGGAGGCAACCCTAGAGTCTCGGTATCAGTACTCCCGTCTTTCGATCAGTCATTCTTCTCACGAGGCCCTCTAAAAGGGTACTTGGGCTCGTCCACCTCCATGTCGACCCAGCTATTCCATGCCTGGGAAAAAGTCACTAACGTTCATGTGGTCAAAAGAGCCTTATCATTAAAAGAATCTATAAACTGGTTTATTACAAGAAATTCCAACCTGGCTCAAACTCTAATTAGAAACATCATGTCTCTGACAGGCCCTGATTTTCCTCTAGAAGAAGCTCCTGTCTTCAAGAGAACAGGGTCAGCGTTGCACAGGTTCAAGTCTGCAAGATACAGCGAGGGAGGGTATTCCTCTGTCTGCCCCAATCTCCTCTCACATATTTCTGTTAGTACAGACACTATGTCTGATTTGACCCAAGACGGGAAAAACTACGATTTCATGTTTCAGCCCTTGATGCTTTATGCGCAAACATGGACATCGGAGCTGGTGCAAAAAGACACAAGGCTGAGAGACTCCACGTTTCATTGGCACCTTCGGTGCAACAGGTGTGTAAGGCCTATTGATGATATCACACTGGAGACTTCTCAGATTTTTGAGTTTCCGGACGTGTCAAAAAGAATATCTAGAATGGTTTCTGGAGCTGTGCCCCACTTTCAGAAACTTCCTGATATCCGCCTAAAGCCCGGTGACTTTGAGTCTCTGAGTGATAGAGAAAAGTCTCGCCACATAGGATCGGCTCAGGGGCTCTTATATTCAATCTTAGTGGCAATTCATGACTCAGGATACAATGATGGCACCATCTTTCCTGTCAACATATATGGCAAGGTCTCCCCTAGGGATTATCTGAGGGGGCTCGCAAGAGGAGTCTTGATAGGGTCCTCGATTTGCTTCTTGACAAGAATGACAAATATCAACATTAATAGACCTCTTGAATTGATCTCCGGGGTAATCTCCTATATCCTCCTAAGACTAGATAATCACCCCTCTTTATATATAATGCTCAGAGAACCGTCCCTTAGAGGAGAGATATTCTCTATCCCTCAGAAGATCCCTGCTGCTTATCCGACCACTATGAAAGAGGGCAACAGATCAATTTTGTGTTACCTCCAACATGTGTTACGCTATGAGCGCGAGGTGATCACGGCATCTCCGGAGAATGACTGGTTGTGGATCTTCTCAGACTTTAGGAGTGCCAAAATGACATACCTGACTCTTATTACTTACCAGTCTCATCTTCTACTTCAGAGGGTCGAGAGAAATTTGTCTAAGAGTATGAGAGCTAACTTGCGACAAATGAGTTCCTTGATGAGGCAGGTGTTGGGAGGGCATGGAGAAGACACCTTGGAGTCAGATGATGATGTTCAACGACTATTGAAAGACTCTCTGAGAAGGACAAGGTGGGTTGATCAGGAAGTCCGCCATGCAGCTAGAACCATGACAGGAGATTATAGTCCCAACAAGAAATTATCTCGCAAGGCAGGAGGCTCAGAGTGGGTTTGCTCTGCTCAACAGGTTGCAGTCTCCACCTCAGCTAACCCAGCCCCTGTCTTAGAGCTTGACATAAGGGCCCTCTCCAAGAGGTTTCAAAACCCCTTGATCTCAGGCCTGAGAGTAGTTCAGTGGGCAACTGGCGCTCATTATAAGCTTAAGCCGATTCTAGACGATCTCAACGTTTTCCCATCTCTATGTCTAGTAGTTGGAGATGGGTCGGGTGGGATATCAAGGGCAGTACTCAACATGTTTCCAGACGCCAAACTTGTGTTCAACAGCTTGTTAGAGGTAAATGACCTAATGGCTTCCGGAACACATCCACTGCCTCCTTCAGCAATCATGAGCGGAGGAGACGACATTGTTTCCAGAGTGATAGATTTTGACTCAATCTGGGAAAAACCGTCAGACCTGAGAAACTTGACAACCTGGAAATACTTCCAGTCAGTCCAAAAACAGGTAAACATGTCTTATGACCTCATTATTTGTGACGCGGAAGTTACTGACATTGCATCTATCAATAGAATAACCTTGTTGATGTCTGATTTTGCATTGTCTATAGACGGGCCCCTTTGTTTAGTTTTCAAAACTTACGGGACTATGCTAGTAAACCCAGACTATAACGCGATTCAACAGCTGTCAAGAGCGTTCCCTTCGGTCACAGGATTTATAACTCAAGTAACTTCGTCATTTTCTTCTGAGCTCTATCTTCGATGTTCCAAACGGGGGAAATTTTTCCGAGATGCTGAGTACCTGACCTCCTCCACCCTTCGAGAGATGAGCCTGGTCTTATTCAATTGTAGCAGCCCAAAGAGTGAGATGCAGAGAGCTCGCTCCTTAAATTATCAAGATCTTGTAAGGGGATTTCCCGAAGAGATCATATCAAATCCTTATAATGAAATGATCATAACTCTAATTGACAGTGACGTGGAATCTTTCCTGGTCCACAAGATGGTGGATGATCTTGAGTTACAGAGGGGAACTCTGTCCAAAGTGGCTATCATTATAGCCATTATGATAGTCTTTTCCAATAGAGTATTCAACGTTTCCAAACCGTTGACTGACCCGTTGTTCTATCCGCCGTCTGACCCTAAGATCCTGAGGCACTTCAACATATGTTGCAGTACCATGATGTATCTATCTACCGCTCTAGGCGATGTCCCCAGTTTTGCGAGACTTCATGACCTGTATAACAGACCTATAACTTATTACTTCAGAAAGCAAGTCATTCGAGGGAATATTTATCTTTCCTGGAGTTGGTCCGATGATACTGCGGTGTTCAAAAGGGTGGCCTGTAACTCTAGCCTGAGTCTATCATCTCACTGGATCAGGTTGATTTACAAGATAGTGAAAACCACTAGACTGGTTGGAAACATTGAGGACCTATCAGGAGAGATAGAGAGACACCTTCGTGGGTACAACAGGTGGATTACCCTTGAAGACATCAGATGTAGATCATCTCTACTTGATTACAGCTGCTTG
>AFN24174
---ATGATTGATCCAGGGGAGGTTTATGATGACCCCATTGATCCGATTGAGTCAGAGGCTGAGCCGAGAGGGAACCCCACTATCCCAAACATCTTAAGAAACTCTGACTACAACCTCAATTCCCCTCTAATAGAGGATCCAGCCAGATTAATGTTAGAATGGCTGAAAACAGGAAACAGGCCTCTCCGAATGACTCTGACAGACAACTGCTCTAGGTCTTACAAAGTTTTGAGAGATTACTTCAAGAAAGTGGATCTAGGATCTCTTAAAGTGGGCGGAGCTGCAGCACAATCTATGATCTCCCTTTGGCTGTACGGTGCCTACTCTGAATCGAACAGGAGCCGGAAGTGTATAACCGATTTGGCTCAGTTCTATTCCAAGTCTTCCCCCATAGAGAGACTGTTAAACTGCACACTCGGAAATAGAGGGCTGAGAATCCCCCCAGAGGGGGTCCTAAGTTGTCTTGAAAGAGTCGATTACGATAAAACATTTGGGCGGTATCTGGCTAACATATACTCCTCTTATTTATTCTTTCACGTGATCACCCTGTACATGAACGCCTTGGACTGGGATGAGGAAAAGACCATCCTAGCACTGTGGAGGGATTTAGTGTCAATAGATACTGGAAAGGATTTGGTCAAGTTTAAAGATCAAATATGGGGATTGCTGATTGTGACCAAGGATTTCGTGTACTCCCAAAGTTCTGGCTGTCTCTTTGATAGAAATTATACACTTATGCTGAAAGACCTTTTTCTGTCTCGGTTCAACTCTCTAATGATTCTTCTTTCTCCTCCGGAACCCAGATATTCAGATGACCTGATATCTCAGCTGTGTCAGCTATATATCGCAGGAGATCACGTCTTGTCCATGTGCGGGAACTCTGGTTATGAAGTCATCAAAATATTGGAGCCATACGTTGTGAACAGCTTGGTCCAGAGGGCAGAAAAGTTTAGGCCTCTCATTCATTCCCTAGGGGATTTCCCTGTGTTTATAAGAGATAAGGTGGGTCAACTTGAAGGAACATTTGGCCCTAGTGCAAAAAGGTTCTTCAAGGTTCTGGATCAATTCGACAACATACACGACTTAGTCTTTGTATACGGCTGTTACAGGCATTGGGGGCATCCTTACATAGATTATAGAAAGGGTTTGTCGAAGCTATATGATCAAGTCCACATCAAGAAGGTGATAGATAAATCCTATCAGGAGTGTCTGGCTAGCGACTTGGCCAGAAGGATCCTCAGGTGGGGATTTGATAAGTACTCCAAATGGTATCTTGACTCGAGACTTCTTTCGAGGGACCACCCCCTGACTCCTTATATCAAAACCCAGACATGGCCTCCCAAACATATAGTAGATTTGGTGGGCGACACCTGGCACAAGCTCCCGATCACCCAGATCTTCGAGATCCCCGAATCAATGGACCCTTCTGAAATACTAGATGATAAATCACACTCTTTCACTAGAACAAGACTAGCGTCATGGCTATCAGAGAACAGAGGAGGACCGGTCCCTAGTGAGAAGGTCATTATTACGGCTCTTTCCAAACCTCCTGTCAACCCCAGAGAGTTCCTGAAATCTATAGACCTTGGAGGACTGCCGGACGAAGATTTGATAATCGGCCTCAAACCTAAGGAAAGGGAGCTGAAAATCGAAGGTCGGTTTTTCGCCTTAATGTCCTGGAATCTGAGGTTGTATTTTGTCATCACAGAGAAGCTCCTAGCCAATTATATCTTGCCACTTTTTGATGCACTGACTATGACAGACAACTTGAACAAAGTGTTTAAAAAGCTGATCGACAGAGTCACCGGACAGGGGCTTTTAGACTATTCAAGGGTTACATACGCCTTTCACCTGGACTATGAGAAGTGGAACAATCATCAGAGGCTGGAATCGACAGAAGATGTATTTTCTGTGCTGGATCAGGTGTTTGGATTGAAGAGGGTGTTCTCCAGAACTCATGAGTTTTTTCAGAAGTCTTGGATTTATTATTCAGACAGATCCGACCTCATCGGGTTGTGGGAGGATCAAATATACTGTTTGGACATGTCAAACGGCCCGACATGCTGGAACGGCCAAGATGGCGGGCTAGAGGGTTTGCGGCAGAAGGGATGGAGTCTGGTTAGCTTATTAATGATAGATCGTGAATCTCAGACCAGGAACACAAGAACTAAGATACTAGCCCAGGGGGACAACCAGGTTCTATGTCCAACATATATGTTGTCACCGGGGCTATCTAGAGAGGGACTTCTCTACGAGTTGGAGAGCATATCAAGAAATGCCCTGTCAATATACCGTGCTATTGAGGAGGGGGCATCCAAACTGGGGCTTATCATAAAGAAGGAAGAGACCATGTGTAGCTATGACTTTCTCATCTATGGAAAGACCCCTCTGTTTCGAGGTAACATTTTGGTGCCTGAGTCCAAAAGATGGGCTAGAGTCTCCTGTATTTCCAACGACCAAATAGTCAATCTTGCCAATATAATGTCAACGGTATCCACAAATGCATTGACTGTAGCACAACACTCTCAGTCTTTGATTAAACCGATGAGGGACTTTTTGCTTATGTCAGTACAAGCCGTTTTCCATTACTTGCTGTTTAGCCCCATCTTGAAAGGCAGAGTTTACAAGATCCTGAGTGCCGAAGGGGACAATTTTCTTCTAGCTATGTCTAGAATCATCTATTTAGACCCCTCATTGGGGGGAGTATCTGGAATGTCTCTTGGAAGGTTCCACATACGTCAGTTCTCGGATCCTGTCTCAGAGGGGTTGTCTTTCTGGAGAGAGATCTGGCTAAGCTCTAATGAGTCTTGGATTCATGCGCTGTGTCAAGAAGCAGGAAACCCAGATCTGGGAGAGAGGACTCTGGAGAGCTTTACTCGCCTTCTCGAAGATCCTACTACCCTAAATATTAAAGGAGGGGCAAGTCCTACCATTCTTCTCAAGGATGCAATCAGAAAAGCCCTATATGATGAGGTAGACAAAGTGGAGAACTCAGAGTTTAGAGAAGCGATCCTCTTGTCCAAGACCCATAGGGATAACTTTATACTTTTCTTGAAGTCTGTTGAGCCTTTGTTTCCCCGATTTCTCAGTGAACTCTTCAGTTCATCCTTCTTGGGGATTCCTGAGTCAATCATTGGGCTGATACAAAATTCCAGAACAATAAGAAGGCAGTTCAGGAGGAGTCTCTCAAGAACATTAGAAGAGTCCTTCTATAACTCAGAGATCCATGGGATCAACCGGATGACCCAAACTCCCCAAAGGGTCGGAAGGGTTTGGCCCTGCTCCTCTGAGAGAGCAGATCTCCTAAGAGAGATCTCATGGGGGAGGAAGGTGGTTGGAACAACAGTCCCTCACCCCTCTGAGATGTTGGGGCTACTTCCAAAGTCCTCGATCTCATGCACTTGTGGAGTAGCAGGAGGGGGAAATCCTCGAATATCAGTGTCTGTGCTCCCATCTTTTGATCAGTCATTTTTTTCGAGAGGCCCTCTGAAGGGATACCTGGGCTCATCCACTTCCATGTCGACCCAGCTATTCCACGCCTGGGAGAAAGTCACCAATGTTCATGTGGTGAAAAGAGCCCTGTCACTCAAGGAGTCTATAAATTGGTTCATTACAAGAAACTCAAATCTGGCCCAAACTTTGATCAGGAACATAATGTCTCTAACAGGCCCAGACTTCCCACTGGAAGAGGCCCCTGTCTTCAAGAGGACAGGGTCTGCCCTACATAGGTTCAAGTCAGCCAGGTACAGTGAAGGGGGATACTCTTCTGTTTGTCCAAATCTCCTCTCTCACATCTCTGTCAGCACAGACACGATGTCAGACTTGACTCATGATGGGAGAAACTATGACTTTATGTTTCAACCGTTGATGCTTTACGCGCAAACATGGACATCAGAACTGGTGCAAAAAGACACACGGCTGAAAGACTCCACCTTTCATTGGCATCTTCGATGTAACAAGTGCATAAGGCCAATTGATGATATTACCCTTGAGACTTCTCAGGTCTTTGAGTTCCCGGATGTTTCAAGAAGAATATCTAGAATGGTCTCTGGGGCTGTGCCTCATTTTCGGAAACTTCCTGATATTCGTTTAAGACCAGGTGATTTCGAGTCTCTAAGCGGTAAGGAGAAGTCGCGCCATATAGGGTCGGCCCAAGGGCTCTTGTATTCAATCTTGGTTGCGATCCATGACTCGGGGTATAATGATGAAACCATTTTCCCTGTCAACATTTATAGCAAGGTATCCCCTAGAGACTATTTGCGAGGGCTCGCGAGAGGAGTCTTGATAGGGTCTTCGATTTGCTTCTTGACAAGAATGACAAACATTAACATCAATAGACCTCTTGAACTGATCTCAGGGGTGATTTCATACATCCTCTTGAGGCTGGACAATCACCCATCCTTGTACATAATGCTCAGAGAGCCATCTCTTAGAGGAGAGATATTTTCTATTCCCCAAAAAGTTCCCGCTGCTTACCCGACCACGATGAAAGAAGGTAACAGATCTATTTTGTGCTATCTCCAACACGTGTTGCGCTACGAACGAGAGGCAATCACAGCATCTCCAGAGAATGACTGGTTGTGGATCTTCTCAGACTTTAGAAGCTCCAAGATGACGTATCTGACTCTCATCACCTACCAGTCTCATCTTTTACTTCAGAGGGTTGAGAAAAATCTCTCCAAAAGTATGAGGGCCAACTTACGACAAATGAGCTCTCTAATGAGGCAAGTACTGGGAGGCCATGGTGAGGACACCTTAGAGTCAGACGAAGACATTCAGAGGCTGTTAAAAGACTCTTTGCGCAGGACAAGGTGGGTAGATCAGGAGGTACGCCATGCAGCGAGAACCATGACAGGAGGTTACAGCCCCAACAAGAGAATGTCACGCAAAGCAGGGTGTTCAGAGTGGGTCTGCTCTGCTCAACAGGTTGCAGTTTCAACCTCAGCTAACCCAGCCCCTGCCTCCGAGCTGGACATCAGGGCCCTCTCTAGAAGGCTTCAAAACCCGTTGATCTCGGGCCTGAGAGTGGTTCAGTGGGCGACAGGGGCCCATTATAAACTCAAACCTATTCTGGATGGTCTCAATGTATTCCCGTCCTTATGTCTGGTGGTCGGGGATGGATCAGGGGGGATATCAAGAGCGGTACTTAACATGTTTCCGGATGCCAGGCTTGTATTCAATAGCTTGTTAGAAGTAAATGACCTGATGGCGTCAGGGACACATCCGTTGCCCCCTTCTGCAATCATGAGCGGAGGAGATGACATCATCTCTAGGGTAATTGACTTTGACTCCATCTGGGAGAAACCTTCTGACTTGAGGAACTTGACCACGTGGAAGTACTTCCAGTCAGTCCAAGAACAAGTAAATATGTCCTATGACCTCATTATTTGTGATGCAGAGGTCACTGACATTGCATCAATCAACCGAATAACCCTGCTAATGTCTGATTTTGCATTGTCCATAGATGGCCCACTTTACCTGGTCTTCAAAACTTATGGTACCATGCTTGTAAATCCGGACTACAGAGCAATTCAACACCTGTCCAGAGCGTTTCCTGCGGTCACTGGATTTATAACTCAGATGACTTCTTCTTTCTCATCCGAGCTATACCTCAGATTCTCAAAACGAGGGAAATTCTTTCGGGATGCAGAATATTTGACATCCTCTACTCTTCGAGAAATGAGCCTAGTACTATTCAACTGTAGCAGCCCCAAGAGCGAGATGCAAAGAGCCCGCTCTCTAAATTACCAGGATCTTGTAAGAGGATTTCCAGATGAGATCATATCCAATCCTTACAATGAAATGATCATAACTCTGATTGATAGCGATGTAGAATCTTTCCTAGTTCACAAGATGGTAGATGATCTAGAGTTACAGCGAGGGACTTTGTCTAAAGTTTCTATTATTATAGCCATCGTGATAGTCTTCTCCAATAGGGTGTTCAATGTTTCGAAACCGCTGACTGACCCTTTGTTCTATCCGCCATCTGATCCCAAAATCTTGAGACATTTCAACATATGTTGCAGTACTATGATGTACCTGTCCACTGCCTTGGGGGATGTGCCCAGCTTCGCGAGACTTCATGACCTGTACAATAGACCCATAACTTATTATTTCAGGAAACAAGTCATTCGGGGGAATATTTATCTGTCCTGGAGTTGGTCTGAAGACACCTCAGTGTTTAAGAGGGTGACTTGCAACTCTAGCTTGAGTCTCTCATCTCACTGGATCAGGCTGATCTACAAAATAGTGAAGACCACCAGACTTGTCGGAAGGATAGAAGACCTGTCTGGGGAGGTAGAGAGGCACCTTCGAGGGTACAACAGGTGGATTACTCTAGATGACATTAGATCCAGATCATCTCTTTTAGATTATAGCTGCTTG
>AFN24259
---ATGCTAGATCCGGGAGAGGTCTATGATGACCCTATTGATCCAATCGAGTCAGAGGCCGAACCCAGAGGAGCCCCCACTGTCCCAAACATCTTGAGGAACTCTGATTACAATCTCAACTCTCCTTTAATAGAGGATCCGGCCAGACTAATGTTAGAATGGCTGAAGACAGGGAACAGACCTTATCGGATGACTCTGACAGACAATTGCTCCAGGTCTTACAAAGTTTTGAAAGATTATTTCAAGAAAGTAGATTTGGGTTCTCTCAAAGTGGGAGGAGCTGCTGCACAATCAATGATTTCTCTCTGGCTGTATGGTGCCCACTCTGAGTCGAACAGGAGTCGGAGATGCATAGCCGAATTAGCTCATTTCTATTCCAAGTCATCCCCCATAGAGAAGCTGTTGAATTATACACTAGGAAACAGAGGGCTGAGAATCCCCCCAGAGGGGGTATTAAGTTGCCTTGAGAGGGTCGATTATGATAAGGCATTTGGGAGGTATCTGGCCAACACGTATTCCTCTTATTTGTTTTTTCACGTAATTACATTATACATGAATGCCCTAGACTGGGACGAGGAGAAAACCATCCTAGCCCTGTGGAAAGATTTAAACTCAGTGGATATCGGGAGGGACTTGGTTAAATTCAAGGATCAAATATGGGGACTGCTCATTGTAACAAAGGACTTTGTTTACTCTCAGAGTTCTAACTGTCTTTTTGACAGAAACTACACACTTATGCTAAAGGATCTTTTCTTGTCTCGCTTCAACTCCTTAATGATTTTGCTTTCTCCCCCCGAGCCCCGATACTCGGATGATTTGATATCTCAGCTATGCCAGTTATACATCGCGGGGGATCAAGTCTTGTCCATGTGTGGGAACTCCGGCTACGAAATTATCAAGATATTGGAGCCATATGTCGTGAACAGTTTGGTCCAGAGGGCAGAGAAGTTTAGGCCTCTCATCCACTCCTTGGGAGACTTTCCTGTATTCATAAAAGACAAGGTGAATCAGCTTGAAGGGACTTTCGGTCCCAGTGCAAAAAGGTTTTTTAGGGTTCTAGATCAATTCGACAACATACATGACCTAGTTTTTGTGTATGGCTGTTACAGACACTGGGGCCACCCCTATATAGATTATCGAAAGGGGCTGTCAAAACTATATGATCAAGTACACATTAAGAAAATGATAGATAAGTCGTACCAGGAGTGTTTAGCAAGTGACCTAGCCAGAAGGATCCTCAGATGGGGATTTGACAAGTACTCCAAGTGGTATCTAGATTTGAGATTCCTTGCCCGAGACCACCCCTTGACTCCTTATATCAAAACCCAGACATGGCCCCCCAAACATATAGTAGACTTGGTGGGGGATACATGGCACAAACTCCCGATAACGCAGATCTTTGAGATCCCTGAATCGATGGACCCGTCAGAAATACTAGATGACAAATCACATTCTTTCACCAGGACAAGATTAGCTTCTTGGCTGTCAGAGAACCGAGGAGGGCCTGTTCCTAGTGAGAAGGTCATTATCACAGCCCTGTCCAAACCACCTGTCAATCCCCGGGAGTTTTTGAAATCTATAGACCTCAGAGGACTGCCGGATGAGGACTTGATAATTGGCCTCAAACCGAAGGAACGAGAGTTGAAGATTGAGGGCCGATTCTTTGCCCTGATGTCATGGAATTTAAGATTGTATTTTGTCATCACTGAGAAGCTCTTAGCCAACTACATCCTGCCGCTTTTTGATGCACTAACTATGACAGACAACCTGAACAAGGTGTTTAAAAAGTTGATCGACAGAGTCACTGGACAAGGGCTTTTGGATTATTCGAGGGTCACATACGCATTTCATCTGGACTATGAGAAGTGGAACAATCATCAAAGATTGGAGTCAACAGAAGACGTTTTTTCTGTCTTAGATCATGTGTTCGGATTGAAAAAAGTGTTTTCTAGAACACATGAGTTTTTTCAGAAGTCCTGGATCTATTATTCAGATAGGTCAGACCTCATTGGGTTATGGGGGGATCAAATATATTGCTTGGATATGTCTAATGGGCCGACCTGCTGGAATGGCCAAGACGGCGGGCTCGAGGGCTTACGGCAGAAGGGCTGGAGTCTTGTCAGCTTATTGATGATAGATAGAGAATCTCAAACCAGGAACACAAGAACCAAGATACTAGCTCAAGGAGACAACCAGGTTCTGTGTCCGACATACATGTTGTCACCGGGGCTGTCTCAAGAGGGACTCCTCTATGAGTTGGAGAGTATATCAAGGAATGCACTCTCAATATACCGAGCTATCGAGGAAGGAGCATCTAAACTGGGGCTGATCATCAAGAAAGAGGAGACCATGTGTAGTTATGACTTTCTCATATATGGGAAAACTCCCTTGTTTCGAGGCAACATATTAGTGCCTGAGTCCAAAAGATGGGCCCGAGTCTCCTGCATCTCCAACGACCAAATAGTCAACCTAGCCAATATAATGTCGACAGTATCCACCAATGCGCTAACAGTGGCACAGCACTCTCAATCTTTGATTAAACCGATGAGGGATTTCCTGCTCATGTCAGTACAGGCAGTTTTTCACTACCTGCTGTTTAGCCCAATCTTAAAGGGGAGAGTTTACAAGATTCTGAGTGCTGAAGGGGAGAGCTTTCTCCTAGCCATGTCACGGATAATTTACCTAGATCCTTCTTTGGGAGGGGTGTCCGGGATGTCTCTCGGAAGGTTCCATATACGTCAGTTTTCAGACCCTGTCTCTGAAGGGTTGTCATTCTGGAGGGAGATCTGGTTAAGCTCCCACGAATCCTGGATTCACGCATTGTGTCAAGAAGCTGGGAACCCAGATCTTGGGGAGAGAACACTTGAGAGCTTCACTCGCCTTTTAGAAGATCCTACCACCTTAAATATCAAGGGAGGGGCCAGCCCTACCATCTTACTCAAGGATGCTATCAGAAAGGCTCTGTACGACGAGGTTGATAAGGTAGAGAATTCAGAATTTCGAGAGGCAATCCTGCTGTCTAAGACCCATAGAGACAACTTCATACTCTTTTTAAAATCTGTTGAGCCCCTCTTCCCTAGATTTCTCAGTGAGCTCTTCAGTTCATCTTTCTTGGGAATCCCAGAATCAATCATCGGACTAATACAGAACTCCCGGACCATAAGAAGGCAGTTTAGAAAAAATCTCTCAAGAACTTTAGAAGAGTCCTTCTACAACTCGGAGATCCACGGGATTAATCGGATGACCCAAACACCTCAAAGGGTCGGAAGGGTGTGGCCTTGCTCTTCGGAGAGGGCAGATCTGCTTAGGGAAATCTCTTGGGGGAGAAAAGTGGTAGGCACGACAGTCCCTCACCCCTCTGAGATGTTGGGGTCACTTCCTAAATCCTCCATCTCCTGCACTTGTGGGGCAACAGGGGGGGGCAATCCTAGAGTCTCCGTATCAGTACTCCCGTCCTTTGATCAGTCATTTTTTTCACGAGGCCCCCTAAAAGGGTATTTGGGCTCGTCCACCTCCATGTCAACCCAGCTGTTCCATGCATGGGAAAAAGTCACTAATGTTCATGTGGTGAAGAGGGCTCTATCGTTAAAAGAATCTATAAACTGGTTTATCAATAGGAATTCTAATTTGGCTCAAACTTTAATTAGGAACATCATGTCTCTGACAGGCCCTGATTTTCCTCTAGAAGAGGCCCCTGTTTTCAAAAGGACAGGGTCAGCCTTGCATAGGTTCAAATCTGCCAGATACAGTGAAGGAGGGTATTCCTCTGTTTGTCCCAACCTTCTCTCTCATATCTCTGTCAGTACAGACACTATGTCTGATCTGACTCAAGACGGGAAGAACTATGATTTCATGTTCCAGCCATTGATGCTTTATGCACAAACATGGACATCAGAGCTGGTACAGAGAGATACAAGGTTGAGAGACTCTACATTTCACTGGCACCTTCGGTGCAACAGGTGTGTGAGGCCCATTGACGATACAACACTGGAAACTTCTCAAATCTTCGAGTTTCCAGATGTGTCAAAAAGGATATCCAGGATGGTATCTGGAGCCGTCCCTCACTTTCAAAAGCTTCCTGATATTCGTCTGAAACCAGGTGATTTTGAATCTTTAAGTAGTAGAGAAAAGTCTCGCCACATAGGGTCGGCTCAGGGGCTCTTATACTCAATCTTAGTAGCAATTCACGACTCAGGATATAACGATGGGACCATCTTCCCTGTCAACATATACGGCAAAGTCTCTCCTAGAGACTACTTGAGAGGGCTCGCAAGAGGGGTCTTGATAGGGTCTTCGATTTGCTTCTTGACACGAATGACAAACATCAACATTAACAGACCTCTTGAATTGATTTCAGGAGTGATATCATATATCCTTCTGAGACTGGATAATCATCCCTCTTTGTATATAATGCTTAGAGAACCATCTCTTAGAGGGGAGATATTTTCTATCCCCCAGAAAATCCCCGCCGCTTACCCGACTACTATGAAAGAAGGCAACAGATCGATCTTGTGTTACCTCCAACATGTGCTGCGCTATGAACGAGAGGTAATCACTGCGTCCCCGGAGAATGACTGGCTGTGGATCTTCTCAGACTTTAGAAGTGCCAAAATGACGTACCTAACCCTCATCACTTACCAGTCTCATCTCCTACTCCAGAGAGTTGAGAGAAACTTGTCTAAGAGTATGAGAGCTACTCTGCGACAAATGAGTTCCTTAATGAGGCAAGTGCTGGGTGGGCACGGAGAAGATACCTTGGAGTCAGACGACGACATTCAACGATTACTAAGAGACTCTTTGCAAAGGACAAGGTGGGTAGATCAAGAGGTGCGCCATGCAGCTAGAACCATGAATGGGGATTACAGCCCCAACAAGAAAGTGTCCCGCAAAGCGGGATGTTCAGAATGGGTCTGCTCTGCTCAACAGGTTGCGGTCTCCACTTCAGCCAACCCGGCCCCTGTCTCGGAGCTTGACATTAGGGCCCTCTCTAAGAGGCTGCAAAACCCATTGATCTCTGGCCTGAGAGTGGTTCAGTGGGCAACCGGCGCCCACTATAAGCTTAAGCCGATTCTCGATGATCTAAATGTTTTCCCATCCCTCTGTCTTGTAGTTGGAGACGGATCAGGGGGAATATCAAGGGCAGTTCTCAACATGTTTCCAGATGCCAAGCTTGTGTTCAACAGCTTATTAGAGGTGAACGATCTGATGGCTTCTGGAACACATCCATTGCCTCCTTCCGCAATCATGAGTGGAGGGGATGACATCCTCTCCAGAGTGATAGACTTCGACTCGATTTGGGAAAAGCCTTCCGACCTGAGGAACTTGGCTACCTGGAGATACTTCCAGTCAGTCCAAAAACAGGTCAACATGTCTTATGACCTCATTATTTGTGATGCAGAAGTTACTGACATTGCATCTATCAACCGGATAACTCTGTTGATGTCTGATTTCGCATTGTCTATAGATGGACCACTTTATCTAGTCTTCAAAACTTACGGGACTATGCTAGTAAACCCAGACTATAAAGCCATTCAACATTTGTCAAGAGCATTCCCTTCGGTCACAGGGTTTATAACACAAGTAACCTCGTCTTTCTCGTCTGAACTATACCTCCGGTTCTCCAAACGAGGGAAATTTTTTAGGGATGCCGAGTACTTGACTTCTTCCACCCTTCGGGAGATGAGCCTCGTGTTATTCAATTGTAGCAGTCCCAAGAGTGAGATGCAGAGGGCTCGCTCCTTAAACTATCAGGATCTTGTAAGGGGATTTCCTGAAGAGATCATATCAAATCCTTACAATGAAATGATCATAACTCTGATTGACAGTGATGTAGAATCCTTCTTAGTCCATAAGATGGTGGATGATCTTGAGTTACAGAGGGGGACTCTGTCTAAAGTGGCTATCATTATATCTATCATGATCGTTTTTTCTAATAGAGTCTTCAATGTTTCCAAACCCTTGACTGACCCCCTGTTTTATCCCCCATCTGATCCTAAAATCTTGAGGCACTTCAATATATGCTGCAGTACTATGATGTATCTATCTACCGCCTTAGGCGACGTCCCTAGCTTCGCAAGACTTCACGACCTGTATAACAGACCTATAACTTATTACTTCAGGAAGCAAGTTATTCGAGGAAATATTTATCTTTCTTGGAGCTGGTCCAACGACACCTTAGTGTTCAAGCGGGTAGCCTGTAATTCCAGCTTGAGTCTTTCATCTCATTGGATCAGGTTGATTTACAAGATAGTGAAGACTACCAGACTCGTCGGCAGCTTAGAAGACCTATTGGGAGAGGTGGAACGACATCTTCACGGGTACAACAGATGGATCACCCTCGAGGATATCAGATCTAGATCATCCCTACTGGACTACAGCTGTTTG
>AFN24464
---ATGATTGATCCAGGGGAGGTTTATGATGACCCCATTGATCCGATTGAGTCAGAGGCTGAGCCGAGAGGGAACCCCACCATCCCGAACATCTTAAGAAACTCTGACTACAACCTCAACTCCCCTCTAATAGAGGATCCAGCCAGACTAATGTTAGAATGGCTGAAAACAGGAAATAGGCCTCTCCGAATGACTCTGACAGACAACTGCTCTAGGTCTTACAAAGTTTTGAGAGATTACTTCAAGAAAGTGGATCTAGGATCTCTCAAAGTGGGCGGAGCTGCAGCACAATCTATGATCTCCCTTTGGCTGTACGGTGCCTACTCTGAATCGAACAGGAGCCGGAAGTGTATAACCGATTTGGCTCAGTTCTATTCCAAGTCTTCCCCCATAGAGAGACTGTTAAACTGCACACTCGGAAATAGAGGGCTGAGAATCCCCCCAGAGGGGGTCCTAAGTTGTCTTGAAAGGGTCGATTACGATAAAACATTTGGGCGGTATCTGGCTAACATATACTCCTCTTATTTATTCTTTCACGTGATCACCCTGTACATGAACGCCTTGGACTGGGATGAGGAGAAGACCATCCTAGCACTGTGGAGGGATTTAGTGTCAATAGATACTGGAAAGGATTTGGTCAAGTTTAAAGATCAAATATGGGGATTGCTGATTGTGACCAAGGATTTCGTGTACTCCCAAAGTTCTGGCTGTCTCTTTGATAGAAATTATACACTCATGCTGAAAGACCTTTTTCTGTCTCGGTTCAACTCTCTAATGATTCTTCTTTCTCCTCCAGAACCCAGATATTCAGATGACCTGATATCTCAGCTGTGTCAGCTATATATCGCAGGAGATCACGTCTTGTCCATGTGCGGGAACTCTGGTTATGAAGTCATCAAAATATTGGAGCCATACGTCGTGAACAGCTTGGTCCAGAGGGCAGAAAAGTTTAGGCCTCTCATTCATTCCCTAGGGGATTTCCCTGTGTTTATAAGAGATAAAGTGGGTCAACTTGAAGGAACATTCGGCCCTAGTGCAAAAAGGTTCTTCAAGGTTCTGGATCAATTCGACAACATACACGACTTAGTCTTTGTATACGGCTGTTACAGGCATTGGGGGCATCCTTACATAGATTATAGAAGGGGTTTGTCGAAGCTATATGATCAAGTCCACATCAAGAAGGTGATAGATAAATCCTATCAGGAGTGTCTGGCTAGCGACTTGGCCAGAAGGATCCTCAGGTGGGGATTTGATAAGTACTCCAAATGGTATCTTGACTCGAGACTTCTTTCGAGGGACCACCCCCTGACTCCTTATATTAAAACCCAGACATGGCCTCCCAAACATATAGTAGATTTGGTGGGCGACACCTGGCACAAGCTCCCGATCACCCAGATCTTCGAGATCCCCGAATCAATGGACCCATCTGAAATACTAGATGATAAATCACACTCTTTCACTAGAACAAGACTAGCGTCATGGCTATCAGAGAACAGAGGAGGACCGGTCCCCAGCGAGAAGGTCATTATTACGGCTCTTTCCAAACCTCCTGTCAACCCCAGAGAGTTCCTAAAGTCTATAGACCTTGGAGGACTGCCGGACGAAGATTTGATAATCGGCCTCAAACCTAAGGAAAGAGAGCTGAAAATTGAAGGTCGGTTTTTCGCCTTAATGTCCTGGAATCTGAGGTTGTATTTTGTCATCACAGAGAAGCTCCTAGCCAATTATATCTTGCCACTTTTTGATGCACTGACTATGACAGACAACTTGAACAAAGTGTTTAAAAAGCTGATCGATAGAGTCACCGGACAGGGGCTTTTAGACTATTCAAGGGTTACATACGCCTTTCACCTGGACTATGAGAAGTGGAACAATCATCAGAGGCTGGAATCGACAGAAGATGTATTTTCTGTGCTTGATCAGGTGTTTGGATTGAAGAGGGTGTTCTCCAGAACTCATGAGTTTTTTCAGAAGTCTTGGATTTATTATTCAGACAGATCCGACCTCATCGGGTTGTGGGAGGATCAAATATACTGTTTGGACATGTCAAATGGCCCAACATGCTGGAACGGCCAAGATGGCGGGCTAGAGGGTTTGCGGCAGAAGGGCTGGAGTCTGGTTAGCTTATTAATGATAGATCGTGAATCTCAGACCAGGAACACAAGAACTAAGATACTAGCCCAGGGGGACAACCAGGTTCTATGTCCGACATATATGTTGTCACCGGGGCTCTCTAGAGAGGGACTTCTCTACGAGTTGGAGAGCATATCAAGAAATGCTCTGTCAATATACCGTGCTATTGAGGAGGGGGCATCCAAACTGGGGCTTATCATAAAGAAGGAAGAGACCATGTGTAGCTATGACTTTCTCATCTATGGAAAGACCCCTCTGTTTCGAGGTAACATTTTGGTGCCTGAGTCCAAAAGATGGGCTAGAGTCTCCTGTATTTCCAACGACCAGATAGTCAATCTTGCCAATATAATGTCAACGGTATCCACAAATGCATTGACTGTAGCACAACACTCTCAGTCTTTGATTAAACCGATGAGGGACTTTTTGCTCATGTCAGTACAAGCCGTTTTCCATTACTTGCTGTTTAGCCCCATCTTGAAAGGCAGAGTTTACAAGATCCTGAGTGCCGAAGGGGACAATTTTCTTCTAGCTATGTCTAGAATCATCTATTTAGACCCCTCATTGGGGGGAGTATCTGGAATGTCTCTTGGAAGGTTCCACATACGTCAGTTCTCGGATCCTGTCTCAGAGGGGTTGTCTTTCTGGAGAGAGATCTGGCTAAGCTCTAATGAGTCTTGGATTCATGCGCTGTGTCAAGAAGCAGGAAACCCAGATCTGGGAGAGAGGACTTTGGAGAGCTTCACTCGCCTTCTCGAGGATCCTACTACCCTAAATATTAAAGGAGGGGCTAGTCCTACCATTCTTCTCAAAGATGCAATCAGAAAAGCCCTATATGATGAGGTAGACAAAGTGGAGAACTCAGAGTTTAGAGAAGCGATCCTCTTGTCCAAGACCCATAGGGATAACTTTATACTTTTCTTGAAGTCTGTTGAGCCTTTGTTTCCCCGATTTCTCAGTGAACTCTTCAGTTCATCCTTCTTGGGGATTCCCGAGTCAATCATTGGGCTGATACAAAATTCCAGAACAATAAGAAGGCAGTTCAGGAGGAGTCTCTCAAGAGCATTAGAAGAGTCCTTCTATAACTCAGAGATCCATGGGATCAACCGGATGACCCAAACTCCCCAAAGGGTCGGAAGGGTTTGGCCCTGCTCCTCTGAGAGAGCGGATCTCCTAAGAGAGATCTCGTGGGGGAGGAAGGTGGTTGGAACAACAGTCCCTCACCCCTCTGAGATGTTGGGGCTACTTCCAAAGTCTTCGATCTCATGCACTTGTGGAGTAGCAGGAGGGGGAAATCCTCGAATATCAGTGTCTGTGCTCCCATCTTTTGATCAGTCATTTTTTTCGAGAGGCCCTCTGAAGGGATACCTGGGCTCATCCACTTCCATGTCGACCCAGCTATTCCACGCCTGGGAGAAAGTCACCAATGTTCATGTGGTGAAGAGAGCCCTGTCACTCAAGGAATCTATAAATTGGTTCATTACAAGAAACTCAAATCTGGCCCAAACTTTGATCAGGAACATAATGTCTCTAACAGGCCCAGACTTCCCGCTGGAAGAGGCCCCTGTCTTCAAGAGGACAGGGTCTGCCCTACATAGGTTCAAATCAGCCAGGTACAGTGAAGGGGGATACTCTTCTGTTTGTCCAAATCTCCTCTCTCACATCTCTGTCAGCACAGACACGATGTCAGACTTGACTCATGATGGGAGAAACTATGACTTTATGTTTCAACCGTTGATGCTTTACGCGCAAACATGGACATCAGAACTGGTGCAAAAAGACACACGGCTGAAAGACTCCACCTTTCATTGGCATCTTCGATGTAACAAGTGCATAAGGCCAATTGATGATATTACCCTTGAGACTTCTCAGGTCTTCGAGTTCCCAGATGTTTCAAGAAGAATATCTAGAATGGTCTCTGGGGCTGTGCCTCATTTTCGGAAACTTCCTGATATACGTTTAAGACCAGGTGATTTCGAGTCTCTAAGTGGTAAGGAGAAGTCGCGCCATATAGGGTCGGCCCAAGGGCTCTTGTATTCAATCTTGGTTGCGATCCATGACTCGGGGTATAATGATGGAACCATTTTCCCTGTCAACATTTATAGCAAGGTCTCCCCTAGAGACTATTTGCGAGGGCTCGCGAGAGGAGTCTTGATAGGGTCTTCGATTTGCTTCTTGACAAGAATGACAAACATTAACATCAATAGACCTCTTGAACTGATCTCAGGGGTGATTTCATACATCCTCTTGAGGCTGGACAATCACCCATCCTTGTACATAATGCTCAGAGAGCCGTCTCTTAGAGGAGAGATATTTTCTATTCCCCAAAAAGTTCCCGCTGCTTACCCGACCACGATGAAAGAAGGTAACAGATCTATTTTGTGCTATCTCCAACACGTGTTGCGCTACGAACGAGAGGCAATCACAGCATCTCCAGAGAATGACTGGTTGTGGATCTTCTCAGACTTTAGAAGCTCCAAGATGACGTATCTGACTCTCATCACCTACCAGTCTCATCTTTTACTTCAGAGGGTTGAGAAAAATCTCTCTAAAAGTATGAGGGCCAACTTACGACAAATGAGCTCTCTAATGAGGCAAGTACTGGGAGGCCATGGTGAGGACACCTTAGAGTCAGACGAAGACATTCAGAGGCTGTTAAAAGACTCTTTGCGCAGGACAAGGTGGGTAGATCAGGAGGTACGCCATGCAGCGAGAGCCATGACAGGAGGTTACAGCCCCAACAAGAGAATGTCACGCAAAGCAGGGTGTTCAGAGTGGGTCTGCTCTGCTCAACAGGTTGCCGTTTCAACCTCAGCTAACCCAGCTCCTGCCTCCGAGCTGGACATCAGGGCCCTCTCTAGAAGGCTTCAAAACCCGTTGATCTCGGGCCTGAGAGTGGTTCAGTGGGCGACAGGGGCCCATTATAAACTCAAACCTATTCTGGATGGTCTCAATGTATTCCCGTCCTTATGTCTGGTGGTCGGGGATGGATCAGGGGGGATATCAAGAGCGGTACTTAACATGTTTCCGGATGCCAGGCTTGTATTCAATAGCTTGTTAGAAGTAAATGACCTGATGGCGTCAGGAACACATCCGTTGCCCCCCTCAGCAATCATGAGCGGAGGAGATGACATCATCTCCAGGGTAATTGATTTTGACTCCATCTGGGAGAAACCTTCTGACTTGAGGAACTTGACCACGTGGAAGTACTTCCAGTCAGTCCAAGAACAAGTAAATATGTCCTATGACCTCATTATTTGTGATGCAGAGGTCACTGACATTGCATCAATCAACCGAATAACCCTGCTAATGTCTGATTTTGCATTGTCCATAGATGGCCCACTTTACCTGGTCTTCAAAACTTATGGTACCATGCTTGTAAATCCGGACTACAGAGCAATTCAACACCTGTCCAGAGCGTTTCCTGCGGTCACTGGATTTATAACTCAGATGACTTCTTCTTTCTCATCCGAGCTATACCTCAGATTCTCAAAACGAGGAAAATTCTTTCGGGATGCAGAATATTTGACATCCTCTACTCTTCGAGAAATGAGCCTAGTACTATTCAACTGTAGCAGCCCCAAGAGCGAGATGCAGAGAGCCCGCTCTCTAAATTACCAGGATCTTGTAAGAGGATTTCCAGATGAGATCATATCCAATCCTTACAATGAAATGATCATAACTCTGATTGATAGCGATGTAGAATCTTTCCTAGTTCATAAGATGGTAGATGATCTAGAGTTACAGCGAGGAACTTTGTCTAAAGTCTCTATTATTATAGCCATCGTGATAGTCTTCTCCAATAGGGTGTTCAATGTTTCGAAACCGCTGACTGACCCTTTGTTCTATCCGCCATCTGATCCCAAAATCTTGAGACATTTCAACATATGTTGCAGCACTATGATGTACCTGTCCACTGCCTTGGGGGATGTGCCCAGCTTCGCGAGACTTCATGACCTGTACAATAGACCCATAACTTATTATTTCAGGAAACAAATCATTCGGGGGAATATTTATCTGTCCTGGAGTTGGTCTGAAGACACCTCAGTGTTTAAGAGGGTGACTTGCAACTCTAGCTTGAGTCTCTCATCTCACTGGATCAGGCTGATCTACAAAATAGTGAAGACCACCAGACTTGTCGGAAGGATAGAAGACCTGTCTGGGGAGGTAGAGAGGCACCTTCGAGGGTACAACAGGTGGATTACTCTAGATGACATTAGATCCAGATCATCTCTTTTAGATTATAGCTGCTTG
>ADC34067
ATGATGATCGATCCAGGAGAGGTTTATGATGACCCGGTAGATCCGATTGAGTCAGAGGCTGAACCCAGAGGGACTCCCACTGTCCCCAACATCTTGAGGAACTCTGACTATAATCTCAACTCTCCTCTAATAGAGGATCCGGCCAAATTAATGTTAGAATGGTTGAAGACAGGAAATAGACCTTACCGAATGACCTTGACAGACAATTGCTCTAGGTCTTACAAAGTCCTGAAGGATTACTTCAAGAAGGTAGATCTGGGTTCCCTCAAAGTGGGTGGAACCGCAGCCCAGTCAATGATCTCCCTCTGGTTATATGGTGCTCACTCCGAATCAAACAGGAGCCGGAAATGTATGACTGACTTAGCCCATTTCTATTCCAAGTCTTCCCCCATAGAGAAGCTGTTGAATTGCACACTTGGAAATAGAGGACTAAGAATCCCTCCAGAGGGGGTGTTAAGTTGTCTTGAAAGAGTTGACTATGATAAGGCATTTGGAAGGTATCTCTCCAACACGTATTCCTCTTATCTGTTCTTCCACGTGATTACCTTATACATGAACGCCCTCGACTGGGATGAGGAGAAGACCATCTTAGCTTTATGGAAAGACTTGACGTCAGTTGATGTTGGGAAAGATTTAGTCAAGTTCAAAGATCAAATATGGGGACTTCTAATTGTGACAAAGGACTTTGTGTACTCTCAGAGCTCTAATTGTCTTTTTGACAGGAACTATACACTTATGCTGAAAGACCTTTTCTTGTCTCGTTTCAACTCTCTAATGATTTTGCTTTCTCCCCCTGAACCCCGGTATTCAGACGATCTGATATCCCAACTTTGCCAACTATACATCGCCGGAGATCAAGTATTGTCTATGTGTGGAAATTCGGGTTATGAAGTCATTAAGATACTGGAACCCTATGTCGTGAACAGCTTAGTCCAGAGGGCAGAAAAGTTTAGGCCCCTCATCCACTCTTTGGGGGACTTTCCTGTTTTTATAAAGGACAAGGTGAGTCAACTCGAGGGGACATTTGGTCCCAGTGCAAAAAGGTTTTTTCGGGTACTGGATCAATTCGACAACATACATGATCTAGTATTCGTGTATGGCTGTTATAGGCATTGGGGGCATCCTTATATAGATTATAGAAAGGGTCTGTCAAAGTTATATGATCAGGTTCATATCAAGAAGGTGATAGACAAGTCCTACCAGGAGTGTTTGGCGAGCGACCTGGCCCGGAGGATCCTTAGGTGGGGATTTGACAAGTACTCTAAATGGTATATTGATTCGCGACTTCTCCCCAGAGACCACCCCTTGACTCCTTATATCAAAACTCAGACATGGCCACCCAAACATGTCGTGGATCTGGTGGGAGATGCATGGCATAAGCTCCCAATCACACAGATATTTGAGATCCCTGAGTCAATGGATCCTTCAGAAATACTAGATGACAAGTCGCACTCTTTCACCAGAACAAGACTAGCTTCCTGGCTATCAGAGAACAGAGGGGGGCCTGTTCCTAGTGAGAAGGTCATTATCACAGCTCTGTCCAAGCCGCCTGTTAATCCCAGAGAGTTCTTAAAATCTATCGACCTCGGAGGGTTACCCGATGAAGACTTGATAATTGGCCTCAAGCCGAAGGAAAGGGAGCTGAAGATTGAGGGTCGATTTTTTGCCTTGATGTCTTGGAATTTGAGACTGTACTTCGTTATTACCGAAAAGCTCCTAGCTAATTATATCTTGCCGCTCTTTGATGCGCTGACTATGACAGACAACCTGAACAAGGTGTTTAAAAAGTTGATCGATCGAGTAACCGGGCAAGGGCTTTTGGACTATTCAAGGGTTACATATGCTTTCCACCTGGACTATGAGAAGTGGAACAATCATCAAAGGTTGGAGTCAACAGAAGATGTATTCTCTGTCCTAGATCAGGTGTTTGGATTAAAAAGGGTATTCTCGAGGACTCATGAGTTTTTCCAGAAGTCTTGGATCTATTATTCGGACAGATCAGACCTCATCGGGCTATGGGAGGACCAAATATACTGCTTGGATATGTCTAACGGCCCGACCTGCTGGAATGGCCAAGATGGCGGGCTGGAAGGCTTACGACAGAAAGGCTGGAGTCTGGTCCGCCTGTTAATGATAGACAGAGAGTCTCAGACCAGGAACACAAGAACCAAGATACTGGCGCAAGGAGACAACCAAGTTCTATGTCCAACATATATGTTATCGCCTGGGCTGTCGAGAGAGGGGCTTCTTTATGAACTGGAGAGTATATCAAGAAATGCCCTTTCAATATCCCGAGCTATCGAGGAGGGAGCAGCAAAGCTGGGGCTGATTATCAAGAAGGAAGAGACCATGTGTAGCTATGACTTTCTCATCTACGGGAAAACTCCTTTGTTTCGAGGTAACATCTTGGTGCCTGAGTCAAAAAGATGGGCCAGAGCCTCTTGCATCTCGAACGCCCAAATAGTCAACCTTGCCAATATAATGTCGACAGTGTCCACCAACGCTTTAACTGTGGCACAACACTCTCTATCTTTGATCAAGGAGATGAGGGACTTTCTGCTTATGTCAGTGCAGGCAGTCTTTCACTACTTGTTGTTCCGCCCCATCTTAAAGGGTAGAGTCTACAAAATTCTATGTGCTGAGGGGGACAATTTTCTCCTAGCTATCTCAAGAATAATCTATCTAGACCCTTCCTTAGGAGGAGTGTCTGGAATGTCTCTGGGGAGATTTCATATACGCCAGTTCTCAGATCCTGTCTCAGAGGGGTTGTCCTTCTGGAGAGAGATCTGGCTGAGCTCTCACGAATCTTGGATTCACGCCTTGTGTCAGGAGGCAGGGAACCCTGATCTCGGAGAGAGAACACTCGAGAGCTTCACTCGGCTTCTCGAGGACCCTACTACTTTAAATATCAAGGGAGGGGCAAGCCCCACTATCTTACTCAAGGATGCAATCAGGAAAGCCCTGTATGACGAAGTAGATAAGGTGGAGAACTCTGAGTTCAGAGAGGCAATCCTCTTGTCCAAAACCCATAGGGATAATTTTATACTTTTCTTGAAATCTGTTGAGCCTCTATTTCCCCGATTTCTCAGTGAGCTTTTCAGTTCATCCTTCTTGGGGATTCCTGAGTCAATCATCGGATTGATACAAAACTCTCGGACAATAAGAAGACAGTTTAGAAAAAGCCTCTCAAGAACTTTGGAGGAGTCTTTTTACAACTCGGAGATCCATGGGATCAACCGGATGACTCAGACACCTCAGCGAGTTGGGAGGGTGTGGACCTGCTCCTCGGAGAGGGCAGATCTTTTGAGGGGAATCTCTTGGGGGAGGAAAGTAGTGGGTACAACAGTTCCCCACCCTTCTGAGATGTTGGGACTGCTTCCTAAGTCCTCCATCTCTTGTACTTGCGGAGCAACCGGAGGAGGGAATCCTAGAGTCTCAGTATCTGTGCTCCCGTCCTTTGATCAGTCATTTTTTTCACGAGGTCCTCTAAAAGGATACTTGGGATCATCCACCTCCATGTCGACCCAGCTGTTCCATGCTTGGGAGAAGGTCACCAATGTTCATGTGGTGAAAAGGGCCCTCTCACTAAAAGAATCCATAAACTGGTTCATCACAAGAAACTCGAATTTGGCTCAGACTCTGATTAGAAACATCATGTCTCTAACGGGCCCTGATTTTCCTCTAGAAGAGGCCCCTGTGTTCAAAAGGACAGGGTCAGCATTGCATAGGTTCAAGTCCGCTAGATACAGTGAGGGGGGATATTCGTCTGTATGCCCCAATCTCCTCTCTCATATCTCCGTAAGTACAGACACCATGTCTGATTTGACCCAGGACGGGAAGAACTATGATTTCATGTTCCAGCCCTTGATGCTTTATGCGCAGACATGGACATCCGAACTAGTACAAAGAGACACAAGGCTGAAGGACTCTACATTTCACTGGCACCTCCGATGTAACAGGTGTGTGAGGCCAATCGACGATATCACACTGGAGACCTCTCAAGTCTTCGAGTTTCCGGATGTGTCGAAAAGAATATCTAGGATGGTCTCTGGGGCTGTGCCTCACTTCCAAAAACTCCCTGATATCCGCCTGAAACCTGGAGATTTTGAATCTTTAAGTGGTAGGGAAAAATCCCGTCACATAGGGTCTGCTCAAGGGCTCCTATATTCGATCTTGGTCGCAATACATGACTCAGGATACAATGACGGAACTATCTTCCCTGTCAACATATATGGCAAGGTCTCTCCTAGAGACTATTTGAGGGGGCTCGCAAGAGGAGTCCTCATAGGGTCGTCCATCTGCTTTTTGACCAGAATGACTAATATCAACATTAACAGGCCTCTCGAGTTGATCTCAGGCGTGATCTCATATATCCTCTTGAGGCTGGATAATCACCCATCTTTGTACATAATGCTCAGAGAACCGTCTCTGAGAGGAGAGATATTTTCTATACCCCAGAAAATTCCAGCGGCTTACCCAACCACGATGAAGGAGGGTAATAGATCTATCTTGTGTTACCTTCAACATGTGCTGCGCTATGAGCGAGAGGTTATTACAGCATCTCCAGAGAATGACTGGTTGTGGATCTTCTCGGACTTTAGGAGCTCAAAGATGACGTACCTAACTCTCATCACTTATCAGTCCCATCTTCTACTTCAGAGGGTTGAAAGAAATCTGTCGAAGAGTATGAGAGCTAACCTGCGACAGATGAGTTCCTTGATGAGGCAGGTGCTAGGAGGGCATGGAGAGGACACGTTAGAGTCAGATGATGACATTCAAAGGCTATTAAAGGACTCCCTGCGTAGAACGAGGTGGGTGGATCAAGAAGTGCGCCATGCAGCCAGAACTATGACGGGGGATTACAGCCCCAATAAGAAGATGTCACGCAAAGCGGGATGTTCTGAGTGGGTTTGCTCTGCTCAGCAGGTTGCAGTCTCCACCTCGGCTAACCCGGCCCCTGTCTCAGAGCTTGACATTAGGGCCCTCTCCAGGAGGTTTCAGAACCCTCTCATCTCGGGATTAAGAGTGGTTCAGTGGGCAACTGGTGCCCATTATAAACTTAAGCCAATTTTGGATGATCTCAATGTTTTTCCATCTCTATGTCTTGTGGTCGGAGACGGATCAGGGGGAATATCGAGAGCAGTACTCAACATGTTTCCAGATGCCAGGCTTGTATTCAACAGCTTGTTGGAGGTGAATGACCTGATGGCATCCGGAACACATCCATTACCTCCCTCAGCAATCATGAGTGGAGGAGATGACATTGTCTCCAGAGTAATAGACTTCGACTCAATCTGGGAGAAACCATCGGATCTCAGGAACTTGACCACATGGAAGTACTTCCAGTCAGTCCAAAGGAAAGTGAACATGTCTTATGACCTCATCATCTGTGATGCAGAAGTCACTGACATAGCATCAATTAATCGGATAACACTGTTGATGTCTGACTTCGCATTGTCTATAGATGGCCCTCTGTATCTGGTCTTCAAAACTTATGGGACTATGCTGGTAAATCCAGAATATAGAGCAATTCAACACCTGTCAAGGGCGTTCCCTTCAGTCACAGGATTTATAACCCAGATGACTTCGTCCTTTTCATCTGAGCTATACCTTCGATTCTCCAAACGAGGGAAATTCTTCCGAGATGCCGAGTACTTAACCTCTTCTACCCTTCGAGAGATGAGCCTCGTCTTGTTCAACTGTAGCAGCCCTAAGAGTGAGATGCAGAGGGCTCGCTCTTTGAATTACCAAGATCTTGTAAGAGGATTCCCAGAGGAGATTATATCCAATCCTTACAATGAGATGATCATAACCTTGATTGACAGTGATGTGGAATCCTTCCTGGTTCACAAGATGGTAGATGATCTCGAATTACAAAGAGGGACTCTATCTAAAATGTCTATCATTATAGCCATCATGATAGTTTTCTCCAATAGAGTTTTCAATGTTTCTAAACCATTGACGGACCCTTTGTTTTATCCACCATCTGACCCCAAAATCTTGAGGCACTTCAACATATGCTGCAGTACAATGATGTATTTAGCAACTGCTCTAGGTGATGTCCCCAGCTTTGCTAGGCTTCATGACTTGTACAACAGACCCATAACTTATTACTTCAAGAAGCAGGTTATTCGAGGGAGTATTTATCTGTCTTGGAGTTGGTCTGATGACACCTCTGTGTTCAAGAGGGTGGCCTGTAACTCTAGCTTGAGTCTGTCGTCTCATTGGATCAGGCTGATCTACAAGATCGTGAAGACCACTAGACTCATCGGGGGCATTGAAGACTTATCTGGAGAGGTGGTGAGACATCTTCAAGGGTATAACAGGTGGATTACCCTCGAGGACATCAGATCTAGATCATCTCTGTTAGACTACAGCTGCTTA
>AFN24314
---ATGATTGATCCAGGGGAGGTTTATGATGACCCCATTGATCCGATTGAGTCAGAGGCTGAGCCGAGAGGGAACCCCACCATCCCAAACATCTTAAGAAACTCTGACTACAACCTCAACTCCCCTCTAATAGAGGATCCAGCCAGATTGATGTTAGAATGGCTGAAAACAGGAAATAGGCCTCTCCGAATGACTCTGACAGACAACTGCTCTAGGTCTTACAAAGTTTTGAGAGATTACTTCAAGAAAGTGGATCTAGGATCTCTCAAAGTGGGCGGAGCTGCAGCACAATCTATGATCTCCCTTTGGCTGTACGGTGCCTACTCTGAATCGAACAGGAGCCGGAAGTGTATAACCGATTTGGCTCAGTTCTATTCCAAGTCTTCCCCCATAGAGAGATTGTTAAACTGCACACTCGGAAATAGAGGGCTGAGAATCCCCCCAGAGGGGGTCCTAAGTTGTCTTGAAAGGGTCGATTACGATAAAACATTTGGGCGGTATCTGGCTAACATATACTCCTCTTATTTATTCTTTCACGTGATCACCCTGTACATGAACGCCTTGGACTGGGATGAGGAGAAGACCATCCTGGCACTGTGGAGGGATTTAGTGTCAATAGATACTGGAAAGGATTTGGTCAAGTTTAAAGATCAAATATGGGGATTGCTGATTGTGACCAAGGATTTCGTGTACTCCCAAAGTTCTGGCTGTCTCTTTGATAGAAATTATACACTTATGCTGAAAGACCTTTTTCTGTCTCGGTTCAACTCTCTAATGATTCTTCTTTCTCCTCCGGAACCCAGATATTCAGATGACCTGATATCTCAGCTGTGTCAGCTATATATCGCAGGAGACCACGTCTTGTCCATGTGCGGGAACTCTGGTTATGAAGTCATCAAAATATTGGAGCCATACGTCGTGAACAGCTTGGTCCAGAGGGCAGAAAAGTTTAGGCCTCTCATTCATTCCCTAGGGGATTTCCCTGTGTTTATAAGAGATAAGGTGGGTCAACTTGAAGGAACATTCGGCCCTAGTGCAAAAAGGTTCTTCAAGGTTCTGGATCAATTCGATAACATACACGACTTAGTCTTTGTATACGGCTGTTACAGGCATTGGGGGCATCCTTACATAGATTATAGAAAGGGTTTGTCGAAGCTATATGATCAAGTCCACATCAAGAAGGTGATAGATAAATCCTATCAGGAGTGTCTGGCTAGCGACTTGGCCAGAATGATCCTCAGGTGGGGGTTTGATAAGTACTCCAAATGGTATCTTGACTCGAGACTTCTTTCGAGGGACCACCCCCTGACTCCTTATATTAAAACCCAGACATGGCCTCCCAAACATATAGTAGATTTGGTGGGCGACACCTGGCACAAGCTCCCGATCACCCAGATCTTCGAGATCCCCGAATCAATGGACCCATCTGAAATACTAGATGATAAATCACACTCTTTCACTAGAACAAGACTAGCGTCATGGCTATCAGAGAACAGAGGAGGACCGGTCCCCAGCGAGAAGGTCATTATTACGGCTCTTTCCAAACCTCCTGTCAACCCCAGAGAGTTCCTGAAATCTATAGACCTTGGAGGACTGCCGGACGAAGATTTGATAATCGGCCTCAAACCTAAGGAAAGGGAGCTGAAAATTGAAGGTCGGTTTTTCGCCTTAATGTCCTGGAATCTGAGGTTGTATTTTGTCATCACAGAGAAGCTCCTAGCCAATTATATCTTGCCACTTTTTGATGCACTGACTATGACAGACAACTTGAACAAAGTGTTTAAAAAGCTGATCGACAGAGTCACCGGACAGGGGCTTTTAGACTATTCAAGGGTTACATACGCCTTTCACCTGGACTATGAGAAGTGGAACAATCATCAGAGGCTGGAATCGACAGAAGATGTATTTTCTGTGCTTGATCAGGTGTTTGGATTGAAGAGGGTGTTCTCCAGAACTCATGAGTTTTTTCAGAAGTCTTGGATTTATTATTCAGACAGATCCGACCTCATCGGGTTGTGGGAGGATCAAATATACTGTCTGGACATGTCAAACGGCCCGACATGCTGGAACGGCCAAGATGGCGGGCTAGAGGGTTTGCGGCAGAAGGGCTGGAGTCTGGTTAGCTTATTAATGATAGATCGTGAATCTCAGACCAGGAACACAAGAACTAAGATACTAGCCCAGGGGGACAACCAGGTTCTATGTCCGACATATATGTTGTCACCGGGGCTCTCTAGAGAGGGACTTCTCTACGAATTGGAGAGCATATCAAGAAATGCTCTGTCAATATACCGTGCTATTGAGGAGGGGGCATCCAAACTGGGGCTTATCATAAAGAAGGAAGAGACCATGTGTAGCTATGACTTTCTCATCTATGGAAAGACCCCTCTGTTTCGAGGTAACATTTTGGTGCCTGAGTCCAAAAGATGGGCTAGAGTCTCCTGTATTTCCAATGACCAAATAGTCAATCTTGCCAATATAATGTCAACGGTATCCACAAATGCATTGACTGTAGCACAACACTCTCAGTCTTTGATTAAACCGATGAGGGACTTTTTGCTTATGTCAGTACAAGCCGTTTTCCATTACTTGCTGTTTAGCCCCATCTTGAAAGGCAGAGTTTACAAGATCCTGAGTGCCGAAGGGGACAATTTTCTTCTAGCTATGTCTAGAATCATCTATTTAGACCCCTCATTGGGGGGAGTATCTGGAATGTCTCTTGGAAGGTTCCACATACGTCAGTTCTCGGATCCTGTCTCAGAGGGGTTGTCTTTCTGGAGAGAGATCTGGCTAAGCTCTAATGAGTCTTGGATTCATGCATTGTGTCAAGAAGCAGGAAACCCAGATCTGGGAGAGAGGACCCTGGAGAGCTTTACTCGCCTTCTCGAGGATCCTACTACCCTAAATATTAAAGGAGGGGCTAGTCCTACCATTCTTCTCAAAGATGCAATCAGAAAAGCCCTATATGATGAGGTAGACAAAGTGGAGAACTCAGAGTTTAGAGAAGCGATCCTCTTGTCCAAGACCCATAGGGATAACTTTATACTTTTCTTGAAGTCTGTTGAGCCTTTGTTTCCCCGATTTCTCAGTGAACTCTTCAGTTCATCCTTCTTGGGGATTCCTGAGTCAATCATTGGGCTGATACAAAATTCCAGAACAATAAGAAGGCAGTTCAGGAGGAGTCTCTCAAGAACATTAGAAGAGTCCTTCTATAACTCAGAGATCCATGGGATCAACCGGATGACCCAAACTCCCCAAAGGGTCGGAAGGGTTTGGCCCTGCTCCTCTGAGAGAGCAGATCTCCTAAGAGAGATCTCATGGGGGAGGAAGGTGGTTGGAACAACAGTCCCTCACCCCTCTGAGATGTTGGGGCTACTTCCAAAGTCCTCGATCTCATGCACTTGTGGAGTAGCAGGAGGGGGGAATCCTCGAATATCAGTGTCTGTGCTCCCATCTTTTGATCAGTCATTTTTTTCAAGAGGCCCTCTGAAGGGATACCTGGGCTCATCCACTTCCATGTCGACCCAGCTATTCCACGCCTGGGAGAAAGTCACCAATGTTCATGTGGTGAAAAGAGCCCTGTCACTCAAGGAATCTATAAATTGGTTCATTACAAGAAACTCAAATCTGGCCCAAACTTTGATCAGGAACATAATGTCTCTAACAGGCCCAGACTTCCCGCTGGAAGAGGCCCCTGTCTTCAAGAGGACAGGGTCTGCCCTACATAGGTTCAAATCAGCTAGGTACAGTGAAGGGGGATACTCTTCTGTTTGTCCAAATCTCCTCTCTCACATCTCTGTCAGCACAGACACGATGTCAGACTTGACTCATGATGGGAGAAACTATGACTTTATGTTTCAACCGTTGATGCTTTACGCGCAAACATGGACATCAGAACTGGTGCAAAAAGACACACGGCTGAAAGACTCCACCTTTCATTGGCATCTTCGATGTAACAAGTGCATAAGGCCAATTGATGATATTACCCTTGAGACTTCTCAGGTCTTCGAGTTCCCGGATGTTTCAAGAAGAATATCTAGAATGGTCTCTGGGGCTGTGCCTCATTTTCGGAAACTTCCTGATATTCGTTTAAGACCAGGTGATTTCGAGTCTCTAAGCGGTAAGGAGAAGTCGCGCCATATAGGGTCGGCCCAAGGGCTCTTGTATTCAATCTTGGTTGCGATCCATGACTCGGGGTATAATGATGGAACCATTTTCCCTGTCAACATTTATAGCAAGGTCTCCCCTAGAGACTATTTACGAGGGCTCGCGAGAGGAGTCTTGATAGGGTCTTCGATTTGCTTCTTGACAAGAATGACAAACATTAACATCAATAGACCTCTTGAACTGATCTCAGGGGTGATTTCATACATCCTCTTGAGGCTGGACAATCACCCATCCTTGTACATAATGCTCAGAGAGCCATCTCTTAGAGGAGAGATATTTTCTATTCCCCAAAAAGTTCCCGCTGCTTACCCGACCACGATGAAAGAAGGTAACAGATCTATTTTGTGCTATCTCCAACACGTGTTGCGCTACGAACGAGAGGCAATCACAGCATCTCCAGAGAATGACTGGTTGTGGATCTTCTCAGACTTTAGAAGCTCCAAGATGACGTATCTGACTCTCATCACCTACCAGTCTCATCTTTTACTTCAGAGGGTTGAGAAAAATCTCTCTAAAAGTATGAGGGCCAACTTACGACAAATGAGCTCTCTAATGAGGCAAGTACTGGGAGGCCATGGTGAGGACACCTTAGAGTCAGACGAAGACATTCAGAGGCTGTTAAAAGACTCTTTGCGCAGGACAAGGTGGGTAGATCAGGAGGTACGCCATGCAGCGAGAACCATGACAGGAGGTTACAGCCCCAACAAGAGAATGTCACGCAAAGCAGGGTGTTCAGAGTGGGTCTGCTCTGCTCAACAGGTTGCAGTTTCAACCTCAGCTAACCCAGCTCCTGCCTCCGAGCTGGACATCAGGGCCCTCTCTAGAAGGCTTCAAAACCCGTTGATCTCGGGCCTGAGAGTGGTTCAGTGGGCGACAGGGGCCCATTATAAACTCAAACCTATTCTGGATGGACTCAATGTATTCCCGTCCTTATGTCTGGTGGTCGGGGATGGATCAGGGGGGATATCAAGAGCGGTACTTAACATGTTTCCGGATGCCAGGCTTGTATTCAATAGCTTGTTAGAAGTAAATGACCTGATGGCGTCAGGAACACATCCGTTGCCCCCCTCAGCAATCATGAGCGGAGGAGATGACATCATCTCCAGGGTAATTGACTTTGACTCCATCTGGGAGAAACCTTCTGACTTGAGGAACTTGACCACGTGGAAGTACTTCCAGTCAGTCCAAGAACAAGTAAATATGTCCTATGACCTCATTATTTGTGATGCAGAGGTCACTGACATTGCATCAATCAACCGAATAACCCTGCTAATGTCTGATTTTGCATTGTCCATAGATGGCCCACTTTACCTGGTCTTCAAAACTTATGGTACCATGCTTGTAAATCCGGACTACAGAGCAATTCAACACCTGTCCAGAGCGTTTCCTGCGGTCACTGGATTTATAACTCAGATGACTTCTTCTTTCTCATCCGAGCTATACCTCAGATTCTCAAAACGAGGAAAATTCTTTCGGGATGCAGAATATTTGACATCCTCTACTCTTCGAGAAATGAGCCTAGTACTATTCAACTGTAGCAGCCCCAAGAGCGAGATGCAGAGAGCCCGCTCTCTAAATTACCAGGATCTTGTAAGAGGATTTCCAGATGAGATCATATCCAATCCTTACAATGAAATGATCATAACTCTGATTGATAGCGATGTAGAATCTTTCCTAGTTCACAAGATGGTAGATGATCTAGAGTTACAGCGAGGAACTTTGTCTAAAGTCTCTATTATTATAGCCATCGTGATAGTCTTCTCCAATAGGGTGTTCAATGTTTCGAAACCGCTGACTGACCCTTTGTTCTATCCGCCATCTGATCCCAAAATCTTGAGACATTTCAACATATGTTGCAGTACTATGATGTACCTGTCCACTGCCTTGGGGGATGTGCCCAGCTTCGCGAGACTTCATGACCTGTACAATAGACCCATAACTTATTATTTCAGGAAACAAGTCATTCGGGGGAATATTTATCTGTCCTGGAGTTGGTCTGAAGACACCTCAGTGTTTAAGAGGGTGACTTGCAACTCTAGCTTGAGTCTCTCATCTCACTGGATCAGGCTGATCTACAAAATAGTGAAGACCACCAGACTTGTCGGAAGGATAGAAGACCTGTCTGGGGAGGTAGAGAGGCACCTTCGAGGGTACAACAGGTGGATTACTCTAGATGACATTAGATCCAGATCATCTCTTTTAGATTATAGCTGCTTG
>AFN24319
---ATGATCGATCCAGGGGATGTTTATGATGACCCCATTGATCCAATTGAGCCAGAGGCTGAGCCAAGAGGAAACCCCACCATTCCCAACATCTTAAGAAACTCTGACTACAATCTCAACTCTCCTCTGATAGAGGATCCAGCCAAATTGATGTTAGAATGGTTAAAAACAGGAAATAGGCCCCTCCGGATGACTCTGACAGACAACTGCTCTAGATCTTACAAAGTATTGAAGGATTACTTCAAGAAAGTCGATATAGGATCTCTCAAAGTAGGTGGAGCTGCGGCACAATCGATGATCTCCCTTTGGCTATACGGTGCCCACTCTGAATCAAACAGGAGCCGGAAGTGTATAACCGACTTGGCTCAGTTCTATTCCAAGTCTTCCCCCATAGAAAAGCTGTTAAATTGCACACTCGGAAATAGAGGGCTGAGAATCCCCCCAGAGGGGGTCCTAAGTTGTCTTGAAAGGGTCGATTACGATAAAGCATTTGGGAGGTATCTGGCTAACATATATTCCTCTTATTTATTCTTTCACGTGATCACCCTTTACATGAACGCCTTGGACTGGGATGAGGAGAAGACCATCCTGGCATTGTGGAGAGATTTAACCTCAGTAGATATTGGAAAGGACTTGGTCAAGTTTAGAGATCAAATATGGGGATTGCTAGTTGTGACCAAGGATTTTGTGTACTCCCAGAGTTCTAACTGTCTCTTTGATAGAAACTATACACTTATGCTGAAAGACCTTTTTTTGTCCCGGTTTAACTCTCTAATGATTCTCCTTTCCCCTCCGGAACCCAGATATTCAGATGACCTGATATCTCAGCTGTGTCAGCTATATATTGCCGGAGATCACGTCCTGTCCATGTGCGGAAACTCTGGTTATGAAGTCATCAAAATATTGGAGCCATACGTTGTGAATAGCCTAGTCCACAGGGCAGAGAAATTTAGGCCGCTCATTCATTCCCTAGGAGACTTCCCTGTATTTATAAGAGATAAAGTGGGTCAACTTGAAGGAACATTTGGTCCTAGTGCAAAGAGGTTCTTCAAGGCTCTAGATCAATTCGACAATATACATGACCTAGTCTTTGTATATGGCTGTTACAGGCATTGGGGGCATCCTTACATAGATTATAGGAAGGGCTTGTCGAAGCTATACGATCAAGTCCACATCAAGAAGGTGATAGACAAGTCCTATCAGGAGTGTTTGGCAAGCGACCTTGCCAGAAGAATTCTCAGGTGGGGGTTTGATAAGTATTCCAAGTGGTATCTTGATTTGAGACTCCTTGCGAGAGACCACCCCCTGATTCCTTATATCAAAACCCAGACATGGCCTCCAAAACACATAGTAGATTTGGTGGGTGATGCTTGGCATAAGCTCCCGATCACCCAGATATTCGAGATCCCCGAATCAATGGACCCGTCTGAGATCCTAGATGACAAATCACACTCTTTTACTAGAACAAGATTGGCGTCATGGCTGTCGGAGAACAGAGGAGGGCCGGTCCCCAGTGAGAAGGTCATTATTACGGCTCTTTCCAGGCCTCCTGTCAACCCCAGAGAATTCTTGAAATCTATAGACCTAGGAGGATTGCCGGACGAGGATTTGATAATTGGCCTCAAGCCTAAGGAAAGGGAGCTGAAAATTGAAGGTCGGTTTTTCGCCCTGATGTCATGGAATCTGAGGTTGTATTTTGTCATCACAGAGAAGCTCCTAGCTAATTATATCTTGCCACTTTTTGACGCACTGACTATGACAGACAACTTGAACAAAGTGTTTAAAAAGCTGATCGACAGAGTCACTGGACAAGGGCTTCAAGACTACTCAAGGGTTACATACGCTTTTCACCTAGACTATGAGAAGTGGAACAATCATCAGAGGTTGGAATCGACAGAGGATGTATTTTCTGTACTTGATCAAGTGTTTGGATTAAAGAGGGTGTTCTCCAGAACCCATGAGTTTTTTCAGAAGTCTTGGATCTATTATTCAGACAGATCCGACCTCATCGGGCTGTGGGAGGATCAAATATATTGTTTAGACATGTCAAACGGCCCAACATGCTGGAACGGCCAAGATGGCGGGCTAGAGGGTTTGCGACAGAAAGGCTGGAGTCTGGTTAGCTTGTTAATGATAGATCGTGAATCTCAGACCAGAAACACAAGAACTAAGATATTAGCTCAAGGGGACAATCAGGTTCTGTGTCCGACGTACATGTTGTCTCCAGGGCTTTCTCGAGAGGGGCTTCTTTATGAGTTGGAGAGCATATCAAGAAATGCACTCTCAATATATCGTGCCATTGAGGAGGGGGCATCTAAACTGGGGCTCATCATAAAGAAGGAGGAGACCATGTGCAGTTATGACTTTCTCATCTACGGGAAAACTCCTTTATTTCGGGGTAACATTTTGGTGCCTGAGTCAAAAAGATGGGCTAGAGTCTCCTGCATCTCTAACGACCAAATTGTCAACCTTGCCAATATAATGTCCACGGTATCCACCAATGCATTGACTGTAGCACAACACTCCCAGTCCCTAATTAAGCCGATGAGGGACTTTTTGCTTATGTCAGTACAGGCTGTCTTCCATTACTTGTTGTTTAGCCCCATCTTGAAAGGTAGAGTTTACAAGATCCTGAGTGCCGAGGGGGACAATTTTCTTCTAGCTATGTCTAGAATAATCTATTTAGACCCCTCCTTGGGGGGAGTGTCTGGGATGTCTCTTGGAAGGTTCCACATACGTCAGTTCTCTGATCCTGTCTCTGAAGGGTTATCTTTCTGGAGAGAGATTTGGCTAAGTTCCAATGAATCCTGGATTCATGCTCTGTGTCAAGAAGCAGGGAACCCGGATCTGGGAGAGAGAACCCTAGAGAGCTTCACTCGCTTGCTTGAGGATCCCACTACCCTGAATATTAAAGGAGGGGCCAGTCCTACCATTCTTCTCAAAGACGCAATCAGAAAAGCCCTGTACGACGAGGTAGACAAGGTGGAGAACTCAGAGTTTAGAGAAGCAATCCTCTTGTCCAAGACCCATAGGGACAACTTTATACTTTTCTTGAAGTCTGTGGAGCCTTTGTTTCCCCGATTTCTCAGTGAACTCTTCAGTTCATCTTTCTTGGGGATTCCTGAGTCCATCATTGGGCTGATACAAAATTCCCGAACGATAAGAAGACAGTTTAGGAGGAGCCTCTCGAGAACCTTGGAAGAGTCCTTTTATAAATCAGAGATCCATGGGATCAACCGGATGACCCAGACTCCCCAAAGGGTCGGAAGGGTTTGGCCCTGCTCCTCTGAGAGGGCAGATCTCCTAAGAGAGATCTCTTGGGGGAGGAAGGTGGTCGGCACAACAGTCCCTCACCCCTCTGAGATGTTGGGGTTGCTTCCCAAATCATCGATTTCCTGCACTTGTGGGGTAACAGGAGGTGGAAATCCTAGAATATCAGTGTCTGTGCTTCCTTCTTTCGATCATTCATTCTTTTCGAGAGGCTCTCTGAAGGGATACCTGGGCTCCTCAACTTCCATGTCAACCCAGCTGTTCCACGCCTGGGAGAAAGTCACCAATGTTCATGTTGTGAAAAGAGCTCTGTCTCTCAAAGAATCTATAAATTGGTTTATCACAAGAAACTCAAATTTGGCCCAAACTTTGATTAGAAACATAATGTCTCTGACAGGCCCAGATTTTCCCTTGGAAGAAGCCCCTGTCTTCAAGAGGACAGGATCCGCCCTGCATAGGTTTAAGTCAGCCAGATATAGTGAGGGGGGGTACTCTTCTGTATGTCCGAATCTCCTCTCTCACATCTCTGTCAGTACAGACACGATGTCTGACTTGACTCATGATGGGAGAAACTATGACTTTATGTTCCAACCGTTGATGCTTTATGCACAAACATGGACATCAGAACTAGTACAAAGAGACACAAGGCTGAAAGACTCCACTTTCCATTGGCATCTTCGATGCAACAAGTGCATAAGGCCTATCGATGACATTACTCTTGAGACTTCTCAGGTCTTCGAGTTCCCGGATGTTTCAAGAAGGATATCCAGGATGGTTTCTGGAGCTGTGCCTCACTTCCGAAAACTTCCTGATATTCGTTTAAAACCTGGTGACTTCGAATCTCTAAGTGGGAGGGAGAAGTCGCGCCATATAGGGTCAGCCCAAGGGCTCTTGTATTCAATCTTGGTTGCGATTCATGACTCTGGGTACAATGATGGAACCATATTCCCTGTCAACATATATAGCAAGGTCTCCCCCAGAGACTATTTGAGAGGGCTCGCGAGAGGAGTCCTGATAGGGTCTTCGATTTGCTTCTTGACAAGAATGACAAACATTAACATCAATAGACCTCTTGAACTGATCTCAGGAGTGATTTCATACATCCTCTTGAGACTGGACAATCACCCATCTCTGTACATAATGCTCAGAGAGCCGTCTCTTAGGGGAGAGATATTTTCCATTCCCCAAAAAGTCCCCGCTGCTTACCCGACCACGATGAAAGAAGGCAACAGATCTATTCTGTGCTACCTCCAACACGTGTTGCGCTACGAACGAGAGGCAATCACAGCATCTCCGGAGAATGACTGGTTGTGGATCTTCTCGGACTTTAGAAGCTCCAAAATGACATATCTGACTCTCATCACCTACCAGTCTCATCTCTTACTTCAGAGGGTTGAGAAAAATCTCTCCAAAAGTATGAGAGCCAACCTACGACAAATGAGCTCTCTAATGAGGCAGGTGCTGGGTGGGCATGGGGAAGACACCTTAGAGTCGGACGAAGACATACAGAGGCTGTTGAAAGACTCTTTGCGCAGGACAAGGTGGGTAGATCAAGAAGTGCGCCATGCAGCGAGAACTATGACAGGGAGTTACAGCCCCACCAAGAAAATGTCACGCAAAGCAGGGTGTTCGGAATGGGTCTGCTCTGCTCAACAGGTTGCGGTTTCAACCTCAGCTAATCCAGCCCCTGTCTCCGAGCTGGACATCAGGGCCCTCTCCAGGAGACTTCAGAACCCGTTGATCTCAGGATTGAGAGTGGTCCAGTGGGCGACAGGGGCTCACTATAAGCTCAAACCTATTTTGGATGATCTCAATGTCTTCCCATCCCTATGTCTGGTGGTCGGGGATGGATCAGGGGGGATATCAAGAGCGGTGCTTAATATGTTCCCGGATGCTAGGCTTGTATTCAACAGCTTATTAGAAGTAAATGACCTGATGGCTTCAGGAACACATCCATTGCCCCCCTCAGCAATCATGAGTGGAGGAGATGACATCACATCCAGGGTGATTGACTTTGACTCCATCTGGGAAAAACCCTCTGACCTGAGGAATTTGACCACATGGAAATACTTCCAGTCAGTCCAAGAACAAGTAAATATGTCTTATGACCTCATCATTTGTGATGCAGAGGTCACTGACATTGCATCAATCAATCGAATAACCCTGCTAATGTCTGATTTTGCATTGTCTATAGATGGCCCCCTTTATCTGGTTTTCAAAACTTATGGTACCATGCTTGTAAATCCAGAATACAGAGCAATTCAGCACCTATCCAGAGCATTTCCTGCGGTCACCGGATTTATAACTCAGGTGACCTCGTCTTTCTCATCCGAGCTATACCTCCGATTCTCAAAACGAGGGAAATTCTTTCGGGATGCAGAATACTTGACCTCCTCCACTCTTCGAGAAATGAGCCTTGTATTGTTCAACTGTAGCAGCCCCAAGAGTGAGATGCAGAGGGCCCGCTCTCTAAACTACCAAGATCTTGTGAGAGGATTTCCAGATGAGATAATATCCAATCCTTACAACGAAATGATCATAACTCTGATTGATAGTGATGTAGAATCTTTCCTAGTTCACAAGATGGTAGATGATCTGGAGTTACAGCGAGGAACTTTGTCCAAAGTTTCTATTATTATAGCCATCATGATAGTCTTCTCCAACAGGGTGTTCAATGTCTCAAAACCGCTGACTGACCCTTTATTCTATCCGCCATCTGATCCCAAAATCCTGAGACACTTCAACATATGCTGCAGTACCATGATGTACTTGTCCACAGCCTTAGGGGATGTGCCCAGCTTTGCTAGACTTCACGACCTGTATAACAGATCCATAACTTATTATTTCAGGAAACAAGTCGTCCGGGGGAATGTTTATCTGTCCTGGAGTTGGTCCGATGACACTTCAGTATTTAAGAGGGTGGCTTGCAACTCTAACTTGAGTCTCTCATCTCACTGGATTAGGCTAATTTACAAGATAGTAAAGACAACTAGACTTGTCGGAAACATAGAAGACCTGTCCGGGGAGGTGGAGAGGCACCTTCGAGGGTACAACAGGTGGATTACCCTCGATGACATTCGATCCAGATCATCTCTTCTAGATTACAGCTGCTTG
>ABN11325
---ATGCTCGATCCTGGAGAGGTCTATGATGACCCTATTGACCCAATCGAGTTAGAGGCTGAACCCAGAGGAACCCCCATTGTCCCCAACATCTTGAGGAACTCTGACTACAATCTCAACTCTCCTTTGATAGAAGATCCTGCTAGACTAATGTTAGAATGGTTAAAAACAGGGAATAGACCTTATCGGATGACTCTAACAGACAATTGCTCCAGGTCTTTCAGAGTTTTGAAAGATTATTTCAAGAAGGTAGATTTGGGTTCTCTCAAGGTGGGCGGAATGGCTGCACAGTCAATGATTTCTCTCTGGTTATATGGTGCCCACTCTGAATCCAACAGGAGCCGGAGATGTATAACAGACTTGGCCCATTTCTATTCCAAGTCGTCCCCCATAGAGAAGCTGTTGAATCTCACGCTAGGAAATAGAGGGCTGAGAATCCCCCCAGAGGGAGTGTTAAGTTGCCTTGAGAGGGTTGATTATGATAATGCATTTGGAAGGTATCTTGCCAACACGTATTCCTCTTACTTGTTCTTCCATGTAATCACCTTATACATGAACGCCCTAGACTGGGATGAAGAAAAGACCATCCTAGCATTATGGAAAGATTTAACCTCAGTGGACATCGGGAAGGACTTGGTAAAGTTCAAAGACCAAATATGGGGACTGCTGATCGTGACAAAGGACTTTGTTTACTCCCAAAGTTCCAATTGTCTTTTTGACAGAAACTACACACTTATGCTAAAAGATCTTTTCTTGTCTCGCTTCAACTCCTTAATGGTCTTGCTCTCTCCCCCAGAGCCCCGATACTCAGATGACTTGATATCTCAACTATGCCAGCTGTACATTGCTGGGGATCAAGTCTTGTCTATGTGTGGAAACTCCGGCTATGAAGTCATCAAAATATTGGAGCCATATGTCGTGAATAGTTTAGTCCAGAGAGCAGAAAAGTTTAGGCCTCTCATTCATTCCTTGGGAGACTTTCCTGTATTTATAAAAGACAAGGTAAGTCAACTTGAAGAGACGTTCGGTCCCTGTGCAAGAAGGTTCTTTAGGGCTCTGGATCAATTCGACAACATACATGACTTGGTTTTTGTGTTTGGCTGTTACAGGCATTGGGGGCACCCATATATAGATTATCGAAAGGGTCTGTCAAAACTATATGATCAGGTTCACCTTAAAAAAGTGATAGATAAGTCCTACCAGGAGTGCTTAGCAAGCGACCTAGCCAGGAGGATCCTTAGATGGGGTTTTGATAAGTACTCCAAGTGGTATCTGGATTCAAGATTCCTAGCCCGAGACCACCCCTTGACTCCTTATATCAAAACCCAAACATGGCCACCCAAACATATTGTAGACTTGGTGGGGGATACATGGCACAAGCTCCCGATCACGCAGATCTTTGAGATTCCTGAATCAATGGATCCGTCAGAAATATTGGATGACAAATCACATTCTTTCACCAGAACGAGACTAGCTTCTTGGCTGTCAGAAAACCGAGGGGGGCCTGTTCCTAGCGAAAAAGTTATTATCACGGCCCTGTCTAAGCCGCCTGTCAATCCCCGAGAGTTTCTGAGGTCTATAGACCTCGGAGGATTGCCAGATGAAGACTTGATAATTGGCCTCAAGCCAAAGGAACGGGAATTGAAGATTGAAGGTCGATTCTTTGCTCTAATGTCATGGAATCTAAGATTGTATTTTGTCATCACTGAAAAACTCTTGGCCAACTACATCTTGCCACTTTTTGACGCGCTGACTATGACAGACAACCTGAACAAGGTGTTTAAAAAGCTGATCGACAGGGTCACCGGGCAAGGGCTTTTGGACTATTCAAGGGTCACATATGCATTTCACCTGGACTATGAAAAGTGGAACAACCATCAAAGATTAGAGTCAACAGAGGATGTATTTTCTGTCCTAGATCAAGTGTTTGGATTGAAGAGAGTGTTTTCTAGAACACACGAGTTTTTTCAAAAGGCCTGGATCTATTATTCAGACAGATCAGACCTCATCGGGTTACGGGAGGATCAAATATACTGCTTAGATGCGTCCAACGGCCCAACCTGTTGGAATGGCCAGGATGGCGGGCTAGAAGGCTTACGGCAGAAGGGCTGGAGTCTAGTCAGCTTATTGATGATAGATAGAGAATCTCAAATCAGGAACACAAGAACCAAAATACTAGCTCAAGGAGACAACCAGGTTTTATGTCCGACATACATGTTGTCGCCAGGGCTATCTCAAGAGGGGCTCCTCTATGAATTGGAGAGAATATCAAGGAATGCACTTTCGATATACAGAGCCGTCGAGGAAGGGGCATCTAAGCTAGGGCTGATCATCAAGAAAGAAGAGACCATGTGTAGTTATGACTTCCTCATCTATGGAAAAACCCCTTTGTTTAGAGGTAACATATTGGTGCCTGAGTCCAAAAGATGGGCCAGAGTCTCTTGCGTCTCTAATGACCAAATAGTCAACCTCGCCAATATAATGTCGACAGTGTCCACCAATGCGCTAACAGTGGCACAACACTCTCAATCTTTGATCAAACCGATGAGGGATTTTCTGCTCATGTCAGTACAGGCAGTCTTTCACTACCTGCTATTTAGCCCAATCTTAAAGGGAAGAGTTTACAAGATTCTGAGCGCTGAAGGGGAGAGCTTTCTCCTAGCCATGTCAAGGATAATCTATCTAGATCCTTCTTTGGGAGGGATATCTGGAATGTCCCTCGGAAGATTCCATATACGACAGTTCTCAGACCCTGTCTCTGAAGGGTTATCCTTCTGGAGAGAGATCTGGTTAAGCTCCCAAGAGTCCTGGATTCACGCGTTGTGTCAAGAGGCTGGAAACCCAGATCTTGGAGAGAGAACACTCGAGAGCTTCACTCGCCTTCTAGAAGATCCGACCACCTTAAATATCAGAGGAGGGGCCAGTCCTACCATTCTACTCAAGGATGCAATCAGAAAGGCTTTATATGACGAGGTGGACAAGGTGGAAAATTCAGAGTTTCGAGAGGCAATCCTGTTGTCCAAGACCCATAGAGATAATTTTATACTCTTCTTAATATCTGTTGAGCCTCTGTTTCCTCGATTTCTCAGTGAGCTATTCAGTTCGTCTTTTTTGGGAATCCCCGAGTCAATCATTGGATTGATACAAAACTCCCGAACGATAAGAAGGCAGTTTAGAAAGAGTCTCTCAAAAACTTTAGAAGAATCCTTCTACAACTCAGAGATCCACGGGATTAGTCGGATGACCCAGACACCTCAGAGGGTTGGGGGGGTGTGGCCTTGCTCTTCAGAGAGGGCAGATCTACTTAGGGAGATCTCTTGGGGAAGAAAAGTGGTAGGCACGACAGTTCCTCACCCTTCTGAGATGTTGGGATTACTTCCCAAGTCCTCTATTTCTTGCACTTGTGGAGCAACAGGAGGAGGCAATCCTAGAGTTTCTGTATCAGTACTCCCGTCCTTTGATCAGTCATTTTTTTCACGAGGCCCCCTAAAGGGATACTTGGGCTCGTCCACCTCTATGTCGACCCAGCTATTCCATGCATGGGAAAAAGTCACTAATGTTCATGTGGTGAAGAGAGCTCTATCGTTAAAAGAATCTATAAACTGGTTCATTACTAGAGATTCCAACTTGGCTCAAGCTCTAATTAGGAACATTATGTCTCTGACAGGCCCTGATTTCCCTCTAGAGGAGGCCCCTGTCTTCAAAAGGACGGGGTCAGCCTTGCATAGGTTCAAGTCTGCCAGATACAGCGAAGGAGGGTATTCTTCTGTCTGCCCGAACCTCCTCTCTCATATTTCTGTTAGTACAGACACCATGTCTGATTTGACCCAAGACGGGAAGAACTACGATTTCATGTTCCAGCCATTGATGCTTTATGCACAGACATGGACATCAGAGCTGGTACAGAGAGACACAAGGCTAAGAGACTCTACGTTTCATTGGCACCTCCGATGCAACAGGTGTGTGAGACCCATTGACGACGTGACCCTGGAGACCTCTCAGATCTTCGAGTTTCCGGATGTGTCGAAAAGAATATCCAGAATGGTTTCTGGGGCTGTGCCTCACTTCCAGAGGCTTCCCGATATCCGTCTGAGACCAGGAGATTTTGAATCTCTAAGCGGTAGAGAAAAGTCTCACCATATCGGATCAGCTCAGGGGCTCTTATACTCAATCTTAGTGGCAATTCACGACTCAGGATACAATGATGGAACCATCTTCCCTGTCAACATATACGGCAAGGTTTCCCCTAGAGACTATTTGAGAGGGCTCGCAAGGGGAGTATTGATAGGATCCTCGATTTGCTTCTTGACAAGAATGACAAATATCAATATTAATAGACCTCTTGAATTGGTCTCAGGGGTAATCTCATATATTCTCCTGAGGCTAGATAACCATCCCTCCTTGTACATAATGCTCAGAGAACCGTCTCTTAGAGGAGAGATATTTTCTATCCCTCAGAAAATCCCCGCCGCTTATCCAACCACTATGAAAGAAGGCAACAGATCAATCTTGTGTTATCTCCAACATGTGCTACGCTATGAGCGAGAGATAATCACGGCGTCTCCAGAGAATGACTGGCTATGGATCTTTTCAGACTTTAGAAGTGCCAAAATGACGTACCTATCCCTCATTACTTACCAGTCTCATCTTCTACTCCAGAGGGTTGAGAGAAACCTATCTAAGAGTATGAGAGATAACCTGCGACAATTGAGTTCTTTGATGAGGCAGGTGCTGGGCGGGCACGGAGAAGATACCTTAGAGTCAGACGACAACATTCAACGACTGCTAAAAGACTCTTTACGAAGGACAAGATGGGTGGATCAAGAGGTGCGCCATGCAGCTAGAACCATGACTGGAGATTACAGCCCCAACAAGAAGGTGTCCCGTAAGGTAGGATGTTCAGAATGGGTCTGCTCTGCTCAACAGGTTGCAGTCTCTACCTCAGCAAACCCGGCCCCTGTCTCGGAGCTTGACATAAGGGCCCTCTCTAAGAGGTTCCAGAACCCTTTGATCTCGGGCTTGAGAGTGGTTCAGTGGGCAACCGGTGCTCATTATAAGCTTAAGCCTATTCTAGATGATCTCAATGTTTTCCCATCTCTCTGCCTTGTAGTTGGGGACGGGTCAGGGGGGATATCAAGGGCAGTCCTCAACATGTTTCCAGATGCCAAGCTTGTGTTCAACAGTCTTTTAGAGGTGAATGACCTGATGGCTTCCGGAACACATCCACTGCCTCCTTCAGCAATCATGAGGGGAGGAAATGATATCGTCTCCAGAGTGATAGATCTTGACTCAATCTGGGAAAAACCGTCCGACTTGAGAAACTTGGCAACCTGGAAATACTTCCAGTCAGTCCAAAAGCAGGTCAACATGTCCTATGACCTCATTATTTGCGATGCAGAAGTTACTGACATTGCATCTATCAACCGGATCACCCTGTTAATGTCCGATTTTGCATTGTCTATAGATGGACCACTCTATTTGGTCTTCAAAACTTATGGGACTATGCTAGTAAATCCAAACTACAAGGCTATTCAACACCTGTCAAGAGCGTTCCCCTCGGTCACAGGGTTTATCACCCAAGTAACTTCGTCTTTTTCATCTGAGCTCTACCTCCGATTCTCCAAACGAGGGAAGTTTTTCAGAGATGCTGAGTACTTGACCTCTTCCACCCTTCGAGAAATGAGCCTTGTGTTATTCAATTGTAGCAGCCCCAAGAGTGAGATGCAGAGAGCTCGTTCCTTGAACTATCAGGATCTTGTGAGAGGATTTCCTGAAGAAATCATATCAAATCCTTACAATGAGATGATCATAACTCTGATTGACAGTGATGTAGAATCTTTTCTAGTCCACAAGATGGTTGATGATCTTGAGTTACAGAGGGGAACTCTGTCTAAAGTGGCTATCATTATAGCCATCATGATAGTTTTCTCCAACAGAGTCTTCAACGTTTCCAAACCCCTAACTGACCCCTCGTTCTATCCACCGTCTGATCCCAAAATCCTGAGGCACTTCAACATATGTTGCAGTACTATGATGTATCTATCTACTGCTTTAGGTGACGTCCCTAGCTTCGCAAGACTTCACGACCTGTATAACAGACCTATAACTTATTACTTCAGAAAGCAAGTCATTCGAGGGAACGTTTATCTATCTTGGAGTTGGTCCAACGACACCTCAGTGTTCAAAAGGGTAGCCTGTAATTCTAGCCTGAGTCTGTCATCTCACTGGATCAGGTTGATTTACAAGATAGTGAAGACTACCAGACTCGTTGGCAGCATCAAGGATCTATCCAGAGAAGTGGAAAGACACCTTCATAGGTACAACAGGTGGATCACCCTAGAGGATATCAGATCTAGATCATCCCTACTAGACTACAGTTGCCTG
>ACN65045
ATGATGATTGATCCAGGAGAGGTTTATGATGACCCGGTTGATCCGATTGAGTCAGAGGCTGAGCCCAGAGGAACTCCCACTGTCCCTAACATCTTGAGGAACTCTGACTATAATCTCAACTCTCCTCTAATAGAGGATCCTGCCAAGTTAATGTTGGAATGGTTAAAGACAGGAAATAGACCTTACCGAATGACCCTGACAGACAACTGCTCTAGGTCTTACAAGGTCCTGAAAGATTACTTCAAGAAGTTAGATCTGGGTTCCCTCAAAGTGGGTGGAACCGCAGCCCAGTCAATGATCTCCCTCTGGTTATATGGCGCTCACTCTGAGTCAAACAGGAGCCGGAAATGTATGACTGACCTGGCCCATTTCTATTCCAAGTCTTCTCCCATAGAGAAGCTGTTGAATTGCACACTTGGAAATAGAGGACTAAGAATCCCTCCTGAAGGGGTGTTGAGTTGTCTTGAAAGAGTTGACTATGATAAGGCATTTGGGAGATATCTCGCCAATACGTATTCCTCTTATCTGTTCTTCCACGTGATTACCTTATACATGAATGCCCTAGACTGGGATGAAGAGAAGACCATCTTAGCTTTATGGAGAGACTTAACGTCAGTTGATGTTGGGAAAGACTTAGTCAAGTTCAAAGATCAAATATGGGGACTACTAATTGTGACGAAGGACTTTGTGTACTCCCAGAGTTCAAACTGTCTTTTTGACAGGAACTATACACTTATGCTAAAAGACCTTTTTTTGTCTCGTTTCAACTCTCTAATGATTTTGCTTTCTCCCCCTGAACCCCGATATTCAGATGGCCTGATATCCCAACTCTGCCAACTATACATTGCAGGAGATCAAGTATTGTCAATGTGTGGAAATTCAGGTTATGAAGTCATTAAGATACTGGAGCCCTATGTCGTGAACAGCTTAGTCCAGAGGGCAGAAAAGTTTAGGCCCCTCATCCACTCTTTGGGAGACTTTCCTTTATTTATAGAAGACAAGGTGAGTCAACTTGAAGGGACGTTTGGTCCCAGTGCAAAAAGGTTTTTTAGAGTTCTGGATCAATTTGACAATATACATGACCTGGTTTTTGTGTACGGATGTTACAGACATTGGGGGCATCCTTATATAGACTATAGAAAGGGTCTGTCGAAGTTATATGATCAAGTTCATATCAAGAAGGTGATAGACAAGTCCTACCAGGAGTGTTTGGCAAGCGACTTGGCCAGAAGGATTCTTAGGTGGGGATTTGACAAATATTCCAAGTGGTATATCGACTCGCGACTCCTTGCAAAAGACCATCCCTTAAATCCTTATATCAAAACTCAGACATGGCCACCCAAACACATAGTAGATTTGGTAGGGGATACATGGCATAAACTCCCAATCACACAAATATTTGAAATCCCTGAATCCATGGATCCATCAGAGATACTGGATGACAAGTCACATTCTTTCACCGAAAAAAGACTAGCTTCCTGGCTGTCCGAGAACAGAGGGGGGCCCGGTTCGAGTGAGAAGGTCATTATCACAGCTCTGTCCAAACCGCCTGTCAACCCCAGAGAGTTCTTAAAATCTATCGACCTCGGAGGGTTACCCGATGAGGACTTGATAATTGGCCTCAAGCCGAAGGAAAGGGAACTGAAGATTGAGGGCCGATTTTTTGCCTTGATGTCTTGGAATCTGAGACTGTACTTCGTTATTACCGAGAAGCTCCTAGCTAATTACATCTTGCCACTCTTTGATGCTCTGACTATGACAGACAACCTGAACAAGGTGTTTAAAAAGTTAATCGATCGAGTAACCGGGCAAGGGCTTTTGGACTATTCAAGGGTTACATATGCTTTTCACCTGGACTATGAGAAGTGGAACAATCATCAAAGGTTGGAGTCAACAGAAGATGTATTTTCTGTCCTAGATCAGGTGTTTGGATTAAAAAGGGTGTTCTCAAGGACTCATGAGTTTTTCCAGAAGTCCTGGATCTATTATTCAGACAGATCAGACCTCATCGGGCTATGGGAGGACCAAATATACTGCTTGGACATGTCCGACGGCCCGACCTGCTGGAATGGCCAAGATGGCGGGCTGGAAGGCTTACGGCAGAAAGGTTGGAGTCTGGTCAGCCTTTTAATGATAGACAGAGAATCTCAGACTAGGAACACAAGAACCAAGATATTGGCACAAGGAGATAACCAGGTTCTATGTCCGACATACATGCTATCGCCTGGGCTGTCGAGAGAGGGGCTTCTTTATGAACTGGAAAGTATATCAAGAAATGCTCTTTCTATATACCGAGCTATCGAGGAAGGAGCAGCAAAGCTAGGGCTGATTATCAAGAAGGAAGAGACCATGTGTAGCTATGACTTTCTCATCTATGGGAAAACTCCATTGTTTCGAGGTAACATTTTGGTGCCTGAGTCGAAAAGATGGGCCAGAGTCTCTTGCATCTCGAACGACCAAATAGTCAACCTTGCCAATATAATGTCAACAGTGTCCACCAACGCATTAACTGTTGCACAGCACTCTCAATCTTTGATCAAGCCGATGAGGGACTTCCTGCTTATGTCAGTGCAGGCAGTCTTTCACTACTTGCTGTTCAGCCCCATCTTAAAGGGCAGAGTCTACAAAATTCTAAATGCTGAAGGAGACAATTTTCTCATAGCTATGTCAAGAATAATCTATCTAGACCCTTCCTTAGGGGGAGTATCTGGAATGTCTTTGGGGAGATTTCATATACGCCAGTTTTCAGATCCTGTCTCGGAGGGATTGTCCTTCTGGAGAGAGATCTGGCTGAGCTCTCACGAATCTTGGATTCACGCCTTGTGTCAGGAGGCAGGGAACCCTGATCTCGGAGAGAGAACTCTCGAAAGCTTCACTCGGCTTCTCGAGGATCCTACTACTTTAAATATCAAGGGAGGGGCGAGCCCCACTATCTTACTCAAGGATGCGATCAGGAAAGCCCTGTATGACGAGGTGGATAAGGTGGAAAACTCTGAGTTTAGAGAGGCAATCCTATTGTCCAAAACCCATAGAGACAATTTTATACTTTTCTTGAAATCTGTTGAACCTCTGTTTCCACGATTCCTTAGTGAGCTTTTCAGCTCATCCTTCTTGGGGATTCCTGAGTCAATCATCGGATTGATACAAAACTCCCGGACAATAAGGAGGCAGTTTAGAAAGAGCCTCTCAAGAACTTTAGAGGAGTCCTTTTACAACTCAGAAATCCATGGGATCAACCGGATGACTCAGACACCTCAGCGAGTTGGGAGGGTGTGGACCTGTTCCTCAGAGAGGGCAGATCTTTTGAGGGAAATCTCTTGGGGGAGGAAAGTGGTGGGTACAACAGTTCCCCACCCTTCTGAGATGTTGGGACTGCTTCCTAAGTCCTCCATCTCTTGTACTTGCGGAGCAACAGGAGGAGGGAATCCTAGAGTCTCAGTGTCTGTGCTCCCGTCCTTTGATCAGTCATTTTTTTCACGAGGCCCTTTAAAAGGATACTTGGGATCCTCCACCTCCATGTCGACCCAGCTGTTCCATGCTTGGGAGAAGGTCACCAATGTTCATGTGGTGAAAAGGGCCCTCTCACTAAAAGAATCCATAAACTGGTTCATCACAAGAAACTCGAATTTGGCTCAGACTCTGATTAGAAACATCATGTCTCTGACAGGCCCTGATTTTCCTATAGAAGAGGCCCCTGTGTTCAAAAGGACAGGGTCAGCATTGCATAGGTTCAAGTCCGCTAGATACAGTGAAGGGGGGTATTCCTCTGTGTGCCCCAATCTCCTCTCTCATATCTCCGTGAGTACAGACACCATGTCTGATTTAACCCAGGACGGGAAGAATTATGATTTCATGTTCCAGCCCTTGATGCTTTATGCGCAGACGTGGACATCTGAATTGGTACAAAGAGACACAAGGCTGAAAGATTCTACATTTCACTGGCACCTCCGATGTAACAGGTGTGTAAGGCCAATAGATGATATCACACTGGAAACCTCTCAAATCTTTGAGTTTCCGGATGTGTCAAAAAGAATATCTAGGATGGTCTCTGGAGCTGTGCCTCACTTCCAAAGACTCCCTGATATCCGCTTGAAACCGGGAGATTTTGAATCTTTAAGTGGTAGGGAAAAATCCCGTCACATAGGGTCGGCTCAAGGGCTCCTATATTCAATCTTGGTCGCAATACATGACTCAGGATACAATGATGGAACTATCTTCCCTGTCAACATATATGGCAAGGTCTCCCCTAGAGACTATTTAAGGGGGCTCGCGAGAGGAGTTCTAATAGGGTCATCCATCTGCTTTTTGACCAGAATGACTAATATCAATATTAACAGGCCTCTCGAGTTGATATCAGGTGTGATCTCATATATCCTATTGAGACTGGATAATCACCCATCTTTGTACATAATGCTCAGAGAACCATCTCTTAGAGGAGAGATATTTTCTATACCCCAGAAGATTCCAGCTGCTTACCCGACCACGATGAAGGAAGGTAATAGATCTATCTTGTGTTACCTCCAACATGTGCTGCGCTATGAGCGAGAGGTTATTACAGCATCTCCAGAGAATGACTGGTTGTGGATCTTCTCGGACTTCAGAAGCTCCAAGATGACGTACCTAACTCTCATTACCTATCAGTCTCATCTTCTACTTCAGAGGATTGAAAGAAATTTGTCAAAGAGTATGAGAGCTAACCTGCGACAGATGAGTTCCTTGATGAGGCAGGTGCTGGGAGGACATGGGGAGGACACCTTAGAGTCTGATGATGACATTCAGAGGCTATTAAAGGACTCTCTGCGTAGAACGAGGTGGGTGGATCAAGAAGTGCGCCACGCAGCCAGAACTATGACGGGGGATTACAGCCCCAACAAGAAGATGTCACGCAAGGTAGGATGTTCCAAAAACAGATGCTCAGCTCAGCAGGTTGCAGTCTTCACCTCTGCTAATCCAGCCCCTGTCTCAGAGCTTGACATAAGGGCCCTCTCCAAGAGGTTTCAGAACCCTCTCATCTCAGGGTTAAGGGTGGTTCAGTGGGCAACTGGTGCCCATTATAAACTCAAGCCCATTCTGGATGATCTCAATGTTTTTCCATCCTTATGTCTTGTGGTCGGAGACGGGTCAGGGGGAATATCGCGAGCAGTGCTCAACATGTTTCCTGATGCCAAGCTTGTATTCAATAGCTTGTTGGAGGTGAATGACCTGATGGCATCCGGAACACATCCATTGCCTCCCTCAGCAATCATGAGTGGAGGAGATGAAATTGTCTCGAGAGTAATAGACTTCGACTCGATCTGGGAGAAACCATCAGATCTCAGGAACTTGACCACATGGAAGTACTTCCAGTCAGTCCAAAAAAAGGTGAACATGTCTTATGACCTCATTATTGGCGATGCAAAAGTCACTGACATAGCATCAGTCAATCGGATGAATCCGGTGATGTCCGACTTCGCATTGTCAATAGACGGCCCACTGTATCTGGTCCCCAAAACTCATGGAACTATGCTGGTAAATCCAGAATATAGAGCAATTCAACACCCGTCAAGGGCATTCCCTTCAGTCACAGGATTTATAACCCAGATGACTTCGTCCTTTTCATCTGAGCTATACCTCCGATTCTCCAAGCGAGGAAAATTTTTCCGAGATGCCGAGTATTTAACTTCTTCTACCCTTCGAGAGATGAGCCTTGTCTTGTTCAATTGTAGCAGCCCTAAAAGTGAGATGCAAAGGGCCCGTTCCTTGAATTACCAAGATCTTGTAAGAGGATTCCCAGAGGAGATTATATCTAATCCTTACAATGAGATGATCATAACCTTGATTGACAGTGATGTGGAGTCCTTCCTGGTTCATAAGATGGTGGATGATCTCGAATTACAAAGAGGGACTCTGTCTAAGGGGCCTATCATTATAGCTATTATGATAGATGTTTCCAACAGAGTTTTCAATGTTTCCAAACCGCTGACTGATCCTTTGTTCTACCCACCATCTGACCCCAAAATCTTGAGGCACTTCAACATATGCTGCAGTACAATGATGTATCTGTCGACAGCTTTAGGTGATGTCCCCAGCTTTGCAAGACTTCATGATTTATACAATAGACCAATAACTTATTACTTCAAAAAGCAGGTCATTCGAGGGAATATTTATCTGTCATGGAGTTGGTCTGACGACACTTCAGTATTTAAAAGGGTGGCCTGTAACTCTAGCTTGAGTCTGTCATCTCACTGGATCAGGTTGATTTACAAGATAGTGAAGACCCTTAAAAGAGATGAGATGGTTGACGATCTAAACAAGGGGGTGGTGAGACTCTTTCAAGATTATAACAGGTGGATCACCCTCGAGGATATCAAATCTCGATCATCTCTACTGGACTACAGTTGCTTA
>AFN24254
---ATGATTGATCCAGGGGAGGTTTATGATGACCCCATTGATCCGATTGAGTCAGAGGCTGAGCAGAGAGGGAACCCCACCATTCCCAACATCTTAAGAAATTCTGACTACAACCTCAACTCTCCTCTAATAGAGGATCCGGCCAGATTAATGTTAGAATGGTTGAAAACAGGAAATAGGCCTCTCCGGATGACTCTGACAGACAATTGCTCTAGGTCTTACAAAGTTTTGAAAGATTACTTCAAGAAAGTGGATCTGGGATCTCTCAAAGTGGGCGGAGCTGCAGCTCAGTCTATGATCTCCCTTTGGCTGTACGGTGCCTACTCTGAATCAAACAGAAGCCGGAAGTGTATAACCGACTTGGCTCAGTTCTATTCCAAGTCTTCCCCCATAGAAAAACTGTTAAACTACACACTCGGAAATAGAGGGCTGAGAATCCCTCCAGAGGGGGTCCTAAGTTGTCTTGAGAGGGTCGATTACGACAAAACATTTGGGCGGTATCTGGCTAACATATATTCCTCTTATTTGTTCTTTCACGTGATCACCCTTTACATGAATGCCTTGGACTGGGATGAGGAGAAGACCATCCTAGCACTGTGGAGGGATTTATCATCAGTAGATACTGGAAAAGACTTGGTCAAGTTTAAAGATCAAATATGGGGATTGCTGATTGTGACCAAGGATTTTGTGTACTCTCAAAGTTCTGGCTGTCTCTTTGATAGAAACTATACACTTATGCTGAAAGACCTCTTTTTGTCTCGGTTCAACTCTTTAATGATTCTTCTTTCTCCTCCGGAACCCAGATATTCAGATGACCTGATATCTCAGCTGTGTCAGCTATATATCGCAGGAGATCAAGTCTTGTCCATGTGCGGAAACTCTGGTTATGAAGTTATCAAAATATTGGAGCCATACGTTGTGAACAGTTTAGTCCAGAGGGCAGAAAAGTTTAGGCCTCTCATTCATTCCCTAGGGGATTTTTCTGTCTTTATAAGAGACAAGGTGGGTCAACTTGAAGGAACATTTGGTCCTAATGCAAAAAGGTTCTTCAAGGTTCTGGATCAATTCGACAACATACACGACTTAGTCTTTGTATACGGCTGTTACAGGCATTGGGGGCATCCTTACATAGATTATAGAAAGGGGTTGTCGAAGCTATATGATCAAGTCCACATCAAGAAGGTGATAGATAAATCCTATCAGGAGTGTTTGGCGAGCGACCTGGCCAGAAGGATCCTCAGGTGGGGATTTGATAAGTACTCCAAATGGTATCTTGATTCGAGACTTCTTTCGAAGGACCACCCCCTGACTCCTTATATTAAAACCCAAACATGGCCTCCCAAACATATAGTAGATTTGGTGGGCGACACCTGGCATAAGCTCCCGATCACTCAGATCTTCGAAATCCCCGAATCGATGGATCCATCGGAAATATTAGATGACAAATCACACTCTTTCACCAGAACAAGACTAGCGTCATGGCTCTCAGAGAACAGAGGAGGGCCGGTCCCCAGCGAGAAGGTCATTATTACGGCTCTTTCCAAACCTCCTGTCAACCCCAGAGAATTCTTGAAATCTATAGACCTTGGAGGATTGCCGGACGAAGATTTGATAATCGGCCTCAAACCTAAGGAAAGGGAGCTGAAAATTGAAGGTCGATTCTTCGCTTTAATGTCCTGGAATCTGAGGTTGTATTTTGTCATTACAGAGAAGCTCCTAGCCAATTATATCTTGCCACTTTTTGACGCACTGACTATGACAGACAACTTGAATAAAGTGTTTAAAAAGCTGATCGACAGAGTCACCGGACAGGGACTTTTAGACTATTCAAGGGTTACATACGCCTTTCACCTGGACTATGAGAAGTGGAACAATCATCAGAGACTGGAATCGACAGAGGATGTATTTTCTGTACTTGATCAAGTGTTTGGATTGAAGAGGGTGTTCTCCAGAACTCATGAGTTCTTTCAGAAGTCTTGGATCTATTATTCAGACAGATCCGACCTCATCGGGTTGTGGGAGGATCAAATATACTGTTTGGACATGTCAAACGGCCCGACATGCTGGAACGGCCAAGATGGTGGGCTAGAGGGGTTGCGGCAGAAGGGCTGGAGTCTGGTTAGCTTATTAATGATAGATCGTGAATCTCAGACAAGGAACACAAGGACTAAGATACTAGCTCAGGGGGACAACCAGGTTCTATGTCCAACATATATGTTGTCGCCGGGGCTCTCTAGAGAGGGACTTCTCTACGAGTTGGAGAGCATATCAAGAAATGCTTTATCAATATATCGTGCTATTGAGGAGGGGGCATCCAAACTGGGGCTTATCATAAAGAAGGAAGAGACCATGTGTAGCTATGACTTTCTCATCTATGGAAAGACCCCTTTGTTTCGCGGCAACATTTTAGTGCCGGAGTCCAAAAGATGGGCTAGAGTCTCCTGTATCTCCAACGACCAAATAGTCAATCTTGCCAATATAATGTCAACAGTATCCACAAATGCATTGACTGTAGCACAACACTCTCAGTCTTTGATTAAACCGATGAGGGATTTCTTGCTTATGTCAGTACAGGCCGTTTTCCATTATTTGCTGTTTAGCCCTATCTTGAAAGGCAGAGTTTACAAGATCCTGAGTGCCGAAGGGGATAATTTTCTTCTAGCTATGTCTAGAATCATCTATTTAGACCCCTCGTTGGGGGGAGTATCTGGAATGTCTCTTGGAAGGTTCCACATACGTCAGTTCTCAGATCCTGTCTCAGAAGGGTTGTCTTTCTGGAGGGAGGTCTGGCTAAGCTCTAATGAGTCTTGGATTCATGCGCTGTGTCAAGAAGCAGGAAACCCAGATCTGGGAGAGAGAACACTGGAGAGCTTTACTCGCCTTCTCGAAGACCCTACTACCCTAAATATTAAAGGAGGGGCCAGCCCTACCATTCTTCTTAAAGATGCAATCAGAAAAGCCCTGTATGATGAGGTAGACAAAGTGGAGAACTCAGAGTTTAGAGAAGCGATCCTCTTGTCCAAGACCCATAGGGATAACTTTATACTTTTCTTGAAGTCTGTTGAACCTTTGTTTCCCCGATTTCTCAGTGAACTCTTCAGCTCATCCTTCTTGGGGATTCCTGAGTCAATCATTGGGTTGATACAAAATTCCAGAACCATAAGAAGACAGTTTAGGAGGAGTCTCTCAAGAACATTGGAGGAGTCCTTTTATAACTCAGAGATCCATGGGATCAACCGGATGACCCAGACTCCCCAAAGGGTCGGAAGAGTTTGGCCCTGCTCCTCTGAGAGAGCAGATCTCTTGAGAGAGATCTCATGGGGGAGGAAAGTGGTTGGCACAACAGTCCCTCACCCCTCTGAGATGTTGGGGTTACTTCCAAAGTCCTCGATCTCATGCACTTGTGGAGTAACAGGAGGGGGAAATCCTCGAATATCAGTGTCAGTGCTTCCATCTTTCGATCAGTCATTTTTCTCAAGAGGCCCTCTGAAGGGATACCTTGGCTCATCCACTTCCATGTCGACCCAGCTATTCCACGCCTGGGAGAAAGTCACCAATGTTCATGTGGTGAAAAGAGCCCTGTCACTCAAGGAATCTATAAATTGGTTCATTACAAGAAACTCAAATCTGGCCCAAACTTTGATAAGGAACATAATGTCTCTGACAGGCCCAGATTTCCCGCTAGAAGAGGCTCCTGTCTTCAAGAGGACAGGGTCTGCCCTGCATAGGTTCAAGTCAGCCAGGTACAGTGAAGGGGGGTACTCTTCTGTTTGTCCAAATCTCCTTTCTCACATCTCTGTCAGCACAGACACAATGTCAGACTTGACTCATGATGGGAGAAATTATGACTTTATGTTTCAGCCGTTGATGCTTTATGCGCAAACATGGACATCAGAACTGGTGCAAAAAGACACAAGGCTGAAAGACTCCACCTTTCATTGGCATCTTCGATGTAACAAGTGCATAAGGCCCATTGATGATATTACCCTTGAGACTTCTCAGGTCTTCGAGTTCCCGGATGTTTCAAGAAGAATATCTAGAATGGTCTCCGGGGCTGTGCCTCATTTTCGAAAACTTCCTGATATTCGTTTAAGACCGGGTGATTTCGAGTCTCTAAGCGGTAAGGAGAAGTCGCGCCATATAGGGTCGGCCCAAGGGCTCTTGTATTCAATCTTAGTTGCGATCCATGACTCTGGGTATAATGATGGAACCATTTTCCCTGTCAACATATATAGCAAGGTCTCCCCTAGAGACTATTTGAGAGGGCTCGCGAGGGGGGTCTTGATAGGGTCTTCGATTTGCTTCTTGACAAGAATGACAAACATTAACATCAATAGACCTCTTGAACTGATCTCAGGGGTGATTTCTTACATCCTCTTGAGGCTGGACAATCACCCATCTTTGTACATAATGCTCAGAGAGCCATCTCTTAGAGGAGAGATATTCTCTATTCCCCAAAAAGTTCCTGCTGCTTACCCGACCACGATGAAAGAGGGTAACAGATCTATTCTGTGCTATCTCCAACACGTGTTGCGCTACGAACGGGAGGCAATCACAGCATCTCCGGATAATGACTGGTTGTGGATCTTCTCAGACTTTAGAAGCTCCAAGATGACGTATCTGACTCTTATCACCTATCAGTCTCATCTTTTACTTCAGAGGGTTGAGAAAAACCTCTCCAAAAGTATGAGAGCCAACTTAAGACAAATGAGCTCTCTCATGAGGCAAGTGCTGGGGGGGCATGGTGAAGACACCTTAGAGTCAGACGAAGATATTCAGAGGCTGTTAAAAGACTCTTTGCGCAGGACAAGGTGGGTAGATCAGGAAGTGCGCCATGCAGCGAGAACTATGACAGGATGTTACAGCCCCAACAAGAGGGTGTCACGCAAAGCAGGATGTTCAGAGTGGGTCTGCTCCGCTCAACAGGTTGCGGTTTCAACCTCCGCTAACCCAGCCCCTGCCTCCGAGCTGGATATCAGGGCCCTCTCTAGAAGGCTTCAAAATCCCTTGATCTCGGGCCTGAGAGTGGTTCAGTGGGCGACAGGGGCCCATTATAAACTTAAACCTATTCTGGATGGTCTCAATGTATTCCCTTCCCTATGTCTTGTGGTAGGGGATGGATCAGGGGGGATATCAAGAGCGGTACTCAACATGTTTCCGGATGCCAGGCTTGTATTCAACAGCTTGTTAGAAGTGAATGACCTGATGGCGTCGGGAACACATCCGTTGCCCCCCTCGGCAATCATGAGCGGAGGAGATGACATCATTTCCAGAGTAATTGACTTTGACTCCATCTGGGAGAAACCTTCTGACTTGAGGAACTTGACCACATGGAGATACTTCCAGTCAGTCCAAGAACAAGTAAACATGTCCTATGACCTCATCATTTGTGATGCAGAGGTCACTGACATTGCATCAATTAACCGAATAACCCTGTTAATGTCTGATTTTGCACTGTCCATAGATGGCCCCCTTTATCTGGTCTTCAAAACTTATGGCACCATGCTTGTAAATCCGGACTACAGAGCAATTCAACACCTATCCAGAGCGTTTCCTGCGGTCACTGGATTTATAACTCAGATGACTTCCTCTTTCTCATCTGAGCTATACCTCAGATTCTCAAAACGGGGAAAGTTCTTTCGGGATGCAGAATATTTGACCTCTTCTACTCTTCGAGAAATGAGCCTTGTACTGTTCAACTGTAGCAGCCCTAAGAGCGAGATGCAGAGAGCCCGCTCTCTAAATTACCAAGATCTTGTAAGAGGATTTCCAGATGAGATCATATCCAATCCTTACAATGAAATGATCATAACTCTGATTGACAGTGATGTAGAATCTTTCCTGGTTCACAAGATGGTAGATGATCTGGAGCTACAGCGAGGAACTTTATCCAAAATTTCTATTATTATAGCCATCGTGATAGTCTTCTCCAATAGGGTGTTCAATGTCTCGAAACCGCTGACTGACCCTTTATTCTATCCGCCATCTGACCCCAAAATCTTGAGACACTTCAACATATGCTCCAGTACCATGATGTACCTATCCACTGCCTTGGGGGATGTGCCCAACTTCGCGAGACTTCATGACCTGTACAACAGACCCATAACTTATTATTTCAGAAAACAAGTCATTCGGGGGAATATTTATCTGTCCTGGAGTTGGTCTGATGACACCTCTGTGTTTAAGAGGGTGACTTGCAACTCTAGCTTGAGTCTCTCATCTCACTGGATCAGGTTGATCTACAAAATAGTAAAGACCACCAGACTTGTCGGAAGGATAGAAGACCTGTCTGGGGAGGTAGAGAGGCACCTTCGAGGGTACAACAGGTGGATCACCCTAGATGACATTAGATCCAGATCATCTCTTTTAGATTATAGTTGCTTG
>ACN65040
ATGATGATCGATCCAGGAGAGGTTTATGATGACCCAGTTGATCCGATTGAGTCAGAAGCTGAACCTAGGGGGACCCCCACTGTTCCTAACATCTTGAGGAACTCTGACTATAACCTCAACTCTCCTCTAATAGAAGACCCTGCCAAATTGATGCTGGAGTGGTTGAAAACAGGGAATAGACCTTACCGGATGGCCCTGACAGACAACTGCTCTAGGTCTTACAAAGTCTTGAAAGATTACTTCAAGAAGCTAGATTTGGGATCCCTCAAAGTGGGTGGGACTGCAGCCCAGTCGATGATATCTCTTTGGCTGTATGGAGCCCACTCTGAATCAAACAGGAGCCGGAGGTGTATAACTGACTTAGCCCATTTTTATTCCAAGTCATCCCCCATAGAAAAGTTATTAAATTGCACACTTGGAAATAGAGGATTAAGAATCCCTCCAGAAGGAGTATTGAGTTGCCTTGAAAGGGTTGACTATGATAAGGCATTCGGGAGGTATCTTGCTAATACATATTCCTCTTATCTGTTTTTCCACGTGATTACCTTGTATATGAACGCCCTAGACTGGGATGAAGAGAAAACCATCTTGGCTCTATGGAAAGATTTGACCTCCGTAGATATTGGGAAGGACTTGGTAAAGTTCAAAGATCAAATATGGGGGCTACTAATTGTGACAAAGGACTTTGTGTACTCCCAGAGTTCAAACTGTCTTTTTGACAGGAACTATACACTTATGCTAAAAGACCTTTTTTTGTCTCGTTTCAACTCTCTAATGATTTTGCTTTCTCCCCCTGAACCCCGATATTCAGATGGCCTGATATCCCAACTCTGCCAACTATACATTGCAGGAGATCAAGTATTGTCAATGTGTGGAAATTCAGGTTATGAAGTCATTAAGATACTGGAGCCCTATGTCGTGAACAGCTTAGTCCAGAGGGCAGAAAAGTTTAGGCCCCTCATCCACTCTTTGGGAGACTTTCCTTTATTTATAAAAGACAAGGTGAGTCAACTTGAAGGGACGTTTGGTCCCAGTGCAAAAAGGTTTTTTAGAGTTCTGGATCAATTTGACAATATACATGACCTGGTTTTTGTGTACGGATGTTACAGACATTGGGGGCATCCTTATATAGACTATAGAAAGGGTCTGTCGAAGTTATATGATCAAGTTCATATCAAGAAGGTGATAGACAAGTCCTACCAGGAGTGTTTGGCAAGCGACTTGGCCAGAAGGATTCTTAGGTGGGGATTTGACAAATATTCCAAGTGGTATATCGACTCGCGACTCCTTGCAAAAGACCATCCCTTAAATCCTTATATCAAAACTCAGACATGGCCACCCAAACACATAGTAGATTTGGTAGGGGATACATGGCATAAACTCCCAATCACACAAATATTTGAAATCCCTGAATCCATGGATCCATCAGAGATACTGGATGACAAGTCACACTCTTTCACCAGAACGAGACTAGCCTCCTGGCTGTCCGAGAACAGAGGGGGACCTGTTCCAAGTGAGAAGGTCATCATTACAGCTTTGTCCAAGCCACCTGTCAATCCCAGAGAGTTTTTAAAATCCATTGATCTCGGGGGATTGCCTGACGAAGACTTGATAATTGGTCTTAAGCCGAAGGAAAGAGAGCTGAAGATTGAAGGTCGATTCTTTGCGTTGATGTCTTGGAATTTAAGATTGTATTTCGTTATCACCGAAAAGCTTCTAGCTAATTATATCTTGCCCCTCTTTGATGCTCTGACTATGACAGACAACCTGAACAAGGTGTTTAAGAAGCTGATTGACAGGGTGACTGGGCAAGGGCTTTTGGACTATTCAAGGGTTACGTATGCTTTCCATCTGGACTATGAAAAGTGGAACAATCACCAAAGGTTGGAGTCAACAGAAGATGTATTTTCGGTCCTGGATCAGGTGTTTGGATTGAAAAGGGTGTTTTCTAGGACTCATGAATTCTTCCAGAAGTCTTGGGTCTATTATTCAGACAGATCAGACCTTATCGGGTTATGGGAGGACCAAATATACTGCTTGGATATGTCCAATGGCCCGACCTGCTGGAATGGCCAAGACGGCGGGCTGGAAGGCTTACGCCAAAAAGGCTGGAGTCTGGTCAGCCTGTTAATGATAGACAGAGAATCTCAAACCAGGAACACGAGAACCAAAATACTACCTCAAGGGGACAACCAGGTTCTATGTCCGACATATATGCTGTCCCCTGGGCTGTCGAGAGAGGGGCTTCTCTATGAATTGGAGAGCATATCGAGGAATGCCCTTTCTATATACCGGGCTATCGAGGAAGGAGCATCCAAACTAGGGCTGATTATCAAGAAGGAAGAAACTATGTGTAGCTATGACTTTCTCATCTATGGGAAAACTCCTTTATTTCGAGGCAATATCTTGGTACCGGAGTCAAAGAGATGGGCCAGAGTCTCTTGTATCTCGAACGACCAGATAGTCAACCTCGCCAATATAATGTCAACCGTGTCCACCAATGCATTGACTGTAGCACAACACTCTCAATCCCTGATCAAGCCGATGAGGGACTTCCTGCTTATGTCAGTGCAGGCAGTCTTTCACTACTTGCTGTTCAGCCCCATCTTAAAGGGCAGAGTCTACAAAATTCTAAATGCTGAAGGAGACAATTTTCTCATAGCTATGTCAAGAATAATCTATCTAGACCCTTCCTTAGGGGGAGTATCTGGAATGTCTTTGGGGAGATTTCATATACGCCAGTTTTCAGATCCTGTCTCGGAGGGATTGTCCTTCTGGAGAGAGATCTGGCTGAGCTCTCACGAATCTTGGATTCACGCCTTGTGTCAGGAGGCAGGGAACCCTGATCTCGGAGAGAGAACTCTCGAAAGCTTCACTCGGCTTCTCGAGGATCCTACTACTTTAAATATCAAGGGAGGGGCGAGCCCCACTATCTTACTCAAGGATGCGATCAGGAAAGCCCTGTATGACGAGGTGGATAAGGTGGAAAACTCTGAGTTTAGAGAGGCAATCCTATTGTCCAAAACCCATAGAGACAATTTTATACTTTTCTTGAAATCTGTTGAACCTCTGTTTCCACGATTCCTTAGTGAGCTTTTCAGCTCATCCTTCTTGGGGATTCCTGAGTCAATCATCGGATTGATACAAAACTCCCGGACAATAAGGAGGCAGTTTAGAAAGAGTCTCTCAAGAACTTTAGAGGAGTCATTTTACAATTCGGAGATTCACGGGATCAACCGGATGACCCAGACACCTCAACGAGTTGGGAGGGTGTGGCCGTGCTCTTCTGAGAGAGCAGATCTCTTAAGAGAGATTTCTTGGGGGAGGAAAGTGGTGGGCACAACTGTTCCTCACCCCTCTGAGATGTTGGGGCTGCTTCCTAAGTCCTCTATTTCCTGTACTTGTGGGACAACAGGAGGGGGGAATCCTAGGGTTTCAGTGTCTGTACTCCCGTCCTTCGATCAGTCATTTTTTTCACGAGGCCCTCTAAAAGGATACTTGGGATCATCCACATCCATGTCGACCCAGTTGTTCCATGCCTGGGAAAAGGTCACCAATGTTCATGTGGTGAAAAGGGCCCTATCACTAAAAGAGTCTATAAACTGGTTCATCACAAGAAACTCGAACCTGGCTCAGACTTTAATCAAAAACATTATGTCTCTGACAGGTCCTGATTTCCCTCTAGAAGAGGCCCCTGTGTTCAAGAGAACAGGGTCAGCCTTGCATAGGTTCAAATCTGCCAGGTACAGTGAAGGAGGATATTCTTCTGTTTGCCCTAATCTCCTCTCTCATATCTCTGTAAGTACAGACACCATGTCTGATCTGACCCAGGATGGGAAGAACTATGACTTCATGTTCCAGCCCTTGATGCTTTATGCGCAAACATGGACATCTGAACTAGTACAAAGGGACACCAGGCTAAAGGATTCTACTTTTCACTGGCACCTTCGATGTAACAAGTGTGTAAGGCCCATAGATGATATCACACTGGAGACCCCCCAGATCTTTGAGTTTCCAGATGTGTCAAAAAGAATATCTAGGATGGTGTCTGGAGCTGTGCCCCACTTTCAAAAGCTTCCCGACATCCATCTGAAACCTGGAGATTTTGAATCTCTAAGTGGTAGGGAGAAATCCCGCCATATAGGTTCAGCTCAAGGGCTCTTATATTCAATTTTGGTTGCAATCCATGACTCAGGATACAATGACGGGACCATCTTCCCTGTCAACATATACAGCAAGGTATCACCTAGAGACTACTTAAGAGGGCTTGCAAGAGGAGTCTTAATAGGGTCCTCAATTTGCTTCTTGACTAGAATGACCAACATCAACATCAATAGGCCTCTTGAATTGATCTCAGGTGTGATTTCATATATCCTCCTGAGACTGGATAATCACCCATCTTTGTACATAATGCTTAGAGAACCGTCTCTTAGAGGAGAAATATTTTCTATTCCCCAAAAAATTCCAGCCGCTTACCCGACTACAATGAAGGAAGGCAATAGATCTATTTTGTGTTACCTCCAACATGTGCTGCGATATGAGCGAGAGGTTATTACAGCATCCCCTGAGAATGACTGGTTGTGGATCTTCTCGGACTTTAGAAGTTCCAAAATGACGTACCTAACTCTCATCACCTATCAGTCTCATCTACTACTTCAGAGAGTTGAAAGAAATCTATCTAAGAGCATGAGAGCTAACCTACGACAAATGAGTTCTCTGATGAGGCAAGTGCTAGGAGGGCACGGAGAAGATACCTTAGAATCGGACGACGACATTCAGAGGCTACTGAAAGACTCTCTGCGCAGAACGAGGTGGGTGGATCAAGAAGTGCGCCATGCAGCCAGAACCATGATCGGGGATTACAGCCCTAACAAAAAGATGTCACGCAAGGATGGTCATTCTGAGTGGGTTAACAGATGCCGATCGGTTGCGGTCTCCACCTCTGCTAATCCAGCCCCTGTCTCAGAGCTTGACATAAGGGCCCTCTCCAAGAGGTTTCAGAACCCTCTCATCTCAGGGTTAAGGGTGGTTCAGTGGGCAACTGGTGCCCATTATAAACTCAAGCCCATTCTGGATGATCTCAATGTTTTTCCATCCTTATGTCTTGTGGTCGGAGACGGGTCAGGGGGAATATCGCGAGCAGTGCTCAACATGTTTCCTGATGCCAAGCTTGTATTCAATAGCTTGTTGGAGGTGAATGACCTGATGGCATCCGGAACACATCCATTGCCTCCCTCAGCAATCATGAGTGGAGGAGATGAAATTGTCTCGAGAGTAATAGACTTCGACTCGATCTGGGAGAAACCATCAGATCTCAGGAACTTGACCACATGGAAGTACTTCCAGTCAGTCCAAAAAAAGGTGAACATGTCTTATGACCTCATTATTGGCGATGCAAAAATCACTGACATTGCATCAGTCATTCGGATACACTGGTTGATGTCTGACTTCGCATTGTCCATAGATGGCCCGCTTTATCTGGTTTTCAAAACTTATGGAACCAAGCTGGTAAATCCAGAATATCGAGCTATCCAACACCTGTCGAGGGCATTCCCCTCAGTCACAGGATTTATAACCCAGATGACCTCGTCTTTTTCATCTGAACTATATCTCCGATTCTCCAAACGAGGGAAGTTTTTCCGAGACGCAGAGTACCTGACATCGTCCACCCTTAGAGAGATGAGCCTTGTGTTGTTCAACTGCAGCAGCCCCAAGAGTGAGATGCAGAGAGCCCGCTCTTTAAATTATCAGGATCTTGTAAGAGGATTCCCCGAGGAGATTATCTCCAATCCTTATAATGAGATGATCATAACCCTGATCGACAGTGACGTAGAATCTTTCCTGGTTCACAAGATGGTAGACGATCTAGAATTACAGAGAGGAACTCTGTCTAAGGGGCGGATGTTTATAGCTATTATGATTATTTCTTCCAACAGAGTTCTCAATGTTCCCAAACCGCTGACTGATCCTTTGTTCTACCCACCATCTGACCCCAAAATCTTGAGGCACTTCAACATACGCTGCAGTACAATGACGTATCTGTCGACAGCTTTAGGTGACGTCCCCAGCTTTGCAAGACTTCATGATTTATACAATAGACCAATAACTTATTACTTCAAAAAGCAGGTCATTCGAGGGAATATTTATCTGTCATGGAGTTGGTCTGACGACACTTCAGTATTTAAAAGGGTGGCCTGTAACTCTAGCTTGAGTCTGTCATCTCACTGGATCAGGTTGATTTACAAAATAGTGGGGAGTCGTAGAAGAAGAGGGAGGGTCGAAGATTTTTCAAGAGAAGTTGAAAGACACCTTCAAGGTTATAACAGGTGGATCACCCTCGAAGACCTCAGATCTAGATCTTCTCTACTAGACTACAGCTGCTTA
>ADJ29912
---ATGCTAGATCCGGGAGAGGTTTATGATGACCCTATTGATCCAATTGAGTCAGAGGCTGAACCCAGAGGAACCCCCACTGTCCCCAACATCTTGAGGAACTCCGACTACAATCTCAATTCTCCTTTGATAGAGGATCCTGCCAAACTAATGTTAGAATGGTTGAAGACAGGGAACAGACCTTATCGGATGACTTTGACAGACAATTGCTCCAGGTCTTACAAAGTTTTGAAAGATTATTTCAAGAAAGTAGATTTGGGTTCTCTCAAAGTGGGCGGAACTGCTGCACAGTCAATGGTTTCTCTCTGGTTGTGTGGTGCCCACTCTGAATCAAACAGGAGCCGGAGATGTATAACCGACTTGGCCCATTTCTATTCCAAGTCATCCCCCATAGAGAAGCTATTGAATTGTACGCTAGGAAACAGAGGCCTGAGAATCCCACCAGAGGGGGTGTTAAATTGCCTCGAGAGGGTCAATTATGACAAGGCATTTGGGAGGTATCTGGCCAACACGTATTCCTCTTACTTGTTTTTCCATGTAATCACCTTATACATGAATGCCTTAGACTGGGAAGAGGAAAAGACCATCCTGGCATTATGGAAAGATATAACCTCAGTGGATACCGAGAAGGACTTGGTCAAATTCAAAGATCAAATATGGGGACTGTTGATTGTGACAAAGGACTTTGTTTACTCTCAGAGTTCAAACTGTCTTTTTGACAGAAACTACACACTGATGCTAAAGGATCTTTTCTTGTCTCGATTCAACTCCTTAATGATTCTGCTTTCTCCCCCTGAGCCCCGATACTCAGATGACTTAATATCTCAGCTGTGCCAGCTATACATCGCTGGGGATCAAGTCTTGTCCATGTGTGGGAACTCCGGCTATGAAGTCATCAAAATATTGGAGCCATATGTCGTGAACAGTTTGGTCCAGAGGGCAGAGAAGTTTAGGCCTCTCATCCACCCCTTGGGAGACTTTCCTATGTTCATAAAAGACAAGGTGAATCAACTTGAAGGGACTTTTGGTCCCAGTGCAAAGAGGTTTTTTAGGGTTTTAGATCAATTCGACAACATACATGACTTAGTATTTGTGTATGGCTGTTACAGACATTGGGGGCACCCCTATATAGATTATCGGAAGGGTCTGTCGAAACTATATGATCAAGTTCACATTAAGAAAGTAATAGATAAGTCCTACCAGGAGTGTTTAGCAAGTGACTTGGCCAGAAGGATCCTCAGATGGGGATTTGACAAGTACTCCAAATGGTATCTAGATTCGAGATTCCTTGCCCGAGACCACCCCTTGACTCCTTATGTCAAGACCCAAACATGGCCACCCAAACATATAGTAGACTTGGTGGGGGACACATGGCATAAGCTCCCGATCACGCAGATCTTTGAAATTCCTGAATCAATGGACCCGTCAGAGATACTGGATGACAAATCACATTCTTTCACCAGAACAAGGTTAGCTTCTTGGCTGTCAGAGAACCGAGGGGGGCCTGTTCCTAGCGAGAAGGTCATTATCACGGCCCTGTCTAAGCCACCTGTCAATCCCCGAGAGTTTTTGAAATCTATAGACCTCGGAGGATTGCCAGATGAGGATTTGATAATTGGCCTCAAACCAAAGGAACGGGAGTTGAAGATCGAGGGCCGATTCTTTGCTCTAATGTCATGGAATCTAAGATTATATTTTGTCATCACCGAAAAGCTCTTGGCCAACTACATTTTGCCACTTTTTGACGCACTGACTATGACAGACAACCTGAACAAGGTGTTCAAAAAGTTGATCGACAGGGTCACCGGGCAAGGGCTTTTGGACTATTCTAGGGTCACATACGCATTTCACCTGGACTATGAGAAATGGAACAATCATCAAAGATTGGAGTCAACAGAGGATGTATTCTCTGTCCTAGATCAGGTGTTTGGATTGAAGAGGGTGTTTTCTAGAACACACGAGTTTTTTCAGAAGTCCTGGATCTATTATTCAGACAGATCAGACCTCATTGGGTTATGGGAGGACCAAATATATTGCTTGGATATGTCTAACGGCCCAACCTGCTGGAATGGCCAAGATGGCGGGCTAGAGGGCTTGCGGCAGAAGGGCTGGAGTCTAGTCAGTTTATTAATGATAGATAGAGAATCTCAAACCAGGAACACAAGAACCAAGATACTAGCTCAAGGAGACAACCAGGTTCTGTGTCCTACATACATGTTGTCACCGGGATTGTCTCAAGAGGGGCTTCTCTATGAGTTAGAGAGCATATCAAGGAATGCACTCTCAATATACCGAGCTATCGAGGAAGGAGCATCTAAGCTGGGGCTGATCATCAAGAAGGAAGAGACCATGTGTAGTTATGACTTTCTCATATATGGGAAGACCCCCTTATTTCGAGGCAACATATTGGTGCCTGAATCCAAAAGATGGGCCCGAGTCTCTTGCATCTCTAACGACCAAATAGTCAACCTCGCCAATATAATGTCGACAGTATCCACCAATGCGCTGACAGTGGCACAACACTCTCAATCTCTGATCAAACCTATGAGGGATTTTCTGCTCATGTCAGTACAGGCAGTTTTCCACTACCTGTTGTTTAGCCCAATCCTAAAAGGCAGAGTTTATAAGATTCTGAGTGCTGAAGGGGAGAGCTTTCTCCTAGCCATGTCGCGGATAATCTACCTAGATCCTTCTTTGGGAGGGGTGTCTGGAATGTCTCTCGGGAGGTTCCATATACGTCAGTTCTCAGACCCTGTCTCTGAAGGGTTGTCATTCTGGAGAGAGATCTGGTTAGGCTCTCATGAGTCCTGGATTCACGCGTTGTGTCAGGAGGCCGGGAACCCCGATCTTGGAGAGAGAACACTCGAGAGCTTCACTCGCCTTTTAGAAGATCCTACTACCTTAAATATCAAAGGAGGGGCCAGCCCTACCATTCTACTCAAGGATGCTATCAGAAAGGCTCTGTACGACGAGGTGGACAAGGTGGAAAATTCAGAGTTTCGAGAGGCAATCCTGCTGTCCAAGACCCATAGAGATAACTTTATACTCTTTTTAAAATCTGTTGAGCCTCTGTTCCCTCGATTTCTCAGTGAGCTCTTCAGTTCGTCTTTCTTGGGAATACCGGAGTCAATCATTGGACTGATACAAAACTCCCGGACAATAAGAAGGCAGTTTAGAAAGAGTCTCTCAAGAACTTTAGAAGAGTCCTTCTACAACTCAGAGATCCACGGGATTAATCGGATAACCCAGACACCTCAAAGGGTCGGAAGGGTGTGGCCTTGCTCTTCAGAGAGGGCAGATCTACTTAGGGAGATCTCTTGGGGGAGGAAAGTGGTAGGCACGACAGTTCCTCACCCTTCCGAGATGTTGGAGTTGTTTCCCAAATCCTCCATTTCCTGCACTTGTGGAGCAACAGGGGGAGGCAATCCTAGAGTCTCTGTATCAGTACTCCCGTCCTTCGATCAGTCATTTTTCTCACGGGGCCCCCTAAAGGGATACTTGGGCTCGTCCACCTCCATGTCAACCCAGCTATTCCATGCATGGGAAAAAGTCACTAATGTTCATGTGGTGAAAAGGGCTCTATCGTTAAAAGAATCTATAAACTGGTTCATCAATAGGAATTCCAATTTGGCTCAAACTCTAATTGGAAACATCATGTCTCTGACAGGCCCTGATTTCCCTCTAGAAGAGGCCCCTGTTTTCAAACGGACAGGGTCAGCCTTGCATAGGTTCAAGTCTGCCAGATACAGCGAAGGAGGGTATTCTTCTGTTTGCCCTAACCTTCTCTCCCATATCTCTGTTAGTACAGACACTATGTCTGATTTGACCCAAAACGGGAAGAACTATGATTTCATGTTTCAGCCATTGATGCTTTATGCGCAAACATGGACATCGGAACTGGTACAGAGGGATACAAGACTTAGAGACTCCACGTTTCACTGGCACCTTCGGTGCAACAGATGTGTGAGGCCCATTGATGATATAACACTGGAAACTTCTCAGATCTTCGAGTTCCCGGATGTGTCAAAAAGGATATCCAGGATGGTTTCTGGAGCTGTCCCTCAATTTCAGAAGCTTCCTGATATCCGTCTAAGACCAGGTGATTTTGAATCCCTAAGTGGTAGAGAAAAGTCTCGCCATATAGGGTCAGCTCAGGGGCTCTTATACTCAATCTTAGTAGCAATTCACGACTCAGGATACAATGATGGGACCATCTTCCCTGTCAACATATACGGCAAAGTTTCCCCCAGAGACTATTTGAGAGGGCTTGCAAGAGGGATCTTGATAGGGTCCTCGATTTGCTTCTTGACACGAATGACAAATATTAACATTAACAGACCTCTTGAATTGATCTCAGGGGTAATTTCCTATATTCTCCTGAGGCTGGATAATCATCCCTCTCTGTATATAATGCTTAGAGAACCGTCTCTTAGAGGAGAAATATTCTCTATCCCTCAGAAAATCCCCGCCGCTTACCCAACCACTATGAGAGAAGGCAACAGATCGATTTTGTGTTACCTCCAACACGTGCTACGCTATGAGCGAGAGGCAATCACGGCGTCCCCGGAGAATGACTGGCTGTGGATCTTCTCAGACTTCAGAAGTGTGAAAATGACGTACTTGACCCTCATTACCTACCAGTCTCACCTCCTACTCCAGAGGGTTGAGAGAAACTTGTCTAAGAGTATGAGAGCTACTCTGCGACAAATGAGTTCCTTAATGAGGCAAGTGCTGGGTGGGCACGGAGAAGATACCTTGGAGTCAAACGATGACATTCAACGATTACTAAAAGACTCTTTGCGAAAGACAAGGTGGGTGGATCAAGAGGTGCGCCATGCAGCTAGAACCATGAATGGAGATTACAGCCCCGACAAGAAAGTATCCCACAAGGCAGGATGTTCAGAATGGGTCTGCTCTGCTCAACAGATTGCCGTCTCCACCTCAGCCAACCCGGCCCCTGTCTCAGAGCTTGACATTAGGGCCCTCTCTAAGAGGTTTCAAAACCCCTTGATCTCGGGCCTGAGAGTGGTTCAGTGGGCAACCGGTGCCCATTATAAGCTTAAGCCTATTCTAGATGATCTAAATGTTTTCCCATCTCTCTGTCTTGTAATTGGAGACGGGTCAGGGGGAATATCAAGGGCAGTTCTCAACATGTTTCCAGATTCTAAGCTTGTGTTCAACAGCCTATTGGAGGTGAATGATCTGATGGCTTCCGGAACACATCCACTGCCTCCTTCAGCAATCATGAGTGGAGGAGATGACATCATCTCCAGAGTGATAGACTTTGACTCAATATGGGAGAAACCGTCCGACCTGAGGAACTCGGCCACCTGGAGATACTTCCAGTCGGTTCAAAAACAGGTCAACATGTCGTATGACCTCATTATTTGTGATGCAGAAGTTACTGATATTGCATCTATCAACCGGATAACTCTGTTGATGTCTGATTTCGCATTGTCTATAGATGGACCACTTTATCTGGTCTTCAAAACTTACGGGACTATGCTAGTAAACCCGGACTATAAAGCTATTCAACATCTGTCAAGAGCGTTCCCTTCGGTCACAGGGTTTGTAACCCAAGTAACTTCATCCTTTTCTTCTGAGCTATACCTCCGGTTCTCTAAACGAGGAAAGTTTTTCAGGGACGCCGAGTACTTGACCTCTTCCACCCTTCGAGAGATGAGCCTTGTGTTGTTCAATTGCAGCAGCCCCAAAAGTGAGATGCAGAGAGCTCGTTCCTTAAACTATCAAGACCTGGTAAGGGGATTTCCTGAAGAGATCATATCAAATCCTTACAACGAAATGATCATAACTCTGATTGACAATGATGTAGAGTCCTTCCTAGTCCACAAGATGGTGGATGATCTTGAGCTACAGAGGGGAACTCTGTCTAAAGTGGCTATCATTATATCCATCATGATCGTTTTTTCCAATAGAGTCTTCAACATTTCCAAACCTTTGACTGACCCCTTGTTCTACCCCCCATCTGATCCTAAAATCCTGAGGCACTTCAACATATGTTGCAGTACTATGATGTATCTATCTACCGCTTTAGGCGACGTCCCTAACTTCGCAAGACTTCATGACCTGTATAACAGACCTATAACTTGTTACTTCAGAAAACAAGTTATTCGAGGGAATATTTATCTATCTTGGAGTTGGTCCGATGATACCCCAGTGTTCAAGAGAGTAGCCTGTAATTCTAGCTTGAGTCTGTCATCTCACTGGATCAGGTTGATCTACAAGATAGTGAAGACTACCAGACTCATTGGCAGCATAAAAGACCTATCAGGAGAGGTAGAACGACATCTTCATGGGTATAACAGATGGATCACCCTCGAGGATATCCGATCTAGATCATCCCTACTAGATTACAGTTGTTTG
>AFE86166
ATGATGATCGATCCAGGAGAGGTTTATGATGACCCAGTTGATCCGATTGAGTCAGAAGCTGAACCTAGGGGGACCCCCACTGTTCCTAACATCTTGAGGAACTCTGACTATAACCTCAACTCTCCTCTAATAGAAGACCCTGCCAAATTGATGCTGGAGTGGTTGAAAACAGGGAATAGACCTTACCGGATGGCCCTGACAGACAACTGCTCTAGGTCTTACAAAGTCTTGAAAGATTACTTCAAGAAGCTAGATTTGGGATCCCTCAAAGTGGGTGGGACTGCAGCCCAGTCGATGATATCTCTTTGGCTGTATGGAGCCCACTCTGAATCAAACAGGAGCCGGAGGTGTATAACTGACTTAGCCCATTTTTATTCCAAGTCATCCCCCATAGAAAAGTTATTAAATTGCACACTTGGAAATAGAGGACTAAGAATCCCTCCAGAAGGAGTATTGAGTTGCCTTGAAAGGGTTGACTATGATAAGGCATTCGGGAGGTATCTTGCTAATACATATTCCTCTTATCTGTTTTTCCACGTGATTACCTTGTATATGAACGCCCTAGACTGGGATGAAGAGAAAACCATCTTGGCTCTATGGAAAGATTTGACCTCCGTAGATATTGGGAAGGACTTGGTAAAGTTCAAAGATCAAATATGGGGGCTACTAATTGTGACAAAGGACTTTGTTTACTCTCAGAGTTCAAATTGTCTTTTTGACAGGAACTATACACTTATGCTGAAAGACCTTTTTTTATCTCGTTTCAACTCTCTAATGATTCTCCTTTCCCCCCCTGAGCCTCGGTATTCAGACGACTTGATATCTCAGTTATGCCAACTATACATAGCTGGGGATCAAGTTTTGTCCATGTGCGGAAACTCTGGTTATGAAGTCATTAAAATACTAGAGCCATATGTCGTAAACAGTTTAGTCCAGAGGGCAGAGAAGTTTAGACCTCTTATTCACTCTCTCGGGGATTTCCCTGTGTTCATAAAAGACAAGGTGAGTCAACTTGAAGGGACGTTTGGTCCCAGTGCAAAAAGGTTTTTTAGAGTTCTGGATCAATTTGACAATATACATGACCTGGTTTTTGTGTACGGATGTTACAGACATTGGGGGCATCCTTATATAGACTATAGAAAGGGTCTGTCGAAGTTATATGATCAAGTTCATATCAAGAAGGTGATAGACAAGTCCTACCAGGAGTGTTTGGCAAGCGACTTGGCCAGAAGGATCCTTAGGTGGGGATTTGACAAATATTCCAAGTGGTATATCGACTCGCGACTCCTTGCAAAAGACCATCCCTTAAATCCTTATATCAAAACTCAGACATGGCCACCCAAACACATAGTAGATTTGGTAGGGGATACATGGCATAAACTCCCAATCACACAAATATTTGAAATCCCTGAATCCATGGATCCATCAGAGATACTGGATGACAAGTCACACTCTTTCACCAGAACGAGACTAGCCTCCTGGCTGTCCGAGAACAGAGGGGGGCCTGTTCCAAGTGAGAAGGTCATCATTACAGCTTTGTCCAAGCCACCTGTCAATCCCAGAGAGTTTTTAAAATCCATTGATCTCGGGGGATTGCCTGACGAGGACTTGATAATTGGTCTTAAGCCGAAGGAAAGAGAGCTGAAGATTGAAGGTCGATTCTTTGCGTTGATGTCTTGGAATTTAAGATTGTATTTCGTTATCACCGAAAAGCTTCTAGCCAATTATATCTTGCCCCTCTTTGATGCTCTGACTATGACAGACAACCTGAACAAGGTGTTTAAGAAGCTGATTGACAGGGTGACTGGGCAAGGGCTTTTGGACTATTCAAGGGTTACGTATGCTTTCCATCTGGACTATGAAAAGTGGAACAATCACCAAAGGTTGGAGTCAACAGAAGATGTATTTTCGGTCCTGGATCAGGTGTTTGGATTGAAAAGGGTGTTTTCTAGGACTCATGAATTCTTCCAGAAGTCTTGGGTCTATTATTCAGACAGATCAGACCTTATCGGGTTATGGGAGGACCAAATATACTGCTTGGATATGTCCAATGGCCCGACCTGCTGGAATGGCCAAGACGGCGGGCTGGAAGGCTTACGCCAAAAAGGCTGGAGTCTGGTCAGCCTGTTAATGATAGACAGAGAATCTCAAACCAGGAACACGAGAACCAAAATACTAGCTCAAGGGGACAACCAGGTTCTATGTCCGACATATATGCTGTCCCCTGGGCTGTCGAGAGAGGGGCTTCTCTATGAATTGGAGAGCATATCGAGGAATGCCCTTTCTATATACCGGGCTATCGAAGAAGGAGCATCCAAACTAGGGCTGATTATCAAGAAGGAAGAAACTATGTGTAGCTATGACTTTCTCATCTACGGGAAAACTCCTTTATTTCGAGGCAATATCTTGGTACCGGAGTCGAAGAGATGGGCCAGAGTCTCTTGTATCTCGAACGACCAGATAGTCAACCTCGCCAATATAATGTCAACCGTGTCCACCAATGCATTGACTGTAGCACAACACTCTCAATCCCTGATCAAGCCGATGAGGGACTTTCTACTTATGTCAGTACAGGCAGTCTTTCATTACTTGTTGTTCAGTCCAATCCTAAAAGGCAGAGTTTACAAGATTTTGAGTGCAGAAGGGGACAACTTTCTTCTGGCGATGTCAAGGATAATCTATCTAGACCCCTCCTTAGGGGGAGTGTCAGGAATGTCTCTTGGGAGATTTCACATACGTCAGTTCTCAGATCCTGTTTCTGAGGGGTTGTCATTCTGGAGGGAAATTTGGCTGAGCTCCCATGAATCTTGGATTCATGCCCTGTGTCAGGAAGCAGGGAACCCGGATCTCGGAGAGAGGACACTCGAGAGCTTCACTAGGCTTCTAGAGGATCCCACTACTTTAAATATTAAAGGAGGGGCTAGTCCCACTATCTTACTCAAGGATGCTATCAGAAAGGCCCTGTATGACGAGGTGGACAAGGTGGAAAACTCGGAGTTTAGAGAGGCAATTCTCTTGTCCAAGACCCATAGGGACAACTTTATACTCTTCTTGAAGTCTGTGGAGCCCCTGTTCCCCCGATTCCTCAGTGAGCTTTTCAGCTCGTCTTTCTTGGGGATCCCTGAGTCAATCATTGGATTGATACAAAACTCGCGGACAATAAGAAGACAGTTTAGAAAAAGTCTCTCAAGAACTTTAGAGGAGTCATTTTACAATTCGGAGATTCACGGGATCAACCGGATGACCCAGACACCTCAACGAGTTGGGAGGGTGTGGCCGTGCTCTTCTGAGAGAGCAGATCTCTTAAGAGAGATTTCTTGGGGGAGGAAAGTGGTGGGCACAACTGTTCCTCACCCCTCTGAGATGTTGGGGCTGCTTCCTAAGTCCTCTATTTCCTGTACTTGTGGGACAACAGGAGGGGGGAATCCTAGGGTTTCAGTGTCTGTACTCCCGTCCTTCGATCAGTCATTTTTTTCACGAGGCCCTCTAAAAGGATACTTGGGATCATCCACATCCATGTCGACCCAGTTGTTCCATGCCTGGGAAAAGGTCACCAATGTTCATGTGGTGAAAAGGGCCCTATCACTAAAGGAGTCTATAAACTGGTTCATCACAAGAAACTCGAACCTGGCTCAGACTTTAATCAAAAACATTATGTCTCTGACAGGTCCTGATTTCCCTCTAGAAGAGGCCCCTGTGTTCAAGAGAACAGGGTCAGCCTTGCATAGGTTCAAATCTGCCAGGTACAGTGAAGGAGGATATTCTTCTGTTTGCCCTAATCTCCTCTCTCATATCTCTGTAAGTACAGACACCATGTCTGATCTGACCCAGGATGGGAAGAACTATGACTTCATGTTCCAGCCCTTGATGCTTTATGCGCAAACATGGACATCTGAACTAGTACAAAGGGACACCAGGCTAAAGGATTCTACTTTTCACTGGCACCTTCGATGTAACAAGTGTGTAAGGCCCATAGATGATATCACACTGGAGACCCCCCAGATCTTTGAGTTTCCAGATGTGTCAAAAAGAATATCTAGGATGGTGTCTGGAGCTGTGCCCCACTTTCAAAAGCTTCCCGACATCCATCTGAAACCCGGAGATTTTGAATCTCTAAGTGGTAGGGAGAAATCCCGCCATATAGGTTCAGCTCAAGGGCTCCTATATTCAATTTTGGTTGCAATCCATGACTCAGGATATAATGATGGGACCATCTTCCCTGTCAACATATACAGCAAGGTATCACCTAGAGACTATTTAAGAGGGCTTGCAAGAGGAGTCTTAATAGGGTCCTCAATTTGCTTCTTGACTAGAATGACCAACATCAACATCAATAGGCCTCTTGAATTGATCTCAGGTGTGATTTCATATATCCTCCTGAGACTGGATAATCACCCATCTTTGTACATAATGCTTAGAGAGCCGTCCCTTAGAGGAGAAATATTTTCTATTCCCCAAAAAATTCCAGCCGCTTACCCGACTACAATGAAGGAAGGCAATAGATCTATTTTGTGTTACCTCCAACATGTGCTGCGATATGAGCGAGAGGTTATTACAGCATCCCCTGAGAATGACTGGTTGTGGATCTTCTCGGACTTTAGAAGTTCCAAAATGACGTACCTAACTCTCATCACCTATCAGTCTCATCTACTACTTCAGAGAGTTGAAAGAAATTTATCTAAGAGCATGAGAGCTAACCTACGACAAATGAGTTCTCTGATGAGGCAAGTGCTAGGAGGGCACGGAGAAGATACCTTAGAATCGGACGACGACATTCAGAGGCTACTGAAAGACTCTCTGCGCAGAACGAGGTGGGTGGATCAAGAAGTGCGCCATGCAGCCAGAACCATGATCGGGGATTACAGCCCTAACAAAAAGATGTCACGCAAGGCAGGATGTTCTGAGTGGGTTTGCTCCGCTCAGCAGGTTGCGGTCTCCACCTCAGCTAACCCAGCCCCCTTTTCAGAGCTTGACATAAGGACCCTCTCTAAGAAGTTTCAGAACCCTCTTATCTCAGGCTTGAGAGTGGTTCAGTGGGCAACTGGTGCCCATTATAAGCTCAAGCCCATTCTAGATGATCTCAATGTTTTCCCATCCCTATGTCTCGTGGTCGGGGATGGATCAGGAGGGATATCTAGAGCAGTGCTCAACATGTTCCCAGACGCCAGGCTTGTATTCAACAGCCTGTTGGAGGTGAACGACCTGATGGCATCAGGAACACATCCGTTGCCTCCCTCCGCAATCATGAGTGGAGGAGATGACATTGTCTCTAGAGTGATTGACTTTGACTCCATCTGGGAGAAACCATCAGACCTGAGGAACTTGACAACATGGAAGTACTTCCAGTCAGTCCAAAGAAAGGTTAACATGTCTTATGACCTCATCATTTGTGATGCAGAAGTCACTGACATTGCATCAGTCAATCGGATAACACTGTTGATGTCTGACTTCGCATTGTCCATAGATGGCCCGCTCTATCTGGTTTTCAAAACTTATGGAACCATGCTGGTAAACCCAGAATATCGAGCTATCCAACACCTGTCGAGGGCATTCCCCTCAGTCACAGGATTTATAACCCAGATGACCTCGTCTTTTTCATCTGAACTATATCTCCGATTCTCCAAACGAGGGAAGTTTTTCCGAGACGCAGAGTACCTGACATCGTCCACCCTTAGAGAGATGAGCCTTGTGTTGTTCAACTGCAGCAGCCCCAAGAGTGAGATGCAGAGAGCCCGCTCTTTAAATTATCAGGATCTTGTAAGAGGATTCCCCGAGGAGATTATCTCCAATCCTTATAATGAGATGATCATAACCCTGATCGACAGTGATGTAGAATCTTTCCTGGTTCACAAGATGGTAGACGATCTAGAATTACAGAGAGGAACTCTATCTAAGATGTCTATCATTATAGCTATTATGATAGTATTCTCCAACAGAGTTTTCAATGTTTCCAAACCGCTGACTGATCCTTTGTTCTACCCACCATCTGACCCCAAAATCTTGAGGCACTTCAACATATGCTGCAGTACAATGATGTATCTGTCGACAGCTTTAGGTGATGTCCCCAGCTTTGCAAGACTTCATGATTTATACAATAGACCAATAACTTATTACTTCAAAAAGCAGGTCATTCGAGGGAATATTTATCTGTCATGGAGTTGGTCTGACGACACTTCAGTATTTAAAAGGGTGGCCTGTAACTCTAGCTTGAGTCTGTCATCTCACTGGATCAGGCTGATTTACAAGATAGTGAAGACCACTAGACTCATCGGAAGTGTCGAAGATCTATCAAGAGAAGTTGAAAGACACCTTCAAGGTTATAACAGGTGGATCACCCTCGAAGACCTCAGATCTAGATCTTCTCTACTAGACTACAGCTGCTTA
>AFN24429
---ATGATTGATCCCGGGGAGGTTTATGATGACCCCATTGATCCGATTGAGTCAGAGGCTGAGCCGAGAGGGAACCCCACCATCCCCAACATCTTAAGAAACTCTGACTACAACCTCAACTCCCCTCTAATAGAGGATCCAGCCAGATTAATGTTAGAATGGTTGAAAACAGGAAATAGGCCTCTCCGAATGACTCTGACAGACAACTGCTCTAGGTCTTACAAAGTTTTGAGAGATTACTTCAAGAAAGTGGATCTAGGATCTCTTAAAGTGGGTGGAGCTGCAGCACAATCTATGATCTCCCTTTGGCTGTACGGTGCATACTCTGAATCGAACAGGAGCCGGAAGTGTATAACCGATTTGGCTCAGTTCTATTCCAAGTCTTCCCCCATAGAGAGACTGTTAAACTGCACACTCGGAAATAGAGGGCTGAGAATCCCCCCAGAAGGGGTCCTAAGTTGTCTTGAAAGGGTCGATTACGATAAAACATTTGGGCGGTATCTGGCTAACATATACTCCTCTTATTTATTCTTTCACGTGATAACCCTGTACATGAACGCCTTGGACTGGGATGAGGAGAAGACCATCCTAGCACTGTGGAGGGATTTAGTGTCAATAGATACTGGAAAGGATTTGGTCAAGTTTAAAGATCAAATATGGGGATTGCTGATTGTGACCAAGGATTTCGTGTACTCCCAAAGTTCTGGCTGCCTCTTTGATAGAAATTATACACTTATGCTGAAAGACCTTTTTCTGTCTCGGTTCAACTCTCTAATGATTCTTCTTTCTCCCCCGGAGCCCAGATATTCAGATGACCTGATATCTCAGCTGTGTCAGCTATATATCGCAGGAGATCACGTCTTGTCCATGTGCGGGAACTCTGGTTATGAAGTCATCAAAATATTGGAGCCATACGTTGTGAACAGCTTGGTCCAGAGGGCAGAAAAGTTTAGGCCTCTCATTCATTCCCTAGGGGATTTCCCTGTGTTTATAAGAGATAAGGTGGGTCAACTTGAAGGAACATTTGGCCCTAGTGCAAAAAGGTTCTTCAAGGTTCTGGATCAATTCGACAACATACACGACTTAGTCTTTGTATACGGCTGTTACAGGCATTGGGGGCATCCTTACATAGATTATAGAAAGGGTTTGTCGAAGCTATATGATCAAGTCCACATCAAGAAGGTGATAGATAAATCCTATCAGGAGTGTTTGGCTAGCGACTTGGCCAGAAGGATCCTCAGGTGGGGATTTGATAAGTACTCCAAATGGTATCTTGACTCGAGACTTCTTTCGAGGGACCACCCCCTGACTCCTTATATTAAAACCCAGACATGGCCTCCCAAACATATAGTAGATTTGGTGGGCGACACCTGGCACAAGCTCCCGATCACCCAGATCTTCGAGATCCCTGAATCAATGGACCCATCTGAAATACTAGATGATAAATCACACTCTTTCACTAGAACAAGACTAGCGTCATGGCTATCAGAGAACAGAGGAGGACCGGTCCCCAGCGAGAAGGTCATTATTACGGCTCTTTCCAAACCTCCTGTCAACCCCAGAGAGTTCCTGAAATCTATAGACCTTGGAGGACTGCCGGACGAAGATTTGATAATCGGCCTCAAACCTAAGGAAAGGGAGTTGAAAATTGAAGGTCGGTTTTTTGCCTTAATGTCCTGGAATCTGAGGTTGTATTTTGTCATCACAGAGAAGCTCCTAGCCAATTATATCTTACCACTTTTTGATGCACTGACTATGACAGACAACTTGAACAAAGTGTTTAAAAAGCTGATCGACAGAGTCACCGGACAGGGGCTTTTAGACTATTCAAGGGTTACATACGCCTTTCACCTGGACTATGAGAAGTGGAACAATCATCAGAGGCTGGAATCGACAGAAGATGTATTTTCTGTGCTTGATCAGGTGTTTGGATTGAAGAGGGTGTTCTCCAGAACTCATGAGTTTTTTCAGAAGTCTTGGATCTATTATTCAGACAGATCCGACCTCATCGGGTTGTGGGAGGATCAAATATACTGTTTGGACATGTCAAACGGCCCGACATGCTGGAACGGCCAAGATGGCGGGCTAGAGGGTTTGCGGCAGAAGGGCTGGAGTCTGGTTAGCTTATTAATGATAGATCGTGAATCTCAGACCAGGAACACAAGAACTAAGATACTAGCCCAGGGGGACAACCAGGTTCTATGTCCGACATATATGTTGTCACCGGGGCTCTCTAGAGAGGGACTTCTCTACGAGTTGGAGAGCATATCAAGAAATGCTCTGTCAATATACCGCGCTATTGAGGAGGGGGCATCCAAACTGGGGCTTATCATAAAGAAGGAAGAGACCATGTGTAGCTATGACTTTCTCATCTATGGAAAAACCCCTCTGTTTCGAGGTAACATTTTGGTGCCAGAGTCCAAAAGATGGGCTAGAGTCTCCTGTATTTCCAACGACCAAATAGTCAATCTTGCCAATATAATGTCAACGGTATCCACAAATGCATTGACTGTAGCACAACACTCTCAGTCTTTGATTAAACCAATGAGGGACTTTTTGCTTATGTCAGTACAAGCCGTTTTCCATTACTTGCTGTTTAGCCCCATCTTGAAAGGCAGAGTTTACAAGATCCTGAGTGCCGAAGGGGACAATTTTCTTCTAGCTATGTCTAGAATCATCTATTTAGACCCCTCATTGGGGGGAGTATCTGGAATGTCTCTTGGAAGGTTCCACATACGTCAGTTCTCGGATCCTGTCTCAGAGGGGTTGTCTTTCTGGAGAGAGATCTGGCTAAGCTCTAATGAGTCTTGGATTCATGCGCTGTGTCAAGAAGCAGGAAACCCAGATCTGGGAGAGAGGACTCTGGAGAGCTTTACTCGCCTTCTGGAGGACCCTACTACCCTAAATATTAAAGGAGGGGCCAGTCCTACCATTCTTCTCAAAGATGCAATCAGAAAAGCTCTATATGATGAGGTAGACAAAGTGGAGAACTCAGAGTTTAGAGAAGCGATCCTCTTGTCCAAGACCCATAGGGATAATTTTATACTTTTCTTGAAGTCTGTTGAGCCTTTGTTTCCCCGATTTCTCAGTGAACTCTTCAGTTCATCCTTCTTGGGGATTCCTGAGTCGATCATTGGGCTGATACAAAATTCCAGAACAATAAGGAGGCAGTTTAGGAGGAGTCTCTCAAGAACATTAGAAGAGTCCTTCTATAACTCAGAGATCCATGGGATCAACCGGATGACCCAAACTCCCCAAAGGGTCGGAAGGGTTTGGCCCTGCTCCTCTGAGAGAGCAGACCTCCTAAGAGAGATCTCATGGGGGAGGAAGGTGGTTGGAACAACCGTCCCTCACCCCTCTGAGATGTTGGGGCTACTTCCAAAGTCCTCGATCTCATGCACTTGTGGAGTAGCAGGAGGGGGAAATCCTCGAATATCAGTGTCTGTGCTCCCATCTTTTGATCAGTCATTTTTTTCGAGAGGCCCTCTGAAGGGATACCTGGGCTCATCCACTTCCATGTCGACCCAGCTATTCCACGCCTGGGAGAAAGTCACTAATGTTCATGTGGTGAAAAGAGCCCTGTCACTCAAGGAATCTATAAATTGGTTCATTACAAGAAACTCAAATCTGGCCCAAACTTTGATCAGGAACATAATGTCTCTAACAGGCCCAGATTTCCCGTTGGAAGAGGCCCCTGTCTTCAAGAGGACAGGGTCTGCCCTACATAGGTTCAAGTCAGCCAGGTACAGTGAAGGGGGATACTCTTCTGTTTGTCCAAATCTCCTCTCTCACATCTCTGTCAGCACAGACACGATGTCAGACTTGACTCATGATGGGAGAAACTATGACTTTATGTTTCAACCGTTGATGCTTTATGCGCAAACATGGACATCAGAACTGGTGCAAAAAGACACACGGCTGAAAGACTCCACCTTTCATTGGCATCTTCGATGTAACAAGTGCATAAGGCCCATTGATGATATTACCCTTGAGACTTCTCAGGTCTTCGAGTTCCCGGATGTTTCAAGAAGAATATCTAGAATGGTCTCTGGGGCAGTGCCTCATTTTCGGAAACTTCCTGATATTCGTTTAAGACCAGGTGATTTCGAATCTCTAAGTGGTAAGGAGAAGTCGCGCCATATAGGGTCGGCCCAAGGGCTCTTGTATTCAATCTTGGTTGCGATCCATGACTCGGGGTATAATGATGGAACCATTTTTCCTGTCAACATTTATAGCAAGGTCTCCCCTAGAGACTATTTGCGAGGGCTCGCGAGAGGAGTCTTGATAGGGTCTTCGATTTGCTTCTTGACAAGAATGACAAACATTAACATCAATAGACCTCTTGAACTAATCTCAGGGGTGATTTCATACATCCTCTTGAGGCTGGACAATCACCCATCCTTGTACATAATGCTCAGAGAACCATCTCTTAGAGGAGAGATATTTTCTATTCCCCAAAAAGTTCCCGCTGCTTACCCGACCACGATGAAAGAAGGTAACAGATCTATTTTGTGCTATCTCCAACACGTGTTGCGCTACGAACGAGAGGCAATCACAGCATCTCCAGAGAATGACTGGTTGTGGATCTTCTCAGACTTTAGAAGCTCCAAGATGACGTATCTGACTCTCATCACCTACCAGTCTCATCTTTTACTTCAGAGAGTTGAGAAAAATCTCTCTAAAAGTATGAGGGCCAACTTACGACAAATGAGCTCTCTAATGAGGCAAGTACTGGGAGGCCATGGTGAGGACACCTTAGAGTCAGACGAAGACATTCAGAGGCTGTTAAAAGACTCTTTGCGCAGGACAAGGTGGGTAGATCAGGAAGTACGCCATGCAGCGAGAACCATGACAGGAGGTTACAGCCCCAACAAGAGAATGTCACGCAAGGCAGGGTGTTCAGAGTGGGTCTGCTCTGCTCAACAGGTTGCAGTTTCAACCTCAGCTAACCCAGCCCCTGCCTCCGAGCTGGACATCAGGGCCCTCTCTAGAAGGCTTCAAAACCCGTTGATCTCGGGCCTGAGAGTGGTTCAGTGGGCGACAGGGGCCCATTATAAACTCAAACCTATTCTGGATGGTCTCAATGTATTCCCGTCCTTATGTCTGGTGGTCGGGGATGGATCAGGGGGGATATCAAGAGCGGTGCTTAACATGTTTCCGGATGCCAGGCTTGTATTCAATAGCTTGTTAGAAGTAAATGACCTGATGGCGTCAGGAACACATCCGTTGCCCCCCTCAGCAATCATGAGCGGAGGAGATGACATCATCTCTAGGGTAATTGACTTTGACTCCATCTGGGAGAAACCTTCTGACTTGAGGAATTTGACCACGTGGAAGTACTTCCAGTCAGTCCAAGAACAAGTAAATATGTCCTATGACCTCATCATTTGTGATGCAGAGGTCACTGACATTGCGTCAATCAACCGAATAACCCTGCTAATGTCTGATTTTGCATTATCCATAGATGGCCCACTTTACCTGGTCTTCAAAACTTATGGTACCATGCTTGTAAATCCGGACTACAGAGCAATTCAACACCTGTCCAGAGCGTTTCCTGCGGTCACTGGATTTATAACTCAGATGACTTCTTCTTTCTCATCCGAGCTATACCTCAGATTCTCAAAACGAGGAAAATTCTTTCGGGATGCAGAATATTTGACATCCTCTACTCTTCGAGAAATGAGCCTAGTACTGTTCAACTGTAGCAGCCCCAAGAGCGAGATGCAGAGAGCCCGCTCTCTAAATTACCAGGATCTTGTAAGAGGATTTCCAGATGAGATCATATCCAATCCTTACAATGAAATGATCATAACTCTGATTGATAGTGATGTAGAATCTTTCCTGGTTCACAAGATGGTAGATGATCTAGAGTTACAGCGAGGAACCTTGTCTAAAGTTTCTATTATTATAGCCATCGTGATAGTCTTCTCCAATAGGGTGTTCAATGTTTCGAAACCGCTGACTGACCCTTTATTCTATCCGCCATCTGATCCCAAAATCTTGAGACACTTCAACATATGTTGCAGTACTATGATGTACCTGTCCACTGCCTTGGGGGATGTGCCCAGCTTCGCGAGACTTCATGACCTGTACAACAGGCCCATAACTTATTATTTCAGGAAACAAGTCATTCGGGGGAATATTTATTTGTCCTGGAGTTGGTCTGAAGACACCTCAGTGTTTAAGAGGGTGACTTGCAACTCTAGCTTGAGTCTCTCATCTCACTGGATCAGGCTGATCTACAAAATAGTGAAGACCACCAGACTTGTCGGAAGGATAGAAGACCTGTCTGGGGAGGTAGAGAGGCACCTTCGAGGGTACAACAGGTGGATTACTCTAGATGACATTAGATCCAGATCATCTCTTTTAGATTATAGCTGCTTG
>ACF94312
---ATGCTCGATCCTGGAGAGGTCTATGATGACCCTATTGACCCAATCGAGTTAGAGGCTGAACCCAGAGGAACCCCCATTGTCCCCAACATCTTGAGGAACTCTGACTACAATCTCAACTCTCCTTTGATAGAAGATCCTGCTAGACTAATGTTAGAATGGTTAAAAACAGGGAATAGACCTTATCGGATGACTCTAACAGACAATTGCTCCAGGTCTTTCAGAGTTTTGAAAGATTATTTCAAGAAGGTAGATTTGGGTTCTCTCAAGGTGGGCGGAATGGCTGCACAGTCAATGATTTCTCTCTGGTTATATGGTGCCCACTCTGAATCCAACAGGAGCCGGAGATGTATAACAGACTTGGCCCATTTCTATTCCAAGTCGTCCCCCATAGAGAAGCTGTTGAATCTCACGCTAGGAAATAGAGGGCTGAGAATCCCCCCAGAGGGAGTGTTAAGTTGCCTTGAGAGGGTTGATTATGATAATGCATTTGGAAGGTATCTTGCCAACACGTATTCCTCTTACTTGTTCTTCCATGTAATCACCTTATACATGAACGCCCTAGACTGGGATGAAGAAAAGACCATCCTAGCATTATGGAAAGATTTAACCTCAGTGGACATCGGGAAGGACTTGGTAAAGTTCAAAGACCAAATATGGGGACTGCTGATCGTGACAAAGGACTTTGTTTACTCCCAAAGTTCCAATTGTCTTTTTGACAGAAACTACACACTTATGCTAAAAGATCTTTTCTTGTCTCGCTTCAACTCCTTAATGGTCTTGCTCTCTCCCCCAGAGCCCCGATACTCAGATGACTTGATATCTCAACTATGCCAGCTGTACATTGCTGGGGATCAAGTCTTGTCTATGTGTGGAAACTCCGGCTATGAAGTCATCAAAATATTGGAGCCATATGTCGTGAATAGTTTAGTCCAGAGAGCAGAAAAGTTTAGGCCTCTCATTCATTCCTTGGGAGACTTTCCTGTATTTATAAAAGACAAGGTAAGTCAACTTGAAGAGACGTTCGGTCCCTGTGCAAGAAGGTTCTTTAGGGCTCTGGATCAATTCGACAACATACATGACTTGGTTTTTGTGTTTGGCTGTTACAGGCATTGGGGGCACCCATATATAGATTATCGAAAGGGTCTGTCAAAACTATATGATCAGGTTCACCTTAAAAAAGTGATAGATAAGTCCTACCAGGAGTGCTTAGCAAGCGACCTAGCCAGGAGGATCCTTAGATGGGGTTTTGATAAGTACTCCAAGTGGTATCTGGATTCAAGATTCCTAGCCCGAGACCACCCCTTGACTCCTTATATCAAAACCCAAACATGGCCACCCAAACATATTGTAGACTTGGTGGGGGATACATGGCACAAGCTCCCGATCACGCAGATCTTTGAGATTCCTGAATCAATGGATCCGTCAGAAATATTGGATGACAAATCACATTCTTTCACCAGAACGAGACTAGCTTCTTGGCTGTCAGAAAACCGAGGGGGGCCTGTTCCTAGCGAAAAAGTTATTATCACGGCCCTGTCTAAGCCGCCTGTCAATCCCCGAGAGTTTCTGAGGTCTATAGACCTCGGAGGATTGCCAGATGAAGACTTGATAATTGGCCTCAAGCCAAAGGAACGGGAATTGAAGATTGAAGGTCGATTCTTTGCTCTAATGTCATGGAATCTAAGATTGTATTTTGTCATCACTGAAAAACTCTTGGCCAACTACATCTTGCCACTTTTTGACGCGCTGACTATGACAGACAACCTGAACAAGGTGTTTAAAAAGCTGATCGACAGGGTCACCGGGCAAGGGCTTTTGGACTATTCAAGGGTCACATATGCATTTCACCTGGACTATGAAAAGTGGAACAACCATCAAAGATTAGAGTCAACAGAGGATGTATTTTCTGTCCTAGATCAAGTGTTTGGATTGAAGAGAGTGTTTTCTAGAACACACGAGTTTTTTCAAAAGGCCTGGATCTATTATTCAGACAGATCAGACCTCATCGGGTTACGGGAGGATCAAATATACTGCTTAGATGCGTCCAACGGCCCAACCTGTTGGAATGGCCAGGATGGCGGGCTAGAAGGCTTACGGCAGAAGGGCTGGAGTCTAGTCAGCTTATTGATGATAGATAGAGAATCTCAAATCAGGAACACAAGAACCAAAATACTAGCTCAAGGAGACAACCAGGTTTTATGTCCGACATACATGTTGTCGCCAGGGCTATCTCAAGAGGGGCTCCTCTATGAATTGGAGAGAATATCAAGGAATGCACTTTCGATATACAGAGCCGTCGAGGAAGGGGCATCTAAGCTAGGGCTGATCATCAAGAAAGAAGAGACCATGTGTAGTTATGACTTCCTCATCTATGGAAAAACCCCTTTGTTTAGAGGTAACATATTGGTGCCTGAGTCCAAAAGATGGGCCAGAGTCTCTTGCGTCTCTAATGACCAAATAGTCAACCTCGCCAATATAATGTCGACAGTGTCCACCAATGCGCTAACAGTGGCACAACACTCTCAATCTTTGATCAAACCGATGAGGGATTTTCTGCTCATGTCAGTACAGGCAGTCTTTCACTACCTGCTATTTAGCCCAATCTTAAAGGGAAGAGTTTACAAGATTCTGAGCGCTGAAGGGGAGAGCTTTCTCCTAGCCATGTCAAGGATAATCTATCTAGATCCTTCTTTGGGAGGGATATCTGGAATGTCCCTCGGAAGATTCCATATACGACAGTTCTCAGACCCTGTCTCTGAAGGGTTATCCTTCTGGAGAGAGATCTGGTTAAGCTCCCAAGAGTCCTGGATTCACGCGTTGTGTCAAGAGGCTGGAAACCCAGATCTTGGAGAGAGAACACTCGAGAGCTTCACTCGCCTTCTAGAAGATCCGACCACCTTAAATATCAGAGGAGGGGCCAGTCCTACCATTCTACTCAAGGATGCAATCAGAAAGGCTTTATATGACGAGGTGGACAAGGTGGAAAATTCAGAGTTTCGAGAGGCAATCCTGTTGTCCAAGACCCATAGAGATAATTTTATACTCTTCTTAATATCTGTTGAGCCTCTGTTTCCTCGATTTCTCAGTGAGCTATTCAGTTCGTCTTTTTTGGGAATCCCCGAGTCAATCATTGGATTGATACAAAACTCCCGAACGATAAGAAGGCAGTTTAGAAAGAGTCTCTCAAAAACTTTAGAAGAATCCTTCTACAACTCAGAGATCCACGGGATTAGTCGGATGACCCAGACACCTCAGAGGGTTGGGGGGGTGTGGCCTTGCTCTTCAGAGAGGGCAGATCTACTTAGGGAGATCTCTTGGGGAAGAAAAGTGGTAGGCACGACAGTTCCTCACCCTTCTGAGATGTTGGGATTACTTCCCAAGTCCTCTATTTCTTGCACTTGTGGAGCAACAGGAGGAGGCAATCCTAGAGTTTCTGTATCAGTACTCCCGTCCTTTGATCAGTCATTTTTTTCACGAGGCCCCCTAAAGGGATACTTGGGCTCGTCCACCTCTATGTCGACCCAGCTATTCCATGCATGGGAAAAAGTCACTAATGTTCATGTGGTGAAGAGAGCTCTATCGTTAAAAGAATCTATAAACTGGTTCATTACTAGAGATTCCAACTTGGCTCAAGCTCTAATTAGGAACATTATGTCTCTGACAGGCCCTGATTTCCCTCTAGAGGAGGCCCCTGTCTTCAAAAGGACGGGGTCAGCCTTGCATAGGTTCAAGTCTGCCAGATACAGCGAAGGAGGGTATTCTTCTGTCTGCCCGAACCTCCTCTCTCATATTTCTGTTAGTACAGACACCATGTCTGATTTGACCCAAGACGGGAAGAACTACGATTTCATGTTCCAGCCATTGATGCTTTATGCACAGACATGGACATCAGAGCTGGTACAGAGAGACACAAGGCTAAGAGACTCTACGTTTCATTGGCACCTCCGATGCAACAGGTGTGTGAGACCCATTGACGACGTGACCCTGGAGACCTCTCAGATCTTCGAGTTTCCGGATGTGTCGAAAAGAATATCCAGAATGGTTTCTGGGGCTGTGCCTCACTTCCAGAGGCTTCCCGATATCCGTCTGAGACCAGGAGATTTTGAATCTCTAAGCGGTAGAGAAAAGTCTCACCATATCGGATCAGCTCAGGGGCTCTTATACTCAATCTTAGTGGCAATTCACGACTCAGGATACAATGATGGAACCATCTTCCCTGTCAACATATACGGCAAGGTTTCCCCTAGAGACTATTTGAGAGGGCTCGCAAGGGGAGTATTGATAGGATCCTCGATTTGCTTCTTGACAAGAATGACAAATATCAATATTAATAGACCTCTTGAATTGGTCTCAGGGGTAATCTCATATATTCTCCTGAGGCTAGATAACCATCCCTCCTTGTACATAATGCTCAGAGAACCGTCTCTTAGAGGAGAGATATTTTCTATCCCTCAGAAAATCCCCGCCGCTTATCCAACCACTATGAAAGAAGGCAACAGATCAATCTTGTGTTATCTCCAACATGTGCTACGCTATGAGCGAGAGATAATCACGGCGTCTCCAGAGAATGACTGGCTATGGATCTTTTCAGACTTTAGAAGTGCCAAAATGACGTACCTATCCCTCATTACTTACCAGTCTCATCTTCTACTCCAGAGGGTTGAGAGAAACCTATCTAAGAGTATGAGAGATAACCTGCGACAATTGAGTTCTTTGATGAGGCAGGTGCTGGGCGGGCACGGAGAAGATACCTTAGAGTCAGACGACAACATTCAACGACTGCTAAAAGACTCTTTACGAAGGACAAGATGGGTGGATCAAGAGGTGCGCCATGCAGCTAGAACCATGACTGGAGATTACAGCCCCAACAAGAAGGTGTCCCGTAAGGTAGGATGTTCAGAATGGGTCTGCTCTGCTCAACAGGTTGCAGTCTCTACCTCAGCAAACCCGGCCCCTGTCTCGGAGCTTGACATAAGGGCCCTCTCTAAGAGGTTCCAGAACCCTTTGATCTCGGGCTTGAGAGTGGTTCAGTGGGCAACCGGTGCTCATTATAAGCTTAAGCCTATTCTAGATGATCTCAATGTTTTCCCATCTCTCTGCCTTGTAGTTGGGGACGGGTCAGGGGGGATATCAAGGGCAGTCCTCAACATGTTTCCAGATGCCAAGCTTGTGTTCAACAGTCTTTTAGAGGTGAATGACCTGATGGCTTCCGGAACACATCCACTGCCTCCTTCAGCAATCATGAGGGGAGGAAATGATATCGTCTCCAGAGTGATAGATCTTGACTCAATCTGGGAAAAACCGTCCGACTTGAGAAACTTGGCAACCTGGAAATACTTCCAGTCAGTCCAAAAGCAGGTCAACATGTCCTATGACCTCATTATTTGCGATGCAGAAGTTACTGACATTGCATCTATCAACCGGATCACCCTGTTAATGTCCGATTTTGCATTGTCTATAGATGGACCACTCTATTTGGTCTTCAAAACTTATGGGACTATGCTAGTAAATCCAAACTACAAGGCTATTCAACACCTGTCAAGAGCGTTCCCCTCGGTCACAGGGTTTATCACCCAAGTAACTTCGTCTTTTTCATCTGAGCTCTACCTCCGATTCTCCAAACGAGGGAAGTTTTTCAGAGATGCTGAGTACTTGACCTCTTCCACCCTTCGAGAAATGAGCCTTGTGTTATTCAATTGTAGCAGCCCCAAGAGTGAGATGCAGAGAGCTCGTTCCTTGAACTATCAGGATCTTGTGAGAGGATTTCCTGAAGAAATCATATCAAATCCTTACAATGAGATGATCATAACTCTGATTGACAGTGATGTAGAATCTTTTCTAGTCCACAAGATGGTTGATGATCTTGAGTTACAGAGGGGAACTCTGTCTAAAGTGGCTATCATTATAGCCATCATGATAGTTTTCTCCAACAGAGTCTTCAACGTTTCCAAACCCCTAACTGACCCCTCGTTCTATCCACCGTCTGATCCCAAAATCCTGAGGCACTTCAACATATGTTGCAGTACTATGATGTATCTATCTACTGCTTTAGGTGACGTCCCTAGCTTCGCAAGACTTCACGACCTGTATAACAGACCTATAACTTATTACTTCAGAAAGCAAGTCATTCGAGGGAACGTTTATCTATCTTGGAGTTGGTCCAACGACACCTCAGTGTTCAAAAGGGTAGCCTGTAATTCTAGCCTGAGTCTGTCATCTCACTGGATCAGGTTGATTTACAAGATAGTGAAGACTACCAGACTCGTTGGCAGCATCAAGGATCTATCCAGAGAAGTGGAAAGACACCTTCATAGGTACAACAGGTGGATCACCCTAGAGGATATCAGATCTAGATCATCCCTACTAGACTACAGTTGCCTG
>BAD04914
---ATGCTAGACCCAGGAGAGGTCTATGATGACCCCATTGATCCAGTTGAGTCAGATGCTGAACCCAGAGGAGCCCCCACTGTCCCCAACATCCTAAGAAACTCTGACTACAACCTCAACTCCCCTTTGATAGAAGATCCTGCGAGACTGATGTTGGAGTGGCTGAAAACAGGGAATAGACCTCGTCGGATGACTCTGACAGACAATTGCTCAAGGTCTTACAAAGTTTTGAAAGATTATTTTAAAAAGGTGGATTTGGGTTCTCTTAAAGTGGGCGGAACCGCTGCACAGTCAATGATTTCTCTCTGGTTATATGGTGCCCATTCTGAATCAAACAGGAGCCGGAGGTGTATAACAGACTTGGTCCATTTCTATTCCAAGTCATCCCCCATAGAGAAGTTGTTAAATTGTACACTGGGAAACAGAGGGCTGAGAATCCCCCCAGAGGGGGTGTTAAGTTGCCTTGAGAAGGTCGATTATGATAAGGCATTTGGGAGGTATCTGGCCAACACGTATTCCTCTTATTTGTTTTTCCATGTAATCATCCTATACATGAATGCCTTAGACCGGGACGAAGAAAAAACCATCCTAGCATTATGGAAAGATTTAACCTCAGTGGACATTGGGAAGGACTTGGTCAAGTTCAAAGATCAAATATGGGGACTGCTTATTGTGACAAAGGATTTTGTTTACTCTCAGAGTTCTAACTGTCTTTTCGACAGAAACTATACACTCATGCTGAAAGATCTTTTTTTGTCTCGCTTCAACTCTTTAATGATCTTGCTTTCTCCCCCCGAGCCCCTATACTCAGATGACTTGATATCCCAGCTGTGCCAGCTATACATCGCTGGGGATCAAGTCTTGTCCATGTGTGGAAACTCCGGCTATGAAGTCATTAAAATATTGGAGCCATATGTCGTGAACAGTTTAGTCCGGAGAGCAGAAAAGTTTAGGCCTCTTATTCATTCCTTGGGAGACTTTCCTGTATTTATCAAAGACAAGGTGAGTCAGCTTGAAGGGACTTTTGGTCCTAGTGCAAAAAGGTTTTTTAAAGTTCTGGATCAATTCGACAACATACATGATTTGGTTTTCGTGTATGGTTGTTACAGGCATTGGGGGCACCCCTATATAGATTATCGAAAGGGTCTATCGAAACTATATGATCAGGTTCACATGAAGAAGGTGATAGACAAGTCCTACCAAGAGTGTTTAGCAAGCGACCTAGCCAGGAGGATCCTTAGATGGGGATTTGATAAGTACTCTAAGTGGTATCTGGATTCTCGATTCCTCGCACAAGACCACCCCTTGACTCCTTATGTCAAAACCCAAACATGGCCACCCAGACATATAGCAGACTTGGTAGGGGATACGTGGCACAAGCTTCCGATCACGCAAATCTTTGAGATTCCTGAATCAATGGACCCGTCAGAGATATTGGACGACAAGTCACATTCTCTCACCAGGACGAGACTAGCTTCTTGGCTGTCAGAGAACCGAGGGGGGCCTGTTCCTAGCGAAAAAGTCATCATCACAGCCCTGTCCAAGCCGCCTATCAATCCCCGAGAGTTTTTGAAATCTATAGACCTCGGAGGATTGCCAGATGAAGACTTGATCATTGGCCTCAAGCCAAAGGAACGAGAGTTGAAGATTGAGGGTCGATTCTTTGCTCTAATGTCATGGAATCTAAGATTGTATTTTGTTATCACCGAAAAGCTCTTGGCTAACTACATCTTGCCACTTTTTGACGCACTGACCATGACAGACAATCTGAACAAAGTGTTTAAAAAGTTAATCGACAGGGTCACTGGGCAAGGGCTTTTAGACTATTCAAGGGTCACATATGCATTTCACCTGGACTACGAGAAGTGGAACAATCATCAAAGATTAGAGTCGACAGAGGATGTATTCTCTGTTCTGGATCAGGTGTTTGGATTGAAGAGAGTGTTTTCTAGAACACATGAGTTTTTTCAGAAGTCCTGGATCTATTATTCAGACAGATCAGACCTCATCGGGTTATGGGAGGATCAAATATACTGCCTGGATATTTCTAACGGCCCAACCTGCTGGAATGGCCAGGACGGCGGGCTAGAGGGCTTACGGCAAAAGGGCTGGAGCCTAGTCAGCTTATTGATGATAGATAGGGAATCTCAAACCAGGAACACAAGAACCAAAATACTAGCTCAAGGAGACAACCAGGTTCTATGTCCGACATATATGTTGTCACCGGGGCTGTCTCTAGAGGGGCTCCTCTATGAGTTGGAGAGCATATCAAGGAATGCACTTTCAATATACCGAGCCATCGAGGAAGGGGCATCTAAACTAGGGCTGATCATCAAAAAAGAAGAGACCATGTGCAGTTATGACTTTCTCATCTATGGAAAAACTCCCTTGTTTAGAGGTAACATATTGGTGCCTGAATCTAAAAGATGGGCCAGAGTCTCCTGCATCTCTAACGACCAAATAGTCAACCTCGCCAATATAATGTCGACAGTGTCCACCAATGCTCTGACAGTGGCACAACACTCTCAATCTCTGATCAAGCCGATGAGGGATTTTCTGCTCATGTCAGTACAGGCAGTCTTCCACTACCTGTTATTTAGTCCAATCTTAAAGGGCAGAGTTTACAAGATTCTGAGTGCTGAAGGGGAGAGCTTTCTCCTAGCTATGTCAAGGATAATCTATCTAGACCCTTCTTTGGGAGGGGTGTCTGGAATGTCTCTTGGAAGGTTCCATATACGTCAGTTCTCAGACCCTGTCTCTGAAGGGTTGTCCTTCTGGAGAGAGATCTGGTTAAGTTCCCAGGAGTCCTGGATTCACGCGTTGTGTCAAGAGGCTGGAAACCCAGATCTTGGAGAGAGAACACTCGAGAGCTTCACTCGCCTTCTAGAAGATCCTACCACCTTAAATATAAAGGGAGGTGCCAGTCCTACCATTCTACTAAAGGATGCAATCAGAAAGGCTTTGTATGACGAGGTGGACAAAGTAGAGAATTCAGAGTTTCGAGAGGCAATCCTGCTGTCCAAGACCCATAGGGACAACTTCATACTCTTCTTAAAATCTGTTGAGCCTCTGTTTCCTCGATTTCTCAGTGAGCTTTTCAGTTCGTCTTTCTTGGGAATCCCTGAGTCAATCATTGGACTGATACAAAACTCCCGGACGATCAGAAGGCAATTTAGAAAGAGTCTCTCAAGAACTTTAGAAGAATCCTTCTACAACTCAGAAATCCACGGGATCAATCAGATGACCCAGACACCTCAAAGGGTCGGGAGAGTGTGGCCCTGCTCTTCAGAGAGGGCAGATCTACTTAGAGAGATCTCTTGGGGAAGAAAAGTGGTGGGCACGACCGTTCCTCACCCTTCTGAGATGTTGGGGTTACTTCCCAAGTCCTCTATTTCTTGCACTTGTGGAGCAACAGGAGGAGGCAATCCTAGAGTTTCTGTATCAGTACTCCCGTCCTTCGATCAGTCATTTTTCTCACGAGGCCCCCTGAAGGGATACTTGGGCTCGTCCACCTCCATGTCAACCCAGCTATTCCATGCATGGGAAAAAGTCACTAATGTTCATGTGGTGAAAAGGGCGCTGTCGTTGAAAGAATCTATAAACTGGTTCATCACCAGAAATTCCAACTTGGCTCAAACTCTAATTAGGAACATTATATCTCTGACAGGCCCTGACTTCCCCCTAGAGGAGGCCCCTGTTTTCAAAAGGACAGGGTCCGCCTTGCATAGGTTTAAGTCTGCCAGATACAGCGAAGGAGGGTATTCTTCTGTTTGCCCGAACCTCCTCTCTCATATCTCTGTTAGTACGGACACCATGTCTGATTTGACGCAAGACGGGAAGAACTACGATTTTATGTTCCAGCCATTGATGCTTTATGCGCAGACATGGACATCAGAGCTAGTACAGAGAGACACAAGGCTGAGAGACTCCACATTTCATTGGCACCTTCGGTGCAACAGGTGTGTAAGGCCCATTGACGATATAACACTTGAGACTTCTCAGATCTTCGAGTTTCCAGATGTGTCAAAAAGGATATCCAGAATGGTTTCCGGGGCTGTGCCTCACTTCCGGAAGCTTCCTGATATCCGTCTGAGACCAGGTGATTTTGAATCTCTAAGTGGTAGAGAAAAGTCTCGCCATATAGGGTCGGCTCAGGGACTCTTGTACTCAATCTTAGTGGCAACTCATGACTCAGGATACAATGATGGAACCATCTTCCCTGTCAACATATACGGCAAAGTTTCTCCTAGGGATTACTTGAGAGGGCTCGCGAGAGGAGTCTTGATAGGATCCTCGATTTGCTTCTTGACAAGAATGACAAATATCAACATTAATAGACCTCTTGAGTTGATCTCAGGAGTGATTTCATATATCCTCCTGAGGCTGGATAATCACCCCTCTTTGTACGTGATGCTCAGAGAACCGTCTCTTAGAGGAGAAATATTTTCCATCCCTCAGAAAATCCCCGCCGCCTATCCAACCACCATGAAAGAAGGCAACAGATCGATCTTATGTTATCTCCAACATGTGCTACGCTATGAGCGAGAAGTAATCACGGCGTCTCCAGAGAATGACTGGCTGTGGATCTTCTCCGACTTTAGGAGTGCTAAAATGACGTACCTGACCCTCATTACTTACCAGTCTCATCTCCTACTCCAGAGGGTTGAGAGAAACTTGTCGAAGGGTATGAGGGCTAACCTGCAACAACTAAGTTCTTTGATGAGGCAGGTGCTTGGTGGGCATGGAGAGGATACTTTAGAGTCAGACGACGACATCCAAAGGTTACTAAAAGATTCTTTGCGAAGGACAAGGTGGGTTGATCAAGAGGTACGCCATGCAGCTAAAACCATGACTGGAGATTACAGCCCCAACAAGAAAGTGTCTCGCAAAGCGGGATGTTCAGAATGGGTTTGCTCTGCTCAACAGGTTGCAGTCTCCACCTCAGCAAACCCAGCCCCTGTCTCAGAGCTTGACATAAGGGCCCTCTCTAAGAGGTTTCAAAACCCTCTGATCTCGGGCCTGAGAGTGGTTCAGTGGGCAACTGGCGCCCATTATAAGCTTAAACCCATTCTAGACGATCTCAAGGTTTTCCCGTCCCTCTGTCTTGTAGTTGGGGACGGGTCAGGGGGGATATCAAGGGCGGTCCTCAACATGTTTCCAGATGCCAAGCTTGTGTTCAACAGCCTTTTAGAGGTAAATGATCTGATGGCATCCGGAACACATCCACTGCCTCCGTCAGCAATCATGAGTGGAGGAGATGACATCGTTTCCAGAGTGATAGATTTTGACTCCATCTGGGAAAAACCGTCTGACCTGAGAAACTTAACCACCTGGGGATACTTCCAGTCAGTCCAGAAGCAGGTCAACATGTCTTTTGACCTCATTATTTGTGATGCAGAAGTTACTGACATTGCATCTATCAACCAGATAACTCTGTTAATGTCTGATTTTGCATTGTCTATAGATGGACCACTTTATTTGGTCTTCAAAACTTACGGGACTATGCTAGTGAACCCGGACTATAAGGCTATTCAACACCTGTCAAGAGCTTTCCCCTCAGTCACAGGGTTTGTAACTCAAGCAACCTCGTCCTTTTCATCTGAGCTATACCTCCGATTCTCTAAACGAGGGAAGTTTTTTAGAGATGCTGAGTACTTGACCTCCTCCACCCTTCGGGAAATGAGCCTTGTGTTATTCAATTGCAGCAGCCCCAAGAGTGAGATGCAGAGAGCTCGTTCCTTGAACTATCAAGATCTTGTAAGGGGATTTCCTGAGGAGATCATATCAAATCCTTACAATGAGATGATCATAACTCTAATTGACAATGATGTAGAATCTTTTCTAGTCCATAAGATGGTGGACGATCTTGAGTTGCAGAGGGGAACCCTGTCCAAAGTGGCTATCATTATAGCCATCGTGATAGTTTTCTCCAACAGAGTCTTCAACATTTCTAAGCCCTTGGCTGACCCCCTGTTCTATCCACCGTCTGATCCCAAAATCTTGAGGCACTTCAACATATGTTGCAGCACTCTGATGTATCTATCTACCGCTTTGGGTGACGTCCCTAGCTTCACAAGACTTCACGACCTGTATAACAGACCTATAACTTATTACTTCAGAAAACAAGTCATTCGAGGGAATATTTATTTATCTTGGAGCTGGTCTGGCGACACCCTGGTGTTCAAGAGGGTAGCCTGTAACTCTAGCTTGAGTCTGTCATCTCACTGGATCAGGTTGATTTACAAGATAGTGAAGACTACCAGACTCGTAGGCAACATTGAGGACCTATCCAGAGAGGTGGAAAGACACCTTCATGGATACAACAGGTGGATCACCCTCAAGGACATCAGATCCAGATCATCTTTATTAGACTACAGCTGCTTG
>AFN24424
---ATGATTGATCCCGGGGAGGTTTATGATGACCCCATTGATCCGATTGAGTCAGAGGCTGAGCCGAGAGGGAACCCCACCATCCCCAACATCTTAAGAAACTCTGACTACAACCTCAACTCCCCTCTAATAGAGGATCCAGCCAGATTAATGTTAGAATGGTTGAAAACAGGAAATAGGCCTCTCCGAATGACTCTGACAGACAACTGCTCTAGGTCTTACAAAGTTTTGAGAGATTACTTCAAGAAAGTGGATCTAGGATCTCTTAAAGTGGGTGGAGCTGCAGCACAATCTATGATCTCCCTTTGGCTGTACGGTGCATACTCTGAATCGAACAGGAGCCGGAAGTGTATAACCGATTTGGCTCAGTTCTATTCCAAGTCTTCCCCCATAGAGAGACTGTTAAACTGCACACTCGGAAATAGAGGGCTGAGAATCCCCCCAGAAGGGGTCCTAAGTTGTCTTGAAAGGGTCGATTACGATAAAACATTTGGGCGGTATCTGGCTAACATATACTCCTCTTATTTATTCTTTCACGTGATAACCCTGTACATGAACGCCTTGGACTGGGATGAGGAGAAGACCATCCTAGCACTGTGGAGGGATTTAGTGTCAATAGATACTGGAAAGGATTTGGTCAAGTTTAAAGATCAAATATGGGGATTGCTGATTGTGACCAAGGATTTCGTGTACTCCCAAAGTTCTGGCTGCCTCTTTGATAGAAATTATACACTTATGCTGAAAGACCTTTTTCTGTCTCGGTTCAACTCTCTAATGATTCTTCTTTCTCCCCCGGAGCCCAGATATTCAGATGACCTGATATCTCAGCTGTGTCAGCTATATATCGCAGGAGATCACGTCTTGTCCATGTGCGGGAACTCTGGTTATGAAGTCATCAAAATATTGGAGCCATACGTTGTGAACAGCTTGGTCCAGAGGGCAGAAAAGTTTAGGCCTCTCATTCATTCCCTAGGGGATTTCCCTGTGTTTATAAGAGATAAGGTGGGTCAACTTGAAGGAACATTTGGCCCTAGTGCAAAAAGGTTCTTCAAGGTTCTGGATCAATTCGACAACATACACGACTTAGTCTTTGTATACGGCTGTTACAGGCATTGGGGGCATCCTTACATAGATTATAGAAAGGGTTTGTCGAAGCTATATGATCAAGTCCACATCAAGAAGGTGATAGATAAATCCTATCAGGAGTGTTTGGCTAGCGACTTGGCCAGAAGGATCCTCAGGTGGGGATTTGATAAGTACTCCAAATGGTATCTTGACTCGAGACTTCTTTCGAGGGACCACCCCCTGACTCCTTATATTAAAACCCAGACATGGCCTCCCAAACATATAGTAGATTTGGTGGGCGACACCTGGCACAAGCTCCCGATCACCCAGATCTTCGAGATCCCTGAATCAATGGACCCATCTGAAATACTAGATGATAAATCACACTCTTTCACTAGAACAAGACTAGCGTCATGGCTATCAGAGAACAGAGGAGGACCGGTCCCCAGCGAGAAGGTCATTATTACGGCTCTTTCCAAACCTCCTGTCAACCCCAGAGAGTTCCTGAAATCTATAGACCTTGGAGGACTGCCGGACGAAGATTTGATAATCGGCCTCAAACCTAAGGAAAGGGAGTTGAAAATTGAAGGTCGGTTTTTTGCCTTAATGTCCTGGAATCTGAGGTTGTATTTTGTCATCACAGAGAAGCTCCTAGCCAATTATATCTTACCACTTTTTGATGCACTGACTATGACAGACAACTTGAACAAAGTGTTTAAAAAGCTGATCGACAGAGTCACCGGACAGGGGCTTTTAGACTATTCAAGGGTTACATACGCCTTTCACCTGGACTATGAGAAGTGGAACAATCATCAGAGGCTGGAATCGACAGAAGATGTATTTTCTGTGCTTGATCAGGTGTTTGGATTGAAGAGGGTGTTCTCCAGAACTCATGAGTTTTTTCAGAAGTCTTGGATCTATTATTCAGACAGATCCGACCTCATCGGGTTGTGGGAGGATCAAATATACTGTTTGGACATGTCAAACGGCCCGACATGCTGGAACGGCCAAGATGGCGGGCTAGAGGGTTTGCGGCAGAAGGGCTGGAGTCTGGTTAGCTTATTAATGATAGATCGTGAATCTCAGACCAGGAACACAAGAACTAAGATACTAGCCCAGGGGGACAACCAGGTTCTATGTCCGACATATATGTTGTCACCGGGGCTCTCTAGAGAGGGACTTCTCTACGAGTTGGAGAGCATATCAAGAAATGCTCTGTCAATATACCGCGCTATTGAGGAGGGGGCATCCAAACTGGGGCTTATCATAAAGAAGGAAGAGACCATGTGTAGCTATGACTTTCTCATCTATGGAAAAACCCCTCTGTTTCGAGGTAACATTTTGGTGCCAGAGTCCAAAAGATGGGCTAGAGTCTCCTGTATTTCCAACGACCAAATAGTCAATCTTGCCAATATAATGTCAACGGTATCCACAAATGCATTGACTGTAGCACAACACTCTCAGTCTTTGATTAAACCGATGAGGGACTTTTTGCTTATGTCAGTACAAGCCGTTTTCCATTACTTGCTGTTTAGCCCCATCTTGAAAGGCAGAGTTTACAAGATCCTGAGTGCCGAAGGGGACAATTTTCTTCTAGCTATGTCTAGAATCATCTATTTAGACCCCTCATTGGGGGGAGTATCTGGAATGTCTCTTGGAAGGTTCCACATACGTCAGTTCTCGGATCCTGTCTCAGAGGGGTTGTCTTTCTGGAGAGAGATCTGGCTAAGCTCTAATGAGTCTTGGATTCATGCGCTGTGTCAAGAAGCAGGAAACCCAGATCTGGGAGAGAGGACTCTGGAGAGCTTTACTCGCCTTCTGGAGGACCCTACTACCCTAAATATTAAAGGAGGGGCCAGTCCTACCATTCTTCTCAAAGATGCAATCAGAAAAGCTCTATATGATGAGGTAGACAAAGTGGAGAACTCAGAGTTTAGAGAAGCGATCCTCTTGTCCAAGACCCATAGGGATAATTTTATACTTTTCTTGAAGTCTGTTGAGCCTTTGTTTCCCCGATTTCTCAGTGAACTCTTCAGTTCATCCTTCTTGGGGATTCCTGAGTCGATCATTGGGCTGATACAAAATTCCAGAACAATAAGGAGGCAGTTTAGGAGGAGTCTCTCAAGAACATTAGAAGAGTCCTTCTATAACTCAGAGATCCATGGGATCAACCGGATGACCCAAACTCCCCAAAGGGTCGGAAGGGTTTGGCCCTGCTCCTCTGAGAGAGCAGACCTCCTAAGAGAGATCTCATGGGGGAGGAAGGTGGTTGGAACAACCGTCCCTCACCCCTCTGAGATGTTGGGGCTACTTCCAAAGTCCTCGATCTCATGCACTTGTGGAGTAGCAGGAGGGGGAAATCCTCGAATATCAGTGTCTGTGCTCCCATCTTTTGATCAGTCATTTTTTTCGAGAGGCCCTCTGAAGGGATACCTGGGCTCATCCACTTCCATGTCGACCCAGCTATTCCACGCCTGGGAGAAAGTCACTAATGTTCATGTGGTGAAAAGAGCCCTGTCACTCAAGGAATCTATAAATTGGTTCATTACAAGAAACTCAAATCTGGCCCAAACTTTGATCAGGAACATAATGTCTCTAACAGGCCCAGATTTCCCGTTGGAAGAGGCCCCTGTCTTCAAGAGGACAGGGTCTGCCCTACATAGGTTCAAGTCAGCCAGGTACAGTGAAGGGGGATACTCTTCTGTTTGTCCAAATCTCCTCTCTCACATCTCTGTCAGCACAGACACGATGTCAGACTTGACTCATGATGGGAGAAACTATGACTTTATGTTTCAACCGTTGATGCTTTATGCGCAAACATGGACATCAGAACTGGTGCAAAAAGACACACGGCTGAAAGACTCCACCTTTCATTGGCATCTTCGATGTAACAAGTGCATAAGGCCCATTGATGATATTACCCTTGAGACTTCTCAGGTCTTCGAGTTCCCGGATGTTTCAAGAAGAATATCTAGAATGGTCTCTGGGGCAGTGCCTCATTTTCGGAAACTTCCTGATATTCGTTTAAGACCAGGTGATTTCGAATCTCTAAGTGGTAAGGAGAAGTCGCGCCATATAGGGTCGGCCCAAGGGCTCTTGTATTCAATCTTGGTTGCGATCCATGACTCGGGGTATAATGATGGAACCATTTTTCCTGTCAACATTTATAGCAAGGTCTCCCCTAGAGACTATTTGCGAGGGCTCGCGAGAGGAGTCTTGATAGGGTCTTCGATTTGCTTCTTGACAAGAATGACAAACATTAACATCAATAGACCTCTTGAACTAATCTCAGGGGTGATTTCATACATCCTCTTGAGGCTGGACAATCACCCATCCTTGTACATAATGCTCAGAGAACCATCTCTTAGAGGAGAGATATTTTCTATTCCCCAAAAAGTTCCCGCTGCTTACCCGACCACGATGAAAGAAGGTAACAGATCTATTTTGTGCTATCTCCAACACGTGTTGCGCTACGAACGAGAGGCAATCACAGCATCTCCAGAGAATGACTGGTTGTGGATCTTCTCAGACTTTAGAAGCTCCAAGATGACGTATCTGACTCTCATCACCTACCAGTCTCATCTTTTACTTCAGAGAGTTGAGAAAAATCTCTCTAAAAGTATGAGGGCCAACTTACGACAAATGAGCTCTCTAATGAGGCAAGTACTGGGAGGCCATGGTGAGGACACCTTAGAGTCAGACGAAGACATTCAGAGGCTGTTAAAAGACTCTTTGCGCAGGACAAGGTGGGTAGATCAGGAAGTACGCCATGCAGCGAGAACCATGACAGGAGGTTACAGCCCCAACAAGAGAATGTCACGCAAGGCAGGGTGTTCAGAGTGGGTCTGCTCTGCTCAACAGGTTGCAGTTTCAACCTCAGCTAACCCAGCCCCTGCCTCCGAGCTGGACATCAGGGCCCTCTCTAGAAGGCTTCAAAACCCGTTGATCTCGGGCCTGAGAGTGGTTCAGTGGGCGACAGGGGCCCATTATAAACTCAAACCTATTCTGGATGGTCTCAATGTATTCCCGTCCTTATGTCTGGTGGTCGGGGATGGATCAGGGGGGATATCAAGAGCGGTGCTTAACATGTTTCCGGATGCCAGGCTTGTATTCAATAGCTTGTTAGAAGTAAATGACCTGATGGCGTCAGGAACACATCCGTTGCCCCCCTCAGCAATCATGAGCGGAGGAGATGACATCATCTCTAGGGTAATTGACTTTGACTCCATCTGGGAGAAACCTTCTGACTTGAGGAATTTGACCACGTGGAAGTACTTCCAGTCAGTCCAAGAACAAGTAAATATGTCCTATGACCTCATCATTTGTGATGCAGAGGTCACTGACATTGCGTCAATCAACCGAATAACCCTGCTAATGTCTGATTTTGCATTATCCATAGATAGCCCACTTTACCTGGTCTTCAAAACTTATGGTACCATGCTTGTAAATCCGGACTACAGAGCAATTCAACACCTGTCCAGAGCGTTTCCTGCGGTCACTGGATTTATAACTCAGATGACTTCTTCTTTCTCATCCGAGCTATACCTCAGATTCTCAAAACGAGGAAAATTCTTTCGGGATGCAGAATATTTGACATCCTCTACTCTTCGAGAAATGAGCCTAGTACTGTTCAACTGTAGCAGCCCCAAGAGCGAGATGCAGAGAGCCCGCTCTCTAAATTACCAGGATCTTGTAAGAGGATTTCCAGATGAGATCATATCCAATCCTTACAATGAAATGATCATAACTCTGATTGATAGTGATGTAGAATCTTTCCTGGTTCACAAGATGGTAGATGATCTAGAGTTACAGCGAGGAACCTTGTCTAAAGTTTCTATTATTATAGCCATCGTGATAGTCTTCTCCAATAGGGTGTTCAATGTTTCGAAACCGCTGACTGACCCTTTATTCTATCCGCCATCTGATCCCAAAATCTTGAGACACTTCAACATATGTTGCAGTACTATGATGTACCTGTCCACTGCCTTGGGGGATGTGCCCAGCTTCGCGAGACTTCATGACCTGTACAACAGGCCCATAACTTATTATTTCAGGAAACAAGTCATTCGGGGGAATATTTATTTGTCCTGGAGTTGGTCTGAAGACACCTCAGTGTTTAAGAGGGTGACTTGCAACTCTAGCTTGAGTCTCTCATCTCACTGGATCAGGCTGATCTACAAAATAGTGAAGACCACCAGACTTGTCGGAAGGATAGAAGACCTGTCTGGGGAGGTAGAGAGGCACCTTCGAGGGTACAACAGGTGGATTACTCTAGATGACATTAGATCCAGATCATCTCTTTTAGATTATAGCTGCTTG
>AGQ16822
---ATGCTAGATCCAGGAGAGGTCTATGATGACCCCATAGATCCAGTCGAATCAGAGGCTGAACCCAGAGGAGCCCCCACAGTCCCCAACATTTTGAGGAACTCTGATTACAATCTCAACTCCCCTTTAATAGAAGACCCTGCCAGACTAATGCTAGAATGGTTGAAAACAGGGAATAGACCTTACCGAATGACTCTGACAGACAACTGCTCCAGATCTTATAAAGTTTTGAAAGACTATTTCAAAAAGGTAGATTTGGGTTCTCTCAAAGTGGGCGGGACTGCTGCACAGTCAATGATTTCTCTCTGGTTATATGGTGCCCACTCTGAATCAAACAGGAGCCGGAAATGTATAACCGACCTGGCCCATTTCTATTCCAAGTCATCCCCCATAGAGAAGCTGTTAAATTGCACTCTAGGAAATCGGGGGCTGAGAATCCCCCCAGAGGGTGTTTTAAGTTGCCTTGAGAGGGTCGATTATGATAAGGCATTTGGGAGGTATCTGGCCAACACGTATTCCTCTTATTTGTTTTTCCATGTAATCACCCTATACATGAATGCTCTAGACTGGGACGAGGAGAAAACCATCCTAGCGTTATGGAAAGATTTAACCTCAGTGGATATCGGGAAGGACCTGGTCAAGTTCAAAGATCAAATATGGGGATTGCTGATTGTGACAAAAGACTTTGTTTACTCTCAGAGTTCTAACTGTCTTTTTGACAGAAACTATACACTTATGCTAAAAGATCTTTTCTTGTCTCGCTTCAACTCCCTGATGATTCTGCTTTCTCCCCCCGAGCCTCGATACTCAGATGACTTGATATCTCAGCTGTGCCAGCTGTACATTGCCGGGGATCAGGTCTTGTCCATGTGCGGGAACTCCGGCTATGAAGTCATCAAAATACTGGAGCCATACGTCGTGAACAGCCTAGTCCAGAGGGCAGAGAAGTTTAGGCCTCTCATTCACTCTTTGGGAGACTTTCCTATATTTATAAGAGACAAGGTGAATCAGCTCGAAGGGACTTTTGGTCCCAGCGCAAAAAGGTTTTTTAGGGCTCTGGACCAATTCGACAACATACATGACTTAGTTTTTGTGTATGGCTGTTATAGGCATTGGGGGCACCCCTATATAGATTATCGAAAGGGTCTGTCGAAATTATATGATCAAGTTCACATTAAGAAAGTGATAGATAAGTCCTACCAGGAGTGTTTAGCAAGCGACCTAGCCAGGAGGATCCTCAGATGGGGGTTTGATAAGTATTCCAAATGGTATCTAGACTCGCGATTCCTCGCCCGAGACCACCCCTTGACCCCTTATATCAAAACTCAAACATGGCCACCCAAACATATAGTAGACTTGGTGGGGGATACATGGCACAAGCTCCCGATCACGCAGATCTTTGAGATTCCCGAATCAATGGACCCGTCAGAAATACTGGATGACAAGTCACATTCTTTCACTAGAACGAGACTAGCTTCTTGGCTGTCGGAGAACAGAGGGGGGCCTGTTCCTAGCGAGAAGGTCATTATTACGGCTCTGTCTAAGCCTCCTGTGAATCCCCGGGAGTTTTTGAAATCTATAGACCTCGGAGGATTGCCTGACGAGGACTTGATAATTGGCCTCAAACCAAAGGAACGAGAATTGAAGATTGAGGGCCGATTCTTTGCTCTGATGTCATGGAATCTAAGATTGTATTTTGTCATCACCGAAAAACTCTTGGCCAACTACATCTTGCCACTTTTTGACGCGCTGACTATGACAGACAACCTGAACAAGGTGTTTAAAAAGTTGATCGACAGGGTTACTGGGCAAGGGCTTTTGGACTATTCAAGGGTTACATACGCATTTCACCTAGACTATGAGAAGTGGAACAATCATCAAAGATTGGAGTCAACAGAGGATGTATTTTCTGTCCTAGATCATGTGTTTGGATTGAAGAGGGTGTTTTCTAGAACACACGAGTTCTTCCAAAAGTCTTGGATCTATTATTCAGACAGATCAGACCTCATTGGATTACGGGAGGATCAAATATACTGTTTGGATATGTCCAATGGACCAACCTGCTGGAATGGCCAAGACGGCGGGTTAGAGGGCTTAAGGCAGAAGGGCTGGAGTTTAGTCAGCTTATTGATGATAGATAGAGAATCTCAAACCAGGAACACAAGAACTAAGATACTGGCTCAAGGAGACAACCAGGTTTTATGCCCGACATATATGTTGTCGCCAGGACTGTCTCAAGAGGGGCTCCTCTATGAGTTAGAGAGCATATCGAGGAATGCACTTTCAATATACCGGGCTATCGAGGAAGGAGCATCTAAACTGGGGCTGATCATTAAGAAGGAAGAGACCATGTGTAGTTACGACTTTCTCATCTATGGGAAGACTCCCCTGTTTCGAGGTAACATATTAGTGCCTGAATCCAAACGATGGGCCAGAGTCTCATGCATCTCTAACGACCAAATAGTCAACCTCGCCAATATAATGTCGACAGTGTCCACCAACGCGCTAACAGTAGCACAGCACTCTCAATCTTTGATCAAACCGATGAGGGACTTTCTGCTCATGTCAGTACAGGCAGTCTTCCACTACCTGTTATTCAGCCCAATCTTGAAAGGCAGAGTCTACAAGATTCTGAGCGCTGAAGGGGAGAGCTTTCTCTTAGCCATGTCGAGGATAATCTATTTAGATCCTTCTTTAGGAGGGGTGTCCGGAATGTCTCTTGGAAGGTTCCACATACGTCAGTTCTCAGACCCTGTCTCTGAAGGGTTATCTTTCTGGAGGGAGATCTGGTTAAGCTCTCACGAGTCCTGGATTCACGCGTTGTGTCAAGAGGCCGGGAACCCAGATCTCGGAGAGCGAACACTCGACAGTTTCACTCGTCTTCTAGAGGATCCTACCACCTTAAATATCAAGGGAGGGGCCAGTCCTACCATTTTACTCAAGGATGCAATCAGAAAGGCTCTATATGACGAGGTAGACAAGGTGGAGAATTCAGAGTTTCGAGAGGCAATTCTGTTGTCTAAGACCCATAGAGATAACTTTATACTCTTCTTAAAATCTGTTGAGCCTCTGTTTCCTCGATTTCTCAGTGAGCTTTTCAGTTCGTCTTTCTTGGGAATCCCTGAGTCAATCATAGGACTGATACAAAACTCCCGGACAATAAGAAGGCAGTTTAGAAAGAGTCTCTCAAGAACTTTGGAAGAATCCTTCTACAACTCCGAGATCCACGGGATCAATCGAATGACCCAGACACCTCAAAGGGTCGGGAGGGTGTGGCCCTGCTCTTCAGAGAGGGCAGATCTACTTAGGGAGATCTCTTGGGGAAGAAAAGTGGTGGGCACGACAGTTCCACACCCTTCCGAGATGTTAGGGCTACTTCCTAAGTCCTCCATTTCCTGCACTTGTGGAGCAACAGGAGGAGGCAATCCTAGAGTCTCTGTATCAGTACTCCCTTCCTTCGATCAGTCATTTTTCTCACGAGGCCCCCTAAAGGGGTACTTGGGCTCGTCCACCTCCATGTCAACCCAGCTATTCCATGCATGGGAAAAGGTCACTAATGTTCATGTAGTGAAAAGGGCTCTATCGTTAAAAGAATCTATAAACTGGTTCATTACCAGAAATTCCAACTTGGCTCAAACTCTAATTAGGAATATTGTGTCTCTGACAGGACCTGATTTTCCTCTAGAGGAGGCCCCTGTTTTCAAAAGGACAGGGTCAGCCTTGCATAGGTTCAAGTCTGCCAGATACAGCGAAGGAGGGTATTCTTCTGTTTGCCCTAACCTCCTCTCTCATATCTCTGTTAGTACAGACACCATGTCTGATTTGACCCAAGACGGTAAGAACTACGACTTCATGTTCCAGCCACTGATGCTTTATGCGCAAACATGGACATCAGAGTTGGTACAGAGAGACACAAGGCTGAGAGACTCTACTTTTCACTGGCACCTTCGGTGCAACAGGTGTGTGAGGCCAATAGACGACATAACACTGGAGACTTCTCAGATCTTCGAGTTCCCGGATGTTTCGAAAAGAATATCCAGAATGGTCTCGGGGGCTGTTCCTCACTTTCAGAAGCTTCCCGATATTCGTCTGAGGCCAGGGGATTTTGAGTCTCTAAGTGATAGAGAAAAGTCTCGCCATATAGGGTCGGCTCAGGGGCTCTTATACTCAATCTTAGTGGCAATTCATGACCCAGGATACAATGATGGGACCATCTTCCCTGTCAACATATACGGCAAAGTTTCCCCTAGAGACTATTTGAGAGGGCTCGCAAGAGGAGTCTTAATAGGATCTTCAATTGGCTTCTTGACGAGAATGACAAATATCAACATTAACAGACCTCTTGAATTGATCTCGGGGGTAATTTCATATATCCTCCTGAGGCTGGATAATCACCCCTCTTTGTATATAATGCTCAGAGAACCGTCTCTTAGAGGAGAGATATTTTCTATCCCCCAGAAAATCCCCGCCGCTTACCCAACTACTATGAAAGAAGGCAACAGATCGATCTTGTGTTATCTCCAACATGTGCTACGCTATGAACGAGAGGTGATCACAGCATCTCCAGAGAATGACTGGCTGTGGATCTTCTCAGACTTCAGAAGTGCCAAAATGACTTACCTAACCCTCATTACTTACCAGTCTCATCTCCTACTTCAGAGGGTTGAGAGAAACCTGTCTAAGAGTATGAGAGCTAACTTGCGACAAATGAGTTCCTTGATGAGGCAAGTGCTGGGTGGGCATGGAGAGGATACATTGGAATCAGATGACGACATTCAACGATTACTAAAAGACTCTTTGCGAAGAACAAGGTGGGTGGATCAAGAGGTGCGCCATGCAGCGAGAACCATGACCGGAGATTATAGTCCAAGCAAGAAAGTGTCCCGCAAGGCAGGATGTTCAGAATGGGTATGCTCTGCTCAACAGGTTGCAGTCTCCACCTCAGCCAACCCGGCCCCTGTCTCAGAGCTTGACATAAGGGCCCTCTCTAAGAGGTCTCAAAACCCCCTGATCTCTGGCCTGAGAGTAGTTCAGTGGGCAACCGGCGCCCATTATAAGCTCAAGCCTATTCTAGATGATCTCAATGCTTTCCCATCCCTCTGTCTGGTAGTTGGGGACGGTTCAGGAGGGATCTCCAGGGCAGTCCTCAACATGTTTCCAGATGCTAAACTTGTATTTAACAGCCTATTGGAGGTGAATGATTTGATGGCTTCCGGAACACATCCACTGCCTCCCTCAGCAATTATGAGTGGAGGAGATGACATCGTATCCAGAGTGATAGACTTTGACTCAATCTGGGAGAAACCGTCCGACCTGAGGAATTTGGCCACCTGGAAATATTTTCAGTCAATTCAGAAACAGGTCAACATGTCTTATGACCTCATTATTTGTGACGCAGAAGTCACTGACATTGCATCGATCAACCGGATAACCCTGTTAATGTCTGATTTCGCATTGTCCATAGATGGACCACTTTATCTGATTTTCAAAACTTACGGTACCATGCTAGTAAACCCGGACTATAAGGCTATTCAACACTTGTCAAGAGCGTTCCCCTCAGTTACAGGGTTTATAACCCAAGTGACTTCGTCCTTTTCATCTGAGCTATACCTCCGATTCTCTAAACGAGGGAAGTTTTTCAGAGACGCCGAGTACTTGACCTCTTCCACCCTTCGGGAGATGAGCCTTGTGTTATTCAATTGTAGCAGCCCCAAAAGTGAGATGCAGAGGGCTCGTTCCTTGAACTATCAAGATCTTGTAAGGGGATTTCCGGAAGAAATCATATCAAATCCTTACAATGAAATGATCATAACTCTGATTGACAGGGATGTAGAATCTTTCTTAGTCCATAAGATGGTGGATGATCTTGAGTTGCAAAGGGGAACCCTGTCTAAAGTAGCTATCATTATAGCCATCATGATAGTTTTCTCCAATAGAGTCTTTAACGTTTCCAAACCTTTGACTGATCCTTTATTCTATCCACCATCTGATCCCAAAATCCTGGGGCACTTCAATATATGCTGCAGTACTATGATGTATCTATCTACCGCTTTAGGAGACGTCCCTAGCTTCGCGAGGCTTCATGACCTGTACAACAGGCCTATAACTTATTACTTCAGAAAACAAGTCATTCGAGGGAATATCTATCTATCTTGGAGTTGGTCTGACGACACCTCAGTATTCAAGAAGGTGGCCTGTAATTCTAGCTTGAGTCTGTCATCTCACTGGATCAGGTTGATTTACAAGATAGTGAAGACTACCAGACTCGTTGGCAGCATCAAGGACCTATCTGGAGAGATAGAAAGACACCTTCATGGGTACAACAGGTGGATCACCCTCGAAGATATCAGATCTAGATCATCCTTACTAGACTACAGTTGCTTG
>AGQ16827
---ATGCTTGATCCAGGAGAAGTCTACGATGACCCTGTTGATCCGATTGAGTCAGAGGCTGAGCCTAGAGGAACCTCCACTGTACCTAACATATTAAGGAACTCCGACTATAATCTCAACTCTCCTTTGATAGAGGATCCTGCCATACTAATGTTAGAATGGTTAAAAACAGGGAACAGACCTTACCGGATGACCCTGACAGATAACTGCTCTAGATCTTATAAGGTTCTGAAAGATTACTTCAAGAAGGTTGATCTGGGCGCTCTCAAAGTGGGCGGAACTGCAGCACAATCTATGATTTCTCTTTGGTTATATGGTGCTCACTCCGAATCAAACAGAAGTCGGAGGTGCATAACTGACCTGGCCCACTTCTATTCTAAATCTTCCCCCATAGAGAAGCTGCTAAACTGTACGCTTGGAAACAGAGGACTGAGGATCCCCTCGGAGGGGGTGTTGAGTTGTCTTGAGAGGGTCGACTATGACAAGGCATTCGGGAGGTATTTAGCCAATACATATTCTTCTTACTTGTTCTTCCATGTAATCACCCTATACATGAATGCCTTAGACTGGGATGAGGAAAAGACCATTCTGGCATTATGGAGAGATCTGACCTCAGTAGATATAGGGAGAGACTTGGTCAAGTTCAAAGATCAGATATGGGGGCTATTAATCGTGACAAAAGACTTTGTATACTCTCAAAGTTCTAATTGTCTTTTTGACCGGAACTATACGCTTATGTTGAAAGATCTTTTTTTGTCTCGTTTCAACTCCTTGATGATTTTGCTTTCTCCCCCCGAACCCCGATATTCAGACGATTTGATATCTCAGCTGTGCCAGTTGTACATTGCAGGGGATCAGGTCTTGTCCATGTGCGGAAACTCGGGTTATGAGGTCATCAAGATCTTGGAGCCATATGTTGTGAACAGCCTAGTTCAGAAAGCAGAAAAGTTTAGGCCTCTCATTCATTCCTTAGGGGATTTCCCTGTATTTATAAGAGATAAAGTGAGTCAACTAGAAGGGACGTTCGGTCCCAGTGCAAAAAGGTTTTTTAGAGTTCTGGATCAATTCGACAACATACACGACTTGGTTTTTGTATACGGCTGCTACAGGCATTGGGGACATCCTTATATAGATTACAGGAAAGGTCTATCAAAGCTATATGATCAAGTTCACGTCAAGAAGGTGATAGACAAGTCTTACCAGGAATGTTTGGCAAGCGACCTGGCCAGAAGGATCCTTCGGTGGGGATTTGACAAGTACTCCAAGTGGTATCTTGACTCGCGACTTCTTGCTAGAAACCATCCCCTAACTCCTTACATCAAAACTCAGACATGGCCACCCAAACACATAGTAGATCTGGTAGGGGATACGTGGCACAAGCTTCCGATTACACAGATATTTGAGATCCCTGAATCCATGGACCCATCAGAGATATTGGACGACAAATCACATTCCTTTACCAGGACCAGACTGGCCTCCTGGCTGTCTGAGAACAGAGGAGGGCCTGTTCCTAGCGAAAAGGTCATTATCACGGCTCTGTCCAAACCACCTGTCAATCCCAGAGAGTTTCTAAAGTCTATTGACCTCGGAGGATTGCCTGATGAAGACTTGATAATTGGCCTCAAACCAAAAGAGAGAGAGCTGAAGATTGAAGGTCGATTTTTCGCTTTGATGTCTTGGAATTTAAGATTGTATTTTGTCATCACCGAAAAGCTCCTGGCAAATTATATCCTGCCTCTATTTGATGCACTAACTATGACCGATAACCTGAACAAGGTGTTCAAAAAGTTGATTGATAGAGTTACTGGTCAAGGGCTTTTGGATTATTCGAGAGTTACTTATGCTTTTCACCTGGATTATGAGAAGTGGAACAATCATCAAAGGTTGGAATCTACAGAAGATGTTTTTTCTGTTTTAGATCAGGTGTTTGGATTGAAACGGGTGTTTTCTAGAACTCATGAGTTTTTTCAAAAGTCGTGGATCTATTATTCAGACAGGTCAGACCTCATCGGGTTATGGGAGGACCAAATATACTGCTTGGACATGTCCAATGGCCCGACTTGCTGGAACGGCCAAGATGGTGGGCTGGAGGGGTTACGACAAAAAGGCTGGAGTCTGGTCAGCTTGTTAATGATAGATAGAGAATCCCAGACTAGGAACACAAGAACCAAGATACTGGCTCAAGGAGACAATCAGGTTCTATGTCCGACATATATGTTGTCACCGGGGTTATCCCGGGAAGGGCTTCTCTATGAATTAGAGAGTATATCGAGAAATGCGCTCTCCATATATCGAGCTATTGAGGAAGGAGCGTCCAAACTGGGATTAATCATCAAGAAGGAGGAGACCATGTGTAGCTATGACTTCCTTATCTACGGGAAGACTCCGCTGTTTCGAGGCAATATCTTGGTACCAGAGTCTAAAAGATGGGCCAGGGTGTCTTGCATCTCCAATGACCAAATAGTAAACCTTGCTAATATAATGTCAACAGTCTCTACCAACGCTTTAACTGTAGCTCAACACTCCCAATCTTTGATCAAGCCGATGAGGGACTTCTTGTTGATGTCAGTACAGGCAGTCTTTCACTACTTACTGTTTAGCCCAATCTTAAAGGGCAGAGTATATAAGATCTTAAGTGCTGAAGGAGACAATTTTCTCCTAGCTATGTCGAGAATAATCTATCTAGACCCTTCTTTGGGAGGAGTGTCTGGAATGTCTCTGGGGAGGTTTCATATACGTCAGTTTTCAGATCCTGTCTCTGAGGGGTTATCCTTCTGGAGAGAGATTTGGCTGAGTTCCAATGAATCCTGGATTCATGCACTTTGTCAAGAAGCAGGGAACCCGGATCTCGGAGAGAGAACACTTGAGAGCTTTACTCGCCTTCTAGAGGATCCTACTACTTTGAATATTAAGGGAGGAGCTAGCCCCACCATCTTACTCAAGGATGCTATCAGGAAAGCATTGTACGATGAGGTGGACAAGGTGGAAAACTCTGAATTTAGAGAGGCAATCCTCTTGTCCAAGACTCATAGGGATAACTTTATACTATTCTTGAAATCTGTTGAGCCCCTGTTTCCCCGATTTCTCAGCGAGCTTTTCAGTTCTTCCTTCTTGGGGATTCCTGAATCAATCATCGGATTGATACAGAATTCCCGGACGATAAGAAGACAGTTTAGGAAGAGTCTCTCGAGGACCCTAGAAGAGTCCTTTTACAACTCGGAGATCCATGGGATCAACCGGATGACTCAGACACCGCAAAGGGTCGGGAGAGTGTGGCCTTGCTCTTCAGAGAGGGCAGACCTCCTAAGGGAGATCTCCTGGGGGAGGAAAGTGGTAGGTACAACGGTTCCCCACCCTTCTGAAATGTTGGGGTTACTTCCCAAGTCCTCCATTTCTTGCACTTGTGGAACAACAGGAGGAGGCAATCCTAGAGTTTCAGTGTCTGTGCTCCCGTCTTTCGATCAATCATTTTTTTCACGAGGCCCTCTAAAGGGATACTTGGGTTCGTCTACCTCTATGTCAACCCAGCTGTTTCATGCTTGGGAAAAAGTCACCAATGTTCATGTGGTAAAAAGAGCTTTGTCGCTAAAAGAATCCATAAACTGGTTCATCACAAGAAACTCCAACTTGGCTCAAACTCTGATTAGAAACATTGTGTCCCTGACAGGTCCTGATTTCCCTCTGGAAGAAGCCCCAGTTTTCAAAAGAACAGGGTCGGCCTTACACAGGTTCAAGTCCGCCAGGTATAGCGAGGGAGGGTATTCTTCTGTCTGCCCCAATCTCCTCTCTCACATCTCGGTTAGCACAGACACTATGTCTGATTTGACCCAAGACGGTAAAAACTACGACTTTATGTTCCAGCCACTGATGCTTTATGCTCAGACTTGGACATCAGAGCTGGTACAAAGAGACACAAGGTTGAAAGACTCTACGTTTCATTGGCATCTTCGGTGTAATAGATGTATAAGGCCTATAGATGATATCACATTGGAGACCTCCCAGATTTTCGAGTTCCCGGATGTGTCAAAACGGATATCTAGGATGGTTTCTGGAGCTGTCCCTCACTTTCAAAAACTTCCCGATATTCGTTTAAAACCAGGTGACTTTGAATCTCTAAGTGGTAGAGAAAAGTCTCGCCACATAGGGTCGGCTCAGGGGCTCTTATATTCAATTTTGGTGGCAATTCATGACTCAGGATATAATGATGGAACCATCTTTCCTGTCAACATATATAGCAAGGTCTCTCCCAGAGACTACTTGAGGGGGCTCGCGAGAGGAGTCTTGATAGGGTCTTCGATTTGCTTCTTAACAAGAATGACAAACATCAACATCAACAGACCTCTCGAATTGATCTCGGGGGTGATCTCATATATCCTCTTGAGATTGGATAACCACCCATCCTTGTATATAATGCTCAGAGAGCCATCTCTTAGAGGAGAGATCTTTTCTATCCCCCAGAAAATCCCAGCTGCATATCCAACTACAATGAAGGAGGGCAATAGATCTATTCTTTGCTACCTCCAACATGTGCTGAGATATGAGAGAGAGGTAATAACGGCGTCTCCAGAGAACGACTGGTTGTGGATCTTCTCGGACTTCAGAAGCTCCAAAATGACATACCTGACTCTCATCACTTATCAGTCTCATCTTTTGCTTCAAAGGATTGAAAGAAATCTGTCCAAGAGTATGAGGTCAAACCTACGACAATTGAGTTCCTTAATGAGGCAGGTGTTGGGGGGGCATGGTGAGGACTCCTTAGACTCAGACGAAGACATCCAAAGACTGTTAAAAGACTCACTGCGAAGAACTAGGTGGGTAGATCAAGAAGTCCGCCATGCAGCTAGAACCATGACGGGAGATTATAGCCCCAACAGGAAGATGTCACGCAAGGCAGGATGTTCAGAGTGGGTCTGCTCCGCTCAGCAAGTTGCCGTCTCAACCTCAGCCAACCCGGCCCCGGTTTCCGAGCTGGACATAAGGGCCCTCTCCAAGAGGTTTCAAAACCCGTTGATCTCTGGCTTAAGAGTGGTCCAATGGGCAACAGGCGCCCATTACAAGCTTAAACCTATTCTGGATGATCTCAATGTTTTCCCGTCCCTGTGTCTCGTGGTTGGAGATGGATCGGGGGGAATATCAAGAGCAGTACTTAACATGTTTCCAGACGCCAAGCTTGTCTTTAACAGCCTGCTAGAAGTGAATGACTTGATGGCATCCGGAACACATCCACTGCCTCCCTCAGCAATCATGAGTGGCGGAGATGACATCGTCTCCCGAGTGATAGACTTTAACTCTATTTGGGAAAAACCGTCCGACCTGAGAAACTTGACCACATGGAAGTACTTCCAGTCAGTCCAAAAACAAGTGAACATGTCTTATGACCTCATCATTTGTGATGCAGAAGTCACCGACATTGCATCAATTAACCGGATAACCTTGTTGATGTCTGATTTCGCATTGTCTATAGATGGTCCACTTTACTTGGTCTTCAAGACATACGGAACTATGCTGGTAAACCCAGAATACAGAGCAATTCAACACTTGTCTAGGGCATTCCCCTCAGTCACAGGATTTATAACTCAAATGACTTCATCTTTCTCATCCGAGTTATACCTCAGATTCTCCAAACGTGGGAAGTTCTTCCGGGATGCCGAGTATTTAACCTCCTCCACCCTTCGAGAGATGAGTCTTGTGTTGTTCAATTGTAGCAGCCCCAAGAGTGAAATGCAGAGAGCCCGTTCTCTAAATTATCAAGATCTTGTAAGAGGGTTTCCAGAAGAAATTATATCCAATCCTTACAACGAGATGATCATTACTCTAATTGACAGTGATGTGGAGTCTTTCTTGGTCCATAAGATGGTAGATGATCTTGAATTACAGAGAGGAACTCTGTCTAAAATGTCTATCATTATAGCCATTATGATAGTGTTCTCCAACAGAGTTTTCAATGTCTCTAAGCCATTGACTGACCCTTTGTTCTACCCGCCATCAGATCCCAAAATCTTAAGACACTTCAACATATGCTGCAGTACAATGATGTATCTGTCTACAGCTTTGGGCGATGTCCCTAACTTTGCGAGACTTCATGACCTGTACAACAGACCCATAACTTATTACTTCAGGAAGCAAGTTATCCGAGGGAGCATTTATCTATCCTGGAGTTGGTCTGATGACACTTCAGTGTTTAAAAGGGTGGCCTGTAACTCTAGTTTGAGTCTGTCATCTCATTGGATTAGATTAATTTACAAGATAGTGAAGACCACTAGACTCATTGGAAGCATTGAGGACCTATCTGGAGAAATAGAGAGGCATCTTCAAGGATATAACAGGTGGATCACCCTTGAGGACATAAGATCCAGATCATCTCTATTGGACTATAGCTGCTTA
>AFN24264
---ATGCTGGATCCTGGAGAGGTCTATGATGACCCCATTGATCCAATCGAGTCAGAGACTGAACCCAGGGGATCCCCCACTGTCCCCAACATCTTGAGGAACTCTGACTACAATCTCAACTCTCCTTTGATAGAAGATCCTGCTAGACTGATGTTAGAGTGGTTGAAAACAGGAAATAGACCTTATCGGATGACTCTGACAGACAATTGTTCCAGGTCTTACAAAGTTTTGAAAGCTTATTTCAAGAAAGTAGATTTAGGTTCTCTCAAGGTGGGCGGGACTGCTGCACAATCGATGATTTCTCTCTGGTTATATGGTGCCCACTCTGAATCAAACAGGAGCCGGAGATGCATAACAGACTTGGCCCATTTCTACTCTAAATCATCTCCCATAGAGAAGCTGTTAAACTGTACGCTAGGAAATAGGGGGCTGAGAATCCCCCCAGAGGGGGTGTTAAGTTGCCTTGAGAGGGTCGATTATGATAAGGCATTTGGAAGGTATCTGGCCAACACTTATTCCTCCTATTTGTTTTTCCATGTAATCACCCTATACATGAATGCCCTAGACTGGGACGAAGAGAAAACCATCCTAGCATTATGGAAAGATTTAACCTCAGTGGACATCGGGAAGGACTTGGTCAAGTTCAAAGATCAAATATGGGGACTGCTGATTGTGACAAAGGACTTTGTTTACTCTCAGAGTTCTAACTGTATTTTTGACAGAAACTACACACTTATGCTAAAAGACCTTTTCTTGTCTCGCTTCAACTCTTTAATGATTCTGCTCTCCCCCCCCGAACCCCGATACTCAGATGACTTAATATCTCAGCTGTGCCAGCTGTACATTGCTGGAGATCAAGTCTTGTCTATGTGTGGAAATTCCGGTTATGAAGTCATTAAAATATTGGAGCCATATGTCGTGAACAGTTTAGTCCAGAGGGCAGAAAAGTTTAGGCCTCTCATTCATTCCTTGGGAGACTTTCCTGTATTTATAAAAGACAAGGTGAGTCAGCTTGAAGGGACTTTCGGTCCCAGTGCAAAAAGGTTTTTTAAAGTTCTGGATCAATTCGACAACATACATGACCTGGTTTTTGTGTATGGCTGTTACAGGCATTGGGGGCATCCCTATATAGATTATCGAAAGGGTCTGTCAAAATTATATGATCAGGTTCACATTAAGAAAGTGATAGATAAGTCCTACCAGGAGTGTTTGGCAAGTGACCTAGCCAGGAGAATCCTCCGATGGGGATTTGATAAGTACTCCAAGTGGTATCTGGACTTGCGATTCCTTTCCCGAGACCACCCCTTGACTCCTTACATAAGAACCCAAACATGGCCACCCAAACATATAGTGGACTTGGTGGGGGATACATGGCACAAGCTCCCGATCACGCAGATCTTTGAGATTCCTGAATGGATGGGCCCGTCAGAAATATTGGATGACAAATCACATTCTTTCACCAGAACGAGACTAGCCTCTTGGCTGTCAGAGAACCGAGGGGGGCCTGTTCCTAGCGAGAAAGTTATCATAACGGCCTTGTCTAAGCCGCCTGTCAATCCCCGAGAGTTTTTGAAATCTATAGACCTCGGAGGATTGCCAGATGAGGACTTGATAATTGGCCTCAAGCCAAAGGAACGGGAATTGAAGATTGAGGGTCGATTCTTTGCTCTAATGTCATGGAATCTAAGATTGTATTTTGTCATCACCGAAAAGCTCTTGGCCAACTACATCCTGCCGCTTTTTGATGCGCTGACTATGACAGACAACCTCAACAAGGTGTTTAAAAAGTTGATCGACAGAGTTACTGGGCAAGGGCTTTTGGACTATTCAAGGGTCACATATGCATTTCACCTGGACTATGAGAAGTGGAACAATCATCAAAGATTAGAGTCAACAGAGGACGTATTCTCTGTCCTAGACCAGGTGTTTGGATTGAAGAGAGTGTTTTCTAGAACACACGAGTTTTTTCAGAAGTCCTGGATCTATTATTCAGACAGATCAGATCTCATCGGGTTATGGGAGGATCAGATATACTGCTTGGATATGTCCAACGGCCCAACCTGTTGGAATGGCCAGGACGGCGGGCTAGAGGGCTTACGCCAGAAGGGCTGGAGTCTAGTCAGCTTATTGATGATAGATAGAGAATCTCAAACCAGGAACACAAGAACCAAAATACTAGCTCAAGGAGACAACCAGGTTCTATGTCCGACATATATGTTGTCGCCGGGGCTGTCCCGAGAAGGGCTCCTCTATGAGTTAGAGAGCATATCAAGGAATGCACTTTCAATATATAGAGCCATCGAGGAAGGGGCATCTAAATTAGGGCTGATCATCAAAAAAGAAGAGACCATGTGTAGTTATGACTTTCTCATCTATGGGAAAACTCCCTTGTTTCGAGGCAACATATTGGTGCCTGAGTCCAAAAGATGGGCCAGAGTTTCTTGCATCTCTAACGACCAGATAGTCAACCTCGCCAATATAATGTCGACAGTGTCCACCAATGCGTTGACAGTGGCACAACACTCTCAATCTTTGATCAAACCTATGAGGGATTTTCTACTTATGTCAGTACAGGCAGTCTTTCACTACCTGTTATTTAGCCCAATCTTAAAGGGCAGAGTTTATAAGATTCTGAGTGCTGAAGGGGAGAGTTTTCTCCTAGCCATGTCGAGGATAATCTATCTAGATCCTTCTTTGGGAGGGGTGTCTGGAATGTCCCTCGGGAGGTTCCACATACGTCAATTCTCAGACCCTGTCTCTGAAGGGTTGTCTTTCTGGAGAGAGATCTGGTTAAGCTCCCACGAGTCCTGGATTCACGCGTTGTGTCAAGAAGCTGGGAACCCGGATCTTGGAGAGAGAACACTCGAGAGCTTCACTCGCCTTCTAGAGGATCCTACCACCTTAAATATCAAAGGAGGGGCTAGTCCTACCATTCTACTCAAGGATGCAATCCGGAAGGCTTTGTATGATGAGGTGGATAAGGTGGAAAATTCAGAGTTTCGAGAGGCAATCCTGCTGTCCAAGACCCATAGAGATAATTTCATACTCTTCTTAAAATCTGTTGAGCCTCTGTTTCCTAGATTTCTCAGTGAGCTTTTCAGCTCGTCTTTTTTGGGGATCCCTGAGTCAATCATTGGACTGATACAAAACTCCCGGACAATAAGAAGGCAGTTTAGAAAGAGCCTCTCAAGAACTTTAGAAGAATCCTTCTACAACTCAGAGATCCACGGGATTACTCGGATGACCCAGACCCCTCAAAGGGTTGGGAGGGTGTGGCCGTGCTCTTCAGAGAGGGCAGATCTACTTAGAGAGATCTCTTGGGGAAGAAAGGTAGTAGGCACGACAGTTCCTCACCCTTCTGAGATGTTGGGGTTACTTCCCAAATCCTCCATTTCTTGCACTTGTGGAGCAACAGGAGGAGGCAATCCTAGAGTTTCTGTATCAGTACTCCCGTCCTTCGATCAGTCATTTTTTTCAAGAGGCCCCCTAAAGGGATATTTGGGCTCATCCACCTCCATGTCGACCCAGCTATTCCATGCATGGGAAAAAGTCACTAATGTTCATGTTGTGAAAAGGGCTCTATCTTTGAAAGAATCTATAAACTGGTTCATTACTAGAAATTCCAACCTGGCTCAAACCCTAATTAGGAACATTATGTCTCTGACAGGCCCCGATTTCCCTCTAGAGGAGGCTCCTGTTTTCAAAAGGACAGGGTCAGCCTTGCATAGGTTCAAGTCTGCCAGATACAGCGAAGGGGGGTATTCTTCTGTTTGCCCGAACCTCCTCTCTCATATCTCTGTTAGTACAGACACTATGTCTGATTTGACCCAAGACGGGAAGAACTACGATTTCATGTTCCAGCCATTGATGCTTTATGCGCAGACATGGACATCAGAGCTGGTGCAGAGAGACACAAGGCTGAAAGACTCTACATTTCATTGGCACCTCCGGTGCAACAGGTGTGTAAGGCCTATTGACGATATAACACTGGAGACTTCTCAAATATTTGAGTTCCCGGATGTGTCAAAAAGGATATCCAGAATGGTTTCGGGGGCTGTGCCTCACTTCCAGAAACTTCCTGATATTCGTCTGAGACCAGGGGATTTCGAATCTCTAAGTGGTAGAGAAAAGTCTCGCCATATAGGGTCGGCTCAGGGGCTCTTATACTCAATCTTAGTGGCAATCCATGACTCAGGATACAATGATGGAACCATCTTTCCTGTCAACATCTACGGCAAAGTCTCCCCTAGAGACTATTTGAGAGGGCTCGCAAGAGGGGTCTTGATAGGATCCTCAATCTGCTTCTTGACAAGAATGACAAATATCAATATTAATAGACCTCTTGAATTGATCTCAGGGGTAATCTCATATATCCTCCTGAGGCTAGATAATCATCCCTCTTTGTACATAATGCTCAGAGAACCGTCCCTCAGAGGAGAGATATTTTCTATCCCCCAGAAAATCCCCGCCGCTTATCCAACCACTATGAAAGAAGGCAACAGATCAATCTTGTGTTATCTCCAACATGTGTTACGATATGAGCGAGAGGTAATCACGGCGTCTCCAGAGAATGACTGGCTGTGGATCTTCTCCGACTTTAGAAGCGCCAAGATGACGTACCTGACCCTCATTACCTACCAGTCTCATCTCCTACTCCAGAGGGTTGAGAGAAACCTGTCTAAGAGTATGAGAGCTAACCTTCGACAAATGAGTTCCTTGATGAGGCAGGTGCTGGGTGGGCACGGGGAAGATACCTTAGAGTCAGACGATGACATTCAACGATTACTAAAAGACTCTTTGCGAAGGACAAGGTGGGTAGATCAAGAGGTTCGCCATGCAGCTAGAACCATGACTGGAGATTACAGCCCCAACAAGAAAGTGTCCCGTAAGGCAGGATGTTCAGAATGGGTCTGCTCTGCTCAACAGGTCGCAGTCTCTACCTCAGCAAACCCGGCCCTTGTCTCAGAGCTTGACATAAGGGCCCTCTCCAAGAGGTTTCAGAACCCTTTGATCTCGGGCCTGAGAGTGGTTCAGTGGGCAACCGGCGCCCATTATAAGCTTAAGCCTATTCTGGATGATCTCAATGTTTTCCCATCCCTCTGTCTTGTAGTTGGAGACGGGTCAGGGGGGATCTCAAGGGCAGTCCTCAACATGTTCCCAGATGCTAAACTTGTGTTCAACAGCCTTTTAGAGGTGAATGATCTGATGGCTTCCGGAACACATCCACTGCCTCCTTCAGCAATCATGAGTGGAGGAGATGACATCGTCTCTAGAGTGATAGATTTTGACTCAATCTGGGAAAAGCCGTCCGACTTGAGAAACTTGGCCACATGGAGATACTTCCAATCAGTCCAAAAACAGGTCAACATGTTTTATGACCTCATTATCTGTGATGCAGAAGTCACTGACATTGCCTCTATCAACCGGATAACCCTGTTAATGTCTGATTTCGCATTGTCTATAGATGGACCACTCCATTTGGTCTTCAAGACTTATGGGACTATGCTAGTAAACCCAGACTATAAGGCTGTTCAACACCTGTCAAGAGTATTCCCCTCAGTCACAGGGTTTATAACCCAAGTTACTTCGTCCTTCTCATCTGAGCTCTACCTTCGATTCTCCAAACGGGGGAAGTTTTTTAGAGACGCTGAGTACTTGACCTCTTCCACCCTTCGGGAAATGAGCCTTGTGTTATTCAACTGTAGCAGCCCCAAGAGTGAGATGCAGAGAGCTCGTTCCTTGAACTATCAAGATCTTGTAAGGGGATTCCCTGAAGAAATCATATCAAATCCTTACAACGAGATGATTATAACTCTGATTGACAGTGATGTAGAATCTTTCCTGGTCCACAAGATGGTGGATGACCTTGAGTTACAGAGGGGAACTCTGTCTAAAATGGCTATCATTATAGCCATCATGATAGTTTTCTCCAACAGAGTCTTCAACGTTTCCAAACCCTTGATTGACCCCTTATTCTATCCACCGTCTGATCCCAAAATCCTGAGGCACTTCAACATATGTTGCAGTACCTTGATGTACCTGTCTACCGCTTTAGGCGACGTCCCTAGCTTCGCAAGACTTCACGATCTGTATAACAGACCTATAACTTATTACTTCAGAAAGCAAGTCATTCGAGGGAATATTTATTTATCTTGGAGTTGGTCCAATGACACCTCAGTGTTCAAGAGGGTAGCCTGCAACTCCAGCCTGAGTTTGTCCTCTCACTGGATCAGGTTGATTTACAAGATAGTGAAGACTACCAGACTCGTTGGCAGCGCCGAGGACCTATCCGGAGAGGTGGAAAGACACCTTCATGGGTACAATAGATGGATCACCCTTGAGGATATCAGATCTAGATCATCTCTATTGGACTACAGCTGCTTA
>AFM52659
ATGTTGATCGATTCAGGGGAAGTTTATGATGACCCGGTGGATCCAATTGAGTCAGAGGCCGAGCCTAGGGGAGCTCCCACTGTCCCCAACATCCTGAGGAACTCTGACTATAATCTCAACTCCCCTCTAATAGAAGATCCTGCCAAATTGATGTTAGAATGGTTAAAGACAGGGAATAGACCTTACCGGATGACCCTAACAGACAACTGCTCTAGGTCTTACAAGGTCTTTAAGGATTACTTCAAGAAGTTTGATTTGGGATCTGTTAAAGTAGGTGGGACTGCGGCCCAGTCGATGATCTCTCTCTGGTTATATGGTGCCCACTCTGAATCAAACAGGAGCAGGAGGTGCATAACTGACTTGGCCCATTTCTATTCCAAGTCTTCACCCATAGAGAAGTTGTTAAATTGCACACTTGGGAATAGAGGACTAAGAATTCCCCCAGAAGGGGTGTTGAGTTGCCTTGAAAGAATTGACTATGATAAGGCATTCGGGAGGTATCTTGCCAATACATATTCTTCTTATCTGTTTTTTCATGTGATCACCCTGTACATGAATGCCCTAGATTGGGAGGAAGAGAAGACTATTCTGGCTTTATGGAAAGATTTGACTTCAGTAGATATTGGAAAAGACTTAGTCAAGTTCAAAGATCAAATATGGGGATTGTTAATTGTGACGAAGGACTTTGTGTACTCTCAGAGTTCAAGTTGTCTCTTTGACAGGAACTACACACTTATGCTGAAGGACCTTTTTTTGTCTCGCTTCAACTCTTTGATGATTCTGCTTTCTCCCCCTGAACCCCGATATTCCGATGACCTGATATCTCAGCTATGCCAGCTGTACATTGCCGGGGATCAAGTATTGTCCATGTGTGGGAACTCCGGTTATGAAGTCATTAAGATATTGGAACCATATGTCGTGAACAGCTTAGTCCAGAGGGCAGAAAAGTTCAGGCCTCTCATCCATTCTTTGGGAGATTTTCCCGTTTTTATAAAAGACAAGGTGAATCAACTTGAAGGAACGTTCGGTCCTAGTGCAAAAAGGTTTTTTAGAGTTCTAGATCACTTCGACAACATACATGACCTGGTCTTTGTCTATGGCTGTTACAGGCATTGGGGACATCCTTATATAGATTATAGAAAGGGTCTGTCGAAACTATATGATCAAGTTCATATCAAGAAGGTGATAGACAAGTCCTACCAGGAGTGCTTGGCGAGCGACCTTGCCCGAAGGATCCTTAGGTGGGGATTTGACAAGTACTCCAAGTGGTACATTGACTCACGATTTCTTCCTAAAGATCATCCCTTGACTCCGTACATCAAGACTCAGACATGGCCACCCAAACATATAGTAGATTTAGTAGGGGACACATGGCACAAGCTCCCAATCACACAGATATTTGAGATCCCTGAGTCAATGGACCCATCAGAAATACTAGATGACAAGTCACACTCCTTCACCAGAACGAGGCTAGCGTCCTGGTTGTCAGAGAACAGAGGGGGGCCCGTTCCCAGTGAAAAGGTCATCATCACAGCTCTGTCTAAACCACCTGTCAATCCGAGAGAGTTTTTAAAATCTATCGATCTTGGAGGATTGCCTGACGAAGACTTGATAATTGGCCTCAAGCCAAAGGAGAGAGAGCTGAAGATTGAGGGTCGATTTTTTGCCTTGATGTCTTGGAATCTAAGATTGTACTTTGTTATCACAGAGAAGCTCTTGGCTAATTATATCTTGCCACTCTTCGATGCACTGACTATGACAGACAATCTGAACAAGGTGTTCAAGAAGTTGATTGACAGAGTGACTGGGCAAGGGCTTTTGGACTATTCAAGGGTTACATATGCCTTTCACCTGGACTATGAGAAGTGGAACAATCATCAAAGGCTGGAGTCAACAGAAGATGTATTTTCTGTCTTGGATCAGGTGTTTGGATTAAAAAGGGTGTTTTCTAGGACTCATGAGTTTTTTCAGAAGTCCTGGATCTATTATTCAGATAGATCAGACCTCATCGGTCTATGGGAGGACCAAATATACTGCTTAGACATGTCCAATGGCCCGACCTGTTGGAACGGTCAAGACGGAGGGCTGGAAGGCTTACGGCAGAAGGGCTGGAGTCTGGTTAGCCTATTAATGATAGACAGAGAATCTCAAACCAGAAACACGAGAACCAAAATACTAGCTCAAGGAGACAACCAGGTTCTATGCCCGACATATATGTTGTCACCTGGGCTATCCAGAGAGGGACTTCTCTATGAGTTGGAGAGCATATCAAGAAATGCGCTTTCAATATACCGAGCCATCGAGGAAGGGGCATCCAAACTAGGATTGATTATCAAGAAGGAAGAGACCATGTGTAGTTATGACTTTCTCATCTATGGGAAGACCCCCTTGTTTAGAGGCAATATCCTAGTACCTGAGTCAAAAAGATGGGCCAGAGTCTCTTGCATCTCAAACGATCAGATAGTTAATCTTGCCAATATAATGTCAACGGTGTCCACAAATGCATTAACTGTGGCTCAACACTCTCAGTCCTTGATCAAGCCAATGAGAGACTTTCTGCTTATGTCAGTCCAGGCAGTTTTTCACTACTTGTTGTTCAGCCCGATCTTAAAAGGCAGAGTTTACAAGATTTTAAGTGCTGAAGGTGACAGTTTCCTTTTAGCTATGTCAAGAATAATCTATTTAGACCCATCCTTGGGGGGAGTGTCTGGGATGTCCCTGGGGAGATTCCATATACGTCAGTTCTCAGATCCTGTCTCTGAGGGGTTGTCTTTTTGGAGAGAAATCTGGCTGAGCTCCCATGAATCTTGGATTCACGCCTTGTGTCAGGAGGCGGGGAATCCAGATCTTGGAGAGAGAACACTCGAGAGCTTCACTCGGCTTCTAGAGGACCCCACTACCTTAAATATCAAGGGAGGAGCGAGTCCTACTATCTTACTCAAGGACGCTATCAGAAAAGCCCTGTATGATGAAGTGGACAAGGTGGAGAACTCAGAGTTTAGAGAGGCAATCCTCTTGTCAAAGACTCACAGGGATAACTTTATACTTTTCTTGAAGTCTGTTGAACCCCTATTTCCCCGATTTCTTAGTGAGCTCTTCAGCTCATCCTTCTTGGGGATTCCTGAGTCAATCATTGGATTGATACAAAACTCTCGGACTATAAGAAGGCAGTTTAGGAGAAGTCTCTCACGAACTTTGGAGGAATCCTTTTACAACTCAGAGATTCATGGGATCAACAGGATGACCCAGACACCTCAACGAGTCGGGAGGGTATGGCCTTGCTCCTCGGAAAGGGCAGATCTCTTGAGAGAGATCTCTTGGGGGAGGAGAGTGGTAGGTACCACGGTGCCTCACCCTTCTGAGATGTTGGGCCTGCTTCCTAAGTCTTCCATCTCGTGCACTTGTGGAACCACAGGAGGAGAAAATCCCAGAGTGTCAGTATCTGTGCTCCCATCCTTTGATCAATCATTTTTCTCACGAGGCCCCCTGAAAGGGTACTTGGGCTCATCAACTTCCATGTCTACTCAGCTGTTTCATGCGTGGGAAAAGGTCACCAATGTTCATGTGGTGAAGAGGGCCCTGTCACTAAAAGAATCTATAAACTGGTTCATCACAAGAAACTCTAATTTGGCGCAGACTTTAATTAGGAACATAATGTCTCTGACAGGCCCTGATTTCCCTCTAGAAGAGGCTCCTGTTTTCAAAAGGACAGGGTCGGCTTTGCATAGGTTCAAATCTGCTAGATACAGTGAGGGGGGATATTCTTCTGTATGCCCCAATCTCCTCTCTCATATCTCCGTAAGTACAGATACCATGTCTGACTTGACCCAAGACGGAAAGAACTATGATTTTATGTTCCAGCCCTTGATGCTTTATGCGCAAACATGGACATCTGAACTAGTACAAAGAGACACAAGACTGAAGGACTCGACGTTTCACTGGCACCTCCGATGTAACAGGTGTGTAAGGCCCATCGACGACATCGTACTGGAGACCTCTCAAGTATTCGAGTTTCCGGACGTGTCAAAAAGGATATCTAGGATGGTTTCTGGGGCTGTACCTCATTTTCAGAAACTTCCGGATATCCGTCTAAAACCAGGAGATTTTGAATCTCTAAGTGGCAGGGAGAAATCTCGTCACATAGGTTCGGCTCAAGGGCTCTTGTATTCGATTTTGGTTGCAATCCATGATTCAGGATACAATGACGGGACCATCTTCCCTGTCAACATATATGGCAAGGTTTCCCCCAGAGACTATTTAAGAGGGCTCGCAAGAGGGGTCCTGATAGGGTCTTCTATCTGCTTCTTGACCAGAATGACCAACATCAACATAAATAGACCTCTCGAGTTGATCTCAGGTGTGATCTCATATATCCTCTTGAGGTTGGACAATCACCCATCTTTATACATAATGCTCAGAGAGCCGTCTCTTAGAGGGGAGATATTTTCAATACCCCAGAAAATTCCAGCAGCTTACCCGACCACGATGAAAGAAGGCAATCGATCCATTTTGTGTTACCTCCAACATGTTCTGCGATATGAGCGAGAGGTTATTACAGCATCCCCAGAGAATGATTGGTTGTGGATCTTCTCGGACTTCCGAAGTTCTAAAATGACGTACCTAACCCTCATCACTTATCAGTCTCATCTTCTACTTCAGAGAGTTGAAAGAAATCTGTCGAAGAGCATGAGAACTAACCTGCGACAGATGAGTTCCCTAATGAGGCAGGTACTAGGAGGGCATGGAGAGGACACCTTAGAATCTGACGAGGACATTCAAAGGCTATTGAAGGATTCTCTGCGCAGAACGAGGTGGGTGGACCAAGAAGTGCGCCATGCAGCCAGAACCATGACGGGGGGTTACAGTCCTAACAAGAAGGTGTCGCGGAAGGCGGGGTGTTCAGAGTGGGTTTGCTCTGCTCAGCAGGTTGCAGTCTCCACCTCAGCCAACCCAGCCCCTGTCTCAGAACTTGATATAAGGGCCCTCTCCAAGAAGTTTCAAAACCCTCTTATCTCGGGCTTGAGAGTGGTCCAGTGGGCAACTGGTGCCCATTATAAACTCAAGCCCATTCTAGACGATCTTAATGTTTTCCCATCCCTGTGTCTAGTGGTAGGAGATGGATCGGGGGGGATATCGAGAGCAGTACTCAACATGTTTCCGGATGCCAAGCTTGTATTCAACAGCTTGTTGGAGGTAAATGACCTGATGGCATCTGGGACACATCCACTGCCCCCCTCAGCAATTATGAGTGGCGGGGATGACATTATCTCCAGAGTCGTGGACTTTGATTCAATCTGGGAAAAACCGTCCGATCTGAGGAACTTGACCACCTGGAAGTACTTCCAGTCAGTCCAAAAACAGGTGAACATGTCTTATGACCTAATCATTTGTGACGCAGAAGTCACTGACATTGCATCAATCAATCGGATAACACTGTTGATGTCGGACTTTGCATTATCCATAGATGGCCCGCTTTATCTGGTCTTCAAAACTTACGGAACCATGCTGGTGAATCCAGAATATAGAGCGATTCAACACCTATCGAGAGCGTTCCCTTCAGTTACAGGATTTATAACCCAAATGACCTCATCTTTTTCGTCCGAGCTGTACCTCAGATTCTCCAAGCGAGGAAAATTTTTCCGAGATGCTGAGTACTTGACTTCTTCTACCCTTCGAGAGATGAGCCTTGTTTTATTCAACTGTAGCAGCCCAAAGAGTGAGATGCAGAGAGCTCGCTCTTTAAATTACCAAGATCTTGTAAGAGGATTCCCTGAGGAGATTATATCTAATCCTTACAATGAGATGATCATAACCTTGATCGACAGTGATGTGGAATCCTTCTTGGTTCACAAGATGGTGGATGATCTAGAATTACAGAGAGGAACTCTGTCTAAAATATCTATTATTATAGCCATTATGATAGTTTTCTCTAATAGAGTCTTCAATGTCTCCAAGCCTTTGACTGACCCATTGTTCTATCCACCTTCTGACCCAAAGATCTTGAGGCACTTCAATATCTGCTGCAGTACTATGATGTATCTATCGATGGCCTTAGGTGATGTCCCCAGCTTTGCAAGGCTTCATGATTTGTACAATAGACCTATAACTTATTATTTCAAAAAGCAAGTCATTCGAGGGAATATTTATCTGTCCTGGAGTTGGTCTGATGACACCTCAGTATTTAAGAGGGTGGCATGCAACTCTAGCTTGAGTCTGTCATCTCACTGGATCAGGCTGATTTACAAGATAGTGAAGACCACTAGACTCATCGGAAGCATTGAAGACCTATCTGGGGAAGTAGCAAGACACCTCCAGGGGTATAACAGGTGGATTACCCTTGAGGACATCAGGTCCAGATCATCTCTGCTAGACTACAGTTGCTTA
>AGQ16842
---ATGCTAGATCCAGGAGAGGTCTATGATGACCCCATTGATCCGATCGAGTCAGAGGCTGAACCCAGAGGAGCCCCCACTGTCCCCAACATCTTGAGAAACTCTGACTACAACCTCAACTCCCCTTTGATAGAAGACTCTGCGAGACTAATGTTAGAATGGTTGAAAACAGGGAATAGACCTTATCGGATGACTCTGACAGACAATTGCTCCAGGTCTTACAAAGTTCTGAAAGATTATTTCAAGAAAGTGGATTTGGGTTCTCTTAAAGTGGGCGGAACTGCTGCACAGTCAATGATTTCTCTCTGGTTATATGGTGCCCATTCTGAATCAAACAGGAGTCGGAGATGTATAACAGACTTGGCCCATTTCTATTCCAAGTCATCCCCCATAGAGAAGCTGTTGAATTGTACACTCGGAAATAGAGGGTTGAGAATCCCCCCAGAGGGGGTGTTAAGTTGCCTTGAGAGGGTCGATTATGATAAGGCGTTTGGGAGGTATCTGGCCAACACGTATTCATCTTATTTGTTTTTCCATGTAATTACCCTATACATGAATGCCCTAGACTGGGACGAGGAAAAGACCATCTTAGCATTATGGAAAGATTTAACCTCGGTGGACATCGGGAAGGACTTGGTCAAGTTCAAAGATCAAATATGGGGACTGCTGATTGTGACAAAGGACTTTGTTTATTCTCAAAGTTCCAACTGTCTTTTTGACAGAAACTATACACTCATGCTAAAAGATCTTTTCTTGTCTCGCTTCAACTCTTTAATGATCCTGCTTTCTCCCCCTGAGCCCCGATACTCCGATGACTTGATATCTCAGCTGTGTCAGCTATACATCGCGGGGGATCAAGTCTTGTCCATGTGTGGAAACTCCGGCTATGAAGTCATCAAAATATTAGAGCCATATGTTGTGAACAGTTTAGTCCAGAGAGCTGAAAAGTTTAGGCCTCTTATTCATTCCTTGGGAGACTTTCCTGTATTTATAAAAGACAAGGTGAGTCAGCTTGAAGGGACTTTCGGTCCCAGTGCAAAAAGGTTTTTTAGGGTTCTGGATCAGTTCGACAACATACATGACTTAGTTTTTGTGTATGGCTGTTACAGGCATTGGGGGCACCCCTATATAGATTATCGAAAGGGTCTGTCAAAACTATATGATCAAGTTCACATTAAGAAAGTGATAGATAAGTCCTACCAAGAATGTTTGGCAAGCGACCTAGCCAGGAGGATTCTTAGATGGGGCTTTGACAAGTACTCCAAGTGGTATCTGGACTCTCGATTCCTTGCCCGAGACCATCCTTTGACTCCTTATATCAAAACCCAAACATGGCCACCCAAACATATAGTAGATCTGGTAGGGGATACATGGCACAAGCTCCCGATCACGCAAATCTTTGAGATTCCTGAATCAATGGACCCGTCAGAAATATTGGATGATAAATCACATTCTTTCACCAGAACAAGACTAGCTTCTTGGCTGTCAGAGAACCGAGGGGGGCCTGTTCCTAGTGAGAAAGTCATCATCACGGCCTTGTCTAAGCCGCCTGTCAATCCCCGAGAGTTTTTGAAGTCTATAGATCTCGGAGGACTGCCAGATGAAGACTTGATAATTGGCCTCAAGCCGAAGGAACGAGAACTGAAGATTGAGGGCCGCTTCTTTGCTCTAATGTCATGGAATCTAAGATTGTATTTTGTCATCACCGAAAAGCTCTTGGCTAATTACATCTTGCCACTTTTTGACGCACTGACTATGACAGACAACCTGAACAAGGTGTTTAAAAAGTTGATCGACAGGGTCACAGGGCAAGGGCTTTTGGACTATTCTAGGGTTACATACGCATTTCACCTGGACTATGAGAAGTGGAACAATCATCAAAGATTGGAGTCAACAGAGGATGTATTCTCCGTCCTGGATCAGGTGTTTGGATTGAAGAGGGTGTTTTCTAGAACACATGAGTTTTTCCAGAAGTCTTGGATCTATTATTCAGACAGATCAGATCTCATTGGGTTATGGGAGGATCAAATATACTGCTTGGATATGTCCAACGGCCCAACCTGCTGGAATGGTCAGGACGGAGGGCTAGAGGGATTACGGCAGAAGGGCTGGAGTTTAGTCAGCTTATTGATGATAGATAGAGAATCTCAAACCAGGAACACAAGAACCAAAATACTAGCTCAAGGAGACAACCAGGTTCTATGCCCGACATATATGTTGTCACCTGGGCTGTCTCGCGAGGGGCTCCTCTATGAGTTGGAGAGCATATCAAGGAATGCACTTTCAATATACCGGGCCATCGAGGAAGGGGCATCTAAACTAGGGCTGATCATCAAGAAAGAAGAGACCATGTGCAGTTATGACTTTCTCATCTATGGGAAAACTCCCTTGTTTCGAGGCAACATATTGGTGCCTGAATCCAAAAGATGGGCCAGAGTCTCTTGCATCTCTAACGACCAAATAGTCAACCTCGCCAATATAATGTCGACGGTGTCCACCAATGCGCTAACAGTGGCACAACACTCTCAATCTCTGATCAAGCCGATGAGGGATTTCCTGCTCATGTCAGTACAGGCAGTCTTCCACTACCTGTTATTTAGCCCGATCTTAAAGGGCAGAGTTTACAAGATTCTAAATGCCGAAGGGGAGAACTTTCTCCTAGCCATGTCGAGGATAATCTATCTAGACCCTTCTTTGGGAGGGGTGTCTGGAATGTCTCTCGGTAGGTTCCATATACGTCAGTTCTCAGACCCTGTCTCTGAAGGGTTATCCTTCTGGAGAGAGATCTGGTTAAGCTCCCATGAATCCTGGATTCACGCGTTGTGTCAGGAGGCTGGGAACCCAGATCTTGGGGAGAGAACACTCGAGAGCTTTACTCGCCTTCTAGAAGATCCTACCACCTTAAATATAAAAGGAGGTGCCAGTCCCACCATTCTACTAAAGGATGCAATCAGAAAGGCTTTGTATGACGAGGTGGATAAGGTGGAAAATTCAGAGTTTCGGGAGGCAATCCTGTTGTCTAAGACCCATAGAGATAACTTCATACTCTTTTTAAAATCTGTTGAGCCTCTGTTTCCTCGGTTTCTCAGTGAGCTCTTCAGCTCGTCCTTCTTGGGAATCCCTGAGTCAATCATCGGATTGATACAAAACTCCCGGACGATAAGAAGGCAGTTTAGAAGAAGTCTCTCAAGAACTTTGGAAGAATCCTTTTACAATTCAGAAATCCACGGGATCAATCGGATGACCCAGACACCTCAACGGGTCGGGAGAGTATGGCCTTGCTCTTCAGAGAGGGCAGATCTACTTAGGGAGATCTCTTGGGGAAGAAAAGTGGTCGGCACAACAGTTCCTCACCCTTCTGAGATGTTGGGGTTACTTCCCAAGTCCTCCATTTCATGCACTTGTGGAACAACAGGAGGAAGCAATCCTAGAGTTTCTGTGTCAGTACTTCCATCTTTCGATCAGTCATTTTTTTCACGAGGTCCCCTAAAGGGATACTTAGGCTCGTCCACCTCCGTGTCGACCCAGCTATTCCATGCATGGGAAAAAGTGACTAATGTTCATGTCGTGAAAAGGGCTCTATCGCTAAAAGAATCTATAAACTGGTTCATTACTAGAAACTCTAACTTGGCTCAAACTCTGATTAGGAACATTATGTCTCTGACAGGCCCTGACTTCCCTCTAGAGGAGGCCCCTGTTTTCAAAAGGACAGGGTCAGCCTTGCACAGGTTCAAATCTGCCAGATACAGCGAAGGAGGGTATTCTTCTGTTTGCCCGAACCTCCTCTCTCATATCTCTGTTAGTACAGACACTATGTCTGATTTAACTCAAGACGGGAAGAACTACGATTTCATGTTCCAGCCATTGATGCTTTATGCGCAGACATGGACATCAGAGCTGGTACAGAGAGACACAAGGCTGAGGGACTCCACGTTCCATTGGCACCTCCGGTGCAACAGGTGTGTAAGGCCCATTGACGATATAACACTGGAAACTTCTCAGATCTTCGAATTCCCAGATGTGTCAAAGAGAATATCCAGAATGGTTTCTGGGGCCGTGCCTCATTTCCAGAAGCTTCCTGATATCCGTCTAAGACCAGGTGATTTTGAATCTCTAAGTGGTAGGGAAAAGTCTCGCCATATAGGGTCAGCTCAGGGGCTCTTATACTCAATATTAGTGGCAACTCACGACTCAGGATACAATGATGGAACCATCTTCCCTGTCAACATATACGGCAAGGTTTCCCCTAGGGATTACTTGAGAGGGCTCGCGAGAGGAGTCTTGATAGGATCCTCGATTTGCTTCTTGACGAGAATGACGAATATCAACATTAATAGACCTCTTGAATTGATCTCAGGGGTAATTTCATATATCCTCCTGAGGCTGGATAATCACCCCTCCTTGTACATAATGCTCAGAGAGCCGTCTCTTAGAGGAGAAATATTTTCTATCCCTCAGAAAATCCCCGCTGCTTATCCAACCACTATGAAAGAGGGCAACAGATCGATCTTGTGTTATCTCCAACATGTGCTACGCTATGAGCGAGAGGTGATCACAGCGTCTCCAGAGAATGACTGGCTGTGGATCTTCTCAGACTTTAGAAGTGCCAAAATGACGTACTTGACCCTCATTACTTACCAGTCTCATCTCCTACTCCAGAGGGTTGAGAGAAACTTGTCTAAGGGTATGAGGGCTAACCTGCGACAAATGAGCTCTTTGATGAGGCAGGTGCTTGGTGGGCATGGAGAAGATACTTTAGAGTCAGACGACGACATCCAACGTTTGCTAAAAGACTCTTTGCGAAGAACAAGGTGGGTGGATCAAGAGGTGCGCCATGCAGCTAGAACCATGACTGGAGATTACAGCCCCAACAAGAAAGTGCCTCGTAAGGCAGGGTGTTCGGAGTGGGTCTGCTCTGCTCAGCAGGTGGCAGTCTCTACCTCAGCAAACCCAGCCCCTGTCTCAGAGCTCGACATAAGGGCCCTCTCTAAGAGGTTTCAAAACCCTCTGATCTCAGGCCTGAGGGTGGTTCAGTGGGCAACCGGCGCCCATTACAAGCTTAAGCCCATTCTAGACGATCTCAATGTTTTCCCATCCCTCTGTCTTGTAGTTGGGGACGGGTCGGGGGGGATATCAAGGGCAGTTCTCAACATGTTTCCAGATGCCAAGCTTGTGTTCAACAGCCTTTTAGAGGTGAATGATCTGATGGCTTCCGGAACACATCCACTACCTCCTTCAGCAATCATGAGTGGAGGAGATGACATCGTGTCCAGAGTGATAGATTTTGACTCAATCTGGGAAAAACCGTCTGACCTGAGAAACTTGGCCACTTGGAGATACTTCCAGTCAGTCCAAAAACAGGTCAACATGTCTTATGACCTCATTATTTGTGATGCGGAAGTTACCGACATTGCATCTGTCAACCGGATAACCCTGTTAATGTCTGACTTTGCATTGTCTATAGATGGACCACTGTGTTTGGTCTTTAAAACTTACGGGACCATGCTAGTGAACCCAGACTATAAGGCTATCCAACACTTGTCAAGGGCGTTCCCCTCAGTCACGGGGTTTATAACCCAAGTAACCTCGTCCTTTTCATCTGAGCTATACCTCCGATTCTCCAAACGAGGGAAGTTTTTCAGAGATGCTGAGTACTTGACCTCCTCGACCCTTCGGGAAATGAGCCTTGTATTATTCAATTGCAGCAGCCCCAAGAGTGAGATGCAGAGAGCTCGTTCCTTGAACTATCAAGATCTTGTAAGGGGATTTCCTGAAGAAATCATATCAAATCCTTACAATGAGATGATCATAACTCTGATTGACAGTGATGTAGAATCTTTTTTAGTCCACAAGATGGTGGATGATCTTGAGTTACAGAGGGGAACTCTGTCGAAAGTGGCTATCATTATAGCCATCATGATAGTTTTCTCCAACCGAGTCTTCAACGTTTCTAAACCCTTGACTGACCCATTATTCTATCCGCCGTCTGATCCCAAAATCCTGAGGCACTTCAACATATGTTGCAGTACTATGATGTATCTATCTACCGCTTTAGGCGACGTCCCCAGCTTCGCAAGACTTCACGACCTCTATAACAGACCTATAACTTATTACTTCAGAAAGCAAGTCATTCGAGGGAATATTTATCTATCTTGGAGTTGGTCTGACGACACCTCAGTGTTCAAGAGGGTGGCCTGTAATTCTAGCTTGAGTCTGTCGTCTCACTGGATCAGGTTGATTTACAAGATAGTGAAGACTACCAGACTCGTTGGTAGCATCGAGGACCTATCCGGAGAGATAGAAAGACACCTCCATGGGTACAACAGGTGGATCACCCTCAAGGATATCAAGTCTAGATCGTCTCTATTAGACTACAGCTGCTTG
>AFN24364
---ATGATTGATCCAGGGGAGGTTTATGATGACCCCATTGATCCGATTGAGTCAGAGGCTGAGCCGAGAGGGAACCCCACCATCCCGAACATCTTAAGAAACTCTGACTACAACCTCAACTCCCCTCTAATAGAGGATCCAGCCAGACTAATGTTAGAATGGCTGAAAACAGGAAATAGGCCTCTCCGAATGACTCTGACAGACAACTGCTCTAGGTCTTACAAAGTTTTGAGAGATTACTTCAAGAAAGTGGATCTAGGATCTCTCAAAGTGGGCGGAGCTGCAGCACAATCTATGATCTCCCTTTGGCTGTACGGTGCCTACTCTGAATCGAACAGGAGCCGGAAGTGTATAACCGATTTGGCTCAGTTCTATTCCAAGTCTTCCCCCATAGAGAGACTGTTAAACTGCACACTCGGAAATAGAGGGCTGAGAATCCCCCCAGAGGGGGTCCTAAGTTGTCTTGAAAGGGTCGATTACGATAAAACATTTGGGCGGTATCTGGCTAACATATACTCCTCTTATTTATTCTTTCACGTGATCACCCTGTACATGAACGCCTTGGACTGGGATGAGGAGAAGACCATCCTAGCACTGTGGAGGGATTTAGTGTCAATAGATACTGGAAAGGATTTGGTCAAGTTTAAAGATCAAATATGGGGATTGCTGATTGTGACCAAGGATTTCGTGTACTCCCAAAGTTCTGGCTGTCTCTTTGATAGAAATTATACACTCATGCTGAAAGACCTTTTTCTGTCTCGGTTCAACTCTCTAATGATTCTTCTTTCTCCTCCAGAACCCAGATATTCAGATGACCTGATATCTCAGCTGTGTCAGCTATATATCGCAGGAGATCACGTCTTGTCCATGTGCGGGAACTCTGGTTATGAAGTCATCAAAATATTGGAGCCATACGTCGTGAACAGCTTGGTCCAGAGGGCAGAAAAGTTTAGGCCTCTCATTCATTCCCTAGGGGATTTCCCTGTGTTTATAAGAGATAAAGTGGGTCAACTTGAAGGAACATTCGGCCCTAGTGCAAAAAGGTTCTTCAAGGTTCTGGATCAATTCGACAACATACACGACTTAGTCTTTGTATACGGCTGTTACAGGCATTGGGGGCATCCTTACATAGATTATAGAAGGGGTTTGTCGAAGCTATATGATCAAGTCCACATCAAGAAGGTGATAGATAAATCCTATCAGGAGTGTCTGGCTAGCGACTTGGCCAGAAGGATCCTCAGGTGGGGATTTGATAAGTACTCCAAATGGTATCTTGACTCGAGACTTCTTTCGAGGGACCACCCCCTGACTCCTTATATTAAAACCCAGACATGGCCTCCCAAACATATAGTAGATTTGGTGGGCGACACCTGGCACAAGCTCCCGATCACCCAGATCTTCGAGATCCCCGAATCAATGGACCCATCTGAAATACTAGATGATAAATCACACTCTTTCACTAGAACAAGACTAGCGTCATGGCTATCAGAGAACAGAGGAGGACCGGTCCCCAGCGAGAAGGTCATTATTACGGCTCTTTCCAAACCTCCTGTCAACCCCAGAGAGTTCCTAAAGTCTATAGACCTTGGAGGACTGCCGGACGAAGATTTGATAATCGGCCTCAAACCTAAGGAAAGAGAGCTGAAAATTGAAGGTCGGTTTTTCGCCTTAATGTCCTGGAATCTGAGGTTGTATTTTGTCATCACAGAGAAGCTCCTAGCCAATTATATCTTGCCACTTTTTGATGCACTGACTATGACAGACAACTTGAACAAAGTGTTTAAAAAGCTGATCGATAGAGTCACCGGACAGGGGCTTTTAGACTATTCAAGGGTTACATACGCCTTTCACCTGGACTATGAGAAGTGGAACAATCATCAGAGGCTGGAATCGACAGAAGATGTATTTTCTGTGCTTGATCAGGTGTTTGGATTGAAGAGGGTGTTCTCCAGAACTCATGAGTTTTTTCAGAAGTCTTGGATTTATTATTCAGACAGATCCGACCTCATCGGGTTGTGGGAGGATCAAATATACTGTTTGGACATGTCAAATGGCCCAACATGCTGGAACGGCCAAGATGGCGGGCTAGAGGGTTTGCGGCAGAAGGGCTGGAGTCTGGTTAGCTTATTAATGATAGATCGTGAATCTCAGACCAGGAACACAAGAACTAAGATACTAGCCCAGGGGGACAACCAGGTTCTATGTCCGACATATATGTTGTCACCGGGGCTCTCTAGAGAGGGACTTCTCTACGAGTTGGAGAGCATATCAAGAAATGCTCTGTCAATATACCGTGCTATTGAGGAGGGGGCATCCAAACTGGGGCTTATCATAAAGAAGGAAGAGACCATGTGTAGCTATGACTTTCTCATCTATGGAAAGACCCCTCTGTTTCGAGGTAACATTTTGGTGCCTGAGTCCAAAAGATGGGCTAGAGTCTCCTGTATTTCCAACGACCAGATAGTCAATCTTGCCAATATAATGTCAACGGTATCCACAAATGCATTGACTGTAGCACAACACTCTCAGTCTTTGATTAAACCGATGAGGGACTTTTTGCTCATGTCAGTACAAGCCGTTTTCCATTACTTGCTGTTTAGCCCCATCTTGAAAGGCAGAGTTTACAAGATCCTGAGTGCCGAAGGGGACAATTTTCTTCTAGCTATGTCTAGAATCATCTATTTAGACCCCTCATTGGGGGGAGTATCTGGAATGTCTCTTGGAAGGTTCCACATACGTCAGTTCTCGGATCCTGTCTCAGAGGGGTTGTCTTTCTGGAGAGAGATCTGGCTAAGCTCTAATGAGTCTTGGATTCATGCGCTGTGTCAAGAAGCAGGAAACCCAGATCTGGGAGAGAGGACTTTGGAGAGCTTCACTCGCCTTCTCGAGGATCCTACTACCCTAAATATTAAAGGAGGGGCTAGTCCTACCATTCTTCTCAAAGATGCAATCAGAAAAGCCCTATATGATGAGGTAGACAAAGTGGAGAACTCAGAGTTTAGAGAAGCGATCCTCTTGTCCAAGACCCATAGGGATAACTTTATACTTTTCTTGAAGTCTGTTGAGCCTTTGTTTCCCCGATTTCTCAGTGAACTCTTCAGTTCATCCTTCTTGGGGATTCCCGAGTCAATCATTGGGCTGATACAAAATTCCAGAACAATAAGAAGGCAGTTCAGGAGGAGTCTCTCAAGAGCATTAGAAGAGTCCTTCTATAACTCAGAGATCCATGGGATCAACCGGATGACCCAAACTCCCCAAAGGGTCGGAAGGGTTTGGCCCTGCTCCTCTGAGAGAGCGGATCTCCTAAGAGAGATCTCGTGGGGGAGGAAGGTGGTTGGAACAACAGTCCCTCACCCCTCTGAGATGTTGGGGCTACTTCCAAAGTCTTCGATCTCATGCACTTGTGGAGTAGCAGGAGGGGGAAATCCTCGAATATCAGTGTCTGTGCTCCCATCTTTTGATCAGTCATTTTTTTCGAGAGGCCCTCTGAAGGGATACCTGGGCTCATCCACTTCCATGTCGACCCAGCTATTCCACGCCTGGGAGAAAGTCACCAATGTTCATGTGGTGAAGAGAGCCCTGTCACTCAAGGAATCTATAAATTGGTTCATTACAAGAAACTCAAATCTGGCCCAAACTTTGATCAGGAACATAATGTCTCTAACAGGCCCAGACTTCCCGCTGGAAGAGGCCCCTGTCTTCAAGAGGACAGGGTCTGCCCTACATAGGTTCAAATCAGCCAGGTACAGTGAAGGGGGATACTCTTCTGTTTGTCCAAATCTCCTCTCTCACATCTCTGTCAGCACAGACACGATGTCAGACTTGACTCATGATGGGAGAAACTATGACTTTATGTTTCAACCGTTGATGCTTTACGCGCAAACATGGACATCAGAACTGGTGCAAAAAGACACACGGCTGAAAGACTCCACCTTTCATTGGCATCTTCGATGTAACAAGTGCATAAGGCCAATTGATGATATTACCCTTGAGACTTCTCAGGTCTTCGAGTTCCCAGATGTTTCAAGAAGAATATCTAGAATGGTCTCTGGGGCTGTGCCTCATTTTCGGAAACTTCCTGATATACGTTTAAGACCAGGTGATTTCGAGTCTCTAAGTGGTAAGGAGAAGTCGCGCCATATAGGGTCGGCCCAAGGGCTCTTGTATTCAATCTTGGTTGCGATCCATGACTCGGGGTATAATGATGGAACCATTTTCCCTGTCAACATTTATAGCAAGGTCTCCCCTAGAGACTATTTGCGAGGGCTCGCGAGAGGAGTCTTGATAGGGTCTTCGATTTGCTTCTTGACAAGAATGACAAACATTAACATCAATAGACCTCTTGAACTGATCTCAGGGGTGATTTCATACATCCTCTTGAGGCTGGACAATCACCCATCCTTGTACATAATGCTCAGAGAGCCGTCTCTTAGAGGAGAGATATTTTCTATTCCCCAAAAAGTTCCCGCTGCTTACCCGACCACGATGAAAGAAGGTAACAGATCTATTTTGTGCTATCTCCAACACGTGTTGCGCTACGAACGAGAGGCAATCACAGCATCTCCAGAGAATGACTGGTTGTGGATCTTCTCAGACTTTAGAAGCTCCAAGATGACGTATCTGACTCTCATCACCTACCAGTCTCATCTTTTACTTCAGAGGGTTGAGAAAAATCTCTCTAAAAGTATGAGGGCCAACTTACGACAAATGAGCTCTCTAATGAGGCAAGTACTGGGAGGCCATGGTGAGGACACCTTAGAGTCAGACGAAGACATTCAGAGGCTGTTAAAAGACTCTTTGCGCAGGACAAGGTGGGTAGATCAGGAGGTACGCCATGCAGCGAGAGCCATGACAGGAGGTTACAGCCCCAACAAGAGAATGTCACGCAAAGCAGGGTGTTCAGAGTGGGTCTGCTCTGCTCAACAGGTTGCCGTTTCAACCTCAGCTAACCCAGCTCCTGCCTCCGAGCTGGACATCAGGGCCCTCTCTAGAAGGCTTCAAAACCCGTTGATCTCGGGCCTGAGAGTGGTTCAGTGGGCGACAGGGGCCCATTATAAACTCAAACCTATTCTGGATGGTCTCAATGTATTCCCGTCCTTATGTCTGGTGGTCGGGGATGGATCAGGGGGGATATCAAGAGCGGTACTTAACATGTTTCCGGATGCCAGGCTTGTATTCAATAGCTTGTTAGAAGTAAATGACCTGATGGCGTCAGGAACACATCCGTTGCCCCCCTCAGCAATCATGAGCGGAGGAGATGACATCATCTCCAGGGTAATTGATTTTGACTCCATCTGGGAGAAACCTTCTGACTTGAGGAACTTGACCACGTGGAAGTACTTCCAGTCAGTCCAAGAACAAGTAAATATGTCCTATGACCTCATTATTTGTGATGCAGAGGTCACTGACATTGCATCAATCAACCGAATAACCCTGCTAATGTCTGATTTTGCATTGTCCATAGATGGCCCACTTTACCTGGTCTTCAAAACTTATGGTACCATGCTTGTAAATCCGGACTACAGAGCAATTCAACACCTGTCCAGAGCGTTTCCTGCGGTCACTGGATTTATAACTCAGATGACTTCTTCTTTCTCATCCGAGCTATACCTCAGATTCTCAAAACGAGGAAAATTCTTTCGGGATGCAGAATATTTGACATCCTCTACTCTTCGAGAAATGAGCCTAGTACTATTCAACTGTAGCAGCCCCAAGAGCGAGATGCAGAGAGCCCGCTCTCTAAATTACCAGGATCTTGTAAGAGGATTTCCAGATGAGATCATATCCAATCCTTACAATGAAATGATCATAACTCTGATTGATAGCGATGTAGAATCTTTCCTAGTTCATAAGATGGTAGATGATCTAGAGTTACAGCGAGGAACTTTGTCTAAAGTCTCTATTATTATAGCCATCGTGATAGTCTTCTCCAATAGGGTGTTCAATGTTTCGAAACCGCTGACTGACCCTTTGTTCTATCCGCCATCTGATCCCAAAATCTTGAGACATTTCAACATATGTTGCAGCACTATGATGTACCTGTCCACTGCCTTGGGGGATGTGCCCAGCTTCGCGAGACTTCATGACCTGTACAATAGACCCATAACTTATTATTTCAGGAAACAAATCATTCGGGGGAATATTTATCTGTCCTGGAGTTGGTCTGAAGACACCTCAGTGTTTAAGAGGGTGACTTGCAACTCTAGCTTGAGTCTCTCATCTCACTGGATCAGGCTGATCTACAAAATAGTGAAGACCACCAGACTTGTCGGAAGGATAGAAGACCTGTCTGGGGAGGTAGAGAGGCACCTTCGAGGGTACAACAGGTGGATTACTCTAGATGACATTAGATCCAGATCATCTCTTTTAGATTATAGCTGCTTG
>AFN24494
---ATGATTGATCCCGGGGAGGTTTATGATGACCCCATTGATCCGATTGAGTCAGAGGCTGAGCCGAGAGGGAACCCCACCATCCCCAACATCTTAAGAAACTCTGACTACAACCTCAACTCCCCTCTAATAGAGGATCCAGCCAGATTAATGTTAGAATGGTTGAAAACAGGAAATAGGCCTCTCCGAATGACTCTGACAGACAACTGCTCTAGGTCTTACAAAGTTTTGAGAGATTACTTCAAGAAAGTGGATCTAGGATCTCTTAAAGTGGGTGGAGCTGCAGCACAATCTATGATCTCCCTTTGGCTGTACGGTGCATACTCTGAATCGAACAGGAGCCGGAAGTGTATAACCGATTTGGCTCAGTTCTATTCCAAGTCTTCCCCCATAGAGAGACTGTTAAACTGCACACTCGGAAATAGAGGGCTGAGAATCCCCCCAGAAGGGGTCCTAAGTTGTCTTGAAAGGGTCGATTACGATAAAACATTTGGGCGGTATCTGGCTAACATATACTCCTCTTATTTATTCTTTCACGTGATAACCCTGTACATGAACGCCTTGGACTGGGATGAGGAGAAGACCATCCTAGCACTGTGGAGGGATTTAGTGTCAATAGATACTGGAAAGGATTTGGTCAAGTTTAAAGATCAAATATGGGGATTGCTGATTGTGACCAAGGATTTCGTGTACTCCCAAAGTTCTGGCTGCCTCTTTGATAGAAATTATACACTTATGCTGAAAGACCTTTTTCTGTCTCGGTTCAACTCTCTAATGATTCTTCTTTCTCCCCCGGAGCCCAGATATTCAGATGACCTGATATCTCAGCTGTGTCAGCTATATATCGCAGGAGATCACGTCTTGTCCATGTGCGGGAACTCTGGTTATGAAGTCATCAAAATATTGGAGCCATACGTTGTGAACAGCTTGGTCCAGAGGGCAGAAAAGTTTAGGCCTCTCATTCATTCCCTAGGGGATTTCCCTGTGTTTATAAGAGATAAGGTGGGTCAACTTGAAGGAACATTTGGCCCTAGTGCAAAAAGGTTCTTCAAGGTTCTGGATCAATTCGACAACATACACGACTTAGTCTTTGTATACGGCTGTTACAGGCATTGGGGGCATCCTTACATAGATTATAGAAAGGGTTTGTCGAAGCTATATGATCAAGTCCACATCAAGAAGGTGATAGATAAATCCTATCAGGAGTGTTTGGCTAGCGACTTGGCCAGAAGGATCCTCAGGTGGGGATTTGATAAGTACTCCAAATGGTATCTTGACTCGAGACTTCTTTCGAGGGACCACCCCCTGACTCCTTATATTAAAACCCAGACATGGCCTCCCAAACATATAGTAGATTTGGTGGGCGACACCTGGCACAAGCTCCCGATCACCCAGATCTTCGAGATCCCTGAATCAATGGACCCATCTGAAATACTAGATGATAAATCACACTCTTTCACTAGAACAAGACTAGCGTCATGGCTATCAGAGAACAGAGGAGGACCGGTCCCCAGCGAGAAGGTCATTATTACGGCTCTTTCCAAACCTCCTGTCAACCCCAGAGAGTTCCTGAAATCTATAGACCTTGGAGGACTGCCGGACGAAGATTTGATAATCGGCCTCAAACCTAAGGAAAGGGAGTTGAAAATTGAAGGTCGGTTTTTTGCCTTAATGTCCTGGAATCTGAGGTTGTATTTTGTCATCACAGAGAAGCTCCTAGCCAATTATATCTTACCACTTTTTGATGCACTGACTATGACAGACAACTTGAACAAAGTGTTTAAAAAGCTGATCGACAGAGTCACCGGACAGGGGCTTTTAGACTATTCAAGGGTTACATACGCCTTTCACCTGGACTATGAGAAGTGGAACAATCATCAGAGGCTGGAATCGACAGAAGATGTATTTTCTGTGCTTGATCAGGTGTTTGGATTGAAGAGGGTGTTCTCCAGAACTCATGAGTTTTTTCAGAAGTCTTGGATCTATTATTCAGACAGATCCGACCTCATCGGGTTGTGGGAGGATCAAATATACTGTTTGGACATGTCAAACGGCCCGACATGCTGGAACGGCCAAGATGGCGGGCTAGAGGGTTTGCGGCAGAAGGGCTGGAGTCTGGTTAGCTTATTAATGATAGATCGTGAATCTCAGACCAGGAACACAAGAACTAAGATACTAGCCCAGGGGGACAACCAGGTTCTATGTCCGACATATATGTTGTCACCGGGGCTCTCTAGAGAGGGACTTCTCTACGAGTTGGAGAGCATATCAAGAAATGCTCTGTCAATATACCGCGCTATTGAGGAGGGGGCATCCAAACTGGGGCTTATCATAAAGAAGGAAGAGACCATGTGTAGCTATGACTTTCTCATCTATGGAAAAACCCCTCTGTTTCGAGGTAACATTTTGGTGCCAGAGTCCAAAAGATGGGCTAGAGTCTCCTGTATTTCCAACGACCAAATAGTCAATCTTGCCAATATAATGTCAACGGTATCCACAAATGCATTGACTGTAGCACAACACTCTCAGTCTTTGATTAAACCGATGAGGGACTTTTTGCTTATGTCAGTACAAGCCGTTTTCCATTACTTGCTGTTTAGCCCCATCTTGAAAGGCAGAGTTTACAAGATCCTGAGTGCCGAAGGGGACAATTTTCTTCTAGCTATGTCTAGAATCATCTATTTAGACCCCTCATTGGGGGGAGTATCTGGAATGTCTCTTGGAAGGTTCCACATACGTCAGTTCTCGGATCCTGTCTCAGAGGGGTTGTCTTTCTGGAGAGAGATCTGGCTAAGCTCTAATGAGTCTTGGATTCATGCGCTGTGTCAAGAAGCAGGAAACCCAGATCTGGGAGAGAGGACTCTGGAGAGCTTTACTCGCCTTCTGGAGGACCCTACTACCCTAAATATTAAAGGAGGGGCCAGTCCTACCATTCTTCTCAAAGATGCAATCAGAAAAGCTCTATATGATGAGGTAGACAAAGTGGAGAACTCAGAGTTTAGAGAAGCGATCCTCTTGTCCAAGACCCATAGGGATAATTTTATACTTTTCTTGAAGTCTGTTGAGCCTTTGTTTCCCCGATTTCTCAGTGAACTCTTCAGTTCATCCTTCTTGGGGATTCCTGAGTCGATCATTGGGCTGATACAAAATTCCAGAACAATAAGGAGGCAGTTTAGGAGGAGTCTCTCAAGAACATTAGAAGAGTCCTTCTATAACTCAGAGATCCATGGGATCAACCGGATGACCCAAACTCCCCAAAGGGTCGGAAGGGTTTGGCCCTGCTCCTCTGAGAGAGCAGACCTCCTAAGAGAGATCTCATGGGGGAGGAAGGTGGTTGGAACAACCGTCCCTCACCCCTCTGAGATGTTGGGGCTACTTCCAAAGTCCTCGATCTCATGCACTTGTGGAGTAGCAGGAGGGGGAAATCCTCGAATATCAGTGTCTGTGCTCCCATCTTTTGATCAGTCATTTTTTTCGAGAGGCCCTCTGAAGGGATACCTGGGCTCATCCACTTCCATGTCGACCCAGCTATTCCACGCCTGGGAGAAAGTCACTAATGTTCATGTGGTGAAAAGAGCCCTGTCACTCAAGGAATCTATAAATTGGTTCATTACAAGAAACTCAAATCTGGCCCAAACTTTGATCAGGAACATAATGTCTCTAACAGGCCCAGATTTCCCGTTGGAAGAGGCCCCTGTCTTCAAGAGGACAGGGTCTGCCCTACATAGGTTCAAGTCAGCCAGGTACAGTGAAGGGGGATACTCTTCTGTTTGTCCAAATCTCCTCTCTCACATCTCTGTCAGCACAGACACGATGTCAGACTTGACTCATGATGGGAGAAACTATGACTTTATGTTTCAACCGTTGATGCTTTATGCGCAAACATGGACATCAGAACTGGTGCAAAAAGACACACGGCTGAAAGACTCCACCTTTCATTGGCATCTTCGATGTAACAAGTGCATAAGGCCCATTGATGATATTACCCTTGAGACTTCTCAGGTCTTCGAGTTCCCGGATGTTTCAAGAAGAATATCTAGAATGGTCTCTGGGGCAGTGCCTCATTTTCGGAAACTTCCTGATATTCGTTTAAGACCAGGTGATTTCGAATCTCTAAGTGGTAAGGAGAAGTCGCGCCATATAGGGTCGGCCCAAGGGCTCTTGTATTCAATCTTGGTTGCGATCCATGACTCGGGGTATAATGATGGAACCATTTTTCCTGTCAACATTTATAGCAAGGTCTCCCCTAGAGACTATTTGCGAGGGCTCGCGAGAGGAGTCTTGATAGGGTCTTCGATTTGCTTCTTGACAAGAATGACAAACATTAACATCAATAGACCTCTTGAACTAATCTCAGGGGTGATTTCATACATCCTCTTGAGGCTGGACAATCACCCATCCTTGTACATAATGCTCAGAGAACCATCTCTTAGAGGAGAGATATTTTCTATTCCCCAAAAAGTTCCCGCTGCTTACCCGACCACGATGAAAGAAGGTAACAGATCTATTTTGTGCTATCTCCAACACGTGTTGCGCTACGAACGAGAGGCAATCACAGCATCTCCAGAGAATGACTGGTTGTGGATCTTCTCAGACTTTAGAAGCTCCAAGATGACGTATCTGACTCTCATCACCTACCAGTCTCATCTTTTACTTCAGAGAGTTGAGAAAAATCTCTCTAAAAGTATGAGGGCCAACTTACGACAAATGAGCTCTCTAATGAGGCAAGTACTGGGAGGCCATGGTGAGGACACCTTAGAGTCAGACGAAGACATTCAGAGGCTGTTAAAAGACTCTTTGCGCAGGACAAGGTGGGTAGATCAGGAAGTACGCCATGCAGCGAGAACCATGACAGGAGGTTACAGCCCCAACAAGAGAATGTCACGCAAGGCAGGGTGTTCAGAGTGGGTCTGCTCTGCTCAACAGGTTGCAGTTTCAACCTCAGCTAACCCAGCCCCTGCCTCCGAGCTGGACATCAGGGCCCTCTCTAGAAGGCTTCAAAACCCGTTGATCTCGGGCCTGAGAGTGGTTCAGTGGGCGACAGGGGCCCATTATAAACTCAAACCTATTCTGGATGGTCTCAATGTATTCCCGTCCTTATGTCTGGTGGTCGGGGATGGATCAGGGGGGATATCAAGAGCGGTGCTTAACATGTTTCCGGATGCCAGGCTTGTATTCAATAGCTTGTTAGAAGTAAATGACCTGATGGCGTCAGGAACACATCCGTTGCCCCCCTCAGCAATCATGAGCGGAGGAGATGACATCATCTCTAGGGTAATTGACTTTGACTCCATCTGGGAGAAACCTTCTGACTTGAGGAATTTGACCACGTGGAAGTACTTCCAGTCAGTCCAAGAACAAGTAAATATGTCCTATGACCTCATCATTTGTGATGCAGAGGTCACTGACATTGCGTCAATCAACCGAATAACCCTGCTAATGTCTGATTTTGCATTATCCATAGATGGCCCACTTTACCTGGTCTTCAAAACTTATGGTACCATGCTTGTAAATCCGGACTACAGAGCAATTCAACACCTGTCCAGAGCGTTTCCTGCGGTCACTGGATTTATAACTCAGATGACTTCTTCTTTCTCATCCGAGCTATACCTCAGATTCTCAAAACGAGGAAAATTCTTTCGGGATGCAGAATATTTGACATCCTCTACTCTTCGAGAAATGAGCCTAGTACTGTTCAACTGTAGCAGCCCCAAGAGCGAGATGCAGAGAGCCCGCTCTCTAAATTACCAGGATCTTGTAAGAGGATTTCCAGATGAGATCATATCCAATCCTTACAATGAAATGATCATAACTCTGATTGATAGTGATGTAGAATCTTTCCTGGTTCACAAGATGGTAGATGATCTAGAGTTACAGCGAGGAACCTTGTCTAAAGTTTCTATTATTATAGCCATCGTGATAGTCTTCTCCAATAGGGTGTTCAATGTTTCGAAACCGCTGACTGACCCTTTATTCTATCCGCCATCTGATCCCAAAATCTTGAGACACTTCAACATATGTTGCAGTACTATGATGTACCTGTCCACTGCCTTGGGGGATGTGCCCAGCTTCGCGAGACTTCATGACCTGTACAACAGGCCCATAACTTATTATTTCAGGAAACAAGTCATTCGGGGGAATATTTATTTGTCCTGGAGTTGGTCTGAAGACACCTCAGTGTTTAAGAGGGTGACTTGCAACTCTAGCTTGAGTCTCTCATCTCACTGGATCAGGCTGATCTACAAAATAGTGAAGACCACCAGACTTGTCGGAAGGATAGAAGACCTGTCTGGGGAGGTAGAGAGGCACCTTCGAGGGTACAACAGGTGGATTACTCTAGATGACATTAGATCCAGATCATCTCTTTTAGATTATAGCTGCTTG
>AFN24099
---ATGATTGATCCCGGGGAGGTTTATGATGACCCCATTGATCCGATTGAGTCAGAGGCTGAGCCGAGAGGGAACCCCACCATCCCCAACATCTTAAGAAACTCTGACTACAACCTCAACTCCCCTCTAATAGAGGATCCAGCCAGATTAATGTTAGAATGGTTGAAAACAGGAAATAGGCCTCTCCGAATGACTCTGACAGACAACTGCTCTAGGTCTTACAAAGTTTTGAGAGATTACTTCAAGAAAGTGGATCTAGGATCTCTTAAAGTGGGTGGAGCTGCAGCACAATCTATGATCTCCCTTTGGCTGTACGGTGCATACTCTGAATCGAACAGGAGCCGGAAGTGTATAACCGATTTGGCTCAGTTCTATTCCAAGTCTTCCCCCATAGAGAGACTGTTAAACTGCACACTCGGAAATAGGGGGCTGAGAATCCCTCCAGAGGGGGTCCTAAGTTGTCTTGAAAGGGTCGATTACGATAAAACATTTGGGCGGTATCTGGCTAACATATACTCCTCTTATTTATTCTTTCACGTGATAACCCTGTACATGAACGCCTTGGACTGGGATGAGGAGAAGACCATCCTAGCACTGTGGAGGGATTTAGTGTCAATAGATACTGGAAAGGATTTGGTCAAGTTTAAAGATCAAATATGGGGATTGCTGATTGTGACCAAGGATTTCGTGTACTCCCAAAGTTCTGGCTGCCTCTTTGATAGAAATTATACACTTATGCTGAAAGACCTTTTTCTGTCTCGGTTCAACTCTCTAATGATTCTTCTTTCTCCCCCGGAGCCCAGATATTCAGATGACCTGATATCTCAGCTGTGTCAGCTATATATCGCAGGAGATCACGTCTTGTCCATGTGCGGGAACTCTGGTTATGAAGTCATCAAAATATTGGAGCCATACGTTGTGAACAGCTTGGTCCAGAGGGCAGAAAAGTTTAGGCCTCTCATTCATTCCCTAGGGGATTTCCCTGTGTTTATAAGAGATAAGGTGGGTCAACTTGAAGGAACATTTGGCCCTAGTGCAAAAAGGTTCTTCAAGGTTCTGGATCAATTCGACAACATACACGACTTAGTCTTTGTATACGGCTGTTACAGGCATTGGGGGCATCCTTACATAGATTATAGAAAGGGTTTGTCGAAGCTATATGATCAAGTCCACATCAAGAAGGTGATAGATAAATCCTATCAGGAGTGTTTGGCTAGCGACTTGGCCAGAAGGATCCTCAGGTGGGGATTTGATAAGTACTCCAAATGGTATCTTGACTCGAGACTTCTTTCGAGGGACCACCCCCTGACTCCTTATATTAAAACCCAGACATGGCCTCCCAAACATATAGTAGATTTGGTGGGCGACACCTGGCACAAGCTCCCGATCACCCAGATCTTCGAGATCCCTGAATCAATGGACCCATCTGAAATACTAGATGATAAATCACACTCTTTCACTAGAACAAGACTAGCGTCATGGCTATCAGAGAACAGAGGAGGACCGGTCCCCAGCGAGAAGGTCATTATTACGGCTCTTTCCAAACCTCCTGTCAACCCCAGAGAGTTCCTGAAATCTATAGACCTTGGAGGACTGCCGGACGAAGATTTGATAATCGGCCTCAAACCTAAGGAAAGGGAGTTGAAAATTGAAGGTCGGTTTTTTGCCTTAATGTCCTGGAATCTGAGGTTGTATTTTGTCATCACAGAGAAGCTCCTAGCCAATTATATCTTACCACTTTTTGATGCACTGACTATGACAGACAACTTGAACAAAGTGTTTAAAAAGCTGATCGACAGAGTCACCGGACAGGGGCTTTTAGACTATTCAAGGGTTACATACGCCTTTCACCTGGACTATGAGAAGTGGAACAATCATCAGAGGCTGGAATCGACAGAAGATGTATTTTCTGTGCTTGATCAGGTGTTTGGATTGAAGAGGGTGTTCTCCAGAACTCATGAGTTTTTTCAGAAGTCTTGGATCTATTATTCAGACAGATCCGACCTCATCGGGTTGTGGGAGGATCAAATATACTGTTTGGACATGTCAAACGGCCCGACATGCTGGAACGGCCAAGATGGCGGGCTAGAGGGTTTGCGGCAGAAGGGCTGGAGTCTGGTTAGCTTATTAATGATAGATCGTGAATCTCAGACCAGGAACACAAGAACTAAGATACTAGCCCAGGGGGACAACCAGGTTCTATGTCCGACATATATGTTGTCACCGGGGCTCTCTAGAGAGGGACTTCTCTACGAGTTGGAGAGCATATCAAGAAATGCTCTGTCAATATACCGCGCTATTGAGGAGGGGGCATCCAAACTGGGGCTTATCATAAAGAAGGAAGAGACCATGTGTAGCTATGACTTTCTCATCTATGGAAAAACCCCTCTGTTTCGAGGTAACATTTTGGTGCCAGAGTCCAAAAGATGGGCTAGAGTCTCCTGTATTTCCAACGACCAAATAGTCAATCTTGCCAATATAATGTCAACGGTATCCACAAATGCATTGACTGTAGCACAACACTCTCAGTCTTTGATTAAACCGATGAGGGACTTTTTGCTTATGTCAGTACAAGCCGTTTTCCATTACTTGCTGTTTAGCCCCATCTTGAAAGGCAGAGTTTACAAGATCCTGAGTGCCGAAGGGGACAATTTTCTTCTAGCTATGTCTAGAATCATCTATTTAGACCCCTCATTGGGGGGAGTATCTGGAATGTCTCTTGGAAGGTTCCACATACGTCAGTTCTCGGATCCTGTCTCAGAGGGGTTGTCTTTCTGGAGAGAGATCTGGCTAAGCTCTAATGAGTCTTGGATTCATGCGCTGTGTCAAGAAGCAGGAAACCCAGATCTGGGAGAGAGGACTCTGGAGAGCTTTACTCGCCTTCTGGAGGACCCTACTACCCTAAATATTAAAGGAGGGGCCAGTCCTACCATTCTTCTCAAAGATGCAATCAGAAAAGCTCTATATGATGAGGTAGACAAAGTGGAGAACTCAGAGTTTAGAGAAGCGATCCTCTTGTCCAAGACCCATAGGGATAATTTTATACTTTTCTTGAAGTCTGTTGAGCCTTTGTTTCCCCGATTTCTCAGTGAACTCTTCAGTTCATCCTTCTTGGGGATTCCTGAGTCGATCATTGGGCTGATACAAAATTCCAGAACAATAAGGAGGCAGTTTAGGAGGAGTCTCTCAAGAACATTAGAAGAGTCCTTCTATAACTCAGAGATCCATGGGATCAACCGGATGACCCAAACTCCCCAAAGGGTCGGAAGGGTTTGGCCCTGCTCCTCTGAGAGAGCAGACCTCCTAAGAGAGATCTCATGGGGGAGGAAGGTGGTTGGAACAACCGTCCCTCACCCCTCTGAGATGTTGGGGCTACTTCCAAAGTCCTCGATCTCATGCACTTGTGGAGTAGCAGGAGGGGGAAATCCTCGAATATCAGTGTCTGTGCTCCCATCTTTTGATCAGTCATTTTTTTCGAGAGGCCCTCTGAAGGGATACCTGGGCTCATCCACTTCCATGTCGACCCAGCTATTCCACGCCTGGGAGAAAGTCACTAATGTTCATGTGGTGAAAAGAGCCCTGTCACTCAAGGAATCTATAAATTGGTTCATTACAAGAAACTCAAATCTGGCCCAAACTTTGATCAGGAACATAATGTCTCTAACAGGCCCAGATTTCCCGTTGGAAGAGGCCCCTGTCTTCAAGAGGACAGGGTCTGCCCTACATAGGTTCAAGTCAGCCAGGTACAGTGAAGGGGGATACTCTTCTGTTTGTCCAAATCTCCTCTCTCACATCTCTGTCAGCACAGACACGATGTCAGACTTGACTCATGATGGGAGAAACTATGACTTTATGTTTCAACCGTTGATGCTTTATGCGCAAACATGGACATCAGAACTGGTGCAAAAAGACACACGGCTGAAAGACTCCACCTTTCATTGGCATCTTCGATGTAACAAGTGCATAAGGCCCATTGATGATATTACCCTTGAGACTTCTCAGGTCTTCGAGTTCCCGGATGTTTCAAGAAGAATATCTAGAATGGTCTCTGGGGCTGTGCCTCATTTTCGGAAACTTCCTGATATTCGTTTAAGACCAGGTGATTTCGAATCTCTAAGTGGTAAGGAGAAGTCGCGCCATATAGGGTCGGCCCAAGGGCTCTTGTATTCAATCTTGGTTGCGATCCATGACTCGGGGTATAATGATGGAACCATTTTTCCTGTCAACATTTATAGCAAGGTCTCCCCTAGAGACTATTTGCGAGGGCTCGCGAGAGGAGTCTTGATAGGGTCTTCGATTTGCTTCTTGACAAGAATGACAAACATTAACATCAATAGACCTCTTGAACTAATCTCAGGGGTGATTTCATACATCCTCTTGAGGCTGGACAATCACCCATCCTTGTACATAATGCTCAGAGAACCATCTCTTAGAGGAGAGATATTTTCTATTCCCCAAAAAGTTCCCGCTGCTTACCCGACCACGATGAAAGAAGGTAACAGATCTATTTTGTGCTATCTCCAACACGTGTTGCGCTACGAACGAGAGGCAATCACAGCATCTCCAGAGAATGACTGGTTGTGGATCTTCTCAGACTTTAGAAGCTCCAAGATGACGTATCTGACTCTCATCACCTACCAGTCTCATCTTTTACTTCAGAGAGTTGAGAAAAATCTCTCTAAAAGTATGAGGGCCAACTTACGACAAATGAGCTCTCTAATGAGGCAAGTACTGGGAGGCCATGGTGAGGACACCTTAGAGTCAGACGAAGACATTCAGAGGCTGTTAAAAGACTCTTTGCGCAGGACAAGGTGGGTAGATCAGGAAGTACGCCATGCAGCGAGAACCATGACAGGAGGTTACAGCCCCAACAAGAGAATGTCACGCAAGGCAGGGTGTTCAGAGTGGGTCTGCTCTGCTCAACAGGTTGCAGTTTCAACCTCAGCTAACCCAGCCCCTGCCTCCGAGCTGGACATCAGGGCCCTCTCTAGAAGGCTTCAAAACCCGTTGATCTCGGGCCTGAGAGTGGTTCAGTGGGCGACAGGGGCCCATTATAAACTCAAACCTATTCTGGATGGTCTCAATGTATTCCCGTCCTTATGTCTGGTGGTCGGGGATGGATCAGGGGGGATATCAAGAGCGGTGCTTAACATGTTTCCGGATGCCAGGCTTGTATTCAATAGCTTGTTAGAAGTAAATGACCTGATGGCGTCAGGAACACATCCGTTGCCCCCCTCAGCAATCATGAGCGGAGGAGATGACATCATCTCTAGGGTAATTGACTTTGACTCCATCTGGGAGAAACCTTCTGACTTGAGGAATTTGACCACGTGGAAGTACTTCCAGTCAGTCCAAGAACAAGTAAATATGTCCTATGACCTCATCATTTGTGATGCAGAGGTCACTGACATTGCGTCAATCAACCGAATAACCCTGCTAATGTCTGATTTTGCATTATCCATAGATGGCCCACTTTACCTGGTCTTCAAAACTTATGGTACCATGCTTGTAAATCCGGACTACAGAGCAATTCAACACCTGTCCAGAGCGTTTCCTGCGATCACTGGATTTATAACTCAGATGACTTCTTCTTTCTCATCCGAGCTATACCTCAGATTCTCAAAACGAGGAAAATTCTTTCGGGATGCAGAATATTTGACATCCTCTACTCTTCGAGAAATGAGCCTAGTACTGTTCAACTGTAGCAGCCCCAAGAGCGAGATGCAGAGAGCCCGCTCTCTAAATTACCAGGATCTTGTAAGAGGATTTCCAGATGAGATCATATCCAATCCTTACAATGAAATGATCATAACTCTGATTGATAGTGATGTAGAATCTTTCCTGGTTCACAAGATGGTAGATGATCTAGAGTTACAGCGAGGAACCTTGTCTAAAGTTTCTATTATTATAGCCATCGTGATAGTCTTCTCCAATAGGGTGTTCAATGTTTCGAAACCGCTGACTGACCCTTTATTCTATCCGCCATCTGATCCCAAAATCTTGAGACACTTCAACATATGTTGCAGTACTATGATGTACCTGTCCACTGCCTTGGGGGATGTGCCCAGCTTCGCGAGACTTCATGACCTGTACAACAGGCCCATAACTTATTATTTCAGGAAACAAGTCATTCGGGGGAATATTTATTTGTCCTGGAGTTGGTCCGAAGACACCTCAGTGTTTAAGAGGGTGACTTGCAACTCTAGCTTGAGTCTCTCATCTCACTGGATCAGGCTGATCTACAAAATAGTGAAGACCACCAGACTTGTCGGAAGGATAGAAGACCTGTCTGGGGAGGTAGAGAGGCACCTTCGAGGGTACAACAGGTGGATTACTCTAGATGACATTAGATCCAGATCATCTCTTTTAGATTATAGCTGCTTG
>AFN24469
---ATGATTGATCCGGGAGAGGTCTTTGACGACCCCATTGATCCGATCGAGTCGGAGGCCGAATCTAGAGGGAACCCCACCATTCCCAACATCTTGAGAAACTCTGACTACAACCTCAACTCTCCTCTGATAGAAGACTCGGCCAAATTGATGTTGGAATGGTTGAAAACAGGGAATAGACCTCTCCGGATGACTCTGACAGACAATTGCTCTAGGTCTTACAAAGTCCTGAAAGATTATTTCAAGAAGATAGACCTGGGATCTATCAAGGTGGGTGGGGCTGCTGCACAATCTATGATCTCCCTTTGGCTGTACGGTGCATATTCTGAATCGAACAGAAGCCGAAAGTGTATAACAGACTTGGCCCAGTTCTACTCCAAGTCTTCCCCCATAGAAAAGCTATTAAACTGCACACTCGAGAATAGAGGGCTGAGAATTCCCCCAGAGGGGGTCCTAAGCTGTCTTGAGAGGGTCGATTATGATAAAGCATTTGGGCGGTATTTGGCTAACATATATTCCTCTTATTTATTCTTTCACGTGATCACTCTTTACATGAATGCCTTGGACTGGGATGAGGAGAAGACCATCCTAGCGCTGTGGAAAGATTTAACATCAATTGATGTTGGAAGGGACCTGGTCAAGTTTAAAGACAAAATATGGGGGTTGCTGATTGTGACCAAAGATTTTGTGTATTCCCAAAGTTCCGGTTGCCTCTTTGATAGAAACTATACACTTATGTTAAAAGACCTTTTTTTATCTCGGTTCAACTCCCTAATGATTCTTCTTTCTCCTCCGGAACCCAGATATTCAGATGATCTGATATCTCAGCTGTGTCAGCTATATATCGCCGGGGATCACGTCTTGTCTGTGTGTGGGAATTCTGGATATGAGGTCATCAAAATATTGGAACCTTATGTTGTGAACAGCTTGGTTCAGAGGGCAGAAAGGTTCAGGCCTCTCATTCATTCCTTAGGAGATTTCCCCGCATTTATAAGAGATAAGGTGGGTCAACTTGAGGGAACATTTGGTCCTAGTGCAAAGAGGTTTTTCAAGGCCCTGGATCAATTTGACAATATACACGACTTAGTCTTTGTGTACGGCTGTTACAGGCATTGGGGACATCCTTACATAGATTATAGAAAGGGGTTGTCAAAGCTGTATGATCAAGTCCATATCAAGAAGGTTATAGATAAATCTTATCAGGAATACTTGGCGAGTGACTTGGCCAGAAGGATCCTCAGGTGGGGATTTGACAAGTACTCCAAATGGTATCTTGATTCGCGACTTCTTTCAAGGGATCACCCCCTGACTCCTTATATCAAAACTCAGACATGGCCTCCCAAACATATAGTGGATTTGGTGGGTGACACTTGGCATAAGCTCCCGATCACCCAAATTTTTGAGATCCCTGAATCGATGGACCCATCGGAAATACTCGATGACAAATCACACTCATTCACTAGAACAAAATTAGCGTCATGGCTGTCGGAGAACAGAGGAGGGCCAGTCCCCAGTGAAAAGGTCATTATTACAGCTCTTTCCAAACCCCCTGTCAATCCCAGAGAATTCCTGAAATCTATAGATCTTGGAGGGTTGCCTGATGAAGATTTGATAATTGGCCTCAAACCTAAGGAAAGAGAGCTAAAAATTGAGGGTCGGTTTTTTGCCTTGATGTCTTGGAATTTGAGGTTGTACTTTGTCATCACAGAAAAGCTCCTCGCCAATTATATCCTTCCACTCTTTGACGCATTGACTATGACAGACAACTTGAACAAAGTGTTCAAGAAGTTGATCGACAGAGTCACCGGACAGGGGCTTTTAGACTATTCAAGGGTCACATACGCCTTTCACCTGGACTACGAGAAGTGGAACAATCATCAGCGGCTGGAGTCAACTGAGGATGTATTCTCTGTACTTGATCAAGTATTCGGACTGAGAAGGGTGTTTTCCAGAACTCATGAGTTTTTTCAGAAGTCGTGGATCTATTACTCAGACAGATCTGATCTCATTGGGTTGTGGGAAGATCAAATATATTGTCTAGACATGTCAGGCGGTCCGACATGTTGGAATGGTCAAGATGGCGGGCTGGAGGGTTTGAGACAAAAGGGCTGGAGTCTGGTCAGTCTGTTGATGATAGACCGTGAATCTCAGACTAGGAACACGAGGACTAAGATATTAGCCCAGGGGGACAATCAGGTTCTTTGCCCGACATATATGTTGTCACCGGGGCTTTCCAGAGAGGGGCTGCTCTACGAGCTGGAGAGCATATCAAGAAATGCTCTCTCAATATACCGTGCCATCGAGGAGGGGGCGTCCAAACTGGGGCTCATTATAAAGAAGGAAGAGACCATGTGTAGTTACGATTTCCTCATCTATGGAAAGACCCCCTTGTTTCGAGGTAACATCTTGGTACCTGAGTCCAAAAGATGGGCTAGAGTCTCTTGTATCTCCAATGACCAGATAGTCAACCTTGCCAATATAATGTCAACAGTATCTACCAATGCCTTGACTGTGGCACAACACTCTCAATCTTTAATCAAGCCGATGAGGGACTTTTTACTTATGTCCGTTCAAGCTGTATTCCATTACTTGCTGTTCAGCCCCATCCTGAAGGGCAGAGTTTACAAGATCTTGAGTGCGGAGGGGGACAACTTTCTTCTAGCTATGTCTAGAATCATTTATCTAGACCCTTCCTTGGGGGGAGTATCTGGAATGTCTCTCGGAAGGTTCCACATACGTCAGTTCTCTGATCCTGTCTCAGAAGGGCTGTCCTTTTGGAGAGAGATCTGGCTAAGCTCCAATGAGTCATGGATCCATGCGCTGTGTCAAGAAGCGGGAAACCCGGATCTTGGAGAGAGAACACTGGAGAGCTTTACTCGTCTGCTCGAAGATCCTACTACTCTGAATATTAAAGGAGGTGCTAGTCCCACCATTCTTCTCAAAGATGCGATCAGAAAAGCCCTGTATGATGAGGTGGACAAGGTGGAGAACTCAGAGTTTAGAGAAGCGATCCTCCTATCCAAGACTCATAGGGACAACTTTATACTCTTCTTGAAATCTGTCGAGCCTTTGTTTCCCCGATTTCTCAGTGAGCTCTTCAGTTCATCATTCTTGGGGATTCCTGAATCAATTATCGGGTTAATACAAAATTCTAGAACAATAAGACGACAGTTCAGAAGGAGTCTTTCAAGAACATTGGAGGAGTCTTTTTATAACTCAGAGATTCATGGGATCAATAGGATGACACAGACTCCCCAAAGGGTCGGAAGGGTCTGGACCTGCTCTTCAGAGAGGGCAGATCTCTTAAGAGAGATCTCTTGGGGAAGGAAGGTGGTTGGTACCACCGTGCCTCATCCCTCTGAAATGTTGGGGTTACTTCCGAAATCTTCGATCTCCTGCTCCTGTGGGGTGACTGGAAGGGGAAATCCTCGAATATCTGTGTCTGTGCTTCCGTCCTTTGATCAGTCATTTTTCTCACGGGGCCCTCTGAAGGGGTACCTGGGCTCATCCACCTCCATGTCGACTCAGCTATTCCACGCATGGGAGAAAGTCACCAATGTTCACGTGGTGAAAAGAGCCTTATCTCTTAAAGAGTCTATAAATTGGTTTATCACAAGAAACTCAAATCTGGCTCAAACCCTAGTTAGGAACATAATATCCCTGACAGGTCCAGATTTTCCACTGGAAGAGGCTCCGGTTTTCAAGAGAACGGGGTCCGCCTTACATAGGTTCAAGTCAGCCAGATACAGTGAAGGGGGTTACTCTGCTGTTTGTCCAAATCTTCTATCTCACATCTCTGTCAGCACAGACACGATGTCGGATTTGACTCATGATGGAAGAAACTATGACTTCATGTTCCAACCATTGATGCTTTATGCGCAAACATGGACGTCCGAACTGGTACAAAAAGACACACGGCTGAAGGACTCTACTTTTCATTGGCATCTTCGATGTAACAAGTGCATAAGACCCATTGACGACATTACCCTTGAGACTTCTCAGGTCTTTGATTTTCCGGATGTTTCAAGAAGAATTTCTAGAATGGTTTCTGGAGCCGTGCCTCATTTCCGAAAACTCCCCGATATTCGTTTAAGGCCGGGCGACTTTGAATCTCTAAGTGGAAAGGAGAAGTCTCGCCATATAGGGTCAGCCCAGGGGCTCTTGTATTCAATCTTGGTAGCGATCCATGACTCTGGATACAATGATGGAACCATTTTCCCTGTCAACATATACAGCAAGGTCTCCCCTAGAGACTATTTACGAGGGCTCGCAAGAGGAGTTTTGATCGGGTCTTCGATTTGCTTCCTGACAAGAATGACAAACATTAACATCAATAGGCCTCTCGAACTGATCTCTGGAGTGATTTCTTACATTCTCTTGCGATTAGACAATCACCCATCCTTGTATATTATGCTCAGAGAGCCATCTCTTCGAGGAGAGATATTCTCTATTCCCCAAAAAGTTCCTGCAGCTTACCCAACCACAATGAGAGAAGGCAACAGATCCATTTTGTGTTACCTCCAGCACGTGCTGCGCTATGAAAGAGAGGCAATAACAGCATCACCGGAGAATGAATGGTTGTGGATATTCTCAGACTTTAGAAGCTCTAAGATGACGTATCTGACTCTTATTACTTACCAATCTCATCTTTTGCTTCAGAGAGTTGGGAAAAATCTCTCCAAAAGTATGAGAACCAACTTGCGGCAGATGAGCTCTCTAATGAGGCAAGTCTTGGGTGGGCATGGAGAAGATACCCTAGAGTCAGATGAAGACATTCAGAGGCTGCTAAAAGACTCTTTGCGTAGGACTAGGTGGGTAGACCAGGAAGTACGCCATGCAGCGAGGACCATGGCAGGATGTTATAGCCCCAGCAAGAGGATGTCACGCAAAGCCGGGTGTTCAGAATGGGTCTGCTCTGCTCAGCAGGTTGCGGTTTCAACCTCAGCAAACCCAGCCCCAGCTTCAGAATTGGACGTCAGAACTCTCTCTAGAAGGCTTCAGAACCCATTGATCTCAGGCCTGAGAGTGGTTCAATGGGCGACAGGGGCCCATTACAAGCTCAAACCCATTCTGGATGATCTCAATGTATTCCCATCCTTATGCCTCGTAGTTGGGGATGGGTCAGGTGGGATATCAAGAGCGGTTCTCAACATGTTTCCGGATGCCAGGCTTGTATTCAATAGCCTATTAGAAGTGAATGATCTGATGGCATCAGGGACACATCCTTTACCCCCTTCAGCAATCATGAGCGGAGGAGATGACATTATCTCCAGGGTGATTGACTTTGACTCTATCTGGGAAAAACCCTCCGACTTAAGAAACTTGACAACATGGAGGTACTTCCAATCAGTCCAAGAGCAGTTGAATATGTCTTATGACCTCATCATTTGTGATGCAGAGGTCACTGACGTTGCATCAATCAACCGAATAACCTTGCTGATGTCTGATTTTGCACTGTCCATAGACGGCCCACTCTATCTGGTTTTCAAAACTTACGGCACCATGCTGGTAAATCCAGACTACAAAGCCATTCAACATCTGTCTAGAGCGTTTCCTGTAGTCACTGGGTTTATAACTCAGGTGACCTCATCTTTCTCATCCGAGTTATACCTCAGATTCTCCAAGCGAGGGAAGTTCTTCCGAGATGCAGAATATCTGACTTCTTCTGCTCTTAGAGAAATGAGCCTTGTATTGTTCAACTGTAGCAGTCCCAAGAGCGAGATGCAGAGAGCTCGCTCCTTAAATTACCAGGATCTTGTAAGAGGTTTTCCAGAGGAGATCATATCCAATCCCTATAATGAGATGATCATAACTCTGATTGACAGTGATGTAGAGTCTTTTCTGGTCCACAAAATGGTAGATGATCTAGAATTACAGCGAGGTACTTTGTCTAAAGTTTCCATTATTATAGCCATAATGATAGTCTTCTCCAATAGAGTGTTCAACGTATCAAAGCCGCTGACTGACCCTTTATTCTATCCTCCATCTGATCCCAAAATCCTGAGACACTTCAACATATGCTGCAGTACCATGATGTACTTGTCAACTGCTTTAGGGGACGTTCCTAGCTTTGCAAGACTTCATGATCTATACAACAGACCCATAACTTATTATTTCATGAAACAAGTCATTCGGGGGAATACTTATCTGTCCTGGAGTTGGTCCGATGACGCCGCAGTGTTTAAAAGGGTGGCTTGCAACTCTAGCTTGAGTCTTTCATCTCACTGGATCAGGCTAATCTACAAGATAGTGAAGACCACCAGACTTAGAGGAAGTGTAGAGGATCTGTCCAAGGAGGTGGAGAAGCACCTTCGAAGATACAACAGGTGGATCACCCTCAAAGACATCAGATCCAGATCATCTCTGTTAGATTATAGCTGCTTA
>AFN24154
---ATGATTGATCCAGGGGAGGTTCATGATGACCCCATTGATCCGATTGAGTCAGAGGCTGAGCCGAGAGGGAACCCCACCATCCCGAACATCTTAAGAAACTCTGACTACAACCTCAACTCCCCTCTAATAGAGGATCCAGCCAGATTAATGTTAGAATGGCTGAAAACAGGAAATAGGCCTCTCCGAATGACTCTGACAGACAACTGCTCTAGGTCTTACAAAGTTTTGAGAGATTACTTCAAGAAAGTGGATCTAGGATCTCTCAAAGTGGGCGGAGCTGCAGCACAATCTATGATCTCCCTTTGGCTGTACGGTGCCTACTCTGAATCGAACAGGAGCCGGAAGTGTATAACCGATTTGGCTCAGTTCTATTCCAAGTCTTCCCCCATAGAGAGACTGTTAAACTGCACACTCGGAAATAGAGGGCTGAGAATCCCCCCAGAGGGGGTCCTAAGTTGTCTTGAAAGGGTCGATTACGATAAAACATTTGGGCGGTATCTGGCTAACATATACTCCTCTTATTTATTCTTTCACGTGATCACCCTGTACATGAACGCCTTGGACTGGGATGAGGAGAAGACCATCCTAGCACTGTGGAGGGATTTAGTGTCAATAGATACTGGAAAGGATTTGGTCAAGTTTAAAGATCAAATATGGGGATTGCTGATTGTGACCAAGGATTTCGTGTACTCCCAAAGTTCTGGCTGTCTCTTTGATAGAAATTATACACTCATGCTGAAAGACCTTTTTCTGTCTCGGTTCAACTCTCTAATGATTCTTCTTTCTCCTCCAGAACCCAGATATTCAGATGACCTGATATCTCAGCTGTGTCAGCTATATATCGCAGGAGATCACGTCTTGTCCATGTGCGGGAACTCTGGTTATGAAGTCATCAAAATATTGGAGCCATACGTCGTGAACAGCTTGGTCCAGAGGGCAGAAAAGTTTAGGCCTCTCATTCATTCCCTAGGGGATTTCCCTGTGTTTATAAGAGATAAAGTGGGTCAACTTGAAGGAACATTCGGCCCTAGTGCAAAAAGGTTCTTCAAGGTTCTGGATCAATTCGACAACATACACGACTTAGTCTTTGTATACGGCTGTTACAGGCATTGGGGGCATCCTTACATAGATTATAGAAGGGGTTTGTCGAAGCTATATGATCAAGTCCACATCAAGAAGGTGATAGATAAATCCTATCAGGAGTGTCTGGCTAGCGACTTGGCCAGAAGGATCCTCAGGTGGGGATTTGATAAGTACTCCAAATGGTATCTTGACTCGAGACTTCTTTCGAGGGACCACCCCCTGACTCCTTATATTAAAACCCAGACATGGCCTCCCAAACATATAGTAGATTTGGTGGGCGACACCTGGCACAAGCTCCCGATCACCCAGATCTTCGAGATCCCCGAATCAATGGACCCATCTGAAATACTAGATGATAAATCACACTCTTTCACTAGAACAAGACTAGCGTCATGGCTATCAGAGAACAGAGGAGGACCGGTCCCCAGCGAGAAGGTCATTATTACGGCTCTTTCCAAACCTCCTGTCAACCCCAGAGAGTTCCTAAAGTCTATAGACCTTGGAGGACTGCCGGACGAAGATTTGATAATCGGCCTCAAACCTAAGGAAAGAGAGCTGAAAATTGAAGGTCGGTTTTTCGCCTTAATGTCCTGGAATCTGAGGTTGTATTTTGTCATCACAGAGAAGCTCCTAGCCAATTATATCTTGCCACTTTTTGATGCACTGACTATGACAGACAACTTGAACAAAGTGTTTAAAAAGCTGATCGATAGAGTCACCGGACAGGGGCTTTTAGACTATTCAAGGGTTACATACGCCTTTCACCTGGACTATGAAAAGTGGAACAATCATCAGAGGCTGGAATCGACAGAAGATGTATTTTCTGTGCTTGATCAGGTGTTTGGATTGAAGAGGGTGTTCTCCAGAACTCATGAGTTTTTTCAGAAGTCTTGGATTTATTATTCAGACAGATCCGACCTCATCGGGTTGTGGGAGGATCAAATATACTGTTTGGACATGTCAAATGGCCCGACATGCTGGAACGGCCAAGATGGCGGGCTAGAGGGTTTGCGGCAGAAGGGCTGGAGTCTGGTTAGCTTATTAATGATAGATCGTGAATCTCAGACCAGGAACACAAGAACTAAGATACTAGCCCAGGGGGACAACCAGGTTCTATGTCCGACATATATGTTGTCACCGGGGCTCTCTAGAGAGGGACTTCTCTACGAGTTGGAGAGCATATCAAGAAATGCTCTGTCAATATACCGTGCTATTGAGGAGGGGGCATCCAAACTGGGGCTTATCATAAAGAAGGAAGAGACCATGTGTAGCTATGACTTTCTCATCTATGGAAAGACCCCTCTGTTTCGAGGTAACATTTTGGTGCCTGAGTCCAAAAGATGGGCTAGAGTCTCCTGTATTTCCAACGACCAGATAGTCAATCTTGCCAATATAATGTCAACGGTATCCACAAATGCATTGACTGTAGCACAACACTCTCAGTCTTTGATTAAACCGATGAGGGACTTTTTGCTCATGTCAGTACAAGCCGTTTTCCATTACTTGCTGTTTAGCCCCATCTTGAAAGGCAGAGTTTACAAGATCCTGAGTGCCGAAGGGGACAATTTTCTTCTAGCTATGTCTAGAATCATCTATTTAGACCCCTCATTGGGGGGAGTATCTGGAATGTCTCTTGGAAGGTTCCACATACGTCAGTTCTCGGATCCTGTCTCAGAGGGGTTGTCTTTCTGGAGAGAGATCTGGCTAAGCTCTAATGAGTCTTGGATTCATGCGCTGTGTCAAGAAGCAGGAAACCCAGATCTGGGAGAGAGGACTTTGGAGAGCTTCACTCGCCTTCTCGAGGATCCTACTACCCTAAATATTAAAGGAGGGGCTAGTCCTACCATTCTTCTCAAAGATGCAATCAGAAAAGCCCTATATGATGAGGTAGACAAAGTGGAGAACTCAGAGTTTAGAGAAGCGATCCTCTTGTCCAAGACCCATAGGGATAACTTTATACTTTTCTTGAAGTCTGTTGAGCCTTTGTTTCCCCGATTTCTCAGTGAACTCTTCAGTTCATCCTTCTTGGGGATTCCCGAGTCAATCATTGGGCTGATACAAAATTCCAGAACAATAAGAAGGCAGTTCAGGAGGAGTCTCTCAAGAGCATTAGAAGAGTCCTTCTATAACTCAGAGATCCATGGGATCAACCGGATGACCCAAACTCCCCAAAGGGTCGGAAGGGTTTGGCCCTGCTCCTCTGAGAGAGCGGATCTCCTAAGAGAGATCTCATGGGGGAGGAAGGTGGTTGGAACAACAGTCCCTCACCCCTCTGAGATGTTGGGGCTACTTCCAAAGTCTTCGATCTCATGCACTTGTGGAGTAGCAGGAGGGGGAAATCCTCGAATATCAGTGTCTGTGCTCCCATCTTTTGATCAGTCATTTTTTTCGAGAGGCCCTCTGAAGGGATACCTGGGCTCATCCACTTCCATGTCGACCCAGCTATTCCACGCCTGGGAGAAAGTCACCAATGTTCATGTGGTGAAAAGAGCCCTGTCACTCAAGGAATCTATAAATTGGTTCATTACAAGAAACTCAAATCTGGCCCAAACTTTGATCAGGAACATAATGTCTCTAACAGGCCCAGACTTCCCGCTGGAAGAGGCCCCTGTCTTCAAGAGGACAGGGTCTGCCCTACATAGGTTCAAATCAGCCAGGTACAGTGAAGGGGGATACTCTTCTGTTTGTCCAAATCTCCTCTCTCACATCTCTGTCAGCACAGACACGATGTCAGACTTGACTCATGATGGGAGAAACTATGACTTTATGTTTCAACCGTTGATGCTTTACGCGCAAACATGGACATCAGAACTGGTGCAAAAAGACACACGGCTGAAAGACTCCACCTTTCATTGGCATCTTCGATGTAACAAGTGCATAAGGCCAATTGATGATATTACCCTTGAGACTTCTCAGATCTTCGAGTTCCCGGATGTTTCAAGAAGAATATCTAGAATGGTCTCTGGGGCTGTGCCTCATTTTCGGAAACTTCCTGATATTCGTTTAAGACCAGGTGATTTCGAGTCTCTAAGTGGTAAGGAGAAGTCGCGCCATATAGGGTCGGCCCAAGGGCTCTTGTATTCAATCTTGGTTGCGATCCATGACTCGGGGTATAATGATGGAACCATTTTCCCTGTCAACATTTATAGCAAGGTCTCCCCTAGAGACTATTTGCGAGGGCTCGCGAGAGGAGTCTTGATAGGGTCTTCGATTTGCTTCTTGACAAGAATGACAAACATTAACATCAATAGACCTCTTGAACTGATCTCAGGGGTGATTTCATACATCCTCTTGAGGCTGGACAATCACCCATCCTTGTACATAATGCTCAGAGAGCCGTCTCTTAGAGGAGAGATATTTTCTATTCCCCAAAAAGTTCCCGCTGCTTACCCGACCACGATGAAAGAAGGTAACAGATCTATTTTGTGCTATCTCCAACACGTGTTGCGCTACGAACGAGAGGCAATCACAGCATCTCCAGAGAATGACTGGTTGTGGATCTTCTCAGACTTTAGAAGCTCCAAGATGACGTATCTGACTCTCATCACCTACCAGTCTCATCTTTTACTTCAGAGGGTTGAGAAAAATCTCTCTAAAAGTATGAGGGCCAACTTACGACAAATGAGCTCTCTAATGAGGCAAGTACTGGGAGGCCATGGTGAGGACACCTTAGAGTCAGACGAAGACATTCAGAGGCTGTTAAAAGACTCTTTGCGCAGGACAAGGTGGGTAGATCAGGAGGTACGCCATGCAGCGAGAGCCATGACAGGAGGTTACAGCCCCAACAAGAGAATGTCACGCAAAGCAGGGTGTTCAGAGTGGGTCTGCTCTGCTCAACAGGTTGCAGTTTCAACCTCAGCTAACCCAGCTCCTGCCTCCGAGCTGGACATCAGGGCCCTCTCTAGAAGGCTTCAAAACCCGTTGATCTCGGGCCTGAGAGTGGTTCAGTGGGCGACAGGGGCCCATTATAAACTCAAACCTATTCTGGATGGTCTCAATGTATTCCCGTCCTTATGTCTGGTGGTCGGGGATGGATCAGGGGGGATATCAAGAGCGGTACTTAACATGTTTCCGGATGCCAGGCTTGTATTCAATAGCTTGTTAGAAGTAAATGACCTGATGGCGTCAGGAACACATCCGTTGCCCCCCTCAGCAATCATGAGCGGAGGAGATGACATCATCTCCAGGGTAATTGACTTTGACTCCATCTGGGAGAAACCTTCTGACTTGAGGAACTTGACCACGTGGAAGTACTTCCAGTCAGTCCAAGAACAAGTAAATATGTCCTATGACCTCATTATTTGTGATGCAGAGGTCACTGACATTGCATCAATCAACCGAATAACCCTGCTAATGTCTGATTTTGCATTGTCCATAGATGGCCCACTTTACCTGGTCTTCAAAACTTATGGTACCATGCTTGTAAATCCGGACTACAGAGCAATTCAACACCTGTCCAGAGCGTTTCCTGCGGTCACTGGATTTATAACTCAGATGACTTCTTCTTTCTCATCCGAGCTATACCTCAGATTCTCAAAACGAGGAAAATTCTTTCGGGATGCAGAATATTTGACATCCTCTACTCTTCGAGAAATGAGCCTAGTACTATTCAACTGTAGCAGCCCCAAGAGCGAGATGCAGAGAGCCCGCTCTCTAAATTACCAGGATCTTGTAAGAGGATTTCCAGATGAGATCATATCCAATCCTTACAATGAAATGATCATAACTCTGATTGATAGCGATGTAGAATCTTTCCTAGTTCATAAGATGGTAGATGATCTAGAGTTACAGCGAGGAACTTTGTCTAAAGTCTCTATTATTATAGCCATCGTGATAGTCTTCTCCAATAGGGTGTTCAATGTTTCGAAACCGCTGACTGACCCTTTGTTCTATCCGCCATCTGATCCCAAAATCTTGAGACATTTCAACATATGTTGCAGCACTATGATGTACCTGTCCACTGCCTTGGGGGATGTGCCCAGCTTCGCGAGACTTCATGACCTGTACAATAGACCCATAACTTATTATTTCAGGAAACAAGTCATTCGGGGGAATATTTATCTGTCCTGGAGTTGGTCTGAAGACACCTCAGTGTTTAAGAGGGTGACTTGCAACTCTAGCTTGAGTCTCTCATCTCACTGGATCAGGCTGATCTACAAAATAGTGAAGACCACCAGACTTGTCGGAAGGATAGAAGACCTGTCTGGGGAGGTAGAGAGGCACCTTCGAGGGTACAACAGGTGGATTACTCTAGATGACATTAGATCCAGATCATCTCTTTTAGATTATAGCTGCTTG
>ACF94322
---ATGCTCGATCCTGGAGAGGTCTATGATGACCCTATTGACCCAATCGAGTTAGAGGCTGAACCCAGAGGAACCCCCATTGTCCCCAACATCTTGAGGAACTCTGACTACAATCTCAACTCTCCTTTGATAGAAGATCCTGCTAGACTAATGTTAGAATGGTTAAAAACAGGGAATAGACCTTATCGGATGACTCTAACAGACAATTGCTCCAGGTCTTTCAGAGTTTTGAAAGATTATTTCAAGAAGGTAGATTTGGGTTCTCTCAAGGTGGGCGGAATGGCTGCACAGTCAATGATTTCTCTCTGGTTATATGGTGCCCACTCTGAATCCAACAGGAGCCGGAGATGTATAACAGACTTGGCCCATTTCTATTCCAAGTCGTCCCCCATAGAGAAGCTGTTGAATCTCACGCTAGGAAATAGAGGGCTGAGAATCCCCCCAGAGGGAGTGTTAAGTTGCCTTGAGAGGGTTGATTATGATAATGCATTTGGAAGGTATCTTGCCAACACGTATTCCTCTTACTTGTTCTTCCATGTAATCACCTTATACATGAACGCCCTAGACTGGGATGAAGAAAAGACCATCCTAGCATTATGGAAAGATTTAACCTCAGTGGACATCGGGAAGGACTTGGTAAAGTTCAAAGACCAAATATGGGGACTGCTGATCGTGACAAAGGACTTTGTTTACTCCCAAAGTTCCAATTGTCTTTTTGACAGAAACTACACACTTATGCTAAAAGATCTTTTCTTGTCTCGCTTCAACTCCTTAATGGTCTTGCTCTCTCCCCCAGAGCCCCGATACTCAGATGACTTGATATCTCAACTATGCCAGCTGTACATTGCTGGGGATCAAGTCTTGTCTATGTGTGGAAACTCCGGCTATGAAGTCATCAAAATATTGGAGCCATATGTCGTGAATAGTTTAGTCCAGAGAGCAGAAAAGTTTAGGCCTCTCATTCATTCCTTGGGAGACTTTCCTGTATTTATAAAAGACAAGGTAAGTCAACTTGAAGAGACGTTCGGTCCCTGTGCAAGAAGGTTCTTTAGGGCTCTGGATCAATTCGACAACATACATGACTTGGTTTTTGTGTTTGGCTGTTACAGGCATTGGGGGCACCCATATATAGATTATCGAAAGGGTCTGTCAAAACTATATGATCAGGTTCACCTTAAAAAAGTGATAGATAAGTCCTACCAGGAGTGCTTAGCAAGCGACCTAGCCAGGAGGATCCTTAGATGGGGTTTTGATAAGTACTCCAAGTGGTATCTGGATTCAAGATTCCTAGCCCGAGACCACCCCTTGACTCCTTATATCAAAACCCAAACATGGCCACCCAAACATATTGTAGACTTGGTGGGGGATACATGGCACAAGCTCCCGATCACGCAGATCTTTGAGATTCCTGAATCAATGGATCCGTCAGAAATATTGGATGACAAATCACATTCTTTCACCAGAACGAGACTAGCTTCTTGGCTGTCAGAAAACCGAGGGGGGCCTGTTCCTAGCGAAAAAGTTATTATCACGGCCCTGTCTAAGCCGCCTGTCAATCCCCGAGAGTTTCTGAGGTCTATAGACCTCGGAGGATTGCCAGATGAAGACTTGATAATTGGCCTCAAGCCAAAGGAACGGGAATTGAAGATTGAAGGTCGATTCTTTGCTCTAATGTCATGGAATCTAAGATTGTATTTTGTCATCACTGAAAAACTCTTGGCCAACTACATCTTGCCACTTTTTGACGCGCTGACTATGACAGACAACCTGAACAAGGTGTTTAAAAAGCTGATCGACAGGGTCACCGGGCAAGGGCTTTTGGACTATTCAAGGGTCACATATGCATTTCACCTGGACTATGAAAAGTGGAACAACCATCAAAGATTAGAGTCAACAGAGGATGTATTTTCTGTCCTAGATCAAGTGTTTGGATTGAAGAGAGTGTTTTCTAGAACACACGAGTTTTTTCAAAAGGCCTGGATCTATTATTCAGACAGATCAGACCTCATCGGGTTACGGGAGGATCAAATATACTGCTTAGATGCGTCCAACGGCCCAACCTGTTGGAATGGCCAGGATGGCGGGCTAGAAGGCTTACGGCAGAAGGGCTGGAGTCTAGTCAGCTTATTGATGATAGATAGAGAATCTCAAATCAGGAACACAAGAACCAAAATACTAGCTCAAGGAGACAACCAGGTTTTATGTCCGACATACATGTTGTCGCCAGGGCTATCTCAAGAGGGGCTCCTCTATGAATTGGAGAGAATATCAAGGAATGCACTTTCGATATACAGAGCCGTCGAGGAAGGGGCATCTAAGCTAGGGCTGATCATCAAGAAAGAAGAGACCATGTGTAGTTATGACTTCCTCATCTATGGAAAAACCCCTTTGTTTAGAGGTAACATATTGGTGCCTGAGTCCAAAAGATGGGCCAGAGTCTCTTGCGTCTCTAATGACCAAATAGTCAACCTCGCCAATATAATGTCGACAGTGTCCACCAATGCGCTAACAGTGGCACAACACTCTCAATCTTTGATCAAACCGATGAGGGATTTTCTGCTCATGTCAGTACAGGCAGTCTTTCACTACCTGCTATTTAGCCCAATCTTAAAGGGAAGAGTTTACAAGATTCTGAGCGCTGAAGGGGAGAGCTTTCTCCTAGCCATGTCAAGGATAATCTATCTAGATCCTTCTTTGGGAGGGATATCTGGAATGTCCCTCGGAAGATTCCATATACGACAGTTCTCAGACCCTGTCTCTGAAGGGTTATCCTTCTGGAGAGAGATCTGGTTAAGCTCCCAAGAGTCCTGGATTCACGCGTTGTGTCAAGAGGCTGGAAACCCAGATCTTGGAGAGAGAACACTCGAGAGCTTCACTCGCCTTCTAGAAGATCCGACCACCTTAAATATCAGAGGAGGGGCCAGTCCTACCATTCTACTCAAGGATGCAATCAGAAAGGCTTTATATGACGAGGTGGACAAGGTGGAAAATTCAGAGTTTCGAGAGGCAATCCTGTTGTCCAAGACCCATAGAGATAATTTTATACTCTTCTTAATATCTGTTGAGCCTCTGTTTCCTCGATTTCTCAGTGAGCTATTCAGTTCGTCTTTTTTGGGAATCCCCGAGTCAATCATTGGATTGATACAAAACTCCCGAACGATAAGAAGGCAGTTTAGAAAGAGTCTCTCAAAAACTTTAGAAGAATCCTTCTACAACTCAGAGATCCACGGGATTAGTCGGATGACCCAGACACCTCAGAGGGTTGGGGGGGTGTGGCCTTGCTCTTCAGAGAGGGCAGATCTACTTAGGGAGATCTCTTGGGGAAGAAAAGTGGTAGGCACGACAGTTCCTCACCCTTCTGAGATGTTGGGATTACTTCCCAAGTCCTCTATTTCTTGCACTTGTGGAGCAACAGGAGGAGGCAATCCTAGAGTTTCTGTATCAGTACTCCCGTCCTTTGATCAGTCATTTTTTTCACGAGGCCCCCTAAAGGGATACTTGGGCTCGTCCACCTCTATGTCGACCCAGCTATTCCATGCATGGGAAAAAGTCACTAATGTTCATGTGGTGAAGAGAGCTCTATCGTTAAAAGAATCTATAAACTGGTTCATTACTAGAGATTCCAACTTGGCTCAAGCTCTAATTAGGAACATTATGTCTCTGACAGGCCCTGATTTCCCTCTAGAGGAGGCCCCTGTCTTCAAAAGGACGGGGTCAGCCTTGCATAGGTTCAAGTCTGCCAGATACAGCGAAGGAGGGTATTCTTCTGTCTGCCCGAACCTCCTCTCTCATATTTCTGTTAGTACAGACACCATGTCTGATTTGACCCAAGACGGGAAGAACTACGATTTCATGTTCCAGCCATTGATGCTTTATGCACAGACATGGACATCAGAGCTGGTACAGAGAGACACAAGGCTAAGAGACTCTACGTTTCATTGGCACCTCCGATGCAACAGGTGTGTGAGACCCATTGACGACGTGACCCTGGAGACCTCTCAGATCTTCGAGTTTCCGGATGTGTCGAAAAGAATATCCAGAATGGTTTCTGGGGCTGTGCCTCACTTCCAGAGGCTTCCCGATATCCGTCTGAGACCAGGAGATTTTGAATCTCTAAGCGGTAGAGAAAAGTCTCACCATATCGGATCAGCTCAGGGGCTCTTATACTCAATCTTAGTGGCAATTCACGACTCAGGATACAATGATGGAACCATCTTCCCTGTCAACATATACGGCAAGGTTTCCCCTAGAGACTATTTGAGAGGGCTCGCAAGGGGAGTATTGATAGGATCCTCGATTTGCTTCTTGACAAGAATGACAAATATCAATATTAATAGACCTCTTGAATTGGTCTCAGGGGTAATCTCATATATTCTCCTGAGGCTAGATAACCATCCCTCCTTGTACATAATGCTCAGAGAACCGTCTCTTAGAGGAGAGATATTTTCTATCCCTCAGAAAATCCCCGCCGCTTATCCAACCACTATGAAAGAAGGCAACAGATCAATCTTGTGTTATCTCCAACATGTGCTACGCTATGAGCGAGAGATAATCACGGCGTCTCCAGAGAATGACTGGCTATGGATCTTTTCAGACTTTAGAAGTGCCAAAATGACGTACCTATCCCTCATTACTTACCAGTCTCATCTTCTACTCCAGAGGGTTGAGAGAAACCTATCTAAGAGTATGAGAGATAACCTGCGACAATTGAGTTCTTTGATGAGGCAGGTGCTGGGCGGGCACGGAGAAGATACCTTAGAGTCAGACGACAACATTCAACGACTGCTAAAAGACTCTTTACGAAGGACAAGATGGGTGGATCAAGAGGTGCGCCATGCAGCTAGAACCATGACTGGAGATTACAGCCCCAACAAGAAGGTGTCCCGTAAGGTAGGATGTTCAGAATGGGTCTGCTCTGCTCAACAGGTTGCAGTCTCTACCTCAGCAAACCCGGCCCCTGTCTCGGAGCTTGACATAAGGGCCCTCTCTAAGAGGTTCCAGAACCCTTTGATCTCGGGCTTGAGAGTGGTTCAGTGGGCAACCGGTGCTCATTATAAGCTTAAGCCTATTCTAGATGATCTCAATGTTTTCCCATCTCTCTGCCTTGTAGTTGGGGACGGGTCAGGGGGGATATCAAGGGCAGTCCTCAACATGTTTCCAGATGCCAAGCTTGTGTTCAACAGTCTTTTAGAGGTGAATGACCTGATGGCTTCCGGAACACATCCACTGCCTCCTTCAGCAATCATGAGGGGAGGAAATGATATCGTCTCCAGAGTGATAGATCTTGACTCAATCTGGGAAAAACCGTCCGACTTGAGAAACTTGGCAACCTGGAAATACTTCCAGTCAGTCCAAAAGCAGGTCAACATGTCCTATGACCTCATTATTTGCGATGCAGAAGTTACTGACATTGCATCTATCAACCGGATCACCCTGTTAATGTCCGATTTTGCATTGTCTATAGATGGACCACTCTATTTGGTCTTCAAAACTTATGGGACTATGCTAGTAAATCCAAACTACAAGGCTATTCAACACCTGTCAAGAGCGTTCCCCTCGGTCACAGGGTTTATCACCCAAGTAACTTCGTCTTTTTCATCTGAGCTCTACCTCCGATTCTCCAAACGAGGGAAGTTTTTCAGAGATGCTGAGTACTTGACCTCTTCCACCCTTCGAGAAATGAGCCTTGTGTTATTCAATTGTAGCAGCCCCAAGAGTGAGATGCAGAGAGCTCGTTCCTTGAACTATCAGGATCTTGTGAGAGGATTTCCTGAAGAAATCATATCAAATCCTTACAATGAGATGATCATAACTCTGATTGACAGTGATGTAGAATCTTTTCTAGTCCACAAGATGGTTGATGATCTTGAGTTACAGAGGGGAACTCTGTCTAAAGTGGCTATCATTATAGCCATCATGATAGTTTTCTCCAACAGAGTCTTCAACGTTTCCAAACCCCTAACTGACCCCTCGTTCTATCCACCGTCTGATCCCAAAATCCTGAGGCACTTCAACATATGTTGCAGTACTATGATGTATCTATCTACTGCTTTAGGTGACGTCCCTAGCTTCGCAAGACTTCACGACCTGTATAACAGACCTATAACTTATTACTTCAGAAAGCAAGTCATTCGAGGGAACGTTTATCTATCTTGGAGTTGGTCCAACGACACCTCAGTGTTCAAAAGGGTAGCCTGTAATTCTAGCCTGAGTCTGTCATCTCACTGGATCAGGTTGATTTACAAGATAGTGAAGACTACCAGACTCGTTGGCAGCATCAAGGATCTATCCAGAGAAGTGGAAAGACACCTTCATAGGTACAACAGGTGGATCACCCTAGAGGATATCAGATCTAGATCATCCCTACTAGACTACAGTTGCCTG
>AFN24159
---ATGATTGATCCCGGGGAGGTTTATGATGACCCCATTGATCCGATTGAGTCAGAGGCTGAGCCGAGAGGGAACCCCACCATCCCCAACATCTTAAGAAACTCTGACTACAACCTCAACTCCCCTCTAATAGAGGATCCAGCCAGATTAATGTTAGAATGGTTGAAAACAGGAAATAGGCCTCTCCGAATGACTCTGACAGACAACTGCTCTAGGTCTTACAAAGTTTTGAGAGATTACTTCAAGAAAGTGGATCTAGGATCTCTTAAAGTGGGCGGAGCTGCAGCACAATCTATGATCTCCCTTTGGCTGTACGGTGCATACTCTGAATCGAACAGGAGCCGGAAGTGTATAACCGATTTGGCTCAGTTCTATTCCAAGTCTTCCCCCATAGAGAGACTGTTAAACTGCACACTCGGAAATAGAGGGCTGAGAATCCCCCCGGAGGGGGTCCTAAGTTGTCTTGAAAGGGTCGATTACGATAAAACATTTGGGCGGTATCTGGCTAACATATACTCCTCTTATTTATTCTTTCACGTGATAACCCTGTACATGAACGCCTTGGACTGGGATGAGGAGAAGACCATCCTAGCACTGTGGAGGGATTTAGTGTCAATAGATACTGGAAAGGATTTGGTCAAGTTTAAAGATCAAATATGGGGATTGCTGATTGTGACCAAGGATTTCGTGTACTCCCAAAGTTCTGGCTGCCTCTTTGATAGAAATTATACACTTATGCTGAAAGACCTTTTTCTATCTCGGTTCAACTCTCTAATGATTCTTCTTTCTCCTCCGGAGCCCAGATATTCAGATGACCTGATATCTCAGCTGTGTCAGCTATATATCGCAGGAGATCACGTCTTGTCCATGTGCGGGAACTCTGGTTATGAAGTCATCAAAATATTGGAGCCATACGTTGTGAACAGCTTGGTCCAGAGGGCAGAAAAGTTTAGGCCTCTCATTCATTCCCTAGGGGATTTCCCTGTGTTTATAAGAGATAAGGTGGGTCAACTTGAAGGAACATTTGGCCCTAGTGCAAAAAGGTTCTTTAAGGTTCTGGATCAATTCGACAACATACACGACTTAGTCTTTGTATACGGCTGTTACAGGCATTGGGGGCATCCTTACATAGATTATAGAAAGGGTTTGTCGAAGCTATATGATCAAGTCCACATCAAGAAGGTGATAGATAAATCCTATCAGGAGTGTTTGGCTAGCGACTTGGCCAGAAGGATCCTCAGGTGGGGATTTGATAAGTACTCCAAATGGTATCTTGACTCGAGACTTCTTTCGAGGGACCACCCCCTGACTCCTTATATTAAAACCCAGACATGGCCTCCCAAACATATAGTAGATTTGGTGGGCGACACCTGGCACAAGCTCCCGATCACCCAGATCTTCGAGATCCCTGAATCAATGGACCCATCTGAAATACTAGATGATAAATCACACTCTTTCACTAGAACAAGACTAGCGTCATGGCTATCAGAGAACAGAGGAGGACCGGTCCCCAGCGAGAAGGTCATTATTACGGCTCTTTCCAAACCTCCTGTCAACCCCAGAGAGTTCCTGAAATCTATAGACCTTGGAGGACTGCCGGACGAAGATTTGATAATCGGCCTCAAACCTAAGGAAAGGGAGTTGAAAATTGAAGGTCGGTTTTTTGCCTTAATGTCCTGGAATCTGAGGTTGTATTTTGTCATCACAGAGAAGCTCCTAGCCAATTATATCTTACCACTTTTTGATGCACTGACTATGACAGACAACTTGAACAAAGTGTTTAAAAAGCTGATCGACAGAGTCACCGGACAGGGGCTTTTAGACTATTCAAGGGTTACATACGCCTTTCACCTGGACTATGAGAAGTGGAACAATCATCAGAGGCTGGAATCGACAGAAGATGTATTTTCTGTGCTTGATCAGGTGTTTGGATTGAAGAGGGTGTTCTCCAGAACTCATGAGTTTTTTCAGAAGTCTTGGATCTATTATTCAGACAGATCCGACCTCATCGGGTTGTGGGAGGATCAAATATACTGTTTGGACATGTCAAACGGCCCGACATGCTGGAACGGCCAAGATGGCGGGCTAGAGGGTTTGCGGCAGAAGGGCTGGAGTCTGGTTAGCTTATTAATGATAGATCGTGAATCTCAGACCAGGAACACAAGAACTAAGATACTAGCCCAGGGGGACAACCAGGTTCTATGTCCGACATATATGTTGTCACCGGGGCTCTCTAGAGAGGGACTTCTCTACGAGTTGGAGAGCATATCAAGAAATGCTCTGTCAATATACCGTGCTATTGAGGAGGGGGCATCCAAACTGGGGCTTATCATAAAGAAGGAAGAGACCATGTGTAGCTATGACTTTCTCATCTATGGAAAGACCCCTCTGTTTCGAGGTAACATTTTGGTGCCTGAGTCCAAAAGGTGGGCTAGAGTCTCCTGTATTTCCAACGACCAAATAGTCAATCTTGCCAATATAATGTCAACGGTATCCACAAATGCATTGACTGTAGCACAACACTCTCAGTCTTTGATTAAACCGATGAGGGACTTTTTGCTTATGTCAGTACAAGCCGTTTTCCATTACTTGCTGTTTAGCCCCATCTTGAAAGGCAGAGTTTACAAGATCCTGAGTGCCGAAGGGGACAATTTTCTTCTAGCTATGTCTAGAATCATCTATTTAGACCCCTCATTGGGGGGAGTATCTGGAATGTCTCTTGGAAGGTTCCACATACGTCAGTTCTCGGATCCTGTCTCAGAGGGGTTGTCTTTCTGGAGAGAGATCTGGCTAAGCTCTAATGAGTCTTGGATTCATGCGCTGTGTCAAGAAGCAGGAAACCCAGATCTGGGAGAGAGGACTCTGGAGAGCTTTACTCGCCTTCTCGAGGACCCTACTACCCTAAATATTAAAGGAGGGGCCAGTCCTACCATTCTTCTCAAAGATGCAATCAGAAAAGCTCTATATGATGAGGTAGACAAAGTGGAGAACTCAGAGTTTAGAGAAGCGATCCTCTTGTCCAAGACCCATAGGGATAATTTTATACTTTTCTTGAAGTCTGTTGAGCCTTTGTTTCCCCGATTTCTCAGTGAACTCTTCAGTTCATCCTTCTTGGGGATTCCTGAGTCGATCATTGGGCTGATACAAAATTCCAGAACAATAAGAAGGCAGTTTAGGAGGAGTCTCTCAAGAACATTAGAAGAGTCCTTCTATAACTCAGAGATCCATGGGATCAACCGGATGACCCAAACTCCCCAAAGGGTCGGAAGGGTTTGGCCCTGCTCCTCTGAGAGAGCAGACCTCCTAAGAGAGATCTCATGGGGGAGGAAGGTGGTTGGAACAACCGTCCCTCACCCCTCTGAGATGTTGGGGCTACTTCCAAAGTCCTCGATCTCATGCACTTGTGGAGTAGCAGGAGGGGGAAATCCTCGAATATCAGTGTCTGTGCTCCCATCTTTTGATCAGTCATTTTTTTCGAGAGGCCCTCTGAAGGGATACCTGGGCTCATCCACTTCCATGTCGACCCAGCTATTCCACGCCTGGGAGAAAGTCACTAATGTTCATGTGGTGAAAAGAGCCCTGTCACTCAAGGAATCTATAAATTGGTTCATTACAAGAAACTCAAATCTGGCCCAAACTTTGATCAGGAACATAATGTCTCTAACAGGCCCAGACTTCCCGCTGGAAGAGGCCCCTGTCTTCAAGAGGACAGGGTCTGCCCTACATAGGTTCAAGTCCGCCAGGTACAGTGAAGGGGGATACTCTTCTGTTTGTCCAAATCTCCTCTCTCACATCTCTGTCAGCACAGACACGATGTCAGACTTGACTCATGATGGGAGAAACTATGACTTTATGTTTCAACCGTTGATGCTTTATGCGCAAACATGGACATCAGAACTGGTGCAAAAAGACACACGGCTGAAAGACTCCACCTTTCATTGGCATCTTCGATGTAACAAGTGCATAAGGCCCATTGATGATATTACCCTTGAGACTTCTCAGGTCTTCGAGTTCCCGGATGTTTCAAGAAGAATATCTAGAATGGTCTCTGGGGCTGTGCCTCATTTTCGGAAACTTCCTGATATTCGTTTAAGACCAGGTGATTTCGAATCTCTAAGTGGTAAGGAGAAGTCGCGCCATATAGGGTCGGCCCAAGGGCTCTTGTATTCAATCTTGGTTGCGATCCATGACTCGGGGTATAATGATGGAACCATTTTTCCTGTCAACATTTATAGCAAGGTCTCCCCTAGAGACTATTTGCGAGGGCTCGCGAGAGGAGTCTTGATAGGGTCTTCGATTTGCTTCTTGACAAGAATGACAAACATTAACATCAATAGACCTCTTGAACTGATCTCAGGGGTGATTTCATACATCCTCTTGAGGCTGGACAATCACCCATCCTTGTACATAATGCTCAGAGAACCATCTCTTAGAGGAGAGATATTTTCTATTCCCCAAAAAGTTCCCGCTGCTTACCCGACCACGATGAAAGAAGGTAACAGATCTATTTTGTGCTATCTCCAACACGTGTTGCGCTACGAACGAGAGGCAATCACAGCATCTCCAGAGAATGACTGGTTGTGGATCTTCTCAGACTTTAGAAGCTCCAAGATGACGTATCTGACTCTCATCACCTACCAGTCTCATCTTTTACTTCAGAGAGTTGAGAAAAATCTCTCTAAAAGTATGAGGGCCAACTTACGACAAATGAGCTCTCTAATGAGGCAAGTACTGGGAGGCCATGGTGAGGACACCTTAGAGTCAGACGAAGACATTCAGAGGCTGTTAAAAGACTCTTTGCGCAGGACAAGGTGGGTAGATCAGGAAGTACGCCATGCAGCGAGAACCATGACAGGAGGTTACAGCCCCAACAAGAGAATGTCACGCAAAGCAGGGTGTTCAGAGTGGGTCTGCTCTGCTCAACAGGTTGCAGTTTCAACCTCAGCTAACCCAGCCCCTGCCTCCGAGCTGGACATCAGGGCCCTCTCTAGAAGGCTTCAAAACCCGTTGATCTCGGGCCTGAGAGTGGTTCAGTGGGCGACAGGGGCCCATTATAAACTCAAACCTATTCTGGATGGTCTCAATGTATTCCCGTCCTTATGTCTGGTGGTCGGGGATGGATCAGGGGGGATATCAAGAGCGGTGCTTAACATGTTTCCGGATGCCAGGCTTGTATTCAATAGCTTGTTAGAAGTAAATGACCTGATGGCGTCAGGAACACATCCGTTGCCCCCCTCAGCAATCATGAGCGGAGGAGATGACATCATCTCTAGGGTAATTGACTTTGACTCCATCTGGGAGAAACCTTCTGACTTGAGGAATTTGACCACGTGGAAGTACTTCCAGTCAGTCCAAGAACAAGTAAATATGTCCTATGACCTCATCATTTGTGATGCAGAGGTCACTGACATTGCATCAATCAACAGAATAACCCTGCTAATGTCTGATTTTGCATTATCCATAGATGGCCCACTTTACCTGGTCTTCAAAACTTATGGTACCATGCTTGTAAATCCGGACTACAGAGCAATTCAACACCTGTCCAGAGCGTTTCCTGCGGTCACTGGATTTATAACTCAGATGACTTCTTCTTTCTCATCCGAGCTATACCTCAGATTCTCAAAACGAGGAAAATTCTTTCGGGATGCAGAATATTTGACATCCTCTACTCTTCGAGAAATGAGCCTAGTACTGTTCAACTGTAGCAGCCCCAAGAGCGAGATGCAGAGGGCCCGCTCTCTAAATTACCAGGATCTTGTAAGAGGATTTCCAGATGAGATCATATCCAATCCTTACAATGAAATGATCATAACTCTGATTGATAGCGATGTAGAATCTTTCCTGGTTCACAAGATGGTAGATGATCTAGAGTTACAGCGAGGAACCTTGTCTAAAGTTTCTATTATTATAGCCATCGTGATAGTCTTCTCCAATAGGGTGTTCAATGTTTCGAAACCGCTGACTGACCCTTTATTCTATCCGCCATCTGATCCCAAAATCTTGAGACACTTCAACATATGTTGCAGTACTATGATGTACCTGTCCACTGCCTTGGGGGATGTGCCCAGCTTCGCGAGACTTCATGACCTGTACAACAGACCCATAACTTATTATTTCAGGAAACAAGTCATTCGGGGGAATATTTATCTGTCCTGGAGTTGGTCTGAAGACACCTCAGTGTTTAAGAGGGTGACCTGCAACTCTAGCTTGAGTCTCTCATCTCACTGGATCAGGCTGATCTACAAAATAGTGAAGACCACCAGACTTGTCGGAAGGATAGAAGACCTGTCTGGGGAGGTAGAGAGGCACCTTCGAGGGTACAACAGGTGGATTACTCTAGATGACATTAGATCCAGATCATCTCTTTTAGATTATAGCTGCTTG
>ADD84791
---ATGCTGGATCCGGGAGAGGTTTATGATGACCCTATTGATCCAATTGAGTCAGAGGCTGAACCCAGAGGAACCCCCACTGTCCCCAACATCTTGAGGAACTCTGACTACAATCTCAACTCTCCTTTGATTGAGGACTCTGCCAAACTAATGTTAGAATGGTTGAAAACAGGGAACAGACCTTATCGGATGACTTTGACAGACAATTGCTCCAGGTCTTACAAAGGTTTGAAAGATTATTTCAAGAAAGTAGATTTGGGTTCTCTCAAAGTGGGAGGAACTGCTGCACAATCAATGATTTCTCTCTGGTTGTATGGAGCCCACTCTGAGTCAAACAGGAGCCGGAGATGTATAACCGACTTGGCCCATTTCTATTCCAAGTCATCCCCCATAGAGAAGCTGTTGAATTGTACGTTAGGAAACAGAGGCCTGAGAATCCCACCAGAGGGGGTGTTAAGTTGCCTTGAGAGGGTCGATTATGATAAGGCATTTGGGAGGTATCTGGCCAACACGTATTCCTCTTATCTGTTTTTCCATGTAATTACCTTATACATGAATGCCCTAGACTGGGAAGAGGAAAAAACCATCCTAGCATTATGGAAAGATCTAACCTCAGTGGATACCGGGAAGGACTTGGTCAAATTCAAAGATCAAATATGGGGACTGCTGATTGTGACAAAGGACTTTGTTTACTCTCAGAGTTCTAACTGTCTTTTTGACAGAAACTATACACTGATGCTAAAGGATCTTTTCTTGTCTCGATTCAACTCCTTGATGATTTTGCTTTCTCCCCCTGAGCCCCGATACTCAGATGACTTAATATCTCAGCTGTGCCAGCTATACATCGCCGGGGATCAAGTCTTGTCCTTGTGTGGGAACTCCGGCTATGAAGTCATCAAAATATTGGAGCCATATGTCGTGAACAGTTTGGTCCAGAGGGCAGAGAAGTTTAGGCCTCTCATCCACTCCTTGGGAGACTTTCCTATGTTTATAAAAGACAAGGTGAATCAACTTGAAGGGACTTTCGGTCCCAGTGCAAAAAGGTTTTTTAGGGTTCTAGATCAATTCGACAACATACATGATCTAGTATTTGTGTATGGCTGTTACAGACATTGGGGGCACCCCTATATAGATTATCGGAAGGGTCTGTCGAAACTATATGATCAAGTTCACATTAAGAAAGTAATAGATAAGTCCTACCAGGAGTGTTTAGCAAGTGACTTGGCTAGAAGGATCCTCAGATGGGGATTTGACAAGTACTCCAAGTGGTATCTAGATTCGAGATTCCTTGCCCGAGACCACCCCTTGGCTCCTTATATCAAGACCCAAACATGGCCACCCAAACATATAGTAGACTTGGTGGGGGACACATGGCACAAGCTCCCGATCACGCAGATCTTTGAGATTCCTGAATCAATGGACCCGTCAGAGATACTGGATGATAAATCACATTCTTTCACCAGAACAAGACTAGCTTCTTGGCTGTCAGAGAACCGAGGGGGGCCTGTTCCTAGCGAGAAGGTCATTATCACGGCCCTGTCTCAGCCACCTGTCAATCCCCGAGAGTTTTTGAAATCTATCGACCTCGGAGGATTGCCAGATGATGACTTGATAATTGGCCTCAGACCAAAGGAACGGGAGTTGAAGATTGAGGGCCGATTCTTCGCTCTAATGTCATGGAATCTAAGATTATATTTTGTCATCACCGAGAAGCTCTTGGCCAACTACATTTTGCCACTTTTTGACGCACTGACTATGACAGACAACCTGAACAAGGTATTTAAAAAGTTGATCGACAGGGTCACCGGGCAAGGGCTTTTGGACTATTCGAGGGTCACATACGCATTTCACCTGGACTATGAGAAATGGAACAATCATCAAAGATTGGAGTCAACGGAGGATGTATTTTCTGTCCTAGATCAGGTGTTTGGATTGAAGAGGGTGTTTTCTAGAACACACGAGTTTTTTCAGAAGTCCTGGATCTATTATTCAGACAGATCAGACCTCATTGGGTTACGGGAGGATCAGATATATTGCTTGGATATGTCAAATGGTCCAACCTGCTGGAATGGCCAAGACGGCGGGCTAGAGGGCTTACGGCAGAAGGGCTGGAGTCTAGTCAGCTTATTGATGATAGATAGAGAATCTCAAACCAGGAACACAAGAACCAAGATACTAGCTCAAGGAGACAACCAGGTTCTGTGTCCGACATACATGTTGTCACCGGGATTGTCTCAAGAGGGGCTTCTCTATGAGTTAGAGAGCATATCGAGGAATGCACTCTCAATATACCGAGCTATCGAGGAAGGAGCATCTAAACTGGGGCTGATCATCAAGAAAGAAGAGACCATGTGTAGTTATGACTTTCTCATATATGGGAAGACCCCCTTATTTCGAGGCAACATATTAGTACCTGAATCCAAAAGATGGGCCCGAGTCTCTTGCATCTCTAACGACCAAATAGTCAACCTCGCCAATATAATGTCTACAGTATCCACCAATGCGCTGACAGTGGCACAACACTCTCAATCTCTGATCAAACCTATGAGGGATTTTCTGCTCATGTCAGTACAGGCAGTTTTCCACTACCTGCTGTTTAGCCCAATCTTAAAAGGCAGGGTTTATAAGATTCTGAGTGCTGAAGGGGAGAGCTTTCTCCTAGCCATGTCGCGGATAATCTATCTAGATCCTTCTTTGGGAGGGGTGTCTGGAATGTCTCTCGGGAGGTTCCATATACGTCAGTTCTCAGACCCTGTCTCTGAAGGGTTGTCATTCTGGAGAGAGATCTGGTTAAGCTCCCACGAATCCTGGATTCACGCGTTGTGTCAAGAGGCCGGGAACCCCGATCTTGGAGAGAGAACACTAGAGAGCTTCACTCGCCTTTTAGAAGATCCTACTACCTTAAATATCAAAGGAGGGGCCAGTCCTACCATTCTACTCAAGGATGCTATCAGAAAGGCTCTGTACGACGAGGTGGACAAGGTGGAAAATTCAGAGTTTCGAGAGGCAATCCTGTTGTCCAAGACCCATAGAGATAACTTTATACTCTTTTTAAAATCTGTTGAGCCTCTGTTCCCTCGATTTCTCAGTGAACTCTTCAGTTCGTCCTTCTTGGGAATACCAGAGTCAATTATTGGACTGATACAAAACTCCAGGACAATAAGAAGGCAGTTTAGAAAGAGTCTCTCAAGAACTTTAGAAGAGTCCTTCTATAACTCAGAGATCCACGGGATTAATCGGATGACCCAGACACCTCAAAGGGTCGGGAGAGTGTGGCCTTGCTCTTCAGAGAGGGCAGATCTACTTAGGGAGATCTCTTGGGGAAGGAAAGTGGTGGGCACGACAGTTCCTCACCCTTCCGAGATGTTGGGGCTGCTTCCAAAATCCTCTATTTCCTGCACTTGTGGAGCAACAGGGGGAGGCAATCCTAGAGTTTCTGTATCAGTACTCCCGTCCTTCGATCAGTCATTTTTTTCACGAGGTCCCCTAAAGGGATACTTGGGCTCGTCCACCTCCATGTCAACCCAGCTATTCCATGCATGGGAAAAAGTCACTAATGTTCATGTGGTGAAAAGGGCTATATCGTTAAAAGAATCTATAAACTGGTTCATCAATAGAAATTCCAATTTGGCTCAAACTCTAATTAGAAACATCATGTCTCTGACAGGCCCTGATTTCTCTCTAGAAGAGGCTCCTGTTTTCAAACGGACAGGGTCAGCCTTGCATAGGTTCAAGTCTGCCAGATACAGCGAAGGAGGGTATTCTTCTGTTTGTCCTAACCTTCTCTCTCATATCTCTGTCAGTACAGACACTATGTCTGATTTGACCCAAGACGGGAAGAACTATGATTTCATGTTTCAGCCATTGATGCTTTATGCGCAAACATGGACATCAGAGCTGGTACAGAGAGACACAAGACTGAGAGACTCCACGTTTCACTGGCACCTTCGATGCAACAGATGTGTAAGGCCCATTGAGGATATAACACTGGAAACTTCTCAGATCTTCGAGTTCCCGGATGTGTCAAAAAGGATATCCAGGATGGTTTCTGGAGCCGTCCCTCACTTTCAGAAGCTTCCTGATATCCGTCTAAGACCAGGTGATTTTGAATCTCTAAGTGGTAGAGAAAAGTCTCGCCACATAGGGTCAGCTCAGGGGCTCTTATACTCAATCTTAGTAGCAATTCACGATTCAGGATACAATGATGGGACCATCTTCCCTGTCAACATATACGGCAAAGTTTCCCCTAGAGACTATTTGAGAGGGCTCGCAAGAGGGATCTTGATAGGATCCTCGATTTGCTTCTTGACACGAATGACAAATATTAATATTAAAAGACCTCTTGAATTGATCTCAGGGGTAATTTCCTATATTCTCCTGAGGCTGGATAATCATCCCTCTCTGTATATAATGCTTAGAGAACCGTCTCTTAGAGGAGAGATATTCTCTATCCCTCAGAAGATCCCCGCCGCTTACCCAACCACTATGAAAGAAGGCAACAGATCGATCTTGTGTTACCTCCAACACGTGCTACGCTATGAGCGAGAAGTAATCACGGCGTCCCCGGAGAATGACTGGCTGTGGATCTTCTCAGACTTCAGAAGTGCGAAAATGACGTACTTGACCCTCATTACCTACCAGTCTCACCTCCTACTCCAGAGGGTTGAGCGAAACTTGTCTAAGAGTATGAGAGCTACTCTGCAACAAATGGGTTCCTTAATGAGGCAAGTGCTGGGTGGGCACGGAGAAGACACCTTGGAGTCAGACGACGACATTCAACGATTACTAAAAGACTCTTTGCGAAGGACAAGGTGGGTAGATCAAGAGGTGCGCCATGCAGCTAGAACCATGAGTGGAGATTACAGCCCCAACAAGAGAGTATCCCGCAAGGCAGGATGTTCAGAATGGGTCTGCTCTGCTCAACAGGTTGCCGTCTCCACCTCAGCCAACCCGGCCCCTGTCTCAGAGCTTGACATTAGGGCCCTATCTAAGAGGTTTCAAAACCCCTTGATCTCGGGCCTAAGAGTGGTTCAGTGGGCAACCGGCGCCCATTATAAGCTTAAGCCTATTCTAGATGATCTAAATGTTTTCCCATCTCTCTGTCTTGTTGTTGGAGACGGGTCAGGGGGAATATCAAGGGCAGTTCTCAACATGTTTCCAGATTCTAAGCTTGTGTTCAACAGCCTATTGGAGGTGAATGATCTGATGGCTTCCGGAACACGTCCACTGCCTCCTTCAGCAATCATGAGTGGAGGAGATGATATCATCTCCAGAGTGATAGACTTTGACTCAATCTGGGAAAAACCATCCGACCTGAGGAACTTGGCCACCTGGAGATACTTCCAGTCAGTTCAAAAGCAGGTCAACATGTCGTACGACCTCATTATTTGTGATGCAGAAGTTACTGATATTGCATCTATCAACCGGATAACTCTGTTGATGTCTGATTTCGCATTGTCTATAGATGGACCACTTTATCTGGTCTTCAAAACTTACGGGACTATGCTAGTGAACCCAGACTATAAAGCTATCCAACATCTGTCAAGAGCGTTCCCTTCGGTCACAGGGTTTATAACCCAAGTAACTTCGTCCTTTTCTTCTGAGCTATACCTCCGGTTCTCCAAACGAGGGAAGTTTTTTAGGGATGCTGAGTACTTGACCTCTTCCACCCTTCGGGAGATGAGCCTTGTGTTATTCAATTGTAGCAGCCCCAAAAGTGAGATGCAGAGAGCTCGTTCCTTAAACTATCAAGATCTTGTAAGGGGATTTCCTGAAGAGATCATATCAAATCCTTACAATGAAATGATCATAACTCTGATTGACAGTGACGTAGAGTCCTTCCTGGTCCACAAGATGGTGGATGATCTTGAGTTACAGAGGGGAACTCTGTCTAAAGTGGCTATCATTATATCCATCATGATCGTTTTTTCCAATAGAGTCTTCAACATTTCCAAACCTTTGACTGACCCCTTGTTCTATCCCCCATCTGATCCTAAAATCCTGAGGCACTTCAACATATGTTGCAGTACTATGATGTATCTATCTACCGCTTTAGGCGACGTCCCTAGCTTCGCAAGACTTCATGACCTATATAATAGACCTATAACTTATTACTTCAGAAAGCAAGTTATTCGAGGGAATATCTATCTATCTTGGAGCTGGTCCGATGACACCCCAGTGTTCAAGAGGGTAGCCTGTAATTCTAGCTTGAGTCTGTCATCTCACTGGATCAGGTTGATTTACAAGATAGTGAAGACTACCAGACTCGTTGGCAGCATAGAAGATCTATCAGGAGAGGTAGAACGACACCTGCATGGGTACAACAGATGGATCACCCTCGAGGATATCCGATCTAGATCATCCCTACTAGACTACAGTTGTTTG
>AFN24094
[truncated: 773,786 more chars]
