# Supplementary material for: FRESCo: finding regions of excess synonymous constraint in diverse viruses
Source: Genome Biol. 2015 Feb 17;16(1):38. doi: 10.1186/s13059-015-0603-7 (PMC4376164; doi:10.1186/s13059-015-0603-7)
Supplement: Additional file 4: — Sequence alignments (zip folder of FASTA alignments). [file 13059_2015_603_MOESM4_ESM.zip › alignments/rabies/MP.fa.revtrans]

>AFN24387
ATGAACTTTCTACGCAAGATAGTGAAGAACTGTAGAGATGAGGACACTCAGAAGTCCTCTATCGTGTCGGCTCCTCCGGATGACGATGATTTGTGGTTACCCCCTCCAGAATACGTTCCGTTGAGGGAGCTCACCGGCAGAAAAAACATGAGAAACTTCTGCGTTAATGGAGAAGTCAAGGTGTGCAGTCCAAACGGCTATTCATTTAGGATCCTGAGGCATATTTTGAAATCATTCGATGAGATTTATTCTGGGAATCAGAGAATGATCGGATTAGTCAAAGTTGTTGTTGGGCTGGCATTGTCAGGAGCCCCAGTCCCTGAAGGAATGAACTGGGTGTACAAATTGAGGAGAACTCTTATCTTCCAGTGGGCTGATTCTAGGGGCCCTCTAGAAGGGGAGGAGTTAGAATACTCTCAGGAAATTACCTGGGATGATGATACCGAATTTATCGGATTGGAAATACGAGTGAGTGCAAGACAATGCCATATTCAGGGCCGGATTTGGTGTATTAACATGAACTCTAGGGCATGTCAATTGTGGTCTGACATGTCCCTTCAAACGCAAAGGTCTGAGGAGGATAAAGACTCTTCCGTGCTTTTAGAG
>AFN24137
ATGAACTTTCTGCGCAAGATAGTGAAGAACTGTAGAGACGAGAAAACTCAGGAGCCCTCTCTCGTGTCAGCTCCCCCAGATGATGATGACTTGTGGTTACCCCCTCCAGAATATGTTCCGTTGAAGGAGCTTACGGGCAAGAGGAACATGAGAAACTTTTGTGTCAATGGAGAAGTCAAGGTGTGTAGTCCAAACGGCTATTCATTTAGGATCCTGCGACATATTTTGAAATCATTCGACGAGATCTATTCTGGAAATCAAAGAATGATCGGGTTGGTCAAAGTTGTCATCGGATTGGCGTTGTCAGGAGCCCCAGTTCCTGAGGGCATGAACTGGGTATACAAATTGAGGAGAACTCTTATCTTCCAGTGGGCTGATTCTAGGGGCCCTCTAGAAGGTGAAGAGTTGGAATACTCTCAGGAAATTACCTGGGATGATGATACAGAATTTGTCGGATTGGAAATGCGAGTGAGTGCAAGGCAATGCCATATCCAGGGCAGGATTTGGTGTATTAACATGAACTCTCGGGCATGTCAATTGTGGTCTGACATGTCCCTTCAAACACAAAGGTCTGAGGAGGATAAAGATTCTTCAGTGCTTCTGGAA
>AFN24382
ATGAATTTTCTACGTAAAATAGTGAGAAACTGTAGAGATGAGGACACTCAAAAGTCATCTCCTGTGTCAGCCCCTCCGGACGACGATGACCTGTGGCTTCCACCTCCTGAGTACGTCCCGCTGAAAGAACTCACAAGCAAGAAGAATATGAGGAACTTTTGTATCAATGGAGAGGTTAGAGTGTGTAGCCCGAATGGTTACTCGTTTAAGATCCTGCGGCACATTCTAAGATCCTTCGACGAGATATACTCTGGAAATCATAGAATGATTGGGCTGGTCAAGGTTGTTATTGGACTAGCCTTGTCAGGAGCTCCAGTCCCTGAGGGGATGAACTGGGTGTACAAGTTGAGGAGAACCCTTGTCTTCCAGTGGGCTGATTCTAGGGGCCCTCTTGAAGGGGAGGAGTTGGAATACTCTCAAGAGATCACTTGGGATGATGACAATGAATTTGTCGGATTGCAAATAAGAGTGAGTGCAAGACAATGTCATATCCAGGGCAGGATCTGGTGTATCAACATGAACTCGAGGGCATGCCAACTATGGTCTGATATGTCTCTTCAGACACAGAGGTCTGAAGAAGACAAAGACTCTTCTCTGCTTCTAGAA
>ADC34065
ATGAACTTCCTGCGCAAGATAGTGAAAAACTGTAGGGATGAGGACACCCAGAAGCCCTCCCCTGTATCTGCTCCTCCAGATGATGATGACCTGTGGCTGCCCCCTCCTGAATATGTCCCGTTGAAAGAACTCACGGGCAAGAAGAACATGAGGAGCTTCTGCATTAATGGTGAGGTCAAGGTGTGCAGTCCCAACGGCTATTCGTTCAGGATCCTACGGCATATTCTTAGATCATTTGATGAGATATATTCTGGAAATCACAGAATGATCGGATTAGTCAAGGTGGTCATTGGGCTTGCTTTATCAGGAGCTCCCGTCCCTGAGGGTATGAACTGGGTGTACAAATTGAGGAGAACTCTTATCTTCCAATGGGCTGATTCTAGAGGTCCTCTCGAAGGGGAGGAATTGGAGTACTCTCAAGAGATCACCTGGGATGACGATACCGAGTTTGTCGGATTGCAGATAAGAGTGAGTGCAAGACAATGTCATATCCAAGGTAGGGTATGGTGTATCAACATGAATTCTAGAGCATGTCAATTATGGTCTGACATGTCTCTTCAGACACAAAGGTCGGATGAGGACAAGGACTCTTCCCTGCTCCTAGAG
>AFN24132
ATGAACTTTCTACGTAAGATAGTAAAGAACTGTAGAGATGAGGACACCCAGAAGCCCTCTCTCATATCAGCTCCTCCAGATGATGATGATCTATGGTTACCTCCTCCGGAATATGTCCCGTTGAAGGAGCTCGCAGGCAAGAAAAACATGAGAAACTTTTGCATCAATGGGGAAGTCAAAGTGTGTAGTCCAAACGGCTACTCATTTAGGATTTTACGGCACATTTTGAGATCATTCGATGAGATCTATTCTGGAAATCAAAGAATGATCGGGTTGGTCAAGGTTGTTGTCGGATTGGCATTGTCAGGGGCCCCAGTCCCTGAGGGCATGAATTGGGTATACAAATTGAGGAGAACTCTCATTTTCCAATGGGCTGATTCCAGAGGCCCTCTAGAAGGGGAGGAATTGGAATACTCTCAGGAGATTACCTGGGATGATGATGCAGAATTTGTCGGGTTAGAAATACGAGTGAGTGCAAGACAATGCCATATCCAAGGCAGGATTTGGTGTATTAATATGAACTCTAGAGCATGTCAGCTATGGTCTGACCTATCCCTCCAAACACAGAGGTCTGATGAGGATAAAGATTCTTCAGTGCTTCTAGAA
>BAK53486
ATGAACTTTCTACGTAAGATGGTAAAGAACTGTAGAGATGAGGACACCCAGAAGCCCTCTCTCATATCAGCTCCTCCAGATGACGATGATCTATGGTTACCCCCTCCAGAATATGTTCCGTTGAAGGAGCTCACGGGCAAGAAGAACATGAGAAATTTTTGCATTAACGGGGAAGTCAAAGTGTGTAGTCCAAACGGCTACTCATTTAGGATCTTGCGGCACATTTTGAGATCATTCAATGAGCTCTATTCTGGAAATCAAAGAATGATTGGGCTGGTCAAGGTTGTTGTTGGATTGGCGCTGTCAGGGGCTCCAGTTCCTGAGGGTATGAACTGGGTATACAAATTGAGGAGAACCCTAATCTTCCAATGGGCTGATTCCAGAGGCCCTCTAGAAGGGGAGGAATTGGAATATTCTCAGGAGATTACTTGGGATGATGATGCGGAGTTTGTCGGATTGGAAATAAGAGTGAGTGCAAGACAATGCCATATTCAAGGCAGGATTTGGTGTATTAACATGAACTCTCGAGCATGTCAGCTATGGTCTGACCTATCCCTCCAAACACAGAGGTCTGATGAGGATAAAGATTCTTCAGTGCTTCTGGAA
>AFN24227
ATGAACTTTCTGCGCAAGATAGTGAAGAACTGTAGAGATGAGAAAACTCAGGAGCCCTCTCTCGTGTCAGCTCCCCCAGATGATGATGACTTGTGGTTACCCCCTCCCGAATATGTTCCGTTGAAGGAGCTTACGGGCAAGAGGAACATGAGAAACTTTTGTGTCAATGGAGAAGTCAAGGTGTGTAGTCCAAACGGCTATTCATTTAGGATCCTGCGGCATATTTTGAAATCATTCGACGAGATCTATTCTGGAAATCAAAGAATGATCGGGTTGGTCAAAGTTGTCGTCGGATTGGCGTTGTCAGGAGCCCCAGTTCCTGAGGGCATGAACTGGGTATACAAATTGAGGAGAACTCTTATCTTCCAGTGGGCTGATTCTAGGGGCCCTCTAGAAGGCGAGGAGTTGGAATACTCTCAGGAAGTTACCTGGGATGATGATACAGAATTTGTCGGATTGGAAATGCGAGTGAGTGCAAGGCAATGCCATATCCAGGGCAGGATTTGGTGTATTAACATGAACTCTCGGGCATGTCAATTGTGGTCTGACATGTCCCTTCAAACACAAAGGTCTGAGGAGGATAAAGATTCTTCAGTGCTTCTGGAA
>ACN65048
ATGAACTTTCTACGCAAGATAGTGAAAAACTGTAGGGATGAGGACACCCAGAAGCCCTCCCCTGTATCTGCTCCTCCAGATGATGATGACTTGTGGCTGCCCCCTCCTGAATATGTCCCGTTGAAAGAACTTACGGGCAAGAAAAACATGAGGAACTTCTGCATCAATGGTGAGGTCAAGGTGTGCAGTCCAAACGGCTATTCGTTCAAGATCTTACGGCATATTCTGAGATCATTTGATGAGATATATTCTGGAAATCACAGAATGATCGGATTAGTCAAGGTGGTCATTGGGCTTGCCTTATCAGGAGCTCCAGTCCCTGAGGGCATGAATTGGGTGTATAAATTGAGGAGAACTCTTATCTTCCAATGGGCCGATTCTAGGGGTCCTCTCGAGGGGGAGGAATTGGAGTACTCTCAAGAGATCACCTGGGATGACGATACGGAGTTTGTCGGATTGCAAATAAGACTGAGTGCAAAACAGTGTCATATCCAGGGTAGGGTATGGTGTATCAACATGAATTCTAGAGCATGTCAATTATGGTCTGACATGTCTCTTCAGACACAAAGGTCTGAGGAGGACAAGGACTCTTCCCTGCTCCTAGAA
>AFN24222
ATGAACTTTCTGCGCAAGATAGTGAAGAACTGTAGAGATGAGAAAACTCAGGAGCCCTCTCTCGTGTCAGCTCCCCCAGATGATGATGACTTGTGGTTACCCCCTCCAGAATATGTTCCGCTAAAGGAGCTTACGGGCAAGAGGAACATGAGAAACTTTTGTGTCAATGGAGAAGTCAAGGTGTGTAGTCCAAACGGCTATTCATTTAGGATCCTGCGGCATATTTTGAAATCATTCGACGAGATCTATTCTGGAAATCAAAGAATGATCGGGTTGGTCAAAGTTGTCGTCGGATTGGCGTTGTCAGGAGCCCCAGTTCCTGAGGGCATGAACTGGGTATACAAATTGAGGAGAACTCTTATCTTCCAGTGGGCTGATTCTAGGGGCCCTCTAGAAGGTGAGGAGTTGGAATACTCTCAGGAAATTACCTGGGATGATGATACAGAATTTGTCGGACTGGAAATACGAGTGAGTGCAAGGCAATGCCATATCCAGGGCAGGATTTGGTGTATTAACATGAACTCTCGGGCATGTCAATTGTGGTCTGACATGTCCCTTCAAACACAAAGGTCTGAGGAGGATAAAGATTCTTCAGTGCTTCTGGAA
>ABN11358
ATGAACTTCCTACGTAAGATAGTGAAAAATTGCAGGGACGAGGACACTCAGAAACCCTCTCCCGTGTCAGCCCCTCTGGATGACGATGACTTATGGCTTCCACCCCCTGAATACGTCCCGCTGAAAGAACTTACAAGCAAGAAGAACATGAGGAACTTTTGTATCAACGGAGGGGTTAAAGTGTGTAGCCCGAATGGTTACTCGTTCAGGATCCTGCGGCACATTCTGAAATCATTCGACGAGATATATTCTGGGAATCATAGGATGATCGGGTTAGTCAAAGTAGTTATTGGACTGGCTTTGTCAGGATCTCCAGTCCCTGAGGGCATGAACTGGGTATACAAATTGAGGAGAACCTTTATCTTCCAGTGGGCTGATTCCAGGGGCCCTCTTGAAGGGGAGGAGTTGGAATACTCTCAGGAGATCACTTGGGATGATGATACTGAGTTCGTCGGATTGCAAATAAGAGTGATTGCAAAACAGTGTCATATCCAGGGCAGAATCTGGTGTATCAACATGAACCCGAGAGCATGTCAACTATGGTCTGACATGTCTCTTCAGACACAAAGGTCCGAAGAGGACAAAGATTCCTCTCTGCTTCTAGAA
>AFN24307
ATGAACTTTCTACGCAAGATAGTGAAGAACTGTAGAGATGAGGACACTCAGAAGCCCCCTCTCGTGTCAGCTCCTCCAGATGATGATGATCTGTGGTTACCCCCTCCCGAATACGTTCCGTTAAAGGAACTCACGGGCAAGAAAAACATGAGAAACTTTTGTGTCAATGGAGAAGTCAAGGTGTGTAGTCCAAATGGATATTCATTTCGGATCCTGCGACACATTCTGAAATCATTCGACGAGATCTATTCTGGAAATCAAAGAATGATCGGGTTGGTCAAAGTTGTCGTTGGATTGGCGTTGTCAGGAGCCCCAGTCCCTGAGGGCATGAACTGGGTATACAAATTGAGGAGAACTCTAATCTTCCAATGGGCTGATTCTAGGGGCCCTCTAGAAGGGGAGGAGTTGGAATACTCTCAGGAAATCACCTGGGATGATGATACAGAATTCGTCGGACTGGAAATACGAGTGAGTGCAAGACAATGCCACATCCAAGGCAGGATTTGGTGTATTAACATGAGCTCTCGGGCATGTCAACTGTGGTCTGACATGTCCCTTCAAACACAAAGGTCTGAGGAGGACAAAGATTCCTCAGTGCTTCTGGAA
>ABN11353
ATGAACCTCCTACGTAAGATAGTGAAAAACCGCAGGGACGAGGACACTCAAAAATCCTCTCCCGCGTCAGCCCCTCTGGATGACGATGACTTGTGGCTTCCACCCCCTGAATACGTCCCGCTGAAAGAACTTACAGGCAAGAAGAACATGAGGAACTTTTGTATCAACGGAAGGGTTAAAGTGTGTAGCCCGAATGGTTACTCGTTCAGGATCCTGCGGCACATTCTGAAATCATTCGACGAGATATATTCTGGGAATCATAGGATGATCGGGTTAGTCAAAGTGGTTATTGGACTGGCTTTGTCAGGATCTCCAGTCCCTGAGGGCCTGAACTGGGTATACAAATTGAGGAGAACCTTTATCTTCCAGTGGGCTGATTCCAGGGGCCCTCTTGAAGGGGAGGAGTTGGAATACTCTCAGGAGATCACTTGGGATGATGATACTGAGTTCGTCGGATTGCAAATAAGAGTGATTGCAAAACAGTGTCATATCCAGGGCAGAGTCTGGTGTATCAACATGAACCCGAGAGCATGTCAACTATGGTCTGACATGTCTCTTCAGACACAAAGGTCCGAAGAGGACAAAGATTCCTCTCTGCTTCTAGAA
>AGF93819
ATGAACTTTATACGCAAGATAGTGAAAAACTGTAGGGATGAGGGCACCCAGAAGCCTTCCCCTGTGTCGGCCCCTCCAGATGACGATGATCTATGGCTTCCTCCTCCGGAATATGTCCCGCTGAAAGAACTCACAGGCAAGAAGAACATGAGGAACTTTTGCATCAACGGAGAAGTTAAAGTGTGTAGCCCAAATGGTTACTCGTTCAGGATCTTGCGCCATATTCTGAGATCATTCGACGAGATATATTCTGGAAATCATAGAATGATCGGGTTAGTCAAGGTTGTTATTGGACTGGCTCTCTCAGGAGCCCCCGTCCCAGAGGGCATGAACTGGGTATACAAATTGAGGAGAACCCTTATCTTCCAGTGGGCCGACTCCAGGGGCCCCCTAGAGGGAGAGGAATTGGAATACTCTCAAGAAATCACTTGGGATGACGACACCGAATTTGTTGGATTGCAAATAAGAGTAAGTGCAAGACAGTGTCATATCCAGGGCAAGATTTGGTGTATCAACATGAACTCGAGAGCATGTCAACTATGGTCTGACATGTCTCTTCAGACACAAAGATCTGAAGAAGACAAAGACTCTTCTCTGCTTCTAGAA
>ACF94305
ATGAACCTCCTACGTAAGATAGTGAAAAACCGCAGGGACGAGGACACTCAAAAATCCTCTCCCGCGTCAGCCCCTCTGGATGACGATGACTTGTGGCTTCCACCCCCTGAATACGTCCCGCTGAAAGAACTTACAGGCAAGAAGAACATGAGGAACTTTTGTATCAACGGAAGGGTTAAAGTGTGTAGCCCGAATGGTTACTCGTTCAGGATCCTGCGGCACATTCTGAAATCATTCGACGAGATATATTCTGGGAATCATAGGATGATCGGGTTAGTCAAAGTGGTTATTGGACTGGCTTTGTCAGGATCTCCAGTCCCTGAGGGCCTGAACTGGGTATACAAATTGAGGAGAACCTTTATCTTCCAGTGGGCTGATTCCAGGGGCCCTCTTGAAGGGGAGGAGTTGGAATACTCTCAGGAGATCACTTGGGATGATGATACTGAGTTCGTCGGATTGCAAATAAGAGTGATTGCAAAACAGTGTCATATCCAGGGCAGAGTCTGGTGTATCAACATGAACCCGAGAGCATGTCAACTATGGTCTGACATGTCTCTTCAGACACAAAGGTCCGAAGAGGACAAAGATTCCTCTCTGCTTCTAGAA
>ACF94300
ATGAACCTCCTACGTAAGATAGTGAAAAACCGCAGGGACGAGGACACTCAAAAATCCTCTCCCGCGTCAGCCCCTCTGGATGACGATGACTTGTGGCTTCCACCCCCTGAATACGTCCCGCTGAAAGAACTTACAGGCAAGAAGAACATGAGGAACTTTTGTATCAACGGAAGGGTTAAAGTGTGTAGCCCGAATGGTTACTCGTTCAGGATCCTGCGGCACATTCTGAAATCATTCGACGAGATATATTCTGGGAATCATAGGATGATCGGGTTAGTCAAAGTGGTTATTGGACTGGCTTTGTCAGGATCTCCAGTCCCTGAGGGCCTGAACTGGGTATACAAATTGAGGAGAACCTTTATCTTCCAGTGGGCTGATTCCAGGGGCCCTCTTGAAGGGGAGGAGTTGGAATACTCTCAGGAGATCACTTGGGATGATGATACTGAGTTCGTCGGATTGCAAATAAGAGTGATTGCAAAACAGTGTCATATCCAGGGCAGAGTCTGGTGTATCAACATGAACCCGAGAGCATGTCAACTATGGTCTGACATGTCTCTTCAGACACAAAGGTCCGAAGAGGACAAAGATTCCTCTCTGCTTCTAGAA
>AFN24432
ATGAACTTTCTGCGCAAGATAGTGAAGAACTGTAGAGATGAGAACACTCAGAAGTCCTCTCTCGTGTCAGCTCCCCCAGATGATGATGATTTGTGGTTACCCCCTCCAGAATATGTTCCGTTGAAGGAGCTTACAGGCAAGAAAAACATGAGAAATTTCTGTGTCAATGGAGAAGTCAAGGTGTGTAGTCCAAACGGCTATTCATTTAGGATCCTGCGGCACATTTTGAAATCATTCGACGAGATATATTCTGGAAATCAGAGAATGATCGGGTTGGTCAAAGTTGTCGTCGGACTGGCGCTGTCAGGAGCCCCAGTCCCTGAGGGCATGAACTGGGTATACAAATTGAGGAGAACTCTTATCTTCCAGTGGGCTGATTCTAGGGGCCCTCTAGAAGGAGAGGAGTTGGAATACTCTCAGGAAATTACCTGGGATGATGATGCAGAATTTGTCGGATTGGAAATACGAGTGAGTGCAAGACAATGCCATATCCAGGGCAGGATTTGGTGTATTAATATGAACTCTCGGGCATGTCAACTGTGGTCTGACATGTCCCTTCAAACACAAAGGTCTGAGGAGGATAAAGATTCTTCAGTGCTTCTGGAA
>AFN24337
ATGAACTTTCTGCGCAAGATAGTGAAGAACTGTAGAGATGAGAAAACTCAGGAGCCCTCTCTCGTGTCAGCTCCCCCAGATGATGATGACTTGTGGTTACCCCCTCCAGAATATGTTCCGCTGAAAGAGCTTACGGGCAAGAGGAACATGAGAAACTTTTGTGTCAATGGAGAAGTCAAGGTGTGTAGTCCGAACGGCTATTCATTTAGGATCCTGCGGCATATTTTGAAATCATTCGACGAGATCTATTCTGGAAATCAAAGAATGATCGGGTTGGTCAAAGTTGTCGTCGGATTGGCGTTGTCAGGAGCCCCAGTTCCTGAGGGCATGAACTGGGTATACAAATTGAGGAGAACTCTTATCTTCCAGTGGGCTGATTCTAGGGGCCCTCTAGAAGGTGAGGAGTTGGAATACTCTCAGGAAATTACCTGGGATGATGATACAGAATTTGTCGGACTGGAAATACGAGTGAGTGCAAGGCAATGCCATATCCAGGGCAGGATTTGGTGTATTAACATGAACTCTCGGGCATGTCAATTGTGGTCTGACATGTCCCTTCAAACACAAAGGTCTGAGGAGGATAAAGATTCTTCAGTGCTTCTGGAA
>AFN24437
ATGAACTTTCTGCGCAAGATAGTGAAGAACTGTAGAGATGAGAACACTCAGAAGTCCTCTCTCGTGTCAGCTCCCCCAGATGATGATGATTTGTGGTTACCCCCTCCAGAATATGTTCCGTTGAAGGAGCTTACAGGCAAGAAAAACATGAGAAATTTCTGTGTCAATGGAGAAGTCAAGGTGTGTAGTCCAAACGGCTATTCATTTAGGATCCTGCGGCACATTTTGAAATCATTCGACGAGATATATTCTGGAAATCAGAGAATGATCGGGTTGGTCAAAGTTGTCGTCGGACTGGCGCTGTCAGGAGCCCCAGTCCCTGAGGGCATGAACTGGGTATACAAATTGAGGAGAACTCTTATCTTCCAGTGGGCTGATTCTAGGGGCCCTCTAGAAGGGGAGGAGTTGGAATACTCTCAGGAAATTACCTGGGATGATGATGCAGAATTTGTCGGATTGGAAATACGAGTGAGTGCAAGACAATGCCATATCCAGGGCAGGATTTGGTGTATTAATATGAACTCTCGGGCATGTCAACTGTGGTCTGACATGTCCCTTCAAACACAAAGGTCTGAGGAGGATAAAGATTCTTCAGTGCTTCTGGAA
>BAC53867
ATGAACTTTCTATGTAAGATAGTGAAAAACTGTAGGGATGAGGACACCCAAAAGCCCTCTCCCGCGTCAGCCCCTCCGGATGGCGATGACCTGTGGCTTCCACCTCCAGAATATGTCCCGCTGAAAGAACTCACAAGCAAGAAGAACATGAGGAACTTTTGTATCAACGGGGAGGTTAAAGTGTGCAGTCCGAACGGTTACTCATTCAGGATCCTGCGGCATATTCTGAGATCATTCGACGAGATATACTCTGGGAATCATAGGATGATTGGGTTAGTCAAAGTTGTTGTTGGACTAGCTTTATCAGGAGCTCCAGCTCCTGAGGGCATGAACTGGGTATACAAATTGAGGAGAACCCTTATTTTCCAGTGGGCTGATTCCAGGGGCCCTCTTGAAGGGGAGGAGTTGGAACACTCTCAAGAGATCACTTGGGACGATGATACTGAATTCGTCGGATTGCAAATGAGAGTGAGCGCAAGACAATGTCATATTCAAGGCAGGATCTGGTGTATCGACATGAACTCGAGGGCATGTCAACTATGGTCTGACATGTCTCTTCAGACACAAAGGTCTGAAGAGGACAAAGACTCTTCTCTGCTTTTAGAA
>ABZ81174
ATGAACTTTCTACGCAAGATCGTGAAAAACTGTAGGGAGGAGGACACCCAGAAGCCCTCCCCTGTATCGGCTCCTCCCGATGATGATGACCTGTGGCTGCCTCCTCCTGAATATATCCCGTTGAAAGAACTCACAGGCAAGAAAAACATGAGGAACTTCTGTGTCAATGGAGAGATCAAAGTGTGCAGTCCCAACGGCTACTCGTTCAGGATCCTGCGGCACATTCTAAGATCATTTGATGAGATATATTCTGGAAATCATAGAATGATAGGATTAGTCAAGGTAGTTATTGGACTGGCTTTATCAGGAGCTCCGGTCCCTGAGGGCATGAATTGGGTATACAAATTGAGGAGAACCCTCATCTTCCAATGGGCCGATTCTAGGGGTCCTCTTGAGGGGGAGGAATTGGAATACTCTCAAGAGATCACTTGGGATGATGATACTGAGTTCGTCGGATTACAAATAAGAGTGAGTGCAAGACAATGTCATATCCAAGGCAGAGTATGGTGTATCAACATGAATTCTAGAGCCTGTCAACTATGGTCTGACATGTCTCTTCAGACACAAAGGTCGGAGGAAGATAAGGACTCTTCCCTGCTCCTAGAA
>AGQ16815
ATGAACTTTCTACGCAAGATAGTGAAAAACTGTAGGGATGAGGATACTCAAAAATCCTCTCCCGTGTCAGCCCCTCCGGATGACGATGACCTGTGGCTTCCACCCCCTGAATACGTCCCGCTGAAAGAGCTCACAAGCAAGAAAAACATGAGGAACTTTTGTATCAACGGGGAGGTTAAAGTGTGTAGCCCAAATGGCTACTCGTTCAGGATCCTGCGGCACATTCTGAGATCATTCGACGAGATATACTCTGGGAATCATAGGATGATTGGATTGGTCAAAGTTGTTATTGGACTAGCTCTGTCAGGAGCTCCGGTCCCTGAGGGCATGAACTGGGTCTACAAACTGAGGAGAACTCTTATCTTCCAGTGGGCCGATTCCAGGGGTCCTCTTGAAGGGGAGGAGTTGGAATACTCACAGGAGATCACTTGGGATGATGATACTGAGTTCGTCGGATTGCAAATAAGAGTGAGTGCAAGGCAATGTCATATCCAGGGCAGAATCTGGTGTATCAACATGAACTCAAGAGCATGTCAGCTATGGTCTGACATGTCTCTTCAGACACAAAGGTCTGAAGAGGACAAAGACTCCTCTCTGCTTTTAGAA
>ABN11323
ATGAACTTCCTACGTAAGATAGTGAAAAATTGCAGGGACGAGGACACTCAGAAACCCTCTCCCGTGTCAGCCCCTCTGGATGACGATGACTTATGGCTTCCACCCCCTGAATACGTCCCGCTGAAAGAACTTACAAGCAAGAAGAACATGAGGAACTTTTGTATCAACGGAGGGGTTAAAGTGTGTAGCCCGAATGGTTACTCGTTCAGGATCCTGCGGCACATTCTGAAATCATTCGACGAGATATATTCTGGGAATCATAGGATGATCGGGTTAGTCAAAGTAGTTATTGGACTGGCTTTGTCAGGATCTCCAGTCCCTGAGGGCATGAACTGGGTATACAAATTGAGGAGAACCTTTATCTTCCAGTGGGCTGATTCCAGGGGCCCTCTTGAAGGGGAGGAGTTGGAATACTCTCAGGAGATCACTTGGGATGATGATACTGAGTTCGTCGGATTGCAAATAAGAGTGATTGCAAAACAGTGTCATATCCAGGGCAGARTCTGGTGTATCAACATGAACCCGAGAGCATGTCAACTATGGTCTGACATGTCTCTTCAGACACAAAGGTCCGAAGAGGACAAAGATTCCTCTCTGCTTCTAGAA
>BAL14831
ATGAACTTTCTCCGCAAGATCGTGAAAAATTGCAGGGATGAGGACGCCCAAAAGTCCTCGCCTGTGTCTGCCCCTCCGGATGATGATGATCTGTGGTTGCCTCCTCCTGAATATATCCCCTTGAAAGAACTAGCGGGCAAGAAGAATATGAGGAATTTTTGTGTCAATGGAGAGGTCAAGGTGTGTAGTCCAAACGGTTACTCATTTAGGATCCTGCGGCATATCCTGAGATCGTTCGACGAGATATACTCCGGGAATCATAGAATGATCGGGTTAGTCAAGGTTGTTATTGGACTCGCCCTATCAGGAGCTCCAGTCCCAGAGGGCATGAATTGGGTATATAAATTGAGGAGAACTCTCATCTTCCAATGGGCTGACTCTAGAGGCCCTCTTGAAGGGGAGGAATTGGAATACTCTCAGGAGATCACCTGGGATGATGACACGGAGTTTGTCGGACTGCAGATAAGGGTTAGTGCGAGACAATGTCATATCCAAGGCAGGATCTGGTGTATCAACATGAATTCTAGAGCATGTCAATTATGGTCAGACATGTCTCTTCAAACACAAAGATCGGAGGAGGATAAAGACTCTTCTCTGCTTCTGGAA
>AGQ16810
ATGAACTTTCTACGCAAGATAGTGAAAAACTGTAGGGATGAGGACACCCAGAAGCCTTCTCCTGTGTCGGCTCCTCCAGATGACGATGACCTATGGCTTCCTCCCCCAGAATATGTCCCGCTGAAAGAACTCACAGGCAAAAAGAACATGAGGAACTTTTGCATCAACGAAGAGGTTAAAGTGTGTAGCCCAAATGGTTACTCGTTCAGGATCCTGCGGCACATTCTGAGATCGTTCGACGAGATATATTCCGGGAATCACAGGATGATCGGGTTGGTCAAGGTTGTCATTGGACTGGCTTTGTCAGGGGCCCCTGTCCCAGAGGGCATGAACTGGGTATACAAACTGAGAAGAACCCTTATCTTCCAATGGGCTGATTCTAGGGGCCCCCTTGAGGGGGAGGAATTGGAATACTCTCAAGAGATCACTTGGGACGATGATACCGAATTCGTTGGATTACAGATAAGAGTAAGCGCAAGACAATGTCATATTCAGGGCAGGATTTGGTGTATTAACATGAACTCGAGAGCATGTCAATTATGGTCTGACATGTCTCTTCAGACACAAAGGTCTGAAGAAGACAAAGATTCTTCTCTGCTTCTAGAA
>BAK53491
ATGAACTTCCTACGCAAGATGGTGAAGAACTGTAGAGATGAGGACACCCAGAAGCCCTCTCTCATATCAGCTCCTCCAGATGACGATGATCTATGGTTACCCCCCCCGGAATATGTTCCGTTGAAGGAGCTCACGGGCAAAAAGAACATGAGAAATTTCTGCATCAATGGGGAAGTCAAAGTGTGTAGTCCAAACGGCTACTCATTTAGGATCTTGCGGCACATTTTGAGATCATTCAATGAGCTCTATTCTGGAAATCAAAGAATGATTGGGCTAGTCAAGGTTGTTGTTGGATTGGCGTTGTCAGGGGCCCCAGTTCCTGAGGGTATGAACTGGGTATACAAATTGAGGAGAACCCTAATTTTCCAATGGGCTGATTCCAGAGGCCCTCTAGAAGGGGAGGAATTGGAATATTCTCAGGAGATTACCTGGGATGATGATGCGGAGTTTGTCGGATTGGAAATAAGAGTGAGTGCAAGACAATGCCATATTCAAGGCAGGATTTGGTGTATTAACATGAACTCTCGAGCATGTCAGCTATGGTCTGACCTATCCCTCCAGACTCAAAGGTCTGATGAGGATAAGGATTCTTCAGTGCTTCTGGAA
>AFN24467
ATGAACTTTCTACGTAAGATGGTGAAGAATTGTAGAGATGAGGACACCCAGAAGCCCTCTCTCATATCAGCTCCTCCAGATGACGATGATCTATGGTTACCTCCTCCGGAATATGTTCCGTTGAAGGAGCTCACGGGCAAGAAGAACATGAGAAACTTTTGCATCAATGGGGAAGTCAAAGTGTGTAGTCCAAACGGCTACTCATTTAGGATCTTGCGGCACATTTTGAGATCATTCAATGAGCTCTATTCTGGAAATCAAAGAATGATTGGGCTGGTCAAGGTTGTTGTTGGATTAGCGTTGTCAGGGGCCCCGGTTCCTGAGGGCATGAACTGGGTATACAAACTGAGGAGAACCCTCATTTTCCAATGGGCTGATTCCAGAGGCCCTCTAGAAGGAGAAGAGTTGGAATACTCTCAGGAGATTACCTGGGATGATGATGCGGAGTTCGTCGGATTGGAAATAAGAGTAAGTGCAAGACAATGCCATATTCAAGGCAGGATTTGGTGTATTAACATGAACTCTCGAGCATGTCAGCTATGGTCTGACCTATCCCTCCAAACACAAAGGTCCGATGAAGATAAGGATTCTTCAGTGCTTCTGGAA
>ADZ98843
ATGAACTTTCTACGCAAGATAGTGAAAAACTGTAGGGATGAGGACACCCAGAAGCCCCCCCCTGTATCGGCTCCTCCAGATGATGATGACTTGTGGCTGCCCCCTCCTGAATATGTCCCGCTGAAAGAACTCACGGGCAAGAAGAACATGAGGAACTTCTGCATCAATGGTGAGGTCAAGGTGTGCAGTCCAAACGGCTATTCATTCAGGATCTTACGGCATATTCTAAGATCATTTGATGAGATATATTCTGGAAATCACAGAATGATTGGATTAGTCAAGGTAGTCATTGGGCTTGCTTTATCAGGGGCTCCGGTCCCTGAGGGCATGAACTGGGTGTACAAATTGAGGAGAACTCTTATCTTCCAATGGGCTGATTCTAGAGGTCCCCTCGAGGGGGAGGAGTTAGAGTACTCTCAAGAGATCACCTGGGATGACGATACTGAGTTTGTCGGATTGCAGATAAGAGTGAGTGCAAGACAATGTCATATCCAGGGTAGGGTATGGTGTATCAACATGAATTCTAGAACATGTCAACTATGGTCTGACATGTCTCTTCCGACACAAAGGTCGGAGGAGGACAAGGACTCTTCCCTGCTCCTAGAA
>AAX56083
ATGAACTTTCTACGCAAGATAGTGAAAAACTGTAGGGATGAGGACACCCAGAAGCCCTCTCTTGTTTCGGCTCCTCCAGATGACGATGACCTATGGCTTCCTCCCCCCGAATATGTTCCGCTGAAAGAACTCACAAGCAAAAAGAACATGAGGAACTTTTGCATCAACGGAGAGGTTAAAGTGTGTAGCCCAAATGGTTACTCGTTCAGGATCCTGCGGCACATTCTGAGATCATTCGACGAGATATATTCTGGGAATCACAGGATGATCGGGTTGGTCAAGGTTGTCATTGGACTGGCTTTGTCAGGGGCCCCTGTCCCAGAGGGCATGAACTGGGTATACAAACTGAGGAGAACCCTTATCTTCCAATGGGCTGATTCTAGGGGCCCCCTTGAGGGGGAGGAATTGGAATACTCTCAAGAGATCACTTGGGACGATGATACCGAATTCGTTGGATTACAGATAAGAGTAAGCGCAAGACAATGTCATATTCAGGGCAGGATTTGGTGTATTAACATGAATTCGAGAGCATGTCAATTATGGTCTGACATGTCTCTTCAGACACAAAGGTCTGAAGAAGACAAAGATTCTTCTCTGCTTCTAGAA
>ACF94315
ATGAACCTCCTACGTAAGATAGTGAAAAACCGCAGGGACGAGGACACTCAAAAATCCTCTCCCGCGTCAGCCCCTCTGGATGACGATGACTTGTGGCTTCCACCCCCTGAATACGTCCCGCTGAAAGAACTTACAGGCAAGAAGAACATGAGGAACTTTTGTATCAACGGAAGGGTTAAAGTGTGTAGCCCGAATGGTTACTCGTTCAGGATCCTGCGGCACATTCTGAAATCATTCGACGAGATATATTCTGGGAATCATAGGATGATCGGGTTAGTCAAAGTGGTTATTGGACTGGCTTTGTCAGGATCTCCAGTCCCTGAGGGCCTGAACTGGGTATACAAATTGAGGAGAACCTTTATCTTCCAGTGGGCTGATTCCAGGGGCCCTCTTGAAGGGGAGGAGTTGGAATACTCTCAGGAGATCACTTGGGATGATGATACTGAGTTCGTCGGATTGCAAATAAGAGTGATTGCAAAACAGTGTCATATCCAGGGCAGAGTCTGGTGTATCAACATGAACCCGAGAGCATGTCAACTATGGTCTGACATGTCTCTTCAGACACAAAGGTCCGAAGAGGACAAAGATTCCTCTCTGCTTCTAGAA
>AFN24142
ATGAACTTTCTGCGCAAGATAGTGAAGAACTGTAGAGATGAGAAAACTCAGGAGCCCTCTCTCGTGTCAGCTCCCCCAGATGATGATGACTTGTGGTTACCCCCTCCAGAATATGTTCCGTTGAAGGAGCTTACGGGCAAGAGGAACATGAGAAACTTTTGTGTCAATGGAGAAGTCAAGGTGTGTAGTCCGAACGGCTATTCATTTAGAATCCTGCGGCATATTTTGAAATCATTCGACGAGATCTATTCTGGAAATCAAAGAATGATTGGGTTGGTCAAAGTTGTCGTCGGATTGGCGTTGTCAGGAGCCCCAGTTCCTGAGGGCATGAACTGGGTATACAAATTGAGGAGAACTCTTATCTTCCAGTGGGCTGATTCTAGGGGCCCTCTAGAAGGCGAGGAGTTGGAATACTCTCAGGAAATTACCTGGGATGATGATACAGAATTTGTTGGATTGGAAATGCGAGTGAGTGCAAGGCAATGCCATATCCAGGGCAGGATTTGGTGTATTAACATGAACTCTCGGGCATGTCAATTGTGGTCTGACATGTCCCTTCAAACACAAAGGTCTGAGGAGGATAAAGATTCTTCAGTGCTTCTGGAA
>AFN24312
ATGAACTTTCTGCGCAAGATAGTGAAGAACTGTAGAGATGAGAAAACTCAGGAGCCCTCTCTCGTGTCGGCTCCCCCAGATGATGATGACTTGTGGTTACCCCCTCCAGAATATGTTCCGCTGAAGGAGCTTACGGGCAAGAGGAACATGAGAAACTTTTGTGTCAATGGAGAAGTCAAGGTGTGTAGTCCAAACGGCTATTCATTTAGGATCCTGCGGCATATTTTGAAATCATTCGACGAGATCTATTCTGGAAATCAAAGAATGATCGGGTTGGTCAAAGTTGTCGTCGGATTGGCGTTGTCAGGAGCCCCAGTTCCTGAGGGCATGAACTGGGTATACAAATTGAGGAGAACTCTTATCTTCCAGTGGGCTGATTCTAGGGGCCCTCTAGAAGGTGAGGAGTTGGAATACTCTCAGGAGATTACCTGGGATGATGATACAGAATTTGTCGGACTGGAAATACGAGTGAGTGCAAGGCAATGCCATATCCAGGGCAGGATTTGGTGTATTAACATGAACTCTCGGGCATGTCAATTGTGGTCTGACATGTCCCTTCAAACACAAAGGTCTGAGGAGGATAAAGATTCTTCAGTGCTTCTGGAA
>ABN11328
ATGAACTTCCTACGTAAGATAGTGAAAAATTGCAGGGACGAGGACACTCAGAAACCCTCTCCCGTGTCAGCCCCTCTGGATGACGATGACTTATGGCTTCCACCCCCTGAATACGTCCCGCTGAAAGAACTTACAAGCAAGAAGAACATGAGGAACTTTTGTATCAACGGAGGGGTTAAAGTGTGTAGCCCGAATGGTTACTCGTTCAGGATCCTGCGGCACATTCTGAAATCATTCGACGAGATATATTCTGGGAATCATAGGATGATCGGGTTAGTCAAAGTAGTTATTGGACTGGCTTTGTCAGGATCTCCAGTCCCTGAGGGCATGAACTGGGTATACAAATTGAGGAGAACCTTTATCTTCCAGTGGGCTGATTCCAGGGGCCCTCTTGAAGGGGAGGAGTTGGAATACTCTCAGGAGATCACTTGGGATGATGATACTGAGTTCGTCGGATTGCAAATAAGAGTGATTGCAAAACAGTGTCATATCCAGGGCAGARTCTGGTGTATCAACATGAACCCGAGAGCATGTCAACTATGGTCTGACATGTCTCTTCAGACACAAAGGTCCGAAGAGGACAAAGATTCCTCTCTGCTTCTAGAA
>AFN24317
ATGAACTTTCTACGCAAGATAGTGAAGAACTGTAGAGATGAGGACACCCAGAAGTCCTCTCTCGCATCGGCTCCTCCAGATGATGATGATCTGTGGTTACCCCCTCCAGAATATGTTCCGTTGAAGGAGCTAACGGGCAAAAAAAACATGAGAAACTTTTGCGTTAATGGAGAAGTTAAGGTGTGTAGTCCAAACGGCTATTCATTCAGGATCCTGCGGCATATTTTGAAATCATTCGACGAGATTTATTCTGGAAATCAAAGAATGATCGGGTTAGTCAAAGTTGTTGTTGGACTAGCATTGTCGGGGGCCCCAGTCCCTGAGGGTATGAACTGGGTGTACAAATTGAGGAGAACTCTTATCTTCCAATGGGCTGATTCCAGGGGCCCGCTAGAGGGGGAGGAGTTAGAATACTCTCAGGAAATTACCTGGGATGATGATACCGAATTTGTCGGACTGGAAATACGAGTGAGTGCAAGACAATGCCATATCCAGGGCAGAATTTGGTGTATTAATATGAACTCTCGGGCATGTCAGTTGTGGTCTGACATGTCTCTTCAAACACAAAGATCTGATGAGAATAAAGACTCTTCAATGCTGCTGGAA
>AFN24147
ATGAACTTCCTGCGCAAGATAGTGAAGACCTGTAGAGATGAGGACACCCAGAAACCCCCTCTTGTGTCGGCTCCCCCAGATGACGACGACCTGTGGTTACCCCCTCCTGAGTATGTTCCGCTGAAGGAACTCACGGGCAAGAAAAATATGAGGAACTTTTGCGTGAACGGAGAAGTCAAGGTATGCGGTCCAAACGGTTATTCGTTTAGGACCTTGCGGCATATTTTGAGATCATTCGACGAGATCTATTCTGGGAATCAGAGAATGATCGGGTTGGTCAAAGTTGTCGTTGGATTGGCATTGTCAGGAGCCCCAGTCCCGGAGGGTATGAACTGGGTATACAAGTTGAGGAGAACCCTTATCTTCCAGTGGGCTGAATCTAGGGGCCCTCTTGAAGGGGAGGAGTTAGAATACTCCCAGGAGATCACCTGGGATGATGATACAGAGTTTGTCGGATTGGAGATACGAGTGAGTGCTAGACAATGTCATATCCAGGGAAGGATTTGGTGTATCAACATGAACTCTCGGGCATGTCAATTTTGGTCCGACATGTCTCTTCAAACACAAAGGTCAGAGGAGGATAAAGATTCTTCAGTGCTTCTGGAA
>AFN24252
ATGAACTTTCTGCGCAAGATAGTGAAGAACTGTAGAGATGAGAATACTCAGAAGCCCTCTCTCGTGTCAGCTCCCCCAGATGATGATGATTTATGGTTACCCCCTCCAGAATATGTTCCGTTGAAGGAGCTTACGGGCAAGAAAAACATGAGAAATTTCTGTGTCAATGGAGAAGTCAAGGTGTGTAGTCCAAACGGCTATTCATTTAGGATCCTGCGACACATTTTGAAATCATTCGACGAGATATATTCCGGAAATCAGAGAATGATCGGGTTGGTCAAAGTTGTCGTCGGATTGGCGTTGTCAGGAGCCCCAGTCCCTGAGGGTATGAACTGGGTATACAAATTGAGGAGAACTCTTATCTTCCAGTGGGCTGATTCTAGGGGCCCTTTAGAAGGGGAGGAGTTGGAATACTCTCAGGAAATTACCTGGGATGATGATACAGAATTTGTCGGATTGGAGATACGAGTGAGTGCAAGACAATGCCATATCCAGGGACGGATTTGGTGTATCAACATGAACTCTCGGGCATGCCAATTGTGGTCTGACATGTCCCTTCAAACACAAAGGTCTGAGGAGGATAAAGATTCTTCAGTGCTTCTGGAA
>ACN65043
ATGAACTTTCTACGCAAGATAGTGAAAAACTGTAGGGATGAGGACACCCAGAAGCCCTCCCCTGTATCTGCTCCTCCAGATGATGATGACTTGTGGCTGCCCCCTCCTGAATATGTCCCGTTGAAAGAACTTACGGGCAAGAAAAACATGAGGAACTTCTGCATCAATGGTGAGGTCAAGGTGTGCAGTCCAAACGGCTATTCGTTCAAGATCTTACGGCATATTCTGAGATCATTTGATGAGATATATTCTGGAAATCACAGAATGATCGGATTAGTCAAGGTGGTCATTGGGCTTGCCTTATCAGGAGCTCCAGTCCCTGAGGGCATGAATTGGGTGTATAAATTGAGGAGAACTCTTATCTTCCAATGGGCCGATTCTAGGGGTCCTCTCGAGGGGGAGGAATTGGAGTACTCTCAAGAGATCACCTGGGATGACGATACGGAGTTTGTCGGATTGCAAATAAGAGTGAGTGCAAGACAATGTCATATCCAGGGCAGGGTCTGGTGTATCAACATGAATTCTAGAGCATGTCAATTATGGTCTGACATGTCTCTTCAGACACAAAGGTCTGAGGAGGACAAGGACTCTTCCCTGCTCCTAGAA
>AFN24257
ATGAACTTTCTACGTAAGATAGTGAAAAACTGTAGGGATGAGGATACTCAAAAGCCCTCTCCTGTGTCAGCCCCTCCGGATGATGATGATCTGTGGCTTCCACCTCCTGAATATGTCCCGCTAAAAGAACTCACAGGCAAGAAGAACATGAGGAACTTTTGTATCAACGGAGAGGTTAAAGTTTGTAGTCCGAATGGTTACTCATTCAGGATCTTGCGACACATTCTGAGATCATTCGACGAGATATACTCTGGGAATCATAGGATGATTGGGTTAGTTAAAGTTGTTATTGGACTAGCTTTGTCAGGAGCTCCAGTCCCTGAAGGCATGAACTGGGTATACAAATTGAGGAGAACCCTTATCTTCCAGTGGGCCGATTCCAGGGGCCCTCTTGAGGGGGAGGAATTGGAGTACTCTCAAGAGATCACCTGGGACGATGATACTGAGTTCGTAGGATTGCAAATAAGAGTGAGTGCAAGACAGTGTCATATTCAAGGCAGGATCTGGTGTATCAATATGAACTCTAGAGCATGTCAATTATGGTCTGACATGTCTCTTCAGACACAAAGGTCTGAGGAGGACAAAGACTCTTCTCTACTTCTAGAA
>ADJ29910
ATGAACGTTCTACGCAAGATAGTGAAAAAATGTAGGGATGAGGACACTCAAAAGCCCTCTCCTGTGTCAGCCCCTCCGTATGACGATGACCTGTGGCTTCCACCTCCTGAATATGTCCCGCTGAAAGAACTCACAAGCAAGAAGAACATGAGGAACTTTTGTGTCAACGGGGAGGTTAAAGCGTGTAGCCCAAATGGTTACTCATTCAGGATTTTGCGGCACATTCTGAGATCATTCAACGAGATATACTCTGGGAATCATAGGATGATTGGGTTAGTCAAAGTTGTTGTTGGACTAGCTTTATCAGGAGCTCCAGTACCTGAGGGCATGAACTGGGTATACAAATTGAGGAGAACCCTTATATTCCAGTGGGCTGATTCCAGGGGCCCTCTTGAAGGGGAGGAGTTAGAATACTCTCAAGAGATCACTTGGGATGATGATACTGAATTCGTCGGATTGCAAATAAGAGTGAGCGCAAGACAATGTCATATTCAAGGCAGGATCTGGTGTATCAACACGAACTCGAGGGCATGTCAACTATGGTCTGACATGTCTCTTCAGACACAAAGGTCTGAAGAGGACAAAGACTCTTCTCTGCTTCTAGAA
>AGF93814
ATGAACTTTATACGCAAGATAGTGAAAAACTGTAGGGATGAGGGCACCCAGAAGCCTTCCCCTGTGTCGGCCCCTCCAGATGACGATGATCTATGGCTTCCTCCTCCGGAATATGTCCCGCTGAAAGAACTCACAGGCAAGAAGAACATGAGGAACTTTTGCATCAACGGAGAAGTTAAAGTGTGTAGCCCAAATGGTTACTCGTTCAGGATCTTGCGCCATATTCTGAGATCATTCGACGAGATATATTCTGGAAATCATAGAATGATCGGGTTAGTCAAGGTTGTTATTGGACTGGCTCTCTCAGGAGCCCCCGTCCCAGAGGGCATGAACTGGGTATACAAATTGAGGAGAACCCTTATCTTCCAGTGGGCCGACTCCAGGGGCCCCCTAGAGGGAGAGGAATTGGAATACTCTCAAGAGATCACTTGGGATGACGACACCGAATTTGTTGGATTACAAATAAGAGTAAGTGCAAGACAGTGTCATATCCAGGGCAAGATTTGGTGTATCAACATGAATTCGAGAGCATGTCAACTATGGTCTGACATGTCTCTTCAGACACAAAGATCTGAAGAAGACAAAGACTCTTCTCTGCTTCTAGAA
>AFN24422
ATGAACTTTCTGCGCAAGATAGTGAAGAACTGTAGAGATGAGAAAACTCAGGAGCCCTCTCTCGTGTCAGCTCCCCCAGATGATGATGACTTGTGGTTACCCCCTCCAGAATATGTTCCGTTGAAGGAGCTTACTGGTAAGAGGAACATGAGAAACTTTTGTGTCAATGGAGAAGTCAAGGTGTGTAGTCCAAACGGCTATTCATTTAGGATCCTGCGACATATTTTGAAATCATTCGACGAGATCTATTCTGGAAATCAAAGAATGATCGGGTTGGTCAAAGTTGTCGTCGGATTGGCGTTGTCAGGAGCCCCAGTTCCTGAGGGCATGAACTGGGTATACAAATTGAGGAGAACTCTTATCTTCCAGTGGGCTGATTCTAGGGGCCCTCTAGAAGGTGAGGAGTTGGAATACTCTCAGGAAATTACCTGGGATGATGATACAGAATTTGTCGGATTGGAAATGCGAGTGAGTGCAAGGCAATGCCATATCCAGGGCAGGATTTGGTGTATTAACATAAACTCTCGGGCATGTCAATTGTGGTCTGACATGTCCCTTCAAACACAAAGGTCTGAGGAGGATAAAGATTCTTCAGTGCTTCTGGAA
>BAD04912
ATGAACATTCTGCGTAAGATAGTGAAAAACTGTAAGGATGAGGACACTCAAAAACCCTCTCCTGCGTCAGCCCCTCCTGATGACGAAGACCTGTGGCTTCCACCCCCTGAATACGTCCCGCTGAAAGAATTCACAAGCAAGAAGAACATGAGGAACTTCTGTATCAACGGAGAGGTGAAAGTGTGTAGCCCGAACGGTTACTCTTTCAGGATCCTGCGGCACATTCTGAGATCATTCGACGAGATATACTCTGGGAATCATAGGATGATTGGGTTAGTCAAAGCCGTTATCGGACTAGCTTTGTCAGGAGCTCCAGTCCCTGAGGGAATGAACTGGGTATACAAACTGAGGAGAACCCTCATCTTCCAGTGGGCTGATTCCAGGGGCCCTCTTGAAGGGGAAGAACTGGAACACTCTCAGGAGATCACTTGGGATGACGATACTGAGTTTGTTGGACTGCAAATAAGGGTGAGTGCAAGACAATGTCATATCCAAGGCAGAATCTGGTGTATCAACACGAACTCGAGAGCATGTCAACTATGGTCTGACATGTCTCTTAAGACACAAATGTCTGAAGAGGACAAAGACTCCTCTCTTCTTCTAGAA
>AFN24427
ATGAACTTTCTGCGCAAGATAGTGAAGAACTGTAGAGATGAGAAAACTCAGGAGCCCTCTCTCGTGTCAGCTCCCCCAGATGATGATGACTTGTGGTTACCCCCTCCAGAATATGTTCCGTTGAAGGAGCTTACTGGTAAGAGGAACATGAGAAACTTTTGTGTCAATGGAGAAGTCAAGGTGTGTAGTCCAAACGGCTATTCATTTAGGATCCTGCGACATATTTTGAAATCATTCGACGAGATCTATTCTGGAAATCAAAGAATGATCGGGTTGGTCAAAGTTGTCGTCGGATTGGCGTTGTCAGGAGCCCCAGTTCCTGAGGGCATGAACTGGGTATACAAATTGAGGAGAACTCTTATCTTCCAGTGGGCTGATTCTAGGGGCCCTCTAGAAGGTGAGGAGTTGGAATACTCTCAGGAAATTACCTGGGATGATGATACAGAATTTGTCGGATTGGAAATGCGAGTGAGTGCAAGGCAATGCCATATCCAGGGCAGGATTTGGTGTATTAACATAAACTCTCGGGCATGTCAATTGTGGTCTGACATGTCCCTTCAAACACAAAGGTCTGAGGAGGATAAAGATTCTTCAGTGCTTCTGGAA
>AGQ16820
ATGAACTTTCTACGCAAGATAGTGAAAAACTGTAGGGATGAGGACACTCAAAAGTCCTCTCCTGTGTCAGCTCCCCCAGATGATGATGATCTGTGGCTTCCTCCCCCGGAATATGTCCCGCTGAAGGAACTCACAAGCAAGAAGAACATGAGGAACTTTTGCATCAACTGGGAGGTCAAAGTGTGTAGCCCGAATGGTTACTCGTTTAGGATCCTGCGGCACATTTTGAGATCATTCGACGAGATATATTCTGGGAATCATAGGATGATTGGATTAGTCAAAGTTGTTATTGGATTAGCTCTGTCAGGAGCTCCAGTCCCTGAGGGCATGAACTGGGTATACAAATTGAGGAGAACCCTTATCTTCCAGTGGGCTGATTCTAGGGGACCTCTTGAGGGGGAGGAGTTGGAATACTCTCAAGAGATCACTTGGGATGACGATACTGAATTTGTTGGATTGCAAATAAGAGTGAGTGCAAGACAATGTCATATCCAGGGCAGGATCTGGTGTGTCAACATGAACTCGAGAGCATGTCAACTATGGTCTGACATGTCTCTTCAGACACAGAGGTCTGAAGAGGACAAAGACTCTTCTCTGCTTCTAGAA
>AGQ16825
ATGAACTTTCTCCGCAAGATCGTGAAAAATTGCAGGGATGAGGACATCCAAAAGCCCTCGCCCGTGTCTGCCCCTCCGGATGACGATGATCTGTGGTTGCCTCCTCCTGAATATATCCCTTTGAAAGAACTGGCCGGCAAGAAGAATATGAGGAACTTTTGTATCAATGGAGAGGTCAAAGTGTGTAGTCCAAACGGTTACTCGTTTAGGATCCTGCGGCACATCCTGAGATCGTTCGACGAGATATACTCCGGGAATCATAGAATGATCGGGTTAGTCAAGGTTGTTATTGGACTTGCCCTATCAGGAGCTCCAGTCCCAGAGGGCATGAATTGGGTATATAAATTGAGGAGAACTCTCATCTTCCAGTGGGCTGACTCTAGAGGCCCTCTTGAAGGGGAGGAATTGGAATACTCTCAGGAGATCACCTGGGATGATGACACGGAGTTTGTCGGACTGCAGATAAGGGTTAGTGCGAGACAATGCCATATCCAAGGTAGGATCTGGTGTATCAACATGAATTCTAGAGCATGTCAATTATGGTCAGACATGTCTCTTCAGACACAAAGGTCGGAGGAGGATAAAGACTCTTCTCTGCTTCTAGAA
>AGQ16840
ATGAACTTTCTACGTAAGATAGTGAAAAACTGTAGGGATGAGGACACTCAAAAACCCTCTCCTGTGTCAGCCCCTCCGGATGACGATGACCTGTGGCTTCCACCCCCTGAATACGTCCCGCTGAAAGAACTCACAAGTAAGAAGAACATGAGGAACTTCTGTATCAATGGAGAGGTGAAAGTGTGTAGCCCGAATGGTTACTCGTTCAGGATCCTGCGGCACATTCTAAGGTCATTCGACGAGATATACTCTGGGAATCATAGGATGATTGGGTTAGTCAAAGTTGTTATTGGATTAGCTTTGTCAGGAGCCCCAGTCCCCGAGGGCATGAACTGGGTATACAAACTGAGGAGAACCCTTATTTTCCAGTGGGCTGATTCCAGGGGCCCTCTTGAGGGGGAGGAGTTGGAATACTCTCAAGAGATAACTTGGGATGATGATACCGAGTTCGTCGGATTGCAAATAAGAGTGAGTGCAAGACAATGTCACATCCAGGGCAGACTCTGGTGTATCAACATGAACTCGAGAGCATGTCAACTATGGTCTGACATGTCTCTTCAGACACAAAGGTCTGAAGAGGACAAAGACTCTTCTCTGCTTCTAGAA
>AFN24267
ATGAACTTTCTGCGCAAGATAGTGAAGAACTGTAGAGATGAGAAAGCTCAGGAGCCCTCTCTCGTGTCAGCTCCCCCAGATGATGATGACTTGTGGTTACCCCCTCCAGAATATGTTCCGCTGAAAGAGCTTACGGGCAAGAGGAACATGAGAAACTTTTGTGTCAATGGAGAAGTCAAGGTGTGTAGTCCGAACGGCTATTCATTTAGGATCCTGCGGCATATTTTGAAATCATTCGACGAGATCTATTCTGGAAATCAAAGAATGATCGGGTTGGTCAAAGTTGTCGTCGGATTGGCGTTGTCAGGAGCCCCAGTTCCTGAGGGCATGAACTGGGTATACAAATTGAGGAGAACTCTTATCTTCCAGTGGGCTGATTCTAGGGGCCCTCTAGAAGGTGAGGAGTTGGAATACTCTCAGGAAATTACCTGGGATGATGATACAGAATTTGTCGGACTGGAAATACGAGTGAGTGCAAGGCAATGCCATATCCAGGGCAGGATTTGGTGTATTAACATGAACTCTCGGGCATGTCAATTGTGGTCTGACATGTCCCTTCAAACACAAAGGTCTGAGGAGGATAAAGATTCTTCAGTGCTTCTGGAA
>AFN24442
ATGAACTTTCTGCGCAAGATAGTGAAGAACTGTAGAGATGAGAAAACTCAGGAGCCCTCTCTCGTGTCAGCTCCCCCAGATGATGATGACTTGTGGTTACCCCCCCCAGAATATGTTCCGCTAAAGGAGCTTACGGGCAAGAGGAACATGAGAAACTTTTGTGTCAATGGAGAAGTCAAGGTGTGTAGTCCAAACGGCTATTCATTTAGGATCCTGCGGCATATTTTGAAATCATTCGACGAGATCTATTCTGGAAATCAAAGAATGATCGGGTTGGTCAAAGTTGTCGTCGGATTGGCGTTGTCAGGAGCCCCAGTTCCTGAGGGCATGAACTGGGTATACAAATTGAGGAGAACTCTTATCTTCCAGTGGGCTGATTCTAGGGGCCCTCTAGAAGGTGAGGAGTTGGAATACTCTCAGGAAATTACCTGGGATGATGATACAGAATTTGTCGGACTGGAAATACGAGTGAGTGCAAGGCAATGCCATATCCAGGGCAGGATTTGGTGTATTAACATGAACTCTCGGGCATGTCAATTGTGGTCTGACATGTCCCTTCAAACACAAAGGTCTGAGGAGGATAAAGATTCTTCAGTGCTTCTGGAA
>AFM52657
ATGAACTTTCTACGCAAGATAGTGAAAAACTGTAGGGATGAGGACACCCAGAAGCCCTCCCCTGTATCGGCTCCTCCCGATGATGATGACCTGTGGCTGCCTCCTCCTGAATATATCCCGTTGAAAGAACTCACAGGCAAGAAAAACATGAGGAACTTCTGTGTCAATGGAGAGGTCAAAGTGTGCAGTCCCAACGGCTACTCATTCAGGATCCTGCGGCACATTCTAAGGTCCTTTGACGAGGTATACTCTGGAAATCATAGAATGATCGGATTAGTTAAGGTTGTTATTGGACTAGCTTTATCAGGAGCTCCAGTCCCTGAGGGCATGAATTGGGTATACAAATTGAGGAGAACCCTCATCTTCCAATGGGCCGACTCTAGGGGTCCTCTCGAGGGGGAGGAATTGGAATACTCTCAAGAGATCACTTGGGATGATGATACTGAGTTTGTCGGATTACAAATAAGAGTGAGTGCAAGACAATGTCATATCCAAGGCAGAGTATGGTGTATCAACATGAATTCTAGAGCTTGTCAACTATGGTCTGACATGTCTCTCCAGACACAAAGGTCGGAGGAAGATAAGGACTCTTCCCTGCTCCTAGAA
>AFN24497
ATGAACTTTCTGCGCAAGATAGTGAAGAACTGTAGAGATGAGAAAACTCAGGAGCCCTCTCTCGTGTCAGCTCCCCCAGATGATGATGACTTGTGGTTACCCCCTCCAGAATATGTTCCGTTGAAGGAGCTTACTGGTAAGAGGAACATGAGAAACTTTTGTGTCAATGGAGAAGTCAAGGTGTGTAGTCCAAACGGCTATTCATTTAGGATCCTGCGACATATTTTGAAATCATTCGACGAGATCTATTCTGGAAATCAAAGAATGATCGGGTTGGTCAAAGTTGTCGTCGGATTGGCGTTGTCAGGAGCCCCAGTTCCTGAGGGCATGAACTGGGTATACAAATTGAGGAGAACTCTTATCTTCCAGTGGGCTGATTCTAGGGGCCCTCTAGAAGGTGAGGAGTTGGAATACTCTCAGGAAATTACCTGGGATGATGATACAGAATTTGTCGGATTGGAAATGCGAGTGAGTGCAAGGCAATGCCATATCCAGGGCAGGATTTGGTGTATTAACATAAACTCTCGGGCATGTCAATTGTGGTCTGACATGTCCCTTCAAACACAAAGGTCTGAGGAGGATAAAGATTCTTCAGTGCTTCTGGAA
>AFN24367
ATGAACTTTCTACGTAAGATAGTGAAAAATTGTAGGGATGAGGACACTCAAAAACCCTCTCCTGCTTCAGCCCCTCCGGATGACGACGACCTGTGGCTCCCACCCCCTGAATACGTCCCGCTAAGAGAACTCACAAGCAAGAAGAACATGAGGAACTTTTGTATCAACGGAGAGGTTAAAGTGTGCAGCCCGAATGGTTACTCGTTCCGGATCTTGCGGCACATTCTGAGATCATTCGACGAGATATACTCTGGGAATCATAGGATGATCGGGTTAGTTAAAGTTGTTGTTGGACTAGCTTTGTCAGGGGCTCCAGTCCCTGAGGGCATGAACTGGGTGTACAAGTTGAGGAGAACTCTTATTTTTCAGTGGGCTGATTCTAGGGGCCCTCTTGAAGGGGAGGAGTTGGAATACTCTCAGGAGATCACTTGGGATGATGATACAGAGTTCGTCGGACTACAAATAAGAGTGAGTGCAAGACAGTGTCATATCCAGGGCAGAATCTGGTGTATCAACATGAACTCGAGAGCATGTCAACTATGGTCTGACATGTCTCTTCAGACACAAAGGTCTGAAGAGGACAAAGACTCCTCTCTGCTTCTAGAA
>AFN24492
ATGAACTTTCTGCGCAAGATAGTGAAGAACTGTAGAGATGAGAAAACTCAGGAGCCCTCTCTCGTGTCAGCTCCCCCAGATGATGATGACTTGTGGTTACCCCCTCCAGAATATGTTCCGTTGAAGGAGCTTACTGGTAAGAGGAACATGAGAAACTTTTGTGTCAATGGAGAAGTCAAGGTGTGTAGTCCAAACGGCTATTCATTTAGGATCCTGCGACATATTTTGAAATCATTCGACGAGATCTATTCTGGAAATCAAAGAATGATCGGGTTGGTCAAAGTTGTCGTCGGATTGGCGTTGTCAGGAGCCCCAGTTCCTGAGGGCATGAACTGGGTATACAAATTGAGGAGAACTCTTATCTTCCAGTGGGCTGATTCTAGGGGCCCTCTAGAAGGTGAGGAGTTGGAATACTCTCAGGAAATTACCTGGGATGATGATACAGAATTTGTCGGATTGGAAATGCGAGTGAGTGCAAGGCAATGCCATATCCAGGGCAGGATTTGGTGTATTAACATAAACTCTCGGGCATGTCAATTGTGGTCTGACATGTCCCTTCAAACACAAAGGTCTGAGGAGGATAAAGATTCTTCAGTGCTTCTGGAA
>AFN24362
ATGAACTTTCTGCGCAAGATAGTGAAGAACTGTAGAGATGAGAAAACTCAGGAGCCCTCTCTCGTGTCAGCTCCCCCAGATGATGATGACTTGTGGTTACCCCCTCCAGAATATGTTCCGCTAAAGGAGCTTACGGGCAAGAGGAACATGAGAAACTTTTGTGTCAATGGAGAAGTCAAGGTGTGTAGTCCAAACGGCTATTCATTTAGGATCCTGCGGCATATTTTGAAATCATTCGACGAGATCTATTCTGGAAATCAAAGAATGATCGGGTTGGTCAAAGTTGTCGTCGGATTGGCGTTGTCAGGAGCCCCAGTTCCTGAGGGCATGAACTGGGTATACAAATTGAGGAGAACTCTTATCTTCCAGTGGGCTGATTCTAGGGGCCCTCTAGAAGGTGAGGAGTTGGAATACTCTCAGGAAATTACCTGGGATGATGATACAGAATTTGTCGGACTGGAAATACGAGTGAGTGCAAGGCAATGCCATATCCAGGGCAGGATTTGGTGTATTAACATGAACTCTCGGGCATGTCAATTGTGGTCTGACATGTCCCTTCAAACACAAAGGTCTGAGGAGGATAAAGATTCTTCAGTGCTTCTGGAA
>ABN11338
ATGAACCTCCTACGTAAGATAGTGAAAAACCGCAGGGACGAGGACACTCAAAAATCCTCTCCCGCGTCAGCCCCTCTGGATGACGATGACTTGTGGCTTCCACCCCCTGAATACGTCCCGCTGAAAGAACTTACAGGCAAGAAGAACATGAGGAACTTTTGTATCAACGGAAGGGTTAAAGTGTGTAGCCCGAATGGTTACTCGTTCAGGATCCTGCGGCACATTCTGAAATCATTCGACGAGATATATTCTGGGAATCATAGGATGATCGGGTTAGTCAAAGTGGTTATTGGACTGGCTTTGTCAGGATCTCCAGTCCCTGAGGGCCTGAACTGGGTATACAAATTGAGGAGAACCTTTATCTTCCAGTGGGCTGATTCCAGGGGCCCTCTTGAAGGGGAGGAGTTGGAATACTCTCAGGAGATCACTTGGGATGATGATACTGAGTTCGTCGGATTGCAAATAAGAGTGATTGCAAAACAGTGTCATATCCAGGGCAGAGTCTGGTGTATCAACATGAACCCGAGAGCATGTCAACTATGGTCTGACATGTCTCTTCAGACACAAAGGTCCGAAGAGGACAAAGATTCCTCTCTGCTTCTAGAA
>AFN24092
ATGAACTTTCTGCGCAAGATAGTGAAGAACTGTAGAGATGAGAAAACTCAGGAGCCCTCTCTCGTGTCAGCTCCCCCAGATGATGATGACTTGTGGTTACCCCCTCCAGAATATGTTCCGCTGAAAGAGCTTACGGGCAAGAGGAACATGAGAAACTTTTGTGTCAATGGAGAAGTCAAGGTGTGTAGTCCGAACGGCTATTCATTTAGGATCCTGCGGCATATTTTGAAATCATTCGACGAGATCTATTCTGGAAATCAAAGAATGATCGGGTTGGTCAAAGTTGTCGTCGGATTGGCGTTGTCAGGAGCCCCAGTTCCTGAGGGCATGAACTGGGTATACAAATTGAGGAGAACTCTTATCTTCCAGTGGGCTGATTCTAGGGGCCCTCTAGAAGGTGAGGAGTTGGAATACTCTCAGGAAATTACCTGGGATGATGATACAGAATTTGTCGGACTGGAAATACGAGTGAGTGCAAGGCAATGCCATATCCAGGGCAGGATTTGGTGTATTAACATGAACTCTCGGGCATGTCAATTGTGGTCTGACATGTCCCTTCAAACACAAAGGTCTGAGGAGGATAAAGATTCTTCAGTGCTTCTGGAA
>AFN24242
ATGAACTTTCTGCGCAAGATAGTGAAGAACTGTAGAGATGAGAAAACTCAGGAGCCCTCTCTCGTGTCAGCTCCCCCAGATGATGATGACTTGTGGTTACCCCCTCCAGAATATGTTCCGCTAAAGGAGCTTACGGGCAAGAGGAACATGAGAAACTTTTGTGTCAATGGAGAAGTCAAGGTGTGTAGTCCAAACGGCTATTCATTTAGGATCCTGCGGCATATTTTGAAATCATTCGACGAGATCTATTCTGGAAATCAAAGAATGATCGGGTTGGTCAAAGTTGTCGTCGGATTGGCGTTGTCAGGAGCCCCAGTTCCTGAGGGCATGAACTGGGTATACAAATTGAGGAGAACTCTTATCTTCCAGTGGGCTGATTCTAGGGGCCCTCTAGAAGGTGAGGAGTTGGAATACTCTCAGGAAATTACCTGGGATGATGATACAGAATTTGTCGGACTGGAAATACGAGTGAGTGCAAGGCAATGCCATATCCAGGGCAGGATTTGGTGTATTAACATGAACTCTCGGGCATGTCAATTGTGGTCTGACATGTCCCTTCAAACACAAAGGTCTGAGGAGGATAAAGATTCTTCAGTGCTTCTGGAA
>ACF94320
ATGAACCTCCTACGTAAGATAGTGAAAAACCGCAGGGACGAGGACACTCAAAAATCCTCTCCCGCGTCAGCCCCTCTGGATGACGATGACTTGTGGCTTCCACCCCCTGAATACGTCCCGCTGAAAGAACTTACAGGCAAGAAGAACATGAGGAACTTTTGTATCAACGGAAGGGTTAAAGTGTGTAGCCCGAATGGTTACTCGTTCAGGATCCTGCGGCACATTCTGAAATCATTCGACGAGATATATTCTGGGAATCATAGGATGATCGGGTTAGTCAAAGTGGTTATTGGACTGGCTTTGTCAGGATCTCCAGTCCCTGAGGGCCTGAACTGGGTATACAAATTGAGGAGAACCTTTATCTTCCAGTGGGCTGATTCCAGGGGCCCTCTTGAAGGGGAGGAGTTGGAATACTCTCAGGAGATCACTTGGGATGATGATACTGAGTTCGTCGGATTGCAAATAAGAGTGATTGCAAAACAGTGTCATATCCAGGGCAGAGTCTGGTGTATCAACATGAACCCGAGAGCATGTCAACTATGGTCTGACATGTCTCTTCAGACACAAAGGTCCGAAGAGGACAAAGATTCCTCTCTGCTTCTAGAA
>AFN24247
ATGAACTTTCTGCGCAAGATAGTGAAGAACTGTAGAGATGAGAAAACTCAGGAGCCCTCTCTCGTGTCAGCTCCCCCAGATGATGATGACTTGTGGTTACCCCCTCCAGAATATGTTCCGTTGAAGGAGCTTACGGGCAAGAGGAACATGAGAAACTTTTGTGTCAATGGAGAAGTCAAGGTGTGTAGTCCAAACGGCTATTCATTTAGGATCCTGCGACATATTTTGAAATCATTCGACGAGATCTATTCTGGAAATCAAAGAATGATCGGGTTGGTCAAGGTTGTCGTCGGATTGGCGTTGTCAGGAGCCCCAGTTCCTGAGGGCATGAACTGGGTATACAAATTGAGGAGAACTCTTATCTTCCAGTGGGCTGATTCTAGGGGCCCTCTAGAAGGTGAGGAGTTGGAATACTCTCAGGAAATTACCTGGGATGATGATACAGAATTTGTCGGATTGGAAATGCGAGTGAGTGCAAGGCAATGCCATATCCAGGGCAGGATTTGGTGTATTAACATGAACTCTCGGGCATGTCAATTGTGGTCTGACATGTCCCTTCAAACACAAAGGTCTGAGGAGGACAAAGATTCTTCAGTGCTTCTGGAA
>AFN24097
ATGAACTTTCTGCGCAAGATAGTGAAGAACTGTAGAGATGAGAAAACTCAGGAGCCCTCTCTCGTGTCAGCTCCCCCAGATGATGATGACTTGTGGTTACCCCCTCCAGAATATGTTCCGTTGAAGGAGCTTACTGGTAAGAGGAACATGAGAAACTTTTGTGTCAATGGAGAAGTCAAGGTGTGTAGTCCAAACGGCTATTCATTTAGGATCCTGCGACATATTTTGAAATCATTCGACGAGATCTATTCTGGAAATCAAAGAATGATCGGGTTGGTCAAAGTTGTCGTCGGATTGGCGTTGTCAGGAGCCCCAGTTCCTGAGGGCATGAACTGGGTATACAAATTGAGGAGAACTCTTATCTTCCAGTGGGCTGATTCTAGGGGCCCTCTAGAAGGTGAGGAGTTGGAATACTCTCAGGAAATTACCTGGGATGATGATACAGAATTTGTCGGATTGGAAATGCGAGTGAGTGCAAGGCAATGCCATATCCAGGGCAGGATTTGGTGTATTAACATGAACTCTCGGGCATGTCAATTGTGGTCTGACATGTCCCTTCAAACACAAAGGTCTGAGGAGGATAAAGATTCTTCAGTGCTTCTGGAA
>BAA96804
ATGAACATTCTGCGTAAGATAGTGAAAAACTGTAAGGATGAGGACACTCAAAAACCCTCTCCTGCGTCAGCCCCTCCTGATGACGACGACCTGTGGCTTCCACCCCCTGAATACGTCCCGCTGAAAGAATTCACAAGCAAGAAGAACATGAGGAACTTCTGTATCAACGGAGAGGTGAAAGTGTGTAGCCCGAACGGTTACTCTTTCAGGATCCTGCGGCACATTCTGAGATCATTCGACGAGATATACTCTGGGAATCATAGGATGATTGGGTTAGTCAAAGTCGTTATCGGACTAGCTTTGTCAGGAGCTCCAGTCCCTGAGGGAATGAACTGGGTATACAAACTGAGGAGAACCCTCATCTTCCAGTGGGCTGATTCCAGGGGCCCTCTTGAAGGGGAAGAACTGGAACACTCTCAGGAGATCACTTGGGATGACGATACTGAGTTTGTTGGACTGCAAATAAGGGTGAGTGCAAGACAATGTCATATCCAAGGCAGAATCTGGTGTATCAACACGAACTCGAGAGCATGTCAACTATGGTCTGACATGTCTCTTAAGACACAAATGTCTGAAGAGGACAAAGACTCCTCTCTTCTTCTAGAA
>AFN24302
ATGAACTTCCTACGCAAAATAGTGAAAAATTGCAGAGATGAGGACACCAATAAGCCCTCTCTCGTATCGGCCCCTCCAGATGACGATGATTTATGGTTGCCCCCTCCAGAATATGTCCCCTTGAAGGAGCTCACAGGAAAGAAAAACATGAGAAACTTCTGCATTAACGGGGAAGTCAAAATATGCAGTCCAAATGGATATTCTTTTAGGATCTTGCGCCATATTTTGAGATCATTCGATGAGATCTATTCTGGAAATCAAAGAATGATCGGATTGGTTAAAGTTGTTGTTGGACTGGCCTTGTCGGGAGCCCCAGTCCCCGAGGGTATGAACTGGGTTTATAAATTGAGAAGAACTCTTATCTTCCAGTGGGCCGAATCAAGGGGCCCCCTAGAAGGGGAGGAGTTGGAATACTCTCAAGAGATTACATGGGATGATGATACAGAGTTCGTTGGGCTGCAAATGCGGGTAAGTGCAAGGCAATGTCACATCCAGGGCAGGATCTGGTGTATTAACATGAACTCTAGGGCATGTCAACTGTGGTCTGACATGTCCCTTCAAACACAGAGGTCTGATGAGGATAAAGACTCTTCCGTGCTTTTGGAG
>AFN24412
ATGAACTTTCTGCGCAAGATAGTGAAGAACTGTAGAGATGAGAAAACTCAGGAGCCCTCTCTCGTGTCAGCTCCCCCAGATGATGATGACTTGTGGTTACCCCCTCCAGAATATGTTCCGTTGAAGGAGCTTACTGGTAAGAGGAACATGAGAAACTTTTGTGTCAATGGAGAAGTCAAGGTGTGTAGTCCAAACGGCTATTCATTTAGGATCCTGCGACATATTTTGAAATCATTCGACGAGATCTATTCTGGAAATCAAAGAATGATCGGGTTGGTCAAAGTTGTCGTCGGATTGGCGTTGTCAGGAGCCCCAGTTCCTGAGGGCATGAACTGGGTATACAAATTGAGGAGAACTCTTATCTTCCAGTGGGCTGATTCTAGGGGCCCTCTAGAAGGTGAGGAGTTGGAATACTCTCAGGAAATTACCTGGGATGATGATACAGAATTTGTCGGATTGGAAATGCGAGTGAGTGCAAGGCAATGCCATATCCAGGGCAGGATTTGGTGTATTAACATAAACTCTCGGGCATGTCAATTGTGGTCTGACATGTCCCTTCAAACACAAAGGTCTGAGGAGGATAAAGATTCTTCAGTGCTTCTGGAA
>AGQ16835
ATGAACTTTCTACGTAAGATAGTGAAAAACTGTAGGGATGAGGACACTCAAAAACCCTCTCCTGTGTCAGCCCCTCCGGATGACGATGACCTGTGGCTTCCACCCCCTGAATACGTCCCGCTGAAAGAACTCACAAGCAAGAAGAACATGAGGAACTTCTGTATCAACGGAGAGGTGAAAGTGTGTAGCCCGAATGGTTACTCGTTCAGGATCCTGCGGCACATTCTGAGATCATTTGACGAGATATACTCTGGGAATCATAGGATGATTGGGTTAGTCAAAGTTGTTATTGGACTAGCTTTGTCAGGAGCTCCAGTCCCTGAGGGCATGAACTGGGTATACAAACTGAGGAGAACCCTTATCTTCCAGTGGGCTGATTCTAGGGGCCCTCTTGAAGGGGAGGAGTTGGAATACTCTCAGGAGATCACTTGGGATGATGATACTGAGTTCGTTGGATTGCAGATAAGAGTGAGTGCAAGACAATGTCATATCCAAGGTAGAATCTGGTGTATCAACATGAACTCGAGGGCATGTCAACTATGGTCTGACATGTCTCTTCAGACACAAAGGTCTGAAGAGGACAAAGACTCCTCTCTGCTTCTAGAA
>AFJ97042
ATGAACTTTCTACGCAAAATAGTGAAAAACTGCAGGGATGAGGACACCCATAAGCCCTTCTCCGCATCGGCTCCTCCAGATGATGATGACCTATGGCTGCCCCCTCCTGAATATGTTCCGTTGAAAGAACTCACAGGCAAGAAAAACATGAGGAACTTTTGTATCAACGGAGAGGTCAAGGTGTGCAGTCCGAACGGCTATTCGTTCAGGATCTTGCGGCACATTCTAAGATCATTTGATGAGATATATTCTGGAAATCACAGGATGATCGGATTAGTCAAGGTCGTTATTGGACTGGCTTTATCAGGGGCTCCAGTCCCTGAAGGCATGAACTGGGTATACAAGTTGAGGAGGACTCTTATCTTCCAATGGGCTGATTCCAGGGGCCCTCTTGAGGGGGAGGAGTTGGAATACTCTCAAGAAATCACCTGGGATGACGATACTGAGTTTGTTGGATTGCAAATAAGAGTGAGCGCAAGACAGTGTCATATTCAGGGCAGGATCTGGTGTATCAACATGAATTCTAGAGCATGTCAATTGTGGTCTGACATGTCTCTTCAGACACAAAGGTCTGAGGAGGACAAGGACTCTTCTCTGCTTCTAGAA
>AGF84752
ATGAACTTTCTACGTAAAATAGTGAAAAACTGCAGGGATGAGGACACTCATAAGCCCTTCTCCGCATCGGCTCCTCCAGATGATGATGACCTATGGCTGCCCCCTCCTGAATATGTTCCGTTGAAAGAACTCACGGGCAAGAAAAACATGAGGAACTTTTGTATCAACGGAGAGGTCAAGGTGTGCAGTCCGAACGGCTATTCGTTCAGGATCTTGTGGCACATTCTAAGATCATTTGATGAGATATATTCTGGAAATCACAGAATGATCGGATTAGTCAAGGTCGTTATTGGACTGGCTTTATCAGGGGCTCCAGTCCCTGAAGGCATGAACTGGGTATACAAGTTGAGGAGGACTCTTATCTTCCAATGGGCTGATTCCAGGGGCCCTCTTGAGGGGGAGGAGTTGGAATACTCTCAAGAAATCACCTGGGATGATGATACTGAGTTTGTCGGATTGCAAATAAGAGTAAGCGCAAGACAGTGTCATATTCAGGGCAGGATCTGGTGTATCAACATGAATTCTAGAGCATGTCAATTGTGGTCTGACATGTCTCTTCAGACACAAAGGTCTGAGGAAGACAAGGACTCTTCTCTGCTTTTAGAA
>AGQ16830
ATGAACTTTTTACGTAAGATAGTGAAAAACTGTAGGGATGAGGACACTCAAAAACCCTCTCCTGTGTCAGCCCCTCCAGATGACGATGACCTGTGGCTTCCACCCCCTGAATATGTCCCGCTGAAAGAACTCACAAGCAAGAAGAACATGAGGAACTTCTGTATCAACGGAGAGGTTAAAGTGTGCAGCCCGAATGGTTACTCATTCAGGATCTTGAGACACATTCTGAGATCATTCGACGAGATATACTCTGGGAATCATAGAATGATTGGATTAGTCAAAGTTGTTATTGGGCTAGCTTTGTCAGGAGCTCCAGTTCCTGAGGGCATGAACTGGGTATACAAACTGAGGAGAACTCTTATCTTCCAGTGGGCTGATTCCAGGGGCCCTCTAGAAGGGGAGGAGTTGGAATACTCTCAGGAGATCACTTGGGATGATGATACCGAGTTCGTCGGGTTGCAAATAAGAGTGAGTGCAAGACAATGTCATATCCAGGGCAGGATCTGGTGTATCAACATGAACTCGAGAGCATGTCAACTATGGTCCGACATGTCTCTCCAGACACAAAGGTCCGAAGAGGACAAAGACTCTTCTCTGCTTCTAGAA
>AFN24392
ATGAACTTTCTGCGCAAGATAGTGAAGAACTGTAGAGATGAGAACACTCAGAAGTCCTCTCTCGTGTCAGCTCCCCCAGATGATGATGATTTGTGGTTACCCCCTCCAGAATATGTTCCGTTGAAGGAGCTTACAGGCAAGAAAAACATGAGAAATTTCTGTGTCAATGGAGAAGTCAAGGTGTGTAGTCCAAACGGCTATTCATTTAGGATCCTGCGGCACATTTTGAAATCATTCGACGAGATATATTCTGGAAATCAGAGAATGATCGGGTTGGTCAAAGTTGTCGTCGGACTGGCGCTGTCAGGAGCCCCAGTCCCTGAGGGCATGAACTGGGTATACAAATTGAGGAGAACTCTTATCTTCCAGTGGGCTGATTCTAGGGGCCCTCTAGAAGGGGAGGAGTTGGAATACTCTCAGGAAATTACCTGGGATGATGATGCAGAATTTGTCGGATTGGAAATACGAGTGAGTGCAAGACAATGCCATATCCAGGGCAGGATTTGGTGTATTAATATGAACTCTCGGGCATGTCAACTGTGGTCTGACATGTCCCTTCAAACACAAAGGTCTGAGGAGGATAAAGATTCTTCAGTGCTTCTGGAA
>AAZ07893
ATGAACGTTCTACGCAAGATAGTGAAAAAATGTAGGGATGAGGACACTCAAAAGCCCTCTCCTGTGTCAGCCCCTCCGGATGACGATGACCTGTGGCTTCCACCTCCTGAATATGTCCCGCTGAAAGAACTCACAAGCAAGAAGAACATGAGGAACTTTTGTGTCAACGGGGATGTTAAAGCGTGTAGCCCAAATGGTTACTCATTCAGGATTTTGCGGCACATTCTGAGATCATTCAACGAGATATACTCTGGGAATCATAGGATGATTGGGTTAGTCAAAGTTGTTGTTGGACTAGCTTTATCAGGAGCTCCAGTACCTGAGGGCATGAACTGGGTATACAAATTGAGGAGAACCCTTATATTCCAGTGGGCTGATTCCAGGGGCCCTCTTGAAGGGGAGGAGTTAGAATACTCTCAAGAGATCACTTGGGATGATGATACTGAATTCGTCGGATTGCAAATAAGAGTGAGCGCAAGACAATGTCATATTCAAGGCAGGATCTGGTGTATCAACACGAACTCGAGGGCATGTCAACTATGGTCTGACATGTCTCTTCAGACACAAAGGTCTGAAGAGGACAAAGACTCTTCTCTGCTTCTAGAA
>AFN24397
ATGAACTTTCTGCGCAAGATAGTGAAGAACTGTAGAGATGAGAAAACTCAGGAGCCCTCTCTCGTGTCAGCTCCCCCAGATGATGATGACTTGTGGTTACCCCCTCCAGAATATGTTCCGTTGAAGGAGCTTACTGGCAAGAGGAACATGAGAAACTTTTGTGTCAATGGAGAAGTCAAGGTGTGTAGTCCAAACGGCTATTCATTTAGGATCCTGCGACATATTTTGAAATCATTCGACGAGATCTATTCTGGAAATCAAAGAATGATCGGGTTGGTCAAAGTTGTCGTCGGATTGGCGTTGTCAGGAGCCCCAGTTCCTGAGGGCATGAACTGGGTATACAAATTGAGGAGAACTCTTATCTTCCAGTGGGCTGATTCTAGGGGCCCTCTAGAAGGTGAGGAGTTGGAATACTCTCAGGAAATTACCTGGGATGATGATACAGAATTTGTCGGATTGGAAATGCGAGTGAGTGCAAGGCAATGCCATATCCAGGGCAGGATTTGGTGTATTAACATGAACTCTCGGGCATGTCAATTGTGGTCTGACATGTCCCTTCAAACACAAAGGTCTGAGGAGGATAAAGATTCTTCAGTGCTTCTGGAA
>AFE86164
ATGAACTTTCTACGTAAAATAGTGAAAAACTGCAGGGATGAGGACACTCATAAGCCCTTCTCCGCATCGGCTCCTCCAGATGATGATGACCTATGGCTGCCCCCTCCTGAATATGTTCCGTTGAAAGAACTCACGGGCAAGAAAAACATGAGGAACTTTTGTATCAACGGAGAGGTCAAGGTGTGCAGTCCGAACGGCTATTCGTTCAGGATCTTGCGGCACATTCTAAGATCATTTGATGAGATATATTCTGGAAATCACAGAATGATCGGATTAGTCAAGGTCGTTATTGGACTGGCTTTATCAGGGGCTCCAGTCCCTGAAGGCATGAACTGGGTATACAAGTTGAGGAGGACTCTTATCTTCCAATGGGCTGATTCTAGGGGCCCTCTTGAGGGGGAGGAGTTGGAATACTCTCAAGAAATCACCTGGGATGACGATACTGAGTTTGTCGGATTGCAAACAAGAGTGAGCGCAAGACAGTGTCATATTCAGGGCAGGATCTGGTGTATCAACATGAATTCTAGAGCATGTCAATTGTGGTCTGACATGTCTCTTCAGACACAAAGGTCTGAGGAAGACAAGGACTCTTCTCTGCTTCTAGAA
>ABW97206
ATGAACTTTCTACGTAAGATAGTGAAAAATTGCAGGGATGAGGACACTCAAAAACCCTCTCCCGTGTCAGCCCCTCTGGATGACGATGACTTGTGGCTTCCACCCCCTGAATACGTCCCGCTGAAAGAACTTACAAGCAAGAAGAACATGAGGAACTTTTGTATCAACGGAGGGGTTAAAGTGTGTAGCCCGAATGGTTACTCGTTCAGGATCCTGCGGCACATTCTGAAATCATTCGACGAGATATATTCTGGGAATCATAGGATGATCGGGTTAGTCAAAGTAGTTATTGGACTGGCTTTGTCAGGATCTCCAGTCCCTGAGGGCATGAACTGGGTATACAAATTGAGGAGAACCTTTATCTTCCAGTGGGCTGATTCCAGGGGCCCTCTTGAAGGGGAGGAGTTGGAATACTCTCAGGAGATCACTTGGGATGATGATACTGAGTTCGTCGGATTGCAAATAAGAGTGATTGCAAAACAGTGTCATATCCAGGGCAGAATCTGGTGTATCAACATGAACCCGAGAGCATGTCAACTATGGTCTGACATGTCTCTTCGGACACAAAGGTCCGAAGAGGACAAAGATTCCTCTCTGCTTCTAGAA
>AFN24482
ATGAACTTTCTGCGCAAGATAGTGAAGAACTGTAGAGATGAGAAAACTCAGGAGCCCTCTCTCGTGTCAGCTCCCCCAGATGATGATGACTTGTGGTTACCCCCTCCAGAATATGTTCCGCTAAAGGAGCTTACGGGCAAGAGGAACATGAGAAACTTTTGTGTCAATGGAGAAGTCAAGGTGTGTAGTCCAAACGGCTATTCATTTAGGATCCTGCGGCATATTTTGAAATCATTCGACGAGATCTATTCTGGAAATCAAAGAATGATCGGGTTGGTCAAAGTTGTCGTCGGATTGGCGTTGTCAGGAGCCCCAGTTCCTGAGGGCATGAACTGGGTATACAAATTGAGGAGAACTCTTATCTTCCAGTGGGCTGATTCTAGGGGCCCTCTAGAAGGTGAGGAGTTGGAATACTCTCAGGAAATTACCTGGGATGATGATACAGAATTTGTCGGACTGGAAATACGAGTGAGTGCAAGGCAATGCCATATCCAGGGCAGGATTTGGTGTATTAACATGAACTCTCGGGCATGTCAATTGTGGTCTGACATGTCCCTTCAAACACAAAGGTCTGAGGAGGATAAAGATTCTTCAGTGCTTCTGGAA
>AFN24487
ATGAACTTTCTGCGCAAGATAGTGAAGAACTGTAGAGATGAGAAAACTCAGGAGCCCTCTCTCGTGTCAGCTCCCCCAGATGATGATGACTTGTGGCTACCCCCTCCAGAATATGTTCCGTTGAAGGAGCTGACGGGCAAGAGGAACATGAGAAACTTTTGTGTCAATGGAGAAGTCAAGGTGTGTAGTCCAAACGGCTATTCATTTAGGATCCTGCGGCATATTTTGAAATCATTCGACGAGATCTATTCTGGAAATCAAAGAATGATCGGGTTGGTCAAAGTTGTCGTCGGATTGGCGTTGTCAGGAGCCCCAGTTCCTGAGGGCATGAACTGGGTATACAAATTGAGGAGAACTCTTATCTTCCAGTGGGCTGATTCTAGGGGCCCTCTAGAAGGTGAGGAGTTGGAATACTCTCAGGAGATTACCTGGGATGATGATACAGAATTTGTCGGATTGGAAATGCGAGTGAGTGCAAGGCAATGCCATATCCAGGGCAGGATTTGGTGTATTAACATGAACTCTCGGGCATGTCAATTGTGGTCTGACATGTCCCTTCGAACACAAAGGTCTGAGGAGGATAAAGATTCTTCAGTGCTTCTGGAA
>AFN24377
ATGAACTTTCTGCGCAAGATAGTGAAGAACTGTAGAGATGAGAAAACTCAGGAGCCCTCTCTCGTGTCAGCTCCCCCAGATGATGATGACTTGTGGTTACCCCCTCCAGAATATGTTCCGCTAAAGGAGCTTACGGGCAAGAGGAACATGAGAAACTTTTGTGTCAATGGAGAAGTCAAGGTGTGTAGTCCAAACGGCTATTCATTTAGGATCCTGCGGCATATTTTGAAATCATTCGACGAGATCTATTCTGGAAATCAAAGAATGATCGGGTTGGTCAAAGTTGTCGTCGGATTGGCGTTGTCAGGAGCCCCAGTTCCTGAGGGCATGAACTGGGTATACAAATTGAGGAGAACTCTTATCTTCCAGTGGGCTGATTCTAGGGGCCCTCTAGAAGGTGAGGAGTTGGAATACTCTCAGGAAATTACCTGGGATGATGATACAGAATTTGTCGGACTGGAAATACGAGTGAGTGCAAGGCAATGCCATATCCAGGGCAGGATTTGGTGTATTAACATGAACTCTCGGGCATGTCAATTGTGGTCTGACATGTCCCTTCAAACACAAAGGTCTGAGGAGGATAAAGATTCTTCAGTGCTTCTGGAA
>AFN24167
ATGAACTTTCTGCGTAAGATAGTGAAGAACTGTAGGGATGAGGACACTCAGAAGCCCTCTCTCGTGTCAGCTCCTCCCGATGATGATGATTTATGGTTGCCCCCTCCTGAGTATATTCCATTGAAAGAGCTCACGGGCAAGAAAAACATGAGAAATTTTTGCATCAACGGGGAAGTCAAGGTGTGTAGTCCAAACGGCTATTCTTTTAGAATCCTACGACACATTTTGAAATCATTCGATGAGATCTATTCTGGAAATCAAAGAATGATTGGGCTGGTAAAAGTTGTTATAGGATTGGCGTTGTCAGGAGCCCCAGTCCCTGAGGGCATGAACTGGGTTTACAAATTGAGGAGAACTCTTATCTTCCAATGGGCTGAATCTAGAGGCCCTCTTGAAGGGGAGGAGTTAGAATACTCTCAGGAAATCACCTGGGATGATGACACTGAATTTGTTGGGTTGGAAATACGAGTGAGTGCAAGACAATGCCACATCCAAGGCCGGATCTGGTGTATTAACATGAACTCTAGGGCATGTCAGTTGTGGTCTGACATGTCCCTTAAAACACAAAGGTCCGAAGAGGATAAAGATTCTTCAATGCTTCTAGAA
>AFN24162
ATGAACTTTCTGCGCAAGATAGTAAAGAACTGTAGAGATGAGGACACTCAGAAGCCCTCTCTCGTGTCAGCTCCTCCTGATGATGATGATTTGTGGTTACCCCCTCCTGAGTATATTCCATTGAAGGAGCTCACGGGCAAGAAAAATATGAGGAATTTTTGCATCAACGGAGAAGTCAAGGTGTGTAGTCCAAACGGCTATTCATTTAGAATCCTAAGACACATTTTGAAATCATTCGATGAGATCTATTCCGGGAATCAAAGAATGATTGGGCTGGTCAAGGTTGTCATTGGATTGGCGTTGTCAGGAGCCCCAGTCCCTGAAGGCATGAACTGGGTGTACAAACTGAGGAGAACTCTTATCTTCCAGTGGGCTGAATCTAGAGGCCCTCTTGAGGGGGAGGAGTTAGAATACTCTCAAGAGATCACCTGGGATGATGACACAGAATTTGTTGGGTTGGAAATACGAGTGAGTGCAAGACAATGCCACATCCAGGGCAGGATTTGGTGTATCAACATGAACTCTAGGGCATGTCAGTTGTGGTCTGACATGTCCCTAAAAACACAAAGGTCTGAAGAGGATAAAGATTCTTCAATGCTTCTAGAA
>AFN24372
ATGAATTTCCTACGCAAGATAGTGAAGAACTGCAGAGATGAGGACAATCAGAAGCCTCCTCTCGTGTCTGCTCCCCCAGATGATGATGATCTGTGGCTGCCCCCTCCGGAATATGTCCCATTGAGGGAGCACACCGGGAAGAAGAACATGAGAAATTTTTGCATCAATGGGGAAGTCAGGGTATGTAGTCCAAATGGATATTCTTTTAGGATTTTACGTCACATATTAAAATCATTTGATGAGATATATTCTGGGAATCAAAGAATGGTCGGGTTAGTCAAAGTTGTCGTTGGACTGGCCTTGTCTGGAGCCCCGGTCCCAGAGGGCATGAATTGGGTCTATAAATTGAGAAGAACTCTTATCTTCCAGTGGGCCGATTCTAGGGGCCCCTTGGAGGGGGAGGAATTAGAGTACTCCCAGGAGATCACATGGGATGATGATACCGAATTTGTCGGGTTACAAGTACGGGTGAGTGCAAAACAATGCCACATTCAAGGTAGGATTTGGTGCATCAATATGAACTCTAGGGCATGTCAATTGTGGTCTGATATGTCCCTCAAAACACAGAGATCTGAGGAGGACAAAGACTCTTCTGTCCTTCTCGAA
>ACR39381
ATGAACTTTCTACGCAAGATAGTGAAAAACTGTAGGGATGAGGACACCCAGAAGCCCCCCCCTGTATCGGCTCCTCCAGATGATGATGACTTGTGGCTGCCCCCTCCTGAATATGTCCCGCTGAAAGAACTCACGGGCAAGAAGAACATGAGGAACTTCTGCATCAATGGTGAGGTCAAGGTGTGCAGTCCAAACGGCTATTCATTCAGGATCTTACGGCATATTCTAAGATCATTTGATGAGATATATTCTGGAAATCACAGAATGATTGGATTAGTCAAGGTAGTCATTGGGCTTGCTTTATCAGGGGCTCCGGTCCCTGAGGGCATGAACTGGGTGTACAAATTGAGGAGAACTCTTATCTTCCAATGGGCTGATTCTAGAGGTCCCCTCGAGGGGGAGGAGTTAGAGTACTCTCAAGAGATCACCTGGGATGACGATACTGAGTTTGTCGGATTGCAGATAAGAGTGAGTGCAAGACAATGTCATATCCAGGGTAGGGTATGGTGTATCAACATGAATTCTAGAACATGTCAACTATGGTCTGACATGTCTCTTCAGACACAAAGGTCGGAGGAGGACAAGGACTCTTCCCTGCTCCTAGAA
>AFN24277
ATGAACTTCCTGCGCAAGATAGTGAAGACCTGTAGAGATGAGGACACCCAAAAACCCCCTCTCGTGTCGGCTCCTCCAGATGATGATGACCTGTGGTTACCCCCTCCTGAGTATGTTCCGCTGAAGGAACTCACGGGCAAGAAAAATATGAGAAACTTTTGCGTGAACGGAGAAGTCAAGGTATGCGGTCCAAACGGTTATTCGTTTAGGACCTTGCGGCATATTTTGAGATCATTCGACGAGATCTATTCTGGGAATCAGAGAATGATCGGGCTGGTCAAAGTTGTCGTTGGATTGGCGTTGTCAGGAGCCCCAGTCCCGGAGGGTATGAACTGGGTATACAAGTTGAGGAGAACCCTTATCTTCCAGTGGGCTGAATCTAGGGGCCCTCTTGAAGGGGAGGAGTTAGAATACTCCCAGGAGATCACCTGGGATGATGATACAGAGTTTGTCGGATTGGAGATACGAGTGAGTGCTAGACAATGTCATATCCAGGGAAGGATTTGGTGTATCAACATGAACTCTCGGGCATGTCAATTTTGGTCAGACATGTCTCTTCAAACACAAAGGTCAGAGGAGGATAAAGATTCTTCAGTGCTTCTGGAA
>AFN24087
ATGAACTTTCTGCGCAAGATAGTGAAGACCTGCAGAGATGAGGACTCCCAGAAGCCCCCTCTCGTGTCGGCTCCTCCAGATGATGATGACCTGTGGTTACCCCCTCCGGAGTATATTCCGCTGAAGGATATCACGGGCAAGAAAAACATGAGAAACTTTTGCGTTAACGGAGAAGTCAAGGTGTGCGGTCCAAACGGTTATTCGTTTAGGACTCTACGGCATATCTTGAGATCTTTCGACGAGATCTATTCTGGGAATCAGAGAATGATCGGGTTGGTTAAAGTTGTCGTTGGATTGGCGTTGTCAGGAGCCCCAATCCCGGAGGGTATGAACTGGGTATACAAGTTGAGGAGAACACTTATCTTCCAATGGGCTGATTCTAGGGGCCCTCTTGAAGGAGAGGAGTTGGAATACTCCCAGGAGATTACCTGGGATGATGACACAGAGTTTGTCGGATTGGAAATACGAGTGAGTGCTAGACAATGTCATATCCAGGGAAGGATCTGGTGTATTAACATGAACTCTCGGGCATGTCAATTTTGGTCCGACATGTCTCTTCAAACACAAAGGTCGGAAGAGGATAAAGATTCTTCAGTGCTTCTGGAA
>AFN24272
ATGAACTTTCTGCGCAAGATAGTGAAGAACTGTAGAGATGAGAAAACTCAGGAGCCCTCTCTCGTGTCAGCTCCCCCAGATGATGATGACTTGTGGTTACCCCCTCCAGAATATGTTCCGTTGAAGGAGCTGACGGGCAAGAGGAACATGAGAAACTTTTGTGTCAATGGAGAAGTCAAGGTGTGTAGTCCAAACGGCTATTCATTTAGGATCCTGCGGCATATTTTGAAATCATTCGACGAGATCTATTCTGGAAATCAAAGAATGATCGGGTTGGTCAAAGTTGTCGTCGGATTGGCGTTGTCAGGAGCCCCAGTTCCTGAGGGCATGAACTGGGTATACAAATTGAGGAGAACTCTTATCTTCCAGTGGGCTGATTCTAGGGGCCCTCTAGAAGGTGAGGAGTTGGAATACTCTCAGGAGATTACCTGGGATGATGATACAGAATTTGTCGGATTGGAAATGCGAGTGAGTGCAAGGCAATGCCATATCCAGGGCAGGATTTGGTGTATTAACATGAACTCTCGGGCATGTCAATTGTGGTCTGACATGTCCCTTCGAACACAAAGGTCTGAGGAGGATAAAGATTCTTCAGTGCTTCTGGAA
>AFR56626
ATGAACTTTCTACGTAAGATAGTGAAAAATTGCAGGGACGAGGACACTCAAAAACCCTCTCCCGTGTCAGCCCCTCTGGATGACGATGACTTGTGGCTTCCACCCCCTGAATACGTCCCGCTAAAAGAACTTACAAGCAAGAAGAACAGGAGGAACTTTTGTATCAACGGAGGGGTTAAAGTGTGTAGCCCGAATGGTTACTCGTTCGGGATCCTGCGGCACATTCTGAGATCATTCGACGAGATATATTCTGGGAATCATAGGATGATCGGGTTAGTCAAAGTAGTTATTGGACTGGCTTTGTCAGGAGCTCCAGTCCCTGAGGGCATGAACTGGGTATACAAGTTGAGGAGAACCCTTATCTTCCAGTGGGCTGATTCCAGGGGCCCTCTTGAAGGGGAGGAGTTGGAATACTCTCAGGAGATCACTTGGGATGATGATACTGAGTTCGTCGGATTGCAAATAAGAGTGAGTGCAAAACAGTGTCATATCCGGGGCAGAATCTGGTGTATCAACATGAACTCGAGAGCAGGTCAACTATGGTCTGACATGTCTCTTCAGACACAAAGGTCCGAAGAGGACAAAGATTCCTCTCTGCTTCTAGAA
>AFN24082
ATGAACTTTCTACGTAAAATAGTGAAAAACTGTAGGGATGAGGACACTCGAAAACCCTCTCATGTGTCAGCCCCTCCGGATGACGACGATCTGTGGCTTCCACCCCCTGAATACGTCCCGCTGAAAGAACTCACAAGCAAGAAGAACATGAGGAACTTTTGTATCAACGGAGAGGTTAGAGTGTGTAGCCCGAATGGTTACTCGTTCAAGATTCTGCGGCACATTCTAAGATCCTTCGACGAGATATACTCTGGAAATCATAGGATGATTGGACTGGTCAAGGTTGTTATTGGATTAGCTTTGTCAGGAGCTCCAGTCCCTGAGGGCATGAACTGGGTGTACAAGTTGAGGAGAACCCTTATCTTCCAGTGGGCTGATTCTAGGGGCCCTCTTGAAGGGGAAGAGTTGGAATACTCTCAGGAGATCACTTGGGATGATGATGCTGAAATTGTCGGGTTGCAAATAAGAGTGAGTGCAAGACAATGTCATATCCAGGGCAGGATCTGGTGTATCAACATGAACTCGAGGGCATGTCAACTATGGTCTGACATGTCTCTTCAGACACAAAGGTCTGAAGAAGACAAAGACTCCTCTCTGCTTCTAGAA
>AFV09261
ATGAACTTTCTCCGTAAGATAGTGAAAAACTGTAGGGATGAGGACACTCAAAAACCCTCTCCTGTGTCAGCCCCTCCGGATGACGATGACCTGTGGCTTCCACCCCCCGAATACGTCCCGCTGAAAGAACTCACAAGTAAGAAGAACTTGAGGAACTTCTGTATCAATGGAGAGGTGAAAGTGTGTAGCCCGAACGGTTACTCGTTCAGGATCCTGCGGCACATTCTAAGATCATTCGACGAGATATACTCTGGAAATCATAGGATGATTGGGTTAGTCAAAGTTGTTGTTGGGTTAGCTTTGTCAGGAGCTCCAGTCCCTGAGGGCATGAATTGGGTATACAAACTGAGGAGAACCCTTATCTTCCAATGGGCTGATTCCAGGGGCCCTCTTGAGGGGGAGGAGTTGGAATACTCTCAGGAGATAACTTGGGATGATGATACTGAGTTTGTCGGATTGCAAATAAGAGTGAGTGCAAGACAATGTCATATTCAGGGCAGACTCTGGTGTATCAACATGAACTCGCGAGCATGTCAACTATGGTCTGACATGTCTCTTCGGACACAAAGGTCTGACGAGGACAAAGACTCTTCTCTGCTTCTAGAA
>AFN24402
ATGAACTTTCTACGTAAGATAGTGAAAAACTGTAGGGATGAGGACACTCAAAAGCCCTCTCCTGTGTCAGCCCCTCCGGATGACGATGACCTGTGGCTTCCACCTCCCGAGTACGTCCCACTAAAAGAACTCACAAGCAAGAAGAACATGAGGAACTTTTGTATCAACGGGGAGATTAAAGTGTGTAGCCCGAATGGTTACTCATTTAGGATCCTGCGGCACATTCTGAGATCATTTGACGAGATATACTCTGGGAATCATAGGATGATTGGGTTGGTCAAAGTTGTTGTTGGACTAGCTTTATCAGGAGCTCCAATCCCTGAGGGCATGAACTGGGTATACAAATTGAGAAGAACCCTTATCTTCCAGTGGGCTGATTCTAGGGGCCCTCTTGAAGGGGAGGAGTTGGAATACTCTCAAGAGATCACCTGGGACGATGATACTGAATTCGTCGGATTGCAAATAAGAGTGAGCGCAAGACAATGTCATATTCAAGGCAGGATCTGGTGCATCAACATGAACTCGAGGGCATGTCAACTATGGTCTGACATGTCTCTTCAGACACAAAGATCTGAAGAAGACAAGGACTCTTCTCTGCTTCTAGAA
>AFN24407
ATGAACTTTCTGCGCAAGATAGTGAAGAACTGTAGAGATGAGAAAACTCAGGAGCCCTCTCTCGTGTCAGCTCCCCCAGATGATGATGACTTGTGGTTACCCCCTCCAGAATATGTTCCGTTGAAGGAGCTTACTGGTAAGAGGAACATGAGAAACTTTTGTGTCAATGGAGAAGTCAAGGTGTGTAGTCCAAACGGCTATTCATTTAGGATCCTGCGACATATTTTGAAATCATTCGACGAGATCTATTCTGGAAATCAAAGAATGATCGGGTTGGTCAAAGTTGTCGTCGGATTGGCGTTGTCAGGAGCCCCAGTTCCTGAGGGCATGAACTGGGTATACAAATTGAGGAGAACTCTTATCTTCCAGTGGGCTGATTCTAGGGGCCCTCTAGAAGGTGAGGAGTTGGAATACTCTCAGGAAATTACCTGGGATGATGATACAGAATTTGTCGGATTGGAAATGCGAGTGAGTGCAAGGCAATGCCATATCCAGGGCAGGATTTGGTGTATTAACATAAACTCTCGGGCATGTCAATTGTGGTCTGACATGTCCCTTCAAACACAAAGGTCTGAGGAGGATAAAGATTCTTCAGTGCTTCTGGAA
>AFV09267
ATGAACTTTCTCCGTAAGATAGTGAAAAACTGTAGGGATGAGGACACTCAAAAACCCTCTCCTGTGTCAGCCCCTCCGGATGACGATGACCTGTGGCTTCCACCCCCCGAATACGTCCCGCTGAAAGAACTCACAAGTAAGAAGAACTTGAGGAACTTCTGTATCAATGGAGAGGTGAAAGTGTGTAGCCCGAACGGTTACTCGTTCAGGATCCTGCGGCACATTCTAAGATCATTCGACGAGATATACTCTGGAAATCATAGGATGATTGGGTTAGTCAAAGTTGTCATTGGGTTAGCTTTGTCAGGAGCTCCAGTCCCTGAGGGCATGAATTGGGTATACAAACTGAGGAGAACCCTTATCTTCCAATGGGCTGATTCCAGGGGCCCTCTTGAGGGGGAGGAGTTGGAATACTCTCAGGAGATAACTTGGGATGATGATACTGAGTTTGTCGGATTGCAAATAAGAGTGAGTGCAAGACAATGTCATATTCAGGGCAGACTCTGGTGTATCAACATGAACTCGCGAGCATGTCAACTATGGTCTGACATGTCTCTTCGGACACAAAGGTCTGACGAGGACAAAGACTCTTCTCTGCTTCTAGAA
>AGD93131
ATGAACTTTCTACGTAAAATAGTGAAAAACTGCAGGGATGAGGACACTCATAAGCCCTTCTCCGCATCGGCTCCTCCAGATGATGATGACCTATGGCTGCCCCCTCCTGAATATGTTCCGTTGAAAGAGCTCACGGGCAAGAAAAACATGAGGAACTTTTGTATCAACGGAGAGGTCAAGGTGTGCAGTCCGAACGGCTATTCGTTCAGGATCTTGCGGCACATTCTAAGATCATTTGATGAGATATATTCTGGAAATCACAGAATGATCGGATTAGTCAAGGTCGTTATTGGACTGGCTTTATCAGGGGCTCCAGTCCCTGAAGGTATGAACTGGGTATACAAGTTGAGGAGGACTCTTATCTTCCAATGGGCTGATTCCAGGGGCCCTCTTGAGGGGGAGGAGCTGGAATACTCTCAAGAAATCACCTGGGATGACGATACTGAGTTTGTCGGATTGCAAATAAGAGTGAGCGCAAGACAGTGTCATATTCAGGGCAGGATCTGGTGTATCAACATGAATTCTAGAGCATGTCAATTGTGGTCTGACATGTCTCTTCAGACACAAAGGTCTGAGGAAGACAAGGACTCTTCTCTGCTTCTAGAA
>ADB96196
ATGAACTTTCTACGTAAAATAGTGAAAAACTGCAGGGATGAGGACACTCATAAGCCCTTCTCCGCATCGGCTCCTCCAGATGATGATGACCTATGGCTGCCCCCTCCTGAATATGTTCCGTTGAAAGAACTCACGGGCAAGAAAAACATGAGGAACTTTTGTATCAACGGAGAGGTCAAGGTGTGCAGTCCGAACGGCTATTCGTTCAGGATCTTGCGGCACATTCTAAGATCATTTGATGAGATATATTCTGGAAATCACAGAATGATCGGATTAGTCAAGGTCGTTATTGGACTGGCTTTATCAGGGGCTCCAGTCCCTGAAGGCATGAACTGGGTATACAAGTTGAGGAGGACTCTTATCTTCCAATGGGCTGATTCCAGGGGCCCTCTTGAGGGGGAGGAGTTGGAATACTCTCAAGAAATCACCTGGGATGACGATACTGAGTTTGTCGGATTGCAAATAAGAGTGAGCGCAAGACAGTGTCATATTCAGGGCAGGATCTGGTGTATCAACATGAATTCTAGAGCATGTCAATTGTGGTCTGACATGTCTCTTCAGACACAAAGGTCTGAGGAAGACAAGGACTCTTCTCTGCTTCTAGAA
>ADB96191
ATGAACTTTCTACGCAAGATAGTGAAAAACTGTAGGGATGAGGATACCCAAAAACCCTTCTCTGCATCTGCTCCCCCAGATGACGACGACCTGTGGCTGCCTCCTCCTGAATATGTCCCCTTGAAAGAACTCACTAGCAAGAAAAACATGAGGAACTTTTGTATCAATGAAGAGGTCAAAGTGTGCAGTCCGAACGGCTATTCGTTCAGGATCCTGCGGCACATTCTAAGATCTTTTGATGAGATATATTCTGGGAATCACAGAATGATCGGATTAGTCAAGGTTGTTATTGGACTGGCCTTATCAGGGGCTCCAGTCCCCGAGGGCATGAACTGGGTGTACAAATTGAGGAGGACTCTTATCTTCCAATGGGCCGACTCAAGAGGCCCTCTTGAAGGGGAGGAATTGGAATACTCTCAAGAAATCACCTGGGATGACGATACTGAGTTTGTCGGATTACAAATAAGGGTGAGTGCAAGACAGTGTCATATCCAGGGTAGGGTTTGGTGTATCAACATGAATTCTAGAGCGTGTCAGTTGTGGTCCGACATGTCTCTTCAGACACAAAGGTCAGAGGAGGACAAGGACTCTTCTCTGCTTCTAGAA
>ABN11303
ATGAACCTCCTACGTAAGATAGTGAAAAACCGCAGGGACGAGGACACTCAAAAATCCTCTCCCGCGTCAGCCCCTCTGGATGACGATGACTTGTGGCTTCCACCCCCTGAATACGTCCCGCTGAAAGAACTTACAGGCAAGAAGAACATGAGGAACTTTTGTATCAACGGAAGGGTTAAAGTGTGTAGCCCGAATGGTTACTCGTTCAGGATCCTGCGGCACATTCTGAAATCATTCGACGAGATATATTCTGGGAATCATAGGATGATCGGGTTAGTCAAAGTGGTTATTGGACTGGCTTTGTCAGGATCTCCAGTCCCTGAGGGCCTGAACTGGGTATACAAATTGAGGAGAACCTTTATCTTCCAGTGGGCTGATTCCAGGGGCCCTCTTGAAGGGGAGGAGTTGGAATACTCTCAGGAGATCACTTGGGATGATGATACTGAGTTCGTCGGATTGCAAATAAGAGTGATTGCAAAACAGTGTCATATCCAGGGCAGAGTCTGGTGTATCAACATGAACCCGAGAGCATGTCAACTATGGTCTGACATGTCTCTTCAGACACAAAGGTCCGAAGAGGACAAAGATTCCTCTCTGCTTCTAGAA
>ABZ81224
ATGAACTTTCTACGCAAAATCGTGAAAAACTGTAGGGATGAGGACACCCAGAAGCCCTCCCCTGTATCGGCTCCTCCCGATGATGATGACCTGTGGCTGCCTCCTCCTGAATATGTCCCGTTGAAAGAACTCACAGGCAAGAAAAACATGAGGAACTTCTGTGTCAATGGAGAGGTCAAAGTGTGCAGTCCCAACGGCTACTCGTTTAGGATCCTGCGGCACATTCTAGGATCATTCGATGAGATATATTCTGGAAATCATAGAATGATCGGATTGGTCAAGGTAGTTATTGGGCTGGATTTATCAGGAGCTCCAGTCCCTGAGGGCATGAATTGGGTATACAAATTGAGGAGAACCCTCATCTTCCAATGGGCCGATTCTAGGGGTCCCCTTGAGGGGGAGGAATTGGAATACTCTCAAGAGATCACTTGGGACGATGATACTGAGTTTGTCGGATTACAAATAAGAGTGAGTGCAAGACAATGTCATATCCAAGGCAGAGTATGGTGTATCAACATGAATTCTAGAGCCTGTCAACTATGGTCTGACATGTCTCTTCAGACACAAAGGTCAGAGGAAGATAAAGACTCTTCCCTGCTCCTAGAA
>AAZ07888
ATGAACTTTCTATGTAAGATAGTGAAAAACTGTAGGGATGAGGACACCCAAAAGCCCTCTCCTGCGTCAGCCCCTCCGGATGGCGATGACCTGTGGCTTCCACCTCCAGAATATGTCCCGCTGAAAGAACTCACAAGCAAGAAGAACATGAGGAACTTTTGTATCAACGGGGAGGTTAAAGTGTGTAGCCCGAACGGTTACTCATTCAGGATCCTGCGGCATATTCTGAGATCATTCGACGAGATATACTCTGGGAATCATAGGATGATTGGGTTAGTCAAAGTTGTTATTGGACTGGCTTTGTCAGGAGCTCCAGTCCCTGAGGGCATGAACTGGGTATACAAATTGAGGAGAACCCTTATTTTCCAGTGGGCTGATTCCAGGGGCCCTCTTGAAGGGGAGGAGTTGGAACACTCTCAAGAGATCACTTGGGACGATGATACTGAATTCGTCGGATTGCAAATGAGAGTGAGCGCAAGACAATGTCATATTCAAGGCAGGATCTGGTGTATCAACATGAACTCGAGAGCATGTCAACTATGGTCTGACATGTCTCTTCAGACACAAAGGTCTGAAGAGGACAAAGACTCTTCTCTGCTTCTAGAA
>AFP36385
ATGAACTTCCTACGCAAGATAGTGAAAAACTGTAGGGATGAGGACACCCAGAAGCCCTCCCCTGTATCTGCTCCTCCAGATGATGATGACCTGTGGCTGCCCCCTCCTGAATATGTCCCGCTGAAAGAACTCACGGGCAAGAAGAACATGAGGAACTTCTGCATTAATGGTGAGGTCAAGGTGTGCAGTCCCAACGGCTATTCGTTCAGGATCCTACGGCATATTCTTAGATCATTTGATGAGATATATTCTGGAAATCACAGAATGATCGGATTAGTCAAGGTGGTCATTGGGCTTGCTTTATCAGGAGCTCCCGTCCCTGAGGGTATGAACTGGGTGTATAAATTGAGGAGAACTCTTATCTTCCAATGGGCTGATTCTAGAGGTCCTCTCGAGGGGGAGGAATTGGAGTACTCTCAAGAGATTACCTGGGATGACGATACCGAGTTTGTCGGATTGCAGATAAGAGTGAGTGCAAGACAATGTCATATCCAAGGTAGGGTATGGTGTATCAACATGAATTCTAGAGCATGTCAATTATGGTCTGACATGTCTCTTCAGACACAAAGGTCAGAGGAGGACAAGGACTCTTCCCTGCTCCTAGAG
>ADD22409
ATGAACTTTCTACGCAAGATAGTGAAAAACTGTAGGGATGAGGACACCCAGAAGCCCTCCCCTGTATCTGCTCCTCCAGATGATGATGACTTGTGGCTGCCCCCTCCTGAATATGTCCCGTTGAAAGAACTTACGGGCAAAAAAAACATGAGGAACTTCTGCATCAATGGTGAGGTCAAGGTGTGCAGTCCAAACGGCTACTCGTTCAAGATCCTACGGCATATTCTGAGATCATTTGATGAGATATATTCTGGAAATCACAGAATGATCGGATTAGTCAAGGTGGTCATTGGGCTTGCCTTATCAGGAGCTCCAGTCCCTGAGGGCATGAACTGGGTGTATAAATTGAGGAGAACTCTTATCTTCCAATGGGCTGATTCTAGGGGTCCTCTCGAGGGGGAGGAATTGGAGTACTCTCAAGAGATCACCTGGGATGACGATACGGAGTTTGTCGGATTGCAGATCAGAGTGAGTGCAAGACAATGTCATATCCAGGGTAGGGTATGGTGTATCAACATGAATTCTAGAGCATGCCAATTATGGTCTGACATGTCTCTTCAGACACAAAGGTCTGAGGAGGACAAGGACTCTTCCCTGCTCCTAGAA
>ACB38372
ATGAACTTTCTACGTAAAATAGTGAAAAACTGCAGGGATGAGGACACTCACAAGCCCTTCTCCGCATCGGCTCCTCCAGATGATGATGACCTATGGCTGCCCCCTCCTGAATATGTTCCGTTGAAAGAACTCACGGGCAAGAAAAACATGAGGAACTTTTGTATCAACGGAGAGGTCAAGGTGTGCAGTCCGAACGGCTATTCGTTCAGGATCTTGCGGCACATTCTAAGATCATTTGGTGAGATATATTCTGGAAATCACAGAATGATCGGATTAGTCAAGGTCGTTATTGGACTGGCTTTATCAGGGGCTCCAGTCCCTGAAGGCATGAACTGGGTATACAAGTTGAGGAGGACTCTTATCTTCCAATGGGCTGATTCCAGGGGCCCTCTTGAGGGGGAGGAGTTGGAATACTCTCAAGAAATCACCTGGGATGACGATACTGAGTTTGTCGGATTGCAAACAAGAGTGAGCGCAAGACAGTGTCATATTCAGGGCAGGATCTGGTGTATCAACATGAATTCTAGAGCATGTCAATTGTGGTCTGACATGTCTCTTCAGACACAAAGGTTTGAGGAAGACAAGGACTCTTCTCTGCTTCTAGAA
>BAI43364
ATGAACTTTCTACGTAAGATAGTGAAAAACTGTAGGGATGAGGACACCCAAAAGCCCTCTCCCGTGTCGGCCCCTCCAGATGACGACGACCTGTGGCTTCCGCCCCCTGAATATGTCCCGCTGAAAGAACTCACTAGCAAGAAAAACATGAGAAACTTTTGTATCAACGGAGAGGTTAAAGTATGTAGCCCGAATGGTTACTCGTTCAGGATCCTGCGGCACATTCTGAGATCATTTGACGAGATATACTCTGGGAATCATAGAATGATCGGGTTAGTTAAAGTTGTTATTGGACTAGCCTTGTCAGGAGCTCCAGTCCCTGAGGGCATGAACTGGGTATATAAATTGAGGAGAACTCTTATCTTCCAGTGGGCTGACTCCAGGGGCCCTCTAGAGGGGGAGGAGTTGGAATACTCTCAGGAGATCACTTGGGATGATGACACTGAATTCGTCGGACTGCAAATAAGAGTGAGCGCCAGACAATGTCATATCCAGGGCAGGATCTGGTGTATCAACATGAACTCGAGGGCATGTCAACTATGGTCTGACATGTCTCTTCAGACACAAAGGTCTGAAGAGGACAAAGACTCTTCTCTGCTTTTAGAA
>AFN24342
ATGAACTTTCTGCGCAAGATAGTGAAGAACTGTAGAGATGAGAAAACTCAGGAGCCCTCTCTCGTGTCAGCTCCCCCAGATGATGATGACTTGTGGTTACCCCCTCCAGAATATGTTCCGCTAAAGGAGCTTACGGGCAAGAGGAACATGAGAAACTTTTGTGTCAATGGAGAAGTCAAGGTGTGTAGTCCAAACGGCTATTCATTTAGGATCCTGCGGCATATTTTGAAATCATTCGACGAGATCTATTCTGGAAATCAAAGAATGATCGGGTTGGTCAAAGTTGTCGTCGGATTGGCGTTGTCAGGAGCCCCAGTTCCTGAGGGCATGAACTGGGTATACAAATTGAGGAGAACTCTTATCTTCCAGTGGGCTGATTCTAGGGGCCCTCTAGAAGGTGAGGAGTTGGAATACTCTCAGGAAATTACCTGGGATGATGATACAGAATTTGTCGGACTGGAAATACGAGTGAGTGCAAGGCAATGCCATATCCAGGGCAGGATTTGGTGTATTAACATGAACTCTCGGGCATGTCAATTGTGGTCTGACATGTCCCTTCAAACACAAAGGTCTGAGGAGGATAAAGATTCTTCAGTGCTTCTGGAA
>ABI47944
ATGAACTTTCTGCGGAAGATAGTGAAAAAACGTAAGGATGAGGACACTCAAAAACCCTCTCCTGTGTCAGCCCCTCCGGATGACGACGACCTGTGGCTTCCACCCCCTGAATACGTCCCGCTGAAAGAATTCACAAGCAAGAAGAACATGAGGAACTTCTGTATCAACGGAGAGGTGAAAGTGTGTAGTCCGAACGGTTACTCGTTCAGGATCCTGCGGCACATTCTGAGATCATTCGATGAGATATACTCTGGGAATCATAGGATGGTCGGGTTAGTCAAAGTTGTTATCGGACTAACTTTGTCAGGAGCTCCAGTCCCTGAGGGAATGAACTGGGTATACAAACTGAGGAGAACCCTCATCTTCCAGTGGGCTGATTCCAGGGGCCCTCTTGAAGGGGAAGAATTGGAACACTCTCAGGAGATCACTTGGGATGATGATACTGAGTTCGTCGGACTGCAAATAAGAGTGAGTGCAAGACAATGTCATATCCAGGGCAGAATCTGGTGTATCAACACGAGCTCGAGAGCATGTCAACTATGGTCTGACATGTCTCTCAAGACACAAATGTCTGAAGAGGACAAAGACTCTTCTCTTCTTCTAGAA
>AFN24172
ATGAACTTTCTGCGCAAGATAGTGAAGAACTGTAGAGATGAGAAAACTCAGGAGCCCTCTCTCGTGTCAGCTCCCCCAGATGATGATGACTTGTGGTTACCCCCTCCAGAATATGTTCCGCTGAAGGAGCTTACGGGCAAGAGGAACATGAGAAACTTTTGTGTCAATGGAGAAGTCAAGGTGTGTAGTCCAAACGGCTATTCATTTAGGATCCTGCGGCATATTTTGAAGTCATTCGACGAGATCTATTCTGGAAATCAAAGAATGATCGGGTTGGTCAAAGTTGTCGTCGGATTGGCGTTGTCAGGAGCCCCAGTTCCTGAGGGCATGAACTGGGTATACAAATTGAGGAGAACTCTTATCTTCCAGTGGGCTGATTCTAGGGGCCCTCTAGAAGGTGAGGAGTTGGAATACTCTCAGGAAATTACCTGGGATGATGATACAGAATTTGTCGGACTGGAAATACGAGTGAGTGCAAGGCAATGCCATATCCAGGGCAGGATTTGGTGTATTAACATGAACTCTCGGGCATGTCAATTGTGGTCTGACATGTCCCTTCAAACACAAAGGTCTGAGGAGGATAAAGATTCTTCAGTGCTTCTGGAA
>AFN24347
ATGAACTTTCTACGTAAGATAGTAAAGAACTGTCGGGATGAGGACACCCAGAAGCCCTCTCTCATATCCGCTCCTCCAGATGACGATGACCTATGGTTGCCCCCTCCGGAATATGTTCCGTTGAAGGAGCTCTCGGGCAAGAAGAACATGAGAAACTTTTGCATCAATGGGGAAGTCAAAGTGTGTAGTCCAAACGGCTATTCATTTAGGATTTTACGGCACATTCTGAGATCATTCGATGAGATCTATTCTGGGAATCAAAGAATGATCGGGTTGGTCAAAGTTGTTGTTGGATTGGCATTGTCAGGGGCTCCGGTCCCTGAAGGCATGAACTGGGTATACAAATTGAGAAGAACTCTCATTTTCCAATGGGCTGATTCCAGAGGCCCTCTAGAAGGGGAGGAGTTGGAATACTCTCAGGAGGTCACCTGGGATGATGATGCAGAGTTTGTCGGATTGGAAATAAGAGTGAGTGCAAGACAGTGCCACATCCAAGGCAGGATTTGGTGTATTAACATGAACTCTAGAGCATGTCAACTATGGTCTGACCTGTCCCTCCAAACACAAAGGTCTGATGAGGATAAAGATTCCTCAGTGCTTCTGGAA
>AFN24177
ATGAACTTTCTACGCAAGATAGTGAAGAACTGTAGAGATGAGGACACTCAGAAGTCCTCTCTTGTATCGGCTCCTCCAGATGATGATGATCTGTGGTTACCCCCTCCGGAATATGTTCCGTTGAAGGAGCTCACGGGCAAGAAAAACATGAGAAACTTTTGCATTAATGGAGAAGTCAAGGTGTGTAGTCCAAACGGCTATTCATTTAGGATCCTGCGGCATATTTTGAAATCATTCGACGAGATTTATTCTGGAAATCAAAGAATGATCGGGTTAGTCAAAGTTGTAGTTGGACTGGCATTGTCGGGAGCCCCAGTCCCTGAAGGTATGAACTGGGTGTACAAATTGAGGAGAACTCTTATCTTCCAATGGGCTGATTCCAGGGGCCCGCTAGAGGGGGAGGAGTTAGAATACTCTCAGGAAATTACCTGGGATGATGACACTGAATTTGTCGGACTGGAAATACGAGTGAGTGCAAGACAATGCCATATCCAGGGCAGGATTTGGTGTATCAATATGAACTCTCGGGCATGTCAGTTGTGGTCTGACATGTCTCTTCAAACACAAAGATCTGATGAGGACAAAGACTCTTCAATGCTGCTGGAA
>AFN24262
ATGAACTTTCTACGTAAGATAGTGAAAAACTGTAGGGATGAGGACACTCAAAAACCCTCTCCCGTGTCAGCCCCTCCGGATGACGATGACCTGTGGCTCCCACCCCCTGAATACGTTCCGCTAAAAGAACTCACGAGCAAGAAGAACATGAGGAACTTTTGTATCAACGGAGAGGTTAAAGTATGTAGCCCGAATGGTTACTCGTTCAGGATCCTGCGGCACATTCTGAGATCATTCGACGAGATATACTCTGGGAATCATAGGATGATCGGGTTAGTTAAAGTTGTTATTGGACTAGCTTTGTCAGGGGCTCCAGTCCCTGAGGGCATGAACTGGGTGTACAAGTTGAGGAGAACCCTTATCTTCCAGTGGGCTGATTCCAGGGGCCCTCTTGAGGGAGAAGAGTTGGAATACTCTCAGGAGATCACCTGGGATGATGATACAGAGTTTGTCGGATTGCAAATAAGAGTGAGTGCAAGACAGTGTCACATCCAGGGTAGAATCTGGTGTATCAACATGAACTCGAGAGCATGTCAACTATGGTCTGACATGTCTCTTCAGACACAAAGGTCCGAAGAAGACAAAGACTCCTCTCTGCTTCTAGAA
>ABN11313
ATGAACTTCCTACGTAAGATAGTGAAAAATTGCAGGGACGAGGACACTCAGAAACCCTCTCCCGTGTCAGCCCCTCTGGATGACGATGACTTATGGCTTCCACCCCCTGAATACGTCCCGCTGAAAGAACTTACAAGCAAGAAGAACATGAGGAACTTTTGTATCAACGGAGGGGTTAAAGTGTGTAGCCCGAATGGTTACTCGTTCAGGATCCTGCGGCACATTCTGAAATCATTCGACGAGATATATTCTGGGAATCATAGGATGATCGGGTTAGTCAAAGTAGTTATTGGACTGGCTTTGTCAGGATCTCCAGTCCCTGAGGGCATGAACTGGGTATACAAATTGAGGAGAACCTTTATCTTCCAGTGGGCTGATTCCAGGGGCCCTCTTGAAGGGGAGGAGTTGGAATACTCTCAGGAGATCACTTGGGATGATGATACTGAGTTCGTCGGATTGCAAATAAGAGTGATTGCAAAACAGTGTCATATCCAGGGCAGARTCTGGTGTATCAACATGAACCCGAGAGCATGTCAACTATGGTCTGACATGTCTCTTCAGACACAAAGGTCCGAAGAGGACAAAGATTCCTCTCTGCTTCTAGAA
>AFN24077
ATGAACTTTCTGCGCAAGATAGTGAAGAACTGTAGAGATGAGAAAACTCAGGAGCCCTCTCTCGTGTCAGCTCCCCCAGATGATGATGACTTGTGGTTACCCCCTCCAGAATATGTTCCGCTAAAGGAGCTTACGGGCAAGAGGAACATGAGAAACTTTTGTGTCAATGGAGAAGTCAAGGTGTGTAGTCCAAACGGCTATTCATTTAGGATCCTGCGGCATATTTTGAAATCATTCGACGAGATCTATTCTGGAAATCAAAGAATGATCGGGTTGGTCAAAGTTGTCGTCGGATTGGCGTTGTCAGGAGCCCCAGTTCCTGAGGGCATGAACTGGGTATACAAATTGAGGAGAACTCTTATCTTCCAGTGGGCTGATTCTAGGGGCCCTCTAGAAGGTGAGGAGTTGGAATACTCTCAGGAAATTACCTGGGATGATGATACAGAATTTGTCGGACTGGAAATACGAGTGAGTGCAAGGCAATGCCATATCCAGGGCAGGATTTGGTGTATTAACATGAACTCTCGGGCATGTCAATTGTGGTCTGACATGTCCCTTCAAACACAAAGGTCTGAGGAGGATAAAGATTCTTCAGTGCTTCTGGAA
>ABN11318
ATGAACTTCCTACGTAAGATAGTGAAAAATTGCAGGGACGAGGACACTCAGAAACCCTCTCCCGTGTCAGCCCCTCTGGATGACGATGACTTATGGCTTCCACCCCCTGAATACGTCCCGCTGAAAGAACTTACAAGCAAGAAGAACATGAGGAACTTTTGTATCAACGGAGGGGTTAAAGTGTGTAGCCCGAATGGTTACTCGTTCAGGATCCTGCGGCACATTCTGAAATCATTCGACGAGATATATTCTGGGAATCATAGGATGATCGGGTTAGTCAAAGTAGTTATTGGACTGGCTTTGTCAGGATCTCCAGTCCCTGAGGGCATGAACTGGGTATACAAATTGAGGAGAACCTTTATCTTCCAGTGGGCTGATTCCAGGGGCCCTCTTGAAGGGGAGGAGTTGGAATACTCTCAGGAGATCACTTGGGATGATGATACTGAGTTCGTCGGATTGCAAATAAGAGTGATTGCAAAACAGTGTCATATCCAGGGCAGARTCTGGTGTATCAACATGAACCCGAGAGCATGTCAACTATGGTCTGACATGTCTCTTCAGACACAAAGGTCCGAAGAGGACAAAGATTCCTCTCTGCTTCTAGAA
>AFV09271
ATGAACTTTCTCCGTAAGATAGTGAAAAACTGTAGGGATGAGGACACTCAAAAACCCTCTCCTGTGTCAGCCCCTCCGGATGACGATGACCTGTGGCTTCCACCCCCCGAATACGTCCCGCTGAAAGAACTCACAAGTAAGAAGAACTTGAGGAACTTCTGTATCAATGGAGAGGTGAAAGTGTGTAGCCCGAACGGTTACTCGTTCAGGATCCTGCGGCACATTCTAAGATCATTCGACGAGATATACTCTGGAAATCATAGGATGATTGGGTTAGTCAAAGTTGTCATTGGGTTAGCTTTGTCAGGAGCTCCAGTCCCTGAGGGCATGAATTGGGTATACAAACTGAGGAGAACCCTTATCTTCCAATGGGCTGATTCCAGGGGCCCTCTTGAGGGGGAGGAGTTGGAATACTCTCAGGAGATAACTTGGGATGATGATACTGAGTTTGTCGGATTGCAAATAAGAGTGAGTGCAAGACAATGTCATATTCAGGGCAGACTCTGGTGTATCAACATGAACTCGCGAGCATGTCAACTATGGTCTGACATGTCTCTTCGGACACAAAGGTCTGACGAGGACAAAGACTCTTCTCTGCTTCTAGAA
>AFN24477
ATGAACTTTCTGCGCAAGATAGTGAAGAACTGTAGAGATGAGAAAACTCAGGAGCCCTCTCTCGTGTCAGCTCCCCCAGATGATGATGACTTGTGGTTACCCCCTCCAGAATATGTTCCGTTGAAGGAGCTTACTGGTAAGAGGAACATGAGAAACTTTTGTGTCAATGGAGAAGTCAAGGTGTGTAGTCCAAACGGCTATTCATTTAGGATCCTGCGACATATTTTGAAATCATTCGACGAGATCTATTCTGGAAATCAAAGAATGATCGGGTTGGTCAAAGTTGTCGTCGGATTGGCGTTGTCAGGAGCCCCAGTTCCTGAGGGCATGAACTGGGTATACAAATTGAGGAGAACTCTTATCTTCCAGTGGGCTGATTCTAGGGGCCCTCTAGAAGGTGAGGAGTTGGAATACTCTCAGGAAATTACCTGGGATGATGATACAGAATTTGTCGGATTGGAAATGCGAGTGAGTGCAAGGCAATGCCATATCCAGGGCAGGATTTGGTGTATTAACATAAACTCTCGGGCATGTCAATTGTGGTCTGACATGTCCCTTCAAACACAAAGGTCTGAGGAGGATAAAGATTCTTCAGTGCTTCTGGAA
>AFN24472
ATGAACTTTCTGCGCAAGATAGTGAAGAACTGTAGAGATGAGAAAACTCAGGAGCCCTCTCTCGTGTCAGCTCCCCCAGATGATGATGACTTGTGGTTACCCCCTCCAGAATATGTTCCGTTGAAGGAGCTTACTGGTAAGAGGAACATGAGAAACTTTTGTGTCAATGGAGAAGTCAAGGTGTGTAGTCCAAACGGCTATTCATTTAGGATCCTGCGACATATTTTGAAATCATTCGACGAGATCTATTCTGGAAATCAAAGAATGATCGGGTTGGTCAAAGTTGTCGTCGGATTGGCGTTGTCAGGAGCCCCAGTTCCTGAGGGCATGAACTGGGTATACAAATTGAGGAGAACTCTTATCTTCCAGTGGGCTGATTCTAGGGGCCCTCTAGAAGGTGAGGAGTTGGAATACTCTCAGGAAATTACCTGGGATGATGATACAGAATTTGTCGGATTGGAAATGCGAGTGAGTGCAAGGCAATGCCATATCCAGGGCAGGATTTGGTGTATTAACATAAACTCTCGGGCATGTCAATTGTGGTCTGACATGTCCCTTCAAACACAAAGGTCTGAGGAGGATAAAGATTCTTCAGTGCTTCTGGAA
>ADB96186
ATGAACTTTCTACGCAAGATAGTGAAAAACTGTAGGGATGAGGATACCCAAAAACCCTTCTCTGCATCTGCTCCTCCAGATGACGACGACCTGTGGCTGCCTCCTCCTGAATATGTCCCCTTGAAAGAACTCACTAGCAAAAAAAACATGAGGAACTTTTGTATCAATGGAGAGGTCAAAGTGTGCAGTCCGAACGGCTATTCGTTCAGGATCCTGCGGCACATTCTAAGATCTTTTGATGAGATATATTCTGGGAATCACAGAATGATCGGATTAGTCAAGGTTGTTATTGGACTGGCCTTATCAGGGGCTCCAGTCCCCGAGGGCATGAACTGGGTGTACAAATTGAGGAGGACTCTTATCTTCCAATGGGCCGACTCAAGAGGCCCTCTTGAAGGGGAGGAATTGGAATACTCTCAAGAAATCACCTGGGATGATGATACTGAGTTTGTCGGATTACAAATAAGGGTGAGTGCAAGACAGTGTCATATCCAGGGCAGGGTTTGGTGTATCAACATGAATTCTAGAGCGTGTCAGTTGTGGTCCGACATGTCTCTTCAGACACAAAGGTCAGAGGAGGACAAGGACTCTTCTCTGCTTCTAGAA
>AFV09256
ATGAACTTTCTCCGTAAGATAGTGAAAAACTGTAGGGATGAGGACACTCAAAAACCCTCTCCTGTGTCAGCCCCTCCGGATGACGATGACCTGTGGCTTCCACCCCCCGAATACGTCCCGCTGAAAGAACTCACAAGTAAGAAGAACTTGAGGAACTTCTGTATCAATGGAGAGGTGAAAGTGTGTAGCCCGAACGGTTACTCGTTCAGGATCCTGCGGCACATTCTAAGATCATTCGACGAGATATACTCTGGAAATCATAGGATGATTGGGTTAGTCAAAGTTGTTGTTGGGTTAGCTTTGTCAGGAGCTCCAGTCCCTGAGGGCATGAATTGGGTATACAAACTGAGGAGAACCCTTATCTTCCAATGGGCTGATTCCAGGGGCCCTCTTGAGGGGGAGGAGTTGGAATACTCTCAGGAGATAACTTGGGATGATGATACTGAGTTTGTCGGATTGCAAATAAGAGTGAGTGCAAGACAATGTCATATTCAGGGCAGACTCTGGTGTATCAACATGAACTCCCGAGCATGTCAACTATGGTCTGACATGTCTCTTCGGACACAAAGGTCTGACGAGGACAAAGACTCTTCTCTGCTTCTAGAA
>ABU52976
ATGAACTTTCTACGCAAGATAGTGAAAAACTGTAGGGATGAGGACACCCAGAAGCCCCCCCCTGTATCGGCTCCTCCAGATGATGATGACTTGTGGCTGCCCCCTCCTGAATATGTCCCGCTGAAAGAACTCACGGGCAAGAAGAACATGAGGAACTTCTGCATCAATGGTGAGGTCAAGGTGTGCAGTCCAAACGGCTATTCATTCAGGATCTTACGGCATATTCTAAGATCATTTGATGAGATATATTCTGGAAATCACAGAATGATTGGATTAGTCAAGGTAGTCATTGGGCTTGCTTTATCAGGGGCTCCGGTCCCTGAGGGCATGAACTGGGTGTACAAATTGAGGAGAACTCTTATCTTCCAATGGGCTGATTCTAGAGGTCCCCTCGAGGGGGAGGAGTTAGAGTACTCTCAAGAGATCACCTGGGATGACGATACTGAGTTTGTCGGATTGCAGATAAGAGTGAGTGCAAGACAATGTCATATCCAGGGTAGGGTATGGTGTATCAACATGAATTCTAGAACATGTCAACTATGGTCTGACATGTCTCTTCCGACACAAAGGTCGGAGGAGGACAAGGACTCTTCCCTGCTCCTAGAA
>ACF94310
ATGAACCTCCTACGTAAGATAGTGAAAAACCGCAGGGACGAGGACACTCAAAAATCCTCTCCCGCGTCAGCCCCTCTGGATGACGATGACTTGTGGCTTCCACCCCCTGAATACGTCCCGCTGAAAGAACTTACAGGCAAGAAGAACATGAGGAACTTTTGTATCAACGGAAGGGTTAAAGTGTGTAGCCCGAATGGTTACTCGTTCAGGATCCTGCGGCACATTCTGAAATCATTCGACGAGATATATTCTGGGAATCATAGGATGATCGGGTTAGTCAAAGTGGTTATTGGACTGGCTTTGTCAGGATCTCCAGTCCCTGAGGGCCTGAACTGGGTATACAAATTGAGGAGAACCTTTATCTTCCAGTGGGCTGATTCCAGGGGCCCTCTTGAAGGGGAGGAGTTGGAATACTCTCAGGAGATCACTTGGGATGATGATACTGAGTTCGTCGGATTGCAAATAAGAGTGATTGCAAAACAGTGTCATATCCAGGGCAGAGTCTGGTGTATCAACATGAACCCGAGAGCATGTCAACTATGGTCTGACATGTCTCTTCAGACACAAAGGTCCGAAGAGGACAAAGATTCCTCTCTGCTTCTAGAA
>BAL45938
ATGAACTTTCTACGGAAAATAGTGAAAAACTGTAGGGATGAGGACCCTCAAAAACCATCTCCCGTGTCAGCCCCTCCGGATGACGATGACCTGTGGCTCCCACCCCCTGAATACGTCCCGCTAAAAGAACTCACGAGCAGGAAGAACATGAGGAACTTTTGTATCAACGAAGAGGTTAAAGTGTGTAGCCCGAATGGTTACTCGTTCAGGATCCTGCGGCACATTCTGAGATCATTCGACGAGATATACTCTGGGAATCATAGGATGATTGGGTTAGTTAAAGTTGTTATTGGATTAGCTTTGTCAGGGGCTCCAGTCCCTGAGGGCATGAACTGGGTGTACAAGTTGAGGAGAACCCTTATCTTCCAGTGGGCTGATTCCAGGGGCCCTCTTGAAGGGGAGGAGTTGGAATACTCTCAGGAGATCACATGGGATGATGATGCAGAGTTCGTCGGATTGCAAATAAGAGTGAGTGCAAGACAGTGTCACATCCAGGGTAGAATCTGGTGTATCAACATGAACTCGAGAGCATGTCAACTATGGTCTGACATGTCTCTTCAGACACAAAGGTCCGAAGAGGATAAAGACTCCTCTCTGCTTCTAGAA
>ACP41229
ATGAACTTTCTACGTAAAATAGTGAAAAACTGCAGGGATGAGGACACTCACAAGCCCTTCTCCGCATCGGCTCCTCCAGATGATGATGACCTATGGCTGCCCCCTCCTGAATATGTTCCGTTGAAAGAACTCACGGGCAAGAAAAACATGAGGAACTTTTGTATCAACGGAGAGGTCAAGGTGTGCAGTCCGAACGGCTATTCGTTCAGGATCTTGCGGCACATTCTAAGATCATTTGGTGAGATATATTCTGGAAATCACAGAATGATCGGATTAGTCAAGGTCGTTATTGGACTGGCTTTATCAGGGGCTCCAGTCCCTGAAGGCATGAACTGGGTATACAAGTTGAGGAGGACTCTTATCTTCCAATGGGCTGATTCCAGGGGCCCTCTTGAGGGGGAGGAGTTGGAATACTCTCAAGAAATCACCTGGGATGACGATACTGAGTTTGTCGGATTGCAAACAAGAGTGAGCGCAAGACAGTGTCATATTCAGGGCAGGATCTGGTGTATCAACATGAATTCTAGAGCATGTCAATTGTGGTCTGACATGTCTCTTCAGACACAAAGGTTTGAGGAAGACAAGGACTCTTCTCTGCTTCTAGAA
>AFN24357
ATGAACTTTCTACGCAAGATAGTGAAGAACTGTAGAGATGAGGACAATCAAAAGTCTTCTCTCGCGTCGGCTCCTCCAGATGATGATGATCTGTGGTTACCCCCTCCGGAATATGTTCCATTAAAGGAATTAACGGGCAAGAAAAACATGAGAAACTTTTGCATCAATGGAGAAGTCAAGGTATGTAGTCCAAACGGCTATTCATTCAGGATCCTGCGGCATATTTTGAAATCATTTGATGAGATTTATTCTGGAAATCAAAGAATGATCGGGTTAGTCAAAGTTGTTGTTGGACTGGCATTGTCAGGAGCTCCAGTCCCGGAGGGTATGAACTGGGTGTACAAATTGAGGAGAACTCTTATCTTTCAGTGGGCTGATTCTAGAGGCCCTCTGGAAGGGGAGGAGTTAGAATACTCTCAGGAAATTACCTGGGATGATGATACTGAATTTGTCGGACTAGAAATACGAGTGAGTGCAAGACAATGCCACATCCAGGGCAGGATTTGGTGTATCAATATGAACTCTCGGGCATGTCAATTGTGGGCTGACATGTCTCTCCAAACACAAAGATCTGATGAGAATAAAGACTCTTCAGTGCTTCTGGAA
>AFN24107
ATGAACTTCCTGCGCAAGATAGTGAAGACCTGTAGAGATGAGGACGCCCAGAAACCCCCTCTCGTGTCGGCTCCTCCAGATGATGATGACCTGTGGTTACCCCCTCCTGAGTATGTTCCGCTGAAGGAACTCACGGGCAAGAAAAATATGAGAAACTTTTGCGTGAACGGAGAAGTCAAGGTATGCGGTCCAAATGGTTATTCGTTTAGGACCTTGCGGCATATTTTGAGATCATTCGACGAAATCTATTCTGGGAATCAGAGAATGATTGGGTTGGTTAAAGTGGTCGTTGGATTGGCGTTGTCAGGAGCCCCAGTCCCGGAGGGTATGAACTGGGTATACAAGTTGAGGAGAACCCTTATCTTCCAGTGGGCTGAATCTAGAGGCCCTCTTGAAGGGGAGGAGTTAGAATACTCCCAGGAGATCACCTGGGATGATGATACAGAGTTTGTCGGATTGGAGATAAGAGTGAGTGCCAGACAATGTCATATCCAGGGAAGGATTTGGTGTATCAACATGAATTCTCGGGCATGTCAACTTTGGTCTGACATGTCTCTTCAAACACAAAGGTCAGAGGAGGATAAAGATTCTTCAGTGCTTCTGGAA
>AFN24102
ATGAACTTTCTACGTAAGATAGTGAAAAACTGTAGGGATGAGGATACTCAAAAGCCCTCTCCTGTGTCAGCCCCTCCGGATGATGATGATCTGTGGCTTCCACCTCCTGAATATGTCCCGCTGAAAGAACTCACAAGCAAGAAGAACATGAGGAACTTTTGTATCAACGGAGAGGTTAAAGTTTGTAGTCCGAATGGTTACTCATTCAGGATCTTGCGACACATTCTGAGATCATTTGACGAGATATACTCCGGGAATCATAGGATGATTGGGTTAGTCAAAGTTGTTATTGGACTAGCTTTGTCAGGAGCTCCAGTCCCTGAAGGCATGAACTGGGTATACAAATTGAGGAGAACCCTTATCTTCCAGTGGGCTGATTCCAGGGGCCCTCTAGAGGGGGAGGAATTGGAGTACTCTCAAGAGATCACCTGGGACGATGAGACTGAGTTCGTAGGATTGCAAATAAGAGTGAGTGCAAGACAATGTCATATTCAAGGCAGGATCTGGTGTATCAACATGAACTCGAGAGCATGTCAACTATGGTCTGACATGTCTCTTCAGACACAAAGGTCTGAGGAGGACAAAGACTCCTCTCTACTCTTAGAA
>AFN24352
ATGAACTTTCTGCGCAAGATAGTGAAGAACTGTAGAGATGAGAAAACTCAGGAGCCCTCTCTCGTGTCAGCTCCCCCAGATGATGATGACTTGTGGTTACCCCCTCCAGAATATGTTCCGTTGAAGGAGCTTACGGGCAAGAGGAACATGAGAAACTTTTGTGTCAATGGAGAAGTCAAGGTGTGTAGTCCAAACGGCTATTCATTTAGGATCCTGCGACATATTTTGAAATCATTCGACGAGATCTATTCTGGAAATCAAAGAATGATCGGGTTGGTCAAGGTTGTCGTCGGATTGGCGTTGTCAGGAGCCCCAGTTCCTGAGGGCATGAACTGGGTATACAAATTGAGGAGAACTCTTATCTTCCAGTGGGCTGATTCTAGGGGCCCTCTAGAAGGTGAGGAGTTGGAATACTCTCAGGAAATTACCTGGGATGATGATACAGAATTTGTCGGATTGGAAATGCGAGTGAGTGCAAGGCAATGCCATATCCAGGGCAGGATTTGGTGTATTAACATGAACTCTCGGGCATGTCAATTGTGGTCTGACATGTCCCTTCAAACACAAAGGTCTGAGGAGGACAAAGATTCTTCAGTGCTTCTGGAA
>AFN27400
ATGAACTTTCTACGCAAGATAGTGAAAAACTGTAGGGATGAGGATACTCAAAAACCCTCTCCCGTGTCAGCCCCTCCGGATGACGATGACCTGTGGCTTCCACCCCCTGAATACGTCCCGCTGAAAGAGCTCACAAGCAAGAAAAACATGAGAAACTTTTGTATCAACGGGGAGATTAAAGTGTGTAGCCCAAATGGCTACTCGTTCAGGATCCTGCGGCACATTCTGAGATCATTCGACGAGATATACTCTGGGAATCATAGGATGATTGGATTGGTCAAAGTTGTTATTGGACTAGCTCTGTCAGGAGCTCCGGTCCCTGAGGGCATGAACTGGGTCTACAAACTGAGGAGAACTCTTATCTTCCAGTGGGCCGATTCTAGGGGTCCTCTTGAAGGGGAGGAGTTGGAATACTCACAGGAGATCACTTGGGATGATGATACTGAGTTCGTCGGATTGCAAATAAGAGTGAGTGCAAGACAATGTCATATCCAGGGCAGAATCTGGTGTATCAACATGAACTCAAGAGCATGTCAGCTATGGTCTGACATGTCTCTTCAGACACAAAGGTCTGAGGAGGACAAAGACTCCTCTCTGCTTTTAGAA
>AFN24217
ATGAACTTTCTGCGCAAGATAGTGAAGAACTGTAGAGATGAGAACACTCAGAAGTCCTCTCTCGTGTCAGCTCCCCCAGATGATGATGATTTGTGGTTACCCCCTCCAGAATATGTTCCGTTGAAGGAGCTTACGGGCAAGAAAAACATGAGAAATTTCTGTGTCAATGGAGAAGTCAAGGTGTGTAGTCCAAACGGCTATTCATTTAGGATCCTGCGGCACATTTTGAAATCATTCGACGAGATATATTCTGGAAATCAGAGAATGATCGGGTTGGTCAAAGTTGTCGTCGGATTGGCGCTGTCAGGAGCCCCAGTCCCTGAGGGCATGAACTGGGTATACAAATTGAGGAGAACTCTTATCTTCCAGTGGGCTGATTCTAGGGGCCCTCTAGAAGGGGAGGAGTTGGAATACTCTCAGGAAATTACCTGGGATGATGATACAGAATTTGTCGGATTGGAAATACGAGTGAGTGCAAGACAATGCCATATCCAGGGCAGGATTTGGTGTATCAATATGAACTCTCGGGCATGTCAATTGTGGTCTGACATGTCCCTTCAAACACAAAGGTCTGAGGAGGATAAAGATTCTTCAGTGCTTCTGGAA
>AFN27405
ATGAACCTTCTACGCAAGATAGTGAAAAACTGTAGGGATGAGGACACTCAGAAACCCTCTCCCGTGTCAGCCCCTCCGGATGACGATGACCTGTGGCTTCCACCCCCTGAATACGTCCCACTGAAAGAACTCACAAGCAAGAAGAACATGAGGAACTTTTGTATCAACGGGGAGGTTAAAGTGTGTAGCCCAAATGGTTACTCGTTCAGGATCCTGCGGCACATTCTGAGATCATTTGACGAGATATATTCTGGGAATCATAGGATGATTGGGTTGGTCAAAGTTGTCATTGGGCTAGCTTTGTCAGGAGCTCCAGTCCCTGAGGGCATGAACTGGGTATACAAACTGAGGAGAACCCTTATCTTCCAGTGGGCTGATTCCAGGGGTCCCCTTGAAGGGGAGGAGTTGGAATACTCACAGGAGATCACTTGGGATGATGATACTGAGTTCGTCGGATTGCAAATAAGAGTGAGTGCGAGACAATGTCATATCCAGGGCAGAATCTGGTGTATCAACATGAATTCAAGAGCATGTCAGCTATGGTCTGACATGTCTCTTCAGACCCAAAGGTCCGAAGAGGACAAAGACTCCTCTCTGCTTCTAGAA
>AFN24212
ATGAACTTCCTACGCAAAATAGTGAAAAATTGCAGAGATGAGGACACCAATAAGCCCCCTCTCGTATCGGCCCCTCCAGATGACGATGATTTATGGTTGCCCCCTCCAGAATATGTCCCCTTGAAGGAGCTCACAGGAAAGAAAAACATGAGAAACTTCTGCATTAACGGGGAAGTCAAAGTATGCAGTCCAAATGGATACTCTTTTAGGATCTTGCGCCATATTTTGAGATCATTCGATGAGATCTACTCTGGGAATCAAAGAATGATCGGATTGGTTAAAGTTGTTGTTGGACTGGCCTTGTCGGGAGCCCCGGTCCCTGAGGGTATGAACTGGGTTTATAAATTGAGAAGAACTCTTGTCTTCCAGTGGGCCGATTCAAGAGGCCCCCTAGAAGGGGAGGAGTTGGAATACTCTCAAGAGATTACATGGGATGATGATACAGAGTTCGTCGGGCTGCAAATGCGGGTAAGTGCAAGGCAATGTCACATCCAGGGCAGGATCTGGTGTATTAACATGAACTCTAGGGCATGTCAACTGTGGTCTGACATGTCCCTTCAAACACAGAGGTCTGATGAGGATAAAGACTCTTCCGTGCTTTTGGAG
>ABZ81199
ATGAACTTTCTACGTAAGATAGTGAAGAACTGCAGAGATGAGGACACTCAGAAGCCCTCTATCATATCAGCTCCTCCAGATGATGATGATCTGTGGTTACCCCCTCCGGAATATGTTCCGTTGAAGGAGCTAGCGGGCAAGAAGAATATGAGAAACTTTTGCGTTAATGGAGAAGTCAAGGTGTGTAGCCCGAACGGCTATTCATTTAGGATCCTGCGGCACATTTTGAAATCATTCGATGAGATTTATTCTGGAAATCAAAGAATGATCGGGTTGGTCAAAGTTGTTGTCGGATTGGCGTTGTCAGGAGCCCCGGTCCCTGAGGGCATGAACTGGGTATATAAATTGAGGAGAACTCTTATCTTCCAGTGGGCTGATTCTAGGGGCCCTCTAGAAGGGGAGGAATTGGAATACTCTCAGGAGATTACCTGGGATGATGATACAGAATTTGTTGGATTGGAAATACGAGTGAGTGCAAGACAATGCCATATCCAGGGCAGGATTTGGTGTATCAACATGAACTCTCGGGCATGTCAATTATGGTCCGACATGTCTCTTCAAACGCAAAAATCTGAAGAGGATAAAGATTCTTCAGTGCTTCTGGAA
>ABN11298
ATGAACTTCCTACGTAAGATAGTGAAAAATTGCAGGGACGAGGACACTCAGAAACCCTCTCCCGTGTCAGCCCCTCTGGATGACGATGACTTATGGCTTCCACCCCCTGAATACGTCCCGCTGAAAGAACTTACAAGCAAGAAGAACATGAGGAACTTTTGTATCAACGGAGGGGTTAAAGTGTGTAGCCCGAATGGTTACTCGTTCAGGATCCTGCGGCACATTCTGAAATCATTCGACGAGATATATTCTGGGAATCATAGGATGATCGGGTTAGTCAAAGTAGTTATTGGACTGGCTTTGTCAGGATCTCCAGTCCCTGAGGGCATGAACTGGGTATACAAATTGAGGAGAACCTTTATCTTCCAGTGGGCTGATTCCAGGGGCCCTCTTGAAGGGGAGGAGTTGGAATACTCTCAGGAGATCACTTGGGATGATGATACTGAGTTCGTCGGATTGCAAATAAGAGTGATTGCAAAACAGTGTCATATCCAGGGCAGARTCTGGTGTATCAACATGAACCCGAGAGCATGTCAACTATGGTCTGACATGTCTCTTCAGACACAAAGGTCCGAAGAGGACAAAGATTCCTCTCTGCTTCTAGAA
>ABZ81194
ATGAACTTTCTACGCAAGATAGTGAAAAACTGTAGGGATGAGGACACTCAAAAACCCTCTTCCGTGTCTGCCCCTCCTGATGACGATGACCTGTGGCTTCCACCCCCTGAATACGTCCCACTGAAAGAACTCACAAGCAAGAAGAACATGAGGAACTTTTGTATCAACGGGGAGGTTAAAGTGTGTAGCCCCAACGGTTACTCGTTCAGGATCCTACGGCACATTCTGAGATCATTCGACGAGATATACTCTGGGAATCATAGGATGATTGGATTGGTCAAAGTTGTTATTGGACTAGCTTTGTCAGGAGCTCCAGTCCCTGAGGGCATGAACTGGGTATACAAACTGAGGAGAACCCTTATCTTCCAATGGGCTGATTCCAGGGGTCCTCTTGAAGGGGAGGAGTTGGAATACTCACAGGAGATAACCTGGGATGATGATACTGAGTTCGTCGGATTGCAAATCAGAGTGAGTGCAAGACAATGTCATATCCAGGGCAGAATCTGGTGTATCAACATGAACTCAAGAGCATGTCAGCTATGGTCTGACATGTCTCTTCAGACACAAAGGTCCGAAGAGGACAAAGACTCCTCTCTGCTTCTAGAA
>ACA03776
ATGAATTTCCTACGCAAGATAGTGAAGAACTGTAGAGATGAGGACGATCAGAAGTCTTCTCTCGCATCGGCCCCCCCAGATGATGATGATCTGTGGTTGCCCCCTCCAGAATATGTCCCATTGAAGGAGCTCACAGGGAAGAAGAACATGAGAAACTTCTGTGTTAATGGGGAGGTCAAGGTGTGTAGTCCAAACGGATATTCCTTTAGGATCCTGCGTCACATTCTGAAATCGTTTGATGAGATCTATTCCGGAAATCAAAGAATGATTGGGTTAGTCAAAGTTGTGGTCGGATTGGCCTTGTCTGGAGCCCCAGTCCCCGAGGGCATGAACTGGGTTTACAAACTAAGGAGAACTCTTATTTTCCAATGGGCAGACTCTAGGGGTCCTCTGGAAGGGGAAGAGTTGGAGTACTCTCAGGAAATTAGGTGGGACGATGACACCGAATTTGTAGGGTTGCAAATAAGGGTGAGTGCTAGACAATGCCATATCCAAGGTAGAATCTGGTGCATTAACATGAACTCTAGAGCATGTCAATTGTGGTCTGATATGTCCCTTCAAACTCATAGATCTGAGGAGGACAAAGACTCCTCAGTCCTTCTAGAG
>AGN92856
ATGAATTTCCTACGTAAGATAGTGAAAAACTGTAGGGATGAGGACACTCAAAAGCCCTCTCCCATGTCAGCCCCTCCGGATGATGACGACCTGTGGCTTCCGCCCCCTGAATACGTCCCGCTGAAAGAACTCACTAGCAAGAAGAACATGAGAAACTTCTGTATCAACGGAGAGGTTAAGGTGTGTAGCCCGAATGGTTACTCGTTCAGGACCCTGCGGCATATTCTGAGATCATTCGACGAGATATACTCTGGGAATCATAGGATGATTGGGTTGGTCAAAGTTGTCATTGGACTAGCCTTGTCAGGAGCTCCAGTCCCTGAGGGCATGAACTGGGTATATAAATTGAGGAGAACCCTTATCTTCCAGTGGGCTGATTCCAGGGGCCCTCTAGAAGGGGAGGAGTTGGAATACTCTCAGGAGATCACTTGGGATGATGACACTGAATTCGTCGGATTACAAATAAGAGTGAGTGCAAGACAGTGTCATATCCAGGGCAGGATCTGGTGTATCAACATGAACTCGAGAGCATGTCAGCTATGGTCTGACATGTCTCTTCAGACACAAAGGTCTGAAGAGGACAAGGACTCTTCTCTGCTTCTAGAA
>AFN24207
ATGAACTTCCTACGCAAGATAGTAAAGAACTGTAGAGATGAGGACACTCAGAAGCCCTCTCTCTTGTCGGCCCCTCCAGATGATGATGACTTGTGGTTACCCCCTCCGGAATATGTTCCGCTGAAGGAGCTCACGGGCAAGAAAAACATGAGGAACTTCTGTGTAAATGGAGAGGTCAAAGTGTGTAGTCCAAACGGCTATTCATTTAGAATCCTGCGGCACATTTTGAAGTCATTCGACGAGATCTATTCTGGAAATCAAAGAATGATCGGGTTGGTTAAAGTTGTTGTTGGACTTGCACTGTCAGGGGCTCCAGTCCCGGAGGGCATGAACTGGGTATACAAATTGAGGAGAACTCTTATCTTCCAGTGGGCTGACTCTAGGGGCCCTCTAGAAGGGGAGGAGTTAGAATACTCTCAGGAGATTACCTGGGACGACGATGCCGAATTTGTTGGATTAGAAATACGAGTGAGTGCAAGGCAATGCCATATACAGGGCAGGATTTGGTGTATTAACATGAACTCTAGGGCATGTCAACTATGGTCTGACATGTCTCTTCAAACACAAAGGTCTGAGGAGGACAAAGACTCTTCAGTGCTTCTGGAA
>AFN24187
ATGAACTTTCTACGCAAGATAGTAAAGAACTGTAGAGATGAGGACACTCAGAAGCCCTCTTTCGTGTCGGCTCCTCCAGATGATGATGACTTGTGGTTACCCCCTCCGGAATATGTTCCATTGAAGGAACTCTCGGGTAAGAAAAACATGAGAAACTTTTGTATAAATGGAGAGGTCAAAGTGTGTAGTCCGAATGGCTATTCATTTAGGATCCTGAGGCACATTTTGAAATCATTCGATGAGATCTATTCTGGAAATCAAAGAATGATAGGGTTAGTTAAAGTTGTTGTTGGACTTGCGTTGTCAGGAGCCCCAGTCCCGGAGGGCATGAACTGGGTATACAAATTGAGGAGAACTCTTATCTTCCAGTGGGCTGATTCTAGGGGCCCTCTAGAGGGGGAGGAGTTAGAATACTCTCAGGAAATTACCTGGGATGACGATGCCGAATTTGTCGGATTGGAAATACGAGTGAGTGCAAGACAGTGCCATATCCAGGGCAGGATTTGGTGTATCAACATGAACTCTAGGGCATGTCAACTATGGTCTGACATGTCCCTTCAAACACAAAGGTCTGAGGAGGATAAAGACTCTTCAATGCTTCTGGAA
>AFN24462
ATGAACTTTCTGCGCAAGATAGTGAAGAACTGTAGAGATGAGAAAACTCAGGAGCCCTCTCTCGTGTCAGCTCCCCCAGATGATGATGACTTGTGGTTACCCCCTCCAGAATATGTTCCGCTAAAGGAGCTTACGGGCAAGAGGAACATGAGAAACTTTTGTGTCAATGGAGAAGTCAAGGTGTGTAGTCCAAACGGCTATTCATTTAGGATCCTGCGGCATATTTTGAAATCATTCGACGAGATCTATTCTGGAAATCAAAGAATGATCGGGTTGGTCAAAGTTGTCGTCGGATTGGCGTTGTCAGGAGCCCCAGTTCCTGAGGGCATGAACTGGGTATACAAATTGAGGAGAACTCTTATCTTCCAGTGGGCTGATTCTAGGGGCCCTCTAGAAGGTGAGGAGTTGGAATACTCTCAGGAAATTACCTGGGATGATGATACAGAATTTGTCGGACTGGAAATACGAGTGAGTGCAAGGCAATGCCATATCCAGGGCAGGATTTGGTGTATTAACATGAACTCTCGGGCATGTCAATTGTGGTCTGACATGTCCCTTCAAACACAAAGGTCTGAGGAGGATAAAGATTCTTCAGTGCTTCTGGAA
>AFN24182
ATGAACTTCCTGCGCAAGATAGTGAAGACCTGTAGAGATGAGGATACCCGGAAACCCCCTCTCGTGTCGGCTCCTCCAGATGATGATGACCTGTGGTTACCCCCTCCTGAGTATGTTCCGCTGAAAGAACTCACGGGCAAGAAAAATATGAGAAACTTTTGCGTGAACGGAGAAGTCAAGGTATGCGGTCCAAACGGTTATTCGTTTAGGACCTTACGGCATATTTTGAGATCATTCGACGAGATCTACTCTGGGAATCAGAGAATGATCGGGTTGGTCAAAGTTGTCGTTGGATTGGCGTTGTCAGGAGCCCCAGTCCCTGAGGGTATGAACTGGGTATACAAGTTGAGGAGAACCCTTATCTTCCAGTGGGCTGAATCTAGGGGCCCTCTTGAAGGGGAGGAGTTAGAATACTCCCAGGAGATCACCTGGGATGATGATACAGAGTTTGTCGGATTGGAGATACGAGTGAGTGCTAGACAATGTCATATCCAGGGAAGGATTTGGTGTATCAACATGAACTCTCGGGCATGTCAGTTTTGGTCTGACATGTCTCTTCAAACACAAAGGTCAGAGGAGGATAAAGATTCTTCAGTGCTTCTGGAA
>AFN24152
ATGAACTTTCTGCGCAAGATAGTGAAGAACTGTAGAGATGAGAAAACTCAGGAGCCCTCTCTCGTGTCAGCTCCCCCAGATGATGATGACTTGTGGTTACCCCCTCCAGAATATGTTCCGCTAAAGGAGCTTACGGGCAAGAGGAACATGAGAAACTTTTGTGTCAATGGAGAAGTCAAGGTGTGTAGTCCAAACGGCTATTCATTTAGGATCCTGCGGCATATTTTGAAATCATTCGACGAGATCTATTCTGGAAATCAAAGAATGATCGGGTTGGTCAAAGTTGTCGTCGGATTGGCGTTGTCAGGAGCCCCAGTTCCTGAGGGCATGAACTGGGTATACAAATTGAGGAGAACTCTTATCTTCCAGTGGGCTGATTCTAGGGGCCCTCTAGAAGGTGAGGAGTTGGAATACTCTCAGGAAATTACCTGGGATGATGATACAGAATTTGTCGGACTGGAAATACGAGTGAGTGCAAGGCAATGCCATATCCAGGGCAGGATTTGGTGTATTAACATGAACTCTCGGGCATGTCAATTGTGGTCTGACATGTCCCTTCAAACACAAAGGTCTGAGGAGGATAAAGATTCTTCAGTGCTTCTGGAA
>AFN24502
ATGAACTTTCTGCGCAAGATAGTGAAGAACTGTAGAGATGAGAACACTCAGAAGTCCTCTCTCGTGTCAGCTCCCCCAGATGATGATGATTTGTGGTTACCCCCTCCAGAATATGTTCCGTTGAAGGAGCTTACAGGCAAGAAAAACATGAGAAATTTCTGTGTCAATGGAGAAGTCAAGGTGTGTAGTCCAAACGGCTATTCATTTAGGATCCTGCGGCACATTTTGAAATCATTCGACGAGATATATTCTGGAAATCAGAGAATGATCGGGTTGGTCAAAGTTGTCGTCGGACTGGCGCTGTCAGGAGCCCCAGTCCCTGAGGGCATGAACTGGGTATACAAATTGAGGAGAACTCTTATCTTCCAGTGGGCTGATTCTAGGGGCCCTCTAGAAGGGGAGGAGTTGGAATACTCTCAGGAAATTACCTGGGATGATGATGCAGAATTTGTCGGATTGGAAATACGAGTGAGTGCAAGACAATGCCATATCCAGGGCAGGATTTGGTGTATTAATATGAACTCTCGGGCATGTCAACTGTGGTCTGACATGTCCCTTCAAACACAAAGGTCTGAGGAGGATAAAGATTCTTCAGTGCTTCTGGAA
>ADR03122
ATGAACGTTCTACGCAAGATAGTGAAAAAATGTAGGGATGAGGACACTCAAAAGCCCTCTCCTGTGTCAGCCCCTCCGTATGACGATGACCTGTGGCTTCCACCTCCTGAATATGTCCCGCTGAAAGAACTCACAAGCAAGAAGAACATGAGGAACTTTTGTGTCAACGGGGAGGTTAAAGCGTGTAGCCCAAATGGTTACTCATTCAGGATTTTGCGGCACATTCTGAGATCATTCAACGAGATATACTCTGGGAATCATAGGATGATTGGGTTAGTCAAAATTGTTGTTGGACTAGCTTTATCAGGAGCTCCAGTACCTGAGGGCATGAACTGGGTATACAAATTGAGGAGAACCCTTATATTCCAGTGGGCTGATTCCAGGGGCCCTCTTGAAGGGGAGGAGTTAGATTACTCTCAAGAGATCACTTGGGATGATGATACTGAATTCGTCGGATTGCAAATAAGAGTGAGCGCAAGACAATGTCATATTCAAGGCAGGATCTGGTGTATCAACACGAACTCGAGGGCATGTCAACTATGGTCTGACATGTCTCTTCAGACACAAAGGTCTGAAGAGGACAAAGACTCTTCTCTGCTTCTAGAA
>AAU11517
ATGAACTTTCTGCGCAAAATAGTGAAGACCTGTAGAGATGAGGACACCCAGAAGCCCCCTCTCGTGTCGGCTCCTCCAGATGATGATGACCTGTGGTTACCCCCTCCGGAGTATATTCCGCTGAAGGAGATCACTGGCAAGAAAAACATGAGAAACTTTTGCGTTAACGGAGAAGTCAAGGTGTGCGGTCCAAACGGTTATTCGTTTAGGACTCTGCGGCATATTTTGAGATCTTTCGACGAGATCTATTCTGGAAATCAGAGAATGATCGGGTTGGTTAAAGTTGTCGTTGGATTGGCGTTGTCAGGAGCCCCAGTCCCGGAGGGTATGAACTGGGTATACAAATTGAGGAGAACACTTATCTTCCAATGGGCTGATTCTAGGGGCCCTCTTGAAGGGGAGGAGTTAGAATACTCCCAGGAGATTACCTGGGATGATGACACAGAGTTTGTCGGATTGGAAATACGGGTGAGTGCTAGACAATGCCATATCCAGGGAAGGATCTGGTGTATTAATATGAATTCTCGGGCATGTCAATTTTGGTCCGACATGTCTCTTCAAACACAAAGGTCGGAGGAGGATAAAGATTCTTCAGTGCTTCTGGAA
>ABW97211
ATGAACTTTCTACGTAAGATAGTGAAAAATTGCAGGGACGAGGACACTCAAAAACCCTCTCCCGTGTCAGCCCCTCTGGATGACGATGACTTGTGGCTTCCACCCCCTGAATACGTCCCGCTGAAAGAACTTACAAGCAAGAAGAACATGAGGAACTTTTGTATCAACGGAGGGGTTAAAGTGTGTAGCCCGAATGGTTACTCGTTCAGGATCCTGCGGCACATTCTGAAATCATTCGACGAGATATATTCTGGGAATCATAGGATGATCGGGTTAGTCAAAGTAGTTATTGGACTGGCTTTGTCAGGATCTCCAGTCCCTGAGGGCATGAACTGGGTATACAAATTGAGGAGAACCTTTATCTTTCAGTGGGCTGATTCCAGGGGCCCTCTTGAAGGGGAGGAGTTGGAATACTCTCAGGAGATCACTTGGGATGATGATACTGAGTTCGTCGGATTGCAAATAAGAGTGATTGCAAAACAGTGTCATATCCAGGGCAGAATCTGGTGTATCAACATGAACCCGAGAGCATGTCAACTATGGTCTGACATGTCTCTTCAGACACAAAGGTCCGAAGAGGACAAAGATTCCTCTCTGCTTCTAGAA
>AFN24157
ATGAACTTTCTGCGCAAGATAGTGAAGAACTGTAGAGATGAGAAAACTCAGGAGCCCTCTCTCGTGTCAGCTCCCCCAGATGATGATGACTTGTGGTTACCCCCTCCAGAATATGTTCCGTTGAAGGAGCTTACGGGCAAGAGGAACATGAGAAACTTTTGTGTCAATGGAGAAGTCAAGGTGTGTAGTCCAAACGGCTATTCATTTAGGATCCTGCGACATATTTTGAAATCATTCGACGAGATCTATTCTGGAAATCAAAGAATGATCGGGTTGGTCAAAGTTGTCGTCGGATTGGCGTTGTCAGGAGCCCCAGTTCCTGAGGGCATGAACTGGGTATACAAATTGAGGAGAACTCTTATCTTCCAGTGGGCTGATTCTAGGGGCCCTCTAGAAGGTGAGGAGTTGGAATACTCTCAGGAAATTACCTGGGATGATGATACAGAATTTGTCGGATTGGAAATGCGAGTGAGTGCAAGGCAATGCCATATCCAGGGCAGGATTTGGTGTATTAACATGAACTCTCGGGCATGTCAATTGTGGTCTGACATGTCCCTTCAAACACAAAGGTCTGAGGAGGATAAAGATTCTTCAGTGCTTCTGGAA
>ACF42343
ATGAACTTCCTACGCAAAATAGTGAAAAACTGTAGGGATGAGGACACCCAGAAGCCCTCCCCTGCATCCGCTCCTCCAGATGACGATGACCTGTGGCTGCCCCCTCCTGAATATGTCCCGCTGAAAGAACTCACGGGCAAGAAAAACATGAGGAACTTCTGCATTAATGGTGAGGTCAAGGTGTGCAGTCCCAACGGCTATTCGTTCAGGATCTTACGGCATATTCTTAGATCATTTGATGAGATATATTCTGGAAATCACAGAATGATCGGATTAGTCAAGGTGGTCATTGGGCTTGCTCTATCAGGAGCTCCCGTCCCTGAGGGTATGAACTGGGTGTATAAATTGAGGAGAACTCTTATCTTCCAATGGGCTGATTCTAGAGGTCCTCTCGAGGGGGAGGAATTGGAGTACTCTCAAGAGATCACTTGGGATGACGATACTGAGTTTGTCGGATTGCAAATAAGAGTGAGTGCAAAACAGTGTCATATCCAAGGTAGGGTATGGTGTATCAACATGAATTCTAGAGCATGTCAGTTATGGTCTGACATGTCTCTTCAGACACAAAGGTCGGAGGAGGACAAGGACTCTTCCCTGCTCCTAGAG
>AFN24202
ATGAACTTTCTGCGCAAGATAGTGAAGAACTGTAGAGATGAGAAAACTCAGGAGCCCTCTCTCGTGTCAGCTCCCCCAGATGATGATGACTTGTGGTTACCCCCTCCAGAATATGTTCCGCTAAAGGAGCTTACGGGCAAGAGGAACATGAGAAACTTTTGTGTCAATGGAGAAGTCAAGGTGTGTAGTCCAAACGGCTATTCATTTAGGATCCTGCGGCATATTTTGAAATCATTCGACGAGATCTATTCTGGAAATCAAAGAATGATCGGGTTGGTCAAAGTTGTCGTCGGATTGGCGTTGTCAGGAGCCCCAGTTCCTGAGGGCATGAACTGGGTATACAAATTGAGGAGAACTCTTATCTTCCAGTGGGCTGATTCTAGGGGCCCTCTAGAAGGTGAGGAGTTGGAATACTCTCAGGAAATTACCTGGGATGATGATACAGAATTTGTCGGACTGGAAATACGAGTGAGTGCAAGGCAATGCCATATCCAGGGCAGGATTTGGTGTATTAACATGAACTCTCGGGCATGTCAATTGTGGTCTGACATGTCCCTTCAAACACAAAGGTCTGAGGAGGATAAAGATTCTTCAGTGCTTCTGGAA
>AFN24117
ATGAACTTCCTGCGCAAGATAGTGAAGACCTGTAGAGATGAGGACACCCGGAAACCCCCTCTCGTGTCAGCTCCTCCAGATGATGATGACCTGTGGTTACCCCCTCCTGAGTATGTTCCGCTGAAGGAACTCACGGGCAAGAAAAATATGAGAAACTTTTGCGTGAACGGAGAAGTCAAGGTATGCGGTCCAAACGGTTATTCATTTAGGACCTTGCGGCATATTTTGAGATCATTCGATGAGATTTATTCTGGGAATCAGAGAATGATCGGGCTGGTCAAAGTTGTCGTTGGATTGGCGTTGTCAGGAGCCCCGGTCCCGGAGGGTATGAACTGGGTATACAAGTTGAGGAGAACCCTTATTTTCCAATGGGCTGAATCCAGGGGCCCTCTTGAAGGGGAGGAGCTAGAATACTCCCAGGAGATCACCTGGGATGATGATACAGAGTTTGTCGGATTGGAGATACGAGTGAGTGCTAGACAATGTCATATCCAGGGAAGGATTTGGTGTATCAACATGAACTCTCGGGCATGTCAATTTTGGTCCGACATGTCTCTTCAAACACAAAGGTCAGAGGAGGATAAAGATTCTTCAGTGCTTCTGGAA
>BAL49597
ATGAACTTTCTACGTAAGATAGTGAAGAACTGCAGGGATGAGGACACTCAAAAGCCCTCTCCCGTGTCGGCCCCCCCGGATGACGACGACCTGTGGCTTCCGCCCCCTGAATACGTCCCGCTGAAAGAACTCACTAGCAAGAAAAACATGAGAAACTTTTGTATCAACGGAGAGGTTAAAGTATGCAGCCCGAATGGTTACTCGTTCAGGATCCTGCGGCACATTCTGAGATCATTTGACGAGATATACTCTGGGAATCATAGGATGATCGGGTTAGTCAAAGTTGTTGTTGGACTAGCTTTGTCAGGAGCTCCAGTCCCTGAGGGCATGAACTGGGTGTATAAATTGAGGAGAACTCTTATCTTCCAGTGGGCTGATTCCAGGGGCCCTCTAGAAGGGGAGGAGTTGGAATACTCTCAAGAGATCACTTGGGACGATGATACTGAATTTGTAGGATTGCAAATAAGAGTGAGTGCAAGACAATGTCATATCCAGGGTAGGATCTGGTGTATCAACATGAACTCTAGAGCATGTCAACTATGGTCTGACATGTCTCTCCAGACACAGAGGTCTGAAGAGGACAAAGACTCTTCTCTGCTCTTAGAA
>BAL49592
ATGAATTTCCTACGTAAGATAGTGAAAAACTGTAGAGATGAGGACCCTCAAAAGCCCTCTCCCATGTCAGCCCCTCCGGATGATGACGATCTGTGGCTTCCGCCTCCTGAATACGTCCCGCTGAAAGAACTCACTAGCAAGAAGAACATGAGAAACTTCTGTATCAACGGAGAGGTTAAGGTATGTAGCCCGAATGGTTACTCGTTCAGGATCCTGCGGCACATTCTGAGATCATTCGACGAGATATACTCCGGGAATCATAGGATGATTGGGTTGGTCAAAGTTGTCATTGGACTAGCCTTGTCAGGAGCTCCAGTCCCTGAGGGTATGAACTGGGTATATAAATTGAGGAGAACCCTTATCTTCCAGTGGGCTGATTCCAGGGGCCCTCTAGAAGGGGAGGAGTTGGAATACTCTCAGGAGATCACTTGGGATGATGACACTGAATTCGTCGGATTACAAATAAGAGTGAGTGCAAGACAGTGTCATATCCAGGGCAGGATCTGGTGTATCAACATGAACTCGAGAGCATGTCAACTATGGTCTGACATGTCTCTTCAGACACAAAGGTCTGAAGAGGACAAGGACTCTTCTCTGCTTCTAGAA
>AFN24112
ATGAATTTCATACGCAAAATAGTGAAGAACTGCAGAGATGAGGACGATCAGAAACCCTCTCTCGCATCGGCCCCCCCAGATGATGATGATCTGTGGTTGCCCCCTCCAGAATATGTCCCATTGAGGGAGCTCACAGGGAAGAAGAATATGAGAAACTTCTGTGTTAATGGAGAAGTCAAGGTGTGTAGTCCAAACGGATATTCCTTTAGGATCTTGCGTCACATTCTGAAATCGTTTGATGAGATCTATTCCGGAAATCAAAGAATGATTGGGTTAGTCAAAGTTGTTGTCGGATTGGCCTTGTCTGGAGCCCCAGTCCCCGAGGGCATGAACTGGGTTTATAAACTAAGGAGAACTCTTATTTTCCAATGGGCAGACTCTAGGGGTCCTCTGGAAGGGGAAGAGTTGGAGTACTCTCAGGAAATTACCTGGGACGATGACACCGAATTTGTAGGGTTGCAAATAAGGGCGAGTGCTAGACAATGCCATATCCAAGGCAGAATCTGGTGCATTAACATGAACTCTAGAGCATGTCAATTGTGGTCTGATATGTCCCTTCAAACTCATAGATCTGAAGAGGACAAAGACTCTTCAGTCCTTCTAGAG
>AGF93824
ATGAACTTTATACGCAAGATAGTGAAAAACTGTAGGGATGAGGACACCCAGAAGCCTTCTCCTGTGTCGGCTCCTCCAGATGACGATGATCTATGGCTTCCTCCTCCGGAATATGTCCCACTGAAAGAACTCACAGGCAAGAAGAACATGAGGAACTTTTGCATCAACGGAGAAGTTAAAGTGTGTAGCCCAAATGGTTACTCGTTCAGGATCTTGCGCCATATTCTGAGATCATTCGACGAGATATATTCTGGAAATCACAGAATGATCGGGTTAGTCAAGGTTGTTATTGGACTGGCTCTCTCAGGAGCCCCCGTCCCAGAGGGCATGAACTGGGTATACAAATTGAGGAGAACCCTTATTTTCCAGTGGGCCGACTCCAGGGGCCCCCTAGAGGGAGAGGAATTGGAATACTCTCAAGAAATCACTTGGGATGACGACACCGAATTTGTTGGATTGCAAATAAGAGTAAGTGCAAGACAGTGTCATATCCAGGGCAGGATTTGGTGTATTAACATGAATTCGAGAGCATGTCAACTATGGTCTGACATGTCTCTTCAGACACAAAGATCTGAAGAAGACAAAGATTCTTCTCTGCTTCTAGAA
>AFN27410
ATGAACTTTCTACGCAAGATAGTGAAAAACTGTAGGGATGAGGACACTCAAAAACCCTCTCCTGTGTCAGCCCCTCCAGATGACGATGACCTGTGGCTTCCACCCCCTGAATACGTCCCGCTGAAAGAACTCACAAGCAAGAAGAACATGAGGAACTTCTGTATCAACGGAGAGGTTAAAGTGTGTAGCCCAAATGGTTACTCGTTCAGGATTTTGAGGCACATTCTGAGATCATTCGACGAGATATACTCTGGGAATCATAGGATGATTGGGTTAGTCAAAGTTGTTATTGGACTAGCTTTGTCAGGAGCTCCGGTTCCTGAGGGCATGAACTGGGTATACAAACTGAGGAGAACTCTTATCTTCCAGTGGGCTGATTCCAGGGGCCCTCTAGAAGGGGAGGAGTTGGAATACTCTCAGGAGATCACTTGGGATGATGATACCGAGTTCGTCGGGTTGCAAATAAGAGTGAGTGCAAGACAATGTCATATCCAGGGCAGAATCTGGTGTATCAACATGAACTCGAGAGCATGTCAACTATGGTCCGACATGTCTCTCCAGACACAAAGGTCCGAAGAGGACAAAGACTCTTCTCTGCTTCTAGAA
>AGK36088
ATGAACTTTCTACGTAAGATAGTGAAAAACTGCAGGGACGAGGACACTCATAAGCACTTCTCCGCATCGGCTCCTCCAGATGATGATGACTTATGGCTGCCCCCTCCTGAATATGTTCCTTTGAAAGAACTCACGGGCAAGAAAAACATGAGGAACTTTTGTATCAACGGAGAGGTCAAGGTGTGCAGTCCGAACGGCTATTCGTTCAGGATCTTGCGGCACATTCTAAGATCATTTGATGAGATATATTCCGGAAATCACAGAATGATCGGATTAGTCAAGGTCGTTATTGGACTGGCTTTATCAGGGGCTCCAGTCCCTGAAGGCATGAACTGGGTATACAAGTTGAGGAGGACTCTTATCTTCCAATGGGCTGATTCCAGGGGCCCTCTTGAGGGGGAGGAGTTGGAATACTCTCAAGAAATTACCTGGGATGATGATACTGAGTTTGTCGGATTGCAAATAAGAGTGAGCGCAAGACAGTGCCATATTCAGGGCAGGATCTGGTGTATCAACATGAATTCTAGAGCATGTCAATTGTGGTCTGACATGTCTCTTCAAACACAAAGGTCTGAGGAAGACAAGGACTCTTCTCTGCTTCTAGAA
>ABZ81184
ATGAACTTTCTACGTAAGATGGTAAAGAACTGTAGAGATGAGGACACCCAAAAGCCCTCTCTCATATCAGCTCCTCCAGATGACGATGACCTATGGTTACCCCCTCCGGAATATGTTCCGTTGAAGGAGCTCACGGGCAAGAAGAACATGAGAAATTTCTGCATCAATGGGGAAGTCAAAGTGTGTAGTCCAAACGGCTACTCATTTAGGATCTTGCGGCACATTTTGAGATCATTCAATGAGCTCTATTCTGGAAATCAAAGAATGATTGGACTAGTCAAGGTTGTTGTCGGATTGGCGTTGTCAGGGGCCCCAGTTCCTGAGGGTATGAACTGGGTATACAAATTGAGGAGAACCCTAATTTTCCAATGGGCTGATTCCAGAGGCCCTCTAGAAGGGGAGGAATTGGAATATTCTCAGGAGATTACCTGGGATGATGATGCGGAGTTTGTCGGATTGGAAATAAGAGTGAGTGCAAGACAATGCCATATTCAAGGCAGGATTTGGTGTATTAACATGAATTCTCGAGCATGTCAGCTATGGTCTGACCTATCCCTCCAAACTCAAAGGTCTGATGAGGATAAGGATTCTTCAGTGCTTCTGGAA
>AFN27415
ATGAACTTTCTACGCAAGATAGTAAAAAACTGTAGGGATGAGGACACCCAGAAGCCCTCTCTTGTGTCAGCTCCTCCAGATGACGATGACCTATGGCTCCCTCCCCCTGAATATGTTCCGCTGAAAGAACTCACAGGCAAGAAGAACCTGAAGAACTTTTGCATCAACGGAGAGGTTAAGGTGTGTAGCCCGAACGGTTACTCGTTTAGGATCCTGCGACACATTCTGAGATCATTCGACGAGATATATTCTGGGAATCACAGAATGATCGGGCTAGTCAAGGTTGTTGTCGGACTGGCTTTGTCAGGAGCCCCCGTCCCAGAGGGCATGAACTGGGTATACAAGTTGAGGAGAACCCTTATCTTCCAGTGGGCCGACTCCAGGGGCCCTCTTGAGGGGGAGGAACTGGAATACTCTCAAGAGATCACTTGGGACGACGACACTGAATTTGTTGGATTGCAAATAAGAGTAAGTGCAAGACAATGTCATATTCAGGGCAGGATCTGGTGTATCAACATGAACTCGAGAGCATGTCAACTATGGTCAGACATGTCTCTTCAGACACAGAGGTCTGAAGAAGACAAAGACTCTTCTCTGCTTCTAGAA
>AFN24452
ATGAACTTTCTGCGCAAGATAGTGAAGAACTGTAGAGATGAGAAAACTCAGGAGCCCTCTCTCGTGTCAGCTCCCCCAGATGATGATGACTTGTGGTTACCCCCTCCAGAATATGTTCCGTTGAAGGAGCTTACTGGTAAGAGGAACATGAGAAACTTTTGTGTCAATGGAGAAGTCAAGGTGTGTAGTCCAAACGGCTATTCATTTAGGATCCTGCGACATATTTTGAAATCATTCGACGAGATCTATTCTGGAAATCAAAGAATGATCGGGTTGGTCAAAGTTGTCGTCGGATTGGCGTTGTCAGGAGCCCCAGTTCCTGAGGGCATGAACTGGGTATACAAATTGAGGAGAACTCTTATCTTCCAGTGGGCTGATTCTAGGGGCCCTCTAGAAGGTGAGGAGTTGGAATACTCTCAGGAAATTACCTGGGATGATGATACAGAATTTGTCGGATTGGAAATGCGAGTGAGTGCAAGGCAATGCCATATCCAGGGCAGGATTTGGTGTATTAACATAAACTCTCGGGCATGTCAATTGTGGTCTGACATGTCCCTTCAAACACAAAGGTCTGAGGAGGATAAAGATTCTTCAGTGCTTCTGGAA
>AFN24322
ATGAACTTTCTGCGCAAGATAGTGAAGAACTGTAGAGATGAGAAAACTCAGGAGCCCTCTCTCGTGTCAGCTCCCCCAGATGATGATGACTTGTGGTTACCCCCTCCAGAATATGTTCCGCTAAAGGAGCTTACGGGCAAGAGGAACATGAGAAACTTTTGTGTCAATGGAGAAGTCAAGGTGTGTAGTCCAAACGGCTATTCATTTAGGATCCTGCGGCATATTTTGAAATCATTCGACGAGATCTATTCTGGAAATCAAAGAATGATCGGGTTGGTCAAAGTTGTCGTCGGATTGGCGTTGTCAGGAGCCCCAGTTCCTGAGGGCATGAACTGGGTATACAAATTGAGGAGAACTCTTATCTTCCAGTGGGCTGATTCTAGGGGCCCTCTAGAAGGTGAGGAGTTGGAATACTCTCAGGAAATTACCTGGGATGATGATACAGAATTTGTCGGACTGGAAATACGAGTGAGTGCAAGGCAATGCCATATCCAGGGCAGGATTTGGTGTATTAACATGAACTCTCGGGCATGTCAATTGTGGTCTGACATGTCCCTTCAAACACAAAGGTCTGAGGAGGATAAAGATTCTTCAGTGCTTCTGGAA
>AFN24457
ATGAACTTTCTGCGCAAGATAGTGAAGAACTGTAGAGATGAGAAAACTCAGGAGCCCTCTCTCGTGTCAGCTCCCCCAGATGATGATGACTTGTGGTTACCCCCTCCAGAATATGTTCCGCTAAAGGAGCTTACGGGCAAGAGGAACATGAGAAACTTTTGTGTCAATGGAGAAGTCAAGGTGTGTAGTCCAAACGGCTATTCATTTAGGATCCTGCGGCATATTTTGAAATCATTCGACGAGATCTATTCTGGAAATCAAAGAATGATCGGGTTGGTCAAAGTTGTCGTCGGATTGGCGTTGTCAGGAGCCCCAGTTCCTGAGGGCATGAACTGGGTATACAAATTGAGGAGAACTCTTATCTTCCAGTGGGCTGATTCTAGGGGCCCTCTAGAAGGTGAGGAGTTGGAATACTCTCAGGAAATTACCTGGGATGATGATACAGAATTTGTCGGACTGGAAATACGAGTGAGTGCAAGGCAATGCCATATCCAGGGCAGGATTTGGTGTATTAACATGAACTCTCGGGCATGTCAATTGTGGTCTGACATGTCCCTTCAAACACAAAGGTCTGAGGAGGATAAAGATTCTTCAGTGCTTCTGGAA
>BAJ49862
ATGAACTTTCTCCGCAAGATCGTGAAAAATTGCAGGGATGAGGACATCCAAAAGCCCTCGCCCGTGTCTGCCCCTCCGGATGACGATGATCTGTGGTTGCCTCCTCCTGAATATATCCCTTTGAAAGAACTAGCCGGCAAGAAGAATATGAGGAACTTTTGTATCAATGGGGAGGTCAAAGTGTGTAGTCCAAACGGTTACTCGTTTAGGATCCTGCGGCATATCCTGAAATCGTTCGACGAGATATACTCCGGGAATCATAGAATGATCGGGTTAGTCAAGGTTGTTATTGGACTTGCCCTATCAGGAGCTCCAGTCCCAGAGGGCATGAATTGGGTATATAAATTGAGGAGAACTCTCATCTTCCAATGGGCTGACTCTAGAGGCCCTCTTGAAGGGGAGGAATTGGAATACTCTCAGGAGATCACCTGGGATGATGACACGGAGTTTGTCGGACTGCAGATAAGGGTTAGTGCGAGACAATGCCATATCCAAGGCAGGATCTGGTGTATCAACATGAATTCTAGAGCATGTCAATTATGGTCAGACATGTCTCTTCAGACACAAAGGTCGGAGGAGGACAAAGACTCTTCTCTGCTTCTAGAA
>AFN24327
ATGAACTTTCTGCGCAAGATAGTGAAGAACTGTAGAGATGAGAAAACTCAGGAGCCCTCTCTCGTGTCAGCTCCCCCAGATGATGATGACTTGTGGTTACCCCCTCCAGAATATGTTCCGCTAAAGGAGCTTACGGGCAAGAGGAACATGAGAAACTTTTGTGTCAATGGAGAAGTCAAGGTGTGTAGTCCAAACGGCTATTCATTTAGGATCCTGCGGCATATTTTGAAATCATTCGACGAGATCTATTCTGGAAATCAAAGAATGATCGGGTTGGTCAAAGTTGTCGTCGGATTGGCGTTGTCAGGAGCCCCAGTTCCTGAGGGCATGAACTGGGTATACAAATTGAGGAGAACTCTTATCTTCCAGTGGGCTGATTCTAGGGGCCCTCTAGAAGGTGAGGAGTTGGAATACTCTCAGGAAATTACCTGGGATGATGATACAGAATTTGTCGGACTGGAAATACGAGTGAGTGCAAGGCAATGCCATATCCAGGGCAGGATTTGGTGTATTAACATGAACTCTCGGGCATGTCAATTGTGGTCTGACATGTCCCTTCAAACACAAAGGTCTGAGGAGGATAAAGATTCTTCAGTGCTTCTGGAA
>AFN24197
ATGAACTTTCTGCGCAAAATAGTGAAGACCTGTAGAGATGAGGACACCCAGAAGCCCCCTCTCGTGTCGGCTCCTCCAGATGATGATGACCTGTGGTTACCCCCTCCGGAGTATATTCCGCTGAAGGAGATCACTGGCAAGAAAAACATGAGAAACTTTTGCGTTAACGGAGAAGTCAAGGTGTGCGGTCCAAACGGTTATTCGTTTAGGACTCTGCGGCATATTTTGAGATCTTTCGACGAGATCTATTCTGGAAATCAGAGAATGATAGGGTTGGTTAAAGTTGTCGTTGGATTGGCGTTGTCAGGAGCCCCAGTCCCGGAGGGTATGAACTGGGTATACAAATTGAGGAGAACACTTATCTTCCAATGGGCTGATTCTAGGGGCCCTCTTGAAGGGGAGGAGTTAGAATACTCCCAGGAGATTACCTGGGATGATGACACAGAGTTTGTCGGATTGGAAATACGGGTGAGTGCTAGACAATGCCATATCCAGGGAAGGATCTGGTGTATTAATATGAATTCTCGGGCATGTCAATTTTGGTCCGACATGTCTCTTCAAACACAAAGGTCGGAGGAGGATAAAGATTCTTCAGTGCTTCTGGAA
>AFN24192
ATGAACTTTCTACGCAAGATAGTGAAGAACTGTAGAGATGAGGACACGCAGAAGTCCCCTCTCGCATCGGCTCCTCCAGACGATGATGATTTGTGGTTACCCCCTCCAGAATATGTTCCGCTGAAGGAGCTTGCAGGCAAGAAGAACATGAGAAACTTCTGCATTAATGGAGAAGTCAAGGTGTGTAGTCCGAACGGCTATTCATTTAGGATCCTGCGGCATATTTTGAAATCATTTGATGAGCTTTATTCTGGAAATCAAAGAATGATCGGTGTAGTCAAAGTTGTTGTTGGACTGGCATTGTCAGGGGCTCCAGTCCCTGAGGGTATGAATTGGGTGTACAAATTGAGGAGAACCCTCATCTTCCAGTGGGCTGATTCCAGAGGCCCTCTAGAGGGGGAAGAGTTGGAATACTCTCAGGAAATTACCTGGGATGATGATACTGAATTTGTGGGACTGGAAATAAGAGTAAGTGCAAGACAATGCCATATTCAGGGCAGGATTTGGTGTATTAACATGAACTCTCGGGCTTGTCAATTGTGGTCTGACATGTCTCTTCAAACACAAAGATCGGATGAGAATAAGGACTCTTCAGTGCTTCTGGAA
>ABN11333
ATGAACCTCCTACGTAAGATAGTGAAAAACCGCAGGGACGAGGACACTCAAAAATCCTCTCCCGCGTCAGCCCCTCTGGATGACGATGACTTGTGGCTTCCACCCCCTGAATACGTCCCGCTGAAAGAACTTACAGGCAAGAAGAACATGAGGAACTTTTGTATCAACGGAAGGGTTAAAGTGTGTAGCCCGAATGGTTACTCGTTCAGGATCCTGCGGCACATTCTGAAATCATTCGACGAGATATATTCTGGGAATCATAGGATGATCGGGTTAGTCAAAGTGGTTATTGGACTGGCTTTGTCAGGATCTCCAGTCCCTGAGGGCCTGAACTGGGTATACAAATTGAGGAGAACCTTTATCTTCCAGTGGGCTGATTCCAGGGGCCCTCTTGAAGGGGAGGAGTTGGAATACTCTCAGGAGATCACTTGGGATGATGATACTGAGTTCGTCGGATTGCAAATAAGAGTGATTGCAAAACAGTGTCATATCCAGGGCAGAGTCTGGTGTATCAACATGAACCCGAGAGCATGTCAACTATGGTCTGACATGTCTCTTCAGACACAAAGGTCCGAAGAGGACAAAGATTCCTCTCTGCTTCTAGAA
>ACN65038
ATGAACTTTCTACGTAAAATAGTGAAAAACTGCAGGGATGAGGACACTCATAAGCCCTTCTCCGCATCGGCTCCTCCAGATGATGATGACCTATGGCTGCCCCCTCCTGAATATGTTCCGTTGAAAGAACTCACGGGCAAGAAAAACATGAGGAACTTTTGTATCAACGGAGAGGTCAAGGTGTGCAGTCCGAACGGCTATTCGTTCAGGATCTTGCGGCACATTCTAAGATCATTTGATGAGATATATTCTGGAAATCACAGAATGATCGGATTAGTCAAGGTCGTTATTGGACTGGCTTTATCAGGGGCTCCAGTCCCTGAAGGCATGAACTGGGTATACAAGTTGAGGAGGACTCTTATCTTCCAATGGGCTGATTCCAGGGGCCCTCTTGAGGGGGAGGAGTTGGAATACTCTCAAGAAATCACCTGGGATGACGATACTGAGTTTGTCGGATTGCAAATAAGAGTGAGCGCAAGACAGTGTCATATTCAGGGCAGGATCTGGTGTATCAACATGAATTCTAGAGCATGTCAATTGTGGTCTGACATGTCTCTTCAGACACAAAGGTCTGAGGAAGACAAGGACTCTTCTCTGCTTCTAGAA
>BAA24085
ATGAACATTCTGCGTAAGATAGTGAAAAACCGCAAGGATGAGGACACTCAAAAACCCTCTCCTGCGTCAGCCCCCCCTGATGACGACGACCTGTGGCTTCCACCCCCTGAATACGTCCCGCTGAAAGAATTCACAAGCAAGAAGAACATGAGGAACTTCTGTATCAACGGAGAGGTGAAAGTGTGTAGCCCGAACGGTTACTCTTTCAGGATCCTGCGGCACATTCTGAGATCATTCGACGAGATATACTCTGGGAATCATAGGATGATTGGGTTAGTCAAAGTCGTTATCGGACTAGCTTTGTCAGGAGCTCCAGTTCCTGAGGGAATGAACTGGGTATACAAACTGAGGAGAACCCTCATCTTCCAGTGGGCTGATTCCAGGGGCCCTCTTGAAGGGGAAGAACTGGAACACTCTCAGGAGATCACTTGGGATGACGATACTGAGTTTGTTGGACTGCAAATAAGGGTGATTGCAAGACAATGTCATATCCAAGGCAGAATCTGGTGTATCAACACGAACTCGAGAACATGTCAACTATGGTCTGACATGTCTCTTAAGACACAAATGTCTGAAGAGGACAAAGACTCCTCTCTTCTTCTAGAA
>AFN24297
ATGAACTTTCTACGTAAAATAGTAAAGAACTGTAGAGATGAGGACACCCAGAAGCCCTCCCTTATATCAGCCCCTCCAGATGACGATGATCTATGGTTACCCCCTCCGGAATATGTTCCATTGAAGGAGCTCGCAGGCAAGAAGAACATGAGAAATTTTTGCATCAATGGGGAAGTCAAAGTGTGTAGTCCGTACGGATACTCATTTAGGATCTTGCGGCACATTTTGAGATCATTCGATGAGATTTATTCTGGGAATCAAAGAATGATCGGGTTGGTCAAAGTTGTTGTTGGATTGGCGTTATCAGGGGCTCCAGTTCCTGAGGGAATGAACTGGGTATACAAATTGAGAAGAACCCTTATTTTCCAATGGGCTGATTCCAGAGGTCCTCTAGAAGGGGAGGAATTGGAATACTCTCAGGAGATTATCTGGGATGATGATGCGGAGTTTGTCGGATTGGAAATACGAGTGAGTGCAAGACAATGCCATATCCAAGGCAGGATTTGGTGTATTAACATGAACTCTCGAGCATGTCAGCTATGGTCTGACCTATCCCTCCAAACACAGAGGTCTGATGAAGATAAAGATTCTTCAGTGCTTCTGGAA
>AFN24292
ATGAACTTTCTACGCAAGATAGTGAAGAACTGTAGAGATGAGGACAATCAAAAGTCCTCTCTCGCATCGGCTCCTCCGGATGATGATGATCTGTGGTTACCCCCTCCGGAATATGTTCCATTGAAGGAATTAACAGGCAAGAAAAACATGAGAAACTTTTGCATCAATGGAGAAGTCAAGGTATGTAGTCCAAACGGCTATTCATTCAGGATCCTGCGGCATATTTTGAAATCATTTGATGAGATTTATTCTGGAAATCAAAGAATGATCGGGTTAGTCAAAGTTGTTGTTGGACTGGCATTGTCAGGAGCCCCGGTCCCGGAGGGTATGAACTGGGTGTACAAATTGAGGAGAACTCTTATCTTCCAGTGGGCTGATTCTAGAGGCCCTCTAGAAGGGGAGGAGTTAGAATACTCTCAGGAAATTACCTGGGATGATGATACTGAATTTGTCGGACTAGAAATACGAGTGAGTGCAAGACAATGCCACATCCAGGGCAGGATTTGGTGTATCAATATGAACTCTCGGGCATGTCAATTGTGGGCTGACATGTCTCTCCAAACACAAAGATCTGATGAGAATAAAGACTCTTCAGTGCTTCTGGAA
>AFN24122
ATGAACTTTCTGCGCAAGATAGTGAAGAACTGTAGAGATGAGAACACTCAGAAGTCCTCTCTCGTGTCAGCTCCCCCAGATGATGATGATTTGTGGTTACCCCCTCCAGAATATGTTCCGTTGAAGGAGCTTACGGGCAAGAAAAACATGAGAAATTTCTGTGTCAATGGAGAAGTCAAGGTGTGTAGTCCAAACGGCTATTCATTTAGGATCCTGCGGCACATTTTGAAATCATTCGACGAGATATATTCTGGAAATCAGAGAATGATCGGGTTGGTCAAAGTTGTCGTCGGATTGGCGCTGTCAGGAGCCCCAGTCCCTGAGGGCATGAACTGGGTATACAAATTGAGGAGGACTCTTATCTTCCAGTGGGCTGATTCTAGGGGCCCTCTAGAAGGGGAGGAGTTGGAATACTCTCAGGAAATTACCTGGGATGATGATACAGAATTTGTCGGATTGGAAATACGAGTGAGTGCAAGACAATGCCATATCCAGGGCAGGATTTGGTGTATTAATATGAACTCTCGGGCATGTCAATTGTGGTCTGACATGTCCCTTCAAACACAAAGGTCTGAGGAGGATAAAGATTCTTCAGTGCTTCTGGAA
>BAM36884
ATGAACTTTCTACGCAAGATAGTGAAAAACTGCAGGGATGAGGACACCCAGAAGCCTTCTCCTGTGTCGGCTCCTCCAGATGACGATGATCTATGGCTTCCTCCCCCAGAATATGTCCCGCTGAAAGAACTCACAGGCAAAAAGAACATGAGGAACTTTTGCATCAACGGAGAGGTTAAAGTGTGTAGCCCAAATGGTTACTCGTTCAGGATCCTACGGCACATTCTGAGATCGTTCGACGAGATATATTCCGGGAATCACAGGATGATCGGGTTGGTCAAAGTTGTCATTGGACTGGCTTTGTCAGGGGCCCCTGTCCCAGAGGGCATGAACTGGGTATACAAACTGAGGAGAACCCTTATCTTCCAATGGGCTGATTCTAGGGGCCCTCTTGAAGGGGAGGAATTGGAATACTCTCAAGAGATCACTTGGGACGATGATACTGAATTCGTTGGATTACAGATAAGAGTAAGCGCAAGACAGTGTCATATTCAGGGCAGGGTTTGGTGTATTAACATGAACTCAAGAGCATGCCAATTATGGTCTGACATGTCTCTTCAGACACAAAGGTCTGAAGAAGACAAAGATTCTTCTCTGCTTCTAGAA
>ACP41224
ATGAACTTTCTACGTAAAATAGTGAAAAACTGCAGGGATGAGGACACTCATAAGCCCTTCTCCGCATCGGCTCCTCCAGATGATGATGACCTATGGCTGCCCCCTCCTGAATATGTTCCGTTGAAAGAACTCACGGGCAAGAAAAACATGAGGAACTTTTGTATCAACGGAGAGGTCAAGGTGTGCAGTCCGAACGGCTATTCGTTCAGGATCTTGCGGCACATTCTAAGATCATTTGATGAGATATATTCTGGAAATCACAGAATGATCGGATTAGTCAAGGTCGTTATTGGACTGGCTTTATCAGGGGCTCCAGTCCCTGAAGGCATGAACTGGGTATACAAGTTGAGGAGGACTCTTATCTTCCAATGGGCTGATTCCAGGGGCCCTCTTGAGGGGGAGGAGTTGGAATACTCTCAAGAAATCACCTGGGATGACGATACTGAGTTTGTCGGATTGCAAATAAGAGTGAGCGCAAGACAGTGTCATATTCAGGGCAGGATCTGGTGTATCAACATGAATTCTAGAGCATGTCAATTGTGGTCTGACATGTCTCTTCAGACACAAAGGTCTGAGGAAGACAAGGACTCTTCTCTGCTTCTAGAA
>AFN24127
ATGAACTTTCTGCGCAAGATAGTGAAGAACTGTAGAGATGAGAAAACTCAGGAGCCCTCTCTCGTGTCAGCTCCCCCAGATGATGATGACTTGTGGTTACCCCCTCCAGAATATGTTCCGCTAAAGGAGCTTACGGGCAAGAGGAACATGAGAAACTTTTGTGTCAATGGAGAAGTCAAGGTGTGTAGTCCAAACGGCTATTCATTTAGGATCCTGCGGCATATTTTGAAATCATTCGACGAGATCTATTCTGGAAATCAAAGAATGATCGGGTTGGTCAAAGTTGTCGTCGGATTGGCGTTGTCAGGAGCCCCAGTTCCTGAGGGCATGAACTGGGTATACAAATTGAGGAGAACTCTTATCTTCCAGTGGGCTGATTCTAGGGGCCCTCTAGAAGGTGAGGAGTTGGAATACTCTCAGGAAATTACCTGGGATGATGATACAGAATTTGTCGGACTGGAAATACGAGTGAGTGCAAGGCAATGCCATATCCAGGGCAGGATTTGGTGTATTAACATGAACTCTCGGGCATGTCAATTGTGGTCTGACATGTCCCTTCAAACACAAAGGTCTGAGGAGGATAAAGATTCTTCAGTGCTTCTGGAA
>AFN24232
ATGAACTTTCTGCGCAAGATAGTGAAGAACTGTAGAGATGAGAAAACTCAGGAGCCCTCTCTCGTGTCAGCTCCCCCAGATGATGATGACTTGTGGTTACCCCCTCCAGAATATGTTCCGTTGAAGGAGCTTACTGGTAAGAGGAACATGAGAAACTTTTGTGTCAATGGAGAAGTCAAGGTGTGTAGTCCAAACGGCTATTCATTTAGGATCCTGCGACATATTTTGAAATCATTCGACGAGATCTATTCTGGAAATCAAAGAATGATCGGGTTGGTCAAAGTTGTCGTCGGATTGGCGTTGTCAGGAGCCCCAGTTCCTGAGGGCATGAACTGGGTATACAAATTGAGGAGAACTCTTATCTTCCAGTGGGCTGATTCTAGGGGCCCTCTAGAAGGTGAGGAGTTGGAATACTCTCAGGAAATTACCTGGGATGATGATACAGAATTTGTCGGATTGGAAATGCGAGTGAGTGCAAGGCAATGCCATATCCAGGGCAGGATTTGGTGTATTAACATAAACTCTCGGGCATGTCAATTGTGGTCTGACATGTCCCTTCAAACACAAAGGTCTGAGGAGGATAAAGATTCTTCAGTGCTTCTGGAA
>AFN24237
ATGAATTTCCTACGCAAGATAGTGAAGAACTGCAGAGATGAGGACAATCAGAAGCCTCCTCTCGTGTCTGCTCCCCCAGATGATGATGATCTGTGGCTGCCCCCTCCGGAATATGTCCCACTGAGGGAGCTCACAGGGAAGAAGAACATGAGAAATTTTTGCATCAATGGGGAAGTCAGGGTATGTAGTCCAAATGGATATTCTTTTAGGATTTTGCGTCACATATTAAAATCATTTGATGAGATATATTCTGGGAATCAAAGAATGGTCGGGTTAGTTAAAGTTGTCGTTGGACTGGCTTTGTCTGGAGCCCCGGTCCCAGAGGGCATGAATTGGGTCTATAAATTGAGAAGAACTCTTATCTTCCAGTGGGCCGATTCTAGGGGCCCCTTGGAGGGGGAGGAGTTAGAGTACTCCCAGGAGATCACATGGGATGATGATACCGAATTTGTCGGGTTACAAGTACGGGTGAGTGCAAAACAATGCCACATTCAAGGTAGGATTTGGTGCATCAATATGAACTCTAGGGCATGTCAATTGTGGTCTGATATGTCCCTCAAAACACAGAGATCTGAGGAGGACAAAGACTCTTCTGTCCTTCTCGAA
>ABI47939
ATGAACGTTCTACGCAAGATAGTGAAAAAATGTAGGGATGAGGACACTCAAAAGCCCTCTCCTGTGTCAGCCCCTCCGTATGACGATGACCTGTGGCTTCCACCTCCTGAATATGTCCCGCTGAAAGAACTCACGAGCAAGAAGAACATGAGGAACTTTTGTGTCAACGGGGAGGTTAAAGCGTGTAGCCCAAATGGTTACTCATTCAGGATTTTGCGGCACATTCTGAGATCATTCAACGAGATATACTCTGGGAATCATAGGATGGTCGGGTTAGTCAAAGTTGTTGTTGGACTAGCTTTATCAGGAGCTCCAGTACCTGAGGGCATGAACTGGGTATACAAATTGAGGAGAACCCTTATATTCCAGTGGGCTGATTCCAGGGGCCCTCTTGAAGGGGAGGAGTTAGAATACTCTCAAGAGATCACTTGGGATGATGATACTGAATTCGTCGGATTGCAAATAAGAGTGAGCGCAAGACAATGTCATATTCAAGGCAGGATCTGGTGTATCAACACGAACTCGAGGGCATGTCAACTATGGTCTGACATGTCTCTTCAGACACAAAGGTCTGAAGAGGACAAAGACTCTTCTCTGCTTCTAGAA
>ADD84789
ATGAACTTTCTATGTAAGATAGTGAAAAACTGTAGGGATGAGGACACCCAAAAGCCCTCTCCTGCGTCAGCCCCTCCGGATGGCGATGACCTGTGGCTTCCACCTCCAGAATATGTCCCGCTGAAAGAACTCACAAGCAAGAAGAACATGAGGAACTTTTGTATCAACGGGGAGGTTAAAGTGTGTAGCCCGAACGGTTACTCATTCAGGATCCTGCGGCATATTCTGAGATCATTCGACGAGATATACTCTGGGAATCATAGGATGATTGGGTTAGTCAAAGTTGTTGTTGGACTAGCTTTATCAGGAGCTCCAGTTCCTGAGGGCATGAACTGGGTATACAAATTGAGGAGAACCCTTATTTTCCAGTGGGCTGATTCCAGGGGCCCTCTTGAAGGGGAGGAGTTGGAACACTCTCAAGAGATCACTTGGGACGATGATACTGAATTCGTCGGATTGCAAATGAGAGTGAGCGCAAGACAATGTCATATTCAAGGCAGGATCTGGTGTATCAACATGAACTCGAGGGCATGTCAACTATGGTCTGACATGTCTCTTCAGACACAAAGGTCTGAAGAGGACAAAGACTCTTCTCTGCTTTTAGAA
>AFN27425
ATGAACGTTCTACGCAAGATAGTGAAAAAATGTAGGGATGAGGACACTCAAAAGCCCTCTCCTGTGTCAGCCCCTCCGGATGACGATGACCTGTGGCTTCCACCTCCTGAATATGTCCCGCTGAAAGAACTCACAAGCAAGAAGAACATGAGGAACTTTTGTGTCAACGGGGAGGTTAAAGCGTGTAGCCCAAATGGTTACTCATTCAGGATTTTGCGGCACATTCTGAGATCATTCAACGAGATATACTCTGGGAATCATAGGATGATTGGGTTAGTCAAAGTTGTTGTTGGACTAGCTTTATCAGGAGCTCCAGTACCTGAGGGCATGAACTGGGTATACAAATTGAGGAGAACCCTTATATTCCAGTGGGCTGATTCCAGGGGCCCTCTTGAAGGGGAGGAGTTAGAATACTCTCAAGAGATCACTTGGGATGATGATACTGAATTCGTCGGATTGCAAATAAGAGTGAGCGCAAGACAATGTCATATTCAAGGCAGGATCTGGTGTATCAACACGAACTCGAGGGCATGTCAACTATGGTCTGACATGTCTCTTCAGACACAAAGGTCTGAAGAGGACAAAGACTCTTCTCTGCTTCTAGAA
>AFN27420
ATGAACTTTCTACGCAAGATAGTGAAAAATTGTAGGGATGAGGACACTCAAAAACCCTCTCCTGTGTCAGCCCCTCCGGATGACGATGACCTGTGGCTTCCACCCCCCGAATACGTCCCGCTGAAAGAACTCACAAGCAAGAAGAACATGAGGAACTTTTGTATCAACGGGGAGGTCAAAGTGTGCAGCCCAAATGGTTACTCATTCAGGATCCTGCGGCACATTCTGAGATCATTCGACGAGATATACTCTGGGAATCATAGGATGATTGGGCTGGTCAAAGTTGTCGTTGGACTAGCTTTGTCAGGAGCTCCGGTCCCTGAGGGCATGAACTGGGTATACAAACTGAGGAGAACCCTTATCTTCCAGTGGGCTGATTCCAGGGGTCCTCTTGAAGGAGAGGAGTTGGAATACTCACAGGAGATCACTTGGGATGATGATACTGAGTTCGTCGGACTGCAAGTAAGAGTAAGTGCAAGACAATGTCATATCCAGGGCAGAATATGGTGTATCAACATGAACTCAAGAGCATGTCAGCTATGGTCTGACATGTCTCTCCAGACACAAAGGTCCGAAGAGGACAAAGACTCCTCTCTGCTTCTAGAA
>AFN24332
ATGAACTTTCTGCGCAAGATAGTGAAGAACTGTAGAGATGAGAAAACTCAGGAGCCCTCTCTCGTGTCAGCTCCCCCAGATGATGATGACTTGTGGTTACCCCCTCCAGAATATGTTCCGCTGAAGGAGCTTACGGGCAAGAGGAACATGAGAAACTTTTGTGTAAATGGAGAAGTCAAGGTGTGTAGTCCAAACGGCTATTCATTTAGGATCCTGCGGCATATTTTGAAATCATTCGACGAGATCTATTCTGGAAATCAAAGAATGATCGGGTTGGTCAAAGTTGTCGTCGGATTGGCGTTGTCAGGAGCCCCAGTTCCTGAGGGCATGAACTGGGTATACAAATTGAGGAGAACTCTTATCTTCCAGTGGGCTGATTCTAGGGGCCCTCTAGAAGGTGAGGAGTTGGAATACTCTCAGGAAATTACCTGGGACGATGATACAGAATTTGTCGGACTGGAAATACGAGTGAGTGCAAGGCAATGCCATATCCAGGGCAGGATTTGGTGTATCAACATGAACTCTCGGGCATGTCAATTGTGGTCTGACATGTCCCTTCAAACACAAAGGTCTGAGGAGGATAAAGATTCTTCAGTGCTTCTGGAA
>AFN24447
ATGAACTTTCTGCGCAAGATAGTGAAGAACTGTAGAGATGAGAAAACTCAGGAGCCCTCTCTCGTGTCAGCTCCCCCAGATGATGATGACTTGTGGTTACCCCCTCCAGAATATGTTCCGCTAAAGGAGCTTACGGGCAAGAGGAACATGAGAAACTTTTGTGTCAATGGAGAAGTCAAGGTGTGTAGTCCACACGGCTATTCATTTAGGATCCTGCGGCATATTTTGAAATCATTCGACGAGATCTATTCTGGAAATCAAAGAATGATCGGGTTGGTCAAAGTTGTCGTCGGATTGGCGTTGTCAGGAGCCCCAGTTCCTGAGGGCATGAACTGGGTATACAAATTGAGGAGAACTCTTATCTTCCAGTGGGCTGATTCTAGGGGCCCTCTAGAAGGTGAGGAGTTGGAATACTCTCAGGAAATTACCTGGGATGATGATACAGAATTTGTCGGACTGGAAATACGAGTGAGTGCAAGGCAATGCCATATCCAGGGCAGGATTTGGTGTATTAACATGAACTCTCGGGCATGTCAATTGTGGTCTGACATGTCCCTTCAAACACAAAGGTCTGAGGAGGATAAAGATTCTTCAGTGCTTCTGGAA
>ADD84784
ATGAACTTTCTATGTAAGATAGTGAAAAACTGTAGGGATGAGGACACCCAAAAGCCCTCTCCTGTGTCAGCCCCTCCGGATGGCGATGACCTGTGGCTTCCACCTCCAGAATATGTCCCGCTGAAAGAACTCACAAGCAAGAAGAACATGAGGAACTTTTGTATCAACGGGGAGGTTAAAGTGTGTAGCCCGAACGGTTACTCATTCAGGATCCTGCGGCATATTCTGAGATCATTCGACGAGATATACTCTGGGAATCATAGGATGATTGGGTTAGTCAAAGTTGTTATTGGACTAGCTTTATCAGGAGCTCCAGTTCCTGAGGGCATGAACTGGGTATACAAATTGAGGAGAACCCTTATTTTCCAGTGGGCTGATTCCAGGGGCCCTCTTGAAGGGGAGGAGTTGGAACACTCTCAAGAGATCACTTGGGACGATGATACTGAATTCGTCGGATTGCAAATGAGAGTGAGCGCAAGACAATGTCATATTCAAGGCAGGATCTGGTGTATCAACATGAACTCGAGGGCATGTCAACTATGGTCTGACATGTCTCTTCAGACACAAAGGTCTGAAGAGGACAAAGACTCTTCTCTGCTTCTAGAA
>ACN65033
ATGAACTTTCTACGTAAAATAGTGAAAAACTGCAGGGATGAGGACACTCATAAGCCCTTCTCCGCATCGGCTCCTCCAGATGATGATGACCTATGGCTGCCCCCTCCTGAATATGTTCCGTTGAAAGAACTCACGGGCAAGAAAAACATGAGGAACTTTTGTATCAACGGAGAGGTCAAGGTGTGCAGTCCGAACGGCTATTCGTTCAGGATCTTGCGGCACATTCTAAGATCATTTGATGAGATATATTCTGGAAATCACAGAATGATCGGATTAGTCAAGGTCGTTATTGGACTGGCTTTATCAGGGGCTCCAGTCCCTGAAGGCATGAACTGGGTATACAAGTTGAGGAGGACTCTTATCTTCCAATGGGCTGATTCCAGGGGCCCTCTTGAGGGGGAGGAGTTGGAATACTCTCAAGAAATCACCTGGGATGACGATACTGAGTTTGTCGGATTGCAAATAAGAGTGAGCGCAAGACAGTGTCATATTCAGGGCAGGATCTGGTGTATCAACATGAATTCTAGAGCATGTCAATTGTGGTCTGACATGTCTCTTCAGACACAAAGGTCTGAGGAAGACAAGGACTCTTCTCTGCTTCTAGAA
>AFP66215
ATGAACTTTCTACGCAAAATCGTGAAGAACTGTAGGGATGAGGACACCCAGAAGCCCTCCCCTGTATCGGCTCCTCCTGATGATGATGACCTGTGGCTGCCTCCTCCTGAATATGTCCCGTTGAAAGAACTCACAGGCAAGAAAAACATGAGGAACTTCTGTGTCAATGGAGAGGTCAAAGTGTGCAGTCCCAACGGCTACTCGTTTAGGATCCTGCGGCACATTCTAAGATCATTCGATGAGATATATTCTGGAAATCATAGAATGATCGGATTAGTCAAGGTAGTCATTGGACTGGCTTTATCAGGAGCTCCAGTCCCTGAGGGCATGAATTGGGTATACAAATTGAGGAGAACCCTCATCTTCCAATGGGCCGATTCTAGGGGTCCCCTTGAGGGGGAGGAATTGGAATACTCTCAAGAGATCACTTGGGACGATGACACTGAGTTTGTCGGATTACAAATAAGAGTGAGTGCAAGACAATGTCATATCCAAGGCAGAGTATGGTGTATCAACATGAATTCTAGAGCCTGTCAACTATGGTCTGACATGTCTCTTCAGACACAAAGGTCGGAGGAAGATAAAGACTCTTCCCTGCTCCTAGAA
>AFP66210
ATGAACTTTCTACGCAAAATCGTGAAGAACTGTAGGGATGAGGACACCCAGAAGCCCTCCCCTGTATCGGCTCCTCCTGATGATGATGACCTGTGGCTGCCTCCTCCTGAATATGTCCCGTTGAAAGAACTCACAGGCAAGAAAAACATGAGGAACTTCTGTGTCAATGGAGAGGTCAAAGTGTGCAGTCCCAACGGCTACTCGTTTAGGATCCTGCGGCACATTCTAAGATCATTCGATGAGATATATTCTGGAAATCATAGAATGATCGGATTAGTCAAGGTAGTCATTGGACTGGCTTTATCAGGAGCTCCAGTCCCTGAGGGCATGAATTGGGTATACAAATTGAGGAGAACCCTCATCTTCCAATGGGCCGATTCTAGGGGTCCCCTTGAGGGGGAGGAATTGGAATACTCTCAAGAGATCACTTGGGACGATGACACTGAGTTTGTCGGATTACAAATAAGAGTGAGTGCAAGACAATGTCATATCCAAGGCAGAGTATGGTGTATCAACATGAATTCTAGAGCCTGTCAACTATGGTCTGACATGTCTCTTCAGACACAAAGGTCGGAGGAAGATAAAGACTCTTCCCTGCTCCTAGAA
>ABN11343
ATGGACCTTCTACGTAAGATAGTGAAAAATTGCAGGGACGAGGACACTCAAAAACCCTCTCCCGTGTCAGCCCCTCTGGATGACGATGACTTGTGGCTTCCACCCCCTGAATACGTCCCGCTGAAAGAACTTACAAGCAAGAAGAACATGAGGAACTTTTGTATCAACGGAGGGGTTAAAGTGTGTAGCCCGAATGGTTACTCGTTCAGGATCCTGCGGCACATTCTGAAATCATTCGACGAGATATATTCTGGGAATCATAGGATGATCGGGTTAGTCAAAGTAGTTATTGGACTGGCTTTGTCAGGATCTCCAGTCCCTGAGGGCATGAACTGGGTATACAAATTGAGGAGAACCCTTATCTTCCAGTGGGCTGATTCCAGGGGCCCTCTTGAAGGGGAGGAGTTGGAATACTCTCAGGAGATCACTTGGGATGATGATACTGAGTTCGTCGGATTGCAAATAAGAGTGAGTGCAAAACAGTGTCATATCCAGGGCAGAATCTGGTGTATCAACATGAACCCGAGAGCATGTCAACTATGGTCTGACATGTCTCTTCAGACACAAAGGTCCGAAGAGGACAAAGATTCCTCTCTGCTTCTAGAA
>AEV43274
ATGAACTTTCTGCGGAAGATAGTGAAAAACTGTAAGGATGAGGACACTCAAAAACCCTCTCCTGTGTCAGCCCCTCCGGATGACGACGACCTGTGGCTTCCACCCCCTGAATACGTCCCGCTGAAAGAATTCACAAGCAAGAAGAACATGAGGAACTTCTGTATCAACGGAGAGGTGAAAGTGTGTAGTCCGAACGGTTACTCGTTCAGGATCCTGCGGCACATTCTGAGATCATTCGACGAGATATACTCTGGGAATCATAGGATGATTGGGTTAGTCAAAGTTGTTATCGGACTAACTTTGTCAGGAGCTCCAGTCCCTGAGGGAATGAACTGGGTATACAAACTGAGGAGAACCCTCATCTTCCAGTGGGCTGATTCCAGGGGCCCTCTTGAAGGGGAAGAATTGGAACACTCTCAGGAGATCACTTGGGATGATGATACTGAGTTCGTCGGACTGCAAATAAGAGTGAGTGCAAGACAATGTCATATCCAGGGCAGAATCTGGTGTATCAACACGAGCTCGAGAGCATGTCAACTATGGTCTGACATGTCTCTCAAGACACAAATGTCTGAAGAGGACAAAGACTCCTCTCTTCTTCTAGAA
>ABN11308
ATGAACTTCCTACGTAAGATAGTGAAAAATTGCAGGGACGAGGACACTCAGAAACCCTCTCCCGTGTCAGCCCCTCTGGATGACGATGACTTATGGCTTCCACCCCCTGAATACGTCCCGCTGAAAGAACTTACAAGCAAGAAGAACATGAGGAACTTTTGTATCAACGGAGGGGTTAAAGTGTGTAGCCCGAATGGTTACTCGTTCAGGATCCTGCGGCACATTCTGAAATCATTCGACGAGATATATTCTGGGAATCATAGGATGATCGGGTTAGTCAAAGTAGTTATTGGACTGGCTTTGTCAGGATCTCCAGTCCCTGAGGGCATGAACTGGGTATACAAATTGAGGAGAACCTTTATCTTCCAGTGGGCTGATTCCAGGGGCCCTCTTGAAGGGGAGGAGTTGGAATACTCTCAGGAGATCACTTGGGATGATGATACTGAGTTCGTCGGATTGCAAATAAGAGTGATTGCAAAACAGTGTCATATCCAGGGCAGARTCTGGTGTATCAACATGAACCCGAGAGCATGTCAACTATGGTCTGACATGTCTCTTCAGACACAAAGGTCCGAAGAGGACAAAGATTCCTCTCTGCTTCTAGAA
>ABO15578
ATGAACTTTCTACGCAAGATAGTGAAAAACTGTAGGGATGAGGACACCCAGAAGCCCTCTCTTGTTTCGGCTCCTCCAGATGACGATGACCTATGGCTTCCTCCCCCAGAATATGTCCCGCTGAAAGAACTCACAGGCAAAAAGAACATGAGGAACTTTTGCATCAACGGAGAGGTTAAAGTGTGTAGCCCAAATGGTTACTCGTTCAGGATCCTGCGGCACATTCTGAGATCATTCGACGAGATATATTCTGGGAATCACAGGATGATCGGGTTGGTCAAGGTTGTCATTGGACTGGCTTTGTCTGGGGCCCCTGTCCCAGAGGGCATGAACTGGGTATACAAACTGAGGAGAACTCTTATCTTCCAATGGGCTGATTCTAGGGGCCCCCTTGAGGGGGAGGAATTGGAATACTCTCAAGAGATCACTTGGGACGATGATACCGAATTCATTGGATTACAAATAAGAGTAAGCGCAAGACAATGTCATATTCAGGGCAGGATTTGGCGTATTAACATGAACTCGAGAGCATGTCAATTATGGTCTGACATGTCTCTTCAGACACAAAGGTCTGAAGAAGACAAAGATTCTTCTCTGCTTCTAGAA
>ABN11348
ATGGACCTTCTACGTAAGATAGTGAAAAATTGCAGGGACGAGGACACTCAAAAACCCTCTCCCGTGTCAGCCCCTCTGGATGACGATGACTTGTGGCTTCCACCCCCTGAATACGTCCCGCTGAAAGAACTTACAAGCAAGAAGAACATGAGGAACTTTTGTATCAACGGAGGGGTTAAAGTGTGTAGCCCGAATGGTTACTCGTTCAGGATCCTGCGGCACATTCTGAAATCATTCGACGAGATATATTCTGGGAATCATAGGATGATCGGGTTAGTCAAAGTAGTTATTGGACTGGCTTTGTCAGGATCTCCAGTCCCTGAGGGCATGAACTGGGTATACAAATTGAGGAGAACCCTTATCTTCCAGTGGGCTGATTCCAGGGGCCCTCTTGAAGGGGAGGAGTTGGAATACTCTCAGGAGATCACTTGGGATGATGATACTGAGTTCGTCGGATTGCAAATAAGAGTGAGTGCAAAACAGTGTCATATCCAGGGCAGAATCTGGTGTATCAACATGAACCCGAGAGCATGTCAACTATGGTCTGACATGTCTCTTCAGACACAAAGGTCCGAAGAGGACAAAGATTCCTCTCTGCTTCTAGAA
>ABN11293
ATGAACTTTCTACGTAAGATAGTGAAAAATTGCAGGGACGAGGACACTCAAAAACCCTCTCCCGTGTCAGCCCCTCTGGATGACGATGACTTGTGGCTTCCACCCCCTGAATACGTCCCGCTGAAAGAACTTACAAGCAAGAAGAACATGAGGAACTTTTGTATCAACGGAGGGGTTAAAGTGTGTAGCCCGAATGGTTACTCGTTCAGGATCCTGCGGCACATTCTGAAATCATTCGACGAGATATATTCTGGGAATCATAGGATGATCGGGTTAGTCAAAGTAGTTATTGGACTGGCTTTGTCAGGATCTCCAGTCCCTGAGGGCATGAACTGGGTATACAAATTGAGGAGAACCTTTATCTTCCAGTGGGCTGATTCCAGGGGCCCTCTTGAAGGGGAGGAGTTGGAATACTCTCAGGAGATCACTTGGGATGATGATACTGAGTTCGTCGGATTGCAAATAAGAGTGATTGCAAAACAGTGTCATATCCAGGGCAGARTCTGGTGTATCAACATGAACCCGAGAGCATGTCAACTATGGTCTGACATGTCTCTTCAGACACAAAGGTCCGAAGAGGACAAAGATTCCTCTCTGCTTCTAGAA
>BAM29359
ATGAACTTCCTGCGCAAGATAGTGAAGACCTGTAGAGATGAGGACACCCAAAAACCCCCTCTCGTGTCGGCCCCTCCAGATGATGATGACCTGTGGTTACCCCCTCCTGAGTATGTTCCGCTGAAGGAACTCACGGGCAAGAAAAATATGAGAAACTTTTGCGTGAACGGAGAAGTCAAGGTATGCGGTCCAAACGGTTATTCGTTTAGGACCTTGCGGCATATTTTGAGATCATTCGACGAGATCTATTCTGGGAATCAGAGAATGATCGGGTTGGTCAAAGTTGTCGTTGGATTGGCGTTGTCAGGAGCCCCAGTCCCGGAGGGTATGAACTGGGTATACAAGTTGAGGAGAACCCTTATCTTCCAGTGGGCTGAATCTAGGGGCCCTCTTGAAGGGGAGGAGTTAGAATACTCCCAAGAGATCACCTGGGATGATGATACAGAGTTTGTAGGATTGGAGATACGAGTGAGTGCTAGACAATGTCATATTCAGGGAAGGATTTGGTGTATCAACATGAACTCCCGGGCATGTCAATTTTGGTCCGATATGTCTCTTCAAACACAAAGGTCAGAGGAGGATAAAGATTCTTCAGTGCTTCTGGAA
>AFN24417
ATGAACTTTCTGCGCAAGATAGTGAAGAACTGTAGAGATGAGAAAACTCAGGAGCCCTCTCTCGTGTCAGCTCCCCCAGATGATGATGACTTGTGGTTACCCCCTCCAGAATATGTTCCGCTAAAGGAGCTTACGGGCAAGAGGAACATGAGAAACTTTTGTGTCAATGGAGAAGTCAAGGTGTGTAGTCCAAACGGCTATTCATTTAGGATCCTGCGGCATATTTTGAAATCATTCGACGAGATCTATTCTGGAAATCAAAGAATGATCGGGTTGGTCAAAGTTGTCGTCGGATTGGCGTTGTCAGGAGCCCCAGTTCCTGAGGGCATGAACTGGGTATACAAATTGAGGAGAACTCTTATCTTCCAGTGGGCTGATTCTAGGGGCCCTCTAGAAGGTGAGGAGTTGGAATACTCTCAGGAAATTACCTGGGATGATGATACAGAATTTGTCGGACTGGAAATACGAGTGAGTGCAAGGCAATGCCATATCCAGGGCAGGATTTGGTGTATTAACATGAACTCTCGGGCATGTCAATTGTGGTCTGACATGTCCCTTCAAACACAAAGGTCTGAGGAGGATAAAGATTCTTCAGTGCTTCTGGAA
>AFN24287
ATGAACTTTCTGCGCAAGATAGTGAAGAACTGTAGAGATGAGAAAACTCAGGAGCCCTCTCTCGTGTCAGCTCCCCCAGATGATGATGACTTGTGGTTACCCCCTCCAGAATATGTTCCGCTGAAAGAGCTTACGGGCAAGAGGAACATGAGAAACTTTTGTGTCAATGGAGAAGTCAAGGTGTGTAGTCCGAACGGCTATTCATTTAGGATCCTGCGGCATATTTTGAAATCATTCGACGAGATCTATTCTGGAAATCAAAGAATGATCGGGTTGGTCAAAGTTGTCGTCGGATTGGCGTTGTCAGGAGCCCCAGTTCCTGAGGGCATGAACTGGGTATACAAATTGAGGAGAACTCTTATCTTCCAGTGGGCTGATTCTAGGGGCCCTCTAGAAGGTGAGGAGTTGGAATACTCTCAGGAAATTACCTGGGATGATGATACAGAATTTGTCGGACTGGAAATACGAGTGAGTGCAAGGCAATGCCATATCCAGGGCAGGATTTGGTGTATTAACATGAACTCTCGGGCATGTCAATTGTGGTCTGACATGTCCCTTCAAACACAAAGGTCTGAGGAGGATAAAGATTCTTCAGTGCTTCTGGAA
>AFN24282
ATGAACTTTCTGCGCAAGATAGTGAAGAACTGTAGAGATGAGAACACTCAGAAGTCCTCTCTCGTGTCAGCTCCCCCAGATGATGATGATTTGTGGTTACCCCCTCCAGAATATGTTCCGTTGAAGGAGCTTACAGGCAAGAAAAACATGAGAAATTTCTGTGTCAATGGAGAAGTCAAGGTGTGTAGTCCAAACGGCTATTCATTTAGGATCCTGCGGCACATTTTGAAATCATTCGACGAGATATATTCTGGAAATCAGAGAATGATCGGGTTGGTCAAAGTTGTCGTCGGACTGGCGCTGTCAGGAGCCCCAGTCCCTGAGGGCATGAACTGGGTATACAAATTGAGGAGAACTCTTATCTTCCAGTGGGCTGATTCTAGGGGCCCTCTAGAAGGGGAGGAGTTGGAATACTCTCAGGAAATTACCTGGGATGATGATGCAGAATTTGTCGGATTGGAAATACGAGTGAGTGCAAGACAATGCCATATCCAGGGCAGGATTTGGTGTATTAATATGAACTCTCGGGCATGTCAACTGTGGTCTGACATGTCCCTTCAAACACAAAGGTCTGAGGAGGATAAAGATTCTTCAGTGCTTCTGGAA
