# Supplementary material for: FRESCo: finding regions of excess synonymous constraint in diverse viruses
Source: Genome Biol. 2015 Feb 17;16(1):38. doi: 10.1186/s13059-015-0603-7 (PMC4376164; doi:10.1186/s13059-015-0603-7)
Supplement: Additional file 4: — Sequence alignments (zip folder of FASTA alignments). [file 13059_2015_603_MOESM4_ESM.zip › alignments/rabies/NP.fa.revtrans]

>AFN24135
ATGGATGCCGACAAGATTGTATTCAAAGTCAATAATAAGGTGGTCTCTCTGAAGCCTGAAATTATCGTGGACCAATATGAGTACAAGTACCCGGCTATCAAGGACTTAAAGAAGCCCAGTATAACCTTAGGAAAAGCCCCTGACTTGAACAAAGCATACAAATCAGTTTTATCTGGCATGAATGCAGCCAAGCTCGACCCTGATGATGTATGCTCTTATCTAGCAGCTGCAATGCAGTTCTTTGAGGGAGCATGTCCTGATGACTGGACCAGCTACGGAATCCTAATAGCACGGAGGGGAGACAAGATCACCCCAAATTCTCTTGTGGACATAAGACGCACCGATGTGGAAGGGAATTGGGCTCTAACAGGAGGTATGGAGTTAACGAGAGACCCCACTGTTTCGGAGCATGCATCTTTGGTTGGTCTTCTCTTGAGTCTGTATAGGTTGAGCAAAATATCTGGACAGAACACCGGCAATTACAAGACAAACATCGCAGACAGGATAGAGCAGATTTTTGAAACAGCCCCTTTTGTAAAGATCGTAGAACATCATACTTTGATGACAACCCACAAAATGTGCGCTAACTGGAGTACCATACCGAACTTCAGATTCCTAGCCGGGACCTATGACATGTTTTTCTCCCGGATTGAACATCTATATTCAGCGATTAGAGTGGGCACAGTTGTCACTGCTTATGAGGACTGCTCAGGGTTGGTGTCATTTACAGGGTTTATAAAACAAATAAATCTCACTGCGAGAGAAGCACTACTATATTTCTTCCACAAGAACTTTGAAGAAGAGATAAGAAGAATGTTTGAGCCGGGGCAAGAGACTGCAGTCCCTCACTCCTATTTCATCCATTTCCGTTCGTTGGGCCTAAGCGGGAAATCTCCGTACTCATCAAATGCAGTTGGTCATGTGTTCAACCTCATTCACTTTGTTGGATGTTATATGGGTCAGGTGAGATCTCTGAATGCAACAGTGATTGCCACATGTGCCCCACATGAGATGTCTGTTCTTGGGGGTTATTTGGGGGAGGAGTTTTTTGGAAAAGGGACTTTTGAGAGAAGATTCTTCAGGGACGAGAAAGAACTTCAAGAATATGAGGCAGCTGAATCAACTAAGACTGAAGTAGCCTTGGCTGATGACGGAACCGTCAATTCTGATGACGAGGACTACTTCTCTAGTGAGACCAGGAGTCCGGAGGCAGTCTACACTCGAATCATGATGAATGGAGGTAGACTGAAAAGATCACACATAAGGAGGTATGTCTCAGTCAGCTCCAATCATCAAGCTCGCCCCAACTCATTCGCCGAGTTTTTAAACAAGACATACTCGAGTGATTCG
>BAM29357
ATGGATGCCGACAAGATTGTATTTAAAGTCAAGAATCAGGTGGTCTCCTTGAAGCCTGAGATCATTGTAGACCAATATGAGTACAAGTACCCGGCAATCAAGGACTCAAGGAAGCCCAGTATAACCTTAGGAAAAGCCCCTGACTTAAACAAAGCATACAAGTCAATTTTGTCTGGCATGAATGCAGCCAAGCTTGACCCTGACGATGTATGCTCTTATCTAGCAGCTGCAATGCAGTTTTTTGAGGGTGCATGTCCCGATGACTGGGTTAGCTACGGGATCTTGATAGCACGGAAGGGCGACAAGATTACCCCAGGCACTCTTGTGGATATAAGACGTACCAATGTGGAAGGGAGTTGGGCTCTAACAGGGGGTATGGAGTTGACAAGAGATCCCACTGTTCCAGAGCATGCATCCTTGGTCGGTCTTCTCTTGAGCTTGTATAGGTTAAGCAAAATATCAGGACAGAACACTGGCAATTACAAGACAAACATTGCAGACAGAATAGAGCAAATTTTCGAGACAGCCCCTTTTGTCAAGATTGTAGAGCATCATACGTTGATGACAACCCACAAAATGTGCGCCAACTGGAGTACCATACCGAACTTCAGATTCCTAGCCGGAACCTATGACATGTTTTTCTCCCGGATTGAACATCTGTATTCAGCAATTAGGGTAGGCACAGTAGTTACTGCTTATGAGGATTGCTCAGGGCTGGTGTCTTTTACCGGGTTCATAAAGCAAATAAATCTCACTGCAAGAGAAGCGCTGCTATACTTCTTCCACAAGAACTTCGAAGAAGAGATAAGAAGGATGTTTGAGCCGGGGCAGGAAACTGCAATTCCTCACTCTTATTTCATCCATTTTCGCTCATTAGGCCTGAGCGGGAAGTCTCCATACTCATCAAATGCGGTTGGTCATGTTTTCAACCTCATTCACTTTGTTGGATGTTACATGGGCCAAGTGAGATCTCTGAATGCAACAGTTATTGCTACATGTGCCCCACATGAGATGTCTGTTCTTGGGGGTTACTTAGGGGAGGAGTTTTTTGGAAAAGGGACTTTCGAGAGAAGATTCTTCAGGGATGAGAAAGAACTTCAAGAATATGAAGCAGCTGAACTGACCAAGACAGAAGTGGCTTTGGCAGATGACGGAACCGTCAACTCTGATGATGAGGACTACTTCTCAAGTGAAACCAGGAGTCCTGAGGCGGTTTACACCCGAATCATGATGAATGGAAGTCGATTGAAAAGATCACACATAAGGAGGTATGTCTCAGTCAGCTCCAATCATCAGGCCCGTCCTAACTCATTCGCTGAATTTTTGAACAAGACATACTCAAGTGATTCT
>AFN24385
ATGGATGCCGACAAGATTGTATTTAAAGTCAATAATCAGGTGGTTTCTCTAAAGCCTGAGATTATCGTTGATCAATATGAGTACAAGTACCCGGCTATCAAGGACTTGAAGAAGCCCAGTATAACCTTAGGAAAAGCCCCTGATTTGAACAAAGCATACAAGTCAATTTTATCCGGTATGAATGCAGCCAAGCTTGACCCAGATGATGTATGTTCTTATCTGGCAGCTGCAATGCAGTTCTTTGAGGGAGCATGCCCTGATGACTGGACCAGCTATGGAATCCTGATTGCACGGAGGGGAGACAAGATCACTCCAGATTCTCTTGTAGACATAAAACGTACTCATGTGGAAGGGAATTGGGCTCTAACAGGGGGTATGGAGTTGACGAGAGATCCTACCGTCTCGGAGCATGCGTCTTTAGTTGGTCTTCTCTTGAGTCTGTATAGGTTGAGCAAGATATCTGGACAAAACACCGGCAACTACAAAACAAACATCGCGGATAGAATAGAGCAGATTTTCGAGACGGCCCCCTTTGTAAAGATCGTGGAACATCATACTTTGATGACAACCCACAAGATGTGCGCTAACTGGAGTACCATACCGAACTTCAGATTCCTAGCTGGGACTTACGATATGTTTTTCTCCCGGATTGAACATCTGTATTCAGCAATTAGAGTGGGCACAGTTGTCACTGCTTACGAGGACTGCTCAGGGCTGGTATCGTTTACAGGGTTTATAAAGCAAATAAATCTCACTGCAAGAGAGGCAATACTGTATTTCTTCCACAAGAACTTCGAGGAAGAGATAAGAAGAATGTTTGAGCCGGGGCAAGAAACCGCAGTTCCTCACTCCTATTTCATCCATTTTCGTTCGTTGGGCCTGAGTGGGAAATCTCCGTATTCATCAAATGCAGTCGGTCACGTGTTCAACCTCATTCACTTTGTTGGATGTTATATGGGTCAAGTGAGATCTTTAAATGCAACAGTCATTGCCACATGTGCCCCGCATGAGATGTCTGTTCTTGGGGGTTATCTGGGGGAGGAGTTTTTTGGAAAAGGGACTTTTGAAAGAAGATTCTTCAGGGATGAGAAAGAACTTCAGGAACATGAGGCAGCTGAATTAACGAAGATTGAAGTGGCCTTGGCAGATGACGGAACAGTCAATTCTGATGACGAGGACTACTTCTCTAGTGAGACCAGGAGTCCAGAGGCAGTTTATACCCGAATCATGATGAATGGAGGTAGACTAAAAAGATCACACATAAGGAGATATGTCTCAGTTAGTTCCAATCATCAAGCTCGCCCTAATTCATTCGCTGAGTTTCTAAACAAGACATACTCGAGTGATTCG
>AFN24130
ATGGATGCCGACAAGATTGTATTCAAGGTCAATAATCAGGTGGTCTCTCTGAAGCCTGAAATTATCGTGGACCAATATGAGTACAAGTACCCGGCTATCAAAGACCTGAAGAAGCCCAGTATAACCTTAGGAAAAGCTCCTGATTTGAACAAAGCATACAAATCAATTTTATCTGGCATGAATGCAGCCAAACTCGACCCTGATGATGTATGCTCCTATCTGGCTGCTGCCATGCAGTTCTTTGAGGGATCATGTCCCGATGACTGGACCAGCTATGGAATCCTGATAGCTCGGAAGGGAGATAAGATCACCCCGGATTCTCTTGTGGACATAAGGCGTACTAATGTGGAAGGGAATTGGGCTTTAACAGGGGGTATGGAGTTGACAAGGGACCCCACTGTTTCAGAACATGCATCTCTGGTTGGCCTTCTCTTGAGTTTATATAGGTTGAGCAAAATTTCTGGACAGAATACCGGCAATTACAAGACAAACATCGCGGATAGAATAGAGCAAATTTTCGAGACAGCTCCCTTTACAAAGATCGTAGAACATCATACTCTGATGACGACCCACAAAATGTGTGCCAACTGGAGCACTATACCAAACTTCAGATTCCTAGCCGGAACTTATGACATGTTTTTCTCCCGGATTGAACATCTGTATTCAGCGATTAGAGTAGGCACAGTTGTCACTGCTTATGAGGATTGCTCAGGACTGGTGTCATTTACAGGGTTTATAAAGCAAATCAATCTTACTGCGAGAGAAGCACTATTATATTTCTTTCACAAAAACTTTGAAGAAGAAATAAGAAGAATGTTTGAGCCTGGGCAAGAGACTGCTGTTCCTCATTCCTATTTCATCCATTTTCGTTCATTGGGCTTGAGTGGGAAATCTCCGTACTCATCCAATGCAGTTGGTCACGTGTTCAACCTCATTCACTTTGTTGGATGTTATATGGGTCATGTGAGATCTCTGAATGCAACAGTGATTGCGACATGTGCCCCTCATGAGATGTCTGTTCTTGGGGGCTATTTGGGAGAGGAGTTTTTTGGAAAAGGAACTTTTGAAAGGAGATTCTTCAGGGACGAGAAGGAGCTTCAGGAATATGAGGCAGCTGAATTGACAAAAGCTGACACGGCCTTGGCAGATGATGGGACAGTCAATTCTGACGATGAGGACTACTTCTCCAGTGAAACCAGGAGTCCAGAGGCAGTTTACACTAGGATCATGATGAATGGAGGTAGACTAAAAAGATCACACATAAGGAGATATGTCTCAGTCAGCTCTAATCATCAAACTCGCCCTAACTCGTTTGCTGAATTTTTAAACAAGACATATTCGAGTGACTCT
>AFN24380
ATGGATGCCGACAAGATTGTATTCAAGATCAATAATCAGGTGGTTTCTCTGAAGCCTGAAATCATCGTGGATCAATATGAGTACAAGTACCCAGCTATCAAGGATTTGAAAAAGCCCTGTATAACCCTAGGAAAGGCTCCCGACTTAAACAAAGCATACAAATCAGTCTTATCAGGCATGAATGCTGCCAAACTTGATCCTGATGATGTATGTTCCTACTTGGCAGCAGCGATGCAGTTTTTTGAAGGGACATGTCCAGAAGACTGGACCAGCTATGGAATCCTGATCGCACGAAAAGGAGACAAGATCACCCCAGATTCTCTTGTGGAAATCAAGCGTACTGATGTAGAAGGGAATTGGGCTTTGACAGGAGGTATGGAGATGACAAGGGATCCCACTGTCTCTGAGCATGCGTCTTTGGTCGGCCTTCTCTTGAGTCTGTATAGGTTGAGCAAAATATCAGGACAAAACACCGGTAACTATAAGACAAACATTGCAGATAGGATAGAGCAGATTTTTGAAACAGCCCCCTTTGTTAAAATCGTGGAACACCATACTCTGATGACAACTCACAAAATGTGTGCTAATTGGAGTACTATACCAAACTTCAGATTTTTGGCCGGAACATACGACATGTTTTTCTCTCGAATTGAACATCTGTATTCAGCGATCAGAGTAGGCACGGTTGTCACTGCTTATGAAGACTGCTCAGGGCTGGTATCATTTACAGGGTTCATAAAGCAAATCAATCTTACCGCAAGAGAGGCAATACTATATTTCTTCCACAAGAACTTTGAGGAGGAGATAAGAAGGATGTTCGAGCCAGGGCAGGAGACAGCTGTTCCTCACTCTTATTTCATTCACTTCCGTTCACTAGGCTTGAGTGGGAAATCTCCTTATTCGTCAAATGCCGTCGGTCATGTGTTCAATCTCATTCACTTTGTTGGATGCTATATGGGTCAGATCAGATCTCTAAACGCGACGGTTATTGCTGCATGTGCTCCTCATGAGATGTCCGTTCTAGGGGGCTATCTGGGAGAGGAATTCTTCGGGAAAGGAACATTTGAAAGAAGATTCTTCAGAGATGAGAAAGAACTTCAAGAATACGAGGCGGCTGAACTGACAAAGACCGACGTAGCACTAGCAGATGATGGAACTGTCAACTCCGACGACGAAGACTACTTCTCCGGTGAAACCAGGAGTCCAGAAGCTGTTTATACTCGAATCATGATGAATGGAGGTCGACTCAAGAGATCGCATATACGGAGATATGTCTCCGTCAGTTCCAATCATCAAGCCCGTCCAAACTCCTTCGCTGAGTTTTTGAACAAGACGTATTCGAGTGACTCA
>BAK53489
ATGGATGCCGACAAGATTGTATTCAAGGTCAATAATCAAGTGGTCTCCCTGAAGCCTGAAATTATTGTGGACCAATATGAGTACAAGTACCCGGCTATCAAAGACCTGAAGAAGCCCAGTATAACCTTAGGAAAAGCTCCTGATTTGCATAAAGCATACAAATCAATTTTGTCTGGCATGAACGCAGCCAAACTCGACCCTGATGATGTATGCTCTTATCTGGCTGCCGCAATGCAGTTCTTTGAGGGATCATGTCCTGAGGACTGGACTAGCTATGGAATCCTGATAGCTCGGAAGGGAGATAAGATCACCCCGGATTCTCTTGTGGACATAAGACGTACTGATGTGGAAGGGAATTGGGCTCTAACAGGGGGCATGGAGTTGACAAGGGACCCTACCGTTTCAGAGCATGCATCTCTGGTCGGCCTTCTATTAAGCTTATATAGGTTGAGCAAAATCTCAGGACAGAATACCGGAAATTACAAGACAAACATCGCGGATAGAATAGAGCAGATTTTCGAGACAGCCCCCTTTGCAAAGATCGTAGAACATCATACTTTGATGACTACCCACAAAATGTGCGCTAACTGGAGTACCATACCAAATTTCAGATTCCTGGCTGGAACTTATGACATGTTTTTCTCCCGGATTGAACATTTGTATTCAGCTATTAGAGTAGGCACAGTTGTCACTGCTTATGAGGACTGCTCAGGACTGGTGTCATTTACAGGGTTTATAAAGCAAATAAATCTCACTGCGAGAGAAGCACTATTGTACTTCTTCCACAAGAACTTTGAGGAAGAAATAAGAAGAATGTTCGAGCCTGGGCAAGAGACTGCTGTTCCCCATTCCTATTTTATTCATTTTCGTTCATTGGGCTTGAGTGGGAAATCTCCTTATTCATCCAATGCAGTTGGTCATGTATTCAACCTCATTCACTTTGTTGGATGTTATATGGGTCAGGTGAGATCTTTAAATGCAACAGTGATTGCAACATGTGCCCCGCATGAGATGTCTGTTCTTGGGGGCTATTTGGGGGAGGAGTTTTTCGGAAAAGGAACTTTTGAAAGGAGATTCTTCAGAGACGAGAAAGAACTTCAGGAATATGAGGCAGCTGAATTGACAAAAGCTGAAACGGCCCTAGCAGATGACGGAACAGTCAATTCTGATGATGAGGACTACTTCTCCAGCGAAACCAGGAGTCCAGAAGCAGTTTACACACGAATCATGATGAATGGAGGTAGACTGAAAAGATCACACATAAGGAGGTATGTCTCAGTCAGCTCTAATCATCAAACTCGCCCTAACTCGTTTGCGGAGTTTTTAAACAAAACATACTCGAGTGACTCG
>AFN24225
ATGGATGCCGACAAGATTGTATTCAAAGTCAATAATAAGGTGGTCTCTCTGAAGCCTGAAATTATCGTGGACCAGTATGAGTACAAGTACCCGGCTATCAAGGACTTAAAGAAGCCCAGTATAACCTTAGGAAAAGCCCCTGACTTGAACAAAGCATACAAATCAGTTTTATCTGGCATGAATGCAGCCAAGCTCGACCCTGATGATGTATGCTCTTATCTAGCAGCAGCAATGCAGTTCTTTGAGGGGGCATGTCCTGATGACTGGACCAGCTACGGAATCCTGATAGCACGGAGGGGAGACAAGATCACCCCAAATTCTCTTGTGGACATAAGACGCACCGATGTGGAAGGGAATTGGGCTCTAACAGGAGGTATGGAGTTAACGAGAGACCCCACTGTTTCGGAGCATGCATCTTTGGTTGGTCTTCTCTTGAGTCTGTATAGGTTGAGCAAAATATCTGGACAGAACACCGGCAATTACAAGACAAACATCGCAGATAGGATAGAGCAGATTTTCGAAACAGCCCCTTTTGTAAAGATCGTAGAACATCATACTTTGATGACAACCCACAAAATGTGCGCTAACTGGAGTACCATACCGAACTTCAGATTCCTAGCCGGGACCTATGACATGTTTTTCTCCAGGATTGAACATCTATATTCAGCGATTAGAGTAGGCACAGTTGTCACTGCTTATGAGGACTGCTCAGGGTTGGTGTCATTTACAGGGTTCATAAAACAAATAAATCTCACTGCGAGAGAAGCACTCCTATATTTCTTCCACAAGAACTTTGAAGAAGAGATAAGAAGAATGTTTGAGCCGGGGCAAGAGACTGCAGTTCCTCACTCCTATTTCATCCATTTCCGTTCATTGGGCCTGAGCGGGAAATCTCCGTACTCATCAAATGCAGTTGGTCATGTGTTCAACCTCATTCACTTTGTTGGATGTTATATGGGTCAGGTGAGATCTCTGAATGCAACAGTGATTGCTACATGTGCCCCACATGAGATGTCTGTTCTTGGGGGTTATTTGGGGGAGGAGTTTTTTGGAAAAGGGACTTTTGAGAGAAGATTCTTCAGGGACGAGAAAGAACTTCAGGAATATGAAGCAGCTGAATCAACTAAGACTGAAGTAGCCTTGGCTGATGACGGAACCGTCAATTCTGATGATGAGGACTACTTCTCTAGTGAGACCAGGAGTCCGGAGGCAGTCTACACTCGAATCATGATGAATGGAGGTAGACTGAAAAGATCACACATAAGGAGGTATGTCTCAGTCAGCTCCAATCATCAAGCTCGCCCCAACTCATTTGCCGAGTTTTTAAACAAGACATACTCGAGTGATTCA
>BAK53484
ATGGATGCCGACAAGATTGTATTCAAGGTCAATAATCAGGTGGTCTCTCTGAAGCCTGAAATTATCGTGGACCAATATGAGTACAAGTACCCGGCTATCAAAGACCTGAAGAAGCCCAGTATAACCTTAGGAAAAGCTCCTGATTTGAATAAAGCATACAAATCAATTTTATCTGGCATGAATGCAGCCAAACTCGACCCTGATGATGTATGCTCTTATCTGGCTGCCGCGATGCAGTTCTTTGAGGGATCATGTCCTGAGGACTGGACTAGCTATGGAATCCTGATAGCTCGGAAGGGAGACAAGATCACCCCGGATTCTCTTGTGGACATAAGACGTACGGATGTGGAAGGGAATTGGGCTCTAACAGGGGGCATGGAATTGACAAGGGACCCTACTGTTTCAGAGCATGCATCTCTGGTTGGCCTTCTCTTGAGTTTATATAGGTTGAGCAAAATCTCCGGACAGAATACCGGCAATTACAAGACAAACATCGCGGATAGAATAGAGCAGATTTTTGAGACAGCCCCCTTTGCAAAGATCGTAGAACATCATACTTTGATGACGACCCACAAAATGTGCGCTAACTGGAGTACCATACCAAATTTCAGATTCCTGGCTGGAACTTATGACATGTTTTTCTCCCGGATTGAACATCTGTATTCAGCTATTAGAGTAGGCACAGTTGTTACTGCTTATGAGGACTGCTCAGGACTGGTGTCATTTACAGGGTTTATAAAGCAAATAAATCTCACTGCGAGAGAAGCACTATTATACTTCTTCCACAAGAACTTTGAGGAAGAAATAAGAAGAATGTTCGAGCCTGGGCAAGAGACTGCTGTTCCTCATTCCTATTTCATTCATTTCCGTTCATTGGGCTTGAGTGGGAAATCTCCGTACTCATCCAATGCAGTTGGTCATGTATTCAACCTCATTCACTTTGTTGGATGTTATATGGGTCAGGTGAGATCTTTAAATGCAACAGTGATTGCAACATGTGCCCCGCATGAGATGTCTGTTCTTGGGGGCTATTTGGGGGAGGAGTTTTTCGGAAAAGGAACTTTTGAAAGGAGATTCTTCAGGGATGAGAAGGAACTTCAGGAATATGAGGCAGCTGAATTGACAAAAGCTGAAACGGCCCTGGCAGATGACGGAACAGTCAATTCTGATGATGAGGACTACTTCTCCAGTGAAACCAGGAGTCCCGAAGCAGTTTACACACGAATCATGATGAATGGAGGTAGATTAAAAAGATCACACATAAGGAGGTATGTCTCAGTCAGTTCTAATCATCAAACTCGCCCTAACTCGTTTGCGGAGTTTTTGAACAAAACATACTCGAGTGACTCG
>AFN24220
ATGGATGCCGACAAGATTGTATTCAAAGTCAATAATAAGGTGGTCTCTCTGAAGCCTGAAATTATCGTGGACCAGTATGAGTACAAGTACCCGGCTATCAAGGACTTAAAGAAGCCCAGTATAACCTTAGGAAAAGCCCCTGACTTGAACAAAGCATACAAATCAGTTTTATCTGGCATGAATGCAGCCAAGCTCGACCCTGATGATGTATGCTCTTATCTAGCAGCCGCAATGCAGTTCTTCGAGGGAGCATGTCCTGATGACTGGACCAGCTACGGAATCCTGATAGCACGGAGGGGAGACAAGATCACCCCAAATTCTCTTGTGGACATAAAACGCACCGATGTGGAAGGGAATTGGGCTCTAACAGGAGGTATGGAGTTAACGAGGGACCCCACTGTTTCGGAGCATGCATCTTTGGTTGGTCTTCTCTTGAGTCTGTATAGGTTGAGCAAAATATCTGGACAGAACACCGGCAATTACAAGACAAACATCGCAGATAGGATAGAGCAGATTTTTGAAACAGCCCCTTTTGTAAAGATCGTAGAACATCATACTTTGATGACAACCCACAAAATGTGCGCTAACTGGAGTACCATACCGAACTTCAGATTCCTAGCCGGGACCTATGACATGTTTTTCTCCCGGATTGAACATCTATATTCAGCGATTAGAGTGGGCACAGTTGTCACTGCTTATGAGGACTGCTCAGGGTTGGTGTCATTTACAGGGTTTATAAAGCAAATAAATCTCACTGCGAGAGAAGCACTACTATATTTCTTCCACAAGAACTTTGAAGAAGAGATAAGAAGAATGTTTGAGCCGGGGCAAGAGACTGCAGTTCCTCACTCCTATTTCATCCATTTCCGTTCGTTGGGCCTGAGCGGGAAATCTCCGTACTCATCAAATGCAGTTGGTCATGTGTTCAACCTCATTCACTTTGTTGGATGTTATATGGGTCAGGTGAGATCTCTGAATGCAACAGTGATTGCCACATGTGCCCCACATGAGATGTCTGTTCTTGGGGGTTATTTGGGGGAGGAGTTTTTTGGAAAAGGGACTTTTGAGAGAAGATTCTTCAGGGACGAGAAGGAACTTCAGGAATATGAGGCAGCTGAATCAACTAAGACTGAAGTAGCCTTGGCTGATGACGGAACCGTCAATTCTGATGACGAGGACTACTTCTCTAGTGAGACCAGGAGTCCGGAGGCAGTCTACACTCGAATCATGATGAATGGAGGTAGACTGAAAAGATCACACATAAGGAGGTATGTCTCAGTCAGCTCCAATCATCAAGCTCGCCCCAACTCATTCGCCGAGTTTTTAAACAAGACATACTCGAGTGATTCG
>ABN11291
ATGGATGCCGACAAGATTGTATTCAAAGTCAATAATCAGGTGGTCTCTTTGAAGCCTGAGATTATCGTGGATCAACATGAGTACAAGTACCCTGCCATCAAAGATTTGAAAAAGCCCTGTATAACCCTAGGAAAGGCTCCCGATTTAAATAAAGCATACAAGTCAGTTTTGTCAGGCATGAGCGCCGCCAAACTTGATCCTGACGATGTATGTTCCTATTTGGCAGCGGCAATGCAGTTTTTTGAGGGGACATGTCCGGAAGACTGGACCAGCTATGGAATCGTGATTGCACGAAAAGGAGATAAGATCACCCCAGGTTCTCTGGTGGAGATAAAACGTACTGATGTAGAAGGGAATTGGGCTCTGACAGGAGGCATGGAACTGACAAGAGACCCCACTGTCCCTGAGCATGCGTCCTTAGTCGGTCTTCTCTTGAGTCTGTATAGGTTGAGCAAAATATCCGGGCAAAACACTGGTAACTATAAGACAAACATTGCAGACAGGATAGAGCAGATTTTTGAGACAGCCCCTTTTGTTAAAATCGTGGAACACCATACTCTAATGACAACTCACAAAATGTGTGCTAATTGGAGTACTATACCAAACTTCAGATTTTTGGCCGGAACCTATGACATGTTTTTCTCCCGGATTGAGCATCTATATTCAGCAATCAGAGTGGGCACAGTTGTCACTGCTTATGAAGACTGTTCAGGACTGGTATCATTTACTGGGTTCATAAAACAAATCAATCTCACCGCTAGAGAGGCAATACTATATTTCTTCCACAAGAACTTTGAGGAAGAGATAAGAAGAATGTTTGAGCCAGGGCAGGAGACAGCTGTTCCTCACTCTTATTTCATCCACTTCCGTTCACTAGGCTTGAGTGGGAAATCTCCTTATTCATCAAATGCTGTTGGTCACGTGTTCAATCTCATTCACTTTGTAGGATGCTATATGGGTCAAGTCAGATCCCTAAATGCAACGGTTATTGCTGCATGTGCTCCTCATGAAATGTCTGTTCTAGGGGGCTATCTGGGAGAGGAATTCTTCGGGAAAGGGACATTTGAAAGAAGATTCTTCAGAGATGAGAAAGAACTTCAAGAATACGAGGCGGCTGAACTGACAAAGACTGACGTAGCACTGGCAGATGATGGAACTGTCAACTCTGACGACGAGGACTACTTCTCAGGTGAAACCAGAAGTCCGGAGGCTGTTTATACTCGAATCATGATGAATGGAGGTCGACTAAAGAGATCTCACATACGGAGATATGTCTCAGTCAGTTCCAATCATCAAGCCCGTCCAAACTCATTCGCCGAGTTTCTAAACAAGACATATTCGAGTGACTCA
>AGF93817
ATGGATGCCGACAAGATTGTATTTAAAGTCAATAACCAGGTGGTCTCCTTGAAGCCTGAGATTATCGTGGATCAATATGAATACAAGTACCCTGCGATCAAGGACTTGAAAAAGCCCAGTATTACCCTAGGGAAAGCCCCCGATTTGAATAAGGCATATAAGTCAGTTCTATCAGGTTTGAATGCTGCCAAGCTTGACCCTGATGATGTGTGTTCCTACTTAGCAGCCGCAATGCAGTTCTTTGAGGGGACATGTCCTGAAGATTGGACCAGCTATGGAATCCTGATTGCAAGAAAAGGAGACAAGATCACCCCGGATTCTCTCGTGGAGATAAAACGTACTGATGTAGAAGGGAATTGGGCTTTGACTGGAGGAATGGAACTGACAAGGGACCCCACTGTCCCCGAGCATGCGTCTCTAGTCGGTCTTCTCTTGAGTCTGTATAGGCTGAGCAAAATATCGGGGCAAAACACCGGTAACTATAAGACAAACATTGCAGATAGGATAGAGCAAATTTTCGAGACAGCCCCTTTTATTAAAATCGTGGAACATCACACTCTGATGACGACTCACAAGATGTGTGCCAATTGGAGTACTATACCCAATTTTAGATTCTTGGCTGGGACCTACGACATGTTTTTCTCCCGGATTGAGCATTTATACTCAGCGATCAGAGTGGGCACGGTAGTCACTGCTTATGAGGATTGCTCTGGGCTGGTATCGTTTACTGGGTTCATAAAACAGATAAATCTCACCGCAAGAGAAGCAATACTATATTTCTTCCACAAAAACTTCGAGGAAGAGATAAGAAGAATGTTTGAGCCAGGGCAGGAGACAGCTGTTCCTCATTCTTATTTCATTCACTTCCGTTCACTGGGCCTGAGTGGGAAGTCCCCTTATTCGTCAAATGCAGTTGGTCATGTGTTCAATCTCATTCACTTTGTCGGATGTTATATGGGGCAAGTAAGGTCTCTGAATGCAACAGTCATTGCTGCATGTGCTCCCCATGAGATGTCTGTTTTAGGGGGCTATCTGGGAGAGGAGTTCTTCGGGAAAGGAACGTTCGAGAGAAGATTCTTCAGAGATGAGAAAGAACTTCAAGAGTATGAGACGGCTGAATTGACAAAGACTGACGTGGCGCTGGCAGATGACGGAACGGTCAACTCGGATGACGAGGACTGTTTTTCTGGTGAAACCAGAAGCCCCGAAGCTGTTTATGCCCGAATCATGATGAATGGAGGTCGACTAAAGAGATCGCACATACGGAGATATGTTTCAGTCAGCTCCAATCACCAAGCTCGTCCGAACTCATTTGCCGAGTTTCTAAACAAGACATACTCTAGTGACTCA
>AGF93812
ATGGATGCCAACAAGATTGTATTTAAAGTCAATAACCAGGTGGTCTCCTTGAAGCCTGAGATAATCGTGGATCAATATGAATACAAGTACCCTGCGATCAAGGACTTGAAAAAGCCCAGTATTACCCTAGGGAAAGCCCCCGATTTGAATAAGGCATATAAGTCAGTTCTATCAGGTTTGAATGCTGCCAAGCTTGACCCTGATGATGTGTGTTCCTACTTAGCAGCCGCAATGCAGTTCTTTGAGGGGACATGTCCTGAAGATTGGACCAGCTATGGAATCCTGATTGCAAGAAAAGGAGACAAGATCACCCCGGATTCTCTCGTGGAGATAAAACGTACTGATGTAGAAGGGAATTGGGCTTTGACTGGAGGAATGGAACTGACAAGGGACCCCACTGTCCCCGAGCATGCGTCTCTAGTCGGTCTTCTCTTGAGTCTGTATAGGCTGAGCAAAATATCGGGGCAAAACACCGGTAACTATAAGACAAACATTGCAGATAGGATAGAGCAAATTTTCGAGACAGCCCCTTTTATTAAAATCGTGGAACATCACACTCTGATGACGACTCACAAGATGTGTGCCAATTGGAGTACTATACCCAATTTCAGATTCTTGGCTGGGACCTACGACATGTTTTTCTCCCGGATTGAGCATTTATACTCAGCGATCAGAGTGGGCACGGTAGTCACTGCTTATGAGGATTGCTCTGGGCTGGTATCGTTTACTGGGTTCATAAAACAGATAAATCTCACCGCAAGAGAAGCAATACTATATTTCTTCCACAAAAACTTCGAGGAAGAGATAAGAAGAATGTTTGAGCCAGGGCAGGAGACAGCTGTTCCTCACTCTTATTTCATTCACTTCCGTTCACTGGGCCTGAGTGGGAAGTCCCCTTATTCGTCAAATGCAGTTGGTCATGTGTTCAATCTCATTCACTTTGTCGGATGTTATATGGGGCAAGTAAGGTCTCTGAATGCAACAGTCATTGCTGCATGTGCTCCCCATGAGATGTCTGTTTTAGGGGGCTATCTGGGAGAGGAGTTCTTCGGGAAAGGAACGTTCGAGAGAAGATTCTTCAGAGATGAGAAAGAACTTCAAGAGTATGAGACGGCTGAATTGACAAAGACTGACGTGGCGCTGGCAGATGACGGAACGGTCAACTCGGATGACGAGGACTGTTTTTCTGGTGAAACCAGAAGCCCCGAAGCTGTTTATGCCCGAATCATGATGAATGGAGGTCGACTAAAGAGATCGCACATACGGAGATATGTTTCAGTCAGCTCCAATCACCAAGCTCGTCCGAACTCATTTGCCGAGTTTCTAAACAAGACATACTCTAGTGACTCA
>ABN11351
ATGGATGCCGACAAGATTGTATTCAAAGTCAATAATCAGGTGGTCTCTTTGAAGCCTGAGATTATCGTGGATCAATATGAGTACAAGTACCCTGCCATCAAAGATTTGAAAAAGCCCTGTATAACCCTAGGAAAGGCTCCCGATTTAAATAAAGCATACAAGTCAGTTTTGTCAGGCATGAGCGCCGCCAAACTTAATCCTGACGATGTATGTTCCTATTTGGCAGCGGCAATGCAGTTTTTTGAGGGGACATGTCCGGAAGACTGGACCAGCTATGGAATTGTGATTGCACGAAAAGGAGATAAGATCACCCCAGGTTCTCTGGTGGAGATAAAACGTACTGATGTAGAAGGGAATTGGGCTCTGACAGGAGGCATGGAACTGACAAGAGACCCCACTGTCCCTGAGCATGCGTCCTTAGTCGGTCTTCTCTTGAGTCTGTATAGGTTGAGCAAAATATCCGGGCAAAACACTGGTAACTATAAGACAAACATTGCAGACAGGATAGAGCAGATTTTTGAGACAGCCCCTTTTGTTAAAATCGTGGAACACCATACTCTAATGACAACTCACAAAATGTGTGCTAATTGGAGTACTATACCAAACTTCAGATTTTTGGCCGGAACCTATGACATGTTTTTCTCCCGGATTGAGCATCTATATTCAGCAATCAGAGTGGGCACAGTTGTCACTGCTTATGAAGACTGTTCAGGACTGGTATCATTTACTGGGTTCATAAAACAAATCAATCTCACCGCTAGAGAGGCAATACTATATTTCTTCCACAAGAACTTTGAGGAAGAGATAAGAAGAATGTTTGAGCCAGGGCAGGAGACAGCTGTTCCTCACTCTTATTTCATCCACTTCCGTTCACTAGGCTTGAGTGGGAAATCTCCTTATTCATCAAATGCTGTTGGTCACGTGTTCAATCTCATTCACTTTGTAGGATGCTATATGGGTCAAGTCAGATCCCTAAATGCAACGGTTATTGCTGCATGTGCTCCTCATGAAATGTCTGTTCTAGGGGGCTATCTGGGAGAGGAATTCTTCGGGAAAGGGACATTTGAAAGAAGATTCTTCAGAGATGAGAAAGAACTTCAAGAATACGAGGCGGCTGAACTGACAAAGACTGACGTAGCACTGGCAGATGATGGAACTGTCAACTCTGACGACGAGGACTACTTTTCAGGTGAAACCAGAAGTCCGGAGGCTGTTTATACTCGAATCATGATGAATGGAGGTCGACTAAAGAGATCTCACATACGGAGATATGTCTCAGTCAGTTCCAATCATCAAGCCCGTCCAAACTCATTCGCCGAGTTTCTAAACAAGACATATTCGAGTGACTCA
>AFN24305
ATGGATGCAAACAAGATTGTATTCAAAGTCAATAATCAGGTGGTCTCTCTGAAGCCTGAAATTATCGTGGACCAATATGAGTACAAGTACCCGGCTATCCAAGACTCAAAGAAGCCCAGTATAACCTTAGGAAAAGCACCTGACTTGAACAAAGCATACAAATCAATTTTGTCCGGCATGAATGCAGCCAAGCTCGACCCTGATGATGTGTGCTCTTATCTAGCAGCCGCAATGCAGTTCTTTGAGGGAGCATGTCCTGATGATTGGACCAGCTATGGAATCCTTATAGCACGGAAAGGAGACAAGATCACCCCAAATTCTCTTGTGGACATAAAACGCACTAGTGTGGAAGGGAATTGGGCTTTGACAGGGGGTATGGAGTTAACTAGGGACCCCACTGTTTCGGAGCATGCATCCTTGGTTGGTCTTCTCCTGAGTCTGTATAGGTTGAGCAAAATATCCGGACAAAACACCGGCAATTACAAGACAAACATCGCAGACAGAATAGAGCAGATTTTCGAGACGGCCCCTTTTGTAAAGATCGTAGAACATCATACTTTGATGACAACCCACAAAATGTGCGCTAACTGGAGTACTATACCGAACTTCAGATTCTTAGCCGGAACCTACGACATGTTTTTCTCTCGGATTGAACATCTGTATTCAGCAATCAGAGTAGGCACAGTTGTTACTGCTTATGAGGACTGCTCAGGGCTAGTGTCATTTACAGGGTTTATCAAGCAAATAAATCTCACTGCGAGAGAAGCGCTACTATATTTCTTCCACAAGAACTTTGAGGAAGAGATAAGAAGAATGTTTGAGCCAGGGCAGGAGACGGCAGTTCCTCATTCCTATTTCATCCATTTTCGTTCATTGGGCCTAAGCGGGAAATCTCCATACTCATCAAACGCAGTTGGCCACGTGTTCAACCTCATTCACTTTGTTGGATGTTACATGGGTCAAGTGAGATCTCTGAATGCAACGGTTATCGCCACGTGTGCCCCGCATGAGATGTCTGTTCTAGGGGGTTATTTGGGGGAGGAGTTCTTTGGGAAAGGAACCTTTGAGAGAAGATTCTTCAGGGATGAGAAAGAACTTCAAGAATATGAAGCAGCTGAGTCAAAGAAGATTGAAGTAGCCTTGGCAGATGACGGAACCGTCAATTCTGATGACGAGGACTACTTCTCTAGTGAGACCAGGAGTCCAGAGGCAGTTTACACTCGAATCATGATGAATGGTGGCAGACTTAAAAGATCACACATAAGGAGGTATGTCTCAGTCAGCTCCAATCATCAAGCTCGCCCCAACTCATTTGCTGAGTTTTTAAACAAGACATACTCGAGTGATTCG
>AFN24300
ATGGATACCGACAAGATTGTGTTTAAGATCAATAATCAAATTGTTTCTCTGAAGCCCGAAATTATTGTCGACCAATATGAGTACAAGTACCCAGCTATCAAAGACCTAAAAAAGCCTAGTATAACCTTAGGGAAGGCCCCCGACTTGAACAAAGCATACAAGTCAATTTTATCTGGTATGAATGCAGCTAAGCTTGACCCCGACGATGTATGCTCTTATTTAGCAGCCGCAATGCAATTCTTTGAAGGAACATGCCCGGAGGACTGGACCAGCTATGGAATTTTGATTGCAAGGCAGGGAGATAAAATTACTCCAAATTCTCTTGTGGATATAAAACGTACTGATGTAGAAGGGAACTGGGCTCTAACAGGGGGCTTGGAGTTGACTAGGGACCCCACCATTTCAGAACATGCATCCTTGGTAGGTCTTCTCTTGAGTCTGTACAGATTGAGCAAAATATCTGGTCAGAACACCGGAAATTACAAGACAAATATCGCAGATCGTATAGAGCAGATCTTCGAGACGGCCCCCTTTGTGAAAGTCGTAGAACATCATACTTTAATGACAACTCACAAAATGTGTGCTAACTGGAGCACCATACCAAACTTCAGATTCTTAGCTGGAACTTACGACATGTTTTTCTCCCGGATTGAACATCTGTATTCGGCAATTAGAGTGGGTACAGTCGTCACTGCTTATGAGGACTGCTCAGGGTTGGTGTCGTTTACAGGTTTTATAAAGCAAATAAACCTCACGGCAAGAGAGGCAATACTCTATTTCTTCCACAAGAACTTTGAAGAGGAGATAAGAAGGATGTTTGAACCGGGACAAGAGACCGCAGTTCCTCACTCCTATTTCATCCACTTCCGGTCTTTGGGCCTAAGTGGGAAATCTCCATATTCATCGAATGCAATAGGGCACGTGTTCAATCTCATTCATTTTGTTGGATGTTATATGGGTCAAGTGAGGTCTTTGAACGCCACAGTTATTGCAACATGTGCCCCACATGAAATGTCTGTTCTTGGAGGTTATCTGGGGGAGGAGTTCTTCGGAAGAGGGACCTTTGAAAGAAGATTCTTTAGAGACGAGAAGGAACTTCAGGAATACGAGGCAGCAGAGTTGACAAAGACTGAAGCCGCTCTGGCAGATGACGGAACAGTCGACTCTGACGACGAAGACTACTTTTCTGGTGAGACCAGGAGTCCTGAGGCAGTCTATACTCGGATCATGATGAATGGAGGCCGACTCAAAAGATCGCACATAAGAAGATATGTCTCAGTCAGTTCCAATCACCAAGCCCGCCCCAACTCGTTCGCTGAGTTTCTAAACAAGACATACTCGAGCGATTCT
>ABN11356
ATGGATGCCGACAAGATTGTATTCAAAGTCAATAATCAGGTGGTCTCTTTGAAGCCTGAGATTATCGTGGATCAATATGAGTACAAGTACCCTGCCATCAAAGATTTGAAAAAGCCCTGTATAACCCTAGGAAAGGCTCCCGATTTAAATAAAGCATACAAGTCAGTTTTGTCAGGCATGAGCGCCGCCAAACTTGATCCTGACGATGTATGTTCCTATTTAGCAGCGGCAATGCAGTTTTTTGAGGGGACATGTCCGGAAGACTGGACCAGCTATGGAATCGTGATTGCACGAAAAGGAGATAAGATCACCCCAGGTTCTCTGGTGGAGATAAAACGTACTGATGTAGAAGGGAATTGGGCTCTGACAGGAGGCATGGAACTGACAAGAGACCCCACTGTCCCTGAGCATGCGTCCTTAGTCGGTCTTCTCTTGAGTCTGTATAGGTTGAGCAAAATATCCGGGCAAAACACTGGTAACTATAAGACAAACATTGCAGACAGGATAGAGCAGATTTTTGAGACAGCCCCTTTTGTTAGAATCGTGGAACACCATACTCTAATGACAACTCACAAAATGTGTGCTAATTGGAGTACTATACCAAACTTCAGATTTTTGGCCGGAACCTATGACATGTTTTTCTCCCGGATTGAGCATCTATATTCAGCAATCAGAGTGGGCACAGTTGTCACTGCTTATGAAGACTGTTCAGGACTGGTATCATTTACTGGGTTCATAAAACAGATCAATCTCACCGCTAGAGAGGCAATACTATATTTCTTCCACAAGAACTTTGAGGAAGAGATAAGAAGAATGTTTGAGCCAGGGCAGGAGACAGCTGTTCCTCACTCTTATTTCATCCACTTCCGTTCACTAGGCTTGAGTGGGAAATCTCCTTATTCATCAAATGCTGTTGGTCACGTGTTCAATCTCATTCACTTTGTAGGATGCTATATGGGTCAAGTCAGATCCCTAAATGCAACGGTTATTGCTGCATGTGCTCCTCATGAAATGTCTGTTCTAGGGGGCTATCTGGGAGAGGAATTCTTCGGGAAAGGGACATTTGAAAGAAGATTCTTCAGAGATGAGAAAGAACTTCAAGAATACGAGACGGCTGAACTGACAAAGACTGACGTAGCACTGGCAGATGATGGAACTGTCAACTCTGACGACGAGGACTACTTCTCAGGTGAAACCAGAAGTCCGGAGGCTGTTTATACTCGAATCATGATGAATGGAGGTCGACTAAAGAGATCTCACATACGGAGATATGTCTCAGTCAGTTCCAATCATCAAGCCCGTCCAAGCTCATTCGCCGAGTTTCTAAACAAGACATATTCGAGTGACTCA
>ACF94303
ATGGATGCCGACAAGATTGTATTCAAAGTCAATAATCAGGTGGTCTCTTTGAAGCCTGAGATTATCGTGGATCAATATGAGTACAAGTACCCTGCCATCAAAGATTTGAAAAAGCCCTGTATAACCCTAGGAAAGGCTCCCGATTTAAATAAAGCATACAAGTCAGTTTTGTCAGGCATGAGCGCCGCCAAACTTAATCCTGACGATGTATGTTCCTATTTGGCAGCGGCAATGCAGTTTTTTGAGGGGACATGTCCGGAAGACTGGACCAGCTATGGAATTGTGATTGCACGAAAAGGAGATAAGATCACCCCAGGTTCTCTGGTGGAGATAAAACGTACTGATGTAGAAGGGAATTGGGCTCTGACAGGAGGCATGGAACTGACAAGAGACCCCACTGTCCCTGAGCATGCGTCCTTAGTCGGTCTTCTCTTGAGTCTGTATAGGTTGAGCAAAATATCCGGGCAAAACACTGGTAACTATAAGACAAACATTGCAGACAGGATAGAGCAGATTTTTGAGACAGCCCCTTTTGTTAAAATCGTGGAACACCATACTCTAATGACAACTCACAAAATGTGTGCTAATTGGAGTACTATACCAAACTTCAGATTTTTGGCCGGAACCTATGACATGTTTTTCTCCCGGATTGAGCATCTATATTCAGCAATCAGAGTGGGCACAGTTGTCACTGCTTATGAAGACTGTTCAGGACTGGTATCATTTACTGGGTTCATAAAACAAATCAATCTCACCGCTAGAGAGGCAATACTATATTTCTTCCACAAGAACTTTGAGGAAGAGATAAGAAGAATGTTTGAGCCAGGGCAGGAGACAGCTGTTCCTCACTCTTATTTCATCCACTTCCGTTCACTAGGCTTGAGTGGGAAATCTCCTTATTCATCAAATGCTGTTGGTCACGTGTTCAATCTCATTCACTTTGTAGGATGCTATATGGGTCAAGTCAGATCCCTAAATGCAACGGTTATTGCTGCATGTGCTCCTCATGAAATGTCTGTTCTAGGGGGCTATCTGGGAGAGGAATTCTTCGGGAAAGGGACATTTGAAAGAAGATTCTTCAGAGATGAGAAAGAACTTCAAGAATACGAGGCGGCTGAACTGACAAAGACTGACGTAGCACTGGCAGATGATGGAACTGTCAACTCTGACGACGAGGACTACTTTTCAGGTGAAACCAGAAGTCCGGAGGCTGTTTATACTCGAATCATGATGAATGGAGGTCGACTAAAGAGATCTCACATACGGAGATATGTCTCAGTCAGTTCCAATCATCAAGCCCGTCCAAACTCATTCGCCGAGTTTCTAAACAAGACATATTCGAGTGACTCA
>AFN24430
ATGGATGCCGACAAGATTGTATTCAAAGTCAATAATAGGGTGGTCTCTCTGAAGCCTGAAATTATAGTGGATCAATATGAGTACAAGTACCCGGCCATCAAGGACTTGAAAAAGCCCAGTATAACCTTAGGAAAAGCCCCTGACTTGAACAAAGCATACAAATCAGTGTTATCCGGCATGAATGCAGCCAAGCTCGACCCTGATGATGTATGCTCTTATCTAGCTGCCGCAATGCAGTTCTTTGAGGGAGCATGTCCTGATGACTGGACCAGCTATGGAATCCTGATAGCACGGAAGGGAGACAAGATCACCCCAAATTCTCTTGTGGACATAAAACGTACCAATGTGGAAGGGAATTGGGCTCTAACAGGGGGCATGGAGTTGACGAAGGACCCCACTGTTTCGGAGCATGCATCTTTGGTTGGTCTTCTCTTGAGTCTGTATAGGTTGAGCAAAATATCAGGACAGAATACCGGCAATTATAAGACAAACATCGCAGATAGGATAGAGCAGATTTTTGAAACAGCCCCTTTTGTAAAGATCGTAGAACATCATACTCTGATGACAACTCACAAGATGTGCGCTAACTGGAGTACAATACCGAACTTCAGATTCCTAGCCGGGGCCTATGACATGTTTTTCTCCCGGATTGAACATCTGTATTCAGCGATTAGAGTAGGCACAGTTGTCACTGCTTATGAGGACTGCTCAGGGTTGGTGTCATTTACAGGGTTTATAAAGCAAATAAATCTCACAGCGAGAGAAGCACTACTATATTTCTTCCACAAGAACTTTGAAGAAGAGATAAGAAGAATGTTTGAGCCGGGGCAAGAGACTGCAGTTCCTCACTCCTATTTCATCCATTTTCGTTCGTTGGGCCTGAGCGGGAAATCTCCGTACTCCTCAAATGCAGTTGGTCATGTGTTCAACCTCATTCACTTTGTTGGATGTTATATGGGTCAAGTGAGATCTCTGAATGCAACAGTGATTGCCACATGTGCCCCGCACGAGATGTCTGTTCTGGGGGGTTATTTGGGAGAGGAGTTTTTTGGGAAAGGGACTTTTGAGAGAAGATTCTTCAGGGACGAGAAAGAACTTCAGGAATATGAAGCAGCTGAATTAACGAAGACTGAAGTAGCCCTGGCGGATGACGGAACCGTCAATTCTGATGACGAGGACTACTTCTCTAGTGAGACCAGGAGTCCGGAGGCAGTTTACACTCGAATCATGATGAATGGAGGCAGACTGAAAAGATCACACATCAGGAGGTATGTCTCAGTCAGCTCCAATCATCAAGCTCGCCCCAACTCATTCGCAGAGTTTTTGAACAAGACATACTCGAATGATTCG
>ABZ81192
ATGGATGCCGACAAGATTGTATTCAAAGTCAATAATCAGGTGGTCTCTTTGAAGCCAGAGATTATCGTGGATCAATATGAGTACAAGTACCCTGCTATCAAAGATTTGAAAAAGCCCTGTATAACCCTAGGGAAAGCCCCCGACTTAAACAAAGCATACAAGTCAGTCTTATCAGGCATGAATGCAGCCAAACTTGATCCTGATGATGTATGTTCCTACTTGGCAGCAGCAATGCAGTTCTTTGAGGGGACGTGTCCAGAAGACTGGACCAGCTATGGAATCCTGATCGCACGGAAAGGAGCCAAGATCACCCCGGATTCTCTGGTGGAAATAAAGCGTACTGATGTAGAAGGAAATTGGGCTCTGACAGGAGGCATAGAACTGACAAGGGACCCCACTGTCTCTGAACATGCGTCTTTAGTTGGTCTTCTCTTGAGTCTGTATAGGTTGAGCAAAATATCAGGACAAAACACTGGTAACTATAAAACAAACATCGCAGATAGAATAGAGCAGATTTTCGAGACAGCTCCTTTCGTTAAAATCGTGGAACACCACACTTTAATGACAACTCACAAAATGTGTGCTAATTGGAGTACTATACCGAATTTCAGATTTTTGGCCGGTACCTACGACATGTTTTTCTCCCGGATTGAGCATCTATATTCAGCAATCAGAGTGGGCACGGTTGTTACTGCTTATGAAGACTGTTCAGGTCTGGTGTCGTTTACTGGGTTCATAAAGCAGATCAATCTCACTGCAAGAGAAGCAATACTATACTTCTTCCACAAGAACTTTGAGGAAGAGATAAGAAGAATGTTCGAGCCAGGGCAGGAGACAGCTGTCCCTCACTCCTATTTCATTCACTTCCGTTCACTAGGGTTGAGTGGGAAGTCTCCTTATTCATCGAATGCCGTTGGTCATGTGTTCAATCTCATTCACTTTGTCGGATGCTATATGGGTCAAGTCAGATCCCTAAATGCGACAGTTATTGCCGCATGTGCTCCTCATGAGATGTCTGTTCTAGGGGGCTATCTAGGAGAGGAATTCTTTGGGAAAGGAACATTCGAGAGAAGGTTCTTCAGAGATGAGAAAGAACTTCAAGAATACGAGGCGGCTGAACTGACAAAGACTGACGTGGCATTGGCAGACGATGGAACTGTCAACTCTGACGATGAGGACTACTTCTCCGGTGAAACCAGAAGTCCAGAGGCTGTTTATACTCGAATCATGATGAATGGAGGTCGACTAAAGAGATCGCATATACGGAGATATGTCTCAGTCAGTTCAAATCATCAAGCTCGTCCAAACTCATTTGCTGATTTTCTAAACAAGACATATTCGAACGACTCA
>ACF94308
ATGGATGCCGACAAGATTGTATTCAAAGTCAATAATCAGGTGGTCTCTTTGAAGCCTGAGATTATCGTGGATCAATATGAGTACAAGTACCCTGCCATCAAAGATTTGAAAAAGCCCTGTATAACCCTAGGAAAGGCTCCCGATTTAAATAAAGCATACAAGTCAGTTTTGTCAGGCATGAGCGCCGCCAAACTTAATCCTGACGATGTATGTTCCTATTTGGCAGCGGCAATGCAGTTTTTTGAGGGGACATGTCCGGAAGACTGGACCAGCTATGGAATTGTGATTGCACGAAAAGGAGATAAGATCACCCCAGGTTCTCTGGTGGAGATAAAACGTACTGATGTAGAAGGGAATTGGGCTCTGACAGGAGGCATGGAACTGACAAGAGACCCCACTGTCCCTGAGCATGCGTCCTTAGTCGGTCTTCTCTTGAGTCTGTATAGGTTGAGCAAAATATCCGGGCAAAACACTGGTAACTATAAGACAAACATTGCAGACAGGATAGAGCAGATTTTTGAGACAGCCCCTTTTGTTAAAATCGTGGAACACCATACTCTAATGACAACTCACAAAATGTGTGCTAATTGGAGTACTATACCAAACTTCAGATTTTTGGCCGGAACCTATGACATGTTTTTCTCCCGGATTGAGCATCTATATTCAGCAATCAGAGTGGGCACAGTTGTCACTGCTTATGAAGACTGTTCAGGACTGGTATCATTTACTGGGTTCATAAAACAAATCAATCTCACCGCTAGAGAGGCAATACTATATTTCTTCCACAAGAACTTTGAGGAAGAGATAAGAAGAATGTTTGAGCCAGGGCAGGAGACAGCTGTTCCTCACTCTTATTTCATCCACTTCCGTTCACTAGGCTTGAGTGGGAAATCTCCTTATTCATCAAATGCTGTTGGTCACGTGTTCAATCTCATTCACTTTGTAGGATGCTATATGGGTCAAGTCAGATCCCTAAATGCAACGGTTATTGCTGCATGTGCTCCTCATGAAATGTCTGTTCTAGGGGGCTATCTGGGAGAGGAATTCTTCGGGAAAGGGACATTTGAAAGAAGATTCTTCAGAGATGAGAAAGAACTTCAAGAATACGAGGCGGCTGAACTGACAAAGACTGACGTAGCACTGGCAGATGATGGAACTGTCAACTCTGACGACGAGGACTACTTTTCAGGTGAAACCAGAAGTCCGGAGGCTGTTTATACTCGAATCATGATGAATGGAGGTCGACTAAAGAGATCTCACATACGGAGATATGTCTCAGTCAGTTCCAATCATCAAGCCCGTCCAAACTCATTCGCCGAGTTTCTAAACAAGACATATTCGAGTGACTCA
>AFN24435
ATGGATGCCGACAAGATTGTATTCAAAGTCAATAATAGGGTGGTCTCTCTGAAGCCTGAAATTATAGTGGATCAATATGAGTACAAGTACCCGGCCATCAAGGACTTGAAAAAGCCCAGTATAACCTTAGGAAAAGCCCCTGACTTGAACAAAGCATACAAATCAGTGTTATCCGGCATGAATGCAGCCAAGCTCGACCCTGATGATGTATGCTCTTATCTAGCTGCCGCAATGCAGTTCTTTGAGGGAGCATGTCCTGATGACTGGACCAGCTATGGAATCCTGATAGCACGGAAGGGAGACAAGATCACCCCAAATTCTCTTGTGGACATAAAACGTACCAATGTGGAAGGGAATTGGGCTCTAACAGGGGGCATGGAGTTGACGAAGGACCCCACTGTTTCGGAGCATGCATCTTTGGTTGGTCTTCTCTTGAGTCTGTATAGGTTGAGCAAAATATCAGGACAGAATACCGGCAATTATAAGACAAACATCGCAGATAGGATAGAGCAGATTTTTGAAACAGCCCCTTTTGTAAAGATCGTAGAACATCATACTCTGATGACAACTCACAAGATGTGCGCTAACTGGAGTACAATACCGAACTTCAGATTCCTAGCCGGGGCCTATGACATGTTTTTCTCCCGGATTGAACATCTGTATTCAGCGATTAGAGTAGGCACAGTTGTCACTGCTTATGAGGACTGCTCAGGGTTGGTGTCATTTACAGGGTTTATAAAGCAAATAAATCTCACAGCGAGAGAAGCACTACTATATTTCTTCCACAAGAACTTTGAAGAAGAGATAAGAAGAATGTTTGAGCCGGGGCAAGAGACTGCAGTTCCTCACTCCTATTTCATCCATTTTCGTTCGTTGGGCCTGAGCGGGAAATCTCCGTACTCCTCAAATGCAGTTGGTCATGTGTTCAACCTCATTCACTTTGTTGGATGTTATATGGGTCAAGTGAGATCTCTGAATGCAACAGTGATTGCCACATGTGCCCCGCACGAGATGTCTGTTCTGGGGGGTTATTTGGGAGAGGAGTTTTTTGGGAAAGGGACTTTTGAGAGAAGATTCTTCAGGGACGAGAAAGAACTTCAGGAATATGAAGCAGCTGAATTAACGAAGACTGAAGTAGCCCTGGCGGATGACGGAACCGTCAATTCTGATGACGAGGACTACTTCTCTAGTGAGACCAGGAGTCCGGAGGCAGTTTACACTCGAATCATGATGAATGGAGGCAGACTGAAAAGATCACACATCAGGAGGTATGTCTCAGTCAGCTCCAATCATCAAGCTCGCCCCAACTCATTCGCAGAGTTTTTGAACAAGACATACTCGAATGATTCG
>AFP66208
ATGGATGCCGACAAGATTGTATTCAAAGTCAATAATCAGGTGGTTTCCTTGAAGCCAGAGATTATCGTGGATCAGTATGAGTACAAATACCCAGCTATCAAGGACTTGAAGAAACCTAGTATAACTCTAGGGAAGGCTCCTGACCTGAATAAAGCATACAAGTCAGTCCTGTCTGGCATGAACGCTGCCAAGCTTGATCCTGATGATGTGTGTTCCTACTTGGCAGCTGCAATGCAATTCTTTGAGGGATCCTGCCCTGAAGACTGGACCAGTTATGGAATCTTGATTGCACGAAAAGGAGACAAGATCACTCCTGATTCTCTTGTAGAGATAAAACGTACTGATGTAGAAGGTAATTGGGCACTGACGGGAGGTATGGAAGTGACGAGAGACCCCACCGTTGCTGAGCATGCATCTTTAGTTGGTCTTCTCTTGAGTCTATATAGGTTGAGCAAAATATCGGGGCAAAACACTGGCAACTATAAGACAAACATTGCGGACAGGATAGAGCAGATTTTTGAGACTGCCCCCTTTGTAAAGATCGTAGAACACCATACTCTAATGACAACTCACAAGATGTGCGCTAATTGGAGTACCATACCGAACTTTAGATTCTTAGCTGGAACCTACGACATGTTTTTCTCTCGGATTGAGCATTTGTACTCAGCTATAAGAGTGGGTACAGTTGTCACTGCTTATGAAGACTGCTCAGGGTTGGTATCGTTCACAGGGTTCATAAAGCAGATAAATCTCACCGCGAGAGAGGCAATCCTATATTTCTTCCACAAGAACTTTGAGGAAGAAATAAGAAGAATGTTTGAACCAGGGCAAGAAACTGCAGTCCCTCACTCCTATTTCATCCACTTCCGCTCATTGGGCCTGAGTGGAAAGTCTCCCTATTCATCGAATGCAGTTGGTCATGTGTTCAATCTCATTCACTTTGTCGGATGTTATATGGGTCAGGTCAGGTCTCTTAATGCCACTGTTATTGCCGCTTGTGCCCCCCATGAAATGTCAGTTCTCGGAGGCTATTTGGGAGAGGAGTTCTTTGGAAAGGGGACGTTTGAAAGACGATTCTTTAGGGACGAGAAGGAACTTCAGGAGTATGAGGCAGCTGAGCTGATGAAGACTGACGTAGCACTGGCAGACGACGGAACCGTCAATTCTGATGACGAGGATTACTTCTCCGGTGAGACGAGGAGCCCGGAGGCTGTCTATACTCGAATCATGATGAATGGAGGCCGACTAAAGAGGTCACACATAAGGAGATATGTTGCCGTCAGTTCTAACCATCAAGCCCGCCCAAACTCATTTGCCGAGTTTCTAAGCAAGACATATTCAAGTGACTCG
>ACN65041
ATGGATGCCGACAAGATTGTGTTCAAAGTCAATAATCAGGTGGTCTCCTTGAAGCCAGAGATTATCGTTGATCAATATGAATATAAGTACCCAGCTATCAAAGATCTGAAGAAACCCAGTATCTCCCTAGGGAAGGCTCCCGACTTAAACAAGGCCTATAAGTCAGTTCTGTCTGGTATGAATGCTGCCAAGCTTGATCCTGATGATGTGTGTTCCTATTTAGCAGCCGCAATGCAATTCTTTGAGGGAACATGCCCTGAGGACTGGACCAGTTATGGAATATTGATTGCACGAAAGGGAGACAAGATCACCCCTGATTCCCTTGTTGAGATAAAACGTACTGATGTGGAAGGGAATTGGGCTTTGACGGGGGGTATGGAGTTGACAAGGGACCCCACTGTGTCTGAGCACGCATCTTTAGTTGGTCTTCTCTTGAGTCTTTATAGGTTGAGCAAAATATCGGGACAAAACACAGGCAACTACAAGACAAACATTGCGGACAGGATAGAGCAGATTTTCGAAACTGCCCCTTTCGTTAAGGTCGTAGAACACCACACTCTGATGACAACTCACAAGATGTGCGCTAACTGGAGCACTATACCGAACTTCAGATTCTTAGCTGGAACCTACGACATGTTTTTCTCCCGGATTGAACATCTGTATTCAGCTATTAGGGTAGGTACAGTCGTCACTGCTTATGAAGACTGCTCAGGGCTAGTATCGTTTACAGGGTTTATAAAGCAGATAAATCTCACCGCAAGGGAGGCAATACTATATTTCTTCCACAAAAACTTTGAGGAAGAGATAAGAAGAATGTTCGAACCAGGGCAGGAGACTGCTGTTCCTCATTCCTATTTCATCCACTTCCGTTCATTAGGTCTAAGTGGAAAGTCACCATATTCATCAAATGCAGTTGGTCACGTGTTCAATCTCATTCACTTTGTTGGATGTTATATGGGTCAAGTCAGATCCCTTAACGCAACGGTTATTGCCACATGTGCCCCCCATGAGATGTCTGTTCTGGGAGGCTACTGGGAGGAGGAGTTTTTTGGGAAGGGGACGTTTGAAAGAAGATTCTTCAGAGATGAGAAAGAACTCCAAGAGTATGAGGCAGCTGAGTCAACCAAGACTGACTTAGCACTGGCAGACGATGGAACCGTCAACTCTGATGATGAAGACTATTTCTCCGGTGAAACCAGGAGTCCAGAAGCTGTCTATACTCGAATCATGATGAATGGAGGTCGACTAAAGAGATCGCACATAAGGAGATACGTTTCCGTCAGCTCCAATCATCAAGCCCGTCCAAACTCATTTGCCGAGTTTCTAAACAAGACATACTCTAGTGACTCA
>AGQ16818
ATGGATGCCGACAAGATTGTATTCAAAGTCAATAATCAGGTGGTCTCTTTGAAGCCTGAGATTATCGTGGATCAATATGAGTACAAGTACCCTGCTATCAAAGATCTGAAAAAGCCCTGTATAACCCTAGGGAAAGCCCCTGACTTAAACAAAGCATACAAGTCAGTTTTGTCGGGCATTAATGCCGCCAAGCTTGACCCTGATGATGTATGCTCCTACTTGGCAGCGGCAATGCAGCTCTTTGAGGGGACATGTCCGGAAGACTGGACCAGCTATGGAATCCTGATTGCAAGAAAAGGAGACAAGATCACCCCAGATTCCCTCGTGGAGATAAAGCGTACGGATGTAGAAGGGAGTTGGGCTATGACAGGAGGTATGGAACTGACCAGGGACCCTACTGTCTCTGAGCATGCGTCTTTAGTCGGTCTTCTCTTGAGTCTGTATAGGTTGAGCAAAATATCAGGGCAAAACACCGGTAACTATAAGACAAACATTGCAGATAGGATAGAGCAGATTTTTGAGACTGCCCCTTTTGTCAAAATTGTGGAACACCATACTCTAATGACGACTCACAAAATGTGTGCCAATTGGAGTACTATACCGAACTTCAGATTCTTGGCCGGAACATACGACATGTTCTTCTCCCGAATTGAGCATCTATATTCAGCGATCAGAGTGGGCACAGTTGTCACTGCTTATGAAGACTGCTCAGGGCTGGTATCGTTTACAGGGTTCATAAAGCAGATCAATCTCACTGCAAGAGAAGCAATACTATACTTCTTCCACAAGAACTTTGAAGAGGAGATAAGAAGGATGTTTGAGCCAGGGCAGGAGACAGCTGTTCCCCACTCTTATTTCATTCACTTCCGTTCACTAGGCTTGAGTGGGAAGTCTCCCTATTCATCAAATGCCGTCGGTCATGTTTTCAATCTCATTCACTTTGTGGGATGCTATATGGGTCAAGTCAGATCTCTAAATGCGACAGTTATTGCTGCATGCGCTCCTCATGAGATGTCGGTTCTAGGGGGCTATCTAGGAGAGGAGTTCTTCGGGAAAGGAACATTCGAAAGAAGATTCTTCCGAGATGAGAAAGAACTTCAAGAACACGAGGCAGCTGAACTGACAAAGACTGACTTGGCACTGGCGGATGACGGAACTGTCAATTCTGACGATGAGGACTACTTCTCCGGTGAAACCAGAAGTCCAGAAGCTGTTTATACTCGAATCATGATGAACGGAGGCCGGCTAAAGAGATCGCATATACGGAGATATGTCTCAGTCAGTTCCAATCATCAAGCCCGTCCAAACTCATTCGCGGAGTTTCTAAACAAGACATATTCAAGTGACTCA
>ACA03774
ATGGATACCGACAAAATTGTATTCAAAGTCAATAACCAGGTTGTCTCTCTAAAACCTGAAATTATTGTAGATCAATATGAGTACAAATACCCGGCTATCAAAGACTTAAAAAAGCCCAGTATCTCCCTGGGAAAAGCTCCTGATTTGAACAAGGCGTATAAGTCAATTTTGTCCGGTATGAATGCAGCTAAGCTAGACCCTGACGATGTGTGCTCTTACTTGGCAGCTGCAATGCAGTTCTTTGAAGGAACATGTCCAGAAGACTGGACTAGCTATGGAATCTTGATTGCAAGGAAAGGAGACAAGATAACTCCAAACTCTCTCGTAGACATAAAACGTACAGATGTAGAAGGGAACTGGGCTCTAACAGGAGGAATGGAGTTGACTAGGGATCCCACCATTCCAGAACATGCATCTTTGGTTGGTCTTCTCCTGAGTTTGTATCGATTGAGCAAAATATCCGGACAGAACACAGGCAATTACAAGACAAATATCTCTGATCGTATAGAGCAGATTTTTGAGACGGCCCCCTTTGTGAAGATCGTGGAACATCACACTTTGATGACAACTCACAAAATGTGCGCTAACTGGAGCACCATACCGAACTTTAGATTCCTAGCCGGAACTTATGACATGTTTTTCTCTCGGATTGAACATCTATATTCAGCAATCAGAGTGGGTACAGTTGTCACTGCTTACGAGGACTGCTCAGGGCTAGTATCCTTTACAGGTTTTATAAAGCAGATAAACCTTACAGCACAGGAAGCAATACTTTATTTCTTCCACAAAAATTTTGAGGGAGAGATAAGAAGAATGTTTGAGCCGGGACAGGAAACTGCAGTCCCTCACTCCTATTTCATCCATTTCCGGTCTTTGGGCCTGAGTGGGAAATCTCCATATTCGTCAAGTGCAGTTGGTCACGTGTTCAACCTCATTCACTTTGTCGGATGCTATATGGGTCAAGTGAGGTCTTTGAATGCAACGGTTATTGCCACATGTGCTCCACATGAGATGTCTGTTCTCGGGGGTTATTTGGGGGAGGAGTTCTTTGGCCAGGGGACTTTTGAGAGAAGATTCTTCAGAAACGAGAAGGAACTTCAGGACTATGAAGCAGCAGAGTTGACAAAGACTGAGGTCGCTCTGGCAGACGACGGAACAGTCAATTCTGACGACGAAGACTACTTCTCTGGTGAAACCAGGAGTCCAGAGGCGGTCTATACTCGGATCATGATCCATGGGGGCCGACTCAAAAGATCACATATAAGAAGGTATGTATCAGTCAGTTCCAATCATCAAGCTCGCCCCAATTCATTTGCTGAATTTCTAAACAAGACATATTCTAACGACCCG
>AGQ16813
ATGGATGCCGACAAGATTGTATTCAAAGTCAATAATCAGGTGGTCTCTTTGAAGCCTGAGATTATAGTGGATCAATATGAGTACAAGTACCCTGCTATCAAAGATTTGAAAAAGCCCTGTATAACCCTAGGGAAAGCCCCCGACTTAAACAAAGCATACAAGTCAGTTCTATCAGGCATGAATGCAGCCAAGCTTGATCCTGATGATGTATGTTCCTACTTGGCAGCGGCAATGCAGTTCTTTGAGGGGACGTGTCCAGAGGACTGGACCAGCTATGGAATCTTGATTGCACGAAAAGGAGACAAGATCACCCCAGACTCTCTGGTAGAAATAAAGCGTACTGGTGTAGAAGGAAATTGGGCTCTGACAGGAGGCATGGAACTGACAAGGGACCCCACTGTCTCTGAACATGCGTCTTTAGTCGGTCTTCTCTTGAGTCTGTATAGGTTGAGCAAAATATCAGGACAAAACACTGGTAACTATAAAACAAACATCGCAGATAGGATAGAGCAGATTTTCGAGACAGCTCCTTTTGTTAAAATTGTGGAACACCATACTTTAATGACAACTCACAAAATGTGTGCTAATTGGAGTACTATACCGAATTTCAGATTTTTAGCCGGGACCTATGACATGTTTTTCTCCCGGATTGAGCATCTATATTCGGCAATCAGAGTGGGTACGGTTGTCACTGCTTATGAGGACTGTTCAGGTCTGGTATCGTTTACTGGGTTCATAAAGCAGATCAATCTCACCGCAAGAGAAGCAATACTATACTTCTTCCACAAGAACTTTGAGGAAGAGATAAGAAGAATGTTCGAGCCAGGGCAGGAGACAGCTGTTCCTCACTCCTATTTCATTCACTTCCGTTCACTAGGCTTGAGCGGGAAGTCTCCTTATTCATCAAATGCCGTTGGTCATGTGTTCAATCTCATTCACTTTGTTGGATGCTATATGGGTCAAGTCAGATCTCTAAATGCAACAGTTATTGCCGCATGTGCTCCTCATGAGATGTCTGTTCTAGGGGGCTATCTGGGAGAGGAATTCTTCGGGAAAGGAACATTCGAAAGAAGATTCTTTAGAGATGAGAAAGAACTTCAAGAGTACGAGGCAGCTGAACTGACAAAGACTGATGTGGCATTGGCCGATGATGGAACTGTCAACTCTGACGATGAAGACTACTTCTCCGGCGAAACCAGAAGTCCGGAAGCTGTTTATACTCGAATCATGATGAATGGAGGTCGACTAAAGAAATCGCATATACGGAGGTATGTCTCAGTCAGTTCAAATCATCAAGCTCGTCCAAACTCATTCGCTGAGTTTCTGAACAAGACATATTCGAACGACTCA
>ABZ81172
ATGGATGCCGACAAGATTGTATTCAAAGTCAATAATCAGGTGGTCTCCTTGAAGCCAGAGATTATCGTGGATCAGTATGAGTATAAATACCCAGCCATCAAGGACTTGAAGAAACCTAGTATAACTCTAGGGAAGGCTCCTGACCTGAATAAAGCATACAAGTCAGTCCTGTCTGGCATGAACGCTGCCAAGCTTGATCCTGATGATGTGTGTTCCTACTTGGCAGCCGCAATGCAATTCTTTGAGGGATCATGCCCTGAGGACTGGACCAGCTATGGAATCTTGATTGCGCGAAAAGGAGACAAGATCACTCCTGATTCTCTTGTAGAGATAAAGCGTACTGACGTAGAAGGTAATTGGGCACTGACGGGAGGTATGGAAGTGACGAGAGACCCCACCGTTGCTGAGCATGCATCTTTAGTTGGTCTTCTCTTGAGTCTGTATAGGTTGAGCAAAATATCGGGGCAAAACACTGGCAACTATAAGACAAACATTGCAGACAGGATAGAGCAGATTTTTGAGACTGCCCCTTTTGTAAAGATCGTAGAACACCATACTCTGATGACAACTCACAAGATGTGCGCTAATTGGAGTACCATACCAAACTTTAGATTCTTAGCTGGAACCTACGACATGTTTTTCTCTCGGATTGAGCATTTGTATTCAGCTATAAGGGTGGGTACAGTAGTCACTGCTTATGAAGACTGCTCAGGGTTGGTTTCGTTCACAGGGTTCATAAAGCAGATAAATCTCACCGCGAGAGAGGCAATCCTATATTTCTTCCACAAGAACTTTGAGGAAGAAATAAGAAGAATGTTCGAGCCAGGGCAAGAAACAGCCGTCCCTCACTCCTATTTCATCCACTTCCGCTCATTGGGCCTGAGTGGAAAGTCTCCCTATTCATCAAATGCAGTTGGTCATGTGTTCAATCTCATTCACTTTGTTGGATGTTATATGGGTCAGGTCAGGTCTCTTAATGCTACGGTTATTGCCGCTTGTGCCCCCCATGAAATGTCAGTTCTCGGAGGCTATTTGGGAGAAGAGTTTTTTGGAAAGGGGACATTTGAAAGACGGTTCTTTAGGGATGAGAAGGAACTCCAGGAGTATGAGGCGGCTGAGCTGACGAAGACTGACGTAGCACTGGCAGACGACGGAACCGTCAATTCTGATGACGAGGATTACTTCTCCGGTGAGACAAGGAGCCCTGAGGCTGTCTATACTCGAATCATGATGAACGGAGGTCGACTAAAGAGATCACACATAAGGAGATATGTTGCCGTCAGTTCTAACCATCAAGCCCGCCCAAACTCGTTTGCCGAGTTTCTAAACAAGACATATTCAAGTGACCCG
>ADZ98841
ATGGATGCCGACAAGATTGTATTCAGAGTCAATAATCAGGTGGTCTCCTTGAAGCCCGAGATTATTGTGGATCAATATGAATACAAATATCCGGCCATCAAAGACTTGAAGAAACCCAGTATCACCCTAGGGAAAGCTCCCGACTTAAACAAGGCATACAAGTCAGTCCTGTCAGGCATGAATGCTGCCAAGCTGGATCCGGATGATGTATGTTCTTACTTAGCAGCTGCAATGCAATTCTTTGAGGGGACATGCCCTGAAGACTGGAATAGCTACGGGATCTTGATTGCACGAAAAGGAGACAAAATCACCCCTGATTCTCTTGTAGATATAAAGCGTAATGACGTAGAAGGGAACTGGGCTCTGACGGGAGGTATGGAGTTGACGAGGGACCCCACTGTGTCTGAGCATGCGTCTTTAGTTGGTCTTCTCTTGAGTCTTTATAGGTTGAGCAAAATATCGGGACAAAACACCGGCAACTACAAGACAAACATTGCGGACAGGATAGAGCAGATTTTCGAGACTGCCCCTTTCGTCAAGATCGTAGAACACCATACTCTGATGACAACTCACAAGATGTGTGCTAACTGGAATACCATACCGAACTTCAGGTTCTTAGCCGGAACCTACGATATGTTTTTCTCCCGGATTGAACATCTGTATTCAGCTATTAGAGTGGGTACAGTCGTCACTGCTTATGAAGACTGCTCAGGGCTAGTATCGTTTACAGGGTTCATAAAGCAGATAAATCTCACTGCAAAGGAGGCAATATTGTACTTCTTCCATAAGAACTTTGAGGAAGAGATAAGAAGAATGTTCGAGCCAGGGCAGGAGACGGCTGTTCCTCACTCTTATTTCATTCACTTCCGTTCACTAGGCTTGAGTGGGAAGTCTCCTTATTCATCGAATGCCGTTGGTCATGTGTTCAATCTTATTCACTTTGTTGGATGCTATATGGGTCAAATCAGATCTCTTAATGCAACGGTTATTGCCGCATGTGCACCCCATGAGATGTCTGTTCTGGGAGGCTACTTGGGAGAGGAGTTTTTTGGAAAGGGGACGTTTGAAAGAAGATTCTTCAGAGATGAGAAAGAACTTCAAGAATATGAGGCGGCTGAGTTAACCAAGACTGACTTAGCACTGGCAGACGATGGAACCGTCAACTCTGATGATGAAGACTATTTCTCCGGTGAAACCAGGAGTCCGGAAGCTGTCTATACTCGAATCATGATGAACGGAGGTCGACTAAAGAGATCGCACATAAGGAGATATGTATCTGTCAGCTCCAATCATCAAGCCCGTCCAAACTCATTTGCCGAGTTTCTAAACAAGACGTACTCTAGTGACTCG
>AGQ16833
ATGGATGCCGACAAGATTGTATTCAAAGTTAATAATCAGGTGGTCTCTTTGAAGCCTGAGATTATCGTGGATCAATATGAATACAAGTACCCTGCTATCAAAGATTTGAAAAAGCCATGTATAACCCTAGGAAAAGCCCCCGACTTGAACAAGGCATACAAATCAGTTTTATCAGGTATGAATGCCGCCAAACTTGATCCCGATGATGTATGTTCCTACCTGGCAGCAGCAATGCAGTTCTTTGAGGGGACATGTCCAGAAGATTGGACCAGCTATGGAATCCTGATTGCACGAAAAGGAGACAAGATCACCCCAGATTCTCTGGTGGAAATAAAGCGTACTGATGTAGAAGGGAACTGGGCTCTGACAGGAGGCATGGAACTGACAAGGGACCCCACTGTCTCTGAGCACGCATCTTTAGTCGGTCTTCTCCTGAGTCTGTATAGGTTGAGCAAAATATCAGGACAAAACACCGGTAACTATAAAACAAACATTGCAGATAGGATAGAGCAGATTTTCGAGACGGCCCCTTTTATTAAAATCGTGGAGCATCATACACTAATGACAACTCACAAAATGTGTGCTAATTGGAGTACTATACCGAATTTCAGATTTTTGGCCGGAACTTACGACATGTTTTTCTCTCGGATTGAGCATCTATATTCAGCAATCAGAGTAGGCACAGTTGTTACTGCGTATGAAGACTGTTCAGGGCTGGTATCGTTTACTGGGTTCATAAAGCAGATCAATCTCACCGCAAGAGAAGCAATATTATACTTCTTCCATAAGAACTTTGAAGAAGAGATAAGAAGAATGTTTGAGCCAGGGCAGGAGACAGCTGTTCCTCACTCTTATTTCATTCACTTCCGTTCACTAGGCTTGAGTGGGAAGTCTCCTTATTCATCGAACGCCGTTGGTCATGTGTTCAATCTCATTCACTTTGTTGGATGCTATATGGGTCAAGTCAGATCCCTGAATGCAACAGTTATTGCCGCGTGTGCTCCGCATGAGATGTCTGTTCTAGGGGGCTATCTGGGAGAGGAATTCTTCGGGAAAGGAACATTCGAAAGAAGATTCTTCAGAGATGAGAAAGAACTTCAAGAATACGAGGCGGCTGAACTGACAAAGACTGACGTGGCATTGGCAGATGATGGAACTGTCAACTCTGATGACGAGGACTACTTCTCCGGTGAAACCAGAAGTCCAGAAGCTGTTTATACTCGAATCATGATGAATGGAGGTCGACTAAAAAGATCGCATATACGGAGATATGTCTCAGTCAGTTCCAATCATCAAGCCCGTCCAAACTCATTCGCCGAGTTTCTAAACAAGACATATTCGAGTGACTCA
>AFN24185
ATGGATGCCGACAAGATTGTGTTTAAAGTCAATAATCAGGTGGTCTCTCTGAAGCCTGAAATTATAATAGATCAATATGAATACAAGTACCCGGCTATCAAAGATTTGAAAAAGCCCAGTATAACCTTAGGAAAAGCCCCTGACTTGAACAAAGCATACAAGTCAATTCTGTCCGGCATGAATGCAGCCAAGCTTGACCCTGATGATGTATGCTCTTATCTAGCAGCCGCAATGCAGTTCTTTGAGGGGACATGTCCTGATGACTGGACCAGCTATGGAATCCTGATTGCACGGAAGGGAGACAAGATTACTCCAAATTCTCTTGTGGACATAAAACGTACTAATGTGGAAGGGAACTGGGCTTTGACAGGGGGTATGGAGTTGACGAGAGACCCCACAGTTTCGGAGCATGCATCCCTAGTTGGTCTTCTCTTGAGTCTTTACAGGTTAAGCAAAATATCTGGACAAAACACCGGCAATTACAAAACGAACATCGCAGACAGAATAGAGCAGATTTTCGAGACGGCCCCCTTTGTAAAGATCGTAGAGCATCATACCTTGATGACAACCCACAAAATGTGTGCTAACTGGAGTACTATACCGAACTTCAGATTTCTGGCCGGAACCTACGATATGTTTTTCTCGCGGGTTGAACATCTGTATTCAGCAATTAGAGTGGGTACAGTTGTAACAGCCTATGAGGACTGCTCAGGGTTGGTGTCGTTTACAGGGTTTATTAAGCAAATAAATCTCACTGCAAAAGAAGCAATACTATATTTCTTCCACAAGAACTTCGAGGAAGAGATAAGAAGAATGTTCGAGCCGGGGCAAGAGACGGCAGTTCCTCACTCCTATTTCATACATTTTCGTTCTTTGGGCCTGAGTGGGAAATCTCCGTATTCATCAAATGCAGTTGGTCACGTGTTCAACCTCATTCACTTTGTTGGATGTTATATGGGTCAAGTGAGATCTTTGAACGCAACGGTTATTGCTACATGTGCCCCGCATGAGATGTCTGTTCTTGGGGGTTATTTGGGGGAGGAGTTTTTCGGAAAAGGGACTTTTGAGAGAAGATTCTTTAGGGATGAGAAAGAACTTCAGGAATATGAGGCAGCTGAAGCAACGAAGACTGAAATAGCCTTGGCGGATGACGGAACAGTCAATTCTGATGATGAGGACTACTTCTCTGGTGAAACTAGGAGCCCGGAGGCAGTTTATACTCGAATCATGATGAATGGGGGTAGATTAAAAAGATCACACATAAGGAGATATGTCTCAGTCAGTTCCAATCATCAAGCTCGCCCTAATTCGTTCGCTGAGTTTCTAAGTAAGACATACTCTAGTGATTCA
>AAX56081
ATGGATGCCGACAAGATTGTATTCAAAGTCAATAATCAGGTGGTCTCTTTGAAGCCTGAGATTATCGTGGATCAATATGAGTACAAGTACCCTGCTATCAAAGACTTGAAGAAGCCCAGTATTACCCTAGGGAAAGCCCCCGATTTGAACAAAGCATACAAGTCAGTTTTATCAGGTTTGAATGCGGCCAAGCTTGATCCTGATGATGTATGTTCCTACTTAGCAGCTGCAATGCAGTTCTTTGAAGGGACATGTCCTGAAGATTGGACCAGCTACGGGATCTTGATCGCACGAAAAGGAGATAAGATCACCCCGGATTCTCTTGTGGAGATAAAGCGTACTGATGTAGAAGGGAATTGGGCTTTGACGGGAGGAATGGAACTGACGAGGGACCCCACTGTTCCCGAGCATGCATCTTTAGTCGGTCTTCTCTTGAGTCTGTACAGGTTGAGCAAAATATCTGGGCAAAACACCGGTAACTATAAAACAAATATTGCAGATAGGATAGAGCAGATCTTCGAGACAGCCCCTTTTATTAAAATCGTAGAACACCACACTCTGATGACAACTCACAAAATGTGTGCCAATTGGAGTACTATACCAAACTTCAGATTCTTGGCAGGGACCTACGACATGTTTTTCTCTCGGATTGAGCACCTGTATTCAGCGATCAGAGTAGGCACGGTAGTCACTGCTTATGAAGACTGCTCGGGGTTGGTGTCGTTTACTGGGTTCATAAAGCAGATAAATCTCACTGCAAGGGAGGCAATACTATATTTCTTCCACAAAAACTTCGAGGAAGAGATAAGAAGAATGTTTGAGCCAGGGCAAGAGACAGCTGTTCCTCACTCCTATTTCATTCACTTCCGTTCACTGGGCTTGAGTGGGAAGTCCCCTTATTCATCAAATGCAGTTGGTCATGTGTTCAACCTCATTCACTTCGTCGGATGCTACATGGGGCAAGTAAGGTCCCTGAATGCAACGGTCATTGCCGGATGTGCTCCTCATGAGATGTCTGTTTTGGGGGGCTATTTAGGGGAGGAGTTTTTCGGGAAGGGAACGTTCGAAAGGAGATTCTTCAGAGACGAAAAAGAACTTCAAGAATATGAGACGGCAGAATTGACAAAGACTGACGTAGCGCTGGCAGATGACGGAACTGTCAATTCGGATGACGAGGACTACTTCTCCGGTGAAACCAGAAGCCCCGAAGCTGTTTATGCTCGAATCATGATGAACGGAGGCCGACTAAAGAGATCGCACATACAGAGATATGTCTCAGTCAGCTCCAATCACCAAGCTCGTCCGAACTCATTTGCCGAGTTTCTAAATAAGACATATTCTAGTGATTCA
>ABI47942
ATGGATGCCGACAAGATTGTATTCAAAGTCAATAATCAGGTGGTCTCTTTGAAGCCTGAGATTATCGTGGATCAATATGAGTACAAGTACCCTGCGATCAAGGATTTGAAAAAGCCTTGTATCACTCTAGGAAAAGCTCCCGACTTGAATAAAGCATACAAGTCAGCTTTATCAAGCATGAACGCCGTCAAACTTGATCCCGATGATGATTGTTCCTACTTGGCAGCCGCAATGGAGTTCTTTGAGGGGACGTGTCCCGAAGACTGGACCAGCTATGGAATGCTGATTGCACGAAATAGAGACAAGATCACCCCATATTCTCTCGTGGAGATAAAGCGTACAGATGTAGAAGGGAATTGGGCTCTGACAGGAGGCATGGAAATGACAAGGGACCCCACGGGCTCTGAGCATACATCTTTGGTCGGTCTTCTCGTAAGTCTGTATAGGTTGAGCAAAATATCAGGGCAAAACACTGGTAACTATAAAACAAACATTGCAGACAGGATTGAGCAGATTTTTGAAACAGCCCCTTTTGTTAAACTCGTGGAACACCATACACTAATGACAACTCACAAAATGTGTGCTAATTGGAATACCATACCGAACTTCAGAGTTTTGGCCGGAACCTACGACTTGTTTTTCTCGCGGATTGAACATCTATATTCGGCAATCAGAGTGGGCACAGTAGTCACTGCTTATGAAGACTGTTCAGGACTGGTATCATTTACAGGGTTCATAAAGCAGATCAATCTCACCGCTAGGGAGGCAATACTTTACTTCTTCCACAAGAACTTTGAGGAAGAGATAAGAAGAATGTTGGAGGGAAGGCAGGAGACGGCTGTTCCTCACTCTTATTTCATTCACTTCCGTTCACTAGGCTTGAGTGGGAAGTCTCCTTATTCATCCAATGCAGTTGGTCATCTGTTCAATCTTATTCACTTTGTCGGATGCTATATGGGTCAAATCAGATCCCTAAATTCAACGGTTATTGCTGCATGTGCTCCTCATGAAATGTCTGTTCTAGGGGGCTATCTAGGGGACGAATTCTTTGGGAGAGGAACATTTGAAAGAAGATTCTTCAGAGATGAGAAAGAACTTCAAGAATACGAGGCGGCTGAACTGACAAAGACTGACGTGGCATTGGCAGATGATGGAACTGTCAACTCTGATGACGAAGACTACTTCTCCGGTGAAGCCAGAGGTCCAGAAGCTGTTTATGCTCGAATTATGATGAATGGAGGTCGACTAAAAAGATCGCATATACGGAGATATGTCTCAGTCAGTTCCAATCATCAAGCCCGTCCAAACTCATTCGCCGAGTTTCTAAACAAGACGTATTCGAGCGACTCT
>AGN92854
ATGGATGCCGACAAGATTGTGTTTAAAGTCAATAATCAGGTGGTCTCTTTGAAGCCTGAGATTATCGTGGATCAATATGAGTACAAGTACCCTGCTATCAAAGATTTGAAAAAGCCCTGTATAACCCTGGGGAAAGCCCCCGACTTAAACAAAGCATACAAGTCAGTTTTATCAGGCATGAACGCCGCCAAACTGGATCCTGATGATGTATGTTCCTACTTGGCAGCAGCAATGCAGTTCTTTGAGGGGACATGTCCGGAAGACTGGACCAGCTATGGAATCCTGATTGCACGAAAAGGCGATAAGATCACCCCAGATTCTCTTGTGGAGATAAAACGTACTGATGTAGAGGGGAATTGGGCCCTGACAGGAGGCATAGAACTGACAAGGGACCCTACTGTCTCCGAGCATGCGTCTTTAGTTGGTCTTCTTTTAAGCCTATATAGGCTGAGCAAAATATCAGGACAAAACACCGGTAACTATAAGACAAACATTGCAGATAGGATAGAGCAGATTTTCGAGACAGCCCCTTTTGTTAAAATCGTGGAGCACCATACTCTAATGACAACTCACAAAATGTGTGCCAATTGGAGCACTATACCAAACTTCAGATTTTTGGCTGGGACCTACGACATGTTTTTCTCCCGGATTGAGCATCTATATTCAGCAATCAGGGTAGGCACAGTTGTCACTGCTTATGAAGACTGCTCAGGGCTGGTATCGTTTACAGGGTTCATAAAACAGATTAATCTCACCGCAAGCGAAGCAATACTATATTTCTTCCACAAGAACTTTGAGGAAGAGATAAGAAGAATGTTCGAGCCAGGTCAGGAGACAGCTGTTCCTCACTCTTATTTCATCCACTTCCGTTCACTAGGCTTGAGTGGAAAGTCTCCTTATTCATCAAATGCCGTTGGTCATGTGTTCAATCTCATTCACTTTGTTGGATGCTACATGGGTCAAGTCAGATCCCTTAATGCAACAGTTATTGCCGCCTGTGCTCCTCATGAGATGTCTGTTCTAGGGGGCTATCTTGGAGAGGAATTCTTTGGGAAAGGGACGTTTGAAAGAAGATTCTTTAGAGATGAAAAAGAACTTCGAGAATATGAGGCGGCTGAACTAATAAAAACTGACGTGGCACTGGCAGACGACGGAACTGTCAACTCCGACGACGAGGACTACTTCTCCGGTGAGACCAGAAGTCCAGAAGCTGTTTATACTCGAATCATGATGAATGGAGGTCGACTGAAGAGATCACATATTCGGAGATATGTCTCAGTCAGTTCAAATCATCAAATCCGTCCAGGCTCATTCGCTGAGTTCCTAAACAAAACGTATTCGAGTGACTCA
>ADC34063
ATGGATGCCGACAAGATTGTATTCAAAGTCAATAATCAGGTGGTCTCCCTGAAGCCCGAGATTATTGTGGATCAATATGAATACAAATATCCAGCCATCAAAGACCTGAAGAAACCCAGTATCACTCTAGGGAAAGCTCCTGACTTAAACAAAGCATACAAGTCAGTCCTGTCTGGCATGAATGCTGCTAAGCTTGATCCGGATGACGTATGCTCCTACTTAGCAGCTGCAATGCAATTCTTCGAGGGGACATGCCCCGAAGACTGGAATAGCTACGGGATCTTGATTGCACGAAAAGGAGACAAAATCACCCCTGACTCTCTTGTAGACATAAAACGTACTGATGTAGAAGGGAATTGGGCTCTGACGGGGGGTATGGAGTTGACGAGAGACCCCACTGTGTCTGAGCATGCATCTTTAGTTGGTCTTCTCCTGAGTCTTTATAGGTTGAGCAAAATATCGGGACAAAACACAGGCAACTACAAGACAAACATTGCGGACAGGATAGAGCAGATTTTTGAGACTGCTCCTTTCGTCAAGATCGTAGAACACCACACTCTGATGACAACTCACAAGATGTGCGCTAACTGGAGTACCATACCGAACTTCAGATTCTTAGCTGGAACCTACGACATGTTTTTCTCCCGGATTGAACATCTGTATTCAGCTATTAGAGTAGGTACAGTTGTCACTGCTTATGAAGACTGCTCAGGGCTAGTATCGTTTACGGGGTTTATAAAGCAAATAAATCTCACCGCAAGGGAGGCAATACTATATTTCTTCCACAAGAACTTTGAGGAAGAGATAAGAAGAATGTTCGAGCCAGGGCAAGAGACTGCTGTTCCTCATTCCTATTTCATCCACTTCCGTTCATTAGGCCTAAGTGGAAAGTCACCATACTCATCAAATGCAGTTGGTCACGTGTTCAATCTCATTCACTTTGTCGGATGCTATATGGGTCAAGTCAGATCCCTTAATGCAACAGTTATTGCCGCATGTGCCCCCCATGAGATGTCTGTTCTGGGAGGCTACTTGGGAGAGGAGTTTTTCGGGAAGGGGACGTTTGAAAGAAGATTCTTCAGAGATGAGAAAGAACTTCAAGAGTATGAGGCAGCTGAGTTAACTAAGACTGACTTAGCACTGGCAGACGACGGAACCGTCAACTCTGATGATGAAGACTATTTCTCCGGTGAAACCAGGAGTCCGGAAGCTGTCTATACTCGAATCATGATGAACGGAGGTCGACTAAAGAGATCGCACATAAGGAGATACGTTTCTGTCAGCTCTAATCATCAAGCCCGTCCAAACTCATTTGCCGAGTTTCTAAACAAGACATATTCTAGTGACTCC
>AFN24310
ATGGATGCCGACAAGATTGTATTCAAAGTCAATAATAAGGTGGTCTCTCTGAAGCCTGAAATTATCGTGGACCAGTATGAGTACAAGTACCCGGCTATCAAGGACTTAAAGAAGCCCAGTATAACCTTAGGAAAAGCCCCTGATTTGAACAAAGCATACAAATCAGTTTTATCTGGCATGAATGCAGCCAAGCTCGACCCTGATGATGTATGCTCTTATCTAGCAGCCGCAATGCAGTTCTTTGAGGGAGCATGTCCTGATGACTGGACCAGCTACGGAATCCTGATAGCACGGAGGGGAGACAAGATCACCCCAAATTCTCTTGTGGACATAAAACGCACCGATGTGGAAGGGAATTGGGCTCTAACAGGAGGTATGGAGTTAACGAGAGACCCCACTGTTTCGGAGCATGCATCTTTGGTTGGTCTTCTCTTGAGTCTGTATAGGTTGAGCAAAATATCTGGACAGAACACCGGCAATTACAAGACAAACATCGCAGATAGGATAGAGCAGATTTTCGAAACAGCCCCTTTTGTAAAGATCGTAGAACATCATACTTTGATGACAACCCACAAAATGTGCGCTAACTGGAGTACCATACCGAACTTCAGATTCCTAGCCGGGACCTATGACATGTTTTTCTCCCGGATTGAACATCTATATTCAGCGATTAGAGTGGGCACAGTTGTCACTGCTTATGAGGACTGCTCAGGGTTGGTGTCATTTACAGGGTTTATAAAGCAAATAAATCTCACTGCGAGAGAAGCACTACTATATTTCTTCCACAAGAACTTTGAAGAAGAGATAAGAAGAATGTTTGAGCCGGGGCAAGAGACTGCAGTTCCTCACTCCTATTTCATCCATTTCCGTTCGTTGGGCCTAAGCGGGAAATCTCCGTACTCATCAAATGCGGTTGGCCATGTGTTCAACCTCATTCACTTTGTTGGATGTTATATGGGTCAGGTGAGATCTCTGAATGCAACAGTGATTGCCACATGTGCACCACATGAGATGTCTGTTCTTGGGGGTTATTTGGGGGAGGAGTTTTTTGGAAAAGGGACTTTTGAGAGAAGATTCTTCAGGGACGAGAAAGAACTTCAGGAATATGAGGCAGCTGAATCAACTAAGACTGAAGTAGCCTTGGCTGATGACGGAACCGTCAATTCTGATGACGAGGACTACTTCTCTAGTGAGACCAGGAGTCCGGAGGCAGTCTACACTCGAATCATGATGAATGGAGGTAGACTGAAAAGATCACACATAAAGAGGTATGTCTCAGTCAGCTCCAATCATCAAGCTCGCCCCAACTCATTCGCCGAGTTTTTAAACAAGACATACTCGAGTGATTCG
>AFN24315
ATGGATGCCGACAAGATTGTATTTAAGGTCAATAATCAGGTGGTTTCTCTGAAGCCTGAGATTATTGTAGATCAGTATGAGTACAAGTATCCAGCTATCAAGGACTCGAAGAAGCCCAGTATAACCTTAGGAAAAGCCCCTGACTTGAACAAAGCATACAAGTCAATTTTATCCGGCATGAATGCAGCTAAGCTTGACCCTGATGATGTATGCTCTTATCTGGCGGCTGCAATGCAGTTCTTTGAGGGAGCATGTCCTGATGACTGGACCAGCTATGGAATCCTGATTGCACGGAAGGGAGACAAGATCACCCCAGAATCTCTTGTGGACATAAAACGTACTCATGTAGAAGGGAATTGGGCTCTAACAGGGGGTATGGAGTTGACGAGAGACCCCACCGTTTCAGAGCATGCATCTTTGGTTGGCCTTCTCTTGAGTCTATATAGGTTGAGCAAAATATCTGGACAGAACACCGGCAATTACAAGACAAACATCGCAGATAGAATAGAGCAGATTTTCGAAACGGCCCCCTTTGTAAAGATCGTAGAACATCATACTCTGATGACGACCCACAAAATGTGTGCTAACTGGAGTACCATACCGAACTTCAGATTCCTAGCCGGAACTTACGACATGTTTTTCTCCAGGATTGAACATCTGTATTCAGCAATTAGAGTGGGGACAGTCGTTACGGCTTATGAGGACTGCTCAGGGTTGGTGTCATTTACAGGGTTTATAAAGCAAATAAATCTTACTGCGAGAGAAGCATTACTATATTTCTTCCACAAGAACTTTGAGGAAGAGATAAGAAGAATGTTTGAGCCTGGGCAGGAAACTGCAGTTCCTCATTCCTATTTCATCCACTTTCGTTCATTGGGCCTGAGTGGGAAATCTCCGTATTCATCAAATGCAGTTGGTCACGTGTTCAATCTCATTCACTTTGTTGGATGTTACATGGGTCAAGTGAGATCCTTGAATGCAACGGTTATTGCCACATGTGCCCCGCATGAGATGTCTGTTCTTGGGGGTTATTTGGGGGAGGAGTTTTTTGGAAAAGGGACTTTTGAAAGAAGATTCTTCAGGGACGAGAAAGAACTTCAAGAATATGAAGCAGCTGAATTGACGAAGACTGAGGTAGCCTTGGCAGATGACGGAACAGTCAATTCTGATGATGAGGACTACTTCTCTGGTGAAACTAGGAGTCCAGAAGCAGTTTATACTCGAATCATGATGAATGGAGGCAGACTAAAAAGATCACACATAAGGAGATATGTCTCAGTTAGTTCCAACCATCAAGCTCGCCCTAATTCCTTCGCTGAGTTTCTAAACAAGACATACTCGAGTGATTCG
>AFN24145
ATGGATGCCGACAAGATTGTATTTAAAGTCAAGAATCAGGTGGTCTCCTTGAAGCCTGAGATCATTGTGGACCAATATGAATACAAGTACCCGGCAATCAAGGACTCGAGGAAGCCCAGTATAACCTTAGGAAAAGCCCCTGACTTAAACAAAGCATACAAGTCAATTTTGTCTGGCATGAATGCAGCCAAGCTCGATCCTGACGATGTATGCTCTTATCTAGCAGCTGCAATGCAGTTCTTCGAGGGAGCATGTCCCGATGACTGGATTAGCTACGGAATCCTGATAGCACGGAAAGGCGACAAGATCACCCCCGGCTCTCTTGTGGATATAAGACGTACCAATGTAGAGGGGAGTTGGGCTCTGACAGGGGGTATGGAGTTGACAAGAGATCCCACTGTTCCAGAGCATGCATCCTTGGTCGGTCTTCTCTTGAGTTTGTATAGGTTGAGCAAAATATCAGGACAGAACACTGGCAATTACAAGACAAACATAGCAGACAGAATAGAGCAAATTTTCGAGACAGCCCCTTTTGTCAAGATTGTAGAGCATCATACTTTGATGACAACCCACAAAATGTGCGCCAACTGGAGTACCATACCGAACTTCAGATTCTTAGCCGGAACCTATGACATGTTCTTCTCCCGGATTGAACATCTGTATTCAGCAATTAGGGTAGGCACAGTAGTTACTGCTTATGAGGACTGCTCAGGGTTGGTGTCTTTTACAGGGTTCATAAAGCAAATAAATCTCACTGCAAGAGAAGCGCTGCTATACTTCTTCCACAAGAACTTCGAAGATGAAATAAGAAGGATGTTTGAGCCGGGGCAGGAAACTGCAGTTCCTCACTCTTATTTCATCCATTTTCGCTCATTAGGCCTGAGCGGGAAGTCTCCATACTCATCGAATGCGGTTGGTCATGTTTTCAACCTCATTCACTTTGTTGGATGTTACATGGGCCAAGTGAGATCTCTGAATGCAACGGTTATTGCTACATGTGCCCCACATGAGATGTCTGTTCTTGGGGGTTACTTAGGGGAGGAGTTTTTTGGAAAAGGGACTTTTGAGAGAAGATTCTTCAGGGATGAGAAGGAACTTCAAGAATATGAAGCAGCTGAACTGACCAAGACAGAAGTGGCTTTGGCAGATGACGGAACCGTCAACTCTGATGATGAGGACTACTTCTCAAGTGAGACCAGGAGTCCTGAGGCGGTTTATACCCGAATCATGATGAATGGAGGTAGATTGAAAAGACCACACATAAGGAGGTATGTCTCAGTCAGCTCCAATCATCAGGCACGTCCTAACTCATTCGCTGAATTTTTGAACAAGACATACTCAAGTGATTCT
>AFN24125
ATGGATGCCGACAAGATTGTATTCAAAGTCAATAATAAGGTGGTCTCTCTGAAGCCTGAAATTATCGTGGACCAGTATGAGTACAAGTACCCGGCTATCAAGGACTTAAAGAAGCCCAGTATAACCTTAGGAAAAGCCCCTGACTTGAACAAAGCATACAAATCAGTTTTATCTGGCATGAATGCAGCCAAGCTCGACCCTGATGATGTATGCTCTTATCTAGCAGCCGCAATGCAGTTCTTCGAGGGAGCATGTCCTGATGACTGGACCAGCTACGGAATCCTGATAGCACGGAGGGGAGACAAGATCACCCCAAATTCTCTTGTGGACATAAAACGCACCGATGTGGAAGGGAATTGGGCTCTAACAGGAGGTATGGAGTTAACGAGGGACCCCACTGTTTCGGAGCATGCATCTTTGGTTGGTCTTCTCTTGAGTCTGTATAGGTTGAGCAAAATATCTGGACAGAACACCGGCAATTACAAGACAAACATCGCAGATAGGATAGAGCAGATTTTTGAAACAGCCCCTTTTGTAAAGATCGTAGAACATCATACTTTGATGACAACCCACAAAATGTGCGCTAACTGGAGTACCATACCGAACTTCAGATTCCTAGCCGGGACCTATGACATGTTTTTCTCCCGGATTGAACATCTATATTCAGCGATTAGAGTGGGCACAGTTGTCACTGCTTATGAGGACTGCTCAGGGTTGGTGTCATTTACAGGGTTTATAAAGCAAATAAATCTCACTGCGAGAGAAGCACTACTATATTTCTTCCACAAGAACTTTGAAGAAGAGATAAGAAGAATGTTTGAGCCGGGGCAAGAGACTGCAGTTCCTCACTCCTATTTCATCCATTTCCGTTCGTTGGGCCTGAGCGGGAAATCTCCGTACTCATCAAATGCAGTTGGTCATGTGTTCAACCTCATTCACTTTGTTGGATGTTATATGGGTCAGGTGAGATCTCTGAATGCAACAGTGATTGCCACATGTGCCCCACATGAGATGTCTGTTCTTGGGGGTTATTTGGGGGAGGAGTTTTTTGGAAAAGGGACTTTTGAGAGAAGATTCTTCAGGGACGAGAAGGAACTTCAGGAATATGAGGCAGCTGAATCAACTAAGACTGAAGTAGCCTTGGCTGATGACGGAACCGTCAATTCTGATGACGAGGACTACTTCTCTAGTGAGACCAGGAGTCCGGAGGCAGTCTACACTCGAATCATGATGAATGGAGGTAGACTGAAAAGATCACACATAAGGAGGTATGTCTCAGTCAGCTCCAATCATCAAGCTCGCCCCAACTCATTCGCCGAGTTTTTAAACAAGACATACTCGAGTGATTCG
>AFE86162
ATGGATGCCGACAAGATTGTGTTCAAAGTCAATAATCAGGTGGTCTCCTTGAAGCCAGAGATTATCGTTGATCAATATGAATATAAGTACCCAGCTATCAAAGATCTGAAGAAACCCAGTATCTCCCTAGGGAAGGCTCCCGACTTAAACAAGGCCTATAAGTCAGTTCTGTCTGGTATGAATGCTGCCAAGCTTGATCCTGATGATGTGTGTTCCTATTTAGCAGCCGCAATGCAATTCTTTGAGGGAACATGCCCTGAGGACTGGACCAGTTATGGAATATTGATTGCACGAAAGGGAGACAAGATCACCCCTGATTCCCTTGTTGAGATAAAACGTACTGATGTAGAAGGGAATTGGGCCTTGACGGGAGGTATGGAGCTGACGAGAGACCCCACAGTCTCGGAGCATGCATCTTTAGTCGGTTTACTCTTAAGTCTGTATAGGTTGAGCAAAATATCTGGACAAAACACCGGCAACTACAAGACAAACATTGCGGATAGGATAGAGCAGATTTTTGAGACTGCCCCTTTTGTTAAGATCGTGGAGCACCATACTCTGATGACAACTCACAAGATGTGTGCCAACTGGAGTACCATACCGAACTTCAGATTCTTAGCTGGAACCTACGACATGTTCTTCTCCCGGATTGAACATCTCTATTCAGCTATCAGAGTGGGTACTGTTGTCACTGCTTACGAAGATTGCTCAGGACTGGTATCATTTACAGGGTTCATAAAGCAAATAAATCTCACTGCAAGAGAAGCAATACTATATTTCTTCCATAAGAACTTTGAGGAGGAGATAAGAAGAATGTTCGAACCGGGTCAGGAGACTGCTGTTCCTCATTCCTATTTCATCCATTTCCGTTCGCTGGGCCTGAGTGGAAAGTCTCCCTATTCATCAAATGCGGTTGGTCACGTGTTCAATCTCATTCACTTTGTTGGATGCTATATGGGTCAGGTTAGGTCTCTTAATGCGACAGTTATTGCCGCATGTGCTCCCCATGAAATGTCTGTTCTTGGAGGCTATTTGGGAGAGGAGTTCTTCGGAAAAGGGACGTTTGAAAGGAGATTCTTCAGAGACGAGAAGGAACTTCAGGAGTATGAGGCGGCTGAATTGACGAAGACTGATTTAGCATTGGCAGATGACGGGACTGTCAATTCTGATGATGAGGACTATTTCTCTGGTGAGACCAGGAGTCCTGAGGCTGTCTATACTCGAATCATGATGAATGGAGGTCGACTAAAGAGATCACATATAAGGAGATATGTTTCAGTCAGTTCCAATCATCAAGCCCGTCCAAACTCATTTGCTGAGTTTCTAAATAAAACGTATTCTAGTGACTCA
>AFN24250
ATGGATGCCGACAAGATTGTATTCAAAGTCAATAATCGGGTGGTCTCTCTGAAGCCTGAAATTATCGTAGACCAATATGAGTACAAGTACCCGGCTATCAAGGACTTAAAAAAGCCCAGTATAACCTTAGGAAAAGCCCCTGACTTGAACAAAGCATACAAATCAATTTTATCCGGCATGAATGCAGCCAAACTCGACCCTGATGATGTATGCTCTTATCTAGCAGCCGCAATGCAGTTCTTTGAGGGAGTATGTCCTGATGACTGGACCAGCTATGGAATCCTGATAGCACGGAAGGGAGACAAGATCACCCCAAATTCTCTTGTGGACATAAGACGCACCAGTGTGGAAGGGAATTGGGCTTTAACAGGGGGTCTGGAGGTGACGAGGGACCCCACCGTTCCGGAGCATGCATCTTTGGTTGGTCTTCTCTTGAGTCTGTATCGGTTGAGCAAAATATCTGGACAAAACACCGGCAATTATAAGACAAACATCGCAGATAGAATAGAGCAGATTTTCGAAACAGCTCCTTTTGTGAAGATCGTAGAACATCATACTCTGATGACAACCCACAAAATGTGCGCCAACTGGAGTACAATACCGAACTTCAGATTCCTAGCCGGGACCTATGACATGTTTTTCTCCCGGATTGAACATCTGTATTCAGCGATTAGAGTAGGCACAGTTGTCACTGCTTATGAGGATTGCTCAGGGTTGGTGTCTTTTACAGGTTTTATAAAGCAAATAAATCTCACTGCGAGAGAAGCACTACTATATTTCTTCCACAAGAACTTTGAAGAAGAGATAAGAAGAATGTTTGAGCCGGGGCAGGAGACAGCAGTTCCCCACTCCTATTTCATACATTTTCGTTCATTGGGCTTGAGCGGGAAATCTCCGTACTCCTCAAATGCAGTTGGTCACGTGTTCAACCTCATTCACTTTGTTGGATGTTATATGGGTCAAGTGAGATCTCTGAATGCAACAGTGATTGCCACATGTGCTCCACATGAGATGTCTGTTCTTGGGGGTTATCTGGGGGAGGAGTTCTTTGGAAAAGGGACTTTTGAGAGAAGATTCTTCAGGGACGAGAAAGAACTTCAGGAATATGAAGCAGCTGAATTAACGAAGACTGAAGTAGCCTTGGCGGATGACGGAACCGTCAATTCTGATGATGAGGATTATTTCTCTAGTGAGACCAGGAGTCCGGAGGCAGTTTACACTCGAATCATGATGAATGGTGGTAGACTGAAAAGATCACACATAAGGAGATATGTCTCAGTCAGCTCCAATCATCAAGCTCGCCCCAACTCATTCGCCGAGTTTTTAAACAAGACATACTCGAATGATTCG
>ACN65046
ATGGATGCCGACAAGATTGTGTTCAAAGTCAATAATCAGGTGGTCTCCTTGAAGCCAGAGATTATCGTTGATCAATATGAATATAAGTACCCAGCTATCAAAGATCTGAAGAAACCCAGTATCACCCTAGGGAAAGCTCCCGATTTAAACAAAGCATACAAATCAGTCCTGTCTGGCATGAATGCTGCCAAGCTTGATCCGGATGATGTGTGTTCCTACTTAGCAGCTGCAATGCAATTCTTTGAGGGGACATGCCCTGAAGACTGGAATAGTTACGGGATCTTGATTGCACGAAAAGGAGACAAAATCACTCCTGATTCTCTTGTAGATATAAAACGTACTGATGTGGAAGGGAATTGGGCTTTGACGGGGGGTATGGAGTTGACAAGGGACCCCACTGTGTCTGAGCACGCATCTTTAGTTGGTCTTCTCTTGAGTCTTTATAGGTTGAGCAAAATATCGGGACAAAACACAGGCAACTACAAGACAAACATTGCGGACAGGATAGAGCAGATTTTCGAAACTGCCCCTTTCGTTAAGGTCGTAGAACACCACACTCTGATGACAACTCACAAGATGTGCGCTAACTGGAGCACTATACCGAACTTCAGATTCTTAGCTGGAACCTACGACATGTTTTTCTCCCGGATTGAACATCTGTATTCAGCTATTAGGGTAGGTACAGTCGTCACTGCTTATGAAGACTGCTCAGGGCTAGTATCGTTTACAGGGTTTATAAAGCAGATAAATCTCACCGCAAGGGAGGCAATACTATATTTCTTCCACAAAAACTTTGAGGAAGAGATAAGAAGAATGTTCGAACCAGGCCAAGAGACTGCTGTTCCTCATTCCTATTTCATCCACTTCCGTTCATTAGGTCTAAGTGGAAAGTCACCATATTCATCAAATGCAGTTGGTCACGTGTTCAATCTCATTCACTTTGTTGGATGTTATATGGGTCAAGTCAGATCCCTTAACGCAACGGTTATTGCCACATGTGCCCCCCATGAGATGTCTGTTCTGGGAGGCTACTTGGGAGAGGAGTTTTTTGGGAAGGGGACGTTTGAAAGAAGATTCTTCAGAGATGAGAAAGAACTCCAAGAGTATGAGGCAGCTGAGTCAACCAAGACTGACTTAGCACTGGCAGACGATGGAACCGTCAACTCTGATGATGAAGACTATTTCTCCGGTGAAACCAGGAGTCCAGAAGCTGTCTATACTCGAATCATGATGAATGGAGGTCGACTAAAGAGATCGCACATAAGGAGATACGTTTCCGTCAGCTCCAATCATCAAGCCCGTCCAAACTCATTTGCCGAGTTTCTAAACAAGACATACTCTAGTGACTCA
>ABN11326
ATGGATGCCGACAAGATTGTATTCAAAGTCAATAATCAGGTGGTCTCTTTGAAGCCTGAGATTATCGTGGATCAATATGAGTACAAGTACCCTGCCATCAAAGATTTGAAAAAGCCCTGTATAACCCTAGGAAAGGCTCCCGATTTAAATAAAGCATACAAGTCAGTTTTGTCAGGCATGAGCGCCGCCAAACTTGATCCTGACGATGTATGTTCCTATTTGGCAGCGGCAATGCAGTTTTTTGAGGGGACATGTCCGGAAGACTGGACCAGCTATGGAATCGTGATTGCACGAAAAGGAGATAAGATCACCCCAGGTTCTCTGGTGGAGATAAAACGTACTGATGTAGAAGGGAATTGGGCTCTGACAGGAGGCATGGAACTGACAAGAGACCCCACTGTCCCTGAGCATGCGTCCTTAGTCGGTCTTCTCTTGAGTCTGTATAGGTTGAGCAAAATATCCGGGCAAAACACTGGTAACTATAAGACAAACATTGCAGACAGGATAGAGCAGATTTTTGAGACAGCCCCTTTTGTTAGAATCGTGGAACACCATACTCTAATGACAACTCACAAAATGTGTGCTAATTGGAGTACTATACCAAACTTCAGATTTTTGGCCGGAACCTATGACATGTTTTTCTCCCGGATTGAGCATCTATATTCAGCAATCAGAGTGGGCACAGTTGTCACTGCTTATGAAGACTGTTCAGGACTGGTATCATTTACTGGGTTCATAAAACAAATCAATCTCACCGCTAGAGAGGCAATACTATATTTCTTCCACAAGAACTTTGAGGAAGAGATAAGAAGAATGTTTGAGCCAGGGCAGGAGACAGCTGTTCCTCACTCTTATTTCATCCACTTCCGTTCACTAGGCTTGAGTGGGAAATCTCCTTATTCATCAAATGCTGTTGGTCACGTGTTCAATCTCATTCACTTTGTAGGATGCTATATGGGTCAAGTCAGATCCCTAAATGCAACGGTTATTGCTGCATGTGCTCCTCATGAAATGTCTGTTCTAGGGGGCTATCTGGGAGAGGAATTCTTCGGGAAAGGGACATTTGAAAGAAGATTCTTCAGAGATGAGAAAGAACTTCAAGAATACGAGACGGCTGAACTGACAAAGACTGACGTAGCACTGGCAGATGATGGAACTGTCAACTCTGACGACGAGGACTACTTCTCAGGTGAAACCAGAAGTCCGGAGGCTGTTTATACTCGAATCATGATGAATGGAGGTCGACTAAAGAGATCTCACATACGGAGATATGTCTCAGTCAGTTCCAATCATCAAGCCCGTCCAAACTCATTCGCCGAGTTTCTAAACAAGACATATTCGAGTGACTCA
>ABO15576
ATGGATGCCGACAAGATTGTATTTAAAGTCAATAATCAGGTGGTCTCTTTGAAGCCTGAGATTATCGTGGATCAATATGAGTACAAGTACCCTGCTATCAAGGACTTGAAGAAGCCCAGTATCACCCTAGGGAAAGCCCCAGATTTGAACAAAGCATACAAGTCAGTTTTATCAGGCTTAAATGCTGCTAAGCTTGATCCTGATGATGTATGTTCCTACTTAGCAGCTGCAATGCAGTTCTTTGAAGGGACATGTCCTGAAGATTGGACCAGCTACGGGATCTTGATCGCAAGAAAAGGAGATAAGATCACCCCGGATTCTCTTGTGGAGATAAAGCGTACTGATGTAGAAGGGAATTGGGCTTTGACGGGAGGAATGGAACTGACGAGGGACCCCACTGTTCCCGAGCATGCGTCTTTAGTCGGTCTTCTCTTGAGTCTGTACAGGTTGAGCAAAATATCTGGGCAAAACACCGGCAACTATAAAACAAATATTGCAGATAGGATAGAGCAGATCTTCGAGACAGCCCCTTTTATTAAAATCGTGGAACACCATACTCTGATGACAACTCACAAAATGTGTGCCAATTGGAGTACTATACCAAACTTCAGATTCTTAGCAGGGACCTACGACATGTTTTTCTCTCGGATTGAGCACCTGTATTCAGCGATCAGAGTAGGCACAGTAGTCACTGCTTATGAGGACTGCTCAGGGCTGGTGTCGTTTACTGGGTTCATAAAGCAGATAAATCTCACTGCAAGGGAGGCAATACTATATTTCTTCCACAAAAACTTCGAGGAAGAGATAAGAAGAATGTTTGAGCCGGGGCAAGAGACAGCTGTTCCTCACTCCTATTTCATTCACTTCCGTTCGCTGGGCTTGAGTGGGAAGTCCCCTTATTCATCAAATGCTGTTGGTCACGTGTTCAATCTCATTCACTTTGTTGGATGCTACATGGGGCAAGTAAGGTCCCTAAATGCAACAGTCATTGCCGGATGTGCTCCTCATGAGATGTCTGTTTTAGGGGGCTACTTAGGGGAGGAGTTCTTCGGGAAGGGAACGTTCGAAAGGAGATTCTTCAGAGACGAAAAAGAACTTCAAGAATATGAGACGGCAGAATTGACAAAAACTGACGTGGCGCTGGCAGATGACGGAACTGTCAATTCGGATGACGAGGACTACTTCTCCGGTGAAACCAGGAGCCCCGAAGCTGTTTATTCTCGAATCATGATGAACGGAGGCCGACTAAAGAGATCGCACATACGGAGATATGTTTCAGTCAGCTCCAATCACCAAGCTCGTCCGAACTCATTTGCCGAGTTTCTAAATAAGACATATTCTAGTGACTCA
>AFN24255
ATGGATGCTGACAAGATTGTCTTCAAAGTCAATAATCATGTGGTCTCTTTGAAGCCTGAGATTATCGTGGATCAATATGAGTACAAATACCCTGCTATCAAAGACCTGAAAAAGCCCTGCATAACCCTAGGGAAAGCCCCCGACTTAAACAAGGCATACAAGTCGGTTTTATCAGGCATGAATGCTGCCAAACTTGATCCTGATGATGTATGCTCCTACTTGGCGGCTGCAATGCAGTTCTTTGAGGGAACATGTCCAGAAGATTGGACCAGCTATGGAATCCTGATTGCGCGAAAAGGAGACAAGATCACTCCTGATTCTCTAGTGGAGATAAAGCGGACTGATGTGGAGGGGAATTGGGCCCTAACAGGAGGCATGGAATTGACAAGGGACCCCACTGTCTCTGAGCACGCATCTTTAGTCGGTCTTCTCTTGAGTCTGTACAGGTTGAGCAAGATATCAGGACAAAACACCGGTAACTATAAGACAAACATCGCGGATAGGATAGAGCAGATTTTCGAGACCGCCCCGTTTGTCAAGATCGTGGAACACCATACCCTAATGACAACTCACAAGATGTGTGCTAATTGGAGTACTATACCGAACTTCAGATTTTTGGCCGGAACCTACGACATGTTTTTCTCACGGATTGAGCATCTGTATTCAGCCATCAGGGTGGGCACAGTTGTAACCGCTTATGAAGACTGCTCAGGGCTGGTATCGTTTACAGGGTTCATAAAGCAGATCAATCTCACCGCGAGAGAAGCAATATTATATTTCTTCCACAAAAACTTTGAAGAAGAGATTAGAAGAATGTTCGAGCCAGGGCAGGAGACAGCTGTTCCTCACTCTTATTTCATTCACTTCCGCTCACTAGGCTTGAGTGGGAAGTCTCCTTATTCATCGAATGCCGTTGGTCATGTGTTCAATCTCATTCACTTTGTTGGATGCTATATGGGTCAAGTTAGATCCCTAAATGCAACGGTTATTGCTGCATGTGCCCCTCATGAGATGTCTGTTCTAGGGGGATATTTGGGAGAGGAATTCTTCGGGAAAGGTACATTTGAAAGAAGGTTCTTCAGGGATGAAAAAGAGCTTCAAGAATATGAGGCGGCTGAACTGACAAAGACTGACGTGGCACTGGCAGATGATGGAACTGTCAACTCCGACGACGAGGATTACTTCTCCGGTGAGGCCAGAAGTCCAGAAGCTGTCTATGCTCGAATCATGATGAATGGAGGTCGGCTAAAGAGATTGCATGTACGGAGATATGTCTCAGTCAGTTCCAATCATCAAGCCCGTCCGAACTCATTTGCTGAGTTTCTAAACAAGACGTATTCTAGTGATTCA
>AFN24450
ATGGATGCCGACAAGATTGTATTCAAAGTCAATAATAAGGTGGTCTCTCTGAAGCCTGAAATTATCGTGGACCAATATGAGTACAAGTACCCGGCTATCAAGGACTTAAAGAAGCCCAGTATAACCTTAGGAAAAGCCCCTGACTTGAACAAAGCATACAAATCAGTTTTATCTGGCATGAATGCAGCCAAGCTCGACCCTGATGATGTATGCTCTTATCTAGCAGCTGCAATGCAGTTCTTTGAGGGAGCATGTCCTGATGACTGGACCAGCTACGGAATCCTAATAGCACGAAGGGGAGACAAGATCACCCCAAATTCTCTTGTGGACATAAGACGCACCGATGTGGAAGGGAATTGGGCTCTAACAGGAGGTATGGAGTTAACGAGAGACCCCACTGTTTCGGAGCATGCATCTTTGGTTGGTCTTCTCTTGAGTCTGTATAGGTTGAGCAAAATATCTGGACAGAACACCGGCAATTACAAGACAAACATCGCAGACAGGATAGAGCAGATTTTCGAAACAGCCCCTTTTGTAAAGATCGTAGAACATCATACTTTGATGACAACCCACAAAATGTGCGCTAACTGGAGTACCATACCGAACTTCAGATTCCTAGCCGGGACCTATGACATGTTTTTCTCCCGGATTGAACATCTATATTCAGCGATTAGAGTGGGCACAGTTGTCACTGCTTATGAGGACTGCTCAGGGTTGGTGTCATTTACAGGGTTTATAAAACAAATAAATCTCACTGCGAGAGAAGCACTACTATATTTCTTCCACAAGAACTTTGAAGAAGAGATAAGAAGAATGTTTGAGCCGGGGCAAGAGACTGCAGTCCCTCACTCCTATTTCATCCATTTCCGTTCGTTGGGCCTAAGCGGGAAATCTCCGTACTCATCAAATGCAGTTGGTCATGTGTTCAACCTCATTCACTTTGTTGGATGTTATATGGGTCAGGTGAGATCTCTGAATGCAACAGTGATTGCCACATGTGCCCCACATGAGATGTCTGTTCTTGGGGGTTATTTGGGGGAGGAGTTTTTTGGAAAAGGGACTTTTGAGAGAAGATTCTTCAGGGACGAGAAAGAACTTCAGGAATATGAGGCAGCTGAATCAACTAAGACTGAAGTAGCCTTGGCTGATGACGGAACCGTCAATTCTGATGACGAGGACTACTTCTCTAGTGAGACCAGGAGTCCGGAGGCAGTCTACACTCGAATCATGATGAATGGAGGTAGACTGAAAAGATCACACATAAGGAGGTATGTCTCAGTCAGCTCCAATCATCAAGCTCGCCCCAACTCATTCGCCGAGTTTTTAAACAAGACATACTCGAGTGATTCG
>ACF94313
ATGGATGCCGACAAGATTGTATTCAAAGTCAATAATCAGGTGGTCTCTTTGAAGCCTGAGATTATCGTGGATCAATATGAGTACAAGTACCCTGCCATCAAAGATTTGAAAAAGCCCTGTATAACCCTAGGAAAGGCTCCCGATTTAAATAAAGCATACAAGTCAGTTTTGTCAGGCATGAGCGCCGCCAAACTTAATCCTGACGATGTATGTTCCTATTTGGCAGCGGCAATGCAGTTTTTTGAGGGGACATGTCCGGAAGACTGGACCAGCTATGGAATTGTGATTGCACGAAAAGGAGATAAGATCACCCCAGGTTCTCTGGTGGAGATAAAACGTACTGATGTAGAAGGGAATTGGGCTCTGACAGGAGGCATGGAACTGACAAGAGACCCCACTGTCCCTGAGCATGCGTCCTTAGTCGGTCTTCTCTTGAGTCTGTATAGGTTGAGCAAAATATCCGGGCAAAACACTGGTAACTATAAGACAAACATTGCAGACAGGATAGAGCAGATTTTTGAGACAGCCCCTTTTGTTAAAATCGTGGAACACCATACTCTAATGACAACTCACAAAATGTGTGCTAATTGGAGTACTATACCAAACTTCAGATTTTTGGCCGGAACCTATGACATGTTTTTCTCCCGGATTGAGCATCTATATTCAGCAATCAGAGTGGGCACAGTTGTCACTGCTTATGAAGACTGTTCAGGACTGGTATCATTTACTGGGTTCATAAAACAAATCAATCTCACCGCTAGAGAGGCAATACTATATTTCTTCCACAAGAACTTTGAGGAAGAGATAAGAAGAATGTTTGAGCCAGGGCAGGAGACAGCTGTTCCTCACTCTTATTTCATCCACTTCCGTTCACTAGGCTTGAGTGGGAAATCTCCTTATTCATCAAATGCTGTTGGTCACGTGTTCAATCTCATTCACTTTGTAGGATGCTATATGGGTCAAGTCAGATCCCTAAATGCAACGGTTATTGCTGCATGTGCTCCTCATGAAATGTCTGTTCTAGGGGGCTATCTGGGAGAGGAATTCTTCGGGAAAGGGACATTTGAAAGAAGATTCTTCAGAGATGAGAAAGAACTTCAAGAATACGAGGCGGCTGAACTGACAAAGACTGACGTAGCACTGGCAGATGATGGAACTGTCAACTCTGACGACGAGGACTACTTTTCAGGTGAAACCAGAAGTCCGGAGGCTGTTTATACTCGAATCATGATGAATGGAGGTCGACTAAAGAGATCTCACATACGGAGATATGTCTCAGTCAGTTCCAATCATCAAGCCCGTCCAAACTCATTCGCCGAGTTTCTAAACAAGACATATTCGAGTGACTCA
>BAD04910
ATGGATGCCGACAGGATTGTATTCAGATCTAATAATCAGGTGGTCTCTTTGAGGCCTGAGATTATCGCTGATCAATATGAGTACAAGTACCCTGCTATCAAAGATTTGAAAAAGCCCTGTATAACCCTAGGGAAAGCTCCCGACTTGAACAAAGCATACAAATCAGTTTTATCAGGCATGAATGCCGCCAAACTTGACCCCGACGATGTATGTTCCTACTTGGCAGCAGCAATGCAGTTCTTTGAGGGGACGTGTCCGGAAGACTGGACCAGCTATGGAATCCTGATTGCAAGAAAAGGAGACAAGATCACCCCAAATTCTCTGGTGGAAATAAAACGCAATGATGTAGAAGGGAATTGGGCTCTGACAGGAGGTATGGAAATGACAAGGGACCCCACTGTCTCTGAGCATGCATCTTTGGTCGGTCTTCTCCTGAGTCTGTATAGGTTGAGCAAAATATCAGGACAAAACACCGGTAACTATAAAACAAACATTGCAGATAGGATAGAGCAGATTTTTGAAACAGCTCCTTTTGTTAAAATCGTGGAGCACCATACTCTCATGACAACTCACAAAATGTGTGCTAATTGGAGTACCATACCGAACTTCAGATTTTTGGCCGGAACCTACGACATGTTTTTCTCCCGGATTGAGCATCTATATTCAGCAATCAGAGTGGGCACAGTTGTTACTGCTTATGAAGACTGTTCAGGGCTGGTATCGTTTACTGGGTTCATAAAGCAGATCAATCTCACCGCAAGAGAAGCAATATTGTACTTTTTCCATAAGAACTTTGAAGAAGAGATAAGAAGGATGCTCGAGCCAGGGCAGGAGACGGCTGTTCCTCACTCTTATTTCATTCACTTCCGTTCACTAGGCCTGAGTGGGAAGTCTCCTTATTCGTCGAATGCCGTTGGTCATGTGTTCAATCTCATTCACTTTGTTGGATGCTATATGGGTCAAATCAGATCCCTAAATGCAACAGTTATTGCCGCATGTGCTCCTCATGAGATGTCTGTTCTCGGGGGCTACCTAGGGGAGGAATTCTTTGGGAGAGGAACATTCGAAAGAAGATTCTTCAGAGATGAGAAAGAACTTCAAGAATACGAGGCAGCTGAACTGACAAAGACTGACGTGGCATTGGCAGATGATGGAACTGTCGACTCTGATGACGAAGACCACCTCTCCGGTGAAGCCAGAGGTCCAGAAGCTGTTTATGCTCGAATCATGATGAATGGAGGTCGACTAAAAAGATCGCATATACGGAGATATGTCTCAGTCAGTTCCAATCATCAAGCCCGTCCAAACTCATTCGCCGAGTTTCTAAACAAGACGTATTCGAGCGACTCT
>AFN24420
ATGGATGCCGACAAGATTGTATTCAAAGTCAATAATAAGGTGGTCTCTCTGAAGCCTGAAATTATCGTGGACCAATATGAGTACAAGTACCCGGCTATCAAGGACTTAAAGAAGCCCAGTATAACCTTAGGAAAAGCCCCTGACTTGAACAAAGCATACAAATCAGTTTTATCTGGCATGAATGCAGCCAAGCTCGACCCTGATGATGTATGCTCTTATCTAGCAGCTGCAATGCAGTTCTTTGAGGGAGCATGTCCTGATGACTGGACCAGCTACGGAATCCTAATAGCACGAAGGGGAGACAAGATCACCCCAAATTCTCTTGTGGACATAAGACGCACCGATGTGGAAGGGAATTGGGCTCTAACAGGAGGTATGGAGTTAACGAGAGACCCCACTGTTTCGGAGCATGCATCTTTGGTTGGTCTTCTCTTGAGTCTGTATAGGTTGAGCAAAATATCTGGACAGAACACCGGCAATTACAAGACAAACATCGCAGACAGGATAGAGCAGATTTTCGAAACAGCCCCTTTTGTAAAGATCGTAGAACATCATACTTTGATGACAACCCACAAAATGTGCGCTAACTGGAGTACCATACCGAACTTCAGATTCCTAGCCGGGACCTATGACATGTTTTTCTCCCGGATTGAACATCTATATTCAGCGATTAGAGTGGGCACAGTTGTCACTGCTTATGAGGACTGCTCAGGGTTGGTGTCATTTACAGGGTTTATAAAACAAATAAATCTCACTGCGAGAGAAGCACTACTATATTTCTTCCACAAGAACTTTGAAGAAGAGATAAGAAGAATGTTTGAGCCGGGGCAAGAGACTGCAGTCCCTCACTCCTATTTCATCCATTTCCGTTCGTTGGGCCTAAGCGGGAAATCTCCGTACTCATCAAATGCAGTTGGTCATGTGTTCAACCTCATTCACTTTGTTGGATGTTATATGGGTCAGGTGAGATCTCTGAATGCAACAGTGATTGCCACATGTGCCCCACATGAGATGTCTGTTCTTGGGGGTTATTTGGGGGAGGAGTTTTTTGGAAAAGGGACTTTTGAGAGAAGATTCTTCAGGGACGAGAAAGAACTTCAGGAATATGAGGCAGCTGAATCAACTAAGACTGAAGTAGCCTTGGCTGATGACGGAACCGTCAATTCTGATGACGAGGACTACTTCTCTAGTGAGACCAGGAGTCCGGAGGCAGTCTACACTCGAATCATGATGAATGGAGGTAGACTGAAAAGATCACACATAAGGAGGTATGTCTCAGTCAGCTCCAATCATCAAGCTCGCCCCAACTCATTCGCCGAGTTTTTAAACAAGACATACTCGAGTGATTCG
>AFN24425
ATGGATGCCGACAAGATTGTATTCAAAGTCAATAATAAGGTGGTCTCTCTGAAGCCTGAAATTATCGTGGACCAATATGAGTACAAGTACCCGGCTATCAAGGACTTAAAGAAGCCCAGTATAACCTTAGGAAAAGCCCCTGACTTGAACAAAGCATACAAATCAGTTTTATCTGGCATGAATGCAGCCAAGCTCGACCCTGATGATGTATGCTCTTATCTAGCAGCTGCAATGCAGTTCTTTGAGGGAGCATGTCCTGATGACTGGACCAGCTACGGAATCCTAATAGCACGAAGGGGAGACAAGATCACCCCAAATTCTCTTGTGGACATAAGACGCACCGATGTGGAAGGGAATTGGGCTCTAACAGGAGGTATGGAGTTAACGAGAGACCCCACTGTTTCGGAGCATGCATCTTTGGTTGGTCTTCTCTTGAGTCTGTATAGGTTGAGCAAAATATCTGGACAGAACACCGGCAATTACAAGACAAACATCGCAGACAGGATAGAGCAGATTTTCGAAACAGCCCCTTTTGTAAAGATCGTAGAACATCATACTTTGATGACAACCCACAAAATGTGCGCTAACTGGAGTACCATACCGAACTTCAGATTCCTAGCCGGGACCTATGACATGTTTTTCTCCCGGATTGAACATCTATATTCAGCGATTAGAGTGGGCACAGTTGTCACTGCTTATGAGGACTGCTCAGGGTTGGTGTCATTTACAGGGTTTATAAAACAAATAAATCTCACTGCGAGAGAAGCACTACTATATTTCTTCCACAAGAACTTTGAAGAAGAGATAAGAAGAATGTTTGAGCCGGGGCAAGAGACTGCAGTCCCTCACTCCTATTTCATCCATTTCCGTTCGTTGGGCCTAAGCGGGAAATCTCCGTACTCATCAAATGCAGTTGGTCATGTGTTCAACCTCATTCACTTTGTTGGATGTTATATGGGTCAGGTGAGATCTCTGAATGCAACAGTGATTGCCACATGTGCCCCACATGAGATGTCTGTTCTTGGGGGTTATTTGGGGGAGGAGTTTTTTGGAAAAGGGACTTTTGAGAGAAGATTCTTCAGGGACGAGAAAGAACTTCAGGAATATGAGGCAGCTGAATCAACTAAGACTGAAGTAGCCTTGGCTGATGACGGAACCGTCAATTCTGATGACGAGGACTACTTCTCTAGTGAGACCAGGAGTCCGGAGGCAGTCTACACTCGAATCATGATGAATGGAGGTAGACTGAAAAGATCACACATAAGGAGGTATGTCTCAGTCAGCTCCAATCATCAAGCTCGCCCCAACTCATTCGCCGAGTTTTTAAACAAGACATACTCGAGTGATTCG
>ACF94318
ATGGATGCCGACAAGATTGTATTCAAAGTCAATAATCAGGTGGTCTCTTTGAAGCCTGAGATTATCGTGGATCAATATGAGTACAAGTACCCTGCCATCAAAGATTTGAAAAAGCCCTGTATAACCCTAGGAAAGGCTCCCGATTTAAATAAAGCATACAAGTCAGTTTTGTCAGGCATGAGCGCCGCCAAACTTAATCCTGACGATGTATGTTCCTATTTGGCAGCGGCAATGCAGTTTTTTGAGGGGACATGTCCGGAAGACTGGACCAGCTATGGAATTGTGATTGCACGAAAAGGAGATAAGATCACCCCAGGTTCTCTGGTGGAGATAAAACGTACTGATGTAGAAGGGAATTGGGCTCTGACAGGAGGCATGGAACTGACAAGAGACCCCACTGTCCCTGAGCATGCGTCCTTAGTCGGTCTTCTCTTGAGTCTGTATAGGTTGAGCAAAATATCCGGGCAAAACACTGGTAACTATAAGACAAACATTGCAGACAGGATAGAGCAGATTTTTGAGACAGCCCCTTTTGTTAAAATCGTGGAACACCATACTCTAATGACAACTCACAAAATGTGTGCTAATTGGAGTACTATACCAAACTTCAGATTTTTGGCCGGAACCTATGACATGTTTTTCTCCCGGATTGAGCATCTATATTCAGCAATCAGAGTGGGCACAGTTGTCACTGCTTATGAAGACTGTTCAGGACTGGTATCATTTACTGGGTTCATAAAACAAATCAATCTCACCGCTAGAGAGGCAATACTATATTTCTTCCACAAGAACTTTGAGGAAGAGATAAGAAGAATGTTTGAGCCAGGGCAGGAGACAGCTGTTCCTCACTCTTATTTCATCCACTTCCGTTCACTAGGCTTGAGTGGGAAATCTCCTTATTCATCAAATGCTGTTGGTCACGTGTTCAATCTCATTCACTTTGTAGGATGCTATATGGGTCAAGTCAGATCCCTAAATGCAACGGTTATTGCTGCATGTGCTCCTCATGAAATGTCTGTTCTAGGGGGCTATCTGGGAGAGGAATTCTTCGGGAAAGGGACATTTGAAAGAAGATTCTTCAGAGATGAGAAAGAACTTCAAGAATACGAGGCGGCTGAACTGACAAAGACTGACGTAGCACTGGCAGATGATGGAACTGTCAACTCTGACGACGAGGACTACTTTTCAGGTGAAACCAGAAGTCCGGAGGCTGTTTATACTCGAATCATGATGAATGGAGGTCGACTAAAGAGATCTCACATACGGAGATATGTCTCAGTCAGTTCCAATCATCAAGCCCGTCCAAACTCATTCGCCGAGTTTCTAAACAAGACATATTCGAGTGACTCA
>AGQ16823
ATGGATGCCGATAAGATTGTATTCAAAGTCAATAATCAGGTGGTCTCCTTGAAGCCCGAGATTATTGTAGATCAGTATGAGTACAAGTACCCGGCTATCAAGGACCTGAAGAAACCCAGCATAACCCTAGGGAAAGCTCCTGACCTAAACAAAGCATACAAGTCTGTCTTATCGGGCATGAATGCTGCCAAGCTTGATCCTGATGATGTGTGCTCCTATTTGGCAGCTGCAATGCAGCTTTTCGAGGGATCCTGTCCGGAAGACTGGACCAGCTACGGAATCCTGATTGCACGAAAAGGGGACAAGATCACTCCAGATTCTCTTGTGGAGATAAAACGTACTGATGTAGAGGGGAATTGGGCTCTGACAGGAGGAATGGAGTTGACGAGGGACCCCACTGTTTCTGAGCATGCATCTTTAGTTGGTCTTCTTTTGAGTCTGTATCGGCTGAGCAAAATATCGGGGCAGAACACCGGCAACTACAAAACAAACATTGCAGATAGGATAGAGCAAATTTTCGAGACAGCCCCTTTCGTCAAGATCGTGGAACACCACACTTTAATGACAACTCACAAGATGTGTGCTAACTGGAGTACCATACCGAACTTCAGATTCTTGGCTGGAACCTACGACATGTTTTTCTCCCGGATTGAGCATCTATATTCAGCGATTAGAGTAGGCACAGTTGTCACTGCTTATGAAGACTGCTCAGGGCTGGTATCGTTTACAGGGTTCATAAAGCAAATAAATCTTACTGCGAGAGAAGCGATACTGTATTTCTTCCACAAGAACTTTGAGGAGGAGATAAGGAGAATGTTTGAGCCAGGTCAGGAGACCGCCGTTCCTCACTCTTATTTCATCCACTTTCGTTCATTGGGCTTGAGCGGGAAGTCCCCGTATTCATCAAATGCAGTTGGCCACGTGTTTAATCTCATCCACTTTGTTGGATGTTATATGGGTCAAGTCAGGTCTCTTAATGCAACGGTTATTGCTGCATGCGCTCCTCATGAGATGTCTGTTCTTGGGGGATATTTGGGGGAGGAGTTTTTTGGAAAAGGGACATTCGAAAGAAGATTCTTCAGAGATGAGAAAGAACTCCAAGAATACGAGGCAGCTGAATTGACCAAGACTGACATTGCTTTGGCTGATGACGGAACCGTTAACTCTGATGATGAGGATTACTTCTCTGGTGAAACCAGGAGTCCTGAAGCTGTTTATACTCGGATCATGATGAATGGAGGCCGATTAAAAAGATCACACATCAGGAGATATGTTTCAGTCAGTTCCAATCATCAAGCCCGCCCAAACTCATTCGCTGAGTTTCTAAACAAGACATACTCTAACGACTCA
>ABN11311
ATGGATGCCGACAAGATTGTATTCAAAGTCAATAATCAGGTGGTCTCTTTGAAGCCTGAGATTATCGTGGATCAATATGAGTACAAGTACCCTGCCATCAAAGATTTGAAAAAGCCCTGTATAACCCTAGGAAAGGCTCCCGATTTAAATAAAGCATACAAGTCAGTTTTGTCAGGCATGAGCGCCGCCAAACTTGATCCTGACGATGTATGTTCCTATTTGGCAGCGGCAATGCAGTTTTTTGAGGGGACATGTCCGGAAGACTGGACCAGCTATGGAATCGTGATTGCACGAAAAGGAGATAAGATCACCCCAGGTTCTCTGGTGGAGATAAAACGTACTGATGTAGAAGGGAATTGGGCTCTGACAGGAGGCATGGAACTGACAAGAGACCCCACTGTCCCTGAGCATGCGTCCTTAGTCGGTCTTCTCTTGAGTCTGTATAGGTTGAGCAAAATATCCGGGCAAAACACTGGTAACTATAAGACAAACATTGCAGACAGGATAGAGCAGATTTTTGAGACAGCCCCTTTTGTTAGAATCGTGGAACACCATACTCTAATGACAACTCACAAAATGTGTGCTAATTGGAGTACTATACCAAACTTCAGATTTTTGGCCGGAACCTATGACATGTTTTTCTCCCGGATTGAGCATCTATATTCAGCAATCAGAGTGGGCACAGTTGTCACTGCTTATGAAGACTGTTCAGGACTGGTATCATTTACTGGGTTCATAAAACAAATCAATCTCACCGCTAGAGAGGCAATACTATATTTCTTCCACAAGAACTTTGAGGAAGAGATAAGAAGAATGTTTGAGCCAGGGCAGGAGACAGCTGTTCCTCACTCTTATTTCATCCACTTCCGTTCACTAGGCTTGAGTGGGAAATCTCCTTATTCATCAAATGCTGTTGGTCACGTGTTCAATCTCATTCACTTTGTAGGATGCTATATGGGTCAAGTCAGATCCCTAAATGCAACGGTTATTGCTGCATGTGCTCCTCATGAAATGTCTGTTCTAGGGGGCTATCTGGGAGAGGAATTCTTCGGGAAAGGGACATTTGAAAGAAGATTCTTCAGAGATGAGAAAGAACTTCAAGAATACGAGACGGCTGAACTGACAAAGACTGACGTAGCACTGGCAGATGATGGAACTGTCAACTCTGACGACGAGGACTACTTCTCAGGTGAAACCAGAAGTCCGGAGGCTGTTTATACTCGAATCATGATGAATGGAGGTCGACTAAAGAGATCTCACATACGGAGATATGTCTCAGTCAGTTCCAATCATCAAGCCCGTCCAAACTCATTCGCCGAGTTTCTAAACAAGACATATTCGAGTGACTCA
>AGQ16828
ATGGATGCCGACAAGATTGTATTCAAAGTCAACAATCAGGTGGTCTCTTTGAAACCTGAGATTATCGTGGATCAATATGAGTACAAGTACCCCGCTATCAAAGATTTGAAGAAGCCCTGTATAACCCTAGGGAAAGCCCCCGACTTAAACAAAGCATACAAGTCAGTTTTATCAGGCATGAATGCCGCCAAACTTGATCCTGATGATGTATGTTCCTACCTGGCAGCAGCAATGCAGTTCTTTGAGGGGACGTGTCCGGAAGACTGGACCAGCTATGGAATCCTGATTGCACGAAAAGGAGACAAGATCACCCCAGATTCTCTGGTGGAAATAAAACGTACTGATGTAGAAGGGAATTGGGCTTTGACAGGAGGCATGGAACTGACAAGGGACCCCACTGTCTCTGAGCATGCGTCTTTAGTCGGTCTTCTCTTGAGTCTGTATAGGTTGAGCAAAATATCAGGACAAAACACCGGTAACTATAAAACAAACATTGCAGATAGGATAGAGCAGATTTTCGAGACAGCCCCTTTTGTTAAGATCGTGGAACACCACACTCTAATGACAACTCACAAAATGTGTGCTAATTGGAGTACTATACCGAATTTCAGATTTTTGGCCGGAACCTACGACATGTTTTTCTCCCGGATTGAGCATCTATATTCAGCAATCAGGGTGGGCACAGTTGTTACTGCTTATGAAGACTGTTCAGGGCTGGTATCGTTTACTGGGTTCATAAAGCAGATCAATCTCACCGCAAGAGAGGCAATTCTATACTTCTTCCACAAGAACTTTGAGGAAGAGATAAGAAGAATGTTCGAGCCAGGGCAGGAAACCGCTGTTCCTCACTCTTATTTCATTCACTTCCGTTCATTAGGCTTGAGTGGGAAGTCTCCTTATTCATCGAATGCCGTTGGTCATGTGTTCAATCTCATTCACTTTGTTGGATGCTATATGGGTCAAGTCAGATCCCTAAATGCAACAGTTATTGCCGCATGTGCTCCTCATGAGATGTCTGTTCTAGGGGGCTATCTGGGAGAGGAATTCTTCGGGAAAGGAACATTTGAAAGAAGATTCTTTAGAGATGAGAAAGAACTTCAAGAATACGAGGCGGCTGAACTGACAAAGACTGACGTGGCGTTGGCAGATGATGGAACGGTTAACTCTGATGATGAGGACTACTTCTCCGGTGAAACCAGAAGTCCAGAAGCTGTTTATACTCGAATCATGATGAATGGAGGTCGACTAAAGAGATCGCATATACGAAGATATGTCTCAGTCAGTTCCAATCATCAAGCTCGTCCAAACTCGTTTGCCGAGTTTCTAAACAAAACATATTCGAGTGACTCA
>AFM52655
ATGGATGCCGACAAGATTGTATTCAAAGTCAATAATCAGGTGGTCTCTTTGAAACCAGAGATTATCGTAGATCAGTATGAGTACAAATACCCAGCTATCAAGGACCTGAAGAAACCTAGTATAACTCTAGGGAAGGCTCCCGACCTGAATAAAGCATACAAGTCAGTCCTGTCTGGCATGAACGCTGCCAAGCTTGATCCTGATGATGTGTGTTCCTACTTGGCAGCTGCAATGCAATTCTTTGAGGGAACATGCCCTGAAGACTGGACCAGCTATGGAATCTTGATTGCACGAAAGGGAGACAAGATCACTCCTGATTCTCTTGTAGAGGTAAAACGTACTGATGTAGAAGGTAATTGGGCATTGACGGGAGGCATGGAAGTGACGAGAGACCCCACCGTTGCTGAACATGCATCTTTAGTTGGTCTTCTCTTGAGTCTGTATAGGTTGAGTAAAATATCGGGGCAAAACACTGGCAACTATAAGACAAACATTGCAGACAGGATAGAGCAGATTTTTGAGACTGCCCCTTTTGTAAAGATCGTAGAACACCATACTCTGATGACAACTCACAAGATGTGTGCTAATTGGAGTACCATACCGAACTTCAGATTCTTAGCTGGAACCTACGACATGTTTTTCTCCCGGATTGAGCATTTGTATTCAGCTATAAGAGTGGGTACAGTTGTCACTGCTTATGAAGACTGCTCAGGATTGGTATCGTTCACAGGGTTTATAAAGCAGATAAATCTCACCGCGAGAGAGGCAATCCTATATTTCTTCCACAAGAACTTTGAGGAAGAAATAAGAAGAATGTTTGAACCAGGGCAAGAAACTGCCGTCCCTCACTCCTATTTTATCCACTTCCGCTCATTGGGCCTGAGTGGAAAGTCTCCCTATTCATCGAATGCGGTTGGTCATGTGTTCAATCTCATTCACTTTGTTGGATGTTATATGGGTCAGGTCAGGTCTCTTAATGCTACGGTTATTGCCGCTTGTGCCCCCCATGAAATGTCAGTTCTTGGAGGCTATTTGGGGGAGGAGTTTTTTGGAAAGGGGACGTTTGAAAGACGATTCTTCAGGGACGAGAAAGAACTTCAGGAGTATGAGGCAGCTGAGCTGATGAAGACTGACGTAGCACTGGCAGACGACGGAACCGTCAATTCTGATGACGAGGATTACTTCTCCGGTGAGACAAGGAGCCCTGAGGCTGTCTATACTCGAATCATGATGAACGGAGGTCGATTGAAGAGATCACACATAAGGAGATATGTTGCTGTCAGTTCTAACCATCAAGCCCGCCCAAACTCATTTGCCGAGTTTCTAAACAAGACATATTCAAGTGACTCG
>AFN24365
ATGGATGCCGACAAGATTGTATTCAAAGTCAATAATCAGGTGGTCTCTTTGAAGCCTGAGATTATTGCGGATCAATATGAGTACAAGTATCCTGCTATCAAAGATTTGAAAAAGCCCTGTATAACCCTAGGAAAAGCCCCCGACTTAAACAAAGCATACAAATCAGTTTTATCAGGCATGAATGCCGCCAAACTTGACCCTGATGATGTATGCTCCTATTTGGCAGCAGCAATGCAGTTCTTCGAGGGGACGTGTCCGGAAGATTGGACCAGCTATGGAATCCTGATTGCCCGAAAAGGAGACAAGATCACCCCAGATTCTCTGGTGGAGATAAAGCGTACTGATGTCGAAGGGAATTGGGCTCTGACAGGAGGCGTGGAAATGACAAGGGATCCTACTGTCTCTGAGCATGCGTCTTTAGTCGGTCTTCTATTGAGTTTGTATAGGTTGAGCAAAATATCAGGACAAAACACTGGTAACTATAAGACAAACATTGCAGACAGGATAGAGCAGATTTTCGAGACAGCCCCTTTTGTTAAAATCGTGGAACATCATACTCTGATGACAACTCACAAAATGTGTGCCAATTGGAGTACTATACCGAACTTCAGATTTTTGGCCGGAACCTATGACATGTTTTTCTCCCGGATTGAGCATCTATATTCAGCAATCAGAGTTGGCACAGTTGTCACTGCATATGAAGACTGTTCAGGGCTGGTATCGTTTACGGGGTTCATAAAGCAAATCAATCTCACCGCAGGAGAAGCGATACTATATTTCTTCCACAAGAACTTTGAGGAAGAGATAAGAAGAATGTTCGAGCCAGGGCAGGAGACAGCTGTTCCTCACTCTTATTTCATTCACTTCCGTTCATTAGGCTTGAGTGGGAAATCTCCTTATTCATCAAATGCTGTCGGTCATGTGTTCAATCTCATCCACTTTGTTGGATGTTATATGGGTCAAGTCAGATCCCTAAATGCAACGGTTATCGCCACATGTGCTCCTCATGAGATGTCTGTTCTGGGGGGCTATCTGGGAGAGGAATTCTTCGGGAAAGGAACATTTGAAAGAAGATTCTTCAGAGATGAGAAAGAACTTCAAGAATACGAGGCAGCTGAGCTAACAAAGACTGACATAGCACTGGCAGATGATGGAACTGTCAACTCTGACGACGAGGACTACTTCTCCGGTGAAACCAGAAGTCCGGAGGCTGTCTATACTCGAATCATGATGAATGGAGGTCGACTAAAGAGATCGCATATACGGAGATATGTCTCAGTCAGTTCTAATCATCAAACCCGTCCAAACTCGTTTGCTGAGTTTCTAAACAAGACGTATTCGAGTGACTCA
>ABZ81197
ATGGATGCCGACAAGATTGTATTCAAAGTCAATAATCAGGTGGTCTCTCTAAAGCCTGAAATTATCGTGGATCAGTATGAGTACAAGTACCCGGCCATAAAAGACTTGAAGAAGCCCAGTATAACCTTAGGAAAAGCCCCTGACTTGAACAAAGCATACAAATCAGTTTTATCCGGCATGAATGCAGCCAAGCTAGACCCTGGAGACGTGTGCTCTTATCTGGCTGCCGCAATGCAGTTCTTTGAGGGAGCATGTCCTGACGACTGGACCAGTTACGGAATCTTGATAGCTCGAAAGGGAGATAAGATCACTCCGGATTCTCTTGTGGACATAAGACGTACTAATGTGGAAGGAAATTGGGCTCTGACAGGGGGCATGGAGTTGACGAGGGACCCCACGGTTTCAGAGCATGCATCTTTGGTCGGTCTTCTCTTGAGTCTATATAGGTTGAGCAAAATCTCTGGACAGAACACCGGCAATTACAAGACAAACATCGCAGATAGAATAGAACAAATTTTTGAGACAGCCCCTTTTGTGAAGATAGTAGAACATCATACTTTGATGACAACCCACAAAATGTGCGCCAACTGGAGTACTATACCGAACTTTAGATTTCTAGCTGGAGCCTATGACATGTTTTTCTCCCGGATTGAACATCTGTATTCAGCGATTAGAGTAGGCACAGTTGTCACTGCTTATGAGGACTGCTCAGGACTGGTGTCGTTTACAGGGTTTATCAAACAGATAAATCTCACTGCGAGAGAAGCACTACTATATTTCTTCCACAAAAACTTTGAAGAAGAAATAAGAAGAATGTTCGAGCCGGGGCAAGAGACTGCAGTTCCTCATTCCTATTTCATCCATTTTCGTTCCTTGGGCTTGAGCGGGAAATCTCCGTACTCATCAAATGCAGTTGGCCACGTTTTCAACCTCATTCACTTTGTCGGATGTTATATGGGTCAAGTGAGATCTTTGAATGCAACAGTTATTGCCACATGTGCTCCGCATGAGATGTCTGTTCTTGGGGGTTATTTGGGGGAGGAGTTCTTTGGAAAAGGGACTTTTGAGAGAAGATTCTTCAGGGACGAGAAGGAGCTTCAGGAATATGAGGCAGCTGAATTGACAAAGACTGAAATGGCCTTGGCAGATGACGGAACAGTCAATTCTGATGACGAAGACAACTTCTCTAGTGAAACCAGGAGTCCGGAAGCAGTTTACACTCGAATCATGATGAATGGAGGTAGACTAAAAAGATCACACATAAGAAGGTATGTCTCAGTCAGCTCCAATCATCAAGCTCGCCCCAATTCGTTCGCTGAGTTTTTAAACAAGACATACTCGAGTGATTCA
>AFN24495
ATGGATGCCGACAAGATTGTATTCAAAGTCAATAATAAGGTGGTCTCTCTGAAGCCTGAAATTATCGTGGACCAATATGAGTACAAGTACCCGGCTATCAAGGACTTAAAGAAGCCCAGTATAACCTTAGGAAAAGCCCCTGACTTGAACAAAGCATACAAATCAGTTTTATCTGGCATGAATGCAGCCAAGCTCGACCCTGATGATGTATGCTCTTATCTAGCAGCTGCAATGCAGTTCTTTGAGGGAGCATGTCCTGATGACTGGACCAGCTACGGAATCCTAATAGCACGAAGGGGAGACAAGATCACCCCAAATTCTCTTGTGGACATAAGACGCACCGATGTGGAAGGGAATTGGGCTCTAACAGGAGGTATGGAGTTAACGAGAGACCCCACTGTTTCGGAGCATGCATCTTTGGTTGGTCTTCTCTTGAGTCTGTATAGGTTGAGCAAAATATCTGGACAGAACACCGGCAATTACAAGACAAACATCGCAGACAGGATAGAGCAGATTTTCGAAACAGCCCCTTTTGTAAAGATCGTAGAACATCATACTTTGATGACAACCCACAAAATGTGCGCTAACTGGAGTACCATACCGAACTTCAGATTCCTAGCCGGGACCTATGACATGTTTTTCTCCCGGATTGAACATCTATATTCAGCGATTAGAGTGGGCACAGTTGTCACTGCTTATGAGGACTGCTCAGGGTTGGTGTCATTTACAGGGTTTATAAAACAAATAAATCTCACTGCGAGAGAAGCACTACTATATTTCTTCCACAAGAACTTTGAAGAAGAGATAAGAAGAATGTTTGAGCCGGGGCAAGAGACTGCAGTCCCTCACTCCTATTTCATCCATTTCCGTTCGTTGGGCCTAAGCGGGAAATCTCCGTACTCATCAAATGCAGTTGGTCATGTGTTCAACCTCATTCACTTTGTTGGATGTTATATGGGTCAGGTGAGATCTCTGAATGCAACAGTGATTGCCACATGTGCCCCACATGAGATGTCTGTTCTTGGGGGTTATTTGGGGGAGGAGTTTTTTGGAAAAGGGACTTTTGAGAGAAGATTCTTCAGGGACGAGAAAGAACTTCAGGAATATGAGGCAGCTGAATCAACTAAGACTGAAGTAGCCTTGGCTGATGACGGAACCGTCAATTCTGATGACGAGGACTACTTCTCTAGTGAGACCAGGAGTCCGGAGGCAGTCTACACTCGAATCATGATGAATGGAGGTAGACTGAAAAGATCACACATAAGGAGGTATGTCTCAGTCAGCTCCAATCATCAAGCTCGCCCCAACTCATTCGCCGAGTTTTTAAACAAGACATACTCGAGTGATTCG
>AFN24360
ATGGATGCCGACAAGATTGTATTCAAAGTCAATAATAAGGTGGTCTCTCTGAAGCCTGAAATTATCGTGGACCAGTATGAGTACAAGTACCCGGCTATCAAGGACTTAAAGAAGCCCAGTATAACCTTAGGAAAAGCCCCTGACTTGAACAAAGCATACAAATCAGTTTTATCTGGCATGAATGCAGCCAAGCTCGACCCTGATGATGTATGCTCTTATCTAGCAGCCGCAATGCAGTTCTTCGAGGGAGCATGTCCTGATGACTGGACCAGCTACGGAATCCTGATAGCACGGAGGGGAGACAAGATCACCCCAAATTCTCTTGTGGACATAAAACGCACCGATGTGGAAGGGAATTGGGCTCTAACAGGAGGTATGGAGTTAACGAGGGACCCCACTGTTTCGGAGCATGCATCTTTGGTTGGTCTTCTCTTGAGTCTGTATAGGTTGAGCAAAATATCTGGACAGAACACCGGCAATTACAAGACAAACATCGCAGATAGGATAGAGCAGATTTTTGAAACAGCCCCTTTTGTAAAGATCGTAGAACATCATACTTTGATGACAACCCACAAAATGTGCGCTAACTGGAGTACCATACCGAACTTCAGATTCCTAGCCGGGACCTATGACATGTTTTTCTCCCGGATTGAACATCTATATTCAGCGATTAGAGTGGGCACAGTTGTCACTGCTTATGAGGACTGCTCAGGGTTGGTGTCATTTACAGGGTTTATAAAGCAAATAAATCTCACTGCGAGAGAAGCACTACTATATTTCTTCCACAAGAACTTTGAAGAAGAGATAAGAAGAATGTTTGAGCCGGGGCAAGAGACTGCAGTTCCTCACTCCTATTTCATCCATTTCCGTTCGTTGGGCCTGAGCGGGAAATCTCCGTACTCATCAAATGCAGTTGGTCATGTGTTCAACCTCATTCACTTTGTTGGATGTTATATGGGTCAGGTGAGATCTCTGAATGCAACAGTGATTGCCACATGTGCCCCACATGAGATGTCTGTTCTTGGGGGTTATTTGGGGGAGGAGTTTTTTGGAAAAGGGACTTTTGAGAGAAGATTCTTCAGGGACGAGAAGGAACTTCAGGAATATGAGGCAGCTGAATCAACTAAGACTGAAGTAGCCTTGGCTGATGACGGAACCGTCAATTCTGATGACGAGGACTACTTCTCTAGTGAGACCAGGAGTCCGGAGGCAGTCTACACTCGAATCATGATGAATGGAGGTAGACTGAAAAGATCACACATAAGGAGGTATGTCTCAGTCAGCTCCAATCATCAAGCTCGCCCCAACTCATTCGCCGAGTTTTTAAACAAGACATACTCGAGTGATTCG
>AFN24490
ATGGATGCCGACAAGATTGTATTCAAAGTCAATAATAAGGTGGTCTCTCTGAAGCCTGAAATTATCGTGGACCAATATGAGTACAAGTACCCGGCTATCAAGGACTTAAAGAAGCCCAGTATAACCTTAGGAAAAGCCCCTGACTTGAACAAAGCATACAAATCAGTTTTATCTGGCATGAATGCAGCCAAGCTCGACCCTGATGATGTATGCTCTTATCTAGCAGCTGCAATGCAGTTCTTTGAGGGAGCATGTCCTGATGACTGGACCAGCTACGGAATCCTAATAGCACGAAGGGGAGACAAGATCACCCCAAATTCTCTTGTGGACATAAGACGCACCGATGTGGAAGGGAATTGGGCTCTAACAGGAGGTATGGAGTTAACGAGAGACCCCACTGTTTCGGAGCATGCATCTTTGGTTGGTCTTCTCTTGAGTCTGTATAGGTTGAGCAAAATATCTGGACAGAACACCGGCAATTACAAGACAAACATCGCAGACAGGATAGAGCAGATTTTCGAAACAGCCCCTTTTGTAAAGATCGTAGAACATCATACTTTGATGACAACCCACAAAATGTGTGCTAATTGGAGTACCATACCGAACTTCAGATTCCTAGCCGGGACCTATGACATGTTTTTCTCCCGGATTGAACATCTATATTCAGCGATTAGAGTGGGCACAGTTGTCACTGCTTATGAGGACTGCTCAGGGTTGGTGTCATTTACAGGGTTTATAAAACAAATAAATCTCACTGCGAGAGAAGCACTACTATATTTCTTCCACAAGAACTTTGAAGAAGAGATAAGAAGAATGTTTGAGCCGGGGCAAGAGACTGCAGTCCCTCACTCCTATTTCATCCATTTCCGTTCGTTGGGCCTAAGCGGGAAATCTCCGTACTCATCAAATGCAGTTGGTCATGTGTTCAACCTCATTCACTTTGTTGGATGTTATATGGGTCAGGTGAGATCTCTGAATGCAACAGTGATTGCCACATGTGCCCCACATGAGATGTCTGTTCTTGGGGGTTATTTGGGGGAGGAGTTTTTTGGAAAAGGGACTTTTGAGAGAAGATTCTTCAGGGACGAGAAAGAACTTCAGGAATATGAGGCAGCTGAATCAACTAAGACTGAAGTAGCCTTGGCTGATGACGGAACCGTCAATTCTGATGACGAGGACTACTTCTCTAGTGAGACCAGGAGTCCGGAGGCAGTCTACACTCGAATCATGATGAATGGAGGTAGACTGAAAAGATCACACATAAGGAGGTATGTCTCAGTCAGCTCCAATCATCAAGCTCGCCCCAACTCATTCGCCGAGTTTTTAAACAAGACATACTCGAGTGATTCG
>ABN11336
ATGGATGCCGACAAGATTGTATTCAAAGTCAATAATCAGGTGGTCTCTTTGAAGCCTGAGATTATCGTGGATCAATATGAGTACAAGTACCCTGCCATCAAAGATTTGAAAAAGCCCTGTATAACCCTAGGAAAGGCTCCCGATTTAAATAAAGCATACAAGTCAGTTTTGTCAGGCATGAGCGCCGCCAAACTTAATCCTGACGATGTATGTTCCTATTTGGCAGCGGCAATGCAGTTTTTTGAGGGGACATGTCCGGAAGACTGGACCAGCTATGGAATTGTGATTGCACGAAAAGGAGATAAGATCACCCCAGGTTCTCTGGTGGAGATAAAACGTACTGATGTAGAAGGGAATTGGGCTCTGACAGGAGGCATGGAACTGACAAGAGACCCCACTGTCCCTGAGCATGCGTCCTTAGTCGGTCTTCTCTTGAGTCTGTATAGGTTGAGCAAAATATCCGGGCAAAACACTGGTAACTATAAGACAAACATTGCAGACAGGATAGAGCAGATTTTTGAGACAGCCCCTTTTGTTAAAATCGTGGAACACCATACTCTAATGACAACTCACAAAATGTGTGCTAATTGGAGTACTATACCAAACTTCAGATTTTTGGCCGGAACCTATGACATGTTTTTCTCCCGGATTGAGCATCTATATTCAGCAATCAGAGTGGGCACAGTTGTCACTGCTTATGAAGACTGTTCAGGACTGGTATCATTTACTGGGTTCATAAAACAAATCAATCTCACCGCTAGAGAGGCAATACTATATTTCTTCCACAAGAACTTTGAGGAAGAGATAAGAAGAATGTTTGAGCCAGGGCAGGAGACAGCTGTTCCTCACTCTTATTTCATCCACTTCCGTTCACTAGGCTTGAGTGGGAAATCTCCTTATTCATCAAATGCTGTTGGTCACGTGTTCAATCTCATTCACTTTGTAGGATGCTATATGGGTCAAGTCAGATCCCTAAATGCAACGGTTATTGCTGCATGTGCTCCTCATGAAATGTCTGTTCTAGGGGGCTATCTGGGAGAGGAATTCTTCGGGAAAGGGACATTTGAAAGAAGATTCTTCAGAGATGAGAAAGAACTTCAAGAATACGAGGCGGCTGAACTGACAAAGACTGACGTAGCACTGGCAGATGATGGAACTGTCAACTCTGACGACGAGGACTACTTTTCAGGTGAAACCAGAAGTCCGGAGGCTGTTTATACTCGAATCATGATGAATGGAGGTCGACTAAAGAGATCTCACATACGGAGATATGTCTCAGTCAGTTCCAATCATCAAGCCCGTCCAAACTCATTCGCCGAGTTTCTAAACAAGACATATTCGAGTGACTCA
>AFN24090
ATGGATGCCGACAAGATTGTATTCAAAGTCAATAATAAGGTGGTCTCTCTAAAGCCTGAAATTATCGTGGACCAGTATGAGTACAAGTACCCGGCTATCAAGGACTTAAAGAAGCCCAGTATAACCTTAGGAAAAGCCCCTGACTTGAACAAAGCATACAAATCAGTTTTATCTGGCATGAATGCAGCCAAACTCGACCCTGATGATGTATGCTCTTATCTAGCAGCCGCAATGCAGTTCTTTGAGGGAGCATGTCCTGATGACTGGACCAGCTACGGAATCCTGATAGCACGGAGGGGAGACAAGATCACCCCAAATTCTCTTGTGGACATAAAACGCACCGACGTGGAAGGGAATTGGGCTCTAACAGGAGGTATGGAGTTAACGAGAGACCCCACTGTTTCGGAGCATGCATCTTTGGTTGGTCTTCTCTTGAGTCTGTATAGGTTGAGCAAAATATCTGGACAGAACACCGGCAATTACAAGACAAACATCGCAGATAGGATAGAGCAGATTTTCGAAACAGCCCCTTTTGTAAAGATCGTAGAACATCATACTTTGATGACAACCCACAAAATGTGCGCTAACTGGAGTACCATACCGAACTTCAGATTCCTAGCCGGGACCTATGACATGTTTTTCTCCCGGATTGAACATCTATATTCAGCGATTAGAGTGGGCACAGTTGTCACTGCTTATGAGGACTGCTCAGGGTTGGTGTCATTTACAGGGTTTATAAAGCAAATAAATCTCACTGCGAGAGAAGCACTACTATATTTCTTCCACAAGAACTTTGAAGAAGAGATAAGAAGAATGTTTGAGCCGGGGCAAGAGACTGCAGTTCCTCACTCCTATTTCATCCATTTCCGTTCGTTGGGCCTGAGCGGGAAATCTCCGTACTCATCAAATGCAGTTGGTCATGTGTTCAACCTCATTCACTTTGTTGGATGTTATATGGGTCAGGTGAGATCTCTGAATGCAACAGTGATTGCCACATGTGCCCCACATGAGATGTCTGTTCTGGGGGGTTATTTGGGGGAGGAGTTTTTTGGAAAAGGGACTTTTGAGAGAAGGTTCTTCAGGGACGAGAAAGAACTTCAGGAATATGAGGCAGCTGAATCAACTAAGACTGAAGTAGCCTTGGCTGATGACGGAACCGTCAATTCTGATGACGAGGACTACTTCTCTAGTGAGACCAGGAGTCCGGAGGCAGTCTACACTCGAATCATGATGAATGGAGGTAGACTGAAAAGATCACACATAAGGAGGTATGTCTCAGTCAGCTCCAATCATCAAGCTCGCCCCAACTCATTCGCCGAGTTTTTAAACAAGACATACTCGAGTGATTCG
>AFN24240
ATGGATGCCGACAAGATTGTATTCAAAGTCAATAATAAGGTGGTCTCTCTGAAGCCTGAAATTATCGTGGACCAGTATGAGTACAAGTACCCGGCTATCAAGGACTTAAAGAAGCCCAGTATAACCTTAGGAAAAGCCCCTGACTTGAACAAAGCATACAAATCAGTTTTATCTGGCATGAATGCAGCCAAGCTCGACCCTGATGATGTATGCTCTTATCTAGCAGCCGCAATGCAGTTCTTCGAGGGAGCATGTCCTGATGACTGGACCAGCTACGGAATCCTGATAGCACGGAGGGGAGACAAGATCACCCCAAATTCTCTTGTGGACATAAAACGCACCGATGTGGAAGGGAACTGGGCTCTAACAGGAGGTATGGAGTTAACGAGGGACCCCACTGTTTCGGAGCATGCATCTTTGGTTGGTCTTCTCTTGAGTCTGTATAGGTTGAGCAAAATATCTGGACAGAACACCGGCAATTACAAGACAAACATCGCAGATAGGATAGAGCAGATTTTTGAAACAGCCCCTTTTGTAAAGATCGTAGAACATCATACTTTGATGACAACCCACAAAATGTGCGCTAACTGGAGTACCATACCGAACTTCAGATTCCTAGCCGGGACCTATGACATGTTTTTCTCCCGGATTGAACATCTATATTCAGCGATTAGAGTGGGCACAGTTGTCACTGCTTATGAGGACTGCTCAGGGTTGGTGTCATTTACAGGGTTTATAAAGCAAATAAATCTCACTGCGAGAGAAGCACTACTATATTTCTTCCACAAGAACTTTGAAGAAGAGATAAGAAGAATGTTTGAGCCGGGGCAAGAGACTGCAGTTCCTCACTCCTATTTCATCCATTTCCGTTCGTTGGGCCTGAGCGGGAAATCTCCGTACTCATCAAATGCAGTTGGTCATGTGTTCAACCTTATTCACTTTGTTGGATGTTATATGGGTCAGGTGAGATCTCTGAATGCAACAGTGATTGCCACATGTGCCCCACATGAGATGTCTGTTCTTGGGGGTTATTTGGGGGAGGAGTTTTTTGGAAAAGGGACTTTTGAGAGAAGATTCTTCAGGGACGAGAAAGAACTTCAGGAATATGAGGCAGCTGAATCAACTAAGACTGAAGTAGCCTTGGCTGATGACGGAACCGTCAATTCTGATGACGAGGACTACTTCTCTAGTGAGACCAGGAGTCCGGAGGCAGTCTACACTCGAATCATGATGAATGGAGGTAGACTGAAAAGATCACACATAAGGAGGTATGTCTCAGTCAGCTCCAATCATCAAGCTCGCCCCAACTCATTCGCCGAGTTTTTAAACAAGACATACTCGAGTGATTCG
>AFN24245
ATGGATGCCGACAAGATTGTATTCAAAGTCAATAATAAGGTGGTCTCTCTGAAGCCTGAGATTATCGTGGACCAATATGAGTACAAGTACCCGGCTATCAAGGACTTAAAGAAGCCCAGTATAACCTTAGGAAAAGCCCCTGACTTGAACAAAGCATACAAATCAGTTTTATCTGGCATGAATGCAGCCAAGCTCGACCCTGATGATGTATGCTCTTATCTAGCAGCTGCAATGCAGTTCTTTGAGGGAGCATGTCCTGATGACTGGACCAGCTACGGAATCCTAATAGCACGGAGGGGAGACAAGATCACCCCAAATTCTCTTGTGGACATAAGACGCACCGATGTGGAAGGGAATTGGGCTCTAACAGGAGGTATGGAGTTAACGAGAGACCCCACTGTTTCGGAGCATGCATCTTTGGTTGGTCTTCTCTTGAGTCTGTATAGGTTGAGCAAAATATCTGGACAGAACACCGGCAATTACAAGACAAACATCGCAGACAGGATAGAGCAGATTTTCGAAACAGCCCCTTTTGCAAAGATCGTAGAACATCATACTTTGATGACAACCCACAAAATGTGCGCTAACTGGAGTACCATACCGAACTTCAGATTCCTAGCCGGGACCTATGACATGTTTTTCTCCCGGATTGAACATCTATATTCAGCGATTAGAGTGGGCACAGTTGTCACTGCTTATGAGGACTGCTCAGGGTTGGTGTCATTTACAGGGTTTATAAAACAAATAAATCTCACTGCGAGAGAAGCACTACTATATTTCTTCCACAAGAACTTTGAAGAAGAGATAAGAAGAATGTTTGAGCCGGGGCAAGAGACTGCAGTCCCTCACTCCTATTTCATCCATTTCCGTTCGTTGGGCCTAAGCGGGAAATCTCCGTACTCATCAAATGCAGTTGGTCATGTGTTCAACCTCATTCACTTTGTTGGATGTTATATGGGTCAGGTGAGATCTCTGAATGCAACAGTGATTGCCACATGTGCCCCACATGAGATGTCTGTTCTTGGGGGTTATTTGGGGGAGGAGTTTTTTGGAAAAGGGACTTTTGAGAGAAGATTCTTCAGGGACGAGAAAGAACTTCAGGAATATGAGGCAGCTGAATCAACTAAGACTGAAGTAGCCTTGGCTGATGACGGAACCGTCAATTCTGATGACGAGGACTACTTCTCTAGTGAGACCAGGAGTCCGGAGGCAGTCTACACTCGAATCATGATGAATGGAGGCAGACTGAAAAGATCACACATAAGGAGGTATGTCTCAGTCAGCTCCAATCATCAAGCTCGCCCCAACTCATTCGCCGAGTTTTTAAACAAGACATACTCGAGTGATTCG
>AFN24095
ATGGATGCCGACAAGATTGTATTCAAAGTCAATAATAAGGTGGTCTCTCTGAAGCCTGAAATTATCGTGGACCAATATGAGTACAAGTACCCGGCTATCAAGGACTTAAAGAAGCCCAGTATAACCTTAGGAAAAGCCCCTGACTTGAACAAAGCATACAAATCAGTTTTATCTGGCATGAATGCAGCCAAGCTCGACCCTGATGATGTATGCTCTTATCTAGCAGCTGCAATGCAGTTCTTTGAGGGAGCATGTCCTGATGACTGGACCAGCTACGGAATCCTAATAGCACGAAGGGGAGACAAGATCACCCCAAATTCTCTTGTGGACATAAGACGCACCGATGTGGAAGGGAATTGGGCTCTAACAGGAGGTATGGAGTTAACGAGAGACCCCACTGTTTCGGAGCATGCATCTTTGGTTGGTCTTCTCTTGAGTCTGTATAGGTTGAGCAAAATATCTGGACAGAACACCGGCAATTACAAGACGAACATCGCAGACAGGATAGAGCAGATTTTCGAAACAGCCCCTTTTGTAAAGATCGTAGAACATCATACTTTGATGACAACCCACAAAATGTGCGCTAACTGGAGTACCATACCGAACTTCAGATTCCTAGCCGGGACCTATGACATGTTTTTCTCCCGGATTGAACATCTATATTCAGCGATTAGAGTGGGCACAGTTGTCACTGCTTATGAGGACTGCTCAGGGTTGGTGTCATTTACAGGGTTTATAAAACAAATAAATCTCACTGCGAGAGAAGCACTACTATATTTCTTCCACAAGAACTTTGAAGAAGAGATAAGAAGAATGTTTGAGCCGGGGCAAGAGACTGCAGTCCCTCACTCCTATTTCATCCATTTCCGTTCGTTGGGCCTAAGCGGGAAATCTCCGTACTCATCAAATGCAGTTGGTCATGTGTTCAACCTCATTCACTTTGTTGGATGTTATATGGGTCAGGTGAGATCTCTGAATGCAACAGTGATTGCCACATGTGCCCCACATGAGATGTCTGTTCTTGGGGGTTATTTGGGGGAGGAGTTTTTTGGAAAAGGGACTTTTGAGAGAAGATTCTTCAGGGACGAGAAAGAACTTCAGGAATATGAGGCAGCTGAGTCAACTAAGACTGAAGTAGCCTTGGCTGATGACGGAACCGTCAATTCTGATGACGAGGACTACTTCTCTAGTGAGACCAGGAGTCCGGAGGCAGTCTACACTCGAATCATGATGAATGGAGGTAGACTGAAAAGATCACACATAAGGAGGTATGTCTCAGTCAGCTCCAATCATCAAGCTCGCCCCAACTCATTCGCCGAGTTTTTAAACAAGACATACTCGAGTGATTCG
>BAA96802
ATGGATGCCGACAGGATTGTATTCAGATCTAATAATCAGGTGGTCTCTTTGAGGCCTGAGATTATCGCTGATCAATATGAGTACAAGTACCCTGCTATCAAAGATTTGAAAAAGCCCTGTATAACCCTAGGGAAAGCTCCCGACTTGAACAAAGCATACAAATCAGTTTTATCAGGCATGAATGCCGCCAAACTTGACCCCGACGATGTATGTTCCTACTTGGCAGCAGCAATGCAGTTCTTTGAGGGGACGTGTCCGGAAGACTGGACCAGCTATGGAATCCTGATTGCAAGAAAAGGAGACAAGATCACCCCAAATTCTCTGGTGGAAATAAAACGCAATGATGTAGAAGGGAATTGGGCTCTGACAGGAGGTATGGAAATGACAAGGGACCCCACTGTCTCTGAGCATGCATCTTTGGTCGGTCTTCTCCTGAGTCTGTATAGGTTGAGCAAAATATCAGGACAAAACACCGGTAACTATAAAACAAACATTGCAGATAGGATAGAGCAGATTTTTGAAACAGCTCCTTTTGTTAAAATCGTGGAGCACCATACTCTCATGACAACTCACAAAATGTGTGCTAATTGGAGTACCATACCGAACTTCAGATTTTTGGCCGGAACCTACGACATGTTTTTCTCCCGGATTGAGCATCTATATTCAGCAATCAGAGTGGGCACAGTTGTTACTGCTTATGAAGACTGTTCAGGGCTGGTATCGTTTACTGGGTTCATAAAGCAGATCAATCTCACCGCAAGAGAAGCAATATTGTACTTTTTCCATAAGAACTTTGAAGAAGAGATAAGAAGGATGTTCGAGCCAGGGCAGGAGACGGCTGTTCCTCACTCTTATTTCATTCACTTCCGTTCACTAGGCCTGAGTGGGAAGTCTCCTTATTCGTCGAATGCCGTTGGTCATGTGTTCAATCTCATTCACTTTGTTGGATGCTATATGGGTCAAATCAGATCCCTAAATGCAACAGTTATTGCCGCATGTGCTCCTCATGAGATGTCTGTTCTCGGGGGCTACCTAGGGGAGGAATTCTTTGGGAGAGGAACATTCGAAAGAAGATTCTTCAGAGATGAGAAAGAACTTCAAGAATACGAGGCAGCTGAACTGACAAAGACTGACGTGGCATTGGCAGATGATGGAACTGTCGACTCTGATGACGAAGACTACTTCTCCGGTGAAGCCAGAGGTCCAGAAGCTGTTTATGCTCGAATCATGATGAATGGAGGTCGACTAAAAAGATCGCATATACGGAGATATGTCTCAGTCAGTTCCAATCATCAAGCCCGTCCAAACTCATTCGCCGAGTTTCTAAACAAGACGTATTCGAGCGACTCT
>AFN24415
ATGGATGCCGACAAGATTGTATTCAAAGTCAATAATAAGGTGGTCTCTCTGAAGCCTGAAATTATCGTGGACCAGTATGAGTACAAGTACCCGGCTATCAAGGACTTAAAGAAGCCCAGTATAACCTTAGGAAAAGCCCCTGACTTGAACAAAGCATACAAATCAGTTTTATCTGGCATGAATGCAGCCAAGCTCGACCCTGATGATGTATGCTCTTATCTAGCAGCCGCAATGCAGTTCTTCGAGGGAGCATGTCCTGATGACTGGACCAGCTACGGAATCCTGATAGCACGGAGGGGAGACAAGATCACCCCAAATTCTCTTGTGGACATAAAACGCACCGATGTGGAAGGGAATTGGGCTCTAACAGGAGGTATGGAGTTAACGAGGGACCCCACTGTTTCGGAGCATGCATCTTTGGTTGGTCTTCTCTTGAGTCTGTATAGGTTGAGCAAAATATCTGGACAGAACACCGGCAATTACAAGACAAACATCGCAGATAGGATAGAGCAGATTTTTGAAACAGCCCCTTTTGTAAAGATCGTAGAACATCATACTTTGATGACAACCCACAAAATGTGCGCTAACTGGAGTACCATACCGAACTTCAGATTCCTAGCCGGGACCTATGACATGTTTTTCTCCCGGATTGAACATCTATATTCAGCGATTAGAGTGGGCACAGTTGTCACTGCTTATGAGGACTGCTCAGGGTTGGTGTCATTTACAGGGTTTATAAAGCAAATAAATCTCACTGCGAGAGAAGCACTACTATATTTCTTCCACAAGAACTTTGAAGAAGAGATAAGAAGAATGTTTGAGCCGGGGCAAGAGACTGCAGTTCCTCACTCCTATTTCATCCATTTCCGTTCGTTGGGCCTGAGCGGGAAATCTCCGTACTCATCAAATGCAGTTGGTCATGTGTTCAACCTCATTCACTTTGTTGGATGTTATATGGGTCAGGTGAGATCTCTGAATGCAACAGTGATTGCCACATGTGCCCCACATGAGATGTCTGTTCTTGGGGGTTATTTGGGGGAGGAGTTTTTTGGAAAAGGGACTTTTGAGAGAAGATTCTTCAGGGACGAGAAGGAACTTCAGGAATATGAGGCAGCTGAATCAACTAAGACTGAAGTAGCCTTGGCTGATGACGGAACCGTCAATTCTGATGACGAGGACTACTTCTCTAGTGAGACCAGGAGTCCGGAGGCAGTCTACACTCGAATCATGATGAATGGAGGTAGACTGAAAAGATCACACATAAGGAGGTATGTCTCAGTCAGCTCCAATCATCAAGCTCGCCCCAACTCATTCGCCGAGTTTTTAAACAAGACATACTCGAGTGATTCG
>ADJ29908
ATGGATGCCGACAAGATTGTGTTCAAAGTCAATAATCAGGTGGTCTCTTTGAAGCCTGAGATTATCGTGGATCAATATGAGTACAAGTACCCTGCCATCAAGGATTTGAAAAAGCCTTGTATCACCCTAGGGAAAGCCCCCGACTTGAACAAAGCATACAAATCAGTTTTATCAGGCATGAATGCCGCCAAACTTGATCCGGATGATGTATGCTCCTACTTGGCAGCAGCAATGCAGTTCTTTGAGGGGACATGTCCGGAAGACTGGACCAGCTATGGAATCCTGATTGCACGAAAAGGAGATAGGATCACCCCAAACTCTCTAGTGGAGATAAAGCGTACTGATGTAGAAGGGAATTGGGCTCTGACAGGAGGCATGGAATTGACAAGGGACCCCACTGTCTCTGAACATGCATCTTTAGTCGGTCTTCTCCTGAGTCTGTACAGGTTGAGCAAAATATCAGGACAGAACACTGGTAACTATAAGACAAACATTGCAGATAGGATAGAGCAGATTTTCGAGACAGCACCTTTTGTTAAGATCGTGGAACACCATACCCTAATGACAACTCACAAGATGTGTGCTAATTGGAGTACTATACCGAACTTCAGATTTTTGGCCGGAACCTACGACATGTTTTTCTCACGGATTGAGCATCTGTATTCGGCAATCAGAGTGGGCACAGTCGTCACCGCTTATGAAGACTGCTCAGGACTGGTATCGTTTACAGGGTTCATAAAGCAGATCAATCTCACCGCAAGGGAAGCAATACTATATTTCTTCCACAAGAACTTTGAGGAAGAGATAAGAAGAATGTTCGAGCCAGGGCAAGAGACAGCTGTTCCTCACTCTTATTTCATCCACTTCCGTTCACTAGGCTTGAGTGGGAAGTCTCCTTATTCATCGAATGCTGTCGGTCATGTGTTCAATCTCATTCACTTTGTTGGATGCTACATGGGTCAAGTCAGATCTCTAAATGCGACGGTTATTGCTGCATGTGCCCCTCATGAGATGTCTGTTCTAGGGGGCTATTTGGGAGAGGAATTCTTCGGAAAAGGGACATTTGAAAGAAGGTTCTTCAGAGACGAGAAAGAACTTCAAGAATATGAGGCGGCTGAACTAACAAAGTCCGACGTGGCACTGGCAGATGACGGAACCGTCAACTCTGATGACGAGGACTATTTCTCTGGTGAAACCAGAAGTCCAGAAGCTGTCTATACTCGAATCATGATGAATGGAGGTCGACTGAAGAGATCTCATATACGGAGATATGTCTCAGTCAGTTCCAATCATCAAGCCCGTCCAAACTCATTCGCCGAATTTTTAAACAAGACGTATTCGAATGACTCA
>AFN24410
ATGGATGCCGACAAGATTGTATTCAAAGTCAATAATAAGGTGGTCTCTCTGAAGCCTGAAATTATCGTGGACCAATATGAGTACAAGTACCCGGCTATCAAGGACTTAAAGAAGCCCAGTATAACCTTAGGAAAAGCCCCTGACTTGAACAAAGCATACAAATCAGTTTTATCTGGCATGAATGCAGCCAAGCTCGACCCTGATGATGTATGCTCTTATCTAGCAGCTGCAATGCAGTTCTTTGAGGGAGCATGTCCTGATGACTGGACCAGCTACGGAATCCTAATAGCACGAAGGGGAGACAAGATCACCCCAAATTCTCTTGTGGACATAAGACGCACCGATGTGGAAGGGAATTGGGCTCTAACAGGAGGTATGGAGTTAACGAGAGACCCCACTGTTTCGGAGCATGCATCTTTGGTTGGTCTTCTCTTGAGTCTGTATAGGTTGAGCAAAATATCTGGACAGAACACCGGCAATTACAAGACAAACATCGCAGACAGGATAGAGCAGATTTTCGAAACAGCCCCTTTTGTAAAGATCGTAGAACATCATACTTTGATGACAACCCACAAAATGTGCGCTAACTGGAGTACCATACCGAACTTCAGATTCCTAGCCGGGACCTATGACATGTTTTTCTCCCGGATTGAACATCTATATTCAGCGATTAGAGTGGGCACAGTTGTCACTGCTTATGAGGACTGCTCAGGGTTGGTGTCATTTACAGGGTTTATAAAACAAATAAATCTCACTGCGAGAGAAGCACTACTATATTTCTTCCACAAGAACTTTGAAGAAGAGATAAGAAGAATGTTTGAGCCGGGGCAAGAGACTGCAGTCCCTCACTCCTATTTCATCCATTTCCGTTCGTTGGGCCTAAGCGGGAAATCTCCGTACTCATCAAATGCAGTTGGTCATGTGTTCAACCTCATTCACTTTGTTGGATGTTATATGGGTCAGGTGAGATCTCTGAATGCAACAGTGATTGCCACATGTGCCCCACATGAGATGTCTGTTCTTGGGGGTTATTTGGGGGAGGAGTTTTTTGGAAAAGGGACTTTTGAGAGAAGATTCTTCAGGGACGAGAAAGAACTTCAGGAATATGAGGCAGCTGAATCAACTAAGACTGAAGTAGCCTTGGCTGATGACGGAACCGTCAATTCTGATGACGAGGACTACTTCTCTAGTGAGACCAGGAGTCCGGAGGCAGTCTACACTCGAATCATGATGAATGGAGGTAGACTGAAAAGATCACACATAAGGAGGTATGTCTCAGTCAGCTCCAATCATCAAGCTCGCCCCAACTCATTCGCCGAGTTTTTAAACAAGACATACTCGAGTGATTCG
>AFJ97040
ATGGATGCCGACAAGATTGTGTTCAAAGTCAATAATCAGGTGGTCTCCTTGAAGCCAGAGATTATTGTTGATCAATATGAATATAAGTACCCAGCTATCAAAGATCTGAAGAAACCCAGTATCTCCCTAGGGAAGGCTCCCGACTTAAATAAGGCCTATAAGTCAGTTCTGTCTGGTATGAATGCTGCCAAACTTGATCCTGATGATGTGTGTTCCTATTTAGCAGCCGCAATGCAATTCTTTGAGGGAACATGCCCTGAGGACTGGACCAGTTATGGAATATTGATTGCACGAAAGGGAGACAAGATCACCCCCGATTCCCTTGTTGAGATAAAACGTACTGATGTAGAAGGGAATTGGGCCTTGACGGGAGGCATGGAGCTGACGAGAGACCCTACAGTCTCGGAGCATGCATCTTTAGTCGGTTTACTCTTAAGTCTGTATAGGTTGAGCAAAATATCGGGACAAAACACCGGCAACTACAAGACAAACATTGCAGACAGGATAGAGCAAATTTTTGAGACTGCCCCTTTTGTTAAGATCGTGGAGCACCATACTCTGATGACAACTCACAAGATGTGTGCCAACTGGAGTACCATACCGAACTTCAGATTCCTAGCTGGAACCTACGACATGTTCTTCTCCCGGATTGAACATCTCTATTCAGCTATCAGAGTGGGTACTGTTGTCACCGCTTACGAAGATTGCTCAGGACTGGTATCATTTACAGGTTTCATAAAACAAATAAATCTCACTGCAAGAGAGGCAATACTATATTTCTTCCATAAGAACTTTGAGGAAGAGATAAGAAGAATGTTCGAACCGGGGCAGGAGACTGCTGTTCCTCATTCCTATTTCATCCATTTCCGTTCGCTGGGCCTGAGTGGAAAGTCTCCTTATTCATCGAATGCAGTTGGTCACGTGTTCAATCTCATTCACTTTGTTGGATGCTATATGGGTCAGGTCAGGTCTCTTAATGCGACAGTTATTGCCGCATGTGCTCCCCATGAAATGTCTGTTCTCGGAGGCTATTTGGGAGAGGAGTTCTTCGGAAAAGGGACGTTTGAAAGGAGATTCTTCAGAGACGAGAAGGAACTTCAAGAGTATGAGGCGGCTGAATTGACGAAGACTGATTTAGCACTGGCAGATGACGGGACTGTCAATTCTGATGACGAGGACTATTTCTCTGGTGAGACCAGGAGTCCTGAGGCTGTCTATACTCGAATCATGATGAATGGAGGTCGACTAAAGAGATCACATATAAGGAGATATGTCTCAGTCAGTTCCAATCACCAAGCCCGTCCAAACTCATTTGCTGAGTTTCTAAATAAAACGTATTCTAGTGACTCA
>AGF84750
ATGGATGCCGACAAGATTGTGTTCAAAGTCAATAATCAGGTGGTCTCCTTGAAGCCAGAGATTATCGTTGATCAATATGAATATAAGTACCCAGCTATCAAAGATCTGAAGAAACCCAGTATCTCCCTAGGGAAGGCTCCCGACTTAAACAAGGCCTATAAGTCAGTTCTGTCTGGTATGAACGCTGCCAAGCTTGATCCTGATGATGTGTGTTCCTATTTAGCAGCCGCAATGCAATTCTTTGAGGGAACATGTCCTGAGGACTGGACCAGTTATGGAATATTGATTGCACGAAAGGGAGACAAGATCACCCCCGATTCCCTTGTTGAGATAAAACGTACTGATGTAGAAGGGAATTGGGCCTTGACGGGAGGTATGGAGCTGACGAGAGACCCCACAGTCTCTGAGCATGCATCTTTAGTCGGTTTACTCTTAAGTCTGTATAGGTTGAGCAAAATATCGGGACAGAACACTGGCAACTACAAGACAAACATTGCGGATAGGGTAGAGCAGATTTTTGAGACTGCCCCTTTTGTTAAGATCGTGGAGCACCATACTCTGATGACAACTCACAAGATGTGTGCCAATTGGAGTACCATACCGAACTTCAGATTCTTAGCTGGAACCTATGACATGTTCTTCTCCCGGATTGAACATCTCTATTCAGCTATCAGAGTGGGTACTGTTGTCACTGCTTATGAAGATTGCTCAGGACTGGTATCATTCACAGGGTTCATAAAGCAGATAAATCTCACTGCAAGAGAGGCAATACTATATTTCTTCCATAAGAACTTTGAGGAAGAGATAAGAAGAATGTTCGAACCGGGGCAGGAGACTGCTGTTCCTCATTCCTATTTCATCCATTTCCGTTCTCTGGGCCTGAGTGGAAAGTCTCCTTATTCATCAAATGCAGTTGGTCACGTGTTCAATCTCATTCACTTTGTTGGATGCTATATGGGTCAGGTCAGGTCTCTTAATGCGACAGTTATTGCCGCATGTGCTCCCCATGAAATGTCTGTTCTTGGAGGCTATTTGGGAGAGGAGTTCTTCGGAAAAGGGACGTTTGAAAGGAGATTCTTCAGAGACGAGAAGGAACTCCAGGAGTATGAGGCGGCTGAATTGACGAAGACCGATTTAGCATTGGCAGATGACGGGACTGTCAATTCTGATGACGAGGACTATTTCTCTGGTGAGACCAGGAGTCCTGAGGCTGTCTATACTCGAATCATGATGAATGGAGGTCGACTAAAGAGATCACATATAAGGAGATATGTTTCAGTTAGTTCCAATCATCAAGCCCGTCCAAACTCGTTTGCTGAGTTTCTAAATAAAACATATTCTAGTGACTCA
>AFN24390
ATGGATGCCGACAAGATTGTATTCAAAGTCAATAATAGGGTGGTCTCTCTGAAGCCTGAAATTATAGTGGATCAATATGAGTACAAGTACCCGGCCATCAAGGACTTGAAAAAGCCCAGTATAACCTTAGGAAAAGCCCCTGACTTGAACAAAGCATACAAATCAGTGTTATCCGGCATGAATGCAGCCAAGCTCGACCCTGATGATGTATGCTCTTATCTAGCTGCCGCAATGCAGTTCTTTGAGGGAGCATGTCCTGATGACTGGACCAGCTATGGAATCCTGATAGCACGGAAGGGAGACAAGATCACCCCAAATTCTCTTGTGGACATAAAACGTACCAATGTGGAAGGGAATTGGGCTCTAACAGGGGGCATGGAGTTGACGAAGGACCCCACTGTTTCGGAGCATGCATCTTTGGTTGGTCTTCTCTTGAGTCTGTATAGGTTGAGCAAAATATCAGGACAGAATACCGGCAATTATAAGACAAACATCGCAGATAGGATAGAGCAGATTTTTGAAACAGCCCCTTTTGTAAAGATCGTAGAACATCATACTCTGATGACAACTCACAAGATGTGCGCTAACTGGAGTACAATACCGAACTTCAGATTCCTAGCCGGGGCCTATGACATGTTTTTCTCCCGGATTGAACATCTGTATTCAGCGATTAGAGTAGGCACAGTTGTCACTGCTTATGAGGACTGCTCAGGGTTGGTGTCATTTACAGGGTTTATAAAGCAAATAAATCTCACAGCGAGAGAAGCACTACTATATTTCTTCCACAAGAACTTTGAAGAAGAGATAAGAAGAATGTTTGAGCCGGGGCAAGAGACTGCAGTTCCTCACTCCTATTTCATCCATTTTCGTTCGTTGGGCCTGAGCGGGAAATCTCCGTACTCCTCAAATGCAGTTGGTCATGTGTTCAACCTCATTCACTTTGTTGGATGTTATATGGGTCAAGTGAGATCTCTGAATGCAACAGTGATTGCCACATGTGCCCCGCACGAGATGTCTGTTCTGGGGGGTTATTTGGGAGAGGAGTTTTTTGGGAAAGGGACTTTTGAGAGAAGATTCTTCAGGGACGAGAAAGAACTTCAGGAATATGAAGCAGCTGAATTAACGAAGACTGAAGTAGCCCTGGCGGATGACGGAACCGTCAATTCTGATGACGAGGACTACTTCTCTAGTGAGACCAGGAGTCCGGAGGCAGTTTACACTCGAATCATGATGAATGGAGGCAGACTGAAAAGATCACACATCAGGAGGTATGTCTCAGTCAGCTCCAATCATCAAGCTCGCCCCAACTCATTCGCAGAGTTTTTGAACAAGACATACTCGAATGATTCG
>AFN24395
ATGGATGCCGACAAGATTGTATTCAAAGTCAATAATAAGGTGGTCTCTCTGAAGCCTGAAATTATCGTGGACCAATATGAGTACAAGTACCCGGCTATCAAGGACTTAAAGAAGCCCAGTATAACCTTAGGAAAAGCCCCTGACTTGAACAAAGCATACAAATCGGTTTTATCTGGCATGAATGCAGCCAAGCTCGACCCTGATGATGTATGCTCTTATCTAGCAGCTGCAATGCAGTTCTTTGAGGGAGCATGTCCTGATGACTGGACCAGCTACGGAATCCTAATAGCACGAAGGGGAGACAAGATCACCCCAAATTCTCTTGTGGACATAAGACGCACCGATGTGGAAGGGAATTGGGCTCTAACAGGAGGTATGGAGTTAACGAGAGACCCCACTGTTTCGGAGCATGCATCTTTGGTTGGTCTTCTCTTGAGTCTGTATAGGTTGAGCAAAATATCTGGACAGAACACCGGCAATTACAAGACAAACATCGCAGACAGGATAGAGCAGATTTTCGAAACAGCCCCTTTTGTAAAGATCGTAGAACATCATACTTTGATGACAACCCACAAAATGTGCGCTAACTGGAGTACCATACCGAACTTCAGATTCCTAGCCGGGACCTATGACATGTTTTTCTCCCGGATTGAACATCTATATTCAGCGATTAGAGTGGGCACAGTTGTCACTGCTTATGAGGACTGCTCAGGGTTGGTGTCATTTACAGGGTTTATAAAACAAATAAATCTCACTGCGAGAGAAGCACTGCTATATTTCTTCCACAAGAACTTTGAAGAAGAGATAAGAAGAATGTTTGAGCCGGGGCAAGAGACTGCAGTCCCTCACTCCTATTTCATCCATTTCCGTTCGTTGGGCCTAAGCGGGAAATCTCCGTACTCATCAAATGCAGTTGGTCATGTGTTCAACCTCATTCACTTTGTTGGATGTTATATGGGTCAGGTGAGATCTCTGAATGCAACAGTGATTGCCACATGTGCCCCACATGAGATGTCTGTTCTTGGGGGTTATTTGGGGGAGGAGTTTTTTGGAAAAGGGACTTTTGAGAGAAGATTCTTCAGGGACGAGAAAGAACTTCAGGAATATGAGGCAGCTGAATCAACTAAGACTGAAGTAGCCTTGGCTGATGACGGAACCGTCAATTCTGATGACGAGGACTACTTCTCTAGTGAGACCAGGAGTCCGGAGGCAGTCTACACTCGAATCATGATGAATGGAGGTAGACTGAAAAGATCACACATAAGGAGGTATGTCTCAGTCAGCTCCAATCATCAAGCTCGCCCCAACTCATTCGCCGAGTTTTTAAACAAGACATACTCGAGTGATTCG
>AGQ16838
ATGGATGCCGACAAGATTGTATTCAAAGTCAATAACCAGGTGGTCTCTTTGAAGCCTGAGATTATCGTGGATCAATATGAGTACAAGTACCCTGCTATCAAAGATTTGAAAAAGCCCTGTATAACCCTAGGGAAGGCCCCCGACTTGAACAAAGCATACAAATCAGTTCTGTCAGGCATGAATGCCGCCAAACTAGATCCCGATGATGTATGTTCCTACCTGGCAGCAGCAATGCAGTTCTTTGAGGGGACATGTCCGGAAGACTGGACCAGCTATGGGATCCTGATCGCAAGGAAAGGAGACAAGATCACCCCGGACTCTCTAGTGGAGATAAAGCGTACTGATGTAGAAGGGAACTGGGCTCTGGCAGGAGGCATGGAACTGACAAGGGACCCCACTGTCTCTGAGCATGCATCTTTAGTCGGTCTTCTCTTGAGTCTGTATAGGTTGAGCAAAATATCAGGACAAAACACCGGTAACTATAAGACAAACATTGCAGATAGGATCGAGCAGATTTTTGAGACAGCCCCTTTTATTAAAATCGTGGAGCACCATACCCTAATGACAACTCACAAAATGTGTGCTAACTGGAGTACTATACCAAATTTCAGATTTTTGGCCGGAACCTACGACATGTTTTTCTCCCGGATTGAACATCTGTATTCAGCAATCAGAGTGGGCACAGTTGTTACTGCTTATGAAGACTGTTCAGGGCTGGTATCGTTTACTGGGTTCATAAAGCAGATCAATCTCACCGCGAAGGAAGCAATACTATATTTCTTCCATAAGAACTTTGAGGAAGAGATAAGAAGAATGTTCGAGCCAGGGCAGGAAACAGCTGTCCCTCACTCCTATTTCATTCACTTCCGTTCACTAGGCTTGAGTGGGAAGTCACCTTATTCATCGAATGCCGTTGGTCATGTGTTCAATCTCATCCACTTTGTTGGATGTTATATGGGTCAAGTCAGATCCCTAAATGCAACGGTTATTGCCGCATGTGCTCCTCATGAGATGTCTGTTCTAGGGGGCTACCTGGGGGAGGAATTCTTCGGGAAAGGGACATTCGAAAGAAGATTCTTCAGAGATGAGAAAGAACTTCAAGAATACGAGGCGGCTGAGCTGACAAAGACTGACGTGGCATTGGCAGATGATGGAACTGTCAATTCTGACGATGAGGACTACTTCTCCGGGGAAACCAGAAGTCCAGAAGCTGTCTATACCAAGATAATGATGAATGGAGGTCGACTAAAGAGATCGCATATACGGAGATATGTCTCAGTCAGTTCTAATCATCAAGCCCGTCCAAACTCATTCGCTGAGTTTTTAAACAAGACATATTCGAGTGACTCA
>AAZ07891
ATGGATGCCGACAAGATTGTGTTCAAAGTCAATAATCAGGTGGTCTCTTTGAAGCCTGAGATTATCGTGGATCAATATGAGTACAAGTACCCTGCCATCAAGGATTTGAAAAAGCCTTGTATCACCCTAGGGAAAGCCCCCGACTTGAACAAAGCATACAAATCAGTTTTATCAGGCATGAATGCCGCCAAACTTGATCCGGATGATGTATGCTCCTACTTGGCAGCAGCAATGCAGTTCTTTGAGGGGACATGTCCGGAAGACTGGACCAGCTATGGAATCCTGATTGCACGAAAAGGAGACAGGATCACCCCAAACTCTCTAGTGGAGATAAAGCGTACTGATGTAGAAGGGAATTGGGCTCTGACAGGAGGCATGGAATTGACAAGGGACCCCACTGTCTCTGAACATGCATCTTTAGTCGGTCTTCTCCTGAGTCTGTACAGGTTGAGCAAAATATCAGGACAGAACACTGGTAACTATAAGACAAACATTGCAGATAGGATAGAGCAGATTTTCGAGACAGCACCTTTTGTTAAGATCGTGGAACACCATACCCTAATGACAACTCACAAGATGTGTGCTAATTGGAGTACTATACCGAACTTCAGATTTTTGGCCGGAACCTACGACATGTTTTTCTCACGGATTGAGCATCTGTATTCGGCAATCAGAGTGGGCACAGTCGTCACCGCTTATGAAGACTGCTCAGGACTGGTATCGTTTACAGGGTTCATAAAGCAGATCAATCTCACCGCAAGGGAAGCAATACTATATTTCTTCCACAAGAACTTTGAGGAAGAGATAAGAAGAATGTTCGAGCCAGGGCAAGAGACAGCTGTTCCTCACTCTTATTTCATCCACTTCCGTTCACTAGGCTTGAGTGGGAAGTCTCCTTATTCATCGAATGCTGTCGGTCATGTGTTCAATCTCATTCACTTTGTTGGATGCTACATGGGTCAAGTCAGATCTCTAAATGCGACGGTTATTGCTGCATGTGCCCCTCATGAGATGTCTGTTCTAGGGGGCTATTTGGGAGAGGAATTCTTCGGAAAAGGGACATTTGAAAGAAGGTTCTTCAGAGACGAGAAAGAACTTCAAGAATATGAGGCGGCTGAACTAACAAAGACCGACGTGGCACTGGCAGATGACGGAACCGTCAACTCTGATGACGAGGACTATTTCTCCGGTGAAACCAGAAGTCCAGAAGCTGTCTATACTCGAATCATGATGAATGGAGGTCGACTGAAGAGATCTCATATACGGAGATATGTCTCAGTCAGTTCCAATCATCAAGCCCGTCCAAACTCATTCGCCGAATTTTTAAACAAGACGTATTCGAATGACTCA
>BAL14829
ATGGATGCCGATAAGATTGTATTCAAAGTCAATAATCAGGTGGTCTCCTTGAAGCCCGAGATCATTGTAGATCAGTATGAGTACAAGTACCCGGCTATCAAGGACTTGAAGAAACCCAGCATAACCCTAGGAAAAGCTCCTGATCTGAACAAAGCATACAAGTCTGTCTTATCGGGCATGAACGCTGCCAAGCTTGATCCTGATGATGTGTGCTCCTATTTGGCGGCCGCAATGCAATTTTTCGAGGGATCCTGTCCTGAAGACTGGACCAGCTATGGAATCCTGATTGCACGAAAAGGGGACAAGATCACTCCAGATTCTCTTGTGGATATAAAACGTACTGATGTAGAGGGGAATTGGGCTCTGACAGGAGGAATGGAGTTGACGAGGGACCCCACTGTCTCTGAGCACGCATCTTTAGTCGGTCTTCTCTTGAGTCTGTATCGGCTGAGCAAAATATCGGGGCAAAACACCGGCAACTACAAGACAAACATTGCAGATAGGATAGAGCAAATCTTCGAGACAGCCCCTTTCGTCAAGATCGTGGAACACCACACTTTAATGACAACTCACAAGATGTGTGCTAACTGGAGTACCATACCAAACTTCAGATTCTTGGCTGGAACCTACGACATGTTTTTCTCCCGGATTGAGCATCTATATTCAGCGATTAGAGTAGGCACAGTTGTCACTGCTTATGAAGACTGCTCAGGGCTGGTATCGTTTACAGGGTTTGTAAAGCAAATAAATCTTACTGCGAGAGAAGCGATACTGTATTTCTTCCACAAGAACTTTGAGGAGGAGATAAGGAGAATGTTTGAGCCAGGTCAGGAGACCGCCGTTCCTCACTCCTATTTCATCCACTTTCGTTCATTGGGCTTGAGCGGGAAGTCCCCGTATTCATCAAATGCAGTCGGCCACGTGTTTAATCTCATCCACTTTGTCGGATGTTATATGGGTCAAGTCAGGTCTCTTAATGCAACGGTTATTGCTGCATGCGCTCCTCATGAGATGTCTGTTCTTGGGGGATATTTGGGGGAGGAGTTTTTTGGAAAAGGGACATTTGAAAGAAGATTCTTCAGAGATGAGAAAGAACTCCAAGAATACGAGGCAGTTGAGTTGACTAAGACTGACATTGCTTTAGCTGATGACGGAACCGTCAATTCTGATGATGAAGATTACTTCTCCGGTGAAACCAGGAGTCCTGAAGCTGTTTATACTCGGATCATGATGAATGGAGGCCGATTAAAAAGATCACACATCAGGAGATATGTTTCAGTCAGTTCCAATCATCAAGCCCGCCCAAACTCATTCGCTGAGTTTCTAAACAAGACATATTCTAACGACTCA
>ABW97204
ATGGATGCCGACAAGATTGTATTCAAAGTCAATAATCAGGTGGTCTCTTTGAAGCCTGAGATTATCGTGGATCAACATGAGTACAAGTACCCTGCCATCAAAGATTTGAAAAAGCCCTGTATAACCCTAGGAAAGGCTCCCGATTTAAATAAAGCATACAAGTCAGTTTTGTCAGGCATGAGCGCCGCCAAACTTGATCCTGACGATGTATGTTCCTATTTGGCAGCGGCAATGCAGTTTTTTGAGGGGACATGTCCGGAAGACTGGACCAGCTATGGAATCGTGATTGCACGAAAAGGAGATAAGATCACCCCAGGTTCTCTGGTGGAGATAAAACGTACTGATGTAGAAGGGAATTGGGCTCTGACAGGAGGCATGGAACTGACAAGAGACCCCACTGTCCCTGAGCATGCGTCCTTAGTCGGTCTTCTCTTGAGTCTGTATAGGTTGAGCAAAATATCCGGGCAAAACACTGGTAACTATAAGACAAACATTGCAGACAGGATAGAGCAGATTTTTGAGACAGCCCCTTTTGTTAAAATCGTGGAACACCATACTCTAATGACAACTCACAAAATGTGTGCTAATTGGAGTACTATACCAAACTTCAGATTTTTGGCCGGAACCTATGACATGTTTTTCTCCCGGATTGAGCATCTATATTCAGCAATCAGAGTGGGCACAGTTGTCACTGCTTATGAAGACTGTTCAGGACTGGTATCATTTACTGGGTTCATAAAACAAATCAATCTCACCGCTAGAGAGGCAATACTATATTTCTTCCACAAGAACTTTGAGGAAGAGATAAGAAGAATGTTTGAGCCAGGGCAGGAGACAGCTGTTCCTCACTCTTATTTCATCCACTTCCGTTCACTAGGCTTGAGTGGGAAATCTCCTTATTCATCAAATGCTGTTGGTCACGTGTTCAATCTCATTCACTTTGTAGGATGCTATATGGGTCAAGTCAGATCCCTAAATGCAACGGTTATTGCTGCATGTGCTCCTCATGAAATGTCTGTTCTAGGGGGCTATCTGGGAGAGGAATTCTTCGGGAAAGGGACATTTGAAAGAAGATTCTTCAGAGATGAGAAAGAACTTCAAGAATACGAGGCGGCTGAACTGACAAAGACTGACGTAGCACTGGCAGATGATGGAACTGTCAACTCTGACGACGAGGACTACTTCTCAGGTGAAACCAGAAGTCCGGAGGCTGTTTATACTCGAATCATGATGAATGGAGGTCGACTAAAGAGATCTCACATACGGAGATATGTCTCAGTCAGTTCCAATCATCAAGCCCGTCCAAACTCATTCGCCGAGTTTCTAAACAAGACATATTCGAGTGACTCA
>AFN24480
ATGGATGCCGACAAGATTGTATTCAAAGTCAATAATAAGGTGGTCTCTCTGAAGCCTGAAATTATCGTGGACCAGTATGAGTACAAGTACCCGGCTATCAAGGACTTAAAGAAGCCCAGTATAACCTTAGGAAAAGCCCCTGACTTGAACAAAGCATACAAATCAGTTTTATCTGGCATGAATGCAGCCAAGCTCGACCCTGATGATGTATGCTCTTATCTAGCAGCCGCAATGCAGTTCTTCGAGGGAGCATGTCCTGATGACTGGACCAGCTACGGAATCCTGATAGCACGGAGGGGAGACAAGATCACCCCAAATTCTCTTGTGGACATAAAACGCACCGATGTGGAAGGGAACTGGGCTCTAACAGGAGGTATGGAGTTAACGAGGGACCCCACTGTTTCGGAGCATGCATCTTTGGTTGGTCTTCTCTTGAGTCTGTATAGGTTGAGCAAAATATCTGGACAGAACACCGGCAATTACAAGACAAACATCGCAGATAGGATAGAGCAGATTTTTGAAACAGCCCCTTTTGTAAAGATCGTAGAACATCATACTTTGATGACAACCCACAAAATGTGCGCTAACTGGAGTACCATACCGAACTTCAGATTCCTAGCCGGGACCTATGACATGTTTTTCTCCCGGATTGAACATCTATATTCAGCGATTAGAGTGGGCACAGTTGTCACTGCTTATGAGGACTGCTCAGGGTTGGTGTCATTTACAGGGTTTATAAAGCAAATAAATCTCACTGCGAGAGAAGCACTACTATATTTCTTCCACAAGAACTTTGAAGAAGAGATAAGAAGAATGTTTGAGCCGGGGCAAGAGACTGCAGTTCCTCACTCCTATTTCATCCATTTCCGTTCGTTGGGCCTGAGCGGGAAATCTCCGTACTCATCAAATGCAGTTGGTCATGTGTTCAACCTCATTCACTTTGTTGGATGTTATATGGGTCAGGTGAGATCTCTGAATGCAACAGTGATTGCCACATGTGCCCCACATGAGATGTCTGTTCTTGGGGGTTATTTGGGGGAGGAGTTTTTTGGAAAAGGGACTTTTGAGAGAAGATTCTTCAGGGACGAGAAGGAACTTCAGGAATATGAGGCAGCTGAATCAACTAAGACTGAAGTAGCCTTGGCTGATGACGGAACCGTCAATTCTGATGACGAGGACTACTTCTCTAGTGAGACCAGGAGTCCGGAGGCAGTCTACACTCGAATCATGATGAATGGAGGTAGACTGAAAAGATCACACATAAGGAGGTATGTCTCAGTCAGCTCCAATCATCAAGCTCGCCCCAACTCATTCGCCGAGTTTTTAAACAAGACATACTCGAGTGATTCG
>ABW97209
ATGGATGCCGACAAGATTGTATTCAAAGTCAATAATCAGGTGGTCTCTTTGAAGCCTGAGATTATCGTGGATCAACATGAGTACAAGTACCCTGCCATCAAAGATTTGAAAAAGCCCTGTATAACCCTAGGAAAGGCTCCCGATTTAAATAAAGCATACAAGTCAGTTTTGTCAGGCATGAGCGCCGCCAAACTTGATCCTGACGATGTATGTTCCTATTTGGCAGCGGCAATGCAGTTTTTTGAGGGGACATGTCCGGAAGACTGGACCAGCTATGGAATCGTGATTGCACGAAAAGGAGATAAGATCACCCCAGGTTCTCTGGTGGAGATAAAACGTACTGATGTAGAAGGGAATTGGGCTCTGACAGGAGGCATGGAACTGACAAGAGACCCCACTGTCCCTGAGCATGCGTCCTTAGTCGGTCTTCTCTTGAGTCTGTATAGGTTGAGCAAAATATCCGGGCAAAACACTGGTAACTATAAGACAAACATTGCAGACAGGATAGAGCAGATTTTTGAGACAGCCCCTTTTGTTAAAATCGTGGAACACCATACTCTAATGACAACTCACAAAATGTGTGCTAATTGGAGTACTATACCAAACTTCAGATTTTTGGCCGGAACCTATGACATGTTTTTCTCCCGGATTGAGCATCTATATTCAGCAATCAGAGTGGGCACAGTTGTCACTGCTTATGAAGACTGTTCAGGACTGGTATCATTTACTGGGTTCATAAAACAAATCAATCTCACCGCTAGAGAGGCAATACTATATTTCTTCCACAAGAACTTTGAGGAAGAGATAAGAAGAATGTTTGAGCCAGGGCAGGAGACAGCTGTTCCTCACTCTTATTTCATCCACTTCCGTTCACTAGGCTTGAGTGGGAAATCTCCTTATTCATCAAATGCTGTTGGTCACGTGTTCAATCTCATTCACTTTGTAGGATGCTATATGGGTCAAGTCAGATCCCTAAATGCAACGGTTATTGCTGCATGTGCTCCTCATGAAATGTCTGTTCTAGGGGGCTATCTGGGAGAGGAATTCTTCGGGAAAGGGACATTTGAAAGAAGATTCTTCAGAGATGAGAAAGAACTTCAAGAATACGAGGCGGCTGAACTGACAAAGACTGACGTAGCACTGGCAGATGATGGAACTGTCAACTCTGACGACGAGGACTACTTCTCAGGTGAAACCAGAAGTCCGGAGGCTGTTTATACTCGAATCATGATGAATGGAGGTCGACTAAAGAGATCTCACATACGGAGATATGTCTCAGTCAGTTCCAATCATCAAGCCCGTCCAAACTCATTCGCCGAGTTTCTAAACAAGACATATTCGAGTGACTCA
>AFN24485
ATGGATGCCGACAAGATTGTATTCAAAGTCAATAATAAGGTGGTCTCTCTGAAGCCTGAAATTATTGTGGACCAATATGAGTACAAGTACCCGGCTATCAAAGACTTAAAGAAGCCCAGTATAACTTTAGGAAAAGCCCCTGACTTGAACAAAGCATACAAATCAGTTTTATCTGGCATGAATGCAGCCAAGCTCGACCCTGATGATGTATGCTCTTATCTAGCAGCCGCAATGCAGTTCTTTGAGGGAGCATGTCCTGATGACTGGACCAGCTACGGAATCCTGATAGCACGGAGGGGAGACAAGATCACCCCAAATTCTCTTGTGGACATAAGACGCACCGATGTGGAAGGGAATTGGGCTCTAACAGGAGGTATGGAGTTAACGAGAGATCCCACTGTTTCGGAGCATGCATCTTTGGTTGGTCTCCTCTTGAGTCTGTATAGGTTGAGCAAAATATCTGGACAGAACACCGGCAATTACAAGACAAACATCGCAGATAGGATAGAGCAGATTTTCGAGACAGCCCCTTTTGTAAAGATCGTAGAACACCATACTTTGATGACAACCCACAAAATGTGTGCTAACTGGAGTACCATACCGAACTTCAGATTCCTAGCAGGGACCTATGACATGTTTTTCTCCCGGATTGAACATCTATATTCAGCAATTAGAGTAGGCACAGTTGTCACTGCTTATGAGGACTGCTCAGGGTTGGTGTCATTTACAGGGTTTATAAAGCAAATAAATCTCACTGCGAGAGAAGCACTACTATATTTCTTCCACAAGAACTTTGAAGAAGAGATAAGAAGAATGTTTGAGCCGGGGCAAGAGACTGCAGTTCCTCACTCCTATTTCATCCATTTCCGTTCGTTGGGCCTGAGCGGAAAATCTCCGTACTCATCAAATGCAGTTGGTCATGTGTTCAACCTCATTCACTTTGTTGGATGTTATATGGGTCAGGTGAGATCTCTGAATGCAACAGTGATTGCCACATGTGCCCCACATGAGATGTCTGTTCTTGGGGGTTATTTGGGGGAGGAGTTTTTTGGAAAAGGGACTTTTGAGAGAAGATTCTTCAGGGACGAGAAAGAACTTCAGGAATATGAGGCAGCCGAATCAACTAAGACTGAAGTAGCCTTGGCTGATGACGGAACCGTCAATTCTGATGACGAGGACTACTTCTCTAGTGAGACCAGGAGTCCGGAGGCAGTCTACACTCGAATCATGATGAATGGAGGTAGACTGAAAAGATCACACATAAGGAGGTATGTCTCAGTCAGTTCCAATCATCAAGCTCGCCCCAACTCATTCGCCGAGTTTTTAAACAAGACATACTCGAATGATTCA
>AFN24375
ATGGATGCCGACAAGATTGTATTCAAAGTCAATAATAAGGTGGTCTCTCTGAAGCCTGAAATTATCGTGGACCAGTATGAGTACAAGTACCCGGCTATCAAGGACTTAAAGAAGCCCAGTATAACCTTAGGAAAAGCCCCTGACTTGAACAAAGCATACAAATCAGTTTTATCTGGCATGAATGCAGCCAAGCTCGACCCTGATGATGTATGCTCTTATCTAGCAGCCGCAATGCAGTTCTTCGAGGGAGCATGTCCTGATGACTGGACCAGCTACGGAATCCTGATAGCACGGAGGGGAGACAAGATCACCCCAAATTCTCTTGTGGACATAAAACGCACCGATGTGGAAGGGAACTGGGCTCTAACAGGAGGTATGGAGTTAACGAGGGACCCCACTGTTTCGGAGCATGCATCTTTGGTTGGTCTTCTCTTGAGTCTGTATAGGTTGAGCAAAATATCTGGACAGAACACCGGCAATTACAAGACAAACATCGCAGATAGGATAGAGCAGATTTTTGAAACAGCCCCGTTTGTAAAGATCGTAGAACATCATACTTTGATGACAACCCACAAAATGTGCGCTAACTGGAGTACCATACCGAACTTCAGATTCCTAGCCGGGACCTATGACATGTTTTTCTCCCGGATTGAACATCTATATTCAGCGATTAGAGTGGGCACAGTTGTCACTGCTTATGAGGACTGCTCAGGGTTGGTGTCATTTACAGGGTTTATAAAGCAAATAAATCTCACTGCGAGAGAAGCACTACTATATTTCTTCCACAAGAACTTTGAAGAAGAGATAAGAAGAATGTTTGAGCCGGGGCAAGAGACTGCAGTTCCTCACTCCTATTTCATCCATTTCCGTTCGTTGGGCCTGAGCGGGAAATCTCCGTACTCATCAAATGCAGTTGGTCATGTGTTCAACCTTATTCACTTTGTTGGATGTTATATGGGTCAGGTGAGATCTCTGAATGCAACAGTGATTGCCACATGTGCCCCACATGAGATGTCTGTTCTTGGGGGTTATTTGGGGGAGGAGTTTTTTGGAAAAGGGACTTTTGAGAGAAGATTCTTCAGGGACGAGAAAGAACTTCAGGAATATGAGGCAGCTGAATCAACTAAGACTGAAGTAGCCTTGGCTGATGACGGAACCGTCAATTCTGATGACGAGGACTACTTCTCTAGTGAGACCAGGAGTCCGGAGGCAGTCTACACTCGAATCATGATGAATGGAGGTAGACTGAAAAGATCACACATAAGGAGGTATGTCTCAGTCAGCTCCAATCATCAAGCTCGCCCCAACTCATTCGCCGAGTTTTTAAACAAGACATACTCGAGTGATTCG
>AFN24165
ATGGATCCCGACAAGATTGTATTTAAAGTCAAGAATCAGGTGGTCTCTCTGAAGCCTGAAATTATTGTGGATCAATATGAGTACAAGTACCCAGCTATCAAAGACTCCAGGAAGCCCAGTATAACCTTAGGAAAAGCCCCTGACTTGAACAAAGCATACAAATCAATTTTATCCGGCATGAATGCAGCCAAACTAGACCCTGATGATGTATGCTCTTATCTAGCAGCCGCAATGCAGTTCTTTGAGGGAGCATGTCCTGATGACTGGATCAGTTACGGAATCCTGATAGCACGGAGGGGAGACAAGATCACCCCAGAGTCTCTTGTAGACATCAGACGTACCAATGTGGAAGGGAATTGGGCTCTAACAGGGGGTATGGAGTTGACTAGAGACCCCACTGTTTCTGAACATGCATCTTTGGTTGGTCTTCTCTTGAGTCTGTATAGATTGAGCAAAATATCTGGGCAGAACACCGGCAATTACAAGACAAACATCGCAGACAGAATAGAGCAGATTTTTGAGACAGCCCCCTTTGTGAAGATTGTGGAACATCATACTTTGATGACAACCCATAAAATGTGCGCTAACTGGAGTACCATACCGAACTTCAGATTTCTGGCTGGAACCTATGACATGTTTTTCTCCCGGATTGAACATCTGTATTCAGCGATTAGAGTAGGCACAGTTGTCACTGCTTATGAGGACTGCTCAGGGTTGGTGTCATTTACAGGGTTTATAAAGCAAATAAATCTTACTGCTAGAGAAGCTTTGCTATACTTCTTTCACAAGAACTTTGAGGAAGAGATAAGAAGAATGTTTGAGCCGGGGCAGGAGACTGCAGTTCCTCACTCCTATTTCATCCATTTTCGTTCCTTGGGCTTAAGCGGGAAATCTCCGTACTCATCAAATGCAGTTGGTCACGTGTTCAACCTCATTCACTTTGTAGGATGCTATATGGGTCAAGTGAGATCTTTGAATGCCACGGTGATTGCCACATGTGCTCCACATGAGATGTCAGTTCTTGGAGGTTATTTGGGGGAAGAGTTCTTTGGAAAAGGGACTTTTGAGAGAAGATTCTTCAGGGACGAGAGAGAACTTCAGGAATATGAAGCGGCTGAATTGACTAGGACCGAAGCAGCCTTGGCAGATGACGGGACTGTCAACTCTGATGACGAGGACTACTTCTCCAGTGAGGCCAGGAGTCCGGAGGCTGTTTATACCCGAATCATGATGAATGGAGGTAGACTGAAAAGATCACATATAAGGAGGTATGTCTCAGTCAGCTCCAATCATCAAGCTCGACCCAATTCATTTGCTGAGTTTTTAAACAAGACATATTCGAGTGACTCA
>ABN11306
ATGGATGCCGACAAGATTGTATTCAAAGTCAATAATCAGGTGGTCTCTTTGAAGCCTGAGATTATCGTGGATCAATATGAGTACAAGTACCCTGCCATCAAAGATTTGAAAAAGCCCTGTATAACCCTAGGAAAGGCTCCCGATTTAAATAAAGCATACAAGTCAGTTTTGTCAGGCATGAGCGCCGCCAAACTTGATCCTGACGATGTATGTTCCTATTTGGCAGCGGCAATGCAGTTTTTTGAGGGGACATGTCCGGAAGACTGGACCAGCTATGGAATCGTGATTGCACGAAAAGGAGATAAGATCACCCCAGGTTCTCTGGTGGAGATAAAACGTACTGATGTAGAAGGGAATTGGGCTCTGACAGGAGGCATGGAACTGACAAGAGACCCCACTGTCCCTGAGCATGCGTCCTTAGTCGGTCTTCTCTTGAGTCTGTATAGGTTGAGCAAAATATCCGGGCAAAACACTGGTAACTATAAGACAAACATTGCAGACAGGATAGAGCAGATTTTTGAGACAGCCCCTTTTGTTAGAATCGTGGAACACCATACTCTAATGACAACTCACAAAATGTGTGCTAATTGGAGTACTATACCAAACTTCAGATTTTTGGCCGGAACCTATGACATGTTTTTCTCCCGGATTGAGCATCTATATTCAGCAATCAGAGTGGGCACAGTTGTCACTGCTTATGAAGACTGTTCAGGACTGGTATCATTTACTGGGTTCATAAAACAAATCAATCTCACCGCTAGAGAGGCAATACTATATTTCTTCCACAAGAACTTTGAGGAAGAGATAAGAAGAATGTTTGAGCCAGGGCAGGAGACAGCTGTTCCTCACTCTTATTTCATCCACTTCCGTTCACTAGGCTTGAGTGGGAAATCTCCTTATTCATCAAATGCTGTTGGTCACGTGTTCAATCTCATTCACTTTGTAGGATGCTATATGGGTCAAGTCAGATCCCTAAATGCAACGGTTATTGCTGCATGTGCTCCTCATGAAATGTCTGTTCTAGGGGGCTATCTGGGAGAGGAATTCTTCGGGAAAGGGACATTTGAAAGAAGATTCTTCAGAGATGAGAAAGAACTTCAAGAATACGAGACGGCTGAACTGACAAAGACTGACGTAGCACTGGCAGATGATGGAACTGTCAACTCTGACGACGAGGACTACTTCTCAGGTGAAACCAGAAGTCCGGAGGCTGTTTATACTCGAATCATGATGAATGGAGGTCGACTAAAGAGATCTCACATACGGAGATATGTCTCAGTCAGTTCCAATCATCAAGCCCGTCCAAACTCATTCGCCGAGTTTCTAAACAAGACATATTCGAGTGACTCA
>AFN24160
ATGGATGCCGACAAGATTGTATTTAAAGTCAAGAATCAGGTGGTCTCTCTGAAGCCTGAAATTATTGTGGACCAATATGAGTACAAGTACCCGGCTATCAAAGACTCTAGGAAGCCCAGTATAACCTTGGGAAAAGCCCCTGACTTGAACAAGGCATACAAATCAATTTTATCCGGCATGAATGCAGCCAAACTAGACCCTGATGATGTATGCTCTTATCTGGCAGCCGCAATGCAGTTCTTTGAGGGAGCATGTCCTGATGACTGGATCAGCTATGGAATCCTGATAGCACGAAGGGGAGACAAGATCACCCCAGAATCTCTCGTAGACATCAGGCGTACCAATGTGGAAGGGAATTGGGCTCTAACAGGGGGTATGGAGTTGACTAGGGACCCCACTGTTTCTGAACATGCATCTTTGGTTGGTCTTCTCTTGAGTTTGTATAGGTTGAGTAAAATATCTGGACAGAACACCGGCAATTACAAGACAAACATCGCAGATAGGATAGAGCAGATTTTCGAGACGGCCCCCTTTGTAAAGATTGTGGAACATCATACTTTAATGACAACCCATAAAATGTGCGCCAACTGGAGTACCATACCTAACTTCAGATTTCTGGCTGGGACCTATGACATGTTTTTCTCCCGGATTGAACATCTGTATTCCGCGATTAGAGTAGGCACAGTTGTTACTGCTTATGAGGACTGCTCAGGGTTGGTGTCATTCACGGGGTTTATAAAGCAAATAAATCTTACTGCGAGAGAAGCTCTGCTATATTTCTTCCATAAGAACTTTGAGGAAGAGATAAGAAGAATGTTTGAACCGGGGCAGGAGACTGCAGTTCCTCACTCCTATTTCATCCATTTCCGTTCCTTGGGCTTGAGTGGGAAATCGCCATACTCATCAAATGCAGTTGGCCATGTGTTCAATCTCATTCACTTTGTCGGGTGCTACATGGGTCAGGTGAGATCTTTGAATGCCACGGTTATTGCCACATGTGCCCCGCATGAGATGTCTGTTCTTGGGGGATACTTGGGGGAGGAGTTTTTTGGAAAAGGGACTTTTGAGAGAAGATTCTTCAGAGACGAGAGAGAACTTCAGGAATATGAAGCGGCTGAGTTGATGAGGACTGATACGGCATTGGCAGATGACGGGACCGTCAACTCTGATGACGAGGACTACTTCTCTGGTGAGACCCGGAGTCCGGAGGCGGTTTATACCCGAATCATGATGAATGGAGGTAGACTGAAAAGATCACATATAAGGAGGTATGTATCAGTCAGCTCCAATCATCAAGCTCGACCCAATTCATTTGCTGAGTTCTTAAACAAGACATATTCGAATGACTCA
>AFN24370
ATGGATACCGACAAGATTGTATTTAAAGTCAAAAATCAGGTTGTTTCCTTAAAGCCTGAAATCATCGTAGATCAATATGAATACAAGTACCCGGCTATAAAAGACTTAAAGAAGCCCTGTATAACATTGGGAAAAGCTCCTGACTTGAACAAGGCATACAAGTCGATTTTATCCGGCATGAATGCAGCTAAGCTAGACCCAGATGATGTGTGTTCCTATTTGGCAGCTGCCATGCAATTCTTTGAAGGAACATGTCCGGAGGACTGGACTAGCTATGAAATCTTGATTGCAAGGAAGGGAGATAAGATCACCCCAAGCTCTCTTGTAGACATAAAACGTACTGACGTGGAAGGGAATTGGGCTTTGACAGGGGGCCTGGAATTGACTAGGGATCCCACCATCTCAGAACATGCATCTTTGGTTGGTCTTCTTCTGAGTCTATATAGACTGAGCAAGATATCTGGACTAAACACCGGCAATTACAAGACAAACATTTCCGATCGTATGGAACAGATTTTTGAGACGGCCCCCTTTGTGAAGATCATAGAACATCATACTCTGATGACAACCCACAAGATGTGCGCAAACTGGAGCACCATACCGAACTTCAGATTCTTAGCTGGAACTTATGACATGTTTTTCTCCCGGATTGAACATCTATACTCAGCAATAAGAGTGGGTACAGTGGTCACTGCTTATGAGGATTGCTCCGGGTTGGTGTCGTTTACCGGGTTTATAAAACAGATAAATCTCACCGCTAGGGAAGCAATCCTTTATTTCTTCCACAAGAATTTTGAAGAGGAAATAAGGAGAATGTTTGAGCCAGGACAGGAAACTGCAGTTCCTCACTCCTACTTCATCCATTTTCGATCTTTGGGCCTGAGTGGGAAATCTCCATACTCGTCGAATGCGGTTGGTCACGTGTTCAACCTTATTCACTTTGTCGGCTGCTATATGGGTCAGGTGAGGTCCTTGAATGCAACGGTAATAGCCACCTGTGCTCCGCATGAGATGTCTGTTCTCGGAGGTTATTTGGGGGAGGAGTTCTTTGGTAAGGGAACTTTTGAGAGAAGATTCTTCAGAGACGAAAAGGAACTTCAGGAATATGAAGCAGCCGAGCTGACAAAGACAGAAGTGGCACTGGCCGATGACGGGACAGTCAACTCTGATGATGAGGACTATTTTTCCGGTGAAACCAGGAGTCCAGAGGCAGTCTACACTCGCATTATGATGAATGGAGGCCGACTCAAAAGATCACACATAAGGAGATATGTCTCAGTTAGTTCCAATCATCAAGCTCGCCCTAATTCATTTGCTGAGTTTCTCAATAAAACATATTCAAACGATTCA
>AFN24085
ATGGATGCAGACAAGATTGTATTTAAAGTCAAGAATCAGGTGGTCTCCTTGAAGCCTGAGATCATCGTGGACCAATATGAGTACAAGTACCCGGCAATCAAAGACTCGAGGAAGCCCAGTATAACCTTGGGAAAAGCCCCTGACTTGAACAAAGCATACAAGTCAATTTTGTCTGGCATGAATGCAGCCAAGCTCGACCCTGATGATGTATGCTCTTATCTAGCAGCTGCAATGCAGTTCTTTGAGGGAGCGTGTCCCGATGACTGGGTTAGCTACGGAATCCTGATAGCGCGGAGGGGCGACAAGATCACCCCAAATTCTCTTGTGGATATAAGACGTACTAATGTGGAAGGGAATTGGGCTCTAACAGGGGGTATGGAGTTGACAAGGGATCCCACTGTTCCAGAGCATGCATCCTTGGTTGGTCTTCTCCTAAGTTTGTATAGGTTGAGCAAAATATCAGGACAGAACACTGGCAATTACAAGACAAACATTGCAGATAGAATAGAGCAAATTTTCGAGACAGCCCCTTTTGTGAAGATTGTGGAGCATCATACTTTGATGACAACCCACAAAATGTGCGCTAACTGGAGTACCATACCGAACTTCAGATTCCTAGCTGGGACCTATGACATGTTTTTCTCTCGGATTGAACATCTATATTCAGCAATTAGGGTAGGCACAGTAGTCACTGCTTATGAGGACTGTTCAGGGTTGGTGTCGTTTACAGGGTTTATAAAGCAAATAAATCTCACTGCAAGGGAAGCGCTGCTATACTTCTTCCACAAGAACTTCGAAGAAGAAATAAGAAGGATGTTTGAGCCGGGGCAGGAGACTGCAGTTCCTCACTCTTATTTCATCCATTTTCGTTCGTTGGGCCTGAGCGGGAAATCTCCATATTCATCAAACGCAGTTGGTCACGTTTTCAACCTCATTCACTTTGTTGGATGTTACATGGGTCAAGTGAGATCTTTGAATGCAACGGTTATTGCTACATGTGCCCCACATGAGATGTCTGTCCTTGGGGGTTACTTGGGGGAGGAGTTTTTTGGAAAAGGGACTTTTGAGAGAAGATTCTTCAGGGACGAGAAGGAACTTCAGGAATATGAGGCAGCTGAACTGACCAAGACTGAAGTGGCTTTGGCAGATGACGGAACCGTCAACTCTGATGATGAGGATTACTTCTCTAGTGAAACCAGGAGTCCTGAGGCGGTTTACACCCGAATCATGATGAATGGAGGTAGATTGAAAAGATCACACATAAGGAGATATGTCTCAGTCAGCTCCAATCATCAGGCTCGTCCCAATTCATTCGCTGAGTTTTTGAACAAGACATACTCAAGTGATTCT
>AFN24275
ATGGATGCCGACAAGATTGTATTTAAAGTCAAGAATCAGGTGGTCTCCTTGAAGCCTGAGATCATCGTGGACCAATATGAGTACAAGTACCCGGCAATCAAGGACTCGAGGAAGCCCAGTATAACCTTAGGAAAAGCCCCTGACTTAAACAAAGCATACAAGTCAATTTTGTCTGGCATGAATGCAGCCAAGCTTGACCCTGACGATGTATGCTCTTATCTAGCAGCTGCAATGCAGTTTTTTGAGGGTGCATGTCCCGATGACTGGGTTAGCTACGGGATCTTGATAGCACGGAAGGGCGACAAGATCACCCCAGGCACTCTTGTGGATATAAGACGTACCAATGTGGAAGGGAGTTGGGCTCTAACAGGGGGTATGGAGTTGACAAGAGATCCTACTGTTCCAGAGCATGCATCCTTGGTCGGTCTTCTCTTGAGTTTGTATAGGTTAAGCAAAATATCAGGACAGAACACTGGCAATTACAAGACAAACATTGCAGACAGAATAGAGCAAATTTTCGAGACAGCCCCTTTTGTCAAGATTGTAGAGCATCATACGTTGATGACAACCCACAAGATGTGTGCCAACTGGAGTACCATACCGAACTTCAGATTCCTAGCCGGAACCTATGACATGTTTTTCTCCCGGATTGAACATCTGTATTCAGCAATCAGGGTAGGCACAGTAGTTACTGCTTATGAGGACTGCTCAGGGTTGGTGTCTTTTACAGGGTTCATAAAGCAAATAAATCTCACTGCAAGAGAAGCGCTGCTATACTTCTTCCACAAGAACTTCGAAGAAGAGATAAGAAGGATGTTTGAGCCGGGGCAGGAAACTGCAATTCCTCACTCTTATTTCATCCATTTTCGCTCATTAGGCCTGAGCGGGAAGTCTCCATACTCATCGAATGCGGTTGGTCATGTTTTCAACCTCATTCACTTTGTTGGATGTTACATGGGCCAAGTGAGATCTCTGAATGCAACAGTTATTGCTACATGTGCCCCACATGAGATGTCTGTTCTTGGGGGTTACTTAGGGGAGGAGTTTTTTGGAAAAGGGACTTTTGAGAGAAGATTCTTCAGGGATGAGAAAGAACTTCAAGAATATGAAGCAGCTGAACTGACCAAGACAGAAGTGGCTTTGGCAGATGACGGAACCGTCAACTCTGATGATGAGGACTACTTCTCAAGTGAAACCAGGAGTCCTGAGGCGGTTTACACCCGAATCATGATGAATGGAAGTCGATTGAAAAGATCACACATAAGGAGGTATGTCTCAGTCAGCTCCAATCATCAGGCCCGTCCTAACTCATTCGCTGAATTTTTGAACAAGACATACTCAAGTGATTCT
>AFR56624
ATGGATGCCGACAAGATTGTATTCAAAGTCAATAATCAGGTGGTCTCTTTGAAGCCTGAGATTATCGTGGATCAATATGAGTACAAGTACCCTGCCATCAAAGATTTGAAAAAGCCCTGTATAACTCTAGGAAAGGCTCCCGATTTAAATAAAGCATACAAGTCAGTTTTATCATGCATGAGCGCCGCCAAACTTGATCCTGACGATGTATGTTCCTATTTGGCAGCGGCAATGCAGTTTTTTGAGGGGACATGTCCGGAAGACTGGACCAGCTATGGAATCTTGATTGCACGAAAAGGAGATAAGATCACCCCAGGTTCTCTGGTGGAGATAAAACGTACTGATGTAGAAGGGAATTGGGCTCTGACAGGAGGCATGGAACTGACAAGAGACCCCACTGTCCCTGAGCATGCGTCCTTAGTCGGTCTTCTCTTGAGTCTGTATAGGTTGAGCAAAATATCCGGGCAAAACACTGGTAACTATAAGACAAACATTGCAGACAGGATAGAGCAGATTTTTGAGACAGCCCCTTTTGTTAAAATCGTGGAACACCATACTCTAATGACAACTCACAAAATGTGTGCTAATTGGAGTACTATACCAAACTTCAGATTTTTGGCCGGAACCTATGACATGTTTTTCTCCCGGATTGAGCATCTATATTCAGCAATCAGAGTGGGCACAGTTGTCACTGCTTATGAAGACTGTTCAGGACTGGTGTCATTTACTGGGTTCATAAAACAAATCAATCTCACCGCTAGAGAGGCAATACTATATTTCTTCCACAAGAACTTTGAGGAAGAGATAAGAAGAATGTTTGAGCCAGGGCAGGAGACAGCTGTTCCTCACTCTTATTTCATCCACTTCCGTTCACTAGGCTTGAGTGGGAAATCTCCTTATTCATCAAATGCTGTTGGTCACGTGTTCAATCTCATTCACTTTGTAGGATGCTATATGGGTCAAGTCAGATCCCTAAATGCAACGGTTATTGCTGCATGTGCTCCTCATGAAATGTCTGTTCTAGGGGGCTATCTGGGAGAGGAATTCTTCGGGAAAGGGACATTTGAAAGAAGATTCTTCAGAGATGAGAAAGAACTTCAAGAATACGAGGCGGCTGAACTGACAAAGACTGACGTAGCACTGGCAGATGATGGAACTGTCAACTCTGACGACGAGGACTACTTCTCAGGTGAAACCAGAAGTCCGGAAGCTGTTTATACTCGAATCATAATGAATGGAGGTCGACTGAAGAGATCGCACATACGGAGATATGTCTCAGTCAGTTCCAATCATCAAGCTCGTCCAAACTCATTCGCCGAGTTTCTAAACAAGACATATTCGAGTGACTCA
>AFN24080
ATGGATACCGACAAGATTGTATTCAAAGTCAATAATCATGTGGTCTCTTTGAAGCCTGAGATTATCGTGGATCAATATGAGTACAAGTACCCAGCTATCAAAGATTTGAAGAAGCCCTGTATAACTCTGGGGAAAGCCCCTGACTTAAACAAAGCATACAAGTCAGTCCTATCAGGCATGAATGCCGCCAAACTTGATCCTGATGATGTATGTTCTTACTTGGCAGCATCAATGCAGTTTTTCGAGGGGACATGTCCAGAAGATTGGACCAGCTATGGAATCCTAATCGCACGGAAAGGAGACAAGATTACCCCAGATTCTCTTGTGGAGATAAAGCGCACTGATGTAGAAGGGAATTGGGCCTTGACAGGAGGCATGGAACTGACAAGGGATCCCACTGTCTCTGAGCATGCGTCTTTAGTCGGTCTTCTCTTGAGTTTGTATAGGTTGAGCAAAATATCAGGGCAAAACACCGGTAACTATAAGACAAACATTGCAGACAGGATAGAGCAGATCTTTGAGACAGCCCCTTTTGTTAAGATCGTGGAACACCATACTCTGATGACAACTCACAAAATGTGTGCTAATTGGAGTACTATACCGAACTTCAGATTTCTGGCCGGAACATACGACATGTTTTTCTCTCGGATTGAACATCTGTATTCAGCAATCAGAGTAGGCACAGTTGTCACTGCTTATGAAGACTGCTCAGGGCTGGTATCGTTTACAGGGTTCATAAAACAAATCAATCTCACCGCAAGAGAAGCAATACTATATTTCTTCCACAAGAACTTTGAGGAAGAGATAAGAAGGATGTTCGAGCCAGGGCAGGAGACAGCTGTCCCTCACTCTTACTTCATTCACTTCCGTTCACTAGGCTTGAGTGGGAAGTCTCCTTACTCATCAAATGCCGTCGGTCATGTGTTCAATCTCATTCACTTTGTCGGATGCTATATGGGTCAGGTCAGATCTCTAAATGCAACGGTTATTGCTGCATGTGCTCCTCATGAGATGTCTGTTCTAGGGGGCTATCTGGGAGAGGAATTCTTTGGGAAAGGGACATTTGAAAGAAGGTTCTTCAGAGATGAGAAAGAACTCCAAGAGCACGAGGCGGCTGAACTAACAAAGATTGACGTGGCGCTGGCAGATGATGGAACTGTCAACTCCGACGACGAAGACTACTTTTCCGGTGAAACCAGAAGTCCAGAAGCTGTGTATACTCGAATCATGATGAATGGAGGTCGACTCAAGAGATCGCATATACGGAGATATGTCTCAGTCAGTTCCAATCATCAAGCTCGTCCAAATTCATTCGCCGAGTTTCTGAACAAGACGTATTCGAGTGACTCA
>AFN24270
ATGGATGCCGACAAGATTGTATTCAAAGTCAATAATAAGGTGGTCTCTCTGAAGCCTGAAATTATTGTGGACCAATATGAGTACAAGTACCCGGCTATCAAAGACTTAAAGAAGCCCAGTATAACTTTAGGAAAAGCCCCTGACTTGAACAAAGCATACAAATCAGTTTTATCTGGCATGAATGCAGCCAAGCTCGACCCTGATGATGTATGCTCTTATCTAGCAGCCGCAATGCAGTTCTTTGAGGGAGCATGTCCTGATGACTGGACCAGCTACGGAATCCTGATAGCACGGAGGGGAGACAAGATCACCCCAAATTCTCTTGTGGACATAAGACGCACCGATGTGGAAGGGAATTGGGCTCTAACAGGAGGTATGGAGTTAACAAGAGATCCCACTGTTTCGGAGCATGCATCTTTGGTTGGTCTCCTCTTGAGTCTGTATAGGTTGAGCAAAATATCTGGACAGAACACCGGCAATTACAAGACAAACATCGCAGATAGGATAGAGCAGATTTTCGAGACAGCCCCTTTTGTAAAGATCGTAGAACACCATACTTTGATGACAACCCACAAAATGTGCGCTAACTGGAGTACCATACCGAACTTCAGATTCCTAGCAGGGACCTATGACATGTTTTTCTCCCGGATTGAACATCTATATTCAGCAATTAGAGTAGGCACAGTTGTCACTGCTTATGAGGACTGCTCAGGGTTGGTGTCATTTACAGGGTTTATAAAGCAAATAAATCTCACTGCGAGAGAAGCACTACTATATTTCTTCCACAAGAACTTTGAAGAAGAGATAAGAAGAATGTTTGAGCCGGGGCAAGAGACTGCAGTTCCTCACTCCTATTTCATCCATTTCCGTTCGTTGGGCCTGAGCGGAAAATCTCCGTACTCATCAAATGCAGTTGGTCATGTGTTCAACCTCATTCACTTTGTTGGATGTTATATGGGTCAGGTGAGATCTCTGAATGCAACAGTGATTGCCACATGTGCCCCACATGAGATGTCTGTTCTTGGGGGTTATTTGGGGGAGGAGTTTTTTGGAAAAGGGACTTTTGAGAGAAGATTCTTCAGGGACGAGAAAGAACTTCAGGAATATGAGGCAGCCGAATCAACTAAGACTGAAGTAGCCTTGGCTGATGACGGAACCGTCAATTCTGATGACGAGGACTACTTCTCTAGTGAGACCAGGAGTCCGGAGGCAGTCTACACTCGAATCATGATGAATGGAGGTAGACTGAAAAGATCACACATAAGGAGGTATGTCTCAGTCAGCTCCAATCATCAAGCTCGCCCCAACTCATTCGCCGAGTTTTTAAACAAGACATACTCGAATGATTCA
>AFN24400
ATGGATACCGACAAAATTGTGTTCAAAGTCAATAATCAGGTGGTCTCTTTGAAGCCTGAGATTATCGTGGATCAATATGAGTACAAGTACCCTGCCATCAAAGATTTGAAAAAGCCTTGTATAACTCTAGGAAAAGCCCCCGACTTAAACAAAGCATACAAATCGGTTTTATCCGGCATGAATGCCGCCAAACTTGATCCTGATGATGTATGCTCCTACTTGGCAGCAGCAATGCAGTTCTTTGAGGGGACAAGTCCAGAAGACTGGACCAGCTATGGAATTCTGATTGCACGACAAGGAGACAAGATCACCCCAGACTCTCTAGTGGAGATAAAGCGTACTGATGTAGAGGGGAACTGGGCTCTTACAGGAGGCATGGAACTGACAAGGGACCCCACTGTCTCTGAACATGCATCTTTAGTCGGTCTCCTCCTGAGTCTGTACAGGTTGAGCAAAATATCAGGACAGAACACTGGTAACTATAAGACAAACATTGCGGATAGGATGGAGCAGATTTTTGAGACAGCCCCTTTTGTTAAGATCGTAGAACACCATACCCTGATGACAACTCACAAGATGTGTGCTAATTGGAGTACTATACCGAACTTCAGATTTTTGGCCGGAACCTACGACATGTTTTTCTCACGGATTGAGCATCTGTATTCGGCAATCAGAGTGGGCACAGTTGTCACCGCTTATGAAGACTGCTCAGGACTGGTGTCGTTTACAGGGTTCATAAAGCAGATCAATCTCACTGCAAGAGAAGCAATACTATATTTCTTCCACAAGAACTTTGAGGAGGAGATAAGAAGAATGTTCGAGCCAGGGCAGGAGACAGCTGTTCCTCACTCTTATTTCATTCACTTCCGTTCACTAGGCTTGAGCGGGAAGTCTCCTTATTCATCAAATGCCGTTGGTCATGTGTTCAATCTCATTCACTTCGTCGGATGCTACATGGGTCAAGTCAGATCTCTAAATGCGACGGTTATTGCTACATGTGCCCCTCATGAGATGTCTGTTCTAGGGGGCTATTTGGGAGAGGAATTTTTTGGAAAAGGGATGTTTGAAAGAAGGTTCTTCAGAGATGAGAAGGAGCTTCAAGAATATGAGGCGGCTGAACTGACAAAGACTGATGTGGCACTGGCAGATGACGGGACTGTCAACTCCGATGACGAGGACTATTTCTCCGGTGAAACCAGAAGCCCAGAAGCTGTCTATACTCGAATCATGATGAATGGAGGTCGACTAAAGAGATCGCATATACGAAGATATGTTTCAGTCAGTTCCAATCATCAAGCCCGTCCAAACTCATTCGCAGAGTTTCTAAACAAGACGTATTCGAGTGACTCA
>AFN24405
ATGGATGCCGACAAGATTGTATTCAAAGTCAATAATAAGGTGGTCTCTCTGAAGCCTGAAATTATCGTGGACCAATATGAGTACAAGTACCCGGCTATCAAGGACTTAAAGAAGCCCAGTATAACCTTAGGAAAAGCCCCTGACTTGAACAAAGCATACAAATCAGTTTTATCTGGCATGAATGCAGCCAAGCTCGACCCTGATGATGTATGCTCTTATCTAGCAGCTGCAATGCAGTTCTTTGAGGGAGCATGTCCTGATGACTGGACCAGCTACGGAATCCTAATAGCACGAAGGGGAGACAAGATCACCCCAAATTCTCTTGTGGACATAAGACGCACCGATGTGGAAGGGAATTGGGCTCTAACAGGAGGTATGGAGTTAACGAGAGACCCCACTGTTTCGGAGCATGCATCTTTGGTTGGTCTTCTCTTGAGTCTGTATAGGTTGAGCAAAATATCTGGACAGAACACCGGCAATTACAAGACAAACATCGCAGACAGGATAGAGCAGATTTTCGAAACAGCCCCTTTTGTAAAGATCGTAGAACATCATACTTTGATGACAACCCACAAAATGTGCGCTAACTGGAGTACCATACCGAACTTCAGATTCCTAGCCGGGACCTATGACATGTTTTTCTCCCGGATTGAACATCTATATTCAGCGATTAGAGTGGGCACAGTTGTCACTGCTTATGAGGACTGCTCAGGGTTGGTGTCATTTACAGGGTTTATAAAACAAATAAATCTCACTGCGAGAGAAGCACTACTATATTTCTTCCACAAGAACTTTGAAGAAGAGATAAGAAGAATGTTTGAGCCGGGGCAAGAGACTGCAGTCCCTCACTCCTATTTCATCCATTTCCGTTCGTTGGGCCTAAGCGGGAAATCTCCGTACTCATCAAATGCAGTTGGTCATGTGTTCAACCTCATTCACTTTGTTGGATGTTATATGGGTCAGGTGAGATCTCTGAATGCAACAGTGATTGCCACATGTGCCCCACATGAGATGTCTGTTCTTGGGGGTTATTTGGGGGAGGAGTTTTTTGGAAAAGGGACTTTTGAGAGAAGATTCTTCAGGGACGAGAAAGAACTTCAGGAATATGAGGCAGCTGAATCAACTAAGACTGAAGTAGCCTTGGCTGATGACGGAACCGTCAATTCTGATGACGAGGACTACTTCTCTAGTGAGACCAGGAGTCCGGAGGCAGTCTACACTCGAATCATGATGAATGGAGGTAGACTGAAAAGATCACACATAAGGAGGTATGTCTCAGTCAGCTCCAATCATCAAGCTCGCCCCAACTCATTCGCCGAGTTTTTAAACAAGACATACTCGAGTGATTCG
>ADB96194
ATGGATGCCGACAAGATTGTGTTCAAAGTCGACAATCAGGTGGTCTCCTTGAAGCCAGAGATTATCGTTGATCAATATGAATATAAGTACCCGGCTATCAAAGATCTGAAGAAACCCAGTATCTCCCTAGGGAAGGCTCCCGACTTAAACAAGGCCTATAAGTCAGTTCTGTCTGGTATGAATGCTGCCAAGCTTGATCCTGATGATGTATGTTCCTATTTAGCAGCCGCAATGCAATTCTTTGAGGGAACATGCCCTGAGGACTGGACCAGTTATGGAATATTGATTGCACGAAAGGGAGACAAGATCACCCCTGATTCCCTTGTTGAGATAAAACGTACTGATGTAGAAGGGAATTGGGCCTTGACGGGAGGTATGGAGCTGACGAGAGACCCCACAGTCTCGGAGCATGCATCTTTAGTCGGTTTACTCTTAAGTCTGTATAGGTTGAGCAAAATATCTGGACAAAACACCGGCAACTACAAGACAAACATTGCGGATAGGATAGAGCAGATTTTTGAGACTGCCCCTTTTGTTAAGATCGTGGAGCACCATACTCTGATGACAACTCACAAGATGTGTGCCAACTGGAGTACCATACCGAACTTCAGATTCTTAGCCGGAACCTACGACATGTTCTTCTCCCGGATTGAACATCTCTATTCAGCTATCAGAGTGGGTTCTGTTGTCACTGCTTACGAAGACTGCTCAGGACTGGTATCCTTTACAGGGTTCATAAAGCAAATAAATCTCACTGCAAGAGAAGCAATACTATATTTCTTCCATAGGAACTTTGAGGAAGAGATAAGAAGAATGTTCGAACCGGGGCAGGAGACTGCTGTTCCTCACTCCTATTTCATCCATTTCCGTTCGCTGGGCCTGAGTGGAAAGTCTCCCTATTCATCAAATGCAGTTGGTCACGTGTTCAATCTCATTCACTTTGTTGGATGCTATATGGGTCAGGTCAGGTCTCTTAATGCGACAGTTATTGCCGCATGTGCTCCCCATGAAATGTCTGTTCTTGGAGGCTATTTGGGAGAGGAGTTCTTCGGAAAAGGGACGTTTGAAAGGAGATTCTTCAGAGACGAGAAGGAACTTCAGGAGTATGAGGCGGCTGAATTGACGAAGACTGATTTAGCATTGGCAGATGACGGGACTGTCAATTCTGATGATGGGGACTATTTCTCTGGTGAGACCAGGAGTCCTGAGGCTGTCTATACTCGAATCATGATGAATGGAGGTCGACTAAAGAGATCACATATAAGGAGATATGTTTCAGTCAGTTCCAATCATCAAGCCCGTCCAAACTCGTTTGCTGAGTTTCTAAATAAAACGTATTCTAGTGACTCA
>AFV09269
ATGGATGCCGACAAGATTGTATTCAAAGTCAATAATCAGGTGGTCTCTTTAAAGCCTGAGATTATCGTGGATCAATATGAGTACAAGTACCCTGCTATCAAAGATTCGAAAAAGCCCTGTATAACCCTAGGGAAGGCCCCCGACTTAAACAAAGCATACAAATCGGTTCTGTCAGGCATGAATGCCGCCAAACTAGATCCCGATGATGTATGTTCCTACCTGGCAGCAGCAATGCAGTTCTTTGAGGGGACATGTCCGGAAGACTGGACCAGCTATGGAATCCTGATCGCAAGGAAAGGAGACAAGATCACCCCGGACTCTCTAGTGGAAATAAAGCGTACTGATGTAGAAGGAAACTGGGCTCTGGCAGGAGGCATGGAACTGACAAGGGACCCCACTGTCTCTGAGCATGCATCTTTAGTCGGTCTTCTCTTGAGTCTGTATAGGTTGAGCAAAATATCAGGACAAAACACCGGTAACTATAAAACAAACATTGCAGATAGGATAGAGCAGATTTTCGAGACAGCCCCTTTTATTAAAATCGTGGAGCACCATACCCTAATGACAACTCACAAAATGTGTGCTAATTGGAGTACTATACCGAATTTCAGATTTTTGGCTGGAACCTACGATATGTTTTTCTCCCGGATTGAGCATTTATATTCAGCAATCAGAGTGGGCACAGTTGTTACTGCTTATGAAGACTGTTCAGGGCTGGTATCGTTTACCGGGTTCATAAAACAGATCAATCTCACTGCAAAGGAAGCAATACTATATTTCTTCCATAAGAACTTTGAGGAAGAGATAAGAAGAATGTTCGAGCCAGGGCAGGAGACAGCAGTCCCTCACTCTTATTTCATTCACTTCCGTTCACTAGGCTTGAGTGGGAAGTCACCTTATTCATCGAATGCCGTTGGTCATGTGTTCAATCTCATTCACTTTGTTGGATGTTATATGGGTCAAGTCAGATCCCTAAATGCAACAGTTATTGCCGCATGTGCTCCTCATGAGATGTCTGTTCTAGGGGGCTACCTGGGAGAGGAATTCTTCGGGAAAGGAACATTCGAAAGAAGATTCTTCAGAGATGAGAAAGAGCTTCAAGAATACGAGGCGGCTGAACTGACAAAGACTGACGTGGCATTGGCAGATGATGGAACTGTCAACTCTGACGATGAGGACTACTTCTCCGGTGAAACCAGAAGTCCAGAAGCTGTCTATACCAGAATAATGATGAATGGAGGTCGACTAAAGAGATCGCATATACGGAGATATGTCTCAGTCAGTTCTAATCATCAAGCCCGTCCAAACTCATTCGCTGAGTTTTTAAACAAGACATATTCGAGTGACTCA
>ADD22407
ATGGATGCCGACAAGATTGTATTTAAAGTCAATAATCAGGTGGTCTCCCTGAAACCCGAGATTATTGTGGATCAATATGAATACAAATATCCGGCCATCAAAGACTTGAAGAAACCCAGTATCACCCTAGGGAAAGCTCCTGATTTAAACAAAGCATACAAATCAGTCCTGTCTGGCATGAATGCTGCCAAGCTTGATCCGGATGATGTGTGTTCCTACTTAGCAGCTGCAATGCAATTCTTTGAGGGGACATGCCCTGAAGACTGGAATAGTTACGGGATCTTGATTGCACGAAAAGGAGACAAAATCACCCCTGATTCTCTTGTAGATATAAAACGTACTGATGTGGAAGGGAATTGGGCTTTGACGGGGGGTATGGAGTTAACAAGGGACCCCACTGTGTCTGAGCACGCATCTTTAGTTGGTCTTCTCTTGAGTCTTTATAGGTTGAGCAAAATATCGGGACAAAACACAGGCAACTACAAGACAAACATTGCGGACAGGATAGAGCAGATTTTCGAAACTGCCCCTTTCGTTAAGGTCGTAGAACACCACACTCTGATGACAACTCACAAGATGTGCGCCAACTGGAGCACTATACCGAACTTCAGATTCTTAGCTGGGACCTACGACATGTTTTTCTCCCGGATTGAACATCTGTATTCAGCTATTAGGGTAGGTACAGTCGTCACTGCTTATGAAGACTGCTCAGGGCTAGTATCGTTTACAGGGTTTATAAAGCAGATAAATCTCACCGCAAGGGAGGCAATACTATATTTCTTCCACAAAAACTTTGAGGAAGAGATAAGAAGAATGTTCGAACCAGGGCAGGAGACTGCTGTTCCTCATTCCTATTTCATCCACTTCCGTTCATTAGGTCTAAGTGGAAAGTCACCATATTCATCAAATGCAGTTGGTCACGTGTTCAATCTCATTCACTTTGTTGGATGTTATATGGGTCAAGTCAGATCCCTTAACGCAACGGTTATTGCCACATGTGCCCCCCATGAGATGTCTGTTCTGGGAGGCTACTTGGGAGAGGAGTTTTTTGGGAAGGGGACGTTTGAAAGAAGATTCTTCAGAGATGAGAAAGAACTCCAAGAGTACGAGGCAGCGGAGTCAACCAAGAATGACTTAGCACTGGCAGACGATGGAACCGTCAACTCTGATGATGAAGACTATTTCTCCGGTGAAACCAGGAGTCCAGAAGCTGTCTATACTCGAATCATGATGAATGGAGGTCGACTAAAGAGATCGCACATAAGGAGATACGTTTCCGTCAGCTCTAATCATCAAGCCCGTCCAAACTCATTTGCCGAGTTTCTAAACAAGACATACTCTAGTGACTCA
>ABN11301
ATGGATGCCGACAAGATTGTATTCAAAGTCAATAATCAGGTGGTCTCTTTGAAGCCTGAGATTATCGTGGATCAATATGAGTACAAGTACCCTGCCATCAAAGATTTGAAAAAGCCCTGTATAACCCTAGGAAAGGCTCCCGATTTAAATAAAGCATACAAGTCAGTTTTGTCAGGCATGAGCGCCGCCAAACTTAATCCTGACGATGTATGTTCCTATTTGGCAGCGGCAATGCAGTTTTTTGAGGGGACATGTCCGGAAGACTGGACCAGCTATGGAATTGTGATTGCACGAAAAGGAGATAAGATCACCCCAGGTTCTCTGGTGGAGATAAAACGTACTGATGTAGAAGGGAATTGGGCTCTGACAGGAGGCATGGAACTGACAAGAGACCCCACTGTCCCTGAGCATGCGTCCTTAGTCGGTCTTCTCTTGAGTCTGTATAGGTTGAGCAAAATATCCGGGCAAAACACTGGTAACTATAAGACAAACATTGCAGACAGGATAGAGCAGATTTTTGAGACAGCCCCTTTTGTTAAAATCGTGGAACACCATACTCTAATGACAACTCACAAAATGTGTGCTAATTGGAGTACTATACCAAACTTCAGATTTTTGGCCGGAACCTATGACATGTTTTTCTCCCGGATTGAGCATCTATATTCAGCAATCAGAGTGGGCACAGTTGTCACTGCTTATGAAGACTGTTCAGGACTGGTATCATTTACTGGGTTCATAAAACAAATCAATCTCACCGCTAGAGAGGCAATACTATATTTCTTCCACAAGAACTTTGAGGAAGAGATAAGAAGAATGTTTGAGCCAGGGCAGGAGACAGCTGTTCCTCACTCTTATTTCATCCACTTCCGTTCACTAGGCTTGAGTGGGAAATCTCCTTATTCATCAAATGCTGTTGGTCACGTGTTCAATCTCATTCACTTTGTAGGATGCTATATGGGTCAAGTCAGATCCCTAAATGCAACGGTTATTGCTGCATGTGCTCCTCATGAAATGTCTGTTCTAGGGGGCTATCTGGGAGAGGAATTCTTCGGGAAAGGGACATTTGAAAGAAGATTCTTCAGAGATGAGAAAGAACTTCAAGAATACGAGGCGGCTGAACTGACAAAGACTGACGTAGCACTGGCAGATGATGGAACTGTCAACTCTGACGACGAGGACTACTTTTCAGGTGAAACCAGAAGTCCGGAGGCTGTTTATACTCGAATCATGATGAATGGAGGTCGACTAAAGAGATCTCACATACGGAGATATGTCTCAGTCAGTTCCAATCATCAAGCCCGTCCAAACTCATTCGCCGAGTTTCTAAACAAGACATATTCGAGTGACTCA
>AAZ07886
ATGGATGCCGACAAGATTGTGTTCAAAGTCAATAATCAGGTGGTCTCTTTGAAGCCCGAGATTATCGTGGATCAATATGAGTACAAGTACCCTGCTATCAAAGATTTGAAAAAGCCTTGTATAACCCTAGGGAAAGCCCCCGATTTAAACAAAGCTTACAAATCAGTTTTATCAGGCATGAATGCCGCCAAACTTGATCCTGATGATGTATGCTCCTACTTGGCAGCAGCAATGCAGTTCTTTGAGGGGACATGTCCGGAAGACTGGACCAGCTATGGAATCCTGATTGCACGAAAAGGAGACAAGATCACCCCAGACTCTCTAGTGGAGATAAAGCGTACTGATGTAGAAGGGAATTGGGCTCTGACAGGAGGCATGGAACTGACAAGGGACCCCACTGTCTCCGAACATGCATCTTTAGTCGGTCTTCTCCTGAGTCTGTACAGATTGAGCAAAATATCAGGACAAAACACTGGTAACTATAAGACAAACATTGCGGATAGAATAGAGCAGATTTTCGAGACAGCCCCTTTTGTTAAGATCGTGGAACACCATACCCTGATGACAACTCACAAGATGTGTGCTAATTGGAGTACTATACCGAACTTCAGATTTTTGGCCGGAACCTACGACATGTTTTTCTCACGGATCGAGCATCTGTATTCGGCAATCAGAGTGGGCACAGTTGTCACCGCTTATGAAGACTGCTCAGGACTGGTATCGTTTACAGGGTTCATAAAGCAGATCAATCTCACCGCAAGAGAGGCAATACTATATTTCTTCCACAAGAACTTTGAAGAAGAGATAAGGAGAATGTTTGAGCCAGGGCAAGAGACAGCTGTTCCTCACTCTTATTTCATCTACTTCCGTTCACTAGGCTTGAGTGGGAAGTCTCCTTATTCATCAAATGCCGTCGGTCATGTGTTCAATCTCATTCACTTTGTTGGATGCTATATGGGTCAAGTCAGATCTCTAAATGCAACGGTTATTGCTGCATGTGCCCCTCATGAGATGTCTGTTCTAGGGGGCTATTTGGGAGAGGAGTTCTTCGGAAAAGGGACATTTGAAAGAAGGTTCTTCAGAGACGAGAAAGAACTTCAAGAATATGAGGCGGCTGAACTGACAAAGACCGACGTGGCACTGGCAGATGACGGAACCGTCAACTCCGATGACGAGGACTACTTCTCCGGTGAAACCAGAAGTCCAGAAGCTGTCTATACTCGAATCATGATGAATGGAGGTCGACTGAAGAGATCACATATACGGAGATATGTCTCAGTCAGTTCCAATCATCAAGCCCGTCCAAACTCATTCGCCGAATTTTTAAACAAAACGTATTCGAGTGACTCA
>AFP36383
ATGGATGCCGACAAGATTGTATTCAAAGTCAATAATCAGGTGGTCTCCCTGAAGCCTGAGATTATTGTGGATCAATATGAGTACAAATATCCAGCCATCAAAGACTCGAAGAAACCCAGTATCACTCTAGGGAAAGCTCCTGACTTAAACAAAGCATACAAGTCAGTCCTGTCTGGCATGAATGCTGCCAAGCTTGATCCGGATGATGTGTGCTCCTACTTAGCAGCTGCAATGCAATTCTTCGAGGGGACATGCCCCGAAGACTGGAATAGCTACGGGATCTTGATTGCACGAAAAGGAGACAAAATCACCCCTGACTCTCTTGTAGACATAAAACGTACTGATGTAGAAGGGAATTGGGCTCTGACGGGGGGTATGGAGTTGACGAGAGACCCCACTGTGTCTGAGCATGCATCTTTAGTTGGTCTTCTCTTGAGTCTTTATAGGTTGAGCAAAATATCGGGACAAAACACAGGCAACTACAAGACAAACATTGCGGACAGGATAGAGCAGATTTTTGAGACTGCTCCTTTCGTCAAGATCGTAGAACACCACACTCTGATGACAACTCACAAGATGTGCGCCAACTGGAGTACCATACCGAACTTCAGATTCTTAGCTGGAACCTACGACATGTTTTTCTCCCGGATTGAACATCTGTATTCAGCTATTAGAGTAGGAACAGTTGTCACTGCTTATGAAGACTGCTCAGGGCTAGTATCGTTTACGGGGTTTATAAAGCAAATAAATCTCACCGCAAGGGAGGCAATACTATATTTCTTCCACAAGAACTTTGAGGAAGAGATAAGAAGAATGTTCGAGCCAGGGCAAGAGACTGCTGTTCCTCATTCCTATTTCATCCACTTCCGTTCACTAGGCCTAAGTGGAAAGTCACCATACTCATCAAATGCGGTTGGTCACGTGTTCAATCTCATTCACTTTGTCGGATGCTATATGGGTCAAGTCAGATCCCTTAATGCAACAGTTATTGCCGCATGTGCCCCCCATGAGATGTCTGTTCTGGGGGGCTACTTGGGAGAGGAGTTTTTTGGGAAGGGGACGTTTGAAAGAAGATTCTTCAGAGATGAGAAAGAACTTCAAGAGTATGAGGCAGCTGAGTTGAATAAGACTGACTTAGCACTGGCAGACGACGGAACCGTCAACTCTGATGACGAGGACTATTTCTCCGGTGAAACCAGGAGTCCGGAAGCTGTCTATACTCGAATCATGATGAACGGAGGTCGACTAAAGAGATCGCACATAAGGAGATACGTTTCTGTCAGCTCTAATCATCAAGCCCGTCCAAACTCATTTGCTGAGTTTCTAAACAAGACATATTCTAGTGACTCT
>ABZ81222
ATGGATGCCGACAAGATTGTATTCAAAGTCAATAATCAGGTGGTCTCCTTGAAGCCAGAGATTATCGTGGATCAGTATGAGTACAAATACCCAGCTATCAAGGACTTGAAGAAACCTAGTATAACTCTAGGGAAGGCTCCTGACCTGAATAAAGCATACAAGTCAGTCCTGTCTGGCATGAACGCTGCCAAGCTTGATCCTGATGATGTGTGTTCCTACTTGGCAGCTGCAATGCAATTCTTTGAGGGATCATGCCCTGAAGACTGGACCAGTTATGGAATCTTGATTGCACGAAAAGGAGACAAGATCACTCCTGACTCTCTTGTAGAGATAAAACGTACTGATGTAGAAGGTAATTGGGCACTGACGGGAGGTATGGAAGTGACGAGAGACCCCACCGTTGCTGAACATGCATCTTTAGTTGGTCTTCTCTTGAGTCTATATAGGTTGAGCAAAATATCGGGGCAAAACACTGGCAACTATAAGACAAACATTGCAGACAGGATAGAGCAGATTTTTGAGACTGCCCCCTTTGTAAAGATCGTAGAACACCATACTCTAATGACAACTCACAAGATGTGCGCTAATTGGAGTACCATCCCGAACTTTAGATTCTTAGCTGGAACCTACGACATGTTTTTCTCTCGGATTGAGCATTTGTACTCAGCTATAAGAGTGGGCACAGTTGTCACTGCTTATGAAGACTGCTCAGGGTTGGTATCGTTCACAGGGTTCATAAAGCAAATAAATCTCACCGCGAGAGAGGCAATCCTATATTTCTTCCACAAGAACTTTGAGGAAGAAATAAGAAGAATGTTCGAACCAGGGCAAGAAACTGCAGTCCCTCACTCCTATTTCATCCACTTCCGCTCATTGGGCCTGAGTGGAAAGTCTCCCTATTCATCGAATGCAGTTGGTCATGTGTTCAATCTCATTCACTTTGTCGGATGTTATATGGGTCAGGTCAGGTCTCTTAATGCCACGGTTATTGCCGCTTGTGCCCCCCATGAAATGTCAGTTCTCGGAGGCTATTTGGGAGAGGAGTTTTTTGGAAAGGGGACGTTTGAAAGACGATTCTTTAGGGACGAGAAGGAACTTCAGGAGTATGAGGCAGCTGAGCTGATGAAGACTGACGTAGCACTGGCAGACGACGGAACCGTCAATTCTGATGACGAGGATTACTTCTCCGGTGAGACGAGGAGCCCTGAGGCCGTCTATACTCGAATCATGATGAACGGAGGTCGACTAAAGAGATCACACATAAGGAGATATGTTGCCGTCAGTTCTAACCATCAAGCCCGCCCAAACTCATTTGCCGAGTTTCTAAGCAAGACATATTCAAGTGACTCG
>BAI43362
ATGGATGCCGACAAGATTGTGTTCAAAGTCAATAATCAGGTGGTCTCTTTGAAGCCCGAGATTATCGTAGATCAGTATGAGTACAAATACCCTGCTATCAGGGATTTGAAAAAACCCTGTATAACCTTAGGGAAAGCCCCTGACTTAAACAAAGCATACAAGTCAGTTTTATCAGGCATGAACGCTGCCAAACTTGATCCTGATGATGTATGTTCCTACTTGGCAGCATCAATGCAGTTCTTTGAGGGGACATGTCCTGAAGATTGGACCAGCTATGGAATCCTGATTGCACGAAAAGGAGATAAGATTACCCCAGATTCTCTTGTGGAGATAAAGCGTACTGATGTAGAGGGGAATTGGGCTTTGACAGGAGGCATGGAATTGACAAGGGACCCCACTGTCTCCGAACATGCGTCTTTAGTCGGTCTTCTCTTGAGCTTGTATAGGTTGAGCAAAATATCAGGACAAAACACCGGCAACTATAAGACAAACATTGCAGACAGGATAGAGCAGATCTTTGAGACAGCCCCTTTTGTTAAAATCGTGGAACACCATACTCTAATGACAACTCACAAAATGTGTGCTAATTGGAGCACTATACCGAACTTCAGATTTTTGGCTGGAACCTACGACATGTTTTTCTCCCGGATTGAGCATCTGTATTCAGCAATCAGAGTGGGCACAGTCGTCACTGCTTATGAGGACTGCTCGGGGCTGGTATCGTTTACAGGGTTCATAAAGCAGATTAATCTCACCGCAAGAGAAGCAATACTCTATTTCTTCCACAAAAACTTTGAGGAAGAGATAAGAAGAATGTTCGAGCCAGGGCAGGAGACAGCTGTTCCTCACTCTTATTTCATCCACTTCCGTTCACTTGGCTTAAGTGGAAAGTCTCCTTATTCATCAAATGCTGTTGGTCATGTGTTCAATCTCATCCACTTTGTCGGATGCTACATGGGTCAAGTCAGATCCCTCAATGCAACGGTAATTACTGCCTGCGCTCCTCATGAGATGTCTGTTCTAGGGGGCTACCTGGGAGAGGAATTCTTCGGAAAAGGGACCTTTGAAAGAAGATTCTTTAGGGATGAAAAAGAGCTTCGAGAATATGAAGCGGCCGAGATGACGAAGACTGACGTGGCCTTGGCAGATGATGGAACTGTCAACTCCGATGACGAGGATTACTTCTCCGGTGAAACCAGAAGTCCGGAAGCTGTTTATACTCGAATCATGATGAATGGAGGTCGACTGAAGAGATCGCATATACGGAGATACGTCTCAGTCAGTTCTAATCATCAAGCCCGTCCAGGCTCATTCGCCGAGTTCCTAAACAAGACATATTCAAGTGACTCG
>AFN24170
ATGGATGCTGACAAGATTGTGTTCAAAGTCAATAATAAGGTGGTCTCTCTGAAGCCTGAAATTATCGTGGACCAGTATGAGTACAAGTACCCGGCTATCAAGGACTTAAAGAAGCCCAGTATAACCTTAGGAAAAGCCCCTGACTTGAACAAAGCATACAAATCAGTTTTATCTGGCATGAATGCAGCCAAGCTAGACCCTGATGATGTATGCTCTTATCTAGCAGCCGCAATGCAGTTCTTTGAGGGAGCATGTCCTGATGACTGGACCAGCTACGGAATCCTGATAGCACGGAGGGGAGACAAGATCACCCCAAATTCTCTTGTGGACATAAAACGCACCGATGTGGAAGGGAATTGGGCTCTAACAGGGGGTATGGAGTTAACGAGAGACCCCACTGTTTCGGAGCATGCATCTTTGGTTGGTCTTCTCTTGAGTCTGTATAGGTTGAGCAAAATATCTGGACAGAACACCGGCAATTACAAGACAAACATCGCAGATAGGATAGAGCAGATTTTCGAAACAGCCCCTTTTGTAAAGATCGTAGAACATCATACTTTGATGACAACCCACAAAATGTGCGCTAACTGGAGTACCATACCGAACTTCAGATTCCTAGCCGGGACCTATGACATGTTTTTCTCCCGGATTGAACATCTATATTCAGCGATTAGAGTGGGCACAGTTGTCACTGCTTATGAGGACTGCTCAGGGTTGGTGTCATTTACAGGGTTTATAAAGCAAATAAATCTCACTGCGAGAGAAGCACTACTATATTTCTTCCACAAGAACTTTGAAGAAGAGATAAGAAGAATGTTTGAGCCGGGGCAAGAGACTGCAGTTCCTCACTCCTATTTCATCCATTTCCGTTCGTTGGGCCTGAGCGGGAAATCTCCGTACTCATCAAATGCAGTTGGTCATGTGTTCAACCTCATTCACTTTGTTGGATGTTATATGGGTCAGGTGAGATCTCTGAATGCAACAGTGATTGCCACATGTGCCCCACATGAGATGTCTGTTCTTGGGGGTTATTTGGGGGAGGAGTTTTTTGGAAAAGGGACTTTTGAAAGAAGATTCTTCAGGGACGAGAAAGAACTTCAGGAATATGAGGCAGCTGAATCAACTAAGACTGAAGTAGCCTTGGCTGATGACGGAACCGTCAATTCTGATGATGAGGACTACTTCTCTAGTGAGACCAGGAGTCCGGAGGCAGTCTACACTCGAATCATGATGAATGGAGGTAGACTGAAAAGATCACACATAAGGAGGTATGTCTCAGTCAGCTCCAATCATCAAGCTCGCCCCAACTCATTTGCCGAGTTTTTAAACAAGACATACTCGAGTGATTCT
>AFN24340
ATGGATGCCGACAAGATTGTATTCAAAGTCAATAATAAGGTGGTCTCTCTGAAGCCTGAAATTATCGTGGACCAGTATGAGTACAAGTACCCGGCTATCAAGGACTTAAAGAAGCCCAGTATAACCTTAGGAAAAGCCCCTGACTTGAACAAAGCATACAAATCAGTTTTATCTGGCATGAATGCAGCCAAGCTCGACCCTGATGATGTATGCTCTTATCTAGCAGCCGCAATGCAGTTCTTCGAGGGAGCATGTCCTGATGACTGGACCAGCTACGGAATCCTGATAGCACGGAGGGGAGACAAGATCACCCCAAATTCTCTTGTGGACATAAAACGCACCGATGTGGAAGGGAACTGGGCTCTAACAGGAGGTATGGAGTTAACGAGGGACCCCACTGTTTCGGAGCATGCATCTTTGGTTGGTCTTCTCTTGAGTCTGTATAGGTTGAGCAAAATATCTGGACAGAACACCGGCAATTACAAGACAAACATCGCAGATAGGATAGAGCAGATTTTTGAAACAGCCCCTTTTGTAAAGATCGTAGAACATCATACTTTGATGACAACCCACAAAATGTGCGCTAACTGGAGTACCATACCGAACTTCAGATTCCTAGCCGGGACCTATGACATGTTTTTCTCCCGGATTGAACATCTATATTCAGCGATTAGAGTGGGCACAGTTGTCACTGCTTATGAGGACTGCTCAGGGTTGGTGTCATTTACAGGGTTTATAAAGCAAATAAATCTCACTGCGAGAGAAGCACTACTATATTTCTTCCACAAGAACTTTGAAGAAGAGATAAGAAGAATGTTTGAGCCGGGGCAAGAGACTGCAGTTCCTCACTCCTATTTCATCCATTTCCGTTCGTTGGGCCTGAGCGGGAAATCTCCGTACTCATCAAATGCAGTTGGTCATGTGTTCAACCTTATTCACTTTGTTGGATGTTATATGGGTCAGGTGAGATCTCTGAATGCAACAGTGATTGCCACATGTGCCCCACATGAGATGTCTGTTCTTGGGGGTTATTTGGGGGAGGAGTTTTTTGGAAAAGGGACTTTTGAGAGAAGATTCTTCAGGGACGAGAAAGAACTTCAGGAATATGAGGCAGCTGAATCAACTAAGACTGAAGTAGCCTTGGCTGATGACGGAACCGTCAATTCTGATGACGAGGACTACTTCTCTAGTGAGACCAGGAGTCCGGAGGCAGTCTACACTCGAATCATGATGAATGGAGGTAGACTGAAAAGATCACACATAAGGAGGTATGTCTCAGTCAGCTCCAATCATCAAGCTCGCCCCAACTCATTCGCCGAGTTTTTAAACAAGACATACTCGAGTGATTCG
>ACB38370
ATGGATGCCGACAAGATTGTGTTCAAAGTCAATAATCAGGTGGTCTCCTTGAAGCCAGAGATTATCGTTGATCAATATGAATATAAGTACCCAGCTATCAAAGATCTGAAGAAACCCAGTATCTCCCTAGGGAAGGCTCCCGACTTAAACAAGGCCTATAAGTCAGTTCTGTCTGGTATGAATGCTGCCAAGCTTGATCCTGATGATGTGTGTTCCTATTTAGCAGCCGCAATGCAATTCTTTGAGGGAACATGCCCTGAGGACTGGACCAGTTATGGAATATTGATTGCACGAAAGGGAGACAAGATCACCCCTGATTCCCTTGTTGAGATAAAACGTACTGATGTAGAAGGGAATTGGGCCTTAACGGGAGGTATGGAGCTGACGAGAGACCCCACAGTCTCGGAGCATGCATCTTTAGTCGGTTTACTCTTAAGTCTGTATAGGTTGAGCAAAATATCTGGACAAAACACCGGCAACTACAAGACAAACATTGCGGATAGGATAGAGCAGATTTTTGAGACTGCCCCTTTTGTTAAGATCGTGGAGCACCATACTCTGATGACAACTCACAAGATGTGTGCCAACTGGAGTACCATACCGAACTTCAGATTCTTAGCTGGAACCTACGACATGTTCTTCTCCCGGATTGAACATCTCTATTCAGCTATCAGAGTGGGTACTGTTGTCACTGCTTACGAAGATTGCTCAGGACTGGTATCATTTACAGGGTTCATAAAGCAAATAAATCTCACTGCAAGAGAAGCAATACTATATTTCTTCCATAAGAACTTTGAGGAAGAGATAAGAAGAATGTTCGAACCGGGTCAGGAGACTGCTGTTCCTCATTCCTATTTCATCCATTTCCGTTCGCTGGGCCTGAGTGGAAAGTCTCCCTATTCATCAAATGCAGTTGGTCACGTGTTCAATCTCATTCACTTTGTTGGATGCTATATGGGTCAGGTCAGGTCTCTTAATGCGACAGTTATTGCCGCATGTGCTCCCCATGAAATGTCTGTTCTTGGAGGCTATTTGGGAGAGGAGTTCTTCGGAAAAGGGACGTTTGAAAGGAGATTCTTCAGAGACGAGAAGGAACTTCAGGAGTATGAGGCGGCTGAATTGACGAAGACTGATTTAGCATTGGCAGATGACGGGACTGTCAATTCTGATGATGAGGACTATTTCTCTGGTGAGACCAGGAGTCCTGAGGCTGTCTATACTCGAATCATGATGAATGGAGGTCGACTAAAGAGATCACATATAAGGAGATATGTTTCAGTCAGTTCCAATCATCAAGCCCGTCCAAACTCGTTTGCTGAGTTTCTAAATAAAACGTATTCTAGTGACTCA
>AFN24175
ATGGATGCCGACAAGATTGTATTTAAGGTCAATAACCAGGTGGTTTCTCTAAAGCCTGAAATTATTGTAGATCAGTATGAATACAAGTATCCGGCTATCAAAGACTCAAAGAAACCCAGTATAACCTTAGGAAAAGCCCCTGACTTGAACAAAGCATACAAGTCAATTTTATCCGGCATGAATGCAGCCAAGCTTGACCCTGATGATGTATGCTCTTATCTGGCGGCTGCAATGCAGTTCTTTGAGGGAATATGTCCTGATGACTGGACCAGCTATGGGATTCTGATTGCACGGAAGGGAGACAAGATCACCCCAGATTCTCTTGTAGACATAAAACGTACTCATGTGGAAGGGAATTGGGCTCTAACAGGGGGTATGGAGTTGACGAGGGACCCCACCGTTTCGGAGCATGCATCTTTAGTTGGCCTTCTCTTGAGTCTGTATAGGTTGAGCAAAATATCTGGACAAAACACTGGTAATTACAAGACAAACATCGCAGATAGAATAGAGCAGATTTTCGAGACGGCTCCCTTTGCAAAGATCGTGGAACATCATACTTTGATGACAACCCACAAAATGTGCGCCAACTGGAGTACTATACCGAACTTTAGATTCCTAGCTGGAACCTACGACATGTTTTTCTCCAGGATTGAACATTTGTATTCAGCAATTAGAGTGGGAACAGTTGTTACGGCTTATGAGGACTGCTCAGGGTTGGTGTCATTTACAGGGTTTATAAAGCAAATAAATCTTACTGCGAGAGAAGCAATACTATATTTCTTCCACAAGAACTTTGAGGAAGAGATAAGAAGAATGTTTGAGCCTGGGCAGGAAACCGCAGTTCCTCATTCCTATTTCATCCATTTCCGTTCATTGGGCCTGAGTGGGAAATCTCCGTATTCGTCAAATGCAGTTGGTCACGTGTTCAACCTCATTCACTTTGTTGGATGTTATATGGGTCAAGTGAGATCTTTGAATGCAACGGTTATTGCCACATGTGCCCCCCATGAGATGTCTGTTCTTGGGGGTTATCTGGGGGAGGAGTTTTTTGGAAAAGGGACTTTTGAAAGAAGATTCTTCAGGGACGAGAAAGAACTTCAAGAATATGAAGCAGCTGAATCAACGAAAACTGAGGTAGCCTTGGCAGATGACGGAACAGTCAATTCTGATGATGAGGACTACTTCTCTAGTGAGACTAGGAGTCCTGAAGCAGTTTATACTAGAATCATGATGAATGGAGGCAGACTAAGAAGGTCACACATAAGGAGATATGTCTCAGTTAGTTCCAATCATCAAGCTCGCCCTAATTCCTTCGCTGAGTTTCTAAACAAGACATACTCGAGTGATTCA
>AFN24345
ATGGATACCGACAAGATTGTATTCAAGGTCAATAATCAGGTGGTTTCTCTGAAGCCTGAAATTATCGTTGACCAATATGAGTACAAGTACCCGGCTATCAAAGACCTGAAGAAGCCCAGTATAACCTTGGGAAAGGCTCCTGATTTGAACAAGGCATACAAATCAGTCCTATCTGGCATGAATGCAGCCAAACTTGACCCTGATGATGTATGCTCTTATCTGGCAGCTGCCATGCAGTTCTTTGAGGGATCATGTCCTGATGACTGGACCAGCTATGGAATCCTGATAGCTCGGAGGGGAGATAAGATCACCCCAGATTCTCTTGTGGACATAAAACGTACTAATGTGGAAGGAAATTGGGCCCTAACAGGGGGCATGGAGTTGACAAGGGACCCTACTGTTGCAGAACATGCATCTCTGGTTGGCCTTCTCTTAAGTTTATATAGGTTAAGCAAAATTTCTGGACAGAACACCGGCAATTACAAGACAAACATCGCAGATAGAATAGAGCAGATTTTCGAGACAGCCCCCTTTGTAAAGATCGTAGAACATCACACTCTGATGACAACCCACAAAATGTGCGCTAATTGGAGTACCATACCAAACTTCAGATTCCTGGCTGGAACTTATGACATGTTTTTCTCCAGGATTGAACATCTGTATTCAGCAATTAGAGTGGGCACAGTTGTAACTGCTTATGAAGACTGCTCAGGATTGGTGTCATTTACAGGGTTTATAAAGCAGATAAATCTTACTGCGAGGGAAGCACTATTATATTTCTTCCACAAAAACTTTGAGGAGGAGATAAGGAGAATGTTCGAGCCTGGGCAAGAGACTGCTGTTCCTCATTCCTATTTCATCCATTTTCGTTCGTTGGGCTTGAGTGGGAAATCTCCATACTCATCCAATGCAGTTGGTCACGTGTTCAACCTCATTCACTTTGTTGGATGTTATATGGGTCAGGTGAGATCTTTGAATGCAACAGTGATCGCTACATGTGCCCCACATGAGATGTCCGTTCTTGGGGGCTATCTGGGAGAGGAGTTTTTTGGAAAAGGAACTTTTGAAAGAAGATTCTTCAGGGACGAGAAGGAACTTCAAGAATATGAGGCAGCTGAATTGACAAAAGCTGACACAGCCTTGGCAGATGACGGAACAGTCAATTCCGACGATGAGGACTACTTCTCCAATGAAACTAGGAGTCCAGAAGCAGTTTACACTCGAATCATGATGAATGGAGGTAGACTAAAAAGATCACACATAAGGAGGTATGTCTCAGTCAGCTCTAATCATCAAACTCGTCCCAACTCGTTTGCCGAATTTTTAAACAAGACATATTCGAGTGACTCG
>AFN24260
ATGGATGCCGACAAGATTGTATTCAAAGTCAACAATCAGGTGGTCTCTTTGAAGCCTGAGATTATTGTGGATCAATATGAGTACAAGTATCCTGCTATCAAAGATTTGAAAAAGCCCTGTATAACCCTAGGGAAAGCCCCCGACTTAAACAAAGCATACAAATCAGTTTTATCAGGCATGAATGCCGCCAAACTTGACCCTGATGATGTATGTTCCTATTTGGCAGCAGCAATGCAGTTCTTCGAGGGGACATGTCCAGAAGATTGGACCAGCTATGGAATCCTGATTGCACGAAAAGGAGATAAGATCACCCCAGATTCTCTGGTGGAGATAAAGCGTACTGATGTAGAGGGGAATTGGGCTCTGACAGGAGGCATGGAACTGACAAGGGACCCCACTGTCCCTGAGCATGCGTCTTTAGTCGGTCTTCTATTGAGTCTGTATAGGTTGAGCAAAATATCAGGACAAAACACTGGTAACTATAAGACAAACATTGCAGACAGGATAGAGCAGATTTTCGAGACAGCCCCTTTTGTTAAAATCGTAGAACACCATACTCTGATGACAACTCACAAAATGTGTGCCAATTGGAGTACTATACCAAACTTCAGATTTTTGGCCGGAACCTATGACATGTTTTTCTCCCGGATTGAGCATCTATATTCAGCAATCAGAGTTGGCACAGTTGTCACTGCTTATGAAGACTGTTCGGGGCTGGTATCGTTTACGGGGTTCATAAAGCAAATCAATCTCACCGCAGGAGAAGCGATACTATATTTCTTCCACAAGAACTTTGAGGAAGAGATAAGAAGAATGTTCGAGCCAGGGCAAGAGACAGCTGTTCCTCACTCTTATTTCATTCACTTCCGTTCACTAGGCTTGAGTGGGAAATCTCCTTATTCATCAAATGCTGTTGGTCATGTGTTCAACCTCATTCACTTTGTTGGATGTTATATGGGTCAAGTCAGATCCCTAAATGCAACGGTTATCGCCGCATGCGCTCCTCATGAGATGTCTGTTCTGGGGGGCTATCTGGGGGAGGAATTTTTCGGGAAAGGAACATTTGAAAGAAGATTCTTCAGAGATGAGAAAGAACTTCAAGAATATGAGGCAGCTGAACTAACAAAGACTGACGTGGCACTGGCAGACGATGGAACTGTCAACTCCGACGACGAGGACTACTTCTCCGGTGAAACCAGAAGTCCGGAAGCTGTCTATACTAGAATCATGATGAATGGAGGTCGACTAAAGAGATCGCATATACGGAGATATGTCTCAGTCAGTTCTAATCATCAAGCCCGTCCAAACTCATTCGCCGAGTTTCTAAACAAGACATATTCGAGTGACTCA
>ABN11316
ATGGATGCCGACAAGATTGTATTCAAAGTCAATAATCAGGTGGTCTCTTTGAAGCCTGAGATTATCGTGGATCAATATGAGTACAAGTACCCTGCCATCAAAGATTTGAAAAAGCCCTGTATAACCCTAGGAAAGGCTCCCGATTTAAATAAAGCATACAAGTCAGTTTTGTCAGGCATGAGCGCCGCCAAACTTGATCCTGACGATGTATGTTCCTATTTGGCAGCGGCAATGCAGTTTTTTGAGGGGACATGTCCGGAAGACTGGACCAGCTATGGAATCGTGATTGCACGAAAAGGAGATAAGATCACCCCAGGTTCTCTGGTGGAGATAAAACGTACTGATGTAGAAGGGAATTGGGCTCTGACAGGAGGCATGGAACTGACAAGAGACCCCACTGTCCCTGAGCATGCGTCCTTAGTCGGTCTTCTCTTGAGTCTGTATAGGTTGAGCAAAATATCCGGGCAAAACACTGGTAACTATAAGACAAACATTGCAGACAGGATAGAGCAGATTTTTGAGACAGCCCCTTTTGTTAGAATCGTGGAACACCATACTCTAATGACAACTCACAAAATGTGTGCTAATTGGAGTACTATACCAAACTTCAGATTTTTGGCCGGAACCTATGACATGTTTTTCTCCCGGATTGAGCATCTATATTCAGCAATCAGAGTGGGCACAGTTGTCACTGCTTATGAAGACTGTTCAGGACTGGTATCATTTACTGGGTTCATAAAACAAATCAATCTCACCGCTAGAGAGGCAATACTATATTTCTTCCACAAGAACTTTGAGGAAGAGATAAGAAGAATGTTTGAGCCAGGGCAGGAGACAGCTGTTCCTCACTCTTATTTCATCCACTTCCGTTCACTAGGCTTGAGTGGGAAATCTCCTTATTCATCAAATGCTGTTGGTCACGTGTTCAATCTCATTCACTTTGTAGGATGCTATATGGGTCAAGTCAGATCCCTAAATGCAACGGTTATTGCTGCATGTGCTCCTCATGAAATGTCTGTTCTAGGGGGCTATCTGGGAGAGGAATTCTTCGGGAAAGGGACATTTGAAAGAAGATTCTTCAGAGATGAGAAAGAACTTCAAGAATACGAGACGGCTGAACTGACAAAGACTGACGTAGCACTGGCAGATGATGGAACTGTCAACTCTGACGACGAGGACTACTTCTCAGGTGAAACCAGAAGTCCGGAGGCTGTTTATACTCGAATCATGATGAATGGAGGTCGACTAAAGAGATCTCACATACGGAGATATGTCTCAGTCAGTTCCAATCATCAAGCCCGTCCAAACTCATTCGCCGAGTTTCTAAACAAGACATATTCGAGTGACTCA
>AFN24265
ATGGATGCCGACAAGATTGTATTCAAAGTCAATAATAAGGTGGTCTCTCTGAAGCCTGAAATTATCGTGGACCAGTATGAGTACAAGTACCCGGCTATCAAGGACTTAAAGAAGCCCAGTATAACCTTAGGAAAAACCCCTGACTTGAACAAAGCATACAAATCAGTTTTATCTGGCATGAATGCAGCCAAACTCGACCCTGATGATGTATGCTCTTATCTAGCAGCCGCAATGCAGTTCTTTGAGGGAGCATGTCCTGATGACTGGACCAGCTACGGAATCCTGATAGCACGGAGGGGAGACAAGATCACCCCAAATTCTCTTGTGGACATAAAACGCACCGACGTGGAAGGGAATTGGGCTCTAACAGGAGGTATGGAGTTAACGAGAGACCCCACTGTTTCGGAGCATGCATCTTTGGTTGGTCTTCTCTTGAGTCTGTATAGGTTGAGCAAAATATCTGGACAGAACACCGGCAATTACAAGACAAACATCGCAGATAGGATAGAGCAGATTTTCGAAACAGCCCCTTTTGTAAAGATCGTAGAACATCATACTTTGATGACAACCCACAAAATGTGCGCTAACTGGAGTACCATACCGAACTTCAGATTCCTAGCCGGGACCTATGACATGTTTTTCTCCCGGATTGAACATCTATATTCAGCGATTAGAGTGGGCACAGTTGTCACTGCTTATGAGGACTGCTCAGGGTTGGTGTCATTTACAGGGTTTATAAAGCAAATAAATCTCACTGCGAGAGAAGCACTACTATATTTCTTCCACAAGAACTTTGAAGAAGAGATAAGAAGAATGTTTGAGCCGGGGCAAGAGACTGCAGTTCCTCACTCCTATTTCATCCATTTCCGTTCGTTGGGCCTGAGCGGGAAATCTCCGTACTCATCAAATGCAGTTGGTCATGTGTTCAACCTCATTCACTTTGTTGGATGTTATATGGGTCAGGTGAGATCTCTGAATGCAACAGTGATTGCCACATGTGCCCCACATGAGATGTCTGTTCTGGGGGGTTATTTGGGGGAGGAGTTTTTTGGAAAAGGGACTTTTGAGAGAAGGTTCTTCAGGGACGAGAAAGAACTTCAGGAATATGAGGCAGCTGAATCAACTAAGACTGAAGTAGCCTTGGCTGATGACGGAACCGTCAATTCTGATGACGAGGACTACTTCTCTAGTGAGACCAGGAGTCCGGAGGCAGTCTACACTCGAATCATGATGAATGGAGGTAGACTGAAAAGATCACACATAAGGAGGTATGTCTCAGTCAGCTCCAATCATCAAGCTCGCCCCAACTCATTCGCCGAGTTTTTAAACAAGACATACTCGAGTGATTCG
>AFN24075
ATGGATGCCGACAAGATTGTATTCAAAGTCAATAATAAGGTGGTCTCTCTGAAGCCTGAAATTATCGTGGACCAGTATGAGTACAAGTACCCGGCTATCAAGGACTTAAAGAAGCCCAGTATAACCTTAGGAAAAGCCCCTGACTTGAACAAAGCATACAAATCAGTTTTATCTGGCATGAATGCAGCCAAGCTCGACCCTGATGATGTATGCTCTTATCTAGCAGCCGCAATGCAGTTCTTCGAGGGAGCATGTCCTGATGACTGGACCAGCTACGGAATCCTGATAGCACGGAGGGGAGACAAGATCACCCCAAATTCTCTTGTGGACATAAAACGCACCGATGTGGAAGGGAATTGGGCTCTAACAGGAGGTATGGAGTTAACGAGGGACCCCACTGTTTCGGAGCATGCATCTTTGGTTGGTCTTCTCTTGAGTCTGTATAGGTTGAGCAAAATATCTGGACAGAACACCGGCAATTACAAGACAAACATCGCAGATAGGATAGAGCAGATTTTTGAAACAGCCCCTTTTGTAAAGATCGTAGAACATCATACTTTGATGACAACCCACAAAATGTGCGCTAACTGGAGTACCATACCGAACTTCAGATTCCTAGCCGGGACCTATGACATGTTTTTCTCCCGGATTGAACATCTATATTCAGCGATTAGAGTGGGCACAGTTGTCACTGCTTATGAGGACTGCTCAGGGTTGGTGTCATTTACAGGGTTTATAAAGCAAATAAATCTCACTGCGAGAGAAGCACTACTATATTTCTTCCACAAGAACTTTGAAGAAGAGATAAGAAGAATGTTTGAGCCGGGGCAAGAGACTGCAGTTCCTCACTCCTATTTCATCCATTTCCGTTCGTTGGGCCTGAGCGGGAAATCTCCGTACTCATCAAATGCAGTTGGTCATGTGTTCAACCTCATTCACTTTGTTGGATGTTATATGGGTCAGGTGAGATCTCTGAATGCAACAGTGATTGCCACATGTGCCCCACATGAGATGTCTGTTCTTGGGGGTTATTTGGGGGAGGAGTTTTTTGGAAAAGGGACTTTTGAGAGAAGATTCTTCAGGGACGAGAAGGAACTTCAGGAATATGAGGCAGCTGAATCAACTAAGACTGAAGTAGCCTTGGCTGATGACGGAACCGTCAATTCTGATGACGAGGACTACTTCTCTAGTGAGACCAGGAGTCCGGAGGCAGTCTACACTCGAATCATGATGAATGGAGGTAGACTGAAAAGATCACACATAAGGAGGTATGTCTCAGTCAGCTCCAATCATCAAGCTCGCCCCAACTCATTCGCCGAGTTTTTAAACAAGACATACTCGAGTGATTCG
>ABN11321
ATGGATGCCGACAAGATTGTATTCAAAGTCAATAATCAGGTGGTCTCTTTGAAGCCTGAGATTATCGTGGATCAATATGAGTACAAGTACCCTGCCATCAAAGATTTGAAAAAGCCCTGTATAACCCTAGGAAAGGCTCCCGATTTAAATAAAGCATACAAGTCAGTTTTGTCAGGCATGAGCGCCGCCAAACTTGATCCTGACGATGTATGTTCCTATTTGGCAGCGGCAATGCAGTTTTTTGAGGGGACATGTCCGGAAGACTGGACCAGCTATGGAATCGTGATTGCACGAAAAGGAGATAAGATCACCCCAGGTTCTCTGGTGGAGATAAAACGTACTGATGTAGAAGGGAATTGGGCTCTGACAGGAGGCATGGAACTGACAAGAGACCCCACTGTCCCTGAGCATGCGTCCTTAGTCGGTCTTCTCTTGAGTCTGTATAGGTTGAGCAAAATATCCGGGCAAAACACTGGTAACTATAAGACAAACATTGCAGACAGGATAGAGCAGATTTTTGAGACAGCCCCTTTTGTTAGAATCGTGGAACACCATACTCTAATGACAACTCACAAAATGTGTGCTAATTGGAGTACTATACCAAACTTCAGATTTTTGGCCGGAACCTATGACATGTTTTTCTCCCGGATTGAGCATCTATATTCAGCAATCAGAGTGGGCACAGTTGTCACTGCTTATGAAGACTGTTCAGGACTGGTATCATTTACTGGGTTCATAAAACAAATCAATCTCACCGCTAGAGAGGCAATACTATATTTCTTCCACAAGAACTTTGAGGAAGAGATAAGAAGAATGTTTGAGCCAGGGCAGGAGACAGCTGTTCCTCACTCTTATTTCATCCACTTCCGTTCACTAGGCTTGAGTGGGAAATCTCCTTATTCATCAAATGCTGTTGGTCACGTGTTCAATCTCATTCACTTTGTAGGATGCTATATGGGTCAAGTCAGATCCCTAAATGCAACGGTTATTGCTGCATGTGCTCCTCATGAAATGTCTGTTCTAGGGGGCTATCTGGGAGAGGAATTCTTCGGGAAAGGGACATTTGAAAGAAGATTCTTCAGAGATGAGAAAGAACTTCAAGAATACGAGACGGCTGAACTGACAAAGACTGACGTAGCACTGGCAGATGATGGAACTGTCAACTCTGACGACGAGGACTACTTCTCAGGTGAAACCAGAAGTCCGGAGGCTGTTTATACTCGAATCATGATGAATGGAGGTCGACTAAAGAGATCTCACATACGGAGATATGTCTCAGTCAGTTCCAATCATCAAGCCCGTCCAAACTCATTCGCCGAGTTTCTAAACAAGACATATTCGAGTGACTCA
>AFN24475
ATGGATGCCGACAAGATTGTATTCAAAGTCAATAATAAGGTGGTCTCTCTGAAGCCTGAAATTATCGTGGACCAATATGAGTACAAGTACCCGGCTATCAAGGACTTAAAGAAGCCCAGTATAACCTTAGGAAAAGCCCCTGACTTGAACAAAGCATACAAATCAGTTTTATCTGGCATGAATGCAGCCAAGCTCGACCCTGATGATGTATGCTCTTATCTAGCAGCTGCAATGCAGTTCTTTGAGGGAGCATGTCCTGATGACTGGACCAGCTACGGAATCCTAATAGCACGAAGGGGAGACAAGATCACCCCAAATTCTCTTGTGGACATAAGACGCACCGATGTGGAAGGGAATTGGGCTCTAACAGGAGGTATGGAGTTAACGAGAGACCCCACTGTTTCGGAGCATGCATCTTTGGTTGGTCTTCTCTTGAGTCTGTATAGGTTGAGCAAAATATCTGGACAGAACACCGGCAATTACAAGACAAACATCGCAGACAGGATAGAGCAGATTTTCGAAACAGCCCCTTTTGTAAAGATCGTAGAACATCATACTTTGATGACAACCCACAAAATGTGCGCTAACTGGAGTACCATACCGAACTTCAGATTCCTAGCCGGGACCTATGACATGTTTTTCTCCCGGATTGAACATCTATATTCAGCGATTAGAGTGGGCACAGTTGTCACTGCTTATGAGGACTGCTCAGGGTTGGTGTCATTTACAGGGTTTATAAAACAAATAAATCTCACTGCGAGAGAAGCACTACTATATTTCTTCCACAAGAACTTTGAAGAAGAGATAAGAAGAATGTTTGAGCCGGGGCAAGAGACTGCAGTCCCTCACTCCTATTTCATCCATTTCCGTTCGTTGGGCCTAAGCGGGAAATCTCCGTACTCATCAAATGCAGTTGGTCATGTGTTCAACCTCATTCACTTTGTTGGATGTTATATGGGTCAGGTGAGATCTCTGAATGCAACAGTGATTGCCACATGTGCCCCACATGAGATGTCTGTTCTTGGGGGTTATTTGGGGGAGGAGTTTTTTGGAAAAGGGACTTTTGAGAGAAGATTCTTCAGGGACGAGAAAGAACTTCAGGAATATGAGGCAGCTGAATCAACTAAGACTGAAGTAGCCTTGGCTGATGACGGAACCGTCAATTCTGATGACGAGGACTACTTCTCTAGTGAGACCAGGAGTCCGGAGGCAGTCTACACTCGAATCATGATGAATGGAGGTAGACTGAAAAGATCACACATAAGGAGGTATGTCTCAGTCAGCTCCAATCATCAAGCTCGCCCCAACTCATTCGCCGAGTTTTTAAACAAGACATACTCGAGTGATTCG
>AGD93129
ATGGATGCCGACAAGATTGTGTTCAAAGTCAATAATCAGGTGGTCTCCTTGAAGCCAGAGATTATCGTTGATCAATATGAATATAAGTACCCAGCTATCAAAGATCTGAAGAAACCCAGTATCTCCCTAGGGAAGGCTCCCGACTTAAACAAGGCCTATAAGTCAGTTCTGTCTGGTATGAATGCTGCCAAGCTTGATCCTGATGATGTGTGTTCCTATTTAGCAGCCGCAATGCAATTCTTTGAGGGAACATGCCCTGAGGACTGGACCAGTTATGGAATATTGATTGCACGAAAGGGAGACAAGATCACCCCTGATTCCCTTGTTGAGATAAAACGTACTGATGTAGAAGGGAATTGGGCCTTGACGGGAGGTATGGAGCTGACGAGAGACCCCACAGTCTCGGAGCATGCATCTTTAGTCGGTTTACTCTTAAGTCTGTATAGGTTGAGCAAAATATCTGGACAAAACACCGGCAACTACAAGACAAACATTGCGGATAGGATAGAGCAGATTTTTGAGACTGCCCCTTTTGTTAAGATCGTGGAGCACCATACTCTGATGACAACTCACAAGATGTGTGCCAACTGGAGTACCATACCGAACTTCAGATTCTTAGCTGGAACCTACGACATGTTCTTCTCCCGGATTGAACATCTCTATTCAGCTATCAGAGTGGGTACTGTTGTCACTGCTTACGAAGATTGCTCAGGACTGGTATCATTTACAGGGTTCATAAAGCAAATAAATCTCACTGCAAGAGAAGCAATACTATATTTCTTCCATAAGAACTTTGAGGAAGAGATAAGAAGAATGTTCGAACCGGGTCAGGAGACTGCTGTTCCTCATTCCTATTTCATCCATTTCCGTTCGCTGGGCCTGAGTGGAAAGTCTCCCTATTCATCAAATGCAGTTGGTCACGTGTTCAATCTCATTCACTTTGTTGGATGCTATATGGGTCAGGTCAGGTCTCTTAATGCGACAGTTATTGCCGCATGTGCTCCCCATGAAATGTCTGTTCTTGGAGGCTATTTGGGAGAGGAGTTCTTCGGAAAAGGGACGTTTGAAAGGAGATTCTTCAGAGACGAGAAGGAACTTCAGGAGTATGAGGCGGCTGAATTGACGAAGACTGATTTAGCATTGGCAGATGACGGGACTGTCAATTCTGATGATGAGGACTATTTCTCTGGTGAGACCAGGAGTCCTGAGGCTGTCTATACTCGAATCATGATGAATGGAGGTCGACTAAAGAGATCACATATAAGGAGATATGTTTCAGTCAGTTCCAATCATCAAGCCCGTCCAAACTCGTTTGCTGAGTTTCTAAATAAAACGTATTCTAGCGACTCA
>AFN24470
ATGGATGCCGACAAGATTGTATTCAAAGTCAATAATAAGGTGGTCTCTCTGAAGCCTGAAATTATCGTGGACCAATATGAGTACAAGTACCCGGCTATCAAGGACTTAAAGAAGCCCAGTATAACCTTAGGAAAAGCCCCTGACTTGAACAAAGCATACAAATCAGTTTTATCTGGCATGAATGCAGCCAAGCTCGACCCTGATGATGTATGCTCTTATCTAGCAGCTGCAATGCAGTTCTTTGAGGGAGCATGTCCTGATGACTGGACCAGCTACGGAATCCTAATAGCACGAAGGGGAGACAAGATCACCCCAAATTCTCTTGTGGACATAAGACGCACCGATGTGGAAGGGAATTGGGCTCTAACAGGAGGTATGGAGTTAACGAGAGACCCCACTGTTTCGGAGCATGCATCTTTGGTTGGTCTTCTCTTGAGTCTGTATAGGTTGAGCAAAATATCTGGACAGAACACCGGCAATTACAAGACAAACATCGCAGACAGGATAGAGCAGATTTTCGAAACAGCCCCTTTTGTAAAGATCGTAGAACATCATACTTTGATGACAACCCACAAAATGTGCGCTAACTGGAGTACCATACCGAACTTCAGATTCCTAGCCGGGACCTATGACATGTTTTTCTCCCGGATTGAACATCTATATTCAGCGATTAGAGTGGGCACAGTTGTCACTGCTTATGAGGACTGCTCAGGGTTGGTGTCATTTACAGGGTTTATAAAACAAATAAATCTCACTGCGAGAGAAGCACTACTATATTTCTTCCACAAGAACTTTGAAGAAGAGATAAGAAGAATGTTTGAGCCGGGGCAAGAGACTGCAGTCCCTCACTCCTATTTCATCCATTTCCGTTCGTTGGGCCTAAGCGGGAAATCTCCGTACTCATCAAATGCAGTTGGTCATGTGTTCAACCTCATTCACTTTGTTGGATGTTATATGGGTCAGGTGAGATCTCTGAATGCAACAGTGATTGCCACATGTGCCCCACATGAGATGTCTGTTCTTGGGGGTTATTTGGGGGAGGAGTTTTTTGGAAAAGGGACTTTTGAGAGAAGATTCTTCAGGGACGAGAAAGAACTTCAGGAATATGAGGCAGCTGAATCAACTAAGACTGAAGTAGCCTTGGCTGATGACGGAACCGTCAATTCTGATGACGAGGACTACTTCTCTAGTGAGACCAGGAGTCCGGAGGCAGTCTACACTCGAATCATGATGAATGGAGGTAGACTGAAAAGATCACACATAAGGAGGTATGTCTCAGTCAGCTCCAATCATCAAGCTCGCCCCAACTCATTCGCCGAGTTTTTAAACAAGACATACTCGAGTGATTCG
>ADB96189
ATGGATGCCGACAAGATTGTATTCAAAGTCAATAATCAGGTGGTCTCCTTGAAGCCCGAGATCATTGTCGATCAATATGAATACAAATACCCAGCCATCAAAGATTTGAAGAAGCCCAGCATTACCTTGGGGAAGGCTCCAGACTTAAACAAGGCTTACAAGTCGGTCCTTTCTGGCATGAATGCTGCTAAGCTTGATCCTGATGATGTGTGTTCTTACTTAGCAGCCGCAATGCAATTTTTTGAGGGAACATGCCCTGAGGACTGGACCAGTTATGGAATCCTGATTGCACGAAAAGGAGACAAGATCACCCCTGATTCCCTTGTAGATATAAAACGTACTGACGTAGAAGGGAATTGGGCACTAACAGGAGGCATGGAGTTGACGAGAGACCCCACTGTTGCTGAGCATGCATCTTTAGTCGGTCTTCTCTTAAGTCTGTATAGGTTGAGCAAGATATCGGGACAAAACACCGGCAATTACAAGACAAACATCGCGGATAGGATAGAGCAGATCTTTGAGACTGCCCCCTTTATTAAGATCGTGGAACATCACACTCTGATGACAACTCATAAGATGTGTGCCAACTGGAGCACCATACCAAACTTCAGATTTTTAGCTGGGACCTATGATATGTTCTTCTCCCGGATCGAGCATCTGTATTCAGCTATTAGAGTAGGTACAGTTGTCACTGCTTATGAAGACTGCTCAGGACTAGTATCGTTTACGGGGTTCATAAAGCAGATAAATCTCACCGCAAGGGAGGCAATACTATATTTCTTCCACAAGAACTTTGAGGAAGAGATAAGAAGAATGTTCGAACCGGGGCAGGAGACTGCTGTTCCTCATTCCTATTTCATTCACTTTCGCTCGTTAGGCCTGAGTGGAAAGTCTCCTTATTCATCTAATGCAGTGGGTCACGTGTTCAATCTCATTCACTTTGTTGGATGCTATATGGGTCAAGTCAGGTCTCTTAATGCAACGGTTATTGCCACATGTGCTCCTCATGAAATGTCTGTTCTTGGAGGCTATTTGGGAGAAGAGTTTTTTGGGAAGGGGACGTTTGAAAGAAGATTCTTCAGAGACGAGAAAGAACTTCAAGAGTATGAGGCGGCTGAATTGACGAAGACTGATGTGGCATTGGCTGATGATGGGACCGTCAATTCTGATGACGAGGACTATTTCTCCGGTGAGACCAGGAGCCCTGAGGCTGTCTATACTCGAATCATGATGAACGGAGGTCGATTAAAGAGATCACACATAAGGAGATATGTTTCGGTCAGTTCCAACCACCAAGCCCGTCCAAATTCGTTCGCCGAGTTTCTAAATAAGACGTATTCTAGTGACTCG
>ADB96184
ATGGATGCCGACAAGATTGTATTCAAAGTCAATAATCAGGTGGTCTCCTTGAAGCCCGAGATCATTGTCGATCAATATGAATACAAATACCCAGCCATCAAAGATTTGAAGAAGCCCAGCATTACCTTGGGGAAGGCTCCAGACTTAAACAAGGCTTACAAGTCGGTTCTTTCTGGCATGAATGCTGCTAAGCTTGATCCTGATGATGTGTGTTCTTACTTAGCAGCCGCAATGCAATTTTTTGAGGGAACATGCCCTGAGGACTGGACCAGTTATGGAATCCTGATTGCACGAAAAGGAGACAAGATCACCCCTGATTCCCTTGTAGATATAAAACGTACTGACGTAGAAGGGAATTGGGCACTAACAGGAGGCATGGAGTTGACGAGAGACCCCACTGTTGCTGAGCATGCATCTTTAGTCGGTCTTCTCTTAAGTCTGTATAGGTTGAGCAAGATATCGGGACAAAACACCGGCAATTACAAGACAAACATCGCGGATAGGATAGAGCAGATCTTTGAGACTGCCCCCTTTATTAAGATCGTGGAACATCACACTCTGATGACAACTCATAAGATGTGTGCCAACTGGAGTACCATACCAAACTTCAGATTTTTAGCTGGGACCTATGATATGTTCTTCTCCCGGATTGAGCATCTGTATTCAGCTATTAGAGTAGGTACAGTTGTCACTGCTTATGAAGACTGCTCAGGGCTAGTATCGTTTACGGGGTTCATAAAGCAGATAAATCTCACCGCAAGGGAGGCAATACTATATTTCTTCCACAAGAACTTCGAGGAAGAGATAAGAAGAATGTTCGAACCGGGGCAGGAGACTGCTGTTCCTCATTCCTATTTCATTCACTTTCGCTCGTTAGGCCTGAGTGGAAAGTCTCCTTATTCATCTAATGCAGTGGGTCACGTGTTCAATCTCATTCACTTTGTTGGATGCTATATGGGTCAAGTCAGGTCTCTTAATGCAACGGTTATTGCCACATGTGCTCCTCATGAAATGTCTGTTCTTGGAGGCTATTTGGGAGAAGAGTTTTTTGGGAAGGGGACGTTTGAAAGAAGATTCTTCAGAGACGAGAAAGAACTTCAAGAGTATGAGGCGGCTGAATTGACGAAGACTGATGTGGCATTGGCTGATGATGGGACCGTCAATTCTGATGACGAGGACTATTTCTCCGGTGAGACCAGGAGCCCTGAGGCTGTCTATACTCGAATCATGATGAACGGAGGTCGATTAAAGAGATCACACATAAGGAGATATGTTTCGGTCAGTTCCAACCATCAAGCCCGTCCAAATTCGTTCGCCGAGTTTCTAAATAAGACGTATTCTAGTGACTCG
>ABU52974
ATGGATGCCGACAAGATTGTATTCAGAGTCAATAATCAGGTGGTCTCCTTGAAGCCCGAGATTATTGTGGATCAATATGAATACAAATATCCGGCCATCAAAGACTTGAAGAAACCCAGTATCACCCTAGGGAAAGCTCCCGACTTAAACAAGGCATACAAGTCAGTCCTGTCAGGCATGAATGCTGCCAAGCTGGATCCGGATGATGTATGTTCTTACTTAGCAGCTGCAATGCAATTCTTTGAGGGGACATGCCCTGAAGACTGGAATAGCTACGGGATCTTGATTGCACGAAAAGGAGACAAAATCACCCCTGATTCTCTTGTAGATATAAAGCGTACTGACGTAGAAGGGAACTGGGCTCTGACGGGAGGTATGGAGTTGACGAGGGACCCCACTGTGTCTGAGCATGCGTCTTTAGTTGGTCTTCTCTTGAGTCTTTATAGGTTGAGCAAAATATCGGGACAAAGCACAGGCAACTACAAGACAAACATTGCGGACAGGATAGAGCAGATTTTCGAGACTGCCCCTTTCGTCAAGATCGTAGAACACCATACTCTGATGACAACTCACAAGATGTGTGCTAACTGGAGTACCATACCGAACTTCAGGTTCTTAGCCGGAACCTACGATATGTTTTTCTCCCGGATTGAACATCTGTATTCAGCTATTAGAGTGGGTACAGTCGTCACTGCTTATGAAGACTGCTCAGGGCTAGTATCGTTTACAGGGTTCATAAAGCAGATAAATCTCACTGCAAAGGAGGCAATACTATATTTCTTCCATAAAAACTTTGAGGAAGAAATAAGAAGAATGTTTGAACCAGGGCAAGAGACTGCTGTTCCTCACTCTTATTTCATCCACTTCCGTTCATTAGGCCTGAGTGGAAAGTCTCCATATTCATCAAATGCAGTTGGTCACGTGTTCAATCTCATTCACTTTGTTGGATGCTATATGGGTCAAGTCAGATCTCTTAATGCAACGGTTATTGCCGCATGTGCACCCCATGAGATGTCTGTTCTGGGAGGCTACTTGGGAGAGGAGTTTTTTGGAAAGGGGACGTTTGAAAGAAGATTCTTCAGAGATGAGAAAGAACTTCAAGAATATGAGGCGGCTGAGTTAACCAAGACTGACTTAGCACTGGCAGACGATGGAACCGTCAACTCTGATGATGAAGACTATTTCTCCGGTGAAACCAGGAGTCCGGAAGCTGTCTATACTCGAATCATGATGAACGGAGGTCGACTAAAGAGATCGCACATAAGGAGATATGTATCTGTCAGCTCCAATCATCAAGCCCGTCCAAACTCATTTGCCGAGTTTCTAAACAAGACGTACTCTAGTGACTCG
>ACR39379
ATGGATGCCGACAAGATTGTATTCAGAGTCAATAATCAGGTGGTCTCCTTGAAGCCCGAGATTATTGTGGATCAATATGAATACAAATATCCGGCCATCAAAGACTTGAAGAAACCCAGTATCACCCTAGGGAAAGCTCCCGACTTAAACAAGGCATACAAGTCAGTCCTGTCAGGCATGAATGCTGCCAAGCTGGATCCGGATGATGTATGTTCTTACTTAGCAGCTGCAATGCAATTCTTTGAGGGGACATGCCCTGAAGACTGGAATAGCTACGGGATCTTGATTGCACGAAAAGGAGACAAAATCACCCCTGATTCTCTTGTAGATATAAAGCGTACTGACGTAGAAGGGAACTGGGCTCTGACGGGAGGTATGGAGTTGACGAGGGACCCCACTGTGTCTGAGCATGCGTCTTTAGTTGGTCTTCTCTTGAGTCTTTATAGGTTGAGCAAAATATCGGGACAAAACACAGGCAACTACAAGACAAACATTGCGGACAGGATAGAGCAGATTTTCGAGACTGCCCCTTTCGTCAAGATCGTAGAACACCATACTCTGATGACAACTCACAAGATGTGTGCTAACTGGAGTACCATACCGAACTTCAGGTTCTTAGCCGGAACCTACGATATGTTTTTCTCCCGGATTGAACATCTGTATTCAGCTATTAGAGTGGGTACAGTCGTCACTGCTTATGAAGACTGCTCAGGGCTAGTATCGTTTACAGGGTTCATAAAGCAGATAAATCTCACTGCAAAGGAGGCAATACTATATTTCTTCCATAAAAACTTTGAGGAAGAGATAAGAAGAATGTTTGAACCAGGGCAAGAGACTGCTGTTCCTCACTCTTATTTCATCCACTTCCGTTCATTAGGCCTGAGTGGAAAGTCTCCATATTCATCAAATGCAGTTGGTCACGTGTTCAATCTCATTCACTTTGTTGGATGCTATATGGGTCAAGTCAGATCTCTTAATGCAACGGTTATTGCCGCATGTGCACCCCATGAGATGTCTGTTCTGGGAGGCTACTTGGGAGAGGAGTTTTTTGGAAAGGGGACGTTTGAAAGAAGATTCTTCAGAGATGAGAAAGAACTTCAAGAATATGAGGCGGCTGAGTTAACCAAGACTGACTTAGCACTGGCAGACGATGGAACCGTCAACTCTGATGATGAAGACTATTTCTCCGGTGAAACCAGGAGTCCGGAAGCTGTCTATACTCGAATCATGATGAACGGAGGTCGACTAAAGAGATCGCACATAAGGAGATATGTATCTGTCAGCTCCAATCATCAAGCCCGTCCAAACTCATTTGCCGAGTTTCTAAACAAGACGTACTCTAGTGACTCG
>BAC53865
ATGGATGCCGACAAGATTGTGTTCAAAGTCAATAACCGGGTGGTCTCTTTGAAGCCCGAGATTATCGTGGATCAATATGAGTACAAGTACCCTGCTATCAAAGATTTGAAAAAGCCTTGTATAACCCTAGGGAAAGCCCCCGATTTAAACAAAGCTTACAAATCAGTTTTATCAGGCATGAATGCCGCCAAACTTGATCCTGATGATGTATGCTCCTACTTGGCAGCAGCAATGCAGTTCTTTGAGGGGACATGTCCGGAAGACTGGACCAGCTATGGAATCCTGATTGCACGAAAAGGAGACAAGATCACCCCAGACTCTCTAGTGGAGATAAAGCGTACTGATGTAGAAGGGAATTGGGCTCTGACAGGAGGCATGGAACTGACAAGGGACCCCACTGTCTCTGAACATGCATCTTTAGTCGGTCTTCTCCTGAGTCTGTACAGATTGAGCAAAATATCAGGACAAAACACTGGTAACTATAAGACAAACATTGCGGATAGAATAGAGCAGATTTTCGAGACAGCCCCTTTTGTTAAGATCGTGGAACACCACACCCTGATGACAACTCACAAGATGTGTGCTAATTGGAGTACTATACCGAACTTCAGATTTTTGGCCGGAACCTACGACATGTTTTTCTCACGGATCGAGCATCTGTATTCGGCAATCAGAGTGGGCACAGTTGTCACCGCTTATGAAGACTGCTCAGGACTGGTATCGTTTACAGGGTTCATAAAGCAGATCAATCTCACCGCAAGAGAAGCAATACTATATTTCTTCCACAAGAACTTTGAAGAAGAGATAAGGAGAATGTTTGAGCCAGGGCAAGAGACAGCTGTTCCTCACTCTTATTTCATTCACTTCCGTTCACTAGGCTTGAGTGGGAAGTCTCCTTATTCATCAAATGCCGTCGGTCATGTGTTCAATCTCATTCACTTTGTTGGATGCTATATGGGTCAAGTCAGATCTCTAAATGCCACGGTTATTGCTGCATGTGCCCCTCATGAGATGTCTGTTCTAGGGGGCTATTTGGGAGAGGAGTTCTTCGGAAAAGGGACATTTGAAAGAAGGTTCTTCAGAGACGAGAAAGAACTTCAAGAATATGAGGCGGCTGAACTGACAAAGACCGACGTGGCACTGGCAGATGACGGAACTGTCAACTCCGATGACGAGGACTACTTCTCCGGTGAAACCAGAAGTCCTGAAGCTGTCTATACTCGAATCATGATGAATGGAGGTCGACTGAAGAGATCACATATACGGAGATATGTCTCAGTCAGTTCCAATCATCAAGCCCGTCCAAACTCATTCGCCGAATTTTTAAACAAAACGTATTCGAGTGACTCA
>ABN11346
ATGGATGCCGACAAGATTGTATTCAAAGTCAATAATCAGGTGGTCTCTTTGAAGCCTGAGATTATCGTGGATCAACATGAGTACAAGTACCCTGCCATCAAAGATTTGAAAAAGCCCTGTATAACCCTAGGAAAGGCTCCCGATTTAAATAAAGCATACAAGTCAGTTTTGTCAGGCATGAGCGCCGCCAAACTTGATCCTGACGATGTATGTTCCTATTTGGCAGCGGCAATGCAGTTTTTTGAGGGGACATGTCCGGAAGACTGGACCAGCTATGGAATCGTGATTGCACGAAAAGGAGATAAGATCACCCCAGGTTCTCTGGTGGAGATAAAACGTACTGATGTAGAAGGGAATTGGGCTCTGACAGGAGGCATGGAACTGACAAGAGACCCCACTGTCCCTGAGCATGCGTCCTTAGTCGGTCTTCTCTTGAGTCTGTATAGGTTGAGCAAAATATCCGGGCAAAACACTGGTAACTATAAGACAAACATTGCAGACAGGATAGAGCAGATTTTTGAGACAGCCCCTTTTGTTAAAATCGTGGAACACCATACTCTAATGACAACTCACAAAATGTGTGCTAATTGGAGTACTATACCAAACTTCAGATTTTTGGCCGGAACCTATGACATGTTTTTCTCCCGGATTGAGCATCTATATTCAGCAATCAGAGTGGGCACAGTTGTCACTGCTTATGAAGACTGTTCAGGACTGGTATCATTTACTGGGTTCATAAAACAAATCAATCTCACCGCTAGAGAGGCAATACTATATTTCTTCCACAAGAACTTTGAGGAAGAGATAAGAAGAATGTTTGAGCCAGGGCAGGAGACAGCTGTTCCTCACTCTTATTTCATCCACTTCCGTTCACTAGGCTTGAGTGGGAAATCTCCTTATTCATCAAATGCTGTTGGTCACGTGTTCAATCTCATTCACTTTGTAGGATGCTATATGGGTCAAGTCAGATCCCTAAATGCAACGGTTATTGCTGCATGTGCTCCTCATGAAATGTCTGTTCTAGGGGGCTATCTGGGAGAGGAATTCTTCGGGAAAGGGACATTTGAAAGAAGATTCTTCAGAGATGAGAAAGAACTTCAAGAATACGAGGCGGCTGAACTGACAAAGACTGACGTAGCACTGGCAGATGATGGAACTGTCAACTCTGACGACGAGGACTACTTCTCAGGTGAAACCAGAAGTCCGGAAGCTGTTTATACTCGAATCATGATGAATGGAGGTCGACTAAAGAGATCGCACATACGGAGATATGTCTCAGTCAGTTCCAATCATCAAGCCCGTCCAAACTCATTCGCCGAGTTTCTAAACAAGACATATTCGAGTGACTCA
>AFN24355
ATGGATGCCGACAAGATTGTATTCAAAGTCAATAATCAGGTGGTTTCTCTGAAACCTGAAATTATTGTAGATCAATATGAATACAAGTACCCGGCCATCAAAGACTTGAAGAAGCCCAGTATAACCTTAGGAAAAGCCCCTGACTTGAACAAGGCATACAAGTCAATTTTATCCGGCATGAATGCAGCCAAGCTCGACCCTGATGATGTTTGCTCTTATCTAGCAGCTGCAATGCAGTTCTTTGATGGAGTATGTCCAGATGACTGGACCAGCTATGGAATCCTGATTGCACGGAAGGGAGACAAGATCACCCCGGATTCTCTTGTGGACATAAGACGTACTCATGTAGAAGGGAATTGGGCTCTAACAGGGGGTATGGAGTTGACAAGGGACCCCACTGTTTCGGAGCATGCATCTTTAGTCGGTCTTCTCTTGAGTCTGTATAGGTTGAGCAAAATATCTGGACAGAACACCGGCAATTACAAGACAAACATCGCAGATAGAATAGAGCAGATTTTCGAGACGGCCCCCTTTGTAAAGATTGTAGAACATCATACCTTGATGACAACCCACAAAATGTGTGCTAACTGGAGTACCATACCGAACTTCAGATTCCTGGCCGGAGCCTATGACATGTTTTTCTCTAGGATTGAACATTTGTATTCAGCAATTAGAGTGGGAACAGTCGTCACTGCTTATGAGGACTGCTCAGGGTTAGTGTCGTTTACAGGGTTCATCAAGCAAATAAATCTCACTGCAAGAGAAGCAATACTATATTTCTTCCACAAGAACTTTGAGGAAGAGATAAGAAGAATGTTTGAGCCGGGGCAGGAAACCGCAGTTCCTCACTCCTATTTCATCCATTTCCGTTCATTGGGCCTGAGTGGAAAATCTCCGTATTCATCCAATGCAGTTGGTCACGTGTTCAACCTCATTCACTTTGTTGGATGTTATATGGGTCAAGTGAGATCTTTGAATGCAACGGTCATTGCCACATGTGCCCCGCATGAGATGTCTGTTCTGGGGGGTTATTTGGGGGAAGAGTTTTTTGGAAAAGGAACTTTTGAGAGAAGATTCTTTAGAGACGAGAAGGAGCTTCAGGAATATGAGGCAGCTGAATTAACGAAGACTGAATTAGCCTTGGCAGATGATGGAACAGTCAATTCCGACGATGAGGACTACTTCTCTAGTGAGACTCGGAGTCCAGAAGCTGTTTATACTCGAATTATGATGAATGGAGGCAGGCTAAAAAGATCACACATAAGGAGATATGTCTCAGTTAGTTCCAATCATCAAGCTCGCCCTAATTCATTCGCTGAGTTTCTAAACAAGACATACTCAAATGATTCG
>AFN24105
ATGGATGCTGACAAGATTGTATTTAAAGTCAAGAATCAGGTGGTCTCCTTGAAGCCTGAGATCATCGTGGACCAATATGAGTACAAGTACCCGGCAATCAAGGACTCGAGGAAGCCCAGTATAACCTTAGGAAAAGCCCCTGACTTAAACAAAGCATACAAGTCAATTTTGTCTGGCATGAATGCAGCTAAGCTCGACCCTGACGATGTATGCTCTTATCTAGCGGCTGCAATGCAGTTCTTTGAGGGAGCATGTCCCGATGATTGGATTAGCTACGGAATCCTGATAGCACGGAAGGGCGACAAAATCACCCCAGGCTCTCTTGTGGATATCAGACGTACTAATGTGGAAGGGAGTTGGGCTCTAACAGGGGGCATGGAGTTGACGAGAGATCCCACTGTTCCAGAGCATGCATCCTTGGTCGGTCTTCTCTTGAGTTTGTATAGGTTGAGCAAAATATCAGGACAAAACACTGGCAATTACAAGACAAACATTGCAGACAGAATAGAGCAAATTTTCGAGACAGCCCCTTTTGTCAAGATTGTAGAGCATCATACTTTGATGACAACCCACAAAATGTGCGCCAACTGGAGTACTATACCGAACTTCAGATTCCTAGCCGGAACCTATGACATGTTTTTCTCCCGGATTGAACATCTGTATTCAGCTATTAGGGTAGGCACAGTAGTTACTGCTTATGAGGACTGCTCAGGGCTGGTGTCTTTTACAGGGTTCATAAAGCAAATAAATCTCACTGCAAGAGAAGCGCTGCTGTACTTCTTCCACAAGAACTTCGAAGAAGAGATAAGAAGGATGTTTGAGCCTGGGCAGGAAACTGCAGTTCCTCACTCTTATTTCATCCATTTTCGCTCACTAGGCCTGAGCGGGAAGTCTCCATACTCATCGAACGCGGTTGGTCATGTTTTCAACCTCATTCACTTTGTTGGATGTTACATGGGCCAAGTGAGATCTCTGAATGCAACGGTTATTGCTACATGTGCCCCACATGAGATGTCTGTTCTTGGGGGTTACTTAGGGGAGGAGTTTTTTGGAAAAGGGACTTTTGAGAGAAGATTCTTCAGGGATGAGAAAGAACTTCAAGAATATGAAGCAGCTGAACTGACCAAGACAGAAGTGGCTTTGGCAGATGACGGAACCGTCAACTCTGATGATGAGGACTACTTCTCAAGTGAGACCAGGAGTCCTGAGGCGGTTTACACCCGAATCATGATGAATGGAGGTCGATTGAAAAGATCACACATAAGGAGGTATGTCTCGGTCAGCTCCAATCATCAGGCCCGTCCTAACTCATTCGCTGAATTTTTGAACAAGACATACTCAAGTGATTCT
>ACF94298
ATGGATGCCGACAAGATTGTATTCAAAGTCAATAACCAGGTGGTCTCTTTGAAGCCTGAGATTATCGTGGATCAATATGAGTACAAGTACCCTGCCATCAAAGATTTGAAAAAGCCCTGTATAACCCTAGGAAAGGCTCCCGATTTAAATAAAGCATACAAGTCAGTTTTGTCAGGCATGAGCGCCGCCAAACTTAATCCTGACGATGTATGTTCCTATTTGGCAGCGGCAATGCAGTTTTTTGAGGGGACATGTCCGGAAGACTGGACCAGCTATGGAATTGTGATTGCACGAAAAGGAGATAAGATCACCCCAGGTTCTCTGGTGGAGATAAAACGTACTGATGTAGAAGGGAATTGGGCTCTGACAGGAGGCATGGAACTGACAAGAGACCCCACTGTCCCTGAGCATGCGTCCTTAGTCGGTCTTCTCTTGAGTCTGTATAGGTTGAGCAAAATATCCGGGCAAAACACTGGTAACTATAAGACAAACATTGCAGACAGGATAGAGCAGATTTTTGAGACAGCCCCTTTTGTTAAAATCGTGGAACACCATACTCTAATGACAACTCACAAAATGTGTGCTAATTGGAGTACTATACCAAACTTCAGATTTTTGGCCGGAACCTATGACATGTTTTTCTCCCGGATTGAGCATCTATATTCAGCAATCAGAGTGGGCACAGTTGTCACTGCTTATGAAGACTGTTCAGGACTGGTATCATTTACTGGGTTCATAAAACAAATCAATCTCACCGCTAGAGAGGCAATACTATATTTCTTCCACAAGAACTTTGAGGAAGAGATAAGAAGAATGTTTGAGCCAGGGCAGGAGACAGCTGTTCCTCACTCTTATTTCATCCACTTCCGTTCACTAGGCTTGAGTGGGAAATCTCCTTATTCATCAAATGCTGTTGGTCACGTGTTCAATCTCATTCACTTTGTAGGATGCTATATGGGTCAAGTCAGATCCCTAAATGCAACGGTTATTGCTGCATGTGCTCCTCATGAAATGTCTGTTCTAGGGGGCTATCTGGGAGAGGAATTCTTCGGGAAAGGGACATTTGAAAGAAGATTCTTCAGAGATGAGAAAGAACTTCAAGAATACGAGGCGGCTGAACTGACAAAGACTGACGTAGCACTGGCAGATGATGGAACTGTCAACTCTGACGACGAGGACTACTTTTCAGGTGAAACCAGAAGTCCGGAGGCTGTTTATACTCGAATCATGATGAATGGAGGTCGACTAAAGAGATCTCACATACGGAGATATGTCTCAGTCAGTTCCAATCATCAAGCCCGTCCAAACTCATTCGCCGAGTTTCTAAACAAGACATATTCGAGTGACTCA
>AFN24100
ATGGATACTGACAAGATTGTCTTCAAAGTCAATAATCATGTGGTCTCTTTGAAGCCTGAGATTATCGTGGATCAATATGAGTACAAATACCCTGCTATCAAAGACCTGAAAAAGCCCTGCATAACCCTAGGGAAAGCCCCTGACTTAAACAAGGCATACAAGTCGGTTTTATCAGGCATGAATGCTGCCAAACTTGATCCCGATGATGTATGCTCCTACTTGGCGGCTGCAATGCAGTTCTTTGAGGGAACATGTCCAGAAGATTGGACCAGCTATGGAATCCTAATTGCGCGAAAAGGGGACAAGATCACCCCTGATTCTCTAGTGGAGATAAAGCGGACTGATGTGGAGGGGAATTGGGCTCTGACAGGAGGCATGGAGTTGACAAGGGACCCCACTGTTTCTGAGCACGCATCTTTAGTCGGTCTTCTCTTGAGTCTGTACAGGTTGAGCAAGATATCAGGACAAAACACCGGTAACTATAAGACAAACATTGCGGATAGGATAGAGCAGATTTTCGAGACAGCCCCTTTTGTCAAGATCGTGGAACACCATACCTTAATGACGACTCACAAGATGTGTGCTAATTGGAGTACTATACCGAACTTCAGATTTCTGGCCGGAACCTACGACATGTTTTTCTCACGGATTGAGCATCTGTATTCAGCCATCAGGGTGGGCACAGTTGTAACCGCTTATGAAGACTGCTCAGGGCTGGTGTCGTTTACAGGGTTCATAAAGCAGATCAATCTCACCGCAAGAGAAGCAATATTATATTTCTTCCACAAAAACTTTGAAGAAGAGATTAAAAGAATGTTCGAGCCAGGACAGGAGACAGCTGTTCCTCACTCTTATTTCATTCACTTCCGTTCGCTAGGCTTGAGTGGGAAGTCTCCTTATTCATCGAATGCCGTTGGTCATGTGTTCAATCTCATCCACTTTGTTGGATGCTATATGGGTCAAGTTAGATCCCTAAATGCAACGGTTATTGCTGCATGTGCCCCTCATGAGATGTCTGTTCTAGGGGGATATTTGGGAGAGGAATTCTTCGGGAAGGGTACATTTGAAAGGAGGTTCTTCAGAGATGAAAAAGAGCTTCAGGAATATGAGGCGGCTGAACTGACAAAGACTGACGTGGCACTGGCAGATGATGGAACTGTCAACTCCGACGACGAGGATTACTTCTCCGGTGAGGCCAGAAGTCCAGAAGCTGTCTATGCTCGAATCATGATGAATGGAGGTAGGCTAAAGAGATCGCACGTACGGAGATATGTCTCAGTCAGTTCCAATCATCAAGCCCGTCCGAACTCATTTGCTGAGTTTCTAAACAAGACGTATTCTAGTGATTCA
>AFN24350
ATGGATGCCGACAAGATTGTATTCAAAGTCAATAATAAGGTGGTCTCTCTGAAGCCTGAGATTATCGTGGACCAATATGAGTACAAGTACCCGGCTATCAAGGACTTAAAGAAGCCCAGTATAACCTTAGGAAAAGCCCCTGACTTGAACAAAGCATACAAATCAGTTTTATCTGGCATGAATGCAGCCAAGCTCGACCCTGATGATGTATGCTCTTATCTAGCAGCTGCAATGCAGTTCTTTGAGGGAGCATGTCCTGATGACTGGACCAGCTACGGAATCCTAATAGCACGGAGGGGAGACAAGATCACCCCAAATTCTCTTGTGGACATAAGACGCACCGATGTGGAAGGGAATTGGGCTCTAACAGGAGGTATGGAGTTAACGAGAGACCCCACTGTTTCGGAGCATGCATCTTTGGTTGGTCTTCTCTTGAGTCTGTATAGGTTGAGCAAAATATCTGGACAGAACACCGGCAATTACAAGACAAACATCGCAGACAGGATAGAGCAGATTTTCGAAACAGCCCCTTTTGCAAAGATCGTAGAACATCATACTTTGATGACAACCCACAAAATGTGCGCTAACTGGAGTACCATACCGAACTTCAGATTCCTAGCCGGGACCTATGACATGTTTTTCTCCCGGATTGAACATCTATATTCAGCGATTAGAGTGGGCACAGTTGTCACTGCTTATGAGGACTGCTCAGGGTTGGTGTCATTTACAGGGTTTATAAAACAAATAAATCTCACTGCGAGAGAAGCACTACTATATTTCTTCCACAAGAACTTTGAAGAAGAGATAAGAAGAATGTTTGAGCCGGGGCAAGAGACTGCAGTCCCTCACTCCTATTTCATCCATTTCCGTTCGTTGGGCCTAAGCGGGAAATCTCCGTACTCATCAAATGCAGTTGGTCATGTGTTCAACCTCATTCACTTTGTTGGATGTTATATGGGTCAGGTGAGATCTCTGAATGCAACAGTGATTGCCACATGTGCCCCACATGAGATGTCTGTTCTTGGGGGTTATTTGGGGGAGGAGTTTTTTGGAAAAGGGACTTTTGAGAGAAGATTCTTCAGGGACGAGAAAGAACTTCAGGAATATGAGGCAGCTGAATCAACTAAGACTGAAGTAGCCTTGGCTGATGACGGAACCGTCAATTCTGATGACGAGGACTACTTCTCTAGTGAGACCAGGAGTCCGGAGGCAGTCTACACTCGAATCATGATGAATGGAGGCAGACTGAAAAGATCACACATAAGGAGGTATGTCTCAGTCAGCTCCAATCATCAAGCTCGCCCCAACTCATTCGCCGAGTTTTTAAACAAGACATACTCGAGTGATTCG
>BAL45936
ATGGATGCCGACAAGATTGTATTCAAAGTCAATAATCAGGTGGTCTCTTTGAAGCCTGAGATTATTGTGGATCAATATGAGTACAAGTATCCTGCTATCAAAGATTTGAAAAAGCCCTGCATAACCCTAGGGAAAGCCCCCGACTTAAACAAAGCATACAAATCAGTTTTATCAGGCATGAATGCCGCCAAACTTGACCCTGATGATGTATGTTCTTATCTGGCAGCAGCAATGCAGTTCTTCGAGGGGACATGTCCGGAAGATTGGACCAGCTATGGAATCCTGATTGCACGAAAAGGAGATAAGATCACCCCAGATTCTCTGGTGGAGATAAAGCGTACTGATGTAGAGGGGAATTGGGCTCTGACAGGAGGCATGGAACTGACAAGGGACCCCACTGTCTCTGAGCATGCGTCTTTAGTTGGTCTTCTATTGAGTCTGTATAGGTTGAGCAAAATATCCGGACAAAACACTGGTAACTACAAGACAAACATTGCAGACAGGATAGAGCAGATTTTCGAGACAGCCCCCTTTGTTAAAGTCGTGGAACACCATACTCTAATGACAACTCACAAAATGTGTGCCAATTGGAGTACTATACCAAACTTCAGATTTTTGGCCGGAACCTATGACATGTTTTTCTCCCGGATTGAGCATCTATATTCAGCAATCAGAGTTGGCACAGTTGTCACTGCTTATGAAGACTGTTCAGGGCTGGTATCGTTTACGGGGTTCATAAAGCAAATCAATCTCACTGCAGGAGAAGCGATACTATATTTCTTCCACAAGAACTTTGAGGAAGAGATAAGAAGAATGTTCGAGCCAGGGCAGGAGACAGCTGTTCCTCACTCGTATTTCATTCACTTCCGTTCACTAGGCTTGAGTGGGAAATCTCCTTATTCATCAAATGCTGTCGGTCACGTGTTCAATCTCATTCACTTTGTTGGATGTTATATGGGTCAAGTCAGATCCCTAAATGCAACGGTTATCGCCACATGTGCTCCTCATGAGATGTCTGTTCTTGGGGGCTATCTGGGAGAGGAATTCTTCGGGAAAGGGACATTTGAAAGAAGATTCTTCAGAGATGAGAAAGAACTTCAAGAATACGAGGCAGCTGAACTAACAAAGACTGACGTAGCACTGGCAGATGATGGAACTGTCAACTCCGACGACGAGGACTACTTCTCCGGTGAGACCAGAAGTCCGGAAGCTGTCTATACTCGAATCATGATGAATGGGGGTCGACTAAAGAGATCGCATATACGGAGATATGTCTCAGTCAGTTCTAATCATCAAGCCCGTCCAAACTCATTCGCTGAGTTTCTAAACAAGACGTATTCGAGTGACTCA
>AFN24215
ATGGATGCCGACAAGATTGTATTCAAAGTCAATAATCGGGTGGTTTCTCTGAAGCCTGAAATTATAGTGGACCAATATGAGTACAAGTACCCGGCTATCAAGGACTTGAAAAAGCCCAGTATAACCTTAGGAAAAGCCCCTGACTTGAACAAAGCATACAAATCAGTGTTATCCGGCATGAATGCAGCCAAGCTCGACCCTGATGATGTATGCTCTTATCTAGCAGCCGCAATGCAGTTCTTTGAGGGAGCATGTCCTGATGACTGGACCAGCTATGGAATCCTGATAGCACGGAAGGGAGACAAGATCACCCCAAATTCTCTTGTGGACATAAGACGTACCAATGTGGAAGGGAATTGGGCTCTAACAGGGGGTATGGAGTTGACGAGGGACCCCACTGTTTCGGAGCATGCATCTTTGGTTGGTCTTCTCTTGAGTCTGTATAGGTTGAGCAAAATATCAGGACAGAATACCGGCAATTATAAGACAAACATCGCAGATAGGATAGAGCAGATTTTCGAAACAGCCCCTTTTGTAAAGATCGTAGAACATCATACTCTGATGACAACTCACAAGATGTGCGCTAACTGGAGTACAATACCGAACTTCAGATTCCTAGCCGGGACCTATGACATGTTTTTCTCCCGGATTGAACATCTGTATTCAGCGATTAGAGTAGGCACAGTTGTCACTGCTTATGAAGACTGCTCAGGGTTGGTGTCATTTACAGGGTTTATAAAGCAAATAAATCTCACAGCGAGAGAAGCACTACTATATTTCTTCCACAAGAACTTTGAAGAAGAGATAAGAAGAATGTTTGAGCCGGGGCAAGAGACTGCAGTTCCTCACTCCTATTTCATCCATTTTCGTTCGTTGGGCCTGAGCGGGAAATCTCCGTACTCCTCAAATGCAGTTGGTCACGTGTTCAACCTCATTCACTTTGTTGGATGTTATATGGGTCAAGTGAGATCTCTGAATGCAACAGTGATTGCCACATGTGCCCCGCACGAGATGTCTGTTCTTGGGGGTTATTTGGGAGAGGAGTTTTTTGGGAAAGGGACTTTTGAGAGAAGATTCTTCAGGGACGAGAAAGAACTTCAGGAATATGAAGCTGCTGAATTAACGAAGACTGAAGTAGCCCTGGCGGATGACGGAACCGTCAATTCTGATGACGAGGACTACTTCTCTAGTGAGACCAGGAGTCCGGAGGCAGTTTACACTCGAATCATGATGAATGGAGGCAGACTGAAAAGATCACACATCAGGAGGTATGTCTCAGTCAGCTCCAATCATCAAGCTCGCCCCAACTCATTCGCCGAGTTTTTAAACAAGACATACTCGAATGATTCG
>AFN27403
ATGGATGCCGACAAGATTGTCTTCAAAGTCAATAATCAGGTGGTCTCCTTGAAGCCTGAGATTATAGTGGATCAATATGAGTACAAGTACCCTGCTATCAGAGATTCGAAAAAGCCCTGTATAACCCTAGGGAAAGCCCCCGACTTAAACAAGGCATACAAGTCAGTTTTATCAGGCATGAATGCTGCCAAACTAGATCCTGATGATGTATGTTCCTACTTGGCAGCAGCAATGCAGTTCTTTGAGGGGACGTGTCCGGAAGACTGGACCAGCTATGGAATCTTGATTGCACGAAAAGGAACCAAGATCACCCCGGATTCTCTGGTGGAAATAAAGCGTACTGATGTGGAAGGAAATTGGGCTCTGACAGGAGGCATGGAATTGACTAGGGACCCTACTGTCTCTGAACATGCGTCTCTGGTCGGTCTTCTCTTGAGTCTGTATAGGTTGAGCAAAATATCAGGACAAAACACTGGTAACTATAAAACAAACATCGCAGATAGGATAGAACAGATTTTCGAGACCGCCCCTTTTGTTAAAATCGTGGAGCACCATACTTTAATGACAACTCACAAAATGTGTGCTAATTGGAGTACTATACCGAATTTCAGATTTTTGGCCGGAACCTACGACATGTTTTTCTCCCGGATTGAGCATCTATATTCAGCAATCAGAGTGGGCACGGTTGTTACTGCTTATGAAGACTGTTCAGGTCTGGTATCGTTTACTGGGTTCATAAAGCAGATCAATCTCACCGCAAGAGAAGCAATACTATACTTCTTCCACAAGAACTTTGAGGAAGAGATAAGAAGAATGTTTGAGCCAGGGCAGGAGACAGCTGTTCCTCACTCCTATTTCATTCACTTCCGTTCACTGGGCTTGAGCGGGAAGTCTCCTTATTCATCGAATGCTGTTGGTCATGTGTTCAATCTCATTCACTTTGTTGGATGCTATATGGGTCAAGTCAGATCCCTAAATGCAACAGTTATTGCCGCATGTGCTCCTCATGAGATGTCTGTTCTAGGGGGCTATCTGGGAGAAGAATTCTTCGGTAAAGGAACATTCGAGAGAAGATTCTTCAGAGATGAGAAAGAACTTCAAGAATACGAGGCAGCTGAACTGACAAAGACTGACGTGGCATTGGCAGATGATGGGACTGTCCACTCTGACGATGAGGACTACTTCTCCGGTGAAACCAGAAGTCCAGAAGCTGTTTATACTCGAATCATGATGAATGGAGGTCGACTAAAGAGATCGCATATAAGGAGATATGTCTCAGTCAGTTCAAATCATAAAGCTCGTCCAAACTCATTTGCTGAGTTTCTAAACAAGACGTATTCGAATGACTCT
>AFN24210
ATGGATGCCGACAAGATTGTGTTCAAGATCAATAATCAAATTGTCTCTCTGAAGCCCGAAATTATTGTCGACCAATATGAGTACAAGTACCCAGCCATCAAAGACCTAAAAAAGCCTAGTATAACCTTAGGGAAGGCCCCCGACTTGAACAAAGCATACAAGTCAATTTTGTCTGGTATGAATGCAGCTAAGCTTGACCCCGACGATGTATGCTCTTATTTAGCAGCCGCAATGCAATTTTTTGAAGGAACATGTCCTGAGGACTGGACCAGCTATGGAATTTTGATTGCAAGGCAGGGAGATAAAATTACTCCAAATTCTCTTGTGGATATAAAACGTACTGATGTAGAAGGGAATTGGGCTCTAACAGGGGGCTTGGAGTTGACTAGGGACCCCACCACTTCAGAACATGCATCCTTGGTAGGTCTTCTCTTGAGTCTGTACAGATTGAGCAAAATATCTGGTCAGAACACCGGAAATTACAAGACAAATATCGCAGATCGTATAGAGCAGATCTTCGAGACGGCCCCATTTGTGAAAGTCGTAGAACATCATACTTTAATGACAACTCACAAAATGTGTGCTAACTGGAGCACCATACCGAACTTCAGATTCTTAGCTGGAACTTACGACATGTTTTTCTCCCGGATTGAACATCTGTATTCGGCAATTAGAGTGGGTACAGTCGTCACTGCTTATGAGGACTGCTCAGGGTTGGTGTCGTTTACAGGTTTTATAAAGCAAATAAACCTCACGGCAAGAGAGGCAATACTCTATTTCTTCCACAAGAACTTTGAAGAAGAGATAAGGAGGATGTTTGAACCGGGACAAGAGACCGCAGTTCCTCACTCCTATTTCATCCACTTCCGGTCTTTGGGCCTGAGTGGGAAATCTCCATATTCATCGAATGCAGTAGGACACGTGTTCAATCTCATTCATTTTGTTGGATGTTATATGGGTCAAGTGAGGTCTTTGAACGCCACAGTTATTGCAACATGTGCTCCACATGAGATGTCTGTTCTTGGAGGTTATCTGGGGGAGGAGTTCTTTGGAAGAGGGACCTTTGAAAGAAGATTCTTTAGAGACGAGAAAGAACTTCAGGAATACGAGGCAGCAGAGTTGACAAAGACTGAAGCCGCTCTGGCAGATGACGGAACAGTCGACTCTGACGACGAAGACTACTTTTCTGGTGAGACCAGGAGTCCTGAGGCAGTCTATACTCGGATCATGATGAATGGAGGCCGACTCAAAAGATCGCACATAAGAAGATATGTCTCAGTCAGTTCCAATCATCAAGCCCGCCCCAACTCGTTCGCTGAGTTTCTAAACAAGACATACTCGAGCGATTCT
>ABN11296
ATGGATGCCGACAAGATTGTATTCAAAGTCAATAATCAGGTGGTCTCTTTGAAGCCTGAGATTATCGTGGATCAATATGAGTACAAGTACCCTGCCATCAAAGATTTGAAAAAGCCCTGTATAACCCTAGGAAAGGCTCCCGATTTAAATAAAGCATACAAGTCAGTTTTGTCAGGCATGAGCGCCGCCAAACTTGATCCTGACGATGTATGTTCCTATTTGGCAGCGGCAATGCAGTTTTTTGAGGGGACATGTCCGGAAGACTGGACCAGCTATGGAATCGTGATTGCACGAAAAGGAGATAAGATCACCCCAGGTTCTCTGGTGGAGATAAAACGTACTGATGTAGAAGGGAATTGGGCTCTGACAGGAGGCATGGAACTGACAAGAGACCCCACTGTCCCTGAGCATGCGTCCTTAGTCGGTCTTCTCTTGAGTCTGTATAGGTTGAGCAAAATATCCGGGCAAAACACTGGTAACTATAAGACAAACATTGCAGACAGGATAGAGCAGATTTTTGAGACAGCCCCTTTTGTTAGAATCGTGGAACACCATACTCTAATGACAACTCACAAAATGTGTGCTAATTGGAGTACTATACCAAACTTCAGATTTTTGGCCGGAACCTATGACATGTTTTTCTCCCGGATTGAGCATCTATATTCAGCAATCAGAGTGGGCACAGTTGTCACTGCTTATGAAGACTGTTCAGGACTGGTATCATTTACTGGGTTCATAAAACAAATCAATCTCACCGCTAGAGAGGCAATACTATATTTCTTCCACAAGAACTTTGAGGAAGAGATAAGAAGAATGTTTGAGCCAGGGCAGGAGACAGCTGTTCCTCACTCTTATTTCATCCACTTCCGTTCACTAGGCTTGAGTGGGAAATCTCCTTATTCATCAAATGCTGTTGGTCACGTGTTCAATCTCATTCACTTTGTAGGATGCTATATGGGTCAAGTCAGATCCCTAAATGCAACGGTTATTGCTGCATGTGCTCCTCATGAAATGTCTGTTCTAGGGGGCTATCTGGGAGAGGAATTCTTCGGGAAAGGGACATTTGAAAGAAGATTCTTCAGAGATGAGAAAGAACTTCAAGAATACGAGACGGCTGAACTGACAAAGACTGACGTAGCACTGGCAGATGATGGAACTGTCAACTCTGACGACGAGGACTACTTCTCAGGTGAAACCAGAAGTCCGGAGGCTGTTTATACTCGAATCATGATGAATGGAGGTCGACTAAAGAGATCTCACATACGGAGATATGTCTCAGTCAGTTCCAATCATCAAGCCCGTCCAAACTCATTCGCCGAGTTTCTAAACAAGACATATTCGAGTGACTCA
>AFN27408
ATGGATGCCGACAAGATTGTATTCAAAGTCAATAATCAGGTGGTATCCTTGAAGCCTGAGATTATCGTGGATCAATATGAGTACAAGTACCCTGCCATCAAAGATTTGAAGAAGCCCTGTATAACCCTAGGGAAAGCCCCCGACTTAAACAAAGCATACAAGTCAGTTTTATCAGGCATGAATGCCGCCAAACTTGATCCTGATGATGTATGTTCCTACTTGGCAGCAGCAATGCAGTTCTTTGAGGGGACGTGTCCGGAAGACTGGACCAGCTATGGAATCCTGATTGCACGAAAAGGAGACAAGATCACCCCAGATTCTCTGGTGGAAATAAAACGTACTGATGTAGAAGGGAATTGGGCTCTGACAGGAGGCATGGAACTGACAAGGGACCCCACTGTCTCTGAGCATGCGTCTTTAGTCGGTCTTCTCTTGAGTCTGTATAGGTTGAGCAAAATATCAGGACAAAACACCGGTAACTATAAAACAAACATTGCAGATAGGATAGAGCAGATTTTCGAGACAGCCCCTTTTGTTAAAATCGTGGAACACCACACTCTAATGACAACTCACAAAATGTGTGCTAATTGGAGTACTATACCGAATTTCAGATTTTTGGCCGGAACCTATGACATGTTTTTCTCCCGGATTGAGCATCTATATTCAGCAATCAGGGTGGGCACAGTTGTTACTGCTTATGAAGACTGTTCAGGGCTGGTATCGTTTACTGGGTTCATAAAGCAGATCAATCTCACCGCAAGAGAGGCAATTCTATACTTCTTCCACAAGAACTTTGAGGAAGAGATAAGAAGAATGTTCGAGCCAGGGCAGGAGACCGCTGTTCCTCACTCTTATTTCATTCACTTCCGCTCATTAGGCTTGAGTGGGAAGTCTCCTTATTCATCGAATGCCGTTGGTCATGTGTTCAATCTCATTCACTTTGTTGGATGCTATATGGGTCAAGTCAGATCCCTAAATGCAACAGTTATTGCCGCATGTGCTCCTCATGAGATGTCTGTTCTAGGGGGCTATCTGGGAGAGGAATTCTTCGGGAAAGGAACATTTGAAAGAAGATTCTTTAGAGATGAGAAAGAACTTCAAGAATACGAGGCGGCTGAACTGACAAAGACTGACGTGGCGTTGGCAGATGATGGAACGGTTAACTCTGATGATGAGGACTACTTCTCCGGTGAAACCAGAAGTCCAGAAGCTGTTTATACTCGAATCATGATGAATGGAGGTCGACTGAAGAGATCGCATATACGAAGATATGTCTCAGTCAGTTCCAATCATCAAGCCCGTCCCAACTCGTTTGCCGAGTTTCTAAACAAAACATACTCGAGTGACTCA
>AFV09264
ATGGATGCCGACAAGATTGTATTCAAAGTCAATAATCAGGTGGTCTCTTTAAAGCCTGAGATTATCGTGGATCAATATGAGTACAAGTACCCTGCTATCAAAGATTCGAAAAAGCCCTGTATAACCCTAGGGAAGGCCCCCGACTTAAACAAGGCATACAAATCGGTTCTGTCAGGCATGAATGCCGCCAAACTAGATCCCGATGATGTATGTTCCTACCTGGCAGCAGCAATGCAGTTCTTTGAGGGGACATGTCCGGAAGACTGGACCAGCTATGGAATCCTGATCGCAAGGAAAGGAGACAAGATCACCCCGGACTCTCTAGTGGAAATAAAGCGTACTGATGTAGAAGGAAACTGGGCTCTGGCAGGAGGCATGGAACTGACAAGGGACCCCACTGTCTCTGAGCATGCATCTTTAGTCGGTCTTCTCTTGAGTCTGTATAGGTTGAGCAAAATATCAGGACAAAACACCGGTAACTATAAAACAAACATTGCAGATAGGATAGAGCAGATTTTCGAGACAGCCCCTTTTATTAAAATCGTGGAGCACCATACCCTAATGACAACTCACAAAATGTGTGCTAATTGGAGTACTATACCGAATTTCAGATTTTTGGCTGGAACCTACGACATGTTTTTCTCCCGGATTGAGCATCTATATTCAGCAATCAGAGTGGGCACAGTTGTTACTGCTTATGAAGACTGTTCAGGGCTGGTATCGTTTACTGGGTTCATAAAACAGATCAATCTCACTGCAAAGGAAGCAATACTATATTTCTTCCATAAGAACTTTGAGGAAGAGATAAGAAGAATGTTCGAGCCAGGGCAGGAGACAGCAGTCCCTCACTCTTATTTCATTCACTTCCGTTCACTAGGCTTGAGTGGGAAGTCACCTTATTCATCGAATGCCGTTGGTCATGTGTTCAATCTCATTCACTTTGTTGGATGTTATATGGGTCAAGTCAGATCCCTAAATGCAACAGTTATTGCCGCATGTGCTCCTCATGAGATGTCTGTTCTAGGGGGCTACCTGGGAGAGGAATTCTTCGGGAAAGGAACATTCGAAAGAAGATTCTTCAGAGATGAGAAAGAGCTTCAAGAATACGAGGCGGCTGAACTGACAAAGACTGACGTGGCATTGGCAGATGATGGAACTGTCAACTCTGACGATGAGGACTACTTCTCCGGTGAAACCAGAAGTCCAGAAGCTGTCTATACCAGAATAATGATGAATGGAGGTCGACTAAAGAGATCGCATATACGGAGATATGTCTCAGTCAGTTCTAATCATCAAGCCCGTCCAAACTCATTCGCTGAGTTTTTAAACAAGACATATTCGAGTGACTCA
>AFN27398
ATGGATGCCGACAAGATTGTATTCAAAGTCAATAATCAGGTGGTCTCTTTGAAGCCTGAGATTATAGTGGATCAATATGAGTACAAGTACCCTGCTATCAAAGATTTGAAAAAGCCCTGTATAACCCTAGGGAAAGCCCCCGACTTGAACAAAGCATACAAGTCAGTTCTATCAGGCATGAATGCAGCCAAGCTTGATCCTGATGATGTATGTTCCTACTTGGCAGCAGCAATGCAGTTCTTTGAGGGGACGTGTCCGGAGGACTGGACCAGCTATGGAATCTTGATTGCACGAAAAGGAGACAAGATCACCCCAGACTCTCTGGTAGAAATAAAGCGTACTGGTGTAGAAGGAAATTGGGCTCTGACAGGAGGCATGGAACTGACAAGGGACCCCACTGTCTCTGAACATGCGTCTTTAGTCGGTCTTCTCTTGAGTCTGTATAGGTTGAGCAAAATATCAGGACAAAACACTGGTAACTATAAAACAAACATCGCAGATAGGATAGAGCAGATTTTCGAGACAGCTCCTTTTGTTAAAATTGTGGAACACCATACTTTAATGACAACTCACAAAATGTGTGCTAATTGGAGTACTATACCGAATTTCAGATTTTTAGCCGGGACCTATGACATGTTTTTCTCCCGGATTGAGCATCTATACTCGGCGATCAGAGTGGGTACGGTTGTCACTGCTTATGAAGACTGTTCAGGTCTGGTATCGTTTACTGGGTTCATAAAGCAGATCAATCTCACCGCAAGAGAAGCGATACTATACTTTTTCCACAAGAACTTTGAGGAAGAGATAAGAAGAATGTTCGAGCCAGGGCAGGAGACAGCTGTTCCTCACTCCTATTTCATTCACTTCCGTTCACTAGGCTTGAGCGGGAAGTCTCCTTACTCATCAAATGCCGTTGGTCATGTGTTCAATCTCATTCACTTTGTTGGATGCTATATGGGTCAAGTCAGATCTCTAAATGCAACAGTTATTGCCGCATGTGCTCCTCATGAGATGTCTGTTCTAGGGGGCTATCTGGGAGAGGAATTCTTCGGGAAAGGAACATTCGAAAGAAGATTCTTTAGAGATGAGAAAGAACTTCAAGAGTACGAGGCAGCTGAACTGACAAAGACTGATGTGGCATTGGCCGATGATGGAACTGTCAACTCTGACGATGAAGACTACTTCTCCGGCGAAACCAGAAGTCCAGAAGCTGTTTATACTCGAATCATGATGAATGGAGGTCGACTAAAGAAATCGCATATACGGAGGTATGTCTCAGTCAGTTCAAATCATCAAGCTCGTCCAAACTCATTCGCTGAATTTCTGAACAAGACATATTCGAACGACTCA
>AGF93822
ATGGATGCCGACAAGATTGTATTTAAAGTCAATAATCAGGTGGTCTCCTTGAAGCCTGAGATTATCGTGGATCAATATGAATACAAGTACCCTGCGATCAAGGACTTGAAAAAGCCCAGTATTACCCTAGGGAAAGCCCCCGATTTGAATAAGGCATATAAGTCAGTTCTATCAGGTTTGAATGCTGCCAAGCTTGATCCTGATGATGTATGTTCCTACTTAGCAGCCGCAATGCAGTTCTTTGAGGGGACATGTCCTGAAGACTGGACCAGTTACGGAATCCTGATTGCAAGAAAAGGAGACAAGATTACCCCGGATTCTCTCGTGGAGATAAAGCGTACTGATGTAGAAGGAAATTGGGCTTTGACTGGAGGAATGGAACTGACAAGGGACCCCACTGTTCCCGAGCATGCGTCTCTAGTCGGTCTTCTCTTGAGTCTGTATAGGCTGAGCAAAATATCGGGGCAAAACACCGGTAACTATAAGACAAACATTGCAGATAGGATAGAGCAAATTTTCGAGACAGCCCCTTTTATTAAAATCGTGGAACATCACACTCTGATGACGACTCACAAGATGTGTGCCAATTGGAGTACTATACCAAATTTCAGATTCTTGGCCGGGACCTACGACATGTTTTTCTCCCGGATTGAGCATTTATACTCAGCAATCAGAGTGGGCACGGTGGTCACTGCTTATGAGGATTGCTCTGGACTGGTATCGTTTACTGGGTTCATAAAACAGATAAATCTCACTGCAAGAGAAGCAATACTATATTTCTTCCACAAAAACTTCGAGGAAGAGATAAGAAGAATGTTTGAGCCAGGGCAGGAGACAGCTGTTCCTCATTCTTATTTCATTCACTTCCGTTCACTGGGCCTGAGTGGGAAGTCCCCTTATTCGTCAAATGCAGTTGGTCATGTGTTCAATCTCATTCACTTTGTCGGATGTTATATGGGGCAAGTAAGGTCTCTGAATGCAACAGTCATTGCTGCATGTGCTCCCCATGAGATGTCTGTTTTAGGGGGCTATCTGGGAGAGGAGTTCTTCGGGAAAGGAACGTTCGAGAGAAGATTCTTCAGAGATGAGAAAGAACTTCAAGAGTATGAGACGGCTGAATTGACAAAGACTGACGTGGCACTGGCAGATGACGGAACGGTCAATTCAGATGACGAGGACTATTTTTCTGGTGAAACCAGAAGCCCCGAAGCTGTTTATGCCCGAATCATAATGAATGGAGGTCGACTAAAGAGATCGCACATACGGAGATATGTTTCAGTCAGCTCCAATCACCAAGCTCGTCCGAACTCATTTGCCGAGTTTCTAAACAAGACATACTCCAGTGACTCA
>AFN27413
ATGGATGCCGACAAGATTGTATTCAAAGTCAATAATCAGGTGGTCTCTTTGAAGCCTGAGATTATCGTGGATCAATATGAGTACAAGTACCCTGCTATTAAGGACTTGAAGAAGCCCAGTATCACCCTAGGGAAGGCCCCCGATTTGAACAAGGCATACAAGTCAGTTTTATCAGGCTTGAATGCTGCCAAGCTTGATCCTGATGACGTATGTTCCTACTTAGCAGCTGCAATGCAGTTCTTCGAGGGGACGTGTCCCGAAGACTGGACCAGCTATGGGATCCTGATTGCACGGAAAGGAGATAAGATCACCCCAGATTCTCTGGTGGAGATAAAGCGTACCGGTGTAGAAGGGAATTGGGCTTTGACGGGAGGGATGGAACTGACGAGGGACCCCACTGTTCCAGAGCATGCGTCTTTAGTCGGTCTTCTCTTGAGCCTGTATAGACTAAGCAAAATATCTGGGCAAAACACCGGTAACTATAAGACAAACATTGCAGATAGGATAGAGCAGATCTTCGAGACAGCCCCCTTTATTAAGATCGTGGAGCATCATACTCTGATGACAACTCACAAGATGTGTGCCAACTGGAGTACTATACCAAACTTCAGATTCCTGGCAGGGACCTACGACATGTTTTTCTCCCGGATTGAGCATCTGTATTCAGCAATCAGAGTAGGTACGGTAGTCACTGCTTATGAGGACTGCTCGGGGCTGGTATCATTTACCGGGTTCATAAAACAGATAAATCTCACTGCAAGGGAAGCAATACTATATTTCTTCCACAAAAACTTCGAGGAAGAGATAAGAAGAATGTTTGAGCCAGGACAAGAGACAGCTGTTCCTCACTCCTATTTCATTCACTTTCGTTCACTGGGCTTGAGTGGGAAGTCCCCTTATTCATCAAATGCAGTTGGTCATGTGTTCAATCTCATCCACTTTGTCGGATGCTATATGGGACAAGTGAGATCTCTGAATGCAACGGTCATTGCTGCATGTGCTCCTCATGAAATGTCTGTTTTAGGAGGCTATTTGGGGGAGGAGTTTTTCGGGAAGGGGACGTTTGAGAGGAGATTCTTCAGAGATGAGAAGGAACTTCAAGAATATGAGACGGCTGAATTGACAAAGACTGACACTGCACTGGCAGATGATGGAACTGTCAATTCGGATGACGAGGACTACTTCTCCGGGGAAACCAGAAGCCCTGAGGCTGTTTATGCCCGAATCATGATGAACGGGGGCAGACTAAAGAGATCGCACATACGGAGATATGTCTCAGTCAGCTCAAATCACCAAGCTCGTCCAAACTCATTTGCTGAGTTTCTAAACAAGACGTATTCTAGTGACTCG
>AFN24465
ATGGATGCCGACAAGATTGTATTCAAGGTCAATAATCAGGTGGTCTCCCTGAAGCCTGAAATTATCGTAGACCAATATGAGTACAAATACCCGGCTATCAAGGACCTGAAGAAGCCCAGTATAACCTTAGGAAAAGCTCCTGATTTGAGCAAAGCATACAAATCAATTTTATCTGGCATGAACGCAGCCAAACTCGACCCTGATGATGTATGCTCTTATCTGGCTGCCGCAATGCAGTTCTTTGAGGGACCATGTCCTGATGACTGGACCAGCTATGGAATCCTGATAGCCAAGAAGGGAGATAAGATCACCCCGGATTCCCTTGTGGACATAAGACGTACTGATGTGGAAGGGAATTGGGCTCTAACAGGGGGCATGGAGTTGACAAGGGACCCTACTGTTTCAGAGCATGCATCTCTGGTTGGCCTTCTCTTGAGTTTATATAGGTTGAGCAAAATCTCTGGACAGAATACCGGCAATTACAAGACAAACATCGCGGATAGAATAGAGCAGATTTTCGAGACAGCCCCCTTCGCAAAGATCGTGGAACATCACACCTTGATGACGACCCACAAGATGTGCGCTAACTGGAGTACCATACCAAATTTCAGATTCCTGGCCGGAACTTATGACATGTTTTTCTCCCGGATTGAACATCTGTATTCAGCTATTAGAGTAGGCACAGTTGTCACTGCCTATGAGGACTGCTCAGGACTGGTGTCATTTACAGGGTTTATAAAGCAAATAAATCTCACTGCGAGAGAAGCACTATTATACTTCTTCCACAAGAACTTTGAGGAAGAAATAAGAAGAATGTTCGAGCCTGGGCAAGAGACTGCTGTTCCTCATTCCTATTTCATTCATTTTCGCTCATTGGGCTTGAGTGGGAAATCTCCGTACTCGTCCAATGCAGTTGGTCATGTATTCAACCTCATTCACTTTGTTGGATGTTATATGGGTCAGGTGAGATCTCTAAATGCAACAGTGATTGCAACATGTGCCCCGCATGAGATGTCTGTTCTTGGGGGCTATTTGGGGGAGGAGTTCTTCGGGAAAGGAACTTTTGAAAGGAGATTCTTCAGGGATGAGAAGGAACTTCAGGAATATGAGGCAGCTGAATTGACAAAAGCTGAAACGGCCCTAGCAGATGACGGAACAGTCAATTCTGACGATGAGGACTACTTCTCCAGCGAAACCAGGAGCCCGGAGGCAGTCTATACACGAATCATGATGAATGGAGGTAGACTAAAAAGATCACACATAAGGAGGTATGTCTCAGTCAGCTCTAATCATCAAACTCGCCCTAATTCGTTTGCGGAGTTTTTAAACAAAACATACTCAAGTGACTCA
>AFN24180
ATGGATGCCGACAAGATTGTATTTAAAGTCAAGAATCAGGTGGTCTCCTTGAAGCCTGAGATCATTGTAGACCAATATGAGTACAAGTACCCGGCAATCAAGGACTCGAGGAAGCCCAGTATAACCTTAGGAAAAGCCCCTGACTTGAACAAAGCATACAAGTCAATTTTGTCTGGCATGAATGCAGCCAAGCTCGACCCTGACGATGTATGCTCTTATCTAGCAGCTGCAATGCAGTTCTTTGAGGGAGCATGTCCCGATGACTGGATTAGCTACGGAATCCTGATAGCACGGAAGGGCGACAAGATCACCCCAGGCTCTCTTGTGGATATACGACGTACCAATGTGGAAGGGAGTTGGGCTCTAACAGGGGGTATGGAGTTGACAAGAGATCCTACTGTTCCAGAGCATGCATCCTTGGTCGGTCTTCTCTTGAGCTTGTATAGGTTAAGCAAAATCTCAGGACAGAACACTGGCAATTACAAGACAAACATTGCAGACAGAATAGAGCAAATTTTCGAGACAGCCCCTTTTGTCAAGATTGTCGAGCATCATACTTTGATGACAACCCACAAAATGTGTGCCAACTGGAGTACTATACCGAACTTCAGATTCCTAGCCGGAACCTATGACATGTTTTTCTCCCGGATTGAACATCTGTATTCAGCAATTAGGGTGGGCACAGTAGTTACTGCTTATGAAGACTGCTCAGGGTTGGTGTCCTTTACAGGGTTCATAAAGCAAATAAATCTCACTGCAAGAGAAGCGCTGCTATACTTCTTCCACAAGAACTTCGAAGAAGAGATAAGAAGGATGTTTGAGCCGGGGCAGGAAACTGCAGTTCCTCACTCTTATTTCATCCATTTTCGCTCATTAGGCCTGAGCGGGAAGTCTCCATACTCATCGAACGCGGTTGGTCATGTTTTCAACCTCATTCACTTTGTTGGATGTTACATGGGCCAAGTGAGATCTCTGAATGCAACGGTTATTGCCACATGTGCCCCACATGAGATGTCTGTTCTTGGGGGCTACTTAGGGGAGGAGTTTTTTGGAAAAGGGACTTTTGAAAGAAGATTCTTCAGGGATGAGAAAGAACTTCAAGAATATGAAGCAGCTGAACTGACCAAGACAGAAGTGGCTTTGGCAGACGACGGAACTGTCAACTCGGATGATGAGGACTACTTCTCAAGTGAGACCAGGAGTCCTGAGGCGGTTTACACCCGAATCATGATGAATGGAGGTCGATTGAAAAGATCACACATAAGGAGATATGTCTCAGTCAGCTCCAATCATCAGGCCCGTCCTAACTCATTCGCTGAATTTTTGAACAAGACATACTCAAGTGATTCT
>AFN24460
ATGGATGCCGACAAGATTGTATTCAAAGTCAATAATAAGGTGGTCTCTCTGAAGCCTGAAATTATCGTGGACCAGTATGAGTACAAGTACCCGGCTATCAAGGACTTAAAGAAGCCCAGTATAACCTTAGGAAAAGCCCCTGACTTGAACAAAGCATACAAATCAGTTTTATCTGGCATGAATGCAGCCAAGCTCGACCCTGATGATGTATGCTCTTATCTAGCAGCCGCAATGCAGTTCTTCGAGGGAGCATGTCCTGATGACTGGACCAGCTACGGAATCCTGATAGCACGGAGGGGAGACAAGATCACCCCAAATTCTCTTGTGGACATAAAACGCACCGATGTGGAAGGGAATTGGGCTCTAACAGGAGGTATGGAGTTAACGAGGGACCCCACTGTTTCGGAGCATGCATCTTTGGTTGGTCTTCTCTTGAGTCTGTATAGGTTGAGCAAAATATCTGGACAGAACACCGGCAATTACAAGACAAACATCGCAGATAGGATAGAGCAGATTTTTGAAACAGCCCCTTTTGTAAAGATCGTAGAACATCATACTTTGATGACAACCCACAAAATGTGCGCTAACTGGAGTACCATACCGAACTTCAGATTCCTAGCCGGGACCTATGACATGTTTTTCTCCCGGATTGAACATCTATATTCAGCGATTAGAGTGGGCACAGTTGTCACTGCTTATGAGGACTGCTCAGGGTTGGTGTCATTTACAGGGTTTATAAAGCAAATAAATCTCACTGCGAGAGAAGCACTACTATATTTCTTCCACAAGAACTTTGAAGAAGAGATAAGAAGAATGTTTGAGCCGGGGCAAGAGACTGCAGTTCCTCACTCCTATTTCATCCATTTCCGTTCGTTGGGCCTGAGCGGGAAATCTCCGTACTCATCAAATGCAGTTGGTCATGTGTTCAACCTCATTCACTTTGTTGGATGTTATATGGGTCAGGTGAGATCTCTGAATGCAACAGTGATTGCCACATGTGCCCCACATGAGATGTCTGTTCTTGGGGGTTATTTGGGGGAGGAGTTTTTTGGAAAAGGGACTTTTGAGAGAAGATTCTTCAGGGACGAGAAGGAACTTCAGGAATATGAGGCAGCTGAATCAACTAAGACTGAAGTAGCCTTGGCTGATGACGGAACCGTCAATTCTGATGACGAGGACTACTTCTCTAGTGAGACCAGGAGTCCGGAGGCAGTCTACACTCGAATCATGATGAATGGAGGTAGACTGAAAAGATCACACATAAGGAGGTATGTCTCAGTCAGCTCCAATCATCAAGCTCGCCCCAACTCATTCGCCGAGTTTTTAAACAAGACATACTCGAGTGATTCG
>AFN24500
ATGGATGCCGACAAGATTGTATTCAAAGTCAATAATAGGGTGGTCTCTCTGAAGCCTGAAATTATAGTGGATCAATATGAGTACAAGTACCCGGCCATCAAGGACTTGAAAAAGCCCAGTATAACCTTAGGAAAAGCCCCTGACTTGAACAAAGCATACAAATCAGTGTTATCCGGCATGAATGCAGCCAAGCTCGACCCTGATGATGTATGCTCTTATCTAGCTGCCGCAATGCAGTTCTTTGAGGGAGCATGTCCTGATGACTGGACCAGCTATGGAATCCTGATAGCACGGAAGGGAGACAAGATCACCCCAAATTCTCTTGTGGACATAAAACGTACCAATGTGGAAGGGAATTGGGCTCTAACAGGGGGCATGGAGTTGACGAAGGACCCCACTGTTTCGGAGCATGCATCTTTGGTTGGTCTTCTCTTGAGTCTGTATAGGTTGAGCAAAATATCAGGACAGAATACCGGCAATTATAAGACAAACATCGCAGATAGGATAGAGCAGATTTTTGAAACAGCCCCTTTTGTAAAGATCGTAGAACATCATACTCTGATGACAACTCACAAGATGTGCGCTAACTGGAGTACAATACCGAACTTCAGATTCCTAGCCGGGGCCTATGACATGTTTTTCTCCCGGATTGAACATCTGTATTCAGCGATTAGAGTAGGCACAGTTGTCACTGCTTATGAGGACTGCTCAGGGTTGGTGTCATTTACAGGGTTTATAAAGCAAATAAATCTCACAGCGAGAGAAGCACTACTATATTTCTTCCACAAGAACTTTGAAGAAGAGATAAGAAGAATGTTTGAGCCGGGGCAAGAGACTGCAGTTCCTCACTCCTATTTCATCCATTTTCGTTCGTTGGGCCTGAGCGGGAAATCTCCGTACTCCTCAAATGCAGTTGGTCATGTGTTCAACCTCATTCACTTTGTTGGATGTTATATGGGTCAAGTGAGATCTCTGAATGCAACAGTGATTGCCACATGTGCCCCGCACGAGATGTCTGTTCTGGGGGGTTATTTGGGAGAGGAGTTTTTTGGGAAAGGGACTTTTGAGAGAAGATTCTTCAGGGACGAGAAAGAACTTCAGGAATATGAAGCAGCTGAATTAACGAAGACTGAAGTAGCCCTGGCGGATGACGGAACCGTCAATTCTGATGACGAGGACTACTTCTCTAGTGAGACCAGGAGTCCGGAGGCAGTTTACACTCGAATCATGATGAATGGAGGCAGACTGAAAAGATCACACATCAGGAGGTATGTCTCAGTCAGCTCCAATCATCAAGCTCGCCCCAACTCATTCGCAGAGTTTTTGAACAAGACATACTCGAATGATTCG
>ABN11341
ATGGATGCCGACAAGATTGTATTCAAAGTCAATAATCAGGTGGTCTCTTTGAAGCCTGAGATTATCGTGGATCAACATGAGTACAAGTACCCTGCCATCAAAGATTTGAAAAAGCCCTGTATAACCCTAGGAAAGGCTCCCGATTTAAATAAAGCATACAAGTCAGTTTTGTCAGGCATGAGCGCCGCCAAACTTGATCCTGACGATGTATGTTCCTATTTGGCAGCGGCAATGCAGTTTTTTGAGGGGACATGTCCGGAAGACTGGACCAGCTATGGAATCGTGATTGCACGAAAAGGAGATAAGATCACCCCAGGTTCTCTGGTGGAGATAAAACGTACTGATGTAGAAGGGAATTGGGCTCTGACAGGAGGCATGGAACTGACAAGAGACCCCACTGTCCCTGAGCATGCGTCCTTAGTCGGTCTTCTCTTGAGTCTGTATAGGTTGAGCAAAATATCCGGGCAAAACACTGGTAACTATAAGACAAACATTGCAGACAGGATAGAGCAGATTTTTGAGACAGCCCCTTTTGTTAAAATCGTGGAACACCATACTCTAATGACAACTCACAAAATGTGTGCTAATTGGAGTACTATACCAAACTTCAGATTTTTGGCCGGAACCTATGACATGTTTTTCTCCCGGATTGAGCATCTATATTCAGCAATCAGAGTGGGCACAGTTGTCACTGCTTATGAAGACTGTTCAGGACTGGTATCATTTACTGGGTTCATAAAACAAATCAATCTCACCGCTAGAGAGGCAATACTATATTTCTTCCACAAGAACTTTGAGGAAGAGATAAGAAGAATGTTTGAGCCAGGGCAGGAGACAGCTGTTCCTCACTCTTATTTCATCCACTTCCGTTCACTAGGCTTGAGTGGGAAATCTCCTTATTCATCAAATGCTGTTGGTCACGTGTTCAATCTCATTCACTTTGTAGGATGCTATATGGGTCAAGTCAGATCCCTAAATGCAACGGTTATTGCTGCATGTGCTCCTCATGAAATGTCTGTTCTAGGGGGCTATCTGGGAGAGGAATTCTTCGGGAAAGGGACATTTGAAAGAAGATTCTTCAGAGATGAGAAAGAACTTCAAGAATACGAGGCGGCTGAACTGACAAAGACTGACGTAGCACTGGCAGATGATGGAACTGTCAACTCTGACGACGAGGACTACTTCTCAGGTGAAACCAGAAGTCCGGAAGCTGTTTATACTCGAATCATGATGAATGGAGGTCGACTAAAGAGATCGCACATACGGAGATATGTCTCAGTCAGTTCCAATCATCAAGCCCGTCCAAACTCATTCGCCGAGTTTCTAAACAAGACATATTCGAGTGACTCA
>AAU11515
ATGGATGCCGACAAGATTGTATTTAAAGTCAAGAATCAGGTGGTCTCTTTGAAACCTGAAATCATCGTGGACCAATATGAGTACAAGTACCCGGCAATCAAAGACTCGAGGAAGCCCAGTATAACCTTAGGAAAAGCCCCTGACTTGAACAAAGCATACAAATCAATTTTGTCTGGCATGAATGCAGCCAAGCTCGACCCTGATGATGTATGCTCTTATCTAGCAGCTGCAATGCAGTTCTTTGAGGGAGCATGTCCCGATGACTGGGTTAGCTACGGAATCATGATAGCGCGGAGGGGAGACAAGATCACCCCAAATTCTCTTGTGGATATAAGACGTACTAATGTGGAAGGCAATTGGGCTCTCACAGGGGGTATGGAGTTGACAAGGGATCCCACTGTTCCAGAGCATGCATCCTTGGTTGGTCTTCTCTTGAGTTTGTATAGGTTGAGCAAAATATCAGGACAGAACACTGGCAATTACAAGACAAACATTGCAGATAGAATAGAGCAAATTTTCGAGACAGCCCCTTTTGTGAAGATTGTGGAGCATCACACTTTGATGACAACCCACAAAATGTGCGCTAACTGGAGTACCATACCGAACTTCAGATTCCTAGCTGGAACCTATGACATGTTTTTCTCTCGGATTGAACATCTATATTCAGCAATTAGGGTAGGCACAGTAGTCACTGCTTATGAGGACTGTTCAGGGTTGGTGTCGTTTACAGGGTTTATAAAGCAAATAAATCTCACTGCAAGAGAAGCGCTGCTATACTTCTTCCACAAAAACTTCGAAGAAGAAATAAGAAGGATGTTTGAGCCGGGGCAGGAGACTGCAATTCCTCACTCTTATTTCATCCATTTTCGTTCGTTGGGCCTGAGCGGGAAATCTCCATACTCATCAAATGCAATTGGTCACGTTTTCAACCTCATTCACTTTGTTGGATGTTACATGGGTCAAGTGAGATCTTTGAATGCAACTGTTATTGCCACATGTGCCCCACATGAGATGTCTGTCCTTGGAGGTTACTTGGGGGAGGAGTTTTTTGGAAAAGGGACTTTTGAGAGAAGATTCTTCAGGGACGAGAAGGAACTTCAAGAATATGAGGCTGCTGAACTGACCAAGACTGAAATGGCTTTGGCAGATGACGGAACCGTCAACTCTGATGATGAGGACTACTTCTCTAGTGAGACCAGGAGTCCTGAGGCAGTTTACACCCGAATCATGATGAATGGAGGTAGATTGAAAAGATCACACATAAGGAGGTATGTCTCAGTCAGCTCCAATCATCAGGCTCGTCCCAATTCATTCGCTGAGTTTTTGAACAAGACATACTCAAGTGATTCT
>ADR03120
ATGGATGCCGACAAGATTGTGTTCAAAGTCAATAATCAGGTGGTCTCTTTGAAGCCTGAGATTATCGTGGATCAATATGAGTACAAGTACCCTGCCATCAAGGATTTGAAAAAGCCTTGTATCACCCTAGGGAAAGCCCCCGACTTGAACAAAGCATACAAATCAGTTTTATCAGGCATGAATGCCGCCAAACTTGATCCGGATGATGTATGCTCCTACTTGGCAGCAGCAATGCAGTTCTTTGAGGGGACATGTCCGGAAGACTGGACCAGCTATGGAATCCTGATTGCACGAAAAGGAGATAGGATCACCCCAAACTCTCTAGTGGAGATAAAGCGTACTGATGTAGAAGGGAATTGGGCTCTGACAGGAGGCATGGAATTGACAAGGGACCCCACTGTCTCTGAACATGCATCTTTAGTCGGTCTTCTCCTGAGTCTGTACAGGTTGAGCAAAATATCAGGACAGAACACTGGTAACTATAAGACAAACATTGCAGATAGGATAGAGCAGATTTTCGAGACAGCACCTTTTGTTAAGATCGTGGAACACCATACCCTAATGACAACTCACAAGATGTGTGCTAATTGGAGTACTATACCGAACTTCAGATTTTTGGCCGGAACCTACGACATGTTTTTCTCACGGATTGAGCATCTATATTCGGCAATCAGAGTGGGCACAGTCGTCACCGCTTATGAAGACTGCTCAGGACTGGTATCGTTTACAGGGTTCATAAAGCAGATCAATCTCACCGCAAGGGAAGCAATACTATATTTCTTCCACAAGAACTTTGAGGAAGAGATAAGAAGAATGTTCGAGCCAGGGCAAGAGACAGCTGTTCCTCACTCTTATTTCATCCACTTCCGTTCACTAGGCTTGAGTGGGAAGTCTCCTTATTCATCGAATGCTGTCGGTCATGTGTTCAATCTCATTCACTTTGTTGGATGCTACATGGGTCAAGTCAGATCTCTAAATGCGACGGTTATTGCTGCATGTGCCCCTCATGAGATGTCTGTTCTAGGGGGCTATTTGGGAGAGGAATTCTTCGGAAAAGGGACATTTGAAAGAAGGTTCTTCAGAGACGAGAAAGAACTTCAAGAATATGAGGCGGCTGAACTAACAAAGTCCGACGTGGCACTGGCAGATGACGGAACCGTCAACTCTGATGACGAGGACTATTTCTCTGGTGAAACCAGAAGTCCAGAAGCTGTCTATACTCGAATCATGATGAATGGAGGTCGACTGAAGAGATCTCATATACGGAGATATGTCTCAGTCAGTTCCAATCATCAAGCCCGTCCAAACTCATTCGCCGAATTTTTAAACAAGACGTATTCGAATGACTCA
>AFN24150
ATGGATGCCGACAAGATTGTATTCAAAGTCAATAATAAGGTGGTCTCTCTGAAGCCTGAAATTATCGTGGACCAGTATGAGTACAAGTACCCGGCTATCAAGGACTTAAAGAAGCCCAGTATAACCTTAGGAAAAGCCCCTGACTTGAACAAAGCATACAAATCAGTTTTATCTGGCATGAATGCAGCCAAGCTCGACCCTGATGATGTATGCTCTTATCTAGCAGCCGCAATGCAGTTCTTCGAGGGAGCATGTCCTGATGACTGGACCAGCTACGGAATCCTGATAGCACGGAGGGGAGACAAGATCACCCCAAATTCTCTTGTGGACATAAAACGCACCGATGTGGAAGGGAACTGGGCTCTAACAGGAGGTATGGAGTTAACGAGGGACCCCACTGTTTCGGAGCATGCATCTTTGGTTGGTCTTCTCTTGAGTCTGTATAGGTTGAGCAAAATATCTGGACAGAACACCGGCAATTACAAGACAAACATCGCAGATAGGATAGAGCAGATTTTTGAAACAGCCCCTTTTGTAAAGATCGTAGAACATCATACTTTGATGACAACCCACAAAATGTGCGCTAACTGGAGTACCATACCGAACTTCAGATTCCTAGCCGGGACCTATGACATGTTTTTCTCCCGGATTGAACATCTATATTCAGCGATTAGAGTGGGCACAGTTGTCACTGCTTATGAGGACTGCTCAGGGTTGGTGTCATTTACAGGGTTTATAAAGCAAATAAATCTCACTGCGAGAGAAGCACTACTATATTTCTTCCACAAGAACTTTGAAGAAGAGATAAGAAGAATGTTTGAGCCGGGGCAAGAGACTGCAGTTCCTCACTCCTATTTCATCCATTTCCGTTCGTTGGGCCTGAGCGGGAAATCTCCGTACTCATCAAATGCAGTTGGTCATGTGTTCAACCTTATTCACTTTGTTGGATGTTATATGGGTCAGGTGAGATCTCTGAATGCAACAGTGATTGCCACATGTGCCCCACATGAGATGTCTGTTCTTGGGGGTTATTTGGGGGAGGAGTTTTTTGGAAAAGGGACTTTTGAGAGAAGATTCTTCAGGGACGAGAAAGAACTTCAGGAATATGAGGCAGCTGAATCAACTAAGACTGAAGTAGCCTTGGCTGATGACGGAACCGTCAATTCTGATGACGAGGACTACTTCTCTAGTGAGACCAGGAGTCCGGAGGCAGTCTACACTCGAATCATGATGAATGGAGGTAGACTGAAAAGATCACACATAAGGAGGTATGTCTCAGTCAGCTCCAATCATCAAGCTCGCCCCAACTCATTCGCCGAGTTTTTAAACAAGACATACTCGAGTGATTCG
>ACF42341
ATGGATGCCGACAAGATTGTATTCAAAGTCAATAATCAGGTGGTCTCCCTGAAGCCCGAGGTTATTGTGGATCAATATGAATACAAATATCCAGCCATCAAAGACTTGAAGAAACCCAGTATCACTCTAGGGAAAGCTCCTGACTTAAACAAGGCATACAAGTCAGTCCTGTCTGGCATGAATGCTGCTAAGCTTGATCCGGATGATGTGTGCTCCTACTTAGCAGCTGCAATGCAATTTTTCGAGGGGACATGCCCCGAAGACTGGAATAGCTACGGGATCTTGATCGCACGAAAAGGAGATAAAATCACCCCTGACTCTCTTGTAGACATAAAACGTACTGATGTAGAAGGGAATTGGGCTCTGACGGGGGGTATGGAGTTGACGAGAGACCCCACTGTGTCTGAGCATGCGTCCTTAGTCGGTCTTCTCTTGAGTCTTTATAGGTTGAGCAAAATATCGGGACAAAACACAGGTAACTACAAAACAAACATTGCGGACAGGATAGAGCAGATTTTTGAGACTGCTCCTTTCGTCAAGATCGTAGAACACCACACTCTGATGACAACTCACAAGATGTGCGCTAACTGGAGTACCATACCGAACTTCAGATTCTTAGCTGGAACCTACGACATGTTTTTCTCCCGGATTGAACATCTGTATTCAGCTATTAGAGTAGGTACAGTTGTCACTGCTTATGAAGACTGCTCAGGGCTAGTATCGTTTACGGGGTTTATAAAGCAAATAAATCTCACCGCAAGGGAGGCAATACTATATTTCTTCCACAAGAACTTTGAGGAAGAAATAAGAAGAATGTTCGAGCCAGGGCAAGAGACTGCTGTTCCTCATTCCTATTTCATCCACTTCCGTTCACTAGGCCTAAGTGGAAAGTCACCATATTCATCAAATGCTGTTGGTCACGTGTTCAATCTCATTCACTTTGTCGGATGCTATATGGGTCAAGTCAGATCCCTTAATGCGACAGTTATTGCCGCATGTGCCCCCCATGAGATGTCTGTTCTGGGAGGCTACTTGGGGGAGGAGTTTTTTGGGAAGGGGACGTTTGAAAGAAGATTCTTCAGAGATGAGAAAGAACTTCAAGAGTATGAGGCAGCTGAATTAACTAAGACTGACTTAGCACTGGCAGACGACGGAACCGTCAACTCTGATGACGAAGACTACTTCTCCGGTGAAACCAGGAGTCCGGAAGCTGTCTATACTCGAATCATGATGAATGGAGGTCGACTAAAGAGATCGCACATAAGGAGATACGTTTCTGTCAGCTCTAATCATCAAGCCCGTCCAAACTCATTTGCCGAGTTTCTAAACAAGACATATTCTAGTGACTCT
>AFN24155
ATGGATGCCGACAAGATTGTATTCAAAGTCAATAATAAGGTGGTCTCTCTGAAGCCTGAAATTATCGTGGACCAATATGAGTACAAGTACCCGGCTATCAAGGACTTAAAGAAGCCCAGTATAACCTTAGGAAAAGCCCCTGACTTGAACAAAGCATACAAATCAGTTTTATCTGGCATGAATGCAGCCAAGCTCGACCCTGATGATGTATGCTCTTATCTAGCAGCTGCAATGCAGTTCTTTGAGGGAGCATGTCCTGATGACTGGACCAGCTACGGAATCCTAATAGCACGGAGGGGAGACAAGATCACCCCAAATTCTCTTGTGGACATAAGACGCACCGATGTGGAAGGGAATTGGGCTCTAACAGGAGGTATGGAGTTAACGAGAGACCCCACTGTTTCGGAGCATGCATCTTTGGTTGGTCTTCTCTTGAGTCTGTATAGGTTGAGCAAAATATCTGGACAGAACACCGGCAATTACAAGACAAACATCGCAGACAGGATAGAGCAGATTTTCGAAACAGCCCCTTTTGTAAAGATCGTAGAACATCATACTTTGATGACAACCCACAAAATGTGCGCTAACTGGAGTACCATACCGAACTTCAGATTCCTAGCCGGGACCTATGACATGTTCTTCTCCCGGATTGAACATCTATATTCAGCGATTAGAGTGGGCACAGTTGTCACTGCTTATGAGGACTGCTCAGGGTTGGTGTCATTTACAGGGTTTATAAAACAAATAAATCTCACTGCGAGAGAAGCACTACTATATTTCTTCCACAAGAACTTTGAAGAAGAGATAAGAAGAATGTTTGAGCCGGGGCAAGAGACTGCAGTCCCTCACTCCTATTTCATCCATTTCCGTTCGTTGGGCCTAAGCGGGAAATCTCCGTACTCATCAAATGCAGTTGGTCATGTGTTCAACCTCATTCACTTTGTTGGATGTTATATGGGTCAGGTGAGATCTCTGAATGCAACAGTGATTGCCACATGTGCCCCACATGAGATGTCTGTTCTTGGGGGTTATTTGGGGGAGGAGTTTTTTGGAAAAGGGACTTTTGAGAGAAGATTCTTCAGGGACGAGAAAGAACTTCAGGAATATGAGGCAGCTGAATCAACTAAGACTGAAGTAGCCTTGGCTGATGACGGAACCGTCAATTCTGATGACGAGGACTACTTCTCTAGTGAGACCAGGAGTCCGGAGGCAGTCTACACTCGAATCATGATGAATGGAGGTAGACTGAAAAGATCACACATAAGGAGGTATGTCTCAGTCAGCTCCAATCATCAAGCTCGCCCCAACTCATTCGCCGAGTTTTTAAACAAGACATACTCGAGTGATTCA
>AFN24115
ATGGATGCCGACAAGATTGTATTTAAAGTCAAGAATCAGGTGGTCTCCTTGAAGCCTGAGATCATCGTGGACCAATATGAGTACAAATACCCGGCAATCAAGGACTCGAGGAAGCCCAGTATAACCTTAGGAAAAGCCCCTGATTTAAACAAAGCATACAAGTCGATTTTGTCTGGCATGAATGCAGCCAAGCTCGACCCTGACGATGTATGCTCTTATCTAGCAGCTGCAATGCAGTTCTTTGAGGGAGCATGTCCTGATGACTGGATTAGCTACGGAATCTTGATAGCACGGAAGGGAGACAAGATCACCCCAGGTTCTCTTGTAGATATAAGACGCACCAATGTGGAAGGGAGTTGGGCTCTAACAGGGGGTATGGAGTTGACAAGGGATCCTACTGTTCCAGAGCATGCATCCTTGGTCGGTCTTCTCTTGAGTTTGTATAGGTTGAGCAAAATATCAGGACAGAACACTGGCAATTACAAGACAAACATTGCAGACAGAATAGAGCAAATTTTTGAGACAGCCCCTTTTGTCAAGATTGTGGAGCATCACACTTTGATGACAACCCACAAAATGTGTGCCAACTGGAGTACCATACCGAACTTCAGATTCCTAGCCGGAACCTATGACATGTTTTTCTCCCGGATTGAACACCTGTATTCGGCAATTAGGGTAGGCACAGTAGTCACTGCTTATGAGGACTGCTCAGGGTTGGTGTCTTTTACAGGGTTCATAAAGCAAATAAACCTCACTGCAAGAGAAGCGCTGCTATACTTCTTCCACAAGAACTTCGAAGAAGAGATAAGAAGGATGTTTGAGCCGGGGCAGGAAACTGCAGTTCCTCACTCTTATTTCATCCATTTTCGTTCATTAGGCCTGAGCGGGAAGTCTCCCTACTCATCGAACGCGGTTGGTCACGTTTTCAACCTCATTCACTTCGTTGGATGTTACATGGGCCAAGTGAGATCTCTGAATGCAACGGTTATTGCCACATGTGCCCCACATGAGATGTCTGTTCTTGGGGGTTACTTAGGGGAGGAGTTTTTTGGGAAAGGAACTTTTGAGAGAAGATTCTTCAGGGATGAGAAAGAACTTCAAGAATATGAAGCAGCTGAACTGACCAAGACAGAAGTGGCTTTGGCAGATGACGGGACCGTCAACTCTGATGATGAGGACTACTTCTCAAGTGAGACCAGGAGTCCTGAAGCGGTTTACACCCGAATCATGATGAATGGAGGTAGATTGAAAAGATCACACATAAGGAGGTATGTCTCAGTCAGCTCCAATCATCAGGCCCGCCCTAACTCTTTCGCTGAATTTTTAAACAAGACATACTCAAGTGATTCT
>BAL49595
ATGGATGCTGACAAGATTGTGTTCAAAGTCAATAATCAGGTGGTCTCTTTGAAGCCTGAGATTATCGTAGATCAATATGAGTACAAGTACCCTGCTATCAAGGATTTGAAAAAGCCCTGTATTACCTTGGGGAAAGCCCCCGACTTAAACAAAGCATACAAGTCAGTTTTGTCAGGCATGAACGCCGCCAAACTTGATCCTGATGATGTATGTTCCTACTTGGCGGCAGCAATGCAGTTCTTTGAGGGGACATGTCCGGAAGACTGGACCAGCTATGGAATCTTGATTGCACGAAAAGGAGATAAAATCACCCCAGATTCTCTTGTGGAGATAAAGCGTACTGATGTAGAAGGGAGTTGGGCTCTGACAGGAGGCTTGGAACTGACAAGGGACCCAACTGTCTCCGAACATGCGTCTTTAGTCGGTCTTCTCTTGAGCCTGTATAGGTTGAGCAAAATATCAGGACAAAACACTGGCAACTATAAGACAAACATTGCAGATAGGATAGAGCAGATCTTCGAGACAGCCCCTTTTGTTAAAATCGTGGAACACCATACTCTGATGACAACTCACAAAATGTGTGCTAATTGGAGCACTATACCGAACTTCAGATTTTTGGCCGGAACCTACGACATGTTTTTCTCCCGGATTGAGCATCTGTATTCAGCAATCAGAGTGGGCACAGTTGTCACTGCTTATGAAGACTGCTCAGGGCTGGTATCGTTCACCGGGTTCATTAAACAGATTAATCTCACCGCAAGAGAAGCAATACTATATTTCTTCCACAAAAACTTTGAGGAAGAAATAAGAAGAATGTTCGAGCCAGGACAGGAGACAGCTGTTCCTCACTCTTATTTTATCCACTTCCGTTCACTAGGCTTGAGTGGAAAGTCTCCTTATTCATCAAATGCCGTTGGTCATGTGTTCAATCTCATTCACTTTGTCGGATGCTACATGGGTCAAGTCAGATCCCTCAATGCAACGGTCATTGCTGCCTGTGCTCCTCATGAGATGTCTGTTCTAGGGGGCTACCTGGGAGAGGAATTCTTCGGGAAAGGGACCTTTGAAAGAAGATTCTTTAGAGATGAGAAAGAACTTCGAGAATATGAAGAGGCCGAGCTGACGAAGACTGACGTGGCCCTTGCAGATGATGGAACTGTTAACTCTGATGACGAGGACTACTTCTCCGGTGAAACTAGAAGTCCGGAAGCTGTTTATACTCGAATCATAATGAATGGAGGTCGGTTGAAGAGATCTCATATACGGAGATATGTCTCAGTCAGTTCCAATCATCAAGCTCGTCCAGGCTCATTCGCCGAGTTCCTAAACAAGACATATTCGAGTGACTCG
>BAL49590
ATGGATGCCGACAAGATTGTGTTTAAAGTCAATAATCAGGTGGTCTCTTTGAAGCCTGAGATTATCGTGGATCAATATGAGTACAAGTACCCTGCTATCAAAGACTTGAAAAAGCCCTGTATAACCTTGGGGAAAGCCCCTGACTTAAACAAAGCATACAAGTCAGTTTTATCAGGCATGAACGCCGCCAAACTGGATCCTGATGATGTATGTTCCTACCTGGCAGCAGCAATGCAGTTCTTTGAGGGGACATGTCCGGAAGACTGGACCAGCTATGGAATCCTGATTGCACGAAAAGGCGATAAGATCACCCCAGATTCTCTTGTGGAGATAAAGCGTACTGATGTGGAGGGGAATTGGGCCCTGACAGGAGGCATAGAACTGACAAGGGACCCTACTGTCTCCGAGCATGCGTCTTTAGTTGGTCTTCTTTTAAGCCTATATAGGCTGAGCAAAATATCAGGACAAAACACCGGCAACTATAAGACGAACATTGCAGATAGGATAGAGCAGATTTTTGAGACAGCCCCTTTTGTTAAAATCGTGGAGCACCACACTCTGATGACAACTCACAAAATGTGTGCCAATTGGAGCACTATACCGAACTTCAGATTTTTGGCTGGGACCTACGACATGTTTTTCTCCCGGATTGAGCATCTATATTCAGCAATCAGGGTAGGCACAGTTGTCACTGCTTATGAAGACTGCTCAGGGCTGGTATCGTTTACAGGGTTCATAAAACAGATTAATCTCACCGCAAGAGAAGCAATACTATATTTCTTCCACAAGAACTTTGAGGAAGAGATAAGAAGAATGTTCGAGCCCGGGCAAGAGACAGCTGTTCCTCACTCTTATTTCATCCACTTCCGTTCACTAGGCTTGAGTGGAAAGTCTCCTTATTCATCAAATGCCGTTGGTCATGTGTTCAATCTCATTCACTTTGTTGGATGCTACATGGGTCAAGTCAGATCCCTTAATGCAACAGTTATTGCCGCCTGTGCCCCTCATGAGATGTCTGTTCTAGGGGGCTATCTTGGAGAGGAATTCTTCGGGAAAGGGACGTTTGAAAGAAGATTCTTTAGAGATGAAAAAGAGCTTCGAGAATATGAGGCGGCTGAACTAATAAAGACTGACGTGGCACTGGCAGACGACGGAACTGTCAACTCCGACGACGAGGACTACTTCTCCGGTGAGACCAGAAGTCCAGAAGCTGTTTATACTCGAATCATGATGAATGGAGGTCGACTGAAGAGATCGCATATTCGGAGATATGTCTCAGTCAGTTCAAATCATCAAACCCGTCCAGGCTCATTCGCTGAGTTCCTAAACAAGACGTATTCAAGTGACTCA
>AFN24110
ATGGATACCGACAAAATTGTATTCAAAGTCAATAATCAGGTTGTCTCTCTAAAACCTGAAATTATTGTAGATCAATATGAGTACAAATACCCGGCGATCAAAGACTTAAAAAAGCCCAGTATCTCCCTGGGAAAGGCTCCTGATTTGAACAAGGCGTATAAGTCAATTTTGTCCGGCATGAATGCAGCTAAGCTCGACCCTGATGATGTGTGCTCTTACTTGGCAGCTGCAATGCAATTCTTTGAAGGAACATGTCCAGAAGACTGGACTAGCTATGGAATCTTGATTGCAAGGAAAGGAGACAAGATAACTCCAAACTCTCTCGTAGACATAAAACGTACAGATGTAGAAGGGAACTGGGCTCTAACAGGAGGAATGGAGTTGACTAGGGATCCCACCATTCCAGAACATGCATCTTTGGTTGGTCTTCTCTTGAGTTTGTATCGATTGAGCAAAATATCCGGACAGAACACAGGCAATTACAAGACAAATATCTCTGATCGTATAGAACAGATTTTTGAGACGGCCCCCTTTGTTAAGATAGTGGAACATCACACTTTAATGACAACTCACAAAATGTGCGCTAACTGGAGCACCATACCGAACTTTAGATTCCTGGCCGGAACTTATGACATGTTTTTCTCTCGGATTGAACATTTATATTCAGCAATCAGAGTGGGTACAGTTGTCACTGCTTACGAGGACTGCTCAGGGCTGGTATCGTTTACAGGGTTTATCAAGCAGATAAACCTTACAGCAAAGGAAGCAATACTTTATTTCTTCCACAAGAATTTTGAGGGAGAGATAAGAAGAATGTTTGAGCCGGGACAGGAAACTGCAGTCCCTCACTCCTATTTCATCCATTTCCGGTCTTTAGGCCTGAGTGGGAAATCTCCATATTCGTCAAGTGCAGTTGGTCACGTGTTCAACCTCATTCACTTTGTTGGATGCTATATGGGTCAAGTGAGGTCTTTGAATGCAACGGTTATTGCCACATGTGCTCCACATGAGATGTCTGTTCTCGGGGGTTATTTGGGGGAGGAGTTCTTTGGCAAGGGGACTTTTGAGAGAAGATTCTTCAGGGATGAGAAGGAACTTCAGGATTATGAAGCAGCAGAGTTGACAAAGACTGAGGTCGCTCTGGCAGACGACGGAACAGTCAATTCTGACGACGAAGACTACTTCTCTGGTGAAACCAGGAGTCCAGAGGCGGTCTATACTCGGATCATGATCAATGGGGGCCGACTCAAAAGATCACATATAAGAAGGTATGTATCAGTCAGTTCCAATCATCAAGCTCGCCCTAATTCATTTGCTGAATTTCTAAACAAGACATATTCTAACGATCCA
>AFV09259
ATGGATTCCGACAAGATTGTATTCAAAGTCAATAATCAGGTGGTCTCTTTAAAGCCTGAGATTATCGTGGATCAATATGAGTACAAGTACCCTGCTATCAAAGATTCGAAAAAGCCCTGTATAACCCTAGGGAAGGCCCCCGACTTAAACAAAGCATACAAATCGGTTCTGTCAGGCATGAATGCCGCCAAACTAGATCCCGATGATGTATGTTCCTACCTGGCAGCAGCAATGCAGTTCTTTGAGGGGACATGTCCGGAAGACTGGACCAGCTATGGAATCCTGATCGCAAGGAAAGGAGACAAGATCACCCCGGACTCTCTAGTGGAAATAAAGCGTACTGATGTAGAAGGGAACTGGGCTCTGGCAGGAGGCATGGAACTGACAAGGGACCCCACTGTCTCTGAGCATGCATCTTTAGTCGGTCTTCTCTTGAGTCTGTATAGGTTGAGCAAGATATCAGGACAAAACACCGGTAACTATAAAACAAACATTGCAGATAGGATAGAGCAGATTTTCGAGACAGCCCCTTTTATTAAAATCGTGGAGCACCATACCCTAATGACAACTCACAAAATGTGTGCTAATTGGAGTACTATACCGAATTTCAGATTTCTGGCTGGAACCTACGACATGTTTTTCTCCCGGATTGAGCATCTATATTCAGCAATCAGAGTGGGCACAGTTGTTACTGCTTATGAAGACTGTTCAGGGCTGGTATCGTTTACTGGGTTCATAAAACAGATCAATCTCACTGCAAAGGAAGCAATACTATATTTCTTCCATAAGAACTTTGAGGAAGAGATAAGAAGAATGTTCGAGCCAGGGCAGGAGACAGCAGTCCCTCACTCTTATTTCATTCACTTCCGTTCACTAGGCTTGAGTGGGAAGTCACCTTATTCATCGAATGCCGTTGGTCATGTGTTCAATCTCATTCACTTTGTTGGATGTTATATGGGTCAAGTCAGATCCCTAAATGCAACAGTTATTGCCGCATGTGCTCCTCATGAGATGTCTGTTCTAGGGGGCTACCTGGGAGAGGAATTCTTCGGGAAAGGAACATTCGAAAGAAGGTTCTTCAGAGATGAGAAAGAACTTCAAGAATACGAGGCGGCTGAACTGACAAAGACTGACGTGGCATTGGCAGATGATGGAACTGTCAACTCTGACGATGAGGACTACTTCTCCGGCGAAACCAGAAGTCCAGAAGCTGTCTATACCAGAATAATGATGAATGGAGGTCGACTAAAGAGATCGCATATACGGAGATATGTCTCAGTCAGTTCTAATCATCAAGCCCGTCCAAACTCATTCGCTGAGTTTTTAAACAAAACATATTCGAGTGACTCA
>AFN24205
ATGGATGCCGACAAGATTGTGTTTAAAGTCAATAATAAGGTGGTTTCTCTGAAGCCTGAAATTATAGTAGACCAATATGAGTACAAGTACCCGGCTATCAAAGATTTGAAGAAGCCCAGTATAACCTTAGGAAAGGCCCCTGACTTGAACAAGGCATACAAGTCAGTCTTATCCGGCATGAATGCAGCCAAGCTTGACCCTGATGATGTATGCTCTTATCTGGCAGCTGCAATGCAGTTCTTTGAAGGGACATGTCCTGATGACTGGACCAGCTATGGAATCCTGATTGCACGGAAGGGAGACAAGATCACTCCAAATTCTCTTGTGGACATCAAACGTACTAATGTGGAAGGGAACTGGGCTCTAACAGGGGGTATGGAGTTGACAAGAGACCCCACCGTTCCGGAGCATGCATCGTTAGTTGGTCTTCTCTTGAGTCTGTATAGATTGAGCAAAATATCTGGACAGAACACTGGCAATTATAAAACAAACATCGCTGATAGAATAGAGCAAATTTTCGAGACGGCCCCCTTTGTAAAGATCGTAGAACATCATACCTTGATGACAACCCACAAAATGTGCGCTAACTGGAGCACCATACCGAATTTCAGATTTCTAGCCGGAACCTACGACATGTTTTTCTCCCGGATCGAACATCTGTATTCAGCAATTAGAGTGGGCACAGTTGTCACTGCTTATGAGGACTGCTCAGGATTGGTGTCGTTCACCGGGTTTATAAAGCAAACAAATCTCACCGCAAGAGAAGCAATATTATATTTCTTCCATAAGAACTTTGAAGAAGAGATAAGAAGAATGTTTGAGCCTGGGCAGGAAACCGCAGTTCCTCACTCCTATTTCATCCATTTTCGTTCATTGGGCCTGAGTGGGAAATCTCCATATTCATCAAATGCAGTGGGTCACGTGTTCAATCTCATTCACTTTGTGGGATGTTATATGGGTCAAGTAAGATCTTTAAATGCAACGGTTATTGCTGCATGTGCCCCGCATGAGATGTCTGTTCTCGGGGGTTATCTTGGGGAGGAGTTTTTTGGAAAGGGGACTTTTGAGAGAAGATTCTTTAGGGACGAGAAAGAACTGCAGGAATATGAGGCAGCTGAGTCAACAAAGACTGATGTGGCCTTGGCAGATGACGGAACAGTCAATTCTGATGACGAAGACTACTTCTCTGGTGAAACCAGGAGTCCGGAGGCAGTTTATACTCGGATCATGATAAATGGGGGTAGATTGAAAAGATCACACATAAGGAGATATGTCTCAGTAAGTTCCAATCATCAAGCTCGCCCTAATTCATTCGCTGAGTTTCTAAACAAGACATACTCTAATGATTCA
>ABZ81182
ATGGATGCCGACAAGATTGTATTCAAGGTCAATAATCAGGTGGTCTCTCTGAAGCCTGAAATTATTGTGGACCAATATGAGTACAAGTACCCGGCTATCAAAGACCTGAAGAAGCCCAGTATAACCTTAGGAAAAGCTCCTGATTTGAATAAAGCATACAAATCAATTTTATCTGGCATGAACGCAGCCAAACTCGACCCTGATGATGTATGCTCTTATCTGGCTGCCGCGATGCAGTTCTTTGAGGGATCATGTCCTGAGGACTGGACTAGCTATGGAATCCTGATAGCCCGGAAGGGAGACAAGATCACCCCGGATTCTCTTGTGGACATAAGACGTACTGATGTGGAAGGGAATTGGGCTCTAACAGGGGGCATGGAGTTAACAAGGGACCCTACTGTTTCAGAGCACGCATCTCTGGTTGGCCTTCTCTTGAGTTTATATAGGTTGAGCAAAATCTCTGGACAGAATACCGGCAATTACAAGACAAACATCGCGGATAGAATAGAGCAGATTTTCGAGACAGCCCCCTTTGCAAAGATTGTAGAACATCATACTTTGATGACGACCCACAAAATGTGCGCTAACTGGAGTACCATACCAAATTTCAGATTCCTGGCTGGAACTTATGACATGTTTTTCTCCCGGATTGAACATTTGTATTCAGCTATTAGAGTAGGCACAGTTGTCACTGCTTATGAGGACTGCTCAGGACTGGTGTCATTTACAGGGTTTATAAAGCAAATAAATCTCACTGCGAGAGAAGCACTATTATACTTCTTCCACAAGAACTTTGAGGAAGAAATAAGAAGAATGTTCGAGCCTGGGCAAGAGACTGCTGTTCCTCATTCCTATTTTATTCATTTTCGTTCATTGGGCTTGAGTGGGAAATCTCCTTACTCATCCAATGCAGTTGGTCATGTATTCAACCTCATTCACTTTGTTGGATGTTATATGGGTCAGGTGAGATCTTTAAATGCAACAGTGATTGCAACATGTGCCCCGCATGAGATGTCTGTTCTTGGGGGCTATTTGGGGGAGGAGTTTTTCGGAAAAGGAACTTTTGAAAGGAGATTCTTTAGAGACGAGAAGGAACTTCAGGAATATGAGGCAGCTGAGTTGACAAAAGCTGAAACGGCCCTGGCAGATGACGGAACAGTCAATTCTGATGATGAGGACTACTTCTCCAGTGAAACCAGGAGTCCAGAAGCAGTTTACACACGAATCATGATGAATGGAGGTAGACTAAAAAGATCACACATAAGGAGGTATGTCTCAGTCAGCTCTAATCATCAAACTCGCCCTAACTCGTTTGCGGAGTTTTTAAACAAAACATACTCGAGTGACTCG
>AFN24200
ATGGATGCCGACAAGATTGTATTCAAAGTCAATAATAAGGTGGTCTCTCTGAAGCCTGAAATTATCGTGGACCAGTATGAGTACAAGTACCCGGCTATCAAGGACTTAAAGAAGCCCAGTATAACCTTAGGAAAAGCCCCTGACTTGAACAAAGCATACAAATCAGTTTTATCTGGCATGAATGCAGCCAAGCTCGACCCTGATGATGTATGCTCTTATCTAGCAGCCGCAATGCAGTTCTTCGAGGGAGCATGTCCTGATGACTGGACCAGCTACGGAATCCTGATAGCACGGAGGGGAGACAAGATCACCCCAAATTCTCTTGTGGACATAAAACGCACCGATGTGGAAGGGAATTGGGCTCTAACAGGAGGTATGGAGTTAACGAGGGACCCCACTGTTTCGGAGCATGCATCTTTGGTTGGTCTTCTCTTGAGTCTGTATAGGTTGAGCAAAATATCTGGACAGAACACCGGCAATTACAAGACAAACATCGCAGATAGGATAGAGCAGATTTTTGAAACAGCCCCTTTTGTAAAGATCGTAGAACATCATACTTTGATGACAACCCACAAAATGTGCGCTAACTGGAGTACCATACCGAACTTCAGATTCCTAGCCGGGACCTATGACATGTTTTTCTCCCGGATTGAACATCTATATTCAGCGATTAGAGTGGGCACAGTTGTCACTGCTTATGAGGACTGCTCAGGGTTGGTGTCATTTACAGGGTTTATAAAGCAAATAAATCTCACTGCGAGAGAAGCACTACTATATTTCTTCCACAAGAACTTTGAAGAAGAGATAAGAAGAATGTTTGAGCCGGGGCAAGAGACTGCAGTTCCTCACTCCTATTTCATCCATTTCCGTTCGTTGGGCCTGAGCGGGAAATCTCCGTACTCATCAAATGCAGTTGGTCATGTGTTCAACCTCATTCACTTTGTTGGATGTTATATGGGTCAGGTGAGATCTCTGAATGCAACAGTGATTGCCACATGTGCCCCACATGAGATGTCTGTTCTTGGGGGTTATTTGGGGGAGGAGTTTTTTGGAAAAGGGACTTTTGAGAGAAGATTCTTCAGGGACGAGAAAGAACTTCAGGAATATGAGGCAGCTGAATCAACTAAGACTGAAGTAGCCTTGGCTGATGACGGAACCGTCAATTCTGATGACGAGGACTACTTCTCTAGTGAGACCAGGAGTCCGGAGGCAGTCTACACTCGAATCATGATGAATGGAGGTAGACTGAAAAGATCACACATAAGGAGGTATGTCTCAGTCAGCTCCAATCATCAAGCTCGCCCCAACTCATTCGCCGAGTTTTTAAACAAGACATACTCGAGTGATTCG
>AFN24320
ATGGATACCGACAAGATTGTATTCAAAGTCAATAATAAGGTGGTCTCTCTGAAGCCTGAAATTATCGTGGACCAGTATGAGTACAAGTACCCGGCTATCAAGGACTTAAAGAAGCCCAGTATAACCTTAGGAAAAGCCCCTGACTTGAACAAAGCATACAAATCAGTTTTATCTGGCATGAATGCAGCCAAGCTCGACCCTGATGATGTATGCTCTTATCTAGCAGCCGCAATGCAGTTCTTCGAGGGAGCATGTCCTGATGACTGGACCAGCTACGGAATCCTGATAGCACGGAGGGGAGACAAGATCACCCCAAATTCTCTTGTGGACATAAAACGCACCGATGTGGAAGGGAACTGGGCTCTAACAGGAGGTATGGAGTTAACGAGGGACCCCACTGTTTCGGAGCATGCATCTTTGGTTGGTCTTCTCTTGAGTCTGTATAGGTTGAGCAAAATATCTGGACAGAACACCGGCAATTACAAGACAAACATCGCAGATAGGATAGAGCAGATTTTTGAAACAGCCCCTTTTGTAAAGATCGTAGAACATCATACTTTGATGACAACCCACAAAATGTGCGCTAACTGGAGTACCATACCGAACTTCAGATTCCTAGCCGGGACCTATGACATGTTTTTCTCCCGGATTGAACATCTATATTCAGCGATTAGAGTGGGCACAGTTGTCACTGCTTATGAGGACTGCTCAGGGTTGGTGTCATTTACAGGGTTTATAAAGCAAATAAATCTCACTGCGAGAGAAGCACTACTATATTTCTTCCACAAGAACTTTGAAGAAGAGATAAGAAGAATGTTTGAGCCGGGGCAAGAGACTGCAGTTCCTCACTCCTATTTCATCCATTTCCGTTCGTTGGGCCTGAGCGGGAAATCTCCGTACTCATCAAATGCAGTTGGTCATGTGTTCAACCTCATTCACTTTGTTGGATGTTATATGGGTCAGGTGAGATCTCTGAATGCAACAGTGATTGCCACATGTGCCCCACATGAGATGTCTGTTCTTGGGGGTTATTTGGGGGAGGAGTTTTTTGGAAAAGGGACTTTTGAGAGAAGATTCTTCAGGGACGAGAAGGAACTTCAGGAATATGAGGCAGCTGAATCAACTAAGACTGAAGTAGCCTTGGCTGATGACGGAACCGTCAATTCTGATGACGAGGACTACTTCTCTAGTGAGACCAGGAGTCCGGAGGCAGTCTACACTCGAATCATGATGAATGGAGGTAGACTGAAAAGATCACACATAAGGAGGTATGTCTCAGTCAGCTCCAATCATCAAGCTCGCCCCAACTCATTCGCCGAGTTTTTAAACAAGACATACTCGAGTGATTCG
>AGK36086
ATGGATGCCGACAAGATTGTGTTCAAAGTCAATAATCAGGTGGTCTCCTTGAAGCCAGAGATTATCGTTGATCAATATGAATATAAGTACCCAGCTATCAAAGATCTGAAGAAGCCCAGTATCTCCCTAGGGAAGGCTCCCGACTTAAACAAGGCCTATAAGTCAGTTCTGTCTGGTATGAATGCTGCCAAACTTGATCCTGATGATGTGTGTTCCTATTTAGCAGCCGCAATGCAATTCTTTGAGGGAACATGCCCTGAGGACTGGACCAGTTATGGAATATTGATTGCACGAAAGGGAGATAAGATCACCCCCGATTCCCTTGTTGAGATAAAACGTACTGATGTAGAAGGGAATTGGGCCTTGACGGGAGGTATGGAGCTGACGAGAGACCCCACAGTCTCGGAGCATGCATCTTTAGTCGGTTTACTCTTAAGTCTGTATAGGTTGAGCAAAATATCGGGACAAAACACCGGCAATTACAAGACAAACATTGCGGATAGGATAGAGCAGATTTTTGAGACTGCCCCTTTTGTTAAGATCGTGGAGCACCATACTTTGATGACAACTCACAAAATGTGTGCCAACTGGAGTACCATACCGAACTTCAGATTCTTGGCTGGAACCTATGACATGTTCTTCTCCCGGATTGAACATCTCTATTCAGCTATCAGAGTGGGTACTGTTGTCACTGCTTACGAAGATTGCTCAGGACTGGTATCATTTACAGGGTTCATAAAGCAGATAAATCTCACTGCAAGAGAGGCAATACTATATTTCTTCCATAAGAACTTCGAGGAAGAGATAAGAAGAATGTTCGAACCGGGGCAGGAGACTGCTGTTCCTCATTCATATTTCATCCATTTCCGCTCGCTGGGCCTGAGTGGAAAGTCTCCTTATTCATCAAATGCAGTTGGTCACGTGTTCAATCTCATTCACTTTGTTGGATGCTATATGGGTCAGGTCAGGTCTCTTAATGCGACAGTTATTGCCGCATGTGCTCCCCATGAAATGTCTGTTCTTGGAGGCTATTTGGGGGAGGAGTTCTTCGGAAAAGGGACGTTTGAAAGGAGATTCTTCAGAGACGAGAAGGAACTTCAGGAGTATGAGGAGGCTGAATTGACGAAGACTGATTTAGCATTGGCAGATGACGGGACTGTCAATTCTGATGACGAGGACTATTTCTCTGGTGAGACTAGGAGTCCTGAGGCTGTCTATACTCGAATCATGATGAATGGAGGTCGACTAAAGAGATCACATATAAGGAGATATGTTTCAGTCAGTTCCAATCATCAAGCCCGTCCAAACTCATTTGCGGAGTTTCTAAATAAAACGTATTCTAGCGACTCA
>AFN27418
ATGGATGCCGACAAGATTGTATTCAAAGTCAATAATCAGGTGGTCTCTTTGAAGCCTGAGATCATCGTGGATCAATATGAGTACAAGTACCCTGCTATCAAAGACTTGAAAAAGCCCTGTATAACCCTGGGGAAAGCCCCCGACTTAAACAAAGCATACAAGTCAGTTTTATCAGGCATGAATGCAGCCAAACTTGATCCTGATGATGTATGTTCCTACTTGGCAGCAGCAATGCAGTTCTTTGAGGGGACGTGTCCGGAGGACTGGACCAGCTATGGAATCTGGATTGCAAGAAAAGGAGACAAGATCACCCCGGGTTCTCTTGTGGAAATAAAGCGTACTGATGTAGAAGGAAATTGGGCTCTGACAGGAGGCATGGAGCTGACAAGGGACCCCACTGTATCTGAACATGCGTCTTTAGTCGGTCTTCTCTTGAGTCTGTACAGGTTGAGCAAAATATCAGGACAAAACACTGGTAACTATAAAACAAACATCGCAGATAGGATAGAGCAGATTTTCGAGACCGCTCCTTTTGTTAAGATCGTGGAACACCATACTCTAATGACAACTCACAAAATGTGTGCTAATTGGAGTACTATACCGAACTTCAGATTCTTGGCCGGGACCTACGACATGTTTTTCTCCCGGGTTGAGCATCTATATTCAGCAATCAGAGGGGGCACGGTCGTCACCGCTTATGAAGACTGTTCAGGTCTGGTATCGTTTACCGGGTTTATAAAGCAGATCAATCTCACAGCGAGAGAAGCAATACTATACTTCTTCCATAAGAACTTTGAGGAAGAGATAAGAAGAATGTTCGAGCCAGGGCAGGAGACAGCTGTTCCTCACTCCTATTTCATTCATTTCCGTTCACTAGGTTTGAGTGGGAAGTCTCCTTATTCATCGAATGCTGTTGGTCATGTGTTTAATCTCATTCACTTTGTTGGATGCTATATGGGTCAAGTCAGATCCCTAAATGCAACAGTTATTGCCGCATGTGCTCCCCATGAGATGTCTGTTTTAGGGGGCTATCTGGGAGAGGAATTCTTCGGGAAAGGAACATTCGAGAGAAGATTCTTCAGAGATGAGAAGGAACTTCAAGAATATGAGGCGGCTGAACTGACAAAGACTGACGCAGCATTGGCAGATGATGGAACTGTCAACTCTGACGATGAAGACTACTTCTCCGGGGAAACCAGAAGTCCAGAGGCTGTTTACACTCGAATCATGATGAACGGAGGTCGACTAAAGAGATCGCATATACGGAGATATGTCTCAGTCAGTTCAAATCATCAAGCTCGTCCAAACTCATTTGCAGAATTTCTAAACAAGACATATTCGAACGACTCA
>BAJ49860
ATGGATGCCGATAAGATTGTATTCAAAGTCAATAATCAGGTGGTCTCCTTGAAGCCCGAGATTATTGTAGATCAGTATGAGTACAAGTACCCGGCTATCAAGGACCTGAAGAAACCCAGCATAACCCTAGGGAAAGCTCCTGACCTAAACAAAGCATACAAGTCTGTCTTATCGGGCATGAATGCTGCCAAGCTTGATCCTGATGATGTGTGCTCTTATTTGGCAGCTGCAATGCAGCTTTTCGAGGGATCCTGTCCGGAAGACTGGACCAGCTACGGAATCCTGATTGCACGAAAAGGGGACAAGATCACTCCAGATTCTCTTGTGGAGATAAAACGTACTGATGTAGAGGGGAATTGGGCTCTGACAGGAGGGATGGAGTTGACGAGGGACCCCACTGTTTCTGAGCATGCATCTTTAGTTGGTCTTCTTTTGAGTCTGTATCGGCTGAGCAAAATATCGGGGCAGAACACCGGCAACTACAAAACAAACATTGCAGATAGGATAGAGCAAATTTTCGAGACAGCCCCTTTCGTCAAGATCGTGGAACACCACACTTTAATGACAACTCACAAGATGTGTGCTAACTGGAGTACCATACCGAACTTCAGATTCTTAGCTGGAACCTACGACATGTTTTTCTCCCGGATTGAGCATCTATATTCAGCGATTAGAGTAGGCACAGTTGTCACTGCTTATGAAGACTGCTCAGGGCTGGTATCGTTTACAGGGTTCATAAAGCAAATAAATCTTACTGCGAGAGAAGCGATACTGTATTTCTTCCACAAGAACTTCGAGGAGGAGATAAGAAGAATGTTTGAGCCAGGTCAGGAGACCGCCGTTCCTCACTCTTATTTCATCCACTTTCGTTCACTGGGCTTGAGCGGGAAGTCCCCGTATTCATCAAATGCAGTCGGCCACGTGTTTAATCTCATCCACTTTGTTGGATGTTATATGGGTCAAGTCAGGTCTCTTAATGCAACGGTTATTGCTGCATGCGCTCCTCATGAGATGTCTGTTCTTGGGGGATATTTGGGGGAGGAGTTTTTTGGAAAAGGGACATTCGAAAGAAGATTCTTCAGAGATGAGAAAGAACTCCAAGAATACGAGGCAGCTGAATTGACTAAGACTGACATTGCTTTGGCTGATGACGGAACCGTCAACTCTGATGATGAGGATTACTTCTCTGGTGAAACCAGGAGTCCTGAAGCTGTTTATACTCGGATCATGATGAATGGAGGCCGATTAAAGAGATCACACATCAGGAGATATGTTTCAGTCAGTTCCAATCATCAAGCCCGCCCAAACTCATTCGCTGAGTTTCTAAACAAGACATATTCTAACGACTCA
>AFV09254
ATGGATTCCGACAAGATTGTATTCAAAGTCAATAATCAGGTGGTCTCTTTAAAGCCTGAGATTATCGTGGATCAATATGAGTACAAGTACCCTGCTATCAAAGATTCGAAAAAGCCCTGTATAACCCTAGGGAAGGCCCCCGACTTAAACAAAGCATACAAATCGGTTCTGTCAGGCATGAATGCCGCCAAACTAGATCCCGATGATGTATGTTCCTACCTGGCAGCAGCAATGCAGTTCTTTGAGGGGACATGTCCGGAAGACTGGACCAGCTATGGAATCCTGATCGCAAGGAAAGGAGACAAGATCACCCCGGACTCTCTAGTGGAAATAAAGCGTACTGATGTAGAAGGGAACTGGGCTCTGGCAGGAGGCATGGAACTGACAAGGGACCCCACTGTCTCTGAGCATGCATCTTTAGTCGGTCTTCTCTTGAGTCTGTATAGGTTGAGCAAGATATCAGGACAAAACACCGGTAACTATAAAACAAACATTGCAGATAGGATAGAGCAGATTTTCGAGACAGCCCCTTTTATTAAAATCGTGGAGCACCATACCCTAATGACAACTCACAAAATGTGTGCTAATTGGAGTACTATACCGAATTTCAGATTTCTGGCTGGAACCTACGACATGTTTTTCTCCCGGATTGAGCATCTATATTCAGCAATCAGAGTGGGCACAGTTGTTACTGCTTATGAAGACTGTTCAGGGCTGGTATCGTTTACTGGGTTCATAAAACAGATCAATCTCACTGCAAAGGAAGCAATACTATATTTCTTCCATAAGAACTTTGAGGAAGAGATAAGAAGAATGTTCGAGCCAGGGCAGGAGACAGCAGTCCCTCACTCTTATTTCATTCACTTCCGTTCACTAGGCTTGAGTGGGAAGTCACCTTATTCATCGAATGCCGTTGGTCATGTGTTCAATCTCATTCACTTTGTTGGATGTTATATGGGTCAAGTCAGATCCCTAAATGCAACAGTTATTGCCGCATGTGCTCCTCATGAGATGTCTGTTCTCGGGGGCTACCTGGGAGAGGAATTCTTCGGGAAAGGAACATTCGAAAGAAGGTTCTTCAGAGATGAGAAAGAACTTCAAGAATACGAGGCGGCTGAACTGACAAAGACTGACGTGGCATTGGCAGATGATGGAACTGTCAACTCTGACGATGAGGACTACTTCTCCGGCGAAACCAGAAGTCCAGAAGCTGTCTATACCAGAATAATGATGAATGGAGGTCGACTAAAGAGATCGCATATACGGAGATATGTCTCAGTCAGTTCTAATCATCAAGCCCGTCCAAACTCATTCGCTGAGTTTTTAAACAAAACATATTCGAGTGACTCA
>AFN24455
ATGGATGCCGACAAGATTGTATTCAAAGTCAATAATAAGGTGGTCTCTCTGAAGCCTGAAATTATCGTGGACCAGTATGAGTACAAGTACCCGGCTATCAAGGACTTAAAGAAGCCCAGTATAACCTTAGGAAAAGCCCCTGACTTGAACAAAGCATACAAATCAGTTTTATCTGGCATGAATGCAGCCAAGCTCGACCCTGATGATGTATGCTCTTATCTAGCAGCCGCAATGCAGTTCTTCGAGGGAGCATGTCCTGATGACTGGACCAGCTACGGAATCCTGATAGCACGGAGGGGAGACAAGATCACCCCAAATTCTCTTGTGGACATAAAACGCACCGATGTGGAAGGGAACTGGGCTCTAACAGGAGGTATGGAGTTAACGAGGGACCCCACTGTTTCGGAGCATGCATCTTTGGTTGGTCTTCTCTTGAGTCTGTATAGGTTGAGCAAAATATCTGGACAGAACACCGGCAATTACAAGACAAACATCGCAGATAGGATAGAGCAGATTTTTGAAACAGCCCCTTTTGTAAAGATCGTAGAACATCATACTTTGATGACAACCCACAAAATGTGCGCTAACTGGAGTACCATACCGAACTTCAGATTCCTAGCCGGGACCTATGACATGTTTTTCTCCCGGATTGAACATCTATATTCAGCGATTAGAGTGGGCACAGTTGTCACTGCTTATGAGGACTGCTCAGGGTTGGTGTCATTTACAGGGTTTATAAAGCAAATAAATCTCACTGCGAGAGAAGCACTACTATATTTCTTCCACAAGAACTTTGAAGAAGAGATAAGAAGAATGTTTGAGCCGGGGCAAGAGACTGCAGTTCCTCACTCCTATTTCATCCATTTCCGTTCGTTGGGCCTGAGCGGGAAATCTCCGTACTCATCAAATGCAGTTGGTCATGTGTTCAACCTTATTCACTTTGTTGGATGTTATATGGGTCAGGTGAGATCTCTGAATGCAACAGTGATTGCCACATGTGCCCCACATGAGATGTCTGTTCTTGGGGGTTATTTGGGGGAGGAGTTTTTTGGAAAAGGGACTTTTGAGAGAAGATTCTTCAGGGACGAGAAAGAACTTCAGGAATATGAGGCAGCTGAATCAACTAAGACTGAAGTAGCCTTGGCTGATGACGGAACCGTCAATTCTGATGACGAGGACTACTTCTCTAGTGAGACCAGGAGTCCGGAGGCAGTCTACACTCGAATCATGATGAATGGAGGTAGACTGAAAAGATCACACATAAGGAGGTATGTCTCAGTCAGCTCCAATCATCAAGCTCGCCCCAACTCATTCGCCGAGTTTTTAAACAAGACATACTCGAGTGATTCG
>ACN65036
ATGGATGCCGACAAGATTGTGTTCAAAGTCAATAATCAGGTGGTCTCCTTGAAGCCAGAGATTATCGTTGATCAATATGAATATAAGTACCCAGCTATCAAAGATCTGAAGAAACCCAGTATCTCCCTAGGGAAGGCTCCCGACTTAAACAAGGCCTATAAGTCAGTTCTGTCTGGTATGAATGCTGCCAAGCTTGATCCTGATGATGTGTGTTCCTATTTAGCAGCCGCAATGCAATTCTTTGAGGGAACATGCCCTGAGGACTGGACCAGTTATGGAATATTGATTGCACGAAAGGGAGACAAGATCACCCCTGATTCCCTTGTTGAGATAAAACGTACTGATGTAGAAGGGAATTGGGCCTTGACGGGAGGTATGGAGCTGACGAGAGACCCCACAGTCTCGGAGCATGCATCTTTAGTCGGTTTACTCTTAAGTCTGTATAGGTTGAGCAAAATATCTGGACAAAACACCGGCAACTACAAGACAAACATTGCGGATAGGATAGAGCAGATTTTTGAGACTGCCCCTTTTGTTAAGATCGTGGAGCACCATACTCTGATGACAACTCACAAGATGTGTGCCAACTGGAGTACCATACCGAACTTCAGATTCTTAGCTGGAACCTACGACATGTTCTTCTCCCGGATTGAACATCTCTATTCAGCTATTAGAGTGGGTACTGTTGTCACTGCTTACGAAGATTGCTCAGGACTGGTATCATTTACAGGGTTCATAAAGCAAATAAATCTCACTGCAAGAGAAGCAATACTATATTTCTTTCATAAGAACTTTGAGGAAGAGATAAGAAGAATGTTCGAACCGGGGCAGGAGACTGCTGTTCCTCATTCCTATTTCATCCATTTCCGTTCGCTGGGCCTGAGTGGAAAGTCTCCCTACTCATCAAATGCAGTTGGTCACGTGTTCAATCTCATTCACTTTGTTGGATGCTATATGGGTCAGGTCAGGTCTCTTAATGCGACAGTTATTGCCGCATGTGCTCCCCATGAAATGTCTGTTCTTGGAGGCTATTTGGGAGAGGAGTTCTTCGGAAAAGGGACGTTTGAAAGGAGATTCTTCAGAGACGAGAAGGAACTTCAGGAGTATGAGGCGGCTGAATTGACGAAGACTGATTTAGCATTGGCAGATGACGGGACTGTCAATTCTGATGATGAGGACTATTTCTCTGGTGAGACCAGGAGTCCTGAGGCTGTCTATACTCGAATCATGATGAATGGAGGTCGACTAAAGAGATCACATATAAGGAGATATGTTTCAGTCAGTTCCAATCATCAAGCCCGTCCAAACTCGTTTGCTGAGTTTCTAAATAAAACGTATTCTAGTGACTCA
>AFN24195
ATGGATGCCGACAAGATTGTATTTAAAGTCAAGAATCAGGTGGTCTCCTTGAAACCTGAAATCATCGTGGACCAATATGAGTACAAGTACCCGGCAATCAAAGACTCGAGGAAGCCCAGTATCACCTTAGGAAAAGCCCCTGACTTGAACAAAGCATACAAATCAATTTTGTCTGGCATGAATGCAGCCAAGCTCGACCCTGATGATGTATGCTCTTATCTAGCAGCTGCAATGCAGTTCTTTGAGGGAGCATGTCCCGATGACTGGGTCAGCTACGGAATCATGATAGCGCGGAGGGGAGACAAGATCACTCCAAATTCTCTTGTGGATATAAGACGTACTAATGTGGAAGGCAATTGGGCTCTCACAGGGGGTATGGAGTTGACAAGGGATCCCACTGTTCCAGAGCATGCATCCTTGGTTGGTCTTCTCTTGAGTTTGTATAGGTTGAGCAAAATATCAGGACAGAACACTGGCAATTACAAGACAAACATTGCAGATAGAATAGAGCAAATTTTCGAGACAGCCCCTTTTGTGAAGATTGTGGAGCATCATACTTTGATGACAACCCACAAAATGTGCGCTAACTGGAGTACCATACCAAACTTCAGATTCCTAGCTGGAACCTATGACATGTTTTTCTCTCGGATTGAACATCTATATTCAGCAATTAGGGTAGGCACAGTAGTCACTGCTTATGAGGACTGTTCAGGGTTGGTGTCGTTTACAGGGTTTATAAAGCAAATAAATCTCACTGCAAGAGAAGCGCTGCTATACTTCTTCCACAAAAACTTCGAAGAAGAAATAAGAAGGATGTTTGAGCCGGGGCAGGAGACTGCAATTCCTCACTCTTATTTCATCCATTTTCGCTCGTTGGGCCTGAGCGGGAAATCTCCATACTCATCAAATGCAGTTGGTCACGTTTTCAACCTCATTCACTTTGTTGGATGTTACATGGGTCAAGTGAGATCTTTGAATGCAACTGTTATTGCCACATGTGCCCCACATGAGATGTCTGTCCTTGGAGGTTATTTGGGGGAGGAGTTTTTTGGAAAAGGGACTTTTGAGAGAAGATTCTTCAGGGACGAGAAGGAACTTCAAGAATATGAGGCTGCTGAACTGACCAAGACTGAAGTGGCTTTGGCAGATGACGGAACCGTCAACTCTGATGATGAGGACTACTTCTCTAGTGAGACCAGGAGTCCTGAGGCAGTTTACACCCGAATCATGATGAATGGAGGTAGATTGAAAAGATCACACATAAGGAGGTATGTCTCAGTCAGCTCCAATCATCAGGCTCGTCCCAATTCATTCGCTGAGTTTTTGAACAAGACATACTCAAGTGATTCT
>AFN24190
ATGGATGCCGACAAGATTGTATTTAAAGTCAATAATCAGGTGGTTTCTCTGAAGCCTGAAATTATCGTGGATCAATATGAGTACAAGTACCCTGCCATCAAGGACCTGAAGAAGCCCAGTATAACCTTAGGAAAAGGCCCTGATTTAAACAAAGCATACAAGTCAATCTTATCCGGCATGAATGCAGCCAAACTTGACCCTGATGATGTATGCTCTTATCTGGCAGCTGCAATGCAGTTCTTTGAAGGAGCATGTCCTGAAGACTGGACTAGCTATGGAATCCTGATTGCACGGAAGGGAGACAAGATAACCCCAAATTCTCTTGTGGACATAAAACGTACTCATGTGGAAGGGAATTGGGCTCTGACAGGGGGTATGGAGTTGACAAGGGACCCCACTGTTGCAGAACATGCATCTCTGGTCGGTCTTCTCTTGAGTCTGTATAGGTTGAGCAAAATATCCGGCCAAAACACCGGCAATTACAAGACGAACATTGCAGATAGAATAGAGCAGATTTTCGAGACGGCTCCTTTTGTAAAGATTGTAGAACATCATACTCTGATGACAACCCACAAAATGTGCGCTAACTGGAGTACCATACCAAACTTTAGATTTCTAGCCGGAACCTACGACATGTTTTTCTCCCGGATTGAACATCTGTATTCAGCAATTAGAGTGGGAACAGTTGTCACTGCTTATGAGGACTGCTCAGGGTTGGTATCGTTTACGGGGTTTATTAAACAAATAAATCTCACTGCAAGAGAAGCAATACTATATTTCTTCCACAAGAATTTCGAAGAGGAGATAAGAAGGATGTTTGAGCCGGGGCAAGAGACTGCTGTTCCTCACTCTTATTTCATCCATTTTCGCTCATTGGGCTTGAGTGGGAAATCTCCATATTCATCAAATGCAGTTGGTCATGTGTTCAACCTCATTCACTTTGTCGGATGTTATATGGGTCAGGTTAGATCCTTAAATGCAACGGTTATTGCCACATGTGCCCCGCATGAAATGTCTGTTCTTGGGGGTTATTTAGGAGAGGAGTTTTTTGGGAAGGGGACTTTTGAGAGAAGATTCTTCAGGGACGAGAAAGAACTTCAGGAATATGAAGCAGCTGAATTGACGAAGACTGAGGTAGCCTTGGCAGATGATGGAACAGTCAATTCTGATGACGAGGACTACTTCTCCAGTGAAACCAGGAGTCCAGAAGCGGTTTATACTCGAATCATGATGAATGGAGGCAGACTCAAAAGGTCACACATAAGGAGATTTGTCTCAGTTAGCTCCAATCATCAAGCTCGCCCTAATTCATTCGCTGAGTTTTTAAACAAGACATACTCGAGTGATTCT
>BAA24083
ATGGATGCCGACAGGATTGTATTCAGAGCTAATAATCAGGTGGTCTCTTTGAGGCCTGAGATTATCGCTGATCAATATGAGTACAAGTACCCTGCTATCAAAGATTTGAAAAAGCCCTGTATAACCCTAGGGAAAGCTCCCGACTTGAACAAAGCATACAAATCAGTTTTATCAGGCATGAATGCCGCCAAACTTGACCCCGACGATGTATGTTCCTACTTGGCAGCAGCAATGCAGTTCTTTGAGGGGACGTGTCCGGAAGACTGGACCAGCTATGGAATCCTGATTGCAAGAAAAGGAGACAAGATCACCCCAAATTCTCTGGTGGAAATAAAACGCAATGATGTAGAAGGGAATTGGGCTCTGACAGGAGGTATGGAACTGACAAGGGACCCCACTGTCTCTGAGCATGCATCTTTGGTCGGTCTTCTCCTGAGTCTGTATAGGTTGAGCAAAATATCAGGACAAAACACCGGTAACTATAAAACAAACATTGCAGATAGGATAGAGCAGATTTTTGAAACAGCTCCTTTTGTTAAAATCGTGGAGCACCATACTCTCATGACAACTCACAAAATGTGTGCCAATTGGAGTACCATACCGAACTTCAGATTTTTGGCCGGAACCTACGACATGTTTTTCTCCCGGATTGAGCATCTATATTCAGCAATCAGAGTGGGCACAGTTGTTACTGCTTATGAAGACTGTTCAGGGCTGGTATCGTTTACTGGGTTCATAAAGCAGATCAATCTCACTGCGAGAGAAGCAACATTGTACTTTTTCCATAAGAACTTTGAAGAAGAGATAAGAAGGATGTTCGAGCCAGGGCAGGAGACGGCTGTTCCTCACTCTTATTTCATTCACTTCCGTTCACTAGGCCTGAGTGGGAAGTCTCCTTATTCGTCGAATGCCGTTGGTCATGTGTTCAATCTCATTCACTTTGTTGGATGCTATATGGGTCAAATCAGATCCCTAAATGCAACAGTTATTGCCGCATGTGCTCCTCATGAGATGTCTGTTCTCGGGGGCTACCTAGGGGAGGAATTCTTTGGGAGAGGAACATTCGAAAGAAGATTCTTCAGAGATGAGAAAGAACTTCAAGAATACGAGGCAGCTGAACTGACAAAGACTGACGTGGCATTGGCAGATGATGGAACTGTCGACTCTGACGACGAAGACCACTTTCCCGGTGAAGCCAGAGGTCCAGAAGCTGTTTATGCTCGAATCATGATGAATGGAGGTCGACTAAAAAGATCGCATATACGGAGATATGTCTCAGTCAGTTCCAATCATCAAGCCCGTCCCAACTCATTCGCCGAGTTTCTAAACAAGACGTATTCGAGCGACTCT
>AFN24325
ATGGATGCCGACAAGATTGTATTCAAAGTCAATAATAAGGTGGTCTCTCTGAAGCCTGAAATTATCGTGGACCAGTATGAGTACAAGTACCCGGCTATCAAGGACTTAAAGAAGCCCAGTATAACCTTAGGAAAAGCCCCTGACTTGAACAAAGCATACAAATCAGTTTTATCTGGCATGAATGCAGCCAAGCTCGACCCTGATGATGTATGCTCTTATCTAGCAGCCGCAATGCAGTTCTTCGAGGGAGCATGTCCTGATGACTGGACCAGCTACGGAATCCTGATAGCACGGAGGGGAGACAAGATCACCCCAAATTCTCTTGTGGACATAAAACGCACCGATGTGGAAGGGAACTGGGCTCTAACAGGAGGTATGGAGTTAACGAGGGACCCCACTGTTTCGGAGCATGCATCTTTGGTTGGTCTTCTCTTGAGTCTGTATAGGTTGAGCAAAATATCTGGACAGAACACCGGCAATTACAAGACAAACATCGCAGATAGGATAGAGCAGATTTTTGAAACAGCCCCGTTTGTAAAGATCGTAGAACATCATACTTTGATGACAACCCACAAAATGTGCGCTAACTGGAGTACCATACCGAACTTCAGATTCCTAGCCGGGACCTATGACATGTTTTTCTCCCGGATTGAACATCTATATTCAGCGATTAGAGTGGGCACAGTTGTCACTGCTTATGAGGACTGCTCAGGGTTGGTGTCATTTACAGGGTTTATAAAGCAAATAAATCTCACTGCGAGAGAAGCACTACTATATTTCTTCCACAAGAACTTTGAAGAAGAGATAAGAAGAATGTTTGAGCCGGGGCAAGAGACTGCAGTTCCTCACTCCTATTTCATCCATTTCCGTTCGTTGGGCCTGAGCGGGAAATCTCCGTACTCATCAAATGCAGTTGGTCATGTGTTCAACCTTATTCACTTTGTTGGATGTTATATGGGTCAGGTGAGATCTCTGAATGCAACAGTGATTGCCACATGTGCCCCACATGAGATGTCTGTTCTTGGGGGTTATTTGGGGGAGGAGTTTTTTGGAAAAGGGACTTTTGAGAGAAGATTCTTCAGGGACGAGAAAGAACTTCAGGAATATGAGGCAGCTGAATCAACTAAGACTGAAGTAGCCTTGGCTGATGACGGAACCGTCAATTCTGATGACGAGGACTACTTCTCTAGTGAGACCAGGAGTCCGGAGGCAGTCTACACTCGAATCATGATGAATGGAGGTAGACTGAAAAGATCACACATAAGGAGGTATGTCTCAGTCAGCTCCAATCATCAAGCTCGCCCCAACTCATTCGCCGAGTTTTTAAACAAGACATACTCGAGTGATTCG
>ACP41222
ATGGATGCCGACAAGATTGTGTTCAAAGTCAATAATCAGGTGGTCTCCTTGAAGCCAGAGATTATCGTTGATCAATATGAATATAAGTACCCAGCTATCAAAGATCTGAAGAAACCCAGTATCTCCCTAGGGAAGGCTCCCGACTTAAACAAGGCCTATAAGTCAGTTCTGTCTGGTATGAATGCTGCCAAGCTTGATCCTGATGATGTGTGTTCCTATTTAGCAGCCGCAATGCAATTCTTTGAGGGAACATGCCCTGAGGACTGGACCAGTTATGGAATATTGATTGCACGAAAGGGAGACAAGATCACCCCTGATTCCCTTGTTGAGATAAAACGTACTGATGTAGAAGGGAATTGGGCCTTGACGGGAGGTATGGAGCTGACGAGAGACCCCACAGTCTCGGAGCATGCATCTTTAGTCGGTTTACTCTTAAGTCTGTATAGGTTGAGCAAAATATCTGGACAAAACACCGGCAACTACAAGACAAACATTGCGGATAGGATAGAGCAGATTTTTGAGACTGCCCCTTTTGTTAAGATCGTGGAGCACCATACTCTGATGACAACTCACAAGATGTGTGCCAACTGGAGTACCATACCGAACTTCAGATTCTTAGCTGGAACCTACGACATGTTCTTCTCCCGGATTGAACATCTCTATTCAGCTATCAGAGTGGGTACTGTTGTCACTGCTTACGAAGATTGCTCAGGACTGGTATCATTTACAGGGTTCATAAAGCAAATAAATCTCACTGCAAGAGAAGCAATACTATATTTCTTCCATAAGAACTTTGAGGAAGAGATAAGAAGAATGTTCGAACCGGGTCAGGAGACTGCTGTTCCTCATTCCTATTTCATCCATTTCCGTTCGCTGGGCCTGAGTGGAAAGTCTCCCTATTCATCAAATGCAGTTGGTCACGTGTTCAATCTCATTCACTTTGTTGGATGCTATATGGGTCAGGTCAGGTCTCTTAATGCGACAGTTATTGCCGCATGTGCTCCCCATGAAATGTCTGTTCTTGGAGGCTATTTGGGAGAGGAGTTCTTCGGAAAAGGGACGTTTGAAAGGAGATTCTCCAGGGACGAGAAGGAACTTCAGGAGTATGAGGCGGCTGAATTGACGAAGACTGATTTAGCATTGGCAGATGACGGGACTGTCAATTCTGATGATGAGGACTATTTCTCTGGTGAGACCAGGAGTCCTGAGGCTGTCTATACTCGAATCATGATGAATGGAGGTCAACTAAAGAGATCACATATAAGGAGATATGTTTCAGTCAGTTCCAATCATCAAGCCCGTCCAAACTCGTTTGCTGAGTTTCTAAATAAAACGTATTCTAGTGACTCA
>ACP41227
ATGGATGCCGACAAGATTGTGTTCAAAGTCAATAATCAGGTGGTCTCCTTGAAGCCAGAGATTATCGTTGATCAATATGAATATAAGTACCCAGCTATCAAAGATCTGAAGAAACCCAGTATCTCCCTAGGGAAGGCTCCCGACTTAAACAAGGCCTATAAGTCAGTTCTGTCTGGTATGAATGCTGCCAAGCTTGATCCTGATGATGTGTGTTCCTATTTAGCAGCCGCAATGCAATTCTTTGAGGGAACATGCCCTGAGGACTGGACCAGTTATGGAATATTGATTGCACGAAAGGGAGACAAGATCACCCCTGATTCCCTTGTTGAGATAAAACGTACTGATGTAGAAGGGAATTGGGCCTTAACGGGAGGTATGGAGCTGACGAGAGACCCCACAGTCTCGGAGCATGCATCTTTAGTCGGTTTACTCTTAAGTCTGTATAGGTTGAGCAAAATATCTGGACAAAACACCGGCAACTACAAGACAAACATTGCGGATAGGATAGAGCAGATTTTTGAGACTGCCCCTTTTGTTAAGATCGTGGAGCACCATACTCTGATGACAACTCACAAGATGTGTGCCAACTGGAGTACCATACCGAACTTCAGATTCTTAGCTGGAACCTACGACATGTTCTTCTCCCGGATTGAACATCTCTATTCAGCTATCAGAGTGGGTACTGTTGTCACTGCTTACGAAGATTGCTCAGGACTGGTATCATTTACAGGGTTCATAAAGCAAATAAATCTCACTGCAAGAGAAGCAATACTATATTTCTTCCATAAGAACTTTGAGGAAGAGATAAGAAGAATGTTCGAACCGGGTCAGGAGACTGCTGTTCCTCATTCCTATTTCATCCATTTCCGTTCGCTGGGCCTGAGTGGAAAGTCTCCCTATTCATCAAATGCAGTTGGTCACGTGTTCAATCTCATTCACTTTGTTGGATGCTATATGGGTCAGGTCAGGTCTCTTAATGCGACAGTTATTGCCGCATGTGCTCCCCATGAAATGTCTGTTCTTGGAGGCTATTTGGGAGAGGAGTTCTTCGGAAAAGGGACGTTTGAAAGGAGATTCTTCAGAGACGAGAAGGAACTTCAGGAGTATGAGGCGGCTGAATTGACGAAGACTGATTTAGCATTGGCAGATGACGGGACTGTCAATTCTGATGATGAGGACTATTTCTCTGGTGAGACCAGGAGTCCTGAGGCTGTCTATACTCGAATCATGATGAATGGAGGTCGACTAAAGAGATCACATATAAGGAGATATGTTTCAGTCAGTTCCAATCATCAAGCCCGTCCAAACTCGTTTGCTGAGTTTCTAAATAAAACGTATTCTAGTGACTCA
>ABN11331
ATGGATGCCGACAAGATTGTATTCAAAGTCAATAATCAGGTGGTCTCTTTGAAGCCTGAGATTATCGTGGATCAATATGAGTACAAGTACCCTGCCATCAAAGATTTGAAAAAGCCCTGTATAACCCTAGGAAAGGCTCCCGATTTAAATAAAGCATACAAGTCAGTTTTGTCAGGCATGAGCGCCGCCAAACTTGATCCTGACGATGTATGTTCCTATTTGGCAGCGGCAATGCAGTTTTTTGAGGGGACATGTCCGGAAGACTGGACCAGCTATGGAATCGTGATTGCACGAAAAGGAGATAAGATCACCCCAGGTTCTCTGGTGGAGATAAAACGTACTGATGTAGAAGGGAATTGGGCTCTGACAGGAGGCATGGAACTGACAAGAGACCCCACTGTCCCTGAGCATGCGTCCTTAGTCGGTCTTCTCTTGAGTCTGTATAGGTTGAGCAAAATATCCGGGCAAAACACTGGTAACTATAAGACAAACATTGCAGACAGGATAGAGCAGATTTTTGAGACAGCCCCTTTTGTTAAAATCGTGGAACACCATACTCTAATGACAACTCACAAAATGTGTGCTAATTGGAGTACTATACCAAACTTCAGATTTTTGGCCGGAACCTATGACATGTTTTTCTCCCGGATTGAGCATCTATATTCAGCAATCAGAGTGGGCACAGTTGTCACTGCTTATGAAGACTGTTCAGGACTGGTATCATTTACTGGGTTCATAAAACAAATCAATCTCACCGCTAGAGAGGCAATACTATATTTCTTCCACAAGAACTTTGAGGAAGAGATAAGAAGAATGTTTGAGCCAGGGCAGGAGACAGCTGTTCCTCACTCTTATTTCATCCACTTCCGTTCACTAGGCTTGAGTGGGAAATCTCCTTATTCATCAAATGCTGTTGGTCACGTGTTCAATCTCATTCACTTTGTAGGATGCTATATGGGTCAAGTCAGATCCCTAAATGCAACGGTTATTGCTGCATGTGCTCCTCATGAAATGTCTGTTCTAGGGGGCTATCTGGGAGAGGAATTCTTCGGGAAAGGGACATTTGAAAGAAGATTCTTCAGAGATGAGAAAGAACTTCAAGAATACGAGGCGGCTGAACTGACAAAGACTGACGTAGCACTGGCAGATGATGGAACTGTCAACTCTGACGACGAGGACTACTTTTCAGGTGAAACCAGAAGTCCGGAGGCTGTTTATACTCGAATCATGATGAATGGAGGTCGACTAAAGAGATCTCACATACGGAGATATGTCTCAGTCAGTTCCAATCATCAAGCCCGTCCAAACTCATTCGCCGAGTTTCTAAACAAGACATATTCGAGTGACTCA
>AFN24295
ATGGATGCCGACAAGATTGTATTCAAGGTCAATAATCAGGTGGTCTCTCTGAAGCCTGAAATTATTGTGGACCAATATGAGTACAAGTATCCGGCTATCAAGGACCTGAAGAAGCCCAGTATAACCTTAGGAAAAGCTCCTGATTTGAGCAAAGCATACAAATCAATTTTATCTGGCATGAATGCAGCCAAACTCGACCCTGATGATGTATGCTCTTATCTGGCTGCCGCAATGCAGTTCTTTGAGGGATCCTGCCCCGATGACTGGACTAGCTATGGAATCCTGATAGCTAGGAGGGGAGATAAGATCACCCCGGCTTCTCTCGTGGACATAAAACGTACTGATGTGGAAGGGAATTGGGCTCTAACAGGGGGCATGGAGTTGACAAGGGATCCTACTGTTTCAGAGCATGCATCTCTGGTTGGTCTTCTTTTGAGTTTATATAGGTTGAGCAAAATCTCTGGACAGAACACCGGCAATTACAAGACAAACATTGCGGATAGAATAGAGCAAATTTTCGAGACAGCCCCCTTTGCAAAGATAGTAGAACATCATACTTTGATGACGACCCACAAAATGTGCGCTAACTGGAGTACCATCCCAAACTTCAGATTTCTGGCTGGAACTTACGACATGTTTTTCTCCCGGATTGAACATCTATATTCAGCGATTAGAGTGGGCACAGTTGTCACTGCTTATGAGGATTGCTCAGGACTAGTGTCATTTACAGGGTTTATAAAGCAAATAAATCTCACCGCGAGAGAAGCATTATTGTATTTCTTCCACAAGAACTTTGAAGAAGAAATAAGAAGAATGTTTGAGCCTGGACAAGAGACTGCTGTTCCTCATTCTTATTTTATCCATTTTCGGTCATTGGGCCTGAGTGGAAAATCTCCGTACTCATCCAATGCAGTTGGTCATGTGTTCAACCTCATTCACTTTGTCGGATGTTATATGGGTCAGGTGAGATCTTTAAATGCAACAGTGATTGCAACATGTGCCCCGCATGAGATGTCTGTTCTCGGGGGCTATTTGGGAGAGGAGTTTTTCGGAAAAGGAACTTTTGAAAGGAGATTCTTCAGGGACGAGAAGGAGCTTCAGGAATATGAGGCAGCTGAATTAACAAGAGCTGAGACGGCCCTGGCAGATGACGGGACAGTCAATTCTGATGATGAAGACTACTTCTCCAGTGAAACCAGGAGTCCAGAGGCAGTTTACACTCGAATCATGATGAATGGAGGTAGACTAAAAAGATCACACATAAGGAGGTATGTCTCAGTCAGCTCTAATCATCAAACTCGCCCTAACTCGTTTGCTGAATTTTTAAACAAGACATACTCGAGTGACTCG
>AFN24290
ATGGATGCCGACAAGATTGTATTCAAAGTCAATAATCAGGTGGTTTCTCTGAAACCTGAAATTATTGTAGATCAATATGAATACAAGTACCCGGCCATCAAAGACTTGAAGAAGCCCAGTATAACCTTAGGAAAAGCCCCTGACTTGAACAAGGCATACAAGTCAATTTTATCCGGCATGAATGCAGCCAAGCTCGACCCTGATGATGTTTGCTCTTATCTAGCAGCTGCAATGCAGTTCTTTGATGGAGTATGTCCTGATGACTGGACCAGCTATGGAATCCTGATTGCACGGAAGGGAGACAAGATCACCCCGGATTCTCTTGTGGACATAAGACGTACTCATGTAGAAGGGAATTGGGCTCTAACAGGGGGTATGGAGTTGACAAGGGACCCCACTGTTTCGGAGCATGCATCTTTAGTCGGTCTTCTCTTGAGTCTGTATAGGTTGAGCAAAATATCTGGACAGAACACCGGCAATTACAAGACAAACATCGCAGATAGAATAGAGCAGATTTTCGAGACGGCCCCCTTTGTAAAGATTGTAGAACATCATACCTTGATGACAACCCACAAAATGTGTGCTAACTGGAGTACCATACCGAACTTCAGATTCCTGGCAGGAGCCTATGACATGTTTTTCTCTCGGATTGAACATTTGTATTCAGCAATTAGAGTGGGAACAGTCGTCACTGCTTATGAGGACTGCTCAGGGTTGGTGTCGTTTACAGGGTTCATCAAGCAAATAAATCTCACTGCAAGAGAAGCAATACTATATTTCTTCCACAAAAACTTCGAGGAAGAGATAAGAAGAATGTTTGAGCCGGGGCAGGAAACCGCAGTTCCTCACTCCTATTTCATCCATTTCCGTTCATTGGGCCTGAGTGGAAAATCTCCGTATTCATCCAATGCAGTTGGTCACGTGTTCAACCTCATTCACTTTGTTGGATGTTATATGGGTCAAGTGAGATCTTTGAATGCAACGGTCATTGCCACATGTGCCCCGCATGAGATGTCTGTTCTGGGGGGTTATTTGGGGGAAGAGTTTTTTGGAAAAGGAACTTTTGAGAGAAGATTCTTTAGAGACGAGAAGGAGCTTCAGGAATATGAGGCAGCTGAATTAACGAAGACTGAATTAGCCTTGGCAGATGACGGAACAGTCAATTCCGACGATGAGGACTATTTCTCTAGTGAGACTCGGAGTCCAGAAGCTGTTTATACTCGAATTATGATGAATGGAGGCAGGCTAAAAAGATCACACATAAGGAGATATGTCTCAGTTAGTTCCAATCATCAGGCTCGCCCCAATTCATTCGCTGAGTTTCTAAACAAGACATACTCGAGTGATTCG
>ABI47937
ATGGATGCCGACAAGATTGTGTTCAAAGTCAATAATCAGGTGGTCTCTTTGAAGCCTGAGATTATCGTGGATCAATATGAGTACAAGTACCCTGCCATCAAGGATTTGAAAAAGCCTTGTATCACCCTAGGGAAAGCCCCCGACTTGAACAAAGCATACAAATCAGTTTTATCAGGCATGAATGCCGCCAAACTTGATCCGGATGATGTATGCTCCTACTTGGCAGCAGCAATGCAGTTCTTTGAGGGGACATGTCCGGAAGACTGGACCAGCTATGGAATCCTGATTGCACGAAAAGGAGATAGGATCACCCCAAACCCTCTAGTGGAGATAAAGCGTACTGATGTAGAAGGGAATTGGGCTCTGACAGGAGGCATGGAATTGACAAGGGACCCCACTGTCTCTGAACATGCATCTTTAGTCGGTCTTCTCCTGAGTCTGTACAGGTTGAGCAAAATATCAGGACAGAACACTGGTAACTATAAGACAAACATTGCAGATAGGATAGAGCAGATTTTCGAGACAGCACCTTTTGTTAAGATCGTGGAACACCATACCCTAATGACAACTCACAAGATGTGTGCTAATTGGAGTACTATACCGAACTTCAGATTTTTGGCCGGAACCTACGACATGTTTTTCTCACGGATTGAGCATCTGTATTCGGCAATCAGAGTGGGCACAGTCGTCACCGCTTATGAAGACTGCTCAGGACTGGTATCGTTTACAGGGTTCATAAAGCAGATCAATCTCACCGCAAGGGAAGCAATACTATATTTCTTCCACAAGAACTTTGAGGAAGAGATAAGAAGAATGTTCGAGCCAGGGCAAGAGACAGCTGTTCCTCACTCTTATTTCATCCACTTCCGTTCACTAGGCTTGAGTGGGAAGTCTCCTTATTCATCGAATGCTGTCGGTCATGTGTTCAATCTCATTCACTTTGTTGGATGCTACATGGGTCAAGTCAGATCTCTAAATGCGACGGTTATTGCTGCATGTGCCCCTCATGAGATGTCTGTTCTAGGGGGCTATTTGGGAGAGGAATTCTTCGGAAAAGGGACATTTGAAAGAAGGTTCTTCAGAGATGAGAAAGAACTTCAAGAATACGAGGCGGCTGAACTAACAAAGTCCGACGTGGCACTGGCAGATGACGGAACCGTCAACTCTGATGACGAGGACTATTTCTCTGGTGAAACCAGAAGTCCAGAAGCTGTCTATACTCGAATCATGATGAATGGAGGTCGACTGAAGAGATCTCATATACGGAGATATGTCTCAGTCAGTTCCAATCATCAAGCCCGTCCAAACTCATTCGCCGAATTTTTAAACAAGACGTATTCGAATGACTCA
>AFN24120
ATGGATGCCGACAAGATTGTATTCAAAGTCAATAATCGGGTGGTCTCTCTGAAGCCTGAAATTATAGTGGATCAATATGAGTACAAGTACCCGGCTATCAAGGACTTGAAAAAGCCCAGTATAACCTTAGGAAAAGCCCCTGACTTGAACAAAGCATACAAATCAGTGTTGTCCGGCATGAATGCAGCCAAGCTTGACCCTGATGATGTATGCTCTTATCTAGCAGCCGCAATGCAGTTCTTTGAGGGAGCATGTCCTGATGACTGGACCAGCTATGGAATCCTGATAGCACGGAAGGGAGACAAGATCACCCCAAATTCTCTTGTGGACATAAAACGTACCAATGTGGAAGGGAATTGGGCTCTAACAGGGGGCATGGAGTTGACGAGGGACCCCACTGTTTCGGAGCATGCATCTTTGGTTGGTCTTCTCTTGAGTCTGTATAGGTTGAGCAAAATATCAGGACAGAATACCGGCAATTATAAGACAAACATCGCAGATAGGATAGAGCAGATTTTCGAAACAGCCCCTTTTGTAAAGATCGTAGAACATCATACTCTGATGACAACTCACAAGATGTGCGCTAACTGGAGTACAATACCGAACTTCAGATTCCTAGCCGGGACCTATGACATGTTTTTCTCCCGGATTGAACATCTGTATTCAGCGATTAGAGTAGGCACAGTTGTCACTGCTTATGAGGACTGCTCAGGGTTGGTATCATTTACAGGGTTTATAAAGCAAATAAATCTCACAGCGAGAGAAGCACTACTATATTTCTTCCACAAGAACTTTGAAGAAGAGATAAGAAGAATGTTTGAGCCGGGGCAAGAGACTGCAGTTCCTCACTCCTATTTCATCCATTTTCGTTCGTTGGGCCTGAGCGGGAAATCTCCGTACTCCTCAAATGCAGTTGGTCATGTGTTCAACCTCATTCACTTTGTTGGATGTTATATGGGTCAAGTGAGATCTCTGAATGCAACAGTGATTGCCACATGTGCCCCGCACGAGATGTCTGTTCTTGGGGGTTATTTGGGAGAGGAGTTTTTTGGGAAAGGGACTTTTGAAAGAAGATTCTTCAGGGACGAGAAAGAACTTCAGGAATATGAAGCAGCTGAATTAACGAAGACTGAAGTAGCCCTGGCGGATGACGGAACCGTCAATTCTGATGACGAGGACTACTTCTCTAGTGAGACCAGGAGTCCGGAGGCAGTTTACACTCGAATCATGATGAATGGAGGCAGACTGAAAAGATCACACATCAGGAGGTATGTCTCAGTCAGCTCCAATCATCAAGCTCGCCCCAACTCATTCGCAGAGTTTTTAAACAAGACATACTCGAATGATTCG
>BAM36882
ATGGATGCCGATAAGATTGTATTCAAAGTCAATAATCAGGTAGTCTCTTTGAAGCCTGAGATTATCGTGGATCAGTATGAGTACAAGTACCCTGCTATCAAGGACTTGAAGAAGCCCAGTATCACTCTGGGGAAAGCCCCCGATTTGAACAAAGCATACAAGTCAGTCTTATCAGGCTTGAATGCTGCCAAGCTTGACCCTGATGATGTATGTTCCTACTTAGCAGCTGCGATGCAGTTCTTTGAAGGGACATGTCCTGAAGACTGGACCAGCTATGGGATCTTGATTGCAAGAAAAGGAGATAAGATCACCCCGGATTCTCTTGTGGAGATAAAGCGTACTGATGTAGAAGGGAATTGGGCTTTGACGGGAGGAATGGAACTGACGAGGGACCCCACTGTTCCCGAGCATGCGTCTTTAGTCGGTCTTCTCTTGAGTCTGTACAGGCTGAGCAAAATATCTGGGCAAAACACCGGTAACTATAAAACAAATATTGCAGATAGGATAGAGCAGATCTTCGAGACAGCCCCTTTTATTAAAATCGTGGAACACCATACTCTGATGACGACTCACAAAATGTGTGCCAATTGGAGTACTATACCAAACTTCAGATTCTTGGCAGGGACCTACGACATGTTTTTCTCCCGGATTGAGCACCTGTATTCAGCAATCAGAGTAGGCACGGTAGTCACTGCTTATGAGGACTGCTCAGGGCTGGTGTCATTTACAGGGTTCATAAAGCAGATAAATCTCACTGCAAGGGAAGCAATACTATATTTCTTCCACAAAAACTTCGAAGAAGAGATAAGAAGAATGTTTGAGCCGGGACAAGAGACAGCTGTACCTCACTCCTATTTCATTCACTTCCGTTCACTGGGCTTGAGTGGGAAGTCCCCTTATTCATCAAATGCAGTGGGTCATGTGTTCAATCTCATCCACTTTGTTGGATGCTACATGGGGCAGGTAAGATCCCTGAATGCCACGGTCATTGCTGGATGTGCTCCTCATGAGATGTCAGTTTTAGGGGGCTATTTAGGGGAAGAGTTTTTCGGGAAGGGAACGTTCGAAAGGAGATTCTTCAGAGACGAAAAAGAACTTCAAGAATATGAGACGGCAGAATTGACAAAGACTGAAGTAGCACTGGCAGATGATGGAACTGTCAATTCGGATGACGAGGACTACTTCTCCGGTGAAACCAGAAGCCCAGAAGCTGTTTATGCTCGAATCATGATGAACGGAGGCCGACTAAAGAGATCACACATACGGAGATATGTTTCAGTCAGCTCCAATCACCAAGCTCGTCCGAACTCATTTGCCGAGTTTCTAAACAAGACATATTCGAGTGACTCA
>AFN24230
ATGGATGCCGACAAGATTGTATTCAAAGTCAATAATAAGGTGGTCTCTCTGAAGCCTGAAATTATCGTGGACCAATATGAGTACAAGTACCCGGCTATCAAGGACTTAAAGAAGCCCAGTATAACCTTAGGAAAAGCCCCTGACTTGAACAAAGCATACAAATCAGTTTTATCTGGCATGAATGCAGCCAAGCTCGACCCTGATGATGTATGCTCTTATCTAGCAGCTGCAATGCAGTTCTTTGAGGGAGCATGTCCTGATGACTGGACCAGCTACGGAATCCTAATAGCACGAAGGGGAGACAAGATCACCCCAAATTCTCTTGTGGACATAAGACGCACCGATGTGGAAGGGAATTGGGCTCTAACAGGAGGTATGGAGTTAACGAGAGACCCCACTGTTTCGGAGCATGCATCTTTGGTTGGTCTTCTCTTGAGTCTGTATAGGTTGAGCAAAATATCTGGACAGAACACCGGCAATTACAAGACAAACATCGCAGACAGGATAGAGCAGATTTTCGAAACAGCCCCTTTTGTAAAGATCGTAGAACATCATACTTTGATGACAACCCACAAAATGTGCGCTAACTGGAGTACCATACCGAACTTCAGATTCCTAGCCGGGACCTATGACATGTTTTTCTCCCGGATTGAACATCTATATTCAGCGATTAGAGTGGGCACAGTTGTCACTGCTTATGAGGACTGCTCAGGGTTGGTGTCATTTACAGGGTTTATAAAACAAATAAATCTCACTGCGAGAGAAGCACTACTATATTTCTTCCACAAGAACTTTGAAGAAGAGATAAGAAGAATGTTTGAGCCGGGGCAAGAGACTGCAGTCCCTCACTCCTATTTCATCCATTTCCGTTCGTTGGGCCTAAGCGGGAAATCTCCGTACTCATCAAATGCAGTTGGTCATGTGTTCAACCTCATTCACTTTGTTGGATGTTATATGGGTCAGGTGAGATCTCTGAATGCAACAGTGATTGCCACATGTGCCCCACATGAGATGTCTGTTCTTGGGGGTTATTTGGGGGAGGAGTTTTTTGGAAAAGGGACTTTTGAGAGAAGATTCTTCAGGGACGAGAAAGAACTTCAGGAATATGAGGCAGCTGAATCAACTAAGACTGAAGTAGCCTTGGCTGATGACGGAACCGTCAATTCTGATGACGAGGACTACTTCTCTAGTGAGACCAGGAGTCCGGAGGCAGTCTACACTCGAATCATGATGAATGGAGGTAGACTGAAAAGATCACACATAAGGAGGTATGTCTCAGTCAGCTCCAATCATCAAGCTCGCCCCAACTCATTCGCCGAGTTTTTAAACAAGACATACTCGAGTGATTCG
>AFN24235
ATGGATACCGACAAGATTGTATTTAAAGTCAAAAATCAGGTTGTTTCCTTAAAGCCTGAAATCATCGTAGATCAATATGAATACAAGTACCCGGCTATAAAAGACTTGAAGAAGCCCTGTATAACATTGGGAAAAGCTCCTGACTTGAACAAGGCATACAAGTCGATTTTATCCGGCATGAATGCAGCTAAGCTAGACCCAGATGATGTGTGTTCCTATTTGGCAGCTGCCATGCAATTCTTTGAAGGGACATGTCCGGAAGACTGGACTAGCTATGAAATCTTGATTGCAAGGAAGGGAGATAAGATCACCCCAAGCTCTCTTGTAGACATAAAACGTACTGACGTGGAAGGGAACTGGGCTTTGACAGGGGGCCTGGAATTGACCAGGGATCCCACCATCTCAGAACATGCATCTTTGGTTGGTCTTCTTCTGAGTCTATATAGACTGAGCAAGATATCTGGACTAAACACCGGCAATTACAAGACAAACATTTCCGATCGTATGGAACAGATTTTTGAGACGGCCCCCTTTGTGAAGATCATAGAACATCACACTCTGATGACAACCCACAAGATGTGCGCTAACTGGAGCACAATACCGAACTTCAGATTCTTAGCTGGAACTTATGACATGTTTTTCTCCCGGATTGAACATCTATACTCAGCAATAAGAGTGGGTACAGTGGTCACTGCTTATGAGGATTGCTCCGGGTTGGTGTCGTTTACCGGGTTTATAAAACAGATAAATCTCACCGCTAGGGAAGCAATCCTTTATTTCTTCCACAAGAATTTTGAAGAGGAAATAAGGAGAATGTTTGAGCCAGGACAGGAAACAGCAGTTCCTCACTCCTACTTCATCCATTTTCGATCTTTGGGCCTGAGTGGGAAATCTCCATACTCGTCGAATGCGGTTGGTCACGTGTTCAACCTTATTCACTTTGTCGGCTGCTATATGGGTCAGGTGAGGTCCTTGAATGCAACGGTAATAGCCACCTGTGCTCCGCATGAGATGTCTGTTCTCGGAGGTTATTTGGGGGAGGAGTTCTTTGGCAAGGGAACTTTTGAGAGAAGATTCTTCAGAGACGAAAAGGAACTTCAGGAATATGAAGCAGCAGAGCTGACAAAGACAGAAGTGGCACTAGCCGATGACGGGACAGTCAACTCTGATGATGAGGACTATTTTTCCGGTGAAACCAGGAGTCCAGAGGCAGTCTACACTCGCATTATGATGAATGGAGGCCGACTCAAAAGATCACACATAAGGAGATATGTCTCAGTTAGTTCCAATCATCAAGCTCGCCCTAATTCATTTGCTGAGTTCCTCAATAAAACATATTCAAACGATTCA
>AFN27423
ATGGATGCCGACAAGATTGTGTTCAAAGTCAATAATCAGGTGGTCTCTTTGAAGCCTGAGATTATCGTGGATCAATATGAGTACAAGTACCCTGCCATCAAGGATTTGAAAAAGCCTTGTATCACCCTAGGGAAAGCCCCCGACTTGAACAAAGCATACAAATCAGTTTTATCAGGCATGAATGCCGCCAAACTTGATCCGGATGATGTATGCTCCTACTTGGCAGCAGCAATGCAGTTCTTTGAGGGGACATGTCCGGAAGACTGGACCAGCTATGGAATCCTGATTGCACGAAAAGGAGACAGGATCACCCCAAACTCTCTAGTGGAGATAAAGCGTACTGATGTAGAAGGGAATTGGGCTCTGACAGGAGGCATGGAATTGACAAGGGACCCCACTGTCTCTGAACATGCATCTTTAGTCGGTCTTCTCCTGAGTCTGTACAGGTTGAGCAAAATATCAGGACAGAACACTGGTAACTATAAGACAAACATTGCAGATAGGATAGAGCAGATTTTCGAGACAGCACCTTTTGTTAAGATCGTGGAACACCATACTCTAATGACAACTCACAAAATGTGTGCTAATTGGAGTACTATACCGAACTTCAGATTTTTGGCCGGAACCTACGACATGTTTTTCTCCCGGATTGAGCATCTGTATTCGGCAATCAGAGTGGGCACAGTTGTCACCGCTTATGAAGACTGCTCAGGACTGGTATCGTTTACAGGGTTCATAAAGCAGATCAATCTCACCGCAAGGGAAGCAATACTATATTTCTTCCACAAGAACTTTGAGGAAGAGATAAGAAGAATGTTCGAGCCAGGGCAAGAGACAGCTGTTCCTCACTCTTATTTCATCCACTTCCGTTCACTAGGCTTGAGTGGGAAGTCTCCTTATTCATCGAATGCTGTCGGTCATGTGTTCAATCTCATTCACTTTGTTGGATGCTACATGGGTCAAGTCAGATCTCTAAATGCGACGGTTATTGCTGCATGTGCCCCTCATGAGATGTCTGTTCTAGGGGGCTATTTGGGAGAGGAATTCTTCGGAAAAGGGACATTTGAAAGAAGGTTCTTCAGAGACGAGAAAGAACTTCAAGAATATGAGGCGGCTGAACTAACAAAGACCGACGTGGCACTGGCAGATGACGGAACCGTCAACTCTGATGACGAGGACTATTTCTCCGGTGAAACCAGAAGTCCAGAAGCTGTCTATACTCGAATCATGATGAATGGAGGTCGACTGAAGAGATCTCATATACGGAGATATGTCTCAGTCAGTTCCAATCATCAAGCCCGTCCAAACTCATTCGCCGAATTTTTAAACAAGACGTATTCGAATGACTCA
>AFN24445
ATGGATGCCGACAAGATTGTATTCAAAGTCAATAATAAGGTGGTCTCTCTGAAGCCTGAAATTATCGTGGACCAGTATGAGTACAAGTACCCGGCTATCAAGGACTTAAAGAAGCCCAGTATAACCTTAGGAAAAGCCCCTGACTTGAACAAAGCATACAAATCAGTTTTATCTGGCATGAATGCAGCCAAGCTCGACCCTGATGATGTATGCTCTTATCTAGCAGCCGCAATGCAGTTCTTCGAGGGAGCATGTCCTGATGACTGGACCAGCTACGGAATCCTGATAGCACGGAGGGGAGACAAGATCACCCCAAATTCTCTTGTGGACATAAAACGCACCGATGTGGAAGGGAATTGGGCTCTAACAGGAGGTATGGAGTTAACGAGGGACCCCACTGTTTCGGAGCATGCATCTTTGGTTGGTCTTCTCTTGAGTCTGTATAGGTTGAGCAAAATATCTGGACAGAACACCGGCAATTACAAGACAAACATCGCAGATAGGATAGAGCAGATTTTTGAAACAGCCCCTTTTGTAAAGATCGTAGAACATCATACTTTGATGACAACCCACAAAATGTGCGCTAACTGGAGTACCATACCGAACTTCAGATTCCTAGCCGGGACCTATGACATGTTTTTCTCCCGGATTGAACATCTATATTCAGCGATTAGAGTGGGCACAGTTGTCACTGCTTATGAGGACTGCTCAGGGTTGGTGTCATTTACAGGGTTTATAAAGCAAATAAATCTCACTGCGAGAGAAGCACTACTATATTTCTTCCACAAGAACTTTGAAGAAGAGATAAGAAGAATGTTTGAGCCGGGGCAAGAGACTGCAGTTCCTCACTCCTATTTCATCCATTTCCGTTCGTTGGGCCTGAGCGGGAAATCTCCGTACTCATCAAATGCAGTTGGTCATGTGTTCAACCTCATTCACTTTGTTGGATGTTATATGGGTCAGGTGAGATCTCTGAATGCAACAGTGATTGCCACATGTGCCCCACATGAGATGTCTGTTCTTGGGGGTTATTTGGGGGAGGAGTTTTTTGGAAAAGGGACTTTTGAGAGAAGATTCTTCAGGGACGAGAAGGAACTTCAGGAATATGAGGCAGCTGAATCAACTAAGACTGAAGTAGCCTTGGCTGATGACGGAACCGTCAATTCTGATGACGAGGACTACTTCTCTAGTGAGACCAGGAGTCCGGAGGCAGTCTACACTCGAATCATGATGAATGGAGGTAGACTGAAAAGATCACACATAAGGAGGTATGTCTCAGTCAGCTCCAATCATCAAGCTCGCCCCAACTCATTCGCCGAGTTTTTAAACAAGACATACTCGAGTGATTCG
>ADD84782
ATGGATGCCGACAAGATTGTGTTCAAAGTCAATAATCAGGTGGTCTCTTTGAAGCCCGAGATTATCGTGGATCAATATGAGTACAAGTACCCTGCTATCAAAGATTTGAAAAAGCCTTGTATAACCCTAGGGAAAGCCCCCGATTTAAACAAAGCTTACAAATCAGTTTTATCAGGCATGAATGCCGCCAAACTTGATCCTGATGATGTATGCTCCTACTTGGCAGCAGCAATGCAGTTCTTTGAGGGGACATGTCCGGAAGACTGGACCAGCTATGGAATCCTGATTGCACGAAAAGGAGACAAGATCACCCCAGACTCTCTAGTGGAGATAAAGCGTACTGATGTAGAAGGGAATTGGGCTCTGACAGGAGGCATGGAACTGACAAGGGACCCCACTGTCTCCGAACATGCATCTTTAGTCGGTCTTCTCCTGAGTCTGTACAGATTGAGCAAAATATCAGGACAAAACACTGGTAACTATAAGACAAACATTGCGGATAGAATAGAGCAGATTTTCGAGACAGCCCCTTTTGTTAAGATCGTGGAACACCATACCCTGATGACAACTCACAAGATGTGTGCTAATTGGAGTACTATACCGAACTTCAGATTTTTGGCCGGAACCTACGACATGTTTTTCTCACGGATCGAGCATCTGTATTCGGCAATCAGAGTGGGCACAGTTGTCACCGCTTATGAAGACTGCTCAGGACTGGTATCGTTTACAGGGTTCATAAAGCAGATCAATCTCACCGCAAGAGAAGCAATACTATATTTCTTCCACAAGAACTTTGAAGAAGAGATAAGGAGAATGTTTGAGCCAGGGCAAGAGACAGCTGTTCCTCACTCTTATTTCATTCACTTCCGTTCACTAGGCTTGAGTGGGAAGTCTCCTTATTCATCAAATGCCGTCGGTCATGTGTTCAATCTCATTCACTTTGTTGGATGCTATATGGGTCAAGTCAGATCTCTAAATGCAACGGTTATTGCTGCATGTGCCCCTCATGAGATGTCTGTTCTAGGGGGCTATTTGGGAGAGGAGTTCTTCGGAAAAGGGACATTTGAAAGAAGGTTCTTCAGAGACGAGAAAGAACTTCAAGAATATGAGGCGGCTGAACTGACAAAGACCGACGTGGCACTGGCAGATGACGGAACCGTCAACTCCGATGACGAGGACTACTTCTCCGGTGAAACCAGAAGTCCAGAAGCTGTCTATACTCGAATCATGATGAATGGAGGTCGACTGAAGAGATCACATATACGGAGATATGTCTCAGTCAGTTCCAATCATCAAGCCCGTCCAAACTCATTCGCCGAATTTTTAAACAAAACGTATTCGAGTGACTCA
>AFN24330
ATGGATGCCGACAAGATTGTATTCAAAGTCAATAATAAGGTGGTCTCTCTGAAGCCTGAAATTATCGTGGACCAGTATGAGTACAAGTACCCGGCTATCAAGGACTTAAAGAAGCCCAGTATAACCTTAGGAAAAGCCCCTGACTTGAACAAAGCATACAAATCAGTTTTATCTGGCATGAATGCAGCCAAGCTCGACCCTGATGATGTATGCTCTTATCTAGCAGCCGCAATGCAGTTCTTTGAGGGAGCATGTCCTGATGACTGGACCAGCTACGGAATCCTGATAGCACGGAGGGGAGACAAGATCACCCCAAATTCTCTTGTGGACATAAAACGCACCGATGTGGAAGGGAATTGGGCTCTAACAGGAGGTATGGAGTTAACGAGAGACCCCACTGTTTCGGAGCATGCATCTTTGGTTGGTCTTCTCTTGAGTCTGTATAGGTTGAGCAAAATATCTGGACAGAACACCGGCAATTACAAGACAAACATCGCAGATAGGATAGAGCAGATTTTCGAAACAGCCCCTTTTGTAAAGATCGTAGAACATCATACTTTGATGACAACCCACAAAATGTGCGCTAACTGGAGTACCATACCGAACTTCCGATTCCTAGCCGGGACCTATGACATGTTTTTCTCCCGGATTGAACATCTATATTCAGCGATTAGAGTGGGCACAGTTGTCACTGCTTATGAGGACTGCTCAGGGTTGGTGTCATTTACAGGGTTTATAAAGCAAATAAATCTCACTGCGAGAGAAGCACTACTATATTTCTTCCACAAGAACTTTGAAGAAGAGATAAGAAGAATGTTTGAGCCGGGGCAAGAGACTGCAGTCCCTCACTCCTACTTCATCCATTTCCGTTCGTTGGGCCTGAGCGGGAAATCTCCGTACTCATCAAATGCAGTTGGTCATGTGTTCAACCTCATTCACTTTGTTGGATGTTATATGGGTCAGGTGAGATCTCTGAATGCAACAGTGATTGCCACGTGTGCCCCACATGAGATGTCTGTTCTTGGGGGTTATTTGGGGGAGGAGTTTTTTGGAAAAGGGACTTTTGAGAGAAGATTCTTCAGGGACGAGAAAGAACTTCAGGAATATGAGGCAGCTGAATCAACTAAGACTGAAGTAGCCTTGGCTGATGACGGAACCGTCAATTCTGATGACGAGGACTACTTCTCTAGTGAGACCAGGAGTCCGGAGGCAGTCTACACTCGAATCATGATGAATGGAGGTAGACTGAAAAGATCACACATAAGGAGGTATGTCTCAGTCAGCTCCAATCATCAAGCTCGCCCCAACTCATTCGCCGAGTTTTTAAACAAGACATACTCGAGTGATTCG
>AFN24440
ATGGATGCCGACAAGATTGTATTCAAAGTCAATAATAAGGTGGTCTCTCTGAAGCCTGAAATTATCGTGGACCAGTATGAGTACAAGTACCCGGCTATCAAGGACTTAAAGAGGCCCAGTATAACCTTAGGAAAAGCCCCTGACTTGAACAAAGCATACAAATCGGTTTTATCTGGCATGAATGCAGCCAAGCTCGACCCTGATGATGTATGCTCTTATCTAGCAGCCGCAATGCAGTTCTTCGAGGGAGTATGTCCTGATGACTGGACCAGCTACGGAATCCTGATAGCACGGAGGGGAGACAAGATCACCCCAAATTCTCTTGTGGACATAAAACGCACCGATGTGGAAGGGAACTGGGCTCTAACAGGAGGTATGGAGTTAACGAGGGACCCCACTGTTTCGGAGCATGCATCTTTGGTTGGTCTTCTCTTGAGTCTGTATAGGTTGAGCAAAATATCTGGACAGAACACCGGCAATTACAAGACAAACATCGCAGATAGGATAGAGCAGATTTTTGAAACAGCCCCTTTTGTAAAGATCGTAGAACATCATACTTTGATGACAACCCACAAAATGTGCGCTAACTGGAGTACCATACCGAACTTCAGATTCCTAGCCGGGACCTATGACATGTTTTTCTCCCGGATTGAACATCTATATTCAGCGATTAGAGTGGGCACAGTTGTCACTGCTTATGAGGACTGCTCAGGGTTGGTGTCATTTACAGGGTTTATAAAGCAAATAAATCTCACTGCGAGAGAAGCACTACTATATTTCTTCCACAAGAACTTTGAAGAAGAGATAAGAAGAATGTTTGAGCCGGGGCAAGAGACTGCAGTTCCTCACTCCTATTTCATCCATTTCCGTTCGTTGGGCCTGAGCGGTAAATCTCCGTACTCATCAAATGCAGTTGGTCATGTGTTCAACCTCATTCACTTTGTTGGATGTTATATGGGTCAGGTGAGATCTCTGAATGCAACAGTGATTGCCACATGTGCCCCACATGAGATGTCTGTTCTTGGGGGTTATTTGGGGGAGGAGTTTTTTGGAAAAGGGACTTTTGAGAGAAGATTCTTCAGGGACGAGAAAGAACTTCAGGAATATGAGGCAGCTGAATCAACTAAGACTGAAGTAGCCTTGGCTGATGACGGAACCGTCAATTCTGATGACGAGGACTACTTCTCTAGTGAGACCAGGAGTCCGGAGGCAGTCTACACTCGAATCATGATGAATGGAGGTAGACTGAAAAGATCACACATAAGGAGGTATGTCTCAGTCAGCTCCAATCATCAAGCTCGCCCCAACTCATTCGCCGAGTTTTTAAACAAGACATACTCGAGTGATTCA
>AFN24335
ATGGATGCCGACAAGATTGTATTCAAAGTCAATAATAAGGTGGTCTCTCTGAAGCCTGAAATTATCGTGGACCAGTATGAGTACAAGTACCCGGCTATCAAGGACTTAAAGAAGCCCAGTATAACCTTAGGAAAAGCCCCTGACTTGAACAAAGCATACAAATCAGTTTTGTCTGGCATGAATGCAGCCAAGCTCGACCCTGATGATGTATGCTCTTATCTAGCAGCCGCAATGCAGTTCTTTGAGGGAGCATGTCCTGATGATTGGACCAGCTACGGAATCCTGATAGCACGGAGGGGAGACAAGATCACCCCAAATTCTCTTGTGGACATAAAACGCACCGACGTGGAAGGGAATTGGGCTCTAACAGGAGGTATGGAGTTAACGAGAGACCCCACTGTTTCGGAGCATGCATCTTTGGTTGGTCTTCTCTTGAGTCTGTATAGGTTGAGCAAAATATCTGGACAGAACACCGGCAATTACAAGACAAACATCGCAGATAGGATAGAGCAGATTTTCGAAACAGCCCCTTTTGTAAAGATCGTAGAACATCATACTTTGATGACAACCCACAAAATGTGCGCTAACTGGAGTACCATACCGAACTTCAGATTCCTAGCCGGGACCTATGACATGTTTTTCTCCCGGATTGAACATCTATATTCAGCGATTAGAGTGGGCACAGTTGTCACTGCTTATGAGGACTGCTCAGGGCTGGTGTCATTTACAGGGTTTATAAAGCAAATAAATCTCACTGCGAGAGAAGCACTACTATATTTCTTCCACAAGAACTTTGAAGAAGAGATAAGAAGAATGTTTGAGCCGGGGCAAGAGACTGCAGTTCCTCACTCCTATTTCATCCATTTCCGTTCGTTGGGCCTGAGCGGGAAATCTCCGTACTCATCAAATGCAGTTGGTCATGTGTTCAACCTCATTCACTTTGTTGGATGTTATATGGGTCAGGTGAGATCTCTGAATGCAACAGTGATTGCCACATGTGCCCCACATGAGATGTCTGTTCTGGGGGGTTATTTGGGGGAGGAGTTTTTTGGAAAAGGGACTTTTGAGAGAAGGTTCTTCAGGGACGAGAAAGAACTTCAGGAATATGAGGCAGCTGAATCAACTAAGACTGAAGTAGCCTTGGCTGATGACGGAACCGTCAATTCTGATGACGAGGACTACTTCTCTAGTGAGACCAGGAGTCCGGAGGCAGTCTACACTCGAATCATGATGAATGGAGGTAGACTGAAAAGATCACACATAAGGAGGTATGTCTCAGTCAGCTCCAATCATCAAGCTCGCCCCAACTCATTCGCCGAGTTTTTAAACAAGACATACTCGAGTGATTCG
>ADD84787
ATGGATGCCGACAAGATTGTGTTCAAAGTCAATAACCGGGTGGTCTCTTTGAAGCCCGAGATTATCGTGGATCAATATGAGTACAAGTACCCTGCTATCAAAGATTTGAAAAAGCCTTGTATAACCCTAGGGAAAGCCCCCGATTTAAACAAAGCTTACAAATCAGTTTTATCAGGCATGAATGCCGCCAAACTTGATCCTGATGATGTATGCTCCTACTTGGCAGCAGCAATGCAGTTCTTTGAGGGGACATGTCCGGAAGACTGGACCAGCTATGGAATCCTGATTGCACGAAAAGGAGACAAGATCACCCCAGACTCTCTAGTGGAGATAAAGCGTACTGATGTAGAAGGGAATTGGGCTCTGACAGGAGGCATGGAACTGACAAGGGACCCCACTGTCTCTGAACATGCATCTTTAGTCGGTCTTCTCCTGAGTCTGTACAGATTGAGCAAAATATCAGGACAAAACACTGGTAACTATAAGACAAACATTGCGGATAGAATAGAGCAGATTTTCGAGACAGCCCCTTTTGTTAAGATCGTGGAACACCACACCCTGATGACAACTCACAAGATGTGTGCTAATTGGAGTACTATACCGAACTTCAGATTTTTGGCCGGAACCTACGACATGTTTTTCTCACGGATCGAGCATCTGTATTCGGCAATCAGAGTGGGCACAGTTGTCACCGCTTATGAAGACTGCTCAGGACTGGTATCGTTTACAGGGTTCATAAAGCAGATCAATCTCACCGCAAGAGAAGCAATACTATATTTCTTCCACAAGAACTTTGAAGAAGAGATAAGGAGAATGTTTGAGCCAGGGCAAGAGACAGCTGTTCCTCACTCTTATTTCATTCACTTCCGTTCACTAGGCTTGAGTGGGAAGTCTCCTTATTCATCAAATGCCGTCGGTCATGTGTTCAATCTCATTCACTTTGTTGGATGCTATATGGGTCAAGTCAGATCTCTAAATGCAACGGTTATTGCTGCATGTGCCCCTCATGAGATGTCTGTTCTAGGGGGCTATTTGGGAGAGGAGTTCTTCGGAAAAGGGACATTTGAAAGAAGGTTCTTCAGAGACGAGAAAGAACTTCAAGAATATGAGGCGGCTGAACTGACAAAGACCGACGTGGCACTGGCAGATGACGGAACTGTCAACTCCGATGACGAGGACTACTTCTCCGGTGAAACCAGAAGTCCTGAAGCTGTCTATACTCGAATCATGATGAATGGAGGTCGACTGAAGAGATCACATATACGGAGATATGTCTCAGTCAGTTCCAATCATCAAGCCCGTCCAAACTCATTCGCCGAATTTTTAAACAAAACGTATTCGAGTGACTCA
>AEV43272
ATGGATGCTGACAGGATTGTATTCAGAGCTAATAATCAGGTGGTCTCTTTGAGGCCTGAGATTATCGCGGATCAATATGAGTACAAGTACCCTGCTATCAAAGATTTGAAAAAGCCCTGTATAACCCTAGGGAAAGCCCCCGACTTGAACAAAGCATACAAATCAGTTTTATCAGGCATGAATGCCGCCAAACTTGATCCCGACGATGTATGTTCCTACTTGGCAGCAGCAATGCAGTTCTTTGAGGGGACGTGTCCGGAAGACTGGACCAGCTATGGAATCTTGATTGCACGAAAAGGAGACAAGATCACCCCAAATTCTCTGGTGGAAATAAAACGTAATGATGTAGAAGGGAATTGGGCTCTGACAGGAGGCATGGAGATGACAAGGGACCCCACCGTCTCTGAGCATGCATCTTTGGTTGGTCTTCTCCTAAGTCTGTATAGGTTGAGCAAAATATCAGGACAAAACACCGGTAACTATAAAACAAACATTGCAGATAGGATAGAGCAGATTTTTGAAACAGCTCCTTTTGTTAAAATCGTGGAGCACCATACTCTAATGACAACTCACAAAATGTGTGCTAATTGGAGTACCATACCGAACTTCAGATTTTTGGCCGGAACCTACGACATGTTTTTCTCTCGGATTGAGCATCTATATTCAGCAATCAGAGTGGGCACAGTTGTTACTGCTTATGAAGACTGTTCAGGGCTGGTATCGTTTACTGGGTTCATAAAGCAGATCAATCTCACCGCAAGAGAAGCAATATTGTACTTCTTCCATAAGAACTTTGAGGAAGAGATAAGAAGAATGTTCGAGCCAGGGCAGGAGACGGCTGTTCCTCACTCTTATTTCATTCACTTCCGTTCACTAGGCTTGAGTGGGAAGTCTCCTTATTCATCGAATGCCGTTGGTCATGTGTTCAATCTTATTCACTTTGTTGGATGCTATATGGGTCAAATCAGATCCCTAAATGCAACAGTTATTGCCGCATGTGCTCCTCATGAGATGTCTGTTCTAGGGGGCTATCTAGGGGAGGAATTCTTTGGGAGAGGAACATTCGAAAGAAGATTCTTCAGAGATGAGAAAGAACTTCAAGAATACGAGGCAGCTGAACTGACAAAGACTGACGTGGCATTGGCAGATGATGGAACTGTCAACTCTGATGACGAAGACTACTTCTCCGGTGAAACCAGAGGTCCAGAAGCTGTTTATGCTCGAATTATGATGAATGGAGGTCGACTAAAAAGATCGCATATACGGAGATATGTCTCAGTCAGTTCCAATCATCAAGCCCGTCCAAACTCATTCGCCGAGTTTCTAAACAAGACGTATTCGAGCGACTCT
>AFN24140
ATGGATGCCGACAAGATTGTATTCAAAGTCAATAATAAGGTAGTCTCTCTGAAGCCTGAAATTATCGTGGACCAGTATGAGTACAAGTACCCGGCCATCAAGGACTTAAAGAAGCCCAGTATAACCTTAGGAAAAGCCCCTGACTTGAACAAAGCATACAAATCAGTTTTATCTGGCATGAATGCAGCCAAGCTCGACCCTGATGATGTATGCTCTTATCTAGCAGCCGCAATGCAGTTCTTTGAGGGGGCATGTCCTGATGACTGGACCAGCTACGGAATCCTGATAGCACGGAGGGGAGACAAGATCACCCCAAATTCTCTTGTGGACATAAGACGCACCGATGTGGAAGGGAATTGGGCTCTAACAGGAGGTATGGAGTTAACGAGAGACCCCACTGTTTCGGAGCATGCATCTTTGGTTGGTCTTCTCTTGAGTCTGTATAGGTTGAGCAAAATATCTGGACAGAACACCGGCAATTACAAGACAAACATCGCAGATAGGATAGAGCAGATCTTCGAAACAGCCCCTTTTGTAAAGATCGTAGAACATCATACTTTGATGACAACCCACAAAATGTGCGCTAACTGGAGTACCATACCGAACTTCAGATTCCTAGCCGGGACCTATGACATGTTTTTCTCCCGTATTGAACATCTATATTCAGCGATTAGAGTGGGCACAGTTGTCACTGCTTATGAGGACTGCTCAGGGTTGGTGTCATTTACAGGGTTTATAAAGCAAATAAATCTCACTGCGAGAGAAGCACTACTATATTTCTTCCACAAAAACTTTGAAGAAGAGATAAGAAGAATGTTTGAGCCGGGGCAAGAGACTGCAGTTCCTCACTCCTATTTCATCCATTTCCGTTCGTTGGGCCTGAGCGGGAAATCTCCGTACTCATCAAACGCAGTTGGTCATGTGTTCAACCTCATTCACTTTGTTGGATGTTATATGGGTCAGGTGAGATCTCTGAATGCAACAGTGATTGCCACATGTGCCCCACATGAGATGTCTGTTCTTGGGGGCTATTTGGGGGAGGAGTTTTTTGGAAAAGGGACTTTTGAGAGAAGATTCTTCAGGGACGAGAAAGAACTTCAGGAATATGAGGCAGCTGAATCAACTAAGACTGAAGTAGCCTTGGCTGATGACGGAACCGTCAATTCTGATGACGAGGACTACTTCTCTAGTGAGACCAGGAGTCCGGAGGCAGTCTACACTCGAATCATGATGAATGGAGGTAGACTGAAAAGATCACACATAAGGAGGTATGTCTCAGTCAGCTCCAATCATCAAGCTCGCCCCAACTCATTCGCCGAGTTTTTAAACAAGACATACTCGAGCGATTCG
>AFP66213
ATGGATGCCGACAAGATTGTATTCAAAGTCAATAATCAGGTGGTTTCCTTGAAGCCAGAGATTATCGTGGATCAGTATGAGTACAAATACCCAGCTATCAAGGACTTGAAGAAACCTAGTATAACTCTAGGGAAGGCTCCTGACCTGAATAAAGCATACAAGTCAGTCCTGTCTGGCATGAACGCTGCCAAGCTTGATCCTGATGATGTGTGTTCCTACTTGGCAGCTGCAATGCAATTCTTTGAGGGATCCTGCCCTGAAGACTGGACCAGTTATGGAATCTTGATTGCACGAAAAGGAGACAAGATCACTCCTGATTCTCTTGTAGAGATAAAACGTACTGATGTAGAAGGTAATTGGGCACTGACGGGAGGTATGGAAGTGACGAGAGACCCCACCGTTGCTGAGCATGCATCTTTAGTTGGTCTTCTCTTGAGTCTATATAGGTTGAGCAAAATATCGGGGCAAAACACTGGCAACTATAAGACAAACATTGCGGACAGGATAGAGCAGATTTTTGAGACTGCCCCCTTTGTAAAGATCGTAGAACACCATACTCTAATGACAACTCACAAGATGTGCGCTAATTGGAGTACCATACCGAACTTTAGATTCTTAGCTGGAACCTACGACATGTTTTTCTCTCGGATTGAGCATTTGTACTCAGCTATAAGAGTGGGTACAGTTGTCACTGCTTATGAAGACTGCTCAGGGTTGGTATCGTTCACAGGGTTCATAAAGCAGATAAATCTCACCGCGAGAGAGGCAATCCTATATTTCTTCCACAAGAACTTTGAGGAAGAAATAAGAAGAATGTTTGAACCAGGGCAAGAAACTGCAGTCCCTCACTCCTATTTCATCCACTTCCGCTCATTGGGCCTGAGTGGAAAGTCTCCCTATTCATCGAATGCAGTTGGTCATGTGTTCAATCTCATTCACTTTGTCGGATGTTATATGGGTCAGGTCAGGTCTCTTAATGCCACTGTTATTGCCGCTTGTGCCCCCCATGAAATGTCAGTTCTCGGAGGCTATTTGGGAGAGGAGTTCTTTGGAAAGGGGACGTTTGAAAGACGATTCTTTAGGGACGAGAAGGAACTTCAGGAGTATGAGGCAGCTGAGCTGATGAAGACTGACGTAGCACTGGCAGACGACGGAACCGTCAATTCTGATGACGAGGATTACTTCTCCGGTGAGACGAGGAGCCCGGAGGCTGTCTATACTCGAATCATGATGAATGGAGGCCGACTAAAGAGGTCACACATAAGGAGATATGTTGCCGTCAGTTCTAACCATCAAGCCCGCCCAAACTCATTTGCCGAGTTTCTAAGCAAGACATATTCAAGTGACTCG
>ACN65031
ATGGATGCCGACAAGATTGTGTTCAAAGTCAATAATCAGGTGGTCTCCTTGAAGCCAGAGATTATCGTTGATCAATATGAATATAAGTACCCAGCTATCAAAGATCTGAAGAAACCCAGTATCTCCCTAGGGAAGGCTCCCGACTTAAACAAGGCCTATAAGTCAGTTCTGTCTGGTATGAATGCTGCCAAGCTTGATCCTGATGATGTGTGTTCCTATTTAGCAGCCGCAATGCAATTCTTTGAGGGAACATGCCCTGAGGACTGGACCAGTTATGGAATATTGATTGCACGAAAGGGAGACAAGATCACCCCTGATTCCCTTGTTGAGATAAAACGTACTGATGTAGAAGGGAATTGGGCCTTGACGGGAGGTATGGAGCTGACGAGAGACCCCACAGTCTCGGAGCATGCATCTTTAGTCGGTTTACTCTTAAGTCTGTATAGGTTGAGCAAAATATCTGGACAAAACACCGGCAACTACAAGACAAACATTGCGGATAGGATAGAGCAGATTTTTGAGACTGCCCCTTTTGTTAAGATCGTGGAGCACCATACTCTGATGACAACTCACAAGATGTGTGCCAACTGGAGTACCATACCGAACTTCAGATTCTTAGCTGGAACCTACGACATGTTCTTCTCCCGGATTGAACATCTCTATTCAGCTATTAGAGTGGGTACTGTTGTCACTGCTTACGAAGATTGCTCAGGACTGGTATCATTTACAGGGTTCATAAAGCAAATAAATCTCACTGCAAGAGAAGCAATACTATATTTCTTTCATAAGAACTTTGAGGAAGAGATAAGAAGAATGTTCGAACCGGGGCAGGAGACTGCTGTTCCTCATTCCTATTTCATCCATTTCCGTTCGCTGGGCCTGAGTGGAAAGTCTCCCTACTCATCAAATGCAGTTGGTCACGTGTTCAATCTCATTCACTTTGTTGGATGCTATATGGGTCAGGTCAGGTCTCTTAATGCGACAGTTATTGCCGCATGTGCTCCCCATGAAATGTCTGTTCTTGGAGGCTATTTGGGAGAGGAGTTCTTCGGAAAAGGGACGTTTGAAAGGAGATTCTTCAGAGACGAGAAGGAACTTCAGGAGTATGAGGCGGCTGAATTGACGAAGACTGATTTAGCATTGGCAGATGACGGGACTGTCAATTCTGATGATGAGGACTATTTCTCTGGTGAGACCAGGAGTCCTGAGGCTGTCTATACTCGAATCATGATGAATGGAGGTCGACTAAAGAGATCACATATAAGGAGATATGTTTCAGTCAGTTCCAATCATCAAGCCCGTCCAAACTCGTTTGCTGAGTTTCTAAATAAAACGTATTCTAGTGACTCA
>AGQ16808
ATGGATGCCGATAAGATTGTATTCAAAGTCAATAATCAGGTGGTCTCTTTGAAGCCTGAGATTATCGTGGATCAATATGAGTACAAGTACCCTGCTATCAAGGACTTGAAGAAGCCCAGTATTACCCTAGGGAAAGCCCCCGATTTGAACAAAGCATACAAGTCAGTTTTATCAGGTTTGAATGCTGCCAAGCTTGATCCTGATGATGTATGTTCCTACTTAGCAGCTGCGATGCAGTTCTTTGAAGGGACATGTCCTGAAGACTGGACCAGCTACGGGATCTTGATCGCAAGAAAAGGAGATAAGATTACCCCAGATTCTCTTGTGGAGATAAAGCGTACTGATGTAGAAGGGAATTGGGCTTTGACGGGAGGAATGGAACTGACGAGGGACCCCACTGTTCCCGAGCATGCGTCTTTAGTCGGTCTTCTCTTGAGTCTGTACAGGCTGAGCAAAATATCTGGGCAAAACACAGGTAACTATAAAACAAATATTGCAGATAGGATAGAGCAGATCTTCGAGACAGCCCCTTTTATTAAAATCGTGGAACACCATACTCTGATGACAACTCACAAAATGTGTGCCAATTGGAGTACTATACCAAACTTCAGATTCCTGGCAGGGACCTACGACATGTTTTTCTCCCGGATTGAGCACCTGTATTCAGCGATCAGAGTAGGCACGGTAGTCACTGCTTATGAGGACTGCTCGGGGCTGGTGTCGTTTACTGGGTTCATAAAGCAGATAAATCTCACTGCAAGGGAAGCAATATTATATTTCTTCCACAAAAACTTCGAGGAGGAGATAAGAAGAATGTTTGAGCCGGGGCAAGAGACAGCTGTTCCTCACTCCTATTTCATTCACTTTCGTTCCCTGGGCTTGAGTGGGAAGTCCCCTTATTCATCAAATGCAGTTGGTCATGTGTTCAATCTCATTCACTTTGTTGGATGCTACATGGGGCAAGTAAGGTCCCTGAATGCAACGGTCATTGCTGGATGTGCTCCCCATGAGATGTCTGTTTTAGGGGGCTATTTAGGGGAGGAGTTTTTCGGGAAGGGAACGTTCGAAAGGAGATTCTTCAGAGACGAAAAAGAACTTCAAGAATATGAGACGGCAGAATTGACAAAGACTGACGTAGCGCTGGCAGATGATGGAACTGTCAATTCGGATGACGAGGACTACTTCTCAGGTGAAACCAGAAGCCCCGAAGCTGTTTATGCTCGAATAATGATGAACGGAGGCCGACTAAAGAGATCGCACATACGGAGATATGTTTCAGTCAGCTCCAATCACCAAGCTCGTCCGAACTCATTTGCCGAGTTTCTAAATAAGACGTATTCTAGTGACTCA
>AFN24285
ATGGATGCCGACAAGATTGTATTCAAAGTCAATAATAAGGTGGTCTCTCTGAAGCCTGAAATTATCGTGGACCAGTATGAGTACAAGTACCCGGCTATCAAGGACTTAAAGAAGCCCAGTATAACCTTAGGAAAAGCCCCTGACTTGAACAAAGCATACAAATCAGTTTTATCTGGCATGAATGCAGCCAAGCTCGACCCTGATGATGTATGCTCTTATCTAGCAGCCGCAATGCAGTTCTTTGAGGGAGCATGTCCTGATGACTGGACCAGCTACGGAATCCTGATAGCACGGAGGGGAGACAAGATCACCCCAAATTCTCTTGTGGACATAAAACGCACCGACGTGGAAGGGAATTGGGCTCTAACAGGAGGTATGGAGTTAACGAGAGACCCCACTGTTTCGGAGCATGCATCTTTGGTTGGTCTTCTCTTGAGTCTGTATAGGTTGAGCAAAATATCTGGACAGAACACCGGCAATTACAAGACAAACATCGCAGATAGGATAGAGCAGATTTTCGAAACAGCCCCTTTTGTAAAGATCGTAGAACATCATACTTTGATGACAACCCACAAAATGTGCGCTAACTGGAGTACCATACCGAACTTCAGATTCCTAGCCGGGACCTATGACATGTTTTTCTCCCGGATTGAACATCTATATTCAGCGATTAGAGTGGGCACAGTTGTCACTGCTTATGAGGACTGCTCAGGGTTGGTGTCATTTACAGGGTTTATAAAGCAAATAAATCTCACTGCGAGAGAAGCACTACTATATTTCTTCCACAAGAACTTTGAAGAAGAGATAAGAAGAATGTTTGAGCCGGGGCAAGAGACTGCAGTTCCTCACTCCTATTTCATCCATTTCCGTTCGTTGGGCCTGAGCGGGAAATCTCCGTACTCATCAAATGCAGTTGGTCATGTGTTCAACCTCATTCACTTTGTTGGATGTTATATGGGTCAGGTGAGATCTCTGAATGCAACAGTGATTGCCACATGTGCCCCACATGAGATGTCTGTTCTGGGGGGTTATTTGGGGGAGGAGTTTTTTGGAAAAGGGACTTTTGAGAGAAGGTTCTTCAGAGACGAGAAAGAACTTCAGGAATATGAGGCAGCTGAATCAACTAAGACTGAAGTAGCCTTGGCTGATGACGGAACCGTCAATTCTGATGATGAGGACTACTTCTCTAGTGAGACCAGGAGTCCGGAGGCAGTCTACACTCGAATCATGATGAATGGAGGTAGACTGAAAAGATCACACATAAGGAGGTATGTCTCAGTCAGCTCCAATCATCAAGCTCGCCCCAACTCATTCGCCGAGTTTTTAAACAAGACATACTCGAGTGATTCG
>AFN24280
ATGGATGCCGACAAGATTGTATTCAAAGTCAATAATAGGGTGGTCTCTCTGAAGCCTGAAATTATAGTGGATCAATATGAGTACAAGTACCCGGCCATCAAGGACTTGAAAAAGCCCAGTATAACCTTAGGAAAAGCCCCTGACTTGAACAAAGCATACAAATCAGTGTTATCCGGCATGAATGCAGCCAAGCTCGACCCTGATGATGTATGCTCTTATCTAGCTGCCGCAATGCAGTTCTTTGAGGGAGCATGTCCTGATGACTGGACCAGCTATGGAATCCTGATAGCACGGAAGGGAGACAAGATCACCCCAAATTCTCTTGTGGACATAAAACGTACCAATGTGGAAGGGAATTGGGCTCTAACAGGGGGCATGGAGTTGACGAAGGACCCCACTGTTTCGGAGCATGCATCTTTGGTTGGTCTTCTCTTGAGTCTGTATAGGTTGAGCAAAATATCAGGACAGAATACCGGCAATTATAAGACAAACATCGCAGATAGGATAGAGCAGATTTTTGAAACAGCCCCTTTTGTAAAGATCGTAGAACATCATACTCTGATGACAACTCACAAGATGTGCGCTAACTGGAGTACAATACCGAACTTCAGATTCCTAGCCGGGGCCTATGACATGTTTTTCTCCCGGATTGAACATCTGTATTCAGCGATTAGAGTAGGCACAGTTGTCACTGCTTATGAGGACTGCTCAGGGTTGGTGTCATTTACAGGGTTTATAAAGCAAATAAATCTCACAGCGAGAGAAGCACTACTATATTTCTTCCACAAGAACTTTGAAGAAGAGATAAGAAGAATGTTTGAGCCGGGGCAAGAGACTGCAGTTCCTCACTCCTATTTCATCCATTTTCGTTCGTTGGGCCTGAGCGGGAAATCTCCGTACTCCTCAAATGCAGTTGGTCATGTGTTCAACCTCATTCACTTTGTTGGATGTTATATGGGTCAAGTGAGATCTCTGAATGCAACAGTGATTGCCACATGTGCCCCGCACGAGATGTCTGTTCTGGGGGGTTATTTGGGAGAGGAGTTTTTTGGGAAAGGGACTTTTGAGAGAAGATTCTTCAGGGACGAGAAAGAACTTCAGGAATATGAAGCAGCTGAATTAACGAAGACTGAAGTAGCCCTGGCGGATGACGGAACCGTCAATTCTGATGACGAGGACTACTTCTCTAGTGAGACCAGGAGTCCGGAGGCAGTTTACACTCGAATCATGATGAATGGAGGCAGACTGAAAAGATCACACATCAGGAGGTATGTCTCAGTCAGCTCCAATCATCAAGCTCGCCCCAACTCATTCGCAGAGTTTTTGAACAAGACATACTCGAATGATTCG
