# Supplementary material for: FRESCo: finding regions of excess synonymous constraint in diverse viruses
Source: Genome Biol. 2015 Feb 17;16(1):38. doi: 10.1186/s13059-015-0603-7 (PMC4376164; doi:10.1186/s13059-015-0603-7)
Supplement: Additional file 4: — Sequence alignments (zip folder of FASTA alignments). [file 13059_2015_603_MOESM4_ESM.zip › alignments/rabies/PP.fa.revtrans]

>AFN24386
ATGAGCAAGATCTTTGTTAACCCTAGTGCGATCCGGGCAGGTTTGGCTGATCTAGAGATGGCAGAGGAGACTGTAGATCTAATCTCTAGGAACATCGAGGATAATCAGGCTCATCTCCAAGGAGAACCCATAGAGGTGGACAGTCTCCCTGAGGACATGAGACGGCTTCAATTAGACGATGAAAAACCATCTGGCCTCGGCGAGATGGTCAACGCAGAGGAGAGCAAATGTCAGGAAGATTTTCAGATGGATGAAGGGGAGGACCCCGCCCTCTTATTCCAGTCATACCTGGACAATGTTGGAGTTCAAATGGTCAAACAAATGAGGTCGGGAGGGAGATTCCTCAAGATATGGTCTCAGACCGTCGAGGAGATCATATCCTATGTCAAGGTCAACTTCCCCAGTCTGTCCGAGAAATCTTTAGAAGACAAAGCTACTCAGACCACCAACCGGGAACTCAAGAGGGAGACGGTGTCTACTTCCTCTCAGCGAGAAAGTCAATCATCCAAAGCCAAAATGGCGGCTCAAACCGCTTCTGGTCCTCCTGCTCTAGAGTGGTCTGCCGCCAATGAAGAGGATGACCCGTCTGTGGAGGCTGAAATCGCTCATCAGATTGCTGAGAGCTTTTCTAAGAAGTACAAGTTTCCATCCCGATCTTCGGGGATATTCTTGTATAACTTTGAGCAATTAAAAATGAACCTTGATGATATAGTTAAGGAGTCAAAAAATGTGCCAAGCGTGACTCGCTTAGCTCATGATGGATCCAAACTCCCTCTGAGATGTGTGCTGGGGTGGGTTGCTCTAGCCAACTCCAGAAAGTTCCAACTGTTGGTTGAGCCTGATAAGCTAAATAAAATAATGCAAGACGACCTGAACCGTTATGTGTCTCAC------------
>AFN24136
ATGAGCAAGATTTTTGTCAACCCAAGTGCGATCAGGGCAGGTTTGGCTGATCTGGAGATGGCAGAGGAAACTGTAGATCTAATTGCTAGGAACATCGAAGATAATCAGGCTCATCTCCAAGGAGATCCCATAGAGGTGGACAATCTCCCCGAAGACATGAGAAGGCTTCAATTAGACGATGAAAAACCATCTGGCCTCGGCGGGATGGCCAAAGTAGGGGAGAGCAAGTGTCAGGAAGACTTTCAGATGGGTGAAGCGGAGGACCCCGCACTCTTGTTCCAGTCTTACCTGGACAATGTTGGAATTCAAATGGTCAGACAAATGAGGTCAGGAGAGAGATTCCTCAAGATATGGTCTCAGACCGTCGAAGAGATCATATCCTATGTCATGGTCAACTTCCCCAGTCTGCCGGGGAAGTCTTCAGAAGATAAAGCTACTCAGACTGCCAACCGGGAACTCAAGAAGGAGACAGTGTCTGCTTCTTCTCAGCGAGAAAGTCAATCATCTAAAGCCAAAATGGCGGCTCAAACCGCCTCCGGTCCTTCTGCTCTAGAGTGGTCCGCTGCCAACGAAGAGGATGACCCATCTGTGGAGGCTGAAATTGCTCACCAGATTGCTGAGAGTTTTTCCAAGAAGTACAAATTCCCTTCCCGATCGTCAGGGATATTCTTGTATAACTTTGAGCAGTTGAAAATGAATCTCGATGACATAGTCAAAGAGTCGAAAAATATGCCAAGCGTAACCCGCTTGGCCCATGACGGATCCAAACTCCCTCTGAGATGTATGCTGGGGTGGGTTGCTTTAGCCAAATCCAAAAAGTTCCAGCTGTTAGTTGAGCCCGACAAGCTGAATAAAATAATGCAGGACGACCTGAACCGTTATGCATTCTTC------------
>AFN24131
ATGAGCAAGATTTTCGTCAACCCAAGTGCAATCAGGGCAGGCTTGGCTGATCTAGAGATGGCTGAGGAGACTGTAGATCTCATAGCTAGGAACATCGAGGACAATCAGGCTCATCTCCAAGGAGATCCCATAGAGGTGGACAATCTTCCTGAAGACATGAGACGGCTTCAACTAGATGACGACAAACCGTCTGACTTTGGCAGTATCGCCAAAGTAGGGGAAAGCAGGTGTCAGGAAGACTTTCAAATGGATGATGCAGAAGATCCTGCCATTTTGTTCCAATCGTACCTGGACAATGTTGGTATTCAAATAGTCAGACAAATGAAATCAGGGGGGAGATTCCTGAAAATATGGTCTCAGACTGTCGAGGAGATCATATCCTATGTCACAGTCAACTTTCCCGGTGCTCCGGGGAAGTCCTTAAAAGACCAGGCTACTCAGACTGCTGGCCGTGAACTCTCGAAGGAGACAAAGTCTGCTTCTTCTCAGCGAGCAAGTCAACCATTAAAAGTCAAGATGGCAGCCCAGAATGCCTCTGGTCCTCCTGCTCTAGAGTGGTCCGTCACCAATGAAGAGGATGACCCGTCTGTCGAGGCTGAGATTGCTCACCAGATTGCTGAGAGCTTTTCTAAGAAGTACAAATTTCCCTCCCGATCATCAGGGATATTCTTGTATAACTTCGAGCAGTTAAAAATGAACCTTGACGATATAGTCAAGGAGTCAAAAAATGTGCCAGGTGTGGCTCGCTTGGCCCATGATGGATCCAAACTCCCTCTGAGATGTGTGCTGGGATGGGTTGCCCTGGCAAATTCCAAAAAGTTCCAGCTGTTGGTTGAGCCTGACAAGCTAAACAAGATAATGCAAGATGACCTGAACCGCTATGTGTCTCTC------------
>AFN24381
ATGAGCAAGATCTTTGTCAACCCCAGTGCAATCAGAGCCGGTCTGGCCGATCTTGAGATGGCTGAAGAGACTGTTGATCTGATCAACAAAAACATAGAAGACAATCAAGCTCATCTCCAGGGAGAACCCATAGAAGTGGATAATCTCCCTGAGGACATGAGGCGACTTCACTTGGACGATGGAAAATCGTCCAACCTCGGTGAGATGGCCGAGATGGGAGAAAGCAAGTGTCGAGAGGACTTTCAGATGGATGAAGGAGAGGATCCTAGCCTCCTGTTTCAGTCGTACCTGGACAACGTTGGGGTCCAAATAGTCAGACAAATGAGGTCAGGAGAAAGATTCCTGAAGATATGGTCACAGATTGTAGAGGAGATTATATCCTATGTAACCGTCAACTTCCCCAATCCTCTAGGAAGGTCTTTGGAAGATAAATCAACCCAGACTACTGGCCGAGAGCCCAAGAAGGAGACAACATCTACTCATTCTCAGAGAGAGAGCCAATCCTTGAAAGCCAGGATGGTTGCTCAAGCTGCCTCTGGTCCTCCAGCCCTCGAATGGTCTGCTACCAATGAGGAGGATGATCTCTCAATAGAGGCCGAGATCGCTCACCAGATTGCTGAAAGCTTTTCCAAGAAGTACAAATTCCCTTCTCGATCCTCAGGTATATTCTTGTATAATTTTGAACAGTTGAAAATGAACCTTGATGATATAGTTAAAGAGGCAAAAAACGTGCCAGGCGTGACCCGTTTGGCCCATGACGGATCTAAACTCCCTCTAAGATGTGTACTGGGATGGGTTGCCTTGGCCAGTTCTAAGAAATTCCAACTGTTAGTCGAGCCTGACAAGCTAAACAAAATCATGCAAGATGATTTGAATCGCTATGCATCCTGC------------
>ADC34064
ATGAGCAAGATCTTTGTCAATCCGAGTGCAATCAGAGCCGGCTTGGCTGACCTCGAGATGGCTGAGGAGACTGTTGATCTAATCAACAGAAACATAGAAGATAATCAGGCCCATCTTCATGGGGAGCCCATAGAAGTGGACAATCTCCCTGAGGACATGAGGCGGCTTCAGTTAGATGATGGGAAGCCATCGGATCTCAGTGAAGTGACCACGGCAGGAGAAAGCAAGTATCGGGAGGATTTCCAGATGGATGAAGGGGAAGATCCTGGCCTCTTGTTCCAGTCATACCTGGAAAATGTTGGAGTCCAAATAGTCAGACAGATGAGGTCCGGAGAGAGATTCCTCAAAATTTGGTCACAGACTGTAGAAGAAATTGTCTCCTATGTCATGACTAACTTCCCCAACCCATCGGGAAAGTCTTCGGAGGACAAGTCCACCCAGACTGCTGGAAGAGAACTTAAGAAGGAAACCCCATCAGCTTCCTCTCAAAGAGAGAGCCAATCCTCGAAAGCCCGAATGGCGGCTCAAACTGCCTCTGGTCCTCCAGCTCTCGAGTGGTCTGCGACCAACGAAGAGGATGACTTATCTGTGGAGGCGGAGATCGCCCACCAGATTGCCGAGAGCTTCTCCAAGAAATACAAATTTCCCTCTAGGTCGTCAGGGATATTCTTGTATAACTTTGAACAGTTGAAGATGAACCTCGACGACATAGTCAAAGAGTCAAAAAATGTCCCAGGTGTGACCCGTTTAGCTCATGATGGATCTAAACTCCCTCTAAGATGTGTACTGGGGTGGGTTGCTCTGGCTAACTCTAAGAAGTTCCAGCTATTAGTTGAGCCAGACAAGTTGAACAAAATTATGCAGGATGATCTAAACCGTTATACATCCTGC------------
>AFN24221
ATGAGCAAGATTTTTGTCAACCCAAGTGCGATCAGGGCAGGTTTGGCTGATCTGGAGATGGCAGAGGAAACTGTAGATCTAATTGCTAGGAACATCGAAGATAATCAGGCTCATCTCCAAGGAGATCCCATAGAGGTGGACAATCTCCCCGAAGACATGAGAAGGCTTCAATTAGACGATGAAAAACCATCTGGCCTCGGCGGGATGGCCAAGGTAGGGGAGAGCAAGTGTCAGGAAGACTTTCAGATGGGTGAAGCGGAGGACCCCGCACTCTTGTTCCAGTCTTACCTGGACAATGTTGGAATTCAAATGGTCAGACAAATGAGGTCAGGAGAGAGATTCCTCAAGATATGGTCTCAGACCGTCGAAGAGATCATATCCTATGTCATGGTCAACTTCCCCAGTCTGCCGGGGAAGTCATCAGAAGATAAAGCTACTCAGACTGCCAACCGGGAACTTAAGAAGGAGACAGTGTCTGCTTCTTCTCAGCGAGAAAGTCAATCATCTAAAGCCAAAATGGCGGCTCAAACCGCCTCCGGTCCTTCTGCTCTAGAGTGGTCCGCTGCCAACGAAGAGGATGACCCATCTGTGGAGGCTGAAATTGCTCACCAGATCGCTGAGAGTTTTTCCAAGAAGTACAAATTCCCTTCCCGATCGTCAGGGATATTCTTGTATAACTTTGAGCAGTTGAAAATGAATCTCGATGACATAGTCAAAGAGTCGAAAAATGTGCCAAGCGTAACCCGCTTAGCCCATGACGGATCCAAACTCCCTCTGAGATGTATGCTGGGGTGGGTTGCTCTAGCCAAATCCAAAAAGTTCCAGCTGTTAGTTGAGCCCGACAAGCTAAATAAAATAATGCAGGACGACCTGAACCGTTATGCATTCTTC------------
>AFN24446
ATGAGCAAGATTTTTGTCAACCCAAGTGCGATCAGGGCAGGTTTGGCTGATCTGGAGATGGCAGAGGAAACTGTAGATCTAATTGCTAGGAACATCGAAGATAATCAGGCTCATCTCCAAGGAGATCCCATAGAGGTGGACAATCTCCCCGAAGACATGAGAAGGCTTCAATTAGACGATGAAAAACCATCTGGCCTCGGCGGGATGGCCAAGGTAGGGGAGAGCAAGTGTCAGGAAGACTTTCAGATGGGTGAAGCGGAGGACCCCGCACTCTTGTTCCAGTCTTACCTGGACAATGTTGGAATTCAAATGGTCAGACAAATGAGGTCAGGAGAGAGATTCCTCAAGATATGGTCTCAGACCGTCGAAGAGATCATATCCTATGTCATGGTCAACTTCCCCAGTCTGCCGGGGAAGTCATCAGAAGATAAAGCTACTCAGACTGCCAACCGGGAACTTAAGAAGGAGACAGTGTCTGCTTCTTCTCAGCGAGAAAGTCAATCATCTAAAGCCAAAATGGCGGCTCAAACCGCCTCCGGTCCTTCTGCTCTAGAGTGGTCCGCTGCCAACGAAGAGGATGACCCATCTGTGGAGGCTGAAATTGCTCACCAGATCGCTGAGAGTTTTTCCAAGAAGTACAAATTCCCTTCCCGATCGTCAGGGATATTCTTGTATAACTTTGAGCAGTTGAAAATGAATCTCGATGACATAGTCAAAGAGTCGAAAAATGTGCCAAGCGTAACCCGCTTAGCCCATGACGGATCCAAACTCCCTCTGAGATGTATGCTGGGGTGGGTTGCTCTAGCCAAATCCAAAAAGTTCCAGCTGTTAGTTGAGCCCGACAAGCTAAATAAAATAATGCAGGACGACCTGAACCGTTATGCATTCTTC------------
>AGF93813
ATGAGCAAAATCTTTGTCAATCCGAGCGCAATCCGAGCCGGTCTAGCTGACCTCGAGATGGCTGAAGAGACTGTTGATCTGATCAATAAAAACATAGAAGATAATCAGGCTCATCTCCAGGGAGAACCCATAGAGGTGGACAATCTCCCTGAGGACATGAGGCGGCTCCAGCTGGACGATAAAGAACCTTCTAACCTTGGCGGGGTGACCACAGCGGGGGAAGGCAAGTATCGGGAAGACTTTCAGATGGATGAAGGGGAGGACCCTAACGTCCTCTTCCAGTCATACCTGGACAATGTTGGAGTCCAGATAGTCAGACAAATGAGATCAGGGGAAAGATTTCTTAAGATATGGTCACAAACCGTGGAGGAAATCATATCTTATGTTGCGGTCAACTTTCCTAACCCTCCAGGGAGGTCTTCGGAGGACAAATCAACCCAGACTACTGGCCGAGAACTCAAGAAGGAGACTACATCCATTTCTTCCCAGAGAGACAGCCAATCTTCGAAAGCCAGGATGGCGGCTCAAGCTGCCTCCGGTCCTCCAGCTCTCGAATGGTCTGCCACCAACGAGGAGGATGATCTATCAGTGGAAGCTGAGATTGCTCACCAAATTGCTGAAAGCTTTTCCAAGAAATACAAGTTTCCCTCTCGATCATCAGGGATATTCTTGTATAACTTTGAGCAGTTAAAAATGAACCTCGATGACATAGTTAAAGAGGCAAAAAATGTGCCAGGTGTTGCCCGTCTAGCCCATGATGGATCTAAACTCCCTCTAAGATGTGTACTGGGGTGGGTTGGTTTGGCCAATTCCAAAAAATTCCAGTTGTTAGTCGAGCCTGACAAGTTAAATAAAATTATGCAAGACGATCTGAATCGCTATGTATCCAGCCAACTAATCTGT
>AFN24306
ATGAGCAAGATTTTTGTCAACCCAAGTGCGATCAGGGCAGGTTTGGCTGATCTAGAGATGGCAGAGGAGACTGTAGATCTAATCGCTAGGAACATCGAAGATAATCAGGCTCATCTCCAAGGGGATCCCATAGAGGTGGACAGTCTCCCTGACGACATGAGACGGCTTCAATTAGAAGATGAAAAGTCATCAGGTTTTGGCGGAATGGCCAAGGCAGGGGAAAGCAAGTGTCAGGAAGACTTTCAGATGGATGAGGCGGAGGACCCATCCCTCTTGTTCCAGTCGTATCTAGACAATGTTGGAATTCAAATGGTCAGACAAATGAGGTCAGGAGAGAGATTCCTCAAGATATGGTCTCAGACTGTCGAAGAGATCATATCCTATGTAACGGTCAACTTCCCCAGTCTGCCCAGGAAGTCTTCAGAAGATAAGGCTACACAGACCACCAGCCGGGAACTCAAGAAAGAGACTGTGTCTGCTTCTTCACAGCGAGAAAGTCAATCATCTAAGGCCAAAATGGCGGCTCAAGCTGCCTCCGGTCCTTCTGCTCTAGAATGGTCTGCTGCCAACGAAGAGGATGACCCATCTGTGGAGGCTGAAATAGCTCACCAAATTGCTGAGAGCTTTTCTAAAAAATACAAATTCCCTTCCAGATCGTCAGGGATATTCCTGTATAATTTTGAGCAGCTAAAAATGAACCTTGATGACATAGTCAAAGAATCGAAAAATGTGCCAGGTGTGACCCGCTTGGCCCACGACGGATCAAAACTCCCTCTGAGATGTGTGCTGGGGTGGGTTGCCCTAGCCAACTCCAAAAAGTTCCAGCTGTTAGTTGAGCCCGACAAGCTAAACAAAGTAATGCAAGATGACCTGAACCGTTATGCGCTCCTC------------
>ABN11352
ATGAGCAAGATCTTTGTCAATCCTAGTGCTATTAGAGCCGGTCTGGCCGATCTTGAGATGGCTGAAGAAACTGTTGATCTGATCAATAGAAATATCGAAGACAATCAGGCTCATCTCCAAGGGGAACCCATAGAGGTGGACAATCTCCCTGAGGATATGGGGCGACTTCACCTGGATGATGGAAAATCGCCCAACCATGGTGAGATAGCCAAGGTGGGAGAAGGCAAGTATCGAGAGGACTTTCAGATGGATGAAGGAGAGGATCCTAGCTTCCTGTTCCAGTCATACCTGGAAAATGTTGGAGTCCAAATAGTCAGACAAATGAGGTCAGGAGAGAGATTTCTCAAGATATGGTCACAGACCGTAGAAGAGATTATATCCTATGTCGCGGTCAACTTTCCCAACCCTCCAGGAAAGTCTTCAGAGGATAAATCAACCCAGACTACTGGCCGAGAGCTCAAGAAGGAGACAACACCCACTCCTTCTCAGAGAGAAAGCCAATCATCGAAAGCCAGGATGGCGGCTCAAATTGCTTCTGGCCCTCCAGCCCTTGAATGGTCGGCTACCAATGAAGAGGATGATCTATCAGTGGAGGCTGAGATCGCTCACCAGATTGCAGAAAGTTTCTCCAAAAAATATAAGTTTCCCTCTCGATCCTCAGGGATACTCTTGTATAATTTTGAGCAATTGAAAATGAACCTTGATGATATAGTTAAAGAGGCAAAAAATGTACCAGGTGTGACCCGTTTAGCCCATGACGGGTCCAAACTCCCCCTAAGATGTGTACTGGGATGGGTCGCTTTGGCCAACTCTAAGAAATTCCAGTTGTTAGTCGAATCCGACAAGCTGAGTAAAATCATGCAAGATGACTTGAATCGCTATACATCTTGC------------
>AGF93818
ATGAGCAAAATCTTTGTCAATCCGAGCGCAATCCGAGCCGGTCTAGCTGACCTCGAGATGGCTGAAGAGACTGTTGATCTGATCAATAAAAACATAGAAGATAATCAGGCTCATCTCCAGGGAGAACCCATAGAGGTGGACAATCTCCCTGAGGACATGAGGCGGCTCCAGCTGGACGATAAAGAACCTTCTAACCTTGGCGGGGTGACCACAGCGGGGGAAGGCAAGTATCGGGAAGACTTTCAGATGGATGAAGGGGAGGACCCTAACGTCCTCTTCCAGTCATACCTGGACAATGTCGGAGTCCAGATAGTCAGACAAATGAGATCAGGGGAAAGATTTCTTAAGATATGGTCACAAACCGTGGAGGAAATCATATCTTATGTTGCGGTCAACTTTCCTAACCCTCCAGGGAGGTCTTCAGAGGACAAATCAACCCAGACTACTGGCCGAGAACTCAAGAAGGAGACTACATCCATTTCTTCCCAGAGAGACAGCCAATCTTCGAAAGCCAGGATGGCGGCTCAAGCTGCCTCCGGTCCTCCAGCTCTCGAATGGTCTGCCACCAACGAGGAGGATGATCTATCAGTGGAAGCTGAGATTGCTCACCAAATTGCTGAAAGCTTTTCCAAGAAATACAAGTTTCCCTCTCGATCATCAGGGATATTCTTGTATAACTTTGAGCAGTTAAAAATGAACCTCGATGACATAGTTAAAGAGGCAAAAAATGTGCCAGGTGTTGCCCGTCTAGCCCATGATGGATCTAAACTCCCTCTAAGATGTGTACTGGGGTGGGTTGGTCTGGCCAATTCCAAAAAATTCCAGTTGTTAGTCGAGCCTGACAAGTTAAATAAAATTATGCAAGACGATCTGAATCGCTATGTATCCAGC------------
>ABN11357
ATGAGCAAGATCTTTGTCAATCCTAGTGCTATTAGAGCCGGTCTGGCCGATCTTGAGATGGCTGAAGAAACTGTTGATCTGATCAATAGAAATATCGAAGACAATCAGGCTCATCTCCAAGGGGAACCCATAGAGGTGGACAATCTCCCTGAGGATATGGGGCGACTTCACCTGGATGATGGAAAATCGCCCAACCATGGTGAGATGGCCAAGGTGGGAGAAGGCAAGTCTCGAGAGGACTTTCAGATGGATGAAGGAGAGGATCCTAGCTTCCTGTTCCAGTCATACCTGGAAAATGTTGGAGTCCAAATAGTCAGACAAATGAGGTCAGGAGAGAGATTTCTCAAGATATGGTCACAGACCGTAGAAGAGATTATATCCTATGTCGCGGTCAACTTTCCCAACCCTCCAGGAAAGTCTTCAGAGGATAAATCAACCCAGACTACTGGCCGAGAGCTCAAGAAGGGGACAACACCCACTCCTTCTCAGAGAGAAAGCCAATCATTGAAAGCCAGGATGGCGGCTCAAACTGCTTCTGGCCCTCCAGCCCTTGAATGGTCGGCCACCAATGAAGAGGATGATCTATCAGTGGAAGCTGAGATCGCTCACCAGATTGCAGAAAGTTTCTCCAAAAAATATAAGTTTCCCTCTCGATCCTCAGGGATACTCTTGTATAATTTTGAGCAATTGAAAATGAACCTTGATGATATAGTTAAAGAGGCAAAAAATGTACCAGGTGTGACCCGTTTAGCCCATGACGGGTCCAAACTCCCCCTAAGATGTGTACTGGGATGGGTCGCTTTGGCCAACTCTAAGAAATTTCAGTTGTTAGTCGAATCCGACAAGCTGAGTAAAATCATGCAAGATGACTTGAATCGCTATACATCTTGC------------
>AFN24301
ATGAGCAAGATCTTCGTCAACCCCAGCGCGATCAGGGCAGGCCTGGCTGACCTAGAGATGGCAGAGGAAACTGTCGATCTAATAGCTAGGAACATCGAAGATAATCAGGCCCATCTTCAAGGGGAACCCATAGAGGTGGACAGTCTCCCTGATGACATGAGACGGCTTCAATTAGATGATGAAAAGTCTTCTGGCCTTGGCGAGGCAGCCAAGGCAGGGGAGAGCAAGTGTCAGGAGGACTTTCAGATGGATGAGGGGGAAGACCCCCGCCTCTTGTTCCAGTCATACCTGGACAACGTTGGAGTTCAAATGGTCAGACGTATGAGGTCAGGAGAGAGATTCCTCAAGATATGGTCTCAGACAGTGGAGGAGATCATATCATATGTCACAATCAACTTTCCCAGTCCTCCGGGAAGGCCCTCTGAAGACAAGGCTACCCAAACTGCCAACCGTGAACTTAAGAAAGATACAGAGTCAGCACATTCTAAACGGGAAAGTCAATCATCCAAAGTCAGAATGGCAGCTCAAACAGCCTCTGGCCCTCATGCATTAGAATGGTCTGCCGCCAATGAGGAAGAAGATCTGTCCGTAGAAGCTGAAATTGCTCACCAGATAGCTGAGAGCTTTTCGAAGAAGTACAAATTCCCATCCAGATCTTCCGGGATATTCTTGTATAATTTTGAGCAGCTAAAGATGAACCTTGATGACATAGTCAAAGAGTCAAAGAATGTGCCAGGTGTTACCCGCTTGGCCCACGAAGGATCTAAACTCCCTCTGAGATGTGTGCTCGGGTGGGTTGCCCTAGCCAGTTCCAGGAAGTTCCAGATTCTGGTTGAGCCTGACAAGCTAAACAAAATAATGCAAGATGACTTGAACCGTTATGTGTCTCGT------------
>ACF94304
ATGAGCAAGATCTTTGTCAATCCTAGTGCTATTAGAGCCGGTCTGGCCGATCTTGAGATGGCTGAAGAAACTGTTGATCTGATCAATAGAAATATCGAAGACAATCAGGCTCATCTCCAAGGGGAACCCATAGAGGTGGACAATCTCCCTGAGGATATGGGGCGACTTCACCTGGATGATGGAAAATCGCCCAACCATGGTGAGATAGCCAAGGTGGGAGAAGGCAAGTATCGAGAGGACTTTCAGATGGATGAAGGAGAGGATCCTAGCTTCCTGTTCCAGTCATACCTGGAAAATGTTGGAGTCCAAATAGTCAGACAAATGAGGTCAGGAGAGAGATTTCTCAAGATATGGTCACAGACCGTAGAAGAGATTATATCCTATGTCGCGGTCAACTTTCCCAACCCTCCAGGAAAGTCTTCAGAGGATAAATCAACCCAGACTACTGGCCGAGAGCTCAAGAAGGAGACAACACCCACTCCTTCTCAGAGAGAAAGCCAATCATCGAAAGCCAGGATGGCGGCTCAAATTGCTTCTGGCCCTCCAGCCCTTGAATGGTCGGCTACCAATGAAGAGGATGATCTATCAGTGGAGGCTGAGATCGCTCACCAGATTGCAGAAAGTTTCTCCAAAAAATATAAGTTTCCCTCTCGATCCTCAGGGATACTCTTGTATAATTTTGAGCAATTGAAAATGAACCTTGATGATATAGTTAAAGAGGCAAAAAATGTACCAGGTGTGACCCGTTTAGCCCATGACGGGTCCAAACTCCCCCTAAGATGTGTACTGGGATGGGTCGCTTTGGCCAACTCTAAGAAATTCCAGTTGTTAGTCGAATCCGACAAGCTGAGTAAAATCATGCAAGATGACTTGAATCGCTATACATCTTGC------------
>AFN24431
ATGAGCAAGATTTTTGTCAACCCAAGTGCGATCAGGGCAGGTTTGGCTGATCTAGAGATGGCAGAGGAAACTGTAGATCTAATCGCTAGGAACATCGAAGATAATCAGGCTCATCTCCAAGGAGATCCCATAGAGGTGGACAATCTCCCCGAAGACATGAGACGGCTTCAATTAGACGATGAAAAACCATCTGGCCCCGACGGGACAACCAAGGTAGAGGAGAGCAAGTGTCAGGAAGACTTTCAGATAGGTGAGGCAGAGGACCCCGCACTCTTGTTCCAGTCGTACCTGGACAATGTTGGAATTCAAATGGTCAGACAAATGAGGTCAGGAGAGAGATTCCTCAAGATATGGTCTCAGACGGTCGAAGAGATCATATCCTATGTCATGGTCAACTTCCCCAGTCTGCCGAGGAAGGTTTCAGAAGACAAAGCTACTCAGACTGCCAACCGGGAACTCAAGAAGGAGACAGTGTCTGCCTCTTCTCAGCGAGAAAGTCAATCATCTAAGGCCAAAATGGCGGCTCAAACCGCCTCCGGTCCTTCTGCTCTAGAGTGGTCCGCCGCAAACGAAGAGGATGACCCATCTGTGGAGGCTGAAATCGCTCACCAGATTGCTGAGAGCTTTTCCAAGAAATACAAATTCCCTTCCCGATCGTCAGGGATATTCTTGTACAACTTTGAGCAGTTAAAAATGAACCTTGATGACATAGTCAAAGAGTCAAAAAATGTTCCAAGCGTGGCCCGCTTGGCCCACGACGGGTCCAAACTCCCCCTGAGATGTATGCTGGGGTGGGTTGCTCTAGCCAACTCCAAAAAATTCCAGCTGTTAGTGGAGCCTGACAAGCTAAATAAAATAATGCAAGACGACTTGAACCGTTATGCATTCCTC------------
>ACF94309
ATGAGCAAGATCTTTGTCAATCCTAGTGCTATTAGAGCCGGTCTGGCCGATCTTGAGATGGCTGAAGAAACTGTTGATCTGATCAATAGAAATATCGAAGACAATCAGGCTCATCTCCAAGGGGAACCCATAGAGGTGGACAATCTCCCTGAGGATATGGGGCGACTTCACCTGGATGATGGAAAATCGCCCAACCATGGTGAGATAGCCAAGGTGGGAGAAGGCAAGTATCGAGAGGACTTTCAGATGGATGAAGGAGAGGATCCTAGCTTCCTGTTCCAGTCATACCTGGAAAATGTTGGAGTCCAAATAGTCAGACAAATGAGGTCAGGAGAGAGATTTCTCAAGATATGGTCACAGACCGTAGAAGAGATTATATCCTATGTCGCGGTCAACTTTCCCAACCCTCCAGGAAAGTCTTCAGAGGATAAATCAACCCAGACTACTGGCCGAGAGCTCAAGAAGGAGACAACACCCACTCCTTCTCAGAGAGAAAGCCAATCATCGAAAGCCAGGATGGCGGCTCAAATTGCTTCTGGCCCTCCAGCCCTTGAATGGTCGGCTACCAATGAAGAGGATGATCTATCAGTGGAGGCTGAGATCGCTCACCAGATTGCAGAAAGTTTCTCCAAAAAATATAAGTTTCCCTCTCGATCCTCAGGGATACTCTTGTATAATTTTGAGCAATTGAAAATGAACCTTGATGATATAGTTAAAGAGGCAAAAAATGTACCAGGTGTGACCCGTTTAGCCCATGACGGGTCCAAACTCCCCCTAAGATGTGTACTGGGATGGGTCGCTTTGGCCAACTCTAAGAAATTCCAGTTGTTAGTCGAATCCGACAAGCTGAGTAAAATCATGCAAGATGACTTGAATCGCTATACATCTTGC------------
>AFP66209
ATGAGCAAGATCTTTGTCAATCCGAGCGCAATCAGAGCCGGTTTGGCTGATCTCGAAATGGCTGAGGAGACTGTTGATCTAATCAACAGAAACATAGAAGACAATCAAGCCCATCTCCAGGGAGAACCCATAGAAGTGGATAATCTCCCCGAAGACATGAGGCGACTTCAGCTGGATGACGGAAAACCGTCTGGCCTCAGTGAGATAGCTACTGCGGTAGAAAGCAAGTATAGGGAGGACTTTCAGATGGATGAAGGAGAGGACCCTAGTCTTTTATTCCAGTCATACCTAGACAATGTTGGAGTCCAAATAGTCAGACAGATGAGGTCAGGAGAGAGATTCCTCAAGATCTGGTCACAAACCGTGGAGGAAATCATCTCCTATGTCACGGTCAACTTCCCTAACCCCTCGGGAAGGTCTTTGGAAGATAAATCTACCCAGACCGCTGGAAGAGAACTCAAGAAGGAATTGCCATCTGCTCCTCTCCAAAGAGAAAGTAAGCCCCTGAAAGCCCGAATGGAGGCTCAAACTGCCTCTGGTCCTCCAGCTCTCGAATGGTCTGCAACCAACGAAGAGGATGATCTATCTGTAGAGGCAGAAATAGCCCACCAGATTGCTGAGAGCTTTTCCAAGAAATACAAGTTCCCATCCCGGTCATCAGGGATATTCTTGTACAATTTTGAGCAGTTAAAAATGAACCTCGACGATATAGTCAAAGAGTCAAAAAATGTGCCAGGTGTGACGCGTTTAGCCCGTGAAGGATCCAAGCTCCCTCTAAGATGTGTACTGGGATGGGTCGCTCTGGCAAACTCTAAGAAGTTCCAGCTATTAGTCGAGCCGGAAAAGCTGAATAAAATCATGCAGGATGATCTGAACCGTTATACATCCTGC------------
>AFN27399
ATGAGCAAGATTTTCGTCAATCCGAGTGCTATCAGAGCCGGTCTGGCCGATCTTGAGATGGCCGAAGAGACTGTTGATCTGATCAATAAAAACATAGAAGACAATCAGGCTCATCTCCAGGGGGAACCCATAGAAGTGGATAATCTCCCTGAGGACATGCGGCGACTTCACCTGGATGATGGAAAGTCGTCCAACCTCGATGAGATGGCCAAAGCGGGGGAAGGCAAGTATCGAGAGGACTTTCAGATGGATGAAGGAGAGGATCCAAGCCTCCTGTTCCAATCATACCTGGACAATGTTGGAGTCCAAATAGTCAGACAAATGAGGTCAGGAGAGAGATTCCTCAAGATATGGTCACAGACCGTAGAAGAGATTATATCCTATGTCACGGTCAACTTTCCTAACCCTCCAAGAAGGTCCTCAGAGGACAAGTCAACCCAAACTCCTGGTCGAGACCCCAAGAAGGAGACAACATCCACTCCTTCTCAGAGAGAAGGCCAGTCTTCGAAAGCAAGGATGGCGGCTCAAGCTGCCTCTGGCCCTCCGGCCCTTGAATGGTCTGCTACCAATGAGGAGGATGATCTATCAGTAGAGGCTGAGATCGCTCACCAAATTGCTGAAAGTTTCTCCAAGAAATACAAGTTTCCCTCTCGGTCCTCAGGGATATTCTTGTATAATTTTGAGCAGTTGAAGATGAACCTCGATGATATAGTTAAGGAGGCAAAAAATGTGCCAGGCGTGACCCGTTTAGCTCATGACGGATCCAAGCTCCCCCTGAGATGTGTACTGGGATGGGTTGCTTTGGCCAATTCCAAGAAATTCCAATTGTTAGTAGATGCCGACAAGCTAAGTAAAATCATGCAGGATGATTTGAATCGTTATGCGTCCTGC------------
>ABN11322
ATGAGCAAGATCTTTGTCAATCCTAGTGCTATTAGAGCCGGTCTGGCCGATCTTGAGATGGCTGAAGAAACTGTTGATCTGATCAATAGAAATATCGAAGACAATCAGGCTCATCTCCAAGGGGAACCCATAGAGGTGGACAATCTCCCTGAGGATATGGGGCGACTTCACCTGGATGATGGAAAATCGCCCAACCATGGTGAGATGGCCAAGGTGGGAGAAGGCAAGTCTCGAGAGGACTTTCAGATGGATGAAGGAGAGGATCCTAGCTTCCTGTTCCAGTCATACCTGGAAAATGTTGGAGTCCAAATAGTCAGACAAATGAGGTCAGGAGAGAGATTTCTCAAGATATGGTCACAGACCGTAGAAGAGATTATATCCTATGTCGCGGTCAACTTTCCCAACCCTCCAGGAAAGTCTTCAGAGGATAAATCAACCCAGACTACTGGCCGAGAGCTCAAGAAGGGGACAACACCCACTCCTTCTCAGAGAGAAAGCCAATCATTGAAAGCCAGGATGGCGGCTCAAACTGCTTCTGGCCCTCCAGCCCTTGAATGGTCGGCCACCAATGAAGAGGATGATCTATCAGTGGAAGCTGAGATCGCTCACCAGATTGCAGAAAGTTTCTCCAAAAAATATAAGTTTCCCTCTCGATCCTCAGGGATACTCTTGTATAATTTTGAGCAATTGAAAATGAACCTTGATGATATAGTTAAAGAGGCAAAAAATGTACCAGGTGTGACCCGTTTAGCCCATGACGGGTCCAAACTCCCCCTAAGATGTGTACTGGGATGGGTCGCTTTGGCCAACTCTAAGAAATTTCAGTTGTTAGTCGAATCCGACAAGCTGAGTAAAATCATGCAAGATGACTTGAATCGCTATACATCTTGC------------
>AGQ16819
ATGAGCAAGATCTTTGTCAATCCGAGTGCAATAAGAGCCGGTCTGGCTGATCTTGAGATGGCTGAAGAAACGGTTGATCTGATTAATCGAAACATAGAAGACAATCAGGCTCATCTCCAAGGGGAACCCATAGAAGTGGACAATCTCCCTGAGGACATGAGGCGACTTCATTTGGACGATGGTAAATCATCCAACCCTGGTGAGGTGGCCACGGTGGGGGAAGGCAAGTACAGAGAAGACTTTCAGATGGATGAAGGAGAGGATCCTGGCCTCCTGTTCCAATCATACCTGGACAATGTTGGAGTCCAAATAGTCAGACAAATGAGGTCAGGAGAAAGATTCCTCAAGATATGGTCGCAGACTGTAGAGGAGATTATATCCTATGTCACGGTCAACTTTCCTAACCCTTCAGGAAGGTCTTCAGAGGATAAATCAACCCAAACTACTGGCCGAGAGCCTAGGAAAGAAGCAGCATCTACTCCTTCTCAGAGAGAGAGACAATCCTCGAAAGTCAGGATGGCGGCTCAAGCTGCCTCTGGTCCTCCAGCCCTTGAATGGTCTGCTACCAACGAAGAGGATGATCTATCAGTAGAGGCTGAGATCGCTCACCAGATTGCTGAAAGCTTTTCCAAGAAGTACAAGTTTCCCTCTCGATCCTCAGGGATATTCTTGTATAATTTTGAGCAGTTGAAAATGAACCTTGACGATATAGTCGAAGAGGCAAAAAATGTGCCAGGGGTGACCCGTCTGGCCCATGACGGATCCAAACTCCCTTTAAGATGTGTACTGGGGTGGGTTGCCTTGGCCAATTCTAAGAAATTCCAATTGTTAGTCGAACCCGACAAACTAAATAAAATCATGCAAGATGATTTGAATCGCTATGCATCCTGC------------
>ACA03775
ATGAGCAAGATTTTTGTCAACCCAAGTGCGATCCGGGCCGGCCTTGCTGACCTAGAGATGGCAGAGGAGACTGTAGATCTGATTGCCAGGAACATAGAGGACAATCAGGCTCATCTCCAAGGAGAGCCTATAGAAGTAGATAGTCTGCCCGATGACATGAGACGGCTCCACTTGGATGATGAAAAACCGTCTGGTTTTGACAAGGTGACAAAAGAAGGGGAGAGCAAGTGTCATGAAGACTTTCAGATGGATGAAGGGGAGGACCCCAGCCTCTTGTTCCAGTCATACCTGGATAATGTCGGAGTTCAAATAGTCAGGCAAATGAGGTCAGGAGAGAGATTCCTTAAAATATGGTCTCAGACTGTGGAGGAGATCATATCCTATGTCATGATCAATTTCCCAGGCTCTTTGGGGAGGCCTTCTGAAGACAAGGCCACTCAGACTGCCAATCGGGAACCCAAGAAAGGAGTGGCATCAGTTTCGTCTCAACTCGAAGGTCAATCATCCAAAGCGAGAGCGGCAGCCCAAACTGCCTCCGGTCCACCTGCCCTAGAATGGTCTGTCACCAACGAAGAAGACGATTTGTCTGTGGAGGCAGAGATAGCTCATCAAATCGCCGAGAGCTTCTCCAAGAAGTACAAATTCCCCTCTCGATCATCAGGGATATTCTTGTATAATTTTGAGCAGTTAAAGATGAACCTTGATGACATAGTCAAGGAATCAAAAAATGTGCCTGGTGTTACCCGCTTGGCCCATGAAGGGTCTAAACTCCCTCTAAGATGTGTACTTGGGTGGGTTGCTCTAGCCAACTCCAGAAAGTTCCAGCTGCTGGTCGAGCCTGACAAGCTAAATAAAATAATGCAAGACGACCTAAACCGTTATTTGTCTCGTCAACTAAATTTG
>AGQ16814
ATGAGCAAGATTTTCGTCAATCCGAGTGCTATCAGAGCCGGTCTGGCCGATCTTGAGATGGCCGAAGAGACTGTTGATCTGATCAATAAAAACATAGAAGACAATCAGGCTCATCTCCAGGGGGAACCCATAGAAGTGGATAATCTCCCTGAGGACATGCGGCGACTTCACCTGGATGATGGAAAGTCGTCCAACCTCGATGAGATGGCCAAAGCGGGGGAAGGCAAGTATCGAGAGGACTTTCAGATGGATGAAGGAGAGGATCCTAGCCTCCTGTTCCAATCATACCTGGACAATGTTGGAGTCCAAATAGTCAGACAAATGAGGTCAGGAGAGAGATTCCTCAAGATATGGTCACAGACCGTAGAAGAGATTATATCCTATGTCACGGTCAACTTTCCCAACCCTCCAAGAAGGTCCTCAGAGGACAAGTCAACCCAAACTCCTGGTCGAGACCCCAAGAAGGAGACAACATCCACTCCTTCTCAGAGAGAAGGCCAGTCTTCGAAAGCCAGGATGGCGGCTCAAGCTGCCTCTGGCCCTCCGGCCCTTGAATGGTCTGCTACCAATGAGGAGGATGATCTATCAGTAGAGGCTGAGATCGCTCACCAAATTGCTGAAAGTTTCTCCAAGAAATACAAGTTTCCCTCTCGGTCCTCAGGGATATTCTTATATAATTTTGAGCAGTTGAAGATGAACCTCGATGATATAGTTAAGGAGGCAAAAAATGTGCCAGGCGTGACCCGTTTAGCTCATGACGGATCCAAACTCCCCCTGAGATGTGTACTGGGATGGGTCGCTTTGGCCAATTCCAAGAAATTCCAATTGTTAGTAGAGGCCGACAAGCTAAGTAAAATCATGCAGGATGATTTGAATCGTTATGCATCCTGC------------
>ABZ81173
ATGAGCAAGATCTTTGTCAATCCGAGTGCAATCAGAGCCGGTTTGGCTGATCTCGAAATGGCTGAGGAGACTGTTGATCTAATCAATAGAAACATAGAGGACAATCAAGCCCATCTCCAGGGAGAACCCATAGAAGTGGATAATCTCCCTGAGGATATGAGGCGACTTCAGCTGGATGACGGAAAACCGTCTGGCCTCAGTGAGATAGCTGCTGCGGTAGAAAGCAAGTATAGGGAGGACTTCCAGATGGATGGAGGAGAGGACCCTAGCCTCTTATTCCAGTCATACCTAGACAATGTTGGAGTCCAAATAGTCAGACAGATGAGGTCAGGAGAGAGATTCCTCAAGATCTGGTCACAAACCGTGGAGGAAATCATCTCCTATGTCACGGTCAACTTCCCTAACCCCTCGGGAAGGTCTTCCGAAGATAAATCTACCCAGACAGCTGGGAGAGAACTCAAGAAGGAGCCACCATCTGCTCCTCTCCAGAGAGAAAGCAAACCCCTGAAAGCCCGAATGGAGGCTCAAACTGCCTCTGGTCCTCCAGCTCTCGAATGGTCTGCAACCAACGAAGAGGATGATCTATCTGTAGAGGCAGAAATAGCTCACCAGATTGCTGAGAGCTTTTCCAAGAAATACAAATTCCCATCCCGGTCATCAGGGATATTCTTGTACAATTTCGAGCAGTTGAAAATGAACCTCGACGATATAGTCAGAGAGTCAAAAAATGTGCCAGGTGTGACGCGTTTAGCCCGCGAAGGATCCAAGCTCCCTCTGAGATGTGTACTGGGATGGGTCGCTCTGGCAAACTCTAAGAAGTTCCAGCTATTAGTCGAGCCGGAAAAGCTGAACAAAATCATGCAGGATGATCTGAACCGTTATACATCCTGC------------
>BAK53490
ATGAGCAAGATTTTTGTCAACCCAAGTGCGATCAGGGCCGGCTTGGCTGATCTGGAGATGGCTGAAGAGACTGTAGATCTCATTGCTAGGAACATCGAGGACAATCAGGCTCATCTCCAAGGTGATCCCATAGAGGTGGACAGTCTCCCCGAAGACATGAGACGGCTTCAACTAGATGATGACAAGCCGTCTGGCCTTGGCAGTATAGCCAAAGCAGGGGAAAGCAAATGTCAGGAGGACTTTCAAATGGATGAGGCAGAGGATCCTGCCCTATTGTTTCAGTCGTACCTGGACAATGTTGGAATTCAAATAGTCAGGCAAATGAAGTCAGGGGGGAGATTCCTGAAAATATGGTCTCAGACCGTCGAGGAAATCATATCCTATGTCACAGTCAACTTTTCTGGTGCTCCAGGGAAGTCCTTAAAAGACAAGGCTACTCAGACTGTTGGCCGAGAAGTCGCGAAGGAGACAAAGTCGGCCTCTTCTCAGCGAGCAAGTCAACCCTCAAAAGCTAAAATGGCAGCTCAAACTGTCTCTGGTCCTCCTGCCTTAGAATGGTCTGTCGCCAACGAAGAGGATGACCCATCCGTCGAGGCTGAGATTGCTCACCAGATTGCCGAGAGCTTTTCTAAGAAGTACAAATTTCCGTCCCGATCATCAGGGATATTCTTGTACAACTTTGAGCAACTGAAAATGAACCTTGACGACATAGTCAAGGAGTCGAAAAATGTGCCAGGTGTGACTCGTTTGGCCCATGACGGATCCAAACTCCCTCTGAGATGTGTGCTGGGATGGGTTGCCCTAGCAAATTCCAAAAAATTCCAGCTGCTGGTTGAGCCCGACAAGCTAAATAAAATAATGCAAGATGACCTGAACCGTTATGCGTCTCTC------------
>ADZ98842
ATGAGCAAGATCTTCGTCAATCCGAGTGCAATCAGAGCCGGTTTGGCTGACCTCGAGATGGCTGAAGAGACTGTTGATCTAATCAACAGAAACATAGAAGATAATCAGGCCCATCTCCAGGGAGAACCCATAGAAGTGGACAATCTCCCTGAGGACATGAGGCGGCTTCAGTTAGATGATGGGAAGCCGTCGGACCTCAGTGAGATGGCCCCGGCGGGAGAGAGCAAGTATCGGGAGGACTTTCAGATGGATGAAGGGGAGGATCCTGGCCTCTTGTTCCAGTCATACCTGGAAAATGTTGGAGTCCAAATAGTCAGACAAATGAGGTCTGGAGAGAGATTCCTCAAGATTTGGTCACAGACTGTAGAGGAAATAGTCTCCTATGTCATGACTAACTTCCCTAACCCATCGGGAAGATCCTCGGAGGACAAATCTACCCAGACTGCTGGGAGAGAACTTAAGAAGGAAGCTCCATCGGCTTCTTCTCAGAGAGAGAACCAATCCTCAAAAGCCCGAATGGCAGCTCAAACTGCCTCTGGTCCTCCTGCTCTCGAATGGTCTGCGACCAACGACGAAGATGATCTGTCTGTAGAGGCGGAGATTGCTCACCAGATTGCTGAGAGCTTCTCCAAGAAATACAAATTCCCTTCTAGGTCATCAGGAATATTCTTGTACAACTTTGAGCAGTTGAAAATGAACCTTGACGACATAGTCAAGGAGTCAAAAAATGTCCCCGGTGTGACCCGTTTAGCTCATGATGGATCTAAACTCCCTCTAAGATGTGTACTGGGGTGGGTTGCTCTGGCTAACTCTAAGAAGTTCCAGCTATTGGTCGAGCCAGACAAGTTGAATAAAGTTATGCAGGATGATCTAAATCGTTATACATCTTGC------------
>AFN24226
ATGAGCAAGATTTTTGTCAACCCAAGTGCGATCAGGGCAGGTTTGGCTGATCTGGAGATGGCAGAGGAAACTGTAGATCTAATTGCTAGGAACATCGAAGATAATCAGGCTCATCTCCAAGGAGATCCCATAGAGGTGGACAATCTCCCCGAAGACATGAGAAGGCTTCAATTAGACGATGAAAAACCATCTAGCCTCGGCGGGATGGCCAAGGTAGGGGAGAGCAAGTGTCAGGAAGACTTTCAGATGGGTGAGGCGGAGGACCCCGCACTCCTGTTCCAGTCTTACCTGGACAATGTTGGAATTCAAATGGTCAGACAAATGAGGTCAGGAGAGAGATTCCTCAAGATATGGTCTCAGACCGTCGAAGAGATCATATCCTATGTCATGGTCAACTTTCCCAGTCTGCCGGGGAAGTCTTCAGAAGATAAAGCTACTCAGACTGCCAACCGGGAACTCAAGAAGGAGACAGTGTCTGCTTCTTCTCAGCGAGAAAGTCAATCATCTAAAGCCAAGATGGCGGCTCAGACCGCCTCCGGTCCTTCTGCTCTAGAGTGGTCCGCTGCCAACGAAGAGGATGACCCATCTGTGGAGGCTGAAATTGCTCACCAGATTGCTGAGAGTTTCTCCAAGAAGTACAAATTCCCTTCCCGATCGTCAGGGATATTCTTGTATAACTTTGAGCAGTTGAAAATGAATCTCGATGACATAGTCAAAGAGTCGAAAAATGTGCCAAGCGTAACCCGCTTGGCCCATGACGGATCCAAACTCCCTCTGAGATGTATGCTGGGGTGGGTTGCTCTAGCCAAATCCAAAAAGTTCCAGCTGTTAGTTGAGCCCGACAAGCTAAATAAAATAATGCAGGACGACCTGAACCGTTATGCATTCTTC------------
>AAX56082
ATGAGCAAAATCTTTGTCAATCCGAGTGCAATTAGGGCCGGTCTGGCTGACCTCGAGATGGCTGAAGAGACTGTTGATCTGATCAACAAAAACATAGAAGACAATCAGGCTCATCTCCAGGGAGAACCCATAGAGGTGGACAATCTCCCTGAAGACATGAGGCGGCTCCATCTGGACGATGAGAAGCCTTCTGGCCTTGGGGGGATGGCCCAAGCGGGGGAAGTCAAGTATCGGGAAGACTTTCAGATGGATGAAGGGGAGGATCCTAATCTCCTCTTCCAGTCATACCTGGACAATGTTGGAGTACAGATAGTCAGACAAATGAGGTCAGGAGAGAGATTTCTCAAGATATGGTCTCAAACCGTGGAGGAAATCATATCTTATGTCACGGTCAACTTTCCTAACCCTCCAGGGAGGTCTTCGGAGGACAAGTCAACCCAGACAACTGGTCGAGAACTCAAGAAGGAGACCACACCTGCCTCTCACCAGAGAGACAACCAATCCTCAAAAGCCAGGATGGCGGCTCAAACCGCCTCTGGTCCTCCAGCCCTTGAATGGTCTGCTACCAACGAAGAGGATGATCTATCAGTGGAAGCTGAGATTGCTCACCAAATTGCTGAAAGCTTTTCCAAGAAGTACAAGTTCCCCTCTCGATCATCTGGGATATTTTTGTATAACTTTGAGCAGTTAAAAATGAACCTTGATGACATAGTTAAAGAGGCAAAAAATGTGCCGGGTGTCACCCGTTTAGCACATGACGGATCCAAACTCCCTCTAAGATGTGTATTGGGATGGGTTGGTCTGGCCAACTCTAAAAAGTTCCAGTTGTTAGTCGAGCCCGACAAGCTAAATAAAATCATGCAAGACGATCTGAATCGCTATACATCCAGC------------
>AFN24311
ATGAGCAAGATTTTTGTCAACCCAAGTGCGATCAGGGCAGGTTTGGCTGATCTGGAGATGGCAGAGGAAACTGTAGATCTAATTGCTAGGAACATCGAAGATAATCAGGCTCATCTCCAAGGAGATCCCATAGAGGTGGACAATCTCCCCGAAGACATGAGAAGGCTTCAATTAGACGATGAAAAACCATCTGGCCTCGGCGGGATGGCCAAGGTAGGGGAGAGCAAGTGTCAGGAAGACTTTCAGATGGGTGAAGCGGAGGACCCCGCACTCTTGTTCCAGTCTTACCTGGACAATGTTGGAATTCAAATGGTCCGACAAATGAGGTCAGGAGAGAGATTCCTCAAGATATGGTCTCAGACCGTCGAGGAGATCATATCCTATGTCATGGTCAACTTCCCCAGTCTGCCGGGGAAGTCCTCAGAAGATAAAGCTACTCAGACTGCCAACCGGGAACTCAAGAAGGAGACAGTGTCTGCTTCTTCTCAGCGAGAAAGTCAATCATCTAAAGCCAAAATGGCGGCTCAAACCGCCTCCGGTCCTTCTGCTCTAGAGTGGTCCGCTGCCAACGAAGAGGATGACCCATCTGTGGAGGCTGAAATTGCTCACCAGATCGCTGAGAGTTTTTCCAAGAAGTACAAATTCCCTTCCCGATCGTCAGGTATATTCTTGTATAACTTTGAGCAGTTGAAAATGAATCTCGATGACATAGTCAAAGAGTCGAAAAATGTGCCAAGCGTAACCCGCTTGGCCCATGACGGATCCAAACTCCCTCTGAGATGTATGCTGGGGTGGGTTGCTCTAGCCAAATCCAAAAAGTTCCAGCTGTTAGTTGAGCCCGACAAGCTAAATAAAATAATGCAGGACGACCTGAACCGTTATGCATTCTTC------------
>AFN24141
ATGAGCAAGATTTTTGTCAACCCAAGTGCAATCAGGGCAGGTTTGGCTGATCTGGAGATGGCAGAGGAAACTGTAGATCTAATTGCTAGGAACATCGAAGATAATCAGGCTCATCTCCAAGGAGATCCCATAGAGGTGGACAATCTCCCCGAAGACATGAGAAGGCTTCAATTGGACGATGAAAAACCATCTGGCCTCGGCGGGATGGCCAAGGTAGGGGAGGGCAAGTGTCAGGAAGACTTTCAGATGGGTGAAGCGGAAGACCCCGCACTCCTGTTCCAGTCTTACCTGGACAATGTTGGAATTCAAATGGTCAGACAAATGAGGTCAGGAGAGAGATTCCTCAAGATATGGTCTCAGACCGTCGAAGAGATCATATCCTATGTCATGGTCAACTTCCCCAGTCTGCCGGGGAAGTCTTCAGAAGATAAAGCTACTCAGACTGCCAACCGGGAACTCAAGAAGGAGACAGTGTCTGCTTCTTCTCAGCGAGAAAGTCAATCATCTAAAGCCAAAATGGCAGCTCAGACCGCCTCCGGTCCTTCTGCTCTAGAGTGGTCCGCTGCCAACGAAGAGGATGACCCATCTGTGGAGGCTGAAATTGCTCACCAGATTGCTGAGAGTTTTTCCAAGAAGTACAAATTCCCTTCCCGATCGTCAGGGATATTCTTGTATAACTTTGAGCAGTTGAAAATGAATCTCGATGACATAGTCAAAGAGTCGAAAAATGTGCCAAGCGTAACCCGCTTGGCCCATGACGGATCCAAACTCCCTCTGAGATGTATGCTGGGGTGGGTTGCTCTAGCCAAATCCAAAAAGTTCCAGCTGTTAGTTGAGCCCGACAAGCTAAATAAAATAATGCAGGACGACCTGAACCGTTATGCATTCTTC------------
>AFN24146
ATGAGCAAGATTTTTGTCAATCCAAGTGCGATCAGGGCGGGTTTGGCTGATTTGGAGATGGCTGAGGAGACTGTAGATCTAATAGCTAGGAACATCGAGGATAATCAGGCTCATCTCCAAGGAGAACCTATAGAGGTGGACAGTCTCCCCGAAGACATAAGACGGCTTCAATTGGATGATACAAAACCATCTGGACTCGGTGAGATTGCTGCAATGGGGGAAAGCAGGTGTCAGGAAGACTTTCAGATGGATGAGGCGGAGGACCCTGCCCTATTGTTCCAGTCATACCTGGACAACGTTGGAATTCAAATAGTCAGACAGATGAAGTCAGGAGAGAGATTCCTCAAGATATGGTCCCAGACCGTCGAGGAGATCATATCCTATGTCACGGTCAACTTCTCCAGTCTGCCAGGGAAGTCTACAGAGGACAAATCTACCCAAACTGCCAGCCGTGAACCCAAGAAAGAGACTGTGTCTGCTCCCTCTCAGCGAGACAGTCAATCATCCAAGACCAAAATGGCGGCTCAAACCGCCTCTGGTCCTCCTGCTCTAGAGTGGTCCACTGCTAATGAAGAGGATGATCCATCTGTAGAGGCTGAAATTGCTCATCAGATTGCTGAGAGCTTCTCCAAGAAGTACAAATTCCCTTCTCGATCATCAGGGATATTTCTGTACAATTTTGAGCAGTTGAAGATGAACCTTGACGACATAGTCAAAGAGTCAAAAAATGTGCCAAGCGTGACCCGTTTGGCCCATGATGGATCCAAGCTCCCTCTGAGATGTGTGTTGGGGTGGGTTGCCCTAGCCAAATCCAAGAAGTTCCAGCTGTTAGTTGAGCCAGACAAGCTGAATAAAATAATGCAAGATGACCTGAACCGTTACTCATTCCTA------------
>AFN24316
ATGAGCAAGATTTTCGTCAACCCAAGTGCGATCAGGGCAGGTTTGGCTGATCTAGAGATGGCAGAGGAGACTGTAGATCTGGTCGCTAGGAACATTGAGGATAATCAGGCTCATCTCCAAGGAGAACCCATAGAGGTGGACAGTCTCCCTGAAGACATGAGGCGGCTTCAATTAGACGATGCAAAATCATCTGGCCCTGGCGAGATGGCCAAAGCAGGGGAAAGCAAGTTTCAGGAAGATTTTCAAATGGATGAAGGGGAGGACCCCGTCTTCTTGTTCCAGTCATACCTAGACAATGTTGGAGTTCAAATGGTCAGACAGATGAGGTCAGGAGAGAGATTCCTCAAGATATGGTCTCAGACTGTAGAAGAGATCATATCCTATGTCACGGTCAACTTCCCTGATCTGTCGGGGAAGTCTTCAGAAGACAAAGCAACCCAGACTGCAAACCGAGAACTCAAGAAGGAGACAGTGTCTGCCTCTTCTCAGCGAGAAAGTCAATCACCTAAAACCAAAATGGCGGCCCAAACCGCCTCCGGTCCTCCTGCTCTAGAGTGGTCCGCCACCAACGAAGAGGCTGACCTATCTGTGGAGGCCGAAATTGCTCATCAGATTGCTGAGAGCTTTTCCAAGAAGTACAAGTTTCCCTCCCGATCATCAGGGATATTCTTGTATAACTTTGAGCAGTTAAAAATGAACCTTGATGACATAGTCAAAGAGTCAAAAAATGTACCTGGTGTGACCCGCTTAGCCCATGATGGGTCCAAACTCCCTCTGAGATGTGTGCTGGGGTGGGTTGCTCTAGCCAATTCCAAGAAGTTCCAGCTTTTAGTTGAGCCTGACAAGCTAAATAAAATAATGCAAGACGATCTGAACCGTTATGTATCACAC------------
>ACN65047
ATGAGCAAGATCTTCGTCAATCCGAGTGCAATCAGGGCCGGCCTGGCTGACCTTGAGATGGCTGAGGAGACTGTTGATCTAATCAACAGAAACATAGAAGATAATCAGGCCCATCTCCAGGGAGAGCCCATAGAAGTGGACAATCTCCCTGAGGACATGAGGCGGCTTCAGTTAGATGATGGGAAGCCATCGGATCTCGGTGAAATGGCCACGGCAGGAGAAAGCAAGTATCGGGAGGACTTCCAGATGGATGAAGGGGAGGATCCAGGCCTCTTGTTCCAGTCATACCTGGAAAATGTTGGAGTCCAAATAGTTAGACAGATGAGGTCCGGAGAGAGATTCCTCAAGATTTGGTCACAGACTGTAGAGGAAATTGTCTCCTATGTCATGACTAACTTCCCTAACCCGTCGGGAAGGTCTTCAGAAGATAGGTCCACCCAGACTACTGGGAGGGAGCTTAGGAAGGAAACCCCTTCGGCTCCTTCTCAGAGAGAGAGCCAATCCTCGAAAGCCCGAATGGCGGCTCAAACTGCCTCTGGCCCTCCCGCTCTCGAGTGGTCTGCGACCAACGAAGAGGACGATTTATCTGTAGAGGCGGAGATTGCCCACCAGATTGCTGAGAGCTTCTCCAAGAAATACAAATTCCCCTCCAGGTCATCAGGGATATTCTTGTATAACTTTGAGCAGTTAAAGATGAACCTTGACGACATAGTCAAAGAGTCAAAAAATGTCCCAGGTGTGACCCGTTTAGCTCATGATGGATCTAAACTCCCTCTAAGATGTGTACTGGGGTGGGTTGCTCTGGCTAACTCTAAAAAGTTCCAACTATTAGTTGAGCCAGAAAAGTTGAATAAAATTATGCAGGATGATCTAAACCGTTATACGTCCTGC------------
>AFN24251
ATGAGCAAGATCTTTGTCAACCCAAGTGCAATCAGGGCAGGTTTGGCTGATCTAGAGATGGCAGAGGAAACTGTAGATCTAATCGCTAAGAACATCGAAGATAATCAGGCTCATCTCCAAGGAGATCCTATAGAGGTGGACAATCTCCCCGAAGACATGAGACGGCTTCAGTTAGACGATGAAAAACCATCTGGCCTCGGCGGGATGGCCAAGGCAGGGGAGAGCAAGTGTCAGGAAGACTTTCAGATGGGTGAGGCGGAGGACCCCGCACTCTTGTTCCAGTCGTACCTGGACAATGTTGGAATTCAAATGGTCAGACAAATGAGGTCAGGAGAGAGATTCCTCAAGATCTGGTCTCAGACAGTCGAAGAGATCATATCCTATGTCATGGTCAACTTTCCCAGTCTGCCGAGGAAGTCTTCAGAAGATAAAGCTACCCAGACTGCCAACCGGGAACTCAAGAAAGAGACAGTGTCTGCATCTTCTCAGCGAGAAAGTCAATCATCTAAAGCCAAGATGGCGGCTCAAACCGCCTCCGGTCCTTCTGCTCTGGAATGGTCCGCCGCCAACGAAGAGGATGATCCATCTGTGGAGGCTGAAATCGCTCACCAGATTGCCGAGAGCTTCTCCAAGAAGTACAAATTCCCTTCCCGATCGTCAGGAATATTCTTGTATAACTTTGAGCAGTTGAAAATGAACCTCGATGACATAGTCAAAGAGTCGAAAAATGTGCCAGGGGTAGCCCGCTTGGCTCACGACGGGTCCAAACTCCCCCTGAGATGTATGCTGGGGTGGGTTGCTCTAGCCAACTCCAAAAAGTTCCAGCTATTAGTTGAGCCTGACAAGCTGAACAAAGTAATGCAAGACGACCTGAACCGTTATGCATTCTTC------------
>ABN11327
ATGAGCAAGATCTTTGTCAATCCTAGTGCTATTAGAGCCGGTCTGGCCGATCTTGAGATGGCTGAAGAAACTGTTGATCTGATCAATAGAAATATCGAAGACAATCAGGCTCATCTCCAAGGGGAACCCATAGAGGTGGACAATCTCCCTGAGGATATGGGGCGACTTCACCTGGATGATGGAAAATCGCCCAACCATGGTGAGATGGCCAAGGTGGGAGAAGGCAAGTCTCGAGAGGACTTTCAGATGGATGAAGGAGAGGATCCTAGCTTCCTGTTCCAGTCATACCTGGAAAATGTTGGAGTCCAAATAGTCAGACAAATGAGGTCAGGAGAGAGATTTCTCAAGATATGGTCACAGACCGTAGAAGAGATTATATCCTATGTCGCGGTCAACTTTCCCAACCCTCCAGGAAAGTCTTCAGAGGATAAATCAACCCAGACTACTGGCCGAGAGCTCAAGAAGGGGACAACACCCACTCCTTCTCAGAGAGAAAGCCAATCATTGAAAGCCAGGATGGCGGCTCAAACTGCTTCTGGCCCTCCAGCCCTTGAATGGTCGGCCACCAATGAAGAGGATGATCTATCAGTGGAAGCTGAGATCGCTCACCAGATTGCAGAAAGTTTCTCCAAAAAATATAAGTTTCCCTCTCGATCCTCAGGGATACTCTTGTATAATTTTGAGCAATTGAAAATGAACCTTGATGATATAGTTAAAGAGGCAAAAAATGTACCAGGTGTGACCCGTTTAGCCCATGACGGGTCCAAACTCCCCCTAAGATGTGTACTGGGATGGGTCGCTTTGGCCAACTCTAAGAAATTTCAGTTGTTAGTCGAATCCGACAAGCTGAGTAAAATCATGCAAGATGACTTGAATCGCTATACATCTTGC------------
>ACN65042
ATGAGCAAGATCTTCGTCAATCCGAGTGCAATCAGGGCCGGCCTGGCTGACCTTGAGATGGCTGAGGAGACTGTTGATCTAATCAACAGAAACATAGAAGATAATCAGGCCCATCTCCAGGGAGAGCCCATAGAAGTGGACAATCTCCCTGAGGACATGAGGCGGCTTCAGTTAGATGATGGGAAGCCATCGGATCTCGGTGAAATGGCCACGGCAGGAGAAAGCAAGTATCGGGAGGACTTCCAGATGGATGAAGGGGAGGATCCAGGCCTCTTGTTCCAGTCATACCTGGAAAATGTTGGAGTCCAAATAGTTAGACAGATGAGGTCCGGAGAGAGATTCCTCAAGATTTGGTCACAGACTGTAGAGGAAATTGTCTCCTATGTCATGACTAACTTCCCTAACCCGTCGGGAAGGTCTTCAGAAGATAGGTCCACCCAGACTACTGGGAGGGAGCTTAGGAAGGAAACCCCTTCGGCTCCTTCTCAGAGAGAGAGCCAATCCTCGAAAGCCCGAATGGCGGCTCAAACTGCCTCTGGCCCTCCCGCTCTCGAGTGGTCTGCGACCAACGAAGAGGACGATTTATCTGTAGAGGCGGAGATTGCCCACCAGATTGCTGAGAGCTTCTCCAAGAAATACAAATTCCCCTCCAGGTCATCAGGGATATTCTTGTATAACTTTGAGCAGTTAAAGATGAACCTTGACGACATAGTCAAAGAGTCAAAAAATGTCCCAGGTGTGACCCGTTTAGCTCATGATGGATCTAAACTCCCTCTAAGATGTGTACTGGGGTGGGTTGCTCTGGCTAACTCTAAAAAGTTCCAACTATTAGTTGAGCCAGAAAAGTTGAATAAAATTATGCAGGATGATCTAAACCGTTATACGTCCTGC------------
>AFN24256
ATGAGCAAGATCTTTGTCAATCCGAGTGCAATCAGAGCCGGTCTGGCCGATCTTGAGATGGCCGAAGAGACTGTTGATCTGATCAACAGAAACATAGAGGACAATCAGGCTCATCTCCAGGGGGAACCCATAGAAGTGGACAGTCTCCCTGAAGACATGAGGCGACTTCACTTGGGTGATGAAAAGTCGTCCAACCTCGGTGAGATGGCCAAGGTGGGGGAAGGCAAGTATAGAGAGGACTTTCAGATGGATGAAGGAGAGGACCCCAATCTCCTGCTCCAATCGTACCTGGACAATGTTGGAGTCCAAATAGTCAGACAGATGAGGTCAGGAGAAAGATTCCTCAAGATATGGTCACAAACTGTAGAGGAGATCATATCCTATGTCACGGTCAACTTTCCTAACCCTCCAGGAAGTTCTTCAGAAGATAAATCAACCCAGACTACTGGCCGAGATCTTAAGAAAGAGACGACATCTCCTCTTTTTCAGAGAGAAAGCCAACCCTCGAAAGCCAAGATGGTGGCCCAAGTTGCCTCTGGTCCTCCCGCCCTTGAATGGTCTGCCACCAATGAGGAGGATAATCTATCAGTAGAGGCTGAGATCGCTCATCAGATAGCCGAAAGCTTCTCCAAGAAGTACAAGTTTCCCTCTCGATCCTCAGGAATATTCTTATATAATTTTGAGCAACTGAAGATGAATCTTGATGATATAGTTAAAGAGGCAAAAAATGTGCCAGGTGTTATCCGTTTGGCCCATGATGGATCCAAAATCCCTCTAAGATGTGTACTGGGATGGGTCGCTTTGGCCAATTCTAAGAAATTCCAATTATTAGTCGAGGCCGACAAGCTAAGTAAAATTATGCAAGATGATTTGAATCGCTATACATCCTGC------------
>ACF94314
ATGAGCAAGATCTTTGTCAATCCTAGTGCTATTAGAGCCGGTCTGGCCGATCTTGAGATGGCTGAAGAAACTGTTGATCTGATCAATAGAAATATCGAAGACAATCAGGCTCATCTCCAAGGGGAACCCATAGAGGTGGACAATCTCCCTGAGGATATGGGGCGACTTCACCTGGATGATGGAAAATCGCCCAACCATGGTGAGATAGCCAAGGTGGGAGAAGGCAAGTATCGAGAGGACTTTCAGATGGATGAAGGAGAGGATCCTAGCTTCCTGTTCCAGTCATACCTGGAAAATGTTGGAGTCCAAATAGTCAGACAAATGAGGTCAGGAGAGAGATTTCTCAAGATATGGTCACAGACCGTAGAAGAGATTATATCCTATGTCGCGGTCAACTTTCCCAACCCTCCAGGAAAGTCTTCAGAGGATAAATCAACCCAGACTACTGGCCGAGAGCTCAAGAAGGAGACAACACCCACTCCTTCTCAGAGAGAAAGCCAATCATCGAAAGCCAGGATGGCGGCTCAAATTGCTTCTGGCCCTCCAGCCCTTGAATGGTCGGCTACCAATGAAGAGGATGATCTATCAGTGGAGGCTGAGATCGCTCACCAGATTGCAGAAAGTTTCTCCAAAAAATATAAGTTTCCCTCTCGATCCTCAGGGATACTCTTGTATAATTTTGAGCAATTGAAAATGAACCTTGATGATATAGTTAAAGAGGCAAAAAATGTACCAGGTGTGACCCGTTTAGCCCATGACGGGTCCAAACTCCCCCTAAGATGTGTACTGGGATGGGTCGCTTTGGCCAACTCTAAGAAATTCCAGTTGTTAGTCGAATCCGACAAGCTGAGTAAAATCATGCAAGATGACTTGAATCGCTATACATCTTGC------------
>BAD04911
ATGAGCAAGATCTTCGTCAATCCGAGTGCTATCAGAGCCGGTCTGGCCGATCTTGAGATGGCTGAAGAGACTGTTGATCTGATTAATAGAAACATAGAAGACAATCAGGCTCACCTCCAGGGAGAACCTATAGAAGTGGACAGTCTCCCTGAGGACATGAGCCGACCTCACCCGGATGATGGAAAATTGCCCGACCCCGGCAGGATGTCCAAAGCGGGGGAGGGCAGGCACCAAGAGGACCCTCAGATGGATGAAGGAGAAGATCCTAGCCTCCTGTTCCAGTCGTACCTAGACAACGTTGGAGTCCAAATAGTCAGACAAATGAGGTCAGGAGAAAGATTCCTCAAAATATGGTCACAGACCGTGGAAGAGATTATATCCTATGTCACGGTCAACTTCCCCAACCCTTCAGGAAGGTCTTCAGAAGATAAGTCAACCCAGACCACTAGTCAAGAGCCCAAGAAGGAGACAACATCCACTCCTTCTCAGAGAAAAAGCCAGTCCTTGAAATCCAGGACGATGGCTCAAACTGCCTCTGGCCCTCCATCCCTTGAATGGTCTGCTACTAATGAGGAGGATGATCTATCAGTAGAGGCTGAGATCGCTCACCAGATTGCTGAAAGCTTTTCTAAGAAGTACAAGTTTCCTTCTCGATCTTCAGGGATATTCTTGTATCATTTTGAGCAGTTGAAAATGAACCTTGATGATATAGTTAAGGAAGCAAAAAATGTGCCAGGCGTAACCCGTTTGGCCCATGACGGATCCAAACTCCCCCTAAGATGTGTACTGGGATGGGTCGCTCTGGCCAATTCTAAGAAATTCCAATTGTTAGTCGAAGCCAACAAGCTAAATAAAATCATGCAAGATGATTTGAATCGCTATGCATCTTGC------------
>AGQ16839
ATGAGCAAGATCTTCGTCAATCCGAGTGCTATCAGAGCCGGTCTGGCCGATCTTGAGATGGCTGAAGAGACTGTTGATCTGATCAATAGAAATATAGAAGACAATCAGGCTCATCTCCAGGGGGAGCCTATAGAAGTGGACAATCTCCCTGAGGACATGAGGCGACTTCACTTGGATGATGGAAAATCGTCCAACCTCGGTGAGATGTCCAAGACAGGGGAAGGCAAGTATCGAGAGGACTTTCAGATGGATGAAGGAGAGGATCCTAGCCTCCTGTTCCAGTCGTACCTGGACAACGTTGGAGTCCAAATGGTCAGACAAATGAGGTCAGGAGAAAGGTTCCTCAAGATATGGTCACAGACCGTAGAAGAAATTATATCCTATGTCACGGTCAACTTCCCCAACCCCTCAGGAAGGTCCTCAGAAGACAAATCTACCCAAACCACTGGTCGAGAACCTAAGAAAGAGACAACATCCACTCCCTCTCAGAGAGAAAGCCAATCCTCGAAAGCCAAGATGGCGGCTCAAGCTGCCTCTGGCCCTCCGGCCCTTGAATGGTCGGCTACCAACGAAGAGGATGATCTATCAGTAGAGGCCGAGATCGCTCACCAGATTGCTGAAAGCTTTTCCAAGAAGTACAAGTTCCCCTCTCGATCTTCAGGGATATTCTTGTATAATTTTGAGCAGTTGAAAATGAACCTTGATGATATAGTTAAGGAGGCAAAAAATGTACCAGGCGTGACTCGTTTAGCCCATGATGGATCTAAACTCCCCCTAAGGTGTGTACTGGGATGGGTCGCTCTGGCCAATTCAAAGAAATTCCAACTGTTAGTCGAAGCTGACAAACTGAACAAAATCATGCAAGACGATTTGAACCGCTATACATCCTGC------------
>AFN24421
ATGAGCAAGATTTTTGTCAACCCAAGTGCGATCAGGGCAGGTTTGGCTGATCTGGAGATGGCAGAGGAAACTGTAGATCTAATTGCTAGGAACATCGAAGATAATCAGGCTCATCTCCAAGGAGATCCCATAGAGGTGGACAATCTCCCCGAAGACATGAGAAGGCTTCAATTAGACGATGAAAAACCATCTGGCCTCGGCGGGATGGCCAAAGTAGGGGAGAGCAAGTGTCAGGAAGACTTTCAGATGGGTGAAGCGGAGGACCCCGCACTCTTGTTCCAGTCTTACCTGGACAATGTTGGAATTCAAATGGTCAGACAAATGAGGTCAGGAGAAAGATTCCTCAAGATATGGTCTCAGACCGTCGAAGAGATCATATCCTATGTCATGGTCAACTTCCCCAGTCTGCCGGGAAAGTCTTCAGAAGATAAAGCTACTCAGACTGCCAACCGGGAACTCAAGAAGGAGACAGTGTCTGCTTCTTCTCAGCGAGAAAGTCAATCATCTAAAGCCAAAATGGCGGCTCAAACCGCCTCCGGTCCTTCTGCTCTAGAGTGGTCCGCTGCCAACGAAGAGGATGACCCATCTGTGGAGGCTGAAATTGCTCACCAGATTGCTGAGAGTTTTTCCAAGAAGTACAAATTCCCTTCCCGATCGTCAGGGATATTCTTGTATAACTTTGAGCAATTGAAAATGAATCTAGATGACATAGTCAAAGAGTCGAAAAATGTGCCAAGCGTAACTCGCTTGGCCCATGACGGATCCAAACTCCCTTTGAGATGTATGCTGGGGTGGGTTGCTTTAGCCAAATCCAAAAAGTTCCAGCTGTTAGTTGAGCCCGACAAGCTGAATAAAATAATGCAGGACGACCTGAACCGTTATGCATTCTTC------------
>AFN24426
ATGAGCAAGATTTTTGTCAACCCAAGTGCGATCAGGGCAGGTTTGGCTGATCTGGAGATGGCAGAGGAAACTGTAGATCTAATTGCTAGGAACATCGAAGATAATCAGGCTCATCTCCAAGGAGATCCCATAGAGGTGGACAATCTCCCCGAAGACATGAGAAGGCTTCAATTAGACGATGAAAAACCATCTGGCCTCGGCGGGATGGCCAAAGTAGGGGAGAGCAAGTGTCAGGAAGACTTTCAGATGGGTGAAGCGGAGGACCCCGCACTCTTGTTCCAGTCTTACCTGGACAATGTTGGAATTCAAATGGTCAGACAAATGAGGTCAGGAGAAAGATTCCTCAAGATATGGTCTCAGACCGTCGAAGAGATCATATCCTATGTCATGGTCAACTTCCCCAGTCTGCCGGGAAAGTCTTCAGAAGATAAAGCTACTCAGACTGCCAACCGGGAACTCAAGAAGGAGACAGTGTCTGCTTCTTCTCAGCGAGAAAGTCAATCATCTAAAGCCAAAATGGCGGCTCAAACCGCCTCCGGTCCTTCTGCTCTAGAGTGGTCCGCTGCCAACGAAGAGGATGACCCATCTGTGGAGGCTGAAATTGCTCACCAGATTGCTGAGAGTTTTTCCAAGAAGTACAAATTCCCTTCCCGATCGTCAGGGATATTCTTGTATAACTTTGAGCAATTGAAAATGAATCTAGATGACATAGTCAAAGAGTCGAAAAATGTGCCAAGCGTAACTCGCTTGGCCCATGACGGATCCAAACTCCCTTTGAGATGTATGCTGGGGTGGGTTGCTTTAGCCAAATCCAAAAAGTTCCAGCTGTTAGTTGAGCCCGACAAGCTGAATAAAATAATGCAGGACGACCTGAACCGTTATGCATTCTTC------------
>ACF94319
ATGAGCAAGATCTTTGTCAATCCTAGTGCTATTAGAGCCGGTCTGGCCGATCTTGAGATGGCTGAAGAAACTGTTGATCTGATCAATAGAAATATCGAAGACAATCAGGCTCATCTCCAAGGGGAACCCATAGAGGTGGACAATCTCCCTGAGGATATGGGGCGACTTCACCTGGATGATGGAAAATCGCCCAACCATGGTGAGATAGCCAAGGTGGGAGAAGGCAAGTATCGAGAGGACTTTCAGATGGATGAAGGAGAGGATCCTAGCTTCCTGTTCCAGTCATACCTGGAAAATGTTGGAGTCCAAATAGTCAGACAAATGAGGTCAGGAGAGAGATTTCTCAAGATATGGTCACAGACCGTAGAAGAGATTATATCCTATGTCGCGGTCAACTTTCCCAACCCTCCAGGAAAGTCTTCAGAGGATAAATCAACCCAGACTACTGGCCGAGAGCTCAAGAAGGAGACAACACCCACTCCTTCTCAGAGAGAAAGCCAATCATCGAAAGCCAGGATGGCGGCTCAAATTGCTTCTGGCCCTCCAGCCCTTGAATGGTCGGCTACCAATGAAGAGGATGATCTATCAGTGGAGGCTGAGATCGCTCACCAGATTGCAGAAAGTTTCTCCAAAAAATATAAGTTTCCCTCTCGATCCTCAGGGATACTCTTGTATAATTTTGAGCAATTGAAAATGAACCTTGATGATATAGTTAAAGAGGCAAAAAATGTACCAGGTGTGACCCGTTTAGCCCATGACGGGTCCAAACTCCCCCTAAGATGTGTACTGGGATGGGTCGCTTTGGCCAACTCTAAGAAATTCCAGTTGTTAGTCGAATCCGACAAGCTGAGTAAAATCATGCAAGATGACTTGAATCGCTATACATCTTGC------------
>AGQ16829
ATGAGCAAGATTTTTGTCAATCCGAGTGCTATCAGAGCCGGTCTGGCCGATCTTGAGATGGCTGAAGAGACTGTTGATTTGATCAATAGAAACATAGAAGACAATCAGGCTCATCTCCAGGGGGAACCTATCGAGGTGGACAACCTTCCTGAGGACATGAGGCGACTTAACTTGGATGATGGGAAATCGCCCAACCTTGGTGAGATAGTCAGGGCGGGGGAAGGCAAGTATCGAGAGGACTTTCAAATGGATGAAGGAGAGGATCCTAGCCTCCTGTTCCAGTCGTACTTGGACAATGTTGGAGTCCAAATAGTCCGACAAATGAGGTCAGGAGAAAGATTCCTCAAGATATGGTCACAGACCGTAGAGGAGATTATATCCTATGTCACTGTCAACTTTCCCAACCCCCCCGGAAGGTCTTCAGAGGATAAATCAACCCAGACTACTGGTAGAGAGTCTAAGAAGGAGACAACATCCACTCCTTCTCAGAGAGAAAGCCAATCCTCGAAGGCCAGGATGGCGGCTCAAGCTGCCTCTGGCCCTCCAGCCCTTGAATGGTCTACTACCAACGAGGAGGACGATCTATCAGTAGAGGCTGAGATCGCTCACCAGATTGCTGAAAGCTTTTCCAAAAAGTACAAGTTTCCCTCTCGATCCTCAGGGATATTCCTGTATAATTTTGAGCAGTTGAAAATGAACCTCGATGATATAGTTAAGGAGGCGAAAAATGTGCCAGGAGTAACCCGTTTAGCCCATGATGGATCCAAACTCCCCCTAAGATGTGTACTGGGATGGGTCGCTTTGGCCAACTCTAAAAAATTCCAATTGTTAGTCGAAGCCGACAAGTTAAGTAAAATCATGCAAGATGATTTGAATCGCTATGCATCCTGC------------
>AFN24266
ATGAGCAAGATTTTTGTCAACCCAAGTGCTATCAGGGCAGGTTTGGCTGATCTGGAGATGGCAGAGGAAACTGTAGATCTAATTGCTAGGAACATCGAAGATAATCAGGCTCATCTCCAAGGAGATCCTATAGAGGTGGACAATCTCCCCGAAGACATGAAAAGACTTCAATTAGACGATGAAAAACCATCTGGCCTCGGCGGGATGGCCAAGGTAGGGGAGAGCAAGTGTCAGGAAGACTTTCAGATGGGTGAAGCGGAGGACCCCGCACTCTTGTTCCAGTCTTACCTGGACAATGTTGGAATTCAAATGGTCAGACAAATGAGGTCAGGAGAGAGATTCCTCAAGATATGGTCTCAGACCGTCGAAGAGATCATATCCTATGTCATGGTCAACTTCCCCAGTCTGCCGGGGAAGTCTTCAGAAGATAAAGCTACTCAGACTGCCAACCGGGAACTCAAGAAGGAGACAGTGTCCGCTTCTTCTCAGCGAGAAAGTCAATCATCTAAAGCCAAAATGGCGGCTCAAACCGCCTCCGGTCCTTCTGCTCTAGAGTGGTCCGCTGCCAACGAAGAGGATGACCCATCTGTGGAGGCTGAAATTGCTCACCAGATCGCTGAGAGTTTTTCCAAGAAGTACAAATTCCCTTCCCGATCGTCAGGGATATTCTTGTATAACTTTGAGCAGTTGAAAATGAATCTCGATGACATAGTCAAAGAGTCGAAAAATGTGCCAAGCGTAACCCGCTTGGCCCATGACGGATCCAAACTCCCTCTGAGATGTATGCTGGGGTGGGTTGCTCTAGCCAAATCCAAAAAGTTCCAGCTATTAGTTGAGCCCGACAAGCTAAACAAAATAATGCAGGACGACCTGAACCGTTATGCATTCTTC------------
>AFM52656
ATGAGCAAGATCTTTGTCAATCCGAGTGCAATCAGAGCCGGTTTGGCTGATCTCGAAATGGCTGAGGAGACTGTTGATCTAATCAATAGAAACATAGAAGACAATCAAGCCCATCTCCAGGGAGAACCCATAGAAGTGGATAATCTCCCTGAGGATATGAGGCGACTTCAGCTGGATGACGGAAAACCGTCTGGCCTCAGTGAGATAGCTACTGCGGTAGAAAGCAAGTATAGGGAGGACTTCCAGATGGATGAAGGAGAGGACCCCAGCCTCTTGTTCCAGTCATACCTAGACAATGTTGGAGTCCAAATAGTCAGACAGATGAGGTCAGGAGAGAGATTCCTCAAGATCTGGTCACAAACCGTGGAGGAAATCATCTCCTATGTCACGGTCAACTTCCCTAACCCCTCGGGAAGGTCTTCAGAAGACAAATCTACCCAGACCGCTGGGAGAGAACTCAAGAAGGAACCACCATCAGCTCCTCTCCAGAGAGAAAGCAAACCACTGAAAGCCCGAATGGAGGCTCAAACTGCCTCTGGTCCTCCAGCTCTCGAATGGTCCGCAACTAACGAAGAGGATGATCTATCTGTGGAGGCAGAAATCGCCCACCAGATTGCCGAGAGCTTTTCTAAGAAATACAAATTCCCATCCCGGTCATCAGGGATATTCTTGTACAATTTTGAGCAGTTGAAAATGAACCTCGACGATATAGTCAAAGAGTCAAAAAATGTGCCAGGTGTAACGCGTTTAGCCCGTGAAGGATCCAAGCTCCCTCTAAGATGTGTGCTGGGATGGGTCGCTCTGGCAAACTCTAAGAAGTTCCAGTTGTTGGTCGAGCCGGAAAAGCTGAACAAAATCATGCAGGATGATCTGAACCGTTATACATCCTGC------------
>AFN24496
ATGAGCAAGATTTTTGTCAACCCAAGTGCGATCAGGGCAGGTTTGGCTGATCTGGAGATGGCAGAGGAAACTGTAGATCTAATTGCTAGGAACATCGAAGATAATCAGGCTCATCTCCAAGGAGATCCCATAGAGGTGGACAATCTCCCCGAAGACATGAGAAGGCTTCAATTAGACGATGAAAAACCATCTGGCCTCGGCGGGATGGCCAAAGTAGGGGAGAGCAAGTGTCAGGAAGACTTTCAGATGGGTGAAGCGGAGGACCCCGCACTCTTGTTCCAGTCTTACCTGGACAATGTTGGAATTCAAATGGTCAGACAAATGAGGTCAGGAGAAAGATTCCTCAAGATATGGTCTCAGACCGTCGAAGAGATCATATCCTATGTCATGGTCAACTTCCCCAGTCTGCCGGGAAAGTCTTCAGAAGATAAAGCTACTCAGACTGCCAACCGGGAACTCAAGAAGGAGACAGTGTCTGCTTCTTCTCAGCGAGAAAGTCAATCATCTAAAGCCAAAATGGCGGCTCAAACCGCCTCCGGTCCTTCTGCTCTAGAGTGGTCCGCTGCCAACGAAGAGGATGACCCATCTGTGGAGGCTGAAATTGCTCACCAGATTGCTGAGAGTTTTTCCAAGAAGTACAAATTCCCTTCCCGATCGTCAGGGATATTCTTGTATAACTTTGAGCAATTGAAAATGAATCTAGATGACATAGTCAAAGAGTCGAAAAATGTGCCAAGCGTAACTCGCTTGGCCCATGACGGATCCAAACTCCCTTTGAGATGTATGCTGGGGTGGGTTGCTTTAGCCAAATCCAAAAAGTTCCAGCTGTTAGTTGAGCCCGACAAGCTGAATAAAATAATGCAGGACGACCTGAACCGTTATGCATTCTTC------------
>AFN24366
ATGAGCAAAATCTTCGTCAATCCTAGTGCTATCAGAGCCGGTCTGGCTGATCTTGAGATGGCTGAAGAGACTGTTGACCTAATCAATAGAAATATAGAAGACAATCAGGCCCATCTCCAGGGGGAACCTATAGAAGTGGACAATCTTCCTGAGGACATGAGGCGACTTCACTTGGATGATGGGAAATCTTCCAACCTTGGTGAGATGGCCAAGGTGGGAGAAGGCAAGTACCGGGAGGACTTTCAAATGGATGAAGGAGAGGATCCTAGCCTCCTTCTCCAGTCATACCTGGACAATGTTGGAGTCCAAATAGTCAGACAAATGAGGTCAGGAGAGAGGTTCCTCAAGATATGGTCACAGACCGTAGAAGAGATTATATCCTATGTCATGGTCAACTTTCCCAACTCTCCAGGAAGGTCTTCAGAGGACAAATCAACCCAAACTACTGGCAGAGTGCCCAAGAAGGAGACAACATCCACTCCCTCCCAGAGAGAGAGCCAATCTTCGAAAGCCAGGATGGCGGCTCAAGCTGCCTCTGGCCCTCCAGCCCTTGAATGGTCTGCCACCAATGAAGAGGATGATCTATCAGTAGAGGCTGAAATCGCTCACCAGATTGCTGAGAGTTTCTCCAAAAAGTACAAGTTTCCCTCTCGATCCTCAGGGATATTCTTGTATAATTTTGAGCAGCTGAAAATGAACCTTGATGACATAGTTAAGGAGGCAAAAAATGTGCCAGGCGTGACCCGCTTGGCCCATGACGGATCCAAACTCCCCCTAAGATGTGTATTGGGATGGGTAGCTTTGGCTAATTCTAAGAAATTCCAACTGTTAGTCGAAGCCGACAAACTAAACAAAATCATGCAAGATGACTTGAATCGCTATGCATCTTGC------------
>AFN24121
ATGAGCAAGATTTTTGTCAACCCAAGTGCGATCAGGGCAGGTTTGGCTGATCTAGAGATGGCAGAGGAGACTGTAGATCTAATCGCTAGGAACATCGAAGATAATCAGGCTCATCTCCAAGGAGATCCCATAGAGGTGGACAATCTCCCTGAAGACATGAGACGGCTTCAATTAGACGATGAAAAACCATCTGGCCCCGACGGGATGACCAAGGTAGAGGAGAGCAAGTGTCAGGAAGACTTTCAGATAGGTGAGGCAGAGGACCCCGCACTCTTGTTCCAGTCGTACCTGGACAATGTTGGAATTCAAATGGTCAGACAAATGAGGTCAGGAGAGAGATTCCTCAAGATATGGTCTCAGACGGTCGAAGAGATCATATCCTATGTCATGGTCAACTTCCCCAGTCTGCCGAGGAAGGTTTCAGAAGATAAAGCTACTCAGACTGCCAACCGGGAACTCAAGAAGGAGACAGTGTCTGCCTCTTCTCAGCGAGAAAGTCAATCATCTAAGGCCAAAATGGCGGCTCAAACCGCCTCCGGTCCTTCTGCTCTAGAGTGGTCCGCTGCAAACGAAGAGGATGACCCATCTGTGGAGGCTGAAATCGCTCACCAGATTGCTGAGAGCTTTTCCAAGAAGTACAAATTCCCTTCCCGATCGTCAGGGATATTCTTGTATAACTTTGAGCAGTTAAAAATGAACCTTGATGATATAGTCAAAGAGTCAAAAAATGTTCCAAGCGTGGCCCGCTTGGCCCACGACGGGTCCAAACTCCCCCTGAGATGTATGTTGGGGTGGGTTGCTCTAGCCAACTCCAAAAAATTCCAGCTGTTAGTGGAGCCTGACAAGCTAAATAAAATAATGCAAGACGACCTGAACCGTTATGCATTCCTC------------
>AFN24361
ATGAGCAAGATTTTTGTCAACCCAAGTGCGATCAGGGCAGGTTTGGCTGATCTGGAGATGGCAGAGGAAACTGTAGATCTAATTGCTAGGAACATCGAAGATAATCAGGCTCATCTCCAAGGAGATCCCATAGAGGTGGACAATCTCCCCGAAGACATGAGAAGGCTTCAATTAGACGATGAAAAACCATCTGGCCTCGGCGGGATGGCCAAGGTAGGGGAGAGCAAGTGTCAGGAAGACTTTCAGATGGGTGAAGCGGAGGACCCCGCACTCTTGTTCCAGTCTTACCTGGACAATGTTGGAATTCAAATGGTCAGACAAATGAGGTCAGGAGAGAGATTCCTCAAGATATGGTCTCAGACCGTCGAAGAGATCATATCCTATGTCATGGTCAACTTCCCCAGTCTGCCGGGGAAGTCATCAGAAGATAAAGCTACTCAGACTGCCAACCGGGAACTTAAGAAGGAGACAGTGTCTGCTTCTTCTCAGCGAGAAAGTCAATCATCTAAAGCCAAAATGGCGGCTCAAACCGCCTCCGGTCCTTCTGCTCTAGAGTGGTCCGCTGCCAACGAAGAGGATGACCCATCTGTGGAGGCTGAAATTGCTCACCAGATCGCTGAGAGTTTTTCCAAGAAGTACAAATTCCCTTCCCGATCGTCAGGGATATTCTTGTATAACTTTGAGCAGTTGAAAATGAATCTCGATGACATAGTCAAAGAGTCGAAAAATGTGCCAAGCGTAACCCGCTTAGCCCATGACGGATCCAAACTCCCTCTGAGATGTATGCTGGGGTGGGTTGCTCTAGCCAAATCCAAAAAGTTCCAGCTGTTAGTTGAGCCCGACAAGCTAAATAAAATAATGCAGGACGACCTGAACCGTTATGCATTCTTC------------
>AFN24491
ATGAGCAAGATTTTTGTCAACCCAAGTGCGATCAGGGCAGGTTTGGCTGATCTGGAGATGGCAGAGGAAACTGTAGATCTAATTGCTAGGAACATCGAAGATAATCAGGCTCATCTCCAAGGAGATCCCATAGAGGTGGACAATCTCCCCGAAGACATGAGAAGGCTTCAATTAGACGATGAAAAACCATCTGGCCTCGGCGGGATGGCCAAAGTAGGGGAGAGCAAGTGTCAGGAAGACTTTCAGATGGGTGAAGCGGAGGACCCCGCACTCTTGTTCCAGTCTTACCTGGACAATGTTGGAATTCAAATGGTCAGACAAATGAGGTCAGGAGAAAGATTCCTCAAGATATGGTCTCAGACCGTCGAAGAGATCATATCCTATGTCATGGTCAACTTCCCCAGTCTGCCGGGAAAGTCTTCAGAAGATAAAGCTACTCAGACTGCCAACCGGGAACTCAAGAAGGAGACAGTGTCTGCTTCTTCTCAGCGAGAAAGTCAATCATCTAAAGCCAAAATGGCGGCTCAAACCGCCTCCGGTCCTTCTGCTCTAGAGTGGTCCGCTGCCAACGAAGAGGATGACCCATCTGTGGAGGCTGAAATTGCTCACCAGATTGCTGAGAGTTTTTCCAAGAAGTACAAATTCCCTTCCCGATCGTCAGGGATATTCTTGTATAACTTTGAGCAATTGAAAATGAATCTAGATGACATAGTCAAAGAGTCGAAAAATGTGCCAAGCGTAACTCGCTTGGCCCATGACGGATCCAAACTCCCTTTGAGATGTATGCTGGGGTGGGTTGCTTTAGCCAAATCCAAAAAGTTCCAGCTGTTAGTTGAGCCCGACAAGCTGAATAAAATAATGCAGGACGACCTGAACCGTTATGCATTCTTC------------
>ABN11337
ATGAGCAAGATCTTTGTCAATCCTAGTGCTATTAGAGCCGGTCTGGCCGATCTTGAGATGGCTGAAGAAACTGTTGATCTGATCAATAGAAATATCGAAGACAATCAGGCTCATCTCCAAGGGGAACCCATAGAGGTGGACAATCTCCCTGAGGATATGGGGCGACTTCACCTGGATGATGGAAAATCGCCCAACCATGGTGAGATAGCCAAGGTGGGAGAAGGCAAGTATCGAGAGGACTTTCAGATGGATGAAGGAGAGGATCCTAGCTTCCTGTTCCAGTCATACCTGGAAAATGTTGGAGTCCAAATAGTCAGACAAATGAGGTCAGGAGAGAGATTTCTCAAGATATGGTCACAGACCGTAGAAGAGATTATATCCTATGTCGCGGTCAACTTTCCCAACCCTCCAGGAAAGTCTTCAGAGGATAAATCAACCCAGACTACTGGCCGAGAGCTCAAGAAGGAGACAACACCCACTCCTTCTCAGAGAGAAAGCCAATCATCGAAAGCCAGGATGGCGGCTCAAATTGCTTCTGGCCCTCCAGCCCTTGAATGGTCGGCTACCAATGAAGAGGATGATCTATCAGTGGAGGCTGAGATCGCTCACCAGATTGCAGAAAGTTTCTCCAAAAAATATAAGTTTCCCTCTCGATCCTCAGGGATACTCTTGTATAATTTTGAGCAATTGAAAATGAACCTTGATGATATAGTTAAAGAGGCAAAAAATGTACCAGGTGTGACCCGTTTAGCCCATGACGGGTCCAAACTCCCCCTAAGATGTGTACTGGGATGGGTCGCTTTGGCCAACTCTAAGAAATTCCAGTTGTTAGTCGAATCCGACAAGCTGAGTAAAATCATGCAAGATGACTTGAATCGCTATACATCTTGC------------
>AFN24241
ATGAGCAAGATTTTTGTCAACCCAAGTGCGATCAGGGCAGGTTTGGCTGATCTGGAGATGGCAGAGGAAACTGTAGATCTAATTGCTAGGAACATCGAAGATAATCAGGCTCATCTCCAAGGAGATCCCATAGAGGTGGACAATCTCCCCGAAGACATGAGAAGGCTTCAATTAGACGATGAAAAACCATCTGGCCTCGGCGGGATGGCCAAGGTAGGGGAGAGCAAGTGTCAGGAAGACTTTCAGATGGGTGAAGCGGAGGACCCCGCACTCTTGTTCCAGTCTTACCTGGACAATGTTGGAATTCAAATGGTCAGACAAATGAGGTCAGGAGAGAGATTCCTCAAGATATGGTCTCAGACCGTCGAAGAGATCATATCCTATGTCATGGTCAACTTCCCCAGTCTGCCGGGGAAGTCATCAGAAGATAAAGCTACTCAGACTGCCAACCGGGAACTTAAGAAGGAGACAGTGTCTGCTTCTTCTCAGCGAGAAAGTCAATCATCTAAAGCCAAAATGGCGGCTCAAACCGCCTCCGGTCCTTCTGCTCTAGAGTGGTCCGCTGCCAACGAAGAGGATGACCCATCTGTGGAGGCTGAAATTGCTCACCAGATCGCTGAGAGTTTTTCCAAGAAGTACAAATTCCCTTCCCGATCGTCAGGGATATTCTTGTATAACTTTGAGCAGTTGAAAATGAATCTCGATGACATAGTCAAAGAGTCGAAAAATGTGCCAAGCGTAACCCGCTTAGCCCATGACGGATCCAAACTCCCTCTGAGATGTATGCTGGGGTGGGTTGCTCTAGCCAAATCCAAAAAGTTCCAGCTGTTAGTTGAGCCCGACAAGCTAAATAAAATAATGCAGGACGACCTGAACCGTTATGCATTCTTC------------
>AFN24091
ATGAGCAAGATTTTTGTCAACCCAAGTGCTATCAGGGCAGGTTTGGCTGATCTGGAGATGGCAGAGGAAACTGTAGATCTAATTGCTAGGAACATCGAAGATAATCAGGCTCATCTCCAAGGAGATCCTATAGAGGTGGACAATCTCCCCGAAGACATGAAAAGACTTCAATTAGACGATGAAAAACCATCTGGCCTCGGCGGGATGGCCAAGGTAGGGGAGAGCAAGTGTCAGGAAGACTTTCAGATGGGTGAAGCGGAGGACCCCGCACTCTTGTTCCAGTCTTACCTGGACAATGTTGGAATTCAAATGGTCAGACAAATGAGGTCAGGAGAGAGATTCCTCAAGATATGGTCTCAGACCGTCGAAGAGATCATATCCTATGTCATGGTCAACTTCCCCAGTCTGCCGGGGAAGTCTTCAGAAGATAAAGCTACTCAGACTGCCAACCGGGAACTCAAGAAGGAGACAGTGTCCGCTTCTTCTCAGCGAGAAAGTCAATCATCTAAAGCCAAAATGGCGGCTCAAACCGCCTCCGGTCCTTCTGCTCTAGAGTGGTCCGCTGCCAACGAAGAGGATGACCCATCTGTGGAGGCTGAAATTGCTCACCAGATCGCTGAGAGTTTTTCCAAGAAGTACAAATTCCCTTCCCGATCGTCAGGGATATTCTTGTATAACTTTGAGCAGTTGAAAATGAATCTCGATGACATAGTCAAAGAGTCGAAAAATGTGCCAAGCGTAACCCGCTTGGCCCATGACGGATCCAAACTCCCTCTGAGATGTATGCTGGGGTGGGTTGCTCTAGCCAAATCCAAAAAGTTCCAGCTATTAGTTGAGCCCGACAAGCTAAACAAAATAATGCAGGACGACCTGAACCGTTATGCATTCTTC------------
>AFN24096
ATGAGCAAGATTTTTGTCAACCCAAGTGCGATCAGGGCAGGTTTGGCTGATCTGGAGATGGCAGAGGAAACTGTCGATCTAATTGCTAGGAACATCGAAGATAATCAGGCTCATCTCCAAGGAGATCCCATAGAGGTGGACAATCTCCCCGAAGACATGAGAAGGCTTCAATTAGACGATGAAAAACCATCTGGCCTCGGCGGGATGGCCAAAGTAGGGGAGAGCAAGTGTCAGGAAGACTTTCAGATGGGTGAAGCGGAGGACCCCGCACTCTTGTTCCAGTCTTACCTGGACAATGTTGGAATTCAAATGGTCAGACAAATGAGGTCAGGAGAAAGATTCCTCAAGATATGGTCTCAGACCGTCGAAGAGATCATATCCTATGTCATGGTCAACTTCCCCAGTCTGCCGGGAAAGTCTTCAGAAGATAAAGCTACTCAGACTGCCAACCGGGAACTCAAGAAGGAGACAGTGTCTGCTTCTTCTCAGCGAGAAAGTCAATCATCTAAAGCCAAAATGGCGGCTCAAACCGCCTCCGGTCCTTCTGCTCTAGAGTGGTCCGCTGCCAACGAAGAGGATGACCCATCTGTGGAGGCTGAAATTGCTCACCAGATTGCTGAGAGTTTTTCCAAGAAGTACAAATTCCCTTCCCGATCGTCAGGGATATTCTTGTATAACTTTGAGCAATTGAAAATGAATCTAGATGACATAGTCAAAGAGTCGAAAAATGTGCCAAGCGTAACTCGCTTGGCCCATGACGGATCCAAACTCCCTTTGAGATGTATGCTGGGGTGGGTTGCTTTAGCCAAATCCAAAAAGTTCCAGCTGTTAGTTGAGCCCGACAAGCTGAATAAAATAATGCAGGACGACCTGAACCGTTATGCATTCTTC------------
>AFN24246
ATGAGCAAGATTTTTGTCAACCCAAGTGCGATCAGGGCAGGTTTGGCTGATCTGGAGATGGCAGAGGAAACTGTAGATCTAATTGCTAGGAACATCGAAGATAATCAGGCTCATCTCCAAGGAGATCCCATAGAGGTGGACAATCTCCCCGAAGACATGAGAAGGCTTCAATTAGACGATGAAAAACCATCTGGCCTCGGCGGGATGGCCAAAGTAGGGGAGAGCAAGTGTCAGGAAGACTTTCAGATGGGTGAAGCGGAGGACCCCGCACTCTTGTTCCAGTCTTACCTGGACAATGTTGGAATTCAAATGGTCAGACAAATGAGGTCAGGAGAGAGATTCCTCAAGATATGGTCTCAGACCGTCGAAGAGATCATATCCTATGTCATGGTCAACTTCCCCAGTCTGCCGGGGAAGTCTTCAGAAGATAAAGCTACTCAGACTGCCAACCGGGAACTCAAGAAGGAGACAGTGTCTGCTTCTTCTCAGCGAGAAAGTCAATCATCTAAAGCCAAAATGGCGGCTCAAACCGCCTCCGGTCCTTCTGCTCTAGAGTGGTCCGCTGCCAACGAAGAGGATGACCCATCTGTGGAGGCTGAAATTGCTCACCAGATTGCTGAGAGTTTTTCCAAGAAGTACAAATTCCCTTCCCGATCGTCAGGGATATTCTTGTATAACTTTGAGCAGTTGAAAATGAATCTCGATGACATAGTCAAAGAGTCGAAAAATGTGCCAAGCGTAACCCGCTTGGCCCATGACGGGTCCAAACTCCCTCTGAGATGTATGCTGGGGTGGGTTGCTTTAGCCAAATCCAAAAAGTTCCAGCTGTTAGTTGAGCCCGACAAGCTGAATAAAATAATGCAGGACGACCTGAACCGTTATGCATTCTTC------------
>BAA96803
ATGAGCAAGATCTTCGTCAATCCGAGTGCTATCAGAGCCGGTCTGGCCGATCTTGAGATGGCTGAAGAGACTGTTGATCTGATTAATAGAAACATAGAAGACAATCAGGCTCACCTCCAGGGAGAACCTATAGAAGTGGACAGTCTCCCTGAGGACATGAGCCGACTTCACTTGGATGATGGAAAATTGCCCGACCTTGGTAGGATGTCCAAAGCGGGGGAGGGCAGGCATCAAGAGGACTTTCAGATGGATGAAGGAGAAGATCCTAGCCTCCTGTTCCAGTCGTACCTAGACAACGTTGGAGTCCAAATAGTCAGACAAATGAGGTCAGGAGAAAGATTCCTCAAAATATGGTCACAGACCGTGGAAGAGATTATATCCTATGTCACGGTCAACTTCCCCAACCCTTCAGGAAGGTCTTCAGAAGATAAGTCAACCCAGACCACTAGTCAAGAGCCCAAGAAGGAGACAACATCCACTCCTTCTCAGAGAAAAAGCCAGTCCTTGAAATCCAGGACGATGGCTCAAACTGCCTCTGGCCCTCCATCCCTTGAATGGTCTGCTACTAATGAGGAGGATGATCTATCAGTAGAGGCTGAGATCGCTCACCAGATTGCTGAAAGCTTTTCTAAGAAGTACAAGTTTCCTTCTCGATCTTCAGGGATATTCTTGTATAATTTTGAGCAGTTGAAAATGAACCTTGATGATATAGTTAAGGAAGCAAAAAATGTGCCAGGCGTAACCCGTTTGGCCCATGACGGATCCAAACTCCCCCTAAGATGTGTACTGGGATGGGTCGCTCTGGCCAATTCTAAGAAATTCCAATTGTTAGTCGAAGCCAACAAGCTAAATAAAATCATGCAAGATGATTTGAATCGCTATGCATCTTGC------------
>AFN24416
ATGAGCAAGATTTTTGTCAACCCAAGTGCGATCAGGGCAGGTTTGGCTGATCTGGAGATGGCAGAGGAAACTGTAGATCTAATTGCTAGGAACATCGAAGATAATCAGGCTCATCTCCAAGGAGATCCCATAGAGGTGGACAATCTCCCCGAAGACATGAGAAGGCTTCAATTAGACGATGAAAAACCATCTGGCCTCGGCGGGATGGCCAAGGTAGGGGAGAGCAAGTGTCAGGAAGACTTTCAGATGGGTGAAGCGGAGGACCCCGCACTCTTGTTCCAGTCTTACCTGGACAATGTTGGAATTCAAATGGTCAGACAAATGAGGTCAGGAGAGAGATTCCTCAAGATATGGTCTCAGACCGTCGAAGAGATCATATCCTATGTCATGGTCAACTTCCCCAGTCTGCCGGGGAAGTCATCAGAAGATAAAGCTACTCAGACTGCCAACCGGGAACTTAAGAAGGAGACAGTGTCTGCTTCTTCTCAGCGAGAAAGTCAATCATCTAAAGCCAAAATGGCGGCTCAAACCGCCTCCGGTCCTTCTGCTCTAGAGTGGTCCGCTGCCAACGAAGAGGATGACCCATCTGTGGAGGCTGAAATTGCTCACCAGATCGCTGAGAGTTTTTCCAAGAAGTACAAATTCCCTTCCCGATCGTCAGGGATATTCTTGTATAACTTTGAGCAGTTGAAAATGAATCTCGATGACATAGTCAAAGAGTCGAAAAATGTGCCAAGCGTAACCCGCTTAGCCCATGACGGATCCAAACTCCCTCTGAGATGTATGCTGGGGTGGGTTGCTCTAGCCAAATCCAAAAAGTTCCAGCTGTTAGTTGAGCCCGACAAGCTAAATAAAATAATGCAGGACGACCTGAACCGTTATGCATTCTTC------------
>AEV43273
ATGAGCAAGATCTTCGTCAATCCGAGTGCTATCAGAGCCGGTCTGGCCGATCTTGAGATGGCTGAAGAGACTGTTGATCTGATTAATAAAAACATAGAAGACAATCAGGCTCACCTCCAGGGAGAACCTATAGAAGTGGACAATCTCCCTGAGGACATGAGCCGACTTCACTTGGATGATGGAAAATCGTCCGACCTTGGTAAGATGTCCAAGGCGGGGGAGGGCAAGCATCAAGAGGACTTTCAGATGGATGAAGGAGAGGATCCTAGCCTCCTGTTCCAGTATTACCTGGACAACGTTGGAGTCCAGATAGTCAGACAAATGAGGTCAGGAGAAAGATTCCTCAAAATATGGTCACAGACCGTGGAAGAGATTATATCCTATGTCACGGTCAACTTCCCCAACCCTTCAGGAAGGTCTTCAGAGGATAAGTCGACCCAGACCACTAGTCGAGAGCCCAAGAAGGAGACAACATCCACTCCTTCTCAGAGAGAAAGCCAGTCATCGAAATCCAGGACGACGGCTCAAACTGCCTCTGGCCCTCCATCCTTTGAATGGTCTGCTACCAATGAGGAGGATGATCTATCAGTAGAGGCTGAGATCGCTCACCAGATTGCTGAAAGCTTTTCTAAGAAGTACAAGTTTCCCTCTCGATCTTCAGGGATATTCTTGTATAATTTTGAGCAGTTGAAAATGAACCTTGATGACATAGTCAAGGAAGCAAAAAATGTGCCAGGCGTAACCCGTTTGGCCCATGACGAATCCAAACTCCCCCTAAGATGTGTACTGGGATGGGTCGCTCTGGCCAATTCTAAGAAATTCCAACTGTTAGTCGAAGCCAACAAGCTAAATAAAATCATGCAGGATGATTTGAATCGCTATGAATCCTGC------------
>ADJ29909
ATGAGCAAGATCTTTGTTAATCCGAGTGCAATCAGAGCCGGTCTGGCCGATCTTGAGATGGCCGAAGAGACTGTTGATCTGATCAACAGAAACATAGAAGACAATCAGGCTCATCTCCAGGGAGAACCCATAGAAGTGGACAACCTCCCTGAGGACATGAAGCGACTTCACCTGGACGATGAAAAATCGTCCAACCTTGGTGAGATGGTTAGGGTGGGAGAAGGCAAGTATCGAGAGGACTTTCAGATGGATGAGGGAGAGGACCCCAACCTCCTGTTCCAATCGTACCTGGATAATGTTGGAGTCCAAATAGTCAGACAAATGAGGTCAGGAGAGAGATTCCTCAAGATATGGTCACAGACCGTAGAGGAAATTGTATCCTATGTCACGGTCAACTTTCCTAACCCTCCAAGAAGGTCTTCGGAGGATAAATCAACCCAGACTACTGGCAGAGAGCTCAAGAAGGAGACAACGTCTGCTTTCTCTCAGAGAGAAAGCCAACCTTCGAAAGCTAGGATGGTGGCTCAAGTTGCCCCTGGTCCTCCAGCCCTTGAATGGTCAGCCACCAATGAAGAAGATGATCTATCAGTAGAGGCTGAGATCGCTCATCAGATTGCTGAAAGCTTTTCCAAGAAGTACAAGTTTCCCTCCCGATCTTCAGGAATATTCTTGTATAATTTTGAGCAACTGAAGATGAACCTTGATGACATAGTTAAAGAGGCAAAAAATGTACCGGGCGTGACCCGTCTGGCCCATGATGGATCCAAAATCCCCCTGAGATGCGTACTGGGATGGGTCGCTTTGGCTAATTCCAAAAAATTCCAATTACTAGTCGAGGCTGACAAGCTAAGCAAAATCATGCAAGATGATTTGAATCGCTATACATCCTGC------------
>AFN24411
ATGAGCAAGATTTTTGTCAACCCAAGTGCGATCAGGGCAGGTTTGGCTGATCTGGAGATGGCAGAGGAAACTGTAGATCTAATTGCTAGGAACATCGAAGATAATCAGGCTCATCTCCAAGGAGATCCCATAGAGGTGGACAATCTCCCCGAAGACATGAGAAGGCTTCAATTAGACGATGAAAAACCATCTGGCCTCGGCGGGATGGCCAAAGTAGGGGAGAGCAAGTGTCAGGAAGACTTTCAGATGGGTGAAGCGGAGGACCCCGCACTCTTGTTCCAGTCTTACCTGGACAATGTTGGAATTCAAATGGTCAGACAAATGAGGTCAGGAGAAAGATTCCTCAAGATATGGTCTCAGACCGTCGAAGAGATCATATCCTATGTCATGGTCAACTTCCCCAGTCTGCCGGGAAAGTCTTCAGAAGATAAAGCTACTCAGACTGCCAACCGGGAACTCAAGAAGGAGACAGTGTCTGCTTCTTCTCAGCGAGAAAGTCAATCATCTAAAGCCAAAATGGCGGCTCAAACCGCCTCCGGTCCTTCTGCTCTAGAGTGGTCCGCTGCCAACGAAGAGGATGACCCATCTGTGGAGGCTGAAATTGCTCACCAGATTGCTGAGAGTTTTTCCAAGAAGTACAAATTCCCTTCCCGATCGTCAGGGATATTCTTGTATAACTTTGAGCAATTGAAAATGAATCTAGATGACATAGTCAAAGAGTCGAAAAATGTGCCAAGCGTAACTCGCTTGGCCCATGACGGATCCAAACTCCCTTTGAGATGTATGCTGGGGTGGGTTGCTTTAGCCAAATCCAAAAAGTTCCAGCTGTTAGTTGAGCCCGACAAGCTGAATAAAATAATGCAGGACGACCTGAACCGTTATGCATTCTTC------------
>AFJ97041
ATGAGCAAGATCTTCGTCAATCCGAGTGCAATCAGAGCCGGTTTGGCTGATCTGGAGATGGCCGAGGAGACTGTTGATCTGATCAATAGGAACATAGAAGACAATCAGGCTCATCTCCAAGGAGAGCCTATAGAGGTGGACAATCTCCCTGACGATATGAGGCGGCTTCAGCTGGATGACGGAAAACCATCTGGCCTTAATGAGATGGCCGCGGCAGGAGAAAACAAGTATCGGGAAGACTTCCAGATGGATGAGGGGGAAGATCCAGGTTTCTTATTCCAGTCATACCTGGACAATGTTGGAGTCCAGATAGTCAGACAAATGAGGTCAGGAGAAAGATTTCTCAAGATCTGGTCACAGACCGTAGAGGAAATTATCTCCTATGTCACAGTCAACTTCTCTATCCCGTCAGGAAGGCCTTCAGAGGATAAATCTACTCAGACTGTTGGCAAAGAACTCAAGAAGGAGACACCGTCTGCTTCTTCTCAAAGAGAAAGTCAATCTTCGAAAGCCCGAATGGTGGCTCAAACTGCCTCTGGTCCACCGGCTTTCGAATGGTCTGCGACCAATGAAGAAGATGACTTATCCGTAGAGGCAGAGATCGCTCATCAGATTGCTGAGAGCTTTTCCAAGAAGTACAAATTTCCTTCCCGGTCATCAGGGATATTCTTGTATAATTTTGAGCAGTTAAAAATGAACCTTGACGACATAGTCAAGGAGTCTAAAAATGTACCCGGTGTGACCCGTTTGGCTCATGACGGATCTAAACTTCCTCTAAGATGTGTACTGGGGTGGGTTGCCCTAGCCAACTCTAAGAAGTTCCAGCTATTAGTTGAGCCAGACAAGTTGAACAAAGTCATGCAGGATGATCTGAGCCGTTATACATCCTGC------------
>AGF84751
ATGAGCAAGATCTTCGTCAATCCGAGTGCGATCAGAGCCGGTTTGGCTGATCTGGAGATGGCCGAGGAGACTGTTGATCTAATCAATAGGAACATAGAAGACAATCAGGCTCATCTCCAAGGAGAGCCTATAGAGGTGGACAATCTCCCTGACGATATGAGGCGGCTTCAGCTGGATGACGGAAAACCATCTGGCCTTAACGAGATGGCAGCGGCAGGAGAAAGCAAATATCGGGAGGACTTCCAGATGGATGAGGGGGAAGATCCAGGTTTCTTATTCCAGTCATACCTGGACAATGTCGGAGTCCAGATAGTTAGACAAATGAGGTCAGGAGAAAGATTTCTCAAGATCTGGTCACAGACCGTAGAGGAAATTATCTCCTATGTCACAGTCAACTTCTCTACCCCGTCAGGAAGGCCTTCAGAGGATAAATCTACTCAGACTGTTGGCAAAGAACTCAAGAAGGAGACACCGTCTGCTTTTTCTCAAAGAGAAGGTCAATCTTCGAAAGCTAGAATGGTGGCTCAAACTGCCTCTGGTCCACCGGCTCTCGAATGGTCAGCGACCAATGAAGAAGATGACTTATCCGTAGAGGCAGAGATCGCTCATCAGATTGCTGAGAGCTTTTCCAAGAAGTACAAATTTCCTTCCCGGTCATCAGGGATATTCTTGTATAATTTTGAGCAGTTAAAAATGAACCTTGACGACATAGTCAAGGAGTCTAAAAATGTACCCGGTGTGACCCGTTTAGCTCATGACGGATCTAAACTCCCTCTAAGATGTGTACTGGGGTGGGTTGCACTAGCCAACTCTAAGAAGTTCCAGCTATTAGTTGAGCCAGACAAGTTGAACAAAGTCATGCAAGATGATCTGAACCGTTATACATCCTGC------------
>AFN24391
ATGAGCAAGATTTTTGTCAACCCAAGTGCGATCAGGGCAGGTTTGGCTGATCTAGAGATGGCAGAGGAAACTGTAGATCTAATCGCTAGGAACATCGAAGATAATCAGGCTCATCTCCAAGGAGATCCCATAGAGGTGGACAATCTCCCCGAAGACATGAGACGGCTTCAATTAGACGATGAAAAACCATCTGGCCCCGACGGGACAACCAAGGTAGAGGAGAGCAAGTGTCAGGAAGACTTTCAGATAGGTGAGGCAGAGGACCCCGCACTCTTGTTCCAGTCGTACCTGGACAATGTTGGAATTCAAATGGTCAGACAAATGAGGTCAGGAGAGAGATTCCTCAAGATATGGTCTCAGACGGTCGAAGAGATCATATCCTATGTCATGGTCAACTTCCCCAGTCTGCCGAGGAAGGTTTCAGAAGACAAAGCTACTCAGACTGCCAACCGGGAACTCAAGAAGGAGACAGTGTCTGCCTCTTCTCAGCGAGAAAGTCAATCATCTAAGGCCAAAATGGCGGCTCAAACCGCCTCCGGTCCTTCTGCTCTAGAGTGGTCCGCCGCAAACGAAGAGGATGACCCATCTGTGGAGGCTGAAATCGCTCACCAGATTGCTGAGAGCTTTTCCAAGAAATACAAATTCCCTTCCCGATCGTCAGGGATATTCTTGTACAACTTTGAGCAGTTAAAAATGAACCTTGATGACATAGTCAAAGAGTCAAAAAATGTTCCAAGCGTGGCCCGCTTGGCCCACGACGGGTCCAAACTCCCCCTGAGATGTATGCTGGGGTGGGTTGCTCTAGCCAACTCCAAAAAATTCCAGCTGTTAGTGGAGCCTGACAAGCTAAATAAAATAATGCAAGACGACTTGAACCGTTATGCATTCCTC------------
>AAZ07892
ATGAGCAAGATCTTTGTTAATCCGAGTGCAATCAGAGCCGGTCTGGCCGATCTTGAGATGGCCGAAGAGACTGTTGATCTGATCAATCAGAACATAGAAGACAATCAGGCTCATCTCCAGGGAGAACCCATAGAAGTGGACAACCTCCCTGAGGACATGAAGCGACTTCACCTGGACGATGAAAAATCGTCCAACCTTGGTGAGATGGTTAGGGTGGGAGAAGGCAAGTATCGAGAGGACTTTCAGATGGGTGAGGGAGAGGACCCCAACCTCCTGTTCCAATCGTACCTGGATAATGTCGGAGTCCAAATAGTCAGACAAATGAGGTCAGGAGAGAGATTCCTCAAGATATGGTCACAGACCATAGAGGAAATTGTATCCTATGTCACGGTCAACTTTCCTAACCCTCCAAGAAGGTCTTCGGAGGATAAATCAACCCAGACTACTGGCCGAGAGCTCAAGAAGGAGACAACGTCTGCTTTCTCTCAGAGAGAAAGCCAACCTTCGAAAGCTAGGATGGTGGCTCAAGTTGCCTCTGGTCCTCCAGCCCTTGAATGGTCAGCCACCAATGAAGAAGATGATCTATCAGTAGAGGCTGAGATCGCTCATCAGATTGCTGAAAGCTTCTCCAAGAAGTACAAGTTTCCCTCCCGATCTTCAGGGATACTCTTGTATAATTTTGAGCAACTGAAGATGAACCTTGACGACATAGTTAAAGAGGCAAAAAATGTACCGGGCGTGACCCGTCTGGCCCATGATGGATCCAAAATCCCCCTGAGATGTGTACTGGGATGGGTCGCTTTGGCCAATTCCAAAAAATTCCAATTACTAGTCGAGGCTGACAAGCTAAGCAAAATCATGCAAGATGATTTGAATCGCTATACATCCTGC------------
>AFN24396
ATGAGCAAGATTTTTGTCAACCCAAGTGCGATCAGGGCAGGTTTGGCTGATCTGGAGATGGCAGAGGAAACTGTAGATCTAATTGCTAGGAACATCGAAGATAATCAGGCTCATCTCCAAGGAGATCCCATAGAGGTGGACAATCTCCCCGAAGACATGAGAAGGCTTCAATTAGACGATGAAAAACCATCTGGCCTCGGCGGGATGGCCAAAGTAGGGGAGAGCAAGTGTCAGGAAGACTTTCAGATGGGTGAAGCGGAGGACCCCGCACTCTTGTTCCAGTCTTACCTGGACAATGTTGGAATTCAAATGGTCAGACAAATGAGGTCAGGAGAAAGATTCCTCAAGATATGGTCTCAGACCGTCGAAGAGATCATATCCTATGTCATGGTCAACTTCCCCAGTCTGCCGGGGAAGTCTTCAGAAGATAAAGCTACTCAGACTGCCAACCGGGAACTCAAGAAGGAGACAGTGTCTGCTTCTTCTCAGCGAGAAAGTCAATCATCTAAAGCCAAAATGGCGGCTCAAACCGCCTCCGGTCCTTCTGCTCTAGAGTGGTCCGCTGCCAACGAAGAGGATGACCCATCTGTGGAGGCTGAAATTGCTCACCAGATTGCTGAGAGTTTTTCCAAGAAGTACAAATTCCCTTCCCGATCGTCAGGGATATTCTTGTATAACTTTGAGCAATTGAAAATGAATCTCGATGACATAGTCAAAGAGTCGAAAAATGTGCCAAGCGTAACTCGCTTGGCCCATGACGGATCCAAACTCCCTCTGAGATGTATGCTGGGGTGGGTTGCTTTAGCCAAATCCAAAAAGTTCCAGCTGTTAGTTGAGCCCGACAAGCTGAACAAAATAATGCAGGACGACCTGAACCGTTATGCATTCTTC------------
>ABW97205
ATGAGCAAGATCTTTGTCAATCCTAGTGCTATTAGAGCCGGTCTGGCCGATCTTGAGATGGCTGAAGAAACTGTTGATCTGATCAATAGAAATATCGAAGACAATCAGGCTCATCTCCAAGGGGAACCCATAGAAGTGGACAATCTCCCTGAGGATATGGGGCGACTTCACCTGGATGATGGAAAATCGCCCAACCCTGGTGAGATGGCCAAGGTGGGAGAAGGCAAGTATCGAGAGGACTTTCAGATGGATGAAGGAGAGGATCCTAGCTTCCTGTTCCAGTCATACCTGGAAAATGTTGGAGTCCAAATAGTCAGACAAATGAGGTCAGGAGAGAGATTTCTCAAGATATGGTCACAGACCGTAGAAGAGATTATATCCTATGTCGCGGTCAACTTTCCCAACCCTCCAGGAAAGTCTTCAGAGGATAAATCAACCCAGACTACTGGCCGAGAGCTCAAGAAGGAGACAACACCCACTCCTTCTCAGAGAGAAAGCCAATCATCGAAAGCCAGGATGGCGGCTCAAACTGCTTCTGGCCCTCCAGCCCTTGAATGGTCGGCCGCCAATGAAGAGGATGATCTATCAGTGGAGGCTGAGATCGCTCACCAGATTGCAGAAAGTTTCTCCAAAAAATATAAGTTTCCCTCTCGATCCTCAGGGATACTCTTGTATAATTTTGAGCAATTGAAAATGAACCTTGATGATATAGTTAAAGAGGCAAAAAATGTACCAGGTGTGACCCGTTTAGCCCATGACGGGTCCAAACTCCCCCTAAGATGTGTACTGGGATGGGTCGCTTTGGCCAACTCTAAGAAATTCCAGTTGTTAGTCGAATCCGACAAGCTGAGTAAAATCATGCAAGATGACTTGAATCGCTATACATCTTGC------------
>AFN24481
ATGAGCAAGATTTTTGTCAACCCAAGTGCGATCAGGGCAGGTTTGGCTGATCTGGAGATGGCAGAGGAAACTGTAGATCTAATTGCTAGGAACATCGAAGATAATCAGGCTCATCTCCAAGGAGATCCCATAGAGGTGGACAATCTCCCCGAAGACATGAGAAGGCTTCAATTAGACGATGAAAAACCATCTGGCCTCGGCGGGATGGCCAAGGTAGGGGAGAGCAAGTGTCAGGAAGACTTTCAGATGGGTGAAGCGGAGGACCCCGCACTCTTGTTCCAGTCTTACCTGGACAATGTTGGAATTCAAATGGTCAGACAAATGAGGTCAGGAGAGAGATTCCTCAAGATATGGTCTCAGACCGTCGAAGAGATCATATCCTATGTCATGGTCAACTTCCCCAGTCTGCCGGGGAAGTCATCAGAAGATAAAGCTACTCAGACTGCCAACCGGGAACTTAAGAAGGAGACAGTGTCTGCTTCTTCTCAGCGAGAAAGTCAATCATCTAAAGCCAAAATGGCGGCTCAAACCGCCTCCGGTCCTTCTGCTCTAGAGTGGTCCGCTGCCAACGAAGAGGATGACCCATCTGTGGAGGCTGAAATTGCTCACCAGATCGCTGAGAGTTTTTCCAAGAAGTACAAATTCCCTTCCCGATCGTCAGGGATATTCTTGTATAACTTTGAGCAGTTGAAAATGAATCTCGATGACATAGTCAAAGAGTCGAAAAATGTGCCAAGCGTAACCCGCTTAGCCCATGACGGATCCAAACTCCCTCTGAGATGTATGCTGGGGTGGGTTGCTCTAGCCAAATCCAAAAAGTTCCAGCTGTTAGTTGAGCCCGACAAGCTAAATAAAATAATGCAGGACGACCTGAACCGTTATGCATTCTTC------------
>AFN24486
ATGAGCAAGATTTTTGTCAACCCAAGTGCGATCAGGGCAGGTTTGGCTGATCTGGAGATGGCAGAAGAAACTGTAGATCTAATTGCTAGGAACATCGAAGATAATCAGGCTCATCTCCAAGGAGATCCCATAGAGGTGGACAACCTCCCCGAAGACATGAGAAAGCTTCAATTAGACGATGAAAAACCATCTGGCCTCGGTGGGATGGCCAAGGTAGGGGAGAGCAAGTGTCAGGAAGACTTTCAGATGGGCGAAGCGGAGGACCCCGCACTCTTGTTCCAGTCTTACCTGGACAATGTTGGAATTCAAATGGTCAGACAAATGAGGTCAGGAGAGAGATTCCTCAAGATATGGTCTCAGACCGTCGAAGAGATCATATCCTATGTCATGGTTAACTTCCCCAGTCTGCCGGGGAAGTCTTCAGAAGATAAAGCTACTCAGACTGCAAACCGGGAACTCAAGAAGGAGGCAGTGTCTGCTTCTTCTCAGCGAGAGAGTCAATCATCTAAAGCCAAAATGGCGGCTCAAACCGCTTCCGGTCCTTCTGCTCTAGAGTGGTCCGCTGCCAACGAGGAGGATGACCCATCTGTGGAGGCTGAAATTGCTCACCAGATTGCTGAGAGTTTTTCCAAGAAGTACAAATTCCCTTCCCGATCGTCAGGGATATTTTTGTATAACTTTGAGCAGCTGAAAATGAATCTCGATGACATAGTCAAAGAGTCGAAAAATGTGCCAAGCGTAACCCGCTTGGCCCATGATGGATCCAAACTCCCTCTGAGATGTATGCTGGGGTGGGTTGCTCTAGCCAAATCCAAAAAGTTCCAGCTGTTAGTTGAGCCCGACAAGCTAAATAAAATAATGCAGGACGACCTGAACCGTTATGCATTCATC------------
>ABN11302
ATGAGCAAGATCTTTGTCAATCCTAGTGCTATTAGAGCCGGTCTGGCCGATCTTGAGATGGCTGAAGAAACTGTTGATCTGATCAATAGAAATATCGAAGACAATCAGGCTCATCTCCAAGGGGAACCCATAGAGGTGGACAATCTCCCTGAGGATATGGGGCGACTTCACCTGGATGATGGAAAATCGCCCAACCATGGTGAGATAGCCAAGGTGGGAGAAGGCAAGTATCGAGAGGACTTTCAGATGGATGAAGGAGAGGATCCTAGCTTCCTGTTCCAGTCATACCTGGAAAATGTTGGAGTCCAAATAGTCAGACAAATGAGGTCAGGAGAGAGATTTCTCAAGATATGGTCACAGACCGTAGAAGAGATTATATCCTATGTCGCGGTCAACTTTCCCAACCCTCCAGGAAAGTCTTCAGAGGATAAATCAACCCAGACTACTGGCCGAGAGCTCAAGAAGGAGACAACACCCACTCCTTCTCAGAGAGAAAGCCAATCATCGAAAGCCAGGATGGCGGCTCAAATTGCTTCTGGCCCTCCAGCCCTTGAATGGTCGGCTACCAATGAAGAGGATGATCTATCAGTGGAGGCTGAGATCGCTCACCAGATTGCAGAAAGTTTCTCCAAAAAATATAAGTTTCCCTCTCGATCCTCAGGGATACTCTTGTATAATTTTGAGCAATTGAAAATGAACCTTGATGATATAGTTAAAGAGGCAAAAAATGTACCAGGTGTGACCCGTTTAGCCCATGACGGGTCCAAACTCCCCCTAAGATGTGTACTGGGATGGGTCGCTTTGGCCAACTCTAAGAAATTCCAGTTGTTAGTCGAATCCGACAAGCTGAGTAAAATCATGCAAGATGACTTGAATCGCTATACATCTTGC------------
>AFN24376
ATGAGCAAGATTTTTGTCAACCCAAGTGCGATCAGGGCAGGTTTGGCTGATCTGGAGATGGCAGAGGAAACTGTAGATCTAATTGCTAGGAACATCGAAGATAATCAGGCTCATCTCCAAGGAGATCCCATAGAGGTGGACAATCTCCCCGAAGACATGAGAAGGCTTCAATTAGACGATGAAAAACCATCTGGCCTCGGCGGGATGGCCAAGGTAGGGGAGAGCAAGTGTCAGGAAGACTTTCAGATGGGTGAAGCGGAGGACCCCGCACTCTTGTTCCAGTCTTACCTGGACAATGTTGGAATTCAAATGGTCAGACAAATGAGGTCAGGAGAGAGATTCCTCAAGATATGGTCTCAGACCGTCGAAGAGATCATATCCTATGTCATGGTCAACTTCCCCAGTCTGCCGGGGAAGTCATCAGAAGATAAAGCTACTCAGACTGCCAACCGGGAACTTAAGAAGGAGACAGTGTCTGCTTCTTCTCAGCGAGAAAGTCAATCATCTAAAGCCAAAATGGCGGCTCAAACCGCCTCCGGTCCTTCTGCTCTAGAGTGGTCCGCTGCCAACGAAGAGGATGACCCATCTGTGGAGGCTGAAATTGCTCACCAGATCGCTGAGAGTTTTTCCAAGAAGTACAAATTCCCTTCCCGATCGTCAGGGATATTCTTGTATAACTTTGAGCAGTTGAAAATGAATCTCGATGACATAGTCAAAGAGTCGAAAAATGTGCCAAGCGTAACCCGCTTAGCCCATGACGGATCCAAACTCCCTCTGAGATGTATGCTGGGGTGGGTTGCTCTAGCCAAATCCAAAAAGTTCCAGCTGTTAGTTGAGCCCGACAAGCTAAATAAAATAATGCAGGACGACCTGAACCGTTATGCATTCTTC------------
>ABN11307
ATGAGCAAGATCTTTGTCAATCCTAGTGCTATTAGAGCCGGTCTGGCCGATCTTGAGATGGCTGAAGAAACTGTTGATCTGATCAATAGAAATATCGAAGACAATCAGGCTCATCTCCAAGGGGAACCCATAGAGGTGGACAATCTCCCTGAGGATATGGGGCGACTTCACCTGGATGATGGAAAATCGCCCAACCATGGTGAGATGGCCAAGGTGGGAGAAGGCAAGTCTCGAGAGGACTTTCAGATGGATGAAGGAGAGGATCCTAGCTTCCTGTTCCAGTCATACCTGGAAAATGTTGGAGTCCAAATAGTCAGACAAATGAGGTCAGGAGAGAGATTTCTCAAGATATGGTCACAGACCGTAGAAGAGATTATATCCTATGTCGCGGTCAACTTTCCCAACCCTCCAGGAAAGTCTTCAGAGGATAAATCAACCCAGACTACTGGCCGAGAGCTCAAGAAGGGGACAACACCCACTCCTTCTCAGAGAGAAAGCCAATCATTGAAAGCCAGGATGGCGGCTCAAACTGCTTCTGGCCCTCCAGCCCTTGAATGGTCGGCCACCAATGAAGAGGATGATCTATCAGTGGAAGCTGAGATCGCTCACCAGATTGCAGAAAGTTTCTCCAAAAAATATAAGTTTCCCTCTCGATCCTCAGGGATACTCTTGTATAATTTTGAGCAATTGAAAATGAACCTTGATGATATAGTTAAAGAGGCAAAAAATGTACCAGGTGTGACCCGTTTAGCCCATGACGGGTCCAAACTCCCCCTAAGATGTGTACTGGGATGGGTCGCTTTGGCCAACTCTAAGAAATTTCAGTTGTTAGTCGAATCCGACAAGCTGAGTAAAATCATGCAAGATGACTTGAATCGCTATACATCTTGC------------
>AFN24371
ATGAGCAAGATCTTTGTTAACCCAAGTGCAATCAGGGCAGGCCTGGCAGATCTCGAGATGGCGGAAGAGACTGTGGATTTAATAGCCAGAAACATCGAAGACAATCAGGCTCATCTCCAAGGAGAACCCATAGAAGTGGATAGTCTTCCTGAAGACATGAGGAGGCTCCAGTTGAATAATGAAAAACAATATGGCCTTGCCGAGGTGGACAAAGAAGGAGAGAACAAGAGCCATGAGGACTTTCAAATGAACGAAGAGAAAGACCCCAGCCTCTTATTCCAGTCATACCTGGACAATGTTGGAGTTCAAATGGTCAGACAAATGAGATCAGGAGAGAGATTCCTCAAGATATGGTCTCGTACTGTAGAGGAAATTATATCCTATGTAATGATTAATTTCTCCAGTTCTCTGGGGAGGCCTTCCGAAGACAAATCTACTCAAACTGCTAATCGGGGACTCAAGAGGGAGACCACGTCATCTCCTTCTCAACGAGAGAATCAATCATCCGAAGCCAATATGGTGGCCCAGACTGCATCAGGCCCTCCTGCCCTGGATTGGTCCGCCACCAACGAGGAGGATGATCTATCTGTGGAGGCTGAGATTGCCCACCAAATTGCAGAGAGCTTCTCTAAGAAGTACAAATTTCCCTCTAGATCATCAGGGATATTCCTGTATAACTTTGAGCAGTTAAAAATGAACCTGGATGACATAGTCAAGGAGTCAAAAAATGTGCCCGGTGTTACCCGCCTGGCTCGTGACGGGTCCAAGCTCCCTCTGAGATGTGTGCTTGGGTGGGTTGCTCTAGCCAGCTCCAGAAAGTTCCAGCTGCTAGTTGAGCCTGACAAGTTGAACAAAATAATGCAGGATGACCTGAACCGTTATTTATCTAAT------------
>AFN24161
ATGAGCAAGATTTTTGTCAACCCGAGTGCAATCAGGGCGGGCCTGGCAGATCTAGAGATGGCAGAGGAAACAGTAGACCTAATTGCTAGAAACATCGAGGACAATCAAGCTCATCTCCAAGGAGAGCCCATAGAGGTAGACAGTCTCCCGGAAGACATAAGAAGGCTTCAACTGGACGACCAGAAACCATCTGGCCTTTGCGGGATTGCCAACACAGGGGACAACAAGTGTCAGGAAGACTTTCAGATGGATGAGGCAGAGGACCCTGCTCTCTTGTTCCAGTCTTACCTGGACAATGTTGGAATTCAGATGGTCAGACAAATGAAGTCAGGAGAGAGATTCCTCAAGATATGGTCTCAGACCGTCGAAGAGATCATATCCTATGTCACGGTCAACTTTATCATTCTTCCGGGAAAGTCTTCAGAAGACAAAGCAACCCAGACTGTGAGCCGGGAATTTAAGAAGGAGGCAGTGTCTGATTCCTCTCAGCGAGAAGGTCAGTCTCCTAAAGTCAAAATGGCGGCACAAACTGCCTCTGGTCCTCCTGCTATAGAGTGGTCCTCCGCCAACGAAGATGATGACCCATCTGTGGAGGCTGAAATTGCTCACCAAATTGCCGAAAGCTTCTCCAAGAAGTACAAATTTCCTTCCCGGTCATCAGGGATATTCTTGTATAACTTTGAGCAGTTGAAAATGAACCTTGATGACATAGTCAAAGAGTCAAAGAATGTGCCCAGCGTGACTCGCCTGGCCCAAGACGGATCAAAACTCCCTCTGAGATGTGTGCTGGGGTGGGTCGCTCTAGCCAACTCCAAAAAGTTCCAGCTGTTAGTTGAGCCTGACAAACTAAACAAGATAATGCAAGACGACCTGAATCGTTATGCCTTCTTC------------
>AFN24276
ATGAGCAAGATTTTTGTCAATCCAAGTGCGATCAGGGCAGGTTTGGCTGATCTGGAGATGGCGGAGGAGACTGTAGATCTAATAGCTAGGAACATCGAGGATAATCAGGCTCATCTCCAAGGAGAGCCTATAGAGGTGGACAGTCTCCCCGAAGACATAAGACGGCTTCAATTGGACGATACAAAACCATCTGGACTCAGTGAGATTGCTGCAATGGGGGAAAGCAAGTGTCAGGAAGACTTTCAGATGGATGAGGCGGAGGACCCCGCCCTATTGTTCCAGTCATACCTGGACAACGTTGGAATTCAAATAGTCAGACAGATGAAGTCAGGAGAGAGATTCCTCAAGATATGGTCCCAGACCGTCGAGGAGATCATATCCTATGTCACGGTCAACTTCTCCAGTCTACCGGGGAAGTCCACAGAAGACAAAGCCACTCAAACTGCCAGCCGTGAACCCAAGAAAGAGACCGTGTCTGCTCCCTCTCAGCAAGACAGTCAATCATCCAAGACCAGAATGGCGGCTCAAACCGCCTCTGGTCCTCCTGCTCTAGAATGGTCCACCGCCAATGAAGAGGATGATCCATCTGTAGAGGCTGAAATTGCTCATCAGATTGCCGAAAGCTTCTCCAAAAAGTACAAATTCCCTTCTCGATCATCAGGGATATTTCTGTACAATTTTGAGCAGTTGAAGATGAACCTTGACGACATAGTCAAAGAGTCAAAAAATGTGCCAAGCGTGACCCGTTTGGCCCATGATGGATCCAAGCTCCCTCTGAGATGTATGTTGGGGTGGGTTGCCCTAGCCAGATCCAAGAAGTTCCAGCTGTTAGTTGAGCCCGACAAGCTAAATAAAATAATGCAAGACGACCTGAGCCGTTACGCATTCCTA------------
>ACR39380
ATGAGCAAGATCTTCGTCAATCCGAGTGCAATCAGAGCCGGTTTGGCTGACCTCGAGATGGCTGAAGAGACTGTTGATCTAATCAACAGAAACATAGAAGATAATCAGGCCCATCTCCAGGGAGAACCCATAGAAGTGGACAATCTCCCTGAGGACATGAGGCGGCTTCAGTTAGATGATGGGAAGCCGTCGGACCTCAGTGAGATGGCCCCGGCGGGAGAGAGCAAGTATCGGGAGGACTTTCAGATGGATGAAGGGGAGGATCCTGGCCTCTTGTTCCAGTCATACCTGGAAAATGTTGGAGTCCAAATAGTCAGACAAATGAGGTCTGGAGAGAGATTCCTCAAGATTTGGTCACAGACTGTAGAGGAAATAGTCTCCTATGTCATGACTAACTTCCCTAACCCATCGGGAAGATCCTCGGAGGACAAATCTACCCAGACTGCTGGGAGAGAACTTAAGAAGGAAGCTCCATCGGCTTCTTCTCAGAGAGAGAACCAATCCTCAAAAGCCCGAATGGCAGCTCAAACTGCCTCTGGTCCTCCTGCTCTCGAATGGTCTGCGACCAACGACGAAGATGATCTGTCTGTAGAGGCGGAGATTGCTCACCAGATTGCTGAGAGCTTCTCCAAGAAATACAAATTCCCTTCTAGGTCATCAGGAATATTCTTGTACAACTTTGAGCAGTTGAAAATGAACCTTGACGACATAGTCAAGGAGTCAAAAAATGTCCCCGGTGTGACCCGTTTAGCTCATGATGGATCTAAACTCCCTCTAAGATGTGTACTGGGGTGGGTTGCTCTGGCTAACTCTAAGAAGTTCCAGCTATTGGTCGAGCCAGACAAGTTGAATAAAGTTATGCAGGATGATCTAAATCGTTATACATCTTGC------------
>AFN24086
ATGAGCAAGATCTTTGTCAATCCAAGTGCGATCAGGGCTGGTTTGGCTGATCTAGAGATGGCAGAGGAGACTGTAGATCTAATCGCTAGAAACATCGAGGATAATCAGGCTCATCTCCAAGGAGAACCCATAGAGGTGGACAGTCTCCCCGAAGACATAAGACGGCTTCAATTGGATGATACAAAACCATCTGGCCTCGGTGAAATTGCTGCAACAGGGGAAAGCAAGTGTCAGGAAGACTTTCAGATGGATGAGGCGGAGGACCCCGCCCTCTTGTTCCAGTCATACCTGGACAATGTTGGAATTCAAATAGTCAGACAGATGAAGTCAGGAGAGAGATTCCTCAAGATATGGTCCCAGACCGTCGAGGAGATCATATCCTATGTCACGGTCAACTTCCCCAGTCTGCCAGGGAAGTCCACAGAAGACAAAGCCACTCAAACTGCCAGCCGAGAACTCAAGAAAGAGACTGCGTCCGCTCCCTCTCAGCGAGACAGTCAATCATCCAAGACCAAAATGGCGGCTCAAACCGCCTCTGGTCCTCCTGCTCTAGAATGGTCTACTGCTAATGAGGAGGATGATCCATCCGTGGAGGCTGAAATTGCTCACCAGATTGCTGAGAGCTTTTCTAAGAAATACAAATTTCCTTCTCGATCATCAGGGATATTTCTGTACAATTTTGAGCAATTGAAGATGAACCTTGATGACATAGTCAAAGAGTCAAAAAATGTGCCAAGCGTGACCCGTTTGGCCCATGATGGATCCAAGCTTCCTCTGAGATGTGTGTTGGGGTGGGTTGCCCTAGCCAAATCCAAGAAGTTCCAGCTGTTAGTTGATCCCGACAAGCTAAATAAAATAATGCAAGATGACCTGAACCGTTATGCGTTCCTC------------
>AFN24081
ATGAGCAAGATCTTTGTCAATCCCAGTGCAATCAGAGCCGGTCTGGCAGATCTTGAGATGGCTGAAGAGACTGTTGATCTGATCAATAGAAACATAGAAGACAATCAAGCTCATCTCCAAGGAGAACCCATAGAAGTGGATAATCTCCCTGAAGACATGAGGCGACTTCACTTGGACGATGGAAAGTCGTCCAACCTTGGTGAGATGACCGAGAAGAGGGGAAACAAGTATCGAGAGGACTTTCAGATGGATGAAGGAGAGAATCCTAGTCTCTTGTTCCAGTCTTACCTGGACAACGTTGGGGTCCAAATAGTCAGACAAATGAGGTCAGGAGAAAGATTCCTCAAGATATGGTCACAGACTGTGGAGGAGATCATATCCTATGTAACAGTCAACTTTCCCAACCCTTCAGGAAGGTCTTTGGAGGACAAATCAACCCAGACTACTGGCCGGGAGCCCAAGAAAGAGACAATATCTACTCATTCCCAGAGAGAAAGCCAATCCTCGAAAGCCAGAATGGTGGCTCAAGCTGCCTCTGGTCCTCCAGCCCTTGAATGGTCTGCTACCAATGATGAGGATGATCTATCAATAGAGGCCGAGATCGCTCACCAGATTGCTGAGAGCTTTTCCAAGAAGTACAAATTCCCTTCTAGATCCTCAGGTATATTCTTGTATAATTTTGAGCAGTTGAAAATGAATCTTGATGATATAGTTAAGGAGGCGAAAAATGTGCCAAGCGTGACCCGTTTGGCCCATGATGGATCCAAAATCCCCCTAAGATGTGTACTCGGATGGGTCGCTCTGGCCAATTCAAAGAAATTCCAATTGTTAGTCGAGCCCGACAAGCTGAATAAAATCATGCAGGATGATTTGAATCGCTATGCATCTTGC------------
>AFN24271
ATGAGCAAGATTTTTGTCAACCCAAGTGCGATCAGGGCAGGTTTGGCTGATCTGGAGATGGCAGAGGAAACTGTAGATCTAATTGCTAGGAACATCGAAGATAATCAGGCTCATCTCCAAGGAGATCCCATAGAGGTGGACAATCTCCCCGAAGACATGAGAAAGCTTCAATTAGACGATGAAAAACCATCTGGCCTCGGTGGGATGGCCAAGGTAGGGGAGAGCAAGTGTCAGGAAGACTTTCAGATGGGCGAAGCGGAGGACCCCGCACTCTTGTTCCAGTCTTACCTGGACAATGTTGGAATTCAAATGGTCAGACAAATGAGGTCAGGAGAGAGATTCCTCAAGATATGGTCTCAGACCGTCGAAGAGATCATATCCTATGTCATGGTCAACTTCCCCAGTCTGCCGGGGAAGTCTTCAGAAGATAAAGCTACTCAGACTGCAAACCGGGAACTCAAGAAGGAGACAGTGTCTGCTTCTTCTCAGCGAGAGAGTCAATCATCTAAAGCCAAAATGGCGGCTCAAACCGCTTCCGGTCCTTCTGCTCTAGAGTGGTCCGCTGCCAACGAGGAGGATGACCCATCTGTGGAGGCTGAAATTGCTCACCAGATTGCTGAGAGTTTTTCCAAGAAGTATAAATTCCCTTCCCGATCGTCAGGGATATTTTTGTATAACTTTGAGCAGCTGAAAATGAATCTCGATGACATAGTCAAAGAGTCGAAAAATGTGCCAAGCGTAACCCGCTTGGCCCATGATGGATCCAAACTCCCTCTGAGATGTATGCTGGGGTGGGTTGCTCTAGCCAAATCCAAAAAGTTCCAGCTGTTAGTTGAGCCCGACAAGCTAAATAAAATAATGCAGGACGACCTGAACCGTTATGCATTCATC------------
>AFV09260
ATGAGCAAGATCTTCGTCAATCCGAGTGCTATCAGAGCCGGTCTGGCAGATCTTGAAATGGCTGAAGAGACTGTTGATCTGATCAATAGAAATATAGAAGACAATCAGGCTCATCTCCAGGGGGAGCCTATAGAAGTAGACAATCTCCCTGAGGACATGAGGCGACTTCACTTGGATGATGGAAAATCGTCCAACCTCGGTGAGATGTCCAAGACGGGGGAAGGCAAGTATAGAGAGGACTTTCAGATGGATGAAGGAGAGGATCCTAGCCTCCTGTTCCAGTCGTATCTGGACAACGTTGGAGTCCAAATGGTCAGACAAATGAGGTCAGGAGAAAGGTTCCTCAAGATATGGTCACAGACCGTAGAAGAAATTATATCCTATGTCACGGTCAACTTCCCCAACCCCTCAGGAAGGTCCTCAGAAGACAAATCGACCCAAACCACTGGTCGAGAACCCAAGAAGGAGACAACATCCACTCCCTCTCCGAGGGAAAGCCAATCCTCGAAAGCCAGGATGGCGGCTCAAGCTGCCTCTGGCCCTCCAGCCCTTGAATGGTCGGCTACCAACGAGGAGGATGATCTATCAGTAGAGGCCGAGATCGCTCACCAGATTGCTGAAAGCTTTTCCAAGAAGTACAAGTTTCCCTCTCGATCTTCAGGGATCTTCTTGTATAATTTTGAGCAGTTGAAAATGAACCTTGATGATATAGTTAAGGAGGCAAAAAATGTACCAGGCGTGACCCGTTTGGCCCATGACGGATCCAAACTCCCCCTAAGGTGTGTACTGGGATGGGTCGCTCTGGCCAATTCAAAGAAATTCCAATTGTTAGTCGAAGCCGACAAGCTGAATAAAATCATGCAAGACGATTTGAACCGCTATACATCCTGC------------
>AFN24166
ATGAGCAAGATTTTTGTCAACCCGAGTGCAATCAGGGCGGGCCTTGCAGATCTAGAGATGGCAGAGGAAACAGTAGACCTAATTGCTAGAAACATTGAGGACAATCAGGCTCATCTCCAAGGAGAGCCCATAGAGGTAGACAGTCTCCCGGAAGACATAAGAAGGCTTCAATTAGATGATCAGAAACCATCTGGCCTTTGCGGGATCACCAACGCAGGGGACAACAAGTGTCAGGAAGACTTTCAAATGGATGAGGCAGAGGACCCCGCCCTCTTGTTCCAGTCTTACCTGGACAATGTTGGAATTCAGATGGTCAGACAAATGAAGTCAGGAGAGAGATTCCTCAAGATATGGTCTCAGACAGTTGAAGAGATCATATCCTATGTCACGGTCAACTTTATCATTCTTCCGGGAAAGTCTTTAGAAGACAAAGCAACTCAGACTGCAAGCCGGGAACTCAAGAAGGAGGTAGTGTCCGATCCCTCTCAGCGAGAAAGTCAGTCTTCTAAAGCCAAAATGGCGGCCCAAACTGCCTCTGGTCCTCCTGCTATAGAGTGGTCCTCCGCCAACGAAGAGGATGACCCATCCGTAGAAGCTGAAATTGCTCATCAAATTGCTGAAAGCTTCTCCAAGAAGTACAAATTCCCTTCCCGGTCATCAGGGATATTCTTGTATAATTTTGAGCAGTTAAAAATGAACCTCGATGACATAGTCAAGGAGTCAAAGAATGTGCCAAGCGTGACTCGCCTGGCTCAAGACGGATCAAAACTCCCTCTGAGATGTGTGCTGGGGTGGGTTGCTCTAGCCAACTCTAAAAAGTTCCAGCTGTTAGTTGAGCCTGACAAACTAAATAAAATAATGCAAGACGATCTGAATCGTTATGCGTTCTTC------------
>AFV09265
ATGAGCAAGATCTTCGTCAATCCGAGTGCTATCAGAGCCGGTCTGGCAGATCTTGAAATGGCTGAAGAGACTGTTGATCTGATCAATAGAAATATAGAAGACAATCAGGCTCATCTCCAGGGGGAGCCTATAGAAGTAGACAATCTCCCTGAGGACATGAGGCGACTTCACTTGGATGATGGAAAATCGTCCAACCTCGGTGAGGTGTCCAAGACGGGGGAAGGCAAGTATAGAGAGGACTTTCAGATGGATGAAGGAGAGGATCCTAGCCTCCTGTTCCAGTCGTACCTGGACAACATTGGAGTCCAAATGGTCAGACAAATGAGGTCAGGAGAAAGGTTCCTCAAGATATGGTCACAGACCGTAGAAGAAATTATATCCTATGTCACGGTCAACTTCCCCAACCCCTCAGGAAGGTCCTCAGAAGACAAATCGACCCAAACCACTGGTCGAGAACCCAAGAAGGAGACAACATCCACTCCCTCTCCGAGGGAAAGCCAATCCTCGAAAGCCAGGATGGCGGCTCAAGCTGCCTCTGGCCCTCCAGCCCTTGAATGGTCGGCTACCAACGAGGAGGATGATCTATCAGTAGAGGCCGAGATCGCTCACCAGATTGCTGAAAGCTTTTCCAAGAAGTACAAGTTTCCCTCTCGATCTTCAGGGATCTTCTTGTATAATTTTGAGCAGTTGAAAATGAACCTTGATGATATAGTTAAGGAAGCAAAAAATGTACCAGGCGTGACCCGTTTGGCCCATGACGGATCCAAACTCCCCCTAAGGTGTGTACTGGGATGGGTCGCTCTGGCCAATTCAAAGAAATTCCAATTGTTGGTCGAAGCCGACAAGCTGAATAAAATCATGCAAGACGATTTGAACCGCTATACATCCTGC------------
>AFN24406
ATGAGCAAGATTTTTGTCAACCCAAGTGCGATCAGGGCAGGTTTGGCTGATCTGGAGATGGCAGAGGAAACTGTAGATCTAATTGCTAGGAACATCGAAGATAATCAGGCTCATCTCCAAGGAGATCCCATAGAGGTGGACAATCTCCCCGAAGACATGAGAAGGCTTCAATTAGACGATGAAAAACCATCTGGCCTCGGCGGGATGGCCAAAGTAGGGGAGAGCAAGTGTCAGGAAGACTTTCAGATGGGTGAAGCGGAGGACCCCGCACTCTTGTTCCAGTCTTACCTGGACAATGTTGGAATTCAAATGGTCAGACAAATGAGGTCAGGAGAAAGATTCCTCAAGATATGGTCTCAGACCGTCGAAGAGATCATATCCTATGTCATGGTCAACTTCCCCAGTCTGCCGGGAAAGTCTTCAGAAGATAAAGCTACTCAGACTGCCAACCGGGAACTCAAGAAGGAGACAGTGTCTGCTTCTTCTCAGCGAGAAAGTCAATCATCTAAAGCCAAAATGGCGGCTCAAACCGCCTCCGGTCCTTCTGCTCTAGAGTGGTCCGCTGCCAACGAAGAGGATGACCCATCTGTGGAGGCTGAAATTGCTCACCAGATTGCTGAGAGTTTTTCCAAGAAGTACAAATTCCCTTCCCGATCGTCAGGGATATTCTTGTATAACTTTGAGCAATTGAAAATGAATCTAGATGACATAGTCAAAGAGTCGAAAAATGTGCCAAGCGTAACTCGCTTGGCCCATGACGGATCCAAACTCCCTTTGAGATGTATGCTGGGGTGGGTTGCTTTAGCCAAATCCAAAAAGTTCCAGCTGTTAGTTGAGCCCGACAAGCTGAATAAAATAATGCAGGACGACCTGAACCGTTATGCATTCTTC------------
>AGD93130
ATGAGCAAGATCTTCGTCAATCCGAGTGCAATCAGAGCCGGTTTGGCTGATCTGGAGATGGCCGAGGAGACTGTTGATCTAATCAATAGAAACATAGAAGACAATCAGGCTCATCTCCAAGGAGAGCCTATAGAGGTGGACAATCTCCCTGACGATATGAGGCGGCTTCAGCTGGATGACGGAAAACCATCTGGCCTTAACGAGATGGCCGCAGCAGGAGAAAGCAAGTATCGGGAGGACTTCCAGATGGATGAGGGGGAAGATCCAGGTTTCTTATTCCAGTCATACCTGGACAATGTCGGAGTCCAGATAGTCAGACAAATGAGGTCAGGAGAAAGATTTCTCAAGATCTGGTCACAGACCGTAGAGGAAATTATCTCCTATGTCACGGTTAACTTCTCTACCCCGTCAGGAAGGCCTTCAGAGGATAAATCTACTCAGACTGTTGGCAAAGAACTCAAGAAGGAGACACCGTCTGCTTCTTCTCAAAGAGAAAGTCAATCTTCGAAAGCCAGAATGGTGGCTCAAACTGCCTCTGGTCCACCGGCTCTCGAATGGTCTGCGACCAATGAAGAAGATGACTTATCCGTGGAGGCAGAGATCGCTCATCAGATTGCTGAGAGCTTTTCCAAGAAGTACAAATTTCCTTCCCGGTCATCAGGGATATTCTTGTATAATTTTGAGCAGTTAAAAATGAACCTTGACGACATAGTCAAGGAGTCTAAAAATGTACCCGGTGTGACCCGTTTAGCTCATGATGGATCTAAACTCCCTCTAAGATGTGTATTGGGGTGGGTTGCCCTAGCCAACTCTAAGAAGTTCCAGCTATTAGTTGAACCAGACAAGTTGAACAAAGTCATGCAGGATGATCTGAGCCGTTATACATCCTGC------------
>ADB96195
ATGAGCAAGATCTTCGTCAATCCGAGTGCAATCAGAGCCGGTTTGGCTGATCTGGAGATGGCTGAGGAGACTGTTGATCTAATCAATAGAAACATAGAAGACAATCAGGCTCATCTCCAAGGAGAGCCTATAGAGGTGGACAATCTCCCTGACGATATGAGGCGGCTTCAGCTGGATGACGGAAAACCATCTGGCCTTAACGAGATGGCCGCAGCAGGAGAAAGCAAGTATCGGGAGGACTTCCAGATGGATGAGGGGGAAGATCCCGGTTTCTTATTCCAGTCCTACCTGGACAATGTCGGAGTCCAGATAGTCAGACAAATGAGGTCAGGAGAAAGATTTCTCAAGATCTGGTCACAGACCGTAGAGGAAATTATCTCCTATGTCACAGTTAACTTCTCTACCCCGTCAGGAAGGCCCTCAGAAGACAAATCTACTCAGACTGTTGGCAAAGAACTCAAGAAGGAGACACCGTCTGCTTCTTCTCAAAGAGAAAGTCAATCTTCGAAAGCCCGAATGGTGGCTCAAACTGCCTCTGGTCCACCGGCTCTCGAATGGTCTGCGACCAATGAAGAAGATGACTTATCCGTAGAGGCAGAGATCGCTCATCAGATTGCTGAGAGCTTTTCCAAGAAGTACAAATTTCCTTCCCGGTCATCAGGGATATTCTTGTATAATTTTGAGCAGTTAAAAATGAACCTTGACGACATAGTCAAGGAGTCTAAAAATGTACCCGGTGTGACCCGTTTAGCTCATGATGGATCTAAACTCCCTCTAAGATGTGTACTGGGGTGGGTTGCCCTAGCCAACTCTAAGAAGTTCCAGCTATTAGTAGAAGCGGACAAGTTGAACAAAGTCATGCAGGATGATCTGAGCCGTTATACATCCTGC------------
>ADB96190
ATGAGCAAGATCTTCGTCAATCCGAGTGCTATCAGAGCCGGTTTGGCTGATCTTGAAATGGCTGAGGAGACTGTTGATCTGATCAATAGGAACATAGAAGACAATCAGGCTCACCTCCAGGGAGAGCCTATAGAAGTGGACAATCTCCCTGATGACATGAGGCGGCTTCAGTTGGATGACGGAAAATCGTCTAGCCTCAATGAGATGGCCACGGCAGGAGAAAGCAAATATCGGGAGGACTTCCAGATGGATGAGGGGGAGGACCCCGGTCTCTTGTTCCAGTCCTACCTGGACAATGTTGGAGTCCAAATAGTCAGACAAATGAGATCAGGAGAGAGATTCCTTAAGATCTGGTCACAGACCGTAGAGGAAATTATCTCCTATGTCACAGTCAACTTTCCCAACCCATCAGGAAGGCCTTCAGAGGACAAATCTACCCAGACTGCTGGCAAAGAACTCAAGAAGGAGACACCGTCTGCGTCTTCTCAGAGAGAAAGCCAATTTTCGAAGGCTCGAATGATGGCTCAAACTGCCTCTGGTCCTCCAGCTCTCGAATGGTCTGCGACCAATGAAGAAGATGACTTATCTGTCGAGGCGGAGATTGCTCACCAGATTGCTGAAAGTTTTTCTAAGAAGTACAAGTTCCCCTCCCGGTCATCAGGGATATTCTTATACAACTTTGAGCAGTTGAAAATGAACCTTGATGACATAGTCAAGGAGTCAAAAAATGTGCCTGGTGTGACCCGTCTGGCTCATGACAGATCTAAAATCCCTCTAAGATGTGTCCTGGGGTGGGTTGCTCTGGCCAACTCTAAAAAGTTCCAGCTATTGGTAGAGGCAGACAAATTGAATAAAATCATGCAAGATGATCTGAACCGTTATACATCCTGC------------
>AAZ07887
ATGAGCAAGATCTTTGTTAATCCGAGTGCAATCAGAGCCGGTCTGGCCGATCTTGAGATGGCCGAAGAGACTGTTGATCTGATCAACAGAAACATAGAAGACAATCAGGCTCATCTCCAGGGAGAACCCATAGAAGTGGACAATCTCCCTGAGGACATGAGGCAATTTCACCTGGACGATGAAAAATTGTCCAACCTTGGTGAGATGGTTAGGGTGGGCGAAGGCAAGTATCGAGAGGACTTTCAGATGGATGAGGGAGAGGACCCCAACCTCCTGTTCCAATCGTACCTGGACAATGTTGGAGTCCAAATAGTCAGACAAATGAGGTCAGGAGAGAGATTCTTCAAGATATGGTCACAGACCGTAGAGGAAATTATATCCTATGTCACGGTCAACTTTCCTAACCCTCCAGGAAGGTCTTCAGAGGATAAATCAACCCAAACTACTGGCCGGGAGCTCAAGAAGGAGACAACATCCACTCTTTCTCAGAGAGAAAGCCAACCTTCAAAAGCCGGAATGGTGGCTCAAGTTGCCTCTGGCCCTCCATCCCTTGAATTGTCTGCCACCAATGAAGAGGATGATCTATCAGTAGAGGCTGAGATCGCTCATCAGATTGCTGAAAGCTTTTCCAAGAAGTACAAGTTTCCCTCTCGATCTTCAGGAATATTCTTGTATAATTTTGAGCAACTGAAGATGAACCTTGATGACATAGTTAAAGAGGCAAAAAATGTACCGGGCGTGACCCGTCTGGCCCATGATGGATCCAAAATCCCCCTAAGATGTGTACTGGGATGGGTCGCTTTGGCCAACTCCAAGAAATTCCAATTGATAGTCGAGGCCGACAAGCTAAGCAAAATCATGCAAGATGACTTGGATCGCTACACATCATGC------------
>AFP36384
ATGAGCAAGATCTTCGTCAATCCGAGTGCAATCAGAGCCGGCTTGGCTGACCTCGAGATGGCCGAGGGGACTGTTGATCTAATCAACAGAAACATAGAAGATAATCAGGCTCATCTCCAGGGAGAGCCCATAGAAGTGGACAATCTCCCTGAGGACATGAGGCGGCTTCAGTTAGATGATGGGAAGCCCTCGGATCTTAGTGAAGTGACCGCGGCAGGAGAAAGCAAGTATCGGGAGGACTTCCAGATGGATGAAGGAGAAGATCCTGGCCTCTTGTTCCAGTCATACCTGGAAAATGTTGGAGTCCAAATAGTCAGACAGATGAGATCCGGAGAGAGATTCCTCAAGATTTGGTCGCAGACTGTAGAGGAAATTGTTTCCTATGTCATGACTAACTTCCCCAACCCATCTGGAAGGTCTTCGGAGGACAAGTCTACCCAGACTGCTGGAAGAGAACTTAAGAAGGAAACCCCATCAGCTTCTTCTCAAAGAGAGAGCCAATCCTCGAAAGCCCGAATGGCAGCTCAAACTGCCTCTGGTCCTCCAGCTCTCGAGTGGTCTGCGACCAACGAGGAGGATGACTTATCTGTGGAGGCGGAGATCGCCCACCAGATTGCCGAGAGCTTCTCCAAGAAATACAAATTTCCCTCCAGGTCATCAGGGATATTCTTGTATAACTTTGAACAGTTGAAGATGAACCTCGACGACATAGTCAAAGAGTCAAAAAATGTCCCAGGTGTGACTCGTTTAGCTCATGATGGATCTAAACTCCCTCTAAGATGTGTACTGGGGTGGGTCGCTCTGGCTAACTCTAAGAAGTTCCAGCTATTAGTTGAGCCAGACAAGTTGAACAAAATTATGCAGGATGATCTAAACCGTTATACATCCTGC------------
>ADD22408
ATGAGCAAGATCTTCGTAAATCCGAGTGCAATCAGGGCCGGCCTGGCTGACCTTGAGATGGCTGAGGAGACTGTTGATCTAATCAACAGAAACATAGAAGATAATCAGGCCCATCTCCAGGGAGAGCCCATAGAAGTGGACAATCTCCCTGAGGACATGAGGCGGCTTCAGTTAGATGATGGGAAGCCATCGGATCTCGGTGAAATGGCCACGGCAGGAGAAAGCAAGTATCGGGAAGACTTCCAGATGGATGAAGGGGAGGATCCAGGCCTCTTGTTCCAGTCATACCTGGAAAATGTTGGAGTCCAAATAGTTAGACAGATGAGGTCCGGAGAGAGATTCCTCAAGATCTGGTCACAGACTGTAGAGGAAATTGTCTCCTATGTCATGACTAACTTCCCTAACCCGTCGGGAAGGTCTTCAGAGGATAGGTCCACCCAGACTACTGGGAGGGAGCTTAGGAAGGAAACCCCTTCGGCTTCTTCTCAGAGAGAGAGCCAATCCTCGAAAGCCCGAATGGCGGCTCAAACTGCCTCTGGCCCTCCCGCTCTCGAGTGGTCTGCGACCAACGAAGAGGACGATTTATCTGTGGAGGCGGAGATTGCCCACCAGATTGCTGAGAGCTTCTCCAAGAAATACAAATTCCCCTCCAGGTCATCAGGGATATTCTTGTATAACTTTGAGCAGTTAAAGATGAACCTTGACGACATAGTCAAAGAGTCAAAAAATGTCCCAGGTGTGACCCGTTTAGCTCATGATGGATCTAAACTCCCTCTAAGATGTGTACTGGGGTGGGTTGCTCTGGCTAATTCTAAAAAGTTCCAACTATTAGTTGAGCCAGAAAAGTTGAATAAAATTATGCAGGATGATTTAAACCGTTATACGTCCTGC------------
>BAI43363
ATGAGCAAGATCTTTGTCAATCCTAGTGCAATCAGAGCCGGTCTGGCTGATCTTGAGATGGCTGAAGAGACTGTCGATTTGATCAATAAAAACATAGAAGACAATCAGGCTCATCTTCAAGGAGAACCAATAGAAGTGGATAATCTCCCTGAGGACATGAGGCAGCTTCACTTAGACGATAGACAATCATCCAACCTTGGTGAGATGGCCAAGGTGGGGGAAAGCAAATATCGAGAGGACTTTCGGATGGATGAAGGAGAGGATCCTAGCCTTCTGTTCCAGTCGTACCTGGATAACGTTGGGGTCCAAATAGTCAGACAAATGAGGTCAGGAGAACGATTCCTCAAGATATGGTCACAGACTGTAGAGGAGATTATATCCTATGTCACGGTCAACTTCCCCAACCCTCCAGGAAGGTCTTCGGAGGATAAATCGACCCAGACTACTGGCCGAGAGGCCAAGAAGGAGGCAACATCCACTCCTTCTCAGAGAGAAAGCCAATCCTCAAGAGCCAGGATGGCGGCTCAAGCTGCCTCTGGTCCTCCAGCCCTTGAGTGGTCTGCTACCAATGAAGAGGATGATCTGTCTGTAGAGGCTGAGATCGCTCACCAGATTGCGGAAAGCTTCTCCAAGAAGTACAAGTTTCCCTCTCGATCCTCAGGGATATTCTTGTATAATTTTGAGCAGCTGAAGATGAACCTGGATGATATAGTTAAAGAGGCAAAAAATGTGCCGGGTGTGGCCCGTCTGGCCCATGACGGATCCAAGATCCCCCTAAGATGTGTACTGGGATGGGTTGCTTTGGCCAATTCAAAGAAATTCCAATTGTTAGTCGAGCCCGATAAACTGAGTAAAATCATGCAAGACGATTTGAATCGCTATGCATCCTGC------------
>ABW97210
ATGAGCAAGATCTTTGTCAATCCTAGTGCTATTAGAGCCGGTCTGGCCGATCTTGAGATGGCTGAAGAAACTGTTGATCTGATCAATAGAAATATCGAAGACAATCAGGCTCATCTCCAAGGGGAACCCATAGAAGTGGACAATCTCCCTGAGGATATGGGGCGACTTCACCTGGATGATGGAAAATCGCCCAACCCTGGTGAGATGGCCAAGGTGGGAGAAGGCAAGTATCGAGAGGACTTTCAGATGGATGAAGGAGAGGATCCTAGCTTCCTGTTCCAGTCATACCTGGAAAATGTTGGAGTCCAAATAGTCAGACAAATGAGGTCAGGAGAGAGATTTCTCAAGATATGGTCACAGACCGTAGAAGAGATTATATCCTATGTCGCGGTCAACTTTCCCAACCCTCCAGGAAAGTCTTCAGAGGATAAATCAACCCAGACTACTGGCCGAGAGCTCAAGAAGGAGACAACACCCACTCCTTCTCAGAGAGAAAGCCAATCATCGAAAGCCAGGATGGCGGCTCAAACTGCTTCTGGCCCTCCAGCCCTTGAATGGTCGGCCGCCAATGAAGAGGATGATCTATCAGTGGAGGCTGAGATCGCTCACCAGATTGCAGAAAGTTTCTCCAAAAAATATAAGTTTCCCTCTCGATCCTCAGGGATACTCTTGTATAATTTTGAGCAATTGAAAATGAACCTTGATGATATAGTTAAAGAGGCAAAAAATGTACCAGGTGTGACCCGTTTAGCCCATGACGGGTCCAAACTCCCCCTAAGATGTGTACTGGGATGGGTCGCTTTGGCCAACTCTAAGAAATTCCAGTTGTTAGTCGAATCCGACAAGCTGAGTAAAATCATGCAAGATGACTTGAATCGCTATACATCTTGC------------
>AFN24171
ATGAGCAAGATTTTTGTCAACCCAAGTGCGATCAGGGCAGGTTTGGCTGATCTGGAGATGGCAGAGGAAACTGTAGATCTAATTGCTAGGAACATCGAAGATAATCAGGCTCATCTCCAAGGAGATCCCATAGAGGTGGACAATCTCCCCGAAGACATGAGGAGGCTTCAATTAGACGATGAAAAACCATCTGGCCTCGGCGGGATGGCCAAGGTAGGGGAGAGCAAGTGTCAGGAAGACTTTCAGATGGGTGAAGCGGAGGACCCCGCACTCTTGTTCCAGTCTTACCTGGACAATGTTGGAATTCAAATGGTCAGACAAATGAGATCAGGAGAGAGATTCCTCAAGATATGGTCTCAGACCGTCGAAGAGATCATATCCTACGTCATGGTCAACTTCCCCAGTCTGCCGGGGAAGTCTTCAGAAGAGAAAGCTACTCAGACTGCCAACCGGGAACTCAAGAAGGAGACAGTGTCTGCTTCTTCTCAACGAGAAAGTCAATCATCTAAAGCCAAAATGGCGGCTCAAACCGCCTCCGGTCCTTCTGCTCTAGAGTGGTCCGCTGCCAACGAAGAGGATGACCCATCTGTGGAGGCTGAAATTGCTCACCAGATCGCTGAGAGTTTTTCCAAGAAGTACAAATTCCCTTCCCGATCATCAGGGATATTCTTGTATAACTTTGAGCAGTTGAAAATGAATCTCGATGACATAGTTAAAGAGTCGAAAAATGTGCCAAGCGTAACCCGCTTGGCCCATGACGGATCCAAACTCCCTCTGAGATGTATGCTGGGGTGGGTTGCTCTAGCCAAATCCAAAAAGTTCCAGCTGTTAGTTGAGCCCGACAAGCTAAATAAAATAATGCAGGACGACCTGAACCGTTATGCATTCTTC------------
>AFN24341
ATGAGCAAGATTTTTGTCAACCCAAGTGCGATCAGGGCAGGTTTGGCTGATCTGGAGATGGCAGAGGAAACTGTAGATCTAATTGCTAGGAACATCGAAGATAATCAGGCTCATCTCCAAGGAGATCCCATAGAGGTGGACAATCTCCCCGAAGACATGAGAAGGCTTCAATTAGACGATGAAAAACCATCTGGCCTCGGCGGGATGGCCAAGGTAGGGGAGAGCAAGTGTCAGGAAGACTTTCAGATGGGTGAAGCGGAGGACCCCGCACTCTTGTTCCAGTCTTACCTGGACAATGTTGGAATTCAAATGGTCAGACAAATGAGGTCAGGAGAGAGATTCCTCAAGATATGGTCTCAGACCGTCGAAGAGATCATATCCTATGTCATGGTCAACTTCCCCAGTCTGCCGGGGAAGTCATCAGAAGATAAAGCTACTCAGACTGCCAACCGGGAACTTAAGAAGGAGACAGTGTCTGCTTCTTCTCAGCGAGAAAGTCAATCATCTAAAGCCAAAATGGCGGCTCAAACCGCCTCCGGTCCTTCTGCTCTAGAGTGGTCCGCTGCCAACGAAGAGGATGACCCATCTGTGGAGGCTGAAATTGCTCACCAGATCGCTGAGAGTTTTTCCAAGAAGTACAAATTCCCTTCCCGATCGTCAGGGATATTCTTGTATAACTTTGAGCAGTTGAAAATGAATCTCGATGACATAGTCAAAGAGTCGAAAAATGTGCCAAGCGTAACCCGCTTAGCCCATGACGGATCCAAACTCCCTCTGAGATGTATGCTGGGGTGGGTTGCTCTAGCCAAATCCAAAAAGTTCCAGCTGTTAGTTGAGCCCGACAAGCTAAATAAAATAATGCAGGACGACCTGAACCGTTATGCATTCTTC------------
>AFN24346
ATGAGCAAGATTTTTGTCAACCCAAGTGCGATCAGGGCAGGCTTGGCTGATCTAGAGATGGCTGAGGAGACTGTAGATCTCATTGCTAGGAACATTGAGGACAATCAGGCTCATCTCCAAGGAGATCCCATAGAGGTGGACAATCTCCCTGAAGACATGAGACGGCTTCAACTAGATGACGACAAACCGTCTGACCTCGGCAGTATGGCCAAAGTGGGGGAGAGCAAGGGTCAGGAAGACGTTCAAATGGATGATGCAGAGGATCCTGCCCTTTTGTTCCAATCGTACCTGGACAATGTTGGAATCCAAATAGTCAGACAAATGAAGTCAGGGGGGAGATTCCTGAAAATATGGTCCCAGACTGTCGAGGAGATCATATCCTATGTCGCAGTCAACTTTCCCGGTGTGCCGGGAAAGTCCTTAAGAGACCAAGCAACGCAGACTGTCGATCGTGAACTCTCAAAGGATACAAAATCTGCCTCTTCTCAGCGAGCAAGTCAACCATCAAAAGTTAAAATGGCAGCCCAAACTGCCTCTGGTCCTCCTGCTTTAGAGTGGTCTGTCGCCAACGAAGAGGATGACCCGTCCGTTGAGGCTGAGATTGCTCACCAGATTGCTGAGAGCTTTTCCAAGAAGTACAAATTTCCTTCCCGATCATCAGGGATATTCTTGTATAACTTTGAGCAGTTGAAAATGAACCTTGATGATATAGTCAAGGAGTCGAAAAATGTGCCAGGAGTGGCCCGCTTGGCCCATGACGGATCCAAGCTCCCTCTGAGATGTGTGCTGGGATGGGTTGCCCTAGCACACTCCAAAAGGTTCCAGCTGTTGGTTGAGCCCGACAAGCTAAACAAAATAATGCAGGATGACCTGAACCGTTATGCGTCTCTC------------
>AFN24176
ATGAGCAAGATTTTTGTCAACCCAAGTGCGATCAGGGCAGGTTTGGCTGATCTAGAGATGGCAGAGGAAACTGTAGATCTGATCGCTAGGAACATCGAGGATAATCAGGCTCATCTCCAAGGAGAACCCATAGAGGTAGACAGTCTCCCTGAAGACATGAGACGGCTTCAATTAGACGATGAAAAACTATCTGGCCTCGGCGAGATGGCCAAAGCAGGGGAAAGCAAATGTCAGGAAGATTTTCAGATGGATGAGGGGGAGGACCCCGTCTTCTTGTTCCAGTCGTACCTAGACAATGTTGGAGTTCAAATAGTCAGACAAATGAGGTCAGGTGAGAGATTCCTCAAGATATGGTCTCAGACCGTCGAGGAGATAATATCCTATGTTACGGTCAACTTCCCCGATCTGTCGGGGAAGTCTTCAGAAGACAAAGCTACCCAGACTGCAAACAGAGAAATCAAGAAGGAGACAGTGTCTGCTTCTTCTCAGCGAGAAAGTCAATCATCTAAAACCAAAATGGCGGCCCAAACCGCCTCCGGTCCTCCTGCTCTAGAGTGGTCCGCCGCCAACGAAGAGGATGACCTATCCGTGGAGGCTGAAATCGCTCACCAGATTGCTGAGAGCTTCTCCAAGAAGTACAAATTTCCCTCCCGATCATCAGGGATATTCTTGTACAACTTTGAGCAGTTAAAAATGAATCTTGATGATATAGTTAAGGAGTCAAAAAATGTGCCTGGCGTGACCCGCTTAGCCCATGATGGATCCAAACTCCCTCTGAGATGTGTGCTGGGGTGGGTTGCTCTAGCCAATTCCAAAAGGTTCCAGCTTTTAGTTGAGCCCGACAAGCTAAATAAAATAATGCAAGACGACCTGAACCGTTATGTGTCAAAC------------
>AFN24261
ATGAGCAAAATCTTCGTCAATCCTAGTGCTATCAGAGCCGGTCTGGCTGATCTTGAGATGGCTGAGGAGACTGTCGATCTAATCAATAGAAACATAGAAGACAATCAGGCTCATCTTCAGGGGGAACCCATAGAAGTGGACAATCTTCCTGAGGACATGAGGCGACTTCACTTGGATGATGGGAGATCGTCCAACCCTGGTGAGATGGCCAAGGCGGGAGAAGGCAGGTGCCGGGAGGACTTTCAAATGGATGAAGGAGAGGATCCTAGTCTCCTTCTCCAGTCATACCTGGACAATGTTGGAGTCCAAATAGTCAGACAAATGAGGTCAGGAGAGAGGTTCCTCAAGATATGGTCACAGACCGTAGAGGAGATTATATCCTATGTCATGGTCAACTTTCCCAACCCTCCAGGAAGGTCTTCAGAGGACAAGTCAACCCAAACTACTGGCCGAGAGCCCAAGAAGGAGACAACATCCACTCCCTCTCAGAGAGAAAGCCAATCTTCGAAAGCCAAGATGGCGGCTCAAGCTGCCTCTGGCCCTCCAGCCCTTGAATGGTCTGCAACCAATGAAGAGGATGATCTATCAGTAGAGGCTGAGATCGCTCACCAGATTGCTGAAAGTTTCTCCAAAAAGTACAAGTTTCCCTCTCGATCCTCAGGGATATTCTTGTATAACTTTGAGCAGTTGAAAATGAACCTTGATGACATAGTTAAGGAAGCAAAAAATGTGCCAGGCGTGACCCGCTTGGCCCATGATGGATCCAAACTCCCCCTAAGGTGTGTATTGGGATGGGTCGCTTTGGCTAATTCTAAGAAATTCCAACTGTTAGTCGAGGCCGACAAATTAAACAAAATCATGCAAGATGACCTGAATCGCTATGCATCCTGC------------
>ABN11317
ATGAGCAAGATCTTTGTCAATCCTAGTGCTATTAGAGCCGGTCTGGCCGATCTTGAGATGGCTGAAGAAACTGTTGATCTGATCAATAGAAATATCGAAGACAATCAGGCTCATCTCCAAGGGGAACCCATAGAGGTGGACAATCTCCCTGAGGATATGGGGCGACTTCACCTGGATGATGGAAAATCGCCCAACCATGGTGAGATGGCCAAGGTGGGAGAAGGCAAGTCTCGAGAGGACTTTCAGATGGATGAAGGAGAGGATCCTAGCTTCCTGTTCCAGTCATACCTGGAAAATGTTGGAGTCCAAATAGTCAGACAAATGAGGTCAGGAGAGAGATTTCTCAAGATATGGTCACAGACCGTAGAAGAGATTATATCCTATGTCGCGGTCAACTTTCCCAACCCTCCAGGAAAGTCTTCAGAGGATAAATCAACCCAGACTACTGGCCGAGAGCTCAAGAAGGGGACAACACCCACTCCTTCTCAGAGAGAAAGCCAATCATTGAAAGCCAGGATGGCGGCTCAAACTGCTTCTGGCCCTCCAGCCCTTGAATGGTCGGCCACCAATGAAGAGGATGATCTATCAGTGGAAGCTGAGATCGCTCACCAGATTGCAGAAAGTTTCTCCAAAAAATATAAGTTTCCCTCTCGATCCTCAGGGATACTCTTGTATAATTTTGAGCAATTGAAAATGAACCTTGATGATATAGTTAAAGAGGCAAAAAATGTACCAGGTGTGACCCGTTTAGCCCATGACGGGTCCAAACTCCCCCTAAGATGTGTACTGGGATGGGTCGCTTTGGCCAACTCTAAGAAATTTCAGTTGTTAGTCGAATCCGACAAGCTGAGTAAAATCATGCAAGATGACTTGAATCGCTATACATCTTGC------------
>AFN24436
ATGAGCAAGATTTTTGTCAACCCAAGTGCGATCAGGGCAGGTTTGGCTGATCTAGAGATGGCAGAGGAAACTGTAGATCTAATCGCTAGGAACATCGAAGATAATCAGGCTCATCTCCAAGGAGATCCCATAGAGGTGGACAATCTCCCCGAAGACATGAGACGGCTTCAATTAGACGATGAAAAACCATCTGGCCCCGACGGGACAACCAAGGTAGAGGAGAGCAAGTGTCAGGAAGACTTTCAGATAGGTGAGGCAGAGGACCCCGCACTCTTGTTCCAGTCGTACCTGGACAATGTTGGAATTCAAATGGTCAGACAAATGAGGTCAGGAGAGAGATTCCTCAAGATATGGTCTCAGACGGTCGAAGAGATCATATCCTATGTCATGGTCAACTTCCCCAGTCTGCCGAGGAAGGTTTCAGAAGACAAAGCTACTCAGACTGCCAACCGGGAACTCAAGAAGGAGACAGTGTCTGCCTCTTCTCAGCGAGAAAGTCAATCATCTAAGGCCAAAATGGCGGCTCAAACCGCCTCCGGTCCTTCTGCTCTAGAGTGGTCCGCCGCAAACGAAGAGGATGACCCATCTGTGGAGGCTGAAATCGCTCACCAGATTGCTGAGAGCTTTTCCAAGAAATACAAATTCCCTTCCCGATCGTCAGGGATATTCTTGTACAACTTTGAGCAGTTAAAAATGAACCTTGATGACATAGTCAAAGAGTCAAAAAATGTTCCAAGCGTGGCCCGCTTGGCCCACGACGGGTCCAAACTCCCCCTGAGATGTATGCTGGGGTGGGTTGCTCTAGCCAACTCCAAAAAATTCCAGCTGTTAGTGGAGCCTGACAAGCTAAATAAAATAATGCAAGACGACTTGAACCGTTATGCATTCCTC------------
>AFN24076
ATGAGCAAGATTTTTGTCAACCCAAGTGCGATCAGGGCAGGTTTGGCTGATCTGGAGATGGCAGAGGAAACTGTAGATCTAATTGCTAGGAACATCGAAGATAATCAGGCTCATCTCCAAGGAGATCCCATAGAGGTGGACAATCTCCCCGAAGACATGAGAAGGCTTCAATTAGACGATGAAAAACCATCTGGCCTCGGCGGGATGGCCAAGGTAGGGGAGAGCAAGTGTCAGGAAGACTTTCAGATGGGTGAAGCGGAGGACCCCGCACTCTTGTTCCAGTCTTACCTGGACAATGTTGGAATTCAAATGGTCAGACAAATGAGGTCAGGAGAGAGATTCCTCAAGATATGGTCTCAGACCGTCGAAGAGATCATATCCTATGTCATGGTCAACTTCCCCAGTCTGCCGGGGAAGTCATCAGAAGATAAAGCTACTCAGACTGCCAACCGGGAACTTAAGAAGGAGACAGTGTCTGCTTCTTCTCAGCGAGAAAGTCAATCATCTAAAGCCAAAATGGCGGCTCAAACCGCCTCCGGTCCTTCTGCTCTAGAGTGGTCCGCTGCCAACGAAGAGGATGACCCATCTGTGGAGGCTGAAATTGCTCACCAGATCGCTGAGAGTTTTTCCAAGAAGTACAAATTCCCTTCCCGATCGTCAGGGATATTCTTGTATAACTTTGAGCAGTTGAAAATGAATCTCGATGACATAGTCAAAGAGTCGAAAAATGTGCCAAGCGTAACCCGCTTAGCCCATGACGGATCCAAACTCCCTCTGAGATGTATGCTGGGGTGGGTTGCTCTAGCCAAATCCAAAAAGTTCCAGCTGTTAGTTGAGCCCGACAAGCTAAATAAAATAATGCAGGACGACCTGAACCGTTATGCATTCTTC------------
>ABN11312
ATGAGCAAGATCTTTGTCAATCCTAGTGCTATTAGAGCCGGTCTGGCCGATCTTGAGATGGCTGAAGAAACTGTTGATCTGATCAATAGAAATATCGAAGACAATCAGGCTCATCTCCAAGGGGAACCCATAGAGGTGGACAATCTCCCTGAGGATATGGGGCGACTTCACCTGGATGATGGAAAATCGCCCAACCATGGTGAGATGGCCAAGGTGGGAGAAGGCAAGTCTCGAGAGGACTTTCAGATGGATGAAGGAGAGGATCCTAGCTTCCTGTTCCAGTCATACCTGGAAAATGTTGGAGTCCAAATAGTCAGACAAATGAGGTCAGGAGAGAGATTTCTCAAGATATGGTCACAGACCGTAGAAGAGATTATATCCTATGTCGCGGTCAACTTTCCCAACCCTCCAGGAAAGTCTTCAGAGGATAAATCAACCCAGACTACTGGCCGAGAGCTCAAGAAGGGGACAACACCCACTCCTTCTCAGAGAGAAAGCCAATCATTGAAAGCCAGGATGGCGGCTCAAACTGCTTCTGGCCCTCCAGCCCTTGAATGGTCGGCCACCAATGAAGAGGATGATCTATCAGTGGAAGCTGAGATCGCTCACCAGATTGCAGAAAGTTTCTCCAAAAAATATAAGTTTCCCTCTCGATCCTCAGGGATACTCTTGTATAATTTTGAGCAATTGAAAATGAACCTTGATGATATAGTTAAAGAGGCAAAAAATGTACCAGGTGTGACCCGTTTAGCCCATGACGGGTCCAAACTCCCCCTAAGATGTGTACTGGGATGGGTCGCTTTGGCCAACTCTAAGAAATTTCAGTTGTTAGTCGAATCCGACAAGCTGAGTAAAATCATGCAAGATGACTTGAATCGCTATACATCTTGC------------
>AFN24476
ATGAGCAAGATTTTTGTCAACCCAAGTGCGATCAGGGCAGGTTTGGCTGATCTGGAGATGGCAGAGGAAACTGTAGATCTAATTGCTAGGAACATCGAAGATAATCAGGCTCATCTCCAAGGAGATCCCATAGAGGTGGACAATCTCCCCGAAGACATGAGAAGGCTTCAATTAGACGATGAAAAACCATCTGGCCTCGGCGGGATGGCCAAAGTAGGGGAGAGCAAGTGTCAGGAAGACTTTCAGATGGGTGAAGCGGAGGACCCCGCACTCTTGTTCCAGTCTTACCTGGACAATGTTGGAATTCAAATGGTCAGACAAATGAGGTCAGGAGAAAGATTCCTCAAGATATGGTCTCAGACCGTCGAAGAGATCATATCCTATGTCATGGTCAACTTCCCCAGTCTGCCGGGAAAGTCTTCAGAAGATAAAGCTACTCAGACTGCCAACCGGGAACTCAAGAAGGAGACAGTGTCTGCTTCTTCTCAGCGAGAAAGTCAATCATCTAAAGCCAAAATGGCGGCTCAAACCGCCTCCGGTCCTTCTGCTCTAGAGTGGTCCGCTGCCAACGAAGAGGATGACCCATCTGTGGAGGCTGAAATTGCTCACCAGATTGCTGAGAGTTTTTCCAAGAAGTACAAATTCCCTTCCCGATCGTCAGGGATATTCTTGTATAACTTTGAGCAATTGAAAATGAATCTAGATGACATAGTCAAAGAGTCGAAAAATGTGCCAAGCGTAACTCGCTTGGCCCATGACGGATCCAAACTCCCTTTGAGATGTATGCTGGGGTGGGTTGCTTTAGCCAAATCCAAAAAGTTCCAGCTGTTAGTTGAGCCCGACAAGCTGAATAAAATAATGCAGGACGACCTGAACCGTTATGCATTCTTC------------
>AFV09270
ATGAGCAAGATCTTCGTCAATCCGAGTGCTATCAGAGCCGGTCTGGCAGATCTTGAAATGGCTGAAGAGACTGTTGATCTGATCAATAGAAATATAGAAGACAATCAGGCTCATCTCCAGGGGGAGCCTATAGAAGTAGACAATCTCCCTGAGGACATGAGGCGACTTCACTTGGATGATGGAAAATCGTCCAACCTCGGTGAGGTGTCCAAGACGGGGGAAGGCAAGTATAGAGAGGACTTTCAGATGGATGAAGGAGAGGATCCTAGCCTCCTGTTCCAGTCGTACCTGGACAACATTGGAGTCCAAATGGTCAGACAAATGAGGTCAGGAGAAAGGTTCCTCAAGATATGGTCACAGACCGTAGAAGAAATTATATCCTATGTCACGGTCAACTTCCCCAACCCCTCAGGATGGTCCTCAGAAGACAAATCGACCCAAACCACTGGTCGAGAACCCAAGAAGGAGACAACATCCACTCCCTCTCCGAGGGAAAGCCAATCCTCGAAAGCCAGGATGGCGGCTCAAGCTGCCTCTGGCCCTCCAGCCCTTGAATGGTCGGCTACCAACGAGGAGGATGATCTATCAGTAGAGGCCGAGATCGCTCACCAGATTGCTGAAAGCTTTTCCAAGAAGTACAAGTTTCCCTCTCGATCTTCAGGGATCTTCTTGTACAATTTTGAGCAGTTGAAAATGAACCTTGATGATATAGTTAAGGAGGCAAAAAATGTACCAGGCGTGACCCGTTTGGCCCATGACGGATCCAAACTCCCCCTAAGGTGTGTACTGGGATGGGTCGCTCTGGCCAATTCAAAGAAATTCCAATTGTTAGTCGAAGCCGACAAGCTGAATAAAATCATGCAAGACGATTTGAACCGCTATACATCCTGC------------
>AFN24471
ATGAGCAAGATTTTTGTCAACCCAAGTGCGATCAGGGCAGGTTTGGCTGATCTGGAGATGGCAGAGGAAACTGTAGATCTAATTGCTAGGAACATCGAAGATAATCAGGCTCATCTCCAAGGAGATCCCATAGAGGTGGACAATCTCCCCGAAGACATGAGAAGGCTTCAATTAGACGATGAAAAACCATCTGGCCTCGGCGGGATGGCCAAAGTAGGGGAGAGCAAGTGTCAGGAAGACTTTCAGATGGGTGAAGCGGAGGACCCCGCACTCTTGTTCCAGTCTTACCTGGACAATGTTGGAATTCAAATGGTCAGACAAATGAGGTCAGGAGAAAGATTCCTCAAGATATGGTCTCAGACCGTCGAAGAGATCATATCCTATGTCATGGTCAACTTCCCCAGTCTGCCGGGAAAGTCTTCAGAAGATAAAGCTACTCAGACTGCCAACCGGGAACTCAAGAAGGAGACAGTGTCTGCTTCTTCTCAGCGAGAAAGTCAATCATCTAAAGCCAAAATGGCGGCTCAAACCGCCTCCGGTCCTTCTGCTCTAGAGTGGTCCGCTGCCAACGAAGAGGATGACCCATCTGTGGAGGCTGAAATTGCTCACCAGATTGCTGAGAGTTTTTCCAAGAAGTACAAATTCCCTTCCCGATCGTCAGGGATATTCTTGTATAACTTTGAGCAATTGAAAATGAATCTAGATGACATAGTCAAAGAGTCGAAAAATGTGCCAAGCGTAACTCGCTTGGCCCATGACGGATCCAAACTCCCTTTGAGATGTATGCTGGGGTGGGTTGCTTTAGCCAAATCCAAAAAGTTCCAGCTGTTAGTTGAGCCCGACAAGCTGAATAAAATAATGCAGGACGACCTGAACCGTTATGCATTCTTC------------
>ADB96185
ATGAGCAAGATCTTCGTCAATCCGAGTGCTATCAGAGCCGGTTTGGCTGATCTTGAAATGGCTGAGGAGACTGTTGATCTGATCAATAGGAACATAGAAGACAATCAGGCTCACCTCCAGGGAGAGCCTATAGAAGTGGACAATCTCCCTGATGACATGAGGCGGCTTCAGTTGGATGACGGAAAATCGTCTAGCCTCAATGAGATGGCCACGGCAGGAGAAAGCAAATATCGGGAGGACTTCCTGATGGATGAGGGGGAGGACCCCGGTCTCTTGTTCCAGTCCTACCTGGACAATGTTGGAGTCCAAATAGTCAGACAAATGAGATCAGGAGAGAGATTCCTTAAGATCTGGTCACAGACTGTAGAGGAAATTATCTCCTATGTCACAGTCAACTTTCCCAACCCATCAGGAAGGCCTTCAGAGGACAAATCTACCCAGACTGCTGGCAGAGAACTCAAGAAGGAGACACCGCCTGCGTCTTCTCAGAGAGAAAGCCAATTTTCGAAGGCTCGAATGATGGCTCAAACTGCCTCTGGTCCTCCAGCTCTCGAATGGTCTGCGACCAATGAAGAAGATGACTTATCTGTCGAGGCGGAGATTGCTCACCAAATTGCTGAAAGTTTTTCTAAGAAGTACAAGTTCCCCTCCCGGTCATCAGGGATATTCTTATACAACTTTGAGCAGTTGAAAATGAACCTTGATGACATAGTCAAGGAGTCAAAAAATGTGCCTGGTGTGACCCGTCTGGCTCATGACGGATCTAAAATCCCTCTAAGATGTGTCCTGGGGTGGGTTGCTCTGGCCAACTCTAAAAAGTTCCAGCTATTGGTAGAGGCAGACAAATTGAATAAAATCATGCAAGATGATCTGAACCGTTATACATCCTGC------------
>ABU52975
ATGAGCAAGATCTTCGTCAATCCGAGTGCAATCAGAGCCGGTTTGGCTGACCTCGAGATGGCTGAAGAGACTGTTGATCTAATCAACAGAAACATAGAAGATAATCAGGCCCATCTCCAGGGAGAACCCATAGAAGTGGACAATCTCCCTGAGGACATGAGGCGGCTTCAGTTAGATGATGGGAAGCCGTCGGACCTCAGTGAGATGGCCCCGGCGGGAGAGAGCAAGTATCGGGAGGACTTTCAGATGGATGAAGGGGAGGATCCTGGCCTCTTGTTCCAGTCATACCTGGAAAATGTTGGAGTCCAAATAGTCAGACAAATGAGGTCTGGAGAGAGATTCCTCAAGATTTGGTCACAGACTGTAGAGGAAATAGTCTCCTATGTCATGACTAACTTCCCTAACCCATCGGGAAGATCCTCGGAGGACAAATCTACCCAGACTGCTGGGAGAGAACTTAAGAAGGAAGCTCCATCGGCTTCTTCTCAGAGAGAGAACCAATCCTCAAAAGCCCGAATGGCAGCTCAAACTGCCTCTGGTCCTCCTGCTCTCGAATGGTCTGCGACCAACGACGAAGATGATCTGTCTGTAGAGGCGGAGATTGCTCACCAGATTGCTGAGAGCTTCTCCAAGAAATACAAATTCCCTTCTAGGTCATCAGGAATATTCTTGTACAACTTTGAGCAGTTGAAAATGAACCTTGACGACATAGTCAAGGAGTCAAAAAATGTCCCCGGTGTGACCCGTTTAGCTCATGATGGATCTAAACTCCCTCTAAGATGTGTACTGGGGTGGGTTGCTCTGGCTAACTCTAAGAAGTTCCAGCTATTGGTCGAGCCAGACAAGTTGAATAAAGTTATGCAGGATGATCTAAATCGTTATACATCTTGC------------
>AFN24401
ATGAGCAAGATCTTTGTTAATCCGAGTGCAATTAGAGCCGGTCTGGCCGATCTTGAAATGGCCGAGGAGACTGTCGATCTGATCAACAGGAACATAGAAGACAATCAAGCTCATCTCCAGGGAGAACCCATAGAAGTGGACAATCTCCCTGAGGACATGAGGCGGCTTCACCTGGATGATGAAAAATCGTCCAACCTTGGTGAGGTAGTTAGGGCGGGAGAAGGGAAGTATAGAGAGGATTTTCAGATGGATGAGGGAGAGGACCCCAACCTCCTGTTCCAATCGTACCTGGACAACGTTGGAGTCCAAATAGTCAGACAAATGAGGTCGGGAGAGAGATTCCTCAAGATATGGTCAAAGACCGTAGAGGAGATTATATCCTATGTCACGGTCAACTTTCCCAACCCTCCAGGAAGGTCTTCGGAGGATAAATCAACACAGACTACTGGCCGAGAGCTCAAGAAGGAGACAACATCTACTCCTCCTCAGAGAGAAAGCCAGCCTTCAAAAGCTAGGATGGTGGCTCAAGCTGCCTCTGGTCCCCCAGCCCTTGATTGGTCTGCCACCAATGAAGAGGATGATCTATCAGTAGAGGCTGAGATCGCTCATCAGATTGCTGAAAGCTTTTCCAAGAAGTACAAGTTTCCCTCTCGATCCTCAGGAATATTCTTATATAATTTTGAGCAACTGAAGATGAACCTTGATGACATAGTTAAAGAGGCCAAAAATGTGCCGGGCGTGACCCGTTTGGCCCATGACGGATCCAAAATCCCCCTAAGATGTGTACTGGGATGGGTCGCTTTGGCCAATTCTAAGAAATTCCAGTTACTAGTCGAGGCTGACAAGCTAGGTAAAATCATGCAAGATGATTTGAATCGCTATACCTCCTGC------------
>BAC53866
ATGAGCAAGATCTTTGTTAATCCGAGTGCAATCAGAGCCGGTCTGGCCGATCTTGAGATGGCCGAAGAGACTGTTGATCTGATCAACAGAAACATAGAAGACAATCAGGCTCATCTCCAGGGAGAACCCATAGAAGTGGACAATCTCCCTGAGGACATGAGGCAATTTCACCTGGACGATGAAAAATTGTCCAACCTTGGTGAGATGGTTAGGGTGGGCGAAGGCAAGTATCGAGAGGACTTTCAGATGAATGAGGGAGAGGACCCCAACCTCCTGTTCCAATCGTACCTGGACAATGTTGGAGTCCAAATAGTCAGACAAATGAGGTCAGGAGAGAGATTCCTCAAGATATGGTCACAGACCGTAGAGGAAATTATATCCTATGTCTCGGTCAACTTTCCTAACCCTCCAGGAAGGTCTTCGGAGGATAAATCAACCCAAACTACTGGCCGGGAGCTCAAGAAGGAGACAACATCCATTCTTTCTCAAAGAGAAAGCCAACCTTCAAAAGCCGGAATGGTGGCTCAAGTTGCCTCTGGCCCTCCATCCCTTGAATGGTCTGCCACCAATGGAGAGGATGATCTATCAGTAGAGGCTGAGATCGCTCATCAGATTGCTGAAAGCTTTTCCAAGAAGTACAAGTTTCCTTCTCGATCTTCAGGAATATTCTTGTATAATTTTGAGCAACTGGAGATGAACCTTGATGACATAGTTAAAGAGGCAAAAAATGTACCGGGCGTGACCCGTCTGGCCCATGATGGATCCAAAATCCCCCTAAGATGTGTACTGGGATGGGTCGCTTTGGCCAACTCCAAGAAATTCCAATTGCTAGTCGAGGCCGACAAGCTAAGCAAAATCATGCAAGATGACTTGGATCGCTACACATCATGC------------
>ACP41228
ATGAGCAAGATCTTCGTCAATCCGAGTGCAATCAGAGCCGGTTTGGCTGATCTGGAGATGGCCGAGGAGACTGTTGATCTAATCAATAGAAACATAGAAGACAATCAGGCTCATCTCCAAGGAGAGCCTATAGAGGTGGACAATCTCCCTGACGATATGAGGCGGCTTCAGCTGGATGACGGAAAACCATCTGGCCTTAACGAGATGGCCGCAGCAGGAGAAAGCAAGTATCGGGAGGACTTCCAGATGGATGAGGGGGAAGATCCAGGTTTCTTATTCCAGTCATACCTGGACAATGTCGGAGTCCAGATAGTCAGACAAATGAGGTCAGGAGAAAGATTTCTCAAGATCTGGTCACAGACCGTAGAGGAAATTATCTCCTATGTCACGGTTAACTTCTCTACCCCGTCAGGAAGGCCTTCAGAGGATAAATCTACTCAGACTGTTGGCAAAGAACTTAAGAAGGAGACACCGTCTGCTTCTTCTCAAAGAGAAAGTCAATCTTCGAAAGCCAGAATGGTGGCTCAAACTGCCTCTGGTCCACCGGCTCTCGAATGGTCTGCGACCAATGAAGAAGATGACTTATCCGTAGAGGCAGAGATCGCTCATCAGATTGCTGAGAGCTTTTCCAAGAAGTACAAATTTCCTTCCCGGTCATCAGGGATATTCTTGTATAATTTTGAGCAGTTAAAAATGAACCTTGACGACATAGTCAAGGAGTCTAAAAATGTACCCGGTGTGACCCGTTTAGCTCATGATGGATCTAAACTCCCTCTAAGATGTGTATTGGGGTGGGTTGCCCTAGCCAACTCTAAGAAGTTCCAGCTATTAGTTGAACCAGACAAGTTGAACAAAGTCATGCAGGATGATCTGAGCCGTTATACATCCTGC------------
>AFN24106
ATGAGCAAGATTTTTGTCAATCCAAGTGCGATCAGGGCGGGTTTGGCTGATCTAGAGATGGCGGAGGAGACTGTAGATCTAATAGCTAGGAACATCGAGGATAATCAGGCTCATCTTCAAGGAGAACCTATAGAGGTGGACAGTCTCCCCGAAGACATAAGACGGCTTCAACTGGATGATACAAAACCATCTGGACTCGGTGAGATAGCTGCGATGGGGGAAAGTAAGTGTCAGGAAGACTTTCAGATGGATGAGGCGGAGGACCCCGCCCTATTGTTCCAGTCATACCTGGACAACGTTGGAATTCAAATAGTCAGACAGATGAAGTCAGGAGAGAGATTCCTCAAGATATGGTCCCAGACCGTCGAGGAGATCATCTCCTATGTCACGGTCAACTTCTCCAGTCTGCCAGGGAAGTCTACAGAAGACAAGGCCACCCAGACCGCCAGCCGTGAACCCAAGAAAGAGACTGTGTCTGCCCCCTCTCAGCGAGACAGTCAACCATCCAAGATCATAATGGCGGCTCAAACCGCCTCTGGTCCCCCTGCTCTGGAATGGTCCACTGCTAATGAAGAGGATGATCCGTCTGTAGAGGCTGAAATTGCTCATCAGATTGCCGAGAGCTTCTCCAAGAAGTACAAATTCCCTTCTCGATCATCAGGGATATTTCTGTACAATTTTGAGCAGTTGAAGATGAACCTTGACGACATAGTCAAAGAGTCAAAAAATGTGCCAAGCGTGACCCGTTTAGCCCATGATGGATCCAAGCTCCCTCTGAGATGTGTGTTGGGGTGGGTTGCCCTAGCCAAATCCAAGAAGTTCCAGCTGTTAGTTGAGCCCGAGAAGCTGAACAAAATAATGCAAGATGACCTGAACCGTTACGCATTCCTA------------
>ACF94299
ATGAGCAAGATCTTTGTCAATCCTAGTGCTATTAGAGCCGGTCTGGCCGATCTTGAGATGGCTGAAGAAACTGTTGATCTGATCAATAGAAATATCGAAGACAATCAGGCTCATCTCCAAGGGGAACCCATAGAGGTGGACAATCTCCCTGAGGATATGGGGCGACTTCACCTGGATGATGGAAAATCGCCCAACCATGGTGAGATAGCTAAGGTGGGAGAAGGCAAGTATCGAGAGGACTTTCAGATGGATGAAGGAGAGGATCCTAGCTTCCTGTTCCAGTCATACCTGGAAAATGTTGGAGTCCAAATAGTCAGACAAATGAGGTCAGGAGAGAGATTTCTCAAGATATGGTCACAGACCGTAGAAGAGATTATATCCTATGTCGCGGTCAACTTTCCCAACCCTCCAGGAAAGTCTTCAGAGGATAAATCAACCCAGACTACTGGCCGAGAGCTCAAGAAGGAGACAACACCCACTCCTTCTCAGAGAGAAAGCCAATCATCGAAAGCCAGGATGGCGGCTCAAATTGCTTCTGGCCCTCCAGCCCTTGAATGGTCGGCTACCAATGAAGAGGATGATCTATCAGTGGAGGCTGAGATCGCTCACCAGATTGCAGAAAGTTTCTCCAAAAAATATAAGTTTCCCTCTCGATCCTCAGGGATACTCTTGTATAATTTTGAGCAATTGAAAATGAACCTTGATGATATAGTTAAAGAGGCAAAAAATGTACCAGGTGTGACCCGTTTAGCCCATGACGGGTCCAAACTCCCCCTAAGATGTGTACTGGGATGGGTCGCTTTGGCCAACTCTAAGAAATTCCAGTTGTTAGTCGAATCCGACAAGCTGAGTAAAATCATGCAAGATGACTTGAATCGCTATACATCTTGC------------
>AFN24351
ATGAGCAAGATTTTTGTCAACCCAAGTGCGATCAGGGCAGGTTTGGCTGATCTGGAGATGGCAGAGGAAACTGTAGATCTAATTGCTAGGAACATCGAAGATAATCAGGCTCATCTCCAAGGAGATCCCATAGAGGTGGACAATCTCCCCGAAGACATGAGAAGGCTTCAATTAGACGATGAAAAACCATCTGGCCTCGGCGGGATGGCCAAAGTAGGGGAGAGCAAGTGTCAGGAAGACTTTCAGATGGGTGAAGCGGAGGACCCCGCACTCTTGTTCCAGTCTTACCTGGACAATGTTGGAATTCAAATGGTCAGACAAATGAGGTCAGGAGAGAGATTCCTCAAGATATGGTCTCAGACCGTCGAAGAGATCATATCCTATGTCATGGTCAACTTCCCCAGTCTGCCGGGGAAGTCTTCAGAAGATAAAGCTACTCAGACTGCCAACCGGGAACTCAAGAAGGAGACAGTGTCTGCTTCTTCTCAGCGAGAAAGTCAATCATCTAAAGCCAAAATGGCGGCTCAAACCGCCTCCGGTCCTTCTGCTCTAGAGTGGTCCGCTGCCAACGAAGAGGATGACCCATCTGTGGAGGCTGAAATTGCTCACCAGATTGCTGAGAGTTTTTCCAAGAAGTACAAATTCCCTTCCCGATCGTCAGGGATATTCTTGTATAACTTTGAGCAGTTGAAAATGAATCTCGATGACATAGTCAAAGAGTCGAAAAATGTGCCAAGCGTAACCCGCTTGGCCCATGACGGATCCAAACTCCCTCTGAGATGTATGCTGGGGTGGGTTGCTTTAGCCAAATCCAAAAAGTTCCAGCTGTTAGTTGAGCCCGACAAGCTGAATAAAATAATGCAGGACGACCTGAACCGTTATGCATTCTTC------------
>AFN24101
ATGAGCAAGATCTTTGTCAATCCGAGTGCAATCAGAGCCGGTCTGGCCGATCTTGAGATGGCCGAAGAGACTGTTGATCTGATCAACAGAAACATAGAGGACAATCAGGCTCATCTCCAGGGGGAACCCATAGAAGTGGACAGTCTCCCTGAAGACATGAGTCGACTTCACTTGGGTGATGAAAAGCCGTCCAACCTCGGTGAGATGGCCAAGGTGGGGGAAGGCAAGTATAGAGAGGACTTTCAGATGGATGAAGGAGAGGACCCCAACCTCCTGCTCCAATCGTACCTGGACAATGTTGGAGTCCAAATAGTCAGACAGATGAGGTCAGGAGAAAGGTTCCTCAAGATATGGTCACAAATTGTAGAGGAAATCATATCCTATGTCACGGTCAACTTTCCTAACCCTCCAGGAAGGTCTTCAGAAGATAAATCAACCCAGACTACTGGCCGAGATCTCAAGAAAGAGACGACATCTCCTCTTTCTCAGAGAGAAAGCCAACCCTCGAAAGCCAGGATGGTGGCCCAAGCTGCCTCTGGTCCTCCCGCCCTTGAATGGTCTGCCACCAATGAGGAGGATAATCTATCAGTAGAGGCTGAGATCGCTCATCAGATAGCCGAAAGCTTCTCCAAGAAGTACAAGTTTCCCTCTCGATCCTCAGGAATATTCTTATATAATTTTGAGCAACTGAAGATGAATCTTGATGATATAGTTAAAGAGGCAAAAAATGTGCCAGGTGTGATCCGTTTGGCTCAAGATGGATCCAAAATCCCTCTAAGATGTGTGCTGGGATGGGTCGCTTTGGCCAATTCTAAGAAATTCCAATTATTAGTCGAGGCCGACAAGCTAAGTAAAATTATGCAAGATGATTTGAATCGCTATACATCCTGC------------
>BAL45937
ATGAGCAAAATCTTCGTCAATCCTAGTGCTATCAGAGCCGGTCTGGCTGATCTTGAGATGGCTGAAGAGACTGTTGATCTAATTAATAGAAACATAGAAGACAATCAGGCTCATCTCCAGGGGGAACCCATAGAAGTGGACAATCTTCCTGAGGACATGAGGCGACTTCACCTGGATGATGGGAAATCGTCCAACCTTGGTGAGATGGCCAAGGCGGGAGAAGGCAAGTGCCGGGAGGACTTTCAAATGGATGAAGGAGAGGATCCTAGTCTCCTTCTCCAGTCATACCTGGACAATGTTGGAGTCCAAATAGTCAGACAAATGAGGTCAGGGGAGAGGTTCCTCAAGATATGGTCACAGACCGTAGAGGAGATTATATCCTATGTCATGGTCAACTTTCCCAACCCTCCAGGAAGGTCTTCAGAGGATAAATCAACCCAGACTACTGGCCGAGAGCCCAAGAAGGAAACAACATCCACTCCCTCTCAGAGAGAAAGCCAATCTTCGAAAGCCAGGATGGCGGCTCAAGCTGCCTCTGGCCCTCCAGCCCTTGAATGGTCTGCCACTAATGAAGAGAATGATCTCTCAGTAGAGGCTGAGATCGCTCACCAGATTGCTGAAAGTTTCTCCAAAAAGTACAAGTTTCCCTCTCGATCCTCAGGAATATTCTTGTATAATTTTGAGCAGTTGAAAATGAACCTTGATGACATAGTTAAGGAGGCAAAAAATGTGCCAGGCGTGACCCGCTTGGCCCATGACGGATCCAAACTCCCCCTAAGATGTGTATTGGGATGGGTCGCTTTGGCTAATTCTAAGAAATTCCAACTGTTAGTCGAAGCCGACAAACTAAACAAAATCATGCAAGATGACTTGAATCGCTATGCATCCTGC------------
>AFN24216
ATGAGCAAGATTTTTGTCAACCCAAGTGCGATCAGGGCAGGTTTGGCTGATCTAGAGATGGCAGAGGAAACTGTAGATCTAATCGCTAGGAACATCGAAGATAATCAGGCTCATCTCCAAGGAGATCCCATAGAGGTGGACAATCTCCCCGAAGACATGAGACAGCTTCAATTAGACGATGAAAAACCATCTGGCCCCGACGGGATGGCCAAGGTAGGGGAGAGCAAGTGTCAGGAAGACTTTCAGATAGGTGAGGCAGAGGACCCCGCACTCTTGTTCCAGTCGTACCTGGACAATGTTGGAATTCAAATGGTCAGACAAATGAGGTCAGGAGAGAGATTCCTCAAGATATGGTCTCAGACGGTCGAAGAGATCATATCCTATGTCATGGTCAACTTCCCCAGTCTGCCGAGGAAGGTTTCAGAAGATAAAGCTACTCAGACTGCCAACCGGGAACTCAAGAAGGAGACAGTGTCTGCCTCTTCTCAGCGAGAAAGTCAATCATCTAAGGCCAAAATGGCGGCCCAAACCGCCTCCGGTCCTTCTGCTCTAGAGTGGTCCGCTGCAAACGAAGAGGATGACCCATCTGTGGATGCTGAAATCGCTCACCAGATTGCTGAGAGCTTTTCCAAGAAGTACAAATTCCCTTCCCGATCGTCAGGGATATTCTTGTATAACTTTGAGCAGTTAAAAATGAACCTTGATGACATAGTCAAAGAGTCAAAAAATGTTCCAAGCGTGGCCCGCTTGGCCCACGACGGGTCCAAACTCCCCCTGAGATGTATGCTGGGGTGGGTTGCTCTAGCCAACTCCAAAAAATTCCAGCTGTTAGTGGAGCCTGACAAGCTAAATAAAATAATGCAAGACGACCTGAACCGTTATGCATTCCTC------------
>AFN27404
ATGAGCAAGATTTTCGTCAACCCGAGTGCTATCAGAGCCGGTCTGGCCGATCTGGAGATGGCTGAAGAGACTGTTGATCTAATCAATAAAAACATAGAAGACAATCAGGCTCATCTCCAGGGGGAACCCATAGAAGTGGACAATCTCCCTGAGGACATGCGGCGACTTCACCTGGATGATGGGAAATCGTCCAACCCTGGTGAGATGGCCAAAGCGGGGGAGGGCAAGTATCGAGAGGACTTTCAGATGGATGAAGGAGAGGATCCTAGCCTCCTGTTCCAGTCATACCTGGACAATGTTGGAGTCCAAATAGTCAGACAAATGAGGTCAGGAGAGAGATTCCTCAAGATATGGTCACAGACCGTAGAAGAGATTATATCCTATGTCACGGTCAACTTTCCCAACCCTCCAGGAAGGTCCTTGGAGGACAAGTCAACCCAAACTACTGGTCGAGAGCCCCTGAAGGAGACAACATCCACTCCTTCCCAGAGAGAAAGCCAATCTTCGAAAGCCAGGATGGCGGCTCAAGCTGCCTCTGGCCCTCCAGCTCTTGAATGGTCTGCTACCAATGAGGAGGATGATCTATCAGTAGAGGCTGAGATCGCTCACCAGATTGCTGAAAGCTTTTCCAAGAAGTACAAGTTTCCCTCTCGATCTTCAGGGATATTCTTGTATAATTTTGAGCAGTTGAAGATGAACCTTGATGATATAGTTAAGGAGGCAAAAAATGTGCCAGGCGTGACCCGGTTAGCTCATGACGGATCCAAACTCCCCCTAAGATGTGTACTGGGATGGGTTGCTTTGGCCAATTCCAAGAAATTCCAATTGCTAGTAGAGGCCGACAAGCTAAGTAAAATCATGCAGGATGATTTGAATCGCTATGCATCCTGC------------
>AFN24211
ATGAGCAAGATCTTCGTCAACCCTAGCGCGATCAGGGCAGGCCTGGCTGACCTAGAGATGGCAGAGGAAACTGTCGATCTAATAGCTAGGAACATCGAAGATAATCAGGCCCATCTTCAAGGAGAACCCATAGAGGTAGACAGTCTCCCTGATGACATGAGACGGCTTCAATTAGATGATGAAAAGTCTTCTGGTCTTGGCGAGGCAGCCAAGGCAGGGGAGAGCAAGTGTCAGGATGACTTTCAGATGGATGAGGGGGAGGACCCCCGCCTCTTGTTCCAGTCCTACCTGGACAACGTTGGAGTTCAAATGGTCAGACGTATGAGGTCAGGAGAGAGATTCCTCAAGATATGGTCTCAGACAGTGGAGGAGATCATATCATATGTCACAGTCAACTTTCCCAGTCCTCCGGGGAAGCCCTCTGAAGACAAGGCCACCCAAACTACCAACCGTGAACTTAAAAAGGATACAGCATCAGCACATTCCAAACGGGAAAGTCAATCATCCAAAGTCAAAATGGCAGCTCAAACAGCCTCTGGCCCTCATGCATTAGAATGGTCTGCCGCCAATGAGGAAGAAGATCTGTCCGTAGAAGCTGAGATTGCTCACCAAATAGCTGAGAGCTTTTCGAAGAAGTACAAATTCCCATCCAGATCTTCCGGGATATTCTTGTATAATTTTGAGCAGCTAAAGATGAACCTTGATGACATAGTCAAAGAGTCAAAGAATGTGCCAGGTGTCACCCGCCTGGCCCACGAAGGATCCAAACTCCCTCTGAGATGTGTGCTCGGGTGGGTTGCTCTAGCCAGTTCCAGGAAGTTCCAGATTCTGGTTGAGCCTGACAAGCTAAACAAAATAATGCAAGATGACTTGAACCGTTATGTGTCACGT------------
>ABZ81198
ATGAGCAAGATTTTTGTCAACCCAAGTGCGATCAGAGCAGGCTTAGCTGATCTAGAGATGGCAGAGGAGACGGTAGATCTTATCGCCAGGAACATCGAAGACAATCAGGCTCATCTCCAAGGAGATCCCATAGAGGTGGACAATCTTCCCGAAGACATGAGACGGCTTCAATTAGATGATGAAAAACCATCTGACCTCGGCGGCAAAGCCAAGGTTGGGGAGAGGAAGTGTCAGGAAGACTTTCAGATGGATGATGCAGAGGACCCTGCCCTCTTGTTCCAGTCGTACCTGGACAATGTTGGAATTCAAATCGTCAGACAGATGAGGTCAGGAGAGAGATTCTTGAAGATATGGTCTCAGACTGTTGAGGAGATCATATCCTATGTCACAGTCAACTTTCCCAGTATGCCGAGGAAATCCTCAGAGGAGAAAGCTACCCAGACTTCCAGCCGGGAACTCAAGAAGGAGACAGTGTCTGCTTCTTCTCAGCGAGAAATTCAACCATTAAAAGCCAAAATGGCAGCTCAAACCACCTCCGGTCCTCCTGCTCTCGAGTGGTCTGTCGCCAACGAAGAGGATGACCCATCTGTGGAGGCTGAAATCGCTCACCAGATTGCTGAGAGCTTTTCCAAGAAGTACAAATTTCCTTCCCGATCATCGGGGATCTTCCTGTATAACTTTGAGCAGTTGAAGATGAACCTTGATGACATAGTCAAAGAGTCGAAGAATGTGCCAAGCGTGACTCGCTTGGCCCATGACGGATCCAAACTCCCTCTGAGATGTGTGCTGGGGTGGGTTGCCCTAGCCAACTCCAAAAAGTTCCAGCTGTTGGTTGAGCCCGACAAGCTAAACAAAATAATGCAAGATGACCTAAACCGTTATGCGTTCTTT------------
>ABN11297
ATGAGCAAGATCTTTGTCAATCCTAGTGCTATTAGAGCCGGTCTGGCCGATCTTGAGATGGCTGAAGAAACTGTTGATCTGATCAATAGAAATATCGAAGACAATCAGGCTCATCTCCAAGGGGAACCCATAGAGGTGGACAATCTCCCTGAGGATATGGGGCGACTTCACCTGGATGATGGAAAATCGCCCAACCATGGTGAGATGGCCAAGGTGGGAGAAGGCAAGTCTCGAGAGGACTTTCAGATGGATGAAGGAGAGGATCCTAGCTTCCTGTTCCAGTCATACCTGGAAAATGTTGGAGTCCAAATAGTCAGACAAATGAGGTCAGGAGAGAGATTTCTCAAGATATGGTCACAGACCGTAGAAGAGATTATATCCTATGTCGCGGTCAACTTTCCCAACCCTCCAGGAAAGTCTTCAGAGGATAAATCAACCCAGACTACTGGCCGAGAGCTCAAGAAGGGGACAACACCCACTCCTTCTCAGAGAGAAAGCCAATCATTGAAAGCCAGGATGGCGGCTCAAACTGCTTCTGGCCCTCCAGCCCTTGAATGGTCGGCCACCAATGAAGAGGATGATCTATCAGTGGAAGCTGAGATCGCTCACCAGATTGCAGAAAGTTTCTCCAAAAAATATAAGTTTCCCTCTCGATCCTCAGGGATACTCTTGTATAATTTTGAGCAATTGAAAATGAACCTTGATGATATAGTTAAAGAGGCAAAAAATGTACCAGGTGTGACCCGTTTAGCCCATGACGGGTCCAAACTCCCCCTAAGATGTGTACTGGGATGGGTCGCTTTGGCCAACTCTAAGAAATTTCAGTTGTTAGTCGAATCCGACAAGCTGAGTAAAATCATGCAAGATGACTTGAATCGCTATACATCTTGC------------
>AFN27409
ATGAGCAAGATTTTTGTCAATCCAAGTGCCATCAGAGCCGGTCTGGCCGATCTTGAGATGGCTGAAGAGACTGTTGATTTGATCAATAGAAACATAGAAGACAATCAGGCTCATCTCCAAGGGGAACCTATCGAAGTGGACAACCTTCCTGAGGACATGAGGCGACTTAACTTGGATGATGGGAAATCACCCGACCTTGGTGAGATAGTCAAGGCGGGGGAAGGCAAGTATCGAGAGGACTTTCAGATGGATGAAGGAGAGGATCCTAGCCTCCTGTTCCAGTCGTACCTGGACAATGTTGGAGTCCAAATAGTCCGACAAATGAGGTCAGGAGAAAGATTCCTCAAGATATGGTCACAGACCGTAGAGGAGATTATATCCTATGTCACTGTCAACTTTCCCAACCCTCTCGGAAAGTCTTTAGAGGATAAATCAACCCAGACTACTGGTAGAGAGCCTAAGAAGGAGACGACATCCACTCCCTCTCAGAGAGAAAGCCAATCCTCGAAGGCCAGGATGGCGGCTCAAGCTGCCTCTGGCCCTCCAGCCCTTGAATGGTCTGCTACCAACGAGGAGGACGATCTATCAGTAGAGGCTGAGATCGCTCACCAGATTGCTGAAAGCTTTTCCAAGAAGTACAAGTTTCCCTCTCGATCCTCAGGGATATTCTTATATAATTTTGAGCAGTTGAAAATGAACCTCGATGATATAGTTAAGGAGGCGAAAAATGTGCCGGGAGTAAGCCGTTTGGCCCATGATGGATCCAAACTCCCCCTAAGATGTGTACTGGGATGGGTCGCTTTGGCCAACTCTAAAAAATTCCAATTGTTAGTCGAAGCCGACAAGCTAAGTAGAATCATGCAAGATGATTTGAATCGCTATGCATCCAGC------------
>ACB38371
ATGAGCAAGATCTTCGTCAATCCGAGTGCAATCAGAGCCGGTTTGGCTGATCTGGAGATGGCCGAGGAGACTGTTGATCTAATCAATAGAAACATAGAAGACAATCAGGCTCATCTCCAAGGAGAGCCTATAGAGGTGGACAATCTCCCTGACGATATGAGGCGGCTTCAGCTGGATGACGGAAAACCATCTGGCCTTAACGAGATGGCCGCAGCAGGAGAAAGCAAGTATCGGGAGGACTTCCAGATGGATGAGGGGGAAGATCCAGGTTTCTTATTCCAGTCATACCTGGACAATGTCGGAGTCCAGATAGTCAGACAAATGAGGTCAGGAGAAAGATTTCTCAAGATCTGGTCACAGACCGTAGAGGAAATTATCTCCTATGTCACGGTTAACTTCTCTACCCCGTCAGGAAGGCCTTCAGAGGATAAATCTACTCAGACTGTTGGCAAAGAACTTAAGAAGGAGACACCGTCTGCTTCTTCTCAAAGAGAAAGTCAATCTTCGAAAGCCAGAATGGTGGCTCAAACTGCCTCTGGTCCACCGGCTCTCGAATGGTCTGCGACCAATGAAGAAGATGACTTATCCGTAGAGGCAGAGATCGCTCATCAGATTGCTGAGAGCTTTTCCAAGAAGTACAAATTTCCTTCCCGGTCATCAGGGATATTCTTGTATAATTTTGAGCAGTTAAAAATGAACCTTGACGACATAGTCAAGGAGTCTAAAAATGTACCCGGTGTGACCCGTTTAGCTCATGATGGATCTAAACTCCCTCTAAGATGTGTATTGGGGTGGGTTGCCCTAGCCAACTCTAAGAAGTTCCAGCTATTAGTTGAACCAGACAAGTTGAACAAAGTCATGCAGGATGATCTGAGCCGTTATACATCCTGC------------
>ABZ81193
ATGAGCAAGATTTTCGTCAATCCGAGTGCTATCAGAGCCGGTCTGGCTGATCTTGAGATGGCTGAAGAGACTGTTGATCTGATCAATAGAAACATAGAAGACAATCAGGCTCATCTCCAGGGGGAACCCATAGAAGTGGACAATCTCCCTGAGGACATGCGGCGACTCCACCTGGATGATGGAAAATCGTCCAACCTCGGTGAGATGGCCAAAGCGGGGGAAGGAAAGTATCGGGAGGACTTTCAGATGGATGAAGGAGAAGATCCCGGCCTCCTGTTCCAGTCATACCTGGACAATGTTGGAGTCCAAATAGTTAGACAGATGAGGTCAGGAGAGAGATTCCTCAAGATATGGTCACAGACCGTAGAAGAGATAATATCCTATGTCACGGTCAACTTTCCCAACCCTCCAGGAAGGTCTTCAGAGGACAAATCAACCCAAACTGCTGATCGAGAGCCCAAGAAGGGGACAACATCCACTCCTTCTCAGAGAGAAAGCCAATCCTCGAGAGCCAGGATGGCGGCTCAAGCTGCCTCTGGCCCTCCAGCCCTTGAATGGTCTGCTACCAATGAGGAAGATGATCTATCAGTAGAGGCTGAGATCGCTCACCAGATTGCTGAAAGCTTTTCCAAGAAGTACAAGTTTCCATCTCGGTCCTCAGGGATATTCTTGTATAATTTTGAGCAGTTGAAGATGAACCTTGATGATATAGTTAAGGAGGCGAAAAGTGTGCCAGGCGTAACCCGTTTAGCTCATGACGGATCCAAACTCCCCCTAAGATGTGTACTGGGGTGGGTTGCTTTGGCCAATTCCAAGAAATTCCAATTGTTAGTAGAGGCCGACAAGCTAAGTAAAATCATGCAGGATGATTTGAATCGCTATACATCCTGC------------
>AGF93823
ATGAGCAAAATCTTTGTCAATCCGAGCGCAATCCGAGCCGGTCTAGCTGACCTTGAGATGGCTGAAGAGACTGTTGATCTGATCAATAAAAACATAGAAGATAATCAGGCTCATCTCCAGGGAGAACCCATAGAGGTGGACAATCTCCCTGAGGACATGAGGCGGCTCCAGCTGGACGATAAAGAACCTTCTAACCTTGGCGGGGTGACCACAGCGGGGGAAGGCAAGTATCGAGAAGACTTTCAGATGGATGAAGGGGAGGACCCCAACATCCTCTTCCAGTCATACCTGGACAATGTTGGAGTCCAGATAGTCAGACAAATGAGATCAGGAGAAAGATTTCTTAAGATATGGTCACAAACCGTGGAGGAAATCATATCTTATGTTGTGGTCAACTTTCCTAACCCTCCAGGGAGGTCTTCGGAGGACAAATCAACCCAGACTACTGGCCGAGAACTCAAGAAGGAGACTACATCCATTTCTTCCCAGAGAGACAGCCAATCTTCGAAAGCCAGGATGGCGGCTCAAGCTGCCTCCGGTCCTCCAGCTCTCGAATGGTCTGCCACCAACGAGGAGGATGATCTGTCAGTGGAAGCTGAGATTGCTCACCAAATTGCTGAAAGCTTTTCCAAGAAATACAAGTTTCCCTCTCGATCATCAGGGATATTCTTGTATAACTTTGAGCAGTTAAAAATGAACCTCGATGACATAGTTAAAGAGGCAAAAAATGTGCCAGGTGTTGCCCGTCTAGCCCATGATGGATCTAAACTCCCTCTAAGATGTGTACTGGGGTGGGTTGGTCTGGCCAATTCCAAAAAATTCCAGTTGTTAGTCGAGCCCGACAAGTTAAATAAAATTATGCAAGACGATCTGAATCGCTATGTATCCAGC------------
>AFN24466
ATGAGCAAGATTTTTGTCAACCCAAGTGCGATCAGGGCCGGCTTGGCTGATCTAGAGATGGCTGAAGAGACTGTAGATCTCATCGCTAGGAACATCGAGGACAATCAGGCTCATCTTCAAGGAGATCCCATAGAGGTGGACAGTCTCCCTGAAGACATGAGACGGCTTCAACTAGAAGATGACAAGCCGTCTGGCCTTGGCAGCATAGCCAAAGCAGGGGAAAGCAAATGTCAGGAGGATTTTCAAATGGATGAGGCAGAGGATCCTGCCCTCTTGTTTCAGTCGTACCTGGACAATGTTGGAATTCAAATAGTCAGACAAATGAAGTCAGGGGGGAGATTCCTGAAAATATGGTCTCAGACTGTCGAGGAGATCATATCCTATGTCACAGTCAACTTTTCTGGTGCGCCAGGGAAGTCCTTACAAGACAAGGCTATTCAGACTGTTGGCCGCGAAGTCGTGAAGGAGACAAAGTCTGCATCCTCTCAGCGAGCTAGTCAACCCTCAAAAATTAAAATGGCAGCTCAAACTGTCTCTGGCCCTCCGGCTTTAGAATGGTCTGTCGCCAATGAAGAGGATGACCCATCTGTTGAGGCTGAGATTGCTCACCAGATTGCTGAGAGCTTCTCTAAGAAGTACAAATTTCCTTCCAGATCATCAGGGATATTCTTGTATAACTTTGAGCAACTGAAAATGAACCTCGACGACATAGTCAAGGAGTCGAAGAATGTGCCAGGTGTGACTCGTTTGGCCCATGACGGATCCAAACTCCCTCTGAGATGTGTGCTGGGATGGGTTGCCCTAGCAAATTCCAAAAAATTCCAGCTGCTGGTTGAGCCTGACAAGCTAAACAAAATAATGCAAGATGACCTGAACCGTTATGCGCCTCTT------------
>AFN24186
ATGAGCAAGATTTTTGTTAACCCAAGTGCAATCAGGGCAGGCTTGGCTGATCTGGAGATGGCAGAGGAAACTGTAGATCTAGTTGCCAAGAACATCGAAGATAATCAAGCTCATCTCCAAGGAGAACCCATAGAGGTGGACAGTCTTCCTGAAGACATGAGACGGCTTCAGTTAGACGATGAAAAACCATCTGGCCTCGGTGTGATTGCCAAAGCAGGGGAGAGCAAATGTCAGGAAGACTTTCAGATGGACGAGGGGGAGGACCCCGCCCTCTTGTTCCAGTCGTACCTAGACAATATTGGAGTTCAAATGGTCAGACAAATGAGATCAGGAGAGAGGTTCCTCAAGATATGGTCTCAGACTGTTGAGGAGATCATATCCTATGTCACGGTCAATTTCCCCAGTCTGCCAAGGAAAGCCTCAGAAGACAAGGCTACCCAGACTGCCAACCAGGAACTCAAGAAAAAGACAATGTCTGTTTCTTCTCAGCGAGAAAGTAAATCATCTAAAGCTAAAATGGCGGCCCAAACCGCCTCCGGTCCTCCTGCTCTAGAATGGTCCGCCACAAACGAGGAGGATGACCTATCTGTGGAGGCTGAAATTGCTCACCAGATTGCTGAGAGCTTCTCTAAGAAGTACAAATTCCCCTCTCGATCATCAGGGATATTCTTGTATAATTTTGAGCAGTTGAAGATGAACCTTGATGACATCGTTAAGGAGTCGAAAAATGTGCCAAGCGTAACCCGCTTAGCCCATGACGGATCCAAACTCCCTCTGAGGTGTGTGCTGGGGTGGGTTGCTCTAGCCAACTCCAAAAAGTTCCAGCTGTTAGTTGAGCCTGACAAGCTAAACAAAATAATGCAAGACGACCTGAATCGTTATGTGTTCTGC------------
>AGN92855
ATGAGCAAGATCTTTGTCAATCCTAGTGCAATCAGAGCCGGTCTGGCCGATCTTGAGATGGCTGAAGAGACTGTTGATCTAATCAATAGAAACATAGAGGATAATCAGGCTCATCTTCAGGGAGAACCCATAGAAGTGGATAATCTCCCTGAGGACATGAGGCGACTTCACTTAGATGATGGACAATCGCCTAACCCTGGTGAGACGGCCAAGGTGGGAGAAGGCAAGTATCGAGAGGACTTTCAGATGGATGAGGAAGAGGATCCTAGCCTTCTGTTCCAGTCATACTTGGACAATGTTGGAGTCCAAATAGTCAGACAAATGAGGTCCGGAGAACGATTCCTCAAGATATGGTCACAAACTGTAGAGGAGATCATATCCTATGTCATGGTCAACTTCCCTAACCCTCCAGGAAGGTCCTCTGAAGACAAATCAACCCAGACTACTGGCCGAGAGCCCAAGAAGGAGACAACATCAGCTCCTTCTCAAAGAGAAGGTCAATCCTCGAAAGCCAGGATGGCGGCTCAAGCTGCCTCTGGTCCTCCAGCACTTGATTGGTCTTCTACCAATGAAGAAGATGATCTATCAGTAGAGGCTGAGATCGCTCACCAGATCGCCGAAAGCTTCTCCAAGAAGTACAAGTTTCCCTCTCGATCCTCAGGGATATTCTTGTATAATTTTGAGCAGTTAAAAATGAACCTTGATGATATAGTTAAAGAGGCAAAAAATGTGCCAGGTGTAACCCGCCTGGCCCATGACGGATCCAAACTCCCCCTAAGATGTGTACTGGGATGGGTTGCTTTGGCCAATTCAAAGAAATTCCAATTGTTAGTCGAGCCTGATAAACTGAATAAAATCATGCAAGATGATTTGAATCGCTATGCATCCTGC------------
>AFN24181
ATGAGCAAGATTTTTGTCAATCCAAGCGCGATCAGGGCGGGTTTGGCTGATCTAGAGATGGCGGAGGAGACTGTAGATCTAATAGCTAGGAACATCGAGGATAATCAGGCTCATCTCCAAGGGGAACCTATAGAGGTGGACAGTCTCCCCGAAGACCTAAGACGGCTCCAATTGGATGATACAAAACCATCTAGACTCGGTGAGATTGCTGCAACGGGGGAAAGCAAGTGTCAGGAAGACTTTCAGATGGATGAGGCGGAGGACCCCGCCCTATTGTTCCAGTCATACCTGGACAACATTGGAATTCAAATGGTCAGACAGATGAAGTCGGGAGAGAGATTCCTCAAGATATGGCCCCAGACCGTCGAGGAGATTATATCCTATGTCACGGTCAACTTCTCCAGTCTGCCAGGGAAGTCTACAGAAGACAAAGCCACCCAAACTGCCAGCCGTGAACCCAAGAAAGAAACTGTGTCTGCTCCCTCTCAGCGAGACAGTCAATCATCTAAGACCAGAATGGCGGCTCAAACTGCCTCCGGTCCTCCCGCTCTAGAATGGTCCACTGCTAATGAAGAGGATGATCCATCTGTAGAGGCTGAAATTGCTCATCAGATTGCCGAGAGCTTCTCCAAGAAATACAAATTCCCTTCTCGATCATCAGGGATATTTCTGTACAATTTTGAGCAGTTGAAGATGAACCTTGACGACATAGTCAAAGAGTCAAAAAATGTGCCAGGCGTGACCCGTCTGGCCCATGATGGATCCAAGCTCCCTCTGAGATGTGTGTTGGGGTGGGTTGCCCTAGCTAAATCCAAGAAGTTCCAGCTGTTAGTTGAGCCCGACAAGCTGAATAAAATAATGCAAGATGACCTGAACCGTTACGCATTCATA------------
>AFN24461
ATGAGCAAGATTTTTGTCAACCCAAGTGCGATCAGGGCAGGTTTGGCTGATCTGGAGATGGCAGAGGAAACTGTAGATCTAATTGCTAGGAACATCGAAGATAATCAGGCTCATCTCCAAGGAGATCCCATAGAGGTGGACAATCTCCCCGAAGACATGAGAAGGCTTCAATTAGACGATGAAAAACCATCTGGCCTCGGCGGGATGGCCAAGGTAGGGGAGAGCAAGTGTCAGGAAGACTTTCAGATGGGTGAAGCGGAGGACCCCGCACTCTTGTTCCAGTCTTACCTGGACAATGTTGGAATTCAAATGGTCAGACAAATGAGGTCAGGAGAGAGATTCCTCAAGATATGGTCTCAGACCGTCGAAGAGATCATATCCTATGTCATGGTCAACTTCCCCAGTCTGCCGGGGAAGTCATCAGAAGATAAAGCTACTCAGACTGCCAACCGGGAACTTAAGAAGGAGACAGTGTCTGCTTCTTCTCAGCGAGAAAGTCAATCATCTAAAGCCAAAATGGCGGCTCAAACCGCCTCCGGTCCTTCTGCTCTAGAGTGGTCCGCTGCCAACGAAGAGGATGACCCATCTGTGGAGGCTGAAATTGCTCACCAGATCGCTGAGAGTTTTTCCAAGAAGTACAAATTCCCTTCCCGATCGTCAGGGATATTCTTGTATAACTTTGAGCAGTTGAAAATGAATCTCGATGACATAGTCAAAGAGTCGAAAAATGTGCCAAGCGTAACCCGCTTAGCCCATGACGGATCCAAACTCCCTCTGAGATGTATGCTGGGGTGGGTTGCTCTAGCCAAATCCAAAAAGTTCCAGCTGTTAGTTGAGCCCGACAAGCTAAATAAAATAATGCAGGACGACCTGAACCGTTATGCATTCTTC------------
>AFN24501
ATGAGCAAGATTTTTGTCAACCCAAGTGCGATCAGGGCAGGTTTGGCTGATCTAGAGATGGCAGAGGAAACTGTAGATCTAATCGCTAGGAACATCGAAGATAATCAGGCTCATCTCCAAGGAGATCCCATAGAGGTGGACAATCTCCCCGAAGACATGAGACGGCTTCAATTAGACGATGAAAAACCATCTGGCCCCGACGGGACAACCAAGGTAGAGGAGAGCAAGTGTCAGGAAGACTTTCAGATAGGTGAGGCAGAGGACCCCGCACTCTTGTTCCAGTCGTACCTGGACAATGTTGGAATTCAAATGGTCAGACAAATGAGGTCAGGAGAGAGATTCCTCAAGATATGGTCTCAGACGGTCGAAGAGATCATATCCTATGTCATGGTCAACTTCCCCAGTCTGCCGAGGAAGGTTTCAGAAGACAAAGCTACTCAGACTGCCAACCGGGAACTCAAGAAGGAGACAGTGTCTGCCTCTTCTCAGCGAGAAAGTCAATCATCTAAGGCCAAAATGGCGGCTCAAACCGCCTCCGGTCCTTCTGCTCTAGAGTGGTCCGCCGCAAACGAAGAGGATGACCCATCTGTGGAGGCTGAAATCGCTCACCAGATTGCTGAGAGCTTTTCCAAGAAATACAAATTCCCTTCCCGATCGTCAGGGATATTCTTGTACAACTTTGAGCAGTTAAAAATGAACCTTGATGACATAGTCAAAGAGTCAAAAAATGTTCCAAGCGTGGCCCGCTTGGCCCACGACGGGTCCAAACTCCCCCTGAGATGTATGCTGGGGTGGGTTGCTCTAGCCAACTCCAAAAAATTCCAGCTGTTAGTGGAGCCTGACAAGCTAAATAAAATAATGCAAGACGACTTGAACCGTTATGCATTCCTC------------
>AFN24151
ATGAGCAAGATTTTTGTCAACCCAAGTGCGATCAGGGCAGGTTTGGCTGATCTGGAGATGGCAGAGGAAACTGTAGATCTAATTGCTAGGAACATCGAAGATAATCAGGCTCATCTCCAAGGAGATCCCATAGAGGTGGACAATCTCCCCGAAGACATGAGAAGGCTTCAATTAGACGATGAAAAACCATCTGGCCTCGGCGGGATGGCCAAGGTAGGGGAGAGCAAGTGTCAGGAAGACTTTCAGATGGGTGAAGCGGAGGACCCCGCACTCTTGTTCCAGTCTTACCTGGACAATGTTGGAATTCAAATGGTCAGACAAATGAGGTCAGGAGAGAGATTCCTCAAGATATGGTCTCAGACCGTCGAAGAGATCATATCCTATGTCATGGTCAACTTCCCCAGTCTGCCGGGGAAGTCATCAGAAGATAAAGCTACTCAGACTGCCAACCGGGAACTTAAGAAGGAGACAGTGTCTGCTTCTTCTCAGCGAGAAAGTCAATCATCTAAAGCCAAAATGGCGGCTCAAACCGCCTCCGGTCCTTCTGCTCTAGAGTGGTCCGCTGCCAACGAAGAGGATGACCCATCTGTGGAGGCTGAAATTGCTCACCAGATCGCTGAGAGTTTTTCCAAGAAGTACAAATTCCCTTCCCGATCGTCAGGGATATTCTTGTATAACTTTGAGCAGTTGAAAATGAATCTCGATGACATAGTCAAAGAGTCGAAAAATGTGCCAAGCGTAACCCGCTTAGCCCATGACGGATCCAAACTCCCTCTGAGATGTATGCTGGGGTGGGTTGCTCTAGCCAAATCCAAAAAGTTCCAGCTGTTAGTTGAGCCCGACAAGCTAAATAAAATAATGCAGGACGACCTGAACCGTTATGCATTCTTC------------
>ADR03121
ATGAGCAAGATCTTTGTTAATCCGAGTGCAATCAGAGCCGGTCTGGCCGATCTTGAGATGGCCGAAGAGACTGTTGATCTGATCAACAGAAACATAGAAGACAATCAGGCTCATCTCCAGGGAGAACCCATAGAAGTGGACAACCTCCCTGAGGACATGAAGCGACTTCACCTGGACGATGAAAAATCGTCCAACCTTGGTGAGATGGTTAGGGTGGGAGAAGGCAAGTATCGAGAGGACTTTCAGATGGATGAGGGAGAGGACCCCAACCTCCTGTTCCAATCGTACCTGGATAATGTTGGAGTCCAAATAGTCAGACAAATGAGGTCAGGAGAGAGATTCCTCAAGATATGGTCACAGACCGTAGAGGAAATTGTATCCTATGTCACGGTCAACTTTCCTAACCCTCCAAGAAGGTCTTCGGAGGATAAATCAACCCAGACTACTGGCAGAGAGCTCAAGAAGGAGACAACGTCTGCTTTCTCTCAGAGAGAAAGCCAACCTTCGAAAGCTAGGATGGTGGCTCAAGTTGCCCCTGGTCCTCCAGCCCTTGAATGGTCAGCCACCAATGAAGAAGATGATCTATCAGTAGAGGCTGAGATCGCTCATCAGATTGCTGAAAGCTTTTCCAAGAAGTACAAGTTTCCCTCCCGATCTTCAGGAATATTCTTGTATAATTTTGAGCAACTGAAGATGAACCTTGATGACATAGTTAAAGAGGCAAAAAATGTACCGGGCGTGACCCGTCTGGCCCATGATGGATCCAAAATCCCCCTGAGATGCGTACTGGGATGGGTCGCTTTGGCTAATTCCAAAAAATTCCAATTACTAGTCGAGGCTGACAAGCTAAGCAAAATCATGCAAGATGATTTGAATCGCTATACATCCTGC------------
>AAU11516
ATGAGCAAGATCTTTGTCAATCCAAGTGCGATCAGGGCAGGTTTGGCTGATCTAGAGATGGCAGAGGAAACTGTAGATCTAATTGCTAGGAACATCGAGGACAATCAGGCTCATCTCCAAGGAGAACCCATAGAGGTGGACAGTCTCCCTGAAGACATGAGACGGCTTCAGTTGGATGATACAAAACCATCTGGCCCCGGTGAGATTGCTGCAACAGGGGAAAGCAAGTGTCAGGAAGACTTTCAGATGGATGAGGCAGAGGACCCCGCCCTCTTGTTCCAGTCATACCTGGACAATGTTGGAATTCAAATAGTCAGGCAGATGAAGTCAGGAGAGAGATTCCTCAAGATATGGTCCCAGACCGTCGAGGAGATCATATCCTATGTCACGGTCAACTTCCCCAGTTTGCCAGGGAAGTCCACAGAAGACAAAGCCACTCAAACTGCCAGCCGAGAACTCAAGAAAGAGACTGTGTCTGCTCCCTCTCAGCGAGACAGTCAATCATCCAAGACCAAAGTGGCGGCTCAAACCGCCTCTGGTCCTCCTGCTCTAGAATGGTCCACTGCTAATGAGGAGGATGATCCATCCGTGGAGGCTGAAATTGCTCACCAGATTGCCGAGAGCTTTTCTAAGAAATACAAATTTCCTTCTCGATCATCAGGGATATTTCTGTACAATTTTGAGCAATTGAAGATGAACCTTGATGACATAGTCAAAGAGTCAAAAAATGTGCCAAGCGTGACCCGTTTGGCCCATGATGGATCCAAGCTTCCTCTGAGATGTGTGTTGGGGTGGGTTGCCCTAGCCAAATCCAAAAAGTTCCAGCTGTTAGTTGAGCCCGACAAACTAAATAAAATAATGCAAGATGACCTGAACCGTTATGCGTTCCCC------------
>ACF42342
ATGAGCAAGATCTTCGTCAATCCGAGTGCAATCAGAGCCGGCTTGGCTGACCTCGAGATGGCCGAGGAGACTGTTGATCTAATCAACAGAAACATAGAAGATAATCAGGCCCATCTCCAGGGAGAGCCCATAGAAGTGGACAATCTCCCTGAGGACATGAGGCGGCTTCAGTTAGATGATGGGAAGCCATCGGATCTCAGTGAAGCGACCACAGCAGGAGAAAGCAAATATCGGGAGGACTTCCAGATGGATGAAGGGGAAGATCCTGGCCTCTTGTTCCAGTCATACCTGGAAAATGTTGGAGTCCAAATAGTCAGACAGATGAGGTCCGGAGAGAGATTCCTCAAGATTTGGTCACAGACTGTAGAGGAAATAGTCTCCTATGTCATGACTAACTTCCCCAACCCATCGGGAAGGTCTTCGGAAGACAAGTCTACCCAAACTGCTGGAAGAGAACTTAAGAAGGAAACCCCATCAGCTTCTTCTCAAAGAGAGAGCCAATCCTCGAAAGCCCGAATGGCGGCTCAAACTGCCTCTGGTCCTCCAGCTCTCGAGTGGTCTGCGACCAACGAAGAGGATGACTTATCTGTAGAGGCAGAGATCGCCCACCAGATTGCCGAGAGCTTCTCCAAGAAATACAAATTTCCCTCCAGGTCATCCGGGATATTCTTGTATAACTTTGAACAGTTGAAGATGAACCTCGACGACATAGTCAAAGAGTCAAAAAATGTCCCAGGTGTGACCCGTTTAGCTCATGATGGATCTAAACTCCCTCTAAGATGTGTACTGGGGTGGGTTGCTCTGGCTAACTCTAAGAAGTTCCAGCTATTAGTTGAGCCAGACAAGTTGAACAAAATTATGCAGGATGATCTAAACCGTTATACATCCTGC------------
>AFN24156
ATGAGCAAGATTTTTGTTAACCCAAGTGCGATCAGGGCAGGTTTGGCTGATCTGGAGATGGCAGAGGAAACTGTAGATCTAATTGCTAGGAACATCGAAGATAATCAGGCTCATCTCCAAGGAGATCCCATAGAGGTGGACAATCTCCCCGAAGACATGAGAAGGCTTCAATTAGACGATGAAAAACCATCTGGCCTCGGCGGGATGGCCAAAGTAGGGGAGAGCAAGTGTCAGGAAGACTTTCAGATGGGTGAAGCGGAGGACCCCGCACTCTTGTTCCAGTCTTACCTGGACAACGTTGGAATTCAAATGGTCAGACAAATGAGGTCAGGAGAGAGATTCCTCAAGATATGGTCTCAGACCGTCGAAGAGATTATATCCTATGTTATGGTCAACTTCCCCAGTCTGCCGGGGAAGTCTTCAGAAGATAAAGCTACTCAGACTGCCAACCGGGAGCTCAAGAAGGAGACAGTGTCTGCTTCTTCTCAGCGAGAAAGTCAATCATCTAAAGCCAAAATGGCGGCTCAAGCCGCCTCAGGTCCTTCTGCTCTAGAGTGGTCCGCTGCCAACGAAGAGGATGACCCATCTGTGGAGGCTGAAATTGCTCACCAGATTGCTGAGAGTTTTTCCAAGAAGTACAAATTCCCTTCCCGATCGTCAGGGATATTCTTGTATAACTTTGAGCAGTTGAAAATGAATCTCGATGACATAGTCAAAGAGTCGAAAAATGTGCCAAGCGTAACCCGCTTGGCCCATGACGGATCCAAACTCCCTCTGAGATGTATGCTGGGGTGGGTTGCTTTAGCCAAATCCAAAAAGTTCCAGCTGTTAGTTGAGCCCGACAAGCTGAATAAAATAATGCAGGACGACCTGAACCGTTATGCATTCTTC------------
>ABO15577
ATGAGCAAAATCTTTGTCAATCCGAGTGCAATTAGGGCCGGTCTGGCTGACCTTGAGATGGCTGAAGAGACTGTTGATCTGATCAACAAAAACATAGAAGACAATCAGGCTCATCTCCAGGGAGAACCCATAGAGGTGGACAATCTCCCTGAAGACATGAGGCGGCTCCATCTAGACGATGAGAAGCCTTCTGGCCTTGGGGGGATGGCCAAAGCGGGGGAAGTCAAGTATCGGGAGGACTTTCAGATGGATGAAGGGGAGGATCCTAACCTCCTCTTCCAGTCATACCTGGACAATGTTGGAGTACAGATAGTCAGACAAATGAGGTCAGGAGAGAGATTTCTCAAAATATGGTCACAAACCGTGGAGGAAATCATATCTTATGTCACAGTCAACTTTCCTAACCCCCCAGGGAGGTCTTCGGAGGACAAGTCAACCCAGACAACTGGTCGAGAACTCAAGAAGGAGACCACATCTGCTTCTTACCAGAGAGACAGCCAATCCTCGAAAGCCAGGATGGCGGCTCAAACCGCCTCTGGTCCTCCAGCCCTTGAATGGTCTGCTACCAACGAAGAGGATGATTTATCAGTGGAAGCTGAGATTGCTCACCAAATTGCTGAAAGCTTTTCCAAGAAGCACAAGTTTCCCTCTCGATCATCTGGGATATTTTTGTATAACTTTGAGCAGTTAAAAATGAACCTTGATGACATAGTTAAAGAGGCAAAAAATGTGCCGGGTGTCACCCGTTTAGCACATGACGGATCCAAACTCCCTCTAAGATGTGTACTGGGATGGGTTGGTCTGGCCAACTCTAAAAAGTTCCAGTTGTTAGTCGAGCCCGACAAGCTAAATAAAATCATGCAAGATGATCTGAATCGCTATACATCTAGC------------
>BAL49596
ATGAGCAAGATCTTTGTCAATCCTAGTGCAATCAGAGCCGGTCTAGCCGATCTTGAGATGGCTGAAGAAACTGTTGATTTGATCAATAGGAACATAGAAGACAATCAAGCTCATCTTCAGGGAGAACCCATAGAAGTGGATAATCTCCCGGAGGACATGAGGCGACTTCACTTAGACGATGGACAATCGTCCAACCTTGGTGAGATGGCCAAAGTGAGAGAAAGCAAGTATCGAGAGGACTTTCAGATGGATGAGGGGGAGGATCCTAGCCTCCTGTTCCAGTCATACCTGGACAATGTTGGAGTCCAAATAGTCAGACAAATGAGGTCAGGAGAACGATTCCTCAAGATATGGTCACAGACCGTAGAGGAGATTATATCCTATGTCACCATCAACTTCCCCAACCCTTCGGGAAGGTCTTCAGAGGATAAATCAACCCAGACTACTGGCCGAGAATTCAAGAGGGAGGCAACATCCACTCCTTCTCAGAGAGAAAGCCAATCCTCGAAAGCCAGGATGGCAGCTCAAGCTGCCTCTGGTCCTCCAGCCCTTGAATGGTCTGCTACCAATGAGGAGGATGATCTGTCAGTAGAGGCTGAGATCGCTCACCAGATTGCTGAAAGCTTCTCCAAGAAGTACAAGTTTCCTTCTCGATCCTCAGGTATATTCTTGTATAATTTTGAGCAGCTGAAGATGAACCTGGATGATATAGTTAAAGAGGCAAAAAATGTGCCAGGCGTGACCCGTCTGGCCCATGACGGATCCAAGCTTCCTCTAAGATGTGTGCTGGGATGGGTCGCTTTGGCCAACTCAAAGAAATTCCAATTGCTAGTTGAGCCTGACAAACTGGGCAAAATCATGCAAGACGATCTGAATCGCTATGCATCCTGCCAACCGAGCCTA
>AFN24116
ATGAGCAAGATTTTTGTCAATCCAAGTGCTATCAGGGCGGGTTTGGCTGATCTGGAGATGGCAGAGGAAACTGTAGATCTAATAGCTAGGAACATTGAGGATAATCAGGCTCATCTCCAAGGAGAACCTATAGAGGTGGACAGTCTTCCCGAGGATATAAGACGGCTTCAATTGGATGATACGAAACCATCTGGACTAGGTGAGATTGCTGCAATGGGGGAAAGCAAGTGTCAGGAAGACTTTCAGATGGATGAGGCGGAGGACCCCTCCCTATTGTTCCAGTCATACCTTGACAACATTGGAATTCAAATGGTAAGACAGATGAAGTCAGGAGAGAGATTTCTCAAGATATGGCCCCAGACCGTCGAGGAGATCATATCCTATGTCACGGTCAACTTCTCCAGTCCGCCAGGGAAGTCTACAGAAGACAAAGCCACCCAAACTGCTGGCCGTGAACCCAAGAAAGAGACTGTGTCTGCTCCCTCTCAGCGAGACAGTCAATCATCCAAGACTAGAATGGCGGCTCAAACTGCCTCTGGTCCTCCTGCTCTAGAATGGTCCACTGCTAATGAAGAGGATGATCCATCTGTAGAGGCTGAGATTGCTCATCAGATCGCCGAGAGCTTCTCCAAGAAGTACAAATTCCCTTCTCGATCATCAGGGATATTTCTGTACAATTTTGAGCAGTTGAAGATGAACCTTGACGACATAGTCAAAGAGTCAAAAAATGTGCCGAGCGTGACCCGTTTGGCTCATGATGGATCCAAGCTCCCTCTGAGATGTGTGTTGGGGTGGGTTGCCCTAGCCAAATCCAAGAAGTTCCAGCTGTTAGTTGAGCCCGACAAGCTGAATAAAATAATGCAAGATGACCTGAACCGTTACGCATTTCTA------------
>BAL49591
ATGAGCAAGATCTTTGTCAATCCTAGTGCAATCAGAGCCGGTCTGGCCGATCTTGAGATGGCTGAAGAGACTGTTGATCTAATCAATAGAAACATAGAGGATAATCAGGCTCATCTTCAGGGAGAACCTATAGAAGTGGATAATCTCCCTGAGGACATGAGGCGACTTCACTTAGACGATGGACAATCGCCTAACCCTGGTGAGACGGCCAAGGTGGGAGAAGGCAAGTATCGGGAGGACTTTCAGATGGATGAGGGAGAGGATCCTAGCCTCCTGTTCCAGTCGTACTTGGACAATGTTGGAGTCCAAATAGTCAGACAAATGAGGTCCGGAGAACGATTCCTTAAGATATGGTCACAAACTGTAGAGGAGATCATATCCTATGTCATGGTCAACTTCCCTAACCCTCCAGGAAGGTCCTCGGAAGACAAATCAACCCAGACTATTGGCCGAGAGCCCAAGAAGGAGACAACATCCACTCCTTCTCAAAGAGAAGGTCAATCCTCGAAAGCCAGGATGGCGGCTCAAGCTGCCTCTGGTCCTCCAGCACTTGATTGGTCTGCTACCAATGAAGAAGATGATCTATCAGTAGAGGCTGAGATAGCTCACCAGATTGCCGAAAGCTTCTCCAAGAAGTACAAGTTTCCCTCTCGATCCTCAGGGATATTCTTGTATAATTTTGAGCAGTTAAAAATGAACCTTGATGATATAGTTAAAGAGGCAAAAAATGTGCCAGGCGTAACCCGTCTGGCCCATGACGGATCCAAACTCCCCCTAAGATGTGTACTGGGATGGGTCGCTTTGGCCAATTCAAAGAAATTCCAATTGTTAGTTGAGCCTGATAAACTGAATAAAATCATGCAAGATGATTTGAATCGCTATACATCCTGC------------
>AFN24206
ATGAGCAAGATTTTTGTCAACCCCAGTGCGATCCGGGCGGGCCTAGCTAACCTAGAGATGGCAGAAGAAACTGTGGATTTGATCGCTAAGAACATAGAAGATAACCAGGCTCATCTCCAAGGAGAACCCATAGAGGTGGACAGTCTCCCCGAAGACATGAAACGGCTTCAATTGGAAGACGAGAAACCTTCTGGCCTCGGCGAGATGGCCAAATCAGGGGAGAGCAAATGTCAGGAAGACTTTCAGATGGATGAGGGGGAAGATCCCGCCCTCTTGTTCCAGTCGTACCTGGATAATGTTGGAGTTCATATGGTCAGACAAATGAGGTCAGGAGAGAGGTTCCTCAAGATATGGTCTCATACCGTCGAGGAGATCATATCATATGTCATGGTCAATTTTCCCAGTCTGCCGAGGAAGTCTTCCGAAGACAAAGCTACCCAGACTGTCAACCGGGAGCTCAAGAAGGGGACAGTGTCTGTTTCTTCTCAGCGAGAAAGTCAATTATCTAAAGCCAAAATGGTGGCCCAAACCGCCTCCGGTCCTCCAGCTCTGGAGTGGTCTGCCACAAACGAGGAGGATGACCTATCTGTGGAGGCTGAAATCGCTCACCAGATTGCTGAAAGCTTTTCCAAGAAGTATAAATTTCCCTCTCGATCATCAGGGATATTCTTGTATAATTTTGAGCAGTTGAAGATGAACCTGGATGACATCGTTAAGGAGTCAAAAAATGTGCCGAGCGTAACCCGCTTAGCCCACGATGGATCCAAACTTCCTCTGAGGTGTGTGTTGGGGTGGGTCGCTCTAGCCAACTCCAAAAAGTTCCAGCTGTTAGTTGAGCCTGACAAGCTAAATAAGATAATGCAAGACGACCTGAATCGTTATGTGTTCTGT------------
>ABZ81183
ATGAGCAAGATTTTTGTCAACCCAAGTGCGATCAGGGCCGGCTTGGCTGATCTAGAGATGGCTGAAGAGACTGTAGATCTCATCGCTAGGAACATCGAGGACAATCAGGCTCATCTCCAAGGAGATCCCATAGAGGTGGACAGTCTCCCCGAAGACATGAGACGGCTTCAACTAGATGATGATAAGCCGTCTGGCCTTGGCAGTATAGCCAAAGCAGGGGAAAGCAAATGTCAGGAAGACTTTCAAATGGATGAGGCAGAGGATCCTGCCCTCTTGTTTCAGTCGTACCTGGACAATGTTGGAATTCAAATAGTCAGACAAATGAAGTCAGGGGGGAGATTCCTGAAGATATGGTCTCAGACCGTTGAGGAGATCATATCCTATGTCACAGTCAACTTTTCTGGTGCTCCAGGGAAGTCCTTAAAAGACAAGGCTACTCAGACTGTTGGCCGCGAAGTCGCGAAGGAGACAAAGTCGGCCTCTTCTCAGCGAGCAAGTCAACCCTCAAAAGTTAAAATGGCAGCTCAAACTGTCTCTGGTCCTCCTGCCTTAGAATGGTCTGTCGCCAACGAAGAGGATGACCCATCTGTCGAGGCTGAGATTGCTCACCAGATTGCCGAGAGCTTTTCTAAGAAGTACAAATTTCCTTCCCGATCATCAGGGATATTCTTGTACAACTTTGAGCAGCTGAAAATGAACCTTGACGACATAGTCAAGGAGTCGAGAAATGTGCCAGGTGTGACTCGTTTGGCCCATGACGGATCCAAAATCCCTCTGAGATGTGTGCTGGGATGGGTTGCCCTAGCAAATTCCAAAAAATTCCAGCTGTTGGTTGAGCCCGACAAGCTAAACAAAATAATGCAAGATGACCTAAACCGTTATGCGTCTCTC------------
>AFN24201
ATGAGCAAGATTTTTGTCAACCCAAGTGCGATCAGGGCAGGTTTGGCTGATCTGGAGATGGCAGAGGAAACTGTAGATCTAATTGCTAGGAACATCGAAGATAATCAGGCTCATCTCCAAGGAGATCCCATAGAGGTGGACAATCTCCCCGAAGACATGAGAAGGCTTCAATTAGACGATGAAAAACCATCTGGCCTCGGCGGGATGGCCAAGGTAGGGGAGAGCAAGTGTCAGGAAGACTTTCAGATGGGTGAAGCGGAGGACCCCGCACTCTTGTTCCAGTCTTACCTGGACAATGTTGGAATTCAAATGGTCAGACAAATGAGGTCAGGAGAGAGATTCCTCAAGATATGGTCTCAGACCGTCGAAGAGATCATATCCTATGTCATGGTCAACTTCCCCAGTCTGCCGGGGAAGTCATCAGAAGATAAAGCTACTCAGACTGCCAACCGGGAACTTAAGAAGGAGACAGTGTCTGCTTCTTCTCAGCGAGAAAGTCAATCATCTAAAGCCAAAATGGCGGCTCAAACCGCCTCCGGTCCTTCTGCTCTAGAGTGGTCCGCTGCCAACGAAGAGGATGACCCATCTGTGGAGGCTGAAATTGCTCACCAGATCGCTGAGAGTTTTTCCAAGAAGTACAAATTCCCTTCCCGATCGTCAGGGATATTCTTGTATAACTTTGAGCAGTTGAAAATGAATCTCGATGACATAGTCAAAGAGTCGAAAAATGTGCCAAGCGTAACCCGCTTAGCCCATGACGGATCCAAACTCCCTCTGAGATGTATGCTGGGGTGGGTTGCTCTAGCCAAATCCAAAAAGTTCCAGCTGTTAGTTGAGCCCGACAAGCTAAATAAAATAATGCAGGACGACCTGAACCGTTATGCATTCTTC------------
>AFN27414
ATGAGCAAAATCTTTGTCAATCCGAGTGCAATTAGAGCCGGTCTGGCTGATCTGGAGATGGCTGAAGAGACTGTTGATCTGATCAACAAAAACATAGAAGACAATCAGGCTCATCTCCAGGGAGAACCTATAGAGGTGGACAATCTCCCTGAGGACATGAAGCGGCTTCAGCTGGACGATAAAAAACCTTCCGGCCTTGGGGAGATGGCCAGAGCAGGGGAAGGCAAGTGTCGGGAAGACTTTCTGATGGATGAAGGGGAGGATCCTAGCCTCCTCTTCCAGTCATACCTGGACAATGTTGGAGTACAGATAGTCAGACAAATGAGGTCAGGGGAGAGATTCCTCAAGATATGGTCACAAACCGTGGAGGAAATCATATCTTATGTCACAGTCAACTTTCCCAACCCCCCAGGGAAGTCCTTGGAAGATAAGTCAACCCAGACAACTGGCCGAGAACTCAAGAAGGAGACAACATCTATTTCTTCCCAGAGAGACAGTCAATCCTCGAAAGCCAGGATGGTGGCTCAAGCCGCCTCTGGTCCCCCAGCCCTCGAGTGGTCTGCTACCAACGAGGAGGATGATCTGTCAGTAGAAGCTGAGATCGCTCACCAGGTTGCCGAAAGCTTCTCCAAGAAGTACAAGTTTCCCTCTCGATCATCTGGGATATTTCTGTATAATTTTGAGCAGTTAAAAATGAACCTTGACGACATAGTTAAAGAAGCAAAAAATGTGCCGGGTGTCACCCGTTTAGCCCATGACGGATCTAAACTCCCTCTAAGATGTGTACTGGGATGGGTTGGTCTGGCCAATTCTAAAAAATTCCAGTTGTTAGTCGAGCCAGACAAGCTAAATAAAATCATGCAAGACGATCTAAATCGCTATACATCCAGC------------
>AFN24321
ATGAGCAAGATTTTTGTCAACCCAAGTGCGATCAGGGCAGGTTTGGCTGATCTGGAGATGGCAGAGGAAACTGTAGATCTAATTGCTAGGAACATCGAAGATAATCAGGCTCATCTCCAAGGAGATCCCATAGAGGTGGACAATCTCCCCGAAGACATGAGAAGGCTTCAATTAGACGATGAAAAACCATCTGGCCTCGGCGGGATGGCCAAGGTAGGGGAGAGCAAGTGTCAGGAAGACTTTCAGATGGGTGAAGCGGAGGACCCCGCACTCTTGTTCCAGTCTTACCTGGACAATGTTGGAATTCAAATGGTCAGACAAATGAGGTCAGGAGAGAGATTCCTCAAGATATGGTCTCAGACCGTCGAAGAGATCATATCCTATGTCATGGTCAACTTCCCCAGTCTGCCGGGGAAGTCATCAGAAGATAAAGCTACTCAGACTGCCAACCGGGAACTTAAGAAGGAGACAGTGTCTGCTTCTTCTCAGCGAGAAAGTCAATCATCTAAAGCCAAAATGGCGGCTCAAACCGCCTCCGGTCCTTCTGCTCTAGAGTGGTCCGCTGCCAACGAAGAGGATGACCCATCTGTGGAGGCTGAAATTGCTCACCAGATCGCTGAGAGTTTTTCCAAGAAGTACAAATTCCCTTCCCGATCGTCAGGGATATTCTTGTATAACTTTGAGCAGTTGAAAATGAATCTCGATGACATAGTCAAAGAGTCGAAAAATGTGCCAAGCGTAACCCGCTTAGCCCATGACGGATCCAAACTCCCTCTGAGATGTATGCTGGGGTGGGTTGCTCTAGCCAAATCCAAAAAGTTCCAGCTGTTAGTTGAGCCCGACAAGCTAAATAAAATAATGCAGGACGACCTGAACCGTTATGCATTCTTC------------
>AFN27419
ATGAGCAAGATCTTCGTCAATCCGAGTGCTATCAGAGCCGGTTTGGCCGATCTTGAGATGGCTGAAGAGACTGTTGATCTGATCAATAGAAACATAGAAGACAATCAGGCTCATCTCCAGGGAGAACCCATAGAAGTGGACAATCTCCCTGAGGACATGCGGCGACTTCACCTGGATGATGGAAAATCATCCAACCTCGGTGAGATGGCCAAAGCGGGGGAAGGCAAGTATCGAGAGGACTTTCAGATGGATGAAGGAGAGGATCCTAGCATCCTGTTTCAGTCATACCTGGACAATGTTGGAATCCAAATGGTCAGACAAATGAGGTCAGGAGAGAGATTCCTCAAGATATGGTCACAGACCGTGGAAGAGATTATATCCTATGTTGCGGTCAACTTTCCCAACCCTCCAGGAAGGTCCTCAGAGGACAAATCAACCCAGACTACTGGTCGAGAGCCTAAGAAAGAGACAATATCCACTCCTCCTCAGAGAGAAAGCAAATCTTCGAAAGCCGGGATGGCAGCTCAAGCTGCCTCTGGCCCTCCAGCCCTTGAGTGGTCTGCTACCAATGAGGAGGATGATCTATCAGTAGAGGCTGAGATCGCTCACCAGATTGCTGAAAGCTTTTCAAAGAAGTACAAGTTTCCCTCTCGATCCTCAGGAATATTCTTGTATAATTTTGAACAGTTGAAGATGAACCTTGATGATATAGTTAAAGAGGCAAAAAATGTGCCGGGCGTGACCCGTCTGGCTCATGACGGATCCAAACTCCCCCTAAGATGTGTGCTGGGATGGGTTGCTTTGGCCAATTCCAAGAAATTCCAATTGTTGGTGGAGGCCGACAAGCTAAATAAAATCATGCAGGATGATTTGAATCGCTATGCATCCTGC------------
>AGK36087
ATGAGCAAAATCTTTGTCAATCCGAGTGCAATCAGAGCCGGTTTGGCTGATCTGGAGATGGCCGAGGAGACTGTTGATTTAATCAATAGGAACATAGAAGACAATCAGGCTCATCTCCAGGGAGAGCCTATAGAGGTGGACAATCTCCCTGACGATATGAGGCGGCTTCAGCTGGATGACGGAAAACCATCTGGCCTTAACGAGATGGCCGCGGCAGGAGAAAGCAAGTATCGGGAGGACTTCCAGATGGATGAGGGGGAAGATCCGGGTTTCTTATTCCAGTCATACCTGGACAATATCGGAGTCCAGATAGTCAGACAAATGAGGTCAGGAGAAAGATTTCTCAAGATCTGGTCACAGACCGTAGAGGAAATTATCTCCTATGTCACAGTCAACTTCTCTACCCCGTCAGGAAGGCCTTTAGAGGATAAATCGACTCAGACTGTCGGCAAAGAACTCAAGAAGGAGACACCGTCTGCTTCTTCTCAACGGGAAAGTCAATCTTCGAAAGCCCAAAGGGTGGCTCAAACTGCCTCTGGTCCACCGGCTCTCGAATGGTCTGCGACCAATGAAGAAGATGATTTATCCGTAGAGGCAGAGATCGCTCATCAGATTGCTGAGAGCTTTTCCAAGAAATATAAATTTCCTTCCCGGTCATCAGGGATATTCTTGTACAATTTTGAGCAGTTAAAAATGAACCTTGACGACATAGTCAAGGAGTCTAAAAATGTACCCGGTGTGACCCGTTTAGCTCATGACGGATCTAAACTCCCTCTAAGATGTGTACTGGGGTGGGTTGCCCTAGCCAACTCTAAGAAGTTCCAGCTATTAGTTGAGCCAGACAAGTTGAACAAAGTCATGCAGGATGATCTGAACCGTTATACATCCTGC------------
>AFV09255
ATGAGCAAGATCTTCGTCAATCCGAGTGCTATCAGAGCCGGTCTGGCAGATCTTGAAATGGCTGAAGAGACTGTTGATCTGATCAATAGAAATATAGAAGACAATCAGGCTCATCTCCAGGGGGAGCCTATAGAAGTAGACAATCTCCCTGAGGACATGAGGCGACTTCACTTGGATGATGGAAAATCGTCCAACCTCGGTGAGATGTCCAAGACGGGGGAAGGCAAGTATAGAGAGGACTTTCAGATGGATGAAGGAGAGGATCCTAGCCTCCTGTTCCAGTCGTATCTGGACAACGTTGGAGTCCAAATGGTCAGACAAATGAGGTCAGGAGAAAGGTTCCTCAAGATATGGTCACAGACCGTAGAAGAAATTATATCCTATGTCACGGTCAACTTCCCCAACCCCTCAGGAAGGTCCTCAGAAGACAAATCGACCCAAACCACTGGTCGAGAACCCAAGAAGGAGACAACATCCACTCCCTCTCCGAGGGAAAGCCAATCCTCGAAAGCCAGGATGGCGGCTCAAGCTGCCTCTGGCCCTCCAGCCCTTGAATGGTCGGCTACCAACGAGGAGGATGATCTATCAGTAGAGGCCGAGATCGCTCACCAGATTGCTGAAAGCTTTTCCAAGAAGTACAAGTTTCCCTCTCGATCTTCAGGGATCTTCTTGTATAATTTTGAGCAGTTGAAGATGAACCTTGATGATATAGTTAAGGAGGCAAAAAATGTACCAGGCGTGACCCGTTTGGCCCATGACGGATCCAAACTCCCCCTAAGGTGTGTACTGGGATGGGTCGCTCTGGCCAATTCAAAGAAATTCCAATTGTTAGTCGAAGCCGACAAGCTGAATAAAATCATGCAAGACGATTTGAACCGCTATACATCCTGC------------
>AFN24326
ATGAGCAAGATTTTTGTCAACCCAAGTGCGATCAGGGCAGGTTTGGCTGATCTGGAGATGGCAGAGGAAACTGTAGATCTAATTGCTAGGAACATCGAAGATAATCAGGCTCATCTCCAAGGAGATCCCATAGAGGTGGACAATCTCCCCGAAGACATGAGAAGGCTTCAATTAGACGATGAAAAACCATCTGGCCTCGGCGGGATGGCCAAGGTAGGGGAGAGCAAGTGTCAGGAAGACTTTCAGATGGGTGAAGCGGAGGACCCCGCACTCTTGTTCCAGTCTTACCTGGACAATGTTGGAATTCAAATGGTCAGACAAATGAGGTCAGGAGAGAGATTCCTCAAGATATGGTCTCAGACCGTCGAAGAGATCATATCCTATGTCATGGTCAACTTCCCCAGTCTGCCGGGGAAGTCATCAGAAGATAAAGCTACTCAGACTGCCAACCGGGAACTTAAGAAGGAGACAGTGTCTGCTTCTTCTCAGCGAGAAAGTCAATCATCTAAAGCCAAAATGGCGGCTCAAACCGCCTCCGGTCCTTCTGCTCTAGAGTGGTCCGCTGCCAACGAAGAGGATGACCCATCTGTGGAGGCTGAAATTGCTCACCAGATCGCTGAGAGTTTTTCCAAGAAGTACAAATTCCCTTCCCGATCGTCAGGGATATTCTTGTATAACTTTGAGCAGTTGAAAATGAATCTCGATGACATAGTCAAAGAGTCGAAAAATGTGCCAAGCGTAACCCGCTTAGCCCATGACGGATCCAAACTCCCTCTGAGATGTATGCTGGGGTGGGTTGCTCTAGCCAAATCCAAAAAGTTCCAGCTGTTAGTTGAGCCCGACAAGCTAAATAAAATAATGCAGGACGACCTGAACCGTTATGCATTCTTC------------
>AFN24196
ATGAGCAAGATCTTTGTCAATCCAAGTGCGATCAGGGCAGGTTTGGCTGATCTAGAGATGGCAGAGGAAACTGTAGATCTAATCGCTAGGAACATCGAGGACAATCAGGCTCATCTCCAAGGAGAACCCATAGAGGTGGACAGTCTCCCTGAAGACATGAGACGGCTTCAATTGGATGATACAAAACCATCTGGCCCCGGTGAGATTGCTGTAACAGGGGAAAGCAAGTGTCAGGAAGACTTTCAGATGGATGAGGCAGAGGACCCCGCCCTCTTGTTCCAGTCATACCTGGACAATGTTGGAATTCAAATAGTCAGGCAGATGAAGTCAGGAGAGAGATTCCTCAAGATATGGTCCCAGACCGTCGAGGAGATCATATCCTATGTCACGGTCAACTTCCCCAGTTTGCCAGGGAAGTCCACAGAAGACAAAGCCACTCAAACTGCCAGCCGAGAACTCAAGAAAGAGACTGTGTCTGCTCCCTCTCAGCGAGACAGTCAATCATCCAAGACCAAAGTGGCGGCTCAAACCGCCTCTGGTCCTCCTGCTCTAGAATGGTCCACTGCTAATGAGGAGGATGATCCATCCGTGGAGGCTGAAATTGCTCACCAGATTGCCGAGAGCTTTTCTAAGAAATACAAATTTCCTTCTCGATCATCAGGGATATTTCTGTACAATTTTGAGCAATTGAAGATGAACCTTGATGACATAGTCAAAGAGTCAAAAAATGTGCCGAGCGTGACCCGTTTGGCTCATGATGGATCCAAGCTTCCTCTGAGATGTGTGTTGGGGTGGGTTGCCCTAGCCAAATCCAAAAAGTTCCAGCTGTTAGTTGATCCCGACAAACTAAATAAAATAATGCAAGATGACCTGAACCGTTATGCGTTCCCC------------
>AFN24451
ATGAGCAAGATTTTTGTCAACCCAAGTGCGATCAGGGCAGGTTTGGCTGATCTGGAGATGGCAGAGGAAACTGTAGATCTAATTGCTAGGAACATCGAAGATAATCAGGCTCATCTCCAAGGAGATCCCATAGAGGTGGACAATCTCCCCGAAGACATGAGAAGGCTTCAATTAGACGATGAAAAACCATCTGGCCTCGGCGGGATGGCCAAAGTAGGGGAGAGCAAGTGTCAGGAAGACTTTCAGATGGGTGAAGCGGAGGACCCCGCACTCTTGTTCCAGTCTTACCTGGACAATGTTGGAATTCAAATGGTCAGACAAATGAGGTCAGGAGAAAGATTCCTCAAGATATGGTCTCAGACCGTCGAAGAGATCATATCCTATGTCATGGTCAACTTCCCCAGTCTGCCGGGAAAGTCTTCAGAAGATAAAGCTACTCAGACTGCCAACCGGGAACTCAAGAAGGAGACAGTGTCTGCTTCTTCTCAGCGAGAAAGTCAATCATCTAAAGCCAAAATGGCGGCTCAAACCGCCTCCGGTCCTTCTGCTCTAGAGTGGTCCGCTGCCAACGAAGAGGATGACCCATCTGTGGAGGCTGAAATTGCTCACCAGATTGCTGAGAGTTTTTCCAAGAAGTACAAATTCCCTTCCCGATCGTCAGGGATATTCTTGTATAACTTTGAGCAATTGAAAATGAATCTAGATGACATAGTCAAAGAGTCGAAAAATGTGCCAAGCGTAACTCGCTTGGCCCATGACGGATCCAAACTCCCTTTGAGATGTATGCTGGGGTGGGTTGCTTTAGCCAAATCCAAAAAGTTCCAGCTGTTAGTTGAGCCCGACAAGCTGAATAAAATAATGCAGGACGACCTGAACCGTTATGCATTCTTC------------
>ACN65032
ATGAGCAAGATTTTGGTCAATCCGAGTGGAATCAGAGCCGGTTTGGCTGATCTGGAGATGGCTGAGGAGACTGTTGATCTGATCAATAGAAACATAGAAGACAATCAGGCTCATCTCCAAGGAGAGCCTATAGAAGTGGACAATCTCCCTGAGGACATGAGGCGGCTTCAATTGGATGACGGAAAACCATCTGGCTTTGTCGAGATGGCCGCAGCGGGAGAAGGCAAGTATCGGGAGGACTTCCAGATGGATGAGGGGGAAGATCCAGGTTTCTTGTTCCAGTCTTACCTGGACAATGTCGGAGTCCAGATAGTCAGACAAATGAGGTCAGGAGAAAGATTTCTCAAGATCTGGTCACAGACCGTGGAGGAAATTATCTCCTATGTCACAGTTAACTTCTCTACCCCGTCAGGAAGGCCCTCAGAGGACAAATCTACTCAGACTGTTGGCAAAGAACTCAAGAAGGAGACACCGTCTGCTTCTTCTCAAAGAGAAAGTCAATCTTCGAAAGCCAGAATGGTGGCTCAAACTGCCTCTGGTCCCCCGGCTCTCGAATGGTCTGCGACCAATGAAGAAGATGACTTATCCGTAGAGGCAGAGATCGCTCATCAGATTGCTGAGAGCTTTTCCAAGAAGTACAAATTTCCTTCCCGGTCATCAGGGATATTCTTGTATAATTTTGAGCAGTTAAAAATGAACCTTGACGACATAGTCAAGGAGTCTAAAAATGTACCCGGTGTGACCCGTTTAGCTCATGATGGATCTAAACTCCCTCTAAGATGTGTATTGGGGTGGGTTGCTCTAGCCAACTCTAAGAAGTTCCAGCTATTAGTTGAACCAGACAAGTTGAACAAAGTCATGCAGGATGATCTGAGCCGTTATACTTCCTGC------------
>AFN24191
ATGAGCAAGATTTTTGTCAACCCGAGTGCGATCAGGGCAGGTTTGGCTGATCTAGAGATGGCAGAGGAAACTGTAGATCTGATCGCTCGGAACATCGAGGACAACCAGGCTCATCTCCAAGGAGAACCCATAGAGGTGGACAGTCTCCCTGAAGACATGAGACGACTCCAATTGGGAGATGAAAAGCCGTCTGGCATCAGCGAGCTGGCCAAAGCTGGGGAGAGCAAGTGTCAGGAAGACTTTCAGATGGATGAGGGGGAGGACCCCATCTTCTTGTTCCAATCCTATCTGGACAATATTGGAGTTCAGATAGTCAGACAAATGAGGTCAGGAGAAAGATTCCTCAAGATATGGTCCCAGACCGTAGAAGAAATCATGTCCTATGTCACGGTCAACTTCCCTAGTTCGCCGGGGAAGTCTTCAGAGGACAAGGCCACCCAGACTTCCAACCGAGAACTCAAGAAGGAGACAGTGTCAGCTTCCGCTCAGCGAGAAAGTCAATCATCTAAGGCCAAAGCTGCTGCCCAGACCGCCTCTGGTCCTCCTGCTCTAGAGTGGTCCACTGCCAACGAAGAGGATGACATGTCTGTGGAGGCTGAAATCGCTCACCAGATTGCCGAGAGCTTTTCCAAGAAGTATAAGTTCCCTTCCCGATCATCGGGGATATTCTTGTACAATTTTGAGCAGTTAAAGATGAACCTCGATGACATAGTTAAAGAGTCAAAAAATGTACCGGGCGTGGCTCGCTTGGCCCATGACGGATCCAAACTCCCTCTGAGATGTGTGCTGGGATGGGTTGCTCTAGCCAATTCCAAAAAGTTCCAGCTGTTGGTTGAGCCTGACAAGCTAAATAAAATAATGCAAGATGACCTAAACCGTTATGTGCCCCAT------------
>AFN24456
ATGAGCAAGATTTTTGTCAACCCAAGTGCGATCAGGGCAGGTTTGGCTGATCTGGAGATGGCAGAGGAAACTGTAGATCTAATTGCTAGGAACATCGAAGATAATCAGGCTCATCTCCAAGGAGATCCCATAGAGGTGGACAATCTCCCCGAAGACATGAGAAGGCTTCAATTAGACGATGAAAAACCATCTGGCCTCGGCGGGATGGCCAAGGTAGGGGAGAGCAAGTGTCAGGAAGACTTTCAGATGGGTGAAGCGGAGGACCCCGCACTCTTGTTCCAGTCTTACCTGGACAATGTTGGAATTCAAATGGTCAGACAAATGAGGTCAGGAGAGAGATTCCTCAAGATATGGTCTCAGACCGTCGAAGAGATCATATCCTATGTCATGGTCAACTTCCCCAGTCTGCCGGGGAAGTCATCAGAAGATAAAGCTACTCAGACTGCCAACCGGGAACTTAAGAAGGAGACAGTGTCTGCTTCTTCTCAGCGAGAAAGTCAATCATCTAAAGCCAAAATGGCGGCTCAAACCGCCTCCGGTCCTTCTGCTCTAGAGTGGTCCGCTGCCAACGAAGAGGATGACCCATCTGTGGAGGCTGAAATTGCTCACCAGATCGCTGAGAGTTTTTCCAAGAAGTACAAATTCCCTTCCCGATCGTCAGGGATATTCTTGTATAACTTTGAGCAGTTGAAAATGAATCTCGATGACATAGTCAAAGAGTCGAAAAATGTGCCAAGCGTAACCCGCTTAGCCCATGACGGATCCAAACTCCCTCTGAGATGTATGCTGGGGTGGGTTGCTCTAGCCAAATCCAAAAAGTTCCAGCTGTTAGTTGAGCCCGACAAGCTAAATAAAATAATGCAGGACGACCTGAACCGTTATGCATTCTTC------------
>BAA24084
ATGAGCAAGATCTTCGTCAATCCGAGTGCTATCAGAGCCGGTATGGCCGATCTTGAGATGGCTGAAGAGACTGTTGATCTGATTAATAGAAACATAGAAGACAATCAGGCTCACCTCCAGGGAGAACCTATAGAAGTGGACAGTCTCCCTGAGGACATGAGCCGAATTCACTTGGATTATGGAAAGTTGCCCGACCTTGGTAGGATGTCCAAAGCGGGGGAGGGCAGGCATCAAGAGGACTTTCAGATGGATGAAGGAGAAGATCCTAGCCTCCTGTTCCAGTCGTACCTAGACAACATTGGAGTCCAAATAGTCAGACAAATGAGGTCAGGAGAAAGATTCCTCAAAATATGGTCACAGACCGTGGAAGAGATTATATCCTATGTCACGGTCAACTTCCCCAACCCTTCAGGAAGGTCTTCAGAGGATAAGTCAACCCAGATCACTAGTCAAGAGCCCAAGAAGGAGACAACATCCACTCCTTCTCAGAGAGCAAGCCAGTCCTTGAAATCCAGGACGATGGCTCAAACTGCCTCTGGCCCTCCATCCCTTGAATGGTCTGCTACTAATGAGGAGGATGATCTATCAGTAGAGGCTGAGATCGCTCACCAGATTGCTGAAAGCTTTTCTAAGAAGTACAAGTTTCCTTCTCGGTCTTCAGGGATATTCTTGTATAATTTTGAGCAGTTGAAAATGAACCTTGATGATATAGTTAAGGAAGCAAAAAATGTGCCAGGCGTAACCCGTTTGGCCCATGACGGATCCAAACTCCCCCTAAGATGTGTACTGGGATGGGTCGCTCTGGCCAATTCTAAGAAATTCCAATTGTTAGTCGAAGCCAACAAGCTAAATAAAATCATGCAAGATGATTTGAATCGCTATGCATCTTGC------------
>ABN11332
ATGAGCAAGATCTTTGTCAATCCTAGTGCTATTAGAGCCGGTCTGGCCGATCTTGAGATGGCTGAAGAAACTGTTGATCTGATCAATAGAAATATCGAAGACAATCAGGCTCATCTCCAAGGGGAACCCATAGAGGTGGACAATCTCCCTGAGGATATGGGGCGACTTCACCTGGATGATGGAAAATCGCCCAACCATGGTGAGATAGCCAAGGTGGGAGAAGGCAAGTATCGAGAGGACTTTCAGATGGATGAAGGAGAGGATCCTAGCTTCCTGTTCCAGTCATACCTGGAAAATGTTGGAGTCCAAATAGTCAGACAAATGAGGTCAGGAGAGAGATTTCTCAAGATATGGTCACAGACCGTAGAAGAGATTATATCCTATGTCGCGGTCAACTTTCCCAACCCTCCAGGAAAGTCTTCAGAGGATAAATCAACCCAGACTACTGGCCGAGAGCTCAAGAAGGAGACAACACCCACTCCTTCTCAGAGAGAAAGCCAATCATCGAAAGCCAGGATGGCGGCTCAAATTGCTTCTGGCCCTCCAGCCCTTGAATGGTCGGCTACCAATGAAGAGGATGATCTATCAGTGGAGGCTGAGATCGCTCACCAGATTGCAGAAAGTTTCTCCAAAAAATATAAGTTTCCCTCTCGATCCTCAGGGATACTCTTGTATAATTTTGAGCAATTGAAAATGAACCTTGATGATATAGTTAAAGAGGCAAAAAATGTACCAGGTGTGACCCGTTTAGCCCATGACGGGTCCAAACTCCCCCTAAGATGTGTACTGGGATGGGTCGCTTTGGCCAACTCTAAGAAATTCCAGTTGTTAGTCGAATCCGACAAGCTGAGTAAAATCATGCAAGATGACTTGAATCGCTATACATCTTGC------------
>BAK53485
ATGAGCAAGATTTTTGTCAACCCAAGTGCGATCAGGGCCGGCTTGGCTGATCTAGAGATGGCTGAAGAGACTGTAGATCTCATCGCTAGGAACATCGAGGACAATCAGGCTCATCTCCAAGGAGATCCCATAGAGGTGGACAGTCTCCCCGAAGACATGAGACGGCTTCAACTAGATGATGATAAGCCGTCGGGCCTTGGCAGTATAGCCAAAGCAGGAGAAAGCAAATGTCAGGAAGACTTTCAAATGGATGAGGCAGAGGATCCTGCCCTCTTGTTTCAATCGTATCTGGACAATGTTGGAATTCAAATAGTCAGACAAATGAAGTCAGGGGGGAGATTCCTGAAAATATGGTCTCAGACCGTCGAGGAGATCATATCCTATGTCACGGTCAACTTTTCTGGTGCGCCGGGGAAGTCCTTAAAAGACAAGGCTACTCAGACTGTCGGCCGCGAAGTCGCGAAGGAGACAAAGTCTGCCTCTTCTCAGCGAGCAAGTCAACCCTCAAAAGTTAAAATGGCAGCTCAAACTGTCTCTGGTCCTCCTGCTTTAGAATGGTCTGTCGCCAACGAAGAGGATGACCCATCTGTCGAGGCTGAGATTGCTCACCAGATTGCTGAGAGCTTTTCTAAGAAGTACAAATTTCCTTCCCGGTCATCAGGGATATTCTTGTATAACTTTGAGCAGCTGAAAATGAACCTTGACGACATAGTCAAGGAGTCGAAAAATGTGCCAGGTGTGACTCGTTTGGCCCATGACGGATCCAAACTCCCTCTGAGATGTGTGCTGGGATGGGTTGCCCTAGCAAATTCCAAAAAATTCCAGCTGTTGGTGGAGCCCGACAAGCTAAACAAAATAATGCAAGATGACCTGAACCGTTATGCGTCTCTC------------
>AFN24296
ATGAGCAAGATTTTTGTCAACCCAAGTGCGATCAGGGCCGGCTTGGCTGATCTAGAGATGGCTGAAGAGACTGTAGATCTCATCACTAGGAACATCGAGGACAATCAGGCTCATCTCCAAGGAGATCCTATAGAGGTGGACAGTCTCCCCGAAGACATGAGACGGCTTCAACTAGATGATGACAAACCGTCTGGCCTTGGCAGTATCGCCGAAGGAGGGGAAAGCAAATGTCAGGAAGACTTCCAAATGGATGAGGCAGAGGATCCTGCCCTCTTATTACAGTCGTACCTGGACAATGTTGGAATTCAAATAGTCAGACAAATGAAGTCAGGGGGGAGATTCCTGAAAATATGGTCTCAGACCGTCGAGGAGATCATATCCTATGTCACAGTCAACTTCTCTGGTGCGCCGGGGAGGTCCGTAAAAGACAAGGCTACTCAGACTGTGGGCCGTGAACTCGCGAAAGAGACAAAGTCTGCTTCTTCTCAGCGAGCAGGTCAATCCTCAAAAGTCAAAATGGCAGCCCAAACTGTCTCCGGTCCTCCTGCTTTAGAGTGGTCTGTCGCCAACGAGGAGGATGATCCATCTGTCGAGGCTGAGATTGCTCATCAGATTGCTGAGAGCTTCTCTAAGAAGTACAAATTTCCTTCCCGATCATCAGGGATATTCTTGTATAACTTTGAGCAGTTGAAAATGAACCTTGACGATATAGTCAAGGAGTCGAAAAATGTGCCAGGTGTGACCCGTTTGGCCCATGACGGATCCAAACTCCCTTTGAGATGTGTGCTGGGATGGGTTGCCCTCGCAAATTCCAAAAAGTTCCAGCTGTTGGTTGAGCCCGACAAGCTAAACAAAATAATGCAAGATGACCTGAACCGTTACACATCTCTC------------
>AFN24291
ATGAGCAAGATTTTTGTCAATCCAAGTGCGATCAGGGCAGGTTTGGCTGATCTAGAGATGGCAGAGGAAACGGTAGATCTGATCGCTAGGAACATCGAGGACAATCAGGCTCATCTCCAAGGAGAACCCATTGAGGTGGACAATCTTCCCGAAGACATGAAACGGCTTCAATTGGACGATGAAAAACCGTCTGGCCTCGGTGGGGTGGTCAAAGCAAGAGAGATCAAGTGTCAGGAAGACTTTCAGATGGATGAGGGGGAGGATCCCGCCCTCTTGTTCCAGTCTTACCTGGACAATGTTGGAGTTCAAATAGTCAGACAAATGAGGTCAGGAGAGAGATTCCTCAAGATATGGTCTCAGACCGTTGAGGAAATCATATCTTATGTCACTGTCAACTTCCCCAGTCTGTCGGGGAAGTCTTCAGAAGACAAGGCTACCCAGACTGCAAACCGAGAGCTCAAAAAGGAGACAGTGTCTCCTTCTTCTCATAGAGACAGTCAGCCATCTAAAGCCAAAATGGAGGCCCAGACTGCCTCTGGTCCTCCTGCTCTAGAGTGGTCCGCTGCCAACGAAGAGGATGACTTATCCGTGGAGGCTGAAATCGCTCACCAGATTGCTGAGAGCTTTTCCAAGAAGTACAAATTCCCCTCCCGATCGTCTGGGATATTCTTGTATAATTTTGAGCAATTAAAAATGAACCTTGATGACATAGTTAAGGAGTCAAAAACTGTGCCGGGCGTGACCCGCCTAGCCCATGATGGGTCCAAGCTCCCTCTGAGATGTGTGCTAGGATGGGTTGCTCTAGCCAATTCCAAAAAGTTCCAACTGTTGGTTGAGCCTGACAAGCTAAACAAAATAATGCAAGATGACCTGAACCGTTACGTGTCCTAC------------
>BAM29358
ATGAGCAAGATTTTTGTCAATCCAAGTGCGATCAGGGCAGGTTTGGCTGATCTGGAGATGGCGGAGGAGACTGTGGATCTAATAGCTAGGAACATCGAGGATAATCAGGCTCATCTCCAAGGAGAACCTATAGAGGTGGACAGTCTCCCCGAAGACATGAGACGGCTTCAATTGGACGATACAAAACCATCTGGACTTAGTGAGATTGATGCAATGGGAGAAAGCAAGTGTCAGGAAGACTTTCAAATGGATGAGGCGGAGGACCCCGCCCTATTGTTCCAGTCATACCTGGACAACATTGGAATTCAAATAGTCAGACAGATGAAGTCAGGAGAGAGATTCCTCAAGATATGGTCCCAGACCGTCGAGGAGATCATATCCTATGTCACGGTCAACTTCTCCAGTCTGCCGGGGAAGTCTACAGAAGACAAAGCCACTCAAACTGCCAGCCGTGAACCCAAGAAAGAGACTGTGTCTGCTCCCTCTCAGCAAGACAGTCAATCATCCAAGACCAGAATGGCGGCTCAAACCGCCTCTGGTCCTCCTGCTCTAGAATGGTCCACCGCTAATGAAGAGGATGATCCATCTGTAGAGGCTGAAATTGCTCATCAGATTGCCGAGAGCTTCTCCAAAAAGTACAAATTCCCTTCTCGATCATCAGGGATATTTCTGTACAATTTTGAGCAGTTGAAGATGAACCTTGACGACATAGTCAAAGAGTCAAAACATGTGCCAGGCGTGACCCGTTTGGCCCATGATGGATCCAAGCTCCCTCTGAGATGTGTGTTGGGATGGGTTGCCCTGGCCAGATCCAAGAAGTTCCAGCTGTTAGTTGAGCCCGACAAGCTAAATAAAATAATGCAAGACGACCTGAACCGTTACGCATTCCTA------------
>AFN24356
ATGAGCAAGATTTTTGTCAATCCAAGTGCGATCAGGGCAGGTTTGGCCGATCTAGAGATGGCAGAGGAAACGGTAGATCTGATCGCTAGGAACATCGAGGACAATCAGGCTCATCTCCAAGGAGAACCCATTGAGGTGGACAATCTTCCCGAAGACATGAAACGGCTTCAATTGGACGATGAAAAACCATCTGGCCTCGGTGGGGTGGTCAAAGCAAGAGAGATCAAGTGTCAGGAAGACTTTCAGATGGATGAGGGGGAGGATCCCGCCCTCTTGTTCCAGTCTTACCTGGACAATGTTGGAGTTCAAATAGTCAGACAAATGAGGTCAGGAGAGAGATTCCTCAAGATATGGTCTCAGACCGTCGAGGAAATCATATCTTATGTCACTGTCAACTTCCCCAGTCTGTCGGGGAAGTCTTCAGAAGACAAGGCTACCCAGACTGCAAACCGAGAGCTCAAAAAGGAGACAGTGTCTCCTTCCTCTCAGAGAGAAAGCCAGCCATCTAAGGCCAAAATGGAGGCCCAGACCGCCTCTGGTCCTCCTGCTCTAGAGTGGTCAGCTGCCAACGAAGAGGATGACTTATCCGTGGAGGCTGAAATCGCTCACCAGATTGCTGAGAGCTTCTCCAAGAAGTACAAATTCCCCTCCCGATCATCTGGGATATTCTTGTATAATTTTGAGCAATTAAAAATGAACCTTGATGACATAGTTAAGGAGTCAAAAACTGTGCCGGGCGTGACCCGCCTAGCCCATGATGGGTCCAAGCTCCCTCTGAGATGTGTGCTGGGATGGGTTGCTCTGGCCAATTCCAAAAAGTTCCAACTGTTGGTTGAGCCTGACAAGCTAAACAAAATAATGCAAGATGACCTGAACCGTTACGTGTCCTAC------------
>AFN24126
ATGAGCAAGATTTTTGTCAACCCAAGTGCGATCAGGGCAGGTTTGGCTGATCTGGAGATGGCAGAGGAAACTGTAGATCTAATTGCTAGGAACATCGAAGATAATCAGGCTCATCTCCAAGGAGATCCCATAGAGGTGGACAATCTCCCCGAAGACATGAGAAGGCTTCAATTAGACGATGAAAAACCATCTGGCCTCGGCGGGATGGCCAAGGTAGGGGAGAGCAAGTGTCAGGAAGACTTTCAGATGGGTGAAGCGGAGGACCCCGCACTCTTGTTCCAGTCTTACCTGGACAATGTTGGAATTCAAATGGTCAGACAAATGAGGTCAGGAGAGAGATTCCTCAAGATATGGTCTCAGACCGTCGAAGAGATCATATCCTATGTCATGGTCAACTTCCCCAGTCTGCCGGGGAAGTCATCAGAAGATAAAGCTACTCAGACTGCCAACCGGGAACTTAAGAAGGAGACAGTGTCTGCTTCTTCTCAGCGAGAAAGTCAATCATCTAAAGCCAAAATGGCGGCTCAAACCGCCTCCGGTCCTTCTGCTCTAGAGTGGTCCGCTGCCAACGAAGAGGATGACCCATCTGTGGAGGCTGAAATTGCTCACCAGATCGCTGAGAGTTTTTCCAAGAAGTACAAATTCCCTTCCCGATCGTCAGGGATATTCTTGTATAACTTTGAGCAGTTGAAAATGAATCTCGATGACATAGTCAAAGAGTCGAAAAATGTGCCAAGCGTAACCCGCTTAGCCCATGACGGATCCAAACTCCCTCTGAGATGTATGCTGGGGTGGGTTGCTCTAGCCAAATCCAAAAAGTTCCAGCTGTTAGTTGAGCCCGACAAGCTAAATAAAATAATGCAGGACGACCTGAACCGTTATGCATTCTTC------------
>BAM36883
ATGAGCAAAATCTTTGTCAATCCGAGTGCAATTAGGGCCGGTCTGGCAGACCTTGAGATGGCTGAAGAGACTGTTGATCTGATCAACAAAAACATAGAGGACAATCAGGCTCATCTCCAGGGAGAACCCATAGAGGTGGACAATCTCCCTGAGGACATGAGGCGACTCCATCTGGACGATGAGAAGCCTCCTGGCCTTGGAGAGATGGCCACAGCGGGGGAAGTCAAGTATCGGGAAGACTTTCAGATGGATGAGGGGGAGGATCCTAGCCTCCTCTTCCAGTCATACCTGGACAATGTTGGAGTACAGATAGTCAGACAAATGAGGTCAGGAGAGAGATTTCTCAAGATATGGTCACAAACCGTGGAGGAAATCATATCTTATGTCACGGTCAACTTTCCTAACCCTCCAGGAAGGTCTTCAGAGGACAAGTCAACCCAGACAACTGGTCGAGAACTCAAGAAGGAGACAACATCCGCTTCTTCCCAGAGAGACAGCCAATCCTCGAAAGCCAGGATGGTGGCTCAAACCGCCTCTGGTCCTCCAGCCCTTGAATGGTCTGCTACCAACGAAGAGGATGATCTATCAGTGGAAGCGGAGATTGCTCACCAGATTGCTGAAAGCTTTTCCAAGAAGTACAAGTTTCCCTCTCGATCATCTGGGATATTTTTGTATAACTTTGAGCAGTTAAAAATGAACCTTGATGACATAGTTAAAGAGGCGAAAAATGTGCCAGGTGTCACCCGTTTAGCCCATGACGGATCTAAACTCCCTCTAAGATGTGTGCTGGGATGGGTTGGTCTGGCCAACTCTAAAAAGTTCCAGTTGTTAGTCGAGCCCGACAAGCTGAATAAAATCATGCAAGACGATCTGAATCGATATACATCCAGC------------
>ACN65037
ATGAGCAAGATCTTCGTCAATCCGAGTGCAATCAGAGCCGGTTTGGCTGATCTGGAGATGGCCGAGGAGACTGTTGATCTAATCAATAGAAACATAGAAGACAATCAGGCTCATCTCCAAGGAGAGCCTATAGAGGTGGACAATCTCCCTGACGATATGAGGCGGCTTCAGCTGGATGACGGAAAACCATCTGGCTTTAACGAGATGGCCGCAGCAGGAGAAAGCAAGTATCGGGAGGACTTCCAGATGGATGAGGGGGAAGATCCAGGTTTCTTATTCCAGTCATACCTGGACAATGTCGGAGTCCAGATAGTCAGACAAATGAGGTCAGGAGAAAGATTTCTCAAGATCTGGTCACAGACCGTAGAGGAAATTATCTCCTATGTCACAGTTAACTTCTCTACCCCGTCAGGAAGGCCCTCAGAGGACAAATCTACTCAGACTGTTGGCAAAGAACTCAAGAAGGAGACACCGTCTGCTTCTTCTCAAAGAGAAAGTCAATCTTCGAAAGCCAGAATGGTGGCTCAAACTGCCTCTGGTCCACCGGCTCTCGAATGGTCTGCGACCAATGAAGAAGATGACTTATCCGTAGAGGCAGAGATCGCTCATCAGATTGCTGAGAGCTTTTCCAAGAAGTACAAATTTCCTTCCCGGTCATCAGGGATATTCTTGTATAATTTTGAGCAGTTAAAAATGAACCTTGACGACATAGTCAAGGAGTCTAAAAATGTACCCGGTGTGACCCGTTTAGCTCATGATGGATCTAAACTCCCTCTAAGATGTGTATTGGGGTGGGTTGCCCTAGCCAACTCTAAGAAGTTCCAGCTATTAGTTGAACCAGACAAGTTGAACAAAGTCATGCAGGATGATCTGAGCCGTTATACTTCCTGC------------
>ACP41223
ATGAGCAAGATCTTCGTCAATCCGAGTGCAATCAGAGCCGGTTTGGCTGATCTGGAGATGGCCGAGGAGACTGTTGATCTAATCAATAGAAACATAGAAGACAATCAGGCTCATCTCCAGGGAGAGCCTATAGAGGTGGACAATCTCCCTGACGATATGAGGCGGCTTCAGCTGGATGACGGAAAACCATCTGGCCTTAACGAGATGGCCGCAGCAGGAGAAAGCAAGTATCGGGAGGATTTCCAGATGGATGAGGGGGAAGATCCAGGTTTCTTATTCCAGTCATACCTGGACAATGTTGGAGTCCAGATAGTCAGACAAATGAGGTCAGGAGAAAGATTTCTCAAGATCTGGTCACAGACCGTAGAGGAAATTATCTCCTATGTCACAGTTAACTTCTCTACCCCGTCAGGAAGGCCTTCAGAGGATAAATCTACTCAGACTGTTGGCAAAGAACTCAAGAAGGAGACACCGTCTGCTTCTTCTCAAAGAGAAAGTCAATCTTCGAAAGCCAGAATGGTGGCTCAAACTGCCTCTGGTCCACCGGCTCTCGAATGGTCTGCGACCAATGAAGAAGAGGACTTATCTGTAGAGGCAGAGATCGCTCATCAGATTGCTGAGAGCTTTTCCAAGAAGTACAAATTTCCTTCCCGGTCATCAGGGATATTCTTGTATAATTTTGAGCAGTTAAAAATGAACCTTGACGACATAGTCAAGGAGTCTAAAAATGTACCCGGTGTGACCCGTTTAGCTCATGATGGATCTAAACTCCCTCTAAGATGTGTGTTGGGGTGGGTTGCCCTAGCCAACTCTAAGAAGTTCCAGCTATTAGTTGAACCAGACAAGTTGAACAAAGTCATGCAGGATGATCTGAGCCGTTATACATCCTGC------------
>AFN24231
ATGAGCAAGATTTTTGTCAACCCAAGTGCGATCAGGGCAGGTTTGGCTGATCTGGAGATGGCAGAGGAAACTGTAGATCTAATTGCTAGGAACATCGAAGATAATCAGGCTCATCTCCAAGGAGATCCCATAGAGGTGGACAATCTCCCCGAAGACATGAGAAGGCTTCAATTAGACGATGAAAAACCATCTGGCCTCGGCGGGATGGCCAAAGTAGGGGAGAGCAAGTGTCAGGAAGACTTTCAGATGGGTGAAGCGGAGGACCCCGCACTCTTGTTCCAGTCTTACCTGGACAATGTTGGAATTCAAATGGTCAGACAAATGAGGTCAGGAGAAAGATTCCTCAAGATATGGTCTCAGACCGTCGAAGAGATCATATCCTATGTCATGGTCAACTTCCCCAGTCTGCCGGGAAAGTCTTCAGAAGATAAAGCTACTCAGACTGCCAACCGGGAACTCAAGAAGGAGACAGTGTCTGCTTCTTCTCAGCGAGAAAGTCAATCATCTAAAGCCAAAATGGCGGCTCAAACCGCCTCCGGTCCTTCTGCTCTAGAGTGGTCCGCTGCCAACGAAGAGGATGACCCATCTGTGGAGGCTGAAATTGCTCACCAGATTGCTGAGAGTTTTTCCAAGAAGTACAAATTCCCTTCCCGATCGTCAGGGATATTCTTGTATAACTTTGAGCAATTGAAAATGAATCTAGATGACATAGTCAAAGAGTCGAAAAATGTGCCAAGCGTAACTCGCTTGGCCCATGACGGATCCAAACTCCCTTTGAGATGTATGCTGGGGTGGGTTGCTTTAGCCAAATCCAAAAAGTTCCAGCTGTTAGTTGAGCCCGACAAGCTGAATAAAATAATGCAGGACGACCTGAACCGTTATGCATTCTTC------------
>AFN24236
ATGAGCAAGATCTTTGTTAACCCAAGTGCAATCAGGGCAGGCCTGGCAGATCTCGAGATGGCGGAGGAGACTGTGGATTTAATAGCCAGAAACATCGAAGACAATCAGGCTCATCTCCAAGGAGAACCCATAGAAGTGGATAGTCTTCCTGAAGACATGAGGAGGCTCCAATTGAATAATGAAAAACAATATGGCCTTGCCGAGGTGGACAAAGAAGGAGAGAACAAGAGCCGTGAGGACTTTCAAATGAACGAAGAGAAAGACCCCAGCCTCTTATTCCAGTCGTACCTGGACAATGTTGGAGTTCAAATGGTCAGACAGATGAGATCAGGAGAGAGATTCCTCAAGATATGGTCTCGTACTGTAGAGGAAATTATATCCTATGTAATGATTAACTTCTCCAGTTCTCTGGGGAGGCCTTCCGAAGACAAATCTACTCAAACTGCTAATCGGGGACTCAAGAGGGAGACCACGTCATCTCCTTCTCAACGAGAGAATCAATCATCCAAAGCCAATATGGCGGCCCAGACTGCATCAGGCCCTCCTGCCCTGGATTGGTCCGCCACCAACGAGGAGGATGATCTATCTGTGGAGGCTGAGATTGCCCACCAAATTGCAGAGAGCTTCTCTAAGAAGTACAAATTTCCCTCTAGATCATCAGGGATATTCCTGTATAACTTTGAGCAGTTAAAAATGAACCTGGATGACATAGTCAAGGAGTCAAAAAATGTGCCCGGTGTTACCCGCCTGGCTCGTGACGGGTCCAAGCTCCCTCTGAGATGTGTGCTTGGGTGGGTTGCTCTAGCCAGCTCCAGAAAGTTCCAGCTGCTAGTTGAGCCTGACAAGTTGAACAAAATAATGCAGGATGACCTGAACCGTTATTTATCTAAT------------
>ADD84788
ATGAGCAAGATCTTTGTTAATCCGAGTGCAATCAGAGCCGGTCTGGCCGATCTTGAGATGGCCGAAGAGACTGTTGATCTGATCAACAGAAACATAGAAGACAATCAGGCTCATCTCCAGGGAGAACCCATAGAAGTGGACAATCTCCCTGAGGACATGAGGCAATTTCACCTGGACGATGAAAAATTGTCCAACCTTGGTGAGATGGTTAGGGTGGGCGAAGGCAAGTATCGAGAGGACTTTCAGATGAATGAGGGAGAGGACCCCAACCTCCTGTTCCAATCGTACCTGGACAATGTTGGAGTCCAAATAGTCAGACAAATGAGGTCAGGAGAGAGATTCCTCAAGATATGGTCACAGACCGTAGAGGAAATTATATCCTATGTCACGGTCAACTTTCCTAACCCTCCAGGAAGGTCTTCGGAGGATAAATCAACCCAAACTACTGGCCGGGAGCTCAAGAAGGAGACAACATCCATTCTTTCTCAGAGAGAAAGCCAACCTTCAAAAGCCGGAATGGTGGCTCAAGTTGCCTCTGGCCCTCCATCCCTTGAATGGTCTGCCACCAATGAAGAGGATGATCTATCAGTAGAGGCTGAGATCGCTCATCAGATTGCTGAAAGCTTTTCCAAGAAGTACAAGTTTCCTTCTCGATCTTCAGGAATATTCTTGTATAATTTTGAGCAACTGGAGATGAACCTTGATGACATAGTTAAAGAGGCAAAAAATGTACCGGGCGTGACCCGTCTGGCCCATGATGGATCCAAAATCCCCCTAAGATGTGTACTGGGATGGGTCGCTTTGGCCAACTCCAAGAAATTCCAATTGCTAGTCGAGGCCGACAAGCTAAGCAAAATCATGCAAGATGACTTGGATCGCTACAAATCATGC------------
>AFN27424
ATGAGCAAGATCTTTGTTAATCCGAGAGCAATCAGAGCCGGTCTGGCCGATCTTGAGATGGCCGAAGAGACTGTTGATCTGATCAACAGAAACATAGAAGACAATCAGGCTCATCTCCAGGGAGAACCCATAGAAGTGGACAACCTCCCTGAGGACATGAAGCGACTTCACCTGGACGATGAAAAATCGTCCAACCTTGGTGAGATGGTTAGGGTGGGAGAAGGCAAGTATCGAGAGGACTTTCAGATGGATGAGGGAGAGGACCCCAACCTCCTGTTCCAATCGTACCTGGATAATGTCGGAGTCCAAATAGTCAGACAAATGAGGTCAGGAGAGAGATTCCTCAAGATATGGTCACAGACCGTAGAGGAAATTGTATCCTATGTCACGGTCAACTTTCCTAACCCTCCAAGAAGGTCTTCGGAGGATAAATCAACCCAGACTACTGGCCGAGAGCTCAAGAAGGAGACAACGTCTGCTTTCTCTCAGAGAGAAAGCCAACCTTCGAAAGCTAGGATGGTGGCTCAAGTTGCCCCTGGTCCTCCAGCCCTTGAATGGTCAGCCACCAATGAAGAAGATGATCTATCAGTAGAGGCTGAGATCGCTCATCAGATTGCTGAAAGCTTTTCCAAGAAGTACAAGTTTCCCTCCCGATCTTCAGGAATATTCTTGTATAATTTTGAGCAACTGAAGATGAACCTTGACGACATAGTTAAAGAGGCAAAAAATGTACCGGGCGTGACCCGTCTGGCCCATGATGGATCCAAAATCCCCCTGAGATGTGTACTGGGATGGGTCGCTTTGGCTAATTCCAAAAAATTCCAATTACTAGTCGAGGCTGACAAGCTAAGCAAAATCATGCAAGATGATTTGAATCGCTATACATCCTGC------------
>AFN24331
ATGAGCAAGATCTTTGTCAACCCAAGTGCGATCAGGGCAGGTTTGGCTGATCTGGAGATGGCAGAGGAAACTGTAGATCTAATTGCTAGGAACATCGAAGATAATCAGGCTCATCTCCAAGGAGATCCCATAGAGGTGGACAATCTCCCCGAGGACATGAGAAGGCTTCAATTAGACGATGAAAAACCATCTGGCCTCGGCGGGATGGCCAAGGTAGGGGAGAGCAAGTGTCAGGAAGACTTTCAGATGGGTGAAGCGGAGGACCCCGCACTCTTGTTCCAGTCTTACTTGGACAATGTTGGAATTCAAATGGTCAGACAAATGAGGTCAGGAGAGAGATTCCTCAAGATATGGTCTCAGACCGTCGAAGAGATCATATCCTATGTCATGGTCAACTTCCCCAGTCTGCCGGGGAAGTCCTCAGAAGATAAAGCTACTCAGACTGCCAACCGGGAACTCAAGAAGGAGACAGTGTCTGCTTCTTCTCAGCGAGAAAGTCAATCATCTAAAGCCAAAATGGCGGCCCAAACCGCCTCCGGTCCTTCTGCTCTAGAGTGGTCCGCTGCCAACGAAGAGGATGACCCATCTGTGGAGGCTGAAATTGCTCACCAGATCGCTGAGAGTTTTTCCAAGAAGTACAAATTCCCTTCCCGATCGTCAGGGATATTCTTGTATAACTTTGAGCAGTTGAAAATGAATCTCGATGACATAGTCAAAGAGTCGAAAAATGTGCCAAGCGTAACCCGCTTGGCCCATGACGGATCCAAACTCCCTCTGAGATGTATGCTGGGGTGGGTTGCTCTAGCCAAATCCAAAAAGTTCCAGCTGTTAGTTGAGCCCGACAAGCTAAATAAAATAATGCAGGACGACCTGAACCGTTATGCATTCTTC------------
>ADD84783
ATGAGCAAGATCTTTGTTAATCCGAGTGCAATCAGAGCCGGTCTGGCCGATCTTGAGATGGCCGAAGAGACTGTTGATCTGATCAACAGAAACATAGAAGACAATCAGGCTCATCTCCAGGGAGAACCCATAGAAGTGGACAATCTCCCTGAGGACATGAGGCAATTTCACCTGGGCGATGAAAAATTGTCCAACCTTGGTGAGATGGTTAGGGTGGGCGAAGGCAAGTATCGAGAGGACTTTCAGATGGATGAGGGAGAGGACCCCAACCTCCTGTTCCAATCGTACCTGGACAATGTTGGAGTCCAAATAGTCAGACAAATGAGGTCAGGAGAGAGATTCCTCAAGATATGGTCACAGACCGTAGAGGAAATTATATCCTATGTCACGGTCAACTTTCCTAACCCTCCAGGAAGGTCTTCGGAGGATAAATCAACCCAAACTACTGGCCGGGAGCTCAAGAAGGAGACAACATCCACTCTTTCTCAGAGAGAAAGCCAACCTTCAAAAGCCGGAATGGTGGCTCAAGTTGCCTCTGGCCCTCCATCCCTTGAATGGTCTGCCACCAATGAAGAGGATGATCTATCAGTAGAGGCTGAGATCGCTCATCAGATTGCTGAAAGCTTTTCCAAGAAGTACAAGTTTCCCTCTCGATCTTCAGGAATATTCTTGTATAATTTTGAGCAACTGGAGATGAACCTTGATGACATAGTTAAAGAGGCAAAAAATGTACCGGGCGTGACCCGTCTGGCCCATGATGGATCCAAAATCCCCCTAAGATGTGTACTGGGATGGGTCGCTTTGGCCAACTCCAAGAAATTCCAATTGATAGTCGAGGCCGACAAGCTAAGCAAAATCATGCAAGATGACTTGGATCGCTACACATCATGC------------
>AFN24441
ATGAGCAAGATTTTTGTCAACCCAAGTGCGATCAGGGCAGGTTTGGCTGATCTGGAGATGGCAGAGGAAACTGTAGATCTAATTGCTAGGAACATCGAAGATAATCAGGCTCATCTCCAAGGAGATCCCATAGAGGTGGACAATCTCCCCGAAGACATGAGAAGGCTTCAATTAGACGATGAAAAACCATCTGGCCTCGGCGGGATGGCCAAGGTAGGGGAGAGCAAGTGTCAGGAAGACTTTCAGATGGGTGAAGCGGAGGACCCCGCACTCTTGTTCCAGTCTTACCTGGACAATGTTGGAATTCAAATGGTCAGACAAATGAGGTCAGGAGAGAGATTCCTCAAGATATGGTCTCAGACCGTCGAAGAGATCATATCCTATGTCATGGTCAACTTCCCCAGTCTGCCGGGGAAGTCATCAGAAGATAAAGCTACTCAGACTGCCAACCGGGAACTTAAGAAGGAGACAGTGTCTGCTTCTTCTCAGCGAGAAAGTCAATCATCTAAAGCCAAAATGGCGGCTCAAACCGCCTCCGGTCCTTCTGCTCTAGAGTGGTCCGCTGCCAACGAAGAGGATGACCCATCTGTGGAGGCTGAAATTGCTCACCAGATCGCTGAGAGTTTTTCCAAGAAGTACAAATTCCCTTCCCGATCGTCAGGGATATTCTTGTATAACTTTGAGCAGTTGAAAATGAATCTCGATGACATAGTCAAAGAGTCGAAAAATGTGCCAAGCGTAACCCGCTTAGCCCATGACGGATCCAAACTCCCTCTGAGGTGTATGCTGGGGTGGGTTGCTCTAGCCAAATCCAAAAAGTTCCAGCTGTTAGTTGAGCCCGACAAGCTAAATAAAATAATGCAGGACGACCTGAACCGTTATGCATTCTTC------------
>AFN24336
ATGAGCAAGATTTTTGTCAACCCAAGTGCTATCAGGGCAGGTTTGGCTGATCTGGAGATGGCAGAGGAAACTGTAGATCTAATTGCTAGGAACATCGAAGATAATCAGGCTCATCTCCAAGGAGATCCCATAGAGGTGGACAATCTCCCCGAAGACATGAAAAGACTTCAATTAGACGATGAAAAACCATCTGGCCTCGGCGGGATGGCCAAGGTAGGGGAGAGCAAGTGTCAGGAAGACTTTCAGATGGGTGAAGCAGAGGACCCCGCACTCTTGTTCCAGTCTTACCTGGACAATGTTGGAATTCAAATGGTCAGACAAATGAGGTCAGGAGAGAGATTTCTCAAGATATGGTCTCAGACCGTCGAAGAGATCATATCCTATGTCATGGTCAACTTCCCCAGTCTGCCGGGGAAGTCTTCAGAAGATAAAGCTACTCAGACTGCCAACCGGGAACTCAAGAAGGAGACAGTGTCTGCTTCTTCTCAGCGAGAAAGTCAATCATCTAAAGCCAAAATGGCGGCTCAAACCGCCTCCGGTCCTTCTGCTCTAGAGTGGTCCGCTGCCAACGAAGAGGATGACCCATCTGTGGAGGCTGAAATTGCTCACCAGATCGCTGAGAGTTTTTCCAAGAAGTACAAATTCCCTTCCCGATCGTCAGGGATATTCTTGTATAACTTTGAGCAGTTGAAAATGAATCTCGATGACATAGTCAAAGAGTCGAAAAATGTGCCAAGCGTAACCCGCTTGGCCCATGACGGATCCAAACTCCCTCTGAGATGTATGCTGGGGTGGGTTGCTCTAGCCAAATCCAAAAAGTTCCAGCTATTAGTTGAGCCCGACAAGCTAAATAAAATAATGCAGGACGACCTGAACCGTTATGCATTCTTC------------
>AFP66214
ATGAGCAAGATCTTTGTCAATCCGAGCGCAATCAGAGCCGGTTTGGCTGATCTCGAAATGGCTGAGGAGACTGTTGATCTAATCAACAGAAACATAGAAGACAATCAAGCCCATCTCCAGGGAGAACCCATAGAAGTGGATAATCTCCCCGAAGACATGAGGCGACTTCAGCTGGATGACGGAAAACCGTCTGGCCTCAGTGAGATAGCTACTGCGGTAGAAAGCAAGTATAGGGAGGACTTTCAGATGGATGAAGGAGAGGACCCTAGTCTTTTATTCCAGTCATACCTAGACAATGTTGGAGTCCAAATAGTCAGACAGATGAGGTCAGGAGAGAGATTCCTCAAGATCTGGTCACAAACCGTGGAGGAAATCATCTCCTATGTCACGGTCAACTTCCCTAACCCCTCGGGAAGGTCTTTGGAAGATAAATCTACCCAGACCGCTGGAAGAGAACTCAAGAAGGAATTGCCATCTGCTCCTCTCCAAAGAGAAAGTAAGCCCCTGAAAGCCCGAATGGAGGCTCAAACTGCCTCTGGTCCTCCAGCTCTCGAATGGTCTGCAACCAACGAAGAGGATGATCTATCTGTAGAGGCAGAAATAGCCCACCAGATTGCTGAGAGCTTTTCCAAGAAATACAAGTTCCCATCCCGGTCATCAGGGATATTCTTGTACAATTTTGAGCAGTTAAAAATGAACCTCGACGATATAGTCAAAGAGTCAAAAAATGTGCCAGGTGTGACGCGTTTAGCCCGTGAAGGATCCAAGCTCCCTCTAAGATGTGTACTGGGATGGGTCGCTCTGGCAAACTCTAAGAAGTTCCAGCTATTAGTCGAGCCGGAAAAGCTGAATAAAATCATGCAGGATGATCTGAACCGTTATACATCCTGC------------
>ABN11347
ATGAGCAAGATCTTTGTCAATCCTAGTGCTATTAGAGCCGGTCTGGCCGATCTTGAGATGGCTGAAGAAACTGTTGATCTGATCAATAGAAATATCGAAGACAATCAGGCTCATCTCCAAGGGGAACCCATAGAAGTGGACAATCTCCCTGAGGATATGGGGCGACTTCACCTGGATGATGGAAAATCGCCCAACCCTGGTGAGATGGCCAAGGTGGGAGAAGGCAAGTATCGAGAGGACTTTCAGATGGATGAAGGAGAGGATCCTAGCCTCCTGTTCCAGTCATACCTGGACAATGTTGGAGTCCAAATAGTCAGACAAATGAGGTCAGGAGAGAGATTTCTCAAGATATGGTCACAGACCGTAGAAGAGATTATATCCTATGTCGCGGTCAACTTTCCCAACCCTCCAGGAAAGTCTTCAGAGGATAAATCAACCCAGACTACTGGCCGAGAGCTCAAGAAGGAGACAACACCCACTCCTTCTCAGAGAGAAAGCCAATCCTCGAAAGCCAGGATGGCGGCTCAAACTGCTTCTGGCCCTCTAGCCCTTGAATGGTCGGCCACCAATGAAGAGGATGATCTATCAGTGGAGGCTGAGATCGCTCACCAGATTGCAGAAAGTTTCTCCAAAAAATATAAGTTTCCCTCTCGATCCTCAGGGATACTCTTGTATAATTTTGAGCAATTGAAAATGAACCTTGATGATATAGTTAAAGAGGCAAAAAATGTACCAGGTGTGACCCGTTTAGCCCATGACGGGTCCAAACTCCCCCTAAGATGTGTACTGGGATGGGTCGCTTTGGCCAACTCTAAGAAATTCCAGTTGTTAGTCGAATCCGACAAGCTGAGTAAAATCATGCAAGATGACTTGAATCGCTATACATCTTGC------------
>ABN11342
ATGAGCAAGATCTTTGTCAATCCTAGTGCTATTAGAGCCGGTCTGGCCGATCTTGAGATGGCTGAAGAAACTGTTGATCTGATCAATAGAAATATCGAAGACAATCAGGCTCATCTCCAAGGGGAACCCATAGAAGTGGACAATCTCCCTGAGGATATGGGGCGACTTCACCTGGATGATGGAAAATCGCCCAACCCTGGTGAGATGGCCAAGGTGGGAGAAGGCAAGTATCGAGAGGACTTTCAGATGGATGAAGGAGAGGATCCTAGCCTCCTGTTCCAGTCATACCTGGACAATGTTGGAGTCCAAATAGTCAGACAAATGAGGTCAGGAGAGAGATTTCTCAAGATATGGTCACAGACCGTAGAAGAGATTATATCCTATGTCGCGGTCAACTTTCCCAACCCTCCAGGAAAGTCTTCAGAGGATAAATCAACCCAGACTACTGGCCGAGAGCTCAAGAAGGAGACAACACCCACTCCTTCTCAGAGAGAAAGCCAATCCTCGAAAGCCAGGATGGCGGCTCAAACTGCTTCTGGCCCTCTAGCCCTTGAATGGTCGGCCACCAATGAAGAGGATGATCTATCAGTGGAGGCTGAGATCGCTCACCAGATTGCAGAAAGTTTCTCCAAAAAATATAAGTTTCCCTCTCGATCCTCAGGGATACTCTTGTATAATTTTGAGCAATTGAAAATGAACCTTGATGATATAGTTAAAGAGGCAAAAAATGTACCAGGTGTGACCCGTTTAGCCCATGACGGGTCCAAACTCCCCCTAAGATGTGTACTGGGATGGGTCGCTTTGGCCAACTCTAAGAAATTCCAGTTGTTAGTCGAATCCGACAAGCTGAGTAAAATCATGCAAGATGACTTGAATCGCTATACATCTTGC------------
>ABN11292
ATGAGCAAGATCTTTGTCAATCCTAGTGCTATTAGAGCCGGTCTGGCCGATCTTGAGATGGCTGAAGAAACTGTTGATCTGATCAATAGAAATATCGAAGACAATCAGGCTCATCTCCAAGGGGAACCCATAGAAGTGGACAATCTCCCTGAGGATATGGGGCGACTTCACCTGGATGATGGAAAATCGCCCAACCCTGGTGAGATGGCCAAGGTGGGAGAAGGCAAGTATCGAGAGGACTTTCAGATGGATGAAGGAGAGGATCCTAGCTTCCTGTTCCAGTCATACCTGGAAAATGTTGGAGTCCAAATAGTCAGACAAATGAGGTCAGGAGAGAGATTTCTCAAGATATGGTCACAGACCGTAGAAGAGATTATATCCTATGTCGCGGTCAACTTTCCCAACCCTCCAGGAAAGTCTTCAGAGGATAAATCAACCCAGACTACTGGCCGAGAGCTCAAGAAGGAGACAACACCCACTCCTTCTCAGAGAGAAAGCCAATCATCGAAAGCCAGGATGGCGGCTCAAACTGCTTCTGGCCCTCCAGCCCTTGAATGGTCGGCCACCAATGAAAAGGATGATCTATCAGTGGAGGCTGAGATCGCTCACCAGATTGCAGAAAGTTTCTCCAAAAAATATAAGTTTCCCTCTCGATCCTCAGGGATACTCTTGTATAATTTTGAGCAATTGAAAATGAACCTTGATGATATAGTTAAAGAGGCAAAAAATGTACCAGGTGTGACCCGTTTAGCCCATGACGGGTCCAAACTCCCCCTAAGATGTGTACTGGGATGGGTCGCTTTGGCCAACTCTAAGAAATTCCAGTTGTTAGTCGAATCCGACAAGCTGAGTAAAATCATGCAAGATGACTTGAATCGCTATACATCTTGC------------
>AGQ16809
ATGAGCAAAATCTTTGTCAATCCGAGTGCAATTAGGGCCGGTCTGGCTGACCTTGAGATGGCTGAAGAGACTGTTGATCTGATCAACAAGAACATAGAAGACAATCAGGCTCATCTTCAGGGAGAACCCATAGAGGTGGATAATCTCCCTGAGGACATGAGGCGGCTCCATCTGGACGATGAGAAGCCTTCTGGCCTTGGGGGGATGGCCAAAGCGGGTGAAGTCAAGTATCGGGAAGACTTTCAGATGGATGAAGGGGAGGATCCTAGCCTCCTCTTCCAGTCATACCTGGACAATGTTGGAGTACAGATAGTCAGACAAATGAGATCAGGAGAGAGATTTCTCAAGATATGGTCACAAACCGTGGAGGAAATCATATCTTATGTCGCGGTCAACTTTCCTAACCCTCCAGGGAGGTCTTCGGAGGACAAGTCAACCCAGACAACTGGTCGAGAGCTCAAGAAGGAGACCACATCTGCTTCTTCCCAGAGAGACAGCCAATCCTCGAAAGCCAGGATGGTGGCTCAAACCGCCTCTGGTCCTCCAGCCCTTGAATGGTCTGCTACCAACGAAGAGGATGATCTATCAGTGGAAGCTGAGATTGCTCACCAAATTGCTGAAAGCTTTTCCAAGAAGTACAAGTTTCCCTCTCGATCATCTGGGATATTTTTGTATAACTTTGAGCAGTTGAAAATGAACCTTGATGACATAGTTAAAGAGGCGAAAAATGTGCCGGGTGTCACCCGTTTAGCCCATGACGGATCTAAGCTCCCTCTAAGATGTGTACTGGGATGGGTTGGTCTGGCCAACTCTAAAAAGTTCCAGTTGTTAGTTGAACCCGACAAGCTAAACAAAATCATGCAAGACGATCTGAATCGCTATACATCCAGC------------
>AFN24286
ATGAGCAAGATTTTTGTCAACCCAAGTGCTATCAGGGCAGGTTTGGCTGATCTGGAGATGGCAGAGGAAACTGTAGATCTAATTGCTAGGAACATCGAAGATAATCAGGCTCATCTCCAAGGAGATCCCATAGAGGTGGACAATCTCCCCGAAGACATGAAAAGACTTCAATTAGACGATGAAAAACCATCTGGCCTCGGCGGGATGGCCAAGGTAGGGGAGAGCAAGTGTCAGGAAGACTTTCAGATGGGTGAAGCGGAGGACCCCGCACTCTTGTTCCAGTCTTACCTGGACAATGTTGGAATTCAAATGGTCAGACAAATGAGGTCAGGAGAGAGATTCCTCAAGATATGGTCTCAGACCGTCGAAGAGATCATATCCTATGTCATGGTCAACTTCCCCAGTCTGCCGGGGAAGTCTTCAGAAGATAAAGCTACTCAGACTGCCAACCGGGAACTCAATAAGGAGACAGTGTCTGCTTCTTCTCAGCGAGAAAGTCAATCATCTAAAGCCAAAATGGCGGCTCAAACCGCCTCCGGTCCTTCTGCTCTAGAGTGGTCCGCTGCCAACGAAGAGGATGACCCATCTGTGGAGGCTGAAATTGCTCACCAGATCGCTGAGAGTTTTTCCAAGAAGTACAAATTCCCTTCCCGATCGTCAGGGATATTCTTGTATAACTTTGAGCAGTTGAAAATGAATCTCGATGACATAGTCAAAGAGTCGAAAAATGTGCCAAGTGTAACCCGCTTGGCCCATGACGGATCCAAACTCCCTCTGAGATGTATGCTGGGGTGGGTTGCTCTAGCCAAATCCAAAAAGTTCCAGCTATTAGTTGAGCCCGACAAGCTAAATAAAATAATGCAGGACGACCTGAACCGTTATGCATTCTTC------------
>ABZ81223
ATGAGCAAGATCTTTGTCAATCCGAGCGCAATCAGAGCCGGTTTGGCTGATCTCGAAATGGCTGAGGAGACTGTTGATCTAATCAATAGAAACATAGAAGACAATCAAGCCCATCTCCAGGGAGAACCCATAGAAGTGGATAATCTCCCCGAAGATATGAGGCGACTTCAGCTGGATGACAGAAAACCGTCTGGCCTCAGTGGGATAGCTACTGCGGTAGAAAGCAAGTATAGGGAGGACTTTCAGATGGATGAAGGAGAGGACCCTAGTCTCTTATTCCAGTCATACCTAGACAATGTTGGAGTCCAAATAGTCAGACAGATGAGGTCAGGAGAGAGATTCCTCAAGATCTGGTCACAAACCGTGGAGGAAATCATCTCCTATGTCACGGTCAACTTCCCTAACCCTTCGGGAAGGTCTTTGGAAGATAAATCTACCCAGACCGCTGGGAGAGAACTCAAGAAGGAATCGCCATCTGCTCCTCTCCAGAGAGAAAGTAAACCCCTGAAAGCCCGAATGGAGGCTCAAACTGCCTCTGGTCCTCCAGCTCTCGAATGGTCTGCAACCAACGAAGAGGATGATCTATCTGTAGAGGCAGAAATAGCCCACCAGATTGCTGAGAGCTTTTCCAAGAAATACAAGTTCCCATCCCGGTCATCAGGGATATTCTTGTACAATTTTGAGCAGTTAAAAATGAACCTCGACGATATAGTCAAAGAGTCAAAAAATGTGCCAGGTGTGACGCGTTTAGCCCGTGAAGGATCCAAGCTCCCTCTAAGATGTGTACTGGGATGGGTCGCTCTGGCAAACTCTAAGAAGTTCCAGCTATTAGTCGAGCCGGAAAAGCTGAATAAAATCATGCAGGATGATCTGAACCGTTATACATCCCGC------------
>AFN24281
ATGAGCAAGATTTTTGTCAACCCAAGTGCGATCAGGGCAGGTTTGGCTGATCTAGAGATGGCAGAGGAAACTGTAGATCTAATCGCTAGGAACATCGAAGATAATCAGGCTCATCTCCAAGGAGATCCCATAGAGGTGGACAATCTCCCCGAAGACATGAGACGGCTTCAATTAGACGATGAAAAACCATCTGGCCCCGACGGGACAACCAAGGTAGAGGAGAGCAAGTGTCAGGAAGACTTTCAGATAGGTGAGGCAGAGGACCCCGCACTCTTGTTCCAGTCGTACCTGGACAATGTTGGAATTCAAATGGTCAGACAAATGAGGTCAGGAGAGAGATTCCTCAAGATATGGTCTCAGACGGTCGAAGAGATCATATCCTATGTCATGGTCAACTTCCCCAGTCTGCCGAGGAAGGTTTCAGAAGACAAAGCTACTCAGACTGCCAACCGGGAACTCAAGAAGGAGACAGTGTCTGCCTCTTCTCAGCGAGAAAGTCAATCATCTAAGGCCAAAATGGCGGCTCAAACCGCCTCCGGTCCTTCTGCTCTAGAGTGGTCCGCCGCAAACGAAGAGGATGACCCATCTGTGGAGGCTGAAATCGCTCACCAGATTGCTGAGAGCTTTTCCAAGAAATACAAATTCCCTTCCCGATCGTCAGGGATATTCTTGTACAACTTTGAGCAGTTAAAAATGAACCTTGATGACATAGTCAAAGAGTCAAAAAATGTTCCAAGCGTGGCCCGCTTGGCCCACGACGGGTCCAAACTCCCCCTGAGATGTATGCTGGGGTGGGTTGCTCTAGCCAACTCCAAAAAATTCCAGCTGTTAGTGGAGCCTGACAAGCTAAATAAAATAATGCAAGACGACTTGAACCGTTATGCATTCCTC------------
