# Supplementary material for: FRESCo: finding regions of excess synonymous constraint in diverse viruses
Source: Genome Biol. 2015 Feb 17;16(1):38. doi: 10.1186/s13059-015-0603-7 (PMC4376164; doi:10.1186/s13059-015-0603-7)
Supplement: Additional file 4: — Sequence alignments (zip folder of FASTA alignments). [file 13059_2015_603_MOESM4_ESM.zip › alignments/RFV/glycoprotein.fa.revtrans]

>AEC14284
ATGTATGTTTTATTGACAATTCTAATCTCGGTTCTGGTGTGTGAAGCGGTTATTAGAGTGTCTCTAAGCTCCACAAGAGAGGAAACCTGTTTTGGTGACTCCACCAACCCAGAGATGATTGAAGGAGCTTGGGATTCACTCAGAGAGGAGGAGATGCCAGAGGAGCTCTCCTGCTCTGTATCAGGCATAAGGGAGGTTAAGACCTCAAGCCAGGAGTTATACAGAGCATTAAAAGCCATCATTGCTGCTGATGGCTTGAACAACATCACCTGCCATGGTAAGAATCCTGAGGACAAGATTTCTCTCATAAAGGGTCCTCCTCACAAAAAGCGGGTGGGGATAGTCCGGTGTGAGAGACGAAGAGATGCTAAGCAAATAGGGAGAGAAACCATGGCAGGGATTGCGATGACAGTCCTTCCAGCCTTAGCAGTTTTTGCTTTGGCACCTGTTGTTTTTGCTGAAGACCCCCATCTCAGAAACAGACCAGGGAAGGGACACAACTACATTGACGGGATGACTCAGGAGGATGCCACATGCAAACCTGTGACATATGCTGGGGCATGTAGCAGTTTTGATGTCTTGCTTGAAAAGGGAAAATTTCCCCTTTTCCAGTCATATGCTCATCATAGAACTCTACTAGAGGCAGTTCACGACACCATCATTGCAAAGGCTGATCCACCTAGCTGTGACCTTCAGAGTGCTCATGGGAATCCCTGTATGAAAGAGAAACTTGTGATGAAGACACATTGTCCAAATGACTACCAGTCAGCTCATTACCTCAACAATGACGGGAAAATGGCTTCAGTCAAGTGCCCACCTAAGTATGAGCTCACTGAGGACTGCAACTTTTGTAGACAGATGACAGGTGCTAGCCTGAAGAAGGGGTCTTATCCTCTCCAAGACTTATTTTGTCAGTCAAGTGAGGATGATGGATCAAAATTGAAAACAAAAATGAAAGGGGTCTGCGAAGTGGGGGTTCAAGCACTCAAAAAGTGTGATGGCCAACTCAGCACTGCACATGAGGTTGTGCCCTTTGCAGTGTTTAAAAACTCAAAGAAGGTTTATCTTGATAAACTTGACCTCAAGACTGAGGAGAATCTGCTACCAGACTCATTTGTCTGCTTCGAGCATAAGGGACAGTATAAAGGAACAATGGACTCTGGTCAGACCAAGAGGGAGCTCAAAAGCTTTGATATCTCTCAGTGCCCCAAGATTGGAGGGCATGGTAGTAAGAAGTGCACTGGGGACGCAGCATTTTGCTCTGCTTATGAATGCACTGCTCAGTATGCCAATGCCTATTGTTCACATGCTAACGGGTCAGGGATTGTGCAGATTCAAGTATCAGGGGTCTGGAAGAAGCCTTTATGTGTAGGGTATGAGAGAGTGGTTGTGAAGAGAGAACTCTCTGCCAAACCCATCCAGAGAGTTGAGCCTTGCACAACTTGTATAACCAAATGTGAGCCTCATGGATTGGTTGTCCGATCAACAGGGTTCAAGATATCATCTGCAGTTGCTTGTGCTAGCGGGGTTTGCGTCACAGGGTCGCAGAGTCCTTCTACTGAGATTACACTCAAGTATCCAGGGATATCCCAGTCCTCTGGGGGGGACATAGGGGTTCACATGGCACACGATGATCAGTCAGTTAGTTCCAAAATAGTAGCTCACTGCCCTCCCCAGGACCCGTGCTTAGTGCATGGCTGCATAGTGTGTGCTCATGGCCTGATAAATTACCAGTGTCACACTGCTCTCAGTGCCTTTGTTGTCATATTTGTATTCAGTTCTACTGCAATAATTTGCTTAGCTGTTCTTTATAGGGTGCTCAAGTGCTTAAAGATTGCCCCAAGGAAAGTCCTGAATCCACTAATGTGGATTACAGCCTTCATCAGATGGGTGTATAAGAAGATGGTTGCTAGAGTGGCAGACAATATTAATCAAGTGAACAGAGAAATAGGATGGATGGAAGGAGGTCAGTTGGCTCTAGGGAACCCTGCCCCTATTCCTCGTCATGCCCCAATCCCACGTTATAGCACATACCTAATGCTACTATTGATTGTCTCATATGCATCAGCATGTTCAGAACTGATTCAGGCAAGCTCCAGAATCACCACTTGCTCCACAGAGGGTGTCAACACCAAGTGTAGACTGTCTGGCACAGCATTGATCAGGGCAGGGTCAGTTGGGGCAGAGGCTTGTTTGATGTTGAAGGGGGTCAAGGAAGATCAAACCAAGTTCTTAAAGATAAAAACTGTCTCAAGTGAGCTATCGTGCAGGGAGGGCCAGAGCTATTGGACTGGGTCCTTTAGCCCCAAGTGCCTGAGCTCAAGGAGATGCCATCTTGTCGGGGAATGTCATGTGAATAGGTGTCTGTCTTGGAGGGACAATGAAACTTCAGCAGAGTTTTCATTTGTTGGAGAAAGCACAACCATGCGAGAGAATAAGTGTTTTGAGCAGTGTGGAGGATGGGGGTGTGGATGTTTCAATGTGAACCCTTCTTGCTTATTTGTGCACACGTATCTGCAGTCAGTTAGAAAAGAGGCCCTTAGAGTTTTTAACTGTATCGACTGGGTGCATAAACTCACTCTAGAGATCACAGACTTTGATGGCTCTGTTTCAACAATAGACTTAGGAGCATCATCTAGCCGTTTCACAAACTGGGGTTCAGTTAGCCTCTCACTGGACGCAGAGGGCATTTCAGGCTCAAATAGCTTTTCTTTTATTGAGAGCCCAGGCAAAGGGTATGCAATTGTTGATGAGCCATTCTCAGAGATCCCTCGGCAAGGGTTCTTGGGGGAGATCAGGTGCAATTCAGAGTCCTCAGTCCTGAGTGCTCATGAATCATGCCTTAGGGCACCAAACCTTGTCTCGTACAAGCCCATGATAGATCAATTGGAGTGCACTACAAATCTGATTGATCCCTTTGTTGTCTTTGAGAGGGGTTCTCTGCCACAGACAAGGAATGACAAAACCTTTGCAGCTTCAAAAGGAAATAGAGGTGTTCAGGCTTTCTCTAAGGGCTCTGTACAAGCTGATCTGACTCTGATGTTTGATAATTTTGAGGTGGACTTTGTGGGAGCAGCCGTGTCTTGTGATGCCGCCTTCTTGAATTTGACAGGTTGCTATTCTTGCAACGCAGGGGCCAGAGTCTGCCTGTCCATCACATCCACAGGAACTGGAACTCTCTCTGCCCACAATAAGGACGGGTCTCTACATATAGTTCTCCCATCAGAGAACGGGACAAAAGATCAGTGTCAGATACTACATTTTACTGTACCTGAAGTAGAAGAGGAGTTCATGTACTCTTGTGATGGAGATGAGCGGCCTCTGTTAGTGAAAGGGACCCTGATAGCTATTGACCCATTTGATGATAGACGGGAAGCAGGGGGGGAATCAACAGTTGTGAATCCAAAATCTGGATCTTGGAATTTCTTTGACTGGTTTTCTGGACTCATGAGTTGGTTTGGAGGGCCGCTTAAAACTATACTCCTCATTTGCCTGTATGTTGCATTATCAATTGGGCTCTTCTTCCTCCTTATATATCTTGGAAGAACAGGCCTCTCTAAAATGTGGCTTGCCGCTACTAAGAAGGCCTCA
>AEC14285
ATGTATGTTTTATTGACAATTCTAATCTCGGTTCTGGTGTGTGAAGCGGTTATTAGAGTGTCTCTAAGCTCCACAAGAGAGGAAACCTGTTTTGGTGACTCCACCAACCCAGAGATGATTGAAGGAGCTTGGGATTCACTCAGAGAGGAGGAGATGCCAGAGGAGCTCTCCTGCTCTGTATCAGGCATAAGGGAGGTTAAGACCTCAAGCCAGGAGTTATACAGAGCATTAAAAGCCATCATTGCTGCTGATGGCTTGAACAACATCACCTGCCATGGTAAGAATCCTGAGGACAAGATTTCTCTCATAAAGGGTCCTCCTCACAAAAAGCGGGTGGGGATAGTCCGGTGTGAGAGACGAAGAGATGCTAAGCAAATAGGGAGAGAAACCATGGCAGGGATTGCGATGACAGTCCTTCCAGCCTTAGCAGTTTTTGCTTTGGCACCTGTTGTTTTTGCTGAAGACCCCCATCTCAGAAACAGACCAGGGAAGGGGCACAACTACATTGACGGGATGACTCAGGAGGATGCCACATGCAAACCTGTGACATATGCTGGGGCATGTAGCAGTTTTGATGTCTTGCTTGAAAAGGGAAAATTTCCCCTCTTCCAGTCATATGCTCATCATAGAACTCTACTAGAGGCAGTTCACGACACCATCATTGCAAAGGCTGATCCACCTAGCTGTGACCTTCAGAGTGCTCATGGGAATCCCTGTATGAAAGAGAAACTTGTGATGAAGACACATTGTCCAAATGACTACCAGTCAGCTCATTACCTCAACAATGACGGGAAAATGGCTTCAGTCAAGTGCCCACCTAAGTATGAGCTCACTGAGGACTGCAACTTTTGTAGACAGATGACAGGTGCTAGCCTGAAGAAGGGGTCTTATCCTCTCCAAGACTTATTTTGTCAGTCAAGTGAGGATGATGGATCAAAATTGAAAACAAAAATGAAAGGGGTCTGCGAAGTGGGGGTTCAAGCACTCAAAAAGTGTGATGGCCAACTCAGCACTGCACATGAGGTTGTGCCCTTTGCAGTGTTTAAAAACTCAAAGAAGGTTTATCTTGATAAACTTGACCTCAAGACTGAGGAGAATCTGCTACCAGACTCATTTGTCTGCTTCGAGCATAAGGGACAGTATAAAGGAACAATGGACTCTGGTCAGACCAAGAGGGAGCTCAAAAGCTTTGATATCTCTCAGTGCCCCAAGATTGGAGGGCATGGTAGTAAGAAGTGCACTGGGGACGCAGCATTTTGCTCTGCTTATGAATGCACTGCTCAGTATGCCAATGCCTATTGTTCACATGCTAACGGGTCAGGGATTGTGCAGATTCAAGTATCAGGGGTCTGGAAGAAGCCTTTATGTGTAGGGTATGAGAGAGTGGTTGTGAAGAGAGAACTCTCTGCCAAACCCATCCAGAGAGTTGAGCCTTGCACAACTTGTATAACCAAATGTGAGCCTCATGGATTGGTTGTCCGATCAACAGGGTTCAAGATATCATCTGCAGTTGCTTGTGCTAGCGGGGTTTGCGTCACAGGGTCGCAGAGTCCTTCTACTGAGATTACACTCAAGTATCCAGGGATATCCCAGTCCTCTGGGGGGGACATAGGGGTTCACATGGCACACGATGATCAGTCAGTTAGCTCCAAAATAGTAGCTCACTGCCCTCCCCAGGACCCGTGCTTAGTGCATGGCTGCATAGTGTGTGCTCATGGCCTGATAAATTACCAGTGTCACACTGCTCTCAGTGCCTTTGTTGTCATATTTGTATTCAGTTCTACTGCAATAATTTGCTTAGCTGTTCTTTATAGGGTGCTCAAGTGCTTAAAGATTGCCCCAAGGAAAGTCCTGAATCCACTAATGTGGATTACAGCCTTCATCAGATGGGTGTATAAGAAGATGGTTGCTAGAGTGGCAGACAATATTAATCAAGTGAACAGAGAAATAGGATGGATGGAAGGAGGTCAGTTGGCTCTAGGGAACCCTGCCCCTATTCCTCGTCATGCCCCAATCCCACGTTATAGCACATACCTAATGCTACTATTGATTGTCTCATATGCATCAGCATGTTCAGAACTGATTCAGGCAAGCTCCAGAATCACCACTTGCTCCACAGAGGGTGTCAACACCAAGTGTAGACTGTCTGGCACAGCATTGATCAGGGCAGGGTCAGTTGGGGCAGAGGCTTGTTTGATGTTGAAGGGGGTCAAGGAAGATCAAACCAAGTTCTTAAAGATAAAAACTGTCTCAAGTGAGCTATCGTGCAGGGAGGGCCAGAGCTATTGGACTGGGTCCTTTAGCCCCAAGTGCCTGAGCTCAAGGAGATGCCATCTTGTCGGGGAATGTCATGTGAATAGGTGTCTGTCTTGGAGGGACAATGAAACTTCAGCAGAGTTTTCATTTGTTGGAGAAAGCACAACCATGCGAGAGAATAAGTGTTTTGAGCAGTGTGGAGGATGGGGGTGTGGATGTTTCAATGTGAACCCTTCTTGCTTATTTGTGCACACGTATCTGCAGTCAGTTAGAAAAGAGGCCCTTAGAGTTTTTAACTGTATCGACTGGGTGCATAAACTCACTCTAGAGATCACAGACTTTGATGGCTCTGTTTCAACAATAGACTTAGGAGCATCATCTAGCCGTTTCACAAACTGGGGTTCAGTTAGCCTCTCACTGGACGCAGAGGGCATTTCAGGCTCAAATAGCTTTTCTTTTATTGAGAGCCCAGGCAAAGGGTATGCAATTGTTGATGAGCCATTCTCAGAGATCCCTCGGCAAGGGTTCTTGGGGGAGATCAGGTGCAATTCAGAGTCCTCAGTCCTGAGTGCTCATGAATCATGCCTTAGGGCACCAAACCTTGTCTCGTACAAGCCCATGATAGATCAATTGGAGTGCACTACAAATCTGATTGATCCCTTTGTTGTCTTTGAGAGGGGTTCTCTGCCACAGACAAGGAATGACAAAACCTTTGCAGCTTCAAAAGGAAATAGAGGTGTTCAGGCTTTCTCTAAGGGCTCTGTACAAGCTGATCTGACTCTGATGTTTGATAATTTTGAGGTAGACTTTGTGGGAGCAGCCGTGTCTTGTGATGCCGCCTTCTTGAATTTGACAGGTTGCTATTCTTGCAATGCAGGGGCCAGAGTCTGCCTGTCCATCACATCCACAGGAACTGGAACTCTCTCTGCCCACAATAAGGACGGGTCTCTGCATATAGTTCTCCCATCAGAGAACGGGACAAAAGATCAGTGTCAGATACTACATTTTACTGTACCTGAAGTAGAAGAGGAGTTCATGTACTCTTGTGATGGAGATGAGCGGCCTCTGTTAGTGAAAGGGACCCTGATAGCTATTGACCCATTTGATGATAGACGGGAAGCAGGGGGGGAATCAACAGTTGTGAATCCAAAATCTGGATCTTGGAATTTCTTTGACTGGTTTTCTGGACTCATGAGTTGGTTTGGAGGGCCGCTTAAAACTATACTCCTCATTTGCCTGTATGTTGCATTATCAATTGGGCTCTTCTTCCTCCTTATATATCTTGGAAGAACAGGCCTCTCTAAAATGTGGCTTGCCGCTACTAAGAAGGCCTCA
>AEC14286
ATGTATGTTTTATTGACAATTCTAATCTCGGTTCTGGTGTGTGAAGCGGTTATTAGAGTGTCTCTAAGCTCCACAAGAGAGGAAACCTGTTTTGGTGACTCCACCAACCCAGAGATGATTGAAGGAGCTTGGGATTCACTCAGAGAGGAGGAGATGCCAGAGGAGCTCTCCTGCTCTGTATCAGGCATAAGGGAGGTTAAGACCTCAAGCCAGGAGTTATACAGAGCATTAAAAGCCATCATTGCTGCTGATGGCTTGAACAACATCACCTGCCATGGTAAGAATCCTGAGGACAAGATTTCTCTCATAAAGGGTCCTCCTCACAAAAAGCGGGTGGGGATAGTCCGGTGTGAGAGACGAAGAGATGCTAAGCAAATAGGGAGAGAAACCATGGCAGGGATTGCGATGACAGTCCTTCCAGCCTTAGCAGTTTTTGCTTTGGCACCTGTTGTTTTTGCTGAAGACCCCCATCTCAGAAACAGACCAGGGAAGGGACACAACTACATTGACGGGATGACTCAGGAGGATGCCACATGCAAACCTGTGACATATGCTGGGGCATGTAGCAGTTTTGATGTCTTGCTTGAAAAGGGAAAATTTCCCCTTTTCCAGTCATATGCTCATCATAGAACTCTACTAGAGGCAGTTCACGACACCATCATTGCAAAGGCTGATCCACCTAGCTGTGACCTTCAGAGTGCTCATGGGAATCCCTGTATGAAAGAGAAACTTGTGATGAAGACACATTGTCCAAATGACTACCAGTCAGCTCATTACCTCAACAATGACGGGAAAATGGCTTCAGTCAAGTGCCCACCTAAGTATGAGCTCACTGAGGACTGCAACTTTTGTAGACAGATGACAGGTGCTAGCCTGAAGAAGGGGTCTTATCCTCTCCAAGACTTATTTTGTCAGTCAAGTGAGGATGATGGATCAAAATTGAAAACAAAAATGAAAGGGGTCTGCGAAGTGGGGGTTCAAGCACTCAAAAAGTGTGATGGCCAACTCAGCACTGCACATGAGGTTGTGCCCTTTGCAGTGTTTAAAAACTCAAAGAAGGTTTATCTTGATAAACTTGACCTCAAGACTGAGGAGAATCTGCTACCAGACTCATTTGTCTGCTTCGAGCATAAGGGACAGTATAAAGGAACAATGGACTCTGGTCAGACCAAGAGGGAGCTCAAAAGCTTTGATATCTCTCAGTGCCCCAAGATTGGAGGGCATGGTAGTAAGAAGTGCACTGGGGACGCAGCATTTTGCTCTGCTTATGAATGCACTGCTCAGTATGCCAACGCCTATTGTTCACATGCTAACGGGTCAGGGATTGTGCAGATTCAAGTATCAGGGGTCTGGAAGAAGCCTTTATGTGTAGGGTATGAGAGAGTGGTTGTGAAGAGAGAACTCTCTGCCAAACCCATCCAGAGAGTTGAGCCTTGCACAACTTGTATAACCAAATGTGAGCCTCATGGATTGGTTGTCCGATCAACAGGGTTCAAGATATCATCTGCAGTTGCTTGTGCTAGCGGGGTTTGCGTCACAGGGTCGCAGAGTCCTTCTACTGAGATTACACTCAAGTATCCAGGGATATCCCAGTCCTCTGGGGGGGACATAGGGGTTCACATGGCACACGATGATCAGTCAGTTAGTTCCAAAATAGTAGCTCACTGCCCTCCCCAGGACCCGTGCTTAGTGCATGGCTGCATAGTGTGTGCTCATGGCCTGATAAATTACCAGTGTCACACTGCTCTCAGTGCCTTTGTTGTCATATTTGTATTCAGTTCTACTGCAATAATTTGCTTAGCTGTTCTTTATAGGGTGCTCAAGTGCTTAAAGATTGCCCCAAGGAAAGTCCTGAATCCACTAATGTGGATTACAGCCTTCATCAGATGGGTGTATAAGAAGATGGTTGCTAGAGTGGCAGACAATATTAATCAAGTGAACAGAGAAATAGGATGGATGGAAGGAGGTCAGTTGGCTCTAGGGAACCCTGCCCCTATTCCTCGTCATGCCCCAATCCCACGTTATAGCACATACCTAATGCTACTATTGATTGTCTCATATGCATCAGCATGTTCAGAACTGATTCAGGCAAGCTCCAGAATCACCACTTGCTCCACAGAGGGTGTCAACACCAAGTGTAGACTGTCTGGCACAGCATTGATCAGGGCAGGGTCAGTTGGGGCAGAGGCTTGTTTGATGTTGAAGGGGGTCAAGGAAGATCAAACCAAGTTCTTAAAGATAAAAACTGTCTCAAGTGAGCTATCGTGCAGGGAGGGCCAGAGCTATTGGACTGGGTCCTTTAGCCCCAAGTGCCTGAGCTCAAGGAGATGCCATCTTGTCGGGGAATGTCATGTGAATAGGTGTCTGTCTTGGAGGGACAATGAAACTTCAGCAGAGTTTTCATTTGTTGGAGAAAGCACAACCATGCGAGAGAATAAGTGTTTTGAGCAGTGTGGAGGATGGGGGTGTGGATGTTTCAATGTGAACCCTTCTTGCTTATTTGTGCACACGTATCTGCAGTCAGTTAGAAAAGAGGCCCTTAGAGTTTTTAACTGTATCGACTGGGTGCATAAACTCACTCTAGAGATCACAGACTTTGATGGCTCTGTTTCAACAATAGACTTAGGAGCATCATCTAGCCGTTTCACAAACTGGGGTTCAGTTAGCCTCTCACTGGACGCAGAGGGCATTTCAGGCTCAAATAGCTTTTCTTTTATTGAGAGCCCAGGCAAAGGGTATGCAATTGTTGATGAGCCATTCTCAGAGATCCCTCGGCAAGGGTTCTTGGGGGAGATCAGGTGCAATTCAGAGTCCTCAGTCCTGAGTGCTCATGAATCATGCCTTAGGGCACCAAACCTTGTCTCGTACAAGCCCATGATAGATCAATTGGAGTGCACTACAAATCTGATTGATCCCTTTGTTGTCTTTGAGAGGGGTTCTCTGCCACAGACAAGGAATGACAAAACCTTTGCAGCTTCAAAAGGAAATAGAGGTGTTCAGGCTTTCTCTAAGGGCTCTGTACAAGCTGATCTGACTCTGATGTTTGATAATTTTGAGGTGGACTTTGTGGGAGCAGCCGTGTCTTGTGATGCCGCCTTCTTGAATTTGACAGGTTGCTATTCTTGCAACGCAGGGGCCAGAGTCTGCCTGTCCATCACATCCACAGGAACTGGAACTCTCTCTGCCCACAATAAGGACGGGTCTCTACATATAGTTCTCCCATCGGAGAACGGGACAAAAGATCAGTGTCAGATACTACATTTTACTGTACCTGAAGTAGAAGAGGAGTTCATGTACTCTTGTGATGGAGATGAGCGGCCTCTGTTAGTGAAAGGGACCCTGATAGCTATTGACCCATTTGATGATAGACGGGAAGCAGGGGGGGAATCAACAGTTGTGAATCCAAAATCTGGATCTTGGAATTTCTTTGACTGGTTTTCTGGACTCATGAGTTGGTTTGGAGGGCCGCTTAAAACTATACTCCTCATTTGCCTGTATGTTGCATTATCAATTGGGCTCTTCTTCCTCCTTATATATCTTGGAAGAACAGGCCTCTCTAAAATGTGGCTTGCCGCTACTAAGAAGGCCTCA
>AEC14287
ATGTATGTTTTATTGACAATTCTAATCTCGGTTCTGGTGTGTGAAGCGGTTATTAGAGTGTCTCTAAGCTCCACAAGAGAGGAGACCTGTTTTGGTGACTCCACCAACCCAGAGATGATTGAAGGAGCTTGGGATTCACTCAGAGAGGAGGAGATGCCAGAGGAGCTCTCCTGCTCTGTATCAGGCATAAGGGAGGTTAAGACCTCAAGCCAGGAGTTATACAGAGCATTAAAAGCCATCATTGCTGCTGATGGCTTGAACAACATCACCTGCCATGGTAAGAATCCTGAGGACAAGATTTCTCTCATAAAGGGTCCTCCTCACAAAAAGCGGGTGGGGATAGTCCGGTGTGAGAGACGAAGAGATGCTAAGCAAATAGGGAGAGAAACCATGGCAGGGATTGCGATGACAGTCCTTCCAGCCCTAGCGGTTTTTGCTTTAGCACCTGTTGTTTTTGCTGAAGACCCCCATCTCAGAAACAGACCAGGGAAGGGGCACAACTACATTGACGGGATGACTCAGGAGGATGCCACATGCAAACCTGTGACATATGCTGGGGCATGTAGCAGTTTTGATGTCTTGCTTAAAAAGGGGAAATTTCCCCTTTTCCAGTCATATGCTCATCATAGAACTCTACTAGAGGCAGTTCACGACACCATCATTGCAAAGGCTGATCCACCTAGCTGTGACCTTCAGAGTGCTCATGGGAATCCCTGTATGAAAGAGAAACTTGTGATGAAGACACATTGTCCAAATGACTACCAGTCAGCTCATTACCTCAACAATGACGGGAAAATGGCTTCAGTCAAGTGCCCACCTAAGTATGAGCTCACTGAGGACTGCAACTTTTGTAGGCAGATGACAGGTGCTAGCCTGAAGAAGGGGTCTTATCCTCTCCAAGACTTATTTTGTCAGTCAAGTGAGGATGATGGATCAAAATTGAAAACAAAAATGAAAGGGGTCTGCGAAGTGGGGGTTCAAGCACTCAAAAAGTGTGATGGCCAACTCAGCACTGCACATGAGGTTGTGCCCTTTGCAGTGTTTAAGAACTCAAAGAAGGTTTATCTTGATAAGCTTGACCTCAAGACTGAGGAGAATCTGCTACCAGACTCATTTGTCTGCTTCGAGCATAAGGGACAGTATAAAGGAACAATGGACTCTGGTCAGACCAAGAGGGAGCTCAAAAGCTTTGATATCTCTCAGTGCCCCAAGATTGGAGGGCATGGTAGTAAGAAGTGCACTGGGGACGCAGCATTTTGCTCTGCTTATGAATGCACTGCTCAGTATGCCAATGCCTATTGTTCACATGCTAATGGGTCAGGGATTGTGCAGATTCAAGTATCAGGGGTCTGGAAGAAGCCTTTATGTGTAGGGTATGAGAGAGTGGTTGTGAAGAGAGAACTCTCTGCCAAACCCATCCAGAGAGTTGAGCCTTGCACAACTTGTATAACCAAATGTGAGCCTCATGGATTGGTTGTCCGATCAACAGGGTTCAAGATATCATCTGCAGTTGCTTGTGCTAGCGGGGTTTGCGTCACAGGGTCGCAGAGTCCTTCTACTGAGATTACACTCAAGTATCCAGGGATATCCCAGTCCTCTGGGGGGGACATAGGGGTTCACATGGCACACGATGATCAGTCAGTTAGCTCCAAAATAGTAGCTCACTGCCCTCCCCAGGATCCGTGCTTAGTGCATGGCTGCATAGTGTGTGCTCATGGCCTGATAAATTACCAGTGTCACACTGCTCTCAGTGCCTTTGTTGTTGTATTTGTATTCAGTTCTATTGCAATAATTTGCTTAGCTATTCTTTATAGGGTGCTCAAGTGCCTAAAGATTGCCCCAAGGAAAGTTCTGAATCCACTAATGTGGATTACAGCCTTCATCAGATGGGTGTATAAGAAGATGGTTGCTAGAGTGGCGGACAATATTAATCAAGTGAACAGGGAAATAGGATGGATGGAAGGAGGTCAGTTGGTTCTAGGGAACCCTGCCCCTATTCCTCGTCATGCCCCAATCCCACGTTATAGCACATACCTAATGCTACTATTGATTGTCTCATATGCAACAGCATGTTCAGAACTGATTCAGGCAAGCTCCAGAATCACCACTTGCTCCACAGAGGGTGTCAACACCAAGTGTAGACTGTCTGGCACAGCATTGATCAGGGCAGGGTCAGTTGGGGCAGAGGCTTGTTTGATGTTGAAGGGGGTTAAGGAAGATCAAACCAAGTTCTTGAAGATAAAAACTGTCTCAAGTGAGCTATCGTGCAGGGAGGGCCAGAGCTATTGGACTGGGTCCTTTAGCCCCAAGTGTCTGAGCTCAAGGAGATGCCATCTTGTCGGGGAATGTCATGTGAATAGGTGTCTGTCTTGGAGGGACAATGAAACTTCAGCAGAGTTTTCATTTGTTGGGGAAAGCACAACCATGCGAGAGAATAAGTGTTTTGAGCAGTGTGGAGGATGGGGGTGTGGATGTTTCAATGTGAACCCTTCTTGCTTATTTGTGCACACGTATCTGCAGTCAGTTAGAAAAGAGGCCCTTAGAGTTTTTAACTGTATCGACTGGGTGCATAAACTCACTCTAGAGATCACAGACTTTGATGGCTCTGTTTCAACAATAGACTTAGGAGCATCATCTAGCCGTTTCACAAACTGGGGTTCAGTTAGTCTCTCACTGGACGCAGAGGGCATTTCAGGCTCAAATAGCTTTTCTTTTATTGAGAGCCCAGGCAAAGGGTATGCAATTGTTGATGAGCCATTCTCAGAAATTCCTCGGCAAGGGTTCTTGGGGGAGATCAGGTGCAATTCAGAGTCCTCAGTCCTGAGTGCTCATGAATCATGCCTTAGGGCACCAAACCTTATCTCGTACAAGCCCATGATAGATCAATTGGAGTGCACTACAAATCTGATTGATCCCTTTGTTGTCTTTGAGAGGGGTTCTCTGCCACAGACAAGGAATGACAAAACCTTTGCAGCTTCAAAAGGAAATAGAGGTGTTCAGGCTTTCTCTAAGGGCTCTGTACAAGCTGATCTGACTCTGATGTTTGATAATTTTGAGGTGGACTTTGTGGGAGCAGCCGTGTCTTGTGATGCCGCCTTCTTGAATTTGACAGGTTGCTATTCTTGCAATGCAGGGGCCAGAGTCTGCCTGTCCATCACATCCACAGGAACTGGAACTCTCTCTGCCCACAATAAGGACGGGTCTCTGCATGTAGTTCTCCCATCAGAGAATGGGACAAAAGATCAGTGTCAGATACTGCATTTCACTGTACCTGAAGTAGAAGAGGAGTTTATGTACTCTTGTGATGGAGATGAGCGGCCTCTGTTAGTGAAAGGGACCCTGATAGCTATTGACCCATTTGATGATAGGCGGGAAGCAGGGGGGGAATCAACAGTTGTGAATCCAAAATCTGGATCTTGGAATTTCTTTGACTGGTTTTCTGGACTCATGAGTTGGTTTGGAGGGCCGCTTAAAACTATACTCCTCATTTGCCTGTATGTTGCATTATCAATTGGGCTCTTCTTCCTCCTTATATATCTTGGAAGAACAGGCCTCTCTAAAATGTGGCTTGCCGCTACTAAGAAGGCCTCA
>ABR28386
ATGTATGTTTTATTGACAATTCTAATCTCGGTTCTGGTGTGTGAAGCGGTTATTAGAGTGTCTCTAAGCTCCACAAGAGAGGAAACCTGTTTTGGTGACTCCACCAACCCAGAGATGATTGAAGGAGCTTGGGATTCACTCAGAGAGGAGGAGATGCCAGAGGAGCTCTCCTGCTCTGTATCAGGCATAAGGGAGGTTAAGACCTCAAGCCAGGAGTTATACAGAGCATTAAAAGCCATCATTGCTGCTGATGGCTTGAACAACATCACCTGCCATGGTAAGAATCCTGAGGACAAGATTTCTCTCATAAAGGGTCCTCCTCACAAAAAGCGGGTGGGGATAGTCCGGTGTGAGAGACGAAGAGATGCTAAGCAAATAGGGAGAGAAACCATGGCAGGGATTGCGATGACAGTCCTTCCAGCCTTAGCAGTTTTTGCTTTGGCACCTGTTGTTTTTGCTGAAGACCCCCATCTCAGAAACAGACCAGGGAAGGGGCACAACTACATTGACGGGATGACTCAGGAGGATGCCACATGCAAACCTGTGACATATGCTGGGGCATGTAGCAGTTTTGATGTCTTGCTTGAAAAGGGAAAATTTCCCCTTTTCCAGTCATATGCTCATCATAGAACTCTACTAGAGGCAGTTCACGACACCATCATTGCAAAGGCTGATCCACCTAGCTGTGACCTTCAGAGTGCTCATGGGAATCCCTGTATGAAAGAGAAACTTGTGATGAAGACACATTGTCCAAATGACTACCAGTCAGCTCATTACCTCAACAATGACGGGAAAATGGCTTCAGTCAAGTGCCCACCTAAGTATGAGCTCACTGAGGACTGCAACTTTTGTAGACAGATGACAGGTGCTAGCCTGAAGAAGGGGTCTTATCCTCTCCAAGACTTATTTTGTCAGTCAAGTGAGGATGATGGATCAAAATTGAAAACAAAAATGAAAGGGGTCTGCGAAGTGGGGGTTCAAGCACTCAAAAAGTGTGATGGCCAACTCAGCACTGCACATGAGGTTGTGCCCTTTGCAGTGTTTAAAAACTCAAAGAAGGTTTATCTTGATAAACTTGACCTCAAGACTGAGGAGAATCTGCTACCAGACTCATTTGTCTGCTTCGAGCATAAGGGACAGTATAAAGGAACAATGGACTCTGGTCAGACCAAGAGGGAGCTCAAAAGCTTTGATATCTCTCAGTGCCCCAAGATTGGAGGGCATGGTAGTAAGAAGTGCACTGGGGACGCAGCATTTTGCTCTGCTTATGAATGCACTGCTCAGTATGCCAATGCCTATTGTTCACATGCTAACGGGTCAGGGATTGTGCAGATTCAAGTATCAGGGGTCTGGAAGAAGCCTTTATGTGTAGGGTATGAGAGAGTGGTTGTGAAGAGAGAACTCTCTGCCAAACCCATCCAGAGAGTTGAGCCTTGCACAACTTGTATAACCAAATGTGAGCCTCATGGATTGGTTGTCCGATCAACAGGGTTCAAGATATCATCTGCAGTTGCTTGTGCTAGCGGGGTTTGCGTCACAGGGTCGCAGAGTCCTTCTACTGAGATTACACTCAAGTATCCAGGGATATCCCAGTCCTCTGGGGGGGACATAGGGGTTCACATGGCACACGATGATCAGTCAGTTAGCTCCAAAATAGTAGCTCACTGCCCTCCCCAGGACCCGTGCTTAGTGCATGGCTGCATAGTGTGTGCTCATGGCCTGATAAATTACCAGTGTCACACTGCTCTCAGTGCCTTTGTTGTCATATTTGTATTCAGTTCTACTGCAATAATTTGCTTAGCTGTTCTTTATAGGGTGCTCAAGTGCTTAAAGATTGCCCCAAGGAAAGTCCTGAATCCACTAATGTGGATTACAGCCTTCATCAGATGGGTGTATAAGAAGATGGTTGCTAGAGTGGCAGACAATATTAATCAAGTGAACAGAGAAATAGGATGGATGGAAGGAGGTCAGTTGGCTCTGGGGAACCCTGCCCCTATTCCTCGTCATGCCCCAATCCCACGTTATAGCACATACCTAATGCTACTATTGATTGTCTCATATGCATCAGCATGTTCAGAACTGATTCAGGCAAGCTCCAGAATCACCACTTGCTCCACAGAGGGTGTCAACACCAAGTGTAGACTGTCTGGCACAGCATTGATCAGGGCAGGGTCAGTTGGGGCAGAGGCTTGTTTGATGTTGAAGGGGGTCAAGGAAGATCAAACCAAGTTCTTAAAGATAAAAACTGTCTCAAGTGAGCTATCGTGCAGGGAGGGCCAGAGCTATTGGACTGGGTCCTTTAGCCCCAAGTGCCTGAGCTCAAGGAGATGCCATCTTGTCGGGGAATGTCATGTGAATAGGTGTCTGTCTTGGAGGGACAATGAAACTTCAGCAGAGTTTTCATTTGTTGGAGAAAGCACAACCATGCGAGAGAATAAGTGTTTTGAGCAGTGTGGAGGATGGGGGTGTGGATGTTTCAATGTGAACCCTTCTTGCTTATTTGTGCACACGTATCTGCAGTCAGTTAGAAAAGAGGCCCTTAGAGTTTTTAACTGTATCGACTGGGTGCATAAACTCACTCTAGAGATCACAGACTTTGATGGCTCTGTTTCAACAATAGACTTAGGAGCATCATCTAGCCGTTTCACAAACTGGGGTTCAGTTAGCCTCTCACTGGACGCAGAGGGCATTTCAGGCTCAAATAGCTTTTCTTTTATTGAGAGCCCAGGCAAAGGGTATGCAATTGTTGATGAGCCATTCTCAGAGATCCCTCGGCAAGGGTTCTTGGGGGAGATCAGGTGCAATTCAGAGTCCTCAGTCCTGAGTGCTCATGAATCATGCCTTAGGGCACCAAACCTTGTCTCGTACAAGCCCATGATAGATCAATTGGAGTGCACTACAAATCTGATTGATCCCTTTGTTGTCTTTGAGAGGGGTTCTCTGCCACAGACAAGGAATGACAAAACCTTTGCAGCTTCAAAAGGAAATAGAGGTGTTCAGGCTTTCTCTAAGGGCTCTGTACAAGCTGATCTGACTCTGATGTTTGATAATTTTGAGGTGGACTTTGTGGGAGCAGCCGTGTCTTGTGATGCCGCCTTCTTGAATTTGACAGGTTGCTATTCTTGCAATGCAGGGGCCAGAGTCTGCCTGTCTATCACATCCACAGGAACTGGAACTCTCTCTGCCCACAATAAGGACGGGTCTCTGCATATAGTTCTCCCATCAGAGAACGGGACAAAAGATCAGTGTCAGATACTACATTTTACTGTACCTGAAGTAGAAGAGGAGTTCATGTACTCTTGTGATGGAGATGAGCGGCCTCTGTTAGTGAAAGGGACCCTGATAGCTATTGACCCATTTGATGATAGACGGGAAGCAGGGGGGGAATCAACAGTTGTGAATCCAAAATCTGGATCTTGGAATTTCTTTGACTGGTTTTCTGGACTCATGAGTTGGTTTGGAGGGCCGCTTAAAACTATACTCCTCATTTGCCTGTATGTTGCATTATCAATTGGGCTCTTCTTCCTCCTTATATATCTTGGAAGAACAGGCCTCTCTAAAATGTGGCTTGCCGCTACTAAGAAGGCCTCA
>ABR28387
ATGTATGTTTTATTGACAATTCTAATCTCGGTTCTGGTGTGTGAAGCGGTTATTAGAGTGTCTCTAAGCTCCACAAGAGAGGAGACCTGTTTTGGTGACTCCACCAACCCAGAGATGATTGAAGGAGCTTGGGATTCACTCAGAGAGGAGGAGATGCCAGAGGAGCTCTCCTGCTCTGTATCAGGCATAAGGGAGGTTAAGACCTCAAGCCAGGAGTTATACAGAGCATTAAAAGCCATCATTGCTGCTGATGGCTTGAACAACATCACCTGCCATGGTAAGAATCCTGAGGACAAGATTTCTCTCATAAAGGGTCCTCCTCACAAAAAGCGAGTGGGGATAGTCCGGTGTGAGAGACGAAGAGATGCTAAGCAAATAGGGAGAGAAACCATGGCAGGGATTGCGATGACAGTCCTTCCAGCCTTAGCAGTTTTTGCTTTGGCACCTGTTGTCTTTGCTGAAGACCCCCATCTCAGAAACAGACCAGGGAAAGGACACAACTACATTGACGGGATGACTCAGGAGGATGCCACATGCAAACCTGTGACATATGCTGGGGCATGTAGCAGTTTTGATGTCTTGCTTGAAAAGGGGAAATTTCCCCTTTTCCAGTCATATGCTCATCATAGAACTCTGCTAGAGGCAGTTCACGACACCATCATTGCAAAGGCTGATCCACCTAGCTGTGACCTCCAGAGTGCTCATGGGAATCCCTGTATGAAAGAGAAACTTGTGATGAAGACACATTGTCCTAACGACTACCAGTCAGCTCATTACCTCAACAATGACGGGAAAATGGCTTCAGTCAAGTGCCCACCTAAGTATGAGCTCACTGAGGACTGCAACTTTTGTAGACAGATGACAGGTGCTAGCCTGAAGAAGGGATCTTATCCTCTCCAAGACTTATTTTGTCAGTCAAGTGAGGATGATGGATCAAAATTGAAAACAAAAATGAAAGGGGTCTGCGAAGTGGGGGTTCAAGCACTCAAAAAGTGTGATGGCCAACTCAGCACTGCGCATGAGGTTGTGCCCTTTGCAGTGTTTAAGAACTCAAAGAAGGTTTATCTTGATAAGCTTGACCTCAAGACTGAGGAGAATCTGCTACCAGACTCATTTGTCTGCTTCGAGCATAAGGGACAGTATAAAGGAACAATGGACTCTGGTCAGACCAAGAGGGAGCTCAAAAGCTTTGATATCTCTCAGTGCCCCAAGATTGGAGGGCATGGTAGTAAGAAGTGCACTGGGGATGCAGCATTTTGCTCTGCTTATGAATGTACTGCTCAGTATGCCAATGCCTATTGTTCACATGCTAATGGGTCAGGGATTGTGCAGATTCAAGTATCAGGGGTCTGGAAGAAACCTTTATGTGTGGGGTATGAGAGAGTGGTTGTGAAGAGAGAACTCTCAGCCAAACCCATCCAGAGAGTTGAGCCTTGCACAACTTGCATAACCAAATGTGAGCCTCATGGATTGGTTGTCCGATCAACAGGGTTCAAGATATCATCTGCAGTTGCTTGTGCTAGCGGGGTTTGCGTCACAGGGTCGCAGAGTCCTTCTACTGAGATTACACTCAAGTATCCAGGGATATCCCAGTCCTCTGGGGGGGACATAGGGGTTCACATGGCACACGATGATCAGTCAGTTAGCTCCAAAATAGTAGCTCACTGCCCTCCCCAGGACCCGTGCTTAGTGCATGGCTGCATAGTGTGTGCTCATGGCCTGATAAATTACCAGTGTCACACTGCTCTCAGTGCCTTTGTTGTTGTATTTGTATTCAGTTCTATTGCAATAATTTGCTTAGCTATTCTTTATAGGGTGCTCAAGTGCCTAAAGATTGCCCCAAGGAAAGTTCTGAATCCACTAATGTGGATTACAGCCTTCATCAGATGGGTGTATAAGAAGATGGTTGCTAGAGTGGCGGACAATATTAATCAAGTGAACAGAGAAATAGGATGGATGGAAGGAGGTCAGTTGGTTCTAGGGAACCCCGCCCCTATTCCTCGTCATGCCCCAATCCCACGTTATAGCACATACCTAATGCTACTACTGATTGTCTCATATGCATCAGCATGTTCAGAACTGATTCAGGCAAGCTCCAGAATCACCACTTGCTCCACAGAGGGTGTCAACACCAAGTGTAGACTGTCTGGCACAGCATTGATCAGGGCAGGGTCAGTTGGGGCGGAAGCTTGTTTGATGTTGAAGGGGGTCAAGGAAGATCAAACCAAGTTCTTAAAGATAAAAACTGTCTCAAGTGAGCTATCGTGCAGGGAGGGCCAGAGCTATTGGACTGGGTCCTTTAGCCCCAAGTGCCTGAGCTCAAGAAGATGCCATCTTGTCGGGGAATGTCATGTGAATAGGTGTCTGTCCTGGAGGGACAATGAAACTTCAGCAGAGTTTTCATTTGTTGGGGAAAGCACAACCATGCGAGAGAATAAGTGTTTTGAGCAGTGTGGAGGATGGGGGTGTGGATGTTTCAATGTGAACCCTTCTTGCTTATTTGTGCACACGTATCTGCAGTCAGTTAGAAAAGAGGCCCTTAGAGTTTTTAACTGTATCGACTGGGTGCATAAACTCACTCTAGAGATCACAGACTTTGATGGCTCTGTTTCAACAATAGACTTAGGAGCATCATCTAGCCGTTTCACAAACTGGGGTTCAGTTAGCCTCTCACTGGACGCAGAGGGCATTTCAGGCTCAAATAGTTTTTCTTTTATTGAGAGCCCAGGCAAAGGGTATGCAATTGTTGATGAGCCATTCTCAGAAATTCCTCGGCAAGGGTTCTTGGGGGAGATCAGGTGCAATTCAGAGTCCTCAGTCCTGAGTGCTCATGAATCATGCCTTAGGGCACCAAACCTTATCTCGTACAAGCCCATGATAGATCAATTGGAGTGCACTACAAATCTGATTGATCCCTTTGTTGTCTTTGAGAGGGGTTCTCTGCCACAGACAAGGAATGACAAAACCTTTGCAGCTTCAAAAGGAAATAGAGGTGTTCAGGCTTTCTCTAAGGGCTCTGTACAAGCTGATCTGACTCTGATGTTTGATAATTTTGAGGTGGACTTTGTGGGAGCAGCCGTGTCTTGTGATGCCGCCTTCTTGAATTTGACAGGTTGCTATTCTTGCAATGCAGGGGCCAGAGTCTGCCTGTCTATCACATCCACAGGAACTGGGACTCTCTCTGCCCACAATAAGGACGGGTCTCTGCATATAGTTCTCCCATCAGAGAATGGGACAAAAGATCAGTGTCAGATACTACATTTCACTGTACCTGAAGTAGAAGAGGAGTTTATGTACTCTTGTGATGGAGATGAGCGGCCTCTGTTAGTGAAAGGGACCCTGATAGCTATTGACCCATTTGATGATAGGCGGGAGGCAGGGGGGGAATCAACAGTTGTGAATCCAAAATCTGGATCTTGGAATTTCTTTGACTGGTTTTCTGGACTCATGAGTTGGTTTGGAGGGCCGCTTAAAACTATACTCCTCATTTGCCTGTATGTTGCATTATCAATTGGGCTCTTCTTCCTCCTTATATATCTTGGAAGAACAGGCCTCTCTAAAATGTGGCTTGCTGCTACTAAGAAGGCCTCA
>AEC14283
ATGTATGTTTTATTGACAATTCTAATCTCGGTTCTGGTGTGTGAAGCGGTTATTAGAGTGTCTCTAAGCTCCACAAGAGAGGAAACCTGTTTTGGTGACTCCACCAACCCAGAGATGATTGAAGGAGCTTGGGATTCACTCAGAGAGGAGGAGATGCCAGAGGAGCTCTCCTGCTCTGTATCAGGCATAAGGGAGGTTAAGACCTCAAGCCAGGAGTTATACAGAGCATTAAAAGCCATCATTGCTGCTGATGGCTTGAACAACATCACCTGCCATGGTAAGAATCCTGAGGACAAGATTTCTCTCATAAAGGGTCCTCCTCACAAAAAGCGGGTGGGGATAGTCCGGTGTGAGAGACGAAGAGATGCTAAGCAAATAGGGAGAGAAACCATGGCAGGGATTGCGATGACAGTCCTTCCAGCCTTAGCAGTTTTTGCTTTGGCACCTGTTGTTTTTGCTGAAGACCCCCATCTCAGAAACAGACCAGGGAAGGGGCACAACTACATTGACGGGATGACTCAGGAGGATGCCACATGCAAACCTGTGACATATGCTGGGGCATGTAGCAGTTTTGATGTCTTGCTTGAAAAGGGAAAATTTCCCCTTTTCCAGTCATATGCTCATCATAGAACTCTACTAGAGGCAGTTCACGACACCATCATTGCAAAGGCTGATCCACCTAGCTGTGACCTTCAGAGTGCTCATGGGAATCCCTGTATGAAAGAGAAACTTGTGATGAAGACACATTGTCCAAATGACTACCAGTCAGCTCATTACCTCAACAATGACGGGAAAATGGCTTCAGTCAAGTGCCCACCTAAATATGAGCTCACTGAGGACTGCAACTTTTGTAGACAGATGACAGGTGCTAGCCTGAAGAAGGGGTCTTATCCTCTCCAAGACTTATTTTGTCAGTCAAGTGAGGATGATGGATCAAAATTGAAAACAAAAATGAAAGGGGTCTGCGAAGTGGGGGTTCAAGCACTCAAAAAGTGTGATGGCCAACTCAGCACTGCACATGAGGTTGTGCCCTTTGCAGTGTTTAAAAACTCAAAGAAGGTTTATCTTGATAAACTTGACCTCAAGACTGAGGAGAATCTGCTACCAGACTCATTTGTCTGCTTCGAGCATAAGGGACAGTATAAAGGAACAATGGACTCTGGTCAGACCAAGAGGGAGCTCAAAAGCTTTGATATCTCTCAGTGCCCCAAGATTGGAGGGCATGGTAGTAAGAAGTGCACTGGGGACGCAGCATTTTGCTCTGCTTATGAATGCACTGCTCAGTATGCCAATGCCTATTGTTCACATGCTAACGGGTCAGGGATTGTGCAGATTCAAGTATCAGGGGTCTGGAAGAAGCCTTTATGTGTAGGGTATGAGAGAGTGGTTGTGAAGAGAGAACTCTCTGCCAAACCCATCCAGAGAGTTGAGCCTTGCACAACTTGTATAGCCAAATGTGAGCCTCATGGATTGGTTGTCCGATCAACAGGGTTCAAGATATCATCTGCAGTTGCTTGTGCTAGCGGGGTTTGCGTCACAGGGTCGCAGAGTCCTTCTACTGAGATTACACTCAAGTATCCAGGGATATCCCAGTCCTCTGGGGGGGACATAGGGGTTCACATGGCACACGATGATCAGTCAGTTAGCTCCAAAATAGTAGCTCACTGCCCTCCCCAGGACCCGTGCTTAGTGCATGACTGCATAGTGTGTGCTCATGGCCTGATAAATTACCAGTGTCACACTGCTCTCAGTGCCTTTGTTGTCATATTTGTATTCAGTTCTACTGCAATAATTTGCTTAGCTGTTCTTTATAGGGTGCTCAAGTGCTTAAAGATTGCCCCAAGGAAAGTCCTGAATCCACTAATGTGGATTACAGCCTTCATCAGATGGGTGTATAAGAAGATGGTTGCTAGAGTGGCAGACAATATTAATCAAGTGAACAGAGAAATAGGATGGATGGAAGGAGGTCAGTTGGCTCTAAGGAACCCTGCCCCTATTCCTCGTCATGCCCCAATCCCACGTTATAGCACATACCTAATGCTACTATTGATTGTCTCATATGCATCAGCATGTTCAGAACTGATTCAGGCAAGCTCCAGAATCACCACTTGCTCCACAGAGGGTGTCAACACCAAGTGTAGACTGTCTGGCACAGCATTGATCAGGGCAGGGTCAGTTGGGGCAGAGGCTTGTTTGATGTTGAAGGGGGTCAAGGAAGATCAAACCAAGTTCTTAAAGATAAAAACTGTCTCAAGTGAGCTATCGTGCAGGGAGGGCCAGAGCTATTGGACTGGGTCCTTTAGCCCCAAGTGCCTGAGCTCAAGGAGATGCCATCTTGTCGGGGAATGTCATGTGAATAGGTGTCTGTCTTGGAGGGACAATGAAACTTCAGCAGAGTTTTCATTTGTTGGAGAAAGCACAACCATGCGAGAGAATAAGTGTTTTGAGCAGTGTGGAGGATGGGGGTGTGGATGTTTCAATGTGAACCCTTCTTGCTTATTTGTGCACACGTATCTGCAGTCAGTTAGAAAAGAGGCCCTTAGAGTTTTTAACTGTATCGACTGGGTGCATAAACTCACTCTAGAGATCACAGACTTTGATGGCTCTGTTTCAACAATAGACTTAGGAGCATCATCTAGCCGTTTCACAAACTGGGGTTCAGTTAGCCTCTCACTGGACGCAGAGGGCATTTCAGGCTCAAATAGCTTTTCTTTTATTGAGAGCCCAGGCAAAGGGTATGCAATTGTTGATGAGCCATTCTCAGAGATCCCTCGGCAAGGGTTCTTGGGGGAGATCAGGTGCAATTCAGAGTCCTCAGTCCTGAGTGCTCATGAATCATGCCTTAGGGCACCAAACCTTGTCTCGTACAAGCCCATGATAGATCAATTGGAGTGCACTACAAATCTGATTGATCCCTTTGTTGTCTTTGAGAGGGGTTCTCTGCCACAGACAAGGAATGACAAAACCTTTGCAGCTTCAAAAGGAAATAGAGGTGTTCAGGCTTTCTCTAAGGGCTCTGTACAAGCTGATCTGACTCTGATGTTTGATAATTTTGAGGTGGACTTTGTGGGAGCAGCCGTGTCTTGTGATGCCGCCTTCTTGAATTTGACAGGTTGCTATTCTTGCAATGCAGGGGCCAGAGTCTGCCTGTCCATCACATCCACAGGAACTGGAACTCTCTCTGCCCACAATAAGGACGGGTCTCTGCATATAGTTCTCCCATCAGAGAACGGGACAAAAGATCAGTGTCAGATACTACATTTTACTGTACCTGAAGTAGAAGAGGAGTTCATGTACTCTTGTGATGGAGATGAGCGGCCTCTGTTAGTGAAAGGGACCCTGATAGCTATTGACCCATTTGATGATAGACGGGAAGCAGGGGGGGAATCAACAGTTGTGAATCCAAAATCTGGATCTTGGAATTTCTTTGACTGGTTTTCTGGACTCATGAGTTGGTTTGGAGGGCCGCTTAAAACTATACTCCTCATTTGCCTGTATGTTGCATTATCAATTGGGCTCTTCTTCCTCCTTATATATCTTGGAAGAACAGGCCTCTCTAAAATGTGGCTTGCCGCTACTAAGAAGGCCTCA
>AEC14288
ATGTATGTTTTATTGACAATTCTAATCTCGGTTCTGGTGTGTGAAGCGGTTATTAGAGTGTCTCTAAGCTCCACAAGAGAGGAGACCTGTTTTGGTGACTCCACCAACCCAGAGATGATTGAAGGAGCTTGGGATTCACTCAGAGAGGAGGAGATGCCAGAGGAGCTCTCCTGCTCTGTATCAGGCATAAGGGAGGTTAAGACCTCAAGCCAGGAGTTATACAGAGCATTAAAAGCCATCATTGCTGCTGATGGCTTGAACAACATCACCTGCCATGGTAAGAATCCTGAGGACAAGATTTCTCTCATAAAGGGTCCTCCTCACAAAAAGCGGGTGGGGATAGTCCGGTGTGAGAGACGAAGAGATGCTAAGCAAATAGGGAGAGAAACCATGGCAGGGATTGCGATGACAGTCCTTCCAGCCTTAGCAGTTTTTGCTTTGGCACCTGTTGTTTTTGCTGAAGACCTCCATCTCAGAAACAGACCAGGGAAGGGGCACAACTACATTGACGGGATGACTCAGGAGGATGCCACATGCAAACCTGTGACATATGCTGGGGCATGTAGCAGTTTTGATGTCTTGCTTGAAAAGGGGAAATTTCCCCTTTTCCAGTCATATGCTCATCATAGAACTCTACTAGAGGCAGTTCACGACACCATCATTGCAAAGGCTGATCCACCTAGCTGTGACCTTCAGAGTGCTCATGGGAATCCCTGTATGAAAGAGAAACTTGTGATGAAGACACATTGTCCAAATGACTACCAGTCAGCTCATTACCTCAACAATGACGGGAAAATGGCTTCAGTCAAGTGCCCACCTAAGTATGAGCTCACTGAGGACTGCAACTTTTGTAGGCAGATGACAGGTGCTAGCCTGAAGAAGGGGTCTTATCCTCTCCAAGACTTATTTTGTCAGTCAAGTGAGGATGATGGATCAAAATTGAAAACAAAAATGAAAGGGGTCTGCGAAGTGGGGGTTCAAGCACTCAAAAAGTGTGATGGCCAACTCAGCACTGCACATGAGGTTGTGCCCTTTGCAGTGTTTAAGAACTCAAAGAAGGTTTATCTTGATAAGCTTGACCTCAAGACTGAGGAGAATCTGCTACCAGACTCATTTGTCTGCTTCGAGCATAAGGGACAGTATAAAGGAACAATGGACTCTGGTCAGACCAAGAGGGAGCTCAAAAGCTTTGATATCTCTCAGTGCCCCAAGATTGGAGGGCATGGTAGTAAGAAGTGCACTGGGGACGCAGCATTTTGCTCTGCTTATGAATGCACTGCTCAGTATGCCAATGCCTATTGTTCACATGCTAATGGGTCAGGGATTGTGCAGATTCAAGTATCAGGGGTCTGGAAGAAGCCTTTATGTGTAGGGTATGAGAGAGTGGTTGTGAAGAGAGAACTCTCTGCCAAACCCATCCAGAGAGTTGAGCCTTGCACAACTTGTATAACCAAATGTGAGCCTCATGGATTGGTTGTCCGATCAACAGGGTTCAAGATATCATCTGCAGTTGCTTGTGCTAGCGGGGTTTGCGTCACAGGGTCGCAGAGTCCTTCTACTGAGATTGCACTCAAGTATCCAGGGATATCCCAGTCCTCTGGGGGGGATATAGGGGTTCACATGGCACACGATGATCAGTCAGTTAGCTCCAAAATAGTAGCTCACTGCCCTCCCCAGGACCCGTGCTTAGTGCATGGCTGCATAGTGTGTGCTCATGGCCTGATAAATTACCAGTGTCACACTGCTCTCAGTGCCTTTGTTGTTGTATTTGTATTCAGTTCTATTGCAATAATTTGCTTAGCTATTCTTTATAGGGTGCTCAAGTGCCTAAAGATTGCCCCAAGGAAAGTTCTGAATCCACTAATGTGGATTACAGCCTTCATCAGATGGGTGTATAAGAAGATGGTTGCTAGAGTGGCGGACAATATTAATCAAGTGAACAGGGAAATAGGATGGATGGAAGGGGGTCAGTTGGTTCTAGGGAACCCTGCCCCTATTCCTCGTCATGCCCCAATCCCACGTTATAGCACATACCTAATGCTACTATTGATTGTCTCATATGCATCAGCATGTTCAGAACTGATTCAGGCAAGCTCCAGAATCACCACTTGCTCCACAGAGGGTGTCAACACCAAGTGTAGACTGTCTGGCACAGCATTGATCAGGGCAGGGTCAGTTGGGGCAGAGGCTTGTTTGATGTTGAAGGGGGTCAAGGAAGATCAAACCAAGTTCTTAAAGATAAAAACTGTCTCAAGTGAGCTATCGTGCAGGGAGGGCCAGAGCTATTGGACTGGGTCCTTTAGCCCCAAGTGTCTGAGCTCAAGGAGATGCCATCTTGTCGGGGAATGTCATGTGAATAGGTGTCTGTCTTGGAGGGACAATGAAACTTCAGCAGAGTTTTCATTTGTTGGGGAAAGCACAACCATGCGAGAGAATAAGTGTTTCGAGCAGTGTGGAGGATGGGGGTGTGGATGTTTCAATGTGAACCCTTCTTGCTTATTTGTGCACACGTATCTGCAGTCAGTTAGAAAAGAGGCCCTTAGAGTTTTTAACTGTATCGACTGGGTGCATAAACTCACTCTAGAGATCACAGACTTTGATGGCTCTGTTTCAACAATAGACTTAGGAGCATCATCTAGCCGTTTCACAAACTGGGGTTCAGTTAGCCTCTCACTGGACGCAGAGGGCATTTCAGGCTCAAATAGCTTTTCTTTTATTGAGAGCCCAGGCAAAGGGTATGCAATTGTTGATGAGCCATTCTCAGAAATTCCTCGGCAAGGGTTCTTGGGGGAGATCAGGTGCAATTCAGAGTCCTCAGTCCTGAGTGCTCATGAATCATGCCTTAGGGCACCAAACCTTATCTCGTACAAGCCCATGATAGATCAATTGGAGTGCACTACAAATCTGATTGATCCCTTTGTTGTCTTTGAGAGGGGTTCTCTGCCACAGACAAGGAATGACAAAACCTTTGCAGCTTCAAAAGGAAATAGAGGTGTTCAGGCTTTCTCTAAGGGCTCTGTACAAGCTGATCTGACTCTGATGTTTGATAATTTTGAGGTGGACTTTGTGGGAGCAGCCGTGTCTTGTGATGCCGCCTTCTTGAATTTGACAGGTTGCTATTCTTGCAATGCAGGGGCCAGAGTCTGCCTGTCTATCACATCCACAGGAACTGGAACTCTCTCTGCCCACAATAAGGACGGGTCTCTGCATATAGTTCTCCCATCAGAGAATGGGACAAAAGATCAGTGTCAGATACTACATTTCACTGTACCTGAAGTAGAAGAGGAGTTTATGTACTCTTGTGATGGAGATGAGCGGCCTCTGTTAGTGAAAGGGACCCTGATAGCTATTGACCCATTTGATGATAGGCGGGAAGCAGGGGGGGAATCAACAGTTGTGAATCCAAAATCTGGATCTTGGAATTTCTTTGACTGGTTTTCTGGACTCATGAGTTGGTTTGGAGGGCCGCTTAAAACTATGCTCCTCATTTGCCTGTATGTTGCATTATCAATTGGGCTCTTCTTCCTCCTTATATATCTTGGAAGAACAGGCCTCTCTAAAATGTGGCTTGCCGCTACTAAGAAGGCCTCA
>AEC14289
ATGTATGTTTTATTGACAATTCTAATCTCGGTTCTGGTGTGTGAAGCGGTTATTAGAGTGTCTCTAAGCTCCACAAGAGAGGAAACCTGTTTTGGTGACTCCACCAACCCAGAGATGATTGAAGGAGCTTGGGATTCACTCAGAGAGGAGGAGATGCCAGAGGAGCTCTCCTGCTCTGTATCAGGCATAAGGGAGGTTAAGACCTCAAGCCAGGAGTTATACAGAGCATTAAAAGCCATCATTGCTGCTGATGGCTTGAACAACATCACCTGCCATGGTAAGAATCCTGAGGACAAGATTTCTCTCATAAAGGGTCCTCCTCACAAAAAGCGGGTGGGGATAGTCCGGTGTGAGAGACGAAGAGATGCTAAGCAAATAGGGAGAGAAACCATGGCAGGGATTGCGATGACAGTCCTTCCAGCCTTAGCAGTTTTTGCTTTGGCACCTGTTGTTTTTGCTGAAGACCCCCATCTCAGAAACAGGCCAGGGAAGGGGCACAACTACATTGACGGGATGACTCAGGAGGATGCCACATGCAAACCTGTGACATATGCTGGGGCATGTAGCAGTTTTGATGTCTTGCTTGAAAAGGGAAAATTTCCCCTTTTCCAGTCATATGCTCATCATAGAACTCTACTAGAGGCAGTTCACGACACCATCATTGCAAAGGCTGATCCACCTAGCTGTGACCTTCAGAGTGCTCATGGGAATCCCTGTATGAAAGAGAAACTTGTGATGAAGACACATTGTCCAAATGACTACCAGTCAGCTCATTACCTCAACAATGACGGGAAAATGGCTTCAGTCAAGTGCCCACCTAAGTATGAGCTCACTGAGGACTGCAACTTTTGTAGACAGATGACAGGTGCTAGCCTAAAGAAGGGGTCTTATCCTCTCCAAGACTTATTTTGTCAGTCAAGTGAGGATGATGGATCAAAATTGAAAACAAAAATGAAAGGGGTCTGCGAAGTGGGGGTTCAAGCACTCAAAAAGTGTGATGGCCAACTCAGCACTGCACATGAGGTTGTGCCCTTTGCAGTGTTTAAAAACTCAAAGAAGGTTTATCTTGATAAACTTGACCTCAAGACTGAGGAGAATCTGCTACCAGACTCATTTGTCTGCTTCGAGCATAAGGGACAGTATAAAGGAACAATGGACTCTGGTCAGACCAAGAGGGAGCTCAAAAGCTTTGATATCTCTCAGTGCCCCAAGATTGGAGGGCATGGTAGTAAGAAGTGCACTGGGGACGCAGCATTTTGCTCTGCTTATGAATGCACTGCTCAGTATGCCAATGCCTATTGTTCACATGCTAACGGGTCAGGGATTGTGCAGATTCAAGTATCAGGGGTCTGGAAGAAGCCTTTATGTGTAGGGTATGAGAGAGTGGTTGTGAAGAGAGAACTCTCTGCCAAACCCATCCAGAGAGTTGAGCCTTGCACAACTTGTATAACCAAATGTGAGCCTCATGGATTGGTTGTCCGATCAACAGGGTTCAAGATATCATCTGCAGTTGCTTGTGCTAGCGGGGTTTGCGTCACAGGGTCGCAGAGTCCTTCTACTGAGATTACACTCAAGTATCCAGGGATATCCCAGTCCTCTGGGGGGGACATAGGGGTTCACATGGCACACGATGATCAGTCAGTTAGCTCCAAAATAGTAGCTCACTGCCCTCCCCAGGACCCGTGCTTAGTGCATGGCTGCATAGTGTGTGCTCATGGCCTGATAAATTACCAGTGTCACACTGCTCTCAGTGCCTTTGTTGTCATATTTGTATTCAGTTCTACTGCAATAATTTGCTTAGCTGTTCTTTATAGGGTGCTCAAGTGCTTAAAGATTGCCCCAAGGAAAGTCCTGAATCCACTAATGTGGATTACAGCCTTCATCAGATGGGTGTATAAGAAGATGGTTGCTAGAGTGGCAGACAATATTAATCAAGTGAACAGAGAAATAGGATGGATGGAAGGAGGTCAGTTGGCTCTAGGGAACCCTGCCCCTATTCCTCGTCATGCCCCAATCCCACGTTATAGCACATACCTAATGCTACTATTGATTGTCTCATATGCATCAGCATGTTCAGAACTGATTCAGGCAAGCTCCAGAATCACCACTTGCTCCACAGAGGGTGTCAACACCAAGTGTAGACTGTCTGGCACAGCATTGATCAGGGCAGGGTCAGTTGGGGCAGAGGCTTGTTTGATGTTGAAGGGGGTCAAGGAAGATCAAACCAAGTTCTTAAAGATAAAAACTGTCTCAAGTGAGCTATCGTGCAGGGAGGGCCAGAGCTATTGGACTGGGTCCTTTAGCCCCAAGTGCCTGAGCTCAAGGAGATGCCATCTTGTCGGGGAATGTCATGTGAATAGGTGTCTGTCTTGGAGGGACAATGAAACTTCAGCAGAGTTTTCATTTGTTGGAGAAAGCACAACCATGCGAGAGAATAAGTGTTTTGAGCAGTGTGGAGGATGGGGGTGTGGATGTTTCAATGTGAACCCTTCTTGCTTATTTGTGCACACGTATCTGCAGTCAGTTAGAAAAGAGGCCCTTAGAGTTTTTAACTGTATCGACTGGGTGCATAAACTCACTCTAGAGATCACAGACTTTGATGGCTCTGTTTCAACAATAGACTTAGGAGCATCATCTAGCCGTTTCACAAACTGGGGTTCAGTTAGCCTCTCACTGGACGCAGAGGGCATTTCAGGCTCAAATAGCTTTTCTTTTATTGAGAGCCCAGGCAAAGGGTATGCAATTGTTGATGAGCCATTCTCAGAGATCCCTCGGCAAGGGTTCTTGGGGGAGATCAGGTGCAATTCAGAGTCCTCAGTCCTGAGTGCTCATGAATCATGCCTTAGGGCACCAAACCTTGTCTCGTACAAGCCCATGATAGATCAATTGGAGTGCACTACAAATCTGATTGATCCCTTTGTTGTCTTTGAGAGGGGTTCTCTGCCACAGACAAGGAATGACAAAACCTTTGCAGCTTCAAAAGGAAATAGAGGTGTTCAGGCTTTCTCTAAGGGCTCTGTACAAGCTGATCTGACTCTGATGTTTGATAATTTTGAGGTAGACTTTGTGGGAGCAGCCGTGTCTTGTGATGCCGCCTTCTTGAATTTGACAGGTTGCTATTCTTGCAATGCAGGGGCCAGAGTCTGCCTGTCCATCACATCCACAGGAACTGGAACTCTCTCTGCCCACAATAAGGACGGGTCTCTGCATATAGTTCTCCCATCAGAGAACGGGACAAAAGATCAGTGTCAGATACTACATTTTACTGTACCTGAAGTAGAAGAGGAGTTCATGTACTCTTGTGATGGAGATGAGCGGCCTCTGTTAGTGAAAGGGACCCTGATAGCTATTGACCCATTTGATGATAGACGGGAAGCAGGGGGGGAATCAACAGTTGTGAATCCAAAATCTGGATCTTGGAATTTCTTTGACTGGTTTTCTGGACTCATGAGTTGGTTTGGAGGGCCGCTTAAAACTATACTCCTCATATGCCTGTATGTTGCATTATCAATTGGGCTCTTCTTCCTCCTTATATATCTTGGAAGAACAGGCCTCTCTAAAATGTGGCTTGCCGCTACTAAGAAGGCCTCA
>ABD38814
ATGTATGTTTTATTAACAATTCTAATCTCGGTTCTGGTGTGTGAAGCGGTTATTAGAGTGTCTCTAAGCTCCACAAGAGAAGAGACCTGCTTTGGTGACTCCACTAACCCAGAGATGATTGAAGGAGCTTGGGATTCACTCAGAGAGGAGGAGATGCCGGAGGAGCTCTCCTGTTCTATATCAGGCATAAGAGAGGTTAAGACCTCAAGCCAGGAGTTATACAGGGCATTAAAAGCCATCATTGCTGCTGATGGCTTGAACAACATCACCTGCCATGGTAAGGATCCTGAGGACAAGATTTCCCTCATAAAGGGTCCTCCTCACAAAAAGCGGGTGGGGATAGTTCGGTGTGAGAGACGAAGAGATGCTAAGCAAATAGGGAGAGAAACCATGGCAGGGATTGCAATGACAGTCCTTCCAGCCTTAGCAGTTTTTGCTTTGGCACCTGTTGTTTTTGCTGAAGACCCCCATCTCAGAAACAGACCAGGGAAGGGGCACAACTACATTGACGGGATGACTCAGGAGGATGCCACATGCAAACCTGTGACATATGCTGGGGCATGTAGCAGTTTTGATGTCTTGCTTGAAAAGGGAAAATTTCCCCTTTTCCAGTCGTATGCTCATCATAGAACTCTACTAGAGGCAGTTCACGACACCATCATTGCAAAGGCTGATCCACCTAGCTGTGACCTTCAGAGTGCTCATGGGAACCCCTGCATGAAAGAGAAACTCGTGATGAAGACACACTGTCCAAATGACTACCAGTCAGCTCATTACCTCAACAATGACGGGAAAATGGCTTCAGTCAAGTGCCCTCCTAAGTATGAGCTCACTGAGGACTGCAACTTTTGTAGGCAGATGACAGGTGCTAGCCTGAAGAAGGGGTCTTATCCTCTCCAAGACTTGTTTTGTCAGTCAAGTGAGGATGATGGATCAAAATTAAAAACAAAAATGAAAGGGGTCTGCGAAGTGGGGGTTCAAGCACTCAAAAAGTGTGATGGCCAACTCAGCACTGCACATGAGGTTGTGCCCTTTGCAGTGTTTAAGAACTCAAAGAAGGTTTATCTTGATAAGCTTGACCTTAAGACTGAGGAGAATCTGCTACCAGACTCATTTGTCTGTTTCGAGCATAAGGGACAGTACAAAGGAACAATGGACTCTGGTCAGACTAAGAGGGAGCTCAAAAGCTTTGATATCTCTCAGTGCCCCAAGATTGGAGGACATGGTAGTAAGAAGTGCACTGGGGACGCAGCATTTTGCTCTGCTTATGAGTGCACTGCTCAGTACGCCAATGCCTATTGTTCACATGCTAATGGGTCAGGGATTGTGCAGATACAAGTATCAGGGGTCTGGAAGAAGCCTTTATGTGTAGGGTATGAGAGAGTGGTTGTGAAGAGAGAACTCTCTGCCAAGCCCATCCAGAGAGTTGAGCCTTGCACAACTTGTATAACCAAATGTGAGCCTCATGGATTGGTTGTCCGATCAACAGGGTTCAAGATATCATCAGCAGTTGCTTGTGCTAGCGGAGTTTGCGTCACAGGATCGCAGAGTCCTTCCACCGAGATTACACTCAAGTATCCAGGGATATCCCAGTCTTCTGGGGGGGACATAGGGGTTCACATGGCACACGATGATCAGTCAGTTAGCTCCAAAATAGTAGCTCACTGCCCTCCCCAGGACCCGTGCTTAGTGCATGGCTGCATAGTGTGTGCTCATGGCCTGATAAATTACCAGTGTCACACTGCTCTCAGTGCCTTTGTTGTTGTGTTTGTATTCAGTTCTATTGCAATAATTTGTTTAGCTGTTCTTTATAGGGTGCTTAAGTGCCTGAAGATTGCCCCAAGGAAAGTTCTGAATCCACTAATGTGGATCACAGCCTTCATCAGATGGATATATAAGAAGATGGTTGCCAGAGTGGCAGACAACATTAATCAAGTGAACAGGGAAATAGGATGGATGGAAGGAGGTCAGTTGGTTCTAGGGAACCCTGCCCCTATTCCTCGTCATGCCCCAATCCCACGTTATAGCACATACCTGATGTTATTATTGATTGTCTCATATGCATCAGCATGTTCAGAACTGATTCAGGCAAGCTCCAGAATCACCACTTGCTCTACAGAGGGTGTTAACACCAAGTGTAGACTGTCTGGCACAGCATTGATCAGAGCAGGGTCAGTTGGGGCAGAGGCTTGTTTGATGTTGAAGGGGGTCAAGGAAGATCAAACCAAGTTCTTAAAGATAAAAACTGTCTCAAGTGAGCTATCATGCAGGGAGGGCCAGAGTTATTGGACTGGGTCCTTTAGCCCTAAATGTTTGAGCTCAAGGAGATGCCACCTTGTCGGGGAATGCCATGTGAATAGGTGTCTGTCTTGGAGGGACAATGAAACTTCAGCAGAGTTTTCATTTGTTGGGGAAAGCACGACCATGCGAGAGAATAAGTGTTTTGAGCAATGTGGAGGATGGGGGTGTGGGTGTTTCAATGTGAACCCATCTTGCTTATTTGTGCACACGTATCTGCAGTCAGTTAGAAAAGAGGCCCTTAGAGTTTTTAACTGTATCGACTGGGTGCATAAACTCACTCTAGAGATCACAGACTTTGATGGCTCTGTTTCAACAATAGACTTGGGAGCATCATCTAGCCGTTTCACAAACTGGGGTTCAGTTAGCCTCTCACTGGACGCAGAGGGCATCTCAGGCTCAAATAGCTTTTCTTTCATTGAGAGCCCAGGCAAAGGGTATGCAATTGTTGATGAGCCATTCTCAGAAATTCCTCGGCAAGGGTTCTTGGGGGAGATCAGGTGCAATTCAGAGTCCTCAGTCCTGAGTGCTCATGAATCATGCCTTAGGGCACCAAACCTTATCTCATACAAGCCCATGATAGATCAATTGGAGTGCACAACAAATCTGATTGATCCCTTTGTTGTCTTTGAGAGGGGTTCTCTGCCACAGACAAGGAATGATAAAACCTTTGCAGCTTCAAAAGGAAATAGAGGTGTTCAAGCTTTCTCTAAGGGCTCTGTACAAGCTGATCTAACTCTGATGTTTGACAATTTTGAGGTGGACTTTGTGGGAGCAGCCGTATCTTGTGATGCCGCCTTCTTAAATTTGACAGGTTGCTATTCTTGCAATGCAGGGGCCAGGGTCTGCCTGTCTATCACATCCACAGGAACTGGATCTCTCTCTGCCCACAATAAGGATGGGTCTCTGCATATAGTCCTTCCATCAGAGAATGGAACAAAAGACCAGTGTCAGATACTACACTTCACTGTGCCTGAAGTAGAGGAGGAGTTTATGTACTCTTGTGATGGAGATGAGCGGCCTCTGTTGGTGAAGGGGACCCTGATAGCCATTGATCCATTTGATGATAGGCGGGAAGCAGGGGGGGAATCAACAGTTGTGAATCCAAAATCTGGATCTTGGAATTTCTTTGACTGGTTTTCTGGACTCATGAGTTGGTTTGGAGGGCCTCTTAAAACTATACTCCTCATTTGCCTGTATGTTGCATTATCAATTGGGCTCTTTTTCCTCCTTATATATCTTGGAAGAACAGGCCTCTCTAAAATGTGGCTTGCTGCCACTAAGAAGGCCTCA
>ABD38797
ATGTATGTTTTACTAACAATTCTAATCTCGGTTCTGGTGTGTGAAGCGGTTATTAGAGTGTCTCTAAGCTCCACAAGAGAAGAGACCTGTTTTGGTGACTCCACCAACCCAGAGATGATTGAGGGAGCTTGGGATTCACTCAGAGAGGAGGAGATGCCAGAGGAGCTCTCCTGCTCTATATCAGGCATAAGGGAGGTTAAGACCTCAAGCCAGGAATTATACAGAGCATTAAAAGCCATCATTGCTGCTGATGGCTTGAACAACATCACCTGCCATGGTAAGGATCCTGAGGACAAGATTTCTCTTATAAAGGGTCCTCCTCACAAAAAGCGGGTGGGGATAGTTCGGTGTGAGAGACGAAGAGACGCTAAGCAAATAGGGAGAGAAACCATGGCAGGGATTGCAATGACAGTCCTTCCAGCCTTAGCAGTTTTTGCTTTGGCACCTGTTGTATTTGCTGAAGACCCCCATCTCAGAAATAGACCAGGGAAGGGGCACAACTACATTGACGGGATGACTCAGGAGGATGCCACTTGTAAACCTGTGACATATGCTGGGGCATGTAGCAGTTTTGATGTCTTGCTCGAAAAGGGAAAATTCCCCCTCTTCCAGTCGTATGCTCATCATAGAACTCTACTAGAGGCAGTTCATGACACCATCATTGCAAAGGCTGATCCACCTAGTTGTGATCTTCAGAGTGCTCATGGGAATCCTTGCATGAAAGAGAAACTCGTGATGAAGACACACTGTCCAAATGACTACCAGTCAGCCCACTACCTCAACAATGATGGGAAAATGGCCTCAGTCAAGTGCCCTCCTAAGTATGAGCTCACTGAGGACTGCAACTTTTGTAGGCAGATGACAGGTGCTAGCCTGAAGAAGGGGTCTTATCCTCTCCAGGACTTATTTTGTCAGTCAAGTGAGGATGATGGATCAAAATTAAAAACAAAAATGAAAGGGGTCTGCGAAGTGGGGGTTCAGGCACTCAAGAAGTGTGATGGCCAGCTCAGCACTGCACATGAGGTTGTGCCCTTTGCAGTGTTTAAGAACTCAAAGAAGGTTTATCTTGACAAGCTTGACCTCAAAACTGAAGAAAATCTGCTACCAGACTCATTTGTCTGCTTCGAGCATAAGGGACAGTATAAAGGAACAATGGACTCTGGTCAAACTAAGAGGGAGCTCAAAAGCTTTGATATCTCTCAGTGCCCCAAGATTGGAGGACATGGTAGCAAGAAGTGCACTGGGGACGCAGCATTTTGCTCTGCTTATGAGTGCACTGCTCAATACGCCAATGCCTATTGTTCACATGCTAATGGGTCAGGAGTTGTGCAGATACAAGTATCCGGGGTCTGGAAGAAACCTTTATGTGTAGGGTATGAGAGAGTGGTTGTGAAGAGAGAACTCTCTGCCAAACCCATCCAGAGAGTTGAGCCTTGCACAACCTGTATAACCAAATGTGAGCCTCATGGATTGGTTGTCCGATCAACAGGGTTCAAGATATCATCTGCAGTTGCATGTGCTAGCGGAGTTTGTGTCACAGGATCGCAGAGTCCTTCTACCGAGATCACACTCAAGTATCCAGGGATATCCCAGTCCTCTGGGGGGGACATAGGGGTTCACATGGCACACGATGATCAGTCAGTTAGCTCCAAAATAGTAGCTCACTGCCCCCCCCAGGACCCGTGCCTAGTGCATGGCTGCATAGTGTGTGCTCATGGCCTAATAAATTACCAGTGTCACACTGCTCTCAGTGCCTTTGTTGTTGTGTTCGTATTCAGCTCTGTTGCAATAATTTGTTTGGCCATTCTTTATAAGGTGCTCAAGTGCCTAAAGATTGCCCCAAGGAAAGTTCTAAATCCACTAATGTGGATTACTGCCTTCATCAGATGGGTGTATAAGAAGATGGTTGCCAGGGTGGCAGACAATATTAATCAAGTGAACAGAGAAATAGGATGGATGGAGGGAGGTCAGTTGGCTCTAGGGAACCCTGCCCCTATTCCTCGTCATGCCCCAATTCCACGTTATAGCACATACCTGATGCTACTATTGATTGTCTCATATGCATCAGCATGTTCAGAACTGATTCAGGCAAGCTCTAGAATAACCACTTGCTCCACAGAAGGTGTCAACACCAAGTGTAGGCTGTCTGGCACAGCATTAATCAGGGCAGGGTCAGTTGGGGCAGAGGCTTGCTTGATGTTAAAGGGAGTCAAGGAGGACCAAACAAAGTTCTTGAAGATAAAAACTGTCTCAAGTGAGCTATCGTGCAGGGAAGGCCAGAGCTATTGGACTGGATCCTTTAGTCCCAAATGTCTGAGCTCAAGGAGATGCCATCTTGTCGGGGAATGTCATGTGAATAGGTGTCTGTCTTGGAGGGACAATGAAACTTCAGCAGAGTTTTCATTTGTTGGGGAAAGCACGACTATGCGAGAGAATAAATGTTTTGAGCAGTGTGGGGGATGGGGATGTGGGTGCTTCAATGTGAACCCATCTTGCTTGTTTGTGCACACGTATCTGCAGTCAGTTAGAAAAGAGGCCCTTAGAGTTTTTAACTGTATCGATTGGGTGCATAAACTCACTCTAGAGATCACAGACTTTGATGGTTCTGTTTCAACAATAGACTTGGGAGCATCATCTAGCCGTTTCACAAACTGGGGCTCAGTTAGCCTCTCACTGGATGCAGAGGGCATTTCAGGCTCAAATAGCTTTTCTTTCATTGAGAGCCCAGGCAAAGGGTATGCAATTGTTGATGAGCCATTCTCAGAAATCCCTCGGCAAGGGTTCTTGGGGGAGATCAGGTGCAATTCAGAATCTTCAGTCCTGAGTGCTCATGAATCATGCCTTCGGGCACCAAACCTCATCTCATACAAGCCCATGATAGACCAGTTGGAGTGCACAACAAATCTGATTGATCCCTTTGTTGTCTTTGAGAGGGGTTCTCTGCCTCAGACAAGGAATGATAAAACTTTTGCAGCTTCAAAAGGAAATAGGGGTGTTCAAGCTTTCTCTAAGGGCTCTGTACAAGCTGATTTAACTCTGATGTTTGACAATTTTGAGGTGGACTTTGTGGGAGCAGCCGTGTCTTGTGATGCCGCTTTCTTAAATCTGACAGGTTGTTATTCTTGTAATGCAGGGGCCAGAGTCTGCCTGTCTATCACATCCACAGGAACTGGAACTCTCTCTGCCCACAATAAGGATGGGTCTCTGCATATAGTTCTTCCATCAGAGAATGGAACAAAAGATCAGTGTCAGATACTACACTTCACTGTACCTGAGGTAGAGGAGGAGTTTATGTACTCTTGTGATGGAGATGAGCGGCCTCTGTTGGTGAAGGGGACCCTGATCGCCATTGATCCATTTGATGACAGGCGGGAAGCAGGGGGAGAATCAACAGTTGTGAATCCAAAATCTGGATCTTGGAATTTCTTTGACTGGTTTTCTGGACTCATGAGTTGGTTTGGAGGGCCTCTTAAGACTATACTCCTCATTTGCCTGTATGTTGCATTATCAATTGGGCTCTTTTTCCTTCTCATATATCTTGGAAGAACAGGTCTCTCTAAAATGTGGCTTGCTGCTACTAAGAAGGCCTCA
>ABD38801
ATGTATGTTTTACTAACAATTCTGATCACGGTTCTGGTGTGTGAAGCGGTTATTAGAGTGTCTCTAAGTTCCACAAGAGAAGAGACCTGCTTTGGTGACTCCACCAACCCAGAGATGATTGAAGGAGCTTGGGATTCACTCAGAGAGGAGGAGATGCCAGAAGAGCTCTCCTGTTCCATATCAGGCATAAGGGAGGTCAAAACCTCAAGCCAGGAATTATATAGGGCATTAAAAGCCATCATTGCTGCTGATGGCTTGAACAACATCACCTGCCATGGTAAGGATCCTGAGGATAAGATTTCTCTCGTAAAGGGTCCTCCTCACAAAAAGCGGGTGGGGATAGTTCGGTGTGAGAGACGAAGAGACGCTAAGCAAATAGGAAGAGAAACCATGGCAGGGATTGCAATGACAGTCCTTCCAGCCTTAGCAGTTTTTGCTTTGGCACCTGTTGTTTTTGCTGAAGACCCTCATCTCAGAAACAGACCAGGGAAGGGGCACAACTACATTGACGGGATGACTCAGGAGGACGCCACATGCAAACCTGTGACATATGCTGGGGCTTGTAGCAGTTTTGATGTCTTGCTCGAAAAGGGAAAATTCCCCCTCTTCCAGTCGTATGCCCATCACAGAACCCTACTAGAAGCAGTTCACGACACCATCATTGCAAAGGCTGATCCACCTAGCTGTGACCTTCAGAGTGCTCATGGGAATCCCTGCATGAAGGAGAAACTCGTGATGAAGACACACTGTCCAAATGACTACCAGTCAGCTCATTACCTCAACAATGACGGGAAAATGGCTTCAGTCAAGTGCCCTCCTAAATATGGGCTCACTGAGGACTGCAATTTTTGCAGGCAGATGACAGGTGCTAGCTTGAAGAAGGGGTCTTATCCTCTTCAGGACTTATTTTGTCAGTCAAGTGAGGATGATGGATCAAAATTAAAAACAAAAATGAAAGGGGTCTGCGAAGTGGGGGTTCAAGCACTCAAAAAGTGTGATGGCCAACTCAGCACTGCACATGAGGTTGTGCCCTTTGCAGTATTTAAGAACTCAAAGAAGGTTTATCTTGATAAGCTTGACCTCAAGACTGAGGAAAATCTGTTGCCAGACTCATTTGTCTGCTTCGAGCATAAGGGACAGTATAAAGGAACAATGGACTCTGGTCAGACCAAGAGGGAGCTCAAAAGCTTTGATATCTCTCAGTGCCCCAAGATTGGAGGACATGGTAGCAAGAAGTGCACTGGGGACGCAGCTTTTTGCTCTGCTTATGAGTGCACTGCTCAATACGCCAATGCTTATTGTTCACATGCTAATGGGTCAGGAATTGTACAGATACAAGTATCCGGGGTCTGGAAGAAGCCTTTGTGTGTCGGGTATGAGAGGGTGGTTGTGAAGAGAGAACTCTCTGCTAAGCCCATCCAGAGAGTTGAGCCTTGCACAACTTGTATAACCAAATGTGAGCCTCACGGATTGGTTGTCCGATCAACAGGTTTCAAGATATCATCTGCAGTTGCTTGTGCTAGCGGAGTTTGCGTTACAGGATCGCAGAGCCCTTCTACCGAGATCACACTCAAGTATCCAGGGATATCCCAGTCCTCTGGGGGGGACATAGGGGTTCACATGGCACATGATGATCAGTCAGTTAGCTCCAAAATAGTAGCTCACTGCCCTCCCCAGGATCCATGCCTAGTGCATGGCTGCATAGTGTGTGCTCATGGCCTGATAAATTACCAGTGTCACACTGCTCTCAGTGCCTTTGTTGTTGTGTTCGTATTTAGCTCTGTCGCAATAATTTGTTTGGCCATTCTTTATAAAGTTCTCAAGTGCCTAAAGATTGCCCCAAGGAAAGTTCTGAATCCACTAATGTGGATTACTGCTTTCATCAGATGGGTGTATAAGAAGATGGTTGCCAGAGTGGCAGACAATATCAATCAGGTGAACAGGGAAATAGGATGGATGGAAGGAGGCCAGCTGGCTCTAGGGAACCCTGCCCCTATTCCTCGTCATGCTCCAATTCCACGTTATAGCACATACTTAATGCTACTATTGATTGTCTCATATGCATCAGCATGTTCAGAACTGATTCAGGCAAGCTCCAGAATCACCACTTGCTCCACAGAAGGTGTCAACACCAAGTGTAGGCTGTCTGGCACAGCATTAATCAGGGCAGGGTCAGTTGGGGCAGAGGCTTGTTTGATGTTAAAGGGGGTCAAGGAAGACCAAACCAAGTTTTTGAAGATAAAAACTGTCTCAAGTGAGCTATCGTGCAGGGAGGGCCAGAGCTATTGGACTGGGTCCTTTAGCCCTAAATGTCTGAGCTCAAGGAGATGCCATCTTGTCGGGGAATGTCATGTGAATAGGTGTCTGTCTTGGAGAGACAATGAAACCTCAGCAGAATTTTCATTTGTTGGGGAAAGCACGACCATGCGGGAGAATAAGTGTTTTGAGCAGTGTGGAGGATGGGGATGTGGGTGTTTCAATGTGAACCCATCTTGCTTATTTGTGCACACGTATCTGCAGTCAGTCAGAAAAGAGGCCCTTAGAGTTTTCAACTGTATCGATTGGGTGCATAAACTCACTCTAGAGATTACTGACTTTGACGGCTCTGTTTCAACAATAGACCTGGGAGCATCATCTAGCCGTTTCACAAACTGGGGTTCAGTTAGCCTCTCACTGGACGCAGAGGGCATTTCAGGCTCAAACAGCTTTTCCTTCATTGAGAGCCCAGGCAAAGGGTATGCAATTGTTGATGAGCCATTCTCAGAAATTCCTCGGCAAGGGTTCTTGGGGGAGATCAGGTGCAATTCAGAATCTTCAGTCCTGAGTGCTCATGAATCATGCCTTAGGGCACCAAATCTTATTTCATACAAGCCCATGATAGATCAGTTGGAGTGCACAACAAATCTGATTGATCCCTTTGTTGTCTTTGAGAGGGGCTCTCTGCCACAGACAAGGAATGACAAAACCTTTGCAGCTTCAAAAGGAAATAGGGGTGTTCAAGCTTTCTCTAAGGGCTCTGTACAGGCTGATCTAACACTGATGTTTGACAATTTTGAGGTGGACTTTGTGGGAGCAGCCGTGTCTTGTGATGCCGCCTTCTTAAATTTGACAGGTTGCTATTCCTGCAATGCAGGGGCCAGAGTCTGCCTGTCTATCACATCCACAGGAACTGGAACTCTCTCTGCCCACAATAAAGATGGGTCTCTGCATATAGTTCTTCCATCAGAGAATGGAACAAAAGATCAGTGTCAGATACTACACTTCACTGTACCTGAGGTAGAGGAGGAGTTTATGTACTCTTGTGATGGAGATGAGCGGCCTCTGTTGGTGAAGGGAACCCTGATAGCTATTGATCCATTTGATGATAGGCGAGAAGCAGGGGGGGAATCAACAGTTGTGAATCCAAAATCTGGATCTTGGAATTTCTTTGACTGGTTTTCTGGACTCATGAGTTGGTTTGGAGGGCCTCTTAAGACTATACTCCTCATTTGCCTGTATGTAGCATTATCAATTGGGCTCTTTTTCCTTCTTATATATCTTGGAAGAACAGGCCTCTCTAAAATGTGGCTTGCTGCCACCAAGAAAGCCTCA
>ABD38828
ATGTATGTTTTATTAACAATTCTAATCTCGGTTCTGGTGTGTGAAGCGGTTATTAGAGTGTCTCTAAGCTCCACAAGAGAAGAGACCTGTTTTGGTGACTCCACCAACCCAGAGATGATTGAAGGAGCTTGGGATTCACTCAGAGAGGAGGAGATGCCAGAGGAGCTCTCCTGTTCTATATCAGGCATAAGGGAGGTTAAGACCTCAAGCCAGGAGTTATACAGGGCATTAAAAGCCATCATTGCTGCTGATGGCTTGAACAACATCACCTGCCATGGTAAGGATCCTGAGGACAAGATTTCTCTCATAAAGGGTCCTCCTCATAAAAAGCGGGTGGGGATAGTTCGGTGTGAGAGACGAAGAGATGCTAAGCAAATAGGGAGAGAAACCATGGCAGGGATTGCAATGACAGTCCTTCCAGCCTTAGCAGTTTTTGCTTTGGCACCTGTTGTTTTTGCTGAAGACCCCCATCTCAGAAACAGACCAGGGAAGGGGCACAACTACATTGACGGGATGACTCAGGAGGATGCCACATGCAAACCTGTGACATATGCTGGGGCATGTAGCAGTTTTGATGTCTTGCTTGAGAAGGGGAAATTCCCCCTTTTCCAGTCGTATGCTCATCATAGAACTCTACTAGAGGCAGTTCACGACACCATCATTGCAAAGGCTGATCCACCTAGCTGTGACCTTCAGAGTGCTCATGGGAATCCCTGCATGAAAGAGAAACTCGTGATGAAGACACACTGTCCAAATGACTACCAGTCAGCTCATTACCTCAACAATGACGGGAAAATGGCTTCAGTCAAGTGCCCTCCTAAGTATGAGCTCACTGAGGACTGCAACTTTTGTAGGCAGATGACAGGTGCTAGCCTGAAGAAGGGGTCTTATCCTCTCCAGGACTTATTTTGTCAGTCAAGTGAGGATGATGGATCAAAATTAAAAACAAAAATGAAAGGGGTCTGCGAAGTGGGGGTTCAAGCACTCAAAAAGTGTGATGGCCAACTCAGCACTGCACATGAGGTTGTGCCCTTTGCAGTGTTTAAGAACTCAAAGAAGGTTTACCTTGATAAGCTTGACCTCAAGACTGAGGAGAATCTGCTACCAGACTCATTTGTCTGCTTCGAGCATAAGGGACAGTATAAAGGAAAATTGGACTCTGGTCAGACTAAGAGGGAGCTCAAAAGCTTTGATATCTCTCAGTGCCCCAAGATTGGAGGACATGGTAGTAAGAAGTGCACTGGGGACGCAGCATTTTGCTCTGCTTATGAGTGCACTGCTCAGTACGCCAATGCCTATTGTTCACATGCTAATGGGTCAGGGATTGTGCAGATACAAGTATCAGGGGTCTGGAAGAAGCCTTTATGTGTAGGGTATGAGAGAGTAGTTGTGAAGAGAGAACTCTCTGCCAAGCCCATCCAGAGAGTTGAGCCTTGCACAACTTGTATAACCAAATGTGAGCCTCATGGGTTGGTTGTCCGATCAACAGGGTTCAAGATATCATCTGCAGTTGCTTGTGCTAGCGGAGTTTGCGTCACAGGATCGCAGAGTCCTTCCACCGAGATTACACTCAAGTATCCAGGGATATCCCAGTCCTCTGGAGGGGACATAGGGGTTCACATGGCACACGATGATCAGTCAGTTAGCTCCAAAATAGTAGCTCACTGCCCTCCCCAGGACCCGTGCTTAGTGCACGGCTGCATAGTGTGTGCTCATGGCCTGATAAATTACCAGTGTCACACTGCTCTCAGTGCCTTTGTTGTTGTGTTTGTATTCAGTTCTATTGCAATAATTTGTTTAGCTATTCTTTATAGGGTGCTCAAGTGCCTAAAGATTGCCCCAAGGAAAGTTCTGAATCCACTAATGTGGATTACAGCCTTCATCAGATGGGTGTATAGGAAGATGGTTGCCAGAGTGGCAGACAATATTAATCAAGTGAACAGGGAGATAGGATGGATGGAAGGAGGTCAGTTGGTTCTAGGGAACCCTGCCCCTATTCCTCGTCATGTTCCAATTCCACGTTATAGCACATACCTAATGCTACTACTGATTGTCTCATATGCATCAGCATGTTCAGAACTGATTCAGGCAAGCTCCAGAATCACTACTTGCTCCACAGAGGGTGTCAACACCAAGTGTAGACTGTCTGGCACAGCATTGATCAGGGCAGGGTCAGTTGGGGCAGAGGCTTGTTTGATGTTGAAGGGGGTCAAGGAAGATCAAACCAAGTTCTTAAAGATAAAAACTGTCTCAAGTGAGCTATCGTGCAGGGAGGGCCAGAGCTATTGGACTGGGTCCTTTAGCCCCAAATGTCTGAGCTCAAGGAGATGCCATCTTGTCGGGGAATGTCATGTGAATAGGTGTCTGTCTTGGAGGGACAATGAAACTTCAGCAGAGTTTTCATTTGTTGGAGAAAGCACGACCATGCGAGAGAATAAGTGTTTTGAGCAGTGTGGAGGATGGGGATGTGGGTGTTTCAATGTGAACCCATCTTGCTTATTTGTGCACACGTATCTGCAGTCAGTTAGAAAAGAGGCCCTTAGAGTTTTTAACTGTATCGACTGGGTGCATAAACTCACTCTGGAGATCACAGACTTTGATGGCTCTGTTTCAACAATAGACTTGGGAGCATCATCTAGCCGTTTCACAAACTGGGGTTCAGTTAGCCTCTCACTGGACGCAGAGGGCATTTCAGGCTCAAATAGCTTTTCTTTCATTGAGAGCCCAGGCAAAGGGTATGCAATTGTTGATGAGCCATTCTCAGAAATTCCTCGGCAAGGGTTCTTGGGGGAGATCAGGTGCAATTCAGAGTCCTCAGTCCTGAGTGCTCATGAGTCATGCCTTAGGGCACCAAACCTTATCTCATACAAGCCCATGATAGATCAATTGGAGTGCACAACAAATCTGATTGACCCCTTTGTTGTATTTGAGAGGGGTTCTCTGCCACAGACAAGGAATGACAAAACCTTTGCTGCTTCAAAAGGAAATAGAGGTGTTCAAGCTTTCTCTAAGGGCTCTGTGCAAGCTGATCTAACTCTGATGTTTGACAATTTTGAGGTGGACTTTGTGGGAGCAGCCGTATCTTGTGATGCCGCCTTCTTAAATTTGACAGGTTGCTATTCTTGCAATGCAGGGGCCAGGGTCTGCCTGTCTATCACATCCACAGGAACTGGAACTCTCTCTGCCCACAATAAGGATGGGTCTCTGCATATAGTTCTTCCATCAGAGAATGGAACAAAAGATCAGTGTCAGATACTACACTTCACTGTACCTGAAGTAGAGGAGGAGTTTATGTACTCTTGTGATGGAGATGAGCGGCCTCTATTGGTGAGGGGGACTCTGATAGCTATTGATCCATTTGATGATAGGCGGGAAGCAGGGGGGGAATCAACAGTTGTGAATCCAAAATCTGGATCTTGGAATTTCTTTGACTGGTTTTCTGGACTCATGAGTTGGTTTGGAGGGCCTCTTAAAACTATACTCCTCATTTGCTTGTATGTTGCATTATCAATTGGGCTCTTTTTCCTCCTCATATATCTTGGAAGAACAGGCCTCTCTAAAATGTGGCTTGCTGCTACTAAGAAGGCCTCA
>ABD38829
ATGTATGTTTTATTAACAATTCTAATCTCGGTTCTGGTGTGTGAAGCGGTTATTAGAGTGTCTCTAAGCTCCACAAGAGAAGAGACCTGTTTTGGTGACTCCACCAACCCAGAGATGATTGAAGGAGCTTGGGATTCACTCAGAGAGGAGGAGATGCCAGAGGAGCTCTCCTGTTCTATATCAGGCATAAGGGAGGTTAAGACCTCAAGCCAGGAGTTATACAGGGCATTAAAAGCCATCATTGCTGCTGATGGCTTGAACAACATCACCTGCCATGGTAAGGATCCTGAGGACAAGATTTCTCTCATAAAGGGTCCTCCTCATAAAAAGCGGGTGGGGATAGTTCGGTGTGAGAGACGAAGAGATGCTAAGCAAATAGGGAGAGAAACCATGGCAGGGATTGCAATGACAGTCCTTCCAGCCTTAGCAGTTTTTGCTTTGGCACCTGTTGTTTTTGCTGAAGACCCCCATCTCAGAAACAGACCAGGGAAGGGGCACAACTACATTGACGGGATGACTCAGGAGGATGCCACATGCAAACCTGTGACATATGCTGGGGCATGTAGCAGTTTTGATGTCTTGCTTGAGAAGGGGAAATTCCCCCTTTTCCAGTCGTATGCTCATCATAGAACTCTACTAGAGGCAGTTCACGACACCATCATTGCAAAGGCTGATCCACCTAGCTGTGACCTTCAGAGTGCTCATGGGAATCCCTGCATGAAAGAGAAACTCGTGATGAAGACACACTGTCCAAATGACTACCAGTCAGCTCATTACCTCAACAATGACGGGAAAATGGCTTCAGTCAAGTGCCCTCCTAAGTATGAGCTCACTGAGGACTGCAACTTTTGTAGGCAGATGACAGGTGCTAGCCTGAAGAAGGGGTCTTATCCTCTCCAGGACTTATTTTGTCAGTCAAGTGAGGATGATGGATCAAAATTAAAAACAAAAATGAAAGGGGTCTGCGAAGTGGGGGTTCAAGCACTCAAAAAGTGTGATGGCCAACTCAGCACTGCACATGAGGTTGTGCCCTTTGCAGTGTTTAAGAACTCAAAGAAGGTTTACCTTGATAAGCTTGACCTCAAGACTGAGGAGAATCTGCTACCAGACTCATTTGTCTGCTTCGAGCATAAGGGACAGTATAAAGGAAAATTGGACTCTGGTCAGACTAAGAGGGAGCTCAAAAGCTTTGATATCTCTCAGTGCCCCAAGATTGGAGGACATGGTAGTAAGAAGTGCACTGGGGACGCAGCATTTTGCTCTGCTTATGAGTGCACTGCTCAGTACGCCAATGCCTATTGTTCACATGCTAATGGGTCAGGGATTGTGCAGATACAAGTATCAGGGGTCTGGAAGAAGCCTTTATGTGTAGGGTATGAGAGAGTAGTTGTGAAGAGAGAACTCTCTGCCAAGCCCATCCAGAGAGTTGAGCCTTGCACAACTTGTATAACCAAATGTGAGCCTCATGGGTTGGTTGTCCGATCAACAGGGTTCAAGATATCATCTGCAGTTGCTTGTGCTAGCGGAGTTTGCGTCACAGGATCGCAGAGTCCTTCCACCGAGATTACACTCAAGTATCCAGGGATATCCCAGTCCTCTGGAGGGGACATAGGGGTTCACATGGCACACGATGATCAGTCAGTTAGCTCCAAAATAGTAGCTCACTGCCCTCCCCAGGACCCGTGCTTAGTGCACGGCTGCATAGTGTGTGCTCATGGCCTGATAAATTACCAGTGTCACACTGCTCTCAGTGCCTTTGTTGTTGTGTTTGTATTCAGTTCTATTGCAATAATTTGTTTAGCTATTCTTTATAGGGTGCTCAAGTGCCTAAAGATTGCCCCAAGGAAAGTTCTGAATCCACTAATGTGGATTACAGCCTTCATCAGATGGGTGTATAGGAAGATGGTTGCCAGAGTGGCAGACAATATTAATCAAGTGAACAGGGAGATAGGATGGATGGAAGGAGGTCAGTTGGTTCTAGGGAACCCTGCCCCTATTCCTCGTCATGTTCCAATTCCACGTTATAGCACATACCTAATGCTACTACTGATTGTCTCATATGCATCAGCATGTTCAGAACTGATTCAGGCAAGCTCCAGAATCACTACTTGCTCCACAGAGGGTGTCAACACCAAGTGTAGACTGTCTGGCACAGCATTGATCAGGGCAGGGTCAGTTGGGGCAGAGGCTTGTTTGATGTTGAAGGGGGTCAAGGAAGATCAAACCAAGTTCTTAAAAATAAAAACTGTCTCAAGTGAGCTATCGTGCAGGGAGGGCCAGAGCTATTGGACTGGGTCCTTTAGCCCCAAATGTCTGAGCTCAAGGAGATGCCATCTTGTCGGGGAATGTCATGTGAATAGGTGTCTGTCTTGGAGGGACAATGAAACTTCAGCAGAGTTTTCATTTGTTGGAGAAAGCACGACCATGCGAGAGAATAAGTGTTTTGAGCAGTGTGGAGGATGGGGATGTGGGTGTTTCAATGTGAACCCATCTTGCTTATTTGTGCACACGTATCTGCAGTCAGTTAGAAAAGAGGCCCTTAGAGTTTTTAACTGTATCGACTGGGTGCATAAACTCACTCTGGAGATCACAGACTTTGATGGCTCTGTTTCAACAATAGACTTGGGAGCATCATCTAGCCGTTTCACAAACTGGGGTTCAGTTAGCCTCTCACTGGACGCAGAGGGCATTTCAGGCTCAAATAGCTTTTCTTTCATTGAGAGCCCAGGCAAAGGGTATGCAATTGTTGATGAGCCATTCTCAGAAATTCCTCGGCAAGGGTTCTTGGGGGAGATCAGGTGCAATTCAGAGTCCTCAGTCCTGAGTGCTCATGAGTCATGCCTTAGGGCACCAAACCTTATCTCATACAAGCCCATGATAGATCAATTGGAGTGCTCAACAAATCTGATTGACCCCTTTGTTGTATTTAAGAGGGGTTCTCTGCCACAGACAAGGAATGACAAAACCTTTGCTGCTTCAAAAGGAAATAGAGGTGTTCAAGCTTTCTCTAAGGGCTCTGTGCAAGCTGATCTAACTCTGATGTTTGACAATTTTGAGGTGGACTTTGTGGGAGCAGCCGTATCTTGTGATGCCGCCTTCTTAAATTTGACAGGTTGCTATTCTTGCAATGCAGGGGCCAGGGTCTGCCTGTCTATCACATCCACAGGAACTGGAACTCTCTCTGCCCACAATAAGGATGGGTCTCTGCATATAGTTCTTCCATCAGAGAATGGAACAAAAGATCAGTGTCAGATACTACACTTCACTGTACCTGAAGTAGAGGAGGAGTTTATGTACTCTTGTGATGGAGATGAGCGGCCTCTATTGGTGAGGGGGACTCTGATAGCTATTGATCCATTTGATGATAGGCGGGAAGCAGGGGGGGAATCAACAGTTGTGAATCCAAAATCTGGATCTTGGAATTTCTTTGACTGGTTTTCTGGACTCATGAGTTGGTTTGGAGGGCCTCTTAAAACTATACTCCTCATTTGCTTGTATGTTGCATTATCAATTGGGCTCTTTTTCCTCCTCATATATCTTGGAAGAACAGGCCTCTCTAAAATGTGGCTTGCTGCTACTAAGAAGGCCTCA
>ABD38808
ATGTATGTTTTACTAACAATTCTAATCTCGGTTCTGGTGTGTGAAGCGGTTATTAGAGTGTCTCTAAGCTCCACAAGAGAAGAGACCTGTTTTGGTGACTCCACCAACCCAGAGATGATTGAAGGAGCTTGGGATTCACTCAGAGAGGAGGAGATGCCAGAGGAGCTCTCCTGTTCTATATCAGGCATAAGGGAGGTTAAGACCTCAAGCCAGGAATTATACAGGGCATTAAAAGCCATCATTGCTGCTGATGGCTTGAACAACATCACCTGCCATGGTAAGGATCCTGAGGACAAGATCTCTCTCATAAAGGGTCCTCCTCACAAAAAACGGGTGGGGATAGTTCGGTGTGAGAGACGAAGAGACGCTAAGCAAATAGGGAGAGAAACCATGGCAGGGATTGCAATGACAGTCCTTCCAGCCTTAGCAGTTTTTGCTTTGGCACCTGTTGTTTTTGCTGAAGACCCCCATCTCAGAAACAGACCAGGGAAGGGACACAACTACATTGACGGGATGACTCAGGAGGATGCCACATGTAAACCTGTGACATATGCTGGGGCATGTAGCAGTTTTGATGTCTTGCTCGAAAAGGGAAAATTTCCCCTTTTTCAGTCGTATGCTCATCATAGAACTCTACTAGAGGCAGTTCACGACACCATCATTGCAAAGGCTGATCCACCTAGCTGTGACCTTCAGAGTGCTCATGGGAATCCCTGCATGAAAGAGAAACTCGTGATGAAGACACACTGTCCAAATGACTACCAGTCAGCTCATTACCTCAACAACGACGGGAAAATGGCTTCAGTCAAGTGCCCTCCTAAGTATGAGCTCACTGAGGACTGCAACTTTTGTAGGCAGATGACAGGTGCTAGCCTGAAGAAGGGGTCTTATCCTCTCCAGGACTTATTTTGTCAGTCAAGTGAGGATGATGGATCAAAATTAAAAACAAAAATGAAAGGGGTCTGCGAAGTGGGGGTTCAAGCACTCAAAAAGTGTGATGGCCAACTCAGCACTGCACATGAGGTTGTGCCCTTTGCAGTGTTTAAGAACTCAAAGAAGGTTTATCTTGATAAGCTTGACCTCAAAACTGAGGAAAATCTGCTACCAGACTCATTTGTCTGCTTCGAGCATAAGGGACAGTATAAAGGAACAATGGACTCTGGTCAGACTAAGAGGGAGCTCAAGAGCTTTGATATCTCTCAGTGCCCCAAGATTGGAGGACGTGGTAGCAAGAAGTGCACTGGGGACGCAGCATTTTGCTCTGCTTATGAGTGCACTGCTCAATACGCCAATGCCTATTGTTCACATGCTAATGGGTCAGGAATTGTGCAGATACAAGTATCAGGGGTCTGGAAGAAGCCTTTATGTGTAGGATATGAGAGAGTGGTTGTGAAAAGAGAACTCTCTGCCAAGCCCATCCAGAGAGTTGAGCCTTGCACAACTTGTATAACCAAATGTGAGCCTCATGGATTGGTTGTCCGATCAACAGGGTTCAAGATATCATCTGCAGTTGCTTGTGCTAGCGGAGTTTGCGTCACAGGATCGCAGAGCCCTTCTACAGAGATTACACTCAAGTACCCAGGGATATCCCAGTCCTCTGGAGGGGACATAGGGGTTCACATGGCACACGATGATCAGTCAGTTAGCTCCAAAATAGTAGCTCACTGCCCCCCCCAAGACCCGTGCTTAGTGCATGGCTGCATAGTGTGTGCTCATGGCCTGATAAATTACCAGTGTCACACTGCTCTCAGTGCCTTTGTTGTTGTGTTCGTATTCAGCTCTGTTGCAATAATCTGTTTAGCCATTCTTTATAAGGTGCTCAAGTGCCTAAAGATTGCCCCAAGGAAAGTTCTGAATCCACTAATGTGGATTACTGCCTTCATCAGATGGGTGTATAAGAAGATGGTTGCCAGAGTGGCAGACAATATTAATCAAGTGAACAGGGAGATAGGATGGATGGAAGGAGGTCAGTTGGCTCTAGGGAATCCTGCCCCTATTCCTCGTCATGCTCCAATTCCACGTTATAGCACATACCTAATGCTACTATTGATTGTCTCATATGCATCAGCATGCTCAGAACTGATTCAGGCAAGCTCCAGAATCACCACTTGCTCTACAGAAGGTGTCAACACCAAGTGTAGGCTGTCTGGCACAGCATTAATCAGGGCAGGGTCAGTTGGGGCAGAGGCTTGTTTGATGTTGAAGGGGGTCAAGGAAGACCAAACCAAGTTCTTGAAGATAAAAACTGTCTCAAGTGAGCTATCGTGCAGGGAGGGCCAGAGCTATTGGACTGGGTCCTTTAGCCCCAAGTGTCTGAGCTCAAGGAGATGCCATCTTGTCGGGGAATGTCATGTGAATAGGTGTCTGTCTTGGAGGGATAATGAAACTTCAGCAGAGTTTTCATTTGTTGGGGAAAGCACGACCATGCGAGAAAATAAGTGTTTTGAGCAGTGTGGAGGATGGGGATGTGGGTGTTTCAATGTGAACCCATCTTGCTTATTTGTGCACACGTATCTGCAGTCAGTTAGAAAAGAGGCCCTTAGAGTTTTTAACTGTATCGATTGGGTGCATAAACTCACTCTGGAGGTCACAGATTTTGATGGCTCTGTTTCAACAATAGACTTGGGAGCATCATCTAGCCGTTTCACAAACTGGGGTTCAGTTAGCCTCTCACTGGATGCAGAGGGCATTTCAGGCTCAAATAGCTTTTCTTTCATTGAGAGCCCAGGCAAAGGGTATGCAATTGTTGATGAGCCATTCTCAGAAATTCCTCGGCAAGGGTTCTTGGGGGAGATCAGGTGCAATTCAGAATCTTCAGTTCTGAGTGCCCACGAATCATGCCTTAGGGCACCAAACCTTATCTCATACAAGCCCATGATAGATCAGTTGGAGTGCACAACAAATCTGATTGATCCCTTTGTTGTCTTTGAGAGGGGTTCCCTGCCACAGACAAGGAATGACAAAACCTTTGCAGCTTCAAAAGGAAACAGGGGTGTTCAAGCTTTCTCTAAGGGCTCTGTACAAGCTGATCTAACTCTGATGTTTGACAATTTTGAGGTGGACTTTGTGGGAGCAGCCGTGTCTTGTGATGCTGCCTTCTTAAATTTGACAGGGTGCTATTCTTGCAATGCAGGGGCCAGGGTCTGCCTGTCTATCACATCCACAGGAACTGGAACCCTCTCTGCCCACAATAAGGATGGGTCTCTGCATATAGTTCTTCCATCAGAGAATGGAACAAAAGATCAGTGTCAGATACTACACTTCACTGTTCCTGAAGTAGAGGAAGAGTTTATGTACTCTTGTGATGGAGATGAGCGGCCTCTGTTGGTGAAGGGGACCCTGATAGCTATTGATCCATTTGATGATAGGCGGGAAGCAGGGGGGGAATCAACAGTTGTGAATCCAAAATCTGGATCTTGGAATTTCTTTGACTGGTTTTCTGGACTCATGAGTTGGTTTGGAGGGCCTCTTAAAACTATACTCCTCATTTGCCTGTATGTTGCATTATCAATTGGGCTCTTTTTCCTTCTTATATATCTTGGAAGAACAGGTCTTTCTAAAATGTGGCTTGCTGCTACTAAGAAGGCCTCA
>ABD38809
ATGTATGTTTTATTGACAATTCTAATCTCGGTTCTGGTGTGTGAAGCGGTTATTAGAGTGTCTCTAAGCTCCACAAGAGAGGAGACCTGTTTTGGTGACTCCACCAACCCAGAGATGATTGAAGGAGCTTGGGATTCACTCAGAGAGGAGGAGATGCCAGAGGAGCTCTCCTGCTCTGTATCAGGCATAAGGGAGGTTAAGACCTCAAGCCAGGAGTTATACAGAGCATTAAAAGCCATCATTGCTGCTGATGGCTTGAACAACATCACCTGCCATGGTAAGAATCCTGAGGACAAGATTTCTCTCATAAAGGGTCCTCCTCACAAAAAGCGGGTGGGGATAGTCCGGTGTGAGAGACGAAGAGATACTAAGCAAATAGGGAGAGAAACCATGGCAGGGATTGCGATGACAGTCCTTCCAGCCTTAGCAGTTTTTGCTTTGGCACCTGTTGTTTTTGCTGAAGACCCCCATCTCAGAAACAGACCAGGGAAGGGGCACAACTACATTGACGGGATGACTCAGGAGGATGCCACATGCAAACCTGTGACATATGCTGGGGCATGTAGCAGTTTTGATGTCTTGCTTGAAAAGGGGAAATTTCCCCTTTTCCAGTCATATGCTCATCATAGAACTCTACTAGAGGCAGTTCACGACACCATCATTGCAAAGGCTGATCCACCTAGCTGTGACCTTCAGAGTGCTCATGGGAATCCCTGTATGAAAGAGAAACTTGTGATGAAGACACATTGTCCAAATGACTACCAGTCAGCTCATTACCTCAACAATGACGGGAAAATGGCTTCAGTCAAGTGCCCACCTAAGTATGAGCTCACTGAGGACTGCAACTTTTGTAGGCAGATGACAGGTGCTAGCCTGAAGAAGGGGTCTTATCCTCTCCAAGACTTATTTTGTCAGTCAAGTGAGGATGATGGATCAAAATTGAAAACAAAAATGAAAGGGGTCTGCGAAGTGGGGGTTCAAGCACTCAAAAAGTGTGATGGCCAACTCAGCACTGCACATGAGGTTGTGCCCTTTGCAGTGTTTAAGAACTCAAAGAAGGTTTATCTTGATAAGCTTGACCTCAAGACTGAGGAGAATCTGCTACCAGACTCATTTGTCTGCTTCGAGCATAAGGGACAGTATAAAGGAACAATGGACTCTGGCCAGACCAAGAGGGAGCTCAAAAGCTTTGATATCTCTCAGTGCCCCAAGATTGGAGGGCACGGTAGTAAGAAGTGCACTGGGGACGCAGCATTTTGCTCTGCTTATGAATGCACTGCTCAGTATGCCAATGCCTTTTGTTCACATGCTAATGGGTCAGGGATTGTGCAGATTCAAGTATCAGGGGTCTGGAAGAAGCCTTTATGTGTAGGGTATGAGAGAGTGGTTGTGAAGAGAGAACTCTCTGCCAAACCCATCCAGAGAGTTGAGCCTTGCACAACTTGTATAACCAAATGTGAACCTCATGGATTGGTTGTCCGATCAACAGGGTTCAAGATATCATCTGCAGTTGCTTGTGCTAGCGGAGTTTGCGTCACAGGGTCGCAGAGTCCTTCTACTGAGATTACACTCAAGTATCCAGGGATATCCCAGTCCTCTGGGGGGGACATAGGGGTTCACATGGCACATGATGATCAGTCAGTTAGCTCCAAAATAGTAGCTCACTGCCCTCCCCAGGACCCGTGCTTAGTGCATGGCTGCATAGTGTGTGCTCATGGCCTGATAAATTACCAGTGTCACACTGCTCTCAGTGCCTTTGTTGTTGTATTTGTATTCAGTTCTATTGCAATAATTTGCTTAGCTATTCTTTATAGGGTGCTCAAGTGCCTAAAGATTGCCCCAAGGAAAGTTCTGAATCCATTAATGTGGATTACAGCCTTCATCAGATGGGTGTATAAGAAGATGGTTGCTAGAGTGGCGGACAATATTAATCAAGTGAACAGGGAAATAGGATGGATGGAAGGAGGTCAGTTGGTTCTAGGGAACCCTGCCCCTATTCCTCGTCATGCCCCAATCCCACGTTATAGCACATACCTAATGCTACTATTGATTGTCTCATATGCATCAGCATGTTCAGAACTGATTCAGGCAAGCTCCAGAATCACCACTTGCTCCACAGAGGGTGTCAACACCAAGTGTAGACTGTCTGGCACAGCATTGATCAGGGCAGGGTCAGTTGGGGCAGAGGCTTGTTTGATGTTGAAGGGGGTCAAGGAAGATCAAACCAAGTTCTTAAAGATAAAAACTGTCTCAAGTGAGCTATCGTGCAGGGAGGGCCAGAGCTATTGGACTGGGTCCTTTAGCCCCAAGTGTCTGAGCTCAAGGAGATGCCATCTTGTCGGGGAATGTCATGTGAATAGGTGTCTGTCTTGGAGGGACAATGAAACTTCAGCAGAGTTTTCATTTGTTGGGGAAAGCACAACCATGCGAGAGAATAAGTGTTTTGAGCAGTGTGGAGGATGGGGGTGTGGATGTTTCAATGTGAACCCTTCTTGCTTATTTGTGCACACGTATCTGCAGTCAGTTAGAAAAGAGGCCCTTAGAGTTTTTAACTGTATCGACTGGGTGCATAAACTCACTCTAGAGATCACAGACTTTGATGGCTCTGTTTCAACAATAGACTTAGGAGCATCATCTAGCCGTTTCACAAACTGGGGTTCAGTTAGCCTCTCACTGGACGCAGAGGGCATTTCAGGCTCAAATAGCTTTTCTTTTATTGAGAGCCCAGGCAAAGGGTATGCAATTGTTGATGAGCCATTCTCAGAAATTCCTCGGCAAGGGTTCTTGGGGGAGATCAGGTGCAATTCAGAGTCCTCAGTCCTGAATGCTCATGAATCATGCCTTAGGGCACCAAACCTTATCTCGTACAAGCCCATGATAGATCAATTGGAGTGCACTACAAATCTGATTGATCCCTTTGTTGTCTTTGAGAGGGGTTCTCTGCCACAGACAAGGAATGACAAAACCTTTGCAGCTTCAAAAGGAAATAGAGGTGTTCAGGCTTTCTCTAAGGGCTCTGTACAAGCTGATCTGACTCTGATGTTTGATAATTTTGAGGTGGACTTTGTGGGAGCAGCCGTGTCTTGTGATGCCGCCTTCTTGAATTTGACAGGTTGTTATTCCTGCAATGCAGGGGCCAGAGTCTGCCTGTCTATCACATCCACAGGAACTGGAACTCTCTCTGCCCACAATAAGGAGGGGTCTCTGCATATAGTTCTCCCATCAGAGAATGGGACAAAAGATCAGTGTCAGATACTACATTTCACTGTGCCTGAAGTAGAAGAGGAGTTTATGTACTCTTGTGATGGAGATGAGCGGCCTCTGTTAGTGAAAGGGACCCTGATAGCTATTGACCCATTTGATGATAGGCGGGAAGCAGGGGGGGAATCAACAGTTGTGAATCCAAAATCTGGATCTTGGAATTTCTTTGACTGGTTTTCTGGACTCATGAGTTGGTTTGGAGGGCCGCTTAAAACTATACTCCTCATTTGCCTGTATGTTGCATTATCAATTGGGCTCTTCTTCCTCCTTATATATCTTGGAAGAACAGGCCTCTCTAAAATGTGGCTTGCCGCTACTAAGAAGGCCTCA
>ABD38820
ATGTATGTTTTATTAACAATTCTAATCTCGGTTCTGGTGTGTGAAGCGGTTATTAGAGTGTCTCTAAGCTCCACAAGAGAAGAGACCTGCTTTGGTGACTCCACTAACCCAGAGATGATTGAAGGAGCTTGGGATTCACTCAGAGAGGAGGAGATGCCGGAGGAGCTCTCCTGTTCTATATCAGGCATAAGAGAGGTTAAGACCTCAAGCCAGGAGTTATACAGGGCATTAAAAGCCATCATTGCTGCTGATGGCTTGAACAACATCACCTGCCATGGTAAGGATCCTGAGGACAAGATTTCCCTCATAAAGGGTCCTCCTCACAAAAAGCGGGTGGGGATAGTTCGGTGTGAGAGACGAAGAGATGCTAAGCAAATAGGGAGAGAAACCATGGCAGGGATTGCAATGACAGTCCTTCCAGCCTTAGCAGTTTTTGCTTTGGCACCTGTTGTTTTTGCTGAAGACCCCCATCTCAGAAACAGACCAGGGAAGGGGCACAACTACATTGACGGGATGACTCAGGAGGATGCCACATGCAAACCTGTGACATATGCTGGGGCATGTAGCAGTTTTGATGTCTTGCTTGAAAAGGGAAAATTTCCCCTTTTCCAGTCGTATGCTCATCATAGAACTCTACTAGAGGCAGTTCACGACACCATCATTGCAAAGGCTGATCCACCTAGCTGTGACCTTCAGAGTGCTCATGGGAACCCCTGCATGAAAGAGAAACTCGTGATGAAGACACACTGTCCAAATGACTACCAGTCAGCTCATTACCTCAACAATGACGGGAAAATGGCTTCAGTCAAGTGCCCTCCTAAGTATGAGCTCACTGAGGACTGCAACTTTTGTAGGCAGATGACAGGTGCTAGCCTGAAGAAGGGGTCTTATCCTCTCCAAGACTTGTTTTGTCAGTCAAGTGAGGATGATGGATCAAAATTAAAAACAAAAATGAAAGGGGTCTGCGAAGTGGGGGTTCAAGCACTCAAAAAGTGTGATGGCCAACTCAGCACTGCACATGAGGTTGTGCCCTTTGCAGTGTTTAAGAACTCAAAGAAGGTTTATCTTGATAAGCTTGACCTTAAGACTGAGGAGAATCTGCTACCAGACTCATTTGTCTGTTTCGAGCATAAGGGACAGTACAAAGGAACAATGGACTCTGGTCAGACTAAGAGGGAGCTCAAAAGCTTTGATATCTCTCAGTGCCCCAAGATTGGAGGACATGGTAGTAAGAAGTGCACTGGGGACGCAGCATTTTGCTCTGCTTATGAGTGCACTGCTCAGTACGCCAATGCCTACTGTTCACATGCTAATGGGTCAGGGATTGTGCAGATACAAGTATCAGGGGTCTGGAAGAAGCCTTTATGTGTAGGGTATGAGAGAGTGGTTGTGAAGAGAGAACTCTCTGCCAAGCCCATCCAGAGAGTTGAGCCTTGCACAACTTGTATAACCAAATGTGAGCCTCATGGATTGGTTGTCCGATCAACAGGGTTCAAGATATCATCAGCAGTTGCTTGTGCTAGCGGAGTTTGCGTCACAGGATCGCAGAGTCCTTCCACCGAGATTACACTCAAGTATCCAGGGATATCCCAGTCTTCTGGGGGGGACATAGGGGTTCACATGGCACACGATGATCAGGCAGTTAGCTCCAAAATAGTAGCTCACTGCCCTCCCCAGGACCCGTGCTTAGTGCATGGCTGCATAGTGTGTGCTCATGGCCTGATAAATTACCAGTGTCACACTGCTCTCAGTGCCTTTGTTGTTGTGTTTGTATTCAGTTCTATTGCAATAATTTGTTTAGCTATTCTTTATAGGGTGCTTAAGTGCCTGAAGATTGCCCCAAGGAAAGTTCTGAATCCACTAATGTGGATCACAGCCTTTATCAGATGGATATATAAGAAGATGGTTGCCAGAGTGGCAGACAACATTAATCACGTGAACAGGGAAATAGGATGGATGGAAGGAGGTCAGTTGGTTCTAGGGAACCCTGCCCCTATTCCTCGTCATGCCCCAATCCCACGTTATAGCACATACCTGATGTTATTATTGATTGTCTCATATGCATCAGCATGTTCAGAACTGATTCAGGCAAGCTCCAGAATCACCACTTGCTCTACAGAGGGTGTTAACACCAAGTGTAGACTGTCTGGCACAGCATTGATCAGAGCAGGGTCAGTTGGGGCAGAGGCTTGTTTGATGTTGAAGGGGGTCAAGGAAGATCAAACCAAGTTCTTAAAGATAAAAACTGTCTCAAGTGAGCTATCATGCAGGGAGGGCCAGAGTTATTGGACTGGGTCCTTTAGCCCTAAATGTTTGAGCTCAAGGAGATGCCACCTTGTCGGGGAATGCCATGTGAATAGGTGTCTGTCTTGGAGGGACAATGAAACTTCAGCAGAGTTTTCATTTGTTGGGGAAAGCACGACCATGCGAGAGAATAAGTGTTTTGAGCAATGTGGAGGATGGGGGTGTGGGTGTTTCAATGTGAACCCATCTTGCTTATTTGTGCACACGTATCTGCAGTCAGTTAGAAAAGAGGCCCTTAGAGTTTTTAACTGTATCGACTGGGTGCATAAACTCACTCTAGAGATCACAGACTTTGATGGCTCTGTTTCAACAATAGACTTGGGAGCATCATCTAGCCGTTTCACAAACTGGGGTTCAGTTAGCCTCTCACTGGACGCAGAGGGCATTTCAGGCTCAAATAGCTTTTCTTTCATTGAGAGCCCAGGCAAAGGGTATGCAATTGTTGATGAGCCATTCTCAGAAATTCCTCGGCAAGGGTTCTTGGGGGAGATCAGGTGCAATTCAGAGTCCTCAGTCCTGAGTGCTCATGAATCATGCCTTAAGGCACCAAACCTTATCTCATACAAGCCCATGATAGATCAATTGGAGTGCACAACAAATCTGATTGATCCCTTTGTTGTCTTTGAGAGGGGTTCTCTGCCACAGACAAGGAATGACAAAACCTTTGCAGCTTCAAAAGGAAATAGAGGTGTTCAAGCTTTCTCTAAGGGCTCTGTACAAGCTGATCTAACTCTGATGTTTGACAATTTTGAGGTGGACTTTGTGGGAGCAGCCGTATCTTGTGATGCCGCCTTCTTAAATTTGACAGGTTGCTATTCTTGCAATGCAGGGGCCAGGGTCTGCCTATCTATCACATCCACAGGAACTGGATCTCTCTCTGCCCACAATAAGGATGGGTCTCTGCATATAGTCCTTCCATCAGAGAATGGAACAAAAGACCAGTGTCAGATACTACACTTCACTGTGCCTGAAGTAGAGGAGGAGTTTATGTACTCTTGTGATGGAGATGAGCGGCCTCTGTTGGTGAAGGGGACCCTGATAGCCATTGATCCATTTGATGATAGGCGGGAAGCAGGGGGGGAATCAACAGTTGTGAATCCAAAATCTGGATCTTGGAATTTCTTTGACTGGTTTTCTGGACTCATGAGTTGGTTTGGAGGGCCTCTTAAAACCATACTCCTCATTTGCCTGTATGTTGCATTATCAATTGGGCTCTTTTTCCTCCTTATATATCTTGGAAGAACAGGCCTCTCTAAAATGTGGCTTGCTGCCACTAAGAAGGCCTCA
>ABD38807
ATGTATGTTTTACTAACAATTCTAATCTCGGTTCTGGTGTGTGAAGCAGTTATTAGAGTGTCTCTAAGCTCCACAAGAGAAGAAACCTGTTTTGGTGACTCCACCAACCCAGAGATGATTGAAGGAGCTTGGGATTCACTCAGAGAGGAGGAGATGCCAGAAGAGCTCTCCTGTTCCATATCAGGCATAAGAGAGGTTAAGACCTCAAGCCAGGAATTATACAGGGCACTAAAAGCCATCATTGCTGCTGATGGCTTGAACAACATCACCTGCTATGGTAAGGATCCTGAGGACAAGATTTCTCTCATAAAGGGTCCTCCTCACAAAAAGCGGGTGGGGATAGTTCGGTGTGAGAGACGAAGAGATGCTAAGCAAATAGGGAGAGAAACCATGGCAGGGATTGCAATGACAGTCCTTCCAGCCTTAGCAGTTTTTGCTTTGGCACCTGTTGTTTTTGCTGAAGACCCTCATCTCAGAAACAGACCAGGGAAGGGGCACAACTACATTGACGGGATGACTCAGGAGGATGCCACATGTAAACCTGTGACATATGCTGGGGCATGTAGCAGTTTTGATGTCTTGCTCGAAAAGGGAAAATTCCCCCTCTTCCAGTCATATGCTCATCATAGAACTCTACTAGAGGCAGTTCACGACACCATCATTGCAAAGGCTGACCCACCTAGCTGTGACCTCCAGAGTGCTCATGGGAATCCCTGCATGAAAGAGAAACTCGTGATGAAGACACACTGCCCAAATGACTACCAGTCAGCTCATTACCTCAACAATGACGGGAAAATGGCTTCAGTCAAGTGCCCTCCTAAGTATGAGCTCACTGAGGACTGCAACTTTTGTAGGCAGATGACAGGTGCTAGCTTGAAGAAGGGGTCTTATCCTCTCCAGGACTTGTTCTGTCAATCAAGTGAGGATGATGGATCAAAATTAAAAACAAAAATGAAAGGGGTCTGCGAAGTGGGGGTTCAAGCACTCAAAAAGTGTGATGGCCAACTCAGCACTGCACATGAGGTTGTGCCATTTGCAGTGTTTAAAAACTCAAAGAAGGTTTATCTTGACAAGCTTGACCTCAAGACTGAGGAAAATCTGCTACCAGACTCATTTGTCTGCTTCGAGCATAAGGGACAGTATAAAGGGACAATGGACTCTGGTCAGACTAAGAGGGAGCTCAAAAGTTTTGATATCTCTCAGTGCCCCAAGATTGGAGGACATGGTAGCAAGAAGTGCACTGGGGACGCAGCATTTTGCTCTGCTTATGAGTGCACTGCTCAATACGCCAATGCCTATTGTTCACATGCTAATGGGTCAGGAATTGTACAGATACAAGTATCCGGGGTCTGGAAGAAGCCTTTATGTGTAGGATATGAGAGAGTGGTTGTGAAGAGAGAACTCTCTGCTAAGCCCATCCAGAGAGTTGAGCCTTGCACAACTTGTATAACCAAATGCGAGCCTCATGGGTTGGTTGTCCGATCAACAGGGTTCAAGATATCTTCTGCAGTTGCTTGTGCTAGCGGAGTTTGCGTCACAGGATCACAGAGCCCTTCTACCGAGATTACACTCAAGTATCCAGGAATATCCCAGTCCTCTGGGGGGGACATAGGGGTTCACATGGCACATGATGATCAGTCAGTTAGCTCCAAAATGGTAGCTCACTGCCCCCCCCAGGACCCGTGCCTAGTGCATGGCTGCATAGTGTGTGCTCATGGCTTGATAAATTACCAGTGTCACACTGCTCTCAGTGCCTTTGTTGTTGTGTTCGTATTCAGCTCTGTTGCAATAATTTGTTTGGCCATTCTTTATAAGGTGCTCAAGTGCCTAAAGATTGCCCCAAGGAAAGTTCTGAATCCACTAATGTGGATTACTGCCTTCATCAGGTGGGTGTATAAGAAGATGGTTGCCAGAGTGGCAGACAATATCAATCAAGTGAACAGGGAAATAGGATGGATGGAAGGAGGCCAGTTGGCTCTAGGGAACCCTGCCCCTATTCCTCGTCATGCCCCAATTCCACGTTATAGCACATACCTAATGCTACTATTGATTGTCTCATATGCATCAGCATGTTCAGAACTGATTCAGGCAAGCTCCAGAATCACCACCTGCTCCACAGAAGGTGTCAACACCAAGTGTAGGCTGTCTGGCACAGCATTAATCAGGGCAGGGTCAGTTGGGGCAGAGGCTTGTTTGATGTTAAAGGGGGTCAAAGAAGACCAAACCAAGTTCTTGAAGATAAAAACTGTCTCAAGTGAGCTATCGTGCAGGGAAGGCCAGAGCTATTGGACTGGGTCCTTTAGCCCCAAATGCCTGAGCTCAAGGAGGTGCCATCTTGTCGGGGAATGTCATGTGAATAGGTGTCTGTCTTGGAGGGACAATGAAACTTCTGCAGAATTTTCATTTGTTGGGGAAAGCACGACCATGCGAGAGAATAAGTGTTTTGAGCAGTGTGGAGGATGGGGATGTGGGTGTTTCAATGTGAATCCATCTTGCTTATTTGTGCACACGTATCTGCAGTCGGTTAGAAAAGAGGCCCTTAGAGTTTTCAACTGTATTGATTGGGTGCATAAACTCACTCTAGAGATCACAGACTTTGATGGCTCTGTTTCAACATTAGACTTGGGAGCATCATCTAGCCGTTTCACAAACTGGGGTTCGGTTAGCCTCTCACTGGATGCAGAGGGCATTTCAGGCTCAAATAGCTTTTCTTTCATTGAGAGCCCAGGCAAAGGGTATGCAATTGTTGATGAGCCATTCTCAGAAATTCCTCGGCAAGGGTTCTTGGGAGAGATCAGGTGCAATTCAGAATCTTCAGTCCTGAGTGCTCATGAATCATGCCTTAGGGCACCAAACCTTATCTCATACAAGCCTATGATAGATCAGTTGGAGTGCACAACAAATCTGATTGATCCCTTTGTTGTCTTTGAGAGGGGTTCTCTGCCACAGACAAGGAATGAAAAAACCTTTGCAGCTTCAAAAGGAAATAGGGGTGTTCAAGCTTTCTCCAAGGGCTCTGTACAAGCTGATCTTACTCTGATGTTTGACAATTTTGAGGTGGACTTTGTGGGAGCAGCCGTGTCTTGTGATGCCGCCTTCTTAAATTTAACAGGTTGCTATTCCTGCAATGCAGGAGCCAGAGTCTGCTTGTCTATCACATCCACAGGAACTGGAACTCTCTCTGCCCACAATAAGGATGGGTCTCTGCACATAGTTCTTCCATCAGAGAATGGAACAAAAGATCAGTGTCAGATACTACACTTCACTGTACCTGAGGTGGAGGAGGAGTTTATGTACTCTTGTGATGGAGATGAGCGGCCTCTATTGGTGAAGGGGACCCTGATAGCTATTGATCCATTTGATGATAGGCGAGAAGCAGGAGGGGAATCAACAGTTGTGAATCCAAAATCTGGTTCTTGGAATTTCTTTGACTGGTTTTCTGGACTTATGAGTTGGTTTGGAGGGCCTCTTAAGACCATACTCCTAATTTGCCTGTATGTGGCATTATCAATTGGGCTCTTTTTCCTCCTTATATATCTTGGAAGAACAGGTCTCTCTAAAATGTGGCTTGCTGCCACTAAGAAAGCCTCA
>ABD38822
ATGTATGTTTTATTAACAATTCTAATCTCGGTTCTGGTGTGTGAAGCGGTTATTAGAGTGTCTCTAAGCTCCACAAGAGAAGAGACCTGCTTTGGTGACTCCACTAACCCAGAGATGATTGAAGGAGCTTGGGATTCACTCAGAGAGGAGGAGATGCCGGAGGAGCTCTCCTGTTCTATATCAGGCATAAGAGAGGTTAAGACCTCAAGCCAGGAGTTATACAGGGCATTAAAAGCCATCATTGCTGCCGATGGCTTGAACAACATCACCTGCCATGGTAAGGATCCTGAGGACAAGATTTCCCTCATAAAGGGTCCTCCTCACAAAAAGCGGGTGGGGATAGTTCGGTGTGAGAGACGAAGAGATGCTAAGCAAATAGGGAGAGAAACCATGGCAGGGATTGCAATGACAGTCCTTCCAGCCTTAGCAGTTTTTGCTTTGGCACCTGTTGTTTTTGCTGAAGACCCCCATCTCAGAAACAGACCAGGGAAGGGGCACAACTACATTGACGGGATGACTCAGGAGGATGCCACATGCAAACCTGTGACATATGCTGGGGCATGTAGCAGTTTTGATGTCTTGCTTGAAAAGGGGAAATTTCCCCTTTTCCAGTCGTATGCTCATCATAGAACTCTACTAGAGGCAGTTCACGACACCATCATTGCAAAGGCTGATCCACCTAGCTGTGACCTTCAGAGTGCTCATGGGAACCCCTGCATGAAAGAGAAACTCGTGATGAAGACACACTGTCCAAATGACTACCAGTCAGCTCATTACCTCAACAATGACGGGAAAATGGCTTCAGTCAAGTGCCCTCCTAAGTATGAGCTCACTGAGGACTGCAACTTTTGTAGGCAGATGACAGGTGCTAGCCTGAAGAAGGGGTCTTATCCTCTCCAAGACTTGTTTTGTCAGTCAAGTGAGGATGATGGATCAAAATTAAAAACAAAAATGAAAGGGGTCTGCGAAGTGGGGGTTCAAGCACTCAAAAAGTGTGATGGCCAACTCAGCACTGCACATGAGGTTGTGCCCTTTGCAGTGTTTAAGAACTCAAAGAAAGTTTATCTTGATAAGCTTGACCTTAAGACTGAGGAGAATCTGCTACCAGACTCATTTGTCTGTTTCGAGCATAAGGGACAGTACAAAGGAACAATGGACTCTGGTCAGACTAAGAGGGAGCTCAAAAGCTTTGATATCTCTCAGTGCCCCAAGATTGGAGGACATGGTAGTAAGAAGTGCACTGGGGACGCAGCATTTTGCTCTGCTTATGAGTGCACTGCTCAGTACGCCAATGCCTATTGTTCACATGCTAATGGGTCAGGGATTGTGCAGATACAAGTATCAGGGGTCTGGAAGAAGCCTTTATGTGTAGGATATGAGAGAGTGGTTGTGAAGAGAGAACTCTCTGCCAAGCCCATCCAGAGAGTTGAGCCTTGCACAACTTGTATAACCAAATGTGAGCCTCATGGATTGGTTGTCCGATCAACAGGGTTCAAGATATCATCAGCAGTTGCTTGTGCTAGCGGAGTTTGCGTCACAGGATCGCAGAGTCCTTCCACCGAGATTACACTCAAGTATCCAGGGATATCCCAGTCTTCTGGGGGGGACATAGGGGTTCACATGGCACACGATGATCAGTCAGTTAGCTCCAAAATAGTAGCTCACTGCCCTCCCCAGGACCCGTGCTTAGTGCATGGCTGCATAGTGTGTGCTCATGGCCTGATAAATTACCAGTGCCACACTGCTCTCAGTGCCTTTGTTGTTGTGTTTGTATTCAGTTCTATTGCAATAATTTGTTTAGCTATTCTTTATAGGGTGCTTAAGTGCCTGAAGATTGCCCCAAGGAAAGTTCTGAATCCACTAATGTGGATCACAGCCTTCATCAGATGGATATATAAGAAGATGGTTGCCAGAGTGGCAGACAATATTAATCAAGTGAACAGGGAAATAGGATGGATGGAAGGAGGTCAGTTGGTTCTAGGGAACCCTGCCCCTATTCCTCGTCATGCCCCAATCCCACGTTATAGCACATACCTGATGTTACTATTGATTGTCTCATATGCATCAGCATGTTCAGAACTGATTCAGGCAAGCTCCAGAATCACCACTTGCTCTACAGAGGGTGTTAACACCAAGTGTAGACTGTCTGGCACAGCATTGATCAGAGCAGGGTCAGTTGGGGCAGAGGCTTGTTTGATGTTGAAGGGGGTCAAGGAAGATCAAACCAAGTTCTTAAAGATAAAAACTGTCTCAAGTGAGCTATCATGCAGGGAGGGCCAGAGTTATTGGACTGGGTCCTTTAGCCCTAAATGTTTGAGCTCAAGGAGATGCCACCTTGTCGGGGAATGCCATGTGAATAGGTGTCTGTCTTGGAGGGACAATGAAACTTCAGCAGAGTTTTCATTTGTTGGGGAAAGCACGACCATGCGAGAGAATAAGTGTTTTGAGCAGTGTGGAGGATGGGGGTGTGGGTGTTTTAATGTGAACCCATCTTGCTTATTTGTGCACACGTATCTGCAGTCAGTTAGAAAAGAGGCCCTTAGAGTTTTTAACTGTATCGACTGGGTGCATAAACTCACTCTAGAGATCACAGACTTTGATGGCTCTGTTTCAACAATAGACTTGGGAGCATCATCTAGCCGTTTCACAAACTGGGGTTCAGTTAGCCTCTCACTGGACGCAGAGGGCATTTCAGGCTCAAATAGCTTTTCTTTCATTGAGAGCCCAGGCAAAGGGTATGCAATTGTTGATGAGCCATTCTCAGAGATTCCTCGGCAAGGGTTCTTGGGGGAGATCAGGTGCAATTCAGAGTCCTCAGTCCTGAGTGCTCATGAATCATGCCTTAGGGCACCAAACCTTATCTCATACAAGCCCATGATAGATCAATTGGAGTGCACAACAAATCTGATTGATCCCTTTGTTGTCTTTGAGAGGGGTTCTCTGCCACAGACAAGGAATGACAAAACCTTTGCAGCTTCAAAAGGAAATAGAGGTGTTCAAGCTTTCTCTAAGGGCTCTGTACAAGCTGATCTAACTCTGATGTTTGACAATTTTGAGGTGGACTTTGTGGGAGCAGCCGTATCTTGTGATGCCGCCTTCTTAAATTTGACAGGTTGCTATTCTTGCAATGCAGGGGCCAAGGTCTGCCTGTCTATCACATCCACAGGAACTGGATCTCTCTCTGCCCACAATAAGGATGGGTCTCTGCATATAGTCCTTCCATCAGAGAATGGAACAAAAGACCAGTGTCAGATACTACACTTCACTGTGCCTGAAGTAGAGGAGGAGTTTATGTACTCTTGTGATGGAGATGAGCGGCCTCTGTTGGTGAAGGGGACCCTGATAGCCATTGATCCATTTGATGATAGGCGGGAAGCAGGGGGGGAATCAACAGTTGTGAATCCAAAATCTGGATCTTGGAATTTCTTTGACTGGTTTTCTGGACTCATGAGTTGGTTTGGAGGGCCTCTTAAAACTATACTCCTCATTTGCCTGTATGTTGCATTATCAATTGGGCTCTTTTTCCTCCTTATATATCTTGGAAGAACAGGCCTCTCTAAAATGTGGCTTGCTGCCACTAAGAAGGCCTCA
>ABD38823
ATGTATGTTTTATTAACAATTCTAATCTCGGTTCTGGTGTGTGAAGCGGTTATTAGAGTGTCTCTAAGCTCCACAAGAGAAGAGACCTGCTTTGGTGACTCCACTAACCCAGAGATGATTGAAGGAGCTTGGGATTCACTCAGAGAGGAGGAGATGCCGGAGGAGCTCTCCTGTTCTATATCAGGCATAAGGGAGGTTAAGACCTCAAGCCAGGAGTTATACAGGGCATTAAAAGCCATCATTGCTGCCGATGGCTTGAACAACATCACCTGCCATGGTAAGGATCCTGAGGACAAGATTTCCCTCATAAAGGGTCCTCCTCACAAAAAGCGGGTGGGGATAGTTCGGTGTGAGAGGCGAAGAGATGCTAAGCAAATAGGGAGAGAAACCATGGCAGGGATTGCAATGACAGTCCTTCCAGCCTTAGCAGTTTTTGCTTTGGCACCTGTTGTTTTTGCTGAAGACCCCCATCTCAGAAACAGACCAGGGAAGGGGTACAACTACATTGACGGGATGACTCAGGAGGATGCCACATGCAAACCTGTGACATATGCTGGGGCATGTAGCAGTTTTGATGTCTTGCTTGAAAAGGGGAAATTTCCCCTTTTCCAGTCGTATGCTCATCATAGAACTCTACTAGAGGCAGTTCACGACACCATCATTGCAAAGGCTGACCCACCTAGCTGTGACCTTCAGAGTGCTCATGGGAACCCCTGCATGAAAGAGAAACTCGTGATGAAGACACACTGTCCAAATGACTACCAGTCAGCTCATTACCTCAACAATGACGGGAAAATGGCTTCAGTCAAGTGCCCTCCTAAGTATGAGCTCACTGAGGACTGCAACTTTTGTAGGCAGATGACAGGTGCTAGCCTGAAGAAGGGGTCTTATCCTCTCCAAGACTTGTTTTGTCAGTCAAGTGAGGATGATGGATCAAAATTAAAAACAAAAATGAAAGGGGTCTGCGAAGTGGGGGTTCAAGCACTCAAAAAGTGTGATGGCCAACTCAGCACTGCACATGAGGTTGTGCCCTTTGCAGTGTTTAAGAACTCAAAGAAGGTTTATCTTGATAAGCTTGACCTTAAGACTGAGGAGAATCTGCTACCAGACTCATTTGTCTGTTTCGAGCGTAAGGGACAGTACAAAGGAACAATGGACTCTGGTCAGACTAAGAGGGAGCTCAAAAGCTTTGATATCTCTCAGTGCCCCAAGATTGGAGGACATGGTAGTAAGAAGTGCACTGGGGACGCAGCATTTTGCTCTGCTTATGAGTGCACTACTCAGTACGCCAATGCCTATTGTTCACATGCTAATGGGTCAGGGGTTGTGCAGATACAAGTGTCAGGGGTCTGGAAGAAGCCTTTATGTGTAGGATATGAGAGAGTGGTTGTGAAGAGAGAACTCTCTGCCAAGCCCATCCAGAGAGTTGAGCCTTGCACAACTTGTATAACCAAATGTGAGCCTCATGGATTGGTTGTCCGATCAACAGGGTTCAAGATATCATCAGCAGTTGCTTGTGCTAGCGGAGTTTGCGTCACAGGATCGCAGAGTCCTTCCACCGAGATTACACTCAAGTATCCAGGGATATCCCAGTCTTCTGGGGGGGACATAGGGGTTCACATGGCACACGATGATCAGTCAGTTAGCTCCAAAATAGTAGCTCACTGCCCTCCCCAGGACCCGTGCTTAGTGCATGGCTGCATAGTGTGTGCTCATGGCCTGATAAATTACCAGTGCCACACTGCTCTCAGTGCCTTTGTTGTTGTGTTTGTATTCAGTTCTATTGCAATAATTTGTTTAGCTATTCTTTATAGGGTGCTTAAGTGCCTGAAGATTGCCCCAAGGAAAGTTCTGAATCCACTAATGTGGATCACAGCCTTCATCAGATGGATATATAAGAAGATGGTTGCCAGAGTGGCAGACAATATTAATCAAGTGAACAGGGAAATAGGATGGATGGAAGGAGGTCAGTTGGTTCTAGGGAACCCTGCCCCTATTCCTCGTCATGCCCCAATCCCACGTTATAGCACATACCTGATGTTACTATTGATTGTCTCATATGCATCAGCATGTTCAGAACTGATTCAGGCAAGCTCCAGAATCACCACTTGCTCTACAGAGGGTGTTGACACCAAGTGTAGACTGTCTGGCACAGCATTGATCAGAGCAGGGTCAGTTGGGGCAGAGGCTTGTTTGATGTTGAAGGGGGTCAAGGAAGATCAAACCAAGTTCTTAAAGATAAAAACTGTCTCAAGTGAGCTATCATGCAGGGAGGGCCAGAGTTATTGGACTGGGTCCTTTAGCCCTAAATGTTTGAGCTCAAGGAGATGCCACCTTGTCGGGGAATGCCATGTGAATAGGTGTCTGTCTTGGAGGGACAATGAAACTTCAGCAGAGTTTTCATTTGTTGGGGAAAGCACAACCATGCGAGAGAATAAGTGTTTTGAGCAGTGTGGAGGATGGGGGTGTGGGTGTTTCAATGTGAACCCATCTTGCTTATTTGTGCACACGTATCTGCAGTCAGTTAGAAAAGAGGCCCTTAGAGTTTTTAACTGTATCGACTGGGTACATAAACTCACTCTAGAGATCACAGACTTTGATGGCTCTGTTTCAACAATAGACTTGGGAGCATCATCTAGCCGTTTCACAAACTGGGGTTCAGTTAGCCTCTCACTGGACGCAGAGGGCATTTCAGGCTCAAATAGCTTTTCTTTCATTGAGAGCCCAGGCAAAGGGTATGCAATTGTTGATGAGCCATTCCCAGAGATTCCTCGGCAAGGGTTCTTGGGGGAGATCAGGTGCAATTCAGAGTCCTCAGTCCTGAGTGCTCATGAATCATGCCTTAGGGCACCAAACCTTATCTCATACAAGCCCATGATAGATCAATTGGAGTGCACAACAAATCTGATTGACCCCTTTGTTGTCTTTGAGAGGGGTTCTCTGCCACAGACAAGGAATGACAAAACCTTTGCAGCTTCAAAAGGAAATAGAGGTGTTCAAGCTTTCTCTAAGGGCTCTGTACAAGCTGATCTAACTCTGATGTTTGACAATTTTGAGGTGGACTTTGTGGGAGCAGCCGTATCTTGTGATGCCGCCTTCTTAAATTTGACAGGTTGCTATTCTTGCAATGCAGGGGCCAGGGTCTGCCTGTCTATCACATCCACAGGAACTGGATCTCTCTCTGCCCACAATAAGGATGGGTCTCTGCATATAGTCCTTCCATCAGAGAATGGAACAAAAGACCAGTGTCAGATACTACATTTCACTGTGCCTGAAGTAGAGGAGGAGTTTATGTACTCTTGTGATGGAGATGAGCGGCCTCTGTTGGTGAAGGGGACCCTGATAGCCATTGATCCATTTGATGATAGGCGGGAAGCAGGGGGGGAATCAACAGTTGTGAATCCAAAATCTGGATCTTGGAATTTCTTTGACTGGTTTTCTGGACTCATGAGTTGGTTTGGAGGGCCTCTTAAAACTATACTCCTCATTTGCCTGTATGTTGCATTATCAATTGGGCTCTTTTTCCTCCTTATATATCTTGGAAGGACAGGCCTCTCTAAAATGTGGCTTGCTGCCACTAAGAAGGCCTCA
>ABD38824
ATGTATGTTTTATTAACAATTCTAATCTCGGTTCTGGTGTGTGAAGCGGTTATTAGAGTGTCTCTAAGCTCCACAAGAGAAGAGACCTGCTTTGGTGACTCCACCAACCCAGAGATGATTGAAGGAGCTTGGGATTCACTCAGAGAGGAGGAGATGCCAGAGGAGCTCTCCTGTTCTATATCAGGCATAAGAGAGGTTAAGACCTCAAGCCAGGAGTTATACAGGGCATTAAAAGCCATCATTGCTGCTGATGGCTTGAACAACATCACCTGCCATGGTAAGGATCCTGAGGACAAGATTTCTCTCATAAAGGGTCCTCCTCACAAAAAGCGGGTGGGGATAGTTCGGTGTGAGAGACGAAGAGATGCTAAGCAAATAGGGAGAGAAACCATGGCAGGGATTGCAATGACAGTCCTTCCAGCCTTAGCAGTTTTTGCTTTGGCACCTGTTGTTTTTGCTGAAGACCCCCATCTCAGAAACAGACCAGGGAAGGGGCACAACTACATTGACGGGATGACTCAGGAGGATGCCACATGCAAACCTGTGACATATGCTGGGGCATGTAGCAGTTTTGATGTCTTGCTTGAAAAGGGGAAATTTCCCCTCTTCCAGTCGTATGCTCATCATAGAACTCTACTAGAGGCAGTTCACGACACCATCATTGCAAAGGCTGATCCACCTAGCTGTGACCTTCAGAGTGCTCATGGGAATCCCTGCATGAAAGAGAAACTCGTGATGAAGACACACTGTCCAAATGACTACCAGTCAGCTCATTACCTCAACAATGACGGGAAAATGGCTTCAGTCAAGTGCCCTCCTAAGTATGAGCTCACAGAGGACTGCAACTTTTGTAGGCAGATGACAGGTGCTAGCCTGAAGAAGGGGTCTTATCCTCTCCAAGACTTATTTTGTCAGTCAAGTGAGGATGATGGATCAAAATTAAAAACAAAAATGAAAGGGGTCTGCGAAGTGGGGGTTCAAGCACTCAAAAAGTGTGATGGCCAACTCAGCACTGCACATGAGGTTGTGCCCTTTGCAGTGTTTAAGAACTCAAAGAAGGTTTATCTTGATAAGCTTGACCTCAAGACTGAGGAGAATCTGCTACCAGACTCATTTGTCTGCTTCGAGCACAAGGGACAGTATAAGGGAACAATGGACTCTGGTCAGACTAAGAGGGAGCTCAAAAGCTTTGATATTTCTCAGTGCCCCAAGATTGGAGGACATGGTAGTAAGAAGTGCACTGGGGACGCAGCATTTTGCTCTGCTTATGAGTGCACTGCTCAGTATGCCAATGCTTATTGTTCACATGCTAATGGGTCAGGGATTGTGCAGATACAAGTATCAGGGGTCTGGAAGAAGCCTTTATGTGTAGGGTATGAGAGAGTGGTTGTGAAGAGAGAACTCTCTGCCAAGCCCATCCAGAGGGTTGAGCCTTGCACAACTTGTATAACCAAATGTGAGCCTCATGGATTGGTTGTCCGATCAACAGGGTTCAAGATATCATCTGCAGTTGCTTGTGCTAGCGGAGTTTGCGTCACAGGATCGCAGAATCCTTCCACCGAGATCACACTCAAGTATCCAGGGATATCCCAGTCCTCTGGGGGGGACATAGGGGTTCACATGGCACACGATGATCAGTCAGTTAGCTCCAAAATAGTAGCTCACTGCCCTCCCCAGGACCCGTGCTTAGTGCATGGCTGCATAGTGTGTGCTCATGGCCTGATAAATTACCAGTGCCACACTGCTCTCAGTGCCTTTGTTGTTGTGTTCGTGTTCAGTTCTATTGCAATAATTTGTTTAGCTATTCTTTATAGGGTGCTCAAGTGCCTAAAGATTGCCCCAAGGAAAGTTCTGAATCCACTAATGTGGATTACAGCCTTCATCAGATGGGTGTATAAGAAGATGGTTGCCAGAGTGGCAGACAATATTAATCAAGTGAATAGGGAAATAGGATGGATGGAAGGAGGTCAGTTGGTCCTAGGGAACCCTGCCCCTATTCCTCGCCATGCCCCAATTCCACGTTATAGCACATACCTAATGCTACTATTGATTGTCTCATATGCATCAGCATGTTCAGAACTGATTCAGGCAAGCTCCAGAATCACCACTTGCTCCACAGAGGGTGTCAACACCAAGTGTAGACTGTCTGGCACAGCATTGATCAGGGCAGGGTCAGTTGGGGCAGAGGCTTGTCTGATGTTGAAGGGGGTCAAGGACGATCAAACCAAGTTCTTAAAGATAAAAACTGTCTCAAGTGAGCTATCGTGCAGGGAGGGCCAGAGCTATTGGACTGGGTCCTTTAGCCCCAAATGTCTGAGCTCAAGGAGATGCCATCTTGTCGGGGAATGTCATGTGAATAGGTGTCTGTCTTGGAGGGACAATGAAACTTCAGCAGAGTTTTCATTTGTTGGGGAAAGCACGACCATGCGAGAGAATAAGTGTTTTGAGCAGTGTGGAGGATGGGGATGTGGGTGTTTCAATGTGAACCCATCTTGCTTATTTGTGCACACGTATCTGCAGTCAGTTAGAAAAGAGGCCCTTAGAGTTTTTAACTGTATCGACTGGGTGCATAAACTAACACTAGAGATCACAGACTTTGATGGCTCTGTTTCAACAATAGACCTAGGAGCATCATCTAGCCGTTTCACAAACTGGGGTTCAGTCAGCCTCTCACTGGACGCAGAGGGCATTTCAGGCTCAAATAGCTTTTCTTTCATTGAGAGCCCAGGCAAAGGGTATGCAATTGTTGATGAGCCATTCTCAGAAATTCCTCGGCAAGGGTTCCTGGGGGAGATCAGGTGCAATTCAGAGTCCTCAGTCCTGAGTGCTCATGAATCATGCCTTAGGGCACCAAACCTTATCTCATACAAGCCCATGATAGACCAATTGGAGTGCACAACGAATCTGATTGATCCATTTGTTGTCTTTGAGAGGGGTTCTCTGCCACAGACAAGGAATGAAAAAACCTTTGCAGCTTCAAAAGGAAATAGAGGTGTCCAAGCCTTCTCTAAGGGCTCTGTACAAGCTGATCTAACTCTGATGTTTGACAATTTTGAGGTGGATTTTGTGGGAGCAGCCGTATCTTGTGATGCCGCCTTCTTAAATTTGACAGGTTGCTATTCTTGCAATGCAGGGGCCAGGGTCTGCCTGTCTATCACATCCACAGGAACTGGAACTCTCTCTGCCCACAATAAGGATGGGTCTCTGCATATAGTTCTTCCATCAGAGAATGGAACAAAAGATCAATGCCAGATACTACACTTCACTGTACCTGAGGTAGAGGAGGAGTTTATGTACTCTTGTGACGGAGATGAGCGGCCTCTGTTGGTGAAGGGGACCCTGATAGCTATTGATCCATTTGATGATAGGCGGGAAGCAGGGGGGGAATCAACAGTTGTGAATCCAAAATCTGGATCTTGGAATTTCTTTGACTGGTTTTCTGGACTCATGAGTTGGTTTGGAGGGCCTCTTAAAACTATACTCCTTATTTGCCTGTATGTTGCATTATCAATTGGGCTCTTTTTCCTCCTCATATATCTTGGAAGAACAGGCCTCTCTAAAATGTGGCTTGCTGCTACTAAGAAGGCCTCA
>ABD38825
ATGTATGTTTTATTAACAATTCTAATCTCGGTTCTGGTGTGTGAAGCGGTTATTAGAGTGTCTCTAAGCTCCACAAGAGAAGAGACCTGCTTTGGTGACTCCACCAACCCAGAGATGATTGAAGGAGCTTGGGATTCACTCAGAGAGGAGGAGATGCCAGAGGAGCTCTCCTGTTCTATATCAGGCATAAGAGAGGTTAAGACCTCAAGCCAGGAGTTATACAGGGCATTAAAAGCCATCATTGCTGCTGATGGCTTGAACAACATCACCTGCCATGGTAAGGATCCTGAGGACAAGATTTCTCTCATAAAGGGTCCTCCTCACAAAAAGCGGGTGGGGATAGTTCGGTGTGAGAGACGAAGAGATGCTAAGCAAATAGGGAGAGAAACCATGGCAGGGATTGCAATGACAGTCCTTCCAGCCTTAGCAGTTTTTGCTTTGGCACCTGTTGTTTTTGCTGAAGACCCCCATCTCAGAAACAGACCAGGGAAGGGGCACAACTACATTGACGGGATGACTCAGGAGGATGCCACATGCAAACCTGTGACATATGCTGGGGCATGTAGCAGTTTTGATGTCTTGCTTGAAAAGGGGAAATTTCCCCTCTTCCAGTCGTATGCTCATCATAGAACTCTACTAGAGGCAGTTCACGACACCATCATTGCAAAGGCTGATCCACCTAGCTGTGACCTTCAGAGTGCTCATGGGAATCCCTGCATGAAAGAGAAACTCGTGATGAAGACACACTGTCCAAATGACTACCAGTCAGCTCATTACCTCAACAATGACGGGAAAATGGCTTCAGTCAAGTGCCCTCCTAAGTATGAGCTCACAGAGGACTGCAACTTTTGTAGGCAGATGACAGGTGCTAGCCTGAAGAAGGGGTCTTATCCTCTCCAAGACTTATTTTGTCAGTCAAGTGAGGATGATGGATCAAAATTAAAAACAAAAATGAAAGGGGTCTGCGAAGTGGGGGTTCAAGCACTCAAAAAGTGTGATGGCCAACTCAGCACTGCACATGAGGTTGTGCCCTTTGCAGTGTTTAAGAACTCAAAGAAGGTTTATCTTGATAAGCTTGACCTCAAGACTGAGGAGAATCTGCTACCAGACTCATTTGTCTGCTTCGAGCACAAGGGACAGTATAAGGGAACAATGGACTCTGGTCAGACTAAGAGGGAGCTCAAAAGCTTTGATATTTCTCAGTGCCCCAAGATTGGAGGACATGGTAGTAAGAAGTGCACTGGGGACGCAGCATTTTGCTCTGCTTATGAGTGCACTGCTCAGTATGCCAATGCTTATTGTTCACATGCTAATGGGTCAGGGATTGTGCAGATACAAGTATCAGGGGTCTGGAAGAAGCCTTTATGTGTAGGGTATGAGAGAGTGGTTGTGAAGAGAGAACTCTCTGCCAAGCCCATCCAGAGGGTTGAGCCTTGCACAACTTGTATAACCAAATGTGAGCCTCATGGATTGGTTGTCCGATCAACAGGGTTCAAGATATCATCTGCAGTTGCTTGTGCTAGCGGAGTTTGCGTCACAGGATCGCAGAATCCTTCCACCGAGATCACACTCAAGTATCCAGGGATATCCCAGTCCTCTGGGGGGGACATAGGGGTTCACATGGCACACGATGATCAGTCAGTTAGCTCCAAAATAGTAGCTCACTGCCCTCCCCAGGACCCGTGCTTAGTGCATGGCTGCATAGTGTGTGCTCATGGCCTGATAAATTACCAGTGCCACACTGCTCTCAGTGCCTTTGTTGTTGTGTTCGTGTTCAGTTCTATTGCAATAATTTGTTTAGCTATTCTTTATAGGGTGCTCAAGTGCCTAAAGATTGCCCCAAGGAAAGTTCTGAATCCACTAATGTGGATTACAGCCTTCATCAGATGGGTGTATAAGAAGATGGTTGCCAGAGTGGCAGACAATATTAATCAAGTGAATAGGGAAATAGGATGGATGGAAGGAGGTCAGTTGGTCCTAGGGAACCCTGCCCCTATTCCTCGCCATGCCCCAATTCCACGTTATAGCACATACCTAATGCTACTATTGATTGTCTCATATGCATCAGCATGTTCAGAACTGATTCAGGCAAGCTCCAGAATCACCACTTGCTCCACAGAGGGTGTCAACACCAAGTGTAGACTGTCTGGCACAGCATTGATCAGGGCAGGGTCAGTTGGGGCAGAGGCTTGTCTGATGTTGAAGGGGGTCAAGGACGATCAAACCAAGTTCTTAAAGATAAAAACTGTCTCAAGTGAGCTATCGTGCAGGGAGGGCCAGAGCTATTGGACTGGGTCCTTTAGCCCCAAATGTCTGAGCTCAAGGAGATGCCATCTTGTCGGGGAATGTCATGTGAATAGGTGTCTGTCTTGGAGGGACAATGAAACTTCAGCAGAGTTTTCATTTGTTGGGGAAAGCACGACCATGCGAGAGAATAAGTGTTTTGAGCAGTGTGGAGGATGGGGATGTGGGTGTTTCAATGTGAACCCATCTTGCTTATTTGTGCACACGTATCTGCAGTCAGTTAGAAAAGAGGCCCTTAGAGTTTTTAACTGTATCGACTGGGTGCATAAACTAACACTAGAGATCACAGACTTTGATGGCTCTGTTTCAACAATAGACCTAGGAGCATCATCTAGCCGTTTCACAAACTGGGGTTCAGTCAGCCTCTCACTGGACGCAGAGGGCATTTCAGGCTCAAATAGCTTTTCTTTCATTGAGAGCCCAGGCAAAGGGTATGCAATTGTTGATGAGCCATTCTCAGAAATTCCTCGGCAAGGGTTCCTGGGGGAGATCAGGTGCAATTCAGAGTCCTCAGTCCTGAGTGCTCATGAATCATGCCTTAGGGCACCAAACCTTATCTCATACAAGCCCATGATAGACCAATTGGAGTGCACAACGAATCTGATTGATCCATTTGTTGTCTTTGAGAGGGGTTCTCTGCCACAGACAAGGAATGAAAAAACCTTTGCAGCTTCAAAAGGAAATAGAGGTGTCCAAGCCTTCTCTAAGGGCTCTGTACAAGCTGATCTAACTCTGATGTTTGACAATTTTGAGGTGGATTTTGTGGGAGCAGCCGTATCTTGTGATGCCGCCTTCTTAAATTTGACAGGTTGCTATTCTTGCAATGCAGGGGCCAGGGTCTGCCTGTCTATCACATCCACAGGAACTGGAACTCTCTCTGCCCACAATAAGGATGGGTCTCTGCATATAGTTCTTCCATCAGAGAATGGAACAAAAGATCAATGCCAGATACTACACTTCACTGTACCTGAGGTAGAGGAGGAGTTTATGTACTCTTGTGACGGAGATGAGCGGCCTCTGTTGGTGAAGGGGACCCTGATAGCTATTGATCCATTTGATGATAGGCGGGAAGCAGGGGGGGAATCAACAGTTGTGAATCCAAAATCTGGATCTTGGAATTTCTTTGACTGGTTTTCTGGACTCATGAGTTGGTTTGGAGGGCCTCTTAAAACTATACTCCTTATTTGCCTGTATGTTGCATTATCAATTGGGCTCTTTTTCCTCCTCATATATCTTGGAAGAACAGGCCTCTCTAAAATGTGGCTTGCTGCTACTAAGAAGGCCTCA
>ABD38800
ATGTATGTTTTACTAACAATTCTAATCTCGGTTCTGGTGTGTGAAGCGGTTATTAGAGTGTCTCTAAGCTCCACAAGAGAAGAGACCTGTTTTGGTGACTCCACCAACCCAGAGATGATTGAAGGAGCTTGGGATTCACTCAGAGAGGAGGAGATGCCAGAGGAGCTCTCCTGCTCTATATCAGGCATAAGGGAGGTTAAGACCTCAAGCCAGGAATTATACAGAGCATTAAAAGCCATCATTGCTGCTGATGGCTTGAACAACATCACCTGCCATGGTAAGGATCCTGAGGACAAGATTTCTCTTATAAAGGGTCCTCCTCACAAAAAGCGGGTGGGGATAGTTCGGTGTGAGAGACGAAGAGACGCTAAGCAAATAGGGAGAGAAACCATGGCAGGGATTGCAATGACAGTCCTTCCAGCCTTAGCAGTTTTTGCTTTGGCACCTGTTGTTTTTGCTGAAGACCCCCATCTCAGGAATAGACCAGGGAAGGGGCACAACTACATTGACGGGATGACTCAGGAGGATGCCACATGTAAACCTGTGACATATGCTGGGGCATGTAGCAGTTTTGATGTCTTGCTCGAAAAGGGAAAATTCCCCCTCTTCCAGTCGTATGCTCATCATAGAACTCTACTAGAGGCAGNTCATGACACCATCATTGCAAAGGCTGATCCACCCAGTTGTGACCTTCAGAGTGCTCATGGGAATCCTTGCATGAAAGAGAAACTCGTGATGAAGACACACTGTCCAAATGACTACCAGTCAGCTCACTACCTCAACAATGACGGGAAAATGGCCTCAGTCAAGTGCCCTCCTAAGTATGAGCTCACTGAGGACTGCAATTTTTGTAGGCAGATGACAGGTGCTAGCCTGAAGAAGGGGTCTTATCCTCTCCAGGACTTATTTTGTCAGTCAAGTGAGGATGATGGATCAAAATTAAAAACAAAAATGAAAGGGGTCTGCGAAGTGGGGGTCCAAGCACTCAAAAAGTGTGATGGCCAGCTCAGCACTGCACATGAGGTTGTGCCCTTTGCAGTGTTTAAGAACTCAAAGAAGGTTTATCTTGATAAGCTTGACCTCAAGACTGAAGAAAATCTGCTACCAGACTCATTTGTTTGCTTCGAGCATAAGGGACAGTATAAAGGAACAATGGACTCTGGTCAAACTAAGAGGGAGCTCAAAAGCTTTGATATCTCTCAGTGCCCCAAGATTGGAGGACATGGTAGTAAGAAGTGCACTGGGGACGCAGCATTTTGCTCTGCTTATGAGTGCACTGCTCAATACGCCAATGCCTATTGTTCACATGCCAATGGGTCAGGAATTGTGCAGATACAAGTATCCGGGGTCTGGAAGAAGCCTTTATGTGTAGGGTATGAGAGAGTGGTTGTGAAGAGAGAACTCTCTGCCAAACCCATCCAGAGAGTTGAGCCTTGCACAACCTGTATAACCAAATGTGAGCCTCATGGATTGGTTGTCCGATCAACAGGGTTCAAGATATCATCTGCAGTTGCATGTGCTAGCGGAGTTTGTGTCACAGGATCACAGAGTCCTTCTACCGAGATCACACTCAAGTATCCAGGGATATCCCAGTCCTCTGGAGGGGACATAGGGGTTCACATGGCAAACGATGATCAGTCAGTTAGCTCCAAAATAGTAGCTCACTGCCCCCCCCAGGACCCGTGCCTAGTGCATGGCTGCATAGTGTGTGCCCATGGCCTAATAAATTACCAGTGTCACACTGCTCTCAGTGCCTTTGTTGTTGTGTTCGTATTCAGCTCTGTTGCAATAATTTGTTTAGCTATTCTTTATAAGGTGCTCAAGTGCCTAAAGATTGCCCCAAGGAAAGTTCTAAATCCACTAATGTGGATTACTGCCTTCATCAGATGGGTGTACAAGAAGATGGTTGCCAGAGTGGCAGACAATATTAATCAAGTGAACAGGGAAATAGGATGGATGGAGGGAGGTCAGTTGGCTCTAGGGAACCCTGCCCCTATTCCTCGTCATGCTCCAATTCCACGTTATAGCACATACCTGATGCTACTATTGATTGTCTCATATGCATCAGCATGTTCAGAACTGATTCAGGCAAGCTCCAGAATAACCACTTGCTCCACAGAAGGTGTCAACACCAAGTGTAGGCTGTCTGGCACAGCATTAATCAGGGCAGGGTCAGTTGGGGCAGAGGCTTGCTTGATGTTGAAGGGGGTCAAGGAAGACCAAACAAAGTTCTTAAAGATAAAAACTGTCTCAAGTGAGCTATCGTGCAGGGAAGGCCAGAGCTATTGGACTGGATCCTTTAGTCCCAAATGTCTGAGCTCAAGGAGATGCCATCTAGTCGGGGAATGTCATGTGAACAGGTGTCTGTCTTGGAGGGACAATGAAACTTCAGCAGAGTTTTCATTTATTGGGGAAAGCACGACTATGCGAGAGAATAAATGTTTTGAGCAGTGTGGAGGATGGGGATGTGGATGCTTCAATGTGAACCCATCTTGCTTGTTTGTGCACACGTATCTGCAGTCAGTTAGAAAAGAGGCCCTTAGAGTTTTTAACTGTATCGATTGGGTGCATAAACTCACTCTAGAGATCACAGACTTTGATGGTTCTGTTTCAACAATAGACTTGGGAGCATCATCTAGCCGTTTCACAAACTGGGGTTCAGTTAGCCTCTCACTGGACGCAGAGGGCATTTCAGGCTCAAATAGCTTTTCTTTCATTGAGAGCCCAGGCAAAGGGTATGCAATTGTTGATGAGCCATTCTCAGAAATCCCTCGGCAAGGGTTCTTGGGGGAGATCAGGTGCAATTCAGAATCTTCAATCCTGAGTGCTCATGAATCATGCCTTCGGGCACCAAACCTCATCTCATACAAGCCCATGATAGACCAGTTGGAGTGCACAACAAATCTGATTGATCCCTTTGTTGTCTTTGAGAGGGGTTCCCTGCCTCAGACAAGGAATGATAAAACCTTTGCAGCTTCAAAAGGAAATAGGGGTGTTCAAGCCTTCTCTAAGGGCTCTGTACAAGCTGATTTAACTCTGATGTTTGACAATTTTGAGGTGGACTTTGTGGGAGCAGCCGTGTCTTGTGATGCAGCCTTCTTAAATCTGACAGGTTGTTATTCTTGCAATGCAGGGGCCAGAGTCTGCCTGTCTATCACATCCACAGGAACTGGGACTCTCTCTGCCCATAATAAGGATGGGTCTCTGCATATAGTTCTTCCATCAGAGAATGGAACAAAAGATCAGTGTCAGATACTACACTTCACTGTACCTGAGGTAGAGGAGGAGTTTATGTACTCTTGTGATGGGGATGAGCGGCCTCTGTTGGTGAAGGGGACCCTGATTGCTATTGATCCATTTGATGATAGGCGGGAAGCAGGAGGGGAATCAACAGTTGTGAATCCAAAATCTGGATCTTGGAATTTCTTTGACTGGTTTTCTGGACTCATGAGTTGGTTTGGAGGGCCTCTTAAGACTATACTCCTCATTTGCCTGTATGTTGCATTATCAATTGGGCTCTTTTTCCTTCTTATATATCTTGGAAGAACAGGTCTCTCTAAAATGTGGCTTGCTGCTACTAAGAAGGCCTCA
>ABD38827
ATGTATGTTTTATTAACAATTCTAATCTCGGTTCTGGTGTGTGAAGCGGTTATTAGAGTGTCTCTAAGCTCCACAAGAGAAGAGACCTGCTTTGGTGACTCCACCAACCCAGAGATGATTGAAGGAGCTTGGGATTCACTCAGAGAGGAGGAGATGCCAGAGGAGCTCTCCTGTTCTATATCAGGCATAAGAGAGGTTAAGACCTCAAGCCAGGAGTTATACAGGGCATTAAAAGCCATCATTGCTGCTGATGGCTTGAACAACATCACCTGCCATGGTAAGGATCCTGAGGACAAGATTTCTCTCATAAAGGGTCCTCCTCACAAAAAGCGGGTGGGAATAGTTCGGTGTGAGAGACGAAGAGATGCTAAGCAAATAGGGAGAGAAACCATGGCAGGGATTGCAATGACAGTCCTTCCAGCCTTAGCAGTTTTTGCTCTAGCACCTGTTGTTTTTGCTGAAGACCCCCATCTCAGAAACAGACCGGGGAAGGGGCACAACTACATTGACGGGATGACTCAGGAGGATGCCACATGCAAACCTGTGACATATGCTGGGGCATGTAGCAGTTTTGATGTCTTGCTTGAAAAAGGGAAATTTCCCCTCTTCCAGTCGTATGCTCATCATAGAACTCTACTAGAGGCAGTTCACGACACCATCATTGCAAAGGCTGATCCACCTAGCTGTGACCTTCAGAGTGCTCATGGGAATCCCTGCATGAAAGAGAAACTCGTGATGAAGACACACTGTCCAAATGACTACCAGTCAGCTCATTACCTCAACAATGACGGGAAAATGGCTTCAGTCAAGTGCCCTCCTAAGTATGAGCTCACAGAGGACTGCAACTTTTGTAGGCAGATGACAGGTGCTAGCCTGAAGAAGGGGTCTTATCCTCTCCAAGACTTATTTTGTCAGTCAAGTGAGGACGATGGATCAAAATTAAAAACAAAAATGAAAGGGGTCTGCGAAGTGGGGGTTCAAGCACTCAAAAAGTGTGATGGCCAACTCAGCACTGCACATGAGGTTGTGCCCTTTGCAGTGTTTAAGAACTCAAAGAAGGTTTATCTTGATAAGCTTGACCTCAAGACTGAGGAGAATCTGCTACCAGACTCATTTGTCTGCTTCGAGCACAAGGGACAGTATAAGGGAACAATGGACTCTGGTCAGACTAAGAGGGAGCTCAAAAGCTTTGATATCTCTCAGTGCCCCAAGATTGGAGGACATGGTAGTAAGAAGTGCACTGGGGACGCAGCATTTTGCTCTGCTTATGAGTGCACTGCTCAGTACGCCAATGCTTATTGTTCACATGCTAATGGGTCAGGGATTGTGCAAATACAAGTATCAGGGGTCTGGAAGAAGCCTTTATGTGTAGGGTATGAGAGAGTGGTTGTAAAGAGAGAACTCTCTGCCAAGCCCATCCAGAGAGTTGAGCCTTGCACAACTTGTATAACCAAATGTGAGCCTCATGGATTGGTTGTCCGATCAACAGGGTTCAAAATATCATCTGCAGTTGCTTGTGCTAGCGGAGTTTGCGTCACAGGATCGCAGAGTCCTTCCACCGAGATTACACTCAAGTATCCAGGGATATCCCAGTCCTCTGGGGGGGACATAGGGGTTCACATGGCACATGATGACCAGTCAGTTAGCTCCAAAATAGTAGCTCACTGCCCTCCCCAGGACCCGTGCTTAGTGCATGGCTGCATAGTGTGTGCTCATGGCCTGATAAATTACCAGTGTCACACTGCTCTCAGTGCCTTTGTTGTTGTGTTTGTGTTCAGTTCTATTGCAATAATTTGTTTAGCTATTCTTCATAGGGTGCTCAAGTGCTTAAAGATTGCCCCAAGGAAGGTTCTGAATCCACTAATGTGGATTACAGCCTTCATCAGATGGGTGTATAAGAAGATGGTTGCCAGAGTGGCAGACAATATTAATCAAGTGAACAGGGAAATAGGATGGATGGAAGGAGGTCAGTTGGTTCTAGGGAACCCTGCCCCTATTCCTCGCCATGCCCCAATTCCACGTTATAGCACATACCTAATGCTACTATTGATTGTCTCATATGCATCAGCATGTTCAGAACTGATTCAGGCAAGCTCCAGAATCACCACTTGCTCCACAGAGGGTGTCAACACCAAGTGTAGACTGTCTGGCACAGCATTGATCAGGGCAGGGTCAGTTGGGGCAGAGGCTTGTCTGATGTTGAAGGGGGTCAAGGACGATCAAACCAAGTTCTTAAAGATAAAAACTGTCTCAAGTGAGCTATCGTGCAGGGAGGGCCAGAGCTATTGGACTGGGTCCTTTAGCCCTAAATGTCTGAGCTCAAGGAGATGCCATCTTGTCGGGGAATGTCATGTGAATAGGTGTCTGTCTTGGAGGGACAATGAAACTTCAGCAGAGTTTTCATTTGTTGGGGAAAGCACGACCATGCGGGAGAATAAGTGTTTTGAGCAGTGTGGAGGATGGGGATGTGGGTGTTTCAATGTGAACCCATCTTGCTTATTTGTGCACACGTATCTGCAGTCAGTTAGAAAAGAGGCCCTTAGAGTTTTTAACTGTATCGACTGGGTGCATAAACTCACACTAGAGATCACAGACTTTGATGGCTCTGTTTCAACAATAGACCTGGGGGCATCATCTAGCCGTTTCACAAACTGGGGTTCAGTTAGCCTCTCACTGGACGCAGAGGGCATTTCAGGCTCAAATAGCTTTTCTTTCATTGAAAGCCCAGGCAAAGGATATGCAATTGTTGATGAGCCATTCTCAGAAATTCCTCGACAAGGGTTCCTGGGGGAGATCAGGTGCAATTCAGAGTCCTCAGTCCTGAGTGCTCATGAATCATGCCTTAGGGCACCAAACCTTATCTCATACAAGCCCATGATAGACCAATTGGAGTGCACAACGAATCTGATTGATCCCTTTGTTGTCTTTGAGAGGGGTTCTCTGCCACAGACAAGGAATGACAAAACCTTTGCAGCTTCAAAAGGAAATAGAGGTGTCCAAGCTTTCTCTAAGGGCTCTGTACAAGCTGATCTAACTCTGATGTTTGACAATTTTGAGGTGGACTTTGTGGGAGCAGCCGTATCTTGTGATGCCGCCTTCCTAAATTTGACAGGTTGCTATTCTTGCAATGCAGGGGCCAGGGTCTGCCTGTCTATCACATCCACAGGAACTGGAACCCTCTCTGCCCACAATAAGGATGGGTCTCTGCATATAGTTCTTCCATCAGAGAATGGAACAAAAGATCAATGCCAGATACTACACTTCACTGTACCTGAGGTAGAGGAGGAGTTTATGTACTCTTGTGACGGAGATGAGCGGCCTCTGTTGGTGAAGGGGACCCTGATAGCTATTGATCCATTTGATGATAGGCGGGAAGCAGGGGGGGAATCAACAGTTGTGAATCCAAAATCTGGATCTTGGAATTTCTTTGACTGGTTTTCTGGACTCATGAGTTGGTTTGGAGGGCCTCTTAAAACTATACTCCTCATTTGCCTGTATGTTGCATTATCAATTGGGCTCTTTTTCCTCCTCATATATCTTGGAAGAACAGGCCTCTCTAAAATGTGGCTTGCCGCTACTAAGAAGGCCTCA
>ABD38798
ATGTATGTTTTACTAACAATTCTAATCTCGGTTCTGGTGTGTGAAGCGGTTATTAGAGTGTCTCTAAGCTCCACAAGAGAAGAGACCTGTTTTGGTGACTCCACCAACCCAGAGATGATTGAGGGAGCTTGGGATTCACTCAGAGAGGAGGAGATGCCAGAGGAGCTCTCCTGCTCTATATCAGGCATAAGGGAGGTTAAGACCTCAAGCCAGGAATTATACAGAGCATTAAAAGCCATCATTGCTGCTGATGGCTTGAACAACATCACCTGCCATGGTAAGGATCCTGAGGACAAGATTTCTCTTATAAAGGGTCCTCCTCACAAAAAGCGGGTGGGGATAGTTCGGTGTGAGAGACGAAGAGACGCTAAGCAAATAGGGAGAGAAACCATGGCAGGGATTGCAATGACAGTCCTTCCAGCCTTAGCAGTTTTTGCTTTGGCACCTGTTGTATTTGCTGAAGACCCCCATCTCAGAAATAGACCAGGGAAGGGGCACAACTACATTGACGGGATGACTCAGGAGGATGCCACTTGTAAACCTGTGACATACGCTGGGGCATGTAGCAGTTTTGATGTCTTGCTCGAAAAGGGAAAATTCCCCCTCTTCCAGTCGTATGCTCATCATAGAACTCTACTAGAGGCAGTTCATGACACCATCATTGCAAAGGCTGATCCACCTAGTTGTGATCTTCAGAGTGCTCATGGGAATCCTTGCATGAAAGAGAAACTCGTGATGAAGACACACTGTCCAAATGACTACCAGTCAGCCCACTACCTCAACAATGATGGGAAAATGGCCTCAGTCAAGTGCCCTCCTAAGTATGAGCTCACTGAGGACTGCAACTTTTGTAGGCAGATGACAGGTGCTAGCCTGAAGAAGGGGTCTTATCCTCTCCAGGACTTATTTTGTCAGTCAAGTGAGGATGATGGATCAAAATTAAAAACAAAAATGAAAGGGGTCTGCGAAGTGGGGGTTCAGGCACTCAAGAAGTGTGATGGCCAGCTCAGCACTGCACATGAGGTTGTGCCCTTTGCAGTGTTTAAGAACTCAAAGAAGGTTTATCTTGACAAGCTTGACCTCAAAACTGAAGAAAATCTGCTACCAGACTCATTTGTCTGCTTCGAGCATAAGGGACAGTATAAAGGAACAATGGACTCTGGTCAAACTAAGAGGGAGCTCAAAAGCTTTGATATCTCTCAGTGCCCCAAGATTGGAGGACATGGTAGCAAGAAGTGCACTGGGGACGCAGCATTTTGCTCTGCTTATGAGTGCACTGCTCAATACGCCAATGCCTATTGTTCACATGCTAATGGGTCAGGAGTTGTGCAGATACAAGTATCCGGGGTCTGGAAGAAACCTTTATGTGTAGGGTATGAGAGAGTGGTTGTGAAGAGAGAACTCTCTGCCAAACCCATCCAGAGAGTTGAGCCTTGCACAACCTGTATAACCAAATGTGAGCCTCATGGATTGGTTGTCCGATCAACAGGGTTCAAGATATCATCTGCAGTTGCATGTGCTAGCGGAGTTTGTGTCACAGGATCGCAGAGTCCTTCTACCGAGATCACACTCAAGTATCCAGGGATATCCCAGTCCTCTGGGGGGGACATAGGGGTTCACATGGCACACGATGATCAGTCAGTTAGCTCCAAAATAGTAGCTCACTGCCCCCCCCAGGACCCGTGCCTAGTGCATGGCTGCATAGTGTGTGCTCATGGCCTAATAAATTACCAGTGTCACACTGCTCTCAGTGCCTTTGTTGTTGTGTTCGTATTCAGCTCTGTTGCAATAATTTGTTTGGCCATTCTTTATAAGGTGCTCAAGTGCCTAAAGATTGCCCCAAGGAAAGTTCTAAATCCACTAATGTGGATTACTGCCTTCATCAGATGGGTGTATAAGAAGATGGTTGCCAGGGTGGCAGACAATATTAATCAAGTGAACAGAGAAATAGGATGGATGGAGGGAGGTCAGTTGGCTCTAGGGAACCCTGCCCCTATTCCTCGTCATGCCCCAATTCCACGTTATAGCACATACCTGATGCTACTATTGATTGTCTCATATGCATCAGCATGTTCAGAACTGATTCAGGCAAGCTCTAGAATAACCACTTGCTCCACAGAAGGTGTCAACACCAAGTGTAGGCTGTCTGGCACAGCATTAATCAGGGCAGGGTCAGTTGGGGCAGAGGCTTGCTTGATGTTAAAGGGAGTCAAGGAGGACCAAACAAAGTTCTTGAGGATAAAAACTGTCTCAAGTGAGCTATCGTGCAGGGAAGGCCAGAGCTATTGGACTGGATCCTTTAGTCCCAAATGTCTGAGCTCAAGGAGATGCCATCTTGTCGGGGAATGTCATGTGAATAGGTGTCTGTCTTGGAGGGACAATGAAACTTCAGCAGAGTTTTCATTTGTTGGGGAAAGCACGACTATGCGAGAGAATAAATGTTTTGAGCAGTGTGGGGGATGGGGATGTGGGTGCTTCAATGTGAACCCATCTTGCTTGTTTGTGCACACGTATCTGCAGTCAGTTAGAAAAGAGGCCCTTAGAGTTTTTAACTGTATCGATTGGGTGCATAAACTCACTCTAGAGATCACAGACTTTGATGGTTCTGTTTCAACAATAGACTTGGGAGCATCATCTAGCCGTTTCACAAACTGGGGCTCAGTTAGCCTCTCACTGGATGCAGAGGGCATTTCAGGCTCAAATAGCTTTTCTTTCATTGAGAGCCCAGGCAAAGGGTATGCAATTGTTGATGAGCCATTCTCAGAAATCCCTCGGCAAGGGTTCTTGGGGGAGATCAGGTGCAATTCAGAATCTTCAGTCCTGAGTGCTCATGAATCATGCCTTCGGGCACCAAACCTCATCTCATACAAGCCCATGATAGACCAGTTGGAGTGCACAACAAATCTGATTGATCCCTTTGTTGTCTTTGAGAGGGGTTCTCTGCCTCAGACAAGGAATGATAAAACTTTTGCAGCTTCAAAAGGAAATAGGGGTGTTCAAGCTTTCTCTAAGGGCTCTGTACAAGCTGATTTAACTCTGATGTTTGACAATTTTGAGGTGGACTTTGTGGGAGCAGCCGTGTCTTGTGATGCCGCTTTCTTAAATCTGTCAGGTTGTTATTCTTGTAATGCAGGGGCCAGAGTCTGCCTGTCTATCACATCCACAGGAACTGGAACTCTCTCTGCCCACAATAAGGATGGGTCTCTGCATATAGTTCTTCCATCAGAGAATGGAACAAAAGATCAGTGTCAGATACTACACTTCACTGTACCTGAGGTAGAGGAGGAGTTTATGTACTCTTGTGATGGAGATGAGCGGCCTCTGTTGGTGAAGGGGACCCTGATCGCCATTGATCCATTTGATGACAGGCGGGAAGCAGGGGGAGAATCAACAGTTGTGAATCCAAAATCTGGATCTTGGAATTTCTTTGACTGGTTTTCTGGACTCATGAGTTGGTTTGGAGGGCCTCTTAAGACTATACTCCTCATTTGCCTGTATGTTGCATTATCAATTGGGCTCTTTTTCCTTCTCATATATCTTGGAAGAACAGGTCTCTCTAAAATGTGGCTTGCTGCTACTAAGAAGGCCTCA
>AEC14291
ATGTATGTTTTATTGACAATTCTAATCTCGGTTCTGGTGTGTGAAGCGGTTATTAGAGTGTCTCTAAGCTCCACAAGAGAGGAAACCTGTTTTGGTGACTCCACCAACCCAGAGATGATTGAAGGAGCTTGGGATTCACTCAGAGAGGAGGAGATGCCAGAGGAGCTCTCCTGCTCTGTATCAGGCATAAGGGAGGTTAAGACCTCAAGCCAGGAGTTATACAGAGCATTAAAAGCCATCATTGCTGCTGATGGCTTGAACAACATCACCTGCCATGGTAAGAATCCTGAGGACAAGATTTCTCTCATAAAGGGTCCTCCTCACAAAAAGCGGGTGGGGATAGTCCGGTGTGAGAGACGAAGAGATGCTAAGCAAATAGGGAGAGAAACCATGGCAGGGATTGCGATGACAGTCCTTCCAGCCTTAGCAGTTTTTGCTTTGGCACCTGTTGTTTTTGCTGAAGACCCCCATCTCAGAAACAGACCAGGGAAGGGACACAACTACATTGACGGGATGACTCAGGAGGATGCCACATGCAAACCTGTGACATATGCTGGGGCATGTAGCAGTTTTGATGTCTTGCTTGAAAAGGGAAAATTTCCCCTTTTCCAGTCATATGCTCATCATAGAACTCTACTAGAGGCAGTTCACGACACCATCATTGCAAAGGCTGATCCACCTAGCTGTGACCTTCAGAGTGCTCATGGGAATCCCTGTATGAAAGAGAAACTTGTGATGAAGACACATTGTCCAAATGACTACCAGTCAGCTCATTACCTCAACAATGACGGGAAAATGGCTTCAGTCAAGTGCCCACCTAAGTATGAGCTCACTGAGGACTGCAACTTTTGTAGACAGATGACAGGTGCTAGCCTGAAGAAGGGGTCTTATCCTCTCCAAGACTTATTTTGTCAGTCAAGTGAGGATGATGGATCAAAATTGAAAACAAAAATGAAAGGGGTCTGCGAAGTGGGGGTTCAAGCACTCAAAAAGTGTGATGGCCAACTCAGCACTGCACATGAGGTTGTGCCCTTTGCAGTGTTTAAAAACTCAAAGAAGGTTTATCTTGATAAACTTGACCTCAAGACTGAGGAGAATCTGCTACCAGACTCATTTGTCTGCTTCGAGCATAAGGGACAGTATAAAGGAACAATGGACTCTGGTCAGACCAAGAGGGAGCTCAAAAGCTTTGATATCTCTCAGTGCCCCAAGATTGGAGGGCATGGTAGTAAGAAGTGCACTGGGGACGCAGCATTTTGCTCTGCTTATGAATGCACTGCTCAGTATGCCAATGCCTATTGTTCACATGCTAACGGGTCAGGGATTGTGCAGATTCAAGTATCAGGGGTCTGGAAGAAGCCTTTATGTGTAGGGTATGAGAGAGTGGTTGTGAAGAGAGAACTCTCTGCCAAACCCATCCAGAGAGTTGAGCCTTGCACAACTTGTATAACCAAATGTGAGCCTCATGGATTGGTTGTCCGATCAACAGGGTTCAAGATATCATCTGCAGTTGCTTGTGCTAGCGGGGTTTGCGTCACAGGGTCGCAGAGTCCTTCTACTGAGATTACACTCAAGTATCCAGGGATATCCCAGTCCTCTGGGGGGGACATAGGGGTTCACATGGCACACGATGATCAGTCAGTTAGTTCCAAAATAGTAGCTCACTGCCCTCCCCAGGACCCGTGCTTAGTGCATGGCTGCATAGTGTGTGCTCATGGCCTGATAAATTACCAGTGTCACACTGCTCTCAGTGCCTTTGTTGTCATATTTGTATTCAGTTCTACTGCAATAATTTGCTTAGCTGTTCTTTATAGGGTGCTCAAGTGCTTAAAGATTGCCCCAAGGAAAGTCCTGAATCCACTAATGTGGATTACAGCCTTCATCAGATGGGTGTATAAGAAGATGGTTGCTAGAGTGGCAGACAATATTAATCAAGTGAACAGAGAAATAGGATGGATGGAAGGAGGTCAGTTGGCTCTAGGGAACCCTGCCCCTATTCCTCGTCATGCCCCAATCCCACGTTATAGCACATACCTAATGCTACTATTGATTGTCTCATATGCATCAGCATGTTCAGAACTGATTCAGGCAAGCTCCAGAATCACCACTTGCTCCACAGAGGGTGTCAACACCAAGTGTAGACTGTCTGGCACAGCATTGATCAGGGCAGGGTCAGTTGGGGCAGAGGCTTGTTTGATGTTGAAGGGGGTCAAGGAAGATCAAACCAAGTTCTTAAAGATAAAAACTGTCTCAAGTGAGCTATCGTGCAGGGAGGGCCAGAGCTATTGGACTGGGTCCTTTAGCCCCAAGTGCCTGAGCTCAAGGAGATGCCATCTTGTCGGGGAATGTCATGTGAATAGGTGTCTGTCTTGGAGGGACAATGAAACTTCAGCAGAGTTTTCATTTGTTGGAGAAAGCACAACCATGCGAGAGAATAAGTGTTTTGAGCAGTGTGGAGGATGGGGGTGTGGATGTTTCAATGTGAACCCTTCTTGCTTATTTGTGCACACGTATCTGCAGTCAGTTAGAAAAGAGGCCCTTAGAGTTTTTAACTGTATCGACTGGGTGCATAAACTCACTCTAGAGATCACAGACTTTGATGGCTCTGTTTCAACAATAGACTTAGGAGCATCATCTAGCCGTTTCACAAACTGGGGTTCAGTTAGCCTCTCACTGGACGCAGAGGGCATTTCAGGCTCAAATAGCTTTTCTTTTATTGAGAGCCCAGGCAAAGGGTATGCAATTGTTGATGAGCCATTCTCAGAGATCCCTCGGCAAGGGTTCTTGGGGGAGATCAGGTGCAATTCAGAGTCCTCAGTCCTGAGTGCTCATGAATCATGCCTTAGGGCACCAAACCTTGTCTCGTACAAGCCCATGATAGATCAATTGGAGTGCACTACAAATCTGATTGATCCCTTTGTTGTCTTTGAGAGGGGTTCTCTGCCACAGACAAGGAATGACAAAACCTTTGCAGCTTCAAAAGGAAATAGAGGTGTTCAGGCTTTCTCTAAGGGCTCTGTACAAGCTGATCTGACTCTGATGTTTGATAATTTTGAGGTGGACTTTGTGGGAGCAGCCGTGTCTTGTGATGCCGCCTTCTTGAATTTGACAGGTTGCTATTCTTGCAACGCAGGGGCCAGAGTCTGCCTGTCCATCACATCCACAGGAACTGGAACTCTCTCTGCCCACAATAAGGACGGGTCTCTACATATAGTTCTCCCATCAGAGAACGGGACAAAAGATCAGTGTCAGATACTACATTTTACTGTACCTGAAGTAGAAGAGGAGTTCATGTACTCTTGTGATGGAGATGAGCGGCCTCTGTTAGTGAAAGGGACCCTGATAGCTATTGACCCATTTGATGATAGACGGGAAGCAGGGGGGGAATCAACAGTTGTGAATCCAAAATCTGGATCTTGGAATTTCTTTGACTGGTTTTCTGGACTCATGAGTTGGTTTGGAGGGCCGCTTAAAACTATACTCCTCATTTGCCTGTATGTTGCATTATCAATTGGGCTCTTCTTCCTCCTTATATATCTTGGAAGAACAGGCCTCTCTAAAATGTGGCTTGCCGCTACTAAGAAGGCCTCA
>AEC14290
ATGTATGTTTTATTGACAATTCTAATCTCGGTTCTGGTGTGTGAAGCGGTTATTAGAGTGTCTCTAAGCTCCACAAGAGAGGAAACCTGTTTTGGTGACTCCACCAACCCAGAGATGATTGAAGGAGCTTGGGATTCACTCAGAGAGGAGGAGATGCCAGAGGAGCTCTCCTGCTCTGTATCAGGCATAAGGGAGGTTAAGACCTCAAGCCAGGAGTTATACAGAGCATTAAAAGCCATCATTGCTGCTGATGGCTTGAACAACATCACCTGCCATGGTAAGAATCCTGAGGACAAGATTTCTCTCATAAAGGGTCCTCCTCACAAAAAGCGGGTGGGGATAGTCCGGTGTGAGAGACGAAGAGATGCTAAGCAAATAGGGAGAGAAACCATGGCAGGGATTGCGATGACAGTCCTTCCAGCCTTAGCAGTTTTTGCTTTGGCACCTGTTGTTTTTGCTGAAGACCCCCATCTCAGAAACAGACCAGGGAAGGGGCACAACTACATTGACGGGATGACTCAGGAGGATGCCACATGCAAACCTGTGACATATGCTGGGGCATGTAGCAGTTTTGATGTCTTGCTTGAAAAGGGAAAATTTCCCCTTTTCCAGTCATATGCTCATCATAGAACTCTACTAGAGGCAGTTCACGACACCATCATTGCAAAGGCTGACCCACCTAGCTGTGACCTTCAGAGTGCTCATGGGAATCCCTGTATGAAAGAGAAACTTGTGATGAAGACACATTGTCCAAATGACTACCAGTCAGCTCATTACCTCAACAATGACGGGAAAATGGCTTCAGTCAAGTGCCCACCTAAGTATGAGCTCACTGAGGACTGCAACTTTTGTAGACAGATGACAGGTGCTAGCCTGAAGAAGGGGTCTTATCCTCTCCAAGACTTATTTTGTCAGTCAAGTGAGGATGATGGATCAAAATTGAAAACAAAAATGAAAGGGGTCTGCGAAGTGGGGGTTCAAGCACTCAAAAAGTGTGATGGCCAACTCAGCACTGCACATGAGGTTGTGCCCTTTGCAGTGTTTAAAAACTCAAAGAAGGTTTATCTTGATAAACTTGACCTCAAGACTGAGGAGAATCTGCTACCAGACTCATTTGTCTGCTTCGAGCATAAGGGACAGTATAAAGGAACAATGGACTCTGGTCAGACCAAGAGGGAGCTCAAAAGCTTTGACATCTCTCAGTGCCCCAAGATTGGAGGGCATGGTAGTAAGAAGTGCACTGGGGACGCAGCATTCTGCTCTGCTTATGAATGCACTGCTCAGTATGCCAATGCCTATTGTTCACATGCTAACGGGTCAGGGATTGTGCAGATTCAAGTATCAGGGGTCTGGAAGAAGCCTTTATGTGTAGGGTATGAGAGAGTGGTTGTGAAGAGAGAACTCTCTGCCAAACCCATCCAGAGAGTTGAGCCTTGCACAACTTGTATAACCAAATGTGAGCCTCATGGATTGGTTGTCCGATCAACAGGGTTCAAGATATCATCTGCAGTTGCTTGTGCTAGCGGGGTTTGCGTCACAGGGTCGCAGAGTCCTTCTACTGAGATTACACTCAAGTATCCAGGGATATCCCAGTCCTCTGGGGGGGACATAGGGGTTCACATGGCACACGATGATCAGTCAGTTAGCTCCAAAATAGTAGCTCACTGCCCTCCCCAGGACCCGTGCTTAGTGCATGGCTGCATAGTGTGTGCTCATGGCCTGATAAATTACCAGTGTCACACTGCTCTCAGTGCCTTTGTTGTCATATTTGTATTCAGTTCTACTGCAATAATTTGCTTAGCTGTTCTTTATAGGGTGCTCAAGTGCTTAAAGATTGCCCCAAGGAAAGTCCTGAATCCACTAATGTGGATTACAGCCTTCATCAGATGGGTGTATAAGAAGATGGTTGCTAGAGTGGCAGACAATATTAATCAAGTGAACAGAGAAATAGGATGGATGGAAGGAGGTCAGTTGGCTCTAGGGAACCCTGCCCCTATTCCTCGTCATGCCCCAATCCCACGTTATAGCACATACCTAATGCTACTATTGATTGTCTCATATGCATCAGCATGTTCAGAACTGATTCAGGCAAGCTCCAGAATCACCACTTGCTCCACAGAGGGTGTCAACACCAAGTGTAGACTGTCTGGCACAGCATTGATCAGGGCAGGGTCAGTTGGGGCAGAGGCTTGTTTGATGTTGAAGGGGGTCAAGGTAGATCAAACCAAGTTCTTAAAGATAAAAACTGTCTCAAGTGAGCTATCGTGCAGGGAGGGCCAGAGCTATTGGACTGGGTCCTTTAGCCCCAAGTGCCTGAGCTCAAGGAGATGCCATCTTGTCGGGGAATGTCATGTGAATAGGTGTCTGTCTTGGAGGGACAATGAAACTTCAGCAGAGTTTTCATTTGTTGGAGAAAGCACAACCATGCGAGAGAATAAGTGTTTTGAGCAGTGTGGAGGATGGGGGTGTGGATGTTTCAATGTGAACCCTTCTTGCTTATTTGTGCACACGTATCTGCAGTCAGTTAGAAAAGAGGCCCTTAGAGTTTTTAACTGTATCGACTGGGTGCATAAACTCACTCTAGAGATCACAGACTTTGATGGCTCTGTTTCAACAATAGACTTAGGAGCATCATCTAGCCGTTTCACAAACTGGGGTTCAGTTAGCCTCTCACTGGACGCAGAGGGCATTTCAGGCTCAAATAGCTTTTCTTTTATTGAGAGCCCAGGCAAAGGGTATGCAATTGTTGATGAGCCATTCTCAGAGATTCCTCGGCAAGGGTTCTTGGGGGAGGTCAGGTGCAATTCAGAGTCCTCAGTCCTGAGTGCTCATGAATCATGCCTTAGGGCACCAAACCTTGTCTCGTACAAGCCCATGATAGATCAATTGGAGTGCACTACAAATCTGATTGATCCCTTTGTTGTCTTTGAGAGGGGTTCTCTGCCACAGACAAGGAATGACAAAACCTTTGCAGCTTCAAAAGGAAATAGAGGTGTTCAGGCTTTCTCTAAGGGCTCTGTACAAGCTGATCTGACTCTGATGTTTGATAATTTTGAGGTGGACTTTGTGGGAGCAGCCGTGTCTTGTGATGCCGCCTTCTTGAATTTGACAGGTTGCTATTCTTGCAATGCAGGGGCCAGAGTCTGCCTGTCTATCACATCCACAGGAACTGGAACTCTCTCTGCCCACAATAAGGACGGGTCTCTGCATATAGTTCTCCCATCAGAGAACGGGACAAAAGATCAGTGTCAGATACTACATTTTACTGTACCTGAAGTAGAAGAGGAGTTCATGTACTCTTGTGATGGAGATGAGCGGCCTCTGTTAGTGAAAGGGACCCTGATAGCTATTGACCCATTTGATGATAGACGGGAAGCAGGGGGGGAATCAACAGTTGTGAATCCAAAATCTGGATCTTGGAATTTCTTTGACTGGTTTTCTGGACTCATGAGTTGGTTTGGAGGGCCGCTTAAAACTATACTCCTCATTTGCCTGTATGTTGCATTATCAATTGGGCTCTTCTTCCTCCTTATATATCTTGGAAGAACAGGCCTCTCTAAAATGTGGCTTGCCGCTACTAAGAAGGCCTCA
>ABD38799
ATGTATGTTTTACTAACAATTCTAATCTCGGTTCTGGTGTGTGAAGCGGTTATTAGAGTGTCTCTAAGCTCCACAAGAGAAGAGACCTGTTTTGGTGACTCCACCAACCCAGAGATGATTGAGGGAGCTTGGGATTCACTCAGAGAGGAGGAGATGCCAGAGGAGCTCTCCTGCTCTATATCAGGCATAAGGGAGGTTAAGACCTCAAGCCAGGAATTATACAGAGCATTAAAAGCCATCATTGCTGCTGATGGCTTGAACAACATCACCTGCCATGGTAAGGATCCTGAGGACAAGATTTCTCTTATAAAGGGTCCTCCTCACAAAAAGCGGGTGGGGATAGTCCGGTGTGAGAGACAAAGAGACGCTAAGCAAATAGGGAGAGAAACCATGGCAGGGATTGCAATGACAGTCCTTCCAGCCTTAGCAGTTTTTGCTTTGGCACCTGTTGTATTTGCTGAAGACCCCCATCTCAGAAATAGACCAGGGAAGGGGCACAACTACATTGACGGGATGACTCAGGAGGATGCCACTTGTAAACCTGTGACATATGCTGGGGCATGTAGCAGTTTTGATGTCTTGCTCGAAAAGGGAAAATTCCCCCTCTTCCAGTCGTATGCTCATCATAGAACTCTACTAGAGGCAGTTCATGACACCATCATTGCAAAGGCTGATCCACCTAGTTGTGATCTTCAGAGTGCTCATGGGAATCCTTGCATGAAAGAGAAACTCGTGATGAAGACACACTGTCCAAATGACTACCAGTCAGCCCACTACCTCAACAATGATGGGAAAATGGCCTCAGTCAAGTGCCCTCCTAAGTATGAGCTCACTGAGGACTGCAACTTTTGTAGGCAGATGACAGGTGCTAGCCTGAAGAAGGGGTCTTATCCTCTCCAGGACTTATTTTGTCAGTCAAGTGAGGATGATGGATCAAAATTAAAAACAAAAATGAAAGGGGTCTGCGAAGTGGGGGTTCAGGCACTCAAGAAGTGTGATGGCCAGCTCAGCACTGCACATGAGGTTGTGCCCTTTGCAGTGTTTAAGAACTCAAAGAAGGTTTATCTTGACAAGCTTGACCTCAAAACTGAAGAAAATCTGCTACCAGACTCATTTGTCTGCTTCGAGCATAAGGGACAGTATAAAGGAACAATGGACTCTGGTCAAACTAAGAGGGAGCTCAAAAGCTTTGATATCTCTCAGTGCCCCAAGATTGGAGGACATGGTAGCAAGAAGTGCACTGGGGACGCAGCATTTTGCTCTGCTTATGAGTGCACTGCTCAATACGCCAATGCCTATTGTTCACATGCTAATGGGTCAGGAGTTGTGCAGATACAAGTATCCGGGGTCTGGAAGAAACCTTTATGTGTAGGGTATGAGAGAGTGGTTGTGAAGAGAGAACTCTCTGCCAAACCCATCCAGAGAGTTGAGCCTTGCACAACCTGTATAACCAAATGTGAGCCTCATGGATTGGTTGTCCGATCAACAGGGTTCAAGATATCATCTGCAGTTGCATGTGCTAGCGGAGTTTGTGTCACAGGATCGCAGAGTCCTTCTACCGAGATCACACTCAAGTATCCAGGGATATCCCAGTCCTCTGGGGGGGACATAGGGGTTCACATGGCACACGATGATCAGTCAGTTAGCTCCAAAATAGTAGCTCACTGCCCTCCCCAGGACCCGTGCCTAGTGCATGGCTGCATAGTGTGTGCTCATGGCCTAATAAATTACCAGTGTCACACTGCTCTCAGTGCCTTTGTTGTTGTGTTCGTATTCAGCTCTGTTGCAATAATTTGTTTGGCCATTCTTTATAAGGTGCTCAAGTGCCTAAAGATTGCCCCAAGGAAAGTTCTAAATCCACTAATGTGGATTACTGCCTTCATCAGATGGGTGTATAAGAAGATGGTTGCCAGGGTGGCAGACAATATTAATCAAGTGAACAGAGAAATAGGATGGATGGAGGGAGGTCAGTTGGCTCTAGGGAACCCTGCCCCTATTCCTCGTCATGCCCCAATTCCACGTTATAGCACATACCTGATGCTACTATTGATTGTCTCATATGCATCAGCATGTTCAGAACTGATTCAGGCAAGCTCTAGAATAACCACTTGCTCTACAGAAGGTGTCAACACCAAGTGTAGGCTGTCTGGCACAGCATTAATCAGGGCAGGGTCAGTTGGGGCAGAGGCTTGCTTGATGTTAAAGGGAGTCAAGGAGGACCAAACAAAGTTCTTGAAGATAAAAACTGTCTCAAGTGAGCTATCGTGCAGGGAAGGCCAGAGCTATTGGACTGGATCCTTTAGTCCCAAATGTCTGAGCTCAAGGAGATGCCATCTTGTCGGGGAATGTCATGTGAATAGGTGTCTGTCTTGGAGGGACAATGAAACTTCAGCAGAGTTTTCATTTGTTGGGGAAAGCACGACTATGCGAGAGAATAAATGTTTTGAGCAGTGTGGGGGATGGGGATGTGGGTGCTTCAATGTGAACCCATCTTGCTTGTTTGTGCACACGTATCTGCAGTCAGTTAGAAAAGAGGCCCTTAAAGTTTTTAACTGTATCGATTGGGTGCATAAACTCACTCTAGAGATCACAGACTTTGATGGTTCTGTTTCAACAATAGACTTGGGAGCATCATCTAGCCGTTTCACAAACTGGGGCTCAGTTAGCCTCTCACTGGATGCAGAGGGCATTTCAGGCTCAAATAGCTTTTCTTTCATTGAGAGCCCAGGCAAAGGGTATGCAATTGTTGATGAGCCATTCTCAGAAATCCCTCGGCAAGGGTTCTTGGGGGAGATCAGGTGCAATTCAGAATCTTCAGTCCTGAGTGCTCATGAATCATGCCTTCGGGCACCAAACCTCATCTCATACAAGCCCATGATAGACCAGTTGGAGTGCACAACAAATCTGATTGATCCCTTTGTTGTCTTTGAGAGGGGTTCTCTGCCTCAGACAAGGAATGATAAAACTTTTGCAGCTTCAAAAGGAAATAGGGGTGTTCAAGCTTTCTCTAAGGGCTCTGTACAAGCTGATTTAACTCTGATGTTTGACAATTTTGAGGTGGACTTTGTGGGAGCAGCCGTGTCTTGTGATGCCGCTTTCTTAAATCTGACAGGTTGTTATTCTTGTAATGCAGGGGCCAGAGTCTGCCTGTCTATCACATCCACAGGAACTGGAACTCTCTCTGCCCACAATAAGGATGGGTCTCTGCATATAGTTCTTCCATCAGAGAATGGAACAAAAGATCAGTGTCAGATACTACACTTCACTGTACCTGAGGTAGAGGAGGAGTTTATGTACTCTTGTGATGGAGATGAGCGGCCTCTGTTGGTGAAGGGGACCCTGATCGCCATTGATCCATTTGATGACAGGCGGGAAGCAGGGGGAGAATCAACAGTTGTGAATCCAAAATCTGGATCTTGGAATTTCTTTGACTGGTTTTCTGGACTCATGAGTTGGTTTGGAGGGCCTCTTAAGACTATACTCCTCATTTGCCTGTATGTTGCATTATCAATTGGGCTCTTTTTCCTTCTCATATATCTTGGAAGAACAGGTCTCTCTAAAATGTGGCTTGCTGCTACTAAGAAGGCCTCA
>ABD38796
ATGTATGTTTTACTAACAATTCTAATCTCGGTTCTGGTGTGTGAAGCGGTTATTAGAGTGTCTCTAAGCTCCACAAGAGAAGAGACCTGTTTTGGTGACTCCACCAACCCAGAGATGATTGAGGGAGCTTGGGATTCACTCAGAGAGGAGGAGATGCCAGAGGAGCTCTCCTGCTCTATATCAGGCATAAGGGAGGTTAAGACCTCAAGCCAGGAATTATACAGAGCATTAAAAGCCATCATTGCTGCTGATGGCTTGAACAACATCACCTGCCATGGTAAGGATCCTGAGGACAAGATTTCTCTTATAAAGGGTCCTCCTCACAAAAAGCGGGTGGGGATAGTTCGGTGTGAGAGACGAAGAGACGCTAAGCAAATAGGGAGAGAAACCATGGCAGGGATTGCAATGACAGTCCTTCCAGCCTTAGCAGTTTTTGCTTTGGCACCTGTTGTATTTGCTGAAGACCCCCATCTCAGAAATAGACCAGGGAAGGGGCACAACTACATTGACGGGATGACTCAGGAGGATGCCACTTGTAAACCTGTGACATATGCTGGGGCATGTAGCAGTTTTGATGTCTTGCTCGAAAAGGGAAAATTCCCCCTCTTCCAGTCGTATGCTCATCATAGAACCCTACTAGAGGCAGTTCATGACACCATCATTGCAAAGGCTGATCCACCTAGTTGTGATCTTCAGAGTGCTCATGGGAATCCTTGCATGAAAGAGAAACTCGTGATGAAGACACACTGTCCAAATGACTACCAGTCAGCCCACTACCTCAACAATGATGGGAAAATGGCCTCAGTCAAGTGCCCTCCTAAGTATGAGCTCACTGAGGACTGCAACTTTTGTAGGCAGATGACAGGTGCTAGCCTGAAGAAGGGGTCTTATCCTCTCCAGGACTTATTTTGTCAGTCAAGTGAGGATGATGGATCAAAATTAAAAACAAAAATGAAAGGGGTCTGCGAAGTGGGGGTTCAGGCACTCAAGAAGTGTGATGGCCAGCTCAGCACTGCACATGAGGTTGTGCCCTTTGCAGTGTTTAAGAACTCAAAGAAGGTTTATCTTGACAAGCTTGACCTCAAAACTGAAGAAAATCTGCTACCAGACTCATTTGTCTGCTTCGAGCATAAGGGACAGTATAAAGGAACAATGGACTCTGGTCAAACTAAGAGGGAGCTCAAAAGCTTTGATATCTCTCAGTGCCCCAAGATTGGAGGACATGGTAGCAAGAAGTGCACTGGGGACGCAGCATTTTGCTCTGCTTATGAGTGCACTGCTCAATACGCCAATGCCTATTGTTCACATGCTAATGGGTCAGGAGTTGTGCAGATACAAGTATCCGGGGTCTGGAAGAAACCTTTATGTGTAGGGTATGAGAGAGTGGTTGTGAAGAGAGAACTCTCTGCCAAACCCATCCAGAGAGTTGAGCCTTGCACAACCTGTATAACCAAATGTGAGCCTCATGGATTGGTTGTCCGATCAACAGGGTTCAAGATATCATCTGCAGTTGCATGTGCTAGCGGAGTTTGTGTCACAGGATCGCAGAGTCCTTCTACCGAGATCACACTCAAGTATCCAGGGATATCCCAGTCCTCTGGGGGGGACATAGGGGTTCACATGGCACACGATGATCAGTCAGTTAGCTCCAAAATAGTAGCTCACTGCCCCCCCCAGGACCCGTGCCTAGTGCATGGCTGCATAGTGTGTGCTCATGGCCTAATAAATTACCAGTGTCACACTGCTCTCAGTGCCTTTGTTGTTGTGTTCGTATTCAGCTCTGTTGCAATAATTTGTTTGGCCATTCTTTATAAGGTGCTCAAGTGCCTAAAGATTGCCCCAAGGAAAGTTCTAAATCCACTAATGTGGATTACTGCCTTCATCAGATGGGTGTATAAGAAGATGGTTGCCAGGGTGGCAGACAATATTAATCAAGTGAACAGAGAAATAGGATGGATGGAGGGAGGTCAGTTGGCTCTAGGGAACCCTGCCCCTATTCCTCGTCATGCCCCAATTCCACGTTATAGCACATACCTGATGCTACTATTGATTGTCTCATATGCATCAGCATGTTCAGAACTGATTCAGGCAAGCTCTAGAATAACCACTTGCTCCACAGAAGGTGTCAACACCAAGTGTAGGCTGTCTGGCACAGCATTAATCAGGGCAGGGTCAGTTGGGGCAGAGGCTTGCTTGATGTTAAAGGGAGTCAAGGAGGACCAAACAAAGTTCTTGAAGATAAAAACTGTCTCAAGTGAGCTATCGTGCAGGGAAGGCCAGAGCTATTGGACTGGATCCTTTAGTCCCAAATGTCTGAGCTCAAGGAGATGCCATCTTGTCGGGGAATGTCATGTGAATAGGTGTCTGTCTTGGAGGGACAATGAAACTTCAGCAGAGTTTTCATTTGTTGGGGAAAGCACGACTATGCGAGAGAATAAATGTTTTGAGCAGTGTGGGGGATGGGGATGTGGGTGCTTCAATGTGAACCCATCTTGCTTGTTTGTGCACACGTATCTGCAGTCAGTTAGAAAAGAGGCCCTTAGAGTTTTTAACTGTATCGATTGGGTGCATAAACTCACTCTAGAGATCACAGACTTTGATGGTTCTGTTTCAACAATAGACTTGGGAGCATCATCTAGCCGTTTCACAAACTGGGGCTCAGTTAGCCTCTCACTGGATGCAGAGGGCATTTCAGGCTCAAATAGCTTTTCTTTCATTGAGAGCCCAGGCAAAGGGTATGCAATTGTTGATGAGCCATTCTCAGAAATCCCTCGGCAAGGGTTCTTGGGGGAGATCAGGTGCAATTCAGAATCTTCAGTCCTGAGTGCTCATGAATCATGCCTTCGGGCACCAAACCTCATCTCATACAAGCCCATGATAGACCAGTTGGAGTGCACAACAAATCTGATTGATCCCTTTGTTGTCTTTGAGAGGGGTTCTCTGCCTCAGACAAGGAATGATAAAACTTTTGCAGCTTCAAAAGGAAATAGGGGTGTTCAAGCTTTCTCTAAGGGCTCTGTACAAGCTGATTTAACTCTGATGTTTGACAATTTTGAGGTGGACTTTGTGGGAGCAGCCGTGTCTTGTGATGCCGCTTTCTTAAATCTGACAGGTTGTTATTCTTGTAATGCAGGGGCCAGAGTCTGCCTGTCTATCACATCCACAGGAACTGGAACTCTCTCTGCCCACAATAAGGATGGGTCTCTGCATATAGTTCTTCCATCAGAGAATGGAACAAAAGATCAGTGTCAGATACTACACTTCACTGTACCTGAGGTAGAGGAGGAGTTTATGTACTCTTGTGATGGAGATGAGCGGCCTCTGTTGGTGAAGGGGACCCTGATCGCCATTGATCCATTTGATGACAGGCGGGAAGCAGGGGGAGAATCAACAGTTGTGAATCCAAAATCTGGATCTTGGAATTTCTTTGACTGGTTTTCTGGACTCATGAGTTGGTTTGGAGGGCCTCTTAAGACTATACTCCTCATTTGCCTGTATGTTGCATTATCAATTGGGCTCTTTTTCCTTCTCATATATCTTGGAAGAACAGGTCTCTCTAAAATGTGGCTTGCTGCTACTAAGAAGGCCTCA
>ABD38821
ATGTATGTTTTATTAACAATTCTAACCTCGGTTCTGGTGTGTGAAGCGATTATTAGAGTGTCTCTAAGCTCCACAAGAGAAGAGACCTGCTTTGGTGACTCCACTAACCCAGAGATGATTGAAGGAGCTTGGGATTCACTCAGAGAGGAGGAGATGCCGGAGGAGCTCTCCTGTTCTATATCAGGCATAAGAGAGGTTAAGACCTCAAGCCAGGAGTTATACAGGGCATTAAAAGCCATCATTGCTGCTGATGGCTTGAACAACATCACCTGCCATGGTAAGGATCCTGAGGACAAGATTTCCCTCATAAAGGGTCCTCCTCACAAAAAGCGGGTGGGGATAGTTCGGTGTGAGAGACGAAGAGATGCTAAGCAAATAGGGAGAGAAACCATGGCAGGGATTGCAATGACAGTCCTTCCAGCCTTAGCAGTTTTTGCTTTGGCACCTGTTGTTTTTGCTGAAGACCCCCATCTCAGAAACAGACCAGGGAAGGGGCACAACTACATTGACGGGATGACTCAGGAGGATGCCACATGCAAACCTGTGACATATGCTGGGGCATGTAGCAGTTTTGATGTCTTGCTTGAAAAGGGAAAATTTCCCCTTTTCCAGTCGTATGCTCATCATAGAACTCTACTAGAGGCAGTTCACGACACCATCATTGCAAAGGCTGATCCACCTAGCTGTGACCTTCTGAGTGCTCATGGGAACCCCTGCATGAAAGAGAAACTCGTGATGAAGACACACTGTCCAAATGACTACCAGTCAGCTCATCACCTCAACAATGACGGGAAAATGGCTTCAGTCAAGTGCCCTCCTAAGTATGAGCTCACTGAAGACTGCAACTTTTGTAGGCAGATGACAGGTGCTAGCCTGAAGAAGGGGTCTTATCCTCTCCAAGACTTGTTTTGTCAGTCAAGTGAGGATGATGGATCAAAATTAAAAACAAAAATGAAAGGGGTCTGCGAAGTGGGGGTTCAAGCACTCAAAAAGTGTGATGGCCAACTCAGCACTGCACATGAGGTTGTGCCCTTTGCAGTGTTTAAGAACTCAAAGAAGGTTTATCTTGATAAGCTTGACCTTAAGACTGAGGAGAATCTGCTACCAGACTCATTTGTCTGTTTCGAGCATAAGGGACAGTACAAAGGAACAATGGACTCTGGTCAGACTAAGAGGGAGCTCAAAAGCTTTGATATCTCTCAGTGCCCCAAGATTGGAGGACATGGTAGTAAGAAGTGCACTGGGGACGCAGCATTTTGCTCTGCTTATGAGTGCACTGCTCAGTACGCCAATGCCTATTGTTCACATGCTAATGGGTCAGGGATTGTGCAGATACAAGTATCAGGGGTCTGGAAGAAGCCTTTATGTGTAGGGTATGAGAGAGTGGTTGTGAAGAGAGAACTCTCTGCCAAGCCCATCCAGAGAGTTGAGCCTTGCACAACTTGTATAACCAAATGTGAGCCTCATGGATTGGTTGTCCGATCAACAGGGTTCAAGATATCATCAGCAGTTGCTTGTGCTAGCGGAGTTTGCGTCACAGGATCGCAGAGTCCTTCCACCGAGATTACACTCAAGTATCCAGGGATATCCCAGTCTTCTGGGGGGGACATAGGGGTTCACATGGCACACGATGATCAGTCAGTTAGCTCCAAAATAGTAGCTCACTGCCCTCCCCAGGACCCGTGCTTAGTGCATGACTGCATAGTGTGTGCTCATGGCCTGATAAATTACCAGTGTCACACTGCTCTCAGTGCCTTTGTTGTTGTGTTTGTATTCAGTTCTATTGCAATAATTTGTTTAGCTATTCTTTATAGGGTGCTTAAGTGCCTGAAGATTGCCCCAAGGAAAGTTCTGAATCCACTAATGTGGATCACAGCCTTCATCAGATGGATATATAAGAAGATGGTTGCCAGAGTGGCAGACAACATTAATCAAGTGAACAGGGAAATAGGATGGATGGAAGGAGGTCAGTTGGTTCTAGGGAACCCTGCCCCTATTCCTCGTCATGCCCCAATCCCACGTTATAGCACATACCTGATGTTATTATTGATTGTCTCATATGCATCAGCATGTTCAGAACTGATTCAGGCAAGCTCCAGAATCACCACTTGCTCTACAGAGGGTGTTAACACCAAGTGTAGACTGTCTGGCACAGCATTGATCAGAGCAGGGTCAGTTGGGGCAGAGGCTTGTTTGATGTTGAAGGGGGTCAAGGAAGATCAAACCAAGTTCTTAAAGTTAAAAACTGTCTCAAGTGAGCTATCATGCAGGGAGGGCCAGAGTTATTGGACTGGGTCCTTTAGCCCTAAATGTTTGAGCTCAAGGAGATGCCACCTTGTCGGGGAATGCCATGTGAATAGGTGTCTGTCTTGGAGGGACAATGAAACTTCAGCAGAGTTTTCATTTGTTGGGGAAAGCACGACCATGCGAGAGAATAAGTGTTTTGAGCAATGTGGAGGATGGGGGTGTGGGTGTTTCAATGTGAACCCATCTTGCTTATTTGTGCACACGTATCTGCAGTCAGTTAGAAAAGAGGCCCTTAGAGTTTTTAACTGTATCGACTGGGTGCATAAACTCACTCTAGAGATCACAGACTTTGATGGCTCTGTTTCAACAATAGACTTGGGAGCATCATCTAGCCGTTTCACAAACTGGGGTTCAGTTAGCCTCTCACTGGACGCAGAGGGCATTTCAGGCTCAAATAGCTTTTCTTTCATTGAGAGCCCAGGCAAAGGGTATGCAATTGTTGATGAGCCATTCTCAGAAATTCCTCGGCAAGGGTTCTTGGGGGAGATCAGGTGCAATTCAGAGTCCTCAGTCCTGAGTGCTCATGAATCATGCCTTAGGGCACCAAACCTTATCTCATACAAGCCCATGATAGATCAATTGGAGTGCACAACAAATCTGATTGATCCCTTTGTTGTCTTTGAGAGGGGTTCTCTGCCACAGACAAGGAATGACAAAACCTTTGCAGCTTCAAAAGGAAATAGAGGTGTTCAAGCTTTCTCTAAGGGCTCTGTACAAGCTGATCTAACTCTGATGTTTGACAATTTTGAGGTGGACTTTGTGGGAGCAGCCGTATCTTGTGATGCCGCCTTCTTAAATTTGACAGGTTGCTATTCTTGCAATGCAGGGGCCAGGGTCTGCCTGTCTATCACATCCACAGGAACTGGATCTCTCTCTGCCCACAATAAGGATGGGTCTCTGCATATAGTCCTTCCATCAGAGAATGGAACAAAAGACCAGTGTCAGATACTACACTTCACTGTGCCTGAAGTAGAGGAGGAGTTTATGTACTCTTGTGATGGAGATGAGCGGCCTCTGTTGGTGAAGGGGACCCTGATAGCCATTGATCCATTTGATGATAGGCGGGAAGCAGGGGGGGAATCAACAGTTGTGAATCCAAAATCTGGATCTTGGAATTTCTTTGACTGGTTTTCTGGACTCATGAGTTGGTTTGGAGGGCCTCTTAAAACTATACTCCTCATTTGCCTGTATGTTGCATTATCAATTGGGCTCTTTTTCCTCCTTATATATCTTGGAGGAACAGGCCTCTCTAAAATGTGGCTTGCTGCCACTAAGAAGGCCTCA
>ABD38818
ATGTATGTTTTATTAACAATTCTAATCTCGGTTCTGGTGTGTGAAGCGGTTATTAGAGTGTCTCTAAGCTCCACAAGAGAAGAGACCTGCTTTGGTGACTCCACTAACCCAGAGATGATTGAAGGAGCTTGGGATTCACTCAGAGAGGAGGAGATGCCGGAGGAGCTCTCCTGTTCTATATCAGGCATAAGAGAGGTTAAGACCTCAAGCCAGGAGTTATACAGGGCATTAAAAGCCATCATTGCTGCTGATGGCTTGAACAACATCACCTGCCATGGTAAGGATCCTGAGGACAAGATTTCCCTCATAAAGGGTCCTCCTCACAAAAAGCGGGTGGGGATAGTTCGGTGTGAGAGACGAAGAGATGCTAAGCAAATAGGGAGAGAAACCATGGCAGGGATTGCAATGACAGTCCTTCCAGCCTTAGCAGTTTTTGCTTTGGCACCTGTTGTTTTTGCTGAAGACCCCCATCTCAGAAACAGACCAGGGAAGGGGCACAACTACATTGACGGGATGACTCAGGAGGATGCCACATGCAAACCTGTGACATATGCTGGGGCATGTAGCAGTTTTGATGTCTTGCTTGAAAAGGGAAAATTTCCCCTTTTCCAGTCGTATGCTCATCATAGAACTCTACTAGAGGCAGTTCACGACACCATCATTGCAAAGGCTGATCCACCTAGCTGTGACCTTCAGAGTGCTCATGGGAACCCCTGCATGAAAGAGAAACTCGTGATGAAGACACACTGTCCAAATGACTACCAGTCAGCTCATTACCTCAACAATGACGGGAAAATGGCTTCAGTCAAGTGCCCTCCTAAGTATGAGCTCACTGAGGACTGCAACTTTTGTAGGCAGATGACAGGTGCTAGCCTGAAGAAGGGGTCTTATCCTCTCCAAGACTTGTTTTGTCAGTCAAGTGAGGATGATGGATCAAAATTAAAAACAAAAATGAAAGGGGTCTGCGAAGTGGGGGTTCAAGCACTCAAAAAGTGTGATGGCCAACTCAGCACTGCACATGAGGTTGTGCCCTTTGCAGTGTTTAAGAACTCAAAGAAGGTTTATCTTGATAAGCTTGACCTTAAGACTGAGGAGAATCTGCTACCAGACTCATTTGTCTGTTTCGAGCATAAGGGACAGTACAAAGGAACAATGGACTCTGGTCAGACTAAGAGGGAGCTCAAAAGCTTTGATATCTCTCAGTGCCCCAAGATTGGAGGACATGGTAGTAAGAAGTGCACTGGGGACGCAGCATTTTGCTCTGCTTATGAGTGCACTGCTCAGTACGCCAATGCCTATTGTTCACATGCTAATGGGTCAGGGATTGTGCAGATACAAGTATCAGGGGTCTGGAAGAAGCCTTTATGTGTAGGGTATGAGAGAGTGGTTGTGAAGAGAGAACTCTCTGCCAAGCCCATCCAGAGAGTTGAGCCTTGCACAACTTGTATAACCAAATGTGAGCCTCATGGATTGGTTGTCCGATCAACAGGGTTCAAGATATCATCAGCAGTTGCTTGTGCTAGCGGAGTTTGCGTCACAGGATCGCAGAGTCCTTCCACCGAGATTACACTCAAGTATCCAGGGATATCCCAGTCTTCTGGGGGGGACATAGGGGTTCACATGGCACACGATGATCAGTCAGTTAGCTCCAAAATAGTAGCTCACTGCCCTCCCCAGGACCCGTGCTTAGTGCATGGCTGCATAGTGTGTGCTCATGGCCTGATAAATTACCAGTGTCACACTGCTCTCAGTGCCTTTGTTGTTGTGTTTGTATTCAGTTCTATTGCAATAATTTGTTTAGCTATTCTTTATAGGGTGCTTAAGTGCCTGAAGATTGCCCCAAGGAAAGTTCTGAATCCACTAATGTGGATCACAGCCTTCATCAGATGGATATATAAGAAGATGGTTGCCAGAGTGGCAGACAACATTAATCAAGTGAACAGGGAAATAGGATGGATGGAAGGAGGTCAGTTGGTTCTAGGGAACCCTGCCCCTATTCCTCGTCATGCCCCAATCCCACGTTATAGCACATACCTGATGTTATTATTGATTGTCTCATATGCATCAGCATGTTCAGAACTGATTCAGGCAAGCTCCAGAATCACCACTTGCTCTACAGAGGGTGTTAACACCAAGTGTAGACTGTCTGGCACAGCATTGATCAGAGCAGGGTCAGTTGGGGCAGAGGCTTGTTTGATGTTGAAGGGGGTCAAAGAAGATCAAACCAAGTTCTTAAAGATAAAAACTGTCTCAAGTGAGCTATCATGCAGGGAGGGCCAGAGTTATTGGACTGGGTCCTTTAGTCCTAAATGTTTGAGCTCAAGGAGATGCCACCTTGTCGGGGAATGCCATGTGAATAGGTGTCTGTCTTGGAGGGACAATGAAACTTCAGCAGAGTTTTCATTTGTTGGGGAAAGCACGACCATGCGAGAGAATAAGTGTTTTGAGCAATGTGGAGGATGGGGGTGTGGGTGTTTCAATGTGAACCCATCTTGCTTATTTGTGCACACGTATCTGCAGTCAGTTAGAAAAGAGGCCCTTAGAGTTTTTAACTGTATCGACTGGGTGCATAAACTCACTCTAGAGATCACAGACTTTGATGGCTCTGTTTCAACAATAGACTTGGGAGCATCATCTAGCCGTTTCACAAACTGGGGTTCAGTTAGCCTCTCACTGGACGCAGAGGGCATTTCAGGCTCAAATAGCTTTTCTTTCATTGAGAGCCCAGGCAAAGGGTATGCAATTGTTGATGAGCCATTCTCAGAAATTCCTCGGCAAGGGTTCTTGGGGGAGATCAGGTGCAATTCAGAGTCCTCAGTCCTGAGTGCTCATGAATCATGCCTTAGGGCACCAAACCTTATCTCATACAAGCCCATGATAGATCAATTGGAGTGCACAACAAATCTGATTGATCCCTTTGTTGTCTTTGAGAGGGGTTCTCTGCCACAGACAAGGAATGACAAAACCTTTGCAGCTTCAAAAGGAAATAGAGGTGTCCAAGCTTTCTCTAAGGGCTCTGTACAAGCTGATCTAACTCTGATGTTTGACAATTTTGAGGTGGACTTTGTGGGAGCAGCCGTATCTTGTGATGCCGCCTTCTTAAATTTGACAGGTTGCTATTCTTGCAATGCAGGGGCCAGGGTCTGCCTGTCTATCACATCCACAGGAACTGGATCTCTCTCTGCCCACAATAAGGATGGGTCTCTGCATATAGTCCTTCCATCAGAGAATGGAACAAAAGACCAGTGTCAGATACTACACTTCACTGTGCCTGAAGTAGAGGAGGAGTTTATGTACTCTTGTGATGGAGATGAGCGGCCTCTGTTGGTGAAGGGGACCCTGATAGCCATTGATCCATTTGATGATAGGCGGGAAGCAGGGGGGGAATCAACAGTTGTGAATCCAAAATCTGGATCTTGGAATTTCTTTGACTGGTTTTCTGGACTCATGAGTTGGTTTGGAGGGCCTCTTAAAACTATACTCCTCATTTGCCTGTATGTTGCATTATCAATTGGGCTCTTTTTTCTCCTTATATATCTTGGAAGAACAGGCCTCTCTAAAATGTGGCTTGCTGCCACTAAGAAGGCCTCA
>ABD38806
ATGTATGTTTTACTAACAATTCTAATCTCGGTTCTGGTGTGTGAAGCGGTCATTAGAGTGTCTCTAAGCTCCACAAGAGAAGAAACCTGTTTTGGTGACTCCACCAACCCAGAGATGATTGAAGGAGCTTGGGATTCACTCAGAGAGGAGGAGATGCCAGAGGAGCTCTCCTGTTCCATATCAGGCATAAGGGAGGTTAAGACCTCAAGCCAGGAATTATACAGGGCATTAAAAGCCACCATTGCTGCTGATGGCTTGAACAACATCACCTGCCATGGTAAGGATCCTGAGGACAAGATTTCTCTCATAAAGGGTCCTCCTCACAAAAAGCGGGTGGGGGTAGTTCGGTGTGAGAGACAAAGAGACGCTAAGCAAATAGGGAGAGGAACCATGGCAGGGATTGCAATGACAGTCTTTCCAGCCTTAGTAGTTTTTGCTTTGGCACCTGTTGTTTTTGCTGAAGACCCTCATCTCAGAAACAGACCAGGGAAGGGACACAACTACATTGACGGGATGACTCAGGAGGATGCCACATGTAAACCTGTGACATATGCTGGGGCATGTAGCAGTTTTGATGTCTTGCTCGAAAAGGGAAAATTTCCCCTCTTCCAGTCGTATGCTCATCATAGAACTCTATTAGAGGCAGTTCACGACATCATCATTGCAAAGGCTGATCCACCTAGCTGTAACCTTCAGAGTGCTCATGGGAATCCCTGCATGAAAGAGAAACTCGTAATGAAGACATACTGTCCAAATGACTACCAGTCAGCTCATTACCTCAACAATGACGGGAAAATGGCTTCAGTCAAGTGCCCTCCTAAGCATGAGCTCACTGAGGACTGCAACTTTTGTAGGCAGATGACAGGTGCTAGCTTGAAGGAGGGGTCTTATCCTCTCCAAGACTTATTTTGTCAGTCAAGTGAGGATGATGGATCAAAATTAAAAACAAAAATGAAAGGGGTCTGCGAAGTGGGGGTTCAAGTACTCAAAAAGTGTGATGGCCAACTCAGCACTGCACATGAAGTTGTGCCCTTTGCAGTGTTTAAGAACTCAAAGAAGGTTTATCTTGACAAGCTTGACCTCAAGACTGAGGAAAATCTGCTACCAGACTCATTTGTCTGCTTCGAGCATAAGGGACAGTACAAAGGAACAATGGACTCTGGTCAGATTAAGAGGGAGCTCAAAAGCTTTGATATCTCTCAGTGCCCCAAGATTGGAGGACATGGTAGCAAGAAGTGCACTGGGGACGCAGCATTTTGCTCTGCTTATGAGTGTACTGCTCAATACGCCAATGCCTATTGTTCACATGCTAATGGGTCAGGAATTGTACAGATACAAGTATCCGGGGTCTGGAAGAAGCCTTTATGTGTAGGGTATGAGAGAGTGGTTGTGAAGAGAGAACTCTCTGCCAAGCCCATCCAGAGAGTTGAGCCTTGCACAACTTGTATAACCAAATGTGAGCCTCATGGATTGGTTGTCCGATCAACAGGGTTCAAGATATCATCTGCAGTTGCTTGTGCTAGCGGAGTTTGCGTCACAGGATCGCAGAGCCCTTCTACTGAGATTACACTCAAGTATCCAGGGATATCCCAGTCCTCTGGGGGAGACATAGGGGTTCACATGGCACATGATGATCAGTCAGTTAGCTCCAAAATAGTGGCCCACTGCCCCCCCCAGGACCCGTGCCTAGTGCATGGCTGCATAGTGTGTGCTCATGGCTTGATAAATTACCAGTGTCACACTGCTTTCAGTGCCTTTGTTGTTGTGTTCGTATTCAGCTCTGTTGTGATAATTTGTTTGGCCATTCTTTATAAGGTGCTCAAGTGCCTAAAGATTGCCCCAAGGAAAGTTCTGAATCCACTAATGTGGATCACTGCCTTCATCAGATGGGTGTATAAGAAGATGGTTGCCAGAGTGGCAGACAATATTAATCAAGTAAACAGGGAAATAGGATGGATGGAAGGAGGCCAGTTGGTTCTAGGGAACCCTGCCCCTATTCCTCGTCATGCTCCAATTCCACGTTATAGCACATACCTAATGCTGCTATTGATTGTCTCATATGCATCAGCATGTTCAGAACTAATTCAGGCAAGCTCCAGAATCACCACTTGCTCCACAGAAGGTGTCAACACCAAGTGCAGGCTGTCTGGCACAGCATTAATCAGGGCAGGGTCAGTTGGGGCAGAGGCTTGTTTGATGTTAAAGGGGGTCAAGGAAGACCAGACCAAGTTCTTGAAGATAAAAACTGTCTCAAGTGAGCTATCATGTAGGGAGGGCCAGAGCTATTGGACTGGGTCCTTTAGCCCCAAATGTCTGAGCTCAAGGAGATGCCATCTTGTCGGAGAATGTCATGTGAATAGGTGTCTGTCTTGGAGGGACAATGAAACTTCAGCAGAATTTTCATTTGTTGGGGAAAGCACGACCATGCGAGAGAATAAGTGTTTTGAACAGTGTGGAGGATGGGGATGTGGGTGTTTCAATGTGAACCCATCTTGCTTATTTGTGCACACGTATCTGCAGTCAGTTAGAAAAGAAGCCCTTAGAGTTTTTAACTGTATTGATTGGGTGCATAAACTGACTCTAGAGATTACAGACTTTGATGGCTCTGTTTCAACAGTAGACTTGGGAGCATCATCTAGCCGTTTCACAAACTGGGGTTCAGTCAGCCTCTCACTGGACGCAGAGGGCATTTCAGGCTCAAATAGCTTCTCTTTCATTGAGAGCCCAGGCAAAGGGTATGCAATTGTTGATGAGCCATTCTCAGAAATTCCTCGGCAAGGGTTCTTGGGAGAGATCAGGTGCAATTCAGAATCTTCAGTCCTGAGTGCTCATGAATCATGCCTTAGGGCACCAAACCTTATCTCATACAAACCCATGATAGATCAGTTGGAGTGCACAACAAATCTGATTGATCCCTTTGTTGTCTTTGAGAGGGGTTCTCTGCCTCAGACAAGGAATGACAAAACCTTTGCAGCTTCAAAAGGAAATAGGGGTGTTCAAGCTTTCTCTAAGGGCTCTGTACAAGCTGATCTAACTCTGATGTTTGACAATTTTGAGGTGGACTTTGTGGGAGCAGCCGTGTCTTGTGATGCCGCCTTCTTAAACTTGACAGGTTGCTATTCCTGCAATGCAGGGGCCAGAGTCTGCCTGTCTATCACATCCACAGGAACTGGAACTCTTTCTGCCCACAATAAGGATGGGTCTCTGCATATAGTTCTTCCATCAGAGAATGGAACAAAAGATCAGTGTCAGATACTACACTTCACTGTACCTGAGGTAGAGGAGGAGTTTATGTACTCTTGTGATGGAGATGAGCGGCCTCTGTTGGTGAAGGGGACCCTGATAGCTATTGATCCATTTGATGATAGGCGAGAAGCAGGGGGGGAATCAACAGTTGTGAATCCAAAATCTGGATCTTGGAATTTCTTTGACTGGTTTTCTGGACTTATGAGTTGGTTTGGAGGGCCTCTTAAGACTATACTCCTAATTTGCCTGTATGTAGCATTATCAATTGGGCTTTTTTTCTTTCTTATATATCTTGGAAGAACAGGTCTCTCTAAAATGTGGCTTGCTGCCACTAAGAAAGCTTCA
>ABD38804
ATGTATGCTTTACTAACAATTCTAATCTCGGTTCTGGTGTGTGAAGCGGTTATTAGAGTGTCTCTAAGCTCCACAAGAGAAGAAACCTGTTTTGGTGACTCCACCAACCCAGAGATGATTGAAGGAGCTTGGGATTCACTCAGAGAGGAGGAGATGCCAGAGGAGCTCTCCTGTTCCATATCAGGCATAAGGGAGGTTAAGACCTCAAGCCAGGAATTACACAGGGCATTAAAAGCCATCATTGCTGCTGATGGCTTGAACAACATCACCTGCCATGGTAAGGATCCTGAGGACAAGATTTCTCTCATAAAAGGTCCTCCTCACAAAAAGCGGGTGGGGGTAGTTCGGTGTGAGAGACGAAGAGACGCTAAGCAAATAGGGAGAGAAACCATGGCAGGGATTGCAATGACAGTCCTTCCAGCCTTAGCAGTTTTTGCTTTGGCACCTGTTGTTTTTGCTGAAGACCCTCATCTCAGAAACAGACCAGGGAAGGGACACAACTACATTGACGGGATGACTCAGGAGGATGCCACATGTAAACCTGTGACATATGCTGGGGCATGTAGCAGTTTTGATGTCTTGCTCGAAAAGGGAAAATTTCCCCTCTTCCAGTCGTATGCTCATCATAGAACTCTATTAGAGGCAGTTCACGACACCATCATTGCAAAGGCTGATCCACCTAGCTGTGACCTTCAGAGTGCTCATGGGAATCCCTGCATGAAAGAGAAACTCGTAATGAAGACACACTGTCCAAATGACTACCAGTCAGCTCATTACCTCAACAATGACGGGAAAATGGCTTCAGTCAAGTGCCCTCCTAAGTATGAGCTCACTGAGGACTGCAACTTTTGTAGGCAGATGACAGGTGCTAGCTTGAAGAAGGGGTCTTATCCTCTCCAAGACTTATTTTGTCAGTCAAGTGAGGATGATGGATCAAAATTAAAAACAAAAATGAAAGGGGTCTGCGAAGTGGGGGTTCAAGCACTCAAAAAGTGTGATGGCCAACTCAGCACTGCACATGAGGTTGTGCCCTTTGCAGTGTTTAAGAACTCAAAGAAGGTTTATCTTGACAAGCTTGACCTCAAGACTGAGGAAAATCTGCTACCAGACTCATTTGTCTGCTTCGAGCATAAGGGACAGTACAAAGGAACAATGGACTCTGGTCAGATTAAGAGGGAGCTCAAAAGCTTTGATATCTCTCAGTGCCCCAAGATTGGAGGACATGGTAGCAAGAAGTGCACTGGGGACGCAGCATTTTGCTCTGCTTATGAGTGTACTGCTCAATACGCCAATGCCTATTGTTCACATGCTAATGGGTCAGGAATTGTACAGATACAAGTATCCGGGGTCTGGAAGAAGCCTTTATGTGTAGGGTATGAGAGAGTGGTTGTGAAGAGAGAACTCTCTGCCAAGCCCATCCAGAGAGTTGAGCCTTGCACAACTTGTATAACCAAATGTGAGCCTCATGGATTGGTTGTCCGATCAACAGGGTTCAAGATATCATCTGCAGTTGCTTGTGCTAGCGGAGTTTGCGTCACAGGATCGCAGAGCCCTTCTACTGAGATTACACTCAAGTATCCAGGGATATCCCAGTCCTCTGGGGGAGACATAGGGGTTCACATGGCACATGATGATCAGTCAGTTAGCTCCAAAATAGTAGCTCACTGCCCCCCCCAGGACCCGTGCCTAGTGCATGGCTGCATAGTGTGTGCTCATGGCTTGATAAATTACCAGTGTCACACTGCTCTCAGTGCCTTTGTTGTTGTGTTCGTATTCAGCTCTGTTGCAATAATTTGTTTGGCCATTCTTTATAAGGTGCTCAAGTGCCTAAAGATTGCCCCAAGGAAAGTTCTGAATCCACTAATGTGGATTACTGCCTTCATCAGATGGGTGTATAAGAAGATGGTTGCTAGAGTGGCAGACAATATCAATCAAGTGAACAGGGAAATAGGATGGATGGAAGGAGGCCAGTTGGTTCTAGGGAACCCTGCCCCTATTCCTCGTCATGCTCCAATTCCACGTTATAGCACATACCTAATGCTGCTATTGATTGTCTCATATGCATCAGCATGTTCAGAACTAATTCAGGCAAGCTCCAGAATCACCACCTGCTCCACAGAAGGTGTCAACACCAAGTGTAGGCTGTCTGGCACAGCATTAATCAGGGCAGGGTCAGTTGGGGCAGAGGCTTGTTTGATGTTAAAGGGGGTCAAGGAAGACCAGACCAAGTTCTTGAAGATAAAAACTGTCTCAAGTGAGCTATCGTGTAGGGAGGGCCAGAGCTATTGGACTGGGTCCTTTAGCCCCAAATGTCTGAGCTCAAGGAGATGCCATCTTGTCGGAGAATGTCATGTGAATAGGTGTCTGTCTTGGAGGGACAATGAGACTTCAGCAGAATTTTCATTTGTTGGGGAAAGCACGACCATGCGAGAGAATAAGTGTTTTGAGCAGTGTGGAGGATGGGGATGTGGGTGTTTCAATGTGAACCCATCTTGCTTATTTGTGCACACGTATCTGCAGTCAGTTAGAAAAGAGGCCCTTAGAGTTTTTAACTGTATTGATTGGGTGCATAAACTCACTCTAGAGATCACAGACTTTGATGGCTCTGTTTCAACAGTAGACTTGGGAGCATCATCTAGCCGTTTCACAAACTGGGGTTCAGTTAGCCTCTCACTGGACGCAGAGGGCATTTCAGGCTCAAATAGCTTCTCTTTCATTGAGAGCCCAGGCAAAGGGTATGCAATTGTTGATGAGCCATTCTCAGAAATTCCTCGGCAAGGGTTCTTGGGAGAGATCAGGTGCAATTCAGAATCTTCAGTCCTGAGTGCTCATGAATCATGCCTTAGGGCACCAAACCTTATCTCATACAAACCCATGATAGATCAGTTGGAGTGCACAACAAATCTGATTGATCCCTTTGTTGTCTTTGAGAGGGGTTCTCTGCCTCAGACAAGGAATGACAAAACCTTTGCAGCTTCAAAAGGAAATAGGGGTGTTCAAGCTTTCTCTAAGGGCTCTGTACAAGCTGATCTAACTCTGATGTTTGACAATTTTGAGGTGGACTTTGTGGGAGCAGCCGTGTCTTGTGATGCCGCCTTCTTAAACTTGACAGGTTGCTATTCCTGCAATGCAGGGGCCAGAGTCTGTCTGTCTATCACATCTACAGGAACTGGAACTCTTTCTGCCCACAATAAGGATGGGTCTCTGCATATAGTTCTTCCATCAGAGAATGGAACAAAAGATCAGTGTCAGATACTACACTTCACTGTACCTGAGGTGGAGGAGGAGTTTATGTACTCTTGTGATGGAGATGAGCGGCCTCTGTTGGTGAAGGGGACCCTGATAGCTATTGATCCATTTGATGATAGGCGAGAAGCAGGGGGGGAATCAACAGTTGTGAATCCAAAATCTGGATCTTGGAACTTCTTTGACTGGTTTTCTGGACTTATGAGTTGGTTTGGAGGGCCTCTTAAGACTATACTCCTAATTTGCCTGTATGTAGCATTATCAATTGGGCTCTTTTTCCTTCTTATATATCTTGGAAGAACAGGTCTCTCCAAAATGTGGCTTGCTGCCACTAAGAAAGCTTCA
>ABR28350
ATGTATGTTTTATTGACAATTCTAATCTCGGTTCTGGTGTGTGAAGCGGTTATTAGAGTGTCTCTAAGCTCCACAAGAGAGGAAACCTGTTTTGGTGACTCCACCAACCCAGAGATGATTGAAGGAGCTTGGGATTCACTCAGAGAGGAGGAGATGCCAGAGGAGCTCTCCTGCTCTGTATCAGGCATAAGGGAGGTTAAGACCTCAAGCCAGGAGTTATACAGAGCATTAAAAGCCATCATTGCTGCTGATGGCTTGAACAACATCACCTGCCATGGTAAGAATCCTGAGGACAAGATTTCTCTTATAAAGGGTCCTCCTCACAAAAAGCGGGTGGGGATAGTCCGGTGTGAGAGACGAAGAGATGCTAAGCAAATAGGGAGAGAAACCATGGCAGGGATTGCGATGACAGTCCTTCCAGCCTTAGCAGTTTTTGCTTTGGCACCTGTTGTTTTTGCTGAAGACCCCCATCTCAGAAACAGACCAGGGAAGGGGCACAACTACATTGACGGGATGACTCAGGAGGATGCCACATGCAAACCTGTGACATATGCTGGGGCATGTAGCAGTTTTGATGTCTTGCTTGAAAAGGGAAAATTTCCCCTTTTCCAGTCATATGCTCATCATAGAACTCTACTAGAGGCAGTTCACGACACCATCATTGCAAAGGCTGACCCACCTAGCTGTGACCTTCAGAGTGCTCATGGGAATCCCTGTATGAAAGAGAAACTTGTGATGAAGACACATTGTCCAAATGACTACCAGTCAGCTCATTACCTCAACAATGACGGGAAAATGGCTTCAGTCAAGTGCCCACCTAAGTATGAGCTCACTGAGGACTGCAACTTTTGTAGACAGATGACAGGTGCTAGCCTGAAGAAGGGGTCTTATCCTCTCCAAGACTTATTTTGTCAGTCAAGTGAGGATGATGGATCAAAATTGAAAACAAAAATGAAAGGGGTCTGCGAAGTGGGGGTTCAAGCACTCAAAAAGTGTGATGGCCAACTCAGCACTGCACATGAGGTTGTGCCCTTTGCAGTGTTTAAAAACTCAAAGAAGGTTTATCTTGATAAACTTGACCTCAAGACTGAGGAGAATCTGCTACCAGACTCATTTGTCTGCTTCGAGCATAAGGGACAGTATAAAGGAACAATGGACTCTGGTCAGACCAAGAGGGAGCTCAAAAGCTTTGACATCTCTCAGTGCCCCAAGATTGGAGGGCATGGTAGTAAGAAGTGCACTGGGGACGCAGCATTCTGCTCTGCTTATGAATGCACTGCTCAGTATGCCAATGCCTATTGTTCACATGCTAACGGGTCAGGGATTGTGCAGATTCAAGTATCAGGGGTCTGGAAGAAGCCTTTATGTGTAGGGTATGAGAGAGTGGTTGTGAAGAGAGAACTCTCTGCCAAACCCATCCAGAGAGTTGAGCCTTGCACAACTTGTATAACCAAATGTGAGCCTCATGGATTGGTTGTCCGATCAACAGGGTTCAAGATATCATCTGCAGTTGCTTGTGCTAGCGGGGTTTGCGTCACAGGGTCGCAGAGTCCTTCTACTGAGATTACACTCAAGTATCCAGGGATATCCCAGTCCTCTGGGGGGGACATAGGGGTTCACATGGCACACGATGATCAGTCAGTTAGCTCCAAAATAGTAGCTCACTGCCCTCCCCAGGACCCGTGCTTAGTGCATGGCTGCATAGTGTGTGCTCATGGCCTGATAAATTACCAGTGTCACACTGCTCTCAGTGCCTTTGTTGTCATATTTGTATTCAGTTCTACTGCAATAATTTGCTTAGCTGTTCTTTATAGGATGCTCAAGTGCTTAAAGATTGCCCCAAGGATAGTCCTGAATCCACTAATGTGGATTACAGCCTTCATCAGATGGGTGTATAAGAAGATGGTTGCTAGAGTGGCAGACAATATTAATCAAGTGAACAGAGAAATAGGATGGATGGAAGGAGGTCAGTTGGCTCTAGGGAACCCTGCCCCTATTCCTCGTCATGCCCCAATCCCACGTTATAGCACATACCTAATGCTACTATTGATTGTCTCATATGCATCAGCATGTTCAGAACTGATTCAGGCAAGCTCCAGAATCACCACTTGCTCCACAGAGGGTGTCAACACCAAGTGTAGACTGTCTGGCACAGCATTGATCAGGGCAGGGTCAGTTGGGGCAGAGGCTTGTTTGATGTTGAAGGGGGTCAAGGAAGATCAAACCAAGTTCTTAAAGATAAAAACTGTCTCAAGTGAGCTATCGTGCAGGGAGGGCCAGAGCTATTGGACTGGGTCCTTTAGCCCCAAGTGCCTGAGCTCAAGGAGATGCCATCTTGTCGGGGAATGTCATGTGAATAGGTGTCTGTCTTGGAGGGACAATGAAACTTCAGCAGAGTTTTCATTTGTTGGAGAAAGCACAACCATGCGAGAGAATAAGTGTTTTGAGCAGTGTGGAGGATGGGGGTGTGGATGTTTCAATGTGAACCCTTCTTGCTTATTTGTGCACACGTATCTGCAGTCAGTTAGAAAAGAGGCCCTTAGAGTTTTTAACTGTATCGACTGGGTGCATAAACTCACTCTAGAGATCACAGACTTTGATGGCTCTGTTTCAACAATAGACTTAGGAGCATCGTCTAGCCGTTTCACAAACTGGGGTTCAGTTAGCCTCTCACTGGACGCAGAGGGCATTTCAGGCTCAAATAGCTTTTCTTTTATTGAGAGCCCAGGCAAAGGGTATGCAATTGTTGATGAGCCATTCTCAGAGATCCCTCGGCAAGGGTTCTTGGGGGAGATCAGGTGCAATTCAGAGTCCTCAGTCCTGAGTGCTCATGAATCATGCCTTAGGGCACCAAACCTTGTCTCGTACAAGCCCATGATAGATCAATTGGAGTGCACTACAAATCTGATTGATCCCTTTGTTGTCTTTGAGAGGGGTTCTCTGCCACAGACAAGGAATGACAAAACCTTTGCAGCTTCAAAAGGAAATAGAGGTGTTCAGGCTTTCTCTAAGGGCTCTGTACAAGCTGATCTGACTCTGATGTTTGATAATTTTGAGGTGGACTTTGTGGGAGCAGCCGTGTCTTGTGATGCCGCCTTCTTGAATTTGACAGGTTGCTATTCTTGCAATGCAGGGGCCAGAGTCTGCCTGTCTATCACATCCACAGGAACTGGAACTCTCTCTGCCCACAATAAGGACGGGTCTCTGCATATAGTTCTCCCATCAGAGAACGGGACAAAAGATCAGTGTCAGATACTACATTTTACTGTACCTGAAGTAGAAGAGGAGTTCATGTACTCTTGTGATGGAGATGAGCGGCCTCTGTTAGTGAAAGGGACCCTGATAGCTATTGACCCATTTGATGATAGACGGGAAGCAGGGGGGGAATCAACAGTTGTGAATCCAAAATCTGGATCTTGGAATTTCTTTGACTGGTTTTCTGGACTCATGAGTTGGTTTGGAGGGCCGCTTAAAACTATACTCCTCATTTGCCTGTATGTTGCATTATCAATTGGGCTCTTCTTCCTCCTTATATATCTTGGAAGAACAGGCCTCTCTAAAATGTGGCTTGCCGCTACTAAGAAGGCCTCA
>AEL31325
ATGTATGTTTTATTGACAATTCTAATCTCGGTTCTGGTGTGTGAAGCGGTTATTAGAGTGTCTCTAAGCTCCACAAGAGAGGAAACCTGTTTTGGTGACTCCACCAACCCAGAGATGATTGAAGGAGCTTGGGATTCACTCAGAGAGGAGGAGATGCCAGAGGAGCTCTCCTGCTCTGTATCAGGCATAAGGGAGGTTAAGACCTCAAGCCAGGAGTTATACAGAGCATTAAAAGCCATCATTGCTGCTGATGGCTTGAACAACATCACCTGCCATGGTAAGAATCCTGAGGACAAGATTTCTCTCATAAAGGGTCCTCCTCACAAAAAGCGGGTGGGGATAGTCCGGTGTGAGAGACGAAGAGATGCTAAGCAAATAGGGAGAGAAACCATGGCAGGGATTGCGATGACAGTCCTTCCAGCCTTAGCAGTTTTTGCTTTGGCACCTGTTGTTTTTGCTGAAGACCCCCATCTCAGAAACAGACCAGGGAAGGGGCACAACTACATTGACGGGATGACTCAGGAGGATGCCACATGCAAACCTGTGACATATGCTGGGGCATGTAGCAGTTTTGATGTCTTGCTTGAAAAGGGAAAATTTCCCCTTTTCCAGTCATATGCTCATCATAGAACTCTACTAGAGGCAGTTCACGACACCATCATTGCAAAGGCTGATCCACCTAGCTGTGACCTTCAGAGTGCTCATGGGAATCCCTGTATGAAAGAGAAACTTGTGATGAAGACACATTGTCCAAATGACTACCAGTCAGCTCATTACCTCAACAATGACGGGAAAATGGCTTCAGTCAAGTGCCCACCTAAGTATGAGCTCACTGAGGACTGCAACTTTTGTAGACAGATGACAGGTGCTAGCCTGAAGAAGGGGTCTTATCCTCTCCAAGACTTATTTTGTCAGTCAAGTGAGGATGATGGATCAAAATTGAAAACAAAAATGAAAGGGGTCTGCGAAGTGGGGGTTCAAGCACTCAAAAAGTGTGATGGCCAACTCAGCACTGCACATGAGGTTGTGCCCTTTGCAGTGTTTAAAAACTCAAAGAAGGTTTATCTTGATAAACTTGACCTCAAGACTGAGGAGAATCTGCTACCAGACTCATTTGTCTGCTTCGAGCATAAGGGACAGTATAAAGGAACAATGGACTCTGGTCAGACCAAGAGGGAGCTCAAAAGCTTTGATATCTCTCAGTGCCCCAAGATTGGAGGGCATGGTAGTAAGAAGTGCACTGGGGACGCAGCATTTTGCTCTGCTTATGAATGCACTGCTCAGTATGCCAATGCCTATTGTTCACATGCTAACGGGTCAGGGATTGTGCAGATTCAAGTATCAGGGGTCTGGAAGAAGCCTTTATGTGTAGGGTATGAGAGAGTGGTTGTGAAGAGAGAACTCTCTGCCAAACCCATCCAGAGAGTTGAGCCTTGCACAACTTGTATAACCAAATGTGAGCCTCATGGATTGGTTGTCCGATCAACAGGGTTCAAGATATCATCTGCAGTTGCTTGTGCTAGCGGGGTTTGCGTCACAGGGTCGCAGAGTCCTTCTACTGAGATTACACTCAAGTATCCAGGGATATCCCAGTCCTCTGGGGGGGACATAGGGGTTCACATGGCACACGATGATCAGTCAGTTAGCTCCAAAATAGTAGCTCACTGCCCTCCCCAGGACCCGTGCTTAGTGCATGGCTGCATAGTGTGTGCTCATGGCCTGATAAATTACCAGTGTCACACTGCTCTCAGTGCCTTTGTTGTCATATTTGTATTCAGTTCTACTGCAATAATTTGCTTAGCTGTTCTTTATAGGGTGCTCAAGTGCTTAAAGATTGCCCCAAGGAAAGTCCTGAATCCACTAATGTGGATTACAGCCTTCATCAGATGGGTGTATAAGAAGATGGTTGCTAGAGTGGCAGACAATATTAATCAAGTGAACAGAGAAATAGGATGGATGGAAGGAGGTCAGTTGGCTCTAGGGAACCCTGCCCCTATTCCTCGTCATGCCCCAATCCCACGTTATAGCACATACCTAATGCTACTATTGATTGTCTCATATGCATCAGCATGTTCAGAACTGATTCAGGCAAGCTCCAGAATCACCACTTGCTCCACAGAGGGTGTCAACACCAAGTGTAGACTGTCTGGCACAGCATTGATCAGGGCAGGGTCAGTTGGGGCAGAGGCTTGTTTGATGTTGAAGGGGGTCAAGGAAGATCAAACCAAGTTCTTAAAGATAAAAACTGTCTCAAGTGAGCTATCGTGCAGGGAGGGCCAGAGCTATTGGACTGGGTCCTTTAGCCCCAAGTGCCTGAGCTCAAGGAGATGCCATCTTGTCGGGGAATGTCATGTGAATAGGTGTCTGTCTTGGAGGGACAATGAAACTTCAGCAGAGTTTTCATTTGTTGGAGAAAGCACAACCATGCGAGAGAATAAGTGTTTTGAGCAGTGTGGAGGATGGGGGTGTGGATGTTTCAATGTGAACCCTTCTTGCTTATTTGTGCACACGTATCTGCAGTCAGTTAGAAAAGAGGCCCTTAGAGTTTTTAACTGTATCGACTGGGTGCATAAACTCACTCTAGAGATCACAGACTTTGATGGCTCTGTTTCAACAATAGACTTAGGAGCATCATCTAGCCGTTTCACAAACTGGGGTTCAGTTAGCCTCTCACTGGACGCAGAGGGCATTTCAGGCTCAAATAGCTTTTCTTTTATTGAGAGCCCAGGCAAAGGGTATGCAATTGTTGATGAGCCATTCTCAGAGATCCCTCGGCAAGGGTTCTTGGGGGAGATCAGGTGCAATTCAGAGTCCTCAGTCCTGAGTGCTCATGAATCATGCCTTAGGGCACCAAACCTTGTCTCGTACAAGCCCATGATAGATCAATTGGAGTGCACTACAAATCTGATTGATCCCTTTGTTGTCTTTGAGAGGGGTTCTCTGCCACAGACAAGGAATGACAAAACCTTTGCAGCTTCAAAAGGAAATAGAGGTGTTCAGGCTTTCTCTAAGGGCTCTGTACAAGCTGATCTGACTCTGATGTTTGATAATTTTGAGGTGGACTTTGTGGGAGCAGCCGTGTCTTGTGATGCCGCCTTCTTGAATTTGACAGGTTGCTATTCTTGCAACGCAGGGGCCAGAGTCTGCCTGTCCATCACATCCACAGGAACTGGAACTCTCTCTGCCCACAATAAGGACGGGTCTCTGCATATAGTTCTCCCATCAGAGAACGGGACAAAAGATCAGTGTCAGATACTACATTTTACTGTACCTGAAGTAGAAGAGGAGTTCATGTACTCTTGTGATGGAGATGAGCGGCCTCTGTTAGTGAAAGGGACCCTGATAGCTATTGACCCATTTGATGATAGACGGGAAGCAGGGGGGGAATCAACAGTTGTGAATCCAAAATCTGGATCTTGGAATTTCTTTGACTGGTTTTCTGGACTCATGAGTTGGTTTGGAGGGCCGCTTAAAACTATACTCCTCATTTGCCTGTATGTTGCATTATCAATTGGGCTCTTCTTCCTCCTTATATATCTTGGAAGAACAGGCCTCTCTAAAATGTGGCTTGCCGCTACTAAGAAGGCCTCA
>ABD38805
ATGTATGCTTTACTAACAATTCTAATCTCGGTTCTGGTGTGTGAAGCGGTTATTAGAGTGTCTCTAAGCTCCACAAGAGAAGAAACCTGTTTTGGTGACTCCACCAACCCAGAGATGATTGAAGGAGCTTGGGATTCACTCAGAGAGGAGGAGATGCCAGAGGAGCTCTCCTGTTCCATATCAGGCATAAGGGAGGTTAAGACCTCAAGCCAGGAATTACACAGGGCATTAAAAGCCATCATTGCTGCTGATGGCTTGAACAACATCACCTGCCATGGTAAGGATCCTGAGGACAAGATTTCTCTCATAAAGGGTCCTCCTCACAAAAAGCGGGTGGGGGTAGTTCGGTGTGAGAGACGAAGAGACGCTAAGCAAATAGGGAGAGAGACCATGGCAGGGATTGCAATGACAGTCCTTCCAGCCTTAGCAGTTTTTGCTTTGGCACCTGTTGTTTTTGCTGAAGACCCTCATCTCAGAAACAGACCAGGGAAGGGACACAACTACATTGACGGGATGACTCAGGAGGATGCCACATGTAAACCTGTGACATATGCTGGGGCATGTAGCAGTTTTGATGTCTTGCTCGAAAAGGGAAAATTTCCCCTCTTCCAGTCGTATGCTCATCATAGAACTCTATTAGAGGCAGTTCACGACACCATCATTGCAAAGGCTGATCCACCTAGCTGTGACCTTCAGAGTGCTCATGGGAATCCCTGCATGAAAGAGAAACTCGTAATGAAGACACACTGTCCAAATGACTACCAGTCAGCTCATTACCTCAACAATGACGGGAAAATGGCTTCAGTCAAGTGCCCTCCTAAGTATGAGCTCACTGAGGACTGCAACTTTTGTAGGCAGATGACAGGTGCTAGCTTGAAGAAGGGGTCTTATCCTCTCCAAGACTTATTTTGTCAGTCAAGTGAGGATGATGGATCAAAATTAAAAACAAAAATGAAAGGGGTCTGCGAAGTGGGGGTTCAAGCACTCAAAAAGTGTGATGGCCAACTCAGCACTGCACATGAGGTTGTGCCCTTTGCAGTGTTTAAGAACTCAAAGAAGGTTTATCTTGACAAGCTTGACCTCAAGACTGAGGAAAATCTGCTACCAGACTCATTTGTCTGCTTCGAGCATAAGGGACAGTACAAAGGAACAATGGACTCTGGTCAGATTAAGAGGGAGCTCAAAAGCTTTGATATCTCTCAGTGCCCCAAGATTGGAGGACATGGTAGCAAGAAGTGCACTGGGGACGCAGCATTTTGCTCTGCTTATGAGTGTACTGCTCAATACGCCAATGCCTATTGTTCACATGCTAATGGGTCAGGAATTGTACAGATACAAGTATCCGGGGTCTGGAAGAAGCCTTTATGTGTAGGGTATGAGAGAGTGGTTGTGAAGAGAGAACTCTCTGCCAAGCCCATCCAGAGAGTTGAGCCTTGCACAACTTGTATAACCAAATGTGAGCCTCATGGATTGGTTGTCCGATCAACAGGGTTCAAGATATCATCTGCAGTTGCTTGTGCTAGCGGAGTTTGCGTCACAGGATCGCAGAGCCCTTCTACTGAGATTACACTCAAGTATCCAGGGATATCCCAGTCCTCTGGGGGAGACATAGGGGTTCACATGGCACATGATGATCAGTCAGTTAGCTCCAAAATAGTAGCTCACTGCCCCCCCCAGGACCCGTGCCTAGTGCATGGCTGCATAGTGTGTGCTCATGGCTTGATAAATTACCAGTGTCACACTGCTCTCAGTGCCTTTGTTGTTGTGTTCGTATTCAGCTCTGTTGCAATAATTTGTTTGGCCATTCTTTATAAGGTGCTCAAGTGCCTAAAGATTGCCCCAAGGAAAGTTCTGAATCCACTAATGTGGATTACTGCCTTCATCAGATGGGTGTATAAGAAGATGGTTGCCAGAGTGGCAGACAATATCAATCAAGTGAACAGGGAAATAGGATGGATGGAAGGAGGCCAGTTGGTTCTAGGGAACCCTGCCCCTATTCCTCGTCATGCTCCAATTCCACGTTATAGCACATACCTAATGCTGCTATTGATTGTCTCATATGCATCAGCATGTTCAGAACTAATTCAGGCAAGCTCCAGAATCACCACTTGCTCCACAGAAGGTGTCAACACCAAGTGTAGGCTGTCTGGCACAGCATTAATCAGGGCAGGGTCAGTTGGGGCAGAGGCTTGTTTGATGTTAAAGGGGGTCAAGGAAGACCAGACCAAGTTCTTGAAGATAAAAACTGTCTCAAGTGAGCTATCGTGTAGGGAGGGCCAGAGCTATTGGACTGGGTCCTTTAGCCCCAAATGTCTGAGCTCAAGGAGATGCCATCTTGTCGGAGAATGTCATGTGAATAGGTGTCTGTCTTGGAGGGACAATGAAACTTCAGCAGAATTTTCATTTGTTGGGGAAAGCACGACCATGCGAGAGAATAAGTGTTTTGAGCAGTGTGGAGGATGGGGATGTGGGTGTTTCAATGTGAACCCATCTTGCTTATTTGTGCACACGTATCTGCAGTCAGTTAGAAAAGAGGCCCTTAGAGTTTTTAACTGTATTGATTGGGTGCATAAACTCACTCTAGAGATCACAGACTTTGATGGCTCTGTTTCAACAGTAGACTTGGGAGCATCATCTAGCCGTTTCACAAACTGGGGTTCAGTTAGCCTCTCACTGGACGCAGAGGGCATTTCAGGCTCAAATAGCTTCTCTTTCATTGAGAGCCCAGGCAAAGGGTATGCAATTGTTGATGAGCCATTCTCAGAAATTTCTCGGCAAGGGTTCTTGGGAGAGATCAGGTGCAATTCAGAATCTTCAGTCCTGAGTGCTCATGAATCATGCCTTAGGGCACCAAACCTTATCTCATACAAACCCATGATAGATCAGTTGGAGTGCACAACAAATCTGATTGATCCCTTTGTTGTCTTTGAGAGGGGTTCTCTGCCTCAGACAAGGAATGACAAAACCTTTGCAGCTTCAAAAGGAAATAGGGGTGTTCAAGCTTTCTCTAAGGGCTCTGTACAAGCTGATCTAACTCTGATGTTTGACAATTTTGAGGTGGACTTTGTGGGAGCAGCCGTGTCTTGTGATGCCGCCTTCTTAAACTTGACAGGTTGCTATTCCTGCAATGCAGGGGCCAGAGTCTGCCTGTCTATCACATCCACAGGAACTGGAACTCTTTCTGCCCACAATAAGGATGGGTCTCTGCATATAGTTCTTCCATCAGAGAATGGAACAAAAGATCAGTGTCAGATACTACACTTCACTGTACCTGAGGTGGAGGAGGAGTTTATGTACTCTTGTGATGGAGATGAGCGGCCTCTGTTGGTGAAGGGGACCCTGATAGCTATTGATCCATTTGATGATAGGCGAGAAGCAGGGGGGGAATCAACAGTTGTGAATCCAAAATCTGGATCTTGGAATTTCTTTGACTGGTTTTCTGGACTTATGAGTTGGTTTGGAGGGCCTCTTAAGACTATACTCCTAATTTGCCTGTATGTAGCATTATCAATTGGGCTCTTTTTCCTTCTTATATATCTTGGAAGAACAGGTCTCTCCAAAATGTGGCTTGCTGCCACTAAGAAAGCTTCA
>ABD38802
ATGTATGTTTTACTAACAATTCTGATCACGGTTCTGGTGTGTGAGGCGGTTATTAGAGTGTCTCTAAGTTCCACAAGAGAAGAGACCTGCTTTGGTGACTACACCAACCCAGAGATGATTGAAGGAGCTTGGGATTCACTCAGAGAGGAGGAGATGCCAGAAGAGCTCTCCTGTTCCATATCAGGCATAAGGGAGGTCAAAACCTCAAGCCAGGAATTGTATAGGGCATTAAAAGCCATCATTGCTGCTGATGGCTTGAACAACATCACCTGCCATGGTAAGGATCCTGAGGATAAGATTTCTCTCGTAAAGGGTCCTCCTCACAAAAAGCGGGTGGGGATAGTTCGGTGTGAGAGACGAAGAGACGCTAAGCAAATAGGAAGAGAAACCATGGCAAGGATTGCAATGACAGTCCTTCCAGCCTTAGCAGTTTTTGCTTTGGCACCTGTTGTTTTTGCTGAAGACCCTCATCTCAGAAACAGACCAGGGAAGGGGCACAACTACATTGACGGGATGACTCAGGAGGACGCCACATGCAAACCTGTGACATATGCTGGGGCTTGTAGCAGTTTTGATGTCTTGCTCGAAAAGGGAAAATTCCCCCTCTTCCAGTCGTATGCCCATCACAGAACCCTACTAGAAGCAGTTCACGACACCATCATTGCAAAGGCTGATCCACCTAGCTGTGACCTTCAGAGTGCTCATGGGAATCCCTGCATGAAGGAGAAACTCGTGATGAAGACACACTGTCCAAATGACTACCAGTCAGCTCATTACCTCAACAATGACGGGAAAATGGCTTCAGTCAAGTGCCCTCCTAAATATGAGCTCACTGAGGACTGCAATTTTTGCAGGCAGATGACAGGTGCTAGCTTGAAGAAGGGGTCTTATCCTCTTCAGGACTTATTTTGTCAGTCAAGTGAGGATGATGGATCAAAATTAAAAACAAAAATGAAAGGGGTCTGCGAAGTGGGGGTTCAAGCACTCAAAAAGTGTGATGGCCAACTCAGCACTGCACATGAGGTTGTGCCCTTTGCAGTATTTAAGAACTCAAAGAAGGTTTATCTTGATAAGCTTGACCTCAAGACTGAGGAAAATCTGTTGCCAGACTCATTTGTCTGCTTCGAGCATAAGGGACAGTATAAAGGAACAATGGACTCTGGTCAGACCAAGAGGGAGCTCAAAAGCTTTGATATCTCTCAGTGCCCCAAGATTGGAGGACATGGTAGCAAGAAGTGCACTGGGGACGCAGCTTTTTGCTCTGCTTATGAGTGCACTGCTCAATACGCCAATGCTTATTGTTCACATGCTAATGGGTCAGGAGTTGTACAGATACAAGTATCCGGGGTCTGGAAGAAGCCTTTGTGTGTCGGGTATGAGAGGGTGGTTGTGAAGAGAGAACTCTCTGCTAAGCCCATCCAGAGAGTTGAGCCTTGCACAACTTGTATAACCAAATGTGAGCCTCACGGATTGGTTGTCCGATCAACAGGTTTCAAGATATCATCTGCAGTTGCTTGTGCTAGCGGAGTTTGCGTTACAGGATCGCAGAGCCCTTCTACCGAGATTACACTCAAGTATCCAGGGATATCCCAGTCCTCTGGGGGGGACATAGGGGTTCACATGGCACATGATGATCAGTCAGTTAGCTCCAAAATAGTAGCTCACTGCCCTCCCCAGGATCCATGCCTAGTGCATGGCTGCATAGTGTGTGCTCATGGCCTGATAAATTACCAGTGTCACACTGCTCTCAGTGCCTTTGTTGTTGTGTTCGTATTTAGCTCTGTCGCAATAATTTGTTTGGCCATTCTTTATAAAGTTCTCAAGTGCCTAAAGATTGCCCCAAGGAAAGTTCTGAATCCACTAATGTGGATTACTGTTTTCATCAGATGGGTGTATAAGAAGATGGTTGCCAGAGTAGCAGACAATATCAATCAGGTGAACAGGGAAATAGGATGGATGGAAGGAGGCCAGCTGGCTCTAGGGAACCCTGCCCCTATTCCTCGTCATGCTCCAATTCCACGTTATAGCACATACCTAATGCTACTATTGATTGTCTCATATGCATCAGCATGTTCAGAACTGATTCAGGCAAGCTCCAGAATCACCACTTGCTCCACAGAAGGTGTCAACACCAAGTGTAGGCTGTCTGGCACAGCATTAATCAGGGCAGGGTCAGTTGGGGCAGAGGCTTGTTTGATGTTAAAGGGGGTCAAGGAAGACCAAACCAAGTTTTTGAAGATAAAAACTGTCTCAAGTGAGCTATCGTGCAGGGAGGGCCAGAGCTATTGGACTGGGTCCTTTAGCCCTAAATGTCTGAGCTCAAGGAGATGCCATCTTGTCGGGGAATGTCATGTGAATAGGTGTCTGTCTTGGAGAGACAATGAAACCTCAGCAGAATTTTCATTTGTTGGGGAAAGCACGACCATGCGGGAGAACAAGTGTTTTGAGCAGTGTGGAGGATGGGGATGTGGGTGTTTCAATGTGAACCCATCTTGCTTATTTGTGCACACGTATCTGCAGTCAGTCAGAAAAGAGGCCCTTAGAGTTTTCAACTGTATCGATTGGGTGCATAAACTCACTCTAGAGATTACTGACTTTGATGGCTCTGTTTCAACAATAGACCTGGGAGCATCATCTAGCCGTTTCACAAACTGGGGTTCAGTTAGCCTCTCACTGGACGCAGAGGGCATTTCAGGCTCAAACAGCTTTTCCTTCATTGAGAGCCCAGGCAAAGGGTATGCAATTGTTGATGAGCCATTCTCAGAAATTCCTCGGCAAGGGTTCTTGGGGGAGATCAGGTGCAATTCAGAATCTTCAGTCCTGAGTGCTCATGAATCATGCCTTAGGGCACCAAATCTTATTTCATACAAGCCCATGATAGATCAGTTGGAGTGCACAACAAATCTGATTGACCCCTTTGTTGTCTTTGAGAGGGGCTCTCTGCCACAGACAAGGAATGACAAAACCTTTGCAGCTTCAAAAGGAAATAGGGGTGTTCAAGCTTTCTCTAAGGGCTCTGTACAGGCTGATCTAACACTGATGTTTGACAATTTTGAGGTGGACTTTGTGGGAGCAGCCGTGTCTTGTGATGCCGCCTTCTTAAATTTGACAGGTTGCTATTCCTGCAATGCAGGGGCCAGAGTCTGCCTGTCTATCACATCCACAGGAACTGGAACTCTCTCTGCCCACAATAAAGATGGATCTCTGCATATAGTTCTTCCATCAGAGAATGGAACAAAAGATCAGTGTCAGATACTACACTTCACTGTACCTGAGGTAGAGGAGGAGTTTATGTACTCTTGTGATGGAGATGAGCGGCCTCTGTTGGTGAAGGGAACCCTGATAGCTATTGATCCATTTGATGATAGGCGAGAAGCAGGGGGGGAATCAACAGTTGTGAATCCAAAATCTGGATCTTGGAATTTCTTTGACTGGTTTTCTGGACTCATGAGTTGGTTTGGAGGGCCTCTTAAGACTATACTCCTCATTTGCCTGTATGTAGCATTATCAATTGGGCTCTTTTTCCTTCTTATATATCTTGGAAGAACAGGCCTCTCTAAAATGTGGCTTGCTGCCACCAAGAAAGCCTCA
>ABD38826
ATGTATGTTTTATTAACAATTCTAATCTCGGTTCTGGTGTGTGAAGCGGTTATTAGAGTGTCTCTAAGCTCCACAAGAGAAGAGACCTGCTTTGGTGACTCCACCAACCCAGAGATGATTGAAGGAGCTTGGGATTCACTCAGAGAGGAGGAGATGCCAGAGGAGCTCTCCTGTTCTATATCAGGCATAAGAGAGGTTAAGACCTCAAGCCAGGAGTTATACAGGGCATTAAAAGCCATCATTGCTGCTGATGGCTTGAACAACATCACCTGCCATGGTAAGGATCCTGAGGATAAGATTTCTCTCATAAAGGGTCCTCCTCACAAAAAGCGGGTGGGGATAGTTCGGTGTGAGAGACGAAGAGATGCTAAGCAAATAGGGAGAGAAACCATGGCAGGGATTGCAATGACAGTCCTTCCAGCCTTAGCAGTTTTTGCTTTGGCACCTGTTGTTTTTGCTGAAGACCCCCATCTCAGAAACAGACCAGGGAAGGGGCACAACTACATTGACGGGATGACTCAGGAGGATGCCACATGCAAACCTGTGACATATGCTGGGGCATGTAGCAGTTTTGATGTCTTGCTTGAAAAGGGGAAATTTCCCCTCTTCCAGTCGTATGCTCATCATAGAACTCTACTAGAGGCAGTTCACGACACCATCATTGCAAAGGCTGATCCACCTAGCTGTGACCTTCAGAGTGCTCATGGGAATCCCTGCATGAAAGAGAAACTCGTGATGAAGACACACTGTCCAAATGACTACCAGTCAGCTCATTACCTCAACAATGACGGGAAAATGGCTTCAGTCAAGTGCCCTCCTAAGCATGAGCTCACAGAGGACTGCAACTTTTGTAGGCAGATGACAGGTGCTAGCCTGAAGAAGGGGTCTTATCCTCTCCAAGACTTATTTTGTCAGTCAAGTGAGGATGATGGATCAAAATTAAAAACAAAAATGAAAGGGGTCTGCGAAGTGGGGGTTCAAGCACTCAAAAAGTGTGATGGCCAACTCAGCACTGCACATGAGGTTGTGCCCTTTGCAGTGTTTAAGAACTCAAAGAAGGTTTATCTTGATAAGCTTGACCTCAAGACTGAGGAGAATCTGCTACCAGACTCATTTGTCTGCTTCGAGCACAAGGGACAGTATAAGGGAACAATGGACTCTGGTCAGACTAAGAGGGAGCTCAAAAGCTTTGATATTTCTCAGTGCCCCAAGATTGGAGGACATGGTAGTAAGAAGTGCACTGGGGACGCAGCATTTTGCTCTGCTTATGAGTGCACTGCTCAGTATGCCAATGCTTATTGTTCACATGCTAATGGGTCAGGGATTGTGCAGATACAAGTATCAGGGGTCTGGAAGAAGCCTTTATGTGTAGGGTATGAGAGAGTGGTTGTGAAGAGAGAACTCTCTGCCAAGCCCATCCAGAGGGTTGAGCCTTGCACAACTTGTATAACCAAATGTGAGCCTCATGGATTGGTTGTCCGATCAACAGGGTTCAAGATATCATCTGCAGTTGCTTGTGCTAGCGGAGTTTGCGTCACAGGATCGCAGAATCCTTCCACCGAGATCACACTCAAGTATCCAGGGATATCCCAGTCCTCTGGGGGGGACATAGGGGTTCACATGGCACACGATGATCAGTCAGTTAGCTCCAAAATAGTAGCTCACTGCCCTCCCCAGGACCCGTGCTTAGTGCATGGCTGCATAGTGTGTGCTCATGGCCTGATAAATTACCAGTGCCACACTGCTCTCAGTGCCTTTGTTGTTGTGTTCGTGTTCAGTTCTATTGCAATAATTTGTTTAGCTATTCTTTATAGGGTGCTCAAGTGCCTAAAGATTGCCCCAAGGAAAGTTCTGAATCCACTAATGTGGATTACAGCCTTCATCAGATGGGTGTATAAGAAGATGGTTGCCAGAGTGGCAGACAATATTAATCAAGTGAATAGGGAAATAGGATGGATGGAAGGAGGTCAGTTGGTCCTAGGGAACCCTGCCCCTATTCCTCGCCATGCCCCAATTCCACGTTATAGCACATACCTAATGCTACTATTGATTGTCTCATATGCATCAGCATGTTCAGAACTGATTCAGGCAAGCTCCAGAATCACCACTTGCTCCACAGAGGGTGTCAACACCAAGTGTAGACTGTCTGGCACAGCATTGATCAGGGCAGGGTCAGTTGGGGCAGAGGCTTGTCTGATGTTGAAGGGGGTCAAGGACGATCAAACCAAGTTCTTAAAGATAAAAACTGTCTCAAGTGAGCTATCGTGCAGGGAGGGCCAGAGCTATTGGACTGGGTCCTTTAGCCCCAAATGTCTGAGCTCAAGGAGATGCCATCTTGTCGGGGAATGTCATGTGAATAGGTGTCTGTCTTGGAGGGACAATGAAACTTCAGCAGAGTTTTCATTTGTTGGGGAAAGCACGACCATGCGAGAGAATAAGTGTTTTGAGCAGTGTGGAGGATGGGGATGTGGGTGTTTCAATGTGAACCCATCTTGCTTATTTGTGCACACGTATCTGCAGTCAGTTAGAAAAGAGGCCCTTAGAGTTTTTAACTGTATCGACTGGGTGCATAAACTAACACTAGAGATCACAGACTTTGATGGCTCTGTTTCAACAATAGACCTAGGAGCATCATCTAGCCGTTTCACAAACTGGGGTTCAGTCAGCCTCTCACTGGACGCAGAGGGCATTTCAGGCTCAAATAGCTTTTCTTTCATTGAGAGCCCAGGCAAAGGGTATGCAATTGTTGATGAGCCATTCTCAGAAATTCCTCGGCAAGGGTTCCTGGGGGAGATCAGGTGCAATTCAGAGTCCTCAGTCCTGAGTGCTCATGAATCATGCCTTAGGGCACCAAACCTTATCTCATACAAGCCCATGATAGACCAATTGGAGTGCACAACGAATCTGATTGATCCATTTGTTGTCTTTGAGAGGGGTTCTCTGCCACAGACAAGGAATGAAAAAACCTTTGCAGCTTCAAAAGGAAATAGAGGTGTCCAAGCCTTCTCTAAGGGCTCTGTACAAGCTGATCTAACTCTGATGTTTGACAATTTTGAGGTGGATTTTGTGGGAGCAGCCGTATCTTGTGATGCCGCCTTCTTAAATTTGACAGGTTGCTATTCTTGCAATGCAGGGGCCAGGGTCTGCCTGTCTATCACATCCACAGGAACTGGAACTCTCTCTGCCCACAATAAGGATGGGTCTCTGCATATAGTTCTTCCATCAGAGAATGGAACAAAAGATCAATGCCAGATACTACACTTCACTGTACCTGAGGTAGAGGAGGAGTTTATGTACTCTTGTGACGGAGATGAGCGGCCTCTGTTGGTGAAGGGGACCCTGATAGCTATTGATCCATTTGATGATAGGCGGGAAGCAGGGGGGGAATCAACAGTTGTGAATCCAAAATCTGGATCTTGGAATTTCTTTGACTGGTTTTCTGGACTCATGAGTTGGTTTGGAGGGCCTCTTAAAACTATACTCCTTATTTGCCTGTATGTTGCATTATCAATTGGGCTCTTTTTCCTCCTCATATATCTTGGAAGAACAGGCCTCTCTAAAATGTGGCTTGCTGCTACTAAGAAGGCCTCA
>AEE10383
ATGTATGTTTTATTGACAATTCTAATCTCGGTTCTGGTATGTGAAGCGGTTATTAGAGTGTCTCTAAGCTCCACAAGAGAGGAAACCTGTTTTGGTGACTCCACCAACCCAGAGATGATTGAAGGAGCTTGGGATTCACTCAGAGAGGAGGAGATGCCAGAGGAGCTCTCCTGCTCTGTATCAGGCATAAGGGAGGTTAAGACCTCAAGCCAGGAGTTATACAGAGCATTAAAAGCCATCATTGCTGCTGATGGCTTGAACAACATCACCTGCCATGGTAAGAATCCTGAGGACAAGATTTCTCTCATAAAGGGTCCTCCTCACAAAAAGCGGGTGGGGATAGTCCGGTGTGAGAGACGAAGAGATGCTAAGCAAATAGGGAGAGAAACCATGGCAGGGATTGCGATGACAGTCCTTCCAGCCTTAGCAGTTTTTGCTTTGGCACCTGTTGTTTTTGCTGAAGACCCCCATCTCAGAAACAGACCAGGGAAGGGGCACAACTACATTGACGGGATGACTCAGGAGGATGCCACATGCAAACCTGTGACATATGCTGGGGCATGTAGCAGTTTTGATGTCTTGCTTGAAAAGGGAAAATTTCCCCTTTTCCAGTCATATGCTCATCATAGAACTCTACTAGAGGCAGTTCACGACACCATCATTGCAAAGGCTGATCCACCTAGCTGTGACCTTCAGAGTGCTCATGGGAATCCCTGTATGAAAGAGAAACTTGTGATGAAGACACATTGTCCAAATGACTACCAGTCAGCTCATTACCTCAACAATGACGGGAAAATGGCTTCAGTCAAGTGCCCACCTAAGTATGAGCTCACTGAGGACTGCAACTTTTGTAGACAGATGACAGGTGCTAGCCTGAAGAAGGGGTCTTATCCTCTCCAAGACTTATTTTGTCAGTCAAGTGAGGATGATGGATCAAAATTGAAAACAAAAATGAAAGGGGTCTGCGAAGTGGGGGTTCAAGCACTCAAAAAGTGTGATGGCCAACTCAGCACTGCACATGAGGTTGTGCCCTTTGCAGTGTTTAAAAACTCAAAGAAGGTTTATCTTGATAAACTTGACCTCAAGACTGAGGAGAATCTGCTACCAGACTCATTTGTCTGCTTCGAGCATAAGGGACAGTATAAAGGAACAATGGACTCTGGTCAGACCAAGAGGGAGCTCAAAAGCTTTGATATCTCTCAGTGCCCCAAGATTGGAGGGCATGGTAGTAAGAAGTGCACTGGGGACGCAGCATTTTGCTCTGCTTACGAATGCACTGCTCAGTATGCCAATGCCTATTGTTCACATGCTAACGGGTCAGGGATTGTGCAGATTCAAGTATCAGGGGTCTGGAAGAAGCCTTTATGTGTAGGGTATGAGAGAGTGGTTGTGAAGAGAGAACTCTCTGCCAAACCCATCCAGAGAGTTGAGCCTTGCACAACTTGTATAACCAAATGTGAGCCTCATGGATTGGTTGTCCGATCAACAGGGTTCAAGATATCATCTGCAGTTGCTTGTGCTAGCGGGGTTTGCGTCACAGGGTCGCAGAGTCCTTCTACTGAGATTACACTCAAGTATCCAGGGATATCCCAGTCCTCTGGGGGGGACATAGGGGTTCACATGGCACACGATGATCAGTCAGTTAGCTCCAAAATAGTAGCTCACTGCCCTCCCCAGGACCCGTGCTTAGTGCATGGCTGCATAGTGTGTGCTCATGGCCTGATAAATTACCAGTGTCACACTGCTCTCAGTGCCTTTGTTGTCATATTTGTATTCAGTTCTACTGCAATAATTTGCTTAGCTGTTCTTTATAGGGTGCTCAAGTGCTTAAAGATTGCCCCAAGGAAAGTCCTGAATCCACTAATGTGGATTACAGCCTTCATCAGATGGGTGTATAAGAAGATGGTTGCTAGAGTGGCAGACAATATTAATCAAGTGAACAGAGAAATAGGATGGATGGAAGGAGGTCAGTTGGCTCTAGGGAACCCTGCCCCTATTCCTCGTCATGCCCCAATCCCACGTTATAGCACATACCTAATGCTACTATTGATTGTCTCATATGCATCAGCATGTTCAGAACTGATTCAGGCAAGCTCCAGAATCACCACTTGCTCCACAGAGGGTGTCAACACCAAGTGTAGACTGTCTGGCACAGCATTGATCAGGGCAGGGTCAGTTGGGGCAGAGGCTTGTTTGATGTTGAAGGGGGTCAAGGAAGATCAAACCAAGTTCTTAAAGATAAAAACTGTCTCAAGTGAGCTATCGTGCAGGGAGGGCCAGAGCTATTGGACTGGGTCCTTTAGCCCCAAGTGCCTGAGCTCAAGGAGATGCCATCTTGTCGGGGAATGTCATGTGAATAGGTGTCTGTCTTGGAGGGACAATGAAACTTCAGCAGAGTTTTCATTTGTTGGAGAAAGCACAACCATGCGAGAGAATAAGTGTTTTGAGCAGTGTGGAGGATGGGGGTGTGGATGTTTCAATGTGAACCCTTCTTGCTTATTTGTGCACACGTATCTGCAGTCAGTTAGAAAAGAGGCCCTTAGAGTTTTTAACTGTATCGACTGGGTGCATAAACTCACTCTAGAGATCACAGACTTTGATGGCTCTGTTTCAACAATAGACTTAGGAGCATCATCTAGCCGTTTCACAAACTGGGGTTCAGTTAGCCTCTCACTGGACGCAGAGGGCATTTCAGGCTCAAATAGCTTTTCTTTTATTGAGAGCCCAGGCAAAGGGTATGCAATTGTTGATGAGCCATTCTCAGAGATCCCTCGGCAAGGGTTCTTGGGGGAGATCAGGTGCAATTCAGAGTCCTCAGTCCTGAGTGCTCATGAATCATGCCTTAGGGCACCAAACCTTGTCTCGTACAAGCCCATGATAGATCAATTGGAGTGCACTACAAATCTGATTGATCCCTTTGTTGTCTTTGAGAGGGGTTCTCTGCCACAGACAAGGAATGACAAAACCTTTGCAGCTTCAAAAGGAAATAGAGGTGTTCAGGCTTTCTCTAAGGGCTCTGTACAAGCTGATCTGACTCTGATGTTTGATAATTTTGAGGTAGACTTTGTGGGAGCAGCCGTGTCTTGTGATGCCGCCTTCTTGAATTTGACAGGTTGCTATTCTTGCAATGCAGGGGCCAGAGTCTGCCTGTCCATCACATCCACAGGAACTGGAACTCTCTCTGCCCACAATAAGGACGGGTCTCTGCATATAGTTCTCCCATCAGAGAACGGGACAAAAGATCAGTGTCAGATACTACATTTTACTGTACCTGAAGTAGAAGAGGAGTTCATGTACTCTTGTGATGGAGATGAGCGGCCTCTGTTAGTGAAAGGGACCCTGATAGCTATTGACCCATTTGATGATAGACGGGAAGCAGGGGGGGAATCAACAGTTGTGAATCCAAAATCTGGATCTTGGAATTTCTTTGACTGGTTTTCTGGACTCATGAGTTGGTTTGGAGGGCCGCTTAAAACTATACTCCTCATTTGCCTGTATGTTGCATTATCAATTGGGCTCTTCTTCCTCCTTATATATCTTGGAAGAACAGGCCTCTCTAAAATGTGGCTTGCCGCTACTAAGAAGGCCTCA
>ABD38803
ATGTATGTTTTACTAACAATTCTGATCACGGTTCTGGTGTGTGAAGCGGTTATCAGAGTGTCTCTAAGTTCCACAAGAGAAGAGACCTGCTTTGGTGACTCCACCAGCCCAGAGATGATTGAAGGAGCTTGGGATTCACTCAGAGAGGAGGAGATGCCAGAAGAGCTCTCCTGTTCCATATCAGGCATAAGGGAGGTTAAAACCTCAAGCCAGGAATTATATAGGGCATTAAAAGCCATCATTGCTGCTGATGGCTTGAACAACATCACCTGCCATGGTAAGGATCCTGAGGATAAGATTTCTCTCATAAAGGGTCCTCCTCACAAAAAGCAGGTGGGGATAGTTCGGTGTGAGAGACGAAGAGACGCTAAGCAAATAGGAAGAGAAACCATGGCAGGGATTGCAATGACAGTCCTTCCAGCCTTAGCAGTTTTTGCTTTGGCACCTGTTGTTTTTGCTGAAGACCCTCATCTCAGAAACAGACCAGGGAAGGGGCACAACTACATTGACGGGATGACTCAGGGGGATGCCACATGCAAACCTGTGACATATGCTGGGGCTTGTAGCAGTTTTGATGTCTTGCTCGAAAAGGGAAAATTCCCCCTCTTCCAGTCGTATGCCCATCACAGAACCCTACTAGAAGCAGTTCACGACACCATCATTGCAAAGGCTGATCCACCTAGCTGTGACCTTCAGAGTGCTCATGGGAATCCTTGCATGAAGGAGAAACTCGTGATGAAGACACACTGTCCAAAAGACTACCAGTCAGCTCATTACCTCAACAATGACGGGAAAATGGCTTCAGTCAAGTGCCCTCCTAAATATGAGCTCACTGAGGACTGCAATTTTTGCAGGCAGATGACAGGTGCCAGCTTGAAGAAGGGGTCTTATCCTCTTCAGGACTTATTTTGTCAGTCAAGTGAGGATGATGGATCAAAATTAAAAACAAAAATGAAAGGGGTCTGCGAAGTGGGGGTTCAAGCACTCAAAAAGTGTGATGGCCAACTCAGCACTGCACATGAGGTTGTGCCCTTTGCAGTATTTAAGAACTCAAAGAAGGTTTATCTTGATAAGCTTGACCTCAAGACTGAGGAAAATCTGTTGCCAGACTCATTTGTCTGCTTCGAGCATAAGGGACAGTATAAAGGAACAATGGACTCTGGTCAGACCAAGAGGGAGCTAAAAAGCTTTGATATCTCTCAGTGCCCCAAGATTGGAGGACATGGTAGCAAGAAGTGCACTGGGGACGCAGCTTTTTGCTCTGCTTATGAGTGCACTGCTCAATACGCCAATGCTTATTGTTCACATGCTAATGGGTCAGGAATTGTACAGATACAAGTATCCGGGGTCTGGAAGAGGCCTTTGTGTGTAGGGTATGAGAGGGTGGTTGTGAAGAGAGAACTCTCTGCTAAGCCCATCCAGAGAGTTGAGCCTTGCACAACTTGTATAACCAAATGTGAGCCTCATGGATTGGTTGTCCGATCAACAGGTTTCAAGATATCATCTGCAGTTGCTTGTGCTAGCGGAGTTTGCGTTACAGGATCGCAGAGCCCTTCTACCGAGATTACACTCAAGTATCCAGGGATGTCCCAGTCCTCTGGGGGGGACATAGGGGTTCATATGGCACATGATGATCAGTCAGTTAGCTCCAAAATAGTAGCTCACTGCCCTCCCCAGGATCCATGCCTAGTGCATGGCTGCATAGTGTGTGCTCATGGCCTGATAAATTACCAGTGTCACACTGCTCTCAGTGCCTTTGTTGTTGTGTTCGTATTTAGCTCTGTCGCAATAATTTGTTTGGCCATTCTTTATAAAGTTCTCAAGTGCCTAAAGATTGCCCCAAGGAAAGTTCTGAATCCACTAATGTGGATTACTGCTTTCATCAGATGGGTGTATAAGAAGATGGTTGCCAGAGTGGCAGACAATATCAATCAGGTGAACAGGGAAATAGGATGGATGGAAGGAGGCCAGCCGGCTCTAGGGAACCCTGCCCCTATTCCTCGTCATGCTCCAATTCCACGTTATAGCACATACCTAATGCTACTATTGATTGTCTCATATGCATCAGCATGTTCAGAACTGATTCAGGCAAGCTCCAGAATCACCACTTGCTCCACAGAAGGTGTCAACACCAAGTGTAGGCTGTCTGGCACAGCATTAATCAGGGCAGGGTCAGTTGGGGCAGAGGCTTGTTTGATGTTAAAGGGGGTCAAGGAAGACCAAACCAAGTTTTTGAAGATAAAAACTGTCTCAAGTGAGCTATCGTGCAGAGAGGGCCAGAGCTATTGGACTGGGTCCTTTAGCCCTAAATGTCTGAGCTCAAGGAGGTGCCATCTTGTCGGGGAATGTCATGTGAATAGGTGTCTGTCTTGGAGAGACAATGAAACTTCAGCAGAATTTTCATTTGTTGGGGAAAGCACGACCATGCGGGAGAATAAGTGTTTTGAGCAGTGTGGAGGATGGGGATGTGGGTGTTTCAATGTGAACCCATCTTGCTTATTTGTGCACACGTATCTGCAGTCAGTCAGAAAAGAGGCCCTTAGAGTTTTCAACTGTATCGATTGGGTGCATAAACTCACTCTAGAGATTACTGACTTTGATGGCTCTGTTTCAACAATAGACCTGGGAGCATCATCTAGCCGTTTCACAAACTGGGGTTCAGTTAGCCTCTCACTGGACGCAGAGGGCATTTCAGGCTCAAACAGCTTTTCTTTCATTGAGAGCCCAGGCAAAGGGTATGCAATTGTTGATGAGCCATTCTCAGAAATTCCTCGGCAAGGGTTCTTGGGGGAGATCAGGTGCAATTCAGAATCTTCAGTCCTGAGTGCTCATGAATCATGCCTTAGGGCACCAAACCTTATTTCATACAAGCCCATGATAGATCAGTTGGAGTGCACAACAAATCTGATTGATCCCTTTGTTGCCTTTGAGAGGGGCTCTCTGCCACAGACAAGGAATGACAAAACCTTTGCAGCTTCAAAAGGAAATAGGGGTGTTCAAGCTTTCTCTAAGGGCTCTGTACAGGCTGATCTAACACTGATGTTTGACAATTTTGAGGTGGACTTTGTGGGAGCAGCCGTGTCTTGTGATGCCGCCTTCTTAAATTTGACAGGTTGCTATTCCTGCAATGCAGGGGCCAGAGTCTGCCTGTCTATCACATCCACAGGAACTGGAACTCTCTCTGCCCACAATAAAGATGGGTCTCTGCATATAGTTCTTCCATCAGAGAATGGAACAAAAGATCAGTGTCAGATACTACACTTCACTGTACCTGAGGTAGAGGAGGAGTTTATGTACTCTTGTGATGGAGATGAGCGGCCTCTGTTGGTGAAGGGAACCCTGATAGCTATTGATCCATTTGATGATAGGCGAGAAGCAGGGGGGGAATCAACAGTTGTGAATCCAAAATCTGGATCTTGGAATTTCTTTGACTGGTTTTCTGGACTCATGAGTTGGTTTGGAGGGCCTCTTAAGACTATACTCCTCATTTGCCTGTATGTAGCATTATCAATTGGGCTCTTTTTCCTCCTTATATATCTTGGAAGAACAGGCCTCTCTAAAATGTGGCTTGCTGCCACCAAGAAAGCCTCA
>ABD38811
ATGTATGTTTTATTGACAATTCTAATCTCGGTTCTGGTGTGTGAAGCGGTTATTAGAGTGTCTCTAAGCTCCACAAGAGAAGAGACCTGTTTTGGTGACTCCACCAACCCAGAGATGATTGAAGGAGCTTGGGATTCACTCAGAGAGGAGGAGATGCCAGAGGAGCTCTCCTGCTCTATATCAGGCATAAGGGAGGTTAAGACCTCAAGCCAAGAGTTATACAGGGCATTAAAAGCCATCATTGCTGCTGATGGCTTGAACAACATCACCTGCCATGGTAAGAATCCTGAGAACAAGATTTCTCTCATAAAGGGTCCTCCTCACAAAAAGCGGGTGGGGATAGTCCGGTGTGAGAGACGAAGAGATGCTAAGCAAATAGGGAGAGAAACCATGGCAGGGATTGCAATGACAGTCCTTCCAGCCTTAGCAGTTTTTGCTTTGGCACCTGTTGTTTTTGCTGAAGACCCCCACCTCAGAAACAGACCAGGGAAGGGGCACAACTACATTGACGGGATGACTCAGGAGGATGCCACATGCAAACCTGTGACATATGCTGGGGCATGTAGCAGTTTTGATGTCTTGCTTGAAAAGGGGAAATTTCCCCTTTTCCAGTCATATGCTCATCATAGAACTCTACTAGAGGCAGTTCACGACACCATCATTGCAAAGGCTGATCCACCTAGCTGTGACCTTCAGAGTGCTCATGGGAATCCCTGTATGAAAGAGAAACTCGTGATGAAGACACATTGTCCAAATGACTACCAGTCAGCTCATTACCTCAACAATGACGGGAAAATGGCTTCAGTCAAGTGCCCACCTAAGTATGAGCTCACTGAGGACTGCAACTTTTGTAGGCAGATGACAGGTGCTAGCCTGAAAAAGGGGTCTTACCCTCTCCAAGACTTATTTTGTCAGTCAAGTGAGGATGATGGATCAAAATTGAAAACAAAAATGAAAGGGGTCTGCGAAGTGGGGGTTCAAGCACTCAAAAAGTGTGATGGCCAACTCAGCACTGCACATGAGGTTGTGCCCTTTGCAGTGTTTAAGAACTCAAAGAAGGTTTATCTTGATAAGCTTGACCTCAAGACTGAGGAGAATCTGCTACCAGACTCATTTGTCTGTTTCGAGCATAAGGGACAGTATAAAGGAACAATGGACTCTGGTCAGACCAAGAGGGAGCTCAAAAGCTTTGATATCTCTCAGTGCCCCAAGATTGGAGGGCATGGTAGTAAGAAGTGCACTGGGGACGCAGCATTCTGCTCTGCTTATGAGTGCACTGCTCAGTACGCCAATGCCTATTGTTCACATGCTAATGGGTCAGGGATTGTGCAGATTCAAGTATCAGGGGTCTGGAAGAAGCCTTTATGTGTAGGGTATGAGAGAGTGGTTGTGAAGAGAGAACTCTCTGCCAAGCCCATCCAGAGAGTTGAGCCTTGCACAACTTGCATAACCAAATGTGAGCCTCATGGATTGGTTGTCCGATCAACAGGGTTCAAGATATCATCTGCAGTTGCTTGTGCTAGCGGGGTTTGCGTCACAGGATCGCAGAGTCCTTCTACTGAGATTACACTCAAGTATCCAGGGATATCTCAGTCCTCTGGGGGGGACATAGGGGTTCACATGGCACACGATGATCAGTCAGTTAGCTCCAAAATAGTAGCTCACTGCCCTCCCCAGGACCCGTGCTTAGTGCATGGCTGCATAGTGTGTGCTCATGGCCTGATAAATTACCAGTGTCACACTGCTCTCAGTGCCTTTGTTGTTGTATTTGTATTCAGTTCTATTGCAATAATTTGCTTAGCTATTCTTTATAGGGTGCTCAAGTGCCTAAAGATTGCCCCAAGGAAAGTTCTGAATCCACTAATGTGGATTACAGCTTTCATCAGATGGGTGTATAAGAAGATGGTTGCTAGAGTGGCAGACAACATTAATCAAGTGAACAGGGAAATAGGATGGATGGAAGGAGGTCAGTTGGCTCTAGGGAACCCTGCCCCTATTCCTCGTCATGCCCCAATCCCACGTTATAGCACATACCTAATGCTACTATTGATTGTCTCATATGCATCAGCATGTTCAGAACTGATCCAGGCAAGCTCCAGAATCACCACTTGCTCCACAGAGGGTGTCAACACCAAGTGTAGACTGTCTGGCACAGCATTGATCAGGGCAGGGTCAGTTGGGGCAGAGGCTTGTTTGATGTTGAAGGGGGTCAAGGAGGATCAAACCAAATTCTTAAAGATAAAAACAGTCTCAAGTGAGCTATCGTGCAGGGAGGGCCAGAGCTATTGGACTGGGTCCTTTAGCCCCAAGTGTCTGAGCTCAAGGAGATGCCATCTTGTCGGGGAATGTCATGTGAATAGGTGTCTGTCTTGGAGGGACAATGAAACTTCAGCAGAGTTTTCATTTGTTGGGGAAAGCACAACCATGCGAGAGAATAAGTGTTTTGAGCAGTGTGGAGGATGGGGATGTGGGTGTTTCAATGTGAACCCATCTTGCTTATTTGTGCACACGTATCTGCAGTCAGTTAGAAAAGAGGCCCTTAGAGTTTTTAACTGTATCGACTGGGTGCATAAACTCACTCTAGAGATCACAGACTTTGATGGCTCTGTTTCAACAATAGACTTGGGAGCATCATCTAGCCGTTTCACAAACTGGGGTTCAGTTAGCCTCTCACTGGACGCAGAGGGCATTTCAGGTTCAAATAGCTTTTCTTTTATTGAGAGCCCAGGCAAAGGGTATGCAATTGTTGATGAGCCATTCTCAGAAATTCCTCGGCAAGGGTTCTTGGGGGAGATCAGGTGCAATTCAGAGTCCTCAGTCCTGAGTGCTCATGAATCATGCCTTAGGGCACCAAACCTTATCTCGTACAAGCCCATGATAGATCAATTGGAGTGCACTACAAATCTGATTGACCCCTTTGTTGTCTTTGAGAGGGGTTCTCTGCCACAGACAAGGAATGACAAAACCTTTGCAGCTTCAAAAGGAAATAGAGGTGTTCAGGCTTTCTCTAAGGGCTCTGTACAAGCTGATCTGACTCTGATGTTTGACAATTTTGAGGTGGACTTTGTGGGAGCAGCCGTGTCTTGTGATGCCGCCTTCTTGAATTTGACAGGTTGCTATTCTTGTAATGCAGGGGCCAGGGTCTGCCTGTCTATCACATCCACAGGAACTGGAACTCTCTCTGCCCACAATAAGGATGGGTCTCTGCATATAGTTCTCCCATCAGAGAATGGGACAAAAGATCAGTGTCAGATACTACACTTCACTGTACCTGAAGTAGAGGAGGAGTTTATGTACTCTTGTGATGGAGATGAGCGGCCTCTGTTAGTGAAAGGGACCCTGATAGCTATTGACCCATTTGATGATAGGCGGGAAGCAGGAGGGGAATCAACAGTTGTGAATCCAAAATCTGGATCTTGGAATTTCTTTGACTGGTTTTCTGGACTCATGAGTTGGTTTGGAGGGCCTCTTAAAACTATACTCCTCATTTGCCTGTATGTTGCATTATCAATTGGGCTCTTTTTCCTCCTTATATATCTTGGAAGAACAGGCCTCTCTAAAATGTGGCTTGCCGCTACTAAGAAGGCCTCA
>ABD38810
ATGTATGTTTTATTGACAATTCTAATCTCGGTTCTGGTGTGTGAAGCAGTTATTAGAGTATCTCTAAGCTCCACAAGAGAGGAGACCTGTTTTGGTGACTCCACCAACCCAGAGATGATTGAAGGAGCTTGGGATTCACTCAGAGAGGAGGAGATGCCAGAGGAGCTCTCCTGCTCAGTATCAGGCATAAGGGAGGTTAAGACCTCAAGCCAGGAGTTATACAGAGCATTAAAAGCCATCATTGCTGCTGATGGCTTGAACAACATCACCTGCCATGGTAAGAATCCTGAGGACAAGATTTCTCTCATAAAGGGTCCTCCTCACAAAAAGCGGGTGGGGATAGTCCGGTGTGGGAGACGAAGAGATACTAAGCAAATAGGGAGAGAAACCATGGCAGGGATTGCGATGACAGTCCTTCCAGCCTTAGCAGTTTTTGCTTTGGCACCTGTTGTTTTTGCTGAAGACCCCCATCTCAGAAACAGACCAGGGAAGGGGCACAACTACATTGACGGGATGACTCAGGAGGATGCCACATGCAAACCTGTGACATATGCTGGGGCATGTAGCAGTTTTGATGTCTTGCTTGAAAAGGGGAAATTTCCTCTTTTCCAGTCATATGCTCATCATAGAACTCTACTAGAGGCAGTTCACGACACCATCATTGCAAAGGCTGATCCACCTAGCTGTGACCTTCAGAGTGCTCATGGGAATCCCTGTATGAAAGAGAAACTTGTGATGAAGACACATTGTCCAAATGACTACCAGTCAGCTCATTACCTCAACAATGACGGGAAAATGGCTTCAGTCAAGTGCCCACCTAAGTATGAGCTCACTGAGGACTGCAACTTTTGTAGGCAGATGACAGGTGCTAGCCTGAAGAAGGGGTCTTATCCTCTCCAAGACTTATTTTGTCAGTCAAGTGAGGATGATGGATCAAAATTGAAAACAAAAATGAAAGGGGTCTGCGAAGTGGGAGTTCAAGCACTCAAAAAGTGTGATGGCCAACTCAGCACTGCACATGAGGTTGTGCCCTTTGCAGTGTTTAAGAACTCAAAGAAGGTTTATCTTGATAAGCTTGACCTCAAGACTGAGGAGAATCTGCTACCAGACTCATTTGTCTGCTTCGAGCATAAGGGACAGTATAAAGGAACAATGGACTCTGGCCAGACCAAGAGGGAGCTCAAAAGCTTTGATATCTCTCAGTGCCCCAAGATTGGAGGGCATGGTAGTAAGAAGTGCACTGGGGACGCAGCATTTTGCTCTGCTTATGAATGCACTGCTCAGTATGCCAATGCCTTTTGTTCACATGCTAATGGGTCAGGGATTGTGCAGATTCAAGTATCAGGGGTCTGGAAGAAGCCTTTATGTGTAGGGTATGAGAGAGTGGTTGTGAAGAGAGAACTCTCTGCCAAACCCATCCAGAGAGTTGAGCCTTGCACAACTTGTATAACCAAATGTGAACCTCATGGATTGGTTGTCCGATCAACAGGGTTCAAGATATCATCTGCAGTTGCTTGTGCTAGCGGAGTTTGCGTCACAGGGTCGCAGAGTCCTTCTACTGAGATTACACTCAAGTATCCAGGGATATCCCAGTCCTCTGGGGGGGACATAGGGGTTCACATGGCACATGATGATCAGTCAGTTAGCTCCAAAATAGTAGCTCACTGCCCTCCCCAGGACCCGTGCTTAGTGCATGGCTGCATAGTGTGTGCTCATGGCCTGATAAATTACCAGTGTCACACTGCTCTCAGTGCCTTTGTTGTTGTATTTGTATTCAGTTCTATTGCAATAATTTGCTTAGCTATTCTTTATAGGGTGCTCAAGTGCCTAAAGATTGCCCCAAGGAAAGTTCTGAATCCATTAATGTGGATTACAGCCTTCATCAGATGGGTGTATAAGAAGATGGTTGCTAGAGTGGCGGACAATATTAATCAAGTGAACAGGGAAATAGGATGGATGGAAGGAGGTCAGTTGGTTCTAGGGAACCCTGCCCCTATTCCTCGTCATGCCCCAATCCCACGTTATAGCACATACCTAATGCTGCTATTGATTATCTCATATGCATCAGCATGTTCAGAACTGATTCAGGCAAGCTCCAGAATCACCACTTGCTCCACAGAGGGTGTCAACACCAAGTGTAGACTGTCTGGCACAGCATTGATCAGGGCAGGGTCAGTTGGGGCAGAGGCTTGTTTGATGTTGAAGGGAGTCAAGGAAGATCAAACCAAGTTCTTAAAGATAAAAACTGTCTCTAGTGAGCTATCGTGCAGGGAGGGCCAGAGCTATTGGACTGGGTCCTTTAGCCCCAAGTGTCTGAGCTCAAGGAGATGCCATCTTGTCGGGGAATGTCATGTGAATAGGTGTCTGTCTTGGAGGGACAATGAAACTTCAGCAGAGTTTTCATTTGTTGGGGAAAGCACAACCATGCGAGAGAATAAGTGTTTTGAGCAGTGTGGAGGATGGGGGTGTGGATGTTTCAATGTGAACCCATCTTGCTTATTTGTGCACACGTATCTGCAGTCAGTTAGAAAAGAGGCCCTTAGAGTTTTTAACTGTATCGACTGGGTGCATAAACTCACTCTAGAGATCACAGACTTTGATGGCTCTGTTTCAACAATAGACTTAGGAGCATCATCTAGCCGTTTCACAAACTGGGGTTCAGTTAGCCTCTCACTGGACGCAGAGGGCATTTCAGGCTCAAATAGCTTTTCTTTTATTGAGAGCCCAGGCAAAGGGTATGCAATTGTTGATGAGCCATTCTCAGAAATTCCTCGGCAAGGGTTCTTGGGGGAGATCAGGTGCAATTCAGAGTCCTCAGTCCTGAGTGCTCATGAATCATGCCTTAGGGCACCAAACCTTATCTCGTACAAGCCCATGATAGATCAATTGGAGTGCACTACAAATCTGATTGATCCCTTTGTTGTCTTTGAGAGGGGTTCTCTGCCACAGACAAGGAATGAAAAAACCTTTGCAGCTTCAAAAGGAAATAGAGGTGTTCAGGCTTTCTCTAAGGGCTCTGTTCAAGCTGATCTGACTCTGATGTTTGATAATTTTGAGGTGGACTTTGTGGGAGCAGCCGTGTCTTGTGATGCCGCCTTCTTGAATTTGACAGGTTGTTATTCCTGCAATGCAGGGGCCAGAGTCTGCCTGTCTATCACATCCACAGGAACTGGAACTCTCTCTGCCCACAATAAGGACGGGTCTCTGCATATAGTTCTCCCATCAGAGAATGGGACAAAAGATCAGTGTCAGATACTACATTTCACTGTGCCTGAAGTAGAAGAGGAGTTTATGTACTCTTGTGATGGAGATGAGCGGCCTCTGTTAGTGAAAGGGACCCTGATAGCTATTGACCCATTTGATGATAGGCGGGAAGCAGGGGGGGAATCAACAGTTGTGAATCCAAAATCTGGATCTTGGAATTTCTTTGACTGGTTTTCTGGACTCATGAGTTGGTTTGGAGGGCCGCTTAAAACTATACTCCTCATTTGCCTGTATGTTGCATTATCAATTGGGCTCTTCTTCCTCCTTATATATCTTGGAAGAACAGGCCTCTCTAAAATGTGGCTTGCCGCTACTAAGAAGGCCTCA
>ABD38813
ATGTATGTTTTATTAACAATTCTAATCTCGGTTCTGGTGTGTGAAGCGGTTATTAGAGTGTCTCTAAGCTCCACAAGAGAAGAGACCTGCTTTGGTGACTCCACTAACCCAGAGATGATTGAAGGAGCTTGGGATTCACTCAGAGAGGAGGAGATGCCGGAGGAGCTCTCCTGTTCTATATCAGGCATAAGAGAGGTTAAGACCTCAAGCCAGGAGTTATACAGGGCATTAAAAGCCATCATTGCTGCTGATGGCTTGAACAACATCACCTGCCATGGTAAGGATCCTGAGGACAAGATTTCCCTCATAAAGGGTCCTCCTCACAAAAAGCGGGTGGGGATAGTTCGGTGTGAGAGACGAAGAGATGCTAAGCAAATAGGGAGAGAAACCATGGCAGGGATTGCAATGACAGTCCTTCCAGCCTTAGCAGTTTTTGCTTTGGCACCTGTTGTTTTTGCTGAAGACCCCCATCTCAGAAACAGACCAGGGAAGGGGCACAACTACATTGACGGGATGACTCAGGAGGATGCCACATGCAAACCTGTGACATATGCTGGGGCATGTAGCAGTTTTGATGTCTTGCTTGAAAAGGGAAAATTTCCCCTTTTCCAGTCGTATGCTCATCATAGAACTCTACTAGAGGCAGTTCACGACACCATCATTGCAAAGGCTGATCCACCTAGCTGTGACCTTCAGAGTGCTCATGGGAACCCCTGCATGAAAGAGAAACTCGTGATGAAGACACACTGTCCAAATGACTACCAGTCAGCTCATTACCTCAACAATGACGGGAAAATGGCTTCAGTCAAGTGCCCTCCTAAGTATGAGCTCACTGAGGACTGCAACTTTTGTAGGCAGATGACAGGTGCTAGCCTGAAGAAGGGGTCTTATCCTCTCCAAGACTTGTTTTGTCAGTCAAGTGAGGATGATGGATCAAAATTAAAAACAAAAATGAAAGGGGTCTGCGAAGTGGGGGTTCAAGCACTCAAAAAGTGTGATGGCCAACTCAGCACTGCACATGAGGTTGTGCCCTTTGCAGTGTTTAAGAACTCAAAGAAGGTTTATCTTGATAAGCTTGACCTTAAGACTGAGGAGAATCTGCTACCAGACTCATTTGTCTGTTTCGAGCATAAGGGACAGTACAAAGGAACAATGGACTCTGGTCAGACTAAGAGGGAGCTCAAAAGCTTTGATATCTCTCAGTGCCCCAAGATTGGAGGACATGGTAGTAAGAAGTGCACTGGGGACGCAGCATTTTGCTCTGCTTATGAGTGCACTGCTCAGTACGCCAATGCCTATTGTTCACATGCTAATGGGTCAGGGATTGTGCAGATACAAGTATCAGGGGTCTGGAAGAAGCCTTTATGTGTAGGGTATGAGAGAGTGGTTGTGAAGAGAGAACTCTCTGCCAAGCCCATCCAGAGAGTTGAGCCTTGCACAACTTGTATAACCAAATGTGAGCCTCATGGATTGGTTGTCCGATCAACAGGGTTCAAGATATCATCAGCAGTTGCTTGTGCTAGCGGAGTTTGCGTCACAGGATCGCAGAGTCCTTCCACCGAGATTACACTCAAGTATCCAGGGATATCCCAGTCTTCTGGGGGGGACATAGGGGTTCACATGGCACACGATGATCAGTCAGTTAGCTCCAAAATAGTAGCTCACTGCCCTCCCCAGGACCCGTGCTTAGTGCATGGCTGCATAGTGTGTGCTCATGGCCTGATAAATTACCAGTGTCACACTGCTCTCAGTGCCTTTGTTGTTGTGTTTGTATTCAGTTCTATTGCAATAATTTGTTTAGCTGTTCTTTATAGGGTGCTTAAGTGCCTGAAGATTGCCCCAAGGAAAGTTCTGAATCCACTAATGTGGATCACAGCCTTCATCAGATGGATATATAAGAAGATGGTTGCCAGAGTGGCAGACAACATTAATCAAGTGAACAGGGAAATAGGATGGATGGAAGGAGGTCAGTTGGTTCTAGGGAACCCTGCCCCTATTCCTCGTCATGCCCCAATCCCACGTTATAGCACATACCTGATGTTATTATTGATTGTCTCATATGCATCAGCATGTTCAGAACTGATTCAGGCAAGCTCCAGAATCACCACTTGCTCTACAGAGGGTGTTAACACCAAGTGTAGACTGTCTGGCACAGCATTGATCAGAGCAGGGTCAGTTGGGGCAGAGGCTTGTTTGATGTTGAAGGGGGTCAAGGAAGATCAAACCAAGTTCTTAAAGATAAAAACTGTCTCAAGTGAGCTATCATGCAGGGAGGGCCAGAGTTATTGGACTGGGTCCTTTAGCCCTAAATGTTTGAGCTCAAGGAGATGCCACCTTGTCGGGGAATGCCATGTGAATAGGTGTCTGTCTTGGAGGGACAATGAAACTTCAGCAGAGTTTTCATTTGTTGGGGAAAGCACGACCATGCGAGAGAATAAGTGTTTTGAGCAATGTGGAGGATGGGGGTGTGGGTGTTTCAATGTGAACCCATCTTGCTTATTTGTGCACACGTATCTGCAGTCAGTTAGAAAAGAGGCCCTTAGAGTTTTTAACTGTATCGACTGGGTGCATAAACTCACTCTAGAGATCACAGACTTTGATGGCTCTGTTTCAACAATAGACTTGGGAGCATCATCTAGCCGTTTCACAAACTGGGGTTCAGTTAGCCTCTCACTGGACGCAGAGGGCATCTCAGGCTCAAATAGCTTTTCTTTCATTGAGAGCCCAGGCAAAGGGTATGCAATTGTTGATGAGCCATTCTCAGAAATTCCTCGGCAAGGGTTCTTGGGGGAGATCAGGTGCAATTCAGAGTCCTCAGTCCTGAGTGCTCATGAATCATGCCTTAGGGCACCAAACCTTATCTCATACAAGCCCATGATAGATCAATTGGAGTGCACAACAAATCTGATTGATCCCTTTGTTGTCTTTGAGAGGGGTTCTCTGCCACAGACAAGGAATGATAAAACCTTTGCAGCTTCAAAAGGAAATAGAGGTGTTCAAGCTTTCTCTAAGGGCTCTGTACAAGCTGATCTAACTCTGATGTTTGACAATTTTGAGGTGGACTTTGTGGGAGCAGCCGTATCTTGTGATGCCGCCTTCTTAAATTTGACAGGTTGCTATTCTTGCAATGCAGGGGCCAGGGTCTGCCTGTCTATCACATCCACAGGAACTGGATCTCTCTCTGCCCACAATAAGGATGGGTCTCTGCATATAGTCCTTCCATCAGAGAATGGAACAAAAGACCAGTGTCAGATACTACACTTCACTGTGCCTGAAGTAGAGGAGGAGTTTATGTACTCTTGTGATGGAGATGAGCGGCCTCTGTTGGTGAAGGGGACCCTGATAGCCATTGATCCATTTGATGATAGGCGGGAAGCAGGGGGGGAATCAACAGTTGTGAATCCAAAATCTGGATCTTGGAATTTCTTTGACTGGTTTTCTGGACTCATGAGTTGGTTTGGAGGGCCTCTTAAAACTATACTCCTCATTTGCCTGTATGTTGCATTATCAATTGGGCTCTTTTTCCTCCTTATATATCTTGGAAGAACAGGCCTCTCTAAAATGTGGCTTGCTGCCACTAAGAAGGCCTCA
>ABD38812
ATGTATGTTTTATTAACAATTCTAATCTCGGTTCTGGTGTGTGAAGCGGTTATTAGAGTGTCTCTAAGCTCCACAAGAGAAGAGACCTGCTTTGGTGACTCCACTAACCCAGAGATGATTGAAGGAGCTTGGGATTCACTCAGAGAGGAGGAGATGCCGGAGGAGCTCTCCTGTTCTATATCAGGCATAAGAGAGGTTAAGACCTCAAGCCAGGAGTTATACAGGGCATTAAAAGCCATCATTGCTGCTGATGGCTTGAACAACATCACCTGCCATGGTAAGGATCCTGAGGACAAGATTTCCCTCATAAAGGGTCCTCCTCACAAAAAGCGGGTGGGGATAGTTCGGTGTGAGAGACGAAGAGATGCTAAGCAAATAGGGAGAGAAACCATGGCAGGGATTGCAATGACAGTCCTTCCAGCCTTAGCAGTTTTTGCTTTGGCACCTGTTGTTTTTGCTGAAGACCCCCATCTCAGAAACAGACCAGGGAAGGGGCACAACTACATTGACGGGATGACTCAGGAGGATGCCACATGCAAACCTGTGACATATGCTGGGGCATGTAGCAGTTTTGATGTCTTGCTTGAAAAGGGAAAATTTCCCCTTTTCCAGTCGTATGCTCATCATAGAACTCTACTAGAGGCAGTTCACGACACCATCATTGCAAAGGCTGATCCACCTAGCTGTGACCTTCAGAGTGCTCATGGGAACCCCTGCATGAAAGAGAAACTCGTGATGAAGACACACTGTCCAAATGACTACCAGTCAGCTCATTACCTCAACAATGACGGGAAAATGGCTTCAGTCAAGTGCCCTCCTAAGTATGAGCTCACTGAGGACTGCAACTTTTGTAGGCAGATGACAGGTGCTAGCCTGAAGAAGGGGTCTTATCCTCTCCAAGACTTGTTTTGTCAGTCAAGTGAGGATGATGGATCAAAATTAAAAACAAAAATGAAAGGGGTCTGCGAAGTGGGGGTTCAAGCACTCAAAAAGTGTGATGGCCAACTCAGCACTGCACATGAGGTTGTGCCCTTTGCAGTGTTTAAGAACTCAAAGAAGGTTTATCTTGATAAGCTTGACCTTAAGACTGAGGAGAATCTGCTACCAGACTCATTTGTCTGTTTCGAGCATAAGGGACAGTACAAAGGAACAAAGGACTCTGGTCAGACTAAGAGGGAGCTCAAAAGCTTTGATATCTCTCAGTGCCCCAAGATTGGAGGACATGGTAGTAAGAAGTGCACTGGGGACGCAGCATTTTGCTCTGCTTATGAGTGCACTGCTCAGTACGCCAATGCCTATTGTTCACATGCTAATGGGTCAGGGATTGTGCAGATACAAGTATCAGGGGTCTGGAAGAAGCCTTTATGTGTAGGGTATGAGAGAGTGGTTGTGAAGAGAGAACTCTCTGCCAAGCCCATCCAGAGAGTTGAGCCTTGCACAACTTGTATAACCAAATGTGAGCCTCATGGATTGGTTGTCCGATCAACAGGGTTCAAGATATCATCAGCAGTTGCTTGTGCTAGCGGAGTTTGCGTCACAGGATCGCAGAGTCCTTCCACCGAGATTACACTCAAGTATCCAGGGATATCCCAGTCTTCTGGGGGGGACATAGGGGTTCACATGGCACACGATGATCAGTCAGTTAGCTCCAAAATAGTAGCTCACTGCCCTCCCCAGGACCCGTGCTTAGTGCATGGCTGCATAGTGTGTGCTCATGGCCTGATAAATTACCAGTGTCACACTGCTCTCAGTGCCTTTGTTGTTGTGTTTGTATTCAGTTCTATTGCAATAATTTGTTTAGCTGTTCTTTATAGGGTGCTTAAGTGCCTGAAGATTGCCCCAAGGAAAGTTCTGAATCCACTAATGTGGATCACAGCCTTCATCAGATGGATATATAAGAAGATGGTTGCCAGAGTGGCAGACAACATTAATCAAGTGAACAGGGAAATAGGATGGATGGAAGGAGGTCAGTTGGTTCTAGGGAACCCTGCCCCTATTCCTCGTCATGCCCCAATCCCACGTTATAGCACATACCTGATGTTATTATTGATTGTCTCATATGCATCAGCATGTTCAGAACTGATTCAGGCAAGCTCCAGAATCACCACTTGCTCTACAGAGGGTGTTAACACCAAGTGTAGACTGTCTGGCACAGCATTGATCAGAGCAGGGTCAGTTGGGGCAGAGGCTTGTTTGATGTTGAAGGGGGTCAAGGAAGATCAAACCAAGTTCTTAAAGATAAAAACTGTCTCAAGTGAGCTATCATGCAGGGAGGGCCAGAGTTATTGGACTGGGTCCTTTAGCCCTAAATGTTTGAGCTCAAGGAGATGCCACCTTGTCGGGGAATGCCATGTGAATAGGTGTCTGTCTTGGAGGGACAATGAAACTTCAGCAGAGTTTTCATTTGTTGGGGAAAGCACGACCATGCGAGAGAATAAGTGTTTTGAGCAATGTGGAGGATGGGGGTGTGGGTGTTTCAATGTGAACCCATCTTGCTTATTTGTGCACACGTATCTGCAGTCAGTTAGAAAAGAGGCCCTTAGAGTTTTTAACTGTATCGACTGGGTGCATAAACTCACTCTAGAGATCACAGACTTTGATGGCTCTGTTTCAACAATAGACTTGGGAGCATCATCTAGCCGTTTCACAAACTGGGGTTCAGTTAGCCTCTCACTGGACGCAGAGGGCATCTCAGGCTCAAATAGCTTTTCTTTCATTGAGAGCCCAGGCAAAGGGTATGCAATTGTTGATGAGCCATTCTCAGAAATTCCTCGGCAAGGGTTCTTGGGGGAGATCAGGTGCAATTCAGAGTCCTCAGTCCTGAGTGCTCATGAATCATGCCTTAGGGCACCAAACCTTATCTCATACAAGCCCATGATAGATCAATTGGAGTGCACAACAAATCTGATTGATCCCTTTGTTGTCTTTGAGAGGGGTTCTCTGCCACAGACAAGGAATGATAAAACCTTTGCAGCTTCAAAAGGAAATAGAGGTGTTCAAGCTTTCTCTAAGGGCTCTGTACAAGCTGATCTAACTCTGATGTTTGACAATTTTGAGGTGGACTTTGTGGGAGCAGCCGTATCTTGTGATGCCGCCTTCTTAAATTTGACAGGTTGCTATTCTTGCAATGCAGGGGCCAGGGTCTGCCTGTCTATCACATCCACAGGAACTGGATCTCTCTCTGCCCACAATAAGGATGGGTCTCTGCATATAGTCCTTCCATCAGAGAATGGAACAAAAGACCAGTGTCAGATACTACACTTCACTGTGCCTGAAGTAGAGGAGGAGTTTATGTACTCTTGTGATGGAGATGAGCGGCCTCTGTTGGTGAAGGGGACCCTGATAGCCATTGATCCATTTGATGATAGGCGGGAAGCAGGGGGGGAATCAACAGTTGTGAATCCAAAATCTGGATCTTGGAATTTCTTTGACTGGTTTTCTGGACTCATGAGTTGGTTTGGAGGGCCTCTTAAAACTATACTCCTCATTTGCCTGTATGTTGCATTATCAATTGGGCTCTTTTTCCTCCTTATATATCTTGGAAGAACAGGCCTCTCTAAAATGTGGCTTGCTGCCACTAAGAAGGCCTCA
>ABD38815
ATGTATGTTTTATTAACAATTCTAATCTCGGTTCTGGTGTGTGAAGCGGTTATTAGAGTGTCTCTAAGCTCCACAAGAGAAGAGACCTGCTTTGGTGACTCCACTAACCCAGAGATGATTGAAGGAGCTTGGGATTCACTCAGAGAGGAGGAGATGCCGGAGGAGCTCTCCTGTTCTATATCAGGCATAAGAGAGGTTAAGACCTCAAGCCAGGAGTTATACAGGGCATTAAAAGCCATCATTGCTGCTGATGGCTTGAACAACATCACCTGCCATGGTAAGGATCCTGAGGACAAGATTTCCCTCATAAAGGGTCCTCCTCACAAAAAGCGGGTGGGGATAGTTCGGTGTGAGAGACGAAGAGATGCTAAGCAAATAGGGAGAGAAACCATGGCAGGGATTGCAATGACAGTCCTTCCAGCCTTAGCAGTTTTTGCTTTGGCACCTGTTGTTTTTGCTGAAGACCCCCATCTCAGAAACAGACCAGGGAAGGGGCACAACTACATTGACGGGATGACTCAGGAGGATGCCACATGCAAACCTGTGACATATGCTGGGGCATGTAGCAGTTTTGATGTCTTGCTTGAAAAGGGAAAATTTCCCCTTTTCCAGTCGTATGCTCATCATAGAACTCTACTAGAGGCAGTTCACGACACCATCATTGCAAAGGCTGATCCACCTAGCTGTGACCTTCAGAGTGCTCATGGGAACCCCTGCATGAAAGAGAAACTCGTGATGAAGACACACTGTCCAAATGACTACCAGTCAGCTCATTACCTCAACAATGACGGGAAAATGGCTTCAGTCAAGTGCCCTCCTAAGTATGAGCTCACTGAGGACTGCAACTTTTGTAGGCAGATGACAGGTGCTAGCCTGAAGAAGGGGTCTTATCCTCTCCAAGACTTGTTTTGTCAGTCAAGTGAGGATGATGGATCAAAATTAAAAACAAAAATGAAAGGGGTCTGCGAAGTGGGGGTTCAAGCACTCAAAAAGTGTGATGGCCAACTCAGCACTGCACATGAGGTTGTGCCCTTTGCAGTGTTTAAGAACTCAAAGAAGGTTTATCTTGATAAGCTTGACCTTAAGACTGAGGAGAATCTGCTACCAGACTCATTTGTCTGTTTCGAGCATAAGGGACAGTACAAAGGAACAATGGACCCTGGTCAGACTAAGAGGGAGCTCAAAAGCTTTGATATCTCTCAGTGCCCCAAGATTGGAGGACATGGTAGTAAGAAGTGCACTGGGGACGCAGCATTTTGCTCTGCTTATGAGTGCACTGCTCAGTACGCCAATGCCTATTGTTCACATGCTAATGGGTCAGGGATTGTGCAGATACAAGTATCAGGGGTCTGGAAGAAGCCTTTATGTGTAGGGTATGAGAGAGTGGTTGTGAAGAGAGAACTCTCTGCCAAGCCCATCCAGAGAGTTGAGCCTTGCACAACTTGTATAACCAAATGTGAGCCTCATGGATTGGTTGTCCGATCAACAGGGTTCAAGATATCATCAGCAGTTGCTTGTGCTAGCGGAGTTTGCGTCACAGGATCGCAGAGTCCTTCCACCGAGATTACACTCAAGTATCCAGGGATATCCCAGTCTTCTGGGGGGGACATAGGGGTTCACATGGCACACGATGATCAGTCAGTTAGCTCCAAAATAGTAGCTCACTGCCCTCCCCAGGACCCGTGCTTAGTGCATGGCTGCATAGTGTGTGCTCATGGCCTGATAAATTACCAGTGTCACACTGCTCTCAGTGCCTTTGTTGTTGTGTTTGTATTCAGTTCTATTGCAATAATTTGTTTAGCTGTTCTTTATAGGGTGCTTAAGTGCCTGAAGATTGCCCCAAGGAAAGTTCTGAATCCACTAATGTGGATCACAGCCTTCATCAGATGGATATATAAGAAGATGGTTGCCAGAGTGGCAGACAACATTAATCAAGTGAACAGGGAAATAGGATGGATGGAAGGAGGTCAGTTGGTTCTAGGGAACCCTGCCCCTATTCCTCGTCATGCCCCAATCCCACGTTATAGCACATACCTGATGTTATTATTGATTGTCTCATATGCATCAGCATGTTCAGAACTGATTCAGGCAAGCTCCAGAATCACCACTTGCTCTACAGAGGGTGTTAACACCAAGTGTAGACTGTCTGGCACAGCATTGATCAGAGCAGGGTCAGTTGGGGCAGAGGCTTGTTTGATGTTGAAGGGGGTAAAGGAAGATCAAACCAAGTTCTTAAAGATAAAAACTGTCTCAAGTGAGCTATCATGCAGGGAGGGCCAGAGTTATTGGACTGGGTCCTTTAGCCCTAAATGTTTGAGCTCAAGGAGATGCCACCTTGTCGGGGAATGCCATGTGAATAGGTGTCTGTCTTGGAGGGACAATGAAACTTCAGCAGAGTTTTCATTTGTTGGGGAAAGCACGACCATGCGAGAGAATAAGTGTTTTGAGCAATGTGGAGGATGGGGGTGTGGGTGTTTCAATGTGAACCCATCTTGCTTATTTGTGCACACGTATCTGCAGTCAGTTAGAAAAGAGGCCCTTAGAGTTTTTAACTGTATCGACTGGGTGCATAAACTCACTCTAGAGATCACAGACTTTGATGGCTCTGTTTCAACAATAGACTTGGGAGCATCATCTAGCCGTTTCACAAACTGGGGTTCAGTTAGCCTCTCACTGGACGCAGAGGGCATCTCAGGCTCAAATAGCTTTTCTTTCATTGAGAGCCCAGGCAAAGGGTATGCAATTGTTGATGAGCCATTCTCAGAAATTCCTCGGCAAGGGTTCTTGGGGGAGATCAGGTGCAATTCAGAGTCCTCAGTCCTGAGTGCTCATGAATCATGCCTTAGGGCACCAAACCTTATCTCATACAAGCCCATGATAGATCAATTGGAGTGCACAACAAATCTGATTGATCCCTTTGTTGTCTTTGAGAGGGGTTCTCTGCCACAGACAAGGAATGATAAAACCTTTGCAGCTTCAAAAGGAAATAGAGGTGTTCAAGCTTTCTCTAAGGGCTCTGTACAAGCTGATCTAACTCTGATGTTTGACAATTTTGAGGTGGACTTTGTGGGAGCAGCCGTATCTTGTGATGCCGCCTTCTTAAATTTGACAGGTTGCTATTCTTGCAATGCAGGGGCCAGGGTCTGCCTGTCTATCACATCCACAGGAACTGGATCTCTCTCTGCCCACAATAAGGATGGGTCTCTGCATATAGTCCTTCCATCAGAGAATGGAACAAAAGACCAGTGTCAGATACTACACTTCACTGTGCCTGAAGTAGAGGAGGAGTTTATGTACTCTTGTGATGGAGATGAGCGGCCTCTGTTGGTGAAGGGGACCCTGATAGCCATTGATCCATTTGATGATAGGCGGGAAGCAGGGGGGGAATCAACAGTTGTGAATCCAAAATCTGGATCTTGGAATTTCTTTGACTGGTTTTCTGGACTCATGAGTTGGTTTGGAGGGCCTCTTAAAACTATACTCCTCATTTGCCTGTATGTTGCATTATCAATTGGGCTCTTTTTCCTCCTTATATATCTTGGAAGAACAGGCCTCTCTAAAATGTGGCTTGCTGCCACTAAGAAGGCCTCA
>AAA47449
ATGTATGTTTTATTAACAATTCTAACCTCGGTTCTGGTGTGTGAAGCGATTATTAGAGTGTCTCTAAGCTCCACAAGAGAAGAGACCTGCTTTGGTGACTCCACTAACCCAGAGATGATTGAAGGAGCTTGGGATTCACTCAGAGAGGAGGAGATGCCGGAGGAGCTCTCCTGTTCTATATCAGGCATAAGAGAGGTTAAGACCTCAAGCCAGGAGTTATACAGGGCATTAAAAGCCATCATTGCTGCTGATGGCTTGAACAACATCACCTGCCATGGTAAGGATCCTGAGGACAAGATTTCCCTCATAAAGGGTCCTCCTCACAAAAAGCGGGTGGGGATAGTTCGGTGTGAGAGACGAAGAGATGCTAAGCAAATAGGGAGAAAAACCATGGCAGGGATTGCAATGACAGTCCTTCCAGCCTTAGCAGTTTTTGCTTTGGCACCTGTTGTTTTTGCTGAAGACCCCCATCTCAGAAACAGACCAGGGAAGGGGCACAACTACATTGACGGGATGACTCAGGAGGATGCCACATGCAAACCTGTGACATATGCTGGGGCATGTAGCAGTTTTGATGTCTTGCTTGAAAAGGGAAAATTTCCCCTTTTCCAGTCGTATGCTCATCATAGAACTCTACTAGAGGCAGTTCACGACACCATCATTGCAAAGGCTGATCCACCTAGCTGTGACCTTCTGAGTGCTCATGGGAACCCCTGCATGAAAGAGAAACTCGTGATGAAGACACACTGTCCAAATGACTACCAGTCAGCTCATCACCTCAACAATGACGGGAAAATGGCTTCAGTCAAGTGCCCTCCTAAGTATGAGCTCACTGAAGACTGCAACTTTTGTAGGCAGATGACAGGTGCTAGCCTGAAGAAGGGGTCTTATCCTCTCCAAGACTTGTTTTGTCAGTCAAGTGAGGATGATGGATCAAAATTAAAAACAAAAATGAAAGGGGTCTGCGAAGTGGGGGTTCAAGCACTCAAAAAGTGTGATGGCCAACTCAGCACTGCACATGAGGTTGTGCCCTTTGCAGTGTTTAAGAACTCAAAGAAGGTTTATCTTGATAAGCTTGACCTTAAGACTGAGGAGAATCTGCTACCAGACTCATTTGTCTGTTTCGAGCATAAGGGACAGTACAAAGGAACAATGGACTCTGGTCAGACTAAGAGGGAGCTCAAAAGCTTTGATATCTCTCAGTGCCCCAAGATTGGAGGACATGGTAGTAAGAAGTGCACTGGGGACGCAGCATTTTGCTCTGCTTATGAGTGCACTGCTCAGTACGCCAATGCCTATTGTTCACATGCTAATGGGTCAGGGATTGTGCAGATACAAGTATCAGGGGTCTGGAAGAAGCCTTTATGTGTAGGGTATGAGAGAGTGGTTGTGAAGAGAGAACTCTCTGCCAAGCCCATCCAGAGAGTTGAGCCTTGCACAACTTGTATAACCAAATGTGAGCCTCATGGATTGGTTGTCCGATCAACAGGGTTCAAGATATCATCAGCAGTTGCTTGTGCTAGCGGAGTTTGCGTCACAGGATCGCAGAGTCCTTCCACCGAGATTACACTCAAGTATCCAGGGATATCCCAGTCTTCTGGGGGGGACATAGGGGTTCACATGGCACACGATGATCAGTCAGTTAGCTCCAAAATAGTAGCTCACTGCCCTCCCCAGGACCCGTGCTTAGTGCATGACTGCATAGTGTGTGCTCATGGCCTGATAAATTACCAGTGTCACACTGCTCTCAGTGCCTTTGTTGTTGTGTTTGTATTCAGTTCTATTGCAATAATTTGTTTAGCTATTCTTTATAGGGTGCTTAAGTGCCTGAAGATTGCCCCAAGGAAAGTTCTGAATCCACTAATGTGGATCACAGCCTTCATCAGATGGATATATAAGAAGATGGTTGCCAGAGTGGCAGACAACATTAATCAAGTGAACAGGGAAATAGGATGGATGGAAGGAGGTCAGTTGGTTCTAGGGAACCCTGCCCCTATTCCTCGTCATGCCCCAATCCCACGTTATAGCACATACCTGATGTTATTATTGATTGTCTCATATGCATCAGCATGTTCAGAACTGATTCAGGCAAGCTCCAGAATCACCACTTGCTCTACAGAGGGTGTTAACACCAAGTGTAGACTGTCTGGCACAGCATTGATCAGAGCAGGGTCAGTTGGGGCAGAGGCTTGTTTGATGTTGAAGGGGGTCAAGGAAGATCAAACCAAGTTCTTAAAGTTAAAAACTGTCTCAAGTGAGCTATCATGCAGGGAGGGCCAGAGTTATTGGACTGGGTCCTTTAGCCCTAAATGTTTGAGCTCAAGGAGATGCCACCTTGTCGGGGAATGCCATGTGAATAGGTGTCTGTCTTGGAGGGACAATGAAACTTCAGCAGAGTTTTCATTTGTTGGGGAAAGCACGACCATGCGAGAGAATAAGTGTTTTGAGCAATGTGGAGGATGGGGGTGTGGGTGTTTCAATGTGAACCCATCTTGCTTATTTGTGCACACGTATCTGCAGTCAGTTAGAAAAGAGGCCCTTAGAGTTTTTAACTGTATCGACTGGGTGCATAAACTCACTCTAGAGATCACAGACTTTGATGGCTCTGTTTCAACAATAGACTTGGGAGCATCATCTAGCCGTTTCACAAACTGGGGTTCAGTTAGCCTCTCACTGGACGCAGAGGGCATTTCAGGCTCAAATAGCTTTTCTTTCATTGAGAGCCCAGGCAAAGGGTATGCAATTGTTGATGAGCCATTCTCAGAAATTCCTCGGCAAGGGTTCTTGGGGGAGATCAGGTGCAATTCAGAGTCCTCAGTCCTGAGTGCTCATGAATCATGCCTTAGGGCACCAAACCTTATCTCATACAAGCCCATGATAGATCAATTGGAGTGCACAACAAATCTGATTGATCCCTTTGTTGTCTTTGAGAGGGGTTCTCTGCCACAGACAAGGAATGACAAAACCTTTGCAGCTTCAAAAGGAAATAGAGGTGTTCAAGCTTTCTCTAAGGGCTCTGTACAAGCTGATCTAACTCTGATGTTTGACAATTTTGAGGTGGACTTTGTGGGAGCAGCCGTATCTTGTGATGCCGCCTTCTTAAATTTGACAGGTTGCTATTCTTGCAATGCAGGGGCCAGGGTCTGCCTGTCTATCACATCCACAGGAACTGGATCTCTCTCTGCCCACAATAAGGATGGGTCTCTGCATATAGTCCTTCCATCAGAGAATGGAACAAAAGACCAGTGTCAGATACTACACTTCACTGTGCCTGAAGTAGAGGAGGAGTTTATGTACTCTTGTGATGGAGATGAGCGGCCTCTGTTGGTGAAGGGGACCCTGATAGCCATTGATCCATTTGATGATAGGCGGGAAGCAGGGGGGGAATCAACAGTTGTGAATCCAAAATCTGGATCTTGGAATTTCTTTGACTGGTTTTCTGGACTCATGAGTTGGTTTGGAGGGCCTCTTAAAACTATACTCCTCATTTGCCTGTATGTTGCATTATCAATTGGGCTCTTTTTCCTCCTTATATATCTTGGAGGAACAGGCCTCTCTAAAATGTGGCTTGCTGCCACTAAGAAGGCCTCA
>ABD38817
ATGTATGTTTTATTAACAATTCTAATCTCGGTTCTGGTGTGTGAAGCGGTTATTAGAGTGTCTCTAAGCTCCACAAGAGAAGAGACCTGCTTTGGTGACTCCACTAACCCAGAGATGATTGAAGGAGCTTGGGATTCACTCAGAGAGGAGGAGATGCCGGAGGAGCTCTCCTGTTCTATATCAGGCATAAGAGAGGTTAAGACCTCAAGCCAGGAGTTATACAGGGCATTAAAAGCCATCATTGCTGCTGATGGCTTGAACAACATCACCTGCCATGGTAAGGATCCTGAGGACAAGATTTCCCTCATAAAGGGTCCTCCTCACAAAAAGCGGGTGGGGATAGTTCGGTGTGAGAGACGAAGAGATGCTAAGCAAATAGGGAGAGAAACCATGGCAGGGATTGCAATGACAGTCCTTCCAGCCTTAGCAGTTTTTGCTTTGGCACCTGTTGTTTTTGCTGAAGACCCCCATCTCAGAAACAGACCAGGGAAGGGGCACAACTACATTGACGGGATGACTCAGGAGGATGCCACATGCAAACCTGTGACATATGCTGGGGCATGTAGCAGTTTTGATGTCTTGCTTGAAAAGGGAAAATTTCCCCTTTTCCAGTCGTATGCTCATCATAGAACTCTACTAGAGGCAGTTCACGACACCATCATTGCAAAGGCTGATCCACCTAGCTGTGACCTTCAGAGTGCTCATGGGAACCCCTGCATGAAAGAGAAACTCGTGATGAAGACACACTGTCCAAATGACTACCAGTCAGCTCATTACCTCAACAATGACGGGAAAATGGCTTCAGTCAAGTGCCCTCCTAAGTATGAGCTCACTGAGGACTGCAACTTTTGTAGGCAGATGACAGGTGCTAGCCTGAAGAAGGGGTCTTATCCTCTCCAAGACTTGTTTTGTCAGTCAAGTGAGGATGATGGATCAAAATTAAAAACAAAAATGAAAGGGGTCTGCGAAGTGGGGGTTCAAGCACTCAAAAAGTGTGATGGCCAACTCAGCACTGCACATGAGGTTGTGCCCTTTGCAGTGTTTAAGAACTCAAAGAAGGTTTATCTTGATAAGCTTGACCTTAAGACTGAGGAGAATCTGCTACCAGACTCATTTGTCTGTTTCGAGCATAAGGGACAGTACAAAGGAACAATGGACTCTGGTCAGACTAAGAGGGAGCTCAAAAGCTTTGATATCTCTCAGTGCCCCAAGATTGGAGGACATGGTAGTAAGAAGTGCACTGGGGACGCAGCATTTTGCTCTGCTTATGAGTGCACTGCTCAGTACGCCAAAGCCTATTGTTCACATGCTAATGGGTCAGGGATTGTGCAGATACAAGTATCAGGGGTCTGGAAGAAGCCTTTATGTGTAGGGTATGAGAGAGTGGTTGTGAAGAGAGAACTCTCTGCCAAGCCCATCCAGAGAGTTGAGCCTTGCACAACTTGTATAACCAAATGTGAGCCTCATGGATTGGTTGTCCGATCAACAGGGTTCAAGATATCATCAGCAGTTGCTTGTGCTAGCGGAGTTTGCGTCACAGGATCGCAGAGTCCTTCCACCGAGATTACACTCAAGTATCCAGGGATATCCCAGTCTTCTGGGGGGGACATAGGGGTTCACATGGCACACGATGATCAGTCAGTTAGCTCCAAAATAGTAGCTCACTGCCCTCCCCAGGACCCGTGCTTAGTGCATGGCTGCATAGTGTGTGCTCATGGCCTGATAAATTACCAGTGTCACACTGCTCTCAGTGCCTTTGTTGTTGTGTTTGTATTCAGTTCTATTGCAATAATTTGTTTAGCTATTCTTTATAGGGTGCTTAAGTGCCTGAAGATTGCCCCAAGGAAAGTTCTGAATCCACTAATGTGGATCACAGCCTTCATCAGATGGATATATAAGAAGATGGTTGCCAGAGTGGCAGACAACATTAATCAAGTGAACAGGGAAATAGGATGGATGGAAGGAGGTCAGTTGGTTCTAGGGAACCCTGCCCCTATTCCTCGTCATGCCCCAATCCCACGTTATAGCACATACCTGATGTTATTATTGATTGTCTCATATGCATCAGCATGTTCAGAACTGATTCAGGCAAGCTCCAGAATCACCACTTGCTCTACAGAGGGTGTTAACACCAAGTGTAGACTGTCTGGCACAGCATTGATCAGAGCAGGGTCAGTTGGGGCAGAGGCTTGTTTGATGTTGAAGGGGGTCAAGGAAGATCAAACCAAGTTCTTAAAGATAAAAACTGTCTCAAGTGAGCTATCATGCAGGGAGGGCCAGAGTTATTGGACTGGGTCCTTTAGTCCTAAATGTTTGAGCTCAAGGAGATGCCACCTTGTCGGGGAATGCCATGTGAATAGGTGTCTGTCTTGGAGGGACAATGAAACTTCAGCAGAGTTTTCATTTGTTGGGGAAAGCACAACCATGCGAGAGAATAAGTGTTTTGAGCAATGTGGAGGATGGGGGTGTGGGTGTTTCAATGTGAACCCATCTTGCTTATTTGTGCACACGTATCTGCAGTCAGTTAGAAAAGAGGCCCTTAGAGTTTTTAACTGTATCGACTGGGTGCATAAACTCACTCTAGAGATCACAGACTTTGATGGCTCTGTTTCAACAATAGACTTGGGAGCATCATCTAGCCGTTTCACAAACTGGGGTTCAGTTAGCCTCTCACTGGACGCAGAGGGCATTTCAGGCTCAAATAGCTTTTCTTTCATTGAGAGCCCAGGCAAAGGGTATGCAATTGTTGATGAGCCATTCTCAGAAATTCCTCGGCAAGGGTTCTTGGGGGAGATCAGGTGCAATTCAGAGTCCTCAGTCCTGAGTGCTCATGAATCATGCCTTAGGGCACCAAACCTTATCTCATACAAGCCCATGATAGATCAATTGGAGTGCACAACAAATCTGATTGATCCCTTTGTTGTCTTTGAGAGGGGTTCTCTGCCACAGACAAGGAATGACAAAACCTTTGCAGCTTCAAAAGGAAATAGAGGTGTTCAAGCTTTCTCTAAGGGCTCTGTACAAGCTGATCTAACTCTGATGTTTGACAATTTTGAGGTGGACTTTGTGGGAGCAGCCGTATCTTGTGATGCCGCCTTCTTAAATTTGACAGGTTGCTATTCTTGCAATGCAGGGGCCAGGGTCTGCCTGTCTATCACATCCACAGGAACTGGATCTCTCTCTGCCCACAATAAGGATGGGTCTCTGCATATAGTCCTTCCATCAGAGAATGGAACAAAAGACCAGTGTCAGATACTACACTTCACTGTGCCTGAAGTAGAGGAGGAGTTTATGTACTCTTGTGATGGAGATGAGCGGCCTCTGTTGGTGAAGGGGACCCTGATAGCCATTGATCCATTTGATGATAGGCGGGAAGCAGGGGGGGAATCAACAGTTGTGAATCCAAAATCTGGATCTTGGAATTTCTTTGACTGGTTTTCTGGACTCATGAGTTGGTTTGGAGGGCCTCTTAAAACTATACTCCTCATTTGCCTGTATGTTGCATTATCAATTGGGCTCTTTTTTCTCCTTATATATCTTGGAAGAACAGGCCTCTCTAAAATGTGGCTTGCTGCCACTAAGAAGGCCTCA
>ABD38816
ATGTATGTTTTATTAACAATTCTAATCTCGGTTCTGGTGTGTGAAGCGGTTATTAGAGTGTCTCTAAGCTCCACAAGAGAAGAGACCTGCTTTGGTGACTCCACTAACCCAGAGATGATTGAAGGAGCTTGGGATTCACTCAGAGAGGAGGAGATGCCGGAGGAGCTCTCCTGTTCTATATCAGGCATAAGAGAGGTTAAGACCTCAAGCCAGGAGTTATACAGGGCATTAAAAGCCATCATTGCTGCTGATGGCTTGAACAACATCACCTGCCATGGTAAGGATCCTGAGGACAAGATTTCCCTCATAAAGGGTCCTCCTCACAAAAAGCGGGTGGGGATAGTTCGGTGTGAGAGACGAAGAGATGCTAAGCAAATAGGGAGAGAAACCATGGCAGGGATTGCAATGACAGTCCTTCCAGCCTTAGCAGTTTTTGCTTTGGCACCTGTTGTTTTTGCTGAAGACCCCCATCTCAGAAACAGACCAGGGAAGGGGCACAACTACATTGACGGGATGACTCAGGAGGATGCCACATGCAAACCTGTGACATATGCTGGGGCATGTAGCAGTTTTGATGTCTTGCTTGAAAAGGGAAAATTTCCCCTTTTCCAGTCGTATGCTCATCATAGAACTCTACTAGAGGCAGTTCACGACACCATCATTGCAAAGGCTGATCCACCTAGCTGTGACCTTCAGAGTGCTCATGGGAACCCCTGCATGAAAGAGAAACTCGTGATGAAGACACACTGTCCAAATGACTACCAGTCAGCTCATTACCTCAACAATGACGGGAAAATGGCTTCAGTCAAGTGCCCTCCTAAGTATGAGCTCACTGAGGACTGCAACTTTTGTAGGCAGATGACAGGTGCTAGCCTGAAGAAGGGGTCTTATCCTCTCCAAGACTTGTTTTGTCAGTCAAGTGAGGATGATGGATCAAAATTAAAAACAAAAATGAAAGGGGTCTGCGAAGTGGGGGTTCAAGCACTCAAAAAGTGTGATGGCCAACTCAGCACTGCACATGAGGTTGTGCCCTTTGCAGTGTTTAAGAACTCAAAGAAGGTTTATCTTGATAAGCTTGACCTTAAGACTGAGGAGAATCTGCTACCAGACTCATTTGTCTGTTTCGAGCATAAGGGACAGTACAAAGGAACAATGGACTCTGGTCAGACTAAGAGGGAGCTCAAAAGCTTTGATATCTCTCAGTGCCCCAAGATTGGAGGACATGGTAGTAAGAAGTGCACTGGGGACGCAGCATTTTGCTCTGCTTATGAGTGCACTGCTCAGTACGCCAATGCCTATTGTTCACATGCTAATGGGTCAGGGATTGTGCAGATACAAGTATCAGGGGTCTGGAAGAAGCCTTTATGTGTAGGGTATGAGAGAGTGGTTGTGAAGAGAGAACTCTCTGCCAAGCCCATTCAGAGAGTTGAGCCTTGCACAACTTGTATAACCAAATGTGAGCCTCATGGATTGGTTGTCCGATCAACAGGGTTCAAGATATCATCAGCAGTTGCTTGTGCTAGCGGAGTTTGCGTCACAGGATCGCAGAGTCCTTCCACCGAGATTACACTCAAGTATCCAGGGATATCCCAGTCTTCTGGGGGGGACATAGGGGTTCACATGGCACACGATGATCAGTCAGTTAGCTCCAAAATAGTAGCTCACTGCCCTCCCCAGGACCCGTGCTTAGTGCATGGCTGCATAGTGTGTGCTCATGGCCTGATAAATTACCAGTGTCACACTGCTCTCAGTGCCTTTGTTGTTGTGTTTGTATTCAGTTCTATTGCAATAATTTGTTTAGCTATTCTTTATAGGGTGCTTAAGTGCCTGAAGATTGCCCCAAGGAAAGTTCTGAATCCACTAATGTGGATCACAGCCTTCATCAGATGGATATATAAGAAGATGGTTGCCAGAGTGGCAGACAACATTAATCAAGTGAACAGGGAAATAGGATGGATGGAAGGAGGTCAGTTGGTTCTAGGGAACCCTGCCCCTATTCCTCGTCATGCCCCAATCCCACGTTATAGCACATACCTGATGTTATTATTGATTGTCTCATATGCATCAGCATGTTCAGAACTGATTCAGGCAAGCTCCAGAATCACCACTTGCTCTACAGAGGGTGTTAACACCAAGTGTAGACTGTCTGGCACAGCATTGATCAGAGCAGGGTCAGTTGGGGCAGAGGCTTGTTTGATGTTGAAGGGGGTCAAGGAAGATCAAACCAAGTTCTTAAAGATAAAAACTGTCTCAAGTGAGCTATCATGCAGGGAGGGCCAGAGTTATTGGACTGGGTCCTTTAGTCCTAAATGTTTGAGCTCAAGGAGATGCCACCTTGTCGGGGAATGCCATGTGAATAGGTGTCTGTCTTGGAGGGACAATGAAACTTCAGCAGAGTTTTCATTTGTTGGGGAAAGCACGACCATGCGAGAGAATAAGTGTTTTGAGCAATGTGGAGGATGGGGGTGTGGGTGTTTCAATGTGAACCCATCTTGCTTATTTGTGCACACGTATCTGCAGTCAGTTAGAAAAGAGGCCCTTAGAGTTTTTAACTGTATCGACTGGGTGCATAAACTCACTCTAGAGATCACAGACTTTGATGGCTCTGTTTCAACAATAGACTTGGGAGCATCATCTAGCCGTTTCACAAACTGGGGTTCAGTTAGCCTCTCACTGGACGCAGAGGGCATTTCAGGCTCAAATAGCTTTTCTTTCATTGAGAGCCCAGGCAAAGGGTATGCAATTGTTGATGAGCCATTCTCAGAAATTCCTCGGCAAGGGTTCTTGGGGGAGATCAGGTGCAATTCAGAGTCCTCAGTCCTGAGTGCTCATGAATCATGCCTTAGGGCACCAAACCTTATCTCATACAAGCCCATGATAGATCAATTGGAGTGCACAACAAATCTGATTGATCCCTTTGTTGTCTTTGAGAGGGGTTCTCTGCCACAGACAAGGAATGACAAAACCTTTGCAGCTTCAAAAGGAAATAGAGGTGTTCAAGCTTTCTCTAAGGGCTCTGTACAAGCTGATCTAACTCTGATGTTTGACAATTTTGAGGTGGACTTTGTGGGAGCAGCCGTATCTTGTGATGCCGCCTTCTTAAATTTGACAGGTTGCTATTCTTGCAATGCAGGGGCCAGGGTCTGCCTGTCTATCACATCCACAGGAACTGGATCTCTCTCTGCCCACAATAAGGATGGGTCTCTGCATATAGTCCTTCCATCAGAGAATGGAACAAAAGACCAGTGTCAGATACTACACTTCACTGTGCCTGAAGTAGAGGAGGAGTTTATGTACTCTTGTGATGGAGATGAGCGGCCTCTGTTGGTGAAGGGGACCCTGATAGCCATTGATCCATTTGATGATAGGCGGGAAGCAGGGGGGGAATCAACAGTTGTGAATCCAAAATCTGGATCTTGGAATTTCTTTGACTGGTTTTCTGGACTCATGAGTTGGTTTGGAGGGCCTCTTAAAACTATACTCCTCATTTGCCTGTATGTTGCATTATCAATTGGGCTCTTTTTTCTCCTTATATATCTTGGAAGAACAGGCCTCTCTAAAATGTGGCTTGCTGCCACTAAGAAGGCCTCA
>ABD38833
ATGTATGTTTTATTAACAATTCTAATCTCGGTTCTGGTGTGTGAAGCGGTTATCAGAGTGTCTCTAAGCTCCACAAGAGAAGAGACCTGTTTTGGTGACTCCACCAACCCAGAGATGATTGAAGGAGCTTGGGATTCACTCAGAGAGGAGGAGATGCCAGAGGAGCTCTCCTGTTCCATATCAGGCATAAGGGAGGTTAAGACCTCAAGCCAGGAGTTATACAGGGCATTAAAAGCCATCATTGCTGCTGATGGCTTGAACAACATCACCTGCCATGGTAAGGATCCTGAGGACAAGATTTCTCTCATAAAGGGTCCTCCTCATAAAAAGCGGGTGGGGATAGTTCGGTGTGAGAGACGAAGAGATGCTAAGCAAATAGGGAGAGAAACCATGGCAGGGATTGCAATGACAGTCCTTCCAGCCTTAGCAGTTTTTGCTTTGGCACCTGTTGTTTTTGCTGAAGACCCCCATCTCAGAAACAGACCAGGGAAGGGGCACAACTACATTGACGGGATGACCCAGGAGGATGCCACATGCAAACCTGTGACATATGCTGGGGCATGTAGCAGTTTTGATGTCTTGCTTGAGAAGGGGAAATTTCCCCTTTTCCAGTCGTATGCTCATCATAGAACTCTACTAGAGGCAGTTCACGACACCATCATTGCAAAGGCTGATCCACCTAGCTGTGACCTTCAGAGTGCTCATGGGAATCCCTGCATGAAAGAGAAACTCGTGATGAAGACACACTGTCCAAATGACTACCAGTCAGCTCATTACCTCAACAATGACGGGAAAATGGCTTCAGTCAAGTGCCCTCCTAAGTATGAGCTCACTGAAGACTGCAACTTTTGTAGACAGATGACAGGTGCTAGCCTAAAGAAGGGGTCTTATCCTCTCCAAGACTTATTTTGTCAGTCAAGTGAGGATGATGGATCAAAATTAAAAACAAAAATGAAAGGGGTCTGCGAAGTGGGGGTTCAAGCACTCAAAAAGTGTGATGGCCAACTCAGCACTGCACATGAGGTTGTGCCCTTTGCAGTGTTTAAGAACTCAAAGAAGGTTTACCTCGATAAGCTTGACCTCAAGACTGAGGAGAATCTGCTACCAGACTCATTTGTCTGCTTCGAGCATAAGGGACAGTATAAAGGAACAATGGACTCTGGTCAGACTAAGAGGGAGCTCAAAAGCTTTGATATCTCTCAGTGCCCCAAGATTGGAGGACATGGTAGTAAGAAGTGCACTGGGGACGCAGCATTTTGCTCTGCTTATGAGTGCACTGCTCAGTACGCCAATGCCTATTGTTCACATGCTAATGGGTCAGGGGTTGTGCAGATACAAGTGTCAGGGGTCTGGAAGAAGCCTTTATGTGTAGGGTATGAGAGAGTGGTTGTGAAGAGAGAACTCTCTGCCAAGCCCATCCAGAGAGTTGAGCCTTGCACAACTTGTATAACCAAATGTGAGCCTCATGGATTGGTTGTCCGATCAACAGGGTTCAAGATATCATCTGCAGTTGCTTGTGCTAGCGGAGTTTGCGTCACAGGATCGCAGAGTCCTTCTACCGAGATTACACTCAAGTATCCAGGGATATCCCAGTCCTCTGGGGGGGACATAGGGGTTCACATGGCACACGATGATCAGTCAGTTAGCTCCAAAATAGTAGCTCACTGCCCTCCCCAGGACCCGTGCTTAGTGCACGGCTGCATAGTGTGTGCTCATGGCCTGATAAATTACCAGTGTCACACTGCTCTCAGTGCCTTTGTTGTTGTGTTTGTGTTCAGTTCTATTGCAATAATTTGTTTAGCTATTCTTTATAGGGTGCTCAAATGCTTAAAGATTGCCCCAAGGAAAGTTCTGAATCCACTAATGTGGATTACAGCCTTCATCAGATGGGTGTATAAGAAGATGGTTGCCAGAGTGGCAGACAATATTAATCAAGTGAACAGGGAGATAGGATGGATGGAAGGAGGTCAGTTGGTTCTAGGAAACCCTGCCCCTATTCCTCGTCATGCCCCAATTCCACGTTATAGCACATACCTAATGCTACTACTAATTGTCTCATATGCATCAGCATGTTCAGAACTGATTCAGGCAAGCTCCAGAATCACTACTTGCTCCACAGAGGGTGTCAACACCAAGTGTAGACTGTCTGGCACAGCATTGATCAGGGCAGGGTCAGTTGGGGCAGAGGCTTGTTTGATGTTGAAGGGGGTCAAGGAAGATCAAACCAAGTTCCTAAAGATAAAAACTGTCTCAAGTGAGCTATCGTGCAGGGAGGGCCAGAGCTATTGGACTGGGTCCTTTAGCCCCAAATGTCTGAGCTCAAGGAGATGCCATCTTGTCGGGGAATGTCATGTGAATAGGTGTCTGTCTTGGAGGGACAATGAAACTTCAGCAGAGTTTTCATTTGTTGGGGAAAGTACGACCATGCGAGAGAATAAGTGTTTTGAGCAGTGTGGAGGATGGGGATGTGGATGTTTCAATGTGAACCCATCTTGCTTATTTGTGCACACGTATCTGCAGTCAGTTAGAAAAGAGGCCCTTAGAGTTTTTAACTGTATCGACTGGGTGCATAAACTCACTCTAGAGATCACAGACTTTGATGGCTCTGTTTCAACAATAGACTTGGGAGCATCATCTAGCCGTTTCACAAACTGGGGTTCAGTTAGCCTCTCACTGGACGCAGAGGGCATTTCAGGCTCAAATAGCTTTTCTTTCATTGAGAGCCCAGGCAAAGGGTATGCAATTGTTGATGAGCCATTCTCAGAAATTCCTCGGCAAGGGTTCTTGGGGGAGATCAGGTGCAATTCAGAGTCCTCAGTCCTGAGTGCTCATGAATCATGCCTTAGGGCACCAAACCTTATCTCATACAAGCCCATGATAGATCAATTGGAGTGCACAACAAATCTGATTGATCCCTTTGTTGTATTTGAGAGGGGTTCTCTGCCACAGACAAGGAATGACAAAACCTTTGCAGCTTCAAAAGGAAATAGAGGTGTTCAAGCTTTCTCTAAGGGCTCTGTGCAAGCTGATCTAACTCTGATGTTTGACAATTTTGAGGTGGACTTTGTGGGAGCAGCTGTATCTTGTGATGCCGCCTTCTTAAATTTGACAGGTTGCTATTCTTGCAATGCAGGGGCCAGGGTCTGCCTGTCTATCACATCCACAGGAACTGGAACTCTCTCTGCCCACAATAAGGATGGGTCTCTGCATATAGTTCTTCCATCAGAGAATGGAACAAAAGATCAGTGCCAGATACTACACTTCACTGTACCTGAAGTAGAGGAGGAGTTTATGTACTCTTGTGATGGAGATGAGCGGCCTCTGTTGGTGAAGGGGACCCTGATAGCTATTGATCCATTTGATGATAGGCGGGAAGCAGGGGGGGAATCAACAGTTGTGAATCCAAAATCTGGATCTTGGAATTTCTTTGACTGGTTTTCTGGACTCATGAGTTGGTTTGGAGGGCCTCTTAAAACTATACTCCTCATTTGCCTGTATGTTGCATTATCAATTGGGCTCTTTTTCCTCCTCATATATCTTGGAAGAACAGGCCTCTCTAAAATGTGGCTTGCTGCTACTAAGAAGGCCTCA
>ABD38832
ATGTATGTTTTATTAACAATTCTAATCTCGGTTCTGGTGTGTGAAGCGGTTATCAGAGTGTCTCTAAGCTCCACAAGAGAAGAGACCTGTTTTGGTGACTCCACCAACCCAGAGATGATTGAAGGAGCTTGGGATTCACTCAGAGAGGAGGAGATGCCAGAGGAGCTCTCCTGTTCTATATCAGGCATAAGGGAGGTTAAGACCTCAAGCCAGGAGTTATACAGGGCATTAAAAGCCATCATTGCTGCTGATGGCTTGAACAACATCACCTGCCATGGTAAGGATCCTGAGGACAAGATTTCTCTCATAAAGGGTCCTCCTCATAAAAAGCGGGTGGGGATAGTTCGGTGTGAGAGACGAAGAGATGCTAAGCAAATAGGGAGAGAAACCATGGCAGGGATTGCAATGACAGTCCTTCCAGCCTTAGCAGTTTTTGCTTTGGCACCTGTTGTTTTTGCTGAGGACCCCCATCTCAGAAACAGACCAGGGAAGGGGCACAACTACATTGACGGGATGACCCAGGAGGATGCCACATGCAAACCTGTGACATATGCTGGGGCATGTAGCAGTTTTGATGTCTTGCTTGAGAAGGGGAAATTTCCCCTTTTCCAGTCGTATGCTCATCATAGAACTCTACTAGAGGCAGTTCACGACACCATCATTGCAAAGGCTGATCCACCTAGCTGTGACCTTCAGAGTGCTCATGGGAATCCCTGCATGAAAGAGAAACTCGTGATGAAGACACACTGTCCAAATGACTACCAGTCAGCTCATTACCTCAACAATGACGGGAAAATGGCTTCAGTCAAGTGCCCTCCTAAGTATGAGCTCACTGAGGACTGCAACTTTTGTAGGCAGATGACAGGTGCTAGCCTAAAGAAGGGGTCTTATCCTCTCCAAGACTTATTTTGCCAGTCAAGTGAGGATGATGGATCAAAATTAAAAACAAAAATGAAAGGGGTCTGCGAAGTGGGGGTCCAAGCACTCAAAAAGTGTGATGGCCAACTCAGCACCGCACATGAGGTTGTGCCCTTTGCAGTGTTTAAGAACTCAAAGAAGGTTTACCTCGATAAGCTTGACCTCAAGACTGAGGAGAATCTGCTGCCAGACTCATTTGTCTGCTTCGAGCATAAGGGACAGTATAAAGGAACAATGGACTCTGGTCAGACTAAGAGGGAGCTCAAAAGCTTTGATATCTCTCAGTGCCCCAAGATTGGAGGACATGGTAGTAAGAAGTGCACTGGGGACGCAGCATTTTGCTCTGCTTATGAGTGCACTGCTCAGTACGCCAATGCCTATTGTTCACATGCTAATGGGTCAGGGATTGTGCAGATACAAGTGTCAGGGGTCTGGAAGAAGCCTTTATGTGTAGGGTATGAGAGAGTGGTTGTGAAGAGAGAACTCTCTGCCAAGCCCATCCAGAGAGTTGAGCCTTGCACAACTTGTATAACCAAATGTGAGCCTCATGGATTGGTTGTCCGATCAACAGGGTTCAAGATATCATCTGCAGTTGCTTGTGCTAGCGGAGTTTGCGTTACAGGATCACAGAGTCCTTCTACCGAGATTACACTCAAGTATCCAGGGATATCCCAGTCCTCAGGGGGGGACATAGGGGTTCACATGGCACACGATGATCAGTCAGTTAGCTCCAAAATAGTAGCTCACTGCCCTCCCCAGGACCCATGCTTAGTGCACGGCTGCATAGTGTGTGCTCATGGCCTGATAAATTACCAGTGTCACACTGCTCTCAGTGCCTTTGTTGTTGTGTTTGTATTCAGTTCTATTGCAATAATTTGTTTAGCCATTCTTTATAGGGTGCTCAAGTGCTTAAAGATTGCCCCAAGGAAAGTTCTGAATCCACTAATGTGGATCACAGCCTTCATCAGATGGGTGTATAAGAAGATGGTTGCCAGAGTGGCAGACAATATTAATCAAGTGAACAGGGAGATAGGATGGATGGAAGGAGGTCAGTTGGTTCTAGGGAACCCTGCCCCTATTCCTCGTCATGCCCCAATCCCACGTTATAGCACATACCTAATGCTACTGCTAATTGTCTCATATGCATCAGCATGTTCAGAACTAATTCAGGCAAGCTCCAGAATCACTACTTGCTCCACAGAGGGTGTCAACACCAAGTGTAGACTGTCTGGTACAGCATTGATCAGGGCAGGGTCAGTTGGGGCAGAGGCTTGTTTGATGTTGAAGGGGGTCAAGGAAGATCAAACCAAGTTCTTAAAGATAAAAACTGTCTCAAGTGAGCTATCGTGCAGGGAGGGCCAGAGCTATTGGACTGGGTCCTTTAGCCCCAAATGTCTGAGCTCAAGGAGATGCCATCTTGTCGGGGAATGTCATGTGAATAGGTGTCTGTCTTGGAGGGACAATGAAACTTCAGCAGAGTTTTCATTTGTTGGGGAAAGTACAACCATGCGAGAGAATAAGTGTTTTGAGCAGTGTGGAGGATGGGGATGTGGGTGTTTCAATGTGAACCCATCTTGCTTATTTGTGCACACGTATCTGCAGTCAGTTAGAAAAGAGGCCCTTAGAGTTTTTAACTGTATCGACTGGGTGCATAAACTCACTCTAGAGATCACAGACTTTGATGGCTCTGTTTCAACAATAGACTTGGGAGCATCATCTAGCCGTTTCACAAACTGGGGTTCAGTTAGCCTCTCACTGGACGCAGAGGGCATTTCAGGCTCAAATAGCTTTTCTTTCATTGAGAGCCCAGGCAAAGGGTATGCAATTGTTGATGAGCCATTCTCAGAAATTCCTCGGCAAGGGTTCTTGGGGGAGATCAGGTGCAATTCAGAGTCCTCAGTCCTGAGTGCTCATGAATCATGCCTTAGGGCACCAAACCTTATCTCATACAAGCCAATGATAGATCAATTGGAGTGCACAACAAATCTGATTGATCCCTTTGTTGTATTTGAGAGGGGTTCTCTGCCACAGACAAGGAATGACAAAACCTTTGCAGCTTCAAAAGGAAATAGAGGTGTTCAAGCTTTCTCTAAGGGCTCTGTGCAAGCTGATCTAACTCTGATGTTTGACAATTTTGAGGTGGACTTTGTGGGAGCAGCTGTATCTTGTGATGCCGCCTTCTTAAATTTGACAGGTTGCTATTCTTGCAATGCAGGGGCCAGGGTCTGCCTGTCTATCACATCCACAGGAACTGGAACTCTCTCTGCCCACAATAAGGATGGGTCTCTGCATATAGTTCTTCCATCAGAGAATGGAACAAAAGATCAGTGCCAGATACTACACTTCACTGTACCTGAAGTAGAGGAGGAGTTTATGTACTCTTGTGATGGAGATGAGCGGCCTCTATTAGTGAAAGGGACCCTGATAGCTATTGATCCATTTGATGATAGGCGGGAAGCAGGGGGAGAATCAACAGTTGTGAATCCAAAATCTGGATCTTGGAATTTCTTTGACTGGTTTTCTGGACTCATGAGTTGGTTTGGAGGGCCTCTCAAAACTATACTCCTCATTTGCCTGTATGTTGCATTATCAATTGGGCTCTTTTTCCTCCTCATATATCTTGGAAGAACAGGGCTCTCTAAAATGTGGCTTGCTGCTACTAAGAAGGCCTCA
>ABD38831
ATGTATGTTTTATTAACAATTCTAATCTCGGTTCTGGTGTGTGAAGCGGTTATCAGAGTGTCTCTAAGCTCCACAAGAGAAGAGACCTGTTTTGGTGACTCCACCAACCCAGAGATGATTGAAGGAGCTTGGGATTCACTCAGAGAGGGGGAGATGCCAGAGGAGCTCTCCTGTTCTATATCAGGCATAAGGGAGGTTAAGACCTCAAGCCAGGAGTTATACAGGGCATTAAAAGCCATCATTGCTGCTGATGGCTTGAACAACATCACCTGCCATGGTAAGGATCCTGAGGACAAGATTTCTCTCATAAAGGGTCCTCCTCATAAAAAGCGGGTGGGGATAGTTCGGTGTGAGAGACGAAGAGATGCTAAGCAAATAGGGAGAGAAACCATGGCAGGGATTGCAATGACAGTCCTTCCAGCCTTGGCAGTTTTTGCTTTGGCACCTGTTGTTTTTGCTGAGGACCCCCATCTCAGAAACAGACCAGGGAAGGGGCACAACTACATTGACGGGATGACCCAGGAGGATGCCACATGCAAACCTGTGACATATGCTGGGGCATGTAGCAGTTTTGATGTCTTGCTTGAGAAGGGGAAATTTCCCCTTTTCCAGTCGTATGCTCATCATAGAACTCTACTAGAGGCAGTTCACGACACCATCATTGCAAAGGCTGATCCACCTAGCTGTGACCTTCAGAGTGCTCATGGGAATCCCTGCATGAAAGAGAAACTCGTGATGAAGACACACTGTCCAAATGACTACCAGTCAGCTCATTACCTCAACAATGACGGGAAAATGGCTTCAGTCAAGTGCCCTCCTAAGAATGAGCTCACTGAGGACTGCAACTTTTGTAGGCAGATGACAGGTGCTAGCCTAAAGAAGGGGTCTTATCCTCTCCAAGACTTATTTTGCCAGTCAAGTGAGGATGATGGATCAAAATTAAAAACAAAAATGAAAGGGGTCTGCGAAGTGGGGGTCCAAGCACTCAAAAAGTGTGATGGCCAACTCAGCACCGCACATGAGGTTGTGCCCTTTGCAGTGTTCAAGAACTCAAAGAAGGTTTACCTCGATAAGCTTGACCTCAAGACTGAGGAGAATCTGCTGCCAGACTCATTTGTCTGCTTCGAGCATAAGGGACAGTATAAAGGAACAATGGACTCTGGTCAGACTAAGAGGGAGCTCAAAAGCTTTGATATCTCTCAGTGCCCCAAGATTGGAGGACATGGTAGTAAGAAGTGCACTGGGGACGCAGCATTTTGCTCTGCTTATGAGTGCACTGCTCAGTACGCCAATGCCTATTGTTCACATGCTAATGGGTCAGGGATTGTGCAGATACAAGTGTCAGGGGTCTGGAAGAAGCCTTTATGTGTAGGGTATGAGAGAGTGGTTGTGAAGAGAGAACTCTCTGCCAAGCCCATCCAGAGAGTTGAGCCTTGCACAACTTGTATAACCAAATGTGAGCCTCATGGTTTGGTTGTCCGATCAACAGGGTTCAAGATATCATCTGCAGTTGCTTGTGCTAGCGGAGTTTGCGTCACAGGATCACAGAGCCCTTCTACCGAGATTACACTCAAGTATCCAGGGATATCCCAGTCCTCTGGGGGGGACATAGGGGTTCACATGGCACACGATGATCAGTCAGTTAGCTCCAAAATAGTAGCTCACTGCCCTCCCCAGGACCCATGCTTAGTGCACGGCTGCATAGTGTGTGCTCATGGCCTGATAAATTACCAGTGTCACACTGCCCTCAGTGCCTTTGTTGTTGTGTTTGTATTCAGTTCTATTGCAATAATTTGTTTAGCCATTCTTTATAGGGTGCTCAAGTGCTTAAAGATTGCCCCAAGGAAAGTTCTGAATCCACTAATGTGGATCACAGCCTTCATCAGATGGGTGTATAAGAAGATGGTTGCCAGAGTGGCAGACAATATTAATCAAGTGAACAGGGAGATAGGATGGATGGAAGGAGGTCAGTTGGTTCTAGGGAACCCTGCTCCTATTCCTCGTCATGCCCCAATTCCACGTTATAGCACATACCTAATGCTACTGCTAATTGTCTCATATGCATCAGCATGTTCAGAACTAATTCAGGCAAGCTCCAGAATCACTACTTGCTCCACAGAGGGTGTCAACACCAAGTGTAGACTGTCTGGCACAGCATTGATCAGGGCAGGGTCAGTTGGGGCAGAGGCTTGTTTGATGTTGAAGGGGGTCAAGGAAGATCAAACCAAGTTCTTAAAGATAAAAACTGTCTCAAGTGAGCTATCGTGCAGGGAGGGCCAGAGCTATTGGACTGGGTCCTTTAGCCCCAAATGTCTGAGCTCAAGGAGATGCCATCTTGTCGGGGAATGTCATGTGAATAGGTGTCTGTCTTGGAGGGACAATGAAACTTCAGCAGAGTTTTCATTTGTTGGGGAAAGTACGACCATGCGAGAGAATAAGTGTTTTGAGCAGTGTGGAGGATGGGGATGTGGGTGTTTCAATGTGAACCCATCTTGCTTATTTGTGCACACGTATCTGCAGTCAGTTAGAAAAGAGGCCCTTAGAGTTTTTAACTGTATCGACTGGGTGCATAAACTCACTCTAGAGATCACAGACTTTGATGGCTCTGTTTCAACAATAGACTTGGGAGCATCATCTAGCCGTTTCACAAACTGGGGTTCAGTTAGCCTCTCACTGGACGCAGAGGGCATTTCAGGCTCAAATAGCTTTTCTTTCATTGAGAGCCCAGGCAAAGGGTATGCAATTGTTGATGAGCCATTCTCAGAAATTCCTCGGCAAGGGTTCTTGGGGGAGATCAGGTGCAACTCAGAGTCCTCAGTCCTGAGTGCTCATGAATCATGCCTTAGGGCACCAAACCTTATCTCATACAAGCCCATGATAGATCAATTGGAGTGCACAACAAATCTGATTGATCCCTTTGTTGTATTTGAGAGGGGTTCTCTGCCACAGACAAGGAATGACAAAACCTTTGCAGCTTCAAAAGGAAATAGAGGTGTTCAAGCTTTCTCTAAGGGCTCTGTGCAAGCTGATCTAACTCTGATGTTTGACAATTTTGAGGTGGACTTTGTGGGAGCAGCTGTATCTTGTGATGCCGCCTTCTTAAATTTGACAGGTTGCTATTCTTGCAATGCAGGGGCCAGGGTCTGCCTGTCTATCACATCCACAGGAACTGGAACTCTCTCTGCCCACAATAAGGATGGGTCTCTGCATATAGTTCTTCCATCAGAGAATGGAACAAAAGATCAATGCCAGATACTACACTTCACTGTACCTGAAGTAGAGGAGGAGTTTATGTACTCTTGTGATGGAGATGAGCGGCCTCTATTAGTGAAAGGGACCCTGATAGCTATTGATCCATTTGATGATAGGCGGGAAGCAGGGGGAGAATCAACAGTTGTGAATCCAAAATCTGGATCTTGGAATTTCTTTGACTGGTTTTCTGGACTCATGAGTTGGTTTGGAGGGCCTCTCAAAACTATACTCCTCATTTGCCTGTATGTTGCATTATCAATTGGGCTCTTTTTCCTCCTCATATATCTTGGAAGAACAGGGCTCTCTAAAATGTGGCTTGCTGCTACTAAGAAGGCCTCA
>ABD38830
ATGTATGTTTTATTAACAATTCTAATCTCGGTTCTGGTGTGTGAAGCGGTTATTAGAGTGTCTCTAAGCTCCACAAGAGAAGAGACCTGTTTTGGTGACTCCACCAACCCAGAGATGATTGAAGGAGCTTGGGATTCACTCAGAGAGGAGGAGATGCCAGAGGAGCTCTCCTGTTCTATATCAGGCATAAGGGAGGTTAAGACCTCAAGCCAGGAGTTATACAGGGCATTAAAAGCCATCATTGCTGCTGATGGCTTGAACAACATCACCTGCCATGGTAAGGATCCTGAGGACAAGATTTCTCTCATAAAGGGTCCTCCTCATAAAAAGCGGGTGGGGATAGTTCGGTGTGAGAGACGAAGAGATGCTAAGCAAATAGGGAGAGAAACCATGGCAGGGATTGCAATGACAGTCCTTCCAGCCTTAGCAGTTTTTGCTTTGGCACCTGTTGTTTTTGCTGAAGACCCCCATCTCAGAAACAGACCAGGGAAGGGGCACAACTACATTGACGGGATGACTCAGGAGGATGCCACATGCAAACCTGTGACATATGCTGGGGCATGTAGCAGTTTTGATGTCTTGCTTGAGAAGGGGAAATTCCCCCTTTTCCAGTCGTATGCTCATCATAGAACTCTACTAGAGGCAGTTCACGACACCATCATTGCAAAGGCTGATCCACCTAGCTGTGACCTTCAGAGTGCTCATGGGAATCCCTGCATGAAAGAGAAACTCGTGATGAAGACACACTGTCCAAATGACTACCAGTCAGCTCATTACCTCAACAATGACGGGAAAATGGCTTCAGTCAAGTGCCCTCCTAAGTATGAGCTCACTGAGGACTGCAACTTTTGTAGGCTGATGACAGGTGCTAGCCTGAAGAAGGGGTCTTATCCTCTCCAGGACTTATTTTGTCAGTCAAGTGAGGATGATGGATCAAAATTAAAAACAAAAATGAAAGGGGTCTGCGAAGTGGGGGTTCAAGCACTCAAAAAGTGTGATGGCCAACTCAGCACTGCACATGAGGTTGTGCCCTTTGCAGTGTTTAAGAACTCAAAGAAGGTTTACCTTGATAAGCTTGACCTCAAGACTGAGGAGAATCTGCTACCAGACTCATTTGTCTGCTTCGAGCATAAGGGACAGTATAAAGGAACAATGGACTCTGGTCAGACTAAGAGGGAGCTCAAAAGCTTTGATATCTCTCAGTGCCCCAAGATTGGAGGACATGGTAGTAAGAAGTGCACTGGGGACGCAGCATTTTGCTCTGCTTATGAGTGCACTGCTCAGTACGCCAATGCCTATTGTTCACATGCTAATGGGTCAGGGATTGTGCAGATACAAGTATCAGGGGTCTGGAAGAAGCCTTTATGTGTAGGGTATGAGAGAGTAGTTGTGAAGAGAGAACTCTCTGCCAAGCCCATCCAGAGAGTTGAGCCTTGCACAACTTGTATAACCAAATGTGAGCCTCATGGGTTGGTTGTCCGATCAACAGGGTTCAAGATATCATCTGCAGTTGCTTGTGCTAGCGGAGTTTGCGTCACAGGATCGCAGAGTCCTTCCACCGAGATTACACTCAAGTATCCAGGGATATCCCAGTCCTCTGGAGGGGACATAGGGGTTCACATGGCACACGATGATCAGTCAGTTAGCTCCAAAATAGTAGCTCACTGCCCTCCCCAGGACCCGTGCTTAGTGCACGGCTGCATAGTGTGTGCTCATGGCCTGATAAATTACCAGTGTCACACTGCTCTCAGTGCCTTTGTTGTTGTGTTTGTATTCAGTTCTATTGCAATAATTTGTTTAGCTATTCTTTATAGGGTGCTCAAGTGCCTAAAGATTGCCCCAAGGAAAGTTCTGAATCCACTAATGTGGATTACAGCCTTCATCAGATGGGTGTATAGGAAGATGGTTGCCAGAGTGGCAGACAATATTAATCAAGTGAACAGGGAGATAGGATGGATGGAAGGAGGTCAGTTGGTTCTAGGGAACCCTGCCCCTATTCCTCGTCATGTTCCAATTCCACGTTATAGCACATACCTAATGCTACTACTGATTGTCTCATATGCATCAGCATGTTCAGAACTGATTCAGGCAAGCTCCAGAATCACTACTTGCTCCACAGAGGGTGTCAACACCAAGTGTAGACTGTCTGGCACAGCATTGATCAGGGCAGGGTCAGTTGGGGCAGAGGCTTGTTTGATGTTGAAGGGGGTCAAGGAAGATCAAACCAAGTTCTTAAAGATAAAAACTGTCTCAAGTGAGCTATCGTGCAGGGAGGGCCAGAGCTATTGGACTGGGTCCTTTAGCCCCAAATGTCTGAGCTCAAGGAGATGCCATCTTGTCGGGGAATGTCATGTGAATAGGTGTCTGTCTTGGAGGGACAATGAAACTTCAGCAGAGTTTTCATTTGTTGGAGAAAGCACGACCATGCGAGAGAATAAGTGTTTTGAGCAGTGTGGAGGATGGGGATGTGGGTGTTTCAATGTGAACCCATCTTGCTTATTTGTGCACACGTATCTGCAGTCAGTTAGAAAAGAGGCCCTTAGAGTTTTTAACTGTATCGACTGGGTGCATAAACTCACTCTGGAGATCACAGACTTTGATGGCTCTGTTTCAACAATAGACTTGGGAGCATCATCTAGCCGTTTCACAAACTGGGGTTCAGTTAGCCTCTCACTGGACGCAGAGGGCATTTCAGGCTCAAATAGCTTTTCTTTCATTGAGAGCCCAGGCAAAGGGTATGCAATTGTTGATGAGCCATTCTCAGAAATTCCTCGGCAAGGGTTCTTGGGGGAGATCAGGTGCAATTCAGAGTCCTCAGTCCTGAGTGCTCATGAGTCATGCCTTAGGGCACCAAACCTTATCTCATACAAGCCCATGATAGATCAATTGGAGTGCACAACAAATCTGATTGACCCCTTTGTTGTATTTGAGAGGGGTTCTCTGCCACAGACAAGGAATGACAAAACCTTTGCTGCTTCAAAAGGAAATAGAGGTGTTCAAGCTTTCTCTAAGGGCTCTGTGCAAGCTGATCTAACTCTGATGTTTGACAATTTTGAGGTGGACTTTGTGGGAGCAGCCGTATCTTGTGATGCCGCCTTCTTAAATTTGACAGGTTGCTATTCTTGCAATGCAGGGGCCAGGGTCTGCCTGTCTATCACATCCACAGGAACTGGAACTCTCTCTGCCCACAATAAGGATGGGTCTCTGCATATAGTTCTTCCATCAGAGAATGGAACAAAAGATCAGTGTCAGATACTACACTTCACTGTACCTGAAGTAGAGGAGGAGTTTATGTACTCTTGTGATGGAGATGAGCGGCCTCTATTGGTGAGGGGGACTCTGATAGCTATTGATCCATTTGATGATAGGCGGGAAGCAGGGGGGGAATCAACAGTTGTGAATCCAAAATCTGGATCTTGGAATTTCTTTGACTGGTTTTCTGGACTCATGAGTTGGTTTGGAGGGCCTCTTAAAACTATACTCCTCATTTGCTTGTATGTTGCATTATCAATTGGGCTCTTTTTCCTCCTCATATATCTTGGAAGAACAGGCCTCTCTAAAATGTGGCTTGCTGCTACTAAGAAGGCCTCA
>ABD38835
ATGTATGTTTTACTAACAATTCTAATCTCGGTTCTGGTGTGTGAAGCGGTTATTAGAGTGTCTCTAAGCTCCACAAGAGAAGAGACCTGTTTTGGTGACTCCACCAACCCCGAGATGATTGAAGGAGCTTGGGATTCGCTCAGAGAGGAGGAGATGCCAGAGGAGCTCTCCTGTTCTATATCAGGCATAAGGGAGGTTAAGACCTCAAGCCAGGAATTGTACAGGGCATTAAAAGCCATCATTGCTGCTGATGGCTTGAACAACATCACCTGCCATGGTAAGGACCCTGAGGACAAGATTTCTCTCATAAAGGGTCCTCCTCACAAAAAACGGGTGGGGATAGTTCGGTGTGAGAGACGAAGAGACGCTAAGCAAATAGGGAGAGAAACCATGGCAGGGATTGCAATGACAGTCCTTCCAGCCTTAGCAGTTTTTGCTTTGGCACCTGTTGTTTTTGCTGAAGACCCCCATCTCAGAAACAGACCAGGGAAGGGGCACAACTACATTGACGGGATGACTCAGGAGGATGCCACATGTAAACCTGTGACATATGCTGGGGCATGTAGCAGTTTTGATGTCTTGCTCGAAAAGGGGAAATTCCCCCTCTTCCAGTCGTATGCTCATCATAGAACTCTACTAGAGGCAGTTCACGACACTATCATTGCAAAGGCTGACCCACCTAGCTGTGACCTTCAGAGTGCTCATGGGAATCCCTGCATGAAAGAGAAGCTCGTGATGAAGACACACTGTCCAAATGACTACCAATCAGCTCATTACCTTAACAATGACGGGAAAATGGCTTCAGTCAAGTGCCCCCCTAAGTATGAGCTCACTGAGGATTGCAACTTTTGTAGGCAGATGACAGGTGCTAGCCTGAAGAAGGGGTCTTATCCTCTCCAGGACTTATTTTGTCAGTCAAGTGAGGATGATGGGTCAAAATTAAAAACAAAAATGAAAGGGGTCTGCGAAGTGGGAGTTCAAGCACTAAAAAAGTGTGATGGCCAACTCAGCACTGCACATGAGGTTGTGCCCTTCGCAGTGTTTAAGAACTCAAAGAAGGTTTATCTTGATAAGCTTGACCTTAAGACTGAGGAAAATCTGCTACCAGACTCATTTGTCTGCTTCGAGCATAAAGGACAACATAAAGGAACAATGGACTCTGGTCAGACCAAGAGGGAGCTCAAAAGCTTTGATATCTCTCAGTGCCCCAAGATTGGAGGACATGGTAGCAAGAAGTGCACTGGGGACGCAGCATTTTGCTCTGCTTATGAGTGCACTGCTCAGTACGCCAATGCCTATTGTTCACATGCTAATGGGTCAGGAATTGTGCAGATACAAGTGTCAGGGGTCTGGAAGAAGCCTTTATGTGTAGGGTATGAGAGAGTGGTTGTAAAGAGAGAACTCTCTGCCAAGCCCATCCAGAGAGTTGAGCCTTGCACAACTTGTATAACCAAATGCGAGCCTCATGGACTGGTTGTCCGATCAACAGGGTTCAAGATATCATCTGCAGTTGCTTGTGCTAGCGGAGTTTGCGTCACAGGATCGCAGAGTCCTTCTACCGAGATTACACTCAAGTATCCAGGAATATCTCAGTCCTCTGGGGGGGACATAGGGGTTCACATGGCACACGACGATCAGTCAGTTAGCTCCAAAATAGTAGCTCACTGCCCCCCCCAGGACCCGTGCTTAGTGCATGGCTGCATAGTGTGTGCTCATGGCCTGATAAATTACCAGTGTCACACTGCTCTCAGTGCCTTTGTTGTTGTGTTCGTGTTCAGCTCTGTTGCAATAATTTGTTTGGCCATTCTTTATAAGGTGCTCAAGTGCCTAAAGATTGCCCCAAAGAAAGTTCTGAATCCGCTAATGTGGATTACTGCCTTCATCAGATGGGTATATAAGAAGATGGTTGCCAGAGTGGCAGATAATATAAATCAAGTGAACAGGGAAATAGGATGGATGGAAGGAGGTCAGTTGGCTCTAGGGAACCCTGCCCCTATTCCTCGTCACGCTCCAATCCCACGCTATAGCACATACCTAATGCTACTACTGATTGTCTCATATGCGTCAGCATGTTCAGAACTGATTCAGGCAAGCTCTAGGATTACCACTTGCTCCACAGAAGGTGTCAACACCAAGTGTAGGCTGTCTGGCACAGCATTAATTAGGGCAGGGTCAGTTGGGGCAGAGGCTTGTTTGATGTTAAAGGGGGTCAAGGAAGACCAAACCAAGTTCTTGAAGATAAAAACTGTCTCAAGTGAGCTATCGTGCAGGGAGGGCCAGAGCTACTGGACTGGGTCCTTTAGCCCCAAATGTCTGAGCTCAAGGAGATGCCATCTTGTCGGGGAATGTCATGTGAATAGGTGCTTGTCTTGGAGGGACAATGAAACTTCAGCAGAGTTTTCATTTGTTGGGGAAAGCACGACCATGCGAGAGAATAAGTGTTTTGAGCAGTGTGGAGGATGGGGATGTGGGTGTTTCAATGTGAACCCATCTTGCTTATTTGTGCACACGTACCTGCAGTCAGTTAGAAAAGAGGCCCTTAGAGTTTTTAACTGTATCGATTGGGTGCATAAACTCACTCTAGAGATCACAGACTTTGATGGCTCTGTTTCAACAATAGACTTGGGAGCATCATCTAGCCGTTTCACAAACTGGGGTTCAGTTAGCCTCTCACTGGACGCAGAGGGCATTTCAGGCTCAAATAGCTTTTCATTCATTGAGAGCCCAGGCAAAGGGTATGCAATTGTTGATGAGCCATTCTCAGAAATTCCTCGGCAAGGGTTCCTGGGGGAGATCAGGTGCAACTCAGAATCTTCAGTCCTGAGTGCTCATGAATCATGCCTTAGGGCACCAAACCTTATCTCATACAAGCCTATGATAGATCAGTTGGAGTGCACAACAAATCTGATTGATCCCTTTGTTGTCTTTGAGAGGGGTTCTCTGCCACAGACAAGAAATGACAAAACTTTTGCAGCTTCAAAAGGAAATAGGGGTGTTCAAGCTTTCTCTAAGGGCTCTGTGCAAGCTGATCTAACTCTGATGTTTGACAATTTTGAGGTGGACTTTGTGGGAGCAGCCGTGTCTTGTGATGCCGCCTTCTTAAATTTGACAGGTTGCTATTCTTGCAATGCAGGGGCCAGGGTCTGCCTGTCTATCACATCCACAGGAACTGGAACTCTCTCTGCCCACAACAAGGATGGGTCTCTGCATATAGTTCTCCCATCAGAAAATGGAACAAAAGATCAGTGTCAGATACTACACTTCACTGTGCCTGAGGTAGAGGAGGAGTTTATGTACTCTTGTGATGGAGATGAGCGGCCTTTGTTAGTGAAGGGGACCCTGATAGCCATTGATCCATTTGATGATAGGCGGGAAGCAGGAGGGGAATCAACAGTTGTGAATCCAAAATCTGGATCTTGGAATTTCTTTGACTGGTTCTCTGGACTCATGAGTTGGTTTGGAGGGCCTCTTAAGACCATACTCCTCATATGCCTGTATGTTGCATTATCAATTGGGCTCTTTTTCCTTCTTATATATCTTGGAAGAACAGGTCTCTCTAAAATGTGGCTTGCTGCTACTAAGAAGGCTTCA
>ABD38834
ATGTATGTTTTATTAACAATTCTAATCTCGGTTCTAGTGTGTGAAGCGGTTATTAGAGTGTCTCTAAGCTCCACAAGAGAAGAGACCTGTTTTGGTGACTCCACCAACCCAGAGATGATTGAAGGAGCTTGGGATTCGCTCAGAGAGGAGGAGATGCCAGAGGAGCTCTCCTGTTCTATATCAGGCATAAGGGAGGTTAAGACCTCAAGCCAGGAGTTGTACAGGGCATTAAAAGCCATCATTGCTGCTGATGGCTTGAACAACATCACCTGCCATGGTAAGGATCCTGAGGACAAGATTTCTCTCATAAAGGGTCCTCCTCACAAAAAGCGGGTGGGGATAGTTCGGTGTGAGAGACGAAGAGATGCTAAGCAAGTAGGGAGAGAAACCATGGCAGGGATTGCAATGACAGTCCTTCCAGCCTTAGCAGTTTTTGCTTTGGCACCTGTTGTTTTTGCTGAAGACCCCCATCTCAGAAACAGACCAGGGAAGGGGCACAACTACATTGACGGGATGACTCAGGAGGATGCCACATGCAAACCTGTGACATATGCTGGGGCATGTAGCAGTTTTGATGTCTTGCTTGAAAAGGGGAAATTTCCCCTTTTCCAGTCGTATGCTCATCATAGAACTCTACTAGAGGCAGTTCACGACACCATCATTGCAAAGGCTGATCCACCTAGCTGTGACCTTCAGAGTGCTCATGGGAATCCCTGCATGAAAGAGAAACTCGTGATGAAGACACACTGTCCAAATGACTACCAGTCAGCTCATTACCTCAACAATGACGGGAAAATGGCTTCAGTCAAGTGCCCTCCCAAGTATGAGCTCACTGAGGACTGCAACTTTTGTAGGCAGATGACAGGTGCTAGCCTGAAGAAGGGGTCTTATCCTCTCCAAGACTTATTTTGTCAGTCAAGTGAGGATGATGGATCAAAATTAAAAACAAAAATGAAAGGGGTCTGCGAAGTGGGGGTTCAAGCACTCAAAAAGTGTGATGGCCAACTCAGCACTGCACATGAGGTTGTGCCCTTTGCAGTGTTTAAGAACTCAAAGAAGGTTTATCTTGATAAGCTTGACCTCAAGACTGAGGAGAATCTGCTACCAGACTCATTTGTCTGCTTCGAGCATAAGGGACAGTATAAAGGAACAATGGACTCTGGTCAGACTAAGAAGGAGCTCAAAAGCTTTGATATCTCTCAGTGCCCCAAGATTGGAGGACATGGTAGTAAGAAGTGCACTGGGGACGCAGCATTTTGCTCTGCTTATGAGTGCACTGCTCAGTACGCCAATGCCTATTGTTCGCATGCTAATGGTTCAGGGATTGTGCAGATACAAGTATCAGGGGTCTGGAAGAAGCCTTTATGTGTAGGGTATGAGAGAGTGGTTGTGAAGAGAGAACTCTCTGCCAAGCCCATCCAGAGAGTTGAGCCTTGCACAACTTGTATAACCAAATGTGAGCCTCATGGATTGGTTGTCCGATCAACAGGGTTCAAGATATCATCTGCAGTTGCTTGTGCTAGCGGAGTTTGCGTCACAGGATCGCAGAGTCCTTCTACCGAGATTACACTCAAGTATCCAGGGATATCCCAGTCCTCTGGGGGGGACATAGGGGTTCACATGGCACACGATGATCAGTCAGTTAGCTCCAAAATAGTAGCTCACTGCCCTCCCCAGGACCCGTGCTTAGTGCATGGCTGCATAGTGTGTGCTCATGGCCTGATAAATTACCAGTGTCACACTGCTCTCAGTGCCTTTGTTGTTGTGTTTGTATTCAGTTCTATTGCAATAATTTGTTTAGCTATTCTTTATAGGGTGCTCAAGTGCCTAAAGATTGCTCCAAGGAAAGTTCTGAATCCACTAATGTGGATTACAGCCTTCATCAGATGGGTGTATAAGAAGATGGTTGCTAGAGTGGCAGACAATATTAATCAAGTGAACAGGGAAATAGGATGGATGGAAGGAGGTCAGTTGGTCCTAGGGAACCCTGCCCCTATTCCTCGTCATGCCCCAATCCCACGTTATAGCACATACCTAATGCTACTATTGATTGTCTCATATGCATCAGCATGTTCAGAACTGATTCAGGCAAGCTCCAGAATCACCACTTGCTCCACAGAGGGTGTTAACACCAAGTGTAGACTGTCTGGCACAGCATTGATCAGGGCAGGGTCAGTTGGGGCAGAGGCTTGTTTGATGTTGAAGGGGGTCAAGGAAGATCAAACCAAGTTCTTAAAGATAAAAACTGTCTCAAGTGAGCTATCGTGCAGGGAGGGCCAGAGCTATTGGACTGGGTCCTTTAGCCCCAAATGTCTGAGCTCAAGGAGATGCCATCTTGTTGGAGAGTGTCATGTGAATAGGTGTCTGTCTTGGAGGGACAATGAAACTTCAGCAGAGTTTTCATTTGTTGGGGAAAGCACGATCATGCGAGAGAATAAGTGTTTTGAGCAGTGTGGAGGATGGGGGTGTGGGTGTTTCAATGTGAACCCATCTTGCTTATTTGTGCACACGTATCTGCAGTCAGTTAGAAAAGAGGCCCTTAGAGTTTTTAACTGTATCGACTGGGTGCATAAACTCACTCTAGAGATCACAGACTTTGATGGCTCTGTTTCAACAATAGACTTGGGAGCATCATCTAGCCGTTTCACAAACTGGGGTTCAGTTAGCCTCTCACTGGACGCAGAGGGCATTTCAGGCTCAAATAGCTTTTCTTTCATTGAGAGCCCAGGCAAAGGGTATGCAATTGTTGATGAGCCATTCTCAGAAATTCCTCGGCAAGGGTTCTTGGGGGAGATCAGGTGCAATTCAGAGTCCTCAGTCCTGAGTGCTCATGAATCATGCCTTAGGGCACCAAACCTTATCTCATACAAGCCCATGATAGATCAATTGGAGTGCACGACAAATCTGATTGATCCCTTTGTTGTCTTTGAGAGGGGTTCTCTGCCACAGACAAGGAATGACAAAACCTTTGCAGCTTCAAAAGGAAATAGAGGTGTTCAAGCTTTCTCTAAGGGCTCTGTACAAGCTGATCTAACTCTGATGTTTGACAATTTTGAGGTGGACTTTGTGGGAGCAGCTGTATCTTGTGATGCCGCCTTCTTAAATTTGACAGGTTGCTATTCTTGCAATGCAGGGGCCAGGGTCTGCCTGTCTATCACATCCACAGGAACTGGAACTCTCTCTGCCCACAATAAGGATGGGTCTCTGCATATAGTTCTTCCATCAGAGAATGGAACAAAAGATCAGTGTCAGATACTACACTTCACTGTACCTGAAGTAGAGGAGGAGTTTATGTACTCTTGTGATGGAGATGAGCGGCCTCTGTTGGTGAAAGGGACCCTGATAGCTATTGATCCATTTGATGATAGGCGGGAAGCAGGGGGGGAATCAACAGTTGTGAATCCAAAATCTGGATCTTGGAATTTCTTTGACTGGTTTTCTGGACTCATGAGTTGGTTTGGAGGGCCTCTTAAAACTATACTCCTCATTTGTCTGTATGTTGCATTATCAATTGGGCTCTTTTTCCTCCTTATATATCTTGGAAGAACAGGCCTCTCTAAAATGTGGCTTGCTGCTACTAAGAAGGCCTCA
