# Supplementary material for: FRESCo: finding regions of excess synonymous constraint in diverse viruses
Source: Genome Biol. 2015 Feb 17;16(1):38. doi: 10.1186/s13059-015-0603-7 (PMC4376164; doi:10.1186/s13059-015-0603-7)
Supplement: Additional file 4: — Sequence alignments (zip folder of FASTA alignments). [file 13059_2015_603_MOESM4_ESM.zip › alignments/RFV/nucleocapsid.fa.revtrans]

>ABD38743
ATGGACAACTATCAAGAGCTTGCGATCCAGTTTGCTGCTCAAGCAGTGGACCGCAATGAGATTGAACAGTGGGTCCGAGAGTTTGCTTATCAAGGGTTTGATGCCCGTAGGGTTATCGAACTCTTAAAGCAGTATGGTGGGGCTGACTGGGAGAAGGATGCCAAGAAAATGATTGTTCTGGCTCTAACTCGTGGCAACAAGCCCCGGAGGATGATGATGAAAATGTCAAAAGAAGGCAAAGCAACTGTGGAGGCTCTCATCAACAAGTATAAGCTAAAGGAGGGGAATCCCTCCCGGGATGAGTTGACTCTATCACGAGTTGCTGCCGCCCTGGCTGGCTGGACATGCCAGGCTTTGGTCGTCTTGAGTGAGTGGCTTCCTGTCACTGGGACTACCATGGATGGCCTATCCCCTGCATACCCAAGGCATATGATGCACCCCAGCTTTGCTGGCATGGTGGACCCTTCTCTACCAGAAGACTATCTAAGGGCAATATTGGATGCTCACTCTCTGTATCTGCTGCAGTTCTCTCGGGTCATCAACCCAAACCTCCGAGGCAAAACAAAGGAGGAGGTTGCTGCAACATTCACGCAGCCAATGAATGCAGCAGTGAATAGCAGCTTTATAAGCCATGAGAAGAGGAGAGAATTCTTGAGAGCTTTTGGGCTTGTGGATTCTAATGGGAAGCCATCAGCGGCTGTCATGGCAGCTGCTCAGGCGTACAAAACAGCAGCC
>ABD38745
ATGGACAACTATCAAGAGCTTGCGATCCAGTTTGCTGCTCAAGCAGTGGACCGCAATGAGATTGAACAGTGGGTCCGAGAGTTTGCTTATCAAGGATTTGATGCCCGTAGGGTTATCGAACTCTTAAGGCAGTATGGTGGGGCTGACTGGGAGAAGGATGCCAAGAAAATGATTGTTCTGGCTCTAACTCGTGGCAACAAGCCCCGGAGGATGATGATGAAAATGTCAAAAGAAGGCAAAGCAACTGTGGAGGCTCTCATCAACAAGTATAAGCTAAAGGAGGGGAATCCCTCCCGGGATGAGTTGACTCTATCACGAGTTGCTGCCGCCCTGGCTGGTTGGACATGCCAGGCTTTGGTCGTCTTGAGTGAGTGGCTTCCTGTCACTGGGACTACCATGGATGGCCTATCCCCTGCATACCCAAGGCATATGATGCACCCCAGCTTTGCTGGCATGGTGGACCCTTCTCTACCAGAAGACTATCTAAGGGCAATATTGGATGCTCACTCTCTGTATCTGCTGCAGTTCTCTCGGGTCATCAACCCAAACCTCCGAGGCAGAACAAAGGAGGAGGTTGCTGCAACATTCACGCAGCCAATGAATGCAGCAGTGAATAGCAACTTCATAAGCCATGAGAAGAGGAGAGGATTCTTGAAAGCTTTTGGGCTTGTGGATTCTAATGGGAAGCCATCAGCGGCTGTCATGGCAGCTGCTCAGGCGTACAAGACAGCAGCC
>ABD38747
ATGGACAACTATCAAGAGCTTGCGATCCAGTTTGCTGCTCAAGCAGTGGACCGCAATGAGATTGAACAGTGGGTCCGAGAGTTTGCTTATCAAGGATTTGATGCCCGTAGGGTCATCGAACTCTTAAAGCAGTATGGTGGGGCTGACTGGGAGAAGGATGCCAAGAAAATGATTGTTCTGGCTCTAACTCGTGGCAACAAGCCCCGGAGGATGATGATGAAAATGTCGAAAGAAGGCAAAGCAACTGTGGAGGCTCTCATCAACAAGTATAAGCTAAAGGAGGGGAATCCTTCCCGGGATGAGTTGACTCTATCACGAGTTGCCGCCGCCCTGGCTGGCTGGACATGCCAGGCTTTGGTCGTCTTGAGTGAGTGGCTTCCTGTCACTGGGACTACCATGGATGGCCTATCCCCTGCATACCCAAGGCATATGATGCACCCCAGCTTTGCTGGCATGGTGGACCCTTCTCTACCAGAAGACTATCTAAGGGCAATATTGGATGCCCACTCTCTGTATCTGCTGCAGTTCTCCCGGGTCATCAACCCAAACCTCCGAGGTAGAACAAAGGAGGAGGTTGCTGCAACGTTCACGCAGCCAATGAATGCAGCAGTGAATAGCAACTTTATAAGCCATGAGAAGAGGAGAGAATTCTTGAAGGCTTTTGGGCTTGTGGATTCTAATGGGAAGCCGTCAGCGGCTGTCATGGCAGCTGCTCAGGCGTACAAGACAGCAGCC
>ABD38741
ATGGACAACTATCAAGAGCTTGCGATCCAGTTTGCTGCTCAAGCAGTGGACCGCAATGAGATTGAACAGTGGGTCCGAGAGTTTGCTTATCAAGGATTTGATGCCCGTAGGGTTATCGAACTCTTAAAGCAGTATGGTGGGGCTGACTGGGAGAAGGATGCCAAGAAAATGATTGTTCTGGCTCTAACTCGTGGCAACAAGCCCCGGAGGATGATGATGAAAATGTCAAAAGAAGGCAAAGCAACTGTGGAGGCTCTCATCAACAAGTACAAGCTAAAGGAGGGGAATCCCTCCCGGGATGAGTTGACTCTATCACGAGTTGCTGCCGCCCTGGCTGGCTGGACATGCCAGGCTTTGGTCGTCTTGAGTGAGTGGCTTCCTGTCACTGGGACTACCATGGATGGCCTATCCCCTGCATACCCAAGGCATATGATGCACCCCAGCTTTGCTGGCATGGTGGACCCTTCTCTACCAGAAGACTATCTAAGGGCAATATTGGATGCTCACTCTCTGTATCTGCTGCAGTTCTCTCGGGTCATCAACCCAAACCTCCGAGGCAGAACAAAGGAGGAGGTTGCTGCAACATTCACGCAGCCAATGAATGCAGCAGTGAATAGCAGCTTTATAAGCCATGAGAAGAGGAGAGAATTCTTGAGAGCTTTTGGGCTTGTGGATTCTAATGGGAAGCCATCAGCGGCTGTCATGGCAGCTGCTCAGGCGTACAAGACAGCAGCC
>ABD38769
ATGGACAACTATCAAGAGCTTGCGATCCAGTTTGCTGCTCAAGCAGTGGACCGCAATGAGATTGAACAGTGGGTCCGAGAGTTTGCTTATCAAGGGTTTGATGCCCGTAGGGTTATCGAACTCTTAAAGCAGTATGGTGGGGCTGACTGGGAGAAGGATGCCAAGAAAATGATTGTTCTGGCTCTGACTCGTGGCAACAAGCCCCGGAGGATGATGATGAAAATGTCGAAAGAAGGCAAAGCAACTGTGGAGGCTCTCATCAACAAGTATAAGCTAAAGGAGGGGAATCCTTCCCGGGATGAGTTGACTCTATCACGAGTTGCTGCTGCCCTGGCTGGCTGGACATGCCAGGCTTTGGTCGTCTTGAGTGAGTGGCTTCCTGTCACTGGGACAACCATGGACGGCCTATCCCCTGCATACCCAAGGCATATGATGCATCCCAGCTTTGCTGGCATGGTGGACCCTTCTCTACCAGAAGACTATCTAAGGGCAATATTAGATGCTCACTCTCTGTATCTGCTGCAGTTCTCCCGGGTCATCAACCCAAACCTCCGAGGTAGAACAAAGGAGGAGGTCGCTGCAACGTTCACGCAGCCAATGAATGCAGCAGTGAATAGCAACTTTATAAGCCATGAGAAGAGGAGAGAATTCTTGAAAGCTTTTGGGCTTGTGGATTCTAATGGGAAGCCGTCAGCTGCTGTCATGGCAGCTGCTCAGGCCTACAAGACAGCAGCC
>ABD38767
ATGGACAACTATCAAGAGCTTGCGATCCAGTTTGCTGCTCAAGCAGTGGACCGCAATGAGATTGAACAGTGGGTCCGAGAGTTTGCTTATCAAGGGTTTGATGCTCGCAGGGTTATCGAACTCTTAAAGCAGTATGGTGGGGCTGACTGGGAGAAGGATGCCAAGAAAATGATTGTTCTGGCTCTAACTCGTGGCAACAAGCCCCGGAGGATGATGATGAAAATGTCGAAAGAAGGCAAAGCAACTGTGGAGGCTCTCATCAACAAATATAAGCTAAAGGAAGGGAATCCTTCCCGGGATGAGTTGACTCTATCACGAGTTGCTGCCGCCCTGGCTGGCTGGACATGCCAGGCTTTGGTCGTCTTGAGTGAGTGGCTTCCTGTCACTGGGACTACCATGGACGGCCTATCCCCTGCATACCCAAGGCATATGATGCACCCCAGCTTTGCTGGCATGGTGGACCCTTCTCTACCAGAAGACTATCTAAGGGCAATATTAGATGCTCACTCTCTGTATCTGCTGCAGTTCTCCCGGGTCATCAACCCAAACCTCCGAGGCAGAACAAAAGAGGAGGTTGCTGCAACGTTCACGCAGCCAATGAATGCAGCAGTGAATAGCAACTTTATAAGCCATGAGAAGAGGAGAGAATTCTTGAAAGCTTTTGGGCTTGTGGATTCTAATGGGAAGCCATCAGCTGCTGTCATGGCAGCTGCTCAGGCTTACAAGACAGCAGCC
>ABD38765
ATGGACAACTATCAAGAGCTTGCGATCCAGTTTGCTGCTCAAGCAGTGGACCGCAATGAGATTGAACAGTGGGTCCGAGAGTTTGCTTATCAAGGGTTTGATGCCCGCAGGGTTATCGAACTCTTAAAGCAGTATGGTGGGGCTGACTGGGAGAAGGATGCCAAGAAAATGATTGTTCTGGCTCTAACTCGTGGCAACAAGCCCCGGAGGATGATGATGAAAATGTCAAAAGAAGGCAAAGCAACTGTGGAGGCTCTCATCAACAAGTATAAGCTAAAGGAAGGGAATCCTTCTCGGGATGAGTTGACTCTATCACGAGTTGCTGCCGCCCTGGCTGGCTGGACATGCCAGGCTTTGGTCGTCTTGAGTGAGTGGCTTCCTGTCACTGGGACTACCATGGACGGCCTATCCCCTGCATACCCAAGGCATATGATGCACCCCAGCTTTGCTGGCATGGTGGACCCTTCTCTACCAGAAGACTATCTAAGGGCAATATTAGATGCTCACTCTCTGTATCTGCTGCAGTTCTCCCGGGTCATCAACCCAAACCTCCGAGGCAGAACAAAGGAGGAGGTTGCTGCAACGTTCACGCAGCCAATGAATGCAGCAGTGAATAGCAACTTTATAAGCCATGAGAAGAGGAGAGAATTCTTAAAAGCTTTTGGGCTTGTGGATTCTAATGGGAAGCCATCAGCTGCTGTCATGGCAGCTGCTCAGGCTTACAAGACAGCAGCC
>ABD38763
ATGGACAACTATCAAGAGCTTGCGATCCAGTTTGCTGCTCAAGCAGTGGACCGCAATGAGATTGAACAGTGGGTCCGAGAGTTTGCTTATCAAGGGTTTGATGCCCGCAGGGTTATCGAACTCTTAAAGCAGTATGGTGGGGCTGACTGGGAGAAGGATGCCAAGAAAATGATTGTTCTGGCTCTAACTCGTGGCAACAAGCCCCGGAGGATGATGATGAAAATGTCAAAAGAAGGCAAAGCAACTGTGGAGGCTCTCATCAACAAGTATAAGCTAAAGGAAGGGAATCCTTCTCGGGATGAGTTGACTCTATCACGAGTTGCTGCCGCCCTGGCTGGCTGGACATGCCAGGCTTTGGTCGTCTTGAGTGAGTGGCTTCCTGTCACTGGGACTACCATGGACGGCCTATCCCCTGCATACCCAAGGCATATGATGCACCCCAGCTTTGCTGGCATGGTGGACCCTTCTCTACCAGAAGACTATCTAAGGGCAATATTAGATGCTCACTCTCTGTATCTGCTGCAGTTCTCCCGGGTCATCAACCCAAACCTCCGAGGCAGAACAAAGGAGGAGGTTGCTGCAACGTTCACGCAGCCAATGAATGCAGCAGTGAATAGCAACTTTATAAGCCATGAGAAGAGGAGAGAATTCTTAAAAGCTTTTGGGCTTGTGGATTCTAATGGGAAGCCATCAGCTGCTGTCAAGGCAGCTGCTCAGGCTTACAAGACAGCAGCC
>ABD38761
ATGGACAACTATCAAGAGCTTGCGATCCAGTTTGCTGCTCAAGCAGTGGACCGCAATGAGATTGAACAGTGGGTCCGAGAGTTTGCTTATCAAGGGTTTGATGCCCGCAGGGTTATCGAACTCTTAAAGCAGTATGGTGGGGCTGACTGGGAGAAGGATGCCAAGAAAATGATTGTTCTGGCTCTAACTCGTGGCAACAAGCCCCGGAGGATGATGATGAAAATGTCAAAAGAAGGCAAAGCAACTGTGGAGGCTCTCATCAACAAGTATAAGCTAAAGGAAGGGAATCCTTCTCGGGATGAGTTGACTCTATCACGAGTTGCTGCCGCCCTGGCTGGCTGGACATGCCAGGCTTTGGTCGTCTTGAGTGAGTGGCTTCCTGTCACTGGGACTACCATGGACGGCCTATCCCCTGCATACCCAAGGCATATGATGCACCCCAGCTTTGCTGGCATGGTGGACCCTTCTCTACCAGAAGACTATCTAAGGGCAATATTAGATGCTCACTCTCTGTATCTGCTGCAGTTCTCCCGGGTCATCAACCCAAACCTCCGAGGCAGAACAAAGGAGGAGGTTGCTGCAACGTTCACGCAGCCAATGAATGCAGCAGTGAATAGCAACTTTATAAGCCATGAGAAGAGGAGAGAATTCTTAAAAGCTTTTGGGCTTGTGGATTCTAATGGGAAGCCATCAGCTGCTGTCAAGGCAGCTGCTCAGGCTTACAAGACAGCAGCC
>ABD38723
ATGGACAACTATCAAGAGCTTGCGATCCAGTTTGCTGCTCAAGCAGTGGACCGCAATGAGATTGAACAGTGGGTCCGAGAGTTTGCTTATCAAGGGTTTGATGCCCGTAGAGTTATCGAACTCTTAAAGCAGTATGGTGGGGCTGACTGGGAGAAGGATGCCAAGAAAATGATTGTTCTGGCTCTAACTCGTGGCAACAAGCCCAGGAGGATGATGATGAAAATGTCGAAAGAAGGCAAAGCAACTGTGGAGGCTCTCATCAACAAGTATAAGCTAAAGGAAGGGAATCCTTCCCGGGATGAGTTGACTCTATCACGAGTTGCTGCCGCCCTGGCTGGCTGGACATGCCAGGCTTTGGTTGTCTTGAGTGAGTGGCTTCCTGTCACTGGGACTACCATGGACGGCCTATCCCCTGCATACCCAAGGCATATGATGCACCCCAGCTTTGCTGGCATGGTGGATCCTTCTCTACCAGGAGACTATCTAAGGGCAATATTAGATGCTCACTCTCTGTATCTGCTGCAGTTCTCCCGGGTCATCAACCCAAACCTCCGAGGTAGGACAAAAGAGGAGGTTGCTGCAACGTTCACGCAGCCAATGAATGCAGCAGTGAATAGCAACTTTATAAGCCATGAGAAGAGGAGAGAATTCTTGAAAGCCTTTGGACTTGTGGATTCCAATGGGAAGCCGTCAGCTGCTGTCATGGCAGCCGCTCAGGCTTACAAGACAGCAGCC
>ABD38721
ATGGACAACTATCAAGAGCTTGCGATCCAGTTTGCTGCTCAAGCAGTGGACCGCAATGAGATTGAACAGTGGGTCCGAGAGTTTGCTTATCAAGGGTTTGATGCCCGTAGAGTTATCGAACTCTTAAAGCAGTATGGTGGGGCTGACTGGGAGAAGGATGCCAAGAAAATGATTGTTCTGGCTCTAACTCGTGGCAACAAGCCCAGGAGGATGATGATGAAAATGTCGAAAGAAGGCAAAGCAACTGTGGAGGCTCTCATCAACAAGTATAAGCTAAAGGAAGGGAATCCTTCCCGGGATGAGTTGACTCTATCACGAGTTGCTGCCGCCCTGGCTGGCTGGACATGCCAGGCTTTGGTCGTCTTGAGTGAGTGGCTTCCTGTCACTGGGACTACCATGGACGGCCTATCCCCTGCATACCCAAGGCATATGATGCACCCCAGCTTTGCTGGCATGGTGGATCCTTCTCTACCAGGAGACTATCTAAGGGCAATATTAGATGCTCACTCTCTGTATCTGCTGCAGTTCTCCCGGGTCATCAACCCAAACCTCCGAGGTAGGACAAAAGAGGAGGTTGCTGCAACGTTCACGCAGCCAATGAATGCAGCAGTGAATAGCAACTTTATAAGCCATGAGAAGAGGAGAGAATTCTTGAAAGCCTTTGGACTTGTGGATTCCAATGGGAAGCCGTCAGCTGCTGTCATGGCAGCCGCTCAGGCTTACAAGACAGCAGCC
>ABD38759
ATGGACAACTATCAAGAGCTTGCGATCCAGTTTGCTGCTCAAGCAGTGGACCGCAATGAGATTGAACAGTGGGTCCGAGAGTTTGCTTATCAAGGGTTTGATGCCCGTAGAGTTATCGAACTCTTAAAGCAGTATGGTGGGGCTGACTGGGAGAAGGATGCCAAGAAAATGATTGTTCTGGCTCTAACTCGTGGCAACAAGCCCCGGAGGATGATGATGAAAATGTCGAAAGAAGGCAAAGCAACTGTGGAGGCTCTCATCAACAAGTATAAGCTAAAGGAAGGGAATCCTTCCCGGGATGAGTTGACTCTATCACGAGTTGCTGCCGCCCTGGCTGGCTGGACATGCCAGGCTCTGGTCGTCTTGAGTGAGTGGCTTCCTGTCACTGGGACTACCATGGATGGCCTATCCCCTGCATACCCAAGGCATATGATGCACCCCAGCTTTGCTGGCATGGTGGACCCTTCTCTACCAGAAGACTACCTAAGGGCAATATTAGATGCTCACTCTCTGTATCTGCTGCAGTTCTCCCGGGTCATCAACCCAAACCTCCGAGGCAGAACAAAGGAGGAGGTTGCTGCAACGTTCACGCAGCCAATGAATGCAGCAGTGAATAGCAACTTTATAAGCCATGAGAAGAGGAGAGAATTCTTGAAAGCTTTTGGGCTTGTGGATTCTAATGGGAAGCCGTCAGCTGCTGTCATGGCAGCTGCTCAGGCTTACAAGACAGCAGCC
>ABD38727
ATGGACAACTATCAAGAGCTTGCGATCCAGTTTGCTGCTCAAGCAGTGGACCGCAATGAGATTGAACAGTGGGTCCGAGAGTTTGCTTATCAAGGGTTTGATGCCCGTAGAGTTATCGAACTCTTAAAGCAGTATGGTGGGGCTGACTGGGAGAAGGATGCCAAGAAAATGATTGTTCTGGCTCTAACTCGTGGCAACAAGCCCAGGAGGATGATGATGAAAATGTCGAAAGAAGGCAAAGCAACTGTGGAGGCTCTCATCAACAAGTATAAGCTAAAGGAAGGGAATCCTTCCCGGGATGAGTTGACTCTATCACGAGTTGCTGCCGCCCTGGCTGGCTGGACATGCCAGGCTTTGGTCGTCTTGAGTGAGTGGCTTCCTGTCACTGGGACTACCATGGACGGCCTATCCCCTGCATACCCAAGGCATATGATGCACCCCAGCTTTGCTGGCATGGTGGATCCTTCTCTACCAGGAGACTATCTAAGGGCAATATTAGATGCTCACTCTCTGTATCTGCTGCAGTTCTCCCGGGTCATCAACCCAAACCTCCGAGGTAGAACAAAAGAGGAGGTTGCTGCAACGTTCACGCAGCCAATGAATGCAGCAGTGAATAGCAACTTTATAAGCCATGAGAAGAGGAGAGAATTCTTGAAAGCCTTTGGACTTGTGGATTCTAATGGGAAGCCGTCAGCTGCTGTCATGGCAGCCGCTCAGGCTTACAAGACAGCAGCC
>ABD38725
ATGGACAACTATCAAGAGCTTGCGATCCAGTTTGCTGCTCAAGCAGTGGACCGCAATGAGATTGAACAGTGGGTCCGAGAGTTTGCTTATCAAGGGTTTGATGCCCGTAGAGTTATCGAACTCTTAAAGCAGTATGGTGGGGCTGACTGGGAGAAGGATGCCAAGAAAATGATTGTTCTGGCTCTAACTCGTGGCAACAAGCCCAGGAGGATGATGATGAAAATGTCGAAAGAAGGCAAAGCAACTGTGGAGGCTCTCATCAACAAGTATAAGCTAAAGGAAGGGAATCCTTCCCGGGATGAGTTGACTCTATCACGAGTTGCTGCCGCCCTGGCTGGCTGGACATGCCAGGCTTTGGTCGTCTTGAGTGAGTGGCTTCCTGTCACTGGGACTACCATGGACGGCCTATCCCCTGCATACCCAAGGCATATGATGCACCCCAGCTTTGCTGGCATGGTGGATCCTTCTCTACCAGGAGACTATCTAAGGGCAATATTAGATGCTCACTCTCTGTATCTGCTGCAGTTCTCCCGGGTCATCAACCCAAACCTCCGAGGTAGAACAAAAGAGGAGGTTGCTGCAACGTTCACGCAGCCAATGAATGCAGCAGTGAATAGCAACTTTATAAGCCATGAGAAGAGGAGAGAATTCTTGAAAGCCTTTGGACTTGTGGATTCTAATGGGAAGCCGTCAGCTGCTGTCATGGCAGCCGCTCAGGCTTACAAGACAGCAGCC
>ABD38749
ATGGACAACTATCAAGAGCTTGCGATCCAGTTTGCTGCTCAAGCAGTGGACCGCAATGAGATTGAACAGTGGGTCCGAGAGTTTGCTTATCAAGGATTTGATGCCCGTAGGGTTATCGAACTCTTAAAGCAGTATGGTGGGGCTGACTGGGAGAAGGATGCCAAGAAAATGATTGTTTTGGCTCTAACTCGTGGCAACAAGCCCCGGAGGATGATGATGAAAATGTCAAAAGAAGGCAAAGCAACTGTGGAAGCTCTCATCAACAAGTATAAGCTAAAGGAGGGAAATCCCTCCCGGGATGAGTTGACTCTATCACGAGTTGCTGCCGCCCTGGCTGGCTGGACATGCCAGGCTTTGGTCGTCTTGAGTGAGTGGCTTCCTGTCACTGGGACTACCATGGATGGCCTATCCCCTGCATACCCAAGGCATATGATGCACCCCAGCTTTGCTGGCATGGTGGACCCTTCTCTACCAGAAGACTATCTAAGAGCAATATTGGATGCTCACTCTCTGTATCTGCTGCAGTTCTCCCGGGTCATCAACCCGAACCTCCGAGGTAGAACAAAGGAGGAGGTTGCTGCGACGTTCACGCAGCCAATGAATGCAGCAGTGAATAGCAACTTTATAAGCCATGAGAAGAGGAGAGAATTCTTGAAAGCTTTTGGGCTTGTGGATTCTAATGGGAAGCCGTCAGCGGCTGTCATGGCAGCTGCTCAGGCGTACAAGACAGCAGCC
>ABD38729
ATGGACAACTATCAAGAGCTTGCGATCCAGTTTGCTGCTCAAGCAGTGGACCGCAATGAGATTGAACAGTGGGTCCGAGAGTTTGCTTATCAAGGGTTTGATGCCCGTAGAGTTATCGAACTCTTAAAGCAGTATGGTGGGGCTGACTGGGAGAAGGATGCCAAGAAAATGATTGTTCTGGCTCTAACTCGTGGCAACAAGCCCAGGAGGATGATGATGAAAATGTCGAAAGAAGGCAAAGCAACTGTGGAGGCTCTCATCAACAAGTATAAGCTAAAGGAAGGGAATCCTTCCCGGGATGAGTTGACTCTATCACGAGTTGCTGCCGCCCTGGCTGGCTGGACATGCCAGGCTTTGGTCGTCTTGAGTGAGTGGCTTCCTGTCACTGGGACTACCATGGACGGCCTATCCCCTGCATACCCAAGGCATATGATGCACCCCAGCTTTGCTGGCATGGTGGATCCTTCTCTACCAGGAGACTATCTAAGGGCAATATTAGATGCTCACTCTCTGTATCTGCTGCAGTTCTCCCGGGTCATCAACCCAAACCTCCGAGGTAGAACAAAAGAGGAGGTTGCTGCAACGTTCACGCAGCCAATGAATGCAGCAGTGAATAGCAACTTTATAAGCCATGAGAAGAGGAGAGAATTCTTGAAAGCCTTTGGACTTGTGGATTCTAATGGGAAGCCGTCAGCTGCTGTCATGGCAGCCGCTCAGGCTTACAAGACAGCAGCC
>ABD38781
ATGGACAACTATCAAGAGCTTGCGATCCAGTTTGCTGCTCAAGCAGTGGACCGCAATGAGATTGAACAGTGGGTCCGAGAGTTTGCTTATCAAGGATTTGATGCCCGTAGGGTTATCGAACTCTTAAAGCAGTATGGTGGGGCTGACTGGGAGAAGGATGCCAAGAAAATGATTGTTCTGGCTCTGACTCGTGGCAACAAGCCCCGGAGGATGATGATGAAAATGTCGAAAGAAGGCAAAGCAACTGTGGAGGCTCTCATCAACAAGTATAAGCTAAAGGAGGGGAATCCTTCCCGGGATGAGTTGACTCTATCACGAGTTGCTGCTGCCCTGGCTGGCTGGACTTGCCAGGCTTTGGTCGTCTTGAGTGAGTGGCTTCCTGTCACTGGGACCACCATGGATGGCCTATCCCCTGCATACCCAAGGCATATGATGCACCCCAGCTTTGCTGGCATGGTGGACCCTTCTCTACCAGAAGACTATCTAAGGGCAATATTGGATGCTCACTCTCTGTATCTGCTGCAGTTCTCCCGGGTCATCAACCCAAACCTCCGAGGTAGAACAAAGGAGGAGGTTGCCGCAACGTTCACGCAGCCAATGAATGCAGCAGTGAATAGCAACTTTATAAGCCATGAGAAGAGGAGAGAATTCTTGAAAGCTTTTGGGCTTGTGGATTCCAATGGGAAGCCGTCAGCAGCTGTCATGGCAGCTGCTCAGGCGTACAAGACAGCAGCC
>ABD38783
ATGGACAACTATCAAGAGCTTGCGATCCAGTTTGCTGCTCAAGCAGTGGACCGCAATGAGATTGAACAGTGGGTCCGAGAGTTTGCTTATCAAGGATTTGATGCCCGTAGGGTTATCGAACTCTTAAAGCAGTATGGTGGGGCTGACTGGGAGAAGGATGCCAAGAAAATGATTGTTCTGGCTCTGACTCGTGGCAACAAGCCCCGGAGGATGATGATGAAAATGTCGAAAGAAGGCAAAGCAACTGTGGAGGCTCTCATCAACAAGTATAAGCTAAAGGAGGGGAATCCTTCCCGGGATGAGTTGACTCTATCACGAGTTGCTGCTGCCCTGGCTGGCTGGACTTGCCAGGCTTTGGTCGTCTTGAGTGAGTGGCTTCCTGTCACTGGGACTACCATGGATGGCCTATCCCCTGCATACCCAAGGCATATGATGCACCCCAGCTTTGCTGGCATGGTAGACCCTTCTCTACCAGAAGACTATCTAAGGGCAATATTGGATGCTCACTCTCTGTATCTGCTGCAGTTCTCTCGGGTCATCAACCCAAACCTCCGAGGTAGAACAAAGGAGGAGGTTGCTGCAACGTTCACGCAGCCAATGAATGCAGCAGTGAATAGCAACTTTATAAGCCATGAGAAGAGGAGAGAATTCTTGAAAGCTTTTGGGCTTGTGGATTCCAATGGGAAGCCGTCAGCAGCTGTCATGGCAGCTGCTCAGGCGTACAAGACAGCAGCC
>ABD38785
ATGGACAACTATCAAGAGCTTGCGATCCAGTTTGCTGCTCAAGCAGTGGACCGCAATGAAATTGAACAGTGGGTCCGAGAGTTTGCTTATCAAGGATTTGATGCCCGTAGGGTTATCGAACTCTTAAAGCAGTATGGTGGGGCTGACTGGGAGAAGGATGCCAAGAAAATGATTGTTCTGGCTCTAACTCGTGGCAATAAGCCCCGGAGGATGATGATGAAAATGTCGAAAGAAGGCAAGGCAACTGTGGAGGCTCTCATCAACAAGTATAAGCTAAAGGAGGGGAATCCTTCCCGGGATGAGTTGACTCTATCAAGAGTTGCTGCCGCCCTGGCTGGCTGGACATGCCAGGCTTTGGTCGTCTTGAGTGAGTGGCTTCCTGTCACTGGGACTACCATGGATGGCTTATCCCCTGCATACCCAAGGCACATGATGCACCCCAGCTTTGCTGGCATGGTGGACCCTTCTCTACCAGAAGACTACCTAAGGGCAATATTGGATGCTCACTCTCTGTATCTGCTGCAGTTCTCCCGGGTCATCAACCCAAACCTCCGAGGTAGAACAAAGGAGGAGGTTGCTGCAACGTTCACGCAGCCAATGAATGCAGCAGTGAATAGCAACTTTATAAGCCATGAGAAGAGGAGAGAATTCTTGAAAGCTTTTGGGCTTGTGGATTCCAATGGGAAGCCGTCAGCGGCTGTCATGGCAGCTGCTCAGGCGTACAAGACAGCAGCC
>ABD38787
ATGGACAACTATCAAGAGCTTGCGATCCAGTTTGCTGCTCAAGCAGTGGACCGCAATGAAATTGAACAGTGGGTCCGAGAGTTTGCTTATCAAGGATTTGATGCCCGTAGGGTTATCGAACTCTTAAAGCAGTATGGTGGGGCTGACTGGGAGAAGGATGCCAAGAAAATGATTGTTCTGGCTCTAACTCGTGGCAATAAGCCCCGGAGGATGATGATGAAAATGTCGAAAGAAGGCAAGGCAACTGTGGAGGCTCTCATCAACAAGTATAAGCTAAAGGAGGGGAATCCTTCCCGGGATGAGTTGACTCTATCAAGAGTTGCTGCCGCCCTGGCTGGCTGGACATGCCAGGCTTTGGTCGTCTTGAGTGAGTGGCTTCCTGTCACTGGGACTACCATGGATGGCTTATCCCCTGCATACCCAAGGCACATGATGCACCCCAGCTTTGCTGGCATGGTGGACCCTTCTCTACCAGAAGACTACCTAAGGGCAATATTGGATGCTCACTCTCTGTATCTGCTGCAGTTCTCCCGGGTCATCAACCCAAACCTCCGAGGTAGAACAAAGGAGGAGGTTGCTGCAACGTTCACGCAGCCAATGAATGCAGCAGTGAATAGCAACTTTATAAGCCATGAGAAGAGGAGAGAATTCTTGAAAGCTTTTGGGCTTGTGGATTCCAATGGGAAGCCGTCAGCGGCTGTCATGGCAGCTGCTCAGGCGTACAAGACAGCAGCC
>ABD38789
ATGGACAACTATCAAGAGCTTGCGATCCAGTTTGCTGCTCAAGCAGTGGACCGCAATGAAATTGAACAGTGGGTCCGAGAGTTTGCTTATCAAGGATTTGATGCCCGTAGGGTTATCGAACTCTTAAAGCAGTATGGTGGGGCTGACTGGGAGAAGGATGCCAAGAAAATGATTGTTCTGGCTCTAACTCGTGGCAATAAGCCCCGGAGGATGATGATGAAAATGTCGAAAGAAGGCAAGGCAACTGTGGAGGCTCTCATCAACAAGTATAAGCTAAAGGAGGGGAATCCTTCCCGGGATGAGTTGACTCTATCAAGAGTTGCTGCCGCCCTGGCTGGCTGGACATGCCAGGCTTTGGTCGTCTTGAGTGAGTGGCTTCCTGTCACTGGGACTACCATGGATGGCTTATCCCCTGCATACCCAAGGCACATGATGCACCCCAGCTTTGCTGGCATGGTGGACCCTTCTCTACCAGAAGACTACCTAAGGGCAATATTGGATGCTCACTCTCTGTATCTGCTGCAGTTCTCCCGGGTCATCAACCCAAACCTCCGAGGTAGAACAAAGGAGGAGGTTGCTGCAACGTTCACGCAGCCAATGAATGCAGCAGTGAATAGCAACTTTATAAGCCATGAGAAGAGGAGAGAATTCTTGAAAGCTTTTGGGCTTGTGGATTCCAATGGGAAGCCGTCAGCGGCTGTCATGGCAGCTGCTCAGGCGTACAAGACAGCAGCC
>ABD38757
ATGGACAACTATCAAGAGCTTGCGATCCAGTTTGCTGCTCAAGCAGTGGACCGCAATGAGATTGAACAGTGGGTCCGAGAGTTTGCTTATCAAGGGTTTGATGCCCGTAGGGTTATCGAACTCTTAAAGCAGTATGGTGGGGCTGACTGGGAGAAGGATGCCAAGAAAATGATTGTTCTGGCTCTAACTCGTGGCAACAAGCCCCGGAGGATGATGATGAAAATGTCGAAAGAAGGCAAAGCAACTGTAGAGGCTCTCATCAACAAGTATAAGCTAAAGGAAGGAAATCCTTCCCGGGATGAGTTGACTCTATCACGAGTTGCTGCCGCCCTGGCTGGCTGGACATGCCAGGCTCTGGTCGTCTTGAGTGAGTGGCTTCCTGTCACTGGGACTACCATGGATGGCCTATCCCCTGCATACCCAAGGCATATGATGCACCCCAGCTTTGCTGGCATGGTGGACCCTTCTCTACCAGAAGACTATCTAAGGGCAATATTAGATGCTCACTCTCTGTATCTGCTGCAGTTCTCCCGGGTCATCAACCCAAACCTCCGAGGCAGAACAAAGGAGGAGGTTGCTGCAACATTCACGCAGCCAATGAATGCAGCAGTGAATAGCAACTTTATAAGCCATGAGAAGAGGAGAGAATTCTTGAAAGCTTTTGGGCTTGTGGATTCTAATGGGAAGCCGTCAGCTGCTGTCATGGCAGCTGCTCAGGCTTACAAGACAGCAGCC
>AEC14297
ATGGACAACTATCAAGAGCTTGCGATCCAGTTTGCTGCTCAAGCAGTGGACCGCAATGAGATTGAACAGTGGGTCCGAGAGTTTGCTTATCAAGGGTTTGATGCTCGTAGGGTTATCGAACTCTTAAAGCAGTATGGTGGGGCTGACTGGGAGAAGGATGCCAAGAAAATGATTGTTCTGGCTCTGACTCGTGGCAACAAGCCCCGGAGGATGATGATGAAAATGTCGAAAGAAGGCAAAGCAACTGTGGAGGCTCTCATCAACAAGTATAAGCTAAAGGAGGGGAATCCTTCCCGGGATGAGCTGACTCTATCACGAGTTGCTGCTGCCCTGGCTGGCTGGACATGCCAGGCTTTGGTCGTCTTGAGTGAGTGGCTTCCTGTCACTGGGACAACCATGGACGGTCTATCCCCTGCATACCCGAGGCATATGATGCATCCCAGCTTTGCTGGCATGGTGGACCCTTCTCTACCAGAAGACTATCTAAGGGCAATATTAGATGCTCACTCTCTGTATCTGCTGCAGTTCTCCCGGGTCATCAACCCAAACCTCCGAGGTAGAACAAAGGAGGAGGTCGCTGCAACGTTCACGCAGCCAATGAATGCAGCAGTGAATAGCAACTTTATAAGCCATGAGAAGAGGAGAGAATTCTTGAAAGCTTTTGGGCTTGTGGATTCTAATGGGAAACCGTCAGCTGCTGTCATGGCAGCTGCTCAGGCCTACAAGACAGCAGCC
>AEC14295
ATGGACAACTATCAAGAGCTTGCGATCCAGTTTGCTGCTCAAGCAGTGGACCGCAATGAGATTGAACAGTGGGTCCGAGAGTTTGCTTATCAAGGGTTTGATGCTCGTAGGGTTATCGAACTCTTAAAGCAGTATGGTGGGGCTGACTGGGAGAAGGATGCCAAGAAAATGATTGTTCTGGCTCTGACTCGTGGCAACAAGCCCCGGAGGATGATGATGAAAATGTCGAAAGAAGGCAAAGCAACTGTGGAGGCTCTCATCAACAAGTATAAGCTAAAGGAGGGGAATCCTTCCCGGGATGAGCTGACTCTATCACGAGTTGCTGCTGCCCTGGCTGGCTGGACATGCCAGGCTTTGGTCGTCTTGAGTGAGTGGCTTCCTGTCACTGGGACAACCATGGACGGTCTATCCCCTGCATACCCGAGGCATATGATGCATCCCAGCTTTGCTGGCATGGTGGACCCTTCTCTACCAGAAGACTATCTAAGGGCAATATTAGATGCTCACTCTCTGTATCTGCTGCAGTTCTCCCGGGTCATCAACCCAAACCTCCGAGGTAGAACAAAGGAGGAGGTCGCTGCAACGTTCACGCAGCCAATGAATGCAGCAGTGAATAGCAACTTTATAAGCCATGAGAAGAGGAGAGAATTCTTGAAAGCTTTTGGGCTTGTGGATTCTAATGGGAAACCGTCAGCTGCTGTCATGGCAGCTGCTCAGGCCTACAAGACAGCAGCC
>AEC14293
ATGGACAACTATCAAGAGCTTGCGATCCAGTTTGCTGCTCAAGCAGTGGACCGCAATGAGATTGAACAGTGGGTCCGAGAGTTTGCTTATCAAGGGTTTGATGCTCGTAGGGTTATCGAACTCTTAAAGCAGTATGGTGGGGCTGACTGGGAGAAGGATGCCAAGAAAATGATTGTTCTGGCTCTGACTCGTGGCAACAAGCCCCGGAGGATGATGATGAAAATGTCGAAAGAAGGCAAAGCAACTGTGGAGGCTCTCATCAACAAGTATAAGCTAAAGGAGGGGAATCCTTCCCGGGATGAGCTGACTCTATCACGAGTTGCTGCTGCCCTGGCTGGCTGGACATGCCAGGCTTTGGTCGTCTTGAGTGAGTGGCTTCCTGTCACTGGGACAACCATGGACGGTCTATCCCCTGCATACCCGAGGCATATGATGCATCCCAGCTTTGCTGGCATGGTGGACCCTTCTCTACCAGAAGACTATCTAAGGGCAATATTAGATGCTCACTCTCTGTATCTGCTGCAGTTCTCCCGGGTCATCAACCCAAACCTCCGAGGTAGAACAAAGGAGGAGGTCGCTGCAACGTTCACGCAGCCAATGAATGCAGCAGTGAATAGCAACTTTATAAGCCATGAGAAGAGGAGAGAATTCTTGAAAGCTTTTGGGCTTGTGGATTCTAATGGGAAACCGTCAGCTGCTGTCATGGCAGCTGCTCAGGCCTACAAGACAGCAGCC
>ABD38731
ATGGACAACTATCAAGAGCTTGCGATCCAGTTTGCTGCTCAAGCAGTGGACCGCAATGAGATTGAACAGTGGGTCCGAGAGTTTGCTTATCAAGGGTTTGATGCCCGTAGAGTTATCGAACTCTTAAAGCAGTATGGTGGGGCTGACTGGGAGAAGGATGCCAAGAAAATGATTGTTCTGGCTCTAACTCGTGGCAACAAGCCCAGGAGGATGATGATGAAAATGTCGAAAGAAGGCAAAGCAACTGTGGAGGCTCTCATCAACAAGTATAAGCTAAAGGAAGGGAATCCTTCCCGGGATGAGTTGACTCTATCACGAGTTGCTGCCGCCCTGGCTGGCTGGACATGCCAGGCTTTGGTCGTCTTGAGTGAGTGGCTTCCTGTCACTGGGACTACCATGGACGGCCTATCCCCTGCATACCCAAGGCATATGATGCACCCCAGCTTTGCTGGCATGGTGGATCCTTCTCTACCAGGAGACTATCTAAGGGCAATATTAGATGCTCACTCTCTGTATCTGCTGCAGTTCTCCCGGGTCATCAACCCAAACCTCCGAGGTAGAACAAAAGAGGAGGTTGCTGCAACGTTCACGCAGCCAATGAATGCAGCAGTGAATAGCAACTTTATAAGCCATGAGAAGAGGAGAGAATTCTTGAAAGCCTTTGGACTTGTGGATTCTAATGGGAAGCCGTCAGCTGCTGTCATGGCAGCCGCTCAGGCTTACAAGACAGCAGCC
>AEC14299
ATGGACAACTATCAAGAGCTTGCGATCCAGTTTGCTGCTCAAGCAGTGGACCGCAATGAGATTGAACAGTGGGTCCGAGAGTTTGCTTATCAAGGGTTTGATGCTCGTAGGGTTATCGAACTCTTAAAGCAGTATGGTGGGGCTGACTGGGAGAAGGATGCCAAGAAAATGATTGTTCTGGCTCTGACTCGTGGCAACAAGCCCCGGAGGATGATGATGAAAATGTCGAAAGAAGGCAAAGCAACTGTGGAGGCTCTCATCAACAAGTATAAGCTAAAGGAGGGGAATCCTTCCCGGGATGAGCTGACTCTATCACGAGTTGCTGCTGCCCTGGCTGGCTGGACATGCCAGGCTTTGGTCGTCTTGAGTGAGTGGCTTCCTGTCACTGGGACAACCATGGACGGTCTATCCCCTGCATACCCGAGGCATATGATGCATCCCAGCTTTGCTGGCATGGTGGACCCTTCTCTACCAGAAGACTATCTAAGGGCAATATTAGATGCTCACTCTCTGTATCTGCTGCAGTTCTCCCGGGTCATCAACCCAAACCTCCGAGGTAGAACAAAGGAGGAGGTCGCTGCAACGTTCACGCAGCCAATGAATGCAGCAGTGAATAGCAACTTTATAAGCCATGAGAAGAGGAGAGAATTCTTGAAAGCTTTTGGGCTTGTGGATTCTAATGGGAAACCGTCAGCTGCTGTCATGGCAGCTGCTCAGGCCTACAAGACAGCAGCC
>ABD38753
ATGGACAACTATCAAGAGCTTGCGATCCAGTTTGCTGCTCAAGCAGTGGACCGCAATGAGATTGAACAGTGGGTCCGAGAGTTTGCTTATCAAGGGTTTGATGCTCGCAGGGTTATCGAACTCTTAAAGCAGTATGGTGGGGCTGACTGGGAGAAGGATGCCAAGAAAATGATTGTTCTGGCTCTAACTCGTGGCAACAAGCCCCGGAGGATGATGATGAAAATGTCGAAGGAAGGCAAAGCAACTGTGGAGGCTCTCATCAACAGATATAAACTAAAGGAAGGGAATCCTTCCCGAGATGAGTTGACTCTATCACGAGTTGCTGCCGCCCTGGCTGGCTGGACATGCCAGGCTTTGGTCGTCTTAAGTGAGTGGCTCCCTGTCACTGGGACTACCATGGACGGCCTATCCCCTGCATACCCAAGGCATATGATGCACCCCAGCTTTGCTGGCATGGTGGACCCTTCTCTACCAGAAGACTATCTAAGGGCAATATTAGATGCTCACTCTCTGTATCTGCTGCAGTTCTCCCGGGTCATCAACCCAAACCTCCGAGGCAGAACAAAAGAGGAGGTTGCTGCAACGTTCACGCAGCCAATGAATGCAGCAGTGAATAGCAACTTTATAAGCCATGAGAAGAGGAGAGAATTCTTGAAAGCTTTTGGGCTTGTGGATTCTAATGGGAAGCCATCAGCTGCTGTCATGGCAGCTGCTCAGGCTTACAAGACAGCAGCC
>ABD38751
ATGGACAACTATCAAGAGCTTGCGATCCAGTTTGCTGCTCAAGCAGTGGACCGCAATGAGATTGAACAGTGGGTCCGAGAGTTTGCTTATCAAGGGTTTGATGCTCGCAGGGTTATTGAACTCTTAAAGCAGTATGGTGGGGCTGACTGGGAGAAGGATGCCAAGAAAATGATTGTTCTGGCTCTAACTCGTGGCAACAAGCCCCGGAGGATGATGATGAAAATGTCGAAAGAAGGCAAAGCAACTGTGGAGGCTCTCATCAACAAATATAAGCTAAAGGAAGGGAATCCTTCCCGAGATGAGTTGACTCTATCACGAGTTGCTGCCGCCCTGGCTGGCTGGACATGCCAGGCTTTGGTCGTCTTAAGTGAGTGGCTTCCTGTCACTGGGACTACCATGGACGGCCTATCCCCTGCATACCCAAGGCATATGATGCACCCCAGCTTTGCTGGCATGGTGGACCCTTCTCTACCAGAAGACTATCTAAGGGCAATATTAGATGCTCACTCTCTGTATCTGCTGCAGTTCTCCCGGGTCATCAACCCAAACCTCCGAGGCAGAACAAAAGAGGAGGTTGCTGCAACGTTCACGCAGCCAATGAATGCAGCAGTGAATAGCAACTTTATAAGCCATGAGAAGAGGAGAGAATTCTTGAAAGCTTTTGGGCTTGTGGATTCTAATGGGAAGCCATCAGCTGCTGTCATGGCAGCTGCTCAGGCTTACAAGACAGCAGCC
>ABD38779
ATGGACAACTATCAAGAGCTTGCGATCCAGTTTGCTGCTCAAGCAGTGGACCGCAATGAGATTGAACAGTGGGTCCGAGAGTTTGCTTATCAAGGATTTGATGCCCGTAGGGTTATCGAACTCTTAAAGCAGTATGGTGGGGCTGACTGGGAGAAGGATGCCAAGAAAATGATTGTTCTGGCTCTGACTCGTGGCAACAAGCCCCGGAGGATGATGATGAAAATGTCGAAAGAAGGCAAAGCAACTGTGGAGGCTCTCATCAACAGGTATAAGCTAAAGGAGGGGAATCCTTCCCGGGATGAGTTGACTCTATCACGAGTTGCTGCTGCCCTGGCTGGCTGGACTTGCCAGGCTTTGGTCGTCTTGAGTGAGTGGCTTCCTGTCACTGGGACCACCATGGATGGCCTATCCCCTGCATACCCAAGGCATATGATGCACCCCAGCTTTGCTGGCATGGTAGACCCTTCTCTACCAGAAGACTATCTAAGGGCAATATTGGATGCTCACTCTCTGTATCTGCTGCAGTTCTCCCGGGTCATCAACCCAAACCTCCGAGGTAGAACAAAGGAGGAGGTTGCCGCAACGTTCACGCAGCCAATGAATGCAGCAGTGAATAGCAACTTTATAAGCCATGAGAAGAGGAGAGAATTCTTGAAAGCTTTTGGGCTTGTGGATTCCAATGGGAAGCCGTCAGCAGCTGTCATGGCAGCTGCTCAGGCGTACAAGACAGCAGCC
>ABD38755
ATGGACAACTATCAAGAGCTTGCGATCCAGTTTGCTGCTCAAGCAGTGGACCGCAATGAGATTGAACAGTGGGTCCGAGAGTTTGCTTATCAAGGGTTTGATGCCCGTAGGGTTATCGAACTCTTAAAGCAGTATGGTGGGGCTGACTGGGAGAAGGATGCCAAGAAAATGATTGTTCTGGCTCTAACTCGTGGCAACAAGCCCCGGAGGATGATGATGAAAATGTCGAAAGAAGGCAAAGCAACTGTAGAGGCTCTCATCAACAAGTATAAGCTAAAGGAAGGAAATCCTTCCCGGGATGAGTTGACTCTATCACGAGTTGCTGCCGCCCTGGCTGGCTGGACATGCCAGGCTCTGGTCGTCTTGAGTGAGTGGCTTCCTGTCACTGGGACTACCATGGATGGCCTATCCCCTGCATACCCAAGGCATATGATGCACCCCAGCTTTGCTGGCATGGTGGACCCTTCTCTACCAGAAGACTATCTAAGGGCAATATTAGATGCTCACTCTCTGTATCTGCTGCAGTTCTCCCGGGTCATCAACCCAAACCTCCGAGGCAGAACAAAGGAGGAGGTTGCTGCAACATTCACGCAGCCAATGAATGCAGCAGTGAATAGCAACTTTATAAGCCATGAGAAGAGGAGAGAATTCTTGAAAGCTTTTGGGCTTGTGGATTCTAATGGGAAGCCGTCAGCTGCTGTCATGGCAGCTGCTCAGGCTTACAAGACAGCAGCC
>ABD38775
ATGGACAACTATCAAGAGCTTGCGATCCAGTTTGCTGCTCAAGCAGTGGACCGCAATGAGATTGAACAGTGGGTCCGAGAGTTTGCTTATCAAGGGTTTGATGCCCGTAGGGTTATCGAACTCTTAAAGCAGTATGGTGGGGCTGACTGGGAGAAGGATGCCAAGAAAATGATTGTTCTGGCTCTAACTCGTGGCAACAAGCCCCGAAGGATGATGATGAAAATGTCGAAAGAAGGCAAAGCAACTGTGGAGGCTCTCATCAACAAGTATAAGCTAAAGGAAGGGAATCCTTCCCGGGATGAGTTGACTCTATCACGAGTTGCTGCCGCCCTGGCTGGCTGGACATGCCAGGCTTTAGTCGTCTTGAGTGAGTGGCTTCCTGTCACTGGGACTACCATGGACGGCCTATCCCCTGCATACCCAAGGCATATGATGCACCCCAGCTTTGCTGGCATGGTGGACCCTTCTCTACCAGAAGACTATCTAAGGGCAATATTAGATGCCCACTCTCTGTATCTGCTGCAGTTTTCCCGGGTCATCAACCCAAACCTCCGAGGTAGAACAAAGGAGGAGGTTGCTGCAACGTTCACGCAGCCAATGAATGCAGCAGTGAATAGCAACTTTATAAGCCATGAGAAGAGGAGAGAATTCTTGAAAGCTTTTGGGCTTGTGGATTCTAATGGGAAGCCGTCAGCTGCTGTCATGGCAGCTGCTCAGGCTTACAAGACAGCAGCC
>ABD38777
ATGGACAACTATCAAGAGCTTGCGATCCAGTTTGCTGCTCAAGCAGTGGACCGCAATGAGATTGAACAGTGGGTCCGAGAGTTTGCTTATCAGGGATTTGATGCCCGTAGGGTCATCGAACTCTTAAAGCAGTATGGTGGGGCTGACTGGGAGAAGGATGCCAAGAAAATGATCGTTCTGGCTCTAACTCGTGGCAACAAGCCCCGGAGGATGATGATGAAAATGTCGAAAGAAGGCAAAGCAACTGTGGAGGCCCTCATCAACAAGTATAAGCTGAAGGAGGGGAATCCTTCCCGGGATGAGTTAACTCTGTCACGAGTTGCTGCCGCCCTGGCTGGCTGGACATGCCAGGCTTTGGTCGTCTTAAGTGAGTGGCTTCCTGTCACTGGGACTACCATGGATGGCCTATCCCCTGCATACCCAAGGCATATGATGCACCCCAGCTTTGCTGGTATGGTGGACCCTTCTCTACCAGAAGACTATCTAAGGGCAATATTGGATGCTCACTCTCTGTATCTGCTGCAGTTCTCTCGGGTCATCAACCCAAACCTCCGAGGTAGAACAAAGGAGGAGGTTGCTGCAACGTTCACACAGCCAATGAATGCAGCAGTGAATAGCAACTTTATAAGCCATGAGAAGAGAAGAGAATTCTTGAAAGCTTTTGGGCTCGTGGATTCCAACGGGAAGCCGTCAGCGGCTGTCATGGCAGCTGCTCAGGCGTACAAGACAGCAGCC
>ABD38771
ATGGACAACTATCAAGAGCTTGCGATCCAGTTTGCTGCTCAAGCAGTGGACCGCAATGAGATTGAACAGTGGGTCCGAGAGTTTGCTTATCAAGGGTTTGATGCCCGTAGGGTTATCGAACTCTTAAAGCAGTATGGTGGGGCTGACTGGGAGAAGGATGCCAAGAAAATGATTGTTCTGGCTCTGACTCGTGGCAACAAGCCCCGGAGGATGATGATGAAAATGTCGAAAGAAGGCAAAGCAACTGTGGAGGCTCTCATCAACAAGTATAAGCTAAAGGAGGGGAATCCTTCCCGGGATGAGTTGACTCTATCACGAGTTGCTGCTGCCCTGGCTGGCTGGACATGCCAGGCTTTGGTCGTCTTGAGTGAGTGGCTTCCTGTCACTGGGACAACCATGGACGGCCTATCCCCTGCATACCCAAGGCACATGATGCATCCCAGCTTTGCTGGCATGGTGGACCCTTCTCTACCAGAAGACTATCTAAGGGCAATATTAGATGCTCACTCTCTGTATCTGCTGCAGTTTTCCCGGGTCATCAACCCAAACCTCCGAGGTAGAACAAAGGAGGAGGTCGCTGCAACGTTCACGCAGCCAATGAATGCAGCAGTGAATAGCAACTTTATAAGCCATGAGAAGAGGAGAGAATTCTTGAAAGCTTTTGGGCTTGTGGATTCTAATGGGAAGCCGTCAGCTGCTGTCATGGCAGCTGCTCAGGCCTACAAGACAGCAGCC
>ABD38773
ATGGACAACTATCAAGAACTTGCGATCCAGTTTGCTGCTCAAGCAGTGGACCGCAATGAGATTGAACAGTGGGTCCGAGAGTTTGCTTATCAAGGGTTTGATGCCCGTAGGGTTATCGAACTCTTAAAGCAGTATGGTGGGGCTGACTGGGAGAAGGATGCCAAGAAAATGATTGTTCTGGCTCTGACTCGTGGCAACAAGCCCCGGAGGATGATGATGAAAATGTCGAAAGAAGGCAAAGCAACTGTGGAGGCTCTCATCAACAAGTATAAGCTAAAGGAAGGGAATCCTTCCCGGGATGAGTTGACTCTATCACGAGTTGCTGCCGCCCTGGCTGGCTGGACATGCCAGGCTTTGGTCGTCTTGAGTGAGTGGCTTCCTGTCACTGGGACTACCATGGACGGCCTATCCCCTGCATACCCAAGGCATATGATGCACCCCAGCTTTGCTGGCATGGTGGACCCTTCTCTACCAGAAGACTATCTAAGGGCAATATTGGATGCTCACTCTCTGTATCTGCTGCAGTTCTCCCGGGTCATCAACCCAAACCTCCGAGGTAGAACAAAGGAGGAGGTTGCTGCAACGTTCACGCAGCCAATGAATGCAGCAGTAAATAGCAACTTTATAAGCCATGAGAAGAGGAGGGAATTCTTGAAAGCTTTTGGGCTTGTGGATTCTAATGGGAAGCCGTCAGCTGCTGTCATGGCAGCTGCTCAGGCCTACAAGACAGCAGCC
>AEC14305
ATGGACAACTATCAAGAGCTTGCGATCCAGTTTGCTGCTCAAGCAGTGGACCGCAATGAGATTGAACAGTGGGTCCGAGAGTTTGCTTATCAAGGGTTTGATGCTCGTAGGGTTATCGAACTCTTAAAGCAGTATGGTGGGGCTGACTGGGAGAAGGATGCCAAGAAAATGATTGTTCTGGCTCTGACTCGTGGCAACAAGCCCCGGAGGATGATGATGAAAATGTCGAAAGAAGGCAAAGCAACTGTGGAGGCTCTCATCAACAAGTATAAGCTAAAGGAGGGGAATCCTTCCCGGGATGAGCTGACTCTATCACGAGTTGCTGCTGCCCTGGCTGGCTGGACATGCCAGGCTTTGGTCGTCTTGAGTGAGTGGCTTCCTGTCACTGGGACAACCATGGACGGTCTATCCCCTGCATACCCGAGGCATATGATGCATCCCAGCTTTGCTGGCATGGTGGACCCTTCTCTACCAGAAGACTATCTAAGGGCAATATTAGATGCTCACTCTCTGTATCTGCTGCAGTTCTCCCGGGTCATCAACCCAAACCTCCGAGGTAGAACAAAGGAGGAGGTCGCTGCAACGTTCACGCAGCCAATGAATGCAGCAGTGAATAGCAACTTTATAAGCCATGAGAAGAGGAGAGAATTCTTGAAAGCTTTTGGGCTTGTGGATTCTAATGGGAAACCGTCAGCTGCTGTCATGGCAGCTGCTCAGGCCTACAAGACAGCAGCC
>ABD38717
ATGGACAACTATCAAGAGCTTGCGATCCAGTTTGCTGCTCAAGCAGTGGACCGCAATGAGATTGAACAGTGGGTCCGAGAGTTTGCTTATCAAGGGTTTGATGCCCGTAGAGTTATCGAACTCTTAAAGCAGTATGGTGGGGCTGACTGGGAGAAGGATGCCAAGAAAATGATTGTCCTGGCTCTAACTCGTGGCAACAAGCCCAGGAGGATGATGATGAAAATGTCGAAAGAAGGAAAAGCAACTGTGGAGGCTCTCATCAACAAGTATAAGCTAAAGGAAGGGAATCCTTCCCGGGATGAGTTGACTCTATCACGAGTTGCTGCCGCCCTGGCTGGCTGGACATGCCAGGCTTTGGTCGTCTTGAGTGAGTGGCTTCCTGTCACTGGGACTACCATGGACGGCCTATCCCCTGCATACCCAAGGCATATGATGCACCCCAGCTTTGCTGGCATGGTGGATCCTTCTCTACCAGGAGACTATCTAAGGGCAATATTAGATGCTCACTCTCTGTATCTGCTGCAGTTCTCCCGGGTCATCAACCCAAACCTCCGAGGTAGAACAAAAGAGGAGGTTGCTGCAACGTTCACGCAGCCAATGAATGCAGCAGTGAATAGCAACTTTATAAGCCATGAGAAGAGGAGAGAATTCTTGAAAGCCTTTGGGCTTGTGGATTCCAATGGGAAGCCGTCAGCTGCTGTCATGGCAGCTGCTCAGGCTTACAAGACAGCAGCC
>AEC14307
ATGGACAACTATCAAGAGCTTGCGATCCAGTTTGCTGCTCAAGCAGTGGACCGCAATGAGATTGAACAGTGGGTCCGAGAGTTTGCTTATCAAGGGTTTGATGCTCGTAGGGTTATCGAACTCTTAAAGCAGTATGGTGGGGCTGACTGGGAGAAGGATGCCAAGAAAATGATTGTTCTGGCTCTGACTCGTGGCAACAAGCCCCGGAGGATGATGATGAAAATGTCGAAAGAAGGCAAAGCAACTGTGGAGGCTCTCATCAACAAGTATAAGCTAAAGGAGGGGAATCCTTCCCGAGATGAGCTGACTCTATCACGAGTTGCTGCTGCCCTGGCTGGCTGGACATGCCAGGCTTTGGTCGTCTTGAGTGAGTGGCTTCCTGTCACTGGGACAACCATGGACGGTCTATCCCCTGCATACCCGAGGCATATGATGCATCCCAGCTTTGCTGGCATGGTGGACCCTTCTCTACCAGAAGACTATCTAAGGGCAATATTAGATGCTCACTCTCTGTATCTGCTGCAGTTCTCCCGGGTCATCAACCCAAACCTCCGAGGCAGAACAAAGGAGGAGGTCGCTGCAACGTTCACGCAGCCAATGAATGCAGCAGTGAATAGCAACTTTATAAGCCATGAGAAGAGGAGAGAATTCTTGAAAGCTTTTGGGCTTGTGGATTCTAATGGGAAACCGTCAGCTGCTGTCATGGCAGCTGCTCAGGCCTACAAGACAGCAGCC
>AEC14301
ATGGACAACTATCAAGAGCTTGCGATCCAGTTTGCTGCTCAAGCAGTGGACCGCAATGAGATTGAACAGTGGGTCCGAGAGTTTGCTTATCAAGGGTTTGATGCCCGTAGGGTTATCGAACTCTTAAAGCAGTATGGTGGGGCTGACTGGGAGAAGGATGCCAAGAAAATGATTGTTCTGGCTCTGACTCGTGGCAACAAGCCCCGGAGGATGATGATGAAAATGTCGAAAGAAGGCAAAGCAACTGTGGAGGCTCTCATCAACAAGTATAAGCTAAAGGAGGGGAATCCTTCCCGGGATGAGTTGACTCTATCACGAGTTGCTGCTGCCCTGGCTGGCTGGACATGCCAGGCTTTGGTCGTCTTGAGTGAGTGGCTTCCTGTCACTGGGACAACCATGGACGGCCTATCCCCTGCATACCCAAGGCATATGATGCATCCCAGCTTTGCTGGCATGGTGGACCCTTCTCTACCAGAAGACTATCTAAGGGCAATATTAGATGCTCACTCTCTGTATCTGCTGCAGTTCTCCCGGGTCATCAACCCAAACCTCCGAGGTAGAACAAAGGAGGAGGTCGCTGCAACGTTCACGCAGCCAATGAATGCAGCAGTGAATAGCAACTTTATAAGCCATGAGAAGAGGAGAGAATTCTTGAAAGCTTTTGGGCTTGTGGATTCTAATGGGAAGCCGTCAGCTGCTGTCATGGCAGCTGCTCAGGCCTACAAGACAGCAGCC
>ABD38735
ATGGACAACTATCAAGAGCTTGCGATCCAGTTTGCTGCTCAAGCAGTGGACCGCAATGAGATTGAACAGTGGGTCCGAGAGTTTGCTTATCAAGGGTTTGATGCCCGTAGAGTTATCGAACTCTTAAAGCAGTATGGTGGGGCTGACTGGGAGAAGGATGCCAAGAAAATGATTGTTCTGGCTCTAACTCGTGGCAACAAGCCCAGGAGGATGATGATGAAAATGTCGAAAGAAGGCAAAGCAACTGTGGAGGCTCTCATCAACAAGTATAAGCTAAAGGAAGGGAATCCTTCCCGGGATGAGTTGACTCTATCACGAGTTGCTGCCGCCCTGGCTGGCTGGACATGCCAGGCTTTGGTCGTCTTGAGTGAGTGGCTTCCTGTCACTGGGACTACCATGGACGGCCTATCCCCTGCATACCCAAGGCATATGATGCACCCCAGCTTTGCTGGCATGGTGGATCCTTCTCTACCAGGAGACTATCTAAGGGCAATATTAGATGCTCACTCTCTGTACCTGCTGCAGTTCTCCCGGGTCATCAACCCAAACCTCCGAGGTAGAACAAAAGAGGAGGTTGCTGCAACGTTCACGCAGCCAATGAATGCAGCAGTGAATAGCAACTTTATAAGCCATGAGAAGAGGAGAGAATTCTTGAAAGCCTTTGGACTTGTGGATTCCAATGGGAAGCCGTCAGCTGCTGTCATGGCAGCCGCTCAGGCTTACAAGACAGCAGCC
>AEC14303
ATGGACAACTATCAAGAGCTTGCGATCCAGTTTGCTGCTCAAGCAGTGGACCGCAATGAGATTGAACAGTGGGTCCGAGAGTTTGCTTATCAAGGGTTTGATGCCCGTAGGGTTATCGAACTCTTAAAGCAGTATGGTGGGACTGACTGGGAGAAGGATGCCAAGAAAATGATTGTTCTGGCTCTGACTCGTGGCAACAAGCCCCGGAGGATGATGATGAAAATGTCGAAAGAAGGCAAAGCAACTGTGGAGGCTCTCATCAACAAGTATAAGCTAAAGGAGGGGAATCCTTCCCGGGATGAGTTGACTCTATCACGAGTTGCTGCTGCCCTGGCTGGCTGGACATGCCAGGCTTTGGTCGTCTTGAGTGAGTGGCTTCCTGTCACTGGGACAACCATGGACGGCCTATCCCCTGCATACCCAAGGCATATGATGCATCCCAGCTTTGCTGGCATGGTGGACCCTTCTCTACCAGAAGACTATCTAAGGGCAATATTAGATGCTCACTCTCTGTATCTGCTGCAGTTCTCCCGGGTCATCAACCCAAACCTCCGAGGTAGAACAAAGGAGGAGGTCGCTGCAACGTTCACGCAGCCAATGAATGCAGCAGTGAATAGCAACTTTATAAGCCATGAGAAGAGGAGAGAATTCTTGAAAGCTTTTGGGCTTGTGGATTCTAATGGGAAGCCGTCAGCTGCTGTCATGGCAGCTGCTCAGGCCTACAAGACAGCAGCC
>ABD38737
ATGGACAACTATCAAGAGCTTGCGATCCAGTTTGCTGCCCAAGCAGTGGACCGCAATGAGATTGAACAGTGGGTCCGAGAGTTTGCTTATCAAGGGTTTGATGCCCGTAGAGTTATCGAACTCTTAAAGCAGTATGGTGGGGCTGACTGGGAGAAGGATGCCAAGAAAATGATTGTTCTGGCTCTAACTCGTGGCAACAAGCCCAGGAGGATGATGATGAAAATGTCGAAAGAAGGCAAAGCAACTGTGGAGGCTCTCATCAACAAGTATAAGCTAAAGGAAGGGAATCCTTCCCGGGATGAGTTGACTCTATCACGAGTTGCTGCCGCCCTGGCTGGCTGGACATGCCAGGCTTTGGTCGTCTTGAGTGAGTGGCTTCCTATCACTGGGACTACCATGGACGGCCTATCCCCTGCATACCCAAGGCATATGATGCACCCCAGCTTTGCTGGCATGGTGGATCCTTCTCTACCAGGAGACTATCTAAGGGCAATATTAGATGCTCACTCTCTGTATCTGCTGCAGTTCTCCCGGGTCATCAACCCAAACCTCCGAGGTAGGACAAAAGAGGAGGTTGCTGCAACGTTCACGCAGCCAATGAATGCAGCAGTGAATAGCAACTTTATAAGCCATGAGAAGAGGAGAGAATTCTTGAAAGCCTTTGGACTTGTGGATTCCAATGGGAAGCCGTCAGCTGCTGTCATGGCAGCCGCTCAGGCTTACAAGACAGCAGCC
>ABD38739
ATGGACAACTATCAAGAGCTTGCGATCCAGTTTGCTGCTCAAGCAGTGGACCGCAATGAGATTGAACAGTGGGTCCGAGAGTTTGCTTATCAAGGGTTTGATGCCCGTAGAGTTATCGAACTCTTAAAGCAGTATGGTGGGGCTGACTGGGAGAAGGATGCCAAGAAAATGATTGTTCTGGCTCTAACTCGTGGCAACAAGCCCAGGAGGATGATGATGAAAATGTCGAAAGAAGGCAAAGCAACTGTGGAGGCTCTCATCAACAAGTATAAGCTAAAGGAAGGGAATCCTTCCCGGGATGAGTTGACTCTATCACGAGTTGCTGCCGCCTTGGCTGGCTGGACATGCCAGGCTTTGGTCGTCTTGAGTGAGTGGCTTCCTGTCACTGGGACTACCATGGACGGCCTATCCCCTGCATACCCGAGGCATATGATGCACCCCAGCTTTGCTGGCATGGTGGATCCTTCTCTACCAGGAGACTATCTAAGGGCAATATTAGATGCTCACTCTCTGTATCTGCTGCAGTTCTCCCGGGTCATCAACCCAAACCTCCGAGGTAGAACAAAAGAGGAGGTTGCTGCAACGTTCACGCAGCCAATGAATGCAGCAGTGAATAGCAACTTTATAAGCCATGAGAAGAGGAGAGAATTCTTGAAAGCCTTTGGACTTGTGGATTCCAATGGGAAGCCGTCAGCTGCTGTCATGGCAGCCGCTCAGGCTTACAAGACAGCAGCC
>AEC14309
ATGGACAACTATCAAGAGCTTGCGATCCAGTTTGCTGCTCAAGCAGTGGACCGCAATGAGATTGAACAGTGGGTCCGAGAGTTTGCTTATCAAGGGTTTGATGCTCGTAGGGTTATCGAACTCTTAAAGCAGTATGGTGGGGCTGACTGGGAGAAGGATGCCAAGAAAATGATTGTTCTGGCTCTGACTCGTGGCAACAAGCCCCGGAGGATGATGATGAAAATGTCGAAAGAAGGCAAAGCAACTGTGGAGGCTCTCATCAACAAGTATAAGCTAAAGGAGGGGAATCCTTCCCGGGATGAGCTGACTCTATCACGAGTTGCTGCTGCCCTGGCTGGCTGGACATGCCAGGCTTTGGTCGTCTTGAGTGAGTGGCTTCCTGTCACTGGGACAACCATGGACGGTCTATCCCCTGCATACCCGAGGCATATGATGCATCCCAGCTTTGCTGGCATGGTGGACCCTTCTCTACCAGAAGACTATCTAAGGGCAATATTAGATGCTCACTCTCTGTATCTGCTGCAGTTCTCCCGGGTCATCAACCCAAACCTCCGAGGTAGAACAAAGGAGGAGGTCGCTGCAACGTTCACGCAGCCAATGAATGCAGCAGTGAATAGCAACTTTATAAGCCATGAGAAGAGGAGAGAATTCTTGAAAGCTTTTGGGCTTGTGGATTCTAATGGGAAACCGTCAGCTGCTGTCATGGCAGCTGCTCAGGCCTACAAGACAGCAGCC
>ABD38719
ATGGACAACTATCAAGAGCTTGCGATCCAGTTTGCTGCTCAAGCAGTGGACCGCAATGAGATTGAACAGTGGGTCCGAGAGTTTGCTTATCAAGGGTTTGATGCCCGTAGAGTTATCGAACTCTTAAAGCAGTATGGTGGGGCTGACTGGGAGAAGGATGCCAAGAAAATGATTGTTCTGGCTCTAACTCGTGGCAACAAGCCCAGGAGGATGATGATGAAAATGTCAAAAGAAGGCAAAGCAACTGTGGAGGCTCTCATCAACAAGTATAAGCTAAAGGAAGGGAATCCTTCCCGGGATGAGTTGACTCTATCACGAGTTGCTGCCGCCCTGGCTGGCTGGACATGCCAGGCTTTGGTCGTCTTGAGTGAGTGGCTTCCTGTCACTGGGACTACCATGGACGGCCTATCCCCTGCATACCCAAGGCATATGATGCACCCCAGCTTTGCTGGCATGGTGGATCCTTCTCTACCAGGAGACTATCTAAGGGCAATATTAGATGCTCACTCTCTGTATCTGCTGCAGTTCTCCCGGGTCATCAACCCAAACCTCCGAGGTAGAACAAAAGAGGAGGTTGCTGCAACGTTCACGCAGCCAATGAATGCAGCAGTGAATAGCAACTTTATAAGCCATGAGAAGAGGAGAGAATTCTTGAAAGCCTTTGGGCTTGTGGATTCCAATGGGAAGCCGTCAGCTGCTGTCATGGCAGCTGCTCAGGCTTACAAGACAGCAGCC
>ABD38795
ATGGACAACTATCAAGAGCTTGCGATCCAGTTTGCTGCTCAAGCAGTGGACCGCAATGAGATTGAACAGTGGGTCCGAGAGTTTGCTTATCAAGGGTTTGATGCCCGTAGGGTTATCGAACTCTTAAAGCAGTATGGTGGGGCTGACTGGGAGAAGGATGCCAAGAAAATGATTGTTCTGGCTCTAACTCGTGGCAACAAGCCCCGGAGGATGATGATGAAAATGTCGAAAGAAGGCAAAGCAACTGTAGAGGCTCTCATCAACAAGTATAAGCTAAAGGAAGGAAATCCTTCCCGGGATGAGTTGACTCTATCACGAGTTGCTGCCGCCCTGGCTGGCTGGACATGCCAGGCTCTGGTCGTCTTGAGTGAGTGGCTTCCTGTCACTGGGACTACCATGGATGGCCTATCCCCTGCATACCCAAGGCATATGATGCACCCCAGCTTTGCTGGCATGGTGGACCCTTCTCTACCAGAAGACTATCTAAGGGCAATATTAGATGCTCACTCTCTGTATCTGCTGCAGTTCTCCCGGGTCATCAACCCAAACCTCCGAGGCAGAACAAAGGAGGAGGTTGCTGCAACATTCACGCAGCCAATGAATGCAGCAGTGAATAGCAACTTTATAAGCCATGAGAAGAGGAGAGAATTCTTGAAAGCTTTTGGGCTTGTGGATTCTAATGGGAAGCCGTCAGCTGCTGTCATGGCAGCTGCTCAGGCTTACAAGACAGCAGCC
>ABD38793
ATGGACAACTATCAAGAGCTTGCGATCCAGTTTGCTGCTCAAGCAGTGGACCGCAATGAAATTGAACAGTGGGTCCGAGAGTTTGCCTATCAAGGATTTGATGCCCGTAGGGTTATCGAACTCCTAAAGCAGTATGGTGGGGCTGACTGGGAGAAGGATGCCAAGAAAATGATCGTTCTGGCTCTAACTCGTGGCAACAAGCCCCGGAGGATGATGATGAAAATGTCGAAAGAAGGCAAGGCAACTGTGGAGGCTCTCATCAACAAGTATAAGCTAAAGGAGGGAAATCCCTCCCGGGATGAGTTGACTCTATCAAGAGTTGCTGCCGCCCTGGCTGGCTGGACATGCCAGGCTTTGGTCGTCTTGAGTGAGTGGCTTCCTGTCACTGGGACTACCATGGATGGCCTATCCCCTGCATACCCAAGGCATATGATGCATCCCAGCTTTGCTGGCATGGTAGACCCTTCTCTACCAGAAGACTATCTAAGGGCAATATTGGATGCTCACTCTCTGTACCTGCTGCAGTTCTCCCGGGTCATCAACCCAAACCTCCGAGGTAGAACAAAGGAGGAGGTTGCTGCAACGTTCACGCAGCCAATGAATGCAGCAGTGAATAGCAACTTTATAAGCCATGAGAAGAGGAGAGAATTCTTGAAAGCTTTTGGGCTTGTGGATTCCAATGGGAAGCCGTCAGCGGCTGTCATGGCAGCTGCTCAGGCGTACAAGACAGCAGCT
>ABD38791
ATGGACAACTATCAAGAGCTTGCGATCCAGTTTGCTGCTCAAGCAGTGGACCGCAATGAAATTGAACAGTGGGTCCGAGAGTTTGCTTATCAAGGATTTGATGCCCGTAGGGTTATCGAACTCTTAAAGCAGTATGGTGGGGCTGACTGGGAGAAGGATGCCAAGAAAATGATTGTTCTGGCTCTAACTCGTGGCAATAAGCCCCGGAGGATGATGATGAAAATGTCGAAAGAAGGCAAGGCAACTGTGGAGGCTCTCATCAACAAGTATAAGCTAAAGGAGGGGAATCCTTCCCGGGATGAGTTGACTCTATCAAGAGTTGCTGCCGCCCTGGCTGGCTGGACATGCCAGGCTTTGGTCGTCTTGAGTGAGTGGCTTCCTGTCACTGGGACTACCATGGATGGCTTATCCCCTGCATACCCAAGGCACATGATGCACCCCAGCTTTGCTGGCATGGTGGACCCTTCTCTACCAGAAGACTACCTAAGGGCAATATTGGATGCTCACTCTCTGTATCTGCTGCAGTTCTCCCGGGTCATCAACCCAAACCTCCGAGGTAGAACAAAGGAGGAGGTTGCTGCAACGTTCACGCAGCCAATGAATGCAGCAGTGAATAGCAACTTCATAAGCCATGAGAAGAGGAGAGAATTCTTGAAAGCTTTTGGGCTTGTGGATTCCAATGGGAAGCCGTCAGCGGCTGTCATGGCAGCTGCTCAGGCGTACAAGACAGCAGCC
