# Supplementary material for: FRESCo: finding regions of excess synonymous constraint in diverse viruses
Source: Genome Biol. 2015 Feb 17;16(1):38. doi: 10.1186/s13059-015-0603-7 (PMC4376164; doi:10.1186/s13059-015-0603-7)
Supplement: Additional file 4: — Sequence alignments (zip folder of FASTA alignments). [file 13059_2015_603_MOESM4_ESM.zip › alignments/RFV/polymerase.fa.revtrans]

>AEC14276
ATGGATTCTATATTATCAAAACAGCTGGTTGACAAGACTGGCTTTGTTAGAGTGCCAATCAAGCATTATGACTGTACAATGCTAACTCTGGCACTTCCAACATTTGATGTTTCCAAGATGGTAGATAGAATTACCATAGACTTCAATCTGGATGATATACAAGGAGCATCTGAAATAGGTTCAACTTTACTACCCTCCATGTCGATAGATGTGGAAGATATGGCCAATTTTGTTCACGATTTCACCTTTGGCCACTTAGCTGACAAGACTGACAGACTGTTAATGCGTGAGTTTCCCATGATGAATGACGGGTTTGATCATTTGAGCCCTGACATGATCATTAAAACCACATCTGGCATGTACAACATCGTTGAGTTCACCACCTTTAGGGGAGATGAAAGAGGTGCATTCCAGGCTGCCATGACTAAACTCGCTAAGTATGAGGTTCCTTGTGAGAACAGATCTCAGGGCAGGACTGTTGTTCTTTATGTTGTTAGTGCCTATCGGCATGGTGTATGGTCTAATTTGGAGCTAGAGGACTCTGAAGCAGAGGAGATGGTTTATAGGTACAGACTTGCTCTTAGTGTGATGGATGAGCTAAGGACCTTATTTCCAGAACTGTCATCCACAGATGAGGAACTAGGGAAGACTGAGAGAGAGTTGCTAGCCATGGTCTCCTCTATCCAAATAAATTGGTCAGTCACAGAATCTGTGTTTCCACCCTTTAGCAGAGAGATGTTTGACAAGTTTAGATCCTCCCCTCCCGATTCAGAGTATATCACAAGGATAGTGAGCAGATGCCTCATAAATTCTCAAGAGAAACTCATCAATAATTCTTTCTTTGCTGAAGGGAATGACAAAGTTCTGAGATTTTCAAAAAACGCTGAAGAGTGTTCCTTGGCAATAGAGAGAGCCTTAAATCAGTATAGAGCAGAAGACAACCTTAGGGACCTCAATGACCACAAGTCAACTATTCAGCTGCCTCCCTGGCTGTCCTATCACGATGTTGATGGCAAAGATCTGTGCCCTCTTCAGGGATTAGATATAAGAGGGGACCATCCCATGTGCAACCTGTGGAGGGAAGTGGTCACCTCTGCAAATCTAGAGGAGATTGAGAGGATGCACGATGATGCAGCTGCAGAACTTGAGTTTGCCCTTTCGGGAGTAAAGGACAGGCCAGATGAGAGAAACAGATACCATAGAGTCCATCTAAATATGGGCTCAGATGATAGTGTCTACATAGCTGCTTTAGGAGTTAATGGAAAGAAGCACAAAGCAGACACTTTAGTGCAGCAAATGAGAAACAGGAGTAAACAGCTTTTCTCCCCAGATCATAATGTGGATCACATATCTGAATTTCTCTCTGCATGCTCTAGTGACTTGTGGGCAACAGATGAGGACCTATACAACCCTCTCTCTTGTGATAAAGAGCTTAGATTGGCAGCCCAGAGGATTCATCAGCCATCCTTGTCAGAAAAGGGCTTCAATGAAATCATAACAGAGCATTACAAATTTATGGGAAGTAGGATAGGTTCATGGTGCCAAATGGTCAGTTTGATAGGAGCTGAGCTATCAGCTTCTGTTAAGCAACATGTCAAGCCTAACTATTTTGTGATTAAACGACTACTGGGTTCTGGAATTTTCTTGCTAATCAAGCCCACTTCCAGCAAAAGCCACATATTTGTGTCTTTCGCAATTAAGCGCTCTTGCTGGGCCTTTGATCTCTCCACTTCCAGGGTTTTCAAGCCCTACATAGATGCTGGGGATCTGTTAGTTACTGACTTTGTTTCTTATAAGCTAAGCAAGCTTACTAACCTCTGCAAGTGCGTTTCATTAATGGAGTCCTCCTTCTCATTCTGGGCAGAAGCATTTGGAATTCCAAGCTGGAACTTTGTTGGTGACTTGTTCAGGTCCTCAGACTCTGCAGCAATGGATGCCTCATACATGGGCAAACTTTCTTTATTAACCCTTTTGGAAGACAAAGCAACAACTGAAGAGTTACAGACTATTGCAAGATATATAATCATGGAGGGCTTTGTCTCGCCCCCGGAAATCCCAAAACCTCACAAGATGACCTCTAAGTTCCCCAAGGTTCTCAGGTCAGAGCTGCAGGTTTACTTATTAAACTGCTTATGCAGAACTATCCAGAGAATAGCAGGTGAGCCCTTCATTCTTAAGAAGAAGGATGGATCTATATCCTGGGGTGGCATGTTCAATCCTTTTTCAGGACGTCCACTGCTTGATATGCAACCACTCATCAGCTGTTGTTACAATGGTTACTTTAAAAACAAAGAGGAGGAGACTGAGCCTTCATCCCTTTCTGGGATGTATAAGAAAATTATAGAACTTGAGCACCTTAGACCACAGTCAGATGCTTTCTTGGGTTATAAAGATCCAGAACTGCCTAGAATGCATGAGTTTAGTGTTTCTTACCTGAAGGAGGCTTGCAATCATGCCAAGCTAGTCTTAAGGAGCCTCTATGGACAGAATTTCATGGAGCAAATAGACAATCAGATTATACGAGAGCTCAGTGGGTTGACTCTAGAAAGGTTAGCCACACTTAAGGCCACAAGCAACTTCAATGAGAATTGGTATGTCTATAAGGATGTGGCAGACAAGAACTACACAAGGGATAAATTATTAGTGAAGATGTCAAAATATGCCTCTGAGGGAAAGAGCCTAGCTATCCAGAAGTTTGAGGATTGTATGAGGCAGATAGAGTCACAAGGATGCATGCATATTTGTTTGTTTAAGAAACAACAGCATGGAGGTCTGAGAGAAATCTACGTGATGGGTGCAGAGGAGAGAATTGTTCAATCGGTGGTGGAGACAATAGCCAAGTCCATAGGGAAGTTCTTTGCTTCTGATACCCTCTGTAACCCCCCCAATAAAGTGAAAATTCCTGAGACACATGGCATCAGGGCTCGGAAGCAATGTAAGGGGCCTGTGTGGACTTGTGCAACATCAGATGATGCAAGGAAGTGGAACCAAGGCCATTTTGTTACAAAGTTTGCCCTCATGCTATGTGAGTTCACCTCTCCCAAATGGTGGCCACTGATCATTAGGGGATGTTCAATGTTTACTAGGAAGAGGATGATGATGAATTTGAATTATCTTAAGATCCTGGATGGTCATCGGGAGCTTGACATTAGAGATGACTTTGTGATGGATCTCTTCAAAGCTTATCATGGTGAGGCAGAAGTTCCATGGGCCTTTAAAGGCAAAACATATTTGGAAACCACAACAGGGATGATGCAGGGAATATTGCATTACACTTCCTCACTATTACACACCATTCATCAAGAATATATCCGGTCCTTGTCCTTTAAAATATTCAACCTGAAGGTTGCTCCTGAGATGAGCAAGAGCCTGGTTTGTGACATGATGCAAGGATCAGATGATAGTAGCATGCTAATCAGCTTCCCAGCTGATGATGAGAAGGTTCTCACCAGATGCAAAGTGGCCGCAGCCATATGCTTCCGCATGAAGAAGGAGCTGGGAGTGTACCTTGCCATTTACCCCTCAGAGAAGTCCACAGCAAACACAGATTTTGTAATGGAGTACAATTCTGAATTTTATTTCCATACCCAGCATGTTAGACCAACGATCAGGTGGATTGCAGCATGTTGCAGCCTGCCAGAAGTGGAAACACTAGTGGCCCGTCAGGAAGAGGCCTCTAACCTAATGACTTCAGTCACTGAGGGGGGTGGGTCATTCTCCTTAGCTGCAATGATTCAGCAAGCTCAGTGCACTCTCCATTACATGCTGATGGGCATGGGAGTGTCTGAGCTATTCTTAGAATATAAGAAGGCAGTGTTGAAGTGGAATGACCCTGGCCTGGGTTTCTTCCTGCTTGACAACCCTTATGCGTGCGGGTTGGGAGGTTTCAGATTTAATCTCTTCAAAGCTATCACCAGAACTGATTTGCAGAAGCTATATGCTTTCTTCATGAAGAAGGTCAAGGGCTCAGCTGCTAGGGACTGGGCAGATGAAGATATCACCATCCCAGAAACGTGTAGCGTGAGCCCAGGTGGCGCTCTAATTCTTAGCTCTTCTCTAAAGTGGGGATCTAGGAAGAAGTTTCAGAAACTAAGAGACCGTTTGAACATACCAGAGAACTGGATTGAACTAATAAATGAGAATCCAGAGGTGCTCTATCGGGCTCCTAGAACAGGCCCAGAAATATTGTTGCGCATTGCAGAGAAAGTCCATAGCCCAGGTGTTGTGTCATCATTGTCTTCTGGCAATGCAGTCTGTAAAGTCATGGCCTCAGCTGTATACTTCTTATCAGCAACAATTTTTGAGGACACTGGACGTCCTGAGTTCAACTTCTTGGAGGATTCTAAGTACAGCTTACTACAAAAGATGGCTGCATATTCTGGCTTTCATGGTTTCAATGATATGGAGCCGGAAGATATATTATTCCTATTTCCGAACATTGAGGAATTAGAATCACTGGATTCTATAGTTTACAACAAGGGAGAAATAGACATCATCCCAAGAGTCAACATCAGGGATGCAACCCAGACTAGGGTCACCATCTTTAATGAGCAGAAGACCCTCCGAACATCTCCAGAGAAGTTGGTGTCAGACAAGTGGTTTGGGACTCAGAAGAGTAGGATAGGCAAAACAACCTTCCTGGCTGAATGGGAAAAGCTAAAGAAAATTGTGAAGTGGTTGGAAGATACTCCAGAAGCAACTCTAGCTCACACCCCACTGAATAACCATATTCAAGTTAGGAATTTCTTTGCTAGAATGGAAAGCAAGCCTAGAACAGTCAGAATAACAGGAGCCCCTGTAAAGAAGAGGTCAGGAGTCAGTAAGATAGCCATGGTTATCCGTGACAATTTCTCCCGGATGGGCCACCTCCGAGGTGTAGAAGACCTTGCTGGCTTCACTCGTAGTGTTTCAGCTGAAATTCTCAAGCACTTTCTGTTCTGTATACTACAGGGTCCATACAGTGAGAGCTATAAGCTACAGCTAATCTACAGAGTCCTAAGCTCAGTGTCAAACGTTGAGATAAAGGAATCAGATGGTAAGACTAAAACAAATTTGATTGGGATCCTTCAGAGATTTCTAGATGGTGATCACGTTGTCCCCATTATTGAAGAGATGGGAGCCGGAACAGTGGGTGGATTTATCAAGAGACAACAATCTAAAGTTGTGCAAAACAAAGTGGTTTATTATGGAGTTGGGATCTGGAGAGGCTTCATGGACGGGTATCAGGTCCATCTTGAGATAGAAAATGACATAGGACAGCCCCCAAGGCTTAGGAATGTCACAACTAACTGTCAGAGCAGCCCATGGGACCTGAGTATTCCAATAAGGCAGTGGGCAGAAGACATGGGGGTCACAAACAACCAGGATTATTCTTCTAAATCTAGCAGAGGAGCCAGATATTGGATGCACTCATTTAGGATGCAAGGACCTAGCAAGCCATTTGGATGCCCAGTTTATATCATTAAGGGTGATATGTCAGATGTCATCAGGCTGAGAAAGGAAGAGGTGGAGATGAAAGTGCGGGGCTCTACTCTTAACTTGTACACCAAGCACCATTCTCATCAGGACCTACACATTTTATCTTACACTGCATCAGACAATGATCTCAGTCCAGGCATTTTCAAGTCAATATCAGATGAGGGGGTAGCTCAAGCCCTGCAATTATTTGAGAGGGAGCCAAGCAACTGCTGGGTGAGATGCGAGTCTGTAGCTCCAAAATTTATATCAGCCATCCTTGAGATATGTGAGGGGAAGAGACAGATAAAAGGAATTAACAGAACCAGACTTTCAGAGATTGTGAGAATTTGTTCTGAATCTTCCCTAAGATCAAAAGTCGGATCTATGTTCTCATTTGTCGCCAATGTCGAGGAGGCCCATGATGTTGATTATGATGCGTTGATGGATCTAATGATAGAAGATGCCAAGAACAATGCATTTAGTCATGTTGTTAATTGCATAGAGTTGGATGTTAGTGGTCCTTACGAGATGGAGTCTTTTGATGCATCTGATGTCAATCTCTTTGGGCCAGCCCACTACAAGGACATCAGTTCATTATCTATGATTGCTCATCCCTTGATGGATAAGTTTGTTGATTATGCTATTTCTAAGATGGGGAGAGCCTCAGTTAGGAAAGTTCTAGAAACAGGTCGGTGCTCCAGCAAAGACTATGATTTATCAAAGGTTCTCTTCAGAACTCTACAGAGACCAGAAGAAAGCATTAGGATAGACGATCTGGAGTTATATGAGGAGACAGATGTGGCGGATGACATGCTAGGC
>AEC14280
ATGGATTCTATATTATCAAAACAGCTGGTTGACAAGACTGGCTTTGTTAGAGTGCCAATCAAGCATTATGACTGTACAATGCTAACTCTGGCACTTCCAACATTTGATGTTTCCAAGATGGTAGATAGAATTACCATAGACTTCAATCTGGATGATATACAAGGAGCATCTGAAATAGGTTCAACTTTACTACCCTCCATGTCGATAGATGTGGAAGATATGGCCAATTTTGTTCACGATTTCACCTTTGGCCACTTAGCTGACAAGACTGACAGACTGTTAATGCGTGAGTTTCCCATGATGAATGACGGGTTTGATCATTTGAGCCCTGACATGATCATTAAAACCACATCTGGCATGTACAACATCGTTGAGTTCACCACCTTTAGGGGAGATGAAAGAGGTGCATTCCAGGCTGCCATGACTAAACTCGCTAAGTATGAGGTTCCTTGTGAGAACAGATCTCAGGGCAGGACTGTTGTTCTTTATGTTGTTAGTGCCTATCGGCATGGTGTATGGTCTAATTTGGAGCTAGAGGACTCTGAAGCAGAGGAGATGGTTTATAGGTACAGACTTGCTCTTAGTGTGATGGATGAGCTAAGGACCTTATTTCCAGAACTGTCATCCACAGATGAGGAACTAGGGAAGACTGAGAGAGAGTTGCTAGCCATGGTCTCCTCTATCCAAATAAATTGGTCAGTCACAGAATCTGTGTTTCCACCCTTTAGCAGAGAGATGTTTGACAAGTTTAGATCCTCCCCTCCCGATTCAGAGTATATCACAAGGATAGTGAGCAGATGCCTCATAAATTCTCAAGAGAAACTCATCAATAATTCTTTCTTTGCTGAAGGGAATGACAAAGTTCTGAGATTTTCAAAAAACGCTGAAGAGTGTTCCTTGGCAATAGAGAGAGCCTTAAATCAGTATAGAGCAGAAGACAACCTTAGGGACCTCAATGACCACAAGTCAACTATTCAGCTGCCTCCCTGGCTGTCCTATCACGATGTTGATGGCAAAGATCTGTGCCCTCTTCAGGGATTAGATATAAGAGGGGACCATCCCATGTGCAACCTGTGGAGGGAAGTGGTCACCTCTGCAAATCTAGAGGAGATTGAGAGGATGCACGATGATGCAGCTGCAGAACTTGAGTTTGCCCTTTCGGGAGTAAAGGACAGGCCAGATGAGAGAAACAGATACCATAGAGTCCATCTAAATATGGGCTCAGATGATAGTGTCTACATAGCTGCTTTAGGAGTTAATGGAAAGAAGCACAAAGCAGACACTTTAGTGCAGCAAATGAGAAACAGGAGTAAACAGCTTTTCTCCCCAGATCATAATGTGGATCACATATCTGAATTTCTCTCTGCATGCTCTAGTGACTTGTGGGCAACAGATGAGGACCTATACAACCCTCTCTCTTGTGATAAAGAGCTTAGATTGGCAGCCCAGAGGATTCATCAGCCATCCTTGTCAGAAAAGGGCTTCAATGAAATCATAACAGAGCATTACAAATTTATGGGAAGTAGGATAGGTTCATGGTGCCAAATGGTCAGTTTGATAGGAGCTGAGCTATCAGCTTCTGTTAAGCAACATGTCAAGCCTAACTATTTTGTGATTAAACGACTACTGGGTTCTGGAATTTTCTTGCTAATCAAGCCCACTTCCAGCAAAAGCCACATATTTGTGTCTTTCGCAATTAAGCGCTCTTGCTGGGCCTTTGATCTCTCCACTTCCAGGGTTTTCAAGCCCTACATAGATGCTGGGGATCTGTTAGTTACTGACTTTGTTTCTTATAAGCTAAGCAAGCTTACTAACCTCTGCAAGTGCGTTTCATTAATGGAGTCCTCCTTCTCATTCTGGGCAGAAGCATTTGGAATTCCAAGCTGGAACTTTGTTGGTGACTTGTTCAGGTCCTCAGACTCTGCAGCAATGGATGCCTCATACATGGGCAAACTTTCTTTATTAACCCTTTTGGAAGACAAAGCAACAACTGAAGAGTTACAGACTATTGCAAGATATATAATCATGGAGGGCTTTGTCTCGCCCCCGGAAATCCCAAAACCTCACAAGATGACCTCTAAGTTTCCCAAGGTTCTCAGGTCAGAGCTGCAGGTTTACTTATTAAACTGCTTATGCAGAACTATCCAGAGAATAGCAGGTGAGCCCTTCATTCTTAAGAAGAAGGATGGATCTATATCCTGGGGTGGCATGTTCAATCCTTTTTCAGGACGTCCACTGCTTGATATGCAACCACTCATCAGCTGTTGTTACAATGGTTACTTTAAAAACAAAGAGGAGGAGACTGAGCCTTCATCCCTTTCTGGGATGTATAAGAAAATTATAGAACTTGAGCACCTTAGACCACAGTCAGATGCTTTCTTGGGTTATAAAGATCCAGAACTGCCTAGAATGCATGAGTTTAGTGTTTCTTACTTGAAGGAGGCTTGCAATCATGCCAAGCTAGTCTTAAGGAGCCTCTATGGACAGAATTTCATGGAGCAAATAGACAATCAGATTATACGAGAGCTCAGTGGGTTGACTCTAGAAAGGTTAGCCACACTTAAGGCCACAAGCAACTTCAATGAGAATTGGTATGTCTATAAGGATGTGGCAGACAAGAACTACACAAGGGATAAATTATTAGTGAAGATGTCAAAATATGCCTCTGAGGGAAAGAGCCTAGCTATCCAGAAGTTTGAGGATTGTATGAGGCAGATAGAGTCACAAGGATGCATGCATATTTGTTTGTTTAAGAAACAACAGCATGGAGGTCTGAGAGAAATCTACGTGATGGGTGCAGAGGAGAGAATTGTTCAATCGGTGGTGGAGACAATAGCCAAGTCCATAGGGAAGTTCTTTGCTTCTGATACCCTCTGTAACCCCCCCAATAAAGTGAAAATTCCTGAGACACATGGCATCAGGGCTCGGAAGCAATGTAAGGGGCCTGTGTGGACTTGTGCAACATCAGATGATGCAAGGAAGTGGAACCAAGGCCATTTTGTTACAAAGTTTGCCCTCATGCTATGTGAGTTCACCTCTCCCAAATGGTGGCCACTGATCATTAGGGGATGTTCAATGTTTACTAGGAAGAGGATGATGATGAATTTGAATTATCTTAAGATCCTGGATGGTCATCGGGAGCTTGACATTAGAGATGACTTTGTGATGGATCTCTTCAAAGCTTATCATGGTGAGGCAGAAGTTCCATGGGCCTTTAAAGGCAAAACATATTTGGAAACCACAACAGGGATGATGCAGGGAATATTGCATTACACTTCCTCACTATTACACACCATTCATCAAGAATATATCCGGTCCTTGTCCTTTAAAATATTCAACCTGAAGGTTGCTCCTGAGATGAGCAAGAGCCTGGTTTGTGACATGATGCAAGGATCAGATGATAGTAGCATGCTAATCAGCTTCCCAGCTGATGATGAGAAGGTTCTCACCAGATGCAAAGTGGCCGCAGCCATATGCTTCCGCATGAAGAAGGAGCTGGGAGTGTACCTTGCCATTTACCCCTCAGAGAAGTCCACAGCAAACACAGATTTTGTAATGGAGTACAATTCTGAATTTTATTTCCATACCCAGCATGTTAGACCAACGATCAGGTGGATTGCAGCATGTTGCAGCCTGCCAGAAGTGGAAACACTAGTGGCCCGTCAGGAAGAGGCCTCTAACCTAATGACTTCAGTCACTGAGGGGGGTGGGTCATTCTCCTTAGCTGCAATGATTCAGCAAGCTCAGTGCACTCTCCATTACATGCTGATGGGCATGGGAGTGTCTGAGCTATTCTTAGAATATAAGAAGGCAGTGTTGAAGTGGAATGACCCTGGCCTGGGTTTCTTCCTGCTTGACAACCCTTATGCGTGCGGGTTGGGAGGTTTCAGATTTAATCTCTTCAAAGCTATCACCAGAACTGATTTGCAGAAGCTATATGCTTTCTTCATGAAGAAGGTCAAGGGCTCAGCTGCTAGGGACTGGGCAGATGAAGATATCACCATCCCAGAAACGTGTAGCGTGAGCCCAGGTGGCGCTCTAATTCTTAGCTCTTCTCTAAAGTGGGGATCTAGGAAGAAGTTTCAGAAACTAAGAGACCGTTTGAACATACCAGAGAACTGGATTGAACTAATAAATGAGAATCCAGAGGTGCTCTATCGGGCTCCTAGAACAGGCCCAGAAATATTGTTGCGCATTGCAGAGAAAGTCCATAGCCCAGGTGTTGTGTCATCATTGTCTTCTGGCAATGCAGTCTGTAAAGTCATGGCCTCAGCTGTATACTTCTTATCAGCAACAATTTTTGAGGACACTGGACGTCCTGAGTTCAACTTCTTGGAGGATTCTAAGTACAGCTTACTACAAAAGATGGCTGCATATTCTGGCTTTCATGGTTTCAATGATATGGAGCCGGAAGATATATTATTCCTATTTCCGAACATTGAGGAATTAGAATCACTGGATTCTATAGTTTACAACAAGGGAGAAATAGACATCATCCCAAGAGTCAACATCAGGGATGCAACCCAGACTAGGGTCACCATCTTTAATGAGCAGAAGACCCTCCGAACATCTCCAGAGAAGTTGGTGTCAGACAAGTGGTTTGGGACTCAGAAGAGTAGGATAGGCAAAACAACCTTCCTGGCTGAATGGGAAAAGCTAAAGAAAATTGTGAAGTGGTTGGAAGATACTCCAGAAGCAACTCTAGCTCACACCCCACTGAATAACCATATTCAAGTTAGGAATTTCTTTGCTAGAATGGAAAGCAAGCCTAGAACAGTCAGAATAACAGGAGCCCCTGTAAAGAAGAGGTCAGGAGTCAGTAAGATAGCCATGGTTATCCGTGACAATTTCTCCCGGATGGGCCACCTCCGAGGTGTAGAAGACCTTGCTGGCTTCACTCGTAGTGTTTCAGCTGAAATTCTCAAGCACTTTCTGTTCTGTATACTACAGGGTCCATACAGTGAGAGCTATAAGCTACAGCTAATCTACAGAGTCCTAAGCTCAGTGTCAAACGTTGAGATAAAGGAATCAGATGGTAAGACTAAAACAAATTTGATTGGGATCCTTCAGAGATTTCTAGATGGTGATCACGTTGTCCCCATTATTGAAGAGATGGGAGCCGGAACAGTGGGTGGATTTATCAAGAGACAACAATCTAAAGTTGTGCAAAACAAAGTGGTTTATTATGGAGTTGGGATCTGGAGAGGCTTCATGGACGGGTATCAGGTCCATCTTGAGATAGAAAATGACATAGGACAGCCCCCAAGGCTTAGGAATGTCACAACTAACTGTCAGAGCAGCCCATGGGACCTGAGTATTCCAATAAGGCAGTGGGCAGAAGACATGGGGGTCACAAACAACCAGGATTATTCTTCTAAATCTAGCAGAGGAGCCAGATATTGGATGCACTCATTTAGGATGCAAGGACCTAGCAAGCCATTTGGATGCCCAGTTTATATCATTAAGGGTGATATGTCAGATGTCATCAGGCTGAGAAAGGAAGAGGTGGAGATGAAAGTGCGGGGCTCTACTCTTAACTTGTACACCAAGCACCATTCTCATCAGGACCTACACATTTTATCTTACACTGCATCAGACAATGATCTCAGTCCAGGCATTTTCAAGTCAATATCAGATGAGGGGGTAGCTCAAGCCCTGCAATTATTTGAGAGGGAGCCAAGCAACTGCTGGGTGAGATGCGAGTCTGTAGCTCCAAAATTTATATCAGCCATCCTTGAGATATGTGAGGGGAAGAGACAGATAAAAGGAATTAACAGAACCAGACTTTCAGAGATTGTGAGAATTTGTTCTGAATCTTCCCTAAGATCAAAAGTCGGATCTATGTTCTCATTTGTCGCCAATGTCGAGGAGGCCCATGATGTTGATTATGATGCGTTGATGGATCTAATGATAGAAGATGCCAGGAACAATGCATTTAGTCATGTTGTTAATTGCATAGAGTTGGATGTTAGTGGTCCTTACGAGATGGAGTCTTTTGATGCATCTGATGTCAATCTCTTTGGGCCAGCCCACTACAAGGACATCAGTTCATTATCTATGATTGCTCATCCCTTGATGGATAAGTTTGTTGATTATGCTATTTCTAAGATGGGGAGAGCCTCAGTTAGGAAAGTTCTAGAAACAGGTCGGTGCTCCAGCAAAGACTATGATTTATCAAAGGTTCTCTTCAGAACTCTACAGAGACCAGAAGAAAGCATTAGGATAGACGATCTGGAGTTATATGAGGAGACAGATGTGGCGGATGACATGCTAGGC
>AEC14281
ATGGATTCTATATTATCAAAACAGCTGGTTGACAAGACTGGCTTTGTTAGAGTGCCAATCAAGCATTATGACTGTACAATGCTAACTCTGGCACTTCCAACATTTGATGTTTCCAAGATGGTAGATAGAATTACCATAGACTTCAATCTGGATGATATACAAGGAGCATCTGAAATAGGTTCAACTTTACTACCCTCCATGTCGATAGATGTGGAAGATATGGCCAATTTTGTTCACGATTTCACCTTTGGCCACTTAGCTGACAAGACTGACAGACTGTTAATGCGTGAGTTTCCCATGATGAATGATGGGTTTGATCATTTGAGCCCTGACATGATCATTAAAACCACATCTGGCATGTACAACATCGTTGAGTTCACCACCTTTAGGGGAGATGAAAGAGGTGCATTCCAGGCTGCCATGACTAAACTCGCTAAGTATGAGGTTCCTTGTGAGAACAGATCTCAGGGCAGGACTGTTGTTCTTTATGTTGTTAGTGCCTATCGGCATGGTGTATGGTCTAATTTGGAGCTAGAGGACTCTGAAGCAGAGGAGATGGTTTATAGGTACAGACTTGCTCTTAGTGTGATGGATGAGCTAAGGACCTTATTTCCAGAACTGTCATCCACAGATGAGGAACTAGGGAAGACTGAGAGAGAGTTGCTAGCCATGGTCTCCTCTATCCAAATAAATTGGTCAGTCACAGAATCTGTGTTTCCACCCTTTAGCAGAGAGATGTTTGACAAGTTTAGATCCTCCCCTCCCGATTCAGAGTATATCACAAGGATAGTGAGCAGATGCCTCATAAATTCTCAAGAGAAACTCATCAATAATTCTTTCTTTGCTGAAGGGAATGACAAAGTTCTGAGATTTTCAAAAAATGCTGAAGAGTGTTCCTCGGCAATAGAGAGAGCCTTAAATCAGTATAGAGCAGAAGACAACCTTAGGGACCTCAATGACCACAAGTCAACTATTCAGCTGCCTCCCTGGCTGTCCTATCACGATGTTGATGGCAAAGATCTGTGCCCTCTTCAGGGATTAGATATAAGAGGGGACCATCCCATGTGCAACCTGTGGAGGGAAGTGGTCACCTCTGCAAATCTAGAGGAGATTGAGAGGATGCACGATGATGCAGCTGCAGAACTTGAGTTTGCCCTTTCGGGAGTAAAGGACAGGCCAGATGAGAGAAACAGATACCATAGAGTCCATCTAAATATGGGCTCAGATGATAGTGTCTACATAGCTGCTTTAGGAGTTAGTGGAAAGAAGCACAAAGCAGACACTTTAGTGCAGCAAATGAGAAACAGGAGTAAACAGCTTTTCTCCCCAGATCATAATGTGGATCACATATCTGAATTTCTCTCTGCATGCTCTAGTGACTTGTGGGCAACAGATGAGGACCTATACAACCCTCTCTCTTGTGATAAAGAGCTTAGATTGGCAGCCCAGAGGATTCATCAGCCATCCTTGTCAGAAAAGGGCTTCAATGAAATCATAACAGAGCATTACAAATTTATGGGAAGTAGGATAGGTTCATGGTGCCAAATGGTCAGTTTGATAGGAGCTGAGCTATCAGCTTCTGTTAAGCAACATGTCAAGCCTAACTATTTTGTGATTAAACGACTACTGGGTTCTGGAATTTTCTTGCTAATCAAGCCCACTTCCAGCAAAAGCCACATATTTGTGTCTTTCGCAATTAAGCGCTCTTGCTGGGCCTTTGATCTCTCCACTTCCAGGGTTTTCAAGCCCTACATAGATGCTGGGGATCTGTTAGTTACTGACTTTGTTTCTTATAAGCTAAGCAAGCTTACTAACCTCTGCAAGTGCGTTTCATTAATGGAGTCCTCCTTCTCATTCTGGGCAGAAGCATTTGGAATTCCAAGCTGGAACTTTGTTGGTGACTTGTTCAGGTCCTCAGACTCTGCAGCAATGGATGCCTCATACATGGGCAAACTTTCTTTATTAACCCTTTTGGAAGACAAAGCAACAACTGAAGAGTTACAGACTATTGCAAGATATATAATCATGGAGGGCTTTGTCTCGCCCCCGGAAATCCCAAAACCTCACAAGATGACCTCTAAGTTTCCCAAGGTTCTCAGGTCAGAGCTGCAGGTTTACTTATTAAACTGCTTATGCAGAACTATCCAGAGAATAGCAGGTGAGCCCTTCATTCTTAAGAAGAAGGATGGATCTATATCCTGGGGTGGCATGTTCAATCCTTTTTCAGGACGTCCACTGCTTGATATGCAACCACTCATCAGCTGTTGTTACAATGGTTACTTTAAAAACAAAGAGGAGGAGACTGAGCCTTCATCCCTTTCTGGGATGTATAAGAAAATTATAGAACTTGAGCACCTTAGACCACAGTCAGATGCTTTCTTGGGTTATAAAGATCCAGAACTGCCTAGAATGCATGAGTTTAGTGTTTCTTACTTGAAGGAGGCTTGCAATCATGCCAAGCTAGTCTTAAGGAGCCTCTATGGACAGAATTTCATGGAGCAAATAGACAATCAGATTATACGAGAGCTCAGTGGGTTGACTCTAGAAAGGTTAGCCACACTTAAGGCCACAAGCAACTTCAATGAGAATTGGTATGTCTATAAGGATGTGGCAGACAAGAACTACACAAGGGATAAATTGTTAGTGAAGATGTCAAAATATGCCTCTGAGGGAAAGAGCCTAGCTATCCAGAAGTTTGAGGATTGTATGAGGCAGATAGAGTCACAAGGATGCATGCATATTTGTTTGTTTAAGAAACAACAGCATGGAGGTCTGAGAGAAATCTACGTGATGGGTGCAGAGGAGAGAATTGTTCAATCGGTGGTGGAGACAATAGCCAGGTCCATAGGGAAGTTCTTTGCTTCTGATACCCTCTGTAACCCCCCCAATAAAGTGAAAATTCCTGAGACACATGGCATCAGGGCTCGGAAGCAATGTAAGGGGCCTGTGTGGACTTGTGCAACATCAGATGATGCAAGGAAGTGGAACCAAGGCCATTTTGTTACAAAGTTTGCCCTCATGCTATGTGAGTTCACCTCTCCCAAATGGTGGCCACTGATCATTAGGGGATGTTCAATGTTTACTAGGAAGAGGATGATGATGAATTTGAATTATCTTAAGATCCTGGATGGTCATCGGGAGCTTGACATTAGAGATGACTTTGTGATGGATCTCTTCAAAGCTTATCATGGTGAGGCAGAAGTTCCATGGGCCTTTAAAGGCAAAACATATTTGGAAACCACAACAGGGATGATGCAGGGAATATTGCATTACACTTCCTCACTATTACACACCATTCATCAAGAATATATCCGGTCCTTGTCCTTTAAAATATTCAACCTGAAGGTTGCTCCTGAGATGAGCAAGAGCCTGGTTTGTGACATGATGCAAGGATCAGATGATAGTAGCATGCTAATCAGCTTCCCAGCTGATGATGAGAAGGTTCTCACCAGATGCAAAGTGGCCGCAGCCATATGCTTCCGCATGAAGAAGGAGCTGGGAGTGTACCTTGCCATTTACCCCTCAGAGAAGTCCACAGCAAACACAGATTTTGTAATGGAGTACAATTCTGAATTTTATTTCCATACCCAGCATGTTAGACCAACGATCAGGTGGATTGCAGCATGTTGCAGCCTGCCAGAAGTGGAAACACTAGTGGCCCGTCAGGAAGAGGCCTCTAACCTAATGACTTCAGTCACTGAGGGGGGTGGGTCATTCTCCTTAGCTGCAATGATTCAGCAAGCTCAGTGCACTCTCCATTACATGCTGATGGGCATGGGAGTGTCTGAGCTATTCTTAGAATATAAGAAGGCAGTGTTGAAGTGGAATGACCCTGGCCTGGGTTTCTTCCTGCTTGACAACCCTTATGCGTGCGGGTTGGGAGGTTTCAGATTTAATCTCTTCAAAGCTATCACCAGAACTGATTTGCAGAAGCTATATGCTTTCTTCATGAAGAAGGTCAAGGGCTCAGCTGCTAGGGACTGGGCAGATGAAGATATCACCATCCCAGAAACGTGTAGCGTGAGCCCAGGTGGCGCTCTAATTCTTAGCTCTTCTCTAAAGTGGGGATCTAGGAAGAAGTTTCAGAAACTAAGAGACCGTTTGAACATACCAGAGAACTGGATTGAACTAATAAATGAGAATCCAGAGGTGCTCTATCGGGCTCCTAGAACAGGCCCAGAAATATTGTTGCGCATTGCAGAGAAAGTCCATAGCCCAGGTGTTGTGTCATCATTGTCTTCTGGCAATGCAGTCTGTAAAGTCATGGCCTCAGCTGTATACTTCTTATCAGCAACAATTTTTGAGGACACTGGACGTCCTGAGTTCAACTTCTTGGAGGATTCTAAGTACAGCTTGCTACAAAAGATGGCTGCATATTCTGGCTTTCATGGTTTCAATGATATGGAGCCGGAAGATATATTATTCCTATTTCCGAACATTGAGGAATTAGAATCACTGGATTCTATAGTTTACAACAAGGGAGAAATAGACATCATCCCAAGAGTCAACATCAGGGATGCAACCCAGACTAGGGTCACCATCTTTAATGAGCAGAAGACCCTCCGAACATCTCCAGAGAAGTTGGTGTCAGACAAGTGGTTTGGGACTCAGAAGAGTAGGATAGGCAAAACAACCTTCCTGGCTGAATGGGAAAAGCTAAAGAAAATTGTGAAGTGGTTGGAAGATACTCCAGAAGCAACTCTAGCTCACACCCCACTGAATAACCATATTCAAGTTAGGAATTTCTTTGCTAGAATGGAAAGCAAGCCTAGAACAGTCAGAATAACAGGAGCCCCTGTAAAGAAGAGGTCAGGAGTCAGTAAGATAGCCATGGTTATCCGTGACAATTTCTCCCGGATGGGCCACCTCCGAGGTGTAGAAGACCTTGCTGGCTTCACTCGTAGTGTTTCAGCTGAAATTCTCAAGCACTTTCTGTTCTGTATACTACAGGGTCCATACAGTGAGAGCTATAAGCTACAGCTAATCTACAGAGTCCTAAGCTCAGTGTCAAACGTTGAGATAAAGGAATCAGATGGTAAGACTAAAACAAATTTGATTGGGATCCTTCAGAGATTTCTAGATGGTGATCACGTTGTCCCCATTATTGAAGAGATGGGAGCCGGAACAGTGGGTGGATTTATCAAGAGACAACAATCTAAAGTTGTGCAAAACAAAGTGGTTTATTATGGAGTTGGGATCTGGAGAGGCTTCATGGACGGGTATCAGGTCCATCTTGAGATAGAAAATGACATAGGACAGCCCCCAAGGCTTAGGAATGTCACAACTAACTGTCAGAGCAGCCCATGGGACCTGAGTATTCCAATAAGGCAGTGGGCAGAAGACATGGGGGTCACAAACAACCAGGATTATTCTTCTAAATCTAGCAGAGGAGCCAGATATTGGATGCACTCATTTAGGATGCAAGGACCTAGCAAGCCATTTGGATGCCCAGTTTATATCATTAAGGGTGATATGTCAGATGTCATCAGGCTGAGAAAGGAAGAGGTGGAGATGAAAGTGCGGGGCTCTACTCTTAACTTGTACACCAAGCACCATTCTCATCAGGACCTACACATTTTATCTTACACTGCATCAGACAATGATCTCAGTCCAGGCATTTTCAAGTCAATATCAGATGAGGGGGTAGCTCAAGCCCTGCAATTATTTGAGAGGGAGCCAAGCAACTGCTGGGTGAGATGCGAGTCTGTAGCTCCAAAATTTATATCAGCCATCCTTGAGATATGTGAGGGGAAGAGACAGATAAAAGGAATTAACAGAACCAGACTTTCAGAGATTGTGAGAATTTGTTCTGAATCTTCCCTAAGATCAAAAGTCGGATCTATGTTCTCATTTGTCGCCAATGTCGAGGAGGCCCATGATGTTGATTATGATGCGTTGATGGATCTAATGATAGAAGATGCCAAGAACAATGCATTTAGTCATGTTGTTAATTGCATTGAGTTGGATGTTAGTGGTCCTTACGAGATGGAGTCTTTTGATGCATCTGATGTCAATCTCTTTGGGCCAGCCCACTACAAGGACATCAGTTCATTATCTATGATTGCTCATCCCTTGATGGATAAGTTTGTTGATTATGCTATTTCTAAGATGGGGAGAGCCTCAGTTAGGAAAGTTCTAGAAACAGGTCGGTGCTCCAGCAAAGACTATGATTTATCAAAGGTTCTCTTCAGAACTCTACAGAGACCAGAAGAAAGCATTAGGATAGACGATCTGGAGTTATATGAGGAGACAGATGTGGCGGATGACATGCTAGGC
>AEC14282
ATGGATTCTATATTATCAAAACAGCTGGTTGACAAGACTGGCTTTGTTAGAGTGCCAATCAAGCATTATGACTGTACAATGCTAACTCTGGCACTTCCAACATTTGATGTTTCCAAGATGGTAGATAGAATTACCATAGACTTCAATCTGGATGATATACAAGGAGCATCTGAAATAGGTTCAACTTTACTACCCTCCATGTCGATAGATGTGGAAGATATGGCCAATTTTGTTCACGATTTCACCTTTGGCCACTTAGCTGACAAGACTGACAGACTGTTAATGCGTGAGTTTCCCATGATGAATGACGGGTTTGATCATTTGAGCCCTGACATGATCATTAAAACCACATCTGGCATGTACAACATCGTTGAGTTCACCACCTTTAGGGGAGATGAAAGAGGTGCATTCCAGGCTGCCATGACTAAACTCGCTAAGTATGAGGTTCCTTGTGAGAACAGATCTCAGGGCAGGACTGTTGTTCTTTATGTTGTTAGTGCCTATCGGCATGGTGTATGGTCTAATTTGGAGCTAGAGGACTCTGAAGCAGAGGAGATGGTTTATAGGTACAGACTTGCTCTTAGTGTGATGGATGAGCTAAGGACCTTATTTCCAGAACTGTCATCCACAGATGAGGAACTAGGGAAGACTGAGAGAGAGTTGCTAGCCATGGTCTCCTCTATCCAAATAAATTGGTCAGTCACAGAATCTGTGTTTCCACCCTTTAGCAGAGAGATGTTTGACAAGTTTAGATCCTCCCCTCCCGATTCAGAGTATATCACAAGGATAGTGAGCAGATGCCTCATAAATTCTCAAGAGAAACTCATCAATAATTCTTTCTTTGCTGAAGGGAATGACAAAGTTCTGAGATTTTCAAAAAACGCTGAAGAGTGTTCCTTGGCAATAGAGAGAGCCTTAAATCAGTATAGAGCAGAAGACAACCTTAGGGACCTCAATGACCACAAGTCAACAATTCAGCTGCCTCCCTGGCTGTCCTATCACGATGTTGATGGCAAAGATCTGTGCCCTCTTCAGGGATTAGATATAAGAGGGGACCATCCCATGTGCAACCTGTGGAGGGAAGTGGTCACCTCTGCAAATCTAGAGGAGATTGAGAGGATGCACGATGATGCAGCTGCAGAACTTGAGTTTGCCCTTTCGGGAGTAAAGGATAGGCCAGATGAGAGAAACAGATACCATAGAGTCCATCTAAATATGGGATCAGATGATAGTGTCTACATAGCTGCTTTAGGAGTTAATGGAAAGAAGCACAAAGCAGACACTTTAGTGCAGCAAATGAGAAACAGGAGTAAACAGCTTTTCTCCCCAGATCATAATGTGGATCACATATCTGAATTTCTCTCTGCATGCTCTAGTGACTTGTGGGCAACAGATGAGGACCTATACAACCCTCTCTCTTGTGATAAAGAGCTTAGATTGGCAGCCCAGAGGATTCATCAGCCATCCTTGTCAGAAAAGGGCTTCAATGAAATCATAACAGAGCATTACAAATTTATGGGAAGTAGGATAGGTTCATGGTGCCAAATGGTCAGTTTGATAGGAGCTGAGCTATCAGCTTCTGTTAAGCAACATGTCAAGCCTAACTATTTTGTGATTAAACGACTACTGGGTTCTGGAATTTTCTTGCTAATCAAGCCCACTTCCAGCAAAAGCCACATATTTGTGTCTTTCGCAATTAAGCGCTCTTGCTGGGCCTTTGATCTCTCCACTTCCAGGGTTTTCAAGCCCTACATTGATGCTGGGGATCTGTTAGTTACTGACTTTGTTTCTTATAAGCTAAGCAAGCTTACTAACCTCTGCAAGTGCGTTTCATTAATGGAGTCCTCCTTCTCATTCTGGGCAGAAGCATTTGGAATTCCAAGCTGGAACTTTGTTGGTGACTTGTTCAGGTCCTCAGACTCTGCAGCAATGGATGCCTCATACATGGGCAAACTTTCTTTATTAACCCTTTTGGAAGACAAAGCAACAACTGAAGAGTTACAGACTATTGCAAGATATATAATCATGGAGGGCTTTGTCTCGCCCCCGGAAATCCCAAAACCTCACAAGATGACCTCTAAGTTTCCCAAGGTTCTCAGGTCAGAGCTGCAGGTTTACTTATTAAACTGCTTATGCAGAACTATCCAGAGAATAGCAGGTGAGCCCTTCATTCTTAAGAAGAAGGATGGATCTATATCCTGGGGTGGCATGTTCAATCCTTTTTCAGGACGTCCACTGCTTGATATGCAACCACTCATCAGCTGTTGTTACAATGGTTACTTTAAAAACAAAGAGGAGGAGACTGAGCCTTCATCCCTTTCTGGGATGTATAAGAAAATTATAGAACTTGAGCACCTTAGACCACAGTCAGATGCTTTCTTGGGTTATAAAGATCCAGAACTGCCTAGAATGCATGAGTTTAGTGTTTCTTACTTGAAGGAGGCTTGCAATCATGCCAAGCTAGTCTTAAGGAGCCTCTATGGACAGAATTTCATGGAGCAAATAGACAATCAGATTATACGAGAGCTCAGTGGGTTGACTCTAGAAAGGTTAGCCACACTTAAGGCCACAAGCAACTTCAATGAGAATTGGTATGTCTATAAGGATGTGGCAGACAAGAACTACACAAGGGATAAATTATTAGTGAAGATGTCAAAATATGCCTCTGAGGGAAAGAGCCTAGCTATCCAGAAGTTTGAGGATTGTATGAGGCAGATAGAGTCACAAGGATGCATGCATATTTGTTTGTTTAAGAAACAACAGCATGGAGGTCTGAGAGAAATCTACGTGATGGGTGCAGAGGAGAGAATTGTTCAATCGGTGGTGGAGACAATAGCCAAGTCCATAGGGAAGTTCTTTGCTTCTGATACCCTCTGTAACCCCCCCAATAAAGTGAAAATTCCTGAGACACATGGCATCAGGGCTCGGAAGCAATGTAAGGGGCCTGTGTGGACTTGTGCAACATCAGATGATGCAAGGAAGTGGAACCAAGGCCATTTTGTTACAAAGTTTGCCCTCATGCTATGTGAGTTCACCTCTCCCAAATGGTGGCCACTGATCATTAGGGGATGTTCAATGTTTACTAGGAAGAGGATGATGATGAATTTGAATTATCTTAAGATCCTGGATGGTCATCGGGAGCTTGACATTAGAGATGACTTTGTGATGGATCTCTTCAAAGCTTATCATGGTGAGGCAGAAGTTCCATGGGCCTTTAAAGGCAAAACATATTTGGAAACCACAACAGGGATGATGCAGGGAATATTGCATTACACTTCCTCACTATTACACACCATTCATCAAGAATATATCCGGTCCTTGTCCTTTAAAATATTCAACCTGAAGGTTGCTCCTGAGATGAGCAAGAGCCTGGTTTGTGACATGATGCAAGGATCAGATGATAGTAGCATGCTAATCAGCTTCCCAGCTGATGATGAGAAGGTTCTCACCAGATGCAAAGTGGCCGCAGCCATATGCTTCCGCATGAAGAAGGAGCTGGGAGTGTACCTTGCCATTTACCCCTCAGAGAAGTCCACAGCAAACACAGATTTTGTAATGGAGTACAATTCTGAGTTTTATTTCCATACCCAGCATGTTAGACCAACGATCAGGTGGATTGCAGCATGTTGCAGCCTGCCAGAAGTGGAAACACTAGTGGCCCGTCAGGAAGAGGCCTCTAACCTAATGACTTCAGTCACTGAGGGGGGTGGGTCATTCTCCTTAGCTGCAATGATTCAGCAAGCTCAGTGCACTCTCCATTACATGCTGATGGGCATGGGAGTGTCTGAGCTATTCTTAGAATATAAGAAGGCAGTGTTGAAGTGGAATGACCCTGGCCTGGGTTTCTTCCTGCTTGACAACCCTTATGCGTGCGGGTTGGGAGGTTTCAGATTTAATCTCTTCAAAGCTATCACCAGAACTGATTTGCAGAAGCTATATGCTTTCTTCATGAAGAAGGTCAAGGGCTCAGCTGCTAGGGACTGGGCAGATGAAGATATCACCATCCCAGAAACGTGTAGCGTGAGCCCAGGTGGCGCTCTAATTCTTAGCTCTTCTCTAAAGTGGGGATCTAGGAAGAAGTTTCAGAAACTAAGAGACCGTTTGAACATACCAGAGAACTGGATTGAACTAATAAATGAGAATCCAGAGGTGCTCTATCGGGCTCCTAGAACAGGCCCAGAAATATTGTTGCGCATTGCAGAGAAAGTCCATAGCCCAGGTGTTGTGTCATCATTGTCTTCTGGCAATGCAGTCTGTAAAGTCATGGCCTCAGCTGTATACTTCTTATCAGCAACAATTTTTGAGGACACTGGACGTCCTGAGTTCAACTTCTTGGAGGATTCTAAGTACAGCTTGCTACAAAAGATGGCTGCATATTCTGGCTTTCATGGTTTCAATGATATGGAGCCGGAAGATATATTATTCCTATTTCCGAACATTGAGGAATTAGAATCACTGGATTCTATAGTTTACAACAAGGGAGAAATAGACATCATCCCAAGAGTCAACATCAGGGATGCAACCCAGACTAGGGTCACCATCTTTAATGAGCAGAAGACCCTCCGAACATCTCCAGAGAAGTTGGTGTCAGACAAGTGGTTTGGGACTCAGAAGAGTAGGATAGGCAAAACAACCTTCCTGGCTGAATGGGAAAAGCTAAAGAAAATTGTGAAGTGGTTGGAAGATACTCCAGAAGCAACTCTAGCTCACACCCCACTGAATAACCATATTCAAGTTAGGAACTTCTTTGCTAGAATGGAAAGCAAGCCTAGAACAGTCAGAATAACAGGAGCCCCTGTAAAGAAGAGGTCAGGAGTCAGTAAGATAGCCATGGTTATCCGTGACAATTTCTCCCGGATGGGCCACCTCCGAGGTGTAGAAGACCTTGCTGGCTTCACTCGTAGTGTTTCAGCTGAAATTCTCAAGCACTTTCTGTTCTGTATACTACAGGGTCCATACAGTGAGAGCTATAAGCTACAGCTAATCTACAGAGTCCTAAGCTCAGTGTCAAACGTTGAGATAAAGGAATCAGATGGTAAGACTAAAACAAATTTGATTGGGATCCTTCAGAGATTTCTAGATGGTGATCACGTTGTCCCCATTATTGAAGAGATGGGAGCCGGAACAGTGGGTGGATTTATCAAGAGACAACAATCTAAAGTTGTGCAAAACAAAGTGGTTTATTATGGAGTTGGGATCTGGAGAGGCTTCATGGACGGGTATCAGGTCCATCTTGAGATAGAAAATGACATAGGACAGCCCCCAAGGCTTAGGAATGTCACAACTAACTGTCAGAGCAGCCCATGGGACCTGAGTATTCCAATAAGGCAGTGGGCAGAAGACATGGGGGTCACAAACAACCAGGATTATTCTTCTAAATCTAGCAGAGGAGCCAGATATTGGATGCACTCATTTAGGATGCAAGGACCTAGCAAGCCATTTGGATGCCCAGTTTATATCATTAAGGGTGATATGTCAGATGTCATCAGGCTGAGAAAGGAAGAGGTGGAGATGAAAGTGCGGGGCTCTACTCTTAACTTGTACACCAAGCACCATTCTCATCAGGACCTACACATTTTATCTTACACTGCATCAGACAATGATCTCAGTCCAGGCATTTTCAAGTCAATATCAGATGAGGGGGTAGCTCAAGCCCTGCAATTATTTGAGAGGGAGCCAAGCAACTGCTGGGTGAGATGCGAGTCTGTAGCTCCAAAATTTATATCAGCCATCCTTGAGATATGTGAGGGGAAGAGACAGATAAAAGGAATTAACAGAACCAGACTTTCAGAGATTGTGAGAATTTGTTCTGAATCTTCCCTAAGATCAAAAGTCGGATCTATGTTCTCATTTGTCGCCAATGTCGAGGAGGCCCATGATGTTGATTATGATGCGTTGATGGATCTAATGATAGAAGATGCCAAGAACAATGCATTTAGTCATGTTGTTAATTGCATAGAGTTGGATGTTAGTGGTCCTTACGAGATGGAGTCTTTTGATGCATCTGATGTCAATCTCTTTGGGCCAGCCCACTACAAGGACATCAGTTCATTATCTATGATTGCTCATCCCTTGATGGATAAGTTTGTTGATTATGCTATTTCTAAGATGGGGAGAGCCTCAGTTAGGAAAGTTCTAGAAACAGGTCGGTGCTCCAGCAAAGACTATGATTTATCAAAGGTTCTCTTCAGAACTCTACAGAGACCAGAAGAAAGCATTAGGATAGACGATCTGGAGTTATATGAGGAGACAGATGTGGCGGATGACATGCTGGGC
>ABD51511
ATGGATTCTATATTATCAAAACAGCTGGTTGACAAGACTGGTTTTGTTAGAGTGCCAATCAAGCATTTTGACTGTACAATGCTAACTCTGGCACTTCCAACATTTGATGTTTCCAAGATGGTAGATAGAATTACCATAGACTTCAATCTGGATGATATACAAGGAGCATCTGAAATAGGCTCAACTTTGCTACCCTCCATGTCGATAGATGTGGAAGATATGGCCAATTTTGTTCACGATTTCACCTTTGGCCACTTAGCTGATAAGACTGACAGACTGTTAATGCGTGAGTTTCCCATGATGAATGACGGGTTTGATCATTTGAGCCCTGACATGATCATTAAAACTACATCTGGCATGTACAACATCGTTGAGTTCACCACCTTTAGGGGAGATGAAAGAGGTGCATTCCAGGCTGCCATGACTAAACTCGCTAAGTATGAGGTTCCTTGTGAGAACAGATCTCAGGGCAGGACTGTTGTTCTTTATGTTGTTAGTGCTTATCGGCATGGTGTATGGTCTAATCTGGAGCTAGAGGACTCTGAAGCAGAGGAGATGGTTTATAGGTACAGACTTGCTCTTAGTGTGATGGATGAGCTAAGGACCTTGTTCCCAGAACTGTCATCCACAGATGAGGAACTAGGGAAGACTGAGAGAGAGTTGCTAGCCATGGTCTCCTCCATCCAAATAAATTGGTCAGTCACAGAATCTGTGTTTCCACCCTTCAGCAGAGAAATGTTTGACAGGTTTAGATCCTCCCCTCCCGATTCAGAGTATATCACGAGGATAGTGAGCAGATGCCTCATAAATTCTCAAGAGAAACTCATCAATAGTTCCTTCTTTGCTGAAGGGAATGATAAGGCTCTGAGATTTTCAAAAAACGCTGAAGAGTGTTCCTTGGCAGTAGAGAGAGCCTTAAATCAGTATAGAGCAGAAGACAACCTTAGGGACCTCAATGACCACAAGTCAACTATTCAGCTGCCTCCCTGGCTGTCCTATCATGATGTCGATGGCAAAGATCTGTGCCCTCTTCAGGGATTAGATGTGAGAGGGGACCATCCCATGTGCAACTTGTGGAGGGAAGTGGTCACCTCTGCAAACCTAGAGGAGATTGAGAGGATGCACGATGATGCAGCAGCAGAACTTGAGTTTGCTCTTTCGGGAGTAAAGGACAGGCCAGATGAGAGAAACAGATACCATAGAGTCCACCTAAATATGGGCTCAGATGATAGTGTCTACATAGCTGCTTTAGGAGTTAATGGAAAGAAGCATAAAGCAGACACTTTAGTGCAACAAATGAGAGACAGGAGTAAACAGCCTTTCTCCCCAGACCACGATGTGGATCACATATCTGAATTTCTCTCTGCATGCTCTAGTGACTTGTGGGCAACAGATGAGGACCTGTACAACCCTCTCTCTTGTGATAAAGAGCTTAGATTGGCAGCCCAGAGGATTCATCAGCCATCCTTGTCAGAAAGGGGTTTCAATGAGATCATAACAGAGCACTACAAATTCATGGGAAGTAGGATAGGTTCATGGTGCCAAATGGTCAGCTTGATAGGAGCTGAGCTATCAGCTTCTGTTAAACAACATGTCAAGCCTAACTACTTTGTGATTAAACGACTACTAGGTTCTGGGATTTTCTTGCTAATCAAGCCCACTTCCAGCAAAAGCCATATATTTGTGTCTTTTGCAATTAAGCGCTCTTGCTGGGCCTTTGATCTCTCCACTTCCAGGGTTTTCAAGCCCTACATAGATGCTGGGGATCTGTTAGTTACTGACTTTGTTTCTTATAAGCTAAGCAAGCTTACCAACCTCTGCAAGTGCGTTTCATTAATGGAGTCCTCCTTCTCATTCTGGGCAGAAGCATTTGGAATTCCAAGCTGGAACTTTGTTGGTGACTTGTTCAGGTCTTCAGACTCTGCAGCAATGGATGCCTCATACATGGGCAAACTTTCTTTATTAACCCTTTTGGAAGACAAAGCAGCAACTGAAGAGTTACAGACTATTGCAAGATATATAATCATGGAGGGCTTTGTCTCGCCCCCAGAAATCCCAAAACCTCACAAGATGACCTCTAAGTTTCCTAAGGTTCTCAGGTCAGAGCTGCAGGTTTACTTATTAAACTGCTTATGCAGAACTATCCAGAGAATAGCAGGTGAGCCCTTCATTCTTAAGAAGAAGGATGGGTCTATATCCTGGGGTGGCATGTTCAATCCTTTTTCAGGGCGTCCACTGCTTGATATGCAACCACTCATCAGCTGTTGTTACAATGGTTACTTTAAAAATAAAGAAGAAGAGACTGAGCCTTCGTCCCTTTCTGGGATGTATAAGAAAATCATAGAACTTGAGCACCTTAGACCACAGTCAGATGCCTTCTTGGGTTACAAAGATCCAGAACTTCCCAGAATGCATGAGTTCAGTGTTTCCTACTTGAAGGAGGCTTGCAATCATGCTAAGCTAGTCTTGAGGAGCCTCTATGGACAGAATTTCATGGAGCAGATAGACAACCAGATTATTCGAGAGCTCAGTGGGTTGACTCTAGAAAGGTTGGCCACACTTAAGGCCACAAGCAACTTTAATGAGAATTGGTATGTCTATAAGGATGTAGCAGACAAAAACTACACAAGGGATAAATTATTAGTGAAGATGTCAAAATATGCCTCTGAGGGGAAGAGCCTAGCTATCCAGAAGTTTGAGGATTGTATGAGGCAGATAGAGTCACAAGGATGCATGCATATTTGTTTGTTTAAGAAACAACAGCATGGAGGTCTGAGAGAGATCTATGTGATGGGTGCAGAGGAAAGAATTGTTCAATCGGTGGTGGAGACAATAGCCAGGTCCATAGGGAAGTTCTTTGCTTCTGATACCCTCTGTAACCCCCCCAATAAAGTGAAAATTCCTGAGACACATGGCATCAGGGCCCGGAAGCAATGTAAGGGGCCTGTGTGGACTTGTGCAACATCAGATGATGCAAGGAAGTGGAACCAAGGCCATTTTGTTACAAAGTTTGCCCTCATGCTGTGTGAGTTCACCTCTCCTAAATGGTGGCCGCTGATCATTAGGGGATGCTCAATGTTTACCAGGAAAAGGATGATGATGAATTTGAATTATCTTAAGATCCTGGATGGTCATCGGGAGCTTGATATTAGAGATGACTTTGTGATGGATCTCTTCAAAGCTTATCATGGCGAGGCAGAAGTTCCATGGGCCTTTAAAGGCAAAACATATTTGGAAACCACAACAGGGATGATGCAGGGAATACTGCATTATACTTCCTCACTATTACACACCATTCACCAAGAATACATCCGGTCCTTGTCCTTTAAGATATTCAACCTGAAGGTTGCTCCTGAGATGAGCAAGGGCCTGGTTTGTGACATGATGCAAGGATCAGATGATAGTAGTATGCTAATCAGCTTCCCAGCTGATGATGAGAAGGTTCTTACCAGATGCAAAGTGGCCGCAGCTATATGCTTCCGCATGAAGAAGGAGCTGGGAGTGTACCTTGCCATTTACCCCTCAGAGAAGTCCACAGCAAACACAGATTTTGTGATGGAGTACAATTCTGAATTTTATTTCCACACCCAGCATGTTAGACCAACGATCAGGTGGATTGCAGCTTGTTGCAGCCTGCCAGAAGTGGAAACACTAGTAGCCCGCCAGGAAGAGGCCTCTAACCTAATGACTTCAGTTACTGAGGGAGGTGGGTCATTCTCCTTAGCTGCAATGATTCAGCAAGCTCAGTGCACTCTCCATTACATGCTGATGGGCATGGGAGTGTCTGAGCTATTCTTAGAGTATAAGAAGGCAGTGCTGAAGTGGAATGACCCTGGCCTGGGTTTCTTCCTGCTTGACAATCCTTATGCGTGCGGATTGGGAGGTTTCAGATTTAATCTCTTCAAAGCTATCACCAGAACTGATTTGCAGAAGCTATATGCTTTCTTCATGAAGAAGGTCAAGGGCTCAGCTGCTAGGGACTGGGCAGATGAAGATGTCACCATCCCAGAAACGTGTAGCGTGAGCCCAGGTGGCGCTCTAATTCTTAGCTCCTCTCTAAAGTGGGGATCTAGGAAGAAGTTTCAGAAATTGAGAGACCGTTTGAACATACCAGAGAACTGGATTGAACTAATAAATGAGAATCCAGAGGTGCTCTATCGGGCTCCCAGAACAGGCCCAGAAATATTGTTGCGCATTGCAGAGAAAGTCCATAGCCCAGGTGTTGTGTCATCATTGTCTTCTGGCAATGCAGTTTGTAAAGTCATGGCCTCAGCTGTATACTTCTTATCAGCAACAATTTTTGAGGACACTGGACGTCCTGAGTTCAACTTCTTGGAGGATTCTAAGTACAGCTTGCTACAAAAGATGGCTGCATATTCTGGCTTTCATGGTTTTAATGATATGGAGCCAGAAGATATATTATTCTTATTCCCGAATATTGAGGAATTAGAATCACTGGATTCTATAGTTTACAACAAGGGAGAAATAGACATCATCCCAAGAGTCAACATCAGGGATGCAACCCAAACCAGGGTCACTATCTTTAATGAGCAGAAGACCCTCCGGACATCTCCAGAGAAGTTGGTGTCAGACAAGTGGTTTGGGACTCAGAAGAGTAGGATAGGCAAAACAACCTTCCTGGCTGAATGGGAAAAGCTAAAGAAAATTGTAAAGTGGTTGGAAGACACTCCAGAAGCAACTCTAGCTCACACCCCACTGAATAACCATATTCAAGTTAGGAATTTCTTTGCTAGAATGGAAAGCAAGCCTAGAACAGTCAGAATAACAGGAGCTCCAGTAAAGAAGAGGTCAGGGGTTAGTAAGATAGCTATGGTTATCCGTGACAATTTCTCCCGGATGGGCCATCTTCGAGGTGTAGAAGACCTTGCTGGCTTCACTCGTAGTGTGTCAGCTGAAATTCTCAAGCACTTTCTATTCTGTATACTACAAGGTCCATACAGTGAGAGCTATAAGCTACAGCTAATCTACAGAGTCCTAAGCTCAGTGTCAAACGTTGAGATAAAGGAATCAGATGGTAAGACAAAAACCAACTTGATTGGAATCCTTCAGAGATTTCTAGATGGTGATCACGTTGTCCCCATAATTGAAGAGATGGGAGCCGGAACAGTGGGTGGATTCATCAAGAGACAACAATCTAAAGTTGTGCAGAACAAAGTGGTCTATTATGGAGTTGGGATTTGGAGAGGCTTCATGGATGGATATCAGGTCCATCTAGAGATAGAAAATGACATAGGACAGCCCCCAAGGCTTAGGAATGTCACAACTAACTGTCAGAGCAGCCCATGGGACCTGAGTATTCCAATAAGGCAATGGGCAGAAGACATGGGGGTCACAAACAACCAGGATTATTCCTCTAAATCTAGCAGAGGGGCCAGATATTGGATGCATTCATTCAGGATGCAAGGACCTAGCAAGCCATTTGGATGCCCAGTTTATATTATTAAGGGTGATATGTCAGATGTCATCAGACTGAGAAAGGAGGAGGTGGAGATGAAAGTACGGGGCTCTACTCTCAACTTGTACACCAAGCACCATTCTCATCAGGACCTACACATTCTATCTTACACTGCATCAGACAATGATCTCAGTCCAGGCATTTTCAAGTCAATATCAGATGAGGGGGTGGCTCAAGCCCTGCAATTATTTGAGAGGGAGCCAAGCAACTGCTGGGTGAGATGTGAGTCTGTAGCCCCAAAATTTATATCAGCCATCCTTGAGATATGTGAGGGGAAGAGACAGATAAGGGGAATTAACAGAACCAGACTCTCAGAGATTGTGAGAATTTGTTCTGAATCTTCCCTAAGATCAAAAGTCGGATCTATGTTCTCATTTGTCGCCAATGTCGAGGAGGCCCATGATGTTGATTATGATGCGTTAATGGATCTAATGATAGAGGATGCCAAGAACAATGCATTCAGTCATGTTGTTGACTGCATAGAGTTGGATGTTAGTGGCCCTTACGAGATGGAGTCTTTTGATACATCTGATGTCAATCTCTTTGGGCCAGCCCATTACAAGGACATCAGTTCATTATCTATGATTGCTCATCCCTTAATGGATAAGTTTGTTGATTATGCTATTTCTAAGATGGGGAGAGCCTCAGTTAGGAAAGTTCTAGAAACAGGTCGGTGCTCCAGCAAAGACTATGATTTATCAAAGGTTCTCTTCAGAACTCTACAGAGACCAGAAGAAAGCATTAGGATAGATGATCTGGAATTATATGAGGAGACAGATGTGGCGGATGACATGCTAGGC
>ABD51506
ATGGATTCTATATTATCAAAACAGCTGGTTGACAAGACTGGTTTTGTTAGAGTGCCAATCAAGCATTATGACTGTACAATGCTAACTCTGGCACTTCCAACATTTGATGTTTCCAAGATGGTAGATAGAATTACCATAGACTTCAATCTGGATGATATTCAAGGAGCATCTGAAATAGGTTCAACTTTACTACCCTCCATGTCGATAGATGTGGAAGATATGGCCAATTTTGTTCACGATTTCACCTTTGGCCACTTAGCTGACAAGACTGACAGACTGTTAATGCGTGAGTTTCCCATGATGAATGACGGGTTTGATCATTTGAGCCCTGACATGATCATTAAAACCACATCTGGCATGTACAACATCGTTGAGTTCACCACCTTTAGGGGAGATGAAAGAGGTGCATTCCAGGCTGCCATGACTAAACTCGCTAAGTATGAGGTTCCTTGTGAGAACAGATCTCAGGGCAGGACTGTTGTTCTTTATGTTGTTTGCGCCTATCGGCATGGTGTATGGTCTAATTTGGAGCTAGAGGACTCTGAAGCAGAGGAGATGGTTTATAGGTACAGACTTGCTCTTAGTGTGATGGATGAGCTAAGGACCTTGTTCCCAGAACTGTCATCCACAGATGAGGAACTAGGGAAGACTGAGAGAGAGTTGCTAGCCATGGTCTCCTCCATCCAAATAAATTGGTCAGTCACAGAATCTGTGTTTCCACCCTTTAGCAGAGAGATGTTTGACAGGTTTAGATCCTCCCCTCCCGATTCAGAGTATATCACGAGGATAGTGAGCAGATGCCTCATAAATTCTCAAGAGAAACTCATCAATAATTCTTTCTTTGCTGAAGGGAATGACAAAGTTCTGAGATTTTCAAAAAACGCTGAAGAGTGTTCCTTGGCAATAGAGAGAGCCTTAAATCAGTATAGAGCAGAAGACAACCTTAGGGACCTCAATGACCACAAGTCAACTATTCAGCTGCCTCCCTGGCTATCCTATCACGATGTTGATGGCAAAGACCTGTGCCCTCTTCAGGGATTAGATGTAAGAGGGGACCATCCCATGTGTAACCTGTGGAGGGAAGTGGTCACCTCTGCAAATCTAGAGGAGATTGAGAGGATGCACGATGATGCAGCAGCAGAACTTGAGTTTGCCCTTTCGGGAGTAAAGGACAGGCCAGATGAGAGAAACAGATACCATAGAGTCCATCTAAATATGGGCTCAGATGATAGTGTCTACATAGCTGCTTTAGGAGTTAATGGAAAGAAGCACAAAGCAGACACTTTAGTGCAACAAATGAGAGACAGGAGTAAACAGCCTTTCTCCCCAGATCATAATGTGGATCACATATCTGAATTTCTCTCTGCATGCTCTAGTGACTTGTGGGCAACAGATGAGGATCTATACAACCCTCTCTCTTGTGATAAAGAGCTTAGATTGGCAGCCCAGAGGATTCATCAGCCATCCTTGTCAGAAAGGGGCTTCAATGAAATCATAACAGAGCATTACAAATTTATGGGAAGTAGGATAGGTTCATGGTGCCAAATGGTCAGTTTGATAGGAGCTGAGCTATCAGCTTCTGTTAAGCAACATGTCAAGCCTAACTATTTTGTGATTAAACGACTACTAGGTTCTGGGATTTTCTTGCTAATCAAGCCCACTTCCAGCAAAAGCCACATATTTGTGTCTTTTGCAATTAAGCGCTCTTGCTGGGCCTTTGATCTCTCCACTTCCAGGGTTTTCAAGCCCTACATAGATGCTGGGGATCTGTTAGTTACTGACTTTGTTTCTTATAAGCTAAGCAAGCTTACTAACCTCTGCAAGTGCGTTTCATTAATGGAGTCCTCCTTCTCATTCTGGGCAGAAGCATTTGGAATTCCAAGCTGGAACTTTGTTGGTGACTTGTTCAGGTCCTCAGACTCTGCAGCAATGGATGCCTCATACATGGGTAAACTTTCTTTATTAACCCTTTTGGAAGACAAAGCAACAACTGAAGAGTTACAGACTATTGCAAGATATATAATCATGGAGGGCTTTGTCTCGCCCCCAGAAATCCCAAAACCTCACAAGATGACCTCTAAGTTTCCCAAGGTTCTCAGGTCAGAGCTGCAGGTTTACTTATTAAACTGCTTATGCAGAACTATCCAGAGAATAGCAGGTGAGCCCTTCATTCTTAAGAAGAAGGATGGATCTATATCCTGGGGTGGCATGTTCAATCCTTTTTCAGGGCGTCCACTGCTTGATATGCAACCACTCATCAGCTGTTGTTACAATGGTTACTTTAAAAATAAAGAAGAAGAGACTGAGCCTTCATCCCTTTCTGGGATGTATAAGAAAATTATAGAACTTGAGCACCTTAGACCACAGTCAGATGCCTTCTTGGGTTATAAAGATCCAGAACTGCCTAGAATGCATGAGTTCAGTGTTTCTTACTTGAAGGAGGCTTGCAATCATGCTAAGCTAGTCTTAAGGAGCCTCTATGGACAGAATTTCATGGAGCAAATAGACAATCAGATTATTCGAGAGCTCAGTGGGTTGACTCTGGAAAGGTTAGCCACACTTAAGGCCACAAGCAACTTCAATGAGAATTGGTATGTCTATAAGGATGTGGCAGACAAGAACTACACAAGGGATAAATTATTAGTGAAGATGTCAAAATATGCCTCTGAGGGAAAGAGCCTAGCTATCCAGAAGTTTGAGGATTGTATGAGGCAGATAGAGTCACAAGGATGCATGCATATTTGTTTGTTTAAGAAACAACAGCATGGAGGTCTGAGAGAAATCTATGTGATGGGTGCAGAGGAAAGAATTGTTCAATCGGTGGTGGAGACAATAGCCAGGTCCATAGGGAAGTTCTTTGCTTCTGATACCCTCTGTAACCCCCCCAATAAAGTGAAAATTCCTGAGACACATGGCATCAGGGCTCGGAAGCAATGTAAGGGGCCTGTGTGGACTTGTGCAACATCAGATGATGCAAGGAAGTGGAACCAAGGCCATTTTGTTACAAAGTTTGCCCTCATGCTATGTGAGTTCACCTCTCCTAAATGGTGGCCACTGATCATTAGGGGATGTTCAATGTTTACCAGGAAGAGGATGATGATGAATTTGAATTATCTTAAGATCCTGGATGGTCATCGGGAGCTTGATATTAGAGATGACTTTGTGATGGATCTCTTCAAAGCTTATCATGGTGAGGCAGAAGTTCCATGGGCCTTTAAAGGCAAAACATATTTGGAAACCACAACAGGGATGATGCAGGGAATATTGCATTACACTTCCTCACTATTACACACCATTCATCAAGAATACATCCGGTCCTTGTCTTTTAAAATATTCAACCTGAAAGTTGCTCCTGAGATGAGCAAGAGCCTGGTTTGTGACATGATGCAAGGATCAGATGATAGTAGCATGCTAATCAGCTTCCCAGCTGATGATGAGAAGGTTCTCACCAGATGCAAAGTGGCTGCAGCCATATGCTTCCGCATGAAGAAGGAGCTGGGAGTGTACCTTGCCATTTACCCCTCAGAGAAGTCCACAGCAAACACAGATTTTGTGATGGAGTACAATTCTGAATTTTATTTCCACACCCAGCATGTTAGACCAACGATCAGGTGGATTGCAGCATGTTGCAGCCTGCCAGAAGTGGAAACACTAGTGGCCCGCCAGGAAGAGGCCTCTAACCTAATGACTTCAGTTACTGAGGGGGGTGGGTCATTCTCCTTAGCTGCAATGATTCAGCAAGCTCAATGCACCCTCCATTACATGCTGATGGGCATGGGAGTGTCTGAGCTATTCTTAGAATATAAGAAGGCAGTGTTGAAGTGGAATGACCCTGGCCTGGGTTTCTTCCTGCTTGACAACCCTTATGCGTGCGGGTTGGGAGGTTTCAGATTTAATCTCTTCAAAGCTATCACCAGAACTGATTTGCAGAAGCTATATGCTTTCTTCATGAAGAAGGTCAAGGGCTCAGCTGCTAGGGACTGGGCAGATGAAGATATCACCATCCCAGAAACGTGTAGCGTGAGCCCAGGTGGCGCTCTAATTCTTAGCTCCTCTCTAAAGTGGGGATCTAGGAAGAAGTTTCAGAAACTAAGAGACCGTTTGAACATACCAGAGAACTGGATTGAACTAATAAATGAGAATCCAGAGGTGCTCTATCGGGCTCCCAGAACAGGCCCAGAAATATTGTTGCGCATTGCAGAGAAAGTCCACAGCCCAGGTGTTGTGTCATCATTGTCCTCTGGCAATGCAGTCTGTAAAGTCATGGCCTCAGCTGTATACTTCTTATCAGCAACAATTTTTGAGGACACTGGACGTCCTGAGTTCAACTTCTTGGAGGATTCTAAGTACAGCTTGCTACAAAAGATGGCTGCATATTCTGGCTTTCATGGTTTCAATGATATGGAGCCAGAAGATATATTATTCCTATTCCCGAATATTGAGGAATTAGAATCACTGGATTCTATAGTTTACAACAAGGGAGAAATAGACATCATCCCAAGAGTCAACATCAGGGATGCAACCCAAACCAGGGTCACCATCTTTAATGAGCAGAAGACCCTCCGAACATCTCCAGAGAAGTTGGTGTCAGACAAGTGGTTTGGGACTCAGAAGAGTAGGATAGGCAAAACAACCTTCCTGGCTGAATGGGAAAAGCTAAAGAAAATTGTGAAGTGGTTGGAAGATACTCCAGAAGCAACTCTAGCTCACACCCCACTGAATAACCATATTCAAGTTAGAAATTTCTTTGCTAGAATGGAAAGCAAGCCTAGAACAGTCAGAATAACAGGAGCCCCTGTAAAGAAGAGGTCAGGGGTTAGTAAGATAGCTATGGTAATCCGTGACAATTTCTCCCGGATGGGCCACCTCCGAGGTGTAGAAGACCTTGCTGGCTTCACTCGTAGTGTGTCAGCTGAAATTCTCAAGCACTTTCTGTTCTGTATACTACAGGGTCCATACAGTGAGAGCTATAAGCTACAGCTAATCTACAGAGTCCTAAGCTCAGTGTCAAACGTTGAGATAAAGGAATCAGATGGTAAGACTAAAACAAATTTGATTGGGATCCTTCAGAGATTTCTAGATGGTGATCACGTTGTCCCCATAATTGAAGAGATGGGAGCCGGAACAGTGGGTGGATTTATCAAGAGACAACAATCTAAAGTCGTGCAAAACAAAGTGGTCTATTATGGAGTTGGGATCTGGAGAGGCTTCATGGACGGATATCAGGTCCATCTTGAGATAGAAAATGACATAGGACAGCCCCCAAGGCTTAGGAATGTCACAACTAACTGTCAGAGCAGCCCATGGGACCTGAGTATTCCAATAAGGCAGTGGGCAGAAGACATGGGGGTCACAAACAACCAGGATTATTCCTCTAAATCTAGCAGAGGGGCCAGATATTGGATGCATTCATTTAGGATGCAAGGACCTAGCAAGCCATTTGGATGCCCAGTTTATATTATTAAGGGTGATATGTCAGATGTCATCAGACTGAGAAAGGAAGAGGTGGAGATGAAAGTACGGGGCTCTACTCTCAACTTGTACACCAAGCACCATTCTCATCAGGACCTACACATTTTATCTTACACTGCATCAGACAATGATCTCAGTCCAGGCATTTTCAAGTCAATATCAGATGAGGGGGTAGCTCAAGCCCTGCAATTATTTGAGAGGGAGCCAAGCAACTGCTGGGTGAGATGTGAGTCTGTAGCTCCAAAATTTATATCAGCCATCCTTGAGATATGTGAGGGGAAGAGACAGATAAAAGGAATTAACAGAACCAGACTCTCAGAGATTGTGAGAATTTGTTCTGAATCTTCCCTAAGATCAAAAGTCGGATCTATGTTCTCATTTGTCGCCAATGTCGAGGAGGCCCATGATGTTGATTATGATGCGTTGATGGATCTAATGATAGAAGATGCCAAGAACAATGCATTTAGTCATGTTGTTAATTGCATAGAGTTGGATGTTAGTGGTCCTTACGAGATGGAGTCTTTTGATACATCTGATGTCAATCTCTTTGGGCCAGCCCACTACAAGGACATCAGTTCATTATCTATGATTGCTCATCCCTTAATGGATAAGTTTGTTGATTATGCTATTTCTAAGATGGGGAGAGCCTCAGTTAGGAAGGTTCTAGAAACAGGTCGGTGCTCCAGCAAAGATTATGATTTATCAAAGGTTCTCTTCAGAACTCTACAGAGACCAGAAGAAAGCATTAGGATAGATGATCTGGAGTTATATGAGGAGACAGATGTGGCGGATGACATGCTAGGC
>ABD51513
ATGGATTCTATATTATCAAAACAGCTGGTTGACAAGACTGGTTTTGTTAGAGTGCCAATCAAGCATTTTGACTGTACAATGCTAACTCTGGCACTTCCAACATTTGATGTTTCCAAGATGGTAGATAGAATTACCATAGACTTCAATCTGGATGATATACAAGGAGCATCTGAAATAGGCTCAACTTTGCTACCCTCCATGTCGATAGATGTGGAAGATATGGCCAATTTTGTTCACGATTTCACCTTTGGCCACTTAGCTGACAAGACTGACAGACTGTTAATGCGTGAGTTTCCCATGATGAATGACGGGTTTGATCATTTGAGCCCTGACATGATCATTAAAACTACATCTGGCATGTACAACATCGTTGAGTTCACCACCTTTAGGGGAGATGAAAGAGGTGCATTCCAGGCTGCCATGACTAAACTCGCTAAGTATGAGGTTCCTTGTGAGAACAGATCTCAGGGCAGAACTGTTGTTCTTTATGTTGTTAGTGCTTATCGGCATGGTGTATGGTCTAATCTGGAGCTAGAGGACTCTGAAGCAGAGGAGATGGTTTATAGGTACAGACTTGCTCTTAGTGTGATGGATGAGCTAAGGACCTTGTTCCCAGAACTGTCATCCACAGATGAGGAACTAGGGAAGACTGAGAGAGAGTTGCTAGCCATGGTCTCCTCCATCCAAATAAATTGGTCAGTCACAGAATCTGTGTTTCCACCCTTCAGCAGAGAAATGTTTGACAGGTTTAGATCCTCCCCTCCCGATTCAGAGTATATCACGAGGATAGTGAGCAGATGCCTCATAAATTCTCAAGAGAAACTCATCAATAGTTCCTTCTTTGCTGAAGGGAATGATAAGGCTCTGAGATTTTCAAAAAACGCTGAAGAGTGTTCCTTGGCAGTAGAGAGAGCCTTAAATCAGTATAGAGCAGAAGACAACCTTAGGGACCTCAATGACCACAAGTCAACTATTCAGCTGCCTCCCTGGCTGTCCTATCATGATGTCGATGGCAAAGATCTGTGCCCTCTTCAGGGATTAGATGTGAGAGGGGACCATCCCATGTGCAACTTGTGGAGGGAAGTGGTCACCTCTGCAAACCTAGAGGAGATTGAGAGGATGCACGATGATGCAGCAGCAGAACTTGAGTTTGCCCTTTCGGGAGTAAAGGACAGGCCAGATGAGAGAAACAGATACCATAGAGTCCACCTAAATATGGGCTCAGATGATAGTGTCTACATAGCTGCTTTAGGAGTTAATGGAAAGAAGCATAAAGCAGACACTTTAGTGCAACAAATGAGAGACAGGAGTAAACAGCCTTTCTCCCCAGACCACGATGTGGATCACATATCTGAATTTCTCTCTGCATGCTCTAGTGACTTGTGGGCAACAGATGAGGACCTGTACAACCCTCTCTCTTGTGATAAAGAGCTTAGATTGGCAGCCCAGAGGATTCATCAGCCATCCTTGTCAGAAAGGGGTTTCAATGAGATCATAACAGAGCACTACAAATTCATGGGAAGTAGGATAGGTTCATGGTGCCAAATGGTCAGCTTGATAGGAGCTGAGCTATCAGCTTCTGTTAAACAACATGTCAAGCCTAACTACTTTGTGATTAAACGACTACTAGGTTCTGGGATTTTCTTGCTAATCAAGCCCACTTCCAGCAAAAGCCATATATTTGTGTCTTTTGCAATTAAGCGCTCTTGCTGGGCCTTTGATCTCTCCACTTCCAGGGTTTTCAAGCCCTACATAGATGCTGGGGATCTGTTAGTTACTGACTTTGTTTCTTATAAGCTAAGCAAGCTTACCAACCTCTGCAAGTGCGTTTCATTAATGGAGTCCTCCTTCTCATTCTGGGCAGAAGCATTTGGAATTCCAAGCTGGAACTTTGTTGGTGACTTGTTCAGGTCTTCAGACTCTGCAGCAATGGATGCCTCATACATGGGCAAACTTTCTTTATTAACCCTTTTGGAAGACAAAGCAGCAACTGAAGAGTTACAGACTATTGCAAGATATATAATCATGGAGGGCTTTGTCTCGCCCCCAGAAATCCCAAAACCTCACAAGATGACCTCTAAGTTTCCTAAGGTTCTCAGGTCAGAGCTGCAGGTTTACTTATTAAACTGCTTATGCAGAACTATCCAGAGAATAGCAGGTGAGCCCTTCATTCTTAAGAAGAAGGATGGGTCTATATCCTGGGGTGGCATGTTCAATCCTTTTTCAGGGCGTCCACTGCTTGATATGCAACCACTCATCAGCTGTTGTTACAATGGTTACTTTAAAAATAAAGAAGAAGAGACTGAGCCTTCGTCCCTTTCTGGGATGTATAAGAAAATCATAGAACTTGAGCACCTTAGACCACAGTCAGATGCCTTCTTGGGTTACAAAGATCCAGAACTTCCCAGAATGCATGAGTTCAGTGTTTCCTACTTGAAGGAGGCTTGCAATCATGCTAAGCTAGTCTTGAGGAGCCTCTATGGACAGAATTTCATGGAGCAGATAGACAACCAGATTATTCGAGAGCTCAGTGGGTTGACTCTAGAAAGGTTGGCCACACTTAAGGCCACAAGCAACTTTAATGAGAATTGGTATGTCTATAAGGATGTAGCAGACAAAAACTACACAAGGGATAAATTATTAGTGAAGATGTCAAAATATGCCTCTGAGGGAAAGAGCCTAGCTATCCAGAAGTTTGAGGATTGTATGAGGCAGATAGAGTCACAAGGATGCATGCATATTTGTTTGTTTAAGAAACAACAGCATGGAGGTCTGAGAGAGATCTATGTGATGGGTGCAGAGGAAAGAATTGTTCAATCGGTGGTGGAGACAATAGCCAGGTCCATAGGGAAGTTCTTTGCTTCTGATACCCTCTGTAACCCCCCCAATAAAGTGAAAATTCCTGAGACACATGGCATCAGGGCCCGGAAGCAATGTAAGGGGCCTGTGTGGACTTGTGCAACATCAGATGATGCAAGGAAGTGGAACCAAGGCCATTTTGTTACAAAGTTTGCCCTCATGCTGTGTGAGTTCACCTCTCCTAAATGGTGGCCGCTGATCATTAGGGGATGCTCAATGTTTACCAGGAAAAGGATGATGATGAATTTGAATTATCTTAAGATCCTGGATGGTCATCGGGAGCTTGATATTAGAGATGACTTTGTGATGGATCTCTTCAAAGCTTATCATGGCGAGGCAGAAGTTCCATGGGCCTTTAAAGGCAAAACATATTTGGAAACCACAACAGGGATGATGCAGGGAATACTGCATTATACTTCCTCACTATTACACACCATTCACCAAGAATACATCCGGTCCTTGTCCTTTAAGATATTCAACCTGAAGGTTGCTCCTGAGATGAGCAAGAGCCTGGTTTGTGACATGATGCAAGGATCAGATGATAGTAGTATGCTAATCAGCTTCCCAGCTGATGATGAGAAGGTTCTTACCAGATGCAAAGTGGCCGCAGCTATATGCTTCCGCATGAAGAAGGAGCTGGGAGTGTACCTTGCCATTTACCCCTCAGAGAAGTCCACAGCAAACACAGATTTTGTGATGGAGTACAATTCTGAATTTTATTTCCACACCCAGCATGTTAGACCAACGATCAGGTGGATTGCAGCTTGTTGCAGCCTGCCAGAAGTGGAAACACTAGTAGCCCGCCAGGAAGAGGCCTCTAACCTAATGACTTCAGTTACTGAGGGAGGTGGGTCATTCTCCTTAGCTGCAATGATTCAGCAAGCTCAGTGCACTCTCCATTACATGCTGATGGGCATGGGAGTGTCTGAGCTATTCTTAGAGTATAAGAAGGCAGTGCTGAAGTGGAATGACCCTGGCCTGGGTTTCTTCCTGCTTGACAATCCTTATGCGTGCGGATTGGGAGGTTTCAGATTTAATCTCTTCAAAGCTATCACCAGAACTGATTTGCAGAAGCTATATGCTTTCTTCATGAAGAAGGTCAAGGGCTCAGCTGCTAGGGACTGGGCAGATGAAGATGTCACCATCCCAGAAACGTGTAGCGTGAGCCCAGGTGGCGCTCTAATTCTTAGCTCCTCTCTAAAGTGGGGATCTAGGAAGAAGTTTCAGAAATTGAGAGACCGTTTGAACATACCAGAGAACTGGATTGAACTAATAAATGAGAATCCAGAGGTGCTCTATCGGGCTCCCAGAACAGGCCCAGAAATATTGTTGCGCATTGCAGAGAAAGTCCATAGCCCAGGTGTTGTGTCATCATTGTCTTCTGGCAATGCAGTTTGTAAAGTCATGGCCTCAGCTGTATACTTCTTATCAGCAACAATTTTTGAGGACACTGGACGTCCTGAGTTCAACTTCTTGGAGGATTCTAAGTACAGCTTGCTACAAAAGATGGCTGCATATTCTGGCTTTCATGGTTTCAATGATATGGAGCCAGAAGATATATTATTCTTATTCCCGAATATTGAGGAATTAGAATCACTGGATTCTATAGTTTACAACAAGGGAGAAATAGACATCATCCCAAGAGTCAACATCAGGGATGCAACCCAAACCAGGGTCACTATCTTTAATGAGCAGAAGACCCTCCGGACATCTCCAGAGAAGTTGGTGTCAGACAAGTGGTTTGGGACTCAGAAGAGTAGGATAGGCAAAACAACCTTCCTGGCTGAATGGGAAAAGCTAAAGAAAATTGTAAAGTGGTTGGAAGACACTCCAGAAGCAACTCTAGCTCACACCCCACTGAATAACCATATTCAAGTTAGGAATTTCTTTGCTAGAATGGAAAGCAAGCCTAGAACAGTCAGAATAACAGGAGCTCCAGTAAAGAAGAGGTCAGGGGTTAGTAAGATAGCTATGGTTATCCGTGACAATTTCTCCCGGATGGGCCATCTTCGAGGTGTAGAAGACCTTGCTGGCTTCACTCGTAGTGTGTCAGCTGAAATTCTCAAGCACTTTCTATTCTGTATACTACAAGGTCCATACAGTGAGAGCTATAAGCTACAGCTAATCTACAGAGTCCTAAGCTCAGTGTCAAACGTTGAGATAAAGGAATCAGATGGTAAGACAAAAACCAACTTGATTGGAATCCTTCAGAGATTTCTAGATGGTGATCACGTTGTCCCCATAATTGAAGAGATGGGAGCCGGAACAGTGGGTGGATTCATCAAGAGACAACAATCTAAAGTTGTGCAGAACAAAGTGGTCTATTATGGAGTTGGGATTTGGAGAGGCTTCATGGATGGATATCAGGTCCATCTAGAGATAGAAAATGACATAGGACAGCCCCCAAGGCTTAGGAATGTCACAACTAACTGTCAGAGCAGCCCATGGGACCTGAGTATTCCAATAAGGCAATGGGCAGAAGACATGGGGGTCACAAACAACCAGGATTATTCCTCTAAATCTAGCAGAGGGGCCAGATATTGGATGCATTCATTCAGGATGCAAGGACCTAGCAAGCCATTTGGATGCCCAGTTTATATTATTAAGGGTGATATGTTAGATGTCATCAGACTGAGAAAGGAGGAGGTGGAGATGAAAGTACGGGGCTCTACTCTCAACTTGTACACCAAGCACCATTCTCATCAGGACCTACACATTCTATCTTACACTGCATCAGACAATGATCTCAGTCCAGGCATTTTCAAGTCAATATCAGATGAGGGGGTGGCTCAAGCCCTGCAATTATTTGAGAGGGAGCCAAGCAACTGCTGGGTGAGATGTGAGTCTGTAGCCCCAAAATTTATATCAGCCATCCTTGAGATATGTGAGGGGAAGAGACAGATAAAGGGAATTAACAGAACCAGACTCTCAGAGATTGTGAGAATTTGTTCTGAATCTTCCCTAAGATCAAAAGTCGGATCTATGTTCTCATTTGTCGCCAATGTCGAGGAGGCCCATGATGTTGATTATGATGCGTTAATGGATCTAATGATAGAGGATGCCAAGAACAATGCATTCAGTCATGTTGTTGACTGCATAGAGTTGGATGTTAGTGGCCCTTACGAGATGGAGTCTTTTGATACATCTGATGTCAATCTCTTTGGGCCAGCCCATTACAAGGACATCAGTTCATTATCTATGATTGCTCATCCCTTAATGGATAAGTTTGTTGATTATGCTATTTCTAAGATGGGGAGAGCCTCAGTTAGGAAAGTTCTAGAAACAGGTCGGTGCTCCAGCAAAGACTATGATTTATCAAAGGTTCTCTTCAGAACTCTACAGAGACCAGAAGAAAGCATTAGGATAGATGATTTGGAATTATATGAGGAGACAGATGTGGCGGATGACATGCTAGGC
>ABD51538
ATGGATTCTATATTATCAAAACAACTGGTTGACAAGACTGGTTTTGTTAGAGTGCCAATCAAACATTATGACTGTACAATGCTAACTCTGGCACTCCCAACATTTGATGTCTCCAAGATGGTAGATAGAATCACCATAGACTTCAATCTGGATGACATACAAGGAGCATCTGAAATAGGCTCAACTTTGCTGCCCTCCATGTCGATAGATGTGGAAGACATGGCCAATTTTGTTCACGATTTCACCTTTGGCCACTTAGCTGACAAGACTGACAGACTGTTAATGCGTGAGTTTCCCATGATGAATGACGGGTTTGATCATCTGAGCCCTGACATGATCATCAAAACTACATCTGGCATGTACAACATCGTTGAGTTCACCACCTTTAGGGGGGATGAAAGAGGTGCATTCCAGGCTGCCATGACTAAACTCGCTAAGTATGAGGTTCCTTGTGAGAACAGATCTCAGGGCAGGACTGTTGTCCTTTATGTTGTTAGCGCCTATCGACATGGTGTTTGGTCTAATTTGGAGCTAGAGGACTCTGAAGCAGAGGAGATGGTTTATAGGTACAGACTTGCTCTGAGTGTGATGGATGAGCTACGGACCTTGTTTCCAGAACTGTCATCCACAGATGAGGAACTAGGGAAGACTGAGAGAGAGTTGCTGGCCATGGTCTCCTCCATCCAAATAAATTGGTCAGTTACAGAATCTGTGTTTCCACCCTTTAGCAGAGAAATGTTTGACAGGTTTAGATCTTCTCCCCCTGACTCAGAGTATATCACGAGGATAGTGAGCAGATGCCTCATAAATTCTCAGGAGAAACTCATCAATAATTCCTTCTTTGCTGAAGGGAATGATAAAGCTCTGAGATTTTCAAAAAACGCTGAAGAGTGTTCCTTGGCAATAGAAAGAGCCTTAAATCAGTATAGGGCAGAAGACAACCTTAGGGACCTCAATGACCACAAGTCAACCATTCAGCTGCCTCCCTGGCTGTCCTATCATGATGTCGATGGCAAAGATCTGTGCCCTCTTCAAGGGTTAGATGTGAAAGGGGACCATCCCATGTGCAACCTGTGGAGAGAAGTGGTCACCTCTGCAAATCTAGAGGAGATTGAGAGGATGCACGATGATGCAGCAGCAGAACTTGAGTTTGCCCTTTCAGGGGTAAAGGACAGGCCAGATGAGAGAAACAGATACCATAGAGTCCATCTGAATATGGACTCAGATGATAGTGTCTACATAGCTGCTTTAGGAGTTAATGGAAAGAAGCATAAAGCAGATACTTTAGTGCAACAAATGAGAGACAGGAGCAAACAGCCTTTCTCTCCAGATCATGATGTGGATCACATATCTGAATTTCTCTCTGCATGCTCTAGTGACTTGTGGGCAACAGATGAGGACCTGTACAACCCTCTCTCTTGTGATAAAGAGCTTAGGTTGGCAGCCCAGAGAATTCATCAGCCATCCTTATCAGAAAGGGGCTTCAATGAGATCATAACAGAGCATTACAAATTCATGGGAAGTAGGATAGGTTCATGGTGCCAAATGGTCAGTTTGATAGGAGCAGAGCTATCAGCTTCTGTAAAGCAACATGTCAAGCCTAATTATTTTGTGATTAAACGACTACTAGGTTCTGGGATATACTTACTGATCAAACCCACTTCCAGCAAAAGCCATATATTTGTATCCTTCGCAATTAAGCGCTCTTGCTGGGCCTTTGATCTCTCCACTTCCAGGGTTTTCAAACCCTACATAGATGCTGGGGATCTGTTAGTTACTGACTTTGTTTCTTACAAACTAAGTAAGCTTACTAACCTCTGTAAGTGCGTTTCATTAATGGAGTCCTCCTTCTCATTCTGGGCAGAAGCATTTGGAATTCCAAGCTGGAACTTTGTTGGTGACTTGTTCAGGTCTTCAGACTCTGCAGCAATGGATGCCTCATACATGGGCAAACTTTCTTTATTAACCCTTTTGGAAGACAAAGCAACAACTGAAGAGTTGCAGACTATTGCAAGATATATAATCATGGAGGGCTTTGTCTCGCCCCCAGAAATCCCAAAACCTCACAAGATGACCTCTAAGTTTCCTAAGGTTCTCAGGTCAGAGCTGCAGGTTTACCTATTAAACTGCTTATGCAGAACAATCCAGAGAATAGCAGGTGAGCCCTTTATTCTCAAGAAGAAGGATGGGTCTATATCCTGGGGTGGCATGTTTAATCCTTTTTCAGGGCGTCCACTGCTTGACATGCAGCCACTCATCAGCTGTTGTTACAATGGTTACTTTAAAAATAAAGAAGAAGAGACTGAGCCTTCGTCCCTTTCTGGGATGTATAAGAAAATTATAGAACTTGAACACCTTAGACCACAGTCAGATGCCTTCTTGGGTTATAAAGATCCAGAGCTGCCTAGAATGCATGAGTTCAGTGTTTCCTACTTGAAGGAGGCTTGCAATCATGCTAAGCTAGTCTTAAGGAGTCTCTATGGACAGAATTTCATGGAGCAAATAGACAACCAGATCATTCGAGAACTCAGTGGGTTGACTCTAGAAAGATTAGCCACACTTAAGGCCACAAGCAACTTCAATGAAAATTGGTATGTTTACAAGGATGTGGCAGACAAGAACTACACAAGGGACAAATTATTAGTGAAGATGTCAAAATATGCCTCTGAGGGAAAGAGCCTAGCTATCCAGAAGTTTGAGGATTGCATGAGGCAAATAGAGTCACAAGGATGTATGCATATTTGTTTGTTTAAGAAACAACAGCATGGAGGTCTGAGAGAGATCTATGTAATGGGTGCAGAGGAAAGAATTGTTCAGTCGGTGGTGGAGACAATAGCCAGGTCTATAGGGAAGTTCTTTGCTTCTGACACCCTCTGTAACCCCCCCAACAAGGTGAGAATTCCTGAGACACATGGCATCAGGGCTCGGAAGCAATGTAAGGGGCCTGTGTGGACTTGTGCAACATCAGATGATGCAAGGAAGTGGAACCAAGGCCATTTTGTTACAAAGTTTGCCCTCATGCTATGTGAGTTCACCTCTCCTAAATGGTGGCCATTGATCATTAGGGGATGTTCAATGTTTACCAGGAAAAGGATGATGATGAATCTGAATTATCTTAAGATCCTGGATGGTCATCGGGAGCTTGATATCAGAGATGACTTTGTGATGGATCTTTTCAAAGCTTATCATGGTGAGGCAGAAGTTCCATGGGCCTTCAAGGGCAAAACATATTTGGAAACCACAACAGGGATGATGCAGGGGATATTGCATTATACTTCCTCACTATTACACACCATTCATCAAGAATACATCCGGTCCTTGTCCTTTAAAATATTCAACTTGAAGGTTGCTCCTGAGATGAGCAAGAGCCTAGTTTGTGACATGATGCAAGGATCAGATGATAGTAGTATGCTAATCAGCTTCCCAGCTGATGACGAGAAGGTTCTCACCAGATGCAAAGTAGCCGCAGCCATATGCTTCCGCATGAAGAAGGAACTGGGAGTGTACCTTGCCATTTACCCCTCAGAGAAGTCCACAGCAAACACAGATTTTGTGATGGAGTACAATTCTGAATTTTATTTCCACACCCAGCATGTTAGACCAACGATCAGGTGGATTGCAGCATGTTGCAGCCTGCCAGAAGTGGAAACACTAGTAGCCCGCCAGGAAGAGGCCTCTAATCTAATGACTTCAGTTACTGAGGGGGGTGGGTCTTTCTCCTTAGCTGCAATGATTCAGCAAGCTCAGTGCACTCTCCATTACATGCTGATGGGCATGGGGGTGTCTGAGCTATTCTTAGAGTATAAGAAGGCAGTGCTGAAGTGGAATGACCCTGGCCTGGGTTTCTTCCTGCTTGACAATCCTTATGCATGCGGGCTGGGAGGTTTTAGATTTAATCTCTTCAAAGCTATCACCAGGACTGATTTGCAGAAGCTATATGCTTTCTTCATGAAGAAGGTCAAGGGCTCAGCTGCGAGAGACTGGGCAGATGAAGACATCACCATCCCAGAAACGTGTAGTGTGAGCCCAGGTGGCGCTCTAATTCTTAGCTCCTCTCTAAAGTGGGGATCTAGAAAAAAGTTCCAGAAACTGAGAGACCGTTTGAACATACCAGAGAACTGGATTGAACTAATAAATGAGAATCCAGAGGTGCTCTATCGGGCTCCCAGAACAGGCCCAGAAATATTGTTGCGCATTGCAGAGAAAGTCCATAGCCCAGGTGTTGTGTCATCATTGTCTTCTGGCAATGCAGTCTGTAAAGTCATGGCCTCAGCTGTGTACTTCTTATCAGCAACAATTTTTGAAGACACTGGACGTCCTGAGTTCAACTTCTTGGAGGATTCTAAGTACAGCTTGCTACAGAAGATGGCCGCATATTCTGGCTTTCATGGTTTCAATGATATGGAACCGGAAGATATATTATTCCTATTCCCGAATATTGAGGAATTAGAATCACTGGATTCCATAGTTTACAACAAGGGAGAAATAGACATCATCCCAAGAGTCAATATCAGGGATGCAACCCAAACCAGGGTCACAATCTTTAATGAGCAGAAGACCCTTCGAACATCTCCAGAGAAGTTAGTGTCAGACAAGTGGTTTGGCACTCAGAAGAGTAGGATAGGCAAAACAACCTTCCTAGCTGAATGGGAAAAGCTAAAGAAAATTGTGAAGTGGCTGGAAGACACTCCGGAAGCAACTCTAGCTCACACTCCACTGAATAACCACATTCAAGTTAGGAATTTCTTTGCTAGAATGGAAAGCAAGCCTAGAACGGTCAGAATAACAGGAGCTCCTGTAAAGAAGAGGTCAGGGGTTAGCAAGATAGCTATGGTTATCCGTGACAATTTCTCCCGGATGGGCCATCTTCGAGGTGTAGAAGACCTCGCTGGCTTCACTCGTAGTGTGTCAGCTGAAATCCTCAAGCACTTTCTGTTCTGTATACTACAGGGTCCATATAGTGAGAGCTATAAGCTACAGCTAATCTACAGAGTCCTAAGCTCAGTGTCAAACGTTGAGATAAAAGAATCAGATGGTAAGACAAAAACCAATTTGATTGGGATCCTTCAGAGATTTCTAGATGGTGATCACGTTGTCCCCATAATTGAAGAGATAGGAGCCGGAACAGTGGGTGGATTTATCAAGAGACAACAGTCTAAAGTTGTGCAAAACAAAGTGGTCTATTATGGAGTTGGGATCTGGAGAGGCTTCATGGATGGATATCAGGTCCATCTTGAGATAGAAAATGACATAGGACAGCCCCCAAAGCTTAGGAATGTCACAACTAACTGTCAGAGCAGCCCATGGGACCTGAGTATTCCAATAAGACAGTGGGCAGAAGATATGGGGGTCACAAACAACCAGGATTATTCCTCTAAATCTAGCAGAGGAGCCAGATACTGGATGCATTCATTTAGGATGCAAGGACCTAGCAAGCCATTTGGATGCCCAGTTTATATTATTAAGGGTGACATGTCAGATGTCATCAGACTGAGAAAAGAGGAGGTGGAGATGAAAGTACGGGGCTCTACTCTCAACTTGTACACCAAGCACCATTCTCATCAGGACCTACACATTTTATCTTACACTGCATCAGACAATGATCTCAGCCCAGGCATCTTCAAATCAATATCAGATGAGGGGGTAGCTCAAGCTCTGCAATTATTTGAGAGGGAGCCAAGCAACTGCTGGGTGAGGTGTGAGTCTGTAGCTCCAAAATTTATATCAGCCATCCTTGAGATATGTGAGGGGAAGAGACAGATAAAAGGAATTAACAGAACCAGACTCTCAGAGATTGTGAGAATTTGTTCTGAATCTTCCCTAAGATCAAAAGTCGGATCTATGTTCTCATTTGTCGCTAATGTCGAGGAGGCCCATGATGTTGATTATGATGCGTTAATGGATCTAATGATAGAAGATGCCAAGAACAATGCATTCAGTCATGTTGTCAATTGCATAGAGATGGATGTTAGTGGCCCTTACGAGATGGAGTCTTTTGATACATCTGATGTCAACCTCTTTGGGCCAGCCCATTACAAGGATATTAGTTCATTATCCATGATTGCTCATCCCTTAATGGATAAGTTTGTTGATTATGCTATTTCTAAGATGGGGAGAGCCTCAGTTAGGAAAGTTCTAGAGACAGGTCGGTGCTCCAGCAAAGACTATGATTTATCAAAGGTTCTCTTCAGAACTCTACAGAGACCAGAAGAGAGCATTAGGATAGATGATCTGGAGTTATATGAGGAGACAGATGTGGCAGATGACATGCTAGGC
>ABD51515
ATGGATTCTATATTATCAAAACAGCTGGTTGACAAGACTGGTTTTGTTAGAGTGCCAATCAAGCATTTTGACTGTACAATGCTAACTCTGGCACTTCCAACATTTGATGTTTCCAAGATGGTAGATAGAATTACCATAGACTTCAATCTGGATGATATACAAGGAGCATCTGAAATAGGCTCAACTTTGCTACCCTCCATGTCGATAGATGTGGAAGATATGGCCAATTTTGTTCACGATTTCACCTTTGGCCACTTAGCTGACAAGACTGACAGACTGTTAATGCGTGAGTTTCCCATGATGAATGACGGGTTTGATCATTTGAGCCCTGACATGATCATTAAAACTACATCTGGCATGTACAACATCGTTGAGTTCACCACCTTTAGGGGAGATGAAAGAGGTGCATTCCAGGCTGCCATGACTAAACTCGCTAAGTATGAGGTTCCTTGTGAGAACAGATCTCAGGGCAGGACTGTTGTTCTTTATGTTGTTAGTGCTTATCGGCATGGTGTATGGTCTAATCTGGAGCTAGAGGACTCTGAAGCAGAGGAGATGGTTTATAGGTACAGACTTGCTCTTAGTGTGATGGATGAGCTAAGGACCTTGTTCCCAGAACTGTCATCCACAGATGAGGAACTAGGGAAGACTGAGAGAGAGTTGCTAGCCATGGTCTCCTCCATCCAAATAAATTGGTCAGTCACAGAATCTGTGTTTCCACCCTTCAGCAGAGAAATGTTTGACAGGTTTAGATCCTCCCCTCCCGATTCAGAGTATATCACGAGGATAGTGAGCAGATGCCTCATAAATTCTCAAGAGAAACTCATCAATAGTTCCTTCTTTGCTGAAGGGAATGATAAGGCTCTGAGATTTTCAAAAAACGCTGAAGAGTGTTCCTTGGCAGTAGAGAGAGCCTTAAATCAGTATAGAGCAGAAGACAACCTTAGGGACCTCAATGACCACAAGTCAACTATTCAGCTGCCTCCCTGGCTGTCCTATCATGATGTCGATGGCAAAGATCTGTGCCCTCTTCAGGGATTAGATGTGAGAGGGGACCATCCCATGTGCAACTTGTGGAGGGAAGTGGTCACCTCTGCAAACCTAGAGGAGATTGAGAGGATGCACGATGATGCAGCAGCAGAACTTGAGTTTGCCCTTTCGGGAGTAAAGGACAGGCCAGATGAGAGAAACAGATACCATAGAGTCCACCTAAATATGGGCTCAGATGATAGTGTCTACATAGCTGCTTTAGGAGTTAATGGAAAGAAGCATAAAGCAGACACTTTAGTGCAACAAATGAGAGACAGGAGTAAACAGCCTTTCTCCCCAGACCACGATGTGGATCACATATCTGAATTTCTCTCTGCATGCTCTAGTGACTTGTGGGCAACAGATGAGGACCTGTACAACCCTCTCTCTTGTGATAAAGAGCTTAGATTGGCAGCCCAGAGGATTCATCAGCCATCCTTGTCAGAAAGGGGTTTCAATGAGATCATAACAGAGCACTACAAATTCATGGGAAGTAGGATAGGTTCATGGTGTCAAATGGTCAGCTTGATAGGAGCTGAGCTATCAGCTTCTGTTAAACAACATGTCAAGCCTAACTACTTTGTGATTAAACGACTACTAGGTTCTGGGATTTTCTTGCTAATCAAGCCCACTTCCAGCAAAAGCCATATATTTGTGTCTTTTGCAATTAAGCGCTCTTGCTGGGCCTTTGATCTCTCCACTTCCAGGGTTTTCAAGCCCTACATAGATGCTGGGGATCTGTTAGTTACTGACTTTGTTTCTTATAAGCTAAGCAAGCTTACCAACCTCTGCAAGTGCGTTTCATTAATGGAGTCCTCCTTCTCATTCTGGGCAGAAGCATTTGGAATTCCAAGCTGGAACTTTGTTGGTGACTTGTTCAGGTCTTCAGACTCTGCAGCAATGGATGCCTCATACATGGGCAAACTTTCTTTATTAACCCTTTTGGAAGACAAAGCAGCAACTGAAGAGTTACAGACTATTGCAAGATATATAATCATGGAGGGCTTTGTCTCGCCCCCAGAAATCCCAAAACCTCACAAGATGACCTCTAAGTTTCCTAAGGTTCTCAGGTCAGAGCTGCAGGTTTACTTATTAAACTGCTTATGCAGAACTATCCAGAGAATAGCAGGTGAGCCCTTCATTCTTAAGAAGAAGGATGGGTCTATATCCTGGGGTGGCATGTTCAATCCTTTTTCAGGGCGTCCACTGCTTGATATGCAACCACTCATCAGCTGTTGTTACAATGGTTACTTTAAAAATAAAGAAGAAGAGACTGAGCCTTCGTCCCTTTCTGGGATGTATAAGAAAATCATAGAACTTGAACACCTTAGACCACAGTCAGATGCCTTCTTGGGTTACAAAGATCCAGAACTTCCCAGAATGCATGAGTTCAGTGTTTCCTACTTGAAGGAGGCTTGCAATCATGCTAAGCTAGTCTTGAGGAGCCTCTATGGACAGAATTTCATGGAGCAGATAGACAACCAGATTATTCGAGAGCTCAGTGGGTTGACTCTAGAAAGGTTGGCCACACTTAAGGCCACAAGCAACTTTAATGAGAATTGGTATGTCTATAAGGATGTAGCAGACAAAAACTACACAAGGGATAAATTATTAGTGAAGATGTCAAAATATGCCTCTGAGGGAAAGAGCCTAGCTATCCAGAAGTTTGAGGATTGTATGAGGCAGATAGAGTCACAAGGATGCATGCATATTTGTTTGTTTAAGAAACAACAGCATGGAGGTCTGAGAGAGATCTATGTGATGGGTGCAGAGGAAAGAATTGTTCAATCGGTGGTGGAGACAATAGCCAGGTCCATAGGGAAGTTCTTTGCTTCTGATACCCTCTGTAACCCCCCCAATAAAGTGAAAATTCCTGAGACACATGGCATCAGGGCCCGGAAGCAATGTAAGGGGCCTGTGTGGACTTGTGCAACATCAGATGATGCAAGGAAGTGGAACCAAGGCCATTTTGTTACAAAGTTTGCCCTCATGCTGTGTGAGTTCACCTCTCCTAAATGGTGGCCGCTGATCATTAGGGGATGCTCAATGTTTACCAGGAAAAGGATGATGATGAATTTGAATTATCTTAAGATCCTGGATGGTCATCGGGAGCTTGATATTAGAGATGACTTTGTGATGGATCTCTTCAAAGCTTATCATGGCGAGGCAGAAGTTCCATGGGCCTTTAAAGGCAAAACATATTTGGAAACCACAACAGGGATGATGCAGGGAATACTGCATTATACTTCCTCACTATTACACACCATTCACCAAGAATACATCCGGTCCTTGTCCTTTAAGATATTCAACCTGAAGGTTGCTCCTGAGATGAGCAAGAGCCTGGTTTGTGACATGATGCAAGGATCAGATGATAGTAGTATGCTAATCAGCTTCCCAGCTGATGATGAGAAGGTTCTTACCAGATGCAAAGTGGCCGCAGCTATATGCTTCCGCATGAAGAAGGAGCTGGGAGTGTACCTTGCCATTTACCCCTCAGAGAAGTCCACAGCAAACACAGATTTTGTGATGGAGTACAATTCTGAATTTTATTTCCACACCCAGCATGTTAGACCAACGATCAGGTGGATTGCAGCTTGTTGCAGCCTGCCAGAAGTGGAAACACTAGTAGCCCGCCAGGAAGAGGCCTCTAACCTAATGACTTCAGTTACTGAGGGAGGTGGGTCATTCTCCTTAGCTGCAATGATTCAGCAAGCTCAGTGCACTCTCCATTACATGCTGATGGGCATGGGAGTGTCTGAGCTATTCTTAGAGTATAAGAAGGCAGTGCTGAAGTGGAATGACCCTGGCCTGGGTTTCTTCCTGCTTGACAATCCTTATGCGTGCGGATTGGGAGGTTTCAGATTTAATCTCTTCAAAGCTATCACCAGAACTGATTTGCAGAAGCTATATGCTTTCTTCATGAAGAAGGTCAAGGGCTCAGCTGCTAGGGACTGGGCAGATGAAGATGTCATCATCCCAGAAACGTGTAGCGTGAGCCCAGGTGGCGCTCTAATTCTTAGCTCCTCTCTAAAGTGGGGATCTAGGAAGAAGTTTCAGAAATTGAGAGACCGTTTGAACATACCAGAGAACTGGATTGAACTAATAAATGAGAATCCAGAGGTGCTCTATCGGGCTCCCAGAACAGGCCCAGAAATATTGTTGCGCATTGCAGAGAAAGTCCATAGCCCAGGTGTTGTGTCATCATTGTCTTCTGGCAATGCAGTTTGTAAAGTCATGGCCTCAGCTGTATACTTCTTATCAGCAACAATTTTTGAGGACACTGGACGTCCTGAGTTCAACTTCTTGGAGGATTCTAAGTACAGCTTGCTACAAAAGATGGCTGCATATTCTGGCTTTCATGGTTTCAATGATATGGAGCCAGAAGATATATTATTCTTATTCCCGAATATTGAGGAATTAGAATCACTGGATTCTATAGTTTACAACAAGGGAGAAATAGACATCATCCCAAGAGTCAACATCAGGGATGCAACCCAAACCAGGGTCACTATCTTTAATGAGCAGAAGACCCTCCGGACATCTCCAGAGAAGTTGGTGTCAGACAAGTGGTTTGGGACTCAGAAGAGTAGGATAGGCAAAACAACCTTCCTGGCTGAATGGGAAAAGCTAAAGAAAATTGTAAAGTGGTTGGAAGACACTCCAGAAGCAACTCTAGCTCACACCCCACTGAATAACCATATTCAAGTTAGGAATTTCTTTGCTAGAATGGAAAGCAAGCCTAGAACAGTCAGAATAACAGGAGCTCCAGTAAAGAAGAGGTCAGGGGTTAGTAAGATAGCTATGGTTATCCGTGACAATTTCTCCCGGATGGGCCATCTTCGAGGTGTAGAAGACCTTGCTGGCTTCACTCGTAGTGTGTCAGCTGAAATTCTCAAGCACTTTCTATTCTGTATACTACAAGGTCCATACAGTGAGAGCTATAAGCTACAGCTAATCTACAGAGTCCTAAGCTCAGTGTCAAACGTTGAGATAAAGGAATCAGATGGTAAGACAAAAACCAACTTGATTGGAATCCTTCAGAGATTTCTAGATGGTGATCACGTTGTCCCCATAATTGAAGAGATGGGAGCCGGAACAGTGGGTGGATTCATCAAGAGACAACAATCTAAAGTTGTGCAGAACAAAGTGGTCTATTATGGAGTTGGGATTTGGAGAGGCTTCATGGATGGGTATCAGGTCCATCTAGAGATAGAAAATGACATAGGACAGCCCCCAAGGCTTAGGAATGTCACAACTAACTGTCAGAGCAGCCCATGGGACCTGAGTATTCCAATAAGGCAATGGGCAGAAGACATGGGGGTCACAAACAACCAGGATTATTCCTCTAAATCTAGCAGAGGGGCCAGATATTGGATGCATTCATTCAGGATGCAAGGACCTAGCAAGCCATTTGGATGCCCAGTTTATATTATTAAGGGTGATATGTTAGATGTCATCAGACTGAGAAAGGAGGAGGTGGAGATGAAAGTACGGGGCTCTACTCTCAACTTGTACACCAAGCACCATTCTCATCAGGACCTACACATTCTATCTTACACTGCATCAGACAATGATCTCAGTCCAGGCATTTTCAAGTCAATATCAGATGAGGGGGTGGCTCAAGCCCTGCAATTATTTGAGAGGGAGCCAAGCAACTGCTGGGTGAGATGTGAGTCTGTAGCCCCAAAATTTATATCAGCCATCCTTGAGATATGTGAGGGGAAGAGACAGATAAAGGGAATTAACAGAACCAGACTCTCAGAGATTGTGAGAATTTGTTCTGAATCTTCCCTAAGATCAAAAGTCGGATCTATGTTCTCATTTGTCGCCAATGTCGAGGAGGCCCATGATGTTGATTATGATGCGTTAATGGATCTAATGATAGAGGATGCCAAGAACAATGCATTCAGTCATGTTGTTGACTGCATAGAGTTGGATGTTAGTGGCCCTTACGAGATGGAGTCTTTTGATACATCTGATGTCAATCTCTTTGGGCCAGCCCATTACAAGGACATCAGTTCATTATCTATGATTGCTCATCCCTTAATGGATAAGTTTGTTGATTATGCTATTTCTAAGATGGGGAGAGCCTCAGTTAGGAAAGTTCTAGAAACAGGTCGGTGCTCCAGCAAAGACTATGATTTATCAAAGGTTCTCTTTAGAACTCTACAGAGACCAGAAGAAAGCATTAGGATAGATGATTTGGAATTATATGAGGAGACAGATGTGGCGGATGACATGCTAGGC
>ABD51514
ATGGATTCTATATTATCAAAACAGCTGGTTGACAAGACTGGTTTTGTTAGAGTGCCAATCAAGCATTTTGACTGTACAATGCTAACTCTGGCACTTCCAACATTTGATGTTTCCAAGATGGTAGATAGAATTACCATAGACTTCAATCTGGATGATATACAAGGAGCATCTGAAATAGGCTCAACTTTGCTACCCTCCATGTCGATAGATGTGGAAGATATGGCCAATTTTGTTCACGATTTCACCTTTGGCCACTTAGCTGACAAGACTGACAGACTGTTAATGCGTGAGTTTCCCATGATGAATGACGGGTTTGATCATTTGAGCCCTGACATGATCATTAAAACTACATCTGGCATGTACAACATCGTTGAGTTCACCACCTTTAGGGGAGATGAAAGAGGTGCATTCCAGGCTGCCATGACTAAACTCGCTAAGTATGAGGTTCCTTGTGAGAACAGATCTCAGGGCAGGACTGTTGTTCTTTATGTTGTTAGTGCTTATCGGCATGGTGTATGGTCTAATCTGGAGCTAGAGGACTCTGAAGCAGAGGAGATGGTTTATAGGTACAGACTTGCTCTTAGTGTGATGGATGAGCTAAGGACCTTGTTCCCAGAACTGTCATCCACAGATGAGGAACTAGGGAAGACTGAGAGAGAGTTGCTAGCCATGGTCTCCTCCATCCAAATAAATTGGTCAGTCACAGAATCTGTGTTTCCACCCTTCAGCAGAGAAATGTTTGACAGGTTTAGATCCTCCCCTCCCGATTCAGAGTATATCACGAGGATAGTGAGCAGATGCCTCATAAATTCTCAAGAGAAACTCATCAATAGTTCCTTCTTTGCTGAAGGGAATGATAAGGCTCTGAGATTTTCAAAAAACGCTGAAGAGTGTTCCTTGGCAGTAGAGAGAGCCTTAAATCAGTATAGAGCAGAAGACAACCTTAGGGACCTCAATGACCACAAGTCAACTATTCAGCTGCCTCCCTGGCTGTCCTATCATGATGTCGATGGCAAAGATCTGTGCCCTCTTCAGGGATTAGATGTGAGAGGGGACCATCCCATGTGCAACTTGTGGAGGGAAGTGGTCACCTCTGCAAACCTAGAGGAGATTGAGAGGATGCACGATGATGCAGCAGCAGAACTTGAGTTTGCCCTTTCGGGAGTAAAGGACAGGCCAGATGAGAGAAACAGATACCATAGAGTCCACCTAAATATGGGCTCAGATGATAGTGTCTACATAGCTGCTTTAGGAGTTAATGGAAAGAAGCATAAAGCAGACACTTTAGTGCAACAAATGAGAGACAGGAGTAAACAGCCTTTCTCCCCAGACCACGATGTGGATCACATATCTGAATTTCTCTCTGCATGCTCTAGTGACTTGTGGGCAACAGATGAGGACCTGTACAACCCTCTCTCTTGTGATAAAGAGCTTAGATTGGCAGCCCAGAGGATTCATCAGCCATCCTTGTCAGAAAAGGGTTTCAATGAGATCATAACAGAGCACTACAAATTCATGGGAAGTAGGATAGGTTCATGGTGCCAAATGGTCAGCTTGATAGGAGCTGAGCTATCAGCTTCTGTTAAACAACATGTCAAGCCTAACTACTTTGTGATTAAACGACTACTAGGTTCTGGGATTTTCTTGCTAATCAAGCCCACTTCCAGCAAAAGCCATATATTTGTGTCTTTTGCAATTAAGCGCTCTTGCTGGGCCTTTGATCTCTCCACTTCCAGGGTTTTCAAGCCCTACATAGATGCTGGGGATCTGTTAGTTACTGACTTTGTTTCTTATAAGCTAAGCAAGCTTACCAACCTCTGCAAGTGCGTTTCATTAATGGAGTCCTCCTTCTCATTCTGGGCAGAAGCATTTGGAATTCCAAGCTGGAACTTTGTTGGTGACTTGTTCAGGTCTTCAGACTCTGCAGCAATGGATGCCTCATACATGGGCAAACTTTCTTTATTAACCCTTTTGGAAGACAAAGCAGCAACTGAAGAGTTACAGACTATTGCAAGATATATAATCATGGAGGGCTTTGTCTCGCCCCCAGAAATCCCAAAACCTCACAAGATGACCTCTAAGTTTCCTAAGGTTCTCAGGTCAGAGCTGCAGGTTTACTTATTAAACTGCTTATGCAGAACTATCCAGAGAATAGCAGGTGAGCCCTTCATTCTTAAGAAGAAGGATGGGTCTATATCCTGGGGTGGCATGTTCAATCCTTTTTCAGGGCGTCCACTGCTTGATATGCAACCACTCATCAGCTGTTGTTACAATGGTTACTTTAAAAATAAAGAAGAAGAGACTGAGCCTTCGTCCCTTTCTGGGATGTATAAGAAAATCATAGAACTTGAGCACCTTAGACCACAGTCAGATGCCTTCTTGGGTTACAAAGATCCAGAACTTCCCAGAATGCATGAGTTCAGTGTTTCCTACTTGAAGGAGGCTTGCAATCATGCTAAGCTAGTCTTGAGGAGCCTCTATGGACAGAATTTCATGGAGCAGATAGACAACCAGATTATTCGAGAGCTCAGTGGGTTGACTCTAGAAAGGTTGGCCACACTTAAGGCCACAAGCAACTTTAATGAGAATTGGTATGTCTATAAGGATGTAGCAGACAAAAACTACACAAGGGATAAATTATTAGTGAAGATGTCAAAATATGCCTCTGAGGGAAAGAGCCTAGCTATCCAGAAGTTTGAGGATTGTATGAGGCAGATAGAGTCACAAGGATGCATGCATATTTGTTTGTTTAAGAAACAACAGCATGGAGGTCTGAGAGAGATCTATGTGATGGGTGCAGAGGAAAGAATTGTTCAATCGGTGGTGGAGACAATAGCCAGGTCCATAGGGAAGTTCTTTGCTTCTGATACCCTCTGTAACCCCCCCAATAAAGTGAAAATTCCTGAGACACATGGCATCAGGGCCCGGAAGCAATGTAAGGGGCCTGTGTGGACTTGTGCAACATCAGATGATGCAAGGAAGTGGAACCAAGGCCATTTTGTTACAAAGTTTGCCCTCATGCTGTGTGAGTTCACCTCTCCTAAATGGTGGCCGCTGATCATTAGGGGATGCTCAATGTTTACCAGGAAAAGGATGATGATGAATTTGAATTATCTTAAGATCCTGGATGGTCATCGGGAGCTTGATATTAGAGATGACTTTGTGATGGATCTCTTCAAAGCTTATCATGGCGAGGCAGAAGTTCCATGGGCCTTTAAAGGCAAAACATATTTGGAAACCACAACAGGGATGATGCAGGGAATACTGCATTATACTTCCTCACTATTACACACCATTCACCAAGAATACATCCGGTCCTTGTCCTTTAAGATATTCAACCTGAAGGTTGCTCCTGAGATGAGCAAGAGCCTGGTTTGTGACATGATGCAAGGATCAGATGATAGTAGTATGCTAATCAGCTTCCCAGCTGATGATGAGAAGGTTCTTACCAGATGCAAAGTGGCCGCAGCTATATGCTTCCGCATGAAGAAGGAGCTGGGAGTGTACCTTGCCATTTACCCCTCAGAGAAGTCCACAGCAAACACAGATTTTGTGATGGAGTACAATTCTGAATTTTATTTCCACACCCAGCATGTTAGACCAACGATCAGGTGGATTGCAGCTTGTTGCAGCCTGCCAGAAGTGGAAACACTAGTAGCCCGCCAGGAAGAGGCCTCTAACCTAATGACTTCAGTTACTGAGGGAGGTGGGTCATTCTCCTTAGCTGCAATGATTCAGCAAGCTCAGTGCACTCTCCATTACATGCTGATGGGCATGGGAGTGTCTGAGCTATTCTTAGAGTATAAGAAGGCAGTGCTGAAGTGGAATGACCCTGGCCTGGGTTTCTTCCTGCTTGACAATCCTTATGCGTGCGGATTGGGAGGTTTCAGATTTAATCTCTTCAAAGCTATCACCAGAACTGATTTGCAGAAGCTATATGCTTTCTTCATGAAGAAGGTCAAGGGCTCAGCTGCTAGGGACTGGGCAGATGAAGATGTCACCATCCCAGAAACGTGTAGCGTGAGCCCAGGTGGCGCTCTAATTCTTAGCTCCTCTCTAAAGTGGGGATCTAGGAAGAAGTTTCAGAAATTGAGAGACCGTTTGAACATACCAGAGAACTGGATTGAACTAATAAATGAGAATCCAGAGGTGCTCTATCGGGCTCCCAGAACAGGCCCAGAAATATTGTTGCGCATTGCAGAGAAAGTCCATAGCCCAGGTGTTGTGTCATCATTGTCTTCTGGCAATGCAGTTTGTAAAGTCATGGCCTCAGCTGTATACTTCTTGTCAGCAACAATTTTTGAGGACACTGGACGTCCTGAGTTCAACTTCTTGGAGGATTCTAAGTACAGCTTGCTACAAAAGATGGCTGCATATTCTGGCTTTCATGGTTTCAATGATATGGAGCCAGAAGATATATTATTCTTATTCCCGAATATTGAGGAATTAGAATCACTGGATTCTATAGTTTACAACAAGGGAGAAATAGACATCATCCCAAGAGTCAACATCAGGGATGCAACCCAAACCAGGGTCACTATCTTTAATGAGCAGAAGACCCTCCGGACATCTCCAGAGAAGTTGGTGTCAGACAAGTGGTTTGGGACTCAGAAGAGTAGGATAGGCAAAACAACCTTCCTGGCTGAATGGGAAAAGCTAAAGAAAATTGTAAAGTGGTTGGAAGACACTCCAGAAGCAACTCTAGCTCACACCCCACTGAATAACCATATTCAAGTTAGGAATTTCTTTGCTAGAATGGAAAGCAAGCCTAGAACAGTCAGAATAACAGGAGCTCCAGTAAAGAAGAGGTCAGGGGTTAGTAAGATAGCTATGGTTATCCGTGACAATTTCTCCCGGATGGGCCATCTTCGAGGTGTAGAAGACCTTGCTGGCTTCACTCGTAGTGTGTCAGCTGAAATTCTCAAGCACTTTCTATTCTGTATACTACAAGGTCCATACAGTGAGAGCTATAAGCTACAGCTAATCTACAGAGTCCTAAGCTCAGTGTCAAACGTTGAGATAAAGGAATCAGATGGTAAGACAAAAACCAACTTGATTGGAATCCTTCAGAGATTTCTAGATGGTGATCACGTTGTCCCCATAATTGAAGAGATGGGAGCCGGAACAGTGGGTGGATTCATCAAGAGACAACAGTCTAAAGTTGTGCAGAACAAAGTGGTCTATTATGGAGTTGGGATTTGGAGAGGCTTCATGGATGGATATCAGGTCCATCTAGAGATAGAAAATGACATAGGACAGCCCCCAAGACTTAGGAATGTCACAACTAACTGTCAGAGCAGCCCATGGGACCTGAGTATTCCAATAAGGCAATGGGCAGAAGACATGGGGGTCACAAACAACCAGGATTATTCCTCTAAATCTAGCAGAGGGGCCAGATATTGGATGCATTCATTCAGGATGCAAGGACCTAGCAAGCCATTTGGATGCCCAGTTTATATTATTAAGGGTGATATGTTAGATGTCATCAGACTGAGAAAGGAGGAGGTGGAGATGAAAGTACGGGGCTCTACTCTCAACTTGTACACCAAGCACCATTCTCATCAGGACCTACACATTCTATCTTACACTGCATCAGACAATGATCTCAGTCCAGGCATTTTCAAGTCAATATCAGATGAGGGGGTGGCTCAAGCCCTGCAATTATTTGAGAGGGAGCCAAGCAACTGCTGGGTGAGATGTGAGTCTGTAGCCCCAAAATTTATATCAGCCATCCTTGAGATATGTGAGGGGAAGAGACAGATAAAGGGAATTAACAGAACCAGACTCTCAGAGATTGTGAGAATTTGTTCTGAATCTTCCCTAAGATCAAAAGTCGGATCTATGTTCTCATTTGTCGCCAATGTCGAGGAGGCCCATGATGTTGATTATGATGCGTTAATGGATCTAATGATAGAGGATGCCAAGAACAATGCATTCAGTCATGTTGTTGACTGCATAGAGTTGGATGTTAGTGGCCCTTACGAGATGGAGTCTTTTGATACATCTGATGTCAATCTCTTTGGGCCAGCCCATTACAAGGACATCAGTTCATTATCTATGATTGCTCATCCCTTAATGGATAAGTTTGTTGATTATGCTATTTCTAAGATGGGGAGAGCCTCAGTTAGGAAAGTTCTAGAAACAGGTCGGTGCTCCAGCAAAGACTATGATTTATCAAAGGTTCTCTTCAGAACTCTACAGAGACCAGAAGAAAGCATTAGGATAGATGATTTGGAATTATATGAGGAGACAGATGTGGCGGATGACATGCTAGGC
>ABD51517
ATGGATTCTATATTATCAAAACAGCTGGTTGACAAGACTGGTTTTGTTAGAGTGCCAATCAAGCATTTTGACTGTACAATGCTAACTCTGGCACTTCCAACATTTGATGTTTCCAAGATGGTAGATAGAATTACCATAGACTTCAATCTGGATGATATACAAGGAGCATCTGAAATAGGCTCAACTTTGCTACCCTCCATGTCGATAGATGTGGAAGATATGGCCAATTTTGTTCACGATTTCACCTTTGGCCACTTAGCTGACAAGACTGACAGACTGTTAATGCGTGAGTTTCCCATGATGAATGACGGGTTTGATCATTTGAGCCCTGACATGATCATTAAAACTACATCTGGCATGTACAACATCGTTGAGTTCACCACCTTTAGGGGAGATGAAAGAGGTGCATTCCAGGCTGCCATGACTAAACTCGCTAAGTATGAGGTTCCTTGTGAGAACAGATCTCAGGGCAGGACTGTTGTTCTTTATGTTGTTAGTGCTTATCGGCATGGTGTATGGTCTAATCTGGAGCTAGAGGACTCTGAAGCAGAGGAGATGGTTTATAGGTACAGACTTGCTCTTAGTGTGATGGATGAGCTAAGGACCTTGTTCCCAGAACTGTCATCCACAGATGAGGAACTAGGGAAGACTGAGAGAGAGTTGCTAGCCATGGTCTCCTCCATCCAAATAAATTGGTCAGTCACAGAATCTGTGTTTCCACCCTTCAGCAGAGAAATGTTTGACAGGTTTAGATCCTCCCCTCCCGATTCAGAGTATATCACGAGGATAGTGAGCAGATGCCTCATAAATTCTCAAGAGAAACTCATCAATAGTTCCTTCTTTGCTGAAGGGAATGATAAGGCTCTGAGATTTTCAAAAAACGCTGAAGAGTGTTCCTTGGCAGTAGAGAGAGCCTTAAATCAGTATAGAGCAGAAGACAACCTTAGGGACCTCAATGACCACAAGTCAACTATTCAGCTGCCTCCCTGGCTGTCCTATCATGATGTCGATGGCAAAGATCTGTGCCCTCTTCAGGGATTAGATGTGAGAGGGGACCATCCCATGTGCAACTTGTGGAGGGAAGTGGTCACCTCTGCAAACCTAGAGGAGATTGAGAGGATGCACGATGATGCAGCAGCAGAACTTGAGTTTGCCCTTTCGGGAGTAAAGGACAGGCCAGATGAGAGAAACAGATACCATAGAGTCCATCTAAATATGGGCTCAGATGATAGTGTCTACATAGCTGCTTTGGGAGTTAATGGAAAGAAGCATAAAGCAGACACTTTAGTGCAACAAATGAGAGACAGGAGTAAACAGCCTTTCTCCCCAGACCATGATGTGGATCACATATCTGAATTTCTCTCTGCATGCTCTAGTGACTTGTGGACAACAGATGAGGACCTGTACAACCCTCTCTCTTGTGATAAAGAGCTTAGATTGGCAGCCCAGAGGATTCATCAGCCATCCTTGTCAGAAAGGGGTTTCAATGAGATCATAACAGAGCACTACAAATTCATGGGAAGTAGGATAGGTTCATGGTGCCAAATGGTCAGCTTGATAGGAGCTGAGCTATCAGCTTCTGTTAAGCAACATGTCAAGCCTAACTACTTTGTGATTAAACGACTATTAGGTTCTGGGATTTTCTTGCTAATCAAGCCCACTTCCAGCAAAAGCCATATATTTGTGTCTTTTGCAATTAAGCGCTCTTGCTGGGCCTTTGATCTCTCCACTTCCAGGGTTTTCAAGCCCTACATAGATGCTGGGGATCTGTTAGTTACTGACTTTGTTTCTTATAAGCTAAGCAAGCTTACCAACCTCTGCAAGTGCGTTTCATTAATGGAATCCTCCTTCTCATTCTGGGCAGAAGCATTTGGAATTCCAAGCTGGAACTTTGTTGGTGACTTGTTCAGGTCTTCAGACTCTGCAGCAATGGATGCCTCATACATGGGCAAACTTTCTTTATTAACCCTTTTAGAAGACAAAGCAACAACTGAGGAGTTACAGACTATTGCAAGATATATAATCATGGAGGGCTTTGTCTCGCCCCCAGAAATCCCAAAACCTCACAAGATGACCTCTAAGTTTCCTAAGGTTCTCAGGTCAGAGCTGCAGGTTTACTTATTAAACTGCTTATGCAGAACTATCCAGAGAATAGCAGGTGAGCCCTTCATTCTTAAGAAGAAGGATGGGTCTATATCCTGGGGTGGCATGTTCAATCCTTTTTCAGGGCGTCCACTGCTTGATATGCAACCACTCATCAGCTGTTGTTACAATGGTTACTTTAAAAATAAAGAAGAAGAGACTGAGCCTTCGTCCCTTTCTGGGATGTATAAGAAAATCATAGAACTTGAGCACCTTAGACCACAGTCAGATGCCTTCTTGGGTTACAAAGATCCAGAACTGCCCAGAATGCATGAGTTCAGTGTTTCCTACTTGAAGGAGGCTTGCAATCATGCTAAGCTAGTCTTGAGGAGCCTCTATGGACAGAATTTCATGGAGCAGATAGACAACCAGATTATTCGAGAGCTCAGTGGGTTGACTCTAGAAAGGTTGGCCACACTTAAGGCCACAAGCAACTTTAATGAGAATTGGTATGTCTATAAGGATGTAGCAGACAAAAACTACACAAGGGATAAATTATTAGTGAAGATGTCAAAATATGCCTCTGAGGGAAAGAGCCTAGCTATCCAGAAGTTTGAGGATTGTATGAGGCAGATAGAGTCACAAGGATGCATGCATATTTGTTTGTTTAAGAAACAACAGCATGGAGGTCTGAGAGAGATCTATGTGATGGGTGCAGAGGAAAGAATTGTTCAATCGGTGGTGGAGACAATAGCCAGGTCCATAGGGAAGTTCTTTGCTTCTGATACCCTCTGTAACCCCCCCAATAAAGTGAAAATTCCTGAGACACATGGCATCAGGGCCCGGAAGCAATGTAAGGGGCCTGTGTGGACTTGTGCAACATCAGATGATGCAAGGAAGTGGAACCAAGGCCATTTTGTTACAAAGTTTGCCCTCATGCTGTGTGAGTTCACCTCTCCTAAGTGGTGGCCACTGATCATTAGGGGATGCTCAATGTTTACCAGGAAAAGGATGATGATGAATTTGAATTATCTTAAGATCCTGGATGGTCATCGGGAGCTTGATATTAGAGATGACTTTGTGATGGATCTCTTCAAAGCTTATCATGGCGAGGCAGAAGTTCCATGGGCCTTTAAAGGCAAAACATATTTGGAAACCACAACAGGGATGATGCAGGGAATACTGCATTATACTTCCTCACTATTACACACCATTCACCAAGAATACATCCGGTCCTTGTCCTTTAAGATATTCAACCTGAAGGTTGCTCCTGAGATGAGCAAGAGCCTGGTTTGTGACATGATGCAAGGATCAGATGATAGTAGTATGCTAATCAGCTTCCCAGCTGATGATGAGAAGGTTCTTACCAGATGCAAAGTGGCCGCAGCTATATGCTTCCGCATGAAGAAGGAGCTGGGAGTGTACCTTGCCATTTACCCCTCAGAGAAGTCCACAGCAAACACAGATTTTGTGATGGAGTACAATTCTGAATTTTATTTCCACACCCAGCATGTTAGACCAACGATCAGGTGGATTGCAGCTTGTTGCAGCCTGCCAGAAGTGGAAACACTAGTAGCCCGCCAGGAAGAGGCCTCTAACCTAATGACTTCAGTTACTGAGGGGGGTGGGTCATTCTCCTTAGCTGCAATGATTCAGCAAGCTCAGTGCACTCTCCATTACATGCTGATGGGCATGGGAGTGTCTGAGCTATTCTTAGAGTATAAGAAGGCAGTGCTGAAGTGGAATGACCCTGGCCTGGGTTTCTTCCTGCTTGACAATCCTTATGCGTGCGGATTGGGAGGTTTTAGATTTAATCTCTTCAAAGCTATCACCAGAACTGATTTGCAGAAGCTATATGCTTTCTTCATGAAGAAGGTCAAGGGCTCAGCTGCTAGGGACTGGGCAGATGAAGATGTCACCATCCCAGAAACGTGTAGCGTGAGCCCAGGTGGCGCTCTAATTCTTAGCTCCTCTCTAAAGTGGGGATCTAGGAAGAAGTTTCAGAAACTGAGAGACCGTTTGAACATACCAGAGAACTGGATTGAACTAATAAATGAGAATCCAGAGGTGCTCTATCGGGCTCCCAGAACAGGCCCAGAAATATTGTTGCGCATTGCAGAGAAAGTCCATAGCCCAGGTGTTGTGTCATCATTGTCTTCTGGCAATGCAGTTTGTAAAGTCATGGCCTCAGCTGTATACTTCTTATCAGCAACAATTTTTGAGGACACTGGACGTCCTGAGTTCAACTTCTTGGAGGATTCTAAGTACAGCTTGCTACAAAAGATGGCTGCATATTCTGGCTTTCATGGTTTCAATGATATGGAGCCAGAAGATATATTATTCTTATTCCCGAATATTGAGGAATTAGAATCACTGGATTCTATAGTTTACAACAAGGGAGAAATAGACATCATCCCAAGAGTCAACATCAGGGATGCAACCCAAACCAGGGTCACTATCTTTAATGAGCAGAAGACCCTCCGGACATCTCCAGAGAAGTTGGTGTCAGACAAGTGGTTTGGTACTCAGAAGAGTAGGATAGGCAAAACAACCTTCCTGGCTGAATGGGAAAAGCTAAAGAAAATTGTAAAGTGGTTGGAAGACACTCCAGAAGCAACTCTAGCTCACACCCCACTGAATAACCATATTCAAGTTAGGAATTTCTTTGCTAGAATGGAAAGCAAGCCTAGAACAGTCAGAATAACAGGAGCTCCAGTAAAGAAGAGGTCAGGGGTTAGTAAGATAGCTATGGTTATCCGTGACAATTTCTCCCGGATGGGCCATCTTCGAGGTGTAGAAGACCTTGCTGGCTTCACTCGTAGTGTGTCAGCTGAAATTCTCAAGCACTTTCTATTCTGTATACTACAAGGTCCATACAGTGAGAGCTATAAGCTACAGCTAATCTACAGAGTCCTAAGCTCAGTGTCAAACGTTGAGATAAAGGAATCAGATGGTAAGACAAAAACCAATTTGATTGGAATCCTTCAGAGATTTCTAGATGGTGATCACGTTGTCCCCATAATTGAAGAGATGGGAGCCGGAACAGTGGGTGGATTTATCAAGAGACAACAATCTAAAGTTATGCAGAACAAAGTGGTCTATTATGGAGTTGGGATTTGGAGAGGCTTCATGGATGGATATCAGGTCCATCTAGAGATAGAAAATGACATAGGACAGCCCCCAAGGCTTAGGAATGTCACAACTAACTGTCAGAGCAGCCCATGGGACCTGAGTATTCCAATAAGGCAATGGGCAGAAGACATGGGGGTCACAAACAACCAGGATTATTCCTCTAAATCTAGCAGAGGGGCCAGATATTGGATGCATTCATTCAGGATGCAAGGACCTAGCAAGCCATTTGGATGCCCAGTTTATATTATTAAGGGTGACATGTCAGATGTCATCAGACTGAGAAAGGAGGAGGTGGAGATGAAAGTACGGGGCTCTACTCTCAACTTGTACACCAAGCACCATTCTCATCAGGACCTACACATTCTATCTTACACTGCATCAGACAATGATCTCAGTCCAGGCATTTTCAAGTCAATATCAGATGAGGGGGTGGCTCAAGCCCTGCAATTATTTGAGAGGGAGCCAAGCAACTGCTGGGTGAGATGTGAGTCTGTAGCCCCAAAATTTATATCAGCCATCCTTGAGATATGTGAGGGGAAGAGACAGATAAAGGGAATTAACAGAACCAGACTCTCAGAGATTGTGAGAATTTGTTCTGAATCTTCCCTAAGATCAAAAGTCGGATCTATGTTCTCATTTGTCGCCAATGTCGAGGAGGCCCATGATGTTGATTATGATGCGTTAATGGATTTAATGATAGAGGATGCCAAGAACAATGCATTCAGTCATGTTGTTGACTGCATAGAGTTGGATGTTAGTGGCCCTTACGAGATGGAGTCTTTTGATACATCTGATGTCAATCTCTTTGGGCCAGCCCATTACAAGGACATCAGTTCATTATCTATGATTGCTCATCCCTTAATGGACAAGTTTGTTGATTATGCTATTTCTAAGATGGGGAGAGCTTCAGTTAGGAAAGTTCTAGAAACAGGTCGGTGCTCTAGCAAAGACTATGATTTATCAAAGGTTCTCTTCAGAACTCTACAGAGACCAGAAGAAAGCATTAGGATAGATGATCTGGAGTTATATGAGGAAACAGATGTGGCGGATGACATGCTAGGC
>ABD51516
ATGGATTCTATATTATCAAAACAGCTGGTTGACAAGACTGGTTTTGTTAGAGTGCCAATCAAGCATTTTGACTGTACAATGCTAACTCTGGCACTTCCAACATTTGATGTTTCCAAGATGGTAGATAGAATTACCATAGACTTCAATCTGGATGATATACAAGGAGCATCTGAAATAGGCTCAACTTTGCTACCCTCCATGTCGATAGATGTGGAAGATATGGCCAATTTTGTTCACGATTTCACCTTTGGCCACTTAGCTGACAAGACTGACAGACTGTTAATGCGTGAGTTTCCCATGATGAATGACGGGTTTGATCATTTGAGCCCTGACATGATCATTAAAACTACATCTGGCATGTACAACATCGTTGAGTTCACCACCTTTAGGGGAGATGAAAGAGGTGCATTCCAGGCTGCCATGACTAAACTCGCTAAGTATGAGGTTCCTTGTGAGAACAGATCTCAGGGCAGGACTGTTGTTCTTTATGTTGTTAGTGCTTATCGGCATGGTGTATGGTCTAATCTGGAGCTAGAGGACTCTGAAGCAGAGGAGATGGTTTATAGGTACAGACTTGCTCTCAGTGTGATGGATGAGCTAAGGACCTTGTTCCCAGAACTGTCATCCACAGATGAGGAACTAGGGAAGACTGAGAGAGAGTTGCTAGCCATGGTCTCCTCCATCCAAATAAATTGGTCAGTCACAGAATCTGTGTTTCCACCCTTCAGCAGAGAAATGTTTGACAGGTTTAGATCCTCCCCTCCCGATTCAGAGTATATCACGAGGATAGTAAGCAGATGCCTCATAAATTCTCAAGAGAAACTCATCAATAGTTCCTTCTTTGCTGAAGGGAATGATAAGGCTCTGAGATTTTCAAAAAACGCTGAAGAGTGTTCCTTGGCAGTAGAGAGAGCCTTAAATCAGTATAGAGCAGAAGACAACCTTAGGGACCTCAATGACCACAAGTCAACTATTCAGCTGCCCCCCTGGCTGTCCTATCATGATGTCGATGGCAAAGATCTGTGCCCTCTTCAGGGATTAGATGTGAGAGGGGACCATCCTATGTGCAACTTGTGGAGGGAAGTGGTCACCTCTGCAAACCTAGAGGAGATTGAGAGGATGCACGATGATGCAGCAGCAGAACTTGAGTTTGCCCTTTCGGGAGTAAAGGACAGGCCAGATGAGAGAAACAGATACCATAGAGTCCACCTAAATATGGGCTCAGATGATAGTGTCTACATAGCTGCTTTAGGAGTTAATGGAAAGAAGCATAAAGCAGACACTTTAGTGCAACAAATGAGAGACAGGAGTAAACAGCCTTTCTCCCCAGACCACGATGTGGATCACATATCTGAATTTCTCTCTGCATGCTCTAGTGACTTGTGGGCAACAGATGAGGACCTGTACAACCCTCTCTCTTGTGATAAAGAGCTTAGATTGGCAGCCCAGAGGATTCATCAGCCATCCTTGTCAGAAAGGGGTTTCAATGAGATCATAACAGAGCACTACAAATTCATGGGAAGTAGGATAGGTTCATGGTGCCAAATGGTCAGCTTGATAGGAGCTGAGCTATCAGCTTCTGTTAAACAACATGTCAAGCCTAACTACTTTGTGATTAAACGACTACTAGGTTCTGGGATTTTCTTGCTAATCAAGCCCACTTCCAGCAAAAGCCATATATTTGTGTCTTTTGCAATTAAGCGCTCTTGCTGGGCCTTTGATCTCTCCACTTCCAGGGTTTTCAAGCCCTACATAGATGCTGGGGATCTGTTAGTTACTGACTTTGTTTCTTACAAGCTAAGCAAGCTTACCAACCTCTGCAAGTGCGTTTCATTAATGGAGTCCTCCTTCTCATTCTGGGCAGAAGCATTTGGAATTCCAAGCTGGAACTTTGTTGGTGACTTGTTCAGGTCTTCAGACTCTGCAGCAATGGATGCCTCATACATGGGCAAACTTTCTTTATTAACCCTTTTGGAAGACAAAGCAGCAACTGAAGAGTTACAGACTATTGCAAGATATATAATCATGGAGGGCTTTGTCTCGCCCCCAGAAATCCCAAAACCTCACAAGATGACCTCTAAGTTTCCTAAGGTTCTCAGGTCAGAGCTGCAGGTTTACTTATTAAACTGCTTATGCAGAACTATCCAGAGAATAGCAGGTGAGCCCTTCATTCTTAAGAAGAAGGATGGGTCTATATCCTGGGGTGGCATGTTCAATCCTTTTTCAGGGCGTCCACTGCTTGATATGCAACCACTCATCAGCTGTTGTTACAATGGTTACTTTAAAAATAAAGAAGAAGAGACTGAGCCTTCGTCCCTTTCTGGGATGTACAAGAAAATCATAGAACTTGAGCACCTTAGACCACAGTCAGATGCCTTCTTGGGTTACAAAGATCCAGAACTTCCCAGAATGCATGAGTTCAGTGTTTCCTACTTGAAGGAGGCTTGCAATCATGCTAAGCTAGTCTTGAGGAGCCTCTATGGACAGAATTTCATGGAGCAGATAGACAACCAGATTATTCGAGAGCTCAGTGGGTTGACTCTAGAAAGGTTGGCCACACTTAAGGCCACAAGCAACTTTAATGAGAATTGGTATGTCTATAAGGATGTAGCAGACAAAAACTACACAAGGGATAAATTATTAGTGAAGATGTCAAAATATGCCTCTGAGGGAAAGAGCCTAGCTATCCAGAAGTTTGAGGATTGTATGAGGCAGATAGAGTCACAAGGATGCATGCATATTTGTTTGTTTAAGAAACAACAGCATGGAGGTCTGAGAGAGATCTATGTGATGGGTGCAGAGGAAAGAATTGTTCAATCGGTGGTGGAGACAATAGCCAGGTCTATAGGGAAGTTCTTTGCTTCTGATACCCTCTGTAACCCCCCCAATAAAGTGAAAATTCCTGAGACACATGGCATCAGGGCCCGGAAGCAATGTAAGGGGCCTGTGTGGACTTGTGCAACATCAGATGATGCAAGGAAGTGGAACCAAGGCCATTTTGTTACAAAGTTTGCCCTCATGCTGTGTGAGTTCACCTCTCCTAAATGGTGGCCGCTGATCATTAGGGGATGCTCAATGTTTACCAGGAAAAGGATGATGATGAATTTGAATTATCTTAAGATCCTGGATGGTCATCGGGAGCTTGATATTAGAGATGACTTTGTGATGGATCTCTTCAAAGCTTATCATGGCGAGGCAGAAGTTCCATGGGCCTTTAAAGGCAAAACATATTTGGAAACCACAACAGGGATGATGCAGGGAATACTGCATTATACTTCCTCACTATTACACACCATTCACCAAGAATACATCCGGTCCTTGTCCTTTAAGATATTCAACCTGAAGGTTGCTCCTGAGATGAGCAAGAGCCTGGTTTGTGACATGATGCAAGGATCAGATGATAGTAGTATGCTAATCAGCTTCCCAGCTGATGATGAGAAGGTTCTTACCAGATGCAAAGTGGCCGCAGCTATATGCTTCCGCATGAAGAAGGAGCTGGGAGTGTACCTTGCCATTTACCCCTCAGAGAAGTCCACAGCAAACACAGATTTTGTGATGGAGTACAATTCTGAATTTTATTTCCACACCCAGCATGTTAGACCAACGATCAGGTGGATTGCAGCTTGTTGCAGCCTGCCAGAAGTGGAAACACTAGTAGCCCGCCAGGAAGAGGCCTCTAACCTAATGACTTCAGTTACTGAGGGAGGTGGGTCATTCTCCTTAGCTGCAATGATTCAGCAAGCTCAGTGCACTCTCCATTACATGCTGATGGGCATGGGAGTGTCTGAACTATTCTTAGAGTATAAGAAGGCAGTGCTGAAGTGGAATGACCCTGGCCTGGGTTTCTTCCTGCTTGACAATCCTTATGCGTGCGGATTGGGAGGTTTCAGATTTAATCTCTTCAAAGCTATCACCAGAACTGATTTGCAGAAGCTATATGCTTTCTTCATGAAGAAGGTCAAGGGCTCAGCTGCTAGGGACTGGGCAGATGAAGATGTCACCATCCCAGAAACGTGTAGCGTGAGCCCAGGTGGCGCTCTAATTCTTAGCTCCTCTCTAAAGTGGGGATCTAGGAAGAAGTTTCAGAAATTGAGAGACCGTTTGAACATACCAGAGAACTGGATTGAACTAATAAATGAGAATCCAGAGGTGCTCTATCGGGCTCCCAGAACAGGCCCAGAAATATTGTTGCGCATTGCAGAGAAAGTCCATAGCCCAGGTGTTGTGTCATCATTGTCTTCTGGCAATGCAGTTTGTAAAGTCATGGCCTCAGCTGTATACTTCTTATCAGCAACAATTTTTGAGGACACTGGACGTCCTGAGTTCAACTTCTTGGAAGATTCTAAGTACAGCTTGCTACAAAAGATGGCTGCATATTCTGGCTTTCATGGTTTCAATGATATGGAGCCAGAAGATATATTATTCTTATTCCCGAATATTGAGGAATTAGAATCACTGGATTCTATAGTTTACAACAAGGGAGAAATAGACATCATCCCAAGAGTCAACATCAGGGATGCAACCCAAACCAGGGTCACTATCTTTAATGAGCAGAAGACCCTCCGGACATCTCCAGAGAAGTTGGTGTCAGACAAGTGGTTTGGGACTCAGAAGAGTAGGATAGGCAAAACAACCTTCCTGGCTGAATGGGAAAAGCTAAAGAAAATTGTAAAGTGGTTGGAAGACACTCCAGAAGCAACTCTAGCTCACACCCCACTGAATAACCATATTCAAGTTAGGAATTTCTTTGCTAGAATGGAAAGCAAGCCTAGAACAGTCAGAATAACAGGAGCTCCAGTAAAGAAGAGGTCAGGGGTTAGTAAGATAGCTATGGTTATCCGTGACAATTTCTCCCGGATGGGCCATCTTCGAGGTGTAGAAGACCTTGCTGGCTTCACTCGTAGTGTGTCAGCTGAAATTCTCAAGCACTTTCTATTCTGCATACTACAAGGTCCATACAGTGAGAGCTATAAGCTACAGCTAATCTACAGAGTCCTAAGCTCAGTGTCAAACGTTGAGATAAAGGAATCAGATGGTAAGACAAAAACCAACTTGATTGGAATCCTTCAGAGATTTCTAGATGGTGATCACGTTGTCCCCATAATTGAAGAGATGGGAGCCGGAACAGTGGGTGGATTCATCAAGAGACAACAATCTAAAGTTGTGCAGAACAAAGTGGTCTATTATGGAGTTGGGATTTGGAGAGGCTTCATGGATGGATATCAGGTCCATCTAGAGATAGAAAATGACATAGGACAGCCCCCAAGGCTTAGGAATGTCACAACTAACTGTCAGAGCAGCCCATGGGACCTGAGTATTCCAATAAGGCAATGGGCAGAAGACATGGGGGTCACAAACAACCAGGATTATTCCTCTAAATCTAGCAGGGGGGCCAGATATTGGATGCATTCATTCAGGATGCAAGGACCTAGCAAGCCATTTGGATGCCCAGTTTATATTATTAAGGGTGATATGTCAGATGTCATCAGACTGAGAAAGGAGGAGGTGGAGATGAAAGTACGGGGCTCTACTCTCAACTTGTACACCAAGCACCATTCTCATCAGGACCTACACATTCTATCTTACACTGCATCAGACAATGATCTCAGTCCAGGCATTTTCAAGTCAATATCAGATGAGGGGGTGGCTCAAGCCCTGCAATTATTTGAGAGGGAGCCAAGCAACTGCTGGGTGAGATGTGAGTCTGTAGCCCCAAAATTTATATCAGCCATCCTTGAGATATGTGAGGGGAAGAGACAGATAAAGGGAATTAACAGAACCAGACTCTCAGAGATTGTGAGAATTTGTTCTGAATCTTCCCTAAGATCAAAAGTCGGATCTATGTTCTCATTTGTCGCCAATGTCGAGGAGGCCCATGATGTTGATTATGATGCGTTAATGGATCTAATGATAGAGGATGCCAAGAACAATGCATTCAGTCATGTTGTTAACTGCATAGAGTTGGATGTTAGTGGCCCTTACGAGATGGAGTCTTTTGATACATCTGATGTCAATCTCTTTGGGCCAGCCCATTACAAGGACATCAGTTCATTATCTATGATTGCTCATCCCTTAATGGATAAGTTTGTTGATTATGCTATTTCTAAGATGGGGAGAGCCTCAGTTAGGAAAGTTCTAGAAACAGGTCGGTGCTCCAGCAAAGACTATGATTTATCAAAGGTTCTCTTCAGAACTCTACAGAGACCAGAAGAAAGCATTAGGATAGATGATCTGGAATTATATGAGGAGACAGATGTGGCGGATGACATGCTAGGC
>ABD51533
ATGGATTCTATATTATCAAAACAGCTGGTTGACAAGACTGGTTTTGTTAGAGTGCCAATCAAGCATTATGACTGTACAATGCTAACTCTAGCACTCCCAACATTTGATGTCTCTAAGATGGTAGATAGAATTACCATAGACTTCAATCTGGATGACATACAAGGAGCATCTGAAATAGGCTCAACTTTGCTACCCTCCATGTCGATAGATGTGGAAGATATGGCTAATTTTGTTCACGATTTCACCTTTGGCCACTTAGCTGACAAGACTGACAGACTGTTAATGCGTGAGTTTCCCATGATGAATGACGGGTTTGATCATTTGAGCCCTGACATGATCATCAAAACCACTTCTGGCATGTACAACATCGTTGAGTTCACCACCTTTAGGGGAGATGAAAGAGGTGCATTCCAGGCTGCCATGACTAAACTCGCTAAGTATGAGGTTCCTTGTGAGAACAGATCTCAGGACAGGACTGTTGTTCTTTATGTTGTTAGCGCCTATCGGCATGGTGTTTGGTCTAATTTGGAGCTGGAGGACTCTGAAGCAGAGGAGATGGTTTATAGGTATAGACTTGCTCTTAGTGTAATGGATGAGCTAAGGACCTTGTTTCCAGAACTGTCATCCACAGATGAGGAACTAGGGAAGACTGAGAGAGAGTTGCTAGCCATGGTCTCCTCCATCCAAATAAATTGGTCAGTCACAGAATCCGTGTTTCCACCCTTTAGCAGAGAAATGTTTGACAGGTTTAGATCTTCTCCTCCCGACTCAGAGTATATCACGAGGTTAGTGAGCAGATGCCTCATAAATTCTCAAGAGAAACTCATCAATAATTCCTTCTTTGCTGAAGGGAATGATAAAGTTCTGAGATTTTCAAAAAATGCTGAGGAGTGTTCCTTGGCAATAGAGAGAGCTTTAAATCAGTATAGGGCAGAAGACAACCTTAGGGACCTCAATGACCACAAGTCAACTATTCAGCTGCCTCCCTGGCTGTCCTATCATGATGTCGATGGCAAAGATCTATGCCCTCTTCAGGGATTAGATGTGAGAGGGGACCATCCCATGTGCAACCTGTGGAGAGAAGTGGTTACCTCTGCAAATCTGGAGGAGATTGAGAGGATGCACGATGATGCAGCAGCAGAACTTGAGTTTGCCCTTTCAGGGGTAAAGGACAGGCCAGATGAGAGAAACAGATACCATAGAGTCCATCTGAATGTGGACTCAGATGATAGTGTCTACATAGCTGCTTTAGGAGTTAATGGAAAGAAGCATAAAGCAGATACTTTAGTGCAACAAATGAGAGACAGGAGTAAACAGCCTTTCTCTCCAGATCATGATGTGGATCACATATCTGAATTTCTCTCTGCATGCTCTAGTGACTTGTGGGCAACAGATGAAGACCTGTACAACCCTCTCTCTTGTGATAAAGAGCTCAGATTGGCAGCCCAGAGAATTCATCAGCCATCCTTATCAGAAAGGGGCTTCAATGAGATCATAACAGAGCACTACAAATTTATGGGAAGTAGGATAGGTTCATGGTGCCAAATGGTTAGTCTGATAGGAGCTGAGTTATCAGCTTCTGTAAAGCAACATGTCAAGCCTAACTATTTTGTGATTAAACGACTACTAGGTTCTGGGATTTTCTTGCTGATTAAGCCCACTTCCAGCAAAAGCCATATATTTGTGTCTTTCGCAATCAAGCGCTCTTGCTGGGCCTTTGATCTCTCCACTTCCAGGGTTTTCAAACCCTACATAGATGCTGGGGATCTGTTAGTTACTGACTTTGTTTCTTACAAACTAAGTAAGCTTACTAACCTCTGCAAGTGCGTTTCATTGATGGAGTCCTCTTTCTCATTCTGGGCAGAAGCATTTGGAATTCCAAGCTGGAACTTTGTTGGTGACTTGTTCAGGTCCTCAGACTCTGCAGCAATGGATGCCTCATATATGGGTAAACTTTCTTTATTGACCCTTTTGGAAGACAAAGCAACAACTGAAGAGTTGCAGACTATTGCAAGATATGTAATCATGGAGGGCTTTGTCTCGCCCCCAGAAATCCCAAAACCTCACAAGATGACCTCTAAGTTTCCCAAAGTTCTCAGATCAGAGCTGCAGGTTTACTTATTAAACTGCTTATGCAGAACTATCCAGAGAATAGCAAGTGAGCCCTTTATTCTTAAGAAGAAGGATGGGTCTATATCCTGGGGTGGCATGTTTAATCCTTTTTCAGGGCGTCCACTGCTTGACATGCAACCACTCATCAGCTGTTGTTACAATGGTTACTTTAAAAATAAAGAAGAAGAGACTGAGCCTTCGTCCCTTTCTGGGATGTATAAGAAAATTATAGAACTTGAGCACCTTAGACCACAGTCTGATGCCTTCTTGGGTTATAAAGATCCAGAACTGCCTAGAATGCATGAGTTCAGTGTTTCCTACTTGAAGGAGGCTTGCAATCATGCTAAGCTAGTCTTGAGGAGCCTCTATGGACAGAACTTCATGGAGCAAATAGACAACCAGATTATTCGAGAGCTCAGTGGGCTGACTCTAGAAAGGCTAGCCACACTTAAGGCCACAAGCAACTTTAATGAGAATTGGTATGTCTATAAAGATGTGGCAGACAAGAACTACACAAGGGATAAATTGTTAGTAAAGATGTCAAAATATGCCTCTGAGGGAAAGAGCCTAGCTATCCAGAAGTTTGAGGATTGTATGAGGCAGATAGAGTCACAAGGATGTATGCATATTTGTTTGTTTAAGAAACAACAGCATGGGGGTCTGAGAGAGATCTATGTGATGGGTGCAGAGGAAAGAATTGTTCAATCAGTGGTGGAGACAATAGCCAGGTCTATAGGGAAGTTCTTTGCATCTGATACCCTCTGCAACCCCCCCAATAAGGTGAAAATTCCTGAGACACATGGCATTAGGGCTCGGAAGCAATGTAAGGGGCCTGTGTGGACTTGTGCGACATCAGATGATGCAAGGAAGTGGAACCAAGGCCATTTTGTTACAAAGTTTGCCCTCATGCTATGTGAGTTCACCTCTCCTAAATGGTGGCCACTGATCATTAGGGGATGTTCAATGTTTACCAGGAAAAGGATGATGATGAATTTGAATTATCTTAAGATCCTGGATGGTCATCGGGAGCTTGATATTAGAGATGACTTTGTGATGGATCTCTTCAAAGCCTATCATGGTGAGGCAGAAGTTCCATGGGCCTTTAAGGGCAAAACATATTTAGAAACCACAACAGGGATGATGCAGGGAATATTGCATTATACTTCCTCACTATTACACACCATTCATCAAGAATACATCCGGTCCTTGTCCTTTAAAATATTCAACCTGAAGGTTGCACCTGAGATGAGCAAGAGCCTGGTTTGTGACATGATGCAAGGATCAGATGATAGTAGCATGCTAATCAGCTTCCCAGCTGATGACGAGAAGGTTCTCACCAGATGCAAAGTGGCCGCAGCCATATGCTTCCGCATGAAGAAGGAGCTGGGAGTGTACCTTGCCATTTACCCCTCAGAGAAGTCTACAGCAAACACAGATTTTGTGATGGAGTACAATTCTGAGTTTTATTTCCACACCCAGCATGTTAGACCTACGATCAGGTGGATTGCAGCATGTTGCAGCCTGCCAGAAGTGGAAACACTAGTAGCCCGCCAAGAAGAGGCCTCTAATCTAATGACTTCAGTTACTGAGGGAGGTGGGTCATTCTCTTTGGCTGCAATGATTCAGCAAGCTCAGTGCACTCTCCATTACATGCTGATGGGCATGGGAGTGTCTGAGCTATTCTTAGAGTATAAGAAGGCAGTGCTAAAGTGGAATGACCCTGGCCTAGGTTTCTTCCTGCTTGACAATCCTTATGCGTGCGGGTTGGGAGGTTTTAGATTTAATCTCTTCAAAGCTATCACCAGAACTGATTTGCAGAAGCTATATGCCTTCTTCATGAAGAAGGTCAAGGGCTCAGCTGCTAGGGACTGGGCAGATGAAGATATCACCATTCCAGAAACGTGTAGCGTAAGCCCAGGTGGCGCTCTAATTCTTAGCTCCTCTCTAAAGTGGGGATCTAGGAAGAAGTTTCAGAAACTGAGAGACCGTTTGAACATACCAGAGAACTGGATCGAACTAATAAATGAGAATCCAGAGGTGCTCTATCGGGCTCCCAGAACAGGCCCAGAAATATTGTTGCGCATTGCAGAGAAAGTCCATAGCCCAGGTGTTGTGTCATCATTGTCTTCTGGCAATGCAGTCTGTAAAGTCATGGCCTCAGCTGTATACTTCTTATCAGCAACAATTTTTGAGGACACTGGGCGTCCTGAGTTCAACTTCTTGGAGGATTCCAAGTACAGCTTGCTACAAAAGATGGCCGCATATTCTGGCTTTCATGGTTTCAATGACATGGAGCCAGAGGATATATTATTTCTATTCCCGAACATTGAGGAATTAGAATCACTGGATTCTATAGTTTACAACAAGGGTGAAATAGACATCATCCCAAGAGTCAATATCAGGGATGCAACCCAAACCAGGGTCACTATCTTTAATGAGCAGAAGACCCTCCGAACATCTCCAGAGAAGTTGGTGTCAGACAAGTGGTTTGGGACTCAGAAGAGTAGGATAGGCAAAACAACCTTCCTGGCTGAATGGGAAAAGCTAAAGAAAATTGTGAAGTGGTTAGAAGACACTCCAGAAGCAACTCTAGCTCACACTCCACTGAATAACCATATTCAAGTTAGGAATTTCTTTGCTAGAATGGAAAGCAAGCCTAGAACGGTCAGAATAACAGGAGCTCCTGTAAAGAAGAGGTCAGGGGTTAGCAAGATAGCCATGGTTATCCGTGACAATTTCTCCCGGATAGGCCATCTTCGAGGTGTAGAAGACCTCGCTGGCTTCACTCGTAGTGTGTCAGCTGAAATCCTCAAGCATTTTCTGTTCTGTATACTGCAGGGTCCATATAGTGAGAGCTATAAGCTACAGCTAATCTACAGAGTCCTAAGCTCAGTGTCAAACGTTGAGATAAGGGAATCAGATGGTAAGACAAAAACCAATTTGATTGGGATTCTTCAGAGGTTTCTAGATGGTGATCACGTTGTCCCCATAATTGAAGAGATAGGAGCCGGGACAGTGGGTGGATTTATCAAGAGACAACAGTCTAAAGTTGTGCAAAACAAAGTGGTCTATTATGGAGTTGGGATCTGGAGAGGCTTCATGGATGGATATCAGGTCCATCTTGAGATAGAAAATGACATAGGACAGCCCCCAAGGCTTAGGAATGTCACAACTAACTGTCAGAGCAGCCCATGGGACCTGAGTATTCCAATAAGGCAGTGGGCAGAAGACATGGGAGTCACAAACAACCAGGATTATTCCTCTAAATCTAGCAGAGGAGCCAGATATTGGATGCATTCATTCAGGATGCAAGGACCTAGCAAGCCATTTGGATGCCCAGTTTATATCATTAAGGGTGACATGTCAGATGTCATCAGATTGAGAAAAGAGGAGGTGGAGATGAAAGTACGAGGCTCTACTCTCAACTTGTACACCAAGCACCATTCTCACCAGGACCTACACATTTTATCTTACACTGCATCAGACAATGATCTCAGTCCAGGCATTTTCAAGTCAATATCAGATGAGGGGGTAGCTCAAGCCTTGCAATTATTTGAGAGGGAGCCAAGCAACTGCTGGGTGAGATGTGAGTCTGTAGCTCCAAAATTTATATCAGCCATCCTTGAGATATGTGAGGGGAAGAGACAGATAAAAGGGATTAACAGAACCAGACTCTCAGAGATTGTGAGAATTTGTTCTGAATCTTCCCTAAGATCAAAAGTCGGATCTATGTTCTCATTTGTCGCCAATGTCGAGGAGGCCCATGATGTTGATTATGATGCGTTAATGGATCTAATGATAGAAGATGCCAAGAACAATGCATTCAGTCATGTTGTCAATTGCATAGAGTTGGATGTTAGTGGTCCTTACGAGATGGAGTCTTTTGATACATCTGATGTCAACCTCTTTGGGCCAGCCCATTACAAGGACATCAGTTCATTATCTATGATTGCTCATCCCTTAATGGATAAGTTTGTTGATTATGCTATTTCCAAGATGGGGAGAGCCTCAGTCAGGAAAGTTCTAGAGACAGGTCGGTGCTCCAGCAAAGACTATGACTTATCAAAGGTTCTCTTCAGAACTCTACAGAGACCAGAAGAGAGCATTAGGATAGATGATCTGGAGTTATATGAGGAGACAGATGTGGCGGATGACATGCTAGGC
>ABD51532
ATGGATTCTATATTATCAAAACAGCTGGTTGACAAGACTGGTTTTGTTAGAGTGCCAATCAAGCATTATGACTGTACAATGCTAACTCTGGCACTCCCAACATTTGATGTCTCCAAGATGGTAGATAGAATTACCATAGACTTCAATTTAGACGACATACAAGGAGCATCTGAAATAGGCTCAACTCTGCTACCCTCTATGTCGATAGATGTGGAAGATATGGCCAATTTTGTTCACGATTTCACCTTTGGCCACTTAGCTGACAAGACTGACAGACTCTTAATGCGTGAGTTTCCCATGATGAATGACGGGTTTGATCATCTGAGCCCTGACATGATTATCAAAACTACATCTGGCATGTATAACATCGTTGAGTTCACCACCTTTAGGGGGGATGAAAGAGGTGCATTCCAGGCTGCCATGACTAAACTCGCTAAGTATGAGGTTCCTTGTGAGAACAGATCTCAGGGCAGGACTGTTGTTCTTTATGTTGTTAGCGCCTACCGGCATGGTGTTTGGTCTAATTTGGAGCTAGAGGACTCTGAAGCAGAGGAGATGGTATATAGGTACAGACTTGCCCTTAGTGTGATGGATGAGCTAAGGACCTTGTTCCCAGAACTGTCATCCACAGATGAGGAACTAGGAAAGACTGAGAGAGAGTTGCTAGCCATGGTCTCCTCCATCCAAATAAATTGGTCAGTCACAGAATCTGTGTTTCCTCCCTTTAGCAGAGAAATGTTTGACAGGTTCAGATCTTCTCCTCCCGATTCAGAGTACATCACGAGGATAGTGAGCAGATGCCTCATAAATTCTCAAGAGAAACTCATCAATAATTCCTTCTTTGCTGAAGGGAATGATAAAGTTTTGAGATTTTCAAAAAACGCTGAGGAGTGTTCCTTGGCAATAGAGAGAGCTTTAAATCAGTATAGGGCAGAAGACAACCTTAGGGACCTCAATGACCACAAGTCTACTATTCAGCTGCCTCCCTGGCTGTCCTATCACGATGCCGATGGCAAAGATCTGTGCCCTCTTCAGGGATTAGATGTGAGAGGAGACCATCCCATGTGCAACCTGTGGAGAGAAGTGGTTACCTCTGCAAATCTAGAGGAGATTGAGAGGATGCACGATGATGCAGCGGCAGAACTTGAGTTTGCCCTTTCAGGGGTGAAGGACAGGCCAGATGAAAGAAACAGATACCATAGAGTCCATCTGAATATGGACTCAGATGATAGTGTCTACATAGCTGCTTTAGGGGTTAATGGAAAGAAGCATAAAGCAGACACATTAGTGCAACAAATGAGAGACAGGAGCAAACAGCCCTTCTCTCCAGATCATGATGTGGATCACATATCTGAATTTCTCTCTGCATGCTCTAGTGACTTGTGGGCAACAGATGAGGACCTATACAACCCTCTCTCTTGTGATAAAGAGCTTAGATTGGCAGCTCAGAGAATTCATCAGCCATCCTTATCAGAAAGGGGCTTCAATGAGATTATAACAGAGCACTACAGATTTATGGGAAGTAGGATAGGATCATGGTGCCAAATGGTCAGTTTAATAGGAGCTGAGCTATCAGCTTCTGTAAAGCAACATGTTAAGCCTAACTATTTTGTGATTAAACGACTACTAGGTTCTGGGATTTTCTTGCTGATCAAGCCTACTTCCAGCAAAAGCCATATATTCGTGTCTTTTGCAATTAAGCGCTCTTGCTGGGCCTTTGATCTCTCCACTTCCAGGGTTTTCAAACCCTACATAGATGCCGGGGATCTGTTAGTTACTGACTTTGTTTCTTACAAACTAAGTAAGCTTACCAACCTCTGCAAGTGCGTTTCGTTAATGGAATCCTCCTTCTCATTTTGGGCAGAGGCATTTGGGATTCCAAGCTGGAACTTTGTTAGTGACTTGTTCAGGTCTTCAGACTCTGCAGCAATGGATGCCTCATACATGGGCAAACTCTCTTTATTAACCCTTTTGGAAGACAAAGCAACAACTGAAGAGTTACAGACTATTGCAAGATATATAATCATGGAGGGCTTTGTCTCGCCCCCAGAAATCCCAAAACCTCACAAGATGACCTCTAAGTTTCCCAAGGTTCTCAGGTCAGAGCTGCAGGTTTACTTATTAAACTGCTTATGCAGAACTATCCAGAGAATAGCAGGTGAGCCCTTTATTCTTAAGAAGAAGGATGGGTCTATATCCTGGGGTGGCATGTTTAATCCTTTTTCAGGGCGTCCACTGCTTGATATGCAACCACTCATCAGCTGTTGTTACAATGGTTACTTTAAAAACAAAGAAGAAGAGACTGAGCCTTCCTCCCTTTCTGGGATGTATAAGAAAATTATAGAACTTGAGCACCTTAGACCACAGTCAGATGCCTTCTTGGGTTATAAAGATCCAGAACTACCTAGAATGCATGAGTTCAGTGTTTCCTACTTGAAGGAGGCTTGCAATCATGCTAAGCTGGTCTTAAGGAGTCTCTATGGACAGAATTTCATGGAGCAAATAGACAACCAAATTATTCGAGAGCTCAGTGGGTTGACTCTAGAAAGATTAGCCACACTTAAGGCCACAAGCAACTTTAATGAGAATTGGTATGTCTATAAGGATGTGGCAGACAAGAACTACACAAGGGATAAATTATTAGTGAAGATGTCAAAATATGCTTCTGAGGGAAAGAGCCTAGCTATCCAGAAGTTTGAGGATTGCATGAGGCAGATAGAGTCACAAGGATGTATGCACATTTGTTTGTTTAAGAAACAACAGCATGGAGGTCTGAGAGAGATCTATGTGATGGGTGCAGAGGAAAGAATTGTTCAATCGGTGGTGGAGACAATAGCCAGGTCTATAGGGAAGTTCTTTGCTTCTGATACCCTCTGTAACCCCCCCAATAAGGTGAAAATTCCTGAGACACATGGCATTAGGGCTCGGAAGCAATGTAAGGGGCCTGTGTGGACTTGTGCAACATCAGATGATGCAAGGAAGTGGAACCAAGGCCATTTTGTTACAAAGTTTGCCCTCATGCTATGTGAGTTCACCTCTCCTAAGTGGTGGCCATTGATCATTAGGGGATGTTCAATGTTTACCAGGAAAAGGATGATGATGAATTTGAATTATCTTAAGATCCTGGATGGTCATCGAGAGCTTGATATTAGAGATGACTTTGTGATGGATCTCTTCAAAGCTTATCATGGTGAGGCAGAAGTTCCATGGGCTTTTAAGGGTAAAACATATCTGGAAACCACAACAGGGATGATGCAGGGGATATTGCATTATACTTCCTCATTATTACACACCATTCATCAAGAATACATCCGGTCCTTGTCCTTTAAAATATTCAACCTGAAGGTTGCTCCTGAGATGAGCAAAAGCCTGGTTTGTGACATGATGCAAGGATCAGATGATAGTAGCATGCTAATCAGCTTCCCAGCTGATGACGAGAAGGTTCTCACCAGATGCAAAGTGGCCGCAGCCATATGCTTCCGAATGAAGAAGGAGCTGGGAGTGTACCTTGCCATCTACCCCTCAGAGAAGTCCACAGCAAACACAGATTTTGTGATGGAGTACAATTCTGAATTTTATTTCCACACCCAGCATGTTAGACCGACGATCAGGTGGATTGCAGCATGTTGCAGCCTGCCAGAAGTGGAAACACTAGTAGCCCGCCAGGAAGAGGCCTCTAATCTAATGACTTCAGTTACTGAGGGGGGTGGGTCATTCTCCTTGGCTGCAATGATTCAGCAAGCTCAGTGCACTCTCCATTACATGCTAATGGGCATGGGAGTGTCTGAGCTATTCTTAGAGTATAAGAAGGCAGTGCTGAAGTGGAATGACCCTGGTCTGGGTTTCTTCCTGCTTGACAATCCTTATGCGTGCGGGTTGGGAGGTTTTAGATTTAATCTCTTCAAAGCCATCACCAGAACTGATTTGCAGAAGCTATATGCTTTCTTCATGAAGAAGGTTAAGGGCTCAGCTGCTAGGGACTGGGCAGATGAGGATGTTACCATCCCAGAAACGTGTAGCGTGAGCCCAGGTGGCGCTCTAATTCTTAGCTCCTCTCTAAAGTGGGGATCTAGGAAGAAGTTTCAGAAACTGAGAGACCGTTTGAACATACCAGAGAACTGGATTGAGCTAATAAATGAGAATCCAGAGGTGCTCTATCGAGCTCCCAGAACAGGCCCAGAAATATTGTTGCGCATTGCAGAGAAAGTCCATAGCCCTGGTGTTGTGTCATCATTGTCTTCTGGCAATGCAGTCTGTAAAGTCATGGCCTCAGCTGTATACTTCTTATCAGCAACAATTTTTGAAGACACTGGACGCCCTGAGTTCAACTTCTTAGAGGATTCCAAGTACAGCTTGCTACAAAAGATGGCCGCATATTCTGGCTTTCATGGTTTCAATGATATGGAGCCAGAAGATATATTATTCCTATTCCCGAACATTGAGGAATTAGAATCACTGGATTCTATAGTTTACAACAAGGGAGAAATAGACATCATCCCAAGAGTTAATATCAGGGATGCAACCCAAACCAGGGTCACTATCTTTAATGAGCAGAAGACCCTCCGAACATCTCCAGAGAAGTTGGTGTCAGACAAGTGGTTCGGGACTCAGAAGAGTAGGATAGGCAAAACAACTTTCCTGGCTGAATGGGAGAAGCTAAAGAAAATTGTGAAGTGGTTGGAAGACACTCCAGAAGCAACTCTAGCTCACACTCCACTGAATAACCATATTCAGGTTAGGAATTTCTTTGCTAGAATGGAAAGCAAGCCTAGAACGGTTAGAATAACAGGAGCTCCTGTAAAGAAGAGGTCAGGGGTTAGCAAGATAGCTATGGTTATCCGTGACAATTTCTCCCGGATGGGCCATCTTAGAGGTGTAGAAGACCTCGCTGGCTTCACTCGTAGTGTGTCAGCTGAAATCCTCAAGCACTTTCTGTTCTGCATACTACAGGGTCCATACAGTGAGAGCTATAAGCTACAGCTAATCTACAGAGTCCTAAGCTCAGTGTCAAACGTTGAGATAAAGGAATCGGATGGTAAGACAAAAACCAATTTGATTGGGATCCTTCAGAGATTTCTAGATGGTGATCACGTTGTCCCTATAATTGAAGAGATGGGAGCCGGAACAGTGGGTGGATTCATCAAGAGACAACAGTCTAAGGTTGTGCAAAATAAAGTGGTCTATTATGGAGTTGGGATCTGGAGAGGCTTCATGGATGGATATCAGGTCCATCTTGAGATAGAAAATGACATAGGACAGCCCCCAAGGCTTAGGAATGTCACAACTAACTGTCAGAGCAGCCCATGGGATCTGAGTGTCCCAATAAGGCAGTGGGCAGAAGACATGGGGGTCACAAACAACCAGGATTATTCCTCTAAATCTAGCAGAGGAGCTAGATATTGGATGCATTCATTTAGGATGCAAGGACCCAGCAAGCCATTTGGATGCCCAGTTTATATTATTAAGGGTGACATGTCAGATGTTATCAGACTGAGAAAAGAGGAGGTGGAGATGAAAGTACGGGGCTCTACTCTCAACTTGTACACCAAGCACCATTCTCATCAAGACTTACACATTTTATCTTACACTGCATCAGACAATGATCTCAGTCCAGGCATTTTCAAGTCAATATCAGATGAGGGAGTAGCTCAAGCCCTGCAGTTATTTGAGAGGGAGCCAAGCAACTGCTGGGTGAGATGTGAGTCTGTAGCTCCAAAATTCATATCAGCCATCCTTGAGATATGTGAGGGGAAGAGACAGATAAAAGGAATCAACAGAACCAGACTCTCAGAGATTGTGAGAATTTGTTCTGAATCTTCCCTAAGATCAAAGGTCGGATCTATGTTCTCATTTGTCGCCAATGTTGAGGAGGCCCATGATGTTGATTATGATGCGTTAATGGATCTAATGATAGAAGATGCTAAGAACAATGCATTCAGTCATGTTGTCGATTGCATAGAGTTGGATGTTAATGGTCCTTACGAGATGGAGTCTTTTGATATATCTGATGTCAACCTCTTTGGGCCAGCCCATTACAAGGACATCAGTTCATTATCTATGATTGCTCATCCCTTAATGGATAAGTTTGTTGATTATGCCATTTCCAAGATGGGGAGAGCCTCAGTTAGAAAAGTTCTAGAGACAGGTCGGTGCTCTAGCAAAGACTATGATTTATCAAAGGTTCTCTTCAGAACTCTACAGAGACCAGAAGAGAGCATTAGGATAGATGATCTGGAGTTATATGAGGAGACAGATGTGGCGGATGACATGCTAGGC
>ABD51531
ATGGATTCTATATTATCAAAACAGCTGGTTGACAAGACTGGTTTTGTTAGAGTGCCAATCAAGCATTATGACTGTACAATGCTAACTCTGGCACTCCCAACATTTGATGTCTCCAAGATGGTAGATAGAATTACCATAGACTTCAATCTGGACGACATACAAGGAGCATCTGAAATAGGCTCAACTTTGCTACCCTCTATGTCGATAGATGTGGAAGATATGGCCAATTTTGTTCACGATTTCACCTTTGGCCACTTAGCTGACAAGACTGACAGACTCTTAATGCGTGAGTTTCCCATGATGAATGACGGGTTTGATCATTTGAGCCCTGACATGATCATCAAAACTACATCTGGCATGTACAACATCGTTGAGTTCACCACCTTTAGGGGGGATGAAAGAGGTGCATTCCAGGCTGCCATGACTAAACTCGCTAAGTATGAGGTTCCTTGTGAGAACAGATCTCAGGGCAGGACTGTTGTTCTTTATGTTGTTAGCGCCTACCGGCATGGTGTTTGGTCTAATTTGGAGCTAGAGGACTCTGAAGCAGAGGAGATGGTATATAGGTTCAGACTTGCCCTTAGTGTGATGGATGAGCTAAGGACCTTGTTCCCAGAACTGTCATCCACAGATGAGGAACTAGGAAAGACTGAGAGAGAGTTGCTAGCCATGGTCTCCTCCATCCAAATAAATTGGTCAGTCACAGAATCTGTGTTTCCTCCCTTTAGCAGAGAAATGTTTGACAGGTTCAGATCTTCTCCTCCCGATTCAGAGTATATCACGAGGATAGTGAGCAGATGCCTCATAAATTCTCAAGAGAAACTCATCAATAATTCCTTCTTTGCTGAAGGGAATGATAAAGTTCTGAGATTTTCAAAAAACGCTGAGGAGTGTTCCTTGGCAATAGAGAGAGCTTTAAATCAGTATAGGGCAGAAGACAACCTTAGGGACCTCAATGACCACAAGTCTACTATTCAGCTGCCTCCCTGGCTGTCCTATCACGATGCCGATGGCAAAGATCTGTGCCCTCTTCAGGGATTAGATGTGAGAGGAGACCATCCCATGTGCAACCTGTGGAGAGAAGTGGTTACCTCTGCAAATCTAGAGGAGATTGAGAGGATGCACGATGATGCAGCGGCAGAACTTGAGTTTGCCCTTTCAGGGGTGAAGGACAGGCCAGATGAAAGAAACAGATACCATAGAGTCCATCTGAATATGGACTCAGATGATAGTGTCTACATAGCTGCTTTAGGGGTTAATGGAAAGAAGCATAAAGCAGACACATTAGTGCAACAAATGAGAGACAGGAGCAAACAGCCCTTCTCTCCAGATCATGATGTGGATCACATATCTGAATTTCTCTCTGCATGCTCTAGTGACTTGTGGGCAACAGATGAGGACCTGTACAACCCTCTCTCTTGTGATAAAGAGCTTAGATTGGCAGCTCAGAGAATTCATCAGCCATCCTTATCAGAAAGGGGCTTCAATGAGATTATAACAGAGCACTACAAATTTATGGGAAGTAGGATAGGATCATGGTGCCAAATGGTCAGTTTAATAGGAGCTGAGCTATCAGCTTCTGTAAAGCAACATGTTAAGCCTAACTATTTTGTGATTAAACGACTACTAGGTTCTGGGATTTTCTTGCTGATCAAGCCTACTTCCAGCAAAAGCCATATATTCGTGTCTTTCGCAATTAAGCGCTCTTGCTGGGCCTTTGATCTCTCCACTTCCAGGGTTTTCAAACCCTACATAGATGCTGGGGATCTGTTAGTTACTGACTTTGTTTCTTACAAACTAAGTAAGCTTACTAACCTCTGCAAGTGCGTTTCGTTAATGGAATCCTCCTTCTCATTTTGGGCAGAAGCATTTGGGATTCCAAGCTGGAACTTTGTTGGTGACTTGTTCAGGTCTTCAGACTCTGCAGCAATGGATGCCTCATACATGGGCAAACTTTCTTTATTAACCCTTTTGGAAGACAAAGCAACAACTGAAGAGTTGCAGACTATTGCAAGATATATAATCATGGAGGGCTTTGTCTCGCCCCCAGAAATCCCAAAACCTCACAAGATGACCTCTAAGTTTCCCAAGGTTCTCAGGTCAGAGCTGCAGGTTTACTTATTAAACTGCTTATGCAGAACTATCCAGAGAATAGCAGGTGAGCCCTTTATTCTTAAGAAGAAGGATGGGTCTATATCCTGGGGTGGCATGTTTAATCCTTTTTCAGGGCGTCCACTGCTTGATATGCAACCACTCATCAGCTGTTGTTACAATGGTTACTTTAAAAACAAAGAAGAAGAGACTGAGCCTTCCTCCCTTTCTGGGATGTATAAGAAAATTATAGAACTTGAGCACCTTAGACCACAGTCAGATGCCTTCTTGGGTTATAAAGATCCAGAACTACCTAGAATGCATGAGTTCAGTGTTTCCTACTTGAAGGAGGCTTGCAATCATGCTAAGCTAGTCTTAAGGAGTCTCTATGGACAGAATTTCATGGAGCAAATAGACAACCAAATTATTCGAGAGCTCAGTGGGTTGACTCTAGAAAGATTAGCCACACTTAAGGCCACAAGCAACTTTAATGAGAATTGGTATGTCTATAAGGATGTGGCAGACAAGAACTACACAAGGGATAAATTATTAGTGAAGATGTCAAAATATGCTTCTGAGGGAAAGAGCCTAGCTATCCAGAAGTTTGAGGATTGCATGAGGCAGATAGAGTCACAAGGATGTATGCATATTTGTTTGTTTAAGAAACAACAGCATGGAGGTCTGAGAGAGATCTATGTGATGGGTGCAGAGGAAAGAATTGTTCAATCGGTGGTGGAGACAATAGCCAGGTCTATAGGGAAGTTCTTTGCTTCTGATACCCTCTGTAACCCCCCCAATAAGGTGAAAATTCCTGAGACACATGGCATTAGGGCTCGGAAGCAATGTAAGGGGCCTGTGTGGACTTGTGCAACATCAGATGATGCAAGGAAGTGGAACCAAGGCCATTTTGTTACAAAGTTTGCCCTCATGCTATGTGAGTTCACCTCTCCTAAGTGGTGGCCATTGATCATTAGGGGATGTTCAATGTTTACCAGGAAAAGGATGATGATGAATTTGAATTATCTTAAGATCCTGGATGGTCATCGGGAGCTTGATATTAGAGATGACTTTGTGATGGATCTCTTCAAAGCTTATCATGGTGAGGCAGAAGTTCCATGGGCCTTTAAGGGTAAAACATATTTGGAAACCACAACAGGGATGATGCAGGGGATATTGCATTATACTTCCTCATTATTACACACTATTCATCAAGAATACATCCGGTCCTTGTCCTTTAAAATATTTAACCTGAAGGTTGCTCCTGAGATGAGCAAAAGCCTGGTTTGTGACATGATGCAAGGATCAGATGATAGTAGCATGCTAATCAGCTTCCCAGCTGATGACGAGAAGGTTCTCACCAGATGCAAAGTGGCCGCAGCCATATGCTTCCGAATGAAGAAGGAGCTGGGAGTGTACCTTGCCATCTACCCCTCAGAGAAGTCCACAGCAAACACAGATTTTGTGATGGAGTACAATTCTGAATTTTATTTCCACACCCAGCATGTTAGACCGACGATCAGGTGGATTGCAGCATGTTGCAGCCTGCCAGAAGTGGAAACACTAGTAGCCCGCCAGGAAGAGGCCTCTAATCTAATGACTTCAGTTACTGAGGGGGGTGGGTCATTCTCCTTAGCTGCAATGATTCAGCAAGCTCAGTGCACTCTCCATTACATGCTAATGGGCATGGGAGTGTCTGAGCTATTCTTAGAGTATAAGAAGGCAGTGCTGAAGTGGAATGACCCTGGCCTGGGTTTCTTCCTGCTTGACAATCCTTATGCATGCGGGTTGGGAGGTTTTAGATTTAATCTCTTCAAAGCTATCACCAGAACTGATTTGCAGAAGCTATATGCTTTCTTCATGAAGAAGGTCAAGGGCTCAGCTGCTAGGGACTGGGCAGATGAGGATGTTACCATCCCAGAAACGTGTAGCGTGAGCCCAGGTGGCGCTCTAATTCTTAGCTCCTCTCTAAAGTGGGGATCTAGGAAGAAGTTTCAGAAACTGAGAGACCGTTTGAACATACCAGAGAACTGGATTGAGCTAATAAATGAGAATCCAGAGGTGCTCTATCGAGCTCCCAGAACAGGCCCAGAAATATTGTTGCGCATTGCAGAGAAAGTCCATAGCCCTGGTGTTGTGTCATCATTGTCCTCTGGCAATGCAGTCTGTAAAGTCATGGCCTCAGCTGTATACTTCTTATCAGCAACAATTTTTGAAGACACTGGACGCCCTGAGTTCAACTTCTTAGAGGATTCCAAGTACAGCTTGCTACAAAAGATGGCCGCATATTCTGGCTTCCATGGTTTCAATGATATGGAGCCAGAAGATATATTATTCCTATTCCCGAATATTGAGGAATTAGAATCACTGGATTCTATAGTTTACAACAAGGGAGAAATAGACATCATCCCAAGAGTTAATATCAGGGATGCAACCCAAACCAGGGTCACTATCTTTAATGAGCAGAAGACCCTCCGAACATCTCCAGAGAAGTTGGTGTCAGACAAGTGGTTTGGGACTCAGAAGAGTAGGATAGGCAAAACAACTTTCCTGGCTGAATGGGAGAAGCTAAAGAAAATTGTGAAGTGGTTGGAAGACACTCCAGAAGCAACTCTAGCTCACACTCCACTGAATAACCATATTCAGGTTAGGAATTTCTTTGCTAGAATGGAAAGCAAGCCTAGAACGGTTAGAATAACAGGAGCTCCTGTAAAGAAGAGGTCAGGGGTTAGCAAGATAGCTATGGTTATCCGTGACAATTTCTCCCGGATGGGCCATCTTAGGGGTGTAGAAGACCTCGCTGGCTTCACTCGTAGTGTGTCAGCTGAAATCCTCAAGCACTTTCTGTTCTGCATACTACAGGGTCCATACAGTGAGAGCTATAAGCTACAGCTAATCTACAGAGTCCTAAGCTCAGTGTCAAACGTTGAGATAAAGGAATCGGATGGTAAGACAAAAACCAATTTGATTGGGATCCTTCAGAGATTTCTAGATGGTGATCACGTTGTCCCTATAATTGAAGAGATGGGAGCCGGAACAGTGGGTGGATTCATCAAGAGACAACAGTCTAAAGTTGTGCAAAACAAAGTGGTCTATTATGGAGTTGGGATCTGGAGAGGCTTCATGGATGGATATCAGGTCCATCTTGAGATAGAAAATGACATAGGACAGCCCCCAAGGCTTAGGAATGTCACAACTAACTGTCAGAGCAGCCCATGGGACCTGAGTATCCCAATAAGGCAGTGGGCAGAAGACATGGGGGTCACAAACAACCAGGATTATTCCTCTAAATCTAGCAGAGGAGCCAGATATTGGATGCATTCATTTAGGATGCAAGGACCCAGCAAGCCATTTGGATGCCCAGTTTATATTATTAAGGGTGACATGTCAGATGTTATCAGACTGAGAAAAGAGGAGGTGGAGATGAAAGTACGGGGCTCTACTCTCAACTTGTACACTAAGCACCATTCTCATCAAGACTTACACATTTTATCTTACACTGCATCAGACAATGATCTCAGTCCAGGCATTTTCAAGTCAATATCAGATGAGGGAGTAGCTCAAGCCCTGCAGTTATTTGAGAGGGAGCCAAGCAACTGCTGGGTGAGATGTGAGTCTGTAGCTCCAAAATTCATATCAGCCATCCTTGAGATATGTGAGGGGAAGAGACAGATAAAAGGAATCAACAGAACCAGACTCTCAGAGATTGTGAGAATTTGTTCTGAATCTTCCCTAAGATCAAAGGTCGGATCTATGTTCTCATTTGTCGCCAATGTTGAGGAGGCCCATGATGTTGATTATGATGCGTTAATGGATCTAATGATAGAAGATGCTAAGAACAATGCATTCAGTCATGTTGTCGATTGCATAGAGTTGGATGTTAATGGTCCTTACGAGATGGAGTCTTTTGATACATCTGATGTCAACCTCTTTGGGCCAGCCCATTACAAGGACATCAGTTCATTATCTATGATTGCTCATCCCTTAATGGATAAGTTTGTTGATTATGCTATTTCCAAGATGGGGAGAGCCTCAGTTAGAAAAGTTCTAGAGACAGGTCGGTGCTCTAGCAAAGACTATGATTTATCAAAGGTTCTCTTCAGAACTCTACAGAGACCAGAAGAGAGCATTAGGATAGATGATCTGGAGTTATATGAGGAGACAGATGTGGCGGATGACATGCTAGGC
>ABD51530
ATGGATTCTATATTATCAAAACAGCTGGTTGACAAGACTGGTTTTGTTAGAGTGCCAATCAAGCATTATGACTGTACAATGCTAACTCTGGCACTCCCAACATTTGATGTCTCCAAGATGGTAGATAGAATTACCATAGACTTCAATCTAGACGACATACAAGGAGCATCTGAAATAGGCTCAACTTTGCTACCCTCTATGTCGATAGATGTGGAAGATATGGCCAATTTTGTTCACGATTTCACCTTTGGCCACTTAGCTGACAAGACTGACAGACTCTTAATGCGTGAGTTTCCCATGATGAATGACGGGTTTGATCATTTGAGCCCTGACATGATCATCAAAACTACATCTGGCATGTACAACATCGTTGAGTTCACCACCTTTAGGGGGGATGAAAGAGGTGCATTCCAGGCTGCCATGACTAAACTCGCTAAGTATGAGGTTCCTTGTGAGAACAGATCTCAGGGCAGGACTGTTGTTCTTTATGTTGTTAGCGCCTACCGGCATGGTGTTTGGTCTAATTTGGAGCTAGAGGACTCTGAAGCAGAGGAGATGGTATATAGGTACAGACTTGCCCTTAGTGTGATGGATGAGCTAAGGACCTTGTTCCCAGAACTGTCATCCACAGATGAGGAACTAGGAAAGACTGAGAGAGAGTTGCTAGCCATGGTCTCCTCCATCCAAATAAATTGGTCAGTCACAGAATCTGTGTTTCCTCCCTTTAGCAGAGAAATGTTTGACAGGTTCAGATCTTCTCCTCCCGATTCAGAGTACATCACGAGGATAGTGAGCAGATGCCTCATAAATTCTCAAGAGAAACTCATCAATAATTCCTTCTTTGCTGAGGGGAATGATAAAGTTCTGAGATTTTCAAAAAACGCTGAGGAGTGTTCCTTGGCAATAGAGAGAGCTTTAAATCAGTATAGGGCAGAAGACAACCTTAGGGACCTCAATGACCACAAGTCTACTATTCAGCTGCCTCCCTGGCTGTCCTATCACGATGCCGATGGCAAAGATCTGTGCCCTCTTCAGGGATTAGATGTGAGAGGAGACCATCCCATGTGCAACCTGTGGAGAGAAGTGGTTACCTCTGCAAATCTAGAGGAGATTGAGAGGATGCACGATGATGCAGCGGCAGAACTTGAGTTTGCCCTTTCAGGGGTGAAGGACAGGCCAGATGAAAGAAACAGATACCATAGAGTCCATCTGAATATGGACTCAGATGATAGTGTCTACATAGCTGCTTTAGGGGTTAATGGAAAGAAGCATAAAGCAGACACATTAGTGCAACAAATGAGAGACAGGAGCAAACAGCCCTTCTCTCCAGATCATGATGTGGATCACATATCTGAATTTCTCTCTGCATGCTCTAGTGACTTGTGGGCAACAGATGAGGACCTATACAACCCTCTCTCTTGTGATAAAGAGCTTAGATTGGCAGCTCAGAGAATTCATCAGCCATCCTTATCAGAAAGGGGCTTCAATGAGATTATAACAGAGCACTACAGATTTATGGGAAGTAGGATAGGATCATGGTGCCAAATGGTCAGTTTAATAGGAGCTGAGCTATCAGCTTCTGTAAAGCAACATGTTAAGCCTAACTATTTTGTGATTAAACGACTACTAGGTTCTGGGATTTTCTTGCTGATCAAGCCTACTTCCAGCAAAAGCCATATATTCGTGTCTTTTGCAATTAAGCGCTCTTGCTGGGCCTTTGATCTCTCCACTTCCAGGGTTTTCAAACCCTACATAGATGCCGGGGATCTGTTAGTTACTGACTTTGTTTCTTACAAACTAAGTAAGCTTACTAACCTCTGCAAGTGCGTTTCGTTAATGGAATCCTCCTTCTCATTTTGGGCAGAGGCATTTGGGATTCCAAGCTGGAACTTTGTTGGTGACTTGTTCAGGTCTTCAGACTCTGCAGCAATGGATGCCTCATACATGGGCAAACTTTCTTTATTAACCCTTTTGGAAGACAAAGCAACAACTGAAGAGTTGCAGACTATTGCAAGATATATAATCATGGAGGGCTTTGTCTCGCCCCCAGAAATCCCAAAACCTCACAAGATGACCTCTAAGTTTCCCAAGGTTCTCAGGTCAGAGCTGCAGGTTTACTTATTAAACTGCTTATGCAGAACTATCCAGAGAATAGCAGGTGAGCCCTTTATTCTTAAGAAGAAGGATGGGTCTATATCCTGGGGTGGCATGTTTAATCCTTTTTCAGGGCGTCCACTGCTTGATATGCAACCACTCATCAGCTGTTGTTACAATGGTTACTTTAAAAACAAAGAAGAAGAGACTGAGCCTTCCTCCCTTTCTGGGATGTATAAGAAAATTATAGAACTTGAGCACCTTAGACCACAGTCAGATGCCTTCTTGGGTTATAAAGATCCAGAACTACCTAGAATGCATGAGTTCAGTGTTTCCTACTTGAAGGAGGCTTGCAATCATGCTAAGCTAGTCTTAAGGAGTCTCTATGGACAGAATTTCATGGAGCAAATAGACAACCAAATTATTCGAGAGCTCAGTGGGTTGACTCTAGAAAGATTAGCCACACTTAAGGCCACAAGCAACTTTAATGAGAATTGGTATGTCTATAAGGATGTGGCAGACAAGAACTACACAAGGGATAAATTATTAGTGAAGATGTCAAAATATGCTTCTGAGGGAAAGAGCCTAGCTATCCAGAAGTTTGAGGATTGCATGAGGCAGATAGAGTCACAAGGATGTATGCATATTTGTTTGTTTAAGAAACAACAGCATGGAGGTCTGAGAGAGATCTATGTGATGGGTGCAGAGGAAAGAATTGTTCAATCGGTGGTGGAGACAATAGCCAGGTCTATAGGGAAGTTCTTTGCTTCTGATACCCTCTGTAACCCCCCCAATAAGGTGAAAATTCCTGAGACACATGGCATTAGGGCTCGGAAGCAATGTAAGGGGCCTGTGTGGACTTGTGCAACATCAGATGATGCAAGGAAGTGGAACCAAGGCCATTTTGTTACAAAGTTTGCCCTCATGCTATGTGAGTTCACCTCTCCTAAGTGGTGGCCATTGATCATTAGGGGATGTTCAATGTTTACCAGGAAAAGGATGATGATGAATTTGAATTATCTTAAGATCCTGGATGGTCATCGGGAGCTTGATATTAGAGATGACTTTGTGATGGATCTCTTCAAAGCTTATCATGGTGAGGCAGAAGTTCCATGGGCCTTTAAGGGTAAAACATATCTGGAAACCACAACAGGGATGATGCAGGGGATATTGCATTATACTTCCTCATTATTACACACCATTCATCAAGAATACATCCGGTCCTTGTCCTTTAAAATATTTAACCTGAAGGTTGCTCCTGAGATGAGCAAAAGCCTGGTTTGTGACATGATGCAAGGATCAGATGATAGTAGCATGCTAATCAGCTTCCCAGCTGATGACGAGAAGGTTCTCACCAGATGCAAAGTGGCCGCAGCCATATGCTTCCGAATGAAGAAGGAGCTGGGAGTGTACCTTGCCATCTACCCCTCAGAGAAGTCCACAGCAAACACAGATTTTGTGATGGAGTACAATTCTGAATTTTATTTCCACACCCAGCATGTTAGACCGACGATCAGGTGGATTGCAGCATGTTGCAGCCTGCCAGAAGTGGAAACACTAGTAGCCCGCCAGGAAGAGGCCTCTAATCTAATGACTTCAGTTACTGAGGGGGGTGGGTCATTCTCCTTAGCTGCAATGATTCAGCAAGCTCAGTGCACTCTCCATTACATGCTAATGGGCATGGGAGTGTCTGAGCTATTCTTAGAGTATAAGAAGGCAGTGCTGAAGTGGAATGACCCTGGCCTGGGTTTCTTCCTGCTTGACAATCCTTATGCGTGCGGGTTGGGAGGTTTTAGATTTAATCTCTTCAAAGCCATCACCAGAACTGATTTGCAGAAGCTATATGCTTTCTTCATGAAGAAGGTTAAGGGCTCAGCTGCTAGGGACTGGGCAGATGAGGATGTTACCATCCCAGAAACGTGTAGCGTGAGCCCAGGTGGCGCTCTAATTCTTAGCTCCTCTCTAAAGTGGGGATCTAGGAAGAAGTTTCAGAAACTGAGAGACCGTTTGAACATACCAGAGAACTGGATTGAGCTAATAAATGAGAATCCAGAGGTGCTCTATCGAGCTCCCAGAACAGGCCCAGAAATATTGTTGCGCATTGCAGAGAAAGTCCATAGCCCTGGTGTTGTGTCATCATTGTCTTCTGGCAATGCAGTCTGTAAAGTCATGGCCTCAGCTGTATACTTCTTATCAGCAACAATTTTTGAAGACACTGGACGCCCTGAGTTCAACTTCTTAGAGGATTCCAAGTACAGCTTGCTACAAAAGATGGCCGCATATTCTGGCTTTCATGGTTTCAATGATATGGAGCCAGAAGATATATTATTCCTATTCCCGAACATTGAGGAATTAGAATCACTGGATTCTATAGTTTACAACAAGGGAGAAATAGACATCATCCCAAGAGTTAATATCAGGGATGCAACCCAAACCAGGGTCACTATCTTTAATGAGCAGAAGACCCTCCGAACATCTCCAGAGAAGTTGGTGTCAGACAAGTGGTTTGGGACTCAGAAGAGTAGGATAGGCAAAACAACTTTCCTGGCTGAATGGGAGAAGCTAAAGAAGATTGTGAAGTGGTTGGAAGACACTCCAGAAGCAACTCTAGCTCACACTCCACTGAATAACCATATTCAGGTTAGGAATTTCTTTGCTAGAATGGAAAGCAAGCCTAGAACGGTTAGAATAACAGGAGCTCCTGTAAAGAAGAGGTCAGGGGTTAGCAAGATAGCTATGGTTATCCGTGACAATTTCTCCCGGATGGGCCATCTTAGAGGTGTAGAAGACCTCGCTGGCTTCACTCGTAGTGTGTCAGCTGAAATCCTCAAGCACTTTCTGTTCTGCATACTACAGGGTCCATACAGTGAGAGCTATAAGCTACAGCTAATCTACAGAGTCCTAAGCTCAGTGTCAAACGTTGAGATAAAAGAATCGGATGGTAAGACAAAAACCAATTTGATTGGGATCCTTCAGAGATTTCTAGATGGTGATCACGTTGTCCCTATAATTGAAGAGATGGGAGCCGGAACAGTGGGTGGATTCATCAAGAGACAACAGTCTAAAGTTGTGCAAAACAAAGTGGTCTATTATGGAGTTGGGATCTGGAGAGGCTTCATGGATGGATATCAGGTCCATCTTGAGATAGAAAATGACATAGGACAGCCCCCAAGGCTTAGGAATGTCACAACTAACTGTCAGAGCAGCCCATGGGATCTGAGTGTCCCAATAAGGCAGTGGGCAGAAGACATGGGGGTCACAAACAACCAGGATTATTCCTCTAAATCTAGCAGAGGAGCTAGATATTGGATGCATTCATTTAGGATGCAAGGACCCAGCAAGCCATTTGGATGCCCAGTTTATATTATTAAGGGTGACATGTCAGATGTTATCAGACTGAGAAAAGAGGAGGTGGAGATGAAAGTACGGGGCTCTACTCTCAACTTGTACACTAAGCACCATTCTCATCAAGACTTACACATTTTATCTTACACTGCATCAGACAATGATCTCAGTCCAGGCATTTTCAAGTCAATATCAGATGAGGGAGTAGCTCAAGCCCTGCAGTTATTTGAGAGGGAGCCAAGCAACTGCTGGGTGAGATGTGAGTCTGTAGCTCCAAAATTCATATCAGCCATCCTTGAGATATGTGAGGGGAAGAGACAGATAAAAGGAATCAACAGAACCAGACTCTCAGAGATTGTGAGAATTTGTTCTGAATCTTCCCTAAGATCAAAGGTCGGATCTATGTTCTCATTTGTCGCCAATGTTGAGGAGGCCCATGATGTTGATTATGATGCGTTAATGGATCTAATGATAGAAGATGCTAAGAACAATGCATTCAGTCATGTTGTCGATTGCATAGAGTTGGATGTTAATGGTCCTTACGAGATGGAGTCTTTTGATACATCTGATGTCAACCTCTTTGGGCCAGCCCATTACAAGGACATCAGTTCATTATCTATGATTGCTCATCCCTTAATGGATAAGTTTGTTGATTATGCTATTTCCAAGATGGGGAGAGCCTCAGTTAGAAAAGTTCTAGAGACAGGTCGGTGCTCTAGCAAAGACTATGATTTATCAAAGGTTCTCTTCAGAACTCTACAGAGACCAGAAGAGAGCATTAGGATAGATGATCTGGAGTTATATGAGGAGACAGATGTGGCGGATGACATGCTAGGC
>ABD51537
ATGGATTCTATATTATCAAAACAGCTGGTTGACAAGACTGGTTTTGTTAGAGTGCCAATCAAGCATTATGACTGTACAATGCTAACTCTGGCACTCCCAACATTTGATGTCTCCAAGATGGTAGATAGAATTACTATAGACTTTAATCTGGATGACATACAAGGAGCATCTGAAATAGGCTCAACTTTGCTACCCTCCATGTCGATAGATGTGGAAGATATGGCCAATTTTGTTCACGATTTCACCTTTGGCCACTTAGCTGACAAGACTGACAGACTGTTAATGCGTGAGTTTCCCATGATGAATGACGGGTTTGATCATTTGAGCCCTGACATGATCATCAAGACTACATCTGGCATGTACAACATTGTTGAGTTCACCACCTTTAGGGGAGATGAAAGGGGTGCATTCCAGGCTGCCATGACTAAACTCGCTAAGTATGAGGTTCCTTGTGAGAACAGATCTCAGGGCAGGACTGTTGTTCTTTATGTTGTTAGCGCCTATCGGCATGGTGTTTGGTCTAATTTAGAGTTAGAGGATTCTGAAGCAGAGGAGATGGTTTATAGGTACAGACTTGCTCTTAGTGTGATGGATGAGCTAAGGACCTTGTTCCCAGAACTGTCATCCACAGATGAGGAACTAGGGAAGACTGAGAGAGAGTTGCTAGCCATGGTCTCCTCCATCCAAATAAATTGGTCAGTCACAGAATCTGTGTTTCCACCCTTTAGCAAAGAAATGTTTGACAGATTTAGATCTTCTCCTCCCGACTCAGAGTATATCACGAGGATAGTGAGCAGATGCCTCATAAATTCTCAAGAGAAACTCATCAATAATTCCTTCTTTGCCGAAGGGAATGATAAAGTTCTGAGATTTTCAAAAAACGCTGAAGAGTGTTCCTTGGCAATAGAGAGAGCCTTAAATCAGTATAGAGCAGAAGACAACCTTAGGGACCTCAATGACCACAAGTCAACTATTCAGCTGCCTCCCTGGCTGTCCTATCACGATGTCGATGGCAAAGATCTGTGCCCTCTTCAGGGATTAGATGTGAGAGGGGACCATCCCATGTGCAACCTGTGGAGAGAAGTGGTTACCTCTGCAAATCTAGAGGAGATTGAGAGGATGCATGATGATGCAGCAGCAGAACTTGAGTTTGCCCTTTCAGGGGTAAAGGACAGGCCAGATGAGAGAAACAGATACCATAGAGTCCATCTGAATATGGACTCAGATGATAGTGTCTACATAGCTGCTTTAGGAGTTAATGGAAAGAAGCATAAAGGAGATACTTTAGTGCAACAAATGAGAGACAGGAGTAAACAGCCTTTCTCTCCAGATCATGATGTGGATCACATATCTGAATTTCTCTCTGCATGCTCTAGTGACTTGTGGGCAACAGATGAGGACCTGTACAACCCTCTCTCTTGTGATAAAGAGCTTAGATTGGCAGCCCAGAGAATTCATCAGCCATCCTTATCAGAAAGGGGCTTCAATGAGATCATAACAGAGCACTACAAATTTATGGGAAGCAGGATTGGTTCATGGTGCCAAATGGTCAGTTTGATAGGAGCTGAGCTATCAGCTTCTGTAAAGCAACATGTCAAGCCTAACTATTTTGTGATTAAACGACTACTGGGTTCTGGGATTTTCTTGCTGATCAAGCCCACTTCCAGCAAAAGCCATATATTTGTGTCTTTCGCAATTAAGCGCTCTTGCTGGGCCTTTGATCTCTCCACTTCCAGGGTTTTCAAACCCTACATAGATGCTGGGGATCTGTTAGTTACTGACTTTGTCTCTTACAAACTAAGTAAGCTTACTAACCTCTGCAAGTGCGTTTCATTAATGGAGTCCTCCTTCTCATTCTGGGCAGAAGCATTTGGAATTCCAAGCTGGAACTTTGTTGGTGACTTATTCAGGTCTTCAGACTCTGCAGCAATGGATGCCTCATACATGGGCAAACTTTCTTTATTAACCCTTTTGGAAGACAAAGCAACAACTGAAGAGTTGCAGACTATTGCAAGATATATAATCATGGAGGGCTTTGTCTCGCCCCCAGAGATCCCAAAACCTCACAAGATGACCTCTAAGTTTCCCAAGGTTCTCAGGTCAGAGCTGCAGGTTTACTTATTGAACTGCTTATGCAGGACTATCCAGAGAATAGCAGGTGAGCCCTTTATTCTTAAGAAGAAGGATGGGTCTATATCCTGGGGTGGTATGTTTAATCCTTTTTCAGGGCGTCCACTGCTTGACATGCAACCACTCATCAGCTGTTGTTACAATGGTTACTTTAAAAATAAAGAAGAAGAGACTGAGCCTTCGTCCCTTTCTGGGATGTATAAGAAAATTATAGAACTTGAGCACCTTAGACCACAGTCAGATGCCTTCTTGGGTTATAAAGATCCAGAACTGCCTAGAATGCATGAGTTCAGTGTTTCCTACTTAAAGGAGGCTTGCAATCATGCTAAGCTAGTCTTAAGGAGCCTCTACGGACAGAATTTCATGGAGCAGATAGACAACCAAATTATTCGAGAGCTCAGTGGGCTAACTCTAGAAAGGCTAGCCACACTTAAGGCCACAAGCAACTTTAATGAGAATTGGTATGTCTATAAGGATGTGGCAGACAAGAACTACACGAGGGATAAATTATTAGTGAAGATGTCAAAATATGCCTCTGAGGGAAAGAGCCTAGCTATCCAGAAGTTTGAGGATTGCATGAGGCAGATAGAGTCACAAGGATGTATGCATATTTGTTTGTTTAAGAAACAACAGCATGGAGGTCTGAGAGAGATCTATGTGATGGGTGCAGAGGAAAGGATTGTTCAGTCGGTGGTGGAGACAATAGCCAGGTCTATAGGGAAGTTCTTTGCTTCTGACACCCTCTGTAACCCCCCCAATAAGGTGAAAATTCCTGAGACACATGGCATTAGGGCTCGGAAGCAATGTAAGGGGCCTGTGTGGACTTGTGCGACATCAGATGATGCAAGGAAATGGAACCAAGGCCATTTTGTTACAAAGTTTGCCCTCATGCTATGTGAGTTCACCTCTCCCAAATGGTGGCCACTGATCATTAGGGGATGTTCAATGTTTACCAGGAAAAGGATGATGATGAATTTGAATTATCTTAAGATCCTGGATGGTCATCGGGAGCTTGATATTAGAGATGACTTTGTGATGGATCTCTTCAAAGCTTATCATGGNGAGGCAGAAGTTCCATGGGCCTTTAAGGGCAAAACATATTTGGAAACCACAACAGGGATGATGCAGGGGATATTGCATTACACTTCCTCACTACTACACACCATTCATCAAGAATACATCCGGTCCTTGTCCTTTAAAATATTCAACCTGAAGGTTGCTCCTGAGATGAGCAAGAGCCTGGTTTGTGACATGATGCAAGGATCAGATGATAGTAGCATGCTAATCAGCTTCCCAGCTGATGACGAGAAGGTTCTCACCAGATGCAAAGTGGCCGCAGCCATATGCTTCCGAATGAAGAAGGAGCTGGGAGTGTACCTTGCCATTTACCCCTCAGAGAAGTCCACAGCAAACACAGATTTTGTGATGGAGTACAATTCTGAATTTTATTTCCACACCCAGCATGTTAGACCAACGATCAGGTGGATTGCAGCATGTTGCAGCCTGCCAGAAGTGGAAACACTAGTAGCCCGCCAGGAAGAGGCCTCTAATCTAATGACTTCAGTTACTGAGGGGGGTGGGTCATTCTCCTTAGCTGCAATGATTCAGCAAGCTCAGTGCACTCTCCATTACATGCTGATGGGCATGGGAGTGTCTGAGCTATTCTTAGAGTATAAGAAGGCAGTGCTGAAGTGGAATGACCCTGGCCTGGGTTTCTTTCTGCTTGACAACCCTTATGCGTGCGGGTTAGGAGGTTTTAGATTTAATCTCTTCAAAGCTATCACCAGAACTGATTTGCAGAAGCTATATGCTTTCTTCATGAAGAAGGTCAAGGGCTCAGCTGCTCGGGACTGGGCAGATGAAGACATCACCATCCCAGAAACGTGTAGCGTGAGCCCAGGTGGTGCTCTAATTCTTAGCTCCTCTCTGAAGTGGGGATCTAGGAAGAAGTTTCAGAAACTGAGAGACCGTTTGAACATACCAGAGAACTGGATCGAACTAATAAATGAGAATCCAGAGGTGCTTTATCGGGCTCCTAGAACAGGCCCAGAAATATTGTTGCGCATTGCAGAGAAAGTCCATAGCCCAGGTGTTGTGTCATCATTGTCTTCTGGCAATGCAGTCTGTAAAGTCATGGCCTCAGCTGTGTACTTCTTATCAGCAACAATTTTTGAGGACACTGGACGTCCTGAGTTCAACTTCTTGGAGGATTCTAAGTACAGCTTGCTACAAAAGATGGCTGCATATTCTGGCTTTCATGGTTTCAATGATATGGAGCCAGAAGATATATTATTCCTATTCCCGAATATTGAGGAATTAGAATCACTGGATTCTATAGTCTACAACAAGGGAGAAATAGACATCATCCCAAGAGTCAATATCAGGGATGCAACCCAAACCAGGGTCACTATCTTTAATGAGCAGAAGACCCTCCGAACATCTCCAGAGAAGTTGGTGTCAGACAAGTGGTTTGGGACTCAGAAGAGTAGGATAGGCAAAACAACCTTCCTGGCTGAATGGGAAAAGCTAAAGAAAATTGTGAAGTGGTTGGAAGACACTCCAGAAGCAACTCTAGCTCACACTCCACTGAATAACCATATTCAAGTTAGGAATTTCTTTGCTAGAATGGAAAGCAAGCCTAGAACGGTCAGAATAACAGGAGCTCCTGTAAAGAAGAGGTCAGGGGTTAGCAAGATAGCTATGGTTATCCGTGACAATTTCTCCCGGATGGGCCATCTTCGAGGTGTGGAAGACCTCGCTGGCTTCACTCGTAGTGTGTCAGCTGAAATCCTCAAGCACTTTCTGTTCTGTATACTACAGGGTCCATACAGTGAGAGCTATAAGCTACAGCTAATCTACAGAGTCTTAAGCTCAGTGTCAAACGTTGAGATAAAGGAATCAGATGGTAAGACAAAAACCAATTTGATTGGGATCCTTCAGAGATTTCTCGATGGTGATCACGTTGTCCCCATAATTGAAGAGATGGGAGCCGGAACAGTGGGTGGATTTATCAAGAGACAACAGTCTAAAGTTGTGCAAAGCAAAGTGGTCTATTATGGAGTTGGGATCTGGAGAGGCTTCATGGATGGATATCAGGTCCATCTTGAGATAGAAAATGACATAGGACAGCCCCCAAGGCTTAGGAATGTCACAACTAACTGTCAGAGCAGCCCATGGGATCTGAGTATTCCAATAAGGCAGTGGGCAGAAGACATGGGGGTCACAAACAACCAGGATTATTCCTCTAAATCTAGCAGAGGAGCCAGATATTGGATGCATTCATTCAGGATGCAAGGACCTAGCAAGCCATTTGGATGCCCAGTCTATATTATTAAGGGTGACATGTCAGATGTCATCAGACTGAGAAAAGAGGAGGTGGAGATGAAAGTACGGGGCTCTACTCTCAACCTGTATACCAAGCACCATTCTCATCAGGACCTACACATTTTATCTTACACTGCATCAGACAATGATCTCAGTCCAGGCATTTTCAAGTCAATATCAGATGAGGGGGTAGCTCAAGCCCTGCAATTATTTGAGAGGGAGCCAAGCAACTGCTGGGTGAGATGTGAGTCTGTAGCTCCAAAATTTATATCAGCCATCCTTGAGATATGTGAGGGGAAGAGACAGATAAAAGGAATTAACAGAACCCGACTCTCAGAGATTGTGAGAATTTGTTCTGAATCTTCCCTAAGATCAAAAGTCGGATCTATGTTCTCATTTGTCGCCAATGTCGAGGAGGCCCATGATGTTGATTATGATGCGTTAATGGATCTAATGATAGAAGATGCCAAGAACAATGCATTCAGTCATGTTGTCAATTGCATAGAGTTGGATGTTAGTGGTCCTTACGAGATGGAGTCTTTTGATACATCTGATGTCAATCTCTTTGGGCCAGCCCATTACAAGGACATCAGTTCATTATCTATGATTGCTCATCCCTTAATGGATAAGTTTGTTGATTATGCTATTTCTAAGATGGGGAGAGCCTCAGTTAGGAAAGTTCTAGAGACAGGTCGGTGCTCCAGCAAAGACTATGATTTATCAAAGGTTCTCTTCAGAACTCTACAGAGACCAGAAGAGAGCATCAGGATAGATGACCTGGAGTTGTATGAGGAGACAGATGTGGCGGATGACATGCTAGGC
>ABD51522
ATGGATTCTATATTATCAAAACAGCTGGTTGACAAAACTGGTTTTGTTAGAGTGCCAATCAAGCATTATGACTGTACAATGCTAACTCTGGCACTTCCAACATTTGATGTTTCTAAGATGGTAGATAGAATTACCATAGACTTCAATCTGGATGATATACAAGGAGCATCTGAAATAGGCTCAACTTTGCTACCCTCCATGTCGATAGATGTGGAAGATATGGCTAATTTTGTCCATGATTTCACCTTTGGCCACTTAGCTGACAAGACTGACAGACTGTTAATGCGTGAGTTTCCCATGATGAATGACGGGTTTGATCATTTGAGCCCTGACATGATCATTAAAACTACATCTGGCATGTACAACATCGTTGAGTTCACCACCTTTAGGGGAGATGAAAGAGGTGCATTCCAGGCTGCCATGACTAAGCTCGCCAAGTATGAGGTTCCTTGTGAGAACAGATCTCAGGGCAGGACTGTTGTTCTTTATGTTGTTAGCGCCTATCGGCATGGTGTATGGTCTAATTTGGAGCTAGAGGACTCTGAAGCAGAGGAGATGGTTTATAGGTACAGGCTTGCTCTTAGTGTGATGGATGAGCTAAGGACCTTATTCCCAGAACTGTCATCCACAGATGAGGAACTAGGGAAGACTGAGAGAGAGTTGCTAGCCATGGTCTCCTCCATCCAAATAAATTGGTCAGTCACAGAATCTGTGTTTCCACCCTTTAGCAGAGAAATGTTTGACAGGTTTAGATCCTCCCCTCCTGATTCAGAGTATATCACGAGGATAGTGAGCAGATGCCTCATAAATTCTCAAGAGAAACTCATCAATAATTCCTTCTTTGCTGAAGGGAATGATAAAGTTCTGAGATTTTCAAAAAACGCTGAAGAGTGTTCCTTGGCAATAGAGAGAGCCTTAAATCAATATAGAGCAGAAGACAACCTTAGGGACCTCAATGACCACAAGTCAACTATTCAGCTGCCTCCCTGGCTGTCCTACCACGATGTCGATGGCAAAGATCTGTGCCCTCTTCAGGGATTAGATGTGAGAGGGGACCATCCCATGTGCAACCTGTGGAGGGAAGTGGTCACCTCTGCAAATCTAGAGGAAATTGAGAGGATGCACGATGATGCAGCAGCAGAGCTTGAGTTTGCCCTTTCGGGAGTAAAAGACAGGCCAGATGAGAGAAACAGATACCATAGAGTCCATCTAAATATGGGCTCAGATGATAGTGTTTACATGGCTGCTTTAGGAGTTAATGGAAAGAAGCATAAAGCAGACACTTTAGTGCAACAAATGAGAGACAGAAGTAAACAGCCTTTCTCCCCAGATCATGATGTGGATCACATATCTGAATTTCTCTCTGCATGCTCTAGTGACTTGTGGGCAACAGATGAGGACCTGTACAACCCTCTCTCTTGTGATAAAGAGCTTAGATTGGCAGCCCAGAGGATTCATCAGCCATCCTTATCAGAAAGGGGCTTCAATGAGATCATAACAGAGCACTACAAATTTATGGGAAGTAGGATAGGTTCATGGTGCCAAATGGTCAGTTTGATAGGAGCTGAGCTATCAGCTTCTGTTAAGCAACATGTCAAGCCTAACTATTTTGTGATTAAACGACTACTAGGTTCTGGGATTTTCTTGCTAATCAAGCCCACCTCCAGCAAAAGCCATATATTTGTGTCTTTCGCAATTAAGCGCTCTTGCTGGGCCTTTGATCTCTCCACTTCCAGGGTTTTCAAGCCCTACATAGATGCTGGGGATCTGTTGGTTACTGACTTTGTTTCTTATAAGCTAAGCAAGCTTACTAACCTCTGCAAGTGCGTCTCATTAATGGAGTCCTCCTTCTCATTCTGGGCAGAAGCATTTGGAATTCCAAGCTGGAACTTCGTTGGTGACTTGTTCAGGTCTTCAGACTCTGCAGCAATGGATGCCTCATACATGGGCAAACTTTCTTTATTAACCCTTTTGGAAGACAAAGCAACAACTGAAGAGTTACAGACTATTGCAAGATATATAATCATGGAGGGCTTTGTCTCGCCCCCAGAAATCCCAAAACCTCACAAGATGACCTCTAAGTTTCCCAAGGTTCTCAGGTCAGAGCTGCAGGTTTACTTATTAAACTGCTTATGCAGAACTATCCAGAGAATAGCAGGTGAGCCCTTCATTCTTAAGAAGAAGGATGGGTCTATATCCTGGGGTGGCATGTTTAATCCTTTTTCAGGGCGTCCACTGCTTGACATGCAACCACTCATCAGTTGTTGTTACAATGGTTACTTTAAAAATAAAGAAGAAGAGACTGAGCCTTCGTCCCTTTCTGGGATGTATAAGAAAATTATAGAGCTTGAGCACCTTAGACCACAGTCAGATGCCTTCTTGGGTTATAAAGATCCAGAACTGCCTAGAATGCATGAGTTCAGTGTTTCCTACTTGAAGGAGGCTTGCAATCATGCTAAGCTAGTCTTAAGGAGCCTCTATGGACAGAATTTTATGGAGCAAATAGACAACCAGATTATTCGAGAGCTCAGTGGGTTGACTCTAGAAAGGCTAGCCACACTTAAGGCCACAAGCAACTTTAATGAGAATTGGTATGTCTATAAGGATGTGGCAGACAAGAACTACACAAGGGATAAATTGTTAGTGAAGATGTCAAAATATGCCTCTGAGGGAAAGAGCCTAGCTATCCAGAAGTTTGAGGATTGTATGAGGCAGATAGAGTCACAAGGATGTATGCATATTTGTTTGTTTAAGAAACAACAGCATGGAGGTCTGAGGGAGATCTATGTGATGGGTGCAGAGGAAAGAATTGTTCAATCGGTGGTGGAGACAATAGCCAGGTCCATAGGGAAGTTCTTTGCTTCTGATACCCTCTGCAACCCCCCCAATAAAGTGAAAATTCCTGAGACACATGGCATCAGGGCTCGGAAGCAATGTAAGGGGCCTGTGTGGACTTGTGCAACATCAGATGATGCAAGGAAGTGGAACCAAGGCCATTTTGTTACAAAGTTTGCCCTCATGCTATGTGAGTTCACCTCTCCTAAATGGTGGCCACTGATCATTAGGGGATGTTCAATGTTTACCAGGAAAAGGATGATGATGAATTTGAATTATCTCAAGATCCTGGATGGTCATCGGGAGCTTGATATTAGAGATGACTTTGTGATGGATCTCTTCAAAGCTTATCATGGTGAGGCAGAAGTTCCATGGGCCTTTAAAGGCAAAACATATTTGGAAACCACAACAGGGATGATGCAGGGAATATTGCATTATACTTCCTCACTATTACACACCATTCATCAAGAATACATCCGGTCCTTGTCCTTTAAAATATTCAACCTGAAGGTTGCTCCTGAGATGAGCAAGAGCCTGGTTTGTGACATGATGCAAGGATCAGATGATAGTAGCATGCTAATCAGCTTCCCAGCAGATGATGAGAAGGTTCTTACCAGATGCAAAGTGGCCGCAGCCATATGCTTCCGCATGAAGAAGGAGCTGGGAGTGTACCTTGCCATTTACCCCTCAGAGAAGTCCACAGCAAACACAGATTTTGTGATGGAGTACAATTCTGAATTTTATTTCCACACCCAGCATGTTAGACCAACGATCAGGTGGATTGCAGCATGTTGCAGCCTGCCAGAGGTGGAAACACTAGTAGCCCGCCAGGAAGAGGCCTCTAACCTAATGACTTCAGTTACTGAGGGGGGTGGGTCATTCTCCTTAGCTGCAATGATTCAGCAAGCTCAGTGCACTCTCCATTACATGCTGATGGGCATGGGAGTGTCTGAGCTATTCTTAGAGTATAAGAAGGCAGTGCTGAAGTGGAATGACCCTGGCCTGGGTTTCTTCCTGCTTGACAATCCTTATGCGTGCGGGTTAGGAGGTTTTAGATTTAATCTCTTCAAAGCTATCACCAGAACTGATTTGCAGAAGCTATATGCTTTCTTCATGAAGAAGGTCAAGGGCTCAGCTGCTAGAGACTGGGCAGATGAAGATATCACCATCCCAGAAACGTGTAGCGTGAGCCCAGGTGGCGCTCTAATTCTTAGCTCCTCTCTAAAGTGGGGATCTAGGAAGAAGTTTCAGAAACTGAGAGACCGTTTGAACATACCAGAGAACTGGATTGAACTAATAAATGAGAATCCAGAGGTGCTCTATCGGGCTCCCAGAACAGGCCCAGAAATATTGCTGCGCATTGCAGAGAAAGTCCATAGCCCAGGTGTTGTGTCATCATTGTCTTCTGGCAATGCAGTCTGTAAAGTCATGGCCTCAGCTGTATATTTCTTATCAGCAACAATTTTTGAGGACACTGGACGTCCTGAGTTCAACTTCTTGGAGGATTCTAAGTACAGCTTGCTACAAAAGATGGCTGCATATTCTGGCTTTCACGGTTTCAATGATATGGAGCCAGAAGATATATTATTCTTATTCCCGAATATTGAGGAATTAGAATCACTGGATTCTATAGTTTACAACAAGGGGGAAATAGACATCATCCCAAGAGTCAACATCAGGGATGCAACCCAAACCAGAGTTACTATCTTTAATGAGCAGAAGACCCTCCGAACATCTCCAGAGAAGTTGGTGTCAGACAAGTGGTTCGGGACTCAGAAGAGTAGGATAGGCAAAACAACCTTCCTGGCTGAATGGGAAAAGCTAAAGAAAATTGTGAAGTGGCTGGAAGACACTCCAGAAGCAACTCTAGCCCACACTCCACTGAATAACCATATTCAAGTTAGGAATTTCTTTGCTAGAATGGAAAGCAAGCCTAGAACAGTCAGAATAACAGGAGCCCCTGTAAAGAAGAGGTCAGGGGTTAGTAAGATAGCTATGGTTATCCGTGACAATTTCTCCCGGATGGGCCATCTTCGAGGTGTAGAAGACCTTGCTGGCTTCACTCGTAGTGTATCAGCTGAGATTCTCAAGCACTTTCTGTTCTGTATACTACAGGGTCCATACAGTGAGAGCTATAAGCTACAGCTAATCTACAGAGTCCTGAGCTCAGTGTCAAACGTTGAGATAAAGGAATCAGATGGTAAGACGAAAACCAATTTGATTGGGATCCTTCAAAGATTTCTAGATGGTGATCACGTTGTCCCCATAATTGAAGAGATGGGAGCCGGAACAGTGGGTGGATTTATCAAGAGACAACAATCTAAGGTTGTGCAAAACAAAGTGGTCTATTATGGAGTTGGGATCTGGAGAGGCTTCATGGATGGATATCAGGTCCATCTTGAGATAGAAAATGACATAGGACAGCCCCCAAGGCTTAGGAATGTCACAACTAACTGTCAGAGCAGCCCATGGGACCTGAGTATTCCAATAAGGCAGTGGGCAGAAGATATGGGGGTCACAAACAACCAGGATTATTCCTCTAAATCTAGCAGAGGGGCCAGATATTGGATGCATTCATTCAGGATGCAAGGACCTAGCAAGCCATTTGGATGCCCAGTTTATATTATTAAGGGTGACATGTCAGATGTCATCAGACTGAGAAAAGAGGAGGTGGAGATGAAAGTACGGGGCTCTACTCTCAACTTGTACACCAAGCACCATTCTCATCAGGACCTACACATTTTATCTTACACTGCATCAGACAATGATCTCAGTCCAGGCATTTTCAAGTCAATATCAGATGAGGGGGTGGCTCAAGCCCTGCAATTATTTGAGAGGGAGCCAAGCAACTGCTGGGTGAGATGTGAGTCTGTAGCTCCAAAATTTATATCAGCCATCCTTGAGATATGTGAGGGGAAGAGACAGATAAAAGGAATTAACAGAACCAGACTCTCAGAGATTGTGAGAATTTGTTCTGAATCTTCCCTAAGATCAAAAGTCGGATCTATGTTCTCATTTGTCGCCAATGTCGAGGAAGCCCATGATGTTGATTATGATGCGTTAATGGATCTGATGATAGAAGATGCCAAGAACAATGCATTCAGTCATGTTGTTAATTGCATAGAGTTGGATGTTAGTGGTCCTTACGAGATGGAGTCTTTTGATACATCTGATGTCAATCTCTTTGGGCCAGCCCATTACAAGGACATCAGTTCATTATCTATGATTGCTCATCCCTTAATGGATAAGTTTGTTGATTATGCTATTTCTAAGATGGGGAGAGCCTCAGTTAGGAAAGTTCTAGAAACAGGTCGGTGCTCCAGCAAAGACTATGATTTATCAAAGGTTCTCTTCAGAACTCTACAGAGACCAGAAGAAAGCATTAGAATAGATGATCTGGAGTTATATGAGGAGACAGATGTAGCGGATGACATGCTAGGC
>ABD51535
ATGGATTCTATATTATCAAAACAGCTGGTTGACAAGACTGGTTTTGTTAGAGTGCCAATCAAGCATTATGACTGTACAATGCTAACTCTGGCACTCCCAACATTTGATGTCTCCAAGATGGTAGATAGAATTACCATAGACTTCAATCTGGATGACATACAAGGAGCATCTGAAATAGGCTCAACTTTGCTACCCTCCATGTCAATAGATGTGGAAGATATGGCTAATTTTGTTCACGATTTCACCTTTGGCCACTTAGCTGACAAGACTGACAGACTGTTAATGCGTGAGTTTCCCATGATGAATGACGGGTTTGATCATTTGAGCCCTGACATGATCATCAAAACCACATCTGGCATGTACAACATCGTTGAGTTCACCACCTTTAGGGGAGATGAAAGAGGTGCATTCCAGGCTGCCATGACTAAACTCGCTAAGTATGAGGTTCCTTGTGAGAACAGATCTCAGGGCAGGACTGTTGTTCTTTATGTTGTTAGCGCCTATCGGCATGGTGTTTGGTCTAATTTGGAGCTAGAGGACTCTGAAGCAGAGGAGATGGTTTACAGGTATAGGCTTGCTCTTAGTGTAATGGATGAGCTGAGGACCTTGTTCCCAGAACTGTCATCCACAGATGAGGAATTAGGGAAGACTGAGAGAGAGTTGCTAGCCATGGTCTCCTCCATCCAAATAAATTGGTCAGTCACAGAATCCGTGTTTCCACCCTTTAGCAGAGAAATGTTTGACAGGTTTAGATCTTCTCCTCCCGACTCAGAGTATATCACGAGGATAGTGAGCAGATGCCTCATAAATTCTCAAGAGAAACTCATCAATAATTCCTTCTTTGCTGAAGGGAATGATAAAGTTCTGAGATTTTCAAAAAACGCTGAGGAGTGTTCCTTGGCAATAGAGAGAGCTTTAAATCAGTATAGGGCAGAAGACAACCTTAGGGACCTCAATGACCACAAGTCAACTATTCAGCTGCCTCCCTGGCTGTCCTATCACGATGTCGATGGCAAAGATCTGTGCCCTCTTCAGGGATTAGATGTGAGAGGGGACCATCCCATGTGCAACCTGTGGAGAGAAGTGGTTACCTCTGCAAATCTAGAGGAGATTGAGAGGATGCACGATGATGCAGCAGCAGAACTTGAGTTTGCCCTTTCAGGGGTAAAGGACAGGCCAGATGAGAGAAACAGATACCATAGAGTCCATCTGAATGTGGACTCAGATGATAGAGTCTACATAGCTGCTTTAGGAGTTAATGGAAAGAAGCATAAAGCAGATACTTTAGTGCAACAAATGAGAGACAGGAGTAAACAGCCTTTCTCTCCAGATCATGATGTGGATCACATATCTGAATTTCTCTCTGCATGCTCTAGTGACTTGTGGGCAACAGATGAGGACCTGTACAACCCTCTCTCTTGTGATAAAGAGCTCAGATTGGCAGCCCAAAGAATTCATCAGCCATCCTTATCAGAAAGGGGCTTCAATGAGATCATAACAGAGCACTACAAATTTATGGGCAGTAGGATAGGTTCATGGTGCCAAATGGTTAGTCTGATAGGAGCTGAGCTATCAGCTTCTGTAAAGCAACATGTCAAGCCTAACTATTTTGTGATTAAACGACTACTAGGTTCTGGGATTTTCTTGCTGATCAAGCCCACTTCCAGCAAAAGCCACATATTTGTATCTTTCGCAATCAAGCGCTCTTGCTGGGCCTTTGATCTCTCCACTTCCAGGGTTTTCAAACCCTACATAGATGCTGGAGATCTGTTAGTTACTGACTTTGTTTCTTACAAACTAAGTAAGCTTACTAACCTCTGCAAGTGCGTTTCATTAATGGAGTCCTCCTTCTCATTCTGGGCAGAAGCATTTGGAATTCCAAGCTGGAACTTTGTTGGTGACTTGTTCAGATCTTCAGACTCTGCAGCAATGGATGCCTCATACATGGGCAAACTTTCTTTATTAACCCTTTTGGAAGACAAAGCAACAACTGAAGAGTTGCAGACTATTGCAAGATATATAATCATGGAGGGCTTTGTCTCGCCCCCAGAAATCCCAAAGCCTCACAAGATGACCTCTAAGTTCCCCAAAGTTCTCAGGTCAGAGCTGCAGGTTTACTTATTAAACTGCTTATGCAGAACTATCCAGAGAATAGCAGGTGAGCCCTTCATTCTTAAGAAGAAGGATGGGTCTATATCCTGGGGTGGCATGTTTAATCCTTTTTCAGGGCGTCCACTGCTTGACATGCAACCACTCATCAGCTGTTGTTATAATGGTTACTTTAAAAATAAAGAAGAAGAGACTGAGCCTTCGTCCCTTTCTGGGATGTATAAGAAAATTATAGAACTTGAGCACCTTAGACCACAGTCTGATGCCTTCTTGGGTTATAAGGATCCAGAACTGCCTAGAATGCATGAGTTCAGTGTTTCCTACTTGAAGGAGGCTTGCAATCATGCTAAGCTAGTCTTAAGGAGCCTCTATGGACAGAACTTCATGGAGCAAATAGACAACCAGATTATTCGAGAGCTCAGTGGGCTGACTCTAGAAAGGCTAGCCACACTTAAGGCCACAAGCAACTTTAATGAGAATTGGTATGTCTATAAAGATGTGGCAGACAAGAACTACACAAGGGATAAATTGTTAGTGAAGATGTCAAAATATGCCTCTGAGGGAAAGAGCCTAGCTATTCAGAAATTTGAGGATTGCATGAGGCAGATAGAATCACAAGGATGTATGCATATTTGTTTGTTTAAGAAACAACAGCATGGAGGTCTGAGAGAGATCTATGTGATGGGTGCAGAGGAAAGAATTGTTCAATCAGTGGTGGAGACAATAGCCAGGTCTATAGGGAAGTTCTTTGCTTCTGATACCCTCTGTAACCCCCCCAATAAGGTGAAAATTCCTGAGACACATGGCATTAGGGCTAGGAAGCAATGTAAGGGGCCTGTGTGGACTTGTGCGACATCAGATGATGCAAGGAAGTGGAACCAAGGCCATTTTGTTACAAAGTTTGCCCTCATGCTATGTGAGTTCACCTCTCCTAAATGGTGGCCACTGATCATTAGGGGATGTTCAATGTTTACCAGGAAGAGGATGATGATGAATTTGAATTATCTTAAAATCCTGGATGGTCATCGGGAGCTTGATATCAGAGATGACTTTGTGATGGATCTCTTCAAAGCTTATCATGGTGAGGCAGAAGTTCCATGGGCCTTTAAGGGCAAAACATATTTGGAAACCACAACAGGGATGATGCAGGGGATATTGCATTATACTTCCTCACTATTACACACCATCCATCAAGAATACATCCGGTCCTTGTCCTTTAAAATATTCAACCTGAAGGTTGCACCTGAGATGAGCAAGAGCCTGGTTTGTGACATGATGCAAGGATCAGATGATAGTAGCATGCTAATCAGCTTCCCAGCTGATGACGAGAAGGTTCTCACCAGATGCAAAGTGGCTGCAGCCATATGCTTCCGCATGAAGAAGGAGCTGGGAGTGTACCTTGCCATTTATCCCTCAGAGAAGTCCACAGCAAACACAGATTTTGTGATGGAATACAACTCTGAGTTTTATTTCCACACCCAGCATGTTAGACCTACGATCAGGTGGATTGCAGCATGTTGCAGCCTGCCAGAAGTGGAAACACTAGTAGCCCGCCAGGAAGAGGCCTCTAATCTAATGACTTCAGTCACTGAGGGGGGTGGGTCATTCTCTTTAGCTGCAATGATTCAGCAAGCTCAGTGCACTCTCCATTACATGCTGATGGGCATGGGAGTGTCTGAGCTGTTCTTAGAGTATAAGAAGGCAGTGCTGAAGTGGAATGACCCTGGCCTGGGTTTCTTCCTGCTTGACAATCCTTATGCGTGCGGGTTGGGAGGTTTTAGATTTAATCTCTTCAAGGCTATCACCAGAACTGATTTGCAGAAGCTATATGCCTTCTTCATGAAGAAGGTCAAGGGCTCAGCTGCTAGGGACTGGGCAGATGAAGATATCACCATTCCAGAAACGTGTAGCGTGAGCCCAGGTGGCGCTCTAATTCTTAGCTCCTCTCTAAAGTGGGGATCCAGGAAGAAGTTTCAGAAACTGAGAGACCGTTTGAACATACCAGAGAACTGGATTGAACTAATAAATGAGAATCCAGAGGTGCTCTATCGGGCTCCCAGAACAGGCCCAGAAATATTGTTGCGCATTGCAGAGAAAGTCCATAGCCCAGGTGTTGTGTCATCATTGTCTTCTGGCAATGCAGTCTGTAAAGTCATGGCTTCAGCTGTATACTTCTTATCAGCAACAATTTTTGAAGACACTGGGCGTCCTGAGTTCAACTTCTTGGAGGATTCCAAGTACAGCTTGCTACAGAAGATGGCCGCATATTCTGGCTTTCATGGTTTCAATGACATGGAGCCAGAAGATATATTATTCCTATTCCCTAACATTGAGGAATTAGAATCACTGGATTCTATAGTTTACAACAAGGGTGAAATAGACATCATCCCAAGAGTCAATATCAGGGATGCAACCCAAACTAGGGTCACTATCTTTAATGAGCAGAAGACCCTCCGAACATCTCCAGAGAAGTTGGTGTCAGACAAGTGGTTTGGGACTCAGAAGAGTAGGATAGGCAAAACAACCTTCCTGGCTGAATGGGAAAAGCTAAAGAAAATTGTGAAGTGGTTAGAAGACACTCCAGAAGCAACTCTGGCTCACACTCCACTGAATAATCATATTCAAGTTAGGAATTTCTTTGCTAGAATGGAAAGCAAGCCTAGAACGGTTAGAATAACAGGAGCTCCTGTAAAGAAGAGGTCAGGGGTTAGCAAGATAGCTATGGTTATCCGTGACAATTTCTCCCGGATGGGCCATCTTCGAGGTGTAGAAGACCTCGCTGGCTTCACTCGTAGTGTGTCAGCTGAAATCCTCAAACACTTTCTGTTCTGTATACTACAGGGTCCATATAGTGAGAGCTATAAGCTACAGCTAATCTACAGAGTCCTAAGCTCAGTCTCAAACGTTGAGATAAAGGAATCAGATGGTAAGACAAAAACCAATTTGATTGGGATCCTTCAGAGATTTCTAGATGGTGATCACGTTGTCCCCATAATTGAAGAGATGGGAGCCGGGACAGTGGGTGGATTTATCAAGAGACAACAGTCTAAAGTTGTGCAAAACAAAGTGGTCTATTATGGAGTTGGGATCTGGAGAGGCTTCATGGATGGATATCAGGTCCATCTTGAGATAGAAAATGACATAGGACAGCCTCCAAGGCTTAGGAATGTCACAACTAACTGTCAGAGCAGCCCATGGGACCTGAGTATTCCAATAAGGCAGTGGGCAGAAGATATGGGGGTCACAAACAACCAGGATTATTCCTCTAAATCTAGCAGAGGAGCCAGATATTGGATGCATTCATTTAGGATGCAAGGACCTAGCAAGCCATTTGGATGCCCAGTGTATATCATTAGGGGTGACATGTCAGATGTCATCAGATTGAGAAAAGAGGAGGTGGAGATGAAAGTACGGGGCTCTACTCTCAACTTGTACACCAAGCACCATTCTCACCAGGACCTACACATTTTATCTTACACTGCATCAGACAATGATCTCAGCCCAGGTATTTTCAAGTCAATATCAGATGAGGGGGTAGCTCAAGCCCTGCAATTATTTGAGAGGGAGCCAAGCAACTGCTGGGTGAGATGTGAGTCTGTAGCTCCAAAATTTATATCAGCCATCCTTGAGATATGTGAAGGGAAGAGACAGATAAAAGGGATTAACAGAACCAGACTCTCAGAGATTGTGAGAATTTGTTCTGAATCTTCCCTAAGATCAAAAGTCGGATCTATGTTCTCATTTGTCGCCAATGTCGAGGAGGCCCATGATGTTGATTATGATGCGTTAATGGATTTAATGATAGAAGATGCCAAGAACAATGCATTCAGTCATGTAGTCAATTGCATAGAGTTGGATGTTAGTGGTCCTTACGAGATGGAGTCTTTTGATACATCTGATGTCAACCTCTTTGGGCCAGCCCATTACAAGGACATCAGTTCATTATCTATGATTGCTCATCCCTTAATGGATAAGTTTGTTGATTATGCTATTTCTAAGATGGGGAGAGCCTCAGTCAGGAAGGTTCTAGAGACAGGTCGGTGCTCCAGCAAAGACTATGATTTATCAAAGGTTCTCTTCAGAACTCTACAGAGACCAGAAGAGAGCATTAGGATAGATGATCTGGAGTTATATGAGGAGACAGATGTGGCGGATGACATGCTAGGC
>ABD51534
ATGGATTCTATATTATCAAAACAGCTGGTTGACAAGACTGGTTTTGTTAGAGTGCCAATCAAGCATTATGACTGTACAATGCTAACTCTAGCACTCCCAACATTTGATGTCTCTAAGATGGTAGATAGAATTACTATAGACTTCAATCTGGATGACATACAAGGAGCATCTGAAATAGGCTCAACTTTGCTACCCTCCATGTCGATAGATGTGGAAGATATGGCTAATTTTGTTCACGATTTCACCTTTGGCCACTTAGCTAACAAGACTGACAGACTGTTAATGCGTGAGTTTCCCATGATGAATGACGGGTTTGATCATTTGAGCCCTGACATGATCATCAAAACTACTTCTGGCATGTACAACATCGTTGAGTTCACCACCTTTAGGGGAGATGAAAGAGGTGCATTCCAGGCTGCCATGACTAAACTCGCTAAGTATGAGGTTCCTTGTGAGAACAGATCTCAGGGCAGGACTGTTGTTCTTTATGTTGTTAGCGCCTATCGGCATGGTGTTTGGTCTAATCTGGAGCTGGAGGACTCTGAAGCAGAGGAGATGGTTTATAGGTTTAGACTTGCTCTTAGTGTAATGGATGAGCTAAGGATCTTGTTTCCAGAACTGTCATCCACAGATGAGGAACTAGGGAAGACTGAGAGAGAGTTGCTAGCCATGGTCTCCTCCATCCAAATAAATTGGTCAGTCACAGAATCCGTGTTTCCACCCTTTAGCAGAGAAATGTTTGACAGGTTTAGATCTTCTCCTCCCGACTCAGAGTATATCACGAGGATAGTGAGCAGATGCCTCATAAATTCTCAAGAGAAACTCATTAATAGTTCTTTCTTTGCTGAAGGGAATGATAAAGTTCTGAGATTTTCAAAAAATGCTGAGGAGTGTTCCTTGGCAATAGAGAGAGCTTTAAATCAGTATAGGGCAGAAGACAACCTTAGGGACCTCAATGACCACAAGTCAACTATTCAGCTGCCTCCCTGGCTATCCTATCATGATGTCGATGGCAAAGATCTATGCCCTCTTCAGGGATTAGATGTGAGAGGGGACCATCCCATGTGCAACCTATGGAGAGAAGTGGTTACCTCTGCAAATCTGGAGGAGATTGAGAGGATGCACGATGATGCAGCAGCAGAACTTGAGTTTGCCCTTTCAGGGGTAAAGGACAGGCCAGATGAGAGAAACAGATACCATAGAGTCCATCTGAATGTGGACTCAGATGATAGTGTCTACATAGCTGCTTTAGGAGTTAATGGAAAGAAGCATAAAGCAGATACTTTAGTGCAACAAATGAGAGACAGGAGTAAACAGCCTTTCTCTCCAGATCATGATGTGGATCACATATCTGAATTTCTCTCTGCATGCTCTAGTGACTTGTGGGCAACAGATGAAGACCTGTACAACCCTCTCTCTTGTGATAAAGAGCTCAGATTGGCAGCCCAGAGAATTCATCAGCCATCCTTATCAGAAAGGGGCTTCAATGAGATCATAACAGAGCACTACAAATTTATGGGAAGTAGGATAGGTTCATGGTGCCAAATGGTTAGTCTGATAGGAGCTGAGTTATCAGCTTCTGTAAAGCAACATGTCAAGCCTAACTGTTTTGTGATTAAACGACTACTAGGTTCTGGGATTTTCTTGCTGATTAAGCCCACTTCCAGCAAAAGCCATATATTTGTGTCTTTCGCAATCAAGCGCTCTTGCTGGGCCTTTGATCTCTCCACTTCCAGGGTTTTCAAACCCTACATAGATGCTGGGGGTCTGTTAGTTACTGACTTTGTTTCTTACAAACTAAGTAAACTTACTAACCTCTGCAAGTGCGTTTCGTTGATGGAGTCCTCTTTCTCATTCTGGGCAGAAGCATTTGGAATTCCAAGCTGGAACTTTGTTGGTGACTTGTTCAGGTCCTCAGACTCTGCAGCAATGGATGCCTCACATATGGGTAAACTTTCTTTATTGACCCTTTTGGAAGACAAAGCAACAACTGAAGAGTTGCAGACTATTGCAAGATATATAATCATGGAGGGCTTTGTCTCGCCCCCAGAAATCCCAAAACCTCACAAGATGACCTCTAAGTTTCCCAAAGTTCTCAGATCAGAGCTGCAGGTTTACTTATTAAACTGCTTATGCAGAACTATCCAGAGAATAGCAAGTGAGCCCTTTATTCTTAAGAAGAAGGATGGGTCTATATCCTGGGGTGGCATGTTTAATCCTTTTTCAGGGCGTCCACTGCTTGACTTGCAACCACTCATCAGCTGTTGTTACAATGGTTACTTTAAAAATAAAGAAGAAGAGACTGAGCCTTCGTCCCTTTCTGGGATGTATAAGAAAATTATAGAACTTGAGCACCTTAGACCACAGTCTGATGCCTTCTTGGGTTATAAAGATCCAGAACTGCCTAGAATGCATGAGTTCAGTGTTTCCTACTTGAAGGAGGCTTGCAATCATGCTAAGCTAGTCTTGAGGAGCCTCTATGGACAGAACTTCATGGAGCAAATAGACAACCAGATTATTCGAGAGCTCAGTGGGCTGACTCTAGAAAGGCTAGCCACACTTAAGGCCACAAGCAACTTTAATGAGAATTGGTATGTCTATAAAGATGTGGCAGACAAGAACTACACAAGGGATAAATTGTTAGTAAAGATGTCAAAATATGCCTCTGAGGGAAAGAGCCTAGCTATCCAGAAGTTTGAGGATTGTATGAGGCATATAGAGTCACAAGGATGTATGCATATTTGTTTGTTTAAGAAACAACAGCATGGGGGTCTGAGAGAGATCTATGTGATGGGTGCAGAGGAAAGAATTGTTCAATCAGTGGTGGAGACAATAGCCAGGTCTATAGGGAAGTTCTTTGCATCTGATACCCTCTGTAACCCCCCCAATAAGGTGAAAATTCCTGAGACACATGGCATTAGGGCTCGGAAGCAATGTAAGGGGCCTGTGTGGACTTGTGCGACATCAGATGATGCAAGGAAGTGGAACCAAGGCCATTTTGTTACAAAGTTTGCCCTCATGCTATGTGAGTTCACCTCTCCTAAATGGTGGCCACTGATCATTAGGGGATGTTCAATGTTTACCAGGAAAAGGATGATGATGAATTTGAATTATCTTAAGATCCTAGATGGTCATCGGGAGCTTAATATTAGAGATGACTTTGTGATGGATCTCTTCAAAGCTTATCATGGTGAGACAGAAGTTCCATGGGCCTTTAAGGGCAAAACATATTTGGAAACCACAACAGGGATGATGCAGGGAATATTGCATTATACTTCCTCACTGTTACACACCATTCATCAAGAATACATTCGGTCCTTGTCCTTTAAAATATTCAACCTGAAGGTTGCACCTGAGATGAGCAAGAGCCTGGTTTGTGACATGATGCAAGGATCAGATGATAGTAGCATGCTAATCAGCTTCCCAGCTGACGACGAGAAGGTTCTCACCAGATGCAAAGTGGCCGCAGCCATATGCTTCCGCATGAAGAAGGAGCTGGGAGTGTACCTTGCCATTTACCCCTCAGAGAAGTCTACAGCAAACACAGATTTTGTGATGGAGTACAATTCTGAGTTTTATTTCCACACCCAGCATGTTAGACCTACGATCAGGTGGATTGCAGCGTGTTGCAGCCTGCCAGAAGTGGAAACACTAGTAGCTCGCCAAGAAGAGGCCTCTAATCTAATGACTTCAGTTACTGAGGGAGGTGGGTCATTCTCTTTGGCTGCAATGATTCAGCAAGCTCAGTGCACTCTCCATTACATGCTGATGGGCATGGGAGTGTCTGAGCTATTCTTAGAGTATAAGAAAGCAGTGCTAAAGTGGAATGACCCTGGCCTAGGTTTCTTCCTGCTTGATAACCCTTATGCGTGCGGGTTGGGAGGTTTTAGATTTAATCTCTTCAAAGCTATCACCAGAACTGATTTGCAGAAGCTATATGCCTTCTTCATGAGGAAGGTCAAGGGCTCAGCTGCTAGGGACTGGGCAGATGAAGATATCACCATTCCAGAAACGTGTAGCGTAAGCCCAGGTGGCGCTCTAATTCTTAGCTCCTCTCTAAAGTGGGGATCTAGGAAGAAGTTTCAGAAACTGAGAGACCGTTTGAACATACCAGAGAACTGGATCGAACTAATAAATGAGAATCCAGAGGTGCTCTATCGGGCTCCCAGAACAGGCCCAGAAATATTGTTGCGCATTGCAGAGAAAGTCCATAGCCCAGGTGTTGTGTCATCATTGTCTTCTGGCAATGCAGTCTGTAAAGTCATGGCCTCAGCTGTATACTTCTTATCAGCAACAATTTTTGAGGACACTGGGCGTCCTGAGTTCAACTTCTTGGAGGATTCCAAGTACAGCTTGCTACAAAAGATGGCCGCATATTCTGGCTTTCATGGTTTCAATGACATGGAGCCAGAAGATATATTATTCCTATTCCCGAACATTGAGGAATTAGAATCACTGGATTCTATAGTTTACAACAAGGGTGAAATAGACATCATCCCAAGAGTCAATATCAGGGATGCAACCCAAACCAGGGTCACTATCTTTAATGAGCAGAAGACCCTCCGAACATCTCCAGAGAAGTTGGTGTCAGACAAGTGGTTTGGGACTCAGAAGAGTAGGATAGGCAAAATAACCTTCCTGGCTGAATGGGAAAAGCTAAAGAAAATTGTGAAGTGGTTAGAAGACACTCCAGAAGCAACTCTAGCTCACACTCCACTGAATAATCATATTCAAGTTAGGAATTTCTTTGCTAGAATGGAAAGCAAGCCTAGAACAGTCAGAATAACAGGAGCTCCTGTAAAGAAGAGGTCAGGGGTTAGCAAAATAGCCATGGTTATCCGTGACAATTTCTCCCGGATAGGCCATCTTCGAGGTGTAGAAGACCTCGCTGGCTTTACTCGTAGTGTGTCAGCTGAAATCCTCAAGCATTTTCTGTTCTGTATACTGCAGGGTCCATATAGTGAGAGCTATAAGCTACAGCTAATCTACAGAGTCCTAAGCTCAGTGTCAAACGTTGAGATAAAGGAATCAGATGGTAAGACAAAAACCAATTTGATTGGGATTCTTCAGAGGTTTCTAGATGGTGATCACGTTGTCCCCATAATTGAAGAGATGGGAGCCGGGACAGTGGGTGGATTTATCAAGAGACAACAGTCTAAAGTTGTGCAAAACAAAGTGGTCTATTATGGAGTTGGGATCTGGAGAGGCTTCATGGATGGATGTCAGGTCCATCTTGAGATAGAAAATGACATAGGACAGCCCCCAAGGCTTAGGAATGTCACAACTAACTGTCAGAGCAGCCCATGGGACCTGAGTATTCCAATAAGGCAGTGGGCAGAAGACATGGGAGTCACAAACAACCAGGATTATTCCTCTAAATCTAGCAGAGGAGCCAGATATTGGATGCATTCATTCAGGATGCAAGGACCTAGCAAGCCATTTGGATGCCCAGTTTATATCATTAAGGGTGACATGTCAGATGTCATCAGATTGAGAAAAGAGGAGGTGGAGATGAAAGTACGGGGCTCTACTCTCAACTTGTACACCAAGCACCATTCTCACCAGGACCTACACATTTTATCTTACACTGCATCAGACAATGATCTCAGTCCAGGCATTTTCAAGTCAATATCAGATGAGGGGGTAGCTCAAGCCCTGCAATTATTTGAGAGGGAGCCAAGCAACTGCTGGGTGAGATGTGAGTCTGTAGCTCCAAAATTTATATCAGCCATCCTTGAGATATGTGAGGGGAAGAGACAGATAAAAGGGATTAACAGAACCAGACTCTCAGAGATTGTGAGAATTTGTTCTGAATCTTCCCTAAGATCAAAAGTCGGATCTATGTTCTCATTTGTCGCCAATGTCGAGGAGGCCCATGATGTTGATTATGATGCGTTAATGGATCTAATGATAGAAGATGCCAAGAACAATGCATTCAGTCATGTTGTCAATTGCATAGAGTTGGATGTTGGTGGTCCTTACGAGATGGAGTCTTTTGATACATCTGATGTCAACCTCTTTGGGCCAGCCCATTACAAGGACATCAGTTCATTATCTATGATTGCTCATCCCTTAATGGATAAGTTTGTTGATTATGCTGTTTCCAAGATGGGGAGAGCCTCAGTCAGGAAAGTTCTAGAGACAGGTCGGTGCTCCAGCAAAGACTATGATTTATCAAAGGTTCTCTTCAGAACTCTACAGAGACCAGAAGAGAGCATTAGGATAGATGATCTGGAGTTATATGAGGAGACAGATGTGGCGGATGACATGCTAGGC
>AEC14279
ATGGATTCTATATTATCAAAACAGCTGGTTGACAAGACTGGTTTTGTTAGAGTGCCAATCAAGCATTATGACTGTACAATGCTAACTCTGGCACTTCCAACATTTGATGTTTCCAAGATGGTAGATAGAATTACCATAGACTTCAATCTGGATGATATACAAGGAGCATCTGAAATAGGTTCAACTTTACTACCCTCCATGTCGATAGATGTGGAAGATATGGCCAATTTTGTTCACGATTTCACCTTTGGCCACTTAGCTGATAAGACTGACAGACTGTTAATGCGTGAGTTTCCCATGATGAATGACGGGTTTGATCATTTGAGCCCTGACATGATCATTAAAACCACATCTGGCATGTACAACATCGTTGAGTTCACCACCTTTAGGGGAGATGAAAGAGGTGCATTCCAGGCTGCCATGACTAAACTCGCTAAGTATGAGGTTCCTTGTGAGAACAGATCTCAGGGCAGGACTGTTGTTCTTTATGTTGTTAGCGCCTATCGGCATGGTGTATGGTCTAATTTGGAGCTAGAGGACTCTGAAGCAGAGGAGATGGTTTATAGGTACAGACTTGCTCTTAGTGTGATGGATGAGCTAAGGACCTTATTCCCAGAACTGTCATCCACAGATGAGGAACTAGGGAAGACTGAGAGAGAGTTGCTAGCCATGGTCTCCTCCATCCAAATAAATTGGTCAGTCACAGAATCTGTGTTTCCACCCTTTAGCAGAGAGATGTTTGACAAGTTTAGATCCTCCCCTCCCGATTCAGAGTATATCACAAGGATAGTGAGCAGATGCCTCATAAATTCTCAAGAGAAACTCATAAATAATTCTTTCTTTGCTGAAGGGAATGACAAAGTTCTGAGATTTTCAAAAAACGCTGAAGAGTGTTCCTTGGCAATAGAGAGAGCCTTAAATCAGTATAGAGCAGAAGACAACCTTAGGGACCTCAATGACCACAAGTCAACTATTCAGCTGCCTCCCTGGCTGTCCTATCACGATGTTGATGGCAAAGACCTGTGCCCTCTTCAGGGATTAGATATAAGAGGGGACCACCCCATGTGCAACCTGTGGAGGGAAGTGGTCACCTCTGCAAATCTAGAGGAGATTGAGAGGATGCACGATGATGCAGCAGCAGAACTTGAGTTTGCCCTTTCGGGAGTAAAGGACAGGCCAGATGAGAGAAACAGATACCATAGAGTCCATCTAAATATGGGCTCAGATGATAGTGTCTACATAGCTGCTTTAGGAGTTAATGGAAAGAAGCACAAAGCAGACACTTTAGTGCAGCAAATGAGAGACAGGAGTAAACAGCCTTTCTCCCCAGATCATAATGTGGATCACATATCTGAATTTCTCTCTGCATGCTCTAGTGACTTGTGGGCAACAGATGAGGACCTATACAACCCTCTCTCTTGTGATAAAGAGCTTAGATTGGCAGCCCAGAGGATTCATCAGCCATCCTTGTCAGAAAGGGGCTTCAATGAAATCATAACAGAGCATTACAAATTTATGGGAAGTAGGATAGGTTCATGGTGCCAAATGGTCAGTTTGATAGGAGCTGAGCTATCAGCTTCTGTTAAGCAACATGTCAAGCCTAACTATTTTGTGATTAAACGACTACTAGGTTCTGGGATTTTCTTGCTAATCAAGCCCACTTCCAGCAAAAGCCACATATTTGTGTCTTTCGCAATTAAGCGCTCTTGCTGGGCCTTTGATCTCTCCACTTCCAGGGTTTTCAAGCCCTACATAGATGCTGGGGATCTGTTAGTTACTGACTTTGTTTCTTATAAGCTAAGCAAGCTTACTAACCTCTGCAAGTGCGTTTCATTAATGGAGTCCTCCTTCTCATTCTGGGCAGAAGCATTTGGAATTCCAAGCTGGAACTTTGTTGGTGACTTGTTCAGGTCCTCAGACTCTGCAGCAATGGATGCCTCATACATGGGCAAACTTTCTTTATTAACCCTTTTGGAAGACAAAGCAACAACTGAAGAGTTACAGACTATTGCAAGATATATAATCATGGAGGGCTTTGTCTCGCCCCCGGAAATCCCAAAACCTCACAAGATGACCTCTAAGTTTCCCAAGGTTCTCAGGTCAGAGCTGCAGGTTTACTTATTAAACTGCTTGTGCAGAACTATCCAGAGAATAGCAGGTGAGCCCTTCATTCTTAAGAAGAAGGATGGATCTATATCCTGGGGTGGCATGTTCAATCCTTTTTCAGGACGTCCACTGCTTGATATGCAACCACTCATCAGCTGTTGTTACAATGGTTACTTTAAAAACAAAGAAGAAGAGACTGAGCCTTCATCCCTTTCTGGGATGTATAAGAAAATTATAGAACTTGAGCACCTTAGACCACAGTCAGATGCTTTCTTGGGTTATAAAGATCCAGAACTGCCTAGAATGCATGAGTTCAGTGTTTCTTACTTGAAGGAGGCTTGCAATCATGCTAAGCTAGTCTTAAGGAGCCTCTATGGACAGAATTTCATGGAGCAAATAGACAATCAGATTATACGAGAGCTCAGTGGGTTGACTCTAGAAAGGTTAGCCACACTTAAGGCCACAAGCAACTTCAATGAGAATTGGTATGTCTATAAGGATGTGGCAGACAAGAACTACACAAGGGATAAATTATTAGTGAAGATGTCAAAATATGCCTCTGAGGGAAAGAGCCTAGCTATCCAGAAGTTTGAGGATTGTATGAGGCAGATAGAGTCACAAGGATGCATGCATATTTGTTTGTTTAAGAAACAACAGCATGGAGGTCTGAGAGAAATCTATGTAATGGGTGCAGAGGAGAGAATTGTTCAATCGGTGGTGGAGACAATAGCCAGGTCCATAGGGAAGTTCTTTGCTTCTGATACCCTCTGTAACCCCCCCAATAAAGTGAAAATTCCTGAGACGCATGGCATCAGGGCTCGGAAGCAATGTAAGGGGCCTGTGTGGACTTGTGCAACATCAGATGATGCAAGGAAGTGGAACCAAGGCCATTTTGTTACAAAGTTTGCCCTCATGCTATGTGAGTTCACCTCTCCTAAATGGTGGCCACTGATCATTAGGGGATGTTCAATGTTTACCAGGAAGAGGATGATGATGAATTTGAATTATCTTAAGATCCTGGATGGTCATCGGGAGCTTGATATTAGAGATGACTTTGTGATGGATCTCTTCAAAGCTTATCATGGTGAGGCAGAAGTTCCATGGGCCTTTAAAGGCAAAACATATTTGGAAACCACAACAGGGATGATGCAGGGAATATTGCATTACACTTCCTCACTATTACACACCATTCATCAAGAATATATCCGGTCCTTGTCCTTTAAAATATTCAACCTGAAAGTTGCTCCTGAGATGAGCAAGAGCCTGGTTTGTGACATGATGCAAGGATCAGATGATAGTAGCATGCTAATCAGCTTCCCAGCTGATGATGAGAAGGTTCTCACCAGATGCAAAGTGGCCGCAGCCATATGCTTCCGCATGAAGAAGGAGCTGGGAGTGTACCTTGCCATTTACCCCTCAGAGAAGTCCACAGCAAACACAGATTTTGTAATGGAGTACAATTCTGAATTTTATTTCCATACCCAGCATGTTAGACCAACGATCAGGTGGATTGCAGCATGTTGCAGCCTGCCAGAAGTGGAAACACTAGTGGCCCGTCAGGAAGAGGCCTCTAACCTAATGACTTCAGTCACTGAGGGGGGTGGGTCATTCTCCTTAGCTGCAATGATTCAGCAAGCTCAGTGCACTCTCCATTACATGCTGATGGGCATGGGAGTGTCTGAGCTATTCTTAGAATATAAGAAGGCAGTGTTGAAGTGGAATGACCCTGGCCTGGGTTTCTTCCTGCTTGACAACCCTTATGCGTGCGGGTTGGGAGGTTTCAGATTTAATCTCTTCAAAGCTATCACCAGAACTGATTTGCAGAAGCTATATGCTTTCTTCATGAAGAAGGTCAAGGGCTCAGCTGCTAGGGACTGGGCAGATGAAGATATCACCATCCCAGAAACGTGTAGCGTGAGCCCAGGTGGCGCTCTAATTCTTAGCTCCTCTCTAAAGTGGGGATCTAGGAAGAAGTTTCAGAAACTAAGAGACCGTTTGAACATACCAGAGAACTGGATTGAACTAATAAATGAGAATCCAGAGGTGCTCTACCGAGCTCCCAGAACAGGCCCAGAAATATTGTTGCGCATTGCAGAGAAAGTCCATAGCCCAGGTGTTGTGTCATCATTGTCTTCTGGCAATGCAGTCTGTAAAGTCATGGCCTCAGCTGTATACTTCTTATCAGCAACAATTTTCGAGGACACTGGACGTCCTGAGTTCAACTTCTTGGAGGATTCCAAGTACAGCTTGCTACAAAAGATGGCTGCATATTCTGGCTTTCATGGTTTCAATGATATGGAGCCGGAAGATATATTATTCCTATTTCCGAATATTGAGGAATTAGAATCACTGGATTCTATAGTTTACAACAAGGGAGAAATAGACATCATCCCAAGAGTCAACATCAGGGATGCAACCCAAACCAGGGTCACCATCTTTAATGAGCAGAAGACCCTCCGAACATCTCCAGAGAAGTTGGTGTCAGACAAGTGGTTTGGGACTCAGAAGAGTAGGATAGGCAAAACAACCTTCCTGGCTGAATGGGAAAAGCTAAAGAAAATTGTGAAGTGGTTAGAAGATACTCCAGAAGCAACTCTAGCTCACACCCCACTGAATAACCATATTCAAGTTAGGAATTTCTTTGCCAGAATGGAAAGCAAGCCTAGAACAGTCAGAATAACAGGAGCCCCTGTAAAGAAGAGGTCAGGGGTCAGTAAGATAGCCATGGTTATCCGTGACAATTTCTCCCGGATGGGCCACCTCCGAGGTGTAGAAGACCTTGCTGGCTTCACTCGTAGTGTGTCAGCTGAAATTCTCAAGCACTTTCTGTTCTGTATACTACAGGGTCCATACAGTGAGAGCTATAAGCTACAGCTAATCTACAGAGTCCTAAGCTCAGTGTCAAACGTTGAGATAAAGGAATCAGATGGTAAGACTAAAACAAATTTGATTGGGATCCTTCAGAGATTTCTAGATGGTGATCACGTTGTCCCCATTATTGAAGAGATGGGAGCCGGAACAGTGGGTGGATTTATCAAGAGACAACAATCTAAAGTTGTGCAAAACAAAGTGGTTTATTATGGAGTTGGGATCTGGAGAGGCTTCATGGACGGATATCAGGTCCATCTTGAGATAGAAAATGACATAGGACAGCCCCCAAGGCTTAGGAATGTCACAACTAACTGTCAGAGCAGCCCATGGGACCTGAGTATTCCAATAAGGCAGTGGGCAGAAGACATGGGGGTCACAAACAACCAGGATTATTCTTCTAAATCTAGCAGAGGGGCCAGATATTGGATGCATTCATTTAGGATGCAAGGACCTAGCAAGCCATTTGGATGCCCAGTTTATATTATTAAGGGTGATATGTCAGATGTCATCAGACTGAGAAAGGAAGAGGTGGAGATGAAAGTACGGGGCTCTACTCTCAATTTGTACACCAAGCACCATTCTCATCAGGACCTACACATTTTATCTTACACTGCATCAGACAATGATCTCAGTCCAGGCATTTTCAAGTCAATATCAGATGAGGGGGTAGCTCAAGCCCTGCAATTATTTGAGAGGGAGCCAAGCAACTGCTGGGTGAGATGTGAGTCTGTAGCTCCAAAATTTATATCAGCCATCCTTGAGATATGTGAGGGGAAGAGGCAGATAAAAGGAATTAACAGAACCAGACTCTCAGAGATTGTGAGAATTTGTTCTGAATCTTCCCTAAGATCAAAAGTCGGATCTATGTTCTCATTTGTCGCCAATGTCGAGGAGGCCCATGATGTTGATTATGATGCGTTGATGGATCTAATGATAGAAGATGCCAAGAACAATGCATTTAGTCATGTTGTTAATTGCATAGAGTTGGATGTTAGTGGTCCTTACGAGATGGAGTCTTTTGATACATCTGATGTCAATCTCTTTGGGCCAGCCCACTACAAGGACATCAGTTCATTATCTATGATTGCTCATCCCTTGATGGATAAGTTTGTTGATTATGCTATTTCTAAGATGGGGAGAGCCTCAGTTAGGAAAGTTCTAGAAACAGGTCGGTGCTCCAGCAAAGACTATGATTTATCAAAGGTTCTCTTCAGAACTCTACAGAGACCAGAAGAAAGCATTAGGATAGATGATCTGGAGTTATATGAGGAGACAGATGTGGCGGATGACATGCTAGGC
>AEC14278
ATGGATTCTATATTATCAAAACAGCTGGTTGACAAGACTGGTTTTGTTAGAGTGCCAATCAAGCATTATGACTGTACAATGCTAACTCTTGCACTTCCAACATTTGATGTTTCCAAGATGGTAGATAGAATTACCATAGACTTCAATCTGGATGATATACAAGGAGCATCTGAAATAGGTTCAACTTTACTACCCTCCATGTCGATAGATGTGGAAGATATGGCCAATTTTGTTCACGATTTCACCTTTGGCCACTTAGCTGACAAGACTGACAGACTGTTAATGCGTGAGTTTCCCATGATGAATGACGGGTTTGATCATTTGAGCCCTGACATGATCATTAAAACCACATCTGGCATGTACAACATCGTTGAGTTCACCACCTTTAGGGGAGATGAAAGAGGTGCATTCCAGGCTGCCATGACTAAACTCGCTAAGTATGAGGTTCCTTGTGAGAACAGATCTCAGGGCAGGACTGTTGTTCTTTATGTTGTTAGCGCCTATCGGCATGGTGTATGGTCTAATTTGGAGCTAGAGGACTCTGAAGCAGAGGAGATGGTTTATAGGTACAGACTTGCTCTTAGTGTGATGGATGAGCTAAGGACCTTATTCCCAGAACTGTCATCCACAGATGAGGAACTAGGGAAGACTGAGAGAGAGTTGCTAGCCATGGTCTCCTCCATCCAAATAAATTGGTCAGTCACAGAATCTGTGTTTCCACCCTTTAGCAGAGAGATGTTTGACAAGTTTAGATCCTCCCCTCCCGATTCAGAGTATATCACAAGGATAGTGAGCAGATGCCTCATAAATTCTCAAGAGAAACTCATCAATAATTCTTTCTTTGCTGAAGGGAATGACAAAGTTCTGAGATTTTCAAAAAACGCTGAAGAGTGTTCCTTGGCAATAGAGAGAGCCTTAAATCAGTATAGAGCAGAAGACAACCTTAGGGACCTCAATGACCACAAGTCAACTATTCAGCTGCCTCCCTGGCTGTCCTATCACGATGTTGATGGCAAAGACCTGTGCCCTCTTCAGGGATTAGATATAAGAGGGGACCATCCCATGTGCAACCTGTGGAGGGAAGTGGTCACCTCTGCAAATCTAGAGGAGATTGAGAGGATGCACGATGATGCAGCAGCAGAACTTGAGTTTGCCCTTTCGGGAGTAAAGGACAGGCCAGATGAGAGAAACAGATACCATAGAGTCCATCTAAATATGGGCTCAGATGATAGTGTCTACATAGCTGCTTTAGGAGTTAATGGAAAGAAGCACAAAGCAGACACTTTAGTGCAGCAAATGAGAGACAGGAGTAAACAGCCTTTCTCCCCAGATCATAATGTGGATCACATATCTGAATTTCTCTCTGCATGCTCTAGTGACTTGTGGGCAACAGATGAGGACCTATACAACCCTCTCTCTTGTGATAAAGAGCTTAGATTGGCAGCCCAGAGGATTCATCAGCCATCCTTGTCAGAAAGGGGCTTCAATGAAATCATAACAGAGCATTACAAATTTATGGGAAGTAGGATAGGTTCATGGTGCCAAATGGTCAGTTTGATAGGAGCTGAGCTATCAGCTTCTGTTAAGCAACATGTCAAGCCTAACTATTTTGTGATTAAACGACTACTAGGTTCTGGGATTTTCTTGCTAATCAAGCCCACTTCCAGCAAAAGCCACATATTTGTGTCTTTCGCAATTAAGCGCTCTTGCTGGGCCTTTGATCTCTCCACTTCCAGGGTTTTCAAGCCCTACATAGATGCTGGGGATCTGTTAGTTACTGACTTTGTTTCTTATAAGCTAAGCAAGCTTACTAACCTCTGCAAGTGCGTTTCATTAATGGAGTCCTCCTTCTCATTCTGGGCAGAAGCATTTGGAATTCCAAGCTGGAACTTTGTTGGTGACTTGTTCAGGTCCTCAGACTCTGCAGCAATGGATGCCTCATACATGGGCAAACTTTCTTTATTAACCCTTTTGGAAGACAAAGCAACAACTGAAGAGTTACAGACTATTGCAAGATATATAATCATGGAGGGCTTTGTCTCGCCCCCGGAAATCCCAAAACCTCACAAGATGACCTCTAAGTTTCCCAAGGTTCTCAGGTCAGAGCTGCAGGTTTACTTATTAAACTGCTTATGCAGAACTATCCAGAGAATAGCAGGTGAGCCCTTCATTCTTAAGAAGAAGGATGGATCTATATCCTGGGGTGGCATGTTCAATCCTTTTTCAGGACGTCCACTGCTTGATATGCAACCACTCATCAGCTGTTGTTACAATGGTTACTTTAAAAACAAAGAAGAAGAGACTGAGCCTTCATCCCTTTCTGGGATGTATAAGAAAATTATAGAACTTGAGCACCTTAGACCACAGTCAGATGCTTTCTTGGGTTATAAAGATCCAGAACTGCCTAGAATGCATGAGTTCAGTGTTTCTTACTTGAAGGAGGCTTGCAATCATGCTAAGCTAGTCTTAAGGAGCCTCTATGGACAGAATTTCATGGAGCAAATAGACAATCAGATTGTACGAGAGCTCAGTGGGTTGACTCTAGAAAGGTTAGCCACACTTAAGGCCACAAGCAACTTCAATGAGAATTGGTATGTCTATAAGGATGTGGCAGACAAGAACTACACAAGGGATAAATTATTAGTGAAGATGTCAAAATATGCCTCTGAGGGAAAGAGCCTAGCTATCCAGAAGTTTGAGGATTGTATGAGGCAGATAGAGTCACAAGGATGCATGCATATTTGTTTGTTTAAGAAACAACAGCATGGAGGTCTGAGAGAAATCTATGTGATGGGTGCAGAGGAGAGAATTGTTCAATCGGTGGTGGAGACAATAGCCAGGTCCATAGGGAAGTTCTTTGCTTCTGATACCCTCTGTAACCCCCCCAATAAAGTGAAAATTCCTGAGACACATGGCATCAGGGCTCGGAAGCAATGTAAGGGGCCTGTGTGGACTTGTGCAACATCAGATGATGCAAGGAAGTGGAACCAAGGCCATTTTGTTACAAAGTTTGCCCTCATGCTATGTGAGTTCACCTCTCCTAAATGGTGGCCACTGATCATTAGGGGATGTTCAATGTTTACCAGGAAGAGGATGATGATGAATTTGAATTATCTTAAGATCCTGGATGGTCATCGGGAGCTTGATATTAGAGATGACTTTGTGATGGATCTCTTCAAAGCTTATCATGGTGAGGCAGAAGTTCCATGGGCCTTTAAAGGCAAAACATATTTGGAAACCACAACAGGGATGATGCAGGGAATATTGCATTACACTTCCTCACTATTACACACCATTCATCAAGAATATATCCGGTCCTTGTCCTTTAAAATATTCAACCTGAAAGTTGCTCCTGAGATGAGCAAGAGCCTGGTTTGTGACATGATGCAAGGATCAGATGATAGTAGCATGCTAATCAGCTTCCCAGCTGATGATGAGAAGGTTCTCACCAGATGTAAAGTGGCCGCAGCCATATGCTTCCGCATGAAGAAGGAGCTGGGAGTGTACCTTGCCATTTACCCCTCAGAGAAGTCCACAGCAAACACAGATTTTGTAATGGAGTACAATTCTGAATTTTATTTCCATACCCAGCATGTTAGACCAACGATCAGGTGGATTGCAGCATGTTGCAGCCTGCCAGAAGTGGAAACACTAGTGGCCCGTCAGGAAGAGGCCTCTAACCTAATGACTTCAGTCACTGAGGGGGGTGGGTCATTCTCCTTAGCTGCAATGATTCAGCAAGCTCAGTGCACTCTCCATTACATGCTGATGGGCATGGGAGTGTCTGAGCTATTCTTAGAATATAAGAAGGCAGTATTGAAGTGGAATGACCCTGGCCTGGGTTTCTTCCTGCTTGACAACCCTTATGCGTGCGGGTTGGGAGGTTTCAGATTTAATCTCTTCAAAGCTATCACCAGAACTGATTTGCAGAAGCTATATGCTTTCTTCATGAAGAAGGTCAAGGGCTCAGCTGCTAGGGACTGGGCAGATGAAGATATCACCATCCCAGAAACGTGTAGCGTGAGCCCAGGTGGCGCTCTAATTCTTAGCTCCTCTCTAAAGTGGGGATCTAGGAAGAAGTTTCAGAAACTAAGAGACCGTTTGAACATACCAGAGAACTGGATTGAACTAATAAATGAGAATCCAGAGGTGCTCTATCGGGCTCCCAGAACAGGCCCAGAAATATTGTTGCGCATTGCAGAGAAAGTCCATAGCCCAGGTGTTGTGTCATCATTGTCTTCTGGCAATGCAGTCTGTAAAGTCATGGCCTCAGCTGTATACTTCTTATCAGCAACAATTTTTGAGGACACTGGACGTCCTGAGTTCAACTTCTTGGAGGATTCTAAGTACAGCTTGCTACAAAAGATGGCAGCATATTCTGGCTTTCATGGTTTCAATGATATGGAGCCGGAAGATATATTATTCCTATTTCCGAATATTGAGGAATTAGAATCACTGGATTCTATAGTTTACAACAAGGGAGAAATAGACATCATCCCAAGAGTCAACATCAGGGATGCAACCCAAACCAGGGTCACCATCTTTAATGAGCAGAAGACCCTCCGAACATCTCCAGAGAAGTTGGTGTCAGACAAGTGGTTTGGGACTCAGAAGAGTAGGATAGGCAAAACAACCTTCCTGGCTGAATGGGAAAAGCTAAAGAAAATTGTGAAGTGGTTAGAAGATACTCCAGAAGCAACTCTAGCTCACACCCCACTGAATAACCATATTCAAGTTAGGAATTTCTTTGCTAGAATGGAAAGCAAGCCTAGAACAGTCAGAATAACAGGAGCCCCTGTAAAGAAGAGGTCAGGGGTCAGTAAGATAGCCATGGTTATCCGTGACAATTTCTCCCGGATGGGCCACCTCCGAGGTGTAGAAGACCTTGCTGGCTTCACTCGTAGTGTGTCAGCTGAAATTCTCAAGCACTTTCTGTTCTGTATACTACAGGGTCCATACAGTGAGAGCTATAAGCTACAGCTAATCTACAGAGTCCTAAGCTCAGTGTCAAACGTTGAGATAAAGGAATCAGATGGTAAGACTAAAACAAATTTGATTGGGATCCTTCAGAGATTTCTAGATGGTGATCACGTTGTCCCCATTATTGAAGAGATGGGAGCCGGAACAGTGGGTGGATTTATCAAGAGACAACAATCTAAAGTTGTGCAAAACAAAGTGGTTTATTATGGAGTTGGGATCTGGAGAGGCTTCATGGACGGATATCAGGTCCATCTTGAGATAGAAAATGACATAGGACAGCCCCCAAGGCTTAGGAATGTCACAACTAACTGTCAGAGCAGCCCATGGGACCTGAGTATTCCAATAAGGCAGTGGGCAGAAGACATGGGGGTCACAAACAACCAGGATTATTCTTCTAAATCTAGCAGAGGGGCCAGATATTGGATGCATTCATTTAGGATGCAAGGACCTAGCAAGCCATTTGGATGCCCAGTTTATATTATTAAGGGTGATATGTCAGATGTCATCAGACTGAGAAAGGAAGAGGTGGAGATGAAAGTACGGGGCTCTACTCTCAACTTGTACACCAAGCACCATTCTCATCAGGACCTACACATTTTATCTTACACTGCATCAGACAATGATCTCAGTCCAGGCATTTTCAAGTCAATATCAGATGAGGGGGTAGCTCAAGCCCTGCAATTATTTGAGAGGGAGCCAAGCAACTGCTGGGTGAGATGTGAGTCTGTAGCTCCAAAATTTATATCAGCCATCCTTGAGATATGTGAGGGGAAGAGACAGATAAAAGGAATTAACAGAACCAGACTCTCAGAGATTGTGAGAATTTGTTCTGAATCTTCCCTAAGATCAAAAGTCGGATCTATGTTCTCATTTGTCGCCAATGTCGAGGAGGCCCATGATGTTGATTATGATGCGTTGATGGATCTAATGATAGAAGATGCCAAGAACAATGCATTTAGTCATGTTGTTAATTGCATAGAGTTGGATGTTAGTGGTCCTTACGAGATGGAGTCTTTTGATACATCTGATGTCAATCTCTTTGGGCCAGCCCACTACAAGGACATCAGTTCATTATCTATGATTGCTCATCCCTTGATGGATAAGTTTGTTGATTATGCTATTTCTAAGATGGGGAGAGCCTCAGTTAGGAAAGTTCTAGAAACAGGCCGGTGCTCCAGCAAAGACTATGATTTATCAAAGGTTCTCTTCAGAACTCTACAGAGACCAGAAGAAAGCATTAGGATAGATGATCTGGAGTTATATGAGGAGACAGATGTGGCGGATGACATGCTAGGC
>ABD51505
ATGGATTCTATATTATCAAAACAGCTGGTTGACAAGACTGGTTTTGTTAGAGTGCCAATCAAGCATTATGACTGTACAATGCTAACTCTGGCACTTCCAACATTTGATGTTTCCAAGATGGTAGATAGAATTACCATAGACTTCAATCTGGATGATATACAAGGAGCATCTGAAATAGGTTCAACTTTACTACCCTCCATGTCGATAGATGTGGAAGATATGGCCAATTTTGTTCACGATTTCACCTTTGGCCACTTAGCTGACAAGACTGACAGACTGTTAATGCGTGAGTTTCCCATGATGAATGACGGGTTTGATCATTTGAGCCCTGACATGATCATTAAAACCACATCTGGCATGTACAACATCGTTGAGTTCACCACCTTTAGGGGGGATGAAAGAGGTGCATTCCAGGCTGCCATGACTAAACTCGCTAAGTATGAGGTTCCTTGTGAGAACAGATCTCAGGGCAGGACTGTTGTTCTTTATGTTGTTAGCGCCTATCGGCATGGTGTATGGTCTAATTTGGAGCTAGAGGACTCTGAAGCAGAGGAGATGGTTTATAGGTACAGACTTGCTCTTAGTGTGATGGATGAGCTAAGGACCTTATTTCCAGAACTGTCATCCACAGATGAGGAACTAGGGAAGACTGAGAGAGAGTTGCTAGCCATGGTCTCCTCCATCCAAATAAATTGGTCAGTCACAGAATCTGTGTTTCCACCCTTTAGCAGAGAGATGTTTGACAAATTTAGATCCTCCCCTCCCGATTCAGAGTATATCACAAGGATAGTGAGCAGATGCCTCATAAATTCTCAAGAGAAACTCATCAATAATTCTTTCTTTGCTGAAGGGAATGACAAAGTTCTGAGATTATCAAAAAACGCTGAAGAGTGTTCCTTGGCAATAGAGAGAGCCTTAAATCAGTATAGAGCAGAAGACAACCTTAGGGACCTCAATGACCACAAGTCAACTATTCAGCTGCCTCCCTGGCTGTCCTATCACGATGTTGATGGCAAAGACCTGTGCCCTCTTCAGGGATTAGATATAAGAGGGGACCATCCCATGTGCAACCTGTGGAGGGAAGTGGTCACCTCTGCAAATCTAGAGGAGATTGAGAGGATGCACGATGATGCAGCAGCAGAACTTGAGTTTGCCCTTTCGGGAGTAAAGGACAGGCCAGATGAGAGAAACAGATACCATAGAGTCCATCTAAATATGGGCTCAGATGATGGTGTCTACATAGCCGCTTTAGGAGTTAATGGAAAGAAGCACAAAGCAGATACTTTAGTGCAGCAAATGAGAGACAGGAGTAAACAGCCTTTCTCCCCAGATCATAATGTGGATCACATATCTGAATTTCTCTCTGCATGCTCTAGTGACTTGTGGGCAACAGATGAGGACCTATACAACCCTCTCTCTTGTGATAAAGAGCTTAGATTGGCAGCCCAGAGGATTCATCAGCCATCCTTGTCAGAAAGGGGCTTCAATGAAATCATAACAGAGCATTACAAGTTTATGGGAAGTAGGATAGGTTCATGGTGCCAAATGGTCAGTTTGATAGGAGCTGAGCTATCAGCTTCTGTTAAGCAGCATGTCAAGCCTAACTATTTTGTGATTAAACGATTACTAGGTTCTGGGATTTTCTTGCTAATCAAGCCCACTTCCAGCAAAAGCCACATATTTGTGTCTTTCGCAATTAAGCGCTCTTGCTGGGCCTTTGATCTCTCCGCTTCCAGGGTTTTCAAGCCCTACATAGATGCTGGGGATTTGTTAGTTACTGACTTTGTTTCTTATAAGCTAAGCAAGCTTACTAACCTCTGCAAGTGTGTTTCATTAATGGAGTCCTCCTTCTCATTCTGGGCAGAAGCATTTGGAATTCCAAGCTGGAACTTTGTTGGTGACTTGTTCAGGTCCTCAGACTCTGCAGCAATGGATGCCTCATACATGGGCAAACTTTCTTTATTAACCCTTTTGGAAGACAAAGCAACAACTGAAGAGTTACAGACTATTGCAAGGTATATAATCATGGAGGGCTTTGTCTCGCCCCCGGAAATCCCAAAACCTCACAAGATGACCTCTAAGTTTCCCAAGGTTCTCAGGTCAGAGCTGCAGGTTTACTTATTAAACTGCTTATGCAGAACTATCCAGAGAATAGCAGGTGAGCCCTTCATTCTTAAGAAGAAGGATGGATCTATATCCTGGGGTGGCATGTTCAATCCTTTTTCAGGACGCCCACTGCTTGATATGCAACCACTCATCAGCTGTTGTTACAATGGTTACTTTAAAAACAAAGAAGAAGAGACTGAGCCTTCATCCCTTTCTGGGATGTATAAGAAAATTATAGAACTTGAGCACCTTAGACCACAGTCAGATGCCTTCTTGGGTTATAAAGATCCAGAACTGCCTAGAATGCATGAGTTCAGTGTTTCTTACTTGAAGGAGGCTTGCAATCATGCTAAGCTAGTCTTAAGGAGCCTCTATGGACAGAATTTCATGGAGCAAATAGACAATCAGATTATACGAGAGCTCAGTGGGTTGACTCTAGAAAGGTTAGCCACACTTAAGGCCACAAGCAACTTCAATGAGAATTGGTATGTCTATAAGGATGTGGCAGACAAGAACTACACAAGGGATAAATTATTAGTGAAGATGTCAAAATATGCCTCTGAGGGAAAGAGCCTAGCTATCCAGAAGTTTGAGGATTGTATGAGGCAGATAGAGTCACAAGGATGCATGCACATTTGTTTGTTTAAGAAACAACAGCATGGAGGTCTGAGAGAAATCTATGTGATGGGTGCAGAGGAGAGAATTGTTCAATCGGTGGTGGAGACAATAGCCAGGTCCATAGGGAAGTTCTTTGCTTCTGATACCCTCTGCAACCCCCCCAATAAAGTGAAAATTCCTGAGACACATGGCATCAGGGCTCGGAAGCAATGTAAGGGGCCTGTGTGGACTTGTGCAACATCAGATGATGCAAGGAAGTGGAACCAAGGCCATTTTGTTACAAAGTTTGCTCTCATGCTATGTGAGTTCACCTCTCCTAAATGGTGGCCACTGATCATTAGGGGATGTTCAATGTTTACCAGGAAGAGGATGATGATGAATTTGAATTATCTTAAGATCCTGGATGGTCATCGGGAGCTTGATATTAGAGATGACTTTGTGATGGATCTCTTCAAAGCTTATCATGGTGAGGCAGAAGTTCCATGGGCCTTTAAAGGCAAAACATATTTGGAAACCACAACAGGGATGATGCAGGGAATATTGCATTACACTTCCTCACTATTACACACCATTCATCAAGAATATATCCGATCCTTGTCCTTTAAAATATTCAACCTGAAAGTTGCTCCTGAGATGAGCAAGAGCCTGGTTTGTGACATGATGCAAGGATCAGATGATAGTAGCATGCTAATCAGCTTCCCAGCTGATGATGAGAAGGTTCTCACCAGATGCAAAGTGGCCGCAGCCATATGCTTCCGCATGAAGAAGGAGCTGGGAGTGTACCTTGCCATCTACCCCTCAGAGAAGTCCACAGCAAACACAGATTTTGTAATGGAGTACAATTCTGAATTTTATTTCCATACCCAGCATGTTAGACCAACGATCAGGTGGATTGCAGCATGTTGCAGCCTGCCAGAAGTGGAAACACTAGTGGCCCGTCAGGAAGAGGCCTCTAACCTAATGACTTCAGTCACTGAGGGGGGTGGGTCATTCTCCTTAGCTGCAATGATTCAGCAAGCTCAGTGCACTCTCCATTACATGCTGATGGGCATGGGAGTGTCTGAGCTATTCTTAGAATATAAGAAGGCAGTGTTGAAGTGGAATGACCCTGGCCTGGGTTTCTTCCTGCTTGACAACCCTTATGCGTGCGGGTTGGGAGGTTTCAGATTTAATCTCTTCAAAGCTATCACCAGAACTGATTTGCAGAAGCTATATGCTTTCTTCATGAAGAAGGTCAAGGGCTCAGCTGCTAGGGACTGGGCAGATGAAGATATCACCATCCCAGAAACGTGTAGCGTGAGCCCAGGTGGCGCTCTAATTCTTAGCTCCTCTCTAAAGTGGGGATCTAGGAAGAAGTTTCAGAAACTAAGAGACCGTTTGAACATACCAGAGAACTGGATTGAACTAATAAATGAGAATCCAGAGGTGCTCTATCGGGCTCCTAGAACAGGCCCAGAAATATTGTTGCGCATTGCAGAGAAAGTCCACAGCCCAGGTGTTGTGTCATCACTGTCTTCTGGCAATGCAGTCTGTAAAGTCATGGCCTCAGCTGTATACTTCTTATCAGCAACAATTTTTGAGGACACTGGACGTCCTGAGTTCAACTTCTTAGAGGATTCTAAATACAGCTTGCTACAAAAGATGGCTGCATATTCTGGCTTTCATGGTTTCAATGATATGGAGCCGGAAGATATATTATTCCTATTTCCGAATATTGAGGAATTAGAATCACTGGATTCTATAGTTTACAACAAGGGAGAAATAGACATCATCCCAAGAGTCAACATCAGGGATGCAACCCAAACCAGGGTCACCATCTTTAATGAGCAGAAGACCCTCCGAACATCTCCAGAGAAGTTGGTGTCAGACAAGTGGTTTGGGACTCAGAAGAGTAGGATAGGCAAAACAACCTTCCTGGCTGAATGGGAAAAGCTAAAGAAAATTGTGAAGTGGTTAGAAGATACTCCAGAAGCAACTCTAGCTCACACCCCACTGAATAACCATATTCAAGTTAGGAATTTCTTTGCTAGAATGGAAAGCAAGCCTAGAACAGTCAGAATAACAGGAGCCCCTGTAAAGAAGAGGTCAGGGGTCAGTAAGATAGCCATGGTTATCCGTGACAATTTCTCCCGGATGGGCCACCTCCGAGGTGTAGAAGACCTTGCTGGCTTCACTCGTAGTGTGTCAGCTGAAATTCTCAAGCACTTTCTGTTCTGTATACTACAGGGTCCATACAGTGAGAACTATAAGCTACAGCTAATCTACAGAGTCCTAAGCTCAGTGCCAAACGTTGAGATAAAGGAATCAGATGGTAAGACTAAAACAAATTTGATTGGGATCCTTCAGAGATTTCTAGATGGTGATCACGTTGTCCCCATTATTGAAGAGATGGGGGCCGGAACAGTGGGTGGATTTATCAAGAGACAACAATCTAAAGTTGTGCAAAACAAAGTGGTTTATTATGGAGTTGGGATCTGGAGAGGCTTCATGGATGGATATCAGGTCCATCTTGAGATAGAAAATGACATAGGACAGCCCCCAAGGCTTAGGAATGTCACAACTAACTGTCAGAGCAGCCCATGGGATCTGAGTATCCCAATAAGGCAGTGGGCAGAAGACATGGGGGTCACAAACAACCAGGATTATTCTTCTAAATCTAGCAGAGGGGCCAGATATTGGATGCATTCATTTAGGATGCAGGGACCTAGCAAGCCATTTGGATGCCCAGTTTATATTATTAAGGGTGATATGTCAGATGTCATCAGACTGAGAAAGGAAGAGGTGGAGATGAAAGTACGGGGCTCTACTCTCAACTTGTACACCAAGCACCATTCTCATCAGGACCTACACATTTTATCTTACACTGCATCAGACAATGATCTCAGTCCAGGCATTTTCAAGTCAATATCAGATGAGGGGGTAGCTCAAGCCCTGCAATTATTTGAGAGGGAGCCAAGCAACTGCTGGGTGAGATGTGAGTCTGTAGCTCCAAAATTTATATCAGCCATCCTTGAGATATGTGAGGGGAAGAGACAGATAAAAGGAATTAACAGAACCAGACTCTCAGAGATTGTGAGAATTTGTTCTGAATCTTCCCTAAGATCAAAAGTCGGATCTATGTTCTCATTTGTCGCCAATGTCGAGGAGGCCCATGATGTTGATTACGATGCGTTGATGGATCTAATGATAGAAGATGCCAAGAACAATGCATTTAGTCATGTTGTTGATTGCATAGAGTTGGATGTTAGTGGTCCTTACGAGATGGAGTCTTTTGATACATCTGATGTCAATCTCTTTGGGCCAGCCCACTACAAGGACATCAGTTCATTATCTATGATTGCTCATCCCTTGATGGATAAGTTTGTTGATTATGCTATTTCTAAGATGGGGAGAGCCTCAGTTAGGAAAGTTCTAGAAACAGGTCGGTGCTCCAGCAAAGACTATGATTTATCAAAGGTTCTCTTCAGAACTCTACAGAGACCAGAAGAAAGCATTAGGATAGATGATCTGGAATTATATGAGGAGACAGATGTGGCGGATGACATGCTAGGC
>ABD51502
ATGGATTCTATATTATCAAAACAGCTGGTTGACAAGACTGGCTTTGTTAGAGTGCCAATCAAGCATTATGACTGTACAATGCTGACTCTGGCACTCCCAACATTTGATGTCTCCAAGATGGTGGATAGAATTACCATAGACTTCAATCTGGATGACATACAAGGAGCATCTGAGATAGGCTCAACTTTGCTACCCTCTATGTCGATAGATGTGGAAGATATGGCCAATTTTGTTCACGATTTCACCTTTGGCCACTTAGCTGACAAGACTGATAGACTGTTAATGCGTGAGTTTCCCATGATGAATGATGGTTTTGATCATTTGAGCCCTGACATGATCATCAAAACTACATCTGGCATGTACAACATCGTTGAGTTCACCACCTTTAGGGGAGATGAGAGAGGTGCATTCCAGGCTGCCATGACTAAACTCGCCAAGTATGAGGTTCCTTGTGAGAACAGATCTCAGGGCAGGACTGTTGTTCTTTATGTTGTTAGCGCCTACCGGCATGGTGTTTGGTCTAACTTGGAACTAGAGGACTCTGAAGCAGAAGAGATGGTTTATAGGTACAGACTTGCTCTTAGTGTGATGGATGAGCTAAGGACCTTGTTCCCAGAACTGTCATCCACAGATGAGGAACTAGGGAAGACTGAGAGAGAGTTGCTAGCCATGGTCTCCTCCATCCAAATAAATTGGTCAGTCACAGAATCTGTGTTTCCTCCCTTTAGCAGAGAAATGTTTGACAGATTTAGATCTTCTCCTCCCGACTCAGAGTATATCACGAGGATAGTGAGCAGATGCCTCATAAATTCTCAAGAGAAACTCATCAATAATTCTTTCTTTGCTGAAGGGAATGATAAAGCTCTGAGATTTTCAAAAAACGCTGAGGAGTGCTCCTTGGCAATAGAGAGAGCTTTAAATCAGTATAGGGCAGAAGACAACCTTAGGGATCTTAATGACCACAAGTCAACTATACAGCTGCCTCCCTGGTTGTCCTACCACGATGCCGATGGCAAAGATCTGTGCCCCCTTCAGGGATTAGATGTGAGAGGGGATCATCCCATGTGCAACCTATGGAGAGAAGTGGTTACCTCTGCAAATCTAGAGGAGATTGAGAGGATGCACGATGATGCAGCAGCAGAACTTGAGTTTGCCCTTTCAGGGGTGAAGGACAGGCCAGATGAGAGAAACAGATACCATAGAGTTCATCTGAATATGGACCCAGATGATAGTGTCTATATAGCTGCCTTAGGGGTTAATGGAAAGAAGCACAAAGCAGATACGTTAGTGCAACAAATGAGAGACAGGAGTAAACAGCCCTTCTCTCCAGATCATGATGTGGATCACATATCTGAATTTCTCTCTGCTTGCTCTAGTGACTTGTGGGCAACAGATGAGGACCTGTACAACCCTCTTTCTTGTGATAAAGAGCTTAGATTAGCAGCCCAGAGAATCCATCAGCCATCCTTATCAGAAAGGGGCTTCAATGAGATCATAACAGAGCACTACAAATTTATGGGAAGTAGGATAGGTTCATGGTGCCAAATGGTCAGTTTGATAGGAGCTGAGCTATCAGCTTCTGTAAAGCAGCATGTCAAGCCTAACTATTTTGTGATTAAACGACTACTAGGTTCTGGGATTTTCTTGCTAATCAAGCCTACTTCCAGCAAAAGCCATATATTTGTGTCTTTCGCAATAAAGCGCTCTTGCTGGGCCTTTGATCTCTCCACTTCCAGGGTTTTCAAACCCTACATAGATGCTGGGGATCTGTTAGTTACTGACTTTGTTTCTTACAAGCTAAGTAAGCTTACTAACCTCTGCAAGTGTGTTTCATTAATGGAGTCCTCTTTCTCATTTTGGGCAGAAGCATTTGGAATTCCAAGCTGGAACTTTGTTGGTGACTTGTTCAGGTCATCAGACTCCGCAGCAATGGACGCCTCATACATGGGCAAACTTTCTTTATTAACCCTTCTGGAAGACAAAGCAACAACTGAAGAGTTACAGACTATTGCAAGATATATAATCATGGAGGGCTTTGTCTCGCCCCCAGAGATCCCAAAACCTCACAAGATGACCTCTAAGTTTCCCAAGGTTCTTAGGTCAGAGCTGCAGGTTTACTTATTAAACTGCTTATGCAGAACTATCCAGAGAATAGCAGGTGAGCCCTTCATTCTTAAGAAGAAGGATGGGTCTATATCCTGGGGTGGCATGTTTAATCCTTTTTCAGGGCGTCCACTGCTTGACATGCAACCACTCATCAGCTGTTGTTACAATGGTTACTTTAAAAACAAAGAAGAAGAGACTGAGCCTTCTTCTCTTTCTGGGATGTATAAGAAAATTATAGAACTTGAGCACCTTAGACCACAGTCAGATGCCTTCTTGGGTTATAAAGATCCAGAACTGCCTAGAATGCATGAGTTCAGTGTTTCCTACTTGAAGGAGGCCTGCAATCATGCCAAGCTAGTCTTAAGGAGTCTCTATGGACAGAATTTCATGGAGCAAATAGACAACCAGATTATTCGAGAGCTCAGTGGGTTGACTCTAGAAAGACTAGCCACACTCAAGGCCACGAGCAACTTCAACGAGAATTGGTATGTCTATAAGGATGTGGCAGACAAGAACTACACAAGGGATAAATTATTAGTGAAGATGTCAAAATATGCTTCTGAGGGAAAGAGCCTAGCTATCCAGAAGTTTGAGGATTGCATGAGGCAGATAGAGTCACAAGGATGTATGCACATTTGTTTGTTTAAGAAACAACAGCATGGAGGTCTGAGAGAGATCTATGTGATGGGTGCAGAGGAAAGAATTGTTCAATCGGTGGTGGAGACAATAGCCAGGTCTATAGGGAAGTTCTTTGCTTCTGATACCCTCTGTAACCCCCCCAATAAGGTGAAAATTCCTGAGACACATGGCATTAGGGCTCGGAAGCAATGTAAGGGGCCTGTGTGGACTTGTGCAACATCAGATGATGCAAGGAAGTGGAACCAAGGCCATTTTGTTACAAAGTTTGCCCTCATGCTATGTGAGTTCACCTCTCCTAAGTGGTGGCCACTGATCATTAGGGGGTGTTCAATGTTCACCAGGAAAAGGATGATGATGAATTTGAATTATCTTAAGATCCTAGATGGTCATCGGGAGCTTGATATTAGAGATGACTTTGTGATGGATCTCTTCAAAGCTTATCATGGTGAGGCAGAAGTTCCATGGGCCTTTAAGGGCAAAACATATTTGGAAACCACAACAGGGATGATGCAGGGGATATTGCATTACACTTCCTCACTATTACACACCATTCATCAAGAATACATCCGGTCTTTGTCCTTTAAGATATTTAATCTGAAGGTTGCTCCTGAGATGAGCAAGAGCCTAGTTTGTGACATGATGCAAGGATCAGATGATAGTAGCATGCTAATCAGCTTCCCAGCTGATGACGAGAAGGTTCTCACCAGATGCAAAGTGGCCGCAGCCATATGCTTCCGCATGAAGAAGGAGCTGGGAGTGTACCTTGCCATTTACCCCTCAGAGAAGTCCACAGCAAACACAGATTTTGTGATGGAGTACAATTCTGAATTTTACTTCCACACCCAGCATGTTAGGCCGACAATTAGATGGATTGCAGCATGTTGCAGCCTGCCAGAAGTGGAAACACTAGTAGCTCGCCAGGAAGAGGCCTCTAATCTAATGACTTCAGTTACTGAGGGGGGTGGGTCATTCTCCTTAGCTGCAATGATCCAGCAAGCTCAGTGCACTCTCCATTACATGCTAATGGGCATGGGAGTGTCTGAGCTATTTCTAGAGTATAAGAAGGCAGTGCTGAAGTGGAATGACCCTGGCCTGGGTTTCTTCCTGCTTGACAATCCTTATGCGTGCGGGTTGGGAGGTTTTAGGTTTAATCTCTTTAAAGCTATCACCAGAACTGATTTGCAGAAGCTATATGCTTTCTTCATGAAGAAGGTCAAGGGCTCAGCTGCAAGGGACTGGGCAGATGAGGATGTCACTATCCCAGAAACATGTAGCGTGAGCCCGGGTGGCGCTCTAATTCTTAGCTCCTCTCTAAAGTGGGGATCTAGGAAGAAGTTTCAGAAACTGAGAGACCGTTTGAACATACCAGAGAACTGGATTGAACTAATAAATGAGAATCCAGAGGTGCTCTATCGGGCCCCCAGAACAGGCCCAGAAATATTGCTGCGCATTGCAGAGAAAGTCCACAGCCCAGGTGTTGTGTCATCATTGTCCTCTGGCAATGCAGTCTGTAAAGTCATGGCCTCAGCTGTATACTTCTTATCAGCAACAATTTTTGAAGACACTGGACGTCCTGAGTTCAACTTCTTAGAGGATTCCAAGTACAGCTTGCTGCAAAAGATGGCCGCATATTCTGGCTTTCATGGTTTCAATGATATGGAGCCAGAAGATATATTATTCCTGTTTCCGAATATTGAGGAATTAGAATCACTGGATTCTATAGTTTACAACAAGGGAGAGATAGATATCATCCCAAGAGTCAATATCAGGGATGCAACCCAAACCAGGGTCACTATCTTTAATGAGCAGAAGACCCTCCGTACATCTCCAGAGAAGTTGGTGTCAGACAAGTGGTTTGGGACTCAGAAGAGTAGGATAGGCAAGACAACCTTCCTGGCTGAATGGGAGAAGCTAAAGAAAATTGTGAAGTGGTTGGAAGATACTCCAGAAGCAACTCTAGCTCACACTCCACTGAATAACCATATTCAAGTTAGGAATTTCTTTGCTAGGATGGAAAGCAAGCCTAGAACGGTCAGAATAACAGGAGCTCCTGTAAAGAAGAGGTCAGGGGTTAGCAAGATAGCTATGGTTATCCGTGACAATTTCTCCCGGATGGGCCATCTTCGAGGTGTAGAAGATCTCGCTGGCTTCACTCGTAGTGTGTCAGCTGAAATCCTCAAGCACTTTCTGTTCTGTATACTACAGGGTCCATATAGTGAGAGCTATAAGCTACAGCTAATCTACAGAGTTCTAAGCTCAGTGTCAAACGTTGAGATAAAGGAATCAGATGGTAAGACAAAAACCAATTTGATTGGAATCCTTCAGAGATTTCTAGATGGTGATCACGTTGTTCCCATAATTGAGGAGATGGGAGCCGGAACAGTGGGTGGTTTCATCAAGAGACAACAGTCTAAAGTTGTGCAAAACAAAGTGATCTATTATGGAGTTGGGATCTGGAGAGGCTTCATGGATGGATATCAGGTCCATCTTGAGATAGAGAATGACATAGGACAGCCCCCAAGGCTTAGGAATGTCACAACCAACTGTCAGAGCAGCCCTTGGGACCTGAGTGTTCCAATAAGGCAATGGGCAGAAGACATGGGGGTCACAAACAACCAGGATTATTCTTCTAAATCTAGCAGAGGAGCCAGATATTGGATGCATTCATTTAGAATGCAAGGACCTAGCAAGCCATTTGGATGCCCAGTTTATATTATTAAGGGCGACATGTCAGATGTCATCAGACTAAGAAAAGAGGAGGTGGAGATGAAAGTACGGGGCTCTACTCTCAACTTGTACACTAAGCACCATTCTCACCAAGACCTACACATTTTATCTTACACTGCATCAGACAATGATCTCAGTCCAGGCATTTTCAAGTCGATATCAGATGAGGGGGTAGCTCAAGCCCTGCAGTTATTTGAGAGGGAGCCAAGCAACTGCTGGGTGAGATGTGAGTCTGTAGCTCCAAAATTTATATCAGCCATCCTCGAGATATGTGAGGGGAAGAGACAGATAAAAGGAATTAATAGAACCAGACTCTCAGAGATTGTGAGAATATGTTCTGAATCTTCCCTAAGATCAAAGGTCGGATCTATGTTCTCATTTGTCGCCAATGTTGAGGAGGCTCATGATGTTGACTATGATGCGTTAATGGATCTAATGATAGAAGATGCCAAGAACAATGCTTTCAGTCATGTTGTCAATTGCATAGAATTAGATGTTAGTGGTCCTTACGAGATGGAGTCTTTTGATACATCTGATGTCAACCTCTTTGGGCCAGCCCATTACAAGGACATCAGTTCATTATCCATGATTGCTCACCCCTTAATGGACAAGTTTGTTGATTATGCTATTTCTAAGATGGGGAGAGCCTCAGTTAGGAAAGTTCTAGAGACAGGTCGGTGCTCCAGCAAAGATTATGATTTATCAAAGGTTCTCTTCAGAACTCTACAGAGACCAGAAGAGAGCATTAGGATAGATGATCTAGAGTTGTATGAAGAGACAGATGTGGCGGATGACATGCTAGGC
>AEC14275
ATGGATTCTATATTATCAAAACAGCTGGTTGACAAGACTGGCTTTGTTAGAGTGCCAATCAAGCATTATGACTGTACAATGCTAACTCTGGCACTTCCAACATTTGATGTTTCCAAGATGGTAGATAGAATTACCATAGACTTCAATCTGGATGATATACAAGGAGCATCTGAAATAGGTTCAACTTTACTACCCTCCATGTCGATAGATGTGGAAGATATGGCCAATTTTGTTCACGATTTCACCTTTGGCCACTTAGCTGACAAGACTGACAGACTGTTAATGCGTGAGTTTCCCATGATGAATGACGGGTTTGATCATTTGAGCCCTGACATGATCATTAAAACCACATCTGGCATGTACAACATCGTTGAGTTCACCACCTTTAGGGGAGATGAAAGAGGTGCATTCCAGGCTGCCATGACTAAACTCGCTAAGTATGAGGTTCCTTGTGAGAACAGATCTCAGGGCAGGACTGTTGTTCTTTATGTTGTTAGTGCCTATCGGCATGGTGTATGGTCTAATTTGGAGCTAGAGGACTCTGAAGCAGAGGAGATGGTTTATAGGTACAGACTTGCTCTTAGTGTGATGGATGAGCTAAGGACCTTATTTCCAGAACTGTCATCCACAGATGAGGAACTAGGGAAGACTGAGAGAGAGTTGCTAGCCATGGTCTCCTCTATCCAAATAAATTGGTCAGTCACAGAATCTGTGTTTCCACCCTTTAGCAGAGAGATGTTTGACAAGTTTAGATCCTCCCCTCCCGATTCAGAGTATATCACAAGGATAGTGAGCAGATGCCTCATAAATTCTCAAGAGAAACTCATCAATAATTCTTTCTTTGCTGAAGGGAATGACAAAGTTCTGAGATTTTCAAAAAACGCTGAAGAGTGTTCCTTGGCAATAGAGAGAGCCTTAAATCAGTATAGAGCAGAAGACAACCTTAGGGACCTCAATGACCACAAGTCAACTATTCAGCTGCCTCCCTGGCTGTCCTATCACGATGTTGATGGCAAAGATCTGTGCCCTCTTCAGGGATTAGATATAAGAGGGGACCATCCCATGTGCAACCTGTGGAGGGAAGTGGTCACCTCTGCAAATCTAGAGGAGATTGAGAGGATGCACGATGATGCAGCTGCAGAACTTGAGTTTGCCCTTTCGGGAGTAAAGGATAGGCCAGATGAGAGAAACAGATACCATAGAGTCCATCTAAATATGGGCTCAGATGATAGTGTCTACATAGCTGCTTTAGGAGTTAATGGAAAGAAGCACAAAGCAGACACTTTAGTGCAGCAAATGAGAAACAGGAGTAAACAGCTTTTCTCCCCAGATCATAATGTGGATCACATATCTGAATTTCTCTCTGCATGCTCTAGTGACTTGTGGGCAACAGATGAGGACCTATACAACCCTCTCTCTTGTGATAAAGAGCTTAGATTGGCAGCCCAGAGGATTCATCAGCCATCCTTGTCAGAAAAGGGCTTCAATGAAATCATAACAGAGCATTACAAATTTATGGGAAGTAGGATAGGTTCATGGTGCCAAATGGTCAGTTTGATAGGAGCTGAGCTATCAGCTTCTGTTAAGCAACATGTCAAGCCTAACTATTTTGTGATTAAACGACTACTGGGTTCTGGAATTTTCTTGCTAATCAAGCCCACTTCCAGCAAAAGCCACATATTTGTGTCTTTCGCAATTAAGCGCTCTTGCTGGGCCTTTGATCTCTCCACTTCCAGGGTTTTCAAGCCCTACATTGATGCTGGGGATCTGTTAGTTACTGACTTTGTTTCTTATAAGCTAAGCAAGCTTACTAACCTCTGCAAGTGCGTTTCATTAATGGAGTCCTCCTTCTCATTCTGGGCAGAAGCATTTGGAATTCCAAGCTGGAACTTTGTTGGTGACTTGTTCAGGTCCTCAGACTCTGCAGCAATGGATGCCTCATACATGGGCAAACTTTCTTTATTAACCCTTTTGGAAGACAAAGCAACAACTGAAGAGTTACAGACTATTGCAAGATATATAATCATGGAGGGCTTTGTCTCGCCCCCGGAAATCCCAAAACCTCACAAGATGACCTCTAAGTTTCCCAAGGTTCTCAGGTCAGAGCTGCAGGTTTACTTATTAAACTGCTTATGCAGAACTATCCAGAGAATAGCAGGTGAGCCCTTCATTCTTAAGAAGAAGGATGGATCTATATCCTGGGGTGGCATGTTCAATCCTTTTTCAGGACGTCCACTGCTTGATATGCAACCACTCATCAGCTGTTGTTACAATGGTTACTTTAAAAACAAAGAGGAGGAGACTGAGCCTTCATCCCTTTCTGGGATGTATAAGAAAATCATAGAACTTGAGCACCTTAGACCACAGTCAGATGCTTTCTTGGGTTATAAAGATCCAGAACTGCCTAGAATGCATGAGTTTAGTGTTTCTTACTTGAAGGAGGCTTGCAATCATGCCAAGCTAGTCTTAAGGAGCCTCTATGGACAGAATTTCATGGAGCAAATAGACAATCAGATTATACGAGAGCTCAGTGGGTTGACTCTAGAAAGGTTAGCCACACTTAAGGCCACAAGCAACTTCAATGAGAATTGGTATGTCTATAAGGATGTGGCAGACAAGAACTACACAAGGGATAAATTATTAGTGAAGATGTCAAAATATGCCTCTGAGGGAAAGAGCCTAGCTATCCAGAAGTTTGAGGATTGTATGAGGCAGATAGAGTCACAAGGATGCATGCATATTTGTTTGTTTAAGAAACAACAGCATGGAGGTCTGAGAGAAATCTACGTGATGGGTGCAGAGGAGAGAATTGTTCAATCGGTGGTGGAGACAATAGCCAAGTCCATAGGGAAGTTCTTTGCTTCTGATACCCTCTGTAACCCCCCCAATAAAGTGAAAATTCCTGAGACACATGGCATCAGGGCTCGGAAGCAATGTAAGGGGCCTGTGTGGACTTGTGCAACATCAGATGATGCAAGGAAGTGGAACCAAGGCCATTTTGTTACAAAGTTTGCCCTCATGCTATGTGAGTTCACCTCTCCCAAATGGTGGCCACTGATCATTAGGGGATGTTCAATGTTTACTAGGAAGAGGATGATGATGAATTTGAATTATCTTAAGATCCTGGATGGTCATCGGGAGCTTGACATTAGAGATGACTTTGTGATGGATCTCTTCAAAGCTTATCATGGTGAGGCAGAAGTTCCATGGGCCTTTAAAGGCAAAACATATTTGGAAACCACAACAGGGATGATGCAGGGAATATTGCATTACACTTCCTCACTATTACACACCATTCATCAAGAATATATCCGGTCCTTGTCCTTTAAAATATTCAACCTGAAGGTTGCTCCTGAGATGAGCAAGAGCCTGGTTTGTGACATGATGCAAGGATCAGATGATAGTAGCATGCTAATCAGCTTCCCAGCTGATGATGAGAAGGTTCTCACCAGATGCAAAGTGGCCGCAGCCATATGCTTCCGCATGAAGAAGGAGCTGGGAGTGTACCTTGCCATTTACCCCTCAGAGAAGTCCACAGCAAACACAGATTTTGTAATGGAGTACAATTCTGAGTTTTATTTCCATACCCAGCATGTTAGACCAACGATCAGGTGGATTGCAGCATGTTGCAGCCTGCCAGAAGTGGAAACACTAGTGGCCCGTCAGGAAGAGGCCTCTAACCTAATGACTTCAGTCACTGAGGGGGGTGGGTCATTCTCCTTAGCTGCAATGATTCAGCAAGCTCAGTGCACTCTCCATTACATGCTGATGGGCATGGGAGTGTCTGAGCTATTCTTAGAATATAAGAAGGCAGTGTTGAAGTGGAATGACCCTGGCCTGGGTTTCTTCCTGCTTGACAACCCTTATGCGTGCGGGTTGGGAGGTTTCAGATTTAATCTCTTCAAAGCTATCACCAGAACTGATTTGCAGAAGCTATATGCTTTCTTCATGAAGAAGGTCAAGGGCTCAGCTGCTAGGGACTGGGCAGATGAAGATATCACCATCCCAGAAACGTGTAGCGTGAGCCCAGGTGGCGCTCTAATTCTTAGCTCTTCTCTAAAGTGGGGATCTAGGAAGAAGTTTCAGAAACTAAGAGACCGTTTGAACATACCAGAGAACTGGATTGAACTAATAAATGAGAATCCAGAGGTGCTCTATCGGGCTCCTAGAACAGGCCCAGAAATATTGTTGCGCATTGCAGAGAAAGTCCATAGCCCAGGTGTTGTGTCATCATTGTCTTCTGGCAATGCAGTCTGTAAAGTCATGGCCTCAGCTGTATACTTCTTATCAGCAACAATTTTTGAGGACACTGGACGTCCTGAGTTCAACTTCTTGGAGGATTCTAAGTACAGCTTGCTACAAAAGATGGCTGCATATTCTGGCTTTCATGGTTTCAATGATATGGAGCCGGAAGATATATTATTCCTATTTCCGAACATTGAGGAATTAGAATCACTGGATTCTATAGTTTACAACAAGGGAGAAATAGACATCATCCCAAGAGTCAACATCAGGGATGCAACCCAGACTAGGGTCACCATCTTTAATGAGCAGAAGACCCTCCGAACATCTCCAGAGAAGTTGGTGTCAGACAAGTGGTTTGGGACTCAGAAGAGTAGGATAGGCAAAACAACCTTCCTGGCTGAATGGGAAAAGCTAAAGAAAATTGTGAAGTGGTTGGAAGATACTCCAGAAGCAACTCTAGCTCACACCCCACTGAATAACCATATTCAAGTTAGGAACTTCTTTGCTAGAATGGAAAGCAAGCCTAGAACAGTCAGAATAACAGGAGCCCCTGTAAAGAAGAGGTCAGGAGTCAGTAAGATAGCCATGGTTATCCGTGACAATTTCTCCCGGATGGGCCACCTCCGAGGTGTAGAAGACCTTGCTGGCTTCACTCGTAGTGTTTCAGCTGAAATTCTCAAGCATTTTCTGTTCTGTATACTACAGGGTCCATACAGTGAGAGCTATAAGCTACAGCTAATCTACAGAGTCCTAAGCTCAGTGTCAAACGTTGAGATAAAGGAATCAGATGGTAAGACTAAAACAAATTTGATTGGGATCCTTCAGAGATTTCTAGATGGTGATCACGTTGTCCCCATTATTGAAGAGATGGGAGCCGGAACAGTGGGTGGATTTATCAAGAGACAACAATCTAAAGTTGTGCAAAACAAAGTGGTTTATTATGGAGTTGGGATCTGGAGAGGCTTCATGGACGGGTATCAGGTCCATCTTGAGATAGAAAATGACATAGGACAGCCCCCAAGGCTTAGGAATGTCACAACTAACTGTCAGAGCAGCCCATGGGACCTGAGTATTCCAATAAGGCAGTGGGCAGAAGACATGGGGGTCACAAACAACCAGGATTATTCTTCTAAATCTAGCAGAGGAGCCAGATATTGGATGCACTCATTTAGGATGCAAGGACCTAGCAAGCCATTTGGATGCCCAGTTTATATCATTAAGGGTGATATGTCAGATGTCATCAGGCTGAGAAAGGAAGAGGTGGAGATGAAAGTGCGGGGCTCTACTCTTAACTTGTACACCAAGCACCATTCTCATCAGGACCTACACATTTTATCTTACACTGCATCAGACAATGATCTCAGTCCAGGCATTTTCAAGTCAATATCAGATGAGGGGGTAGCTCAAGCCCTGCAATTATTTGAGAGGGAGCCAAGCAACTGCTGGGTGAGATGCGAGTCTGTAGCTCCAAAATTTATATCAGCCATCCTTGAGATATGTGAGGGGAAGAGACAGATAAAAGGAATTAACAGAACCAGACTTTCAGAGATTGTGAGAATTTGTTCTGAATCTTCCCTAAGATCAAAAGTCGGATCTATGTTCTCATTTGTCGCCAATGTCGAGGAGGCCCATGATGTTGATTATGATGCGTTGATGGATCTAATGATAGAAGATGCCAAGAACAATGCATTTAGTCATGTTGTTAATTGCATAGAGTTGGATGTTAGTGGTCCTTACGAGATGGAGTCTTTTGATGCATCTGATGTCAATCTCTTTGGGCCAGCCCACTACAAGGACATCAGTTCATTATCTATGATTGCTCATCCCTTGATGGATAAGTTTGTTGATTATGCTATTTCTAAGATGGGGAGAGCCTCAGTTAGGAAAGTTCTAGAAACAGGTCGGTGCTCCAGCAAAGACTATGATTTATCAAAGGTTCTCTTCAGAACTCTACAGAGACCAGAAGAAAGCATTAGGATAGACGATCTGGAGTTATATGAGGAGACAGATGTGGCGGATGACATGCTGGGC
>AEC14274
ATGGATTCTATATTATCAAAACAGCTGGTTGACAAGACTGGCTTTGTTAGAGTGCCTATCAAGCATTATGACTGTACAATGCTAACTCTGGCACTTCCAACATTTGATGTTTCCAAGATGGTAGATAGAATTACCATAGACTTCAATCTGGATGATATACAAGGAGCATCTGAAATAGGTTCAACTTTACTACCCTCCATGTCGATAGATGTGGAAGATATGGCCAATTTTGTTCACGATTTCACCTTTGGCCACTTAGCTGACAAGACTGACAGACTGTTAATGCGTGAGTTTCCCATGATGAATGACGGGTTTGATCATTTGAGCCCTGACATGATCATTAAAACCACATCTGGCATGTACAACATCGTTGAGTTCACCACCTTTAGGGGAGATGAAAGAGGTGCATTCCAGGCTGCCATGACTAAACTCGCTAAGTATGAGGTTCCTTGTGAGAACAGATCTCAGGGCAGGACTGTTGTTCTTTATGTTGTTAGTGCCTATCGGCATGGTGTATGGTCTAATTTGGAGCTAGAGGACTCTGAAGCAGAGGAGATGGTTTATAGGTACAGACTTGCTCTTAGTGTGATGGATGAGCTAAGGACCTTATTTCCAGAACTGTCATCCACAGATGAGGAACTAGGGAAGACTGAGAGAGAGTTGCTAGCCATGGTCTCCTCTATCCAAATAAATTGGTCAGTCACAGAATCTGTGTTTCCACCCTTTAGCAGAGAGATGTTTGACAAGTTTAGATCCTCCCCTCCCGATTCAGAGTATATCACAAGGATAGTGAGCAGATGCCTCATAAATTCTCAAGAGAAACTCATCAATAATTCTTTCTTTGCTGAAGGGAATGACAAAGTTCTGAGATTTTCAAAAAACGCTGAAGAGTGTTCCTTAGCAATAGAGAGAGCCTTAAATCAGTATAGAGCAGAAGACAACCTTAGGGACCTCAATGACCACAAGTCAACTATTCAGCTGCCTCCCTGGCTGTCCTATCACGATGTTGATGGCAAAGATCTGTGCCCTCTTCAGGGATTAGATATAAGAGGGGACCATCCCATGTGCAACCTGTGGAGGGAAGTGGTCACCTCTGCAAATCTAGAGGAGATTGAGAGGATGCACGATGATGCAGCTGCAGAACTTGAGTTTGCCCTTTCGGGAGCAAAGGACAGGCCAGATGAGAGAAACAGATACCATAGAGTCCATCTAAATATGGGCTCAGATGATAGTGTCTACATAGCTGCTTTAGGAGTTAATGGAAAGAAGCACAAAGCAGACACTTTAGTGCAGCAAATGAGAAACAGGAGTAAACAGCTTTTCTCCCCAGATCATAATGTGGATCACATATCTGAATTTCTCTCTGCATGCTCTAGTGACTTGTGGGCAACAGATGAAGACCTATACAACCCTCTCTCTTGTGATAAAGAGCTTAGATTGGCAGCCCAGAGGATTCATCAGCCATCCTTGTCAGAAAAGGGCTTCAATGAAATCATAACAGAGCATTACAAATTTATGGGAAGTAGGATAGGTTCATGGTGCCAAATGGTCAGTTTGATAGGAGCTGAGCTATCAGCTTCTGTTAAGCAACATGTCAAGCCTAACTATTTTGTGATTAAACGACTACTGGGTTCTGGAATTTTCTTGCTAATCAAGCCCACTTCCAGCAAAAGCCACATATTTGTGTCTTTCGCAATTAAGCGCTCTTGCTGGGCCTTTGATCTCTCCACTTCCAGGGTTTTCAAGCCCTACATAGATGCTGGGGATCTGTTAGTTACTGACTTTGTTTCTTATAAGCTAAGCAAGCTTACTAACCTCTGCAAGTGCGTTTCATTAATGGAGTCCTCCTTCTCATTCTGGGCAGAAGCATTTGGAATTCCAAGCTGGAACTTTGTTGGTGACTTGTTCAGGTCCTCAGACTCTGCAGCAATGGATGCCTCATACATGGGCAAACTTTCTTTATTAACCCTTTTGGAAGACAAAGCAACAACTGAAGAGTTACAGACTATTGCAAGATATATAATCATGGAGGGCTTTGTCTCGCCCCCGGAAATCCCAAAACCTCACAAGATGACCTCTAAGTTTCCCAAGGTTCTCAGGTCAGAGCTGCAGGTTTACTTATTAAACTGCTTATGCAGAACTATCCAGAGAATAGCAGGTGAGCCCTTCATTCTTAAGAAGAAGGATGGATCTATATCCTGGGGTGGCATGTTCAATCCTTTTTCAGGACGTCCACTGCTTGATATGCAACCACTCATCAGCTGTTGTTACAATGGTTACTTTAAAAACAAAGAGGAGGAGACTGAGCCTTCATCCCTTTCTGGGATGTATAAGAAAATTATAGAACTTGAGCACCTTAGACCACAGTCAGATGCTTTCTTGGGTTATAAAGATCCAGAACTGCCTAGAATGCATGAGTTTAGTGTTTCTTACTTGAAGGAGGCTTGCAATCATGCCAAGCTAGTCTTAAGGAGCCTCTATGGACAGAATTTCATGGAGCAAATAGACAATCAGATTATACGAGAGCTCAGTGGGTTGACTCTAGAAAGGTTAGCCACACTTAAGGCCACAAGCAACTTCAATGAGAATTGGTATGTCTATAAGGATGTGGCAGACAAGAACTACACAAGGGATAAATTATTAGTGAAGATGTCAAAATATGCCTCTGAGGGAAAGAGCCTAGCTATCCAGAAGTTTGAGGATTGTATGAGGCAGATAGAGTCACAAGGATGCATGCATATTTGTTTGTTTAAGAAACAACAGCATGGAGGTCTGAGAGAAATCTACGTGATGGGTGCAGAGGAGAGAATTGTTCAATCGGTGGTGGAGACAATAGCCAAGTCCATAGGGAAGTTCTTTGCTTCTGATACCCTCTGTAACCCCCCCAATAAAGTGAAAATTCCTGAGACACATGGCATCAGGGCTCGGAAGCAATGTAAGGGGCCTGTGTGGACTTGTGCAACATCAGATGATGCAAGGAAGTGGAACCAAGGCCATTTTGTTACAAAGTTTGCCCTCATGCTATGTGAGTTCACCTCTCCCAAATGGTGGCCACTGATCATTAGGGGATGTTCAATGTTTACTAGGAAGAGGATGATGATGAATTTGAATTATCTTAAGATCCTGGATGGTCATCGGGAGCTTGACATTAGAGATGACTTTGTGATGGATCTCTTCAAAGCTTATCATGGTGAGGCAGAAGTTCCATGGGCCTTTAAAGGCAAAACATATTTGGAAACCACAACAGGGATGATGCAGGGAATATTGCATTACACTTCCTCACTATTACACACCATTCATCAAGAATATATCCGGTCCTTGTCCTTTAAAATATTCAACCTGAAGGTTGCTCCTGAGATGAGCAAGAGCCTGGTTTGTGACATGATGCAAGGATCAGATGATAGTAGCATGCTAATCAGCTTCCCAGCTGATGATGAGAAGGTTCTCACCAGATGCAAAGTGGCCGCAGCCATATGCTTCCGCATGAAGAAGGAGCTGGGAGTGTACCTTGCCATTTACCCCTCAGAGAAGTCCACAGCAAACACAGATTTTGTAATGGAGTACAATTCTGAATTTTATTTCCATACCCAGCATGTTAGACCAACGATCAGGTGGATTGCAGCATGTTGCAGCCTGCCAGAAGTGGAAACACTAGTGGCCCGTCAGGAAGAGGCCTCTAACCTAATGACTTCAGTCACTGAGGGGGGTGGGTCATTCTCCTTAGCTGCAATGATTCAGCAAGCTCAGTGCACTCTCCATTACATGCTGATGGGCATGGGAGTGTCTGAGCTATTCTTAGAATATAAGAAGGCAGTGTTGAAGTGGAATGACCCTGGCCTGGGTTTCTTCCTGCTTGACAACCCTTATGCGTGCGGGTTGGGAGGTTTCAGATTTAATCTCTTCAAAGCTATCACCAGAACTGATTTGCAGAAGCTATATGCTTTCTTCATGAAGAAGGTCAAGGGCTCAGCTGCTAGGGACTGGGCAGATGAAGATATCACCATCCCAGAAACGTGTAGCGTGAGCCCAGGTGGCGCTCTAATTCTTAGCTCTTCTCTAAAGTGGGGATCTAGGAAGAAGTTTCAGAAACTAAGAGACCGTTTGAACATACCAGAGAACTGGATTGAACTAATAAATGAGAATCCAGAGGTGCTCTATCGGGCTCCTAGAACAGGCCCAGAAATATTGTTGCGCATTGCAGAGAAAGTCCATAGCCCAGGTGTTGTGTCATCATTGTCTTCTGGCAATGCAGTCTGTAAAGTCATGGCCTCAGCTGTATACTTCTTATCAGCAACAATTTTTGAGGACACTGGACGTCCTGAGTTCAACTTCTTGGAGGATTCTAAGTACAGCTTGCTACAAAAGATGGCTGCATATTCTGGCTTTCATGGTTTCAATGATATGGAGCCGGAAGATATATTATTCCTATTTCCGAACATTGAGGAATTAGAATCACTGGATTCTATAGTTTACAACAAGGGAGAAATAGACATCATCCCAAGAGTCAACATCAGGGATGCAACCCAGACTAGGGTCACCATCTTTAATGAGCAGAAGACCCTCCGAACATCTCCAGAGAAGTTGGTGTCAGACAAGTGGTTTGGGACTCAGAAGAGTAGGATAGGCAAAACAACCTTCCTGGCTGAATGGGAAAAGCTAAAGAAAATTGTGAAGTGGTTGGAAGATACTCCAGAAGCAACTCTAGCTCACACCCCACTGAATAACCATATTCAAGTTAGGAATTTCTTTGCTAGAATGGAAAGCAAGCCTAGAACAGTCAGAATAACAGGAGCCCCTGTAAAGAAGAGGTCAGGAGTCAGTAAGATAGCCATGGTTATTCGTGACAATTTCTCCCGGATGGGCCACCTCCGAGGTGTAGAAGACCTTGCTGGCTTCACTCGTAGTGTTTCAGCCGAAATTCTCAAGCACTTTCTGTTCTGTATACTACAGGGTCCATACAGTGAGAGCTATAAGCTACAGCTAATCTACAGAGTCCTAAGCTCAGTGTCAAACGTTGAGATAAAGGAATCAGATGGTAAGACTAAAACAAATTTGATTGGGATCCTTCAGAGATTTCTAGATGGTGATCACGTTGTCCCCATTATTGAAGAGATGGGAGCCGGAACAGTGGGTGGATTTATCAAGAGACAACAATCTAAAGTTGTGCAAAACAAAGTGGTTTATTATGGAGTTGGGATCTGGAGAGGCTTCATGGACGGGTATCAGGTCCATCTTGAGATAGAAAATGACATAGGACAGCCCCCAAGGCTTAGGAATGTCACAACTAACTGTCAGAGCAGCCCATGGGACCTGAGTATTCCAATAAGGCAGTGGGCAGAAGACATGGGGGTCACAAACAACCAGGATTATTCTTCTAAATCTAGCAGAGGAGCCAGATATTGGATGCACTCATTTAGGATGCAAGGACCTAGCAAGCCATTTGGATGCCCAGTTTATATCATTAAGGGTGATATGTCAGATGTCATCAGGCTGAGAAAGGAAGAGGTGGAGATGAAAGTGCGGGGCTCTACTCTTAACTTGTACACCAAGCACCATTCTCATCAGGACCTACACATTTTATCTTACACTGCATCAGACAATGATCTCAGTCCAGGCATTTTCAAGTCAATATCAGATGAGGGGGTAGCTCAAGCCCTGCAATTATTTGAGAGGGAGCCAAGCAACTGCTGGGTGAGATGCGAGTCTGTAGCTCCAAAATTTATATCAGCCATCCTTGAGATATGTGAGGGGAAGAGACAGATAAAAGGAATTAACAGAACCAGACTTTCAGAGATTGTGAGAATTTGTTCTGAATCTTCCCTAAGATCAAAAGTCGGATCTATGTTCTCATTTGTCGCCAATGTCGAGGAGGCCCATGATGTTGATTATGATGCGTTGATGGATCTAATGATAGAAGATGCCAAGAACAATGCATTTAGTCATGTTGTTAATTGCATAGAGTTGGATGTTAGTGGTCCTTACGAGATGGAGTCTTTTGATGCATCTGATGTCAATCTCTTTGGGCCAGCCCACTACAAGGACATCAGTTCATTATCTATGATTGCTCATCCCTTGATGGATAAGTTTGTTGATTATGCTATTTCTAAGATGGGGAGAGCCTCAGTTAGGAAAGTTCTAGAAACAGGTCGGTGCTCCAGCAAAGACTATGATTTATCAAAGGTTCTCTTCAGAACTTTACAGAGACCAGAAGAAAGCATTAGGATAGACGATCTGGAGTTATATGAGGAGACAGATGTGGCGGATGACATGCTAGGC
>AEC14277
ATGGATTCTATATTATCAAAACAGCTGGTTGACAAGACTGGCTTTGTTAGAGTGCCAATCAAGCATTATGACTGTACAATGCTAACTCTGGCACTTCCAACATTTGATGTTTCCAAGATGGTAGATAGAATTACCATAGACTTCAATCTGGATGATATACAAGGAGCATCTGAAATAGGTTCAACTTTACTACCCTCCATGTCGATAGATGTGGAAGATATGGCCAATTTTGTTCACGATTTCACCTTTGGCCACTTAGCTGACAAGACTGACAGACTGTTAATGCGTGAGTTTCCCATGATGAATGACGGGTTTGATCATTTGAGCCCTGACATGATCATTAAAACCACATCTGGCATGTACAACATCGTTGAGTTCACCACCTTTAGGGGAGATGAAAGAGGTGCATTCCAGGCTGCCATGACTAAACTCGCTAAGTATGAGGTTCCTTGTGAGAACAGATCTCAGGGCAGGACTGTTGTTCTTTATGTTGTTAGTGCCTATCGGCATGGTGTATGGTCTAATTTGGAGCTAGAGGACTCTGAAGCAGAGGAGATGGTTTATAGGTACAGACTTGCTCTTAGTGTGATGGATGAGCTAAGGACCTTATTTCCAGAACTGTCATCCACAGATGAGGAACTAGGGAAGACTGAGAGAGAGTTGCTAGCCATGGTCTCCTCTATCCAAATAAATTGGTCAGTCACAGAATCTGTGTTTCCACCCTTTAGCAGAGAGATGTTTGACAAGTTTAGATCCTCCCCTCCCGATTCAGAGTATATCACAAGGATAGTGAGCAGATGCCTCATAAATTCTCAAGAGAAACTCATCAATAATTCTTTCTTTGCTGAAGGGAATGACAAAGTTCTGAGATTTTCAAAAAACGCTGAAGAGTGTTCCTTGGCAATAGAGAGAGCCTTAAATCAGTATAGAGCAGAAGACAACCTTAGGGACCTCAATGACCACAAGTCAACAATTCAGCTGCCTCCCTGGCTGTCCTATCACGATGTTGATGGCAAAGATCTGTGCCCTCTTCAGGGATTAGATATAAGAGGGGACCATCCCATGTGCAACCTGTGGAGGGAAGTGGTCACCTCTGCAAATCTAGAGGAGATTGAGAGGATGCACGATGATGCAGCTGCAGAACTTGAGTTTGCCCTTTCGGGAGTAAAGGATAGGCCAGATGAGAGAAACAGATACCATAGAGTCCATCTAAATATGGGCTCAGATGATAGTGTCTACATAGCTGCTTTAGGAGTTAATGGAAAGAAGCACAAAGCAGACACTTTAGTGCAGCAAATGAGAAACAGGAGTAAACAGCTTTTCTCCCCAGATCATAATGTGGATCACATATCTGAATTTCTCTCTGCATGCTCTAGTGACTTGTGGGCAACAGATGAGGACCTATACAACCCTCTCTCTTGTGATAAAGAGCTTAGATTGGCAGCCCAGAGGATTCATCAGCCATCCTTGTCAGAAAAGGGCTTCAATGAAATCATAACAGAGCATTACAAATTTATGGGAAGTAGGATAGGTTCATGGTGCCAAATGGTCAGTTTGATAGGAGCTGAGCTATCAGCTTCTGTTAAGCAACATGTCAAGCCTAACTATTTTGTGATTAAACGACTACTGGGTTCTGGAATTTTCTTGCTAATCAAGCCCACTTCCAGCAAAAGCCACATATTTGTGTCTTTCGCAATTAAGCGCTCTTGCTGGGCCTTTGATCTCTCCACTTCCAGGGTTTTCAAGCCCTACATTGATGCTGGGGATCTGTTAGTTACTGACTTTGTTTCTTATAAGCTAAGCAAGCTTACTAACCTCTGCAAGTGCGTTTCATTAATGGAGTCCTCCTTCTCATTCTGGGCAGAAGCATTTGGAATTCCAAGTTGGAACTTTGTTGGTGACTTGTTCAGGTCCTCAGACTCTGCAGCAATGGATGCCTCATACATGGGCAAACTTTCTTTATTAACCCTTTTGGAAGACAAAGCAACAACTGAAGAGTTACAGACTATTGCAAGATATATAATCATGGAGGGCTTTGTCTCGCCCCCGGAAATCCCAAAACCTCACAAGATGACCTCTAAGTTTCCCAAGGTTCTCAGGTCAGAGCTGCAGGTTTACTTATTAAACTGCTTATGCAGAACTATCCAGAGAATAGCAGGTGAGCCCTTCATTCTTAAGAAGAAGGATGGATCTATATCCTGGGGTGGCATGTTCAATCCTTTTTCAGGACGTCCACTGCTTGATATGCAACCACTCATCAGCTGTTGTTACAATGGTTACTTTAAAAACAAAGAGGAGGAGACTGAGCCTTCATCCCTTTCTGGGATGTATAAGAAAATTATAGAACTTGAGCACCTTAGACCACAGTCAGATGCTTTCTTGGGTTATAAAGATCCAGAACTGCCTAGAATGCATGAGTTTAGTGTTTCTTACTTGAAGGAGGCTTGCAATCATGCCAAGCTAGTCTTAAGGAGCCTCTATGGACAGAATTTCATGGAGCAAATAGACAATCAGATTATACGAGAGCTCAGTGGGTTGACTCTAGAAAGGTTAGCCACACTTAAGGCCACAAGCAACTTCAATGAGAATTGGTATGTCTATAAGGATGTGGCAGACAAGAACTACACAAGGGATAAATTATTAGTGAAGATGTCAAAATATGCCTCTGAGGGAAAGAGCCTAGCTATCCAGAAGTTTGAGGATTGTATGAGGCAGATAGAGTCACAAGGATGCATGCATATTTGTTTGTTTAAGAAACAACAGCATGGAGGTCTGAGAGAAATCTACGTGATGGGTGCAGAGGAGAGAATTGTTCAATCGGTGGTGGAGACAATAGCCAAGTCCATAGGGAAGTTCTTTGCTTCTGATACCCTCTGTAACCCCCCCAATAAAGTGAAAATTCCTGAGACACATGGCATCAGGGCTCGGAAGCAATGTAAGGGGCCTGTGTGGACTTGTGCAACATCAGATGATGCAAGGAAGTGGAACCAAGGCCATTTTGTTACAAAGTTTGCCCTCATGCTATGTGAGTTCACCTCTCCCAAATGGTGGCCACTGATCATTAGGGGATGTTCAATGTTTACTAGGAAGAGGATGATGATGAATTTGAATTATCTTAAGATCCTGGATGGTCATCGGGAGCTTGACATTAGAGATGACTTTGTGATGGATCTCTTCAAAGCTTATCATGGTGAGGCAGAAGTTCCATGGGCCTTTAAAGGCAAAACATATTTGGAAACCACAACAGGGATGATGCAGGGAATATTGCATTACACTTCCTCACTATTACACACCATTCATCAAGAATATATCCGGTCCTTGTCCTTTAAAATATTCAACCTGAAGGTTGCTCCTGAGATGAGCAAGAGCCTGGTTTGTGACATGATGCAAGGATCAGATGATAGTAGCATGCTAATCAGCTTCCCAGCTGATGATGAGAAGGTTCTCACCAGATGCAAAGTGGCCGCAGCCATATGCTTCCGCATGAAGAAGGAGCTGGGAGTGTACCTTGCCATTTACCCCTCAGAGAAGTCCACAGCAAACACAGATTTTGTAATGGAGTACAATTCTGAGTTTTATTTCCATACCCAGCATGTTAGACCAACGATCAGGTGGATTGCAGCATGTTGCAGCCTGCCAGAAGTGGAAACACTAGTGGCCCGTCAGGAAGAGGCCTCTAACCTAATGACTTCAGTCACTGAGGGGGGTGGGTCATTCTCCTTAGCTGCAATGATTCAGCAAGCTCAGTGCACTCTCCATTACATGCTGATGGGCATGGGAGTGTCTGAGCTATTCTTAGAATATAAGAAGGCAGTGTTGAAGTGGAATGACCCTGGCCTGGGTTTCTTCCTGCTTGACAACCCTTATGCGTGCGGGTTGGGAGGTTTCAGATTTAATCTCTTCAAAGCTATCACCAGAACTGATTTGCAGAAGCTATATGCTTTCTTCATGAAGAAGGTCAAGGGCTCAGCTGCTAGGGACTGGGCAGATGAAGATATCACCATCCCAGAAACGTGTAGCGTGAGCCCAGGTGGCGCTCTAATTCTTAGCTCTTCTCTAAAGTGGGGATCTAGGAAGAAGTTTCAGAAACTAAGAGACCGTTTGAACATACCAGAGAACTGGATTGAACTAATAAATGAGAATCCAGAGGTGCTCTATCGGGCTCCTAGAACAGGCCCAGAAATATTGTTGCGCATTGCAGAGAAAGTCCATAGCCCAGGTGTTGTGTCATCATTGTCTTCTGGCAATGCAGTCTGTAAAGTCATGGCCTCAGCTGTATACTTCTTATCAGCAACAATTTTTGAGGACACTGGACGTCCTGAGTTCAACTTCTTGGAGGATTCTAAGTACAGCTTGCTACAAAAGATGGCTGCATATTCTGGCTTTCATGGTTTCAATGATATGGAGCCGGAAGATATATTATTCCTATTTCCGAACATTGAGGAATTAGAATCACTGGATTCTATAGTTTACAACAAGGGAGAAATAGACATCATCCCAAGAGTCAACATCAGGGATGCAACCCAGACTAGGGTCACCATCTTTAATGAGCAGAAGACCCTCCGAACATCTCCAGAGAAGTTGGTGTCAGACAAGTGGTTTGGGACTCAGAAGAGTAGGATAGGCAAAACAACCTTCCTGGCTGAATGGGAAAAGCTAAAGAAAATTGTGAAGTGGTTGGAAGATACTCCAGAAGCAACTCTAGCTCACACCCCACTGAATAACCATATTCAAGTTAGGAACTTCTTTGCTAGAATGGAAAGCAAGCCTAGAACAGTCAGAATAACAGGAGCCCCTGTAAAGAAGAGGTCAGGAGTCAGTAAGATAGCCATGGTTATCCGTGACAATTTCTCCCGGATGGGCCACCTCCGAGGTGTAGAAGACCTTGCTGGCTTCACTCGTAGTGTTTCAGCTGAAATTCTCAAGCACTTTCTGTTCTGTATACTACAGGGTCCATACAGTGAGAGCTATAAGCTACAGCTAATCTACAGAGTCCTAAGCTCAGTGTCAAACGTTGAGATAAAGGAATCAGATGGTAAGACTAAAACAAATTTGATTGGGATCCTTCAGAGATTTCTAGATGGTGATCACGTTGTCCCCATTATTGAAGAGATGGGAGCCGGAACAGTGGGTGGATTTATCAAGAGACAACAATCTAAAGTTGTGCAAAACAAAGTGGTTTATTATGGAGTTGGGATCTGGAGAGGCTTCATGGACGGGTATCAGGTCCATCTTGAGATAGAAAATGACATAGGACAGCCCCCAAGGCTTAGGAATGTCACAACTAACTGTCAGAGCAGCCCATGGGACCTGAGTATTCCAATAAGGCAGTGGGCAGAAGACATGGGGGTCACAAACAACCAGGATTATTCTTCTAAATCTAGCAGAGGAGCCAGATATTGGATGCACTCATTTAGGATGCAAGGACCTAGCAAGCCATTTGGATGCCCAGTTTATATCATTAAGGGTGATATGTCAGATGTCATCAGGCTGAGAAAGGAAGAGGTGGAGATGAAAGTGCGGGGCTCTACTCTTAACTTGTACACCAAGCACCATTCTCATCAGGACCTACACATTTTATCTTACACTGCATCAGACAATGATCTCAGTCCAGGCATTTTCAAGTCAATATCAGATGAGGGGGTAGCTCAAGCCCTGCAATTATTTGAGAGGGAGCCAAGCAACTGCTGGGTGAGATGCGAGTCTGTAGCTCCAAAATTTATATCAGCCATCCTTGAGATATGTGAGGGGAAGAGACAGATAAAAGGAATTAACAGAACCAGACTTTCAGAGATTGTGAGAATTTGTTCTGAATCTTCCCTAAGATCAAAAGTCGGATCTATGTTCTCATTTGTCGCCAATGTCGAGGAGGCCCATGATGTTGATTATGATGCGTTGATGGATCTAATGATAGAAGATGCCAAGAACAATGCATTTAGTCATGTTGTTAATTGCATAGAGTTGGATGTTAGTGGTCCTTACGAGATGGAGTCTTTTGATGCATCTGATGTCAATCTCTTTGGGCCAGCCCACTACAAGGACATCAGTTCATTATCTATGATTGCTCATCCCTTGATGGATAAGTTTGTTGATTATGCTATTTCTAAGATGGGGAGAGCCTCAGTTAGGAAAGTTCTAGAAACAGGTCGGTGCTCCAGCAAAGACTATGATTTATCAAAGGTTCTCTTCAGAACTCTACAGAGACCAGAAGAAAGCATTAGGATAGACGATCTGGAGTTATATGAGGAGACAGATGTGGCGGATGACATGCTGGGC
>ABD51536
ATGGATTCTATATTATCAAAACAGCTGGTTGACAAGACTGGTTTTGTTAGAGTGCCAATCAAGCATTATGACTGTACAATGCTAACTCTGGCACTCCCAACGTTTGATGTCTCCAAGATGGTAGATAGAATTACCATAGACTTCAATCTGGATGACATACAAGGAGCATCTGAAATAGGCTCAACTTTGCTACCCTCCATGTCGATAGATGTGGAAGATATGGCTAATTTTGTTCACGATTTCACCTTTGGCCACTTAGCTGACAAGACTGACAGACTGTTAATGCGTGAGTTTCCCATGATGAATGACGGGTTTGATCATTTGAGCCCTGACATGATCATCAAAACTACATCTGGCATGTATAACATCGTTGAGTTCACCACCTTTAGGGGAGATGAAAGGGGTGCGTTCCAGGCTGCCATGACTAAACTCGCTAAGTATGAGGTTCCTTGTGAGAACAGATCTCAGGGCAGGACTGTTGTTCTTTATGTTGTTAGCGCCTATCGGCATGGTGTTTGGTCTAATTTGGAGCTAGAGGACTCTGAAGCAGAGGAGATGGTTTATAGGTATAGACTTGCTCTCAGTGTAATGGATGAGCTAAGGACCTTGTTCCCAGAACTGTCATCCACAGATGAGGAATTGGGGAAGACTGAGAGAGAGTTGCTAGCCATGGTCTCCTCCATCCAAATAAATTGGTCAGTCACGGAATCCGTGTTCCCACCCTTTAGCAGAGAAATGTTTGACAGGTTTAGATCTTCTCCTCCCGACTCAGAGTATATCACGAGGATAGTGAGCAGATGCCTCATAAATTCTCAAGAGAAACTCATCAATAATTCTTTTTTTGCTGAAGGGAATGATAAAGTTCTGAGATTTTCAAAAAACGCTGAGGAGTGTTCCTTGGCAATAGAGAGAGCTTTAAATCAGTATAGGGCAGAAGACAACCTTAGGGACCTCAATGACCACAAGTCAACTATTCAGCTACCTCCCTGGCTGTCCTATCACGATGTTGATGGCAAAGATCTATGCCCTCTTCAAGGACTAGATGTGAGAGGGGACCATCCCATGTGCAACCTGTGGAGAGAAGTGGTCACCTCTGCAAATCTAGAGGAGATTGAGAGGATGCACGATGATGCAGCAGCAGAACTTGAGTTTGCCCTTTCAGGGGTAAAGGACAGGCCAGATGAGAGAAACAGATACCATAGAGTCCACCTGAATGTGGACTTAGATGATAGTGTCTACATAGCTGCTTTGGGAGTTAATGGGAAAAAGCATAAAGCAGATACTTTAGTGCAACAAATGAGAGACAGGAGTAAGCAGCCTTTCTCTCCAGATCATGATGTGGATCACATATCTGAATTTCTCTCTGCATGCTCTAGTGACTTATGGGCAACAGATGAAGACCTGTACAACCCTCTTTCTTGTGACAAGGAGCTCAGATTGGCAGCCCAGAGAATTCATCAGCCATCCTTATCAGAAAGGGGCTTCAATGAGATCATAACAGAGCACTACAAATTTATGGGAAGTAGGATAGGTTCATGGTGCCAAATGGTTAGTCTGATAGGAGCTGAGCTATCAGCTTCTGTGAAGCAACATGTCAAGCCTAACTATTTTGTGATTAAACGACTACTAGGTTCTGGGATTTTCTTACTGATTAAGCCCACTTCCAGCAAAAGCCATATATTTGTGTCTTTCGCAATCAAGCGCTCTTGCTGGGCCTTTGATCTCTCCACTTCCAGGGTTTTCAAACCCTACATAGATGCTGGGGATCTGTTAGTTACTGACTTTGTTTCTTACAAACTAAGTAAGCTTACTAACCTCTGCAAGTGCGTTTCATTAATGGAGTCCTCCTTCTCATTCTGGGCAGAAGCATTTGGAATTCCAAGCTGGAACTTTGTTGGTGACTTGTTCAGGTCCTCAGACTCTGCAGCAATGGATGCTTCATACATGGGCAAACTTTCTTTATTAACCCTTTTGGAAGACAAAGCAACAACTGAAGAGTTGCAGACTATTGCAAGATACATAATCATGGAGGGCTTTGTCTCGCCCCCAGAAATCCCAAAACCTCACAAGATGACCTCTAAGTTTCCCAAAGTTCTCAGGTCAGAGCTGCAGGTTTACTTATTAAACTGCTTATGCAGAACTATCCAGAGAATAGCAGGTGAGCCCTTTATTCTTAAGAAGAAGGATGGGTCTATATCCTGGGGTGGTATGTTTAATCCTTTTTCAGGGCGTCCACTGCTTGACATGCAACCACTCATCAGCTGTTGTTACAATGGTTACTTTAAAAATAAGGAAGAAGAGACTGAGCCTTCATCCCTTTCAGGGATGTATAAGAAAATTATAGAACTTGAGCACCTTAGACCACAGTCTGATGCCTTCTTGGGTTATAAAGATCCAGAACTTCCTAGAATGCATGAGTTCAGTGTTTCCTACTTGAAGGAGGCTTGCAATCATGCTAAGCTAGTCTTAAGGAGCCTCTATGGACAAAACTTCATGGAGCAAATAGACAACCAGATTATTCGAGAGCTCAGTGGGCTGACTCTAGAAAGGCTAGCCACACTTAAGGCCACAAGTAACTTCAATGAGAATTGGTATGTCTATAAAGATGTGGCAGACAAGAACTACACAAGGGATAAATTGTTAGTAAAGATGTCAAAATATGCCTCTGAGGGAAAGAGCCTAGCTATCCAGAAGTTTGAGGATTGCATGAGGCAGATAGAGTCACAAGGATGCATGCATATTTGTTTGTTTAAGAAACAACAGCATGGAGGTCTGAGAGAGATCTATGTGATGGGTGCAGAGGAAAGAATTGTTCAATCAGTGGTGGAGACAATAGCCAGGTCTATAGGGAAGTTCTTTGCATCTGATACCCTCTGTAACCCCCCCAATAAGGTGAAAATTCCTGAGACACATGGCATTAGGGCTCGGAAGCAATGTAAGGGGCCTGTGTGGACTTGTGCGACATCAGATGATGCAAGGAAGTGGAACCAAGGCCATTTTGTTACAAAGTTTGCTCTCATGCTATGTGAGTTCACCTCTCCTAAATGGTGGCCACTGATCATTAGGGGATGTTCAATGTTTACCAGGAAAAGGATGATGATGAATTTGAATTATCTTAAGATCCTGGATGGTCATCGGGAGCTTGATATTAGAGATGACTTTGTGATGGATCTCTTTAAAGCTTATCATGGTGAGGCAGAAGTTCCATGGGCCTTTAAGGGCAAAACATATTTGGAAACCACAACAGGGATGATGCAGGGGATATTGCATTATACTTCCTCACTATTACACACCATTCATCAAGAATACATCCGGTCCTTGTCCTTTAAAATATTCAACCTGAAGGTTGCACCTGAGATGAGCAAGAGCCTGGTATGTGACATGATGCAAGGATCAGATGATAGTAGCATGCTAATCAGCTTCCCAGCTGATGACGAGAAGGTTCTCACCAGATGCAAAGTGGCCGCAGCCATATGCTTCCGCATGAAGAAGGAGCTGGGAGTGTACCTAGCCATTTACCCCTCAGAGAAGTCCACAGCAAACACAGATTTTGTGATGGAGTACAATTCTGAGTTTTATTTTCACACCCAGCATGTTAGACCTACGATCAGGTGGATTGCAGCATGTTGCAGCCTTCCAGAAGTGGAAACACTAGTAGCCCGCCAAGAAGAGGCCTCTAATCTAATGACATCAGTTACTGAGGGGGGTGGGTCATTCTCTTTAGCTGCAATGATTCAGCAAGCTCAGTGCACTCTCCATTACATGCTGATGGGCATGGGAGTGTCTGAGCTATTCTTAGAGTATAAGAAGGCAGTGCTGAAGTGGAATGACCCTGGCCTGGGTTTCTTCCTGCTTGACAATCCTTATGCGTGTGGGTTGGGAGGTTTTAGATTTAATCTCTTCAAGGCTATCACCAGAACTGACTTGCAGAAGCTATATGCCTTCTTCATGAAGAAGGTCAAGGGCTCAGCTGCTAGGGACTGGGCAGATGAAGATATCACCATTCCAGAAACGTGTAGCGTGAGCCCAGGTGGCGCTCTAATTCTTAGCTCCTCTCTAAAGTGGGGATCTAGGAAGAAGTTTCAGAAATTGAGGGACCGTTTGAACATACCAGAGAACTGGATTGAACTGATAAATGAGAATCCAGAGGTGCTCTATCGGGCTCCCAGAACAGGCCCAGAAATATTGTTGCGCATTGCAGAGAAAGTCCATAGCCCAGGTGTTGTGTCATCATTGTCTTCTGGCAATGCAGTCTGTAAAGTCATGGCCTCAGCTGTGTACTTCTTATCAGCAACAATTTTTGAAGACACTGGGCGTCCTGAGTTTAACTTCTTGGAGGATTCCAAGTATAGCTTGCTACAAAAGATGGCCGCATATTCTGGCTTTCATGGTTTCAATGACATGGAGCCAGAAGATATATTATTCCTATTCCCGAACATTGAGGAATTAGAATCACTGGATTCTATAGTTTACAACAAGGGTGAAATAGACATCATCCCAAGAGTCAATATCAGAGATGCAACCCAAACCAGGGTCACTATCTTTAATGAGCAGAAGACCCTCCGAACATCTCCAGAGAAGTTGGTGTCAGACAAGTGGTTTGGGACTCAGAAGAGTAGGATAGGCAAAACAACCTTCCTGGCTGAGTGGGAAAAGCTAAAGAAAATTGTGAAGTGGTTAGAAGACACTCCAGAAGCAACTCTAGCTCACACTCCACTGAATAACCATATTCAAGTTAGGAATTTCTTTGCTAGAATGGAAAGCAAGCCTAGGACGGTCAGAATAACAGGAGCTCCTGTAAAGAAGAGGTCAGGGGTTAGCAAGATAGCTATGGTTATCCGTGACAATTTCTCCCGGATGGGTCATCTTCGAGGTGTAGAAGACCTCGCTGGCTTCACTCGTAGTGTGTCAGCTGAAATCCTCAAGCACTTTCTGTTCTGTATTCTACAGGGCCCATATAGTGAAAGCTACAAGCTACAGCTAATCTACAGAGTCCTAAGCTCAGTGTCAAACGTTGAGATAAAGGAATCAGATGGTAAAACAAAAACCAATTTGATTGGGATCCTTCAGAGGTTTCTAGATGGTGATCACGTTGTCCCCATAATTGAAGAGATGGGAGCCGGGACAGTGGGTGGATTTATCAAGAGACAACAGTCTAAAGTTGTGCAAAACAAAGTGGTCTATTATGGAGTTGGGATCTGGAGAGGCTTCATGGATGGATATCAGGTTCATCTTGAGATAGAAAATGACATAGGACAGCCCCCAAGGCTTAGGAATGTCACAACTAACTGTCAGAGCAGCCCATGGGACCTGAGTATTCCAATAAGGCAGTGGGCAGAAGACATGGGGGTCACAAACAACCAGGATTATTCCTCTAAATCTAGCAGAGGTGCCAGATATTGGATGCATTCATTTAGGATGCAAGGACCTAGCAAGCCATTTGGATGCCCAGTTTACATCATTAAGGGTGACATGTCAGATGTCATCAGATTGAGGAAAGAGGAGGTGGAGATGAAAGTACGGGGCTCTACTCTCAACTTGTACACCAAGCACCATTCTCACCAGGACCTACACATTTTATCTTACACTGCATCAGACAATGATCTCAGTCCAGGCATTTTCAAGTCAATATCAGATGAGGGGGTAGCTCAAGCCCTGCAATTATTTGAGAGGGAACCAAGCAACTGCTGGGTGAGATGTGAGTCTGTAGCTCCAAAATTTATATCAGCCATCCTTGAGATATGTGAGGGGAAGAGACAGATAAAAGGGATTAACAGAACCAGACTCTCAGAGATTGTGAGAATTTGTTCTGAATCTTCCCTAAGATCAAAAGTCGGATCTATGTTCTCATTTGTCGCCAATGTCGAGGAGGCTCATGATGTTGATTATGATGCGTTAATGGATCTAATGATAGAAGATGCCAAGAACAATGCATTCAGCCACGTTGTCAATTGCATAGAATTGGATGTTAGTGGTCCTTACGAGATGGAGACTTTTGATACATCTGATGTCAACCTCTTTGGGCCAGCCCATTACAAGGATATCAGTTCATTATCTATGATTGCTCATCCCTTAATGGATAAGTTCGTTGATTATGCTATTTCTAAGATGGGGAGAGCCTCAGTCAGGAAAGTTCTAGAGACAGGTCGGTGCTCCAGCAAAGACTATGATTTATCAAAGGTTCTCTTCAGAACTCTACAGAGACCAGAAGAGAGCATTAGGATAGATGATCTGGAGTTATATGAGGAGACAGATGTGGCGGATGACATGCTAGGC
>ABD51519
ATGGATTCTATATTATCAAAACAGCTGGTTGACAAAACTGGTTTTGTTAGAGTGCCAATCAAGCATTATGACTGTACAATGCTAACTCTGGCACTTCCAACATTTGATGTTTCTAAGATGATAGATAGAATTACCATAGACTTCAATCTGGATGATATACAAGGAGCATCTGAAATAGGCTCAACTTTGCTACCCTCCATGTCGATAGATGTGGAAGATATGGCTAATTTTGTTCACGATTTCACCTTTGGCCACTTAGCTGACAAGACTGACAGACTGTTAATGCGTGAGTTTCCCATGATGAATGACGGGTTTGATCATTTGAGCCCTGACATGATCATTAAAACTACATCTGGCATGTACAACATCGTTGAGTTCACCACCTTTAGGGGAGATGAAAGAGGTGCATTCCAGGCTGCCATGACTAAGCTCGCCAAGTATGAGGTTCCTTGTGAGAACAGATCTCAGGGCAGGACTGTTGTTCTTTATGTTGTTAGCGCCTATCGGCATGGTGTATGGTCTAATTTAGAGCTAGAGGACTCTGAAGCAGAGGAGATGGTTTATAGGTACAGACTTGCTCTTAGTGTGATGGATGAGCTAAGGACCTTGTTCCCAGAACTGTCATCCACAGATGAGGAACTAGGGAAGACTGAGAGAGAGTTGCTAGCCATGGTCTCCTCCATCCAAATAAATTGGTCAGTCACAGAATCTGTGTTTCCACCCTTTAGCAGAGAAATGTTTGACAGGTTTAGATCCTCCCCTCCCGATTCAGAGTATATCACGAGGATAGTGAGCAGATGCCTCATAAATTCTCAAGAGAAACTCATCAATAATTCCTTCTTTGCTGAAGGGAATGATAAAGTTCTGAGATTTTCAAAAAACGCTGAAGAGTGTTCCTTAGCAATAGAGAGAGCCTTAAATCAGTATAGAGCAGAAGACAACCTTAGGGACCTCAATGACCACAAGTCAACTATTCAGCTGCCTCCCTGGCTGTCCTACCACGATGTCGATGGCAAAGATCTGTGCCCTCTTCAGGGATTAGATGTGAGAGGGGACCATCCCATGTGCAACCTGTGGAGGGAAGTGGTCACCTCTGCAAATCTAGAGGAGATTGAGAGGATGCACGATGATGCAGCAGCAGAACTTGAGTTTGCCCTTTCGGGAGTAAAAGACAGGCCAGATGAGAGAAACAGATACCATAGAGTCCATCTAAATATGGGCTCAGATGATAGTGTCTACATAGCTGCTTTAGGAGTTAATGGAAAGAAGCATAAAGCAGACACTTTAGTGCAACAAATGAGAGACAGGAGTAAACAGCCTTTCTCCCCAGATCATGATGTGGATCACATATCTGAATTTCTCTCTGCATGCTCTAGTGACTTGTGGGCAACAGATGAGGACCTGTACAACCCTCTCTCTTGTGATAAAGAGCTTAGATTGGCAGCCCAGAGGATTCATCAGCCATCCTTGTCAGAAAGGGGCTTCAATGAGATCATAACAGAGCACTACAAATTTATGGGAAGTAGGATAGGTTCATGGTGCCAAATGGTCAGTTTGATAGGAGCTGAGCTATCAGCTTCTGTTAAGCAACATGTCAAGCCTAACTATTTTGTGATTAAACGACTACTAGGTTCTGGGATTTTCTTGCTAATCAAGCCCACCTCCAGCAAAAGCCATATATTTGTGTCTTTCGCAATTAAGCGCTCTTGCTGGGCCTTTGATCTCTCCACTTCCAGGGTTTTCAAGCCCTACATAGATGCTGGGGATCTGTTAGTTACTGACTTTGTTTCTTATAAGCTAAGCAAGCTTACTAACCTTTGCAAGTGCGTTTCATTAATGGAGTCTTCCTTCTCATTCTGGGCAGAAGCATTTGGAATTCCAAGCTGGAACTTCGTTGGTGACTTGTTCAGGTCTTCAGACTCTGCAGCAATGGATGCCTCATACATGGGCAAACTTTCTTTATTAACCCTTTTGGAAGACAAAGCAACAACTGAAGAGTTACAGACTATTGCAAGATATATAATCATGGAGGGCTTTGTCTCGCCCCCAGAAATCCCAAAACCTCACAAGATGACCTCTAAGTTTCCCAAGGTTCTCAGGTCAGAGCTGCAGGTTTACTTATTAAACTGCTTATGCAGAACTATCCAGAGAATAGCAGGTGAGCCCTTCATTCTTAAGAAGAAGGATGGGTCTATATCCTGGGGTGGCATGTTTAATCCTTTTTCAGGGCGTCCACTGCTTGATATGCAACCACTCATCAGCTGTTGTTACAATGGTTACTTTAAAAATAAAGAAGAAGAGACTGAGCCTTCGTCCCTTTCTGGGATGTATAAGAAAATTATAGAGCTTGAGCACCTTAGACCACAGTCAGATGCCTTCTTGGGTTATAAAGATCCAGAACTGCCTAGAATGCATGAGTTCAGTGTTTCCTACTTGAAGGAGGCTTGCAATCATGCTAAGCTAGTCTTAAGGAGCCTCTATGGACAGAATTTCATGGAGCAAATAGACAACCAGATTATTCGAGAGCTCAGTGGGTTGACTCTAGAAAGGCTAGCTACACTTAAGGCCACAAGCAACTTTAATGAGAATTGGTATGTCTATAAGGATGTGGCAGACAAGAACTACACAAGGGATAAATTGTTAGTGAAGATGTCAAAATATGCCTCTGAGGGAAAGAGCCTAGCTATCCAGAAGTTTGAGGATTGTATGAGGCAGATAGAGTCACAAGGATGTATGCATATTTGTTTGTTTAAGAAACAACAGCATGGAGGTCTGAGAGAGATCTATGTGATGGGTGCAGAGGAAAGAATTGTTCAATCGGTGGTGGAGACAATAGCCAGGTCCATAGGGAAGTTCTTTGCTTCTGATACCCTCTGCAACCCCCCCAATAAAGTGAAAATTCCTGAGACACATGGCATCAGGGCTCGGAAGCAATGTAAGGGGCCTGTGTGGACTTGTGCAACATCAGATGATGCAAGGAAGTGGAACCAAGGCCATTTTGTTACAAAGTTTGCCCTCATGCTATGTGAGTTCACCTCTCCTAAATGGTGGCCACTGATCATTAGGGGATGTTCAATGTTTACTAGGAAAAGGATGATGATGAATTTAAATTATCTCAAGATCCTGGATGGTCATCGGGAGCTTGATATTAGAGATGACTTTGTGATGGATCTCTTCAAAGCTTATCATGGTGAGGCAGAAGTTCCATGGGCCTTTAAAGGCAAAACATATTTGGAAACCACAACAGGGATGATGCAGGGAATATTGCATTATACTTCCTCACTATTACACACCATTCATCAAGAATACATCCGGTCCTTGTCCTTTAAAATATTCAACCTGAAGGTTGCTCCTGAGATGAGCAAGAGCCTGGTTTGTGACATGATGCAAGGATCAGATGATAGTAGCATGCTAATCAGCTTCCCAGCTGATGATGAGAAGGTTCTTACCAGATGCAAAGTGGCCGCAGCCATATGCTTCCGTATGAAGAAGGAGCTGGGAGTGTACCTTGCCATTTACCCCTCGGAGAAGTCCACAGCAAACACAGATTTTGTGATGGAGTACAATTCTGAATTTTATTTCCACACCCAGCATGTTAGACCAACGATCAGGTGGATTGCAGCATGTTGCAGCCTACCAGAGGTGGAAACACTAGTAGCCCGCCAGGAAGAGGCCTCTAACCTAATGACTTCAGTCACTGAGGGGGGTGGGTCATTCTCCTTAGCTGCAATGATTCAGCAAGCTCAGTGCACTCTCCATTACATGCTGATGGGCATGGGAGTGTCTGAGCTATTCTTAGAGTATAAGAAGGCAGTGCTGAAGTGGAATGACCCTGGCCTGGGTTTCTTCCTGCTTGACAATCCTTATGCGTGCGGGTTGGGAGGTTTTAGATTTAATCTCTTCAAAGCTATCACCAGAACTGATTTGCAGAAGCTATATGCTTTCTTCATGAAGAAGGTCAAGGGCTCAGCTGCTAGAGACTGGGCAGATGAAGATATCACCATCCCAGAAACGTGTAGCGTGAGCCCAGGTGGCGCTCTAATTCTTAGCTCCTCTCTAAAGTGGGGATCTAGGAAGAAGTTTCAGAAACTGAGAGACCGTTTGAACATACCAGAGAACTGGATTGAACTAATAAATGAGAATCCAGAGGTGCTCTACCGGGCTCCCAGAACAGGCCCAGAAATATTGCTGCGCATTGCAGAGAAAGTCCATAGCCCAGGTGTTGTGTCATCATTGTCTTCTGGCAATGCAGTCTGTAAAGTCATGGCCTCAGCTGTGTACTTCTTATCAGCAACAATTTTTGAGGACACTGGACGTCCTGAGTTCAACTTCTTGGAGGATTCTAAGTACAGCTTGCTACAAAAGATGGCTGCATATTCTGGCTTTCATGGTTTCAATGATATGGAGCCAGAAGATATATTATTCCTATTCCCGAATATTGAGGAATTAGAATCACTGGATTCTATAGTTTACAACAAGGGAGAAATAGACATCATCCCAAGAGTCAACATCAGGGATGCAACCCAAACCAGAGTTACTATCTTTAATGAGCAGAAGACCCTCCGAACATCTCCAGAGAAGTTGGTGTCAGACAAGTGGTTCGGGACTCAGAAGAGTAGGATAGGCAAAACAACCTTCCTGGCTGAATGGGAAAAGCTAAAGAAAATTGTGAAGTGGCTGGAAGACACTCCAGAAGCAACTCTAGCCCACACTCCACTGAATAACCATATTCAAGTTAGGAATTTCTTTGCTAGAATGGAAAGCAAGCCTAGAACAGTCAGAATAACAGGAGCTCCTGTAAAGAAGAGGTCAGGGGTTAGTAAGATAGCTATGGTTATCCGTGACAATTTCTCCCGGATGGGCCATCTTCGAGGTGTAGAAGACCTTGCTGGCTTCACTCGTAGTGTATCAGCTGAAATTCTCAAGCACTTTCTGTTCTGTATACTACAGGGTCCATACAGTGAGAGCTATAAGCTACAGCTAATCTACAGAGTCCTAAGCTCAGTGTCAAACGTTGAGATAAAGGAATCAGATGGCAAGACAAAAACCAATTTGATTGGGATCCTTCAGAGATTTCTAGATGGTGATCACGTTGTCCCCATAATTGAAGAGATGGGAGCCGGAACAGTGGGTGGATTTATCAAGAGACAACAATCTAAAGTCGTGCAAAACAAAGTGGTCTATTATGGAGTTGGGATCTGGAGAGGCTTCATGGATGGATATCAGGTCCATCTTGAGATAGAAAATGACATAGGACAGCCCCCAAGGCTCAGGAATGTCACAACTAACTGTCAGAGCAGCCCATGGGACCTGAGTATTCCAATAAGGCAGTGGGCAGAAGACATGGGGGTCACAAACAACCAGGATTATTCCTCTAAATCTAGCAGAGGGGCCAGATATTGGATGCATTCATTCAGGATGCAAGGACCTAGCAAGCCATTTGGATGCCCAGTTTATATTATTAAGGGTGACATGTCAGATGTCATCAGACTGAGAAAGGAGGAGGTGGAGATGAAAGTACGGGGCTCTACTCTCAACTTGTACACCAAGCACCATTCTCATCAGGACCTACACATTTTATCTTACACTGCATCAGACAATGATCTCAGTCCAGGCATTTTCAAGTCAATATCAGATGAGGGGGTGGCTCAAGCCCTGCAATTATTTGAGAGGGAGCCAAGCAACTGCTGGGTGAGATGTGAGTCTGTAGCTCCAAAATTTATATCAGCCATCCTTGAGATATGTGAGGGGAAGAGACAGATAAAAGGAATTAACAGAACCAGACTCTCAGAGATTGTGAGAATTTGTTCTGAATCTTCCCTAAGATCAAAAGTCGGATCTATGTTCTCATTTGTCGCCAATGTCGAGGAGGCCCATGATGTTGATTATGATGCGTTAATGGATCTGATGATAGAAGATGCCAAGAACAATGCATTCAGTCATGTTGTTAATTGCATAGAGTTGGATGTTAGTGGTCCTTACGAGATGGAATCTTTTGATACATCTGATGTCAATCTCTTTGGGCCAGCCCATTACAAGGACATCAGTTCATTATCAATGATTGCTCATCCCTTAATGGATAAGTTTGTTGATTATGCTATTTCTAAGATGGGGAGAGCCTCAGTTAGGAAAGTTCTAGAAACAGGTCGGTGCTCCAGCAAAGACTATGATTTATCAAAGGTTCTCTTCAGAACTCTACAGAGACCAGAAGAAAGCATTAGAATAGATGATCTGGAGTTATATGAGGAGACAGATGTAGCGGATGACATGCTAGGC
>ABD51500
ATGGATTCTATATTATCAAAACAGCTGGTTGACAAGACTGGCTTTGTTAGAGTGCCAATCAAGCATTATGACTGTACAATGCTGACTCTGGCACTCCCAACATTTGATGTCTCCAAGATGGTGGATAGAATTACCATAGACTTCAATCTGGATGACATACAAGGAGCATCTGAGATAGGCTCAACTTTGCTACCCTCTATGTCGATAGATGTGGAAGATATGGCCAATTTTGTTCACGATTTCACCTTTGGCCACTTAGCTGACAAGACTGATAGACTGTTAATGCGTGAGTTTCCCATGATGAATGATGGTTTTGATCATTTGAGCCCTGACATGATCATCAAAACTACATCTGGCATGTACAACATCGTTGAGTTCACCACCTTTAGGGGAGATGAGAGAGGTGCATTCCAGGCTGCCATGACTAAACTCGCCAAGTATGAGGTTCCTTGTGAGAACAGATCTCAGGGCAGGACTGTTGTTCTTTATGTTGTTAGCGCCTACCGGCATGGTGTTTGGTCTAACTTGGAACTAGAGGACTCTGAAGCAGAAGAGATGGTTTATAGGTACAGACTTGCTCTTAGTGTGATGGATGAGCTAAGGACCTTGTTCCCAGAACTGTCATCCACAGATGAGGAACTAGGGAAGACTGAGAGAGAGTTGCTAGCCATGGTCTCCTCCATCCAAATAAATTGGTCAGTCACAGAATCTGTGTTTCCTCCCTTTAGCAGAGAAATGTTTGACAGATTTAGATCTTCTCCTCCCGACTCAGAGTATATCACGAGGATAGTGAGCAGATGCCTCATAAATTCTCAAGAGAAACTCATCAATAATTCTTTCTTTGCTGAAGGGAATGATAAAGCTCTGAGATTTTCAAAAAACGCTGAGGAGTGCTCCTTGGCAATAGAGAGAGCTTTAAATCAGTATAGGGCAGAAGACAACCTTAGGGATCTTAATGACCACAAGTCAACTATACAGCTGCCTCCCTGGTTGTCCTACCACGATGCCGATGGCAAAGATCTGTGCCCCCTTCAGGGATTAGATGTGAGAGGGGATCATCCCATGTGCAACCTATGGAGAGAAGTGGTTACCTCTGCAAATCTAGAGGAGATTGAGAGGATGCACGATGATGCAGCAGCAGAACTTGAGTTTGCCCTTTCAGGGGTGAAGGACAGGCCAGATGAGAGAAACAGATACCATAGAGTTCATCTGAATATGGACCCAGATGATAGTGTCTATATAGCTGCCTTAGGGGTTAATGGAAAGAAGCACAAAGCAGATACGTTAGTGCAACAAATGAGAGACAGGAGTAAACAGCCCTTCTCTCCAGATCATGATGTGGATCACATATCTGAATTTCTCTCTGCATGCTCTAGTGACTTGTGGGCAACAGATGAGGACCTGTACAACCCTCTTTCTTGTGATAAAGAGCTTAGATTAGCAGCCCAGAGAATCCATCAGCCATCCTTATCAGAAAGGGGCTTCAATGAGATCATAACAGAGCACTACAAATTTATGGGAAGTAGGATAGGTTCATGGTGCCAAATGGTCAGTTTGATAGGAGCTGAGCTATCAGCTTCTGTAAAGCAGCATGTCAAGCCTAACTATTTTGTGATTAAACGACTACTAGGTTCTGGGATTTTCTTGCTAATCAAGCCTACTTCCAGCAAAAGCCATATATTTGTGTCTTTCGCAATAAAGCGCTCTTGCTGGGCCTTTGATCTCTCCACTTCCAGGGTTTTCAAACCCTACATAGATGCTGGGGATCTGTTAGTTACTGACTTTGTTTCTTACAAGCTAAGTAAGCTTACTAACCTCTGCAAGTGTGTTTCATTAATGGAGTCCTCTTTCTCATTTTGGGCAGAAGCATTTGGAATTCCAAGCTGGAACTTTGTTGGTGACTTGTTCAGGTCATCAGACTCCGCAGCAATGGACGCCTCATACATGGGCAAACTTTCTTTATTAACCCTTCTGGAAGACAAAGCAACAACTGAAGAGTTACAGACTATTGCAAGATATATAATCATGGAGGGCTTTGTCTCGCCCCCAGAGATCCCAAAACCTCACAAGATGACCTCTAAGTTTCCCAAGGTTCTTAGGTCAGAGCTGCAGGTTTACTTATTAAACTGCTTATGCAGAACTATCCAGAGAATAGCAGGTGAGCCCTTCATTCTTAAGAAGAAGGATGGGTCTATATCCTGGGGTGGCATGTTTAATCCTTTTTCAGGGCGTCCACTGCTTGACATGCAACCACTCATCAGCTGTTGTTACAATGGTTACTTTAAAAACAAAGAAGAAGAGACTGAGCCTTCTTCTCTTTCTGGGATGTATAAGAAAATTATAGAACTTGAGCACCTTAGACCACAGTCAGATGCCTTCTTGGGTTATAAAGATCCAGAACTGCCTAGAATGCATGAGTTCAGTGTTTCCTACTTGAAGGAGGCCTGCAATCATGCCAAGCTAGTCTTAAGGAGTCTCTATGGACAGAATTTCATGGAGCAAATAGACAACCAGATTATTCGAGAGCTCAGTGGGTTGACTCTAGAAAGACTAGCCACACTCAAGGCCACGAGCAACTTCAACGAGAATTGGTATGTCTATAAGGATGTGGCAGACAAGAACTACACAAGGGATAAATTATTAGTGAAGATGTCAAAATATGCTTCTGAGGGAAAGAGCCTAGCTATCCAGAAGTTTGAGGATTGCATGAGGCAGATAGAGTCACAAGGATGTATGCACATTTGTTTGTTTAAGAAACAACAGCATGGAGGTCTGAGAGAGATCTATGTGATGGGTGCAGAGGAAAGAATTGTTCAATCGGTGGTGGAGACAATAGCCAGGTCTATAGGGAAGTTCTTTGCTTCTGATACCCTCTGTAACCCCCCCAATAAGGTGAAAATTCCTGAGACACATGGCATTAGGGCTCGGAAGCAATGTAAGGGGCCTGTGTGGACTTGTGCAACATCAGATGATGCAAGGAAGTGGAACCAAGGCCATTTTGTTACAAAGTTTGCCCTCATGCTATGTGAGTTCACCTCTCCTAAGTGGTGGCCACTGATCATTAGGGGGTGTTCAATGTTCACCAGGAAAAGGATGATGATGAATTTGAATTATCTTAAGATCCTAGATGGTCATCGGGAGCTTGATATTAGAGATGACTTTGTGATGGATCTCTTCAAAGCTTATCATGGTGAGGCAGAAGTTCCATGGGCCTTTAAGGGCAAAACATATTTGGAAACCACAACAGGGATGATGCAGGGGATATTGCATTACACTTCCTCACTATTACACACCATTCATCAAGAATACATCCGGTCTTTGTCCTTTAAGATATTTAATCTGAAGGTTGCTCCTGAGATGAGCAAGAGCCTAGTTTGTGACATGATGCAAGGATCAGATGATAGTAGCATGCTAATCAGCTTCCCAGCTGATGACGAGAAGGTTCTCACCAGATGCAAAGTAGCCGCAGCCATATGCTTCCGCATGAAGAAGGAGCTGGGAGTGTACCTTGCCATTTACCCCTCAGAGAAGTCCACAGCAAACACAGATTTTGTGATGGAGTACAATTCTGAATTTTACTTCCACACCCAGCATGTTAGGCCGACAATTAGATGGATTGCAGCATGTTGCAGCCTGCCAGAAGTGGAAACACTAGTAGCTCGCCAGGAAGAGGCCTCTAATCTAATGACTTCAGTTACTGAGGGGGGTGGGTCATTCTCCTTAGCTGCAATGATCCAGCAAGCTCAGTGCACTCTCCATTACATGCTAATGGGCATGGGAGTGTCTGAGCTATTTCTAGAGTATAAGAAGGCAGTGCTGAAGTGGAATGACCCTGGCCTGGGTTTCTTCCTGCTTGACAATCCTTATGCGTGCGGGCTGGGAGGTTTTAGGTTTAATCTCTTTAAAGCTATCACCAGAACTGATTTGCAGAAGCTATATGCTTTCTTCATGAAGAAGGTCAAGGGCTCAGCTGCAAGGGACTGGGCAGATGAGGATGTCACTATCCCAGAAACATGTAGCGTGAGCCCGGGTGGCGCTCTAATTCTTAGCTCCTCTCTAAAGTGGGGATCTAGGAAGAAGTTTCAGAAACTGAGAGACCGTTTGAACATACCAGAGAACTGGATTGAACTAATAAATGAGAATCCAGAGGTGCTCTATCGGGCCCCCAGAACAGGCCCAGAAATATTGCTGCGCATTGCAGAGAAAGTCCACAGCCCAGGTGTTGTGTCATCATTGTCCTCTGGCAATGCAGTCTGTAAAGTCATGGCCTCAGCTGTATACTTCTTATCAGCAACAATTTTTGAAGACACTGGACGTCCTGAGTTCAACTTCTTAGAGGATTCCAAGTACAGCTTGCTGCAAAAGATGGCCGCATATTCTGGCTTTCATGGTTTCAATGATATGGAGCCAGAAGATATATTATTCCTGTTTCCGAATATTGAGGAATTAGAATCACTGGATTCTATAGTTTACAACAAGGGAGAGATAGATATCATCCCAAGAGTCAATATCAGGGATGCAACCCAAACCAGGGTCACTATCTTTAATGAGCAAAAGACCCTCCGTACATCTCCAGAGAAGTTGGTGTCAGACAAGTGGTTTGGGACTCAGAAGAGTAGGATAGGCAAGACAACCTTCCTGGCTGAATGGGAGAAGCTAAAGAAAATTGTGAAGTGGTTGGAAGATACTCCAGAAGCAACTCTAGCTCACACTCCACTGAATAACCATATTCAAGTTAGGAATTTCTTTGCTAGGATGGAAAGCAAGCCTAGAACGGTCAGAATAACAGGAGCTCCTGTAAAGAAGAGGTCAGGGGTTAGCAAGATAGCTATGGTTATCCGTGACAATTTCTCCCGGATGGGCCATCTTCGAGGTGTAGAAGATCTCGCTGGCTTCACTCGTAGTGTGTCAGCTGAAATCCTCAAGCACTTTCTGTTCTGTATACTACAGGGTCCATATAGTGAGAGCTATAAGCTACAGCTAATCTACAGAGTTCTAAGCTCAGTGTCAAACGTTGAGATAAAGGAATCAGATGGTAAGACAAAAACCAATTTGATTGGAATCCTTCAGAGATTTCTAGATGGTGATCACGTTGTTCCCATAATTGAGGAGATGGGAGCCGGAACAGTGGGTGGTTTCATCAAGAGACAACAGTCTAAAGTTGTGCAAAACAAAGTGATCTATTATGGAGTTGGGATCTGGAGAGGCTTCATGGATGGATATCAGGTCCATCTTGAGATAGAGAATGACATAGGACAGCCCCCAAGGCTTAGGAATGTCACAACCAACTGTCAGAGCAGCCCTTGGGACCTGAGTGTTCCAATAAGGCAATGGGCAGAAGACATGGGGGTCACAAACAACCAGGATTATTCTTCTAAATCTAGCAGAGGAGCCAGATATTGGATGCATTCATTTAGAATGCAAGGACCTAGCAAGCCATTTGGATGCCCAGTTTATATTATTAAGGGCGACATGTCAGATGTCATCAGACTAAGAAAAGAGGAGGTGGAGATGAAAGTACGGGGCTCTACTCTCAACTTGTACACTAAGCACCATTCTCACCAAGACCTACACATTTTATCTTACACTGCATCAGACAATGATCTCAGTCCAGGCATTTTCAAGTCGATATCAGATGAGGGGGTAGCTCAAGCCCTGCAGTTATTTGAGAGGGAGCCAAGCAACTGCTGGGTGAGATGTGAGTCTGTAGCTCCAAAATTTATATCAGCCATCCTCGAGATATGTGAGGGGAAGAGACAGATAAAAGGAATTAATAGAACCAGACTCTCAGAGATTGTGAGAATTTGTTCTGAATCTTCCCTAAGATCAAAGGTCGGATCTATGTTCTCATTTGTCGCCAATGTTGAGGAGGCTCATGATGTTGACTATGATGCGTTAATGGATCTAATGATAGAAGATGCCAAGAACAATGCATTCAGTCATGTTGTCAATTGCATAGAATTAGATGTTAGTGGTCCTTACGAGATGGAGTCTTTTGATACATCTGATGTCAACCTCTTTGGGCCAGCCCATTACAAGGACATCAGTTCATTATCCATGATTGCTCACCCCTTAATGGACAAGTTTGTTGATTATGCTATTTCTAAGATGGGGAGAGCCTCAGTTAGGAAAGTTCTAGAGACAGGTCGGTGCTCCAGCAAAGATTATGATTTATCAAAGGTTCTCTTCAGAACTCTACAGAGACCAGAAGAGAGCATTAGGATAGATGATCTAGAGTTGTATGAAGAGACAGATGTGGCGGATGACATGCTAGGC
>ABD51503
ATGGATTCTATATTATCAAAACAGCTGGTTGACAAGACTGGCTTTGTTAGAGTGCCAATCAAGCATTATGACTGTACAATGCTAACTCTGGCACTCCCAACATTTGATGTCTCCAAGATGGTAGATAGAATTACCATAGACTTCAATCTGGATGACATACAAGGAGCATCTGAAATAGGCTCAACTTTGCTACCCTCTATGTCGATAGATGTGGAAGACATGGCCAATTTTGTTCACGATTTCACTTTTGGCCACTTAGCTGACAAGACTGACAGACTGTTAATGCGTGAGTTTCCCATGATGAATGATGGTTTTGATCATTTGAGCCCTGACATGATCATCAAAACTACATCTGGCATGTACAACATCGTTGAGTTCACCACCTTTAGGGGAGATGAAAGAGGTGCATTCCAGGCTGCCATGACTAAACTCGCTAAGTATGAGGTTCCTTGTGAGAACAGATCTCAGGGCAGGACTGTTGTTCTTTATGTTGTTAGCGCCTACCGGCATGGTGTTTGGTCTAACTTGGAACTAGAGGACTCTGAAGCAGAAGAGATGGTTTATAGGTACAGACTTGCTCTTAGTGTGATGGATGAGCTAAGGACCTTGTTCCCAGAACTGTCATCCACAGATGAGGAACTAGGGAAGACTGAGAGAGAGTTGCTAGCCATGGTCTCCTCCATCCAAATAAATTGGTCAGTCACAGAATCTGTGTTTCCTCCCTTTAGCAGAGAAATGTTTGACAGATTTAGATCTTCTCCTCCCGACTCAGAGTATATCACGAGGATAGTGAGCAGATGCCTCATAAATTCTCAAGAGAAACTCATCAATAATTCCTTCTTTGCTGAAGGGAATGATAAAGCTCTGAGATTTTCAAAAAACGCTGAGGAGTGCTCCTTGGCAATAGAGAGAGCTTTAAATCAGTATAGGGCAGAAGACAACCTTAGGGATCTTAGTGACCACAAGTCAACTATTCAGCTGCCTCCCTGGCTGTCCTACCACGATGCCGATGGCAAGGATCTGTGCCCTCTTCAGGGATTGGATGTGAGAGGGGGCCATCCTATGTGCAACCTGTGGAGAGAAGTGGTTACCTCTGCAAATCTAGAGGAGATTGAGAGGATGCACGATGATGCAGCAGCAGAACTTGAGTTTGCCCTTTCAGGGGTGAAGGACAGGCCAGATGAGAGAAACAGATACCATAGAGTTCATCTGAATATGGACTCAGATGATAGTGTCTATATAGCTGCTTTAGGGGTTAATGGAAAGAAGCACAAAGCAGATACATTAGTGCAACAAATGAGAGACAGGAGTAAACAGCCCTTCTCCCCAGATCATGATGTGGATCACATATCTGAATTTCTCTCTGCATGCTCTAGTGACTTGTGGGCAACAGATGAGGACCTGTACAACCCTCTTTCTTGTGATAAAGAGCTTAGATTAGCAGCCCAGAGAATCCATCAGCCATCCTTATCAGAAAGGGGCTTCAATGAGATTATAACAGAGCACTACAAATTTATGGGAAGTAGGATAGGTTCATGGTGCCAAATGGTCAGTTTGATAGGAGCTGAGCTATCAGCTTCTGTAAAGCAGCATGTCAAGCCTAACTATTTTGTGATTAAACGACTACTAGGTTCTGGAATTTTCTTGCTAATCAAGCCTACTTCCAGCAAAAGCCATATATTTGTGTCTTTCGCAATTAAGCGATCTTGCTGGGCCTTTGATCTCTCCACTTCCAGGGTTTTCAAACCCTACATAGATGCTGGGGATCTGTTAGTTACTGACTTTGTTTCTTACAAACTAAGTAAGCTTACTAACCTCTGCAAGTGTGTTTCATTAATGGAGTCCTCTTTCTCATTTTGGGCAGAAGCATTTGGAATTCCAAGCTGGAACTTTGTTGGTGACTTGTTCAGGTCATCAGACTCTGCAGCAATGGACGCCTCATACATGGGCAAACTTTCTTTATTAACCCTTCTGGAAGACAAAGCAACAACTGAAGAGTTACAGACTATCGCAAGATATATAATCATGGAGGGCTTTGTCTCGCCCCCAGAGATCCCAAAACCTCACAAGATGACCTCTAAGTTTCCCAAGGTTCTTAGGTCAGAGCTGCAGGTTTACTTATTAAACTGCTTATGCAGAACTATCCAGAGAATAGCAGGTGAGCCCTTCATTCTTAAGAAGAAGGATGGGTCTATATCCTGGGGTGGCATGTTTAATCCTTTTTCAGGGCGTCCACTGCTTGACATGCAACCACTCATCAGCTGTTGTTACAATGGTTACTTTAAAAACAAAGAAGAAGAGACTGAGCCTTCGTCTCTTTCTGGGATGTATAAGAAAATTATAGAACTTGAGCACCTTAGACCACAGTCAGATGCCTTCTTAGGTTATAAAGATCCAGAACTGCCTAGAATGCATGAGTTCAGTGTTTCCTACTTGAAGGAGGCCTGCAATCATGCCAAGCTAGTCTTAAGGAGTCTCTATGGACAGAATTTCATGGAGCAAATAGACAATCAGATTATTCGAGAGCTCAGTGGGTTGACTCTAGAAAGACTAGCCACACTCAAGGCCACGAGCAACTTCAATGAGAATTGGTATGTCTATAAGGATGTGGCAGACAAGAACTACACAAGGGATAAATTATTAGTGAAGATGTCAAAATATGCCTCTGAGGGAAAGAGCCTAGCTATCCAGAAGTTTGAGGATTGCATGAGGCAGATAGAGTCACAAGGATGTATGCACATTTGTTTGTTTAAGAAACAACAGCATGGAGGTCTGAGAGAGATCTATGTGATGGGTGCAGAGGAAAGAATTGTTCAATCGGTGGTGGAGACAATAGCCAGGTCTATAGGGAAGTTCTTTGCTTCTGATACCCTTTGTAACCCCCCCAATAAGGTGAAAATTCCTGAGACACATGGCATTAGGGCTCGAAAGCAATGTAAGGGGCCTGTGTGGACTTGTGCTACATCAGATGATGCAAGGAAGTGGAACCAAGGCCATTTTGTTACAAAGTTTGCCCTCATGCTATGTGAGTTCACCTCTCCTAAGTGGTGGCCACTGATCATTAGGGGATGTTCAATGTTTACCAGGAAAAGGATGATGATGAATTTGAATTATCTTAAGATCCTAGATGGTCATCGGGAGCTTGATATTAGAGATGACTTTGTGATGGATCTCTTCAAAGCTTATCATGGTGAGGCAGAAGTTCCATGGGCCTTTAAGGGCAAAACATATTTGGAAACCACAACAGGGATGATGCAAGGGATATTGCATTATACTTCCTCGCTATTACACACCATTCACCAAGAATACATCCGGTCTTTGTCCTTTAAGATATTTAATCTGAAGGTTGCTCCTGAGATGAGCAAGAGCCTAGTTTGTGACATGATGCAAGGATCAGATGATAGTAGCATGCTAATCAGCTTCCCAGCTGATGACGAGAAGGCTCTCACTAGATGCAAAGTGGCCGCAGCCATATGCTTCCGCATGAAGAAGGAGCTGGGAGTGTACCTTGCCATTTACCCCTCAGAGAAGTCCACAGCAAACACAGATTTTGTGATGGAGTACAATTCTGAATTTTACTTCCACACCCAGCATGTTAGACCGACGATTAGATGGATTGCAGCATGTTGCAGCCTGCCAGAAGTGGAAACACTAGTAGCCCGCCAGGAAGAGGCCTCTAATCTAATGACTTCAGTTACTGAGGGGGGTGGGTCATTCTCCTTAGCTGCAATGATCCAGCAAGCTCAGTGTACTCTCCATTACATGCTAATGGGCATGGGAGTGTCTGAGCTATTTCTAGAGTATAAGAAGGCAGTGCTGAAGTGGAATGACCCTGGCCTGGGTTTTTTCCTGCTTGACAATCCTTATGCGTGCGGGTTGGGAGGCTTTAGATTTAATCTCTTCAAAGCTATCACCAGAACTGATTTGCAGAAGCTATATGCCTTCTTCATGAAGAAAGTCAAGGGCTCAGCTGCTAGGGACTGGGCAGATGAGGATGTCACCATCCCAGAAACGTGTAGTGTGAGCCCAGGTGGCGCTCTGATTCTTAGCTCCTCTCTAAAGTGGGGATCTAGGAAGAAGTTTCAGAAACTGAGAGACCGTTTGAACATACCAGAGAATTGGATTGAACTAATAAATGAGAATCCAGAGGTGCTCTATCGGGCCCCCAGAACAGGCCCAGAAATATTGCTGCGCATTGCAGAGAAAGTCCACAGCCCAGGTGTTGTGTCATCATTGTCCTCTGGCAATGCAGTCTGTAAAGTCATGGCCTCAGCTGTATACTTCTTATCAGCAACAATTTTTGAAGACACTGGACGTCCTGAGTTCAACTTCTTAGAGGACTCCAAGTACAGCTTGCTACAAAAGATGGCCGCATATTCTGGCTTTCATGGTTTCAATGATATGGAGCCAGAAGATATATTATTCCTGTTCCCGAATATTGAGGAATTAGAATCACTGGATTCTATAGTTTACAACAAGGGAGAAATAGATATCATCCCAAGAGTCAATATCAGGGATGCAACCCAAACCAGGGTCACTATCTTTAATGAGCAGAAGAGCCTCCGTACATCTCCAGAGAAGTTGGTGTCAGACAAGTGGTTTGGGACTCAGAAGAGTAGGATAGGCAAGACAACCTTCCTGGCTGAATGGGAGAAGCTAAAGAAAATTGTGAAGTGGTTGGAAGATACTCCAGAAGAAACTCTAGCTCATACTCCACTGAATAACCATATTCAAGTTAGGAATTTCTTTGCTAGAATGGAAAGCAAGCCTAGAACGGTCAGGATTACAGGAGCTCCTGTAAAGAAGAGGTCAGGGGTTAGCAAGATAGCTATGGTTATCCGTGACAATTTCTCCCGGATGGGCCATCTTCGAGGTGTAGAAGATCTCGCTGGATTCACTCGTAGTGTGTCAGCTGAAATCCTCAAGCACTTCCTATTCTGTATACTACAGGGCCCTTATAGTGAGAGCTATAAGCTACAGCTAATCTATAGAGTTCTAAGCTCAGTGTCAAACGTTGAGATAAAGGAATCAGATGGTAAGACAAAAACCAATCTGATTGGAATCCTTCAGAGATTTCTAGATGGTGATCACGTTGTCCCCATAATTGAAGAGATGGGAGCCGGAACAGTGGGTGGATTTATCAAGAGACAACAGTCTAAAGTTGTGCAAAACAAAGTGGTCTATTATGGAGTTGGGATCTGGAGAGGCTTCATGGATGGATATCAGGTCCATCTTGAGATAGAAAATGACATAGGACAGCCCCCAAGGCTTAGGAATGTTACAACTAACTGTCAGAGCAGCCCATGGGACCTGAGTGTTCCAATAAGGCAATGGGCAGAAGACATGGGGGTCACAAACAACCAGGATTATTCTTCTAAATCTAGCAGAGGAGCCAGATATTGGATGCATTCATTTAGGATGCAAGGACCTAGCAAGCCATTTGGATGCCCAGTTTATATTATTAAGGGCGACATGTCAGATGTCATCAGACTAAGAAGAGAGGAGGTGGAGATGAAAGTACGGGGCTCTACTCTCAACTTGTACACTAAGCACCATTCTCACCAAGACCTACACATTTTATCTTACACTGCATCAGACAATGATCTCAGTCCAGGCATATTCAAGTCAATATCAGATGAGGGGGTAGCTCAAGCCCTGCAGTTATTTGAGAGGGAGCCAAGCAACTGCTGGGTGAGATGTGAGTCTGTAGCTCCAAAATTTATATCAGCCATCCTCGAGATATGTGAGGGGAAGAGACAGATAAAAGGAATTAATAGAACCAGACTCTCAGAGATTGTGAGAATTTGTTCTGAATCTTCCCTAAGATCAAAGGTCGGATCTATGTTCTCATTTGTCGCCAATGTTGAGGAGGCTCATGATGTTGACTATGATGCGTTAATGGATCTAATGATAGAAGATGCCAAGAACAATGCATTCAGTCATGTTGTCAATTGCATAGAGTTAGATGTTAGTGGTCCTTACGAGATGGAGTCTTTTGATACATCTGATGTCAACCTCTTTGGGCCAGCCCATTACAAAGACATCAGTTCATTATCCATGATTGCTCACCCCTTAATGGACAAGTTTGTTGATTATGCTATTTCTAAGATGGGGAGAGCCTCAGTTAGGAAAGTTCTAGAGACAGGTCGGTGCTCCAGCAAAGACTATGATTTATCAAAGGTTCTCTTCAGAACTCTACAGAGACCAGAAGAGAGCATTAGGATAGATGATCTAGAGTTATATGAGGAGACAGATGTGGCGGATGACATGCTAGGC
>ABD51518
ATGGATTCTATATTATCAAAACAGCTGGTTGACAAGACTGGTTTTGTTAGAGTGCCAATCAAGCATTTTGACTGTACAATGCTGACTCTGGCACTTCCAACATTTGATGTTTCCAAGATGGTAGATAGAATTACCATAGACTTCAATCTGGATGATATACAAGGAGCATCTGAAATAGGCTCAACTTTGCTACCCTCCATGTCGATAGATGTGGAAGATATGGCCAATTTTGTTCACGATTTCACCTTTGGCCACTTAGCTGACAAGACTGACAGACTGTTAATGCGTGAGTTTCCCATGATGAATGACGGGTTTGATCATTTGAGCCCTGACATGATCATTAAAACTACATCTGGCATGTACAACATCGTTGAGTTCACCACCTTTAGGGGAGATGAAAGAGGTGCATTCCAGGCTGCTATGACTAAACTCGCTAAGTATGAGGTTCCTTGTGAGAACAGATCTCAGGGCAGGACTGTTGTTCTTTATGTTGTTAGTGCTTATCGGCATGGTGTATGGTCTAATCTGGAGCTAGAGGACTCTGAAGCAGAGGAGATGGTTTATAGGTACAGACTTGCTCTTAGTGTGATGGATGAGCTAAGGACCTTGTTCCCAGAACTGTCATCCACAGATGAAGAACTAGGGAAGACTGAGAGAGAGTTGCTAGCGATGGTCTCCTCCATCCAAATAAATTGGTCAGTCACAGAATCTGTGTTCCCACCCTTCAGCAGAGAAATGTTTGACAGGTTTAGATCCTCCCCTCCCGATTCAGAGTATATCACGAGGATAGTGAGCAGATGCCTCATAAATTCTCAAGAGAAACTCATCAATAGTTCCTTCTTTGCTGAAGGGAATGATAAGGCTCTGAGATTTTCAAAAAACGCTGAAGAGTGTTCCTTGGCAGTAGAGAGAGCCTTAAATCAGTATAGAGCAGAAGACAACCTTAGGGACCTCAATGACCACAAGTCAACTATTCAGCTGCCTCCCTGGCTGTCCTATCATGATGTCGATGGCAAAGATCTGTGCCCTCTTCAGGGATTAGATGTGAGAGGGGATCATCCCATGTGCAACTTGTGGAGGGAAGTGGTCACCTCTGCAAACCTAGAGGAGATTGAGAGGATGCACGATGATGCAGCAGCAGAACTTGAGTTTGCCCTTTCGGGAGTAAAGGACAGGCCAGATGAGAGAAACAGATACCATAGAGTCCATCTAAATATGGGCTCAGATGATAGTGTCTACATGGCTGCTTTGGGAGTTAATGGAAAGAAGCATAAAGCAGACACTTTAGTGCAACAAATGAGAGACAGGAGTAAACAGCCTTTCTCCCCAGACCATGATGTGGATCACATATCTGAATTTCTCTCTGCATGCTCTAGTGACTTGTGGGCAACAGATGAGGACCTGTACAACCCTCTCTCTTGTGATAAAGAGCTTAGATTGGCAGCCCAGAGGATTCATCAGCCATCCTTGTCAGAAAGGGGTTTCAATGAGATCATAACAGAGCACTACAAATTCATGGGAAGTAGGATAGGTTCATGGTGCCAAATGGTCAGCTTGATAGGAGCTGAGCTATCAGCTTCTGTTAAGCAACATGTCAAGCCTAATTACTTTGTGATTAAACGACTATTAGGTTCTGGGATTTTCTTGCTAATCAAGCCCACTTCCAGCAAAAGCCATATATTTGTGTCTTTTGCAATTAAGCGCTCTTGCTGGGCCTTTGATCTCTCCACTTCCAGGGTTTTCAAGCCCTACATAGATGCTGGGGATCTGTTAGTTACTGACTTTGTTTCTTATAAGCTAAGCAAGCTTACCAACCTCTGCAAGTGCGTTTCATTAATGGAATCCTCCTTCTCATTCTGGGCAGAAGCATTTGGAATTCCAAGCTGGAACTTTGTTGGTGACTTGTTCAGGTCTTCAGACTCTGCAGCAATGGATGCCTCATACATGGGCAAACTTTCTTTATTAACCCTTTTAGAAGACAAAGCAACAACTGAAGAGTTACAGACTATTGCAAGATATATAATCATGGAGGGCTTTGTCTCGCCCCCAGAAATCCCAAAACCTCACAAGATGACCTCTAAGTTTCCTAAGGTTCTCAGGTCGGAGCTGCAGGTTTACTTATTAAACTGCTTATGCAGAACTATCCAGAGAATAGCAGGTGAGCCCTTCATTCTTAAGAAGAAGGATGGGTCTATATCCTGGGGTGGCATGTTCAATCCTTTTTCAGGGCGTCCACTGCTTGATATGCAACCACTCATCAGCTGTTGTTACAATGGTTACTTTAAAAATAAAGAAGAAGAGACTGAGCCTTCGTCCCTTTCTGGGATGTATAAGAAAATCATAGAACTTGAGCATCTTAGACCACAGTCAGATGCCTTCTTGGGTTACAAAGATCCAGAACTGCCCAGAATGCATGAGTTCAGTGTTTCCTACTTGAAGGAGGCTTGCAATCATGCTAAGCTAGTCTTGAGGAGCCTCTATGGACAGAATTTCATGGAGCAGATAGACAACCAGATTATTCGAGAGCTCAGTGGGTTGACTCTAGAAAGGTTGGCCACACTTAAGGCCACAAGCAACTTTAATGAGAATTGGTATGTCTATAAGGATGTAGCAGACAAAAACTACACAAGGGATAAATTATTAGTGAAGATGTCAAAATATGCCTCTGAGGGAAAGAGCCTAGCTATCCAGAAGTTTGAGGATTGTATGAGGCAGATAGAGTCACAAGGATGCATGCATATTTGTTTGTTTAAGAAACAACAGCATGGAGGTCTGAGAGAGATCTATGTGATGGGTGCAGAGGAAAGAATTGTTCAATCGGTGGTGGAGACAATAGCCAGGTCCATAGGGAAGTTCTTTGCTTCTGATACCCTCTGTAACCCCCCCAATAAAGTGAAAATTCCTGAGACACATGGCATCAGGGCCCGGAAGCAATGTAAGGGGCCTGTGTGGACTTGTGCAACATCAGATGATGCAAGGAAGTGGAACCAAGGCCATTTTGTTACAAAGTTTGCCCTCATGCTGTGTGAGTTCACCTCTCCTAAATGGTGGCCACTAATCATTAGGGGATGCTCAATGTTTACCAGGAAAAGGATGATGATGAATTTGAATTATCTTAAGATCCTGGATGGTCATCGGGAGCTTGATATTAGAGATGACTTTGTGATGGATCTCTTCAAAGCTTATCATGGCGAGGCAGAAGTTCCATGGGCCTTTAAAGGCAAAACATATTTGGAAACCACAACAGGGATGATGCAGGGAATACTGCATTATACTTCCTCACTATTACACACCATTCACCAAGAATACATCCGGTCCTTGTCCTTTAAGATATTCAACCTGAAGGTTGCTCCTGAGATGAGCAAGAGCCTGGTTTGTGACATGATGCAAGGATCAGATGATAGTAGTATGCTAATCAGCTTCCCAGCTGATGATGAGAAGGTTCTTACCAGATGCAAAGTGGCCGCAGCTATATGCTTCCGCATGAAGAAGGAGCTGGGAGTGTACCTTGCCATTTACCCCTCAGAGAAGTCCACAGCAAACACAGATTTTGTGATGGAGTACAATTCTGAATTTTATTTCCACACCCAGCATGTTAGACCAACGATCAGGTGGATTGCAGCTTGTTGCAGCCTGCCAGAAGTGGAAACACTAGTAGCCCGCCAGGAAGAGGCCTCTAACCTAATGACTTCAGTTACTGAGGGGGGTGGGTCATTCTCCTTAGCTGCAATGATTCAGCAAGCTCAGTGCACTCTCCATTACATGCTGATGGGCATGGGAGTGTCTGAGCTATTCTTAGAGTATAAGAAGGCAGTGCTGAAGTGGAATGACCCTGGCCTGGGTTTCTTCCTGCTTGACAATCCTTATGCGTGCGGATTGGGAGGTTTTAGATTTAATCTCTTCAAAGCTATCACCAGAACTGATTTGCAGAAGCTATATGCTTTCTTCATGAAGAAGGTCAAGGGCTCAGCTGCTAGGGACTGGGCAGATGAAGATGTCACCATCCCAGAAACGTGTAGCGTGAGCCCAGGTGGCGCTCTAATTCTTAGCTCCTCTCTGAAGTGGGGATCTAGGAAGAAGTTTCAGAAACTGAGAGACCGTTTGAACATACCAGAGAACTGGATTGAACTAATAAATGAGAATCCAGAGGTGCTCTATCGGGCTCCCAGAACAGGCCCAGAAATATTGTTGCGCATTGCAGAGAAAGTCCATAGCCCAGGTGTTGTGTCATCATTGTCTTCTGGCAATGCAGTTTGTAAAGTCATGGCCTCAGCTGTATACTTCTTATCAGCAACAATTTTTGAGGACACTGGACGTCCTGAGTTCAACTTCTTGGAGGATTCTAAGTACAGCTTGCTACAAAAGATGGCTGCATATTCTGGCTTTCATGGTTTCAATGATATGGAGCCAGAAGATATATTATTCTTATTCCCGAATATTGAGGAATTAGAATCACTGGATTCTATAGTTTACAACAAGGGAGAGATAGACATCATCCCAAGAGTCAACATCAGGGATGCAACCCAAACCAGGGTCACTATCTTTAATGAGCAGAAGACCCTCCGGACATCTCCAGAGAAGTTGGTGTCAGACAAGTGGTTTGGTACTCAGAAGAGTAGGATAGGCAAAACAACCTTCCTGGCTGAATGGGAAAAGCTAAAGAAAATTGTAAAGTGGTTGGAAGACACTCCAGAAGCAACTCTAGCTCACACCCCACTGAATAACCATATTCAAGTTAGGAATTTCTTTGCTAGAATGGAAAGCAAGCCTAGAACAGTCAGAATAACAGGAGCTCCAGTAAAGAAGAGGTCAGGGGTTAGTAAGATAGCTATGGTTATCCGTGACAATTTCTCCCGGATGGGCCATCTTCGAGGTGTAGAAGACCTTGCTGGCTTCACTCGTAGTGTGTCAGCTGAAATTCTCAAGCACTTTCTATTCTGTATACTACAAGGTCCATACAGTGAGAGCTATAAGCTACAGCTAATCTACAGAGTCCTAAGCTCAGTGTCAAACGTTGAGATAAAGGAATCAGATGGTAAGACAAAAACCAATTTGATTGGAATCCTTCAGAGATTTCTAGATGGTGATCACGTTGTCCCCATAATTGAAGAGATGGGAGCCGGAACAGTGGGTGGATTTATCAAGAGACAACAATCTAAAGTTGTGCAGAACAAAGTGGTCTATTATGGAGTTGGGATTTGGAGAGGCTTCATGGATGGATATCAGGTCCATCTAGAGATAGAAAATGACATAGGACAGCCCCCAAGGCTTAGGAATGTCACAACTAACTGTCAGAGCAGCCCATGGGACCTGAGTATTCCAATAAGGCAATGGGCAGAAGACATGGGGGTCACAAACAACCAGGATTATTCCTCTAAATCTAGCAGAGGGGCCAGATATTGGATGCATTCATTCAGGATGCAAGGACCTAGCAAGCCATTTGGATGCCCAGTTTATATTATTAAGGGTGACATGTCAGATGTCATCAGACTGAGAAAGGAGGAGGTGGAGATGAAAGTACGGGGCTCTACTCTCAACTTGTACACCAAGCACCATTCTCATCAGGACCTACACATTCTATCTTACACTGCATCAGACAATGATCTCAGTCCAGGCATTTTCAAGTCAATATCAGATGAGGGGGTGGCTCAAGCCCTGCAATTATTTGAGAGGGAGCCAAGCAACTGCTGGGTGAGATGTGAGTCTGTAGCCCCAAAATTTATATCAGCCATCCTTGAGATATGTGAGGGGAAGAGACAGATAAAGGGAATTAACAGAACCAGACTCTCAGAGATTGTGAGAATTTGTTCTGAATCTTCCCTAAGATCAAAAGTCGGATCTATGTTCTCATTTGTCGCCAATGTCGAGGAGGCCCATGATGTTGATTATGATGCGTTAATGGATCTAATGATAGAGGATGCCAAGAACAATGCATTCAGTCATGTTGTTGACTGCATAGAGTTGGATGTTAGTGGCCCTTACGAGATGGAGTCTTTTGATACATCTGATGTCAATCTCTTTGGGCCAGCCCATTACAAGGACATCAGTTCATTATCTATGATTGCTCATCCCTTAATGGATAAGTTTGTTGATTATGCTATTTCTAAGATGGGGAGAGCTTCAGTTAGGAAAGTTCTAGAAACAGGTCGGTGCTCCAGCAAAGACTATGATTTATCAAAGGTTCTCTTCAGAACTCTACAGAGACCAGAAGAAAGCATTAGGATAGATGATCTGGAGTTATATGAGGAAACAGATGTGGCGGATGACATGCTAGGC
>ABD51501
ATGGATTCTATATTATCAAAACAGCTGGTTGACAAGACTGGCTTTGTTAGAGTGCCAATCAAGCATTATGACTGTACAATGCTGACTCTGGCACTCCCAACATTTGATGTCTCCAAGATGGTGGATAGAATTACCATAGACTTCAATCTGGATGACATACAAGGAGCATCTGAGATAGGCTCAACTTTGCTACCCTCTATGTCGATAGATGTGGAAGATATGGCCAATTTTGTTCACGATTTCACCTTTGGCCACTTAGCTGACAAGACTGATAGACTGTTAATGCGTGAGTTTCCCATGATGAATGATGGTTTTGATCATTTGAGCCCTGACATGATCATCAAAACTACATCTGGCATGTACAACATCGTTGAGTTCACCACCTTTAGGGGAGATGAGAGAGGTGCATTCCAGGCTGCCATGACTAAACTCGCCAAGTATGAGGTTCCTTGTGAGAACAGATCTCAGGGCAGGACTGTTGTTCTTTATGTTGTTAGCGCCTACCGGCATGGTGTTTGGTCTAACTTGGAACTAGAGGACTCTGAAGCAGAAGAGATGGTTTATAGGTACAGACTTGCTCTTAGTGTGATGGATGAGCTAAGGACCTTGTTCCCAGAACTGTCATCCACAGATGAGGAACTAGGGAAGACTGAGAGAGAGTTGCTAGCCATGGTCTCCTCCATCCAAATAAATTGGTCAGTCACAGAATCTGTGTTTCCTCCCTTTAGCAGAGAAATGTTTGACAGATTTAGATCTTCTCCTCCCGACTCAGAGTATATCACGAGGATAGTGAGCAGATGCCTCATAAATTCTCAAGAGAAACTCATCAATAATTCTTTCTTTGCTGAAGGGAATGATAAAGCTCTGAGATTTTCAAAAAACGCTGAGGAGTGCTCCTTGGCAATAGAGAGAGCTTTAAATCAGTATAGGGCAGAAGACAACCTTAGGGATCTTAATGACCACAAGTCAACTATACAGCTGCCTCCCTGGTTGTCCTACCACGATGCCGATGGCAAAGATCTGTGCCCCCTTCAGGGATTAGATGTGAGAGGGGATCATCCCATGTGCAACCTATGGAGAGAAGTGGTTACCTCTGCAAATCTAGAGGAGATTGAGAGGATGCACGATGATGCAGCAGCAGAACTTGAGTTTGCCCTTTCAGGGGTGAAGGACAGGCCAGATGAGAGAAACAGATACCATAGAGTTCATCTGAATATGGACCCAGATGATAGTGTCTATATAGCTGCCTTAGGGGTTAATGGAAAGAAGCACAAAGCAGATACGTTAGTGCAACAAATGAGAGACAGGAGTAAACAGCCCTTCTCTCCAGATCATGATGTGGATCACATATCTGAATTTCTCTCTGCATGCTCTAGTGACTTGTGGGCAACAGATGAGGACCTGTACAACCCTCTTTCTTGTGATAAAGAGCTTAGATTAGCAGCCCAGAGAATCCATCAGCCATCCTTATCAGAAAGGGGCTTCAATGAGATCATAACAGAGCACTACAAATTTATGGGAAGTAGGATAGGTTCATGGTGCCAAATGGTCAGTTTGATAGGAGCTGAGCTATCAGCTTCTGTAAAGCAGCATGTCAAGCCTAACTATTTTGTGATTAAACGACTACTAGGTTCTGGGATTTTCTTGCTAATCAAGCCTACTTCCAGCAAAAGCCATATATTTGTGTCTTTCGCAATAAAGCGCTCTTGCTGGGCCTTTGATCTCTCCACTTCCAGGGTTTTCAAACCCTACATAGATGCTGGGGATCTGTTAGTTACTGACTTTGTTTCTTACAAGCTAAGTAAGCTTACTAACCTCTGCAAGTGTGTTTCATTAATGGAGTCCTCTTTCTCATTTTGGGCAGAAGCATTTGGAATTCCAAGCTGGAACTTTGTTGGTGACTTGTTCAGGTCATCAGACTCCGCAGCAATGGACGCCTCATACATGGGCAAACTTTCTTTATTAACCCTTCTGGAAGACAAAGCAACAACTGAAGAGTTACAGACTATTGCAAGATATATAATCATGGAGGGCTTTGTCTCGCCCCCAGAGATCCCAAAACCTCACAAGATGACCTCTAAGTTTCCCAAGGTTCTTAGGTCAGAGCTGCAGGTTTACTTATTAAACTGCTTATGCAGAACTATCCAGAGAATAGCAGGTGAGCCCTTCATTCTTAAGAAGAAGGATGGGTCTATATCCTGGGGTGGCATGTTTAATCCTTTTTCAGGGCGTCCACTGCTTGACATGCAACCACTCATCAGCTGTTGTTACAATGGTTACTTTAAAAACAAAGAAGAAGAGACTGAGCCTTCTTCTCTTTCTGGGATGTATAAGAAAATTATAGAACTTGAGCACCTTAGACCACAGTCAGATGCCTTCTTGGGTTATAAAGATCCAGAACTGCCTAGAATGCATGAGTTCAGTGTTTCCTACTTGAAGGAGGCCTGCAATCATGCCAAGCTAGTCTTAAGGAGTCTCTATGGACAGAATTTCATGGAGCAAATAGACAACCAGATTATTCGAGAGCTCAGTGGGTTGACTCTAGAAAGACTAGCCACACTCAAGGCCACGAGCAACTTCAACGAGAATTGGTATGTCTATAAGGATGTGGCAGACAAGAACTACACAAGGGATAAATTATTAGTGAAGATGTCAAAATATGCTTCTGAGGGAAAGAGCCTAGCTATCCAGAAGTTTGAGGATTGCATGAGGCAGATAGAGTCACAAGGATGTATGCACATTTGTTTGTTTAAGAAACAACAGCATGGAGGTCTGAGAGAGATCTATGTGATGGGTGCAGAGGAAAGAATTGTTCAATCGGTGGTGGAGACAATAGCCAGGTCTATAGGGAAGTTCTTTGCTTCTGATACCCTCTGTAACCCCCCCAATAAGGTGAAAATTCCTGAGACACATGGCATTAGGGCTCGGAAGCAATGTAAGGGGCCTGTGTGGACTTGTGCAACATCAGATGATGCAAGGAAGTGGAACCAAGGCCATTTTGTTACAAAGTTTGCCCTCATGCTATGTGAGTTCACCTCTCCTAAGTGGTGGCCACTGATCATTAGGGGGTGTTCAATGTTCACCAGGAAAAGGATGATGATGAATTTGAATTATCTTAAGATCCTAGATGGTCATCGGGAGCTTGATATTAGAGATGACTTTGTGATGGATCTCTTCAAAGCTTATCATGGTGAGGCAGAAGTTCCATGGGCCTTTAAGGGCAAAACATATTTGGAAACCACAACAGGGATGATGCAGGGGATATTGCATTACACTTCCTCACTATTACACACCATTCATCAAGAATACATCCGGTCTTTGTCCTTTAAGATATTTAATCTGAAGGTTGCTCCTGAGATGAGCAAGAGCCTAGTTTGTGACATGATGCAAGGATCAGATGATAGTAGCATGCTAATCAGCTTCCCAGCTGATGACGAGAAGGTTCTCACCAGATGCAAAGTGGCCGCAGCCATATGCTTCCGCATGAAGAAGGAGCTGGGAGTGTACCTTGCCATTTACCCCTCAGAGAAGTCCACAGCAAACACAGATTTTGTGATGGAGTACAATTCTGAATTTTACTTCCACACCCAGCATGTTAGGCCGACAATTAGATGGATTGCAGCATGTTGCAGCCTGCCAGAAGTGGAAACACTAGTAGCTCGCCAGGAAGAGGCCTCTAATCTAATGACTTCAGTTACTGAGGGGGGTGGGTCATTCTCCTTAGCTGCAATGATCCAGCAAGCTCAGTGCACTCTCCATTACATGCTAATGGGCATGGGAGTGTCTGAGCTATTTCTAGAGTATAAGAAGGCAGTGCTGAAGTGGAATGACCCTGGCCTGGGTTTCTTCCTGCTTGACAATCCTTATGCGTGCGGGCTGGGAGGTTTTAGGTTTAATCTCTTTAAGGCTATCACCAGAACTGATTTGCAGAAGCTATATGCTTTCTTCATGAAGAAGGTCAAGGGCTCAGCTGCAAGGGATTGGGCAGATGAGGATGTCACTATCCCAGAAACATGTAGCGTGAGCCCGGGTGGCGCTCTAATTCTTAGCTCCTCTCTAAAGTGGGGATCTAGGAAGAAGTTTCAGAAACTGAGAGACCGTTTGAACATACCAGAGAACTGGATTGAACTAATAAATGAGAATCCAGAGGTGCTCTATCGGGCCCCCAGAACAGGCCCAGAAATATTGCTGCGCATTGCAGAGAAAGTCCACAGCCCAGGTGTTGTGTCATCATTGTCCTCTGGCAATGCAGTCTGTAAAGTCATGGCCTCAGCTGTATACTTCTTATCAGCAACAATTTTTGAAGACACTGGACGTCCTGAGTTCAACTTCTTAGAGGATTCCAAGTACAGCTTGCTGCAAAAGATGGCCGCATATTCTGGCTTTCATGGTTTCAATGATATGGAGCCAGAAGATATATTATTCCTGTTTCCGAATATTGAGGAATTAGAATCACTGGATTCTATAGTTTACAACAAGGGAGAGATAGATATCATCCCAAGAGTCAATATCAGGGATGCAACCCAAACCAGGGTCACTATCTTTAATGAGCAAAAGACCCTCCGTACATCTCCAGAGAAGTTGGTGTCAGACAAGTGGTTTGGGACTCAGAAGAGTAGGATAGGCAAGACAACCTTCCTGGCTGAATGGGAGAAGCTAAAGAAAATTGTGAAGTGGTTGGAAGATACTCCAGAAGCAACTCTAGCTCACACTCCACTGAATAACCATATTCAAGTTAGGAATTTCTTTGCTAGGATGGAAAGCAAGCCTAGAACGGTCAGAATAACAGGAGCTCCTGTAAAGAAGAGGTCAGGGGTTAGTAAGATAGCTATGGTTATCCGTGACAATTTCTCCCGGATGGGCCATCTTCGAGGTGTAGAAGATCTCGCTGGCTTCACTCGTAGTGTGTCAGCTGAAATCCTCAAGCACTTTCTGTTCTGTATACTACAGGGTCCATATAGTGAGAGCTATAAGCTACAGCTAATCTACAGAGTTCTAAGCTCAGTGTCAAACGTTGAGATAAAGGAATCAGATGGTAAGACAAAAACCAATTTGATTGGAATCCTTCAGAGATTTCTAGATGGTGATCACGTTGTTCCCATAATTGAGGAGATGGGAGCCGGAACAGTGGGTGGTTTCATCAAGAGACAACAGTCTAAAGTTGTGCAAAACAAAGTGATCTATTATGGAGTTGGGATCTGGAGAGGCTTCATGGATGGATATCAGGTCCATCTTGAGATAGAGAATGACATAGGACAGCCCCCAAGGCTTAGGAATGTCACAACCAACTGTCAGAGCAGCCCTTGGGACCTGAGTGTTCCAATAAGGCAATGGGCAGAAGACATGGGGGTCACAAACAACCAGGATTATTCTTCTAAATCTAGCAGAGGAGCCAGATATTGGATGCATTCATTTAGAATGCAAGGACCTAGCAAGCCATTTGGATGCCCAGTTTATATTATTAAGGGCGACATGTCAGATGTCATCAGACTAAGAAAAGAGGAGGTGGAGATGAAAGTACGGGGCTCTACTCTCAACTTGTACACTAAGCACCATTCTCACCAAGACCTACACATTTTATCTTACACTGCATCAGACAATGATCTCAGTCCAGGCATTTTCAAGTCGATATCAGATGAGGGGGTAGCTCAAGCCCTGCAGTTATTTGAGAGGGAGCCAAGCAACTGCTGGGTGAGATGTGAGTCTGTAGCTCCAAAATTTATATCAGCCATCCTCGAGATATGTGAGGGGAAGAGACAGATAAAAGGAATTAATAGAACCAGACTCTCAGAGATTGTGAGAATTTGTTCTGAATCTTCCCTAAGATCAAAGGTCGGATCTATGTTCTCATTTGTCGCCAATGTTGAGGAGGCTCATGATGTTGACTATGATGCGTTAATGGATCTAATGATAGAAGATGCCAAGAACAATGCATTCAGTCATGTTGTCAATTGCATAGAATTAGATGTTAGTGGTCCTTACGAGATGGAGTCTTTTGATACATCTGATGTCAACCTCTTTGGGCCAGCCCATTACAAGGACATCAGTTCATTATCCATGATTGCTCACCCCTTAATGGACAAGTTTGTTGATTATGCTATTTCTAAGATGGGGAGAGCCTCAGTTAGGAAAGTTCTAGAGACAGGTCGGTGCTCCAGCAAAGATTATGATTTATCAAAGGTTCTCTTCAGAACTCTACAGAGACCAGAAGAGAGCATTAGGATAGATGATCTAGAGTTGTATGAAGAGACAGATGTGGCGGATGACATGCTAGGC
>ABD51528
ATGGATTCTATATTATCAAAACAGCTGGTTGACAAAACTGGTTTTGTTAGAGTGCCAATCAAGCATTATGACTGTACAATGCTAACTCTGGCACTTCCAACATTTGATGTTTCCAAGATGGTAGATAGAATTACCATAGACTTCAATCTGGATGATATACAAGGAGCATCTGAAATAGGCTCAACTTTGCTACCCTCCATGTCGATAGATGTGGAAGATATGGCCAATTTTGTTCACGATTTCACCTTTGGTCACTTAGCTGACAAGACTGACAGACTGTTAATGCGTGAGTTTCCCATGATGAATGACGGGTTTGATCATTTGAGCCCTGACATGATCATTAAAACTACATCTGGCATGTACAACATCGTTGAGTTCACCACCTTTAGGGGAGATGAAAGAGGTGCATTCCAGGCTGCCATGACTAAGCTCGCTAAGTATGAGGTTCCTTGTGAGAACAGATCTCAGGGCAGGACTGTTGTTCTTTATGTTGTCAGCGCCTATCGGCATGGTGTATGGTCCAATTTGGAGCTAGAGGACTCTGAAGCAGAGGAGATGGTTTATAGGTACAGACTTGCTCTTAGTGTGATGGATGAGCTAAGGACCTTGTTCCCAGAACTGTCATCCACAGATGAGGAATTAGGGAAGACTGAGAGAGAGTTGCTAGCCATGGTCTCCTCCATCCAAATAAATTGGTCAGTCACAGAATCTGTGTTTCCACCCTTTAGCAGAGAAATGTTTGACAGGTTTAGATCCTCCCCTCCCGATTCAGAGTATATCACGAGGATAGTGAGCAGATGCCTCATAAATTCTCAAGAGAAACTCATCAATAATTCCTTCTTTGCTGAAGGGAATGATAAAGTTCTGAGATTTTCAAAAAACACTGAAGAGTGTTCCTTGGCAATAGAGAGAGCCTTAAATCAGTATAGAGCAGAAGACAACCTTAGGGACCTCAATGACCATAAGTCAACCATTCAGCTGCCTCCCTGGTTGTCCTACCACGATGTCGATGGCAAAGATCTGTGCCCTCTTCAGGGATTAGATGTAAGAGGGGACCATCCCATGTGCAACTTGTGGAGGGAAGTGGTTACCTCTGCAAATCTAGAGGAGATTGAGAGGATGCACGATGATGCAGCAGCAGAACTTGAGTTTGCCCTTTCGGGAGTAAAGGACAGGCCAGATGAGAGAAACAGATACCATAGAGTCCATCTAAATATGGGCTCAGATGATAGTGTCTACATAGCTGCTTTAGGAGTTAATGGAAAGAAGCATAAAGCAGACACTTTAGTGCAACAAATGAGAGACAGGAGTAAACAGCCTTTCTCTCCAGATCATGATGTGGATCACATATCTGAATTTCTCTCTGCATGCTCTAGTGACTTGTGGGCAACAGATGAGGACCTATACAACCCTCTCTCTTGTGATAAAGAGCTTAGATTAGCAGCCCAGAGGATTCATCAGCCATCCTTGTCAGAAAGGGGCTTCAATGAGATCATAACAGAGCACTACAAATTTATGGGAAGTAGGATAGGATCATGGTGCCAAATGGTTAGTTTGATAGGAGCTGAGCTATCAGCCTCTGTTAAGCAACATGTCAAGCCTAACTATTTTGTGATTAAACGACTACTAGGTTCTGGGATTTTCTTGCTAATCAAGCCCACTTCCAGCAAAAGCCATATATTTGTATCTTTCGCAATTAAGCGCTCTTGCTGGGCCTTTGACCTCTCCACTTCCAGGGTTTTCAAGCCCTATATAGATGCTGGGGATCTGTTAGTTACTGACTTTGTTTCTTATAAGCTAAGCAAGCTTACTAACCTCTGCAAGTGCGTTTCATTAATGGAATCCTCCTTCTCATTCTGGGCAGAAGCATTTGGAATTCCAAGCTGGAACTTTGTTGGTGACTTGTTCAGGTCTTCAGACTCTGCAGCAATGGATGCCTCATACATGGGCAAACTTTCTTTATTAACCCTTTTGGAAGACAAAGCAACAACTGAAGAGTTACAGACTATTGCAAGATATATAATCATGGAGGGCTTTGTCTCGCCCCCAGAAATCCCAAAACCTCACAAGATGACCTCTAAGTTTCCCAAGGTTCTCAGGTCAGAGCTGCAGGTTTACTTATTAAACTGCTTATGCAGAACTATCCAGAGAATAGCAGGTGAGCCCTTCATTCTTAAGAAGAAGGATGGGTCTATATCCTGGGGTGGCATGTTTAATCCTTTTTCAGGGCGTCCACTGCTTGATATGCAACCACTTATCAGCTGTTGTTATAATGGTTACTTTAAAAATAAAGAAGAAGAGACTGAGCCTTCGTCCCTTTCTGGGATGTATAAGAAAATTATAGAACTTGAGCACCTTAGACCACAGTCAGATGCCTTCTTGGGTTATAAAGATCCAGAACTGCCTAGAATGCATGAGTTCAGTGTTTCCTACTTGAAGGAGGCTTGCAATCATGCTAAGCTAGTCTTAAGGAGCCTCTATGGACAGAATTTTATGGAGCAAATAGACAACCAGATTATTCGAGAGCTCAGTGGGTTGACTCTAGAAAGGCTAGCCACACTTAAGGCCACAAGCAACTTTAATGAGAATTGGTATGTCTATAAGGATGTGGCAGACAAGAACTACACAAGGGATAAATTATTAGTGAAGATGTCAAAATATGCCTCTGAGGGAAAGAGCCTAGCTATCCAGAAGTTTGAGGATTGTATGAGGCAGATAGAGTCACAAGGATGTATGCATATTTGTTTATTTAAGAAACAACAGCATGGGGGTCTGAGAGAGATCTATGTGATGGGTGCAGAGGAAAGAATTGTTCAATCGGTGGTGGAGACAATAGCCAGGTCCATAGGGAAGTTCTTCGCTTCTGATACCCTCTGTAACCCCCCCAATAAAGTGAAAATTCCTGAGACACATGGCATCAGGGCTCGGAAGCAATGTAAGGGGCCTGTGTGGACTTGTGCAACATCAGATGATGCAAGGAAGTGGAACCAAGGCCATTTTGTTACAAAGTTTGCCCTCATGCTATGTGAGTTCACCTCTCCTAAATGGTGGCCACTGATCATTAGGGGATGTTCAATGTTTACCAGGAAAAGGATGATGATGAATTTGAATTATCTTAAGATCCTGGATGGTCATCGGGAGCTTGATATTAGAGATGACTTTGTGATGGATCTCTTCAAAGCTTATCATGGTGAGGCAGAAGTTCCATGGGCCTTTAAAGGCAAAACATATTTGGAAACCACAACAGGAATGATGCAGGGAATATTGCATTATACTTCCTCACTATTACACACCATTCATCAAGAATACATCCGGTCCTTGTCCTTTAAAATATTCAACCTGAAGGTTGCTCCTGAGATGAGCAAGAGCCTGGTTTGTGACATGATGCAAGGATCAGATGATAGTAGCATGCTAATCAGCTTCCCAGCTGATGATGAGAAGGTTCTTACCAGATGCAAAGTGGCCGCAGCCATATGCTTCCGCATGAAGAAGGAGCTGGGAGTGTACCTTGCCATTTACCCCTCAGAGAAGTCCACAGCAAACACAGATTTTGTGATGGAGTACAATTCTGAATTTTATTTCCACACCCAGCATGTTAGACCAACGATCAGGTGGATTGCAGCATGTTGCAGCCTGCCAGAAGTGGAAACACTAGTAGCCCGCCAGGAAGAGGCCTCTAACCTAATGACTTCAGTTACTGAGGGGGGTGGGTCATTCTCCTTAGCTGCAATGATTCAGCAAGCTCAGTGCACTCTCCATTACATGCTGATGGGCATGGGAGTGTCTGAGCTATTCTTAGAGTATAAGAAGGCAGTGCTGAAGTGGAATGACCCTGGCCTGGGTTTCTTCCTGCTTGACAATCCTTATGCGTGCGGGTTGGGGGGTTTTAGATTTAATCTCTTCAAAGCTATCACCAGAACTGATTTGCAGAAGCTATATGCTTTCTTCATGAAGAAGGTCAAGGGCTCAGCTGCTAGAGACTGGGCAGATGAAGACATCACCATCCCAGAAACGTGTAGCGTGAGCCCAGGTGGTGCTCTAATTCTTAGCTCCTCTCTAAAGTGGGGATCTAGGAAGAAGTTTCAGAAACTGAGAGACCGTTTGAACATACCAGAGAACTGGATTGAACTAATAAATGAGAATCCAGAGGTGCTCTATCGGGCTCCCAGAACAGGCCCAGAAATATTGTTGCGCATTGCAGAGAAAGTCCATAGCCCAGGTGTTGTGTCATCATTGTCTTCTGGCAATGCAGTCTGTAAAGTCATGGCCTCAGCTGTATACTTCTTATCAGCAACAATTTTTGAGGACACTGGACGTCCTGAGTTCAACTTTTTGGAGGATTCTAAGTACAGCTTGCTACAAAAGATGGCTGCATATTCTGGCTTTCATGGTTTCAATGATATGGAGCCAGAAGATATATTATTCCTATTCCCGAATATTGAGGAATTAGAATCACTGGATTCTATAGTTTACAACAAGGGAGAAATAGACATCATCCCAAGAGTCAACATCAGGGATGCAACCCAAACCAGAGTCACTATCTTTAATGAGCAGAAGACCCTCCGAACATCTCCAGAGAAGTTGGTGTCAGACAAGTGGTTTGGGACTCAGAAGAGTAGGATAGGCAAAACAACCTTCCTGGCTGAATGGGAAAAGCTAAAGAAAATTGTGAAGTGGTTAGAAGACACTCCAGAAGCAACTCTAGCTCACACTCCATTGAATAACCATATTCAAGTTAGGAATTTCTTTGCTAGAATGGAAAGCAAGCCTAGAACAGTCAGAATAACAGGAGCCCCTGTAAAGAAGAGGTCAGGGGTTAGTAAGATAGCTATGGTCATCCGTGACAATTTCTCCCGGATGGGCCATCTTCGAGGTGTAGAAGACCTTGCTGGCTTTACTCGTAGTGTGTCAGCTGAAATTCTCAAGCACTTTTTGTTCTGTATACTGCAGGGTCCATACAGTGAGAGCTATAAGCTACAGCTAATCTACAGAGTTCTAAGCTCAGTATCAAACGTTGAGATAAAGGAATCAGATGGTAAGACAAAAACCAATTTGATTGGGATCCTTCAGAGATTTCTAGATGGTGATCACGTTGTCCCCATAATTGAAGAGATGGGAGCCGGAACAGTGGGTGGATTTATCAAGAGACAACAATCTAAAGTCGTGCAAAACAAAGTGGTCTATTATGGAGTTGGGATCTGGAGAGGCTTTATGGATGGATATCAGGTCCATCTTGAGATAGAAAATGACATAGGACAGCCCCCAAGGCTCAGGAATGTCACAACTAATTGTCAGAGCAGCCCATGGGACCTGAGTATTCCAATAAGGCAGTGGGCAGAAGACATGGGGGTCACAAACAACCAGGATTATTCCTCTAAATCTAGCAGAGGGGCCAGATATTGGATGCATTCATTCAGGATGCAAGGACCTAGCAAGCCATTTGGATGCCCAGTTTATATTATTAAGGGTGACATGTCAGATGTCATCAGACTGAGAAAAGAGGAGGTGGAGATGAAAGTACGGGGCTCTACTCTTAACTTGTACACCAAGCACCATTCTCATCAGGACCTACACATTTTATCTTACACTGCATCAGACAATGATCTCAGTCCAGGCATTTTCAAGTCAATATCAGATGAGGGGGTGGCTCAAGCCCTGCAATTATTTGAGAGGGAGCCAAGCAACTGCTGGGTGAGATGTGAGTCTGTAGCTCCAAAATTTATATCAGCCATCCTTGAGATATGTGAAGGGAAGAGACAGATAAAAGGAATTAACAGAACCAGACTCTCAGAGATTGTGAGAATTTGTTCTGAATCTTCCCTAAGATCAAAAGTCGGATCTATGTTCTCATTTGTTGCTAATGTCGAGGAGGCCCATGATGTTGACTATGATGCGTTAATGGATCTAATGATAGAGGATGCCAAGAACAATGCATTCAGTCATGTTGTTAACTGCATAGAGTTGGATGTTAGTGGTCCTTACGAGATGGAGTCTTTTGATACATCTGATGTCAATCTCTTTGGGCCAGCCCATTACAAGGACATCAGTTCATTATCTATGATTGCTCATCCTTTAATGGATAAGTTTGTTGATTATGCTATTTCTAAGATGGGGAGAGCCTCAGTTAGGAAAGTTCTAGAAACAGGTCGGTGCTCCAGCAAAGACTATGATTTATCAAAGGTTCTCTTCAGAACTCTACAGAGACCAGAAGAGAGCATTAGAATAGATGATCTGGAGTTATATGAGGAGACAGATGTGGCTGATGACATGCTAGGC
>ABD51529
ATGGATTCTATATTATCAAAACAGCTGGTTGACAAGACTGGTTTTGTTAGAGTGCCAATCAAGCATTATGACTGTACAATGCTAACTCTGGCACTTCCAACATTTGATGTTTCCAAGATGGTAGATAGAATTACCATAGACTTCAATCTGGATGATATACAAGGAGCATCTGAAATAGGCTCAACTTTGCTACCCTCCATGTCGATAGATGTGGAAGATATGGCCAATTTTGTTCACGATTTCACCTTTGGCCACTTAGCTGACAAGACTGACAGACTGTTAATGCGTGAGTTTCCCATGATGAATGACGGGTTTGATCATTTGAGCCCTGACATGATCATTAAAACTACATCTGGCATGTACAACATCGTTGAGTTCACCACCTTTAGGGGAGATGAAAGAGGTGCATTCCAGGCTGCCATGACTAAACTTGCTAAGTATGAGGTTCCTTGTGAGAACAGATCTCAGGGCAGGACTGTTGTTCTTTATGTTGTTAGCGCCTATCGGCATGGTGTATGGTCTAATTTGGAGCTAGAGGACTCTGAAGCAGAGGAGATGGTTTATAGGTACAGACTTGCTCTTAGTGTGATGGATGAGCTAAGGACCTTGTTCCCAGAACTGTCATCCACAGATGAGGAACTAGGGAAAACTGAGAGAGAGTTGCTAGCCATGGTCTCCTCTATCCAAATAAATTGGTCAGTCACAGAATCTGTGTTTCCACCCTTTAGCAGAGAAATGTTTGACAGGTTTAGATCCTCCCCTCCCGATTCAGAGTATATCACGAGGATAGTGAGCAGATGCCTCATAAATTCTCAAGAGAAACTCATCAATAATTCCTTCTTTGCTGAAGGGAATGATAAGGCTCTGAGATTTTCAAAAAACGCTGAAGAGTGTTCCTTGGCAATAGAGAGGGCCTTAAATCAGTATAGAGCAGAAGACAACCTTAGGGACCTCAATGACCACAAGTCAACTATTCAGCTGCCTCCCTGGCTGTCCTACCACGATGTCGATGGCAAAGATCTGTGCCCTCTTCAGGGATTAGATGTGAGAGGGGACCATCCCATGTGCAACCTGTGGAGGGAAGTGGTCACCTCTGCAAATCTAGAGGAGATTGAGAGGATGCACGATGATGCAGCAGCAGAGCTTGAGTTTGCCCTTTCGGGAGTAAAGGACAGGCCAGATGAGAGAAACAGATACCATAGAGTCCATCTAAATATGGGCTCAGATGATAGTGTCTACATAGCTGCTTTAGGAGTTAATGGAAAGAAGCATAAAGCAGACACTTTAGTGCAACAAATGAGAGACAGGAGTAAACAGCCTTTCTCCCCAGATCATGATGTGGATCACATATCTGAATTTCTCTCTGCATGCTCTAGTGACTTATGGGCAACAGATGAGGACCTGTACAACCCTCTCTCTTGTGATAAAGAGCTTAGATTGGCAGCCCAGAGGATTCATCAGCCATCCTTGTCAGAAAGAGGCTTCAATGAGATCATAACAGAGCACTACAAATTTATGGGAAGTAGGATAGGTTCATGGTGCCAAATGGTCAGCTTGATAGGAGCTGAGTTATCAGCTTCTGTTAAGCAACATGTCAAGCCTAACTATTTTGTGATTAAACGACTACTAGGTTCTGGGATTTTCTTGCTAATCAAGCCCACTTCCAGCAAAAGCCACATATTTGTGTCTTTCGCAATTAAGCGCTCTTGCTGGGCCTTTGATCTCTCCACTTCCAGGGTTTTCAAGCCCTACATAGATGCTGGGGATCTGTTAGTCACTGACTTTGTTTCTTATAAGCTAAGCAAGCTTACCAACCTCTGCAAGTGCGTTTCATTAATGGAGTCCTCCTTCTCATTCTGGGCAGAAGCATTTGGAATTCCAAGCTGGAACTTTGTTGGTGACTTGTTCAGGTCTTCAGACTCTGCAGCAATGGATGCCTCATACATGGGCAAACTTTCTTTATTAACCCTTTTGGAAGACAAAGCAACAACTGAAGAGTTACAGACCATTGCAAGATATATAATCATGGAGGGCTTTGTCTCGCCCCCAGAAATCCCAAAACCTCACAAGATGACCTCTAAGTTTCCTAAGGTTCTCAGGTCAGAGCTGCAGGTTTATTTATTAAACTGCTTATGCAGAACTATCCAGAGAATAGCAGGTGAGCCCTTCATTCTTAAGAAGAAGGATGGGTCAATATCCTGGGGTGGCATGTTCAATCCTTTTTCAGGGCGTCCACTGCTTGATATGCAACCACTTATCAGTTGTTGTTACAATGGTTACTTTAAAAATAAAGAAGAAGAGACTGAGCCTTCGTCCCTTTCTGGGATGTATAAGAAAATTATAGAACTTGAGCACCTTAGACCACAATCAGATGCCTTCTTGGGTTACAAAGATCCAGAACTGCCTAGAATGCATGAGTTCAGTGTTTCCTACTTGAAGGAGGCCTGCAATCATGCCAAGCTAGTCTTGAGGAGCCTCTATGGACAGAATTTCATGGAGCAAATAGACAACCAGATTATTCGAGAGCTCAGTGGGTTGACTCTAGAAAGGTTGGCCACACTTAAGGCCACAAGCAACTTTAATGAGAATTGGTATGTCTATAAGGATGTGGCAGACAAGAACTACACAAGGGATAAATTATTAGTGAAGATGTCAAAATATGCCTCTGAGGGAAAGAGCCTAGCTATCCAGAAGTTTGAGGATTGTATGAGGCAGATAGAGTCACAAGGATGTATGCATATTTGTTTGTTTAAGAAACAACAGCATGGAGGTCTGAGAGAGATCTACGTGATGGGTGCAGAGGAAAGAATTGTTCAATCAGTGGTGGAGACAATTGCCAGGTCCATAGGGAAGTTCTTTGCTTCTGACACCCTCTGTAACCCCCCCAATAAAGTGAAAATTCCTGAGACACATGGCATCAGGGCTCGGAAGCAATGTAAGGGGCCTGTGTGGACTTGTGCAACATCAGATGATGCAAGGAAGTGGAACCAAGGCCATTTTGTTACAAAGTTTGCCCTCATGCTATGTGAGTTCACCTCTCCTAAATGGTGGCCACTGATCATTAGGGGATGTTCAATGTTTACCAGGAAAAGGATGATGATGAATTTGAATTATCTTAAGATCCTGGATGGTCATCGGGAGCTTGATATTAGAGATGACTTTGTGATGGATCTCTTCAAAGCTTATCATGGTGAGGCAGAAGTTCCATGGGCCTTTAAAGGCAAGACATATCTGGAAACCACAACAGGGATGATGCAGGGAATACTGCATTATACTTCCTCACTATTACACACCATTCATCAAGAATACATCCGGTCCTTGTCCTTTAAAATATTCAACCTGAAGGTTGCTCCTGAGATGAGCAAGAGCCTGGTTTGTGACATGATGCAAGGATCAGATGATAGTAGCATGCTAATCAGCTTCCCAGCTGATGATGAGAAGGTTCTTACCAGATGCAAAGTGGCCGCAGCCATATGCTTCCGCATGAAGAAGGAGCTGGGAGTGTACCTTGCCATTTACCCCTCAGAGAAGTCCACAGCAAACACAGATTTTGTGATGGAGTACAATTCTGAATTTTATTTCCACACCCAGCATGTTAGACCAACGATTAGGTGGATTGCAGCATGTTGTAGCCTGCCAGAAGTGGAAACACTAGTAGCCCGCCAAGAAGAGGCCTCTAACCTAATGACTTCAGTTACTGAGGGGGGTGGGTCATTCTCCTTAGCTGCAATGATTCAGCAAGCTCAGTGCACTCTCCATTACATGCTGATGGGCATGGGAGTGTCTGAGCTATTCTTAGAGTATAAGAAGGCGGTGCTGAAGTGGAATGACCCTGGCCTGGGTTTCTTCCTGCTTGACAATCCTTATGCGTGCGGGTTGGGAGGGTTTAGATTTAATCTCTTCAAAGCTATCACCAGAACTGATTTGCAGAAGCTATATGCTTTCTTCATGAAGAAGGTCAAGGGCTCAGCTGCTAGGGACTGGGCAGATGAAGATATCACCATCCCAGAAACGTGTAGCGTGAGCCCAGGTGGTGCTCTAATTCTTAGCTCCTCTCTGAAGTGGGGGTCTAGGAAGAAGTTTCAGAAACTGAGAGACCGTTTGAACATACCAGAGAACTGGATTGAACTAATAAATGAGAATCCAGAAGTGCTCTATCGGGCTCCCAGAACAGGCCCAGAAATATTGTTGCGCATTGCAGAGAAAGTCCATAGCCCAGGTGTTGTGTCATCATTGTCTTCTGGCAATGCAGTCTGTAAAGTCATGGCCTCAGCTGTATACTTCTTATCAGCAACAATTTTTGAGGACACTGGACGTCCTGAGTTCAACTTCTTGGAGGATTCTAAGTACAGCTTGCTACAAAAGATGGCTGCATATTCTGGCTTTCATGGTTTCAATGATATGGAGCCAGAAGATATATTATTCTTATTCCCGAATATTGAGGAATTAGAATCACTGGATTCTATAGTTTACAACAAGGGAGAAATAGACATCATCCCAAGAGTCAACATCAGGGATGCAACCCAAACCAGGGTCACTATCTTTAATGAGCAGAAGACCCTCCGAACATCTCCAGAGAAGTTGGTGTCAGACAAGTGGTTTGGGACTCAGAAGAGTAGGATAGGCAAAACAACCTTCCTGGCTGAATGGGAAAAGCTAAAGAAAATTGTGAAGTGGTTGGAAGACACTCCAGAAGCAACTCTAGCTCACACCCCACTGAATAACCATATTCAAGTTAGGAATTTCTTTGCTAGAATGGAAAGCAAGCCTAGAACAGTCAGAATAACAGGAGCTCCTGTGAAGAAGAGGTCAGGGGTTAGTAAGATAGCTATGGTTATCCGTGACAATTTCTCTCGGATGGGCCATCTTCGAGGTGTAGAAGACCTTGCTGGCTTCACTCGTAGTGTGTCAGCTGAAATTCTCAAGCACTTTCTATTCTGTATACTACAAGGTCCATACAGTGAGAGCTATAAGCTACAGCTAGTCTACAGAGTCCTAAGCTCAGTGTCAAACGTTGAGATAAAGGAATCAGATGGTAAGACAAAAACCAATTTGATTGGGATCCTTCAGAGATTTCTAGATGGTGATCACGTTGTCCCCATAATTGAAGAGATGGGAGCCGGAACAGTGGGTGGATTTATCAAGAGACAACAATCCAAAGTCGTGCAAAACAAAGTGGTCTATTATGGAGTTGGGGTCTGGAGAGGCTTCATGGATGGATATCAGGTCCATCTTGAGATAGAAAATGATATAGGACAGCCCCCAAGGCTTAGGAATGTCACAACTAACTGTCAGAGCAGCCCATGGGACCTGAGCATTCCAATAAGGCAGTGGGCAGAAGACATGGGGGTCACAAACAACCAGGATTATTCCTCTAAATCTAGCAGAGGGGCCAGATATTGGATGCATTCATTCAGGATGCAAGGACCTAGCAAGCCATTTGGATGCCCAGTTTATATTATTAAGGGTGACATGTCAGATGTCATCAGACTGAGAAAGGAGGAGGTGGAGATGAAAGTACGGGGCTCTACTCTCAACTTGTACACCAAGCACCATTCTCATCAGGACCTACACATTCTATCTTATACTGCATCAGACAATGATCTCAGTCCAGGCATTTTCAAGTCAATATCAGATGAGGGGGTAGCTCAAGCCCTGCAATTATTTGAGAGGGAGCCAAGCAACTGCTGGGTGAGATGTGAGTCTGTAGCTCCAAAATTTATATCAGCCATCCTTGAGATATGTGAAGGGAAGAGACAGATAAAAGGAATTAACAGGACCAGACTCTCAGAGATTGTGAGAATTTGTTCTGAATCTTCCCTAAGATCAAAGGTTGGATCTATGTTCTCATTTGTCGCCAATGTCGAGGAGGCCCATGATGTTGATTATGATGCGTTAATGGATCTAATGATAGAAGATGCCAAGAACAATGCATTCAGTCATGTTGTTAACTGCATAGAGTTGGATGTTAGTGGTCCTTACGAGATGGAGTCTTTTGATACATCTGATGTCAATCTCTTTGGGCCAGCCCATTACAAGGACATCAGTTCATTATCTATGATTGCTCATCCCTTAATGGATAAGTTTGTTGATTATGCCATTTCTAAGATGGGGAGAGCCTCAGTTAGAAAAGTTCTAGAAACAGGTCGGTGCTCCAGCAAAGACTATGATTTATCAAAGGTTCTCTTCAGAACTCTACAGAGACCAGAAGAGAGCATTAGGATAGATGATCTGGAGTTATATGAGGAGACAGATGTGGCGGATGACATGCTAGGC
>ABD51508
ATGGATTCTATATTATCAAAACAGCTGGTTGACAAGACTGGTTTTGTTAGAGTGCCAATCAAGCATTTTGACTGTACAATGCTAACTCTGGCACTTCCAACATTTGATGTTTCCAAGATGGTAGATAGAATTACCATAGACTTCAATCTGGATGATATACAAGGAGCATCTGAAATAGGCTCAACTTTGCTACCCTCCATGTCGATAGATGTGGAAGATATGGCCAATTTTGTTCACGATTTCACCTTTGGCCACTTAGCTGACAAGACTGACAGACTGTTAATGCGTGAGTTTCCCATGATGAATGACGGGTTTGATCATTTGAGCCCTGATATGATCATTAAAACTACATCTGGCATGTACAACATCGTTGAGTTCACCACCTTTAGGGGAGATGAAAGAGGTGCATTCCAGGCTGCCATGACTAAACTCGCTAAGTATGAGGTTCCTTGTGAGAACAGATCTCAGGGCAGGACTGTTGTTCTTTACGTTGTTAGTGCTTATCGGCATGGTGCATGGTCTAATCTGGAGCTAGAGGACTCTGAAGCAGAGGAGATGGTTTATAGGTACAGACTTGCTCTTAGTGTGATGGATGAGCTAAGGACCTTGTTCCCAGAACTGTCATCCACAGATGAGGAACTAGGGAAGACTGAGAGAGAGTTGCTAGCCATGGTCTCCTCCATCCAAATAAATTGGTCAGTCACAGAATCTGTGTTTCCACCCTTCAGCAGAGAAATGTTTGACAGGTTTAGATCCTCCCCTCCCGATTCAGAGTATATCACGAGGATAGTGAGCAGATGCCTAATAAATTCTCAAGAGAAACTCATCAATAGTTCCTTCTTTGCTGAAGGGAATGATAAGGCTCTGAGATTTTCAAAAAACGCTGAAGAGTGTTCCTTGGCAGTAGAGAGAGCCTTAAATCAGTATAGAGCAGAAGACAACCTTAGGGACCTCAATGACCACAAGTCAACTATTCAGCTGCCTCCCTGGCTGTCCTATCATGATGTCGATGGCAAAGATCTGTGCCCTCTTCAGGGACTAGATGTGAGAGGGGACCATCCCATGTGCAACTTGTGGAGGGAAGTGGTCACCTCTGCAAACCTAGAGGAGATTGAGAGGATGCACGATGATGCAGCAGCAGAACTTGAGTTTGCCCTTTCGGGAGTAAAGGACAGGCCAGATGAGAGAAACAGATACCATAGAGTCCACCTAAATATGGGCTCAGATGATAGTGTCTACATAGCTGCTTTAGGAGTTAATGGAAAGAAGCATAAAGCAGACACTTTAGTGCAACAAATGAGAGACAGGAGTAAACAGCCTTTCTCCCCAGACCACGATGTGGATCACATATCTGAATTTCTCTCTGCATGCTCTAGTGACTTGTGGGCAACAGATGAGGACCTGTACAGCCCTCTCTCTTGTGATAAAGAGCTTAGATTGGCAGCCCAGAGGATTCATCAGCCATCCTTGTCAGAAAGGGGTTTCAATGAGATCATAACAGAGCACTACAAATTCATGGGAAGTAGGATAGGTTCATGGTGCCAAATGGTCAGCTTGATAGGAGCTGAGCTATCAGCTTCTGTTAAACAACATGTCAAGCCTAACTACTTTGTGATTAAACGACTACTAGGTTCTGGGATTTTCTTGCTAATCAAGCCCACTTCCAGCAAAAGCCATATATTTGTGTCTTTTGCAATTAAGCGCTCTTGCTGGGCCTTTGATCTCTCCACTTCCAGGGTTTTCAAGCCCTACATAGATGCTGGGGATCTGTTAGTTACTGACTTTGTTTCTTATAAGCTAAGCAAGCTTACCAACCTCTGCAAGTGCGTTTCATTAATGGAGTCCTCCTTCTCATTCTGGGCAGAAGCATTTGGAATTCCAAGCTGGAACTTTGTTGGTGACTTGTTCAGGTCTTCAGACTCTGCAGCAATGGATGCCTCATACATGGGCAAACTTTCTTTATTAACCCTTTTGGAAGACAAAGCAGCAACTGAAGAGTTACAGACTATTGCAAGATATATAATCATGGAGGGCTTTGTCTCGCCCCCAGAAATCCCAAAACCTCACAAGATGACCTCTAAGTTTCCTAAGGTTCTCAGGTCAGAGCTGCAAGTTTACTTATTAAACTGCTTATGCAGAACTATCCAGAGAATAGCAGGTGAGCCCTTCATTCTTAAGAAGAAGGATGGGTCTATATCCTGGGGTGGCATGTTCAATCCTTTTTCAGGGCGTCCACTGCTTGATATGCAACCACTCATCAGCTGTTGTTACAATGGTTACTTTAAAAATAAAGAAGAAGAGACTGAGCCTTCGTCCCTTTCTGGGATGTATAAGAAAATCATAGAACTTGAGCACCTTAGACCACAGTCAGATGCCTTCTTGGGTTACAAAGATCCAGAACTTCCCAGAATGCATGAGTTCAGTGTTTCCTACTTGAAGGAGGCTTGCAATCATGCTAAGCTAGTCTTGAGGAGCCTCTATGGACAGAATTTCATGGAGCAGATAGACAACCAGATTATTCGAGAGCTCAGTGGGTTGACTCTAGAAAGGTTGGCCACACTTAAGGCCACAAGCAACTTTAATGAGAATTGGTATGTCTATAAGGATGTAGCAGACAAAAACTACACAAGGGATAAATTATTAGTGAAGATGTCAAAATATGCCTCTGAGGGAAAGAGCCTAGCTATCCAGAAGTTTGAGGATTGTATGAGGCAGATAGAGTCACAAGGATGCATGCATATTTGTTTGTTTAAGAAACAACAGCATGGAGGTCTGAGAGAGATCTATGTGATGGGTGCAGAGGAAAGAATTGTTCAATCGGTGGTGGAGACAATAGCCAGGTCCATAGGGAAGTTCTTTGCTTCTGATACCCTCTGTAACCCCCCCAATAAAGTGAAAATTCCTGAAACACATGGCATCAGGGCCCGGAAGCAATGTAAGGGGCCTGTGTGGACTTGTGCAACATCAGATGATGCAAGGAAGTGGAACCAAGGCCATTTTGTTACAAAGTTTGCCCTCATGCTGTGTGAGTTCACCTCTCCTAAATGGTGGCCGCTGATCATTAGGGGATGCTCAATGTTTACCAAGAAAAGGATGATGATGAATTTGAATTATCTTAAGATCCTGGATGGTCATCGGGAGCTTGATATTAGAGATGACTTTGTGATGGATCTCTTCAAGGCTTATCATGGCGAGGCAGAAGTTCCATGGGCCTTTAAAGGCAAAACATATTTGGAAACCACAACAGGGATGATGCAGGGAATACTGCATTATACTTCCTCACTATTACACACCATTCACCAAGAATACATCCGGTCCTTGTCCTTTAAGATATTCAACCTGAAGGTTGCTCCTGAGATGAGCAAGAGCCTGGTTTGTGACATGATGCAAGGATCAGATGATAGTAGTATGCTAATCAGCTTCCCAGCTGATGATGAGAAGGTTCTTACCAGATGCAAAGTGGCCGCAGCTATATGCTTCCGCATGAAGAAGGAGCTGGGAGTGTACCTTGCCATTTACCCCTCAGAGAAGTCCACAGCAAACACAGATTTTGTGATGGAGTACAATTCTGAATTTTATTTCCACACCCAGCATGTTAGACCAACGATCAGGTGGATTGCAGCTTGTTGCAGCCTGCCAGAAGTGGAAACACTAGTAGCCCGCCAGGAAGAGGCCTCTAACCTAATGACTTCAGTTACTGAGGGAGGTGGGTCATTCTCCTTAGCTGCAATAATTCAGCAAGCTCAGTGTACTCTCCATTACATGCTGATGGGCATGGGAGTGTCTGAGCTATTCTTAGAGTATAAGAAGGCAGTGCTGAAGTGGAATGACCCTGGCCTGGGTTTCTTCCTGCTTGACAATCCTTATGCGTGCGGATTGGGAGGTTTCAGATTTAATCTCTTCAAAGCTATCACCAGAACTGATTTGCAGAAGCTATATGCTTTCTTCATGAAGAAGGTCAAGGGCTCAGCTGCTAGGGACTGGGCAGATGAAGATGTCACCATCCCAGAAACGTGTAGCGTGAGCCCAGGTGGCGCTCTAATTCTTAGCTCCTCTCTAAAGTGGGGATCTAGGAAGAAGTTTCAGAAATTGAGAGACCGTTTGAACATACCAGAGAACTGGATTGAACTAATAAATGAGAATCCAGAGGTGCTCTATCGGGCTCCCAGAACAGGCCCAGAAATATTGTTGCGCATTGCAGAGAAAGTCCATAGCCCAGGTGTTGTGTCATCATTGTCTTCTGGCAATGCAGTTTGTAAAGTCATGGCCTCAGCTGTATACTTCTTATCAGCAACAATTTTTGAGGACACTGGACGTCCTGAGTTCAACTTCTTGGAGGATTCTAAGTATAGCTTGCTACAAAAGATGGCTGCATATTCTGGCTTTCATGGTTTCAATGATATGGAGCCAGAAGATATATTATTCTTATTCCCGAATATTGAGGAATTAGAATCACTGGATTCTATAGTTTACAACAAGGGAGAAATAGACATCATCCCAAGAGTCAACATCAGGGATGCAACCCAAACCAGGGTCACTATCTTTAATGAGCAGAAGACCCTCCGGACATCTCCAGAGAAGTTGGTGTCAGACAAGTGGTTTGGGACTCAGAAGAGTAGGATAGGCAAAACAACCTTCCTGGCTGAATGGGAAAAGCTAAAGAAAATTGTAAAGTGGTTGGAAGACACTCCAGAAGCAACTCTAGCTCACACCCCACTGAATAACCATATTCAAGTTAGGAATTTCTTTGCTAGAATGGAAAGCAAGCCTAGAACAGTCAGAATAACAGGAGCTCCAGTAAAGAAGAGGTCAGGGGTTAGTAAGATAGCTATGGTTATCCGTGACAATTTCTCCCGGATGGGCCATCTTCGAGGTGTAGAAGACCTTGCTGGCTTCACTCGTAGTGTGTCAGCTGAAATTCTCAAGCACTTTCTATTCTGTATACTACAAGGTCCATACAGTGAGAGCTATAAGCTACAGCTAATCTACAGAGTCCTAAGCTCAGTGTCAAACGTTGAGATAAAGGAATCAGATGGTAAGACAAAAACCAACTTGATTGGAATCCTTCAGAGATTTCTAGATGGTGATCACGTTGTCCCCATAATTGAAGAGATGGGAGCCGGAACAGTGGGTGGATTCATCAAGAGACAACAATCTAAAGTTGTGCAGAACAAAGTGGTCTATTATGGGGTTGGGATTTGGAGAGGCTTCATGGATGGATATCAGGTCCATCTAGAGATAGAAAATGACATAGGACAGCCCCCAAGGCTTAGGAATGTCACAACTAACTGTCAGAGCAGCCCATGGGACCTGAGTATTCCAATAAGGCAATGGGCAGAAGACATGGGGGTCACAAACAACCAGGATTATTCCTCTAAATCTAGCAGGGGGGCCAGATATTGGATGCATTCATTCAGGATGCAAGGACCTAGCAAGCCATTTGGATGCCCAGTTTATATTATTAAGGGTGATATGTCAGATGTCATCAGACTGAGAAAGGAGGAGGTGGAGATGAAAGTACGGGGCTCTACTCTCAACTTGTACACCAAGCACCATTCTCATCAGGACCTACACATTCTATCTTACACTGCATCAGACAATGATCTCAGTCCAGGCATTTTCAAGTCAATATCAGATGAGGGGGTGGCTCAAGCCCTGCAATTATTTGAGAGGGAGCCAAGCAACTGCTGGGTGAGATGTGAGTCTGTAGCCCCAAAATTTATATCAGCCATCCTTGAGATATGTGAGGGGAAGAGACAGATAAAGGGAATTAACAGAACCAGACTCTCAGAGATTGTGAGAATTTGTTCTGAATCTTCCCTAAGATCAAAAGTCGGATCTATGTTCTCATTTGTCGCCAATGTCGAGGAGGCCCATGATGTTGATTATGATGCGTTAATGGATCTAATGATAGAGGATGCCAAGAACAATGCATTCAGTCATGTTGTTGACTGCATAGAGTTGGATGTTAGTGGCCCTTACGAGATGGAGTCTTTTGATACATCTGATGTCAATCTCTTTGGGCCAGCCCATTACAAGGACATCAGTTCATTATCTATGATTGCTCATCCCTTAATGGATAAGTTTGTTGATTATGCTATTTCTAAGATGGGGAGAGCCTCAGTTAGGAAAGTTCTAGAAACAGGTCGGTGCTCCAGCAAAGACTATGATTTATCAAAGGTTCTCTTCAGAACTCTACAGAGACCAGAAGAAAGCATTAGGATAGATGATCTGGAATTATATGAGGAGACAGATGTGGCGGATGACATGCTAGGC
>ABD51509
ATGGATTCTATATTATCAAAACAGCTGGTTGACAAGACTGGTTTTGTTAGAGTGCCAATCAAGCATTTTGACTGTACAATGCTAACTCTGGCACTTCCAACATTTGATGTTTCCAAGATGGTAGATAGAATTACCATAGACTTCAATCTGGATGATATACAAGGAGCATCTGAAATAGGCTCAACTTTGCTACCCTCCATGTCGATAGATGTGGAAGATATGGCCAATTTTGTTCACGATTTCACCTTTGGCCACTTAGCTGACAAGACTGACAGACTGTTAATGCGTGAGTTTCCCATGATGAATGACGGGTTTGATCATTTGAGCCCTGACATGATCATTAAAACTACATCTGGCATGTACAACATCGTTGAGTTCACCACCTTTAGGGGAGATGAAAGAGGTGCATTCCAGGCTGCCATGACTAAACTCGCTAAGTATGAGGTTCCTTGTGAGAACAGATCTCAGGGCAGGACTGTTGTTCTTTATGTTGTTAGTGCTTATCGGCATGGTGTATGGTCTAATCTGGAGCTAGAGGACTCTGAAGCAGAGGAGATGGTTTATAGGTACAGACTTGCTCTTAGTGTGATGGATGAGCTAAGGACCTTGTTCCCAGAACTGTCATCCACAGATGAGGAACTAGGGAAGACTGAGAGAGAGTTGCTAGCCATGGTCTCCTCCATCCAAATAAATTGGTCAGTCACAGAATCTGTGTTTCCACCCTTCAGCAGAGAAATGTTTGACAGGTTTAGATCCTCCCCTCCCGATTCAGAGTATATCACGAGGATAGTGAGCAGATGCCTCATAAATTCTCAAGAGAAACTCATCAATAGTTCCTTCTTTGCTGAAGGGAATGATAAGGCTCTGAGATTTTCAAAAAACGCTGAAGAGTGTTCCTTGGCAGTAGAGAGAGCCTTAAATCAGTATAGAGCAGAAGACAACCTTAGGGACCTCAATGACCACAAGTCAACTATTCAGCTGCCTCCCTGGCTGTCCTATCATGATGTCGATGGCAAAGATCTGTGCCCTCTTCAGGGATTAGATGTGAGAGGGGACCATCCCATGTGCAACTTGTGGAGGGAAGTGGTCACCTCTGCAAACCTAGAGGAGATTGAGAGGATGCACGATGATGCAGCAGCAGAACTTGAGTTTGCTCTTTCGGGAGTAAAGGACAGGCCAGATGAGAGAAACAGATACCATAGAGTCCACCTAAATATGGGCTCAGATGATAGTGTCTACATAGCTGCTTTAGGAGTTAATGGAAAGAAGCATAAAGCAGACACTTTAGTGCAACAAATGAGAGACAGGAGTAAACAGCCTTTCTCCCCAGACCACGATGTGGATCACATATCTGAATTTCTCTCTGCATGCTCTAGTGACTTGTGGGCAACAGATGAGGACCTGTACAACCCTCTCTCTTGTGATAAAGAGCTTAGATTGGCAGCCCAGAGGATTCATCAGCCATCCTTGTCAGAAAGGGGTTTCAATGAGATCATAACAGAGCACTACAAATTCATGGGAAGTAGGATAGGTTCATGGTGCCAAATGGTCAGCTTGATAGGAGCTGAGCTATCAGCTTCTGTTAAACAACATGTCAAGCCTAACTACTTTGTGATTAAACGACTACTAGGTTCTGGGATTTTCTTGCTAATCAAGCCCACTTCCAGCAAAAGCCATATATTTGTGTCTTTTGCAATTAAGCGCTCTTGCTGGGCCTTTGATCTCTCCACTTCCAGGGTTTTCAAGCCCTACATAGATGCTGGGGATCTGTTAGTTACTGACTTTGTTTCTTATAAGCTAAGCAAGCTTACCAACCTCTGCAAGTGCGTTTCATTAATGGAGTCCTCCTTCTCATTCTGGGCAGAAGCATTTGGAATTCCAAGCTGGAACTTTGTTGGTGACTTGTTCAGGTCTTCAGACTCTGCAGCAATGGATGCCTCATACATGGGCAAACTTTCTTTATTAACCCTTTTGGAAGACAAAGCAGCAACTGAAGAGTTACAGACTATTGCAAGATATATAATCATGGAGGGCTTTGTCTCGCCCCCAGAAATCCCAAAACCTCACAAGATGACCTCTAAGTTTCCTAAGGTTCTCAGGTCAGAGCTGCAGGTTTACTTATTAAACTGCTTATGCAGAACTATCCAGAGAATAGCAGGTGAGCCCTTCATTCTTAAGAAGAAGGATGGGTCTATATCCTGGGGTGGCATGTTCAATCCTTTTTCAGGGCGTCCACTGCTTGATATGCAACCACTCATCAGCTGTTGTTACAATGGTTACTTTAAAAATAAAGAAGAAGAGACTGAGCCTTCGTCCCTTTCTGGGATGTATAAGAAAATCATAGAACTTGAGCACCTTAGACCACAGTCAGATGCCTTCTTGGGTTACAAAGATCCAGAACTTCCCAGAATGCATGAGTTCAGTGTTTCCTACTTGAAGGAGGCTTGCAATCATGCTAAGCTAGTCTTGAGGAGCCTCTATGGACAGAATTTCATGGAGCAGATAGACAACCAGATTATTCGAGAGCTCAGTGGGTTGACTCTAGAAAGGTTGGCCACACTTAAGGCCACAAGCAACTTTAATGAGAATTGGTATGTCTATAAGGATGTAGCAGACAAAAACTACACAAGGGATAAATTATTAGTGAAGATGTCAAAATATGCCTCTGAGGGAAAGAGCCTAGCTATCCAGAAGTTTGAGGATTGTATGAGGCAGATAGAGTCACAAGGATGCATGCATATTTGTTTGTTTAAGAAACAACAGCATGGAGGTCTGAGAGAGATCTATGTGATGGGTGCAGAGGAAAGAATTGTTCAATCGGTGGTGGAGACAATAGCCAGGTCCATAGGGAAGTTCTTTGCTTCTGATACCCTCTGTAACCCCCCCAATAAAGTGAAAATTCCTGAGACACATGGCATCAGGGCCCGGAAGCAATGTAAGGGGCCTGTGTGGACTTGTGCAACATCAGATGATGCAAGGAAGTGGAACCAAGGCCATTTTGTTACAAAGTTTGCCCTCATGCTGTGTGAGTTCACCTCTCCTAAATGGTGGCCGCTGATCATTAGGGGATGCTCAATGTTTACCAGGAAAAGGATGATGATGAATTTGAATTATCTTAAGATCCTGGATGGTCATCGGGAGCTTGATATTAGAGATGACTTTGTGATGGATCTCTTCAAAGCTTATCATGGCGAGGCAGAAGTTCCATGGGCCTTTAAAGGCAAAACATATTTGGAAACCACAACAGGGATGATGCAGGGAATACTGCATTATACTTCCTCACTATTACACACCATTCACCAAGAATACATCCGGTCCTTGTCCTTTAAGATATTCAACCTGAAGGTTGCTCCTGAGATGAGCAAGGGCCTGGTTTGTGACATGATGCAAGGATCAGATGATAGTAGTATGCTAATCAGCTTCCCAGCTGATGATGAGAAGGTTCTTACCAGATGCAAAGTGGCCGCAGCTATATGCTTCCGCATGAAGAAGGAGCTGGGAGTGTACCTTGCCATTTACCCCTCAGAGAAGTCCACAGCAAACACAGATTTTGTGATGGAGTACAATTCTGAATTTTATTTCCACACCCAGCATGTTAGACCAACGATCAGGTGGATTGCAGCTTGTTGCAGCCTGCCAGAAGTGGAAACACTAGTAGCCCGCCAGGAAGAGGCCTCTAACCTAATGACTTCAGTTACTGAGGGAGGTGGGTCATTCTCCTTAGCTGCAATGATTCAGCAAGCTCAGTGCACTCTCCATTACATGCTGATGGGCATGGGAGTGTCTGAGCTATTCTTAGAGTATAAGAAGGCAGTGCTGAAGTGGAATGACCCTGGCCTGGGTTTCTTCCTGCTTGACAATCCTTATGCGTGCGGATTGGGAGGTTTCAGATTTAATCTCTTCAAAGCTATCACCAGAACTGATTTGCAGAAGCTATATGCTTTCTTCATGAAGAAGGTCAAGGGCTCAGCTGCTAGGGACTGGGCAGATGAAGATGTCACCATCCCAGAAACGTGTAGCGTGAGCCCAGGTGGCGCTCTAATTCTTAGCTCCTCTCTAAAGTGGGGATCTAGGAAGAAGTTTCAGAAATTGAGAGACCGTTTGAACATACCAGAGAACTGGATTGAACTAATAAATGAGAATCCAGAGGTGCTCTATCGGGCTCCCAGAACAGGCCCAGAAATATTGTTGCGCATTGCAGAGAAAGTCCATAGCCCAGGTGTTGTGTCATCATTGTCTTCTGGCAATGCAGTTTGTAAAGTCATGGCCTCAGCTGTATACTTCTTATCAGCAACAATTTTTGAGGACACTGGACGTCCTGAGTTCAACTTCTTGGAGGATTCTAAGTACAGCTTGCTACAAAAGATGGCTGCATATTCTGGCTTTCATGGTTTTAATGATATGGAGCCAGAAGATATATTATTCTTATTCCCGAATATTGAGGAATTAGAATCACTGGATTCTATAGTTTACAACAAGGGAGAAATAGACATCATCCCAAGAGTCAACATCAGGGATGCAACCCAAACCAGGGTCACTATCTTTAATGAGCAGAAGACCCTCCGGACATCTCCAGAGAAGTTGGTGTCAGACAAGTGGTTTGGGACTCAGAAGAGTAGGATAGGCAAAACAACCTTCCTGGCTGAATGGGAAAAGCTAAAGAAAATTGTAAAGTGGTTGGAAGACACTCCAGAAGCAACTCTAGCTCACACCCCACTGAATAACCATATTCAAGTTAGGAATTTCTTTGCTAGAATGGAAAGCAAGCCTAGAACAGTCAGAATAACAGGAGCTCCAGTAAAGAAGAGGTCAGGGGTTAGTAAGATAGCTATGGTTATCCGTGACAATTTCTCCCGGATGGGCCATCTTCGAGGTGTAGAAGACCTTGCTGGCTTCACTCGTAGTGTGTCAGCTGAAATTCTCAAGCACTTTCTATTCTGTATACTACAAGGTCCATACAGTGAGAGCTATAAGCTACAGCTAATCTACAGAGTCCTAAGCTCAGTGTCAAACGTTGAGATAAAGGAATCAGATGGTAAGACAAAAACCAACTTGATTGGAATCCTTCAGAGATTTCTAGATGGTGATCACGTTGTCCCCATAATTGAAGAGATGGGAGCCGGAACAGTGGGTGGATTCATCAAGAGACAACAATCTAAAGTTGTGCAGAACAAAGTGGTCTATTATGGAGTTGGGATTTGGAGAGGCTTCATGGATGGATATCAGGTCCATCTAGAGATAGAAAATGACATAGGACAGCCCCCAAGGCTTAGGAATGTCACAACTAACTGTCAGAGCAGCCCATGGGACCTGAGTATTCCAATAAGGCAATGGGCAGAAGACATGGGGGTCACAAACAACCAGGATTATTCCTCTAAATCTAGCAGAGGGGCCAGATATTGGATGCATTCATTCAGGATGCAAGGACCTAGCAAGCCATTTGGATGCCCAGTTTATATTATTAAGGGTGATATGTCAGATGTCATCAGACTGAGAAAGGAGGAGGTGGAGATGAAAGTACGGGGCTCTACTCTCAACTTGTACACCAAGCACCATTCTCATCAGGACCTACACATTCTATCTTACACTGCATCAGACAATGATCTCAGTCCAGGCATTTTCAAGTCAATATCAGATGAGGGGGTGGCTCAAGCCCTGCAATTATTTGAGAGGGAGCCAAGCAACTGCTGGGTGAGATGTGAGTCTGTAGCCCCAAAATTTATATCAGCCATCCTTGAGATATGTGAGGGGAAGAGACAGATAAGGGGAATTAACAGAACCAGACTCTCAGAGATTGTGAGAATTTGTTCTGAATCTTCCCTAAGATCAAAAGTCGGATCTATGTTCTCATTTGTCGCCAATGTCGAGGAGGCCCATGATGTTGATTATGATGCGTTAATGGATCTAATGATAGAGGATGCCAAGAACAATGCATTCAGTCATGTTGTTGACTGCATAGAGTTGGATGTTAGTGGCCCTTACGAGATGGAGTCTTTTGATACATCTGATGTCAATCTCTTTGGGCCAGCCCATTACAAGGACATCAGTTCATTATCTATGATTGCTCATCCCTTAATGGATAAGTTTGTTGATTATGCTATTTCTAAGATGGGGAGAGCCTCAGTTAGGAAAGTTCTAGAAACAGGTCGGTGCTCCAGCAAAGACTATGATTTATCAAAGGTTCTCTTCAGAACTCTACAGAGACCAGAAGAAAGCATTAGGATAGATGATCTGGAATTATATGAGGAGACAGATGTGGCGGATGACATGCTAGGC
>ABD51520
ATGGATTCTATATTATCAAAACAGCTGGTTGACAAAACTGGTTTTGTTAGAGTGCCAATCAAGCATTATGACTGTACAATGCTAACTCTGGCACTTCCAACATTTGATGTTTCTAAGATGATAGATAGAATTACCATAGACTTCAATCTGGATGATATACAAGGAGCATCTGAAATAGGCTCAACTTTGCTACCCTCCATGTCGATAGATGTGGAAGATATGGCTAATTTTGTTCACGATTTCACCTTTGGCCACTTAGCTGACAAGACTGACAGACTGTTAATGCGTGAGTTTCCCATGATGAATGACGGGTTTGATCATTTGAGCCCTGACATGATCATTAAAACTACATCTGGCATGTACAACATCGTTGAGTTCACCACCTTTAGGGGAGATGAAAGAGGTGCATTCCAGGCTGCCATGACTAAGCTCGCCAAGTATGAGGTTCCTTGTGAGAACAGATCTCAGGGCAGGACTGTTGTTCTTTATGTTGTTAGCGCCTATCGGCATGGTGTATGGTCTAATTTAGAGCTAGAGGACTCTGAAGCAGAGGAGATGGTTTATAGGTACAGACTTGCTCTTAGTGTGATGGATGAGCTAAGGACCTTGTTCCCAGAACTGTCATCCACAGATGAGGAACTAGGGAAGACTGAGAGAGAGTTGCTAGCCATGGTCTCCTCCATCCAAATAAATTGGTCAGTCACAGAATCTGTGTTTCCACCCTTTAGCAGAGAAATGTTTGACAGGTTTAGATCCTCCCCTCCCGATTCAGAGTATATCACGAGGATAGTGAGCAGATGCCTCATAAATTCTCAAGAGAAACTCATCAATAATTCCTTCTTTGCTGAAGGGAATGATAAAGTTCTGAGATTTTCAAAAAACGCTGAAGAGTGTTCCTTAGCAATAGAGAGAGCCTTAAATCAGTATAGAGCAGAAGACAACCTTAGGGACCTCAATGACCACAAGTCAACTATTCAGCTGCCTCCCTGGCTGTCCTACCACGATGTCGATGGCAAAGATCTGTGCCCTCTTCAGGGATTAGATGTGAGAGGGGACCATCCCATGTGCAACCTGTGGAGGGAAGTGGTCACCTCTGCAAATCTAGAGGAGATTGAGAGGATGCACGATGATGCAGCAGCAGAACTTGAGTTTGCCCTTTCGGGAGTAAAAGACAGGCCAGATGAGAGAAACAGATACCATAGAGTCCATCTAAATATGGGCTCAGATGATAGTGTCTACATAGCTGCTTTAGGAGTTAATGGAAAGAAGCATAAAGCAGACACTTTAGTGCAACAAATGAGAGACAGGAGTAAACAGCCTTTCTCCCCAGATCATGATGTGGATCACATATCTGAATTTCTCTCTGCATGCTCTAGTGACTTGTGGGCAACAGATGAGGACCTGTACAACCCTCTCTCTTGTGATAAAGAGCTTAGATTGGCAGCCCAGAGGATTCATCAGCCATCCTTGTCAGAAAGGGGCTTCAATGAGATCATAACAGAGCACTACAAATTTATGGGAAGTAGGATAGGTTCATGGTGCCAAATGGTCAGTTTGATAGGAGCTGAGCTATCAGCTTCTGTTAAGCAACATGTCAAGCCTAACTATTTTGTGATTAAACGACTACTAGGTTCTGGGATTTTCTTGCTAATCAAGCCCACCTCCAGCAAAAGCCATATATTTGTGTCTTTCGCAATTAAGCGCTCTTGCTGGGCCTTTGATCTCTCCACTTCCAGGGTTTTCAAGCCCTACATAGATGCTGGGGATCTGTTAGTTACTGACTTTGTTTCTTATAAGCTAAGCAAGCTTACTAACCTTTGCAAGTGCGTTTCATTAATGGAGTCTTCCTTCTCATTCTGGGCAGAAGCATTTGGAATTCCAAGCTGGAACTTCGTTGGTGACTTGTTCAGGTCTTCAGACTCTGCAGCAATGGATGCCTCATACATGGGCAAACTTTCTTTATTAACCCTTTTGGAAGACAAAGCAACAACTGAAGAGTTACAGACTATTGCAAGATATATAATCATGGAGGGCTTTGTCTCGCCCCCAGAAATCCCAAAACCTCACAAGATGACCTCTAAGTTTCCCAAGGTTCTCAGGTCAGAGCTGCAGGTTTACTTATTAAACTGCTTATGCAGAACTATCCAGAGAATAGCAGGTGAGCCCTTCATTCTTAAGAAGAAGGATGGGTCTATATCCTGGGGTGGCATGTTTAATCCTTTTTCAGGGCGTCCACTGCTTGATATGCAACCACTCATCAGCTGTTGTTACAATGGTTACTTTAAAAATAAAGAAGAAGAGACTGAGCCTTCGTCCCTTTCTGGGATGTATAAGAAAATTATAGAGCTTGAGCACCTTAGACCACAGTCAGATGCCTTCTTGGGTTATAAAGATCCAGAACTGCCTAGAATGCATGAGTTCAGTGTTTCCTACTTGAAGGAGGCTTGCAATCATGCTAAGCTAGTCTTAAGGAGCCTCTATGGACAGAATTTCATGGAGCAAATAGACAACCAGATTATTCGAGAGCTCAGTGGGTTGACTCTAGAAAGGCTAGCTACACTTAAGGCCACAAGCAACTTTAATGAGAATTGGTATGTCTATAAGGATGTGGCAGACAAGAACTACACAAGGGATAAATTGTTAGTGAAGATGTCAAAATATGCCTCTGAGGGAAAGAGCCTAGCTATCCAGAAGTTTGAGGATTGTATGAGGCAGATAGAGTCACAAGGATGTATGCATATTTGTTTGTTTAAGAAACAACAGCATGGAGGTCTGAGAGAGATCTATGTGATGGGTGCAGAGGAAAGAATTGTTCAATCGGTGGTGGAGACAATAGCCAGGTCCATAGGGAAGTTCTTTGCTTCTGATACCCTCTGCAACCCCCCCAATAAAGTGAAAATTCCTGAGACACATGGCATCAGGGCTCGGAAGCAATGTAAGGGGCCTGTGTGGACTTGTGCAACATCAGATGATGCAAGGAAGTGGAACCAAGGCCATTTTGTTACAAAGTTTGCCCTCATGCTATGTGAGTTCACCTCTCCTAAATGGTGGCCACTGATCATTAGGGGATGTTCAATGTTTACTAGGAAAAGGATGATGATGAATTTAAATTATCTCAAGATCCTGGATGGTCATCGGGAGCTTGATATTAGAGATGACTTTGTGATGGATCTCTTCAAAGCTTATCATGGTGAGGCAGAAGTTCCATGGGCCTTTAAAGGCAAAACATATTTGGAAACCACAACAGGGATGATGCAGGGAATATTGCATTATACTTCCTCACTATTACACACCATTCATCAAGAATACATCCGGTCCTTGTCCTTTAAAATATTCAACCTGAAGGTTGCTCCTGAGATGAGCAAGAGCCTGGTTTGTGACATGATGCAAGGATCAGATGATAGTAGCATGCTAATCAGCTTCCCAGCTGATGATGAGAAGGTTCTTACCAGATGCAAAGTGGCCGCAGCCATATGCTTCCGTATGAAGAAGGAGCTGGGAGTGTACCTTGCCATTTACCCCTCGGAGAAGTCCACAGCAAACACAGATTTTGTGATGGAGTACAATTCTGAATTTTATTTCCACACCCAGCATGTTAGACCAACGATCAGGTGGATTGCAGCATGTTGCAGCCTACCAGAGGTGGAAACACTAGTAGCCCGCCAGGAAGAGGCCTCTAACCTAATGACTTCAGTCACTGAGGGGGGTGGGTCATTCTCCTTAGCTGCAATGATTCAGCAAGCTCAGTGCACTCTCCATTACATGCTGATGGGCATGGGAGTGTCTGAGCTATTCTTAGAGTATAAGAAGGCAGTGCTGAAGTGGAATGACCCTGGCCTGGGTTTCTTCCTGCTTGACAATCCTTATGCGTGCGGGTTGGGAGGTTTTAGATTTAATCTCTTCAAAGCTATCACCAGAACTGATTTGCAGAAGCTATATGCTTTCTTCATGAAGAAGGTCAAGGGCTCAGCTGCTAGAGACTGGGCAGATGAAGATATCACCATCCCAGAAACGTGTAGCGTGAGCCCAGGTGGCGCTCTAATTCTTAGCTCCTCTCTAAAGTGGGGATCTAGGAAGAAGTTTCAGAAACTGAGAGACCGTTTGAACATACCAGAGAACTGGATTGAACTAATAAATGAGAATCCAGAGGTGCTCTACCGGGCTCCCAGAACAGGCCCAGAAATATTGCTGCGCATTGCAGAGAAAGTCCATAGCCCAGGTGTTGTGTCATCATTGTCTTCTGGCAATGCAGTCTGTAAAGTCATGGCCTCAGCTGTGTACTTCTTATCAGCAACAATTTTTGAGGACACTGGACGTCCTGAGTTCAACTTCTTGGAGGATTCTAAGTACAGCTTGCTACAAAAGATGGCTGCATATTCTGGCTTTCATGGTTTCAATGATATGGAGCCAGAAGATATATTATTCCTATTCCCGAATATTGAGGAATTAGAATCACTGGATTCTATAGTTTACAACAAGGGAGAAATAGACATCATCCCAAGAGTCAACATCAGGGATGCAACCCAAACCAGAGTTACTATCTTTAATGAGCAGAAGACCCTCCGAACATCTCCAGAGAAGTTGGTGTCAGACAAGTGGTTCGGGACTCAGAAGAGTAGGATAGGCAAAACAACCTTCCTGGCTGAATGGGAAAAGCTAAAGAAAATTGTGAAGTGGCTGGAAGACACTCCAGAAGCAACTCTAGCCCACACTCCACTGAATAACCATATTCAAGTTAGGAATTTCTTTGCTAGAATGGAAAGCAAGCCTAGAACAGTCAGAATAACAGGAGCTCCTGTAAAGAAGAGGTCAGGGGTTAGTAAGATAGCTATGGTTATCCGTGACAATTTCTCCCGGATGGGCCATCTTCGAGGTGTAGAAGACCTTGCTGGCTTCACTCGTAGTGTATCAGCTGAAATTCTCAAGCACTTTCTGTTCTGTATACTACAGGGTCCATACAGTGAGAGCTATAAGCTACAGCTAATCTACAGAGTCCTAAGCTCAGTGTCAAACGTTGAGATAAAGGAATCAGATGGCAAGACAAAAACCAATTTGATTGGGATCCTTCAGAGATTTCTAGATGGTGATCACGTTGTCCCCATAATTGAAGAGATGGGAGCCGGAACAGTGGGTGGATTTATCAAGAGACAACAATCTAAAGTCGTGCAAAACAAAGTGGTCTATTATGGAGTTGGGATCTGGAGAGGCTTCATGGATGGATATCAGGTCCATCTTGAGATAGAAAATGACATAGGACAGCCCCCAAGGCTCAGGAATGTCACAACTAACTGTCAGAGCAGCCCATGGGACCTGAGTATTCCAATAAGGCAGTGGGCAGAAGACATGGGGGTCACAAACAACCAGGATTATTCCTCTAAATCTAGCAGAGGGGCCAGATATTGGATGCATTCATTCAGGATGCAAGGACCTAGCAAGCCATTTGGATGCCCAGTTTATATTATTAAGGGTGACATGTCAGATGTCATCAGACTGAGAAAGGAGGAGGTGGAGATGAAAGTACGGGGCTCTACTCTCAACTTGTACACCAAGCACCATTCTCATCAGGACCTACACATTTTATCTTACACTGCATCAGACAATGATCTCAGTCCAGGCATTTTCAAGTCAATATCAGATGAGGGGGTGGCTCAAGCCCTGCAATTATTTGAGAGGGAGCCAAGCAACTGCTGGGTGAGATGTGAGTCTGTAGCTCCAAAATTTATATCAGCCATCCTTGAGATATGTGAGGGGAAGAGACAGATAAAAGGAATTAACAGAACCAGACTCTCAGAGATTGTGAGAATTTGTTCTGAATCTTCCCTAAGATCAAAAGTCGGATCTATGTTCTCATTTGTCGCCAATGTCGAGGAGGCCCATGATGTTGATTATGATGCGTTAATGGATCTGATGATAGAAGATGCCAAGAACAATGCATTCAGTCATGTTGTTAATTGCATAGAGTTGGATGTTAGTGGTCCTTACGAGATGGAATCTTTTGATACATCTGATGTCAATCTCTTTGGGCCAGCCCATTACAAGGACATCAGTTCATTATCAATGATTGCTCATCCCTTAATGGATAAGTTTGTTGATTATGCTATTTCTAAGATGGGGAGAGCCTCAGTTAGGAAAGTTCTAGAAACAGGTCGGTGCTCCAGCAAAGACTATGATTTATCAAAGGTTCTCTTCAGAACTCTACAGAGACCAGAAGAAAGCATTAGAATAGATGATCTGGAGTTATATGAGGAGACAGATGTAGCGGATGACATGCTAGGC
>ABD51521
ATGGATTCTATATTATCAAAACAGCTGGTTGACAAAACTGGTTTTGTTAGAGTGCCAATCAAGCATTATGACTGTACAATGCTAACTCTGGCACTTCCAACATTTGATGTTTCTAAGATGATAGATAGAATTACCATAGACTTCAATCTGGATGATATACAAGGAGCATCTGAAATAGGCTCAACTTTGCTACCCTCCATGTCGATAGATGTGGAAGATATGGCTAATTTTGTTCACGATTTCACCTTTGGCCACTTAGCTGACAAGACTGACAGACTGTTAATGCGTGAGTTTCCCATGATGAATGACGGGTTTGATCATTTGAGCCCTGACATGATCATTAAAACTACATCTGGCATGTACAACATCGTTGAGTTCACCACCTTTAGGGGAGATGAAAGAGGTGCATTCCAGGCTGCCATGACTAAGCTCGCCAAGTATGAGGTTCCTTGTGAGAACAGATCTCAGGGCAGGACTGTTGTTCTTTATGTTGTTAGCGCCTATCGGCATGGTGTATGGTCTAATTTAGAGCTAGAGGACTCTGAAGCAGAGGAGATGGTTTATAGGTACAGACTTGCTCTTAGTGTGATGGATGAGCTAAGGACCTTGTTCCCAGAACTGTCATCCACAGATGAGGAACTAGGGAAGACTGAGAGAGAGTTGCTAGCCATGGTCTCCTCCATCCAAATAAATTGGTCAGTCACAGAATCTGTGTTTCCACCCTTTAGCAGAGAAATGTTTGACAGGTTTAGATCCTCCCCTCCCGATTCAGAGTATATCACGAGGATAGTGAGCAGATGCCTCATAAATTCTCAAGAGAAACTCATCAATAATTCCTTCTTTGCTGAAGGGAATGATAAAGTTCTGAGATTTTCAAAAAACGCTGAAGAGTGTTCCTTAGCAATAGAGAGAGCCTTAAATCAGTATAGAGCAGAAGACAACCTTAGGGACCTCAATGACCACAAGTCAACTATTCAGCTGCCTCCCTGGCTGTCCTACCACGATGTCGATGGCAAAGATCTGTGCCCTCTTCAGGGATTAGATGTGAGAGGGGACCATCCCATGTGCAACCTGTGGAGGGAAGTGGTCACCTCTGCAAATCTAGAGGAGATTGAGAGGATGCACGATGATGCAGCAGCAGAACTTGAGTTTGCCCTTTCGGGAGTAAAAGACAGGCCAGATGAGAGAAACAGATACCATAGAGTCCATCTAAATATGGGCTCAGATGATAGTGTCTACATAGCTGCTTTAGGAGTTAATGGAAAGAAGCATAAAGCAGACACTTTAGTGCAACAAATGAGAGACAGGAGTAAACAGCCTTTCTCCCCAGATCATGATGTGGATCACATATCTGAATTTCTCTCTGCATGCTCTAGTGACTTGTGGGCAACAGATGAGGACCTGTACAACCCTCTCTCTTGTGATAAAGAGCTTAGATTGGCAGCCCAGAGGATTCATCAGCCATCCTTGTCAGAAAGGGGCTTCAATGAGATCATAACAGAGCACTACAAATTTATGGGAAGTAGGATAGGTTCATGGTGCCAAATGGTCAGTTTGATAGGAGCTGAGCTATCAGCTTCTGTTAAGCAACATGTCAAGCCTAACTATTTTGTGATTAAACGACTACTAGGTTCTGGGATTTTCTTGCTAATCAAGCCCACCTCCAGCAAAAGCCATATATTTGTGTCTTTCGCAATTAAGCGCTCTTGCTGGGCCTTTGATCTCTCCACTTCCAGGGTTTTCAAGCCCTACATAGATGCTGGGGATCTGTTAGTTACTGACTTTGTTTCTTATAAGCTAAGCAAGCTTACTAACCTTTGCAAGTGCGTTTCATTAATGGAGTCTTCCTTCTCATTCTGGGCAGAAGCATTTGGAATTCCAAGCTGGAACTTCGTTGGTGACTTGTTCAGGTCTTCAGACTCTGCAGCAATGGATGCCTCATACATGGGCAAACTTTCTTTATTAACCCTTTTGGAAGACAAAGCAACAACTGAAGAGTTACAGACTATTGCAAGATATATAATCATGGAGGGCTTTGTCTCGCCCCCAGAAATCCCAAAACCTCACAAGATGACCTCTAAGTTTCCCAAGGTTCTCAGGTCAGAGCTGCAGGTTTACTTATTAAACTGCTTATGCAGAACTATCCAGAGAATAGCAGGTGAGCCCTTCATTCTTAAGAAGAAGGATGGGTCTATATCCTGGGGTGGCATGTTTAATCCTTTTTCAGGGCGTCCACTGCTTGATATGCAACCACTCATCAGCTGTTGTTACAATGGTTACTTTAAAAATAAAGAAGAAGAGACTGAGCCTTCGTCCCTTTCTGGGATGTATAAGAAAATTATAGAGCTTGAGCACCTTAGACCACAGTCAGATGCCTTCTTGGGTTATAAAGATCCAGAACTGCCTAGAATGCATGAGTTCAGTGTTTCCTACTTGAAGGAGGCTTGCAATCATGCTAAGCTAGTCTTAAGGAGCCTCTATGGACAGAATTTCATGGAGCAAATAGACAACCAGATTATTCGAGAGCTCAGTGGGTTGACTCTAGAAAGGCTAGCTACACTTAAGGCCACAAGCAACTTTAATGAGAATTGGTATGTCTATAAGGATGTGGCAGACAAGAACTACACAAGGGATAAATTGTTAGTGAAGATGTCAAAATATGCCTCTGAGGGAAAGAGCCTAGCTATCCAGAAGTTTGAGGATTGTATGAGGCAGATAGAGTCACAAGGATGTATGCATATTTGTTTGTTTAAGAAACAACAGCATGGAGGTCTGAGAGAGATCTATGTGATGGGTGCAGAGGAAAGAATTGTTCAATCGGTGGTGGAGACAATAGCCAGGTCCATAGGGAAGTTCTTTGCTTCTGATACCCTCTGCAACCCCCCCAATAAAGTGAAAATTCCTGAGACACATGGCATCAGGGCTCGGAAGCAATGTAAGGGGCCTGTGTGGACTTGTGCAACATCAGATGATGCAAGGAAGTGGAACCAAGGCCATTTTGTTACAAAGTTTGCCCTCATGCTATGTGAGTTCACCTCTCCTAAATGGTGGCCACTGATCATTAGGGGATGTTCAATGTTTACTAGGAAAAGGATGATGATGAATTTAAATTATCTCAAGATCCTGGATGGTCATCGGGAGCTTGATATTAGAGATGACTTTGTGATGGATCTCTTCAAAGCTTATCATGGTGAGGCAGAAGTTCCATGGGCCTTTAAAGGCAAAACATATTTGGAAACCACAACAGGGATGATGCAGGGAATATTGCATTATACTTCCTCACTATTACACACCATTCATCAAGAATACATCCGGTCCTTGTCCTTTAAAATATTCAACCTGAAGGTTGCTCCTGAGATGAGCAAGAGCCTGGTTTGTGACATGATGCAAGGATCAGATGATAGTAGCATGCTAATCAGCTTCCCAGCTGATGATGAGAAGGTTCTTACCAGATGCAAAGTGGCCGCAGCCATATGCTTCCGTATGAAGAAGGAGCTGGGAGTGTACCTTGCCATTTACCCCTCGGAGAAGTCCACAGCAAACACAGATTTTGTGATGGAGTACAATTCTGAATTTTATTTCCACACCCAGCATGTTAGACCAACGATCAGGTGGATTGCAGCATGTTGCAGCCTACCAGAGGTGGAAACACTAGTAGCCCGCCAGGAAGAGGCCTCTAACCTAATGACTTCAGTCACTGAGGGGGGTGGGTCATTCTCCTTAGCTGCAATGATTCAGCAAGCTCAGTGCACTCTCCATTACATGCTGATGGGCATGGGAGTGTCTGAGCTATTCTTAGAGTATAAGAAGGCAGTGCTGAAGTGGAATGACCCTGGCCTGGGTTTCTTCCTGCTTGACAATCCTTATGCGTGCGGGTTGGGAGGTTTTAGATTTAATCTCTTCAAAGCTATCACCAGAACTGATTTGCAGAAGCTATATGCTTTCTTCATGAAGAAGGTCAAGGGCTCAGCTGCTAGAGACTGGGCAGATGAAGATATCACCATCCCAGAAACGTGTAGCGTGAGCCCAGGTGGCGCTCTAATTCTTAGCTCCTCTCTAAAGTGGGGATCTAGGAAGAAGTTTCAGAAACTGAGAGACCGTTTGAACATACCAGAGAACTGGATTGAACTAATAAATGAGAATCCAGAGGTGCTCTACCGGGCTCCCAGAACAGGCCCAGAAATATTGCTGCGCATTGCAGAGAAAGTCCATAGCCCAGGTGTTGTGTCATCATTGTCTTCTGGCAATGCAGTCTGTAAAGTCATGGCCTCAGCTGTGTACTTCTTATCAGCAACAATTTTTGAGGACACTGGACGTCCTGAGTTCAACTTCTTGGAGGATTCTAAGTACAGCTTGCTACAAAAGATGGCTGCATATTCTGGCTTTCATGGTTTCAATGATATGGAGCCAGAAGATATATTATTCCTATTCCCGAATATTGAGGAATTAGAATCACTGGATTCTATAGTTTACAACAAGGGAGAAATAGACATCATCCCAAGAGTCAACATCAGGGATGCAACCCAAACCAGAGTTACTATCTTTAATGAGCAGAAGACCCTCCGAACATCTCCAGAGAAGTTGGTGTCAGACAAGTGGTTCGGGACTCAGAAGAGTAGGATAGGCAAAACAACCTTCCTGGCTGAATGGGAAAAGCTAAAGAAAATTGTGAAGTGGCTGGAAGACACTCCAGAAGCAACTCTAGCCCACACTCCACTGAATAACCATATTCAAGTTAGGAATTTCTTTGCTAGAATGGAAAGCAAGCCTAGAACAGTCAGAATAACAGGAGCTCCTGTAAAGAAGAGGTCAGGGGTTAGTAAGATAGCTATGGTTATCCGTGACAATTTCTCCCGGATGGGCCATCTTCGAGGTGTAGAAGACCTTGCTGGCTTCACTCGTAGTGTATCAGCTGAAATTCTCAAGCACTTTCTGTTCTGTATACTACAGGGTCCATACAGTGAGAGCTATAAGCTACAGCTAATCTACAGAGTCCTAAGCTCAGTGTCAAACGTTGAGATAAAGGAATCAGATGGCAAGACAAAAACCAATTTGATTGGGATCCTTCAGAGATTTCTAGATGGTGATCACGTTGTCCCCATAATTGAAGAGATGGGAGCCGGAACAGTGGGTGGATTTATCAAGAGACAACAATCTAAAGTCGTGCAAAACAAAGTGGTCTATTATGGAGTTGGGATCTGGAGAGGCTTCATGGATGGATATCAGGTCCATCTTGAGATAGAAAATGACATAGGACAGCCCCCAAGGCTCAGGAATGTCACAACTAACTGTCAGAGCAGCCCATGGGACCTGAGTATTCCAATAAGGCAGTGGGCAGAAGACATGGGGGTCACAAACAACCAGGATTATTCCTCTAAATCTAGCAGAGGGGCCAGATATTGGATGCATTCATTCAGGATGCAAGGACCTAGCAAGCCATTTGGATGCCCAGTTTATATTATTAAGGGTGACATGTCAGATGTCATCAGACTGAGAAAGGAGGAGGTGGAGATGAAAGTACGGGGCTCTACTCTCAACTTGTACACCAAGCACCATTCTCATCAGGACCTACACATTTTATCTTACACTGCATCAGACAATGATCTCAGTCCAGGCATTTTCAAGTCAATATCAGATGAGGGGGTGGCTCAAGCCCTGCAATTATTTGAGAGGGAGCCAAGCAACTGCTGGGTGAGATGTGAGTCTGTAGCTCCAAAATTTATATCAGCCATCCTTGAGATATGTGAGGGGAAGAGACAGATAAAAGGAATTAACAGAACCAGACTCTCAGAGATTGTGAGAATTTGTTCTGAATCTTCCCTAAGATCAAAAGTCGGATCTATGTTCTCATTTGTCGCCAATGTCGAGGAGGCCCATGATGTTGATTATGATGCGTTAATGGATCTGATGATAGAAGATGCCAAGAACAATGCATTCAGTCATGTTGTTAATTGCATAGAGTTGGATGTTAGTGGTCCTTACGAGATGGAATCTTTTGATACATCTGATGTCAATCTCTTTGGGCCAGCCCATTACAAGGACATCAGTTCATTATCAATGATTGCTCATCCCTTAATGGATAAGTTTGTTGATTATGCTATTTCTAAGATGGGGAGAGCCTCAGTTAGGAAAGTTCTAGAAACAGGTCGGTGCTCCAGCAAAGACTATGATTTATCAAAGGTTCTCTTCAGAACTCTACAGAGACCAGAAGAAAGCATTAGAATAGATGATCTGGAGTTATATGAGGAGACAGATGTAGCGGATGACATGCTAGGC
>ABD51504
ATGGATTCTATATTATCAAAACAGCTGGTTGACAAGACTGGTTTTGTTAGAGTGCCAATCAAGCATTATGACTGTACAATGCTAACTCTGGCACTTCCAACATTTGATGTTTCCAAGATGGTAGATAGAATTACCATAGACTTCAATCTGGATGATATACAAGGAGCATCTGAAATAGGTTCAACTTTACTACCCTCCATGTCGATAGATGTGGAAGATATGGCCAATTTTGTTCACGATTTCACCTTTGGCCACTTAGCTGACAAGACTGACAGACTGTTAATGCGTGAGTTTCCCATGATGAATGACGGGTTTGATCATTTGAGCCCTGACATGATCATTAAAACCACATCTGGCATGTACAACATCGTTGAGTTCACCACCTTTAGGGGAGATGAAAGAGGTGCATTCCAGGCTGCCATGACTAAACTCGCTAAGTATGAGGTTCCTTGTGAGAACAGATCTCAGGGCAGGACTGTTGTTCTTTATGTTGTTAGCGCCTATCGGCATGGTGTATGGTCTAATTTGGAGCTAGAGGACTCTGAAGCAGAGGAGATGGTTTATAGGTACAGACTTGCTCTTAGTGTGATGGATGAGCTAAGGACCTTATTTCCAGAACTGTCATCCACAGATGAGGAACTAGGGAAGACTGAGAGAGAGTTGCTAGCCATGGTCTCCTCCATCCAAATAAATTGGTCAGTCACAGAATCTGTGTTTCCACCCTTTAGCAGAGAGATGTTTGACAAATTTAGATCCTCCCCTCCCGATTCAGAGTATATCACAAGGATAGTGAGCAGATGCCTCATAAATTCTCAAGAGAAACTCATCAATAATTCTTTCTTTGCTGAAGGGAATGACAAAGTTCTGAGATTTTCAAAAAACGCTGAAGAGTGTTCCTTGGCAATAGAGAGAGCCTTAAATCAGTATAGAGCAGAAGACAACCTTAGGGACCTCAATGACCACAAGTCAACTATTCAGCTGCCTCCCTGGCTGTCCTATCACGATGTTGATGGCAAAGACCTGTGCCCTCTTCAGGGATTAGATATAAGAGGGGACCATCCCATGTGCAACCTGTGGAGGGAAGTGGTCACCTCTGCAAATCTAGAGGAGATTGAGAGGATGCACGATGATGCAGCAGCAGAACTTGAGTTTGCCCTTTCGGGAGTAAAGGACAGGCCAGATGAGAGAAACAGATACCATAGAGTCCATCTAAATATGGGCTCAGATGATAGTGTCTACATAGCTGCTTTAGGAGTTAATGGAAAGAAGCACAAAGCAGATACTTTAGTGCAGCAAATGAGAGACAGGAGTAAACAGCCTTTCTCCCCAGATCATAATGTGGATCACATATCTGAATTTCTCTCTGCATGCTCTAGTGACTTGTGGGCAACAGATGAGGACCTATACAACCCTCTCTCTTGTGATAAAGAGCTTAGATTGGCAGCCCAGAGGATTCATCAGCCATCCTTGTCAGAAAGGGGCTTCAATGAAATCATAACAGAGCATTACAAATTTATGGGAAGTAGGATAGGTTCATGGTGCCAAATGGTCAGTTTGATAGGAGCTGAGCTATCAGCTTCTGTTAAGCAGCATGTCAAGCCTAACTATTTTGTGATTAAACGATTACTAGGTTCTGGGATTTTCTTGCTAATCAAGCCCACTTCCAGCAAAAGCCACATATTTGTGTCTTTCGCAATTAAGCGCTCTTGCTGGGCCTTTGATCTCTCCGCTTCCAGGGTTTTCAAGCCCTACATAGATGCTGGGGATTTGTTAGTTACTGACTTTGTTTCTTATAAGCTAAGCAAGCTTACTAACCTCTGCAAGTGTGTTTCATTAATGGAGTCCTCCTTCTCATTCTGGGCAGAAGCATTTGGAATTCCAAGCTGGAACTTTGTTGGTGACTTGTTCAGGTCCTCAGACTCTGCAGCAATGGATGCCTCATACATGGGCAAACTTTCTTTATTAACCCTTTTGGAAGACAAAGCAACAACTGAAGAGTTACAGACTATTGCAAGATATATAATCATGGAGGGCTTTGTCTCGCCCCCGGAAATCCCAAAACCTCACAAGATGACCTCCAAGTTTCCCAAGGTTCTCAGGTCAGAGCTGCAGGTTTACTTATTAAACTGCTTATGCAGAACTATCCAGAGAATAGCAGGTGAGCCCTTCATTCTTAAGAAGAAGGATGGATCTATATCCTGGGGTGGCATGTTCAATCCTTTTTCAGGACGCCCACTGCTTGATATGCAACCACTCATCAGCTGTTGTTACAATGGTTACTTTAAAAACAAAGAAGAAGAGACTGAGCCTTCATCCCTTTCTGGGATGTATAAGAAAATTATAGAACTTGAGCACCTTAGACCACAGTCAGATGCCTTCTTGGGTTATAAAGATCCAGAACTGCCTAGAATGCATGAGTTCAGTGTTTCTTACTTGAAGGAGGCTTGCAATCATGCTAAGCTAGTCTTAAGGAGCCTCTATGGACAGAATTTCATGGAGCAAATAGACAATCAGATTATACGAGAGCTCAGTGGGTTGACTCTAGAAAGGTTAGCCACACTTAAGGCCACAAGCAACTTCAATGAGAATTGGTATGTCTATAAGGATGTGGCAGACAAGAACTACACAAGGGATAAATTATTAGTGAAGATGTCAAAATATGCCTCTGAGGGAAAGAGCCTAGCTATCCAGAAGTTTGAGGATTGTATGAGGCAGATAGAGTCACAAGGATGCATGCATATTTGTTTGTTTAAGAAACAACAGCATGGAGGTCTGAGAGAAATCTATGTGATGGGTGCAGAGGAGAGAATTGTTCAATCGGTGGTGGAGACAATAGCCAGGTCCATAGGGAAGTTCTTTGCTTCTGATACCCTCTGCAACCCCCCCAATAAAGTGAAAATTCCTGAGACACATGGCATCAGGGCTCGGAAGCAATGTAAGGGGCCTGTGTGGACTTGTGCAACATCAGATGATGCAAGGAAGTGGAACCAAGGCCATTTTGTTACAAAGTTTGCTCTCATGCTATGTGAGTTCACCTCTCCTAAATGGTGGCCACTGATCATTAGGGGATGTTCAATGTTTACCAGGAAGAGGATGATGATGAATTTGAATTATCTTAAGATCCTGGATGGTCATCGGGAGCTTGATATTAGAGATGACTTTGTGATGGATCTCTTCAAAGCTTATCATGGTGAGGCAGAAGTTCCATGGGCCTTTAAAGGCAAAACATATTTGGAAACCACAACAGGGATGATGCAGGGAATATTGCATTACACTTCCTCACTATTACACACCATTCATCAAGAATACATCCGATCCTTGTCCTTTAAAATATTCAACCTGAAAGTTGCTCCTGAGATGAGCAAGAGCCTGGTTTGTGACATGATGCAAGGATCAGATGATAGTAGCATGCTAATCAGCTTCCCAGCTGATGATGAGAAGGTTCTCACCAGATGCAAAGTGGCCGCAGCCATATGCTTCCGCATGAAGAAGGAGCTGGGAGTGTACCTTGCCATTTACCCCTCAGAGAAGTCCACAGCAAACACAGATTTTGTAATGGAGTACAATTCTGAATTTTATTTCCATACCCAGCATGTTAGACCAACGATCAGGTGGATTGCAGCATGTTGCAGCCTGCCAGAAGTGGAAACACTAGTGGCCCGTCAGGAAGAGGCCTCTAACCTAATGACTTCAGTCACTGAGGGGGGTGGGTCATTCTCCTTAGCTGCAATGATTCAGCAAGCTCAGTGCACTCTCCATTACATGCTGATGGGCATGGGAGTGTCTGAGCTATTCTTAGAATATAAGAAGGCAGTGTTGAAGTGGAATGACCCTGGCCTGGGTTTCTTCCTGCTTGACAACCCTTATGCGTGCGGGTTGGGAGGTTTCAGATTTAATCTCTTCAAAGCTATCACCAGAACTGATTTGCAGAAGCTATATGCTTTCTTCATGAAGAAGGTCAAGGGCTCAGCTGCTAGGGACTGGGCAGATGAAGATATCACCATCCCAGAAACGTGTAGCGTGAGCCCAGGTGGCGCTCTAATTCTTAGCTCCTCTCTAAAGTGGGGATCTAGGAAGAAGTTTCAGAAACTAAGAGACCGTTTGAACATACCAGAGAACTGGATTGAACTAATAAATGAGAATCCAGAGGTGCTCTATCGGGCTCCTAGAACAGGCCCAGAAATATTGTTGCGCATTGCAGAGAAAGTCCATAGCCCAGGTGTTGTGTCATCATTGTCTTCTGGCAATGCAGTCTGTAAAGTCATGGCCTCAGCTGTATACTTCTTATCAGCAACAATTTTTGAGGACACTGGACGTCCTGAGTTCAACTTCTTGGAGGATTCTAAATACAGCTTGCTACAAAAGATGGCTGCATATTCTGGCTTTCATGGTTTCAATGATATGGAGCCGGAAGATATATTATTCCTATTTCCGAATATTGAGGAATTAGAATCACTGGATTCTATAGTTTACAACAAGGGAGAAATAGACATCATCCCAAGAGTCAACATCAGGGATGCAACCCAAACCAGGGTCACCATCTTTAATGAGCAGAAGACCCTCCGAACATCTCCAGAGAAGTTGGTGTCAGACAAGTGGTTTGGGACTCAGAAGAGTAGGATAGGCAAAACAACCTTCCTGGCTGAATGGGAAAAGCTAAAGAAAATTGTGAAGTGGTTAGAAGATACTCCAGAAGCAACTCTAGCTCACACCCCACTGAATAACCATATTCAAGTTAGGAATTTCTTTGCTAGAATGGAAAGCAAGCCTAGAACAGTCAGAATAACAGGAGCCCCTGTAAAGAAGAGGTCAGGGGTCAGTAAGATAGCCATGGTTATCCGTGACAATTTCTCCCGGATGGGCCACCTCCGAGGTGTAGAAGACCTTGCTGGCTTCACTCGTAGTGTGTCAGCTGAAATTCTCAAGCACTTTCTGTTCTGTATACTACAGGGTCCATACAGTGAGAGCTATAAGCTACAGCTAATCTACAGAGTCCTAAGCTCAGTGCCAAACGTTGAGATAAAGGAATCAGATGGTAAGACTAAAACAAATTTGATTGGGATCCTTCAGAGATTTCTAGATGGTGATCACGTTGTCCCCATTATTGAAGAGATGGGGGCCGGAACAGTGGGTGGATTTATCAAGAGACAACAATCTAAAGTTGTGCAAAACAAAGTGGTTTATTATGGAGTTGGGATCTGGAGAGGCTTCATGGATGGATATCAGGTCCATCTTGAGATAGAAAATGACATAGGACAGCCCCCAAGGCTTAGGAATGTCACAACTAACTGTCAGAGCAGCCCATGGGACCTGAGTATCCCAATAAGGCAGTGGGCAGAAGACATGGGGGTCACAAACAACCAGGATTATTCTTCTAAATCTAGCAGAGGGGCCAGATATTGGATGCATTCATTTAGGATGCAGGGACCTAGCAAGCCATTTGGATGCCCAGTTTATATTATTAAGGGTGATATGTCAGATGTCATCAGACTGAGAAAGGAAGAGGTGGAGATGAAAGTACGGGGCTCTACTCTCAACTTGTACACCAAGCACCATTCTCATCAGGACCTACACATTTTATCTTACACTGCATCAGACAATGATCTCAGTCCAGGCATTTTCAAGTCAATATCAGATGAGGGGGTAGCTCAAGCCCTGCAATTATTTGAGAGGGAGCCAAGCAACTGCTGGGTGAGATGTGAGTCTGTAGCTCCAAAGTTTATATCAGCCATCCTTGAGATATGTGAGGGGAAGAGACAGATAAAAGGAATTAACAGAACCAGACTCTCAGAGATTGTGAGAATTTGTTCTGAATCTTCCCTAAGATCAAAAGTCGGATCTATGTTCTCATTTGTCGCCAATGTCGAGGAGGCCCATGATGTTGATTATGATGCGTTGATGGATCTAATGATAGAAGATGCCAAGAACAATGCATTTAGTCATGTTGTTAATTGCATAGAGTTGGATGTTAGTGGTCCTTACGAGATGGAGTCTTTTGATACATCTGATGTCAATCTCTTTGGGCCAGCCCACTACAAGGACATCAGTTCATTATCTATGATTGCTCATCCCTTGATGGATAAGTTTGTTGATTATGCTATTTCTAAGATGGGGAGAGCCTCAGTTAGGAAAGTTCTAGAAACAGGTCGGTGCTCCAGCAAAGACTATGATTTATCAAAGGTTCTCTTCAGAACTCTACAGAGACCAGAAGAAAGCATTAGGATAGATGATCTGGAATTATATGAGGAGACAGATGTGGCGGATGACATGCTAGGC
>ABD51523
ATGGATTCTATATTATCAAAACAGCTGGTTGACAAAACTGGTTTTGTTAGAGTGCCAATCAAGCATTATGACTGTACAATGCTAACTCTGGCACTTCCAACATTTGATGTTTCCAAGATGGTAGATAGAATTACCATAGACTTCAATCTGGATGATATACAAGGAGCATCTGAAATAGGCTCAACTTTGCTACCCTCCATGTCGATAGATGTGGAAGATATGGCCAATTTTGTTCACGATTTCACCTTTGGCCACTTAGCTGACAAAACTGACAGACTGTTAATGCGTGAGTTTCCCATGATGAATGACGGGTTTGATCATTTGAGCCCTGACATGATAATTAAAACTACATCTGGCATGTACAACATCGTTGAGTTCACCACCTTTAGGGGAGATGAAAGAGGTGCATTCCAGGCTGCCATGACTAAGCTCGCTAAGTATGAGGTTCCCTGTGAGAACAGATCTCAGGGCAGGACTGTTGTTCTTTATGTTGTTAGCGCCTATCGGCATGGTGTATGGTCTAATTTGGAGCTAGAGGACTCTGAAGCAGAGGAGATGGTTTATAGATACAGACTTGCTCTTAGTGTGATGGATGAGCTAAGGACCTTGTTCCCAGAACTGTCATCCACAGATGAGGAATTAGGGAAGACTGAGAGAGAGTTGCTAGCCATGGTCTCCTCCATCCAAATAAATTGGTCAGTCACAGAATCTGTGTTTCCACCCTTTAGCAGAGAAATGTTTGACAGGTTTAGATCCTCCCCTCCCGACTCAGAGTATATCACGAGGATAGTGAGCAGATGCCTCATAAATTCTCAAGAGAAACTCATCAATAATTCCTTCTTTGCTGAAGGGAATGATAAAGTTCTGAGATTTTCAAAAAACGCTGAAGAGTGTTCCTTGGCAATAGAGAGAGCCTTAAATCAGTATAGAGCAGAAGACAACCTTAGGGACCTCAATGACCACAAGTCAACTATTCAGCTGCCTCCCTGGCTGTCCTACCACGATGTCGATGGCAAAGATCTGTGCCCTCTTCAGGGATTAGATGTGAGAGGGGACCATCCCATGAGCAACCTGTGGAGGGAAGTGGTCACCTCTGCAAATCTAGAGGAAATTGAGAGGATGCACGATGATGCAGCAGCAGAACTTGAGTTTGCCCTTTCGGGAGTAAAGGACAGGCCAGATGAGAGAAACAGATACCATAGAGTCCATCTAAATATGGGCTCAGATGATGGTGTCTACATAGCTGCTTTAGGAGTTAATGGAAAGAAGCATAAAGCAGACACTTTAGTGCAACAAATGAGAGACAGGAGTAAACAGCCTTTCTCCCCAGATCATGATGTGGATCACATATCTGAATTTCTCTCTGCATGCTCTAGTGACTTGTGGGCAACAGATGAGGACCTGTACAACCCTCTCTCTTGTGATAAAGAGCTTAGATTAGCAGCCCAGAGGATTCATCAGCCATCCTTATCAGAAAGGGGCTTTAATGAGATCATAACAGAGCACTACAAATTTATGGGAAGTAGGATAGGATCATGGTGCCAAATGGTCAGTTTGATAGGAGCTGAGCTATCAGCTTCTGTTAAGCAACATGTCAAGCCTAACTATTTTGTGATTAAACGACTACTAGGTTCTGGGATTTTCTTGCTAATCAAGCCCACTTCCAGCAAAAGCCATATATTCGTATCTTTCGCAATTAAGCGCTCTTGCTGGGCCTTTGACCTCTCCACTTCCAGGGTTTTCAAGCCTTATATAGATGCTGGGGATCTGTTAGTTACTGACTTTGTTTCTTATAAGCTAAGCAAGCTTACTAACCTCTGCAAGTGCGTTTCATTAATGGAGTCCTCCTTCTCATTCTGGGCAGAAGCATTTGGAATTCCAAGCTGGAACTTTGTTGGTGACTTGTTCAGATCTTCAGACTCTGCAGCAATGGATGCCTCATACATGGGCAAACTTTCTTTATTAACCCTTTTGGAAGACAAAGCAACAACTGAAGAGTTACAGACTATAGCAAGATATATAATCATGGAGGGCTTTGTCTCGCCCCCAGAAATCCCAAAACCTCACAAGATGACCTCTAAGTTTCCCAAGGTTCTCAGGTCAGAGCTGCAGGTTTACTTATTAAACTGCTTATGCAGAACTATCCAGAGAATAGCAGGTGAGCCCTTCATTCTTAAGAAGAAGGATGGGTCTATATCCTGGGGTGGCATGTTTAATCCTTTTTCAGGGCGTCCACTGCTTGATATGCAGCCTCTCATCAGCTGTTGTTACAATGGTTACTTTAAAAATAAAGAAGAAGAGACTGAGCCTTCGTCCCTTTCTGGGATGTATAAGAAAATTATAGAACTTGAGCACCTTAGACCACAGTCAGATGCCTTCTTGGGTTATAAAGATCCAGAACTGCCTAGAATGCATGAGTTCAGTGTTTCCTACTTGAAGGAGGCTTGCAATCATGCTAAGCTAGTCTTAAGGAGCCTCTATGGACAGAATTTCATGGAGCAAATAGACAACCAGATTATTCGAGAGCTCAGTGGGTTGACTCTAGAAAGGCTAGCCACACTTAAGGCCACAAGCAACTTTAATGAGAATTGGTATGTCTATAAGGATGTGGCAGACAAGAACTATACAAGGGATAAATTATTAGTGAAGATGTCAAAATATGCCTCTGAGGGAAAGAGCCTAGCCATCCAGAAGTTTGAGGATTGTATGAGGCAGATAGAGTCACAAGGATGTATGCATATTTGTTTGTTTAAGAAACAACAGCATGGAGGTCTGAGAGAGATCTATGTGATGGGTGCAGAGGAAAGAATTGTTCAATCGGTGGTGGAGACAATAGCCAGGTCCATAGGGAAGTTCTTTGCTTCTGATACCCTCTGTAACCCCCCCAATAAAGTGAAAATTCCTGAGACACATGGCATCAGGGCTCGGAAGCAATGTAAGGGGCCTGTGTGGACTTGTGCAACATCAGATGATGCAAGGAAGTGGAACCAAGGCCATTTTGTTACAAAGTTTGCCCTCATGCTATGTGAGTTCACCTCTCCTAAATGGTGGCCACTGATCATTAGGGGATGTTCAATGTTTACCAGGAAAAGGATGATGATGAATTTGAATTATCTTAAGATCCTGGATGGTCATCGGGAGCTTGATATTAGAGATGACTTTGTGATGGATCTCTTCAAAGCTTATCATGGTGAGGCAGAAGTTCCATGGGCCTTTAAAGGCAAAACATATTTGGAAACCACAACAGGGATGATGCAGGGAATACTGCATTACACTTCCTCACTATTACACACCATTCATCAAGAATACATCCGGTCCTTGTCCTTTAAAATATTCAACCTGAAGGTTGCTCCTGAGATGAGCAAGAGCCTGGTTTGTGACATGATGCAAGGATCAGATGATAGTAGCATGCTAATCAGCTTCCCAGCTGATGATGAGAAGGTTCTTACCAGATGCAAAGTGGCCGCAGCCATATGCTTCCGCATGAAGAAGGAGCTAGGAGTGTACCTTGCCATTTACCCCTCAGAGAAGTCCACAGCAAACACAGATTTTGTGATGGAGTACAATTCTGAATTTTATTTCCACACCCAGCATGTTAGACCAACGATCAGGTGGATTGCAGCATGTTGCAGCCTGCCAGAAGTGGAAACACTAGTAGCCCGTCAGGAAGAGGCCTCTAACCTAATGACTTCAGTTACTGAGGGGGGTGGGTCATTCTCCTTAGCCGCAATGATTCAGCAAGCTCAGTGCACTCTCCATTACATGCTGATGGGCATGGGAGTGTCTGAGCTATTCTTAGAGTATAAGAAGGCAGTGCTGAAGTGGAATGACCCTGGCCTGGGTTTCTTCCTGCTTGACAATCCTTATGCGTGCGGGCTGGGAGGTTTTAGATTTAATCTCTTCAAAGCTATCACCAGAACTGATTTGCAGAAGCTATATGCTTTCTTCATGAAGAAGGTCAAGGGCTCAGCTGCTAGGGACTGGGCAGATGAAGATATCACCATCCCAGAAACGTGTAGCGTGAGCCCAGGTGGTGCTCTAATTCTTAGCTCCTCTCTAAAGTGGGGATCTAGGAAGAAGTTTCAGAAACTGAGAGACCGTTTGAATATACCAGAGAACTGGATTGAACTAATAAATGAGAATCCAGAGGTGCTCTATCGGGCTCCCAGAACAGGCCCAGAAATATTGTTGCGCATTGCAGAGAAAGTCCATAGCCCAGGTGTTGTGTCATCATTGTCTTCTGGCAATGCAGTCTGTAAAGTCATGGCCTCAGCTGTATACTTCTTATCAGCAACAATTTTTGAGGACACTGGACGTCCTGAGTTCAACTTCTTGGAGGACTCTAAGTACAGCTTGCTACAAAAGATGGCTGCATATTCTGGCTTTCATGGTTTCAATGATATGGAGCCAGAAGATATATTATTCCTATTCCCGAATATTGAGGAATTAGAATCACTGGATTCTATAGTTTACAACAAGGGAGAAATAGACATCATCCCAAGAGTCAACATCAGGGATGCAACCCAAACCAGAGTCACTATCTTTAATGAGCAGAAGACCCTCCGAACATCTCCAGAGAAGTTGGTGTCAGACAAGTGGTTTGGGACTCAGAAGAGTAGGATAGGCAAAACAACCTTCCTGGCTGAATGGGAAAAGCTAAAGAAAATTGTGAAGTGGTTGGAAGACACTCCAGAAGCAACTCTAGCTCACACTCCACTGAATAACCATATTCAAGTTAGGAATTTCTTTGCTAGAATGGAAAGCAAGCCTAGAACAGTCAGAATAACAGGAGCCCCTGTAAAGAAGAGGTCAGGAGTTAGCAAGATAGCTATGGTTATCCGTGACAATTTCTCCCGGATGGGCCATCTTCGAGGTGTAGAAGACCTTGCTGGCTTCACTCGTAGTGTGTCAGCTGAAATTCTCAAGCACTTTCTGTTCTGTATACTACAGGGTCCATACAGTGAGAGCTATAAGCTACAGCTAATCTACAGAGTCCTAAGCTCAGTATCAAACGTTGAGATAAAGGAATCAGATGGTAAGACAAAAACCAATTTGATTGGGATCCTTCAGAGATTTCTAGATGGTGATCACGTTGTCCCCATAATTGAAGAGATGGGAGCCGGAACAGTGGGTGGATTTATCAAGAGACAACAATCTAAAGTCGTGCAAAACAAAGTGGTCTATTATGGAGTTGGGATCTGGAGAGGCTTCATGGATGGATATCAGGTCCATCTTGAGATAGAAAATGACATAGGACAGCCCCCAAGGCTTAGGAATGTCACAACTAATTGTCAGAGCAGCCCATGGGACCTGAGTGTTCCAATAAGGCAGTGGGCAGAAGACATGGGGGTCACAAACAACCAGGATTATTCCTCTAAATCTAGCAGAGGGGCCAGATATTGGATGCATTCATTCAGGATGCAAGGACCTAGCAAGCCATTTGGATGCCCAGTTTATATTATTAAGGGTGACATGTCAGATGTCATCAGACTGAGAAAAGAGGAGGTGGAGATGAAAGTACGGGGCTCTACTCTCAACTTGTACACCAAGCACCATTCTCATCAGGACCTACACATTTTATCTTACACTGCATCAGACAATGATCTCAGCCCAGGCATTTTCAAGTCAATATCAGATGAGGGAGTAGCTCAAGCCCTGCAATTATTTGAGAGGGAGCCAAGCAACTGCTGGGTGAGATGTGAGTCTGTAGCTCCAAAATTTATATCAGCCATCCTTGAGATATGTGAAGGGAAGAGACAGATAAAAGGAATTAACAGAACCAGACTCTCAGAGATTGTGAGAATTTGTTCTGAATCTTCCCTAAGATCAAAAGTCGGATCTATGTTCTCATTTGTCGCCAATGTCGAGGAGGCCCATGATGTTGACTATGATGCATTAATGGATCTAATGATAGAAGATGCTAAGAACAATGCATTCAGTCATGTTGTTAACTGCATAGAGTTGGATGTTAGTGGTCCTTACGAGATGGAGTCTTTTGATACATCTGATGTCAATCTCTTTGGGCCAGCCCATTACAAGGACATCAGTTCATTATCTATGATTGCTCATCCCTTAATGGATAAGTTTGTTGATTATGCTATTTCTAAGATGGGGAGAGCCTCAGTTAGGAAAGTTCTAGAAACAGGTCGGTGCTCCAGCAAAGACTATGATTTATCAAAGGTTCTCTTCAGAACTCTACAGAGACCAGAAGAAAGCATTAGGATAGATGATCTGGAGTTATATGAGGAGACAGATGTGGCGGATGACATGCTAGGC
>ABD51524
ATGGATTCTATATTATCAAAACAGCTGGTTGACAAAACTGGTTTTGTTAGAGTGCCAATCAAGCATTATGACTGTACAATGCTAACTCTGGCACTTCCAACATTTGATGTTTCCAAGATGGTAGATAGAATTACCATAGACTTCAATCTGGATGATATACAAGGAGCATCTGAAATAGGCTCAACTTTGCTACCCTCCATGTCGATAGATGTGGAAGATATGGCCAATTTTGTTCACGATTTCACCTTTGGCCACTTAGCTGACAAAACTGACAGACTGTTAATGCGTGAGTTTCCCATGATGAATGACGGGTTTGATCATTTGAGCCCTGACATGATAATTAAAACTACATCTGGCATGTACAACATCGTTGAGTTCACCACCTTTAGGGGAGATGAAAGAGGTGCATTCCAGGCTGCCATGACTAAGCTCGCTAAGTATGAGGTTCCCTGTGAGAACAGATCTCAGGGCAGGACTGTTGTTCTTTATGTTGTTAGCGCCTATCGGCATGGTGTATGGTCTAATTTGGAGCTAGAGGACTCTGAAGCAGAGGAGATGGTTTATAGATACAGACTTGCTCTTAGTGTGATGGATGAGCTAAGGACCTTGTTCCCAGAACTGTCATCCACAGATGAGGAATTAGGGAAGACTGAGAGAGAGTTGCTAGCCATGGTCTCCTCCATCCAAATAAATTGGTCAGTCACAGAATCTGTGTTTCCACCCTTTAGCAGAGAAATGTTTGACAGGTTTAGATCCTCCCCTCCCGACTCAGAGTATATCACGAGGATAGTGAGCAGATGCCTCATAAATTCTCAAGAGAAACTCATCAATAATTCCTTCTTTGCTGAAGGGAATGATAAAGTTCTGAGATTTTCAAAAAACGCTGAAGAGTGTTCCTTGGCAATAGAGAGAGCCTTAAATCAGTATAGAGCAGAAGACAACCTTAGGGACCTCAATGACCACAAGTCAACTATTCAGCTGCCTCCCTGGCTGTCCTACCACGATGTCGATGGCAAAGATCTGTGCCCTCTTCAGGGATTAGATGTGAGAGGGGACCATCCCATGAGCAACCTGTGGAGGGAAGTGGTCACCTCTGCAAATCTAGAGGAAATTGAGAGGATGCACGATGATGCAGCAGCAGAACTTGAGTTTGCCCTTTCGGGAGTAAAGGACAGGCCAGATGAGAGAAACAGATACCATAGAGTCCATCTAAATATGGGCTCAGATGATGGTGTCTACATAGCTGCTTTAGGAGTTAATGGAAAGAAGCATAAAGCAGACACTTTAGTGCAACAAATGAGAGACAGGAGTAAACAGCCTTTCTCCCCAGATCATGATGTGGATCACATATCTGAATTTCTCTCTGCATGCTCTAGTGACTTGTGGGCAACAGATGAGGACCTGTACAACCCTCTCTCTTGTGATAAAGAGCTTAGATTAGCAGCCCAGAGGATTCATCAGCCATCCTTATCAGAAAGGGGCTTTAATGAGATCATAACAGAGCACTACAAATTTATGGGAAGTAGGATAGGATCATGGTGCCAAATGGTCAGTTTGATAGGAGCTGAGCTATCAGCTTCTGTTAAGCAACATGTCAAGCCTAACTATTTTGTGATTAAACGACTACTAGGTTCTGGGATTTTCTTGCTAATCAAGCCCACTTCCAGCAAAAGCCATATATTCGTATCTTTCGCAATTAAGCGCTCTTGCTGGGCCTTTGACCTCTCCACTTCCAGGGTTTTCAAGCCTTATATAGATGCTGGGGATCTGTTAGTTACTGACTTTGTTTCTTATAAGCTAAGCAAGCTTACTAACCTCTGCAAGTGCGTTTCATTAATGGAGTCCTCCTTCTCATTCTGGGCAGAAGCATTTGGAATTCCAAGCTGGAACTTTGTTGGTGACTTGTTCAGATCTTCAGACTCTGCAGCAATGGATGCCTCATACATGGGCAAACTTTCTTTATTAACCCTTTTGGAAGACAAAGCAACAACTGAAGAGTTACAGACTATAGCAAGATATATAATCATGGAGGGCTTTGTCTCGCCCCCAGAAATCCCAAAACCTCACAAGATGACCTCTAAGTTTCCCAAGGTTCTCAGGTCAGAGCTGCAGGTTTACTTATTAAACTGCTTATGCAGAACTATCCAGAGAATAGCAGGTGAGCCCTTCATTCTTAAGAAGAAGGATGGGTCTATATCCTGGGGTGGCATGTTTAATCCTTTTTCAGGGCGTCCACTGCTTGATATGCAGCCTCTCATCAGCTGTTGTTACAATGGTTACTTTAAAAATAAAGAAGAAGAGACTGAGCCTTCGTCCCTTTCTGGGATGTATAAGAAAATTATAGAACTTGAGCACCTTAGACCACAGTCAGATGCCTTCTTGGGTTATAAAGATCCAGAACTGCCTAGAATGCATGAGTTCAGTGTTTCCTACTTGAAGGAGGCTTGCAATCATGCTAAGCTAGTCTTAAGGAGCCTCTATGGACAGAATTTCATGGAGCAAATAGACAACCAGATTATTCGAGAGCTCAGTGGGTTGACTCTAGAAAGGCTAGCCACACTTAAGGCCACAAGCAACTTTAATGAGAATTGGTATGTCTATAAGGATGTGGCAGACAAGAACTATACAAGGGATAAATTATTAGTGAAGATGTCAAAATATGCCTCTGAGGGAAAGAGCCTAGCCATCCAGAAGTTTGAGGATTGTATGAGGCAGATAGAGTCACAAGGATGTATGCATATTTGTTTGTTTAAGAAACAACAGCATGGAGGTCTGAGAGAGATCTATGTGATGGGTGCAGAGGAAAGAATTGTTCAATCGGTGGTGGAGACAATAGCCAGGTCCATAGGGAAGTTCTTTGCTTCTGATACCCTCTGTAACCCCCCCAATAAAGTGAAAATTCCTGAGACACATGGCATCAGGGCTCGGAAGCAATGTAAGGGGCCTGTGTGGACTTGTGCAACATCAGATGATGCAAGGAAGTGGAACCAAGGCCATTTTGTTACAAAGTTTGCCCTCATGCTATGTGAGTTCACCTCTCCTAAATGGTGGCCACTGATCATTAGGGGATGTTCAATGTTTACCAGGAAAAGGATGATGATGAATTTGAATTATCTTAAGATCCTGGATGGTCATCGGGAGCTTGATATTAGAGATGACTTTGTGATGGATCTCTTCAAAGCTTATCATGGTGAGGCAGAAGTTCCATGGGCCTTTAAAGGCAAAACATATTTGGAAACCACAACAGGGATGATGCAGGGAATACTGCATTACACTTCCTCACTATTACACACCATTCATCAAGAATACATCCGGTCCTTGTCCTTTAAAATATTCAACCTGAAGGTTGCTCCTGAGATGAGCAAGAGCCTGGTTTGTGACATGATGCAAGGATCAGATGATAGTAGCATGCTAATCAGCTTCCCAGCTGATGATGAGAAGGTTCTTACCAGATGCAAAGTGGCCGCAGCCATATGCTTCCGCATGAAGAAGGAGCTAGGAGTGTACCTTGCCATTTACCCCTCAGAGAAGTCCACAGCAAACACAGATTTTGTGATGGAGTACAATTCTGAATTTTATTTCCACACCCAGCATGTTAGACCAACGATCAGGTGGATTGCAGCATGTTGCAGCCTGCCAGAAGTGGAAACACTAGTAGCCCGTCAGGAAGAGGCCTCTAACCTAATGACTTCAGTTACTGAGGGGGGTGGGTCATTCTCCTTAGCCGCAATGATTCAGCAAGCTCAGTGCACTCTCCATTACATGCTGATGGGCATGGGAGTGTCTGAGCTATTCTTAGAGTATAAGAAGGCAGTGCTGAAGTGGAATGACCCTGGCCTGGGTTTCTTCCTGCTTGACAATCCTTATGCGTGCGGGCTGGGAGGTTTTAGATTTAATCTCTTCAAAGCTATCACCAGAACTGATTTGCAGAAGCTATATGCTTTCTTCATGAAGAAGGTCAAGGGCTCAGCTGCTAGGGACTGGGCAGATGAAGATATCACCATCCCAGAAACGTGTAGCGTGAGCCCAGGTGGTGCTCTAATTCTTAGCTCCTCTCTAAAGTGGGGATCTAGGAAGAAGTTTCAGAAACTGAGAGACCGTTTGAATATACCAGAGAACTGGATTGAACTAATAAATGAGAATCCAGAGGTGCTCTATCGGGCTCCCAGAACAGGCCCAGAAATATTGTTGCGCATTGCAGAGAAAGTCCATAGCCCAGGTGTTGTGTCATCATTGTCTTCTGGCAATGCAGTCTGTAAAGTCATGGCCTCAGCTGTATACTTCTTATCAGCAACAATTTTTGAGGACACTGGACGTCCTGAGTTCAACTTCTTGGAGGACTCTAAGTACAGCTTGCTACAAAAGATGGCTGCATATTCTGGCTTTCATGGTTTCAATGATATGGAGCCAGAAGATATATTATTCCTATTCCCGAATATTGAGGAATTAGAATCACTGGATTCTATAGTTTACAACAAGGGAGAAATAGACATCATCCCAAGAGTCAACATCAGGGATGCAACCCAAACCAGAGTCACTATCTTTAATGAGCAGAAGACCCTCCGAACATCTCCAGAGAAGTTGGTGTCAGACAAGTGGTTTGGGACTCAGAAGAGTAGGATAGGCAAAACAACCTTCCTGGCTGAATGGGAAAAGCTAAAGAAAATTGTGAAGTGGTTGGAAGACACTCCAGAAGCAACTCTAGCTCACACTCCACTGAATAACCATATTCAAGTTAGGAATTTCTTTGCTAGAATGGAAAGCAAGCCTAGAACAGTCAGAATAACAGGAGCCCCTGTAAAGAAGAGGTCAGGAGTTAGCAAGATAGCTATGGTTATCCGTGACAATTTCTCCCGGATGGGCCATCTTCGAGGTGTAGAAGACCTTGCTGGCTTCACTCGTAGTGTGTCAGCTGAAATTCTCAAGCACTTTCTGTTCTGTATACTACAGGGTCCATACAGTGAGAGCTATAAGCTACAGCTAATCTACAGAGTCCTAAGCTCAGTATCAAACGTTGAGATAAAGGAATCAGATGGTAAGACAAAAACCAATTTGATTGGGATCCTTCAGAGATTTCTAGATGGTGATCACGTTGTCCCCATAATTGAAGAGATGGGAGCCGGAACAGTGGGTGGATTTATCAAGAGACAACAATCTAAAGTCGTGCAAAACAAAGTGGTCTATTATGGAGTTGGGATCTGGAGAGGCTTCATGGATGGATATCAGGTCCATCTTGAGATAGAAAATGACATAGGACAGCCCCCAAGGCTTAGGAATGTCACAACTAATTGTCAGAGCAGCCCATGGGACCTGAGTGTTCCAATAAGGCAGTGGGCAGAAGACATGGGGGTCACAAACAACCAGGATTATTCCTCTAAATCTAGCAGAGGGGCCAGATATTGGATGCATTCATTCAGGATGCAAGGACCTAGCAAGCCATTTGGATGCCCAGTTTATATTATTAAGGGTGACATGTCAGATGTCATCAGACTGAGAAAAGAGGAGGTGGAGATGAAAGTACGGGGCTCTACTCTCAACTTGTACACCAAGCACCATTCTCATCAGGACCTACACATTTTATCTTACACTGCATCAGACAATGATCTCAGCCCAGGCATTTTCAAGTCAATATCAGATGAGGGAGTAGCTCAAGCCCTGCAATTATTTGAGAGGGAGCCAAGCAACTGCTGGGTGAGATGTGAGTCTGTAGCTCCAAAATTTATATCAGCCATCCTTGAGATATGTGAAGGGAAGAGACAGATAAAAGGAATTAACAGAACCAGACTCTCAGAGATTGTGAGAATTTGTTCTGAATCTTCCCTAAGATCAAAAGTCGGATCTATGTTCTCATTTGTCGCCAATGTCGAGGAGGCCCATGATGTTGACTATGATGCATTAATGGATCTAATGATAGAAGATGCTAAGAACAATGCATTCAGTCATGTTGTTAACTGCATAGAGTTGGATGTTAGTGGTCCTTACGAGATGGAGTCTTTTGATACATCTGATGTCAATCTCTTTGGGCCAGCCCATTACAAGGACATCAGTTCATTATCTATGATTGCTCATCCCTTAATGGATAAGTTTGTTGATTATGCTATTTCTAAGATGGGGAGAGCCTCAGTTAGGAAAGTTCTAGAAACAGGTCGGTGCTCCAGCAAAGACTATGATTTATCAAAGGTTCTCTTCAGAACTCTACAGAGACCAGAAGAAAGCATTAGGATAGATGATCTGGAGTTATATGAGGAGACAGATGTGGCGGATGACATGCTAGGC
>ABD51525
ATGGATTCTATATTATCAAAACAGCTGGTTGACAAAACTGGTTTTGTTAGAGTGCCAATCAAGCATTATGACTGTACAATGCTAACTCTGGCACTTCCAACATTTGATGTTTCCAAGATGGTAGATAGAATTACCATAGACTTCAATCTGGATGATATACAAGGAGCATCTGAAATAGGCTCAACTTTGCTACCCTCCATGTCGATAGATGTGGAAGATATGGCCAATTTTGTTCACGATTTCACCTTTGGCCACTTAGCTGACAAAACTGACAGACTGTTAATGCGTGAGTTTCCCATGATGAATGACGGGTTTGATCATTTGAGCCCTGACATGATAATTAAAACTACATCTGGCATGTACAACATCGTTGAGTTCACCACCTTTAGGGGAGATGAAAGAGGTGCATTCCAGGCTGCCATGACTAAGCTCGCTAAGTATGAGGTTCCCTGTGAGAACAGATCTCAGGGCAGGACTGTTGTTCTTTATGTTGTTAGCGCCTATCGGCATGGTGTATGGTCTAATTTGGAGCTAGAGGACTCTGAAGCAGAGGAGATGGTTTATAGATACAGACTTGCTCTTAGTGTGATGGATGAGCTAAGGACCTTGTTCCCAGAACTGTCATCCACAGATGAGGAATTAGGGAAGACTGAGAGAGAGTTGCTAGCCATGGTCTCCTCCATCCAAATAAATTGGTCAGTCACAGAATCTGTGTTTCCACCCTTTAGCAGAGAAATGTTTGACAGGTTTAGATCCTCCCCTCCCGACTCAGAGTATATCACGAGGATAGTGAGCAGATGCCTCATAAATTCTCAAGAGAAACTCATCAATAATTCCTTCTTTGCTGAAGGGAATGATAAAGTTCTGAGATTTTCAAAAAACGCTGAAGAGTGTTCCTTGGCAATAGAGAGAGCCTTAAATCAGTATAGAGCAGAAGACAACCTTAGGGACCTCAATGACCACAAGTCAACTATTCAGCTGCCTCCCTGGCTGTCCTACCACGATGTCGATGGCAAAGATCTGTGCCCTCTTCAGGGATTAGATGTGAGAGGGGACCATCCCATGAGCAACCTGTGGAGGGAAGTGGTCACCTCTGCAAATCTAGAGGAAATTGAGAGGATGCACGATGATGCAGCAGCAGAACTTGAGTTTGCCCTTTCGGGAGTAAAGGACAGGCCAGATGAGAGAAACAGATACCATAGAGTCCATCTAAATATGGGCTCAGATGATGGTGTCTACATAGCTGCTTTAGGAGTTAATGGAAAGAAGCATAAAGCAGACACTTTAGTGCAACAAATGAGAGACAGGAGTAAACAGCCTTTCTCCCCAGATCATGATGTGGATCACATATCTGAATTTCTCTCTGCATGCTCTAGTGACTTGTGGGCAACAGATGAGGACCTGTACAACCCTCTCTCTTGTGATAAAGAGCTTAGATTAGCAGCCCAGAGGATTCATCAGCCATCCTTATCAGAAAGGGGCTTTAATGAGATCATAACAGAGCACTACAAATTTATGGGAAGTAGGATAGGATCATGGTGCCAAATGGTCAGTTTGATAGGAGCTGAGCTATCAGCTTCTGTTAAGCAACATGTCAAGCCTAACTATTTTGTGATTAAACGACTACTAGGTTCTGGGATTTTCTTGCTAATCAAGCCCACTTCCAGCAAAAGCCATATATTCGTATCTTTCGCAATTAAGCGCTCTTGCTGGGCCTTTGACCTCTCCACTTCCAGGGTTTTCAAGCCTTATATAGATGCTGGGGATCTGTTAGTTACTGACTTTGTTTCTTATAAGCTAAGCAAGCTTACTAACCTCTGCAAGTGCGTTTCATTAATGGAGTCCTCCTTCTCATTCTGGGCAGAAGCATTTGGAATTCCAAGCTGGAACTTTGTTGGTGACTTGTTCAGATCTTCAGACTCTGCAGCAATGGATGCCTCATACATGGGCAAACTTTCTTTATTAACCCTTTTGGAAGACAAAGCAACAACTGAAGAGTTACAGACTATAGCAAGATATATAATCATGGAGGGCTTTGTCTCGCCCCCAGAAATCCCAAAACCTCACAAGATGACCTCTAAGTTTCCCAAGGTTCTCAGGTCAGAGCTGCAGGTTTACTTATTAAACTGCTTATGCAGAACTATCCAGAGAATAGCAGGTGAGCCCTTCATTCTTAAGAAGAAGGATGGGTCTATATCCTGGGGTGGCATGTTTAATCCTTTTTCAGGGCGTCCACTGCTTGATATGCAGCCTCTCATCAGCTGTTGTTACAATGGTTACTTTAAAAATAAAGAAGAAGAGACTGAGCCTTCGTCCCTTTCTGGGATGTATAAGAAAATTATAGAACTTGAGCACCTTAGACCACAGTCAGATGCCTTCTTGGGTTATAAAGATCCAGAACTGCCTAGAATGCATGAGTTCAGTGTTTCCTACTTGAAGGAGGCTTGCAATCATGCTAAGCTAGTCTTAAGGAGCCTCTATGGACAGAATTTCATGGAGCAAATAGACAACCAGATTATTCGAGAGCTCAGTGGGTTGACTCTAGAAAGGCTAGCCACACTTAAGGCCACAAGCAACTTTAATGAGAATTGGTATGTCTATAAGGATGTGGCAGACAAGAACTATACAAGGGATAAATTATTAGTGAAGATGTCAAAATATGCCTCTGAGGGAAAGAGCCTAGCCATCCAGAAGTTTGAGGATTGTATGAGGCAGATAGAGTCACAAGGATGTATGCATATTTGTTTGTTTAAGAAACAACAGCATGGAGGTCTGAGAGAGATCTATGTGATGGGTGCAGAGGAAAGAATTGTTCAATCGGTGGTGGAGACAATAGCCAGGTCCATAGGGAAGTTCTTTGCTTCTGATACCCTCTGTAACCCCCCCAATAAAGTGAAAATTCCTGAGACACATGGCATCAGGGCTCGGAAGCAATGTAAGGGGCCTGTGTGGACTTGTGCAACATCAGATGATGCAAGGAAGTGGAACCAAGGCCATTTTGTTACAAAGTTTGCCCTCATGCTATGTGAGTTCACCTCTCCTAAATGGTGGCCACTGATCATTAGGGGATGTTCAATGTTTACCAGGAAAAGGATGATGATGAATTTGAATTATCTTAAGATCCTGGATGGTCATCGGGAGCTTGATATTAGAGATGACTTTGTGATGGATCTCTTCAAAGCTTATCATGGTGAGGCAGAAGTTCCATGGGCCTTTAAAGGCAAAACATATTTGGAAACCACAACAGGGATGATGCAGGGAATACTGCATTACACTTCCTCACTATTACACACCATTCATCAAGAATACATCCGGTCCTTGTCCTTTAAAATATTCAACCTGAAGGTTGCTCCTGAGATGAGCAAGAGCCTGGTTTGTGACATGATGCAAGGATCAGATGATAGTAGCATGCTAATCAGCTTCCCAGCTGATGATGAGAAGGTTCTTACCAGATGCAAAGTGGCCGCAGCCATATGCTTCCGCATGAAGAAGGAGCTAGGAGTGTACCTTGCCATTTACCCCTCAGAGAAGTCCACAGCAAACACAGATTTTGTGATGGAGTACAATTCTGAATTTTATTTCCACACCCAGCATGTTAGACCAACGATCAGGTGGATTGCAGCATGTTGCAGCCTGCCAGAAGTGGAAACACTAGTAGCCCGTCAGGAAGAGGCCTCTAACCTAATGACTTCAGTTACTGAGGGGGGTGGGTCATTCTCCTTAGCCGCAATGATTCAGCAAGCTCAGTGCACTCTCCATTACATGCTGATGGGCATGGGAGTGTCTGAGCTATTCTTAGAGTATAAGAAGGCAGTGCTGAAGTGGAATGACCCTGGCCTGGGTTTCTTCCTGCTTGACAATCCTTATGCGTGCGGGCTGGGAGGCTTTAGATTTAATCTCTTCAAAGCTATCACCAGAACTGATTTGCAGAAGCTATATGCTTTCTTCATGAAGAAGGTCAAGGGCTCAGCTGCTAGGGACTGGGCAGATGAAGATATCACCATCCCAGAAACGTGTAGCGTGAGCCCAGGTGGTGCTCTAATTCTTAGCTCCTCTCTAAAGTGGGGATCTAGGAAGAAGTTTCAGAAACTGAGAGACCGTTTGAATATACCAGAGAACTGGATTGAACTAATAAATGAGAATCCAGAGGTGCTCTATCGGGCTCCCAGAACAGGCCCAGAAATATTGTTGCGCATAGCAGAGAAAGTCCATAGCCCAGGTGTTGTGTCATCATTGTCTTCTGGCAATGCAGTCTGTAAAGTCATGGCCTCAGCTGTATACTTCTTATCAGCAACAATTTTTGAGGACACTGGACGTCCTGAGTTCAACTTCTTGGAGGACTCTAAGTACAGCTTGCTACAAAAGATGGCTGCATATTCTGGCTTTCATGGTTTCAATGATATGGAGCCAGAAGATATATTATTCCTATTCCCGAATATTGAGGAATTAGAATCACTGGATTCTATAGTTTACAACAAGGGAGAAATAGACATCATCCCAAGAGTCAACATCAGGGATGCAACCCAAACCAGAGTCACTATCTTTAATGAGCAGAAGACCCTCCGAACATCTCCAGAGAAGTTGGTGTCAGACAAGTGGTTTGGGACTCAGAAGAGTAGGATAGGCAAAACAACCTTCCTGGCTGAATGGGAAAAGCTAAAGAAAATTGTGAAGTGGTTGGAAGACACTCCAGAAGCAACTCTAGCTCACACTCCACTGAATAACCATATTCAAGTTAGGAATTTCTTTGCTAGAATGGAAAGCAAGCCTAGAACAGTCAGAATAACAGGAGCCCCTGTAAAGAAGAGGTCAGGAGTTAGCAAGATAGCTATGGTTATCCGTGACAATTTCTCCCGGATGGGCCATCTTCGAGGTGTAGAAGACCTTGCTGGCTTCACTCGTAGTGTGTCAGCTGAAATTCTCAAGCACTTTCTGTTCTGTATACTACAGGGTCCATACAGTGAGAGCTATAAGCTACAGCTAATCTACAGAGTCCTAAGCTCAGTATCAAACGTTGAGATAAAGGAATCAGATGGTAAGACAAAAACCAATTTGATTGGGATCCTTCAGAGATTTCTAGATGGTGATCACGTTGTCCCCATAATTGAAGAGATGGGAGCCGGAACAGTGGGTGGATTTATCAAGAGACAACAATCTAAAGTCGTGCAAAACAAAGTGGTCTATTATGGAGTTGGGATCTGGAGAGGCTTCATGGATGGATATCAGGTCCATCTTGAGATAGAAAATGACATAGGACAGCCCCCAAGGCTTAGGAATGTCACAACTAATTGTCAGAGCAGCCCATGGGACCTGAGTGTTCCAATAAGGCAGTGGGCAGAAGACATGGGGGTCACAAACAACCAGGATTATTCCTCTAAATCTAGCAGAGGGGCCAGATATTGGATGCATTCATTCAGGATGCAAGGACCTAGCAAGCCATTTGGATGCCCAGTTTATATTATTAAGGGTGACATGTCAGATGTCATCAGACTGAGAAAAGAGGAGGTGGAGATGAAAGTACGGGGCTCTACTCTCAACTTGTACACCAAGCACCATTCTCATCAGGACCTACACATTTTATCTTACACTGCATCAGACAATGATCTCAGCCCAGGCATTTTCAAGTCAATATCAGATGAGGGAGTAGCTCAAGCCCTGCAATTATTTGAGAGGGAGCCAAGCAACTGCTGGGTGAGATGTGAGTCTGTAGCTCCAAAATTTATATCAGCCATCCTTGAGATATGTGAAGGGAAGAGACAGATAAAAGGAATTAACAGAACCAGACTCTCAGAGATTGTGAGAATTTGTTCTGAATCTTCCCTAAGATCAAAAGTCGGATCTATGTTCTCATTTGTCGCCAATGTCGAGGAGGCCCATGATGTTGACTATGATGCATTAATGGATCTAATGATAGAAGATGCTAAGAACAATGCATTCAGTCATGTTGTTAACTGCATAGAGTTGGATGTTAGTGGTCCTTACGAGATGGAGTCTTTTGATACATCTGATGTCAATCTCTTTGGGCCAGCCCATTACAAGGACATCAGTTCATTATCTATGATTGCTCATCCCTTAATGGATAAGTTTGTTGATTATGCTATTTCTAAGATGGGGAGAGCCTCAGTTAGGAAAGTTCTAGAAACAGGTCGGTGCTCCAGCAAAGACTATGATTTATCAAAGGTTCTCTTCAGAACTCTACAGAGACCAGAAGAAAGCATTAGGATAGATGATCTGGAGTTATATGAGGAGACAGATGTGGCGGATGACATGCTAGGC
>ABD51526
ATGGATTCTATATTATCAAAACAGCTGGTTGACAAAACTGGTTTTGTTAGAGTGCCAATCAAGCATTATGACTGTACAATGCTAACTCTGGCACTTCCAACATTTGATGTTTCCAAGATGGTAGATAGAATTACCATAGACTTCAATCTGGATGATATACAAGGAGCATCTGAAATAGGCTCAACTTTGCTACCCTCCATGTCGATAGATGTGGAAGATATGGCCAATTTTGTTCACGATTTCACCTTTGGCCACTTAGCTGACAAGACTGACAGACTGTTAATGCGTGAGTTTCCCATGATGAATGACGGGTTTGATCATTTGAGCCCTGACATGATCATTAAAACTACATCTGGCATGTACAACATCGTTGAATTCACCACCTTTAGGGGAGATGAAAGAGGTGCATTCCAGGCTGCCATGACTAAGCTCGCTAAGTATGAGGTTCCTTGTGAGAACAGATCTCAGGGCAGGACTGTTGTTCTTTATGTTGTCAGCGCCTATCGGCATGGTGTATGGTCCAATTTGGAGCTAGAGGACTCTGAAGCAGAGGAGATGGTTTATAGGTACAGGCTTGCTCTTAGTGTGATGGATGAGCTAAGGACCTTGTTCCCAGAACTGTCATCCACAGATGAGGAATTAGGGAAGACTGAGAGAGAGTTGCTAGCCATGGTTTCCTCCATCCAAATAAATTGGTCAGTCACAGAATCTGTGTTTCCACCCTTTAGCAGAGAAATGTTTGACAGGTTTAGATCCTCCCCTCCCGATTCAGAGTATATCACGAGGATAGTGAGCAGATGCCTCATAAATTCTCAAGAGAAACTCATCAATAATTCCTTCTTTGCTGAAGGGAATGATAAAGTTCTGAGATTTTCAAAAAACGCTGAAGAGTGCTCCTTGGCAATAGAGAGAGCCTTAAATCAGTATAGAGCAGAAGACAACCTTAGGGACCTCAATGACCACAAGTCAACCATTCAGCTGCCTCCCTGGTTGTCCTACCACGATGTCGATGGCAAAGATCTGTGCCCTCTTCAGGGATTAGATGTGAGAGGGGACCATCCCATGTGCAACTTGTGGAGGGAAGTGGTTACCTCTGCAAATCTAGAGGAGATTGAGAGGATGCACGATGATGCAGCAGCAGAACTTGAGTTTGCCCTTTCGGGAGTAAAGGACAGGCCAGATGAGAGAAACAGATACCATAGAGTCCATCTAAATATGGGCTCAGATGATAGTGTCTATATAGCTGCTTTAGGAGTTAATGGAAAGAAGCATAAAGCAGACACTTTAGTGCAACAAATGAGAGACAGGAGTAAACAGCCTTTCTCCCCGGATCATGATGTGGATCACATATCTGAATTTCTCTCTGCATGCTCTAGTGACTTATGGGCAACAGATGAGGACCTGTACAACCCTCTCTCTTGTGATAAAGAGCTTAGATTAGCAGCCCAGAGGATTCATCAGCCATCCTTGTCAGAAAGGGGCTTCAATGAGATTATAACAGAGCACTACAAATTTATGGGAAGTAGGATAGGATCATGGTGCCAAATGGTCAGTTTGATAGGAGCTGAGCTATCAGCCTCTGTTAAGCAACATGTCAAGCCTAACTATTTTGTGATTAAACGACTACTAGGTTCTGGGATTTTCTTGCTAATCAAGCCCACTTCCAGCAAAAGCCACATATTTGTATCTTTCGCAATTAAGCGCTCTTGCTGGGCCTTTGACCTCTCCACTTCCAGGGTTTTCAAGCCCTATATAGATGCTGGGGATCTGTTAGTTACTGACTTTGTTTCTTACAAGCTAAGCAAGCTTACTAACCTCTGCAAGTGCGTTTCATTAATGGAATCCTCCTTCTCATTCTGGGCAGAAGCATTTGGAATTCCAAGCTGGAACTTTGTTGGTGACTTGTTCAGGTCTTCAGACTCTGCAGCAATGGATGCCTCATACATGGGCAAACTTTCCCTGTTAACCCTTTTGGAGGACAAAGCAACAACTGAAGAGTTACAGACTATTGCAAGATATATAATCATGGAGGGCTTTGTCTCGCCCCCAGAAATCCCAAAACCTCACAAGATGACCTCTAAGTTTCCCAAGGTTCTCAGGTCAGAGCTGCAGGTTTACTTATTAAACTGCTTATGCAGAACTATCCAGAGAATAGCAGGTGAGCCCTTCATTCTTAAGAAGAAGGATGGGTCTATATCCTGGGGTGGCATGTTTAATCCTTTTTCAGGGCGTCCACTGCTTGATATGCAACCACTCATCAGCTGTTGTTATAATGGTTACTTTAAAAATAAAGAAGAAGAGACTGAGCCTTCGTCCCTTTCTGGGATGTATAAGAAAATCATAGAACTTGAGCACCTTAGACCACAGTCAGATGCCTTCTTAGGTTATAAAGATCCAGAACTGCCTAGAATGCATGAGTTCAGTGTTTCCTACTTGAAGGAGGCTTGCAATCATGCTAAGCTAGTCTTAAGGAGCCTCTATGGACAGAATTTTATGGAGCAAATAGACAACCAGATTATTCGAGAGCTCAGTGGGTTGACTCTAGAAAGGCTAGCCACACTTAAGGCCACAAGCAACTTTAATGAGAATTGGTATGTCTATAAGGATGTGGCAGACAAGAACTACACAAGAGATAAATTATTAGTGAAGATGTCAAAATATGCCTCTGAGGGAAAGAGCTTAGCTATCCAGAAGTTTGAGGATTGTATGAGGCAGATAGAGTCACAAGGATGTATGCATATTTGTTTATTTAAGAAACAACAGCATGGGGGTCTGAGAGAGATCTATGTGATGGGTGCAGAGGAGAGAATTGTTCAATCGGTGGTGGAGACAATAGCCAGGTCCATAGGGAAGTTCTTCGCTTCTGACACCCTCTGTAACCCCCCCAATAAAGTGAAAATTCCTGAGACACATGGCATCAGGGCTCGGAAGCAATGTAAGGGGCCTGTGTGGACTTGTGCAACATCAGATGATGCAAGGAAGTGGAACCAAGGCCATTTTGTTACAAAGTTTGCCCTCATGCTATGTGAGTTCACCTCTCCTAAATGGTGGCCACTGATCATTAGGGGATGTTCAATGTTTACCAGGAAGAGGATGATGATGAATTTGAATTATCTTAAGATCCTGGATGGTCATCGGGAGCTTGATATTAGAGATGACTTTGTGATGGATCTCTTCAAAGCTTATCATGGTGAGGCAGAAGTTCCATGGGCCTTTAAAGGCAAAACATATTTGGAAACCACAACAGGAATGATGCAGGGAATATTGCATTACACTTCCTCACTATTACACACCATTCATCAAGAATACATCCGGTCCTTGTCCTTTAAAATATTCAACCTGAAGGTTGCTCCTGAGATGAGCAAGAGCCTGGTTTGTGACATGATGCAAGGATCAGATGATAGTAGCATGCTAATCAGCTTCCCAGCTGATGATGAGAAGGTTCTTACCAGATGCAAAGTGGCCGCAGCCATATGCTTCCGCATGAAGAAGGAGCTGGGAGTGTACCTTGCCATTTACCCCTCAGAGAAGTCCACAGCAAACACAGATTTTGTGATGGAGTACAATTCTGAATTTTATTTCCACACCCAGCATGTTAGACCAACGATTAGGTGGATTGCAGCATGTTGCAGCCTGCCAGAAGTGGAAACACTAGTAGCCCGCCAGGAAGAGGCCTCTAACCTAATGACTTCAGTTACTGAGGGGGGTGGGTCATTCTCCTTAGCTGCAATGATTCAGCAAGCTCAGTGCACTCTCCATTACATGCTGATGGGCATGGGAGTGTCTGAGCTATTCTTAGAGTATAAGAAGGCAGTGCTGAAGTGGAATGACCCTGGCCTGGGTTTCTTCCTGCTTGACAATCCTTATGCGTGCGGGTTGGGGGGTTTTAGATTTAATCTCTTCAAAGCTATCACCAGAACTGATTTGCAGAAGCTATATGCTTTCTTCATGAAGAAGGTCAAGGGCTCAGCTGCTAGAGACTGGGCAGATGAAGACATCACTATCCCAGAAACGTGTAGCGTGAGCCCAGGTGGTGCTCTAATTCTTAGCTCCTCTCTAAAGTGGGGATCTAGGAAGAAGTTTCAGAAACTGAGAGACCGTTTAAACATACCAGAGAACTGGATTGAACTAATAAATGAGAATCCAGAGGTGCTCTATCGGGCTCCCAGAACAGGCCCAGAAATATTGTTGCGCATTGCAGAGAAAGTCCATAGCCCAGGTGTTGTGTCATCATTGTCTTCTGGCAATGCAGTCTGTAAAGTCATGGCCTCAGCTGTATACTTCTTATCAGCAACAATTTTTGAGGACACTGGACGTCCTGAGTTCAACTTCTTGGAGGATTCTAAGTACAGCTTGCTACAAAAGATGGCTGCATATTCTGGCTTTCATGGTTTCAATGATATGGAGCCAGAAGATATATTATTCCTATTCCCGAATATTGAGGAATTAGAATCACTGGATTCTATAGTTTACAACAAGGGAGAAATAGACATCATCCCAAGAGTCAACATCAGGGATGCAACCCAAACCAGAGTCACTATCTTTAATGAGCAGAAGACCCTCCGAACATCTCCAGAGAAGTTGGTGTCAGACAAGTGGTTTGGGACTCAGAAGAGTAGGATAGGCAAAACAACCTTCCTGGCTGAATGGGAAAAGCTAAAGAAAATTGTGAAGTGGTTAGAAGACACTCCAGAAGCAACTCTGGCTCACACTCCACTGAATAACCATATTCAAGTTAGGAATTTCTTTGCTAGAATGGAAAGCAAGCCTAGAACAGTCAGAATAACAGGAGCCCCTGTAAAGAAGAGGTCAGGGGTTAGTAAGATAGCTATGGTTATCCGTGACAATTTCTCCCGGATGGGCCATCTTCGAGGTGTAGAAGACCTTGCTGGCTTCACTCGTAGTGTGTCAGCTGAAATTCTCAAGCACTTTTTGTTCTGTATACTACAGGGTCCATACAGTGAGAGCTATAAGCTACAGCTAATCTACAGAGTCCTAAGCTCAGTATCAAACGTTGAGATAAAGGAATCAGATGGTAAGACAAAAACCAATTTGATTGGGATCCTTCAGAGATTTCTAGATGGTGATCACGTTGTCCCCATAATTGAAGAGATGGGAGCCGGAACAGTGGGTGGATTTATTAAGAGACAACAATCTAAAGTCGTGCAAAACAAAGTGGTCTATTATGGAGTTGGGATCTGGAGAGGCTTTATGGATGGATATCAGGTCCATCTTGAGATAGAAAATGACATAGGACAGCCCCCAAGGCTCAGGAATGTCACAACTAATTGTCAGAGCAGCCCATGGGACCTGAGTATTCCAATAAGGCAGTGGGCAGAAGACATGGGGGTCACAAACAACCAGGATTATTCCTCTAAATCTAGCAGAGGGGCCAGATATTGGATGCATTCATTCAGGATGCAAGGACCTAGCAAGCCATTTGGATGCCCAGTTTATATTATTAAGGGTGACATGTCAGATGTCATCAGACTGAGAAAAGAGGAGGTGGAGATGAAAGTGCGGGGCTCTACTCTTAACTTGTACACCAAGCACCATTCTCATCAGGACCTACACATTTTATCTTACACTGCATCGGACAATGATCTCAGCCCAGGCATTTTCAAGTCAATATCAGATGAGGGGGTAGCTCAAGCCCTGCAATTATTTGAGAGGGAGCCAAGCAACTGCTGGGTGAGATGTGAGTCTGTAGCTCCAAAATTTATATCAGCCATCCTTGAGATATGTGAAGGGAAGAGACAGATAAAAGGAATTAATAGAACCAGACTCTCAGAGATTGTGAGAATTTGTTCTGAATCTTCCCTAAGATCAAAAGTCGGATCTATGTTCTCATTTGTTGCTAATGTCGAGGAGGCCCATGATGTTGACTATGATGCGTTAATGGATCTAATGATAGAAGATGCCAAGAACAATGCATTCAGTCACGTTGTTAACTGCATAGAGTTGGATGTTAGTGGTCCTTACGAGATGGAGTCTTTTGACACCTCTGATGTCAATCTCTTTGGGCCAGCCCATTACAAGGACATCAGTTCATTATCTATGATTGCTCATCCTTTAATGGATAAGTTTGTTGATTATGCTATTTCTAAGATGGGGAGAGCCTCAGTTAGGAAAGTTCTAGAAACAGGTCGGTGCTCCAGCAAAGACTATGATTTATCAAAGGTTCTCTTCAGAACTCTACAGAGACCAGAAGAGAGCATTAGGATAGATGATCTGGAGTTATATGAGGAGACAGATGTAGCGGATGACATGCTAGGC
>ABD51527
ATGGATTCTATATTATCAAAACAGCTGGTTGACAAAACTGGTTTTGTTAGAGTGCCAATCAAGCATTATGACTGTACAATGCTAACTCTGGCACTTCCAACATTTGATGTTTCCAAGATGGTAGATAGAATTACCATAGACTTCAATCTGGATGATATACAAGGAGCATCTGAAATAGGCTCAACTTTGCTACCCTCCATGTCGATAGATGTGGAAGATATGGCCAATTTTGTTCACGATTTCACCTTTGGCCACTTAGCTGACAAGACTGACAGACTGTTAATGCGTGAGTTTCCCATGATGAATGACGGGTTTGATCATTTGAGCCCTGACATGATCATTAAAACTACATCTGGCATGTACAACATCGTTGAATTCACCACCTTTAGGGGAGATGAAAGAGGTGCATTCCAGGCTGCCATGACTAAGCTCGCTAAGTATGAGGTTCCTTGTGAGAACAGATCTCAGGGCAGGACTGTTGTTCTTTATGTTGTCAGCGCCTATCGGCATGGTGTCTGGTCCAATTTGGAGCTAGAGGACTCTGAAGCAGAGGAGATGGTTTATAGGTACAGGCTTGCTCTCAGTGTGATGGATGAGCTAAGGACCTTGTTCCCAGAACTGTCATCCACAGATGAGGAATTAGGGAAGACTGAGAGAGAGTTGCTAGCCATGGTCTCCTCCATCCAAATAAATTGGTCAGTCACAGAATCTGTGTTTCCACCCTTTAGCAGAGAAATGTTTGACAGGTTTAGATCCTCCCCTCCCGATTCAGAGTATATCACGAGGATAGTGAGCAGATGCCTCATAAATTCTCAAGAGAAACTCATCAATAATTCCTTCTTTGCTGAAGGGAATGATAAAGTTCTGAGATTTTCAAAAAACGCTGAAGAGTGCTCCTTGGCAATAGAGAGAGCCTTAAATCAGTATAGAGCAGAAGACAACCTTAGGGACCTCAATGACCACAAGTCAACCATTCAGCTGCCTCCCTGGTTGTCCTACCACGATGTCGATGGCAAAGATCTGTGCCCTCTTCAGGGATTAGATGTGAGAGGGGACCATCCCATGTGCAACTTGTGGAGGGAAGTGGTTACCTCTGCAAATCTAGAGGAGATTGAGAGGATGCACGATGATGCAGCAGCAGAACTTGAGTTTGCCCTTTCGGGAGTAAAGGACAGGCCAGATGAGAGAAACAGATACCATAGAGTCCATCTAAATATGGGCTCAGATGATAGTGTCTATATAGCTGCTTTAGGAGTTAATGGAAAGAAGCATAAAGCAGACACTTTAGTGCAACAAATGAGAGACAGGAGTAAACAGCCTTTCTCCCCGGATCATGATGTGGATCACATATCTGAATTTCTCTCTGCATGCTCTAGTGACTTATGGGCAACAGATGAGGACCTGTACAACCCTCTCTCTTGTGATAAAGAGCTTAGATTAGCAGCCCAGAGGATTCATCAGCCATCCTTGTCAGAAAGGGGCTTCAATGAGATTATAACAGAGCACTACAAATTTATGGGAAGTAGGATAGGATCATGGTGCCAAATGGTCAGTTTGATAGGAGCTGAGCTATCAGCCTCTGTTAAGCAACATGTCAAGCCTAACTATTTTGTGATTAAACGACTACTAGGTTCTGGGATTTTCTTGCTAATCAAGCCCACTTCCAGCAAGAGCCACATATTTGTATCTTTCGCAATTAAGCGCTCTTGCTGGGCCTTTGACCTCTCCACTTCCAGGGTTTTCAAGCCCTATATAGATGCTGGGGATCTGTTAGTTACTGACTTTGTTTCTTACAAGCTAAGCAAGCTTACTAACCTCTGCAAGTGCGTTTCATTAATGGAATCCTCCTTCTCATTCTGGGCAGAAGCATTTGGAATTCCAAGCTGGAACTTTGTTGGTGACTTGTTCAGGTCTTCAGACTCTGCAGCAATGGATGCCTCATACATGGGCAAACTTTCCCTATTAACCCTTTTGGAAGACAAAGCAACAACTGAAGAGTTACAGACTATTGCAAGATATATAATCATGGAGGGCTTTGTCTCGCCCCCAGAAATCCCAAAACCTCACAAGATGACCTCTAAGTTTCCCAAGGTTCTCAGGTCAGAGCTGCAGGTTTACTTATTAAACTGCTTATGCAGAACTATCCAGAGAATAGCAGGTGAGCCCTTCATTCTTAAGAAGAAGGATGGGTCTATATCCTGGGGTGGCATGTTTAATCCTTTTTCAGGGCGTCCACTGCTTGATATGCAACCACTCATCAGCTGTTGTTATAATGGTTACTTTAAAAATAAAGAAGAAGAGACTGAGCCTTCGTCCCTTTCTGGGATGTATAAGAAAATCATAGAACTTGAGCACCTTAGACCACAGTCAGATGCCTTCTTAGGTTATAAAGATCCAGAACTGCCTAGAATGCATGAGTTCAGTGTTTCCTACTTGAAGGAGGCTTGCAATCATGCTAAGCTAGTCTTAAGGAGCCTCTATGGACAGAATTTTATGGAGCAAATAGACAACCAGATTATTCGAGAGCTCAGTGGGTTGACTCTAGAAAGGCTAGCCACACTTAAGGCCACAAGCAACTTTAATGAGAATTGGTATGTCTATAAGGATGTGGCAGACAAGAACTACACAAGGGATAAATTATTAGTGAAGATGTCAAAATATGCCTCTGAGGGAAAGAGCTTAGCTATCCAGAAGTTTGAGGATTGTATGAGGCAGATAGAGTCACAAGGATGTATGCATATTTGTTTATTTAAGAAACAACAGCATGGGGGTCTGAGAGAGATCTATGTGATGGGTGCAGAGGAGAGAATTGTTCAATCGGTGGTGGAGACAATAGCCAGGTCCATAGGGAAGTTCTTCGCTTCTGATACCCTCTGTAACCCCCCCAATAAAGTGAAAATTCCTGAGACACATGGCATCAGGGCTCGGAAGCAATGTAAGGGGCCTGTGTGGACTTGTGCAACATCAGATGATGCAAGGAAGTGGAACCAAGGCCATTTTGTTACAAAGTTTGCCCTCATGCTATGTGAGTTCACCTCTCCTAAATGGTGGCCACTGATCATTAGGGGATGTTCAATGTTTACCAGGAAGAGGATGATGATGAATTTGAATTATCTTAAGATCCTGGATGGTCATCGGGAGCTTGATATTAGAGATGACTTTGTGATGGATCTCTTCAAAGCTTATCATGGTGAGGCAGAAGTTCCATGGGCCTTTAAAGGCAAAACATATTTGGAAACCACAACAGGAATGATGCAGGGAATATTGCATTATACTTCCTCACTATTACACACCATTCATCAAGAATACATCCGGTCCTTGTCCTTTAAAATATTCAACCTGAAGGTTGCTCCTGAGATGAGCAAGAGCCTGGTTTGTGACATGATGCAAGGATCAGATGATAGTAGCATGCTAATCAGCTTCCCAGCTGATGATGAGAAGGTTCTTACCAGATGCAAAGTGGCCGCAGCCATATGCTTCCGCATGAAGAAGGAGCTGGGAGTGTACCTTGCCATTTACCCCTCAGAGAAGTCCACAGCAAACACAGATTTTGTGATGGAGTACAATTCTGAATTTTATTTCCACACCCAGCATGTTAGACCAACGATTAGGTGGATTGCAGCATGTTGCAGCCTGCCAGAAGTGGAAACACTAGTAGCCCGCCAGGAAGAGGCCTCTAACCTAATGACTTCAGTTACTGAGGGGGGTGGGTCATTCTCCTTAGCTGCAATGATTCAGCAAGCTCAGTGCACTCTCCATTACATGCTGATGGGCATGGGAGTGTCTGAGCTATTCTTAGAGTATAAGAAGGCAGTGCTGAAGTGGAATGACCCTGGCCTGGGTTTCTTCCTGCTTGACAATCCTTATGCGTGCGGGTTGGGGGGTTTTAGATTTAATCTCTTCAAAGCTATCACCAGAACTGATTTGCAGAAGCTATATGCTTTCTTCATGAAGAAGGTCAAGGGCTCAGCTGCTAGAGACTGGGCAGATGAAGACATCACTATCCCAGAAACGTGTAGCGTGAGCCCAGGTGGTGCTCTAATTCTTAGCTCCTCTCTAAAGTGGGGATCTAGGAAGAAGTTTCAGAAACTGAGAGACCGTTTAAACATACCAGAGAACTGGATTGAACTAATAAATGAGAATCCAGAGGTGCTCTATCGGGCTCCCAGAACAGGCCCAGAAATATTGTTGCGCATTGCAGAGAAAGTCCATAGCCCAGGTGTTGTGTCATCATTGTCTTCTGGCAATGCAGTCTGTAAAGTCATGGCCTCAGCTGTATACTTCTTATCAGCAACAATTTTTGAGGACACTGGACGTCCTGAGTTCAACTTCTTGGAGGATTCTAAGTACAGCTTGCTACAAAAGATGGCTGCATATTCTGGCTTTCATGGTTTCAATGATATGGAGCCAGAAGATATATTATTCCTATTCCCGAATATTGAGGAATTAGAATCACTGGATTCTATAGTTTACAACAAGGGAGAAATAGACATCATCCCAAGAGTCAACATCAGGGATGCAACCCAAACCAGAGTCACTATCTTTAATGAGCAGAAGACCCTCCGAACATCTCCAGAGAAGTTGGTGTCAGACAAGTGGTTTGGGACTCAGAAGAGTAGAATAGGCAAAACAACCTTCCTGGCTGAATGGGAAAAGCTAAAGAAAATTGTGAAGTGGTTAGAAGACACTCCAGAAGCAACTCTGGCTCACACTCCACTGAACAACCATATTCAAGTTAGGAATTTCTTTGCTAGAATGGAAAGCAAGCCTAGAACAGTCAGAATAACAGGAGCCCCTGTAAAGAAGAGGTCAGGGGTTAGTAAGATAGCTATGGTTATCCGTGACAATTTCTCCCGGATGGGCCATCTTCGGGGTGTAGAAGACCTTGCTGGCTTCACTCGTAGTGTGTCAGCTGAAATTCTCAAGCACTTTTTGTTCTGTATACTACAGGGTCCATACAGTGAGAGCTATAAGCTACAGCTAATCTACAGAGTCCTAAGCTCAGTATCAAACGTTGAGATAAAGGAATCAGATGGTAAGACAAAAACCAATTTGATTGGGATCCTTCAGAGATTTCTAGATGGTGATCACGTTGTCCCCATAATTGAAGAGATGGGAGCCGGAACAGTGGGTGGATTTATTAAGAGACAACAATCTAAAGTCGTGCAAAACAAAGTGGTCTATTATGGAGTTGGGATCTGGAGAGGCTTTATGGATGGATATCAGGTCCATCTTGAGATAGAAAATGACATAGGACAGCCCCCAAGGCTCAGGAATGTCACAACTAATTGTCAGAGCAGCCCATGGGACCTGAGTATTCCAATAAGGCAGTGGGCAGAAGACATGGGGGTCACAAACAACCAGGATTATTCCTCTAAATCTAGCAGAGGGGCTAGATATTGGATGCATTCATTCAGGATGCAAGGACCTAGCAAGCCATTTGGATGCCCAGTTTATATTATTAAGGGTGACATGTCAGATGTCATCAGACTGAGAAAAGAGGAGGTGGAGATGAAAGTGCGGGGCTCTACTCTTAACTTGTACACCAAGCACCATTCTCATCAGGACCTACACATTTTATCTTACACTGCATCGGACAATGATCTCAGCCCAGGCATTTTCAAGTCAATATCAGATGAGGGGGTAGCTCAAGCCCTGCAATTATTTGAGAGGGAGCCAAGCAACTGCTGGGTGAGATGTGAGTCTGTAGCTCCAAAATTTATATCAGCCATCCTTGAGATATGTGAAGGGAAGAGACAGATAAAAGGAATTAATAGAACCAGACTCTCAGAGATTGTGAGAATTTGTTCTGAATCTTCCCTAAGATCAAAAGTCGGATCTATGTTCTCATTTGTTGCTAATGTCGAGGAGGCCCATGATGTTGACTATGATGCGTTAATGGATCTAATGATAGAAGATGCCAAGAACAATGCATTCAGTCACGTTGTTAACTGCATAGAGTTGGATGTTAGTGGTCCTTACGAGATGGAGTCTTTTGATACCTCTGATGTCAATCTCTTTGGGCCAGCCCATTACAAGGACATCAGTTCATTATCTATGATTGCTCATCCTTTAATGGATAAGTTTGTTGATTATGCTATTTCTAAGATGGGGAGAGCCTCAGTTAGGAAAGTTCTAGAAACAGGTCGGTGCTCCAGCAAAGACTATGATTTATCAAAGGTTCTCTTCAGAACTCTACAGAGACCAGAAGAGAGCATTAGGATAGATGATCTGGAGTTATATGAGGAGACAGATGTGGCGGATGACATGCTAGGC
>ABD51510
ATGGATTCTATATTATCAAAACAGCTGGTTGACAAGACTGGTTTTGTTAGAGTGCCAATCAAGCATTTTGACTGTACAATGCTAACTCTGGCACTTCCAACATTTGATGTTTCCAAGATGGTAGATAGAATTACCATAGACTTCAATCTGGATGATATACAAGGAGCATCTGAAATAGGCTCAACTTTGCTACCCTCCATGTCGATAGATGTGGAAGATATGGCCAATTTTGTTCACGATTTCACCTTTGGCCACTTAGCTGACAAGACTGACAGACTGTTAATGCGTGAGTTTCCCATGATGAATGACGGGTTTGATCATTTGAGCCCTGACATGATCATTAAAACTACATCTGGCATGTACAACATCGTTGAGTTCACCACCTTTAGGGGAGATGAAAGAGGTGCATTCCAGGCTGCCATGACTAAACTCGCTAAGTATGAGGTTCCTTGTGAGAACAGATCTCAGGGCAGGACTGTTGTTCTTTATGTTGTTAGTGCTTATCGGCATGGTGTATGGTCTAATCTGGAGCTAGAGGACTCTGAAGCAGAGGAGATGGTTTATAGGTACAGACTTGCTCTTAGTGTGATGGATGAGCTAAGGACCTTGTTCCCAGAACTGTCATCCACAGATGAGGAACTAGGGAAGACTGAGAGAGAGTTGCTAGCCATGGTCTCCTCCATCCAAATAAATTGGTCAGTCACAGAATCTGTGTTTCCACCCTTCAGCAGAGAAATGTTTGACAGGTTTAGATCCTCCCCTCCCGATTCAGAGTATATCACGAGGATAGTGAGCAGATGCCTCATAAATTCTCAAGAGAAACTCATCAATAGTTCCTTCTTTGCTGAAGGGAATGATAAGGCTCTGAGATTTTCAAAAAACGCTGAAGAGTGTTCCTTGGCAGTAGAGAGAGCCTTAAATCAGTATAGAGCAGAAGACAACCTTAGGGACCTCAATGACCACAAGTCAACTATTCAGCTGCCTCCCTGGCTGTCCTATCATGATGTCGATGGCAAAGATCTGTGCCCTCTTCAGGGATTAGATGTGAGAGGGGACCATCCCATGTGCAACTTGTGGAGGGAAGTGGTCACCTCTGCAAACCTAGAGGAGATTGAGAGGATGCACGATGATGCAGCAGCAGAACTTGAGTTTGCTCTTTCGGGAGTAAAGGACAGGCCAGATGAGAGAAACAGATACCATAGAGTCCACCTAAATATGGGCTCAGATGATAGTGTCTACATAGCTGCTTTAGGAGTTAATGGAAAGAAGCATAAAGCAGACACTTTAGTGCAACAAATGAGAGACAGGAGTAAACAGCCTTTCTCCCCAGACCACGATGTGGATCACATATCTGAATTTCTCTCTGCATGCTCTAGTGACTTGTGGGCAACAGATGAGGACCTGTACAACCCTCTCTCTTGTGATAAAGAGCTTAGATTGGCAGCCCAGAGGATTCATCAGCCATCCTTGTCAGAAAGGGGTTTCAATGAGATCATAACAGAGCACTACAAATTCATGGGAAGTAGGATAGGTTCATGGTGCCAAATGGTCAGCTTGATAGGAGCTGAGCTATCAGCTTCTGTTAAACAACATGTCAAGCCTAACTACTTTGTGATTAAACGACTACTAGGTTCTGGGATTTTCTTGCTAATCAAGCCCACTTCCAGCAAAAGCCATATATTTGTGTCTTTTGCAATTAAGCGCTCTTGCTGGGCCTTTGATCTCTCCACTTCCAGGGTTTTCAAGCCCTACATAGATGCTGGGGATCTGTTAGTTACTGACTTTGTTTCTTATAAGCTAAGCAAGCTTACCAACCTCTGCAAGTGCGTTTCATTAATGGAGTCCTCCTTCTCATTCTGGGCAGAAGCATTTGGAATTCCAAGCTGGAACTTTGTTGGTGACTTGTTCAGGTCTTCAGACTCTGCAGCAATGGATGCCTCATACATGGGCAAACTTTCTTTATTAACCCTTTTGGAAGACAAAGCAGCAACTGAAGAGTTACAGACTATTGCAAGATATATAATCATGGAGGGCTTTGTCTCGCCCCCAGAAATCCCAAAACCTCACAAGATGACCTCTAAGTTTCCTAAGGTTCTCAGGTCAGAGCTGCAGGTTTACTTATTAAACTGCTTATGCAGAACTATCCAGAGAATAGCAGGTGAGCCCTTCATTCTTAAGAAGAAGGATGGGTCTATATCCTGGGGTGGCATGTTCAATCCTTTTTCAGGGCGTCCACTGCTTGATATGCAACCACTCATCAGCTGTTGTTACAATGGTTACTTTAAAAATAAAGAAGAAGAGACTGAGCCTTCGTCCCTTTCTGGGATGTATAAGAAAATCATAGAACTTGAGCACCTTAGACCACAGTCAGATGCCTTCTTGGGTTACAAAGATCCAGAACTTCCCAGAATGCATGAGTTCAGTGTTTCCTACTTGAAGGAGGCTTGCAATCATGCTAAGCTAGTCTTGAGGAGCCTCTATGGACAGAATTTCATGGAGCAGATAGACAACCAGATTATTCGAGAGCTCAGTGGGTTGACTCTAGAAAGGTTGGCCACACTTAAGGCCACAAGCAACTTTAATGAGAATTGGTATGTCTATAAGGATGTAGCAGACAAAAACTACACAAGGGATAAATTATTAGTGAAGATGTCAAAATATGCCTCTGAGGGAAAGAGCCTAGCTATCCAGAAGTTTGAGGATTGTATGAGGCAGATAGAGTCACAAGGATGCATGCATATTTGTTTGTTTAAGAAACAACAGCATGGAGGTCTGAGAGAGATCTATGTGATGGGTGCAGAGGAAAGAATTGTTCAATCGGTGGTGGAGACAATAGCCAGGTCCATAGGGAAGTTCTTTGCTTCTGATACCCTCTGTAACCCCCCCAATAAAGTGAAAATTCCTGAGACACATGGCATCAGGGCCCGGAAGCAATGTAAGGGGCCTGTGTGGACTTGTGCAACATCAGATGATGCAAGGAAGTGGAACCAAGGCCATTTTGTTACAAAGTTTGCCCTCATGCTGTGTGAGTTCACCTCTCCTAAATGGTGGCCGCTGATCATTAGGGGATGCTCAATGTTTACCAGGAAAAGGATGATGATGAATTTGAATTATCTTAAGATCCTGGATGGTCATCGGGAGCTTGATATTAGAGATGACTTTGTGATGGATCTCTTCAAAGCTTATCATGGCGAGGCAGAAGTTCCATGGGCCTTTAAAGGCAAAACATATTTGGAAACCACAACAGGGATGATGCAGGGAATACTGCATTATACTTCCTCACTATTACACACCATTCACCAAGAATACATCCGGTCCTTGTCCTTTAAGATATTCAACCTGAAGGTTGCTCCTGAGATGAGCAAGGGCCTGGTTTGTGACATGATGCAAGGATCAGATGATAGTAGTATGCTAATCAGCTTCCCAGCTGATGATGAGAAGGTTCTTACCAGATGCAAAGTGGCCGCAGCTATATGCTTCCGCATGAAGAAGGAGCTGGGAGTGTACCTTGCCATTTACCCCTCAGAGAAGTCCACAGCAAACACAGATTTTGTGATGGAGTACAATTCTGAATTTTATTTCCACACCCAGCATGTTAGACCAACGATCAGGTGGATTGCAGCTTGTTGCAGCCTGCCAGAAGTGGAAACACTAGTAGCCCGCCAGGAAGAGGCCTCTAACCTAATGACTTCAGTTACTGAGGGAGGTGGGTCATTCTCCTTAGCTGCAATGATTCAGCAAGCTCAGTGCACTCTCCATTACATGCTGATGGGCATGGGAGTGTCTGAGCTATTCTTAGAGTATAAGAAGGCAGTGCTGAAGTGGAATGACCCTGGCCTGGGTTTCTTCCTGCTTGACAATCCTTATGCGTGCGGATTGGGAGGTTTCAGATTTAATCTCTTCAAAGCTATCACCAGAACTGATTTGCAGAAGCTATATGCTTTCTTCATGAAGAAGGTCAAGGGCTCAGCTGCTAGGGACTGGGCAGATGAAGATGTCACCATCCCAGAAACGTGTAGCGTGAGCCCAGGTGGCGCTCTAATTCTTAGCTCCTCTCTAAAGTGGGGATCTAGGAAGAAGTTTCAGAAATTGAGAGACCGTTTGAACATACCAGAGAACTGGATTGAACTAATAAATGAGAATCCAGAGGTGCTCTATCGGGCTCCCAGAACAGGCCCAGAAATATTGTTGCGCATTGCAGAGAAAGTCCATAGCCCAGGTGTTGTGTCATCATTGTCTTCTGGCAATGCAGTTTGTAAAGTCATGGCCTCAGCTGTATACTTCTTATCAGCAACAATTTTTGAGGACACTGGACGTCCTGAGTTCAACTTCTTGGAGGATTCTAAGTACAGCTTGCTACAAAAGATGGCTGCATATTCTGGCTTTCATGGTTTTAATGATATGGAGCCAGAAGATATATTATTCTTATTCCCGAATATTGAGGAATTAGAATCACTGGATTCTATAGTTTACAACAAGGGAGAAATAGACATCATCCCAAGAGTCAACATCAGGGATGCAACCCAAACCAGGGTCACTATCTTTAATGAGCAGAAGACCCTCCGGACATCTCCAGAGAAGTTGGTGTCAGACAAGTGGTTTGGGACTCAGAAGAGTAGGATAGGCAAAACAACCTTCCTGGCTGAATGGGAAAAGCTAAAGAAAATTGTAAAGTGGTTGGAAGACACTCCAGAAGCAACTCTAGCTCACACCCCACTGAATAACCATATTCAAGTTAGGAATTTCTTTGCTAGAATGGAAAGCAAGCCTAGAACAGTCAGAATAACAGGAGCTCCAGTAAAGAAGAGGTCAGGGGTTAGTAAGATAGCTATGGTTATCCGTGACAATTTCTCCCGGATGGGCCATCTTCGAGGTGTAGAAGACCTTGCTGGCTTCACTCGTAGTGTGTCAGCTGAAATTCTCAAGCACTTTCTATTCTGTATACTACAAGGTCCATACAGTGAGAGCTATAAGCTACAGCTAATCTACAGAGTCCTAAGCTCAGTGTCAAACGTTGAGATAAAGGAATCAGATGGTAAGACAAAAACCAACTTGATTGGAATCCTTCAGAGATTTCTAGATGGTGATCACGTTGTCCCCATAATTGAAGAGATGGGAGCCGGAACAGTGGGTGGATTCATCAAGAGACAACAATCTAAAGTTGTGCAGAACAAAGTGGTCTATTATGGAGTTGGGATTTGGAGAGGCTTCATGGATGGATATCAGGTCCATCTAGAGATAGAAAATGACATAGGACAGCCCCCAAGGCTTAGGAATGTCACAACTAACTGTCAGAGCAGCCCATGGGACCTGAGTATTCCAATAAGGCAATGGGCAGAAGACATGGGGGTCACAAACAACCAGGATTATTCCTCTAAATCTAGCAGAGGGGCCAGATATTGGATGCATTCATTCAGGATGCAAGGACCTAGCAAGCCATTTGGATGCCCAGTTTATATTATTAAGGGTGATATGTCAGATGTCATCAGACTGAGAAAGGAGGAGGTGGAGATGAAAGTACGGGGCTCTACTCTCAACTTGTACACCAAGCACCATTCTCATCAGGACCTACACATTCTATCTTACACTGCATCAGACAATGATCTCAGTCCAGGCATTTTCAAGTCAATATCAGATGAGGGGGTGGCTCAAGCCCTGCAATTATTTGAGAGGGAGCCAAGCAACTGCTGGGTGAGATGTGAGTCTGTAGCCCCAAAATTTATATCAGCCATCCTTGAGATATGTGAGGGGAAGAGACAGATAAGGGGAATTAACAGAACCAGACTCTCAGAGATTGTGAGAATTTGTTCTGAATCTTCCCTAAGATCAAAAGTCGGATCTATGTTCTCATTTGTCGCCAATGTCGAGGAGGCCCATGATGTTGATTATGATGCGTTAATGGATCTAATGATAGAGGATGCCAAGAACAATGCATTCAGTCATGTTGTTGACTGCATAGAGTTGGATGTTAGTGGCCCTTACGAGATGGAGTCTTTTGATACATCTGATGTCAATCTCTTTGGGCCAGCCCATTACAAGGACATCAGTTCATTATCTATGATTGCTCATCCCTTAATGGATAAGTTTGTTGATTATGCTATTTCTAAGATGGGGAGAGCCTCAGTTAGGAAAGTTCTAGAAACAGGTCGGTGCTCCAGCAAAGACTATGATTTATCAAAGGTTCTCTTCAGAACTCTACAGAGACCAGAAGAAAGCATTAGGATAGATGATCTGGAATTATATGAGGAGACAGATGTGGCGGATGACATGCTAGGC
>ABD51512
ATGGATTCTATATTATCAAAACAGCTGGTTGACAAGACTGGTTTTGTTAGAGTGCCAATCAAGCATTTTGACTGTACAATGCTAACTCTGGCACTTCCAACATTTGATGTTTCCAAGATGGTAGATAGAATTACCATAGACTTCAATCTGGATGATATACAAGGAGCATCTGAAGTAGGCTCAACTTTGCTACCCTCCATGTCGATAGATGTGGAAGATATGGCCAATTTTGTTCACGATTTCACCTTTGGCCACTTAGCTGACAAGACTGACAGACTGTTAATGCGTGAGTTTCCCATGATGAATGACGGGTTTGATCATTTGAGCCCTGACATGATCATTAAAACTACATCTGGCATGTACAACATCGTTGAGTTCACCACCTTTAGGGGAGATGAAAGAGGTGCATTCCAGGCTGCCATGACTAAACTCGCTAAGTATGAGGTTCCTTGTGAGAACAGATCTCAGGGCAGGACTGTTGTTCTTTATGTTGTTAGTGCTTATCGGCATGGTGTATGGTCTAATCTGGAGCTAGAGGACTCTGAAGCAGAGGAGATGGTTTATAGGTACAGACTTGCTCTTAGTGTGATGGATGAGCTAAGGACCTTGTTCCCAGAACTGTCATCCACAGATGAGGAACTAGGGAAGACTGAGAGAGAGTTGCTAGCCATGGTCTCCTCCATCCAAATAAATTGGTCAGTCACAGAATCTGTGTTTCCACCCTTCAGCAGAGAAATGTTTGACAGGTTTAGATCTTCCCCTCCCGATTCAGAGTATATCACGAGGATAGTGAGCAGATGCCTCATAAATTCTCAAGAGAAACTCATCAATAGTTCCTTCTTTGCTGAAGGGAATGATAAGGCTCTGAGATTTTCAAAAAACGCTGAAGAGTGTTCCTTGGCAGTAGAGAGAGACTTAAATCAGTATAGAGCAGAAGACAACCTTAGGGACCTCAATGACCACAAGTCAACTATTCAGCTGCCTCCCTGGCTGTCCTATCATGATGTCGATGGCAAAGATCTGTGCCCTCTTCAGGGATTAGATGTGAGAGGGGACCATCCCATGTGCAACTTGTGGAGGGAAGTGGTCACCTCTGCAAACCTAGAGGAGATTGAGAGGATGCACGATGATGCAGCAGCAGAACTTGAGTTTGCTCTTTCGGGAGTAAAGGACAGGCCAGATGAGAGAAACAGATACCATAGAGTCCACCTAAATATGGGCTCAGATGATAGTGTCTACATAGCTGCTTTAGGAGTTAATGGAAAGAAGCATAAAGCAGACACTTTAGTGCAACAAATGAGAGACAGGAGTAAACAGCCTTTCTCCCCAGACCACGATGTGGATCACATATCTGAATTTCTCTCTGCATGCTCTAGTGACTTGTGGGCAACAGATGAGGACCTGTACAACCCTCTCTCTTGTGATAAAGAGCTTAGATTGGCAGCCCAGAGGATTCATCAGCCATCCTTGTCAGAAAGGGGTTTCAATGAGATCATAACAGAGCACTACAAATTCATGGGAAGTAGGATAGGTTCATGGTGCCAAATGGTCAGCTTGATAGGAGCTGAGCTATCAGCTTCTGTTAAACAACATGTCAAGCCTAACTACTTTGTGATTAAACGACTACTAGGTTCTGGGATTTTCTTGCTAATCAAGCCCACTTCCAGCAAAAGCCATATATTTGTGTCTTTTGCAATTAAGCGCTCTTGCTGGGCCTTTGATCTCTCCACTTCCAGGGTTTTCAAGCCCTACATAGATGCTGGGGATCTGTTAGTTACTGACTTTGTTTCTTATAAGCTAAGCAAGCTTACCAACCTCTGCAAGTGCGTTTCATTAATGGAGTCCTCCTTCTCATTCTGGGCAGAAGCATTTGGAATTCCAAGCTGGAACTTTGTTGGTGACTTGTTCAGGTCTTCAGACTCTGCAGCAATGGATGCCTCATACATGGGCAAACTTTCTTTATTAACCCTTTTGGAAGACAAAGCAGCAACTGAAGAGTTACAGACTATTGCAAGATATATAATCATGGAGGGCTTTGTCTCGCCCCCAGAAATCCCAAAACCTCACAAGATGACCTCTAAGTTTCCTAAGGTTCTCAGGTCAGAGCTGCAGGTTTACTTATTAAACTGCTTATGCAGAACTATCCAGAGAATAGCAGGTGAGCCCTTCATTCTTAAGAAGAAGGATGGGTCTATATCCTGGGGTGGCATGTTCAATCCTTTTTCAGGGCGTCCACTGCTTGATATGCAACCACTCATCAGCTGTTGTTACAATGGTTACTTTAAAAATAAAGAAGAAGAGACTGAGCCTTCGTCCCTTTCTGGGATGTATAAGAAAATCATAGAACTTGAGCACCTTAGACCACAGTCAGATGCCTTCTTGGGTTACAAAGATCCAGAACTTCCCAGAATGCATGAGTTCAGTGTTTCCTACTTGAAGGAGGCTTGCAATCATGCTAAGCTAGTCTTGAGGAGCCTCTATGGACAGAATTTCATGGAGCAGATAGACAACCAGATTATTCGAGAGCTCAGTGGGTTGACTCTAGAAAGGTTGGCCACACTTAAGGCCACAAGCAACTTTAATGAGAATTGGTATGTCTATAAGGATGTAGCAGACAAAAACTACACAAGGGATAAATTATTAGTGAAGATGTCAAAATATGCCTCTGAGGGAAAGAGCCTAGCTATCCAGAAGTTTGAGGATTGTATGAGGCAGATAGAGTCACAAGGATGCATGCATATTTGTTTGTTTAAGAAACAACAGCATGGAGGTCTGAGAGAGATCTATGTGATGGGTGCAGAGGAAAGAATTGTTCAATCGGTGGTGGAGACAATAGCCAGGTCCATAGGGAAGTTCTTTGCTTCTGATACCCTCTGTAACCCCCCCAATAAAGTGAAAATTCCTGAGACACATGGCATCAGGGCCCGGAAGCAATGTAAGGGGCCTGTGTGGACTTGTGCAACATCAGATGATGCAAGGAAGTGGAACCAAGGCCATTTTGTTACAAAGTTTGCCCTCATGCTGTGTGAGTTCACCTCTCCTAAATGGTGGCCGCTGATCATTAGGGGATGCTCAATGTTTACCAGGAAAAGGATGATGATGAATTTGAATTATCTTAAGATCCTGGATGGTCATCGGGAGCTTGATATTAGAGATGACTTTGTGATGGATCTCTTCAAAGCTTATCATGGCGAGGCAGAAGTTCCATGGGCCTTTAAAGGCAAAACATATTTGGAAACCACAACAGGGATGATGCAGGGAATACTGCATTATACTTCCTCACTATTACACACCATTCACCAAGAATACATCCGGTCCTTGTCCTTTAAGATATTCAACCTGAAGGTTGCTCCTGAGATGAGCAAGGGCCTGGTTTGTGACATGATGCAAGGATCAGATGATAGTAGTATGCTAATCAGCTTCCCAGCTGATGATGAGAAGGTTCTTACCAGATGCAAAGTGGCCGCAGCTATATGCTTCCGCATGAAGAAGGAGCTGGGAGTGTACCTTGCCATTTACCCCTCAGAGAAGTCCACAGCAAACACAGATTTTGTGATGGAGTACAATTCTGAATTTTATTTCCACACCCAGCATGTTAGACCAACGATCAGGTGGATTGCAGCTTGTTGCAGCCTGCCAGAAGTGGAAACACTAGTAGCCCGCCAGGAAGAGGCCTCTAACCTAATGACTTCAGTTACTGAGGGAGGTGGGTCATTCTCCTTAGCTGCAATGATTCAGCAAGCTCAGTGCACTCTCCATTACATGCTGATGGGCATGGGAGTGTCTGAGCTATTCTTAGAGTATAAGAAGGCAGTGCTGAAGTGGAATGACCCTGGCCTGGGTTTCTTCCTGCTTGACAATCCTTATGCGTGCGGATTGGGAGGTTTCAGATTTAATCTCTTCAAAGCTATCACCAGAACTGATTTGCAGAAGCTATATGCTTTCTTCATGAAGAAGGTCAAGGGCTCAGCTGCTAGGGACTGGGCAGATGAAGATGTCACCATCCCAGAAACGTGTAGCGTGAGCCCAGGTGGCGCTCTAATTCTTAGCTCCTCTCTAAAGTGGGGATCTAGGAAGAAGTTTCAGAAATTGAGAGACCGTTTGAACATACCAGAGAACTGGATTGAACTAATAAATGAGAATCCAGAGGTGCTCTATCGGGCTCCCAGAACAGGCCCAGAAATATTGTTGCGCATTGCAGAGAAAGTCCATAGCCCAGGTGTTGTGTCATCATTGTCTTCTGGCAATGCAGTTTGTAAAGTCATGGCCTCAGCTGTATACTTCTTATCAGCAACAATTTTTGAGGACACTGGACGTCCTGAGTTCAACTTCTTGGAGGATTCTAAGTACAGCTTGCTACAAAAGATGGCTGCATATTCTGGCTTTCATGGTTTTAATGATATGGAGCCAGAAGATATATTATTCTTATTCCCGAATATTGAGGAATTAGAATCACTGGATTCTATAGTTTACAACAAGGGAGAAATAGACATCATCCCAAGAGTCAACATCAGGGATGCAACCCAAACCAGGGTCACTATCTTTAATGAGCAGAAGACCCTCCGGACATCTCCAGAGAAGTTGGTGTCAGACAAGTGGTTTGGGACTCAGAAGAGTAGGATAGGCAAAACAACCTTCCTGGCTGAATGGGAAAAGCTAAAGAAAATTGTAAAGTGGTTGGAAGACACTCCAGAAGCAACTCTAGCTCACACCCCACTGAATAACCATATTCAAGTTAGGAATTTCTTTGCTAGAATGGAAAGCAAGCCTAGAACAGTCAGAATAACAGGAGCTCCAGTAAAGAAGAGGTCAGGGGTTAGTAAGATAGCTATGGTTATCCGTGACAATTTCTCCCGGATGGGCCATCTTCGAGGTGTAGAAGACCTTGCTGGCTTCACTCGTAGTGTGTCAGCTGAAATTCTCAAGCACTTTCTATTCTGTATACTACAAGGTCCATACAGTGAGAGCTATAAGCTACAGCTAATCTACAGAGTCCTAAGCTCAGTGTCAAACGTTGAGATAAAGGAATCAGATGGTAAGACAAAAACCAACTTGATTGGAATCCTTCAGAGATTTCTAGATGGTGATCACGTTGTCCCCATAATTGAAGAGATGGGAGCCGGAACAGTGGGTGGATTCATCAAGAGACAACAATCTAAAGTTGTGCAGAACAAAGTGGTCTATTATGGAGTTGGGATTTGGAGAGGCTTCATGGATGGATATCAGGTCCATCTAGAGATAGAAAATGACATAGGACAGCCCCCAAGGCTTAGGAATGTCACAACTAACTGTCAGAGCAGCCCATGGGACCTGAGTATTCCAATAAGGCAATGGGCAGAAGACATGGGGGTCACAAACAACCAGGATTATTCCTCTAAATCTAGCAGAGGGGCCAGATATTGGATGCATTCATTCAGGATGCAAGGACCTAGCAAGCCATTTGGATGCCCAGTTTATATTATTAAGGGTGATATGTCAGATGTCATCAGACTGAGAAAGGAGGAGGTGGAGATGAAAGTACGGGGCTCTACTCTCAACTTGTACACCAAGCACCATTCTCATCAGGACCTACACATTCTATCTTACACTGCATCAGACAATGATCTCAGTCCAGGCATTTTCAAGTCAATATCAGATGAGGGGGTGGCTCAAGCCCTGCAATTATTTGAGAGGGAGCCAAGCAACTGCTGGGTGAGATGTGAGTCTGTAGCCCCAAAATTTATATCAGCCATCCTTGAGATATGTGAGGGGAAGAGACAGATAAGGGGAATTAACAGAACCAGACTCTCAGAGATTGTGAGAATTTGTTCTGAATCTTCCCTAAGATCAAAAGTCGGATCTATGTTCTCATTTGTCGCCAATGTCGAGGAGGCCCATGATGTTGATTATGATGCGTTAATGGATCTAATGATAGAGGATGCCAAGAACAATGCATTCAGTCATGTTGTTGACTGCATAGAGTTGGATGTTAGTGGCCCTTACGAGATGGAGTCTTTTGATACATCTGATGTCAATCTCTTTGGGCCAGCCCATTACAAGGACATCAGTTCATTATCTATGATTGCTCATCCCTTAATGGATAAGTTTGTTGATTATGCTATTTCTAAGATGGGGAGAGCCTCAGTTAGGAAAGTTCTAGAAACAGGTCGGTGCTCCAGCAAAGACTATGATTTATCAAAGGTTCTCTTCAGAACTCTACAGAGACCAGAAGAAAGCATTAGGATAGATGATCTGGAATTATATGAGGAGACAGATGTGGCGGATGACATGCTAGGC
>ABD51499
ATGGATTCTATATTATCAAAACAGCTGGTTGACAAGACTGGCTTTGTTAGAGTGCCAATCAAGCATTATGACTGTACAATGCTGACTCTGGCACTCCCAACATTTGATGTCTCCAAGATGGTGGATAGAATTACCATAGACTTCAATCTGGATGACATACAAGGAGCATCTGAGATAGGCTCAACTTTGCTACCCTCTATGTCGATAGATGTGGAAGATATGGCCAATTTTGTTCACGATTTCACCTTTGGCCACTTAGCTGACAAGACTGATAGACTGTTAATGCGTGAGTTTCCCATGATGAATGATGGTTTTGATCATTTGAGCCCTGACATGATCATCAAAACTACATCTGGCATGTACAACATCGTTGAGTTCACCACCTTTAGGGGAGATGAGAGAGGTGCATTCCAGGCTGCCATGACTAAACTCGCCAAGTATGAGGTTCCTTGTGAGAACAGATCTCAGGGCAGGACTGTTGTTCTTTATGTTGTTAGCGCCTACCGGCATGGTGTTTGGTCTAACTTGGAACTAGAGGACTCTGAAGCAGAAGAGATGGTTTATAGGTACAGACTTGCTCTTAGTGTGATGGATGAGCTAAGGACCTTGTTCCCAGAACTGTCATCCACAGATGAGGAACTAGGGAAGACTGAGAGAGAGTTGCTAGCCATGGTCTCCTCCATCCAAATAAATTGGTCAGTCACAGAATCTGTGTTTCCTCCCTTTAGCAGAGAAATGTTTGACAGATTTAGATCTTCTCCTCCCGACTCAGAGTATATCACGAGGATAGTGAGCAGATGCCTCATAAATTCTCAAGAGAAACTCATCAATAATTCTTTCTTTGCTGAAGGGAATGATAAAGCTCTGAGATTTTCAAAAAACGCTGAGGAGTGCTCCTTGGCAATAGAGAGAGCTTTAAATCAGTATAGGGCAGAAGACAACCTTAGGGATCTTAATGACCACAAGTCAACTATACAGCTGCCTCCCTGGTTGTCCTACCACGATGCCGATGGCAAAGATCTGTGCCCCCTTCAGGGATTAGATGTGAGAGGGGATCATCCCATGTGCAACCTATGGAGAGAAGTGGTTACCTCTGCAAATCTAGAGGAGATTGAGAGGATGCACGATGATGCAGCAGCAGAACTTGAGTTTGCCCTTTCAGGGGTGAAGGACAGGCCAGATGAGAGAAACAGATACCATAGAGTTCATCTGAATATGGACCCAGATGATAGTGTCTATATAGCTGCCTTAGGGGTTAATGGAAAGAAGCACAAAGCAGATACGTTAGTGCAACAAATGAGAGACAGGAGTAAACAGCCCTTCTCTCCAGATCATGATGTGGATCACATATCTGAATTTCTCTCTGCATGCTCTAGTGACTTGTGGGCAACAGATGAGGACCTGTACAACCCTCTTTCTTGTGATAAAGAGCTTAGATTAGCAGCCCAGAGAATCCATCAGCCATCCTTATCAGAAAGGGGCTTCAATGAGATCATAACAGAGCACTACAAATTTATGGGAAGTAGGATAGGTTCATGGTGCCAAATGGTCAGTTTGATAGGAGCTGAGCTATCAGCTTCTGTAAAGCAGCATGTCAAGCCTAACTATTTTGTGATTAAACGACTACTAGGTTCTGGGATTTTCTTGCTAATCAAGCCTACTTCCAGCAAAAGCCATATATTTGTGTCTTTCGCAATAAAGCGCTCTTGCTGGGCCTTTGATCTCTCCACTTCCAGGGTTTTCAAACCCTACATAGATGCTGGGGATCTGTTAGTTACTGACTTTGTTTCTTACAAGCTAAGTAAGCTTACTAACCTCTGCAAGTGTGTTTCATTAATGGAGTCCTCTTTCTCATTTTGGGCAGAAGCATTTGGAATTCCAAGCTGGAACTTTGTTGGTGACTTGTTCAGGTCATCAGACTCCGCAGCAATGGACGCCTCATACATGGGCAAACTTTCTTTATTAACCCTTCTGGAAGACAAAGCAACAACTGAAGAGTTACAGACTATTGCAAGATATATAATCATGGAGGGCTTTGTCTCGCCCCCAGAGATCCCAAAACCTCACAAGATGACCTCTAAGTTTCCCAAGGTTCTTAGGTCAGAGCTGCAGGTTTACTTATTAAACTGCTTATGCAGAACTATCCAGAGAATAGCAGGTGAGCCCTTCATTCTTAAGAAGAAGGATGGGTCTATATCCTGGGGTGGCATGTTTAATCCTTTTTCAGGGCGTCCACTGCTTGACATGCAACCACTCATCAGCTGTTGTTACAATGGTTACTTTAAAAACAAAGAAGAAGAGACTGAGCCTTCTTCTCTTTCTGGGATGTATAAGAAAATTATAGAACTTGAGCACCTTAGACCACAGTCAGATGCCTTCTTGGGTTATAAAGATCCAGAACTGCCTAGAATGCATGAGTTCAGTGTTTCCTACTTGAAGGAGGCCTGCAATCATGCCAAGCTAGTCTTAAGGAGTCTCTATGGACAGAATTTCATGGAGCAAATAGACAACCAGATTATCCGAGAGCTCAGTGGGTTGACTCTAGAAAGACTAGCCACACTCAAGGCCACGAGCAACTTCAACGAGAATTGGTATGTCTATAAGGATGTGGCAGACAAGAACTACACAAGGGATAAATTATTAGTGAAGATGTCAAAATATGCTTCTGAGGGAAAGAGCCTAGCTATCCAGAAGTTTGAGGATTGCATGAGGCAGATAGAGTCACAAGGATGTATGCACATTTGTTTGTTTAAGAAACAACAGCATGGAGGTCTGAGAGAGATCTATGTGATGGGTGCAGAGGAAAGAATTGTTCAATCGGTGGTGGAGACAATAGCCAGGTCTATAGGGAAGTTCTTTGCTTCTGATACCCTCTGTAACCCCCCCAATAAGGTGAAAATTCCTGAGACACATGGCATTAGGGCTCGGAAGCAATGTAAGGGGCCTGTGTGGACTTGTGCAACATCAGATGATGCAAGGAAGTGGAACCAAGGCCATTTTGTTACAAAGTTTGCCCTCATGCTATGTGAGTTCACCTCTCCTAAGTGGTGGCCACTGATCATTAGGGGGTGTTCAATGTTCACCAGGAAAAGGATGATGATGAATTTGAATTATCTTAAGATCCTAGATGGTCATCGGGAGCTTGATATTAGAGATGACTTTGTGATGGATCTCTTCAAAGCTTATCATGGTGAGGCAGAAGTTCCATGGGCCTTTAAGGGCAAAACATATTTGGAAACCACAACAGGGATGATGCAGGGGATATTGCATTACACTTCCTCACTATTACACACCATTCATCAAGAATACATCCGGTCTTTGTCCTTTAAGATATTTAATCTGAAGGTTGCTCCTGAGATGAGCAAGAGCCTAGTTTGTGACATGATGCAAGGATCAGATGATAGTAGCATGCTAATCAGCTTCCCAGCTGATGACGAGAAGGTTCTCACCAGATGCAAAGTGGCCGCAGCCATATGCTTCCGCATGAAGAAGGAGCTGGGAGTGTACCTTGCCATTTACCCCTCAGAGAAGTCCACAGCAAACACAGATTTTGTGATGGAGTACAATTCTGAATTTTACTTCCACACCCAGCATGTTAGGCCGACAATTAGATGGATTGCAGCATGTTGCAGCCTGCCAGAAGTGGAAACACTAGTAGCTCGCCAGGAAGAGGCCTCTAATCTAATGACTTCAGTTACTGAGGGGGGTGGGTCATTCTCCTTAGCTGCAATGATCCAGCAAGCTCAGTGCACTCTCCATTACATGCTAATGGGCATGGGAGTGTCTGAGCTATTTCTAGAGTATAAGAAGGCAGTGCTGAAGTGGAATGACCCTGGCCTGGGTTTCTTCCTGCTTGACAATCCTTATGCGTGCGGGCTGGGAGGTTTTAGGTTTAATCTCTTTAAAGCTATCACCAGAACTGATTTGCAGAAGCTATATGCTTTCTTCATGAAGAAGGTCAAGGGCTCAGCTGCAAGGGACTGGGCAGATGAGGATGTCACTATCCCAGAAACATGTAGCGTGAGCCCGGGTGGCGCTCTAATTCTTAGCTCCTCTCTAAAGTGGGGATCTAGGAAGAAGTTTCAGAAACTGAGAGACCGTTTGAACATACCAGAGAACTGGATTGAACTAATAAATGAGAATCCAGAGGTGCTCTATCGGGCCCCCAGAACAGGCCCAGAAATATTGCTGCGCATTGCAGAGAAAGTCCACAGCCCAGGTGTTGTGTCATCATTGTCCTCTGGCAATGCAGTCTGTAAAGTCATGGCCTCAGCTGTATACTTCTTATCAGCAACAATTTTTGAAGACACTGGACGTCCTGAGTTCAACTTCTTAGAGGATTCCAAGTACAGCTTGCTGCAAAAGATGGCCGCATATTCTGGCTTTCATGGTTTCAATGATATGGAGCCAGAAGATATATTATTCCTGTTTCCGAATATTGAGGAATTAGAATCACTGGATTCTATAGTTTACAACAAGGGAGAGATAGATATCATCCCAAGAGTCAATATCAGGGATGCAACCCAAACCAGGGTCACTATCTTTAATGAGCAAAAGACCCTCCGTACATCTCCAGAGAAGTTGGTGTCAGACAAGTGGTTTGGGACTCAGAAGAGTAGGATAGGCAAGACAACCTTCCTGGCTGAATGGGAGAAGCTAAAGAAAATTGTGAAGTGGTTGGAAGATACTCCAGAAGCAACTCTAGCTCACACTCCACTGAATAACCATATTCAAGTTAGGAATTTCTTTGCTAGGATGGAAAGCAAGCCTAGAACGGTCAGAATAACAGGAGCTCCTGTAAAGAAGAGGTCAGGGGTTAGCAAGATAGCTATGGTTATCCGTGACAATTTCTCCCGGATGGGCCATCTTCGAGGTGTAGAAGATCTCGCTGGCTTCACTCGTAGTGTGTCAGCTGAAATCCTCAAGCACTTTCTGTTCTGTATACTACAGGGTCCATATAGTGAGAGCTATAAGCTACAGCTAATCTACAGAGTTCTAAGCTCAGTGTCAAACGTTGAGATAAAGGAATCAGATGGTAAGACAAAAACCAATTTGATTGGAATCCTTCAGAGATTTCTAGATGGTGATCACGTTGTTCCCATAATTGAGGAGATGGGAGCCGGAACAGTGGGTGGTTTCATCAAGAGACAACAGTCTAAAGTTGTGCAAAACAAAGTGATCTATTATGGAGTTGGGATCTGGAGAGGCTTCATGGATGGATATCAGGTCCATCTTGAGATAGAGAATGACATAGGACAGCCCCCAAGGCTTAGGAATGTCACAACCAACTGTCAGAGCAGCCCTTGGGACCTGAGTGTTCCAATAAGGCAATGGGCAGAAGACATGGGGGTCACAAACAACCAGGATTATTCTTCTAAATCTAGCAGAGGAGCCAGATATTGGATGCATTCATTTAGAATGCAAGGACCTAGCAAGCCATTTGGATGCCCAGTTTATATTATTAAGGGCGACATGTCAGATGTCATCAGACTAAGAAAAGAGGAGGTGGAGATGAAAGTACGGGGCTCTACTCTCAACTTGTACACTAAGCACCATTCTCACCAAGACCTACACATTTTATCTTACACTGCATCAGACAATGATCTCAGTCCAGGCATTTTCAAGTCGATATCAGATGAGGGGGTAGCTCAAGCCCTGCAGTTATTTGAGAGGGAGCCAAGCAACTGCTGGGTGAGATGTGAGTCTGTAGCTCCAAAATTTATATCAGCCATCCTCGAGATATGTGAGGGGAAGAGACAGATAAAAGGAATTAATAGAACCAGACTCTCAGAGATTGTGAGAATTTGTTCTGAATCTTCCCTAAGATCAAAGGTCGGATCTATGTTCTCATTTGTCGCCAATGTTGAGGAGGCTCATGATGTTGACTATGATGCGTTAATGGATCTAATGATAGAAGATGCCAAGAACAATGCATTCAGTCATGTTGTCAATTGCATAGAATTAGATGTTAGTGGTCCTTACGAGATGGAGTCTTTTGATACATCTGATGTCAACCTCTTTGGGCCAGCCCATTACAAGGACATCAGTTCATTATCCATGATTGCTCACCCCTTAATGGACAAGTTTGTTGATTATGCTATTTCTAAGATGGGGAGAGCCTCAGTTAGGAAAGTTCTAGAGACAGGTCGGTGCTCCAGCAAAGATTATGATTTATCAAAGGTTCTCTTCAGAACTCTACAGAGACCAGAAGAGAGCATTAGGATAGATGATCTAGAGTTGTATGAAGAGACAGATGTGGCGGATGACATGCTAGGC
