# Supplementary material for: FRESCo: finding regions of excess synonymous constraint in diverse viruses
Source: Genome Biol. 2015 Feb 17;16(1):38. doi: 10.1186/s13059-015-0603-7 (PMC4376164; doi:10.1186/s13059-015-0603-7)
Supplement: Additional file 4: — Sequence alignments (zip folder of FASTA alignments). [file 13059_2015_603_MOESM4_ESM.zip › alignments/rotavirus/NSP1.fa.revtrans]

>ACZ51570
ATGGCTACTTTTAAAGATGCTTGCTATTATTATAAGAGAATTAACAAACTAAATCATACAGTCTTGAAATTGGGAGTTAATGATACATGGAGACCATCACCTCCAACTAAATATAAAGGATGGTGCTTGGATTGTTGTCAGCATACTGATCTAACATATTGTCGAGGCTGTACCATGTATCATGTTTGTCAATGGTGTAGTCAATATGGTAGATGTTTTCTTGATAATGAGCCACATCTGTTAAGAATGAGAACCTTTAAAAATGAAGTGACAAAAGATGATCTGATGAATTTAATTGATATGTATGATACATTATTTCCTATGAATCAGAAGGTAGTGGATAAATTCATTAATAACACAAGGCAACATAAATGCAGAAATGAATGTATGACACAGTGGTATAATCATTTGCTAATGCCAATAACATTGCAATCTCTGTCAATTGAATTGGATGGTGATATTTACTATGTATTTGGATATTATGATGATATGAACAACGTTAATCAGACTCCATTTTCATTTATAAATTTAGTAGATATATGTGATAAATTGCTACTTGATGATGTAAATTTTACTAGAATGTCATTCTTACCAATAACTTTGCAGCAAGAGTATGCACTTAGATATTTCTCTAAATCAAGATTTATTAGTGAACAAAGAAAATGTGTTAGTGATTCACACTTCTCCATTAACGTGCTTGAAAATTTACACAATCCAAGTTTCAAAATACAGATCACTCGCAATTGCAGTGAGCTGTCTTCCGATTGGAATGGAGCATGTAAACTTGTTAAAGATACAAGTGCTTATTTTAATATACTAAAGACATCACATGTTGAGTTCTATAGCGTTTCCACTAGATGCAGAATGTTCACGCAACGTAAACTTCAAATAGCATCTAAACTAATGAAACCAAATTATATGACATCAAATCATAGAGCATCGGCTACTGAGGTACATAATTGCAAATGGTGTTCGATCAATAATAGCTATATTGTATGGAATGATTTTAGAGTTAAGAAGACATATGATAATATCTTAAATTTTTTACGAGCTTTAGTCAAATCAAATGTTAATGTTGGACACTGCTCATCACAAGAAAAGATATATGAATGTGTTGAAAATATTCTAGATATATGTGATAATGAGAAATGGAAAACATCGGTAACAGAAATATTCAATTGTCTAGAACCAGTAGAACTTAATGCTGTTAACTATGTTTTATTTAATCATGAGGTAAATTGGGATGTTATTAATATATTAGTTCAGAGTATTGGTAAAGTACCACAAATATTAACTTTAAATGATGTTGTCACAATCATGCATTCTATCATATATGAATGGTTTGATATCAGATATATGAGGAATACGCCAATGACTACATTTACAGTCGATAAACTAAGACAGTTGTGTACAGAACCAAAGACTGTCGACTATGATTCTGGCATATCTGATGTTGAATAA
>ACZ51606
ATGGCTACTTTTAAAGATGCTTGCTATTATTATAAGAGAATTAACAAACTAAATCATACAGTCTTGAAATTGGGAGTTAATGATACATGGAGACCATCACCTCCAACTAAATATAAAGGATGGTGCTTGGATTGTTGTCAGCATACTGATCTAACATATTGTCGAGGCTGTACCATGTATCATGTTTGTCAATGGTGTAGTCAATATGGTAGATGTTTTCTTGATAATGAGCCACATCTGTTAAGAATGAGAACCTTTAAAAATGAAGTGACAAAAGATGATCTGATGAATTTAATTGATATGTATGATACATTATTTCCTATGAATCAGAAGATAGTGGATAAATTCATTAATAACACAAGGCAACATAAATGTAGAAATGAATGTATGACACAGTGGTATAATCATTTGCTAATGCCAATAACATTGCAATCTCTGTCAATTGAATTGGATGGTGATATTTACTATGTATTTGGATATTATGATGATATGAACAACGTTAATCAGACTCCATTTTCATTTATAAATTTAGTAGATATATGTGATAAATTGCTACTTGATGATGTAAATTTTACTAGAATGTCATTCTTACCAATAACTTTGCAGCAAGAGTATGCACTTAGATATTTCTCTAAATCAAGATTTATTAGTGAACAAAGAAAATGTGTTAGTGATTCACACTTCTCCATTAACGTGCTTGAAAATTTACACAATCCAAGTTTCAAAATACAGATCACTCGCAATTGCAGTGAGCTGTCTTCCGATTGGAATGGAGCATGTAAACTTGTTAAAGATACAAGTGCTTATTTTAATATACTAAAGACATCACATGTTGAGTTCTATAGCGTTTCCACTAGATGCAGAATGTTCACGCAACGTAAACTTCAAATAGCATCTAAACTAATGAAACCAAATTATATGACATCAAATCATAGAGCATCGGCTACTGAGGTACATAATTGCAAATGGTGTTCGATCAATAATAGCTATATTGTATGGAATGATTTTAGAGTTAAGAAGACATATGATAATATCTTAAATTTTTTACGAGCTTTAGTCAAATCAAATGTTAATGTTGGACACTGCTCATCACAAGAAAAGATATATGAATGTGTTGAAAATATTCTAGATATATGTGATAATGAGAAATGGAAAACATCGGTAACAGAAATATTCAATTGTCTAGAACCAGTAGAACTTAATGCTGTTAACTATGTTTTATTTAATCATGAGGTAAATTGGGATGTTATTAATATATTAGTTCAGAGTATTGGTAAAGTACCACAAATATTAACTTTAAATGATGTTGTCACAATCATGCATTCTATCATATATGAATGGTTTGATATCAGATATATGAGGAACACGCCAATGACTACATTTACAGTCGATAAACTAAGACGGTTGTGTACAGAACCAAAGACTGTCGACTATGATTCTGGCATATCTGATGTTGAATAA
>AFJ68394
ATGGCCACTTTCAAAGATGCTTGTTATTATTATAAGAGAATTAACAAATTGAATCATGCAGTCTTGAAGTTAGGAGTTAATGATACATGGAGATCATCATCTCCAACTAAATATAAAGGATGGTGTCTGGACTGTTGCCAACACACTGATTTAACTTACTGTCGAGGTTGTACCATGTATCATGTATGTCAATGGTGTAGTCAATATGATAGATGCTTTCTTGATAATCAACCACATCTATTGAGAATGAGAACTTTCAAGAATGAAGTGACGAAAAATGATTTAATGAATTTAATTGACATGTACAATATATTATTTCCCATAAATCAAAGAATAGTAGATAAATTTATTAGTAGTACAAGACAACATAAATGTAGAAATGAATGTATGACACAGTGGTATAATCACCTATTGATGCCAATAACATTACAATCTCTATCAGTTGAATTAGATGGTGATGTTTATTACATATTTGGATATTATGATAGTATGAGCGACATTAATCAAACTCCATTCTCATTTATAAATTTAATAGATATGTATGATAAGTTGCTACTTGATAATGTAAATTTTAATCGAATGTCATTCTTACCAGTAGCATTACAACAAGAATATGCACTCAGGTATTTTTCAAAATCAAGGTTTATTAGTGAGAAAAGGAAATGTATTAGTGATTTACATTTTTCCACTAATGTAATAGAAAATTTACACAATCCAAGTTTTAAAATACAAATTACACGTAATTGTAGTGAATTATCTTCTGATTGGAATGGGGCATGTAAACTTGTTAAAGATATGAGTACTTATTTTAATGTGCTAAAAACATCACATATTGAATTTTATAGTATTTCAACCAGATGTAGAATGTTTACACAGCATAAACTTAAAATAGCATCTAAATATATAAAACCAAATTATGTAACATCAAATCATAGAACATCAGCGACTGAGGTGCATAACTGTAAATGGTGCTCAATTAATAACGGTTATACTGTATGGAATGATTTTAGAATTAAGAAGATATATGATAACATTTTCAATTTTCTACGAGCTTTAGTCAAATCAAATTCTAATATTGGACATTGTTCGTCGCAGGAAAAGATATATGAACATATTAAAGATGTTCTGGATGTATGTGATGATGAAAAATGGAAAATGGCGGTAGCGGAAATATTTAATTGTTTAGAACCAGTAGAACTTGATACTGTTAAATATGTTCTATTTAATCATGAGGTAAATTGGGATGTTATTAATTTATTAGTTCAGAGCGTTGGTAAAGTACCACAAATACTGACTTTAAATGATATTGTCATAATCATGAAATCTATTATATATGAGTGGTTTGATATCAGATATATGAGGAATACACCAATGACTACATTTACAGTTGACAAATTAAGACAGTTATGTACAGGAGTGAAGACTGTTGATTATGATTCCGGCATATCTGACGTTGAATAA
>AEK69719
ATGGCTACTTTCAAAGATGCTTGTTATTATTATAAGAGAATTAACAAGTTGAATCACGCAGTCTTGAAGCTAGGAGTTAATGATACATGGAGACCATCACCTCCAACCAAATATAAAGGATGGTGTCTGGACTGTTGCCAACACACTGACTTAACTTACTGTCGAGGTTGTACCATGTATCATGTATGTCAATGGTGTAGTCAATATGATAGATGCTTTCTTGATAGTCAACCACATCTATTGAGAATGAGAACTTTCAAGAATGAAGTGACGAAAAATGATTTAATGAATTTAATTGACATGTACAATATATTATTTCCTATAAATCAAAGAATAGTAGATAGATTCATTAGTAATACAAGACAACATAAATGTAGAAATGAATGTATGCCACAGTGGTACAATCACCTATTGATGCCAATAACATTACAATCTCTATCAATTGAATTAGATGGTGATGTTTATTACGTATTTGGATATTATGATAGTATGAGTGATATTAATCAAACTCCATTCTCATTTACAAATTTAATAGATATATATGATAAGTTGCTACTTGATAATGTAAATTTTAATCGAATGTCATTCTTACCAGTAGCATTACAACAAGAATATGCACTCAGATATTTTTCAAAATCAAGGTTTATTAGTGAAAAGAGGAAATGTATCAGTGATTTACATTTTTCCACTAATGTAATAGAAAATTTACATAATCCAAGCTTTAAAATACAAATTACACGTAATTGTAGTGAATTATCTTCTGATTGGAACGGAGCATGTAAACTTGTTAAAGATTTGAGTACTTATTTTGATGTGCTAAAAACATCACATATTGAATTTTATAGTATTTCAACCAGATGTAGAATGTTTACGCAGCATAAACTTAAAATAGCGTCTAAACATATAAAACCAAATTATGTAACATCAAATCATAGAACATCAGCGACTGAGGTGCATAACTGTAAATGGTGCTCAATTAATAACGGTTATACTGTATGGAATGATTTTAGAGTTAAGAAGATATATAATAATATTTTCAATTTTCTACGAGCTTTAGTCAAATCAAATTCTAATATTGGACATTGTTCGTCACAGGAAAAGATATATGAACATGTTAAAGATGTTCTGGATGTATGTGATGACGAAAAATGGAAAATGGCGGTAGCGGAAATATTTAATTGTTTAGAACCAGTAGAACTTAATACTGTTAAATATGTTCTGTTTGATCATGAGGTAAATTGGGATATCATTAATTTATTAGTTCGGAGCGTTGGTAAAGTACCACAAATACTGACTTTAAATGATATTGTCATAATCATGAAATCTATCATATATGAATGGTTTGATATCAGATATATGAGGAACACACCAATGACTACATTTACAGTTGACAAATTAAGACAGTTATGCACAGAAGTGAAGACTGTTAATTATGATTCCGGCATATCTGACGTTGAATAA
>ADK46549
ATGGCTACTTTCAAAGACGCTTGTTATTATTATAAAAGAATTAATAAATTGAATCATGCAGTCTTAAAATTAGGAGTTAATGATACATGGAGACCGTCACCTCCAACTAAGTATAAAGGATGGTGCTTGGATTGCTGTCAACATACTGATTTAACTTATTGTAGAGGTTGTACCATGTATCATGTTTGTCAATGGTGTAGTCAATATGGTAGATGCTTTCTTGATGATGAACCACATTTATTAAGGATGAGAACTTTTAAAAATGAAATAACAAAAGATGATTTGAAGAATTTAATTGATATGTATAGCACATTATTCCCTATGAATCAGAAAATAGTATGTAAATTCATTAATAATACGAAACAACACAAATGTAGAAATGAATGTATGACGCAGTGGTATAATCACTTACTAATGCCAATAACGTTACAATCTCTATCAATTGAATTAGACGGTGATGTTTATTACGTATTTGGGTATTATGATAATATGAATAGCGTTAATCAAACTCCATTTTCATTTACAAATTTAATAGATATGTATGATAAATTATTACTTGATGATGTAAATTTCGTTAGAATGTCATTCTTACCAACATCTTTACAACAAGAATATGCAATTAGATATTTTTCTAAATCAAGGTTTATTAGCGAACAGAGGAAATGCGTTAATGATTCACACTTTTCAATTAATGTATTAGAGAACTTACATAATCCAAGTTTCAAAGTACAGATTACACGTAACTGTAGTGAACTGCTTCTTGGCTGGAATGAAGCATGCAAGCTCGTTAAAAATGTCAGTGCTTATTTTGATATGCTGAAAACATCACGTATTGAATTTTATAGTGTTTCTACTAGATGTAGAATATTCACACAACATAAACTCAAAATGGCATCTAAGCTAATCAAACCAAATTATATAACCTCAAATCATAGAACATCAGCTACTGAAGTACACAATTGCAAGTGGTGTTCAGTTAATAATAGTTATACTGTATGGAATGATTTTAGAGTAAAGAAAATATATGATAATATTTTTAGTTTTCTACGAGCTTTAGTTAAGTCAAATGTTAATATCGGACATTGTTCATCACAGGAAAAGATATATGAATATGTTGAAGATGTTCTGAATGTGTGTGATAATGAAAAATGGAAAACGTCAATAATGAAAGTTTTTAATTGTCTAGAACCAGTAGAGCTTGATAATGTCAAGTATGTTTTATTTAACCATGAAATAAATTGGGATGTTATTAATGTATTGGTTCAGAGCATTGGTAAAGTACCACAAATATTAACTTTGAAAAATGTTATTACAATCATACAATCTATTATATATGAATGGTTTGATATAAGATACATGAGGAATACACCAATGGTTACATTTACAATTGATAAATTAAGACGATTGCATACAGAATTAAAGACTGCTGAATATGATTCTGGTATATCTGATGTTGAATAG
>ADK46548
ATGGCTACTTTTAAAGACGCTTGTTATCATTACAAAAGAATTAACAAATTGAATCATACAGTCTTAAAATTAGGAGTTAATGATACATGGAGACCGTCACCTCCAACTAAGTATAAAGGATGGTGTTTGGACTGCTGTCAGCATACTGACCTAACTTATTGTAGAGGTTGTACCATGTATCATGTTTGTCAATGGTGCAGTCAATATGGTAGATGTTTTCTTGACGATGAACCACACTTATTAAGAATGAGAACTTTTAAAAATGAAGTGACAAAAGACGATTTAAAGAATTTAATTGATATGTATGAAACACTATTTCCTATGAACCAGAAAATAGTATGTAGATTCATTAACAATACGAGACAACATAAATGTAGAAACGAATGTATGACACAGTGGTACAATCATTTACTAATGCCAATAACGTTACAATCCATGTCAATTGAATTAGATGGTGACGTTTATTACGTATTTGGGTATTATGATAACATGAATAGTATTAATCAGACTCCATTCTCATTTACAAATTTAGTAGATATATATGATAAATTATTACTTGATGATGTGAATTTTGCTAGAATGTCATTCTTACCAGCATCTTTACAGCAAGAATACGCACTTAGATATTTTTCTAAATCAAGATTTATAAGCGAACAAAGGAAATGTGTTAATGATTCACACTTTTCAATTAATGTATTAGAGAACATACATAATCCAAGTTTCAAAATACAGATTACACGTAATTGTAGCGAATTGTCTTTTAATTGGAATGAAGCATGTAAGCTTGTTAAAAATGTCAGTGCGTATTTTGATATGCTAAAAACATCACATATTGAATTTTATAGTGTTTCTACCAGATGTAGAATATTCACACAATGTAAACTCAAAATGGCATCTAAATTAATTAAACCAAACTATGTAACTTCGAATCATAAAACGTCAGCTACTGAGGTACACAATTGCAAGTGGTGTTCAGTTAATAATAATTACACTGTATGGAATGATTTCAGAATTAAGAAAATATATGATAATATTTTTAATTTTCTACGAGCTTTAGTTAAATCAAATGTTAATATTGGACATTGTTCATCACAGGAAAAGATATATGAATATGTTAAAGATGTTCTGAATGTGTGCGACGACGAAAGATGGAAAACGTCAGTAATGGAAATCTTTAATTGCCTAGAACCAGTAGAGCTTGATAATGTTAAGTATGTTTTACTTAATCATGAAATAAATTGGGATGTGATTAATGTATTGATTCATAGTATTAGTAAAGTGCCACAAATATTAACTTTAGAGAATGTTATTACAATCATGCAATCTATCATATATGAATGGTTTGATATAAGATACATGAGGAATACACCAATGATTACATTTACAATTGATAAATTAAGACGATTACATACAGGATTAAAGACTGTTGAATATGATTCTGGCATATCTGATATTGAATAG
>ADK46545
ATGGCTACTTTCAAAGACGCTTGTTATTATTATAAAAGAATTAATAAATTGAATCATGCAGTCTTAAAATTAGGAGTTAATGATACATGGAGACCGTCACCTCCAACTAAGTATAAAGGATGGTGCTTGGATTGCTGTCAACATACTGATTTAACTTATTGTAGAGGTTGTACCATGTATCATGTTTGTCAATGGTGTAGTCAATATGGTAGATGCTTTCTTGATGATGAACCACATTTATTAAGGATGAGAACTTTTAAAAATGAAATAACAAAAGATGATTTGAAGAATTTAATTGATATGTATAGCACATTATTCCCTATGAATCAGAAAATAGTATGTAAATTCATTAATAATACGAAACAACACAAATGTAGAAATGAATGTATGACGCAGTGGTATAATCACTTACTAATGCCAATAACGTTACAATCTCTATCAATTGAATTAGACGGTGATGTTTATTACGTATTTGGGTATTATGATAATATGAATAGCGTTAATCAAACTCCATTTTCATTTACAAATTTAATAGATATGTATGATAAATTATTACTTGATGATGTAAATTTCGTTAGAATGTCATTCTTACCAACATCTTTACAACAAGAATATGCAATTAGATATTTTTCTAAATCAAGGTTTATTAGCGAACAGAGGAAATGCGTTAATGATTCACACTTTTCAATTAATGTATTAGAGAACTTACATAATCCAAGTTTCAAAGTACAGATTACACGTAACTGTAGTGAACTGCTTCTTGGCTGGAATGAAGCATGCAAGCTCGTTAAAAATGTCAGTGCTTATTTTGATATGCTGAAAACATCACGTATTGAATTTTATAGTGTTTCTACTAGATGTAGAATATTCACACAACATAAACTCAAAATGGCATCTAAGCTAATCAAACCAAATTATATAACCTCGAATCATAGAACATCAGCTACTGAAGTACACAATTGCAAGTGGTGTTCAGTTAATAATAGTTATACTGTATGGAATGATTTTAGAGTAAAGAAAATATATGATAATATTTTTAGTTTTCTACGAGCTTTAGTTAAGTCAAATGTTAATATCGGACATTGTTCATCACAGGAAAAGATATATGAATATGTTGAAGATGTTCTGAATGTGTGTGATAATGAAAAATGGAAAACGTCAATAATGAAAGTTTTTAATTGTCTAGAACCAGTAGAGCTTGATAATGTCAAGTATGTTTTATTTAACCATGAAATAAATTGGGATGTTATTAATGTATTGGTTCAGAGCATTGGTAAAGTACCACAAATATTAACTTTGAAAAATGTTATTACAATCATACAATCTATTATATATGAATGGTTTGATATAAGATACATGAGGAATACACCAATGGTTACATTTACAATTGATAAATTAAGACGATTGCAKACAGAATTAAAGACTGCTGAATATGATTCTGGTATATCTGATGTTGAATAG
>ADK46544
ATGGCTACTTTTAAAGACGCTTGTTATCATTACAAAAGAATTAACAAATTGAATCATACAGTCTTAAAATTAGGAGTTAATGATACATGGAGACCGTCACCTCCAACTAAGTATAAAGGATGGTGTTTGGACTGCTGTCAGCATACTGACCTAACTTATTGTAGAGGTTGTACCATGTATCATGTTTGTCAATGGTGCAGTCAATATGGTAGATGTTTTCTTGACGATGAACCACACTTATTAAGAATGAGAACTTTTAAAAATGAAGTGACAAAAGACGATTTAAAGAATTTAATTGATATGTATGAAACACTATTTCCTATGAACCAGAAAATAGTATATAGATTCATTAACAATACGAGACAACATAAATGTAGAAACGAATGTATGACACAGTGGTACAATCATTTACTAATACCAATAACGTTACAATCCATGTCAATTGAATTAGATGGTGACGTTTATTACGTATTTGGGTATTATGATAACATGAATAGTATTAATCAAACTCCATTCTCATTTACAAATTTAGTAGATATATATGATAGATTATTACTTGATGATGTGAATTTTGCTAGAATGTCATTCTTACCAGCATCTTTACAGCAAGAATACGCACTTAGATATTTTTCTAAATCAAGATTTATAAGCGAACAAAGGAAATGTGTTAATGATTCACACTTTTCAATTAATGTATTAGAGAACATACATAATCCAAGTTTCAAAGTACAGATTACACGTAATTGTAGCGAATTGTCTTTTAATTGGAATGAAGCATGTAAGCTTGTCAAAAATGTCAGTGCGTATTTTGATATGCTAAAAACATCACATATTGAATTTTATAGTGTTTCTACCAGATGTAGAATATTCACACAATGTAAACTCAAAATGGCATCTAAATTAATTAAACCAAATTATGTAACTTCGAATCATAAAACGTCAGCTACTGAGGTACACAATTGCAAGTGGTGTTCAGTTAATAATAATTACACTGTATGGAATGATTTCAGAATTAAGAAAATATATGATAATATTTTTAATTTTCTACGAGCTTTAGTTAAATCAAATGTTAATATTGGACATTGTTCATCACAGGAAAAGATATATGAATATGTTGAAGATATTCTGAATGTGTGCGACGACGAAAGATGGAAAACGTCAGTAATGGAAATCTTTAATTGCCTAGAACCAGTAGAGTTTGATGATGTCAAGTATGTTTTACTTAATCATGAAATAAATTGGGATGTGATTAATGTATTGGTTCATAGTATTGGTAAAGTGCCACAAATATTAACTTTAGAGAATGTTATTACAATCATGCAATCTATCATATATGAATGGTTTGATATAAGATACATGAGGAATACACCAATGGTTACATTTACAATTGATAAATTAAGACGATTACATACAAGATTAAAGACTGTTGAATATGATTCTGGCATATCTGATATTGAATAA
>ADK46547
ATGGCTACTTTCAAAGATACTTGTTATTATTATAAGAGAATTAACAAGTTGAATCACGCAGTCTTGAAGTTAGGAGTTAATGATACATGGAGACCATCACCTCCAACTAAATATAAAGGATGGTGTTTGGATTGTTGTCAACACACTGATTTAACTTACTGTCGAGGTTGTATCATGTATCATGTATGTCAATGGTGTAGTCAATATGGTAGATGCTTTCTTGATAGTGAGCCGCATCTATTGAGAATGAGAACTTTCAAGAATGAAGTGACGAAAAATGATTTAATGAACTTAATTGATATGTACGATACATTATTTCCTATAAATCAAAGAATAGTAGATAAATTCATGAATAGTACAAGACAACATAAATGTAGAAATGAATGTATAACACAGTGGTACAATCATTTATTAATGCCAATAACATTACAATCTCTATCGATTGAATTAGATGGTGATGTTTATTACGTATTTGGATATTATGACAGTATGAGTGATATTAATCAAACTCCATTCTCATTTACAAATTTAATAGATATGTATGATAAATTGCTACTTGATAATATTAATTTTAACCGAATGTCATTCTTACCAGTAGCATTACAACAAGAATATGCACTCAGATATTTTTCAAAATCGAGGTTTATTAGCGAAAAGAGAAAATGTGTCAGTGATTTACATTTTTCCGCTAACGTGATAGAAAATTTGCATAATCCAAGTTTTAAAATACAGATTACACGTAATTGTAGTGATTTTTCTTCTGACTGGAACGGAGTATGCAAACTTGTTAAAGATGTGAGTGCTTATTTTAATGTGCTGAAAACGTCACATATTGAATTTTATAGTATTTCAACCAGATGTAGAGTGTTTACGCAACATAAACTTAAAATAGCATCTAAACATATAAAACCAAATTATGTGACATCAAATCATAAAACGGCGGCGACTGAGGTACATAATTGTAAATGGTGCTCAATTAATAACAGTTATACTGTATGGAATGATTTCAGAGTTAAGAAGATATATGATAACATTTTCAATTTCCTACGAGCTTTAGTCAAATCAAATGCCAATATTGGACATTGTTCGTCACAGGAAAAGATATATGAATATATTAAAGATGTTCTGGATGTATGTGATGATGAAAAATGGAAAATAGCGGTGACAGAAATATTTAATTGTTTAGAACCAGTAGAACTTAATAATGTTAAATATGCTCTGTTCAATCATGAGGTAAATTGGGATGTCATTAATTTATTAGTTCAGAGCGTTGATAAAGTACCGCAAATACTGACTTTGAATGATATTGTCATAATTATGAAATCTATCATATATGAGTGGTTTGATATCAGATATATGAGAAACACACCAATGACTACATTTACAGTTGACAAATTAAGACGATTATGCACAGGAGTGAAGACTGTTGATTATGATTCCGGTATATCTGACGTTGAATAA
>ADK46546
ATGGCTACTTTCAAAGATGCTTGTTATTATTATAAGAGAATTAACAAGTTGAATCACGCAGTCTTGAAGTTAGGAGTTAATGATACATGGAGACCATCACCTCCAACTAAATATAAAGGATGGTGTCTGGATTGTTGTCAACACACTGATTTAACTTACTGTCGAGGTTGTACCATGTATCATGTATGTCAATGGTGTAGTCAATATGGTAGATGCTTTCTTGATAGTGAGCCGCATCTATTGAGAATGAGAACTTTCAAGAATGAAGTGACGAAAAATGATTTAATGAACTTAATTGATATGTACGATACATTATTTCCTATAAATCAAAGAATTGTAGATAAATTCATGAATGGTACAAGACAACATAAATGCAGAAATGAATGTACAACACAGTGGTACAATCATTTATTAATGCCAATAACATTACAATCTCTATCGATTGAATTAGATGGTGATGTTTATTACGTATTTGGATATTATGACAGTATGAGTGACATTAATCAAACTCCATTCTCATTTACAAATTTAATAGATATATGTGATAAATTGCTACTTGATAATATAAATTTTAACCGAATGTCATTCTTACCAGTAGCATTACAACAAGAATATGCACTCAGATATTTTTCAAAATCGAGGTTTATTAGTGAAAAGAGAAAATGTGTCAGTGATTTACATTTTTCCGCTAACGTGATAGAAAATTTACATAATCCAAGTTTTAAAATACAGATTACACGTAATTGTAGTGATTTTTCTTCTGACTGGAACGGAGTATGCAAACTTGTTAAAGATGTGAATACTTATTTTAATGTGCTGAAAACGTCACATATTGAATTTTATAGTATTTCAACCCGATGTAGAGTGTTTACGCAACATAAACTTAAAATAGCATCTAAACATATAAAACCAAATTATGTGACATCAAATCATAAAACGTCGGCGACTGAGGTACATAATTGTAAATGGTGCTCAATTAATAATAGTTATACTGTATGGAATGATTTTAGAGTTAAGAAGATATATGATAACATTTTCAATTTCCTACGAGCTTTAGTCAAATCAAATGCCAATGTCGGACATTGTTCGTCACAGGAAAAGATATATGAATATATTAAAGAGGTTCTGGATGTATGTGATGATGAAAAATGGAAAATAGCGGTGACAGAAATATTTAATTGTTTAGAACCAGTAGAACTTAATAATGTTAAATATGCTCTGTTCAATCATGAGGTAAATTGGGATGTCATTAATTTATTAGTTCAGAGTGTTAATAAAGTACCGCAAATACTGACTTTGAATGATATTGTCATAATTATGAAATCTATCATATATGAGTGGTTTGATATCAGATATATGAGAAATACACCAATGACTACATTTACAGTTGACAAATTAAGACGATTATGCACAGGAGTGAAGGCTGTTGATTATGATTCCGGTATATCTGACGTTGAATAA
>ADK46541
ATGGCTACTTTCAAAGATGCTTGTTATTATTATAAGAGAATTAACAAGTTGAATCATGCAGTCTTGAAGTTAGGAGTTAATGATACATGGAGACCATCACCTACGACCAAATATAAAGGATGGTGTCTGGACTGTTGCCAACACACTGACTTAACTTACTGTCGAGGTTGTACCATGTATCATGTATGTCAATGGTGTAGTCAATATGATAGATGCTTTCTTGATAATCAACCACATCTATTGAGAATGAGAACTTTCAAGAATGAAGTGACGAAAAATGATTTAATGAATTTAATTGACATGTACAATATATTATTTCCTATAAATCAAAGAATAGTAGATAAATTTATTAGTAGTACAAGACAACATAAATGTAGAAATGAATGTATGACACAGTGGTATAATCACCTATTGATGCCAATAACATTACAATCTCTATCAATTGAATTAGATGGTGATGTTTATTACGTATTTGGATATTATGATAGTATGTATGACAGTAATCAAACTCCATTCTCATTTACAAATTTAATAGATATGTATGATAAGTTGCTACTTGATGATGTAAATTTTAATCGAATGTCATTCTTACCAGTAGCATTACAACAAGAATATGCACTCAGATATTTTTCAAAATCAAGGTTCATTAGTGAAAAGAGGAAATGTATTAGTGATTTACATTTTTCCACTAATGTAATAGAAAATTTACACAATCCAAGTTTTAAAATACAAATTACACGTAATTGTAGTGAATTATCTTCTGATTGGAACGGAGCATGTAAACTTGTTAAAGATATGAGTACTTATTTTAATGTGCTAAAAACATCACATATTGAATTTTATAGTGTTTCAACCAGATGTAGAATGTTTACGCAGCATAAACTTAAAATAGCATCTAAACATATAAAACCAAATTATGTAACATCAAATCATAAAACATCAGCGACTGAGGTGCATAACTGTAAATGGTGCTCAATTAATAACGGTTATGCTGTATGGAATGATTTTAGAATTAAGAAGATATATGATAACATTTTTAATTTTCTACGAGCTTTAGTCAAATCAAATTCTAATATTGGACATTGTTCGTCGCAGGAAAAGATATATGAACATATTAAAAATGTTCTGGATGTATGTGATGATGAAAAATGGAAAATGACGGTAGCGGAAATATTTAATTGTTTAGAACCAGTAGAACTTGATACTGTTAAATATGTTCTGTTTAATCATGAGGTAAATTGGGATGTTATTAATTTATTAGTTCAGAGCGTTGGTAAAGTACCACAAATACTGACTTTAAATGATATTGTCATAATTATGAAATCTATCATATATGAGTGGTTTGATATCAGATATATGAGGAATACACCAATGACTACATTTACAGTTGACAAATTAAGACAGTTATGTACAGGAGTGAAGACTGTTGATTATGATTCCGGCATATCTGACGTTGAATAA
>ADK46540
ATGGCTACTTTCAAAGATGCTTGTTATTATTATAAGAGAATTAACAAGTTGAATTATGCAGTCTTGAAGTTAGGAGTTAATGATACATGGAGACCATCACCTCCGACCAAATATAAAGGATGGTGTCTGGACTGTTGCCAACACACTGACTTAACTTACTGTCGAGGTTGTACCATGTATCATGTATGTCAATGGTGTAGTCAATATGATAGATGCTTTCTTGATAATCAACCACATCTATTGAGAATGAGAACTTTCAAAAATGAAGTGACGAAAAATGATTTAATGAATTTAATTGACATGTACAATATATTATTTCCTATAAATCAAAGAATAGTAGATAAATTCATTAGTAACACAAGACAACATAAATGTAGAAATGAGTGTATGACACAGTGGTATAATCACTTATTGATGCCAATAACATTACAATCTCTATCAATTGAATTAGATGGTGATGTTTATTACGTATTTGGATATTATGATAGTATGCGTGACATTAATCAAACTCCATTCTCATTTACAAATTTAATAGATATGTATGATAAGTTACTACTTGATAATGTAAATTTTAATCGAATGTCATTCTTACCAGTAGCATTACAACAAGAATATGCACTCAGATATTTTTCAAAATCAAGGTTTATTAGTGAAAAGAGGAAATGTATCAGTGATTTACATTTTTCCACTAATGTAATAGAAAATTTACATAATCCAAGTTTTAAAATACAAATTACACGTAATTGTAGTGAATTATCTTCCGATTGGAACGGAGCATGTAAACTTGTTAAAGATATGAGTACTTATTTTAATGTGCTAAAAACATCACATATTGAATTTTATAGTATTTCAACTAGATGTAGAATGTTTACGCAGCATAAACTTAAAATAGCATCTAAACATATAAAACCAAATTATGTAACATCAAATCATAGAACATCAGCGACTGAGGTGCATAACTGTAAATGGTGCTCAATTAATAACAGTTATACTGTATGGAATGATTTTAGAATTAAGAAGATATATGATAACATTTTCAACTTTCTACGAGCTTTAGTCAAATCAAATTCTAATATTGGACATTGTTCGTCGCAGGAAAAGATATATGAACATATTAAAGATGTTCTGAATGTCTGTGATGATGAAAAATGGAAAATGGCGGTAGCGGGAATATTTAATTGTTTAGAACCAGTAGAACTTAATACTGTTAAATATGTTCTGTTTAATCATGAGGTAAATTGGGATGTTATTAATTTATTAGTTCAGAGCGTTGGTAAAGTACCACAAATACTGACTTTAAATGATATTGTCATAATCATGAAATCTATCATATATGAGTGGTTTGATATCAGATATATGAGGAATACACCAATGACTACATATACAGTTGACAAATTAAGACAGTTATGTACAGGAGTGAAGACTGTTGATTATGATTCCGGCATATCTGACGTTGAATAA
>ADK46543
ATGGCTACTTTCAAAGATACTTGTTATTATTATAAGAGAATTAACAAGTTGAATCACGCAGTCTTGAAGTTAGGAGTTAATGATACATGGAGACCATCACCTCCAACTAAATATAAAGGATGGTGTCTGGATTGTTGTCAACACACTGATTTAACTTACTGTCGAGGTTGTATCATGTATCATGTATGTCAATGGTGTAGTCAATATGGTAGATGCTTTCTTGATAGTGAGCCGCATCTATTGAGAATGAGAACTTTCAAGAATGAAGTGACGAAAAATGATTTAATGAACTTAATTGATATGTACGATACATTATTTCCTATAAATCAAAGAATAGTAGATAAATTCATGAATAGTACAAGACAACATAAATGTAGAAATGAATGTATAACACAGTGGTACAATCATTTATTAATGCCAATAACATTACAATCTCTATCGATTGAATTAGATGGTGATGTTTATTACGTATTTGGATATTATGACAGTATGAGTGATATTAATCAAACTCCATTCTCATTTACAAATTTAATAGATATGTATGATAAATTGCTACTTGATAATATTAATTTTAACCGAATGTCATTCTTACCAGTAGCATTACAACAAGAATATGCACTCAGATATTTTTCAAAATCGAGGTTTATTAGCGAAAAGAGAAAATGTGTCAGTGATTTACATTTTTCCGCTAACGTGATAGAAAATTTGCATAATCCAAGTTTTAAAATACAGATTACACGTAATTGTAGTGATTTTTCTTCTGACTGGAACGGAGTATGCAAACTTGTTAAAGATGTGAGTGCTTATTTTAATGTGCTGAAAACGTCACATATTGAATTTTATAGTATTTCAACCAGATGTAGAGTGTTTACGCAACATAAACTTAAAATAGCATCTAAACATATAAAACCAAATTATGTGACATCAAATCATAAAACGGCGGCGACTGAGGTACATAATTGTAAATGGTGCTCAATTAATAACAGTTATACTGTATGGAATGATTTCAGAGTTAAGAAGATATATGATAACATTTTCAATTTCCTACGAGCTTTAGTCAAATCAAATGCCAATATTGGACATTGTTCGTCACAGGAAAAGATATATGAATATATTAAAGATGTTCTGGATGTATGTGATGATGAAAAATGGAAAATAGCGGTGACAGAAATATTTAATTGTTTAGAACCAGTAGAACTTAATAATGTTAAATATGCTCTGTTCAATCATGAGGTAAATTGGGATGTCATTAATTTATTAGTTCAGAGCGTTGATAAAGTACCGCAAATACTGACTTTGAATGATATTGTCATAATTATGAAATCTATCATATATGAGTGGTTTGATATCAGATATATGAGAAATACACCAATGACTACATTTACAGTTGACAAATTAAGACGATTATGCACAGGAGTGAAGACTGTTAATTATGATTCCGGTATATCTGACGTTGAATAA
>ADK46542
ATGGCTACTTTCAAAGATGCTTGTTATTATTATAAGAGAATTAACAAGTTGAATCATGCAGTCTTGAAGTTAGGAGTTAATGATACATGGAGACCATCACCTACGACCAAATATAAAGGATGGTGTCTGGACTGTTGCCAACACACTGACTTAACTTACTGTCGAGGTTGTACCATGTATCATGTATGTCAATGGTGTAGTCAATATGATAGATGCTTTCTTGATAATCAACCACATCTATTGAGAATGAGAACTTTCAAGAATGAAGTGACGAAAAATGATTTAATGAATTTAATTGACATGTACAATATATTATTTCCTATAAATCAAAGAATAGTAGATAAATTTATTAGTAGTACAAGACAACATAAATGTAGAAATGAATGTATGACACAGTGGTATAATCACCTATTGATGCCAATAACATTACAATCTCTATCAATTGAATTAGATGGTGATGTTTATTACGTATTTGGATATTATGATAGTATGTATGACAGTAATCAAACTCCATTCTCATTTACAAATTTAATAGATATGTATGATAAGTTGCTACTTGATGATGTAAATTTTAATCGAATGTCATTCTTACCAGTAGCATTACAACAAGAATATGCACTCAGATATTTTTCAAAATCAAGGTTCATTAGTGAAAAGAGGAAATGTATTAGTGATTTACATTTTTCCACTAATGTAATAGAAAATTTACACAATCCAAGTTTTAAAATACAAATTACACGTAATTGTAGTGAATTATCTTCTGATTGGAACGGAGCATGTAAACTTGTTAAAGATATGAGTACTTATTTTAATGTGCTAAAAACATCACATATTGAATTTTATAGTGTTTCAACCAGATGTAGAATGTTTACGCAGCATAAACTTAAAATAGCATCTAAACATATAAAACCAAATTATGTAACATCAAATCATAAAACATCAGCGACTGAGGTGCATAACTGTAAATGGTGCTCAATTAATAACGGTTATGCTGTATGGAATGATTTTAGAATTAAGAAGATATATGATAACATTTTTAATTTTCTACGAGCTTTAGTCAAATCAAATTCTAATATTGGACATTGTTCGTCGCAGGAAAAGATATATGAACATATTAAAAATGTTCTGGATGTATGTGATGATGAAAAATGGAAAATGACGGTAGCGGAAATATTTAATTGTTTAGAACCAGTAGAACTTGATACTGTTAAATATGTTCTGTTTAATCATGAGGTAAATTGGGATGTTATTAATTTATTAGTTCAGAGCGTTGGTAAAGTACCACAAATACTGACTTTAAATGATATTGTCATAATTATGAAATCTATCATATATGAGTGGTTTGATATCAGATATATGAGGAATACACCAATGACTACATTTACAGTTGACAAATTAAGACAGTTATGTACAGGAGTGAAGACTGTTGATTATGATTCCGGCATATCTGACGTTGAATAA
>AFK27384
ATGGCTACTTTCAAAGATGCTTGTTATTATTATAAGAGAATTAACAAATTGAATCATACAGTCTTGAAGTTAGGAGTTAATGATACATGGAGACCATCACCTCCGACTAAATATAAAGGATGGTGTCTGGACTGTTGTCAACACACTGACTTAACTTACTGTCGAGGTTGTACCATGTATCATGTATGTCAGTGGTGTAGTCAATATGATAGATGCTTTCTTGATAATCAACCACATCTATTGAGAATGAGAACTTTCAAGAATGAAGTGACGAAAAATGATTTAATGAATTTAATTGACATGTACAATATATTATTTCCCATAAATCAAAGAATAGTAGATAAATTTATTAGTAGTACAAGACAACATAAATGTAGAAATGAATGTATGACACAGTGGTATAATCACCTATTGATGCCAATAACATTACAATCTCTATCAATTGAATTAGATGGTGATGTTTATTACGTATTTGGATATTATGATAGTATGCGTGACATTAATCAAACTCCATTCTCATTTGCAAATTTAATAGATATGTATGATAAATTACTACTTGATAATGTAAATTTTAATCGAATGTCATTCTTACCAGTAGCATTACAACAAGAATATGCACTCAGATATTTTTCAAAATCAAGGTTTATTAGTGAGAAAAGGAAATGTATTAGTGATTTACATTTTTCCACTAATGTAATAGAAAATTTACACAATCCAAGTTTTAAAATACAAATTACACGTAATTGTAGTGAATTATCTTCTGATTGGAACGGGGCATGTAAACTTGTTAAAGATATGAGTACTTATTTTAATGTGCTAAAAACATCACATATTGAATTTTATAGTATTTCAACCAGATGTAGAATGTTTACGCAGCATAAACTTAAAATAGCATCTAAATATATAAAACCAAATTATGTAATATCAAATCATAGAACATCAGCGACTGAGGTGCATAATTGTAAATGGTGCTCAATTAATAACGGTTATACTGTATGGAATGATTTTAGAATTAAGAAGATATATGATAACATTTTCAATTTTCTACGAGCTTTAGTCAAATCAAATTCTAATATTGGACATTGTTCGTCGCAGGAAAAGATATATGAACATATTAAAGATGTTCTGGATGTATGTGATGATGAAAAATGGAAAATGGCGATAGCGGAAATATTTAATTGTTTAGAACCAGTAGAACTTGATACTGTTAAATATGTTCTGTTTAATCATGAGGTAAATTGGGATGTTATTAATTTGTTAGTTCAGAGCGTTGGTAAAGTACCACAAATACTGACTTTAGATGATATTGTCATAATCATGAAATCTATTATATATGAGTGGTTTGATATCAGATATATGAGGAATACACCAATGACTACATTTACAGTTGAAAAATTAAGACAGTTATGTACAGGAGTGAAGACTGTTGATTATGATTCCGGCATATCTGACGTTGAATAA
>ACZ52049
ATGGCTACTTTCAAAGATGCTTGTTATTATTATAAGAGGATTAACAAGTTGAATCACGCAGTCTTGAAGTTAGGAGTTAATGATACATGGAGACCATCACCTCCAACTAAATATAAAGGATGGTGTCTAGATTGTTGTCAACACACTGATTTAACTTACTGTCGAGGTTGTACCATGTATCATGTATGTCAATGGTGTAGTCAATATGGTAGATGCTTTCTTGATAGTGAGCCGCATCTATTGAGAATGAGAACTTTCAAGAATGAAGTGACGAAAAATGATTTAATGAACTTAATTGATATGTACGATACATTATTTCCTATAAATCAAAGAATAGTAGATAAATTCATGAATGGTACAAGACAACATAAATGTAGAAATGAATATATAACACAGTGGTACAATCATTTATTAATGCCAATAACATTACAATCTCTATCGATTGAATTAGATGGTGATGTTTATTACGTATTTGGATATTATGACAATATGAGTGACATTAATCAAACTCCATTCTCATTTACAAATTTAATAGATATGTATGATAAATTGCTACTTGATAACATAAATTTCAACCGAATGTCATTCTTACCAATAGCATTACAACAAGAATATGCACTCAGATATTTTTCAAAATCGAGGTTTATTAGTGAAAAGAGAAAATGTGTCAGTGATTTACATTTTTCCGCTAACGTGATAGAAAATTTGCATAATCCAAGTTTTAAAATACAAATTACACGTAATTGTAGTGATTTTTCTTCTGACTGGAACGGAGTATGCAAACTTGTTAAAGATGTGAATGCTTATTTTAATGTGCTGAAAACGTCACATATTGAATTTTATAGTATTTCAACCAGATGTAGAGTGTTTACGCAACATAAACTTAAAATAGCATCTAAACATATAAAACCAAATTATGTGACATCAAATCATAAAACGTCGGCGACTGAGGTACATAATTGTAAATGGTGTTCAATTAATAATAGTTATACTGTATGGAATGATTTTAGAGTTAAGAAGATATATGATAACATTTTCAATTTCCTACGAGCTTTAGTCAAATCAAATGCCAATGTTGGACATTGTTCGTCACAGGAAAAGATATATGAATATATTAAAGATGTTCTGGATGTATGTGATGATGAAAAATGGAAAATAGCGGTGACAGAAATATTTAATTGCTTAGAACCAGTAGAACTTAATAATGTGAAATATGCTCTGTTTAATCATGAGGTAAATTGGGATGTCATTAATTTATTAGTTCAGAGTGTTGATAAAGTACCGCAAATCTTGACTTTGGATGATATTGTCATAATTATGAAATCTATCATATATGAGTGGTTTGATATCAGATATATGAGAAATACTCCAATGACTACATTTACAGTTGATAAATTAAGACGATTATGCACAGGAGTGAAGACTGTTGATTATGATTCCGGTATATCTGACGTTGAATAA
>ACZ51917
ATGGCTACTTTCAAAGATGCTTGTTATTATTATAAGAGAATTAACAAGTTGAATCACGTAGTCTTGAAGTTAGGAGTTAATGATACATGGAGACCATCACCTCCGACTAAATATAAAGGATGGTGCTTGGATTGTTGCCAACACACAGATTTAACTTACTGTCAAGGTTGTACCATGTATCATGTATGTCAATGGTGTAGTCAATATGGTAGATGCTTTCTTGATACTGAACCACATCTATTGAGAATGAGAACTTTCAAGAATGAAGTGACGAAAAATGATCTAATGAATTTAATTGACATGTACAATACATTATTTCCTATAAATCAAAGAATAGTAGATAAATTCATTAATAGTACAAGACAACATAAATGTAGAAATGAATGTATGGCACAGTGGTACAATCATTTATTAATGCCAATAACATTACAATCTCTATCAATTGAATTAGATGGTGATATTTATTACGTATTTGGATATTATGATAGTATGAGTGACATTAATCAAACTCCATTCTCATTTACAAATTTAATAGATATTTATGATAAGTTGCTACTTGATAATATAAATTTTAACCGAATGTCATTCTTACCAGTAGTATTACAACAAGAATATGCACTCAGATATTTTTCAAAATCAAGGTTTATTAGTGAAAAGAGGAAATGTGTCAGTGATTTACATTTTTCCGCTAACGTAATAGAAAATTTACATAATCCAAGTTTTAAAATACAGATTACACGTAATTGTATTGAATTATCTTCTGATTGGAACGGAGCATGCAAACTTGTTAAAGATGCGAGTGCTTATTTTGATATGCTGAAAACATCACATATTGAATTTTATAGTATTTCAACCAGATGTAGAGTGTTTACGCAGCATAAACTTAAAATAGCATCTAAACATATAAAACCAAATTATGTGACATCAAATCATAGAACATCGGCGACTGAGGTACATAATTGCAAATGGTGTTCAATTAATAACAGTTATACTGTATGGAATGATTTTAGAGTTAAGAAGATATACGATAACATTTTTAATTTTCTACGAGCTTTAGTTAAATCAAATGCTAACGTTGGACATTGTTCGTCACAGGAAAAGATATATGAACATATTGAAGATGTTCTGGATGTATGTGATGATGAAAAATGGAAAACGGCGGTAACAGAAATATTCAATTGTTTAGAGCCAGTAGAACTTAATGCTGTTAAATATGTTCTGTTCAATCATGAGGTAAATTGGGATGTCATTAATTTATTAGTTCAGAGCGTTGGTAAAGTACCACAAATACTAACTTTGAATGATATTGTCATAATCATGAAATCTATCATATATGAGTGGTTTGATATCAGATATATGAGGAACACACCAATGACTACATTTACTGTTGACAAATTAAGACAGTTGTGCACAGGAGTGAAAACTGTTGATTATGATTCCGGCATATCTGACGTTGAATAA
>ACZ51834
ATGGCTACTTTTAAAGATGCTTGTTATCATTACAAAAGAATTAACAAATTGAATAATACAGTCTTAAAATTAGGAGTTAATGATACATGGAGGCCGTCACCTCCAACTAAATATAAAGGATGGTGTTTGGATTGCTGTCAACATACTGACTTAACTTATTGCAGCGGTTGTACCATGTATCATGTTTGTCAATGGTGTAGTCGATATGGTAGATGTTTTCTTGATAATGAACCACATTTATTAAGGATGAGAACTTTTAAAAATGAAGTGACAAAAGACGATTTAAAGAATTTAATTGATATGTATGAAACACTATTCCCTATGAATCATAAAATAGTATATAGATTCATTAACACTACGAGACAACATAAATGTAGAAACGAATGTATGACACAGTGGTACAATCATTTACTAATGCCAATAACGTTACAATCCCTGTCAATTGAATTAGATGGTGACGTTTATTACGTATTTGGGTATTATGATAACATGAATAATATTAATCAAACTCCATTCTCATTTATAAATTTAGTAGATATATATGATAAATTATTACTTGATGATGTGAATTTTACTAGAATGTCATTCTTACCAGCATCTTTACAGCAAGAATATGCACTTAGATATTTTTCTAAATCAAGATTTATAAACGAACAAAGGAAATGTGTTAATGATTCACACTTTTCAATTAATGTGTTAGAGAATTTACATAATCCAAGTTTCAAAATACAGATTACACGTAATTGTAGCGAACTGTCTTTTGACTGGAATGAAGCATGTAAGCTTGTTAAAAACGTCAGTGCGTATTTTGACATGCTGAAAACATCACATATTGAATTTTATAGTGTTTCTACCAGATGTAGAATATTCACACAATGTAAACTCAAAATGGCATCTAAATTAATCAAACCAAACTATATAACCTCGAATCATAAAACGTTAGCTACTGAGGTACACAATTGCAAGTGGTGTTCAGTTAATAACAGTTATACTGTATGGAATGATTTTAGAATTAAGAAAATATATGATAATATTTTTAACTTTCTACGAGCTTTAGTTAAATCAAATGTTAATATTGGACATTGTTCATCACAGGAAAAGATATATGAATATGTTAAAGACGTTCTGAATGTGTGTGATGACGAAAGATGGAAAACGTCAATAATGGAAATTTTTAATTGTCTAGAACCAGTAGAGCTTGATGATGTCAAGTATGTTTTATTTAACCATGAAATAAATTGGGATGTGATTAATGTATTGGTCCATAGTATTGGTAAAGTACCACAAATATTAACTTTGGAGAATGTTATTACAATCATGCAATCTATCATATATGAATGGTTTGATATAAGATACATGAGGAATACACCAATGGTTACATTTACAATTGATAAATTAAGACGATTATATACAGGATCAAAGACTGTTGAATATGATTCTGGCATATCTGATATTGAATAG
>ACZ52061
ATGGCTACTTTCAAAGATGCTTGTTATTATTATAAGAGGATTAACAAGTTGAATCACGCAGTCTTGAAGTTAGGAGTTAATGATACATGGAGACCATCACCTCCAACTAAATATAAAGGATGGTGTCTAGATTGTTGTCAACACACTGATTTAACTTACTGTCGAGGTTGTACCATGTATCATGTATGTCAATGGTGTAGTCAATATGGTAGATGCTTTCTTGATAGTGAGCCGCATCTATTGAGAATGAGAACTTTCAAGAATGAAGTGACGAAAAATGATTTAATGAACTTAATTGATATGTACGATACATTATTTCCTATAAATCAAAGAATAGTAGATAAATTCATGAATGGTACAAGACAACATAAATGTAGAAATGAATGTATAACACAGTGGTACAATCATTTATTAATGCCAATAACATTACAATCTCTATCGATTGAATTAGATGGTGATGTTTATTACGTATTTGGATATTATGACAATATGAGTGACATTAATCAAACTCCATTCTCATTTACAAATTTAATAGATATGTATGATAAATTGCTACTTGATAACATAAATTTCAACCGAATGTCATTCTTACCAATAGCATTACAACAAGAATATGCACTCAGATATTTTTCAAAATCGAGGTTTATTAGTGAAAAGAGAAAATGTGTCAGTGATTTACATTTTTCCGCTAACGTGATAGAAAATTTGCATAATCCAAGTTTTAAAATACAAATTACACGTAATTGTAGTGATTTTTCTTCTGACTGGAACGGAGTATGCAAACTTGTTAAAGATGTGAATGCTTATTTTAATGTGCTGAAAACGTCACATATTGAATTTTATAGTATTTCAACCAGATGTAGAGTGTTTACGCAACATAAACTTAAAATAGCATCTAAACATATAAAACCAAATTATGTGACATCAAATCATAAAACGTCGGCGACTGAGGTACATAATTGTAAATGGTGTTCAATTAATAATAGTTATACTGTATGGAATGATTTTAGAGTTAAGAAGATATATGATAACATTTTCAATTTCCTACGAGCTTTAGTCAAATCAAATGCCAATGTTGGACATTGTTCGTCACAGGAAAAGATATATGAATATATTAAAGATGTTCTGGATGTATGTGATGATGAAAAATGGAAAATAGCGGTGACAGAAATATTTAATTGCTTAGAACCAGTAGAACTTAATAATGTGAAATATGCTCTGTTTAATCATGAGGTAAATTGGGATGTCATTAATTTATTAGTTCAGAGTGTTGATAAAGTACCGCAAATCTTGACTTTGGATGATATTGTCATAATTATGAAATCTATCATATATGAGTGGTTTGATATCAGATATATGAGAAATACTCCAATGACTACATTTACAGTTGATAAATTAAGACGATTATGCACAGGAGTGAAGACTGTTGATTATGATTCCGGTATATCTGACGTTGAATAA
>AEB79248
ATGGCTACTTTCAAAGATGCTTGTTATTATTATAAGAGAATTAACAAGTTGAATCATGCAGTCTTGAAGTTAGGAGTTAATGATACATGGAGACCATCACCTCCGACCAAATATAAAGGATGGTGTCTGGACTGTTGCCAACACACTGACTTAACTTACTGTCGAGGTTGTACCATGTATCATGTATGTCAATGGTGTAGTCAATATGATAGATGCTTTCTTGATAATCAACCACATCTATTGAGAATGAGAACTTTCAAGAATGAAGTGACGAAAAATGATTTAATGAATTTAATTGACATGTACAATATATTATTTCCTATAAATCAAAGAATAGTAGATAAATTTATTAGTAGTACAAGACAACATAAATGTAGAAATGAATGTATGACACAGTGGTATAATCACCTATTGATGCCAATAACATTACAATCTCTATCAATTGAATTAGATGGTGATGTTTATTACGTATTTGGATATTATGATAGTATGCGTGATATTAATCAAACTCCATTCTCATTTACAAATTTAATAGATATGTATGATAAGTTGCTACTTGATGATGTAAATTTTAATCGAATGTCATTCTTACCAGTAGCATTACAACAAGAATATGCACTCAGATATTTTTCAAAATCAAGGTTCATTAGTGAAAAGAGGAAATGTATTAGTGATTTACATTTTTCCACTAATGTAATAGAAAATTTACACAATCCAAGTTTTAAAATACAAATTACACGTAATTGTAGTGAATTATCTTCTGATTGGAACGGAGCATGTAAACTTGTTAAAGATATGAGTACTTATTTTAATGTGCTAAAAACATCACATATTGAATTTTATAGTGTTTCAACCAGATGTAGAATGTTTACGCAGCATAAACTTAAAATAGCATCTAAACATATAAAACCAAATTATGTAACATCAAATCATAAAACATCAGCGACTGAGGTGCATAACTGTAAATGGTGCTCAATTAATAACGGTTATACTGTATGGAATGATTTTAGAATTAAAAAGATATATGATAACATTTTTAATTTTCTACGAGCTTTAGTCAAATCAAATTCTAATATTGGACATTGTTCGTCGCAGGAAAAGATATATGAACATATTAAAGATGTTCTGGATGTATGTGATGATGAAAAATGGAAAATGACGGTAGCGGAAATATTTAATTGTTTAGAACCAGTAGAACTTGATACTGTTAAATATGTTCTGTTTAATCATGAGGTAAATTGGGATGTTATTAATTTATTAGTTCAGAGCGTTGGTAAAGTACCACAAATACTGACTTTAAATGATATTGTCATAATTATGAAATCTATCATATATGAGTGGTTTGATATCAGATATATGAGGAATACACCAATGACTACATTTACAGTTGACAAATTAAGACAGTTATGTACAGGAGTGAAGACTGTTGATTATGATTCCGGCATATCTGACGTTGAATAA
>AEB79249
ATGGCTACTTTCAAAGATGCTTGTTATTATTATAAGAGAATTAACAAGTTGAATCATGCAGTCTTGAAGTTAGGAGTTAATGATACATGGAGACCATCACCTCCGACCAAATATAAAGGATGGTGTCTGGACTGTTGCCAACACACTGACTTAACTTACTGTCGAGGTTGTACCATGTATCATGTATGTCAATGGTGTAGTCAATATGATAGATGCTTTCTTGATAATCAACCACATCTATTGAGAATGAGAACTTTCAAGAATGAAGTGACGAAAAATGATTTAATGAATTTAATTGACATGTACAATATATTATTTCCTATAAATCAAAGAATAGTAGATAAATTTATTAGTAGTACAAGACAACATAAATGTAGAAATGAATGTATGACACAGTGGTATAATCACCTATTGATGCCAATAACATTACAATCTCTATCAATTGAATTAGATGGTGATGTTTATTACGTATTTGGATATTATGATAGTATGCGTGACATTAATCAAACTCCATTCTCATTTACAAATTTAATAGATATGTATGATAAGTTGCTACTTGATGATGTAAATTTTAATCGAATGTCATTCTTACCAGTAGCATTACAACAAGAATATGCACTCAGATATTTTTCAAAATCAAGGTTCATTAGTGAAAAGAGGAAATGTATTAGTGATTTACATTTTTCCACTAATGTAATAGAAAATTTACACAATCCAAGTTTTAAAATACAAATTACACGTAATTGTAGTGAATTATCTTCTGATTGGAACGGAGCATGTAAACTTGTTAAAGATATGAGTACTTATTTTAATGTGCTAAAAACATCACATATTGAATTTTATAGTGTTTCAACCAGATGTAGAATGTTTACGCAGCATAAACTTAAAATAGCATCTAAACATATAAAACCAAATTATGTAACATCAAATCATAAAACATCAGCGACTGAGGTGCATAACTGTAAATGGTGCTCAATTAATAACGGTTATACTGTATGGAATGATTTTAGAATTAAAAAGATATATGATAACATTTTTAATTTTCTACGAGCTTTAGTCAAATCAAATTCTAATATTGGACATTGTTCGTCGCAGGAAAAGATATATGAACATATTAAAGATGTTCTGGATGTATGTGATGATGAAAAATGGAAAATGACGGTAGCGGAAATATTTAATTGTTTAGAACCAGTAGAACTTGATACTGTTAAATATGTTCTGTTTAATCATGAGGTAAATTGGGATGTTATTAATTTATTAGTTCAGAGCGTTGGTAAAGTACCACAAATACTGACTTTAAATGATATTGTCATAATTATGAAATCTATCATATATGAGTGGTTTGATATCAGATATATGAGGAATACACCAATGACTACATTTACAGTTGACAAATTAAGACAGTTATGTACAGGAGTGAAGACTGTTGATTATGATTCCGGCATATCTGACGTTGAATAA
>ACZ52097
ATGGCTACTTTCAAAGATGCTTGTTATTATTATAAGAGAATTAACAAGTTGAATCACGCAGTCTTGAAGTTAGGAGTTAATGATACATGGAGACCATCACCTCCAACTAAATGTAAAGGATGGTGTCTGGATTGTTGTCAACACACTGATTTAACTTACTGTCGAGGTTGTACCATGTATCATGTATGTCAGTGGTGTAGTCAATATGGTAGATGCTTTCTTGATAGTGAGCCGCATCTATTGAGAATGAGAACTTTCAAGAATGAAGTGACGAAAAATGATTTAATGAACTTAATTGATATGTACGATACATTATTTCCTATAAATCAAAGAATAGTAGATAAATTCATGAATGGTACAAGACAACATAAATGTAGAAATGAATGTATAACACAGTGGTATAATCATTTATTAATGCCAGTAACATTACAATCTCTATCGATTGAATTAGATGGTGATGTTTATTACGTATTTGGATATTATGACAATATGAGTGACATTAATCAAACTCCATTCTCATTTACAAATTTAATAGATATGTATGATAAATTGCTACTTGATAACATAAATTTCAACCGAATGTCATTCTTACCAGTAGCATTACAACAAGAATATGCACTCAGATATTTTTCAAAATCAAGGTTTATTAGTGAAAAGAAAAAATGTGTCAGTGATTTACATTTTTCCGCTAACGTGATAGAAAATTTGCATAATCCAAGTTTTAAAATACAGATTACACGTAATTGTAGTGATTTTTCTTCTGACTGGAACGGAGTATGCAAACTTGTTAAAGATGTGAATGCTTATTTTAATGTGCTGAAAACGTCACATATTGAATTTTATAGTATTTCAACCAGATGTAGAGTGTTTACGCAATATAAACTTAAAATAGCATCTAAACATATAAAACCAAATTATGTGACATCAAATCATAAAACGTCGGCGACTGAGGTACATAATTGTAAATGGTGTTCAATTAATAATAGTTATACTGTATGGAATGATTTTAGAGTTAAGAAGATATATGATAACATTTTCAATTTCCTACGAGCTTTAGTCAAATCAAATGCCAATGTTGGACATTGTTCGTCACAGGAAAAGATATATGAATATATTAAAGATGTTCTGGATGTATGTGATGATGAAAAATGGAAAATAGCGGTGACAGAAATATTTAATTGCTTAGAACCAGTAGAACTTAATAATGTGAAGTATGCTCTGTTTAATCATGAGGTAAATTGGGATGTCATTAATTTATTAGTTCAGAGTGTTGATAAAGTACCGCAAATCCTAACTCTGGATGATATTGTCATAATTATGAAATCTATCATATATGAGTGGTTTGATATCAGATATATGAGAAATACTCCAATGACTACATTTACAGTTGACAAATTAAGACGATTATGCACAGGAGTAGAGACTGTTGATTATGATTCCGGTATATCTGACGTTGAATAA
>AEB79242
ATGGCTACTTTCAAAGATGCTTGTTATTATTATAAGAGAATTAACAAGTTGAATCATGCAGTCTTGAAGTTAGGAGTTAATGATACATGGAGACCATCACCTCCGACCAAATATAAAGGATGGTGTCTGGACTGTTGCCAACACACTGACTTAACTTACTGTCGAGGTTGTACCATGTATCATGTATGTCAATGGTGTAGTCAATATGATAGATGCTTTCTTGATAATCAACCACATCTATTGAGAATGAGAACTTTCAAGAATGAAGTGACGAAAAATGATTTAATGAATTTAATTGACATGTACAATATATTATTTCCTATAAATCAAAGAATAGTAGATAAATTTATTAGTAGTACAAGACAACATAAATGTAGAAATGAATGTATGACACAGTGGTATAATCACCTATTGATGCCAATAACATTACAATCTCTATCAATTGAATTAGATGGTGATGTTTATTACGTATTTGGATATTATGATAGTATGCGTGACATTAATCAAACTCCATTCTCATTTACAAATTTAATAGATATGTATGATAAGTTGCTACTTGATGATGTAAATTTTAATCGAATGTCATTCTTACCAGTAGCATTACAACAAGAATATGCACTCAGATATTTTTCAAAATCAAGGTTCATTAGTGAAAAGAGGAAATGTATTAGTGATTTACATTTTTCCACTAATGTAATAGAAAATTTACACAATCCAAGTTTTAAAATACAAATTACACGTAATTGTAGTGAATTATCTTCTGATTGGAACGGAGCATGTAAACTTGTTAAAGATATGAGTACTTATTTTAATGTGCTAAAAACATCACATATTGAATTTTATAGTGTTTCAACCAGATGTAGAATGTTTACGCAGCATAAACTTAAAATAGCATCTAAACATATAAAACCAAATTATGTAACATCAAATCATAAAACATCAGCGACTGAGGTGCATAACTGTAAATGGTGCTCAATTAATAACGGTTATACTGTATGGAATGATTTTAGAATTAAAAAGATATATGATAACATTTTTAATTTTCTACGAGCTTTAGTCAAATCAAATTCTAATATTGGACATTGTTCGTCGCAGGAAAAGATATATGAACATATTAAAGATGTTCTGGATGTATGTGATGATGAAAAATGGAAAATGACGGTAGCGGAAATATTTAATTGTTTAGAACCAGTAGAACTTGATACTGTTAAATATGTTCTGTTTAATCATGAGGTAAATTGGGATGTTATTAATTTATTAGTTCAGAGCGTTGGTAAAGTACCACAAATACTGACTTTAAATGATATTGTCATAATTATGAAATCTATCATATATGAGTGGTTTGATATCAGATATATGAGGAATACACCAATGACTACATTTACAGTTGACAAATTAAGACAGTTATGTACAGGAGTGAAGACTGTTGATTATGATTCCGGCATATCTGACGTTGAATAA
>AEB79243
ATGGCTACTTTCAAAGATGCTTGTTATTATTATAAGAGAATTAACAAGTTGAATCATGCAGTCTTGAAGTTAGGAGTTAATGATACATGGAGACCATCACCTCCGACCAAATATAAAGGATGGTGTCTGGACTGTTGCCAACACACTGACTTAACTTACTGTCGAGGTTGTACCATGTATCATGTATGTCAATGGTGTAGTCAATATGATAGATGCTTTCTTGATAATCAACCACATCTATTGAGAATGAGAACTTTCAAGAATGAAGTGACGAAAAATGATTTAATGAATTTAATTGACATGTACAATATATTATTTCCTATAAATCAAAGAATAGTAGATAAATTTATTAGTAGTACAAGACAACATAAATGTAGAAATGAATGTATGACACAGTGGTATAATCACCTATTGATGCCAATAACATTACAATCTCTATCAATTGAATTAGATGGTGATGTTTATTACGTATTTGGATATTATGATAGTATGCGTGATATTAATCAAACTCCATTCTCATTTACAAATTTAATAGATATGTATGATAAGTTGCTACTTGATGATGTAAATTTTAATCGAATGTCATTCTTACCAGTAGCATTACAACAAGAATATGCACTCAGATATTTTTCAAAATCAAGGTTCATTAGTGAAAAGAGGAAATGTATTAGTGATTTACATTTTTCCACTAATGTAATAGAAAATTTACACAATCCAAGTTTTAAAATACAAATTACACGTAATTGTAGTGAATTATCTTCTGATTGGAACGGAGCATGTAAACTTGTTAAAGATATGAGTACTTATTTTAATGTGCTAAAAACATCACATATTGAATTTTATAGTGTTTCAACCAGATGTAGAATGTTTACGCAGCATAAACTTAAAATAGCATCTAAACATATAAAACCAAATTATGTAACATCAAATCATAAAACATCAGCGACTGAGGTGCATAACTGTAAATGGTGCTCAATTAATAACGGTTATACTGTATGGAATGATTTTAGAATTAAAAAGATATATGATAACATTTTTAATTTTCTACGAGCTTTAGTCAAATCAAATTCTAATATTGGACATTGTTCGTCGCAGGAAAAGATATATGAACATATTAAAGATGTTCTGGATGTATGTGATGATGAAAAATGGAAAATGACGGTAGCGGAAATATTTAATTGTTTAGAACCAGTAGAACTTGATACTGTTAAATATGTTCTGTTTAATCATGAGGTAAATTGGGATGTTATTAATTTATTAGTTCAGAGCGTTGGTAAAGTACCACAAATACTGACTTTAAATGATATTGTCATAATTATGAAATCTATCATATATGAGTGGTTTGATATCAGATATATGAGGAATACACCAATGACTACATTTACAGTTGACAAATTAAGACAGTTATGTACAGGAGTGAAGACTGTTGATTATGATTCCGGCATATCTGACGTTGAATAA
>AEB79240
ATGGCTACTTTCAAAGATGCTTGTTATTATTATAAGAGAATTAACAAATTGAATCATGCAGTCTTGAAGTTAGGAGTTAATGATACATGGAGATCATCACCCCCGACCAAATATAAAGGATGGTGTCTGGACTGTTGCCAACACACTGACTTAACTTACTGTCGAGGTTGTACCATATATCATGTATGTCAATGGTGTAGTCAATATGATAGATGCTTTCTTGATAATCAACCACATCTATTGAGAATGAGAACTTTCAAGAATGAAGTGACGAAAAATGATTTAATGAATTTAATTGACATGTACAATGTATTATTTCCTATAAATCAAAGAATAGTAGATAAATTTATTAGTAGTACAAGACAACATAAATGTAGAAATGAATGTATGACACAGTGGTATAATCACCTATTGATGCCAATAACATTACAATCTCTATCAATTGAATTAGATGGTGATGTTTATTACGTATTTGGATATTATGATAATATGCGTGACATTAATCAAACTCCATTCTCATTTACAAATTTAATAGATATGTATGATAAGTTGCTACTTGATAATGTAAATTTTAATCGAATGTCATTCTTACCAGTAGCATTACAACAAGAATATGCACTCAGATATTTTTCAAAATCAAGATTTATTAGTGAAAAGAGGAAATGTATTAGTGATTTACATTTTTCCACTAATGTAATAGAAAATTTACACAATCCAAGTTTTAAAATACAAATTACACGTAATTGTAGTGAATTATCTTCTGATTGGAACGGAGCATGTAAACTTGTTAAAGATATGAGTACTTATTTTAATGTGCTAAAAACATCACATATTGAATTTTATAGTATTTCAACCAGATGTAGAATGTTTACGCAGCATAAACTTAAAATAGCATCTAAACATATAAAACCAAATTATGTAACATCAAATCATAGAACATCAGCAACTGAGGTGCATAACTGTAAATGGTGCTCAATTAATAACGGTTATACTGTATGGAATGATTTTAGAATTAAGAAAATATATGATAACATTTTCAATTTTCTACGAGCTTTAGTCAAATCAAATTCTAATATTGGACATTGTTCGTCGCAGGAAAAGATATATGAACATATTAAAGATGTTCTGGATGTGTGTGATGATGAAAAATGGAAAATGGCGGTAGCGGAAATATTTAATTGTTTAGAACCAGTAGAACTTGATACTGTTAAATATGTTCTGTTTAATCATGAGGTAAATTGGGATGTTATTAATTTATTAGTTCAGAGCGTTGGTAAAGTACCACAAATACTGACTTTAAATGATATTGTCATAATCATGAAATCTATCATATATGAGTGGTTTGATATCAGATATATGAGGAATACACCAATGACTACATTTACAGTTGACAAATTAAGACAGTTATGTACAGGAGTGAAGACTGTTGATTATGATTCCGGCATATCTGACGTTGAATAA
>AEB79241
ATGGCTACTTTCAAAGATGCTTGTTATTATTATAAGAGAATTAACAAGTTGAATCATGCAGTCTTGAAGTTAGGAGTTAATGATACATGGAGACCATCACCTCCGACCAAATATAAAGGATGGTGTCTGGACTGTTGCCAACACACTGACTTAACTTACTGTCGAGGTTGTACCATGTATCATGTATGTCAATGGTGTAGTCAATATGATAGATGCTTTCTTGATAATCAACCACATCTATTGAGAATGAGAACTTTCAAGAATGAAGTGACGAAAAATGATTTAATGAATTTAATTGACATGTACAATATATTATTTCCTATAAATCAAAGAATAGTAGATAAATTTATTAGTAGTACAAGACAACATAAATGTAGAAATGAATGTATGACACAGTGGTATAATCACCTATTGATGCCAATAACATTACAATCTCTATCAATTGAATTAGATGGTGATGTTTATTACGTATTTGGATATTATGATAGTATGCGTGACATTAATCAAACTCCATTCTCATTTACAAATTTAATAGATATGTATGATAAGTTGCTACTTGATAATGTAAATTTTAATCGAATGTCATTCTTACCAGTAGCATTACAACAAGAATATGCACTCAGATATTTTTCAAAATCAAGGTTTATTAGTGAAAAGAGGAAATGTATTAGTGATTTACATTTTTCCACTAATGTAATAGAAAATTTACACAATCCAAGTTTTAAAATACAAATTACACGTAATTGTAGTGAATTATCTTCTGATTGGAACGGAGCATGTAAACTTGTTAAAGATATGAGTACTTATTTTAATGTGCTAAAAACATCACATATTGAATTTTATAGTGTTTCAACCAGATGTAGAATGTTTACGCAGCATAAACTTAAAATAGCATCTAAACATATAAAACCAAATTATGTAACATCAAATCATAAAACATCAGCGACTGAGGTGCATAACTGTAAATGGTGCTCAATTAATAACGGTTATACTGTATGGAATGATTTTAGAATTAAGAAGATATATGATAACATTTTTAATTTTCTACGAGCTTTAGTCAAATCAAATTCTAATATTGGACATTGTTCGTCGCAGGAAAATATATATGAACATATTAAAGATGTTCTGGATGTATGTGATGATGAAAAATGGAAAATGACGGTAGCGGAAATATTTAATTGTTTAGAACCAGTAGAACTTGATACTGTTAAATATGTTCTGTTTAATCATGAGGTAAATTGGGATGTTATTAATTTATTAGTTCAGAGCGTTGGTAAAGTACCACAAATACTGACTTTAAATGATATTGTCATAATTATGAAATCTATCATATATGAGTGGTTTGATATCAGATATATGAGGAATACACCAATGACTACATTTACAGTTGACAAATTAAGACAGTTATGTACAGGAGTGAAGACTGTTGATTATGATTCCGGCATATCTGACGTTGAATAA
>AEB79246
ATGGCTACTTTCAAAGATGCTTGTTATTATTATAAGAGAATTAACAAGTTGAATCATGCAGTCTTGAAGTTAGGAGTTAATGATACATGGAGACCATCACCTCCGACCAAATATAAAGGATGGTGTCTGGACTGTTGCCAACACACTGACTTAACTTACTGTCGAGGTTGTACCATGTATCATGTATGTCAATGGTGTAGTCAATATGATAGATGCTTTCTTGATAATCAACCACATCTATTGAGAATGAGAACTTTCAAGAATGAAGTGACGAAAAATGATTTAATGAATTTAATTGACATGTACAATATATTATTTCCTATAAATCAAAGAATAGTAGATAAATTTATTAGTAGTACAAGACAACATAAATGTAGAAATGAATGTATGACACAGTGGTATAATCACCTATTGATGCCAATAACATTACAATCTCTATCAATTGAATTAGATGGTGATGTTTATTACGTATTTGGATATTATGATAGTATGCGTGACATTAATCAAACTCCATTCTCATTTACAAATTTAATAGATATGTATGATAAGTTGCTACTTGATGATGTAAATTTTAATCGAATGTCATTCTTACCAGTAGCATTACAACAAGAATATGCACTCAGATATTTTTCAAAATCAAGGTTCATTAGTGAAAAGAGGAAATGTATTAGTGATTTACATTTTTCCACTAATGTAATAGAAAATTTACACAATCCAAGTTTTAAAATACAAATTACACGTAATTGTAGTGAATTATCTTCTGATTGGAACGGAGCATGTAAACTTGTTAAAGATATGAGTACTTATTTTAATGTGCTAAAAACATCACATATTGAATTTTATAGTGTTTCAACCAGATGTAGAATGTTTACGCAGCATAAACTTAAAATAGCATCTAAACATATAAAACCAAATTATGTAACATCAAATCATAAAACATCAGCGACTGAGGTGCATAACTGTAAATGGTGCTCAATTAATAACGGTTATACTGTATGGAATGATTTTAGAATTAAAAAGATATATGATAACATTTTTAATTTTCTACGAGCTTTAGTCAAATCAAATTCTAATATTGGACATTGTTCGTCGCAGGAAAAGATATATGAACATATTAAAGATGTTCTGGATGTATGTGATGATGAAAAATGGAAAATGACGGTAGCGGAAATATTTAATTGTTTAGAACCAGTAGAACTTGATACTGTTAAATATGTTCTGTTTAATCATGAGGTAAATTGGGATGTTATTAATTTATTAGTTCAGAGCGTTGGTAAAGTACCACAAATACTGACTTTAAATGATATTGTCATAATTATGAAATCTATCATATATGAGTGGTTTGATATCAGATATATGAGGAATACACCAATGACTACATTTACAGTTGACAAATTAAGACAGTTATGTACAGGAGTGAAGACTGTTGATTATGATTCCGGCATATCTGACGTTGAATAA
>AFJ68417
ATGGCTACTTTCAAAGATGCTTGTTATCACTATAAGAGAATTAACAAATTGAATCATGCAGTCTTGAAGTTAGGAGTTAATGATACATGGAGACCATCACCTCCGACCAAATATAAAGGATGGTGTCTGGACTGTTGCCAACACACTGACTTAACTTACTGTCGAGGTTGTACCATGTATCACGTATGTCAATGGTGTAGTCAATATGATAGATGCTTTCTTGATAATCAACCACATCTATTGAGAATGAGAACTTTCAAGAATGAAGTGACGAAAAATGATTTAATGAATTTAATTGACATGTACAATATATTATTTCCTATAAATCAAAGAATAGTAGATAAATTTATTAGTAGTACAAGACAACATAAATGTAGAAATGAATGTATGACACAGTGGTATAATCACCTATTGATGCCAATAACATTACAATCTCTATCAATTGAATTAGATGGTGATGTTTATTACGTATTTGGATATTATGATAGTATGCGTGACATTAATCAAACTCCATTCTCATTTACAAATTTAATAGATATGTATGATAAGTTGCTACTTGATAATGTAAATTTTAATCGAATGTCATTCTTACCAGTAGCATTACAACAAGAATATGCACTCAGATATTTTTCAAAATCAAGGTTTATTAGTGAAAAGAGGAAATGTATTAGTGATTTACATTTTTCCACTAATGTAATAGAAAATTTACACAATCCAAGTTTTAAAATACAAATTACACGTAATTGTAGTGAATTATCTTCTGATTGGAACGGAGCATGTAAACTTGTTAAAGATATGAGTACTTATTTTAATGTACTAAAAACGTCACATATTGAATTTTATAGTGTGTCAACCAGATGTAGGATGTTTACGCAGCATAAACTTAAAATAGCATCTAAACATATAAAACCAAATTATGTAACATCAAATCATAAAACATCAGCGACTGAGGTGCATAACTGTAAATGGTGCTCAATTAATAACGGTTATACTGTATGGAATGATTTTAGAATTAGGAAGATATATAATAACATTTTCAATTTTCTACGAGCTTTAGTCAAATCAAATTCTAATATTGGACATTGTTCGTCGCAGGAAAAGATATATGAACATATTAAAGATGTTCTAGATGTATGTGATGATGAAAAATGGAAAATGACGGTAGCGGAAATATTTAATTGTTTAGAACCAGTAGAACTTGATACTGTTCAATATGTTCTGTTTAATCATGAGGTAAATTGGGATGTTATTAATTTATTAGTTCAGAGCGTTGGTAAAGTACCACAAATACTGACTTTAAATGATATTGTCATAATTATGAAATCTATCATATATGAGTGGTTTGATATCAGATATATGAGGAATACACCAATGACTACATTTACAGTTGACAAATTAAGACAGTTATGTACAGGAGTGAAGACTGTTGATTATGATTCCGGCATATCTGACGTTGAATAA
>AEB79244
ATGGCTACTTTCAAAGATGCTTGTTATTATTATAAGAGAATTAACAAGTTGAATCATGCAGTCTTGAAGTTAGGAGTTAATGATACATGGAGACCATCACCTCCGACCAAATATAAAGGATGGTGTCTGGACTGTTGCCAACACACTGACTTAACTTACTGTCGAGGTTGTACCATGTATCATGTATGTCAATGGTGTAGTCAATATGATAGATGCTTTCTTGATAATCAACCACATCTATTGAGAATGAGAACTTTCAAGAATGAAGTGACGAAAAATGATTTAATGAATTTAATTGACATGTACAATATATTATTTCCTATAAATCAAAGAATAGTAGATAAATTTATTAGTAGTACAAGACAACATAAATGTAGAAATGAATGTATGACACAGTGGTATAATCACCTATTGATGCCAATAACATTACAATCTCTATCAATTGAATTAGATGGTGATGTTTATTACGTATTTGGATATTATGATAGTATGCGTGATATTAATCAAACTCCATTCTCATTTACAAATTTAATAGATATGTATGATAAGTTGCTACTTGATGATGTAAATTTTAATCGAATGTCATTCTTACCAGTAGCATTACAACAAGAATATGCACTCAGATATTTTTCAAAATCAAGGTTCATTAGTGAAAAGAGGAAATGTATTAGTGATTTACATTTTTCCACTAATGTAATAGAAAATTTACACAATCCAAGTTTTAAAATACAAATTACACGTAATTGTAGTGAATTATCTTCTGATTGGAACGGAGCATGTAAACTTGTTAAAGATATGAGTACTTATTTTAATGTGCTAAAAACATCACATATTGAATTTTATAGTGTTTCAACCAGATGTAGAATGTTTACGCAGCATAAACTTAAAATAGCATCTAAACATATAAAACCAAATTATGTAACATCAAATCATAAAACATCAGCGACTGAGGTGCATAACTGTAAATGGTGCTCAATTAATAACGGTTATACTGTATGGAATGATTTTAGAATTAAAAAGATATATGATAACATTTTTAATTTTCTACGAGCTTTAGTCAAATCAAATTCTAATATTGGACATTGTTCGTCGCAGGAAAAGATATATGAACATATTAAAGATGTTCTGGATGTATGTGATGATGAAAAATGGAAAATGACGGTAGCGGAAATATTTAATTGTTTAGAACCAGTAGAACTTGATACTGTTAAATATGTTCTGTTTAATCATGAGGTAAATTGGGATGTTATTAATTTATTAGTTCAGAGCGTTGGTAAAGTACCACAAATACTGACTTTAAATGATATTGTCATAATTATGAAATCTATCATATATGAGTGGTTTGATATCAGATATATGAGGAATACACCAATGACTACATTTACAGTTGACAAATTAAGACAGTTATGTACAGGAGTGAAGACTGTTGATTATGATTCCGGCATATCTGACGTTGAATAA
>AFJ68143
ATGGCTACTTTTAAAGATGCTTGTTATCATTACAAAAGAATTAATAAATTGAATAGTACAGTCTTAAAATTAGGAGTTAATGATACATGGAGGCCGTCACCTCCAACTAAATATAAAGGATGGTGTTTAGATTGCTGTCAACATACTGACTTAACTTATTGTAGCGGGTGTACCATGTATCATGTTTGTCAATGGTGCAGTCAATATGGTAGATGTTTTCTTGATAATGAACCGCATTTATTAAGAATGAGAACTTTTAAAAATGAAGTGACAAAAGACGATTTAAAGAATTTAATTGATATGTATGAAATTCTATTCCCTATGAATCATAAAATAGTATGCAGATTCATTAACAATACGAGACAACATAAATGTAGAAACGAATGTATGACACAGTGGTACAATCATTTACTAATGCCAATAACGTTACAATCCCTGTCAATTGAATTAGATGGTGACGTTTATTACGTATTTGGGTATTATGATAACATGAATAATATTAATCAAACTCCATTCTCATTTATAAATTTAGTAGATATATATGATAAATTATTACTTGATAATGTAAATTTTACTAGAATGTCATTCTTACCAGCATCTTTACAGCAAGAATATGCACTTAGATATTTTTCTAAATCAAGATTTATAAGCGAGCAAAGGAAATGTGTTAATGATTTACACTTTTCAATTAATGTGTTAGAGAACTTACATAATCCAAGTTTCAAAATACAGATTACACGTAATTGTAGCGAACTGTCTTTTGACTGGAATGAAGCATGCAAGCTTGTTAAAAATGTCAGTGCGTATTTTAACGTGCTGAAAACATCACATATTGAATTTTATAGTGTTTCTACCAGATGTAGAATATTCACACAATGTAAACTCAAAATGGCATCTAAATTAATCAAACCAAACTATATAACCTCGAATCATAAAACATTAGCTACTGAGGTACACAATTGCAAGTGGTGTTCAGTTAATAATAGTTATATTGTATGGAATGATTTTAGGATTAAGAAAATATATGATAATATTTTTAACTTTCTACGAGCTTTAGTTAAATCAAATGTTAATATTGGACATTGTTCATCACAGGAAAAGATATATGAATATGTTGAAGACGTTCTGAATGTGTGTGATGACGAAAGATGGAAAACGTCAATAACGGGAATTTTTAATTGTCTAGAACCAGTAGAGCTTGATGATGTCAAGTATGTTTTATTTAATCATGAAATAAATTGGGATGTGATTAATGTATTGGTCCATAGTATTGGTAAAGTACCACAAATATTAACTTTGGAGAATGTTATCACAATCATGCAATCTATCATATATGAATGGTTTGATATAAGATACATGAGGAATACACCAATAGTTACATTTACAATTGATAAATTAAGACGATTATATACAGGATTAAAGACTGTTGAATATGATTCTGGTATATCTGATATTGAATAG
>ACZ51750
ATGGCTACTTTCAAAGATGCTTGTTATTATTATAAGAGGATTAACAAGTTGAATCACGCAGTCTTGAAGTTAGGAGTTAATGATACATGGAGACCATCACCTCCAACTAAATATAAAGGATGGTGTCTGGATTGTTGTCAACACACTGATTTAACTTACTGTCGAGGTTGTACCATGTATCATGTATGTCAATGGTGTAGTCAATATGGTAGATGCTTTCTTGATAGTGAGCCGCATCTATTGAGAATGAGAACTTTCAAGAATGAAGTGACGAAAAATGATTTAATGAACTTAATTGATATGTACGATACATTATTTCCTATAAATCAAAGAATAGTAGATAAATTCATGAATGGTACAAGACAACATAAATGTAGAAATGAATGTATAACACAGTGGTACAATCATTTATTAATGCCAATAACATTACAATCTCTATCGATTGAATTAGATGGTGATGTTTATTACGTATTTGGATATTATGACAATATGAGTGACATTAATCAAACTCCATTCTCATTTACAAATTTAATAGATATGTATGATAAATTGCTACTTGATAACATAAATTTCAACCGAATGTCATTCTTACCAGTAGCATTACAACAAGAATATGCACTCAGATATTTTTCAAAATCGAGGTTTATTAGTGAAAAGAGAAAATGTGTCAGTGATTTACATTTTTCCGCTAACGTGATAGAAAATTTGCATAATCCAAGTTTTAAAATACAAATTACACGTAATTGTAGTGATTTTTCTTCTGACTGGAACGGAGTATGCAAACTTGTTAAAGATGTGAATGCTTATTTTAATGTGCTGAAAACGTCACATATTGAATTTTATAGTATTTCAACCAGATGTAGAGTGTTTACGCAACATAAACTTAAAATAGCATCTAAACATATAAAACCAAATTATGTGACATCAAATCATAAAACGTCGGCGACTGAGGTACATAATTGTAAATGGTGTTCAATTAATAATAGTTATACTGTATGGAATGATTTTAGAGTTAAGAAGATATATGATAACATTTTCAATTTCCTACGAGCTTTAGTCAAATCAAATGCCAATGTTGGACATTGTTCGTCACAGGAAAAGATATATGAATATATTAAAGATGTTCTGGATGTATGTGATGATGAAAAATGGAAAATAGCGGTGACAGAAATATTTAATTGCTTAGAACCAGTAGAACTTAATAATGTGAAATATGCTCTGTTTAATCATGAGGTAAATTGGGATGTCATTAATTTATTAGTTCAGAGTGTTGATAAAGTACCGCAAATCTTGACTTTGGATGATATTGTCATAATTATGAAATCTATCATATATGAGTGGTTTGATATCAGATATATGAGAAATACTCCAATGACTACATTTACAGTTGACAAATTAAGACGATTATGCACAGGAGTGAAGACTGTTGATTATGATTCCGGTATATCTGACGTTGAATAA
>ACZ51618
ATGGCTACTTTTAAAGATGCTTGCTATTATTATAAGAGAATTAACAAACTAAATCATACAGTCTTGAAATTGGGAGTTAATGATACATGGAGACCATCACCTCCAACTAAATATAAAGGATGGTGCTTGGATTGTTGTCAGCATACTGATCTAACATATTGTCGAGGCTGTACCATGTATCATGTTTGTCAATGGTGTAGTCAATATGGTAGATGTTTTCTTGATAATGAGCCACATCTGTTAAGAATGAGAACCTTTAAAAATGAAGTGACAAAAGATGATCTGATGAATTTAATTGATATGTATGATACATTATTTCCTATGAATCAGAAGATAGTGGATAAATTCATTAATAACACAAGGCAACATAAATGTAGAAATGAATGTATGACACAGTGGTATAATCATTTGCTAATGCCAATAACATTGCAATCTCTGTCAATTGAATTGGATGGTGATATTTACTATGTATTTGGATATTATGATGATATGAACAACGTTAATCAGACTCCATTTTCATTTATAAATTTAGTAGATATATGTGATAAATTGCTACTTGATGATGTAAATTTTACTAGAATGTCATTCTTACCAATAACTTTGCAGCAAGAGTATGCACTTAGATATTTCTCTAAATCAAGATTTATTAGTGAACAAAGAAAATGTGTTAGTGATTCACACTTCTCCATTAACGTGCTTGAAAATTTACACAATCCAAGTTTCAAAATACAGATCACTCGCAATTGCAGTGAGCTGTCTTCCGATTGGAATGGAGCATGTAAACTTGTTAAAGATACAAGTGCTTATTTTAATATACTAAAGACATCACATGTTGAGTTCTATAGCGTTTCCACTAGATGCAGAATGTTCACGCAACGTAAACTTCAAATAGCATCTAAACTAATGAAACCAAATTATATGACATCAAATCATAGAGCATCGGCTACTGAGGTACATAATTGCAAATGGTGTTCGATCAATAATAGCTATATTGTATGGAATGATTTTAGAGTTAAGAAGACATATGATAATATCTTAAATTTTTTACGAGCTTTAGTCAAATCAAATGTTAATGTTGGACACTGCTCATCACAAGAAAAGATATATGAATGTGTTGAAAATATTCTAGATATATGTGATAATGAGAAATGGAAAACATCGGTAACAGAAATATTCAATTGTCTAGAACCAGTAGAACTTAATGCTGTTAACTATGTTTTATTTAATCATGAGGTAAATTGGGATGTTATTAATATATTAGTTCAGAGTATTGGTAAAGTACCACAAATATTAACTTTAAATGATGTTGTCACAATCATGCATTCTATCATATATGAATGGTTTGATATCAGATATATGAGGAACACGCCAATGACTACATTTACAGTCGATAAACTAAGACGGTTGTGTACAGAACCAAAGACTGTCGACTATGATTCTGGCATATCTGATGTTGAATAA
>ACZ52121
ATGGCTACTTTCAAAGATGCTTGTTATTATTATAAGAGAATTAACAAGTTGAATCACGCAGTCTTGAAGTTAGGAGTTAATGATACATGGAGACCATCACCTCCAACTAAATGTAAAGGATGGTGTCTGGATTGTTGTCAACACACTGATTTAACTTACTGTCGAGGTTGTACCATGTATCATGTATGTCAGTGGTGTAGTCAATATGGTAGATGCTTTCTTGATAGTGAGCCGCATCTATTGAGAATGAGAACTTTCAAGAATGAAGTGACGAAAAATGATTTAATGAACTTAATTGATATGTACGATACATTATTTCCTATAAATCAAAGAATAGTAGATAAATTCATGAATGGTACAAGACAACATAAATGTAGAAATGAATGTATAACACAGTGGTATAATCATTTATTAATGCCAGTAACATTACAATCTCTATCGATTGAATTAGATGGTGATGTTTATTACGTATTTGGATATTATGACAATATGAGTGACATTAATCAAACTCCATTCTCATTTACAAATTTAATAGATATGTATGATAAATTGCTACTTGATAACATAAATTTCAACCGAATGTCATTCTTACCAGTAGCATTACAACAAGAATATGCACTCAGATATTTTTCAAAATCAAGGTTTATTAGTGAAAAGAAAAAATGTGTCAGTGATTTACATTTTTCCGCTAACGTGATAGAAAATTTGCATAATCCAAGTTTTAAAATACAGATTACACGTAATTGTAGTGATTTTTCTTCTGACTGGAACGGAGTATGCAAACTTGTTAAAGATGTGAATGCTTATTTTAATGTGCTGAAAACGTCACATATTGAATTTTATAGTATTTCAACCAGATGTAGAGTGTTTACGCAATATAAACTTAAAATAGCATCTAAACATATAAAACCAAATTATGTGACATCAAATCATAAAACGTCGGCGACTGAGGTACATAATTGTAAATGGTGTTCAATTAATAATAGTTATACTGTATGGAATGATTTTAGAGTTAAGAAGATATATGATAACATTTTCAATTTCCTACGAGCTTTAGTCAAATCAAATGCCAATGTTGGACATTGTTCGTCACAGGAAAAGATATATGAATATATTAAAGATGTTCTGGATGTATGTGATGATGAAAAATGGAAAATAGCGGTGACAGAAATATTTAATTGCTTAGAACCAGTAGAACTTAATAATGTGAAGTATGCTCTGTTTAATCATGAGGTAAATTGGGATGTCATTAATTTATTAGTTCAGAGTGTTGATAAAGTACCGCAAATCCTAACTCTGGATGATATTGTCATAATTATGAAATCTATCATATATGAGTGGTTTGATATCAGATATATGAGAAATACTCCAATGACTACATTTACAGTTGACAAATTAAGACGATTATGCACAGGAGTAGAGACTGTTGATTATGATTCCGGTATATCTGACGTTGAATAA
>AFK27379
ATGGCTACTTTCAAAGATGCTTGTTATTATTATAAGAGAATTAACAAATTGAATCATACAGTCTTGAAGTTAGGAGTTAATGATACATGGAGACCATCACCTCCGACTAAATATAAAGGATGGTGTCTGGACTGTTGTCAACACACTGACTTAACTTACTGTCGAGGTTGTACCATGTATCATGTATGTCAGTGGTGTAGTCAATATGATAGATGCTTTCTTGATAATCAACCACATCTATTGAGAATGAGAACTTTCAAGAATGAAGTGACGAAAAATGATTTAATGAATTTAATTGACATGTACAATATATTATTTCCCATAAATCAAAGAATAGTAGATAAATTTATTAGTAGTACAAGACAACATAAGTGTAGAAATGAATGTATGACACAGTGGTATAATCACCTATTGATGCCAATAACATTACAATCTCTATCAATTGAATTAGATGGTGATGTTTATTACGTATTTGGATATTATGATAGTATGCGTGACATTAATCAAACTCCATTCTCATTTGCAAATTTAATAGATATGTATGATAAATTGCTACTTGATAATGTAAATTTTAATCGAATGTCATTCTTACCAGTAGCATTACAACAAGAATATGCACTCAGATATTTTTCAAAATCAAGGTTTATTAGTGAGAAAAGGAAATGTATTAGTGATTTACATTTTTCCACTAATGTAATAGAAAATTTACACAATCCAAGTTTTAAAATACAAATTACACGTAATTGTAGTGAATTATCTTCTGATTGGAACGGGGCATGTAAACTTGTTAAAGATATGAGTACTTATTTTAATGTGCTAAAAACATCACATATTGAATTTTATAGTATTTCAACCAGATGTAGAATGTTTACGCAGCATAAACTTAAAATAGCATCTAAATATATAAAACCAAATTATGTAATATCAAATCATAGAACATCAGCGACTGAGGTGCATAATTGTAAATGGTGCTCAATTAATAACGGTTATACTGTATGGAATGATTTTAGAATTAAGAAGATATATGATAACATTTTCAATTTTCTACGAGCTTTAGTCAAATCAAATTCTAATATTGGACATTGTTCGTCGCAGGAAAAGATATATGAACATATTAAAGATGTTCTGGATGTATGTGATGATGAAAAATGGAAAATGGCGATAGCGGAAATATTTAATTGTTTAGAACCAGTAGAACTTGATACTGTTAAATATGTTCTGTTTAATCATGAGGTAAATTGGGATGTTATTAATTTGTTAGTTCAGAGCGTTGGTAAAGTACCACAAATACTGACTTTAGATGATATTGTCATAATCATGAAATCTATTATATATGAGTGGTTTGATATCAGATATATGAGGAATACACCAATGACTACATTTACAGTTGACAAATTAAGACAGTTATGTACAGGAGTGAAGACTGTTGATTATGATTCCGGCATATCTGACGTTGAATAA
>AFK27378
ATGGCTACTTTCAAAGATGCTTGTTATTATTATAAGAGAATTAACAAATTGAATCATACAGTCTTGAAGTTAGGAGTTAATGATACATGGAGACCATCACCTCCGACTAAATATAAAGGATGGTGTCTGGACTGTTGTCAACACACTGACTTAACTTACTGTCGAGGTTGTACCATGTATCATGTATGTCAGTGGTGTAGTCAATATGATAGATGCTTTCTTGATAATCAACCACATCTATTGAGAATGAGAACTTTCAAGAATGAAGTGACGAAAAATGATTTAATGAATTTAATTGACATGTACAATATATTATTTCCCATAAATCAAAGAATAGTAGATAAATTTATTAGTAGTACAAGACAACATAAGTGTAGAAATGAATGTATGACACAGTGGTATAATCACCTATTGATGCCAATAACATTACAATCTCTATCAATTGAATTAGATGGTGATGTTTATTACGTATTTGGATATTATGATAGTATGCGTGACATTAATCAAACTCCATTCTCATTTGCAAATTTAATAGATATGTATGATAAATTGCTACTTGATAATGTAAATTTTAATCGAATGTCATTCTTACCAGTAGCATTACAACAAGAATATGCACTCAGATATTTTTCAAAATCAAGGTTTATTAGTGAGAAAAGGAAATGTATTAGTGATTTACATTTTTCCACTAATGTAATAGAAAATTTACACAATCCAAGTTTTAAAATACAAATTACACGTAATTGTAGTGAATTATCTTCTGATTGGAACGGGGCATGTAAACTTGTTAAAGATATGAGTACTTATTTTAATGTGCTAAAAACATCACATATTGAATTTTATAGTATTTCAACCAGATGTAGAATGTTTACGCAGCATAAACTTAAAATAGCATCTAAATATATAAAACCAAATTATGTAATATCAAATCATAGAACATCAGCGACTGAGGTGCATAATTGTAAATGGTGCTCAATTAATAACGGTTATACTGTATGGAATGATTTTAGAATTAAGAAGATATATGATAACATTTTCAATTTTCTACGAGCTTTAGTCAAATCAAATTCTAATATTGGACATTGTTCGTCGCAGGAAAAGATATATGAACATATTAAAGATGTTCTGGATGTATGTGATGATGAAAAATGGAAAATGGCGATAGCGGAAATATTTAATTGTTTAGAACCAGTAGAACTTGATACTGTTAAATATGTTCTGTTTAATCATGAGGTAAATTGGGATGTTATTAATTTGTTAGTTCAGAGCGTTGGTAAAGTACCACAAATACTGACTTTAGATGATATTGTCATAATCATGAAATCTATTATATATGAGTGGTTTGATATCAGATATATGAGGAATACACCAATGACTACATTTACAGTTGACAAATTAAGACAGTTATGTACAGGAGTGAAGACTGTTGATTATGATTCCGGCATATCTGACGTTGAATAA
>ADK46538
ATGGCTACTTTTAAAGATGCTTGTTATCATTACAAAAGAATTAATAAATTGAATAATACAGTCTTAAAATTAGGAGTCAATGATACATGGAGGCCGTCATCTCCAACTAAATATAAAGGATGGTGTTTAGATTGCTGTCAATATACTGATTTAACTTATTGTAGCGGGTGTACCATGTATCATGTTTGTCAATGGTGCAGTCAATATGGTAGATGTTTCCTTGATAATGAACCACATTTATTAAGGATGAGAACTTTTAAAAATGAAGTGACAAAAGACGATTTAAAGAATTTAATTGATATGTATGAAATACTATTCCCTATGAATCATAAAATAGTATGTAGATTCATTAACAATACAAGACAACATAAATGTAGAAACGAATGTATGACACAGTGGTACAATCATTTACTAATGCCAATAACGTTACAATCCCTATCAATTGAATTAGATGGTGACGTTTATTACGTATTTGGGTATTATGATAACATGAATAATACTAATCAAACCCCATTCTCATTTATAAATTTAGTAGATATCTATGATAAATTATTACTTGATGATGTAAATTTTACTAGAATGTCATTCTTACCAGCATCTTTACAGCAAGAATATGCACTTAGATATTTTTCCAAATCAAGATTTATAAGCGAACAAAGGAAATGTGTTAATGATTCACACTTTTCAATTAATGTGTTAGAGAACTTACATAATCCAAGTTTCAAAATACAGATTACACGTAATTGTAGCGAACTGTCTTTTGACTGGAATGAAGCATGTAAGCTTGTTAAAGACGTCAGTGCGTATTTTAACATGATGAAAACATCACATATTGAATTTTATAGCGTTTCTACCAGATGTAGAATATTCACACAATATAAACTCAAAATGGCATCTAAATTAATCAAACCAAACTATATAACCTCAAATCATAAAATGTTAGCTACTGAGGTACACAATTGCAAGTGGTGTTCAGTTAATAACAGTTATACTGTATGGAATGATTTTAGGATTAAGAAAATATATAATAATATTTTTAACTTTCTACGAGCTTTAGTTAAATCAAATGTTAACATTGGACATTGTTCATCACAGGAAAAGATATATGAATATGTTGAAGACGTTCTGAATGTGTGTGATGACGAAAGATGGAAAACGTCAATAATGAAAATTTTTAATTGTTTAGAACCAGTAGAGCTCGATGATGCCAAGTATGTTTTATTTAACCATGAAATAAATTGGGATGTGATTAATGTATTGGTCCATAGTATTGGTAAAGTACCACAAATATTAACTTTAGAGAATGTTATCACAATCATGCAATCTATCATATATGAATGGTTTGATATAAGATACATGAGGAATACACCAATGGTTACATTTACAATTGATAAATTAAGACGATTATACACAGGATTAAAGACTGTTGAATATGATTCTGGTATATCTGATATTGAATAG
>ADK46539
ATGGCTACTTTTAAAGATGCTTGTTATCATTACAAAAGAATTAATAAATTGAATAATACAGTCTTAAAATTAGGAGTCAATGATACATGGAGGCCGTCATCTCCAACTAAATATAAAGGATGGTGTTTAGATTGCTGTCAATATACTGATTTAACTTATTGTAGCGGGTGTACCATGTATCATGTTTGTCAATGGTGCAGTCAATATGGTAGATGTTTCCTTGATAATGAACCACATTTATTGAGGATGAGAACTTTTAAAAATGAAGTGACAAAAGACGATTTAAAGAATTTAATTGATATGTATGAAATACTATTCCCTATGAATCATAAAATAGTATGTAGATTCATTAACAATACAAGACAACATAAATGTAGAAACGAATGTATGACACAGTGGTACAATCATTTACTAATGCCAATAACGTTACAATCCCTATCAATTGAATTAGATGGTGACGTTTATTACGTATTTGGGTATTATGATAACATGAATAATACTAATCAAACCCCATTCTCATTTATAAATTTAGTAGATATCTATGATAAATTATTACTTGATGATGTAAATTTTACTAGAATGTCATTCTTACCAGCATCTTTACAGCAAGAATATGCACTTAGATATTTTTCCAAATCAAGATTTATAAGCGAACAAAGGAAATGTGTTAATGATTCACACTTTTCAATTAATGTGTTAGAGAACTTACATAATCCAAGTTTCAAAATACAGATTACACGTAATTGTAGCGAACTGTCTTTTGACTGGAATGAAGCATGTAAGCTTGTTAAAGACGTCAGTGCGTATTTTAACATGATGAAAACATCACATATTGAATTTTATAGCGTTTCTACCAGATGTAGAATATTCACACAATATAAACTCAAAATGGCATCTAAATTAATCAAACCAAACTATATAACCTCAAATCATAAAATGTTAGCTACTGAGGTACACAATTGCAAGTGGTGTTCAGTTAATAACAGTTATACTGTATGGAATGATTTTAGGATTAAGAAAATATATAATAATATTTTTAACTTTCTACGAGCTTTAGTTAAATCAAATGTTAACATTGGACATTGTTCATCACAGGAAAAGATATATGAATATGTTGAAGACGTTCTGAATGTGTGTGATGACGAAAGATGGAAAACGTCAATAATGAAAATTTTTAATTGTTTAGAACCAGTAGAGCTCGATGATGCCAAGTATGTTTTATTTAACCATGAAATAAATTGGGATGTGATTAATGTATTGGTCCATAGTATTGGTAAAGTACCACAAATATTAACTTTAGAGAATGTTATCACAATCATGCAATCTATCATATATGAATGGTTTGATATAAGATACATGAGGAATACACCAATGGTTACATTTACAATTGATAAATTAAGACGATTATACACAGGATTAAAGACTGTTGAATATGATTCTGGTATATCTGATATTGAATAG
>AFJ68487
ATGGCTACTTTCAAAGATGCTTGCTATTATTATAAGAGAATTAACAAATTGAATCATGCAGTCTTGAAATTAGGAGTTAATGATACATGGAGAACATCACCTCCGACCAAATATAAAGGATGGTGTCTGGACTGTTGCCAACACACTGACTTAACTTACTGTCGAGGTTGTACCATGTATCATGTATGTCAATGGTGTAGTCAATATGATAGATGCTTTCTTGATAATCAACCACATCTATTGAGAATGAGAACTTTCAAGAATGAAGTGACGAAAAATGATTTAATGAATTTAATTGACATGTACAATATATTATTTCCTATAAATCAAAGAATAGTAGATAAATTTATTAATAGTACAAGACAACATAAATGTAGAAATGAATGTATGACACAGTGGTATAATCACCTATTGATGCCAATAACATTACAATCTCTATCAATTGAATTAGATGGTGATGTTTATTACGTATTTGGATATTATGATAGTATGCGTGACATTAATCAAACTCCATTCTCATTTACAAATTTAATGGATATGTATGATAAGTTGCTACTTGATAATGTAAATTTTAATCGAATGTCATTCTTACCAGTCGCATTACAACAAGAATATGCACTCAGATATTTTTCAAAATCAAGGTTTATTAGTGAAAAGAGGAAATGTATTAGTGATTTACATTTTTCCACTAATGTAATAGAAAATTTACACAATCCAAGTTTTAAAATACAAATTACACGCAATTGTAGTGAATTATCTTCTGATTGGAACGGAGCATGTAAACTTATTAAAGATATGAGTACTTATTTTAATGTACTAAAAACATCATATATTGAATTTTATAGTATTTCAACCAGATGTAGAATATTTACGCAGCATAAACTTAAAATAGCATCTAAACATATAAAACCAAATTATGTAACATCAAATCATAAAACATCAGCAACTGAGGTGCATAACTGTAAATGGTGCTCAATTAATAACGGTTATACTGTATGGAATGATTTTAGAATTAAGAAGATATATGATAACATTTTCAATTTTCTACGAGCTTTAGTCAAATCAAATTCTAATATTGGACATTGTTCGTCACAGGAAAAGATATATGAACATATTAAAGATGTTCTGGATATATGTGATGATGAAAAATGGAAAATGGCAGTAGCGGAAATATTTAATTGTTTAGAACCAGTAGAACTTGATACTGTCAAATATGTTCTGTTTAATCATGAGGTAAATTGGGATGTTATTAATTTATTAGTTCAGAGCGTTGGTAAAGTACCACAAATACTGACTTTAAATGATATTGTCATAATCATGAAATCTATCATATATGAGTGGTTTGATATCAGATATATGAGGAATACACCAATGACTACATTTACAGTTGACAAATTAAGACAGTTATGTACAGGAGTGAAGACTGTTGATTATGATTCCGGCATATCTGACGTTGAATAA
>ADK46530
ATGGCTACTTTTAAAGATGCTTGTTATCATTACAAAAGAATTAATAAATTAAATAATACAGTCTTAAAATTAGGAGTTAATGATACATGGAGGCCGTCACCTCCAACTAAATATAAAGGATGGTGTTTGGATTGTTGTCAACATGCTGATTTAACTTATTGTAGCGGTTGTACCATGTATCATGTTTGTCAATGGTGCAATCAATATGGTAGATGTTTTCTTGATAATGAACCACATTTATTAAGGATGAGAACTTTTAAAAATGAAGTGACAAAAGACGATTTAAAGAATTTAATTGCTATGTATGAAACACTATTCCCTATAAATCATAAAATAGTATGTAGATTCATCAACAACATGAGACAGCGTAAATGTAGAAACGAATGTATGACACAGTGGTACAATCATTTACTAATGCCAATAACGTTACAATCCTTATCAATTGAATTGGATGGTGATGTTTATTACATATTTGGATATTATGACAACATGAATAATATTAATCAAACTCCATTCTCATTTGTAAATTTAGTAGATATATATGATAAATTATTACTTGATGATGTGAATTTTACTAGGATGTCATTCTTACCAGCGTCTTTACAACAAGAATATGCACTTAGATATTTTTCTAAATCAAGATTTATAAGCGAACAAAGAAAATGTGTTAATGATTCACACTTTTCAATTAATGTGTTAGAGAATTTACATAATCCAAGTTTCAAAATACAGATTACACGTAATTGTAGCGAACTGTCTTTTGATTGGAATGAAGCATGTAAGCTTGTTAAAAACGTCAGTGCGTACTTTGACATGCTGAAAACATCACATATCGAATTTTATAGCGTTTCTACTAGATGTAGAATATTCACCCAACATAAACTCAAAATGGCATCTAAATTAATCAAACCAAACTATATAACCTCGAATCATAAAACATTAGCTACTGAGGTACGTAATTGCAAGTGGTGTTCAGTTAATAACAATTATACTGTATGGAATGATTTTAGAATTAAGAAAATATATGATAATATTTTTAACTTTCTACGAGCTTTAGTTAAATCAAATGTTAATATTGGACATTGTTCATCACAGGAAAAGATATATGAATATGTTGAAGATGTTCTGAATGTGTGCGATGACGAAAGATGGAAAACATCAATAATGAAAATTTTTAATTGTCTAGAGCCAGTAGAGCTTGATGATGGCAAGTATGTTTTAGTTAACCATGAAATAAATTGGGATGTGATTAATGTATTGGTCCATAGTATTGGTAAAGTACCACAAATATTAACTTTGGACAATGTTATTACAATCATGCAATCTATCATATATGAATGGTTTGATTTAAGATACATGAGAAATACACCAATGGTTACATTTACAGTCGATAAATTAAGACAATTATATACAGGATTAAAGACTGTTGAATATGATTCTGGCATATCTGATATTGAATAG
>ADK46531
ATGGCTACTTTTAAAGATGCTTGTTATCATTACAAAAGAATTAATAAATTAAATAATACAGTCTTAAAATTAGGAGTTAATGATACATGGAGGCCGTCACCTCCAACTAAATGTAAAGGATGGTGTTTGGATTGTTGTCAACACACTGATTTAACTTATTGTAGCGGTTGTACCATGTATCATGTTTGTCAATGGTGCAATCAATATGGTAGATGTTTTCTTGATAATGAACCACATTTATTAAGGATGAGAACTTTTAAAAATGAAGTGACAAAAGACGATTTAAAGAATTTAATTGATATGTATGAAACACTATTCCCTATAAATCATAAAATAGTATGTAGATTCATCAACAACACGAGACAACATAAATGTAGAAACGAATGTATGACACAGTGGTACAATCATTTACTAATGCCAATAACGTTACAATCCTTATCAATTGAATTGGATGGTGATGTTTATTACATATTTGGATATTATGATAACATGGATAATATTAATCAAACTCCATTCTCATTTGTAAATTTAGTAGATATATATGATAAATTATTACTTGATGATGTGAATTTTACTAGAATGTCGTTCTTACCAGCGTCTTTACAACAAGAATATGCACTTAGATATTTTTCTAAATCAAGATTTATAAGCGAACAAAGAAAATGTGTTAATGATTCACACTTTTCAATTAATGTGTTAGAGAATTTACATAATCCAAGTTTCAAAATACAGATTACACGTAATTGCAGCGAACTGTCTTTTGATTGGAATGAAGCATGTAAGCTTGTTAAAAACGTCAGTGCGTATTTTGACATGCTGAAAACATCACATATCGAATTTTATAGCGTTTCTACTAGATGTAGAATATTCACCCAACATAAACTCAAAATGGCATCTAAATTAATCAAACCAAACTATATAACCTCGAATCATAAAACATTAGCTACTGAGGTACATAATTGCAAGTGGTGTTCAGTTAATAACAATTATACTGTATGGAATGATTTTAGAATTAAGAAAATATATGATAATATTTTTAACTTTCTACGAGCTTTAGTTAAATCAAATGTTAATATTGGACATTGTTCATCACAGGAAAAGATATATGAATATGTTGAAGATGTTCTGAATGTGTGTGATGACGAAAGATGGAAAACATCAATAATGAAAATTTTTAATTGTCTAGAACCAGTAGAGCTTGATGATGGTAAGTATGTTTTAGTTAACCATGAAGTAAATTGGGATGTGATTAATGTATTGGTCCATAGTATTGGTAAAGTACCACAAATATTAACTTTGGATAATGTTATTACAATCATGCAATCTATCATATATGAATGGTTTGACTTAAGATACATGAGAAATACACCGATGGTTACATTTACAGTTGATAAATTAAGACAATTATATACAGGATTAATGACTGTTGAATATGATTCTGGCATATCTGATATTGAATAG
>ACZ51846
ATGGCTACTTTCAAAGATGCTTGTTATTATTATAAGAGAATTAACAAGTTGAATCACGTAGTCTTGAAGTTAGGAGTTAATGATACATGGAGACCATCACCTCCGACTAAATATAAAGGATGGTGCCTGGATTGTTGCCAACACACAGATTTAACTTACTGTCAAGGTTGTACCATGTATCATGTATGTCAATGGTGTAGTCAATATGGTAGATGCTTTCTTGATAGTGAACCACATCTATTGAGAATGAGAACTTTCAAGAATGAAGTGACGAAAAATGATCTAATGAATTTAATTGACATGTACAATACATTATTTCCTATAAATCAAAGAATAGTAGATAAATTCATTAATAGTACAAGACAACATAAATGTAGAAATGAATGTATGACACAGTGGTACAATCATTTATTAATGCCTATAACATTACAATCTCTATCAATTGAATTAGATGGTGATGTTTATTACGTATTTGGATATTATGATAGTATGAGTGACATTAATCAAACTCCATTCTCATTTACAAATTTAATAGATATTTATGATAAGTTGCTACTTGATAATATAAATTTTAACCGAATGTCATTCTTACCAGTAGTATTACAACAAGAATATGCACTCAGATATTTTTCAAAATCAAGGTTTATTAGTGAAAAGAGGAAATGTGTCAGTGATTTACATTTTTCCGCTAACGTGATAGAAAATTTACATAATCCAAGTTTTAAAATACAGATTACACGTAATTGTATTGAATTATCTTCTGATTGGAACGGAGCATGCAAACTTGTTAAAGATGCGAGTGCTTATTTTGATATGCTGAAAACATCACATATTGAATTTTATAGTATTTCAACCAGATGTAGAGTGTTTACGCAGCATAAACTTAAAATAGCATCTAAACATATAAAACCAAATTATGTGACATCAAATCATAGAACATCGGCGACTGAGGTACATAATTGCAAATGGTGTTCAATTAATAACAGTTATACTGTATGGAATGATTTTAGAGTTAAGAAGATATACGATAACATTTTTAATTTTCTACGAGCTTTAGTTAAATCAAATGCTAACGTTGGACATTGTTCGTCACAGGAAAAGATATATGAACATATTGAAGATGTTCTGGATGTATGTGATGATGAAAAATGGAAAACGGCGGTAACAGAAATATTCAATTGTTTAGAGCCAGTAGAACTTAATGCTGTTAAATATGTTCTGTTCAATCATGAGGTAAATTGGGATGTCATTAATTTATTAGTTCAGAGCATTGGTAAAGTACCACAAATACTAACTTTGAATGATATTGTCATAATTATGAAATCTATCATATATGAGTGGTTTGATATCAGATATATGAGGAACACACCAATGACTACATTTACTGTTGACAAATTAAGACAGTTGTGCACAGGAGTGAAAACTGTTGATTATGATTCCGGCATATCTGACGTTGAATAA
>ADK46533
ATGGCTACTTTCAAAGATGCTTGTTATTATTATAAGAGAATTAACAAATTGAATCATGCAGTCTTGAAGTTAGGAGTTAATGATACATGGAGACCATCACCTCCGACTAAATATAAAGGATGGTGTCTGGACTGTTGTCAACACACTGACTTAACTTACTGTCGAGGTTGTACCATGTATCATGTATGTCAGTGGTGTAGTCAATATGATAGATGCTTTCTTGATAATCAACCACATCTATTGAGAATGAGAACTTTCAAGAATGAAGTGACGAAAAATGATTTAATGAATTTAATTGACATGTACAATATATTATTTCCCATAAATCAAGGAATAGTAGATAAGTTTATTAGTAGTACAAGACAACATAAATGTAGAAATGAATGTATGACACAGTGGTATAATCACCTATTGATGCCAATAACATTACAATCTCTATCAATTGAATTAGATGGTGATGTTTATTACGTATTTGGATATTATGATAGTATGCGTGACATTAATCAAACTCCATTCTCATTTACAAATTTAATAGATATGTATGATAAATTGCTACTTGATAATGTAAATTTTAATCGAATGTCATTCTTACCAGTAGCATTACAACAAGAATATGCACTCAGATATTTTTCAAAATCAAGGTTTATTAGTGAGAAAAGGAAAAGTATTAGTGATTTACATTTTTCCACTAATGTAATAGAAAATTTACACAATCCAAGTTTTAAAATACAAATTACACGTAATTGTAGTGAATTATCTTCTGATTGGAACGGGGCATGTAAACTTGTTAAAGATGTGAGTACTTATTTTAATGTGCTAAAAACATCACATATTGAATTTTATAGTATTTCAACCAGATGTAGAATATTTACGCAGCATAAACTTAAAATAGCATCTAAATATATAAAACCAAATTATGTAACATCAAATCATAGAACATCAGCGACTGAGGTGCATAACTGTAAATGGTGCTCAATTAATAACGGTTATACTGTATGGAATGATTTTAGAATTAAGAAGATATATGATAACATTTTCAATTTTCTACGAGCTTTAGTCGAATCAAATTCTAATATTGGACATTGTTCGTCGCAGGAAAAGATATATGAACATATTAAAGATGTTCTGGATGTATGTGATGATGAAAAATGGAAAATGGCGATAGCGGAAATATTTAATTGTTTAGAACCAGTAGAACTTGATACTGTTAAATATGTTCTGTTTAATCATGAGGTAAATTGGGATGTTATTAATTTATTAGTTCAGAGCGTTGGTAAAGTACCACAAATACTGACTTTAGATGATATTGTCATAATCATGAAATCTATTATATATGAGTGGTTTGATATCAGATATATGAGGAATACACCAATGACTACATTTACAGTTGACAAATTAAGACAGTTATGTACAGGAGTGAAGACTGTTGATTATGATTCCGGCATATCTGACGTTGAATAA
>AFJ68489
ATGGCTACTTTCAAAGATGCTTGCTATTATTATAAGAGAATTAACAAATTGAATCATGCAGTCTTGAAATTAGGAGTTAATGATACATGGAGAACATCACCTCCGACCAAATATAAAGGATGGTGTCTGGACTGTTGCCAACACACTGACTTAACTTACTGTCGAGGTTGTACCATGTATCATGTATGTCAATGGTGTAGTCAATATGATAGATGCTTTCTTGATAATCAACCACATCTATTGAGAATGAGAACTTTCAAGAATGAAGTGACGAAAAATGATTTAATGAATTTAATTGACATGTACAATATATTATTTCCTATAAATCAAAGAATAGTAGATAAATTTATTAATAGTACAAGACAACATAAATGTAGAAATGAATGTATGACACAGTGGTATAATCACCTATTGATGCCAATAACATTACAATCTCTATCAATTGAATTAGATGGTGATGTTTATTACGTATTTGGATATTATGATAGTATGCGTGACATTAATCAAACTCCATTCTCATTTACAAATTTAATAGATATGTATGATAAGTTGCTACTTGATAATGTAAATTTTAATCGAATGTCATTCTTACCAGTCGCATTACAACAAGAATATGCACTCAGATATTTTTCAAAATCAAGGTTTATTAGTGAAAAGAGGAAATGTATTAGTGATTTACATTTTTCCACTAATGTAATAGAAAATTTACACAATCCAAGTTTTAAAATACAAATTACACGCAATTGTAGTGAATTATCTTCTGATTGGAACGGAGCATGTAAACTTATTAAAGATATGAGTACTTATTTTAATGTACTAAAAACATCATATATTGAATTTTATAGTATTTCAACCAGATGTAGAATATTTACGCAGCATAAACTTAAAATAGCATCTAAACATATAAAACCAAATTATGTAACATCAAATCATAAAACATCAGCAACTGAGGTGCATAACTGTAAATGGTGCTCAATTAATAACGGTTATACTGTATGGAATGATTTTAGAATTAAGAAGATATATGATAACATTTTCAATTTTCTACGAGCTTTAGTCAAATCAAATTCTAATATTGGACATTGTTCGTCACAGGAAAAGATATATGAACATATTAAAGATGTTCTGGATATATGTGATGATGAAAAATGGAAAATGGCAGTAGCGGAAATATTTAATTGTTTAGAACCAGTAGAACTTGATACTGTCAAATATGTTCTGTTTAATCATGAGGTAAATTGGGATGTTATTAATTTATTAGTTCAGAGCGTTGGTAAAGTACCACAAATACTGACTTTAAATGATATTGTCATAATCATGAAATCTATCATATATGAGTGGTTTGATATCAGATATATGAGGAATACACCAATGACTACATTTACAGTTGACAAATTAAGACAGTTATGTACAGGAGTGAAGACTGTTGATTATGATTCCGGCATATCTGACGTTGAATAA
>ADK46535
ATGGCTACTTTTAAAGATGCTTGTTATCATTACAAAAGAATTAATAAATTGAATAATACAGTCTTAAAATTAGGAGTCAATGATACATGGAGGCCGTCATCTCCAACTAAATATAAAGGATGGTGTTTAGATTGCTGTCAATATACTGATTTAACTTATTGTAGCGGGTGTACCATGTATCATGTTTGTCAATGGTGCAGTCAATATGGTAGATGTTTCCTTGATAATGAACCACATTTATTAAGGATGAGAACTTTTAAAAATGAAGTGACAAAAGACGATTTAAAGAATTTAATTGATATGTATGAAATACTATTCCCTATGAATCATAAAATAGTATGTAGATTCATTAACAATACAAGACAACATAAATGTAGAAACGAATGTATGACACAGTGGTACAATCATTTACTAATGCCAATAACGTTACAATCCCTATCAATTGAATTAGATGGTGACGTTTATCACGTATTTGGGTATTATGATAACATGAATAATACTAATCAAACCCCATTCTCATTTATAAATTTAGTAGATATCTATGATAAATTATTACTTGATGATGTAAATTTTACTAGAATGTCATTCTTACCAGCATCTTTACAGCAAGAATATGCACTTAGATATTTTTCCAAATCAAGATTTATAAGCGAACAAAGGAAATGTGTTAATGATTCACACTTTTCAATTAATGTGTTAGAGAACTTACATAATCCAAGTTTCAAAATACAGATTACACGTAATTGTAGCGAACTGTCTTTTGACTGGAATGAAGCATGTAAGCTTGTTAAAGATGTCAGTGCGTATTTTAACATGATGAAAACATCACATATTGAATTTTATAGCGTTTCTACCAGATGTAGAATATTCACACAATGTAAACTCAAAATGGCATCTAAATTAATCAAACCAAACTATATAACCTCAAATCATAAAATGTTAGCTACTGAGGTACACAATTGCAAGTGGTGTTCAGTTAATAACAGTTATACTGTATGGAATGATTTTAGGATTAAGAAAATATATGATAATATTTTTAACTTTCTACGAGCTTTAGTTAAATCAAATGTTAACATTGGACATTGTTCATCACAGGAAAAGATATATGAATATGTTGAAGACGTTCTGAATGTGTGTGATGACGAAAGATGGAAAACGTCAATAATGAAAATTTTTAATTGTTTAGAACCAGTAGAGCTCGATGATGCCAAGTATGTTTTATTTAACCATGAAATAAATTGGGATGTGATTAATGTATTGGTCCATAGTATTGGTAAAGTACCACAAATATTAACTTTAGAGAATGTTATCACAATCATGCAATCTATCATATATGAATGGTTTGATATAAGATACATGAGGAATACACCAATGGTTACATTTACAATTGATAAATTAAGACGATTATACACAGGATTAAAGACTGTTGAATATGATTCTGGTATATCTGATATTGAATAG
>ADK46536
ATGGCTACTTTCAAAGATGCTTGTTATTATTATAAGAGAATTAACAAGTTGAATCATGCAGTCTTGAAGTTAGGAGTTAATGATACATGGAGACTATCACCTCCGACCAAATATAAAGGATGGTGTCTGGACTGTTGCCAACACACTGACTTAACTTACTGTCGAGGTTGTACCATGTATCATGTATGTCAATGGTGTAGTCAATATGATAGATGCTTTCTTGATAATCAACCACATCTATTGAGAATGAGAACTTTCAAGAATGAAGTGACGAAAAATGATTTAATGAATTTAATTGACATGTACAATATATTATTTCCTATAAATCAAAGAATAGTAGATAAATTCATTAGTAGTACAAGACAACATAAATGTAGAAATGAATGTATGACACAGTGGTACAATCACCTATTGATGCCAATAACATTACAATCTCTATCAATTGAATTAGATGGTGATGTTTATTACGTATTTGGATATTATGATAGTATGCGTGACATTAATCAAACTCCATTCTCATTTACAAATTTAATAGGTATGTATGATAAGTTACTACTTGATAATGTAAATTTTAATCGAATGTCATTCTTACCAGTAGCATTACAACAAGAATATGCACTCAGATATTTTTCAAAATCAAGGTTTATTAGTGAAAAGAGGAAATGTATCAGTGATTTACATTTTTCCACTAATGTAATAGAAAATTTACATAATCCAAGTTTTAAAATACAAATTACACGTAATTGTAGTGAATTATCTTCCGATTGGAACGGAGCATGTAAACTTGTTAAAGATATGAGTACTTATTTTAATGTGCTAAAAACATCACATATTGAATTTTATAGTATTTCAACTAGATGTAGAATGTTTACGCAGCATAAACTTAAAATAGCATCTAAACATATAAAACCAAATTATGTAACATCAAATCATAGAACATCAGCGACTGAGGTGCATAACTGTAAATGGTGTTCAATTAATAACAGTTATACTGTATGGAATGATTTTAGAATTAAGAAGATATATGATAACATTTTCAATTTTCTACGAGCTTTAGTCAAATCAAATTCTAATATTGGACATTGTTCGTCGCAGGAAAAGATATATGAACATATTAAAGATGTTCTGGATGTCTGTGATGAGGAAAAATGGAAAATGGCGGTAGCGGAAATATTTAATTGTTTAGAACCAGTAGAACTTAATACTGTTAAATATGTTCTGTTTAATCATGAGGTAAATTGGGATGTTATTAATTTATTAGTTCAGAGCGTTGGTAAAGTACCACAAATACTGACTTTAAATGATATTGTCATAATCATGAAATCTATCATATATGAGTGGTTTGATATCAGATATATGAGGAATACACCAATGACTACATATACAGTTGACAAATTAAGACAGTTATGTACAGGAGTGAAGACTGTTGATTATGATTCCGGCATATCTGACGTTGAATAA
>ADK46537
ATGGCTACTTTCAAAGATGCTTGTTATTATTATAAGAGAATTAACAAGTTGAATCATGCAGTCTTGAAGTTAGGAGTTAATGATACATGGAGACTATCACCTCCGACCAAATATAAAGGATGGTGTCTGGACTGTTGCCAACACACTGACTTAACTTACTGTCGAGGTTGTACCATGTATCATGTATGTCAATGGTGTAGTCAATATGATAGATGCTTTCTTGATAATCAACCACATCTATTGAGAATGAGAACTTTCAAGAATGAAGTGACGAAAAATGATTTAATGAATTTAATTGACATGTACAATATATTATTTCCTATAAATCAAAGAATAGTAGATAAATTCATTAGTAGTACAAGACAACATAAATGTAGAAATGAATGTATGACACAGTGGTACAATCACCTATTGATGCCAATAACATTACAATCTCTATCAATTGAATTAGATGGTGATGTTTATTACGTATTTGGATATTATGATAGTATGCGTGACATTAATCAAACTCCATTCTCATTTACAAATTTAATAGGTATGTATGATAAGTTACTACTTGATAATGTAAATTTTAATCGAATGTCATTCTTACCAGTAGCATTACAACAAGAATATGCACTCAGATATTTTTCAAAATCAAGGTTTATTAGTGAAAAGAGGAAATGTATCAGTGATTTACATTTTTCCACTAATGTAATAGAAAATTTACATAATCCAAGTTTTAAAATACAAATTACACGTAATTGTAGTGAATTATCTTCCGATTGGAACGGAGCATGTAAACTTGTTAAAGATATGAGTACTTATTTTAATGTGCTAAAAACATCACATATTGAATTTTATAGTATTTCAACTAGATGTAGAATGTTTACGCAGCATAAACTTAAAATAGCATCTAAACATATAAAACCAAATTATGTAACATCAAATCATAGAACATCAGCGACTGAGGTGCATAACTGTAAATGGTGTTCAATTAATAACAGTTATACTGTATGGAATGATTTTAGAATTAAGAAGATATATGATAACATTTTCAATTTTCTACGAGCTTTAGTCAAATCAAATTCTAATATTGGACATTGTTCGTCGCAGGAAAAGATATATGAACATATTAAAGATGTTCTGGATGTCTGTGATGAGGAAAAATGGAAAATGGCGGTAGCGGAAATATTTAATTGTTTAGAACCAGTAGAACTTAATACTGTTAAATATGTTCTGTTTAATCATGAGGTAAATTGGGATGTTATTAATTTATTAGTTCAGAGCGTTGGTAAAGTACCACAAATACTGACTTTAAATGATATTGTCATAATCATGAAATCTATCATATATGAGTGGTTTGATATCAGATATATGAGGAATACACCAATGACTACATATACAGTTGACAAATTAAGACAGTTATGTACAGGAGTGAAGACTGTTGATTATGATTCCGGCATATCTGACGTTGAATAA
>AEB79259
ATGGCTACTTTTAAAGATGCTTGTTATCATTACAAAAGAATTAATAAATTGAATAATACAGTCTTAAAATTAGGAGTCAATGATACATGGAGGCCGTCATCTCCAACTAAATATAAAGGATGGTGTTTAGATTGCTGTCAATATACTGATTTAACTTATTGTAGCGGGTGTACCATGTATCATGTTTGTCAATGGTGCAGTCAATATGGTAGATGTTTCCTTGATAATGAACCACATTTATTAAGGATGAGAACTTTTAAAAATGAAGTGACAAAAAACGATTTAAAGAATTTAATTGATATGTATGAAATACTATTCCCTATGAATCATAAAATAGTATGTAGATTCATTAACAATACAAGACAACATAAATGTAGAAACGAATGTATGACACAGTGGTACAATCATTTACTAATGCCAATAACGTTACAATCCCTATCAATTGAATTAGATGGTGACGTTTATTACGTATTTGGGTATTATGATAACATGAATAATACTAATCAAACCCCATTCTCATTTATAAATTTAGTAGATATCTATGATAAATTATTACTTGATGATGTAAATTTTACTAGAATGTCATTCTTACCAGCATCTTTACAGCAAGAATATGCACTTAGATATTTTTCCAAATCAAGATTTATAAGCGAACAAAGGAAATGTGTTAATGATTCACACTTTTCAATTAATGTGTTAGAGAACTTACATAATCCAAGTTTCAAAATACAGATTACACGTAATTGTAGCGAACTGTCTTTTGACTGGAATGAAGCATGTAAGCTTGTTAAAGACGTCAGTGCGTATTTTAACATGATGAAAACATCACATATTGAATTTTATAGCGTTTCTACCAGATGTAGAATATTCACACAATGTAAACTCAAAATGGCATCTAAATTAATCAAACCAAACTATATAACCTCAAATCATAAAATGTTAGCTACTGAGGTACACAATTGCAAGTGGTGTTCAGTTAATAACAGTTATACTGTATGGAATGATTTTAGGATTAAGAAAATATATGATAATATTTTTAACTTTCTACGAGCTTTAGTTAAATCAAATGTTAACATTGGACATTGTTCATCACAGGAAAAGATATATGAATATGTTGAAGACGTTCTGAATGTGTGTGATGACGAAAGATGGAAAACGTCAATAATGAAAATTTTTAATTGTTTAGAACCAGTAGAGCTCGATGATGCCAAGTATGTTTTATTTAACCATGAAATAAATTGGGATGTGATTAATGTATTGGTCCATAGTATTGGTAAAGTACCACAAATATTAACTTTAGAGAATGTTATCACAATCATGCAATCTATCATATATGAATGGTTTGATATAAGATACATGAGGAATACACCAATGGTTACATTTACAATTGATAAATTAAGACGATTATACACAGGATTAAAGACTGTTGAATATGATTCTGGTATATCTGATATTGAATAG
>AEB79258
ATGGCTACTTTTAAAGATGCTTGTTATCATTACAAAAGAATTAATAAATTGAATAGTACAGTCTTAAAATTAGGAGTTAATGATACATGGAGGCCGTCACCTCCAACTAAATATAAAGGATGGTGTTTAGATTGCTGTCAACATACTGACTTAACTTATTGTAGCGGGTGTACCATGTATCATGTTTGTCAATGGTGCAGTCAATATGGTAGATGTTTTCTTGATAATGAACCGCATTTATTAAGAATGAGAACTTTTAAAAATGAAGTGACAAAAGACGATTTAAAGAATTTAATTGATATGTATGAAATTCTATTCCCTATGAATCATAAAATAGTATGCAGATTCATTAACAATACGAGACAACATAAATGTAGAAACGAATGTATGACACAGTGGTACAATCATTTACTAATGCCAATAACGTTACAATCCCTGTCAATTGAATTAGATGGTGACGTTTATTACGTATTTGGGTATTATGATAACATGAATAATATTAATCAAACTCCATTCTCATTTATAAATTTAGTAGATATATATGATAAATTATTACTTGATAATGTAAATTTTACTAGAATGTCATTCTTACCAGCATCTTTACAGCAAGAATATGCACTTAGATATTTTTCTAAATCAAGATTTATAAGCGAGCAAAGGAAATGTGTTAATGATTTACACTTTTCAATTAATGTGTTAGAGAACTTACATAATCCAAGTTTCAAAATACAGATTACACGTAATTGTAGCGAACTGTCTTTTGACTGGAATGAAGCATGCAAGCTTGTTAAAAATGTCAGTGCGTATTTTAACGTGCTGAAAACATCACATATTGAATTTTATAGTGTTTCTACCAGATGTAGAATATTCACACAATGTAAACTCAAAATGGCATCTAAATTAATCAAACCAAACTATATAACCTCGAATCATAAAACATTAGCTACTGAGGTACACAATTGCAAGTGGTGTTCAGTTAATAATAGTTATATTGTATGGAATGATTTTAGGATTAAGAAAATATATGATAATATTTTTAACTTTCTACGAGCTTTAGTTAAATCAAATGTTAATATTGGACATTGTTCATCACAGGAAAAGATATATGAATATGTTGAAGACGTTCTGAATGTGTGTGATGACGAAAGATGGAAAACGTCAATAACGGGAATTTTTAATTGTCTAGAACCAGTAGAGCTTGATGATGTCAAGTATGTTTTATTTAATCATGAAATAAATTGGGATGTGATTAATGTATTGGTCCATAGTATTGGTAAAGTACCACAAATATTAACTTTGGAGAATGTTATCACAATCATGCAATCTATCATATATGAATGGTTTGATGTAAGATACATGAGGAATACACCAATAGTTACATTTACAATTGATAAATTAAGACGATTATATACAGGATTAAAGACTGTTGAATATGATTCTGGTATATCTGATATTGAATAG
>AEK64432
ATGGCTACTTTCAAAGATGCTTGTTATTATTATAAGAGAATTAACAAGTTGAATCATGCAGTCTTGAAGTTAGGAGTTAATGATACATGGAGACCATCACCTCCGACCAAATATAAAGGATGGTGTCTAGACTGTTGCCAACACACTGACTTAACTTACTGTCGAGGTTGTACCATGTATCATGTATGTCAATGGTGTAGTCAATATGATAGATGCTTTCTTGATAATCAACCACATTTATTGAGAATGAGAACTTTCAAGAATGAAGTGACGAAAGATGATTTAATGAATTTAATTGACATGTACAATATATTATTCCCTATAAATCAAAGAATAGTAGATAAATTTATTAGTAGTACAAGACAACATAAATGTAGAAATGAATGTATGACACAGTGGTATAATCATCTATTGATGCCAATAACATTACAATCTCTATCAATTGAATTAGATGGTGATGTTTATTACATATTTGGATATTATGATAGTATGCGTGACATTAATCAAACTCCATTCTCATTTACGAATTTAATAGATATGTATGATAAGTTGCTACTTGATAATGTAAATTTTAATCGAATGTTATTCTTACCAGTAGCATTACAACAAGAATATGCATTCAGATATTTTTCAAAATCAAGGTTTATTAGTGAAAAGAGGAAATGTATTAGTAATTTACATTTTTCCACTAATGTAATAGAAAATTTACACAATCCAAGTTTTAAAATACAAATTACACGTAATTGTAGTGAATTATCTTCTGATTGGAACGGAGCATGTAAACTTGTTAAAGATATGAGTACTTATTTTAATGTGCTAAAAACATCACATATTGAATTTTATAGTGTTTCAACCAGATGTAGAATGTTTACGCAGCATAAACTTAAAATAGCATCTAAACATATAAAACCAAATTATGTAACATCAAATCATAAAACATCAGCGACTGAGGTGTATAACTGTAAATGGTGCTCAATTAATAACGGTTATACTGTATGGAATGATTTTAGAATTAAGAAGATATATGATAACATTTTCAATTTTCTACGAGCTTTAGTCAAATCAAATTCTAATATTGGACATTGTTCGTCGCAGGAAAAGATATATGAACATATTAAAGATGTTCTGGATGTATGTGATGATGGAAAATGGAAAATGACGGTAGCGGAAATATTTAATTGTTTAGAACCAGTAGAACTTGATACTGTTAAATATGTTCTGTTTAATCATGAGGTAAATTGGGATGTTATTAATTTATTAGTTCAGAGTGTTGGTAAAGTACCACAAATACTGACTTTAAATGATATTGTCATAATTATGAAATCTATCATATATGAGTGGTTTGATATCAGATATATGAGGAATACACCAATGACTACATTTACAGTTGACAAATTAAGACAGTTATGTACAGGGGTGAAGACTGTTGATTATGATTCCGGCATATCTGACGTTGAATAA
>AEK64433
ATGGCTACTTTTAAAGATGCTTGTTATCATTACAAAAGAATTAATAAATTAAATAATACAGTCTTAAAATTAGGAGTTAATGATACATGGAGGCCGTCACCTCCAACTAAATGTAAAGGATGGTGTTTGGATTGTTGTCAACATACTGATTTAACTTATTGTAGCGGTTGTACCATGTATCATGTTTGTCAATGGTGCAATCAATATGGTAGATGTTTTCTTGATAATGAACCACATTTATTAAGGATGAGAACTTTTAAAAATGAAGTGACAAAAGACGATTTAAAGAATTTAATTGATATGTATGAAACACTATTCCCTATAAATCATAAAATAGTATGTAGATTCATCAACAACACGAGACAACATAAAYGTAGAAACGAATGTATGACACAGTGGTACAATCATTTACTAATGCCAATAACGTTACAATCCTTATCAATTGAATTGGATGGTGATGTTTATTACATATTTGGATATTATGATAACATGAATAATATTAATCAAACTCCATTCTCATTTGTAAATTTAGTAGATATATATGATAAATTATTACTTGATGATGTGAATTTTACTAGAATGTCGTTCTTACCAGCGTCTTTACAACAAGAATATGCACTTAGATATTTTTCTAAATCAAGATTTATAAGCGAACAAAGAAAATGTGTTAATGATTCACACTTTTCAATTAATGTGTTAGAGAATTTACATAATCCAAGTTTCAAAATACAGATTACACGTAATTGCAGCGAACTGTCTTTTGATTGGAATGAAGCATGTAAGCTTGTTAAAAACGTCAGTGCGTATTTTGACATGCTGAAAACATCACATATCGAATTTTATAGCGTTTCTACTAGATGTAGAATATTCACCCAACATAAACTCAAAATGGCATCTAAATTAATCAAACCAAACTATATAACCTCGAATCATAAAACATTAGCTACTGAGGTACATAATTGCAAGTGGTGTTCAGTTAATAACAATTATACTGTATGGAATGATTTTAGAATTAAGAAAATATATAATAATATTTTTAACTTTCTACGAGCTTTAGTTAAATCAAATGTTAATATTGGACATTGTTCATCACAGGAAAAGATATATGAATATGTTGAAGATGTTATGAATGTGTGTGATGACGAAAGATGGAAAACATCAATAATGAAAATTTTTAATTGTCTAGAACCAGTAGAGCTTGATGATGGCAAGTATGTTTTAGTTAACCATGAAGTAAATTGGGATGTGATTAATGTATTGGTCCATAGTATTGGTAAAGTACCACAAATATTAACTTTGGATAATGTTATTACAATCATGCAATCTATCATATATGAATGGTTTGATTTAAGATACATGAGAAATACACCGATGGTTACATTTACAGTTGATAAATTAAGACAATTATATACAGGATTAAAGACTGTTGAATATGATTCTGGCATATCTGATATTGAATAG
>AEB79255
ATGGCTACTTTCAAAGATGCTTGTTATTATTATAAGAGAATTAACAAATTGAATCATTCAGTCTTGAAGTTAGGAGTTAATGATACATGGAGAACATCACCTCCGACCAAATATAAAGGATGGTGTCTGGACTGTTGCCAGCACACTGACTTAACTTACTGTCGAGGTTGTACCATGTATCATGTATGTCAATGGTGTAGTCAATATGATAGATGCTTTCTTGATAATCAACCACATCTATTGAGAATGAGAACTTTCAAGAATGAAGTGACGAAAAATGATTTAATGAATTTAATTGACATGTACAATATATTATTTCCTATAAATCAAAGAATAGTAGATAAATTTATTAATAGTACAAGACAACATAAATGTAGAAATGAATGTATGACACAGTGGTATAATCACCTATTGATGCCAATAACATTACAATCTCTATCAATTGAATTAGATGGTGATGTTTATTACGTATTTGGATATTATGATAGTATGCGTGACATTAATCAAACTCCATTCTCATTTACAAATTTAATAGATATGTATGATAAGTTGCTACTTGATAATGTAAATTTTAATCGAATGTCATTCTTACCAGTCGCATTACAACAAGAATATGCACTCAGATATTTTTCAAAATCAAGGTTTATTAGTGAAAAGAGGAAATGTATTAGTGATTTACATTTTTCCACTAATGTAATAGAAAATTTACACAATCCAAGTTTTAAAATACAAATTACACGTAATTGTAGTGAATTATCTTCTGATTGGAACGGAGCATGTAAACTTGTTAAAGATATGAGTACTTATTTTAATGTGCTAAAAACATCACATATTGAATTTTATAGTATTTCAACCAGATGTAGAATATTTACGCAGCATAAACTTAAAATAGCATCTAAACATATAAAACCAAATTATGTAACATCAAATCATAAAACATCAGCGACTGAGGTGCATAACTGTAAATGGTGCTCAATTAATAACGGTTATACTGTATGGAATGATTTTAGAATTAAGAAGATATATGATAACATTTTCAATTTTCTACGAGCTTTAGTCAAATCAAATTCTAATATTGGACATTGTTCGTCACAGGAAAAGATATATGAACATATTAAAGATGTTCTGGATATATGTGATGATGAAAAATGGAAAATGGCAGTAGCGGAAATATTTAATTGTTTAGAACCAGTAGAACTTGATACTGTCAAATATGTTCTGTTTAATCATGAGGTAAATTGGGATGTTATTAATTTATTAGTTCAGAGCGTTGGTAAAGTATCACAAATACTGACTTTAAATGATATTGTCATAATCATGAAATCTATCATATATGAGTGGTTTGATATCAGATATATGAGGAATACACCAATGACTACATTTACAGTTGACAAATTAAGACAGTTATGTACAGGAGTGAAGACTGTTGATTATGATTCCGGCATATCTGACGTTGAATAA
>AEB79254
ATGGCTACTTTCAAAGATGCTTGTTATTATTATAAGAGAATTAACAAGTTGAATCATGCAGTCTTGAAGTTAGGAGTTAATGATACATGGAGACCATCACCTCCGACCAAATATAAAGGATGGTGTCTGGACTGTTGCCAACACACTGACTTAACTTACTGTCGAGGTTGTACCATGTATCATGTATGTCAGTGGTGTAGTCAATATGATAGATGCTTTCTTGATAATCAACCACATCTATTGAGAATGAGAACTTTCAAGAATGAAGTGACGAAAAATGATTTAATGAATTTAATTGACATGTACAATATATTATTTCCTATAAATCAAAGAATAGTAGATAAATTTATTAGTAGTACAAGACAACATAAATGTAGAAATGAATGTATGACACAGTGGTATAATCACCTATTGATGCCAATAACATTACAATCTCTATCAATTGAATTAGATGGTGATGTTTATTACGTATTTGGATATTATGATAGTATGCGTGATATTAATCAAACTCCATTCTCATTTACAAATTTAATAGATATGTATGATAAGTTGCTACTTGATGATGTAAATTTTAATCGAATGTCATTCTTACCAGTAGCATTACAACAAGAATATGCACTCAGATATTTTTCAAAATCAAGGTTCATTAGTGAAAAGAGGAAATGTATTAGTGATTTACATTTTTCCACTAATGTAATAGAAAATTTACACAATCCAAGTTTTAAAATACAAATTACACGTAATTGTAGTGAATTATCTTCTGATTGGAACGGAGCATGTAAACTTGTTAAAGATATGAGTACTTATTTTAATGTGCTAAAAACATCACATATTGAATTTTATAGTGTTTCAACCAGATGTAGAATGTTTACGCAGCATAAACTTAAAATAGCATCTAAACATATAAAACCAAATTATGTAACATCAAATCATAAAACATCAGCGACTGAGGTGCATAACTGTAAATGGTGCTCAATTAATAACGGTTATACTGTATGGAATGATTTTAGAATTAAAAAGATATATGATAACATTTTTAATTTTCTACGAGCTTTAGTCAAATCAAATTCTAATATTGGACATTGTTCGTCGCAGGAAAAGATATATGAACATATTAAAGATGTTCTGGATGTATGTGATGATGAAAAATGGAAAATGACGGTAGCGGAAATATTTAATTGTTTAGAACCAGTAGAACTTGATACTGTTAAATATGTTCTGTTTAATCATGAGGTAAATTGGGATGTTATTAATTTATTAGTTCAGAGCGTTGGTAAAGTACCACAAATACTGACTTTAAATGATATTGTCATAATTATGAAATCTATCATATATGAGTGGTTTGATATCAGATATATGAGGAATACACCAATGACTACATTTACAGTTGACAAATTAAGACAGTTATGTACAGGAGTGAAGACTGTTGATTATGATTCCGGCATATCTGACGTTGAATAA
>AEB79257
ATGGCTACTTTTAAAGATGCTTGTTATCATTACAAAAGAATTAATAAATTGAATAGTACAGTCTTAAAATTAGGAGTTAATGATACATGGAGGCCGTCACCTCCAACTAAATATAAAGGATGGTGTTTAGATTGCTGTCAACATACTGACTTAACTTATTGTAGCGGGTGTACCATGTATCATGTTTGTCAATGGTGCAGTCAATATGGTAGATGTTTTCTTGATAATGAACCGCATTTATTAAGAATGAGAACTTTTAAAAATGAAGTGACAAAAGACGATTTAAAGAATTTAATTGATATGTATGAAATTCTATTCCCTATGAATCATAAAATAGTATGCAGATTCATTAACAATACGAGACAACATAAATGTAGAAACGAATGTATGACACAGTGGTACAACCATTTACTAATGCCAATAACGTTACAATCCCTGTCAATTGAATTAGATGGTGACGTTTATTACGTATTTGGGTATTATGATAACATGAATAATATTAATCAAACTCCATTCTCATTTATAAATTTAGTAGATATATATGATAAATTATTACTTGATAATGTAAATTTTACTAGAATGTCATTCTTACCAGCATCTTTACAGCAAGAATATGCACTTAGATATTTTTCTAAATCAAGATTTATAAGCGAGCAAAGGAAATGTGTTAATGATTTACACTTTTCAATTAATGTGTTAGAGAACTTACATAATCCAAGTTTCAAAATACAGATTACACGTAATTGTAGCGAACTGTCTTTTGACTGGAATGAAGCATGCAAGCTTGTTAAAAATGTCAGTGCGTATTTTAACGTGCTGAAAACATCACATATTGAATTTTATAGTGTTTCTACCAGATGTAGAATATTCACACAATGTAAACTCAAAATGGCATCTAAATTAATCAAACCAAACTATATAACCTCGAATCATAAAACATTAGCTACTGAGGTACACAATTGCAAGTGGTGTTCAGTTAATAATAGTTATATTGTATGGAATGATTTTAGGATTAAGAAAATATATGATAATATTTTTAACTTTCTACGAGCTTTACTTAAATCAAATGTTAATATTGGACATTGTTCATCACAGGAAAAGATATATGAATATGTTGAAGACGTTCTGAATGTGTGTGATGACGAAAGATGGAAAACGTCAATAACGGGAATTTTTAATTGTCTAGAACCAGTAGAGCTTGATGATGTCAAGTATGTTTTATTTAATCATGAAATAAATTGGGATGTGATTAATGTATTGGTCCATAGTATTGGTAAAGTACCACAAATATTAACTTTGGAGAATRTTATCACAATCATGCAATCTATCATATATGAATGGTTTGATGTAAGATACATGAGGAATACACCAATAGTTACATTTACAATTGATAAATTAAGACGATTATATACAGGATTAAAGACTGTTGAATATGATTCTGGTATATCTGATATTGAATAG
>AFJ68406
ATGGCTACTTTCAAAGATGCTTGTTATCACTATAAGAGAATTAACAAATTGAATCATGCAGTCTTGAAGTTAGGAGTTAATGATACATGGAGACCATCACCTCCGACCAAATATAAAGGATGGTGTCTGGACTGTTGCCAACACACTGACTTAACTTACTGTCGAGGTTGTACCATGTATCACGTATGTCAATGGTGTAGTCAATATGATAGATGCTTTCTTGATAATCAACCACATCTATTGAGAATGAGAACTTTCAAGAATGAAGTGACGAAAAATGATTTAATGAATTTAATTGACATGTACAATATATTATTTCCTATAAATCAAAGAATAGTAGATAAATTTATTAGTAGTACAAGACAACATAAATGTAGAAATGAATGTATGACACAGTGGTATAATCACCTATTGATGCCAATAACATTACAATCTCTATCAATTGAATTAGATGGTGATGTTTATTACGTATTTGGATATTATGATAGTATGCGTGACATTAATCAAACTCCATTCTCATTTACAAATTTAATAGATATGTATGATAAGTTGCTACTTGATAATGTAAATTTTAATCGAATGTCATTCTTACCAGTAGCATTACAACAAGAATATGCACTCAGATATTTTTCAAAATCAAGGTTTATTAGTGAAAAGAGGAAATGTATTAGTGATTTACATTTTTCCACTAATGTAATAGAAAATTTACACAATCCAAGTTTTAAAATACAAATTACACGTAATTGTAGTGAATTATCTTCTGATTGGAACGGAGCATGTAAACTTGTTAAAGATATGAGTACTTATTTTAATGTACTAAAAACGTCACATATTGAATTTTATAGTGTGTCAACCAGATGTAGGATGTTTACGCAGCATAAACTTAAAATAGCATCTAAACATATAAAACCAAATTATGTAACATCAAATCATAAAACATCAGCGACTGAGGTGCATAACTGTAAATGGTGCTCAATTAATAACGGTTATACTGTATGGAATGATTTTAGAATTAAGAAGATATATAATAACATTTTCAATTTTCTACGAGCTTTAGTCAAATCAAATTCTAATATTGGACATTGTTCGTCGCAGGAAAAGATATATGAACATATTAAAGATGTTCTAGATGTATGTGATGATGAAAAATGGAAAATGACGGTAGCGGAAATATTTAATTGTTTAGAACCAGTAGAACTTGATACTGTTCAATATGTTCTGTTTAATCATGAGGTAAATTGGGATGTTATTAATTTATTAGTTCAGAGCGTTGGTAAAGTACCACAAATACTGACTTTAAATGATATTGTCATAATTATGAAATCTATCATATATGAGTGGTTTGATATCAGATATATGAGGAATACACCAATGACTACATTTACAGTTGACAAATTAAGACAGTTATGTACAGGAGTGAAGACTGTTGATTATGATTCCGGCATATCTGACGTTGAATAA
>AEB79251
ATGGCTACTTTCAAAGATGCTTGTTATTATTATAAGAGAATTAACAAGTTGAATCATGCAGTCTTGAAGTTAGGAGTTAATGATACATGGAGACCATCACCTCCGACCAAATATAAAGGATGGTGTCTGGACTGTTGCCAACACACTGACTTAACTTACTGTCGAGGTTGTACCATGTATCATGTATGTCAATGGTGTAGTCAATATGATAGATGCTTTCTTGATAATCAACCACATCTATTGAGAATGAGAACTTTCAAGAATGAAGTGACGAAAAATGATTTAATGAATTTAATTGACATGTACAATATATTATTTCCTATAAATCAAAGAATAGTAGATAAATTTATTAGTAGTACAAGACAACATAAATGTAGAAATGAATGTATGACACAGTGGTATAATCACCTATTGATGCCAATAACATTACAATCTCTATCAATTGAATTAGATGGTGATGTTTATTACGTATTTGGATATTATGATAATATGCGTGATATTAATCAAACTCCATTCTCATTTACAAATTTAATAGATATGTATGATAAGTTGCTACTTGATGATGTAAATTTTAATCGAATGTCATTCTTACCAGTAGCATTACAACAAGAATATGCACTCAGATATTTTTCAAAATCAAGGTTCATTAGTGAAAAGAGGAAATGTATTAGTGATTTACATTTTTCCACTAATGTAATAGAAAATTTACACAATCCAAGTTTTAAAATACAAATTACACGTAATTGTAGTGAATTATCTTCTGATTGGAACGGAGCATGTAAACTTGTTAAAGATATGAGTACTTATTTTAATGTGCTAAAAACATCACATATTGAATTTTATAGTGTTTCAACCAGATGTAGAATGTTTACGCAGCATAAACTTAAAATAGCATCTAAACATATAAAACCAAATTATGTAACATCAAATCATAAAACATCAGCGACTGAGGTGCATAACTGTAAATGGTGCTCAATTAATAACGGTTATACTGTATGGAATGATTTTAGAATTAAAAAGATATATGATAACATTTTTAATTTTCTACGAGCTTTAGTCAAATCAAATTCTAATATTGGACATTGTTCGTCGCAGGAAAAGATATATGAACATATTAAAGATGTTCTGGATGTATGTGATGATGAAAAATGGAAAATGACGGTAGCGGAAATATTTAATTGTTTAGAACCAGTAGAACTTGATACTGTTAAATATGTTCTGTTTAATCATGAGGTAAATTGGGATGTTATTAATTTATTAGTTCAGAGCGTTGGTAAAGTACCACAAATACTGACTTTAAATGATATTGTCATAATTATGAAATCTATCATATATGAGTGGTTTGATATCAGATATATGAGGAATACACCAATGACTACATTTACAGTTGACAAATTAAGACAGTTATGTACAGGAGTGAAGACTGTTGATTATGATTCCGGCATATCTGACGTTGAATAA
>ADK46532
ATGGCTACTTTTAAAGATGCTTGTTATCATTACAAAAGAATTAATAAATTAAATAATACAGTCTTAAAATTAGGAGTTAATGATACATGGAGGCCGTCACCTCCAACTAAATGTAAAGGATGGTGTTTGGATTGTTGTCAACATACTGATTTAACTTATTGTAGCGGTTGTACCATGTATCATGTTTGTCAATGGTGCAATCAATATGGTAGATGTTTTCTTGATAATGAACCACATTTATTAAGGATGAGAACTTTTAAAAATGAAGTGACAAAAGACGATTTAAAGAATTTAATTGATATGTATGAAACACTATTCCCTATAAATCATAAAATAGTATGTAGATTCATCGACAACACGAGACAACATAAATGTAGAAACGAATGTATGACACAGTGGTACAATCATTTACTAATGCCAATAACGTTACAATCCTTATCAATTGAATTGGATGGTGATGTTTATTACATATTTGGATATTATGATAACATGGATAATATTAATCAAACTCCATTCTCATTTGTAAATTTAGTAGATATATATGATAAATTATTACTTGATGATGTGAATTTTACTAGAATGTCGTTTTTACCAGCGTCTTTACAACAAGAATATGCACTTAGATATTTTTCTAAATCAAGATTTATAAGCGAACAAAGAAAATGTGTTAATGATTCACACTTTTCAATTAATGTGTTAGAGAATTTACATAATCCAAGTTTCAAAATACAGATTACACGTAATTGCAGCGAACTGTCTTTTGATTGGAATGAAGCATGTAAGCTTGTTAAAAACGTCAGTGCGTATTTTGACATGCTGAAAACATCACATATCGAATTTTATAGCGTTTCTACTAGATGTAGAATATTCACCCAACATAAACTCAAAATGGCATCTAAATTAATCAAACCAAACTATATAACCTCGAATCATAAAACATTAGCTACTGAGGTACATAATTGCAAGTGGTGTTCAGTTAATAACAATTATACTGTATGGAATGATTTTAGAATTAAGAAAATATATGATAATATTTTTAACTTTCTACGAGCTTTAGTTAAATCAAATGTTAATATTGGACATTGTTCATCACAGGAAAAGATATATGAATATGTTGAAGATGTTCTGAATGTGTGTGATGACGAAAGATGGAAAACATCAATAATGAAAATTTTTAATTGTCTAGAACCAGTAGAGCTTGATGATGGCAAGTATGTTCTAGTGAACCATGAAGTAAATTGGGATGTGATTAATGTATTGATCCATAGTATTGGTAAAGTACCACAAATATTAACTTTGGATAATGTTATTACAATCATGCAATCTATCATATATGAATGGTTTGACTTAAGATACATGAGAAATACACCGATGGTTACATTTACAGTTGATAAATTAAGACAATTATATACAGGATTAAAGACTGTTGAATATGATTCTGGCATATCTGATACTGAATAG
>AEB79253
ATGGCTACTTTCAAAGATGCTTGTTATTATTATAAGAGAATTAACAAGTTGAATCATGCAGTCTTGAAGTTAGGAGTTAATGATACATGGAGACCATCACCTCCGACCAAATATAAAGGATGGTGTCTGGACTGTTGCCAACACACTGACTTAACTTACTGTCGAGGTTGTACCATGTATCATGTATGTCAGTGGTGTAGTCAATATGATAGATGCTTTCTTGATAATCAACCACATCTATTGAGAATGAGAACTTTCAAGAATGAAGTGACGAAAAATGATTTAATGAATTTAATTGACATGTACAATATATTATTTCCTATAAATCAAAGAATAGTAGATAAATTTATTAGTAGTACAAGACAACATAAATGTAGAAATGAATGTATGACACAGTGGTATAATCACCTATTGATGCCAATAACATTACAATCTCTATCAATTGAATTAGATGGTGATGTTTATTACGTATTTGGATATTATGATAGTATGCGTGATATTAATCAAACTCCATTCTCATTTACAAATTTAATAGATATGTATGATAAGTTGCTACTTGATGATGTAAATTTTAATCGAATGTCATTCTTACCAGTAGCATTACAACAAGAATATGCACTCAGATATTTTTCAAAATCAAGGTTCATTAGTGAAAAGAGGAAATGTATTAGTGATTTACATTTTTCCACTAATGTAATAGAAAATTTACACAATCCAAGTTTTAAAATACAAATTACACGTAATTGTAGTGAATTATCTTCTGATTGGAACGGAGCATGTAAACTTGTTAAAGATATGAGTACTTATTTTAATGTGCTAAAAACATCACATATTGAATTTTATAGTGTTTCAACCAGATGTAGAATGTTTACGCAGCATAAACTTAAAATAGCATCTAAACATATAAAACCAAATTATGTAACATCAAATCATAAAACATCAGCGACTGAGGTGCATAACTGTAAATGGTGCTCAATTAATAACGGTTATACTGTATGGAATGATTTTAGAATTAAAAAGATATATGATAACATTTTTAATTTTCTACGAGCTTTAGTCAAATCAAATTCTAATATTGGACATTGTTCGTCGCAGGAAAAGATATATGAACATATTAAAGATGTTCTGGATGTATGTGATGATGAAAAATGGAAAATGACGGTAGCGGAAATATTTAATTGTTTAGAACCAGTAGAACTTGATACTGTTAAATATGTTCTGTTTAATCATGAGGTAAATTGGGATGTTATTAATTTATTAGTTCAGAGCGTTGGTAAAGTACCACAAATACTGACTTTAAATGATATTGTCATAATTATGAAATCTATCATATATGAGTGGTTTGATATCAGATATATGAGGAATACACCAATGACTACATTTACAGTTGACAAATTAAGACAGTTATGTACAGGAGTGAAGACTGTTGATTATGATTCCGGCATATCTGACGTTGAATAA
>AEB79252
ATGGCTACTTTCAAAGATGCTTGTTATTATTATAAGAGAATTAACAAGTTGAATCATGCAGTCTTGAAGTTAGGAGTTAATGATACATGGAGACCATCACCTCCGACCAAATATAAAGGATGGTGTCTGGACTGTTGCCAACACACTGACTTAACTTACTGTCGAGGTTGTACCATGTATCATGTATGTCAATGGTGTAGTCAATATGATAGATGCTTTCTTGATAATCAACCACATCTATTGAGAATGAGAACTTTCAAGAATGAAGTGACGAAAAATGATTTAATGAATTTAATTGACATGTACAATATATTATTTCCTATAAATCAAAGAATAGTAGATAAATTTATTAGTAGTACAAAACAACATAAATGTAGAAATGAATGTATGACACAGTGGTATAATCATCTATTGATGCCAATAACATTACAATCTCTAGCAATTGAATTAGATGGTGATGTTTATTACGTATTTGGATATTATGATAGTATGCGTGACATTAATCAAACTCCATTCTCATTTACAAATTTAATAGATATGTATGATAAGTTGCTACTTGATGATGTAAATTTTAATCGAATGTCATTCTTACCAGTAGCATTACAACAAGAATATGCACTCAGATATTTTTCAAAATCAAGGTTCATTAGTGAAAAGAGGAAATGTATTAGTGATTTACATTTTTCCACTAATGTAATAGAAAATTTACACAATCCAAGTTTTAAAATACAAATTACACGTAATTGTAGTGAATTATCTTCTGATTGGAACGGAGCATGTAAACTTGTTAAAGATATGAGTACTTATTTTAATGTGCTAAAAACATCACACATTGAATTTTATAGTGTTTCAACCAGATGTAGAATGTTTACGCAGCATAAACTTAAAATAGCATCTAAACATATAAAACCAAATTATGTAACATCAAATCATAAAACATCAGCGACTGAGGTGCATAACTGTAAATGGTGCTCAATTAATAACGGTTATACTGTATGGAATGATTTTAGAATTAAGAAGATATATGATAACATTTTTAATTTTCTACGAGCTTTAGTCAAATCAAATTCTAATATTGGACATTGTTCGTCGCAGGAAAAGATATATGAACATATTAAAGATGTTCTGGATGTATGTGATGATGAAAAATGGAAAATGACGGTAGCGGAAATATTTAATTGTTTAGAACCAGTAGAACTTGATACTGTTAAATATGTTCTGTTTAATCATGAGGTAAATTGGGATGTTATTAATTTATTAGTTCAGAACGTTGGTAAAGTACCACAAATACTGACTTTAAATGATATTGTCATAATTATGAAATCTATCATATATGAGTGGTTTGATATCAGATATATGAGGAATACACCAATGACTACATTCACAGTTGACAAATTAAGACAGTTATGTACAGGAGTGAAGACTGTTGATTATGATTCCGGCATATCTGACGTTGAATAA
>AEB79239
ATGGCTACTTTCAAAGATGCTTGTTATTATTATAAGAGAATTAACAAGTTGAATCATGCAGTCTTGAAGTTAGGAGTTAATGATACATGGAGACCATCACCTCCGACCAAATATAAAGGATGGTGTCTGGACTGTTGCCAACACACTGACTTAACTTACTGTCGAGGTTGTACCATGTATCATGTATGTCAATGGTGTAGTCAATATGATAGATGCTTTCTTGATAATCAACCACATCTATTGAGAATGAGAACTTTCAAGAATGAAGTGACGAAAAATGATTTAATGAATTTAATTGACATGTACAATATATTATTTCCTATAAATCAAAGAATAGTAGATAAATTTATTAGTAGTACAAGACAACATAAATGTAGAAATGAATGTATGACACAGTGGTATAATCACCTATTGATGCCAATAACATTACAATCTCTATCAATTGAATTAGATGGTGATGTTTATTACGTATTTGGATATTATGATAGTATGCGTGACATTAATCAAACTCCATTCTCATTTACAAATTTAATAGATATGTATGATAAGTTGCTACTTGATAATGTAAATTTTAATCGAATGTCATTCTTACCAGTAGCATTACAACAAGAATATGCACTCAGATATTTTTCAAAATCAAGGTTTATTAGTGAAAAGAGGAAATGTATTAGTGATTTACATTTTTCCACTAATGTAATAGAAAATTTACACAATCCAAGTTTTAAAATACAAATTACACGTAATTGTAGTGAATTATCTTCTGATTGGAACGGAGCATGTAAACTTGTTAAAGATATGAGTACTTATTTTAATGTGCTAAAAACATCACATATTGAATTTTATAGTGTTTCAACCAGATGTAGAATGTTTACGCAACATAAACTTAAAATAGCATCTAAACATATAAAACCAAATTATGTAACATCAAATCATAAAACATCAGCGACTGAGGTGCATAACTGTAAATGGTGCTCAATTAATAACGGTTATACTGTATGGAATGATTTTAGAATTAAGAAGATATATGATAACATTTTTAATTTTCTACGAGCTTTAGTCAAATCAAATTCTAATATTGGACATTGTTCGTCGCAGGAAAAGATATATGAACATATTAAAGATGTTCTGGATGTATGTGATGATGAAAAATGGAAAATGACGGTAGCGGAAATATTTAATTGTTTAGAACCAGTAGAACTTGATACTGTTAAATATGTTCTGTTTAATCATGAGGTAAATTGGGATGTTATTAATTTATTAGTTCAGAGCGTTGGTAAAGTACCACAAATACTGACTTTAAATGATATTGTCATAATTATGAAATCTATCATATATGAGTGGTTTGATATCAGATATATGAGGAATACACCAATGACTACATTTACAGTTGACAAATTAAGACAGTTATGTACAGGAGTGAAGACTGTTGATTATGATTCCGGCATATCTGACGTTGAATAA
>AEB79238
ATGGCTACTTTCAAAGATGCTTGTTATTATTATAAGAGAATTAACAAATTGAATCATGCAGTCTTGAAGTTAGGAGTTAATGATACATGGAGATCATCACCCCCGACCAAATATAAAGGATGGTGTCTGGACTGTTGCCAACACACTGACTTAACTTACTGTCGAGGTTGTACCATGTATCATGTATGTCAATGGTGTAGTCAATATGATAGATGCTTTCTTGATAATCAACCACATCTATTGAGAATGAGAACTTTCAAGAATGAAGTGACGAAAAATGATTTAATGAATTTAATTGACATGTACAATGTATTATTTCCTATAAATCAAAGAGTAGTAGATAAATTTATTAGTAGTACAAGACAACATAAATGTAGAAATGAATGTATGACACAGTGGTATAATCACCTATTGATGCCAATAACATTACAATCTCTATCAATTGAATTAGATGGTGATGTTTATTACGTATTTGGATATTATGATAATATGCGTGACATTAATCAAACTCCATTCTCATTTACAAATTTAATAGATATGTATGATAAGTTGCTACTTGATAATGTAAATTTTAATCGAATGTCATTCTTACCAGTAGCATTACAACAAGAATATGCACTCAGATATTTTTCAAAATCAAGATTTATTAGTGAAAAGAGGAAATGTATTAGTGATTTACATTTTTCCACTAATGTAATAGAAAATTTACACAATCCAAGTTTTAAAATACAAATTACACGTAATTGTAGTGAATTATCTTCTGATTGGAACGGAGCATGTAAACTTGTTAAAGATATGAGTACTTATTTTAATGTGCTAAAAACATCACATATTGAATTTTATAGTATTTCAACCAGATGTAGAATGTTTACGCAGCATAAACTTAAAATAGCATCTAAACATATAAAACCAAATTATGTAACATCAAATCATAGAACATCAGCAACTGAGGTGCATAACTGTAAATGGTGCTCAATTAATAACGGTTATACTGTATGGAATGATTTTAGAATTAAGAAAATATATGATAACATTTTCAATTTTCTACGAGCTTTAGTCAAATCAAATTCTAATATTGGACATTGTTCGTCGCAGGAAAAGATATATGAACATATTAAAGATGTTCTGGATGTGTGTGATGATGAAAAATGGAAAATGGCGGTAGCGGAAATATTTAATTGTTTAGAACCAGTAGAACTTGATACTGTTAAATATGTTCTGTTTAATCATGAGGTAAATTGGGATGTTATTAATTTATTAGTTCAGAGCGTTGGTAAAGTACCACAAATACTGACTTTAAATGATATTGTCATAATCATGAAATCTATCATATATGAGTGGTTTGATATCAGATATATGAGGAATACACCAATGACTACATTTACAGTTGACAAATTAAGACAGTTATGTACAGGAGTGAAGACTGTTGATTATGATTCCGGCATATCTGACGTTGAATAA
>AEB79233
ATGGCTACTTTCAAAGATGCTTGTTATTATTATAAGAGAATTAATAAGTTGAATCATGCAGTCTTGAAGTTAGGAGTTAATGATACATGGAGACCATCACCTCCGACCAAATATAAAGGATGGTGTCTGGACTGTTGCCAACACACTGACTTAACTTACTGTCGAGGTTGTACCATGTATCATGTATGTCAATGGTGTAGTCAATATGATAGATGCTTTCTTGATAATCAACCACATCTATTGAGAATGAGAACTTTCAAGAATGAAGTGACGAAAAATGATTTAATGAATTTAATTGACATGTACAATATATTATTTCCTATAAATCAAAGAATAGTAGATAAATTCATTAGTAGTACAAGACAACATAAATGTAGAAATGAATGTATGACACAGTGGTACAATCACCTATTGATGCCAATAACATTACAATCTCTATCAATTGAATTAGATGGTGATGTTTATTACGTATTTGGATATTATGATAGTATGCGTGACATTAATCAAACTCCATTCTCATTTACAAATTTAATAGATATGTATGATAAGTTACTACTTGATAATGTAAATTTTAATCGAATGTCATTCTTACCAGTAGCATTACAACAAGAATATGCACTCAGATATTTTTCAAAATCAAGGTTTATTAGTGAAAAGAGGAAATGTATCAGTGATTTACATTTTTCCACTAATGTAATAGAAAATTTACATAATCCAAGTTTTAAAATACAAATTACACGTAATTGTAGTGAATTATCTTCCGATTGGAACGGAGCATGTAAACTTGTTAAAGATATGAGTACTTATTTTAATGTGCTAAAAACATCACATATTGAATTTTATAGTATTTCAACTAGATGTAGAATGTTTACGCAGCATAAACTTAAAATAGCATCTAAACATATAAAACCAAATTATGTAACATCAAATCATAGAACATCAGCGACTGAGGTGCATAACTGTAAATGGTGTTCAATTAATAACAGTTATACTGTATGGAATGATTTTAGAATTAAGAAGATATATGATAACATTTTCAATTTTCTACGAGCTTTAGTCAAATCAAATTCTAATATTGGACATTGTTCGTCGCAGGAAAAGATATATGAACATATTAAAGATGTTCTGGATGTCTGTGATGATGAAAAATGGAAAATGGCGGTAGCGGAAATATTTAATTGTTTAGAACCAGTAGAACTTAATACTGTTAAATATGTTCTGTTTAATCATGAGGTAAATTGGGATGTTATTAATTTATTAGTTCAGAGCGTTGGTAAAGTACCACAAATACTGACTTTAAATGATATTGTCATAATCATGAAATCTATCATATATGAGTGGTTTGATATCAGATATATGAGGAATACACCAATGACTACATATACAGTTGACAAATTAAGACAGTTATGTACAGGAGTGAAGACTGTTGATTATGATTCCGGCATATCTGACGTTGAATAA
>AEB79232
ATGGCTACTTTCAAAGATGCTTGTTATTATTATAAGAGAATTAATAAGTTGAATCATGCAGTCTTGAAGTTAGGAGTTAATGATACATGGAGACCATCACCTCCGACCAAATATAAAGGATGGTGTCTGGACTGTTGCCAACACACTGACTTAACTTACTGTCGAGGTTGTACCATGTATCATGTATGTCAATGGTGTAGTCAATATGATAGATGCTTTCTTGATAATCAACCACATCTATTGAGAATGAGAACTTTCAAGAATGAAGTGACGAAAAATGATTTAATGAATTTAATTGACATGTACAATATATTATTTCCTATAAATCAAAGAATAGTAGATAAATTCATTAGTAGTACAAGACAACATAAATGTAGAAATGAATGTATGACACAGTGGTACAATCACCTATTGATGCCAATAACATTACAATCTCTATCAATTGAATTAGATGGTGATGTTTATTACGTATTTGGATATTATGATAGTATGCGTGACATTAATCAAACTCCATTCTCATTTACAAATTTAATAGATATGTATGATAAGTTACTACTTGATAATGTAAATTTTAATCGAATGTCATTCTTACCAGTAGCATTACAACAAGAATATGCACTCAGATATTTTTCAAAATCAAGGTTTATTAGTGAAAAGAGGAAATGTATCAGTGATTTACATTTTTCCACTAATGTAATAGAAAATTTACATAATCCAAGTTTTAAAATACAAATTACACGTAATTGTAGTGAATTATCTTCCGATTGGAACGGAGCATGTAAACTTGTTAAAGATATGAGTACTTATTTTAATGTGCTAAAAACATCACATATTGAATTTTATAGTATTTCAACTAGATGTAGAATGTTTACGCAGCATAAACTTAAAATAGCATCTAAACATATAAAACCAAATTATGTAACATCAAATCATAGAACATCAGCGACTGAGGTGCATAACTGTAAATGGTGTTCAATTAATAACAGTTATACTGTATGGAATGATTTTAGAATTAAGAAGATATATGATAACATTTTCAATTTTCTACGAGCTTTAGTCAAATCAAATTCTAATATTGGACATTGTTCGTCGCAGGAAAAGATATATGAACATATTAAAGATGTTCTGGATGTCTGTGATGATGAAAAATGGAAAATGGCGGTAGCGGAAATATTTAATTGTTTAGAACCAGTAGAACTTAATACTGTTAAATATGTTCTGTTTAATCATGAGGTAAATTGGGATGTTATTAATTTATTAGTTCAGAGCGTTGGTAAAGTACCACAAATACTGACTTTAAATGATATTGTCATAATCATGAAATCTATCATATATGAGTGGTTTGATATCAGATATATGAGGAATACACCAATGACTACATATACAGTTGACAAATTAAGACAGTTATGTACAGGAGTGAAGACTGTTGATTATGATTCCGGCATATCTGACGTTGAATAA
>AEB79231
ATGGCTACTTTCAAAGATGCTTGTTATTATTATAAGAGAATTAACAAATTGAATCATGCAGTCTTGAAGTTAGGAGTTAATGATACATGGAGATCATCACCCCCGACCAAATATAAAGGATGGTGTCTGGACTGTTGCCAACACACTGACTTAACTTACTGTCGAGGTTGTACCATGTATCATGTATGTCAATGGTGTAGTCAATATGATAGATGCTTTCTTGATAATCAACCACATCTATTGAGAATGAGAACTTTCAAGAATGAAGTGACGAAAAATGATTTAATGAATTTAATTGACATGTACAATGTATTATTTCCTATAAATCAAAGAATAGTAGATAAATTTATTAGTAGTACAAGACAACATAAATGTAGAAATGAATGTATGACACAGTGGTATAATCACCTATTGATGCCAATAACATTACAATCTCTATCAATTGAATTAGATGGTGATGTTTATTACGTATTTGGATATTATGATAATATGCGTGACATTAATCAAACTCCATTCTCATTTACAAATTTAATAGATATGTATGATAAGTTGCTACTTGATAATGTAAATTTTAATCGAATGTCATTCTTACCAGTAGCATTACAACAAGAATATGCACTCAGATATTTTTCAAAATCAAGATTTATTAGTGAAAAGAGGAAATGTATTAGTGATTTACATTTTTCCACTAATGTAATAGAAAATTTACACAATCCAAGTTTTAAAATACAAATTACACGTAATTGTAGTGAATTATCTTCTGATTGGAACGGAGCATGTAAACTTGTTAAAGATATGAGTACTTATTTTAATGTGCTAAAAACATCACATATTGAATTTTATAGTATTTCAACCAGATGTAGAATGTTTACGCAGCATAAACTTAAAATAGCATCTAAACATATAAAACCAAATTATGTAACATCAAATCATAGAACATCAGCAACTGAGGTGCATAACTGTAAATGGTGCTCAATTAATAACGGTTATACTGTATGGAATGATTTTAGAATTAAGAAAATATATGATAACATTTTCAATTTTCTACGAGCTTTAGTCAAATCAAATTCTAATATTGGACATTGTTCGTCGCAGGAAAAGATATATGAACATATTAAAGATGTTCTGGATGTGTGTGATGATGAAAAATGGAAAATGGCGGTAGCGGAAATATTTAATTGTTTAGAACCAGTAGAACTTGATACTGTTAAATATGTTCTGTTTAATCATGAGGTAAATTGGGATGTTATTAATTTATTAGTTCAGAGCGTTGGTAAAGTACCACAAATACTGACTTTAAATGATATTGTCATAATCATGAAATCTATCATATATGAGTGGTTTGATATCAGATATATGAGGAATACACCAATGACTACATTTACAGTTGACAAATTAAGACAGTTATGTACAGGAGTGAAGACTGTTGATTATGATTCCGGCATATCTGACGTTGAATAA
>AFJ68378
ATGGCTACTTTTAAAGATGCTTGTTATCATTATAAAAGAATTAATAAATTAAATAATACAGTCTTAAAATTAGGAGTTAATGATACATGGAGGCCGTCACCTCCAACTAGATGTAAAGGATGGTGTTTGGATTGTTGTCAACATGCTGATTTAACTTATTGTAGCGGTTGTACCATGTATCATGTTTGTCAATGGTGCAATCAATATGGTAGATGTTTTCTTGATAATGAACCACATTTATTAAGGATGAGAACTTTTAAAAATGAAGTGACAAAAGACGATTTAAAGAATTTAATTGCTATGTATGAAACACTATTCCCTATAAATCATAAAATAGTATGTAGATTCATCAACAACACGAGACAACATAAATGTAGAAACGAATGTATGACACAGTGGTACAATCATTTACTAATGCCAATAACGTTACAATCCTTATCAATTGAATTGGATGGTGATGTTTATTACATATTTGGATATTATGACAACATGAATAATATTAATCAAACTCCATTCTCATTTGTAAATTTAGTAGATATATATGATAAATTATTACTTGATGATGTGAATTTTACTAGGATGTCATTCTTACCGGCATCTTTACAACAAGAATATGCACTTAGATATTTTTCTAAATCAAGATTTATAAGCGAACAAAGAAAATGTGTTAATGATTCACACTTTTCAACTAATGTGTTAGAGAATTTACATAATCCAAGTTTCAAAATACAGATTACACGCAATTGTAGCGAACTGTCTTTTGATTGGAATGAAGCATGTAAGCTTGTTAAAAACGTCAGTGCGTACTTTGACATGCTGAAAACATCACATATCGAATTTTATAGCGTTTCTACTAGATGTAGAATATTCACCCAACATAAACTCAAAATGACATCTAAATTAATCAAACCAAACTATATAACCTCGAATCATAAAACATTAGCTACTGAGGTACGTAATTGCAAGTGGTGTTCAGTTAATAACAATTATACTGTATGGAATGATTTTAGAATTAAGAAAATATATGATAATATTTTTAACTTTCTACGAGCTTTAGTTAAATCAAATGTTAATATTGGACATTGTTCATCACAGGAAAAGATATATGAATATGTTGAAGATGTTCTGAATGTGTGCGATGACGAAAGATGGAAAACATCAATAATGAAAATTTTTAATTGTCTAGAACCAGTAGAGCTTGATGATGGCAAGTATGTTTTAGTTAACCATGAAATAAATTGGGATGTGATTAATGTATTGGTCCATAGTATTGGTAAAGTACCACAAATATTAACTTTGGACAATGTTATTACAATCATGCAATCTATCATATATGAATGGTTTGATTTAAGATACATGAGAAATACACCAATGGTTACATTTACAGTTGATAAATTAAGACAATTATATACAGGATTAAAGACTGTTGAATATGATTCTGGCATATCTGATATTGAATAG
>AEB79237
ATGGCTACTTTCAAAGATGCTTGTTATTATTATAAGAGAATTAACAAGTTGAATCATGCAGTCTTGAAGTTAGGAGTTAATGATACATGGAGACCATCACCTCCGACCAAATATAAAGGATGGTGTCTGGACTGTTGCCAACACACTGACTTAACTTACTGTCGAGGTTGTACCATGTATCATGTATGTCAATGGTGTAGTCAATATGATAGATGCTTTCTTGATAATCAACCACATCTATTGAGAATGAGAACTTTCAAGAATGAAGTGACGAAAAATGATTTAATGAATTTAATTGACATGTACAATATATTATTTCCTATAAATCAAAGAATAGTAGATAAATTTATTAGTAGTACAAGACAACATAAATGTAGAAATGAATGTATGACACAGTGGTATAATCACCTATTGATGCCAATAACATTACAATCTCTATCAATTGAATTAGATGGTGATGTTTATTACGTATTTGGATATTATGATAGTATGCGTGACATTAATCAAACTCCATTCTCATTTACAAATTTAATAGATATGTATGATAAGTTGCTACTTGATAATGTAAATTTTAATCGAATGTCATTCTTACCAGTAGCATTACAACAAGAATATGCACTCAGATATTTTTCAAAATCAAGGTTTATTAGTGAAAAGAGGAAATGTATTAGTGATTTACATTTTTCCACTAATGTAATAGAAAATTTACACAATCCAAGTTTTAAAATACAAATTACACGTAATTGTAGTGAATTATCTTCTGATTGGAACGGAGCATGTAAACTTGTTAAAGATATGAGTACTTATTTTAATGTGCTAAAAACATCACATATTGAATTTTATAGTGTTTCAACCAGATGTAGAATGTTTACGCAGCATAAACTTAAAATAGCATCTAAACATATAAAACCAAATTATGTAACATCAAATCATAAAACATCAGCGACTGAGGTGCATAACTGTAAATGGTGCTCAATTAATAACGGTTATACTGTATGGAATGATTTTAGAATTAAGAAGATATATGATAACATTTTTAATTTTCTACGAGCTTTAGTCAAATCAAATTCTAATATTGGACATTGTTCGTCGCAGGAAAAGATATATGAACATATTAAAGATGTTCTGGATGTATGTGATGATGAAAAATGGAAAATGACGGTAGCGGAAATATTTAATTGTTTAGAACCAGTAGAACTTGATACTGTTAAATATGTTCTGTTTAATCATGAGGTAAATTGGGATGTTATTAATTTATTAGTTCAGAGCGTTGGTAAAGTACCACAAATACTGACTTTAAATGATATTGTCATAATTATGAAATCTATCATATATGAGTGGTTTGATATCAGATATATGAGGAATACACCAATGACTACATTTACAGTTGACAAATTAAGACAGTTATGTACAGGAGTGAAGACTGTTGATTATGATTCCGGCATATCTGACGTTGAATAA
>AEB79236
ATGGCTACTTTTAAAGATGCTTGTTATCATTACAAAAGAATTAACAAATTGAATAATACAGTCTTAAAATTAGGAGTTAATGATACATGGAGGCCATCGCCTCCAACTAAATATAAAGGATGGTGTTTGGATTGCTGTCAACATACTGACTTAACCTATTGCAGCGGTTGTACCATGTATCATGTTTGTCAATGGTGTAGTCAATATGGTAGATGTTTCCTTGATAATGAACCACATTTATTAAGGATGAGAACTTTTAAAAATGAAGTGACAAAAGACGATTTAAAGAATTTAATTGATATGTATGAAACACTATTCCCTATGAATCATAAAATAGTATGTAGATTCATTAACACTACGAGACAACATAAATGTAGAAACGAATGTATGATACAGTGGTACAATCATTTACTAATGCCAATAACGTTACAATCCCTGTCAATTGAATTAGATGGTGACATTTATTACGTATTTGGGTATTATGATAACATGAATAATATTAATCAAACTCCATTCTCATTTATAAATTTAGTAGATATATACGATAAATTATTACTTGATGATGTGAATTTTACTAGAATGTCATTTTTACCAGCATCTTTACAACAAGAATATGCACTTAGATATTTTTCTAAATCAAGATTTATAAACGAACAAAGGAAATGTGTTAATGATTCACACTTTTCAATTAATGTGTTAGAGAATTTACATAATCCAAATTTCAAGATACAGATTACACGTAATTGTAGTGAACTGTCTTTTGACTGGAATGAAGCATGCAAGCTTGTTAAAAACGTCAGTGCGTATTTTGACATGCTGAAAACATCACATATTGAATTTTATAGTGTTTCTACCAGATGTAGAATATTTACACAATGTAAACTCAAAATGGCATCTAAATTAATCAAACCAAACTATATAGTCTCGAATCATAAAACGTTAGCTACTGAGGTACACAATTGCAAGTGGTGTTCAGTTAATAACAGTTATACTGTATGGAATGATTTTAGAGTTAAGAAGATATATGATAATATTTTCAACTTTCTACGAGCTTTAGTTAAATCAAATATTAATATTGGACATTGTTCATCACAGGAAAAGATATATGAATATGTTAAAGACATTCTGAATGTGTGTGATGACGAAAGATGGAAAACGTCAATAATGGAAATTTTTAATTGTTTAGAACCAGTAGAGCTTGATGATGTCAAATATGTTTTATTTAACCATGAAATAAATTGGGATGTGATTAATATATTGGTCCAGAGTATTGGTAAAGTACCACAAATATTAACTTTGGAGAATGTTATTACAATCATGCAATCTATCATATATGAATGGTTTGATGTAAGATACATGAGGAATACACCAATGGTTACATTTACAATTGATAAATTAAGACAATTGTATACAAGATCAAAGACTGTTGAATATGATTCTGGCATATCTGATATTGAATAG
>AEB79235
ATGGCTACTTTTAAAGACGCTTGTTATCATTACAAAAGAATTAACAAATTGAATCATACAGTCTTAAAATTAGGGGTTAATGATACATGGAAACCGTCACCTCCAACTAAGTATAAAGGATGGTGTTTGGATTGTTGCCAGCATACTGACCTAACTTATTGTAGAGGTTGTACCATGTATCATGTTTGTCAATGGTGCAGTCAATATGGTAGATGTTTTCTTGACGATGAACCACATTTATTAAGAATGAGAACTTTTAAAAATGAAGTGACAAAAGACGATTTAAAAAATTTAATTGATATGTATGAAACGCTATTTCCTATGAATCAGAAAATAGTATATAGATTCATTAATAATACTAAACAACATAAATGTAGAAACGAATGTATGACACAGTGGTACAATCATTTACTAATGCCAATAACGTTACAATCCATGTCAATTGAATTAGATGGTGACGTTTATTACGTATTTGGGTATTATGATAACATGAGTGGTATTAATCAAACTCCATTTTCATTTACAAATTTAGTAGATACATATGATAAATTATTACTTGATAATGTGAATTTTGCTAGAATGTCATTTTTACCAGCACCTTTACAGCAAGAGTATGCACTTAGATATTTTTCTAAATCGAGATTTATAAGTGAACAAAGGAAATGTGTTAATGATTCACACTTTTCAATTAATGTATTAGAAAACATACATAATCCAAGTTTCAAAATACAAATTACACGTAATTGTAGTAAATTATCTTTTAATTGGAATGAGGCATGTAAGCTTATCAAAAATGTCAGTGAGTATTTTGACATGCTAAAAACATCGCGTATTGAATTTTATAGTGTTTCTACTAGATGTAGAATATTTACACAATGTAAATTAAAAATGGCATCTAAATTAATTAAACCAAATTATGTAACTTCGAATCATAAAGCGTCAGCTACTGAGGTGCACAATTGCAAGTGGTGTTCAGTTAATAATAATTACACTGTATGGAAGGATATCAGAATTAAGAAAATATATGATAATATTTTTAATTTTCTACGAGCTTTAATTAAATCAAATGTTAATATTGGACATTGCTCGTCACAGGAAAAGATATATGAATATGTTGAAGATGTTCTGAATGTGTGTGACGCCGAAAAATGGAAAACGTCAGTAATGGAAATCTTTAATTGCCTAGAACCAGTAAAGCTTAATGATGTTAAGTATGTTTTACTTAATCATGAAATAAATTGGGATGTGATTAATGTATTGGTTCATAGTATTGGTAAAGTGCCACAAATATTAACTTTAGAGAATGTTATTACAACCATGCAATCGATCATATATGAATGGTTTGATATAAGATACATGAGAAATACACCAATGGTTACATTTACAACTGATAAATTAAGACGATTACATACAGAATTAAAGACTGTTGAATATGATTCTGGTATATCTGATATTGAATAG
>AEB79234
ATGGCTACTTTCAAAGATGCTTGTTATTATTATAAGAGAATTAATAAGTTGAATCATGCAGTCTTGAAGTTAGGAGTTAATGATACATGGAGACCATCACCTCCGACCAAATATAAAGGATGGTGTCTGGACTGTTGCCAACACACTGACTTAACTTACTGTCGAGGTTGTACCATGTATCATGTATGTCAATGGTGTAGTCAATATGATAGATGCTTTCTTGATAATCAACCACATCTATTGAGAATGAGAACTTTCAAGAATGAAGTGACGAAAAATGATTTAATGAATTTAATTGACATGTACAATATATTATTTCCTATAAATCAAAGAATAGTAGATAAATTCATTAGTAGTACAAGACAACATAAATGTAGAAATGAATGTATGACACAGTGGTACAATCACCTATTGATGCCAATAACATTACAATCTCTATCAATTGAATTAGATGGTGATGTTTATTACGTATTTGGATATTATGATAGTATGCGTGACATTAATCAAACTCCATTCTCATTTACAAATTTAATAGATATGTATGATAAGTTACTACTTGATAATGTAAATTTTAATCGAATGTCATTCTTACCAGTAGCATTACAACAAGAATATGCACTCAGATATTTTTCAAAATCAAGGTTTATTAGTGAAAAGAGGAAATGTATCAGTGATTTACATTTTTCCACTAATGTAATAGAAAATTTACATAATCCAAGTTTTAAAATACAAATTACACGTAATTGTAGTGAATTATCTTCCGATTGGAACGGAGCATGTAAACTTGTTAAAGATATGAGTACTTATTTTAATGTGCTAAAAACATCACATATTGAATTTTATAGTATTTCAACTAGATGTAGAATGTTTACGCAGCATAAACTTAAAATAGCATCTAAACATATAAAACCAAATTATGTAACATCAAATCATAGAACATCAGCGACTGAGGTGCATAACTGTAAATGGTGTTCAATTAATAACAGTTATACTGTATGGAATGATTTTAGAATTAAGAAGATATATGATAACATTTTCAATTTTCTACGAGCTTTAGTCAAATCAAATTCTAATAGTGGACATTGTTCGTCGCAGGAAAAGATATATGAACATATTAAAGATGTTCTGGATGTCTGTGATGATGAAAAATGGAAAATGGCGGTAGCGGAAATATTTAATTGTTTAGAACCAGTAGAACTTAATACTGTTAAATATGTTCTGTTTAATCATGAGGTAAATTGGGATGTTATTAATTTATTAGTTCAGAGCGTTGGTAAAGTACCACAAATACTGACTTTAAATGATATTGTCATAATCATGAAATCTATCATATATGAGTGGTTTGATATCAGATATATGAGGAATACACCAATGACTACATATACAGTTGACAAATTAAGACAGTTATGTACAGGAGTGAAGACTGTTGATTATGATTCCGGCATATCTGACGTTGAATAA
>ADK46529
ATGGCTACTTTTAAAGATGCTTGTTATCATTACAAAAGAATTAATAAATTAAATAATACAGTCTTAAAATTAGGAGTTAATGATACATGGAGGCCGTCACCTCCAACTAAATGTAAAGGATGGTGTTTGGATTGTTGTCAACATACTGATTTAACTTATTGTAGCGGTTGTACCATGTATCATGTTTGTCAATGGTGCAATCAATATGGTAGATGTTTTCTTGATAATGAACCACATTTATTAAGGATGAGAACTTTTAAAAATGAAGTGACAAAAGACGATTTAAAGAATTTAATTGATATGTATGAAACACTATTCCCTATAAATCATAAAATAGTATGTAGATTCATCAACAACACGAGACAACATAAATGTAGAAACGAATGTATGACACAGTGGTACAATCATTTACTAATGCCAATAACGTTACAATCCTTATCAATTGAATTGGATGGTGATGTTTATTACATATTTGGATATTATGATAACATGAATAATATTAATCAAACTCCATTCTCATTTGTAAATTTAGTAGATATATATGATAAATTATTACTTGATGATGTGAATTTTACTAGAATGTCGTTCTTACCAGCGTCTTTACAACAAGAATATGCACTTAGATATTTTTCTAAATCAAGATTTATAAGCGAACAAAGAAAATGTGTTAATGATTCACACTTTTCAATTAATGTGTTAGAGAATTTACATAATCCAAGTTTCAAAATACAGATTACACGTAATTGCAGCGAACTGTCTTTTGATTGGAATGAAGCATGTAAGCTTGTTAAAAACGTCAGTGCGTATTTTGACATGCTGAAAACATCACATATCGAATTTTATAGCGTTTCTACTAGATGTAGAATATTCACCCAACATAAACTCAAAATGGCATCTAAATTAATCAAACCAAACTATATAACCTCGAATCATAAAACATTAGCTACTGAGGTACATAATTGCAAGTGGTGTTCAGTTAATAACAATTATACTGTATGGAATGATTTTAGAATTAAGAAAATATATGATAATATTTTTAACTTTCTACGAGCTTTAGTTAAATCAAATGTTAATATTGGACATTGTTCATCACAGGAAAAGATATATGAATATGTTGAAGATGTTCTGAATGTGTGTGATGACGAAAGATGGAAAACATCAATAATGAAAATTTTTAATTGTCTAGAACCAGTAGAGCTTGATGATGGCAAGTATGTTTTAGTTAACCATGAAGTAAATTGGGATGTGATTAATGTATTGGTCCATAGTATTGGTAAAGTACCACAAATATTAACTTTGGATAATGTTATTACAATCATGCAATCTATCATATATGAATGGTTTGATTTAAGATACATGAGAAATACACCGATGGTTACATTTACAGTTGATAAATTAAGACAATTATATACAGGATTAAAGACTGTTGAATATGATTTTGGCATATCTGATATTGAATAG
>ADK46528
ATGGCTACTTTTAAAGATGCTTGTTATCATTACAAAAGAATTAATAAATTAAATAATACAGTCTTAAAATTAGGAGTTAATGATACATGGAGGCCGTCACCTCCAACTAAATGTAAAGGATGGTGTTTGGATTGTTGTCAACATACTGATTTAACTTATTGTAGCGGTTGTACCATGTATCATGTTTGTCAATGGTGCAATCAATATGGTAGATGTTTTCTTGATAATGAACCACATTTATTAAGGATGAGAACTTTTAAAAATGAAGTGACAAAAGACGATTTAAAGAATTTAATTGATATGTATGAAACACTATTCCCTATAAATCATAAAATAGTATGTAGATTCATCAACAACACGAGACAACATAAATGTAGAAACGAATGTATGACACAGTGGTACAATCATTTACTAATGCCAATAACGTTACAATCCTTATCAATTGAATTGGATGGTGATGTTTATTACATATTTGGATATTATGATAACATGAATAATATTAATCAAACTCCATTCTCATTTGTAAATTTAGTAGATATATATGATAAATTATTACTTGATGATGTGAATTTTACTAGAATGTCGTTCTTACCAGCGTCTTTACAACAAGAATATGCACTTAGATATTTTTCTAAATCAAGATTTATAAGCGAACAAAGAAAATGTGTTAATGATTCACACTTTTCAATTAATGTGTTAGAGAATTTACATAATCCAAGTTTCAAAATACAGATTACACGTAATTGCAGCGAACTGTCTTTTGATTGGAATGAAGCATGTAAGCTTGTTAAAAACGTCAGTGCGTATTTTGACATGCTGAAAACATCACATATCGAATTTTATAGCGTTTCTACTAGATGTAGAATATTCACCCAACATAAACTCAAAATGGCATCTAAATTAATCAAACCAAACTATATAACCTCGAATCATAAAACATTAGCTACTGAGGTACATAATTGCAAGTGGTGTTCAGTTAATAACAATTATACTGTATGGAATGATTTTAGAATTAAGAAAATATATGATAATATTTTTAACTTTCTACGAGCTTTAGTTAAATCAAATGTTAATATTGGACATTGTTCATCACAGGAAAAGATATATGAATATGTTGAAGATGTTCTGAATGTGTGTGATGACGAAAGATGGAAAACATCAATAATGAAAATTTTTAATTGTCTAGAACCAGTAGAGCTTGATGATGGCAAGTATGTTTTAGTTAACCATGAAGTAAATTGGGATGTGATTAATGTATTGGTCCATAGTATTGGTAAAGTACCACAAATATTAACTTTGGATAATGTTATTACAATCATGCAATCTATCATATATGAATGGTTTGATTTAAGATACATGAGAAATACACCGATGGTTACATTTACAGTTGATAAATTAAGACAATTATATACAGGATTAAAGACTGTTGGATATGATTCTGGCATATCTGATATTGAATAG
>ACZ51858
ATGGCTACTTTTAAAGATGCTTGCTATTATTATAAGAGAATTAACAAACTAAATCATACAGTCTTGAAATTGGGAGTTAATGATACATGGAGACCATCACCTCCAACTAAATATAAAGGATGGTGCTTGGATTGTTGTCAGCATACTGATCTAACATATTGTCGAGGTTGTACCATGTATCATGTTTGTCAATGGTGTAGTCAATATGGTAGATGTTTTCTTGATAATGAGCCACATCTGTTAAGAATGAGAACCTTTAAAAATGAAGTGACAAAAGATGATCTGATGAATTTAATTGATATGTATGATACATTATTTCCTATGAATCAGAAGATAGTGGATAAATTCATTAATAACACAAGGCAGCATAAATGTAGAAATGAATGTATGACACAGTGGTATAATCATTTGCTAATGCCAATAACATTGCAATCTCTGTCAATTGAATTGGATGGTGATATTTACTATGTATTTGGATATTATGATGATATGAACAACGTTAATCAGACTCCATTTTCATTTATAAATTTAGTAGATATATGTGATAAATTGCTACTTGATGATGTAAATTTTACTAGAATGTCATTCTTACCAATAACTTTGCAGCAAGAGTATGCACTTAGATATTTCTCTAAATCAAGATTTATTAGTGAACAAAGAAAATGTGTTAGTGATTCACACTTCTCCATTAACGTGCTTGAAAATTTACACAATCCAAGTTTCAAAATACAGATCACGCGCAATTGCAGTGAGCTGTCTTCCGATTGGAATGGAGCATGTAAACTTGTTAAAGATACAAGTGCTTATTTTAATATACTAAAGACATCACATGTTGAGTTCTATAGCGTTTCCACTAGATGCAGAATGTTCACGCAACGTAAACTTCAAATAGCATCTAAACTAATGAAACCAAATTATATGACATCAAATCATAGAGCATCGGCTACTGAGGTACATAATTGCAAATGGTGTTCGACCAATAGTAGCTATATTGTATGGAATGATTTTAGAGTTAAGAAGACATATGATAATATCTTAAATTTTTTACGAGCTTTAGTCAAATCAAATGTTAATGTTGGACACTGCTCATCACAAGAAAAGATATATGAATGTGTTGAAAATATTCTAGATATATGTGATAATGAGAAATGGAAAACATCGGTAACAGAAATATTCAATTGTCTAGAACCAGTAGAACTTAATGCTATTAACTATGTTTTATTTAATCATGAGGTAAATTGGGATGTTATTAATATATTAGTTCAGAGTATTGGTAAAGTACCACAAATATTAACTTTAAATGATGTTGTCACAATCATGCAGTCTATCATATATGAATGGTTTGATATCAGATATATGAGAAACACGCCAATGACTACATTTACAGTCGATAAACTAAGACGGTTGTGTACAGAACCAAAGACTGTCGACTATGATTCTGGCATATCTGATGTTGAATAA
>ADK46523
ATGGCTACTTTCAAAGATGCTTGTTATTATTATAAGAGAATTAACAAATTGAATCATGCAGTCTTGAAATTAGGAGTTAATGATACATGGAGACCATCACCTCCGACCAAATATAAAGGATGGTGCCTGGACTGTTGCCAACACACTGACTTAACTTACTGTCGAGGTTGTACCATGTATCATGTATGTCAATGGTGTAGTCAATATGATAGATGCTTTCTTGATAATCAACCACATCTATTGAGAATGAGAACTTTCAAGAATGAAGTGACGAAAAATGATTTAATGAATTTAATTGACATGTACAATATATTATTTCCTATCAATCAAAGAATAGTAGATAAATTTATTAGTAGTACAAGACAACATAAATGTAGAAATGAATGTATGACACAGTGGTATAATCACCTATTGATGCCGATAACATTACAATCTTTATCAATTGAATTAGATGGTGATGTTTATTACGTATTTGGATATTATGATAGTATGCGTGACATTAATCAAACCCCATTCTCATTTACAAATTTAATAGATATGTATGATAAGTTGCTACTTGATAATGTAAATTTTAATCGAATGTCATTCTTACCAGTAGAATTACAACAAGAATATGCACTCAGATATTTTTCAAAATCAAGGTTTATTAGTGAAAAGAGGAAATGTATTAGTGATTTACATTTTTCCACTAATGTAATAGAAAATTTACACAATCCAAGTTTTAAAATACAAATTACACGTAATTGTAGTGAGTTACCTTCTGATTGGAACGGAGCATGTAAACTTGTTAAAGATATGAATACTTATTTTAATGTGCTAAAAACATCACATATTGAATTTTATAGTGTTTCAACCAGATGTAGAATATTCACGCAGCATAAACTTAAAATAGCATCTAAACATATAAAACCAAATTATGTAACATCAAATCATAGAACATCAGCGACTGAGGTGCATAACTGTAAATGGTGCTCAATTAATAACGGTTATACTGTATGGAATGATTTTAGAATTAAGAAGATATATGATAACATTTTCAATTTTCTACGAGCTTTAGTCAAATCAAATTCTAATATTGGACATTGTTCGTCGCAGGAAAAGATATATGAACATATTAAAGATGTTCTGGATGTATGTGATGATGAAAAATGGAAAATGACGGTAGCGGAAATCTTTAATTGTTTAGAACCAGTAGAACTTGATACTGTTAAATATGTTCTGTTTAATCATGAGGTAGATTGGGATGTTATTAATTTATTAGTTCATAGCGTTGGTAAAGTACCACAAATACTGACTTTAAATGATATTGTCATAATCATGAAATCTATCATATATGAGTGGTTTGATATTAGATATATGAGGAATACACCAATGACTACATTTACAGTTGACAAATTAAGACAGTTATGTACAGGAGTGAAGACTGTTGATTATGATTCCGGCATATCTGACGTTGAATAA
>ADK46522
ATGGCTACTTTCAAAGATGCTTGTTATTATTATAAGAGAATTAACAAATTGAATCATACAGTCTTGAAGTTAGGAGTTAATGATACATGGAGACCATCACCTCCGACTAAATATAAAGGATGGTGTCTGGACTGTTGCCAACACACTGACTTAACTTACTGTCGAGGTTGTACCATGTATCATGTATGTCAGTGGTGTAGTCAATATGATAGATGCTTTCTTGATAATCAACCACATCTATTGAGAATGAGAACTTTCAAGAATGAAGTGACGAAAAATGATTTAATGAATTTAATTGACATGTACGATATATTATTTCCCATAAATCAAAGAATAGTAGATAAATTTATTAGTAGTACAAGACAACATAAATGTAGAAATGAATGTATGACACAGTGGTATAATCACCTATTGATGCCAATAACATTACAATCTCTATCAATTGAATTAGATGGTGATGTTTATTACGTATTTGGATATTATGATAGTATGCGTGACATTAATCAAACTCCATTCTCATTTGCAAATTTAATAGATATGTATGATAAATTGCTACTTGATAATGTAAATTTTAATCGAATGTCATTCTTACCAGTAGCATTACAACAAGAATATGCACTCAGATATTTTTCAAAATCAAGGTTTATTAGTGAGAAAAGGAAATGTATTAGTGATTTACATTTTTCCACTAATGTAATAGAAAATTTACACAATCCAAGTTTTAAAATACAAATTACACGTAATTGTAGTGAATTATCTTCTGATTGGAACGGGGCATGTAAACTTGTTAAAGATATGAGTACTTATTTTAATGTGCTAAAAACATCACATATTGAATTTTATAGTATTTCAACCAGATGTAGAATGTTTACGCAGCATAAACTTAAAATAGCATCTAAATATATAAAACCAAATTATGTAACATCAAATCATAGAACATCAGCGACTGAGGTGCATAACTGTAAATGGTGCTCAATTAATAACGGTTATACTGTATGGAATGATTTTAGAATTAAGAAGATATATGATAACATTTTCAATTTTCTACGAGCTTTAGTCAAATCAAATTCTAATATTGGACATTGTTCGTCGCAGGAAAAGATATATGAACATATTAAAGATGTTCTAGATGTATGTGATGATGAAAAATGGAAAATGGCGATAGCGGAAATATTTAATTGTTTAGAACCAGTAGAACTTGATACTGTTAAATATGTTCTGTTTAATCATGAGGTAAATTGGGATGTTATTAATTTGTTAGTTCAGAGCGTTGGTAAAGTACCACAAATACTGACTTTAGATGATATTGTCATAATCATGAAATCTATTATATATGAGTGGTTTGATATCAGATATATGAGGAATACACCAATGACTACATTTACAGTTGACAAATTAAGACAGTTATGTACAGGAGTGAAGACTGTTGATTATGATTCCGGCATATCTGACGTTGAATAA
>ADK46521
ATGGCTACTTTCAAAGATGCTTGTTATTATTATAAGAGAATTAACAAATTGAATCATACAGTCTTGAAGTTAGGAGTTAATGATACATGGAGACCATCACCTCCGACTAAATATAAAGGATGGTGTCTGGACTGTTGCCAACACACTGACTTAACTTACTGTCGAGGTTGTACCATGTATCATGTATGTCAGTGGTGTAGTCAATATGATAGATGCTTTCTTGATAATCAACCACATCTATTGAGAATGAGAACTTTCAAGAATGAAGTGACGAAAAATGATTTAATGAATTTAATTGACATGTACGATATATTATTTCCCATAAATCAAAGAATAGTAGATAAATTTATTAGTAGTACAAGACAACATAAATGTAGAAATGAATGTATGACACAGTGGTATAATCACCTATTGATGCCAATAACATTACAATCTCTATCAATTGAATTAGATGGTGATGTTTATTACGTATTTGGATATTATGATAGTATGCGTGACATTAATCAAACTCCATTCTCATTTGCAAATTTAATAGATATGTATGATAAATTGCTACTTGATAATGTAAATTTTAATCGAATGTCATTCTTACCAGTAGCATTACAACAAGAATATGCACTCAGATATTTTTCAAAATCAAGGTTTATTAGTGAGAAAAGGAAATGTATTAGTGATTTACATTTTTCCACTAATGTAATAGAAAATTTACACAATCCAAGTTTTAAAATACAAATTACACGTAATTGTAGTGAATTATCTTCTGATTGGAACGGGGCATGTAAACTTGTTAAAGATATGAGTACTTATTTTAATGTGCTAAAAACATCACATATTGAATTTTATAGTATTTCAACCAGATGTAGAATGTTTACGCAGCATAAACTTAAAATAGCATCTAAATATATAAAACCAAATTATGTAACATCAAATCATAGAACATCAGCGACTGAGGTGCATAACTGTAAATGGTGCTCAATTAATAACGGTTATACTGTATGGAATGATTTTAGAATTAAGAAGATATATGATAACATTTTCAATTTTCTACGAGCTTTAGTCAAATCAAATTCTAATATTGGACATTGTTCGTCGCAGGAAAAGATATATGAACATATTAAAGATGTTCTAGATGTATGTGATGATGAAAAATGGAAAATGGCGATAGCGGAAATATTTAATTGTTTAGAACCAGTAGAACTTGATACTGTTAAATATGTTCTGTTTAATCATGAGGTAAATTGGGATGTTATTAATTTGTTAGTTCAGAGCGTTGGTAAAGTACCACAAATACTGACTTTAGATGATATTGTCATAATCATGAAATCTATTATATATGAGTGGTTTGATATCAGATATATGAGGAATACACCAATGACTACATTTACAGTTGACAAATTAAGACAGTTATGTACAGGAGTGAAGACTGTTGATTATGATTCCGGCATATCTGACGTTGAATAA
>ADK46520
ATGGCTACTTTCAAAGATGCTTGTTATTATTATAAGAGAATTAACAAATTGAATCATACAGTCTTGAAGTTAGGAGTTAATGATACATGGAGACCATCACCTCCGACTAAATATAAAGGATGGTGTCTGGACTGTTGCCAACACACTGACTTAACTTACTGTCGAGGTTGTACCATGTATCATGTATGTCAGTGGTGTAGTCAATATGATAGATGCTTTCTTGATAATCAACCACATCTATTGAGAATGAGAACTTTCAAGAATGAAGTGACGAAAAATGATTTAATGAATTTAATTGACATGTACGATATATTATTTCCCATAAATCAAAGAATAGTAGATAAATTTATTAGTAGTACAAGACAACATAAATGTAGAAATGAATGTATGACACAGTGGTATAATCACCTATTGATGCCAATAACATTACAATCTCTATCAATTGAATTAGATGGTGATGTTTATTACGTATTTGGATATTATGATAGTATGCGTGACATTAATCAAACTCCATTCTCATTTGCAAATTTAATAGATATGTATGATAAATTGCTACTTGATAATGTAAATTTTAATCGAATGTCATTCTTACCAGTAGCATTACAACAAGAATATGCACTCAGATATTTTTCAAAATCAAGGTTTATTAGTGAGAAAAGGAAATGTATTAGTGATTTACATTTTTCCACTAATGTAATAGAAAATTTACACAATCCAAGTTTTAAAATACAAATTACACGTAATTGTAGTGAATTATCTTCTGATTGGAACGGGGCATGTAAACTTGTTAAAGATATGAGTACTTATTTTAATGTGCTAAAAACATCACATATTGAATTTTATAGTATTTCAACCAGATGTAGAATGTTTACGCAGCATAAACTTAAAATAGCATCTAAATATATAAAACCAAATTATGTAACATCAAATCATAGAACATCAGCGACTGAGGTGCATAACTGTAAATGGTGCTCAATTAATAACGGTTATACTGTATGGAATGATTTTAGAATTAAGAAGATATATGATAACATTTTCAATTTTCTACGAGCTTTAGTCAAATCAAATTCTAATATTGGACATTGTTCGTCGCAGGAAAAGATATATGAACATATTAAAGATGTTCTAGATGTATGTGATGATGAAAAATGGAAAATGGCGATAGCGGAAATATTTAATTGTTTAGAACCAGTAGAACTTGATACTGTTAAATATGTTCTGTTTAATCATGAGGTAAATTGGGATGTTATTAATTTGTTAGTTCAGAGCGTTGGTAAAGTACCACAAATACTGGCTTTAGATGATATTGTCATAATCATGAAATCTATTATATATGAGTGGTTTGATATCAGATATATGAGGAATACACCAATGACTACATTTACAGTTGACAAATTAAGACAGTTATGTACAGGAGTGAAGACTGTTGATTATGATTCCGGCATATCTGACGTTGAATAA
>ADK46527
ATGGCTACTTTTAAAGATGCTTGTTATCATTACAAAAGAATTAATAAATTAAATAATACAGTCTTAAAATTAGGAGTTAATGATACATGGAGGCCGTCACCTCCAACTAAATGTAAAGGATGGTGTTTGGATTGTTGTCAACATACTGATTTAACTTATTGTAGCGGTTGTACCATGTATCATGTTTGTCAATGGTGCAATCAATATGGTAGATGTTTTCTTGATAATGAACCACATTTATTAAGGATGAGAACTTTTAAAAATGAAGTGACAAAAGACGATTTAAAGAATTTAATTGATATGTATGAAACACTATTCCCTATAAATCATAAAATAGTATGTAGATTCATCAACAACACGAGACAACATAAATGTAGAAACGAATGTATGACACAGTGGTACAATCATTTACTAATGCCAATAACGTTACAATCCTTATCAATTGAATTGGATGGTGATGTTTATTACATATTTGGATATTATGATAACATGAATAATATTAATCAAACTCCATTCTCATTTGTAAATTTAGTAGATATATATGATAAATTATTACTTGATGATGTGAATTTTACTAGAATGTCGTTTTTACCAGCGTCTTTACAACAAGAATATGCACTTAGATATTTTTCTAAATCAAGATTTATAAGCGAACAAAGAAAATGTGTTAATGATTCACACTTTTCAATTAATGTGTTAGAGAATTTACATAATCCAAGTTTCAAAATACAGATTACACGTAATTGCAGCGAACTGTCTTTTGATTGGAATGAAGCATGTAAGCTTGTTAAAAACGTCAGTGCGTATTTTGACATGCTGAAAACATCACATATCGAATTTTATAGCGTTTCTACTAGATGTAGAATATTCACCCAACATAAACTCAAAATGGCATCTAAATTAATCAAACCAAACTATATAACCTCGAATCATAAAACATTAGCTACTGAGGTACATAATTGCAAGTGGTGTTCAGTTAATAACAATTATACTGTATGGAATGATTTTAGAATTAAGAAAATATATGATAATATTTTTAACTTTCTACGAGCTTTAGTTAAATCAAATGTTAATATTGGACATTGTTCATCACAGGAAAAGATATATGAATATGTTGAAGATGTTCTGAATGTGTGTGATGACGAAAGATGGAAAACATCAATAATGAAAATTTTTAATTGTCTAGAACCAGTAGAGCTTGATGATGGCAAGTATGTTTTAGTTAACCATGAAGTAAATTGGGATGTGATTAATGTATTGGTCCATAGTATTGGTAAAGTACCACAAATATTAACTTTGGATAATGTTATTACAATCATGCAATCTATCATATATGAATGGTTTGATTTAAGATACATGAGAAATACACCGATGGTTACATTTACAGTTGATAAATTAAGACAATTATATACAGGATTAAAGACTGTTGAATATGATTCTGGCATATCTGATATTGAATAG
>ADK46526
ATGGCTACTTTTAAAGATGCTTGTTATCATTACAAAAGAATTAATAAATTAAATAATACAGTCTTAAAATTAGGAGTTAATGATACATGGAGGCCGTCACCTCCAACTAAATGTAAAGGATGGTGTTTGGATTGTTGTCAACATACTGATTTAACTTATTGTAGCGGTTGTACCATGTATCATGTTTGTCAATGGTGCAATCAATATGGTAGATGTTTTCTTGATAATGAACCACATTTATTAAGGATGAGAACTTTTAAAAATGAAGTGACAAAAGACGATTTAAAGAATTTAATTGATATGTATGAAACACTATTCCCTATAAATCATAAAATAGTATGTAGATTCATCAACAACACGAGACAACATAAATGTAGAAACGAATGTATGACACAGTGGTACAATCATTTACTAATGCCAATAACGTTACAATCCTTATCAATTGAATTGGATGGTGATGTTTATTACATATTTGGATATTATGATAACATGAATAATATTAATCAAACTCCATTCTCATTTGTAAATTTAGTAGATATATATGATAAATTATTACTTGATGATGTGAATTTTACTAGAATGTCGTTCTTACCAGCGTCTTTACAACAAGAATATGCACTTAGATATTTTTCTAAATCAAGATTTATAAGCGAACAAAGAAAATGTGTTAATGATTCACACTTTTCAATTAATGTGTTAGAGAATTTACATAATCCAAGTTTCAAAATACAGATTACACGTAATTGCAGCGAACTGTCTTTTGATTGGAATGAAGCATGTAAGCTTGTTAAAAACGTCAGTGCGTATTTTGACATGCTGAAAACATCACATATCGAATTTTATAGCGTTTCTACTAGATGTAGAATATTCACCCAACATAAACTCAAAATGGCATCTAAATTAATCAAACCAAACTATATAACCTCGAATCATAAAACATTAGCTACTGAGGTACATAATTGCAAGTGGTGTTCAGTTAATAACAATTATACTGTATGGAATGATTTTAGAATTAAGAAAATATATGATAATATTTTTAACTTTCTACGAGCTTTAGTTAAATCAAATGTTAATATTGGACATTGTTCATCACAGGAAAAGATATATGAATATGTTGAAGATGTTCTGAATGTGTGTGATGACGAAAGATGGAAAACATCAATAATGAAAATTTTTAATTGTCTAGAACCAGTAGAGCTTGATGATGGCAAGTATGTTTTAGTTAACCATGAAGTAAATTGGGATGTGATTAATGTATTGGTCCATAGTATTGGTAAAGTACCACAAATATTAACTTTGGATAATGTTATTACAATCATGCAATCTATCATATATGAATGGTTTGATTTAAGATACATGAGAAATACACCGATGGTTACATTTACAGTTGATAAATTAAGACAATTATATACAGGATTAAAGACTGTTGAATATGATTCTGGCATATCTGATATTGAATAG
>ADK46525
ATGGCTACTTTTAAAGATGCTTGTTATCATTACAAAAGAATTAATAAATTAAATAATACAGTCTTAAAATTAGGAGTTAATGATACATGGAGGCCGTCACCTCCAACTAAATGTAAAGGATGGTGTTTGGATTGTTGTCAACATGCTGATTTAACTTATTGCAGCGGTTGTACCATGTATCATGTTTGTCAATGGTGCAATCAATATGGTAGATGTTTTCTTGATAATGAACCACATTTATTAAGGATGAGAACTTTTAAAAATGAAGTGACAAAAGACGATTTAAAGAATTTAATTGATATGTATGAAACACTATTCCCTATAAATCATAAAATAGTATGTAGATTCATCAACAACACGAGACAACATAAATGTAGAAACGAATGTATGACACAGTGGTACAATCATTTACTAATGCCAATAACGTTACAATCCTTATCAATTGAATTAGATGGTGATGTTTATTACATATTTGGATATTATGACAACATGAATAATATTAATCAAACTCCATTCTCATTTGTAAATTTAGTAGATATATATGATAAATTATTACTTGATGATGTGAATTTTACTAGAATGTCATTCTTACCAGCGTCTTTACAGCAAGAATATGCACTTAGATATTTTTCTAAATCAAGATTTATAAGCGAACAAAGAAAATGTGTTAATGATTCACACTTTTCAATTAATGTGTTAGAGAATTTACATAATCCAAGTTTCAAAATACAGATTACACGTAATTGTAGCGAACTGTCTTTTGATTGGAATGAAGCATGTAAGCTTGTTAAAAACGTCAGTGCGTACTTTGACATGCTGAAAACATCACATATCGAATTTTATAGCGTTTCTACTAGATGTAGAGTATTCACCCAACATAAACTCAAAATGGCATCTAGATTAATTAAACCAAACTATATAACCTCGAATCATAAAACATTAGCTACTGAGGTACGTAATTGCAAGTGGTGTTCAGTTAATAACAATTATACTGTATGGAATGATTTTAGAATTAAGAAAATATATGATAATATTTTTAACTTTCTACGAGCTTTAGTTAAATCAAATGTTAATATTGGACATTGTTCATCACAGGAAAAGATATATGAATATGTTGAAGATGTTCTGAATGTGTGTGATGACGAAAGATGGAAAACATCAATAATGAAAATTTTTAATTGTCTAGAACCAGTAGAGCTTGATGATGGCAAGTATGTTTTAGTTAACCATGAAATAAATTGGGATGTGATTAATGTATTGGTCCATAGTATTGGTAAAGTACCACAAATATTAACTTTGGATAATGTTATTACAATCATGCAATCTATCATATATGAATGGTTTGATTTAAGATACATGAGAAATACACCAATGGTTACATTTACAGTTGATAAATTAAGACAATTATATACAGGATTAAAGACTGTTGAATATGATTCTGGCATATCTGATATTGAATAG
>ADK46524
ATGGCTACTTTTAAAGATGCTTGTTATCATTACAAAAGAATTAATAAATTAAATAATACAGTCTTAAAATTAGGAGTTAATGATACATGGAGGCCGTCACCTCCAACTAAATGTAAAGGATGGTGTTTGGATTGTTGTCAACATACTGATTTAACTTATTGTAGCGGTTGTACCATGTATCATGTTTGTCAATGGTGCAATCAATATGGTAGATGTTTTCTTGATAATGAACCACATTTATTAAGGATGAGAACTTTTAAAAATGAAGTGACAAAAGACGATTTAAAGAATTTAATTGATATGTATGAAACACTATTCCCTATAAATCATAAAATAGTATGTAGATTCATCAACAACACGAGACAACATAAATGTAGAAACGAATGTATGACACAGTGGTACAATCATTTACTAATGCCAATAACGTTACAATCCTTATCAATTGAATTGGATGGTGATGTTTATTACATATTTGGATATTATGATAACATGAATAATATTAATCAAACTCCATTCTCATTTGTAAATTTAGTAGATATATATGATAAATTATTACTTGATGATGTGAATTTTACTAGAATGTCGTTCTTACCAGCGTCTTTACAACAAGAATATGCACTTAGATATTTTTCTAAATCAAGATTTATAAGCGAACAAAGAAAATGTGTTAATGATTCACACTTTTCAATTAATGTGTTAGAGAATTTACATAATCCAAGTTTCAAAATACAGATTACACGTAATTGCAGCGAACTGTCTTTTGATTGGAATGAAGCATGTAAGCTTGTTAAAAACGTCAGTGCGTATTTTGACATGCTGAAAACATCACATATCGAATTTTATAGCGTTTCTACTAGATGTAGAATATTCACCCAACATAAACTCAAAATGGCATCTAAATTAATCAAACCAAACTATATAACCTCGAATCATAAAACATTAGCTACTGAGGTACATAATTGCAAGTGGTGTTCAGTTAATAACAATTATACTGTATGGAATGATTTTAGAATTAAGAAAATATATGATAATATTTTTAACTTTCTACGAGCTTTAGTTAAATCAAATGTTAATATTGGACATTGTTCATCACAGGAAAAGATATATGAATATGTTGAAGATGTTCTGAATGTGTGTGATGACGAAAGATGGAAAACATCAATAATGAAAATTTTTAATTGTCTAGAACCAGTAGAGCTTGATGATGGCAAGTATGTTTTAGTTAACCATGAAGTAAATTGGGATGTGATTAATGTATTGGTCCATAGTATTGGTAAAGTACCACAAATATTAACTTTGGATAATGTTATTACAATCATGCAATCTATCATATATGAATGGTTTGATTTAAGATACATGAGAAATACACCGATGGTTACATTTACAGTTGATAAATTAAGACAATTATATACAGGATTAAAGACTGTTGAATATGATTCTGGCATATCTGATATTGAATAG
>AEK64427
ATGGCTACTTTCAAAGATGCTTGTTATTATTATAAGAGAATTAACAAGTTGAATCACGTAGTCTTGAAGTTAGGAGTTAATGATACATGGAGACCATCACCTCCGACCAAATATAAAGGATGGTGTCTGGACTGTTGCCAACACACTGACTTAACTTACTGTCGAGGTTGTACCATGTATCATGTATGTCAATGGTGTAGTCAATATGATAGATGCTTTCTTGATAGTCAACCACATCTATTGAGAATGAGAACTTTCAAGAATGAAGTGACGAAAAATGATTTAATGAATTTAATTGACATGTACAATATATTATTTCCTATAAATCAAAGAATAGTAGATAGATTCATTAGTAATACAAGACAACATAAATGTAGAAATGAATGTATGCCACAGTGGTACAATCACCTATTGATGCCAATAACATTACAATCTCTATCAATTGAATTAGATGGTGATGTTTATTACGTATTTGGATATTATGATAGTATGAGTGACACTAATCAAACTCCATTCTCATTTACAAATTTAATAGATATGTATGATAAGTTGCTACTTGATAATGTAAATTTTAATCGAATGTCATTCTTACCATTAACATTACAACAAGAATATGCACTCAGATATTTTTCAAAATCAAGGTTTATTAGTGAAAAGAGGAAATGTATCAGTGATTTACATTTTTCCACTAATGTAATTGAAAATTTACATAATCCAAGTTTTAAAATACAAATTACACGTAATTGTAGCGAATTATCTTCTGATTGGAACGGAGCATGTAAACTTGTTAAAGATATGAGTACTTATTTTAATGTGCTAAAAACATCACATATTGAATTTTATAGTATTTCAACCAGATGTAGAATGTTTACACAGTATAAACTTAAAATAGCATCTAAACATATAAAACCAAATTATGTAACATCAAATCATAGAACATCAGCAACTGAGGTGCATAACTGTAAATGGTGCTCAATTAATAACGGTTATATTGTATGGAATGATTTTAGAGTTAAGAAGATATATGATAACATTTTCAATTTTTTACGAGCTTTAGTTAAATCCAATTCTAATATTGGACATTGTTCGTCACAAGAAAAGATATATGAACATATTAAAGATATTCTGGATATATGTGATGATGAAAAATGGAAAATGGCGGTAGCGGAAATATTTAATTGTTTAGAACCAGTAGAACTTAATACTGTTGGATATGTTCTGTTTAATCATGAGGTAAATTGGGATGTCATTAATTTATTAGTTCAGAGCGTTGGTAAAGTACCACAAATACTGACTTTAAATGATATTGTCATAATCATGAAATCTATCATATATGAGTGGTTTGATATCAGATATATGAGGAACACACCAATGACTACATTTACAGTTGACAAATTAAGACAGTTATGCGCAGGAGTGAAGACTGTTGATTATGATTCCGGTATATCTGACGTTGAATAA
>AFK27385
ATGGCTACTTTCAAAGATGCTTGTTATTATTATAAGAGAATTAACAAATTGAATCATACAGTCTTGAAGTTAGGAGTTAATGATACATGGAGACCATCACCTCCGACTAAATATAAAGGATGGTGTCTGGACTGTTGTCAACACACTGACTTAACTTACTGTCGAGGTTGTACCATGTATCATGTATGTCAGTGGTGTAGTCAATATGATAGATGCTTTCTTGATAATCAACCACATCTATTGAGAATGAGAACTTTCAAGAATGAAGTGACGAAAAATGATTTAATGAATTTAATTGACATGTACAATATATTATTTCCCATAAATCAAAGAATAGTAGATAAATTTATTAGTAGTACAAGACAACATAAATGTAGAAATGAATGTATGACACAGTGGTATAATCACCTATTGATGCCAATAACATTACAATCTCTATCAATTGAATTAGATGGTGATGTTTATTACGTATTTGGATATTATGATAGTATGCGTGACATTAATCAAACTCCATTCTCATTTGCAAATTTAATAGATATGTATGATAAATTACTACTTGATAATGTAAATTTTAATCGAATGTCATTCTTACCAGTAGCATTACAACAAGAATATGCACTCAGATATTTTTCAAAATCAAGGTTTATTAGTGAGAAAAGGAAATGTATTAGTGATTTACATTTTTCCACTAATGTAATAGAAAATTTACACAATCCAAGTTTTAAAATACAAATTACACGTAATTGTAGTGAATTATCTTCTGATTGGAACGGGGCATGTAAACTTGTTAAAGATATGAGTACTTATTTTAATGTGCTAAAAACATCACATATTGAATTTTATAGTATTTCAACCAGATGTAGAATGTTTACGCAGCATAAACTTAAAATAGCATCTAAATATATAAAACCAAATTATGTAATATCAAATCATAGAACATCAGCGACTGAGGTGCATAATTGTAAATGGTGCTCAATTAATAACGGTTATACTGTATGGAATGATTTTAGAATTAAGAAGATATATGATAACATTTTCAATTTTCTACGAGCTTTAGTCAAATCAAATTCTAATATTGGACATTGTTCGTCGCAGGAAAAGATATATGAACATATTAAAGATGTTCTGGATGTATGTGATGATGAAAAATGGAAAATGGCGATAGCGGAAATATTTAATTGTTTAGAACCAGTAGAACTTGATACTGTTAAATATGTTCTGTTTAATCATGAGGTAAATTGGGATGTTATTAATTTGTTAGTTCAGAGCGTTGGTAAAGTACCACAAATACTGACTTTAGATGATATTGTCATAATCATGAAATCTATTATATATGAGTGGTTTGATATCAGATATATGAGGAATACACCAATGACTACATTTACAGTTGACAAATTAAGACAGTTATGTACAGGAGTGAAGACTGTTGATTATGATTCCGGCATATCTGACGTTGAATAA
>AFK27386
ATGGCTACTTTCAAAGATGCTTGTTATTATTATAAGAGAATTAACAAATTGAATCATACAGTCTTGAAGTTAGGAGTTAATGATACATGGAGACCATCACCTCCGACTAAATATAAAGGATGGTGTCTGGACTGTTGTCAACACACTGACTTAACTTACTGTCGAGGTTGTACCATGTATCATGTATGTCAGTGGTGTAGTCAATATGATAGATGCTTTCTTGATAATCAACCACATCTATTGAGAATGAGAACTTTCAAGAATGAAGTGACGAAAAATGATTTAATGAATTTAATTGACATGTACAATATATTATTTCCCATAAATCAAAGAATAGTAGATAAATTTATTAGTAGTACAAGACAACATAAATGTAGAAATGAATGTATGACACAGTGGTATAATCACCTATTGATGCCAATAACATTACAATCTCTATCAATTGAATTAGATGGTGATGTTTATTACGTATTTGGATATTATGATAGTATGCGTGACATTAATCAAACTCCATTCTCATTTGCAAATTTAATAGATATGTATGATAAATTACTACTTGATAATGTAAATTTTAATCGAATGTCATTCTTACCAGTAGCATTACAACAAGAATATGCACTCAGATATTTTTCAAAATCAAGGTTTATTAGTGAGAAAAGGAAATGTATTAGTGATTTACATTTTTCCACTAATGTAATAGAAAATTTACACAATCCAAGTTTTAAAATACAAATTACACGTAATTGTAGTGAATTATCTTCTGATTGGAACGGGGCATGTAAACTTGTTAAAGATATGAGTACTTATTTTAATGTGCTAAAAACATCACATATTGAATTTTATAGTATTTCAACCAGATGTAGAATGTTTACGCAGCATAAACTTAAAATAGCATCTAAATATATAAAACCAAATTATGTAATATCAAATCATAGAACATCAGCGACTGAGGTGCATAATTGTAAATGGTGCTCAATTAATAACGGTTATACTGTATGGAATGATTTTAGAATTAAGAAGATATATGATAACATTTTCAATTTTCTACGAGCTTTAGTCAAATCAAATTCTAATATTGGACATTGTTCGTCGCAGGAAAAGATATATGAACATATTAAAGATGTTCTGGATGTATGTGATGATGAAAAATGGAAAATGGCGATAGCGGAAATATTTAATTGTTTAGAACCAGTAGAACTTGATACTGTTAAATATGTTCTGTTTAATCATGAGGTAAATTGGGATGTTATTAATTTGTTAGTTCAGAGCGTTGGTAAAGTACCACAAATACTGACTTTAGATGATATTGTCATAATCATGAAATCTATTATATATGAGTGGTTTGATATCAGATATATGAGGAATACACCAATGACTACATTTACAGTTGACAAATTAAGACAGTTATGTACAGGAGTGAAGACTGTTGATTATGATTCCGGCATATCTGACGTTGAATAA
>AFK27387
ATGGCTACTTTCAAAGATGCTTGTTATTATTATAAGAGAATTAACAAATTGAATCATACAGTCTTGAAGTTAGGAGTTAATGATACATGGAGACCATCACCTCCGACTAAATATAAAGGATGGTGTCTGGACTGTTGTCAACACACTGACTTAACTTACTGTCGAGGTTGTACCATGTATCATGTATGTCAGTGGTGTAGTCAATATGATAGATGCTTTCTTGATAATCAACCACATCTATTGAGAATGAGAACTTTCAAGAATGAAGTGACGAAAAATGATTTAATGAATTTAATTGACATGTACAATATATTATTTCCCATAAATCAAAGAATAGTAGATAAATTTATTAGTAGTACAAGACAACATAAATGTAGAAATGAATGTATGACACAGTGGTATAATCACCTATTGATGCCAATAACATTACAATCTCTATCAATTGAATTAGATGGTGATGTTTATTACGTATTTGGATATTATGATAGTATGCGTGACATTAATCAAACTCCATTCTCATTTGCAAATTTAATAGATATGTATGATAAATTACTACTTGATAATGTAAATTTTAATCGAATGTCATTCTTACCAGTAGCATTACAACAAGAATATGCACTCAGATATTTTTCAAAATCAAGGTTTATTAGTGAGAAAAGGAAATGTATTAGTGATTTACATTTTTCCACTAATGTAATAGAAAATTTACACAATCCAAGTTTTAAAATACAAATTACACGTAATTGTAGTGAATTATCTTCTGATTGGAACGGGGCATGTAAACTTGTTAAAGATATGAGTACTTATTTTAATGTGCTAAAAACATCACATATTGAATTTTATAGTATTTCAACCAGATGTAGAATGTTTACGCAGCATAAACTTAAAATAGCATCTAAATATATAAAACCAAATTATGTAATATCAAATCATAGAACATCAGCGACTGAGGTGCATAATTGTAAATGGTGCTCAATTAATAACGGTTATACTGTATGGAATGATTTTAGAATTAAGAAGATATATGATAACATTTTCAATTTTCTACGAGCTTTAGTCAAATCAAATTCTAATATTGGACATTGTTCGTCGCAGGAAAAGATATATGAACATATTAAAGATGTTCTGGATGTATGTGATGATGAAAAATGGAAAATGGCGATAGCGGAAATATTTAATTGTTTAGAACCAGTAGAACTTGATACTGTTAAATATGTTCTGTTTAATCATGAGGTAAATTGGGATGTTATTAATTTGTTAGTTCAGAGCGTTGGTAAAGTACCACAAATACTGACTTTAGATGATATTGTCATAATCATGAAATCTATTATATATGAGTGGTTTGATATCAGATATATGAGGAATACACCAATGACTACATTTACAGTTGACAAATTAAGACAGTTATGTACAGGAGTGAAGACTGTTGATTATGATTCCGGCATATCTGACGTTGAATAA
>AFJ68166
ATGGCTACTTTTAAAGATGCTTGTTATCATTACAAAAGAATTAATAAATTAAATAGTACAGTCTTAAAATTAGGAGTTAATGATACATGGAGGCCGTCACCTCCAACTAAATATAAAGGATGGTGTTTAGATTGCTGTCAACATACTGACTTAACTTATTGTAGCGGGTGTACCATGTATCATGTTTGTCAATGGTGCAGTCAATATGGTAGATGTTTTCTTGATAATGAACCGCATTTATTAAGAATGAGAACTTTTAAAAATGAAGTGACAAAAGACGATTTAAAGAATTTAATTGATATGTATGAAATTCTATTCCCTATGAATCATAAAATAGTATGCAGATTCATTAACAATACGAGACAACATAAATGTAGAAACGAATGTATGACACAGTGGTACAATCATTTACTAATGCCAATAACGTTACAATCCCTGTCAATTGAATTAGATGGTGACGTTTATTACGTATTTGGGTATTATGATAACATGAATAATATTAATCAAACTCCATTCTCATTTATAAATTTAGTAGATATATATGATAAATTATTACTTGATAATGTAAATTTTACTAGAATGTCATTCTTACCAGCATCTTTACAGCAAGAATATGCACTTAGATATTTTTCTAAATCAAGATTTATAAGCGAGCAAAGGAAATGTGTTAATGATTTACACTTTTCAATTAATGTGTTAGAGAACTTACATAATCCAAGTTTCAAAATACAGATTACACGTAATTGTAGCGAACTGTCTTTTGACTGGAATGAAGCATGCAAGCTTGTTAAAAATGTCAGTGCGTATTTTAACGTGCTGAAAACATCACATATTGAATTTTATAGTGTTTCTACCAGATGTAGAATATTCACACAATGTAAACTCAAAATGGCATCTAAATTAATCAAACCAAACTATATAACCTCGAATCATAAAACATTAGCTACTGAGGTACACAATTGCAAGTGGTGTTCAGTTAATAATAGTTATATTGTATGGAATGATTTTAGGATTAAGAAAATATATGATAATATTTTTAACTTTCTACGAGCTTTAGTTAAATCAAATGTTAATATTGGACATTGTTCATCACAGGAAAAGATATATGAATATGTTGAAGACGTTCTGAATGTGTGTGATGACGAAAGATGGAAAACGTCAATAACGGGAATTTTTAATTGTCTAAAACCAGTAGAGCTTGATGATGTCAAGTATGTTTTATTTAATCATGAAATAAATTGGGATGTGATTAATGTATTGGTCCATAGTATTGGTAAAGTACCACAAATATTAACTTTGGAGAATGTTATCACAATCATGCAATCTATCATATATGAATGGTTTGATATAAGATACATGAGGAATACACCAATAGTTACATTTACAATTGATAAATTAAGACGATTATATACAGGATTAAAGACTGTTGAATATGATTCTGGTATATCTGATATTGAATAG
>AFK27381
ATGGCTACTTTCAAAGATGCTTGTTATTATTATAAGAGAATTAACAAATTGAATCATACAGTCTTGAAGTTAGGAGTTAATGATACATGGAGACCATCACCTCCGACTAAATATAAAGGATGGTGTCTGGACTGTTGTCAACACACTGACTTAACTTACTGTCGAGGTTGTACCATGTATCATGTATGTCAGTGGTGTAGTCAATATGATAGATGCTTTCTTGATAATCAACCACATCTATTGAGAATGAGAACTTTCAAGAATGAAGTGACGAAAAATGATTTAATGAATTTAATTGACATGTACAATATATTATTTCCCATAAATCAAAGAATAGTAGATAAATTTATTAGTAGTACAAGACAACATAAATGTAGAAATGAATGTATGACACAGTGGTATAATCACCTATTGATGCCAATAACATTACAATCTCTATCAATTGAATTAGATGGTGATGTTTATTACGTATTTGGATATTATGATAGTATGCGTGACATTAATCAAACTCCATTCTCATTTGCAAATTTAATAGATATGTATGATAAATTACTACTTGATAATGTAAATTTTAATCGAATGTCATTCTTACCAGTAGCATTACAACAAGAATATGCACTCAGATATTTTTCAAAATCAAGGTTTATTAGTGAGAAAAGGAAATGTATTAGTGATTTACATTTTTCCACTAATGTAATAGAAAATTTACACAATCCAAGTTTTAAAATACAAATTACACGTAATTGTAGTGAATTATCTTCTGATTGGAACGGGGCATGTAAACTTGTTAAAGATATGAGTACTTATTTTAATGTGCTAAAAACATCACATATTGAATTTTATAGTATTTCAACCAGATGTAGAATGTTTACGCAGCATAAACTTAAAATAGCATCTAAATATATAAAACCAAATTATGTAATATCAAATCATAGAACATCAGCGACTGAGGTGCATAATTGTAAATGGTGCTCAATTAATAACGGTTATACTGTATGGAATGATTTTAGAATTAAGAAGATATATGATAACATTTTCAATTTTCTACGAGCTTTAGTCAAATCAAATTCTAATATTGGACATTGTTCGTCGCAGGAAAAGATATATGAACATATTAAAGATGTTCTGGATGTATGTGATGATGAAAAATGGAAAATGGCGATAGCGGAAATATTTAATTGTTTAGAACCAGTAGAACTTGATACTGTTAAATATGTTCTGTTTAATCATGAGGTAAATTGGGATGTTATTAATTTGTTAGTTCAGAGCGTTGGTAAAGTACCACAAATACTGACTTTAGATGATATTGTCATAATCATGAAATCTATTATATATGAGTGGTTTGATATCAGATATATGAGGAATACACCAATGACTACATTTACAGTTGACAAATTAAGACAGTTATGTACAGGAGTGAAGACTGTTGATTATGATTCCGGCATATCTGACGTTGAATAA
>AFK27382
ATGGCTACTTTCAAAGATGCTTGTTATTATTATAAGAGAATTAACAAATTGAATCATACAGTCTTGAAGTTAGGAGTTAATGATACATGGAGACCATCACCTCCGACTAAATATAAAGGATGGTGTCTGGACTGTTGTCAACACACTGACTTAACTTACTGTCGAGGTTGTACCATGTATCATGTATGTCAGTGGTGTAGTCAATATGATAGATGCTTTCTTGATAATCAACCACATCTATTGAGAATGAGAACTTTCAAGAATGAAGTGACGAAAAATGATTTAATGAATTTAATTGACATGTACAATATATTATTTCCCATAAATCAAAGAATAGTAGATAAATTTATTAGTAGTACAAGACAACATAAATGTAGAAATGAATGTATGACACAGTGGTATAATCACCTATTGATGCCAATAACATTACAATCTCTATCAATTGAATTAGATGGTGATGTTTATTACGTATTTGGATATTATGATAGTATGCGTGACATTAATCAAACTCCATTCTCATTTGCAAATTTAATGGATATGTATGATAAATTACTACTTGATAATGTAAATTTTAATCGAATGTCATTCTTACCAGTAGCATTACAACAAGAATATGCACTCAGATATTTTTCAAAATCAAGGTTTATTAGTGAGAAAAGGAAATGTATTAGTGATTTACATTTTTCCACTAATGTAATAGAAAATTTACACAATCCAAGTTTTAAAATACAAATTACACGTAATTGTAGTGAATTATCTTCTGATTGGAACGGGGCATGTAAACTTGTTAAAGATATGAGTACTTATTTTAATGTGCTAAAAACATCACATATTGAATTTTATAGTATTTCAACCAGATGTAGAATGTTTACGCAGCATAAACTTAAAATAGCATCTAAATATATAAAACCAAATTATGTAATATCAAATCATAGAACATCAGCGACTGAGGTGCATAATTGTAAATGGTGCTCAATTAATAACGGTTATACTGTATGGAATGATTTTAGAATTAAGAAGATATATGATAACATTTTCAATTTTCTACGAGCTTTAGTCAAATCAAATTCTAATATTGGACATTGTTCGTCGCAGGAAAAGATATATGAACATATTAAAGATGTTCTGGATGTATGTGATGATGAAAAATGGAAAATGGCGATAGCGGAAATATTTAATTGTTTAGAACCAGTAGAACTTGATACTGTTAAATATGTTCTGTTTAATCATGAGGTAAATTGGGATGTTATTAATTTGTTAGTTCAGAGCGTTGGTAAAGTACCACAAATACTGACTTTAGATGATATTGTCATAATCATGAAATCTATTATATATGAGTGGTTTGATATCAGATATATGAGGAATACACCAATGACTACATTTACAGTTGACAAATTAAGACAGTTATGTACAGGAGTGAAGACTGTTGATTATGATTCCGGCATATCTGACGTTGAATAA
>AFK27383
ATGGCTACTTTCAAAGATGCTTGTTATTATTATAAGAGAATTAACAAATTGAATCATACAGTCTTGAAGTTAGGAGTTAATGATACATGGAGACCATCACCTCCGACTAAATATAAAGGATGGTGTCTGGACTGTTGTCAACACACTGACTTAACTTACTGTCGAGGTTGTACCATGTATCATGTATGTCAGTGGTGTAGTCAATATGATAGATGCTTTCTTGATAATCAACCACATCTATTGAGAATGAGAACTTTCAAGAATGAAGTGACGAAAAATGATTTAATGAATTTAATTGACATGTACAATATATTATTTCCCATAAATCAAAGAATAGTAGATAAATTTATTAGTAGTACAAGACAACATAAGTGTAGAAATGAATGTATGACACAGTGGTATAATCACCTATTGATGCCAATAACATTACAATCTCTATCAATTGAATTAGATGGTGATGTTTATTACGTATTTGGATATTATGATAGTATGCGTGACATTAATCAAACTCCATTCTCATTTGCAAATTTAATAGATATGTATGATAAATTGCTACTTGATAATGTAAATTTTAATCGAATGTCATTCTTACCAGTAGCATTACAACAAGAATATGCACTCAGATATTTTTCAAAATCAAGGTTTATTAGTGAGAAAAGGAAATGTATTAGTGATTTACATTTTTCCACTAATGTAATAGAAAATTTACACAATCCAAGTTTTAAAATACAAATTACACGTAATTGTAGTGAATTATCTTCTGATTGGAACGGGGCATGTAAACTTGTTAAAGATATGAGTACTTATTTTAATGTGCTAAAAACATCACATATTGAATTTTATAGTATTTCAACCAGATGTAGAATGTTTACGCAGCATAAACTTAAAATAGCATCTAAATATATAAAACCAAATTATGTAATATCAAATCATAGAACATCAGCGACTGAGGTGCATAATTGTAAATGGTGCTCAATTAATAACGGTTATACTGTATGGAATGATTTTAGAATTAAGAAGATATATGATAACATTTTCAATTTTCTACGAGCTTTAGTCAAATCAAATTCTAATATTGGACATTGTTCGTCGCAGGAAAAGATATATGAACATATTAAAGATGTTCTGGATGTATGTGATGATGAAAAATGGAAAATGGCGATAGCGGAAATATTTAATTGTTTAGAACCAGTAGAACTTGATACTGTTAAATATGTTCTGTTTAATCATGAGGTAAATTGGGATGTTATTAATTTGTTAGTTCAGAGCGTTGGTAAAGTACCACAAATACTGACTTTAGATGATATTGTCATAATCATGAAATCTATTATATATGAGTGGTTTGATATCAGATATATGAGGAATACACCAATGACTACATTTACAGTTGACAAATTAAGACAGTTATGTACAGGAGTGAAGACTGTTGATTATGATTCCGGCATATCTGACGTTGAATAA
>AFJ68273
ATGGCTACTTTTAAAGATGCTTGTTATCATTACAAAAGAATTAATAAATTGAATAATACAGTCTTAAAATTAGGAGTCAATGATACATGGAGGCCGTCATCTCCAACTAAATATAAAGGATGGTGTTTAGATTGCTGTCAATATACTGATTTAACTTATTGTAGCGGGTGTACCATGTATCATGTTTGTCAATGGTGCAGTCAATATGGTAGATGTTTCCTTGATAATGAACCACATTTATTAAGGATGAGAACTTTTAAAAATGAAGTGACAAAAGACGATTTAAAGAATTTAATTGATATGTATGAAATACTATTCCCTATGAATCATAAAATAGTATGTAGATTCATTAACAATACAAGACAACATAAATGTAGAAACGAATGTATGACACAGTGGTACAATCATTTACTAATGCCAATAACGTTACAATCCCTATCAATTGAATTAGATGGTGACGTTTATTACGTATTTGGGTATTATGATAACATGAATAATACTAATCAAACCCCATTCTCATTTATAAATTTAGTAGATATCTATGATAAATTATTACTTGATGATGTAAATTTTACTAGAATGTCATTCTTACCAGCATCTTTACAGCAAGAATATGCACTTAGATATTTTTCCAAATCAAGATTTATAAGCGAACAAAGGAAATGTGTTAATGATTCACACTTTTCAATTAATGTGTTAGAGAACTTACATAATCCAAGTTTCAAAATACAGATTACACGTAATTGTAGCGAACTGTCTTTTGACTGGAATGAAGCATGTAAGCTTGTTAAAGACGTCAGTGCGTATTTTAACATGATGAAAACATCACATATTGAATTTTATAGCGTTTCTACCAGATGTAGAATATTCACACAATGTAAACTCAAAATGGCATCTAAATTAATCAAACCAAACTATATAACCTCAAATCATAAAATGTTAGCTACTGAGGTACACAATTGCAAGTGGTGTTCAGTTAATAACAGTTATACTGTATGGAATGATTTTAGGATTAAGAAAATATATGATAATATTTTTAACTTTCTACGAGCTTTAGTTAAATCAAATGTTAACATTGGACATTGTTCATCACAGGAAAAGATATATGAATATGTTGAAGACGTTCTGAATGTGTGTGATGACGAAAGATGGAAAACGTCAATAATGAAAATTTTTAATTGTTTAGAACCAGTAGAGCTCGATGATGCCAAGTATGTTTTATTTAACCATGAAATAAATTGGGATGTGATTAATGTATTGGTCCATAGTATTGGTAAAGTACCACAAATATTAACTTTAGAGAATGTTATCACAATCATGCAATCTATCATATATGAATGGTTTGATATAAGATACATGAGGAATACACCAATGGTTACATTTACAATTGATAAATTAAGACGATTATACACAGGATTAAAGACTGTTGAATATGATTCTGGTATATCTGATATTGAATAG
>AFK27388
ATGGCCACTTTCAAAGATGCTTGTTATTATTATAAGAGAATTAACAAATTGAATCATGCAGTCTTGAAGTTAGGAGTTAATGATACATGGAGACCATCACCTCCGACCAAATATAAAGGATGGTGTCTGGACTGTTGCCAACATACTGACTTAACTTACTGTCGAGGTTGTACCATGTATCATGTATGTCAATGGTGTAGTCAATATGATAGATGCTTTCTTGATAATCAACCACATCTATTAAGAATGAGAACTTTCAAGAATGAAGTGACGAAAAATGATTTAATGAATTTAATTGATATGTACAATATATTATTTCCTATAAATCAAAGAATAGTAGATAAATTTATTAGTAGTACAAGACAACATAAATGTAGAAATGAATGTATGACACAGTGGTATAATCACCTATTGATGCCAATAACATTACAATCTCTATCAATTGAATTAGATGGTGATGTTTATTACGTATTTGGATATTATGATAGTATGCGTGACGTTAATCAAACTCCATTCTCATTTACAAATTTAATAGATATGTATGATAAGTTGCTGCTTGATAATGTAAATTTTAATCGAATGTCATTCTTACCAGTAGCATTACAACAAGAATATGCACTCAGATATTTTTCAAAATCAAGGTTTATTAGTGAAAAGAGAAAATGTATTAGTGATTTACATTTTTCCACTAATGTAATAGAAAATTTACACAATCCAAGTTTTAAAATACAAATTACGCGTAATTGTAGTGAATTATCTTCTGATTGGAACGGAGCATGTAAACTTGTTAAAGATATGAATACTTATTTTAATGTGCTAAAAACATCACATATTGAATTTTATAGTATTTCAACCAGATGTAGAATGTTTACGCAGTATAAACTTAAAATAGCATCTAAACATATAAAACCAAATTATGTAACATCAAATCATAGAACAGCAGCGACTGAGGTGCATAACTGTAAATGGTGCTCAATTAATAACGGTTATACTGTATGGAATGATTTTAGAATTAAGAAGATATATGATAACATTTTCAATTTTCTACGAGCTTTAGTCAAATCAAATTCTAATATTGGACATTGTTCGTCGCAGGAAAAGATATATGAACATGTTAAAAATGTTCTGGATGTATGTGATGATGAAAAATGGAAAATGGCGGTAGCGGAAATATTTAATTGTTTAGAGCCAGTAGAACTTGATACTGCTAAATATGTTCTGTTTAATCATGAGGTAAATTGGGATGTTATTAATTTATTAGTTCAGAGCGTTGGTAAAGTACCACAGATACTGACTTTAAATGATATTACCATAATCATGAAATCTATCATATATGAGTGGTTTGATATCAGGTATATGAGGAATACACCAATGACTACATTTACAGTTGACAAATTAAGACAGTTATGTACAGGAGTGAAGACTGTTGATTATGATTCCGGCATATCTGACATTGAATAA
>AFK27389
ATGGCTACTTTCAAAGATGCTTGTTATTATTATAAGAGAATTAACAAATTGAATCATACAGTCTTGAAGTTAGGAGTTAATGATACATGGAGACCATCACCTCCGACTAAATATAAAGGATGGTGTCTGGACTGTTGTCAACACACTGACTTAACTTACTGTCGAGGTTGTACCATGTATCATGTATGTCAGTGGTGTAGTCAATATGATAGATGCTTTCTTGATAATCAACCACATCTATTGAGAATGAGAACTTTCAAGAATGAAGTGACGAAAAATGATTTAATGAATTTAATTGACATGTACAATATATTATTTCCCATAAATCAAAGAATAGTAGATAAATTTATTAGTAGTACAAGACAACATAAATGTAGAAATGAATGTATGACACAGTGGTATAATCACCTATTGATGCCAATAACATTACAATCTCTATCAATTGAATTAGATGGTGATGTTTATTACGTATTTGGATATTATGATAGTATGCGTGACATTAATCAAACTCCATTCTCATTTGCAAATTTAATAGATATGTATGATAAATTACTACTTGATAATGTAAATTTTAATCGAATGTCATTCTTACCAGTAGCATTACAACAAGAATATGCACTCAGATATTTTTCAAAATCAAGGTTTATTAGTGAGAAAAGGAAATGTATTAGTGATTTACATTTTTCCACTAATGTAATAGAAAATTTACACAATCCAAGTTTTAAAATACAAATTACACGTAATTGTAGTGAATTATCTTCTGATTGGAACGGGGCATGTAAACTTGTTAAAGATATGAGTACTTATTTTAATGTGCTAAAAACATCACATATTGAATTTTATAGTATTTCAACCAGATGTAGAATGTTTACGCAGCATAAACTTAAAATAGCATCTAAATATATAAAACCAAATTATGTAATATCAAATCATAGAACATCAGCGACTGAGGTGCATAATTGTAAATGGTGCTCAATTAATAACGGTTATACTGTATGGAATGATTTTAGAATTAAGAAGATATATGATAACATTTTCAATTTTCTACGAGCTTTAGTCAAATCAAATTCTAATATTGGACATTGTTCGTCGCAGGAAAAGATATATGAACATATTAAAGATGTTCTGGATGTATGTGATGATGAAAAATGGAAAATGGCGATAGCGGAAATATTTAATTGTTTAGAACCAGTAGAACTTGATACTGTTAAATATGTTCTGTTTAATCATGAGGTAAATTGGGATGTTATTAATTTGTTAGTTCAGAGCGTTGGTAAAGTACCACAAATACTGACTTTAGATGATATTGTCATAATCATGAAATCTATTATATATGAGTGGTTTGATATCAGATATATGAGGAATACACCAATGACTACATTTACAGTTGACAAATTAAGACAGTTATGTACAGGAGTGAAGACTGTTGATTATGATTCCGGCATATCTGACGTTGAATAA
>AEK64429
ATGGCTACTTTTAAAGATGCTTGTTATCATTACAAAAGAATTAATAAATTAAATAATACAGTCTTAAAATTAGGAGTTAATGATACATGGAGACCGTCACCTCCAACTAAATGTAAAGGATGGTGTTTGGATTGTTGTCAACATGCTGATTTAACTTATTGCAGCGGTTGTACCATGTATCATGTTTGTCAATGGTGCAATCAATATGGTAGATGTTTTCTTGATAATGAACCACATTTATTAAGGATGAGAACTTTTAAAAATGAAGTGACAAAAGACGATTTAAAGAATTTAATTGATATGTATGAAACACTATTCCCTATAAATCATAAAATAGTATGTAGATTCATCAACAATACGAGACAACATAAATGTAGAAACGAATGTATGACACAGTGGTACAATCATTTACTAATGCCAATAACGTTACAATCCTTATCAATTGAATTAGATGGTGATGTTTATTACATATTTGGATATTATGACAACATGAATAATATTAATCAAACTCCATTCTCATTTGTAAATTTAGTAGATATATATGATAAATTATTACTTGATGATGTGAATTTTACTAGAATGTCATTCTTACCAGCGTCTTTACAGCAAGAATATGCACTTAGATATTTTTCTAAATCAAGATTTATAAGCGAACAAAGAAAATGTGTTAATGATTCACACTTTTCAATTAATGTGTTAGAGAATTTACATAATCCAAGTTTCAAAATACAGATTACACGTAATTGTAGCGAACCGTCTTTTGATTGGAATGAAGCATGTAAGCTTGTTAAAAACGTCAGTGCGTACTTTGACATGCTGAAAACATCACATATCGAATTTTATAGCGTTTCTACTAGATGTAGAATATTCACCCAACATAAACTCAAAATGGCATCTAGATTAATTAAACCAAACTATATAACCTCGAATCATAAAACATTAGCTACTGAGGTACGTAATTGCAAGTGGTGTTCAGTTAATAACAATTATACTGTATGGAATGATTTTAGAATTAAGAAAATATATGATAATATTTTTAACTTTCTACGAGCTTTAGTTAAATCAAATGTTAATATTGGACATTGTTCATCACAGGAAAAGATATATGAATATGTTGAAGATGTTCTGAATGTGTGTGATGACGAAAGATGGAAAACATCAATAATGAAAATTTTTAATTGTCTAGAACCAGTAGAGCTTGATGATGGCAAGTATGTTTTAGTTAACCATGAAATAAATTGGGATGTGATTAATGTATTGGTCCATAGTATTGGTAAAGTACCACAAATATTAACTTTGGATAATGTTATTACAATCATGCAATCTATCATATATGAATGGTTTGATTTAAGATACATGAGAAATACACCAATGGTTACATTTACAGTTGATAAATTAAGACAATTATATACAGGATTAAAGACTGTTGAATATGATTCTGGCATATCTGATATTGAATAG
>AEK64431
ATGGCTACTTTTAAAGATGCTTGTTATCATTACAAAAGAATTAATAAATTGAATAATACAGTCTTAAAATTAGGAGTCAATGATACATGGAGGCCGTCATCTCCAACTAAATATAAAGGATGGTGTTTAGATTGCTGTCAATATACTGATTTAACTTATTGTAGCGGGTGTACCATGTATCATGTTTGTCAATGGTGCAGTCAATATGGTAGATGTTTCCTTGATAATGAACCACATTTATTAAGGATGAGAACTTTTAAAAATGAAGTGACAAAAGACGATTTAAAGAATTTAATTGATATGTATGAAATACTATTCCCTATGAATCATAAAATAGTATGTAGATTCATTAACAATACAAGACAACATAAATGTAGAAACGAATGTATGACACAGTGGTACAATCATTTACTAATGCCAATAACGTTACAATCCCTATCAATTGAATTAGATGGTGACGTTTATTACGTATTTGGGTATTATGATAACATGAATAATACTAATCAAACCCCATTCTCATTTATAAATTTAGTAGATATCTATGATAAATTATTACTTGATGATGTAAATTTTACTCGAATGTCATTCTTACCAGCATCTTTACAGCAAGAATATGCACTTAGATATTTTTCCAAATCAAGATTTATAAGCGAACAAAGGAAATGTGTTAATGATTCACACTTTTCAATTAATGTGTTAGAGAACTTACATAATCCAAGTTTCAAAATACAGATTACACGTAATTGTAGCGAACTGTCTTTTGACTGGAATGAAGCATGTAAGCTTGTTAAAGACGTCAGTGCGTATTTTAACATGATGAAAACATCACATATTGAATTTTATAGCGTTTCTACCAGATGTAGAATATTCACACAATGTAAACTCAAAATGGCATCTAAATTAATCAAACCAAACTATATAACCTCAAATCATAAAATGTTAGCTACTGAGGTACACAATTGCAAGTGGTGTTCAGTTAATAACAGTTATACTGTATGGAATGATTTTAGGATTAAGAAAATATATGATAATATTTTTAACTTTCTACGAGCTTTAGTTAAATCAAATGTTAACATTGGACATTGTTCATCACAGGAAAAGATATATGAATATGTTGAAGACGTTCTGAATGTGTGTGATGACGAAAGATGGAAAACGTCAATAATGAAAATTTTTAATTGTTTAGAACCAGTAGAGCTCGATGATGCCAAGTATGTTTTATTTAACCATGAAATAAATTGGGATGTGATTAATGTATTGGTCCATAGTATTGGTAAAGTACCACAAATATTAACTTTAGAGAATGTTATCACRATCATGCAATCTATCATATATGAATGGTTTGATATAAGATACATGAGGAATACACCAATGGTTACATTTACAATTGATAAATTAAGACGATTATACACAGGATTAAAGACTGTTGAATATGATTCTGGTATATCTGATATTGAATAG
>AFJ68346
ATGGCTACTTTCAAAGATGCTTGTTATTATTATAAGAGAATTAACAAATTGAATCATGCAGTCTTGAAGTTAGGAGTTAATGATACATGGAGACCATCACCCCCGACCAAATATAAAGGATGGTGTCTGGACTGTTGCCAACACACTGACTTAACTTACTGTCGAGGTTGTACCATGTATCATGTATGTCAATGGTGTAGTCAATATGATAGATGCTTTCTTGATAATCAACCACATCTATTGAGAATGAGAACTTTCAAGAATGAAGTGACGAAAAATGATTTAATGAATTTAATTGACATGTACAATATATTATTTCCTATAAATCAAAGAATAGTAGATAAATTTATTAGTAGTACAAGACAACATAAATGTAGAAATGAATGTATGACACAGTGGTATAATCACCTATTGATGCCAATAACATTACAATCTCTATCAATTGAATTAGATGGTGATATTTATTACGTATTTGGATATTATGATAGTATGCGTGACATTAATCAAACTCCATTTTCATTTACAAATTTAATAGATATGTATGATAAGTTGCTACTTGATAATGTAAATTTTAATCGAATGTCATTCTTACCAGTAGCATTACAACAAGAATATGCACTCAGATATTTTTCAAAATCAAGATTTATTAGTGAAAAGAGGAAATGTATTAGTGATTTACATTTTTCCACTAATGTAATAGAAAATTTACACAATCCAAGTTTTAAAATACAAATTACACGTAATTGTAGTGAATTATCTTCTGATTGGAACGGAGCATGTAAACTTGTTAAAGATATGAGTACTTATTTTAATGTGCTAAAAACATCACATATTGAATTTTATAGTATTTCAACCAGATGTAGAATGTTTACGCAGCATAAACTTAAGATAGCATCTAAACATATAAAACCAAATTATGTAACATCAAATCATAGAACATCAGCGACTGAGGTGCATAACTGTAAATGGTGCTCAATTAATAACGGTTATACTGTATGGAATGATTTTAGAATTAAGAAGATATATGATAACATTTTCAATTTTCTACGAGCTTTAGTCAAATCAAATTCTAATATTGGACATTGTTCGTCGCAGGAAAAGATATATGAACATATTAAAGATGTTCTGAATGTATGTGATGATGAAAAATGGAAAATGGCGGTAGCGGAAATATTTAATTGTTTAGAACCAGTAGAACTTGATACTGTTAAATATGTTCTGTTTAATCATGAGGTAAATTGGGATGTTATTAATTTATTAGTTCAGAGCGTTGGTAAAGTACCACAAATACTGACTTTAAATGATATTGTCATAATCATGAAATCTATCATATATGAGTGGTTTGATATCAGATATATGAGGAATACACCAATGACTACATTTACAGTTGACAAATTAAGACAGTTATGTACAGGAGTGAAGACTGTTGATTATGATTCCGGCATATCTGACGTTGAATAA
>ACZ51630
ATGGCTACTTTTAAAGATGCTTGTTATCATTACAAAAGAATTAACAAATTGAATAATACAGTCTTAAAATTAGGAGTTAATGATACATGGAGGCCGTCACCTCCAACTAAATATAAAGGATGGTGTTTGGATTGCTGTCAACATACTGACTTAACTTATTGCAGCGGTTGTACCATGTATCATGTTTGTCAATGGTGTAGTCGATATGGTAGATGTTTTCTTGATAATGAACCACATTTATTAAGGATGAGAACTTTTAAAAATGAAGTGACAAAAGACGATTTAAAGAATTTAATTGATATGTATGAAACACTATTCCCTATGAATCATAAAATAGTATGTAGATTCATTAACACTACGAGACAACATAAATGTAGAAACGAATGTATGACACAGTGGTACAATCATTTACTAATGCCAATAACGTTACAATCCCTGTCAATTGAATTAGATGGTGACGTTTATTACGTATTTGGGTATTATGATAACATGAATAATATTAATCAAACTCCATTCTCATTTATAAATTTAGTAGATATATATGATAAATTATTACTTGATGATGTGAATTTTACTAGAATGTCATTCTTACCAGCATCTTTACAGCAAGAATATGCACTTAGATATTTTTCTAAATCAAGATTTATAAACGAACAAAGGAAATGTGTTAATGATTCACACTTTTCAATTAATGTGTTAGAGAATTTACATAATCCAAGTTTCAAAATACAGATTACACGTAATTGTAGCGAACTGTCTTTTGACTGGAATGAAGTATGTAAGCTTGTTAAAAACGTCAGTGCGTATTTTGACATGCTGAAAACATCACATATTGAATTTTATAGTGTTTCTACCAGATGTAGAATATTCACACAATGTAAACTCAAAATGGCATCTAAATTAATCAAACCAAACTATATAACCTCGAATCATAAAACGTTAGCTACTGAGGTACACAATTGCAAGTGGTGTTCAGTTAATAACAGTTATACTGTATGGAATGATTTTAGAATTAAGAAAATATATGATAATATTTTTAACTTTCTACGAGCTTTAGTTAAATCAAATGTTAATATTGGACATTGTTCATCACAGGAAAAGATATATGAATATGTTAAAGACGTTCTGAATGTGTGTGATGACGAAAGATGGAAAACGTCAATAATGGAAATTTTTAATTGTCTAGAACCAGTAGAGCTTGATGATGTCAAGTATGTTTTATTTAACCATGAAATAAATTGGGATGTGATTAATGTATTGGTCCATAGTATTGGTAAAGTACCACAAATATTAACTTTGGAGAATGTTATTACAATCATGCAATCTATCATATATGAATGGTTTGATATAAGATACATGAGGAATACACCAATGGTTACATTTACAATTGATAAATTAAGACGATTATATACAGGATCAAAGACTGTTGAATATGATTCTGGCATATCTGATATTGAATAG
>AFJ68341
ATGGCTACTTTCAAAGATGCTTGTTATTATTATAAGAGAATTAACAAATTGAATCATGCAGTCTTGAAGTTAGGAGTTAATGATACATGGAGACCATCACCCCCGACCAAATATAAAGGATGGTGTCTGGACTGTTGCCAACACACTGACTTAACTTACTGTCGAGGTTGTACCATGTATCATGTATGTCAATGGTGTAGTCAATATGATAGATGCTTTCTTGATAATCAACCACATCTATTGAGAATGAGAACTTTCAAGAATGAAGTGACGAAAAATGATTTAATGAATTTAATTGACATGTACAATATATTATTTCCTATAAATCAAAGAATAGTAGATAAATTTATTAGTAGTACAAGACAACATAAATGTAGAAATGAATGTATGACACAGTGGTATAATCACCTATTGATGCCAATAACATTACAATCTCTATCAATTGAATTAGATGGTGATATTTATTACGTATTTGGATATTATGATAGTATGCGTGACATTAATCAAACTCCATTTTCATTTACAAATTTAATAGATATGTATGATAAGTTGCTACTTGATAATGTAAATTTTAATCGAATGTCATTCTTACCAGTAGCATTACAACAAGAATATGCACTCAGATATTTTTCAAAATCAAGATTTATTAGTGAAAAGAGGAAATGTATTAGTGATTTACATTTTTCCACTAATGTAATAGAAAATTTACACAATCCAAGTTTTAAAATACAAATTACACGTAATTGTAGTGAATTATCTTCTGATTGGAACGGAGCATGTAAACTTGTTAAAGATATGAGTACTTATTTTAATGTGCTAAAAACATCACATATTGAATTTTATAGTATTTCAACCAGATGTAGAATGTTTACGCAGCATAAACTTAAGATAGCATCTAAACATATAAAACCAAATTATGTAACATCAAATCATAGAACATCAGCGACTGAGGTGCATAACTGTAAATGGTGCTCAATTAATAACGGTTATACTGTATGGAATGATTTTAGAATTAAGAAGATATATGATAACATTTTCAATTTTCTACGAGCTTTAGTCAAATCAAATTCTAATATTGGACATTGTTCGTCGCAGGAAAAGATATATGAACATATTAAAGATGTTCTGAATGTATGTGATGATGAAAAATGGAAAATGGCGGTAGCGGAAATATTTAATTGTTTAGAACCAGTAGAACTTGATACTGTTAAATATGTTCTGTTTAATCATGAGGTAAATTGGGATGTTATTAATTTATTAGTTCAGAGCGTTGGTAAAGTACCACAAATACTGACTTTAAATGATATTGTCATAATCATGAAATCTATCATATATGAGTGGTTTGATATCAGATATATGAGGAATACACCAATGACTACATTTACAGTTGACAAATTAAGACAGTTATGTACAGGAGTGAAGACTGTTGATTATGATTCCGGCATATCTGACGTTGAATAA
>AFJ68211
ATGGCTACTTTTAAAGATGCTTGTTATCATTACAAAAGAATTAATAAATTAAATAATACAGTCTTAAAATTAGGAGTTAATGATACATGGAGGCCGTCACCTCCAACTAAATGTAAAGGATGGTGTTTGGATTGTTGTCAACATGCTGATTTAACTTATTGTAGCGGTTGTACCATGTATCATGCTTGTCAATGGTGCAATCACTATGGTAGATGTTTTCTTGATAATGAACCACATTTATTAAGGATGAGAACTTTTAAAAATGAAGTGACAAAAGACGATTTAAAGAATTTAATTGCTATGTATGAAACACTATTCCCTATAAATCATAAAATAGTATGTAGATTCATCAACAACACGAGACAACATAAATGTAGAAACGAATGTATGACACAGTGGTACAATCATTTACTAATGCCAATAACGTTACAATCCTTATCAATTGAATTGGATGGTGATGTTTATTACATATTTGGATATTATGACAACATGAATAATATTAATCAAACTCCATTCTCATTTGTAAATTTAGTAGATATATATGATAAATTATTACTTGATGATGTGAATTTTACTAGGATGTCATTCTTACCAGCGTCTTTACAACAAGAATATGCACTTAGATATTTTTCTAAATCAAGATTTATAAGCGAACAAAGAAAATGTGTTAATGATTCACACTTTTCAATTAATGTGTTAGAGAATTTACATAATCCAAGTTTCAAAATACAGATTACACGTAATTGTAGCGAACTGTCTTTTGATTGGAATGAAGCATGTAAGCTTGTTAAAAACGTCAGTGCGTACTTTGACATGCTGAAAACATCACATATCGAATTTTATAGCGTTTCTACTAGATGTAGAATATTCACCCAACATAAACTCAAAATGGCATCTAAATTAATCAAACCAAACTATATAACCTCGAATCATAAAACATTAGCTACTGAGGTACGTAATTGCAAGTGGTGTTCAGTTAATAACAATTATACTGTATGGAATGATTTTAGAATTAAGAAAATATATGATAATATCTTTAACTTTCTACGAGCTTTAGTTAAATCAAATGTTAATATTGGACATTGTTCATCACAGGAAAAGATATATGAATATGTTGAAGATGTTCTGAATGTGTGCGATGACGAAAGATGGAAAACATCAATAATGAAAATTTTTAATTGTCTAGAACCAGTAGAGCTTGATGATGGCAAGTATGTTTTAGTTAACCATGAAATAAATTGGGATGTGATTAATGTATTGGTCCATAGTATTGGTAAAGTACCACAAATATTAACTTTGGACAATGTTATTACAATCATGCAATCTATCATATATGAATGGTTTGATTTAAGATACATGAGAAATACACCAATGGTTACATTTACAGTTGATAAATTAAGACAATTATATACAGGATTAAAGACTGTTGAATATGATTCTGGCATATCTGATATTGAATAG
>ACZ51774
ATGGCTACTTTTAAAGATGCTTGTTATCATTACAAAAGAATTAACAAATTGAATCATACAGTCTTAAAATTAGGAGTTAATGATACATGGAGATCATCACCTCCAACTAAGTATAAAGGATGGTGTTTGGATTGCTGTCAACATACTGATTTAACTTATTGTAGAGGTTGTACCATGTATCATGTTTGTCAATGGTGTAGTCAATATGGTAGATGTTTTCTTGATAATGAACCACATTTATTAAGAATGAGAACTTTTAAAAATGAAGTGACAAAAGACGATTTAAAGAATTTAATTGATATGTATGAAATACTATTCCCTATGAACCAGAAAATAGTATGTAGATTCATTAACAATACAAGACAGCATAAATGTAGAAATGAATGTATGACACAGTGGTACAATCATTTACTACTGCCAATAACGTTACAATCCATGTCAATTGAATTAGATGGTGACGTTTATTACGTATTTGGATATTATGATAACATGAATAGTATTAATCAAACTCCATTCTCATTTACAAATTTAGTAGATATATATGATAAATTATTACTTGATGATGTGAATTTTGCTAGAATGTCATTCTTACCAGCATCTTTACAGCAAGAATATGCACTTAGATATTTTTCTAAATCAAGATTTATAAGCGAACAAAGGAAATGTGTTAATGATTCACACTTTTCAATTAATGTGTTAGAGAACTTACATAATCCAAGTTTCAAAGTACAGATTACACGTAATTGTAGCGAACTGTCTTTTGATTGGAACGAAGCATGCAAGCTTGTTAAAAACGTTAGTGCGTATTTTGATATGCTGAAAACATCACATATTGAATTTTATAGTGTTTCTACCAGATGTAGAATATTCACACAATGTAAACTCAAAATGGCATCTAAATTAATCAAACCAAACTATATAACCTCGAATCATAAAACGTTAGCTACTGAGGTACACAATTGCAAGTGGTGTTCAGTTAATAATAGTTATACTGTATGGAATGATTTTAGAATTAAGAAAATATACGATAATATTTTTAATTTTCTACGAGCTTTAGTTAAATCAAATGTTAATATTGGACATTGTTCATCACAAGAAAAGATATATGAATATGTTGAAGATGTTCTGAATGTGTGCGATGACGAAAGATGGAAAACGTCAATAATGGAAATCTTTAATTGTCTAGAACCAGTAGAGCTTGATGATGTCAAGTATGTTTTATTTAACCATGAAATAAATTGGGATGTGATTAATGTATTGGTTCATAGTATTGGTAAAGTACCACAAATATTAACTTTGGAGAATGTTATTACAATCATGCAATCTATCATATATGAATGGTTTGATATAAGATACATGAGGAATACACCAATGGTTACATTTACAATTGATAAATTAAGACGATTACATACAGGATTAAAAACTGTTGAATATGATTCTGGCATATCTGATATTGAATAG
>ACZ51678
ATGGCTACTTTCAAAGATGCTTGTTATTATTATAAGAGAATTAACAAGTTGAATCACGTAGTCTTGAAGTTAGGAGTTAATGATACATGGAGACCATCACCTCCGACTAAATATAAAGGATGGTGCCTGGATTGTTGCCAACACACAGATTTAACTTACTGTCAAGGTTGTACCATGTATCATGTATGTCAATGGTGTAGTCAATATGGTAGATGCTTTCTTGATAGTGAACCACATCTATTGAGAATGAGAACTTTCAAGAATGAAGTGACGAAAAATGATCTAATGAATTTAATTGACATGTACAATACATTATTTCCTATAAATCAAAGAATAGTAGATAAATTCATTAATAGTACAAGACAACATAAATGTAGAAATGAATGTATGACACAGTGGTACAATCATTTATTAATGCCCATAACATTACAATCTCTATCAATTGAATTAGATGGTGATGTTTATTACGTATTTGGATATTATGATAGTATGAGTGACATTAATCAAACTCCATTCTCATTTACAAATTTAATAGATATTTATGATAAGTTGCTACTTGATAATATAAATTTTAACCGAATGTCATTCTTACCAGTAGTATTACAACAAGAATATGCACTCAGATATTTTTCAAAATCAAGGTTTATTAGTGAAAAGAGGAAATGTGTCAGTGATTTACATTTTTCCGCTAACGTGATAGAAAATTTACATAATCCAAGTTTTAAAATACAGATTACACGTAATTGTATTGAATTATCTTCTGATTGGAACGGAGCATGCAAACTTGTTAAAGATGCGAGTGCTTATTTTGATATGCTGAAAACATCACATATTGAATTTTATAGTATTTCAACCAGATGTAGAGTGTTTACGCAGCATAAACTTAAAATAGCATCTAAACATATAAAACCAAATTATGTGACATCAAATCATAGAACATCGGCGACTGAGGTACATAATTGCAAATGGTGTTCAATTAATAACAGTTATACTGTATGGAATGATTTTAGAGTTAAGAAGATATACGATAACATTTTTAATTTTCTACGAGCTTTAGTTAAATCAAATGCTAACGTTGGACATTGTTCGTCACAGGAAAAGATATATGAACATATTGAAGATGTTCTGGATGTATGTGATGATGAAAAATGGAAAACGGCGGTAACAGAAATATTCAATTGTTTAGAGCCAGTAGAACTTAATGCTGTTAAATATGTTCTGTTCAATCATGAGGTAAATTGGGATGTCATTAATTTATTAGTTCAGAGCATTGGTAAAGTACCACAAATACTAACTTTGAATGATATTGTCATAATTATGAAATCTATCATATATGAGTGGTTTGATATCAGATATATGAGGAACACACCAATGACTACATTTACTGTTGACAAATTAAGACAGTTGTGCACAGGAGTGAAAACTGTTGATTATGATTCCGGCATATCTGACGTTGAATAA
>ACZ51534
ATGGCTACTTTTAAAGATGCTTGCTATTATTATAAGAGAATTAACAAACTAAATCATACAGTCTTGAAATTGGGAGTTAATGATACATGGAGACCATCACCTCCAACTAAATATAAAGGATGGTGCTTGGATTGTTGTCAGCATACTGATCTAACATATTGTCGAGGTTGTACCATGTATCATGTTTGTCAATGGTGTAGTCAATATGGTAGATGTTTTCTTGATAATGAGCCACATCTGTTAAGAATGAGAACCTTTAAAAATGAAGTGACAAAAGATGATCTGATGAATTTAATTGATATGTATGATACATTATTTCCTATGAATCAGAAGATAGTGGATAAATTCATTAATAACACAAGGCAGCATAAATGTAGAAATGAATGTATGACACAGTGGTATAATCATTTGCTAATGCCAATAACATTGCAATCTCTGTCAATTGAATTGGATGGTGATATTTACTATGTATTTGGATATTATGATGATATGAACAACGTTAATCAGACTCCATTTTCATTTATAAATTTAGTAGATATATGTGATAAATTGCTACTTGATGATGTAAATTTTACTAGAATGTCATTCTTACCAATAACTTTGCAGCAAGAGTATGCACTTAGATATTTCTCTAAATCAAGATTTATTAGTGAACAAAGAAAATGTGTTAGTGATTCACACTTCTCCATTAACGTGCTTGAAAATTTACACAATCCAAGTTTCAAAATACAGATCACGCGCAATTGCAGTGAGCTGTCTTCCGATTGGAATGGAGCATGTAAACTTGTTAAAGATACAAGTGCTTATTTTAATATACTAAAGACATCACATGTTGAGTTCTATAGCGTTTCCACTAGATGCAGAATGTTCACGCAACGTAAACTTCAAATAGCATCTAAACTAATGAAACCAAATTATATGACATCAAATCATAGAGCATCGGCTACTGAGGTACATAATTGCAAATGGTGTTCGACCAATAGTAGCTATATTGTATGGAATGATTTTAGAGTTAAGAAGACATATGATAATATCTTAAATTTTTTACGAGCTTTAGTCAAATCAAATGTTAATGTTGGACACTGCTCATCACAAGAAAAGATATATGAATGTGTTGAAAATATTCTAGATATATGTGATAATGAGAAATGGAAAACATCGGTAACAGAAATATTCAATTGTCTAGAACCAGTAGAACTTAATGCTATTAACTATGTTTTATTTAATCATGAGGTAAATTGGGATGTTATTAATATATTAGTTCAGAGTATTGGTAAAGTACCACAAATATTAACTTTAAATGATGTTGTCACAATCATGCAGTCTATCATATATGAATGGTTTGATATCAGATATATGAGAAACACGCCAATGACTACATTTACAGTCGATAAACTAAGACGGTTGTGTACAGAACCAAAGACTGTCGACTATGATTCTGGCATATCTGATGTTGAATAA
>AEK69725
ATGGCTACTTTCAAAGACGCTTGTTATTATTATAAGAGAATTAATAAGTTGAATCACGCAGTCTTGAAGTTAGGAGTTAATGATACATGGAGACCGTCACCTCCAACTAAATATAAAGGATGGTGTCTGGATTGCTGTCAATACACTGATTTAACTTACTGTCGAGGTTGCACCATGTATCATGTATGTCAATGGTGTAGTCAATATAGTAGATGCTTTCTTGATAGTGAGCCACATCTATTGAGAATGAGGACTTTCAAGAATGAAGTAACGAAAAATGATCTAATGAATTTAATTGGTATGTACGATACGTTATTTCCTATAAATCAAAGAATAGTAGATAAATTCATGAATAGTACAAGACAACATAAATGTAGAAATGAATGTATAACTCAGTGGTACAATCACTTATTAATGCCAATAACATTACAATCTCTATCGATTGAATTAGATGGTGATGTTTATTACGTATTTGGATATTATGACAGTATGAGTGACATTAATCAAACTCCATTCTCATTTACAAACTTAATAGATATGTATGATAAACTGCTACTTGATAATATAAATTTTAACCGAATGTCATTCTTACCAGTAACATTACAACAAGAATATGCACTCAGATATTTTTCAAAATCGAGGTTTATTAGTGAAAAGAGAAAATGTGTCAGTGATTTGCATTTTTCCACTAACGTGATAGAAAATTTGCATAATCCAAGTTTTAAAATACAGATTACACGTAATTGTAGTGATTTTTCTTCTGACTGGAACGGAGCATGCAAACTTGTTAAAGATGTAAGTGCTTATTTTAATGTGCTGAAAACGTCACATATTGAATTTTATAGTATTTCAACTAGATGTAGAGTATTTACGCAACATAAACTTAAAATAGCATCTAAACATATAAAACCAAATTATGTGACATCAAATCATAAAACGTCGGCTACTGAGGTACATAATTGTAAATGGTGTTCAATTAATAACAGTTATACTGTATGGAATGATTTTAGAGTTAAGAAGATATATGATAATATTTTCAATTTCCTACGAGCTTTAGTCAAATCAAATGCCAATGTTGGACATTGCTCGTCACAGGAAAAGATATATGAATATATTAAAGATGTTTTGGATGTATGTGATGATGAAAAATGGAAAATAGCGGTGACAGAAATATTCAATTATTTAGAACCAGTAAAACTTAATAATGTTAAATATGTTCTGTTCAATCATGAGGTAAATTGGGATGTCATTAATTTATTAGTTCAGAGTGTTGATAAAGTACCGCAAATACTGACTCTAAATGATATTGTCATAATTATGAAATCTATCATATATGAGTGGTTTGATATCAGATACATGAGAAATACACCAATGACTACATTTACAGTTGACAAATTAAGACGATTATGCACAGGAGTGAAGACTGTTGATTATGATTCCGGTATATCCGACGTTGAATAA
>AEK69724
ATGGCTACTTTCAAAGATGCTTGTTATTATTATAAGAGAATTAACAAGTTGAATCACGTAGTCTTGAAGTTAGGAGTTAATGATACATGGAGACCATCACCTCCGACCAAATATAAAGGATGGTGTCTGGACTGTTGCCAACACACCGACTTAACTTATTGTCGAGGTTGTACCATGTATCATGTATGTCAATGGTGTAGTCAATATGATAGATGTTTTCTTGATAGTCAACCACATCTATTGAGAATGAGAACTTTCAAGAATGAAGTGACGAAAAATGATTTAATGAATTTAATTGACATGTACAATATATTATTTCCAATAAATCAAAGAATAGTAGATAGATTCATTAGTAATACAAGACAACATAAATGTAGAAATGAATGTATGCCACAGTGGTACAATCAATTATTGATGCCAATAACATTACAATCTCTATCAATTGAATTAGATGGTGATGTTTATTACGTATTTGGATATTATGATAGTATGAGTGACATTAATCAAACTCCATTCTCATTTACAAATTTAATAGATATGTATGATAAGTTGCTACTTGATAATGTAAATTTTAATCGAATGTCATTCTTACCATTAGCATTACAACAAGAATATGCACTCAGATATTTTTCAAAATCAAGGTTTATTAGTGAAAAGAGGAAATGTATCAGTGATATACATTTTTCCACTAATGTAATCGAAAATTTACATAATCCAAGTTTTAAAATACAAATTACACGTAATTGTAGTGAATTATCTTCTGATTGGAACGGAGCATGTAAACTTGTTAAAGATATGAATACTTATTTTGATATTCTAAAAACATCACATATTGAATTTTATAGTATTTCAACCAGATGTAGAATGTTTACACAGCATAAATTTAAAATAGCATCCAAACATATAAAACCAAATTATGTAACATCAAATCATAGAACATCAGCAACTGAGGTGCATAACTGTAAATGGTGCTCAATCAATAACGGTTATATTGTATGGAATGATTTTAGAGTTAAGAAGATATATGATAACATTTTCAATTTTCTACGAGCTTTAGTCAAATCAAATTCTAATATTGGACATTGTTCGTCACAAGAAAAGATATATGAACATATTAAAGATGTTCTGGATGTATGTGATGATGAAAAATGGAAAATGGCGATAGCGGAAATATTTAATTGTTTAGAACCAGTAGAACTTAATACTGTTGAATATGTTCTGTTTAATCATGAGGTGAATTGGGATGTCATTAATTTATTAGTTCAGAGCGTTGGTAAAGTACCACAAATACTGACTTTAAATGATATTGTCATAATCATGAAATCTATCATATATGAGTGGTTTGATATCAGATATATGAGGAACACACCAATGACTACATTTACAGTTGATAAATTAAGACAGTTATGCGCAAGAGTGAAGACTGTTGATTATGATTCTGGTATATCTGACGTTGAATAA
>AEK69723
ATGGCTACTTTCAAAGATGCTTGTTATTATTATAAGAGAATTAACAAATTGAATCATGCAGTCTTGAAGTTAGGAGTTAATGATACATGGAGAACATCACCTCCGACCAAATATAAAGGATGGTGTCTGGACTGTTGCCAACACACTGACTTAACTTACTGTCGAGGTTGTACCATGTATCATGTATGTCAATGGTGTAGTCAATATGATAGATGCTTTCTTGATAATCAACCACATCTATTGAGAATGAGAACTTTCAAGAATGAAGTGACGAAAAATGATTTAATGAATTTAATTGACATGTACAATATATTATTTCCTATAAATCAAAGAATAGTAGATAAATTTATTAATAGTACAAGACAACATAAATGTAGAAATGAATGTATGACACAGTGGTATAATCACCTATTGATGCCAATAACATTACAATCTCTATCAATTGAATTAGATGGTGATGTTTATTACGTATTTGGATATTATGATAGTATGCGTGACATTAATCAAACTCCATTCTCATTTACAAATTTAATAGATATGTATGATAAGTTGCTACTTGATAATGTAAATTTTAATCGAATGTCATTCTTACCAGTCGCATTACAACAAGAATATGCACTCAGATATTTTTCAAAATCAAGGTTTATTAGTGAAAAGAGGAAATGTATTAGTGATTTACATTTTTCCACTAATGTAATAGAAAATTTACACAATCCAAGTTTTAAAATACAAATTACACGTAATTGTAGTGAATTATCTTCTGATTGGAACGGAGCATGTAAACTTATTAAAGATATGAGTACTTATTTTAATGTACTAAAAACATCACATATTGAATTTTATAGTATTTCAACCAGATGTAGAATATTTACGCAGCATAAACTTAAAATAGCATCTAAACATATAAAACCAAATTATGTAACATCAAATCATAAAACATCAGCAACTGAGGTGCATAACTGTAAATGGTGCTCAATTAATAACGGTTATACTGTATGGAATGATTTTAGAATTAAGAAGATATATGATAACATTTTCAATTTTCTACGAGCTTTAGTCAAATCAAATTCTAATATTGGACATTGTTCGTCACAGGAAAAGATATATGAACATATTAAAGATGTTCTGGATATATGTGATGATGAAAAATGGAAAATGGCAGTAGCGGAAATATTTAATTGTTTAGAACCAGTAGAACTTGATACTGTCAAATATGTTCTGTTTAATCATGAGGTAAATTGGGATGTTATTAATTTATTAGTTCAGAGCGTTGGTAAAGTACCACAAATACTGACTTTAAATGATATTGTCATAATCATGAAATCTATCATATATGAGTGGTTTGATATCAGATATATGAGGAATACACCAATGACTACATTTACAGTTGACAAATTAAGACAGTTATGTACAGGAGTGAAGACTGTTGATTATGATTCCGGCATATCTGACGTTGAATAA
>AEK69722
ATGGCTACTTTCAAAGATGCTTGTTATTATTATAAGAGAATTAACAAGTTGAATCACGCAGTCTTGAAGTTAGGAGTTAATGATACATGGAGACCATCACCTCCGACCAAATATAAAGGATGGTGTCTGGACTGTTGCCAACACACCGACTTAACTTATTGTCGAGGTTGTACCATGTATCATGTATGTCAATGGTGTAGTCAATATGATAGATGTTTTCTTGATAGTCAACCACATCTATTGAGAATGAGAACTTTCAAGAACGAAGTGACGAAAAATGATTTAATGAATTTAATTGACATGTACAATATATTATTTCCTATAAATCAAAGAATAGTAGATAGATTCATTAGTAACACAAGACAACATAAATGCAGAAATGAATGTATGCCACAGTGGTACAATCACCTATTGATGCCAATAACATTACAATCTCTATCAATTGAATTAGATGATGATATTTATTACGTATTTGGATATTATGATAGTATGAGTGACATTAATCAAACGCCATTCTCATTTACAAATTTAATAGATATGTATGATAAGTTACTACTTGATAATGTAAATTTTAATCGAATGTCATTCTTACCATTAGCATTACAACAAGAATATGCACTCAGATATTTTTCAAAATCAAGGTTTATTAGTGAAAAGAGGAAATGTATCAATGATGTACATTTTTCCACTAATGTAATCGAAAATTTACATAATCCAAGTTTTAAAATACAAATTACACGTAATTGTAGTGAATTACCTTCTGATTGGAACGGAGCATGTAAACTTGTTAAAGATATGAATACTTATTTTGATATTCTAAAAACATCACATATTGAATTTTATAGTATTTCAACCAGATGTAGAATGTTTACACAGCATAAACTTAAAATAGCATCTAAACATATAAAACCAAATTATGTAACATCAAATCATAGAACATCAGCAACTGAGGTGCATAACTGTAAATGGTGCTCAATCAATAACGGTTATATTGTATGGAATGATTTTAGAGTTAAGAAGATATATGATAACATTTTCAATTTTCTACGAGCTTTAGTCAAATCAAATTCTAATATTGGACATTGTTCGTCACAAGAAAAGATATATGAACATATTAAAGATGTTCTAGATGTATGTGATGATGAAAAATGGAAAATGGCAGTAGCGGAAATATTTAATTGTTTAGAACCAGTAGAACTTAATACTATTGAATATGTTCTGTTTAATCATGAAGTGAATTGGGATGTCATTAATTTATTAGTTCAGAGCGTTGGTAAAGTACCACAAATACTGACTTTAAATGATATTGTCATAATTATGAAATCTATCATATATGAGTGGTTTGATATCAGATATATGAGGAACACACCAATGACTACATTTACAGTTGATAAATTAAGACAGTTATGCACAGGAGTGAAGACTGTTGATTATGATTCCGGTATATCTGACGTTGAATAA
>ADK46534
ATGGCTACTTTCAAAGATGCTTGTTATTATTATAAGAGAATTAACAAATTGAATCATGCAGTCTTGAAGTTAGGAGTTAATGATACATGGAGACCATCACCTCCGACTAAATATAAAGGATGGTGTCTGGACTGTTGCCAACACACTGACTTAACTTACTGTCGAGGTTGTACCATGTATCATGTATGTCAGTGGTGTAGTCAATATGATAGATGCTTTCTTGATGATCAACCACATCTATTAAGAATGAGAACTTTCAAGAATGAAGTGACGAAAAATGATTTAATGAATTTAATTGACATGTATAATATATTATTTCCTATAAATCAAAGAATAGTAGATAAATTTATTAGTAGCACAAGACAACATAAATGTAGAAATGAATGTATGACACAGTGGTATAATCACCTATTGATGCCAATAACATTACAATCTCTATCAATTGAATTAGATGGTGATGTTTATTACGTATTTGGATATTATGATAGTATGCGTGACATTAATCAAACTCCATTCTCATTTACAAATTTAATAGATATGTATGATAAGTTACTACTTGATAATGTAAATTTTAATCGAATGTCATTCTTACCAGTAGCATTACAACAAGAATATGCACTCAGATATTTTTCAAAATCAAGGTTTATTAGTGAAAAGAGGAAATGTATTAGTGATTTACATTTTTCCACTAATGTAATAGAAAATTTACACAATCCAAGTTTTAAAATACAAATTACACGTAATTGTAGTGAATTATCTTCTGATTGGAACGGAGCATGTAAACTTGTTAAAGATATGAGTACTTATTTTAATGTGCTAAAAACATCACATATTGAATTTTATAGTATTTCAACCAGATGTAGAATGTTTACGCAGCATAAACTTAAAATAGCATCTAAACATATAAAACCAAATTATGTAACATCAAATCATAGAACATCAGCGACTGAGGTGCATAACTGTAAATGGTGCTCAATTAATAACGGTTATACTGTATGGAATGATTTTAGAATTAAGAAGATATATGATAACATTTTCAATTTTCTACGAGCTTTAGTCAAATCAAATTCTAATATTGGACATTGTTCGTCGCAGGAAAAGATATATGAACATATTAAAGATGTTCTGGATGTATGTGATGATGAAAAATGGAAAATGGCGGTAACGGAAATATTTAATTGTTTAGAACCAGTAGAACTTGATACTGTTAAATATGTTCTGTTTAATCATGAGGTAAATTGGGATGTTATTAATTTATTAGTTCAGAGTGTTGGTAAAGTACCACAAATACTGACTTTAAATGACATTATTATAATCGTGAAATCTATCATATATGAGTGGTTTGATATCAGATATATGAGGAATACACCAATGACTACATTTACAGTTGACAAATTAAGACAGTTATGTACGGGAGTGAAGACTGTTGATTATGATTCCGGTATATCTGACGTTGAATAA
>AEK69720
ATGGCTACTTTTAAAGATGCTTGTTATCATTACAAAAGAATTAATAAATTGAATAGTACAGTCTTAAAATTAGGAGTTAATGATACATGGAGGCCGTCACCTCCAACTAAATATAAAGGATGGTGTTTAGATTGCTGTCAACATACTGACTTAACTTATTGTAGTGGGTGTACCATGTATCATGTTTGTCAATGGTGCAGTCAATATGGTAGATGTTTTCTTGATAATGAACCGCATTTATTAAGAATGAGAACTTTTAAAAATGAAGTGACAAAAGACGATTTAAAGAATTTAATTGATATGTATGAAATTCTATTCCCTATGAATCATAAAATAGTATGCAGATTCATTAACAATACGAGACAACATAAATGTAGAAACGAATGTATGACACAGTGGTATAATCATTTACTAATGCCAATAACGTTACAATCCCTGTCAATTGAATTAGATGGTGACGTTTATTACGTATTTGGGTATTATGATAACATGAATAATATTAATCAAACTCCATTCTCATTTATAAATTTAGTAGATATATATGATAAATTATTACTTGATAATGTAAATTTTACTAGAATGTCATTCTTACCAGCATCTTTACAGCAAGAATATGCACTTAGATATTTTTCTAAATCAAGATTTATAAGCGAGCAAAGGAAATGTGTTAATGATTTACACTTTTCAATTAATGTGTTAGAGAACTTACATAATCCAAGTTTCAAAATACAGATTACACGTAATTGTAGCGAACTGTCTTTTGACTGGAATGAAGCATGCAAGCTTGTTAAAAACGTCAGTGCGTATTTTAACGTGCTGAAAACATCACATATTGAATTTTATAGTGTTTCTACCAGATGTAGAATATTCACACAATGTAAACTCAAAATGGCATCTAAATTAATCAAACCAAACTATATAACCTCGAATCATAAAACATTAGCTACTGAGGTACACAATTGCAAGTGGTGTTCAGTTAATAATAATTATATTGTATGGAATGATTTCAGGATTAAGAAAATATATGATAATATTTTTAACTTTCTACGAGCTTTAGTTAAATCAAATGTTAATATTGGACATTGTTCATCACAGGAAAAGATATATGAATATGTTGAAGACGTTCTGAATGTGTGTGATGACGAAAGATGGAAAACGTCAATAACGGGAATTTTTAATTGTCTAGAACCAGTAGAGCTTGATGATGTCAAGTATGTTTTATTTAATCATGAAATAAATTGGGATGTGATTAATGTATTGGTCCATAGTATTGGTAAAGTACCACAAATATTAACTTTGGAGAATGTTATCACAATCATACAATCTATCATATATGAATGGTTTGATATAAGATACATGAGGAATACACCAATGGTTACATTTACAATTGATAAATTAAGACGATTATATACAGGATTAAAGACTGTTGAATATGATTCTGGTATATCTGATATTGAATAG
>ACZ51582
ATGGCTACTTTCAAAGATGCTTGTTATTATTATAAGAGGATTAACAAGTTGAATCACGCAGTCTTGAAGTTAGGAGTTAATGATACATGGAGACCATCACCTCCAACTAAATATAAAGGATGGTGTCTAGATTGTTGTCAACACACTGATTTAACTTACTGTCGAGGTTGTACCATGTATCATGTATGTCAATGGTGTAGTCAATATGGTAGATGCTTTCTTGATAGTGAGCCGCATCTATTGAGAATGAGAACTTTCAAGAATGAAGTGACGAAAAATGATTTAATGAACTTAATTGATATGTACGATACATTATTTCCTATAAATCAAAGAATAGTAGATAAATTCATGAATGGTACAAGACAACATAAATGTAGAAATGAATGTATAACACAGTGGTACAATCATTTATTAATGCCAATAACATTACAATCTCTATCGATTGAATTAGATGGTGATGTTTATTACGTATTTGGATATTATGACAATATGAGTGACATTAATCAAACTCCATTCTCATTTACAAATTTAATAGATATGTATGATAAATTGCTACTTGATAACATAAATTTCAACCGAATGTCATTCTTACCAATAGCATTACAACAAGAATATGCACTCAGATATTTTTCAAAATCGAGGTTTATTAGTGAAAAGAGAAAATGTGTCAGTGATTTACATTTTTCCGCTAACGTGATAGAAAATTTGCATAATCCAAGTTTTAAAATACAAATTACACGTAATTGTAGTGATTTTTCTTCTGACTGGAACGGAGTATGCAAACTTGTTAAAGATGTGAATGCTTATTTTAATGTGCTGAAAACGTCACATATTGAATTTTATAGTATTTCAACCAGATGTAGAGTGTTTACGCAACATAAACTTAAAATAGCATCTAAACATATAAAACCAAATTATGTGACATCAAATCATAAAACGTCGGCGACTGAGGTACATAATTGTAAATGGTGTTCAATTAATAATAGTTATACTGTATGGAATGATTTTAGAGTTAAGAAGATATATGATAACATTTTCAATTTCCTACGAGCTTTAGTCAAATCAAATGCCAATGTTGGACATTGTTCGTCACAGGAAAAGATATATGAATATATTAAAGATGTTCTGGATGTATGTGATGATGAAAAATGGAAAATAGCGGTGACAGAAATATTTAATTGCTTAGAACCAGTAGAACTTAATAATGTGAAATATGCTCTGTTTAATCATGAGGTAAATTGGGATGTCATTAATTTATTAGTTCAGAGTGTTGATAAAGTACCGCAAATCTTGACTTTGGATGATATTGTCATAATTATGAAATCTATCATATATGAGTGGTTTGATATCAGATATATGAGAAATACTCCAATGACTACATTTACAGTTGATAAATTAAGACGATTATGCACAGGAGTGAAGACTGTTGATTATGATTCCGGTATATCTGACGTTGAATAA
>AFJ68155
ATGGCTACTTTCAAAGATGCTTGTTATTATTATAAGAGAATTAACAAATTGAATAATGCAGTCTTGAAGTTAGGAGTTAATGATACATGGAGACCATCACCCCCGACCAAATATAAAGGATGGTGTCTGGACTGTTGCCAACACACTGACTTAACTTATTGTCGAGGTTGTACCATGTATCATGTATGTCAATGGTGTAGTCAATATGATAGATGCTTTCTTGATAATCAACCACATCTATTGAGAATGAGAACTTTCAAGAATGAAGTGACGAAAAATGATTTAATGAATTTAATTGACATGTACAATATATTATTTCCTATAAATCAAAGAATAGTAGATAAATTTATTAGTAGTACAAGACAACATAAATGTAGAAATGAATGTATGACACAGTGGTATAATCACCTATTGATGCCAATAACATTACAATCTCTATCAATTGAATTAGATGGTGATGTTTATTACGTATTTGGATATTATGATAGTATGCGTGACATTAATCAAACTCCATTCTCATTTACAAATTTAATAGATATGTATGATAAGTTGCTACTTGATAATGTAAATTTTAATCGAATGTCATTCTTACCAGTAGCATTACAACAAGAATATGCACTCAGATATTTTTCAAAATCAAGATTTATTAGTGAAAAGAGGAAATGTATTAGTGATTTACATTTTTCCACTAATGTAATAGAAAATTTACACAATCCAAGTTTTAAAATACAAATTACACGTAATTGTAGTGAATTATCTTCTGATTGGAACGGAGCATGTAAACTTGTTAAAGATATGAGTACTTATTTTAATGTGCTAAAAACATCACATATTGAATTTTATAGTATTTCAACCAGATGTAGAATGTTTACGCAGCATAAACTTAAAATAGCATCTAAACATATAAAACCAAATTATGTAACATCAAATCATAGAACATCAGCGACTGAGGTGCATAACTGTAAATGGTGCTCAATTAATAACGGTTATACTGTATGGAATGATTTTAGAATTAAGAAGATATATGATAACATTTTCAATTTTCTACGAGCTTTAGTCAAATCAAATTCTAATATTGGACATTGTTCGTCGCAGGAAAAGATATATGAACATATTAAAGATGTTCTGGATGTATGTGATGATGAAAAATGGAAAATGGCGGTAGCGGAAATATTTAATTGTTTAGAACCAGTAGAACTTAATACTGTTAAATATGTTCTGTTTAATCATGAGGTAAATTGGGATGTTATTAATTTATTAGTTCAGAGCGTTGGTAAAGTACCACAAATACTGACTTTAAATGATATTGTCATAATCATGAAATCTATCATATATGAGTGGTTTGATATCAGATATATGAGGAATACACCAATGACTACATTTACAGTTGACAAATTAAGACAGTTATGTACAGGAGTGAAGACTGTTGATTATGATTCCGGCATATCTGACGTTGAATAA
>AFJ68187
ATGGCTACTTTTAAAGATGCTTGTTATCATTACAAAAGAATTAATAAATTAAATAATACAGTCTTAAAATTAGGAGTTAATGATACATGGAGGCCGTCACCTCCAACTAAATGTAAAGGATGGTGTTTGGATTGTTGTCAACATGCTGATTTAACTTATTGTAGCGGTTGTACCATGTATCATGTTTGTCAATGGTGCAATCAATATGGTAGATGTTTTCTTGATAATGAACCACATTTATTAAGGATGAGAACTTTTAAAAATGAAGTGACAAAAGACGATTTAAAGAATTTAATTGCTATGTATGAAACACTATTCCCTATAAATCATAAAATAGTATGTAGATTCATCAACAACACGAGACAACATAAATGTAGAAACGAATGTATGACACAGTGGTACAATCATTTACTAATGCCAATAACGTTACAATCCTTATCAATTGAATTGGATGGTGATGTTTATTACATATTTGGATATTATGACAACATGAATAATATTAATCAAACTCCATTCTCATTTGTAAATTTAGTAGATATATATGATAAATTATTACTTGATGATGTGAATTTTACTAGGATGTCATTCTTACCAGCGTCTTTACAACAAGAATATGCACTTAGATATTTTTCTAAATCAAGATTTATAAGCGAACAAAGAAAATGTGTTAATGATTCACACTTTTCAATTAATGTGTTAGAGAATTTACATAATCCAAGTTTCAAAATACAGATTACACGCAATTGTAGCGAACTGTCTTTTGATTGGAATGAAGCATGTAAGCTTGTTAAAAACGTCAGTACGTACTTTGACATGCTGAAAACATCACATATCGAATTTTATAGCGTTTCTACTAGATGTAGAATATTCACCCAACATAAACTCAAAATGGCATCTAAATTAATCAAACCAAACTATATAACCTCGAATCATAAAACATTAGCTACTGAGGTACGTAATTGCAAGTGGTGTTCAGTTAATAACAATTATACTGTATGGAATGATTTTAGAATTAAGAAAATATATGATAATATTTTTAACTTTCTACGAGCTTTAGTTAAATCAAATGTTAATATTGGACATTGTTCATCACAGGAAAAGATATATGAATATGTTGAAGATGTTCTGAATGTGTGCGATGACGAAAGATGGAAAACATCAATAATGAAAATTTTTAATTGTCTAGAACCAGTAGAGCTTGATGATGGCAAGTATGTTTTAGTTAACCATGAAATAAATTGGGATGTGATTAATGTATTGGTCCATAGTATTGGTAAAGTACCACAAATATTAACTTTGGACAATGTTATTACAATCATGCAATCTATCATATATGAATGGTTTGATTTAAGATACATGAGAAATACACCAATGGTTACATTTACAGTTGATAAATTAAGACAATTATATACAGGATTAAAGACTGTTGAATATGATTCTGGCATATCTGATATTGAATAG
>AEB79256
ATGGCTACTTTTAAAGATGCTTGTTATCATTACAAAAGAATTAATAAATTGAATAGTACAGTCTTAAAATTAGGAGTTAATGATACATGGAGGCCGTCACCTCCAACTAAATATAAAGGATGGTGTTTAGATTGCTGTCAACATACTGACTTAACTTATTGTAGCGGGTGTACCATGTATCATGTTTGTCAATGGTGCAGTCAATATGGTAGATGTTTTCTTGATAATGAACCGCATTTATTAAGAATGAGAACTTTTAAAAATGAAGTGACAAAAGACGATTTAAAGAATTTAATTGATATGTATGAAATTCTATTCCCTATGAATCATAAAATAGTATGCAGATTCATTAACAATACGAGACAACATAAATGTAGAAACGAATGTATGACACAGTGGTACAATCATTTACTAATGCCAATAACGTTACAATCCCTGTCAATTGAATTAGATGGTGACGTTTATTACGTATTTGGGTATTATGATAACATGAATAATATTAATCAAACTCCATTCTCATTTATAAATTTAGTAGATATATATGATAAATTATTACTTGATAATGTAAATTTTACTAGAATGTCATTCTTACCAGCATCTTTACAGCAAGAATATGCACTTAGATATTTTTCTAAATCAAGATTTATAAGCGAGCAAAGGAAATGTGTTAATGATTTACACTTTTCAATTAATGTGTTAGAGAACTTACATAATCCAAGTTTCAAAATACAGATTACACGTAATTGTAGCGAACTGTCTTTTGACTGGAATGAATCATGCAAGCTTGTTAAAAATGTCAGTGCGTATTTTAACGTGCTGAAAACATCACATATTGAATTTTATAGTGTTTCTACCAGATGTAGAATATTCACACAATGTAAACTCAAAATGGCATCTAAATTAATCAAACCAAACTATATAACCTCGAATCATAAAACATTAGCTACTGAGGTACACAATTGCAAGTGGTGTTCAGTTAATAATAGTTATATTGTATGGAATGATTTTAGGATTAAGAAAATATATGATAATATTTTTAACTTTCTACGAGCTTTAGTTAAATCAAATGTTAATATTGGACATTGTTCATCACAGGAAAAGATATATGAATATGTTGAAGACGTTCTGAATGTGTGTGATGACGAAAGATGGAAAACGTCAATAACGGGAATTTTTAATTGTCTAGAACCAGTAGAGCTTGATGATGTCAAGTATGTTTTATTTAATCATGAAATAAATTGGGATGTGATTAATGTATTGGTCCATAGTATTGGTAAAGTACCACAAATATTAACTTTGGAGAATGTTATCACAATCATGCAATCTATCATATATGAATGGTTTGATGTAAGATACATGAGGAATACACCAATAGTTACATTTACAATTGATAAATTAAGACGATTATATACAGGATTAAAGACTGTTGAATATGATTCTGGTATATCTGATATTGAATAG
>ADK46518
ATGGCTACTTTCAAAGATGCTTGTTATTATTATAAGAGAATTAACAAATTGAATCATACAGTCTTGAAGTTAGGAGTTAATGATACATGGAGACCATCACCTCCGACTAAATATAAAGGATGGTGTCTGGACTGTTGCCAACACACTGACTTAACTTACTGTCGAGGTTGTACCATGTATCATGTATGTCAGTGGTGTAGTCAATATGATAGATGCTTTCTTGATAATCAACCACATCTATTGAGAATGAGAACTTTCAAGAATGAAGTGACGAAAAATGATTTAATGAATTTAATTGACATGTACGATATATTATTTCCCATAAATCAAAGAATAGTAGATAAATTTATTAGTAGTACAAGACAACATAAATGTAGAAATGAATGTATGACACAGTGGTATAATCACCTATTGATGCCAATAACATTACAATCTCTATCAATTGAATTAGATGGTGATGTTTATTACGTATTTGGATATTATGATAGTATGCGTGACATTAATCAAACTCCATTCTCATTTGCAAATTTAATAGATATGTATGATAAATTGCTACTTGATAATGTAAATTTTAATCGAATGTCATTCTTACCAGTAGCATTACAACAAGAATATGCACTCAGATATTTTTCAAAATCAAGGTTTATTAGTGAGAAAAGGAAATGTATTAGTGATTTACATTTTTCCACTAATGTAATAGAAAATTTACACAATCCAAGTTTTAAAATACAAATTACACGTAATTGTAGTGAATTATCTTCTGATTGGAACGGGGCATGTAAACTTGTTAAAGATATGAGTACTTATTTTAATGTGCTAAAAACATCACATATTGAATTTTATAGTATTTCAACCAGATGTAGAATGTTTACGCAGCATAAACTTAAAATAGCATCTAAATATATAAAACCAAATTATGTAACATCAAATCATAGAACATCAGCGACTGAGGTGCATAACTGTAAATGGTGCTCAATTAATAACGGTTATACTGTATGGAATGATTTTAGAATTAAGAAGATATATGATAACATTTTCAATTTTCTACGAGCTTTAGTCAAATCAAATTCTAATATTGGACATTGTTCGTCGCAGGAAAAGATATATGAACATATTAAAGATGTTCTAGATGTATGTGATGATGAAAAATGGAAAATGGCGATAGCGGAAATATTTAATTGTTTAGAACCAGTAGAACTTGATACTGTTAAATATGTTCTGTTTAATCATGAGGTAAATTGGGATGTTATTAATTTGTTAGTTCAGAGCGTTGGTAAAGTACCACAAATACTGACTTTAGATGATATTGTCATAATCATGAAATCTATTATATATGAGTGGTTTGATATCAGATATATGAGGAATACACCAATGACTACATTTACAGTTGACAAATTAAGACAGTTATGTACAGGAGTGAAGACTGTTGATTATGATTCCGGCATATCTGACGTTGAATAA
>ADK46519
ATGGCTACTTTCAAAGATGCTTGTTATTATTATAAGAGAATTAACAAATTGAATCATACAGTCTTGAAGTTAGGAGTTAATGATACATGGAGACCATCACCTCCGACTAAATATAAAGGATGGTGTCTGGACTGTTGCCAACACACTGACTTAACTTACTGTCGAGGTTGTACCATGTATCATGTATGTCAGTGGTGTAGTCAATATGATAGATGCTTTCTTGATAATCAACCACATCTATTGAGAATGAGAACTTTCAAGAATGAAGTGACGAAAAATGATTTAATGAATTTAATTGACATGTACGATATATTATTTCCCATAAATCAAAGAATAGTAGATAAATTTATTAGTAGTACAAGACAACATAAATGTAGAAATGAATGTATGACACAGTGGTATAATCACCTATTGATGCCAATAACATTACAATCTCTATCAATTGAATTAGATGGTGATGTTTATTACGTATTTGGATATTATGATAGTATGCGTGACATTAATCAAACTCCATTCTCATTTGCAAATTTAATAGATATGTATGATAAATTGCTACTTGATAATGTAAATTTTAATCGAATGTCATTCTTACCAGTAGCATTACAACAAGAATATGCACTCAGATATTTTTCAAAATCAAGGTTTATTAGTGAGAAAAGGAAATGTATTAGTGATTTACATTTTTCCACTAATGTAATAGAAAATTTACACAATCCAAGTTTTAAAATACAAATTACACGTAATTGTAGTGAATTATCTTCTGATTGGAACGGGGCATGTAAACTTGTTAAAGATATGAGTACTTATTTTAATGTGCTAAAAACATCACATATTGAATTTTATAGTATTTCAACCAGATGTAGAATGTTTACGCAGCATAAACTTAAAATAGCATCTAAATATATAAAACCAAATTATGTAACATCAAATCATAGAACATCAGCGACTGAGGTGCATAACTGTAAATGGTGCTCAATTAATAACGGTTATACTGTATGGAATGATTTTAGAATTAAGAAGATATATGATAACATTTTCAATTTTCTACGAGCTTTAGTCAAATCAAATTCTAATATTGGACATTGTTCGTCGCAGGAAAAGATATATGAACATATTAAAGATGTTCTAGATGTATGTGATGATGAAAAATGGAAAATGGCGATAGCGGAAATATTTAATTGTTTAGAACCAGTAGAACTTGATACTGTTAAATATGTTCTGTTTAATCATGAGGTAAATTGGGATGTTATTAATTTGTTAGTTCAGAGCGTTGGTAAAGTACCACAAATACTGACTTTAGATGATATTGTCATAATCATGAAATCTATTATATATGAGTGGTTTGATATCAGATATATGAGGAATACACCAATGACTACATTTACAGTTGACAAATTAAGACAGTTATGTACAGGAGTGAAGACTGTTGATTATGATTCCGGCATATCTGACGTTGAATAA
>ACZ52133
ATGGCTACTTTCAAAGATGCTTGTTATTATTATAAGAGGATTAACAAGTTGAATCACGCAGTCTTGAAGTTAGGAGTTAATGATACATGGAGACCATCACCTCCAACTAAATATAAAGGATGGTGTCTGGATTGTTGTCAACACACTGATTTAACTTACTGTCGAGGTTGTACCATGTATCATGTATGTCAATGGTGTAGTCAATATGGTAGATGCTTTCTTGATAGTGAGCCGCATCTATTGAGAATGAGAACTTTCAAGAATGAAGTGACGAAAAATGATTTAATGAACTTAATTGATATGTACGATACATTATTTCCTATAAATCAAAGAATAGTAGATAAATTCATGAATGGTACAAGACAACATAAATGTAGAAATGAATGTATAACACAGTGGTACAATCATTTATTAATGCCAATAACATTACAATCTCTATCGATTGAATTAGATGGTGATGTTTATTACGTATTTGGATATTATGACAATATGAGTGACATTAATCAAACTCCATTCTCATTTACAAATTTAATAGATATGTATGATAAATTGCTACTTGATAACATAAATTTCAACCGAATGTCATTCTTACCAGTAGCATTACAACAAGAATATGCACTCAGATATTTTTCAAAATCGAGGTTTATTAGTGAAAAGAGAAAATGTGTCAGTGATTTACATTTTTCCGCTAACGTGATAGAAAATTTGCATAATCCAAGTTTTAAAATACAAATTACACGTAATTGTAGTGATTTTTCTTCTGACTGGAACGGAGTATGCAAACTTGTTAAAGATGTGAATGCTTATTTTAATGTGCTGAAAACGTCACATATTGAATTTTATAGTATTTCAACCAGATGTAGAGTGTTTACGCAACATAAACTTAAAATAGCATCTAAACATATAAAACCAAATTATGTGACATCAAATCATAAAACGTCGGCGACTGAGGTACATAATTGTAAATGGTGTTCAATTAATAATAGTTATACTGTATGGAATGATTTTAGAGTTAAGAAGATATATGATAACATTTTCAATTTCCTACGAGCTTTAGTCAAATCAAATGCCAATGTTGGACATTGTTCGTCACAGGAAAAGATATATGAATATATTAAAGATGTTCTGGATGTATGTGATGATGAAAAATGGAAAATAGCGGTGACAGAAATATTTAATTGCTTAGAACCAGTAGAACTTAATAATGTGAAATATGCTCTGTTTAATCATGAGGTAAATTGGGATGTCATTAATTTATTAGTTCAGAGTGTTGATAAAGTACCGCAAATCTTGACTTTGGATGATATTGTCATAATTATGAAATCTATCATATATGAGTGGTTTGATATCAGATATATGAGAAATACTCCAATGACTACATTTACAGTTGACAAATTAAGACGATTATGCACAGGAGTGAAGACTGTTGATTATGATTCCGGTATATCTGACGTTGAATAA
>AFJ68318
ATGGCTACTTTTAAAGATGCTTGTTATCATTACAAAAGAATTAATAAATTGAATAATACAGTCTTAAAATTAGGAGTCAATGATACATGGAGGCCGTCATCTCCAACTAAATATAAAGGATGGTGTTTAGATTGCTGTCAATATACTGATTTAACTTATTGTAGCGGGTGTACCATGTATCATGTTTGTCAATGGTGCAGTCAATATGGTAGATGTTTCCTTGATAATGAACCACATTTATTAAGGATGAGAACTTTTAAAAATGAAGTGACAAAAGACGATTTAAAGAATTTAATTGATATGTATGAAATACTATTCCCTATGAATCATAAAATAGTATGTAGATTCATTAACAATACAAGACAACATAAATGTAGAAACGAATGTATGACACAGTGGTACAATCATTTACTAATGCCAATAACGTTACAATCCTTATCAATTGAATTAGATGGTGACGTTTATTACGTATTTGGGTATTATGATAACATGAATAATACTAATCAAACCCCATTCTCATTTATAAATTTAGTAGATATCTATGATAAATTATTACTTGATGATGTAAATTTTACTAGAATGTCATTCTTACCAGCATCTTTACAGCAAGAATATGCACTTAGATATTTTTCCAAATCAAGATTTATAAGCGAACAAAGGAAATGTGTTAATGATTCACACTTTTCAATTAATGTGTTAGAGAACTTACATAATCCAAGTTTCAAAATACAGATTACACGTAATTGTAGCGAACTGTCTTTTGACTGGAATGAAGCATGTAAGCTTGTTAAAGACGTCAGTGCGTATTTTAACATGATGAAAACATCACATATTGAATTTTATAGCGTTTCTACCAGATGTAGAATATTTACACAATGTAAACTCAAAATGGCATCTAAATTAATCAAACCAAACTATATAACCTCAAATCATAAAATGTTAGCTACTGAGGTACACAATTGCAAGTGGTGTTCAGTTAATAACAGTTATACTGTATGGAATGATTTTAGGATTAAGAAAATATATGATAATATTTTTAACTTTCTACGAGCTTTAGTTAAATCAAATGTTAACATTGGACATTGTTCATCACAGGAAAAGATATATGAATATGTTGAAGACGTTCTGAATGTGTGTGATGACGAAAGATGGAAAACGTCAATAATGAAAATTTTTAATTGTTTAGAACCAGTAGAGCTCGATGATGCCAAGTATGTTTTATTTAACCATGAAATAAATTGGGATGTGATTAATGTATTGGTCCATAGTATTGGTAAAGTACCACAAATATTAACTTTAGAGAATGTTATCACAATCATGCAATCTATCATATATGAATGGTTTGATATAAGATACATGAGGAATACACCAATGGTTACATTTACAATTGATAAATTAAGACGATTATACACAGGATTAAAGACTGTTGAATATGATTCTGGTATATCTGATATTGAATAG
>ACZ51929
ATGGCTACTTTTAAAGACGCTTGTTATCATTACAAAAGAATTAACAAATTGAATCATACAGTCTTAAAATTAGGAGTTAATGATACATGGAGACCGTCACCTCCAACTAAGTATAAAGGATGGTGTTTGGACTGCTGTCAGCATACTGACCTAACTTATTGTAGAGGTTGTACCATGTATCATGTTTGTCAATGGTGCAGTCAATATGGTAGATGTTTTCTTGACGATGAACCACACTTATTAAGAATGAGAACTTTTAAAAATGAAGTGACAAAAGACGATTTAAAGAATTTAATTGATATGTATGAAACACTATTTCCTATGAACCAGAAAATAGTATGTAGATTCATTAACAATACGAGACAACATAAATGTAGAAACGAATGTATGACACAGTGGTACAATCATTTACTAATGCCAATAACGTTACAATCCATGTCAATTGAATTAGATGGTGACGTTTATTACGTATTTGGGTATTATGATAACATGAATAGTATTAATCAAACTCCATTCTCATTTACAAATTTAGTAGATATATATGATAAATTATTACTTGATGATGTTAATTTTGCTAGAATGTCATTCTTACCAGCATCTTTACAGCAAGAATACGCACTTAGATATTTTTCTAAATCAAGATTTATAAGCGAACAAAGGAAATGTGTTAATGATTCACACTTTTCAATTAATGTATTAGAGAACATACATAATCCAAGTTTCAAAGTACAGATTACACGTAATTGTAGCGAATTGTCTTTTAATTGGAATGAAGCATGTAAGCTTGTTAAAAATGTCAGTGCGTATTTTGATATGCTAAAAACATCACATATTGAATTTTATAGTGTTTCTACCAGATGTAGAATATTCACACAATGTAAACTCAAAATGGCATCTAAATTAATCAAACCAAACTATGTAACTTCGAATCATAAAACGTCAGCTACTGAGGTACACAATTGCAAGTGGTGTTCAGTTAATAATAATTACACTGTATGGAATGATTTCAGAATTAAGAAAATATATGATAATATTTTTAATTTTCTACGAGCTTTAGTTAAATCAAATGTTAATATTGGACATTGTTCATCACAGGAAAAGATATATGAATATGTTGAAGATGTTCTGAATGTATGCGACGACGAAAGATGGAAAACGTCAGTAATGGAAATCTTTAATTGCCTAGAACCAGTAGAGCTTGATGATGTCAAGTATGTTTTACTTAATCATGAAATAAATTGGGATGTGATTAATGTATTGGTTCATAGTATTGGTAAAGTGCCACAAATATTAACTTTAGAGAATGTTATTACAATCATGCAATCTATCATATATGAATGGTTTGATATAAGATACATGAGGAATACACCAATGGTTACATTTACAATTGATAAATTAAGACGATTACATACAGGATTAAAGACTGTTGAATATGATTCTGGCATATCTGATATTGAATAG
>AFK27391
ATGGCTACGTTCAAAGATGCTAGTTATTACTACAAGAGGTTGAACAAATTGAATTATGCAGTCTTGAAATTAGGAGTTAATGATGCATGGAGGCCATCACCTCCAACAAAATATAAAGGATGGTGTCTGGATTGTTGTCAACATACTGATTTGACTTACTGTAGAGGCTGTTCTATATATCATGTTTGTCAGTGGTGCAATCAATATGGTAGATGCTTTCTTGATAATGAACCGCATTTATTGAGAATGAGAACTTTTAAAAATAACATAACAAAGAAGGACTTAGCGAATTTGATCGACATGTACAACGTATTATTTCCTGTGAATCAGAAGATAGTGAATAAATTTATTAATAATACAAAACAACATAAGTGTAGAAATGAACTTGTGCCGCAATGGTACAATCACTTACTGATGCCAATAACACTACAAGCTTTATCAATAGAATTGGATGGTGACATTTATTACATTTTTGGTTACTATGATAATATGAAAAACGCTAATCAGACTCCATTTTCATTTGTAAATTTAATAGATATGTATGATAGATTGTTGCTTGACGATGTGAATTTTAACAGAATGTCATTTTTACCATTGGTATTACAGCAAGAATATGCACTTCGGTATTTTTCAAAATCAAGATTTATCAGTGAAGAAAAGAGGCAGATTAATCATTCTCATTTCTCTATTAATATACTGGAAAATTTACATAATCCAAATTTTAAAATACAAATTACTCGTAATTGCAGTGCTATGATTGGTAAATGGAATGAAGCATGTAAACTCGTTAAAGATGTTGGAACTTACTTCGAAATTTTAAAAACATCACATGTTGAATTTTATGATGTTCCACCCAGATGCAGAATGTTTACACAGCATAAACTAAAAGCAGTGTCAAAAGTGATCAAACCAAATTATATTACATCAAATCATAGAGCTTTAGCGACTGAAGTACACAATTGTAAATGGTGTTCAGTTAATACTAGTTTTATTGTATGGAATGACTTTAGACTAAGAAATATTTGTGATAATATATTAAATTTCATTAGAGCTTTAGTCAAGTCAAATACCCACATTGGACATTGTTCATCACAAGAGCGAATATATAGTTATATTAGAGATATTTTTGATGTGTGTGACGAAAATAAATGGAATACATCTGTGGCAGGTATATTCAACTGCTTAGAACCAGTAGAGTTGGATAATATTCACTACGTTTTACTTAATTATGAGGTGAACTGGGATGTTGCTAACGTATTAGTTCAAAATATTGGAAAAATTCCACAAATACTGACTCTAAACGATGTTATAACAGCCTTGCATTCCATAATTTATGATTGGTTTGATATCAGATATATGAGAAACACACCAACAACTACGTTTACAGTTGACAAATTGAGACAATTGTACGCAAGACGAAAGATTGCTGATTACGACTCAGGTGTATCTGATGTTGAGTAA
>ACZ52037
ATGGCTACTTTTAAAGATGCTTGTTATCATTACAAAAGAATTAACAAATTGAATAATACAGTCTTAAAATTAGGAGTTAATGATACATGGAGGCCGTCACCTCCAACTAAATATAAAGGATGGTGTTTGGATTGCTGTCAACATACTGACTTAACTTATTGCAGCGGTTGTACCATGTATCATGTTTGTCAATGGTGTAGTCGATATGGTAGATGTTTTCTTGATAATGAACCACATTTATTAAGGATGAGAACTTTTAAAAATGAAGTGACAAAAGACGATTTAAAGAATTTAATTGATATGTATGAAACACTATTCCCTATGAATCATAAAATAGTATGTAGATTCATTAACACTACGAGACAACATAAATGTAGAAACGAATGTATGACACAGTGGTACAATCATTTACTAATGCCAATAACGTTACAATCCCTGTCAATTGAATTAGATGGTGACGTTTATTACGTATTTGGGTATTATGATAACATGAATAATATTAATCAAACTCCATTCTCATTTATAAATTTAGTAGATATATATGATAAATTATTACTTGATGATGTGAATTTTACTAGAATGTCATTCTTACCAGCATCTTTACAGCAAGAATATGCACTTAGATATTTTTCTAAATCAAGATTTATAAACGAACAAAGGAAATGTGTTAATGATTCACACTTTTCAATTAATGTGTTAGAGAATTTACATAATCCAAGTTTCAAAATACAGATTACACGTAATTGTAGCGAACTGTCTTTTGACTGGAATGAAGCATGTAAGCTTGTTAAAAACGTCAGTGCGTATTTTGACATGCTGAAAACATCACGTATTGAATTTTATAGTGTTTCTACCAGATGTAGAATATTCACACAATGTAAACTCAAAATGGCATCTAAATTAATCAAACCAAACTATATAACCTCGAATCATAAAACGTTAGCTACTGAGGTACACAATTGCAAGTGGTGTTCAGTTAATAACAGTTATACTGTATGGAATGATTTTAGAATTAAGAAAATATATGATAATATTTTTAACTTTCTACGAGCTTTAGTTAAATCAAATGTTAATATTGGACATTGTTCATCACAGGAAAAGATATATGAATATGTTAAAGACGTTCTGAATGTGTGTGATGACGAAAGATGGAAAACGTCAATAATGGAAATTTTTAATTGTCTAGAACCAGTAGAGCTTGATGATGTCAAGTACGTTTTATTTAACCATGAAATAAATTGGGATGTGATTAATGTATTGGTCCATAGTATTGGTAAAGTACCACAAATATTAACTTTGGAGAATGTTATTACAATCATGCAATCTATCATATATGAATGGTTTGATATAAGATACATGAGGAATACACCAATGGTTACATTTACAATTGATAAATTAAGACGATTATATACAGGATCAAAGACTGTTGAATATGATTCTGGCATATCTGATATTGAATAG
>ADB97216
ATGGCTACTTTTAAAGATGCTTGTTATTACTATAAAAGAATTAACAAATTAAACCATGCAGTCTTGAGATTAGGAGTTAATGATGCATGGAGACCTTCACCTCCGACGAAGTGTAAAGGATGGTGTCTAGATTGCTGTCAGTATACTGATTTAACCTATTGTCGGGGATGTTCCATGTATCATGTATGTCAATGGTGTAGTCAGTATGGTAGATGCTTTCTTGATAATGAACCGCACTTACTGAGAATGAGAACGTTCAAAAATGATATAACAAAAGATGATTTGATGAACTTAATTGATATGTATAATATATTGTTTCCTATGAATCAGAAAATAGTGAATAAATTCATCAGCAGCACAAGACAACATAAGTGTAGGAATGAATATGCAACTCAATGGTATAATCATTTGTTAATGCCAATAACATTACAATCATTATCAGTGGAATTAGATGGTGATGTTTATTACATATTTGGATATTATGATGACATGAATAATATTAATCAGACTCCATTTTCATTCGTGAATTTAGTAGATATGTATGATAAATTACTACTAGATGATATAAATTTTAATAGAATGTCATTCTTACCGGCAGTATTGCAACAAGAATATGCACTCAGATATTTTTCTAAATCAAGATTTATTACTGAAGGAAGGAAATGCATTAATGATTCTCATTTCTCTGTTAATATATTGGAAAATTTGAATAATCCAAACTTTAAAATACAAATTACACGTAATTGCAGTGAAGTATCCTCAAAATGGAATGACATGTGCAAGCTTGTTAAAGATGTGAATACTTATTTTAATGTTTTGAAGACGTCGCATATTGAATTCTACAGTATTTCCACTAGATGTAGATTATTCACACAACGTAAATTGAGAATGGTGTCAAAATTAATCAGACCAAATTATGTGACGTCAAATCATAGAGCTACAGCTACTGAAGTACATAATTGCAAATGGTGCTCAATTAATACCAGTTATACTGTATGGAATGACTTCAGAATCAAAAAAGTTTATGATAACATTTTCAGTTTTGTAAGAGCTCTAGTTAAATCAAACGTTAATATTGGACATTGCTCATCACAAGAGAAAATATATGAACATATTGAAAATATTCTAGATATATGTGATGATGATAAATGGAATTCATCAGTAACAGAGATATTTAATTGTCTAGAACCAGTGGAACTAAACACCACCAGATATGTTCTTTTTAATCATGAAGTGAGTTGGGATGTAATTAACGTATTAGTTCAAAATATTGGTAAAGTTCCACAAATATTAACTTTGAATGATATTGTCATTGTTTTACAATCCATTATATATGATTGGTTTGACATTAGATACATGAGGCACACACCAATGACTACGTTTACGGTTGATAAATTAAGGCGACTGTGCGCAGAGAAAAAGACTGTTGAGTATGACTCAGGTATATCTGATGTTGAATAA
>AFJ68262
ATGGCTACTTTTAAAGATGCTTGTTATCATTACAAAAGAATTAATAAATTAAATAGTACAGTCTTAAAATTAGGAGTTAATGATACATGGAGGCCGTCACCTCCAACTAAATATAAAGGATGGTGTTTAGATTGCTGTCAACATACTGACTTAACTTATTGTAGCGGGTGTACCATGTATCATGTTTGTCAATGGTGCAGTCAATATGGTAGATGTTTTCTTGATAATGAACCGCATTTATTAAGAATGAGAACTTTTAAAAATGAAGTGACAAAAGACGATTTAAAGAATTTAATTGATATGTATGAAATTCTATTCCCTATGAATCATAAAATAGTATGCAGATTCATTAACAATACGAGACAACATAAATGTAGAAACGAATGTATGACACAGTGGTACAATCATTTACTAATGCCAATAACGTTACAATCCCTGTCAATTGAATTAGATGGTGACGTTTATTACGTATTTGGGTATTATGATAACATGAATAATATTAATCAAACTCCATTCTCATTTATAAATTTAGTAGATATATATGATAAATTATTACTTGATAATGTAAATTTTACTAGAATGTCATTCTTACCAGCATCTTTACAGCAAGAATATGCACTTAGATATTTTTCTAAATCAAGATTTATAAGCGAGCAAAGGAAATGTGTTAATGATTTACACTTTTCAATTAATGTGTTAGAGAACTTACATAATCCAAGTTTCAAAATACAGATTACACGTAATTGTAGCGAACTGTCTTTTGACTGGAATGAAGCATGCAAGCTTGTTAAAAATGTCAGTGCGTATTTTAACGTGCTGAAAACATCACATATTGAATTTTATAGTGTTTCTACCAGATGTAGAATATTCACACAATGTAAACTCAAAATGGCATCTAAATTAATCAAACCAAACTATATAACCTCGAATCATAAAACATTAGCTACTGAGGTACACAATTGCAAGTGGTGTTCAGTTAATAATAGTTATATTGTATGGAATGATTTTAGGATTAAGAAAATATATGATAATATTTTTAACTTTCTACGAGCTTTAGTTAAATCAAATGTTAATATTGGACATTGTTCATCACAGGAAAAGATATATGAATATGTTGAAGACGTTCTGAATGTGTGTGATGACGAAAGATGGAAAACGTCAATAACGGGAATTTTTAATTGTCTAAAACCAGTAGAGCTTGATGATGTCAAGTATGTTTTATTTAATCATGAAATAAATTGGGATGTGATTAATGTATTGGTCCATAGTATTGGTAAAGTACCACAAATATTAACTTTGGAGAATGTTATCACAATCATGCAATCTATCATATATGAATGGTTTGATATAAGATACATGAGGAATACACCAATAGTTACATTTACAATTGATAAATTAAGACGATTATATACAGGATTAAAGACTGTTGAATATGATTCTGGTATATCTGATATTGAATAG
>AFJ68441
ATGGCTACTTTCAAAGATGCTTGTTATTATTATAAGAGAATTAACAAATTGAATCATTCAGTCTTGAAGTTAGGAGTTAATGATACATGGAGAACATCACCTCCGACCAAATATAAAGGATGGTGTCTGGACTGTTGCCAGCACACTGACTTAACTTACTGTCGAGGTTGTACCATGTATCATGTATGTCAATGGTGTAGTCAATATGATAGATGCTTTCTTGATAATCAACCACATCTATTGAGAATGAGAACTTTCAAGAATGAAGTGACGAAAAATGATTTAATGAATTTAATTGACATGTACAATATATTATTTCCTATAAATCAAAGAATAGTAGATAAATTTATTAATAGTACAAGACAACATAAATGTAGAAATGAATGTATGACACAGTGGTATAATCACCTATTGATGCCAATAACATTACAATCTCTATCAATTGAATTAGATGGTGATGTTTATTACGTATTTGGATATTATGATAGTATGCGTGACATTAATCAAACTCCATTCTCATTTACAAATTTAATAGATATGTATGATAAGTTGCTACTTGATAATGTAAATTTTAATCGAATGTCATTCTTACCAGTCGCATTACAACAAGAATATGCACTCAGATATTTTTCAAAATCAAGGTTTATTAGTGAAAAGAGGAAATGTATTAGTGATTTACATTTTTCCACTAATGTGATAGAAAATTTACACAATCCAAGTTTTAAAATACAAATTACACGTAATTGTAGTGAATTATCTTCTGATTGGAACGGAGCATGTAAACTTGTTAAAGATATGAGTACTTATTTTAATGTGCTAAAAACATCACATATTGAATTTTATAGTATTTCAACCAGATGTAGAATATTTACGCAGCATAAACTTAAAATAGCATCTAAACATATAAAACCAAATTATGTAACATCAAATCATAAAACATCAGCGACTGAGGTGCATAACTGTAAATGGTGCTCAATTAATAACGGTTATACTGTATGGAATGATTTTAGAATTAAGAAGATATATGATAACATTTTCAATTTTCTACGTGCTTTAGTCAAATCAAATTCTAATATTGGACATTGTTCGTCACAGGAAAAGATATATGAACATATTAAAGATGTTCTGGATATATGTGATGATGAAAAATGGAAAATGGCAGTAGCGGAAATATTTAATTGTTTAGAACCAGTAGAACTTGATACTGTCAAATATGTTCTGTTTAATCATGAAGTAAATTGGGATGTTATTAATTTATTAGTTCAGAGCGTTGGTAAATTATCACAAATACTGACTTTAAATGATATTGTCATAATCATGAAATCTATCATATATGAGTGGTTTGATATCAGATATATGAGGAATACACCAATGACTACATTTACAGTTGACAAATTAAGACAGTTATGTACAGGAGTGAAGACTGTTGATTATGATTCCGGCATACCTGACGTTGAATAA
>AEK69718
ATGGCTACTTTTAAAGATGCTTGTTATCATTACAAAAGAATTAATAAATTGAATAGTACAGTCTTAAAATTAGGAGTTAATGATACATGGAGGCCGTCACCTCCAACTAAATGTAAAGGATGGTGTTTAGATTGCTGTCAACATACTGACTTAACTTATTGTAGCGGGTGTACCATGTATCATGTTTGTCAATGGTGCAGTCAATATGGTAGATGCTTTCTTGATAATGAACCGCATTTATTAAGAATGAGAACTTTTAAAAATGAAGTGACAAAAGACGATTTAAAGAATTTAATTGATATGTATGAAATTCTATTCCCTATGAATCATAAAATAGTATGCAGATTCATTAACAATACGAGACAACATAAATGTAGAAACGAATGTATGATACAGTGGTACAATCATTTACTAATGCCAATAACGTTACAATCCCTGTCAATTGAATTAGATGGTGACGTTTATTACGTATTTGGGTATTATGATAACATGAATAATATTAATCAAACTCCATTCTCATTTATAAATTTAGTAGATATATATGATAAATTATTACTTGATAATGTAAATTTTACTAGAATGTCATTCTTACCAGCATCTTTACAGCAAGAATATGCACTTAGATATTTTTCTAAATCAAGATTTATAAGCGAGCAAAGGAAATGTGTTAATGATTTACACTTTTCAATTAATGTGTTAGAGAACTTACATAATCCAAGTTTCAAAATACAGATTACACGTAATTGTAGCGAACTGTCTTTTGACTGGAATGAATCATGCAAGCTTGTTAAAAACGTCAGTGCGTATTTTAACGTGCTGAAAACATCACATATTGAATTTTATAGTGTTTCTACCAGATGTAGAATATTCACACAATGTAAACTCAAAATGGCATCTAAATTAATCAAACCAAACTATATAACCTCGAATCATAAAACATTAGCTACTGAGGTACACAATTGCAAGTGGTGTTCAGTTAATAATAGTTATATTGTATGGAATGATTTTAGGATTAAGAAAATATATGATAATATTTTTAACTTTCTACGAGCTTTAGTTAAATCAAATGTTAATATTGGACATTGTTCATCACAGGAAAAGATATATGAATATGTTGAAGACGTTCTGAATGTGTGTGATGACGAAAGATGGAAAACGTCAATAACGGGAATTTTTAATTGTCTAGAACCAGTAGAGCTTGATGATGTCAAGTATGTTTTATTTAATCATGAAATAAATTGGGATGTGATTAATGTATTGGTCCATAGTATTGGTAAAGTACCACAAATATTAACTTTGGAGAATGTTATCACAATCATGCAATCTATCATATATGAATGGTTTGATATAAGATACATGAGGAATACACCAATGGTTACATTTACAATTGATAAATTAAGACGATTATATACAGGATTAAAGACTGTTGAATATGATTCTGGTATATCTGATATTGAATAG
>ACZ51762
ATGGCTACTTTTAAAGACGCTTGTTATCATTACAAAAGAATTAACAAATTGAATCATACAGTCTTAAAATTAGGAGTTAATGATACATGGAGACCGTCACCTCCAACTAAGTATAAAGGATGGTGTTTGGACTGCTGTCAGCATACTGACCTAACTTATTGTAGAGGTTGTACCATGTATCATGTTTGTCAATGGTGCAGTCAATATGGTAGATGTTTTCTTGACGATGAACCACACTTATTAAGAATGAGAACTTTTAAAAATGAAGTGACAAAAGACGATTTAAAGAATTTAATTGATATGTATGAAACACTATTTCCTATGAACCAGAAAATAGTATGTAGATTCATTAACAATACGAGACAACATAAATGTAGAAACGAATGTATGACACAGTGGTACAATCATTTACTAATGCCAATAACGTTACAATCCATGTCAATTGAATTAGATGGTGACGTTTATTACGTATTTGGGTATTATGATAACATGAATAGTATTAATCAGACTCCATTCTCATTTACAAATTTAGTAGATATATATGATAAATTATTACTTGATGATGTGAATTTTGCTAGAATGTCATTCTTACCAGCATCTTTACAGCAAGAATACGCACTTAGATATTTTTCTAAATCAAGATTTATAAGCGAACAAAGGAAATGTGTTAATGATTCACACTTTTCAATTAATGTATTAGAGAACATACATAATCCAAGTTTCAAAATACAGATTACACGTAATTGTAGCGAATTGTCTTTTAATTGGAATGAAGCATGTAAGCTTGTTAAAAATGTCAGTGCGTATTTTGATATGCTAAAAACATCACATATTGAATTTTATAGTGTTTCTACCAGATGTAGAATATTCACACAATGTAAACTCAAAATGGCATCTAAATTAATTAAACCAAACTATGTAACTTCGAATCATAAAACGTCAGCTACTGAGGTACACAATTGCAAGTGGTGTTCAGTTAATAATAATTACACTGTATGGAATGATTTCAGAATTAAGAAAATATATGATAATATTTTTAATTTTCTACGAGCTTTAGTTAAATCAAATGTTAATATTGGACATTGTTCATCACAGGAAAAGATATATGAATATGTTAAAGATGTTCTGAATGTGTGCGACGACGAAAGATGGAAAACGTCAGTAATGGAAATCTTTAATTGCCTAGAACCAGTAGAGCTTGATAATGTTAAGTATGTTTTACTTAATCATGAAATAAATTGGGATGTGATTAATGTATTGATTCATAGTATTAGTAAAGTGCCACAAATATTAACTTTAGAGAATGTTATTACAATCATGCAATCTATCATATATGAATGGTTTGATATAAGATACATGAGGAATACACCAATGATTACATTTACAATTGATAAATTAAGACGATTACATACAGGATTAAAGACTGTTGAATATGATTCTGGCATATCTGATATTGAATAG
>AEK69721
ATGGCTACTTTCAAAGATGCTTGTTATTATTATAAGAGAATTAACAAGTTGAATCACGCAGTCTTGAAGTTAGGAGTTAATGATACATGGAGACCATCACCTCCGACCAAATATAAAGGATGGTGTCTGGACTGTTGCCAACACGCCGACTTAACTTATTGTCGAGGTTGTACCATGTATCATGTATGTCAATGGTGTAGTCAATATGATAGATGTTTTCTTGATAGTCAACCACATCTATTGAGAATGAGAACTTTCAAGAACGAAGTGACGAAAAATGATTTAATGAATTTAATTGACATGTACAATATATTATTTCCAATAAATCAAAGAATAGTAGATAGATTCATTAGTAATACAAGACAACATAAATGTAGAAATGAATGTATGCCACAGTGGTACAATCAATTATTGATGCCAATAACATTACAATCTCTATCAATTGAATTAGATGGTGATGTTTATTACGTATTTGGATATTATGATAGTATGAGTGACATTAATCAAACTCCATTCTCATTTACAAATTTAATAGATATGTATGATAAGTTGCTACTTGATAATGTAAATTTTAATCGAATGTCATTCTTACCATTAGCATTACAACAAGAATATGCACTCAGATATTTTTCAAAATCAAGGTTTATTAGTGAAAAGAGGAAATGTCTCAGTGATATACATTTTTCCACTAATGTAATCGAAAATTTACATAATCCAAGTTTTAAAATACAAATTACACGTAATTGTAGTGAATTATCTTCTGATTGGAACGGAGCATGTAAACTTGTTAAAGATATGAATACTTATTTTGATATTCTAAAAACATCACATATTGAATTTTATAGTATTTCAACCAGATGTAGAATGTTTACACAGCATAAACTTAAAATAGCATCCAAACATATAAAACCAAATTATGTAACATCAAATCATAGAACATCAGCAACTGAGGTGCATAACTGTAAATGGTGCTCAATCAATAACGGTTATATTGTATGGAATGATTTTAGAGTTAAGAAGATATATGATAACATTTTCAATTTTCTACGAGCTTTAGTCAAATCAAATTCTAATATTGGACATTGTTCGTCACAAGAAAAGATATATGAACATATTAAAGATGTTCTGGATGTATGTGATGATGAAAAATGGAAAATGGCGATAGCGGAAATATTTAATTGTTTAGAACCAGTAGAACTTAATACTGTTGAATATGTTCTGTTTAATCATGAGGTGAATTGGGATGTCGTTAATTTATTAGTTCAGAGCGTTGGTAAAGTACCACAAATACTGACTTTAAATGATATTGTCATAATCATGAAATCTATCATATATGAGTGGTTTGATATCAGATATATGAGGAACACACCAATGACTACATTTACAGTTGATAAATTAAGACAGTTATGCGCAAGAGTGAAGACTGTTGATTATGATTCCGGTATATCTGACGTTGAATAA
>AEK69712
ATGGCTACTTTTAAAGATGCTTGTTATCATTACAAAAGAATTAATAAATTGAATAATACAGTCTTAAAATTAGGAGTTAATGATACATGGAGGCCGTCACCTCCAACTAAATATAAAGGATGGTGTTTAGATTGCTGTCAACATACTGACTTAACTTATTGTAGCGGGTGTACCATGTATCATGTTTGTCAATGGTGCAGTCAATATGGTAGATGTTTTCTTGATAATGAACCGCATTTATTAAGAATGAGAACTTTTAAAAATGAAGTGACAAAAGACGATTTAAAGAATTTAATTGATATGTATGAAATTCTATTCCCTATGAATCATAAAATAGTATGTAGATTCATTAACAATACGAGACAACATAAATGTAGAAACGAATGTATGACACAGTGGTACAATCATTTACTAATGCCAATAACGTTACAATCCCTGTCAATTGAATTAGATGGTGACGTTTATTACGTATTTGGGTATTATGATAACATGAATAATATTAATCAAACTCCATTCTCATTTATAAATTTAGTAGATATATATGATAAATTATTACTTGATAATGTAAATTTTACTAGAATGTCATTCTTACCATCATCTTTACAGCAAGAATATGCACTTAGATATTTTTCTAAATCAAGATTTATAAGCGAGCAAAGGAAATGTGTTAATGATTTACACTTTTCAATTAATGTGTTAGAGAACTTACATAATCCAAGTTTCAAAATACAGATTACACGTAATTGTAGCGAACTGTCTTTTGACTGGAATGAAGCATGCAAGCTTGTTAAAAACGTCAGTGCGTATTTTAACATGCTGAAAACATCACATATTGAATTTTATAGTGTTTCTACCAGATGTAGAATATTCACACAATGTAAACTCAAAATGGCATCTAAATTAATCAAACCAAACTATATAACCTCGAATCATAAAACATTAGCTACTGAGGTACACAATTGCAAGTGGTGTTCAGTTAATAATAGTTATATTGTATGGAATGATTTTAGGATTAAGAAAATATATGATAATATTTTTAACTTTCTACGAGCTTTAGTTAAATCAAATGTTAATATTGGACATTGTTCATCACAGGAAAAGATATATGAATATGTTGAAGACGTTCTGAATGTGTGTGATGACGAAAGATGGAAAACGTCAATAACGGAAATTTTTAATTGTCTAGAACCAGTAGAGCTTGATGATGTCAAGTATGTTTTATTTAATCATGAAATAAATTGGGATGTGATTAATGTATTGGTCCATAGTATTGGTAAAGTACCACAAATATTAACTTTGGAGAATGTTATCACAATCATGCAATCTATCATATATGAATGGTTTGATATGAGATACATGAGGAATACACCAATGGTTACATTTACAATTGATAAATTAAGACGATTATATACAGGATTAAAGACTGTTGAATATGATTCTGGTATATCTGATATTGAATAG
>AEK69713
ATGGCTACTTTCAAAGATGCTTGTTATTATTATAAGAGAATTAACAAGTTGAATCATGCAGTCTTGAAGTTAGGAGTTAATGATACATGGAGACCATCACCTCCGACCAAATATAAAGGATGGTGTCTGGATTGTTGCCAACACACTGACTTAACTTACTGTCGTGGTTGTACCATGTATCATGTATGTCAATGGTGTAGTCAATATGATAGATGCTTTCTTGATAATCAACCACATCTATTGAGAATGAGAACTTTCAAGAATGAAGTGACGAAAAATGATTTAATGAATTTAATTGACATGTACAATATATTATTTCCTATAAATCAAAGAATAGTAGATAAATTCATTAGTAGTACAAGACAACATAAATGTAGAAATGAATGTATGACACAGTGGTACAATCACCTATTGATGCCAATAACATTACAATCTCTATCAATTGAATTAGATGGTGATGTTTATTACGTATTTGGATATTATGATAGTATGCGTGATATTAATCAAACTCCATTCTCATTTACAAATTTAATAGATATGTATGATAAGTTGCTACTTGATAATGTAAATTTTAATCGAATGTCATTCTTACCAGTAGCATTACAACAAGAATATGCACTCAGATATTTTTCAAAATCAAGGTTTATTAGTGAAAAGAGGAAATGTATCAGTGATTTACATTTTTCCACTAATGTAATAGAAAATTTACATAATCCAAGTTTTAAAATACAAATTACACGTAATTGTAGTGAATTATCTTCTGATTGGAACGGAGCATGTAAACTTGTTAAAGATATGAGTACTTATTTTAATGTGCTAAAAACATCACATATTGAATTTTATAGTATTTCAACCAGATGTAGAATGTTTACGCAGCATAAACTTAAAATAGCATCTAAACATATAAAACCAAATTATGTAACATCAAATCATAGAACATCAGCGACTGAGGTGCATAACTGTAAATGGTGCTCAATTAATAACGGTTATACTGTATGGAATGATTTTAGAATTAAGAAGATATATGATAACACTTTCAATTTTCTACGAGCTTTAGTCAAATCAAATTCTAATATTGGACATTGTTCGTCGCAGGAAAAGATATATGAATATATTAAAGATGTTCTGGATGTCTGTGATGATGAAAAATGGAAAATGGCGGTAGCGGAAATATTTAATTGTTTAGAACCAGTAGAACTTAATACTGTTAAATATGTTCTGTTTAATCATGAGGTAAATTGGGATGTTATTAATTTATTAGTTCAGAGCGTTGGTAAAGTACCACAAATACTGACTTTAAATGATATTGTCATAATCATGAAATCTATCATATATGAGTGGTTTGATGTCAGATATATGAGGAATACACCAATGACTACATTTACAGTTGACAAATTAAGACAGTTATGTACAGGAGTGAAGACTGTTGATTATGATTCCGGCATATCTGACGTTGAATAA
>ACZ51882
ATGGCTACTTTTAAAGATGCTTGCTATTATTATAAGAGAATTAACAAACTAAATCATACAGTCTTGAAATTGGGAGTTAATGATACATGGAGACCATCACCTCCAACTAAATATAAAGGATGGTGCTTGGATTGTTGTCAGCATACTGATCTAACATATTGTCGAGGCTGTACCATGTATCATGTTTGTCAATGGTGTAGTCAATATGGTAGATGTTTTCTTGATAATGAGCCACATCTGTTAAGAATGAGAACCTTTAAAAATGAAGTGACAAAAGATGATCTGATGAATTTAATTGATATGTATGATACATTATTTCCTATGAATCAGAAGATAGTGGATAAATTCATTAATAACACAAGGCAACATAAATGTAGAAATGAATGTATGACACAGTGGTATAATCATTTGCTAATGCCAATAACATTGCAATCTCTGTCAATTGAATTGGATGGTGATATTTACTATGTATTTGGATATTATGATGATATGAACAACGTTAATCAGACTCCATTTTCATTTATAAATTTAGTAGATATATGTGATAAATTGCTACTTGATGATGTAAATTTTACTAGAATGTCATTCTTACCAATAACTTTGCAGCAAGAGTATGCACTTAGATATTTCTCTAAATCAAGATTTATTAGTGAACGAAGAAAATGTGTTAGTGATTCACACTTCTCCATTAACGTGCTTGAAAATTTACACAATCCAAGTTTCAAAATACAGATCACTCGCAATTGCAGTGAGCTGTCTTCCGATTGGAATGGAGCATGTAAACTTGTTAAAGATACAAGTGCTTATTTTAATATACTAAAGACATCACATGTTGAGTTCTATAGCGTTTCCACTAGATGCAGAATGTTCACGCAACGTAAACTTCAAATAGCATCTAAACTAATGAAACCAAATTATATGACATCAAATCATAGAGCATCGGCTACTGAGGTACATAATTGCAAATGGTGTTCGATCAATAGTAGCTATATTGTATGGAATGATTTTAGAGTTAAGAAGACATATGATAATATCTTAAATTTTTTACGAGCTTTAGTCAAATCAAATGTTAATGTTGGACACTGCTCATCACAAGAAAAGATATATGAATGTGTTGAAAATATTCTAGATATATGTGATAATGAGAAATGGAAAACATCGGTAACAGAAATATTCAATTGTCTAGAACCAGTAGAACTTAATGCTGTTAACTATGTTTTATTTAATCATGAGGTAAATTGGTATGTTATTAATATATTAGTTCAGAGTATTGGTAAAGTACCACAAATATTAACTTTAAATGATGTTGTCACAATCATGCAGTCTATCATATATGAATGGTTTGATATCAGATATATGAGGAACACGCCAATGACTACATTTACAGTCGATAAACTAAGACGGTTGTGTACAGAACCAAAGACTGTCGACTATGATTCTGGCATATCTGATGTTGAATAA
>AEK69711
ATGGCTACTTTCAAAGATGCTTGTTACTATTATAAGAGAATTAACAAGTTGAATTACGCAGTCTTGAAGTTAGGAGTTAATGATACATGGAGACCATCACCTCCGACCAAATATAAAGGATGGTGCCTAGACTGTTGCCAACACACCGATTTAACTTACTGTCGAGGTTGTACCATGTATCATGTATGTCAATGGTGTAGTCAATATGATAGATGCTTTCTTGATAGTCAACCACATCTATTGAGAATGAGAACTTTCAAGAATGAAGTGACGAAAAATGATTTAATGAATTTAATTGACATGTACAATATATTATTCCCTATAAATCAAAGAATAGTAGATAAATTCATTAGTAGTACAAGACAACATAAATGTAGAAATGAATGTATGACACAGTGGTATAATCACCTATTGATGCCAATAACATTACAATCTCTATCAATTGAATTAGATGGTGATGTTTATTACGTATTTGGATATTATGATAGTATGAATGACATTAATCAAACTCCATTCTCATTTACAAATTTAATAGATATGTATGATAAATTGCTACTTGATAATGTAAATTTTAATCGAATGTCATTCTTACCAGTAGCATTACAACAAGAATATGCACTTAGATATTTTTCAAAATCAAGGTTTATTAGTGAAAAGAGGAAATGTATCAGTGAGTTACATTTTTCCACTAATGTAATAGAAAATTTACATAATCCAAGTTTTAAAATACAAATTACACGTAATTGTAGTGAATTATCTTCTGATTGGAACGGAGCATGTAAACTTGTTAAAGATATGAGTACTTATTTTGATGTGCTAAAAACATCACATATTGAATTTTATAGTATTTCAACCAGATGTAGAATGTTTACGCAGCATAAACTTAAAATAGCATCTAAACATATAAAACCAAATTATGTAACATCAAATCATAGAACATCAGCGACTGAGGTGCATAACTGTAAATGGTGCTCAATTAATAACGGTTATACTGTATGGAATGATTTTAGAGTTAAGAAGATATATGATAACATTTTCAATTTTCTACGAGCTTTAGTCAAATCAAATTCTAATATTGGACATTGTTCGTCACAGGAAAAGATATATGAACATATTAAAGATGTTCTAGATGTATGTGATGATGAAAAATGGAAAATGGCGGCAGCGGAAATATTTAATTGTTTAGAACCAGTAGAACTTAATACTGTTAAATATGTTCTGTTTAATCATGAGGTAAATTGGGATGTTATTAATTTATTAGTTCAGAGCGTTGGTAAAGTACCACAAATACTGACTTTAAATGATATTGTCATAATCATGAAATCTATCATATATGAGTGGTTTGATATCAGATATATGAGGCACACACCAATGACTACATTTACAGTTGACAAATTAAGACAGTTATGCACAGGAGTGAAGACTGTTGATTATGATTCCGACATATCTGACGTTGAATAA
>AEK69716
ATGGCTACTTTCAAAGATGCTTGTTATTATTATAAGAGAATTAACAAGTTGAATCACGCAGTCTTGAAGTTAGGAGTTAATGATACATGGAGACCATCACCTCCGACCAAATATAAAGGATGGTGTCTGGACTGTTGCCAACACACTGACTTGACTTACTGTCGAGGTTGTACCATGTATCATGTATGTCAATGGTGTAGTCAATATGATAGATGCTTTCTTGATAGTCAACCACATCTATTGAGAATGAGAACTTTCAAGAATGAAGTGACGAAAAATGATTTAATGAATTTAATTGACATGTACAATATATTATTTCCTATAAATCAAAAAATAGTAGATAGATCCATTAGTAATACAAGACAACATAAATGTAGAAATGAATGTATGCCACAGTGGTACAATCACTTATTAATGCCAATAACATTACAATCTCTATCAATTGAATTAGATGGTGATGTTTATTACGTATTTGGATATTATGATAGTATGAGTGACATTAATCAAACTCCATTCTCATTTACAAATTTAATAGATATGTATGATAAGTTGCTACTTGATAATGTAAATTTTAATCGAATGTCATTCTTACCAGTAGCATTACAACAAGAATATGCACTCAGATATTTTTCAAAATCAAGGTTTATTAGTGAAAAGAGAAAGTGTATCAGTGATTTACATTTTTCCACTAATGTAATCGAAAATTTACATAATCCAAGTTTTAAAATACAAATTACACGTAACTGTAGTGAATTATCTTCTGACTGGAACGGAGCATGTAAACTTGTTAAAGATATGAGTACTTATTTTGATGTGCTAAAAACATCACATATTGAATTTTATAGTATTTCAACCAGATGTAGAATGTTTACACAGCATAAACTTAAAATAGCATCTAAACATATAAAACCAAATTATGTAACATCAAATCATAGAACATCAGCAACTGAAGTGCATAACTGTAAATGGTGCTCAATTAATAACGGTTATATTGTATGGAATGATTTTAGAGTTAAGAAGATATATGATAACATTTTCAATTTTCTACGAGCTTTAGTTAAATCAAATTCTAATATTGGACATTGTTCGTCACAAGAAAAGATATATGAACATATTAAAGATGTTCTGGATGTATGTGATGATGAAAAATGGAAAATGGCGGTAGCGGAAATATTTACTTGTTTAGAACCAGTAGAACTTAATACTGTTGAATATGTTCTGTTTAATCATGAGGTAAATTGGGATGTCATTAATTTATTAGTTCAGAGCGTTGGTAAAGTACCACAAATATTGACTTTGAATGATATTGTCATAATCATGAAATCTATCATATATGAGTGGTTTGATATCAGATATATGAGGAACACACCAATGACTACATTTACAGTTGACAAATTAAGACAGTTATGCACAGGAGTGAAGACTGTTGATTATGATTCCGGTATATCTGACGTTGAATAA
>AEK69717
ATGGCTACTTTTAAAGATGCTTGTTATCATTACAAAAGAATTAATAAATTGAATAGTACAGTCTTAAAATTAGGAGTTAATGATACATGGAGGCCGTCACCTCCAACTAAATATAAAGGATGGTGTTTAGATTGCTGTCAACATACTGACTTAACTTATTGTAGCGGGTGTACCATGTATCATGTTTGTCAATGGTGCAGTCAATATGGTAGATGTTTTCTTGATAATGAACCGCATTTATTAAGAATGAGAACTTTTAAAAATGAAGTGACAAAAGACGATTTAAAGAATTTAATTGATATGTATGAAATTCTATTCCCTATGAATCATAAAATAGTATGCAGATTCATTAACAATACGAGACAACATAAATGTAGAAACGAATGTATGACACAGTGGTATAATCATTTACTAATGCCAATAACGTTACAATCCCTGTCAATTGAATTAGATGGTGACGTTTATTACGTATTTGGGTATTATGATAACATGAATAATATTAATCAAACTCCATTCTCATTTATAAATTTAGTAGATATATATGATAAATTATTACTTGATAATGTAAATTTTACTAGAATGTCATTCTTACCAGCATCTTTACAGCAAGAATATGCACTTAGATATTTTTCTAAATCAAGATTTATAAGCGAGCAAAGGAAATGTGTTAATGATTTACACTTTTCAATTAATGTGTTAGAGAACTTACATAATCCAAGTTTCAAAATACAGATTACACGTAATTGTAGCGAACTGTCTTTTGACTGGAATGAAGCATGCAAGCTTGTTAAAAACGTCAGTGCGTATTTTAACGTGCTGAAAACATCACATATTGAATTTTATAGTGTTTCTACCAGATGTAGAATATTCACACAATGTAAACTCAAAATGGCATCTAAATTAATCAAACCAAACTATATAACCTCGAATCATAAAACATTAGCTACTGAGGTACACAATTGCAAGTGGTGTTCAGTTAATAATAATTATATTGTATGGAATGATTTTAGGATTAAGAAAATATATGATAATATTTTTAACTTTCTACGAGCTTTAGTTAAATCAAATGTTAATATTGGACATTGTTCATCACAGGAAAAGATATATGAATATGTTGAAGACGTTCTGAATGTGTGTGATGACGAAAGATGTAAAACGTCAATAACGGGAATTTTTAATTGTCTAGAACCAGTAGAGCTTGATGATGTCAAGTATGTTTTATTTAATCATGAAATAAATTGGGATGTGATTAATGTATTGGTCCATAGTATTGGTAAAGTACCACAAATATTAACTTTGGAGAATGTTATCACAATCATGCAATCTATCATATATGAATGGTTTGATATAAGATACATGAGGAATACACCAATGGTTACATTTACAATTGATAAATTAAGACGATTATATACAGGATTAAAGACTGTTGAATATGATTCTGGTATATCTGATATTGAATAG
>AEK69714
ATGGCTACTTTCAAAGATGCTTGTTATTATTATAAGAGAATTAACAAATTGAATCATGCAGTCTTGAAGTTAGGAGTTAATGATACATGGAGACCATCACCTCCGACCAAATATAAAGGATGGTGTCTGGACTGTTGCCAACACACTGACTTAACTTACTGTCGAGGTTGTACCATGTATCATGTATGTCAATGGTGTAGTCAATATGATAGATGCTTTCTTGATAATCAACCACATCTATTAAGAATGAGAACTTTCAAGAATGAAGTGACGAAAAATGATTTAATGAATTTAATTGACATGTACAATATATTATTTCCTATAAATCAAAGAATAGTAGATAAATTTATTAGTAGTACAAGACAACATAAATGTAGAAATGAATGTATGACACAGTGGTATAATCACCTATTGATGCCTATAACATTACAATCTCTATCAATTGAATTAGATGGTGATGTTTATTACGTATTTGGATATTATGATAGTATGCGTGACGTTAATCAAACTCCATTCTCATTTACAAATTTAATAGATATGTATGATAAGTTGCTACTTGATAATGTAAATTTTAATCGAATGTCATTCTTACCAGTAGCATTACAACAAGAATATGCACTCAGATATTTTTCAAAATCAAGGTTTATTAGTGAAAAGAGGAAATGTATTAGTGATTTACATTTTTCCACTAATGTAATAGAAAATTTACACAATCCAAGTTTTAAAATACAAATTACGCGTAATTGTAGTGAATTATCTTCTGATTGGAACGGAGCATGTAAACTTGTTAAAGATATGAATACTTATTTTAATGTGCTAAAAACATCACATATTGAATTTTATAGTATTTCAACCAGATGTAGAATGTTTACGCAGTATAAACTTAAAATAGCATCTAAACATATAAAACCAAATTATGTAACATCAAATCATAGAACATCAGCGACTGAGGTGCATAACTGTAAATGGTGCTCAATTAATAACGGTTATACTGTATGGAATGATTTTAGAATTAAGAAGATATATGATAACATTTTCAATTTTCTACGAGCTTTAGTCAAATCAAATTCTAATATTGGACATTGTTCGTCGCATGAAAAGATATATGAACATATTAAAGATGTTCTGGATGTATGTGATGATGAAAAATGGAAAATGGCGGTAGCGGAAATATTTAATTGTTTAGAACCAGTAGAACTTGATACTGTTAAATATGTTCTGTTTAATCATGAGGTAAATTGGGATGTTATTAATTTATTAGTTCAGAGCGTTGGTAAAGTACCACAAATACTGACTTTAAATGATATTATCATAATCATGAAATCTATCATATATGAGTGGTTTGATATCAGATATATGAGGAATACACCAATGACTACATTTACAGTTGACAAATTAAGACAGTTATGTACAGGAGTGAAGACTGTTGATTATGATTCCGGCATATCTGACGTTGAATAA
>AEK69715
ATGGCTACTTTTAAAGACGCTTGTTATTATTATAAAAGAATTAATAAATTAAATCATGCAGTCTTAAAATTAGGAGTTAATGATACATGGAGACCGTCACCTCCAACTAAGTATAAAGGATGGTGCTTGGATTGCTGTCAGCATACTGATTTAACTTATTGTAGAGGTTGTACCATGTATCATGTTTGTCAATGGTGTAGTCAATATAATAGATGCTTTCTTGATGATGAACCACATTTATTAAGGATGAGAACTTTTAAAAATGAAATAACAAAAGATGATTTGAAGAATTTAATTGATATGTATAGTACATTATTCCCTATGAATCATAAAATAGTATGTAAATTCATTAATAATACGAAACAACACAAATGTAGAAATGAATGTATGACACAGTGGTATAATCACTTACTAATGCCAATAACGTTACAATCTTTATCAATTGAATTAGACGGTGATGTTTATTACGTATTTGGGTATTATGATAATATGAATAGCGTTAATCAAACTCCATTTTCATTTATGAATTTAATAGATATATATGATAAATTGTTACTTGATGATGTAAATTTCGTTAGAATGTCATTCTTACCAACATCTTTACAACAAGAATATGCAATTAGATATTTTTCTAAATCAAGGTTTATTAGTGAACAGAGGAAATGCGTTAATGACTCACACTTTTCAATTAATGTATTAGAAAATTTACATAATCCAAGTTTCAAAGTACAGATTACACGTAACTGTAGTGAACTGCTTCTTGGCTGGAATGAAGCATGCAAGCTCGTTAAAAATGTCAGAGCTTATTTTGATATGCTGAAAACGTCACGTACTGAATTTTATAGTGTTTCTACTAGATGTAGAATATTCACACAACATAAACTCAAAATGGTATCTAAACTAATTAAACCAAATTATATAACCTCGAATCATAGAACGTCAGCTACTGAAGTACACAATTGTAAGTGGTGTTCAGTTAATAATAGTTATACTGTATGGAATGATTTTAGAGTGAAGAAAATATATGATAATATTTTTAATTTTCTACGAGCGTTAGTTAAATCAAATGTTAATATCGGACATTGTTCATCACAGGAAAAGATATATGAATATATTGAAGATGTTCTGAACGTGTGTGATAATGAAAAATGGAAAGCGTCAATAATGAAAGTTTTTAATTGTCTAGAACCAGTAGAACTTGATAATGTCAAGTATGTTTTATTTAACCATGAAATAAATTGGGATGTTATCAATGTATTGGTTCAGAGCATTGGTAAAGTACCACAAATATTAACTTTGCAAAATGTTATTACAATCATACAATCTATTATATATGAATGGTTTGATATAAGATACATGAGGAATACACCAATGGTTACATTTACAATTGATAAATTAAGACGATTGCATACAGAATTAAAGACTGCTGAATATGATTCTGGTATATCTGATGTCGAATAA
>AFJ68191
ATGGCTACTTTTAAAGATGCTTGTTATCATTACAAAAGAATTAATAAATTAAATAATACAGTCTTAAAATTAGGAGTCAATGATACATGGAGGCCGTCATCTCCAACTAAATATAAAGGATGGTGTTTAGATTGCTGTCAATATACTGATTTAACTTATTGTAGCGGGTGTACCATGTATCATGTTTGTCAATGGTGCAGTCAATATGGTAGATGTTTCCTTGATAATGAACCACATTTATTAAGGATGAGAACTTTTAAAAATGAAGTGACAAAAGACGATTTAAAGAATTTAATTGATATGTATGAAATACTATTCCCTATGAATCATAAAATAGTATGTAGATTCATTAACAATACAAGACAACATAAATGTAGAAACGAATGTATGACACAGTGGTACAATCATTTACTAATGCCAATAACGTTACAATCCCTATCAATTGAATTAGATGGTGACGTTTATTACGTATTTGGGTATTATGATAACATGAATAATACTAATCAAACCCCATTCTCATTTATAAATTTAGTAGATATCTATGATAAATTATTACTTGATGATGTAAATTTTACTAGAATGTCATTCTTACCAGCATCTTTACAGCAAGAATATGCACTTAGATATTTTTCCAAATCAAGATTTATAAGCGAACAAAGGAAATGTGTTAATGATTCACACTTTTCAATTAATGTGTTAGAGAACTTACATAATCCAAGTTTCAAAATACAGATTACACGTAATTGTAGCGAACTGTCTTTTGACTGGAATGAAGCATGTAAGCTTGTTAAAGACGTCAGTGCGTATTTTAACATGATGAAAACATCACATATTGAATTTTATAGCGTTTCTACCAGATGTAGAATATTTACACAATGTAAACTCAAAATGGCATCTAAATTAATCAAACCAAACTATATAACCTCAAATCATAAAATGTTAGCTACTGAGGTACACAATTGCAAGTGGTGTTCAGTTAATAACAGTTATACTGTATGGAATGATTTTAGGATTAAGAAAATATATGATAATATTTTTAACTTTCTACGAGCTTTAGTTAAATCAAATGTTAACATTGGACATTGTTCATCACAGGAAAAGATATATGAATATGTTGAAGACGTTCTGAATGTGTGTGATGACGAAAGATGGAAAACGTCAATAATGAAAATTTTTAATTGTTTAGAACCAGTAGAGCTCGATGATGCCAAGTATGTTTTATTTAACCATGAAATAAATTGGGATGTGATTAATGTATTGGTCCATAGTATTGGTAAAGTACCACAAATATTAACTTTAGAGAATGTTATCACAATCATGCAATCTATCATATATGAATGGTTTGATATAAGATACATGAGGAATACACCAATGGTTACATTTACAATTGATAAATTAAGACGATTATACACAGGATTAAAGACTGTTGAATATGATTCTGGTATATCTGATATTGAATAG
>ACZ51702
ATGGCTACTTTCAAAGATGCTTGTTATTATTATAAGAGAATTAACAAGTTGAATCACGCAGTCTTGAAGTTAGGAGTTAATGATACATGGAGACCATCACCTCCAACTAAATGTAAAGGATGGTGTCTGGATTGTTGTCAACACACTGATTTAACTTACTGTCGAGGTTGTACCATGTATCATGTATGTCAGTGGTGTAGTCAATATGGTAGATGCTTTCTTGATAGTGAGCCGCATCTATTGAGAATGAGAACTTTCAAGAATGAAGTGACGAAAAATGATTTAATGAACTTAATTGATATGTACGATACATTATTTCCTATAAATCAAAGAATAGTAGATAAATTCATGAATGGTACAAGACAACATAAATGTAGAAATGAATGTATAACACAGTGGTATAATCATTTATTAATGCCAGTAACATTACAATCTCTATCGATTGAATTAGATGGTGATGTTTATTACGTATTTGGATATTATGACAATATGAGTGACATTAATCAAACTCCATTCTCATTTACAAATTTAATAGATATGTATGATAAATTGCTACTTGATAACATAAATTTCAACCGAATGTCATTCTTACCAGTAGCATTACAACAAGAATATGCACTCAGATATTTTTCAAAATCAAGGTTTATTAGTGAAAAGAAAAAATGTGTCAGTGATTTACATTTTTCCGCTAACGTGATAGAAAATTTGCATAATCCAAGTTTTAAAATACAGATTACACGTAATTGTAGTGATTTTTCTTCTGACTGGAACGGAGTATGCAAACTTGTTAAAGATGTGAATGCTTATTTTAATGTGCTGAAAACGTCACATATTGAATTTTATAGTATTTCAACCAGATGTAGAGTGTTTACGCAATATAAACTTAAAATAGCATCTAAACATATAAAACCAAATTATGTGACATCAAATCATAAAACGTCGGCGACTGAGGTACATAATTGTAAATGGTGTTCAATTAATAATAGTTATACTGTATGGAATGATTTTAGAGTTAAGAAGATATATGATAACATTTTCAATTTCCTACGAGCTTTAGTCAAATCAAATGCCAATGTTGGACATTGTTCGTCACAGGAAAAGATATATGAATATATTAAAGATGTTCTGGATGTATGTGATGATGAAAAATGGAAAATAGCGGTGACAGAAATATTTAATTGCTTAGAACCAGTAGAACTTAATAATGTGAAGTATGCTCTGTTTAATCATGAGGTAAATTGGGATGTCATTAATTTATTAGTTCAGAGTGTTGATAAAGTACCGCAAATCCTAACTCTGGATGATATTGTCATAATTATGAAATCTATCATATATGAGTGGTTTGATATCAGATATATGAGAAATACTCCAATGACTACATTTACAGTTGACAAATTAAGACGATTATGCACAGGAGTAGAGACTGTTGATTATGATTCCGGTATATCTGACGTTGAATAA
>AEK64430
ATGGCTACTTTCAAAGATGCTTGTTATTATTATAAGAGAATTAACAAATTGAATCATGCAGTCTTGAAGTTAGGAGTTAATGATACATGGAGACCATCACCTCCGACCAAATATAAAGGATGGTGTCTGGACTGTTGCCAACACACTGACTTAACTTACTGTCGAGGTTGTACCATGTATCATGTATGTCAATGGTGTAGTCAATATGATAGATGCTTTCTTGATAATCAACCACATTTATTAAGAATGAGAACTTTCAAGAATGAAGTGACGAAAAATGATTTAATGAATTTAATTGACATGTACAATATATTATTTCCTATAAATCAAAGAATAGTAGATAAATTTATCAGTAGTACAAGGCAACATAAATGTAGAAATGAATGTATGACACAGTGGTATAATCACCTATTGATGCCAATAACATTACAATCTCTATCAATTGAATTAGATGGTGATGTTTATTATGTATTTGGATATTATGATAGTATGCGTGACGTTAATCAAACTCCATTCTCATTTACAAATTTAATAGATATGTATGATAAGTTGCTACTTGATAATGTAAATTTTAATCGAATGTCATTCTTACCAGTAGCATTACAACAAGAATATGCACTTAGATATTTTTCAAAATCAAGGTTTATTAGTGAAAAGAGGAAATGTATTAGTGATTTACATTTTTCCACTAATGTAATAGAAAATTTACACAATCCAAGTTTTAAAATACAAATTACGCGTAATTGTAGTGAATTATCTTCTGATTGGAACGGAGCATGTAAACTTGTTAAAGATATGAATACTTATTTTAATGTGCTAAAAACATCACATACTGAATTTTATAGTATTTCAACCAGATGTAGAATGTTTACGCAGTATAAACTTAAAATAGCATCTAAACATATAAAACCAAATTATGTAACATCAAATCATAGAACATCAGCGACTGAGGTGCATAACTGTAAATGGTGTTCAATTAATAACGGTTATACTGTATGGAATGATTTTAGAATTAAGAAGATATATGATAACATTTTCAATTTTCTACGAGCTTTAGTCAAATCAAATTCTAATATTGGACATTGTTCGTCGCAGGAAAAGATATATGAACATATTAAAAATGTTCTGGATGTATGTGATGATGAAAAATGGAAAATGGCGGTAGCGGAAATATTTAATTGTTTAGAACCAGTAGAACTTGATACTGTTAAATATGTTCTGTTTAATCATGAGGTAAATTGGGATGTTATTAATTTATTAGTTCAGAGCGTTGGTAAAGTACCACAAATACTGACTTTAAATGATATTATCATAATCATGAAATCTATCATATATGAGTGGTTTGATATCAGATATATGAGGAATACGCCAATGACTACATTTACAGTTGACAAATTAAGACAGTTATGTACAGGAGTGAAGACTGTTGATTATGATTCCGGCATATCTGACATTGAATAA
>AFK27380
ATGGCTACTTTCAAAGATGCTTGTTATTATTATAAGAGAATTAACAAATTGAATCATACAGTCTTGAAGTTAGGAGTTAATGATACATGGAGACCATCACCTCCGACTAAATATAAAGGATGGTGTCTGGACTGTTGTCAACACACTGACTTAACTTACTGTCGAGGTTGTACCATGTATCATGTATGTCAGTGGTGTAGTCAATATGATAGATGCTTTCTTGATAATCAACCACATCTATTGAGAATGAGAACTTTCAAGAATGAAGTGACGAAAAATGATTTAATGAATTTAATTGACATGTACAATATATTATTTCCCATAAATCAAAGAATAGTAGATAAATTTATTAGTAGTACAAGACAACATAAATGTAGGAATGAATGTATGACACAGTGGTATAATCACCTATTGATGCCAATAACATTACAATCTCTATCAATTGAATTAGATGGTGATGTTTATTACGTATTTGGATATTATGATAGTATGCGTGACATTAATCAAACTCCATTCTCATTTGCAAATTTAATAGATATGTATGATAAATTACTACTTGATAATGTAAATTTTAATCGAATGTCATTCTTACCAGTAGCATTACAACAAGAATATGCACTCAGATATTTTTCAAAATCAAGGTTTATTAGTGAGAAAAGGAAATGTATTAGTGATTTACATTTTTCCACTAATGTAATAGAAAATTTACACAATCCAAGTTTTAAAATACAAATTACACGTAATTGTAGTGAATTATCTTCTGATTGGAACGGGGCATGTAAACTTGTTAAAGATATGAGTACTTATTTTAATGTGCTAAAAACATCACATATTGAATTTTATAGTATTTCAACCAGATGTAGAATGTTTACGCAGCATAAACTTAAAATAGCATCTAAATATATAAAACCAAATTATGTAATATCAAATCATAGAACATCAGCGACTGAGGTGCATAATTGTAAATGGTGCTCAATTAATAACGGTTATACTGTATGGAATGATTTTAGAATTAAGAAGATATATGATAACATTTTCAATTTTCTACGAGCTTTAGTCAAATCAAATTCTAATATTGGACATTGTTCGTCGCAGGAAAAGATATATGAACATATTAAAGATGTTCTGGATGTATGTGATGATGAAAAATGGAAAATGGCGATAGCGGAAATATTTAATTGTTTAGAACCAGTAGAACTTGATACTGTTAAATATGTTCTGTTTAATCATGAGGTAAATTGGGATGTTATTAATTTGTTAGTTCAGAGCGTTGGTAAAGTACCACAAATACTGACTTTAGATGATATTGTCATAATCATGAAATCTATTATATATGAGTGGTTTGATATCAGATATATGAGGAATACACCAATGACTACATTTACAGTTGACAAATTAAGACAGTTATGTACAGGAGTGAAGACTGTTGATTATGATTCCGGCATATCTGACGTTGAATAA
>ACZ51870
ATGGCTACTTTTAAAGATGCTTGTTATCATTACAAAAGAATTAACAAATTGAATAATACAGTCTTAAAATTAGGAGTTAATGATACATGGAGGCCGTCACCTCCAACTAAATATAAAGGATGGTGTTTGGATTGCTGTCAACATACTGACTTAACTTATTGCAGCGGTTGTACCATGTATCATGTTTGTCAATGGTGTAGTCGATATGGTAGATGTTTTCTTGATAATGAACCACATTTATTAAGGATGAGAACTTTTAAAAATGAAGTGACAAAAGACGATTTAAAGAATTTAATTGATATGTATGAAACACTATTCCCTATGAATCATAAAATAGTATGTAGATTCATTAACACTACGAGACAACATAAATGTAGAAACGAATGTATGACACAGTGGTACAATCATTTACTAATGCCAATAACGTTACAATCCCTGTCAATTGAATTAGATGGTGACGTTTATTACGTATTTGGGTATTATGATAACATGAATAATATTAATCAAACTCCATTCTCATTTATAAATTTAGTAGATATATATGATAAATTATTACTTGATGATGTGAATTTTACTAGAATGTCATTCTTACCAGCATCTTTACAGCAAGAATATGCACTTAGATATTTTTCTAAATCAAGATTTATAAACGAACAAAGGAAATGTGTTAATGATTCACACTTTTCAATTAATGTGTTAGAGAATTTACATAATCCAAGTTTCAAAATACAGATTACACGTAATTGTAGCGAACTGTCTTTTGACTGGAATGAAGCATGTAAGCTTGTTAAAAACGTCAGTGCGTATTTTGACATGCTGAAAACATCACATATTGAATTTTATAGTGTTTCTACCAGATGTAGAATATTCACACAATGTAAACTCAAAATGGCATCTAAATTAATCAAACCAAACTATATAACCTCGAATCATAAAACGTTAGCTACTGAGGTACACAATTGCAAGTGGTGTTCAGTTAATAACAGTTATACTGTATGGAATGATTTTAGAATTAAGAAAATATATGATAATATTTTTAACTTTCTACGAGCTTTAGTTAAATCAAATGTTAATATTGGACATTGTTCATCACAGGAAAAGATATATGAATATGTTAAAGACGTTCTGAATGTGTGTGATGACGAAAGATGGAAAACGTCAATAATGGAAATTTTTAATTGTCTAGAACCAGTAGAGCTTGATGATGTCAAGTATGTTTTATTTAACCATGAAATAAATTGGGATGTGATTAATGTATTGGTCCATAGTATTGGTAAAGTACCACAAATATTAACTTTGGAGAATGTTATTACAATCATGCAATCTATCATATATGAATGGTTTGATATAAGATACATGAGGAATACACCAATGGTTACATTTACAATTGATAAATTAAGACGATTATATACAGGATCAAAGACTGTTGAATATGATTCTGGCATATCTGATATTGAATAG
>ACZ52145
ATGGCTACTTTCAAAGATGCTTGTTATTATTATAAGAGGATTAACAAGTTGAATCACGCAGTCTTGAAGTTAGGAGTTAATGATACATGGAGACCATCACCTCCAACTAAATATAAAGGATGGTGTCTGGATTGTTGTCAACACACTGATTTAACTTACTGTCGAGGTTGTACCATGTATCATGTATGTCAATGGTGTAGTCAATATGGTAGATGCTTTCTTGATAGTGAGCCGCATCTATTGAGAATGAGAACTTTCAAGAATGAAGTGACGAAAAATGATTTAATGAACTTAATTGATATGTACGATACATTATTTCCTATAAATCAAAGAATAGTAGATAAATTCATGAATGGTACAAGACAACATAAATGTAGAAATGAATGTATAACACAGTGGTACAATCATTTATTAATGCCAATAACATTACAATCTCTATCGATTGAATTAGATGGTGATGTTTATTACGTATTTGGATATTATGACAATATGAGTGACATTAATCAAACTCCATTCTCATTTACAAATTTAATAGATATGTATGATAAATTGCTACTTGATAACATAAATTTCAACCGAATGTCATTCTTACCAGTAGCATTACAACAAGAATATGCACTCAGATATTTTTCAAAATCGAGGTTTATTAGTGAAAAGAGAAAATGTGTCAGTGATTTACATTTTTCCGCTAACGTGATAGAAAATTTGCATAATCCAAGTTTTAAAATACAAATTACACGTAATTGTAGTGATTTTTCTTCTGACTGGAACGGAGTATGCAAACTTGTTAAAGATGTGAATGCTTATTTTAATGTGCTGAAAACGTCACATATTGAATTTTATAGTATTTCAACCAGATGTAGAGTGTTTACGCAACATAAACTTAAAATAGCATCTAAACATATAAAACCAAATTATGTGACATCAAATCATAAAACGTCGGCGACTGAGGTACATAATTGTAAATGGTGTTCAATTAATAATAGTTATACTGTATGGAATGATTTTAGAGTTAAGAAGATATATGATAACATTTTCAATTTCCTACGAGCTTTAGTCAAATCAAATGCCAATGTTGGACATTGTTCGTCACAGGAAAAGATATATGAATATATTAAAGATGTTCTGGATGTATGTGATGATGAAAAATGGAAAATAGCGGTGACAGAAATATTTAATTGCTTAGAACCAGTAGAACTTAATAATGTGAAATATGCTCTGTTTAATCATGAGGTAAATTGGGATGTCATTAATTTATTAGTTCAGAGTGTTGATAAAGTACCGCAAATCTTGACTTTGGATGATATTGTCATAATTATGAAATCTATCATATATGAGTGGTTTGATATCAGATATATGAGAAATACTCCAATGACTACATTTACAGTTGACAAATTAAGACGATTATGCACAGGAGTGAAGACTGTTGATTATGATTCCGGTATATCTGACGTTGAATAA
>ACZ51977
ATGGCTACTTTTAAAGATGCTTGCTATTATTATAAGAGAATTAACAAACTAAATCATACAGTCTTGAAATTGGGAGTTAATGATACATGGAGACCATCACCTCCAACTAAATATAAAGGATGGTGCTTGGATTGTTGTCAGCATACTGATCTAACATATTGTCGAGGCTGTACCATGTATCATGTTTGTCAATGGTGTAGTCAATATGGTAGATGTTTTCTTGATAATGAGCCACATCTGTTAAGAATGAGAACCTTTAAAAATGAAGTGACAAAAGATGATCTGATGAATTTAATTGATATGTATGATACATTATTTCCTATGAATCAGAAGATAGTGGATAAATTCATTAATAACACAAGGCAACATAAATGTAGAAATGAATGTATGACACAGTGGTATAATCATTTGCTAATGCCAATAACATTGCAATCTCTGTCAATTGAATTGGATGGTGATATTTACTATGTATTTGGATATTATGATGATATGAACAACGTTAATCAGACTCCATTTTCATTTATAAATTTAGTAGATATATGTGATAAATTGCTACTTGATGATGTAAATTTTACTAGAATGTCATTCTTACCAATAACTTTGCAGCAAGAGTATGCACTTAGATATTTCTCTAAATCAAGATTTATTAGTGAACAAAGAAAATGTGTTAGTGATTCACACTTCTCCATTAACGTACTTGAAAATTTACACAATCCAAGTTTCAAAATACAGATCACTCGCAATTGCAGTGAGCTGTCTTCCGATTGGAATGGAGCATGTAAACTTGTTAAAGATACAAGTGCTTATTTTAATATACTAAAGACATCACATGTTGAGTTCTATAGCGTTTCCACTAGATGCAGAATGTTCACGCAACGTAAACTTCAAATAGCATCTAAACTAATGAAACCAAATTATATGACATCAAATCATAGAGCATCGGCTACTGAGGTACATAATTGCAAATGGTGTTCGATCAATAATAGCTATATTGTATGGAATGATTTTAGAGTTAAGAAGACATATGATAATATCTTAAATTTTTTACGAGCTTTAGTCAAATCAAATGTTAATGTTGGACACTGCTCATCACAAGAAAAGATATATGAATGTGTTGAAAATATTCTAGATATATGTGATAATGAGAAATGGAAAACATCGGTAACAGAAATATTCAATTGTCTAGAACCAGTAGAACTTAATGCTGTTAACTATGTTTTATTTAATCATGAGGTAAATTGGGATGTTATTAATATATTAGTTCAGAGTATTGGTAAAGTACCACAAATATTAACTTTAAATGATGTTGTCACAATCATGCATTCTATCATATATGAATGGTTTGATATCAGATATATGAGGAACACGCCAATGACTACATTTACAGTCGATAAACTAAGACGGTTGTGTACAGAACCAAAGACTGTCGACTATGATTCTGGCATATCTGATGTTGAATAA
>ACZ51989
ATGGCTACTTTTAAAGATGCTTGCTATTATTATAAGAGAATTAACAAACTAAATCATACAGTCTTGAAATTGGGAGTTAATGATACATGGAGACCATCACCTCCAACTAAATATAAAGGATGGTGCTTGGATTGTTGTCAGCATACTGATCTAACATATTGTCGAGGTTGTACCATGTATCATGTTTGTCAATGGTGTAGTCAATATGGTAGATGTTTTCTTGATAATGAGCCACATCTGTTAAGAATGAGAACCTTTAAAAATGAAGTGACAAAAGATGATCTGATGAATTTAATTGATATGTATGATACATTATTTCCTATGAATCAGAAGATAGTGGATAAATTCATTAATAACACAAGGCAGCATAAATGTAGAAATGAATGTATGACACAGTGGTATAATCATTTGCTAATGCCAATAACATTGCAATCTCTGTCAATTGAATTGGATGGTGATATTTACTATGTATTTGGATATTATGATGATATGAACAACGTTAATCAGACTCCATTTTCATTTATAAATTTAGTAGATATATGTGATAAATTGCTACTTGATGATGTAAATTTTACTAGAATGTCATTCTTACCAATAACTTTGCAGCAAGAGTATGCACTTAGATATTTCTCTAAATCAAGATTTATTAGTGAACAAAGAAAATGTGTTAGTGATTCACACTTCTCCATTAACGTGCTTGAAAATTTACACAATCCAAGTTTCAAAATACAGATCACGCGCAATTGCAGTGAGCTGTCTTCTGATTGGAATGGAGCATGTAAACTTGTTAAAGATACAAGTGCTTATTTTAATATACTAAAGACATCACATGTTGAGTTCTATAGCGTTTCCACTAGATGCAGAATGTTCACGCAACGTAAACTTCAAATAGCATCTAAACTAATGAAACCAAATTATATGACATCAAATCATAGAGCATCGGCTACTGAGGTACATAATTGCAAATGGTGTTCGACCAATAGTAGCTATATTGTATGGAATGATTTTAGAGTTAAGAAGATATATGATAATATCTTAAATTTTTTACGAGCTTTAGTCAAATCAAATGTTAATGTTGGACACTGCTCATCACAAGAAAAGATATATGAATGTGTTGAAAATATTCTAGATATATGTGATAATGAGAAATGGAAAACATCGGTAACAGAAATATTCAATTGTCTAGAACCAGTAGAACTTAATGCTGTTAACTATGTTTTATTTAATCATGAGGTAAATTGGGATGTTATTAATATATTAGTTCAGAGTATTGGTAAAGTACCACAAATATTAACTTTAAATGATGTTGTCACAATCATGCAGTCTATCATATATGAATGGTTTGATATCAGATATATGAGAAACACGCCAATGACTACATTTACAGTCGATAAACTAAGACGGTTGTGTACAGAACCAAAGACTGTCGACTATGATTCTGGCATATCTGATGTTGAATAA
>ACZ51546
ATGGCTACTTTTAAAGATGCTTGCTATTATTATAAGAGAATTAACAAACTAAATCATACAGTCTTGAAATTGGGAGTTAATGATACATGGAGACCATCACCTCCAACTAAATATAAAGGATGGTGCTTGGATTGTTGTCAGCATACTGATCTAACATATTGTCGAGGTTGTACCATGTATCATGTTTGTCAATGGTGTAGTCAATATGGTAGATGTTTTCTTGATAATGAGCCACATCTGTTAAGAATGAGAACCTTTAAAAATGAAGTGACAAAAGATGATCTGATGAATTTAATTGATATGTATGATACATTATTTCCTATGAATCAGAAGATAGTGGATAAATTCATTAATAACACAAGGCAGCATAAATGTAGAAATGAATGTATGACACAGTGGTATAATCATTTGCTAATGCCAATAACATTGCAATCTCTGTCAATTGAATTGGATGGTGATATTTACTATGTATTTGGATATTATGATGATATGAACAACGTTAATCAGACTCCATTTTCATTTATAAATTTAGTAGATATATGTGATAAATTGCTACTTGATGATGTAAATTTTACTAGAATGTCATTCTTACCAATAACTTTGCAGCAAGAGTATGCACTTAGATATTTCTCTAAATCAAGATTTATTAGTGAACAAAGAAAATGTGTTAGTGATTCACACTTCTCCATTAACGTGCTTGAAAATTTACACAATCCAAGTTTCAAAATACAGATCACGCGCAATTGCAGTGAGCTGTCTTCCGATTGGAATGGAGCATGTAAACTTGTTAAAGATACAAGTGCTTATTTTAATATACTAAAGACATCACATGTTGAGTTCTATAGCGTTTCCACTAGATGCAGAATGTTCACGCAACGTAAACTTCAAATAGCATCTAAACTAATGAAACCAAATTATATGACATCAAATCATAGAGCATCGGCTACTGAGGTACATAATTGCAAATGGTGTTCGACCAATAGTAGCTATATTGTATGGAATGATTTTAGAGTTAAGAAGACATATGATAATATCTTAAATTTTTTACGAGCTTTAGTCAAATCAAATGTTAATGTTGGACACTGCTCATCACAAGAAAAGATATATGAATGTGTTGAAAATATTCTAGATATATGTGATAATGAGAAATGGAAAACATCGGTAACAGAAATATTCAATTGTCTAGAACCAGTAGAACTTAATGCTATTAACTATGTTTTATTTAATCATGAGGTAAATTGGGATGTTATTAATATATTAGTTCAGAGTATTGGTAAAGTACCACAAATATTAACTTTAAATGATGTTGTCACAATCATGCAGTCTATCATATATGAATGGTTTGATATCAGATATATGAGAAACACGCCAATGACTACATTTACAGTCGATAAACTAAGACGGTTGTGTACAGAACCAAAGACTGTCGACTATGATTCTGGCATATCTGATGTTGAATAA
>AFJ68462
ATGGCTACTTTCAAAGATGCTTGCTATTATTATAAGAGAATTAACAAATTGAATCATGCAGTCTTGAAATTAGGAGTTAATGATACATGGAGAACATCACCTCCGACCAAATATAAAGGATGGTGTCTGGACTGTTGCCAACACACTGACTTAACTTACTGTCGAGGTTGTACCATGTATCATGTATGTCAATGGTGTAGTCAATATGATAGATGCTTTCTTGATAATCAACCACATCTATTGAGAATGAGAACTTTCAAGAATGAAGTGACGAAAAATGATTTAATGAATTTAATTGACATGTACAATATATTATTTCCTATAAATCAAAGAATAGTAGATAAATTTATTAATAGTACAAGACAACATAAATGTAGAAATGAATGTATGACACAGTGGTATAATCACCTATTGATGCCAATAACATTACAATCTCTATCAATTGAATTAGATGGTGATGTTTATTACGTATTTGGATATTATGATAGTATGCGTGACATTAATCAAACTCCATTCTCATTTACAAATTTAATGGATATGTATGATAAGTTGCTACTTGATAATGTAAATTTTAATCGAATGTCATTCTTACCAGTCGCATTACAACAAGAATATGCACTCAGATATTTTTCAAAATCAAGGTTTATTAGTGAAAAGAGGAAATGTATTAGTGATTTACATTTTTCCACTAATGTAATAGAAAATTTACACAATCCAAGTTTTAAAATACAAATTACACGCAATTGTAGTGAATTATCTTCTGATTGGAACGGAGCATGTAAACTTATTAAAGATATGAGTACTTATTTTAATGTACTAAAAACATCATATATTGAATTTTATAGTATTTCAACCAGATGTAGAATATTTACGCAGCATAAACTTAAAATAGCATCTAAACATATAAAACCAAATTATGTAACATCAAATCATAAAACATCAGCAACTGAGGTGCATAACTGTAAATGGTGCTCAATTAATAACGGTTATACTGTATGGAATGATTTTAGAATTAAGAAGATATATGATAACATTTTCAATTTTCTACGAGCTTTAGTCAAATCAAATTCTAATATTGGACATTGTTCGTCACAGGAAAAGATATATGAACATATTAAAGATGTTCTGGATATATGTGATGATGAAAAATGGAAAATGGCAGTAGCGGAAATATTTAATTGTTTAGAACCAGTAGAACTTGATACTGTCAAATATGTTCTGTTTAATCATGAGGTAAATTGGGATGTTATTAATTTATTAGTTCAGAGCGTTGGTAAAGTACCACAAATACTGACTTTAAATGATATTGTCATAATCATGAAATCTATCATATATGAGTGGTTTGATATCAGATATATGAGGAATACACCAATGACTACATTTACAGTTGACAAATTAAGACAGTTATGTACAGGAGTGAAGACTGTTGATTATGATTCCGGCATATCTGACGTTGAATAA
>AFJ68298
ATGGCTACTTTTAAAGATGCTTGTTATCATTACAAAAGAATTAATAAATTAAATAGTACAGTCTTAAAATTAGGAGTTAATGATACATGGAGGCCGTCACCTCCAACTAAATATAAAGGATGGTGTTTAGATTGCTGTCAACATACTGACTTAACTTATTGTAGCGGGTGTACCATGTATCATGTTTGTCAATGGTGCAGTCAATATGGTAGATGTTTTCTTGATAATGAACCGCATTTATTAAGAATGAGAACTTTTAAAAATGAAGTGACAAAAGACGATTTAAAGAATTTAATTGATATGTATGAAATTCTATTCCCTATGAATCATAAAATAGTATGCAGATTCATTAACAATACGAGACAACATAAATGTAGAAACGAATGTATGACACAGTGGTACAATCATTTACTAATGCCAATAACGTTACAATCCCTGTCAATTGAATTAGATGGTGACGTTTATTACGTATTTGGGTATTATGATAACATGAATAATATTAATCAAACTCCATTCTCATTTATAAATTTAGTAGATATATATGATAAATTATTACTTGATAATGTAAATTTTACTAGAATGTCATTCTTACCAGCATCTTTACAGCAAGAATATGCACTTAGATATTTTTCTAAATCAAGATTTATAAGCGAGCAAAGGAAATGTGTTAATGATTTACACTTTTCAATTAATGTGTTAGAGAACTTACATAATCCAAGTTTCAAAATACAGATTACACGTAATTGTAGCGAACTGTCTTTTGACTGGAATGAAGCATGCAAGCTTGTTAAAAATGTCAGTGCGTATTTTAACGTGCTGAAAACATCACATATTGAATTTTATAGTGTTTCTACCAGATGTAGAATATTCACACAATGTAAACTCAAAATGGCATCTAAATTAATCAAACCAAACTATATAACCTCGAATCATAAAACATTAGCTACTGAGGTACACAATTGCAAGTGGTGTTCAGTTAATAATAGTTATATTGTATGGAATGATTTTAGGATTAAGAAAATATATGATAATATTTTTAACTTTCTACGAGCTTTAGTTAAATCAAATGTTAATATTGGACATTGTTCATCACAGGAAAAGATATATGAATATGTTGAAGACGTTCTGAATGTGTGTGATGACGAAAGATGGAAAACGTCAATAACGGGAATTTTTAATTGTCTAAAACCAGTAGAGCTTGATGATGTCAAGTATGTTTTATTTAATCATGAAATAAATTGGGATGTGATTAATATATTGGTCCATAGTATTGGTAAAGTACCACAAATATTAACTTTGGAGAATGTTATCACAATCATGCAATCTATCATATATGAATGGTTTGATATAAGATACATGAGGAATACACCAATAGTTACATTTACAATTGATAAATTAAGACGATTATATACAGGATTAAAGACTGTTGAATATGATTCTGGTATATCTGATATTGAATAG
>AEB79264
ATGGCTACTTTTAAAGATGCTTGTTATCATTACAAAAGAATTAATAAATTGAATAGTACAGTCTTAAAATTAGGAGTTAATGATACATGGAGGCCGTCACCTCCAACTAAATATAAAGGATGGTGTTTAGATTGCTGTCAACATACTGACTTAACTTATTGTAGCGGGTGTACCATGTATCATGTTTGTCAATGGTGCAGTCAATATGGTAGATGTTTTCTTGATAATGAACCGCATTTATTAAGAATGAGAACTTTTAAAAATGAAGTGACAAAAGACGATTTAAAGAATTTAATTGATATGTATGAAATTCTATTCCCTATGAATCATAAAATAGTATGCAGATTCATTAACAATACGAGACAACATAAATGTAGAAACGAATGTATGACACAGTGGTACAATCATTTACTAATGCCAATAACGTTACAATCCCTGTCAATTGAATTAGATGGTGACGTTTATTACGTATTTGGGTATTATGATAACATGAATAATATTAATCAAACTCCATTCTCATTTATAAATTTAGTAGATATATATGATAAATTATTACTTGATAATGTAAATTTTACTAGAATGTCATTCTTACCAGCATCTTTACAGCAAGAATATGCACTTAGATATTTTTCTAAATCAAGATTTATAAGCGAGCAAAGGAAATGTGTTAATGATTTACACTTTTCAATTAATGTGTTAGAGAACTTACATAATCCAAGTTTCAAAATACAGATTACACGTAATTGTAGCGAACTGTCTTTTGACTGGAATGAAGCATGCAAGCTTGTTAAAAATGTCAGTGCGTATTTTAACGTGCTGAAAACATCACATATTGAATTTTATAGTGTTTCTACCAGATGTAGAATATTCACACAATGTAAACTCAAAATGGCATCTAAATTAATCAAACCAAACTATATAACCTCGAATCATAAAACATTAGCTACTGAGGTACACAATTGCAAGTGGTGTTCAGTTAATAATAGTTATATTGTATGGAATGATTTTAGGATTAAGAAAATATATGATAATATTTTTAACTTTCTACGAGCTTTAGTTAAATCAAATGTTAATATTGGACATTGTTCATCACAGGAAAAGATATATGAATATGTTGAAGACGTTCTGAATGTGTGTGATGACGAAAGATGGAAAACGTCAATAACGGGAATTTTTAATTGTCTAGAACCAGTAGAGCTTGATGATGTCAAGTATGTTTTATTTAATCATGAAATAAATTGGGATGTGATTAATGTATTGGTCCATAGTATTGGTAAAGTACCACAAATATTAACTTTGGAGAATGTTATCACAATCATGCAATCTATCATATATGAATGGTTTGATGTAAGATACATGAGGAATACACCAATAGTTACATTTACAATTGATAAATTAAGACGATTATATACAGGATTAAAGACTGTTGAATATGATTCTGGTATATCTGATATTGAATAG
>AEB79265
ATGGCTACTTTTAAAGATGCTTGTTATCATTACAAAAGAATTAATAAATTGAATAGTACAGTCTTAAAATTAGGAGTTAATGATACATGGAGGCCGTCACCTCCAACTAAATATAAAGGATGGTGTTTAGATTGCTGTCAACATACTGACTTAACTTATTGTAGCGGGTGTACCATGTATCATGTTTGTCAATGGTGCAGTCAATATGGTAGATGTTTTCTTGATAATGAACCGCATTTATTAAGAATGAGAACTTTTAAAAATGAAGTGACAAAAGACGATTTAAAGAATTTAATTGATATGTATGAAATTCTATTCCCTATGAATCATAAAATAGTATGCAGATTCATTAACAATACGAGACAACATAAATGTAGAAACGAATGTATGACACAGTGGTACAATCATTTACTAATGCCAATAACGTTACAATCCCTGTCAATTGAATTAGATGGTGACGTTTATTACGTATTTGGGTATTATGATAACATGAATAATATTAATCAAACTCCATTCTCATTTATAAATTTAGTAGATATATATGATAAATTATTACTTGATAATGTAAATTTTGCTAGAATGTCATTCTTACCAGCATCTTTACAGCAAGAATATGCACTTAGATATTTTTCTAAATCAAGATTTATAAGCGAGCAAAGGAAATGTGTTAATGATTTACACTTTTCAATTAATGTGTTAGAGAACTTACATAATCCAAATTTCAAAATACAGATTACACGTAATTGTAGCGAACTGTCTTTTGACTGGAATGAAGCATGCAAGCTTGTTAAAAATGTCAGTGCGTATTTTAACGTGCTGAAAACATCACATATTGAATTTTATAGTGTTTCTACCAGATGTAGAATATTCACACAATGTAAACTCAAAATGGCATCTAAATTAATCAAACCAAACTATATAACCTCGAATCATAAAACATTAGCTACTGAGGTACACAATTGCAAGTGGTGTTCAGTTAATAATAGTTATATTGTATGGAATGATTTTAGGATTAAGAAAATATATGATAATATTTTTAACTTTCTACGAGCTTTAGTTAAATCAAATGTTAATATTGGACATTGTTCATCACAGGAAAAGATATATGAATATGTTGAAGACGTTCTGAATGTGTGTGATGACGAAAGATGGAAAACGTCAATAACGGGAATTTTTAATTGTCTAGAACCAGTAGAGCTTGATGATGTCAAGTATGTTTTATTTAATCATGAAATAAATTGGGATGTGATTAATGTATTGGTCCATAGTATTGGTAAAGTACCACAAATATTAACTTTGGAGAATGTTATCACAATCATGCAATCTATCATATATGAATGGTTTGATATAAGATACATGAGGAATACACCAATAGTTACATTTACAATTGATAAATTAAGACGATTATATACAGGATTAAAGACTGTTGAATATGATTCTGGTATATCTGATATTGAATAG
>AEB79266
ATGGCTACTTTTAAAGATGCTTGTTATCATTACAAAAGAATTAATAAATTGAATAGTACAGTCTTAAAATTAGGAGTTAATGATACATGGAGGCCGTCACCTCCAACTAAATATAAAGGATGGTGTTTAGATTGCTGTCAACATACTGACTTAACTTATTGTAGCGGGTGTACCATGTATCATGTTTGTCAATGGTGCAGTCAATATGGTAGATGTTTTCTTGATAATGAACCGCATTTATTAAGAATGAGAACTTTTAAAAATGAAGTGACAAAAGACGATTTAAAGAATTTAATTGATATGTATGAAATTCTATTCCCTATGAATCATAAAATAGTATGCAGATTCATTAACAATACGAGACAACATAAATGTAGAAACGAATGTATGACACAGTGGTACAATCATTTACTAATGCCAATAACGTTACAATCCCTGTCAATTGAATTAGATGGTGACGTTTATTACGTATTTGGGTATTATGATAACATGAATAATATTAATCAAACTCCATTCTCATTTATAAATTTAGTAGATATATATGATAAATTATTACTTGATAATGTAAATTTTGCTAGAATGTCATTCTTACCAGCATCTTTACAGCAAGAATATGCACTTAGATATTTTTCTAAATCAAGATTTATAAGCGAGCAAAGGAAATGTGTTAATGATTTACACTTTTCAATTAATGTGTTAGAGAACTTACATAATCCAAATTTCAAAATACAGATTACACGTAATTGTAGCGAACTGTCTTTTGACTGGAATGAAGCATGCAAGCTTGTTAAAAATGTCAGTGCGTATTTTAACGTGCTGAAAACATCACATATTGAATTTTATAGTGTTTCTACCAGATGTAGAATATTCACACAATGTAAACTCAAAATGGCATCTAAATTAATCAAACCAAACTATATAACCTCGAATCATAAAACATTAGCTACTGAGGTACACAATTGCAAGTGGTGTTCAGTTAATAATAGTTATATTGTATGGAATGATTTTAGGATTAAGAAAATATATGATAATATTTTTAACTTTCTACGAGCTTTAGTTAAATCAAATGTTAATATTGGACATTGTTCATCACAGGAAAAGATATATGAATATGTTGAAGACGTTCTGAATGTGTGTGATGACGAAAGATGGAAAACGTCAATAACGGGAATTTTTAATTGTCTAGAACCAGTAGAGCTTGATGATGTCAAGTATGTTTTATTTAATCATGAAATAAATTGGGATGTGATTAATGTATTGGTCCATAGTATTGGTAAAGTACCACAAATATTAACTTTGGAGAATGTTATCACAATCATGCAATCTATCATATATGAATGGTTTGATATAAGATACATGAGGAATACACCAATAGTTACATTTACAATTGATAAATTAAGACGATTATATACAGGATTAAAGACTGTTGAATATGATTCTGGTATATCTGATATTGAATAG
>AEB79230
ATGGCTACTTTCAAAGATGCTTGTTATTATTATAAGAGAATTAACAAATTGAATCATGCAGTCTTGAAGTTAGGAGTTAATGATACATGGAGATCATCACCCCCGACCAAATATAAAGGATGGTGTCTGGACTGTTGCCAACACACTGACTTAACTTACTGTCGAGGTTGTACCATGTATCATGTATGTCAATGGTGTAGTCAATATGATAGATGCTTTCTTGATAATCAACCACATCTATTGAGAATGAGAACTTTCAAGAATGAAGTGACGAAAAATGATTTAATGAATTTAATTGACATGTACAATGTATTATTTCCTATAAATCAAAGAATAGTAGATAAATTTATTAGTAGTACAAGACAACATAAATGTAGAAATGAATGTATGACACAGTGGTATAATCACCTATTGATGCCAATAACATTACAATCTCTATCAATTGAATTAGATGGTGATGTTTATTACGTATTTGGATATTATGATAATATGCGTGACATTAATCAAACTCCATTCTCATTTACAAATTTAATAGATATGTATGATAAGTTGCTACTTGATAATGTAAATTTTAATCGAATGTCATTCTTACCAGTAGCATTACAACAAGAATATGCACTCAGATATTTTTCAAAATCAAGATTTATTAGTGAAAAGAGGAAATGTATTAGTGATTTACATTTTTCCACTAATGTAATAGAAAATTTACACAATCCAAGTTTTAAAATACAAATTACACGTAATTGTAGTGAATTATCTTCTGATTGGAACGGAGCATGTAAACTTGTTAAAGATATGAGTACTTATTTTAATGTGCTAAAAACATCACATATTGAATTTTATAGTATTTCAACCAGATGTAGAATGTTTACGCAGCATAAACTTAAAATAGCATCTAAACATATAAAACCAAATTATGTAACATCAAATCATAGAACATCAGCGACTGAGGTGCATAACTGTAAATGGTGCTCAATTAATAACGGTTATACTGTATGGAATGATTTTAGAATTAAGAAAATATATGATAACATTTTCAATTTTCTACGAGCTTTAGTCAAATCAAATTCTAATATTGGACATTGTTCGTCGCAGGAAAAGATATATGAACATATTAAAGATGTTCTGGATGTGTGTGATGATGAAAAATGGAAAATGGCGGTAGCGGAAATATTTAATTGTTTAGAACCAGTAGAACTTGATACTGTTAAATATGTTCTGTTTAATCATGAGGTAAATTGGGATGTTATTAATTTATTAGTTCAGAGCGTTGGTAAAGTACCACAAATACTGACTTTAAATGATATTGTCATAATCATGAAATCTATCATATATGAGTGGTTTGATATCAGATATATGAGGAATACACCAATGACTACATTTACAGTTGACAAATTAAGACAGTTATGTACAGGAGTGAAGACTGTTGATTATGATTCCGGCATATCTGACGTTGAATAA
>AFJ68430
ATGGCTACTTTCAAAGATGCTTGTTATCACTATAAGAGAATTAACAAATTGAATCATGCAGTCTTGAAGTTAGGAGTTAATGATACATGGAGACCATCACCTCCGACCAAATATAAAGGATGGTGTCTGGACTGTTGCCAACACACTGACTTAACTTACTGTCGAGGTTGTACCATGTATCACGTATGTCAATGGTGTAGTCAATATGATAGATGCTTTCTTGATAATCAACCACATCTATTGAGAATGAGAACTTTCAAGAATGAAGTGACGAAAAATGATTTAATGAATTTAATTGACATGTACAATATATTATTTCCTATAAATCAAAGAATAGTAGATAAATTTATTAGTAGTACAAGACAACATAAATGTAGAAATGAATGTATGACACAGTGGTATAATCACCTATTGATGCCAATAACATTACAATCTCTATCAATTGAATTAGATGGTGATGTTTATTACGTATTTGGATATTATGATAGTATGCGTGACATTAATCAAACTCCATTCTCATTTACAAATTTAATAGATATGTATGATAAGTTGCTACTTGATAATGTAAATTTTAATCGAATGTCATTCTTACCAGTAGCATTACAACAAGAATATGCACTCAGATATTTTTCAAAATCAAGGTTTATTAGTGAAAAGAGGAAATGTATTAGTGATTTACATTTTTCCACTAATGTAATAGAAAATTTACACAATCCAAGTTTTAAAATACAAATTACACGTAATTGTAGTGAATTATCTTCTGATTGGAACGGAGCATGTAAACTTGTTAAAGATATGAGTACTTATTTTAATGTACTAAAAACGTCACATATTGAATTTTATAGTGTGTCAACCAGATGTAGGATGTTTACGCAGCATAAACTTAAAATAGCATCTAAACATATAAAACCAAATTATGTAACATCAAATCATAAAACATCAGCGACTGAGGTGCATAACTGTAAATGGTGCTCAATTAATAACGGTTATACTGTATGGAATGATTTTAGAATTAGGAAGATATATAATAACATTTTCAATTTTCTACGAGCTTTAGTCAAATCAAATTCTAATATTGGACATTGTTCGTCGCAGGAAAAGATATATGAACATATTAAAGATGTTCTAGATGTATGTGATGATGAAAAATGGAAAATGACGGTAGCGGAAATATTTAATTGTTTAGAACCAGTAGAACTTGATACTGTTCAATATGTTCTGTTTAATCATGAGGTAAATTGGGATGTTATTAATTTATTAGTTCAGAGCGTTGGTAAAGTACCACAAATACTGACTTTAAATGATATTGTCATAATTATGAAATCTATCATATATGAGTGGTTTGATATCAGATATATGAGGAATACACCAATGACTACATTTACAGTTGACAAATTAAGACAGTTATGTACAGGAGTGAAGACTGTTGATTATGATTCCGGCATATCTGACGTTGAATAA
>AEB79261
ATGGCTACTTTCAAAGATGCTTGTTATTATTATAAGAGAATTAACAAGTTGAATCATGCAGTCTTGAAGTTAGGAGTTAATGATACATGGAGACCATCACCTCCGACCAAATATAAAGGATGGTGTCTGGACTGTTGCCAACACACTGACTTAACTTACTGTCGAGGTTGTACCATGTATCATGTATGTCAATGGTGTAGTCAATATGATAGATGCTTTCTTGATAATCAACCACATCTATTGAGAATGAGAACTTTCAAGAATGAAGTGACGAAAAATGATTTAATGAATTTAATTGACATGTACAATATATTATTTCCTATAAATCAAAGAATAGTAGATAAATTTATTAGTAGTACAAGACAACATAAATGTAGAAATGAATGTATGACACAGTGGTATAATCACCTATTGATGCCAATAACATTACAATCTCTATCAATTGAATTAGATGGTGATGTTTATTACGTATTTGGATATTATGATAGTATGCGTGATATTAATCAAACTCCATTCTCATTTACAAATTTAATAGATATGTATGATAAGTTGCTACTTGATGATGTAAATTTTAATCGAATGTCATTCTTACCAGTAGCATTACAACAAGAATATGCACTCAGATATTTTTCAAAATCAAGGTTCATTAGTGAAAAGAGGAAATGTATTAGTGATTTACATTTTTCCACTAATGTAATAGAAAATTTACACAATCCAAGTTTTAAAATACAAATTACACGTAATTGTAGTGAATTATCTTCTGATTGGAACGGAGCATGTAAACTTGTTAAAGATATGAGTACTTATTTTAATGTGCTAAAAACATCACATATTGAATTTTATAGTGTTTCAACCAGATGTAGAATGTTTACGCAGCATAAACTTAAAATAGCATCTAAACATATAAAACCAAATTATGTAACATCAAATCATAAAACATCAGCGACTGAGGTGCATAACTGTAAATGGTGCTCAATTAATAACGGTTATACTGTATGGAATGATTTTAGAATTAAAAAGATATATGATAACATTTTTAATTTTCTACGAGCTTTAGTCAAATCAAATTCTAATATTGGACATTGTTCGTCGCAGGAAAAGATATATGAACATATTAAAGATGTTCTGGATGTATGTGATGATGAAAAATGGAAAATGACGGTAGCGGAAATATTTAATTGTTTAGAACCAGTAGAACTTGATACTGTTAAATATGTTCTGTTTAATCATGAGGTAAATTGGGATGTTATTAATTTATTAGTTCAGAGCGTTGGTAAAGTACCACAAATACTGACTTTAAATGATATTGTCATAATTATGAAATCTATCATATATGAGTGGTTTGATATCAGATATATGAGGAATACACCAATGACTACATTTACAGTTGACAAATTAAGACAGTTATGTACAGGAGTGAAGACTGTTGATTATGATTCCGGCATATCTGACGTTGAATAA
>AFJ68238
ATGGCTACTTTTAAAGATGCTTGTTATCATTACAAAAGAATTAATAAATTAAATAATACAGTCTTAAAATTAGGAGTCAATGATACATGGAGGCCGTCATCTCCAACTAAATATAAAGGATGGTGTTTAGATTGCTGTCAATATACTGATTTAACTTATTGTAGCGGGTGTACCATGTATCATGTTTGTCAATGGTGCAGTCAATATGGTAGATGTTTCCTTGATAATGAACCACATTTATTAAGGATGAGAACTTTTAAAAATGAAGTGACAAAAGACGATTTAAAGAATTTAATTGATATGTATGAAATACTATTCCCTATGAATCATAAAATAGTATGTAGATTCATTAACAATACAAGACAACATAAATGTAGAAACGAATGTATGACACAGTGGTACAATCATTTACTAATGCCAATAACGTTACAATCCCTATCAATTGAATTAGATGGTGACGTTTATTACGTATTTGGGTATTATGATAACATGAATAATACTAATCAAACCCCATTCTCATTTATAAATTTAGTAGATATCTATGATAAATTATTACTTGATGATGTAAATTTTACTAGAATGTCATTCTTACCAGCATCTTTACAGCAAGAATATGCACTTAGATATTTTTCCAAATCAAGATTTATAAGCGAACAAAGGAAATGTGTTAATGATTCACACTTTTCAATTAATGTGTTAGAGAACTTACATAATCCAAGTTTCAAAATACAGATTACACGTAATTGTAGCGAACTGTCTTTTGACTGGAATGAAGCATGTAAGCTTGTTAAAGACGTCAGTGCGTATTTTAACATGATGAAAACATCACATATTGAATTTTATAGCGTTTCTACCAGATGTAGAATATTTACACAATGTAAACTCAAAATGGCATCTAAATTAATCAAACCAAACTATATAACCTCAAATCATAAAATGTTAGCTACTGAGGTACACAATTGCAAGTGGTGTTCAGTTAATAACAGTTATACTGTATGGAATGATTTTAGGATTAAGAAAATATATGATAATATTTTTAACTTTCTACGAGCTTTAGTTAAATCAAATGTTAACATTGGACATTGTTCATCACAGGAAAAGATATATGAATATGTTGAAGACGTTCTGAATGTGTGTGATGACGAAAGATGGAAAACGTCAATAATGAAAATTTTTAATTGTTTAGAACCAGTAGAGCTCGATGATGCCAAGTATGTTTTATTTAACCATGAAATAAATTGGGATGTGATTAATGTATTGGTCCATAGTATTGGTAAAGTACCACAAATATTAACTTTAGAGAATGTTATCACAATCATGCAATCTATCATATATGAATGGTTTGATATAAGATACATGAGGAATACACCAATGGTTACATTTACAATTGATAAATTAAGACGATTATACACAGGATTAAAGACTGTTGAATATGATTCTGGTATATCTGATATTGAATAG
>AEB79263
ATGGCTACTTTTAAAGATGCTTGTTATCATTACAAAAGAATTAATAAATTGAATAGTACAGTCTTAAAATTAGGAGTTAATGATACATGGAGGCCGTCACCTCCAACTAAATATAAAGGATGGTGTTTAGATTGCTGTCAACATACTGACTTAACTTATTGTAGCGGGTGTACCATGTATCATGTTTGTCAATGGTGCAGTCAATATGGTAGATGTTTTCTTGATAATGAACCGCATTTATTAAGAATGAGAACTTTTAAAAATGAAGTGACAAAAGACGATTTAAAGAATTTAATTGATATGTATGAAATTCTATTCCCTATGAATCATAAAATAGTATGCAGATTCATTAACAATACGAGACAACATAAATGTAGAAACGAATGTATGACACAGTGGTACAATCATTTACTAATGCCAATAACGTTACAATCCCTGTCAATTGAATTAGATGGTGACGTTTATTACGTATTTGGGTATTATGATAACATGAATAATATTAATCAAACTCCATTCTCATTTATAAATTTAGTAGATATATATGATAAATTATTACTTGATAATGTAAATTTTGCTAGAATGTCATTCTTACCAGCATCTTTACAGCAAGAATATGCACTTAGATATTTTTCTAAATCAAGATTTATAAGCGAGCAAAGGAAATGTGTTAATGATTTACACTTTTCAATTAATGTGTTAGAGAACTTACATAATCCAAATTTCAAAATACAGATTACACGTAATTGTAGCGAACTGTCTTTTGACTGGAATGAAGCATGCAAGCTTGTTAAAAATGTCAGTGCGTATTTTAACGTGCTGAAAACATCACATATTGAATTTTATAGTGTTTCTACCAGATGTAGAATGTTCACACAATGTAAACTCAAAATGGCATCTAAATTAATCAAACCAAACTATATAACCTCGAATCATAAAACATTAGCTACTGAGGTACACAATTGCAAGTGGTGTTCAGTTAATAATAGTTATATTGTATGGAATGATTTTAGGATTAAGAAAATATATGATAATATTTTTAACTTTCTACGAGCTTTAGTTAAATCAAATGTTAATATTGGACATTGTTCATCACAGGAAAAGATATATGAATATGTTGAAGACGTTCTGAATGTGTGTGATGACGAAAGATGGAAAATGTCAATAACGGGAATTTTTAATTGTCTAGAACCAGTAGAGCTTGATGATGTCAAGTATGTTTTATTTAATCATGAAATAAATTGGGATGTGATTAATGTATTGGTCCATAGTATTGGTAAAGTACCACAAATATTAACTTTGGAGAATGTTATCACAATCATGCAATCTATCATATATGAATGGTTTGATATAAGATACATGAGGAATACACCAATAGTTACATTTACAATTGATAAATTAAGACGATTATATACAGGATTAAAGACTGTTGAATATGATTCTGGTATATCTGATATTGAATAG
>AEB79268
ATGGCTACTTTTAAAGATGCTTGTTATCATTACAAAAGAATTAATAAATTGAATAGTACAGTCTTAAAATTAGGAGTTAATGATACATGGAGGCCGTCACCTCCAACTAAATATAAAGGATGGTGTTTAGATTGCTGTCAACATACTGACTTAACTTATTGTAGCGGGTGTACCATGTATCATGTTTGTCAATGGTGCAGTCAATATGGTAGATGTTTTCTTGATAATGAACCGCATTTATTAAGAATGAGAACTTTTAAAAATGAAGTGACAAAAGACGATTTAAAGAATTTAATTGATATGTATGAAATTCTATTCCCTATGAATCATAAAATAGTATGCAGATTCATTAACAATACGAGACAACATAAATGTAGAAACGAATGTATGACACAGTGGTACAATCATTTACTAATGCCAATAACGTTACAATCCCTGTCAATTGAATTAGATGGTGACGTTTATTACGTATTTGGGTATTATGATAACATGAATAATATTAATCAAACTCCATTCTCATTTATAAATTTAGTAGATATATATGATAAATTATTACTTGATAATGTAAATTTTACTAGAATGTCATTCTTACCAGCATCTTTACAGCAAGAATATGCACTTAGATATTTTTCTAAATCAAGATTTATAAGCGAGCAAAGGAAATGTGTTAATGATTTACACTTTTCAATTAATGTGTTAGAGAACTTACATAATCCAAGTTTCAAAATACAGATTACACGTAATTGTAGCGAACTGTCTTTTGACTGGAATGAAGCATGCAAGCTTGTTAAAAATGTCAGTGCGTATTTTAACGTGCTGAAAACATCACATATTGAATTTTATAGTGTTTCTACCAGATGTAGAATATTCACACAATGTAAACTCAAAATGGCATCTAAATTAATCAAACCAAACTATATAACCTCGAATCATAAAACATTAGCTACTGAGGTACACAATTGCAAGTGGTGTTCAGTTAATAATAGTTATATTGTATGGAATGATTTTAGGATTAAGAAAATATATGATAATATTTTTAACTTTCTACGAGCTTTAGTTAAATCAAATGTTAATATTGGACATTGTTCATCACAGGAAAAGATATATGAATATGTTGAAGACGTTCTGAATGTGTGTGATGACGAAAGATGGAAAACGTCAATAACGGGAATTTTTAATTGTCTAGAACCAGTAGAGCTTGATGATGTCAAGTATGTTTTATTTAATCATGAAATAAATTGGGATGTGATTAATGTATTGGTCCATAGTATTGGTAAAGTACCACAAATATTAACTTTGGAGAATGTTATCACAATCATGCAATCTATCATATATGAATGGTTTGATGTAAGATACATGAGGAATACACCAATAGTTACATTTACAATTGATAAATTAAGACGATTATATACAGGATTAAAGACTGTTGAATATGATTCTGGTATATCTGATATTGAATAG
>AEB79269
ATGGCTACTTTTAAAGATGCTTGTTATCATTACAAAAGAATTAATAAATTAAATAATACAGTCTTAAAATTAGGAGTTAATGATACATGGAGGCCGTCACCTCCAACTAAATGTAAAGGATGGTGTTTGGATTGTTGTCAACATGCTGATTTAACTTATTGTAGCGGTTGTACCATGTATCATGTTTGTCAATGGTGCAATCAATATGGTAGATGTTTTCTTGATAATGAACCACATTTATTAAGGATGAGAACTTTTAAAAATGAAGTGACAAAAGACGATTTAAAGAATTTAATTGCTATGTATGAAACACTATTCCCTATAAATCATAAAATAGTATGTAGATTCATCAACAACACGAGACAACATAAATGTAGAAACGAATGTATGACACAGTGGTACAATCATTTACTAATGCCAATAACGTTACAATCCTTATCAATTGAATTGGATGGTGATGTTTATTACATATTTGGATATTATGACAATATGAATAATATTAATCAAACTCCATTCTCATTTGTAAATTTAGTAGATATATATGATAAATTATTACTTGATGATGTGAATTTTACTAGGATGTCATTCTTACCAGCGTCTTTACAACAAGAATATGCACTTAGATATTTTTCTAAATCAAGATTTATAAGCGAACAAAGAAAATGTGTTAATGATTCACACTTTTCAATTAATGTGTTAGAGAATTTACATAATCCAAGTTTCAAAATACAGATTACACGTAATTGTAGCGAACTGTCTTTTGATTGGAATGAAGCATGTAAGCTTGTTAAAAACGTCAGTGCGTACTTTGACATGCTGAAAACATCACATATCGAATTTTATAGCGTTTCTACTAGATGTAGAATATTCACCCAACATAAACTCAAAATGGCATCTAAATTAATCAAACCAAACTATATAACCTCGAATCATAAAACATTAGCTACTGAGGTACGTAATTGCAAGTGGTGTTCAGTTAATAACAATTATACTGTATGGAATGATTTTAGAATTAAGAAAATATATGATAATATTTTTAACTTTCTACGAGCTTTAGTTAAATCAAATGTTAATATTGGACATTGTTCATCACAGGAAAAGATATATGAATATGTTGAAGATGTTCTGAATGTGTGCGATGACGAAAGATGGAAAACATCAATAATGAAAATTTTTAATTGTCTAGAACCAGTAGAGCTTGATGATGGCAAGTATGTTTTAGTTAACCATGAAATAAATTGGGATGTGATTAATGTATTGGTCCATAGTATTGGTAAAGTACCACAAATATTAACTTTGGACAATGTTATTACAATCATGCAATCTATCATATATGAATGGTTTGATTTAAGATACATGAGAAATACACCAATGGTTACATTTACAGTTGATAAATTAAGACAATTATATACAGGATTAAAGACTGTTGAATATGATTCTGGCATATCTGATATTGAATAG
>AFJ68466
ATGGCTACTTTCAAAGATGCTTGCTATTATTATAAGAGAATTAACAAATTGAATCATGCAGTCTTGAAATTAGGAGTTAATGATACATGGAGAACATCACCTCCGACCAAATATAAAGGATGGTGTCTGGACTGTTGCCAACACACTGACTTAACTTACTGTCGAGGTTGTACCATGTATCATGTATGTCAATGGTGTAGTCAATATGATAGATGCTTTCTTGATAATCAACCACATCTATTGAGAATGAGAACTTTCAAGAATGAAGTGACGAAAAATGATTTAATGAATTTAATTGACATGTACAATATATTATTTCCTATAAATCAAAGAATAGTAGATAAATTTATTAATAGTACAAGACAACATAAATGTAGAAATGAATGTATGACACAGTGGTATAATCACCTATTGATGCCAATAACATTACAATCTCTATCAATTGAATTAGATGGTGATGTTTATTACGTATTTGGATATTATGATAGTATGCGTGACATTAATCAAACTCCATTCTCATTTACAAATTTAATGGATATGTATGATAAGTTGCTACTTGATAATGTAAATTTTAATCGAATGTCATTCTTACCAGTCGCATTACAACAAGAATATGCACTCAGATATTTTTCAAAATCAAGGTTTATTAGTGAAAAGAGGAAATGTATTAGTGATTTACATTTTTCCACTAATGTAATAGAAAATTTACACAATCCAAGTTTTAAAATACAAATTACACGCAATTGTAGTGAATTATCTTCTGATTGGAACGGAGCATGTAAACTTATTAAAGATATGAGTACTTATTTTAATGTACTAAAAACATCATATATTGAATTTTATAGTATTTCAACCAGATGTAGAATATTTACGCAGCATAAACTTAAAATAGCATCTAAACATATAAAACCAAATTATGTAACATCAAATCATAAAACATCAGCAACTGAGGTGCATAACTGTAAATGGTGCTCAATTAATAACGGTTATACTGTATGGAATGATTTTAGAATTAAGAAGATATATGATAACATTTTCAATTTTCTACGAGCTTTAGTCAAATCAAATTCTAATATTGGACATTGTTCGTCACAGGAAAAGATATATGAACATATTAAAGATGTTCTGGATATATGTGATGATGAAAAATGGAAAATGGCAGTAGCGGAAATATTTAATTGTTTAGAACCAGTAGAACTTGATACTGTCAAATATGTTCTGTTTAATCATGAGGTAAATTGGGATGTTATTAATTTATTAGTTCAGAGCGTTGGTAAAGTACCACAAATACTGACTTTAAATGATATTGTCATAATCATGAAATCTATCATATATGAGTGGTTTGATATCAGATATATGAGGAATACACCAATGACTACATTTACAGTTGACAAATTAAGACAGTTATGTACAGGAGTGAAGACTGTTGATTATGATTCCGGCATATCTGACGTTGAATAA
>ACZ51594
ATGGCTACTTTCAAAGATGCTTGTTATTATTATAAGAGGATTAACAAGTTGAATCACGCAGTCTTGAAGTTAGGAGTTAATGATACATGGAGACCATCACCTCCAACTAAATATAAAGGATGGTGTCTAGATTGTTGTCAACACACTGATTTAACTTACTGTCGAGGTTGTACCATGTATCATGTATGTCAATGGTGTAGTCAATATGGTAGATGCTTTCTTGATAGTGAGCCGCATCTATTGAGAATGAGAACTTTCAAGAATGAAGTGACGAAAAATGATTTAATGAACTTAATTGATATGTACGATACATTATTTCCTATAAATCAAAGAATAGTAGATAAATTCATGAATGGTACAAGACAACATAAATGTAGAAATGAATGTATAACACAGTGGTACAATCATTTATTAATGCCAATAACATTACAATCTCTATCGATTGAATTAGATGGTGATGTTTATTACGTATTTGGATATTATGACAATATGAGTGACATTAATCAAACTCCATTCTCATTTACAAATTTAATAGATATGTATGATAAATTGCTACTTGATAACATAAATTTCAACCGAATGTCATTCTTACCAATAGCATTACAACAAGAATATGCACTCAGATATTTTTCAAAATCGAGGTTTATTAGTGAAAAGAGAAAATGTGTCAGTGATTTACATTTTTCCGCTAACGTGATAGAAAATTTGCATAATCCAAGTTTTAAAATACAAATTACACGTAATTGTAGTGATTTTTCTTCTGACTGGAACGGAGTATGCAAACTTGTTAAAGATGTGAATGCTTATTTTAATGTGCTGAAAACGTCACATATTGAATTTTATAGTATTTCAACCAGATGTAGAGTGTTTACGCAACATAAACTTAAAATAGCATCTAAACATATAAAACCAAATTATGTGACATCAAATCATAAAACGTCGGCGACTGAGGTACATAATTGTAAATGGTGTTCAATTAATAATAGTTATACTGTATGGAATGATTTTAGAGTTAAGAAGATATATGATAACATTTTCAATTTCCTACGAGCTTTAGTCAAATCAAATGCCAATGTTGGACATTGTTCGTCACAGGAAAAGATATATGAATATATTAAAGATGTTCTGGATGTATGTGATGATGAAAAATGGAAAATAGCGGTGACAGAAATATTTAATTGCTTAGAACCAGTAGAACTTAATAATGTGAAATATGCTCTGTTTAATCATGAGGTAAATTGGGATGTCATTAATTTATTAGTTCAGAGTGTTGATAAAGTACCGCAAATCTTGACTTTGGATGATATTGTCATAATTATGAAATCTATCATATATGAGTGGTTTGATATCAGATATATGAGAAATACTCCAATGACTACATTTACAGTTGATAAATTAAGACGATTATGCACAGGAGTGAAGACTGTTGATTATGATTCCGGTATATCTGACGTTGAATAA
>ACZ52109
ATGGCTACTTTTAAAGATGCTTGTTATTATTATAAGAGAATTAACAAGTTGAATCACGCAGTCTTGAAGTTAGGAGTTAATGATACATGGAGACCATCACCTCCAACTAAATGTAAAGGATGGTGTCTGGATTGTTGTCAACACACTGATTTAACTTACTGTCGAGGTTGTACCATGTATCATGTATGTCAGTGGTGTAGTCAATATGGTAGATGCTTTCTTGATAGTGAGCCGCATCTATTGAGAATGAGAACTTTCAAGAATGAAGTGACGAAAAATGATTTAATGAACTTAATTGATATGTACGATACATTATTTCCTATAAATCAAAGAATAGTAGATAAATTCATGAATGGTACAAGACAACATAAATGTAGAAATGAATGTATAACACAGTGGTATAATCATTTATTAATGCCAGTAACATTACAATCTCTATCGATTGAATTAGATGGTGATGTTTATTACGTATTTGGATATTATGACAATATGAGTGACATTAATCAAACTCCATTCTCATTTACAAATTTAATAGATATGTATGATAAATTGCTACTTGATAACATAAATTTCAACCGAATGTCATTCTTACCAGTAGCATTACAACAAGAATATGCACTCAGATATTTTTCAAAATCAAGGTTTATTAGTGAAAAGAAAAAATGTGTCAGTGATTTACATTTTTCCGCTAACGTGATAGAAAATTTGCATAATCCAAGTTTTAAAATACAGATTACACGTAATTGTAGTGATTTTTCTTCTGACTGGAACGGAGTATGCAAACTTGTTAAAGATGTGAATGCTTATTTTAATGTGCTGAAAACGTCACATATTGAATTTTATAGTATTTCAACCAGATGTAGAGTGTTTACGCAATATAAACTTAAAATAGCATCTAAACATATAAAACCAAATTATGTGACATCAAATCATAAAACGTCGGCGACTGAGGTACATAATTGTAAATGGTGTTCAATTAATAATAGTTATACTGTATGGAATGATTTTAGAGTTAAGAAGATATATGATAACATTTTCAATTTCCTACGAGCTTTAGTCAAATCAAATGCCAATGTTGGACATTGTTCGTCACAGGAAAAGATATATGAATATATTAAAGATGTTCTGGATGTATGTGATGATGAAAAATGGAAAATAGCGGTGACAGAAATATTTAATTGCTTAGAACCAGTAGAACTTAATAATGTGAAGTATGCTCTGTTTAATCATGAGGTAAATTGGGATGTCATTAATTTATTAGTTCAGAGTGTTGATAAAGTACCGCAAATCCTAACTCTGGATGATATTGTCATAATTATGAAATCTATCATATATGAGTGGTTTGATATCAGATATATGAGAAATACTCCAATGACTACATTTACAGTTGACAAATTAAGACGATTATGCACAGGAGTAGAGACTGTTGATTATGATTCCGGTATATCTGACGTTGAATAA
>ADI80503
ATGGCTACTTTCAAAGATGCTTGTTATTATTATAAGAGAATTAACAAATTGAATCATACAGTCTTGAAGTTAGGAGTTAATGATACATGGAGACCATCACCTCCGACTAAATATAAAGGATGGTGTCTGGACTGTTGCCAACACACTGACTTAACTTACTGTCGAGGTTGTACCATGTATCATGTATGTCAGTGGTGTAGTCAATATGATAGATGCTTTCTTGATAATCAACCACATCTATTGAGAATGAGAACTTTCAAGAATGAAGTGACGAAAAATGATTTAATGAATTTAATTGACATGTACGATATATTATTTCCCATAAATCAAAGAATAGTAGATAAATTTATTAGTAGTACAAGACAACATAAATGTAGAAATGAATGTATGACACAGTGGTATAATCACCTATTGATGCCAATAACATTACAATCTCTATCAATTGAATTAGATGGTGATGTTTATTACGTATTTGGATATTATGATAGTATGCGTGACATTAATCAAACTCCATTCTCATTTGCAAATTTAATAGATATGTATGATAAATTGCTACTTGATAATGTAAATTTTAATCGAATGTCATTCTTACCAGTAGCATTACAACAAGAATATGCACTCAGATATTTTTCAAAATCAAGGTTTATTAGTGAGAAAAGGAAATGTATTAGTGATTTACATTTTTCCACTAATGTAATAGAAAATTTACACAATCCAAGTTTTAAAATACAAATTACACGTAATTGTAGTGAATTATCTTCTGATTGGAACGGGGCATGTAAACTTGTTAAAGATATGAGTACTTATTTTAATGTGCTAAAAACATCACATATTGAATTTTATAGTATTTCAACCAGATGTAGAATGTTTACGCAGCATAAACTTAAAATAGCATCTAAATATATAAAACCAAATTATGTAACATCAAATCATAGAACATCAGCGACTGAGGTGCATAACTGTAAATGGTGCTCAATTAATAACGGTTATACTGTATGGAATGATTTTAGAATTAAGAAGATATATGATAACATTTTCAATTTTCTACGAGCTTTAGTCAAATCAAATTCTAATATTGGACATTGTTCGTCGCAGGAAAAGATATATGAACATATTAAAGATGTTCTAGATGTATGTGATGATGAAAAATGGAAAATGGCGATAGCGGAAATATTTAATTGTTTAGAACCAGTAGAACTTGATACTGTTAAATATGTTCTGTTTAATCATGAGGTAAATTGGGATGTTATTAATTTGTTAGTTCAGAGCGTTGGTAAAGTACCACAAATACTGACTTTAGATGATATTGTCATAATCATGAAATCTATTATATATGAGTGGTTTGATATCAGATATATGAGGAATACACCAATGACTACATTTACAGTTGACAAATTAAGACAGTTATGTACAGGAGTGAAGACTGTTGATTATGATTCCGGCATATCTGACGTTGAATAA
>AFJ68286
ATGGCTACTTTTAAAGATGCTTGTTATCATTACAAAAGAATTAATAAATTGAATAATACAGTCTTAAAATTAGGAGTCAATGATACATGGAGGCCGTCATTTCCAACTAAATATAAAGGATGGTGTTTAGATTGCTGTCAATATACTGATTTAACTTATTGTAGCGGGTGTACCATGTATCATGTTTGTCAATGGTGCAGTCAATATGGTAGATGTTTCCTTGATAATGAACCACATTTATTAAGGATGAGAACTTTTAAAAATGAAGTGACAAAAGACGATTTAAAGAATTTAATTGATATGTATGAAATACTATTCCCTATGAATCATAAAATAGTATGTAGATTCATTAACAATACAAGACAACATAAATGTAGAAACGAATGTATGACACAGTGGTACAATCATTTACTAATGCCAATAACGTTACAATCCCTATCAATTGAATTAGATGGTGACGTTTATTACGTATTTGGGTATTATGATAACATGAATAATACTAATCAAACCCCATTCTCATTTATAAATTTAGTAGATATCTATGATAAATTATTACTTGATGATGTAAATTTTACTAGAATGTCATTCTTACCAGCATCTTTACAGCAAGAATATGCACTTAGATATTTTTCCAAATCAAGATTTATAAGCGAACAAAGGAAATGTGTTAATGATTCACACTTTTCAATTAATGTGTTAGAGAACTTACATAATCCAAGTTTCAAAATACAGATTACACGTAATTGTAGCGAACTGTCTTTTGACTGGAATGAAGCATGTAAGCTTGTTAAAGACGTCAGTGCGTATTTTAACATGATGAAAACATCACATATTGAATTTTATAGCGTTTCTACCAGATGTAGAATATTCACACAATGTAAACTCAAAATGGCATCTAAATTAATCAAACCAAACTATATAACCTCAAATCATAAAATGTTAGCTACTGAGGTACACAATTGCAAGTGGTGTTCAGTTAATAACAGTTATACTGTATGGAATGATTTTAGGATTAAGAAAATATATGATAATATTTTTAACTTTCTACGAGCTTTAGTTAAATCAAATGTTAACATTGGACATTGTTCATCACAGGAAAAGATATATGAATATGTTGAAGACGTTCTGAATGTGTGTGATGACGAAAGATGGAAAACGTCAATAATGAAAATTTTTAATTGTTTAGAACCAGTAGAGCTCGATGATGCCAAGTATGTTTTATTTAACCATGAAATAAATTGGGATGTGATTAATGTATTGGTCCATAGTATTGGTAAAGTACCACAAATATTAACTTTAGAGAATGTTATCACAATCATGCAATCTATCATATATGAATGGTTTGATATAAGATACATGAGGAATACACCAATGGTTACATTTACAATTGATAAATTAAGACGATTATACACAGGATTAAAGACTGTTGAATATGATTCTGGTATATCTGATATTGAATAG
>ACZ51666
ATGGCTACTTTCAAAGATGCTTGTTATTATTATAAGAGAATTAACAAGTTGAATCACGTAGTCTTGAAGTTAGGAGTTAATGATACATGGAGACCATCACCTCCGACTAAATATAAAGGATGGTGCCTGGATTGTTGCCAACACACAGATTTAACTTACTGTCAAGGTTGTACCATGTATCATGTATGTCAATGGTGTAGTCAATATGGTAGATGCTTTCTTGATAGTGAACCACATCTATTGAGAATGAGAACTTTCAAGAATGAAGTGACGAAAAATGATCTAATGAATTTAATTGACATGTACAATACATTATTTCCTATAAATCAAAGAATAGTAGATAAATTCATTAATAGTACAAGACAACATAAATGTAGAAATGAATGTATGACACAGTGGTACAATCATTTATTAATGCCTATAACATTACAATCTCTATCAATTGAATTAGATGGTGATGTTTATTACGTATTTGGATATTATGATAGTATGAGTGACATTAATCAAACTCCATTCTCATTTACAAATTTAATAGATATTTATGATAAGTTGCTACTTGATAATATAAATTTTAACCGAATGTCATTCTTACCAGTAGTATTACAACAAGAATATGCACTCAGATATTTTTCAAAATCAAGGTTTATTAGTGAAAAGAGGAAATGTGTCAGTGATTTACATTTTTCCGCTAACGTGATAGAAAATTTACATAATCCAAGTTTTAAAATACAGATTACACGTAATTGTATTGAATTATCTTCTGATTGGAACGGAGCATGCAAACTTGTTAAAGATGCGAGTGCTTATTTTGATATGCTGAAAACATCACATATTGAATTTTATAGTATTTCAACCAGATGTAGAGTGTTTACGCAGCATAAACTTAAAATAGCATCTAAACATATAAAACCAAATTATGTGACATCAAATCATAGAACATCGGCGACTGAGGTACATAATTGCAAATGGTGTTCAATTAATAACAGTTATACTGTATGGAATGATTTTAGAGTTAAGAAGATATACGATAACATTTTTAATTTTCTACGAGCTTTAGTTAAATCAAATGCTAACGTTGGACATTGTTCGTCACAGGAAAAGATATATGAACATATTGAAGATGTTCTGGATGTATGTGATGATGAAAAATGGAAAACGGCGGTAACAGAAATATTCAATTGTTTAGAGCCAGTAGAACTTAATGCTGTTAAATATGTTCTGTTCAATCATGAGGTAAATTGGGATGTCATTAATTTATTAGTTCAGAGCATTGGTAAAGTACCACAAATACTAACTTTGAATGATATTGTCATAATTATGAAATCTATCATATATGAGTGGTTTGATATCAGATATATGAGGAACACACCAATGACTACATTTACTGTTGACAAATTAAGACAGTTGTGCACAGGAGTGAAAACTGTTGATTATGATTCCGGCATATCTGACGTTGAATAA
>ACZ51965
ATGGCTACTTTTAAAGATGCTTGTTATCATTACAAAAGAATTAACAAATTGAATAATACAGTCTTAAAATTAGGAGTTAATGATACATGGAGGCCGTCACCTCCAACTAAATATAAAGGATGGTGTTTGGATTGCTGTCAACATACTGACTTAACTTATTGCAGCGGTTGTACCATGTATCATGTTTGTCAATGGTGTAGTCGATATGGTAGATGTTTTCTTGATAATGAACCACATTTATTAAGGATGAGAACTTTTAAAAATGAAGTGACAAAAGACGATTTAAAGAATTTAATTGATATGTATGAAACACTATTCCCTATGAATCATAAAATAGTATGTAGATTCATTAACACTACGAGACAACATAAATGTAGAAACGAATGTATGACACAGTGGTACAATCATTTACTAATGCCAATAACGTTACAATCCCTGTCAATTGAATTAGATGGTGACGTTTATTACGTATTTGGGTATTATGATAACATGAATAATATTAATCAAACTCCATTCTCATTTATAAATTTAGTAGATATATATGATAAATTATTACTTGATGATGTGAATTTTACTAGAATGTCATTCTTACCAGCATCTTTACAGCAAGAATATGCACTTAGATATTTTTCTAAATCAAGATTTATAAACGAACAAAGGAAATGTGTTAATGATTCACACTTTTCAATTAATGTGTTAGAGAATTTACATAATCCAAGTTTCAAAATACAGATTACACGTAATTGTAGCGAACTGTCTTTTGACTGGAATGAAGCATGTAAGCTTGTTAAAAACGTCAGTGCGTATTTTGACATGCTGAAAACATCACGTATTGAATTTTATAGTGTTTCTACCAGATGTAGAATATTCACACAATGTAAACTCAAAATGGCATCTAAATTAATCAAACCAAACTATATAACCTCGAATCATAAAACGTTAGCTACTGAGGTACACAATTGCAAGTGGTGTTCAGTTAATAACAGTTATACTGTATGGAATGATTTTAGAATTAAGAAAATATATGATAATATTTTTAACTTTCTACGAGCTTTAGTTAAATCAAATGTTAATATTGGACATTGTTCATCACAGGAAAAGATATATGAATATGTTAAAGACGTTCTGAATGTGTGTGATGACGAAAGATGGAAAACGTCAATAATGGAAATTTTTAATTGTCTAGAACCAGTAGAGCTTGATGATGTCAAGTACGTTTTATTTAACCATGAAATAAATTGGGATGTGATTAATGTATTGGTCCATAGTATTGGTAAAGTACCACAAATATTAACTTTGGAGAATGTTATTACAATCATGCAATCTATCATATATGAATGGTTTGATATAAGATACATGAGGAATACACCAATGGTTACATTTACAATTGATAAATTAAGACGATTATATACAGGATCAAAGACTGTTGAATATGATTCTGGCATATCTGATATTGAATAG
>AEB79247
ATGGCTACTTTCAAAGATGCTTGTTATTATTATAAGAGAATTAACAAGTTGAATCATGCAGTCTTGAAGTTAGGAGTTAATGATACATGGAGACCATCACCTCCGACCAAATATAAAGGATGGTGTCTGGACTGTTGCCAACACACTGACTTAACTTACTGTCGAGGTTGTACCATGTATCATGTATGTCAATGGTGTAGTCAATATGATAGATGCTTTCTTGATAATCAACCACATCTATTGAGAATGAGAACTTTCAAGAATGAAGTGACGAAAAATGATTTAATGAATTTAATTGACATGTACAATATATTATTTCCTATAAATCAAAGAATAGTAGATAAATTTATTAGTAGTACAAGACAACATAAATGTAGAAATGAATGTATGACACAGTGGTATAATCACCTATTGATGCCAATAACATTACAATCTCTATCAATTGAATTAGATGGTGATGTTTATTACGTATTTGGATATTATGATAGTATGCGTGACATTAATCAAACTCCATTCTCATTTACAAATTTAATAGATATGTATGATAAGTTGCTACTTGATGATGTAAATTTTAATCGAATGTCATTCTTACCAGTAGCATTACAACAAGAATATGCACTCAGATATTTTTCAAAATCAAGGTTCATTAGTGAAAAGAGGAAATGTATTAGTGATTTACATTTTTCCACTAATGTAATAGAAAATTTACACAATCCAAGTTTTAAAATACAAATTACACGTAATTGTAGTGAATTATCTTCTGATTGGAACGGAGCATGTAAACTTGTTAAAGATATGAGTACTTATTTTAATGTGCTAAAAACATCACATATTGAATTTTATAGTGTTTCAACCAGATGTAGAATGTTTACGCAGCATAAACTTAAAATAGCATCTAAACATATAAAACCAAATTATGTAACATCAAATCATAAAACATCAGCGACTGAGGTGCATAACTGTAAATGGTGCTCAATTAATAACGGTTATACTGTATGGAATGATTTTAGAATTAAAAAGATATATGATAACATTTTTAATTTTCTACGAGCTTTAGTCAAATCAAATTCTAATATTGGACATTGTTCGTCGCAGGAAAAGATATATGAACATATTAAAGATGTTCTGGATGTATGTGATGATGAAAAATGGAAAATGACGGTAGCGGAAATATTTAATTGTTTAGAACCAGTAGAACTTGATACTGTTAAATATGTTCTGTTTAATCATGAGGTAAATTGGGATGTTATTAATTTATTAGTTCAGAGCGTTGGTAAAGTACCACAAATACTGACTTTAAATGATATTGTCATAATTATGAAATCTATCATATATGAGTGGTTTGATATCAGATATATGAGGAATACACCAATGACTACATTTACAGTTGACAAATTAAGACAGTTATGTACAGGAGTGAAGACTGTTGATTATGATTCCGGCATATCTGACGTTGAATAA
>ACZ52013
ATGGCTACTTTTAAAGATGCTTGTTATTATTATAAGAGAATTAACAAACTAAATCATACAGTCTTGAAATTGGGAGTTAATGATACATGGAGACCATCACCTCCAACTAAATATAAAGGATGGTGCTTGGATTGTTGTCAGCATACTGATCTAACATATTGTCGAGGTTGTACCATGTATCATGTTTGTCAATGGTGTAGTCAATATGGTAGATGTTTTCTTGATAATGAGCCACATCTGTTAAGAATGAGAACCTTTAAAAATGAAGTGACAAAAGATGATCTGATGAGTTTAATTGATATGTATGATACATTATTTCCTATGAATCAGAAGATAGTGGATAAATTCATTAATAACACAAGGCAGCATAAATGTAGAAATGAATGTATGACACAGTGGTATAATCATTTGCTAATGCCAATAACATTGCAATCTCTGTCAATTGAATTGGATGGTGATATTTACTATGTATTTGGATATTATGATGATATGAACAACGTTAATCAGACTCCATTTTCATTTATAAATTTAGTAGATATATGTGATAAATTGCTACTTGATGATGTAAATTTTACTAGAATGTCATTCTTACCAATAACTTTGCAGCAAGAGTATGCACTTAGATATTTCTCTAAATCAAGATTTATTAGTGAACAAAGAAAATGTGTTAGTGATTCACACTTCTCCATTAACGTGCTTGAAAATTTACACAATCCAAGTTTCAAAATACAGATCACGCGCAATTGCAGTGAGCTGTCTTCTGATTGGAATGGAGCATGTAAACTTGTTAAAGATACAAGTGCTTATTTTAATATACTAAAGACATCACATGTTGAGTTCTATAGCGTTTCCACTAGATGCAGAATGTTCACGCAACGTAAACTTCAAATAGCATCTAAACTAATGAAACCAAATTATATGACATCAAATCATAGAGCATCGGCTACTGAGGTACATAATTGCAAATGGTGTTCGACTAATAGTAGCTATATTGTATGGAATGATTTTAGAGTTAAGAAGATATATGATAATATCTTAAATTTTTTACGAGCTTTAGTCAAATCAAATGTTAATGTTGGACACTGCTCATCACAAGAAAAGATATATGAATGTGTTGAAAATATTCTAGATATATGTGATAATGAGAAATGGAAAACATCGGTAACAGAAATATTCAATTGTCTAGAACCAGTAGAACTTAATGCTGTTAACTATGTTTTATTTAATCATGAGGTAAATTGGGATGTTATTAATATATTAGTTCAGAGTATTGGTAAAGTACCACAAATATTAACTTTAAATGATGTTGTCACAATCATGCAGTCTATCATATATGAATGGTTTGATATCAGATATATGAGAAACACGCCAATGACTACATTTACAGTCGATAAACTAAGACGGTTGTGTACAGAACCAAAGACTGTCGACTATGATTCTGGCATATCTGATGTTGAATAA
>ACZ51642
ATGGCTACTTTTAAAGATGCTTGCTATTATTATAAGAGAATTAACAAACTAAATCATACAGTCTTGAAATTGGGAGTTAATGATACATGGAGACCATCACCTCCAACTAAATATAAAGGATGGTGCTTGGATTGTTGTCAGCATACTGATCTAACATATTGTCGAGGCTGTACCATGTATCATGTTTGTCAATGGTGTAGTCAATATGGTAGATGTTTTCTTGATAATGAGCCACATCTGTTAAGAATGAGAACCTTTAAAAATGAAGTGACAAAAGATGACCTGATGAATTTAATTGATATGTATGATACATTATTTCCTATGAATCAGAAGATAGTGGATAAATTCATTAATAACACAAGGCAACATAAATGTAGAAATGAATGTATGACACAGTGGTATAATCATTTGCTAATGCCAATAACATTGCAATCTCTGTCAATTGAATTGGATGGTGATATTTACTATGTATTTGGATATTATGATGATATGAACAACGTTAATCAGACTCCATTTTCATTTATAAATTTAGTAGATATATGTGATAAATTGCTACTTGATGATGTAAATTTTACTAGAATGTCATTCTTACCAATAACTTTGCAGCAAGAGTATGCACTTAGATATTTCTCTAAATCAAGATTTATTAGTGAACAAAGAAAATGTGTTAGTGATTCACACTTCTCCATTAACGTGCTTGAAAATTTACACAATCCAAGTTTCAAAATACAGATCACTCGCAATTGCAGTGAGCTGTCTTCCGATTGGAATGGAGCATGTAAACTTGTTAAAGATACAAGTGCTTATTTTAATATACTAAAGACATCACATGTTGAGTTCTATAGCGTTTCCACTAGATGCAGAATGTTCACGCAACGTAAACTTCAAATAGCATCTAAACTAATGAAACCAAATTATATGACATCAAATCATAGAGCATCGGCTACTGAGGTACATAATTGCAAATGGTGTTCGATCAATAATAGCTATATTGTATGGAATGATTTTAGAGTTAAGAAGACATATGATAATATCTTAAATTTTTTACGAGCTTTAGTCAAATCAAATGTTAATGTTGGACACTGCTCATCACAAGAAAAGATATATGAATGTGTTGAAAATATTCTAGATATATGTGATAATGAGAAATGGAAAACATCGGTAACAGAAATATTCAATTGTCTAGAACCAGTAGAACTTAATGCTGTTAACTATGTTTTATTTAATCATGAGGTAAATTGGGATGTTATTAATATATTAGTTCAGAGTATTGGTAAAGTACCACAAATATTAACTTTAAATGATGTTGTCACAATCATGCATTCTATCATATATGAATGGTTTGATATCAGATATATGAGGAACACGCCAATGACTACATTTACAGTCGATAAACTAAGACGGTTGTGTACAGAACCAAAGACTGTCGACTATGATTCTGGCATATCTGATGTTGAATAA
>AEB79245
ATGGCTACTTTCAAAGATGCTTGTTATTATTATAAGAGAATTAACAAGTTGAATCATGCAGTCTTGAAGTTAGGAGTTAATGATACATGGAGACCATCACCTCCGACCAAATATAAAGGATGGTGTCTGGACTGTTGCCAACACACTGACTTAACTTACTGTCGAGGTTGTACCATGTATCATGTATGTCAATGGTGTAGTCAATATGATAGATGCTTTCTTGATAATCAACCACATCTATTGAGAATGAGAACTTTCAAGAATGAAGTGACGAAAAATGATTTAATGAATTTAATTGACATGTACAATATATTATTTCCTATAAATCAAAGAATAGTAGATAAATTTATTAGTAGTACAAGACAACATAAATGTAGAAATGAATGTATGACACAGTGGTATAATCACCTATTGATGCCAATAACATTACAATCTCTATCAATTGAATTAGATGGTGATGTTTATTACGTATTTGGATATTATGATAGTATGCGTGATATTAATCAAACTCCATTCTCATTTACAAATTTAATAGATATGTATGATAAGTTGCTACTTGATGATGTAAATTTTAATCGAATGTCATTCTTACCAGTAGCATTACAACAAGAATATGCACTCAGATATTTTTCAAAATCAAGGTTCATTAGTGAAAAGAGGAAATGTATTAGTGATTTACATTTTTCCACTAATGTAATAGAAAATTTACACAATCCAAGTTTTAAAATACAAATTACACGTAATTGTAGTGAATTATCTTCTGATTGGAACGGAGCATGTAAACTTGTTAAAGATATGAGTACTTATTTTAATGTGCTAAAAACATCACATATTGAATTTTATAGTGTTTCAACCAGATGTAGAATGTTTACGCAGCATAAACTTAAAATAGCATCTAAACATATAAAACCAAATTATGTAACATCAAATCATAAAACATCAGCGACTGAGGTGCATAACTGTAAATGGTGCTCAATTAATAACGGTTATACTGTATGGAATGATTTTAGAATTAAAAAGATATATGATAACATTTTTAATTTTCTACGAGCTTTAGTCAAATCAAATTCTAATATTGGACATTGTTCGTCGCAGGAAAAGATATATGAACATATTAAAGATGTTCTGGATGTATGTGATGATGAAAAATGGAAAATGACGGTAGCGGAAATATTTAATTGTTTAGAACCAGTAGAACTTGATACTGTTAAATATGTTCTGTTTAATCATGAGGTAAATTGGGATGTTATTAATTTATTAGTTCAGAGCGTTGGTAAAGTACCACAAATACTGACTTTAAATGATATTGTCATAATTATGAAATCTATCATATATGAGTGGTTTGATATCAGATATATGAGGAATACACCAATGACTACATTTACAGTTGACAAATTAAGACAGTTATGTACAGGAGTGAAGACTGTTGATTATGATTCCGGCATATCTGACGTTGAATAA
>AFJ68357
ATGGCTACTTTCAAAGATGCTTGTTATTATTATAAGAGAATTAACAAGTTGAATCATGCAGTCTTGAAGTTAGGAGTTAATGATACATGGAGATCATCACCTCCGACCAAATATAAAGGATGGTGTCTGGACTGTTGCCAACACACTGACTTAACTTACTGTCGAGGTTGTACCATGTATCATGTATGTCAATGGTGTAGTCAATATGATAGATGCTTTCTTGATAATCAACCACATCTATTGAGAATGAGAACTTTCAAAAATGAAGTGACGAAAAATGATTTAATGAATTTAATTGACATGTACAATATATTATTTCCTATAAATCAAAGAATAGTAGATAAATTCATTAGTAACACAAGACAACATAAATGTAGAAATGAATGTATGACACAATGGTATAATCACTTATTGATGCCAATAACATTACAATCTCTATCAATTGAATTAGATGGTGATATTTATTACGTATTTGGATATTATGATAGTATGCGTGACATTAATCAAACTCCATTCTCATTTACAAATTTAGTAGATATGTATGATAAATTACTACTTGATAATGTAAATTTTAATCGAATGTCATTCTTACCAATAGCATTACAACAAGAATATGCACTCAGATATTTTTCAAAATCAAGGTTTATTAGTGAAAACAGGAAATGTATCAGTGATTTACATTTTTCCACTAATGTAATAGAAAATTTACATAATCCAAGTTTTAAAATACAAATTACACGTAATTGTAGTGAATTATCTTCCGATTGGAACGGAGCATGTAAACTTGTTAAAGATATGAGTACTTATTTTAATGTGCTAAAAACATCACATATTGAATTTTATAGTATTTCAACTAGATGTAGAATGTTTACGCAGCATAAACTTAAAATAGCATCTAAACATATAAAACCAAATTATGTAACATCAAATCATAGAACATCAGCGACTGAGGTGCATAACTGTAAATGGTGCTCAATTAATAACAGTTATACTGTATGGAATGATTTTAGAATTAAGAAGATATATGATAACATTTTCAACTTTCTACGAGCTTTAGTCAAATCAAATTCTAATATTGGACATTGTTCGTCGCAGGAAAAGATATATGAACATATTAAAGATGTTCTGAATGTCTGTGATGATGAAAAATGGAAAATGGCGGTAACGGGAATATTTAATTGTTTAGAACCAGTAGAACTTAATGCTGTTAAGTATGTTCTGTTTAATCATGAGGTAAATTGGGATGTTATTAATTTATTAATTCAGAGCGTTGGTAAAGTACCACAAATACTGACTTTAAATGATATTGTCATAATCATGAAATCTATCATATATGAGTGGTTTGATATTAGATATATGAGGAATACACCAATGACTACATATACAGTTAACAAATTAAGACAGTTATGTACAGGAGTGAAGACTGTTGATTATGATTCCGGCATATCTGATGTTGAATAA
>AFJ68220
ATGGCTACTTTTAAAGATGCTTGTTATCATTACAAAAGAATTAATAAATTAAATAGTACAGTCTTAAAATTAGGAGTTAATGATACATGGAGGCCGTCACCTCCAACTAAATATAAAGGATGGTGTTTAGATTGCTGTCAACATACTGACTTAACTTATTGTAGCGGGTGTACCATGTATCATGTTTGTCAATGGTGCAGTCAATATGGTAGATGTTTTCTTGATAATGAACCGCATTTATTAAGAATGAGAACTTTTAAAAATGAAGTGACAAAAGACGATTTAAAGAATTTAATTGATATGTATGAAATTCTATTCCCTATGAATCATAAAATAGTATGCAGATTCATTAACAATACGAGACAACATAAATGTAGAAACGAATGTATGACACAGTGGTACAATCATTTACTAATGCCAATAACGTTACAATCCCTGTCAATTGAATTAGATGGTGACGTTTATTACGTATTTGGGTATTATGATAACATGAATAATATTAATCAAACTCCATTCTCATTTATAAATTTAGTAGATATATATGATAAATTATTACTTGATAATGTAAATTTTACTAGAATGTCATTCTTACCAGCATCTTTACAGCAAGAATATGCACTTAGATATTTTTCTAAATCAAGATTTATAAGCGAGCAAAGGAAATGTGTTAATGATTTACACTTTTCAATTAATGTGTTAGAGAACTTACATAATCCAAGTTTCAAAATACAGATTACACGTAATTGTAGCGAACTGTCTTTTGACTGGAATGAAGCATGCAAGCTTGTTAAAAATGTCAGTGCGTATTTTAACGTGCTGAAAACATCACATATTGAATTTTATAGTGTTTCTACCAGATGTAGAATATTCACACAATGTAAACTCAAAATGACATCTAAATTAATCAAACCAAACTATATAACCTCGAATCATAAAACATTAGCTACTGAGGTACACAATTGCAAGTGGTGTTCAGTTAATAATAGTTATATTGTATGGAATGATTTTAGGATTAAGAAAATATATGATAATATTTTTAACTTTCTACGAGCTTTAGTTAAATCAAATGTTAATATTGGACATTGTTCATCACAGGAAAAGATATATGAATATGTTGAAGACGTTCTGAATGTGTGTGATGACGAAAGATGGAAAACGTCAATAACGGGAATTTTTAATTGTCTAAAACCAGTAGAGCTTGATGATGTCAAGTATGTTTTATTTAATCATGAAATAAATTGGGATGTGATTAATGTATTGGTCCATAGTATTGGTAAAGTACCACAAATATTAACTTTGGAGAATGTTATCACAATCATGCAATCTATCATATATGAATGGTTTGATATAAGATACATGAGGAATACACCAATAGTTACATTTACAATTGATAAATTAAGACGATTATATACAGGATTAAAGACTGTTGAATATGATTCTGGTATATCTGATATTGAATAG
>AFJ68225
ATGGCTACTTTTAAAGATGCTTGTTATCATTACAAAAGAATTAATAAATTGAATAGTACAGTCTTAAAATTAGGAGTTAATGATACATGGAGGCCGTCACCTCCAACTAAATATAAAGGATGGTGTTTAGATTGCTGTCAACATACTGACTTAACTTATTGTAGCGGGTGTACCATGTATCATGTTTGTCAATGGTGCAGTCAATATGGTAGATGTTTTCTTGATAATGAACCGCATTTATTAAGAATGAGAACTTTTAAAAATGAAGTGACAAAAGACGATTTAAAGAATTTAATTGATATGTATGAAATTCTATTCCCTATGAATCATAAAATAGTATGCAGATTCATTAACAATACGAGACAACATAAATGTAGAAACGAATGTATGACACAGTGGTACAATCATTTACTAATGCCAATAACGTTACAATCCCTGTCAATTGAATTAGATGGTGACGTTTATTACGTATTTGGGTATTATGATAACATGAATAATATTAATCAAACTCCATTCTCATTTATAAATTTAGTAGATATATATGATAAATTATTACTTGATAATGTAAATTTTACTAGAATGTCATTCTTACCAGCATCTTTACAGCAAGAATATGCACTTAGATATTTTTCTAAATCAAGATTTATAAGCGAGCAAAGGAAATGTGTTAATGATTTACACTTTTCAATTAATGTGTTAGAGAACTTACATAATCCAAGTTTCAAAATACAGATTACACGTAATTGTAGCGAACTGTCTTTTGACTGGAATGAAGCATGCAAGCTTGTTAAAAATGTCAGTGCGTATTTTAACGTGCTGAAAACATCACATATTGAATTTTATAGTGTTTCTACCAGATGTAGAATATTCACACAATGTAAACTCAAAATGGCATCTAAATTAATCAAACCAAACTATATAACCTCGAATCATAAAACATTAGCTACTGAGGTACACAATTGCAAGTGGTGTTCAGTTAATAATAGTTATATTGTATGGAATGATTTTAGGATTAAGAAAATATATGATAATATTTTTAACTTTCTACGAGCTTTAGTTAAATCAAATGTTAATATTGGACATTGTTCATCACAGGAAAAGATATATGAATATGTTGAAGACGTTCTGAATGTGTGTGATGACGAAAGATGGAAAACGTCAATAACGGGAATTTTTAATTGTCTAGAACCAGTAGAGCTTGATGATGTCAAGTATGTTTTATTTAATCATGAAATAAATTGGGATGTGATTAATGTATTGGTCCATAGTATTGGTAAAGTACCACAAATATTAACTTTGGAGAATGTTATCACAATCATGCAATCTATCATATATGAATGGTTTGATATAAGATACATGAGGAATACACCAATAGTTACATTTACAATTGATAAATTAAGACGATTATATACAGGATTAAAGACTGTTGAATATGATTCTGGTATATCTGATATTGAATAG
>AEB79272
ATGGCTACTTTCAAAGATGCTTGTTATTATTATAAGAGAATTAACAAGTTGAATCATGCAGTCTTGAAGTTAGGAGTTAATGATACATGGAGACCATCACCTCCGACCAAATATAAAGGATGGTGTCTGGACTGTTGCCAACACACTGACTTAACTTACTGTCGAGGTTGTACCATGTATCATGTATGTCAATGGTGTAGTCAATATGATAGATGCTTTCTTGATAATCAACCACATCTATTGAGAATGAGAACTTTCAAGAATGAAGTGACGAAAAATGATTTAATGAATTTAATTGACATGTACAATATATTATTTCCTATAAATCAAAGAATAGTAGATAAATTTATTAGTAGTACAAGACAACATAAATGTAGAAATGAATGTATGACACAGTGGTATAATCACCTATTGATGCCAATAACATTACAATCTCTATCAATTGAATTAGATGGTGATGTTTATTACGTATTTGGATATTATGATAGTATGCGTGACATTAATCAAACTCCATTCTCATTTACAAATTTAATAGATATGTATGATAAGTTGCTACTTGATGATGTAAATTTTAATCGAATGTCATTCTTACCAGTAGCATTACAACAAGAATATGCACTCAGATATTTTTCAAAATCAAGGTTCATTAGTGAAAAGAGGAAATGTATTAGTGATTTACATTTTTCCACTAATGTAATAGAAAATTTACACAATCCAAGTTTTAAAATACAAATTACACGTAATTGTAGTGAATTATCTTCTGATTGGAACGGAGCATGTAAACTTGTTAAAGATATGAGTACTTATTTTAATGTGCTAAAAACATCACATATTGAATTTTATAGTGTTTCAACCAGATGTAGAATGTTTACGCAGCATAAACTTAAAATAGCATCTAAACATATAAAACCAAATTATGTAACATCAAATCATAAAACATCAGCGACTGAGGTGCATAACTGTAAATGGTGCTCAATTAATAACGGTTATACTGTATGGAATGATTTTAGAATTAAAAAGATATATGATAACATTTTTAATTTTCTACGAGCTTTAGTCAAATCAAATTCTAATATTGGACATTGTTCGTCGCAGGAAAAGATATATGAACATATTAAAGATGTTCTGGATGTATGTGATGATGAAAAATGGAAAATGACGGTAGCGGAAATATTTAATTGTTTAGAACCAGTAGAACTTGATACTGTTAAATATGTTCTGTTTAATCATGAGGTAAATTGGGATGTTATTAATTTATTAGTTCAGAGCGTTGGTAAAGTACCACAAATACTGACTTTAAATGATATTGTCATAATTATGAAATCTATCATATATGAGTGGTTTGATATCAGATATATGAGGAATACACCAATGACTACATTTACAGTTGACAAATTAAGACAGTTATGTACAGGAGTGAAGACTGTTGATTATGATTCCGGCATATCTGACGTTGAATAA
>AEB79271
ATGGCTACTTTCAAAGATGCTTGTTATTATTATAAGAGAATTAACAAGTTGAATCATGCAGTCTTGAAGTTAGGAGTTAATGATACATGGAGACCATCACCTCCGACCAAATATAAAGGATGGTGTCTGGACTGTTGCCAACACACTGACTTAACTTACTGTCGAGGTTGTACCATGTATCATGTATGTCAATGGTGTAGTCAATATGATAGATGCTTTCTTGATAATCAACCACATCTATTGAGAATGAGAACTTTCAAGAATGAAGTGACGAAAAATGATTTAATGAATTTAATTGACATGTACAATATATTATTTCCTATAAATCAAAGAATAGTAGATAAATTTATTAGTAGTACAAGACAACATAAATGTAGAAATGAATGTATGACACAGTGGTATAATCACCTATTGATGCCAATAACATTACAATCTCTATCAATTGAATTAGATGGTGATGTTTATTACGTATTTGGATATTATGATAGTATGCGTGATATTAATCAAACTCCATTCTCATTTACAAATTTAATAGATATGTATGATAAGTTGCTACTTGATGATGTAAATTTTAATCGAATGTCATTCTTACCAGTAGCATTACAACAAGAATATGCACTCAGATATTTTTCAAAATCAAGGTTCATTAGTGAAAAGAGGAAATGTATTAGTGATTTACATTTTTCCACTAATGTAATAGAAAATTTACACAATCCAAGTTTTAAAATACAAATTACACGTAATTGTAGTGAATTATCTTCTGATTGGAACGGAGCATGTAAACTTGTTAAAGATATGAGTACTTATTTTAATGTGCTAAAAACATCACATATTGAATTTTATAGTGTTTCAACCAGATGTAGAATGTTTACGCAGCATAAACTTAAAATAGCATCTAAACATATAAAACCAAATTATGTAACATCAAATCATAAAACATCAGCGACTGAGGTGCATAACTGTAAATGGTGCTCAATTAATAACGGTTATACTGTATGGAATGATTTTAGAATTAAAAAGATATATGATAACATTTTTAATTTTCTACGAGCTTTAGTCAAATCAAATTCTAATATTGGACATTGTTCGTCGCAGGAAAAGATATATGAACATATTAAAGATGTTCTGGATGTATGTGATGATGAAAAATGGAAAATGACGGTAGCGGAAATATTTAATTGTTTAGAACCAGTAGAACTTGATACTGTTAAATATGTTCTGTTTAATCATGAGGTAAATTGGGATGTTATTAATTTATTAGTTCAGAGCGTTGGTAAAGTACCACAAATACTGACTTTAAATGATATTGTCATAATTATGAAATCTATCATATATGAGTGGTTTGATATCAGATATATGAGGAATACACCAATGACTACATTTACAGTTGACAAATTAAGACAGTTATGTACAGRAGTGAAGACTGTTGATTATGATTCCGGCATATCTGACGTTGAATAA
>AEB79270
ATGGCTACTTTCAAAGATGCTTGTTATTATTATAAGAGAATTAATAAGTTGAATCATGCAGTCTTGAAGTTAGGAGTTAATGATACATGGAGACCATCACCTCCGACCAAATATAAAGGATGGTGTCTGGACTGTTGCCAACACACTGACTTAACTTACTGTCGAGGTTGTACCATGTATCATGTATGTCAATGGTGTAGTCAATATGATAGATGCTTTCTTGATAATCAACCACATCTATTGAGAATGAGAACTTTCAAGAATGAAGTGACGAAAAATGATTTAATGAATTTAATTGACATGTACAATATATTATTTCCTATAAATCAAAGAATAGTAGATAAATTCATTAGTAGTACAAGACAACATAAATGTAGAAATGAATGTATGACACAGTGGTACAATCACCTATTGATGCCAATAACATTACAATCTCTATCAATTGAATTAGATGGTGATGTTTATTACGTATTTGGATATTATGATAGTATGCGTGACATTAATCAAACTCCATTCTCATTTACAAATTTAATAGATATGTATGATAAGTTACTACTTGATAATGTAAATTTTAATCGAATGTCATTCTTACCAGTAGCATTACAACAAGAATATGCACTCAGATATTTTTCAAAATCAAGGTTTATTAGTGAAAAGAGGAAATGTATCAGTGATTTACATTTTTCCACTAATGTAATAGAAAATTTACATAATCCAAGTTTTAAAATACAAATTACACGTAATTGTAGTGAATTATCTTCCGATTGGAACGGAGCATGTAAACTTGTTAAAGATATGAGTACTTATTTTAATGTGCTAAAAACATCACATATTGAATTTTATAGTATTTCAACTAGATGTAGAATGTTTACGCAGCATAAACTTAAAATAGCATCTAAACATATAAAACCAAATTATGTAACATCAAATCATAGAACATCAGCGACTGAGGTGCATAACTGTAAATGGTGTTCAATTAATAACAGTTATACTGTATGGAATGATTTTAGAATTAAGAAGATATATGATAACATTTTCAATTTTCTACGAGCTTTAGTCAAATCAAATTCTAATATTGGACATTGTTCGTCGCAGGAAAAGATATATGAACATATTAAAGATGTTCTGGATGTCTGTGATGATGAAAAATGGAAAATGGCGGTAGCGGAAATATTTAATTGTTTAGAACCAGTAGAACTTAATACTGTTAAATATGTTCTGTTTAATCATGAGGTAAATTGGGATGTTATTAATTTATTAGTTCAGAGCGTTGGTAAAGTACCACAAATACTGACTTTAAATGATATTGTCATAATCATGAAATCTATCATATATGAGTGGTTTGATATCAGATATATGAGGAATACACCAATGACTACATATACAGTTGACAAATTAAGACAGTTATGTACAGGAGTGAAGACTGTTGATTATGATTCCGGCATATCTGACGTTGAATAA
>AEB79250
ATGGCTACTTTCAAAGATGCTTGTTATTATTATAAGAGAATTAACAAGTTGAATCATGCAGTCTTGAAGTTAGGAGTTAATGATACATGGAGACCATCACCTCCGACCAAATATAAAGGATGGTGTCTGGACTGTTGCCAACACACTGACTTAACTTACTGTCGAGGTTGTACCATGTATCATGTATGTCAATGGTGTAGTCAATATGATAGATGCTTTCTTGATAATCAACCACATCTATTGAGAATGAGAACTTTCAAGAATGAAGTGACGAAAAATGATTTAATGAATTTAATTGACATGTACAATATATTATTTCCTATAAATCAAAGAATAGTAGATAAATTTATTAGTAGTACAAGACAACATAAATGTAGAAATGAATGTATGACACAGTGGTATAATCACCTATTGATGCCAATAACATTACAATCTCTATCAATTGAATTAGATGGTGATGTTTATTACGTATTTGGATATTATGATAGTATGCGTGATATTAATCAAACTCCATTCTCATTTACAAATTTAATAGATATGTATGATAAGTTGCTACTTGATGATGTAAATTTTAATCGAATGTCATTCTTACCAGTAGCATTACAACAAGAATATGCACTCAGATATTTTTCAAAATCAAGGTTCATTAGTGAAAAGAGGAAATGTATTAGTGATTTACATTTTTCCACTAATGTAATAGAAAATTTACACAATCCAAGTTTTAAAATACAAATTACACGTAATTGTAGTGAATTATCTTCTGATTGGAACGGAGCATGTAAACTTGTTAAAGATATGAGTACTTATTTTAATGTGCTAAAAACATCACATATTGAATTTTATAGTGTTTCAACCAGATGTAGAATGTTTACGCAGCATAAACTTAAAATAGCATCTAAACATATAAAACCAAATTATGTAACATCAAATCATAAAACATCAGCGACTGAGGTGCATAACTGTAAATGGTGCTCAATTAATAACGGTTATACTGTATGGAATGATTTTAGAATTAAAAAGATATATGATAACATTTTTAATTTTCTACGAGCTTTAGTCAAATCAAATTCTAATATTGGACATTGTTCGTCGCAGGAAAAGATATATGAACATATTAAAGATGTTCTGGATGTATGTGATGATGAAAAATGGAAAATGACGGTAGCGGAAATATTTAATTGTTTAGAACCAGTAGAACTTGATACTGTTAAATATGTTCTGTTTAATCATGAGGTAAATTGGGATGTTATTAATTTATTAGTTCAGAGCGTTGGTAAAGTACCACAAATACTGACTTTAAATGATATTGTCATAATTATGAAATCTATCATATATGAGTGGTTTGATATCAGATATATGAGGAATACACCAATGACTACATTTACAGTTGACAAATTAAGACAGCTATGTACAGGAGTGAAGACTGTTGATTATGATTCCGGCATATCTGACGTTGAATAA
>AEB79267
ATGGCTACTTTTAAAGATGCTTGTTATCATTACAAAAGAATTAATAAATTGAATAGTACAGTCTTAAAATTAGGAGTTAATGATACATGGAGGCCGTCACCTCCAACTAAATATAAAGGATGGTGTTTAGATTGCTGTCAACATACTGACTTAACTTATTGTAGCGGGTGTACCATGTATCATGTTTGTCAATGGTGCAGTCAATATGGTAGATGTTTTCTTGATAATGAACCGCATTTATTAAGAATGAGAACTTTTAAAAATGAAGTGACAAAAGACGATTTAAAGAATTTAATTGATATGTATGAAATTCTATTCCCTATGAATCATAAAATAGTATGCAGATTCATTAACAATACGAGACAACATAAATGTAGAAACGAATGTATGACACAGTGGTACAATCATTTACTAATGCCAATAACGTTACAATCCCTGTCAATTGAATTAGATGGTGACGTTTATTACGTATTTGGGTATTATGATAACATGAATAATATTAATCAAACTCCATTCTCATTTATAAATTTAGTAGATATATATGATAAATTATTACTTGATAATGTAAATTTTACTAGAATGTCATTCTTACCAGCATCTTTACAGCAAGAATATGCACTTAGATATTTTTCTAAATCAAGATTTATAAGCGAGCAAAGGAAATGTGTTAATGATTTACACTTTTCAATTAATGTGTTAGAGAACTTACATAATCCAAGTTTCAAAATACAGATTACACGTAATTGTAGCGAACTGTCTTTTGACTGGAATGAAGCATGCAAGCTTGTTAAAAATGTCAGTGCGTATTTTAACGTGCTGAAAACATCACATATTGAATTTTATAGTGTTTCTACCAGATGTAGAATATTCACACAATGTAAACTCAAAATGGCATCTAAATTAATCAAACCAAACTATATAACCTCGAATCATAAAACATTAGCTACTGAGGTACACAATTGCAAGTGGTGTTCAGTTAATAATAGTTATATTGTATGGAATGATTTTAGGATTAAGAAAATATATGATAATATTTTTAACTTTCTGCGAGCTTTAGTTAAATCAAATGTTAATATTGGACATTGTTCATCACAGGAAAAGATATATGAATATGTTGAAGACGTTCTGAATGTGTGTGATGACGAAAGATGGAAAACGTCAATAACGGGAATTTTTAATTGTCTAGAACCAGTAGAGCTTGATGATGTCAAGTATGTTTTATTTAATCATGAAATAAATTGGGATGTGATTAATGTATTGGTCCATAGTATTGGTAAAGTACCACAAATATTAACTTTGGAGAATGTTATCACAATCATGCAATCTATCATATATGAATGGTTTGATATAAGATACATGAGGAATACACCAATAGTTACATTTACAATTGATAAATTAAGACGATTATATACAGGATTAAAGACTGTTGAATATGATTCTGGTATATCTGATATTGAATAG
>AEB79260
ATGGCTACTTTCAAAGATGCTTGTTATTATTATAAGAGAATTAACAAGTTGAATCATGCAGTCTTGAAGTTAGGAGTTAATGATACATGGAGACCATCACCTCCGACCAAATATAAAGGATGGTGTCTGGACTGTTGCCAACACACTGACTTAACTTACTGTCGAGGTTGTACCATGTATCATGTATGTCAATGGTGTAGTCAATATGATAGATGCTTTCTTGATAATCAACCACATCTATTGAGAATGAGAACTTTCAAGAATGAAGTGACGAAAAATGATTTAATGAATTTAATTGACATGTACAATATATTATTTCCTATAAATCAAAGAATAGTAGATAAATTTATTAGTAGTACAAGACAACATAAATGTAGAAATGAATGTATGACACAGTGGTATAATCACCTATTGATGCCAATAACATTACAATCTCTATCAATTGAATTAGATGGTGATGTTTATTACGTATTTGGATATTATGATAGTATGCGTGATATTAATCAAACTCCATTCTCATTTACAAATTTAATAGATATGTATGATAAGTTGCTACTTGATGATGTAAATTTTAATCGAATGTCATTCTTACCAGTAGCATTACAACAAGAATATGCACTCAGATATTTTTCAAAATCAAGGTTCATTAGTGAAAAGAGGAAATGTATTAGTGATTTACATTTTTCCACTAATGTAATAGAAAATTTACACAATCCAAGTTTTAAAATACAAATTACACGTAATTGTAGTGAATTATCTTCTGATTGGAACGGAGCATGTAAACTTGTTAAAGATATGAGTACTTATTTTAATGTGCTAAAAACATCACATATTGAATTTTATAGTGTTTCAACCAGATGTAGAATGTTTACGCAGCATAAACTTAAAATAGCATCTAAACATATAAAACCAAATTATGTAACATCAAATCATAAAACATCAGCGACTGAGGTGCATAACTGTAAATGGTGCTCAATTAATAACGGTTATACTGTATGGAATGATTTTAGAATTAAAAAGATATATGATAACATTTTTAATTTTCTACGAGCTTTAGTCAAATCAAATTCTAATATTGGACATTGTTCGTCGCAGGAAAAGATATATGAACATATTAAAGATGTTCTGGATGTATGTGATGATGAAAAATGGAAAATGACGGTAGCGGAAATATTTAATTGTTTAGAACCAGTAGAACTTGATACTGTTAAATATGTTCTGTTTAATCATGAGGTAAATTGGGATGTTATTAATTTATTAGTTCAGAGCGTTGGTAAAGTACCACAAATACTGACTTTAAATGATATTGTCATAATTATGAAATCTATCATATATGAGTGGTTTGATATCAGATATATGAGGAATACACCAATGACTACATTTACAGTTGACAAATTAAGACAGTTATGTACAGGAGTGAAGACTGTTGATTATGATTCCGGCATATCTGACGTTGAATAA
>ACZ51906
ATGGCTACTTTTAAAGATGCTTGCTATTATTATAAGAGAATTAACAAACTAAATCATACAGTCTTGAAATTGGGAGTTAATGATACATGGAGACCATCACCTCCAACTAAATATAAAGGATGGTGCTTGGATTGTTGTCAGCATACTGATCTAACATATTGTCGAGGCTGTACCATGTATCATGTTTGTCAATGGTGTAGTCAATATGGTAGATGTTTTCTTGATAATGAGCCACATCTGTTAAGAATGAGAACCTTTAAAAATGAAGTGACAAAAGATGATCTGATGAATTTAATTGATATGTATGATACATTATTTCCTATGAATCAGAAGATAGTGGATAAATTCATTAATAACACAAGGCAACATAAATGTAGAAATGAATGTATGACACAGTGGTATAATCATTTGCTAATGCCAATAACATTGCAATCTCTGTCAATTGAATTGGATGGTGATATTTACTATGTATTTGGATATTATGATGATATGAACAACGTTAATCAGACTCCATTTTCATTTATAAATTTAGTAGATATATGTGATAAATTGCTACTTGATGATGTAAATTTTACTAGAATGTCATTCTTACCAATAACTTTGCAGCAAGAGTATGCACTTAGATATTTCTCTAAATCAAGATTTATTAGTGAACAAAGAAAATGTGTTAGTGATTCACACTTCTCCATTAACGTACTTGAAAATTTACACAATCCAAGTTTCAAAATACAGATCACTCGCAATTGCAGTGAGCTGTCTTCCGATTGGAATGGAGCATGTAAACTTGTTAAAGATACAAGTGCTTATTTTAATATACTAAAGACATCACATGTTGAGTTCTATAGCGTTTCCACTAGATGCAGAATGTTCACGCAACGTAAACTTCAAATAGCATCTAAACTAATGAAACCAAATTATATGACATCAAATCATAGAGCATCGGCTACTGAGGTACATAATTGCAAATGGTGTTCGATCAATAATAGCTATATTGTATGGAATGATTTTAGAGTTAAGAAGACATATGATAATATCTTAAATTTTTTACGAGCTTTAGTCAAATCAAATGTTAATGTTGGACACTGCTCATCACAAGAAAAGATATATGAATGTGTTGAAAATATTCTAGATATATGTGATAATGAGAAATGGAAAACATCGGTAACAGAAATATTCAATTGTCTAGAACCAGTAGAACTTAATGCTGTTAACTATGTTTTATTTAATCATGAGGTAAATTGGGATGTTATTAATATATTAGTTCAGAGTATTGGTAAAGTACCACAAATATTAACTTTAAATGATGTTGTCACAATCATGCATTCTATCATATATGAATGGTTTGATATCAGATATATGAGGAACACGCCAATGACTACATTTACAGTCGATAAACTAAGACGGTTGTGTACAGAACCAAAGACTGTCGACTATGATTCTGGCATATCTGATGTTGAATAA
>ACZ51953
ATGGCTACTTTTAAAGATGCTTGCTATTATTATAAGAGAATTAACAAACTAAATCATACAGTCTTGAAATTGGGAGTTAATGATACATGGAGACCATCACCTCCAACTAAATATAAAGGATGGTGCTTGGATTGTTGTCAGCATACTGATCTAACATATTGTCGAGGTTGTACCATGTATCATGTTTGTCAATGGTGTAGTCAATATGGTAGATGTTTTCTTGATAATGAGCCACATCTGTTAAGAATGAGAACCTTTAAAAATGAAGTGACAAAAGATGATCTGATGAATTTAATTGATATGTATGATACATTATTTCCTATGAATCAGAAGATAGTGGATAAATTCATTAATAACACAAGGCAGCATAAATGTAGAAATGAATGTATGACACAGTGGTATAATCATTTGCTAATGCCAATAACATTGCAATCTCTGTCAATTGAATTGGATGGTGATATTTACTATGTATTTGGATATTATGATGATATGAACAACGTTAATCAGACTCCATTTTCATTTATAAATTTAGTAGATATATGTGATAAATTGCTACTTGATGATGTAAATTTTACTAGAATGTCATTCTTACCAATAACTTTGCAGCAAGAGTATGCACTTAGATATTTCTCTAAATCAAGATTTATTAGTGAACAAAGAAAATGTGTTAGTGATTCACACTTCTCCATTAACGTGCTTGAAAATTTACACAATCCAAGTTTCAAAATACAGATCACGCGCAATTGCAGTGAGCTGTCTTCCGATTGGAATGGAGCATGTAAACTTGTTAAAGATACAAGTGCTTATTTTAATATACTAAAGACATCACATGTTGAGTTCTATAGCGTTTCCACTAGATGCAGAATGTTCACGCAACGTAAACTTCAAATAGCATCTAAACTAATGAAACCAAATTATATGACATCAAATCATAGAGCATCGGCTACTGAGGTACATAATTGCAAATGGTGTTCGACCAATAGTAGCTATATTGTATGGAATGATTTTAGAGTTAAGAAGACATATGATAATATCTTAAATTTTTTACGAGCTTTAGTCAAATCAAATGTTAATGTTGGACACTGCTCATCACAAGAAAAGATATATGAATGTGTTGAAAATATTCTAGATATATGTGATAATGAGAAATGGAAAACATCGGTAACAGAAATATTCAATTGTCTAGAACCAGTAGAACTTAATGCTATTAACTATGTTTTATTTAATCATGAGGTAAATTGGGATGTTATTAATATATTAGTTCAGAGTATTGGTAAAGTACCACAAATATTAACTTTAAATGATGTTGTCACAATCATGCAGTCTATCATATATGAATGGTTTGATATCAGATATATGAGAAACACGCCAATGACTACATTTACAGTCGATAAACTAAGACGGTTGTGTACAGAACCAAAGACTGTCGACTATGATTCTGGCATATCTGATGTTGAATAA
>ACZ51798
ATGGCTACTTTTAAAGATGCTTGTTATTATTATAAGAGAATTAACAAACTAAATCATACAGTCTTGAAATTGGGAGTTAATGATACATGGAGACCATCACCTCCAACTAAATATAAAGGATGGTGCTTGGATTGTTGTCAGCATACTGATCTAACATATTGTCGAGGTTGTACCATGTATCATGTTTGTCAATGGTGTAGTCAATATGGTAGATGTTTTCTTGATAATGAGCCACATCTGTTAAGAATGAGAACCTTTAAAAATGAAGTGACAAAAGATGATCTGATGAGTTTAATTGATATGTATGATACATTATTTCCTATGAATCAGAAGATAGTGGATAAATTCATTAATAACACAAGGCAGCATAAATGTAGAAATGAATGTATGACACAGTGGTATAATCATTTGCTAATGCCAATAACATTGCAATCTCTGTCAATTGAATTGGATGGTGATATTTACTATGTATTTGGATATTATGATGATATGAACAACGTTAATCAGACTCCATTTTCATTTATAAATTTAGTAGATATATGTGATAAATTGCTACTTGATGATGTAAATTTTACTAGAATGTCATTCTTACCAATAACTTTGCAGCAAGAGTATGCACTTAGATATTTCTCTAAATCAAGATTTATTAGTGAACAAAGAAAATGTGTTAGTGATTCACACTTCTCCATTAACGTGCTTGAAAATTTACACAATCCAAGTTTCAAAATACAGATCACGCGCAATTGCAGTGAGCTGTCTTCTGATTGGAATGGAGCATGTAAACTTGTTAAAGATACAAGTGCTTATTTTAATATACTAAAGACATCACATGTTGAGTTCTATAGCGTTTCCACTAGATGCAGAATGTTCACGCAACGTAAACTTCAAATAGCATCTAAACTAATGAAACCAAATTATATGACATCAAATCATAGAGCATCGGCTACTGAGGTACATAATTGCAAATGGTGTTCGACTAATAGTAGCTATATTGTATGGAATGATTTTAGAGTTAAGAAGATATATGATAATATCTTAAATTTTTTACGAGCTTTAGTCAAATCAAATGTTAATGTTGGACACTGCTCATCACAAGAAAAGATATATGAATGTGTTGAAAATATTCTAGATATATGTGATAATGAGAAATGGAAAACATCGGTAACAGAAATATTCAATTGTCTAGAACCAGTAGAACTTAATGCTGTTAACTATGTTTTATTTAATCATGAGGTAAATTGGGATGTTATTAATATATTAGTTCAGAGTATTGGTAAAGTACCACAAATATTAACTTTAAATGATGTTGTCACAATCATGCAGTCTATCATATATGAATGGTTTGATATCAGATATATGAGAAACACGCCAATGACTACATTTACAGTCGATAAACTAAGACGGTTGTGTACAGAACCAAAGACTGTCGACTATGATTCTGGCATATCTGATGTTGAATAA
>AEB79262
ATGGCTACTTTCAAAGATGCTTGTTATTATTATAAGAGAATTAACAAATTGAATAATGCAGTCTTGAAGTTAGGAGTTAATGATACATGGAGACCATCACCCCCGACCAAATATAAAGGATGGTGTCTGGACTGTTGCCAACACACTGACTTAACTTATTGTCGAGGTTGTACCATGTATCATGTATGTCAATGGTGTAGTCAATATGATAGATGCTTTCTTGATAATCAACCACATCTATTGAGAATGAGAACTTTCAAGAATGAAGTGACGAAAAATGATTTAATGAATTTAATTGACATGTACAATATATTATTTCCTATAAATCAAAGAATAGTAGATAAATTTATTAGTAGTACAAGACAACATAAATGTAGAAATGAATGTATGACACAGTGGTATAATCACCTATTGATGCCAATAACATTACAATCTCTATCAATTGAATTAGATGGTGATGTTTATTACGTATTTGGATATTATGATAGTATGCGTGACATTAATCAAACTCCATTCTCATTTACAAATTTAATAGATATGTATGATAAGTTGCTACTTGATAATGTAAATTTTAATCGAATGTCATTCTTACCAGTAGCATTACAACAAGAATATGCACTCAGATATTTTTCAAAATCAAGATTTATTAGTGAAAAGAGGAAATGTATTAGTGATTTACATTTTTCCACTAATGTAATAGAAAATTTACACAATCCAAGTTTTAAAATACAAATTACACGTAATTGTAGTGAATTATCTTCTGATTGGAACGGAGCATGTAAACTTGTTAAAGATATGAGTACTTATTTTAATGTGCTAAAAACATCACATATTGAATTTTATAGTATTTCAACCAGATGTAGAATGTTTACGCAGCATAAACTTAAAATAGCATCTAAACATATAAAACCAAATTATGTAACATCAAATCATAGAACATCAGCGACTGAGGTGCATAACTGTAAATGGTGCTCAATTAATAACGGTTGTACTGTATGGAATGATTTTAGAATTAAGAAGATATATGATAACATTTCCAATTTTCTACGAGCTTTAGTCAAATCAAATTCTAATATTGGACATTGTTCGTCGCAGGAAAAGATATATGAACATATTAAAGATGTTCTGGATGTATGTGATGATGAAAAATGGAAAATAGCGGTAGCGGAAATATTTAATTGTTTAGAACCAGTAGAACTTAATACTGTTAAATATGTTCTGTTTAATCATGAGGTAAATTGGGATGTTATTAATTTATTAGTTCAGAGCGTTGGTAAAGTACCACAAATACTGACTTTAAATGATATTGTCATAATCATGAAATCTATCATATATGAGTGGTTTGATATCAGATATATGAGGAATACACCAATGACTACATTTACAGTTGACAAATTAAGACAGTTATGTACAGGAGTGAAGACTGTTGATTATGATTCCGGCATATCTGACGTTGAATAA
>ACZ51558
ATGGCTACTTTTAAAGATGCTTGCTATTATTATAAGAGAATTAACAAACTAAATCATACAGTCTTGAAATTGGGAGTTAATGATACATGGAGACCATCACCTCCAACTAAATATAAAGGATGGTGCTTGGATTGTTGTCAGCATACTGATCTAACATATTGTCGAGGCTGTACCATGTATCATGTTTGTCAATGGTGTAGTCAATATGGTAGATGTTTTCTTGATAATGAGCCACATCTGTTAAGAATGAGAACCTTTAAAAATGAAGTGACAAAAGATGATCTGATGAATTTAATTGATATGTATGATACATTATTTCCTATGAATCAGAAGGTAGTGGATAAATTCATTAATAACACAAGGCAACATAAATGCAGAAATGAATGTATGACACAGTGGTATAATCATTTGCTAATGCCAATAACATTGCAATCTCTGTCAATTGAATTGGATGGTGATATTTACTATGTATTTGGATATTATGATGATATGAACAACGTTAATCAGACTCCATTTTCATTTATAAATTTAGTAGATATATGTGATAAATTGCTACTTGATGATGTAAATTTTACTAGAATGTCATTCTTACCAATAACTTTGCAGCAAGAGTATGCACTTAGATATTTCTCTAAATCAAGATTTATTAGTGAACAAAGAAAATGTGTTAGTGATTCACACTTCTCCATTAACGTGCTTGAAAATTTACACAATCCAAGTTTCAAAATACAGATCACTCGCAATTGCAGTGAGCTGTCTTCCGATTGGAATGGAGCATGTAAACTTGTTAAAGATACAAGTGCTTATTTTAATATACTAAAGACATCACATGTTGAGTTCTATAGCGTTTCCACTAGATGCAGAATGTTCACGCAACGTAAACTTCAAATAGCATCTAAACTAATGAAACCAAATTATATGACATCAAATCATAGAGCATCGGCTACTGAGGTACATAATTGCAAATGGTGTTCGATCAATAATAGCTATATTGTATGGAATGATTTTAGAGTTAAGAAGACATATGATAATATCTTAAATTTTTTACGAGCTTTAGTCAAATCAAATGTTAATGTTGGACACTGCTCATCACAAGAAAAGATATATGAATGTGTTGAAAATATTCTAGATATATGTGATAATGAGAAATGGAAAACATCGGTAACAGAAATATTCAATTGTCTAGAACCAGTAGAACTTAATGCTGTTAACTATGTTTTATTTAATCATGAGGTAAATTGGGATGTTATTAATATATTAGTTCAGAGTATTGGTAAAGTACCACAAATATTAACTTTAAATGATGTTGTCACAATCATGCATTCTATCATATATGAATGGTTTGATATCAGATATATGAGGAATACGCCAATGACTACATTTACAGTCGATAAACTAAGACAGTTGTGTACAGAACCAAAGACTGTCGACTATGATTCTGGCATATCTGATGTTGAATAA
>ACZ52001
ATGGCTACTTTTAAAGATGCTTGTTATCATTACAAAAGAATTAACAAATTGAATAATACAGTCTTAAAATTAGGAGTTAATGATACATGGAGGCCGTCACCTCCAACTAAATATAAAGGATGGTGTTTGGATTGCTGTCAACATACTGACTTAACTTATTGCAGCGGTTGTACCATGTATCATGTTTGTCAATGGTGTAGTCGATATGGTAGATGTTTTCTTGATAATGAACCACATTTATTAAGGATGAGAACTTTTAAAAATGAAGTGACAAAAGACGATTTAAAGAATTTAATTGATATGTATGAAACACTATTCCCTATGAATCATAAAATAGTATGTAGATTCATTAACACTACGAGACAACATAAATGTAGAAACGAATGTATGACACAGTGGTACAATCATTTACTAATGCCAATAACGTTACAATCCCTGTCAATTGAATTAGATGGTGACGTTTATTACGTATTTGGGTATTATGATAACATGAATAATATTAATCAAACTCCATTCTCATTTATAAATTTAGTAGATATATATGATAAATTATTACTTGATGATGTGAATTTTACTAGAATGTCATTCTTACCAGCATCTTTACAGCAAGAATATGCACTTAGATATTTTTCTAAATCAAGATTTATAAACGAACAAAGGAAATGTGTTAATGATTCACACTTTTCAATTAATGTGTTAGAGAATTTACATAATCCAAGTTTCAAAATACAGATTACACGTAATTGTAGCGAACTGTCTTTTGACTGGAATGAAGCATGTAAGCTTGTTAAAAACGTCAGTGCGTATTTTGACATGCTGAAAACATCACGTATTGAATTTTATAGTGTTTCTACCAGATGTAGAATATTCACACAATGTAAACTCAAAATGGCATCTAAATTAATCAAACCAAACTATATAACCTCGAATCATAAAACGTTAGCTACTGAGGTACACAATTGCAAGTGGTGTTCAGTTAATAACAGTTATACTGTATGGAATGATTTTAGAATTAAGAAAATATATGATAATATTTTTAACTTTCTACGAGCTTTAGTTAAATCAAATGTTAATATTGGACATTGTTCATCACAGGAAAAGATATATGAATATGTTAAAGACGTTCTGAATGTGTGTGATGACGAAAGATGGAAAACGTCAATAATGGAAATTTTTAATTGTCTAGAACCAGTAGAGCTTGATGATGTCAAGTACGTTTTATTTAACCATGAAATAAATTGGGATGTGATTAATGTATTGGTCCATAGTATTGGTAAAGTACCACAAATATTAACTTTGGAGAATGTTATTACAATCATGCAATCTATCATATATGAATGGTTTGATATAAGATACATGAGGAATACACCAATGGTTACATTTACAATTGATAAATTAAGACGATTATATACAGGATCAAAGACTGTTGAATATGATTCTGGCATATCTGATATTGAATAG
>ACZ51810
ATGGCTACTTTTAAAGATGCTTGTTATCATTACAAAAGAATTAACAAATTGAATAATACAGTCTTAAAATTAGGAGTTAATGATACATGGAGGCCGTCACCTCCAACTAAATATAAAGGATGGTGTTTGGATTGCTGTCAACATACTGACTTAACTTATTGCAGCGGTTGTACCATGTATCATGTTTGTCAATGGTGTAGTCGATATGGTAGATGTTTTCTTGATAATGAACCACATTTATTAAGGATGAGAACTTTTAAAAATGAAGTGACAAAAGACGATTTAAAGAATTTAATTGATATGTATGAAACACTATTCCCTATGAATCATAAAATAGTATGTAGATTCATTAACACTACGAGACAACATAAATGTAGAAACGAATGTATGACACAGTGGTACAATCATTTACTAATGCCAATAACGTTACAATCCCTGTCAATTGAATTAGATGGTGACGTTTATTACGTATTTGGGTATTATGATAACATGAATAATATTAATCAAACTCCATTCTCATTTATAAATTTAGTAGATATATATGATAAATTATTACTTGATGATGTGAATTTTACTAGAATGTCATTCTTACCAGCATCTTTACAGCAAGAATATGCACTTAGATATTTTTCTAAATCAAGATTTATAAACGAACAAAGGAAATGTGTTAATGATTCACACTTTTCAATTAATGTGTTAGAGAATTTACATAATCCAAGTTTCAAAATACAGATTACACGTAATTGTAGCGAACTGTCTTTTGACTGGAATGAAGCATGTAAGCTTGTTAAAAACGTCAGTGCGTATTTTGACATGCTGAAAACATCACGTATTGAATTTTATAGTGTTTCTACCAGATGTAGAATATTCACACAATGTAAACTCAAAATGGCATCTAAATTAATCAAACCAAACTATATAACCTCGAATCATAAAACGTTAGCTACTGAGGTACACAATTGCAAGTGGTGTTCAGTTAATAACAGTTATACTGTATGGAATGATTTTAGAATTAAGAAAATATATGATAATATTTTTAACTTTCTACGAGCTTTAGTTAAATCAAATGTTAATATTGGACATTGTTCATCACAGGAAAAGATATATGAATATGTTAAAGACGTTCTGAATGTGTGTGATGACGAAAGATGGAAAACGTCAATAATGGAAATTTTTAATTGTCTAGAACCAGTAGAGCTTGATGATGTCAAGTATGTTTTATTTAACCATGAAATAAATTGGGATGTGATTAATGTATTGGTCCATAGTATTGGTAAAGTACCACAAATATTAACTTTGGAGAATGTTATTACAATCATGCAATCTATCATATATGAATGGCTTGATATAAGATACATGAGGAATACACCAATGGTTACATTTACAATTGATAAATTAAGACGATTATATACAGGATCAAAGACTGTTGAATATGATTCTGGCATATCTGATATTGAATAG
>ACZ51654
ATGGCTACTTTTAAAGATGCTTGTTATCATTACAAAAGAATTAACAAATTGAATAATACAGTCTTAAAATTAGGAGTTAATGATACATGGAGGCCGTCACCTCCAACTAAATATAAAGGATGGTGTTTGGATTGCTGTCAACATACTGACTTAACTTATTGCAGCGGTTGTACCATGTATCATGTTTGTCAATGGTGTAGTCGATATGGTAGATGTTTTCTTGATAATGAACCACATTTATTAAGGATGAGAACTTTTAAAAATGAAGTGACAAAAGACGATTTAAAGAATTTAATTGATATGTATGAAACACTATTCCCTATGAATCATAAAATAGTATGTAGATTCATTAACACTACGAGACAACATAAATGTAGAAACGAATGTATGACACAGTGGTACAATCATTTACTAATGCCAATAACGTTACAATCCCTGTCAATTGAATTAGATGGTGACGTTTATTACGTATTTGGGTATTATGATAACATGAATAATATTAATCAAACTCCATTCTCATTTATAAATTTAGTAGATATATATGATAAATTATTACTTGATGATGTGAATTTTACTAGAATGTCATTCTTACCAGCATCTTTACAGCAAGAATATGCACTTAGATATTTTTCTAAATCAAGATTTATAAACGAACAAAGGAAATGTGTTAATGATTCACACTTTTCAATTAATGTGTTAGAGAATTTACATAATCCAAGTTTCAAAATACAGATTACACGTAATTGTAGCGAACTGTCTTTTGACTGGAATGAAGCATGTAAGCTTGTTAAAAACGTCAGTGCGTATTTTGACATGCTGAAAACATCACATATTGAATTTTATAGTGTTTCTACCAGATGTAGAATATTCACACAATGTAAACTCAAAATGGCATCTAAATTAATCAAACCAAACTATATAACCTCGAATCATAAAACGTTAGCTACTGAGGTACACAATTGCAAGTGGTGTTCAGTTAATAACAGTTATACTGTATGGAATGATTTTAGAATTAAGAAAATATATGATAATATTTTTAACTTTCTACGAGCTTTAGTTAAATCAAATGTTAATATTGGACATTGTTCATCACAGGAAAAGATATATGAATATGTTAAAGACGTTCTGAATGTGTGTGATGACGAAAGATGGAAAACGTCAATAATGGAAATTTTTAATTGTCTAGAACCAGTAGAGCTTGATGATGTCAAGTATGTTTTATTTAACCATGAAATAAATTGGGATGTGATTAATGTATTGGTCCATAGTATTGGTAAAGTACCACAAATATTAACTTTGGAGAATGTTATTACAATCATGCAATCTATCATATATGAATGGTTTGATATAAGATACATGAGGAATACACCAATGGTTACATTTACAATTGATAAATTAAGACGATTATATACAGGATCAAAGACTGTTGAATATGATTCTGGCATATCTGATATTGAATAG
>AFJ68322
ATGGCTACTTTCAAAGATGCTTGTTATTATTATAAGAGAATTAACAAATTGAATCATGCAGTCTTGAAGTTAGGAGTTAATGATACATGGAGACCATCACCTCCGACCAAATATAAAGGATGGTGTCTGGACTGTTGCCAACATACTGACTTAACTTACTGTCGAGGTTGTACCATGTATCATGTATGTCAATGGTGTAGTCAATATGATAGATGCTTTCTTGATAATCAACCACATCTATTGAGAATGAGAACTTTCAAGAATGAAGTGACGAAAAATGATTTAATGAATTTAATTGACATGTACAATATATTATTTCCCATAAATCAAAGAATAGTAGATAAATTTATTAGTAGTACAAGACAACATAAATGTAGAAATGAATGTATGACACAGTGGTATAATCACCTATTGATGCCAATAACATTACAATCTCTATCAATTGAGTTAGATGGTGATGTTTATTACGTATTTGGATATTATGATAGTATGCGTGACATTAATCAAACTCCATTCTCATTTACAAATTTAATAGATATGTTTGATAAGTTGTTACTTGATAATGTAAATTTTAATCGAATGTCATTCTTACCAGTAGCATTACAACAAGAATATGCACTCAGATATTTTTCAAAATCAAGGTTTATTAGTGAAAAAAGAAAATGTATTAGTGATTTACATTTTTCCAATAGTGTAATAGAAAATTTACACAATCCAAGTTTTAAAATACAAATTACACGTAATTGTAGTGAATTATCTTCTAATTGGAACGAAGCATGTAAACTTGTTAAAGATATGAGTACTTATTTTAATGTGCTAAAAACATCACATATTGAATTTTATAGTATTTCAACCAGATGTAGAATGTTTACGCAGCATAAACTTAAAATAGCATCTAAATATATAAAACCAAATTATGTAACATCAAATCATAGAACATCAGCGACTGAGGTGCATAACTGTAAATGGTGCTCAATTAATAACGGTTATACTGTATGGAATGATTTTAGAATTAAGAAGATATATGATAACATTTTCAATTTTCTACGAGCTTTAGTCAAATCAAATTCTAATATTGGACATTGTTCGTCGCAGGAAAAGATATACGAACATATTAAAGATGTTCTGGATGTATGCGATGATGAAAAATGGAAAATGGCGGTAGCGGAAATATTTAATTGTTTAGAACCAGTAGAACTTGATACTGTTAAATATGTTCTGTTTAATCATGAGGTAAATTGGGATGTTATTAATTTATTAGTTCAGAGCGTTGGTAAAGTACCACAAATACTGACTTTAAATGATATTGTCATAATCATGAAATCTATCATATATGAGTGGTTTGATATCAGATATATGAGGAATACACCAATGACTACATTTACAGTTGACAAATTAAGACAGTTATGTACAGGAGTGGAGACTGTTGATTATGATTCCGGCATATCTGACGTTGAATAA
>AFJ68382
ATGGCTACTTTCAAAGATGCTTGTTATTATTATAAGAGAATTAACAAGTTGAATCTTGCAGTCTTGAAGTTAGGAGTTAATGATACATGGAGACCATCACCTCCGACCAAATATAAAGGATGGTGTCTAGACTGTTGCCAACACACTGACTTAACTTACTGTCGAGGTTGTACCATGTATCATGTATGTCAATGGTGTAGTCAATATGATAGATGCTTTCTTGATAATCAACCACATTTATTGAGAATGAGAACTTTCAAGAATGAAGTGACGAAAGATGATTTAATGAATTTAATTGACATGTACAATATATTATTCCCTATAAATCAAAGAATAGTAGATAAATTTATTAGTAGTACAAGACAACATAAATGTAGAAATGAATGTATGACACAGTGGTATAATCACCTATTGATGCCAATAACATTACAATCTCTATCAATTGAATTAGATGGTGATGTTTATTACATATTTGGATATTATGATAGTATGCGTGACATTAATCAAACTCCATTCTCATTTACGAATTTAATAGATATGTATGATAAGTTGCTACTTGATAATGTAAATTTTAATCGAATGTCATTCTTACCAGTAGCATTGCAACAAGAATATGCACTCAGATATTTTTCAAAATCAAGGTTTATTAGTGAAAAGAGGAAATGTATTAGTAATTTACATTTTTCCACTAATGTAATAGAAAATTTACACAATCCAAGTTTTAAAATACAAATTACACGTAATTGTAGTGAATTATCTTCTGATTGGAACGGAGCATGTAAACTTGTTAAAGATATGAGTACTTATTTTAATGTGCTAAAAACATCACATATTGAATTTTATAGTGTTTCAACCAGATGTAGAATGTTTACGCAGCATAAACTTAAAATAGCATCTAAACATATAAAACCAAATTATGTAACATCAAATCATAAAACATCAGCGACTGAGGTGTATAACTGTAAATGGTGCTCAATTAATAACGGTTATACTGTATGGAATGATTTTAGAATTAAGAAGATATATGATAACATTTTCAATTTTCTACGAGCTTTAGTCAAATCAAATTCTAATATTGGACATTGTTCGTCGCAGGAAAAGATATATGAACATATTAAAGATGTTCTGGATGTATGTGATGATGAAAAATGGAAAATGACGGTAGCGGAAATATTTAATTGTTTAGAACCAGTAGAACTTGATACTGTTAAATATGTTCTGTTTAATCATGAGGTAAATTGGGATGTTATTAATTTATTAGTTCAGAGTGTTGGTAAAGTACCACAAATACTGACTTTAAATGATATTGTCATAATTATGAAATCTATCATATATGAGTGGTTTGATATCAGATATATGAGGAATACACCAATGACTACATTTACAGTTGACAAATTAAGACAGTTATGTACAGGGGTGAAGACTGTTGATTATGATTCCGGCATATCTGACGTTGAATAA
>AEK69710
ATGGCTACTTTTAAAGATGCTTGTTATCATTACAAAAGAATTAATAAATTGAATAATACAGTCTTAAAATTAGGAGTTAATAATACATGGAGACCGTCACCTCCAACTAAATATAAAGGATGGTGTTTAGATTGCTGTCAACATACTGACTTAACTTATTGTAGCGGGTGTACCATGTATCATGTTTGTCAATGGTGCAGTCAATATGGTAGATGTTTTCTTGATAATGAACCGCATTTATTAAGAATGAGAACTTTTAAAAATGAAGTGACAAAAGACGATTTAAAGAATTTAATTGATATGTATGAAATTCTATTCCCTATGAATCATAAAATAGTATGTAGATTCATTAACAATACGAGACAACATAAATGTAGAAACGAATGTATGACACAGTGGTACAATCATTTACTAATGCCAATAACGTTACAATCCCTGTCAATTGAATTAGATGGTGACGTTTATTACGTATTTGGGTATTATGATAACATGAATAATATTAATCAAACTCCATTCTCATTTATAAATTTAGTAGATATATATGATAAATTATTACTTGATAATGTAAATTTTACTAGAATGTCATTCTTACCAGCATCTTTACAGCAAGAATATGCACTTAGATATTTTTCTAAATCAAGATTTATAAGCGAGCAAAGGAAATGTGTTAATGATTTACACTTTTCAATTAATGTGTTAGAGAACTTACATAATCCAAGTTTCAAAATACAGATTACACGTAATTGTAGCGAACTGTCTTTTGACTGGAATGAGGCATGCAAGCTTGTTAAAAACGTTAGTGCGTATTTTAACATGCTGAAAACATCACATATTGAATTTTATAGTGTTTCTACCAGATGTAGAATATTCACACAATGTAAACTCAAAATGGCATCTAAATTAATCAAACCAAACTATATAACCTCGAATCATAAAACATTAGCTACTGAGGTACACAATTGCAAGTGGTGTTCAGTTAATAATAGTTATATTGTATGGAATGATTTTAGGGTTAAGAAAATATGTGATAATATTTTTAACTTTCTACGAGCTTTAGTTAAATCAAATGTTAATATTGGACATTGTTCATCACAGGAAAAGATATATGAATATGTTGAAGACGTTCTGAATGTGTGTGATGACGAAAGATGGAAAACGTCAATAACGGAAATTTTTAATTGTCTAGAACCAGTAGAGCTTGATGATGTCAAGTATGTTTTATTTAATCATGAAATAAATTGGGATGTGATTAATGTATTGGTCCATAGTATTGGTAAAGTACCACAAATATTAACTTTGGAGAATGTTATAACAATCATGCAATCTATCATATATGAATGGTTTGATATAAGATACATGAGGAATACACCAATGGTTACATTTACAATTGATAAATTAAGACGATTATATACAGGATTAAAGACTGTTGAATATGATTCTGGTATATCTGATATTGAATAG
>AFK27390
ATGGCCACTTTCAAAGATGCTTGTTATTATTATAAGAGAATTAACAAATTGAATCATGCAGTCTTGAAGTTAGGAGTTAATGATACATGGAGACCATCACCTCCGACCAAATATAAAGGATGGTGTCTGGACTGTTGCCAACATACTGACTTAACTTACTGTCGAGGTTGTACCATGTATCATGTATGTCAATGGTGTAGTCAATATGATAGATGCTTTCTTGATAATCAACCACATCTATTAAGAATGAGAACTTTCAAGAATGAAGTGACGAAAAATGATTTAATGAATTTAATTGATATGTACAATATATTATTTCCTATAAATCAAAGAATAGTAGATAAATTTATTAGTAGTACAAGACAACATAAATGTAGAAATGAATGTATGACACAGTGGTATAATCACCTATTGATGCCAATAACATTACAATCTCTATCAATTGAATTAGATGGTGATGTTTATTACGTATTTGGATATTATGATAGTATGCGTGACGTTAATCAAACTCCATTCTCATTTACAAATTTAATAGATATGTATGATAAGTTGCTGCTTGATAATGTAAATTTTAATCGAATGTCATTCTTACCAGTAGCATTACAACAAGAATATGCACTCAGATATTTTTCAAAATCAAGGTTTATTAGTGAAAAGAGAAAATGTATTAGTGATTTACATTTTTCCACTAATGTAATAGAAAATTTACACAATCCAAGTTTTAAAATACAAATTACGCGTAATTGTAGTGAATTATCTTCTGATTGGAACGGAGCATGTAAACTTGTTAAAGATATGAATACTTATTTTAATGTGCTAAAAACATCACATATTGAATTTTATAGTATTTCAACCAGATGTAGAATGTTTACGCAGTATAAACTTAAAATAGCATCTAAACATATAAAACCAAATTATGTAACATCAAATCATAGAACAGCAGCGACTGAGGTGCATAACTGTAAATGGTGCTCAATTAATAACGGTTATACTGTATGGAATGATTTTAGAATTAAGAAGATATATGATAACATTTTCAATTTTCTACGAGCTTTAGTCAAATCAAATTCTAATATTGGACATTGTTCGTCGCAGGAAAAGATATATGAACATGTTAAAAATGTTCTGGATGTATGTGATGATGAAAAATGGAAAATGGCGGTAGCGGAAATATTTAATTGTTTAGAGCCAGTAGAACTTGATACTGCTAAATATGTTCTGTTTAATCATGAGGTAAATTGGGATGTTATTAATTTATTAGTTCAGAGCGTTGGTAAAGTACCACAGATACTGACTTTAAATGATATTACCATAATCATGAAATCTATCATATATGAGTGGTTTGATATCAGGTATATGAGGAATACACCAATGACTACATTTACAGTTGACAAATTAAGACAGTTATGTACAGGAGTGAAGACTGTTGATTATGATTCCGGCATATCTGACATTGAATAA
>AFJ68258
ATGGCTACTTTCAAAGATGCTTGTTATTATTATAAGAGAATTAACAAATTGAATAATGCAGTCTTGAAGTTAGGAGTTAATGATACATGGAGACCATCACCCCCGACCAAATATAAAGGATGGTGTCTGGACTGTTGCCAACACACTGACTTAACTTATTGTCGAGGTTGTACCATGTATCATGTATGTCAATGGTGTAGTCAATATGATAGATGCTTTCTTGATAATCAACCACATCTATTGAGAATGAGAACTTTCAAGAATGAAGTGACGAAAAATGATTTAATGAATTTAATTGACATGTACAATATATTATTTCCTATAAATCAAAGAATAGTAGATAAATTTATTAGTAGTACAAGACAACATAAATGTAGAAATGAATGTATGACACAGTGGTATAATCACCTATTGATGCCAATAACATTACAATCTCTATCAATTGAATTAGATGGTGATGTTTATTACGTATTTGGATATTATGATAGTATGCGTGACATTAATCAAACTCCATTCTCATTTACAAATTTAATAGATATGTATGATAAGTTGCTACTTGATAATGTAAATTTTAATCGAATGTCATTCTTACCAGTAGCATTACAACAAGAATATGCACTCAGATATTTTTCAAAATCAAGATTTATTAGTGAAAAGAGGAAATGTATTAGTGATTTACATTTTTCCACTAATGTAATAGAAAATTTACACAATCCAAGTTTTAAAATACAAATTACACGTAATTGTAGTGAATTATCTTCTGATTGGAACGGAGCATGTAAACTTGTTAAAGATATGAGTACTTATTTTAATGTGCTAAAAACATCACATATTGAATTTTATAGTATTTCAACCAGATGTAGAATGTTTACGCAGCATAAACTTAAAATAGCATCTAAACATATAAAACCAAATTATGTAACATCAAATCATAGAACATCAGCGACTGAGGTGCATAACTGTAAATGGTGCTCAATTAATAACGGTTATACTGTATGGAATGATTTTAGAATTAAGAAGATATATGATAACATTTTCAATTTTCTACGAGCTTTAGTCAAATCAAATTCTAATATTGGACATTGTTCGTCGCAGGAAAAGATATATGAACATATTAAAGATGTTCTGGATGTATGTGATGATGAAAAATGGAAAATGGCGGTAGCGGAAATATTTAATTGTTTAGAACCAGTAGAACTTAATACTGTTAAATATGTTCTGTTTAATCATGAGGTAAATTGGGATGTTATTAATTTATTAGTTCAGAGCGTTGGTAAAGTACCACAAATACTGACTTTAAATGATATTGTCATAATCATGAAATCTATCATATATGAGTGGTTTGATATCAGATATATGAGGAATACACCAATGACTACATTTACAGTTGACAAATTAAGACAGTTATGTACAGGAGTGAAGACTGTTGATTATGATTCCGGCATATCTGACGTTGAATAA
>ADK46552
ATGGCTACTTTCAAAGATACTTGTTATTATTATAAGAGAATTAACAAGTTGAATCACGCAGTCTTGAAGTTAGGAGTTAATGATACATGGAGACCATCACCTCCAACTAAATATAAAGGATGGTGTCTGGATTGTTGTCAGCACACTGATTTAACTTACTGTCGAGGTTGTACCATGTATCATGTATGTCAATGGTGTAGTCAATATGGTAGATGCTTTCTTGATAGTGAGCCGCATCTATTGAGAATGAGAACTTTCAAGAATGAAGTGACGAAAAATGATTTAATGAACTTAATTGATATGTACGATACATTATTTCCTATAAATCAAAGAATAGTAGATAAATTCATGAATAGTACAAGACAACATAAATGTAGAAATGAATGTATAACACAGTGGTACAATCATTTATTAATGCCAATAACATTACAATCTCTATCGATTGAATTAGATGGTGATGTTTATTACGTATTTGGATATTATGACAGTATGAGTGACATTAATCAAACTCCATTCTCATTTACAAATTTAATAGATATGTATGATAAATTGCTACTTGATAATATAAATTTTAACCGAATGTCATTCTTACCAGTAGCATTACAACAAGAATATGCACTCAGATATTTTTCAAAATCGAGGTTTATTAGTGAAAAGAGAAAATGTGTCAGTGATTTACATTTTTCCGCTAACGTGATAGAAAATTTGCATAATCCAAGTTTTAAAATACAGATTACACGTAATTGTAGTGATTTTTCTTCTGACTGGAACGGAGTATGCAAACTTGTTAAAGATGTGAGTGCTTATTTTAATGTGCTGAAAACGTCACATATTGAATTTTATAGTATTTCAACCAGATGTAGAGTGTTTACGCAACATAAACTTAAAATAGCATCTAAACATATAAAACCAAATTATGTGACATCAAATCATAAAACGTCGGCGACTGAGGTACATAATTGTAAATGGTGCTCAATTAATAACAGTTATACTGTATGGAATGATTTTAGAGTTAAGAAGATATATGATAACATTTTCAATTTCCTACGAGCTTTAGTCAAATCAAATGCCAATGTTGGACATTGTTCGTCACAGGAAAAGATATATGAATATATTAAAGATGTTCTGGATGTATGTGATGATGAAAAATGGAAAATAGCGGTGACAGAAATGTTTAATTGTTTAGAACCAGTAGAACTTAATAATGTTAAATATGCTCTGTTCAATCATGAGGTAAATTGGGATGTCATTAATTTATTAGTTCAGAGTGTTGATAAAGTACCGCAAATACTGACTTTGAATGATATTGTCATAATTATGAAATCTATCATATATGAGTGGTTTGATATCAGATATATGAGAAACACACCAATGACTACATTTACAGTTGACAAATTAAGACGATTATGCACAGGAGTGAAGACTGTTGATTATGATTCCGGTATATCTGACGTTGAATAA
>ADK46550
ATGGCTACTTTCAAAGACGCTTGTTATTATTATAAAAGAATTAATAAATTGAATCATGCAGTCTTAAAATTAGGAGTTAATGATACATGGAGACCGTCACCTCCAACTAAGTATAAAGGATGGTGCTTGGATTGCTGTCAACATACTGATTTAACTTATTGTAGAGGTTGTACCATGTATCATGTTTGTCAATGGTGTAGTCAATATGGTAGATGCTTTCTTGATGATGAACCACATTTATTAAGGATGAGAACTTTTAAAAATGAAATAACAAAAGATGATTTGAAGAATTTAATTGATATGTATAGCACATTATTCCCTATGAATCAGAAAATAGTATGTAAATTCATTAATAATACGAAACAACACAAATGTAGAAATGAATGTATGACGCAGTGGTATAATCACTTACTAATGCCAATAACGTTACAATCTCTATCAATTGAATTAGACGGTGATGTTTATTACGTATTTGGGTATTATGATAATATGAATAGCGTTAATCAAACTCCATTTTCATTTACAAATTTAATAGATATGTATGATAAATTATTACTTGATGATGTAAATTTCGTTAGAATGTCATTCTTACCAACATCTTTACAACAAGAATATGCAATTAGATATTTTTCTAAATCAAGGTTTATTAGCGAACAGAGGAAATGCGTTAATGATTCACACTTTTCAATTAATGTATTAGAGAACTTACATAATCCAAGTTTCAAAGTACAGATTACACGTAACTGTAGTGAACTGCTTCTTGGCTGGAATGAAGCATGCAAGCTCGTTAAAAATGTCAGTGCTTATTTTGATATGCTGAAAACATCACGTATTGAATTTTATAGTGTTTCTACTAGATGTAGAATATTCACACAACATAAACTCAAAATGGCATCTAAGCTAATCAAACCAAATTATATAACCTCAAATCATAGAACATCAGCTACTGAAGTACACAATTGCAAGTGGTGTTCAGTTAATAATAGTTATACTGTATGGAATGATTTTAGAGTAAAGAAAATATATGATAATATTTTTAGTTTTCTACGAGCTTTAGTTAAGTCAAATGTTAATATCGGACATTGTTCATCACAGGAAAAGATATATGAATATGTTGAAGATGTTCTGAATGTGTGTGATAATGAAAAATGGAAAACGTCAATAATGAAAGTTTTTAATTGTCTAGAACCAGTAGAGCTTGATAATGTCAAGTATGTTTTATTTAACCATGAAATAAATTGGGATGTTATTAATGTATTGGTTCAGAGCATTGGTAAAGTACCACAAATATTAACTTTGAAAAATGTTATTACAATCATACAATCTATTATATATGAATGGTTTGATATAAGATACATGAGGAATACACCAATGGTTACATTTACAATTGATAAATTAAGACGATTGCATACAGAATTAAAGACTGCTGAATATGATTCTGGTATATCTGATGTTGAATAG
>ADK46551
ATGGCTACTTTCAAAGACGCTTGTTATTATTATAAAAGAATTAATAAATTGAATCATGCAGTCTTAAAATTAGGAGTTAATGATACATGGAGACCGTCACCTCCAACTAAGTATAAAGGATGGTGCTTGGATTGCTGTCAACATACTGATTTAACTTATTGTAGAGGTTGTACCATGTATCATGTTTGTCAATGGTGTAGTCAATATGGTAGATGCTTTCTTGATGATGAACCACATTTATTAAGGATGAGAACTTTTAAAAATGAAATAACAAAAGATGATTTGAAGAATTTAATTGATATGTATAGCACATTATTCCCTATGAATCAGAAAATAGTATGTAAATTCATTAATAATACGAAACAACACAAATGTAGAAATGAATGTATGACGCAGTGGTATAATCACTTACTAATGCCAATAACGTTACAATCTCTATCAATTGAATTAGACGGTGATGTTTATTACGTATTTGGGTATTATGATAATATGAATAGCGTTAATCAAACTCCATTTTCATTTACAAATTTAATAGATATGTATGATAAATTATTACTTGATGATGTAAATTTCGTTAGAATGTCATTCTTACCAACATCTTTACAACAAGAATATGCAATTAGATATTTTTCTAAATCAAGGTTTATTAGCGAACAGAGGAAATGCGTTAATGATTCACACTTTTCAATTAATGTATTAGAGAACTTACATAATCCAAGTTTCAAAGTACAGATTACACGTAACTGTAGTGAACTGCTTCTTGGCTGGAATGAAGCATGCAAGCTCGTTAAAAATGTCAGTGCTTATTTTGATATGCTGAAAACATCACGTATTGAATTTTATAGTGTTTCTACTAGATGTAGAATATTCACACAACATAAACTCAAAATGGCATCTAAGCTAATCAAACCAAATTATATAACCTCAAATCATAGAACATCAGCTACTGAAGTACACAATTGCAAGTGGTGTTCAGTTAATAATAGTTATACTGTATGGAATGATTTTAGAGTAAAGAAAATATATGATAATATTTTTAGTTTTCTACGAGCTTTAGTTAAGTCAAATGTTAATATCGGACATTGTTCATCACAGGAAAAGATATATGAATATGTTGAAGATGTTCTGAATGTGTGTGATAATGAAAAATGGAAAACGTCAATAATGAAAGTTTTTAATTGTCTAGAACCAGTAGAGCTTGATAATGTCAAGTATGTTTTATTTAACCATGAAATAAATTGGGATGTTATTAATGTATTGGTTCAGAGCATTGGTAAAGTACCACAAATATTAACTTTGAAAAATGTTATTACAATCATACAATCTATTATATATGAATGGTTTGATATAAGATACATGAGGAATACACCAATGGTTACATTTACAATTGATAAATTAAGACGATTGCATACAGAATTAAAGACTGCTGAATATGATTCTGGTATATCTGATGTTGAATAG
>ACZ52025
ATGGCTACTTTTAAAGATGCTTGTTATCATTACAAAAGAATTAACAAATTGAATAATACAGTCTTAAAATTAGGAGTTAATGATACATGGAGGCCGTCACCTCCAACTAAATATAAAGGATGGTGTTTGGATTGCTGTCAACATACTGACTTAACTTATTGCAGCGGTTGTACCATGTATCATGTTTGTCAATGGTGTAGTCGATATGGTAGATGTTTTCTTGATAATGAACCACATTTATTAAGGATGAGAACTTTTAAAAATGAAGTGACAAAAGACGATTTAAAGAATTTAATTGATATGTATGAAACACTATTCCCTATGAATCATAAAATAGTATGTAGATTCATTAACACTACGAGACAACATAAATGTAGAAACGAATGTATGACACAGTGGTACAATCATTTACTAATGCCAATAACGTTACAATCCCTGTCAATTGAATTAGATGGTGACGTTTATTACGTATTTGGGTATTATGATAACATGAATAATATTAATCAAACTCCATTCTCATTTATAAATTTAGTAGATATATATGATAAATTATTACTTGATGATGTGAATTTTACTAGAATGTCATTCTTACCAGCATCTTTACAGCAAGAATATGCACTTAGATATTTTTCTAAATCAAGATTTATAAACGAACAAAGGAAATGTGTTAATGATTCACACTTTTCAATTAATGTGTTAGAGAATTTACATAATCCAAGTTTCAAAATACAGATTACACGTAATTGTAGCGAACTGTCTTTTGACTGGAATGAAGCATGTAAGCTTGTTAAAAACGTCAGTGCGTATTTTGACATGCTGAAAACATCACATATTGAATTTTATAGTGTTTCTACCAGATGTAGAATATTCACACAATGTAAACTCAAAATGGCATCTAAATTAATCAAACCAAACTATATAACCTCGAATCATAAAACGTTAGCTACTGAGGTACACAATTGCAAGTGGTGTTCAGTTAATAACAGTTATACTGTATGGAATGATTTTAGAATTAAGAAAATATATGATAATATTTTTAACTTTCTACGAGCTTTAGTTAAATCAAATGTTAATATTGGACATTGTTCATCACAGGAAAAGATATATGAATATGTTAAAGACGTTCTGAATGTGTGTGATGACGAAAGATGGAAAACGTCAATAATGGAAATTTTTAATTGTCTAGAACCAGTAGAGCTTGATGATGTCAAGTATGTTTTATTTAACCATGAAATAAATTGGGATGTGATTAATGTATTGGTCCATAGTATTGGTAAAGTACCACAAATATTAACTTTGGAGAATGTTATTACAATCATGCAATCTATCATATATGAATGGTTTGATATAAGATACATGAGGAATACACCAATGGTTACATTTACAATTGATAAATTAAGACGATTATATACAGGATCAAAGACTGTTGAATATGATTCTGGCATATCTGATATTGAATAG
>ACZ51941
ATGGCTACTTTCAAAGATGCTTGTTATTATTATAAGAGGATTAACAAGTTGAATCACGCAGTCTTGAAGTTAGGAGTTAATGATACATGGAGACCATCACCTCCAACTAAATATAAAGGATGGTGTCTAGATTGTTGTCAACACACTGATTTAACTTACTGTCGAGGTTGTACCATGTATCATGTATGTCAATGGTGTAGTCAATATGGTAGATGCTTTCTTGATAGTGAGCCGCATCTATTGAGAATGAGAACTTTCAAGAATGAAGTGACGAAAAATGATTTAATGAACTTAATTGATATGTACGATACATTATTTCCTATAAATCAAAGAATAGTAGATAAATTCATGAATGGTACAAGACAACATAAATGTAGAAATGAATGTATAACACAGTGGTACAATCATTTATTAATGCCAATAACATTACAATCTCTATCGATTGAATTAGATGGTGATGTTTATTACGTATTTGGATATTATGACAATATGAGTGACATTAATCAAACTCCATTCTCATTTACAAATTTAATAGATATGTATGATAAATTGCTACTTGATAACATAAATTTCAACCGAATGTCATTCTTACCAATAGCATTACAACAAGAATATGCACTCAGATATTTTTCAAAATCGAGGTTTATTAGTGAAAAGAGAAAATGTGTCAGTGATTTACATTTTTCCGCTAACGTGATAGAAAATTTGCATAATCCAAGTTTTAAAATACAAATTACACGTAATTGTAGTGATTTTTCTTCTGACTGGAACGGAGTATGCAAACTTGTTAAAGATGTGAATGCTTATTTTAATGTGCTGAAAACGTCACATATTGAATTTTATAGTATTTCAACCAGATGTAGAGTGTTTACGCAACATAAACTTAAAATAGCATCTAAACATATAAAACCAAATTATGTGACATCAAATCATAAAACGTCGGCGACTGAGGTACATAATTGTAAATGGTGTTCAATTAATAATAGTTATACTGTATGGAATGATTTTAGAGTTAAGAAGATATATGATAACATTTTCAATTTCCTACGAGCTTTAGTCAAATCAAATGCCAATGTTGGACATTGTTCGTCACAGGAAAAGATATATGAATATATTAAAGATGTTCTGGATGTATGTGATGATGAAAAATGGAAAATAGCGGTGACAGAAATATTTAATTGCTTAGAACCAGTAGAACTTAATAATGTGAAATATGCTCTGTTTAATCATGAGGTAAATTGGGATGTCATTAATTTATTAGTTCAGAGTGTTGATAAAGTACCGCAAATCTTGACTTTGGATGATATTGTCATAATTATGAAATCTATCATATATGAGTGGTTTGATATCAGATATATGAGAAATACTCCAATGACTACATTTACAGTTGATAAATTAAGACGATTATGCACAGGAGTGAAGACTGTTGATTATGATTCCGGTATATCTGACGTTGAATAA
>ACZ51894
ATGGCTACTTTTAAAGATGCTTGTTATCATTACAAAAGAATTAACAAATTGAATAATACAGTCTTAAAATTAGGAGTTAATGATACATGGAGGCCGTCACCTCCAACTAAATATAAAGGATGGTGTTTGGATTGCTGTCAACATACTGACTTAACTTATTGCAGCGGTTGTACCATGTATCATGTTTGTCAATGGTGTAGTCGATATGGTAGATGTTTTCTTGATAATGAACCACATTTATTAAGGATGAGAACTTTTAAAAATGAAGTGACAAAAGACGATTTAAAGAATTTAATTGATATGTATGAAACACTATTCCCTATGAATCATAAAATAGTATATAGATTCATTAACACTACGAGACAACATAAATGTAGAAACGAATGTATGACACAGTGGTACAATCATTTACTAATGCCAATAACGTTACAATCCCTGTCAATTGAATTAGATGGTGACGTTTATTACGTATTTGGGTATTATGATAACATGAATAATATTAATCAAACTCCATTCTCATTTATAAATTTAGTAGATATATATGATAAATTATTACTTGATGATGTGAATTTTACTAGAATGTCATTCTTACCAGCATCTTTACAGCAAGAATATGCACTTAGATATTTTTCTAAATCAAGATTTATAAACGAACAAAGGAAATGTGTTAATGATTCACACTTTTCAATTAATGTGTTAGAGAATTTACATAATCCAAGTTTCAAAATACAGATTACACGTAATTGTAGCGAACTGTCTTTTGACTGGAATGAAGCATGTAAGCTTGTTAAAAACGTCAGTGCGTATTTTGACATGCTGAAAACATCACATATTGAATTTTATAGTGTTTCTACCAGATGTAGAATATTCACACAATGTAAACTCAAAATGGCATCTAAATTAATCAAACCAAACTATATAACCTCGAATCATAAAACGTTAGCTACTGAGGTACACAATTGCAAGTGGTGTTCAGTTAATAACAGTTATACTGTATGGAATGATTTTAGAATTAAGAAAATATATGATAATATTTTTAACTTTCTACGAGCTTTAGTTAAATCAAATGTTAATATTGGACATTGTTCATCACAGGAAAAGATATATGAATATGTTAAAGACGTTCTGAATGTGTGTGATGACGAAAGATGGAAAACGTCAATAATGGAAATTTTTAATTGTCTAGAACCAGTAGAGCTTGATGATGTCAAGTATGTTTTATTTAACCATGAAATAAATTGGGATGTGATTAATGTATTGGTCCATAGTATTGGTAAAGTACCACAAATATTAACTTTGGAGAATGTTATTACAATCATGCAATCTATCATATATGAATGGTTTGATATAAGATACATGAGGAATACACCAATGGTTACATTTACAATTGATAAATTAAGACGATTATATACAGGATCAAAGACTGTTGAATATGATTCTGGCATATCTGATATTGAATAG
>ACZ51786
ATGGCTACTTTTAAAGATGCTTGCTATTATTATAAGAGAATTAACAAACTAAATCATACAGTCTTGAAATTGGGAGTTAATGATACATGGAGACCATCACCTCCAACTAAATATAAAGGATGGTGCTTGGATTGTTGTCAGCATACTGATCTAACATATTGTCGAGGCTGTACCATGTATCATGTTTGTCAATGGTGTAGTCAATATGGTAGATGTTTTCTTGATAATGAGCCACATCTGTTAAGAATGAGAACCTTTAAAAATGAAGTGACAAAAGATGATCTGATGAATTTAATTGATATGTATGATACATTATTTCCTATGAATCAGAAGATAGTGGATAAATTCATTAATAACACAAGGCAACATAAATGTAGAAATGAATGTATGACACAGTGGTATAATCATTTGCTAATGCCAATAACATTGCAATCTCTGTCAATTGAATTGGATGGTGATATTTACTATGTATTTGGATATTATGATGATATGAACAACGTTAATCAGACTCCATTTTCATTTATAAATTTAGTAGATATATGTGATAAATTGCTACTTGATGATGTAAATTTTACTAGAATGTCATTCTTACCAATAACTTTGCAGCAAGAGTATGCACTTAGATATTTCTCTAAATCAAGATTTATTAGTGAACAAAGAAAATGTGTTAGTGATTCACACTTCTCCATTAACGTGCTTGAAAATTTACACAATCCAAGTTTCAAAATACAGATCACGCGCAATTGCAGTGAGCTGTCTTCCGATTGGAATGGAGCATGTAAACTTGTTAAAGATACAAGTGCTTATTTTAATATACTAAAGACATCACATGTTGAGTTCTATAGCGTTTCCACTAGATGCAGAATGTTCACGCAACGTAAACTTCAAATAGCATCTAAACTAATGAAACCAAATTATATGACATCAAATCATAGAGCATCGGCTACTGAGGTACATAATTGCAAATGGTGTTCGACCAATAGTAGCTATATTGTATGGAATGATTTTAGAGTTAAGAAGACATATGATAATATCTTAAATTTTTTACGAGCTTTAGTCAAATCAAATGTTAATGTTGGACACTGCTCATCACAAGAAAAGATATATGAATGTGTTGAAAATATTCTAGATATATGTGATAATGAGAAATGGAAAACATCGGTAACAGAAATATTCAATTGTCTAGAACCAGTAGAACTTAATGCTGTTAACTATGTTTTATTTAATCATGAGGTAAATTGGGATGTTATTAATATATTAGTTCAGAGTATTGGTAAAGTACCACAAATATTAACTTTAAATGATGTTGTCACAATCATGCAGTCTATCATATATGAATGGTTTGATATCAGATATATGAGAAACACGCCAATGACTACATTTACAGTCGATAAACTAAGATGGTTGTGTACAGAACCAAAGACTGTCGACTATGATTCTGGCATATCTGATGTTGAATAA
>ACZ52073
ATGGCTACTTTTAAAGATGCTTGTTATTATTATAAGAGGATTAACAAGTTGAATCACGCAGTCTTGAAGTTAGGAGTTAATGATACATGGAGACCATCACCTCCAACTAAATATAAAGGATGGTGTCTAGATTGTTGTCAACACACTGATTTAACTTACTGTCGAGGTTGTACCATGTATCATGTATGTCAATGGTGTAGTCAATATGGTAGATGCTTTCTTGATAGTGAGCCGCATCTATTGAGAATGAGAACTTTCAAGAATGAAGTGACGAAAAATGATTTAATGAACTTAATTGATATGTACGATACATTATTTCCTATAAATCAAAGAATAGTAGATAAATTCATGAATGGTACAAGACAACATAAATGTAGAAATGAATGTATAACACAGTGGTACAATCATTTATTAATGCCAATAACATTACAATCTCTATCGATTGAATTAGATGGTGATGTTTATTACGTATTTGGATATTATGACAATATGAGTGACATTAATCAAACTCCATTCTCATTTACAAATTTAATAGATATGTATGATAAATTGCTACTTGATAACATAAATTTCAACCGAATGTCATTCTTACCAATAGCATTACAACAAGAATATGCACTCAGATATTTTTCAAAATCGAGGTTTATTAGTGAAAAGAGAAAATGTGTCAGTGATTTACATTTTTCCGCTAACGTGATAGAAAATTTGCATAATCCAAGTTTTAAAATACAAATTACACGTAATTGTAGTGATTTTTCTTCTGACTGGAACGGAGTATGCAAACTTGTTAAAGATGTGAATGCTTATTTTAATGTGCTGAAAACGTCACATATTGAATTTTATAGTATTTCAACCAGATGTAGAGTGTTTACGCAACATAAACTTAAAATAGCATCTAAACATATAAAACCAAATTATGTGACATCAAATCATAAAACGTCGGCGACTGAGGTACATAATTGTAAATGGTGTTCAATTAATAATAGTTATACTGTATGGAATGATTTTAGAGTTAAGAAGATATATGATAACATTTTCAATTTCCTACGAGCTTTAGTCAAATCAAATGCCAATGTTGGACATTGTTCGTCACAGGAAAAGATATATGAATATATTAAAGATGTTCTGGATGTATGTGATGATGAAAAATGGAAAATAGCGGTGACAGAAATATTTAATTGCTTAGAACCAGTAGAACTTAATAATGTGAAATATGCTCTGTTTAATCATGAGGTAAATTGGGATGTCATTAATTTATTAGTTCAGAGTGTTGATAAAGTACCGCAAATCTTGACTTTGGATGATATTGTCATAATTATGAAATCTATCATATATGAGTGGTTTGATATCAGATATATGAGAAATACTCCAATGACTACATTTACAGTTGATAAATTAAGACGATTATGCACAGGAGTGAAGACTGTTGATTATGATTCCGGTATATCTGACGTTGAATAA
>ACO87890
ATGGCTACTTTTAAAGACGCTTGTTATCATTATAAAAGAATTAATAAATTAAATCAGACTGTCCTAAAATTAGGGGTTAATGATACATGGAGACCGTCACCTCCAACTAAATATAAAGGATGGTGTTTGGATTGCTGTCAACATACTGATCTAACTTACTGTAGAGGTTGTACTATATATCATGTTTGTCAATGGTGTAGTCAATATGGTAGATGTTTTCTTGATGATGAACCACATTTATTAAGAATGAGAACATTTAAAAATGAAGTAACAAAGGACAATTTAAAGAATTTAATTGATATGTATAATACACTATTCCCTATAACGCAGAAAATAATACATAGATTCATAAATAATACGAGACAACATAAATGTAGGAACGAATGTATGACACAGTGGTACAATCATTTACTAATGCCAATAACATTACAATCCTTGTCAATTGAATTAGATGGTGACGTTTATTACATATTTGGATATTATGATAGTATGAACAACATTAACCAAACTCCATTCTCATTTACAAATTTAGTAGATATATATGATAAATTATTACTTGATGATGTGAATTTTGTTAGGATGTCATTCCTACCAACATCTTTACAACGAGAATATGCGCTTAGATATTTTTCTAAATCAAGGTTTATAAGCGAACAAAGAAAATGTGTCAATGATTCACACTTTTCAATTAATGTGTTAGAGAACTTGTATAATCCAAATTTCAAAGTACAGATCACACGTAATTGTAGTGAACTGTCTGTTGACTGGAATGAAGCATGTAAACTTGTTAAAAATGTTAGTGCTTATTTTGATATACTAAAAACATCACATGTTGAATTTTATAGCGTTTCTACCAGATGTAGAATATTCACGCGATGTAAACTAGAGATGGCATCTAAATTAATTAAACCAAACTATGTGACTTCGAATCATAAAACATTAGCTACTGAGGTACGTAATTGTAAGTGGTGTTCAATTAATAATAGTTATACTGTATGGAATGATTTCAGGATTAAGAAAATATATAATAATATTTTCAGTTTTCTACGAGCTTTAGTTAAATCAAACGTTAATATTGGACATTGTTCATCACAGGAAAAGATATATGAATATGTTGAAAATGTTTTGAATGTGTGTGATGACAAAAGATGGAAAACATCAATAATGGAAATTTTTAATTGTCTAGAACCAGTAGAACTTAACGATGTTAAATATGTTTTATTCAACTACGAAATAAATTGGGATGTTATTAATGTATTGATTCATAGTATTGGTAAAGTACCACAAATACTTACTTTGGAAAATGTTATTACAATCATACAATCTATTGTGTATGAATGGTTCGACATAACATACATGAGAAATACACCAATGGTTACATTTACAATTGATAAATTAAGACGATTACATATAGGATTAAAGACTGTTGACTCTGATTCTGGCATATCTGACGTTGAATAG
>ACZ51822
ATGGCTACTTTTAAAGATGCTTGTTATCATTACAAAAGAATTAACAAATTGAATAATACAGTCTTAAAATTAGGAGTTAATGATACATGGAGGCCGTCACCTCCAACTAAATATAAAGGATGGTGTTTGGATTGCTGTCAACATACTGACTTAACTTATTGCAGCGGTTGTACCATGTATCATGTTTGTCAATGGTGTAGTCGATATGGTAGATGTTTTCTTGATAATGAACCACATTTATTAAGGATGAGAACTTTTAAAAATGAAGTGACAAAAGACGATTTAAAGAATTTAATTGATATGTATGAAACACTATTCCCTATGAATCATAAAATAGTATGTAGATTCATTAACACTACGAGACAACATAAATGTAGAAACGAATGTATGACACAGTGGTACAATCATTTACTAATGCCAATAACGTTACAATCCCTGTCAATTGAATTAGATGGTGACGTTTATTACGTATTTGGGTATTATGATAACATGAATAATATTAATCAAACTCCATTCTCATTTATAAATTTAGTAGATATATATGATAAATTATTACTTGATGATGTGAATTTTACTAGAATGTCATTCTTACCAGCATCTTTACAGCAAGAATATGCACTTAGATATTTTTCTAAATCAAGATTTATAAACGAACAAAGGAAATGTGTTAATGATTCACACTTTTCAATTAATGTGTTAGAGAATTTACATAATCCAAGTTTCAAAATACAGATTACACGTAATTGTAGCGAACTGTCTTTTGACTGGAATGAAGCATGTAAGCTTGTTAAAAACGTCAGTGCGTATTTTGACATGCTGAAAACATCACGTATTGAATTTTATAGTGTTTCTACCAGATGTAGAATATTCACACAATGTAAACTCAAAATGGCATCTAAATTAATCAAACCAAACTATATAACCTCGAATCATAAAACGTTAGCTACTGAGGTACACAATTGCAAGTGGTGTTCAGTTAATAACAGTTATACTGTATGGAATGATTTTAGAATTAAGAAAATATATGATAATATTTTTAACTTTCTACGAGCTTTAGTTAAATCAAATGTTAATATTGGACATTGTTCATCACAGGAAAAGATATATGAATATGTTAAAGACGTTCTGAATGTGTGTGATGACGAAAGATGGAAAACGTCAATAATGGAAATTTTTAATTGTCTAGAACCAGTAGAGCTTGATGATGTCAAGTATGTTTTATTTAACCATGAAATAAATTGGGATGTGATTAATGTATTGGTCCATAGTATTGGTAAAGTACCACAAATATTAACTTTGGAGAATGTTATTACAATCATGCAATCTATCATATATGAATGGCTTGATATAAGATACATGAGGAATACACCAATGGTTACATTTACAATTGATAAATTAAGACGATTATATACAGGATCAAAGACTGTTGAATATGATTCTGGCATATCTGATATTGAATAG
>ACZ51690
ATGGCTACTTTTAAAGATGCTTGTTATCATTACAAAAGAATTAACAAATTGAATAATACAGTCTTAAAATTAGGAGTTAATGATACATGGAGGCCGTCACCTCCAACTAAATATAAAGGATGGTGTTTGGATTGCTGTCAACATACTGACTTAACTTATTGCAGCGGTTGTACCATGTATCATGTTTGTCAATGGTGTAGTCGATATGGTAGATGTTTTCTTGATAATGAACCACATTTATTAAGGATGAGAACTTTTAAAAATGAAGTGACAAAAGACGATTTAAAGAATTTAATTGATATGTATGAAACACTATTCCCTATGAATCATAAAATAGTATATAGATTCATTAACACTACGAGACAACATAAATGTAGAAACGAATGTATGACACAGTGGTACAATCATTTACTAATGCCAATAACGTTACAATCCCTGTCAATTGAATTAGATGGTGACGTTTATTACGTATTTGGGTATTATGATAACATGAATAATATTAATCAAACTCCATTCTCATTTATAAATTTAGTAGATATATATGATAAATTATTACTTGATGATGTGAATTTTACTAGAATGTCATTCTTACCAGCATCTTTACAGCAAGAATATGCACTTAGATATTTTTCTAAATCAAGATTTATAAACGAACAAAGGAAATGTGTTAATGATTCACACTTTTCAATTAATGTGTTAGAGAATTTACATAATCCAAGTTTCAAAATACAGATTACACGTAATTGTAGCGAACTGTCTTTTGACTGGAATGAAGCATGTAAGCTTGTTAAAAACGTCAGTGCGTATTTTGACATGCTGAAAACATCACATATTGAATTTTATAGTGTTTCTACCAGATGTAGAATATTCACACAATGTAAACTCAAAATGGCATCTAAATTAATCAAACCAAACTATATAACCTCGAATCATAAAACGTTAGCTACTGAGGTACACAATTGCAAGTGGTGTTCAGTTAATAACAGTTATACTGTATGGAATGATTTTAGAATTAAGAAAATATATGATAATATTTTTAACTTTCTACGAGCTTTAGTTAAATCAAATGTTAATATTGGACATTGTTCATCACAGGAAAAGATATATGAATATGTTAAAGACGTTCTGAATGTGTGTGATGACGAAAGATGGAAAACGTCAATAATGGAAATTTTTAATTGTCTAGAACCAGTAGAGCTTGATGATGTCAAGTATGTTTTATTTAACCATGAAATAAATTGGGATGTGATTAATGTATTGGTCCATAGTATTGGTAAAGTACCACAAATATTAACTTTGGAGAATGTTATTACAATCATGCAATCTATCATATATGAATGGTTTGATATAAGATACATGAGGAATACACCAATGGTTACATTTACAATTGATAAATTAAGACGATTATATACAGGATCAAAGACTGTTGAATATGATTCTGGCATATCTGATATTGAATAG
>AEK64428
ATGGCTACTTTCAAAGATGCTTGTTATTATTATAAGAGAATTAACAAGTTGAATCACGCAATCTTGAAGTTAGGAGTTAATGATACATGGAGACCATCACCTCCGACCAAATATAAAGGATGGTGTCTGGACTGTTGTCAACACACTGACTTAACTTACTGTCGAGGTTGTACCATGTATCATGTATGTCAATGGTGTAGTCAATATGATAGATGCTTTCTCGATAGTCAACCACATCTATTGAGAATGAGAACTTTCAAGAATGAAGTGACGAAAAATGATTTAATGAATTTAATTGACATGTACAATATATTATTTCCTATAAATCAAAGAATAGTAGATAGATTCATTAGTAGTACAAGACAACATAAATGTAGGAATGAATGTATGCCACAGTGGTACAATCACCTATTGATGCCAATAACATTACAATCTCTATCAATTGAATTAGATGGTGATGTTTATTACGTATTTGGATATTATGATAGTATGAGTGACATTAATCAAACTCCATTCTCATTTACAAATTTAATAGATATGTATGATAAGTTGCTACTTGATAATGTAAATTTTAATCGAATGTCATTTTTACCAGTAGCATTACAACAAGAATATGCACTCAGATATTTTTCAAAATCAAGGTTTATTAGTGAAAAGAGGAAATGTATCAGTGATTTACATTTTTCCACTAATGTAATAGAAAATTTACATAATCCAAGTTTTAAAATACAAATTACACGTAATTGTAGTGAATTATCTTCTGATTGGAACGGAGCATGTAAACTTGTTAAAGATATGAGTACTTATTTTGATGTGCTAAAAACATCACATATTGAATTTTATAGTATTTCAACCAGATGTAGAATGTTTACGCAGCATAAACTTAAAATAGCATCTAAACATATAAAACCAAATTATGTAACATCAAATCATAGAACATCAGCAACTGAGGTGCATAACTGTAAATGGTGCTCAATTAATAACGGTTATATTGTATGGAATGACTTTAGAGTTAAGAAGATATATGATAACATTTTCAATTTTCTACGAGCTTTAGTCAAATCAAATTCTAATATTGGACATTGTTCGTCACAAGAAAAGATATATGAACATATTAAAGATGTTCTGGATGTATGTGATGATGAAAAATGGAAAATGGCGGTAGCGGAAATATTTAATTGTTTAGAACCAGTAGAACTTAATAATGTTAAATATGTTCTGTTTAATCATGAGGTAAATTGGGATGTCATTAATTTATTAGTTCAGAGCGTTGGTAAAGTACCACAAATACTGACTTTAAATGATATTGTCATAATCATGAAATCTATCATATATGAGTGGTTTGATATCCGATATATGAGGAACACACCAATGACTACATTTACAGTTGACAAATTAAGACAGTTATGCACAGGAGTGAAGACTGTTGATTATGATTCCGGTATATCTGACGTTGAATAA
>AFJ68136
ATGGCTACTTTTAAAGATGCTTGTTATCATTACAAAAGAATTAATAAATTAAATAGTACAGTCTTAAAATTAGGAGTTAATGATACATGGAGGCCGTCACCTCCAACTAAATATAAAGGATGGTGTTTAGATTGCTGTCAACATACTGACTTAACTTATTGTAGCGGGTGTACCATGTATCATGTTTGTCAATGGTGCAGTCAATATGGTAGATGTTTTCTTGATAATGAACCGCATTTATTAAGAATGAGAACTTTTAAAAATGAAGTGACAAAAGACGATTTAAAGAATTTAATTGATATGTATGAAATTCTATTCCCTATGAATCATAAAATAGTATGCAGATTCATTAACAATACGAGACAACATAAATGTAGAAACGAATGTATGACACAGTGGTACAATCATTTACTAATGCCAATAACGTTACAATCCCTGTCAATTGAATTAGATGGTGACGTTTATTACGTATTTGGGTATTATGATAACATGAATAATATTAATCAAACTCCATTCTCATTTATAAATTTAGTAGATATATATGATAAATTATTACTTGATAATGTAAATTTTACTAGAATGTCATTCTTACCAGCATCTTTACAGCAAGAATATGCACTTAGATATTTTTCTAAATCAAGATTTATAAGCGAGCAAAGGAAATGTGTTAATGATTTACACTTTTCAATTAATGTGTTAGAGAACTTACATAATCCAAGTTTCAAAATACAGATTACACGTAATTGTAGCGAACTGTCTTTTGACTGGAATGAAGCATGCAAGCTTGTTAAAAATGTCAGTGCGTATTTTAACGTGCTGAAAACATCACATATTGAATTTTATAGTGTTTCTACCAGATGTAGAATATTCACACAATGTAAACTCAAAATGGCATCTAAATTAATCAAACCAAACTATATAACCTCGAATCATAAAACATTAGCTACTGAGGTACACAATTGCAAGTGGTGTTCAGTTAATAATAGTTATATTGTATGGAATGATTTTAGGATTAAGAAAATATATGATAATATTTTTAACTTTCTACGAGCTTTAGTTAAATCAAATGTTAATATTGGACATTGTTCATCACAGGAAAAGATATATGAATATGTTGAAGACGTTCTGAATGTGTGTGATGACGAAAGATGGAAAACGTCAATAACGGGAATTTTTAATTGTCTAAAACCAGTAGAGCTTGATGATGTCAAGTATGTTTTATTTAATCATGAAATAAATTGGGATGTGATTAATGTATTGGTCCATAGTATTGGTAAAGTACCACAAATATTAACTTTGGAGAATGTTATCACAATCATGCAATCTATCATATATGAATGGTTTGATATAAGATACATGAGGAATACACCAATAGTTACATTTACAATTGATAAATTAAGACGATTATATACAGGATTAAAGACTGTTGAATATGATTCTGGTATATCTGATATTGAATAG
