# Supplementary material for: FRESCo: finding regions of excess synonymous constraint in diverse viruses
Source: Genome Biol. 2015 Feb 17;16(1):38. doi: 10.1186/s13059-015-0603-7 (PMC4376164; doi:10.1186/s13059-015-0603-7)
Supplement: Additional file 4: — Sequence alignments (zip folder of FASTA alignments). [file 13059_2015_603_MOESM4_ESM.zip › alignments/rotavirus/NSP2.fa.revtrans]

>ACZ51609
ATGGCTGAGCTAGCTTGCTTTTGTTATCCTCATTTAGAGAATGATAGCTATAAATTTATTCCTTTTAATAATTTAGCAATAAAATGTATGTTGACAGCTAAAGTAGACAAAAAAGATCAAGATAAATTTTACAATTCTATTATTTATGGAATTGCGCCGCCTCCACAATTTAAAAAACGTTATAATACTAGTGATAATTCAAGAGGTATGAATTATGAAACAGTTATGTTTAACAAAGTGGCCGTTTTAATCTGTGAAGCACTTAATTCACTTAAAGTTACACAATCTGATGTCGCCAATGTTCTTTCAAGAGTAGTTTCTGTTAGACATTTGGAAAATCTAGTGTTAAGGAAAGAAAATCATCAGGATGTATTGTTTCATTCGAAAGAACTACTCTTAAAATCCGTTTTGATAGCTATTGGTCAATCAAAAGAAATTGAAACTACTGCTACTGCCGAAGGAGGAGAAATAGTATTTCAAAACGCAGCTTTTACAATGTGGAAATTAACGTATTTAGATCATGAATTGATGCCTATTTTAGATCAAAATTTTATTGAATATAAAATTACACTGAATGAAGATAAACCAATTTCAGATGTATGTGTTAAAGAACTTGTTGCTGAATTGAGATGGCAGTATAACAGATTTGCTGTAATAACACATGGTAAAGGTCACTATAGAGTCGTTAAATATTCATCAGTTGCTAATCATGCAGATAGAGTGTTTGCTACATATAAGAACATTGCTAAGAGTGGTAATGTTATTGATTTTAACCTGTTAGACCAGAGAATCATTTGGCAAAATTGGTACGCGTTTACGTCCTCAATGAAACAAGGTAACACACTCGATGTGTGCAAGAAACTGCTCTTTCAAAAGATAAAACAGGAGAAAAATCCGTTTAAAGGACTGTCAACTGATAGAAAGATGGATGAAGTCTCACATGTTGGAATT
>AGF85944
ATGGCTGAGCTAGCTTGCTTTTGTTATCCTCATTTGGAGAACGATAGCTATAAATTTATTCCTTTTAATAATTTAGCAATAAAATGTATGTTGACAGCAAAAGTGGATAAAAAAGATCAAGATAAATTTTACAATTCTATTATTTATGGAATTGCGCCACCACCACAATTTAGAAAACGTTATAATACTAGTGATAATTCGAGAGGAATGAATTACGAGACGACTATGTTTAATAAAGTGGCCATCTTAATTTGTGAAGCACTTAATTCAATCAAAGTTACACAATCTGAAGTTGCAAATGTTCTTTCAAGAGTAGTTTCCGTTAGACATTTGGAAAATTTGGTATTAAGGAAAGAAAATCACCAAGATGTACTGTTCCATTCGAAAGAACTACTCTTAAAATCTGTGTTGATAGCTATTGGTCAGTCAAAAGAAATCGAAACTACTGCTACTGCCGAAGGAGGAGAAATAGTATTTCAGAATACAGCTTTTACTATGTGGAAATTGACGTATTTAGATCATAAATTAATGCCTATTTTGGATCAGAATTTCATTGAATATAAAATTACATTGAATGAAGATAAGCCAATTTCAGATGTATATATTAAAGAACTCGTTGCTGAGTTGAGATGGCAGTATAATAGATTCGCTGTGATAACACATGGTAAAGGTCACTATAGAGTTGTTAAGTATTCATCAGTTGCTAATCATGCAGATAGAGTGTTCGCTACATATAAGAATAATGCTAAGAGTGGAAATATTACTGACTTCAATTTATTAGACCAAAGAATTATTTGGCAAAATTGGTATGCATTCACATCTTCAATGAAACAAGGTAATACAATTGATGTATGTAAGAAACTGCTCTTTCAGAAAATGAAACAAGAGAAAAATCCGTTTAAAGGACTGTCAACTGATAGAAAAATGGATGAAGTCTCACATGTTGGAATT
>AFC90176
ATGGCTGAGCTAGCTTGCTTTTGTTATCCTCATTTGGAGAACGATAGCTATAAATTTATTCCCTTTAATAATTTGGCAATAAAATGCATGTTGACAGCAAAAGTAGACAAAAAAGATCAAGATAAATTTTATAATTCAATTGTTTATGGAATTGCGCCACCTCCGCAGTTTAAGAAACGTTATAATACTAATGATAATTCAAGAGGTATGAATTATGAAACATCTATGTTTAATAAGGTGGCTATGTTAATTTGTGAAGCATTGAATTCAATTAAGGTTACTCAATCTGATGTTGCAAGTGTCCTTTCGAGAGTAGTTTCTGTTAGACATTTGGAAAATTTGGTGTTAAGGAAAGAGAATCATCAGGATGTACTTTTTCATTCAAAAGAACTACTCCTAAAAGCTGTTTTAATAGCTATTGGTCAATCAAAAGAAATTGAAACCACTGCCACTGCTGAAGGAGGAGAAATAGTTTTCCAAAATGCTGCTTTTACTATGTGGAAATTGACATATCTAGATCATAAACTAATGCCTATTTTAGATCAAAACTTCATTGAATACAAGATTACTCTGAATGAAGATAAACCAATTTCAGATATGTGTGTCAAAGAGCTTGTTGCTGAATTGAGGTGGCAGTATAATAGATTTGCTGTGATAACACATGGTAAAGGTCACTACAGAGTTGTTAAATATTCATCAGTTGCAAATCACGCAGATAGAGTATTCGCTACATACAAGAATAATGCTAAAAGTGGTAACGTTACTGATTTTAATTTGCTAGACCAAAGAATAATCTGGCAAAATTGGTACGCGTTCACATCTTCTATGAAACAAGGTAATACTCTTGATGTATGTAAGAAACTACTCTTCCAAAAAATGAAGCAAGAGAAGAATCCATTTAAAGGATTGTCAACTGATAGAAAGATGGATGAAGTTTCGCATGTTGGAATT
>AGE46881
ATGGCTGAGCTAGCTTGCTTTTGCTATCCCCATTTGGAGAACGATAGCTATAGATTTATTCCTTTTAACAATTTGGCTATAAAATGTATGTTGACAGCAAAAGTAGAGAAAAAAGATCAAGACAAATTTTACAACTCGATAATCTATGGTATTGCGCCGCCGCCACAATTTAAAAAACGCTATAATACAAATGATAACTCAAGAGGAATGAATTATGAGACTGCAATGTTTAACAAGGTAGCGGTGCTAATTTGTGAAGCATTGAATTCAATTAAAGTCACACAGTCTGATGTTGCAAGTGTACTTTCAAGAGTAGTTTCTGTGAGACATCTTGAGAATTTAGTATTAAGAAGAGAAAATCATCAGGACGTTCTTTTTCACTCAAAGGAACTACTACTCAAATCAGTTTTAATAGCTATTGGTCATTCAAAGGAGATTGAAACGACTGCCACTGCTGAAGGGGGAGAAATTGTTTTTCAAAATGCAGCATTTACAATGTGGAAATTGACATACTTGGAACATAAACTAATGCCAATTCTTGATCAAAACTTTATTGAATATAAAATTACGGTAAATGAAGATAAACCGATTTCAGAGTCACACGTAAAAGAACTTATTGCTGAATTACGGTGGCAATACAATAAATTTGCAGTAATTACGCATGGTAAAGGTCACTATAGAGTTGTAAAATACTCGTCAGTTGCAAATCACGCAGACCGAGTTTATGCTACTTTTAAGAGTAATAACAAAAACGGAGGTTCACTGGAGTTTAATTTGCTTGATCAGAGGATAATATGGCAAAATTGGTACGCATTTACGTCCTCAATGAAACAAGGTAATACTCTTGATGTATGCAAAAAACTACTCTTCCAAAAAATGAAGCGAGAAAGCAATCCATTTAAGGGGCTGTCAACTGATAGAAAAATGGATGAAGTTTCTCAAATAGGAATC
>AGE47325
ATGGCTGAGCTAGCTTGCTTTTGCTATCCCCATTTGGAGAACGATAGCTATAAATTTATTCCTTTTAACAATTTGGCTATAAAATGTATGTTGACAGCAAAAGTAGAGAAAAAAGATCAGGACAAATTCTACAACTCGATAATCTATGGTATTGCGCCGCCACCACAATTTAAAAAACGCTATAATACAAATGATAACTCAAGAGGAATGAATTATGAGACTACAATGTTTAACAAAGTGGCGGTGCTAATTTGTGAAGCATTGAATTCAATTAAAGTTACGCAGTCCGATGTTGCAAGTGTACTTTCAAGAGTAGTTTCTGTGAGACATCTTGAGAATTTAGTATTGAGAAGAGAAAATCATCAGGACGTTCTTTTTCACTCAAAGGAGCTACTACTTAAATCAGTTTTAATAGCTATTGGTCATTCAAAAGAGATTGAAACGACTGCCACTGCTGAAGGGGGAGAAATTGTTTTTCAAAATGCAGCATTTACAATGTGGAAATTGACATACTTGGAACATAAACTAATGCCAATTCTTGATCAAAACTTTATTGAATATAAAATTACAGTAAATGAAGATAAACCAATTTCAGAGTCACACGTAAAAGAACTTATTGCTGAATTAAGGTGGCAATACAATAAATTCGCAGTAATTACGCATGGTAAAGGTCACTATAGAGTTGTAAAATACTCGTCAGTTGCAAATCACGCAGACCGAGTTTATGCTACTTTTAAAAGTAATAACAAAAATGGAGGTCCACTGGAGTTTAATTTGCTTGACCAGAGGATAATATGGCAAAATTGGTACGCATTTACGTCCTCAATGAAACAAGGTAATACTCTTGATGTATGCAAAAAACTACTATTCCAAAAAATGAAGCGAGAAAGTAATCCATTTAAGGGGCTGTCAACTGATAGAAAAATGGATGAAGTTTCTCAAGTAGGAATC
>AEB79400
ATGGCTGAGCTAGCTTGCTTTTGTTATCCTCATTTGGAGAACGATAGCTATAAATTTATTCCTTTTAATAATTTAGCAATAAAATGCATGTTGACAGCAAAAGTAGATAAAAAAGATCAAGATAAATTTTACAATTCTATTGTTTATGGGATTGCGCCACCACCACAATTTAGAAAACGTTATAATACTAGTGATAATTCGAGAGGAATGAATTACGAAACAATTATGTTTAATAAGGTGGCTATCTTAATTTGTGAAGCGCTTAATTCGATTAAAGTTACACAATCTGAAGTTGCAAATGTTCTTTCAAGAGTAGTTTCTGTTAGACATTTAGAAAATCTAGTATTAAGGAAAGAAAATCATCAAGATGTACTTTTCCATTCGAAAGAACTACTCTTAAAATCTGTGTTGATAGCTATTGGTCAGTCAAAAGAAATCGAAACTACTGCTACTGCCGAAGGAGGAGAAATAGTATTTCAGAATGCAGCTTTTACTATGTGGAAATTGACGTATTTAGATCATAAATTAATGCCTATTTTGGATCAGAATTTCATTGAATATAAAATTACATTGAATGAAGATAAACCAATTTCAGATGTATGTGTTAAAGAACTTATTGCTGAATTAAGATGGCAGTATAACAGATTTGCTGTAATAACGCATGGTAAAGGTCACTATAGAGTTGTTAAATATTCATCAGTTGCTAACCATGCAGATAGAGTATTTGCTACATATAAGAATAATGCTAAGAGTGGTAATACTACTGATTTCAATTTGCTAGACCAAAGAATTATTTGGCAAAATTGGTATGCATTTGCATCTTCAATGAAACAAGGTAATACAATTGATGTATGTAAGAAACTACTCTTTCAGAAGATGAAACAAGAGAAAAATCCGTTCAAAGGATTGTCAACTGATAGAAAAATGGATGAAGTCTCACATGTTGGAATT
>AEB79401
ATGGCTGAGCTAGCTTGCTTTTGTTATCCTCATTTGGAGAACGATAGCTATAAATTTATTCCTTTTAATAATTTAGCAATAAAATGCATGTTGACAGCAAAAGTAGATAAAAAAGATCAAGATAAATTTTACAATTCTATTGTTTATGGGATTGCGCCACCACCACAATTTAGAAAACGTTATAATACTAGTGATAATTCGAGAGGAATGAATTACGAAACAATTATGTTTAATAAGGTGGCTATCTTAATTTGTGAAGCGCTTAATTCAATTAAAGTTACACAATCTGAAGTTGCAAATGTTCTTTCAAGAGTAGTTTCTGTTAGACATTTAGAAAATCTAGTATTAAGGAAAGAAAATCATCAAGATGTACTTTTCCATTCGAAAGAACTACTCTTAAAATCTGTGTTGATAGCTATTGGTCAGTCAAAAGAAATCGAAACTACTGCTACTGCCGAAGGAGGAGAAATAGTATTTCAGAATGCAGCTTTTACTATGTGGAAATTGACGTATTTAGATCATAAATTAATGCCTATTTTGGATCAGAATTTCATTGAATATAAAATTACATTGAATGAAGATAAACCAATTTCAGATGTATGTGTTAAAGAACTTATTGCTGAATTAAGATGGCAGTATAACAGATTTGCTGTAATAACGCATGGTAAAGGTCACTATAGAGTTGTTAAATATTCATCAGTTGCTAACCATGCAGATAGAGTATTTGCTACATATAAGAATAATGCTAAGAGTGGTAATACTACTGATTTCAATTTGCTAGACCAAAGAATTATTTGGCAAAATTGGTATGCATTTGCATCTTCAATGAAACAAGGTAATACAATTGATGTATGTAAGAAACTACTCTTTCAGAAGATGAAACAAGAGAAAAATCCGTTCAAAGGATTGTCAACTGATAGAAAAATGGATGAAGTCTCACATGTTGGAATT
>AGF86196
ATGGCTGAGCTAGCTTGCTTTTGTTATCCTCATTTGGAGAACGATAGCTATAAATTTATTCCTTTTAATAATTTAGCAATAAAATGTATGTTGACAGCAAAAGTGGATAAAAAAGATCAAGATAAATTTTACAATTCTATTATTTATGGAATTGCGCCACCACCACAATTTAGAAAACGTTATAATACTAGTGATAATTCGAGAGGAATGAATTACGAGACGACTATGTTTAATAAAGTGGCCATCTTAATTTGTGAAGCACTTAATTCAATCAAAGTTACACAATCTGAAGTTGCAAATGTTCTTTCAAGAGTAGTTTCCGTTAGACATTTGGAAAATTTGGTATTAAGGAAAGAAAATCACCAAGATGTACTGTTCCATTCGAAAGAACTACTCTTAAAATCTGTGTTGATAGCTATTGGTCAGTCAAAAGAAATCGAAACTACTGCTACTGCCGAAGGAGGAGAAATAGTATTTCAGAATACAGCTTTTACTATGTGGAAATTGACGTATTTAGATCATAAATTAATGCCTATTTTGGATCAGAATTTCATTGAATATAAAATTACATTGAATGAAGATAAGCCAATTTCAGATGTATATATTAAAGAACTCGTTGCTGAGTTGAGATGGCAGTATAATAGATTCGCTGTGATAACACATGGTAAAGGTCACTATAGAGTTGTTAAGTATTCATCAGTTGCTAATCATGCAGATAGAGTGTTCGCTACATATAAGAATAATGCTAAGAGTGGAAATATTACTGACTTCAATTTATTAGACCAAAGAATTATTTGGCAAAATTGGTATGCATTCACATCTTCAATGAAACAAGGTAATACAATTGATGTATGTAAGAAACTGCTCTTTCAGAAAATGAAACAAGAGAAAAATCCGTTTAAAGGACTGTCAACTGATAGAAAAATGGATGAAGTCTCACATGTTGGAATT
>AGE47085
ATGGCTGAGCTAGCTTGCTTTTGTTATCCTCATTTGGAGAACGATAGCTATAAATTTATTCCTTTTAATAGTTTGGCAATAAAATGCATGTTGACAGCAAAGGTAGATAAAAAGGATCAGGATAAATTTTATAACTCAATTGTTTATGGAATTGCGCCACCTCCACAATTTAAGAAGCGTTATAATACTAATGATAACTCAAGAGGTATGAACTATGAGACAACTATGTTTAATAAGGTGGCTATTTTGATTTGCGAAGCATTGAATTCAATCAAAGTTGCTCAATCTAATGTTGCAAATGTTCTTTCAAGAGTAGTTTCTGTTAGACATTTGGAAAATTTGGTATTAAGGAAAGAGAATCATCAGGATGTACTTTTTCATTCAAAAGAACTACTCTTAAAAGCTGTTTTGATAGCTATTGGTCAATCAAAAGAAATTGAAACTACTGCCACTGCTGAAGGAGGAGAAATAGTATTCCAAAACGCTACTTTTACTATGTGGAAATTGACATATCTGGATCATAAACTAATGCCTATTTTAGATCAAAACTTTATCGAATACAAGATTACCTTGAATGAAGATAAACCAATTTCAGATATATGCGTTAAAGAACTTGTTGCTGAATTGAGGTGGCAGTATAATAGATTCGCTGTAATAACACATGGTAAAGGTCACTATAGAGTTGTTAAATATTCATCAGTTGCTAATCATGCAGATAGAGTATTTGCTACATACAAAAACAATGTTAAAAGTGGGAATGTCATTGATTTTAATTTACTAGACCAAAGAATAATTTGGCAGAACTGGTATGCGTTTACATCTTCCATGAAACAAGGTAATACTCTTGATATATGTAAGAAGCTACTCTTCCAAAAGATGAAACAAGAGAAAAATCCATTTAAAGGATTGTCAACTGATAGAAAGATGGATGAAGTTTCACACGTTGGAATT
>ADK46624
ATGGCTGAGCTAGCTTGCTTTTGTTATCCTCATTTGGAGAACGATAGCTATAAATTTATTCCTTTTAATAATTTAGCAATAAAATGCATGTTGACAGCAAAAGTAGATAAAAAAGATCAAGATAAATTTTACAATTCTATTGTTTATGGGATCGCGCCACCACCACAATTTAGAAAACGTTATAATACTAGTGATAATTCGAGAGGAATGAATTACGAGACAATTATGTTTAATAAGGTGGCTATCTTAATTTGTGAAGCACTTAATTCGATTAAAGTTACGCAATCTGAAGTTGCAAATGTTCTTTCAAGAGTAGTTTCCGTTAGACATTTAGAAAATCTAGTATTAAGAAAAGAAAATCATCAAGATGTACTTTTTCATTCGAAAGAACTACTCTTAAAATCTGTGTTGATAGCTATTGGTCAGTCAAAAGAAATCGAAACTACTGCTACTGCTGAAGGAGGAGAAATAGTATTTCAGAATGCAGCTTTTACTATGTGGAAATTGACGTATTTAGATCATAAATTAATGCCTATTTTGGATCAGAATTTCCTTGAATATAAAATTACATTGAATGAAGATAAACCAATTTCAGATATATGCATTAAAGAACTTGTTGCTGAACTAAGATGGCAGTATAACAGATTTGCTGTAATAACACATGGTAAAGGTCATTATAGAGTTGTTAAATATTCATCAGTTGCTAACCATGCAGATAGAGTATTTGCTACATATAAGAATAATGCTAAGAGTGGTAATACTACCGATTTCAATTTGCTAGACCAAAGAATTATTTGGCAAAATTGGTATGCATTTACATCTTCAATGAAACAAGGTAATACAATTGATGTATGTAAGAAACTACTCTTTCAAAAGATGAAACAAGAGAAAAATCCGTTCAAAGGATTGTCAACTGATAGAAAAATGGATGAAGTCTCACATGTTGGAATT
>ADK46625
ATGGCTGAGCTAGCTTGCTTTTGTTATCCTCATTTGGAGAACGATAGCTATAAATTTATTCCTTTTAATAATTTAGCAATAAAATGCATGTTGACAGCAAAAGTAGATAAAAAAGATCAAGATAAATTTTACAATTCTATTGTTTATGGGATCGCGCCACCACCACAATTTAGAAAACGTTATAATACTAGTGATAATTCGAGAGGAATGAATTACGAGACAATTATGTTTAATAAGGTGGCTATCTTAATTTGTGAAGCACTTAATTCGATTAAAGTTACGCAATCTGAAGTTGCAAATGTTCTTTCAAGAGTAGTTTCCGTTAGACATTTAGAAAATCTAGTATTAAGAAAAGAAAATCATCAAGATGTACTTTTTCATTCGAAAGAACTACTCTTAAAATCTGTGTTGATAGCTATTGGTCAGTCAAAAGAAATCGAAACTACTGCTACTGCTGAAGGAGGAGAAATAGTATTTCAGAATGCAGCTTTTACTATGTGGAAATTGACGTATTTAGATCATAAATTAATGCCTATTTTGGATCAGAATTTCCTTGAATATAAAATTACATTGAATGAAGATAAACCAATTTCAGATATATGCATTAAAGAACTTGTTGCTGAACTAAGATGGCAGTATAACAGATTTGCTGTAATAACACATGGTAAAGGTCATTATAGAGTTGTTAAATATTCATCAGTTGCTAACCATGCAGATAGAGTATTTGCTACATATAAGAATAATGCTAAGAGTGGTAATACTACCGATTTCAATTTGCTAGACCAAAGAATTATTTGGCAAAATTGGTATGCATTTACATCTTCAATGAAACAAGGTAATACAATTGATGTATGTAAGAAACTACTCTTTCAAAAGATGAAACAAGAGAAAAATCCGTTCAAAGGATTGTCAACTGATAGAAAAATGGATGAAGTCTCACATGTTGGAATT
>ADK46626
ATGGCTGAGCTAGCTTGCTTTTGTTATCCTCATTTGGAGAACGATAGCTATAAATTTATTCCTTTTAATAATTTAGCAATAAAATGCATGTTGACAGCAAAAGTAGATAAAAAAGATCAAGATAAATTTTACAATTCTATTGTTTATGGGATCGCGCCACCACCACAATTTAGAAAACGTTATAATACTAGTGATAATTCGAGAGGAATGAATTACGAGACAATTATGTTTAATAAGGTGGCTATCTTAATTTGTGAAGCACTTAATTCGATTAAAGTTACGCAATCTGAAGTTGCAAATGTTCTTTCAAGAGTAGTTTCCGTTAGACATTTAGAAAATCTAGTATTAAGAAAAGAAAATCATCAAGATGTACTTTTTCATTCGAAAGAACTACTCTTAAAATCTGTGTTGATAGCTATTGGTCAGTCAAAAGAAATCGAAACTACTGCTACTGCTGAAGGAGGAGAAATAGTATTTCAGAATGCAGCTTTTACTATGTGGAAATTGACGTATTTAGATCATAAATTAATGCCTATTTTGGATCAGAATTTCCTTGAATATAAAATTACATTGAATGAAGATAAACCAATTTCAGATATATGCATTAAAGAACTTGTTGCTGAACTAAGATGGCAGTATAACAGATTTGCTGTAATAACACATGGTAAAGGTCATTATAGAGTTGTTAAATATTCATCAGTTGCTAACCATGCAGATAGAGTATTTGCTACATATAAGAATAATGCTAAGAGTGGTAATACTACCGATTTCAATTTGCTAGACCAAAGAATTATTTGGCAAAATTGGTATGCATTTACATCTTCAATGAAACAAGGTAATACAATTGATGTATGTAAGAAACTACTCTTTCAAAAGATGAAACAAGAGAAAAATCCGTTCAAAGGATTGTCAACTGATAGAAAAATGGATGAAGTCTCACATGTTGGAATT
>ADK46627
ATGGCTGAGCTAGCTTGCTTTTGTTATCCTCATTTGGAGAACGATAGCTATAAATTTATTCCTTTTAATAATTTAGCAATAAAATGCATGTTGACAGCAAAAGTAGATAAAAAAGATCAAGATAAATTTTACAATTCTATTGTTTATGGGATCGCGCCACCACCACAATTTAGAAAACGTTATAATACTAGTGATAATTCGAGAGGAATGAATTACGAGACAATTATGTTTAATAAGGTGGCTATCTTAATTTGTGAAGCACTTAATTCGATTAAAGTTACGCAATCTGAAGTTGCAAATGTTCTTTCAAGAGTAGTTTCCGTTAGACATTTAGAAAATCTAGTATTAAGAAAAGAAAATCATCAAGATGTACTTTTTCATTCGAAAGAACTACTCTTAAAATCTGTGTTGATAGCTATTGGTCAGTCAAAAGAAATCGAAACTACTGCTACTGCTGAAGGAGGAGAAATAGTATTTCAGAATGCAGCTTTTACTATGTGGAAATTGACGTATTTAGATCATAAATTAATGCCTATTTTGGATCAGAATTTCCTTGAATATAAAATTACATTGAATGAAGATAAACCAATTTCAGATATATGCATTAAAGAACTTGTTGCTGAACTAAGATGGCAGTATAACAGATTTGCTGTAATAACACATGGTAAAGGTCATTATAGAGTTGTTAAATATTCATCAGTTGCTAACCATGCAGATAGAGTATTTGCTACATATAAGAATAATGCTAAGAGTGGTAATACTACCGATTTCAATTTGCTAGACCAAAGAATTATTTGGCAAAATTGGTATGCATTTACATCTTCAATGAAACAAGGTAATACAATTGATGTATGTAAGAAACTACTCTTTCAAAAGATGAAACAAGAGAAAAATCCGTTCAAAGGATTGTCAACTGATAGAAAAATGGATGAAGTCTCACATGTTGGAATT
>ADK46623
ATGGCTGAGCTAGCTTGCTTTTGTTATCCTCATTTGGAGAACGATAGCTATAAATTTATTCCTTTTAATAATTTAGCAATAAAATGCATGTTGACAGCAAAAGTAGATAAAAAAGATCAAGATAAATTTTACAATTCTATTGTTTATGGGATCGCGCCACCACCACAATTTAGAAAACGTTATAATACTAGTGATAATTCGAGAGGAATGAATTACGAGACAATTATGTTTAATAAGGTGGCTATCTTAATTTGTGAAGCACTTAATTCGATTAAAGTTACGCAATCTGAAGTTGCAAATGTTCTTTCAAGAGTAGTTTCCGTTAGACATTTAGAAAATCTAGTATTAAGAAAAGAAAATCATCAAGATGTACTTTTTCATTCGAAAGAACTACTCTTAAAATCTGTGTTGATAGCTATTGGTCAGTCAAAAGAAATCGAAACTACTGCTACTGCTGAAGGAGGAGAAATAGTATTTCAGAATGCAGCTTTTACTATGTGGAAATTGACGTATTTAGATCATAAATTAATGCCTATTTTGGATCAGAATTTCCTTGAATATAAAATTACATTGAATGAAGATAAACCAATTTCAGATATATGCATTAAAGAACTTGTTGCTGAACTAAGATGGCAGTATAACAGATTTGCTGTAATAACACATGGTAAAGGTCATTATAGAGTTGTTAAATATTCATCAGTTGCTAACCATGCAGATAGAGTATTTGCTACATATAAGAATAATGCTAAGAGTGGTAATACTACCGATTTCAATTTGCTAGACCAAAGAATTATTTGGCAAAATTGGTATGCATTTACATCTTCAATGAAACAAGGTAATACAATTGATGTATGTAAGAAACTACTCTTTCAAAAGATGAAACAAGAGAAAAATCCGTTCAAAGGATTGTCAACTGATAGAAAAATGGATGAAGTCTCACATGTTGGAATT
>ADK46628
ATGGCTGAGCTAGCTTGCTTTTGTTATCCTCATTTGGAGAACGATAGCTATAAGTTTATTCCTTTTAATAATTTAGCAATAAAATGCATGTTGACAGCAAAAGTAGATAAAAAAGATCAAGATAAATTTTACAATTCTATTGTTTATGGGATTGCGCCACCACCACAATTTAGAAAACGTTATAATACTAGTGATAATTCGAGAGGAATGAATTACGAAACAATTATGTTTAATAAGGTGGCTATCTTAATTTGTGAAGCACTTAATTCGATTAAAGTTACACAATCTGAAGTTGCAAATGTTCTTTCAAGAGTAGTTTCTGTTAGACATTTAGAAAATCTAGTATTAAGGAAAGAAAATCATCAAGATGTACTTTTCCATTCGAAAGAATTACTCTTAAAATCTGTGTTAATAGCTATTGGTCAGTCAAAAGAAATCGAAACTACTGCTACTGCCGAAGGAGGAGAAATAGTATTTCAGAATGCAGCTTTTACTATGTGGAAATTGACGTATTTAGATCATAAATTAATGCCTATTTTGGATCAGAATTTCATTGAATATAAAATTACATTGAATGAAGATAAACCAATTTCAGATGTATGTGTTAAAGAACTTGTTGCTGAATTAAGATGGCAGTATAACAGATTTGCTGTAATAACACATGGTAAAGGTCACTATAGAGTTGTTAAATATTCATCAGTTGCTAACCATGCAGATAGAGTATTTGCTACATATAAGAATAATGCTAAGAGTGGTAATACTACTGATTTTAATTTGCTAGACCACAGAATTATTTGGCAAAATTGGTATGCATTTGCATCTTCAATGAAACAAGGTAATACAATTGATGTATGTAAGAAACTACTCTTTCAGAAGATGAAACAAGAGAAAAATCCGTTCAAAGGATTGTCAACTGATAGAAAAATGGATGAAGTCTCACATGTTGGAATT
>ADK46629
ATGGCTGAGCTAGCTTGCTTTTGTTATCCTCATTTGGAGAACGATAGCTATAAATTTATTCCTTTTAATAATTTAGCAATAAAATGCATGTTGACAGCAAAAGTAGATAAAAAAGATCAAGATAAATTTTACAATTCTATTGTTTATGGGATTGCGCCACCACCACAATTTAGGAAGCGTTATAATACTAGTGATAATTCGAGAGGAATGAATTACGAGACAATTATGTTTAATAAGGTGGCTATCTTAATTTGTGAAGCACTTAATTCGATTAAAGTTACACAATCTGAAGTTGCAAATGTTCTTTCAAGAGTAGTTTCCGTTAGACATTTGGAAAATCTAGTACTAAGGAAAGAAAATCATCAAGATGTGCTTTTCCATTCGAAAGAACTACTCTTAAAATCTGTGTTGATAGCTATTGGTCAGTCAAAAGAAATCGAAACTACTGCTACTGCCGAAGGAGGAGAAATAGTATTTCAGAATGCAGCTTTTACTATGTGGAAATTGACGTATTTAGATCATAAATTAATGCCTATTTTGGATCAGAATTTCATTGAATATAAAATTACATTGAATGAAGATAAACCAATTTCAGATGTATGTGTTAAAGAACTTGTTGCTGAATTAAGATGGCAGTATAACAGATTTGCTATAATAACACATGGTAAAGGTCACTATAGAGTTGTTAAATATTCATCAGTTGCTAACCATGCAGATAGAGTATTTGCTACATATAAGAATAATGCTAAGAATGGTAATACTACTGATTTCAATTTACTAGACCAAAGAATTATTTGGCAAAATTGGTATGCATTTACATCTTCAATGAAACAAGGTAATACAATTGATGTATGTAAGAAACTACTCTTTCAAAAGATGAAACAAGAGAAAAATCCGTTCAAAGGATTATCAACTGATAGAAAAATGGATGAAGTCTCACATGTTGGAATT
>AGE98776
ATGGCTGAGCTAGCTTGCTTTTGTTATCCTCATTTGGAGAACGACAGCTATAAATTTATTCCTTTTAATAGTTTAGCAATAAAATGCATGTTGACAGCAAAGGTAGACAAAAAGGATCAAGATAAATTTTATAACTCAATTATTTATGGAATTGCGCCACCTCCACAATTTAAGAAGCGTTATAATACTAATGATAACTCAAGAGGTATGAACTATGAGACACCTATGTTTAATAAGGTGGCTATTTTAATTTGCGAGGCATTGAATTCAATCAAGGTTACTCAATCTGATGTTGCAAATGTTCTTTCAAGAGTAGTTTCTGTTAGACATTTGGAAAATTTGGTATTAAGGAAAGAGAATCATCAGGATGTACTTTTTCATTCAAAAGAACTACTCTTAAAAGCTATTTTGATAGCTATTGGTCAATCAAAAGAAATTGAAACTACTGCCACTGCTGAAGGAGGAGAAATAGTATTCCAAAATGCTGCTTTTACTATGTGGAAATTGACATATCTGGATCATAAACTAATGCCTATTTTAGATCAAAACTTTATCGAATTCAAGATTACCTTGAATGAAGATAAACCAGTTTCAGATATATGCATTAAAGAACTTGTTGCTGAATTGAGGTGGCAGTATAATAGATTCGCTGTGATAACACATGGTAAAGGTCACTATAGAGTTGTTAAATATTCATCAGTTGCTAATCATGCAGATAGAGTATTTGCTACATACAAAAATAATACTAAAAGTGGGAATGTCACTGATTTTAATTTACTAGACCAAAGAATAATTTGGCAGAACTGGTATGCGTTTACATCTTCCATGAAACAAGGTAATACTCTTGATGTATGTAAGAAACTACTCTTCCAAAAGATGAAACAAGAGAAAAATCCATTTAAAGGATTGTCAACTGATAGAAAGATGGATGAAGTTTCGCACGTTGGAATT
>ACZ52100
ATGGCTGAGCTAGCTTGCTTTTGTTATCCTCATTTAGAGAACGATAGCTATAAATTTATTCCTTTTAATAATTTAGCAATAAAGTGTATGTTGACAGCTAAAGTAGACAAAAAAGATCAAGATAAATTTTACAATTCTATTATTTATGGAATTGCGCCGCCTCCACAATTTAAAAAACGTTATAATACTAGTGATAATTCAAGAGGTATGAATTATGAAACAGCTATGTTTAACAAAGTGGCCGTTTTAATCTGTGAAGCACTTAATTCACTTAAAGTTACACAATCTGATGTAGCCAATGTTCTTTCAAGAGTAGTTTCTGTTAGACATTTGGAAAATCTAGTGTTAAGAAAAGAAAATCATCAGGATGTATTGTTTCATTCGAAAGAACTACTCTTAAAATCCGTCTTGATAGCTATTGGTCAATCAAAAGAAATTGAAACTACTGCTACTGCCGAAGGAGGAGAAATAGTATTTCAAAACGCAGCTTTCACAATGTGGAAATTAACGTATTTAGATCATGATTTGATGCCCATTTTAGATCAAAATTTTATTGAATATAAAATTACACTGAATGAAGATAAACCAATTTCAGATGTATGTGTTAAAGAACTTGTTGCTGAATTGAGATGGCAGTATAACAGATTTGCTGTAATAACACATGGTAAAGGTCACTATAGAGTTGTTAAATATTCATCAGTCGCTAATCATGCAGATAGAGTGTTTGCTACATATAAGAACATTGCTAAGAGTGGTAATGTTATTGATTTTAACCTGTTAGACCAGAGAATCATTTGGCAAAATTGGTACGCGTTTACGTCCTCAATGAAACAAGGTAACACACTCGATGTGTGCAAGAAACTGCTCTTTCAAAAGATAAAACAGGAGAAAAATCCGTTTAAAGGACTGTCAACTGATAGAAAAATGGATGAAGTCTCACATGTTGGAATT
>AGF86070
ATGGCTGAGCTAGCTTGCTTTTGTTATCCTCATTTGGAGAACGATAGCTATAAATTTATTCCTTTTAATAATTTAGCAATAAAATGTATGTTGACAGCAAAAGTGGATAAAAAAGATCAAGATAAATTTTACAATTCTATTGTTTATGGAATTGCGCCACCACCACAATTTAGAAAACGTTATAATACTAGTGATAATTCGAGGGGAATGAATTATGAGACAATTATGTTTAATAAGGTGGCTATTTTAGTCTGTGAAGCACTTAATTCAATCAAAGTTACACAATCTGAAGTTGCAAATGTTTTGTCAAGAGTAGTTTCCGTTAGACATTTGGAAAATTTGGTATTAAGGAAAGAAAATCATCAAGATGTACTGTTTCATTCGAAAGAATTACTCTTAAAATCTGTGTTGATAGCTATTGGTCAATCAAAAGAAATCGAAACTACTGCTACTGCCGAAGGAGGAGAAATAGTATTTCAGAATGCAGCTTTTACTATGTGGAAATTGACGTATCTAGATCATAAATTAATGCCTATTTTGGATCAGAATTTCATTGAATATAAAATTACATTGAATGAAGATAAACCAATTTCAGATGTATGTGTTAAAGAACTTGTTGCTGAGTTAAGATGGCAGTATAATAGATTTGCTGTAATAACACATGGTAAAGGTCACTATAGAGTTGTTAAGTATTCATCAGTTGCTAACCATGCAGATAGAGTGTTCGCCACATATAAGAATAATGCCAAGAGTGGAAATATTACTGACTTCAATTTGTTAGACCAAAGAATTATTTGGCAAAATTGGTATGCATTCACATCTTCAATGAAACAAGGCAATACAATTGATGTATGTAAGAAACTGCTCTTTCAAAAGATGAAACAAGAGAAAAATCCGTTTAAAGGACTGTCAACTGATAGAAAAATGGATGAAGTCTCACATGTTGGAATT
>AGE98408
ATGGCTGAGCTAGCTTGCTTTTGTTATCCTCATTTAGAGAATGATAGCTATAAATTTATTCCTTTTAATAATTTAGCAATAAAATGTATGTTGACAGCTAAAGTAGACAAAAAAGATCAAGATAAATTTTACAATTCTATTATTTATGGAATTGCGCCGCCGCCACAATTTAAAAAACGTTATAATACTAGTGATAATTCAAGAGGTATGAATTATGAAACAGCTATGTTTAACAAAGTGGCCGTTTTAATCTGTGAAGCACTTAATTCACTTAAAGTTACACAATCTGATGTCGCCAATGTTCTTTCAAGAGTAGTTTCTGTTAGACATTTGGAAAATCTAGTGTTAAGGAAAGAAAACCATCAGGATGTATTGTTTCATTCGAAAGAACTACTATTAAAATCCGTCTTGATAGCTATTGGTCAATCAAAAGAAATTGAAACTACTGCTACTGCAGAAGGAGGAGAAATAGTATTTCAAAACGCAGCTTTTACAATGTGGAAATTAACGTATTTAGATCATGAATTGATGCCTATTTTAGATCAAAATTTTATTGAATATAAAATTACACTGAATGAAGATAAACCAATTTCAGATGTATGTGTTAAAGAACTTGTTGCTGAATTGAGATGGCAGTATAACAGATTTGCTGTAATAACACATGGTAAAGGTCACTATAGAGTTGTTAAGTATTCATCAGTTGCTAATCATGCAGATAGAGTGTTTGCTACGTATAAGAATATTGCTAAGAGTGGTAATGTTATTGATTTTAACCTTTTAGACCAGAGAATCATTTGGCAAAATTGGTACGCATTTACGTCCTCAATGAAACAAGGTAACACACTCGATGTGTGCAAGAAACTGCTCTTTCAAAAGATAAAACAGGAGAAAAATCCGTTTAAAGGACTGTCAACTGATAGAAAGATGGATGAAGTCTCACATGTTGGAATT
>ACL93322
ATGGCTGAGCTAGCTTGCTTTTGTTATCCTCATTTGGAGAACGATAGCTATAAGTTTATTCCTTTCAATAGTTTGGCAATAAAATGTATGTTGACAGCTAAAGTGGATAAAAAAGATCAAGATAAATTTTATAATTCTATTGTATATGGAATTGCGCCACCACCACAATTCAAAAAACGTTATAACACTAGTGATAATTCAAGAGGTATGAATTATGAAACAACTATGTTTAATAAGGTGGCTAATTTAATTTGTGAAGCACTTAATTCAATTAAAGTTACTCAATCTGACGTTGCTAGTGTCCTTTCAAGAGTAGTTTCTATTAGACATTTGGAAAATCTGGTGTTAAGGAGAGAAAATCATCAAGATGTGCTGTTTCATTCGAAGGAACTACTCTTAAAATCTGTTTTGATAGCTATTGGTCAATTAAAAGAAATTGAAACTACTGCTACTGCTGAGGGAGGAGAAATAGTGTTTCAGAATGTAGCTTTTACTATGTGGAAATTGACTTATTTAGATCATAAACTAATGCCTATTTTGGACCAAAATTTTATTGAATATAAAATTACTTTAAATGAAGATAAACCAATTTCAGATATATGTGTTAAAGAACTTGTTGCTGAATTGAGATGGCAGTATAACAGATTTGCTGTAATAACACATGGTAAAGGTCACTATAGAGTCGTTAAATATTCATCAGTTGCTAATCATGCAGATAGAGTCTTCGCTACATATAAAAATAATATTAAGAGTGGTATTGTTACTGATTTTAATTTATTGGATCAAAGAATAATTTGGCAAAATTGGTATGCATTTACATCTTCAATGAAACAAGGTAATACACTTGATGTATGTAAGAAACTGCTCTTTCAAAAGATGAAGCAGGAGAAGAATCCGTTTAAAGGACTGTCAACTGATAGAAAAATGGATGAAGTCTCACATGTTGGAATT
>AGF86174
ATGGCTGAGCTAGCTTGCTTTTGTTATCCTCATTTGGAGAACGATAGCTATAAATTTATTCCTTTTAATAATTTAGCAATAAAATGTATGTTGACAGCAAAAGTGGATAAAAAAGATCAAGATAAATTTTACAATTCTATTATTTATGGAATTGCGCCACCACCACAATTTAGAAAACGTTATAATACTAGTGATAATTCGAGAGGAATGAATTACGAGACGACTATGTTTAATAAAGTGGCCATCTTAATTTGTGAAGCACTTAATTCAATCAAAGTTACACAATCTGAAGTTGCAAATGTTCTTTCAAGAGTAGTTTCCGTTAGACATTTGGAAAATTTGGTATTAAGGAAAGAAAATCACCAAGATGTACTGTTCCATTCGAAAGAACTACTCTTAAAATCTGTGTTGATAGCTATTGGTCAGTCAAAAGAAATCGAAACTACTGCTACTGCCGAAGGAGGAGAAATAGTATTTCAGAATACAGCTTTTACTATGTGGAAATTGACGTATTTAGATCATAAATTAATGCCTATTTTGGATCAGAATTTCATTGAATATAAAATTACATTGAATGAAGATAAGCCAATTTCAGATGTATATATTAAAGAACTCGTTGCTGAGTTGAGATGGCAGTATAATAGATTCGCTGTGATAACACATGGTAAAGGTCACTATAGAGTTGTTAAGTATTCATCAGTTGCTAATCATGCAGATAGAGTGTTCGCTACATATAAGAATAATGCTAAGAGTGGAAATATTACTGACTTCAATTTATTAGACCAAAGAATTATTTGGCAAAATTGGTATGCATTCACATCTTCAATGAAACAAGGTAATACAATTGATGTATGTAAGAAACTGCTCTTTCAGAAAATGAAACAAGAGAAAAATCCGTTTAAAGGACTGTCAACTGATAGAAAAATGGATGAAGTCTCACATGTTGGAATT
>AGE99374
ATGGCTGAGCTAGCTTGCTTTTGTTATCCTCATTTGGAGAACGATAGCTATAAATTTATTCCTTTTAATAGTTTAGCAATAAAATGCATGTTGACAGCAAAAATAGACAAAAAGGATCAAGATAAATTTTATAACTCAATTGTTTATGGAATTGCGCCACCTCCACAATTTAAGAAGCGCTATAATACTAATGATAACTCAAGAGGTATGAATTATGAGACACCTATGTTTAATAAGGTGGCTATTTTAATTTGTGAAGCATTGAATTCAATCAAGGTTACTCAATCTGATGTTGCAAATGTTCTTTCAAGAGTAGTTTCTGTTAGACATTTGGAAAATTTGGTGTTAAGGAAAGAGAATCATCAGGATGTACTTTTCCATTCAAAAGAACTATTCTTAAAAGCTGTTTTGATAGCTATTGGTCAATCAAAAGAAATTGAAACTACTGCTACTGCTGAAGGAGGAGAAATAGTATTTCAAAATGCTGCTTTTACTATGTGGAAATTGACATATCTGGATCATAAACTAATGCCCATTTTAGATCAAAACTTTATCGAATACAAGATTACCTTAAATGAAGATAAACCAATTTCAGATATATGCGTTAAAGAGCTTGTTGCTGAATTGAGGTGGCAGTATAATAGATTCGCTGTGATAACACATGGTAAAGGTCATTATAGAGTTGTTAAATATTCTTCAGTTGCTAATCACGCAGATAGAGTATTCGCTACATACAAAAATAATGCTAAAAGTGGGAATGTTACTGATTTTAATTTACTAGACCAAAGAATAATTTGGCAGAACTGGTATGCGTTTACATCTTCCATGAAACAAGGTAATACTCTTGATGTATGTAAGAAACTACTCTTCCAAAAGATGAAACAAGAGAAAAATCCATTTAAAGGATTGTCAACTGATAGAAAGATGGATGAAGTTTCGCACGTTGGAATT
>AGE98472
ATGGCTGAGCTAGCTTGCTTTTGTTATCCTCATTTAGAGAATGATAGCTATAAATTTATTCCTTTTAATAATTTAGCAATAAAATGTATGTTGACAGCTAAAGTAGACAAAAAAGATCAAGATAAATTTTACAATTCTATTATTTATGGAATTGCGCCGCCTCCACAATTTAAAAAACGTTATAATACTAGTGATAATTCAAGAGGTATGAATTATGAAACAGTTATGTTTAACAAAGTGGCCGTTTTAATCTGTGAAGCACTTAATTCACTTAAAGTTACACAATCTGATGTCGCCAATGTTCTTTCAAGAGTAGTTTCTGTTAGACATTTGGAAAATCTAGTGTTAAGGAAAGAAAATCATCAGGATGTATTGTTTCATTCGAAAGAATTACTCTTAAAATCCGTTTTGATAGCTATTGGTCAATCAAAAGAAATTGAAACTACTGCTACTGCCGAAGGAGGAGAAATAGTATTTCAAAACGCAGCTTTTACAATGTGGAAATTAACGTATTTAGATCATGAATTGATGCCTATTTTAGATCAAAATTTTATTGAATATAAAATTACACTGAATGAAGATAAACCAATTTCAGATGTATGTGTTAAAGAACTTGTTGCTGAATTGAGATGGCAGTATAACAGATTTGCTGTAATAACACATGGTAAAGGTCACTATAGAGTTGTTAAATATTCATCAGTTGCTAATCATGCAGATAGAGTGTTTGCTACATATAAGAACATTGCTAAGAGTGGTAATGTTATTGATTTTAACCTATTAGACCAGAGAATCATTTGGCAAAATTGGTACGCGTTCACGTCCTCAATGAAACAAGGTAACACACTCGATGTGTGCAAGAAACTGCTCTTTCAAAAGATAAAACAGGAGAAAAATCCGTTTAAAGGACTGTCAACTGATAGAAAGATGGATGAAGTCTCACATGTTGGAATT
>AGE99276
ATGGCTGAGCTAGCTTGCTTTTGTTATCCTCATTTGGAGAACGACAGCTATAAATTTATTCCTTTTAATAGTTTAGCAATAAAATGCATGTTGACAGCAAAGGTAGACAAAAAGGATCAAGATAAATTTTATAACTCAATTATTTATGGAATTGCGCCACCTCCACAATTTAAGAAGCGTTATAATACTAATGATAACTCAAGAGGTATGAACTATGAGACACCTATGTTTAATAAGGTGGCTATTTTAATTTGCGAGGCATTGAATTCAATCAAGGTTACTCAATCTGATGTTGCAAATGTTCTTTCAAGAGTAGTTTCTGTTAGACATTTGGAAAATTTGGTATTAAGGAAAGAGAATCATCAGGATGTACTTTTTCATTCAAAAGAACTACTCTTAAAAGCTATTTTGATAGCTATTGGTCAATCAAAAGAAATTGAAACTACTGCCACTGCTGAAGGAGGAGAAATAGTATTCCAAAATGCTGCTTTTACTATGTGGAAATTGACATATCTGGATCATAAACTAATGCCTATTTTAGATCAAAACTTTATCGAATTCAAGATTACCTTGAATGAAGATAAACCAGTTTCAGATATATGCATTAAAGAACTTGTTGCTGAATTGAGGTGGCAGTATAATAGATTCGCTGTGATAACACATGGTAAAGGTCACTATAGAGTTGTTAAATATTCATCAGTTGCTAATCATGCAGATAGAGTATTTGCTACATACAAAAATAATACTAAAAGTGGGAATGTCACTGATTTTAATTTACTAGACCAAAGAATAATTTGGCAGAACTGGTATGCGTTTACATCTTCCATGAAACAAGGTAATACTCTTGATGTATGTAAGAAACTACTCTTCCAAAAGATGAAACAAGAGAAAAATCCATTTAAAGGATTGTCAACTGATAGAAAGATGGATGAAGTTTCGCACGTTGGAATT
>AGA03870
ATGGCTGAGCTAGCTTGCTTTTGTTATCCTCATTTAGAGAACGATAGCTATAAATTTATTCCTTTTAATAGTTTAGCAATAAAATGCATGTTGACAGCAAAAGTAGACAAAAAGGATCAAGATAAATTTTATAACTCAATTGTTTATGGAATCGCGCCACCTCCACAATTTAAGAAGCGTTATAATACTAATGATAATTCAAGAGGTATGAATTATGAGACACCTATGTTTAATAAGGTGGCTATTTTAATTTGCGAAGCATTAAATTCAATCAAGGTTACTCAATCTGATGTTGCAAATGTTCTTTCAAGAGTAGTTTCTGTTAGACATTTGGAAAATTTGGTATTAAGAAAAGAGAATTACCAGGATGTACTTTTTCATTCAAAAGAACTACTCTTAAAATCTGTTTTGATAGCTATTGGTCAATCAAAAGAAATTGAAACTACTGCCACTGCTGAAGGAGGAGAAATAGTATTCCAAAATGCTGCTTTTACTATGTGGAAATTGACATATCTGGATCATAAACTAATGCCTATTTTAGATCAAAACTTTATCGAATATAAAATTACCTTGAATGAAGATAAACCAATTTCAGATATATGCGTTAAAGAACTTGTTGCTGAATTGAGGTGGCAGTATAATAGATTCGCTGTAATAACACATGGTAAAGGTCACTATAGAGTTATTAAATATTCATCAGTTGCTAATCACGCAGATAGAGTATTTGCTACATACAAAAATAATGTTAAAAGTGGAAATGTCACTGATTTTAATTTGTTAGACCAAAGAGTAATTTGGCAGAACTGGTATGCGTTCACATCTTCCATGAAACAAGGTAATACTCTTGATGTATGTAAGAAACTACTCTTCCAAAAGATGAAACAAGAGAAAGATCCATTTAAAGGATTGTCAACTGATAGAAAGATGGATGAAGTTTCGCACGTTGGAATT
>AGE47552
ATGGCTGAGCTAGCTTGCTTTTGCTATCCCCATTTGGAGAACGATAGCTATAAATTTATTCCTTTTAACAATTTGGCTATAAAATGTATGTTGACAGCAAAAGTAGAGAAAAAAGATCAGGACAAATTTTACAACTCGATAGTCTATGGTATTGCGCCGCCACCACAATTTAAAAAACGCTATAATACAAATGATAACTCAAGAGGAATGAATTATGAGACTGCAATGTTCAACAAGGTGGCGGTGCTAATTTGTGAAGCATTGAATTCAATTAAAGTCACACAGTCTGATGTTGCAAGTGTACTTTCAAGAGTAGTTTCTGTGAGACATCTTGAGAATTTAGTATTGAGAAGAGAAAATCATCAGGACGTTCTTTTTCACTCAAAGGAGCTACTACTCAAATCAGTTTTAATAGCTATTGGTCATTCAAAGGAGATTGAAACGACTGCCACTGCTGAAGGGGGAGAAATTGTTTTTCAAAATGCAGCATTTACAATGTGGAAATTGACATACTTGGAACATAAACTAATGCCAATTCTTGATCAAAACTTTATTGAATATAAAATTACAGTAAATGAAGATAAACCAATTTCAGAGTCACACGTGAAAGAACTTATTGCTGAATTACGGTGGCAATACAATAAATTTGCAGTAATTACGCATGGTAAAGGTCACTATAGAGTTGTAAAATACTCATCAGTTGCAAATCACGCAGACCGAGTTTATGCTACTTTTAAGAGTAATAACAAAAACGGAGGTCCACTGGAATTTAATTTGCTTGACCAGAGGATAATATGGCAAAATTGGTACGCATTTACGTCCTCAATGAAACAAGGTAATACTCTTGATGTATGCAAAAAACTACTCTTCCAAAAAATGAAGCGAGAAAGTAATCCATTTAAGGGGCTGTCAACTGATAGAAAAATGGATGAAGTTTCTCAAGTAGGAATC
>AGE99544
ATGGCTGAGCTAGCTTGCTTTTGTTATCCTCATTTGGAGAACGACAGCTATAAATTTATTCCTTTTAATAGTTTAGCAATAAAATGCATGTTGACAGCAAAGGTAGACAAAAAGGATCAAGATAAATTTTATAACTCAATTATTTATGGAATTGCGCCACCTCCACAATTTAAGAAGCGTTATAATACTAATGATAACTCAAGAGGTATGAACTATGAGACACCTATGTTTAATAAGGTGGCTATTTTAATTTGCGAGGCATTGAATTCAATCAAGGTTACTCAATCTGATGTTGCAAATGTTCTTTCAAGAGTAGTTTCTGTTAGACATTTGGAAAATTTGGTATTAAGGAAAGAGAATCATCAGGATGTACTTTTTCATTCAAAAGAACTACTCTTAAAAGCTATTTTGATAGCTATTGGTCAATCAAAAGAAATTGAAACTACTGCCACTGCTGAAGGAGGAGAAATAGTATTCCAAAATGCTGCTTTTACTATGTGGAAATTGACATATCTGGATCATAAACTAATGCCTATTTTAGATCAAAACTTTATCGAATTCAAGATTACCTTGAATGAAGATAAACCAGTTTCAGATATATGCATTAAAGAACTTGTTGCTGAATTGAGGTGGCAGTATAATAGATTCGCTGTGATAACACATGGTAAAGGTCACTATAGAGTTGTTAAATATTCATCAGTTGCTAATCATGCAGATAGAGTATTTGCTACATACAAAAATAATACTAAAAGTGGGAATGTCACTGATTTTAATTTACTAGACCAAAGAATAATTTGGCAGAACTGGTATGCGTTTACATCTTCCATGAAACAAGGTAATACTCTTGATGTATGTAAGAAACTACTCTTCCAAAAGATGAAACAAGAGAAAAATCCATTTAAAGGATTGTCAACTGATAGAAAGATGGATGAAGTTTCGCACGTTGGAATT
>AGE98961
ATGGCTGAGCTAGCTTGCTTTTGTTATCCTCATTTAGAGAATGATAGCTATAAATTTATTCCTTTTAATAATTTAGCAATAAAATGTATGTTGACAGCTAAAGTAGACAAAAAAGATCAAGATAAATTTTACAATTCTATTATTTATGGAATTGCGCCGCCGCCACAATTTAAAAAACGTTATAATACTAGTGATAATTCAAGAGGTATGAATTATGAAACAGCTATGTTTAACAAAGTGGCCGTTTTAATCTGTGAAGCACTTAATTCACTTAAAGTTACACAATCTGATGTCGCCAATGTTCTTTCAAGAGTAGTTTCTGTTAGACATTTGGAAAATCTAGTGTTAAGGAAAGAAAACCATCAGGATGTATTGTTTCATTCGAAAGAACTACTATTAAAATCCGTCTTGATAGCTATTGGTCAATCAAAAGAAATTGAAACTACTGCTACTGCAGAAGGAGGAGAAATAGTATTTCAAAACGCAGCTTTTACAATGTGGAAATTAACGTATTTAGATCATGAATTGATGCCTATTTTAGATCAAAATTTTATTGAATATAAAATTACACTGAATGAAGATAAACCAATTTCAGATGTATGTGTTAAAGAACTTGTTGCTGAATTGAGATGGCAGTATAACAGATTTGCTGTAATAACACATGGTAAAGGTCACTATAGAGTTGTTAAGTATTCATCAGTTGCTAATCATGCAGATAGAGTGTTTGCTACGTATAAGAATATTGCTAAGAGTGGTAATGTTATTGATTTTAACCTTTTAGACCAGAGAATCATTTGGCAAAATTGGTACGCATTTACGTCCTCAATGAAACAAGGTAACACACTCGATGTGTGCAAGAAACTGCTCTTTCAAAAGATAAAACAGGAGAAAAATCCGTTTAAAGGACTGTCAACTGATAGAAAGATGGATGAAGTCTCACATGTTGGAATT
>AGE99424
ATGGCTGAGCTAGCTTGCTTTTGTTATCCTCATTTAGAGAATGATAGCTATAAATTTATTCCTTTTAATAATTTAGCAATAAAATGTATGTTGACAGCTAAAGTAGACAAAAAAGATCAAGATAAATTTTACAATTCTATTATTTATGGAATTGCGCCGCCTCCACAATTTAAAAAACGTTATAATACTAGTGATAATTCAAGAGGTATGAATTATGAAACAGTTATGTTTAACAAAGTGGCCGTTTTAATCTGTGAAGCACTTAATTCACTTAAAGTTACACAATCTGATGTCGCCAATGTTCTTTCAAGAGTAGTTTCTGTTAGACATTTGGAAAATCTAGTGTTAAGGAAAGAAAATCATCAGGATGTATTGTTTCATTCGAAAGAATTACTCTTAAAATCCGTTTTGATAGCTATTGGTCAATCAAAAGAAATTGAAACTACTGCTACTGCCGAAGGAGGAGAAATAGTATTTCAAAACGCAGCTTTTACAATGTGGAAATTAACGTATTTAGATCATGAATTGATGCCTATTTTAGATCAAAATTTTATTGAATATAAAATTACACTGAATGAAGATAAACCAATTTCAGATGTATGTGTTAAAGAACTTGTTGCTGAATTGAGATGGCAGTATAACAGATTTGCTGTAATAACACATGGTAAAGGTCACTATAGAGTTGTTAAATATTCATCAGTTGCTAATCATGCAGATAGAGTGTTTGCTACATATAAGAACATTGCTAAGAGTGGTAATGTTATTGATTTTAACCTATTAGACCAGAGAATCATTTGGCAAAATTGGTACGCGTTCACGTCCTCAATGAAACAAGGTAACACACTCGATGTGTGCAAGAAACTGCTCTTTCAAAAGATAAAACAGGAGAAAAATCCGTTTAAAGGACTGTCAACTGATAGAAAGATGGATGAAGTCTCACATGTTGGAATT
>AAV65738
ATGGCTGAGCTAGCTTGCTTTTGTTATCCCCATTTGGAGAATGATAGCTATAAATTTATCCCGTTTAATAATTTAGCTATAAAATGTATGTTGACATCAAAAGTGGATAAAAAAGATCAGGATAAATTTTACAATTCAATAATTTATGGTATTGCGCCACCACCACAATTTAAAAAACGTTATAATACGAATGACAATTCAAGAGGAATGAATTACGAAACTTCAATGTTTAATAAGGTGGCAACGTTGATTTGTGAAGCATTAAATTCAACCAAAGTTACTCAATCTGATATCGCTAGTGTGCTCTCAAGAGTAGTTTCTGTAAGACATTTGGAAAATTTAGTACTAAGAAGAGAAAATCATCAAGATGTGTTATTTCATTCAAAAGAGCTACTATTAAAGTCAGTATTAATAGCTATTGGTCATTCGAAAGAAATTGAAACGACCGCTACTGCTGAGGGAGGGGAAATTGTTTTCCAAAATACAGCATTTACAATGTGGAGATTGACGTATTTGGAGCATAAATTAATGCCAATTCTTGATCCAAATTTCATTGAGTACAAGATTACAGTTAACGAAGATAAGCCAATCTCAGAATCACATGTAAAAGAACTTATTGCTGAATTGCGGTGGCAGTATAATAAATTTGCGGTAATTACTCATGGTAAAGGTCACTACAGAGTTGTAAAGTACTCATCAGTTGCAAATCATGCGGATAGAGTTTACGCTACTTACAAGAGTAATAATAAGAATGGAAATATGCTGGAATTTAACCTACTAGATCAAAGAATAATATGGCAAAATTGGTATGCGTTTACGTCCTCGATGAAACAAGGTAATACTCTTGATGTATGCAAGAAACTACTCTTTCAAAAAATTAAGCGAGAAAGTAATCCGTTTAAAGGATTGTCAACTGATAGGAAGATGGACGAAGTTTCTCAAATAGGAATT
>ADW11141
ATGGCTGAGCTAGCTTGCTTTTGCTATCCCCATTTGGAGAACGATAGCTATAGATTTATTCCTTTTAACAATTTGGCTATAAAATGTATGTTGACAGCAAAAGTAGAGAAAAAAGATCAGGACAAATTTTACAACTCGATAATCTATGGTATTGCGCCGCCACCACAATTTAAAAAACGCTATAATACAAATGATAACTCAAGAGGAATGAATTATGAGACTGCAATGTTTAACAAGGTGGCGGTGCTAATTTGTGAAGCATTGAATTCAATTAAAGTCACGCAGTCTGATGTTGCAAGTGTACTTTCAAGAGTAGTTTCTGTGAGACATCTTGAGAATTTAGTATTGAGAAGAGAAAATCATCAGGACGTTCTTTTTCACTCAAAGGAGCTACTACTCAAATCAGTTTTAATAGCTATTGGTCATTCAAAGGAGATTGAAACGACCGCCACTGCTGAAGGGGGAGAAATTGTTTTTCAAAATGCAGCATTTACAATGTGGAAATTGACATACTTGGAACATAAACTAATGCCAATTCTTGATCAAAACTTTATTGAATATAAAATTACAGTAAATGAAGATAAACCAATTTCAGAGTCACACGTAAAAGAACTTATTGCTGAATTACGGTGGCAATACAATAAATTTGCAGTAATTACGCATGGTAAAGGTCACTATAGAGTTGTAAAATACTCGTCAGTTGCAAATCACGCAGACCGAGTTTATGCTACTTTTAAGAGTAATAACAAAAACGGAGGTCCACTGGAGTTTAATTTGCTTGACCAGAGGATAATATGGCAAAATTGGTACGCATTTACGTCCTCAATGAAACAAGGTAATACTCTTGATGTATGCAAAAAACTACTCTTCCAAAAAATGAAGCGAGAAAGTAATCCATTTAAGGGGCTGTCAACTGATAGAAAAATGGATGAAGTTTCTCAAGTAGGAATC
>ADW11142
ATGGCTGAGCTAGCTTGCTTTTGCTATCCCCATTTGGAGAACGATAGCTATAGATTTATTCCTTTTAACAATTTGGCTATAAAATGTATGTTGACAGCAAAAGTAGAGAAAAAAGATCAAGACAAATTTTACAACTCGATAATCTATGGTATTGCGCCGCCACCACAATTTAAAAAACGCTATAATACAAATGATAACTCAAGAGGAATGAATTATGAGACTGCAATGTTTAACAAGGTGGCGGTGCTAATTTGTGAAGCATTGAATTCAATTAAAGTCACACAGTCTGATGTTGCAAGTGTACTTTCAAGAGTAGTTTCTGTGAGACATCTTGAGAATTTAGTATTAAGAAGAGAAAATCATCAGGACGTTCTTTTTCACTCAAAGGAACTACTACTCAAATCAGTTTTAATAGCTATTGGTCATTCAAAGGAGATTGAAACGACTGCCACTGCTGAAGGGGGAGAAATTGTTTTTCAAAATACAGCATTTACAATGTGGAAATTGACATACTTGGAACATAAACTAATGCCAATTCTTGATCAAAACTTTATTGAATATAAAATTACAGTAAATGAAGATAAACCGATTTCAGAGTCACACGTAAAAGAACTTATTGCTGAATTACGGTGGCAATACAATAAATTTGCAGTAATTACGCATGGTAAAGGTCACTATAGAGTTGTAAAATACTCGTCAGTTGCAAATCACGCAGACCGAGTTTATGCTACTTTTAAGAGTAATAACAAAAACGGAGGTCCACTGGAGTTTAATTTGCTTGATCAGAGGATAATATGGCAAAATTGGTACGCATTTACGTCCTCAATGAAACAAGGTAATACTCTTGATGTATGCAAAAAACTACTCTTCCAAAAAATGAAGCGAGAAAGCAATCCATTTAAGGGGCTGTCAACTGATAGAAAAATGGATGAAGTTTCTCAAGTAGGAATC
>AGS43812
ATGGCTGAGCTAGCTTGCTTTTGTTATCCTCATTTAGAGAACGATAGCTATAAATTTATTCCATTTAACAATTTAGCTATAAAGTGTATGTTGACAGCAAAAGTAGACAAAAAGGATCAGGACAAGTTTTATAACTCAATAATTTATGGCATTGCACCACCGCCACAATTTAAAAAACGATATAATACAAATGACAATTCAAGAGGGATGAACTATGAAACTTTAATGTTTAATAAAGTGGCGGCATTAATTTGTGAAGCGTTGAATTCAATTAAAGTTACTCAATCTGATGTTGCGAGTGTGCTCTCAAGAGTAGTTTCTGTAAGACATCTGGAAAACTTGATATTGAGAAGAGAAAATCATCAAGACGTACTTTTTCATTCAAAGGAATTATTGCTAAAGTCAGTATTAATAGCTATTGGTCACTCGAAAGAAATTGAAACGACTGCCACTGCTGAAGGAGGAGAAATTGTTTTCCAGAATGCAGCTTTCACAATGTGGAAATTGACATACTTGGAGCACAAATTGATGCCAATTTTGGATCAAAATTTCATAGAATATAAAATTACAGTAAATGAAGATAAACCAGTTTCAGAATCACACGTGAAGGAACTTATTGCTGAGTTACGGTGGCAATATAATAAATTTGCTGTAATCACACATGGTAAAGGTCACTACAGAGTTGTAAAGTATTCATCAGTTGCAAACCATGCAGACAGAGTTTATGCTACTTTCAAAAGTAATAACAAAAATGGAAATATGTTAGAGTTTAACTTGTTGGATCAAAGAATAATATGGCAAAATTGGTATGCGTTTACATCTTCAATGAAACAAGGTAATGTTCTTGATATATGTAAGAAACTACTCTTTCAGAAAATGAAACGGGAAAGTAACCCATTCAAGGGGCTGTCAACTGATAGAAAGATGGATGAAGTTTCTCAAATAGGAATT
>AGE99186
ATGGCTGAGCTAGCTTGCTTTTGTTATCCTCATTTGGAGAACGACAGCTATAAATTTATTCCTTTTAATAGTTTAGCAATAAAATGCATGTTGACAGCAAAGGTAGACAAAAAGGATCAAGATAAATTTTATAACTCAATTATTTATGGAATTGCGCCACCTCCACAATTTAAGAAGCGTTATAATACTAATGATAACTCAAGAGGTATGAACTATGAGACACCTATGTTTAATAAGGTGGCTATTTTAATTTGCGAGGCATTGAATTCAATCAAGGTTACTCAATCTGATGTTGCAAATGTTCTTTCAAGAGTAGTTTCTGTTAGACATTTGGAAAATTTGGTATTAAGGAAAGAGAATCATCAGGATGTACTTTTTCATTCAAAAGAACTACTCTTAAAAGCTATTTTGATAGCTATTGGTCAATCAAAAGAAATTGAAACTACTGCCACTGCTGAAGGAGGAGAAATAGTATTCCAAAATGCTGCTTTTACTATGTGGAAATTGACATATCTGGATCATAAACTAATGCCTATTTTAGATCAAAACTTTATCGAATTCAAGATTACCTTGAATGAAGATAAACCAGTTTCAGATATATGCATTAAAGAACTTGTTGCTGAATTGAGGTGGCAGTATAATAGATTCGCTGTGATAACACATGGTAAAGGTCACTATAGAGTTGTTAAATATTCATCAGTTGCTAATCATGCAGATAGAGTATTTGCTACATACAAAAATAATACTAAAAGTGGGAATGTCACTGATTTTAATTTACTAGACCAAAGAATAATTTGGCAGAACTGGTATGCGTTTACATCTTCCATGAAACAAGGTAATACTCTTGATGTATGTAAGAAACTACTCTTCCAAAAGATGAAACAAGAGAAAAATCCATTTAAAGGATTGTCAACTGATAGAAAGATGGATGAAGTTTCGCACGTTGGAATT
>AGE98510
ATGGCTGAGCTAGCTTGCTTTTGTTATCCTCATTTAGAGAATGATAGCTATAAATTTATTCCTTTTAATAATTTAGCAATAAAATGTATGTTGACAGCTAAAGTAGACAAAAAAGATCAAGATAAATTTTACAATTCTATTATTTATGGAATTGCGCCGCCTCCACAATTTAAAAAACGTTATAATACTAGTGATAATTCAAGAGGTATGAATTATGAAACAGTTATGTTTAACAAAGTGGCCGTTTTAATCTGTGAAGCACTTAATTCACTTAAAGTTACACAATCTGATGTCGCCAATGTTCTTTCAAGAGTAGTTTCTATTAGACATTTGGAAAATCTAGTGTTAAGGAAAGAAAATCATCAGGATGTATTGTTTCATTCGAAAGAACTACTCTTAAAATCCGTTTTGATAGCTATTGGTCAATCAAAAGAAATTGAAACTACTGCTACTGCCGAAGGAGGAGAAATAGTATTTCAAAACGCAGCTTTTACAATGTGGAAATTAACGTATTTAGATCATGAATTGATGCCTATTTTAGATCAAAATTTTATTGAATATAAAATTACACTGAATGAAGATAAACCAATTTCAGATGTATGTGTTAAAGAACTTGTTGCTGAATTGCGATGGCAGTATAACAGATTTGCTGTAATAACACACGGTAAAGGTCATTATAGAGTTGTTAAATATTCATCAGTTGCTAATCATGCAGATAGAGTGTTTGCTACATATAAGAACATTGCTAAGAGTGGTAATGTTATTGATTTTAACCTGTTAGACCAGAGAATCATTTGGCAAAATTGGTACGCGTTTACGTCCTCAATGAAACAAGGTAACACACTCGATGTGTGCAAGAAACTGCTCTTTCAAAAGATAAAACAGGAGAAAAATCCGTTTAAAGGACTGTCAACTGATAGAAAGATGGATGAAGTCTCACATGTTGGAATT
>AGF86253
ATGGCTGAGCTAGCTTGCTTTTGTTATCCTCATTTGGAGAACGATAGCTATAAATTTATTCCTTTTAATAATTTAGCAATAAAATGTATGTTGACAGCAAAAGTGGATAAAAAAGATCAAGATAAATTTTACAATTCTATTGTTTATGGAATTGCGCCACCACCACAATTTAGAAAACGTTATAATACTAGTGATAATTCGAGAGGAATGAATTATGAGACAATTATGTTTAATAAGGTGGCTATTTTAGTCTGTGAAGCACTTAATTCAATCAAAGTTACACAATCTGAAGTTGCAAATGTTTTGTCAAGAGTAGTTTCCGTTAGACATTTGGAAAATTTGGTATTAAGGAAAGAAAATCATCAAGATGTACTGTTCCATTCGAAAGAATTACTTTTAAAATCTGTGTTGATAGCTATTGGTCAATCAAAAGAAATCGAAACTACTGCTACTGCCGAAGGAGGAGAAATAGTATTTCAGAATGCAGCTTTTACTATGTGGAAATTGACGTATCTAGATCATAAATTAATGCCTATTTTGGATCAGAATTTCATTGAATATAAAATTACATTGAATGAAGATAAACCAATTTCAGATGTATGTGTTAAAGAACTTGTTGCTGAGTTAAGATGGCAGTATAATAGATTTGCTGTAATAACACATGGTAAAGGTCACTATAGAGTTGTTAAGTATTCATCAGTTGCTAACCATGCAGATAGAGTGTTCGCCACATATAAGAATAATGCTAAGAGTGGAAATATTACTGACTTCAATTTGTTAGACCAAAGAATTATTTGGCAAAATTGGTATGCATTCACATCTTCAATGAAACAAGGCAATACAATTGATGTATGTAAGAAACTGCTCTTTCAAAAGATGAAACAAGAGAAAAATCCGTTTAAAGGACTGTCAACTGATAGAAAAATGGATGAAGTCTCACATGTTGGAATT
>AGF85920
ATGGCTGAGCTAGCTTGCTTTTGTTATCCTCATTTGGAGAACGATAGCTATAAATTTATTCCTTTTAATAATTTAGCAATAAAATGTATGTTGACAGCAAAAGTGGATAAAAAAGATCAAGATAAATTTTACAATTCTATTATTTATGGAATTGCGCCACCACCACAATTTAGAAAACGTTATAATACTAGTGATAATTCGAGAGGAATGAATTACGAGACGACTATGTTTAATAAAGTGGCCATCTTAATTTGTGAAGCACTTAATTCAATCAAAGTTACACAATCTGAAGTTGCAAATGTTCTTTCAAGAGTAGTTTCCGTTAGACATTTGGAAAATTTGGTATTAAGGAAAGAAAATCACCAAGATGTACTGTTCCATTCGAAAGAACTACTCTTAAAATCTGTGTTGATAGCTATTGGTCAGTCAAAAGAAATCGAAACTACTGCTACTGCCGAAGGAGGAGAAATAGTATTTCAGAATACAGCTTTTACTATGTGGAAATTGACGTATTTAGATCATAAATTAATGCCTATTTTGGATCAGAATTTCATTGAATATAAAATTACATTGAATGAAGATAAGCCAATTTCAGATGTATATATTAAAGAACTCGTTGCTGAGTTGAGATGGCAGTATAATAGATTCGCTGTGATAACACATGGTAAAGGTCACTATAGAGTTGTTAAGTATTCATCAGTTGCTAATCATGCAGATAGAGTGTTCGCTACATATAAGAATAATGCTAAGAGTGGAAATATTACTGACTTCAATTTATTAGACCAAAGAATTATTTGGCAAAATTGGTATGCATTCACATCTTCAATGAAACAAGGTAATACAATTGATGTATGTAAGAAACTGCTCTTTCAGAAAATGAAACAAGAGAAAAATCCGTTTAAAGGACTGTCAACTGATAGAAAAATGGATGAAGTCTCACATGTTGGAATT
>AEB79389
ATGGCTGAGCTAGCTTGCTTTTGTTATCCTCATTTGGAGAACGATAGCTATAAATTTATTCCTTTTAATAATTTAGCAATAAAATGCATGTTGACAGCAAAAGTAGATAAAAAAGATCAAGATAAATTTTACAATTCTATTGTTTATGGGATTGCGCCACCACCACAATTTAGAAAACGTTATAATACTAGTGATAATTCGAGAGGAATGAATTACGAAACAATTATGTTTAATAAGGTGGCTATCTTAATTTGTGAAGCGCTTAATTCGATTAAAGTTACACAATCTGAAGTTGCAAATGTTCTTTCAAGAGTAGTTTCTGTTAGACATTTAGAAAATCTAGTATTAAGGAAAGAAAATCATCAAGATGTACTTTTCCATTCGAAAGAACTACTCTTAAAATCTGTGTTGATAGCTATTGGTCAGTCAAAAGAAATCGAAACTACTGCTACTGCCGAAGGAGGAGAAATAGTATTTCAGAATGCAGCTTTTACTATGTGGAAATTGACGTATTTAGATCATAAATTAATGCCTATTTTGGATCAGAATTTCATTGAATATAAAATTACATTGAATGAAGATAAACCAATTTCAGATGTATGTGTTAAAGAACTTATTGCTGAATTAAGATGGCAGTATAACAGATTTGCTGTAATAACGCATGGTAAAGGTCACTATAGAGTTGTTAAATATTCATCAGTTGCTAACCATGCAGATAGAGTATTTGCTACATATAAGAATAATGCTAAGAGTGGTAATACTACTGATTTCAATTTGCTAGACCAAAGAATTATTTGGCAAAATTGGTATGCATTTGCATCTTCAATGAAACAAGGTAATACAATTGATGTATGTAAGAAACTACTCTTTCAGAAGATGAAACAAGAGAAAAATCCGTTCAAAGGATTGTCAACTGATAGAAAAATGGATGAAGTCTCACATGTTGGAATT
>AEB79388
ATGGCTGAGCTAGCTTGCTTTTGTTATCCTCATTTGGAGAACGATAGCTATAAATTTATTCCTTTTAACAGTTTAGCAATAAAATGTATGTTGACAGCTAAAGTGGATAAAAAAGATCAAGATAAATTTTACAATTCTATTGTTTATGGAATTGCGCCACCACAACAATTTAGAAAACGTTATAATACTAGTGATAATTCGAGAGGAATGAATTATGAAACGGTTATGTTTAATAAGGTGGCTGTCTTAATTTGTGAAGCACTTAATTCAATCAAAGTCACACAATCTGAAATTGCAAATGTTCTTTCAAGAGTAGTTTCTGTTAGACATTTGGAAAATTTGGTATTGAGAAAAGAAAATCATCAAGACGTACTTTTTCATTCGAAAGAACTACTCTTAAAATCTGTGTTGATAGCTATTGGTCAATCAAAAGAAATTGAAACTACTGCTACTGCCGAAGGAGGAGAAATAGTATTTCAGAATGCAGCTTTTACTATGTGGAAATTGACTTATTTAGATCATAAATTAATGCCTATTTTGGACCAGAATTTTATTGAATATAAAATTACATTGAATGAAGATAAACCAATTTCAGATGTATGCGTTAAAGAGCTTATTGCTGAATTAAGATGGCAGTACAACAGATTTGCTGTAATAACACATGGTAAAGGTCACTATAGAGTTGTTAAATATTCATCAGTTGCTAACCATGCAGATAGAGTGTTTGCTACATATAAGAATAATGCTAAGAGTGGTAATATTACTGACTTCAATTTGTTAGACCAAAGAATTATTTGGCAAAATTGGTACGCATTCACATCTTCAATGAAACAAGGTAATACAATTGATATATGTAAGAAACTGCTCTTTCAAAAGATGAAACAAGAGAAAAATCCATTTAAAGGATTGTCAACTGACAGAAAAATGGATGAAGTATCACATGTTGGAATT
>AEB79387
ATGGCTGAGCTAGCTTGCTTTTGTTATCCTCATTTGGAGAACGATAGCTATAAATTTATTCCTTTTAATAGTTTGGCAATAAAATGCATGTTGACAGCAAAATTAGATAAAAAGGATCAAGATAAATTTTATAATTCAATTGTTTATGGAATTGCGCCACCTCCACAATTTAAAAAGCGTTATAATACTAATGATAACTCAAGAGGTATGAATTATGAGACACTTATGTTTAATAAGGTGGCTATTTTAATTTGCGAAGCATTGAATTCAATTAAGGTTACTCAATCTGATGTTGCAAATGTTCTTTCAAGAGTAGTTTCTGTTAGACATTTGGAAAATTTGGTATTAAGGAAAGAAAATCACCAGGATGTACTTTTTCATTCAAAAGAACTACTCTTAAAAGCTGTTTTGATAGCTATTGGTCAATCAAAAGAAATTGAAACTACTGCCACTGCTGAAGGAGGAGAAATAGTATTCCAAAATGCTGCTTTTACTATGTGGAAATTGACATATCTGGATCATAAACTAATGCCTATTTTAGATCAAAACTTTATCGAATACAAGATTACCTTGAATGAAGATAAACCAATTTCAGATATATTCGTTAAAGAACTTGTTGCTGAATTGAGATGGCAGTATAATAGATTCGCTGTAATAACACATGGTAAAGGTCACTATAGAGTTGTTAAATATTCATCAGTTGCTAATCACGCAGATAGAGTATTTGCGACATACAAAAATAATGCTAAAAGTGGGAATGTAATTGATTTTAATTTATTAGACCAAAGAATAATTTGGCAGAACTGGTATGCGTTTACATCTTCCATGAAACAGGGTAATACTCTTGATGTATGTAAGAAACTACTCTTTCAAAAGATGAAGCAGGAAAAGAATCCATTTAAAGGATTGTCAACTGATAGAAAGATGGATGAAGTTTCGCACGTTGGAATT
>AEB79386
ATGGCTGAGCTAGCTTGCTTTTGTTATCCTCATTTGGAGAACGATAGCTATAAATTTATTCCTTTTAATAGTTTGGCAATAAAATGCATGTTGACAGCAAAATTAGATAAAAAGGATCAAGATAAATTTTATAATTCAATTGTTTATGGAATTGCGCCACCTCCACAATTTAAAAAGCGTTATAATACTAATGATAACTCAAGAGGTATGAATTATGAGACACTTATGTTTAATAAGGTGGCTATTTTAATTTGCGAAGCATTGAATTCAATTAAGGTTACTCAATCTGATGTTGCAAATGTTCTTTCAAGAGTAGTTTCTGTTAGACATTTGGAAAATTTGGTATTAAGGAAAGAAAATCACCAGGATGTACTTTTTCATTCAAAAGAACTACTCTTAAAAGCTGTTTTGATAGCTATTGGTCAATCAAAAGAAATTGAAACTACTGCCACTGCTGAAGGAGGAGAAATAGTATTCCAAAATGCTGCTTTTACTATGTGGAAATTGACATATCTGGATCATAAACTAATGCCTATTTTAGATCAAAACTTTATCGAATACAAGATTACCTTGAATGAAGATAAACCAATTTCAGATATATTCGTTAAAGAACTTGTTGCTGAATTGAGATGGCAGTATAATAGATTCGCTGTAATAACACATGGTAAAGGTCACTATAGAGTTGTTAAATATTCATCAGTTGCTAATCACGCAGATAGAGTATTTGCGACATACAAAAATAATGCTAAAAGTGGGAATGTAATTGATTTTAATTTATTAGACCAAAGAATAATTTGGCAGAACTGGTATGCGTTTACATCTTCCATGAAACAGGGTAATACTCTTGATGTATGTAAGAAACTACTCTTTCAAAAGATGAAGCAGGAAAAGAATCCATTTAAAGGATTGTCAACTGATAGAAAGATGGATGAAGTTTCGCACGTTGGAATT
>AEB79385
ATGGCTGAGCTAGCTTGCTTTTGTTATCCTCATTTGGAGAACGATAGCTATAAATTTATTCCTTTTAATAGTTTGGCAATAAAATGCATGTTGACAGCAAAATTAGATAAAAAGGATCAAGATAAATTTTATAATTCAATTGTTTATGGAATTGCGCCACCTCCACAATTTAAAAAGCGTTATAATACTAATGATAACTCAAGAGGTATGAATTATGAGACACTTATGTTTAATAAGGTGGCTATTTTAATTTGCGAAGCATTGAATTCAATTAAGGTTACTCAATCTGATGTTGCAAATGTTCTTTCAAGAGTAGTTTCTGTTAGACATTTGGAAAATTTGGTATTAAGGAAAGAAAATCACCAGGATGTACTTTTTCATTCAAAAGAACTACTCTTAAAAGCTGTTTTGATAGCTATTGGTCAATCAAAAGAAATTGAAACTACTGCCACTGCTGAAGGAGGAGAAATAGTATTCCAAAATGCTGCTTTTACTATGTGGAAATTGACATATCTGGATCATAAACTAATGCCTATTTTAGATCAAAACTTTATCGAATACAAGATTACCTTGAATGAAGATAAACCAATTTCAGATATATTCGTTAAAGAACTTGTTGCTGAATTGAGATGGCAGTATAATAGATTCGCTGTAATAACACATGGTAAAGGTCACTATAGAGTTGTTAAATATTCATCAGTTGCTAATCACGCAGATAGAGTATTTGCGACATACAAAAATAATGCTAAAAGTGGGAATGTAATTGATTTTAATTTATTAGACCAAAGAATAATTTGGCAGAACTGGTATGCGTTTACATCTTCCATGAAACAGGGTAATACTCTTGATGTATGTAAGAAACTACTCTTTCAAAAGATGAAGCAGGAAAAGAATCCATTTAAAGGATTGTCAACTGATAGAAAGATGGATGAAGTTTCGCACGTTGGAATT
>AEB79384
ATGGCTGAGCTAGCTTGCTTTTGTTATCCTCATTTGGAGAACGATAGCTATAAATTTATTCCTTTTAATAATTTAGCAATAAAATGCATGTTGACAGCAAAAGTAGATAAAAAAGATCAAGATAAATTTTATAATTCTATTGTTTATGGGATTGCGCCACCACCACAATTTAGAAAACGTTATAATACTAGTGATAATTCGAGAGGAATGAATTACGAAACAATTATGTTTAATAAGGTGGCTATCTTAATTTGTGAAGCACTTAATTCGATTAAAGTTACACAATCTGAAGTTGCAAATGTTCTTTCAAGAGTAGTTTCCGTTAGACATTTGGAAAATCTAGTATTAAGGAAAGAAAATCATCAAGATGTACTTTTCCATTCGAAAGAACTACTCTTAAAATCTGTGTTGATAGCTATTGGTCAGTCAAAAGAAATCGAAACTACTGCTACTGCCGAAGGAGGAGAAATAGTATTTCAGAATGCAGCTTTTACTATGTGGAAATTGACGTATTTAGATCATAAATTAATGCCTATTTTGGATCAGAATTTCATTGAATATAAAATTACGTTGAATGAAGATAAGCCAATTTCAGATGTATGTGTTAAAGAAATCGTTGCTGAATTAAGATGGCAGTATAACAGATTTGCTGTAATAACACATGGTAAAGGTCACTATAGAGTTGTTAAATATTCATCAGTTGCTAACCATGCAGATAGAGTATTTGCTACATATAAGAATAATGCTAAGAGTGGTAATACTAATGATTTCAATTTGCTAGACCAAAGAATTATTTGGCAAAATTGGTATGCATTTACATCTTCAATGAAACAAGGTAATACAATTGATGTATGTAAGAAACTGCTCTTTCAAAAGATGAAACAAGAGAAAAATCCGTTCAAAGGATTGTCAACTGATAGAAAAATGGATGAAGTCTCACATGTTGGAATT
>AEB79383
ATGGCTGAGCTAGCTTGCTTTTGTTATCCTCATTTGGAGAACGATAGCTATAAATTTATTCCTTTTAATAATTTAGCAATAAAATGCATGTTGACAGCAAAAGTAGATAAAAAAGATCAAGATAAATTTTACAATTCTATTGTTTATGGGATTGCGCCACCACCACAATTTAGAAAACGTTATAATACTAGTGATAATTCGAGAGGAATGAATTACGAAACAATTATGTTTAATAAGGTGGCTATCTTAATTTGTGAAGCGCTTAATTCGATTAAAGTTACACAATCTGAAGTTGCAAATGTTCTTTCAAGAGTAGTTTCTGTTAGACATTTAGAAAATCTAGTATTAAGGAAAGAAAATCATCAAGATGTACTTTTCCATTCGAAAGAACTACTCTTAAAATCTGTGTTGATAGCTATTGGTCAGTCAAAAGAAATCGAAACTACTGCTACTGCCGAAGGAGGAGAAATAGTATTTCAGAATGCAGCTTTTACTATGTGGAAATTGACGTATTTAGATCATAAATTAATGCCTATTTTGGATCAGAATTTCATTGAATATAAAATTACATTGAATGAAGATAAACCAATTTCAGATGTATGTGTTAAAGAACTTATTGCTGAATTAAGATGGCAGTATAACAGATTTGCTGTAATAACGCATGGTAAAGGTCACTATAGAGTTGTTAAATATTCATCAGTTGCTAACCATGCAGATAGAGTATTTGCTACATATAAGAATAATGCTAAGAGTGGTAATACTACTGATTTCAATTTGCTAGACCAAAGAATTATTTGGCAAAATTGGTATGCATTTGCATCTTCAATGAAACAAGGTAATACAATTGATGTATGTAAGAAACTACTCTTTCAGAAGATGAAACAAGAGAAAAATCCGTTCAAAGGATTGTCAACTGATAGAAAAATGGATGAAGTCTCACATGTTGGAATT
>AEB79382
ATGGCTGAGCTAGCTTGCTTTTGTTATCCTCATTTGGAGAACGATAGCTATAAATTTATTCCTTTTAATAATTTAGCAATAAAATGCATGTTGACAGCAAAAGTAGATAAAAAAGATCAAGATAAATTTTACAATTCTATTGTTTATGGGATTGCGCCACCACCACAATTTAGAAAACGTTATAATACTAGTGATAATTCGAGAGGAATGAATTACGAAACAATTATGTTTAATAAGGTGGCTATCTTAATTTGTGAAGCGCTTAATTCGATTAAAGTTACACAATCTGAAGTTGCAAATGTTCTTTCAAGAGTAGTTTCTGTTAGACATTTAGAAAATCTAGTATTAAGGAAAGAAAATCATCAAGATGTACTTTTCCATTCGAAAGAACTACTCTTAAAATCTGTGTTGATAGCTATTGGTCAGTCAAAAGAAATCGAAACTACTGCTACTGCCGAAGGAGGAGAAATAGTATTTCAGAATGCAGCTTTTACTATGTGGAAATTGACGTATTTAGATCATAAATTAATGCCTATTTTGGATCAGAATTTCATTGAATATAAAATTACATTGAATGAAGATAAACCAATTTCAGATGTATGTGTTAAAGAACTTATTGCTGAATTAAGATGGCAGTATAACAGATTTGCTGTAATAACGCATGGTAAAGGTCACTATAGAGTTGTTAAATATTCATCAGTTGCTAACCATGCAGATAGAGTATTTGCTACATATAAGAATAATGCTAAGAGTGGTAATACTACTGATTTCAATTTGCTAGACCAAAGAATTATTTGGCAAAATTGGTATGCATTTGCATCTTCAATGAAACAAGGTAATACAATTGATGTATGTAAGAAACTACTCTTTCAGAAGATGAAACAAGAGAAAAATCCGTTCAAAGGATTGTCAACTGATAGAAAAATGGATGAAGTCTCACATGTTGGAATT
>AEB79381
ATGGCTGAGCTAGCTTGCTTTTGTTATCCTCATTTGGAGAACGATAGCTATAAATTTATTCCTTTTAATAATTTAGCAATAAAATGCATGTTGACAGCAAAAGTAGATAAAAAAGATCAAGATAAATTTTACAATTCTATTGTTTATGGGATTGCGCCACCACCACAATTTAGAAAACGTTATAATACTAGTGATAATTCGAGAGGAATGAATTACGAAACAATTATGTTTAATAAGGTGGCTATCTTAATTTGTGAAGCGCTTAATTCGATTAAAGTTACACAATCTGAAGTTGCAAATGTTCTTTCAAGAGTAGTTTCTGTTAGACATTTAGAAAATCTAGTATTAAGGAAAGAAAATCATCAAGATGTACTTTTCCATTCGAAAGAACTACTCTTAAAATCTGTGTTGATAGCTATTGGTCAGTCAAAAGAAATCGAAACTACTGCTACTGCCGAAGGAGGAGAAATAGTATTTCAGAATGCAGCTTTTACTATGTGGAAATTGACGTATTTAGATCATAAATTAATGCCTATTTTGGATCAGAATTTCATTGAATATAAAATTACATTGAATGAAGATAAACCAATTTCAGATGTATGTGTTAAAGAACTTATTGCTGAATTAAGATGGCAGTATAACAGATTTGCTGTAATAACGCATGGTAAAGGTCACTATAGAGTTGTTAAATATTCATCAGTTGCTAACCATGCAGATAGAGTATTTGCTACATATAAGAATAATGCTAAGAGTGGTAATACTACTGATTTCAATTTGCTAGACCAAAGAATTATTTGGCAAAATTGGTATGCATTTGCATCTTCAATGAAACAAGGTAATACAATTGATGTATGTAAGAAACTACTCTTTCAGAAGATGAAACAAGAGAAAAATCCGTTCAAAGGATTGTCAACTGATAGAAAAATGGATGAAGTCTCACATGTTGGAATT
>AEB79380
ATGGCTGAGCTAGCTTGCTTTTGTTATCCTCATTTGGAGAACGATAGCTATAAATTTATTCCTTTTAATAATTTAGCAATAAAATGCATGTTGACAGCAAAAGTAGATAAAAAAGATCAAGATAAATTTTACAATTCTATTGTTTATGGGATTGCGCCACCACCACAATTTAGAAAACGTTATAATACTAGTGATAATTCGAGAGGAATGAATTACGAAACAATTATGTTTAATAAGGTGGCTATCTTAATTTGTGAAGCGCTTAATTCGATTAAAGTTACACAATCTGAAGTTGCAAATGTTCTTTCAAGAGTAGTTTCTGTTAGACATTTAGAAAATCTAGTATTAAGGAAAGAAAATCATCAAGATGTACTTTTCCATTCGAAAGAACTACTCTTAAAATCTGTGTTGATAGCTATTGGTCAGTCAAAAGAAATCGAAACTACTGCTACTGCCGAAGGAGGAGAAATAGTATTTCAGAATGCAGCTTTTACTATGTGGAAATTGACGTATTTAGATCATAAATTAATGCCTATTTTGGATCAGAATTTCATTGAATATAAAATTACATTGAATGAAGATAAACCAATTTCAGATGTATGTGTTAAAGAACTTATTGCTGAATTAAGATGGCAGTATAACAGATTTGCTGTAATAACGCATGGTAAAGGTCACTATAGAGTTGTTAAATATTCATCAGTTGCTAACCATGCAGATAGAGTATTTGCTACATATAAGAATAATGCTAAGAGTGGTAATACTACTGATTTCAATTTGCTAGACCAAAGAATTATTTGGCAAAATTGGTATGCATTTGCATCTTCAATGAAACAAGGTAATACAATTGATGTATGTAAGAAACTACTCTTTCAGAAGATGAAACAAGAGAAAAATCCGTTCAAAGGATTGTCAACTGATAGAAAAATGGATGAAGTCTCACATGTTGGAATT
>AGE99496
ATGGCTGAGCTAGCTTGCTTTTGTTATCCTCATTTGGAGAACGATAGCTATAAATTCATTCCTTTTAATAGTTTAGCTATAAAATGTATGTTGACAGCTAAAGTGGACAAAAAAGATCAAGATAAATTCTATAATTCTATTATTTACGGAATTGCGCCACCACCACAATTTAAAAAACGTTATAACACTAGTGATAACTCGAGAGGTATGAATTATGAAACAACTATGTTTAATAAGGTGGCTATCTTAATTTGTGAAGCGCTTAACTCGATTAAAGTTACACAATCTGATATCGCTAATGTTCTTTCAAGGGTAGTTTCCGTTAGACATTTGGAAAATTTGGTATTAAGAAAAGAAAATCATCAGGATGTACTATTTTACTCGAAAGAACTACTCCTAAAATCTGTTTTAATAGCTATTGGTCAATCAAAAGAAATTGAAACTACCGCTACTGCTGAGGGAGGAGAAATAGTATTCCAGAATGTAGCTTTTACTATGTGGAAACTGACGTATTTAGATCATAAATTGATGCCTATTTTAGATCAGAATTTTATTGAATATAAAATTACACTGAACGAAGATAAACCAATTTCAGATGTATGTGTTAAAGAACTTGTCGCTGAATTGAGATGGCAGTACAATAGATTTGCTGTAATAACACATGGTAAAGGTCACTATAGAGTTGTTAAATATTCATCAGTTGCTAATCATGCAGATAGAGTATTTGCTACATATAAAAACAATACTAAGAGTGGTAATGTTACTGACTTTAACTTACTAGACCAAAGAATTATTTGGCAAAATTGGTATGCATTTACATCCTCAATGAAACAAGGTAATACACTTGACGTATGTAAGAAACTACTCTTTCAAAAAATAAAACAGGAGAAAAATCCGTTTAAGGGACTGTCAACTGATAGAAAAATGGATGAAGTTTCACATGTTGGAATT
>AFJ68440
ATGGCTGAGCTAGCTTGCTTTTGTTATCCTCATTTGGAAAACGATAGCTATAAATTTATTCCTTTTAATAATTTAGCAATAAAATGCATGTTGACAGCAAAAGTAGATAAAAAAGATCAAGATAAATTTTACAATTCTATTGTTTATGGGATTGCGCCACCGCCACAATTTAGAAAACGTTATAATACTAGTGATAATTCGAGAGGAATGAATTACGAGACAATTATGTTTAATAAGGTGGCTATCTTAATTTGTGAAGCACTTAATTCGATTAAAGTTACACAATCTGAAGTTGCAAATGTTCTTTCAAGAGTAGTTTCCGTTAGACATTTGGAAAATCTAGTACTAAGGAAAGAAAATCATCAAGATGTACTTTTCCATTCGAAAGAACTACTCTTAAAATCTGTGTTGATAGCTATTGGTCAGTCAAAAGAAATCGAAACTACCGCTACTGCCGAAGGAGGAGAAATAGTATTTCAGAATGCAGCTTTTACTATGTGGAAATTGACGTATTTAGATCATAAATTAATGCCTATTTTGGATCAGAATTTCATTGAATATAAAATTACATTGAATGAAGATAAACCAATTTCAGATGTATGTGTTAAAGAACTTGTTGCTGAATTAAGATGGCAGTATAACAGATTTGCTATAATAACGCATGGTAAAGGTCACTATAGAGTTGTTAAATATTCATCAGTTGCTAACCATGCAGATAGAGTATTTGCTACATATAAGAATAATGCTAAGAATGGTAATACTACTGATTTCAATTTACTAGACCAAAGAATTATTTGGCAAAATTGGTATGCATTTACATCTTCAATGAAACAAGGTAATACAATTGATGTATGTAAGAAACTACTCTTTCAAAAGATGAAACAAGAGAAAAATCCGTTCAAAGGATTGTCAACTGATAGAAAAATGGATGAAGTCTCACATGTTGGAATT
>AFJ68213
ATGGCTGAGCTAGCTTGCTTTTGTTATCCTCATTTGGAGAACGATAGCTATAAATTTATTCCTTTTAATAGTTTGGCAATAAAATGCATGTTGACAGCAAAATTAGATAAAAAGGATCAAGATAAATTTTATAATTCAATTGTTTATGGAATTGCGCCACCTCCACAATTTAAAAAGCGTTATAATACTAATGATAACTCAAGAGGTATGAATTATGAGACACTTATGTTTAATAAGGTGGCTATTTTAATTTGCGAAGCATTGAATTCAATTAAGGTTACTCAATCTGATGTTGCAAATGTTCTTTCAAGAGTAGTTTCTGTTAGACATTTGGAAAATTTGGTATTAAGGAAAGAAAATCACCAGGATGTACTTTTTCATTCAAAAGAACTACTCTTAAAAGCTGTTTTGATAGCTATTGGTCAATCAAAAGAAATTGAAACTACTGCCACTGCTGAAGGAGGAGAAATAGTATTCCAAAATGCTGCTTTTACTATGTGGAAATTGACATATCTGGATCATAAACTAATGCCTATTTTAGATCAAAACTTTATCGAATACAAGATTACCTTGAATGAAGATAAACCAATTTCAGATATATTCGTTAAAGAACTTGTTGCTGAATTGAGATGGCAGTATAATAGATTCGCTGTAATAACACATGGTAAAGGTCACTATAGAGTTGTTAAATATTCATCAGTTGCTAATCACGCAGATAGAGTATTTGCGACATACAAAAACAATGCTAAAAGTGGGAATGTAATTGATTTTAATTTATTAGACCAAAGAATAATTTGGCAGAACTGGTATGCGTTTACATCTTCCATGAAACAGGGTAATACTCTTGATGCATGTAAGAAACTACTCTTTCAAAAGATGAAGCAGGAAAAGAATCCATTTAAAGGATTGTCAACTGATAGAAAGATGGATGAAGTTTCGCACGTTGGAATT
>ACZ51585
ATGGCTGAGCTAGCTTGCTTTTGTTATCCTCATTTAGAGAACGATAGCTATAGATTTATTCCTTTTAATAATTTAGCAATAAAGTGTATGTTGACAGCTAAAGTAGACAAAAAAGATCAAGATAAATTTTACAATTCTATTATCTATGGAATTGCGCCGCCTCCACAATTTAAAAAACGTTATAATACTAGTGATAATTCAAGAGGTATGAATTATGAAACAGCTATGTTTAACAAAGTGGCCGTTTTAATCTGTGAAGCACTTAATTCACTTAAAGTTACACAATCTGATGTAGCCAATGTTCTTTCAAGAGTAGTTTCTGTTAGACATTTGGAAAATCTAGTATTAAGAAAAGAAAATCATCAGGATGTATTGTTTCATTCGAAAGAACTACTCTTAAAATCCGTCTTGATAGCTATTGGTCAATCAAAAGAAATTGAAACTACTGCTACTGCCGAAGGAGGAGAAATAGTATTTCAAAACGCAGCTTTCACAATGTGGAAATTAACGTATTTAGATCATGAATTGATGCCTATTTTAGATCAAAATTTTATTGAATATAAAATTACACTGAATGAAGATAAACCAATTTCAGATGTATGTGTTAAAGAACTTGTTGCTGAATTGAGATGGCAGTATAACAGATTTGCTGTAATAACACATGGTAAAGGTCACTATAGAGTCGTTAAATATTCATCAGTCGCTAATCATGCAGATAGAGTGTTTGCTACATATAAAAACATTGCTAAGAGTGGTAATGTTATTGATTTTAACCTGCTAGACCAGAGAATCATTTGGCAAAATTGGTACGCGTTTACGTCCTCAATGAAACAAGGTAACACACTCGATGTGTGCAAGAAACTGCTCTTTCAAAAGATAAAACAGGAGAAAAATCCGTTTAAAGGACTGTCAACTGATAGAAAGATGGATGAAGTCTCACATGTTGGAATT
>AFJ68452
ATGGCTGAGCTAGCTTGCTTTTGTTATCCTCATTTGGAGAACGATAGCTATAAATTTATTCCTTTTAATAATTTAGCAATAAAATGCATGTTGACAGCAAAAGTAGATAAAAAAGATCAAGATAAATTTTACAATTCTATTGTTTATGGGATTGCGCCACCACCACAATTTAGAAAACGTTATAATACTAGTGATAATTCGAAAGGAATGAATTACGAGACAATTATGTTTAATAAGGTGGCTATCTTAATTTGTGAAGCACTTAATTCGATTAAAGTTACACAATCTGAAGTTGCAAATGTTCTTTCAAGAGTAGTTTCCGTTAGACATTTGGAAAATCTAGTACTAAGGAAAGAAAATCATCAAGATGTACTTTTCCATTCGAAAGAACTACTCTTAAAATCTGTGTTGATAGCTATTGGTCAGTCAAAAGAAATCGAAACTACTGCTACTGCCGAAGGAGGAGAAATAGTATTTCAGAATGCAGCTTTTACTATGTGGAAATTGACGTATTTAGATCATAAATTAATGCCTATTTTGGATCAGAATTTCATTGAATATAAAATTACATTGAATGAAGATAAACCAATTTCAGATGTATGTGTTAAAGAACTTGTTGCTGAATTAAGATGGCAGTATAACAGATTTGCTATAATAACACATGGTAAAGGTCACTATAGAGTTGTTAAATATTCATCAGTTGCTAACCATGCAGATAGAGTATTTGCTACATATAAGAATAATGCTAAGAGTGGTAATACTACTGATTTCAATTTATTAGACCAAAGAATTATTTGGCAAAATTGGTATGCATTTACATCTTCAATGAAACAAGGTAATACAATTGATGTATGTAAGAAACTACTCTTTCAAAAGATGAAACAAGAGAAAAATCCGTTCAAAGGATTGTCAACTGATAGAAAAATGGATGAAGTCTCACATGTTGGAATT
>AGH16243
ATGGCTGAGCTAGCTTGCTTTTGTTATCCTCATTTGGAGAACGATAGCTATAAATTTATTCCTTTTAATAGTTTGGCAATAAAATGCATGTTGACAGCAAAGGTAGATAAAAAGGATCAGGATAAATTTTATAACTCAATTGTTTATGGAATTGCGCCACCTCCACAATTTAAGAAGCGTTATAATACTAATGATAACTCAAGAGGTATGAACTATGAGACAACTATGTTTAATAAGGTGGCTATTTTGATTTGCGAAGCATTGAATTCAATCAAAGTTACTCAATCTGATGTTGCAAATGTTCTTTCAAGAGTAGTTTCTGTTAGACATTTGGAAAATTTGGTATTAAGGAAAGAGAATCATCAGGATGTACTTTTTCATTCAAAAGAACTACTCTTAAAAGCTGTTTTGATAGCTATTGGTCAATCAAAAGAAATTGAAACTACTGCCACTGCTGAAGGCGGAGAAATAGTATTCCAAAACGCTGCTTTTACTATGTGGAAATTGATATATCTGGATCATAAACTAATGCCTATTTTAGATCAAAACTTTATCGAATACAAGATTACCTTGAATGAAGATAAACCAATTTCAGATATATGCGTTAAAGAACTTGTTGCTGAATTGAGGTGGCAGTATAATAGATTCGCTGTAATAACACATGGTAAAGGTCACTATAGAGTTGTTAAATATTCATCAGTTGCAAATCATGCAGATAGAGTATTTGCCACATACAAAAACAATGTTAAAAATGGGAATGTCATTGATTTTAATTTACTAGATCAAAGAATAATTTGGCAGAACTGGTATGCGTTTACATCTTCCATGAAACAAGGTAATACTCTTGATATATGTAAGAAACTACTCTTCCAAAAGATGAAACAAGAGAAAAATCCATTTAAAGGATTGTCAACTGATAGAAAGATGGATGAAGTTTCACACGTTGGAATT
>AGE98420
ATGGCTGAGCTAGCTTGCTTTTGTTATCCTCATTTGGAGAACGACAGCTATAAATTTATTCCTTTTAATAGTTTAGCAATAAAATGCATGTTGACAGCAAAGGTAGACAAAAAGGATCAAGATAAATTTTATAACTCAATTATTTATGGAATTGCGCCACCTCCACAATTTAAGAAGCGTTATAATACTAATGATAACTCAAGAGGTATGAACTATGAGACACCTATGTTTAATAAGGTGGCTATTTTAATTTGCGAGGCATTGAATTCAATCAAGGTTACTCAATCTGATGTTGCAAATGTTCTTTCAAGAGTAGTTTCTGTTAGACATTTGGAAAATTTGGTATTAAGGAAAGAGAATCATCAGGATGTACTTTTTCATTCAAAAGAACTACTCTTAAAAGCTATTTTGATAGCTATTGGTCAATCAAAAGAAATTGAAACTACTGCCACTGCTGAAGGAGGAGAAATAGTATTCCAAAATGCTGCTTTTACTATGTGGAAATTGACATATCTGGATCATAAACTAATGCCTATTTTAGATCAAAACTTTATCGAATTCAAGATTACCTTGAATGAAGATAAACCAGTTTCAGATATATGCATTAAAGAACTTGTTGCTGAATTGAGGTGGCAGTATAATAGATTCGCTGTGATAACACATGGTAAAGGTCACTATAGAGTTGTTAAATATTCATCAGTTGCTAATCATGCAGATAGAGTATTTGCTACATACAAAAATAATACTAAAAGTGGGAATGTCACTGATTTTAATTTACTAGACCAAAGAATAATTTGGCAGAACTGGTATGCGTTTACATCTTCCATGAAACAAGGTAATACTCTTGATGTATGTAAGAAACTACTCTTCCAAAAGATGAAACAAGAGAAAAATCCATTTAAAGGATTGTCAACTGATAGAAAGATGGATGAAGTTTCGCACGTTGGAATT
>AGE45413
ATGGCTGAGCTAGCTTGCTTTTGCTATCCCCATTTGGAGAACGATAGCTATAAATTTATTCCTTTTAACAATTTGGCTATAAAATGTATGTTGACAGCAAAAGTAGAGAAAAAAGATCAGGACAAATTTTACAATTCGATAGTCTATGGTATTGCGCCGCCACCACAATTTAAAAAACGCTATAATACAAATGATAACTCAAGAGGAATGAATTATGAGACTGCAATGTTTAACAAGGTGGCGATGCTAATTTGTGAAGCACTGAATTCAATTAAAGTCACGCAGTCTGATGTTGCAAGTGTACTTTCAAGAGTAGTTTCTGTGAGACATCTTGAGAATTTAGTATTGAGAAGAGAAAATCATCAGGACGTTCTTTTTCACTCAAAGGAGCTACTACTCAAATCAGTTTTAATAGCTATTGGTCATTCAAAGGAGATTGAAACGACTGCCACTGCTGAAGGGGGAGAAATTGTTTTTCAAAATGCAGCATTTACAATGTGGAAATTGACATACTTGGAACATAAACTAATGCCAATTCTTGATCAAAACTTTATTGAATATAAAATTACAGTAAATGAAGATAAACCAATTTCAGAGTCACACGTAAAAGAACTTATTGCTGAATTACGGTGGCAATACAATAAATTTGCAGTAATTACGCATGGTAAAGGTCACTATAGAGTTGTAAAATACTCGTCAGTTGCAAATCACGCAGACCGAGTTTATGCTACTTTTAAGAATAATAACAAAAACGGAGGTCCACTGGAGTTTAATTTGCTTGATCAGAGAATAATATGGCAAAATTGGTACGCATTTACGTCCTCAATGAAACAAGGTAATACTCTTGATGTATGCAAAAAACTACTCTTCCAAAAAATGAGGCGAGAAAGTAATCCATTTAAGGGGCTGTCAACTGATAGAAAAATGGATGAAGTTTCTCAAGTAGGAATC
>AGA03904
ATGGCTGAGCTAGCTTGCTTTTGTTATCCTCATTTAGAGAACGATAGCTATAAGTTTGTTCCTTTCAATAATTTGGCAATAAAATGTATGTTGACAGCTAAAGTGGATAAAAAAGATCAAGATAAATTTTATAATTCTATTGTATATGGAATTGCGCCACCACCACAATTCAAAAAACGTTATAACACTAGTGATAATTCAAGAGGTATGAATTATGAAACAACTATGTTCAATAAGGTGGCTAATTTAATTTGTGAAGCACTTAATTCAATTAAAGTTACTCAATCTGACGTTGCTAGTGTCCTTTCAAGAGTAGTTTCTATTAGACATTTGGAAAATCTGGTGTTAAGGAGAGAAAATCATCAAGATGTGCTGTTTCACTCGAAGGAACTACTCTTAAAATCTGTTTTGATAGCTATTGGTCAATTAAAAGAAATTGAAACTACTGCTACTGCTGAGGGAGGAGAAATAGTGTTTCAGAATGCAGCTTTTACTATGTGGAAATTGACTTATTTAGATCATAAACTAATGCCTATTTTGGACCAAAATTTTATCGAATATAAAATTACATTAAATGAAGATAAACCAATTTCAGATATATGTGTTAAAGAACTTGTTGCTGAATTGAAATGGCAGTATAACAGATTTGCTGTAATAACACATGGTAAAGGTCACTATAGAGTCGTTAAATATTCATCAGTTGCTAATCATGCAGATAGAGTCTTCGCTACATATAAAAATAATAATAAGAGTGGTATTGTTACTGATTTTAATTTATTGGATCAAAGAATAATTTGGCAAAATTGGTATGCATTTACATCTTCAATGAAACAAGGTAATACACTTGATGTATGTAAGAAACTGCTCTTTCAAAAGATGAAGCAGGAGAAGAATCCGTTTAAAGGACTGTCAACTGATAGAAAAATGGATGAAGTCTCACATGTTGGAATT
>ACZ51909
ATGGCTGAGCTAGCTTGCTTTTGTTATCCTCATTTAGAGAATGATAGCTATAAATTTATTCCTTTTAATAATTTAGCAATAAAATGTATGTTGACAGCTAAAGTAGACAAAAAAGATCAAGATAAATTTTACAATTCTATTATTTATGGAATTGCGCCGCCTCCACAATTTAAAAAACGTTATAATACTAGTGATAATTCAAGAGGTATGAATTATGAAACAGTTATGTTTAACAAAGTGGCCGTTTTAATCTGTGAAGCACTTAATTCACTTAAAGTTACACAATCTGATGTCGCCAATGTTCTTTCAAGAGTAGTTTCTGTTAGACATTTGGAAAATCTAGTGTTAAGGAAAGAAAATCATCAGGATGTATTGTTTCATTCGAAAGAACTACTCTTAAAATCCGTTTTGATAGCTATTGGTCAATCAAAAGAAATTGAAACTACTGCTACTGCCGAAGGAGGAGAAATAGTATTTCAAAACGCAGCTTTTACAATGTGGAAATTAACGTATTTAGATCATGAATTGATGCCTATTTTAGATCAAAATTTTATTGAATATAAAATTACACTGAATGAAGATAAACCAATTTCAGATGTATGTGTTAAAGAACTTGTTGCTGAATTGAGATGGCAGTATAACAGATTTGCTGTAATAACACATGGTAAAGGTCACTATAGAGTCGTTAAATATTCATCAGTTGCTAATCATGCAGATAGAGTGTTTGCTACATATAAGAACATTGCTAAGAGTGGTAATGTTATTGATTTTAACCTGTTAGACCAGAGAATCATTTGGCAAAATTGGTACGCGTTTACGTCCTCAATGAAACAAGGTAACACACTCGATGTGTGCAAGAAACTGCTCTTTCAAAAGATAAAACAGGAGAAAAATCCGTTTAAAGGACTGTCAACTGATAGAAAGATGGATGAAGTCTCACATGTTGGAATT
>ACZ51861
ATGGCTGAGCTAGCTTGCTTTTGTTATCCTCATTTAGAGAATGATAGCTATAAATTTATTCCTTTTAATAATTTAGCAATAAAATGTATGTTGACAGCTAAAGTAGACAAAAAAGATCAAGATAAATTTTACAATTCTATTATTTATGGAATTGCGCCGCCTCCACAATTTAAAAAACGTTATAATACTAGTGATAATTCAAGAGGTATGAATTATGAAACAGTTATGTTTAACAAAGTGGCCGTTTTAATCTGTGAAGCACTTAATTCACTTAAAGTTACACAATCTGATGTCGCCAATGTTCTTTCAAGAGTAGTTTCTGTTAGACATTTGGAAAATCTAGTGTTAAGGAAAGAAAATCATCAGGATGTATTGTTTCATTCGAAAGAACTACTCTTAAAATCCGTTTTGATAGCTATTGGTCAATCAAAAGAAATTGAAACTACTGCTACTGCCGAAGGAGGAGAAATAGTATTTCAAAACGCAGCTTTTACAATGTGGAAATTAACGTATTTAGATCATGAATTGATGCCTATTTTAGATCAAAATTTTATTGAATATAAAATTACACTGAATGAAGATAAACCAATTTCAGATGTATGTGTTAAAGAACTTGTTGCTGAATTGAGATGGCAGTATAACAGATTTGCTGTAATAACACATGGTAAAGGTCACTATAGAGTCGTTAAATATTCATCAGTTGCTAATCATGCAGATAGAGTGTTTGCTACATATAAGAACATTGCTAAGAGTGGTAATGTTATTGATTTTAACCTGTTAGACCAGAGAATCATTTGGCAAAATTGGTACGCGTTTACGTCCTCAATGAAACAAGGTAACACACTCGATGTGTGCAAGAAACTGCTCTTTCAAAAGACAAAACAGGAGAAAAATCCGTTTAAAGGACTGTCAACTGATAGAAAGATGGATGAAGTCTCACATGTTGGAATT
>AGE98581
ATGGCTGAGCTAGCTTGCTTTTGTTATCCTCATTTAGAGAATGATAGCTATAAATTTATTCCTTTTAATAACTTAGCAATAAAATGTATGTTGACAGCTAAAGTAGACAAAAAAGATCAAGATAAATTTTACAATTCTATTATTTATGGAATTGCGCCACCTCCACAATTCAAAAAACGTTATAATACTAGTGATAATTCAAGAGGTATGAATTATGAAACAGTTATGTTTAACAAAGTGGCCGTTTTAATCTGTGAAGCACTTAATTCACTTAAAGTTACACAATCTGATGTCGCCAATGTTCTTTCAAGAGTAGTTTCTGTTAGACATTTAGAAAATCTAGTTTTAAGGAAAGAAAATCATCAGGATGTATTGTTTCATTCGAAAGAACTACTCTTAAAATCCGTCTTGATAGCTATTGGTCAATCAAAAGAAATTGAAACTACTGCTACTGCCGAAGGAGGAGAAATAGTATTTCAAAACGCAGCTTTTACAATGTGGAAATTAACGTATTTAGATCATAAATTGATGCCTATTTTAGATCAGAATTTTATTGAATATAAAATTACACTGAATGAAGATAAACCAATTTCAGATGTATGTGTTAAAGAACTTGTCGCTGAATTGAGATGGCAGTATAACAGATTTGCTGTAATAACACATGGTAAAGGTCACTATAGAGTCGTTAAATATTCATCAGTTGCTAATCATGCTGATAGAGTGTTTGCTACATATAAGAACATTGCTAAGAGTGGTAATGTTATTGATTTTAACCTGTTAGACCAGAGAATCATTTGGCAAAATTGGTACGCGTTTACGTCTTCAATGAAACAAGGTAACACACTCGATGTGTGTAAGAAACTGCTATTTCAAAAGATGAAACAGGAGAAAAATCCGTTTAAAGGACTGTCAACTGATAGAAAGATGGATGAAGTCTCACATGTTGGAATT
>AGE98948
ATGGCTGAGCTAGCTTGCTTTTGTTATCCTCATTTGGAGAACGACAGCTATAAATTTATTCCTTTTAATAGTTTAGCAATAAAATGCATGTTGACAGCAAAGGTAGACAAAAAGGATCAAGATAAATTTTATAACTCAATTATTTATGGAATTGCGCCACCTCCACAATTTAAGAAGCGTTATAATACTAATGATAACTCAAGAGGTATGAACTATGAGACACCTATGTTTAATAAGGTGGCTATTTTAATTTGCGAGGCATTGAATTCAATCAAGGTTACTCAATCTGATGTTGCAAATGTTCTTTCAAGAGTAGTTTCTGTTAGACATTTGGAAAATTTGGTATTAAGGAAAGAGAATCATCAGGATGTACTTTTTCATTCAAAAGAACTACTCTTAAAAGCTATTTTGATAGCTATTGGTCAATCAAAAGAAATTGAAACTACTGCCACTGCTGAAGGAGGAGAAATAGTATTCCAAAATGCTGCTTTTACTATGTGGAAATTGACATATCTGGATCATAAACTAATGCCTATTTTAGATCAAAACTTTATCGAATTCAAGATTACCTTGAATGAAGATAAACCAGTTTCAGATATATGCATTAAAGAACTTGTTGCTGAATTGAGGTGGCAGTATAATAGATTCGCTGTGATAACACATGGTAAAGGTCACTATAGAGTTGTTAAATATTCATCAGTTGCTAATCATGCAGATAGAGTATTTGCTACATACAAAAATAATACTAAAAGTGGGAATGTCACTGATTTTAATTTACTAGACCAAAGAATAATTTGGCAGAACTGGTATGCGTTTACATCTTCCATGAAACAAGGTAATACTCTTGATGTATGTAAGAAACTACTCTTCCAAAAGATGAAACAAGAGAAAAATCCATTTAAAGGATTGTCAACTGATAGAAAGATGGATGAAGTTTCGCACGTTGGAATT
>AGE99054
ATGGCTGAGCTAGCTTGCTTTTGTTATCCTCATTTAGAGAACGATAGTTATAAATTTATTCCTTTTAATAATTTAGCAATAAAATGTATGTTGACAGCTAAAGTAGAAAAAAAAGATCAAGACAAATTTTACAATTCTATTGTTTATGGAATTGCGCCACCTCCACAATTTAAAAAACGTTACAATACTAGTGATAATTCAAGAGGTATGAATTATGAAACAATTATGTTTAATAAAGTGGCCGTTTTAATCTGTGAAGCACTTAATTCAATTAAAATTACACAATCTGATGTCGCCAACGTTCTTTCGAGAGTAGTTTCTGTTAGACATTTGGAAAATCTAGTGTTAAGGAAAGAAAATCACCAGGATGTATTGTTTCATTCGAAAGAACTACTCTTAAAATCCGTTTTGATAGCTATTGGTCAATCAAAAGAAATTGAAACTACTGCTACTGCCGAAGGAGGAGAAATAGTATTTCAGAACGCAGCTTTTACTATGTGGAAATTGACATATTTAGATCATAAATTGATGCCTATTTTGGATCAGAATTTTATTGAATATAAAATTACACTGAATGAAGATAAACCAATTTCAGATGTATGTATTAAAGAACTTGTTGCTGAATTAAGATGGCAGTATAACAGATTTGCTGTAATAACACATGGTAAAGGTCACTATAGAGTTGTTAAATATTCATCAGTTGCTAATCATGCAGATAGAGTGTTTGCTACATATAAAAACAGTGCTAAGAGTGGTAATGTTATTGATTTTAACTTGTTAGACCAGAGAATTATTTGGCAAAATTGGTACGCATTCACGTCCTCAATGAAACAAGGTAACACACTCGATGTGTGCAAGAAACTGCTCTTTCAAAAGATGAAACAGGAGAAAAATCCGTTTAAAGGACTGTCAACTGATAGAAAGATGGATGAAGTCTCACATGTTGGAATT
>AGF85956
ATGGCTGAGCTAGCTTGCTTTTGTTATCCTCATTTGGAGAACGATAGCTATAAATTTATTCCTTTTAATAATTTAGCAATAAAATGTATGTTGACAGCAAAAGTGGATAAAAAAGATCAAGATAAATTTTACAATTCTATTATTTATGGAATTGCGCCACCACCACAATTTAGAAAACGTTATAATACTAGTGATAATTCGAGAGGAATGAATTACGAGACGACTATGTTTAATAAAGTGGCCATCTTAATTTGTGAAGCACTTAATTCAATCAAAGTTACACAATCTGAAGTTGCAAATGTTCTTTCAAGAGTAGTTTCCGTTAGACATTTGGAAAATTTGGTATTAAGGAAAGAAAATCACCAAGATGTACTGTTCCATTCGAAAGAACTACTCTTAAAATCTGTGTTGATAGCTATTGGTCAGTCAAAAGAAATCGAAACTACTGCTACTGCCGAAGGAGGAGAAATAGTATTTCAGAATACAGCTTTTACTATGTGGAAATTGACGTATTTAGATCATAAATTAATGCCTATTTTGGATCAGAATTTCATTGAATATAAAATTACATTGAATGAAGATAAGCCAATTTCAGATGTATATATTAAAGAACTCGTTGCTGAGTTGAGATGGCAGTATAATAGATTCGCTGTGATAACACATGGTAAAGGTCACTATAGAGTTGTTAAGTATTCATCAGTTGCTAATCATGCAGATAGAGTGTTCGCTACATATAAGAATAATGCTAAGAGTGGAAATATTACTGACTTCAATTTATTAGACCAAAGAATTATTTGGCAAAATTGGTATGCATTCACATCTTCAATGAAACAAGGTAATACAATTGATGTATGTAAGAAACTGCTCTTTCAGAAAATGAAACAAGAGAAAAATCCGTTTAAAGGACTGTCAACTGATAGAAAAATGGATGAAGTCTCACATGTTGGAATT
>AGE98629
ATGGCTGAGCTAGCTTGCTTTTGTTATCCTCATTTAGAGAACGATAGTTATAAATTTATTCCTTTTAATAATTTAGCAATAAAATGTATGTTGACAGCTAAAGTAGAAAAAAAAGATCAAGACAAATTTTACAATTCTATTGTTTATGGAATTGCGCCACCTCCACAATTTAAAAAACGTTACAATACTAGTGATAATTCAAGAGGTATGAATTATGAAACAATTATGTTTAATAAAGTGGCCGTTTTAATCTGTGAAGCACTTAATTCAATTAAAATTACACAATCTGATGTCGCCAACGTTCTTTCGAGAGTAGTTTCTGTTAGACATTTGGAAAATCTAGTGTTAAGGAAAGAAAATCACCAGGATGTATTGTTTCATTCGAAAGAACTACTCTTAAAATCCGTTTTGATAGCTATTGGTCAATCAAAAGAAATTGAAACTACTGCTACTGCCGAAGGAGGAGAAATAGTATTTCAGAACGCAGCTTTTACTATGTGGAAATTGACATATTTAGATCATAAATTGATGCCTATTTTGGATCAGAATTTTATTGAATATAAAATTACACTGAATGAAGATAAACCAATTTCAGATGTATGTATTAAAGAACTTGTTGCTGAATTAAGATGGCAGTATAACAGATTTGCTGTAATAACACATGGTAAAGGTCACTATAGAGTTGTTAAATATTCATCAGTTGCTAATCATGCAGATAGAGTGTTTGCTACATATAAAAACAGTGCTAAGAGTGGTAATGTTATTGATTTTAACTTGTTAGACCAGAGAATTATTTGGCAAAATTGGTACGCATTCACGTCCTCAATGAAACAAGGTAACACACTCGATGTGTGCAAGAAACTGCTCTTTCAAAAGATGAAACAGGAGAAAAATCCGTTTAAAGGACTGTCAACTGATAGAAAGATGGATGAAGTCTCACATGTTGGAATT
>ACZ51765
ATGGCTGAGCTAGCTTGCTTTTGTTATCCTCATTTGGAGAACGATAGCTATAAATTCATTCCTTTTAACAATTTAGCAATAAAATGTATGTTGACAGCTAAAGTGGATAAAAAAGACCAAGATAAATTTTACAATTCTATTGTTTATGGAATTGCGCCACCACCACAATTTAAAAAACGTTATAATACTAGCGATAATTCGAGAGGAATGAATTATGAAACAACTATGTTTAATAAGGTGGCTATCTTAATTTGTGAAGCACTTAATTCAATCAAAGTTACACAATCTGAAGTTGCAAATGTTCTTTCAAGAGTAGTTTCTGTTAGACATTTAGAAAATTTGGTATTGAGGAAAGAAAATCATCAAGACGTACTTTTTCATTCGAAAGAACTACTCTTAAAATCTGTGTTGATAGCTATTGGTCAATCAAAAGAAATTGAAACCACTGCTACTGCCGAAGGAGGAGAAATAGTATTTCAGAATGCAGCTTTTACTATGTGGAAATTGACGTATTTAGAACATAAATTGATGCCTATTTTAGACCAGAATTTCATTGAATATAAAATTACATTAAATGAAGATAAACCAATTTCAGATGTATGTATAAAAGAGCTTGTTGCTGAATTAAGATGGCAGTATAACAGATTTGCTGTAATAACACATGGTAAAGGTCACTATAGAGTTGTTAAATATTCATCAGTTGCTAACCATGCAGATAGAGTGTTCGCTACATATAAGAATAATGCTAAGAGTGGTAATATTACTGACTTCAATTTGTTAGACCAAAGAATTATTTGGCAAAATTGGTATGCATTCACATCTTCAATGAAACAAGGCAATACAATTGATATATGTAAGAAATTGCTCTTTCAAAAGATGAAACAAGAGAAAAACCCATTTAAAGGATTGTCAACTGACAGAAAAATGGATGAAGTCTCACATGTTGGAATT
>AGE47181
ATGGCTGAGCTAGCTTGCTTTTGTTATCCTCATTTGGAGAACGATAGCTATAAATTTATTCCTTTTAATAATTTAGCAATAAAATGCATGTTGACAGCAAAAGTAGATAAAAAAGATCAAGATAAATTTTATAATTCTATTGTTTATGGGATTGCGCCACCACCACAATTTAGAAAACGTTATAATACTAGTGATAATTCGAGAGGAATGAATTACGAAACAATTATGTTTAATAAGGTGGCTATCTTAATTTGTGAAGCACTTAATTCGATTAAAGTTACACAATCTGAAGTTGCAAATGTTCTTTCAAGAGTAGTTTCCGTTAGACATTTAGAAAATCTAGTATTAAGGAAAGAAAATCATCAAGATGTACTTTTCCATTCGAAAGAACTACTCTTAAAATCTGTGTTGATAGCTATTGGTCAGTCAAAAGAAATCGAAACCACTGCTACTGCCGAAGGAGGAGAAATAGTATTTCAGAATGCAGCTTTTACTATGTGGAAATTGACGTATTTAGATCATAAATTAATGCCTATTTTGGATCAGAATTTCATTGAATATAAAATTACGTTGAATGAAGATAAGCCAATTTCAGATGTATGTGTTAAAGAAATCGTTGCTGAATTAAGATGGCAGTATAACAGATTTGCTGTAATAACACATGGTAAAGGTCACTATAGAGTTGTTAAATATTCATCAGTTGCTAACCATGCAGATAGAGTATTTGCTACATATAAGAATAATGCTAAGAGTGGTAATACTAATGATTTCAATTTGCTAGACCAAAGAATTATTTGGCAAAATTGGTATGCATTTACATCTTCAATGAAACAAGGTAATACAATTGATGTATGTAAGAAACTGCTCTTTCAAAAGATGAAACAAGAGAAAAATCCGTTCAAAGGATTGTCAACTGATAGAAAAATGGATGAAGTTTCACATGTTGGAATT
>AGE98849
ATGGCTGAGCTAGCTTGCTTTTGTTATCCTCATTTGGAGAACGACAGCTATAAATTTATTCCTTTTAATAGTTTAGCAATAAAATGCATGTTGACAGCAAAGGTAGACAAAAAGGATCAAGATAAATTTTATAACTCAATTATTTATGGAATTGCGCCACCTCCACAATTTAAGAAGCGTTATAATACTAATGATAACTCAAGAGGTATGAACTATGAGACACCTATGTTTAATAAGGTGGCTATTTTAATTTGCGAGGCATTGAATTCAATCAAGGTTACTCAATCTGATGTTGCAAATGTTCTTTCAAGAGTAGTTTCTGTTAGACATTTGGAAAATTTGGTATTAAGGAAAGAGAATCATCAGGATGTACTTTTTCATTCAAAAGAACTACTCTTAAAAGCTATTTTGATAGCTATTGGTCAATCAAAAGAAATTGAAACTACTGCCACTGCTGAAGGAGGAGAAATAGTATTCCAAAATGCTGCTTTTACTATGTGGAAATTGACATATCTGGATCATAAACTAATGCCTATTTTAGATCAAAACTTTATCGAATTCAAGATTACCTTGAATGAAGATAAACCAGTTTCAGATATATGCATTAAAGAACTTGTTGCTGAATTGAGGTGGCAGTATAATAGATTCGCTGTGATAACACATGGTAAAGGTCACTATAGAGTTGTTAAATATTCATCAGTTGCTAATCATGCAGATAGAGTATTTGCTACATACAAAAATAATACTAAAAGTGGGAATGTCACTGATTTTAATTTACTAGACCAAAGAATAATTTGGCAGAACTGGTATGCGTTTACATCTTCCATGAAACAAGGTAATACTCTTGATGTATGTAAGAAACTACTCTTCCAAAAGATGAAACAAGAGAAAAATCCATTTAAAGGATTGTCAACTGATAGAAAGATGGATGAAGTTTCGCACGTTGGAATT
>AFJ68200
ATGGCTGAGCTAGCTTGCTTTTGTTATCCTCATTTGGAGAACGATAGCTATAAATTTATTCCTTTTAATAATTTAGCAATAAAATGCATGTTGACAGCAAAAGTAGATAAAAAAGATCAAGATAAATTTTACAATTCTATTGTTTATGGGATTGCGCCACCACCACAATTTAGAAAACGTTACAATACTAGTGATAATTCGAGAGGAATGAATTACGAGACAACTATGTTTAATAAGGTGGCTATCTTAATTTGTGAAGCACTTAATTCGATTAAAGTTACACAATCTGAAGTTGCAAGTGTTCTTTCAAGAGTAGTTTCCGTTAGACATTTGGAAAATCTAGTACTAAGGAAAGAAAATCATCAAGATGTACTTTTCCATTCGAAAGAACTACTCTTAAAATCTGTGTTGATAGCTATTGGTCAGTCAAAAGAAATCGAAACTACTGCTACTGCCGAAGGAGGAGAAATAGTATTTCAGAATGCAGCTTTTACTATGTGGAAATTGACGTATTTAGATCATAAATTAATGCCTATTTTGGATCAGAATTTTATTGAATATAAAATTACATTGAATGAAGATAAACCAATTTCAGATGTATGTGTTAAAGAACTTGTTGCTGAATTAAGATGGCAGTATAACAGATTTGCTATAATAACACATGGTAAAGGTCACTATAGAGTTGTTAAATATTCATCAGTTGCTAACCATGCAGATAGAGTATTTGCTACATATAAGAATAATGCTAAGAGTGGTAATACTACTGATTTCAATTTACTAGACCAAAGAATTATTTGGCAAAATTGGTATGCATTTACATCTTCAATGAAACAAGGTAATACAATTGATGTATGTAAGAAACTACTCTTTCAAAAGATGAAACAAGAGAAAAATCCATTCAAAGGATTGTCAACTGATAGAAAAATGGATGAAGTCTCACATGTTGGAATT
>ACZ51885
ATGGCTGAGCTAGCTTGCTTTTGTTATCCTCATTTAGAGAATGATAGCTATAAATTTATTCCTTTTAATAATTTAGCAATAAAATGTATGTTGACAGCTAAAGTAGACAAAAAAGATCAAGATAAATTTTACAATTCTATTATTTATGGAATTGCGCCGCCTCCACAATTTAAAAAACGTTATAATACTAGTGATAATTCAAGAGGTATGAATTATGAAACAGTTATGTTTAACAAAGTGGCCGTTTTAATCTGTGAAGCACTTAATTCACTTAAAGTTACACAATCTGATGTCGCCAATGTTCTTTCAAGAGTAGTTTCTGTTAGACATTTGGAAAATCTAGTGTTAAGGAAAGAAAATCATCAGGATGTATTGTTTCATTCGAAAGAACTACTCTTAAAATCCGTTTTGATAGCTATTGGTCAATCAAAAGAAATTGAAACTACTGCTACTGCCGAAGGAGGAGAAATAGTATTTCAAAACGCAGCTTTTACAATGTGGAAATTAACGTATTTAGATCATGAATTGATGCCTATTTTAGATCAAAATTTTATTGAATATAAAATTACACTGAATGAAGATAAACCAATTTCAGATGTATGTGTTAAAGAACTTGTTGCTGAATTGAGATGGCAGTATAACAGATTTGCTGTAATAACACATGGTAAAGGTCACTATAGAGTCGTTAAATATTCATCAGTTGCTAATCATGCAGATAGAGTGTTTGCTACATATAAGAACATTGCTAAGAGTGGTAATGTTATTGATTTTAACCTGTTAGACCAGAGAATCATTTGGCAAAATTGGTACGCGTTTACGTCCTCAATGAAACAAGGTAACACACTCGATGTGTGCAAGAAACTGCTCTTTCAAAAGATAAAACAGGAGAAAAATCCGTTTAAAGGACTGTCAACTGATAGAAAGATGGATGAAGTCTCACATGTTGGAATT
>AGE46929
ATGGCTGAGCTAGCTTGCTTTTGCTATCCCCATTTGGAGAACGATAGCTATAAATTTATTCCGTTTAACAATTTGGCTATAAAATGTATGTTGACAGCAAAAGTAGAGAAAAAAGATCAAGACAAATTTTACAACTCGATAATCTATGGTATTGCGCCGCCACCACAATTTAAGAAACGCTATAATACAAATGATAACTCAAGAGGAATGAATTATGAGACTGCAATGTTTAACAAGGTGGCGGTGCTAATTTGTGAAGCATTGAATTCAATTAAAGTCACGCAATCTGATGTTGCAAGTGTACTTTCAAGAGTAGTTTCTGTAAGACATCTTGAGAATTTAGTATTGAGAAGAGAAAATCATCAGGACGTTCTTTTTCACTCAAAAGAGCTACTACTCAAATCAGTTTTAATAGCTATTGGTCATTCAAAGGAGATTGAAACGACTGCCACTGCTGAAGGAGGAGAAATTGTTTTTCAAAATGCAGCATTTACAATGTGGAAATTGACATACCTGGAACATAAACTAATGCCAATTCTTGATCAAAACTTTATTGAGTATAAAATTACAGTAAATGAAGATAAACCAATTTCAGAGTCACACGTAAAAGAACTTATTGCTGAATTACGGTGGCAATACAATAAATTTGCAGTAATTACGCATGGTAAAGGTCACTATAGAGTTGTAAAATACTCGTCAGTTGCAAATCACGCAGATCGAGTCTACGCTACTTTCAAGAGTAATAACAAAAACGGAGGTACACTGGAGTTTAATTTGCTTGACCAAAGGATAATATGGCAAAATTGGTACGCATTTACGTCCTCAATGAAACAAGGTAATACTCTTGATGTATGCAAAAAACTACTCTTCCAAAAAATGAAGCGAGAAAGTAATCCATTTAAGGGGCTGTCAACTGATAGAAAAATGGATGAAGTTTCTCAAGTAGGAATC
>AGE47468
ATGGCTGAGCTAGCTTGCTTTTGCTATCCCCATTTGGAGAACGATAGCTATAAATTTATTCCTTTTAACAATTTGGCTATAAAATGTATGTTGACAGCAAAAGTAGAGAAAAAAGATCAGGACAAATTTTATAACTCGATAGTCTATGGTATTGCGCCGCCACCACAATTTAAAAAACGCTATAATACAAATGATAACTCAAGAGGAATGAATTATGAGACTGTAATGTTTAACAAGGTGGCGGTGCTAATTTGTGAAGCATTGAATTCAATTAAAGTCACACAGTCTGATGTTGCAAGTGTACTTTCGAGAGTAGTTTCTGTGAGACATCTTGAGAATTTAGTATTGAGAAGAGAAAATCATCAGGACGTTCTTTTTCACTCAAAGGAGCTACTACTCAAATCAGTTTTAATAGCTATTGGTCATTCAAAGGAGATTGAAACGACTGCCACTGCTGAAGGGGGAGAAATTGTTTTTCAAAATGCAGCATTTACAATGTGGAAATTGACATACTTGGAACATAAACTAATGCCAATTCTTGATCAAAACTTTATTGAATATAAAATTACAGTAAATGAAGATAAACCAATTTCAGAGTCACACGTAAAAGAACTTATTGCTGAATTACGGTGGCAATACAATAAATTTGCAGTAATTACGCATGGTAAAGGTCACTATAGAGTTGTAAAATACTCGTCAGTTGCAAATCATGCAGACCGAGTGTATGCTACTTTTAAGAGTAATAACAAAAACGGAGGTCCATTGGAGTTTAATTTGCTTGACCAGAGGATAATATGGCAAAATTGGTATGCATTTACGTCCTCAATGAAGCAAGGTAATACTCTTGATGTATGCAAAAAACTACTCTTCCAAAAAATGAAGCGAGAAAGTAATCCATTTAAGGGGCTGTCAACTGATAGAAAAATGGATGAAGTTTCTCAAGTAGGAATC
>AGH16336
ATGGCTGAGCTAGCTTGCTTTTGTTATCCTCATTTGGAGAACGATAGCTATAAATTTATTCCTTTTAATAGTTTGGCAATAAAATGCATGTTGACAGCAAAATTAGATAAAAAGGATCAAGATAAATTTTATAATTCAATTGTTTATGGAATTGCGCCACCTCCACAATTTAAAAAGCGTTATAATACTAATGATAACTCAAGAGGTATGAATTATGAGACACTTATGTTTAATAAGGTGGCTATTTTAATTTGCGAAGCATTGAATTCAATTAAGGTTACTCAATCTGATGTTGCAAATGTTCTTTCAAGAGTAGTTTCTGTTAGACATTTGGAAAATTTGGTATTAAGGAAAGAAAATCACCAGGATGTACTTTTTCATTCAAAAGAACTACTCTTAAAAGCTGTTTTGATAGCTATTGGTCAATCAAAAGAAATTGAAACTACTGCCACTGCTGAAGGAGGAGAAATAGTATTCCAAAATGCTGCTTTTACTATGTGGAAATTGACATATCTGGATCATAAACTAATGCCTATTTTAGATCAAAACTTTATCGAATACAAGATTACCTTGAATGAAGATAAACCAATTTCAGATATATTCGTTAAAGAACTTGTTGCTGAATTGAGATGGCAGTATAATAGATTCGCTGTAATAACACATGGTAAAGGTCACTATAGAGTTGTTAAATATTCATCAGTTGCTAATCACGCAGATAGAGTATTTGCGACATACAAAAACAATGCTAAAAGTGGGAATGTAATTGATTTTAATTTATTAGACCAAAGAATAATTTGGCAGAACTGGTATGCGTTTACATCTTCCATGAAACAGGGTAATACTCTTGATGCATGTAAGAAACTACTCTTTCAAAAGATGAAGCAGGAAAAGAATCCATTTAAAGGATTGTCAACTGATAGAAAGATGGATGAAGTTTCGCACGTTGGAATT
>AGH16233
ATGGCTGAGCTAGCTTGCTTTTGTTATCCTCATTTGGAGAACGATAGCTATAAATTTATTCCTTTTAATAATTTAGCAATAAAATGCATGTTGACAGCAAAAGTAGATAAAAAAGATCAAGATAAATTTTACAATTCTATTGTTTATGGGATTGCGCCACCACCACAATTTAGAAAACGTTACAATACTAGTGATAATTCGAGAGGAATGAATTACGAGACAACTATGTTTAATAAGGTGGCTATCTTAATTTGTGAAGCACTTAATTCGATTAAAGTTACACAATCTGAAGTTGCAAGTGTTCTTTCAAGAGTAGTTTCCGTTAGACATTTGGAAAATCTASTASTAAGGAAAGAAAATCATCAAGATGTACTTTTCCATTCGAAAGAACTGCTCTTAAAATCTGTATTGATAGCTATTGGTCASTCAAAAGAAATCGAAACTACTGCTACTGCCGAAGGAGGAGAAATAGTATTTCAGAATGCAGCTTTTACTATGTGGAAATTGACGTATTTAGATCATAAGTTAATGCCTATTTTGGATCAGAATTTTATTGAATATAAAATTACATTGAATGAAGATAAACCAATTTCAGATGTATGTGTTAAAGAACTTGTTGCTGAATTAAGATGGCAGTATAACAGATTTGCTATAATAACACATGGTAAAGGTCACTATAGAGTTGTTAAATATTCATCAGTTGCTAACCATGCAGATAGAGTATTTGCTACATATAAGAATAATGCTAAGAGTGGTAATACTACTGATTTCAATTTACTAGACCAAAGAATTATTTGGCAAAACTGGTATGCATTTACATCTTCAATGAAACAAGGTAATACAATTGATGTATGTAAGAAACTACTCTTTCAAAAGATGAAACAAGAGAAAAATCCATTCAAAGGATTGTCAACTGATAGAAAAATGGATGAAGTCTCACATGTTGGAATT
>AGE47025
ATGGCTGAGCTAGCTTGCTTTTGCTATCCCCATTTGGAGAACGATAGCTATAGATTTATTCCTTTTAACAATTTGGCTATAAAATGTATGTTGACAGCAAAAGTAGAGAAAAAAGATCAAGACAAATTTTACAACTCGATAATCTATGGTATTGCGCCGCCGCCACAATTTAAAAAACGCTATAATACAAATGATAACTCAAGAGGAATGAATTATGAGACTGCAATGTTTAACAAGGTAGCGGTGCTAATTTGTGAAGCATTGAATTCAATTAAAGTCACACAGTCTGATGTTGCAAGTGTACTTTCAAGAGTAGTTTCTGTGAGACATCTTGAGAATTTAGTATTAAGAAGAGAAAATCATCAGGACGTTCTTTTTCACTCAAAGGAACTACTACTCAAATCAGTTTTAATAGCTATTGGTCATTCAAAGGAGATTGAAACGACTGCCACTGCTGAAGGGGGAGAAATTGTTTTTCAAAATGCAGCATTTACAATGTGGAAATTGACATACTTGGAACATAAACTAATGCCAATTCTTGATCAAAACTTTATTGAATATAAAATTACGGTAAATGAAGATAAACCGATTTCAGAGTCACACGTAAAAGAACTTATTGCTGAATTACGGTGGCAATACAATAAATTTGCAGTAATTACGCATGGTAAAGGTCACTATAGAGTTGTAAAATACTCGTCAGTTGCAAATCACGCAGACCGAGTTTATGCTACTTTTAAGAGTAATAACAAAAACGGAGGTTCACTGGAGTTTAATTTGCTTGATCAGAGGATAATATGGCAAAATTGGTACGCATTTACGTCCTCAATGAAACAAGGTAATACTCTTGATGTATGCAAAAAACTACTCTTCCAAAAAATGAAGCGAGAAAGCAATCCATTTAAGGGGCTGTCAACTGATAGAAAAATGGATGAAGTTTCTCAAATAGGAATC
>ACZ52148
ATGGCTGAGCTAGCTTGCTTTTGTTATCCTCATTTAGAGAACGATAGCTATAGATTTATTCCTTTTAATAATTTAGCAATAAAGTGTATGTTGACAGCTAAAGTAGACAAAAAAGATCAAGATAAATTTTACAATTCTATTATTTATGGAATTGCGCCGCCTCCACAATTTAAAAAACGTTATAATACTAGTGATAATTCAAGAGGTATGAATTATGAAACAGCTATGTTTAACAAAGTGGCCGTTTTAATCTGTGAAGCACTTAATTCACTTAAAGTTACACAATCTGATGTAGCTAATGTTCTTTCAAGAGTAGTTTCTGTTAGACATTTGGAAAATCTAGTATTAAGAAAAGAAAATCATCAGGATGTATTGTTTCATTCGAAAGAACTACTCTTAAAATCCGTCTTGATAGCTATTGGTCAATCAAAAGAAATTGAAACTACTGCTACTGCCGAAGGAGGAGAAATAGTATTTCAAAACGCAGCTTTCACAATGTGGAAATTAATGTATTTAGATCATGAATTGATGCCTATTTTAGATCAAAATTTTATTGAATATAAAATTACACTGAATGAAGATAAACCAATTTCAGATGTATGTGTTAAAGAACTTGTTGCTGAATTGAGATGGCAGTATAACAGATTTGCTGTAATAACACATGGTAAAGGTCACTATAGAGTCGTTAAATATTCATCAGTCGCTAATCATGCAGATAGAGTGTTTGCTACATATAAAAACATTGCTAAAAGTGGTAATGTTATTGATTTTAACCTGTTAGACCAGAGAATCATTTGGCAAAATTGGTACGCGTTTACGTCCTCAATGAAACAAGGTAACACACTCGATGTGTGCAAGAAACTGCTCTTTCAAAAGATAAAACAGGAGAAAAATCCGTTTAAAGGACTGTCAACTGATAGAAAGATGGATGAAGTCTCACATGTTGGAATT
>AGF86036
ATGGCTGAGCTAGCTTGCTTTTGTTATCCTCATTTGGAGAACGATAGCTATAAATTTATTCCTTTTAATAATTTAGCAATAAAATGTATGTTGACAGCAAAAGTGGATAAAAAAGATCAAGATAAATTTTACAATTCTATTATTTATGGAATTGCGCCACCACCACAATTTAGAAAACGTTATAATACTAGTGATAATTCGAGAGGAATGAATTACGAGACGACTATGTTTAATAAAGTGGCCATCTTAATTTGTGAAGCACTTAATTCAATCAAAGTTACACAATCTGAAGTTGCAAATGTTCTTTCAAGAGTAGTTTCCGTTAGACATTTGGAAAATTTGGTATTAAGGAAAGAAAATCACCAAGATGTACTGTTCCATTCGAAAGAACTACTCTTAAAATCTGTGTTGATAGCTATTGGTCAGTCAAAAGAAATCGAAACTACTGCTACTGCCGAAGGAGGAGAAATAGTATTTCAGAATGCAGCTTTTACTATGTGGAAATTGACGTATTTAGATCATAAATTAATGCCTATTTTGGATCAGAATTTCATTGAATATAAAATTACATTGAATGAAGATAAGCCAATTTCAGATGTATATATTAAAGAACTCGTTGCTGAGTTAAGATGGCAGTATAATAGATTCGCTGTGATAACACATGGTAAAGGTCACTATAGAGTTGTTAAGTATTCATCAGTTGCTAATCATGCAGATAGAGTGTTCGCTACATATAAGAATAATGCTAAGAGTGGAAATATTACTGACTTCAATTTATTAGACCAAAGAATTATTTGGCAAAATTGGTATGCATTCACATCTTCAATGAAACAAGGTAATACAATTGATGTATGTAAGAAACTGCTCTTTCAGAAAATGAAACAAGAGAAAAATCCGTTTAAAGGACTGTCAACTGATAGAAAAATGGATGAAGTCTCACATGTTGGAATT
>AGE98738
ATGGCTGAGCTAGCTTGCTTTTGTTATCCTCATTTGGAGAACGATAGCTATAAATTTATTCCTTTTAATAGTTTGGCAATAAAATGCATGTTGACAGCAAAGGTAGACAAAAAGGATCAAGATAAATTTTATAACTCAATTGTTTATGGAATTGCGCCACCTCCACAATTTAAAAAGCGTTATAATACTAATGATAACTCAAGAGGTATGAATTATGAGACACTTATATTTAATAAGGTGGCTATTTTAATTTGCGAAGCATTGAATTCAATCAAGGTTACTCAATCTGATGTTGCAAATGTTCTTTCAAGAGTAGTTTCTGTTAGACACTTGGAAAATTTAGTATTAAGGAAAGAGAATCATCAGGATGTACTTTTTCATTCAAAAGAACTACTCTTAAAAGCTGTTTTGATAGCTATTGGTCAATCGAAAGAAATTGAAACTACTGCCACTGCTGAAGGAGGAGAAATAGTATTCCAAAATGCTGCTTTTACTATGTGGAAACTGACATATTTGGATCATAAACTAATGCCTATTTTAGATCAAAACTTTATCGAATACAAGATTACCTTGAATGAAGATAAACCAATTTCAGATATATACGTTAAAGAACTTGTTGCTGAATTGAGGTGGCAGTATAATAGATTTGCTGTGATAACACATGGTAAAGGTCACTATAGAGTTGTTAAATATTCATCAGTTGCTAATCACGCAGATAGAGTATTCGCTACATACAAAAATAATGCTAAAAGTGGGAATGTTATTGATTTTAATTTACTAGACCAAAGAATAATCTGGCAGAACTGGTATGCGTTTACATCTTCTATGAAACAAGGTAATACTCTTGATGTATGTAAGAAATTACTCTTCCAAAAGATGAAACAAGAGAAAAATCCATTTAAAGGATTGTCAACTGATAGAAAGATGGATGAAGTTTCGCACGTTGGAATT
>AGE98739
ATGGCTGAGCTAGCTTGCTTTTGTTATCCTCATTTAGAGAATGATAGCTATAAATTTATTCCTTTTAATAATTTAGCAATAAAATGTATGTTGACAGCTAAAGTAGACAAAAAAGATCAAGATAAATTTTACAATTCTATTATTTATGGAATTGCGCCGCCTCCACAATTTAAAAAACGTTATAATACTAGTGATAATTCAAGAGGTATGAATTATGAAACAGTTATGTTTAACAAAGTGGCCGTTTTAATCTGTGAAGCACTTAATTCACTTAAAGTTACACAATCTGATGTCGCCAATGTTCTTTCAAGAGTAGTTTCTGTTAGACATTTGGAAAATCTAGTGTTAAGGAAAGAAAATCATCAGGATGTATTGTTTCATTCGAAAGAACTACTCTTAAAATCCGTTTTGATAGCTATTGGTCAATCAAAAGAAATTGAAACTACTGCTACTGCCGAAGGAGGAGAAATAGTATTTCAAAACGCAGCTTTTACAATGTGGAAATTAACGTATTTAGATCATGAATTGATGCCTATTTTAGATCAAAATTTTATTGAATATAAAATTACACTGAATGAAGATAAACCAATTTCAGATGTATGTGTTAAAGAACTTGTTGCTGAATTGAGATGGCAGTATAACAGATTTGCTGTAATAACACATGGTAAAGGTCACTATAGAGTCGTTAAATATTCATCAGTTGCTAATCACGCAGATAGAGTGTTTGCTACATATAAGAACATTGCTAAGAGTGGTAATGTTATTGATTTTAACCTGTTAGACCAGAGAATCATTTGGCAAAATTGGTACGCGTTTACGTCCTCAATGAAACAAGGTAACACACTCGATGTGTGCAAGAAACTGCTCTTTCAAAAGATAAAACAGGAGAAAAATCCGTTTAAAGGACTGTCAACTGATAGAAAGATGGATGAAGTCTCACATGTTGGAATT
>AGF86130
ATGGCTGAGCTAGCTTGCTTTTGTTATCCTCATTTGGAGAACGATAGCTATAAATTTATTCCTTTTAATAATTTAGCAATAAAATGTATGTTGACAGCAAAAGTGGATAAAAAAGATCAAGATAAATTTTACAATTCTATTRTTTATGGAATTGCGCCACCACCACAATTTAGAAAACGTTATAATACTAGTGATAATTCGAGAGGAATGAATTACGAGACRACTATGTTTAATAAAGTGGCCATYTTAATTTGTGAAGCACTTAATTCAATCAAAGTTACACAATCTGAAGTTGCAAATGTTCTTTCAAGAGTAGTTTCCGTTAGACATTTGGAAAATTTGGTATTAAGGAAAGAAAATCAYCAAGATGTACTGTTCCATTCGAAAGAAYTACTCTTAAAATCTGTGTTGATAGCTATTGGTCARTCAAAAGAAATCGAAACTACTGCTACTGCCGAAGGAGGAGAAATAGTATTTCAGAATACAGCTTTTACTATGTGGAAATTGACGTATTTAGATCATAAATTAATGCCTATTTTGGATCAGAATTTCATTGAATATAAAATTACATTGAATGAAGATAAGCCAATTTCAGATGTATATATTAAAGAACTCGTTGCTGAGTTRAGATGGCAGTATAATAGATTCGCTGTGATAACACATGGTAAAGGTCACTATAGAGTTGTTAAGTATTCATCAGTTGCTAATCATGCAGATAGAGTGTTCGCYACATATAAGAATAATGCTAAGAGTGGAAATATTACTGACTTCAATTTATTAGACCAAAGAATTATTTGGCAAAATTGGTATGCATTCACATCTTCAATGAAACAAGGTAATACAATTGATGTATGTAAGAAACTGCTCTTTCARAAAATGAAACAAGAGAAAAATCCGTTTAAAGGACTGTCAACTGATAGAAAAATGGATGAAGTCTCACATGTTGGAATT
>AGE46857
ATGGCTGAGCTAGCTTGCTTTTGCTATCCCCATTTGGAGAACGATAGCTATAAATTTATTCCTTTTAACAATTTGGCTATAAAATGTATGTTGACAGCAAAAGTAGAGAAAAAAGATCAGGACAAATTTTACAACTCGATAATCTATGGTATTGCGCCGCCACCACAATTTAAAAAACGCTATAATACAAATGATAACTCAAGAGGAATGAATTATGAGAATGCAATGTTTAACAAGGTGGCGATGCTAATTTGTGAAGCATTGAATTCAATTAAAGTCACGCAGTCTGATGTTGCGAGTGTACTTTCAAGAGTAGTTTCTGTGAGACATATTGAGAATTTAGTATTGAGAAGAGAAAATCATCAGGACGTTCTTTTTCACTCAAAGGAGTTACTACTCAAATCAGTTTTAATAGCTATTGGTCATTCAAAGGAGATTGAAACGACTGCCACTGCTGAAGGGGGAGAAATTGTTTTTCAGAATGCAGCATTTACAATGTGGAAATTGACATACTTGGAACATAAACTAATGCCGATTCTTGATCAAAACTTTATTGAATATAAAATTACAGTAAATGAAGATAAACCGATTTCAGAGTCACACGTAAAAGAACTTATTGCTGAATTACGGTGGCAATACAATAAATTTGCAGTAATTACGCATGGTAAAGGTCACTATAGAGTTGTAAAATACTCGTCAGTTGCAAATCACGCAGACCGAGTTTATGCTACTTTTAAGAGTAATAACAAAAACGGAGGTCTATTGGAGTTTAATTTACTTGATCAGAGGATAATATGGCAAAATTGGTACGCATTTACGTCCTCAATGAAACAAGGTAATACTCTTGATGTATGCAAAAAACTACTCTTCCAAAAAATGAAGCGAGAAAGTAATCCATTTAAGGGGCTGTCAACTGATAGAAAAATGGATGAAGTTTCTCAAGTAGGAATC
>AFJ68297
ATGGCTGAGCTAGCTTGCTTTTGTTATCCTCATTTGGAGAACGATAGCTATAAATTTATTCCTTTTAATAGTTTGGCAATAAAATGCATGTTGACAGCAAAATTAGATAAAAAGGATCAAGATAAATTTTATAATTCAATTGTTTATGGAATTGCGCCACCTCCACAATTTAAAAAGCGTTATAATACTAATGATAACTCAAGAGGTATGAATTATGAGACACTTATGTTTAATAAGGTGGCTATTTTAATTTGCGAAGCATTGAATTCAATTAAGGTTACTCAATCTGATGTTGCAAATGTTCTTTCAAGAGTAGTTTCTGTTAGACATTTGGAAAATTTGGTATTAAGAAAAGAAAATCACCAGGATGTACTTTTTCATTCAAAAGAACTACTCTTAAAAGCTGTTTTGATAGCTATTGGTCAATCAAAAGAAATTGAAACTACTGCCACTGCTGAAGGAGGAGAAATAGTATTCCAAAATGCTGCTTTTACTATGTGGAAATTGACATATCTGGATCATAAACTAATGCCTATTTTAGATCAAAACTTTATCGAATACAAGATTACCTTGAATGAAGATAAACCAATTTCAGATATATTCGTTAAAGAACTTGTTGCTGAATTGAGATGGCAGTATAATAGATTCGCTGTAATAACACATGGTAAAGGTCACTATAGAGTTGTTAAATATTCATCAGTTGCTAATCACGCAGATAGAGTATTTGCGACATACAAAAACAATGCTAAAAGTGGGAATGTAATTGATTTTAATTTATTAGACCAAAGAATAATTTGGCAGAACTGGTATGCGTTTACATCTTCCATGAAACAGGGTAATACTCTTGATGCATGTAAGAAACTACTCTTTCAAAAGATGAAGCAGGAAAAGAATCCATTTAAAGGATTGTCAACTGATAGAAAGATGGATGAAGTTTCGCACGTTGGAATT
>ACH97446
ATGGCTGAGCTAGCTTGCTTTTGTTATCCTCATTTGGAGAACGATAGCTATAAATTCATTCCATTTAATAGTTTAGCAGTAAAATGTATGTTGACTGCAAAGGTAGATAAAAAAGATCAGGACAAATTTTATAATTCAATAATTTATGGTATTGCTCCACCACCACAATTTAGAAAACGGTATAATACAAGTGATAATTCAAGAGGGATGAATTACGAAACTTCAATGTTTAACAAAGTTGCTCTGTTGATCTGTGAAGCATTGAATTCAATTAAAGTCACACAGTCTGATATCGCAAACGTACTTGCGAGAGTAGTTTCGGTGAGACATTTAGAAAACCTGGTGTTGAGGAGAGAAAATCATCAAGATGTACTTTTTCACTCAAAAGAATTGCTGCTGAAGTCGGTTCTAATAGCTATTGGTCACTCAAAGGAAATCGAAACTACTGCTACTGCTGAAGGAGGAGAAATTGTTTTTCAGAATGCAGCGTTCACAATGTGGAAATTAACTTACTTGGAGCATAGACTAATGCCGATTTTGGATCAAAATTTCATTGAGTATAAAATTACGGTTAATGAAGATAAACCAATTTCTGAATCACATGTAAAAGAACTTATAGCTGAATTGCGTTGGCAATATAATAAATTTGCGATAATAACGCATGGTAAAGGTCATTATAGAGTTGTGAAATATTCATCAGTTGCAAATCATGCTGACAGAGTCTATGCTACTTTTAAAAGTAATAGCAAAAATGGTGTTAACATGGAATTTAATTTACTAGATCAGAGGATAATATGGCAGAATTGGTACGCTTTTACATCTTCAATGAAACAAGGAAATACACTTGACGTGTGTAAGAAACTACTTTTTCAGAAAATGAAACAAGAGAAAAATCCGTTTAAAGGACTGTCAACTGATAGAAAGATGGACGAAGTATCACAAGTGGGAATT
>ACZ52028
ATGGCTGAGCTAGCTTGCTTTTGTTATCCTCATTTGGAGAACGATAGCTATAAATTTATTCCTTTTAATAGTTTGGCAATAAAATGCATGTTGACAGCAAAGGTAGACAAAAAGGATCAAGATAAATTTTATAACTCAATTGTTTATGGAATTGCGCCACCTCCACAATTTAGGAAGCGTTATAATACTAATGATAACTCAAGAGGTATGAACTATGAGACACCTATGTTTAATAAAGTGGCTATTTTAATTTGCGAGGCGTTGAATTCAATCAAGGTTACTCAATCTGATGTTGCAAATGTTCTTTCAAGAGTAGTTTCTGTTAGACATTTGGAAAATTTGGTATTAAGGAAAGAGAATCATCAGGATGTACTTTTTCATTCAAAAGAACTACTCTTAAAAGCTGTTTTGATAGCTATTGGTCAATCAAAAGAAATTGAAACTACTGCCACTGCTGAAGGAGGAGAAATAGTATTCCAAAATGCTGCTTTTACTATGTGGAAACTGACATATCTGGATCATAAACTAATGCCTATTTTAGATCAAAACTTTATCGAATATAAGATTACCTTGAATGAAGATAAACCAATTTCAGATATATGCGTTAAAGAACTTGTTGCTGAATTGAGGTGGCAGTATAATAGATTCGCTGTGATAACACATGGTAAAGGTCACTATAGAGTTGTTAAATATTCATCAGTTGCTAATCACGCAGATAGAGTATTTGCTACATACAAAAATAATGCTAAAAGTGGGAATGTCACTGATTTTAATTTACTAGACCAAAGAATAATTTGGCAGAACTGGTATGCGTTTACATCTTCCATGAAACAAGGTAATACTCTTGATGTATGTAAGAAACTACTCTTCCAAAAGATGAAACAAGAGAAAAATCCATTTAAAGGATTGTCAACTGATAGAAAGATGGATGAAGTTTCGCACGTTGGAATT
>AGE47073
ATGGCTGAGCTAGCTTGCTTTTGTTATCCCCATTTGGAGAATGATAGCTATAAATTTATTCCATTTAATAATTTAGCCATAAAATGTATGTTGACAGCAAAAGTGGATAAAAAAGATCAGGATAAATTTTACAATTCAATAATTTATGGTATTGCGCCACCACCACAATTTAAAAAACGTTATAATACAAATGACAATTCTAGAGGAATGAATTACGAAACTTCAATGTTTAATAAGGTGGCAGCATTAATTTGTGAAGCATTAAATTCAACCAAAGTTACTCAATCTGATATTGCTAGTGTGCTCTCAAGAGTAGTTTCTGTAAGACATTTGGAAAACTTAGTATTAAGAAGAGAAAATCATCAAGACGTGTTATTTCATTCAAAAGAGCTACTATTAAAATCAGTACTAATAGCTATTGGTCATTCGAAAGAAATTGAAACGACCGCTACTGCTGAGGGAGGGGAAATTGTTTTCCAAAATACTGCATTTACAATGTGGAGATTGACGTATTTGGAGCATAAATTAATGCCAATTCTTGACCCAAATTTCATTGAGTACAAGATTACAGTTAACGAAGATAAACCAATCTCAGAACCACATATAAAAGAACTTATTGCTGAATTGCGGTGGCAGTACAATAAATTTGCGGTGATTACTCATGGTAAAGGTCACTACAGAGTTGTAAAGTATTCATCAGTTGCAAATCATGCGGACAGAGTTTACGCTACTTACAAGAGTAACAATAAGAATGGAAATATGTTGGAATTTAATCTACTGGATCAAAGAATAATATGGCAAAATTGGTATGCATTTACGTCCTCAATGAAACAAGGTAATGCTCTTGATACATGCAAGAAACTACTCTTTCAAAAAATTAAGCGAGAAAGTAATCCGTTCAAGGGACTGTCAACTGATAGGAAGATGGACGAAGTTTCTCAAATAGGAATT
>AGE47217
ATGGCTGAGCTAGCTTGCTTTTGCTATCCCCATTTGGAGAACGATAGCTATAGATTTATTCCTTTTAACAATTTGGCTATAAAATGTATGTTGACAGCAAAAGTAGAGAAAAAAGATCAAGACAAATTTTACAACTCGATAATCTATGGTATTGCGCCGCCACCACAATTTAAAAAACGCTATAATACAAATGATAACTCAAGAGGAATGAATTATGAGACTGCAATGTTTAACAAGGTGGCGGTGCTAATTTGTGAAGCATTGAATTCAATTAAAGTCACACAGTCTGATGTTGCAAGTGTACTTTCAAGAGTAGTTTCTGTGAGACATCTTGAGAATTTAGTATTAAGAAGAGAAAATCATCAGGACGTTCTTTTTCACTCAAAGGAACTACTACTCAAATCAGTTTTAATAGCTATTGGTCATTCAAAGGAGATTGAAACGACTGCCACTGCTGAAGGGGGAGAAATTGTTTTTCAAAATGCAGCATTTACAATGTGGAAATTGACATACTTGGAACATAAACTAATGCCAATTCTTGATCAAAACTTTATTGAATATAAAATTACAGTAAATGAAGATAAACCGATTTCAGAGTCACACGTAAAAGAACTTATTGCTGAATTACGGTGGCAATACAATAAATTTGCAGTAATTACGCATGGTAAAGGTCACTATAGAGTTGTAAAATACTCGTCAGTTGCAAATCATGCAGACCGAGTTTATGCTACTTTTAAGAGTAATAACAAAAACGGAGGTTCATTGGAGTTTAACTTGCTTGATCAGAGGATAATATGGCAAAATTGGTACGCATTTACGTCCTCAATGAAACAAGGTAATACTCTTGATGTGTGCAAAAAACTACTCTTCCAAAAAATGAAGCGAGAAAGCAATCCATTTAAGGGGCTGTCAACTGATAGAAAAATGGATGAAGTTTCTCAAGTAGGAATC
>AGE99460
ATGGCTGAGCTAGCTTGCTTTTGTTATCCTCATTTGGAGAACGATAGCTATAAATTTATTCCTTTTAATAGTTTGGCAATAAAATGCATGTTGACAGCAAAGGTAGACAAAAAGGATCAAGATAAATTTTATAACTCAATTGTTTATGGAATTGCGCCACCTCCACAATTTAAAAAGCGTTATAATACTAATGATAACTCAAGAGGTATGAATTATGAGACACTTATATTTAATAAGGTGGCTATTTTAATTTGCGAAGCATTGAATTCAATCAAGGTTACTCAATCTGATGTTGCAAATGTTCTTTCAAGAGTAGTTTCTGTTAGACACTTGGAAAATTTAGTATTAAGGAAAGAGAATCATCAGGATGTACTTTTTCATTCAAAAGAACTACTCTTAAAAGCTGTTTTGATAGCTATTGGTCAATCGAAAGAAATTGAAACTACTGCCACTGCTGAAGGAGGAGAAATAGTATTCCAAAATGCTGCTTTTACTATGTGGAAACTGACATATTTGGATCATAAACTAATGCCTATTTTAGATCAAAACTTTATCGAATACAAGATTACCTTGAATGAAGATAAACCAATTTCAGATATATACGTTAAAGAACTTGTTGCTGAATTGAGGTGGCAGTATAATAGATTTGCTGTGATAACACATGGTAAAGGTCACTATAGAGTTGTTAAATATTCATCAGTTGCTAATCACGCAGATAGAGTATTCGCTACATACAAAAATAATGCTAAAAGTGGGAATGTTATTGATTTTAATTTACTAGACCAAAGAATAATCTGGCAGAACTGGTATGCGTTTACATCTTCTATGAAACAAGGTAATACTCTTGATGTATGTAAGAAATTACTCTTCCAAAAGATGAAACAAGAGAAAAATCCATTTAAAGGATTGTCAACTGATAGAAAGATGGATGAAGTTTCGCACGTTGGAATT
>AFJ68309
ATGGCTGAGCTAGCTTGCTTTTGTTATCCTCATTTGGAGAACGATAGCTATAAATTTATTCCTTTTAACAGTTTAGCAATAAAATGTATGTTGACAGCTAAAGTGGATAAAAAAGATCAAGATAAATTTTACAATTCTATTGTTTATGGAATTGCGCCACCACAACAATTTAGAAAACGTTATAATACTAGTGATAATTCGAGAGGAATGAATTATGAAACGGTTATGTTTAATAAAGTGGCTGTCTTAATTTGTGAAGCACTTAATTCAATCAAAGTCACACAATCTGAAATTGCAAATGTTCTTTCAAGAGTAGTTTCTGTTAGACATTTGGAAAATTTGGTATTGAGAAAAGAAAATCATCAAGACGTACTTTTTCATTCGAAAGAACTACTCTTAAAATCTGTGTTGATAGCTATTGGTCAATCAAAAGAAATTGAAACTACTGCTACTGCCGAAGGAGGAGAAATAGTATTTCAGAATGCAGCTTTTACTATGTGGAAATTGACTTATTTAGATCATAAATTAATGCCTATTTTGGACCAGAATTTTATTGAATATAAAATTACATTGAATGAAGATAAACCAATTTCAGATGTATGCGTTAAAGAGCTTATTGCTGAATTAAGATGGCAGTACAACAGATTTGCTGTAATAACACATGGTAAAGGTCACTATAGAGTTGTTAAATATTCATCAGTTGCTAACCATGCAGATAGAGTGTTTGCTACATATAAGAATAATGCTAAGAGTGGTAATATTACTGACTTCAATTTGTTAGACCAAAGAATTATTTGGCAAAATTGGTACGCATTCACATCTTCAATGAAACAAGGTAATACAATTGATATATGTAAGAAACTGCTCTTTCAAAAGATGAAACAAGAGAAAAATCCATTTAAAGGATTGTCAACTGACAGAAAAATGGATGAAGTATCACATGTTGGAATT
>AGH68968
ATGGCTGAGCTAGCTTGCTTTTGTTATCCTCATTTGGAGAACGATAGCTATAAATTTATTCCTTTTAATAGTTTGGCAATAAAATGCATGTTGACAGCAAAGATAGATAAAAAGGACCAGGATAAATTTTATAACTCAATTGTTTATGGAATTGCGCCACCTCCACAATTTAAGAAGCGTTATAATACTAATGATAACTCAAGAGGTATGAACTATGAGACAACTATGTTTAATAAGGTGGCTATTTTGATTTGCGAAGCATTGAATTCGATCAAAGTTACTCAATCTGATGTTGCAAATGTTCTTTCAAGAGTAGTTTCTGTTAGACATTTGGAAAATTTGGTATTAAGGAAAGAGAATCATCAGGATGTACTTTTTCATTCAAAAGAACTACTCTTAAAAGCTGTTTTGATAGCTATTGGTCAATCAAAAGAAATTGAAACTACTGCCACTGCTGAAGGAGGAGAAATAGTATTCCAAAACGCTGCTTTTACTATGTGGAAATTGACATACCTGGATCATAAACTAATGCCTATTTTAGATCAAAACTTTATCGAATATAAAATTACCTTGAATGAAGATAAACCAATTTCAGATATGTGTGTTAAAGAACTTGTTGCTGAATTGAGGTGGCAGTATAATAGATTCGCTGTGATAACACATGGTAAAGGTCACTATAGAGTTGTTAAATATTCATCAGTTGCTAATCATGCAGATAGAGTATTTGCTACATACAAAACCAATGTTAAAAGTGGGAATGCCATTGATTTTAATTTACTAGACCAAAGAATAATTTGGCAGAACTGGTATGCGTTTACATCTTCCATGAAACAAGGTAATACTCTTGATATATGTAAGAAGCTACTCTTTCAAAAGATGAAACAAGAGAAAAATCCATTTAAAGGATTGTCAACTGATAGAAAGATGGATGAAGTTTCGCACGTTGGAATT
>AGE98641
ATGGCTGAGCTAGCTTGCTTTTGTTATCCTCATTTAGAGAACGATAGTTATAAATTTATTCCTTTTAATAATTTAGCAATAAAATGTATGTTGACAGCTAAAGTAGAAAAAAAAGATCAAGACAAATTTTACAATTCTATTGTTTATGGAATTGCGCCACCTCCACAATTTAAAAAACGTTACAATACTAGTGATAATTCAAGAGGTATGAATTATGAAACAATTATGTTTAATAAAGTGGCCGTTTTAATCTGTGAAGCACTTAATTCAATTAAAATTACACAATCTGATGTCGCCAACGTTCTTTCGAGAGTAGTTTCTGTTAGACATTTGGAAAATCTAGTGTTAAGGAAAGAAAATCACCAGGATGTATTGTTTCATTCGAAAGAACTACTCTTAAAATCCGTTTTGATAGCTATTGGTCAATCAAAAGAAATTGAAACTACTGCTACTGCCGAAGGAGGAGAAATAGTATTTCAGAACGCAGCTTTTACTATGTGGAAATTGACATATTTAGATCATAAATTGATGCCTATTTTGGATCAGAATTTTATTGAATATAAAATTACACTGAATGAAGATAAACCAATTTCAGATGTATGTATTAAAGAACTTGTTGCTGAATTAAGATGGCAGTATAACAGATTTGCTGTAATAACACATGGTAAAGGTCACTATAGAGTTGTTAAATATTCATCAGTTGCTAATCATGCAGATAGAGTGTTTGCTACATATAAAAACAGTGCTAAGAGTGGTAATGTTATTGATTTTAACTTGTTAGACCAGAGAATTATTTGGCAAAATTGGTACGCATTCACGTCCTCAATGAAACAAGGTAACACACTCGATGTGTGCAAGAAACTGCTCTTTCAAAAGATGAAACAGGAGAAAAATCCGTTTAAAGGACTGTCAACTGATAGAAAGATGGATGAAGTCTCACGTGTTGGAATT
>AGE47289
ATGGCTGAGCTAGCTTGCTTTTGCTATCCCCATTTGGAGAACGATAGCTATAAATTTATTCCTTTTAACAATTTGGCTATAAAATGTATGTTGACAGCAAAAGTAGAGAAAAAAGATCAGGACAAATTTTACAACTCGATAATCTATGGTATTGCGCCGCCACCACAATTTAAAAAACGCTATAATACAAATGATAACTCAAGAGGAATGAATTATGAGAATGCAATGTTTAACAAGGTGGCGATGCTAATTTGTGAAGCATTGAATTCAATTAAAGTCACGCAGTCTGATGTTGCGAGTGTACTTTCAAGAGTAGTTTCTGTGAGACATATTGAGAATTTAGTATTGAGAAGAGAAAATCATCAGGACGTTCTTTTTCACTCAAAGGAGTTACTACTCAAATCAGTTTTAATAGCTATTGGTCATTCAAAGGAGATTGAAACGACTGCCACTGCTGAAGGGGGAGAAATTGTTTTTCAGAATGCAGCATTTACAATGTGGAAATTGACATACTTGGAACATAAACTAATGCCGATTCTTGATCAAAACTTTATTGAATATAAAATTACAGTAAATGAAGATAAACCGATTTCAGAGTCACACGTAAAAGAACTTATTGCTGAATTACGGTGGCAATACAATAAATTTGCAGTAATTACGCATGGTAAAGGTCACTATAGAGTTGTAAAATACTCGTCAGTTGCAAATCACGCAGACCGAGTTTATGCTACTTTTAAGAGTAATAACAAAAACGGAGGTCTATTGGAGTTTAATTTACTTGATCAGAGGATAATATGGCAAAATTGGTACGCATTTACGTCCTCAATGAAACAAGGTAATACTCTTGATGTATGCAAAAAACTACTCTTCCAAAAAATGAAGCGAGAAAGTAATCCATTTAAGGGGCTGTCAACTGATAGAAAAATGGATGAAGTTTCTCAAGTAGGAATC
>AGF86046
ATGGCTGAGCTAGCTTGCTTTTGTTATCCTCATTTGGAGAACGATAGCTATAAATTTATTCCTTTTAATAATTTAGCAATAAAATGTATGTTGACAGCAAAAGTGGATAAAAAAGATCAAGATAAATTTTACAATTCTATTGTTTATGGAATTGCGCCACCACCACAATTTAGAAAACGTTATAATACTAGTGATAATTCGAGAGGAATGAATTATGAGACAATTATGTTTAATAAGGTGGCTATTTTAGTCTGTGAAGCACTTAATTCAATCAAAGTTACACAATCTGAAGTTGCAAATGTTTTGTCAAGAGTAGTTTCCGTTAGACATTTGGAAAATTTGGTATTAAGGAAAGAAAATCATCAAGATGTACTGTTCCATTCGAAAGAATTACTTTTAAAATCTGTGTTGATAGCTATTGGTCAATCAAAAGAAATCGAAACTACTGCTACTGCCGAAGGAGGAGAAATAGTATTTCAGAATGCAGCTTTTACTATGTGGAAATTGACGTATCTAGATCATAAATTAATGCCTATTTTGGATCAGAATTTCATTGAATATAAAATTACATTGAATGAAGATAAACCAATTTCAGATGTATGTGTTAAAGAACTTGTTGCTGAGTTAAGATGGCAGTATAATAGATTTGCTGTAATAACACATGGTAAAGGTCACTATAGAGTTGTTAAGTATTCATCAGTTGCTAACCATGCAGATAGAGTGTTCGCCACATATAAGAATAATGCTAAGAGTGGAAATATTACTGACTTCAATTTGTTAGACCAAAGAATTATTTGGCAAAATTGGTATGCATTCACATCTTCAATGAAACAAGGCAATACAATTGATGTATGTAAGAAACTGCTCTTTCAAAAGATGAAACAAGAGAAAAATCCGTTTAAAGGACTGTCAACTGATAGAAAAATGGATGAAGTCTCACATGTTGGAATT
>ACZ51645
ATGGCTGAGCTAGCTTGCTTTTGTTATCCTCATTTAGAGAATGATAGCTATAAATTTATTCCTTTTAATAATTTAGCAATAAAATGTATGTTGACAGCTAAAGTAGACAAAAAAGATCAAGATAAATTTTACAATTCTATTATTTATGGAATTGCGCCGCCTCCACAATTTAAAAAACGTTATAATACTAGTGATAATTCAAGAGGTATGAATTATGAAACAGTTATGTTTAACAAAGTGGCCGTTTTAATCTGTGAAGCACTTAATTCACTTAAAGTTACACAATCTGATGTCGCCAATGTTCTTTCAAGAGTAGTTTCTGTTAGACATTTGGAAAATCTAGTGTTAAGGAAAGAAAATCATCAGGATGTATTGTTTCATTCGAAAGAACTACTCTTAAAATCCGTTTTGATAGCTATTGGTCAATCAAAAGAAATTGAAACTACTGCTACTGCCGAAGGAGGAGAAATAGTATTTCAAAACGCAGCTTTTACAATGTGGAAATTAACGTATTTAGATCATGAATTGATGCCTATTTTAGATCAAAATTTTATTGAATATAAAATTACACTGAATGAAGATAAACCAATTTCAGATGTATGTGTTAAAGAACTTGTTGCTGAATTGAGATGGCAGTATAACAGATTTGCTGTAATAACACATGGTAAAGGTCACTATAGAGTCGTTAAATATTCATCAGTTGCTAATCATGCAGATAGAGTGTTTGCTACATATAAGAACATTGCTAAGAGTGGTAATGTTATTGATTTTAACCTGTTAGACCAGAGAATCATTTGGCAAAATTGGTACGCGTTTACGTCCTCAATGAAACAAGGTAACACACTCGATGTGTGCAAGAAACTGCTCTTTCAAAAGATAAAACAGGAGAAAAATCCGTTTAAAGGACTGTCAACTGATAGAAAGATGGATGAAGTCTCACATGTTGGAATT
>AEK69576
ATGGCTGAGCTAGCTTGCTTTTGTTATCCTCATTTGGAGAACGATAGCTATAAATTTATTCCTTTTAATAGTTTGGCAATAAAATGCATGTTGACAGCAAAATTAGATAAAAAGGATCAAGATAAATTTTATAATTCAATTGTTTATGGAATTGCGCCACCTCCACAATTTAAAAAGCGTTATAATACTAATGATAACTCAAGAGGTATGAACTATGAGACACTTATGTTTAATAAGGTGGCTATTTTAATTTGCGAAGCATTGAATTCAATTAAGGTTACTCAATCTGATGTTGCAAATGTTCTTTCAAGAGTAGTTTCTGTTAGACATTTGGAAAATTTGGTATTAAGGAGAGAAAATCACCAGGATGTACTTTTTCATTCAAAAGAACTACTCTTAAAAGCTGTTTTGATAGCTATTGGTCAATCAAAAGAAATTGAAACTACTGCCACTGCTGAAGGAGGAGAAATAGTATTCCAAAATGCTGCTTTTACTATGTGGAAATTGACATATCTGGATCATAAACTAATGCCTATTTTAGATCAAAACTTTATCGAATACAAGATTACCTTGAATGAAGATAAACCAATTTCAGATATATTCGTTAAAGAACTTGTTGCTGAATTGAGATGGCAGTATAATAGATTCGCTGTAATAACACATGGTAAAGGTCACTATAGAGTTGTTAAATATTCATCAGTTGCTAATCACGCAGATAGAGTATTTGCGACATACAAAAATAATGCTAAAAGTGGGAATGTAATTGATTTTAATTTATTAGACCAAAGAATAATTTGGCAGAACTGGTATGCGTTTACATCTTCCATGAAACAGGGTAATACTCTTGATGTATGTAAGAAACTACTCTTTCAAAAGATGAAGCAGGAAAAGAATCCATTTAAAGGATTGTCAACTGATAGAAAGATGGATGAAGTTTCGCACGTTGGAATT
>AEK69577
ATGGCTGAGCTAGCTTGCTTTTGTTATCCTCATTTGGAGAACGATAGCTATAAATTTATTCCTTTTAATAGTTTGGCAATAAAATGCATGTTGACAGCAAAGGTAGATAAAAAGGATCAGGATAAATTTTATAACTCAATTGTTTATGGAATTGCGCCACCTCCACAATTTAAGAAGCGTTATAATACTAATGATAACTCAAGAGGTATGAACTATGAGACAACTATGTTTAATAAGGTGGCTATTTTGATTTGCGAAGCATTGAATTCAATCAAAGTTACTCAATCTGATGTTGCAAATGTTCTTTCAAGAGTAGTTTCTGTTAGACATTTGGAAAATTTGGTATTAAGGAAAGAGAATCATCAGGATGTACTTTTTCATTCAAAAGAACTACTCTTAAAAGCTGTTTTGATAGCTATTGGTCAATCAAAAGAAATTGAAACTACTGCCACTGCTGAAGGAGGAGAAATAGTATTCCAAAACGCTGCTTTTACTATGTGGAAATTGACATATCTGGATCATAAACTAATGCCTATTTTAGATCAAAACTTTATCGAATACAAGATTACCTTGAATGAAGATAAACCAATTTCAGATATATGCGTTAAAGAACTTGTTGCTGAATTGAGGTGGCAGTATAATAGATTCGCTGTAATAACACATGGTAAAGGTCACTATAGAGTTGTTAAATATTCATCAGTTGCAAATCATGCAGATAGAGTATTTGCTACATACAAAAACAATGTTAAAAATGGGAATGTCATTGATTTTAATTTACTAGATCAAAGAATAATTTGGCAGAACTGGTATGCGTTTACATCTTCCATGAAACAAGGTAATACCCTTGATATATGTAAGAAGCTACTCTTCCAAAAGATGAAACAAGAGAAAAATCCATTTAAAGGATTGTCAACTGATAGAAAGATGGATGAAGTTTCACACGTTGGAATT
>AEK69574
ATGGCTGAGCTAGCTTGCTTTTGTTATCCTCATTTGGAGAACGATAGCTATAAATTTATTCCTTTTAACAGTTTAGCAATAAAATGTATGTTGACAGCTAAAGTGGATAAAAAAGATCAAGATAAATTTTACAATTCTATTGTTTATGGAATTGCGCCACCACAACAATTTAAAAAACGTTATAATACTAGTGATAATTCGAGAGGAATGAATTATGAAACGGTTATGTTTAATAAGGTGGCTGTCTTAATTTGTGAAGCACTTAATTCAATCAAAGTCACACAATCTGAAATTGCAAATGTTCTTTCAAGAGTAGTTTCTGTTAGACATTTGGAAAATTTGGTATTGAGAAAAGAAAATCATCAAGACGTACTTTTTCATTCGAAAGAACTGCTCTTAAAATCTGTGTTGATAGCTATTGGTCAATCAAAAGAAATTGAAACTACTGCTACTGCCGAAGGAGGAGAAATAGTATTTCAGAATGCAGCTTTTACTATGTGGAAATTGACTTATTTAGATCATAAATTAATGCCTATTTTGGACCAGAATTTTATTGAATATAAAATTACATTGAATGAAGATAAACCAATTTCAGATGTATGTGTTAAAGAGCTTATTGCTGAATTAAGATGGCAGTACAACAGATTTGCTGTAATAACACATGGTAAAGGTCACTATAGAGTTGTTAAATATTCATCAGTTGCTAACCATGCAGATAGAGTGTTTGCTACATATAAGAATAATGCTAAGAGTGGTAATATTACTGACTTCAATTTGTTAGACCAAAGAATTATTTGGCAGAATTGGTACGCATTCACATCTTCAATGAAACAAGGTAATACAATTGATATATGTAAGAAACTGCTCTTTCAAAAGATGAAACAAGAGAAAAATCCATTTAAAGGATTGTCAACTGACAGAAAAATGGATGAAGTATCACATGTTGGAATT
>AEK69575
ATGGCTGAGCTAGCTTGCTTTTGTTATCCTCATTTGGAGAACGATAGCTATAAATTTATTCCTTTTAATAGTTTAGCAATAAAATGTATGTTGACAGCGAAGGTAGACAAAAAAGATCAAGATAAATTTTATAATTCAATTATCTATGGAATTGCGCCACCTCCACAATTTAAAAAGCGTTATAACACTAATGATAACTCAAGAGGTATGAACTATGAGACACCTATGTTTAATAAGGTGGCAATTTTAATTTGTGAGGCATTGAATTCAATTAAGGTTACTCAATCTGATGTTGCAAATGTTCTTTCAAGAGTAGTTTCTGTTAGGCATTTAGAAAATTTGGTATTAAGGAAAGAAAATCATCAGGATGTACTTTTTCATTCAAAAGAACTACTCTTAAAAGCTGTTTTGATAGCTATTGGTCAATCAAAAGAAATTGAAACTACTGCCACTGCTGAAGGAGGAGAAATAGTATTCCAAAATGCTGCTTTTACTATGTGGAAATTGACATATCTGAATCATAAACTGATGCCTATTTTAGATCAAAACTTTATTGAATACAAGATTACCTTGAACGAAGATAAACCAATTTCAGATATATGTGTTAAAGAACTTATTGCTGAATTGAGGTGGCAATATAATAGATTTGCTGTGATAACACATGGTAAAGGTCACTATAGAGTTGTTAAATATTCATCAGTTGCTAATCACGCAGATAGAGTATTCGCTACATACAAAAATAATGCTAAAAGTGGGAACGTCACTGATTTCAATTTACTAGACCAAAGAATAATTTGGCAGAACTGGTATGCATTTACATCTTCCATGAAACAAGGTAATACTCTTGATGTATGTAAGAAACTACTTTTCCAAAAGATGAAACAAGAGAAAAATCCATTTAAAGGATTGTCAACTGATAGAAAGATGGACGAAGTTTCGCACGTTGGAATT
>AEK69572
ATGGCTGAGCTAGCTTGCTTTTGTTATCCTCATTTGGAGAACGATAGCTATAGATTTATTCCTTTTAATAGTTTGGCAATAAAATGCATGTTGACAGCAAAGGTAGATAAAAAGGATCAGGATAAATTTTATAACTCAATTGTTTATGGAATTGCGCCACCTCCACAATTTAAGAAGCGTTATAATACTAATGATAACTCAAGAGGTATGAACTATGAGACAACTATGTTTAATAAGGTGGCTATTTTGATTTGCGAAGCATTGAATTCAATCAAAGTTACTCAATCTGATGTTGCAAATGTTCTTTCAAGAGTAGTTTCTGTTAGACATTTGGAAAATTTGGTATTAAGGAAAGAGAATCATCAGGATGTACTTTTTCATTCAAAAGAACTACTCTTAAAAGCTGTTTTGATAGCTATTGGTCAATCAAAAGAAATTGAAACTACTGCCACTGCTGAAGGAGGAGAAATAGTATTCCAAAACGCTGCTTTTACTATGTGGAAATTGACATATCTGGATCATAAACTAATGCCTATTTTAGATCAAAACTTTATCGAATACAAGATTACCTTGAATGAAGATAAACCAATTTCAGATATATGCGTTAAAGAACTTGTTGCTGAATTGAGGTGGCAGTATAATAGATTCGCTGTAATAACACATGGTAAAGGTCACTATAGAGTTGTTAAATATTCATCAGTTGCTAATCATGCAGATAGAGTATTTGCTACATACAAAAACAATGTTAAAAGTGGGAATGTCATTGATTTTAATTTACTAGATCAAAGAATAATTTGGCAGAACTGGTATGCGTTTACATCTTCCATGAAACAAGGTAATACTCTTGATATATGTAAGAAGCTACTCTTCCAAAAGATGAAACAAGAGAAAAATCCATTTAAAGGATTGTCAACTGATAGAAAGATGGATGAAGTTTCGCACGTTGGAATT
>AEK69573
ATGGCTGAGCTAGCTTGCTTTTGTTATCCTCATTTGGAGAACGATAGCTATAAATTTATTCCTTTTAATAGTTTGGCAATAAAATGCATGTTGACAGCAAAATTAGATAAAAAGGATCAAGATAAATTTTATAATTCAATTGTTTATGGAATTGCGCCACCTCCACAATTTAAAAAGCGTTATAATACTAATGATAACTCAAGAGGTATGAACTATGAGACACTTATGTTTAATAAGGTGGCTATTTTAATTTGCGAAGCATTGAATTCAATTAAGGTTACTCAATCTGATGTTGCAAATGTTCTTTCAAGAGTAGTTTCTGTTAGACATTTGGAAAATTTGGTATTAAGGAAAGAAAATCACCAGGATGTACTTTTTCATTCAAAAGAACTACTCTTAAAAGCTGTTTTGATAGCTATTGGTCAATCAAAAGAAATTGAAACTACTGCCACTGCTGAAGGAGGAGAAATAGTATTCCAAAATGCTGCTTTTACTATGTGGAAATTGACATATCTGGATCATAAACTAATGCCTATTTTAGATCAAAACTTTATCGAATACAAGATTACCTTGAATGAAGATAAACCAATTTCAGATATATTCGTTAAAGAACTTGTTGCTGAATTGAGATGGCAGTATAATAGATTCGCTGTAATAACACATGGTAAAGGTCACTATAGAGTTGTTAAATATTCATCAGTTGCTAATCACGCAGATAGAGTATTTGCGACATACAAAAATAATGCTAAAAGTGGGAATGTAATTGATTTTAATTTATTAGACCAAAGAATAATTTGGCAGAACTGGTATGCGTTTACATCTTCCATGAAACAGGGTAATACTCTTGATGTATGTAAGAAACTACTCTTTCAAAAGATGAAGCAGGAAAAGAATCCATTTAAAGGATTGTCAACTGATAGAAAGATGGATGAAGTTTCGCACGTTGGAATT
>AEK69570
ATGGCTGAGCTAGCTTGCTTTTGTTATCCTCATTTGGAGAACGATAGCTATAAGTTTATTCCTTTTAATAATTTAGCAATAAAATGCATGTTGACAGCAAAAGTAGATAAAAAAGATCAAGATAAATTTTACAATTCTATTGTTTATGGGATTGCGCCACCACCACAATTTAGAAAACGTTATAATACTAGTGATAATTCGAGAGGAATGAATTACGAGACAATTATGTTTAATAAGGTGGCTATCTTAATTTGTGAAGCACTTAATTCGATTAAAGTTACACAATCCGAAGTTGCAAATGTTCTTTCAAGAGTAGTTTCCGTTAGACATTTGGAAAATCTAGTATTAAGAAAAGAAAATCATCAAGATGTACTTTTCCATTCAAAAGAACTACTCTTAAAATCTGTGTTGATAGCTATTGGTCAGTCAAAAGAAATCGAAACTACTGCTACTGCCGAAGGAGGAGAAATAGTATTTCAGAATGCAGCTTTTACTATGTGGAAATTGACGTATTTAGATCATAAATTAATGCCTATTTTGGATCAGAATTTCATTGAATATAAAATTACATTGAATGAAGATAAACCAATTTCAGATGTATGTGTTAAAGAACTTGTTGCTGAATTAAGATGGCAGTATAACAGATTTGCTGTAATAACACATGGTAAAGGTCACTATAGAGTTGTTAAATATTCATCAGTTGCTAACCATGCAGATAGAGTATTTGCTACATATAAGAATAATGCTAAGAGTGGTAATACTACTGATTTCAATTTGCTAGACCAAAGAATTATTTGGCAAAATTGGTATGCATTTACATCTTCAATGAAACAAGGTAATACAATTGATGTATGTAAGAAACTACTCTTTCAAAAGATGAAACAAGAGAAAAATCCGTTCAGAGGATTGTCAACTGATAGAAAAATGGATGAAGTCTCACATGTTGGAATT
>AEK69571
ATGGCTGAGCTAGCTTGCTTTTGTTATCCTCATTTGGAGAACGATAGCTATAAATTTATTCCCTTTAATAATTTAGCAATAAAATGCATGTTGACAGCAAAAGTAGATAAAAAAGATCAAGATAAATTTTACAATTCTATTGTTTATGGGATTGCGCCACCACCACAATTTAGAAAACGTTATAATACTAGTGATAATTCGAGAGGAATGAATTACGAGACAATTATGTTTAATAAGGTGGCTATCTTAATTTGTGAAGCACTTAATTCGATTAAAGTTACACAATCTGAAGTTGCAAATGTTCTTTCAAGAGTAGTTTCCGTTAGACATTTGGAAAATCTAGTATTAAGGAAAGAAAATCATCAAGATGTACTTTTCCATTCGAAAGAACTACTCTTAAAATCTGTGTTGATAGCTATTGGTCAGTCAAAAGAAATCGAAACTACTGCTACTGCTGAAGGAGGAGAAATAGTATTTCAGAATGCAGCTTTTACTATGTGGAAATTGACGTATTTAGATCATAAATTAATGCCTATTTTGGATCAGAATTTCATCGAATATAAAATTACATTGAATGAAGATAAACCAATTTCAGATGTATGCGTTAAAGAACTTGTTGCTGAATTAAGATGGCAGTATAATAGATTTGCTATAATAACACATGGTAAAGGTCACTATAGAGTTGTTAAATATTCATCAGTTGCTAACCATGCAGATAGAGTATTTGCTACATATAAGAATAATTCTAAGAGTGGTAATGCTACTGATTTCAATTTGCTAGACCAAAGAATTATTTGGCAAAATTGGTATGCATTTGCATCTTCAATGAAACAAGGTAATACAATTGATGTATGTAAGAAACTACTCTTTCAAAAGATGAAACAAGAGAAAAATCCGTTCAAAGGATTGTCAACTGATAGAAAAATGGATGAAGTCTCACATGTTGGAATT
>AGF85980
ATGGCTGAGCTAGCTTGCTTTTGTTATCCTCATTTGGAGAACGATAGCTATAAATTTATTCCTTTTAATAATTTAGCAATAAAATGTATGTTGACAGCAAAAGTGGATAAAAAAGATCAAGATAAATTTTACAATTCTATTATTTATGGAATTGCGCCACCACCACAATTTAGAAAACGTTATAATACTAGTGATAATTCGAGAGGAATGAATTACGAGACGACTATGTTTAATAAAGTGGCCATCTTAATTTGTGAAGCACTTAATTCAATCAAAGTTACACAATCTGAAGTTGCAAATGTTCTTTCAAGAGTAGTTTCCGTTAGACATTTGGAAAATTTGGTATTAAGGAAAGAAAATCACCAAGATGTACTGTTCCATTCGAAAGAACTACTCTTAAAATCTGTGTTGATAGCTATTGGTCAGTCAAAAGAAATCGAAACTACTGCTACTGCCGAAGGAGGAGAAATAGTATTTCAGAATACAGCTTTTACTATGTGGAAATTGACGTATTTAGATCATAAATTAATGCCTATTTTGGATCAGAATTTCATTGAATATAAAATTACATTGAATGAAGATAAGCCAATTTCAGATGTATATATTAAAGAACTCGTTGCTGAGTTGAGATGGCAGTATAATAGATTCGCTGTGATAACACATGGTAAAGGTCACTATAGAGTTGTTAAGTATTCATCAGTTGCTAATCATGCAGATAGAGTGTTCGCTACATATAAGAATAATGCTAAGAGTGGAAATATTACTGACTTCAATTTATTAGACCAAAGAATTATTTGGCAAAATTGGTATGCATTCACATCTTCAATGAAACAAGGTAATACAATTGATGTATGTAAGAAACTGCTCTTTCAGAAAATGAAACAAGAGAAAAATCCGTTTAAAGGACTGTCAACTGATAGAAAAATGGATGAAGTCTCACATGTTGGAATT
>AEK69578
ATGGCTGAGCTAGCTTGCTTTTGTTATCCTCATTTGGAGAACGATAGCTATAAGTTTGTTCCTTTCAATAGTTTGGCAATAAAATGTATGTTGACAGCTAAAGTGGATAAAAAAGATCAAGATAAATTTTATAATTCTATTGTATATGGAATTGCGCCACCACCACAATTCAAAAAACGTTATAACACTAGTGATAATTCAAGAGGTATGAATTATGAAACAACTATGTTCAATAAGGTGGCTAATTTAATTTGTGAAGCACTTAATTCAATTAAAGTTACTCAATCTGACGTTGCTAGTGTCCTTTCAAGAGTAGTTTCTATTAGACATTTGGAAAATCTGGTGTTAAGGAGAGAAAATCATCAAGATGTGTTGTTTCATTCGAAGGAACTGCTCTTAAAATCTGTTTTGATAGCTATTGGTCAATTAAAAGAAATTGAAACTACTGCTACTGCTGAGGGAGGAGAAATAGTGTTTCAGAATGCAGCTTTTACTATGTGGAAATTGACTTATTTAGATCATAAACTAATGCCTATTTTGGACCAAAATTTCATCGAATATAAAATTACATTAAATGAAGATAAACCAATTTCAGATATATGTGTTAAAGAACTTGTTGCTGAATTGAGATGGCAGTATAACAGATTTGCTGTAATAACACATGGTAAAGGTCACTATAGAGTCGTTAAATATTCATCAGTTGCTAATCATGCAGATAGAGTCTTCGCTACATATAAAAATAATACTAAGAGTGGTATTGTTACTGATTTTAATTTATTAGATCAAAGAATAATTTGGCAAAATTGGTATGCGTTTACATCTTCAATGAAACAAGGTAATACACTTGATGTATGTAAGAAACTGCTCTTTCAAAAGATGAAGCAGGAGAAGAATCCGTTTAAAGGACTGTCAACTGATAGAAAAATGGATGAAGTCTCACATGTTGGAATT
>AEK69579
ATGGCTGAGCTAGCTTGCTTTTGTTATCCTCATTTGGAGAACGATAGCTATAAATTTATTCCTTTTAATAATTTAGCAATAAAATGCATGTTGACAGCAAAAGTAGATAAAAAGGATCAAGATAAATTTTACAATTCTATTGTTTATGGGATTGCGCCACCACCACAATTTAGAAAACGTTATAATACTAGTGATAATTCGAGAGGAATGAATTACGAAACAATTATGTTTAATAAGGTGGCTATCTTAATTTGTGAAGCACTTAATTCGATTAAAGTTACACAATCTGAAGTTGCAAATGTTCTTTCAAGAGTAGTTTCCGTTAGACATTTGGAAAATCTAGTACTAAGGAAAGAAAATCATCAAGATGTACTTTTCCATTCGAAAGAACTACTCTTAAAATCTGTGTTGATAGCTATTGGTCAGTCAAAAGAAATCGAAACTACTGCTACTGCCGAAGGAGGAGAAATAGTATTTCAGAATGCAGCTTTTACTATGTGGAAATTGACGTATTTAGATCATAAATTAATGCCTATTTTGGATCAGAATTTCATTGAATATAAAATTACATTGAATGAAGATAAACCAATTTCAGATGTATGTGTTAAAGAACTTGTTGCTGAATTAAGATGGCAGTATAACAGATTTGCTATAATAACACATGGTAAAGGTCACTATAGAGTTGTTAAATATTCATCAGTTGCTAACCATGCAGATAGAGTATTTGCTACATATAAGAATAATGCTAAGAGTGGTAATACTACTGATTTCAATTTATTAGACCAAAGAATTATTTGGCAAAATTGGTATGCATTTACATCTTCAATGAAACAAGGTAATACAATTGATGTATGTAAGAAACTACTCTTTCAAAAGATGAAACAAGAGAAAAATCCGTTCAAAGGATTGTCAACTGATAGAAAAATGGATGAAGTCTCACATGTTGGAATT
>AGE99302
ATGGCTGAGCTAGCTTGCTTTTGTTATCCTCATTTGGAGAACGACAGCTATAAATTTATTCCTTTTAATAGTTTAGCAATAAAATGCATGTTGACAGCAAAGGTAGACAAAAAGGATCAAGATAAATTTTATAACTCAATTATTTATGGAATTGCGCCACCTCCACAATTTAAGAAGCGTTATAATACTAATGATAACTCAAGAGGTATGAACTATGAGACACCTATGTTTAATAAGGTGGCTATTTTAATTTGCGAGGCATTGAATTCAATCAAGGTTACTCAATCTGATGTTGCAAATGTTCTTTCAAGAGTAGTTTCTGTTAGACATTTGGAAAATTTGGTATTAAGGAAAGAGAATCATCAGGATGTACTTTTTCATTCAAAAGAACTACTCTTAAAAGCTATTTTGATAGCTATTGGTCAATCAAAAGAAATTGAAACTACTGCCACTGCTGAAGGAGGAGAAATAGTATTCCAAAATGCTGCTTTTACTATGTGGAAATTGACATATCTGGATCATAAACTAATGCCTATTTTAGATCAAAACTTTATCGAATTCAAGATTACCTTGAATGAAGATAAACCAGTTTCAGATATATGCATTAAAGAACTTGTTGCTGAATTGAGGTGGCAGTATAATAGATTCGCTGTGATAACACATGGTAAAGGTCACTATAGAGTTGTTAAATATTCATCAGTTGCTAATCATGCAGATAGAGTATTTGCTACATACAAAAATAATACTAAAAGTGGGAATGTCACTGATTTTAATTTACTAGACCAAAGAATAATTTGGCAGAACTGGTATGCGTTTACATCTTCCATGAAACAAGGTAATACTCTTGATGTATGTAAGAAACTACTCTTCCAAAAGATGAAACAAGAGAAAAATCCATTTAAAGGATTGTCAACTGATAGAAAGATGGATGAAGTTTCGCACGTTGGAATT
>AGA03881
ATGGCTGAGCTAGCTTGCTTTTGTTATCCTCATTTGGAGAACGATAGCTACAAATTTATTCCTTTTAATAATTTAGCAATAAAATGCATGTTGACAGCAAAAGTAGATAAAAAAGATCAAGATAAATTTTACAATTCTATTGTTTATGGGATTGCGCCGCCACCACAATTTAGAAAACGTTATAATACTAGTGATAATTCGAGAGGAATGAATTACGAGACAATTATGTTTAATAAGGTGGCTATCTTAATTTGTGAAGCACTTAATTCGATTAAAGTTACACAATCTGAAGTTGCAAATGTTCTTTCAAGAGTAGTTTCCGTTAGACATTTGGAAAATCTAGTATTAAGGAAAGAAAATCATCAAGATGTACTTTTCCATTCGAAAGAGCTACTCTTAAAATCTGTGTTGATAGCTATTGGTCAGTCAAAAGAAATCGAAACTACTGCTACTGCCGAAGGAGGAGAAATAGTATTTCAGAATGCAGCTTTTACTATGTGGAAATTGACGTATTTAGATCATAAATTAATGCCTATTTTGGATCAGAATTTCATTGAATATAAAATTACATTGAATGAAGATAAACCAATTTCAGATGTATGTGTTAAAGAACTTGTTGCTGAATTAAGATGGCAGTATAACAGATTCGCTGTAATAACACATGGTAAAGGTCACTATAGAGTTGTTAAATATTCATCAGTTGCTAACCATGCAGATAGAGTATTTGCTACATATAAGAATAATGCTAAGAGTGGTAATACTACTGATTTCAATTTGCTAGACCAAAGAATTATTTGGCAAAATTGGTATGCATTTACATCTTCAATGAAACAAGGTAATACAATTGATGTATGTAAGAAACTACTCTTTCAAAAGATGAAACAAGAGAAAAATCCATTCAAAGGATTGTCAACTGATAGAAAAATGGATGAAGTCTCACATGTTGGAATT
>AGE47504
ATGGCTGAGCTAGCTTGCTTTTGCTATCCCCATTTGGAGAACGATAGCTATAAATTTATTCCGTTTAATAATTTGGCTATAAAATGTATGTTGACAGCAAAAGTAGAGAAAAAAGATCAAGACAAATTTTACAATTCGATAATCTATGGTATTGCGCCGCCACCACAATTTAAAAAACGCTATAATACAAATGATAACTCAAGAGGAATGAATTATGAAACTGTAATGTTTAACAAGGTGGCGGTGCTAATTTGTGAAGCATTGAATTCAATTAAAGTCACGCAATCTGATGTTGCAAGTGTACTTTCAAAAGTAGTTTCTGTAAGACATCTTGAGAATTTAGTATTGAGAAGAGAAAATCATCAGGACGTTCTTTTTCACTCAAAAGAGCTACTACTCAAATCAGTTTTAATAGCTATTGGTCATTCAAAGGAGATTGAAACGACTGCCACTGCTGAAGGGGGAGAAATTGTTTTTCAAAATGCAGCATTTACAATGTGGAAATTGATATACCTGGAACATAAACTAATGCCAATTCTTGATCAAAACTTTATTGAGTATAAAATTACAGTAAATGAAGATAAACCAATTTCAGAGTCACACGTAAAAGAACTTATTGCTGAATTACGGTGGCAATACAATAAATTTGCAGTAATTACGCATGGTAAAGGTCACTATAGAGTTGTAAAATACTCGTCAGTTGCAAATCACGCAGACCGAGTTTACGCTACTTTCAAGAGTAATAACAAAAATGGAGGTCCACTGGAGTTTAATTTGCTTGACCAAAGGATAATATGGCAAAATTGGTACGCATTTACGTCCTCAATGAAACAAGGTAATACCCTTGATGTATGCAAAAAACTACTTTTTCAAAAAATGAAGCGAGAAAGTAATCCATTTAAGGGGCTGTCAACTGATAGAAAAATGGATGAAGTTTCTCAAGTAGGAATC
>AFJ94706
ATGGCTGAGCTAGCTTGCTTTTGTTATCCTCATTTGGAGAACGATAGCTATAAATTTATTCCTTTTAATAGCTTAGCAATAAAATGCATGTTGACAGCTAAAGTGGATAAAAAAGATCAAGATAAATTTTATAATTCTATTGTGTATGGAATTGCGCCACCACCACAATTCAAAAAACGTTATAACACTAGTGATAATTCAAGAGGCATGAATTATGAAACAACTATGTTTAATAAGGTGGCTATTTTAATTTGTGAAGCACTCAATTCAATTAAAGTTACTCAATCTGACGTTGCTAATGTCCTATCAAGAGTAGTTTCTGTTAGACATTTGGAAAATCTAGTGTTAAGGAAAGAAAATCATCAAGATGTGCTGTTTCATTCGAAGGAACTACTCTTAAAATCTGTTTTGATAGCTATTGGTCAATCAAAAGAAATTGAAACTACTGCTACTGCCGAGGGAGGAGAGATAGTGTTCCAGAATGCCGCTTTTACTATGTGGAAATTGACTTATCTAGACCATAAATTAATGCCTATTTTGGATCAGAATTTTATTGAATATAAGATTACATTAAACGAAGATAAACCAATTTCAGATGTATGTGTCAAAGAACTTGTCGCTGAATTGAGATGGCAGTATAACAGATTTGCTGCAATAACACATGGTAAAGGTCACTATAGAATTGTTAAATATTCATCAGTTGCCAATCACGCAGATAGAGTATTCGCTACATATAAGAATAATGCTAAGAGTGGTAATGTTACTGATTTCAATTTGTTGGATCAAAGAATAATTTGGCAAAATTGGTACGCTTTTACATCTTCAATGAAACAAGGTAATACCCTTGACGTATGTAAGAAACTACTCTTTCAAAAGATGAAGCAGGAAAAGAATCCGTTTAAAGGACTGTCAACTGATAGAAAAATGGACGAAGTATCACATGTTGGAATT
>AFK27392
ATGGCTGAGCTAGCTTGCTTTTGTTATCCTCATTTAGAGAACGATAGCTATAAATTTATTCCTTTTAATAATTTAGCAATAAAATGCATGTTGACAGCAAAAGTAGATAAAAAAGATCAAGATAAATTTTACAATTCTATTGTTTATGGGATCGCGCCACCACCACAATTTAGAAAACGTTATAATACTAATGATAATTCGAGAGGAATGAATTACGAGACAATTATGTTTAATAAGGTGGCTATCTTAATTTGTGAAGCACTTAATTCGATTAAAGTTACACAATCTGAAGTTGCAAATGTTCTTTCAAGAGTAGTTTCCGTTAGACATTTAGAAAATCTAGTATTAAGAAAAGAAAATCATCAAGATGTACTTTTTCATTCGAAAGAACTACTCTTAAAATCTGTGTTGATAGCTATTGGTCAGTCAAAAGAAATCGAAACTACTGCTACTGCTGAAGGAGGAGAAATAGTATTTCAGAATGCAGCTTTTACTATGTGGAAATTGACGTATTTAGATCATAAATTAATGCCTATTTTGGATCAGAATTTCCTTGAATATAAAATTACATTGAATGAAGATAAACCAATTTCAGATATATGCATTAAAGAACTTGTTGCTGAACTAAGGTGGCAGTATAACAGATTTGCTGTAATAACACATGGTAAAGGTCATTATAGAGTTGTTAAATATTCATCAGTTGCTAACCATGCAGATAGAGTATTTGCTACATATAAGAATAATGCTAAGAGTGGTAATACTACCGATTTCAATTTGCTAGACCAAAGAATTATTTGGCAAAATTGGTATGCATTTACATCTTCAATGAAACAAGGTAATACAATTGATGTATGTAAGAAACTACTCTTTCAAAAGATGAAACAAGAGAAAAATCCGTTCAAAGGATTGTCAACTGATAGAAAAATGGATGAAGTCTCACATGTTGGAATT
>AEB79361
ATGGCTGAGCTAGCTTGCTTTTGTTATCCTCATTTGGAGAACGATAGCTATAAATTTATTCCTTTTAACAGTTTAGCAATAAAATGTATGTTGACAGCTAAAGTGGATAAAAAAGATCAAGATAAATTTTACAATTCTATTGTTTATGGAATTGCGCCACCACAACAATTTAGAAAACGTTATAATACTAGTGATAATTCGAGAGGAATGAATTATGAAACGGTTATGTTTAATAAGGTGGCTGTCTTAATTTGTGAAGCACTTAATTCAATCAAAGTCACACAATCTGAAATTGCAAATGTTCTTTCAAGAGTAGTTTCTGTTAGACATTTGGAAAATTTGGTATTGAGAAAAGAAAATCATCAAGACGTACTTTTTCATTCGAAAGAACTACTCTTAAAATCTGTGTTGATAGCTATTGGTCAATCAAAAGAAATTGAAACTACTGCTACTGCCGAAGGAGGAGAAATAGTATTTCAGAATGCAGCTTTTACTATGTGGAAATTGACTTATTTAGATCATAAATTAATGCCTATTTTGGACCAGAATTTTATTGAATATAAAATTACATTGAATGAAGATAAACCAATTTCAGATGTATGCGTTAAAGAGCTTATTGCTGAATTAAGATGGCAGTACAACAGATTTGCTGTAATAACACATGGTAAAGGTCACTATAGAGTTGTTAAATATTCATCAGTTGCTAACCATGCAGATAGAGTGTTTGCTACATATAAGAATAATGCTAAGAGTAGTAATATTACTGACTTCAATTTGTTAGACCAAAGAATTATTTGGCAAAATTGGTACGCATTCACATCTTCAATGAAACAAGGTAATACAATTGATATATGTAAGAAACTGCTCTTTCAAAAGATGAAACAAGAGAAAAATCCATTTAAAGGATTGTCAACTGACAGAAAAATGGATGAAGTATCACATGTTGGAATT
>AEB79360
ATGGCTGAGCTAGCTTGCTTTTGTTATCCTCATTTGGAGAACGATAGCTATAAATTTATTCCTTTTAATAATTTAGCAATAAAATGCATGTTGACAGCAAAAGTAGATAAAAAAGATCAAGATAAATTTTATAATTCTATTGTTTATGGGATTGCGCCACCACCACAATTTAGAAAACGTTATAATACTAGTGATAATTCGAGAGGAATGAATTACGAAACAATTATGTTTAATAAGGTGGCTATCTTAATTTGTGAAGCACTTAATTCGATTAAAGTTACACAATCTGAAGTTGCAAATGTTCTTTCAAGAGTAGTTTCCGTTAGACATTTGGAAAATCTAGTATTAAGGAAAGAAAATCATCAAGATGTACTTTTCCATTCGAAAGAACTACTCTTAAAATCTGTGTTGATAGCTATTGGTCAGTCAAAAGAAATCGAAACTACTGCTACTGCCGAAGGAGGAGAAATAGTATTTCAGAATGCAGCTTTTACTATGTGGAAATTGACGTATTTAGATCATAAATTAATGCCTATTTTGGATCAGAATTTCATTGAATATAAAATTACGTTGAATGAAGATAAACCAATTTCAGATGTATGTGTTAAAGAAATCGTTGCTGAATTAAGATGGCAGTATAACAGATTTGCTGTAATAACACATGGTAAAGGTCACTATAGAGTTGTTAAATATTCATCAGTTGCTAATCATGCAGATAGAGTATTTGCTACATATAAGAATAATGCTAAGAGTGGTAATACTACTGATTTCAATTTGCTAGACCAAAGAATTATTTGGCAAAATTGGTATGCATTTACATCTTCAATGAAACAAGGTAATACAATTGATGTATGTAAGAAACTACTCTTTCAAAAGATGAAACAAGAGAAAAATCCGTTCAAAGGATTGTCAACTGATAGAAAAATGGATGAAGTCTCACATGTTGGAATT
>AEB79363
ATGGCTGAGCTAGCTTGCTTTTGTTATCCTCATTTGGAGAACGATAGCTATAAATTTATTCCTTTTAACAGTTTAGCAATAAAATGTATGTTGACAGCTAAAGTGGATAAAAAAGATCAAGATAAATTTTACAATTCTATTGTTTATGGAATTGCGCCACCACAACAATTTAGAAAACGTTATAATACTAGTGATAATTCGAGAGGAATGAATTATGAAACGGTTATGTTTAATAAGGTGGCTGTCTTAATTTGTGAAGCACTTAATTCAATCAAAGTCACACAATCTGAAATTGCAAATGTTCTTTCAAGAGTAGTTTCTGTTAGACATTTGGAAAATTTGGTATTGAGAAAAGAAAATCATCAAGACGTACTTTTTCATTCGAAAGAACTACTCTTAAAATCTGTGTTGATAGCTATTGGTCAATCAAAAGAAATTGAAACTACTGCTACTGCCGAAGGAGGAGAAATAGTATTTCAGAATGCAGCTTTTACTATGTGGAAATTGACTTATTTAGATCATAAATTAATGCCTATTTTGGACCAGAATTTTATTGAATATAAAATTACATTGAATGAAGATAAACCAATTTCAGATGTATGCGTTAAAGAGCTTATTGCTGAATTAAGATGGCAGTACAACAGATTTGCTGTAATAACACATGGTAAAGGTCACTATAGAGTTGTTAAATATTCATCAGTTGCTAACCATGCAGATAGAGTGTTTGCTACATATAAGAATAATGCTAAGAGTAGTAATATTACTGACTTCAATTTGTTAGACCAAAGAATTATTTGGCAAAATTGGTACGCATTCACATCTTCAATGAAACAAGGTAATACAATTGATATATGTAAGAAACTGCTCTTTCAAAAGATGAAACAAGAGAAAAATCCATTTAAAGGATTGTCAACTGACAGAAAAATGGATGAAGTATCACATGTTGGAATT
>AEB79362
ATGGCTGAGCTAGCTTGCTTTTGTTATCCTCATTTGGAGAACGATAGCTATAAATTTATTCCTTTTAACAGTTTAGCAATAAAATGTATGTTGACAGCTAAAGTGGATAAAAAAGATCAAGATAAATTTTACAATTCTATTGTTTATGGAATTGCGCCACCACAACAATTTAGAAAACGTTATAATACTAGTGATAATTCGAGAGGAATGAATTATGAAACGGTTATGTTTAATAAGGTGGCTGTCTTAATTTGTGAAGCACTTAATTCAATCAAAGTCACACAATCTGAAATTGCAAATGTTCTTTCAAGAGTAGTTTCTGTTAGACATTTGGAAAATTTGGTATTGAGAAAAGAAAATCATCAAGACGTACTTTTTCATTCGAAAGAACTACTCTTAAAATCTGTGTTGATAGCTATTGGTCAATCAAAAGAAATTGAAACTACTGCTACTGCCGAAGGAGGAGAAATAGTATTTCAGAATGCAGCTTTTACTATGTGGAAATTGACTTATTTAGATCATAAATTAATGCCTATTTTGGACCAGAATTTTATTGAATATAAAATTACATTGAATGAAGATAAACCAATTTCAGATGTATGCGTTAAAGAGCTTATTGCTGAATTAAGATGGCAGTACAACAGATTTGCTGTAATAACACATGGTAAAGGTCACTATAGAGTTGTTAAATATTCATCAGTTGCTAACCATGCAGATAGAGTGTTTGCTACATATAAGAATAATGCTAAGAGTAGTAATATTACTGACTTCAATTTGTTAGACCAAAGAATTATTTGGCAAAATTGGTACGCATTCACATCTTCAATGAAACAAGGTAATACAATTGATATATGTAAGAAACTGCTCTTTCAAAAGATGAAACAAGAGAAAAATCCATTTAAAGGATTGTCAACTGACAGAAAAATGGATGAAGTATCACATGTTGGAATT
>AEB79365
ATGGCTGAGCTAGCTTGCTTTTGTTATCCTCATTTGGAGAACGATAGCTATAAATTTATTCCTTTTAACAGTTTAGCAATAAAATGTATGTTGACAGCTAAAGTGGATAAAAAAGATCAAGATAAATTTTATAATTCTATTGTTTATGGAATTGCGCCACCACAACAATTTAAAAAACGTTATAATACTAGCGATAATTCGAGAGGAATTAATTATGAAACGATTATGTTTAATAAGGTGGCTGCCTTAATTTGTGAAGCACTTAATTCAATCAAAGTCACACAATCTGAAATTGCAAATGTTCTTTCAAGAGTAGTTTCTGTTAGACATTTGGAAAATTTGGTATTGAGAAAAGAAAATCATCAAGACGTACTTTTTCATTCGAAAGAACTACTCTTAAAATCTGTGTTAATAGCTATTGGTCAATCAAAAGAAATTGAAACTACTGCTACTGCCGAAGGAGGAGAAATAGTATTTCAGAATGCAGCTTTTACTATGTGGAAGTTGACTTATTTAGATCATAAATTGATGCCTATTTTGGACCAGAATTTCATTGAATATAAAATTACATTGAATGAAGATAAACCAATTTCAGATGTATGTGTGAAAGAGCTTGTTTCTGAATTAAGATGGCAGTACAACAGATTTGCTGTAATAACACATGGTAAAGGTCACTATAGAGTTGTTAAATATTCATCAGTTGCTAACCATGCAGATAGAGTGTTTGCTACATATAAGAATAATACTAAGAGTGGTAATATTACTGACTTCAATTTGTTAGACCAAAGGATTATTTGGCAAAATTGGTACGCATTCACATCTTCAATGAAACAAGGTAATACAATTGATATATGTAAGAAACTGCTCTTTCAAAAGCTGAAACAAGAGAAAAACCCATTTAAAGGATTGTCAACTGACAGAAAAATGGATGAAGTATCACATGTTGGAATT
>AEB79364
ATGGCTGAGCTAGCTTGCTTCTGTTATCCTCATTTGGAGAACGATAGCTATAAATTTATTCCTTTTAATAATTTAGCAATAAAATGCATGTTGACGGCAAAAGTAGATAAAAAAGATCAAGATAAGTTTTACAATTCTATTGTTTATGGGATTGCGCCACCACCACAATTTAGAAAACGTTATAATACTAGTGATAATTCGAGAGGAATGAATTACGAAACAATTATGTTTAATAAGGTGGCTATCTTAATTTGTGAAGCACTTAATTCGATTAAAGTTACACAATCTGAAGTTGCAAATGTTCTTTCAAGAGTAGTTTCCGTTAGACATTTGGAAAATCTAGTATTAAGGAAAGAAAATCATCAAGATGTACTTTTCCATTCAAAAGAACTACTCTTAAAATCTGTGTTGATAGCTATTGGTCAGTCAAAAGAAATCGAAACTACTGCTACTGCCGAAGGAGGAGAAATAGTATTTCAGAATGCAGCTTTTACTATGTGGAAATTGACGTATTTAGATCATAAATTAATGCCTATTTTGGATCAGAATTTCATTGAATATAAAATTACATTGAATGAAGATAAACCAATTTCAGATGTATGTGTTAAAGAACTTGTTGCTGAATTAAGATGGCAGTATAACAGATTTGCTGTAATAACACATGGTAAAGGTCACTATAGAGTTGTTAAATATTCATCAGTTGCTAACCATGCAGATAGAGTATTTGCTACATATAAGAATAATGCTAAGAATGGTAATACTACTGATTTCAATTTACTAGACCAAAGAATTATTTGGCAAAATTGGTATGCATTTACATCTTCAATGAAACAAGGTAATACAATTGATGTATGTAAGAAACTACTCTTTCAAAAGATGAAACAAGAGAAAAATCCGTTTAAAGGATTGTCAACTGATAGAAAAATGGATGAAGTCTCACATGTTGGAATT
>AEB79367
ATGGCTGAGCTAGCTTGCTTTTGTTATCCTCATTTGGAGAACGATAGCTATAAATTTATTCCTTTTAATAATTTAGCAATAAAATGCATGTTGACAGCAAAAGTAGATAAAAAAGATCAAGATAAATTTTATAATTCTATTGTTTATGGGATTGCGCCACCACCACAATTTAGAAAACGTTATAATACTAGTGATAATTCGAGAGGAATGAATTACGAAACAATTATGTTTAATAAGGTGGCTATCTTAATTTGTGAAGCACTTAATTCGATTAAAGTTACACAATCTGAAGTTGCAAATGTTCTTTCAAGAGTAGTTTCCGTTAGACATTTGGAAAATCTAGTATTAAGGAAAGAAAATCATCAAGATGTACTTTTCCATTCGAAAGAACTACTCTTAAAATCTGTGTTGATAGCTATTGGTCAGTCAAAAGAAATCGAAACTACTGCTACTGCCGAAGGAGGAGAAATAGTATTTCAGAATGCAGCTTTTACTATGTGGAAATTGACGTATTTAGATCATAAATTAATGCCTATTTTGGATCAGAATTTCATTGAATATAAAATTACGTTGAATGAAGATAAACCAATTTCAGATGTATGTGTTAAAGAAATCGTTGCTGAATTAAGATGGCAGTATAACAGATTTGCTGTAATAACACATGGTAAAGGTCACTATAGAGTTGTTAAATATTCATCAGTTGCTAATCATGCAGATAGAGTATTTGCTACATATAAGAATAATGCTAAGAGTGGTAATACTACTGATTTCAATTTGCTAGACCAAAGAATTATTTGGCAAAATTGGTATGCATTTACATCTTCAATGAAACAAGGTAATACAATTGATGTATGTAAGAAACTACTCTTTCAAAAGATGAAACAAGAGAAAAATCCGTTCAAAGGATTGTCAACTGATAGAAAAATGGATGAAGTCTCACATGTTGGAATT
>AEB79366
ATGGCTGAGCTAGCTTGCTTTTGTTATCCTCATTTGGAGAACGATAGCTATAAATTTATTCCTTTTAATAATTTAGCAATAAAATGTATGTTGACAGCAAAAGTAGATAAAAAAGATCAAGATAAATTTTACAATTCTATTGTTTATGGGATTGCGCCACCACCACAATTTAGAAAACGTTATAATACTAGTGATAATTCGAGAGGAATGAATTACGAGACAATTATGTTTAATAAGGTGGCTATCTTAATTTGTGAAGCACTTAATTCGATTAAAGTTACACAATCTGAAGTTGCAAATGTTCTTTCAAGAGTAGTTTCCGTTAGACATTTGGAAAATCTAGTATTAAGGAAAGAAAATCATCAAGATGTACTTTTCCATTCGAAAGAACTACTCTTAAAATCTGTGTTGATAGCTATTGGTCAGTCAAAAGAAATCGAAACTACTGCTACTGCCGAAGGAGGAGAAATAGTATTTCAGAATGCAGCTTTTACTATGTGGAAATTGACGTATTTAGATCATAAATTAATGCCTATTTTGGATCATAATTTCATTGAATATAAAATTACATTGAATGAAGATAAACCAATTTCAGATGTATATGTTAAAGAACTTGTTGCTGAATTAAGATGGCAGTATAACAGATTTGCTGTAATAACACATGGTAAAGGTCACTATAGAGTTGTTAAATATTCATCAGTTGCTAACCATGCAGATAGAGTATTTGCTACATATAAGAATAATGCTAAGAGTGGTAATACTACTGATTTCAATTTGCTAGACCAAAGAATTATTTGGCAAAATTGGTATGCATTTACATCTTCAATGAAACAAGGTAATACAATTGATGTATGTAAGAAACTACTTTTTCAAAAGATGAAACAAGAGAAAAATCCGTTCAAAGGATTGTCAACTGATAGAAAAATGGATGAAGTCTCACATGTTGGAATT
>AEB79369
ATGGCTGAGCTAGCTTGCTTTTGTTATCCTCATTTGGAGAACGATAGCTATAAATTTATTCCTTTTAATAATTTAGCAATAAAATGCATGTTGACAGCAAAAGTAGATAAAAAAGATCAAGATAAATTTTATAATTCTATTGTTTATGGGATTGCGCCACCACCACAATTTAGAAAACGTTATAATACTAGTGATAATTCGAGAGGAATGAATTACGAAACAATTATGTTTAATAAGGTGGCTATCTTAATTTGTGAAGCACTTAATTCGATTAAAGTTACACAATCTGAAGTTGCAAATGTTCTTTCAAGAGTAGTTTCCGTTAGACATTTGGAAAATCTAGTATTAAGGAAAGAAAATCATCAAGATGTACTTTTCCATTCGAAAGAACTACTCTTAAAATCTGTGTTGATAGCTATTGGTCAGTCAAAAGAAATCGAAACTACTGCTACTGCCGAAGGAGGAGAAATAGTATTTCAGAATGCAGCTTTTACTATGTGGAAATTGACGTATTTAGATCATAAATTAATGCCTATTTTGGATCAGAATTTCATTGAATATAAAATTACGTTGAATGAAGATAAACCAATTTCAGATGTATGTGTTAAAGAAATCGTTGCTGAATTAAGATGGCAGTATAACAGATTTGCTGTAATAACACATGGTAAAGGTCACTATAGAGTTGTTAAATATTCATCAGTTGCTAATCATGCAGATAGAGTATTTGCTACATATAAGAATAATGCTAAGAGTGGTAATACTACTGATTTCAATTTGCTAGACCAAAGAATTATTTGGCAAAATTGGTATGCATTTACATCTTCAATGAAACAAGGTAATACAATTGATGTATGTAAGAAACTACTCTTTCAAAAGATGAAACAAGAGAAAAATCCGTTCAAAGGATTGTCAACTGATAGAAAAATGGATGAAGTCTCACATGTTGGAATT
>AEB79368
ATGGCTGAGCTAGCTTGCTTTTGTTATCCTCATTTGGAGAACGATAGCTATAAATTTATTCCTTTTAATAATTTAGCAATAAAATGTATGTTGACAGCAAAAGTAGATAAAAAAGATCAAGATAAATTTTACAATTCTATTGTTTATGGGATTGCGCCACCACCACAATTTAGAAAACGTTATAATACTAGTGATAATTCGAGAGGAATGAATTACGAGACAATTATGTTTAATAAGGTGGCTATCTTAATTTGTGAAGCACTTAATTCGATTAAAGTTACACAATCTGAAGTTGCAAATGTTCTTTCAAGAGTAGTTTCCGTTAGACATTTGGAAAATCTAGTATTAAGGAAAGAAAATCATCAAGATGTACTTTTCCATTCGAAAGAACTACTCTTAAAATCTGTGTTGATAGCTATTGGTCAGTCAAAAGAAATCGAAACTACTGCTACTGCCGAAGGAGGAGAAATAGTATTTCAGAATGCAGCTTTTACTATGTGGAAATTGACGTATTTAGATCATAAATTAATGCCTATTTTGGATCATAATTTCATTGAATATAAAATTACATTGAATGAAGATAAACCAATTTCAGATGTATATGTTAAAGAACTTGTTGCTGAATTAAGATGGCAGTATAACAGATTTGCTGTAATAACACATGGTAAAGGTCACTATAGAGTTGTTAAATATTCATCAGTTGCTAACCATGCAGATAGAGTATTTGCTACATATAAGAATAATGCTAAGAGTGGTAATACTACTGATTTCAATTTGCTAGACCAAAGAATTATTTGGCAAAATTGGTATGCATTTACATCTTCAATGAAACAAGGTAATACAATTGATGTATGTAAGAAACTACTTTTTCAAAAGATGAAACAAGAGAAAAATCCGTTCAAAGGATTGTCAACTGATAGAAAAATGGATGAAGTCTCACATGTTGGAATT
>AFJ68381
ATGGCTGAGCTAGCTTGCTTTTGTTATCCTCATTTGGAGAACGATAGCTATAAATTTATTCCTTTTAATAATTTAGCAATAAAATGCATGTTGACAGCAAAAGTAGATAAAAAAGATCAAGATAAATTTTACAATTCTATTGTTTATGGGATTGCGCCACCACCACAATTTAGAAAACGTTATAATACTAGTGATAATTCAAGAGGAATGAATTACGAGACAATTATGTTTAATAAGGTGGCTATCTTAATTTGTGAAGCACTTAATTCGATTAAAGTTACACAATCTGAAGTTGCAAATGTTCTTTCAAGAGTAGTTTCCGTTAGACATCTGGAAAATCTAGTATTAAGGAAAGAAAATCATCAAGATGTACTTTTCCATTCAAAAGAACTACTCTTAAAATCTGTGTTGATAGCTATTGGTCAGTCAAAAGAAATCGAAACTACTGCTACTGCCGAAGGAGGAGAAATAGTATTTCAGAATGCAGCTTTTACTATGTGGAAATTAACGTATTTAGATCATAAATTAATGCCTATTTTGGATCATAATTTCATTGAATATAAAATTACATTGAATGAAGATAAACCAATTTCAGATATATGTGTTAAAGAACTTGTTGCTGAATTAAGATGGCAGTATAACAGATTTGCTGTAATAACACATGGTAAAGGTCACTATAGAGTTGTTAAATATTCATCAGTTGCTAACCATGCAGATAGAGTATTTGCTACATATAAGAATAATGCTAAGAGTGGTAATACTACTGATTTCAATTTGCTAGACCAAAGAATTATTTGGCAAAATTGGTATGCATTTACATCTTCAATGAAACAAGGTAATACAATTGATGTATGTAAGAAACTGCTCTTTCAAAAGATGAAACAAGAGAAAAATCCGTTCAAAGGATTGTCAATTGATAGAAAAATGGATGAAGTCTCACATGTTGGAATT
>AGE98460
ATGGCTGAGCTAGCTTGCTTTTGTTATCCTCATTTGGAGAACGACAGCTATAAATTTATTCCTTTTAATAGTTTAGCAATAAAATGCATGTTGACAGCAAAGGTAGACAAAAAGGATCAAGATAAATTTTATAACTCAATTATTTATGGAATTGCGCCACCTCCACAATTTAAGAAGCGTTATAATACTAATGATAACTCAAGAGGTATGAACTATGAGACACCTATGTTTAATAAGGTGGCTATTTTAATTTGCGAGGCATTGAATTCAATCAAGGTTACTCAATCTGATGTTGCAAATGTTCTTTCAAGAGTAGTTTCTGTTAGACATTTGGAAAATTTGGTATTAAGGAAAGAGAATCATCAGGATGTACTTTTTCATTCAAAAGAACTACTCTTAAAAGCTATTTTGATAGCTATTGGTCAATCAAAAGAAATTGAAACTACTGCCACTGCTGAAGGAGGAGAAATAGTATTCCAAAATGCTGCTTTTACTATGTGGAAATTGACATATCTGGATCATAAACTAATGCCTATTTTAGATCAAAACTTTATCGAATTCAAGATTACCTTGAATGAAGATAAACCAGTTTCAGATATATGCATTAAAGAACTTGTTGCTGAATTGAGGTGGCAGTATAATAGATTCGCTGTGATAACACATGGTAAAGGTCACTATAGAGTTGTTAAATATTCATCAGTTGCTAATCATGCAGATAGAGTATTTGCTACATACAAAAATAATACTAAAAGTGGGAATGTCACTGATTTTAATTTACTAGACCAAAGAATAATTTGGCAGAACTGGTATGCGTTTACATCTTCCATGAAACAAGGTAATACTCTTGATGTATGTAAGAAACTACTCTTCCAAAAGATGAAACAAGAGAAAAATCCATTTAAAGGATTGTCAACTGATAGAAAGATGGATGAAGTTTCGCACGTTGGAATT
>AGE98788
ATGGCTGAGCTAGCTTGCTTTTGTTATCCTCATTTGGAGAACGACAGCTATAAATTTATTCCTTTTAATAGTTTAGCAATAAAATGCATGTTGACAGCAAAGGTAGACAAAAAGGATCAAGATAAATTTTATAACTCAATTATTTATGGAATTGCGCCACCTCCACAATTTAAGAAGCGTTATAATACTAATGATAACTCAAGAGGTATGAACTATGAGACACCTATGTTTAATAAGGTGGCTATTTTAATTTGCGAGGCATTGAATTCAATCAAGGTTACTCAATCTGATGTTGCAAATGTTCTTTCAAGAGTAGTTTCTGTTAGACATTTGGAAAATTTGGTATTAAGGAAAGAGAATCATCAGGATGTACTTTTTCATTCAAAAGAACTACTCTTAAAAGCTATTTTGATAGCTATTGGTCAATCAAAAGAAATTGAAACTACTGCCACTGCTGAAGGAGGAGAAATAGTATTCCAAAATGCTGCTTTTACTATGTGGAAATTGACATATCTGGATCATAAACTAATGCCTATTTTAGATCAAAACTTTATCGAATTCAAGATTACCTTGAATGAAGATAAACCAGTTTCAGATATATGCATTAAAGAACTTGTTGCTGAATTGAGGTGGCAGTATAATAGATTCGCTGTGATAACACATGGTAAAGGTCACTATAGAGTTGTTAAATATTCATCAGTTGCTAATCATGCAGATAGAGTATTTGCTACATACAAAAATAATACTAAAAGTGGGAATGTCACTGATTTTAATTTACTAGACCAAAGAATAATTTGGCAGAACTGGTATGCGTTTACATCTTCCATGAAACAAGGTAATACTCTTGATGTATGTAAGAAACTACTCTTCCAAAAGATGAAACAAGAGAAAAATCCATTTAAAGGATTGTCAACTGATAGAAAGATGGATGAAGTTTCGCACGTTGGAATT
>AGF86184
ATGGCTGAGCTAGCTTGCTTTTGTTATCCTCATTTGGAGAACGATAGCTATAAATTTATTCCTTTTAATAATTTAGCAATAAAATGTATGTTGACAGCAAAAGTGGATAAAAAAGATCAAGATAAATTTTACAATTCTATTATTTATGGAATTGCGCCACCACCACAATTTAGAAAACGTTATAATACTAGTGATAATTCGAGAGGAATGAATTACGAGACGACTATGTTTAATAAAGTGGCCATCTTAATTTGTGAAGCACTTAATTCAATCAAAGTTACACAATCTGAAGTTGCAAATGTTCTTTCAAGAGTAGTTTCCGTTAGACATTTGGAAAATTTGGTATTAAGGAAAGAAAATCACCAAGATGTACTGTTCCATTCGAAAGAACTACTCTTAAAATCTGTGTTGATAGCTATTGGTCAGTCAAAAGAAATCGAAACTACTGCTACTGCCGAAGGAGGAGAAATAGTATTTCAGAATACAGCTTTTACTATGTGGAAATTGACGTATTTAGATCATAAATTAATGCCTATTTTGGATCAGAATTTCATTGAATATAAAATTACATTGAATGAAGATAAGCCAATTTCAGATGTATATATTAAAGAACTCGTTGCTGAGTTGAGATGGCAGTATAATAGATTCGCTGTGATAACACATGGTAAAGGTCACTATAGAGTTGTTAAGTATTCATCAGTTGCTAATCATGCAGATAGAGTGTTCGCTACATATAAGAATAATGCTAAGAGTGGAAATATTACTGACTTCAATTTATTAGACCAAAGAATTATTTGGCAAAATTGGTATGCATTCACATCTTCAATGAAACAAGGTAATACAATTGATGTATGTAAGAAACTGCTCTTTCAGAAAATGAAACAAGAGAAAAATCCGTTTAAAGGACTGTCAACTGATAGAAAAATGGATGAAGTCTCACATGTTGGAATT
>AGE99018
ATGGCTGAGCTAGCTTGCTTTTGTTATCCTCATTTGGAGAACGACAGCTATAAATTTATTCCTTTTAATAGTTTAGCAATAAAATGCATGTTGACAGCAAAGGTAGACAAAAAGGATCAAGATAAATTTTATAACTCAATTATTTATGGAATTGCGCCACCTCCACAATTTAAGAAGCGTTATAATACTAATGATAACTCAAGAGGTATGAACTATGAGACACCTATGTTTAATAAGGTGGCTATTTTAATTTGCGAGGCATTGAATTCAATCAAGGTTACTCAATCTGATGTTGCAAATGTTCTTTCAAGAGTAGTTTCTGTTAGACATTTGGAAAATTTGGTATTAAGGAAAGAGAATCATCAGGATGTACTTTTTCATTCAAAAGAACTACTCTTAAAAGCTATTTTGATAGCTATTGGTCAATCAAAAGAAATTGAAACTACTGCCACTGCTGAAGGAGGAGAAATAGTATTCCAAAATGCTGCTTTTACTATGTGGAAATTGACATATCTGGATCATAAACTAATGCCTATTTTAGATCAAAACTTTATCGAATTCAAGATTACCTTGAATGAAGATAAACCAGTTTCAGATATATGCATTAAAGAACTTGTTGCTGAATTGAGGTGGCAGTATAATAGATTCGCTGTGATAACACATGGTAAAGGTCACTATAGAGTTGTTAAATATTCATCAGTTGCTAATCATGCAGATAGAGTATTTGCTACATACAAAAATAATACTAAAAGTGGGAATGTCACTGATTTTAATTTACTAGACCAAAGAATAATTTGGCAGAACTGGTATGCGTTTACATCTTCCATGAAACAAGGTAATACTCTTGATGTATGTAAGAAACTACTCTTCCAAAAGATGAAACAAGAGAAAAATCCATTTAAAGGATTGTCAACTGATAGAAAGATGGATGAAGTTTCGCACGTTGGAATT
>AGE98545
ATGGCTGAGCTAGCTTGCTTTTGTTATCCTCATTTGGAGAACGACAGCTATAAATTTATTCCTTTTAATAGTTTAGCAATAAAATGCATGTTGACAGCAAAGGTAGACAAAAAGGATCAAGATAAATTTTATAACTCAATTATTTATGGAATTGCGCCACCTCCACAATTTAAGAAGCGTTATAATACTAATGATAACTCAAGAGGTATGAACTATGAGACACCTATGTTTAATAAGGTGGCTATTTTAATTTGCGAGGCATTGAATTCAATCAAGGTTACTCAATCTGATGTTGCAAATGTTCTTTCAAGAGTAGTTTCTGTTAGACATTTGGAAAATTTGGTATTAAGGAAAGAGAATCATCAGGATGTACTTTTTCATTCAAAAGAACTACTCTTAAAAGCTATTTTGATAGCTATTGGTCAATCAAAAGAAATTGAAACTACTGCCACTGCTGAAGGAGGAGAAATAGTATTCCAAAATGCTGCTTTTACTATGTGGAAATTGACATATCTGGATCATAAACTAATGCCTATTTTAGATCAAAACTTTATCGAATTCAAGATTACCTTGAATGAAGATAAACCAGTTTCAGATATATGCATTAAAGAACTTGTTGCTGAATTGAGGTGGCAGTATAATAGATTCGCTGTGATAACACATGGTAAAGGTCACTATAGAGTTGTTAAATATTCATCAGTTGCTAATCATGCAGATAGAGTATTTGCTACATACAAAAATAATACTAAAAGTGGGAATGTCACTGATTTTAATTTACTAGACCAAAGAATAATTTGGCAGAACTGGTATGCGTTTACATCTTCCATGAAACAAGGTAATACTCTTGATGTATGTAAGAAACTACTCTTCCAAAAGATGAAACAAGAGAAAAATCCATTTAAAGGATTGTCAACTGATAGAAAGATGGATGAAGTTTCGCACGTTGGAATT
>AGF86265
ATGGCTGAGCTAGCTTGCTTTTGTTATCCTCATTTGGAGAACGATAGCTATAAATTTATTCCTTTTAATAATTTAGCAATAAAATGTATGTTGACAGCAAAAGTGGATAAAAAAGATCAAGATAAATTTTACAATTCTATTGTTTATGGAATTGCGCCACCACCACAATTTAGAAAACGTTATAATACTAGTGATAATTCGAGAGGAATGAATTATGAGACAATTATGTTTAATAAGGTGGCTATTTTAGTCTGTGAAGCACTTAATTCAATCAAAGTTACACAATCTGAAGTTGCAAATGTTTTGTCAAGAGTAGTTTCCGTTAGACATTTGGAAAATTTGGTATTAAGGAAAGAAAATCATCAAGATGTACTGTTCCATTCGAAAGAATTACTTTTAAAATCTGTGTTGATAGCTATTGGTCAATCAAAAGAAATCGAAACTACTGCTACTGCCGAAGGAGGAGAAATAGTATTTCAGAATGCAGCTTTTACTATGTGGAAATTGACGTATCTAGATCATAAATTAATGCCTATTTTGGATCAGAATTTCATTGAATATAAAATTACATTGAATGAAGATAAACCAATTTCAGATGTATGTGTTAAAGAACTTGTTGCTGAGTTAAGATGGCAGTATAATAGATTTGCTGTAATAACACATGGTAAAGGTCACTATAGAGTTGTTAAGTATTCATCAGTTGCTAACCATGCAGATAGAGTGTTCGCCACATATAAGAATAATGCTAAGAGTGGAAATATTACTGACTTCAATTTGTTAGACCAAAGAATTATTTGGCAAAATTGGTATGCATTCACATCTTCAATGAAACAAGGCAATACAATTGATGTATGTAAGAAACTGCTCTTTCAAAAGATGAAACAAGAGAAAAATCCGTTTAAAGGACTGTCAACTGATAGAAAAATGGATGAAGTCTCACATGTTGGAATT
>ACZ51944
ATGGCTGAGCTAGCTTGCTTTTGTTATCCTCATTTAGAGAACGATAGCTATAGATTTATTCCTTTTAATAATTTAGCAATAAAGTGTATGTTGACAGCTAAAGTAGACAAAAAAGATCAAGATAAATTTTACAATTCTATTATCTATGGAATTGCGCCGCCTCCACAATTTAAAAAACGTTATAATACTAGTGATAATTCAAGAGGTATGAATTATGAAACAGCTATGTTTAACAAAGTGGCCGTTTTAATCTGTGAAGCACTTAATTCACTTAAAGTTACACAATCTGATGTAGCCAATGTTCTTTCAAGAGTAGTTTCTGTTAGACATTTGGAAAATCTAGTATTAAGAAAAGAAAATCATCAGGATGTATTGTTTCATTCGAAAGAACTACTCTTAAAATCCGTCTTGATAGCTATTGGTCAATCAAAAGAAATTGAAACTACTGCTACTGCCGAAGGAGGAGAAATAGTATTTCAAAACGCAGCTTTCACAATGTGGAAATTAACGTATTTAGATCATGAATTGATGCCTATTTTAGATCAAAATTTTATTGAATATAAAATTACACTGAATGAAGATAAACCAATTTCAGATGTATGTGTTAAAGAACTTGTTGCTGAATTGAGATGGCAGTATAACAGATTTGCTGTAATAACACATGGTAAAGGTCACTATAGAGTCGTTAAATATTCATCAGTCGCTAATCATGCAGATAGAGTGTTTGCTACATATAAAAACATTGCTAAGAGTGGTAATGTTATTGATTTTAACCTGCTAGACCAGAGAATCATTTGGCAAAATTGGTACGCGTTTACGTCCTCAATGAAACAAGGTAACACACTCGATGTGTGCAAGAAACTGCTCTTTCAAAAGATAAAACAGGAGAAAAATCCGTTTAAAGGACTGTCAACTGATAGAAAGATGGATGAAGTCTCACATGTTGGAATT
>AGE99067
ATGGCTGAGCTAGCTTGCTTTTGTTATCCTCATTTGGAGAACGATAGCTATAAATTTATTCCTTTTAATAGTTTGGCAATAAAATGCATGTTGACAGCAAAGGTAGACAAGAAGGATCAAGATAAATTTTATAACTCAATTGTTTATGGAATTACGCCACCTCCACAATTTAAGAAGCGTTATAATACTAATGATAACTCAAGAGGTATGAACTATGAGACCCCTATGTTTAATAAGGTGGCTATTTTGATTTGCGAAGCATTGAATTCAATCAAGGTTACTCAATCTGATGTTGCAAATGTTCTTTCAAGAGTAGTTTCTGTTAGACATTTGGAAAATTTGGTATTAAGGAAAGAGAATCATCAGGATGTACTTTTTCATTCAAAAGAACTGCTCTTAAAAGCTGTTTTGATAGCTATTGGTCAATCAAAAGAAATTGAAACTACTGCCACTGCTGAAGGAGGAGAAATAGTATTCCAAAATGCTGCTTTTACTATGTGGAAATTGACATATCTGGATCATAAACTAATGCCTATTTTAGATCAAAACTTTATCGAATACAAGATTACCTTGAATGAAGATAAACCAATTTCAGATATATGCATTAAAGAACTTGTTGCTGAATTGAGGTGGCAGTATAATAGATTCGCTGTGATAACACATGGTAAAGGTCACTATAGAGTTGTTAAATATTCATCAGTTGCTAATCACGCAGATAGAGTATTTGCCACATATAAAAATAATGCTAAAAGTGGAAATGTCACTGATTTTAATTTACTAGACCAAAGAATAATTTGGCAGAACTGGTATGCGTTTACATCTTCCATGAAACAAGGTAATACTCTGGATGTATGTAAGAAACTACTCTTCCAAAAAATGAAACAAGAGAAAAATCCATTTAAAGGATTGTCAACTGATAGAAAGATGGATGAAGTTTCGCACGTTGGAATT
>AFJ68261
ATGGCTGAGCTAGCTTGCTTTTGTTATCCTCATTTGGAGAACGATAGCTATAAATTTATTCCTTTTAATAGTTTGGCAATAAAATGCATGTTGACAGCAAAATTAGATAAAAAGGATCAAGATAAATTTTATAATTCAATTGTTTATGGAATTGCGCCACCTCCACAATTTAAAAAGCGTTATAATACTAATGATAACTCAAGAGGTATGAATTATGAGACACTTATGTTTAATAAGGTGGCTATTTTAATTTGCGAAGCATTGAATTCAATTAAGGTTACTCAATCTGATGTTGCAAATGTTCTTTCAAGAGTAGTTTCTGTTAGACATTTGGAAAATTTGGTATTAAGGAAAGAAAATCACCAGGATGTACTTTTTCATTCAAAAGAACTACTCTTAAAAGCTGTTTTGATAGCTATTGGTCAATCAAAAGAAATTGAAACTACTGCCACTGCTGAAGGAGGAGAAATAGTATTCCAAAATGCTGCTTTTACTATGTGGAAATTGACATATCTGGATCATAAACTAATGCCTATTTTAGATCAAAACTTTATCGAATACAAGATTACCTTGAATGAAGATAAACCAATTTCAGATATATTCGTTAAAGAACTTGTTGCTGAATTGAGATGGCAGTATAATAGATTCGCTGTAATAACACATGGTAAAGGTCACTATAGAGTTGTTAAATATTCATCAGTTGCTAATCACGCAGATAGAGTATTTGCGACATACAAAAACAATGCTAAAAGTGGGAATGTAATTGATTTTAATTTATTAGACCAAAGAATAATTTGGCAGAACTGGTATGCGTTTACATCTTCCATGAAACAGGGTAATACTCTTGATGCATGTAAGAAACTACTCTTTCAAAAGATGAAGCAGGAAAAGAATCCATTTAAAGGATTGTCAACTGATAGAAAGATGGATGAAGTTTCGCACGTTGGAATT
>AGF85855
ATGGCTGAGCTAGCTTGCTTTTGTTATCCTCATTTGGAGAACGATAGCTATAAATTTATTCCTTTTAATAATTTAGCAATAAAATGTATGTTGACAGCAAAAGTGGATAAAAAAGATCAAGATAAATTTTACAATTCTATTGTTTATGGAATTGCGCCACCACCACAATTTAGAAAACGTTATAATACTAGTGATAATTCGAGAGGAATGAATTATGAGACAATTATGTTCAATAAGGTGGCTATTTTAGTCTGTGAAGCACTTAATTCAATCAAAGTTACACAATCTGAAGTTGCAAATGTTTTGTCAAGAGTAGTTTCCGTTAGACATTTGGAAAATTTGGTATTAAGGAAAGAAAATCATCAAGATGTACTGTTCCATTCGAAAGAATTACTTTTAAAATCTGTGTTGATAGCTATTGGTCAATCAAAAGAAATCGAAACTACTGCTACTGCCGAAGGAGGAGAAATAGTATTTCAGAATGCAGCTTTTACTATGTGGAAATTGACGTATCTAGATCATAAATTAATGCCTATTTTGGATCAGAATTTCATTGAATATAAAATTACATTGAATGAAGATAAACCAATTTCAGATGCATGTGTTAAAGAACTTGTTGCTGAGTTAAGATGGCAGTATAATAGATTTGCTGTAATAACACATGGTAAAGGTCACTATAGAGTTGTTAAGTATTCGTCAGTTGCTAACCATGCAGATAGAGTGTTCGCTACATATAAGAATAATGCTAAGAGTGGAAATATTACTGACTTCAATTTGTTAGACCAAAGAATTATTTGGCAAAATTGGTATGCATTCACATCTTCAATGAAACAAGGCAATACAATTGATGTATGTAAGAAACTGCTCTTTCAAAAGATGAAACAAGAGAAAAATCCGTTTAAAGGACTGTCAACTGATAGAAAAATGGATGAAGTCTCACATGTTGGAATT
>ACO87893
ATGGCTGAGCTAGCTTGCTTTTGTTATCCTCATTTGGAGAACGATAGCTATAAATTTATTCCTTTTAATAATTTAGCAATAAAATGTATGTTGACAGCAAAAGTGGATAAAAAAGATCAAGATAAATTTTACAATTCTATTGTTTATGGAATTGCGCCACCACCACAATTTAGAAAACGTTATAATACTAGTGATAATTCGAGAGGAATGAATTACGAGACGATTATGTTTAATAAGGTGGCTATCTTAATTTGTGAAGCACTTAATTCAATCAAAGTTACACAATCTGAAGTTGCAAATGTTCTTTCAAGAGTAGTTTCTGTTAGACATTTGGAAAATTTAGTATTAAGGAAAGAAAATCATCAAGATGTACTATTCCATTCGAAAGAACTACTCTTAAAATCTGTGTTGATAGCTATTGGTCAGTCAAAAGAAATCGAAACTACCGCTACTGCCGAAGGAGGAGAAATAGTATTTCAGAATGCAGCTTTTACTATGTGGAAATTGACGTATCTAGATCATAAATTAATGCCTATTTTGGATCAGAATTTCATTGAATATAAAATTACATTGAATGAAGATAAACCAATTTCAGATGTATGTGTTAAAGAACTTGTTGCTGAATTAAGATGGCAGTATAATAAATTTGCTGTAATAACACATGGTAAAGGTCACTATAGAGTTGTTAAATATTCATCAGTTGCTAACCATGCAGATAGAGTATTCGCTACATATAAGAATAATGTTAAGAGTGGTAATATTACCGACTTTAATTTGCTAGATCAAAGAATTATTTGGCAAAATTGGTACGCATTTACATCTTCAATGAAACAAGGTAATACAATTGATATATGTAAGAAACTGCTCTTTCAAAAGATGAAACAAGAGAAGAATCCGTTCAAAGGATTGTCAACTGATAGAAAAATGGATGAAGTCTCACATGTTGGAATT
>AFQ20881
ATGGCTGAGCTAGCTTGCTTTTGTTATCCTCATTTGGAGAACGATAGCTATAAATTTATTCCTTTTAATAATTTAGCAATAAAATGCATGTTGACAGCAAAAGTAGATAAAAAAGATCAAGATAAATTTTATAATTCTATCGTTTATGGGATTGCGCCACCACCACAATTTAGAAAACGTTATAATACTAGTGATAATTCGAGAGGAATGAATTATGAAACAATTATGTTTAATAAGGTGGCTATCTTAATTTGTGAAGCACTTAATTCGATTAAAGTTACACAATCTGAAGTTGCAAATGTTCTTTCAAGAGTAGTTTCCGTTAGACATTTGGAAAATCTAGTATTAAGGAAAGAAAATCATCAAGATGTACTTTTCCATTCGAAAGAACTACTCTTAAAATCTGTGTTGATAGCTATTGGTCAGTCAAAAGAAATCGAAACTACTGCTACCGCCGAAGGAGGAGAAATAGTATTTCAGAATGCAGCTTTTACTATGTGGAAATTGACGTATTTAGATCATAAATTAATGCCTATTTTGGATCAGAATTTCATTGAATATAAAATTACGTTGAATGAAGATAAACCAATTTCAGATGTATGTGTTAAAGAAATCGTTGCTGAATTAAGATGGCAGTATAACAGATTTGCTGTAATAACACATGGTAAAGGTCACTATAGAGTTGTTAAATATTCATCAGTTGCTAACCATGCAGATAGAGTATTTGCTACATATAAGAATAATGCTAAGAGTGGTAATACTACTGATTTCAATTTGCTAGACCAAAGAATTATTTGGCAAAATTGGTATGCGTTTACATCTTCAATGAAACAAGGTAATACAATTGATGTATGTAAAAAACTACTCTTTCAAAAGATGAAACAAGAGAAAAATCCGTTCAAAGGATTGTCAACTGATAGAAAAATGGATGAAGTCTCACATGTTGGAATT
>AFQ20882
ATGGCTGAGCTAGCTTGCTTTTGTTATCCTCATTTGGAGAACGATAGCTATAAATTTATTCCTTTTAATAATTTAGCAATAAAATGCATGTTGACAGCAAAAGTAGATAAAAAAGATCAAGATAAATTTTACAATTCTATTGTTTATGGAATTGCGCCACCACCACAATTTAGAAAACGTTATAATACTAGTGATAATTCGAGAGGAATGAATTACGAGACAATTATGTTTAATAAGGTGGCTATCCTAATTTGTGAAGCACTTAATTCGATTAAAGTTACACAATCTGAAGTTGCAAATGTTCTTTCAAGAGTAGTTTCCGTTAGACATTTGGAAAATCTAGTACTAAGGAAAGAAAATCATCAAGATGTACTTTTCCATTCGAAAGAACTACTCTTAAAATCTGTGTTGATAGCTATTGGTCAGTCAAAAGAAATCGAAACTACCGCTACTGCCGAAGGAGGAGAAATAGTATTTCAGAATGCAGCTTTTACTATGTGGAAATTGACGTATTTAGATCATAAATTAATGCCTATTTTGGATCAGAATTTCATTGAATATAAAATTACATTGAATGAAGATAAACCAATTTCAGATGTATGTGTTAAAGAACTTGTTGCTGAATTAAGATGGCAGTATAACAGATTTGCTATAATAACACATGGTAAAGGTCACTATAGAGTTGTTAAATATTCATCAGTTGCTAACCATGCAGATAGAGTATTTGCTACATATAAGAATAATGCTAAGAATGGTAGTACTACTGATTTCAATTTACTAGACCAAAGAATTATTTGGCAAAATTGGTATGCATTTACATCTTCAATGAAACAAGGTAATACAATTGATGTATGTAAGAAACTACTTTTTCAAAAGATGAAACAAGAAAAAAATCCGTTCAAAGGATTGTCAACTGATAGAAAAATGGATGAAGTCTCACATGTTGGAATT
>AFQ20883
ATGGCTGAGCTAGCTTGCTTTTGTTATCCTCATTTGGAGAACGATAGCTATAAATTTATTCCTTTTAATAATTTAGCAATAAAATGCATGTTGACAGCAAAAGTAGATAAAAAAGATCAAGATAAATTTTACAATTCTATTGTTTATGGAATTGCGCCACCACCACAATTTAGAAAACGTTATAATACTAGTGATAATTCGAGAGGAATGAATTACGAGACAATTATGTTTAATAAGGTGGCTATCCTAATTTGTGAAGCACTTAATTCGATTAAAGTTACACAATCTGAAGTTGCAAATGTTCTTTCAAGAGTAGTTTCCGTTAGACATTTGGAAAATCTAGTACTAAGGAAAGAAAATCATCAAGATGTACTTTTCCATTCGAAAGAACTACTCTTAAAATCTGTGTTGATAGCTATTGGTCAGTCAAAAGAAATCGAAACTACCGCTACTGCCGAAGGAGGAGAAATAGTATTTCAGAATGCAGCTTTTACTATGTGGAAATTGACGTATTTAGATCATAAATTAATGCCTATTTTGGATCAGAATTTCATTGAATATAAAATTACATTGAATGAAGATAAACCAATTTCAGATGTATGTGTTAAAGAACTTGTTGCTGAATTAAGATGGCAGTATAACAGATTTGCTATAATAACACATGGTAAAGGTCACTATAGAGTTGTTAAATATTCATCAGTTGCTAACCATGCAGATAGAGTATTTGCTACATATAAGAATAATGCTAAGAATGGTAGTACTACTGATTTCAATTTACTAGACCAAAGAATTATTTGGCAAAATTGGTATGCATTTACATCTTCAATGAAACAAGGTAATACAATTGATGTATGTAAGAAACTACTTTTTCAAAAGATGAAACAAGAAAAAAATCCGTTCAAAGGATTGTCAACTGATAGAAAAATGGATGAAGTCTCACATGTTGGAATT
>AFQ20884
ATGGCTGAGCTAGCTTGCTTTTGTTATCCTCATTTGGAGAACGATAGCTACAAATTTATTCCTTTTAATAATTTAGCAATAAAATGCATGTTGACAGCAAAAGTAGATAAAAAAGATCAAGATAAATTTTACAATTCTATTGTTTATGGAATTGCGCCACCACCACAATTTAGAAAACGTTATAATACTAGTGATAATTCGAGAGGAATGAATTACGAGACAATTATGTTTAATAAGGTGGCTATCTTAATTTGTGAAGCACTTAATTCGATTAAAGTTACACAATCTGAAGTTGCAAATGTTCTTTCAAGAGTAGTTTCCGTTAGACATTTGGAAAATCTAGTACTAAGGAAAGAAAATCATCAAGATGTACTTTTCCATTCGAAAGAACTACTCTTAAAATCTGTGTTGATAGCTATTGGTCAGTCAAAAGAAATCGAAACTACTGCTACTGCCGAAGGAGGAGAAATAGTATTTCAGAATGCAGCTTTTACTATGTGGAAATTGACGTATTTAGATCATAAATTAATGCCTATTTTGGATCAGAATTTCATTGAATATAAAATTACATTGAATGAAGATAAACCAATTTCAGATGTATGTGTTAAAGAACTTGTTGCTGAATTAAGATGGCAGTATAACAGATTTGCTATAATAACACATGGTAAAGGTCACTATAGAGTTGTTAAATATTCATCAGTTGCTAACCATGCAGATAGAGTATTTGCTACATATAAGAATAATGCTAAGAATGGTAGTACTACTGATTTCAATTTACTAGACCAAAGAATTATTTGGCAAAATTGGTATGCATTTACATCTTCAATGAAACAAGGTAATACAATTGATGTATGTAAGAAACTACTTTTTCAAAAGATGAAACAAGAAAAAAATCCGTTCAAAGGATTGTCAACTGATAGAAAAATGGATGAAGTCTCACATGTTGGAATT
>AFQ20885
ATGGCTGAGCTAGCTTGCTTTTGTTATCCTCATTTGGAGAACGATAGCTATAAATTTATTCCTTTTAATAATTTAGCAATAAAATGCATGTTGACAGCAAAAGTAGATAAAAAAGATCAAGATAAATTTTACAATTCTATTGTTTATGGAATTGCGCCACCACCACAATTTAGAAAACGTTATAATACTAGTGATAATTCGAGAGGAATGAATTACGAGACAATTATGTTTAATAAGGTGGCTATCTTAATTTGTGAAGCACTTAATTCGATTAAAGTTACACAATCTGAAGTTGCAAATGTTCTTTCAAGAGTAGTTTCCGTTAGACATTTGGAAAATCTAGTACTAAGGAAAGAAAATCATCAAGATGTACTTTTCCATTCGAAAGAACTACTCTTAAAATCTGTGTTGATAGCTATTGGTCAGTCAAAAGAAATCGAAACTACTGCTACTGCCGAAGGAGGAGAAATAGTATTTCAGAATGCAGCTTTTACTATGTGGAAATTGACGTATTTAGATCATAAATTAATGCCTATTTTGGATCAGAATTTCATTGAATATAAAATTACATTGAATGAAGATAAACCAATTTCAGATGTATGTGTTAAAGAACTTGTTGCTGAATTAAGATGGCAGTATAACAGATTTGCTATAATAACACATGGTAAAGGTCACTATAGAGTTGTTAAATATTCATCAGTTGCTAACCATGCAGATAGAGTATTTGCTACATATAAGAATAATGCTAAGAATGGTAGTACTACTGATTTCAATTTACTAGACCAAAGAATTATTTGGCAAAATTGGTATGCATTTACATCTTCAATGAAACAAGGTAATACAATTGATGTATGTAAGAAACTACTTTTTCAAAAGATGAAACAAGAAAAAAATCCGTTCAAAGGATTGTCAACTGATAGAAAAATGGATGAAGTCTCACATGTTGGAATT
>AFQ20886
ATGGCTGAGCTAGCTTGCTTTTGTTATCCTCATTTGGAGAACGATAGCTATAAGTTCATTCCTTTTAATAATTTAGCAATAAAATGCATGTTGACAGCAAAAGTAGATAAAAAAGATCAAGATAAATTTTACAATTCTATTGTTTATGGGATTGCGCCACCACCACAATTTAGAAAACGTTATAATACTAGTGATAATTCGAGAGGAATGAATTACGAGACAATTATGTTTAATAAGGTGGCTATCTTAATTTGTGAAGCACTTAATTCGATTAAAGTCACACAATCTGAAGTTGCAAATGTTCTTTCAAGAGTAGTTTCCGTTAGACATTTGGAAAATCTAGTATTAAGAAAAGAGAATCATCAAGATGTACTTTTCCATTCAAAAGAACTACTCTTAAAATCTGTGTTGATAGCTATTGGTCAGTCAAAAGAAATTGAAACTACTGCTACTGCCGAAGGAGGAGAAATAGTATTTCAAAATGCAGCTTTTACTATGTGGAAATTGACGTATTTAGATCATAAATTAATGCCTATTTTGGATCAGAATTTCATTGAATATAAAATTACACTGAATGAAGATAAACCAATTTCAGATGTATGTGTTAAAGAACTTGTTGCTGAATTAAGATGGCAGTATAACAGATTTGCTGTAATAACACATGGTAAAGGTCACTATAGAGTTGTTAAATATTCATCAGTTGCTAACCATGCAGATAGAGTATTTGCTACATATAAGAATAATGCTAAGAGTGGTAATATTACTGATTTCAATTTGCTAGACCAAAGAATTATTTGGCAAAATTGGTATGCATTTACATCTTCAATGAAACAAGGTAATACAATTGATGTATGTAAGAAACTACTCTTTCAAAAGATGAAACAAGAGAAAAATCCGTTCAGAGGATTGTCAACTGATAGAAAAATGGATGAAGTCTCACATGTTGGAATT
>AFQ20887
ATGGCTGAGCTAGCTTGCTTTTGTTATCCTCATTTGGAGAACGATAGCTATAAATTTATTCCTTTTAATAGTTTGGCAATAAAATGCATGTTGACAGCAAAGGTAGACAAAAAGGATCAAGATAAATTTTATAACTCAATCATTTATGGAATTGCGCCACCTCCACAATTTAAGAAGCGTTATAATACTAATGATAACTCAAGAGGCATGAATTATGAGACACCTATGTTTAATAAGGTGGCTATTTTAATTTGCGAGGCATTGAATTCAATTAAGGTTACTCAATCTGACATTGCAAATGTTCTCTCAAGAGTAGTTTCTGTTAGACATTTAGAAAATTTGGTATTAAGAAAAGAGAATCATCAGGATGTACTTTTCCATTCAAAAGAATTACTCTTAAAGGCTGTTTTGATAGCTATTGGTCAATCAAAAGAAATTGAAACTACTGCCACTGCTGAAGGAGGAGAAATAACATTCCAAAATGCTGCTTTTACTATGTGGAAATTGACATATCTGGATCATAAACTAATGCCTATTTTAGATCAAAACTTTATCGAATACAAGATTACCTTGAATGAAGATAAACCACTTTCAGATCTATGCGTAAAAGAACTTGTTGCTGAATTGAGGTGGCAGTATAATAGATTCGCTGTGATAACGCATGGTAAAGGTCACTATAGAGTTGTTAAATATTCATCAGTTGCTAATCATGCAGATAGAGTATTTGCTACATACAAAAATAACGTTAAAAGTGGAAATGTCACTGATTTTAATTTACTAGACCAAAGAATAATTTGGCAGAATTGGTATGCATTTACATCTTCCATGAAACAAGGTAATACTCTTGATATATGTAAGAAATTACTCTTCCAAAAGATGAAACAAGAGAAAAATCCATTTAAAGGATTGTCAACTGATAGAAAGATGGATGAAGTTTCGCACGTTGGAATT
>AFQ20888
ATGGCTGAGCTAGCTTGCTTTTGTTATCCTCATTTGGAGAACGATAGCTATAAGTTCATTCCTTTTAATAATTTAGCAATAAAATGTATGTTGACAGCAAAAGTAGATAAAAAAGATCAAGATAAATTTTACAATTCTATTGTTTATGGGATTGCGCCACCACCACAATTTAGAAAACGTTATAATACTAGTGATAATTCGAGAGGAATGAATTACGAGACAATTATGTTTAATAAGGTGGCTATCTTAATTTGTGAAGCACTTAATTCGATTAAAGTTACACAATCTGAAGTTGCAAATGTTCTTTCAAGAGTAGTTTCCGTTAGACATTTGGAAAATCTAGTATTAAGGAAAGAAAATCATCAAGATGTACTTTTCCATTCGAAAGAACTACTCTTAAAATCTGTGTTGATAGCTATTGGTCAGTCAAAAGAAATTGAAACTACTGCTACTGCCGAAGGAGGAGAAATAGTATTTCAGAATGTAGCTTTTACTATGTGGAAATTGACGTATTTAGATCATAAACTAATGCCTATTTTGGATCAGAATTTCATTGAATATAAAATTACACTGAATGAAGATAAACCAATTTCAGATGTATGTGTTAAAGAACTTGTTGCTGAATTAAGATGGCAGTATAACAGATTTGCCGTAATAACACATGGTAAAGGTCACTATAGAGTTGTTAAATATTCATCAGTTGCTAACCATGCAGATAGAGTATTTGCTACATATAAAAATAATGCTAAGAGTGGTAATATTACTGATTTCAATTTGCTAGACCAAAGAATTATTTGGCAAAATTGGTATGCATTTACATCTTCAATGAAACAAGGTAATACAATTGATGTATGTAAGAAACTACTCTTTCAAAAGATGAAACAAGAGAAAAATCCGTTCAGAGGATTGTCAACTGATAGAAAAATGGATGAAGTCTCACATGTTGGAATT
>AFQ20889
ATGGCTGAGCTAGCTTGCTTTTGTTATCCTCATTTGGAGAACGATAGCTATAAATTCATTCCTTTTAGTAATTTAGCAATAAAATGTATGTTGACAGCAAAAGTAGATAAAAAAGATCAAGATAAATTTTACAATTCTATTGTTTATGGGATTGCGCCACCACCACAATTTAGAAAACGTTATAATACTAGTGATAATTCGAGAGGAATGAATTACGAGACAATTATGTTTAATAAGGTGGCTATCTTAATTTGTGAAGCACTTAATTCGATTAAAGTCACACAATCTGAAGTTGCAAATGTTCTTTCAAGAGTAGTTTCCGTTAGACATTTGGAAAATCTGGTATTAAGAAAAGAGAATCATCAAGATGTACTTTTCCATTCAAAAGAACTACTCTTAAAATCTGTGTTGATAGCTATTGGTCAGTCAAAAGAAATTGAAACTACTGCTACTGCCGAAGGAGGAGAAATAGTATTTCAGAATGTAGCTTTTACTATGTGGAAATTGACGTATTTAGATCATAAACTAATGCCTATTTTGGATCAGAATTTCATTGAATATAAAATTACACTGAATGAAGATAAACCAATTTCAGATGTATGTGTTAAAGAACTTGTTGCTGAATTAAGATGGCAGTATAACAGATTTGCCGTAATAACACATGGTAAAGGTCACTATAGAGTTGTTAAATATTCATCAGTTGCTAACCATGCAGATAGAGTATTTGCTACATATAAAAATAATGCTAAGAGTGGTAATATTACTGATTTCAATTTGCTAGACCAAAGAATTATTTGGCAAAATTGGTATGCATTTACATCTTCAATGAAACAAGGTAATACAATTGATGTATGTAAGAAACTACTCTTTCAAAAGATGAAACAAGAGAAAAATCCGTTCAGAGGATTGTCAACTGATAGAAAAATGGATGAAGTCTCACATGTTGGAATT
>AFJ68333
ATGGCTGAGCTAGCTTGCTTTTGTTATCCTCATTTGGAGAACGATAGCTATAAATTTATTCCTTTTAATAATTTAGCAATAAAATGTATGTTGACAGCAAAAGTAGATAAAAAAGATCAAGATAAATTTTACAATTCTATTGTTTATGGGATTGCGCCACCACCACAATTTAGAAAGCGTTATAATACTAGTGATAATTCGAGAGGAATGAATTACGAGACAATTATGTTTAATAAGGTGGCTATCTTAATTTGTGAAGCACTTAATTCGATTAAAGTTACACAATCTGAAGTTGCAAATGTTCTTTCAAGAGTAGTTTCCGTTAGACATTTGGAAAATTTAGTATTAAGGAAAGAAAATCATCAAGATGTACTTTTCCATTCGAAAGAACTACTCTTAAAATCTGTGTTGATAGCTATTGGTCAGTCAAAAGAAATTGAAACTACTGCTACTGCCGAAGGAGGAGAAATAGTATTTCAGAATGCAGCTTTTACTATGTGGAAATTGACGTATTTAGATCATAAATTAATGCCTATTTTAGATCAGAATTTCATTGAATATAAAATTACATTGAATGAAGATAAACCAATTTCAGATGTATGTGTTAAAGAACTTGTTGCTGAACTAAGATGGCAGTATAACAGATTTGCTGTAATAACACATGGTAAAGGTCACTATAGAGTTGTTAAATATTCATCAGTTGCTAACCATGCAGATAGAGTATTTGCTACATATAAGAATAATGCTAAGAGTGGTAATACTACTGATTTCAATTTGCTAGACCAAAGAATTATTTGGCAAAATTGGTATGCATTTACATCTTCAATAAAACAAGGTAATACAATTGATGTATGTAAGAAACTACTCTTTCAAAAGATGAAACAAGAGAAAAATCCATTTAAGGGGTTGTCAACTGATAGAAAAATGGATGAAGTCTCACATGTTGGAATT
>ABF58747
ATGGCTGAGCTAGCTTGCTTTTGTTATCCTCATTTGGAGAACGATAGCTATAAATTTATTCCTTTTAATAGTTTAGCAATAAAATGTATGTTGACAGCAAAAGTAGATAAAAAGGATCAAGATAAATTTTATAACTCAATTGTTTACGGAATTGCGCCACCTCCACAATTCAAGAAGCGTTATAACACTAATGACAACTCAAGAGGTATGAATTTTGAAACATCTATGTTTAATAAGGTGGCTATTTTAATTTGCGAAGCATTGAATTCAATTAAGGTTACTCAATCTGATGTTGCAAATGTTCTTTCAAGAGTAGTTTCTGTTAGACATTTGGAAAATTTGGTATTAAGAAAAGAGAATCATCAAGATGTACTTTTCCATTCAAAAGAACTACTCTTAAAAGCTGTTTTAATAGCTATTGGTCAATCAAAAGAAATTGAAACCACTGCCACTGCTGAAGGAGGAGAAATAGTATTCCAAAATGCTGCTTTTACTATGTGGAAACTAACATATCTAGATCATAAACTAATGCCTATTCTAGATCAAAATTTTATTGAATACAAAATTACTTTGAATGAAGATAAACCGATTTCAGATGCATGTGTTAAAGAACTTGTTGCTGAACTGAGGTGGCAATATAATAGATTTGCTGTAATAACACATGGTAAAGGTCACTACAGAGTTGTAAAATATTCATCAGTTGCTAATCACGCAGATAGAGTATTCGCTACATACAAGAATAATGCTAAAAGCGGTAATGTCACTGATTTTAATTTACTAGATCAAAGAATAATTTGGCAGAATTGGTATGCATTCACATCTTCTATGAAACAAGGCAATACTCTTGATGTATGTAAGAAACTACTCTTCCAAAAGATGAAACAAGAGAAAAATCCATTCAAAGGACTGTCAACTGATAGAAAAATGGACGAAGTTTCGCACGTCGGAATT
>ABF58746
ATGGCTGAGCTAGCTTGCTTTTGTTATCCTCATTTGGAGAACGATAGCTATAAATTTATTCCTTTTAATAGTTTAGCAATAAAATGTATGTTGACAGCAAAAGTAGATAAAAAGGATCAAGATAAATTTTATAACTCAATTGTTTACGGAATTGCGCCACCTCCACAATTCAAGAAGCGTTATAACACTAATGACAACTCAAGAGGTATGAATTTTGAAACATCTATGTTTAATAAGGTGGCTATTTTAATTTGCGAAGCATTGAATTCAATTAAGGTTACTCAATCTGATGTTGCAAATGTTCTTTCAAGAGTAGTTTCTGTTAGACATTTGGAAAATTTGGTATTAAGAAAAGAGAATCATCAAGATGTACTTTTCCATTCAAAAGAACTACTCTTAAAAGCTGTTTTAATAGCTATTGGTCAATCAAAAGAAATTGAAACCACTGCCACTGCTGAAGGAGGAGAAATAGTATTCCAAAATGCTGCTTTTACTATGTGGAAACTAACATATCTAGATCATAAACTAATGCCTATTCTAGATCAAAATTTTATTGAATACAAAATTACTTTGAATGAAGATAAACCGATTTCAGATGCATGTGTTAAAGAACTTGTTGCTGAACTGAGGTGGCAATATAATAGATTTGCTGTAATAACACATGGTAAAGGTCACTACAGAGTTGTAAAATATTCATCAGTTGCTAATCACGCAGATAGAGTATTCGCTACATACAAGAATAATGCTAAAAGCGGTAATGTCACTGATTTTAATTTACTAGATCAAAGAATAATTTGGCAGAATTGGTATGCATTCACATCTTCTATGAAACAAGGCAATACTCTTGATGTATGTAAGAAACTACTCTTCCAAAAGATGAAACAAGAGAAAAATCCATTCAAAGGACTGTCAACTGATAGAAAAATGGACGAAGTTTCGCACGTCGGAATT
>ACH97413
ATGGCTGAGCTAGCTTGCTTTTGTTATCCTCATTTGGAGAACGATAGCTATAAATTCATTCCATTTAATAGTTTAGCAGTAAAATGTATGTTGACTGCAAAAGTAGATAAGAAAGATCTAGACAAATTTTATAATTCAATAATTTATGGTATTGCTCCACCACCACAATTTAGAAAACGGTATAATACAAGTGATAACTCAAGAGGAATGAATTATGAAACTTCAATGTTTAACAAAGTTGCTCTATTGATCTGTGAAGCGTTGAATTCAATTAAAGTCACACAGTCTGATATTGCAAACGTACTTGCGAGAGTAGTTTCAGTGAGACATTTAGAAAACCTGGTGTTGAGGAGAGAAAATCACCAAGATGTACTTTTTCACTCAAAAGAATTGCTGCTAAAATCGGTTCTAATAGCTATTGGTCACTCAAAGGAAATCGAAACTACTGCTACTGCTGAAGGAGGAGAAATTGTTTTTCAGAATGCAGCGTTCACAATGTGGAAATTAACTTACTTGGAGCATAAACTAATGCCAATTTTGGATCAAAATTTTATTGAATATAAAATTACAGTTAATGAAGATAAACCAATTTCTGAATCACATGTAAAAGAACTTATAGCTGAATTGCGTTGGCAATATAATAAATTTGCAGTAATAACGCATGGTAAAGGTCATTATAGAGTTGTGAAATACTCATCAGTCGCAAATCATGCTGATAGAGTCTATGCTACTTTTAAAAGTAATAGTAAAAATGGTGTTAACATGGAATTTAATTTACTAGATCAGAGGATAATATGGCAGAATTGGTATGCTTTTACATCTTCAATGAAACAAGGAAATACACTTGACGTGTGTAAGAAACTACTTTTCCAGAAAATGAAACAAGAGAAAAATCCGTTTAAAGGACTGTCAACTGATAGAAAGATGGACGAAGTATCACAAGTGGGAATT
>AET43463
ATGGCTGAGCTAGCTTGCTTTTGTTATCCTCATTTGGAGAACGATAGCTATAAATTTATTCCTTTTAATAATTTAGCAATAAAATGCATGTTGACAGCAAAAGTAGATAAAAAAGATCAAGATAAATTTTATAATTCTATTGTTTATGGGATTGCGCCACCACCACAATTTAGAAAACGGTATAATACTAGTGATAATTCGAGAGGAATGAATTACGAAACAATTATGTTTAATAAGGTGGCTATCTTAATTTGTGAAGCACTTAATTCGATTAAAGTTACACAATCTGAAGTTGCAAATGTTCTTTCAAGAGTAGTTTCCGTTAGACATTTGGAAAATCTAGTATTAAGGAAGGAAAATCATCAAGATGTACTTTTCCATTCGAAAGAACTACTCTTAAAATCTGTGTTGATAGCTATTGGTCAGTCAAAAGAAATCGAAACTACTGCTACTGCCGAAGGAGGAGAAATAGTATTTCAGAATGCAGCTTTTACTATGTGGAAATTGACGTATTTAGATCATAAATTAATGCCTATTTTGGATCAGAATTTCATTGAATATAAAATTACGTTGAATGAAGATAAACCAATTTCAGATGTATGTGTTAAAGAAATCGTTGCTGAATTAAGATGGCAGTATAACAGATTTGCTGTAATAACACATGGTAAAGGTCACTATAGAGTTGTTAAATATTCATCAGTTGCTAACCATGCAGATAGAGTATTTGCTACATATAAGAATAATGCTAAGAGTGGTAATACTACTGATTTCAATTTGCTAGACCAAAGAATTATTTGGCAAAATTGGTATGCGTTTACATCTTCAATGAAACAAGGTAATACAATTGATGTATGTAAGAAACTACTCTTTCAAAAGATGAAACAGGAGAAAAATCCGTTCAAAGGATTGTCAACTGATAGAAAAATGGATGAAGTCTCACATGTTGGAGTT
>AET43462
ATGGCTGAGCTAGCTTGCTTTTGTTATCCCCATTTGGAGAACGATAGCTATAAATTCATTCCATTTAACAGTTTAGCTATAAAGTGCATGTTGACAGCAAAAGTGGACAAAAAAGATCAAGATAAATTTTACAATTCAATAATTTATGGTATTGCGCCACCACCACAATTCAAAAAACGTTACAACACAAATGACAATTCAAGAGGCATGAATTATGAAACTCCAATGTTTAATAAGGTGGCAGTGTTGATTTGCGAAGCATTAAATTCAGTTAAAGTTACTCAATCTGACGTTGCAAATGTACTATCAAGAGTGGTTTCTGTACGACATCTAGAAAACTTAGTGCTGAGGAGGGAAAATCATCAAGACGTACTTTTCCATTCAAAAGAACTACTACTTAAATCAGTACTAATAGCTATTGGTCACTCAAAAGAAATTGAAACAACTGCTACCGCTGAAGGAGGAGAAATTGTTTTTCAAAATGCAGCATTCACGATGTGGAGATTGACGTATTTAGAGCATAAACTAATGCCAATTTTAGACCAAAATTTTATTGAGTATAAAATTACAGTAAATGAGGACAAACCAATCTCAGAATCACATGTGAAGGAGCTTATTGCTGAATTGCGATGGCAGTACAACAAATTCGCAGTAATCACTCATGGTAAAGGTCACTACAGAGTTGTAAAATATTCATCAGTTGCAAACCATGCAGACAGAGTTTATGCTACTTTCAAGAGTAACAACAAGAACGGAAATATACTAGAGTTCAACTTGTTAGACCAACGAATAATATGGCAGAATTGGTATGCATTTACGTCTTCGATGAAACAAGGTAACACTCTTGATGTATGTAAGAGACTGCTCTTTCAAAAAATGAAGCGAGAAAGCAATCCTTTTAAAGGACTGTCAACTGATAGAAAGATGGATGAAGTCTCTCAAGTAGGAATT
>AET43464
ATGGCTGAGCTAGCTTGCTTTTGTTATCCTCATTTGGAGAACGATAGCTATAAATTTATTCCTTTTAATAATTTAGCAATAAAATGCATGTTGACAGCAAAAGTAGAGAAAAAAGATCAAGATAAATTTTATAATTCTATTGTTTATGGGATTGCGCCACCACCACAATTTAGAAAACGGTACAATACTAGTGACAATTCGAGAGGCATGAATTACGAAACAATTATGTTTAATAAGGTGGCAGTCTTGATTTGTGAAGCATTAAATTCAGTTAAAGTCACGCAGTCTGATGTTGCAAGTGTTCTTTCAAGAGTAGTTTCCGTTAGACATCTTGAAAACTCAGTGCTTAGGAGGGAAAATCATCAAGATGTACTTTTCCATTCAAAAGAGCTACTACTTAAATCTGTGGTGATAGCTATTGGTCAGTCAAAAGAAATCGAAACTACTGCTACTGCTGAAGGAGGAGAAATTGTTTTTCAAAATGCAGCATTCACGATGTGGAGATTGACGTATTTAGAGCATAAACTAATGCCAATTTTAGACCAAAATTTTATTGAGTATAAAATTACAGTAAATGAGGACAAACCAATCTCAGAATCACATGTGAAGGAGCTTATTGCTGAATTGCGATGGCAGTACAACAAATTCGCAGTAATCACTCATGGTAAAGGTCACTACAGAGTTGTAAAATATTCATCAGTTGCAAACCATGCAGACAGAGTTTATGCTACTTTCAAGAGTAACAACAAGAACGGAAATATACTAGAGTTCAACTTGTTAGACCAACGAATAATATGGCAGAATTGGTATGCATTTACGTCTTCGATGAAACAAGGTAACACTCTTGATGTATGTAAGAGACTGCTCTTTCAAAAAATGAAGCGAGAAAGCAATCCTTTTAAAGGACTGTCAACTGATAGAAAGATGGATGAAGTCTCTCAAGTAGGAATT
>AGE47001
ATGGCTGAGCTAGCTTGCTTTTGCTATCCCCATTTGGAGAACGATAGCTATAAATTTATTCCGTTTAACAATTTGGCTATAAAATGTATGTTGACAGCAAAAGTAGAGAAAAAAGATCAAGACAAATTTTACAATTCGATAATCTATGGTATTGCGCCGCCACCACAATTTAAAAAACGCTATAATACAAATGATAACTCAAGAGGAATGAATTATGAGACTGCAATGTTTAACAAGGTGGCGGTGCTAATTTGTGAAGCATTGAATTCAATTAAAGTCACGCAATCTGATGTTGCAAGTGTACTTTCAAAAGTAGTTTCTGTAAGACATCTTGAGAATTTAGTATTGAGAAGAGAAAATCATCAGGACGTTCTTTTTCACTCAAAAGAGCTACTACTCAAATCAGTTTTAATAGCTATTGGTCATTCAAAGGAGATTGAAACGACTGCCACTGCTGAAGGGGGAGAAATTGTTTTTCAAAATGCAGCATTTACAATGTGGAAATTGACATACCTGGAACATAAACTAATGCCAATTCTTGATCAAAACTTTATTGAGTATAAAATTACAGTAAATGAAGATAAACCAATTTCAGAGTCACACGTAAAAGAACTTATTGCTGAATTACGGTGGCAATACAATAAATTTGCAGTAATTACGCATGGTAAAGGTCACTATAGAGTTGTAAAATACTCGTCAGTTGCAAATCACGCAGACCGAGTTTACGCTACTTTCAAGAGTAATAACAAAAATGGAGGTCCACTGGAGTTTAATTTGCTTGACCAAAGGATAATATGGCAAAATTGGTACGCATTTACGTCCTCAATGAAACAAGGTAATACTCTTGATGTATGCAAAAAACTACTCTTCCAAAAAATAAAGCGAGAAAGTAATCCATTTAAGGGGCTGTCAACTGATAGAAAAATGGATGAAGTTTCTCAAGTAGGAATC
>AGE47432
ATGGCTGAGCTAGCTTGCTTTTGCTATCCCCATTTGGAGAACGATAGCTATAAATTTATTCCTTTTAACAATTTGGCTATAAAATGTATGTTGACAGCAAAAGTAGAGAAAAAAGATCAAGACAAATTTTACAACTCGATAATCTATGGTATTGCGCCGCCACCACAATTTAAAAAACGCTATAATACAAATGATAACTCAAGAGGAATGAATTATGAGACTGCAATGTTTAATAAGGTGGCGGTGCTAATTTGTGAAGCATTGAATTCAATTAAAGTCACACAGTCTGATGTTGCAAGTGTACTTTCAAGAGTAGTTTCTGTGAGACATCTTGAGAATTTAGTATTAAGAAGAGAAAATCATCAGGACGTTCTTTTTCACTCAAAGGAACTACTACTCAAATCAGTTTTAATAGCTATTGGTCATTCAAAGGAGATTGAAACGACTGCCACTGCTGAAGGGGGAGAAATTGTTTTTCAAAATGCAGCATTTACAATGTGGAAATTGACATACTTGGAACATAAATTAATGCCAATTCTTGATCAAAACTTTATTGAATATAAAATTACAGTAAATGAAGATAAACCGATTTCAGAGTCACACGTAAAAGAACTTATTGCTGAATTACGGTGGCAATACAATAAATTTGCAGTAATTACGCATGGTAAAGGTCACTATAGAGTTGTAAAATACTCGTCAGTTGCAAATCACGCAGACCGAGTTTATGCTACTTTTAAGAGTAATAACAAAAACGGAGGTCCACTGGAGTTTAATTTGCTTGATCAGAGGATAATATGGCAAAATTGGTACGCATTTACATCCTCAATGAAACAAGGTAATACTCTTGATGTATGCAAAAAACTACTTTTCCAAAAAATGAAGCGAGAAAGCAATCCATTTAAGGGGCTGTCAACTGATAGAAAGATGGATGAAGTTTCTCAAGTAGGAATC
>AFJ68249
ATGGCTGAGCTAGCTTGCTTTTGTTATCCTCATTTGGAGAACGATAGCTATAAATTTATTCCTTTTAACAGTTTAGCAATAAAATGTATGTTGACAGCTAAAGTGGATAAAAAAGATCAAGATAAATTTTACAATTCTATTGTTTATGGAATTGCGCCACCACAACAATTTAGAAAACGTTATAATACTAGTGATAATTCGAGAGGAATGAATTATGAAACGGTTATGTTTAATAAAGTGGCTGTCTTAATTTGTGAAGCACTTAATTCAATCAAAGTCACACAATCTGAAATTGCAAATGTTCTTTCAAGAGTAGTTTCTGTTAGACATTTGGAAAATTTGGTATTGAGAAAAGAAAATCATCAAGACGTACTTTTTCATTCGAAAGAACTACTCTTAAAATCTGTGTTGATAGCTATTGGTCAATCAAAAGAAATTGAAACTACTGCTACTGCCGAAGGAGGAGAAATAGTATTTCAGAATGCAGCTTTTACTATGTGGAAATTGACTTATTTAGATCATAAATTAATGCCTATTTTGGACCAGAATTTTATTGAATATAAAATTACATTGAATGAAGATAAACCAATTTCAGATGTATGCGTTAAAGAGCTTATTGCTGAATTAAGATGGCAGTACAACAGATTTGCTGTAATAACACATGGTAAAGGTCACTATAGAGTTGTTAAATATTCATCAGTTGCTAACCATGCAGATAGAGTGTTTGCTACATATAAGAATAATGCTAAGAGTGGTAATATTACTGACTTCAATTTGTTAGACCAAAGAATTATTTGGCAAAATTGGTACGCATTCACATCTTCAATGAAACAAGGTAATACAATTGATATATGTAAGAAACTGCTCTTTCAAAAGATGAAACAAGAGAAAAATCCATTTAAAGGATTGTCAACTGACAGAAAAATGGATGAAGTATCACATGTTGGAATT
>AGE47253
ATGGCTGAGCTAGCTTGCTTTTGCTATCCCCATTTGGAGAACGATAGCTATAAATTTATTCCTTTTAACAATTTGGCTATAAAATGTATGTTGACAGCAAAAGTAGAGAAAAAAGATCAGGACAAATTTTACAACTCGATAGTCTATGGTATTGCGCCGCCACCACAATTTAAAAAACGCTATAATACAAATGATAACTCAAGAGGAATGAATTATGAGACTGCAATGTTCAACAAGGTGGCGGTGCTAATTTGTGAAGCATTGAATTCAATTAAAGTCACACAGTCTGATGTTGCAAGTGTACTTTCAAGAGTAGTTTCTGTGAGACATCTTGAGAATTTAGTATTGAGAAGAGAAAATCATCAGGACGTTCTTTTTCACTCAAAGGAGCTACTACTCAAATCAGTTTTAATAGCTATTGGTCATTCAAAGGAGATTGAAACGACTGCCACTGCTGAAGGGGGAGAAATTGTTTTTCAAAATGCAGCATTTACAATGTGGAAATTGACATACTTGGAACATAAACTAATGCCAATTCTTGATCAAAACTTTATTGAATATAAAATTACAGTAAATGAAGATAAACCAATTTCAGAGTCACACGTGAAAGAACTTATTGCTGAATTACGGTGGCAATACAATAAATTTGCAGTAATTACGCATGGTAAAGGTCACTATAGAGTTGTAAAATACTCATCAGTTGCAAATCACGCAGACCGAGTTTATGCTACTTTTAAGAGTAATAACAAAAACGGAGGTCCACTGGAATTTAATTTGCTTGACCAGAGGATAATATGGCAAAATTGGTACGCATTTACGTCCTCAATGAAACAAGGTAATACTCTTGATGTATGCAAAAAACTACTCTTCCAAAAAATGAAGCGAGAAAGTAATCCATTTAAGGGGCTGTCAACTGATAGAAAAATGGATGAAGTTTCTCAAGTAGGAATC
>AGH16277
ATGGCTGAGCTAGCTTGCTTTTGTTATCCTCATTTGGAGAACGATAGCTATAAATTTATTCCTTTTAATAGTTTGGCAATAAAATGCATGTTGACAGCAAAATTRGATAAAAAGGATCAAGATAAATTTTATAATTCAATTGTTTATGGAATTGCGCCACCTCCACAATTTAAAAAGCGTTATAATACTAATGATAACTCAAGAGGTATGAATTATGAGACACTTATGTTTAATAAGGTGGCTATTTTAATTTGCGAAGCATTGAATTCAATTAAGGTTACTCAATCTGATGTTGCAAATGTTCTTTCAAGAGTAGTTTCTGTTAGACATTTGGAAAATTTGGTATTAAGGAAAGAAAATCACCAGGATGTACTTTTTCATTCAAAAGAACTACTCTTAAAAGCTGTTTTGATAGCTATTGGTCAATCAAAAGAAATTGAAACTACTGCCACTGCTGAAGGAGGAGAAATAGTATTCCAAAATGCTGCTTTTACTATGTGGAAATTGACATATCTGGATCATAAACTAATGCCTATTTTAGATCAAAACTTTATCGAATACAAGATTACCTTGAATGAAGATAAACCAATTTCAGATATATTCGTTAAAGAACTTGTTGCTGAATTGAGATGGCAGTATAATAGATTCGCTGTAATAACACATGGTAAAGGTCACTATAGAGTTGTTAAATATTCATCAGTTGCTAATCACGCAGATAGAGTATTTGCGACATACAAAAACAATGCTAAAAGTGGGAATGTAATTGATTTTAATTTATTAGACCAAAGAATAATTTGGCAGAACTGGTATGCGTTTACATCTTCCATGAAACAGGGTAATACTCTTGATGCATGTAAGAAACTACTCTTTCAAAAGATGAAGCAGGAAAAGAATCCATTTAAAGGATTGTCAACTGATAGAAAGATGGATGAAGTTTCGCACGTTGGAATT
>AFX60294
ATGGCTGAGCTAGCTTGCTTTTGTTATCCTCATTTGGAGAACGATAGCTATAAATTTATTCCTTTTAATAATTTAGCGATAAAATGCATGTTGACAGCAAAAGTAGATAAAAAAGATCAAGATAAATTTTACAATTCTATTGTTTATGGGATTGCGCCACCACCACAATTTAGAAAACGTTATAATACTAGTGATAATTCGAGAGGAATGAATTACGAGACAATTATGTTTAATAAGGTGGCTATCTTAATTTGTGAAGCACTTAATTCGATTAAAGTTACACAATCTGAAGTTGCAAATGTTCTTTCAAGAGTAGTTTCCGTTAGACATTTGGAAAATCTAGTACTAAGGAAAGAAAATCATCAAGATGTACTTTTCCATTCGAAAGAACTACTCTTAAAATCTGTGTTGATAGCTATTGGTCAGTCAAAAGAAATCGAAACTACTGCTACTGCCGAAGGAGGAGAAATAGTATTTCAGAATGCAGCTTTTACTATGTGGAAATTGACGTATTTAGACCATAAATTAATGCCTATTTTGGATCAGAATTTCATTGAATATAAAATTACATTGAATGAAGATAAACCAATTTCAGATGTATGTGTTAAAGAACTTGTTGCTGAATTAAGATGGCAGTATAACAGATTTGCTATAATAACACATGGTAAAGGTCACTATAGAGTTGTTAAATATTCATCAGTTGCTAACCATGCAGATAGAGTATTTGCTACATATAAGAATAATGCTAAGAGTGGTAATACTACTGATTTCAATTTACTAGACCAAAGAATTATTTGGCAAAATTGGTATGCATTTACATCTTCAATGAAACAAGGTAATACAATTGATGTATGTAAGAAACTACTCTTTCAAAAGATGAAACAAGAGAAAAATCCGTTCAAAGGATTGTCAACTGATAGAAAAATGGATGAAGTCTCACATGTTGGAATT
>AFX60292
ATGGCTGAGCTAGCTTGCTTTTGTTATCCTCATTTGGAGAACGATAGCTATAAGTTTATTCCTTTCAATAGTTTGGCAATAAAATGTATGTTGACAGCTAAAGTGGATAAAAAAGATCAAGATAAATTTTATAATTCTATTGTATATGGAATTGCGCCACCACCACAATTTAAAAAACGTTATAACACTAGTGATAATTCAAGAGGTATGAATTATGAAACAACTATGTTCAATAAGGTGGCTAATTTAATTTGTGAAGCACTTAATTCAATTAAAGTTACTCAATCTGACGTTGCTAGTGTCCTTTCAAGAGTAGTTTCTATTAGACATTTGGAAAATCTGGTGTTAAGGAGAGAAAATCATCAAGATGTGCTGTTTCATTCGAAGGAACTACTCTTAAAATCTGTTTTGATAGCTATTGGTCAATTAAAAGAAATTGAAACTACTGCTACTGCTGAGGGAGGAGAAATAGTGTTTCAGAATGCAGCTTTTACTATGTGGAAATTGACTTATTTAGATCATAAACTAATGCCTATTTTGGACCAAAATTTTATCGAATATAAAATTACATTAAATGAAGATAAACCAATTTCAGATATATGTGTTAAAGAACTTGTTGCTGAATTGAGATGGCAGTATAACAGATTTGCTGTAATAACACATGGTAAAGGTCACTATAGAGTCGTGAAATATTCATCAGTTGCTAATCACGCAGATAGAGTCTTCGCTACATATAAAAATAATACTAAGAGTGGTATTGTTACTGATTTTAATTTATTGGATCAAAGAATAATTTGGCAAAATTGGTATGCATTTACATCTTCAATGAAACAAGGTAATACACTTGATGTATGTAAGAAACTGCTCTTTCAAAAGATGAAGCAGGAGAAGAATCCGTTTAAAGGACTGTCAACTGATAGAAAAATGGATGAAGTCTCACATGTTGGAATC
>AFX60293
ATGGCTGAGCTAGCTTGCTTTTGTTATCCTCATTTGGAGAACGATAGCTATAAGTTTATTCCTTTCAATAGTTTGGCAATAAAATGTATGTTGACAGCTAAAGTGGATAAAAAAGATCAAGATAAATTTTATAATTCTATTGTATATGGAATTGCGCCACCACCACAATTCAAAAAACGTTATAACACTAGTGATAATTCAAGAGGTATGAATTATGAAACAACTATGTTTAATAAGGTGGCTAATTTAATTTGTGAAGCACTTAATTCAATTAAAGTTACTCAATCTGACGTTGCTAGTGTCCTTTCAAGAGTAGTTTCTATTAGACATTTGGAAAATCTGGTGTTAAGGAGAGAAAATCATCAAGATGTGCTGTTTCATTCGAAGGAACTACTCTTAAAATCTGTTTTGATAGCTATTGGTCAATTAAAAGAAATTGAAACTACTGCTACTGCTGAGGGAGGAGAAATAGTGTTTCAGAATGCAGCTTTTACTATGTGGAAATTGACTTATTTAGATCATAAACTAATGCCTATTTTGGACCAAAATTTTATTGAATATAAAATTACATTAAATGAAGATAAACCAATTTCAGATATATGTGTTAAAGAACTTGTTGCTGAATTGAGATGGCAGTATAACAGATTTGCTGTAATAACACATGGTAAAGGTCACTACAGAGTCGTTAAATATTCATCAGTTGCTAATCATGCAGACAGGGTCTTCGCCACATATAAAAATAATATTAAGAGTGGTATTGTTACTGATTTTAATTTATTGGATCAAAGAATAATTTGGCAAAATTGGTATGCATTTACATCTTCAATGAAACAAGGTAATACACTTGATGTATGTAAGAAACTGCTCTTTCAAAAGATGAAGCAGGAGAAGAATCCGTTTAAAGGACTGTCAACTGATAGAAAAATGGATGAAGTCTCACATGTTGGAATT
>AGE45460
ATGGCTGAGCTAGCTTGCTTTTGCTATCCCCATTTGGAGAACGATAGCTATAAATTTATTCCTTTTAACAATTTGGCTATAAAATGTATGTTGACAGCAAAAGTAGAGAAAAAAGATCAGGACAAATTTTACAATTCGATAGTCTATGGTATTGCGCCGCCACCACAATTTAAAAAACGCTATAATACAAATGATAACTCAAGAGGAATGAATTATGAGACTGCAATGTTTAACAAGGTGGCGATGCTAATTTGTGAAGCACTGAATTCAATTAAAGTCACGCAGTCTGATGTTGCAAGTGTACTTTCAAGAGTAGTTTCTGTGAGACATCTTGAGAATTTAGTGTTGAGAAGAGAAAATCATCAGGACGTTCTTTTTCACTCAAAGGAGCTACTACTCAAATCAGTTTTAATAGCTATTGGTCATTCAAAGGAGATTGAAACGACTGCCACTGCTGAAGGGGGAGAAATTGTTTTTCAAAATGCAGCATTTACAATGTGGAAATTGACATACTTGGAACATAAACTAATGCCAATTCTTGATCAAAACTTTATTGAATATAAAATTACAGTAAATGAAGATAAACCAATTTCAGAGTCACACGTAAAAGAACTTATTGCTGAATTACGGTGGCAATACAATAAATTTGCAGTAATTACGCATGGTAAAGGTCACTATAGAGTTGTAAAATACTCGTCAGTTGCAAATCACGCAGACCGAGTTTATGCTACTTTTAAGAATAATAACAAAAACGGAGGTCCACTGGAGTTTAATTTGCTTGATCAGAGAATAATATGGCAAAATTGGTACGCATTTACGTCCTCAATGAAACAAGGTAATACTCTTGATGTATGCAAAAAACTACTCTTCCAAAAAATGAAGCGAGAAAGTAATCCATTTAAGGGGCTGTCAACTGATAGAAAAATGGATGAAGTTTCTCAAGTAGGAATC
>AFX60291
ATGGCTGAGCTAGCTTGCTTTTGTTATCCTCATTTGGAGAACGATAGCTATAAGTTCATTCCTTTTAATAATTTAGCAATAAAATGTATGTTGACAGCAAAAGTAGATAAAAAAGATCAAGATAAATTTTACAATTCTATTGTTTATGGGATTGCGCCACCACCACAATTTAGAAAACGTTATAATACTAGTGATAATTCGAGAGGAATGAATTACGAGACAATTATGTTTAATAAGGTGGCTATCTTAATTTGTGAAGCACTTAATTCGATTAAAGTCACACAATCTGAAGTTGCAAATGTTCTTTCAAGAGTAGTTTCCGTTAGACATTTGGAAAATCTGGTATTAAGAAAAGAGAATCATCAAGATGTACTTTTCCATTCAAAAGAACTACTCTTAAAATCTGTGTTGATAGCTATTGGTCAGTCAAAAGAAATTGAAACTACTGCTACTGCCGAAGGAGGAGAAATAGTATTTCAGAATGCAGCTTTTACTATGTGGAAATTGACGTATTTAGATCATAAACTAATGCCTATTTTGGATCAGAATTTCATTGAATATAAAATTACACTGAATGAAGATAAACCAATTTCAGATGTATGTGTTAAAGAACTTGTTGCTGAATTAAGATGGCAGTATAACAGATTTGCTGTAATAACACATGGTAAAGGTCACTATAGAGTTGTTAAATATTCATCAGTTGCTAACCATGCAGATAGAGTATTTGCTACATATAAAAATAATGCTAAGAGTGGTAATATTACTGATTTCAATTTGCTAGACCAAAGAATTATTTGGCAAAATTGGTATGCATTTACATCTTCAATGAAACAAGGTAATACAATTGATGTATGTAAGAAACTACTCTTTCAAAAGATGAAACAAGAGAAAAATCCGTTCAGAGGATTGTCAACTGATAGAAAAATGGATGAAGTCTCACATGTTGGAATT
>ACZ52064
ATGGCTGAGCTAGCTTGCTTTTGTTATCCTCATTTAGAGAACGATAGCTATAGATTTATTCCTTTTAATAATTTAGCAATAAAGTGTATGTTGACAGCTAAAGTAGACAAAAAAGATCAAGATAAATTTTACAATTCTATTATCTATGGAATTGCGCCGCCTCCACAATTTAAAAAACGTTATAATACTAGTGATAATTCAAGAGGTATGAATTATGAAACAGCTATGTTTAACAAAGTGGCCGTTTTAATCTGTGAAGCACTTAATTCACTTAAAGTTACACAATCTGATGTAGCCAATGTTCTTTCAAGAGTAGTTTCTGTTAGACATTTGGAAAATCTAGTATTAAGAAAAGAAAATCATCAGGATGTATTGTTTCATTCGAAAGAACTACTCTTAAAATCCGTCTTGATAGCTATTGGTCAATCAAAAGAAATTGAAACTACTGCTACTGCCGAAGGAGGAGAAATAGTATTTCAAAACGCAGCTTTCACAATGTGGAAATTAACGTATTTAGATCATGAATTGATGCCTATTTTAGATCAAAATTTTATTGAATATAAAATTACACTGAATGAAGATAAACCAATTTCAGATGTATGTGTTAAAGAACTTGTTGCTGAATTGAGATGGCAGTATAACAGATTTGCTGTAATAACACATGGTAAAGGTCACTATAGAGTCGTTAAATATTCATCAGTCGCTAATCATGCAGATAGAGTGTTTGCTACATATAAAAACATTGCTAAGAGTGGTAATGTTATTGATTTTAACCTGCTAGACCAGAGAATCATTTGGCAAAATTGGTACGCGTTTACGTCCTCAATGAAACAAGGTAACACACTCGATGTGTGCAAGAAACTGCTCTTTCAAAAGATAAAACAGGAGAAAAATCCGTTTAAAGGACTGTCAACTGATAGAAAGATGGATGAAGTCTCACATGTTGGAATT
>ACZ51837
ATGGCTGAGCTAGCTTGCTTTTGTTATCCTCATTTGGAGAACGATAGCTATAAATTTATTCCTTTTAATAGTTTGGCAATAAAATGCATGTTGACAGCAAAGGTAGACAAAAAGGATCAAGATAAATTTTATAACTCAATTGTTTATGGAATTGCGCCACCTCCACAATTTAGGAAGCGTTATAATACTAATGATAACTCAAGAGGTATGAACTATGAGACACCTATGTTTAATAAGGTGGCTATTTTAATTTGCGAGGCGTTGAATTCAATCAAGGTTACTCAATCTGATGTTGCAAATGTTCTTTCAAGAGTAGTTTCTGTTAGACATTTGGAAAATTTGGTATTAAGGAAAGAGAATCATCAGGATGTACTTTTTCATTCAAAAGAACTACTCTTAAAAGCTGTTTTGATAGCTATTGGTCAATCAAAAGAAATTGAAACTACTGCCACTGCTGAAGGAGGAGAAATAGTATTCCAAAATACTGCTTTTACTATGTGGAAACTGACATATCTGGATCATAAACTAATGCCTATTTTAGATCAAAACTTTATCGAATATAAGATTACCTTGAATGAAGATAAACCAATTTCAGATATATGCGTTAAAGAACTTGTTGCTGAATTGAGGTGGCAGTATAATAGATTCGCTGTGATAACACATGGTAAAGGTCACTATAGAGTTGTTAAATATTCATCAGTTGCTAATCACGCAGATAGAGTATTTGCTACATACAAAAATAATGCTAAAAGTGGGAATGTCACTGATTTTAATTTACTAGACCAAAGAATAATTTGGCAGAACTGGTATGCGTTTACATCTTCCATGAAACAAGGTAATACTCTTGATGTATGTAAGAAACTACTCTTCCAAAAGATGAAACAAGAGAAAAATCCATTTAAAGGATTGTCAACTGATAGAAAGATGGATGAAGTTTCGCACGTTGGAATT
>ACZ51549
ATGGCTGAGCTAGCTTGCTTTTGTTATCCTCATTTAGAGAATGATAGCTATAAATTTATTCCTTTTAATAATTTAGCAATAAAATGTATGTTGACAGCTAAAGTAGACAAAAAAGATCAAGATAAATTTTACAATTCTATTATTTATGGAATTGCGCCGCCTCCACAATTTAAAAAACGTTATAATACTAGTGATAATTCAAGAGGTATGAATTATGAAACAGTTATGTTTAACAAAGTGGCCGTTTTAATCTGTGAAGCACTTAATTCACTTAAAGTTACACAATCTGATGTCGCCAATGTTCTTTCAAGAGTAGTTTCTGTTAGACATTTGGAAAATCTAGTGTTAAGGAAAGAAAATCATCAGGATGTATTGTTTCATTCGAAAGAACTACTCTTAAAATCCGTTTTGATAGCTATTGGTCAATCAAAAGAAATTGAAACTACTGCTACTGCCGAAGGAGGAGAAATAGTATTTCAAAACGCAGCTTTTACAATGTGGAAATTAACGTATTTAGATCATGAATTGATGCCTATTTTAGATCAAAATTTTATTGAATATAAAATTACACTGAATGAAGATAAACCAATTTCAGATGTATGTGTTAAAGAACTTGTTGCTGAATTGAGATGGCAGTATAACAGATTTGCTGTAATAACACATGGTAAAGGTCACTATAGAGTCGTTAAATATTCATCAGTTGCTAATCATGCAGATAGAGTGTTTGCTACATATAAGAACATTGCTAAGAGTGGTAATGTTATTGATTTTAACCTGTTAGACCAGAGAATCATTTGGCAAAATTGGTACGCGTTTACGTCCTCAATGAAACAAGGTAACACACTCGATGTGTGCAAGAAACTGCTCTTTCAAAAGACAAAACAGGAGAAAAATCCGTTTAAAGGACTGTCAACTGATAGAAAGATGGATGAAGTCTCACATGTTGGAATT
>AGE47133
ATGGCTGAGCTAGCTTGCTTTTGCTATCCCCATTTGGAGAACGATAGCTATAAATTTATTCCGTTTAACAATTTGGCTATAAAATGTATGTTGACAGCAAAAGTAGAGAAAAAAGATCAAGACAAATTTTACAACTCGATAATCTATGGTATTGCGCCGCCACCACAATTTAAGAAACGCTATAATACAAATGATAACTCAAGAGGAATGAATTATGAGACTGCAATGTTTAACAAGGTGGCGGTGCTAATTTGTGAAGCATTGAATTCAATTAAAGTCACGCAATCTGATGTTGCAAGTGTACTTTCAAGAGTAGTTTCTGTAAGACATCTTGAGAATTTAGTATTGAGAAGAGAAAATCATCAGGACGTTCTTTTTCACTCAAAAGAGCTACTACTCAAATCAGTTTTAATAGCTATTGGTCATTCAAAGGAGATTGAAACGACTGCCACTGCTGAAGGAGGAGAAATTGTTTTTCAAAATGCAGCATTTACAATGTGGAAATTGACATACCTGGAACATAAACTAATGCCAATTCTTGATCAAAACTTTATTGAGTATAAAATTACAGTAAATGAAGATAAACCAATTTCAGAGTCACACGTAAAAGAACTTATTGCTGAATTACGGTGGCAATACAATAAATTTGCAGTAATTACGCATGGTAAAGGTCACTATAGAGTTGTAAAATACTCGTCAGTTGCAAATCACGCAGATCGAGTCTACGCTACTTTCAAGAGTAATAACAAAAACGGAGGTACACTGGAGTTTAATTTGCTTGACCAAAGAATAATATGGCAAAATTGGTACGCATTTACGTCCTCAATGAAACAAGGTAATACTCTTGATGTATGCAAAAAACTACTCTTCCAAAAAATGAAGCGAGAAAGTAATCCATTTAAGGGGCTGTCAACTGATAGAAAAATGGATGAAGTTTCTCAAGTAGGAATC
>ACZ51932
ATGGCTGAGCTAGCTTGCTTTTGTTATCCTCATTTGGAGAACGATAGCTATAAATTTATTCCTTTTAATAGTTTGGCAATAAAATGTATGTTGACAGCAAAAGTAGACAAAAAGGATCAAGATAAATTTTATAACTCAATTGTTTATGGAATTGCGCCACCTCCACAATTTAAGAAGCGTTATAATACTAATGATAACTCAAGAGGTATGAACTATGAGACATCTATGTTTAATAAGGTGGCTATTTTAATTTGCGAAGCATTGAATTCAATCAGGGTTACTCAATCTGATGTTGCAAATGTTCTTTCAAGAGTAGTTTCTGTTAGACATTTGGAAAATTTGGTATTAAGGAAAGAGAATCATCAGGATGTACTTTTTCATTCAAAAGAACTACTCTTAAAAGCTGTTTTGATAGCTATTGGTCAATCAAAAGAAATTGAAACTACTGCCACTGCTGAAGGAGGAGAAATAGTATTCCAAAATGCTGCTTTTACTATGTGGAAATTGACATATCTGGATCATAAACTAATGCCTATTTTAGATCAAAACTTTATCGAATACAAAATTACCTTGAATGAAGATAAACCAATTTCAGATATATGCGTTAAAGAACTTGTCGCTGAATTGAGGTGGCAGTATAATAGATTCGCTGTGATAACACATGGTAAAGGTCACTATAGAGTTGTTAAATATTCATCAGTTGCTAATCATGCAGATAGAGTATTTGCTACATACAAAAATAATGCTAAAAGTGGGAATGTCACTGATTTTAATTTACTAGACCAAAGAATAATTTGGCAGAACTGGTATGCGTTTACATCTTCCATGAAACAAGGTAATACTCTTGATGTATGTAAGAAACTACTCTTCCAAAAGATGAAACAAGAGAAAAATCCATTTAAAGGATTGTCAACTGATAGAAAGATGGATGAAGTTTCGCACGTTGGAATT
>AFJ68146
ATGGCTGAGCTAGCTTGCTTTTGTTATCCTCATTTGGAGAACGATAGCTATAAATTTATTCCTTTTAATAGTTTGGCAATAAAATGCATGTTGACAGCAAAATTAGATAAAAAGGATCAAGATAAATTTTATAATTCAATTGTTTATGGAATTGCGCCACCTCCACAATTTAAAAAGCGTTATAATACTAATGATAACTCAAGAGGTATGAATTATGAGACACTTATGTTTAATAAGGTGGCTATTTTAATTTGCGAAGCATTGAATTCAATTAAGGTTACTCAATCTGATGTTGCAAATGTTCTTTCAAGAGTAGTTTCTGTTAGACATTTGGAAAATTTGGTATTAAGGAAAGAAAATCACCAGGATGTACTTTTTCATTCAAAAGAACTACTCTTAAAAGCTGTTTTGATAGCTATTGGTCAATCAAAAGAAATTGAAACTACTGCCACTGCTGAAGGAGGAGAAATAGTATTCCAAAATGCTGCTTTTACTATGTGGAAATTGACATATCTGGATCATAAACTAATGCCTATTTTAGATCAAAACTTTATCGAATACAAGATTACCTTGAATGAAGATAAACCAATTTCAGATATATTCGTTAAAGAACTTGTTGCTGAATTGAGATGGCAGTATAATAGATTCGCTGTAATAACACATGGTAAAGGTCACTATAGAGTTGTTAAATATTCATCAGTTGCTAATCACGCAGATAGAGTATTTGCGACATACAAAAACAATGCTAAAAGTGGGAATGTAATTGATTTTAATTTATTAGACCAAAGAATAATTTGGCAGAACTGGTATGCGTTTACATCTTCCATGAAACAGGGTAATACTCTTGATGCATGTAAGAAACTACTCTTTCAAAAGATGAAGCAGGAAAAGAATCCATTTAAAGGATTGTCAACTGATAGAAAGATGGATGAAGTTTCGCACGTTGGAATT
>AFJ68416
ATGGCTGAGCTAGCTTGCTTTTGTTATCCTCATTTGGAGAACGATAGCTATAAATTTATTCCTTTTAATAATTTAGCAATAAAATGCATGTTGACAGCAAAAGTAGATAAAAAAGATCAAGATAAATTTTACAATTCTATTGTTTATGGGATTGCGCCACCACCACAATTTAGAAAACGTTATAATACTAGTGATAATTCGAGAGGAATGAATTACGAAACAATTATGTTTAATAAGGTGGCTATTTTAATTTGTGAAGCACTTAATTCGATTAAAGTTACACAATCTGAAGTTGCAAATGTTCTTTCAAGAGTAGTTTCTGTTAGACATTTGGAAAATCTAGTATTAAGGAAAGAAAATCATCAAGATGTACTTTTCCATTCGAAAGAACTACTCTTAAAATCTGTGTTGATAGCTATTGGTCAGTCAAAAGAAATCGAAACTACTGCTACTGCCGAAGGAGGAGAAATAGTATTTCAAAATGCAGCTTTTACTATGTGGAAATTGACGTATTTAGATCATAAATTAATGCCTATTTTGGATCAGAATTTCATTGAATATAAAATTACACTGAATGAAGATAAACCAATTTCAGATGTATGTGTTAAAGAACTTGTTGCTGAATTAAGATGGCAGTATAACAGATTTGCTGTAATAACACATGGTAAAGGTCACTATAGAGTTGTTAAATATTCATCAGTTGCTAACCATGCAGATAGAGTATTTGCTACATATAAGAATAATGCTAAGAGTGGTAATACTACTGATTTCAATTTGCTAGACCAAAGAATTATTTGGCAAAATTGGTATGCATTTGCATCTTCAATGAAACAAGGTAATACGATTGATGTATGTAAGAGACTACTCTTTCAAAAGATGAAACAAGAGAAAAATCCGTTCAAAGGATTGTCAACTGATAGAAAAATGGATGAAGTCTCACATGTTGGAATT
>AGH16286
ATGGCTGAGCTAGCTTGCTTTTGTTATCCTCATTTGGAGAACGATAGCTATAAATTTATTCCTTTTAACAGTTTAGCAATAAAATGTATGTTGACAGCTAAAGTGGATAAAAAAGATCAAGATAAATTTTACAATTCTATTGTTTATGGAATTGCGCCACCACAACAATTTAGAAAACGTTATAATACTAGTGATAATTCGAGAGGAATGAATTATGAAACGGTTATGTTTAATAAAGTGGCTGTCTTAATTTGTGAAGCACTTAATTCAATCAAAGTCACACAATCTGAAATTGCAAATGTTCTTTCAAGAGTAGTTTCTGTTAGACATTTGGAAAATTTGGTATTGAGAAAAGAAAATCATCAAGACGTACTTTTTCATTCGAAAGAACTACTCTTAAAATCTGTGTTGATAGCTATTGGTCAATCAAAAGAAATTGAAACTACTGCTACTGCCGAAGGAGGAGAAATAGTATTTCAGAATGCAGCTTTTACTATGTGGAAATTGACTTATTTAGATCATAAATTAATGCCTATTTTGGACCAGAATTTTATTGAATATAAAATTACATTGAATGAAGATAAACCAATTTCAGATGTATGCGTTAAAGAGCTTATTGCTGAATTAAGATGGCAGTACAACAGATTTGCTGTAATAACACATGGTAAAGGTCACTATAGAGTTGTTAAATATTCATCAGTTGCTAACCATGCAGATAGAGTGTTTGCTACATATAAGAATAATGCTAAGAGTGGTAATATTACTGACTTCAATTTGTTAGACCAAAGAATTATTTGGCAAAATTGGTACGCATTCACATCTTCAATGAAACAAGGTAATACAATTGATATATGTAAGAAACTGCTCTTTCAAAAGATGAAACAAGAGAAAAATCCATTTAAAGGATTGTCAACTGACAGAAAAATGGATGAAGTATCACATGTTGGAATT
>AGE47313
ATGGCTGAGCTAGCTTGCTTTTGCTATCCCCATTTGGAGAACGATAGCTATAAATTTATTCCTTTTAACAATTTGGCTATAAAATGTATGTTGACAGCAAAAGTAGAGAAAAAAGATCAGGACAAATTTTATAACTCGATAGTCTATGGTATTGCGCCGCCACCACAATTTAAAAAACGCTATAATACAAATGATAACTCAAGAGGAATGAATTATGAGACTGTAATGTTTAACAAGGTGGCGGTGCTAATTTGTGAAGCATTGAATTCAATTAAAGTCACACAGTCTGATGTTGCAAGTGTACTTTCGAGAGTAGTTTCTGTGAGACATCTTGAGAATTTAGTATTGAGAAGAGAAAATCATCAGGACGTTCTTTTTCACTCAAAGGAGCTACTACTCAAATCAGTTTTAATAGCTATTGGTCATTCAAAGGAGATTGAAACGACTGCCACTGCTGAAGGGGGAGAAATTGTTTTTCAAAATGCAGCATTTACAATGTGGAAATTGACATACTTGGAACATAAACTAATGCCAATTCTTGATCAAAACTTTATTGAATATAAAATTACAGTAAATGAAGATAAACCAATTTCAGAGTCACACGTAAAAGAACTTATTGCTGAATTACGGTGGCAATACAATAAATTTGCAGTAATTACGCATGGTAAAGGTCACTATAGAGTTGTAAAATACTCGTCAGTTGCAAATCATGCAGACCGAGTGTATGCTACTTTTAAGAGTAATAACAAAAACGGAGGTCCATTGGAGTTTAATTTGCTTGACCAGAGGATAATATGGCAAAATTGGTATGCATTTACGTCCTCAATGAAGCAAGGTAATACTCTTGATGTATGCAAAAAACTACTCTTCCAAAAAATGAAGCGAGAAAGTAATCCATTTAAGGGGCTGTCAACTGATAGAAAAATGGATGAAGTTTCTCAAGTAGGAATC
>ACZ51753
ATGGCTGAGCTAGCTTGCTTTTGTTATCCTCATTTAGAGAACGATAGCTATAGATTTATTCCTTTTAATAATTTAGCAATAAAGTGTATGTTGACAGCTAAAGTAGACAAAAAAGATCAAGATAAATTTTACAATTCTATTATTTATGGAATTGCGCCGCCTCCACAATTTAAAAAACGTTATAATACTAGTGATAATTCAAGAGGTATGAATTATGAAACAGCTATGTTTAACAAAGTGGCCGTTTTAATCTGTGAAGCACTTAATTCACTTAAAGTTACACAATCTGATGTAGCTAATGTTCTTTCAAGAGTAGTTTCTGTTAGACATTTGGAAAATCTAGTATTAAGAAAAGAAAATCATCAGGATGTATTGTTTCATTCGAAAGAACTACTCTTAAAATCCGTCTTGATAGCTATTGGTCAATCAAAAGAAATTGAAACTACTGCTACTGCCGAAGGAGGAGAAATAGTATTTCAAAACGCAGCTTTCACAATGTGGAAATTAATGTATTTAGATCATGAATTGATGCCTATTTTAGATCAAAATTTTATTGAATATAAAATTACACTGAATGAAGATAAACCAATTTCAGATGTATGTGTTAAAGAACTTGTTGCTGAATTGAGATGGCAGTATAACAGATTTGCTGTAATAACACATGGTAAAGGTCACTATAGAGTCGTTAAATATTCATCAGTCGCTAATCATGCAGATAGAGTGTTTGCTACATATAAAAACATTGCTAAAAGTGGTAATGTTATTGATTTTAACCTGTTAGACCAGAGAATCATTTGGCAAAATTGGTACGCGTTTACGTCCTCAATGAAACAAGGTAACACACTCGATGTGTGCAAGAAACTGCTCTTTCAAAAGATAAAACAGGAGAAAAATCCGTTTAAAGGACTGTCAACTGATAGAAAGATGGATGAAGTCTCACATGTTGGAATT
>AGE47097
ATGGCTGAGCTAGCTTGCTTTTGCTATCCCCATTTGGAGAACGATAGCTATAAATTTATTCCTTTTAACAATTTGGCTATAAAATGTATGTTGACAGCAAAAGTAGAGAAAAAAGATCAGGACAAATTTTACAATTCGATAATCTATGGTATTGCGCCGCCACCACAATTTAAAAAACGCTATAATACAAATGATAACTCAAGAGGAATGAATTATGAGACTGTAATGTTTAACAAGGTGGCGGTGCTAATTTGTGAAGCATTGAATTCAATTAAAGTCACGCAGTCTGATGTTGCAAGTGTACTTTCAAGAGTAGTTTCTGTGAGACATCTTGAGAATTTAGTATTGAGAAGAGAAAATCATCAGGATGTTCTTTTTCACTCAAAAGAGCTACTACTCAAATCAGTTTTAATAGCTATTGGTCATTCAAAGGAGATTGAAACGACTGTCACTGCTGAAGGGGGAGAAATTGTTTTTCAAAATGCAGCATTTACAATGTGGAAATTGACATATTTGGAACATAAACTAATGCCAATTCTTGATCAAAACTTTATTGAATATAAAATTACAGTAAATGAAGATAAACCAATTTCAGAGTCACACGTAAAAGAACTTATTGCTGAATTACGGTGGCAATACAATAAATTTGCAGTAATTACGCATGGTAAAGGTCACTATAGAGTTATAAAATACTCGTCAGTTGCAAATCACGCAGACCGAGTTTACGCTACTTTTAAGAGTAATAACAAAAACGGAGGTCCACTAGAGTTTAATTTGCTTGACCAAAGGATAATATGGCAAAATTGGTACGCATTTACGTCCTCAATGAAACAAGGTAATACTCTTGATGTATGCAAAAAACTACTCTTCCAAAAAATGAAACGAGAAAGTAATCCATTTAAGGGGCTGTCAACTGATAGAAAAATGGATGAAGTTTCTCAAGTAGGAATC
>AGE47480
ATGGCTGAGCTAGCTTGCTTTTGCTATCCCCATTTGGAGAACGATAGCTATAAATTTATTCCTTTTAACAATTTGGCTATAAAATGTATGTTGACAGCAAAAGTAGAGAAAAAAGATCAGGACAAATTTTACAATTCGATAATCTATGGTATTGCGCCGCCACCACAATTTAAAAAACGCTATAATACAAATGATAACTCAAGAGGAATGAATTATGAGACTACAATGTTTAACAAGGTGGCGGTGCTAATTTGTGAAGCATTGAATTCAATTAAAGTCACGCAGTCTGATGTTGCAAGTGTACTTTCAAGAGTAGTTTCTGTGAGACATCTTGAGAACTTAGTATTGAGAAGAGAAAATCATCAGGACGTTCTTTTTCACTCAAAGGAGCTACTACTCAAATCAGTTTTAATAGCTATTGGTCATTCAAAAGAGATTGAAACGACTGCCACTGCTGAAGGGGGAGAAATTGTTTTTCAAAATGCAGCATTTACAATGTGGAAATTGACATACTTGGAACATAAACTAATGCCAATTCTTGATCAAAACTTTATTGAATATAAAATTACAGTAAATGAAGATAAACCAATTTCAGAGTCACACGTAAAAGAACTTATTGCTGAATTAAGGTGGCAATACAATAAATTCGCAGTAATTACGCATGGTAAAGGTCACTATAGAGTTGTAAAATACTCGTCAGTTGCAAATCACGCAGACCGAGTTTATGCTACTTTTAAGAGTAATAACAAAAACGGAGGTCCACTGGAGTTTAATTTGCTTGACCAGAGGATAATATGGCAAAATTGGTACGCATTTACGTCCTCAATGAAACAAGGTAATACTCTTGATGTATGCAAAAAACTACTCTTTCAAAAAATGAAGCGAGAAAGTAATCCATTTAAGGGGCTGTCAACTGATAGAAAAATGGATGAAGTTTCTCAAGTAGGAATC
>AGH16305
ATGGCTGAGCTAGCTTGCTTTTGTTATCCTCATTTGGAGAACGATAGCTATAAATTTATTCCTTTTAACAGTTTAGCAATAAAATGTATGTTGACAGCTAAAGTGGATAAAAAAGATCAAGATAAATTTTACAATTCTATTGTTTATGGAATTGCGCCACCACAACAATTTAGAAAACGTTATAATACTAGTGATAATTCGAGAGGAATGAATTATGAAACGGTTATGTTTAATAAAGTGGCTGTCTTAATTTGTGAAGCACTTAATTCAATCAAAGTCACACAATCTGAAATTGCAAATGTTCTTTCAAGAGTAGTTTCTGTTAGACATTTGGAAAATTTGGTATTGAGAAAAGAAAATCATCAAGACGTACTTTTTCATTCGAAAGAACTACTCTTAAAATCTGTGTTGATAGCTATTGGTCAATCAAAAGAAATTGAAACTACTGCTACTGCCGAAGGAGGAGAAATAGTATTTCAGAATGCAGCTTTTACTATGTGGAAATTGACTTATTTAGATCATAAATTAATGCCTATTTTGGACCAGAATTTTATTGAATATAAAATTACATTGAATGAAGATAAACCAATTTCAGATGTATGCGTTAAAGAGCTTATTGCTGAATTAAGATGGCAGTACAACAGATTTGCTGTAATAACACATGGTAAAGGTCACTATAGAGTTGTTAAATATTCATCAGTTGCTAACCATGCAGATAGAGTGTTTGCTACATATAAGAATAATGCTAAGAGTGGTAATAYTACTGACTTCAATTTGTTAGACCAAAGAATTATTTGGCAAAATTGGTACGCATTCACATCTTCAATGAAACAAGGTAATACAATTGATATATGTAAGAAACTGCTCTTTCAAAAGATGAAACAAGAGAAAAATCCATTTAAAGGATTGTCAACTGACAGAAAAATGGATGAAGTATCACATGTTGGAATT
>AGE98887
ATGGCTGAGCTAGCTTGCTTTTGTTATCCTCATTTAGAGAACGATAGCTATAAATTTATTCCTTTTAATAATTTAGCAATAAAATGTATGTTGACAGCTAAAGTAGACAAAAAAGATCAAGATAAATTTTACAATTCTATTGTTTATGGAATTGCGCCACCTCCACAATTTAAAAAACGTTATAATACTAGTGATAATTCAAGAGGTATGAATTATGAAACAGTTATGTTTACTAAAGTGGCCGTTTTAATCTGTGAAGCACTTAATTCAATTAAAGTCACACAATCTGATGTCGCCAATGTTCTTTCAAGAGTAGTTTCTGTTAGACATTTGGAAAATCTAGTGTTAAGGAAAGAAAATCACCAGGATGTATTGTTTCATTCGAAAGAATTACTCTTAAAATCCGTTTTGATAGCTATTGGTCAATCAAAAGAAATTGAAACTACTGCTACTGCCGAAGGAGGAGAAATAGTATTTCAGAACGCAGCTTTTACTATGTGGAAATTGACGTATTTAGATCATAAATTGATGCCTATTTTAGATCAGAATTTTATTGAATATAAAATTACACTGAATGAAGATAAACCAATTTCAGATGTATGTGTTAAAGAACTTGTTGCTGAATTGAGATGGCAGTATAACAGATTTGCTATAATAACACATGGTAAAGGTCACTATAGAGTTGTTAAATATTCATCAGTTGCTAATCATGCAGATAGAGTATTTGCTACATATAAGAACAGTACTAAGAGTGGTAATGTTATTGATTTTAACCTATTAGACCAAAGAATTATTTGGCAAAATTGGTACGCATTTACGTCCTCAATGAAACAAGGTAACACACTCGATGTGTGCAAGAAACTGCTCTTTCAAAAGATGAAACAGGAGAAAAATCCGTTTAAAGGACTGTCAACTGATAGAAAGATGGATGAAGTCTCACATGTTGGAATT
>ADK46637
ATGGCTGAGCTAGCTTGCTTTTGTTATCCTCATTTGGAGAACGATAGCTATAAATTTATTCCTTTTAATAATTTAGCAATAAAATGCATGTTGACAGCAAAAGTAGATAAAAAAGATCAAGATAAATTTTACAATTCTATTGTTTATGGGATTGCGCCACCACCACAATTTAGAAAACGTTATAATACTAGTGATAATTCGAGAGGAATGAATTACGAGACAATTATGTTTAATAAGGTGGCTATCTTAATTTGTGAAGCACTTAATTCGATTAAAGTTACGCAATCTGAAGTTGCAAATGTTCTTTCAAGAGTAGTTTCCGTTAGACATTTGGAAAATCTAGTACTAAGGAAAGAAAATCATCAAGATGTACTTTTCCATTCGAAAGAACTACTCTTAAAATCTGTGTTGATAGCTATTGGTCAGTCAAAAGAAATCGAAACTACTGCTACTGCCGAAGGAGGAGAAATAGTATTTCAGAATGCAGCTTTTACTATGTGGAAATTGACGTATTTAGATCATAAATTAATGCCTATTTTGGATCAGAATTTCATTGAATATAAAATTACATTGAATGAAGATAAACCAATTTCAGATGTATGTGTTAAAGAACTTGTTGCTGAATTAAGATGGCAGTATAACAGATTTGCTATAATAACACATGGTAAAGGTCACTATAGAGTTGTTAAATATTCATCAGTTGCTAACCATGCAGATAGAGTATTTGCTACATATAAGAATAATGCTAAGAATGGTAATACTACTGATTTCAATTTACTAGACCAAAGAATTATTTGGCAAAATTGGTATGCATTTACATCTTCAATGAAACAAGGTAATACAATTGATGTATGTAAGAAACTACTCTTTCAAAAGATGAAACAAGAGAAAAATCCGTTCAAAGGATTGTCAACTGATAGAAAAATGGATGAAGTCTCACATGTTGGAATT
>AGE98605
ATGGCTGAGCTAGCTTGCTTTTGTTATCCTCATTTGGAGAACGACAGCTATAAATTTATTCCTTTTAATAGTTTAGCAATAAAATGCATGTTGACAGCAAAGGTAGACAAAAAGGATCAAGATAAATTTTATAACTCAATTATTTATGGAATTGCGCCACCTCCACAATTTAAGAAGCGTTATAATACTAATGATAACTCAAGAGGTATGAACTATGAGACACCTATGTTTAATAAGGTGGCTATTTTAATTTGCGAGGCATTGAATTCAATCAAGGTTACTCAATCTGATGTTGCAAATGTTCTTTCAAGAGTAGTTTCTGTTAGACATTTGGAAAATTTGGTATTAAGGAAAGAGAATCATCAGGATGTACTTTTTCATTCAAAAGAACTACTCTTAAAAGCTATTTTGATAGCTATTGGTCAATCAAAAGAAATTGAAACTACTGCCACTGCTGAAGGAGGAGAAATAGTATTCCAAAATGCTGCTTTTACTATGTGGAAATTGACATATCTGGATCATAAACTAATGCCTATTTTAGATCAAAACTTTATCGAATTCAAGATTACCTTGAATGAAGATAAACCAGTTTCAGATATATGCATTAAAGAACTTGTTGCTGAATTGAGGTGGCAGTATAATAGATTCGCTGTGATAACACATGGTAAAGGTCACTATAGAGTTGTTAAATATTCATCAGTTGCTAATCATGCAGATAGAGTATTTGCTACATACAAAAATAATACTAAAAGTGGGAATGTCACTGATTTTAATTTACTAGACCAAAGAATAATTTGGCAGAACTGGTATGCGTTTACATCTTCCATGAAACAAGGTAATACTCTTGATGTATGTAAGAAACTACTCTTCCAAAAGATGAAACAAGAGAAAAATCCATTTAAAGGATTGTCAACTGATAGAAAGATGGATGAAGTTTCGCACGTTGGAATT
>ADK46635
ATGGCTGAGCTAGCTTGCTTTTGTTATCCTCATTTGGAGAACGATAGCTATAAATTTATTCCTTTTAATAATTTAGCAATAAAATGCATGTTGACAGCAAAAGTAGATAAAAAAGATCAAGATAAATTTTACAATTCTATTGTTTATGGGATTGCGCCACCACCACAATTTAGAAAACGTTACAATACTAGTGATAATTCGAGAGGAATGAATTACGAGACAACTATGTTTAATAAGGTGGCTATCTTAATTTGTGAAGCACTTAATTCGATTAAAGTTACACAATCTGAAGTTGCAAGTGTTCTTTCAAGAGTAGTTTCCGTTAGACATTTGGAAAATCTAGTACTAAGGAAAGAAAATCATCAAGATGTACTTTTCCATTCGAAAGAACTACTCTTAAAATCTGTGTTGATAGCTATTGGTCAGTCAAAAGAAATCGAAACTACTGCTACTGCCGAAGGAGGAGAAATAGTATTTCAGAATGCAGCTTTTACTATGTGGAAATTGACGTATTTAGATCATAAATTAATGCCTATTTTGGATCAGAATTTTATTGAGTATAAAATTACATTGAATGAAGATAAACCAATTTCAGATGTATGTGTTAAAGAACTTGTTGCTGAATTAAGATGGCAGTATAACAGATTTGCTATAATAACACATGGTAAAGGTCACTATAGAGTTGTTAAATATTCATCAGTTGCTAACCATGCAGATAGAGTATTTGCTACATATAAGAATAATGCTAAGAGTGGTAATACTACTGATTTCAATTTACTAGACCAAAGAATTATTTGGCAAAATTGGTATGCATTTACATCTTCAATGAAACAAGGTAATACAATTGATGTATGTAAGAAACTACTCTTTCAAAAGATGAAACAAGAGAAAAATCCATTCAAAGGATTGTCAACTGATAGAAAAATGGATGAAGTCTCACATGTTGGAATT
>ADK46634
ATGGCTGAGCTAGCTTGCTTTTGTTATCCTCATTTGGAGAACGATAGCTATAAATTTATTCCTTTTAATAATTTAGCAATAAAATGCATGTTGACAGCAAAAGTAGATAAAAAAGATCAAGATAAATTTTACAATTCTATTGTTTATGGGATTGCGCCACCACCACAATTTAGGAAGCGTTATAATACTAGTGATAATTCGAGAGGAATGAATTACGAGACAATTATGTTTAATAAGGTGGCTATCTTAATTTGTGAAGCACTTAATTCGATTAAAGTTACACAATCTGAAGTTGCAAATGTTCTTTCAAGAGTAGTTTCCGTTAGACATTTGGAAAATCTAGTACTAAGGAAAGAAAATCATCAAGATGTGCTTTTCCATTCGAAAGAACTACTCTTAAAATCTGTGTTGATAGCTATTGGTCAGTCAAAAGAAATCGAAACTACTGCTACTGCCGAAGGAGGAGAAATAGTATTTCAGAATGCAGCTTTTACTATGTGGAAATTGACGTATTTAGATCATAAATTAATGCCTATTTTGGATCAGAATTTCATTGAATATAAAATTACATTGAATGAAGATAAACCAATTTCAGATGTATGTGTTAAAGAACTTGTTGCTGAATTAAGATGGCAGTATAACAGATTTGCTATAATAACACATGGTAAAGGTCACTATAGAGTTGTTAAATATTCATCAGTTGCTAACCATGCAGATAGAGTATTTGCTACATATAAGAATAATGCTAAGAATGGTAATACTACTGATTTCAATTTACTAGACCAAAGAATTATTTGGCAAAATTGGTATGCATTTACATCTTCAATGAAACAAGGTAATACAATTGATGTATGTAAGAAACTACTCTTTCAAAAGATGAAACAAGAGAAAAATCCGTTCAAAGGATTATCAACTGATAGAAAAATGGATGAAGTCTCACATGTTGGAATT
>ADK46633
ATGGCTGAGCTAGCTTGCTTTTGTTATCCTCATTTGGAGAACGATAGCTATAAATTTATTCCTTTTAATAATTTAGCAATAAAATGCATGTTGACAGCAAAAGTAGATAAAAAAGATCAAGATAAATTTTACAATTCTATTGTTTATGGGATTGCGCCACCACCACAATTTAGGAAGCGTTATAATACTAGTGATAATTCGAGAGGAATGAATTACGAGACAATTATGTTTAATAAGGTGGCTATCTTAATTTGTGAAGCACTTAATTCGATTAAAGTTACACAATCTGAAGTTGCAAATGTTCTTTCAAGAGTAGTTTCCGTTAGACATTTGGAAAATCTAGTACTAAGGAAAGAAAATCATCAAGATGTGCTTTTCCATTCGAAAGAACTACTCTTAAAATCTGTGTTGATAGCTATTGGTCAGTCAAAAGAAATCGAAACTACTGCTACTGCCGAAGGAGGAGAAATAGTATTTCAGAATGCAGCTTTTACTATGTGGAAATTGACGTATTTAGATCATAAATTAATGCCTATTTTGGATCAGAATTTCATTGAATATAAAATTACATTGAATGAAGATAAACCAATTTCAGATGTATGTGTTAAAGAACTTGTTGCTGAATTAAGATGGCAGTATAACAGATTTGCTATAATAACACATGGTAAAGGTCACTATAGAGTTGTTAAATATTCATCAGTTGCTAACCATGCAGATAGAGTATTTGCTACATATAAGAATAATGCTAAGAATGGTAGTACTACTGATTTCAATTTACTAGACCAAAGAATTATTTGGCAAAATTGGTATGCATTTACATCTTCAATGAAACAAGGTAATACAATTGATGTATGTAAGAAACTACTCTTTCAAAAGATGAAACAAGAGAAAAATCCGTTCAAAGGATTATCAACTGATAGAAAAATGGATGAAGTCTCACATGTTGGAATT
>ADK46632
ATGGCTGAGCTAGCTTGCTTTTGTTATCCTCATTTGGAGAACGATAGCTATAAATTTATTCCTTTTAATAATTTAGCAATAAAATGCATGTTGACAGCAAAAGTAGATAAAAAAGATCAAGATAAATTTTACAATTCTATTGTTTATGGGATTGCGCCACCACCACAATTTAGGAAGCGTTATAATACTAGTGATAATTCGAGAGGAATGAATTACGAGACAATTATGTTTAATAAGGTGGCTATCTTAATTTGTGAAGCACTTAATTCGATTAAAGTTACACAATCTGAAGTTGCAAATGTTCTTTCAAGAGTAGTTTCCGTTAGACATTTGGAAAATCTAGTACTAAGGAAAGAAAATCATCAAGATGTGCTTTTCCATTCGAAAGAACTACTCTTAAAATCTGTGTTGATAGCTATTGGTCAGTCAAAAGAAATCGAAACTACTGCTACTGCCGAAGGAGGAGAAATAGTATTTCAGAATGCAGCTTTTACTATGTGGAAATTGACGTATTTAGATCATAAATTAATGCCTATTTTGGATCAGAATTTCATTGAATATAAAATTACATTGAATGAAGATAAACCAATTTCAGATGTATGTGTTAAAGAACTTGTTGCTGAATTAAGATGGCAGTATAACAGATTTGCTATAATAACACATGGTAAAGGTCACTATAGAGTTGTTAAATATTCATCAGTTGCTAACCATGCAGATAGAGTATTTGCTACATATAAGAATAATGCTAAGAATGGTAATACTACTGATTTCAATTTACTAGACCAAAGAATTATTTGGCAAAATTGGTATGCATTTACATCTTCAATGAAACAAGGTAATACAATTGATGTATGTAAGAAACTACTCTTTCAAAAGATGAAACAAGAGAAAAATCCGTTCAAAGGATTATCAACTGATAGAAAAATGGATGAAGTCTCACATGTTGGAATT
>ADK46631
ATGGCTGAGCTAGCTTGCTTTTGTTATCCTCATTTGGAGAACGATAGCTATAAATTTATTCCTTTTAATAATTTAGCAATAAAATGCATGTTGACAGCAAAAGTAGATAAAAAAGATCAAGATAAATTTTACAATTCTATTGTTTATGGGATTGCGCCACCACCACAATTTAGGAAGCGTTATAATACTAGTGATAATTCGAGAGGGATGAATTACGAGACAATTATGTTTAATAAGGTGGCTATCTTAATTTGTGAAGCACTTAATTCGATTAAAGTTACACAATCTGAAGTTGCAAATGTTCTTTCAAGAGTAGTTTCCGTTAGACATTTGGAAAATCTAGTACTAAGGAAAGAAAATCATCAAGATGTGCTTTTCCATTCGAAAGAACTACTCTTAAAATCTGTGTTGATAGCTATTGGTCAGTCAAAAGAAATCGAAACTACTGCTACTGCCGAAGGAGGAGAAATAGTATTTCAGAATGCAGCTTTTACTATGTGGAAATTGACGTATTTAGATCATAAATTAATGCCTATTTTGGATCAGAATTTCATTGAATATAAAATTACATTGAATGAAGATAAACCAATTTCAGATGTATGTGTTAAAGAACTTGTTGCTGAATTAAGATGGCAGTATAACAGATTTGCTATAATAACACATGGTAAAGGTCACTATAGAGTTGTTAAATATTCATCAGTTGCTAACCATGCAGATAGAGTATTTGCTACATATAAGAATAATGCTAAGAATGGTAATACTACTGATTTCAATTTACTAGACCAAAGAATTATTTGGCAAAATTGGTATGCATTTACATCTTCAATGAAACAAGGTAATACAATTGATGTATGTAAGAAACTACTCTTTCAAAAGATGAAACAAGAGAAAAATCCGTTCAAAGGATTATCAACTGATAGAAAAATGGATGAAGTCTCACATGTTGGAATT
>ADK46630
ATGGCTGAGCTAGCTTGCTTTTGTTATCCTCATTTGGAGAACGATAGCTATAAATTTATTCCTTTTAATAATTTAGCAATAAAATGCATGTTGACAGCAAAAGTAGATAAAAAAGATCAAGATAAATTTTACAATTCTATTGTTTATGGGATTGCGCCACCACCACAATTTAGAAAACGTTATAATACTAGTGATAATTCGAGAGGAATGAACTACGAGACGATTATGTTTAATAAGGTGGCTATCTTAATTTGTGAAGCACTTAATTCGATTAAAGTTACACAATCTGAAGTTGCAAATGTTCTTTCAAGAGTAGTTTCCGTTAGACATTTGGAAAATCTAGTACTAAGGAAAGAAAATCATCAAGATGTACTTTTCCATTCGAAAGAACTACTCTTAAAATCTGTGTTGATAGCTATTGGTCAGTCAAAAGAAATCGAAACTACTGCTACTGCCGAAGGAGGAGAAATAGTATTTCAGAATGCAGCTTTTACTATGTGGAAATTGACGTATTTAGACCATAAATTAATGCCTATTTTGGATCAGAATTTCATTGAATATAAAATTACATTGAATGAAGATAAACCAATTTCAGATGTATGTGTTAAAGAACTTGTTGCTGAATTAAGATGGCAGTATAACAGATTTGCTATAATAACACATGGTAAAGGTCACTATAGAGTTGTTAAATATTCATCAGTTGCTAACCATGCAGATAGAGTATTTGCTACATATAAGAATAATGCTAAGAGTGGTAATACTACTGATTTCAATTTACTAGACCAAAGAATTATTTGGCAAAATTGGTATGCATTTACATCTTCAATGAAACAAGGTAATACAATTGATGTATGTAAGAAACTACTCTTTCAAAAGATGAAACAAGAGAAAAATCCGTTCAAAGGATTGTCAACTGATAGAAAAATGGATGAAGTCTCACATGTTGGAATT
>ADK46639
ATGGCTGAGCTAGCTTGCTTTTGTTATCCTCATTTGGAGAACGATAGCTATAAATTTATTCCTTTTAATAATTTAGCAATAAAATGCATGTTGACAGCAAAAGTAGATAAAAAAGATCAAGATAAATTTTACAATTCTATTGTTTATGGGATCGCGCCACCACCACAATTTAGAAAACGTTATAATACTAGTGATAATTCAAGAGGAATGAATTACGAGACAATTATGTTTAATAAGGTGGCTATCTTAATTTGTGAAGCACTTAATTCGATTAAAGTTACACAATCTGAAGTTGCAAGTGTTCTTTCAAGAGTAGTTTCCGTTAGACATTTAGAAAATCTAGTATTAAGGAAAGAAAATCATCAAGATGTACTTTTTCATTCGAAAGAACTACTCTTAAAATCTGTGTTGATAGCTATTGGTCAGTCGAAAGAAATCGAAACTACTGCTACTGCTGAAGGAGGAGAAATAGTATTTCAGAATGCAGCTTTTACTATGTGGAAATTGACGTATTTAGATCATAAATTAATGCCTATTTTGGATCAGAATTTCCTTGAATATAAAATTACATTGAATGAAGATAAACCAATTTCAGATATATGCATTAAAGAACTTGTTGCTGAATTAAGGTGGCAGTATAACAGATTTGCTGTAATAACGCATGGTAAAGGTCATTATAGAGTTGTTAAATATTCATCAGTTGCTAACCATGCAGATAGAGTATTTGCTACATATAAGAATAATGCTAAGAGTGGTAATACTACTGATTTCAATTTGCTAGACCAAAGAATTATTTGGCAAAATTGGTATGCATTTACATCTTCAATGAAACAAGGTAATACAATTGATGTATGTAAGAAACTACTCTTTCAAAAGATGAAACAAGAGAAAAATCCGTTCAAAGGATTGTCAACTGATAGAAAAATGGATGAAGTCTCACATGTTGGAATT
>AGE98764
ATGGCTGAGCTAGCTTGCTTTTGTTATCCTCATTTGGAGAACGACAGCTATAAATTTATTCCTTTTAATAGTTTAGCAATAAAATGCATGTTGACAGCAAAGGTAGACAAAAAGGATCAAGATAAATTTTATAACTCAATTATTTATGGAATTGCGCCACCTCCACAATTTAAGAAGCGTTATAATACTAATGATAACTCAAGAGGTATGAACTATGAGACACCTATGTTTAATAAGGTGGCTATTTTAATTTGCGAGGCATTGAATTCAATCAAGGTTACTCAATCTGATGTTGCAAATGTTCTTTCAAGAGTAGTTTCTGTTAGACATTTGGAAAATTTGGTATTAAGGAAAGAGAATCATCAGGATGTACTTTTTCATTCAAAAGAACTACTCTTAAAAGCTATTTTGATAGCTATTGGTCAATCAAAAGAAATTGAAACTACTGCCACTGCTGAAGGAGGAGAAATAGTATTCCAAAATGCTGCTTTTACTATGTGGAAATTGACATATCTGGATCATAAACTAATGCCTATTTTAGATCAAAACTTTATCGAATTCAAGATTACCTTGAATGAAGATAAACCAGTTTCAGATATATGCATTAAAGAACTTGTTGCTGAATTGAGGTGGCAGTATAATAGATTCGCTGTGATAACACATGGTAAAGGTCACTATAGAGTTGTTAAATATTCATCAGTTGCTAATCATGCAGATAGAGTATTTGCTACATACAAAAATAATACTAAAAGTGGGAATGTCACTGATTTTAATTTACTAGACCAAAGAATAATTTGGCAGAACTGGTATGCGTTTACATCTTCCATGAAACAAGGTAATACTCTTGATGTATGTAAGAAACTACTCTTCCAAAAGATGAAACAAGAGAAAAATCCATTTAAAGGATTGTCAACTGATAGAAAGATGGATGAAGTTTCGCACGTTGGAATT
>AGF86004
ATGGCTGAGCTAGCTTGCTTTTGTTATCCTCATTTGGAGAACGATAGCTATAAATTTATTCCTTTTAATAATTTAGCAATAAAATGTATGTTGACAGCAAAAGTGGATAAAAAAGATCAAGATAAATTTTACAATTCTATTATTTATGGAATTGCGCCACCACCACAATTTAGAAAACGTTATAATACTAGTGATAATTCGAGAGGAATGAATTACGAGACGACTATGTTTAATAAAGTGGCCATCTTAATTTGTGAAGCACTTAATTCAATCAAAGTTACACAATCTGAAGTTGCAAATGTTCTTTCAAGAGTAGTTTCCGTTAGACATTTGGAAAATTTGGTATTAAGGAAAGAAAATCACCAAGATGTACTGTTCCATTCGAAAGAACTACTCTTAAAATCTGTGTTGATAGCTATTGGTCAGTCAAAAGAAATCGAAACTACTGCTACTGCCGAAGGAGGAGAAATAGTATTTCAGAATACAGCTTTTACTATGTGGAAATTGACGTATTTAGATCATAAATTAATGCCTATTTTGGATCAGAATTTCATTGAATATAAAATTACATTGAATGAAGATAAGCCAATTTCAGATGTATATATTAAAGAACTCGTTGCTGAGTTGAGATGGCAGTATAATAGATTCGCTGTGATAACACATGGTAAAGGTCACTATAGAGTTGTTAAGTATTCATCAGTTGCTAATCATGCAGATAGAGTGTTCGCTACATATAAGAATAATGCTAAGAGTGGAAATATTACTGACTTCAATTTATTAGACCAAAGAATTATTTGGCAAAATTGGTATGCATTCACATCTTCAATGAAACAAGGTAATACAATTGATGTATGTAAGAAACTGCTCTTTCAGAAAATGAAACAAGAGAAAAATCCGTTTAAAGGACTGTCAACTGATAGAAAAATGGATGAAGTCTCACATGTTGGAATT
>ACZ52112
ATGGCTGAGCTAGCTTGCTTTTGTTATCCTCATTTAGAGAACGATAGCTATAAATTTATTCCTTTTAATAATTTAGCAATAAAGTGTATGTTGACAGCTAAAGTAGACAAAAAAGATCAAGATAAATTTTACAATTCTATTATTTATGGAATTGCGCCGCCTCCACAATTTAAAAAACGTTATAATACTAGTGATAATTCAAGAGGTATGAATTATGAAACAGCTATGTTTAACAAAGTGGCCGTTTTAATCTGTGAAGCACTTAATTCACTTAAAGTTACACAATCTGATGTAGCCAATGTTCTTTCAAGAGTAGTTTCTGTTAGACATTTGGAAAATCTAGTGTTAAGAAAAGAAAATCATCAGGATGTATTGTTTCATTCGAAAGAACTACTCTTAAAATCCGTCTTGATAGCTATTGGTCAATCAAAAGAAATTGAAACTACTGCTACTGCCGAAGGAGGAGAAATAGTATTTCAAAACGCAGCTTTCACAATGTGGAAATTAACGTATTTAGATCATGATTTGATGCCCATTTTAGATCAAAATTTTATTGAATATAAAATTACACTGAATGAAGATAAACCAATTTCAGATGTATGTGTTAAAGAACTTGTTGCTGAATTGAGATGGCAGTATAACAGATTTGCTGTAATAACACATGGTAAAGGTCACTATAGAGTTGTTAAATATTCATCAGTCGCTAATCATGCAGATAGAGTGTTTGCTACATATAAGAACATTGCTAAGAGTGGTAATGTTATTGATTTTAACCTGTTAGACCAGAGAATCATTTGGCAAAATTGGTACGCGTTTACGTCCTCAATGAAACAAGGTAACACACTCGATGTGTGCAAGAAACTGCTCTTTCAAAAGATAAAACAGGAGAAAAATCCGTTTAAAGGACTGTCAACTGATAGAAAAATGGATGAAGTCTCACATGTTGGAATT
>ACZ51729
ATGGCTGAGCTAGCTTGCTTTTGTTATCCTCATTTAGAGAACGATAGCTATAAATTTATTCCTTTTAATAATTTAGCAATAAAGTGTATGTTGACAGCTAAAGTAGACAAAAAAGATCAAGATAAATTTTACAATTCTATTATTTATGGAATTGCGCCGCCTCCACAATTTAAAAAACGTTATAATACTAGTGATAATTCAAGAGGTATGAATTATGAAACAGCTATGTTTAACAAAGTGGCCGTTTTAATCTGTGAAGCACTTAATTCACTTAAAGTTACACAATCTGATGTAGCCAATGTTCTTTCAAGAGTAGTTTCTGTTAGACATTTGGAAAATCTAGTGTTAAGAAAAGAAAATCATCAGGATGTATTGTTTCATTCGAAAGAACTACTCTTAAAATCCGTCTTGATAGCTATTGGTCAATCAAAAGAAATTGAAACTACTGCTACTGCCGAAGGAGGAGAAATAGTATTTCAAAACGCAGCTTTCACAATGTGGAAATTAACGTATTTAGATCATGATTTGATGCCCATTTTAGATCAAAATTTTATTGAATATAAAATTACACTGAATGAAGATAAACCAATTTCAGATGTATGTGTTAAAGAACTTGTTGCTGAATTGAGATGGCAGTATAACAGATTTGCTGTAATAACACATGGTAAAGGTCACTATAGAGTTGTTAAATATTCATCAGTCGCTAATCATGCAGATAGAGTGTTTGCTACATATAAGAACATTGCTAAGAGTGGTAATGTTATTGATTTTAACCTGTTAGACCAGAGAATCATTTGGCAAAATTGGTACGCGTTTACGTCCTCAATGAAACAAGGTAACACACTCGATGTGTGCAAGAAACTGCTCTTTCAAAAGATAAAACAGGAGAAAAATCCGTTTAAAGGACTGTCAACTGATAGAAAAATGGATGAAGTCTCACATGTTGGAATT
>ACZ51681
ATGGCTGAGCTAGCTTGCTTTTGTTATCCTCATTTAGAGAACGATAGTTATAAATTTATTCCTTTTAATAATTTAGCAATAAAATGTATGTTGACAGCTAAAGTAGACAAAAAAGATCAAGACAAATTTTATAATTCTATTGTTTATGGAATTGCGCCACCTCCACAATTTAAAAAACGTTACAATACTAGTGATAATTCAAGAGGTATGAATTATGAAACAATTATGTTTAATAAAGTGGCCGTTTTAATCTGTGAAGCACTTAATTCAATTAAAATTACACAATCTGATGTCGCCAACGTTCTTTCGAGAGTAGTTTCTGTTAGACATTTGGAAAATCTAGTGTTAAGGAAAGAAAATCACCAGGATGTATTGTTTCATTCGAAAGAACTACTCTTAAAATCCGTTTTGATAGCTATTGGTCAATCAAAAGAAATTGAAACTACTGCTACTGCCGAAGGAGGAGAAATAGTATTTCAGAACGCAGCTTTTACTATGTGGAAATTGACATATTTAGATCATAAATTGATGCCTATTTTGGATCAGAATTTTATTGAATATAAAATTACACTGAATGAAGATAAACCAATTTCAGATGTATGTATTAAAGAACTTGTTGCTGAATTAAGATGGCAGTATAACAGATTTGCTGTAATAACACATGGTAAAGGTCACTATAGAGTTGTCAAATATTCATCAGTTGCTAATCATGCAGATAGAGTGTTTGCTACATATAAAAACAGTGCTAAGAGTGGTAATGTTATTGATTTTAACTTGTTAGACCAGAGAATTATTTGGCAAAATTGGTACGCATTTACGTCCTCAATGAAACAAAGTAACACACTCGATGTGTGCAAGAAACTGCTCTTTCAAAAGATGAAACAGGAGAAAAATCCGTTTAAAGGACTGTCAACTGATAGAAAGATGGATGAAGTTTCACATGTTGGAATT
>AGE98800
ATGGCTGAGCTAGCTTGCTTTTGTTATCCTCATTTAGAGAATGATAGCTATAAATTTATTCCTTTTAATAACTTAGCAATAAAATGTATGTTGACAGCTAAAGTAGACAAAAAAGATCAAGATAAATTTTACAATTCTATTATTTATGGAATTGCGCCACCTCCACAATTCAAAAAACGTTATAATACTAGTGATAATTCAAGAGGTATGAATTATGAAACAGTTATGTTTAACAAAGTGGCCGTTTTAATCTGTGAAGCACTTAATTCACTTAAAGTTACACAATCTGATGTCGCCAATGTTCTTTCAAGAGTAGTTTCTGTTAGACATTTAGAAAATCTAGTTTTAAGGAAAGAAAATCATCAGGATGTATTGTTTCATTCGAAAGAACTACTCTTAAAATCCGTCTTGATAGCTATTGGTCAATCAAAAGAAATTGAAACTACTGCTACTGCCGAAGGAGGAGAAATAGTATTTCAAAACGCAGCTTTTACAATGTGGAAATTAACGTATTTAGATCATAAATTGATGCCTATTTTAGATCAGAATTTTATTGAATATAAAATTACACTGAATGAAGATAAACCAATTTCAGATGTATGTGTTAAAGAACTTGTCGCTGAATTGAGATGGCAGTATAACAGATTTGCTGTAATAACACATGGTAAAGGTCACTATAGAGTCGTTAAATATTCATCAGTTGCTAATCATGCTGATAGAGTGTTTGCTACATATAAGAACATTGCTAAGAGTGGTAATGTTATTGATTTTAACCTGTTAGACCAGAGAATCATTTGGCAAAATTGGTACGCGTTTACGTCTTCAATGAAACAAGGTAACACACTCGATGTGTGTAAGAAACTGCTATTTCAAAAGATGAAACAGGAGAAAAATCCGTTTAAAGGACTGTCAACTGATAGAAAGATGGATGAAGTCTCACATGTTGGAATT
>BAM13865
ATGGCTGAGCTAGCTTGCTTTTGTTATCCTCATTTGGAGAACGATAGCTATAAATTTATTCCTTTTAATAATTTAGCAATAAAATGCATGTTGACAGCAAAAGTAGATAAAAAAGATCAAGATAAATTTTACAATTCTATTGTTTATGGGATTGCGCCACCACCACAATTTAGAAAACGTTACAATACTAGTGATAATTCGAGAGGAATGAATTACGAGACAACTATGTTTGATAAGGTGGCTATCTTAATTTGTGAAGCACTTAATTCGATTAAAGTTACACAATCTGAAGTTGCAAGTGTTCTTTCACGAGTAGTTTCCGTTAGACATTTGGAAAATCTAGTACTAAGGAAAGAAAATCATCAAGATGTACTTTTCCATTCGAAAGAACTACTCTTAAAATCTGTGTTGATAGCTATTGGTCAGTCAAAAGAAATCGAAACTACTGCTACTGCCGAAGGAGGAGAAATAGTATTTCAGAATGCAGCTTTTACTATGTGGAAATTGACGTATTTAGATCATAAATTAATGCCTATTTTGGATCAGAATTTTATTGAATATAAAATTACATTGAATGAAGATAAACCAATTTCAGATGTATGTGTTAAAGAACTTGTTGCTGAATTAAGATGGCAGTATAACAGATTTGCTATAATAACACATGGTAAAGGTCACTATAGAGTTGTTAAATATTCATCAGTTGCTAACCATGCAGATAGAGTATTTGCTACATATAAGAATAATGCTAAGAGTGGTAATACTACTGATTTCAATTTACTAGATCAAAGAATTATTTGGCAAAATTGGTATGCATTTACATCTTCAATGAAACAAGGTAATACAATTGATGTATGTAAGAAACTACTCTTTCAAAAGATGAAACAAGAGAAAAATCCATTCAAAGGATTGTCAACTGATARAAAAATGGATGAAGTCTCACATGTTGGAATT
>AGF86164
ATGGCTGAGCTAGCTTGCTTTTGTTATCCTCATTTGGAGAACGATAGCTATAAATTTATTCCTTTTAATAATTTAGCAATAAAATGTATGTTGACAGCAAAAGTGGATAAAAAAGATCAAGATAAATTTTACAATTCTATTATTTATGGAATTGCGCCACCACCACAATTTAGAAAACGTTATAATACTAGTGATAATTCGAGAGGAATGAATTACGAGACGACTATGTTTAATAAAGTGGCCATCTTAATTTGTGAAGCACTTAATTCAATCAAAGTTACACAATCTGAAGTTGCAAATGTTCTTTCAAGAGTAGTTTCCGTTAGACATTTGGAAAATTTGGTATTAAGGAAAGAAAATCACCAAGATGTACTGTTCCATTCGAAAGAACTACTCTTAAAATCTGTGTTGATAGCTATTGGTCAGTCAAAAGAAATCGAAACTACTGCTACTGCCGAAGGAGGAGAAATAGTATTTCAGAATACAGCTTTTACTATGTGGAAATTGACGTATTTAGATCATAAATTAATGCCTATTTTGGATCAGAATTTCATTGAATATAAAATTACATTGAATGAAGATAAGCCAATTTCAGATGTATATATTAAAGAACTCGTTGCTGAGTTGAGATGGCAGTATAATAGATTCGCTGTGATAACACATGGTAAAGGTCACTATAGAGTTGTTAAGTATTCATCAGTTGCTAATCATGCAGATAGAGTGTTCGCTACATATAAGAATAATGCTAAGAGTGGAAATATTACTGACTTCAATTTATTAGACCAAAGAATTATTTGGCAAAATTGGTATGCATTCACATCTTCAATGAAACAAGGTAATACAATTGATGTATGTAAGAAACTGCTCTTTCAGAAAATGAAACAAGAGAAAAATCCGTTTAAAGGACTGTCAACTGATAGAAAAATGGATGAAGTCTCACATGTTGGAATT
>AGE99264
ATGGCTGAGCTAGCTTGCTTTTGTTATCCTCATTTGGAGAACGATAGCTATAAATTTATTCCTTTTAATAGTTTGGCAATAAAATGCATGTTGACAGCAAAGGTAGACAAAAAGGATCAAGATAAATTTTATAACTCAATTGTTTATGGAATTGCGCCACCTCCACAATTTAAAAAGCGTTATAATACTAATGATAACTCAAGAGGTATGAATTATGAGACACTTATATTTAATAAGGTGGCTATTTTAATTTGCGAAGCATTGAATTCAATCAAGGTTACTCAATCTGATGTTGCAAATGTTCTTTCAAGAGTAGTTTCTGTTAGACACTTGGAAAATTTAGTATTAAGGAAAGAGAATCATCAGGATGTACTTTTTCATTCAAAAGAACTACTCTTAAAAGCTGTTTTGATAGCTATTGGTCAATCGAAAGAAATTGAAACTACTGCCACTGCTGAAGGAGGAGAAATAGTATTCCAAAATGCTGCTTTTACTATGTGGAAACTGACATATTTGGATCATAAACTAATGCCTATTTTAGATCAAAACTTTATCGAATACAAGATTACCTTGAATGAAGATAAACCAATTTCAGATATATACGTTAAAGAACTTGTTGCTGAATTGAGGTGGCAGTATAATAGATTTGCTGTGATAACACATGGTAAAGGTCACTATAGAGTTGTTAAATATTCATCAGTTGCTAATCACGCAGATAGAGTATTCGCTACATACAAAAATAATGCTAAAAGTGGGAATGTTATTGATTTTAATTTACTAGACCAAAGAATAATCTGGCAGAACTGGTATGCGTTTACATCTTCTATGAAACAAGGTAATACTCTTGATGTATGTAAGAAATTACTCTTCCAAAAGATGAAACAAGAGAAAAATCCATTTAAAGGATTGTCAACTGATAGAAAGATGGATGAAGTTTCGCACGTTGGAATT
>AGE46989
ATGGCTGAGCTAGCTTGCTTTTGCTATCCCCATTTGGAGAACGATAGCTATAAATTTATTCCTTTTAACAATTTGGCTATAAAATGTATGTTGACAGCAAAAGTAGAGAAAAAAGATCAGGACAAATTTTACAATTCGATAATCTATGGTATTGCGCCGCCACCACAATTTAAAAAACGCTATAATACAAATGATAACTCAAGAGGAATGAATTATGAGACTGTAATGTTTAACAAGGTGGCGGTGCTAATTTGTGAAGCATTGAATTCAATTAAAGTCACGCAGTCTGATGTTGCAAGTGTACTTTCAAGAGTAGTTTCTGTGAGACATCTTGAGAATTTAGTATTGAGAAGAGAAAATCATCAGGATGTTCTTTTTCACTCAAAAGAGCTACTACTCAAATCAGTTTTAATAGCTATTGGTCATTCAAAGGAGATTGAAACGACTGTCACTGCTGAAGGGGGAGAAATTGTTTTTCAAAATGCAGCATTTACGATGTGGAAATTGACATATTTGGAACATAAACTAATGCCAATTCTTGATCAAAACTTTATTGAATATAAAATTACAGTAAATGAAGATAAACCAATTTCAGAGTCACACGTAAAAGAACTTATTGCTGAATTACGGTGGCAATACAATAAATTTGCAGTAATTACGCATGGTAAAGGTCACTATAGAGTTATAAAATACTCGTCAGTTGCAAATCACGCAGACCGAGTTTACGCTACTTTTAAGAGTAATAACAAAAACGGAGGTCCACTAGAGTTTAATTTGCTTGACCAAAGGATAATATGGCAAAATTGGTACGCATTTACGTCCTCAATGAAACAAGGTAATACTCTTGATGTATGCAAAAAACTACTCTTCCAAAAAATGAAACGAGAAAGTAATCCATTTAAGGGGCTGTCAACTGATAGAAAAATGGATGAAGTTTCTCAAGTAGGAATC
>AGE47540
ATGGCTGAGCTAGCTTGCTTTTGCTATCCCCATTTGGAGAACGATAGCTATAAATTTATTCCTTTTAACAATTTGGCTATAAAATGTATGTTGACAGCAAAAGTAGAGAAAAAAGATCAAGACAAATTTTACAACTCGATAATCTATGGTATTGCGCCGCCACCACAATTTAAAAAACGCTATAATACAAATGATAACTCAAGAGGAATGAATTATGAGACTGCAATGTTTAATAAGGTGGCGGTGCTAATTTGTGAAGCATTGAATTCAATTAAAGTCACACAGTCTGATGTTGCAAGTGTACTTTCAAGAGTAGTTTCTGTGAGACATCTTGAGAATTTAGTATTAAGAAGAGAAAATCATCAGGACGTTCTTTTTCACTCAAAGGAACTACTACTCAAATCAGTTTTAATAGCTATTGGTCATTCAAAGGAGATTGAAACGACTGCCACTGCTGAAGGGGGAGAAATTGTTTTTCAAAATGCAGCATTTACAATGTGGAAATTGACATACTTGGAACATAAATTAATGCCAATTCTTGATCAAAACTTTATTGAATATAAAATTACAGTAAATGAAGATAAACCGATTTCAGAGTCACACGTAAAAGAACTTATTGCTGAATTACGGTGGCAATACAATAAATTTGCAGTAATTACGCATGGTAAAGGTCACTATAGAGTTGTAAAATACTCGTCAGTTGCAAATCACGCAGACCGAGTTTATGCTACTTTTAAGAGTAATAACAAAAACGGAGGTCCACTGGAGTTTAATTTGCTTGATCAGAGGATAATATGGCAAAATTGGTACGCATTTACATCCTCAATGAAACAAGGTAATACTCTTGATGTATGCAAAAAACTACTTTTCCAAAAAATGAAGCGAGAAAGCAATCCATTTAAGGGGCTGTCAACTGATAGAAAGATGGATGAAGTTTCTCAAGTAGGAATC
>AGE99556
ATGGCTGAGCTAGCTTGCTTTTGTTATCCTCATTTAGAGAACGATAGCTATAAATTTATTCCTTTTAATAATTTAGCAATAAAATGTATGCTGACAGCTAAAGTAGATAAAAAAGATCAAGATAAATTTTACAACTCTATTGTGTATGGAATTGCGCCACCATCACAATTTAAGAAACGTTACAATACTAATGATAATTCAAGAGGTATGAATTATGAAACAGTTATGTTCAATAAGGTGGCCATTTTAATCTGTGAAGCACTCAATTCAATTAAAGTTACCCAATCTGATGTTGCGAATGTTCTTTCAAGAGTAGTTTCTATCAGACATTTAGAAAATTTGGTACTAAGAAAAGAAAATCATCAAGATGTATTGTTTCATTCAAAAGAACTGCTATTAAAATCTGTTCTAATAGCTATTGGTCAATCAAAGGAAATTGAAACTACTGCTACTGCTGAAGGAGGAGAAATAGTCTTTCAAAATACAGCATTCACTATGTGGAAATTAACGTATCTAGATCATAAATTAATGCCTATTTTGGATCAGAACTTCCTTGAATATAAGATCACACTGAATGAAGATAAGCCGATCTCAGATATGTGCGTTAAAGAACTTGTTGCTGAATTAAGGTGGCAGTATAATAAATTTGCTGTAATAACACATGGTAAAGGTCACTATAGAGTTGTTAAATATTCATCAGTTGCTAACCATGCGGATAGAGTGTTCGCTACATATAAAAATAACGCTAAGAGTGGAAATGTTATTGACTTCAATCTATTGGACCAAAGAATAATTTGGCAGAATTGGTATGCATTTACGTCTTCAATGAAACAAGGTAATACACTTGATGTATGTAAAAAACTACTCTTCCAAAAAATGAAACAAGAGAAAAATCCATTTAAAGGACTGTCAACTGATAGAAAAATGGATGAAGTTTCACATGTCGGAATT
>AGE47265
ATGGCTGAGCTAGCTTGCTTTTGCTATCCCCATTTGGAGAACGATAGCTATAAATTTGTTCCTTTTAACAATTTGGCTATAAAATGTATGTTGACAGCAAAAGTAGAGAAAAAAGATCAGGACAAATTTTACAACTCGATAATCTATGGTATTGCGCCGCCACCACAATTTAAAAAACGCTATAATACAAATGATAACTCAAGAGGAATGAATTATGAGACTACAATGTTTAACAAGGTGGCGGTGCTAATTTGTGAAGCATTGAATTCAATTAGAGTCACGCAGTCTGATGTTGCAAGTGTACTTTCAAGAGTAGTTTCTGTGAGACATCTTGAGAACTTAGTATTGAGAAGAGAAAATCATCAGGACGTTCTTTTTCACTCAAAGGAGCTACTACTCAAATCAGTTTTAATAGCTATTGGTCATTCAAAAGAGATTGAAACGACTGCCACTGCTGAAGGGGGAGAAATTGTTTTTCAAAATGCAGCATTTACAATGTGGAAATTGACATACTTGGAACATAAACTAATGCCAATTCTTGATCAAAACTTTATTGAATATAAAATTACAGTAAATGAAGATAAACCAATTTCAGAGTCACACGTAAAAGAACTTATTGCTGAATTAAGGTGGCAATACAATAAATTCGCAGTAATTACGCATGGTAAAGGTCACTATAGAGTTGTAAAATACTCGTCAGTTGCAAATCACGCAGACCGAGTTTATGCTACTTTTAAGAGTAATAACAAAAACGGAGGTCCATTGGAGTTTAATTTGCTTGACCAGAGGATAATATGGCAAAATTGGTACGCATTTACGTCCTCAATGAAACAAGGTAATACTCTTGATGTATGCAAAAAACTACTCTTTCAAAAAATGAAGCGAGAAAGTAATCCATTTAAGGGGCTGTCAACTGATAGAAAAATGGATGAAGTTTCTCAAGTAGGAATC
>AFM97185
ATGGCTGAGCTAGCTTGCTTTTGTTATCCTCATTTGGAGAACGATAGCTATAAATTTATTCCTTTTAATAGTTTAGCAATAAAATGTATGTTGACAGCTAAAGTAGACAAAAGGGATCAAGATAAGTTTTATAATTCTATTGTTTATGGAATTGCGCCACCACCACAATTTAGAAAACGTTATAATACTAGTGATAACTCAAGAGGTATGAACTATGAAACGGCTATGTTCAATAAGGTGGCAATTTTGATTTGTGAAGCACTTAATTCGATTAAAGTTACTCAATCTGACGTTGCTAATGTTCTTTCGAGAGTAGTTTCCGTTAGACATTTGGAAAATTTGGTATTAAGGAAGGAAAATCACCAGGATGTGCTGTTTCATTCAAAGGAACTACTCTTAAAATCCGTTTTGATAGCTATTGGTCAATCAAAAGAAATTGAAACTACTGCTACTGCTGAAGGAGGAGAAATAGTGTTCCAGAATGCAGCTTTTACCATGTGGAAATTGACGTATCTAGATCATAAACTCATGCCTATTTTGGATCAGAATTTTATTGAATATAAAATTACGTTAAATGAAGATAAGCCAATTTCAGATGTATGCGTCAAAGAACTTGTTGCTGAGTTGAGATGGCAGTACAACAGATTTGCTGTAATAACGCATGGTAAAGGTCACTATAGAGTTGTTAAATATTCATCAGTTGCTAATCACGCAGACAGAGTATTCGCTACATATAAAAACAATGCCAAGAGTGGTAACGTTACCGATTTTAACCTGCTAGACCAAAGAATTATTTGGCAGAATTGGTACGCCTTCACATCATCAATGAAACAAGGTAATACACTTGATGTATGTAAGAAACTACTCTTCCAAAAGATGAAACAGGAAAAGAATCCATTTAAAGGGCTGTCAACTGATAGGAAAATGGATGAAGTCTCACACGTCGGAATT
>AGB06154
ATGGCTGAGCTAGCTTGCTTTTGTTATCCTCATTTAGAGAATGATAGCTATAAATTTATTCCTTTTAATAATTTAGCAATAAAATGTATGTTGACAGCTAAAGTAGACAAAAAAGATCAAGATAAATTTTACAATTCTATTATTTATGGAATTGCGCCGCCTCCACAATTTAAAAAACGTTATAATACTAGTGATAATTCAAGAGGTATGAATTATGAAACAGTTATGTTTAACAAAGTGGCCGCTTTAATCTGTGAAGCACTTAATTCACTTAAAGTTACACAATCTGATGTCGCCAATGTTCTTTCAAGAGTAGTTTCTATTAGACATTTAGAAAGTCTAGTGTTAAGGAAAGAAAATCATCAGGATGTATTGTTTCATTCGAAAGAACTACTCTTAAAATCCGTTTTGATAGCTATTGGTCAATCAAAAGAAATTGAAACTACTGCTACTGCCGAAGGAGGAGAAATAGTATTTCAAAACACAGCTTTTACAATGTGGAAATTAACGTATTTAGATCATGAATTGATGCCTATTTTAGATCAAAATTTTATTGAATATAAAATTACACTGAATGAAGATAAACCAATTTCAGATGTATGTGTTAAAGAACTTGTTGCTGAATTGCGATGGCAGTATAACAGATTTGCTGTAATAACACACGGTAAAGGTCATTATAGAGTTGTTAAATATTCATCAGTTGCTAATCATGCAGATAGAGTGTTTGCTACATATAAGAACATTGCTAAGAGTGGTAATGTTATTGATTTTAACCTGTTAGACCAGAGAATCATTTGGCAAAATTGGTACGCGTTTACGTCCTCAATGAAACAAGGTAATACACTCGATGTGTGCAAGAAACTGCTCTTTCAAAAGATAAAACAGGAGAAAAATCCGTTTAAAGGACTGTCAACTGATAGAAAGATGGATGAAGTCTCACATGTTGGAATT
>AGE99410
ATGGCTGAGCTAGCTTGCTTTTGTTATCCTCATTTGGAGAACGACAGCTATAAATTTATTCCTTTTAATAGTTTAGCAATAAAATGCATGTTGACAGCAAAGGTAGACAAAAAGGATCAAGATAAATTTTATAACTCAATTATTTATGGAATTGCGCCACCTCCACAATTTAAGAAGCGTTATAATACTAATGATAACTCAAGAGGTATGAACTATGAGACACCTATGTTTAATAAGGTGGCTATTTTAATTTGCGAGGCATTGAATTCAATCAAGGTTACTCAATCTGATGTTGCAAATGTTCTTTCAAGAGTAGTTTCTGTTAGACATTTGGAAAATTTGGTATTAAGGAAAGAGAATCATCAGGATGTACTTTTTCATTCAAAAGAACTACTCTTAAAAGCTATTTTGATAGCTATTGGTCAATCAAAAGAAATTGAAACTACTGCCACTGCTGAAGGAGGAGAAATAGTATTCCAAAATGCTGCTTTTACTATGTGGAAATTGACATATCTGGATCATAAACTAATGCCTATTTTAGATCAAAACTTTATCGAATTCAAGATTACCTTGAATGAAGATAAACCAGTTTCAGATATATGCATTAAAGAACTTGTTGCTGAATTGAGGTGGCAGTATAATAGATTCGCTGTGATAACACATGGTAAAGGTCACTATAGAGTTGTTAAATATTCATCAGTTGCTAATCATGCAGATAGAGTATTTGCTACATACAAAAATAATACTAAAAGTGGGAATGTCACTGATTTTAATTTACTAGACCAAAGAATAATTTGGCAGAACTGGTATGCGTTTACATCTTCCATGAAACAAGGTAATACTCTTGATGTATGTAAGAAACTACTCTTCCAAAAGATGAAACAAGAGAAAAATCCATTTAAAGGATTGTCAACTGATAGAAAGATGGATGAAGTTTCGCACGTTGGAATT
>AGE99411
ATGGCTGAGCTAGCTTGCTTTTGTTATCCTCATTTAGAGAACGATAGCTATAAATTTATTCCTTTTAATAATTTAGCAATAAAATGTATGCTGACAGCTAAAGTAGATAAAAAAGATCAAGATAAATTTTACAACTCTATTGTGTATGGAATTGCGCCACCACCACAATTTAAGAAACGTTACAATACTAATGATAATTCAAGAGGTATGAATTATGAAACAGTTATGTTCAATAAGGTGGCCATTTTAATCTGTGAAGCACTCAATTCAATTAAAGTTACCCAATCTGATGTTGCGAATGTTCTTTCAAGAGTAGTTTCTATCAGACATTTAGAAAATTTGGTACTAAGAAAAGAAAATCATCAAGATGTATTGTTTCATTCGAAAGAACTGCTATTAAAATCTGTTCTAATAGCTATTGGTCAATCAAAGGAAATTGAAACTACTGCTACTGCTGAAGGAGGAGAAATAGTCTTTCAAAATACAGCATTCACTATGTGGAAATTAACGTATCTAGATCATAAATTAATGCCTATTTTGGATCAGAACTTCCTTGAATATAAGATCACACTGAATGAAGATAAGCCGATCTCAGATATGTGTGTTAAAGAACTTGTTGCTGAATTAAGGTGGCAGTATAATAAATTTGCTGTAATAACACATGGTAAAGGTCACTATAGAGTTGTTAAATATTCATCAGTTGCTAACCATGCGGATAGAGTGTTCGCTACATATAAAAATAACGCTAAGAGTGGAAATGTTACTGACTTCAATCTATTGGACCAAAGAATAATTTGGCAGAATTGGTATGCATTTACGTCTTCAATGAAACAAGGTAATACACTTGATGTATGTAAAAAACTACTCTTCCAAAAAATGAAACAAGAGAAAAATCCATTTAAAGGACTGTCAACTGATAGAAAAATGGATGAAGTTTCACATGTCGGAATT
>AGH68957
ATGGCTGAGCTAGCTTGCTTTTGTTATCCTCATTTGGAGAACGATAGCTATAAGTTTATTCCTTTCAATAGTTTGGCAATAAAATGTATGTTGACAGCTAAAGTGGATAAAAAAGATCAAGATAAATTTTATAATTCTATTGTATATGGAATTGCGCCACCACCACAATTCAAAAAACGTTATAACACTAGTGATAATTCAAGAGGTATGAATTATGAAACAACTATGTTTAACAAGGTGGCTAATTTAATTTGTGAAGCACTTAATTCAATTAAAGTTACTCAATCTGACGTTGCTAGTGTCCTTTCAAGAGTAGTTTCTATTAGACATTTGGAAAATCTGGTGTTAAGAAGAGAAAATCATCAAGATGTGCTGTTTCATTCGAAGGAACTACTCTTAAAATCTGTTTTGATAGCTATTGGTCAATTAAAAGAAATTGAAACTACTGCTACTGCTGAGGGAGGAGAAATAGTGTTTCAGAATGCAGCTTTTACTATGTGGAAATTGACTTATTTAGATCATAAACTAATGCCTATTTTGGACCAAAATTTTATTGAATATAAAATTACATTAAATGAAGATAAACCAATTTCAGATATATGTGTTAAAGAACTTGTTGCTGAATTGAGATGGCAGTATAACAGATTTGCTGTAATAACACATGGTAAAGGTCACTATAGAGTCGTTAAATATTCATCAGTTGCTAATCATGCAGATAGGGTCTTCGCTACATATAAAAATAATATTAAGAGTGGTATTGTTACTGATTTTAATTTATTGGATCAAAGAATAATTTGGCAAAATTGGTATGCATTTACATCTTCAATGAAACAAGGTAATACACTTGATGTATGTAAGAAACTGCTCTTTCAAAAGATGAAGCAGGAGAAGAATCCGTTTAAAGGACTGTCAACTGATAGAAAAATGGATGAAGTCTCACATGTTGGAATT
>AGB51103
ATGGCTGAGCTAGCTTGCTTTTGTTATCCTCATTTAGAGAACGATAGCTATAAGTTTATTCCTTTCAATAGTTTGGCAATAAAATGTATGTTGACAGCTAAAGTGGATAAGAAAGATCAAGATAAATTTTATAATTCCATTGTATATGGAATTGCGCCACCACCACAATTCAAAAAACGTTATAACACTAGTGATAATTCAAGAGGTATGAATTATGAAACAACTATGTTCAATAAAGTGGCTATTTTAATTTGTGAAGCACTTAATTCAATTAAAGTTACTCAATCTGACGTTGCTAATGTCCTTTCAAGAGTAGTTTCTATTAGACATTTGGAAAATCTGGTGTTAAGGAAAGAAAATCATCAAGATGTGTTGTTTCATTCGAAGGAACTACTCTTAAAATCTGTTTTGATAGCTATTGGTCAATCAAAAGAAATTGAAACTACTGCTACTGCCGAGGGAGGAGAAATAGTGTTTCAGAATGCAGCTTTTACTATGTGGAAATTGACTTATCTAGATCATAAACTAATGCCTATTTTGGACCAAAATTTTATCGAATATAAAATTACATTAAATGAAGATAAACCAATTTCAGATATATGTGTTAAAGAACTTGTTGCTGAATTGAGATGGCAGTATAACAGATTTGCTGTAATAACACATGGTAAAGGTCACTATAGAGTCGTTAAATATTCATCAGTTGCTAATCACGCAGATAGAGTATTCGCTACATATAAAAATAACACTAAGAGTGGTAATGTTATTGATTTTAATTTACTGGATCAAAGAATAATTTGGCAAAATTGGTATGCATTTGCATCTTCAATGAAACAAGGTAATACACTTGACGTATGTAAGAAACTACTCTTTCAAAAGATGAAACAAGAGAAGAATCCGTTTAAAGGACTGTCAACTGATAGAAAAATGGATGAAGTCTCACATGTTGGAATT
>AFJ68345
ATGGCTGAGCTAGCTTGCTTTTGTTATCCTCATTTGGAGAACGATAGCTATAAATTTATTCCTTTTAATAATTTAGCAATAAAATGTATGTTGACAGCAAAAGTAGATAAAAAAGATCAAGATAAATTTTACAATTCTATTGTTTATGGGATTGCGCCACCACCACAATTTAGAAAGCGTTATAATACTAGTGATAATTCGAGAGGAATGAATTACGAGACAATTATGTTTAATAAGGTGGCTATCTTAATTTGTGAAGCACTTAATTCGATTAAAGTTACACAATCTGAAGTTGCAAATGTTCTTTCAAGAGTAGTTTCCGTTAGACATTTGGAAAATTTAGTATTAAGGAAAGAAAATCATCAAGATGTACTTTTCCATTCGAAAGAACTACTCTTAAAATCTGTGTTGATAGCTATTGGTCAGTCAAAAGAAATTGAAACTACTGCTACTGCCGAAGGAGGAGAAATAGTATTTCAGAATGCAGCTTTTACTATGTGGAAATTGACGTATTTAGATCATAAATTAATGCCTATTTTAGATCAGAATTTCATTGAATATAAAATTACATTGAATGAAGATAAACCAATTTCAGATGTATGTGTTAAAGAACTTGTTGCTGAACTAAGATGGCAGTATAACAGATTTGCTGTAATAACACATGGTAAAGGTCACTATAGAGTTGTTAAATATTCATCAGTTGCTAACCATGCAGATAGAGTATTTGCTACATATAAGAATAATGCTAAGAGTGGTAATACTACTGATTTCAATTTGCTAGACCAAAGAATTATTTGGCAAAATTGGTATGCATTTACATCTTCAATAAAACAAGGTAATACAATTGATGTATGTAAGAAACTACTCTTTCAAAAGATGAAACAAGAGAAAAATCCATTTAAGGGGTTGTCAACTGATAGAAAAATGGATGAAGTCTCACATGTTGGAATT
>AGS43824
ATGGCTGAGCTAGCTTGTTTTTGTTATCCCCATTTGGAGAACGATAGCTATAAATTCATTCCATTTAATAGTCTAGCTATAAAATGCATGTTGACAGCTAAAGTAGACAAAAAAGATCAAGACAAATTTTATAATTCAATAATTTATGGTATTGCGCCACCACCACAGTTCAAAAAACGTTACAATACAAATGATAATTCAAGAGGAATGAACTATGAAACTCCAATGTTTAACAAGGTGGCAATGTTAATTTGTGAGGCACTAAATTCAATAAAAGTTACTCAATCTGATGTTGCAAGTGTACTATCAAGAGTAGTTTCTGTAAGACATTTAGAAAACTTAGTATTGAGAAGGGAAAATCATCAAGATGTGCTTTTTCATTCGAAGGAACTATTGCTAAAATCAGTACTAATAGCTATTGGTCATTCAAAAGAAATCGAAACAACTGCCACCGCTGAAGGAGGAGAAATTGTTTTTCAGAATGCGGCATTCACAATGTGGAGATTGACATACTTGGAACATAAATTAATGCCAATTTTAGATCAAAATTTCATTGAGTACAAAATCACAGTAAATGAAGACAAACCAATCTCAGAGTCACACGTGAAAGAACTTATTGCTGAGTTGCGATGGCAGTACAATAAATTTGCAATAATCACTCATGGTAAAGGTCACTATAGAGTTGTGAAATATTCATCAGTTGCGAATCATGCAGATAGAGTTTACGCTACTTTCAAGAGTAACAACAAGAATGGAAATGCGCTGGAGTTTAATTTGCTAGACCAACGAATAATATGGCAGAACTGGTATGCATTTACGTCTTCAATGAAACAAGGTAACACTCTTGACGTATGCAAGAAACTACTCTTTCAAAAGATGAAGCGGGAGAGTAATCCTTTCAAAGGACTGTCAACTGATAGAAAGATGGATGAAGTCTCTCAAGTAGGAATT
>AGF86230
ATGGCTGAGCTAGCTTGCTTTTGTTATCCTCATTTGGAGAACGATAGCTATAAATTTATTCCTTTTAATAATTTAGCAATAAAATGTATGTTGACAGCAAAAGTGGATAAAAAAGATCAAGATAAATTTTACAATTCTATTGTTTATGGAATTGCGCCACCACCACAATTTAGAAAACGTTATAATACTAGTGATAATTCGAGAGGAATGAATTATGAGACAATTATGTTTAATAAGGTGGCTATTTTAGTCTGTGAAGCACTTAATTCAATCAAAGTTACACAATCTGAAGTTGCCAATGTTTTGTCAAGAGTAGTTTCCGTTAGACATTTGGAAAATTTGGTATTAAGGAAAGAAAATCATCAAGATGTACTGTTCCATTCGAAAGAATTACTTTTAAAATCTGTGTTGATAGCTATTGGTCAATCAAAAGAAATCGAAACTACTGCTACTGCCGAGGGAGGAGAAATAGTATTTCAGAATGCAGCTTTTACTATGTGGAAATTGACGTATCTAGATCATAAATTAATGCCTATTTTGGATCAGAATTTCATTGAATATAAAATTACATTGAATGAAGATAAACCAATTTCAGATGTATGTGTTAAAGAACTTGTTGCTGAATTAAGATGGCAGTATAATAGATTTGCTGTAATAACACATGGTAAAGGTCACTATAGAGTTGTTAAGTATTCATCAGTTGCTAACCATGCAGATAGAGTGTTCGCCACATATAAGAATAATGCTAAGAGTGGAAATATTACTGACTTCAATTTGTTAGACCAAAGAATTATTTGGCAAAATTGGTATGCATTCACATCTTCAATGAAACAAGGCAATACAATTGATGTATGTAAGAAACTGCTCTTTCAAAAGATGAAACAAGAGAAAAATCCGTTTAAAGGACTGTCAACTGATAGAAAAATGGATGAAGTCTCACATGTTGGAATT
>AGE98371
ATGGCTGAGCTAGCTTGCTTTTGTTATCCTCATTTGGAGAACGATAGCTATAAATTTATTCCTTTTAATAGTTTGGCAATAAAATGCATGTTGACAGCAAAGGTAGACAAAAAGGATCAAGATAAATTTTATAACTCAATTGTTTATGGAATTGCGCCACCTCCACAATTTAAAAAGCGTTATAATACTAATGATAACTCAAGAGGTATGAATTATGAGACACTTATGTTTAATAAGGTGGCTATTTTAATTTGCGAAGCATTGAATTCAATCAAGGTTACTCAATCTGATGTTGCAAATGTTCTTTCAAGAGTAGTTTCTGTTAGACACTTGGAAAATTTAGTATTAAGGAAAGAGAATCATCAGGATGTACTTTTTCATTCAAAAGAACTACTCTTAAAAGCTGTTTTGATAGCTATTGGTCAATCGAAAGAAATTGAAACTACTGCCACTGCTGAAGGAGGAGAAATAGTATTCCAAAATGCTGCTTTTACTATGTGGAAACTGACATATTTGGATCATAAACTAATGCCTATTTTAGATCAAAACTTTATCGAATACAAGATTACCTTGAATGAAGATAAACCAATTTCAGATATATACGTTAAAGAACTTGTTGCTGAATTGAGGTGGCAGTATAATAGATTTGCTGTGATAACACATGGTAAAGGTCACTATAGAGTTGTTAAATATTCATCAGTTGCTAATCACGCAGATAGAGTATTCGCTACATACAAAAATAATGCTAAAAGTGGGAATGTTATTGATTTTAATTTACTAGACCAAAGAATAATCTGGCAGAACTGGTATGCGTTTACATCTTCTATGAAACAAGGTAATACTCTTGATGTATGTAAGAAATTACTCTTCCAAAAGATGAAACAAGAGAAAAATCCATTTAAAGGATTGTCAACTGATAGAAAGATGGATGAAGTTTCGCACGTTGGAATT
>AGE98395
ATGGCTGAGCTAGCTTGCTTTTGTTATCCTCATTTGGAGAACGACAGCTATAAATTTATTCCTTTTAATAGTTTAGCAATAAAATGCATGTTGACAGCAAAGGTAGACAAAAAGGATCAAGATAAATTTTATAACTCAATTATTTATGGAATTGCGCCACCTCCACAATTTAAGAAGCGTTATAATACTAATGATAACTCAAGAGGTATGAACTATGAGACACCTATGTTTAATAAGGTGGCTATTTTAATTTGCGAGGCATTGAATTCAATCAAGGTTACTCAATCTGATGTTGCAAATGTTCTTTCAAGAGTAGTTTCTGTTAGACATTTGGAAAATTTGGTATTAAGGAAAGAGAATCATCAGGATGTACTTTTTCATTCAAAAGAACTACTCTTAAAAGCTATTTTGATAGCTATTGGTCAATCAAAAGAAATTGAAACTACTGCCACTGCTGAAGGAGGAGAAATAGTATTCCAAAATGCTGCTTTTACTATGTGGAAATTGACATATCTGGATCATAAACTAATGCCTATTTTAGATCAAAACTTTATCGAATTCAAGATTACCTTGAATGAAGATAAACCAGTTTCAGATATATGCATTAAAGAACTTGTTGCTGAATTGAGGTGGCAGTATAATAGATTCGCTGTGATAACACATGGTAAAGGTCACTATAGAGTTGTTAAATATTCATCAGTTGCTAATCATGCAGATAGAGTATTTGCTACATACAAAAATAATACTAAAAGTGGGAATGTCACTGATTTTAATTTACTAGACCAAAGAATAATTTGGCAGAACTGGTATGCGTTTACATCTTCCATGAAACAAGGTAATACTCTTGATGTATGTAAGAAACTACTCTTCCAAAAGATGAAACAAGAGAAAAATCCATTTAAAGGATTGTCAACTGATAGAAAGATGGATGAAGTTTCGCACGTTGGAATT
>AGE99290
ATGGCTGAGCTAGCTTGCTTTTGTTATCCTCATTTGGAGAACGATAGCTATAAATTTATTCCTTTTAATAGTTTGGCAATAAAATGCATGTTGACAGCAAAGGTAGACAAGAAGGATCAAGATAAATTTTATAACTCAATTGTTTATGGAATTACGCCACCTCCACAATTTAAGAAGCGTTATAATACTAATGATAACTCAAGAGGTATGAACTATGAGACCCCTATGTTTAATAAGGTGGCTATTTTGATTTGCGAAGCATTGAATTCAATCAAGGTTACTCAATCTGATGTTGCAAATGTTCTTTCAAGAGTAGTTTCTGTTAGACATTTGGAAAATTTGGTATTAAGGAAAGAGAATCATCAGGATGTACTTTTTCATTCAAAAGAACTGCTCTTAAAAGCTGTTTTGATAGCTATTGGTCAATCAAAAGAAATTGAAACTACTGCCACTGCTGAAGGAGGAGAAATAGTATTCCAAAATGCTGCTTTTACTATGTGGAAATTGACATATCTGGATCATAAACTAATGCCTATTTTAGATCAAAACTTTATCGAATACAAGATTACCTTGAATGAAGATAAACCAATTTCAGATATATGCATTAAAGAACTTGTTGCTGAATTGAGGTGGCAGTATAATAGATTCGCTGTGATAACACATGGTAAAGGTCACTATAGAGTTGTTAAATATTCATCAGTTGCTAATCACGCAGATAGAGTATTTGCCACATATAAAAATAATGCTAAAAGTGGAAATGTCACTGATTTTAATTTACTAGACCAAAGAATAATTTGGCAGAACTGGTATGCGTTTACATCTTCCATGAAACAAGGTAATACTCTGGATGTATGTAAGAAACTACTCTTCCAAAAAATGAAACAAGAGAAAAATCCATTTAAAGGATTGTCAACTGATAGAAAGATGGATGAAGTTTCGCACGTTGGAATT
>ACZ51873
ATGGCTGAGCTAGCTTGCTTTTGTTATCCTCATTTGGAGAACGATAGCTATAAATTTATTCCTTTTAATAGTTTGGCAATAAAATGCATGTTGACAGCAAAGGTAGACAAAAAGGATCAAGATAAATTTTATAACTCAATTGTTTATGGAATTGCGCCACCTCCACAATTTAGGAAGCGTTATAATACTAATGATAACTCAAGAGGTATGAACTATGAGACACCTATGTTTAATAAGGTGGCTATTTTAATTTGCGAGGCGTTGAATTCAATCAAGGTTACTCAATCTGATGTTGCAAATGTTCTTTCAAGAGTAGTTTCTGTTAGACATTTGGAAAATTTGGTATTAAGGAAAGAGAATCATCAGGATGTACTTTTTCATTCAAAAGAACTACTCTTAAAAGCTGTTTTGATAGCTATTGGTCAATCAAAAGAAATTGAAACTACTGCCACTGCTGAAGGAGGAGAAATAGTATTCCAAAATGCTGCTTTTACTATGTGGAAACTGACATATCTGGATCATAAACTAATGCCTATTTTAGATCAAAACTTTATCGAATATAAGATTACCTTGAATGAAGATAAACCAATTTCAGATATATGCGTTAAAGAACTTGTTGCTGAATTGAGGTGGCAGTATAATAGATTCGCTGTGATAACACATGGTAAAGGTCACTATAGAGTTGTTAAATATTCATCAGTTGCTAATCACGCAGATAGAGTATTTGCTACATACAAAAATAATGCTAAAAGTGGGAATGTCACTGATTTTAATTTACTAGACCAAAGAATAATTTGGCAGAACTGGTATGCGTTTACATCTTCCATGAAACAAGGTAATACTCTTGATGTATGTAAGAAACTACTCTTCCAAAAGATGAAACAAGAGAAAAATCCATTTAAAGGATTGTCAACTGATAGAAAGATGGATGAAGTTTCGCACGTTGGAATT
>ACJ54824
ATGGCTGAGCTAGCTTGCTTTTGTTATCCTCATTTGGAGAACGATAGCTATAAATTTATTCCTTTTAATAATTTAGCAATAAAATGCATGTTGACAGCAAAAGTAGATAAAAAAGACCAAGATAAATTTTACAATTCTATTGTTTATGGGATTGCGCCACCACCACAATTTAGAAAACGTTATAATACTAGTGATAATTCGAGAGGAATGAATTACGAAACAATTATGTTTAATAAGGTGGCTATCTTAATCTGTGAAGCACTTAATTCGATTAAAGTTACACAATCTGAAGTTGCAAATGTTCTTTCAAGAGTAGTTTCCGTTAGACATTTGGAAAATCTAGTATTAAGGAAAGAAAATCATCAAGATGTACTTTTCCATTCGAAAGAACTACTCTTAAAATCTGTGTTGATAGCTATTGGTCAGTCAAAAGAAATCGAAACTACTGCTACTGCCGAAGGAGGAGAAATAGTATTTCAGAATGTAGCTTTTACTATGTGGAAATTGACGTATTTAGATCATAAATTAATGCCTATTTTGGATCAGAATTTCATTGAATATAAAATTACGTTGAATGAAGATAAACCAATTTCAGATGTATGGGTTAAAGAAATCGTTGCTGAATTAAGATGGCAGTATAACAGATTTGCTGTAATAACACATGGTAAAGGTCACTATAGAGTTGTTAAATATTCATCAGTTGCTAACCATGCAGATAGAGTATTTGCTACATATAAGAATAATGCTAAGAGTGGTAATACTACTGATTTCAATTTGCTAGACCAAAGAATTATTTGGCAAAATTGGTATGCATTTACATCTTCAATGAAACAAGGTAATACAATTGATGTATGTAAGAAACTACTCTTTCAAAAGATGAAACAAGAGAAAAATCCATTTAAAGGATTGTCAACTGATAGGAAAATGGATGAAGTCTCACATGTTGGAATT
>AFK27397
ATGGCTGAGCTAGCTTGCTTTTGTTATCCTCATTTGGAGAACGATAGCTATAGATTCATTCCATTTAACAGTTTAGCTATAAAATGTATGTTGACAGCAAAAGTGGACAAAAAAGATCAAGATAAATTTTATAATTCAATAATTTATGGTATTGCACCACCGCCACAATTCAAAAAACGTTATAACACGAATGACAATTCAAGAGGAATGAATTATGAAACTCCAATGTTTAATAAAGTGGCGGTGTTAATTTGTGAAGCGTTGAATTCAATTAAAGTTACTCAATCTGATGTTGCGAGTGTACTTTCAAAAGTAGTTTCTGTAAGACATCTAGAGAATTTGGTACGGAGAAGAGAGAATCATCAGGACGTGCTTTTCCATTCAAAAGAGTTGTTGTTGAAATCAGTACTAATAGCTATTGGTCACTCAAAAGAAATTGAAACGACTGCCACTGCTGAAGGAGGGGAAGTAGTTTTTCAAAATGCAGCTTTTACAATGTGGAAATTGACATACCTGGAGCATAGCCTAATGCCAATTTTGGATCAAAATTTTATTGAATATAAAATAACAATGAACGAAGATAAACCAATTTCAGAATCACATGTTAAAGAACTGATTGCTGAGTTGCGGTGGCAATACAACAAATTTGCAGTAATTACACATGGTAAAGGTCACTACAGAGTTGTAAAATATTCATCAGTTGCGAATCATGCAGATAGAGTTTACGCTACTTTCAAGAGTAATAATAAGAATGGGAATATGATAGAGTTTAATCTACTTGATCAAAGAATAATATGGCAGAACTGGTATGCGTTTACATCTTCAATGAAACAAGGTAACACTCTTGAAGTATGTAAGAAACTACTGTTCCAAAAGATGAAGCGAGAAAGTAATCCGTTTAAGGGACTGTCAACTGATAGAAAGATGGATGAGGTTTCTCAAATAGGAATT
>AFK27396
ATGGCTGAGCTAGCTTGCTTTTGTTATCCTCATTTGGAGAACGATAGCTATAAATTTATTCCTTTTAATAATTTAGCAATAAAATGCATGTTGACAGCAAAAGTAGATAAAAAAAATCAAGATAAATTTTATAACTCAATTGTTTATGGAATTGCGCCACCTCCACAATTTAAGAAACGTTATAATACCAATGATAATTCAAGAGGTATGAATTTTGAAACATCTATGTTCAATAAGGTGGCTATGTTAATTTGCGAAGCATTGAATTCAATTAAAGTTACTCAATCTGATGTTGCAAATGTTCTTTCGAGAGTAGTTTCTGTTAGACATTTGGAAAATTTGGTACTAAGGAAAGAGAATCATCAGGATGTACTTTTTCATTCAAAAGAACTACTCTTAAAAGCTGTTCTAATAGCTATTGGTCAATCAAAAGAAATTGAAACTACTGCCACTGCTGAAGGAGGAGAGATAGTATTTCAAAATACTGCTTTTACCATGTGGAAACTAACGTACTTAGATCATAAACTAATGCCTATTCTAGATCAAAACTTCGTTGAATACAAGATCACCTTGAATGAAGATAAACCAATTTCAGATACGTGTGTCAAAGAGCTCGTTGCTGAATTGAGGTGGCAGTATAATAGATTTGCTGTAATAACACATGGAAAAGGTCACTACAGAGTTGTTAAATATTCATCAGTTGCGAATCACGCAGATAGAGTATTCGCTACATACAAGAGTAATGCTAAGAGTGGTAATGTTACTGACTTTAATTTGCTAGATCAAAGAATAATTTGGCAAAATTGGTACGCGTTCGCATCTTCTATGAAACAAGGTAATACTCTTGATGTATGTAAGAAACTACTCTTCCAAAAGATGAAACAAGAGAAGAACCCATTTAAAGGATTGTCAACTGATAGAAAGATGGATGAAGTTTCACATGTTGGAATT
>AFK27395
ATGGCTGAGCTAGCTTGCTTTTGTTATCCTCATTTGGAGAACGATAGCTATAAATTTATTCCTTTTAATAATTTAGCAATAAAATGCATGTTGACAGCAAAAGTAGATAAAAAAGATCAAGATAAATTTTATAACTCAATTGTTTATGGAATTGCGCCACCTCCACAATTTAAGAAACGTTATAATACCAATGATAATTCAAGAGGTATGAATTTTGAAACATCTATGTTCAATAAGGTGGCTATGTTAATTTGCGAAGCATTGAATTCAATTAAAGTTACCCAATCTGATGTTGCAAATGTTCTTTCGAGAGTAGTTTCTGTTAGACATTTGGAAAATTTGGTACTAAGGAAAGAGAATCATCAGGATGTACTTTTTCATTCAAAAGAACTACTCTTAAAAGCTGTTCTAATAGCTATTGGTCAATCAAAAGAAATTGAAACTACTGCCACTGCTGAAGGAGGAGAGATAGTATTTCAAAATACTGCTTTTACCATGTGGAAACTAACGTACTTAGATCATAAACTAATGCCTATTCTAGATCAAAACTTCGTTGAATACAAGATCACCTTGAATGAAGATAAACCAATTTCAGATACGTGTGTCAAAGAGCTCGTTGCTGAATTGAGGTGGCAGTATAATAGATTTGCTGTAATAACACATGGAAAAGGTCACTACAGAGTTGTTAAATATTCATCAGTTGCGAATCACGCAGATAGAGTATTCGCTACATACAAGAGTAATGCTAAGAGTGGTAATGTTACTGACTTTAATTTGCTAGATCAAAGAATAATTTGGCAAAATTGGTACGCGTTCGCATCTTCTATGAAACAAGGTAATACTCTTGATGTATGTAAGAAACTACTCTTCCAAAAGATGAAACAAGAGAAGAACCCATTTAAAGGATTGTCAACTGATAGAAAGATGGATGAAGTTTCACATGTTGGAATT
>AFK27394
ATGGCTGAGCTAGCTTGCTTTTGTTATCCTCATTTGGAGAACGATAGCTATAAATTTATTCCTTTTAATAATTTAGCAATAAAATGCATGTTGACAGCAAAAGTAGATAAAAAAGATCAAGATAAATTTTATAACTCAATTGTTTATGGAATTGCGCCACCTCCACAATTTAAGAAACGTTATAATACCAATGATAATTCAAGAGGTATGAATTTTGAAACATCTATGTTCAATAAGGTGGCTATGTTAATTTGCGAAGCATTGAATTCAATTAAAGTTACTCAATCTGATGTTGCAAATGTTCTTTCGAGAGTAGTTTCTGTTAGACATTTGGAAAATTTGGTACTAAGGAAAGAGAATCATCAGGATGTACTTTTTCATTCAAAAGAACTACTCTTAAAAGCTGTTCTAATAGCTATTGGTCAATCAAAAGAAATTGAAACTACTGCCACTGCTGAAGGAGGAGAGATAGTATTTCAAAATACTGCTTTTACCATGTGGAAACTAACGTACTTAGATCATAAACTAATGCCTATTCTAGATCAAAACTTCGTTGAATACAAGATCACCTTGAATGAAGATAAACCAATTTCAGATACGTGTGTCAAAGAGCTCGTTGCTGAATTGAGGTGGCAGTATAATAGATTTGCTGTAATAACACATGGAAAAGGTCACTACAGAGTTGTTAAATATTCATCAGTTGCGAATCACGCAGATAGAGTATTCGCTACATACAAGAGTAATGCTAAGAGTGGTAATGTTACTGACTTTAATTTGCTAGATCAAAGAATAATTTGGCAAAATTGGTACGCGTTCGCATCTTCTATGAAACAAGGTAATACTCTTGATGTATGTAAGAAACTACTCTTCCAAAAGATGAAACAAGAGAAAAACCCATTTAAAGGATTGTCAACTGATAGAAAGATGGATGAAGTTTCACATGTTGGAATT
>AFK27393
ATGGCTGAGCTAGCTTGCTTTTGTTATCCTCATTTGGAGAACGATAGCTATAGATTCATTCCATTTAACAGTTTAGCTATAAAATGTATGTTGACAGCAAAAGTGGACAAAAAAGATCAAGATAAATTTTATAATTCAATAATTTATGGTATTGCACCACCGCCACAATTCAAAAAACGTTATAACACGAATGACAATTCAAGAGGAATGAATTATGAAACTCCAATGTTTAATAAAGTGGCGGTGTTAATTTGTGAAGCGTTGAATTCAATTAAAGTTACTCAATCTGATGTTGCGAGTGTACTTTCAAAAGTAGTTTCTGTAAGACATCTAGAGAATTTGGTACGGAGAAGAGAGAATCATCAGGACGTGCTTTTCCATTCAAAAGAGTTGTTGTTGAAATCAGTACTAATAGCTATTGGTCACTCAAAAGAAATTGAAACGACTGCCACTGCTGAAGGAGGGGAAGTAGTTTTTCAAAATGCAGCTTTTACAATGTGGAAATTGACATACCTGGAGCATAGCCTAATGCCAATTTTGGATCAAAATTTTATTGAATATAAAATAACAATGAACGAAGATAAACCAATTTCAGAATCACATGTTAAAGAACTGATTGCTGAGTTGCGGTGGCAATACAACAAATTTGCAGTAATTACACATGGTAAAGGTCACTACAGAGTTGTAAAATATTCATCAGTTGCGAATCATGCAGATAGAGTTTACGCTACTTTCAAGAGTAATAATAAGAATGGGAATATGATAGAGTTTAATCTACTTGATCAAAGAATAATATGGCAGAACTGGTATGCGTTTACATCTTCAATGAAACAAGGTAACACTCTTGAAGTATGTAAGAAACTACTGTTCCAAAAGATGAAGCGAGAAAGTAATCCGTTTAAGGGACTGTCAACTGATAGAAAGATGGATGAGGTTTCTCAAATAGGAATT
>AGE99484
ATGGCTGAGCTAGCTTGCTTTTGTTATCCTCATTTGGAGAACGACAGCTATAAATTTATTCCTTTTAATAGTTTAGCAATAAAATGCATGTTGACAGCAAAGGTAGACAAAAAGGATCAAGATAAATTTTATAACTCAATTATTTATGGAATTGCGCCACCTCCACAATTTAAGAAGCGTTATAATACTAATGATAACTCAAGAGGTATGAACTATGAGACACCTATGTTTAATAAGGTGGCTATTTTAATTTGCGAGGCATTGAATTCAATCAAGGTTACTCAATCTGATGTTGCAAATGTTCTTTCAAGAGTAGTTTCTGTTAGACATTTGGAAAATTTGGTATTAAGGAAAGAGAATCATCAGGATGTACTTTTTCATTCAAAAGAACTACTCTTAAAAGCTATTTTGATAGCTATTGGTCAATCAAAAGAAATTGAAACTACTGCCACTGCTGAAGGAGGAGAAATAGTATTCCAAAATGCTGCTTTTACTATGTGGAAATTGACATATCTGGATCATAAACTAATGCCTATTTTAGATCAAAACTTTATCGAATTCAAGATTACCTTGAATGAAGATAAACCAGTTTCAGATATATGCATTAAAGAACTTGTTGCTGAATTGAGGTGGCAGTATAATAGATTCGCTGTGATAACACATGGTAAAGGTCACTATAGAGTTGTTAAATATTCATCAGTTGCTAATCATGCAGATAGAGTATTTGCTACATACAAAAATAATACTAAAAGTGGGAATGTCACTGATTTTAATTTACTAGACCAAAGAATAATTTGGCAGAACTGGTATGCGTTTACATCTTCCATGAAACAAGGTAATACTCTTGATGTATGTAAGAAACTACTCTTCCAAAAGATGAAACAAGAGAAAAATCCATTTAAAGGATTGTCAACTGATAGAAAGATGGATGAAGTTTCGCACGTTGGAATT
>AFK27399
ATGGCTGAGCTAGCTTGCTTTTGTTATCCTCATTTGGAGAACGATAGCTATAAATTTATTCCTTTTAATAATTTAGCAATAAAATGCATGTTGACAGCAAAAGTAGATAAAAAAGATCAAGATAAATTTTATAACTCAATTGTTTATGGAATTGCGCCACCTCCACAATTTAAGAAACGTTATAATACCAATGATAATTCAAGAGGTATGAATTTTGAAACATCTATGTTCAATAAGGTGGCTATGTTAATTTGCGAAGCATTGAATTCAATTAAAGTTACTCAATCTGATGTTGCAAATGTTCTTTCGAGAGTAGTTTCTGTTAGACATTTGGAAAATTTGGTACTAAGGAAAGAGAATCATCAGGATGTACTTTTTCATTCAAAAGAACTACTCTTAAAAGCTGTTCTAATAGCTATTGGTCAATCAAAAGAAATTGAAACTACTGCCACTGCTGAAGGAGGAGAGATAGTATTTCAAAATACTGCTTTTACCATGTGGAAACTAACGTACTTAGATCATAAACTAATGCCTATTCTAGATCAAAACTTCGTTGAATACAAGATCACCTTGAATGAAGATAAACCAATTTCAGATACGTGTGTCAAAGAGCTCGTTGCTGAATTGAGGTGGCAGTATAATAGATTTGCTGTAATAACACATGGAAAAGGTCACTACAGAGTTGTTAAATATTCATCAGTTGCGAATCACGCAGATAGAGTATTCGCTACATACAAGAGTAATGCTAAGAGTGGTAATGTTACTGACTTTAATTTGCTAGATCAAAGAATAATTTGGCAAAATTGGTACGCGTTCGCATCTTCTATGAAACAAGGTAATACTCTTGATGTATGTAAGAAACTACTCTTCCAAAAGATGAAACAAGAGAAGAACCCATTTAAAGGATTGTCAACTGATAGAAAGATGGATGAAGTTTCACATGTTGGAATT
>AFK27398
ATGGCTGAGCTAGCTTGCTTTTGTTATCCTCATTTGGAGAACGATAGCTATAAATTTATTCCTTTTAATAATTTAGCAATAAAATGCATGTTGACAGCAAAAGTAGATAAAAAAGATCAAGATAAATTTTATAACTCAATTGTTTATGGAATTGCGCCACCTCCACAATTTAAGAAACGTTATAATACCAATGATAATTCAAGAGGTATGAATTTTGAAACATCTATGTTCAATAAGGTGGCTATGTTAATTTGCGAAGCATTGAATTCAATTAAAGTTACCCAATCTGATGTTGCAAATGTTCTTTCGAGAGTAGTTTCTGTTAGACATTTGGAAAATTTGGTACTAAGGAAAGAGAATCATCAGGATGTACTTTTTCATTCAAAAGAACTACTCTTAAAAGCTGTTCTAATAGCTATTGGTCAATCAAAAGAAATTGAAACTACTGCCACTGCTGAAGGAGGAGAGATAGTATTTCAAAATACTGCTTTTACCATGTGGAAACTAACGTACTTAGATCATAAACTAATGCCTATTCTAGATCAAAACTTCGTTGAATACAAGATCACCTTGAATGAAGATAAACCAATTTCAGATACGTGTGTCAAAGAGCTCGTTGCTGAATTGAGGTGGCAGTATAATAGATTTGCTGTAATAACACATGGAAAAGGTCACTACAGAGTTGTTAAATATTCATCAGTTGCGAATCACGCAGATAGAGTATTCGCTACATACAAGAGTAATGCTAAGAGTGGTAATGTTACTGACTTTAATTTGCTAGATCAAAGAATAATTTGGCAAAATTGGTACGCGTTCGCATCTTCTATGAAACAAGGTAATACTCTTGATGTATGTAAGAAACTACTCTTCCAAAAGATGAAACAAGAGAAGAACCCATTTAAAGGATTGTCAACTGATAGAAAGATGGATGAAGTTTCACATGTTGGAATT
>AEB79359
ATGGCTGAGCTAGCTTGCTTTTGTTATCCTCATTTGGAGAACGATAGCTATAAATTTATTCCTTTTAATAATTTAGCAATAAAATGCATGTTGACAGCAAAAGTAGATAAAAAAGATCAAGATAAATTTTATAATTCTATTGTTTATGGGATTGCGCCACCACCACAATTTAGAAAACGTTATAATACTAGTGATAATTCGAGAGGAATGAATTACGAAACAATTATGTTTAATAAGGTGGCTATCTTAATTTGTGAAGCACTTAATTCGATTAAAGTTACACAATCTGAAGTTGCAAATGTTCTTTCAAGAGTAGTTTCCGTTAGACATTTGGAAAATCTAGTATTAAGGAAAGAAAATCATCAAGATGTACTTTTCCATTCGAAAGAACTACTCTTAAAATCTGTGTTGATAGCTATTGGTCAGTCAAAAGAAATCGAAACTACTGCTACTGCCGAAGGAGGAGAAATAGTATTTCAGAATGCAGCTTTTACTATGTGGAAATTGACGTATTTAGATCATAAATTAATGCCTATTTTGGATCAGAATTTCATTGAATATAAAATTACGTTGAATGAAGATAAACCAATTTCAGATGTATGTGTTAAAGAAATCGTTGCTGAATTAAGATGGCAGTATAACAGATTTGCTGTAATAACACATGGTAAAGGTCACTATAGAGTTGTTAAATATTCATCAGTTGCTAATCATGCAGATAGAGTATTTGCTACATATAAGAATAATGCTAAGAGTGGTAATACTACTGATTTCAATTTGCTAGACCAAAGAATTATTTGGCAAAATTGGTATGCATTTACATCTTCAATGAAACAAGGTAATACAATTGATGTATGTAAGAAACTACTCTTTCAAAAGATGAAACAAGAGAAAAATCCGTTCAAAGGATTGTCAACTGATAGAAAAATGGATGAAGTCTCACATGTTGGAATT
>ACZ51573
ATGGCTGAGCTAGCTTGCTTTTGTTATCCTCATTTAGAGAATGATAGCTATAAATTTATTCCTTTTAATAATTTAGCAATAAAATGTATGTTGACAGCTAAAGTAGACAAAAAAGATCAAGATAAATTTTACAATTCTATTATTTATGGAATTGCGCCGCCTCCACAATTTAAAAAACGTTATAATACTAGTGATAATTCAAGAGGTATGAATTATGAAACAGTTATGTTTAACAAAGTGGCCGTTTTAATCTGTGAAGCACTTAATTCACTTAAAGTTACACAATCTGATGTCGCCAATGTTCTTTCAAGAGTAGTTTCTGTTAGACATTTGGAAAATCTAGTGTTAAGGAAAGAAAATCATCAGGATGTATTGTTTCATTCGAAAGAACTACTCTTAAAATCCGTTTTAATAGCTATTGGTCAATCAAAAGAAATTGAAACTACTGCTACTGCCGAAGGAGGAGAAATAGTATTTCAAAACGCAGCTTTTACAATGTGGAAATTAACGTATTTAGATCATGAATTGATGCCTATTTTAGATCAAAATTTTATTGAATATAAAATTACATTGAATGAAGATAAACCAATTTCAGATGTATGTGTTAAAGAACTTGTTGCTGAATTGAGATGGCAGTATAACAGATTTGCTGTAATAACACATGGTAAAGGTCACTATAGAGTCGTTAAATATTCATCCGTTGCTAATCATGCAGATAGAGTGTTTGCTACATATAAGAACATTGCTAAGAGTGGTAATGTTATTGATTTTAACCTGTTAGACCAGAGAATCATTTGGCAAAATTGGTACGCGTTTACGTCCTCAATGAAACAAGGTAATACACTCGATGTGTGCAAGAAACTGCTCTTTCAAAAGATAAAACAGGAGAAAAATCCGTTTAAAGGACTGTCAACTGATAGAAAGATGGATGAAGTCTCACATGTTGGAATT
>AGE45389
ATGGCTGAGCTAGCTTGCTTTTGCTATCCCCATTTGGAGAACGATAGCTATAAATTTATTCCTTTTAACAATTTGGCTATAAAATGTATGTTGACAGCAAAAGTAGAGAAAAAAGATCAGGACAAATTTTACAACTCGATAATCTATGGTATTGCGCCGCCACCACAATTTAAAAAACGCTATAATACAAATGATAACTCAAGAGGAATGAATTATGAGAATGCAATGTTTAACAAGGTGGCGATGCTAATTTGTGAAGCATTGAATTCAATTAAAGTCACGCAGTCTGATGTTGCGAGTGTACTTTCAAGAGTAGTTTCTGTGAGACATCTTGAGAATTTAGTATTGAGAAGAGAAAATCATCAGGACGTTCTTTTTCACTCAAAGGAGCTACTACTCAAATCAGTTTTAATAGCTATTGGTCATTCAAAGGAGATTGAAACGACTGCCACTGCTGAAGGGGGAGAAATTGTTTTTCAGAATGCAGCATTTACAATGTGGAAATTGACATACTTGGAACATAAACTAATGCCGATTCTTGATCAAAACTTTATTGAATATAAAATTACAGTAAATGAAGATAAACCGATTTCAGAGTCACACGTAAAAGAACTTATTGCTGAATTACGGTGGCAATACAACAAATTTGCAGTAATTACGCATGGTAAAGGTCACTATAGAGTTGTAAAATACTCGTCAGTTGCAAATCACGCAGACCGAGTTTATGCTACTTTTAAGAGTAATAACAAAAACGGAGGTCCATTGGAGTTTAATTTGCTTGATCAGAGGATAATATGGCAAAATTGGTACGCATTTACGTCCTCAATGAAACAAGGTAATACTCTTGATGTATGCAAAAAACTACTCTTCCAAAAAATGAAGCGAGAAAGTAATCCATTTAAGGGGCTGTCAACTGATAGAAAAATGGATGAAGTTTCTCAAGTAGGAATC
>AGE45424
ATGGCTGAGCTAGCTTGCTTTTGCTATCCCCATTTGGAGAACGATAGCTATAAATTTATTCCTTTTAACAATTTGGCTATAAAATGTATGTTGACAGCAAAAGTAGAGAGAAAAGATCAGGACAAATTTTACAACTCGATAATCTATGGTATTGCGCCGCCACCACAATTTAAAAAACGCTATAATACAAATGATAACTCAAGAGGAATGAATTATGAAACTGCAATGTTTAACAAGGTGGCATTACTAATTTGTGAAGCATTGAATTCAATTAAAGTCACGCAGTCTGATGTTGCAAGTGTACTTTCAAGAGTAGTTTCTGTGAGACATCTTGAGAATTTAGTATTGAGAAGAGAAAATCATCAGGACGTTCTTTTTCACTCGAAGGAGCTACTACTCAAATCAGTTTTAATAGCTATTGGTCATTCAAAGGAGATTGAAACGACTGCCACTGCTGAAGGGGGAGAAATTGTTTTTCAAAATGCAGCATTTACAATGTGGAAATTGACATACTTGGAACATAAACTAATGCCAATTCTTGATCAGAACTTTATTGAATATAAAATTACAGTAAATGAAGATAAACCGATTTCAGAGTCACACGTAAAAGAACTTATTGCTGAATTACGGTGGCAATATAATAAATTTGCAGTAATTACGCATGGTAAAGGTCACTATAGAGTTGTAAAATACTCGTCAGTTGCAAATCACGCAGACCGAGTTTATGCTACTTTTAAGAGTAATAACAAAAACGGAGGTCCACTGGAGTTTAATTTGCTTGACCAGAGGATAATATGGCAAAATTGGTACGCATTTACGTCCTCAATGAAACAAGGTAATACTCTTGATGTATGCAAAAAACTACTCTTCCAAAAAATGAAGCGAGAAAGTAATCCATTTAAGGGGCTGTCAACTGATAGAAAAATGGATGAAGTTTCTCAAGTAGGAATC
>AGE98432
ATGGCTGAGCTAGCTTGCTTTTGTTATCCTCATTTGGAGAACGATAGCTATAAATTTATTCCTTTTAATAGTTTGGCAATAAAATGCATGTTGACAGCAAAGGTAGACAAAAAGGATCAAGATAAATTTTATAACTCAATTGTTTATGGAATTGCGCCACCTCCACAATTTAAAAAGCGTTATAATACTAATGATAACTCAAGAGGTATGAATTATGAGACACTTATGTTTAATAAGGTGGCTATTTTAATTTGCGAAGCATTGAATTCAATCAAGGTTACTCAATCTGATGTTGCAAATGTTCTTTCAAGAGTAGTTTCTGTTAGACACTTGGAAAATTTAGTATTAAGGAAAGAGAATCATCAGGATGTACTTTTTCATTCAAAAGAACTACTCTTAAAAGCTGTTTTGATAGCTATTGGTCAATCGAAAGAAATTGAAACTACTGCCACTGCTGAAGGAGGAGAAATAGTATTCCAAAATGCTGCTTTTACTATGTGGAAACTGACATATTTGGATCATAAACTAATGCCTATTTTAGATCAAAACTTTATCGAATACAAGATTACCTTGAATGAAGATAAACCAATTTCAGATATATACGTTAAAGAACTTGTTGCTGAATTGAGGTGGCAGTATAATAGATTTGCTGTGATAACACATGGTAAAGGTCACTATAGAGTTGTTAAATATTCATCAGTTGCTAATCACGCAGATAGAGTATTCGCTACATACAAAAATAATGCTAAAAGTGGGAATGTTATTGATTTTAATTTACTAGACCAAAGAATAATCTGGCAGAACTGGTATGCGTTTACATCTTCTATGAAACAAGGTAATACTCTTGATGTATGTAAGAAATTACTCTTCCAAAAGATGAAACAAGAGAAAAATCCATTTAAAGGATTGTCAACTGATAGAAAGATGGATGAAGTTTCGCACGTTGGAATT
>BAM73333
ATGGCTGAGCTAGCTTGCTTTTGTTATCCCCATTTGGAGAATGATAGCTATAAATTTATCCCGTTTAATAATTTAGCTATAAAATGTATGTTGACATCAAAAGTGGATAAAAAAGATCAGGATAAATTTTACAATTCAATAATTTATGGTATTGCGCCACCACCACAATTTAAAAAACGTTATAATACGAATGACAATTCAAGAGGAATGAATTACGAAACTTCAATGTTTAATAAGGTGGCAACGTTGATTTGTGAAGCATTAAATTCAACCAAAGTTACTCAATCTGATATCGCTAGTGTGCTCTCAAGAGTAGTTTCTGTAAGACATTTGGAAAACTTAGTACTAAGAAGAGAAAATCATCAAGATGTGTTATTTCATTCAAAAGAGCTACTATTAAAGTCAGTATTAATAGCTATTGGTCATTCGAAAGAAATTGAAACGACCGCTACTGCTGAGGGAGGGGAAATTGTTTTCCAAAATACAGCATTTACAATGTGGAGATTGACGTATTTGGAGCATAAATTAATGCCAATTCTTGATCCAAATTTCATTGAGTACAAGATTACAGTTAACGAAGATAAGCCAATCTCAGAATCACATGTAAAAGAACTTATTGCTGAATTGCGGTGGCAGTATAATAAATTTGCGGTAATTACTCATGGTAAAGGTCACTACAGAGTTGTAAAGTACTCATCAGTTGCAAATCATGCGGATAGAGTTTACGCTACTTACAAGAGTAATAATAAGAATGGAAATATGCTGGAATTTAACCTACTAGATCAAAGAATAATATGGCAAAATTGGTATGCGTTTACGTCCTCGATGAAACAAGGTAATACTCTTGATGTATGCAAGAAACTACTCTTTCAAAAAATTAAGCGAGAAAGTAATCCGTTTAAGGGACTGTCAACTGATAGGAAGATGGACGAAGTTTCTCAAATAGGAATT
>BAM73337
ATGGCTGAGCTAGCTTGCTTTTGTTATCCTCATTTGGAGAACGATAGCTATAAATTTATTCCTTTTAACAATTTAGCAATAAAATGTATGTTGACAGCTAAAGTGGATAAAAAAGATCAAGATAAATTTTACAATTCTATTGTTTATGGAATTGCGCCACCACCACAATTTAAAAAACGTTATAATACTAGTGATAATTCGAGAGGAATGAATTATGAAACGACTATGTTTAATAAGGTGGCTGTCTTAATTTGTGAAGCACTTAATTCAATCAAAGTTACACAATCTGAAGTTGCAAACGTTCTTTCAAGAGTAGTTTCTGTTAGACATTTGGAAAACTTGGTATTGAGGAAAGAAAATCATCAAGACGTACTTTTCCATTCGAAAGAACTACTCTTAAAATCTGTATTGATAGCTATTGGTCAATCAAAAGAAATTGAAACTACTGCTACTGCCGAAGGAGGAGAGATAGTATTTCAGAATGCAGCTTTTACTATGTGGAAATTGACGTATTTAGAACATAAATTGATGCCTATTTTGGACCAGAATTTCATTGAATATAAAATTACATTAAATGAAGATAAACCAATTTCAGATGTATGTGTGAAAGAGCTTGTTGCTGAATTAAGATGGCAGTATAACAGATTTGCTGTAATAACACATGGTAAAGGTCACTATAGAGTTGTTAAATATTCATCAGTTGCAAACCATGCAGATAGAGTGTTCGCTACATATAAAAATAATGCTAAGAGTGGTAATATTACTGACTTTAATTTGTTAGACCAAAGAATTATTTGGCAAAATTGGTATGCATTCACATCTTCAATGAAACAAGGTAATACAATTGATATATGTAAGAAATTGCTCTTTCAAAAGATGAAACAAGAGAAAAACCCATTTAAAGGATTGTCAACTGACAGAAAAATGGATGAAGTCTCACATGTTGGAATT
>BAM73339
ATGGCTGAGCTAGCTTGCTTTTGTTATCCCCATTTGGAGAATGATAGCTATAAATTTATCCCGTTTAATAATTTAGCTATAAAATGTATGTTGACATCAAAAGTGGATAAAAAAGATCAGGATAAATTTTACAATTCAATAATTTATGGTATTGCGCCACCACCACAATTTAAAAAACGTTATAATACGAATGACAATTCAAGAGGAATGAATTACGAAACTTCAATGTTTAATAAGGTGGCAACGTTGATTTGTGAAGCATTAAATTCAACCAAAGTTACTCAATCTGATATCGCTAGTGTGCTCTCAAGAGTAGTTTCTGTAAGACATTTGGAAAACTTAGTACTAAGAAGAGAAAATCATCAAGATGTGTTATTTCATTCAAAAGAGCTACTATTAAAGTCAGTATTAATAGCTATTGGTCATTCGAAAGAAATTGAAACGACCGCTACTGCTGAGGGAGGGGAAATTGTTTTCCAAAATACAGCATTTACAATGTGGAGATTGACGTATTTGGAGCATAAATTAATGCCAATTCTTGATCCAAATTTCATTGAGTACAAGATTACAGTTAACGAAGATAAGCCAATCTCAGAATCACATGTAAAAGAACTTATTGCTGAATTGCGGTGGCAGTATAATAAATTTGCGGTAATTACTCATGGTAAAGGTCACTACAGAGTTGTAAAGTACTCATCAGTTGCAAATCATGCGGATAGAGTTTACGCTACTTACAAGAGTAATAATAAGAATGGAAATATGCTGGAATTTAACCTACTAGATCAAAGAATAATATGGCAAAATTGGTATGCGTTTACGTCCTCGATGAAACAAGGTAATACTCTTGATGTATGCAAGAAACTACTCTTTCAAAAAATTAAGCGAGAAAGTAATCCGTTTAAGGGACTGTCAACTGATAGGAAGATGGACGAAGTTTCTCAAATAGGAATT
>AGE99121
ATGGCTGAGCTAGCTTGCTTTTGTTATCCTCATTTAGAGAACGATAGCTATAAATTTATTCCTTTTAATAATTTAGCAATAAAATGTATGTTGACAGCTAAAGTAGACAAAAAAGATCAAGATAAATTTTACAATTCTATTGTTTATGGAATTGCGCCACCTCCACAATTTAAAAAACGTTATAATACTAGTGATAATTCAAGAGGTATGAATTATGAAACAGTTATGTTTACTAAAGTGGCCGTTTTAATCTGTGAAGCACTTAATTCAATTAAAGTCACACAATCTGATGTCGCCAATGTTCTTTCAAGAGTAGTTTCTGTTAGACATTTGGAAAATCTAGTGTTAAGGAAAGAAAATCACCAGGATGTATTGTTTCATTCGAAAGAATTACTCTTAAAATCCGTTTTGATAGCTATTGGTCAATCAAAAGAAATTGAAACTACTGCTACTGCCGAAGGAGGAGAAATAGTATTTCAGAACGCAGCTTTTACTATGTGGAAATTGACGTATTTAGATCATAAATTGATGCCTATTTTAGATCAGAATTTTATTGAATATAAAATTACACTGAATGAAGATAAACCAATTTCAGATGTATGTGTTAAAGAACTTGTTGCTGAATTGAGATGGCAGTATAACAGATTTGCTATAATAACACATGGTAAAGGTCACTATAGAGTTGTTAAATATTCATCAGTTGCTAATCATGCAGATAGAGTATTTGCTACATATAAGAACAGTACTAAGAGTGGTAATGTTATTGATTTTAACCTATTAGACCAAAGAATTATTTGGCAAAATTGGTACGCATTTACGTCCTCAATGAAACAAGGTAACACACTCGATGTGTGCAAGAAACTGCTCTTTCAAAAGATGAAACAGGAGAAAAATCCGTTTAAAGGACTGTCAACTGATAGAAAGATGGATGAAGTCTCACATGTTGGAATT
>AGE99042
ATGGCTGAGCTAGCTTGCTTTTGTTATCCTCATTTGGAGAACGACAGCTATAAATTTATTCCTTTTAATAGTTTAGCAATAAAATGCATGTTGACAGCAAAGGTAGACAAAAAGGATCAAGATAAATTTTATAACTCAATTATTTATGGAATTGCGCCACCTCCACAATTTAAGAAGCGTTATAATACTAATGATAACTCAAGAGGTATGAACTATGAGACACCTATGTTTAATAAGGTGGCTATTTTAATTTGCGAGGCATTGAATTCAATCAAGGTTACTCAATCTGATGTTGCAAATGTTCTTTCAAGAGTAGTTTCTGTTAGACATTTGGAAAATTTGGTATTAAGGAAAGAGAATCATCAGGATGTACTTTTTCATTCAAAAGAACTACTCTTAAAAGCTATTTTGATAGCTATTGGTCAATCAAAAGAAATTGAAACTACTGCCACTGCTGAAGGAGGAGAAATAGTATTCCAAAATGCTGCTTTTACTATGTGGAAATTGACATATCTGGATCATAAACTAATGCCTATTTTAGATCAAAACTTTATCGAATTCAAGATTACCTTGAATGAAGATAAACCAGTTTCAGATATATGCATTAAAGAACTTGTTGCTGAATTGAGGTGGCAGTATAATAGATTCGCTGTGATAACACATGGTAAAGGTCACTATAGAGTTGTTAAATATTCATCAGTTGCTAATCATGCAGATAGAGTATTTGCTACATACAAAAATAATACTAAAAGTGGGAATGTCACTGATTTTAATTTACTAGACCAAAGAATAATTTGGCAGAACTGGTATGCGTTTACATCTTCCATGAAACAAGGTAATACTCTTGATGTATGTAAGAAACTACTCTTCCAAAAGATGAAACAAGAGAAAAATCCATTTAAAGGATTGTCAACTGATAGAAAGATGGATGAAGTTTCGCACGTTGGAATT
>AGF85968
ATGGCTGAGCTAGCTTGCTTTTGTTATCCTCATTTGGAGAACGATAGCTATAAATTTATTCCTTTTAATAATTTAGCAATAAAATGTATGTTGACAGCAAAAGTGGATAAAAAAGATCAAGATAAATTTTACAATTCTATTATTTATGGAATTGCGCCACCACCACAATTTAGAAAACGTTATAATACTAGTGATAATTCGAGAGGAATGAATTACGAGACGACTATGTTTAATAAAGTGGCCATCTTAATTTGTGAAGCACTTAATTCAATCAAAGTTACACAATCTGAAGTTGCAAATGTTCTTTCAAGAGTAGTTTCCGTTAGACATTTGGAAAATTTGGTATTAAGGAAAGAAAATCACCAAGATGTACTGTTCCATTCGAAAGAACTACTCTTAAAATCTGTGTTGATAGCTATTGGTCAGTCAAAAGAAATCGAAACTACTGCTACTGCCGAAGGAGGAGAAATAGTATTTCAGAATACAGCTTTTACTATGTGGAAATTGACGTATTTAGATCATAAATTAATGCCTATTTTGGATCAGAATTTCATTGAATATAAAATTACATTGAATGAAGATAAGCCAATTTCAGATGTATATATTAAAGAACTCGTTGCTGAGTTGAGATGGCAGTATAATAGATTCGCTGTGATAACACATGGTAAAGGTCACTATAGAGTTGTTAAGTATTCATCAGTTGCTAATCATGCAGATAGAGTGTTCGCTACATATAAGAATAATGCTAAGAGTGGAAATATTACTGACTTCAATTTATTAGACCAAAGAATTATTTGGCAAAATTGGTATGCATTCACATCTTCAATGAAACAAGGTAATACAATTGATGTATGTAAGAAACTGCTCTTTCAGAAAATGAAACAAGAGAAAAATCCGTTTAAAGGACTGTCAACTGATAGAAAAATGGATGAAGTCTCACATGTTGGAATT
>ABC66303
ATGGCTGAGCTAGCTTGCTTTTGTTATCCCCATTTGGAGAACGATAGCTATAAATTCATTCCATTTAACAGTTTAGCTATAAAGTGTATGTTGACAGCAAAAGTGGACAAAAAGGATCAGGATAAATTTTACAATTCAATAATTTATGGTATTGCGCCACCGCCACAATTCAAAAAACGTTATAACACAAATGACAATTCAAGAGGAATGAATTATGAAACTCCAATGTTCAATAAGGTGGCGGTGTTAATCTGTGAAGCGTTAAATTCAATTAAAGTTACTCAATCTGACGTTGCGAATGTACTCTCAAAAGTAGTTTCTGTAAGACATCTAGAGAATTTGGTGCTGAGGAGAGAGAATCATCAAGATGTACTTTTCCATTCGAAAGATTTGTTGCTGAAATCAGTTCTAATAGCTATTGGCCACTCTAAAGAAATAGAAACAACTGCCACTGCTGAAGGAGGGGAAATCGTTTTTCAAAATGCAGCTTTTACGATGTGGAAACTGACATACTTGGAGCATAAGCTAATGCCAATATTAGACCAAAACTTCGTTGAGTATAAAATTACAGTTAATGAAGATAAACCACTTTCAGAATCTCATATAAAAGAGCTTATTGCTGAGTTGCGGTGGCAATACAATAAATTTGCAGTAATTACGCATGGTAAAGGTCACTATCGAGTTGTAAAATACTCATCAGTCGCGAATCATGCAGATAGAGTTTACGCTACTTTCAAGAGCAATAGTAAAAGTGGAGGTATGATAGAATTCAATTTACTCGATCAAAGAATAATATGGCAGAACTGGTATGCGTTTACATCTTCAATGAAACAAGGTAATACTCTTGAAACATGTAAGAAACTACTGTTCCAAAAAATGAAGCGTGAAATTAATCCATTCAAGGGGCTGTCAACTGATAGGAAGATGGACGAAGTTTCTCAAATAGGAATT
>AGE46893
ATGGCTGAGCTAGCTTGCTTTTGCTATCCCCATTTGGAGAACGATAGCTATAAATTTATTCCTTTTAACAATTTGGCTATAAAATGTATGTTGACAGCAAAAGTAGAGAAAAAAGATCAAGACAAATTTTACAACTCGATAATCTATGGTATTGCGCCGCCACCACAATTTAAAAAACGCTATAATACAAATGATAACTCAAGAGGAATGAATTATGAGACTGCAATGTTTAATAAGGTGGCGGTGCTAATTTGTGAAGCATTGAATTCAATTAAAGTCACACAGTCTGATGTTGCAAGTGTACTTTCAAGAGTAGTTTCTGTGAGACATCTTGAGAATTTAGTATTAAGAAGAGAAAATCATCAGGACGTTCTTTTTCACTCAAAGGAACTACTACTCAAATCAGTTTTAATAGCTATTGGTCATTCAAAGGAGATTGAAACGACTGCCACTGCTGAAGGGGGAGAAATTGTTTTTCAAAATGCAGCATTTACAATGTGGAAATTGACATACTTGGAACATAAATTAATGCCAATTCTTGATCAAAACTTTATTGAATATAAAATTACAGTAAATGAAGATAAACCGATTTCAGAGTCACACGTAAAAGAACTTATTGCTGAATTACGGTGGCAATACAATAAATTTGCAGTAATTACGCATGGTAAAGGTCACTATAGAGTTGTAAAATACTCGTCAGTTGCAAATCACGCAGACCGAGTTTATGCTACTTTTAAGAGTAATAACAAAAACGGAGGTCCACTGGAGTTTAATTTGCTTGATCAGAGGATAATATGGCAAAATTGGTACGCATTTACATCCTCAATGAAACAAGGTAATACTCTTGATGTATGCAAAAAACTACTTTTCCAAAAAATGAAGCGAGAAAGCAATCCATTTAAGGGGCTGTCAACTGATAGAAAGATGGATGAAGTTTCTCAAGTAGGAATC
>ACV73806
ATGGCTGAGCTAGCTTGCTTTTGTTATCCCCATTTGGAGAACGATAGCTATAAATTTATTCCATTTAATAATTTAGCTATAAAATGTATGTTGACAGCAAAAGTAGATAAAAAGGATCAAGATAAATTTTATAATTCTATAATTTATGGTATTGCGCCACCACCACAGTTCAAAAAGCGCTACAACACAAATGACAATTCAAGAGGCATGAATTATGAAACTCCAATGTTTAATAAGGTGGCAATGTTGATTTGCGAAGCATTGAATTCAGTTAAAGTTACTCAATCTGACGTTGCAAGTGTACTATCGAGAGTAGTTTCTGTGCGACATTTGGAAAATTTAGTACTAAGAAGGGAAAATCATCAAGACGTGCTCTTTCATTCAAAAGAACTACTACTAAAATCAGTATTAATAGCTATTGGTCACTCAAAAGAGATTGAGACAACTGCCACCGCTGAAGGAGGAGAAATCGTTTTTCAGAATGCAGCGTTCACAATGTGGAGATTGACATATTTAGAACATAAATTGATGCCAATTCTAGATCAAAATTTCATTGAGTATAAAATTACAGTGAATGAAGACAAACCAATTTCAGAATCACATGTAAAGGAACTTATTGCTGAATTGCGATGGCAGTACAACAAGTTTGCAGTAATCACTCATGGTAAAGGTCACTACAGAGTTGTGAAATATTCATCAGTTGCAAATCATGCAGATAGAGTTTATGCTACTTTCAAGAGTAACAACAAGAACGGAAATATGCTGGAGTTTAATCTGTTAGACCAACGAATAATATGGCAGAATTGGTATGCATTTACGTCTTCAATGAAACAAGGTAATGCTCTTGATGTATGTAAGAGACTGCTCTTTCAGAAAATGAAGCGAGAGAGTAATCTCTTTAAAGGACTGTCAACTGATAGAAAGATGGATGAAGTTTCTCAAGTAGGAATT
>ADP68538
ATGGCTGAGCTAGCTTGCTTTTGCTATCCTCATTTGGAAAATGATAGTTATAAATTTATTCCTTTTAATAATTTAGCCATTAAAGCTATGTTGACAGCTAAAGTAGATAAAAAGGACATGGATAAATTTTATGATTCAATTATTTATGGAATCGCACCACCTCCTCAATTTAAAAAACGGTATAATACCAATGATAATTCAAGAGGCATGAATTTTGAAACAAGTATGTTTACTAAGGTAGCTATGTTAATATGTGAAGCTCTAAATTCATTGAAGGTGACACAAACGAATGTCTCCAGTGTATTATCACGAGTGGTATCTATAAGACACTTGGAGAATTTGGTAATACGTAAGGAAAATCCACAAGATATTCTATTTCATTCAAAGGATTTACTTTTAAGATCAACTTTGATTGCTATTGGACAGTCTAAAGAAATTGAAACCACGATAACTGCAGAAGGAGGAGAAATTGTATTTCAAAATGCTGCTTTTACCATGTGGAAGCTAACTTATTTAGAGCATCAATTGATGCCAATTCTGGATCAGAATTTTATTGAATATAAAGTTACATTGAATGAAGATAAACCTATTTCAGATCTTCATGTTAAAGAATTAGTTGCTGAACTTCGATGGCAGTATAATAAATTTGCTGTAATCACACATGGTAAGGGTCATTATAGAATTGTAAAGTACTCATCAGTTGCTAATCACGCTGACAGAGTATATGCAACTTTCAAGAGTAATGTAAAAACTGGAGTTAATAACGATTTTACTCTACTCGATCAAAGAATTATTTGGCAAAACTGGTATGCATTCACATCATCAATGAAACAAGGTAATACGCTTGACGTATGTAAAAAGTTGCTTTTCCAAAAAATGAAACCAGAAAAGAATCCATTTAAAGGGCTATCAACGGATAGAAAAATGGATGAAGTTTCTCAAGTTGGTGTT
>AER51139
ATGGCTGAGCTAGCTTGCTTTTGTTATCCCCATTTGGAGAACGATAGCTATAAATTTATTCCATTTAACAACTTGGCTATAAAATGCATGTTGACGGCAAAAGTAGACAGAAAAGATCAAGATAAATTCTATAATTCAATAATTTATGGTATTGCACCACCGCCACAATTCAAAAAACGCTATAATACAAATGACAATTCAAGAGGAATGAACTATGAGACTTCGATGTTCAATAAAGTGGCGGTACTAATTTGTGAAGCATTAAATTCAATTAAAGTTACACAATCTGATGTTGCGAATGTGCTCTCAAGAGTAGTTTCTGTAAGACATCTGGAAAATTTGGTGCTGAGGAGAGAAAATCATCAGGACGTGCTTTTTCACTCAAAAGAACTACTATTAAAATCAGTGTTAATAGCTATTGGTCACTCAAAAGAAATTGAAACAACTGCCACTGCTGAAGGAGGAGAAATCGTTTTTCAAAACGCTGCGTTTACGATGTGGAAATTGACGTATTTAGAACACAAATTAATGCCAATTTTGGACCAAAATTTCATTGAGTATAAGATTACAGTGAATGAAGATAAACCAATTTCAGAATCACATGTGAAAGAACTCATTGCTGAGTTGCGGTGGCAGTACAACAAGTTTGCGGTAATAACACACGGTAAAGGTCACTACAGAGTTGTCAAGTATTCGTCAGTTGCGAATCATGCAGATAGAGTTTATGCTACTTTTAAGAGTAATAATAAAAATGGAAATGTACTGGAATTTAATTTGTTAGACCAAAGGATAATTTGGCAAAACTGGTATGCATTTACGTCTTCAATGAAACAAGGTAATACTCTTGACATATGTAAGAAACTACTCTTCCAGAAGATGAAAAGAGAAAGTAATCCATTTAAAGGACTGTCAACTGATAGAAAGATGGATGAAGTTTCTCAAATAGGAATT
>AGE98998
ATGGCTGAGCTAGCTTGCTTTTGTTATCCTCATTTAGAGAACGATAGCTATAAATTTATTCCTTTTAATAATTTAGCAATAAAATGTATGCTGACAGCTAAAGTAGATAAAAAAGATCAAGATAAATTTTACAACTCTATTGTGTATGGAATTGCGCCACCACCACAATTTAAGAAACGTTACAATACTAATGATAATTCAAGAGGTATGAATTATGAAACAGTTATGTTCAATAAGGTGGCCATTTTAATCTGTGAAGCACTCAATTCAATTAAAGTTACCCAATCTGATGTTGCGAATGTTCTTTCAAGAGTAGTTTCTATCAGACATTTAGAAAATTTGGTACTAAGAAAAGAAAATCATCAAGATGTATTGTTTCATTCGAAAGAACTGCTATTAAAATCTGTTCTAATAGCTATTGGTCAATCAAAGGAAATTGAAACTACTGCTACTGCTGAAGGAGGAGAAATAGTCTTTCAAAATACAGCATTCACTATGTGGAAATTAACGTATCTAGATCATAAATTAATGCCTATTTTGGATCAGAACTTCCTTGAATATAAGATCACACTGAATGAAGATAAGCCGATCTCAGATATGTGTGTTAAAGAACTTGTTGCTGAATTAAGGTGGCAGTATAATAAATTTGCTGTAATAACACATGGTAAAGGTCACTATAGAGTTGTTAAATATTCATCAGTTGCTAACCATGCGGATAGAGTGTTCGCTACATATAAAAATAACGCTAAGAGTGGAAATGTTACTGACTTCAATCTATTGGACCAAAGAATAATTTGGCAGAATTGGTATGCATTTACGTCTTCAATGAAACAAGGTAATACACTTGATGTATGTAAAAAACTACTCTTCCAAAAAATGAAACAAGAGAAAAATCCATTTAAAGGACTGTCAACTGATAGAAAAATGGATGAAGTTTCACATGTCGGAATT
>ACZ51717
ATGGCTGAGCTAGCTTGCTTTTGTTATCCTCATTTAGAGAACGATAGCTATAAATTTATTCCTTTTAATAATTTAGCAATAAAGTGTATGTTGACAGCTAAAGTAGACAAAAAAGATCAAGATAAATTTTACAATTCTATTATTTATGGAATTGCGCCGCCTCCACAATTTAAAAAACGTTATAATACTAGTGATAATTCAAGAGGTATGAATTATGAAACAGCTATGTTTAACAAAGTGGCCGTTTTAATCTGTGAAGCACTTAATTCACTTAAAGTTACACAATCTGATGTAGCCAATGTTCTTTCAAGAGTAGTTTCTGTTAGACATTTGGAAAATCTAGTGTTAAGAAAAGAAAATCATCAGGATGTATTGTTTCATTCGAAAGAACTACTCTTAAAATCCGTCTTGATAGCTATTGGTCAATCAAAAGAAATTGAAACTACTGCTACTGCCGAAGGAGGAGAAATAGTATTTCAAAACGCAGCTTTCACAATGTGGAAATTAACGTATTTAGATCATGATTTGATGCCCATTTTAGATCAAAATTTTATTGAATATAAAATTACACTGAATGAAGATAAACCAATTTCAGATGTATGTGTTAAAGAACTTGTTGCTGAATTGAGATGGCAGTATAACAGATTTGCTGTAATAACACATGGTAAAGGTCACTATAGAGTTGTTAAATATTCATCAGTCGCTAATCATGCAGATAGAGTGTTTGCTACATATAAGAACATTGCTAAGAGTGGTAATGTTATTGATTTTAACCTGTTAGACCAGAGAATCATTTGGCAAAATTGGTACGCGTTTACGTCCTCAATGAAACAAGGTAACACACTCGATGTGTGCAAGAAACTGCTCTTTCAAAAGATAAAACAGGAGAAAAATCCGTTTAAAGGACTGTCAACTGATAGAAAAATGGATGAAGTCTCACATGTTGGAATT
>AFJ68237
ATGGCTGAGCTAGCTTGCTTTTGTTATCCTCATTTGGAGAACGATAGCTATAAATTTATTCCTTTTAACAGTTTAGCAATAAAATGTATGTTGACAGCTAAAGTGGATAAAAAAGATCAAGATAAATTTTACAATTCTATTGTTTATGGAATTGCGCCACCACAACAATTTAGAAAACGTTATAATACTAGTGATAATTCGAGAGGAATGAATTATGAAACGGTTATGTTTAATAAAGTGGCTGTCTTAATTTGTGAAGCACTTAATTCAATCAAAGTCACACAATCTGAAATTGCAAATGTTCTTTCAAGAGTAGTTTCTGTTAGACATTTGGAAAATTTGGTATTGAGAAAAGAAAATCATCAAGACGTACTTTTTCATTCGAAAGAACTACTCTTAAAATCTGTGTTGATAGCTATTGGTCAATCAAAAGAAATTGAAACTACTGCTACTGCCGAAGGAGGAGAAATAGTATTTCAGAATGCAGCTTTTACTATGTGGAAATTGACTTATTTAGATCATAAATTAATGCCTATTTTGGACCAGAATTTTATTGAATATAAAATTACATTGAATGAAGATAAACCAATTTCAGATGTATGCGTTAAAGAGCTTATTGCTGAATTAAGATGGCAGTACAACAGATTTGCTGTAATAACACATGGTAAAGGTCACTATAGAGTTGTTAAATATTCATCAGTTGCTAACCATGCAGATAGAGTGTTTGCTACATATAAGAATAATGCTAAGAGTGGTAATATTACTGACTTCAATTTGTTAGACCAAAGAATTATTTGGCAAAATTGGTACGCATTCACATCTTCAATGAAACAAGGTAATACAATTGATATATGTAAGAAACTGCTCTTTCAAAAGATGAAACAAGAGAAAAATCCATTTAAAGGATTGTCAACTGACAGAAAAATGGATGAAGTATCACATGTTGGAATT
>ACZ51897
ATGGCTGAGCTAGCTTGCTTTTGTTATCCTCATTTGGAGAACGATAGCTATAAATTTATTCCTTTTAATAGTTTGGCAATAAAATGCATGTTGACAGCAAAGGTAGACAAAAAGGATCAAGATAAATTTTATAACTCAATTGTTTATGGAATTGCGCCACCTCCACAATTTAGGAAGCGTTATAATACTAATGATAACTCAAGAGGTATGAACTATGAGACACCTATGTTTAATAAGGTGGCTATTTTAATTTGCGAGGCGTTGAATTCAATCAAGGTTACTCAATCTGATGTTGCAAATGTTCTTTCAAGAGTAGTTTCTGTTAGACATTTGGAAAATTTGGTATTAAGGAAAGAGAATCATCAGGATGTACTTTTTCATTCAAAAGAACTACTCTTAAAAGCTGTTTTGATAGCTATTGGTCAATCAAAAGAAATTGAAACTACTGCCACTGCTGAAGGAGGAGAAATAGTATTCCAAAATACTGCTTTTACTATGTGGAAACTGACATATCTGGATCATAAACTAATGCCTATTTTAGATCAAAACTTTATCGAATATAAGATTACCTTGAATGAAGATAAACCAATTTCAGATATATGCGTTAAAGAACTTGTTGCTGAATTGAGGTGGCAGTATAATAGATTCGCTGTGATAACACATGGTAAAGGTCACTATAGAGTTGTTAAATATTCATCAGTTGCTAATCACGCAGATAGAGTATTTGCTACATACAAAAATAATGCTAAAAGTGGGAATGTCACTGATTTTAATTTACTAGACCAAAGAATAATTTGGCAGAACTGGTATGCGTTTACATCTTCCATGAAACAAGGTAATACTCTTGATGTATGTAAGAAACTACTCTTCCAAAAGATGAAACAAGAGAAAAATCCATTTAAAGGATTGTCAACTGATAGAAAGATGGATGAAGTTTCGCACGTTGGAATT
>AGC82175
ATGGCTGAACTAGCTTGCTTTTGTTATCCTCATTTGGAGAACGATAGCTATAAATTTATTCCTTTTAATAGTTTAGCAATAAAATGTATGTTGACAGCAAAAGTAGATAAAAAGGATCAAGATAAATTTTATAACTCAATTGTTTACGGAATTGCGCCACCTCCACAATTCAAGAAGCGTTATAACACTAATGACAACTCAAGAGGTATGAATTTTGAAACATCTATGTTTAATAAGGTGGCTATTTTAATTTGCGAAGCATTGAATTCAATTAAGGTTACTCAATCTGATGTTGCAAATGTTCTTTCAAGAGTAGTTTCTGTTAGACATTTGGAAAATTTGGTATTAAGAAAAGAGAATCATCAAGATGTACTTTTCCATTCAAAAGAACTACTCTTAAAAGCTGTTTTAATAGCTATTGGTCAATCAAAAGAAATTGAAACCACTGCCACTGCTGAAGGAGGAGAAATAGTATTCCAAAATGCTGCTTTTACTATGTGGAAACTAACATATCTAGATCATAAACTAATGCCTATTCTAGATCAAAATTTTATTGAATACAAAATTACTTTGAATGAAGATAAACCGATTTCAGATGCATGTGTTAAAGAACTTGTTGCTGAACTGAGGTGGCAATATAATAGATTTGCTGTAATAACACATGGTAAAGGTCACTACAGAGTTGTAAAATATTCATCAGTTGCTAATCACGCAGATAGAGTATTCGCTACATACAAGAATAATGCTAAAAGCGGTAATGTCACTGATTTTAATTTACTAGATCAAAGAATAATTTGGCAGAATTGGTATGCATTCACATCTTCTATGAAACAAGGCAATACTCTTGATGTATGTAAGAAACTACTCTTCCAAAAGATGAAACAAGAGAAAAATCCATTCAAAGGACTGTCAACTGATAGAAAAATGGACGAAGTTTCGCACGTCGGAATT
>AGE47444
ATGGCTGAGCTAGCTTGCTTTTGCTATCCCCATTTGGAGAACGATAGCTATAAATTTATTCCTTTTAACAATTTGGCTATAAAATGTATGTTGACAGCAAAAGTAGAGAAGAAAGATCAGGACAAATTTTACAATTCGATAATCTATGGTATTGCGCCGCCACCACAATTTAAAAAACGCTATAATACAAATGATAACTCAAGAGGAATGAATTATGAGACTGTAATGTTTAACAAGGTGGCGGTGCTAATTTGTGAAGCATTGAATTCAATTAAAGTCACGCAGTCTGATGTTGCAAGTGTACTTTCAAGAGTAGTTTCTGTGAGACATCTTGAGAATTTAGTATTGAGAAGAGAAAATCATCAGGATGTTCTTTTTCACTCAAAAGAGCTACTACTCAAATCAGTTTTAATAGCTATTGGTCATTCAAAGGAGATTGAAACGACTGTCACTGCTGAAGGGGGAGAAATTGTTTTTCAAAATGCAGCATTTACAATGTGGAAATTGACATATGTGGAACATAAACTAATGCCAATTCTTGATCAAAACTTTATTGAATATAAAATTACAGTAAATGAAGATAAACCAATTTCAGAGTCACACGTAAAAGAACTTATTGCTGAATTACGGTGGCAATACAATAAATTTGCAGTAATTACGCATGGTAAAGGTCACTATAGAGTTATAAAATACTCGTCAGTTGCAAATCACGCAGACCGAGTTTACGCTACTTTTAAGAGTAATAACAAAAACGGAGGTCCACTAGAGTTTAATTTGCTTGACCAAAGGATAATATGGCAAAATTGGTACGCATTTACGTCCTCAATGAAACAAGGTAATACTCTTGATGTATGCAAAAAACTACTCTTCCAAAAAATGAAACGAGAAAGTAATCCATTTAAGGGGCTGTCAACTGATAGAAAAATGGATGAAGTTTCTCAAGTAGGAATC
>AGE47193
ATGGCTGAGCTAGCTTGCTTTTGCTATCCCCATTTGGAGAACGATAGCTATAAATTTATTCCTTTTAACAATTTGGCTATAAAATGTATGTTGACAGCAAAAGTAGAGAAAAAAGATCAAGACAAATTTTACAACTCGATAATCTATGGTATTGCGCCGCCACCACAATTTAAAAAACGCTATAATACAAATGATAACTCAAGAGGAATGAATTATGAGACTGCAATGTTTAATAAGGTGGCGGTGCTAATTTGTGAAGCATTGAATTCAATTAAAGTCACACAGTCTGATGTTGCAAGTGTACTTTCAAGAGTAGTTTCTGTGAGACATCTTGAGAATTTAGTATTAAGAAGAGAAAATCATCAGGACGTTCTTTTTCACTCAAAGGAACTACTACTCAAATCAGTTTTAATAGCTATTGGTCATTCAAAGGAGATTGAAACGACTGCCACTGCTGAAGGGGGAGAAATTGTTTTTCAAAATGCAGCATTTACAATGTGGAAATTGACATACTTGGAACATAAATTAATGCCAATTCTTGATCAAAACTTTATTGAATATAAAATTACAGTAAATGAAGATAAACCGATTTCAGAGTCACACGTAAAAGAACTTATTGCTGAATTACGGTGGCAATACAATAAATTTGCAGTAATTACGCATGGTAAAGGTCACTATAGAGTTGTAAAATACTCGTCAGTTGCAAATCACGCAGACCGAGTTTATGCTACTTTTAAGAGTAATAACAAAAACGGAGGTCCACTGGAGTTTAATTTGCTTGATCAGAGGATAATATGGCAAAATTGGTACGCATTTACATCCTCAATGAAACAAGGTAATACTCTTGATGTATGCAAAAAACTACTTTTCCAAAAAATGAAGCGAGAAAGCAATCCATTTAAGGGGCTGTCAACTGATAGAAAGATGGATGAAGTTTCTCAAGTAGGAATC
>ADI80506
ATGGCTGAGCTAGCTTGCTTTTGTTATCCTCATTTGGAGAACGATAGCTATAAATTTATTCCTTTTAATAATTTAGCAATAAAATGCATGTTGACAGCAAAAGTAGATAAAAAAGATCAAGATAAATTTTACAATTCTATTGTTTATGGGATCGCGCCACCACCACAATTTAGAAAACGTTATAATACTAGTGATAATTCGAGAGGAATGAATTACGAGACAATTATGTTTAATAAGGTGGCTATCTTAATTTGTGAAGCACTTAATTCGATTAAAGTTACGCAATCTGAAGTTGCAAATGTTCTTTCAAGAGTAGTTTCCGTTAGACATTTAGAAAATCTAGTATTAAGAAAAGAAAATCATCAAGATGTACTTTTTCATTCGAAAGAACTACTCTTAAAATCTGTGTTGATAGCTATTGGTCAGTCAAAAGAAATCGAAACTACTGCTACTGCTGAAGGAGGAGAAATAGTATTTCAGAATGCAGCTTTTACTATGTGGAAATTGACGTATTTAGATCATAAATTAATGCCTATTTTGGATCAGAATTTCCTTGAATATAAAATTACATTGAATGAAGATAAACCAATTTCAGATATATGCATTAAAGAACTTGTTGCTGAACTAAGATGGCAGTATAACAGATTTGCTGTAATAACACATGGTAAAGGTCATTATAGAGTTGTTAAATATTCATCAGTTGCTAACCATGCAGATAGAGTATTTGCTACATATAAGAATAATGCTAAGAGTGGTAATACTACCGATTTCAATTTGCTAGACCAAAGAATTATTTGGCAAAATTGGTATGCATTTACATCTTCAATGAAACAAGGTAATACAATTGATGTATGTAAGAAACTACTCTTTCAAAAGATGAAACAAGAGAAAAATCCGTTCAAAGGATTGTCAACTGATAGAAAAATGGATGAAGTCTCACATGTTGGAATT
>AGE98485
ATGGCTGAGCTAGCTTGCTTTTGTTATCCTCATTTGGAGAACGACAGCTATAAATTTATTCCTTTTAATAGTTTAGCAATAAAATGCATGTTGACAGCAAAGGTAGACAAAAAGGATCAAGATAAATTTTATAACTCAATTATTTATGGAATTGCGCCACCTCCACAATTTAAGAAGCGTTATAATACTAATGATAACTCAAGAGGTATGAACTATGAGACACCTATGTTTAATAAGGTGGCTATTTTAATTTGCGAGGCATTGAATTCAATCAAGGTTACTCAATCTGATGTTGCAAATGTTCTTTCAAGAGTAGTTTCTGTTAGACATTTGGAAAATTTGGTATTAAGGAAAGAGAATCATCAGGATGTACTTTTTCATTCAAAAGAACTACTCTTAAAAGCTATTTTGATAGCTATTGGTCAATCAAAAGAAATTGAAACTACTGCCACTGCTGAAGGAGGAGAAATAGTATTCCAAAATGCTGCTTTTACTATGTGGAAATTGACATATCTGGATCATAAACTAATGCCTATTTTAGATCAAAACTTTATCGAATTCAAGATTACCTTGAATGAAGATAAACCAGTTTCAGATATATGCATTAAAGAACTTGTTGCTGAATTGAGGTGGCAGTATAATAGATTCGCTGTGATAACACATGGTAAAGGTCACTATAGAGTTGTTAAATATTCATCAGTTGCTAATCATGCAGATAGAGTATTTGCTACATACAAAAATAATACTAAAAGTGGGAATGTCACTGATTTTAATTTACTAGACCAAAGAATAATTTGGCAGAACTGGTATGCGTTTACATCTTCCATGAAACAAGGTAATACTCTTGATGTATGTAAGAAACTACTCTTCCAAAAGATGAAACAAGAGAAAAATCCATTTAAAGGATTGTCAACTGATAGAAAGATGGATGAAGTTTCGCACGTTGGAATT
>ACZ52016
ATGGCTGAGCTAGCTTGCTTTTGTTATCCTCATTTAGAGAATGATAGCTATAAATTTATTCCTTTTAATAATTTAGCAATAAAATGTATGTTGACAGCTAAAGTAGACAAAAAAGATCAAGATAAATTTTACAATTCTATTATTTATGGAATTGCGCCGCCTCCACAATTTAAAAAACGTTATAATACTAGTGATAATTCAAGAGGTATGAATTATGAAACAGTTATGTTTAACAAAGTGGCCGTTTTAATCTGTGAAGCACTTAATTCACTTAAAGTTACACAATCTGATGTCGCCAATGTTCTTTCAAGAGTAGTTTCTGTTAGACATTTGGAAAATCTAGTGTTAAGGAAAGAAAATCATCAGGATGTATTGTTTCATTCGAAAGAACTACTCTTAAAATCCGTTTTGATAGCTATTGGTCAATCAAAAGAAATTGAAACTACTGCTACTGCCGAAGGAGGAGAAATAGTATTTCAAAACGCAGCTTTTACAATGTGGAAATTAACGTATTTAGATCATGAATTGATGCCTATTTTAGATCAAAATTTTATTGAATATAAAATTACACTGAATGAAGATAAACCAATTTCAGATGTATATGTTAAAGAACTTGTTGCTGAATTGAGATGGCAGTATAACAGATTTGCTGTAATAACACATGGTAAAGGTCACTATAGAGTCGTTAAATATTCATCAGTTGCTAATCATGCAGATAGAGTGTTTGCTACATATAAGAACATTGCTAAGAGTGGTAATGTTATTGATTTTAACCTGTTAGACCAGAGAATCATTTGGCAAAATTGGTACGCGTTTACGTCCTCAATGAAACAAGGTAATACACTCGATGTGTGCAAGAAACTGCTCTTTCAAAAGACAAAACAGGAGAAAAATCCGTTTAAAGGACTGTCAACTGATAGAAAGATGGATGAAGTCTCACATGTTGGAATT
>ACZ51801
ATGGCTGAGCTAGCTTGCTTTTGTTATCCTCATTTAGAGAATGATAGCTATAAATTTATTCCTTTTAATAATTTAGCAATAAAATGTATGTTGACAGCTAAAGTAGACAAAAAAGATCAAGATAAATTTTACAATTCTATTATTTATGGAATTGCGCCGCCTCCACAATTTAAAAAACGTTATAATACTAGTGATAATTCAAGAGGTATGAATTATGAAACAGTTATGTTTAACAAAGTGGCCGTTTTAATCTGTGAAGCACTTAATTCACTTAAAGTTACACAATCTGATGTCGCCAATGTTCTTTCAAGAGTAGTTTCTGTTAGACATTTGGAAAATCTAGTGTTAAGGAAAGAAAATCATCAGGATGTATTGTTTCATTCGAAAGAACTACTCTTAAAATCCGTTTTGATAGCTATTGGTCAATCAAAAGAAATTGAAACTACTGCTACTGCCGAAGGAGGAGAAATAGTATTTCAAAACGCAGCTTTTACAATGTGGAAATTAACGTATTTAGATCATGAATTGATGCCTATTTTAGATCAAAATTTTATTGAATATAAAATTACACTGAATGAAGATAAACCAATTTCAGATGTATATGTTAAAGAACTTGTTGCTGAATTGAGATGGCAGTATAACAGATTTGCTGTAATAACACATGGTAAAGGTCACTATAGAGTCGTTAAATATTCATCAGTTGCTAATCATGCAGATAGAGTGTTTGCTACATATAAGAACATTGCTAAGAGTGGTAATGTTATTGATTTTAACCTGTTAGACCAGAGAATCATTTGGCAAAATTGGTACGCGTTTACGTCCTCAATGAAACAAGGTAATACACTCGATGTGTGCAAGAAACTGCTCTTTCAAAAGACAAAACAGGAGAAAAATCCGTTTAAAGGACTGTCAACTGATAGAAAGATGGATGAAGTCTCACATGTTGGAATT
>AFJ68285
ATGGCTGAGCTAGCTTGCTTTTGTTATCCTCATTTGGAGAACGATAGCTATAAATTTATTCCTTTTAACAGTTTAGCAATAAAATGTATGTTGACAGCTAAAGTGGATAAAAAAGATCAAGATAAATTTTACAATTCTATTGTTTATGGAATTGCGCCACCACAACAATTTAGAAAACGTTATAATACTAGTGATAATTCGAGAGGAATGAATTATGAAACGGTTATGTTTAATAAAGTGGCTGTCTTAATTTGTGAAGCACTTAATTCAATCAAAGTCACACAATCTGAAATTGCAAATGTTCTTTCAAGAGTAGTTTCTGTTAGACATTTGGAAAATTTGGTATTGAGAAAAGAAAATCATCAAGACGTACTTTTTCATTCGAAAGAACTACTCTTAAAATCTGTGTTGATAGCTATTGGTCAATCAAAAGAAATTGAAACTACTGCTACTGCCGAAGGAGGAGAAATAGTATTTCAGAATGCAGCTTTTACTATGTGGAAATTGACTTATTTAGATCATAAATTAATGCCTATTTTGGACCAGAATTTTATTGAATATAAAATTACATTGAATGAAGATAAACCAATTTCAGATGTATGCGTTAAAGAGCTTATTGCTGAATTAAGATGGCAGTACAACAGATTTGCTGTAATAACACATGGTAAAGGTCACTATAGAGTTGTTAAATATTCATCAGTTGCTAACCATGCAGATAGAGTGTTTGCTACATATAAGAATAATGCTAAGAGTGGTAATATTACTGACTTCAATTTGTTAGACCAAAGAATTATTTGGCAAAATTGGTACGCATTCACATCTTCAATGAAACAAGGTAATACAATTGATATATGTAAGAAACTGCTCTTTCAAAAGATGAAACAAGAGAAAAATCCATTTAAAGGATTGTCAACTGACAGAAAAATGGATGAAGTATCACATGTTGGAATT
>AGE47049
ATGGCTGAGCTAGCTTGCTTTTGCTATCCCCATTTGGAGAACGATAGCTATAAATTTATTCCGTTTAACAATTTGGCTATAAAATGTATGTTGACAGCAAAAGTAGAGAAAAAAGATCAAGACAAATTTTACAACTCGATAATCTATGGTATTGCGCCGCCACCACAATTTAAGAAACGCTATAATACAAATGATAACTCAAGAGGAATGAATTATGAGACTGCAATGTTTAACAAGGTGGCGGTGCTAATTTGTGAAGCATTGAATTCAATTAAAGTCACGCAATCTGATGTTGCAAGTGTACTTTCAAGAGTAGTTTCTGTAAGACATCTTGAGAATTTAGTATTGAGAAGAGAAAATCATCAGGACGTTCTTTTTCACTCAAAAGAGCTACTACTCAAATCAGTTTTAATAGCTATTGGTCATTCAAAGGAGATTGAAACGACTGCCACTGCTGAAGGAGGAGAAATTGTTTTTCAAAATGCAGCATTTACAATGTGGAAATTGACATACCTGGAACATAAACTAATGCCAATTCTTGATCAAAACTTTATTGAGTATAAAATTACAGTAAATGAAGATAAACCAATTTCAGAGTCACACGTAAAAGAACTTATTGCTGAATTACGGTGGCAATACAATAAATTTGCAGTAATTACGCATGGTAAAGGTCACTATAGAGTTGTAAAATACTCGTCAGTTGCAAATCACGCAGATCGAGTCTACGCTACTTTCAAGAGTAATAACAAAAACGGAGGTACACTGGAGTTTAATTTGCTTGACCAAAGGATAATATGGCAAAATTGGTACGCATTTACGTCCTCAATGAAACAAGGTAATACTCTTGATGTATGCAAAAAACTACTCTTCCAAAAAATGAAGCGAGAAAGTAATCCATTTAAGGGGCTGTCAACTGATAGAAAAATGGATGAAGTTTCTCAAGTAGGAATC
>AGE47229
ATGGCTGAGCTAGCTTGCTTTTGCTATCCCCATTTGGAGAACGATAGCTATAAATTTATTCCTTTTAACAATTTGGCTATAAAATGTATGTTGACAGCAAAAGTAGAGAAAAAAGATCAGGACAAATTTTACAACTCGATAGTCTATGGTATTGCGCCGCCACCACAATTTAAAAAACGCTATAATACAAATGATAACTCAAGAGGAATGAATTATGAGACTGCAATGTTCAACAAGGTGGCGGTGCTAATTTGTGAAGCATTGAATTCAATTAAAGTCACACAGTCTGATGTTGCAAGTGTACTTTCAAGAGTAGTTTCTGTGAGACATCTTGAGAATTTAGTATTGAGAAGAGAAAATCATCAGGACGTTCTTTTTCACTCAAAGGAGCTACTACTCAAATCAGTTTTAATAGCTATTGGTCATTCAAAGGAGATTGAAACGACTGCCACTGCTGAAGGGGGAGAAATTGTTTTTCAAAATGCAGCATTTACAATGTGGAAATTGACATACTTGGAACATAAACTAATGCCAATTCTTGATCAAAACTTTATTGAATATAAAATTACAGTAAATGAAGATAAACCAATTTCAGAGTCACACGTGAAAGAACTTATTGCTGAATTACGGTGGCAATACAATAAATTTGCAGTAATTACGCATGGTAAAGGTCACTATAGAGTTGTAAAATACTCATCAGTTGCAAATCACGCAGACCGAGTTTATGCTACTTTTAAGAGTAATAACAAAAACGGAGGTCCACTGGAATTTAATTTGCTTGACCAGAGGATAATATGGCAAAATTGGTACGCATTTACGTCCTCAATGAAACAAGGTAATACTCTTGATGTATGCAAAAAACTACTCTTCCAAAAAATGAAGCGAGAAAGTAATCCATTTAAGGGGCTGTCAACTGATAGAAAAATGGATGAAGTTTCTCAAGTAGGAATC
>ACZ51621
ATGGCTGAGCTAGCTTGCTTTTGTTATCCTCATTTAGAGAATGATAGCTATAAATTTATTCCTTTTAATAATTTAGCAATAAAATGTATGTTGACAGCTAAAGTAGACAAAAAAGATCAAGATAAATTTTACAATTCTATTATTTATGGAATTGCGCCGCCTCCACAATTTAAAAAACGTTATAATACTAGTGATAATTCAAGAGGTATGAATTATGAAACAGTTATGTTTAACAAAGTGGCCGTTTTAATCTGTGAAGCACTTAATTCACTTAAAGTTACACAATCTGATGTCGCCAATGTTCTTTCAAGAGTAGTTTCTGTTAGACATTTGGAAAATCTAGTGTTAAGGAAAGAAAATCATCAGGATGTATTGTTTCATTCGAAAGAACTACTCTTAAAATCCGTTTTGATAGCTATTGGTCAATCAAAAGAAATTGAAACTACTGCTACTGCCGAAGGAGGAGAAATAGTATTTCAAAACGCAGCTTTTACAATGTGGAAATTAACGTATTTAGATCATGAATTGATGCCTATTTTAGATCAAAATTTTATTGAATATAAAATTACACTGAATGAAGATAAACCAATTTCAGATGTATGTGTTAAAGAACTTGTTGCTGAATTGAGATGGCAGTATAACAGATTTGCTGTAATAACACATGGTAAAGGTCACTATAGAGTCGTTAAATATTCATCAGTTGCTAATCATGCAGATAGAGTGTTTGCTACATATAAGAACATTGCTAAGAGTGGTAATGTTATTGATTTTAACCTGTTAGACCAGAGAATCATTTGGCAAAATTGGTACGCGTTTACGTCCTCAATGAAACAAGGTAACACACTCGATGTGTGCAAGAAACTGCTCTTTCAAAAGATAAAACAGGAGAAAAATCCGTTTAAAGGACTGTCAACTGATAGAAAGATGGATGAAGTCTCACATGTTGGAATT
>AFX61451
ATGGCTGAGCTAGCTTGCTTTTGTTACCCTCATCTAGAGAATGATAGCTATAAATTTATCCCATTCAATAGTTTAGCAATTAAATGTATGTTGACGGCTAAAGTAGATAAAAAGGATTTAGATAAATTTTATAACTCAATAATTTATGGAATCGCGCCACCTCCACAATTTAGGAAGCGTTACAATACTAATGACAACTCAAGGGGAATGAACTTTGAAACGCAAATGTTCACCAAGGTGGCAATGTTGATTTGTGAAGCTCTGAATTCACTAAAAATTACTCAAACTGACGTTGCAAACGTGTTATCCCGTGTTGTTTCAGTTCGACATATAGAAAATCTGGTACTAAGGAAAGAAAATCCCCAAGATATACTCTTTCATTCAAAAGATCTGCTAATTAAATCAGTACTCATAGCTATCGGACAATCGAAAGAAATTGAAACTACAGCTACAGCTGAAGGAGGAGAAATTGTATTTCAGAACACTGCTTTTACTATGTGGAAGTTGACATATCTTGATCATCAATTAATGCCAATACTTGATCAGAACTTTATTGAATATAAAGTTACGTTGAATGAAGATAAACCAATTTCAGACGAACATGTGAAAGAACTGGTCGCTGAGCTTCGTTGGCAGTATAACAAATTTGCAGTTATTACACACGGAAAGGGACACTACAGAGTAGTTAAGTATTCATCAGTCGCCAATCACGCAGACAGAGTTTACGCTACTTTCAAGAATAACAATAAATCTGGAATTCCATCTGACTTTAATCTTCTCGACCAAAGAATAATTTGGCAAAATTGGTATGCGTTTACATCTTCAATGAAACAAGGGAATACTCTTGATGTTTGCAAGAGACTACTCTTTCAAAAGATGAAACAGGAAAAGAACCCTTTTAGAGGTCTGTCAACTGATAGAAAGATGGATGAAGTCTCTCAAGTAGGCGTT
>AGE99228
ATGGCTGAGCTAGCTTGCTTTTGTTATCCTCATTTGGAGAACGACAGCTATAAATTTATTCCTTTTAATAGTTTAGCAATAAAATGCATGTTGACAGCAAAGGTAGACAAAAAGGATCAAGATAAATTTTATAACTCAATTATTTATGGAATTGCGCCACCTCCACAATTTAAGAAGCGTTATAATACTAATGATAACTCAAGAGGTATGAACTATGAGACACCTATGTTTAATAAGGTGGCTATTTTAATTTGCGAGGCATTGAATTCAATCAAGGTTACTCAATCTGATGTTGCAAATGTTCTTTCAAGAGTAGTTTCTGTTAGACATTTGGAAAATTTGGTATTAAGGAAAGAGAATCATCAGGATGTACTTTTTCATTCAAAAGAACTACTCTTAAAAGCTATTTTGATAGCTATTGGTCAATCAAAAGAAATTGAAACTACTGCCACTGCTGAAGGAGGAGAAATAGTATTCCAAAATGCTGCTTTTACTATGTGGAAATTGACATATCTGGATCATAAACTAATGCCTATTTTAGATCAAAACTTTATCGAATTCAAGATTACCTTGAATGAAGATAAACCAGTTTCAGATATATGCATTAAAGAACTTGTTGCTGAATTGAGGTGGCAGTATAATAGATTCGCTGTGATAACACATGGTAAAGGTCACTATAGAGTTGTTAAATATTCATCAGTTGCTAATCATGCAGATAGAGTATTTGCTACATACAAAAATAATACTAAAAGTGGGAATGTCACTGATTTTAATTTACTAGACCAAAGAATAATTTGGCAGAACTGGTATGCGTTTACATCTTCCATGAAACAAGGTAATACTCTTGATGTATGTAAGAAACTACTCTTCCAAAAGATGAAACAAGAGAAAAATCCATTTAAAGGATTGTCAACTGATAGAAAGATGGATGAAGTTTCGCACGTTGGAATT
>AGE47349
ATGGCTGAGCTAGCTTGCTTTTGCTATCCCCATTTGGAGAACGATAGCTATAGATTTATTCCTTTTAACAATTTGGCTATAAAATGTATGTTGACAGCAAAAGTAGAGAAAAAAGATCAAGACAAATTTTACAACTCGATAATCTATGGTATTGCGCCGCCGCCACAATTTAAAAAACGCTATAATACAAATGATAACTCAAGAGGAATGAATTATGAGACTGCAATGTTTAACAAGGTAGCGGTGCTAATTTGTGAAGCATTGAATTCAATTAAAGTCACACAGTCTGATGTTGCAAGTGTACTTTCAAGAGTAGTTTCTGTGAGACATCTTGAGAATTTAGTATTAAGAAGAGAAAATCATCAGGACGTTCTTTTTCACTCAAAGGAACTACTACTCAAATCAGTTTTAATAGCTATTGGTCATTCAAAGGAGATTGAAACGACTGCCACTGCTGAAGGGGGAGAAATTGTTTTTCAAAATGCAGCATTTACAATGTGGAAATTGACATACTTGGAACATAAACTAATGCCAATTCTTGATCAAAACTTTATTGAATATAAAATTACGGTAAATGAAGATAAACCGATTTCAGAGTCATACGTAAAAGAACTTATTGCTGAATTACGGTGGCAATACAATAAATTTGCAGTAATTACGCATGGTAAAGGTCACTATAGAGTTGTAAAATACTCGTCAGTTGCAAATCACGCAGACCGAGTTTATGCTACTTTTAAGAGTAATAACAAAAACGGAGGTTCACTGGAGTTTAATTTGCTTGATCAGAGGATAATATGGCAAAATTGGTACGCATTTACGTCCTCAATGAAACAAGGTAATACTCTTGATGTATGCAAAAAACTACTCTTCCAAAAAATGAAGCGAGAAAGCAATCCATTTAAGGGGCTGTCAACTGATAGAAAAATGGATGAAGTTTCTCAAATAGGAATC
>AFQ20880
ATGGCTGAGCTAGCTTGCTTTTGTTATCCTCATTTGGAGAACGATAGCTATAAATTTATTCCTTTTAATAATTTAGCAATAAAATGCATGTTGACAGCAAAAGTAGATAAAAAAGATCAAGATAAATTTTATAATTCTATCGTTTATGGGATTGCGCCACCACCACAATTTAGAAAACGTTATAATACTAGTGATAATTCGAGAGGAATGAATTATGAGACAATTATGTTTAATAAGGTGGCTATCTTAATTTGTGAAGCACTTAATTCGATTAAAGTTACACAATCTGAAGTTGCAAATGTTCTTTCAAGAGTAGTTTCCGTTAGACATTTGGAAAATCTAGTATTAAGGAAAGAAAATCATCAAGATGTACTTTTCCATTCGAAAGAACTACTCTTAAAATCTGTGTTGATAGCTATTGGTCAGTCAAAAGAAATCGAAACTACTGCTACCGCCGAAGGAGGAGAAATAGTATTTCAGAATGCAGCTTTTACTATGTGGAAATTGACGTATTTAGATCATAAATTAATGCCTATTTTGGATCAGAATTTCATTGAATATAAAATTACGTTGAATGAAGATAAACCAATTTCAGATGTATGTGTTAAAGAAATCGTTGCTGAATTAAGATGGCAGTATAACAGATTTGCTGTAATAACACATGGTAAAGGTCACTATAGAGTTGTTAAATATTCATCAGTTGCTAACCATGCAGATAGAGTATTTGCTACATATAAGAATAATGCTAAGAGTGGTAATACTACTGATTTCAATTTGCTAGACCAAAGAATTATTTGGCAAAATTGGTATGCGTTTACATCTTCAATGAAACAAGGTAATACAATTGATGTATGTAAAAAACTACTCTTTCAAAAGATGAAACAAGAGAAAAATCCGTTCAAAGGATTGTCAACTGATAGAAAAATGGATGAAGTCTCACATGTTGGAATT
>ADK46648
ATGGCTGAGCTAGCTTGCTTTTGTTATCCTCATTTAGAGAATGATAGCTATAAATTTATTCCTTTTAATAATTTAGCAATAAAATGTATGTTGACAGCTAAAGTAGACAAAAAAGATCAAGATAAATTTTACAATTCTATTATTTATGGAATTGCGCCGCCTCCACAATTTAAAAAACGTTATAATACTAGTGATAATTCAAGAGGTATGAATTATGAAACAGTTATGTTTAACAAAGTGGCCGTTTTAATCTGTGAAGCACTTAATTCACTTAAAGTTACACAATCTGATGTCGCCAATGTTCTTTCAAGAGTAGTTTCTGTTAGACATTTGGAAAATCTAGTGTTAAGGAAAGAAAATCATCAGGATGTATTGTTTCATTCGAAAGAACTACTCTTAAAATCCGTTTTGATAGCTATTGGTCAATCAAAAGAAATTGAAACTACTGCTACTGCCGAAGGAGGAGAAATAGTATTTCAAAACGCAGCTTTTACAATGTGGAAATTAACGTATTTAGATCATGAATTGATGCCTATTTTAGATCAAAATTTTATTGAATATAAAATTACACTGAATGAAGATAAACCAATTTCAGATGTATGTGTTAAAGAACTTGTTGCTGAATTGAGATGGCAGTATAACAGATTTGCTGTAATAACACATGGTAAAGGTCATTATAGAGTTGTTAAATATTCATCAGTTGCTAATCATGCAGATAGAGTGTTTGCTACATATAAGAACATTGCTAAGAGTGGTAATGTTATTGATTTTAACCTGTTAGACCAGAGAATCATTTGGCAAAATTGGTACGCGTTTACGTCCTCAATGAAACAAGGTAACACACTCGATGTGTGCAAGAAACTGCTCTTTCAAAAGATAAAACAGGAGAAAAATCCGTTTAAAGGACTGTCAACTGATAGAAAGATGGATGAAGTCTCACATGTTGGAATT
>ADK46649
ATGGCTGAGCTAGCTTGCTTTTGTTATCCTCATTTGGAGAACGATAGCTATAAATTTATTCCTTTTAATAGTTTGGCAATAAAATGCATGTTGACAGCGAAGGTAGACAAAAAGGATCAAGATAAATTTTATAACTCAATTGTTTATGGAATTGCGCCACCTCCACAATTTAAAAAACGTTATAATACTAATGATAACTCAAGAGGTATGAACTATGAGACACCTATGTTTAATAAGGTGGCAATTTTAATTTGCGAGGCATTGAATTCAATCAAGGTTACTCAATCTGATGTTGCAAATGTTCTTTCAAGAGTAGTTTCTGTTAGGCATTTGGAAAATTTGGTATTAAGGAAAGAAAATCATCAGGATGTACTTTTTCATTCAAAAGAACTACTCTTAAAAGCTGTTTTGATAGCTATTGGTCAATCAAAAGAAATTGAAACTACTGCCACTGCGGAAGGAGGAGAAATAGTATTCCAAAATGCTGCTTTTACTATGTGGAAATTGACATATCTGGATCATAAACTAATGCCTATTTTAGATCAAAACTTTATCGAATACAAGATTACCTTGAATGAAGATAAACCAATTTCAGATATATGCGTTAAAGAACTTGTTGCTGAATTGAGATGGCAGTATAATAGATTCGCTGTGATAACACATGGTAAAGGTCACTATAGAGTTGTTAAATATTCATCAGTTGCTAATCACGCAGATAGAGTATTTGCTACATACAAAAATAATGCTAAAAGTGGGAACGTCACTGATTTTAATTTACTAGACCAAAGAATAATTTGGCAGAACTGGTATGCGTTTACATCTTCCATGAAACAAGGTAATACTCTTGATGTATGTAAGAAACTACTCTTCCAAAAGATGAAACAAGAGAAAAATCCATTTAAAGGATTGTCAACTGATAGAAAGATGGATGAAGTTTCGCACGTTGGAATT
>AGE98653
ATGGCTGAGCTAGCTTGCTTTTGTTATCCTCATTTGGAGAACGACAGCTATAAATTTATTCCTTTTAATAGTTTAGCAATAAAATGCATGTTGACAGCAAAGGTAGACAAAAAGGATCAAGATAAATTTTATAACTCAATTATTTATGGAATTGCGCCACCTCCACAATTTAAGAAGCGTTATAATACTAATGATAACTCAAGAGGTATGAACTATGAGACACCTATGTTTAATAAGGTGGCTATTTTAATTTGCGAGGCATTGAATTCAATCAAGGTTACTCAATCTGATGTTGCAAATGTTCTTTCAAGAGTAGTTTCTGTTAGACATTTGGAAAATTTGGTATTAAGGAAAGAGAATCATCAGGATGTACTTTTTCATTCAAAAGAACTACTCTTAAAAGCTATTTTGATAGCTATTGGTCAATCAAAAGAAATTGAAACTACTGCCACTGCTGAAGGAGGAGAAATAGTATTCCAAAATGCTGCTTTTACTATGTGGAAATTGACATATCTGGATCATAAACTAATGCCTATTTTAGATCAAAACTTTATCGAATTCAAGATTACCTTGAATGAAGATAAACCAGTTTCAGATATATGCATTAAAGAACTTGTTGCTGAATTGAGGTGGCAGTATAATAGATTCGCTGTGATAACACATGGTAAAGGTCACTATAGAGTTGTTAAATATTCATCAGTTGCTAATCATGCAGATAGAGTATTTGCTACATACAAAAATAATACTAAAAGTGGGAATGTCACTGATTTTAATTTACTAGACCAAAGAATAATTTGGCAGAACTGGTATGCGTTTACATCTTCCATGAAACAAGGTAATACTCTTGATGTATGTAAGAAACTACTCTTCCAAAAGATGAAACAAGAGAAAAATCCATTTAAAGGATTGTCAACTGATAGAAAGATGGATGAAGTTTCGCACGTTGGAATT
>ADK46647
ATGGCTGAGCTAGCTTGCTTTTGTTATCCTCATTTGGAGAACGATAGCTATAAATTTATTCCTTTTAATAATTTAGCAATAAAATGCATGTTGACAGCAAAAGTAGATAAAAAAGATCAAGATAAATTTTACAATTCTATTGTTTATGGGATTGCGCCACCACCACAATTTAGAAAACGTTATAATACTAGTGATAATTCGAGAGGAATGAATTACGAAACAATTATGTTTAATAAGGTGGCTATCTTAATTTGTGAAGCGCTTAATTCGATTAAAGTTACACAATCTGAAGTTGCAAATGTTCTTTCAAGAGTAGTTTCTGTTAAACATTTAGAAAATCTAGTATTAAGGAAAGAAAATCATCAAGATGTACTTTTCCATTCGAAAGAACTACTCTTAAAATCTGTGTTGATAGCTATTGGTCAGTCAAAAGAAATCGAAACTACTGCTACTGCCGAAGGAGGAGAAATAGTATTTCAGAATGCAGCTTTTACTATGTGGAAATTGACGTATTTAGATCATAAATTAATGCCTATTTTGGATCAAAATTTCATTGAATATAAAATTACATTGAATGAAGATAAACCAATTTCAGATGTATGTGTTAAAGAACTTATTGCTGAATTAAGATGGCAGTATAATAGATTTGCTGTAATAACGCATGGTAAAGGTCACTATAGAGTTGTTAAATATTCGTCAGTTGCTAACCATGCAGATAGAGTATTTGCTACATATAAGAATAATGCTAAGAGTGGTAATACTACTGATTTCAATTTGCTAGACCAAAGAATTATTTGGCAAAATTGGTATGCATTTGCATCTTCAATGAAACAAGGTAATACAATTGATGTATGTAAGAAACTACTCTTTCAGAAGATGAAACAAGAGAAAAATCCGTTCAAAGGATTGTCAACTGATAGAAAAATGGATGAAGTCTCACATGTTGGAATT
>ADK46644
ATGGCTGAGCTAGCTTGCTTTTGTTATCCTCATTTGGAGAACGATAGCTATAAATTTATTCCTTTTAACAGTTTAGCAATAAAATGTATGTTGACAGCTAAAGTGGATAAAAAAGATCAAGATAAATTTTACAATTCTATTGTTTATGGAATTGCGCCACCACAACAATTTAGAAAACGTTATAATACTAGTGATAATTCGAGAGGAATGAATTATGAAACGGTTATGTTTAATAAGGTGGCTGTCTTAATTTGTGAAGCACTTAATTCAATCAAAGTCACACAATCTGAAATTGCAAATGTTCTTTCAAGAGTAGTTTCTGTTAGACATTTGGAAAATTTGGTATTGAGAAAAGAAAATCATCAAGACGTACTTTTTCATTCGAAAGAACTACTCTTAAAATCTGTGTTGATAGCTATTGGTCAATCAAAAGAAATTGAAACTACTGCTACTGCCGAAGGAGGAGAAATAGTATTTCAGAATGCAGCTTTTACTATGTGGAAATTGACTTATTTAGATCATAAATTAATGCCTATTTTGGACCAGAATTTTATTGAATATAAAATTACATTGAATGAAGATAAACCAATTTCAGATGTATGCGTTAAAGAGCTTATTGCTGAATTAAGATGGCAGTACAACAGATTTGCTGTAATAACACATGGTAAAGGTCACTATAGAGTTGTTAAATATTCATCAGTTGCTAACCATGCAGATAGAGTGTTTGCTACATATAAGAATAATGCTAAGAGTGGTAATATTACTGACTTCAATTTGTTAGACCAAAGAATTATTTGGCAAAATTGGTACGTATTCACATCTTCAATGAAACAAGGTAATACAATTGATATATGTAAGAAACTGCTCTTTCAAAAGATGAAACAAGAGAAAAATCCATTTAAAGGATTGTCAACTGACAGAAAAATGGATGAAGTATCACATGTTGGAATT
>ADK46645
ATGGCTGAGCTAGCTTGCTTTTGTTATCCTCATTTGGAGAACGATAGCTATAAATTTATTCCTTTTAACAGTTTAGCAATAAAATGTATGTTGACAGCTAAAGTGGATAAAAAAGATCAAGATAAATTTTACAATTCTATTGTTTATGGAATTGCGCCACCACAACAATTTAGAAAACGTTATAATACTAGTGATAATTCGAGAGGAATGAATTATGAAACGGTTATGTTTAATAAGGTGGCTGTTTTAATTTGTGAAGCACTTAATTCAATCAAAGTCACACAATCTGAAATTACAAATGTTCTTTCAAGAGTAGTTTCTGTTAGACATTTGGAAAATTTGGTATTGAGAAAAGAAAATCATCAAGACGTACTTTTTCATTCGAAAGAACTACTCTTAAAATCTGTGTTGATAGCTATTGGTCAATCAAAAGAAATTGAAACCACTGCTACTGCCGAAGGAGGAGAAATAGTATTTCAGAATGCAGCTTTTACTATGTGGAAATTGACTTATTTAGATCATAAATTAATGCCTATTTTGGACCAGAATTTTATTGAATATAAAATTACATTGAATGAAGATAAACCAATTTCAGATGTATGCGTTAAAGAGCTTATTGCTGAATTAAGATGGCAGTACAACAGATTTGCTGTAATAACACATGGTAAAGGTCACTATAGAGTTGTTAAATATTCATCAGTTGCTAACCATGCAGATAGAGTGTTTGCTACATATAAGAATAATGCTAAGAGTAGTAATATTACTGACTTCAATTTGTTAGACCAAAGAATTATTTGGCAAAATTGGTACGCATTCACATCTTCAATGAAACAAGGTAATACAATTGATATATGTAAGAAACTGCTCTTTCAAAAGATGAAACAAGAGAAAAATCCATTTAAAGGATTGTCAACTGACAGAAAAATGGATGAAGTATCACATGTTGGAATT
>ADK46642
ATGGCTGAGCTAGCTTGCTTTTGTTATCCTCATTTGGAGAACGATAGCTATAAATTTATTCCTTTTAACAGTTTAGCAATAAAATGTATGTTGACAGCTAAAGTGGATAAAAAAGATCAAGATAAATTTTACAATTCTATTGTTTATGGAATTGCGCCACCACAACAATTTAGAAAACGTTATAATACTAGTGATAATTCGAGAGGAATGAATTATGAAACGGTTATGTTTAATAAGGTGGCTGTCTTAATTTGTGAAGCACTTAATTCAATCAAAGTCACACAATCTGAAATTGCAAATGTTCTTTCAAGAGTAGTTTCTGTTAGACATTTGGAAAATTTGGTATTGAGAAAAGAAAATCATCAAGACGTACTTTTTCATTCGAAAGAACTACTCTTAAAATCTGTGTTGATAGCTATTGGTCAATCAAAAGAAATTGAAACTACTGCTACTGCCGAAGGAGGAGAAATAGTATTTCAGAATGCAGCTTTTACTATGTGGAAATTGACTTATTTAGATCATAAATTAATGCCTATTTTGGACCAGAATTTTATTGAATATAAAATTACATTGAATGAAGATAAACCAATTTCAGATGTATGCGTTAAAGAGCTTATTGCTGAATTAAGATGGCAGTACAACAGATTTGCTGTAATAACACATGGTAAAGGTCACTATAGAGTTGTTAAATATTCATCAGTTGCTAACCATGCAGATAGAGTGTTTGCTACATATAAGAATAATGCTAAGAGTAGTAATATTACTGACTTCAATTTGTTAGACCAAAGAATTATTTGGCAAAATTGGTACGCATTCACATCTTCAATGAAACAAGGTAATACAATTGATATATGTAAGAAACTGCTCTTTCAAAAGATGAAACAAGAGAAAAATCCATTTAAAGGATTGTCAACTGACAGAAAAATGGATGAAGTATCACATGTTGGAATT
>ADK46643
ATGGCTGAGCTAGCTTGCTTTTGTTATCCTCATTTGGAGAACGATAGCTATAAATTTATTCCTTTTAACAGTTTAGCAATAAAATGTATGTTGACAGCTAAAGTGGATAAAAAAGATCAAGATAAATTTTACAATTCTATTGTTTATGGAATTGCGCCACCACAACAATTTAGAAAACGTTATAATACTAGTGATAATTCGAGAGGAATGAATTATGAAACGGTTATGTTTAATAAGGTGGCTGTCTTAATTTGTGAAGCACTTAATTCAATCAAAGTCACACAATCTGAAATTGCAAATGTTCTTTCAAGAGTAGTTTCTGTTAGACATTTGGAAAATTTGGTATTGAGAAAAGAAAATCATCAAGACGTACTTTTTCATTCGAAAGAACTACTCTTAAAATCTGTGTTGATAGCTATTGGTCAATCAAAAGAAATTGAAACTACTGCTACTGCCGAAGGAGGAGAAATAGTATTTCAGAATGCAGCTTTTACTATGTGGAAATTGACTTATTTAGATCATAAATTAATGCCTATTTTGGACCAGAATTTTATTGAATATAAAATTACATTGAATGAAGATAAACCAATTTCAGATGTATGCGTTAAAGAGCTTATTGCTGAATTAAGATGGCAGTACAACAGATTTGCTGTAATAACACATGGTAAAGGTCACTATAGAGTTGTTAAATATTCATCAGTTGCTAACCATGCAGATAGAGTGTTTGCTACATATAAGAATAATGCTAAGAGTGGTAATATTACTGACTTCAATTTGTTAGACCAAAGAATTATTTGGCAAAATTGGTACGTATTCACATCTTCAATGAAACAAGGTAATACAATTGATATATGTAAGAAACTGCTCTTTCAAAAGATGAAACAAGAGAAAAATCCATTTAAAGGATTGTCAACTGACAGAAAAATGGATGAAGTATCACATGTTGGAATT
>ADK46640
ATGGCTGAGCTAGCTTGCTTTTGTTATCCTCATTTGGAGAACGATAGCTATAAATTTATTCCTTTTAACAGTTTAGCAATAAAATGTATGTTGACAGCTAAAGTGGATAAAAAAGATCAAGATAAATTTTACAATTCTATTGTTTATGGAATTGCGCCACCACAACAATTTAGAAAACGTTATAATACTAGTGATAATTCGAGAGGAATGAATTATGAAACGGTTATGTTTAATAAGGTGGCTGTCTTAATTTGTGAAGCACTTAATTCAATCAAAGTCACACAATCTGAAATTGCAAATGTTCTTTCAAGAGTAGTTTCTGTTAGACATTTGGAAAATTTGGTATTGAGAAAAGAAAATCATCAAGACGTACTTTTTCATTCGAAAGAACTACTCTTAAAATCTGTGTTGATAGCTATTGGTCAATCAAAAGAAATTGAAACTACTGCTACTGCCGAAGGAGGAGAAATAGTATTTCAGAATGCAGCTTTTACTATGTGGAAATTGACTTATTTAGATCATAAATTAATGCCTATTTTGGACCAGAATTTTATTGAATATAAAATTACATTGAATGAAGATAAACCAATTTCAGATGTATGCGTTAAAGAGCTTATTGCTGAATTAAGATGGCAGTACAACAGATTTGCTGTAATAACACATGGTAAAGGTCACTATAGAGTTGTTAAATATTCATCAGTTGCTAACCATGCAGATAGAGTGTTTGCTACATATAAGAATAATGCTAAGAGTGGTAATATTACTGACTTCAATTTGTTAGACCAAAGAATTATTTGGCAAAATTGGTACGCATTCACATCTTCAATGAAACAAGGTAATACAATTGATATATGTAAGAAACTGCTCTTTCAAAAGATGAAACAAGAGAAAAATCCATTTAAAGGATTGTCAACTGACAGAAAAATGGATGAAGTATCACATGTTGGAATT
>ADK46641
ATGGCTGAGCTAGCTTGCTTTTGTTATCCTCATTTGGAGAACGATAGCTATAAATTTATTCCTTTTAACAGTTTAGCAATAAAATGTATGTTGACAGCTAAAGTGGATAAAAAAGATCAAGATAAATTTTACAATTCTATTGTTTATGGAATTGCGCCACCACAACAATTTAGAAAACGTTATAATACTAGTGATAATTCGAGAGGAATGAATTATGAAACGGTTATGTTTAATAAGGTGGCTGTCTTAATTTGTGAAGCACTTAATTCAATCAAAGTCACACAATCTGAAATTGCAAATGTTCTTTCAAGAGTAGTTTCTGTTAGACATTTGGAAAATTTGGTATTGAGAAAAGAAAATCATCAAGACGTACTTTTTCATTCGAAAGAACTACTCTTAAAATCTGTGTTGATAGCTATTGGTCAATCAAAAGAAATTGAAACTACTGCTACTGCCGAAGGAGGAGAAATAGTATTTCAGAATGCAGCTTTTACTATGTGGAAATTGACTTATTTAGATCATAAATTAATGCCTATTTTGGACCAGAATTTTATTGAATATAAAATTACATTGAATGAAGATAAACCAATTTCAGATGTATGCGTTAAAGAGCTTATTGCTGAATTAAGATGGCAGTACAACAGATTTGCTGTAATAACACATGGTAAAGGTCACTATAGAGTTGTTAAATATTCATCAGTTGCTAACCATGCAGATAGAGTGTTTGCTACATATAAGAATAATGCTAAGAGTAGTAATATTACTGACTTCAATTTGTTAGACCAAAGAATTATTTGGCAAAATTGGTACGCATTCACATCTTCAATGAAACAAGGTAATACAATTGATATATGTAAGAAACTGCTCTTTCAAAAGATGAAACAAGAGAAAAATCCATTTAAAGGATTGTCAACTGACAGAAAAATGGATGAAGTATCACATGTTGGAATT
>AGF86058
ATGGCTGAGCTAGCTTGCTTTTGTTATCCTCATTTGGAGAACGATAGCTATAAATTTATTCCTTTTAATAATTTAGCAATAAAATGTATGTTGACAGCAAAAGTGGATAAAAAAGATCAAGATAAATTTTACAATTCTATTGTTTATGGAATTGCGCCACCACCACAATTTAGAAAACGTTATAATACTAGTGATAATTCGAGGGGAATGAATTATGAGACAATTATGTTTAATAAGGTGGCTATTTTAGTCTGTGAAGCACTTAATTCAATCAAAGTTACACAATCTGAAGTTGCAAATGTTTTGTCAAGAGTAGTTTCCGTTAGACATTTGGAAAATTTGGTATTAAGGAAAGAAAATCATCAAGATGTACTGTTTCATTCGAAAGAATTACTCTTAAAATCTGTGTTGATAGCTATTGGTCAATCAAAAGAAATCGAAACTACTGCTACTGCCGAAGGAGGAGAAATAGTATTTCAGAATGCAGCTTTTACTATGTGGAAATTGACGTATCTAGATCATAAATTAATGCCTATTTTGGATCAGAATTTCATTGAATATAAAATTACATTGAATGAAGATAAACCAATTTCAGATGTATGTGTTAAAGAACTTGTTGCTGAGTTAAGATGGCAGTATAATAGATTTGCTGTAATAACACATGGTAAAGGTCACTATAGAGTTGTTAAGTATTCATCAGTTGCTAACCATGCAGATAGAGTGTTCGCCACATATAAGAATAATGCCAAGAGTGGAAATATTACTGACTTCAATTTGTTAGACCAAAGAATTATTTGGCAAAATTGGTATGCATTCACATCTTCAATGAAACAAGGCAATACAATTGATGTATGTAAGAAACTGCTCTTTCAAAAGATGAAACAAGAGAAAAATCCGTTTAAAGGACTGTCAACTGATAGAAAAATGGATGAAGTCTCACATGTTGGAATT
>ACZ52088
ATGGCTGAGCTAGCTTGCTTTTGTTATCCTCATTTAGAGAACGATAGCTATAAATTTATTCCTTTTAATAATTTAGCAATAAAGTGTATGTTGACAGCTAAAGTAGACAAAAAAGATCAAGATAAATTTTACAATTCTATTATTTATGGAATTGCGCCGCCTCCACAATTTAAAAAACGTTATAATACTAGTGATAATTCAAGAGGTATGAATTATGAAACAGCTATGTTTAACAAAGTGGCCGTTTTAATCTGTGAAGCACTTAATTCACTTAAAGTTACACAATCTGATGTAGCCAATGTTCTTTCAAGAGTAGTTTCTGTTAGACATTTGGAAAATCTAGTGTTAAGAAAAGAAAATCATCAGGATGTATTGTTTCATTCGAAAGAACTACTCTTAAAATCCGTCTTGATAGCTATTGGTCAATCAAAAGAAATTGAAACTACTGCTACTGCCGAAGGAGGAGAAATAGTATTTCAAAACGCAGCTTTCACAATGTGGAAATTAACGTATTTAGATCATGATTTGATGCCCATTTTAGATCAAAATTTTATTGAATATAAAATTACACTGAATGAAGATAAACCAATTTCAGATGTATGTGTTAAAGAACTTGTTGCTGAATTGAGATGGCAGTATAACAGATTTGCTGTAATAACACATGGTAAAGGTCACTATAGAGTTGTTAAATATTCATCAGTCGCTAATCATGCAGATAGAGTGTTTGCTACATATAAGAACATTGCTAAGAGTGGTAATGTTATTGATTTTAACCTGTTAGACCAGAGAATCATTTGGCAAAATTGGTACGCGTTTACGTCCTCAATGAAACAAGGTAACACACTCGATGTGTGCAAGAAACTGCTCTTTCAAAAGATAAAACAGGAGAAAAATCCGTTTAAAGGACTGTCAACTGATAGAAAAATGGATGAAGTCTCACATGTTGGAATT
>ACZ51657
ATGGCTGAGCTAGCTTGCTTTTGTTATCCTCATTTGGAGAACGATAGCTATAAATTTATTCCTTTTAATAGTTTGGCAATAAAATGCATGTTGACAGCAAAGGTAGACAAAAAGGATCAAGATAAATTTTATAACTCAATTGTTTATGGAATTGCGCCACCTCCACAGTTTAGGAAGCGTTATAATACTAATGATAACTCAAGAGGTATGAACTATGAGACACCTATGTTTAATAAGGTGGCTATTTTAATTTGCGAGGCGTTGAATTCAATCAAGGTTACTCAATCTGATGTTGCAAATGTTCTTTCAAGAGTAGTTTCTGTTAGACATTTGGAAAATTTGGTATTAAGGAAAGAGAATCATCAGGATGTACTTTTTCATTCAAAAGAACTACTCTTAAAAGCTGTTTTGATAGCTATTGGTCAATCAAAAGAAATTGAAACTACTGCCACTGCTGAAGGAGGAGAAATAGTATTCCAAAATGCTGCTTTTACTATGTGGAAACTGACATATCTGGATCATAAACTAATGCCTATTTTAGATCAAAACTTTATCGAATATAAGATTACCTTGAATGAAGATAAACCAATTTCAGATATATGCGTTAAAGAACTTGTTGCTGAATTGAGGTGGCAGTATAATAGATTCGCTGTGATAACACATGGTAAAGGTCACTATAGAGTTGTTAAATATTCATCAGTTGCTAATCACGCAGATAGAGTATTTGCTACATACAAAAATAATGCTAAAAGTGGGAATGTCACTGATTTTAATTTACTAGACCAAAGAATAATTTGGCAGAACTGGTATGCGTTTACATCTTCCATGAAACAAGGTAATACTCTTGATGTATGTAAGAAACTACTCTTCCAAAAGATGAAACAAGAGAAAAATCCATTTAAAGGATTGTCAACTGATAGAAAGATGGATGAAGTTTCGCACGTTGGAATT
>AGE47492
ATGGCTGAGCTAGCTTGCTTTTGCTATCCCCATTTAGAGAACGATAGCTATAGATTTATTCCTTTTAACAATTTGGCTATAAAATGTATGTTGACAGCAAAAGTAGAGAAAAAAGATCAAGACAAATTTTACAACTCGATAATCTATGGTATTGCGCCGCCACCACAATTTAAAAAACGCTATAATACAAATGATAACTCAAGAGGAATGAATTATGAGACTGCAATGTTTAACAAGGTGGCGGTGCTAATTTGTGAAGCATTGAATTCAATTAAAGTCACACAGTCTGATGTTGCAAGTGTACTTTCAAGAGTAGTTTCTGTGAGACATCTTGAGAATTTAGTATTAAGAAGAGAAAATCATCAGGACGTTCTTTTTCACTCAAAGGAACTACTACTCAAATCAGTTTTAATAGCTATTGGTCATTCAAAGGAGATTGAAACGACTGCCACTGCTGAAGGGGGAGAAATTGTTTTTCAAAATGCAGCATTTACAATGTGGAAATTGACATACTTGGAACATAAACTAATGCCAATTCTTGATCAAAACTTTATTGAATATAAAATTACAGTAAATGAAGATAAACCGATTTCAGAGTCACACGTAAAAGAACTTATTGCTGAATTACGGTGGCAATACAATAAATTTGCAGTAATTACGCATGGTAAAGGTCACTATAGAGTTGTAAAATACTCGTCAGTTGCAAATCATGCAGACCGAGTTTATGCTACTTTTAAGAGTAATAACAAAAACGGAGGTTCATTGGAGTTTAACTTGCTTGATCAGAGGATAATATGGCAAAATTGGTACGCATTTACGTCCTCAATGAAACAAGGTAATACTCTTGATGTGTGCAAAAAACTACTCTTCCAAAAAATGAAGCGAGAAAGCAATCCATTTAAGGGGCTGTCAACTGATAGAAAAATGGATGAAGTTTCTCAAGTAGGAATC
>AEG77029
ATGGCTGAGCTAGCTTGCTTTTGCTATCCCCATTTGGAGAACGATAGCTATAAATTTATTCCGTTTAACAATTTGGCTATAAAATGTATGTTGACAGCAAAAGTAGAGAAAAAAGATCAGGACAAATTTTACAATTCAATAATCTATGGTATTGCGCCGCCACCACAATTTAAAAAACGCTATAATACAAATGATAACTCAAGAGGAATGAATTATGAGACTGCAATGTTTAACAAGGTAGCGGTGCTAATTTGTGAAGCATTGAATTCAATTAAAGTCACGCAGTCCGATGTTGCGAGTGTACTTTCAAGAGTAGTTTCTGTAAGACATCTTGAGAATTTAGTATTGAGAAGAGAAAATCATCAGGACGTTCTTTTTCACTCAAAAGAGCTACTACTTAAATCAGTTTTAATAGCTATTGGTCATTCAAAAGAAATTGAAACCACTGCCACTGCTGAAGGAGGAGAAATTGTTTTTCAAAATGCAGCATTTACAATGTGGAAATTGACATACTTGGAACATAAACTAATGCCAATTCTTGATCAAAACTTTATTGAGTATAAAATTACAGTAAATGAAGACAAACCAATTTCAGAGTCACACGTAAAAGAACTTATTGCTGAATTACGGTGGCAATATAATAAATTTGCAGTAATTACGCATGGTAAAGGTCACTATAGAGTTGTGAAATATTCATCAGTTGCAAATCACGCAGACCGAGTTTACGCTACTTTCAAGAACAATAACAAAAACGGAGGTCAACTGGAGTTTAATTTGCTTGACCAAAGGATAATATGGCAAAATTGGTACGCATTTACGTCCTCAATGAAACAAGGTAATACTCTTGATATATGCAAAAAACTACTCTTCCAAAAAATGAAGCGAGAAAGTAATCCATTTAAGGGGCTGTCAACTGATAGAAAAATGGATGAAGTTTCTCAATTAGGAATT
>AGE99091
ATGGCTGAGCTAGCTTGCTTTTGTTATCCTCATTTGGAGAACGATAGCTATAAATTTATTCCTTTTAATAGTTTGGCAATAAAATGCATGTTGACAGCAAAAGTAGACAAAAAGGATCAAGATAAATTTTATAACTCAATTGTTTATGGAATTGCGCCACCTCCACAATTTAGAAAGCGTTATAATACTAATGATAACTCAAGAGGTATGAACTATGAGACACCTATGTTTAATAAGGTGGCTATTTTAATTTGCGAAGCATTGAATTCAATCAAGGTTACTCAATCTGATGTTGCAAATGTTCTTTCAAGAGTAGTTTCCGTTAGACATTTGGAAAATTTGGTATTAAGGAAAGAGAATTATCAGGATGTACTTTTTCATTCAAAAGAACTACTTTTAAAAGCTGTTTTGATAGCTATTGGTCAATCAAAAGAAATTGAAACTACTGCCACTGCTGAAGGAGGAGAAATAGTATTCCAAAATGCTGCTTTTACTATGTGGAAATTGACATATCTGGATCATAAACTAATGCCCATTTTAGATCAAAACTTTATCGAATATAAAATTACCTTGAATGAAGATAAACCAATTTCAGATATATGCGTTAAAGAACTTGTTGCTGAATTGAGGTGGCAGTATAATAGATTCGCTGTGATAACACATGGTAAAGGTCACTATAGAGTTGTTAAATATTCATCAGTTGCTAATCACGCAGATAGAGTATTTGCTACATACAAAAATAATGCTAAAAGTGGAAATGTCATTGATTTTAATTTATTAGACCAAAGAATAATTTGGCAGAACTGGTATGCGTTTACATCTTCCATGAAACAAGGTAATACTCTTGATGTATGTAAGAAACTACTCTTCCAAAAGATGAAACAAGAGAAAAATCCATTTAAAGGATTGTCAACTGATAGAAAGATGGATGAAGTTTCGCACGTTGGAATT
>AGF85992
ATGGCTGAGCTAGCTTGCTTTTGTTATCCTCATTTGGAGAACGATAGCTATAAATTTATTCCTTTTAATAATTTAGCAATAAAATGTATGTTGACAGCAAAAGTGGATAAAAAAGATCAAGATAAATTTTACAATTCTATTATTTATGGAATTGCGCCACCACCACAATTTAGAAAACGTTATAATACTAGTGATAATTCGAGAGGAATGAATTACGAGACGACTATGTTTAATAAAGTGGCCATCTTAATTTGTGAAGCACTTAATTCAATCAAAGTTACACAATCTGAAGTTGCAAATGTTCTTTCAAGAGTAGTTTCCGTTAGACATTTGGAAAATTTGGTATTAAGGAAAGAAAATCACCAAGATGTACTGTTCCATTCGAAAGAACTACTCTTAAAATCTGTGTTGATAGCTATTGGTCAGTCAAAAGAAATCGAAACTACTGCTACTGCCGAAGGAGGAGAAATAGTATTTCAGAATACAGCTTTTACTATGTGGAAATTGACGTATTTAGATCATAAATTAATGCCTATTTTGGATCAGAATTTCATTGAATATAAAATTACATTGAATGAAGATAAGCCAATTTCAGATGTATATATTAAAGAACTCGTTGCTGAGTTGAGATGGCAGTATAATAGATTCGCTGTGATAACACATGGTAAAGGTCACTATAGAGTTGTTAAGTATTCATCAGTTGCTAATCATGCAGATAGAGTGTTCGCTACATATAAGAATAATGCTAAGAGTGGAAATATTACTGACTTCAATTTATTAGACCAAAGAATTATTTGGCAAAATTGGTATGCATTCACATCTTCAATGAAACAAGGTAATACAATTGATGTATGTAAGAAACTGCTCTTTCAGAAAATGAAACAAGAGAAAAATCCGTTTAAAGGACTGTCAACTGATAGAAAAATGGATGAAGTCTCACATGTTGGAATT
>AGE99252
ATGGCTGAGCTAGCTTGCTTTTGTTATCCTCATTTGGAGAACGACAGCTATAAATTTATTCCTTTTAATAGTTTAGCAATAAAATGCATGTTGACAGCAAAGGTAGACAAAAAGGATCAAGATAAATTTTATAACTCAATTATTTATGGAATTGCGCCACCTCCACAATTTAAGAAGCGTTATAATACTAATGATAACTCAAGAGGTATGAACTATGAGACACCTATGTTTAATAAGGTGGCTATTTTAATTTGCGAGGCATTGAATTCAATCAAGGTTACTCAATCTGATGTTGCAAATGTTCTTTCAAGAGTAGTTTCTGTTAGACATTTGGAAAATTTGGTATTAAGGAAAGAGAATCATCAGGATGTACTTTTTCATTCAAAAGAACTACTCTTAAAAGCTATTTTGATAGCTATTGGTCAATCAAAAGAAATTGAAACTACTGCCACTGCTGAAGGAGGAGAAATAGTATTCCAAAATGCTGCTTTTACTATGTGGAAATTGACATATCTGGATCATAAACTAATGCCTATTTTAGATCAAAACTTTATCGAATTCAAGATTACCTTGAATGAAGATAAACCAGTTTCAGATATATGCATTAAAGAACTTGTTGCTGAATTGAGGTGGCAGTATAATAGATTCGCTGTGATAACACATGGTAAAGGTCACTATAGAGTTGTTAAATATTCATCAGTTGCTAATCATGCAGATAGAGTATTTGCTACATACAAAAATAATACTAAAAGTGGGAATGTCACTGATTTTAATTTACTAGACCAAAGAATAATTTGGCAGAACTGGTATGCGTTTACATCTTCCATGAAACAAGGTAATACTCTTGATGTATGTAAGAAACTACTCTTCCAAAAGATGAAACAAGAGAAAAATCCATTTAAAGGATTGTCAACTGATAGAAAGATGGATGAAGTTTCGCACGTTGGAATT
>AGA03892
ATGGCTGAGCTAGCTTGCTTTTGTTATCCTCATTTGGAGAACGATAGCTATAAATTTATTCCTTTTAATAGTTTGGCAATAAAATGCATGTTGACAGCAAAGGTAGATAAAAAGGATCAGGATAAATTTTATAACTCAATTGTTTATGGAATTGCGCCACCTCCACAATTTAAGAAGCGTTATAATACTAATGATAACTCAAGAGGTATGAACTATGAGACAACTATGTTTAATAAGGTGGCTATTTTGATTTGCGAAGCATTGAATTCAATCAAAGTTACTCAATCTGATGTTGCAAATGTTCTTTCAAGAGTAGTTTCTGTTAGACATTTGGAAAATTTGGTATTAAGGAAAGAGAATCATCAGGATGTACTTTTTCATTCAAAAGAACTACTCTTAAAAGCTGTTTTGATAGCTATTGGTCAATCAAAAGAAATTGAAACTACTGCCACTGCTGAAGGCGGAGAAATAGTATTCCAAAACGCTACTTTTACTATGTGGAAATTGACATATCTGGATCATAAACTAATGCCTATTTTAGATCAAAACTTTATCGAATACAAGATTACCTTGAATGAAGATAAACCAATTTCAGATATATGCGTTAAAGAACTTGTTGCTGAATTGAGGTGGCAGTATAATAGATTCGCTGTAATAACACATGGTAAAGGTCACTATAGAGTTGTTAAATATTCATCAGTTGCAAATCATGCAGATAGAGTATTTGCTACATACAAAAACAATGTTAAAAATGGGAATGTCATTGACTTTAATTTACTAGATCAAAGAATAATTTGGCAGAACTGGTATGCGTTTACATCTTCCATGAAACAAGGTAATACTCTTGATATATGTAAGAAGCTACTCTTCCAAAAGATGAAACAAGAGAAAAATCCATTTAAAGGATTGTCAACTGATAGAAAGATGGATGAAGTTTCACACGTTGGAGTT
>AGE99520
ATGGCTGAGCTAGCTTGCTTTTGTTATCCTCATTTAGAGAACGATAGTTATAAATTTATTCCTTTTAATAATTTAGCAATAAAATGTATGTTGACAGCTAAAGTAGAAAAAAAAGATCAAGACAAATTTTACAATTCTATTGTTTATGGAATTGCGCCACCTCCACAATTTAAAAAACGTTACAATACTAGTGATAATTCAAGAGGTATGAATTATGAAACAATTATGTTTAATAAAGTGGCCGTTTTAATCTGTGAAGCACTTAATTCAATTAAAATTACACAATCTGATGTCGCCAACGTTCTTTCGAGAGTAGTTTCTGTTAGACATTTGGAAAATCTAGTGTTAAGGAAAGAAAATCACCAGGATGTATTGTTTCATTCGAAAGAACTACTCTTAAAATCCGTTTTGATAGCTATTGGTCAATCAAAAGAAATTGAAACTACTGCTACTGCCGAAGGAGGAGAAATAGTATTTCAGAACGCAGCTTTTACTATGTGGAAATTGACATATTTAGATCATAAATTGATGCCTATTTTGGATCAGAATTTTATTGAATATAAAATTACACTGAATGAAGATAAACCAATTTCAGATGTATGTATTAAAGAACTTGTTGCTGAATTAAGATGGCAGTATAACAGATTTGCTGTAATAACACATGGTAAAGGTCACTATAGAGTTGTTAAATATTCATCAGTTGCTAATCATGCAGATAGAGTGTTTGCTACATATAAAAACAGTGCTAAGAGTGGTAATGTTATTGATTTTAACTTGTTAGACCAGAGAATTATTTGGCAAAATTGGTACGCATTCACGTCCTCAATGAAACAAGGTAACACACTCGATGTGTGCAAGAAACTGCTCTTTCAAAAGATGAAACAGGAGAAAAATCCGTTTAAAGGACTGTCAACTGATAGAAAGATGGATGAAGTCTCACATGTTGGAATT
>ACJ54830
ATGGCTGAGCTAGCTTGCTTTTGTTATCCTCATTTGGAGAACGATAGCTATAAATTTATTCCTTTTAATAATTTAGCAATAAAATGCATGTTGACAGCAAAAGTAGATAAAAAAGACCAAGATAAATTTTACAATTCTATTGTTTATGGGATTGCGCCACCACCACAATTTAGAAAACGTTATAATACTAGTGATAATTCGAGAGGAATGAATTACGAAACAATTATGTTTAATAAGGTGGCTATCTTAATCTGTGAAGCACTTAATTCGATTAAAGTTACACAATCTGAAGTTGCAAATGTTCTTTCAAGAGTAGTTTCCGTTAGACATTTGGAAAATCTAGTATTAAGGAAAGAAAATCATCAAGATGTACTTTTCCATTCGAAAGAACTACTCTTAAAATCTGTGTTGATAGCTATTGGTCAGTCAAAAGAAATCGAAACTACTGCTACTGCCGAAGGAGGAGAAATAGTATTTCAGAATGTAGCTTTTACTATGTGGAAATTGACGTATTTAGATCATAAATTAATGCCTATTTTGGATCAGAATTTCATTGAATATAAAATTACGTTGAATGAAGATAAACCAATTTCAGATGTATGGGTTAAAGAAATCGTTGCTGAATTAAGATGGCAGTATAACAGATTTGCTGTAATAACACATGGTAAAGGTCACTATAGAGTTGTTAAATATTCATCAGTTGCTAACCATGCAGATAGAGTATTTGCTACATATAAGAATAATGCTAAGAGTGGTAATACTACTGATTTCAATTTGCTAGACCAAAGAATTATTTGGCAAAATTGGTATGCATTTACATCTTCAATGAAACAAGGTAATACAATTGATGTATGTAAGAAACTACTCTTTCAAAAGATGAAACAAGAGAAAAATCCATTTAAAGGATTGTCAACTGATAGGAAAATGGATGAAGTCTCACATGTTGGAATT
>AGE10403
ATGGCTGAGCTAGCTTGCTTTTGCTATCCCCATTTGGAGAACGATAGCTATAAATTTATTCCTTTTAACAATTTGGCTATAAAATGTATGTTGACAGCAAAAGTAGAGAAAAAAGATCAGGACAAATTTTACAATTCGATAGTCTATGGTATTGCGCCGCCACCACAATTTAAAAAACGCTATAATACAAATGATAACTCAAGAGGAATGAATTATGAGACTGCAATGTTTAACAAGGTGGCGATGCTAATTTGTGAAGCACTGAATTCAATTAAAGTCACGCAGTCTGATGTTGCAAGTGTACTTTCAAGAGTAGTTTCTGTGAGACATCTTGAGAATTTAGTGTTGAGAAGAGAAAATCATCAGGACGTTCTTTTTCACTCAAAGGAGCTACTACTCAAATCAGTTTTAATAGCTATTGGTCATTCAAAGGAGATTGAAACGACTGCCACTGCTGAAGGGGGAGAAATTGTTTTTCAAAATGCAGCATTTACAATGTGGAAATTGACATACTTGGAACATAAACTAATGCCAATTCTTGATCAAAACTTTATTGAATATAAAATTACAGTAAATGAAGATAAACCAATTTCAGAGTCACACGTAAAAGAACTTATTGCTGAATTACGGTGGCAATACAATAAATTTGCAGTAATTACGCATGGTAAAGGTCACTATAGAGTTGTAAAATACTCGTCAGTTGCAAATCACGCAGACCGAGTTTATGCTACTTTTAAGAATAATAACAAAAACGGAGGTCCACTGGAGTTTAATTTGCTTGATCAGAGAATAATATGGCAAAATTGGTACGCATTTACGTCCTCAATGAAACAAGGTAATACTCTTGATGTATGCAAAAAACTACTCTTCCAAAAAATGAAGCGAGAAAGTAATCCATTTAAGGGGCTGTCAACTGATAGAAAAATGGATGAAGTTTCTCAAGTAGGAATC
>AFM74237
ATGGCTGAGCTAGCTTGCTTTTGTTATCCTCATTTAGAGAACGATAGCTATAAATTTATTCCTTTTAATAGTTTAGCTATAAAATGTATGTTGACAGCAAAAGTGGATAAAAAGGATCAGGATAAATTTTATAACTCTATTATATATGGAATTGCGCCGCCACCACAGTTTAAAAAACGTTATAATACTAGTGACAATTCAAGAGGTATGAACTATGAAACTCCAATGTTTAATAAGGTGGCGGCTCTAGTTTGTGAGGCACTTAATTCGATTAAGGTTAACCAATCTGATCTTGCTAACGTTCTTTCGAGAGTAGTTTCTGTTAGACATTTGGAGAATTTGGTGTTGAGAAAAGAGAACCATCAGGATGTACTTTTCCATTCGAAAGAACTGTTACTGAAATCTGTTTTAATAGCTATTGGTCAGACAAAAGAAATTGAAACCACTGCCACAGCTGAAGGAGGTGAAATAGTGTTTCAAAATGCTGCATTCACTATGTGGAAGTTGACGTATCTAGATCATAAATTAATGCCTATTTTGGATCAGAATTTCATTGAATATAAAATTACTGTAAATGAAGATAAACCAATTTCAGATGTGCATATTAAAGAGCTTGTTTCTGAACTAAGGTGGCAGTACAACAAATTTGCTGTGATAACACATGGTAAAGGTCACTACAGAGTTGTTAAATATTCATCAGTTGCTAATCACGCTGATAGAGTATTTGCTACATTTAAAAATAATGCTAAGAGTGGTAATATTACTGAATTCAATCTTTTAGATCAAAGAATTATTTGGCAAAATTGGTACGCATTCACATCTTCAATGAAACAAGGTAACACTCTGGATGTATGTAAGAAACTACTCTTCCAAAAAATGAAACAAGAGAAAAATCCATTTAAAGGATTGTCAACTGATAGAAAGATGGATGAAGTGTCGCAAATTGGAATT
>AFJ68393
ATGGCTGAGCTAGCTTGCTTTTGTTATCCTCATTTGGAGAACGATAGCTATAAATTTATTCCTTTTAATAGTTTGGCAATAAAATGCATGTTGACAGCAAAGGTAGACAAAAAGGATCAAGATAAATTTTATAACTCAATCATTTATGGAATTGCGCCACCTCCACAATTTAAGAAGCGTTATAATACTAATGATAACTCAAGAGGCATGAATTATGAGACACCTATGTTTAATAAGGTGGCTATTTTAATTTGCGAGGCATTGAATTCAATTAAGGTTACTCAATCTGACATTGCAAATGTTCTCTCAAGAGTAGTTTCTGTTAGACATTTAGAAAATTTGGTATTAAGAAAAGAGAATCATCAGGATGTACTTTTCCATTCAAAAGAATTACTCTTAAAGGCTGTTTTGATAGCTATTGGTCAATCAAAAGAAATTGAAACTACTGCCACTGCTGAAGGAGGAGAAATAACATTCCAAAATGCTGCTTTTACTATGTGGAAATTGACATATCTGGATCATAAACTAATGCCTATTTTAGATCAAAACTTTATCGAATACAAGATTACCTTGAATGAAGATAAACCACTTTCAGATCTATGCGTAAAAGAACTTGTTGCTGAATTGAGGTGGCAGTATAATAGATTCGCTGTGATAACGCATGGTAAAGGTCACTATAGAGTTGTTAAATATTCATCAGTTGCTAATCATGCAGATAGAGTATTTGCTACATACAAAAATAACGTTAAAAGTGGAAATGTCACTGATTTTAATTTACTAGACCAAAGAATAATTTGGCAGAATTGGTATGCATTTACATCTTCCATGAAACAAGGTAATACTCTTGATATATGTAAGAAATTACTCTTCCAAAAGATGAAACAAGAGAAAAATCCATTTAAAGGATTGTCAACTGATAGAAAGATGGATGAAGTTTCGCACGTTGGAATT
>AGF86277
ATGGCTGAGCTAGCTTGCTTTTGTTATCCTCATTTGGAGAACGATAGCTATAAATTTATTCCTTTTAATAATTTAGCAATAAAATGTATGTTGACAGCAAAAGTGGATAAAAAAGATCAAGATAAATTTTACAATTCTATTGTTTATGGAATTGCGCCACCACCACAATTTAGAAAACGTTATAATACTAGTGATAATTCGAGAGGAATGAATTATGAGACAATTATGTTTAATAAGGTGGCTATTTTAGTCTGTGAAGCACTTAATTCAATCAAAGTTACACAATCTGAAGTTGCAAATGTTTTGTCAAGAGTAGTTTCCGTTAGACATTTGGAAAATTTGGTATTAAGGAAAGAAAATCATCAAGATGTACTGTTCCATTCGAAAGAATTACTTTTAAAATCTGTGTTGATAGCTATTGGTCAATCAAAAGAAATCGAAACTACTGCTACTGCCGAAGGAGGAGAAATAGTATTTCAGAATGCAGCTTTTACTATGTGGAAATTGACGTATCTAGATCATAAATTAATGCCTATTTTGGATCAGAATTTCATTGAATATAAAATTACATTGAATGAAGATAAACCAATTTCAGATGTATGTGTTAAAGAACTTGTTGCTGAGTTAAGATGGCAGTATAATAGATTTGCTGTAATAACACATGGTAAAGGTCACTATAGAGTTGTTAAGTATTCATCAGTTGCTAACCATGCAGATAGAGTGTTCGCCACATATAAGAATAATGCTAAGAGTGGAAATATTACTGACTTCAATTTGTTAGACCAAAGAATTATTTGGCAAAATTGGTATGCATTCACATCTTCAATGAAACAAGGCAATACAATTGATGTATGTAAGAAACTGCTCTTTCAAAAGATGAAACAAGAGAAAAATCCGTTTAAAGGACTGTCAACTGATAGAAAAATGGATGAAGTCTCACATGTTGGAATT
>ADJ68034
ATGGCTGAGCTAGCTTGCTTTTGCTATCCCCATTTGGAGAACGATAGCTATAAATTTATTCCGTTTAATAATTTGGCTATAAAATGTATGTTGACAGCAAAAGTAGAGAAGAAGGATCAGGATAAATTTTATAATTCAATAATCTATGGTATTGCGCCGCCACCACAATTTAAAAAACGCTATAATACAAATGATAACTCAAGAGGAATGAATTATGAAACTACAATGTTTAACAAGGTGGCGGTACTAGTTTGTGAAGCATTGAATTCAATTAAAGTCACGCAGTCTGATGTTGCGAGTGTACTTTCAAGAGTAGTTTCTGTAAGACATCTTGAGAATCTAGTGTTGAGAAGAGAAAATCATCAAGACGTTCTTTTCCACTCAAAAGAGCTACTACTCAAATCAGTTTTAATAGCTATTGGTCATTCAAAGGAGATTGAAACGACTGCCACTGCTGAAGGGGGAGAAATTGTTTTGCAAAATGCAGCATTCACGATGTGGAAGTTGACGTACTTGGAACATAAACTAATGCCAATTCTTGATCAAAATTTTATCGAGTATAAAATTACAGTAAATGAAGACAAACCAATTTCAGAATCACATGTGAAAGAACTTATTGCTGAATTACGGTGGCAATACAATAAATTTGCAGTAATTACGCATGGTAAAGGTCACTATAGAGTTGTGAAATACTCGTCAGTTGCAAATCATGCAGATCGAGTTTACGCTACTTTCAAGAGTAATAATAAAAACGGAGGTCTAATGGAGTTTAATTTACTTGACCAAAGAATAATATGGCAAAATTGGTATGCATTCACGTCTTCAATGAAACAAGGTAACACTCTTGATGTATGTAAAAAACTACTCTTCCAAAAAATGAAGCGAGAAAGTAATCCATTTAAGGGGCTGTCAACTGATAGAAAAATGGATGAAGTTTCTCAAATAGGAATT
>AGE99006
ATGGCTGAGCTAGCTTGCTTTTGTTATCCTCATTTAGAGAACGATAGTTATAAATTTATTCCTTTTAATAATTTAGCAATAAAATGTATGTTGACAGCTAAAGTAGAAAAAAAAGATCAAGACAAATTTTACAATTCTATTGTTTATGGAATTGCGCCACCTCCACAATTTAAAAAACGTTACAATACTAGTGATAATTCAAGAGGTATGAATTATGAAACAATTATGTTTAATAAAGTGGCCGTTTTAATCTGTGAAGCACTTAATTCAATTAAAATTACACAATCTGATGTCGCCAACGTTCTTTCGAGAGTAGTTTCTGTTAGACATTTGGAAAATCTAGTGTTAAGGAAAGAAAATCACCAGGATGTATTGTTTCATTCGAAAGAACTACTCTTAAAATCCGTTTTGATAGCTATTGGTCAATCAAAAGAAATTGAAACTACTGCTACTGCCGAAGGAGGAGAAATAGTATTTCAGAACGCAGCTTTTACTATGTGGAAATTGACATATTTAGATCATAAATTGATGCCTATTTTGGATCAGAATTTTATTGAATATAAAATTACACTGAATGAAGATAAACCAATTTCAGATGTATGTATTAAAGAACTTGTTGCTGAATTAAGATGGCAGTATAACAGATTTGCTGTAATAACACATGGTAAAGGTCACTATAGAGTTGTTAAATATTCATCAGTTGCTAATCATGCAGATAGAGTGTTTGCTACATATAAAAACAGTGCTAAGAGTGGTAATGTTATTGATTTTAACTTGTTAGACCAGAGAATTATTTGGCAAAATTGGTACGCATTCACGTCCTCAATGAAACAAGGTAACACACTCGATGTGTGCAAGAAACTGCTCTTTCAAAAGATGAAACAGGAGAAAAATCCGTTTAAAGGACTGTCAACTGATAGAAAGATGGATGAAGTCTCACATGTTGGAATT
>AGF85843
ATGGCTGAGCTAGCTTGCTTTTGTTATCCTCATTTGGAGAACGATAGCTATAAATTTATTCCTTTTAATAATTTAGCAATAAAATGTATGTTGACAGCAAAAGTGGATAAAAAAGATCAAGATAAATTTTACAATTCTATTGTTTATGGAATTGCGCCACCACCACAATTTAGAAAACGTTATAATACTAGTGATAATTCGAGGGGAATGAATTATGAGACAATTATGTTTAATAAGGTGGCTATTTTAGTCTGTGAAGCACTTAATTCAATCAAAGTTACACAATCTGAAGTTGCAAATGTTTTGTCAAGAGTAGTTTCCGTTAGACATTTGGAAAATTTGGTATTAAGGAAAGAAAATCATCAAGATGTACTGTTTCATTCGAAAGAATTACTCTTAAAATCTGTGTTGATAGCTATTGGTCAATCAAAAGAAATCGAAACTACTGCTACTGCCGAAGGAGGAGAAATAGTATTTCAGAATGCAGCTTTTACTATGTGGAAATTGACGTATCTAGATCATAAATTAATGCCTATTTTGGATCAGAATTTCATTGAATATAAAATTACATTGAATGAAGATAAACCAATTTCAGATGTATGTGTTAAAGAACTTGTTGCTGAGTTAAGATGGCAGTATAATAGATTTGCTGTAATAACACATGGTAAAGGTCACTATAGAGTTGTTAAGTATTCATCAGTTGCTAACCATGCAGATAGAGTGTTCGCCACATATAAGAATAATGCCAAGAGTGGAAATATTACTGACTTCAATTTGTTAGACCAAAGAATTATTTGGCAAAATTGGTATGCATTCACATCTTCAATGAAACAAGGCAATACAATTGATGTATGTAAGAAACTGCTCTTTCAAAAGATGAAACAAGAGAAAAATCCGTTTAAAGGACTGTCAACTGATAGAAAAATGGATGAAGTCTCACATGTTGGAATT
>AGE98359
ATGGCTGAGCTAGCTTGCTTTTGTTATCCTCATTTAGAGAATGATAGCTATAAATTTATTCCTTTTAATAATTTAGCAATAAAATGTATGTTGACAGCTAAAGTAGACAAAAAAGATCAAGATAAATTTTACAATTCTATTATTTATGGAATTGCGCCGCCGCCACAATTTAAAAAACGTTATAATACTAGTGATAATTCAAGAGGTATGAATTATGAAACAGCTATGTTTAACAAAGTGGCCGTTTTAATCTGTGAAGCACTTAATTCACTTAAAGTTACACAATCTGATGTCGCCAATGTTCTTTCAAGAGTAGTTTCTGTTAGACATTTGGAAAATCTAGTGTTAAGGAAAGAAAACCATCAGGATGTATTGTTTCATTCGAAAGAGCTACTATTAAAATCCGTCTTGATAGCTATTGGTCAATCAAAAGAAATTGAAACTACTGCTACTGCAGAAGGAGGAGAAATAGTATTTCAAAACGCAGCTTTTACAATGTGGAAATTAACGTATTTAGATCATGAATTGATGCCTATTTTAGATCAAAATTTTATTGAATATAAAATTACACTGAATGAAGATAAACCAATTTCAGATGTATGTGTTAAAGAACTTGTTGCTGAATTGAGATGGCAGTATAACAGATTTGCTGTAATAACACATGGTAAAGGTCACTATAGAGTTGTTAAGTATTCATCAGTTGCTAATCATGCAGATAGAGTGTTTGCTACGTATAAGAATATTGCTAAGAGTGGTAATGTTATTGATTTTAACCTTTTAGACCAGAGAATCATTTGGCAAAATTGGTACGCATTTACGTCCTCAATGAAACAAGGTAACACACTCGATGTGTGCAAGAAACTGCTCTTTCAAAAGATAAAACAGGAGAAAAATCCGTTTAAAGGACTGTCAACTGATAGAAAGATGGATGAAGTCTCACATGTTGGAATT
>AGE46977
ATGGCTGAGCTAGCTTGCTTTTGCTATCCCCATTTGGAGAACGATAGCTATAAATTTATTCCGTTTAACAATTTGGCTATAAAATGTATGTTGACAGCAAAAGTAGAGAAAAAAGATCAAGACAAATTTTACAACTCGATAATCTATGGTATTGCGCCGCCACCACAATTTAAGAAACGCTATAATACAAATGATAACTCAAGAGGAATGAATTATGAGACTGCAATGTTTAACAAGGTGGCGGTGCTAATTTGTGAAGCATTGAATTCAATTAAAGTCACGCAATCTGATGTTGCAAGTGTACTTTCAAGAGTAGTTTCTGTAAGACATCTTGAGAATTTAGTATTGAGAAGAGAAAATCATCAGGACGTTCTTTTTCACTCAAAAGAGCTACTACTCAAATCAGTTTTAATAGCTATTGGTCATTCAAAGGAGATTGAAACGACTGCCACTGCTGAAGGAGGAGAAATTGTTTTTCAAAATGCAGCATTTACAATGTGGAAATTGACATACCTGGAACATAAACTAATGCCAATTCTTGATCAAAACTTTATTGAGTATAAAATTACAGTAAATGAAGATAAACCAATTTCAGAGTCACACGTAAAAGAACTTATTGCTGAATTACGGTGGCAATACAATAAATTTGCAGTAATTACGCATGGTAAAGGTCACTATAGAGTTGTAAAATACTCGTCAGTTGCAAATCACGCAGATCGAGTCTACGCTACTTTCAAGAGTAATAACAAAAACGGAGGTACACTGGAGTTTAATTCGCTTGACCAAAGGATAATATGGCAAAATTGGTACGCATTTACGTCCTCAATGAAACAAGGTAATACTCTTGATGTATGCAAAAAACTACTCTTCCAAAAAATGAAGCGAGAAAGTAATCCATTTAAGGGGCTGTCAACTGATAGAAAAATGGATGAAGTTTCTCAAGTAGGAATC
>AEK69569
ATGGCTGAGCTAGCTTGCTTTTGTTATCCTCATTTAGAGAACGATAGCTATAAATTTATTCCTTTTAATAGTTTAGCAATAAAATGCATGTTGACAGCAAAAGTAGACAAAAAGGATCAAGATAAATTTTATAACTCAATTGTTTATGGAATTGCGCCACCTCCACAATTTAAGAAGCGTTATAATACTAATGATAACTCAAGAGGTATGAATTATGAGACACCTATGTTTAATAAGGTGGCTATTTTAATTTGCGAAGCATTGAATTCAATCAAGGTTACTCAATCTGATGTTGCAAATGTTCTTTCAAGAGTAGTTTCTGTTAGACATTTGGAAAATTTGGTATTAAGAAAAGAGAATTACCAGGATGTACTTTTTCATTCAAAAGAACTACTCTTAAAATCTGTTTTGATAGCTATTGGTCAATCAAAAGAAATTGAAACTACTGCCACTGCTGAAGGAGGAGAAATAGTATTCCAAAATGCTGCTTTTACTATGTGGAAATTGACATATTTGGATCATAAACTAATGCCTATTTTAGATCAAAACTTTATCGAATATAAAATTACCTTGAATGAAGATAAACCAATTTCAGATACATGCGTTAAAGAACTTATTGCTGAATTGAGGTGGCAGTATAATAGATTCGCTGTGATAACACATGGTAAAGGTCACTATAGAGTTATCAAATATTCATCAGTTGCTAATCACGCAGATAGAGTATTTGCTACATACAAAAATAATGTTAAAAGTGGAAATGTCACTGATTTTAATTTGTTAGACCAAAGAATAATTTGGCAGAACTGGTATGCGTTTACATCTTCCATGAAACAAGGTAATACTCTTGATGTATGTAAGAAACTACTCTTCCAAAAGATGAAACAAGAGAAAAATCCATTTAAAGGATTGTCAACTGATAGAAAGATGGATGAAGTTTCGCACGTTGGAATT
>AEK69568
ATGGCTGAGCTAGCTTGCTTTTGTTATCCTCATTTGGAGAACGATAGCTATAAATTTATTCCTTTTAATAGTTTGGCAATAAAATGCATGTTGACAGCAAAGGTAGACAAGAAGGATCAAGATAAATTTTATAACTCAATTGTTTATGGAATTGCGCCACCTCCACAATTTAAGAAGCGTTATAATACTAATGATAACTCAAGAGGCATGAACTATGAGAACCCTATGTTTAATAAGGTGGCTATTTTGATTTGCGAAGCATTGAATTCAATCAAGGTTACTCAATCTGATGTTGCAAATGTTCTTTCAAGAGTAGTTTCTGTTAGACATTTGGAAAATTTAGTATTAAGGAAAGAGAATCATCAGGATGTACTTTTTCATTCAAAAGAACTGCTTTTAAAAGCTGTTTTGATAGCTATTGGTCAATCAAAAGAAATTGAAACTACTGCCACTGCTGAGGGAGGAGAAATAGTATTCCAAAATGCTGCTTTTACTATGTGGAAATTGACATATCTGAATCATAAACTAATGCCTATTTTAGATCAAAACTTTATCGAATACAAGATTACCTTGAATGAAGATAAACCAATTTCAGATATATGCGTTAAAGAACTTGTTGCTGAATTGAGGTGGCAGTATAATAGATTCGCTGTGATAACACATGGTAAAGGTCACTATAGAGTTGTTAAATATTCATCAGTTGCTAATCACGCAGATAGAGTATTTGCCACATATAAAAATAATGCTAAAAGTGGAAATATCATTGATTTTAATTTACTAGACCAAAGAATAATTTGGCAGAACTGGTATGCGTTTACATCTTCCATGAAACAAGGTAATACTCTGGATGTATGTAAGAAACTACTCTTCCAAAAAATGAGACAAGAGAAAAATCCATTTAAAGGATTGTCAACTGATAGAAAGATGGATGAAGTTTCGCATGTTGGAATT
>AFQ20890
ATGGCTGAGCTAGCTTGCTTTTGTTATCCTCATTTGGAGAACGATAGCTATAAGTTCATTCCTTTTAATAATTTAGCAATAAAATGTATGTTGACAGCAAAAGTAGATAAAAAAGATCAAGATAAATTTTACAATTCTATTGTTTATGGGATTGCGCCACCACCACAATTTAGAAAACGTTATAATACTAGTGATAATTCGAGAGGAATGAATTACGAGACAATTATGTTTAATAAGGTGGCTATCTTAATTTGTGAAGCACTTAATTCGATTAAAGTCACACAATCTGAAGTTGCAAATGTTCTTTCAAGAGTAGTTTCCGTTAGACATTTGGAAAATCTGGTATTAAGAAAAGAGAATCATCAAGATGTACTTTTCCATTCAAAAGAACTACTCTTAAAATCTGTGTTGATAGCTATTGGTCAGTCAAAAGAAATTGAAACTACTGCTACTGCCGAAGGAGGAGAAATAGTATTTCAGAATGTAGCTTTTACTATGTGGAAATTGACGTATTTAGATCATAAACTAATGCCTATTTTGGATCAGAATTTCATTGAATATAAAATTACACTGAATGAAGATAAACCAATTTCAGATGTATGTGTTAAAGAACTTGTTGCTGAATTAAGATGGCAGTATAACAGATTTGCCGTAATAACACATGGTAAAGGTCACTATAGAGTTGTTAAATATTCATCAGTTGCTAACCATGCAGATAGAGTATTTGCTACATATAAAAATAATGCTAAGAGTGGTAATATTACTGATTTCAATTTGCTAGACCAAAGAATTATTTGGCAAAATTGGTATGCATTTACATCTTCAATGAAACAAGGTAATACAATTGATGTATGTAAGAAACTACTCTTTCAAAAGATGAAACAAGAGAAAAATCCGTTCAGAGGATTGTCAACTGATAGAAAAATGGATGAAGTCTCACATGTTGGAATT
>AGH16224
ATGGCTGAGCTAGCTTGCTTTTGTTATCCTCATTTGGAGAACGATAGCTATAAATTTATTCCTTTTAATAGTTTGGCAATAAAATGCATGTTGACAGCAAAATTAGATAAAAAGGATCAAGATAAATTTTATAATTCAATTGTTTATGGAATTGCGCCACCTCCACAATTTAAAAAGCGTTATAATACTAATGATAACTCAAGAGGTATGAATTATGAGACACTTATGTTTAATAAGGTGGCTATTTTAATTTGCGAAGCATTGAATTCAATTAAGGTTACTCAATCTGATGTTGCAAATGTTCTTTCAAGAGTAGTTTCTGTTAGACATTTGGAAAATTTGGTATTAAGGAAAGAAAATCACCAGGATGTACTTTTTCATTCAAAAGAACTACTCTTAAAAGCTGTTTTGATAGCTATTGGTCAATCAAAAGAAATTGAAACTACTGCCACTGCTGAAGGAGGAGAAATAGTATTCCAAAATGCTGCTTTTACTATGTGGAAATTGACATATCTGGATCATAAACTAATGCCTATTTTAGATCAAAACTTTATCGAATACAAGATTACCTTGAATGAAGATAAACCAATTTCAGATATATTCGTTAAAGAACTTGTTGCTGAATTGAGATGGCAGTATAATAGATTCGCTGTAATAACACATGGTAAAGGTCACTATAGAGTTGTTAAATATTCATCAGTTGCTAATCACGCAGATAGAGTATTTGCGACATACAAAAACAATGCTAAAAGTGGGAATGTAATTGATTTTAATTTATTAGACCAAAGAATAATTTGGCAGAACTGGTATGCGTTTACATCTTCCATGAAACAGGGTAATACTCTTGATGCATGTAAGAAACTACTCTTTCAAAAGATGAAGCAGGAAAAGAATCCATTTAAAGGATTGTCAACTGATAGAAAGATGGATGAAGTTTCGCACGTTGGAATT
>AEK69567
ATGGCTGAGCTAGCTTGCTTTTGTTATCCTCATTTGGAGAACGATAGCTATAAATTTATTCCTTTTAATAGTTTGGCAATAAAATGCATGTTGACAGCAAAGGTAGATAAAAAGGATCAAGATAAATTTTATAACTCAATTGTTTATGGAATTGCGCCACCTCCACAATTTAAGAAGCGTTATAATACTAATGATAACTCAAGAGGTATGAACTATGAGACAACTATGTTTAATAAGGTGGCTATTTTGATTTGCGAAGCATTGAATTCAATCAAAGTTACTCAATCTGATGTTGCGAATGTTCTTTCAAGAGTAGTCTCTGTTAGACATTTGGAAAATTTGGTATTAAGGAAAGAGAATCATCAGGATGTACTTTTTCATTCAAAAGAACTACTCTTAAAAGCTGTTTTGATAGCTATTGGTCAATCAAAAGAAATTGAAACTACTGCCACTGCTGAAGGAGGAGAAATAGTATTCCAAAACGCTGCTTTTACTATGTGGAAATTGACATATCTGGATCATAAACTAATGCCTATTTTAGATCAAAACTTTATCGAATACAAGATTACCTTGAATGAAGATAAACCAATTTCAGATATATGCGTTAAAGAACTTGTTGCTGAATTGAGGTGGCAGTATAATAGATTCGCTGTGATAACACATGGTAAAGGTCACTATAGAGTTGTTAAATATTCATCAGTTGCTAATCATGCAGATAGAGTATTTGCTACATACAAAAACAATGTTAAAAGTGGGAATGTCATTGATTTTAATTTACTAGACCAAAGAATAATTTGGCAGAACTGGTATGCGTTTACATCTTCCATGAAACAAGGTAATACTCTTGATATATGTAAGAAGCTACTCTTCCAAAAGATGAAACAAGAGAAAAATCCATTTAAAGGATTGTCAACTGATAGAAAGATGGATGAAGTTTCGCACGTTGGAATT
>AEK69566
ATGGCTGAGCTAGCTTGCTTTTGTTATCCTCATTTGGAGAACGATAGCTATAAATTTATTCCTTTTAACAGTTTAGCAATAAAATGTATGTTGACAGCTAAAGTGGATAAAAAAGATCAAGATAAATTTTACAATTCTATTGTTTATGGAATTGCGCCACCACAACAATTTAAAAAACGTTATAATACTAGTGATAATTCGAGAGGAATGAATTATGAAACGGTTATGTTTAATAAGGTGGCTGTCTTAATTTGTGAAGCACTTAATTCAATCAAAGTCACACAATCTGAAATTGCAAATGTTCTTTCAAGAGTAGTTTCTGTTAGACATTTGGAAAATTTGGTATTGAGAAAAGAAAATCATCAAGACGTACTTTTTCATTCGAAAGACCTGCTCTTAAAATCTGTGTTGATAGCTATTGGTCAATCAAAAGAAATTGAAACTACTGCTACTGCCGAAGGAGGAGAAATAGTATTTCAGAATGCAGCTTTTACTATGTGGAAATTGACTTATTTAGATCATAAATTAATGCCTATTTTGGACCAGAATTTTATTGAATATAAAATTACATTGAATGAAGATAAACCAATTTCAGATGTATGTGTTAAAGAGCTTATTGCTGAACTAAGATGGCAGTACAACAGATTTGCTGTAATAACACATGGTAAAGGTCACTATAGAGTTGTTAAATATTCATCAGTTGCTAACCATGCAGATAGAGTGTTTGCTACATATAAGAATAATGCTAAGAGTGGTAATATTACTGACTTCAATTTGTTAGACCAAAGAATTATTTGGCAAAATTGGTACGCATTCACATCTTCAATGAAACAAGGTAATACAATTGATATATGTAAGAAACTGCTCTTTCAAAAGATGAAACAAGARAAAAATCCATTTAAAGGATTGTCAACTGACAGAAAAATGGATGAAGTATCACATGTTGGAATT
>ACH97424
ATGGCTGAGCTAGCTTGCTTTTGTTATCCTCATTTGGAGAACGATAGCTATAAATTCATTCCATTTAATAGTTTAGCAGTAAAATGTATGTTGACTGCAAAGGTAGATAAAAAAGATCAGGACAAATTTTATAATTCAATAATTTATGGTATTGCTCCACCACCACAATTTAGAAAACGGTATAATACAAGTGATAATTCAAGAGGAATGAATTATGAAACTTCAATGTTCAACAAAGTTGCTCTATTGATCTGTGAAGCGTTGAATTCAATTAAAGTCACACAGTCTGATATCGCAAACGTACTTGCGAGAGTAGTTTCGGTAAGACATTTAGAAAACCTGGTATTGAGGAGAGAAAATCACCAAGATGTACTTTTTCACTCGAAAGAATTGCTGCTGAAATCGGTTCTAATCGCTATTGGTCACTCAAAGGAGATCGAAACTACTGCTACTGCTGAAGGAGGAGAAATTGTTTTTCAGAATGCAGCGTTCACAATGTGGAAATTAACTTACTTGGAGCACAAACTAATGCCGATTTTGGATCAAAATTTCATTGAATATAAAATTACAGTTAATGAAGATAAACCAATTTCTGAATCACATGTAAAAGAACTTATAGCTGAGTTGCGTTGGCAATATAATAAATTTGCGATAATAACGCATGGTAAAGGTCATTATAGAGTTGTGAAATACTCATCAGTTGCAAATCATGCTGATAGAGTCTATGCTACTTTTAAAAGTAATAGCAAAAATGGTGTTAATATGGAATTTAATTTGCTAGATCAGAGGATAATATGGCAGAATTGGTATGCTTTTACATCTTCAATGAAACAAGGAAATACACTTGACGTGTGCAAGAAACTACTTTTTCAGAAAATGAAACAAGAGAAAAATCCGTTTAAAGGACTGTCAACTGATAGAAAGATGGACGAAGTATCACAAGTGGGAATT
>AGE47157
ATGGCTGAGCTAGCTTGCTTTTGCTATCCCCATTTGGAGAACGATAGCTATAAATTTATTCCTTTTAACAATTTGGCTATAAAATGTATGTTGACAGCAAAAGTAGAGAAAAAAGATCAGGACAAATTTTACAATTCGATAATCTATGGTATTGCGCCGCCACCACAATTTAAAAAACGCTATAATACAAATGATAACTCAAGAGGAATGAATTATGAGACTGTAATGTTTAACAAGGTGGCGGTGCTAATTTGTGAAGCATTGAATTCAATTAAAGTCACGCAGTCTGATGTTGCAAGTGTACTTTCAAGAGTAGTTTCTGTGAGACATCTTGAGAATTTAGTATTGAGAAGAGAAAATCATCAGGATGTTCTTTTTCACTCAAAAGAGCTACTACTCAAATCAGTTTTAATAGCTATTGGTCATTCAAAGGAGATTGAAACGACTGTCACTGCTGAAGGGGGAGAAATTGTTTTTCAAAATGCAGCATTTACAATGTGGAAATTGACATATTTGGAACATAAACTAATGCCAATTCTTGATCAAAACTTTATTGAATATAAAATTACAGTAAATGAAGATAAACCAATTTCAGAGTCACACGTAAAAGAACTTATTGCTGAATTACGGTGGCAATACAATAAATTTGCAGTAATTACGCATGGTAAAGGTCACTATAGAGTTATAAAATACTCGTCAGTTGCAAATCACGCAGACCGAGTTTACGCTACTTTTAAGAGTAATAACAAAAACGGAGGTCCACTAGAGTTTAATTTGCTTGACCAAAGGATAATATGGCAAAATTGGTACGCATTTACGTCCTCAATGAAACAAGGTAATACTCTTGATGTATGCAAAAAACTACTCTTCCAAAAAATGAAACGAGAAAGTAATCCATTTAAGGGGCTGTCAACTGATAGAAAAATGGATGAAGTTTCTCAAGTAGGAATC
>AGE47408
ATGGCTGAGCTAGCTTGCTTTTGCTATCCCCATTTGGAGAACGATAGCTATAAATTTATTCCTTTTAACAATTTGGCTATAAAATGTATGTTGACAGCAAAAGTAGAGAAAAAAGATCAAGACAAATTTTACAACTCGATAATCTATGGTATTGCGCCGCCACCACAATTTAAAAAACGCTATAATACAAATGATAACTCAAGAGGAATGAATTATGAGACTGCAATGTTTAATAAGGTGGCGGTGCTAATTTGTGAAGCATTGAATTCAATTAAAGTCACACAGTCTGATGTTGCAAGTGTACTTTCAAGAGTAGTTTCTGTGAGACATCTTGAGAATTTAGTATTAAGAAGAGAAAATCATCAGGACGTTCTTTTTCACTCAAAGGAACTACTACTCAAATCAGTTTTAATAGCTATTGGTCATTCAAAGGAGATTGAAACGACTGCCACTGCTGAAGGGGGAGAAATTGTTTTTCAAAATGCAGCATTTACAATGTGGAAATTGACATACTTGGAACATAAATTAATGCCAATTCTTGATCAAAACTTTATTGAATATAAAATTACAGTAAATGAAGATAAACCGATTTCAGAGTCACACGTAAAAGAACTTATTGCTGAATTACGGTGGCAATACAATAAATTTGCAGTAATTACGCATGGTAAAGGTCACTATAGAGTTGTAAAATACTCGTCAGTTGCAAATCACGCAGACCGAGTTTATGCTACTTTTAAGAGTAATAACAAAAACGGAGGTCCACTGGAGTTTAATTTGCTTGATCAGAGGATAATATGGCAAAATTGGTACGCATTTACATCCTCAATGAAACAAGGTAATACTCTTGATGTATGCAAAAAACTACTTTTCCAAAAAATGAAGCGAGAAAGCAATCCATTTAAGGGGCTGTCAACTGATAGAAAGATGGATGAAGTTTCTCAAGTAGGAATC
>ACZ51992
ATGGCTGAGCTAGCTTGCTTTTGTTATCCTCATTTAGAGAATGATAGCTATAAATTTATTCCTTTTAATAATTTAGCAATAAAATGTATGTTGACAGCTAAAGTAGACAAAAAAGATCAAGATAAATTTTACAATTCTATTATTTATGGAATTGCGCCGCCTCCACAATTTAAAAAACGTTATAATACTAGTGATAATTCAAGAGGTATGAATTATGAAACAGTTATGTTTAACAAAGTGGCCGTTTTAATCTGTGAAGCACTTAATTCACTTAAAGTTACACAATCTGATGTCGCCAATGTTCTTTCAAGAGTAGTTTCTGTTAGACATTTGGAAAATCTAGTGTTAAGGAAAGAAAATCATCAGGATGTATTGTTTCATTCGAAAGAACTACTCTTAAAATCCGTTTTGATAGCTATTGGTCAATCAAAAGAAATTGAAACTACTGCTACTGCCGAAGGAGGAGAAATAGTATTTCAAAACGCAGCTTTTACAATGTGGAAATTAACGTATTTAGATCATGAATTGATGCCTATTTTAGATCAAAATTTTATTGAATATAAAATTACACTGAATGAAGATAAACCAATTTCAGATGTATGTGTTAAAGAACTTGTTGCTGAATTGAGATGGCAGTATAACAGATTTGCTGTAATAACACATGGTAAAGGTCACTATAGAGTCGTTAAATATTCATCAGTTGCTAATCATGCAGATAGAGTGTTTGCTACATATAAGAACATTGCTAAGAGTGGTAATGTTATTGATTTTAACCTGTTAGACCAGAGAATCATTTGGCAAAATTGGTACGCGTTTACGTCCTCAATGAAACAAGGTAACACACTCGATGTGTGCAAGAAACTGCTCTTTCAAAAGATAAAACAGGAGAAAAATCCGTTTAAAGGACTGTCAACTGATAGAAAGATGGATGAAGTCTCACATGTTGGAATT
>AGE45377
ATGGCTGAGCTAGCTTGCTTTTGCTATCCCCATTTGGAGAACGATAGCTATAAATTTATTCCTTTTAACAATTTGGCTATAAAATGTATGTTGACAGCAAAAGTAGAGAAAAAAGATCAGGACAAATTTTACAACTCGATAATCTATGGTATTGCGCCGCCACCACAATTTAAAAAACGCTATAATACAAATGATAACTCAAGAGGAATGAATTATGAGAATGCAATGTTTAACAAGGTGGCGATGCTAATTTGTGAAGCATTGAATTCAATTAAAGTCACGCAGTCTGATGTTGCGAGTGTACTTTCAAGAGTAGTTTCTGTGAGACATCTTGAGAATTTAGTATTGAGAAGAGAAAATCATCAGGACGTTCTTTTTCACTCAAAGGAGCTACTACTCAAATCAGTTTTAATAGCTATTGGTCATTCAAAGGAGATTGAAACGACTGCCACTGCTGAAGGGGGAGAAATTGTTTTTCAGAATGCAGCATTTACAATGTGGAAATTGACATACTTGGAACATAAACTAATGCCGATTCTTGATCAAAACTTTATTGAATATAAAATTACAGTAAATGAAGATAAACCGATTTCAGAGTCACACGTAAAAGAACTTATTGCTGAATTACGGTGGCAATACAACAAATTTGCAGTAATTACGCATGGTAAAGGTCACTATAGAGTTGTAAAATACTCGTCAGTTGCAAATCACGCAGACCGAGTTTATGCTACTTTTAAGAGTAATAACAAAAACGAAGGTCCATTGGAGTTTAATTTGCTTGATCAGAGGATAATATGGCAAAATTGGTACGCATTTACGTCCTCAATGAAACAAGGTAATACTCTTGATGTATGCAAAAAACTACTCTTCCAAAAAATGAAGCGAGAAAGTAATCCATTTAAGGGGCTGTCAACTGATAGAAAAATGGATGAAGTTTCTCAAGTAGGAATC
>AFJ68476
ATGGCTGAGCTAGCTTGCTTTTGTTATCCTCATTTGGAGAACGATAGCTATAAATTTATTCCTTTTAATAATTTAGCAATAAAATGCATGTTGACAGCAAAAGTAGATAAAAAAGATCAAGATAAATTTTACAATTCTATTGTTTATGGGATTGCGCCACCACCACAATTTAGAAAACGTTATAATACTAGTGATAATTCGAAAGGAATGAATTACGAGACAATTATGTTTAATAAGGTGGCTATCTTAATTTGTGAAGCACTTAATTCGATTAAAGTTACACAATCTGAAGTTGCAAATGTTCTTTCAAGAGTAGTTTCCGTTAGACATTTGGAAAATCTAGTACTAAGGAAAGAAAATCATCAAGATGTACTTTTCCATTCGAAAGAACTACTCTTAAAATCTGTGTTGATAGCTATTGGTCAGTCAAAAGAAATCGAAACTACTGCTACTGCCGAAGGAGGAGAAATAGTATTTCAGAATGCAGCTTTTACTATGTGGAAATTGACGTATTTAGATCATAAATTAATGCCTATTTTGGATCAGAATTTCATTGAATATAAAATTACATTGAATGAAGATAAACCAATTTCAGATGTATGTGTTAAAGAACTTGTTGCTGAATTAAGATGGCAGTATAACAGATTTGCTATAATAACACATGGTAAAGGTCACTATAGAGTTGTTAAATATTCATCAGTTGCTAACCATGCAGATAGAGTATTTGCTACATATAAGAATAATGCTAAGAGTGGTAATACTACTGATTTCAATTTATTAGACCAAAGAATTATTTGGCAAAATTGGTATGCATTTACATCTTCAATGAAACAAGGTAATACAATTGATGTATGTAAGAAACTACTCTTTCAAAAGATGAAACAAGAGAAAAATCCGTTCAAAGGATTGTCAACTGATAGAAAAATGGATGAAGTCTCACATGTTGGAATT
>AEF32128
ATGGCTGAGCTAGCTTGCTTTTGTTATCCCCATTTGGAGAACGATAGCTATAAATTCATTCCATTTAATAGTTTAGCTATAAAATGTATGTTGACAGCAAAAGTGGACAAAAAGGATCAGGATAAGTTTTACAATTCAATAGTTTATGGTATTACACCACCGCCGCAATTCAAAAAGCGTTATAACACAAATGATAATTCAAGAGGAATGAATTATGAAACTCCAATGTTTAATAAAGTGGCGGTGTTAATTTGTGAAGCGTTGAATTCAATTAAAGTTACTCAATCTGATGTTGCGAATGTACTCTCAAAAGTAGTTTCTGTAAGACATCTAGAGAATTTGGTGTTGAGAAGAGAGAATCATCAGGACGTACTTTTCCATTCAAAAGAGTTGTTGTTGAAGTCAGTGCTAATAGCTATTGGTCACTCAAAAGAAATTGAGACAACTGCCACTGCTGAAGGAGGAGAAATCGTTTTTCAAAATGCAGCTTTTACAATGTGGAAATTGACATATCTAGAACATAAGCTAATGCCAATTCTAGATCAAAATTTTATTGAATATAAAATTACAATGAATGAAGATAAACCAATTTCAGAATCACATGTGAAAGAGCTAATTGCTGAGTTGCGGTGGCAATACAATAAATTTGCAGTAATCACGCATGGTAAAGGTCACTACAGAGTCGTAAAATATTCATCAGTTGCGAATCATGCAGATAGAGTTTACGCTACTTTCAAGAGCAATAACAAAAATGGAAGCATGATAGAATTTAATTTACTTGATCAAAGAATAATATGGCAGAACTGGTATGCGTTCACATCTTCAATGAAACAAGGTAATACTCTTGAAATATGCAAGAAGCTACTGTTCCAGAAGATGAAGCGAGAAAGTAATCCATTCAAAGGGCTGTCAACTGATAGAAAGATGGATGAAGTCTCTCAAATAGGAATT
>AGH16264
ATGGCTGAGCTAGCTTGCTTTTGTTATCCTCATTTGGAGAACGATAGCTATAAATTTATTCCTTTTAATAGTTTGGCAATAAAATGCATGTTGACAGCAAAATTAGATAAAAAGGATCAAGATAAATTTTATAATTCAATTGTTTATGGAATTGCGCCACCTCCACAATTTAAAAAGCGTTATAATACTAATGATAACTCAAGAGGTATGAATTATGAGACACTTATGTTTAATAAGGTGGCTATTTTAATTTGCGAAGCATTGAATTCAATTAAGGTTACTCAATCTGATGTTGCAAATGTTCTTTCAAGAGTAGTTTCTGTTAGACATTTGGAAAATTTGGTATTAAGGAAAGAAAATCACCAGGATGTACTTTTTCATTCAAAAGAACTACTCTTAAAAGCTGTTTTGATAGCTATTGGTCAATCAAAAGAAATTGAAACTACTGCCACTGCTGAAGGAGGAGAAATAGTATTCCAAAATGCTGCTTTTACTATGTGGAAATTGACATATCTGGATCATAAACTAATGCCTATTTTAGATCAAAACTTTATCGAATACAAGATTACCTTGAATGAAGATAAACCAATTTCAGATATATTCGTTAAAGAACTTGTTGCTGAATTGAGATGGCAGTATAATAGATTCGCTGTAATAACACATGGTAAAGGTCACTATAGAGTTGTTAAATATTCATCAGTTGCTAATCACGCAGATAGAGTATTTGCGACATACAAAAACAATGCTAAAAGTGGGAATGTAATTGATTTTAATTTATTAGACCAAAGAATAATTTGGCAGAACTGGTATGCGTTTACATCTTCCATGAAACAGGGTAATACTCTTGATGCATGTAAGAAACTACTCTTTCAAAAGATGAAGCAGGAAAAGAATCCATTTAAAGGATTGTCAACTGATAGAAAGATGGATGAAGTTTCGCACGTTGGAATT
>ADN93262
ATGGCTGAGCTAGCTTGCTTTTGCTATCCCCACTTGGAAAACGATAGCTATAAATTTATTCCATTCAATAATTTAGCTATAAAATGTATGTTGACAGCAAAAGTAGATAAAAAGGATCAAGATAAGTTTTATAACTCAATAATTTACGGTATTGCGCCGCCACCACAATTTAAAAAACGTTATAATACAAATGATAATTCAAGAGGAATGAATTATGAGACCACAATGTTTAATAAGGTGGCGGTGTTAATTTGTAAAGCATTGAATTCAATTAAAGTTACGCAATCTGATGTTGCTAATGTACTTTCGAGAGTAGTTTCTGTGAGACATCTTGAAAATTTAGTGTTAAGAAGAGAGAATCATCAGGACGTTCTTTTTCACTCAGAAGAGTTGCTACTCAAATCAGTTTTAATAGCTATTGGTCACTCAAAAGAGATTGAAACGACTGTCACTGCTGAAGGAGGAGAAATCGTTTTCCAAAATACAGCGTTCACGATGTGGAAATTGACATATCTAGAACATAAATTAATGCCAATTCTTGACCAAAATTTTGTTGAATATAAAATTACAGTTAATGAAGATAAACCAATTTCAGAGTCACACGTAAAAGAACTCATTGCTGAATTGCGGTGGCAATACAATAAATTTGCAGTAATTACACATGGTAAAGGTCACTACAGAGTTGTAAAATATTCATCAGTTGCAAACCACGCAGATCGAGTCTACGCTACTTTCAAGAGTAATAACAAAAATGGAAATGTACTAGAGTTTAATTTACTTGATCAGAGGATAATATGGCAAAATTGGTACGCATTCACGTCCTCAATGAAACAAGGTAATACCATTGATGTATGTAAAAAACTACTCTTCCAGAAAATGAAGCGAGAAGGTAATCCATTTAAGGGACTGTCAACTGATAGGAAGATGGATGAAGTTTCTCAAGTAGGAATT
>AGF86082
ATGGCTGAGCTAGCTTGCTTTTGTTATCCTCATTTGGAGAACGATAGCTATAAATTTATTCCTTTTAATAATTTAGCAATAAAATGTATGTTGACAGCAAAAGTGGATAAAAAAGATCAAGATAAATTTTACAATTCTATTGTTTATGGAATTGCGCCACCACCACAATTTAGAAAACGTTATAATACTAGTGATAATTCGAGGGGAATGAATTATGAGACAATTATGTTTAATAAGGTGGCTATTTTAGTCTGTGAAGCACTTAATTCAATCAAAGTTACACAATCTGAAGTTGCAAATGTTTTGTCAAGAGTAGTTTCCGTTAGACATTTGGAAAATTTGGTATTAAGGAAAGAAAATCATCAAGATGTACTGTTTCATTCGAAAGAATTACTCTTAAAATCTGTGTTGATAGCTATTGGTCAATCAAAAGAAATCGAAACTACTGCTACTGCCGAAGGAGGAGAAATAGTATTTCAGAATGCAGCTTTTACTATGTGGAAATTGACGTATCTAGATCATAAATTAATGCCTATTTTGGATCAGAATTTCATTGAATATAAAATTACATTGAATGAAGATAAACCAATTTCAGATGTATGTGTTAAAGAACTTGTTGCTGAGTTAAGATGGCAGTATAATAGATTTGCTGTAATAACACATGGTAAAGGTCACTATAGAGTTGTTAAGTATTCATCAGTTGCTAACCATGCAGATAGAGTGTTCGCCACATATAAGAATAATGCCAAGAGTGGAAATATTACTGACTTCAATTTGTTAGACCAAAGAATTATTTGGCAAAATTGGTATGCATTCACATCTTCAATGAAACAAGGCAATACAATTGATGTATGTAAGAAACTGCTCTTTCAAAAGATGAAACAAGAGAAAAATCCGTTTAAAGGACTGTCAACTGATAGAAAAATGGATGAAGTCTCACATGTTGGAATT
>AGH16268
ATGGCTGAGCTAGCTTGCTTTTGTTATCCTCATTTGGAGAACGATAGCTATAAATTTATTCCTTTTAATAATTTAGCAATAAAATGCATGTTGACAGCAAAAGTAGATAAAAAAGATCAAGATAAATTTTATAATTCTATTGTTTATGGGATTGCGCCACCACCACAATTTAGAAAACGTTATAATACTAGTGATAATTCGAGAGGAATGAATTACGAAACAATTATGTTTAATAAGGTGGCTATCTTAATTTGTGAAGCACTTAATTCTATTAAAGTTACACAATCTGAAGTTGCAAATGTTCTTTCAAGAGTAGTTTCCGTTAGACATTTGGAAAATCTAGTATTAAGGAAAGAAAATCATCAAGATGTACTTTTCCATTCGAAAGAACTACTCTTAAAATCTGTGTTGATAGCTATTGGTCAGTCAAAAGAAATCGAAACTACTGCTACTGCCGAAGGAGGAGAAATAGTATTTCAGAATGCAGCTTTTACTATGTGGAAATTGACGTATTTAGATCATAAATTAATGCCTATTTTGGATCAGAATTTCATTGAATATAAAATTACGTTGAATGAAGATAAGCCAATTTCAGATGTATGTGTTAAAGAAATCGTTGCTGAATTAAGATGGCAGTATAACAGATTTGCTGTAATAACACATGGTAAAGGTCACTATAGAGTTGTTAAATATTCATCAGTTGCTAACCATGCAGATAGAGTATTTGCTACATATAAGAATAATGCTAAGAGTGGTAATACTAATGATTTCAATTTGCTAGACCAAAGAATTATTTGGCAAAATTGGTATGCATTTACATCTTCAATGAAACAAGGTAATACAATTGATGTATGTAAGAAACTGCTCTTTCAAAAGATGAAACAAGAGAAAAATCCGTTCAAAGGATTGTCAACTGATAGAAAAATGGATGAAGTCTCACATGTTGGAATT
>ACZ52052
ATGGCTGAGCTAGCTTGCTTTTGTTATCCTCATTTAGAGAACGATAGCTATAGATTTATTCCTTTTAATAATTTAGCAATAAAGTGTATGTTGACAGCTAAAGTAGACAAAAAAGATCAAGATAAATTTTACAATTCTATTATCTATGGAATTGCGCCGCCTCCACAATTTAAAAAACGTTATAATACTAGTGATAATTCAAGAGGTATGAATTATGAAACAGCTATGTTTAACAAAGTGGCCGTTTTAATCTGTGAAGCACTTAATTCACTTAAAGTTACACAATCTGATGTAGCCAATGTTCTTTCAAGAGTAGTTTCTGTTAGACATTTGGAAAATCTAGTATTAAGAAAAGAAAATCATCAGGATGTATTGTTTCATTCGAAAGAACTACTCTTAAAATCCGTCTTGATAGCTATTGGTCAATCAAAAGAAATTGAAACTACTGCTACTGCCGAAGGAGGAGAAATAGTATTTCAAAACGCAGCTTTCACAATGTGGAAATTAACGTATTTAGATCATGAATTGATGCCTATTTTAGATCAAAATTTTATTGAATATAAAATTACACTGAATGAAGATAAACCAATTTCAGATGTATGTGTTAAAGAACTTGTTGCTGAATTGAGATGGCAGTATAACAGATTTGCTGTAATAACACATGGTAAAGGTCACTATAGAGTCGTTAAATATTCATCAGTCGCTAATCATGCAGATAGAGTGTTTGCTACATATAAAAACATTGCTAAGAGTGGTAATGTTATTGATTTTAACCTGCTAGACCAGAGAATCATTTGGCAAAATTGGTACGCGTTTACGTCCTCAATGAAACAAGGTAACACACTCGATGTGTGCAAGAAACTGCTCTTTCAAAAGATAAAACAGGAGAAAAATCCGTTTAAAGGACTGTCAACTGATAGAAAGATGGATGAAGTCTCACATGTTGGAATT
>AGE99079
ATGGCTGAGCTAGCTTGCTTTTGTTATCCTCATTTGGAGAACGATAGCTATAAATTTATTCCTTTTAATAGTTTGGCAATAAAATGCATGTTGACAGCAAAGGTAGACAAAAAGGATCAAGATAAATTCTATAACTCAATTGTTTATGGAATTGCGCCACCTCCACAATTTAGGAAGCGTTATAATACTAATGATAACTCAAGAGGTATGAACTATGAGACACCTATGTTTAATAAGGTGGCTATTTTAATTTGCGAGGCATTGAATTCAATCAAGGTTACTCAATCTGATGTTGCAAGTGTTCTTTCAAGAGTAGTTTCTGTTAGACATTTGGAAAATTTGGTATTAAGGAGAGAGAATCATCAGGATGTACTTTTTCATTCAAAAGAACTACTCTTAAAAGCTGTTTTGATAGCTATTGGTCAATCAAAAGAAATTGAAACTACTGCCACTGCTGAAGGAGGAGAAATAATATTCCAAAATACTGCTTTTACTATGTGGAAATTGACATATCTGGATCATAAACTAATGCCTATTTTAGATCAAAACTTTATCGAATATAAGATTACCTTGAATGAAGATAAACCAATTTCAGATATATGCGTTAAAGAACTTGTTGCTGAATTGAGGTGGCAGTATAATAGATTCGCTGTGATAACACATGGTAAAGGTCACTATAGAGTTGTTAAATATTCATCAGTTGCTAATCACGCAGATAGAGTATTTGCTACATACAAAAATAATGCTAAAAGTGGGAATGTCACTGATTTTAATTTACTAGACCAAAGAATAATTTGGCAGAACTGGTATGCGTTTACATCTTCCATGAAACAAGGTAATACTCTTGATGTATGTAAGAAACTACTCTTCCAAAAGATGAAACAAGAGAAAAATCCATTTAAAGGATTGTCAACTGATAGAAAGATGGATGAAGTTTCGCACGTTGGAATT
>AGE99173
ATGGCTGAGCTAGCTTGCTTTTGTTATCCTCATTTAGAGAATGATAGCTATAAATTTATTCCTTTTAATAACTTAGCAATAAAATGTATGTTGACAGCTAAAGTAGACAAAAAAGATCAAGATAAATTTTACAATTCTATTATTTATGGAATTGCGCCACCTCCACAATTCAAAAAACGTTATAATACTAGTGATAATTCAAGAGGTATGAATTATGAAACAGTTATGTTTAACAAAGTGGCCGTTTTAATCTGTGAAGCACTTAATTCACTTAAAGTTACACAATCTGATGTCGCCAATGTTCTTTCAAGAGTAGTTTCTGTTAGACATTTGGAAAATCTAGTTTTAAGGAAAGAAAATCATCAGGATGTATTGTTTCATTCGAAAGAACTACTCTTAAAATCCGTCTTGATAGCTATTGGTCAATCAAAAGAAATTGAAACTACTGCTACTGCCGAAGGAGGAGAAATAGTATTTCAAAACGCAGCTTTTACAATGTGGAAACTAACGTATTTAGATCATAAATTGATGCCTATTTTAGATCAGAATTTTATTGAATATAAAATTACACTGAATGAAGATAAACCAATTTCAGATGTATGTGTTAAAGAACTTGTCGCTGAATTGAGATGGCAGTATAACAGATTTGCTGTAATAACACATGGTAAAGGTCACTATAGAGTCGTTAAATATTCATCAGTTGCTAATCATGCTGATAGAGTGTTTGCTACATATAAGAACATTGCTAAGAGTGGTAATGTTATTGATTTTAACCTGTTAGACCAGAGAATCATTTGGCAAAATTGGTACGCGTTTACGTCTTCAATGAAACAAGGTAACACACTCGATGTGTGTAAGAAACTGCTATTTCAAAAGATGAAACAGGAGAAAAATCCGTTTAAAGGACTGTCAACTGATAGAAAGATGGATGAAGTCTCACATGTTGGAATT
>AGE99172
ATGGCTGAGCTAGCTTGCTTTTGTTATCCTCATTTAGAGAATGATAGCTATAAATTTATTCCTTTTAATAATTTAGCAATAAAATGTATGTTGACAGCTAAAGTAGACAAAAAAGATCAAGATAAATTTTACAATTCTATTATTTATGGAATTGCGCCGCCTCCACAATTTAAAAAACGTTATAATACTAGTGATAATTCAAGAGGTATGAATTATGAAACAGTTATGTTTAACAAAGTGGCCGTTTTAATCTGTGAAGCACTTAATTCACTTAAAGTTACACAATCTGATGTCGCCAATGTTCTTTCAAGAGTAGTTTCTGTTAGACATTTGGAAAATCTAGTGTTAAGGAAAGAAAATCATCAGGATGTATTGTTTCATTCGAAAGAACTACTCTTAAAATCCGTTTTGATAGCTATTGGTCAATCAAAAGAAATTGAAACTACTGCTACTGCCGAAGGAGGAGAAATAGTATTTCAAAACGCAGCTTTTACAATGTGGAAATTAACATATTTAGATCATGAATTGATGCCTATTTTAGATCAAAATTTTATTGAATATAAAATTACACTGAATGAAGATAAACCAATTTCAGATGTATGTGTCAAAGAACTTGTTGCTGAATTGAGATGGCAGTATAACAGATTTGCTGTAATAACACATGGTAAAGGTCACTATAGAGTTGTTAAATATTCATCAGTTGCTAATCATGCAGATAGAGTGTTTGCTACATATAAGAACATTGCTAAGAGTGGTAATGTTATTGATTTTAACCTGTTAGACCAGAGAATCATTTGGCAAAATTGGTACACGTTTACGTCCTCAATGAAACAAGGTAACACACTCGATGTGTGCAAGAAACTGCTCTTTCAAAAGATAAAACAGGAGAAAAATCCGTTTAAAGGACTGTCAACTGATAGAAAAATGGATGAAGTCTCACATGTTGGAATT
>ACZ51849
ATGGCTGAGCTAGCTTGCTTTTGTTATCCTCATTTAGAGAACGATAGTTATAAATTTATTCCTTTTAATAATTTAGCAATAAAATGTATGTTGACAGCTAAAGTAGACAAAAAAGATCAAGACAAATTTTATAATTCTATTGTTTATGGAATTGCGCCACCTCCACAATTTAAAAAACGTTACAATACTAGTGATAATTCAAGAGGTATGAATTATGAAACAATTATGTTTAATAAAGTGGCCGTTTTAATCTGTGAAGCACTTAATTCAATTAAAATTACACAATCTGATGTCGCCAACGTTCTTTCGAGAGTAGTTTCTGTTAGACATTTGGAAAATCTAGTGTTAAGGAAAGAAAATCACCAGGATGTATTGTTTCATTCGAAAGAACTACTCTTAAAATCCGTTTTGATAGCTATTGGTCAATCAAAAGAAATTGAAACTACTGCTACTGCCGAAGGAGGAGAAATAGTATTTCAGAACGCAGCTTTTACTATGTGGAAATTGACATATTTAGATCATAAATTGATGCCTATTTTGGATCAGAATTTTATTGAATATAAAATTACACTGAATGAAGATAAACCAATTTCAGATGTATGTATTAAAGAACTTGTTGCTGAATTAAGATGGCAGTATAACAGATTTGCTGTAATAACACATGGTAAAGGTCACTATAGAGTTGTCAAATATTCATCAGTTGCTAATCATGCAGATAGAGTGTTTGCTACATATAAAAACAGTGCTAAGAGTGGTAATGTTATTGATTTTAACTTGTTAGACCAGAGAATTATTTGGCAAAATTGGTACGCATTTACGTCCTCAATGAAACAAAGTAACACACTCGATGTGTGCAAGAAACTGCTCTTTCAAAAGATGAAACAGGAGAAAAATCCGTTTAAAGGACTGTCAACTGATAGAAAGATGGATGAAGTTTCACATGTTGGAATT
>AGE98924
ATGGCTGAGCTAGCTTGCTTTTGTTATCCTCATTTAGAGAATGATAGCTATAAATTTATTCCTTTTAATAATTTAGCAATAAAATGTATGTTGACAGCTAAAGTAGACAAAAAAGATCAAGATAAATTTTACAATTCTATTATTTATGGAATTGCGCCGCCTCCACAATTTAAAAAACGTTATAATACTAGTGATAATTCAAGAGGTATGAATTATGAAACAGTTATGTTTAACAAAGTGGCCGTTTTAATCTGTGAAGCACTTAATTCACTTAAAGTTACACAATCTGATGTCGCCAATGTTCTTTCAAGAGTAGTTTCTGTTAGACATTTGGAAAATCTAGTGTTAAGGAAAGAAAATCATCAGGATGTATTGTTTCATTCGAAAGAATTACTCTTAAAATCCGTTTTGATAGTTATTGGTCAATCAAAAGAAATTGAAACTACTGCTACTGCCGAAGGAGGAGAAATAGTATTTCAAAACGCAGCTTTTACAATGTGGAAATTAACGTATTTAGATCATGAATTGATGCCTATTTTAGATCAAAATTTTATTGAATATAAAATTACACTGAATGAAGATAAACCAATTTCAGATGTATGTGTTAAAGAACTTGTTGCTGAATTGAGATGGCAGTATAACAGATTTGCTGTAATAACACATGGTAAAGGTCACTATAGAGTTGTTAAATATTCATCAGTTGCTAATCATGCAGATAGAGTGTTTGCTACATATAAGAACATTGCTAAGAGTGGTAATGTTATTGATTTTAACCTATTAGACCAGAGAATCATTTGGCAAAATTGGTACGCGTTCACGTCCTCAATGAAACAAGGTAACACACTCGATGTGTGCAAGAAACTGCTCTTTCAAAAGATAAAACAGGAGAAAAATCCGTTTAAAGGACTGTCAACTGATAGAAAGATGGATGAAGTCTCACATGTTGGAATT
>ACZ51920
ATGGCTGAGCTAGCTTGCTTTTGTTATCCTCATTTAGAGAACGATAGTTATAAATTTATTCCTTTTAATAATTTAGCAATAAAATGTATGTTGACAGCTAAAGTAGACAAAAAAGATCAAGACAAATTTTACAATTCTATTGTTTATGGAATTGCGCCACCTCCACAATTTAAAAAACGTTACAATACTAGTGATAATTCAAGAGGTATGAATTATGAAACAATTATGTTTAATAAAGTGGCCGTTTTAATCTGTGAAGCACTTAATTCAATTAAAATTACACAATCTGATGTCGCCAACGTTCTTTCGAGAGTAGTTTCTGTTAGACATTTGGAAAATCTAGTGTTAAGGAAAGAAAATCATCAGGATGTATTGTTTCATTCGAAAGAACTACTCTTAAAATCCGTTTTGATAGCTATTGGTCAATCAAAAGAAATTGAAACTACTGCTACTGCCGAAGGAGGAGAAATAGTATTTCAGAACGCAGCTTTTACTATGTGGAAATTGACATATTTAGATCATAAATTGATGCCTATTTTGGATCAGAATTTTATTGAATATAAAATTACACTGAATGAAGATAAACCAATTTCAGATGCATGTATTAAAGAACTTGTTGCTGAATTAAGATGGCAGTATAACAGACTTGCTGTAATAACACATGGTAAAGGTCACTATAGAGTTGTTAAATATTCATCAGTTGCTAATCATGCAGATAGAGTGTTTGCTACATATAAAAACAGTGCTAAGAGTGGTAATGTTATTGATTTTAACTTGTTAGACCAGAGAATTATTTGGCAAAATTGGTACGCATTTACGTCCTCAATGAAACAAGGTAACACACTCGATGTGTGCAAGAAACTGCTCTTTCAAAAGATGAAACAGGAGAAAAATCCGTTTAAAGGACTGTCAACTGATAGAAAGATGGATGAAGTTTCACATGTTGGAATT
>AGE47121
ATGGCTGAGCTAGCTTGCTTTTGCTATCCCCATTTGGAGAACGATAGCTATAAATTTATTCCTTTTAACAATTTGGCTATAAAATGTATGTTGACAGCAAAAGTAGAGAAAAAAGATCAGGACAAATTTTACAACTCGATAGTCTATGGTATTGCGCCGCCACCACAATTTAAAAAACGCTATAATACAAATGATAACTCAAGAGGAATGAATTATGAGACTGCAATGTTCAACAAGGTGGCGGTGCTAATTTGTGAAGCATTGAATTCAATTAAAGTCACGCAGTCTGATGTTGCAAGTGTACTTTCAAGAGTAGTTTCTGTGAGACATCTTGAGAATTTAGTATTGAGAAGAGAAAATCATCAGGACGTTCTTTTTCACTCAAAGGAGTTACTACTCAAATCAGTTTTAATAGCTATTGGTCATTCAAAGGAGATTGAAACGACTGCCACTGCTGAAGGGGGAGAAATTGTTTTTCAAAATGCAGCATTTACAATGTGGAAATTGACATACTTGGAACATAAACTAATGCCAATTCTTGATCAAAACTTTATTGAATATAAAATTACAGTAAATGAAGATAAACCAATTTCAGAGTCACACGTAAAAGAACTTATTGCTGAATTACGGTGGCAATACAATAAATTTGCAGTAATTACGCATGGTAAAGGTCACTATAGAGTTGTAAAATACTCATCAGTTGCAAATCACGCAGACCGAGTTTATGCTACTTTTAAGAGTAATAACAAAAACGGAGGTCCACTGGAGTTTAATTTGCTTGACCAAAGGATAATATGGCAAAATTGGTACGCATTTACGTCCTCAATGAAACAAGGTAATACTCTTGATGTATGCAAAAAACTACTCTTCCAAAAAATGAAGCGAGAAAGTAATCCATTTAAGGGGCTGTCAACTGATAGAAAAATGGATGAAGTTTCTCAAGTAGGAATC
>AFJ68158
ATGGCTGAGCTAGCTTGCTTTTGTTATCCTCATTTGGAGAACGATAGCTATAAATTTATTCCTTTTAACAGTTTAGCAATAAAATGTATGTTGACAGCTAAAGTGGATAAAAAAGATCAAGATAAATTTTACAATTCTATTGTTTATGGAATTGCGCCACCACAACAATTTAGAAAACGTTATAATACTAGTGATAATTCGAGAGGAATGAATTATGAAACGGTTATGTTTAATAAAGTGGCTGTCTTAATTTGTGAAGCACTTAATTCAATCAAAGTCACACAATCTGAAATTGCAAATGTTCTTTCAAGAGTAGTTTCTGTTAGACATTTGGAAAATTTGGTATTGAGAAAAGAAAATCATCAAGACGTACTTTTTCATTCGAAAGAACTACTCTTAAAATCTGTGTTGATAGCTATTGGTCAATCAAAAGAAATTGAAACTACTGCTACTGCCGAAGGAGGAGAAATAGTATTTCAGAATGCAGCTTTTACTATGTGGAAATTGACTTATTTAGATCATAAATTAATGCCTATTTTGGACCAGAATTTTATTGAATATAAAATTACATTGAATGAAGATAAACCAATTTCAGATGTATGCGTTAAAGAGCTTATTGCTGAATTAAGATGGCAGTACAACAGATTTGCTGTAATAACACATGGTAAAGGTCACTATAGAGTTGTTAAATATTCATCAGTTGCTAACCATGCAGATAGAGTGTTTGCTACATATAAGAATAATGCTAAGAGTGGTAATATTACTGACTTCAATTTGTTAGACCAAAGAATTATTTGGCAAAATTGGTACGCATTCACATCTTCAATGAAACAAGGTAATACAATTGATATATGTAAGAAACTGCTCTTTCAAAAGATGAAACAAGAGAAAAATCCATTTAAAGGATTGTCAACTGACAGAAAAATGGATGAAGTATCACATGTTGGAATT
>AFJ68405
ATGGCTGAGCTAGCTTGCTTTTGTTATCCTCATTTGGAGAACGATAGCTATAAATTTATTCCTTTTAATAATTTAGCAATAAAATGCATGTTGACAGCAAAAGTAGATAAAAAAGATCAAGATAAATTTTACAATTCTATTGTTTATGGGATTGCGCCACCACCACAATTTAGAAAACGTTATAATACTAGTGATAATTCGAGAGGAATGAATTACGAAACAATTATGTTTAATAAGGTGGCTATTTTAATTTGTGAAGCACTTAATTCGATTAAAGTTACACAATCTGAAGTTGCAAATGTTCTTTCAAGAGTAGTTTCTGTTAGACATTTGGAAAATCTAGTATTAAGGAAAGAAAATCATCAAGATGTACTTTTCCATTCGAAAGAACTACTCTTAAAATCTGTGTTGATAGCTATTGGTCAGTCAAAAGAAATCGAAACTACTGCTACTGCCGAAGGAGGAGAAATAGTATTTCAAAATGCAGCTTTTACTATGTGGAAATTGACGTATTTAGATCATAAATTAATGCCTATTTTGGATCAGAATTTCATTGAATATAAAATTACACTGAATGAAGATAAACCAATTTCAGATGTATGTGTTAAAGAACTTGTTGCTGAATTAAGATGGCAGTATAACAGATTTGCTGTAATAACACATGGTAAAGGTCACTATAGAGTTGTTAAATATTCATCAGTTGCTAACCATGCAGATAGAGTATTTGCTACATATAAGAATAATGCTAAGAGTGGTAATACTACTGATTTCAATTTGCTAGACCAAAGAATTATTTGGCAAAATTGGTATGCATTTGCATCTTCAATGAAACAAGGTAATACGATTGATGTATGTAAGAGACTACTCTTTCAAAAGATGAAACAAGAGAAAAATCCGTTCAAAGGATTGTCAACTGATAGAAAAATGGATGAAGTCTCACATGTTGGAATT
>ACZ51537
ATGGCTGAGCTAGCTTGCTTTTGTTATCCTCATTTAGAGAATGATAGCTATAAATTTATTCCTTTTAATAATTTAGCAATAAAATGTATGTTGACAGCTAAAGTAGACAAAAAAGATCAAGATAAATTTTACAATTCTATTATTTATGGAATTGCGCCGCCTCCACAATTTAAAAAACGTTATAATACTAGTGATAATTCAAGAGGTATGAATTATGAAACAGTTATGTTTAACAAGGTGGCCGTTTTAATCTGTGAAGCACTTAATTCACTTAAAGTTACACAATCTGATGTCGCCAATGTTCTTTCAAGAGTAGTTTCTGTTAGACATTTGGAAAATCTAGTGTTAAGGAAAGAAAATCATCAGGATGTATTGTTTCATTCGAAAGAACTACTCTTAAAATCCGTTTTGATAGCTATTGGTCAATCAAAAGAAATTGAAACTACTGCTACTGCCGAAGGAGGAGAAATAGTATTTCAAAACGCAGCTTTTACAATGTGGAAATTAACGTATTTAGATCATGAATTGATGCCTATTTTAGATCAAAATTTTATTGAATATAAAATTACACTGAATGAAGATAAACCAATTTCAGATGTATGTGTTAAAGAACTTGTTGCTGAATTGAGATGGCAGTATAACAGATTTGCTGTAATAACACATGGTAAAGGTCACTATAGAGTCGTTAAATATTCATCAGTTGCTAATCATGCAGATAGAGTGTTTGCCACATATAAGAACATTGCTAAGAGTGGTAATGTTATTGATTTTAACCTGTTAGACCAGAGAATCATTTGGCAAAATTGGTACGCGTTTACGTCCTCAATGAAACAAGGTAACACACTCGATGTGTGCAAGAAACTGCTCTTTCAAAAGATAAAACAGGAGAAAAATCCGTTTAAAGGACTGTCAACTGATAGAAAGATGGATGAAGTCTCACATGTTGGAATT
>AGE46905
ATGGCTGAGCTAGCTTGCTTTTGCTATCCCCATTTGGAGAACGATAGCTATAAATTTATTCCGTTTAACAATTTGGCTATAAAATGTATGTTGACAGCAAAAGTAGAGAAAAAAGATCAAGACAAATTTTACAACTCGATAATCTATGGTATTGCGCCGCCACCACAATTTAAGAAACGCTATAATACAAATGATAACTCAAGAGGAATGAATTATGAGACTGCAATGTTTAACAAGGTGGCGGTGCTAATTTGTGAAGCATTGAATTCAATTAAAGTCACGCAATCTGATGTTGCAAGTGTACTTTCAAGAGTAGTTTCTGTAAGACATCTTGAGAATTTAGTATTGAGAAGAGAAAATCATCAGGACGTTCTTTTTCACTCAAAAGAGCTACTACTCAAATCAGTTTTAATAGCTATTGGTCATTCAAAGGAGATTGAAACGACTGCCACTGCTGAAGGAGGAGAAATTGTTTTTCAAAATGCAGCATTTACAATGTGGAAATTGACATACCTGGAACATAAACTAATGCCAATTCTTGATCAAAACTTTATTGAGTATAAAATTACAGTAAATGAAGATAAACCAATTTCAGAGTCACACGTAAAAGAACTTATTGCTGAATTACGGTGGCAATACAATAAATTTGCAGTAATTACGCATGGTAAAGGTCACTATAGAGTTGTAAAATACTCGTCAGTTGCAAATCACGCAGATCGAGTCTACGCTACTTTCAAGAGTAATAACAAAAACGGAGGTACACTGGAGTTTAATTTGCTTGACCAAAGGATAATATGGCAAAATTGGTACGCATTTACGTCCTCAATGAAACAAGGTAATACTCTTGATGTATGCAAAAAACTACTCTTCCAAAAAATGAAGCGAGAAAGTAATCCATTTAAGGGGCTGTCAACTGATAGAAAAATGGATGAAGTTTCTCAAGTAGGAATC
>AGE98861
ATGGCTGAGCTAGCTTGCTTTTGTTATCCTCATTTAGAGAACGATAGCTATAAATTTATTCCTTTTAATAATTTAGCAATAAAATGTATGCTGACAGCTAAAGTAGATAAAAAAGATCAAGATAAATTTTACAACTCTATTGTGTATGGAATTGCGCCACCACCACAATTTAAGAAACGTTACAATACTAATGATAATTCAAGAGGTATGAATTATGAAACAGTTATGTTCAATAAGGTGGCCATTTTAATCTGTGAAGCACTCAATTCAATTAAAGTTACCCAATCTGATGTTGCGAATGTTCTTTCAAGAGTAATTTCTATCAGACATTTAGAAAATTTGGTACTAAGAAAAGAAAATCATCAAGATGTATTGTTTCATTCGAAAGAACTGCTATTAAAATCTGTTCTAATAGCTATTGGTCAATCAAAGGAAATTGAAACTACTGCTACTGCTGAAGGAGGAGAAATAGTCTTTCAAAATACAGCATTCACTATGTGGAAATTAACGTATCTAGATCATAAATTAATGCCTATTTTGGATCAGAACTTCCTTGAATATAAGATCACACTGAATGAAGATAAGCCGATCTCAGATATGTGTGTTAAAGAACTTGTTGCTGAATTAAGGTGGCAGTATAATAAATTTGCTGTAATAACACATGGTAAAGGTCACTATAGAGTTGTTAAATATTCATCAGTTGCTAACCATGCGGATAGAGTGTTCGCTACATATAAAAATAACGCTAAGAGTGGAAATGTTACTGACTTCAATCTATTGGACCAAAGAATAATTTGGCAGAATTGGTATGCATTTACGTCTTCAATGAAACAAGGTAATACACTTGATGTATGTAAAAAACTACTCTTCCAAAAAATGAAACAAGAGAAAAATCCATTTAAAGGACTGTCAACTGATAGAAAAATGGATGAAGTTTCACATGTCGGAATT
>ACZ51741
ATGGCTGAGCTAGCTTGCTTTTGTTATCCTCATTTAGAGAACGATAGCTATAAATTTATTCCTTTTAATAATTTAGCAATAAAGTGTATGTTGACAGCTAAAGTAGACAAAAAAGATCAAGATAAATTTTACAATTCTATTATTTATGGAATTGCGCCGCCTCCACAATTTAAAAAACGTTATAATACTAGTGATAATTCAAGAGGTATGAATTATGAAACAGCTATGTTTAACAAAGTGGCCGTTTTAATCTGTGAAGCACTTAATTCACTTAAAGTTACACAATCTGATGTAGCCAATGTTCTTTCAAGAGTAGTTTCTGTTAGACATTTGGAAAATCTAGTGTTAAGAAAAGAAAATCATCAGGATGTATTGTTTCATTCGAAAGAACTACTCTTAAAATCCGTCTTGATAGCTATTGGTCAATCAAAAGAAATTGAAACTACTGCTACTGCCGAAGGAGGAGAAATAGTATTTCAAAACGCAGCTTTCACAATGTGGAAATTAACGTATTTAGATCATGATTTGATGCCCATTTTAGATCAAAATTTTATTGAATATAAAATTACACTGAATGAAGATAAACCAATTTCAGATGTATGTGTTAAAGAACTTGTTGCTGAATTGAGATGGCAGTATAACAGATTTGCTGTAATAACACATGGTAAAGGTCACTATAGAGTTGTTAAATATTCATCAGTCGCTAATCATGCAGATAGAGTGTTTGCTACATATAAGAACATTGCTAAGAGTGGTAATGTTATTGATTTTAACCTGTTAGACCAGAGAATCATTTGGCAAAATTGGTACGCGTTTACGTCCTCAATGAAACAAGGTAACACACTCGATGTGTGCAAGAAACTGCTCTTTCAAAAGATAAAACAGGAGAAAAATCCGTTTAAAGGACTGTCAACTGATAGAAAAATGGATGAAGTCTCACATGTTGGAATT
>AGE47301
ATGGCTGAGCTAGCTTGCTTTTGCTATCCCCATTTGGAGAACGATAGCTATAAATTTATTCCTTTTAACAATTTGGCTATAAAATGTATGTTGACAGCAAAAGTAGAGAAAAAAGATCAGGACAAATTTTACAATTCGATAATCTATGGTATTGCGCCGCCACCACAATTTAAAAAACGCTATAATACAAATGATAACTCAAGAGGAATGAATTATGAGACTACAATGTTTAACAAGGTGGCGGTGCTAATTTGTGAAGCATTGAATTCAATTAAAGTCACGCAGTCTGATGTTGCAAGTGTACTTTCAAGAGTAGTTTCTGTGAGACATCTTGAGAACTTAGTATTGAGAAGAGAAAATCATCAGGACGTTCTTTTTCACTCAAAGGAGCTACTACTCAAATCAGTTTTAATAGCTATTGGTCATTCAAAAGAGATTGAAACGACTGCCACTGCTGAAGGGGGAGAAATTGTTTTTCAAAATGCAGCATTTACAATGTGGAAATTGACATACTTGGAACATAAACTAATGCCAATTCTTGATCAAAACTTTATTGAATATAAAATTACAGTAAATGAAGATAAACCAATTTCAGAGTCACACGTAAAAGAACTTATTGCTGAATTAAGGTGGCAATACAATAAATTCGCAGTAATTACGCATGGTAAAGGTCACTATAGAGTTGTAAAATACTCGTCAGTTGCAAATCACGCAGACCGAGTTTATGCTACTTTTAAGAGTAATAACAAAAACGGAGGTCCACTGGAGTTTAATTTGCTTGACCAGAGGATAATATGGCAAAATTGGTACGCATTTACGTCCTCAATGAAACAAGGTAATACTCTTGATGTATGCAAAAAACTACTCTTTCAAAAAATGAAGCGAGAAAGTAATCCATTTAAGGGGCTGTCAACTGATAGAAAAATGGATGAAGTTTCTCAAGTAGGAATC
>ACZ51669
ATGGCTGAGCTAGCTTGCTTTTGTTATCCTCATTTAGAGAACGATAGTTATAAATTTATTCCTTTTAATAATTTAGCAATAAAATGTATGTTGACAGCTAAAGTAGACAAAAAAGATCAAGACAAATTTTATAATTCTATTGTTTATGGAATTGCGCCACCTCCACAATTTAAAAAACGTTACAATACTAGTGATAATTCAAGAGGTATGAATTATGAAACAATTATGTTTAATAAAGTGGCCGTTTTAATCTGTGAAGCACTTAATTCAATTAAAATTACACAATCTGATGTCGCCAACGTTCTTTCGAGAGTAGTTTCTGTTAGACATTTGGAAAATCTAGTGTTAAGGAAAGAAAATCACCAGGATGTATTGTTTCATTCGAAAGAACTACTCTTAAAATCCGTTTTGATAGCTATTGGTCAATCAAAAGAAATTGAAACTACTGCTACTGCCGAAGGAGGAGAAATAGTATTTCAGAACGCAGCTTTTACTATGTGGAAATTGACATATTTAGATCATAAATTGATGCCTATTTTGGATCAGAATTTTATTGAATATAAAATTACACTGAATGAAGATAAACCAATTTCAGATGTATGTATTAAAGAACTTGTTGCTGAATTAAGATGGCAGTATAACAGATTTGCTGTAATAACACATGGTAAAGGTCACTATAGAGTTGTCAAATATTCATCAGTTGCTAATCATGCAGATAGAGTGTTTGCTACATATAAAAACAGTGCTAAGAGTGGTAATGTTATTGATTTTAACTTGTTAGACCAGAGAATTATTTGGCAAAATTGGTACGCATTTACGTCCTCAATGAAACAAAGTAACACACTCGATGTGTGCAAGAAACTGCTCTTTCAAAAGATGAAACAGGAGAAAAATCCGTTTAAAGGACTGTCAACTGATAGAAAGATGGATGAAGTTTCACATGTTGGAATT
>ADW81913
ATGGCTGAGCTAGCTTGCTTTTGTTATCCTCATTTGGAGAACGATAGCTATAAATTTATTCCTTTTAATAATTTAGCAATAAAATGCATGTTGACAGCAAAAGTAGATAAAAAAGATCAAGATAAATTTTACAATTCTATTGTTTATGGGATTGCGCCACCACCACAATTTAGAAAACGTTATAATACTAGTGATAATTCGAGAGGAATGAATTACGAAACAATTATGTTTAATAAGGTGGCTATCTTAATTTGTGAAGCACTTAATTCGATTAAAGTTACACAATCTGAAGTTGCAAATGTTCTTTCAAGAGTAGTTTCCGTTAGACATTTGGAAAATCTAGTATTAAGGAAAGAAAATCATCAAGATGTACTTTTCCATTCGAAAGAACTACTCTTAAAATCTGTGTTGATAGCTATTGGTCAGTCAAAAGAAATCGAAACTACTGCTACTGCCGAAGGAGGAGAAATAGTATTTCAGAATGCAGCTTTTACTATGTGGAAATTGACGTATTTAGATCATAAATTAATGCCTATTTTGGATCAGAATTTCATTGAATATAAAATTACGTTGAATGAAAATAAACCAATTTCAGATGTATGTGTTAAAGAAATCGTTGCTGAATTAAGATGGCAGTATAACAGATTTGCTGTAATAACACATGGTAAAGGTCACTATAGAGTTGTTAAATATTCATCAGTTGCTAACCATGCAGATAGAGTATTTGCTACATATAAGAATAATGCTAAGAGTGGTAATACTACTGATTTCAATTTGCTAGACCAAAGAATTATTTGGCAAAATTGGTATGCATTTACATCTTCAATGAAACAAGGTAATACAATTGATGTATGTAAGAAACTACTCTTTCAAAAGATGAAACAAGAGAAAAATCCATTTAAAGGATTGTCAACTGATAGGAAAATGGATGAAGTCTCACATGTTGGAATT
>ADW81912
ATGGCTGAGCTAGCTTGCTTTTGTTATCCTCATTTGGAAAACGATAGCTATAAATTTATTCCTTTTAATAATTTAGCAATAAAATGCATGTTGACAGCAAAAGTAGATAAAAAAGATCAAGATAAATTTTATAATTCTATTGTTTATGGGATTGCGCCACCACCACAATTTAGAAAACGTTATAATACTAGTGATAATTCGAGAGGAATGAATTACGAAACAATTATGTTTAATAAGGTGGCTATCTTAATTTGTGAAGCACTTAATTCGATTAAAGTTACACAATCTGAAGTTGCAAATATTCTTTCAAGAGTAGTTTCTGTTAGACATTTGGAAAATCTAGTATTAAGGAAAGAAAATCATCAAGATGTACTTTTCCACTCGAAAGAACTACTCTTAAAATCTGTGTTGATAGCTATTGGTCAGTCAAAAGAAATCGAAACTACTGCTACTGCCGAAGGAGGAGAAATAGTATTTCAGAATGCAGCTTTTACTATGTGGAAATTGACGTATTTAGATCATAAATTAATGCCTATTTTGGATCAGAATTTCATTGAATATAAAATTACGTTGAATGAAGATAAACCAATTTCAGATGTATGTGTTAAAGAAATCGTTGCTGAATTAAGATGGCAGTATAACAGATTTGCTGTAATAACACATGGTAAAGGTCACTATAGAGTTGTTAAATATTCATCAGTTGCTAACCATGCAGATAGAGTATTTGCTACATATAAGAATAATACTAAGAGTGGTAATACTACTGATTTCAATTTGCTAGACCAAAGAATTATTTGGCAAAATTGGTATGCATTTACATCTTCAATGAAACAAGGTAATACAATTGATGTATGTAAGAAACTACTCTTTCAAAAGATGAAACAAGAGAAAAATCCGTTCAAAGGATTGTCAACTGATAGAAAAATGGATGAAGTCTCACATGTTGGAATT
>AGE47528
ATGGCTGAGCTAGCTTGCTTTTGCTATCCCCATTTGGAGAACGATAGCTATAAATTTATTCCTTTTAACAATTTGGCTATAAAATGTATGTTGACAGCAAAAGTAGAGAAAAAAGATCAGGACAAATTTTACAACTCGATAGTCTATGGTATTGCGCCGCCACCACAATTTAAAAAACGCTATAATACAAATGATAACTCAAGAGGAATGAATTATGAGACTGCAATGTTCAACAAGGTGGCGGTGCTAATTTGTGAAGCATTGAATTCAATTAAAGTCACACAGTCTGATGTTGCAAGTGTACTTTCAAGAGTAGTTTCTGTGAGACATCTTGAGAATTTAGTATTGAGAAGAGAAAATCATCAGGACGTTCTTTTTCACTCAAAGGAGCTACTACTCAAATCAGTTTTAATAGCTATTGGTCATTCAAAGGAGATTGAAACGACTGCCACTGCTGAAGGGGGAGAAATTGTTTTTCAAAATGCAGCATTTACAATGTGGAAATTGACATACTTGGAACATAAACTAATGCCAATTCTTGATCAAAACTTTATTGAATATAAAATTACAGTAAATGAAGATAAACCAATTTCAGAGTCACACGTGAAAGAACTTATTGCTGAATTACGGTGGCAATACAATAAATTTGCAGTAATTACGCATGGTAAAGGTCACTATAGAGTTGTAAAATACTCATCAGTTGCAAATCACGCAGACCGAGTTTATGCTACTTTTAAGAGTAATAACAAAAACGGAGGTCCACCGGAATTTAATTTGCTTGACCAGAGGATAATATGGCAAAATTGGTACGCATTTACGTCCTCAATGAAACAAGGTAATACTCTTGATGTATGCAAAAAACTACTCTTCCAAAAAATGAAGCGAGAAAGTAATCCATTTAAGGGGCTGTCAACTGATAGAAAAATGGATGAAGTTTCTCAAGTAGGAATC
>AGH16317
ATGGCTGAGCTAGCTTGCTTTTGTTATCCTCATTTGGAGAACGATAGCTATAAATTTATTCCTTTTAATAGTTTGGCAATAAAATGCATGTTGACAGCAAAATTAGATAAAAAGGATCAAGATAAATTTTATAATTCAATTGTTTATGGAATTGCGCCACCTCCACAATTTAAAAAGCGTTATAATACTAATGATAACTCAAGAGGTATGAATTATGAGACACTTATGTTTAATAAGGTGGCTATTTTAATTTGCGAAGCATTGAATTCAATTAAGGTTACTCAATCTGATGTTGCAAATGTTCTTTCAAGAGTAGTTTCTGTTAGACATTTGGAAAATTTGGTATTAAGGAAAGAAAATCACCAGGATGTACTTTTTCATTCAAAAGAACTACTCTTAAAAGCTGTTTTGATAGCTATTGGTCAATCAAAAGAAATTGAAACTACTGCCACTGCTGAAGGAGGAGAAATAGTATTCCAAAATGCTGCTTTTACTATGTGGAAATTGACATATCTGGATCATAAACTAATGCCTATTTTAGATCAAAACTTTATCGAATACAAGATTACCTTGAATGAAGATAAACCAATTTCAGATATATTCGTTAAAGAACTTGTTGCTGAATTGAGATGGCAGTATAATAGATTCGCTGTAATAACACATGGTAAAGGTCACTATAGAGTTGTTAAATATTCATCAGTTGCTAATCACGCAGATAGAGTATTTGCGACATACAAAAACAATGCTAAAAGTGGGAATGTAATTGATTTTAATTTATTAGACCAAAGAATAATTTGGCAGAACTGGTATGCGTTTACATCTTCCATGAAACAGGGTAATACTCTTGATGCATGTAAGAAACTACTCTTTCAAAAGATGAAGCAGGAAAAGAATCCATTTAAAGGATTGTCAACTGATAGAAAGATGGATGAAGTTTCGCACGTTGGAATT
>AFZ75565
ATGGCTGAGCTAGCTTGCTTTTGCTATCCCCATTTGGAGAACGATAGCTATAAATTTATTCCTTTTAACAATTTGGCTATAAAATGTATGTTGACAGCAAAAGTAGAGAAAAAAGATCAGGACAAATTTTACAACTCGATAGTCTATGGTATTGCGCCGCCACCACAATTTAAAAAACGCTATAATACAAATGATAACTCAAGAGGAATGAATTATGAGACTGCAATGTTTAACAAGGTGGCGGTGCTAATTTGTGAAGCATTGAATTCAATTAAAGTCACGCAGTCTGATGTTGCAAGTGTACTTTCAAGAGTAGTTTCTGTGAGACATCTTGAGAATTTAGTATTGAGAAGAGAAAATCATCAGGACGTTCTTTTTCACTCAAAGGAGCTACTACTCAAATCAGTTTTAATAGCTATTGGTCATTCAAAGGAGATTGAAACGACTGCCACTGCTGAAGGGGGAGAAATTGTTTTTCAAAATGCAGCATTTACAATGTGGAAATTGACATACTTGGAACATAAACTAATGCCAATTCTTGATCAAAACTTTATTGAATATAAAATTACAGTAAATGAAGATAAACCAATTTCAGAGTCACACGTAAAAGAACTTATTGCTGAATTACGGTGGCAATACAATAAATTTGCAGTAATTACGCATGGTAAAGGTCACTATAGAGTTGTAAAATACTCGTCAGTTGCAAATCACGCAGACCGAGTTTATGCTACTTTTAAGAATAATAACAAAAACGGAGGTCCACTGGAGTTTAATTTGCTTGATCAGAGAATAATATGGCAAAATTGGTACGCATTTACGTCCTCAATGAAACAAGGTAATACTCTTGATGTATGCAAAAAACTACTCTTCCAAAAAATGAAGCGAGAAAGTAATCCATTTAAGGGGCTGTCAACTGATAGAAAAATGGATGAAGTTTCTCAAGTAGGAATC
>AFZ75566
ATGGCTGAGCTAGCTTGCTTTTGCTATCCCCATTTGGAGAACGATAGCTATAAATTTATTCCTTTTAACAATTTGGCTATAAAATGTATGTTGACAGCAAAAGTAGAGAAAAAAGATCAGGACAAATTTTACAATTCGATAATCTATGGTATTGCGCCGCCACCACAATTTAAAAAACGCTATAATACAAATGATAACTCAAGAGGAATGAATTATGAGACTGTAATGTTTAACAAGGTGGCGGTGCTAATTTGTGAAGCATTGAATTCAATTAAAGTCACGCAGTCTGATGTTGCAAGTGTACTTTCAAGAGTAGTTTCTGTGAGACATCTTGAGAATTTAGTATTGAGAAGAGAAAATCATCAGGATGTTCTTTTTCACTCAAAAGAGTTACTACTCAAATCAGTTTTAATAGCTATTGGTCATTCAAAGGAGATTGAAACGACTGCCACTGCTGAAGGGGGAGAAATTGTTTTTCAAAATGCAGCATTTACAATGTGGAAATTGACATATTTGGAACATAAACTAATGCCAATTCTTGATCAAAACTTTATTGAATATAAAATTACAGTAAATGAAGATAAACCAATTTCAGAGTCACACGTAAAAGAACTTATTGCTGAATTACGGTGGCAATACAATAAATTTGCAGTAATTACGCATGGTAAAGGTCACTATAGAGTTATAAAATACTCGTCAGTTGCAAATCACGCAGACCGAGTTTACGCTACTTTTAAGAGTAATAACAAAAACGGAGGTCCACTAGAGTTTAATTTGCTTGACCAAAGGATAATATGGCAAAATTGGTACGCATTTACGTCCTCAATGAAACAAGGTAATACTCTTGATGTATGCAAAAAACTACTCTTCCAAAAAATGAAACGAGAAAGTAATCCATTTAAGGGGCTGTCAACTGATAGAAAAATGGATGAAGTTTCTCAAGTAGGAATC
>AFZ75567
ATGGCTGAGCTAGCTTGCTTTTGTTATCCTCATTTGGAGAACGATAGCTATAAGTTTATTCCTTTCAATAGTTTGGCAATAAAATGTATGTTGACAGCTAAAGTGGATAAAAAAGATCAAGATAAATTTTATAATTCTATTGTATATGGAATTGCGCCACCACCACAATTCAAAAAACGTTATAACACTAGTGATAATTCAAGAGGTATGAATTATGAAACAACTATGTTCAATAAGGTGGCTAATTTAATTTGTGAAGCACTTAATTCAATTAAAGTTACTCAATCTGACGTTGCTAGTGTCCTTTCAAGAGTAGTTTCTATTAGACATTTGGAAAATCTGGTGTTAAGGAGAGAAAATCATCAAGATGTGTTGTTTCATTCGAAGGAACTGCTCTTAAAATCTGTTTTGATAGCTATTGGTCAATTAAAAGAAATTGAAACTACTGCTACTGCTGAGGGAGGAGAAATAGTGTTTCAGAATGCAGCTTTTACTATGTGGAAATTGACTTATTTAGATCATAAACTAATGCCTATTTTGGACCAAAATTTTATCGAATATAAAATTACATTAAATGAAGATAAACCAATTTCAGATATATGTGTTAAAGAACTTGTTGCTGAATTGAGATGGCAGTATAACAGATTTGCTGTAATAACACATGGTAAAGGTCACTATAGAGTCGTTAAATATTCATCAGTTGCTAATCATGCAGATAGAGTCTTCGCTACATATAAAAATAATACTAAGAGTGGTATTGTTACTGATTTTAATTTATTGGATCAAAGAATAATTTGGCAAAATTGGTATGCATTTACATCTTCAATGAAACAAGGTAATACACTTGATGTATGTAAGAAACTGCTCTTTCAAAAGATGAAGCAGGAGAAGAATCCGTTTAAAGGACTGTCAACTGATAGAAAAATGGATGAAGTCTCACATGTTGGAATT
>AGE98617
ATGGCTGAGCTAGCTTGCTTTTGTTATCCTCATTTGGAGAACGACAGCTATAAATTTATTCCTTTTAATAGTTTAGCAATAAAATGCATGTTGACAGCAAAGGTAGACAAAAAGGATCAAGATAAATTTTATAACTCAATTATTTATGGAATTGCGCCACCTCCACAATTTAAGAAGCGTTATAATACTAATGATAACTCAAGAGGTATGAACTATGAGACACCTATGTTTAATAAGGTGGCTATTTTAATTTGCGAGGCATTGAATTCAATCAAGGTTACTCAATCTGATGTTGCAAATGTTCTTTCAAGAGTAGTTTCTGTTAGACATTTGGAAAATTTGGTATTAAGGAAAGAGAATCATCAGGATGTACTTTTTCATTCAAAAGAACTACTCTTAAAAGCTATTTTGATAGCTATTGGTCAATCAAAAGAAATTGAAACTACTGCCACTGCTGAAGGAGGAGAAATAGTATTCCAAAATGCTGCTTTTACTATGTGGAAATTGACATATCTGGATCATAAACTAATGCCTATTTTAGATCAAAACTTTATCGAATTCAAGATTACCTTGAATGAAGATAAACCAGTTTCAGATATATGCATTAAAGAACTTGTTGCTGAATTGAGGTGGCAGTATAATAGATTCGCTGTGATAACACATGGTAAAGGTCACTATAGAGTTGTTAAATATTCATCAGTTGCTAATCATGCAGATAGAGTATTTGCTACATACAAAAATAATACTAAAAGTGGGAATGTCACTGATTTTAATTTACTAGACCAAAGAATAATTTGGCAGAACTGGTATGCGTTTACATCTTCCATGAAACAAGGTAATACTCTTGATGTATGTAAGAAACTACTCTTCCAAAAGATGAAACAAGAGAAAAATCCATTTAAAGGATTGTCAACTGATAGAAAGATGGATGAAGTTTCGCACGTTGGAATT
>AGE47169
ATGGCTGAGCTAGCTTGCTTTTGCTATCCCCATTTGGAGAACGATAGCTATAGATTTATTCCTTTTAACAATTTGGCTATAAAATGTATGTTGACAGCAAAAGTAGAGAAAAAAGATCAGGACAAATTTTACAACTCGATAGTCTATGGTATTGCGCCGCCACCACAATTTAAAAAACGCTATAATACAAATGATAACTCAAGAGGAATGAATTATGAGACTGCAATGTTCAACAAGGTGGCGGTGCTAATTTGTGAAGCATTGAATTCAATTAAAGTCACACAGTCTGATGTTGCAAGTGTACTTTCAAGAGTAGTTTCTGTGAGACATCTTGAGAATTTAGTATTGAGAAGAGAAAATCATCAGGACGTTCTTTTTCACTCAAAGGAGCTACTACTCAAATCAGTTTTAATAGCTATTGGTCATTCAAAGGAGATTGAAACGACTGCCACTGCTGAAGGGGGAGAAATTGTTTTTCAAAATGCAGCATTTACAATGTGGAAATTGACATACTTGGAACATAAACTAATGCCAATTCTTGATCAAAACTTTATTGAATATAAAATTACAGTAAATGAAGATAAACCAATTTCAGAGTCACACGTGAAAGAACTTATTGCTGAATTACGGTGGCAATACAATAAATTTGCAGTAATTACGCATGGTAAAGGTCACTATAGAGTTGTAAAATACTCATCAGTTGCAAATCACGCAGACCGAGTTTATGCTACTTTTAAGAGTAATAACAAAAACGGAGGTCCACTGGAATTTAATTTGCTTGACCAGAGGATAATATGGCAAAATTGGTACGCATTTACGTCCTCAATGAAACAAGGTAATACTCTTGATGTATGCAAAAAACTACTCTTCCAAAAAATGAAGCGAGAAAGTAATCCATTTAAGGGGCTGTCAACTGATAGAAAAATGGATGAAGTTTCTCAAGTAGGAATC
>AFQ20870
ATGGCTGAGCTAGCTTGCTTTTGTTACCCTCATCTAGAGAATGATAGCTATAAATTTATCCCATTCAATAGTTTAGCAATTAAATGTATGTTGACAGCTAAAGTAGATAAAAAGGACTTAGATAAATTTTATAATTCAATAATTTATGGAATCGCGCCACCTCCACAATTTAGGAAGCGTTACAATACTAATGATAACTCAAGGGGAATGAACTTTGAAACTCAAATGTTCACCAAGGTGGCAATGTTGATTTGTGAAGCTCTGAATTCACTAAAAATTACTCAAACTGACGTTGCAAACATGTTATCCCGTGTTGTTTCAGTTCGACATATAGAAAATCTGGTACTAAGGAAAGAAAATCCCCAAGATATACTCTTTCATTCAAAAGATCTGCTAATTAAATCAGTACTCATAGCTATCGGACAATCGAAAGAAATTGAAACTACAGCTACAGCTGAAGGAGGAGAAATTGTATTTCAGAACACTGCTTTTACTATGTGGAAATTGACATATCTTGATCATCAATTAATGCCAATACTTGACCAGAACTTTATTGAATATAAAGTTACGTTGAATGAAGATAAACCAATTTCAGACGAACATGTGAGAGAACTGGTCGCTGAGCTTCGTTGGCAGTATAACAAGTTTGCAGTTATTACACACGGAAAGGGACACTACAGAGTAGTTAAGTATTCATCAGTCGCCAATCACGCAGACAGAGTTTACGCTACTTTCAAGAATAACAATAAATCTGGAATTCCATCTAACTTTAATCTTCTCGACCAAAGAATAATTTGGCAAAATTGGTACGCGTTTACATCTTCAATGAAGCAAGGGAATACTCTTGATGTTTGTAAGAGACTACTCTTTCAAAAGATGAAACAGGAAAAGAACCCTTTTAGAGGTCTGTCAACTGATAGAAAGATGGATGAAGTCTCTCAAGTAGGCGTT
>ACZ51693
ATGGCTGAGCTAGCTTGCTTTTGTTATCCTCATTTGGAGAACGATAGCTATAAATTTATTCCTTTTAATAGTTTGGCAATAAAATGCATGTTGACAGCAAAGGTAGACAAAAAGGATCAAGATAAATTTTATAACTCAATTGTTTATGGAATTGCGCCACCTCCACAATTTAGGAAGCGTTATAATACTAATGATAACTCAAGAGGTATGAACTATGAGACACCTATGTTTAATAAGGTGGCTATTTTAATTTGCGAGGCGTTGAATTCAATCAAGGTTACTCAATCTGATGTTGCAAATGTTCTTTCAAGAGTAGTTTCTGTTAGACATTTGGAAAATTTGGTATTAAGGAAAGAGAATCATCAGGATGTACTTTTTCATTCAAAAGAACTACTCTTAAAAGCTGTTTTGATAGCTATTGGTCAATCAAAAGAAATTGAAACTACTGCCACTGCTGAAGGAGGAGAAATAGTATTCCAAAATACTGCTTTTACTATGTGGAAACTGACATATCTGGATCATAAACTAATGCCTATTTTAGATCAAAACTTTATCGAATATAAGATTACCTTGAATGAAGATAAACCAATTTCAGATATATGCGTTAAAGAACTTGTTGCTGAATTGAGGTGGCAGTATAATAGATTCGCTGTGATAACACATGGTAAAGGTCACTATAGAGTTGTTAAATATTCATCAGTTGCTAATCACGCAGATAGAGTATTTGCTACATACAAAAATAATGCTAAAAGTGGGAATGTCACTGATTTTAATTTACTAGACCAAAGAATAATTTGGCAGAACTGGTATGCGTTTACATCTTCCATGAAACAAGGTAATACTCTTGATGTATGTAAGAAACTACTCTTCCAAAAGATGAAACAAGAGAAAAATCCATTTAAAGGATTGTCAACTGATAGAAAGATGGATGAAGTTTCGCACGTTGGAATT
>AGE98752
ATGGCTGAGCTAGCTTGCTTTTGTTATCCTCATTTAGAGAACGATAGTTATAAATTTATTCCTTTTAATAATTTAGCAATAAAATGTATGTTGACAGCTAAAGTAGAAAAAAAAGATCAAGACAAATTTTACAATTCTATTGTTTATGGAATTGCGCCACCTCCACAATTTAAAAAACGTTACAATACTAGTGATAATTCAAGAGGTATGAATTATGAAACAATTATGTTTAATAAAGTGGCCGTTTTAATCTGTGAAGCACTTAATTCAATTAAAATTACACAATCTGATGTCGCCAACGTTCTTTCGAGAGTAGTTTCTGTTAGACATTTGGAAAATCTAGTGTTAAGGAAAGAAAATCACCAGGATGTATTGTTTCATTCGAAAGAACTACTCTTAAAATCCGTTTTGATAGCTATTGGTCAATCAAAAGAAATTGAAACTACTGCTACTGCCGAAGGAGGAGAAATAGTATTTCAGAACGCAGCTTTTACTATGTGGAAATTGACATATTTAGATCATAAATTGATGCCTATTTTGGATCAGAATTTTATTGAATATAAAATTACACTGAATGAAGATAAACCAATTTCAGATGTATGTATTAAAGAACTTGTTGCTGAATTAAGATGGCAGTATAACAGATTTGCTGTAATAACACATGGTAAAGGTCACTATAGAGTTGTTAAATATTCATCAGTTGCTAATCATGCAGATAGAGTGTTTGCTACATATAAAAACAGTGCTAAGAGTGGTAATGTTATTGATTTTAACTTGTTAGACCAGAGAATTATTTGGCAAAATTGGTACGCATTCACGTCCTCAATGAAACAAGGTAACACACTCGATGTGTGCAAGAAACTGCTCTTTCAAAAGATGAAACAGGAGAAAAATCCGTTTAAAGGACTGTCAACTGATAGAAAGATGGATGAAGTCTCACATGTTGGAATT
>AAU43792
ATGGCTGAGCTAGCTTGCTTTTGTTATCCCCATTTGGAGAACGATAGCTATAAATTCATTCCGTTTAACAGTTTAGCTATAAAGTGTATGTTGACAGCGAAAGTGGATAAAAAAGATCAGGATAAATTTTACAATTCAATAATTTATGGTATTGCGCCACCACCACAATTCAAAAAACGGTATAACACAAATGACAATTCAAGAGGAATGAATTATGAAACCTCAATGTTTAATAAGGTGGCGGTGTTAATTTGTGAAGCATTAAATTCAATTAAAGTTACTCAATCTGATGTTGCGAATGTACTATCAAAAGTAGTTTCTGTAAGACATCTAGAGAATCTGGTGCTAAGGAGAGAGAATCATCAGGATGTACTTTTCCATTCTAGAGATTTGTTGCTGAAATCAGTCCTAATAGCTATTGGTCACTCTAAAGAAATAGAGACAACTGCCACTGCTGAAGGAGGGGAAATCGTTTTTCAAAATGCAGCTTTTACAATGTGGAAACTGACATATTTGGAGCATGAGCTAATGCCAATTTTAGATCAAAATTTTGTTGAGTATAAAATTACAGTCAATGAAGATAAACCACTTTCAGAATCCCATATAAAAGAGCTCATTGCTGAGTTGCGGTGGCAATACAATAAATTTGCTGTAATTACACATGGTAAAGGTCACTATAGAGTTGTAAAATATTCATCAGTTGCGAATCATGCAGATAGAGTCTACGCTACGTTCAAGAGCAATAGTAAAAATGGAGGTATGATAGAATTCAATTTACTCGATCAAAGAATAATATGGCAGAACTGGTATGCATTTACATCTTCAATGAAACAAGGTAATACTCTTGAAACATGTAAGAAACTACTGTTCCAAAAGATGAAGCGTGAAAGTAATCCGTTCAAGGGGCTGTCAACTGATAGGAAGATGGATGAAGTTTCTCAAATAGGAATT
>AGF86014
ATGGCTGAGCTAGCTTGCTTTTGTTATCCTCATTTGGAGAACGATAGCTATAAATTTATTCCTTTTAATAATTTAGCAATAAAATGTATGTTGACAGCAAAAGTGGATAAAAAAGATCAAGATAAATTTTACAATTCTATTATTTATGGAATTGCGCCACCACCACAATTTAGAAAACGTTATAATACTAGTGATAATTCGAGAGGAATGAATTACGAGACGACTATGTTTAATAAAGTGGCCATCTTAATTTGTGAAGCACTTAATTCAATCAAAGTTACACAATCTGAAGTTGCAAATGTTCTTTCAAGAGTAGTTTCCGTTAGACATTTGGAAAATTTGGTATTAAGGAAAGAAAATCACCAAGATGTACTGTTCCATTCGAAAGAACTACTCTTAAAATCTGTGTTGATAGCTATTGGTCAGTCAAAAGAAATCGAAACTACTGCTACTGCCGAAGGAGGAGAAATAGTATTTCAGAATACAGCTTTTACTATGTGGAAATTGACGTATTTAGATCATAAATTAATGCCTATTTTGGATCAGAATTTCATTGAATATAAAATTACATTGAATGAAGATAAGCCAATTTCAGATGTATATATTAAAGAACTCGTTGCTGAGTTGAGATGGCAGTATAATAGATTCGCTGTGATAACACATGGTAAAGGTCACTATAGAGTTGTTAAGTATTCATCAGTTGCTAATCATGCAGATAGAGTGTTCGCTACATATAAGAATAATGCTAAGAGTGGAAATATTACTGACTTCAATTTATTAGACCAAAGAATTATTTGGCAAAATTGGTATGCATTCACATCTTCAATGAAACAAGGTAATACAATTGATGTATGTAAGAAACTGCTCTTTCAGAAAATGAAACAAGAGAAAAATCCGTTTAAAGGACTGTCAACTGATAGAAAAATGGATGAAGTCTCACATGTTGGAATT
>AGE47396
ATGGCTGAGCTAGCTTGCTTTTGCTATCCCCATTTGGAGAACGATAGCTATAAATTTATTCCTTTTAACAATTTGGCTATAAAATGTATGTTGACAGCAAAAGTAGAGAAAAAAGATCAGGACAAATTTTACAACTCGATAGTCTATGGTATTGCGCCGCCACCACAATTTAAAAAACGCTATAATACAAATGATAACTCAAGAGGAATGAATTATGAGACTGCAATGTTCAACAAGGTGGCGGTGCTAATTTGTGAAGCATTGAATTCAATTAAAGTCACACAGTCTGATGTTGCAAGTGTACTTTCAAGAGTAGTTTCTGTGAGACATCTTGAGAATTTAGTATTGAGAAGAGAAAATCATCAGGACGTTCTTTTTCACTCAAAGGAGCTACTACTCAAATCAGTTTTAATAGCTATTGGTCATTCAAAGGAGATTGAAACGACTGCCACTGCTGAAGGGGGAGAAATTGTTTTTCAAAATGCAGCATTTACAATGTGGAAATTGACATACTTGGAACATAAACTAATGCCAATTCTTGATCAAAACTTTATTGAATATAAAATTACAGTAAATGAAGATAAACCAATTTCAGAGTCACACGTGAAAGAACTTATTGCTGAATTACGGTGGCAATACAATAAATTTGCAGTAATTACGCATGGTAAAGGTCACTATAGAGTTGTAAAATACTCATCAGTTGCAAATCACGCAGACCGAGTTTATGCTACTTTTAAGAGTAATAACAAAAACGGAGGTCCACTGGAATTTAATTTGCTTGACCAGAGGATAATATGGCAAAATTGGTACGCATTTACGTCCTCAATGAAACAAGGTAATACTCTTGATGTATGCAAAAAACTACTCTTCCAAAAAATGAAGCGAGAAAGTAATCCATTTAAGGGGCTGTCAACTGATAGAAAAATGGATGAAGTTTCTCAAGTAGGAATC
>AFJ68272
ATGGCTGAGCTAGCTTGCTTTTGTTATCCTCATTTGGAGAACGATAGCTATAAATTTATTCCTTTTAACAGTTTAGCAATAAAATGTATGTTGACAGCTAAAGTGGATAAAAAAGATCAAGATAAATTTTACAATTCTATTGTTTATGGAATTGCGCCACCACAACAATTTAGAAAACGTTATAATACTAGTGATAATTCGAGAGGAATGAATTATGAAACGGTTATGTTTAATAAAGTGGCTGTCTTAATTTGTGAAGCACTTAATTCAATCAAAGTCACACAATCTGAAATTGCAAATGTTCTTTCAAGAGTAGTTTCTGTTAGACATTTGGAAAATTTGGTATTGAGAAAAGAAAATCATCAAGACGTACTTTTTCATTCGAAAGAACTACTCTTAAAATCTGTGTTGATAGCTATTGGTCAATCAAAAGAAATTGAAACTACTGCTACTGCCGAAGGAGGAGAAATAGTATTTCAGAATGCAGCTTTTACTATGTGGAAATTGACTTATTTAGATCATAAATTAATGCCTATTTTGGACCAGAATTTTATTGAATATAAAATTACATTGAATGAAGATAAACCAATTTCAGATGTATGCGTTAAAGAGCTTATTGCTGAATTAAGATGGCAGTACAACAGATTTGCTGTAATAACACATGGTAAAGGTCACTATAGAGTTGTTAAATATTCATCAGTTGCTAACCATGCAGATAGAGTGTTTGCTACATATAAGAATAATGCTAAGAGTGGTAATATTACTGACTTCAATTTGTTAGACCAAAGAATTATTTGGCAAAATTGGTACGCATTCACATCTTCAATGAAACAAGGTAATACAATTGATATATGTAAGAAACTGCTCTTTCAAAAGATGAAACAAGAGAAAAATCCATTTAAAGGATTGTCAACTGACAGAAAAATGGATGAAGTATCACATGTTGGAATT
>AGE47013
ATGGCTGAGCTAGCTTGCTTTTGCTATCCCCATTTGGAGAACGATAGCTATAAATTTATTCCTTTTAACAATTTGGCTATAAAATGTATGTTGACAGCAAAAGTAGAGAAAAAAGATCAAGACAAATTTTACAACTCGATAATCTATGGTATTGCGCCGCCACCACAATTTAAAAAACGCTATAATACAAATGATAACTCAAGAGGAATGAATTATGAGACTGCAATGTTTAATAAGGTGGCGGTGCTAATTTGTGAAGCATTGAATTCAATTAAAGTCACACAGTCTGATGTTGCAAGTGTACTTTCAAGAGTAGTTTCTGTGAGACATCTTGAGAATTTAGTATTAAGAAGAGAAAATCATCAGGACGTTCTTTTTCACTCAAAGGAACTACTACTCAAATCAGTTTTAATAGCTATTGGTCATTCAAAGGAGATTGAAACGACTGCCACTGCTGAAGGGGGAGAAATTGTTTTTCAAAATGCAGCATTTACAATGTGGAAATTGACATACTTGGAACATAAATTAATGCCAATTCTTGATCAAAACTTTATTGAATATAAAATTACAGTAAATGAAGATAAACCGATTTCAGAGTCACACGTAAAAGAACTTATTGCTGAATTACGGTGGCAATACAATAAATTTGCAGTAATTACGCATGGTAAAGGTCACTATAGAGTTGTAAAATACTCGTCAGTTGCAAATCACGCAGACCGAGTTTATGCTACTTTTAAGAGTAATAACAAAAACGGAGGTCCACTGGAGTTTAATTTGCTTGATCAGAGGATAATATGGCAAAATTGGTACGCATTTACATCCTCAATGAAACAAGGTAATACTCTTGATGTATGCAAAAAACTACTTTTCCAAAAAATGAAGCGAGAAAGCAATCCATTTAAGGGGCTGTCAACTGATAGAAAGATGGATGAAGTTTCTCAAGTAGGAATC
>AGF86152
ATGGCTGAGCTAGCTTGCTTTTGTTATCCTCATTTGGAGAACGATAGCTATAAATTTATTCCTTTTAATAATTTAGCAATAAAATGTATGTTGACAGCAAAAGTGGATAAAAAAGATCAAGATAAATTTTACAATTCTATTATTTATGGAATTGCGCCACCACCACAATTTAGAAAACGTTATAATACTAGTGATAATTCGAGAGGAATGAATTACGAGACGACTATGTTTAATAAAGTGGCCATCTTAATTTGTGAAGCACTTAATTCAATCAAAGTTACACAATCTGAAGTTGCAAATGTTCTTTCAAGAGTAGTTTCCGTTAGACATTTGGAAAATTTGGTATTAAGGAAAGAAAATCACCAAGATGTACTGTTCCATTCGAAAGAACTACTCTTAAAATCTGTGTTGATAGCTATTGGTCAGTCAAAAGAAATCGAAACTACTGCTACTGCCGAAGGAGGAGAAATAGTATTTCAGAATGCAGCTTTTACTATGTGGAAATTGACGTATTTAGATCATAAATTAATGCCTATTTTGGATCAGAATTTCATTGAATATAAAATTACATTGAATGAAGATAAGCCAATTTCAGATGTATATATTAAAGAACTCGTTGCTGAGTTAAGATGGCAGTATAATAGATTCGCTGTGATAACACATGGTAAAGGTCACTATAGAGTTGTTAAGTATTCATCAGTTGCTAATCATGCAGATAGAGTGTTCGCTACATATAAGAATAATGCTAAGAGTGGAAATATTACTGACTTCAATTTATTAGACCAAAGAATTATTTGGCAAAATTGGTATGCATTCACATCTTCAATGAAACAAGGTAATACAATTGATGTATGTAAGAAACTGCTCTTTCAGAAAATGAAACAAGAGAAAAATCCGTTTAAAGGACTGTCAACTGATAGAAAAATGGATGAAGTCTCACATGTTGGAATT
>AGE98812
ATGGCTGAGCTAGCTTGCTTTTGTTATCCTCATTTAGAGAACGATAGCTATAAATTTATTCCTTTTAATAATTTAGCAATAAAATGTATGCTGACAGCTAAAGTAGATAAAAAAGATCAAGATAAATTTTACAACTCTATTGTGTATGGAATTGCGCCACCACCACAATTTAAGAAACGTTACAATACTAATGATAATTCAAGAGGTATGAATTATGAAACAGTTATGTTCAATAAGGTGGCCATTTTAATCTGTGAAGCACTCAATTCAATTAAAGTTACCCAATCTGATGTTGCGAATGTTCTTTCAAGAGTAGTTTCTATCAGACATTTAGAAAATTTGGTACTAAGAAAAGAAAATCATCAAGATGTATTGTTTCATTCGAAAGAACTGCTATTAAAATCTGTTCTAATAGCTATTGGTCAATCAAAGGAAATTGAAACTACTGCTACTGCTGAAGGAGGAGAAATAGTCTTTCAAAATACAGCATTCACTATGTGGAAATTAACGTATCTAGATCATAAATTAATGCCTATTTTGGATCAGAACTTCCTTGAATATAAGATCACACTGAATGAAGATAAGCCGATCTCAGATATGTGTGTTAAAGAACTTGTTGCTGAATTAAGGTGGCAGTATAATAAATTTGCTGTAATAACACATGGTAAAGGTCACTATAGAGTTGTTAAATATTCATCAGTTGCTAACCATGCGGATAGAGTGTTCGCTACATATAAAAATAACGCTAAGAGTGGAAATGTTACTGACTTCAATCTATTGGACCAAAGAATAATTTGGCAGAATTGGTATGCATTTACGTCTTCAATGAAACAAGGTAATACACTTGATGTATGTAAAAAACTACTCTTCCAAAAAATGAAACAAGAGAAAAATCCATTTAAAGGACTGTCAACTGATAGAAAAATGGATGAAGTTTCACATGTCGGAATT
>AGA03858
ATGGCTGAGCTAGCTTGCTTTTGTTATCCTCATTTGGAGAACGATAGCTATAAATTTATTCCTTTTAATAATTTAGCAATAAAATGCATGTTGACAGCAAAAGTAGATAAAAAAGATCAAGATAAATTTTACAATTCTATTGTTTATGGGATTGCGCCACCACCACAATTTAGAAAACGTTATAATACTAGTGATAATTCGAGAGGAATGAATTACGAGACAATTATGTTTAATAAGGTGGCTATCTTAATTTGTGAAGCACTTAATTCGATTAAAGTTACACAATCTGAAGTTGCAAATGTTCTTTCAAGAGTAGTTTCCGTTAGACATTTGGAAAATCTAGTATTAAGGAAAGAAAACCATCAAGATGTACTTTTCCATTCGAAAGAACTACTCTTAAAATCTGTGTTGATAGCTATTGGTCAGTCAAAAGAAATCGAAACTACTGCTACTGCCGAGGGAGGAGAAATAGTATTTCAGAATGCAGCTTTTACTATGTGGAAATTGACGTATTTAGATCATAAATTAATGCCTATTTTGGATCAGAATTTCATTGAATATAAAATTACATTGAATGAAGATAAACCAATTTCAGATGTATGTGTTAAAGAACTTGTTGCTGAATTAAGATGGCAGTATAACAGATTTGCTGTAATAACACATGGTAAAGGTCACTATAGAGTTGTTAAATATTCATCAGTTGCTAACCATGCAGATAGAGTATTTGCTACATATAAGAATAATGCTAAGAGTGGTAATACTACTGATTTCAATTTGCTAGACCAAAGAATTATTTGGCAAAATTGGTATGCATTTACATCTTCAATGAAACAAGGTAATACAATTGATGTATGTAAGAAACTACTCTTTCAAAAGATGAAACAAGAGAAAAATCCGTTCAGAGGATTGTCAACTGATAGAAAAATGGATGAAGTCTCACATGTTGGAATT
>AGF85891
ATGGCTGAGCTAGCTTGCTTTTGTTATCCTCATTTGGAGAACGATAGCTATAAATTTATTCCTTTTAATAATTTAGCAATAAAATGTATGTTGACAGCAAAAGTGGATAAAAAAGATCAAGATAAATTTTACAATTCTATTATTTATGGAATTGCGCCACCACCACAATTTAGAAAACGTTATAATACTAGTGATAATTCGAGAGGAATGAATTACGAGACGACTATGTTTAATAAAGTGGCCATCTTAATTTGTGAAGCACTTAATTCAATCAAAGTTACACAATCTGAAGTTGCAAATGTTCTTTCAAGAGTAGTTTCCGTTAGACATTTGGAAAATTTGGTATTAAGGAAAGAAAATCACCAAGATGTACTGTTCCATTCGAAAGAACTACTCTTAAAATCTGTGTTGATAGCTATTGGTCAGTCAAAAGAAATCGAAACTACTGCTACTGCCGAAGGAGGAGAAATAGTATTTCAGAATACAGCTTTTACTATGTGGAAATTGACGTATTTAGATCATAAATTAATGCCTATTTTGGATCAGAATTTCATTGAATATAAAATTACATTGAATGAAGATAAGCCAATTTCAGATGTATATATTAAAGAACTCGTTGCTGAGTTGAGATGGCAGTATAATAGGTTCGCTGTGATAACACATGGTAAAGGTCACTATAGAGTTGTTAAGTATTCATCAGTTGCTAATCATGCAGATAGAGTGTTCGCTACATATAAGAATAATGCTAAGAGTGGAAATATTACTGACTTCAATTTATTAGACCAAAGAATTATTTGGCAAAATTGGTATGCATTCACATCTTCAATGAAACAAGGTAATACAATTGATGTATGTAAGAAACTGCTCTTTCAGAAAATGAAACAAGAGAAAAATCCGTTTAAAGGACTGTCAACTGATAGAAAAATGGATGAAGTCTCACATGTTGGAATT
>AGE99350
ATGGCTGAGCTAGCTTGCTTTTGTTATCCTCATTTGGAGAACGACAGCTATAAATTTATTCCTTTTAATAGTTTAGCAATAAAATGCATGTTGACAGCAAAGGTAGACAAAAAGGATCAAGATAAATTTTATAACTCAATTATTTATGGAATTGCGCCACCTCCACAATTTAAGAAGCGTTATAATACTAATGATAACTCAAGAGGTATGAACTATGAGACACCTATGTTTAATAAGGTGGCTATTTTAATTTGCGAGGCATTGAATTCAATCAAGGTTACTCAATCTGATGTTGCAAATGTTCTTTCAAGAGTAGTTTCTGTTAGACATTTGGAAAATTTGGTATTAAGGAAAGAGAATCATCAGGATGTACTTTTTCATTCAAAAGAACTACTCTTAAAAGCTATTTTGATAGCTATTGGTCAATCAAAAGAAATTGAAACTACTGCCACTGCTGAAGGAGGAGAAATAGTATTCCAAAATGCTGCTTTTACTATGTGGAAATTGACATATCTGGATCATAAACTAATGCCTATTTTAGATCAAAACTTTATCGAATTCAAGATTACCTTGAATGAAGATAAACCAGTTTCAGATATATGCATTAAAGAACTTGTTGCTGAATTGAGGTGGCAGTATAATAGATTCGCTGTGATAACACATGGTAAAGGTCACTATAGAGTTGTTAAATATTCATCAGTTGCTAATCATGCAGATAGAGTATTTGCTACATACAAAAATAATACTAAAAGTGGGAATGTCACTGATTTTAATTTACTAGACCAAAGAATAATTTGGCAGAACTGGTATGCGTTTACATCTTCCATGAAACAAGGTAATACTCTTGATGTATGTAAGAAACTACTCTTCCAAAAGATGAAACAAGAGAAAAATCCATTTAAAGGATTGTCAACTGATAGAAAGATGGATGAAGTTTCGCACGTTGGAATT
>AGE99216
ATGGCTGAGCTAGCTTGCTTTTGTTATCCTCATTTAGAGAACGATAGTTATAAATTTATTCCTTTTAATAATTTAGCAATAAAATGTATGTTGACAGCTAAAGTAGAAAAAAAAGATCAAGACAAATTTTACAATTCTATTGTTTATGGAATTGCGCCACCTCCACAATTTAAAAAACGTTACAATACTAGTGATAATTCAAGAGGTATGAATTATGAAACAATTATGTTTAATAAAGTGGCCGTTTTAATCTGTGAAGCACTTAATTCAATTAAAATTACACAATCTGATGTCGCCAACGTTCTTTCGAGAGTAGTTTCTGTTAGACATTTGGAAAATCTAGTGTTAAGGAAAGAAAATCACCAGGATGTATTGTTTCATTCGAAAGAACTACTCTTAAAATCCGTTTTGATAGCTATTGGTCAATCAAAAGAAATTGAAACTACTGCTACTGCCGAAGGAGGAGAAATAGTATTTCAGAACGCAGCTTTTACTATGTGGAAATTGACATATTTAGATCATAAATTGATGCCTATTTTGGATCAGAATTTTATTGAATATAAAATTACACTGAATGAAGATAAACCAATTTCAGATGTATGTATTAAAGAACTTGTTGCTGAATTAAGATGGCAGTATAACAGATTTGCTGTAATAACACATGGTAAAGGTCACTATAGAGTTGTTAAATATTCATCAGTTGCTAATCATGCAGATAGAGTGTTTGCTACATATAAAAACAGTGCTAAGAGTGGTAATGTTATTGATTTTAACTTGTTAGACCAGAGAATTATTTGGCAAAATTGGTACGCATTCACGTCCTCAATGAAACAAGGTAACACACTCGATGTGTGCAAGAAACTGCTCTTTCAAAAGATGAAACAGGAGAAAAATCCGTTTAAAGGACTGTCAACTGATAGAAAGATGGATGAAGTCTCACATGTTGGAATT
>AGE47277
ATGGCTGAGCTAGCTTGCTTTTGCTATCCCCATTTGGAGAACGATAGCTATAAATTTATTCCTTTTAACAATTTGGCTATAAAATGTATGTTGACAGCAAAAGTAGAGAAGAAAGATCAGGACAAATTTTACAATTCGATAATCTATGGTATTGCGCCGCCACCACAATTTAAAAAACGCTATAATACAAATGATAACTCAAGAGGAATGAATTATGAGACTGTAATGTTTAACAAGGTGGCGGTGCTAATTTGTGAAGCATTGAATTCAATTAAAGTCACGCAGTCTGATGTTGCAAGTGTACTTTCAAGAGTAGTTTCTGTGAGACATCTTGAGAATTTAGTATTGAGAAGAGAAAATCATCAGGATGTTCTTTTTCACTCAAAAGAGCTACTACTCAAATCAGTTTTAATAGCTATTGGTCATTCAAAGGAGATTGAAACAACTGTCACTGCTGAAGGGGGAGAAATTGTTTTTCAAAATGCAGCATTTACAATGTGGAAATTGACATATGTGGAACATAAACTAATGCCAATTCTTGATCAAAACTTTATTGAATATAAAATTACAGTAAATGAAGATAAACCAATTTCAGAGTCACACGTAAAAGAACTTATTGCTGAATTACGGTGGCAATACAATAAATTTGCAGTAATTACGCATGGTAAAGGTCACTATAGAGTTATAAAATACTCGTCAGTTGCAAATCACGCAGACCGAGTTTACGCTACTTTTAAGAGTAATAACAAAAACGGAGGTCCACTAGAGTTTAATTTGCTTGACCAAAGGATAATATGGCAAAATTGGTACGCATTTACGTCCTCAATGAAACAAGGTAATACTCTTGATGTATGCAAAAAACTACTCTTCCAAAAAATGAAACGAGAAAGTAATCCATTTAAGGGGCTGTCAACTGATAGAAAAATGGATGAAGTTTCTCAAGTAGGAATC
>AGE99568
ATGGCTGAGCTAGCTTGCTTTTGTTATCCTCATTTAGAGAATGATAGCTATAAATTTATTCCTTTTAATAACTTAGCAATAAAATGTATGTTGACAGCTAAAGTAGACAAAAAAGATCAAGATAAATTTTACAATTCTATTATTTATGGAATTGCGCCACCTCCACAATTCAAAAAACGTTATAATACTAGTGATAATTCAAGAGGTATGAATTATGAAACAGTTATGTTTAACAAAGTGGCCGTTTTAATCTGTGAAGCACTTAATTCACTTAAAGTTACACAATCTGATGTCGCCAATGTTCTTTCAAGAGTAGTTTCTGTTAGACATTTGGAAAATCTAGTTTTAAGGAAAGAAAATCATCAGGATGTATTGTTTCATTCGAAAGAACTACTCTTAAAATCCGTTTTGATAGCTATTGGTCAATCAAAAGAAATTGAAACTACTGCTACTGCCGAAGGAGGAGAAATAGTATTTCAAAACGCAGCTTTTACAATGTGGAAATTAACGTATTTAGATCATAAATTGATGCCTATTTTAGATCAGAATTTTATTGAATATAAAATTACACTGAATGAAGATAAACCAATTTCAGATGTATGTGTTAAAGAGCTTGTCGCTGAATTGAGATGGCAGTATAACAGATTTGCTGTAATAACACATGGTAAAGGTCACTATAGAGTCGTTAAATATTCATCAGTTGCTAATCATGCTGATAGAGTGTTTGCTACATATAAGAACATTGCTAAGAGTGGTAATGTTATTGATTTTAACCTGTTAGACCAGAGAATCATTTGGCAAAATTGGTACGCGTTTACGTCCTCAATGAAACAAGGTAACACACTCGATGTGTGTAAGAAACTGCTATTTCAAAAGATGAAACAGGAGAAAAATCCGTTTAAAGGACTGTCAACTGATAGAAAGATGGATGAAGTCTCACATGTTGGAATT
>AGE47373
ATGGCTGAGCTAGCTTGCTTTTGCTATCCCCATTTGGAGAACGATAGCTATAAATTTATTCCGTTTAACAATTTGGCTATAAAATGTATGTTGACAGCAAAAGTAGAGAAAAAAGATCAAGACAAATTTTACAACTCGATAATCTATGGTATTGCGCCGCCACCACAATTTAAGAAACGCTATAATACAAATGATAACTCAAGAGGAATGAATTATGAGACTGCAATGTTTAACAAGGTGGCGGTGCTAATTTGTGAAGCATTGAATTCAATTAAAGTCACGCAATCTGATGTTGCAAGTGTACTTTCAAGAGTAGTTTCTGTAAGACATCTTGAGAATTTAGTATTGAGAAGAGAAAATCATCAGGACGTTCTTTTTCACTCAAAAGAGCTACTACTCAAATCAGTTTTAATAGCTATTGGTCATTCAAAGGAGATTGAAACGACTGCCACTGCTGAAGGAGGAGAAATTGTTTTTCAAAATGCAGCATTTACAATGTGGAAATTGACATACCTGGAACATAAACTAATGCCAATTCTTGATCAAAACTTTATTGAGTATAAAATTACAGTAAATGAAGATAAACCAATTTCAGAGTCACACGTAAAAGAACTTATTGCTGAATTACGGTGGCAATACAATAAATTTGCAGTAATTACGCATGGTAAAGGTCACTATAGAGTTGTAAAATACTCGTCAGTTGCAAATCACGCAGATCGAGTCTACGCTACTTTCAAGAGTAATAACAAAAACGGAGGTACACTGGAGTTTAATTTGCTTGACCAAAGGATAATATGGCAAAATTGGTACGCATTTACGTCCTCAATGAAACAAGGTAATACTCTTGATGTATGCAAAAAACTACTCTTCCAAAAAATGAAGCGAGAAAGTAATCCATTTAAGGGGCTGTCAACTGATAGAAAAATGGATGAAGTTTCTCAAGTAGGAATC
>AGE47374
ATGGCTGAGCTAGCTTGCTTTTGTTATCCTCATTTAGAGAACGATAGCTATAAATTTATTCCTTTTAATAGTTTAGCAATAAAATGCATGTTGACAGCAAAAGTAGACAAAAAGGATCAAGATAAATTTTATAACTCAATTGTTTATGGAATTGCGCCACCTCCACAATTTAAGAAGCGTTATAATACTAATGATAACTCAAGAGGTATGAATTATGAGACACCTATGTTTAATAAGGTGGCCATTTTAATTTGCGAAGCATTGAATTCAATCAAGGTTACTCAATCTGATGTTGCAAATGTTCTTTCAAGAGTAGTTTCTGTTAGACATTTGGAAAATTTGGTATTAAGAAAAGAGAATTACCAGGATGTACTTTTCCATTCAAAAGAACTACTCTTAAAATCTGTTTTGATAGCTATTGGTCAATCAAAAGAAATTGAAACTACTGCCACTGCTGAAGGAGGAGAAATAGTATTCCAAAATGCTGCTTTTACTATGTGGAAATTGACATATTTGGATCATAAACTAATGCCTATTTTAGATCAAAACTTTATCGAATATAAAATTACCTTGAATGAAGATAAACCAATTTCAGATATATGCGTTAAAGAACTTATTGCCGAATTAAGATGGCAGTATAATAGATTCGCTGTGATAACACATGGTAAAGGTCACTATAGAGTTGTTAAATATTCATCAGTTGCTAATCACGCAGATAGAGTATTTGCTACATACAAAAATAATGTTAAAAGTGGAAATGTCACTGATTTTAATTTGTTAGACCAAAGAATAATTTGGCAGAACTGGTATGCGTTTACATCTTCCATGAAACAAGGTAATACTCTTGATGTATGTAAGAAACTACTCTTCCAAAAGATGAAACAAGAGAAAAATCCATTTAAAGGATTGTCAACTGATAGAAAGATGGATGAAGTTTCGCACGTTGGAATT
>AFQ20874
ATGGCTGAGCTAGCTTGCTTTTGCTATCCCCATTTGGAGAACGATAGCTATAAATTTATTCCTTTTAACGGTTTGGCTATAAAATGTATGTTGACAGCAAAAGTAGAGAAAAAAGATCAGGACAAATTTTACAATTCGATAGTCTATGGTATTGCGCCGCCACCACAATTTAAAAAACGCTATAATACAAATGATAACTCAAGAGGAATGAATTATGAGACTGCAATGTTTAACAAGGTGGCGATGCGAATTTGTGAAGCACTGAATTCAATTAAAGTCACGCAGTCTGATGTTGCAAGTGTACTTTCAAGAGTAGTTTCTGTGAGACATCTTGAGAATTTAGTGTTGAGAAGAGAAAATCATCAGGACGTTCTTTTTCACTCAAAGGAGCTACTACTCAAATCAGTTTTAATAGCTATTGGTCATTCAAAGGAGATTGAAACGACTGCCACTGCTGAAGGGGGAGAAATTGTTTTTCAAAATACAGCATTTACAATGTGGAAATTGACATACTTGGAACATAAACTAATGCCAATTCTTGATCAAAACTTTATTGAATATAAAATTACAGTAAATGAAGATAAACCAATTTCAGAGTCACACGTAAAAGAACTTATTGCTGAATTACGGTGGCAATACAATAAATTTGCAGTAATTACGCATGGTAAAGGTCACTATAGAGTTGTAAAATACTCGTCAGTTGCAAATCACGCAGACCGAGTTTATGCTACTTTTAAGAATAATAACAAAAACGGAGGTCCACTGGAGTTTAATTTGCTTGATCAGAGAATAATATGGCAAAATTGGTACGCATTTACGTCCTCAATGAAACAAGGTAATACTCTTGATGTATGCAAAAAACTACTCTTCCAAAAAATGAAGCGAGAAAGTAATCCATTTAAGGGGCTGTCAACTGATAGAAAAATGGATGAAGTTTCTCAAGTAGGAATC
>AGH68946
ATGGCTGAGCTAGCTTGCTTTTGTTATCCTCATTTGGAGAACGATAGCTATAAATTCATTCCTTTTAATAATTTAGCAATAAAATGTATGTTGACAGCAAAAGTAGATAAAAAAGATCAAGATAAATTTTACAATTCTATTGTTTATGGGATTGCGCCACCACCACAATTTAGAAAACGTTATAATACTAGTGATAATTCGAGAGGAATGAATTACGAAACAATTATGTTTAATAAGGTGGCTATCTTAATTTGTGAAGCGCTTAATTCGATTAAAGTTACACAATCTGAAGTTGCAAATGTTCTTTCAAGAGTAGTTTCTGTTAGACATTTAGAAAATCTAGTATTAAGGAAAGAAAATCATCAAGATGTACTTTTCCATTCGAAAGAACTACTCTTAAAATCTGTGTTGATAGCTATTGGTCAGTCAAAAGAAATCGAAACTACTGCTACTGCCGAAGGAGGAGAAATAGTATTTCAGAATACAGCTTTTACTATGTGGAAATTGACGTATTTAGATCATAAATTAATGCCTATTTTGGATCAGAATTTCATTGAATATAAAATTACATTGAATGAAGATAAACCAATTTCAGATGTATGTGTTAAAGAACTTATTGCTGAATTAAGATGGCAGTATAACAGATTTGCTGTAATAACGCATGGTAAAGGTCACTATAGAGTTGTTAAATATTCTTTAGTTGCTAACCATGCAGATAGAGTATTTGCTACATATAAGAATAATGCTAAGAGTGGTAATACTACTGATTTCAATTTGCTAGACCAAAGAATTATTTGGCAAAATTGGTATGCATTTGCATCTTCAATGAAACAAGGTAATACAATTGATGTATGTAAGAAACTACTCTTTCAGAAGATGAAACAAGAGAAAAATCCGTTCAAAGGATTGTCAACTGATAGAAAAATGGATGAAGTCTCACATGTTGGAATT
>AEK64388
ATGGCTGAGCTAGCTTGCTTTTGTTATCCTCATTTGGAGAACGATAGCTATAAGTTCATTCCTTTTAATAATTTAGCAATAAAATGCATGTTGACAGCAAAAGTAGATAAAAAAGATCAAGATAAATTTTACAATTCTATTGTTTATGGGATTGCGCCACCACCACAATTTAGAAAACGTTATAATACTAGTGATAATTCGAGAGGAATGAATTACGAGACAATTATGTTTAATAAGGTGGCTATTTTAATTTGTGAAGCACTTAATTCGATTAAAGTCACACAATCTGAAGTTGCAAATGTTCTTTCAAGAGTAGTTTCCGTTAGACATTTGGAAAATCTAGTATTAAGAAAAGAGAATCATCAAGATGTACTTTTCCATTCAAAAGAACTACTCTTAAAATCTGTGTTGATAGCTATTGGTCAGTCAAAAGAAATTGAAACTACTGCTACTGCCGAAGGAGGAGAAATAGTATTTCAGAATGCAGCTTTTACTATGTGGAAATTGACGTATTTAGATCATAAATTAATGCCTATTTTGGATCAGAATTTCATTGAATATAAAATTACACTGAATGAAGATAAACCAATTTCAGATGTATGTGTTAAAGAACTTGTTGCTGAATTAAGATGGCAGTATAACAGATTTGCTGTAATAACACATGGTAAAGGTCACTATAGAGTTGTTAAATATTCATCAGTTGCTAACCATGCAGATAGAGTATTTGCTACATATAAGAATAATGCTAAGAGTGGTAATATTACTGATTTCAATTTGCTAGACCAAAGAATTATTTGGCAAAATTGGTATGCATTTACATCTTCAATGAAACAAGGTAATACAATTGATGTATGTAAGAAACTACTCTTTCAAAAGATGAAACAAGAGAAAAATCCGTTCAGAGGATTGTCAACTGATAGAAAAATGGATGAAGTCTCACATGTTGGAATT
>AEK64389
ATGGCTGAGCTAGCTTGCTTTTGTTATCCTCATTTGGAGAACGATAGCTATAAATTTATTCCTTTTAACAGTTTAGCAATAAAATGTATGTTGACAGCTAAAGTGGATAAAAAAGATCAAGATAAATTTTACAATTCTATTGTTTATGGAATTGCGCCACCACAACAATTTAGAAAACGTTATAATACTAGTGATAATTCGAGAGGAATGAATTATGAAACGGTTATGTTTAATAAGGTGGCTGTCTTAATTTGTGAAGCACTTAATTCAATCAAAGTCACACAATCTGAAATTGCAAATGTTCTTTCAAGAGTAGTTTCTGTTAGACATTTGGAAAATTTGGTATTGAGAAAAGAAAATCATCAAGACGTACTTTTTCATTCGAAAGAACTACTCTTAAAATCTGTGTTGATAGCTATTGGTCAATCAAAAGAAATTGAAACTACTGCTACTGCCGAAGGAGGAGAAATAGTATTTCAGAATGCAGCTTTTACTATGTGGAAATTGACTTATTTAGAGCATAAATTAATGCCTATTTTGGACCAGAATTTTATTGAATATAAAATTACATTGAATGAAGATAAACCAATTTCAGATGTATGCGTTAAAGAGCTTATTGCTGAATTAAGATGGCAGTACAACAGATTTGCTGTAATAACACATGGTAAAGGTCACTATAGAGTTGTTAAATATTCATCAGTTGCTAACCATGCAGATAGAGTGTTTGCTACATATAAGAATAATGCTAAGAGTGGTAATATTACTGACTTCAATTTGTTAGACCAAAGAATTATTTGGCAAAATTGGTACGCATTCACATCTTCAATGAAACAAGGTAATACAATTGATATATGTAAGAAACTGCTCTTTCAAAAGATGAAACAAGAGAAAAATCCATTTAAAGGATTGTCAACTGACAGAAAAATGGATGAAGTATCACATGTTGGAATT
>AEK64386
ATGGCTGAGCTAGCTTGCTTTTGTTATCCTCATTTGGAGAACGATAGCTATAAGTTTATTCCTTTCAATAGTTTGGCAATAAAATGTATGTTGACAGCTAAAGTGGATAAAAAAGATCAAGATAAATTTTATAATTCTATTGTATATGGAATTGCGCCACCACCACAATTCAAAAAACGTTATAACACTAGTGATAATTCAAGAGGTATGAATTATGAAACAACTATGTTCAATAAGGTGGCTAATTTAATTTGTGAAGCACTTAATTCAATTAAAGTTACTCAATCTGACGTTGCTAGTGTCCTTTCAAGAGTAGTTTCTATTAGACATTTGGAAAATCTGGTGTTAAGGAGAGAAAATCATCAAGATGTGCTGTTTCATTCGAAGGAACTACTCTTAAAATCTGTTTTGATAGCTATTGGTCAATTAAAAGAAATTGAAACTACTGCTACTGCTGAGGGAGGAGAAATAGTGTTTCAGAATGCAGCTTTTACTATGTGGAAATTGACTTATTTAGATCATAAACTAATGCCTATTTTGGACCAAAATTTTATCGAATATAAAATTACATTAAATGAAGATAAACCAATTTCAGATATATGTGTTAAAGAACTTATTGCTGAATTGAGATGGCAGTATAACAGATTTGCTGTAATAACACATGGTAAAGGTCACTATAGAGTCGTTAAATATTCATCAGTTGCTAATCATGCAGATAGAGTCTTCGCTACATATAAAAATAATACTAAGAGTGGCATTATTACTGATTTTAATTTATTGGATCAAAGAATAATTTGGCAAAATTGGTATGCATTTACATCTTCAATGAAACAAGGTAATACACTTGATGTATGTAAGAAACTGCTCTTTCAAAAGATGAAGCAGGAGAAGAATCCGTTTAAAGGACTGTCAACTGATAGAAAAATGGATGAAGTCTCACATGTTGGAATT
>AEK64387
ATGGCTGAGCTAGCTTGCTTTTGTTATCCTCATTTGGAGAACGATAGCTATAAATTTATTCCTTTTAATAATTTAGCAATAAAATGCATGTTGACAGCAAAAGTAGATAAAAAAGATCAAGATAAATTTTACAATTCTATTGTTTATGGGATTGCGCCACCACCACAATTTAGAAAACGTTATAATACTAGTGATAATTCGAGAGGAATGAATTACGAGACAATTATGTTTAATAAGGTGGCTATCTTAATTTGTGAAGCACTTAATTCGATTAAAGTTACACAATCTGAAGTTGCAAATGTTCTTTCAAGAGTAGTTTCCGTTAGACATTTGGAAAATCTAGTACTAAGGAAAGAAAATCATCAAGATGTACTTTTCCATTCGAAAGAACTACTCTTAAAATCTGTGTTGATAGCTATTGGTCAGTCAAAAGAAATCGAAACTACTGCTACTGCCGAAGGAGGAGAAATAGTATTTCAGAATGCAGCTTTTACTATGTGGAAATTGACGTATTTAGACCATAAATTAATGCCTATTTTGGATCAGAATTTCATTGAATATAAAATTACATTGAATGAAGATAAACCAATTTCAGATGTATGTGTTAAAGAACTTGTTGCTGAATTAAGATGGCAGTATAACAGATTTGCTATAATAACACATGGTAAAGGTCACTATAGAGTTGTTAAATATTCATCAGTTGCTAACCATGCAGATAGAGTATTTGCTACATATAAGAATAATGCTAAGAGTGGTAATACTACTGATTTCAATTTACTAGACCAAAGAATTATTTGGCAAAATTGGTATGCATTTACATCTTCAATGAAACAAGGTAATACAATTGATGTATGTAAGAAACTACTCTTTCAAAAGATGAAACAAGAGAAAAATCCGTTCAAAGGATTGTCAACTGATAGAAAAATGGATGAAGTCTCACATGTTGGAATT
>AEK64385
ATGGCTGAGCTAGCTTGCTTTTGTTATCCTCATTTAGAGAACGATAGCTATAAATTTATTCCTTTTAACAGTTTAGCAATAAAATGCATGTTGACAGCAAAAGTAGACAAAAAGGATCAAGATAAATTTTATAACTCAATTGTTTATGGAATCGCGCCACCTCCACAATTTAAGAAGCGTTATAATACTAATGATAATTCAAGAGGTATGAATTATGAGACACCTATGTTTAATAAGGTGGCTATGTTAATTTGCGAAGCATTAAATTCAATCAAGGTTACTCAATCTGATGTTGCAAATGTTCTTTCAAGAGTAGTTTCTGTTAGACATTTGGAAAATTTGGTACTAAGAAAAGAGAATTACCAGGATGTACTTTTTCATTCAAAAGAACTACTCTTAAAATCTGTTTTGATAGCTATTGGTCAATCAAAAGAAATTGAAACTACTGCCACTGCTGAAGGAGGAGAAATAGTATTCCAAAATGCTGCTTTTACTATGTGGAAATTGACATATCTGGATCATAAACTAATGCCTATTTTAGATCAAAACTTTATCGAATATAAAATTACCTTGAATGAAGATAAACCAATTTCAGATATATGCGTTAAAGAACTTATTGCTGAATTGAGGTGGCAGTATAACAGATTCGCTGTAATAACACATGGTAAAGGTCACTATAGAGTTATTAAATATTCATCAGTTGCTAATCACGCAGATAGAGTATTTGCTACATACAAAAATAATGTTAAAAGTGGAAATGTCACTGATTTTAATTTGTTAGACCAAAGAGTAATTTGGCAGAACTGGTATGCGTTCACATCTTCCATGAAACAAGGTAATACTCTTGATGTATGTAAGAAACTACTCTTCCAAAAGATGAAACAAGAGAAAAATCCATTTAAAGGATTGTCAACTGATAGAAAGATGGATGAAGTTTCGCACGTTGGAATT
>BAM76962
ATGGCTGAGCTAGCTTGCTTTTGTTATCCTCATTTGGAGAACGATAGCTATAAATTTATTCCTTTTAATAATTTGGCAATAAAATGCATGTTGACAGCAAAAGTAGACAAAAAAGATCAAGATAAATTTTATAATTCAATTGTTTATGGAATTGCGCCACCTCCGCAGTTTAAGAAACGTTATAATACTAATGATAATTCGAGAGGTATGAATTATGAAACGTCTATGTTTAATAAGGTGGCTATGTTAATTTGTGAAGCGTTGAATTCAATTAAGGTTACTCAATCTGATGTTGGAAATGTTCTTTCAAGAGTAGTTTCTGTTAGACATTTGGAAAATTTAGTGTTAAGGAAAGAGAATCATCAGGATGTACTTTTTCACTCAAGAGAACTACTCCTAAAATCTGTTTTAATAGCTATTGGTCAATCAAAAGAAATTGAAACCACTGCTACTGCTGAAGGAGGAGAAATAGTTTTTCAAAATGCTGCTTTTACCATGTGGAAATTGACATATCTGGATCATAAACTAATGCCTATTTTAGATCAAAACTTCATTGAATACAAGGTTACTCTAAATGAAGATAAACCAATTTCAGATATGTGTGTTAAAGAACTTGTCGCTGAATTAAGGTGGCAGTATAATAGATTTGCTGTGATAACACATGGTAAAGGTCACTATAGAGTTGTTAAATATTCATCAGTTGCAAATCATGCAGATAGAGTATTCGCTACATACAAGAATAATGCTAAAAGTGGTAACGTTACTGATTTTAATCTGCTAGACCAGAGAATAATCTGGCAAAATTGGTACGCGTTCACATCTTCTATGAAACAAGGTAATACTCTTGATGTATGTAAGAAACTACTCTTCCAAAAAATGAAGCAAGAGAAGAATCCATTTAAAGGGTTGTCAACTGATAGAAAGATGGATGAAGTTTCACATGTTGGAATT
>BAM76963
ATGGCTGAGCTAGCTTGCTTTTGTTATCCTCATTTGGAGAACGATAGCTATAAATTTATTCCTTTTAATAATTTGGCAATAAAATGTATGTTGACAGCAAAAATAGATAAAAAAGATCAAGATAAATTTTATAATTCAATTGTTTATGGAATTGCGCCACCTCCACAGTTTAAGAAACGTTATAAGATTCGTGATAATTCAAAAGGTATGAATGATGAGACCTCTATCTTTTATAAGGTGGCTATGTTTATTTGTGAAGCATTGAATTCAATTAAAGTTACTCAATCTGATGTTGGAAATGTTCTTTCAAGAGTAGTTTCTGTTAGACATTTGGAAAATCTAGTGTTAAGAAAAGAGAATCATCAGGATGTACTTTTTCATTCAAGAGAACTACTCTTAAAAGCTGTTTTAATAGCTATTGGTCAATCAAAAGAAATTGAAACTACTGCTACTGCTGAAGGAGGAGAAATAGTTTTTCAAAATGCTGCTTTTACTATGTGGAAATTGACATATCTGGATCATAAACTAATGCCTATTTTAGATCAAAACTTCATTGAATACAAGATTACTCTGAATGAAGATAAACCTATTTCAGATACGTGTGTCAAAGAACTTGTCGCTGAACTAAGGTGGCAGTATAATAGATTTGCTGTGATAACACATGGTAAAGGTCACTATAGAGTTGTTAAATATTCATCAGTTGCAAATCACGCAGATAGAGTATTCGCTACATACAAGAATAACGTTAAAAGTGGTAACGTTACTGATTTTAATTTGCTGGACCAGAGAATAATCTGGCAAAATTGGTACGCGTTCACATCTTCTATGAAACAAGGTAATACTCTTGATGTATGCAAGAAACTACTCTTTCAAAAGATGAAACAAGAGAAGAATCCATTTAAAGGGTTGTCAACTGATAGAAAGATGGATGAAGTTTCACATGTTGGAATT
>BAM76960
ATGGCTGAGCTAGCTTGCTTTTGTTATCCTCATTTGGAGAACGATAGCTATAAATTTATTCCTTTTAATAATTTGGCAATAAAATGCATGTTGACAGCAAAAGTAGACAAAAAAGATCAAGATAAATTCTATAATTCAATTGTTTATGGAATTGCGCCACCTCCACAGTTTAAGAAACGTTATAATACTAATGATAATTCAAGAGGTATGAATTATGAAACATCTATGTTTAATAAGGTGGCTATGTTAATTTGTGAAGCATTGAATTCAATTAAGGTTACTCAATCTGATGTTGGAAATGTTCTTTCAAGAGTAGTTTCTGTTAGACATTTGGAAAATCTAGTGTTAAGAAAAGAGAATCATCAGGATGTACTTTTTCATTCAAGAGAACTACTCTTAAAAGCTGTTTTAATAGCTATTGGTCAATCAAAAGAAATTGAAACTACTGCTACTGCTGAAGGAGGAGAAATAGTTTTTCAAAATGCTGCTTTTACTATGTGGAAATTGACATATCTGGATCATAAACTAATGCCTATTTTAGATCAAAACTTCATTGAATACAAGATTACTCTGAATGAAGATAAACCTATTTCAGATACGTGTGTCAAAGAACTTGTCGCTGAACTAAGGTGGCAGTATAATAGATTTGCTGTGATAACACATGGTAAAGGTCACTATAGAGTTGTTAAATATTCATCAGTTACAAATCACGCAGATAGAGTATTCGCTACATACAAGAATAACGTTAAAAGTGGTAACGTTACTGATTTTAATTTGCTGGACCAGAGAATAATCTGGCAAAATTGGTACGCGTTTACATCTTCTATGAAACAGGGTAATACTCTTGATGTATGTAAGAAACTACTCTTCAAAAAAATGAAGCAAGAGAAGAATCCATTCAAAGGATTGTCAACTGATAGAAAGATGGATGAAGTTTCGCATGTAGGAATT
>BAM76961
ATGGCTGAGCTAGCTTGCTTTTGTTATCCTCATTTGGGGAAGGATAGCTATAAATTTATTCCTTTTAATAATTTGGCAATAAAATGCATGTTGACAGCAAAAGTAGACAAAAAAGATCAAGATAAATTCTATAATTCAATTGTTTATGGAATTGCGCCACCTCCACAGTTTAAGAAACGTTATAATACTAATGATAATTCAAGAGGTATGAATTATGAAACATCTATGTTTAATAAGGTGGCTATGTTAATTTGTGAAGCATTGAATTCAATTAAGGTTACTCAATCTGATGTTGGAAATGTTCTTTCAAGAGTAGTTTCTGTTAGACATTTGGAAAATCTAGTGTTAAGAAAAGAGAATCATCAGGATGTACTTTTTCATTCAAGAGAACTACTCTTAAAAGCTGTTTTAATAGCTATTGGTCAATCAAAAGAAATTGAAACTACTGCTACTGCTGAAGGAGGAGAAATAGTTTTTCAAAATGCTGCTTTTACTATGTGGAAATTGACATATCTGGATCATAAACTAATGCCTATTTTAGATCAAAACTTCATTGAATACAAGATTACTCTGAATGAAGATAAACCTATTTCAGATACGTGTGTCAAAGAACTTGTCGCTGAACTAAGGTGGCAGTATAATAGATTTGCTGTGATAACACATGGTAAAGGTCACTATAGAGTTGTTAAATATTCATCAGTTGCAAATCACGCAGATAGAGTATTCGCTACATACAAGAATAACGTTAAAAGTGGTAACGTTACTGATTTTAATTTGCTGGACCAGAGAATAATCTGGCAAAATTGGTACGCGTTCACATCTTCTATGAAACAGGGTAATACTCTTGATGTATGTAAGAAACTACTCTTCCAAAAAATGAAGCAAGAGAAGAATCCATTCAAAGGATTGTCAACTGATAGAAAGATGGATGAAGTTTCACATGTTGGAATT
>AGS43835
ATGGCTGAGCTAGCTTGCTTTTGCTATCCCCATTTAGAGAACGATAGCTATAAATTCATTCCATTTAATAACCTTGCTATAAAGTGCATGTTGACAGCAAAAGTAGATAAAAAAGATCAAGATAAGTTTTACAACTCAATAATCTATGGTATTGCGCCGCCACCACAATTCAAAAAGCGCTATAACACAAACGACAACTCAAAAGGAATGAATTATGAGACTGCAATGTTTAATAAGGTGGCGATATTAATTTGTGAAGCATTAAATTCTATTAAAGTCACGCAATCTGATGTTGCAAGTGTACTTTCAAAAGTAGTTTCCGTAAGACATCTTGAGAATTTAGTATTGAGAAGAGAAAACCACCAGGACGTTCTTTTTCACTCGAAAGAGCTACTACTTAAATCAGTTTTAATAGCTATTGGTCATTCAAAGGAGATTGAAACAACTGCTACTGCTGAAGGAGGAGAAATCGTTTTTCAAAATGCAGCATTTACGATGTGGAAGTTGACATATCTGGAGCATAAGCTAATGCCAATTCTTGATCAAAATTTTATTGAATATAAAATTACAGTAAATGAAGATAAACCAATTTCAGAGTCACACGTAAAAGAACTTATTGCTGAATTGCGGTGGCAATATAATAAATTTGCAGTAATTACACATGGTAAAGGTCACTACAGAGTTGTGAAATACTCGTCAGTTGCGAATCACGCAGACCGAGTTTACGCTACTTTCAAGAGTAATAACAAGAACGGAAATGTACTAGAATTTAACTTACTTGACCAAAGAATGATATGGCAGAATTGGTACGCATTCACGTCCTCAATGAAACAAGGTAACACTCTTGATGTATGTAAAAAACTGCTCTTTCAGAAGATGAAACGAGAAAGTAATCCATTTAAGGGACTGTCAACTGATAGAAAGATGGATGAAGTTTCTCAAGTAGGAATT
>ACY42663
ATGGCTGAGCTAGCTTGCTTTTGTTATCCTCATTTGGAGAACGATAGCTATAAATTTATTCCTTTTAATAGTTTAGCAATAAAATGCATGTTGACAGCAAAAGTAGACAAAAAAGATCAAGATAAATTTTATAATTCAATTGTTTATGGAATTGCGCCACCTCAACAATTTAAGAAACGTTATAATACTAATGATAATTCAAGAGGTATGAACTATGAGACATCTATGTTTAATAAGGTGGCTATGTTAATTTGTGAAGCATTGAATTCAATTAAGGTTACTCAATCTGATGTTGCAAACGTCCTTTCAAGAGTAGTTTCTGTTAGACATTTGGAAAATTTGGTGTTAAGGAAAGAGAATCATCAGGATGTACTTTTTCATTCGAAGGAACTACTCTTAAAAGCTGTTTTAATAGCTATTGGTCAATCAAAAGAAATTGAAACCACTGCCACTGCTGAAGGAGGAGAAATAGTGTTCCAAAACGCTGCTTTTACTATGTGGAAATTGACATATCTAGATCATAAACTAATGCCTATTTTAGATCAAAACTTCATTGAATACAAGATTACTCTGAATGAAGATAAACCAATTTCAGATATGTGTGTCAAAGAGCTTGTCGCTGAATTGAGGTGGCAGTATAATAGATTTGCTGTGATAACACATGGTAAAGGTCACTACAGAGTTGTTAAATATTCATCAGTTGCTAATCATGCAGATAGAGTATTCGCTACATACAAGAATAATGTTAAGAGTGGTAATATTACTGACTTCAATTTACTAGACCAAAGGATAATTTGGCAAAATTGGTACGCGTTTACGTCTTCCATGAAACAAGGCAATACTCTCGATGTATGCAAGAAACTACTCTTCCAAAAGATGAAACAAGAGAAGAATCCATTTAAAGGGTTGTCAACTGATAGAAAGATGGATGAAGTTTCACATGTTGGGATT
>AGE99326
ATGGCTGAGCTAGCTTGCTTTTGTTATCCTCATTTAGAGAACGATAGTTATAAATTTATTCCTTTTAATAATTTAGCAATAAAATGTATGTTGACAGCTAAAGTAGAAAAAAAAGATCAAGACAAATTTTACAATTCTATTGTTTATGGAATTGCGCCACCTCCACAATTTAAAAAACGTTACAATACTAGTGATAATTCAAGAGGTATGAATTATGAAACAATTATGTTTAATAAAGTGGCCGTTTTAATCTGTGAAGCACTTAATTCAATTAAAATTACACAATCTGATGTCGCCAACGTTCTTTCGAGAGTAGTTTCTGTTAGACATTTGGAAAATCTAGTGTTAAGGAAAGAAAATCACCAGGATGTATTGTTTCATTCGAAAGAACTACTCTTAAAATCCGTTTTGATAGCTATTGGTCAATCAAAAGAAATTGAAACTACTGCTACTGCCGAAGGAGGAGAAATAGTATTTCAGAACGCAGCTTTTACTATGTGGAAATTGACATATTTAGATCATAAATTGATGCCTATTTTGGATCAGAATTTTATTGAATATAAAATTACACTGAATGAAGATAAACCAATTTCAGATGTATGTATTAAAGAACTTGTTGCTGAATTAAGATGGCAGTATAACAGATTTGCTGTAATAACACATGGAAAAGGTCACTATAGAGTTGTTAAATATTCATCAGTTGCTAATCATGCAGATAGAGTGTTTGCTACATATAAAAACAGTGCTAAGAGTGGTAATGTTATTGATTTTAACTTGTTAGACCAGAGAATTATTTGGCAAAATTGGTACGCATTCACGTCCTCAATGAAACAAGGTAACACACTCGATGTGTGCAAGAAACTGCTCTTTCAAAAGATGAAACAGGAGAAAAATCCGTTTAAAGGACTGTCAACTGATAGAAAGATGGATGAAGTCTCACATGTTGGAATT
>AFK27403
ATGGCTGAGCTAGCTTGCTTTTGTTATCCTCATTTGGAGAACGATAGCTATAAATTTATTCCTTTTAATAATTTAGCAATAAAATGCATGTTGACAGCAAAAGTAGATAAAAAAGATCAAGATAAATTTTATAACTCAATTGTTTATGGAATTGCGCCACCTCCACAATTTAAGAAACGTTATAATACCAATGATAATTCAAGAGGTATGAATTTTGAAACATCTATGTTCAATAAGGTGGCTATGTTAATTTGCGAAGCATTGAATTCAATTAAAGTTACTCAATCTGATGTTGCAAATGTTCTTTCGAGAGTAGTTTCTGTTAGACATTTGGAAAATTTGGTACTAAGGAAAGAGAATCATCAGGATGTACTTTTTCATTCAAAAGAACTACTCTTAAAAGCTGTTCTAATAGCTATTGGTCAATCAAAAGAAATTGAAACTACTGCCACTGCTGAAGGAGGAGAGATAGTATTTCAAAATACTGCTTTTACCATGTGGAAACTAACGTACTTAGATCATAAACTAATGCCTATTCTAGATCAAAACTTCGTTGAATACAAGATCACCTTGAATGAAGATAAACCAATTTCAGATACGTGTGTCAAAGAGCTCGTTGCTGAATTGAGGTGGCAGTATAATAGATTTGCTGTAATAACACATGGAAAAGGTCATTACAGAGTTGTTAAATATTCATCAGTTGCGAATCACGCAGATAGAGTATTCGCTACATACAAGAGTAATGCTAAGAGTGGTAATGTTACTGACTTTAATTTGCTAGATCAAAGAATAATTTGGCAAAATTGGTACGCGTTCGCATCTTCTATGAAACAAGGTAATACTCTTGATGTATGTAAGAAACTACTCTTCCAAAAGATGAAACAAGAGAAGAACCCATTTAAAGGATTGTCAACTGATAGAAAGATGGATGAAGTTTCACATGTTGGAATT
>AGE98936
ATGGCTGAGCTAGCTTGCTTTTGTTATCCTCATTTAGAGAACGATAGTTATAAATTTATTCCTTTTAATAATTTAGCAATAAAATGTATGTTGACAGCTAAAGTAGAAAAAAAAGATCAAGACAAATTTTACAATTCTATTGTTTATGGAATTGCGCCACCTCCACAATTTAAAAAACGTTACAATACTAGTGATAATTCAAGAGGTATGAATTATGAAACAATTATGTTTAATAAAGTGGCCGTTTTAATCTGTGAAGCACTTAATTCAATTAAAATTACACAATCTGATGTCGCCAACGTTCTTTCGAGAGTAGTTTCTGTTAGACATTTGGAAAATCTAGTGTTAAGGAAAGAAAATCACCAGGATGTATTGTTTCATTCGAAAGAACTACTCTTAAAATCCGTTTTGATAGCTATTGGTCAATCAAAAGAAATTGAAACTACTGCTACTGCCGAAGGAGGAGAAATAGTATTTCAGAACGCAGCTTTTACTATGTGGAAATTGACATATTTAGATCATAAATTGATGCCTATTTTGGATCAGAATTTTATTGAATATAAAATTACACTGAATGAAGATAAACCAATTTCAGATGTATGTATTAAAGAACTTGTTGCTGAATTAAGATGGCAGTATAACAGATTTGCTGTAATAACACATGGTAAAGGTCACTATAGAGTTGTTAAATATTCATCAGTTGCTAATCATGCAGATAGAGTGTTTGCTACATATAAAAACAGTGCTAAGAGTGGTAATGTTATTGATTTTAACTTGTTAGACCAGAGAATTATTTGGCAAAATTGGTACGCATTCACGTCCTCAATGAAACAAGGTAACACACTCGATGTGTGCAAGAAACTGCTCTTTCAAAAGATGAAACAGGAGAAAAATCCGTTTAAAGGACTGTCAACTGATAGAAAGATGGATGAAGTCTCACATGTTGGAATT
>AFK27401
ATGGCTGAGCTAGCTTGCTTTTGTTATCCTCATTTGGAGAACGATAGCTATAAATTTATTCCTTTTAATAATTTAGCAATAAAATGCATGTTGACAGCAAAAGTAGATAAAAAAGATCAAGATAAATTTTATAACTCAATTGTTTATGGAATTGCGCCACCTCCACAATTTAAGAAACGTTATAATACCAATGATAATTCAAGAGGTATGAATTTTGAAACATCTATGTTCAATAAGGTGGCTATGTTAATTTGCGAAGCATTGAATTCAATTAAAGTTACTCAATCTGATGTTGCAAATGTTCTTTCGAGAGTAGTTTCTGTTAGACATTTGGAAAATTTGGTACTAAGGAAAGAGAATCATCAGGATGTACTTTTTCATTCAAAAGAACTACTCTTAAAAGCTGTTCTAATAGCTATTGGTCAATCAAAAGAAATTGAAACTACTGCCACTGCTGAAGGAGGAGAGATAGTATTTCAAAATACTGCTTTTACCATGTGGAAACTAACGTACTTAGATCATAAACTAATGCCTATTCTAGATCAAAACTTCGTTGAATACAAGATCACCTTGAATGAAGATAAACCAATTTCAGATACGTGTGTCAAAGAGCTCGTTGCTGAATTGAGGTGGCAGTATAATAGATTTGCTGTAATAACACATGGAAAAGGTCATTACAGAGTTGTTAAATATTCATCAGTTGCGAATCACGCAGATAGAGTATTCGCTACATACAAGAGTAATGCTAAGAGTGGTAATGTTACTGACTTTAATTTGCTAGATCAAAGAATAATTTGGCAAAATTGGTACGCGTTCGCATCTTCTATGAAACAAGGTAATACTCTTGATGTATGTAAGAAACTACTCTTCCAAAAGATGAAACAAGAGAAGAACCCATTTAAAGGATTGTCAACTGATAGAAAGATGGATGAAGTTTCACATGTTGGAATT
>AFK27400
ATGGCTGAGCTAGCTTGCTTTTGTTATCCTCATTTGGAGAACGATAGCTATAAATTTATTCCTTTTAATAATTTAGCAATAAAATGCATGTTGACAGCAAAAGTAGATAAAAAAGATCAAGATAAATTTTATAACTCAATTGTTTATGGAATTGCGCCACCTCCACAATTTAAGAAACGTTATAATACCAATGATAATTCAAGAGGTATGAATTTTGAAACATCTATGTTCAATAAGGTGGCTATGTTAATTTGCGAAGCATTGAATTCAATTAAAGTTACTCAATCTGATGTTGCAAATGTTCTTTCGAGAGTAGTTTCTGTTAGACATTTGGAAAATTTGGTACTAAGGAAAGAGAATCATCAGGATGTACTTTTTCATTCAAAAGAACTACTCTTAAAAGCTGTTCTAATAGCTATTGGTCAATCAAAAGAAATTGAAACTACTGCCACTGCTGAAGGAGGAGAGATAGTATTTCAAAATACTGCTTTTACCATGTGGAAACTAACGTACTTAGATCATAAACTAATGCCTATTCTAGATCAAAACTTCGTTGAATACAAGATCACCTTGAATGAAGATAAACCAATTTCAGATACGTGTGTCAAAGAGCTCGTTGCTGAATTGAGGTGGCAGTATAATAGATTTGCTGTAATAACACATGGAAAAGGTCATTACAGAGTTGTTAAATATTCATCAGTTGCGAATCACGCAGATAGAGTATTCGCTACATACAAGAGTAATGCTAAGAGTGGTAATGTTACTGACTTTAATTTGCTAGATCAAAGAATAATTTGGCAAAATTGGTACGCGTTCGCATCTTCTATGAAACAAGGTAATACTCTTGATGTATGTAAGAAACTACTCTTCCAAAAGATGAAACAAGAGAAGAACCCATTTAAAGGATTGTCAACTGATAGAAAGATGGATGAAGTTTCACATGTTGGAATT
>AFM97088
ATGGCTGAGCTAGCTTGCTTTTGTTATCCCCATTTGGAGAATGATAGCTATAAATTTATTCCGTTTAATAATTTAGCTATAAAATGTATGTTGACATCAAAAGTGGATAAAAAAGATCAGGATAAATTTTACAATTCAATAATTTATGGTATTGCGCCACCACCACAATTTAAAAAACGTTATAATACGAATGACAATTCAAGAGGAATGAATTACGAAACTTCAATGTTTAATAAGGTGGCAACGTTGATTTGTGAAGCATTAAATTCAACCAAAGTTACTCAATCTGATATCGCTAGTGTGCTCTCAAGAGTAGTTTCTGTAAGACATTTAGAAAACTTAGTACTAAGAAGAGAAAATCATCAAGATGTATTATTTCATTCAAAAGAGCTACTATTAAAGTCAGTATTAATAGCTATTGGTCATTCGAAAGAAATTGAAACGACCGCTACTGCTGAGGGAGGGGAAATTGTTTTCCAAAATACGGCATTTACAATGTGGAGATTGACGTATTTGGAGCATAAATTAATGCCAATTCTTGATCCAAATTTCATTGAGTACAAGATTACAGTTAACGAAGATAAGCCAATCTCAGAATCACATGTAAAAGAACTTATTGCTGAATTGCGGTGGCAGTATAATAAATTTGCGGTAATTACTCATGGTAAAGGTCACTACAGAGTTGTAAAGTACTCATCAGTTGCAAATCATGCGGATAGAGTTTACGCTACTTACAAGAGTAATAATAAGAATGGAAATATGCTGGAATTTAACCTACTAGATCAAAGAATAATATGGCAAAATTGGTATGCGTTTACGTCCTCGATGAAACAAGGTAATACTCTTGATGTATGCAAGAAACTACTTTTTCMAAAAATTAAGCGAGAAAGTAATCCGTTTAAGGGACTGTCAACTGATAGGAAGATGGACGAAGTTTCTCAAATAGGAATT
>AFK27404
ATGGCTGAGCTAGCTTGCTTTTGTTATCCTCATTTGGAGAACGATAGCTATAAATTTATTCCTTTTAATAATTTAGCAATAAAATGCATGTTGACAGCAAAAGTAGATAAAAAGGATCAAGATAAATTTTACAATTCTATTGTTTATGGAATTGCGCCACCACCACAATTTAGAAAACGTTATAATACTAGTGATAATTCGAGAGGAATGAATTACGAGACAATTATGTTTAATAAGGTGGCTATCTTAATTTGTGAAGCACTTAATTCGATTAAAGTTACACAATCTGAAGTTGCAAATGTTCTTTCAAGAGTAGTTTCCGTTAGACATTTGGAAAATCTAGTACTAAGGAAAGAAAATCATCAAGATGTACTTTTCCATTCGAAAGAACTACTCTTAAAATCTGTGTTAATAGCTATTGGTCAGTCAAAAGAAATCGAAACTACTGCTACTGCTGAAGGAGGAGAAATAGTATTTCAGAATGCAGCTTTTACTATGTGGAAATTGACGTATTTAGATCATAAATTAATGCCTATTTTGGATCAGAATTTCATTGAATATAAAATTACATTGAATGAAGATAAACCAATTTCAGATATATGTGTTAAAGAACTTGTTGCTGAATTAAGATGGCAGTATAATAGATTTGCTATAATAACACATGGTAAAGGTCACTATAGAGTTGTTAAATATTCATCAGTTGCTAACCATGCAGATAGAGTATTTGCTACATATAAGAATAATGCTAAGAATGGTAATACTACTGATTTCAATTTACTAGATCAAAGAATTATTTGGCAAAATTGGTATGCATTTACATCTTCAATGAAACAAGGTAATACAATTGATGTATGTAAGAAACTACTCTTTCAAAAGATGAAACAAGAGAAAAATCCGTTCAAAGGATTGTCAACTGATAGAAAAATGGATGAAGTCTCACATGTTGGAATT
>AFM97086
ATGGCTGAGCTAGCTTGCTTTTGTTATCCCCATTTGGAGAATGATAGCTATAAATTTATTCCGTTTAATAATTTAGCTATAAAATGTATGTTGACATCAAAAGTGGATAAAAAAGATCAGGATAAATTTTACAATTCAATAATTTATGGTATTGCGCCACCACCACAATTTAAAAAACGTTATAATACGAATGACAATTCAAGAGGAATGAATTACGAAACTTCAATGTTTAATAAGGTGGCAACGTTGATTTGTGAAGCATTAAATTCAACCAAAGTTACTCAATCTGATATCGCTAGTGTGCTCTCAAGAGTAGTTTCTGTAAGACATTTAGAAAACTTAGTACTAAGAAGAGAAAATCATCAAGATGTATTATTTCATTCAAAAGAGCTACTATTAAAGTCAGTATTAATAGCTATTGGTCATTCGAAAGAAATTGAAACGACCGCTACTGCTGAGGGAGGGGAAATTGTTTTCCAAAATACGGCATTTACAATGTGGAGATTGACGTATTTGGAGCATAAATTAATGCCAATTCTTGATCCAAATTTCATTGAGTACAAGATTACAGTTAACGAAGATAAGCCAATCTCAGAATCACATGTAAAAGAACTTATTGCTGAATTGCGGTGGCAGTATAATAAATTTGCGGTAATTACTCATGGTAAAGGTCACTACAGAGTTGTAAAGTACTCATCAGTTGCAAATCATGCGGATAGAGTTTACGCTACTTACAAGAGTAATAATAAGAATGGAAATATGCTGGAATTTAACCTACTAGATCAAAGAATAATATGGCAAAATTGGTATGCGTTTACGTCCTCGATGAAACAAGGTAATACTCTTGATGTATGCAAGAAACTACTTTTTCAAAAAATTAAGCGAGAAAGTAATCCGTTTAAGGGACTGTCAACTGATAGGAAGATGGACGAAGTTTCTCAAATAGGAATT
>AFM97087
ATGGCTGAGCTAGCTTGCTTTTGTTATCCCCATTTGGAGAATGATAGCTATAAATTTATTCCGTTTAATAATTTAGCTATAAAATGTATGTTGACATCAAAAGTGGATAAAAAAGATCAGGATAAATTTTACAATTCAATAATTTATGGTATTGCGCCACCACCACAATTTAAAAAACGTTATAATACGAATGACAATTCAAGAGGAATGAATTACGAAACTTCAATGTTTAATAAGGTGGCAACGTTGATTTGTGAAGCATTAAATTCAACCAAAGTTACTCAATCTGATATCGCTAGTGTGCTCTCAAGAGTAGTTTCTGTAAGACATTTAGAAAACTTAGTACTAAGAAGAGAAAATCATCAAGATGTATTATTTCATTCAAAAGAGCTACTATTAAAGTCAGTATTAATAGCTATTGGTCATTCGAAAGAAATTGAAACGACCGCTACTGCTGAGGGAGGGGAAATTGTTTTCCAAAATACGGCATTTACAATGTGGAGATTGACGTATTTGGAGCATAAATTAATGCCAATTCTTGATCCAAATTTCATTGAGTACAAGATTACAGTTAACGAAGATAAGCCAATCTCAGAATCACATGTAAAAGAACTTATTGCTGAATTGCGGTGGCAGTATAATAAATTTGCGGTAATTACTCATGGTAAAGGTCACTACAGAGTTGTAAAGTACTCATCAGTTGCAAATCATGCGGATAGAGTTTACGCTACTTACAAGAGTAATAATAAGAATGGAAATATGCTGGAATTTAACCTACTAGATCAAAGAATAATATGGCAAAATTGGTATGCGTTTACGTCCTCGATGAAACAAGGTAATACTCTTGATGTATGCAAGAAACTACTTTTTCAAAAAATTAAGCGAGAAAGTAATCCGTTTAAGGGACTGTCAACTGATAGGAAGATGGACGAAGTTTCTCAAATAGGAATT
>BAA84967
ATGGCTGAGCTAGCTTGCTTTTGTTATCCTCATTTGGAGAACGATAGCTATAAATTTATTCCTTTTAATAATTTAGCAATAAAATGTATGTTGACAGCTAAAGTGGACAAAAAGGATCAAGATAAATTTTACAATTCTATTATTTATGGAATTGCGCCGCCGCCACAATTTAAAAAACGTTATAATACTAATGACAATTCAAGAGGTATGAATTATGAAACGCCTATGTTAATCAAGGTGGCCATATTAATTTGTGAAGCACTTAATTCAATTAAAGTTACTCAATCTGATGTTGCTAATGTTCTTTCAAGAGTGGTTTCTGTTAGACATTTGGAAAATCTGGTTTTAAGAAAAGAAAACCATCAGGATGTGCTGTTTCATTCAAAAGAATTATTATTAAAATCCGTTTTAATAGCTATTGGTCAATCGAAAGAAATTGAAACTACTGCTACTGCTGAAGGAGGAGAAATAGTATTTCAGAATGTAGCTTTTACTATGTGGAAATTAACGTATTTAGATCATAAGTTGATGCCTATTTTGGACCAAAATTTTATTGAATACAAAATTACAATGAATGAAGATAAACCAATTTCAGATGTGCATGTTAAGGAACTTATCGCTGAATTGAGATGGCAGTATAATAGATTTGCTGTAATAACACATGGTAAAGGTCACTATAGAGTTGTTAAATATTCATCAGTTGCTAACCATGCAGATAGAGTGTTTGCTACATATAAAAATAATGCTAAGAGTGGTAATGTTATTGACTTTAACTTATTGGACCAAAGAATCATTTGGCAAAATTGGTATGCATTTACATCCTCAATGAAACAAGGTTTCACGCTTGATGTATGTAAGAAACTGCTATTTCAAAAGATGAAACAGGAGAGAAACCCATTTAAAGGACTGTCAACTGATAGAAAGATGGATGAAGTCTCACGTATTGGAATT
>ACZ51561
ATGGCTGAGCTAGCTTGCTTTTGTTATCCTCATTTAGAGAATGATAGCTATAAATTTATTCCTTTTAATAATTTAGCAATAAAATGTATGTTGACAGCTAAAGTAGACAAAAAAGATCAAGATAAATTTTACAATTCTATTATTTATGGAATTGCGCCGCCTCCACAATTTAAAAAACGTTATAATACTAGTGATAATTCAAGAGGTATGAATTATGAAACAGTTATGTTTAACAAAGTGGCCGTTTTAATCTGTGAAGCACTTAATTCACTTAAAGTTACACAATCTGATGTCGCCAATGTTCTTTCAAGAGTAGTTTCTGTTAGACATTTGGAAAATCTAGTGTTAAGGAAAGAAAATCATCAGGATGTATTGTTTCATTCGAAAGAACTACTCTTAAAATCCGTTTTAATAGCTATTGGTCAATCAAAAGAAATTGAAACTACTGCTACTGCCGAAGGAGGAGAAATAGTATTTCAAAACGCAGCTTTTACAATGTGGAAATTAACGTATTTAGATCATGAATTGATGCCTATTTTAGATCAAAATTTTATTGAATATAAAATTACATTGAATGAAGATAAACCAATTTCAGATGTATGTGTTAAAGAACTTGTTGCTGAATTGAGATGGCAGTATAACAGATTTGCTGTAATAACACATGGTAAAGGTCACTATAGAGTCGTTAAATATTCATCCGTTGCTAATCATGCAGATAGAGTGTTTGCTACATATAAGAACATTGCTAAGAGTGGTAATGTTATTGATTTTAACCTGTTAGACCAGAGAATCATTTGGCAAAATTGGTACGCGTTTACGTCCTCAATGAAACAAGGTAATACACTCGATGTGTGCAAGAAACTGCTCTTTCAAAAGATAAAACAGGAGAAAAATCCGTTTAAAGGACTGTCAACTGATAGAAAGATGGATGAAGTCTCACATGTTGGAATT
>AGE45436
ATGGCTGAGCTAGCTTGCTTTTGCTATCCCCATTTGGAGAACGATAGCTATAAATTTATTCCTTTTAACAATTTGGCTATAAAATGTATGTTGACAGCAAAAGTAGAGAAAAAAGATCAGGACAAATTTTACAACTCGATAATCTATGGTATTGCGCCGCCACCACAATTCAAAAAACGCTATAATACAAATGATAACTCAAGAGGAATGAATTACGAGACTGCAATGTTTAACAAGGTGGCGGTGCTAATTTGTGAAGCATTGAATTCAATTAAAGTCACGCAGTCTGATGTTGCAAGTGTACTTTCAAGAGTAGTTTCTGTGAGACATCTTGAGAATTTAGTATTGAGAAGAGAAAATCATCAGGACGTTCTTTTTCACTCGAAGGAGCTACTACTCAAATCAGTTTTAATAGCTATTGGTCATTCAAAGGAGATTGAAACGACTGCCACTGCTGAAGGGGGAGAAATTGTTTTTCAAAATGCAGCATTTACAATGTGGAAATTGACATACTTGGAACATAAACTAATGCCAATTCTTGATCAAAACTTTATTGAATATAAAATTACAGTAAATGAAGATAAACCGATTTCAGAGTCCCACGTAAAAGAACTTATTGCTGAATTACGGTGGCAATACAATAAATTTGCAGTAATTACGCATGGTAAAGGTCACTATAGAGTTGTAAAATACTCGTCAGTTGCAAATCACGCAGACCGAGTTTATGCTACTTTTAAGAGTAATAACAAAAACGGAGGTCCACTGGAGTTTAATTTGCTCGACCAGAGGATAATATGGCAAAATTGGTACGCATTTACGTCCTCAATGAAACAAGGTAATACTCTTGATGTATGCAAAAAACTACTCTTTCAAAAAATGAAGCGAGAAAGTAATCCATTTAAGGGGCTGTCAACTGATAGAAAAATGGATGAAGTTTCTCAAGTAGGAATC
>AGB06171
ATGGCTGAGCTAGCTTGCTTTTGTTATCCTCATTTAGAGAACGATAGCTATAAATTTATTCCTTTCAATAGTTTGGCAATAAAATGTATGTTGACAGCTAAAGTGGATAAGAAAGATCAAGATAAATTTTATAATTCTATTGTATACGGAATTGCGCCACCACCACAATTCAAAAAACGTTATAATACTAGTGATAATTCAAGAGGCATGAATTATGAAACAACTATGTTTAATAAGGTGGCTATTTTAATTTGTGAAGCACTTAATTCAATTAAAGTCACTCAATCTGACATTGCTAATGTCCTCTCAAGAGTAGTTTCTATTAGACATTTGGAAAATTTGGTGTTAAGAAAAGAAAATCATCAAGATGTGCTGTTTCATTCGAAGGAGCTACTCTTAAAATCCGTTTTGATAGCTATTGGTCAATCAAAAGAAATTGAAACTACTGCTACTGCCGAGGGAGGAGAAATAGTGTTCCAAAATGCAGCTTTTACTATGTGGAAATTGACTTATTTAGATCATAAACTAACGCCTATTTTGGACCAAAATTTTATCGAATATAAGATTACATTAAATGAAGATAAACCAATTTCAGATGTATGTGTTAAAGAACTTGTTGCTGAATTGAGATGGCAGTATAACAGATTTGCTGTAATAACGCATGGTAAAGGTCACTATAGAGTCGTTAAATATTCATCAGTTGCTAATCACGCAGATAGAGTATTTGTCGCATACAAAAATAATGCTAAGAGTGGTAATGTTATTGATTTTAATTTACTGGATCAAAGAATAATTTGGCAAAATTGGTACGCATTTACATCTTCAATGAAACAAGGTAATACACTTGAAGTATGTAAGAAACTGCTCTTTCAAAAGATGAAGCAGGAGAAGAATCCATTTAAAGGACTGTCAACTGATAGAAAAATGGATGAAGTCTCACATGTTGGAGTT
>AGB06162
ATGGCTGAGCTAGCTTGCTTTTGCTATCCCCATTTGGAGAACGATAGCTATAAATTTATTCCGTTTAACAATTTGGCTATAAAATGTATGTTGACAGCAAAAGTAGAGAAAAAGGATCAGGACAAATTTTACAATTCAATAATCTATGGTATTGCGCCGCCACCACAATTTAAAAAACGCTATAATACAAATGATAACTCAAGAGGAATGAATTATGAGACTGCAATGTTTAATAAGGTGGCGGTGTTAATTTGTGAAGCATTGAATTCAATTAAAGTCACGCAGTCTGATGTTGCAAGTGTACTTTCAAGAGTAGTTTCTGTAAGACATCTTGAGAATTTAGTATTGAGAAGAGAAAATCATCAGGACGTTCTTTTTCACTCAAAAGAGCTACTACTCAAATCAGTTTTAATAGCTATTGGTCATTCAAAAGAGATTGAAACGACTGCCACTGCTGAAGGGGGAGAAATTGTTTTTCAAAATGCAGCATTTACAATGTGGAAATTGACATACTTGGAACATAAACTAATGCCAATTCTTGATCAAAACTTTATTGAGTATAAAATTACAGTAAATGAAGACAAACCAATTTCAGAGTCGCACGTAAAAGAACTCATTGCTGAATTACGGTGGCAATATAATAAATTTGCAATAATTACGCATGGTAAAGGTCACTATAGAGTTGTGAAATACTCGTCAGTTGCAAATCACGCAGACCGAGTTTACGCTACTTTCAAGAGCAATAACAAAAACGGAGGTCCACTGGAGTTTAATTTGCTTGACCAAAGGATAATATGGCAAAATTGGTACGCATTTACGTCCTCAATGAAACAAGGTAATACTCTTGATGTATGCAAAAAACTACTCTTCCAAAAAATGAAGCGAGAAAGTAATCCATTTAAGGGGCTGTCAACTGATAGAAAAATTGATGAAGTTTCTCAAGTAGGAATT
>AGE89676
ATGGCTGAGCTAGCTTGCTTTTGTTATCCTCATTTGGAGAACGATAGCTATAAATTTATTCCTTTTAATAGTTTGGCAATAAAATGCATGTTGACAGCAAAGGTAGATAAAAAGGATCAAGATAAATTTTATAACTCAATTGTTTATGGAATTGCGCCACCTCCACAATTTAAGAAGCGTTATAATACTAATGATAACTCAAGAGGTATGAATTATGAGACAACTATGTTTAATAAGGTGGCTATTTTGATTTGCGAAGCATTGAATTCAATCAAAGTTACTCAATCTGATGTTGCAAATGTTCTTTCAAGAGTAGTTTCTGTTAGACATTTAGAAAATTTGGTATTAAGGAAAGAGAATCATCAGGATGTACTTTTCCATTCAAAAGAACTACTCTTAAAAGCTGTTTTGATAGCTATTGGTCAATCAAAAGAAATTGAAACTACTGCCACTGCTGAAGGAGGAGAAATAGTATTCCAAAACGCTGCTTTTACTATGTGGAAATTGACATATTTGGATCATAAACTAATGCCTATTTTAGATCAAAACTTTATCGAATACAAGATTACCTTGAATGAAGATAAACCAATTTCAGATATATGCGTTAAAGAACTTGTTGCTGAATTGAGGTGGCAATATAATAGATTCGCTGTGATAACACATGGTAAAGGTCACTATAGAGTTGTTAAATATTCATCAGTTGCTAATCATGCAGATAGAGTATTTGCTACATACAAAAACAATGTTAAAAGTGGGAATGTCATTGATTTTAATTTACTAGACCAAAGAATAATTTGGCAGAACTGGTATGCGTTTACATCTTCCATGAAACAAGGTAATACTCTTGATATATGTAAGAAGCTACTCTTCCAAAAGATGAAACAAGAGAAAAATCCATTTAAAGGATTGTCAACTGATAGAAAGATGGATGAAGTTTCGCACGTTGGAATT
>AEB79370
ATGGCTGAGCTAGCTTGCTTTTGTTATCCTCATTTGGAGAACGATAGCTATAAATTTATTCCTTTTAATAATTTAGCAATAAAATGTATGTTGACAGCAAAAGTAGATAAAAAAGATCAAGATAAATTTTACAATTCTATTGTTTATGGGATTGCGCCACCACCACAATTTAGAAAACGTTATAATACTAGTGATAATTCGAGAGGAATGAATTACGAGACAATTATGTTTAATAAGGTGGCTATCTTAATTTGTGAAGCACTTAATTCGATTAAAGTTACACAATCTGAAGTTGCAAATGTTCTTTCAAGAGTAGTTTCCGTTAGACATTTGGAAAATCTAGTATTAAGGAAAGAAAATCATCAAGATGTACTTTTCCATTCGAAAGAACTACTCTTAAAATCTGTGTTGATAGCTATTGGTCAGTCAAAAGAAATCGAAACTACTGCTACTGCCGAAGGAGGAGAAATAGTATTTCAGAATGCAGCTTTTACTATGTGGAAATTGACGTATTTAGATCATAAATTAATGCCTATTTTGGATCATAATTTCATTGAATATAAAATTACATTGAATGAAGATAAACCAATTTCAGATGTATATGTTAAAGAACTTGTTGCTGAATTAAGATGGCAGTATAACAGATTTGCTGTAATAACACATGGTAAAGGTCACTATAGAGTTGTTAAATATTCATCAGTTGCTAACCATGCAGATAGAGTATTTGCTACATATAAGAATAATGCTAAGAGTGGTAATACTACTGATTTCAATTTGCTAGACCAGAGAATTATTTGGCAAAATTGGTATGCATTTACATCTTCAATGAAACAAGGTAATACAATTGATGTATGTAAGAAACTACTTTTTCAAAAGATGAAACAAGAGAAAAATCCGTTCAAAGGATTGTCAACTGATAGAAAAATGGATGAAGTCTCACATGTTGGAATT
>CBJ23803
ATGGCTGAGCTAGCTTGCTTTTGTTATCCCCATTTGGAGAACGATAGCTATAAATTTATTCCATTTAATAATTTAGCTATAAAATGTATGTTGACAGCAAAAGTGGATAAAAAGGATCAAGATAAATTTTATAATTCTATAATTTATGGTATTGCGCCACCACCACAATTCAAAAAGCGTTACAACACAAATGACAATTCAAGAGGCATGAATTATGAAACTCCAATGTTTAATAAGGTGGCAGTGTTGATTTGCGAAGCATTGAATTCAGTTAAAGTTACTCAATCTGATGTTGCAAGTGTACTATCGAGAGTGGTTTCTGTGCGACATTTAGAAAATTTAGTACTAAGAAGGGAAAATCATCAAGACGTGCTCTTTCATTCAAAAGAACTACTACTAAAATCAGTATTAATAGCTATTGGTCACTCAAAAGAGATTGAGACAACTGCCACCGCTGAAGGAGGAGAAATCGTTTTTCAGAATGCAGCGTTCACAATGTGGAGATTGACATATTTAGAGCATAAATTAATGCCAATTCTAGATCAAAATTTCATTGAGTATAAAATTACAGTGAATGAAGACAAACCAATCTCAGAATCACATGTGAAGGAACTTATTGCTGAATTGCGATGGCAGTACAACAAGTTTGCAGTAATCACTCACGGTAAAGGTCACTACAGAGTTGTGAAATATTCATCAGTTGCGAATCATGCAGATAGAGTTTATGCTACTTTCAAGAGTAACAACAAAAACGGAAATATGCTGGAGTTTAATTTACTGGACCAACGAATAATATGGCAGAATTGGTATGCATTTACGTCTTCCATGAAACAAGGTAATACTCTTGATGTATGTAAGAGACTGCTTTTTCAAAAAATGAAGCGAGAGAGTAATCCCTTTAAAGGACTGTCAACTGATAGAAAGATGGATGAAGTCTCTCAAGTAGGAATT
>AGE99133
ATGGCTGAGCTAGCTTGCTTTTGTTATCCTCATTTAGAGAACGATAGTTATAAATTTATTCCTTTTAATAATTTAGCAATAAAATGTATGTTGACAGCTAAAGTAGAAAAAAAAGATCAAGACAAATTTTACAATTCTATTGTTTATGGAATTGCGCCACCTCCACAATTTAAAAAACGTTACAATACTAGTGATAATTCAAGAGGTATGAATTATGAAACAATTATGTTTAATAAAGTGGCCGTTTTAATCTGTGAAGCACTTAATTCAATTAAAATTACACAATCTGATGTCGCCAACGTTCTTTCGAGAGTAGTTTCTGTTAGACATTTGGAAAATCTAGTGTTAAGGAAAGAAAATCACCAGGATGTATTGTTTCATTCGAAAGAACTACTCTTAAAATCCGTTTTGATAGCTATTGGTCAATCAAAAGAAATTGAAACTACTGCTACTGCCGAAGGAGGAGAAATAGTATTTCAGAACGCAGCTTTTACTATGTGGAAATTGACATATTTAGATCATAAATTGATGCCTATTTTGGATCAGAATTTTATTGAATATAAAATTACACTGAATGAAGATAAACCAATTTCAGATGTATGTATTAAAGAACTTGTTGCTGAATTAAGATGGCAGTATAACAGATTTGCTGTAATAACACATGGTAAAGGTCACTATAGAGTTGTTAAATATTCATCAGTTGCTAATCATGCAGATAGAGTGTTTGCTACATATAAAAACAGTGCTAAGAGTGGTAATGTTATTGATTTTAACTTGTTAGACCAGAGAATTATTTGGCAAAATTGGTACGCATTCACGTCCTCAATGAAACAAGGTAACACACTCGATGTGTGCAAGAAACTGCTCTTTCAAAAGATGAAACAGGAGAAAAATCCGTTTAAAGGACTGTCAACTGATAGAAAGATGGATGAAGTCTCACATGTTGGAATT
>AGF85879
ATGGCTGAGCTAGCTTGCTTTTGTTATCCTCATTTGGAGAACGATAGCTATAAATTTATTCCTTTTAATAATTTAGCAATAAAATGTATGTTGACAGCAAAAGTGGATAAAAAAGATCAAGATAAATTTTACAATTCTATTATTTATGGAATTGCGCCACCACCACAATTTAGAAAACGTTATAATACTAGTGATAATTCGAGAGGAATGAATTACGAGACGACTATGTTTAATAAAGTGGCCATCTTAATTTGTGAAGCACTTAATTCAATCAAAGTTACACAATCTGAAGTTGCAAATGTTCTTTCAAGAGTAGTTTCCGTTAGACATTTGGAAAATTTGGTATTAAGGAAAGAAAATCACCAAGATGTACTGTTCCATTCGAAAGAACTACTCTTAAAATCTGTGTTGATAGCTATTGGTCAGTCAAAAGAAATCGAAACTACTGCTACTGCCGAAGGAGGAGAAATAGTATTTCAGAATACAGCTTTTACTATGTGGAAATTGACGTATTTAGATCATAAATTAATGCCTATTTTGGATCAGAATTTCATTGAATATAAAATTACATTGAATGAAGATAAGCCAATTTCAGATGTATATATTAAAGAACTCGTTGCTGAGTTGAGATGGCAGTATAATAGATTCGCTGTGATAACACATGGTAAAGGTCACTATAGAGTTGTTAAGTATTCATCAGTTGCTAATCATGCAGATAGAGTGTTCGCTACATATAAGAATAATGCTAAGAGTGGAAATATTACTGACTTCAATTTATTAGACCAAAGAATTATTTGGCAAAATTGGTATGCATTCACATCTTCAATGAAACAAGGTAATACAATTGATGTATGTAAGAAACTGCTCTTTCAGAAAATGAAACAAGAGAAAAATCCGTTTAAAGGACTGTCAACTGATAGAAAAATGGATGAAGTCTCACATGTTGGAATT
>AGE99030
ATGGCTGAGCTAGCTTGCTTTTGTTATCCTCATTTGGAGAACGATAGCTATAAATTCATTCCTTTTAATAGTTTAGCTATAAAATGTATGTTGACAGCTAAAGTGGACAAAAAAGATCAAGATAAATTCTATAATTCTATTATTTACGGAATTGCGCCACCACCACAATTTAAAAAACGTTATAACACTAGTGATAACTCGAGAGGTATGAATTATGAAACAACTATGTTTAATAAGGTGGCTATCTTAATTTGTGAAGCGCTTAACTCGATTAAAGTTACACAATCTGATATCGCTAATGTTCTTTCAAGGGTAGTTTCCGTTAGACATTTGGAAAATTTGGTATTAAGAAAAGAAAATCATCAGGATGTACTATTTCACTCGAAAGAACTACTCCTAAAATCTGTTTTAATAGCTATTGGTCAATCAAAAGAAATTGAAACTACCGCTACTGCTGAGGGAGGAGAAATAGTATTCCAGAATGCAGCTTTTACTATGTGGAAACTGACGTATTTAGATCATAAATTGATGCCTATTTTAGATCAGAATTTTATTGAATATAAAATTACACTGAACGAAGATAAACCAATTTCAGATGTATGTGTTAAAGAACTTGTCGCTGAATTGAGATGGCAGTACAATAGATTTGCTGTAATAACACATGGTAAAGGTCACTATAGAGTTGTTAAATATTCATCAGTTGCTAATCATGCAGATAGAGTATTTGCTACATATAAAAACAATACTAAGAGTGGTAATGTTACTGACTTTAACTTACTAGACCAAAGAATTATTTGGCAAAATTGGTATGCATTTACATCCTCAATGAAACAAGGTAATACACTTGACGTATGTAAGAAACTACTCTTTCAAAAAATAAAACAGGAGAAAAATCCGTTTAAGGGACTGTCAACTGATAGAAAAATGGATGAAGTTTCACATGTTGGAATT
>ACZ51968
ATGGCTGAGCTAGCTTGCTTTTGTTATCCTCATTTAGAGAACGATAGCTATAAATTTATTCCTTTTAATAGTTTGGCAATAAAATGCATGTTGACAGCAAAGGTAGACAAAAAGGATCAAGATAAATTTTATAACTCAATTGTTTATGGAATTGCGCCACCTCCACAATTTAGGAAGCGTTATAATACTAATGATAACTCAAGAGGTATGAACTATGAGACACCTATGTTCAATAAGGTGGCTATTTTAATTTGCGAGGCGTTGAATTCAATCAAGGTTACTCAATCTGATGTTGCAAATGTTCTTTCAAGAGTAGTTTCTGTTAGACATTTGGAAAATTTGGTATTAAGGAAAGAGAATCATCAGGATGTACTTTTTCATTCAAAAGAACTACTCTTAAAAGCTGTTTTGATAGCTATTGGTCAATCAAAAGAAATTGAAACTACTGCCACTGCTGAAGGAGGAGAAATAGTATTCCAAAATGCTGCTTTTACTATGTGGAAACTGACATATCTGGATCATAAACTAATGCCTATTTTAGATCAAAACTTTATCGAATATAAGATTACCTTGAATGAAGATAAACCAATTTCAGATATATGCGTTAAAGAACTTGTTGCTGAATTGAGGTGGCAGTATAATAGATTCGCTGTGATAACACATGGTAAAGGTCACTATAGAGTTGTTAAATATTCATCAGTTGCTAATCACGCAGATAGAGTATTTGCTACATACAAAAATAATGCTAAAAGTGGGAATGTCACTGATTTTAATTTACTAGACCAAAGAATAATTTGGCAGAACTGGTATGCGTTTACATCTTCCATGAAACAAGGTAATACTCTTGATGTATGTAAGAAACTACTCTTCCAAAAGATGAAACAAGAGAAAAATCCATTTAAAGGATTGTCAACTGATAGAAAGATGGATGAAGTTTCGCACGTTGGAATT
>AGF86208
ATGGCTGAGCTAGCTTGCTTTTGTTATCCTCATTTGGAGAACGATAGCTATAAATTTATTCCTTTTAATAATTTAGCAATAAAATGTATGTTGACAGCAAAAGTGGATAAAAAAGATCAAGATAAATTTTACAATTCTATTATTTATGGAATTGCGCCACCACCACAATTTAGAAAACGTTATAATACTAGTGATAATTCGAGAGGAATGAATTACGAGACGACTATGTTTAATAAAGTGGCCATCTTAATTTGTGAAGCACTTAATTCAATCAAAGTTACACAATCTGAAGTTGCAAATGTTCTTTCAAGAGTAGTTTCCGTTAGACATTTGGAAAATTTGGTATTAAGGAAAGAAAATCACCAAGATGTACTGTTCCATTCGAAAGAACTACTCTTAAAATCTGTGTTGATAGCTATTGGTCAGTCAAAAGAAATCGAAACTACTGCTACTGCCGAAGGAGGAGAAATAGTATTTCAGAATACAGCTTTTACTATGTGGAAATTGACGTATTTAGATCATAAATTAATGCCTATTTTGGATCAGAATTTCATTGAATATAAAATTACATTGAATGAAGATAAGCCAATTTCAGATGTATATATTAAAGAACTCGTTGCTGAGTTGAGATGGCAGTATAATAGATTCGCTGTGATAACACATGGTAAAGGTCACTATAGAGTTGTTAAGTATTCATCAGTTGCTAATCATGCAGATAGAGTGTTCGCTACATATAAGAATAATGCTAAGAGTGGAAATATTACTGACTTCAATTTATTAGACCAAAGAATTATTTGGCAAAATTGGTATGCATTCACATCTTCAATGAAACAAGGTAATACAATTGATGTATGTAAGAAACTGCTCTTTCAGAAAATGAAACAAGAGAAAAATCCGTTTAAAGGACTGTCAACTGATAGAAAAATGGATGAAGTCTCACATGTTGGAATT
>AFQ20869
ATGGCTGAGCTAGCTTGCTTTTGTTATCCTCATTTGGAGAACGATAGCTATAAATTTATTCCTTTTAATAATTTAGCAATAAAATGCATGTTGACAGCAAAAGTAGATAAAAAAGATCAAGATAAATTCTACAATTCTATTGTTTATGGGATTGCGCCACCACCACAATTTAGAAAACGTTATAATACTAGTGATAATTCGAGAGGAATGAATTACGAGACAATTATGTTTAATAAAGTGGCTATCTTAATTTGTGAAGCACTTAATTCGATTAAAGTTACACAATCTGAAGTTGCAAATGTTCTTTCAAGAGTAGTTTCCGTTAGACATTTAGAAAATCTAGTATTAAGGAAAGAAAATCATCAAGATGTACTTTTCCATTCAAAAGAACTACTCTTAAAATCTGTGTTGATAGCTATTGGTCAGTCAAAAGAAATCGAAACTACTGCTACTGCCGAAGGAGGAGAAATAGTATTTCAGAATGCGGCTTTTACTATGTGGAAATTGACGTATTTAGATCATAAATTAATGCCTATTTTGGATCAGAATTTCATTGAATATAAAATTACATTGAATGAAGATAAACCAATTTCAGATGTATGTGTTAAAGAACTTGTTGCTGAATTAAGATGGCAATATAACAGATTTGCTGTAATAACACATGGTAAAGGTCACTATAGAGTTGTTAAATATTCATCAGTTGCTAACCATGCAGATAGAGTATTTGCTACATATAAGAATAACGCTAAGAGTGGTAATACTATTGATTTTAATTTGCTAGACCAAAGAATTATTTGGCAAAATTGGTATGCATTTACATCTTCAATGAAACAAGGTAATACAATTGATGTATGTAAGAAACTACTCTTTCAAAAGATGAAACAAGAGAAAAATCCGTTCAGAGGATTGTCAACTGATAGAAAAATGGATGAAGTCTCACATGTTGGAATT
>AGE99581
ATGGCTGAGCTAGCTTGCTTTTGTTATCCTCATTTAGAGAACGATAGCTATAAATTTATTCCTTTTAATAATTTAGCAATAAAATGTATGCTGACAGCTAAAGTAGATAAAAAAGATCAAGATAAATTTTACAACTCTATTGTGTATGGAATTGCGCCACCACCACAATTTAAGAAACGTTACAATACTAATGATAATTCAAGAGGTATGAATTATGAAACAGTTATGTTCAATAAGGTGGCCATTTTAATCTGTGAAGCACTCAATTCAATTAAAGTTACCCAATCTGATGTTGCGAATGTTCTTTCAAGAGTAGTTTCTATCAGACATTTAGAAAATTTGGTACTAAGAAAAGAAAATCATCAAGATGTATTGTTTCATTCGAAAGAACTGCTATTAAAATCTGTTCTAATAGCTATTGGTCAATCAAAGGAAATTGAAACTACTGCTACTGCTGAAGGAGGAGAAATAGTCTTTCAAAATACAGCATTCACTATGTGGAAATTAACGTATCTAGATCATAAATTAATGCCTATTTTGGATCAGAACTTCCTTGAATATAAGATCACACTGAATGAAGATAAGCCGATCTCAGATATGTGTGTTAAAGAACTTGTTGCTGAATTAAGGTGGCAGTATAATAAATTTGCTGTAATAACACATGGTAAAGGTCACTATAGAGTTGTTAAATATTCATCAGTTGCTAACCATGCGGATAGAGTGTTCGCTACATATAAAAATAACGCTAAGAGTGGAAATGTTACTGACTTCAATCTATTGGACCAAAGAATAATTTGGCAGAATTGGTATGCATTTACGTCTTCAATGAAACAAGGTAATACACTTGATGTATGTAAAAAACTACTCTTCCAAAAAATGAAACAAGAGAAAAATCCATTTAAAGGACTGTCAACTGATAGAAAAATGGATGAAGTTTCACATGTCGGAATT
>AFJ68356
ATGGCTGAGCTAGCTTGCTTTTGTTATCCTCATTTGGAGAACGATAGCTATAAATTTATTCCTTTTAATAATTTAGCAATAAAATGCATGTTGACAGCAAAAGTAGATAAAAAAGATCAAGATAAATTTTACAACTCTATTGTTTATGGGATTGCGCCACCACCACAATTTAGAAAACGTTATAATACTAGTGATAATTCAAGAGGAATGAATTACGAGACAATTATGTTTAATAAGGTGGCTATCTTAATTTGTGAAGCACTTAATTCGATTAAAGTTACACAATCTGAAGTTGCAAATGTTCTTTCAAGAGTAGTTTCCGTTAGACATTTGGAAAATCTGGTATTAAGGAAAGAAAATCATCAAGATGTACTTTTCCATTCAAAAGAACTACTCTTAAAATCTGTGTTGATAGCTATTGGTCAGTCAAAAGAAATCGAAACTACTGCTACTGCCGAAGGAGGAGAAATAGTATTTCAGAATGCAGCTTTTACTATGTGGAAATTGACGTATTTAGATCATAAATTAATGCCTATTTTGGATCATAATTTCATTGAATATAAAATTACATTGAATGAAGATAAACCAATTTCAGATGTATGTGTTAAAGAACTTGTTGCTGAATTAAGATGGCAGTATAACAGATTTGCTGTAATAACACATGGTAAAGGTCACTATAGAGTTGTTAAATATTCATCAGTTGCTAACCATGCAGATAGAGTATTTGCTACATATAAGAATAATGCTAAGAGTGGTAATACTACTGATTTCAATTTGCTAGACCAAAGAATTATTTGGCAAAATTGGTATGCATTTACATCTTCAATGAAACAAGGTAATACAATTGATGTATGTAAGAAACTACTCTTTCAAAAGATGAAACAAGAGAAAAATCCTTTCAAGGGATTGTCAACTGATAGAAAAATGGATGAAGTCTCACATGTTGGAATT
>AGE98824
ATGGCTGAGCTAGCTTGCTTTTGTTATCCTCATTTAGAGAACGATAGTTATAAATTTATTCCTTTTAATAATTTAGCAATAAAATGTATGTTGACAGCTAAAGTAGAAAAAAAAGATCAAGACAAATTTTACAATTCTATTGTTTATGGAATTGCGCCACCTCCACAATTTAAAAAACGTTACAATACTAGTGATAATTCAAGAGGTATGAATTATGAAACAATTATGTTTAATAAAGTGGCCGTTTTAATCTGTGAAGCACTTAATTCAATTAAAATTACACAATCTGATGTCGCCAACGTTCTTTCGAGAGTAGTTTCTGTTAGACATTTGGAAAATCTAGTGTTAAGGAAAGAAAATCACCAGGATGTATTGTTTCATTCGAAAGAACTACTCTTAAAATCCGTTTTGATAGCTATTGGTCAATCAAAAGAAATTGAAACTACTGCTACTGCCGAAGGAGGAGAAATAGTATTTCAGAACGCAGCTTTTACTATGTGGAAATTGACATATTTAGATCATAAATTGATGCCTATTTTGGATCAGAATTTTATTGAATATAAAATTACACTGAATGAAGATAAACCAATTTCAGATGTATGTATTAAAGAACTTGTTGCTGAATTAAGATGGCAGTATAACAGATTTGCTGTAATAACACATGGTAAAGGTCACTATAGAGTTGTTAAATATTCATCAGTTGCTAATCATGCAGATAGAGTGTTTGCTACATATAAAAACAGTGCTAAGAGTGGTAATGTTATTGATTTTAACTTGTTAGACCAGAGAATTATTTGGCAAAATTGGTACGCATTCACGTCCTCAATGAAACAAGGTAACACACTCGATGTGTGCAAGAAACTGCTCTTTCAAAAGATGAAACAGGAGAAAAATCCGTTTAAAGGACTGTCAACTGATAGAAAGATGGATGAAGTCTCACATGTTGGAATT
>ACZ51705
ATGGCTGAGCTAGCTTGCTTTTGTTATCCTCATTTAGAGAACGATAGCTATAAATTTATTCCTTTTAATAATTTAGCAATAAAGTGTATGTTGACAGCTAAAGTAGACAAAAAAGATCAAGATAAATTTTACAATTCTATTATTTATGGAATTGCGCCGCCTCCACAATTTAAAAAACGTTATAATACTAGTGATAATTCAAGAGGTATGAATTATGAAACAGCTATGTTTAACAAAGTGGCCGTTTTAATCTGTGAAGCACTTAATTCACTTAAAGTTACACAATCTGATGTAGCCAATGTTCTTTCAAGAGTAGTTTCTGTTAGACATTTGGAAAATCTAGTGTTAAGAAAAGAAAATCATCAGGATGTATTGTTTCATTCGAAAGAACTACTCTTAAAATCCGTCTTGATAGCTATTGGTCAATCAAAAGAAATTGAAACTACTGCTACTGCCGAAGGAGGAGAAATAGTATTTCAAAACGCAGCTTTCACAATGTGGAAATTAACGTATTTAGATCATGATTTGATGCCCATTTTAGATCAAAATTTTATTGAATATAAAATTACACTGAATGAAGATAAACCAATTTCAGATGTATGTGTTAAAGAACTTGTTGCTGAATTGAGATGGCAGTATAACAGATTTGCTGTAATAACACATGGTAAAGGTCACTATAGAGTTGTTAAATATTCATCAGTCGCTAATCATGCAGATAGAGTGTTTGCTACATATAAGAACATTGCTAAGAGTGGTAATGTTATTGATTTTAACCTGTTAGACCAGAGAATCATTTGGCAAAATTGGTACGCGTTTACGTCCTCAATGAAACAAGGTAACACACTCGATGTGTGCAAGAAACTGCTCTTTCAAAAGATAAAACAGGAGAAAAATCCGTTTAAAGGACTGTCAACTGATAGAAAAATGGATGAAGTCTCACATGTTGGAATT
>AFJ68224
ATGGCTGAGCTAGCTTGCTTTTGTTATCCTCATTTGGAGAACGATAGCTATAAATTTATTCCTTTTAATAGTTTGGCAATAAAATGCATGTTGACAGCAAAATTAGATAAAAAGGATCAAGATAAATTTTATAATTCAATTGTTTATGGAATTGCGCCACCTCCACAATTTAAAAAGCGTTATAATACTAATGATAACTCAAGAGGTATGAATTATGAGACACTTATGTTTAATAAGGTGGCTATTTTAATTTGCGAAGCATTGAATTCAATTAAGGTTACTCAATCTGATGTTGCAAATGTTCTTTCAAGAGTAGTTTCTGTTAGACATTTGGAAAATTTGGTATTAAGGAAAGAAAATCACCAGGATGTACTTTTTCATTCAAAAGAACTACTCTTAAAAGCTGTTTTGATAGCTATTGGTCAATCAAAAGAAATTGAAACTACTGCCACTGCTGAAGGAGGAGAAATAGTATTCCAAAATGCTGCTTTTACTATGTGGAAATTGACATATCTGGATCATAAACTAATGCCTATTTTAGATCAAAACTTTATCGAATACAAGATTACCTTGAATGAAGATAAACCAATTTCAGATATATTCGTTAAAGAACTTGTTGCTGAATTGAGATGGCAGTATAATAGATTCGCTGTAATAACACATGGTAAAGGTCACTATAGAGTTGTTAAATATTCATCAGTTGCTAATCACGCAGATAGAGTATTTGCGACATACAAAAACAATGCTAAAAGTGGGAATGTAATTGATTTTAATTTATTAGACCAAAGAATAATTTGGCAGAACTGGTATGCGTTTACATCTTCCATGAAACAGGGTAATACTCTTGATGCATGTAAGAAACTACTCTTTCAAAAGATGAAGCAGGAAAAGAATCCATTTAAAGGATTGTCAACTGATAGAAAGATGGATGAAGTTTCGCACGTTGGAATT
>AGE98982
ATGGCTGAGCTAGCTTGCTTTTGTTATCCTCATTTAGAGAATGATAGCTATAAATTTATTCCTTTTAATAATTTAGCAATAAAATGTATGTTGACAGCTAAAGTAGACAAAAAAGATCAAGATAAATTTTACAATTCTATTATTTATGGAATTGCGCCGCCTCCACAATTTAAAAAACGTTATAATACTAGTGATAATTCAAGAGGTATGAATTATGAAACAGTTATGTTTAACAAAGTGGCCGTTTTAATCTGTGAAGCACTTAATTCACTTAAAGTTACACAATCTGATGTCGCCAATGTTCTTTCAAGAGTAGTTTCTGTTAGACATTTGGAAAATCTAGTGTTAAGGAAAGAAAATCATCAGGATGTATTGTTTCATTCGAAAGAACTACTCTTAAAATCCGTTTTGATAGCTATTGGTCAATCAAAAGAAATTGAAACTACTGCTACTGCCGAAGGAGGAGAAATAGTATTTCAAAACGCAGCTTTTACAATGTGGAAATTAACGTATTTAGATCATGAATTGATGCCTATTTTAGATCAAAATTTTATTGAATATAAAATTACACTGAATGAAGATAAACCAATTTCAGATGTATGTGTTAAAGAACTTGTTGCTGAATTGAGATGGCAGTATAACAGATTTGCTGTAATAACACATGGTAAAGGTCACTATAGAGTCGTTAAATATTCATCAGTTGCTAATCACGCAGATAGAGTGTTTGCTACATATAAGAACATTGCTAAGAGTGGTAATGTTATTGATTTTAACCTGTTAGACCAGAGAATCATTTGGCAAAATTGGTACGCGTTTACGTCCTCAATGAAACAAGGTAACACACTCGATGTGTGCAAGAAACTGCTCTTTCAAAAGATAAAACAGGAGAAAAATCCGTTTAAAGGACTGTCAACTGATAGAAAGATGGATGAAGTCTCACATGTTGGAATT
>AGE98981
ATGGCTGAGCTAGCTTGCTTTTGTTATCCTCATTTGGAGAACGATAGCTATAAATTTATTCCTTTTAATAGTTTGGCAATAAAATGCATGTTGACAGCAAAGGTAGACAAAAAGGATCAAGATAAATTTTATAACTCAATTGTTTATGGAATTGCGCCACCTCCACAATTTAAAAAGCGTTATAATACTAATGATAACTCAAGAGGTATGAATTATGAGACACTTATATTTAATAAGGTGGCTATTTTAATTTGCGAAGCATTGAATTCAATCAAGGTTACTCAATCTGATGTTGCAAATGTTCTTTCAAGAGTAGTTTCTGTTAGACACTTGGAAAATTTAGTATTAAGGAAAGAGAATCATCAGGATGTACTTTTTCATTCAAAAGAACTACTCTTAAAAGCTGTTTTGATAGCTATTGGTCAATCGAAAGAAATTGAAACTACTGCCACTGCTGAAGGAGGAGAAATAGTATTCCAAAATGCTGCTTTTACTATGTGGAAACTGACATATTTGGATCATAAACTAATGCCTATTTTAGATCAAAACTTTATCGAATACAAGATTACCTTGAATGAAGATAAACCAATTTCAGATATATACGTTAAAGAACTTGTTGCTGAATTGAGGTGGCAGTATAATAGATTTGCTGTGATAACACATGGTAAAGGTCACTATAGAGTTGTTAAATATTCATCAGTTGCTAATCACGCAGATAGAGTATTCGCTACATACAAAAATAATGCTAAAAGTGGGAATGTTATTGATTTTAATTTACTAGACCAAAGAATAATCTGGCAGAACTGGTATGCGTTTACATCTTCTATGAAACAAGGTAATACTCTTGATGTATGTAAGAAATTACTCTTCCAAAAGATGAAACAAGAGAAAAATCCATTTAAAGGATTGTCAACTGATAGAAAGATGGATGAAGTTTCGCACGTTGGAATT
>AGE47456
ATGGCTGAGCTAGCTTGCTTTTGCTATCCCCATTTGGAGAACGATAGCTATAAATTTATTCCTTTTAACAATTTGGCTATAAAATGTATGTTGACAGCAAAAGTAGAGAAAAAAGATCAAGACAAATTTTACAACTCGATAATCTATGGTATTGCGCCGCCACCACAATTTAAAAAACGCTATAATACAAATGATAACTCAAGAGGAATGAATTATGAGACTGCAATGTTTAATAAGGTGGCGGTGCTAATTTGTGAAGCATTGAATTCAATTAAAGTCACACAGTCTGATGTTGCAAGTGTACTTTCAAGAGTAGTTTCTGTGAGACATCTTGAGAATTTAGTATTAAGAAGAGAAAATCATCAGGACGTTCTTTTTCACTCAAAGGAACTACTACTCAAATCAGTTTTAATAGCTATTGGTCATTCAAAGGAGATTGAAACGACTGCCACTGCTGAAGGGGGAGAAATTGTTTTTCAAAATGCAGCATTTACAATGTGGAAATTGACATACTTGGAACATAAATTAATGCCAATTCTTGATCAAAACTTTATTGAATATAAAATTACAGTAAATGAAGATAAACCGATTTCAGAGTCACACGTAAAAGAACTTATTGCTGAATTACGGTGGCAATACAATAAATTTGCAGTAATTACGCATGGTAAAGGTCACTATAGAGTTGTAAAATACTCGTCAGTTGCAAATCACGCAGACCGAGTTTATGCTACTTTTAAGAGTAATAACAAAAACGGAGGTCCACTGGAGTTTAATTTGCTTGATCAGAGGATAATATGGCAAAATTGGTACGCATTTACATCCTCAATGAAACAAGGTAATACTCTTGATGTATGCAAAAAACTACTTTTCCAAAAAATGAAGCGAGAAAGCAATCCATTTAAGGGGCTGTCAACTGATAGAAAGATGGATGAAGTTTCTCAAGTAGGAATC
>AGE45448
ATGGCTGAGCTAGCTTGCTTTTGCTATCCCCATTTGGAGAACGATAGCTATAAATTTATTCCTTTTAACAATTTGGCTATAAAATGTATGTTGACAGCAAAAGTAGAGAAAAAAGATCAGGACAAATTTTACAACTCGATAATCTATGGTATTGCGCCGCCACCACAATTTAAAAAACGCTATAATACAAATGATAACTCAAGAGGAATGAATTATGAGAATGCAATGTTTAACAAGGTGGCGATGCTAATTTGTGAAGCATTGAATTCAATTAAAGTCACGCAGTCTGATGTTGCGAGTGTACTTTCAAGAGTAGTTTCTGTGAGACATCTTGAGAATTTAGTATTGAGAAGAGAAAATCATCAGGACGTTCTTTTTCACTCAAAGGAGCTACTACTCAAATCAGTTTTAATAGCTATTGGTCATTCAAAGGAGATTGAAACGACTGCCACTGCTGAAGGGGGAGAAATTGTTTTTCAGAATGCAGCATTTACAATGTGGAAATTGACATACTTGGAACATAAACTAATGCCGATTCTTGATCAAAACTTTATTGAATATAAAATTACAGTAAATGAAGATAAACCGATTTCAGAGTCACACGTAAAAGAACTTATTGCTGAATTACGGTGGCAATACAACAAATTTGCAGTAATTACGCATGGTAAAGGTCACTATAGAGTTGTAAAATACTCGTCAGTTGCAAATCACGCAGACCGAGTTTATGCTACTTTTAAGAGTAATAACAAAAACGAAGGTCCATTGGAGTTTAATTTGCTTGATCAGAGGATAATATGGCAAAATTGGTACGCATTTACGTCCTCAATGAAACAAGGTAATACTCTTGATGTATGCAAAAAACTACTCTTCCAAAAAATGAAGCGAGAAAGTAATCCATTTAAGGGGCTGTCAACTGATAGAAAAATGGATGAAGTTTCTCAAGTAGGAATC
>AGE98719
ATGGCTGAGCTAGCTTGCTTTTGTTATCCTCATTTAGAGAACGATAGTTATAAATTTATTCCTTTTAATAATTTAGCAATAAAATGTATGTTGACAGCTAAAGTAGAAAAAAAAGATCAAGACAAATTTTACAATTCTATTGTTTATGGAATTGCGCCACCTCCACAATTTAAAAAACGTTACAATACTAGTGATAATTCAAGAGGTATGAATTATGAAACAATTATGTTTAATAAAGTGGCCGTTTTAATCTGTGAAGCACTTAATTCAATTAAAATTACACAATCTGATGTCGCCAACGTTCTTTCGAGAGTAGTTTCTGTTAGACATTTGGAAAATCTAGTGTTAAGGAAAGAAAATCACCAGGATGTATTGTTTCATTCGAAAGAACTACTCTTAAAATCCGTTTTGATAGCTATTGGTCAATCAAAAGAAATTGAAACTACTGCTACTGCCGAAGGAGGAGAAATAGTATTTCAGAACGCAGCTTTTACTATGTGGAAATTGACATATTTAGATCATAAATTGATGCCTATTTTGGATCAGAATTTTATTGAATATAAAATTACACTGAATGAAGATAAACCAATTTCAGATGTATGTATTAAAGAACTTGTTGCTGAATTAAGATGGCAGTATAACAGATTTGCTGTAATAACACATGGAAAAGGTCACTATAGAGTTGTTAAATATTCATCAGTTGCTAATCATGCAGATAGAGTGTTTGCTACATATAAAAACAGTGCTAAGAGTGGTAATGTTATTGATTTTAACTTGTTAGACCAGAGAATTATTTGGCAAAATTGGTACGCATTCACGTCCTCAATGAAACAAGGTAACACACTCGATGTGTGCAAGAAACTGCTCTTTCAAAAGATGAAACAGGAGAAAAATCCGTTTAAAGGACTGTCAACTGATAGAAAGATGGATGAAGTCTCACATGTTGGAATT
>AGH16351
ATGGCTGAGCTAGCTTGCTTTTGTTATCCTCATTTGGAGAACGATAGCTATAAATTTATTCCTTTTAATAATTTAGCAATAAAATGCATGTTGACAGCAAAAGTAGATAAAAAAGATCAAGATAAATTTTACAATTCTATTGTTTATGGGATTGCGCCACCACCACAATTTAGAAAACGTTATAATACTAGTGATAATTCGAAAGGAATGAATTACGAGACAATTATGTTTAATAAGGTGGCTATCTTAATTTGTGAAGCACTTAATTCGATTAAAGTTACACAATCTGAAGTTGCAAATGTTCTTTCAAGAGTAGTTTCCGTTAGACATTTGGAAAATCTAGTACTAAGGAAAGAAAATCATCAAGATGTACTTTTCCATTCGAAAGAACTACTCTTAAAATCTGTGTTGATAGCTATTGGTCAGTCAAAAGAAATCGAAACTACTGCTACTGCCGAAGGAGGAGAAATAGTATTTCAGAATGCAGCTTTTACTATGTGGAAATTGACGTATTTAGATCATAAATTAATGCCTATTTTGGATCAGAATTTCATTGAATATAAAATTACATTGAATGAAGATAAACCAATTTCAGATGTATGTGTTAAAGAACTTGTTGCTGAATTAAGATGGCAGTATAACAGATTTGCTATAATAACACATGGTAAAGGTCACTATAGAGTTGTTAAATATTCATCAGTTGCTAACCATGCAGATAGAGTATTTGCTACATATAAGAATAATGCTAAGAGTGGTAATACTACTGATTTCAATTTATTAGACCAAAGAATTATTTGGCAAAATTGGTATGCATTTACATCTTCAATGAAACAAGGTAATACAATTGATGTATGTAAGAAACTACTCTTTCAAAAGATGAAACAAGAGAAAAATCCGTTCAAAGGATTGTCAACTGATAGAAAAATGGATGAAGTCTCACATGTTGGAATT
>AGH16214
ATGGCTGAGCTAGCTTGCTTTTGTTATCCTCATTTGGAGAACGATAGCTATAAATTTATTCCTTTTAACAGTTTAGCAATAAAATGTATGTTGACAGCTAAAGTGGATAAAAAAGATCAAGATAAATTTTACAATTCTATTGTTTATGGAATTGCGCCACCACAACAATTTAGAAAACGTTATAATACTAGTGATAATTCGAGAGGAATGAATTATGAAACGGTTATGTTTAATAAAGTGGCTGTCTTAATTTGTGAAGCACTTAATTCAATCAAAGTCACACAATCTGAAATTGCAAATGTTCTTTCAAGAGTAGTTTCTGTTAGACATTTGGAAAATTTGGTATTGAGAAAAGAAAATCATCAAGACGTACTTTTTCATTCGAAAGAACTACTCTTAAAATCTGTGTTGATAGCTATTGGTCAATCAAAAGAAATTGAAACTACTGCTACTGCCGAAGGAGGAGAAATAGTATTTCAGAATGCAGCTTTTACTATGTGGAAATTGACTTATTTAGATCATAAATTAATGCCTATTTTGGACCAGAATTTTATTGAATATAAAATTACATTGAATGAAGATAAACCAATTTCAGATGTATGCGTTAAAGAGCTTATTGCTGAATTAAGATGGCAGTACAACAGATTTGCTGTAATAACACATGGTAAAGGTCACTATAGAGTTGTTAAATATTCATCAGTTGCTAACCATGCAGATAGAGTGTTTGCTACATATAAGAATAATGCTAAGAGTGGTAATATTACTGACTTCAATTTGTTAGACCAAAGAATTATTTGGCAAAATTGGTACGCATTCACATCTTCAATGAAACAAGGTAATACAATTGATATATGTAAGAAACTGCTCTTTCAAAAGATGAAACAAGAGAAAAATCCATTTAAAGGATTGTCAACTGACAGAAAAATGGATGAAGTATCACATGTTGGAATT
>AGF86118
ATGGCTGAGCTAGCTTGCTTTTGTTATCCTCATTTGGAGAACGATAGCTATAAATTTATTCCTTTTAATAATTTAGCAATAAAATGTATGTTGACAGCAAAAGTGGATAAAAAAGATCAAGATAAATTTTACAATTCTATTGTTTATGGAATTGCGCCACCACCACAATTTAGAAAACGTTATAATACTAGTGATAATTCGAGGGGAATGAATTATGAGACAATTATGTTTAATAAGGTGGCTATTTTAGTCTGTGAAGCACTTAATTCAATCAAAGTTACACAATCTGAAGTTGCAAATGTTTTGTCAAGAGTAGTTTCCGTTAGACATTTGGAAAATTTGGTATTAAGGAAAGAAAATCATCAAGATGTACTGTTCCATTCGAAAGAATTACTCTTAAAATCTGTGTTGATAGCTATTGGTCAATCAAAAGAAATCGAAACTACTGCTACTGCCGAAGGAGGAGAAATAGTATTTCAGAATGCAGCTTTTACTATGTGGAAATTGACGTATCTAGATCATAAATTAATGCCTATTTTGGATCAGAATTTCATTGAATATAAAATTACATTGAATGAAGATAAACCAATTTCAGATGTATGTGTTAAAGAACTTGTTGCTGAGTTAAGATGGCAGTATAATAGATTTGCTGTAATAACACATGGTAAAGGTCACTATAGAGTTGTTAAGTATTCATCAGTTGCTAACCATGCAGATAGAGTGTTCGCCACATATAAGAATAATGCCAAGAGTGGAAATATTACTGACTTCAATTTGTTAGACCAAAGAATTATTTGGCAAAATTGGTATGCATTCACATCTTCAATGAAACAAGGCAATACAATTGATGTATGTAAGAAACTGCTCTTTCAAAAGATGAAACAAGAGAAAAATCCGTTTAAAGGACTGTCAACTGATAGAAAAATGGATGAAGTCTCACATGTTGGAATT
>AGE98497
ATGGCTGAGCTAGCTTGCTTTTGTTATCCTCATTTGGAGAACGACAGCTATAAATTTATTCCTTTTAATAGTTTAGCAATAAAATGCATGTTGACAGCAAAGGTAGACAAAAAGGATCAAGATAAATTTTATAACTCAATTATTTATGGAATTGCGCCACCTCCACAATTTAAGAAGCGTTATAATACTAATGATAACTCAAGAGGTATGAACTATGAGACACCTATGTTTAATAAGGTGGCTATTTTAATTTGCGAGGCATTGAATTCAATCAAGGTTACTCAATCTGATGTTGCAAATGTTCTTTCAAGAGTAGTTTCTGTTAGACATTTGGAAAATTTGGTATTAAGGAAAGAGAATCATCAGGATGTACTTTTTCATTCAAAAGAACTACTCTTAAAAGCTATTTTGATAGCTATTGGTCAATCAAAAGAAATTGAAACTACTGCCACTGCTGAAGGAGGAGAAATAGTATTCCAAAATGCTGCTTTTACTATGTGGAAATTGACATATCTGGATCATAAACTAATGCCTATTTTAGATCAAAACTTTATCGAATTCAAGATTACCTTGAATGAAGATAAACCAGTTTCAGATATATGCATTAAAGAACTTGTTGCTGAATTGAGGTGGCAGTATAATAGATTCGCTGTGATAACACATGGTAAAGGTCACTATAGAGTTGTTAAATATTCATCAGTTGCTAATCATGCAGATAGAGTATTTGCTACATACAAAAATAATACTAAAAGTGGGAATGTCACTGATTTTAATTTACTAGACCAAAGAATAATTTGGCAGAACTGGTATGCGTTTACATCTTCCATGAAACAAGGTAATACTCTTGATGTATGTAAGAAACTACTCTTCCAAAAGATGAAACAAGAGAAAAATCCATTTAAAGGATTGTCAACTGATAGAAAGATGGATGAAGTTTCGCACGTTGGAATT
>ACZ52004
ATGGCTGAGCTAGCTTGCTTTTGTTATCCTCATTTAGAGAACGATAGCTATAAATTTATTCCTTTTAATAGTTTGGCAATAAAATGCATGTTGACAGCAAAGGTAGACAAAAAGGATCAAGATAAATTTTATAACTCAATTGTTTATGGAATTGCGCCACCTCCACAATTTAGGAAGCGTTATAATACTAATGATAACTCAAGAGGTATGAACTATGAGACACCTATGTTCAATAAGGTGGCTATTTTAATTTGCGAGGCGTTGAATTCAATCAAGGTTACTCAATCTGATGTTGCAAATGTTCTTTCAAGAGTAGTTTCTGTTAGACATTTGGAAAATTTGGTATTAAGGAAAGAGAATCATCAGGATGTACTTTTTCATTCAAAAGAACTACTCTTAAAAGCTGTTTTGATAGCTATTGGTCAATCAAAAGAAATTGAAACTACTGCCACTGCTGAAGGAGGAGAAATAGTATTCCAAAATGCTGCTTTTACTATGTGGAAACTGACATATCTGGATCATAAACTAATGCCTATTTTAGATCAAAACTTTATCGAATATAAGATTACCTTGAATGAAGATAAACCAATTTCAGATATATGCGTTAAAGAACTTGTTGCTGAATTGAGGTGGCAGTATAATAGATTCGCTGTGATAACACATGGTAAAGGTCACTATAGAGTTGTTAAATATTCATCAGTTGCTAATCACGCAGATAGAGTATTTGCTACATACAAAAATAATGCTAAAAGTGGGAATGTCACTGATTTTAATTTACTAGACCAAAGAATAATTTGGCAGAACTGGTATGCGTTTACATCTTCCATGAAACAAGGTAATACTCTTGATGTATGTAAGAAACTACTCTTCCAAAAGATGAAACAAGAGAAAAATCCATTTAAAGGATTGTCAACTGATAGAAAGATGGATGAAGTTTCGCACGTTGGAATT
>AGE99147
ATGGCTGAGCTAGCTTGCTTTTGTTATCCTCATTTAGAGAACGATAGTTATAAATTTATTCCTTTCAATAATTTAGCAATAAAATGTATGTTGACAGCTAAAGTAGACAAAAAAGATCAAGACAAATTTTACAATTCTATTGTTTATGGAATTGCGCCACCTCCACAATTTAAAAAACGTTACAATACTAGTGATAATTCAAGAGGTATGAATTATGAAACAATGATGTTTAATAAAGTGGCCGTTTTAATCTGTGAAGCACTTAATTCAATTAAAATTACACAAGCTGATGTCGCCAACGTTCTTTCGAGAGTAGTTTCTGTTAGACATTTGGAAAATCTAGTGTTAAGGAAAGAAAATCACCAGGATGTATTGTTTCATTCGAAAGAACTACTCTTAAAATCCGTTTTGATAGCTATTGGTCAATCAAAAGAAATTGAAACTACTGCTACTGCCGAAGGAGGAGAAATAGTATTTCAGAACGCAGCTTTTACTATGTGGAAATTGACATATTTAGATCATAAATTGATGCCTATTTTGGATCAGAATTTTATTGAATATAAAATTACACTGAATGAAGATAAACCAATTTCAGATGTATGTATTAAAGAACTTGTTGCTGAATTAAGATGGCAGTATAACAGATTTGCTGTAATAACACATGGTAAAGGTCACTATAGAGTTGTTAAATATTCATCAGTTGCTAATCATGCAGATAGAGTGTTTGCTACATATAAAAACAGTGCTAAGAGTGGTAATGTTATTGATTTTAACTTGTTAGACCAGAGAATTATTTGGCAAAATTGGTACGCATTTACGTCTTCAATGAAACAAGGTAACACACTCGATGTGTGCAAGAAACTGCTCTTTCAAAAGATGAAACAGGAGAAAAATCCGTTTAAAGGACTGTCAACTGATAGAAAGATGGATGAAGTCTCACATGTTGGAATT
>ACZ51813
ATGGCTGAGCTAGCTTGCTTTTGTTATCCTCATTTGGAGAACGATAGCTATAAATTTATTCCTTTTAATAGTTTGGCAATAAAATGCATGTTGACAGCAAAGGTAGACAAAAAGGATCAAGATAAATTTTATAACTCAATTGTTTATGGAATTGCGCCACCTCCACAATTTAGGAAGCGTTATAATACTAATGATAACTCAAGAGGTATGAACTATGAGACACCTATGTTTAATAAGGTGGCTATTTTAATTTGCGAGGCGTTGAATTCAATCAAGGTTACTCAATCTGATGTTGCAAATGTTCTTTCAAGAGTAGTTTCTGTTAGACATTTGGAAAATTTGGTATTAAGGAAAGAGAATCATCAGGATGTACTTTTTCATTCAAAAGAACTACTCTTAAAAGCTGTTTTGATAGCTATTGGTCAATCAAAAGAAATTGAAACTACTGCCACTGCTGAAGGAGGAGAAATAGTATTCCAAAATGCTGCTTTTACTATGTGGAAACTGACATATCTGGATCATAAACTAATGCCTATTTTAGATCAAAACTTTATCGAATATAAGATTACCTTGAATGAAGATAAACCAATTTCAGATATATGCGTTAAAGAACTTGTTGCTGAATTGAGGTGGCAGTATAATAGATTCGCTGTGATAACACATGGTAAAGGTCACTATAGAGTTGTTAAATATTCATCAGTTGCTAATCACGCAGATAGAGTATTTGCTACATACAAAAATAATGCTAAAAGTGGGAATGTCACTGATTTTAATTTACTAGACCAAAGAATAATTTGGCAGAACTGGTATGCGTTTACATCTTCCATGAAACAAGGTAATACTCTTGATGTATGTAAGAAACTACTCTTCCAAAAGATGAAACAAGAGAAAAATCCATTTAAAGGATTGTCAACTGATAGAAAGATGGATGAAGTTTCGCACGTTGGAATT
>AGE98911
ATGGCTGAGCTAGCTTGCTTTTGTTATCCTCATTTAGAGAATGATAGCTATAAATTTATTCCTTTTAATAATTTAGCAATAAAATGTATGTTGACAGCTAAAGTAGACAAAAAAGATCAAGATAAATTTTACAATTCTATTATTTATGGAATTGCGCCGCCTCCACAATTTAAAAAACGTTATAATACTAGTGATAATTCAAGAGGTATGAATTATGAAACAGTTATGTTTAACAAAGTGGCCGTTTTAATCTGTGAAGCACTTAATTCACTTAAAGTTACACAATCTGATGTCGCCAATGTTCTTTCAAGAGTAGTTTCTGTTAGACATTTGGAAAATCTAGTGTTAAGGAAAGAAAATCATCAGGATGTATTGTTTCATTCGAAAGAACTACTCTTAAAATCCGTTTTGATAGCTATTGGTCAATCAAAAGAAATTGAAACTACTGCTACTGCCGAAGGAGGAGAAATAGTATTTCAAAACGCAGCTTTTACAATGTGGAAATTAACGTATTTAGATCATGAATTGATGCCTATTTTAGATCAAAATTTTATTGAATATAAAATTACACTGAATGAAGATAAACCAATTTCAGATGTATGTGTTAAAGAACTTGTTGCTGAATTGAGATGGCAGTATAACAGATTTGCTGTAATAACACATGGTAAAGGTCACTATAGAGTTGTTAAATATTCATCAGTTGCTAATCATGCAGATAGAGTGTTTGCTACATATAAGAACATTGCTAAGAGTGGTAATGTTATTGATTTTAACCTGTTAGACCAGAGAATCATTTGGCAAAATTGGTACGCGTTTACGTCCTCAATGAAACAAGGTAACACACTCGATGTGTGCAAGAAACTGCTCTTTCAAAAGATAAAACAGGAGAAAAATCCGTTTAAAGGACTGTCAACTGATAGAAAGATGGATGAAGTCTCACATGTTGGAATT
>AFR23357
ATGGCTGAGCTAGCTTGCTTTTGTTATCCTCATTTGGAGAACGATAGCTATAAATTTATTCCATTTAATAGTTTAGCAATAAAATGTATGTTGACAGCTAAAGTGGATAAAAAAGATCAAGATAAATTTTATAATTCTATTGTTTATGGAATTGCGCCGCCACCACAATTTAAAAAACGTTATAATACTAGTGATAATTCAAGAGGCATGAATTATGAAACGACTATGTTTAATAAGGTGGCCGCCTTAATTTGTGAAGCGCTTAATTCAATTAAAGTTACTCAATTTGACGTTGCTAATGTTCTTTCGAGAGTGGTTTCTATCAGACATTTGGAAAATTTGGTGTTAAGAAAAGAAAACCATCAAGATGTACTATTCCATTCGAAAGAACTACTCTTAAAATCTGTTCTGATAGCTATTGGTCAATCAAAAGAAATTGAAACTACTGCTACTGCTGAAGGAGGAGAAATAGTGTTTCAGAATGCAGCTTTTACTATGTGGAAATTGACGTATTTAGATCATAAATTGATGCCTATTTTGGATCAAAATTTCATTGAATATAAAATTACATTGAATGAAGACAAACCAATTTCGGATGTATGTGTTAAAGAACTTGTTGCTGAATTGAGATGGCAGTACAACAGATTTGCTGTAATAACACATGGTAAAGGTCACTATAGAGTTGTTAAATATTCATCAGTTGCTAATCATGCAGACAGAGTATTTGCTACATATAAAAATAATGCTAAGAGTGGTAATGTTACTGACTTTGACTTATTGGATCAAAGAATTATTTGGCAAAATTGGTATGCGTTTACATCCTCAATGAAACAAGGTAATACACTTGATGTATGTAAGAAACTACTCTTCCAAAAGATGAAACAGGATAAAAATCCATTCAAAGGGCTGTCAACTGATAGAAAGATGGATGAAGTCTCACATGTTGGAATT
>ACZ51633
ATGGCTGAGCTAGCTTGCTTTTGTTATCCTCATTTGGAGAACGATAGCTATAAATTTATTCCTTTTAATAGTTTGGCAATAAAATGCATGTTGACAGCAAAGGTAGACAAAAAGGATCAAGATAAATTTTATAACTCAATTGTTTATGGAATTGCGCCACCTCCACAATTTAGGAAGCGTTATAATACTAATGATAACTCAAGAGGTATGAACTATGAGACACCTATGTTTAATAAGGTGGCTATTTTAATTTGCGAGGCGTTGAATTCAATCAAGGTTACTCAATCTGATGTTGCAAATGTTCTTTCAAGAGTAGTTTCTGTTAGACATTTGGAAAATTTGGTATTAAGGAAAGAGAATCATCAGGATGTACTTTTTCATTCAAAAGAACTACTCTTAAAAGCTGTTTTGATAGCTATTGGTCAATCAAAAGAAATTGAAACTACTGCCACTGCTGAAGGAGGAGAAATAGTATTCCAAAATGCTGCTTTTACTATGTGGAAACTGACATATCTGGATCATAAACTAATGCCTATTTTAGATCAAAACTTTATCGAATATAAGATTACCTTGAATGAAGATAAACCAATTTCAGATATATGCGTTAAAGAACTTGTTGCTGAATTGAGGTGGCAGTATAATAGATTCGCTGTGATAACACATGGTAAAGGTCACTATAGAGTTGTTAAATATTCATCAGTTGCTAATCACGCAGATAGAGTATTTGCTACATACAAAAATAATGCTAAAAGTGGGAATGTCACTGATTTTAATTTACTAGACCAAAGAATAATTTGGCAGAACTGGTATGCGTTTACATCTTCCATGAAACAAGGTAATACTCTTGATGTATGTAAGAAACTACTCTTCCAAAAGATGAAACAAGAGAAAAATCCATTTAAAGGATTGTCAACTGATAGAAAGATGGATGAAGTTTCGCACGTTGGAATT
>AFX61463
ATGGCTGAGCTAGCTTGCTTTTGTTACCCTCATCTAGAGAATGATAGCTATAGATTTATTCCATTCAATAGTTTAGCAATTAAATGTATGTTGACAGCTAAAGTAGATAAAAAGGACTTAGATAAATTTTATAACTCAATAATTTATGGAATCGCGCCACCTCCACAATTTAGGAAGCGTTACAATACTAACGATAACTCAAGGGGAATGAACTTTGAAACACAAATGTTCACCAAGGTGGCAATGTTGATTTGTGAGGCTCTGAATTCATTAAAAATTACTCAAACTGACGTTGCAAACGTGTTATCCCGTGTTGTTTCAGTTCGACATATAGAAAATCTGGTACTAAGAAAAGAAAATCCCCAAGATATACTCTTTCATTCAAAAGATCTGCTAATTAAATCAGTACTCATAGCTATCGGACAATCGAAAGAAATTGAAACTACAGCTACAGCTGAAGGAGGAGAAATTGTATTTCAGAATACTGCTTTTACTATGTGGAAGTTGACATATCTTGATCATCAATTAATGCCAATACTTGATCAGAACTTTATTGAATATAAAGTTACGTTGAATGAAGATAAACCAATTTCAGACGAACATGTGAAAGAACTGGTCGCTGAACTTCGTTGGCAGTATAACAAATTTGCAGTTATTACACACGGAAAGGGACACTACAGAGTAGTTAAGTATTCATCAGTCGCCAATCACGCAGACAGAGTTTACGCTACTTTCAAGAATAACAATAAATCTGGAATTCCATCTGACTTTAATCTTCTCGACCAAAGAGTAATTTGGCAAAATTGGTATGCGTTTACATCTTCAATGAAACAAGGGAATACTCTTGATGTTTGCAAGAGACTACTCTTTCAAAAGATGAAACAGGAAAAGAACCCGTTTAGAGGTCTGTCAACTGATAGAAAGATGGATGAAGTCTCTCAAGTAGGCGTT
>AGE47337
ATGGCTGAGCTAGCTTGCTTTTGCTATCCCCATTTGGAGAACGATAGCTATAAATTTATTCCGTTTAATAATTTGGCTATAAAATGTATGTTGACAGCAAAAGTAGAGAAAAAAGATCAAGACAAATTTTACAATTCGATAATCTATGGTATTGCGCCGCCACCACAATTTAAAAAACGCTATAATACAAATGATAACTCAAGAGGAATGAATTATGAAACTGTAATGTTTAACAAGGTGGCGGTGCTAATTTGTGAAGCATTGAATTCAATTAAAGTCACGCAATCTGATGTTGCAAGTGTACTTTCAAAAGTAGTTTCTGTAAGACATCTTGAGAATTTAGTATTGAGAAGAGAAAATCATCAGGACGTTCTTTTTCACTCAAAAGAGCTACTACTCAAATCAGTTTTAATAGCTATTGGTCATTCAAAGGAGATTGAAACGACTGCCACTGCTGAAGGGGGAGAAATTGTTTTTCAAAATGCAGCATTTACAATGTGGAAATTGATATACCTGGAACATAAACTAATGCCAATTCTTGATCAAAACTTTATTGAGTATAAAATTACAGTAAATGAAGATAAACCAATTTCAGAGTCACACGTAAAAGAACTTATTGCTGAATTACGGTGGCAATACAATAAATTTGCAGTAATTACGCATGGTAAAGGTCACTATAGAGTTGTAAAATACTCGTCAGTTGCAAATCACGCAGACCGAGTTTACGCTACTTTCAAGAGTAATAACAAAAATGGAGGTCCACTGGAGTTTAATTTGCTTGACCAAAGGATAATATGGCAAAATTGGTACGCATTTACGTCCTCAATGAAACAAGGTAATACCCTTGATGTATGCAAAAAACTACTTTTTCAAAAAATGAAGCGAGAAAGTAATCCATTTAAGGGGCTGTCAACTGATAGAAAAATGGATGAAGTTTCTCAAGTAGGAATC
>AGE99448
ATGGCTGAGCTAGCTTGCTTTTGTTATCCTCATTTGGAGAACGACAGCTATAAATTTATTCCTTTTAATAGTTTAGCAATAAAATGCATGTTGACAGCAAAGGTAGACAAAAAGGATCAAGATAAATTTTATAACTCAATTATTTATGGAATTGCGCCACCTCCACAATTTAAGAAGCGTTATAATACTAATGATAACTCAAGAGGTATGAACTATGAGACACCTATGTTTAATAAGGTGGCTATTTTAATTTGCGAGGCATTGAATTCAATCAAGGTTACTCAATCTGATGTTGCAAATGTTCTTTCAAGAGTAGTTTCTGTTAGACATTTGGAAAATTTGGTATTAAGGAAAGAGAATCATCAGGATGTACTTTTTCATTCAAAAGAACTACTCTTAAAAGCTATTTTGATAGCTATTGGTCAATCAAAAGAAATTGAAACTACTGCCACTGCTGAAGGAGGAGAAATAGTATTCCAAAATGCTGCTTTTACTATGTGGAAATTGACATATCTGGATCATAAACTAATGCCTATTTTAGATCAAAACTTTATCGAATTCAAGATTACCTTGAATGAAGATAAACCAGTTTCAGATATATGCATTAAAGAACTTGTTGCTGAATTGAGGTGGCAGTATAATAGATTCGCTGTGATAACACATGGTAAAGGTCACTATAGAGTTGTTAAATATTCATCAGTTGCTAATCATGCAGATAGAGTATTTGCTACATACAAAAATAATACTAAAAGTGGGAATGTCACTGATTTTAATTTACTAGACCAAAGAATAATTTGGCAGAACTGGTATGCGTTTACATCTTCCATGAAACAAGGTAATACTCTTGATGTATGTAAGAAACTACTCTTCCAAAAGATGAAACAAGAGAAAAATCCATTTAAAGGATTGTCAACTGATAGAAAGATGGATGAAGTTTCGCACGTTGGAATT
>AFC90168
ATGGCTGAGCTAGCTTGCTTTTGTTATCCTCATTTGGAGAACGATAGCTATAAATTTATTCCTTTTAATAATTTGGCAATAAAATGCATGTTGACAGCAAAAGTAGACAAAAAAGATCAAGATAAATTTTATAATTCAATTGTTTATGGAATTGCGCCACCTCCACAATTTAAGAAACGTTATAATACTAATGATAATTCAAGAGGTATGAACTATGAAACACCTATGTTTAATAAGGTGGCTATGTTAATTTGTGAAGCATTGAATTCAATTAAGGTTACTCAATCTGATGTTGCAAGTGTTCTTTCAAGAGTAGTTTCTGTTAGACATTTGGAAAATTTGGTGTTGAGGAAAGAGAATCATCAGGATGTACTTTTTCATTCAAAAGAACTACTCTTAAAAGCTGTTTTAATAGCTATTGGTCAGTCAAAAGAAATTGAGACTACTGCTACTGCTGAAGGAGGAGAAATAGTATTCCAAAATGCTGCTTTTACTATGTGGAAATTGACATATCTGGACCATAAACTAATGCCTATTTTGGATCAAAACTTCGTTGAATACAAGGTTACCCTAAATGAAGATAAACCAATTTCGGATGTGTGTGTCAAAGAGCTTGTTGCTGAATTGAGGTGGCAGTATAATAGATTTGCTGTGATAACACATGGTAAAGGTCACTATAGGGTTGTTAAATATTCATCAGTTGCTAATCATGCAGACAGAGTATTCGCTACATACAAGAATAATGCTAAAAGCGGTAGTGTTACTGATTTTAATTTACTAGACCAAAGAATAATTTGGCAAAATTGGTACGCGTTTACATCTTCTATGAAACAGGGTAATACTCTTGATGTATGTAAGAAACTACTCTTCCAAAAGATGAAACAAGAGAAGAATCCATTTAAAGGATTGTCAACTGATAGAAAGATGGATGAAGTTTCGCATGTTGGAATT
>ADK46651
ATGGCTGAGCTAGCTTGCTTTTGTTATCCTCATTTAGAGAATGATAGCTATAAATTTATTCCTTTTAATAATTTAGCAATAAAATGTATGTTGACAGCTAAAGTAGACAAAAAAGATCAAGATAAATTTTACAATTCTATTATTTATGGAATTGCGCCGCCGCCACAATTTAAAAAACGTTATAATACTAGTGATAATTCAAGAGGTATGAATTATGAAACAGCTATGTTTAACAAAGTGGCCGTTTTAATCTGTGAAGCACTTAATTCACTTAAAGTTACACAATCTGATGTCGCCAATGTTCTTTCAAGAGTAGTTTCTGTTAGACATTTGGAAAATCTAGTGTTAAGGAAAGAAAACCATCAGGATGTATTGTTTCATTCGAAAGAACTACTATTAAAATCCGTCTTGATAGCTATTGGTCAATCAAAAGAAATTGAAACTACTGCTACTGCAGAAGGAGGAGAAATAGTATTTCAAAATGCAGCTTTTACAATGTGGAAATTAACGTATTTAGATCATGAATTGATGCCTATTTTAGATCAAAATTTTATTGAATATAAAATTACACTGAATGAAGATAAACCAATTTCAGATGTATGTGTTAAAGAACTTGTTGCTGAATTGAGATGGCAGTATAACAGATTTGCTGTAATAACACATGGTAAAGGTCACTATAGAGTTGTTAAGTATTCATCAGTTGCTAATCATGCAGATAGAGTGTTTGCTACATATAAGAATATTGCTAAGAGTGGTAATGTTATTGATTTTAACCTGTTAGACCAGAGAATCATTTGGCAAAATTGGTACGCGTTTACGTCCTCAATGAAACAAGGTAACACACTCGATGTGTGCAAGAAACTGCTCTTTCAAAAGATAAAACAGGAGAAAAGTCCGTTTAAAGGACTGTCAACTGATAGAAAGATGGATGAAGTCTCACATGTTGGAATT
>ADK46650
ATGGCTGAGCTAGCTTGCTTTTGTTATCCTCATTTGGAGAACGATAGCTATAAATTTATTCCTTTTAATAGTTTGGCAATAAAATGCATGTTGACAGCAAAGGTAGACAGAAAGGATCAAGATAAATTTTATAACTCAATTGTTTATGGAATTGCGCCACCTCCACAATTTAGGAAGCGTTATAATACTAATGATAACTCAAGAGGTATGAACTATGAGACACTTATGTTTAATAAGGTGGCTATTTTAATTTGCGAGGCATTGAATTCAATCAAGGTTACTCAATCTGATGTTGCAAATGTTCTTTCAAGAGTAGTTTCTGTTAGACATTTGGAAAATTTGGTATTAAGGAAAGAGAATCATCAGGATGTACTTTTTCATTCAAAAGAACTACTCTTAAAAGCTGTTTTGATAGCTATTGGCCAATCAAAAGAAATTGAAACTACTGCCACTGCTGAAGGAGGAGAAATAGTATTCCAAAATGCTGCTTTTACTATGTGGAAATTGACATATCTGGATCATAAACTAATGCCTATTTTAGATCAAAACTTTATCGAATATAAGATTACCTTGAATGAAGATAAACCAATTTCAGATATATGCGTTAAAGAACTTGTTGCTGAATTGAGGTGGCAGTATAATAGATTCGCTGTGATAACACATGGTAAAGGTCACTATAGAGTTGTTAAATATTCATCAGTTGCTAATCACGCAGATAGAGTATTTGCTACATACAAAAATAACGCTAAAAGTGGGAATATCACTGATTTTAATTTACTAGACCAAAGAATAATTTGGCAGAACTGGTATGCGTTTACATCTTCCATGAAACAAGGTAATACTCTTGATGTATGTAAGAAACTACTCTTCCAAAAGATGAAACAAGAGAAAAATCCATTTAAAGGATTGTCAACTGATAGAAAGATGGATGAAGTTTCGCACGTTGGAATT
>ADK46653
ATGGCTGAGCTAGCTTGCTTTTGTTATCCTCATTTGGAGAACGATAGCTATAAATTTATTCCTTTTAATAGTTTGGCAATAAAATGCATGTTGACAGCAAAAGTAGACAAAAAGGATCAAGATAAATTTTATAACTCAATTGTTTATGGAATTGCGCCACCTCCACAATTTAGAAAGCGTTATAATACTAATGATAACTCAAGAGGTATGAACTATGAGACACCTATGTTTAATAAGGTGGCTATTTTAATTTGCGAAGCATTGAATTCAATCAAGGTTACTCAATCTGATGTTGCAAATGTTCTTTCAAGAGTAGTTTCCGTTAGACATTTGGAAAATTTGGTATTAAGGAAAGAGAATTATCAGGATGTACTTTTTCATTCAAAAGAACTACTTTTAAAAGCTGTTTTGATAGCTATTGGTCAATCAAAAGAAATTGAAACTACTGCCACTGCTGAAGGAGGAGAAATAGTATTCCAAAATGCTGCTTTTACTATGTGGAAATTGACATATCTGGATCATAAACTAATGCCTATTTTAGATCAAAACTTTATCGAATATAAAATTACCTTGAATGAAGATAAACCAATTTCAGATATATGCGTTAAAGAACTTGTTGCTGAATTGAGGTGGCAGTATAATAGATTCGCTGTGATAACACATGGTAAAGGTCACTATAGAGTTGTTAAATATTCATCAGTTGCTAATCACGCAGATAGAGTATTTGCTACATACAAAAATAATGCTAAAAGTGGAAATGTCATTGATTTTAATTTATTAGACCAAAGAATAATTTGGCAGAACTGGTATGCGTTTACATCTTCCATGAAACAAGGTAATACTCTTGATGTATGTAAGAAACTACTCTTCCAAAAGATGAAACAAGAGAAAAATCCATTTAAAGGATTGTCAACTGATAGAAAGATGGATGAAGTTTCGCACGTTGGAATT
>ADK46652
ATGGCTGAGCTAGCTTGCTTTTGTTATCCTCATTTAGAGAATGATAGCTATAAATTTATTCCTTTTAATAATTTAGCAATAAAATGTATGTTGACAGCTAAAGTAGACAAAAAAGATCAAGATAAATTTTACAATTCTATTATTTATGGAATTGCGCCGCCTCCACAATTTAAAAAACGTTATAATACTAGTGATAATTCAAGAGGTATGAATTATGAAACAGTTATGTTTAACAAAGTGGCCGTTTTAATCTGTGAAGCACTTAATTCACTTAAAGTTACACAATCTGATGTCGCCAATGTTCTTTCAAGAGTAGTTTCTGTTAGACATTTGGAAAATCTAGTGTTAAGGAAAGAAAATCATCAGGATGTATTGTTTCATTCGAAAGAACTACTCTTAAAATCCGTTTTGATAGCTATTGGTCAATCAAAAGAAATTGAAACTACTGCTACTGCCGAAGGAGGAGAAATAGTATTTCAAAACGCAGCTTTTACAATGTGGAAATTAACGTATTTAGATCATGAATTGATGCCTATTTTAGATCAAAATTTTATTGAATATAAAATTACACTGAATGAAGATAAACCAATTTCAGATGTATGTGTTAAAGAACTTGTTGCTGAATTGAGATGGCAGTATAACAGATTTGCTGTAATAACACATGGTAAAGGTCATTATAGAGTTGTTAAATATTCATCAGTTGCTAATCATGCAGATAGAGTGTTTGCTACATATAAGAACATTGCTAAGAGTGGTAATGTTATTGATTTTAACCTGTTAGACCAGAGAATCATTTGGCAAAATTGGTACGCGTTTACGTCCTCAATGAAACAAGGTAACACACTCGATGTGTGCAAGAAACTGCTCTTTCAAAAGATAAAACAGGAGAAAAATCCGTTTAAAGGACTGTCAACTGATAGAAAGATGGATGAAGTCTCACATGTTGGAATT
>ADK46655
ATGGCTGAGCTAGCTTGCTTTTGTTATCCTCATTTGGAGAACGATAGCTATAAATTTATTCCTTTTAATAGTTTGGCAATAAAATGCATGTTGACAGCAAAGGTAGACAAAAAGGATCAAGATAAATTTTATAACTCAATTGTTTATGGAATTGCGCCACCTCCACAATTTAGGAAGCGTTATAATACTAATGATAACTCAAGAGGTATGAACTATGAGACACTTATGTTTAATAAGGTGGCTATTTTAATTTGCGAGGCATTGAATTCAATCAAGGTTACTCAATCTGATGTTGCAAATGTTCTTTCAAGAGTAGTTTCTGTTAGACATTTGGAAAATTTGGTATTAAGGAAAGAGAATCATCAGGATGTACTTTTTCATTCAAAAGAACTACTCTTAAAAGCTGTTTTGATAGCTATTGGCCAATCAAAAGAAATTGAAACTACTGCCACTGCTGAAGGAGGAGAAATAGTATTCCAAAATGCTGCTTTTACTATGTGGAAATTGACATATCTGGATCATAAACTAATGCCTATTTTAGATCAAAACTTTATCGAATATAAGATTACCTTGAATGAAGATAAACCAATTTCAGATATATGCGTTAAAGAACTTGTTGCTGAATTGAGGTGGCAGTATAATAGATTCGCTGTGATAACACATGGTAAAGGTCACTATAGAGTTGTTAAATATTCATCAGTTGCTAATCACGCAGATAGAGTATTTGCTACATACAAAAATAACGCTAAAAGTGGGAATATCACTGATTTTAATTTACTAGACCAAAGAATAATTTGGCAGAACTGGTATGCGTTTACATCTTCCATGAAACAAGGTAATACTCTTGATGTATGTAAGAAACTACTCTTCCAAAAGATGAAACAAGAGAAAAATCCATTTAAAGGATTGTCAACTGATAGAAAGATGGATGAAGTTTCGCACGTTGGAATT
>ADK46654
ATGGCTGAGCTAGCTTGCTTTTGTTATCCTCATTTGGAGAACGATAGCTATAAATTTATTCCTTTTAATAGTTTGGCAATAAAATGCATGTTGACAGCAAAGGTAGACAAAAAGGATCAAGATAAATTTTATAACTCAATTGTTTATGGAATTGCGCCACCTCCACAATTTAGGAAGCGTTATAATACTAATGATAACTCAAGAGGTATGAACTATGAGACACTTATGTTTAATAAGGTGGCTATTTTAATTTGCGAGGCATTGAATTCAATCAAGGTTACTCAATCTGATGTTGCAAATGTTCTTTCAAGAGTAGTTTCTGTTAGACATTTGGAAAATTTGGTATTAAGGAAAGAGAATCATCAGGATGTACTTTTTCATTCAAAAGAACTACTCTTAAAAGCTGTTTTGATAGCTATTGGCCAATCAAAAGAAATTGAAACTACTGCCACTGCTGAAGGAGGAGAAATAGTATTCCAAAATGCTGCTTTTACTATGTGGAAATTGACATATCTGGATCATAAACTAATGCCTATTTTAGATCAAAACTTTATCGAATATAAGATTACCTTGAATGAAGATAAACCAATTTCAGATATATGCGTTAAAGAACTTGTTGCTGAATTGAGGTGGCAGTATAATAGATTCGCTGTGATAACACATGGTAAAGGTCACTATAGAGTTGTTAAATATTCATCAGTTGCTAATCACGCAGATAGAGTATTTGCTACATACAAAAATAACGCTAAAAGTGGGAATATCACTGATTTTAATTTACTAGACCAAAGAATAATTTGGCAGAACTGGTATGCGTTTACATCTTCCATGAAACAAGGTAATACTCTTGATGTATGTAAGAAACTACTCTTCCAAAAGATGAAACAAGAGAAAAATCCATTTAAAGGATTGTCAACTGATAGAAAGATGGATGAAGTTTCGCACGTTGGAATT
>ADK46657
ATGGCTGAGCTAGCTTGCTTTTGTTATCCTCATTTAGAGAACGATAGCTATAAATTTATTCCTTTTAATAGTTTGGCAATAAAATGCATGTTGACAGCAAAAGTAGACAAAAAGGATCAAGATAAATTTTATAACTCAATTGTTTATGGAATTGCGCCACCTCCACAATTTAAGAAACGTTATAATACTAATGATAACTCAAGAGGTATGAACTATGAGACACCTATGTTTAATAAGGTGGCTATTTTAATTTGCGAAGCATTGAATTCAATCAAAGTTACTCAATCTGATGTTGCAAATGTTCTTTCAAGAGTAGTTTCTGTTAGACATTTGGAAAATTTGGTATTAAGGAAAGAGAATTATCAGGATGTACTTTTTCATTCAAAAGAACTACTCTTAAAAGCTGTTTTGATAGCTATTGGTCAATCAAAAGAAATTGAAACTACTGCCACTGCTGAAGGAGGAGAAATAGTATTCCAAAATGCTGCTTTTACTATGTGGAAATTGACATATCTGGATCATAAACTAATGCCTATTTTAGATCAAAACTTTATCGAATATAAGATTACCTTGAATGAAGATAAACCAATTTCAGATATATGCGTTAAAGAACTTGTTGCTGAATTGAGGTGGCAGTATAATAGATTCGCTGTGATAACACATGGTAAAGGTCACTATAGAGTTGTTAAATATTCATCAGTTGCTAATCACGCAGATAGAGTATTTGCTACATACAAAAATAATGCTAAAAGTGGAAATGTCACTGATTTTAATTTATTAGACCAAAGAATAATTTGGCAGAACTGGTATGCGTTTACATCTTCCATGAAACAAGGTAATACTCTTGATGTATGTAAGAAACTACTCTTCCAAAAAATGAAACAAGAGAGAAATCCATTTAAAGGATTGTCAACTGATAGAAAGATGGATGAAGTTTCGCACGTTGGAATT
>ADK46656
ATGGCTGAGCTAGCTTGCTTTTGTTATCCTCATTTGGAGAACGATAGCTATAAATTTATTCCTTTTAATAGTTTGGCAATAAAATGCATGTTGACAGCAAAGGTAGACAAAAAGGATCAAGATAAATTTTATAACTCAATTGTTTATGGAATTGCGCCACCTCCACAATTTAGGAAGCGTTATAATACTAATGATAACTCAAGAGGTATGAACTATGAGACACTTATGTTTAATAAGGTGGCTATTTTAATTTGCGAGGCATTGAATTCAATCAAGGTTACTCAATCTGATGTTGCAAATGTTCTTTCAAGAGTAGTTTCTGTTAGACATTTGGAAAATTTGGTATTAAGGAAAGAGAATCATCAGGATGTACTTTTTCATTCAAAAGAACTACTCTTAAAAGCTGTTTTGATAGCTATTGGCCAATCAAAAGAAATTGAAACTACTGCCACTGCTGAAGGAGGAGAAATAGTATTCCAAAATGCTGCTTTTACTATGTGGAAATTGACATATCTGGATCATAAACTAATGCCTATTTTAGATCAAAACTTTATCGAATATAAGATTACCTTGAATGAAGATAAACCAATTTCAGATATATGCGTTAAAGAACTTGTTGCTGAATTGAGGTGGCAGTATAATAGATTCGCTGTGATAACACATGGTAAAGGTCACTATAGAGTTGTTAAATATTCATCAGTTGCTAATCACGCAGATAGAGTATTTGCTACATACAAAAATAACGCTAAAAGTGGGAATATCACTGATTTTAATTTACTAGACCAAAGAATAATTTGGCAGAACTGGTATGCGTTTACATCTTCCATGAAACAAGGTAATACTCTTGATGTATGTAAGAAACTACTCTTCCAAAAGATGAAACAAGAGAAAAATCCATTTAAAGGATTGTCAACTGATAGAAAGATGGATGAAGTTTCGCACGTTGGAATT
>AGE98665
ATGGCTGAGCTAGCTTGCTTTTGTTATCCTCATTTGGAGAACGATAGCTATAAATTTATTCCTTTTAATAGTTTGGCAATAAAATGCATGTTGACAGCAAAGGTAGACAAAAAGGATCAAGATAAATTTTATAACTCAATTGTTTATGGAATTGCGCCACCTCCACAATTTAAAAAGCGTTATAATACTAATGATAACTCAAGAGGTATGAATTATGAGACACTTATGTTTAATAAGGTGGCTATTTTAATTTGCGAAGCATTGAATTCAATCAAGGTTACTCAATCTGATGTTGCAAATGTTCTTTCAAGAGTAGTTTCTGTTAGACACTTGGAAAATTTAGTATTAAGGAAAGAGAATCATCAGGATGTACTTTTTCATTCAAAAGAACTACTCTTAAAAGCTGTTTTGATAGCTATTGGTCAATCGAAAGAAATTGAAACTACTGCCACTGCTGAAGGAGGAGAAATAGTATTCCAAAATGCTGCTTTTACTATGTGGAAACTGACATATTTGGATCATAAACTAATGCCTATTTTAGATCAAAACTTTATCGAATACAAGATTACCTTGAATGAAGATAAACCAATTTCAGATATATACGTTAAAGAACTTGTTGCTGAATTGAGGTGGCAGTATAATAGATTTGCTGTGATAACACATGGTAAAGGTCACTATAGAGTTGTTAAATATTCATCAGTTGCTAATCACGCAGATAGAGTATTCGCTACATACAAAAATAATGCTAAAAGTGGGAATGTTATTGATTTTAATTTACTAGACCAAAGAATAATCTGGCAGAACTGGTATGCGTTTACATCTTCTATGAAACAAGGTAATACTCTTGATGTATGTAAGAAATTACTCTTCCAAAAGATGAAACAAGAGAAAAATCCATTTAAAGGATTGTCAACTGATAGAAAGATGGATGAAGTTTCGCACGTTGGAATT
>ADK46646
ATGGCTGAGCTAGCTTGCTTTTGTTATCCTCATTTGGAGAACGATAGCTATAAATTTATTCCTTTTAATAATTTAGCAATAAAATGCATGTTGACAGCAAAAGTAGATAAAAAAGATCAAGATAAATTTTACAATTCTATTGTTTATGGGATTGCGCCACCACCACAATTTAGAAAACGTTATAATACTAGTGATAATTCGAGAGGAATGAATTACGAAACAATTATGTTTAATAAGGTGGCTATCTTAATTTGTGAAGCGCTTAATTCGATTAAAGTTACACAATCTGAAGTTGCAAATGTTCTTTCAAGAGTAGTTTCTGTTAAACATTTAGAAAATCTAGTATTAAGGAAAGAAAATCATCAAGATGTACTTTTCCATTCGAAAGAACTACTCTTAAAATCTGTGTTGATAGCTATTGGTCAGTCAAAAGAAATCGAAACTACTGCTACTGCCGAAGGAGGAGAAATAGTATTTCAGAATGCAGCTTTTACTATGTGGAAATTGACGTATTTAGATCATAAATTAATGCCTATTTTGGATCAAAATTTCATTGAATATAAAATTACATTGAATGAAGATAAACCAATTTCAGATGTATGTGTTAAAGAACTTATTGCTGAATTAAGATGGCAGTATAATAGATTTGCTGTAATAACGCATGGTAAAGGTCACTATAGAGTTGTTAAATATTCGTCAGTTGCTAACCATGCAGATAGAGTATTTGCTACATATAAGAATAATGCTAAGAGTGGTAATACTACTGATTTCAATTTGCTAGACCAAAGAATTATTTGGCAAAATTGGTATGCATTTGCATCTTCAATGAAACAAGGTAATACAATTGATGTATGTAAGAAACTACTCTTTCAGAAGATGAAACAAGAGAAAAATCCGTTCAAAGGATTGTCAACTGATAGAAAAATGGATGAAGTCTCACATGTCGGAATT
>ADB97217
ATGGCTGAGCTAGCTTGCTTTTGTTATCCTCATTTAGAGAACGATAGCTATAAATTCATTCCTTTTAATAATTTAGCTATAAAATGTATGTTGACAGCAAAAGTGGATAAAAAGGATCAAGATAAATTTTATAACTCTATTATATATGGAATTGCACCGCCACCACAATTTAAGAAACGTTACAATACTAATGACAATTCAAGAGGTATGAACTATGAAACTTCAATGTTTAACAAGGTGGCGGTTTTGATTTGTGAAGCACTTAATTCAATTAAAATTACTCAATCTGATCTTGCTAATGTTCTTTCGAGAGTAGTTTCTGTTAGACATTTGGAAAATTTGGTTTTGAGAAAGGAAAATCATCAAGACGTACTTTTCCATTCGAAAGAACTGTTACTAAAGTCTGTTTTAATAGCTATTGGTCAATCAAAAGAGATTGAAACTACTGCCACAGCTGAAGGAGGCGAAATAGTGTTTCAAAATGCTGCATTTACTATGTGGAAACTGACATATTTGGATCATAAATTAATGCCTATTTTGGATCAGAATTTTATTGAATATAAAATTACTGTAAATGAAGACAAACCAATTTCAGATACACATATTAAAGAACTTGTTTCTGAATTAAGATGGCAGTATAATAAATTTGCTGTGATAACACATGGTAAAGGTCACTATAGAGTCGTTAAATACTCATCAGTTGCTAATCACGCCGATAGAGTGTTTGCTACATTTAAAAACAATGCTAAGAGTGGTAATATTATTGAATTTAATCTTTTAGATCAAAGAATTATTTGGCAAAACTGGTATGCATTTACATCTTCAATGAAACAAGGTAACACTCTAGACGTATGTAAGAGACTACTCTTCCAGAAGATGAAACAAGAGAAAAATCCATTTAAAGGATTGTCAACTGATAGGAAAATGGATGAAGTTTCACAAGTTGGAATT
>AGE46941
ATGGCTGAGCTAGCTTGCTTTTGCTATCCCCATTTGGAGAACGATAGCTATAAATTTATTCCTTTTAACAATTTGGCTATAAAATGTATGTTGACAGCAAAAGTAGAGAAAAAAGATCAGGACAAATTTTACAACTCGATAGTCTATGGTATTGCGCCGCCACCACAATTTAAAAAACGCTATAATACAAATGATAACTCAAGAGGAATGAATTATGAGACTGCAATGTTCAACAAGGTGGCGGTGCTAATTTGTGAAGCATTGAATTCAATTAAAGTCACACAGTCTGATGTTGCAAGTGTACTTTCAAGAGTAGTTTCTGTGAGACATCTTGAGAATTTAGTATTGAGAAGAGAAAATCATCAGGACGTTCTTTTTCACTCAAAGGAGCTACTACTCAAATCAGTTTTAATAGCTATTGGTCATTCAAAGGAGATTGAAACGACTGCCACTGCTGAAGGGGGAGAAATTGTTTTTCAAAATGCAGCATTTACAATGTGGAAATTGACATACTTGGAACATAAACTAATGCCAATTCTTGATCAAAACTTTATTGAATATAAAATTACAGTAAATGAAGATAAACCAATTTCAGAGTCACACGTGAAAGAACTTATTGCTGAATTACGGTGGCAATACAATAAATTTGCAGTAATTACGCATGGTAAAGGTCACTATAGAGTTGTAAAATACTCATCAGTTGCAAATCACGCAGACCGAGTTTATGCTACTTTTAAGAGTAATAACAAAAACGGAGGTCCACTGGAATTTAATTTGCTTGACCAGAGGATAATATGGCAAAATTGGTACGCATTTACGTCCTCAATGAAACAAGGTAATACTCTTGATGTATGCAAAAAACTACTCTTCCAAAAAATGAAGCGAGAAAGTAATCCATTTAAGGGGCTGTCAACTGATAGAAAAATGGATGAAGTTTCTCAAGTAGGAATC
>AGE98533
ATGGCTGAGCTAGCTTGCTTTTGTTATCCTCATTTGGAGAACGATAGCTATAAATTTATTCCTTTTAATAGTTTGGCAATAAAATGCATGTTGACAGCAAAGGTAGACAAGAAGGATCAAGATAAATTTTATAACTCAATTGTTTATGGAATTACGCCACCTCCACAATTTAAGAAGCGTTATAATACTAATGATAACTCAAGAGGTATGAACTATGAGACCCCTATGTTTAATAAGGTGGCTATTTTGATTTGCGAAGCATTGAATTCAATCAAGGTTACTCAATCTGATGTTGCAAATGTTCTTTCAAGAGTAGTTTCTGTTAGACATTTGGAAAATTTGGTATTAAGGAAAGAGAATCATCAGGATGTACTTTTTCATTCAAAAGAACTGCTCTTAAAAGCTGTTTTGATAGCTATTGGTCAATCAAAAGAAATTGAAACTACTGCCACTGCTGAAGGAGGAGAAATAGTATTCCAAAATGCTGCTTTTACTATGTGGAAATTGACATATCTGGATCATAAACTAATGCCTATTTTAGATCAAAACTTTATCGAATACAAGATTACCTTGAATGAAGATAAACCAATTTCAGATATATGCATTAAAGAACTTGTTGCTGAATTGAGGTGGCAGTATAATAGATTCGCTGTGATAACACATGGTAAAGGTCACTATAGAGTTGTTAAATATTCATCAGTTGCTAATCACGCAGATAGAGTATTTGCCACATATAAAAATAATGCTAAAAGTGGAAATGTCACTGATTTTAATTTACTAGACCAAAGAATAATTTGGCAGAACTGGTATGCGTTTACATCTTCCATGAAACAAGGTAATACTCTGGATGTATGTAAGAAACTACTCTTCCAAAAAATGAAACAAGAGAAAAATCCATTTAAAGGATTGTCAACTGATAGAAAGATGGATGAAGTTTCGCACGTTGGAATT
>AGE99362
ATGGCTGAGCTAGCTTGCTTTTGTTATCCTCATTTGGAGAACGATAGCTATAAATTCATTCCTTTTAATAGTTTAGCTATAAAATGTATGTTGACAGCTAAAGTGGACAAAAAAGATCAAGATAAATTCTATAATTCTATTATTTACGGAATTGCGCCACCACCACAATTTAAAAAACGTTATAACACTAGTGATAACTCGAGAGGTATGAATTATGAAACAACTATGTTTAATAAGGTGGCTATCTTAATTTGTGAAGCGCTTAACTCGATTAAAGTTACACAATCTGATATCGCTAATGTTCTTTCAAGGGTAGTTTCCGTTAGACATTTGGAAAATTTGGTATTAAGAAAAGAAAATCATCAGGATGTACTATTTCACTCGAAAGAACTACTCCTAAAATCTGTTTTAATAGCTATTGGTCAATCAAAAGAAATTGAAACTACCGCTACTGCTGAGGGAGGAGAAATAGTATTCCAGAATGCAGCTTTTACTATGTGGAAACTGACGTATTTAGATCATAAATTGATGCCTATTTTAGATCAGAATTTTATTGAATATAAAATTACACTGAACGAAGATAAACCAATTTCAGATGTATGTGTTAAAGAACTTGTCGCTGAATTGAGATGGCAGTACAATAGATTTGCTGTAATAACACATGGTAAAGGTCACTATAGAGTTGTTAAATATTCATCAGTTGCTAATCATGCAGATAGAGTATTTGCTACATATAAAAACAATACTAAGAGTGGTAATGTTACTGACTTTAACTTACTAGACCAAAGAATTATTTGGCAAAATTGGTATGCATTTACATCCTCAATGAAACAAGGTAATACACTTGACGTATGTAAGAAACTACTCTTTCAAAAAATAAAACAGGAGAAAAATCCGTTTAAGGGACTGTCAACTGATAGAAAAATGGATGAAGTTTCACATGTTGGAATT
>AGE99240
ATGGCTGAGCTAGCTTGCTTTTGTTATCCTCATTTGGAGAACGATAGCTATAAATTTATTCCTTTTAATAGTTTAGCAATAAAATGCATGTTGACAGCAAAAATAGACAAAAAGGATCAAGATAAATTTTATAACTCAATTGTTTATGGAATTGCGCCACCTCCACAATTTAAGAAGCGCTATAATACTAATGATAACTCAAGAGGTATGAATTATGAGACACCTATGTTTAATAAGGTGGCTATTTTAATTTGTGAAGCATTGAATTCAATCAAGGTTACTCAATCTGATGTTGCAAATGTTCTTTCAAGAGTAGTTTCTGTTAGACATTTGGAAAATTTGGTGTTAAGGAAAGAGAATCATCAGGATGTACTTTTCCATTCAAAAGAACTATTCTTAAAAGCTGTTTTGATAGCTATTGGTCAATCAAAAGAAATTGAAACTACTGCTACTGCTGAAGGAGGAGAAATAGTATTTCAAAATGCTGCTTTTACTATGTGGAAATTGACATATCTGGATCATAAACTAATGCCCATTTTAGATCAAAACTTTATCGAATACAAGATTACCTTAAATGAAGATAAACCAATTTCAGATATATGCGTTAAAGAGCTTGTTGCTGAATTGAGGTGGCAGTATAATAGATTCGCTGTGATAACACATGGTAAAGGTCATTATAGAGTTGTTAAATATTCTTCAGTTGCTAATCACGCAGATAGAGTATTCGCTACATACAAAAATAATGCTAAAAGTGGGAATGTTACTGATTTTAATTTACTAGACCAAAGAATAATTTGGCAGAACTGGTATGCGTTTACATCTTCCATGAAACAAGGTAATACTCTTGATGTATGTAAGAAACTACTCTTCCAAAAGATGAAACAAGAGAAAAATCCATTTAAAGGATTGTCAACTGATAGAAAGATGGATGAAGTTTCGCACGTTGGAATT
>AGE47241
ATGGCTGAGCTAGCTTGCTTTTGCTATCCCCATTTGGAGAACGATAACTATAAATTTATTCCTTTTAACAATTTGGCTATAAAATGTATGTTGACAGCAAAAGTAGAGAAAAAAGATCAGGACAAATTTTACAACTCGATAGTCTATGGTATTGCGCCGCCACCACAATTTAAAAAACGCTATAATACAAATGATAACTCAAGAGGAATGAATTATGAGACTGCAATGTTCAACAAGGTGGCGGTGCTAATTTGTGAAGCATTGAATTCAATTAAAGTCACACAGTCTGATGTTGCAAGTGTACTTTCAAGAGTAGTTTCTGTGAGACATCTTGAGAATTTAGTATTGAGAAGAGAAAATCATCAGGACGTTCTTTTTCACTCAAAGGAGCTACTACTCAAATCAGTTTTAATAGCTATTGGTCATTCAAAGGAGATTGAAACGACTGCCACTGCTGAAGGGGGAGAAATTGTTTTTCAAAATGCAGCATTTACAATGTGGAAATTGACATACTTGGAACATAAACTAATGCCAATTCTTGATCAAAACTTTATTGAATATAAAATTACAGTAAATGAAGATAAACCAATTTCAGAGTCACACGTGAAAGAACTTATTGCTGAATTACGGTGGCAATACAATAAATTTGCAGTAATTACGCATGGTAAAGGTCACTATAGAGTTGTAAAATACTCATCAGTTGCAAATCACGCAGACCGAGTTTATGCTACTTTTAAGAGTAATAACAAAAACGGAGGTCCACTGGAATTTAATTTGCTTGACCAGAGGATAATATGGCAAAATTGGTACGCATTTACGTCCTCAATGAAACAAGGTAATACTCTTGATGTATGCAAAAAACTACTCTTCCAAAAAATGAAGCGAGAAAGTAATCCATTTAAGGGGCTGTCAACTGATAGAAAAATGGATGAAGTTTCTCAAGTAGGAATC
>AGE99532
[truncated: 137,557 more chars]
