# Supplementary material for: FRESCo: finding regions of excess synonymous constraint in diverse viruses
Source: Genome Biol. 2015 Feb 17;16(1):38. doi: 10.1186/s13059-015-0603-7 (PMC4376164; doi:10.1186/s13059-015-0603-7)
Supplement: Additional file 4: — Sequence alignments (zip folder of FASTA alignments). [file 13059_2015_603_MOESM4_ESM.zip › alignments/rotavirus/NSP3.fa.revtrans]

>ACZ51608
ATGCTCAAGATGGAGTCTACTCAGCAGATGGTAGGTTCTATTATTAACACTTCTTTTGAAGCTGCAGTTGTTGCCGCCACTTCAACACTAGAATTGATGGGTATTCAATATGATTATAATGAGGTATTTACTAGAGTTAAAAGTAAGTTTGACTATGTGATGGATGACTCTGGTGTTAAAAACAATCTTTTAGGTAAAGCTATGACTATTGATCAGGCATTAAATGGAAAATTCGGCTCAGTAGTAAGAAATAGAAATTGGATGACTGATTCTAAAACAGTAGCTAAATTAGATGAGGATGTGAACAAACTTAGAATGATATTATCATCTAAAGGAATTAATCAAAAGATGAGAGTACTTAATGCTTGTTTTAGTGTGAAAAGAATACCAGGAAAATCATCATCGATTATCAAATGCACCAGACTCATGAGAGATAAAATAGAACGAGGAGAGGTTGAAGTTGATGACTCATTTGTTGATGAAAAGATGGAAATTGATACTATTGATTGGAAATCTAGATATGATCAATTGGAGAAAAGATTCGAGTCATTAAAACAGAGAGTTAATGAAAAATATAACAATTGGGTGCAAAAAGCAAAGAAAGTGAATGAAAATATGTACTCTCTTCAAAATGTTATTTCACAGCAGCAAAGTCAAATAGCAGACCTTCAACAATATTGTAGCAAATTGGAAACTGAC---TTACAAAACAAAATTAGTTCATTAGTGTCATCAGTTGAATGGTATCTAAGGTCTATGGAACTATCAGACGATATTAAAACTGATATTGAACAGCAACTAAATTCAATTGACGCAATCAATCCTATCAACGCTATAGACGATCTTGAATCATTGATTAGAAATTTGATCCAAGATTATGACAAAATATTTTTAATGTTGAAAGGACTTGCGAGGCAATGCAACTATGAATGTACGTACGAA------
>AGE10404
ATGCTCAAGATGGAGTCTACTCAGCAGATGGCATCTTCTATTATTAACTCTTCTTTTGAAGCTGCAGTTGTCGCTGCAACTTCTACATTGGAATTAATGGGTATTCAATATGATTATAATGAAGTATATACTAGAGTTAAAAGTAAGTTTGATTTTGTAATGGATGATTCTGGCGTTAAGAATAATCTAATAGGTAAAGCAGCTACAATTGATCAGGCTTTGAATGGTAAGTTTAGTTCATCTATCAGAAATAGAAATTGGATGACTGATTCAAAAACTGTAGCAAGACTAGATGAAGATGTGAACAAACTTAGATTATTATTGTCATCGAAAGGAATTGATCAAAAAATGAGAGTTCTTAATGCCTGCTTTAGTGTTAAGAGAGTACCTGGAAAATCGTCATCTATCATTAAATGTACTAGATTAATGAAAGAGAAAATAGAACGTGGAGAAGTCGAAGTGGATGATGCATTCATTGAAGAAAAAATGGAAATTGACACTATAGATTGGAAATCCAGATATGATCAACTTGAAAGACGATTTGAGTCGTTAAAACAGCGAGTTAATGAAAAGTACAATAATTGGGTTATTAAGGCAAGGAAAGTAAACGAAAACATGAACTCTCTTCAGAATGTTATTTCGCAACAACAAGCTCATATCAATGAATTACAAATATATAATAATAAACTAGAGCGTGAT---TTACAATCAAAAATAGGATCAGTTATTTCATCCATTGAATGGTACTTACGGTCTATGGAACTATCAGATGACATTAAATCAGATATTGAACAACAACTCAATTCAATAGATCATATTAATCCAGTTAATGCTTTTGATGATTTCGAGTCTATTCTTCGTAATTTAATATCTGATTATGATAGAATTTTTATTATGTTTAAAGGATTGTTGCAGCAAAGTAATTACACTTATACCTATGAG------
>AGF85945
---------ATGGAGTCTACTCAGCAGATGGTAAGCTCTATTATTAATACTTCTTTTGAAGCTGCAGTTGTTGCTGCCACTTCAACATTAGAATTAATGGGTATTCAATATGATTACAATGAAGTATTTACTAGAGTTAAAAGTAAGTTTGATTATGTGATGGATGACTCTGGTGTAAAAAACAATCTTTTGGGTAAGGCTATAACTATTGATCAGGCGTTAAATGGAAAGTTTGGATCAGCTATTAGAAATAGAAATTGGATGACTGATTCTAAAACGGTTGCTAAATTAGATGAAGACGTGAATAAACTTAGAATGACATTATCTTCTAAAGGAATCGACCAAAAGATGAGAGTACTTAATGCTTGTTTTAGTGTAAAAAGAATACCAGGAAAATCATCATCAATAATTAAATGCACTAGACTTATGAAGGATAAAATAGAACGTGGAGAAGTTGAGGTTGATGATTCATATGTTGATGAAAAAATGGAAGTTGATACTATTGATTGGAAATCTCGTTATGATCAGTTAGAAAGAAGATTTGAGTCACTAAAACAAAGAGTTAGTGAAAAATACAATGCTTGGGTACAAAAAGCGAAGAAAGTAAATGAAAATATGTACTCTCTTCAGAATGTTATTTCACAACAGCAAAATCAAATAGCGGATCTTCAACAGTATTGTAATAAATTGGAAGTTGAT---TTGCAAGGCAAGTTTAGTTCATTAGTGTCATCAGTTGAGTGGTATCTAAGGTCTATGGAATTACCAGATGATGTAAAGACTGATATAGAACAGCAGTTAAACTCAATTGATTTAATTAATCCCATTAATGCTGTAGATGATATCGAATCGTTGATTAGAAATTTAATTCAAGATTATGACAGAACATTTTTAATGTTAAAAGGACTGTTGAAGCAATGCAACTATGAATATGCATATGAG------
>AGE47326
ATGCTCAAGATGGAGTCTACTCAGCAGATGGTATCTTCTATTATTAACTCTTCTTTTGAAGCTGCAGTTGTCGCTGCAACTTCTACATTGGAATTAATGGGTATTCAATATGATTATAACGAAGTATATACTAGAGTTAAAAGTAAGTTTGATTTTGTAATGGATGATTCTGGCGTTAAGAATAATCTAATAGGTAAAGCAGCTACAATTGATCAGGCTTTGAATGGTAAGTTTAGTTCATCTATCAGAAATAGAAATTGGATGACTGATTCAAAAACTGTAGCAAGATTAGATGAAGATGTGAACAAACTTAGATTATTATTGTCATCGAAAGGAATTGATCAAAAAATGAGAGTTCTTAATGCATGCTTTAGTGTTAAGAGAGTACCTGGAAAATCGTCATCTATCATTAAATGTACTAGGTTAATGAAAGAGAAAATAGAACGTGGAGAAGTCGAAGTGGATGATGCATTCATTGAAGAAAAAATGGAAATTGACACTATAGATTGGAAATCCAGATATGATCAACTTGAAAGACGATTTGAGTCGTTAAAACAGCGAGTTAATGAAAAGTACAATAATTGGGTTATTAAGGCAAGGAAAGTAAACGAAAACATGAACTCTCTTCAGAATGTTATTTCGCAACAACAAGCTCATATCAATGAATTACAAATATATAATAATAAACTAGAGCGTGAT---TTACAATCAAAAATAGGATCAGTTATTTCATCCATTGAATGGTACTTACGGTCTATGGAACTATCAGATGACATTAAATCAGACATTGAACAACAACTCAATTCAATAGATCATATTAATCCAGTTAATGCTTTTGATGATTTCGAGTCTATTCTTCGTAATTTAATATCTGATTATGATAGAATTTTTATTATGTTTAAAGGATTGTTGCAGCAAAGTAATTACACTTATACCTATGAG------
>AGE46882
ATGCTCAAGATGGAGTCTACTCAACAGATGGTATCTTCTATTATTAACTCTTCTTTTGAAGCTGCAGTTGTCGCTGCAACTTCTACATTAGAATTAATGGGTATTCAATATGATTATAATGAAGTATATACTAGAGTTAAAAGTAAGTTTGATTTTGTAATGGATGATTCTGGCGTTAAGAATAATCTAATAGGTAAAGCAGCTACAATTGATCAGGCTTTGAATGGTAAGTTTAGTTCATCTATCAGAAATAGAAATTGGATGACTGATTCAAAAACTGTAGTAAGATTAGATGAAGACGTGAACAAACTTAGATTATTATTGTCATCGAAAGGAATTGATCAAAAAATGAGAGTTCTTAATGCATGCTTTAGTGTTAAGAGAATACCTGGAAAATCGTCATCCATCATTAAATGTACTAGGTTAATGAAAGAGAAAATAGAACGTGGAGAAGTCGAAGTGGATGATGCATTCATTGAAGAAAAAATGGAAATTGACACTATAGATTGGAAATCCAGATATGATCAACTTGAAAGACGATTTGAGTCGTTAAAACAGCGAGTTAATGAAAAGTATAATAATTGGGTTATTAAGGCAAGGAAAGTAAACGAAAACATGAACTCTCTTCAGAATGTTATTTCGCAGCAGCAAGCTCATATTAATGAATTACAAATATATAATAATAAACTAGAGCGTGAT---TTACAATCAAAAATAGGATCAGTTATTTCATCCATTGAATGGTACTTACGGTCTATGGAACTATCAGATGACATTAAATCAGATATTGAACAACAACTTAATTCAATAGATCATATTAATCCAGTTAATGCTTTTGATGATTTTGAGTCTATTCTTCGTAATTTAATATCTGATTATGATAGAATTTTTATTATGTTTAAAGGATTGTTGCAGCAAAGTAATTACACTTATACCTATGAA------
>AGE47086
---------ATGGAGTCTACTCAGCAGATGGCAAGCTCTATTATTAACACTTCTTTTGAAGCTGCAGTTGTTGCTGCCACTTCAACATTAGAATTAATGGGTATTCAATATGATTACAATGAAGTATTTACCAGAGTTAAAAGTAAATTTGATTATGTGATGGATGACTCTGGTGTTAAAAACAATCTTTTGGGTAAAGCTATAACTATTGATCAGGCGTTAAATGGAAAGTTTGGCTCAGCTATTAGAAATAGAAATTGGATGACTGATTCTAAAACGGTTGCTAAATTAGATGAAGACGTGAATAAACTTAGAATGACATTATCTTCTAAAGGAATCGACCAAAAGATGAGAGTACTTAATGCTTGTTTTAGTGTAAAAAGAATACCAGGAAAATCATCATCAATAATTAAATGCACTAGACTTATGAAGGATAAAATAGAACGTGGGGAAGTTGAGGTTGATGATTCATATGTTGATGAGAAAATGGAAATTGATACTATTGATTGGAAATCTCGTTATGATCAGTTAGAAAAAAGATTTGAGTCACTAAAACAAAGAGTTAATGAGAAATACAATACTTGGGTACAAAAAGCTAAGAAAGTAAATGAAAATATGTACTCTCTTCAGAATGTCATTTCACAACAGCAAAACCAAATAGCGGATCTCCAGCAATATTGTAATAAATTGGAAGCTGAT---TTACAAGGTAAATTTAGTTCATTGGTGTCATCAGTTGAGTGGTATCTAAGGTCTATGGAATTACCAGATGATGTAAAGAATGATATTGAACAGCAGTTAAATTCAATTGATTTAATTAATTCCATTAATGCTGTAGATGATATCGAATCGTTGATTAGAAATTTAATTCAAGATTATGATAGAACATTTTTAATGTTAAAAGGACTGTTGAAGCAATGCAACTATGAATATGTATATGAG------
>AEV42071
---------ATGGAGTCTACTCAGCAGATGGCTTCTTCCATTATCAACTCTTCCTTTGAAGCTGCAGTAGTTGCTGCAACTTCTACTCTTGAACTAATGGGTATTCAATACGACTATAATGAAGTATATACTAGAGTGAAGAGCAAATTTGACTTTGTTATAGATGATTCTGGCGTGAAAAACAATTTAATGGGTAAAGCAATTACTATAGATCAGGCTTTAAATGGGAAATTTAGTTCAGCAATTAGAAATAGAAATTGGATGACTGACTCTCGAACTGTTGCTAAATTAGATGAGGATGTAAATAAACTAAGAATGATGCTATCATCAAAAGGAATTGATCAAAAGATGAGAGTGCTGAATGCTTGCTTTAGTGTTAAGAGAATACCTGGAAAATCATCATCAATAGTGAAATGTACTAGACTAATGAAAGATAAACTAGAACGTGGTGAAGTTGAAGTTGATGACTCTTTTGTTGAAGAGAAAATGGAGGTGGACACGATTGATTGGAAATCAAGATATGAACAATTGGAAAAAAGATTCGAATCACTAAAACATCGAGTTAATGAAAAATATAATCATTGGGTTCTTAAAGCTAGGAAAGTAAACGAAAACATGAACTCTCTCCAGAATGTAATTTCTCAGCAACAAGCGCATATTAATGAATTACAGATGTATAATAATAAGTTGGAGCGTGAC---TTACAGTCAAAAATTGGATCAGTTGTTTCGTCAATAGAATGGTATTTACGATCAATGGAACTATCTGATGATATTAAATCAGATATTGAACAACAGCTTAATTCAATAGATCAATTAAATCCTGCTAATGCAATGGATGATTTTGAATCAATACTTCGTAATTTGATTTCTGATTATGATAGATTATTTATAATGTTTAAAGGACTGTTGCAGCACTGTAATTATACCTGCACTTATGAA------
>ADK46620
---------ATGGAGTCTACTCAGCAGATGGTAAGCTCCATTATTAACACTTCTTTTGAAGCTGCAGTTGTTGCTGCCACTTCAACATTAGAATTAATGGGTATTCAATACGATTACAATGAAGTATTTACTAGAGTTAAAAGTAAATTTGATTATGTGATGGACGACTCTGGTGTTAAAAACAATCTTTTGGGTAAAGCTATAACTATTGATCAGGCGTTAAATGGAAAGTTTGGCTCAGCTATTAGAAATAGAAATTGGATGACTGATTCTAAAACGGTTGCTAAACTAGATGAAGACGTGAATAAACTTAGAATGACATTATCTTCTAAAGGAATCGACCAAAAGATGAGAGTACTTAATGCTTGTTTTAGTGTAAAAAGAATACCAGGAAAATCATCATCAATAATTAAATGCACTAGACTTATGAAGGATAAAATAGAACGTGGGGAAGTTGAGGTTGATGATTCATATGTTGATGAGAAAATGGAAATTGATACTATTGATTGGAAATCTCGTTATGATCAGTTAGAAAAAAGATTTGAGGCACTAAAACAAAGAGTTAATGAAAAATATAATACTTGGGTACAAAAAGCAAAGAAAGTAAATGAAAATATGTACTCTCTTCAGAATGTCATTTCACAACAGCAAAACCAAATAGCAGATCTTCAACAATATTGTAATAAATTGGAAGCTGAT---TTGCAAGGCAAATTTAGTTCATTAGTGTCATCAGTTGAGTGGTATCTAAGATCTATGGAATTACCAGATGATGTAAAGAATGATATTGAACAGCAATTAAATTCAATTGATTTAATTAATCCCATTAATGCTATAGATGATATCGAATCGTTGATTAGAAATTTAATTCAAGATTATGACAGAACGTTTTTAATGTTAAAAGGACTTTTGAAGCAATGCAACTATGAATATGCATATGAA------
>ADK46621
---------ATGGAGTCTACTCAGCAGATGGTAAGCTCCATTATTAACACTTCTTTTGAAGCTGCAGTTGTTGCTGCCACTTCAACATTAGAATTAATGGGTATTCAATACGATTACAATGAAGTATTTACTAGAGTTAAAAGTAAATTTGATTATGTGATGGACGACTCTGGTGTTAAAAACAATCTTTTGGGTAAAGCTATAACTATTGATCAGGCGTTAAATGGAAAGTTTGGCTCAGCTATTAGAAATAGAAATTGGATGACTGATTCTAAAACGGTTGCTAAACTAGATGAAGACGTGAATAAACTTAGAATGACATTATCTTCTAAAGGAATCGACCAAAAGATGAGAGTACTTAATGCTTGTTTTAGTGTAAAAAGAATACCAGGAAAATCATCATCAATAATTAAATGCACTAGACTTATGAAGGATAAAATAGAACGTGGGGAAGTTGAGGTTGATGATTCATATGTTGATGAGAAAATGGAAATTGATACTATTGATTGGAAATCTCGTTATGATCAGTTAGAAAAAAGATTTGAGGCACTAAAACAAAGAGTTAATGAAAAATATAATACTTGGGTACAAAAAGCAAAGAAAGTAAATGAAAATATGTACTCTCTTCAGAATGTCATTTCACAACAGCAAAACCAAATAGCAGATCTTCAACAATATTGTAATAAATTGGAAGCTGAT---TTGCAAGGCAAATTTAGTTCATTAGTGTCATCAGTTGAGTGGTATCTAAGATCTATGGAATTACCAGATGATGTAAAGAATGATATTGAACAGCAATTAAATTCAATTGATTTAATTAATCCCATTAATGCTATAGATGATATCGAATCGTTGATTAGAAATTTAATTCAAGATTATGACAGAACGTTTTTAATGTTAAAAGGACTTTTGAAGCAATGCAACTATGAATATGCATATGAA------
>ADK46622
---------ATGGAGTCTACTCAGCAGATGGTAAGCTCTATTATTAACACTTCTTTTGAAGCTGCAGTTGTTGCTGCCACTTCAACATTAGAATTAATGGGCATTCAATATGATTACAATGAAGTATTTACCAGAGTTAAAAGTAAATTTGATTATGTGATGGATGACTCTGGTGTTAAAAACAATCTTTTGGGTAAAGCTATAACTATTGATCAGGCGTTAAATGGAAAGTTTGGCTCAGCTATTAGAAATAGAAATTGGATGACTGATTCTAAAACGGTTGCTAAATTAGATGAAGACGTGAATAAACTTAGAATGACATTATCTTCTAAAGGAATCGACCAAAAGATGAGAGTACTTAATGCTTGTTTTAGTGTAAAAAGAATACCAGGAAAATCATCATCAATAATTAAATGCACTAGACTCATGAAGGATAAAATAGAACGTGGAGAAGTTGAGGTTGATGATTCATATGTTGATGAGAAAATGGAAATTGATACTATTGATTGGAAATCTCGTTACGATCAGTTAGAAAAAAGATTTGAGTCACTGAAACAAAGAGTTAATGAGAAATACAATACTTGGGTACAAAAAGCGAAGAAAGTAAATGAAAATATGTACTCTCTTCAGAATGTCATTTCACAACAGCAAAACCAAATAGCAGATCTTCAACAATATTGTAATAAATTGGAAGCTGAT---TTGCAAGGTAAATTTGGTTCATTAGTGTCATCAGTTGAGTGGTATCTAAGGTCTATGGAATTACCAGATGATGTAAAGAATGATATTGAACAGCAATTAAATTCAATTGATTTAATTAATCCCATTAATGCTATAGATGATATCGAATCGTTGATTAGAAATTTAATTCAAGATTATGACAGAACATTTTTAATGTTAAAAGGACTGTTGAAGCAATGCAACTATAAATATGCATATGAG------
>AGE98676
ATGCTCAAGATGGAGTCTACTCAGCAGATGGTAGGTTCTATTATTAACACTTCTTTTGAAGCTGCAGTTGTTGCCGCCACTTCAACACTAGAATTGATGGGTATTCAATATGATTATAATGAGGTATTTACTAGAGTTAAAAGTAAGTTTGACTATGTGATGGATGACTCTGGTGTTAAAAACAATCTTTTAGGTAAAGCTATGACTATTGATCAGGCATTAAATGGGAAATTCGGCTCAGTAGTAAGAAATAGAAATTGGATGACTGATTCTAAAACAGTAGCTAAATTAGATGAGGATGTGAACAAACTTAGAATGATATTATCATCTAAAGGAATTGATCAAAAGATGAGAGTACTTAATGCTTGTTTTAGTGTGAAAAGAATACCAGGAAAATCATCATCGATTATCAAATGCACCAGACTCATGAGAGATAAAATAGAACGAGGAGAGGTTGAAGTTGATGACTCATTTGTTGATGAAAAGATGGAAATTGATACTATTGATTGGAAATCTAGATATGATCAATTGGAGAAAAGATTCGAGTCATTAAAACAGAGAGTTAATGAAAAATATAACAATTGGGTGCAAAAAGCAAAGAAAGTGAATGAAAATATGTACTCTCTTCAAAATGTTATTTCACAGCAGCAAAGTCAAATAGCAGACCTTCAACAATATTGTAGCAAATTGGAAACTGAC---TTACAAAACAAAATTAGTTCATTAGTGTCATCAGTTGAATGGTATCTAAGGTCTATGGAACTATCAGACGATATTAAAACTGATATTGAACAGCAACTAAATTCAATTGACGCAATCAATCCTATCAACGCTATAGACGATCTTGAATCATTGATTAGAAATTTGATCCAAGATTATGACAAAACATTTTTAATGTTGAAAGGACTTGCGAGGCAATGCAACTATGAATGTACGTACGAA------
>AGE98775
---------ATGGAGTCTACTCAGCAGATGGTAAGCTCTATTATTAACACTTCTTTTGAAGCTGCAGTTGTTGCTGCCACTTCAACATTAGAATTAATGGGTATTCAATATGATTACAATGAAGTATTCACTAGAGTTAAAAGTAAATTTGATTATGTGATGGATGATTCTGGTGTTAAAAACAATCTTTTGGGTAAAGCTATAACTATTGATCAGGCGTTAAATGGAAAGTTTGGCTCAGCTATTAGAAATAGAAATTGGATGACTGATTCTAAAACGGTTGCTAAATTAGATGAAGACGTGAATAAACTTAGAATGACATTATCTTCTAAAGGAATCGATCAAAAGATGAGAGTACTTAATGCTTGTTTTAGTGTAAAAAGAATACCAGGAAAATCATCATCAATAATTAAATGCACTAGACTTATGAAGGATAAAATAGAACGTGGAGAAGTTGAGGTTGATGATTCATATGTTGATGAGAAAATGGAAATTGATACTATTGATTGGAAATCTCGTTATGATCAGTTAGAAAAAAGATTTGAGTCACTAAAACAAAGAGTTAATGAGAAATACAATACTTGGGTACAAAAAGCGAAGAAAGTAAATGAAAATATGTACTCTCTTCAGAATGTCATTTCGCAACAGCAAAACCAAATAGCAGATCTTCAACAATATTGTAATAAATTGGAAGCTGAT---TTGCAAGGCAAATTTAGTTCATTAGTGTCATCAGTTGAGTGGTATCTAAGGTCAATGGAATTACCAGATGATGTAAAGAATGATATTGAACAGCAGTTAAATTCAATTGATTTAATTAATCCCATTAATGCTATAGATGATATCGAATCGTTGATTAGAAATTTAATTCAAGATTATGACAGAACATTTTTAATGTTAAAAGGACTGTTGAAGCAATGTAACTATGAATATGCATATGAG------
>AGF86071
---------ATGGAGTCTACTCAGCAGATGGTAAGCTCTATTATTAATACTTCTTTTGAAGCTGCAGTTGTTGCTGCCACTTCAACATTAGAATTAATGGGTATTCAATATGATTACAATGAAGTATTTACTAGAGTTAAAAGTAAGTTTGATTACGTGATGGATGACTCTGGTGTAAAAAACAATCTTTTGGGTAAGGCTATAACTATTGATCAGGCGTTGAATGGAAAGTTTGGATCAGCTATTAGAAATAGAAATTGGATGACTGATTCTAAGACGGTTGCAAAATTAGATGAAGATGTGAATAAACTTAGAATGACATTATCTTCTAAAGGAATTGACCAAAAGATGAGAGTACTTAATGCTTGTTTTAGTGTGAAAAGAATACCAGGAAAATCATCATCAATAATTAAATGCACTAGACTTATGAAGGATAAAATAGAACGTGGAGAAGTTGAGGTTGATGATTCATATGTTGATGAAAAAATGGAAGTTGATACTATTGATTGGAAATCTCGGTATGATCAGCTAGAAAGAAGATTTGAGTCACTAAAACAAAGAGTTAGTGAAAAATACAACGCTTGGGTACAAAAAGCGAAGAAAGTAAATGAAAATATGTACTCTCTTCAGAATGTTATTTCACAACAGCAAAACCAAATAGCGGATCTTCAACAGTATTGTAATAAATTGGAAGTTGAT---TTGCAAGGCAAGTTTAGTTCATTAGTGTCATCAGTTGAGTGGTATCTAAGGTCTATGGAATTACCAGATGATGTAAAGACTGATATAGAACAGCAGTTAAACTCAATTGATTTAATTAATCCCATTAATGCTGTAGATGATATCGAATCGTTGATTAGAAATTTAATTCAAGATTATGACAGAACATTTTTAATGTTAAAAGGACTGTTGAAGCAATGCAACTATGAATATGCATATGAG------
>ACL93323
---------ATGGAGTCTACTCAGCAGATGGTAAGCTCTATTATTAATACTTCTTTTGAAGCTGCAGTTGTTGCTGCTACTTCAACATTAGAATTAATGGGTATTCAATATGATTACAATGAAGTATTTACCAGAGTTAAAAGTAAATTTGATTATGTGATGGATGACTCTGGTGTTAAAAACAATCTTTTGGGTAAAGCTATAACTATTGATCAGGCGTTAAATGGAAAGTTTAGCTCAGCTATTAGAAATAGAAATTGGATGACTGATTCTAAAACGGTTGCTAAATTAGATGAAGACGTGAATAAACTTAGAATGACTTTATCTTCTAAAGGGATCGACCAAAAGATGAGAGTACTTAATGCTTGTTTTAGTGTAAAAAGAATACCAGGAAAATCATCATCAATAATTAAATGCACTAGACTTATGAAGGATAAAATAGAACGTGGAGAAGTTGAGGTTGATGATTCATATGTTGATGAGAAAATGGAAATTGATACTATTGATTGGAAATCTCGTTATGATCAGTTAGAAAAAAGATTTGAATCACTAAAACAGAGGGTTAATGAGAAATACAATACTTGGGTACAAAAAGCGAAGAAAGTAAATGAAAATATGTACTCTCTTCAGAATGTTATCTCACAACAGCAAAACCAAATAGCAGATCTTCAACAATATTGTAGTAAATTGGAAGCTGAT---TTGCAAGGTAAATTTAGTTCATTAGTGTCATCAGTTGAGTGGTATCTAAGGTCTATGGAATTACCAGATGATGTAAAGAATGACATTGAACAGCAGTTAAATTCAATTGATTTAATTAATCCCATTAATGCTATAGATGATATCGAATCGCTGATTAGAAATTTAATTCAAGATTATGACAGAACATTTTTAATGTTAAAAGGACTGTTGAAGCAATGCAACTATGAATATGCATATGAG------
>AGE46954
ATGCTCAAGATGGAGTCTACTCAACAGATGGTATCTTCTATTATTAACTCTTCTTTTGAAGCTGCAGTTGTCGCTGCAACTTCTACATTAGAATTAATGGGTATTCAATATGATTATAATGAAGTATATACTAGAGTTAAAAGTAAGTTTGATTTTGTAATGGATGATTCTGGCGTTAAGAATAATCTAATAGGTAAAGCAGCTACAATTGATCAGGCTTTGAATGGTAAGTTTAGTTCATCTATCAGAAATAGAAATTGGATGACTGATTCAAAAACTGTAGCAAGATTAGATGAAGATGTGAACAAACTTAGATTATTATTGTCATCGAAAGGAATTGATCAAAAAATGAGAGTTCTTAATGCATGCTTTAGTGTTAAGAGAATACCTGGAAAATCGTCATCCATCATTAAATGTACTAGGTTAATGAAAGAGAAAATAGAACGTGGAGAAGTCGAAGTGGATGATGCATTCATCGAAGAAAAAATGGAAATTGACACTATAGATTGGAAATCCAGATATGATCAACTTGAAAGACGATTTGAGTCGTTAAAACAGCGAGTTAATGAAAAGTACAATAATTGGGTTATTAAGGCAAGGAAAGTAAACGAAAACATGAACTCTCTTCAGAATGTTATTTCGCAACAGCAAGCTCATATTAATGAATTACAAGTATATAATAATAAACTAGAGCGTGAT---TTACAATCAAAAATAGGATCAGTTATTTCATCCATTGAATGGTACTTACGATCTATGGAACTATCAGATGACATTAAATCAGATATTGAACAACAACTTAATTCAATAGATCATATTAATCCAGTTAATGCTTTTGATGATTTTGAGTCTATTCTTCGTAATTTAATATCTGATTATGATAGAATTTTTATTATGTTTAAAGGATTGTTGCAGCAAAGTAATTACACTTATACCTATGAA------
>AGF86175
---------ATGGAGTCTACTCAGCAGATGGTAAGCTCTATTATTAATACTTCTTTTGAAGCTGCAGTTGTTGCTGCCACTTCAACATTAGAATTAATGGGTATTCAATATGATTACAATGAAGTATTTACTAGAGTTAAAAGTAAGTTTGATTACGTGATGGATGACTCTGGTGTAAAAAACAATCTTTTGGGTAAGGCTATAACTATTGATCAGGCGTTGAATGGAAAGTTTGGATCAGCTATTAGAAATAGAAATTGGATGACTGATTCTAAGACGGTTGCAAAATTAGATGAAGATGTGAATAAACTTAGAATGACATTATCTTCTAAAGGAATTGACCAAAAGATGAGAGTACTTAATGCTTGTTTTAGTGTGAAAAGAATACCAGGAAAATCATCATCAATAATTAAATGCACTAGACTTATGAAGGATAAAATAGAACGTGGAGAAGTTGAGGTTGATGATTCATATGTTGATGAAAAAATGGAAGTTGATACTATTGATTGGAAATCTCGGTATGATCAGCTAGAAAGAAGATTTGAGTCACTAAAACAAAGAGTTAGTGAAAAATACAACGCTTGGGTACAAAAAGCGAAGAAAGTAAATGAAAATATGTACTCTCTTCAGAATGTTATTTCACAACAGCAAAACCAAATAGCGGATCTTCAACAGTATTGTAATAAATTGGAAGTTGAT---TTGCAAGGCAAGTTTAGTTCATTAGTGTCATCAGTTGAGTGGTATCTAAGGTCTATGGAATTACCAGATGATGTAAAGACTGATATAGAACAGCAGTTAAACTCAATTGATTTAATTAATCCCATTAATGCTGTAGATGATATCGAATCGTTGATTAGAAATTTAATTCAAGATTATGACAGAACATTTTTAATGTTAAAAGGACTGTTGAAGCAATGCAACTATGAATATGCATATGAG------
>AGE99373
---------ATGGAGTCTACTCAGCAGATGGTAAGCTCCATTATTAACACTTCTTTTGAAGCTGCAGTTGTTGCTGCCACTTCAACATTAGAATTAATGGGTATTCAATACGATTACAATGAAGTATTTACTAGAGTTAAAAGTAAATTTGACTATGTGATGGATGACTCTGGTGTTAAAAACAATCTTTTGGGTAAAGCTATAACTATTGATCAGGCGTTAAATGGAAAGTTTGGCTCAGCTATTAGAAATAGAAATTGGATGACTGATTCTAAAACGGTTGCTAAACTAGATGAAGATGTGAATAAACTTAGAATGACATTATCTTCTAAAGGAATCGACCAAAAGATGAGAGTACTTAATGCTTGTTTTAGTGTAAAAAGAATACCAGGAAAATCATCATCAATAATTAAATGCACTAGACTTATGAAGGATAAAATAGAACGTGGGGAAGTTGAGGTTGATGATTCATATGTTGATGAGAAAATGGAAATTGATACTATTGATTGGAAATCTCGTTATGATCAGTTAGAAAAAAGATTTGAGGCACTAAAACAAAGAGTTAATGAAAAATATAATACTTGGGTACAAAAAGCAAAGAAAGTAAATGAAAATATGTACTCTCTTCAGAATGTCATTTCACAGCAGCAAAACCAAATAGCAGATCTTCAACAATATTGTAATAAATTGGAAGCTGAT---TTGCAAGGCAAATTTAGTTCATTAGTGTCATCAGTTGAGTGGTATCTAAGATCTATGGAATTACCAGATGATGTAAAGAATGATATTGAACAGCAATTAAATTCAATTGATTTAATTAATCCCATTAATGCTATAGATGATATCGAATCATTGATTAGAAATTTAATTCAAGATTATGACAGAACGTTTTTAATATTAAAAGGACTTTTGAAGCAATGCAACTATGAATATGCATATGAG------
>AGA03871
---------ATGGAGTCTACTCAGCAGATGGTAAGCTCTATTATTAATACTTCTTTTGAAGCTGCAGTTGTTGCTGCTACTTCAACATTAGAATTAATGGGTATTCAATATGATTACAATGAAGTATTTACCAGAGTTAAAAGTAAATTTGATTATGTGATGGATGACTCTGGTGTTAAAAACAATCTTTTGGGTAAAGCTATAACTATTGATCAGGCGTTAAATGGAAAGTTTGGCTCAGCTATTAGAAATAGAAATTGGATGACTGATTCTAAAACGGTTGCTAAATTAGATGAAGACGTAAATAAACTTAGAATGACTTTATCTTCTAAAGGAATCGATCAAAAGATGAGAGTACTTAATGCTTGTTTTAGTGTAAAAAGAATACCAGGAAAATCATCATCAATAATTAAATGCACTAGACTTATGAAGGATAAAATAGAACGTGGAGAAGTTGAGGTTGATGATTCATATGTTGATGAGAAAATGGAAATTGATACTATTGATTGGAAATCTCGTTATGATCAGTTAGAAAAAAGATTTGAGTCACTAAAACAAAGAGTTAATGAGAAATACAATACTTGGGTACAAAAAGCGAAGAAAGTAAATGAAAATATGTACTCTCTCCAGAATGTTATTTCACAACAGCAAAATCAAATAGCAGATCTTCAACAATATTGTAATAAATTGGAAGCTGAT---TTGCAAGGCAAATTTAGTTCATTAGTATCATCAGTTGAGTGGTATCTAAGATCTATGGAATTACCAGATGATGTAAAGAATGATATTGAACAGCAGTTAAATTCAATTGATTTAATTAATCCCATTAATGCTATAGATGATGTCGAATCGTTGATTAGAAATTTAATTCAAGATTATGACAGAACATTTTTAATGTTAAAGGGACTGTTGAAGCAATGCAACTATGAATATGCATATGAA------
>AGE99275
---------ATGGAGTCTACTCAGCAGATGGTAAGCTCTATTATTAACACTTCTTTTGAAGCTGCAGTTGTTGCTGCCACTTCAACATTAGAATTAATGGGTATTCAATATGATTACAATGAAGTATTCACTAGAGTTAAAAGTAAATTTGATTATGTGATGGATGATTCTGGTGTTAAAAACAATCTTTTGGGTAAAGCTATAACTATTGATCAGGCGTTAAATGGAAAGTTTGGCTCAGCTATTAGAAATAGAAATTGGATGACTGATTCTAAAACGGTTGCTAAATTAGATGAAGACGTGAATAAACTTAGAATGACATTATCTTCTAAAGGAATCGATCAAAAGATGAGAGTACTTAATGCTTGTTTTAGTGTAAAAAGAATACCAGGAAAATCATCATCAATAATTAAATGCACTAGACTTATGAAGGATAAAATAGAACGTGGAGAAGTTGAGGTTGATGATTCATATGTTGATGAGAAAATGGAAATTGATACTATTGATTGGAAATCTCGTTATGATCAGTTAGAAAAAAGATTTGAGTCACTAAAACAAAGAGTTAATGAGAAATACAATACTTGGGTACAAAAAGCGAAGAAAGTAAATGAAAATATGTACTCTCTTCAGAATGTCATTTCGCAACAGCAAAACCAAATAGCAGATCTTCAACAATATTGTAATAAATTGGAAGCTGAT---TTGCAAGGCAAATTTAGTTCATTAGTGTCATCAGTTGAGTGGTATCTAAGGTCAATGGAATTACCAGATGATGTAAAGAATGATATTGAACAGCAGTTAAATTCAATTGATTTAATTAATCCCATTAATGCTATAGATGATATCGAATCGTTGATTAGAAATTTAATTCAAGATTATGACAGAACATTTTTAATGTTAAAAGGACTGTTGAAGCAATGTAACTATGAATATGCATATGAG------
>AGE47553
ATGCTCAAGATGGAGTCTACTCAGCAGATGGTATCTTCTATTATTAACTCTTCTTTTGAAGCTGCAGTTGTCGCTGCAACTTCTACATTGGAATTAATGGGTATTCAATATGATTATAATGAAGTATATACTAGAGTTAAAAGTAAGTTTGATTTTGTAATGGATGATTCTGGCGTTAAGAATAATCTAATAGGTAAAGCAGTTACAATTGATCAGGCGTTGAATGGTAAGTTTAGTTCATCTATCAGAAATAGAAATTGGATGACTGATTCAAAAACTGTAGCAAGATTAGATGAAGATGTGAACAAACTTAGATTATTATTGTCATCGAAAGGAATTGATCAAAAAATGAGAGTTCTTAATGCATGCTTTAGTGTTAAGAGAGTACCTGGAAAATCGTCATCTATCATTAAATGTACTAGGTTAATGAAAGAGAAAATAGAACGTGGAGAAGTCGAAGTGGATGATGCATTCATTGAAGAAAAAATGGAAATTGACACTATAGATTGGAAATCCAGATATGATCAACTTGAAAGACGATTTGAGTCGTTAAAACAGCGAGTTAATGAAAAGTACAATAATTGGGTTATTAAGGCAAGGAAAGTAAACGAAAACATGAACTCTCTTCAGAATGTTATTTCGCAACAACAAGCTCATATCAATGAATTACAAATATATAATAATAAACTAGAGCGTGAT---TTACAATCAAAAATAGGATCAGTTATTTCATCCATTGAATGGTACTTACGGTCTATGGAACTATCAGATGACATTAAATCAGATATTGAACAACAACTCAATTCAATAGATCATATTAATCCAGTTAATGCTTTTGATGATTTCGAGTCTATTCTTCGTAATTTAATATCTGATTATGATAGAATTTTTATTATGTTTAAAGGATTGTTGCAGCAAAGTAATTACACTTATACCTATGAG------
>AGE99543
---------ATGGAGTCTACTCAGCAGATGGTAAGCTCTATTATTAACACTTCTTTTGAAGCTGCAGTTGTTGCTGCCACTTCAACATTAGAATTAATGGGTATTCAATATGATTACAATGAAGTATTCACTAGAGTTAAAAGTAAATTTGATTATGTGATGGATGATTCTGGTGTTAAAAACAATCTTTTGGGTAAAGCTATAACTATTGATCAGGCGTTAAATGGAAAGTTTGGCTCAGCTATTAGAAATAGAAATTGGATGACTGATTCTAAAACGGTTGCTAAATTAGATGAAGACGTGAATAAACTTAGAATGACATTATCTTCTAAAGGAATCGATCAAAAGATGAGAGTACTTAATGCTTGTTTTAGTGTAAAAAGAATACCAGGAAAATCATCATCAATAATTAAATGCACTAGACTTATGAAGGATAAAATAGAACGTGGAGAAGTTGAGGTTGATGATTCATATGTTGATGAGAAAATGGAAATTGATACTATTGATTGGAAATCTCGTTATGATCAGTTAGAAAAAAGATTTGAGTCACTAAAACAAAGAGTTAATGAGAAATACAGTACTTGGGTACAAAAAGCGAAGAAAGTAAATGAAAATATGTACTCTCTTCAGAATGTCATTTCGCAACAGCAAAACCAAATAGCAGATCTTCAACAATATTGTAATAAATTGGAAGCTGAT---TTGCAAGGCAAATTTAGTTCATTAGTGTCATCAGTTGAGTGGTATCTAAGGTCAATGGAATTACCAGATGATGTAAAGAATGATATTGAACAGCAGTTAAATTCAATTGATTTAATTAATCCCATTAATGCTATAGATGATATCGAATCGTTGATTAGAAATTTAATTCAAGATTATGACAGAACATTTTTAATGTTAAAAGGACTGTTGAAGCAATGTAACTATGAATATGCATATGAG------
>AGE99423
ATGCTCAAGATGGAGTCTACTCAGCAGATGGTAGGTTCTATTATTAACACTTCTTTTGAAGCTGCAGTTGTTGCCGCCACTTCAACACTAGAATTGATGGGTATTCAATATGATTATAATGAGGTATTTACTAGAGTTAAAAGTAAGTTTGACTATGTGATGGATGACTCTGGTGTTAAAAACAATCTTTTAGGTAAAGCTATGACTATTGATCAGGCATTAAATGGAAAATTCGGCTCAGTAGTAAGAAATAGAAATTGGATGACTGATTCTAAAACAGTAGCTAAATTAGATGAGGATGTGAACAAACTTAGAATGATATTATCATCTAAAGGAATTGATCAAAAGATGAGAGTACTTAATGCTTGTTTTAGTGTGAAAAGAATACCAGGAAAATCATCATCGATTATCAAATGCACCAGACTCATGAGAGATAAAATAGAACGAGGAGAGGTTGAAGTTGATGACTCATTTGTTGATGAAAAGATGGAAATTGATACTATTGATTGGAAATCTAGATATGATCAATTGGAGAAAAGATTCGAGTCATTAAAACAGAGAGTTAATGAAAAATATAACAATTGGGTGCAAAAAGCAAAGAAAGTGAATGAAAATATGTACTCTCTTCAAAATGTTATTTCACAGCAGCAAAGTCAAATAGCAGACCTTCAACAATATTGTAGCAAATTGGAAACTGAC---TTACAAAACAAAATTAGTTCATTAGTGTCATCAGTTGAATGGTATCTAAGGTCTATGGAACTATCAGACGATATTAAAACTGATATTGAACAGCAACTAAATTCAATTGACGCAATCAATCCTATCAACGCTATAGACGATCTTGAATCATTGATTAGAAATTTGATCCAAGATTATGACAAAACATTTTTAATGTTGAAAGGACTTGCGAGGCAATGCAACTATGAATGTACGTACGAA------
>AAV65739
ATGCTCAAGATGGAGTCTACTCAGCAGATGGCATCTTCTATTATTAACTCTTCTTTTGAAGCTGCAGTTGTCGCTGCAACTTCTACGTTGGAATTAATGGGTATTCAATATGATTATAACGAAGTATATACTAGAGTTAAAAGTAAGTTTGATTTTGTAATGGATGATTCTGGTGTTAAGAACAATCTAATGGGTAAAGCAGCTACAATTGATCAGGCTTTGAATGGTAAGTTTAGTTCATCTATCAGAAATAGAAATTGGATGACTGATTCTAAAACTGTAGCAAGATTAGATGAAGATGTGAACAAACTTAGATTATTATTGTCATCAAAAGGAATTGATCAAAAAATGAGAGTTCTTAATGCATGCTTTAGTGTTAAGAGAGTGCCTGGAAAATCGTCATCTGTCATTAAATGTACTAGGTTAATGAAAGAGAAAATAGAACGTGGAGAAGTCGAAGTGGATGATACATTCATTGAAGAAAGAATGGAAATTGACACTATAGATTGGAAATCCAGATATGATCAACTTGAAAGACGATTTGAGTCGTTAAAACAGCGAGTTAATGAAAAGTACAATAATTGGGTTATTAAGGCAAGGAAAGTAAATGAAAACATGAACTCTCTTCAGAATGTTATTTCGCAACAACAAGCTCATATCAATGAATTACAAATATATAATAATAAACTAGAGCGTGAT---TTACAATCAAAAATAGGATCAGTTATTTCATCCATTGAATGGTACTTACGGTCTATGGAGCTATCAGATGACATTAAATCAGATATTGAACAACAACTCAATTCAATAGATCATATTAATCCAGTTAATGCTTTCGATGATTTTGAGTCTATTCTTCGTAATTTAATATCTGATTATGATAGAATTTTTATTATGTTTAAAGGATTGTTGCAGCAAAGTAATTACACTTATACCTATGAG------
>AGE10416
ATGCTCAAGATGGAGTCTACTCAGCAGATGGCATCTTCTATCATTAACTCTTCTTTTGAAGCTGCAGTTGTCGCTGCAACTTCTACATTGGAATTAATGGGTATTCAATATGATTATAATGAAGTATATACTAGAGTTAAAAGTAAGTTTGATTTTGTAATGGATGATTCTGGCGTTAAGAATAATCTAATAGGTAAAGCAGTTACAATTGATCAGGCTTTGAATGGTAAGTTTAGTTCATCTATCAGAAATAGAAATTGGATGACTGATTCAAAAACTGTAGCAAGATTAGATGAAGATGTGAACAAACTCAGATTATTATTGTCATCGAAAGGAATTGATCAAAAAATGAGAGTTCTTAATGCATGCTTTAGTGTTAAGAGAGTACCTGGAAAATCGTCATCTATCATTAAATGTACTAGGTTAATGAAAGAGAAAATAGAACGTGGAGAAGTCGAAGTGGATGATGCGTTCATTGAAGAAAAAATGGAAATTGACACTATAGATTGGAAATCCAGATATGATCAACTTGAAAGACGATTTGAGTCGTTAAAACAGCGAGTTAATGAAAAGTACAATAATTGGGTTATTAAGGCAAGGAAAGTAAACGAAAACATGAACTCTCTTCAGAATGTTATTTCGCAACAACAAGCTCATATTAATGAATTACAAATATATAATAATAAACTAGAGCGTGAT---TTACAATCAAAAATAGGATCAGTTATTTCATCCATTGAATGGTACTTACGGTCTATGGAACTATCAGATGACATTAAATCAGATATTGAACAACAACTCAATTCAATAGATCATATTAATCCAGTTAATGCTTTTGACGATTTTGAGTCTATTCTTCGTAATTTAATATCTGATTATGATAGAATTTTTATTATGTTTAAAGGATTGTTGCAGCAAAGTAATTACACTTATACCTATGAG------
>ADW11140
ATGCTCAAGATGGAGTCTACTCAGCAGATGGCATCTTCTATCATTAACTCTTCTTTTGAAGCTGCAGTTGTCGCTGCAACTTCTACATTGGAATTAATGGGTATTCAATATGATTATAATGAAGTATATACTAGAGTTAAAAGTAAGTTTGATTTTGTAATGGATGATTCTGGCGTTAAGAATAATCTAATAGGTAAAGCAGTTACAATTGATCAGGCTTTGAATGGTAAGTTTAGTTCATCTATCAGAAATAGAAATTGGATGACTGATTCAAAAACTGTAGCAAGATTAGATGAAGATGTGAACAAACTCAGATTATTGTTGTCATCGAAAGGAATTGATCAAAAAATGAGAGTTCTTAATGCATGCTTTAGTGTTAAGAGAGTACCTGGAAAATCGTCATCTATCATTAAATGTACTAGGTTAATGAAAGAGAAAATAGAACGTGGAGAAGTCGAAGTGGATGATGCGTTCATTGAAGAAAAAATGGAAATTGACACTATAGATTGGAAATCCAGATATGATCAACTTGAAAGACGATTTGAGTCGTTAAAACAGCGAGTTAATGAAAAGTACAATAATTGGGTTATTAAGGCAAGGAAAGTAAACGAAAACATGAACTCTCTTCAGAATGTTATTTCGCAACAACAAGCTCATATTAATGAATTACAAATATATAATAATAAACTAGAGCGTGAT---TTACAATCAAAAATAGGATCAGTTATTTCATCCATTGAATGGTACTTACGGTCTATGGAACTATCAGATGACATTAAATCAGATATTGAACAACAACTCAATTCAATAGATCATATTAATCCAGTTAACGCTTTTGACGATTTTGAGTCTATTCTTCGTAATTTAATATCTGATTATGATAGAATTTTTATTATGTTTAAAGGATTGTTGCAGCAAAGTAATTACACTTATACCTATGAG------
>AGS43813
ATGTTCAAGATGGAGTCTACTCAGCAAATGGCCTCTTCTATAATTAACTCTTCTTTTGAAGCAGCAGTTGTTGCTACAACTTCTACTCTTGAATTGATGGGTATTCAGTATGATTACAATGAGGTTTATACTAGAGTTAAAAGTAAATTTGATTTTGTTATGGATGATTCCGGTGTTAAAAACAATTTGATGGGTAAGGCCGTTACCATTGATCAAGCTCTAAATGGTAAATTTAGTTCAGTAATAAGGAATAGGAATTGGATGACTGATTCTCAAACTGTAGCTAAGTTAGATGAAGACGTTAATAAATTAAGAATGATGCTTTCATCAAAAGGAATTGACCAAAAGATGAGAGTACTAAACGCGTGCTTTAGTGTTAAGAGAATACCTGGTAAGTCATCATCCATAGTGAAATGCACTAAATTAATGAAGAATAAATTGGAACGAGGTGAAGTAGAAGTAGATGATTCTTTCATTGAAGAAAAAATGGAAACAGATACTATTGATTGGAAATTAAGATATGAGCAGTTAGAAAAAAGATTTGAGTCTTTAAAGCTTAGAGTCAATGAAAAGTACAACAACTGGGTAATCAAAGCTAGAAAAGTGAATGAAAATATGAATTCTCTTCAAAACATAATCTCTCAACAACAAGCACATATTAACGAATTACAGATGTACAATAATAAATTAGAGCGTGAT---TTACAATCGAAAATTGGATCAGTTGTATCATCAATTGAGTGGTATTTACGATCTATGGAGCTATCTGACGACGTTAAATCAGATATTGAGCAACAGCTTAATTCAATAGACCAATTAAATCCTGTTAACGCATTAGATGATTTTGAGTCTATACTTCGTAATTTAATTTCTGATTATGATAGACTATTCATTATGTTTAAAGGATTGTTGCAGCAATGTAATTACACTTATACTTATGAA------
>AGE99185
---------ATGGAGTCTACTCAGCAGATGGTAAGCTCTATTATTAACACTTCTTTTGAAGCTGCAGTTGTTGCTGCCACTTCAACATTAGAATTAATGGGTATTCAATATGATTACAATGAAGTATTCACTAGAGTTAAAAGTAAATTTGATTATGTGATGGATGATTCTGGTGTTAAAAACAATCTTTTGGGTAAAGCTATAACTATTGATCAGGCGTTAAATGGAAAGTTTGGCTCAGCTATTAGAAATAGAAATTGGATGACTGATTCTAAAACGGTTGCTAAATTAGATGAAGACGTGAATAAACTTAGAATGACATTATCTTCTAAAGGAATCGATCAAAAGATGAGAGTACTTAATGCTTGTTTTAGTGTAAAAAGAATACCAGGAAAATCATCATCAATAATTAAATGCACTAGACTTATGAAGGATAAAATAGAACGTGGAGAAGTTGAGGTTGATGATTCATATGTTGATGAGAAAATGGAAATTGATACTATTGATTGGAAATCTCGTTATGATCAGTTAGAAAAAAGATTTGAGTCACTAAAACAAAGAGTTAATGAGAAATACAATACTTGGGTACAAAAAGCGAAGAAAGTAAATGAAAATATGTACTCTCTTCAGAATGTCATTTCGCAACAGCAAAACCAAATAGCAGATCTTCAACAATATTGTAATAAATTGGAAGCTGAT---TTGCAAGGCAAATTTAGTTCATTAGTGTCATCAGTTGAGTGGTATCTAAGGTCAATGGAATTACCAGATGATGTAAAGAATGATATTGAACAGCAGTTAAATTCAATTGATTTAATTAATCCCATTAATGCTATAGATGATATCGAATCGTTGATTAGAAATTTAATTCAAGATTATGACAGAACATTTTTAATGTTAAAAGGACTGTTGAAGCAATGTAACTATGAATATGCATATGAG------
>AGE98459
---------ATGGAGTCTACTCAGCAGATGGTAAGCTCTATTATTAACACTTCTTTTGAAGCTGCAGTTGTTGCTGCCACTTCAACATTAGAATTAATGGGTATTCAATATGATTACAATGAAGTATTCACTAGAGTTAAAAGTAAATTTGATTATGTGATGGATGATTCTGGTGTTAAAAACAATCTTTTGGGTAAAGCTATAACTATTGATCAGGCGTTAAATGGAAAGTTTGGCTCAGCTATTAGAAATAGAAATTGGATGACTGATTCTAAAACGGTTGCTAAATTAGATGAAGACGTGAATAAACTTAGAATGACATTATCTTCTAAAGGAATCGATCAAAAGATGAGAGTACTTAATGCTTGTTTTAGTGTAAAAAGAATACCAGGAAAATCATCATCAATAATTAAATGCACTAGACTTATGAAGGATAAAATAGAACGTGGAGAAGTTGAGGTTGATGATTCATATGTTGATGAGAAAATGGAAATTGATACTATTGATTGGAAATCTCGTTATGATCAGTTAGAAAAAAGATTTGAGTCACTAAAACAAAGAGTTAATGAGAAATACAATACTTGGGTACAAAAAGCGAAGAAAGTAAATGAAAATATGTACTCTCTTCAGAATGTCATTTCGCAACAGCAAAACCAAATAGCAGATCTTCAACAATATTGTAATAAATTGGAAGCTGAT---TTGCAAGGCAAATTTAGTTCATTAGTGTCATCAGTTGAGTGGTATCTAAGGTCAATGGAATTACCAGATGATGTAAAGAATGATATTGAACAGCAGTTAAATTCAATTGATTTAATTAATCCCATTAATGCTATAGATGATATCGAATCGTTGATTAGAAATTTAATTCAAGATTATGACAGAACATTTTTAATGTTAAAAGGACTGTTGAAGCAATGTAACTATGAATATGCATATGAG------
>AGF86254
---------ATGGAGTCTACTCAGCAGATGGTAAACTCTATTATTAACACTTCTTTTGAAGCTGCAGTTGTTGCTGCCACTTCAACATTAGAATTAATGGGTATTCAATATGATTACAATGAAGTATTTACTAGAGTTAAAAGTAAGTTTGATTATGTGATGGATGACTCTGGTGTAAAAAATAATCTTTTGGGTAAGGCTATAACTATTGATCAGGCGTTAAATGGAAAGTTTGGATCAGCTATTAGGAATAGAAATTGGATGACTGATTCTAAAACGGTTGCTAAATTAGATGAAGATGTGAATAAACTTAGAATGACATTATCTTCTAAAGGAATCGATCAAAAGATGAGAGTACTTAATGCTTGTTTTAGTGTAAAAAGAATACCAGGAAAATCGTCATCAATAATTAAATGCACTAGACTCATGAAGGATAAAATAGAACGTGGAGAAGTTGAGGTTGATGATTCATATGTTGATGAAAAAATGGAAATTGATACTATTGATTGGAAATCTCGTTATGATCAGTTAGAAAGAAGATTTGAGTCACTAAAACAAAGAGTTAATGAGAAATACAATGCTTGGGTACAAAAAGCGAAGAAAGTAAATGAAAATATGTACTCTCTTCAGAATGTTATTTCACAACAGCAAAATCAAATAGCGGATCTTCAACAGTATTGTAATAAATTGGAAGTTGAT---TTGCAAGGTAAGTTTAGTTCATTAGTGTCATCAGTTGAGTGGTATCTAAGGTCTATGGAATTACCAGATGATGTAAAGACTGATATAGAACAGCAGTTAAATTCAATTGATTTAATTAACCCCATTAATGCTGTAGATGATATCGAATCGTTGATCAGAAATTTAATCCAAGATTATGACAGAACATTTTTAATGTTAAAAGGACTGTTGAAGCAATGCAACTATGAATATGCATATGAG------
>AGF86314
ATGCTCAAGATGGAGTCTACTCAGCAGATGGCAAGTTCTATTATTAACACTTCTTTTGAAGCTGCGGTTGTTGCTGCCACTTCGACACTAGAATTAATGGGTATTCAATATGATTACAATGAAATTTACACTAGAGTTAAAAGTAAGTTTGATTATGTGATGGATGATTCTGGTGTTAAAAACAATTTATTGGGCAAAGCGGCGACTATTGATCAGGCACTAAATGGAAAATTTGGTTCAGTTATGAGAAATAAAAATTGGATGACTGATTCAAGAACGGTGGCTAAACTGGATGAAGATGTGAATAAGTTAAGGATGATGCTTTCTTCTAAAGGTATTGATCAGAAGATGAGAGTACTTAATGCTTGTTTTAGTGTTAAAAGAATACCAGGTAAATCATCATCAGTTATAAAGTGTACTAGACTTATGAAAGATAAGATTGAACGTGGTGCGGTAGAAGTTGATGATTCATTTGCTGAAGAGAAAATGGAAGTTGACACAGTTGATTGGAAATCAAGATATGATCAGTTGGAAAGAAGATTCGAGTCATTGAAACAGAGAGTAAATGAGAAGTATACTACCTGGGTACAGAAGGCAAAAAAAGTTAATGAAAATATGTACTCTCTCCAGAATGTTATATCACAACAACAAAATCAAATAGCTGATTTGCAAAATTATTGTAGTAAATTAGAAGCTGAT---TTACAGAATAAAGTTGGTTCGTTAGTTTCATCTGTTGAATGGTATCTTAAATCAATGGAATTGCCAGATGAAGTCAAAACTGATATAGAACAACAACTGAATTCAATTGACACCATTAGTCCAATAAATGCAATTGATGATCTTGAAATTTTAATCAGAAATTTAATTCATGACTATGATAGAACATTTTTAATGCTTAAGGGACTATTACGGCAATGCAACTATGAATATGCATATGAA------
>AFJ00127
---------ATGGAGTCTACTCAGCAGATGGTAAGCTCTATTATTAACACTTCTTTTGAAGCTGCAGTTGTTGCTGCTACTTCAACATTAGAATTAATGGGTATTCAATATGATTACAATGAAATATTTACCAGAGTTAAAAGTAAATTTGATTATGTGATGGATGACTCTGGTGTAAAAAACAATCTTTTAGGTAAAGCTATAACTATTGATCAGGCATTAAATGGAAAGTTTGGTTCAGCTATTAGAAATAGAAATTGGATGACTGATTCTAAAACGGTTGCTAAATTAGATGAAGATGTAAATAAACTGAGAATGACATTATCTTCTAAAGGAATTGACCAAAAGATGAGAGTACTTAATGCTTGTTTTAGTGTAAAGAGAATACCAGGAAAATCATCGTCAATAATTAAATGCACTAGACTTATGAAGGATAAAATAGAACGTGGAGAAGTTGAGGTTGATGATTCATATGTTGATGAGAAAATGGAAATTGATACTATTGATTGGAAATCTCGTTATGATCAGTTAGAAAAAAGATTCGAGTCACTAAAACTAAGAGTTACTGAGAAATACAATACTTGGGTACAAAAGGCAAAGAAAGTAAATGAAAATATGTACTCTCTTCAAAATGTCATCTCACAACAGCAAAATCAAATAGCAGATCTTCAACAATATTGTAATAAGTTAGAAGCTGAT---TTGCAAGGCAAATTTAGTTCATTAGTGTCATCAGTTGAGTGGTATCTAAGGTCTATGGAACTACCAGATGATGTAAAGAATGATATTGAACAGCAGTTAAATTCAATTGATTTAATTAATCCCATTAATGCTATAGACGATATTGAATCTTTAATTAGAAATTTAATTCAAGATTATGACAGAACATTTTTAATGTTAAAAGGACTGTTGAAGCAGTGCAATTATGAATATGCATGTGAG------
>AGF85921
---------ATGGAGTCTACTCAGCAGATGGTAAGCTCTATTATTAATACTTCTTTTGAAGCTGCAGTTGTTGCTGCCACTTCAACATTAGAATTAATGGGTATTCAATATGATTACAATGAAGTATTTACTAGAGTTAAAAGTAAGTTTGATTACGTGATGGATGACTCTGGTGTAAAAAACAATCTTTTGGGTAAGGCTATAACTATTGATCAGGCGTTGAATGGAAAGTTTGGATCAGCTATTAGAAATAGAAATTGGATGACTGATTCTAAGACGGTTGCAAAATTAGATGAAGATGTGAATAAACTTAGAATGACATTATCTTCTAAAGGAATTGACCAAAAGATGAGAGTACTTAATGCTTGTTTTAGTGTGAAAAGAATACCAGGAAAATCATCATCAATAATTAAATGCACTAGACTTATGAAGGATAAAATAGAACGTGGAGAAGTTGAGGTTGATGATTCATATGTTGATGAAAAAATGGAAGTTGATACTATTGATTGGAAATCTCGGTATGATCAGCTAGAAAGAAGATTTGAGTCACTAAAACAAAGAGTTAGTGAAAAATACAACGCTTGGGTACAAAAAGCGAAGAAAGTAAATGAAAATATGTACTCTCTTCAGAATGTTATTTCACAACAGCAAAACCAAATAGCGGATCTTCAACAGTATTGTAATAAATTGGAAGTTGAT---TTGCAAGGCAAGTTTAGTTCATTAGTGTCATCAGTTGAGTGGTATCTAAGGTCTATGGAATTACCAGATGATGTAAAGACTGATATAGAACAGCAGTTAAACTCAATTGATTTAATTAATCCCATTAATGCTGTAGATGATATCGAATCGTTGATTAGAAATTTAATTCAAGATTATGACAGAACATTTTTAATGTTAAAAGGACTGTTGAAGCAATGCAACTATGAATATGCATATGAG------
>ACJ54831
---------ATGGAGTCTACTCAGCAGATGGTAAGCTCCATTATTAACACTTCTTTTGAAGCTGCAGTTGTTGCTGCTACTTCAACACTAGAATTAATGGGTATTCAATATGATTACAATGAAATATTTACCAGAGTTAAAAGTAAATTTGATTATGTGATGGATGACTCTGGTGTAAAAAACAATCTTTTAGGTAAAGCTATAACTATTGATCAGGCATTAAATGGAAAGTTTGGTTCAGCTATTAGAAATAGAAATTGGATGACTGATTCTAAAACGGTTGCTAAATTAGATGAAGATGTAAATAAACTGAGAATGACATTATCTTCTAAAGGAATTGACCAAAAGATGAGAGTACTTAATGCCTGTTTTAGTGTAAAGAGAATACCAGGAAAATCATCGTCAATAATTAAATGCACTAGACTTATGAAGGATAAAATAGAACGTGGAGAAGTTGAGGTTGACGATTCATATGTTGATGAGAAAATGGAAATTGATACTATTGATTGGAAATCTCGTTATGATCAGTTAGAAAAAAGATTTGAGTCACTAAAACTAAGAGTTACTGAGAAATACAATACTTGGGTACAAAAGGCAAAGAAAGTAAATGAAAATATGTACTCTCTTCAAAATGTCATCTCACAACAGCAAAATCAAATAGCAGATCTTCAACAATATTGTAATAAGTTGGAAGCTGAT---TTGCAAGGCAAATTTGGTTCATTAGTGTCATCAGTTGAATGGTATCTAAGGTCTATGGAACTATCAGATGATGTAAAGAATGATATTGAACAGCAGTTAAATTCAATTGATTTAATTAATCCCATTAATGCTATAGACGATATTGAATCTTTAATTAGAAATTTAATTCAAGATTATGATAGAACATTTTTAATGTTAAAAGGACTGTTGAAGCAGTGCAATTATGAATATGCATATGAG------
>AGE98873
---------ATGGAGTCTACTCAGCAGATGGTAAGCTCTATTATTAACACTTCTTTTGAAGCTGCAGTTGTTGCTGCCACTTCAACATTAGAATTAATGGGTATTCAATATGATTACAATGAAGTATTCACTAGAGTTAAAAGTAAATTTGATTATGTGATGGATGATTCTGGTGTTAAAAACAATCTTTTGGGTAAAGCTATAACTATTGATCAGGCGTTAAATGGAAAGTTTGGCTCAGCTATTAGAAATAGAAATTGGATGACTGATTCTAAAACGGTTGCTAAATTAGATGAAGACGTGAATAAACTTAGAATGACATTATCTTCTAAAGGAATCGATCAAAAGATGAGAGTACTTAATGCTTGTTTTAGTGTAAAAAGAATACCAGGAAAATCATCATCAATAATTAAATGCACTAGACTTATGAAGGATAAAATAGAACGTGGAGAAGTTGAGGTTGATGATTCATATGTTGATGAGAAAATGGAAATTGATACTATTGATTGGAAATCTCGTTATGATCAGTTAGAAAAAAGATTTGAGTCACTAAAACAAAGAGTTAATGAGAAATACAATACTTGGGTACAAAAAGCGAAGAAAGTAAATGAAAATATGTACTCTCTTCAGAATGTCATTTCGCAACAGCAAAACCAAATAGCAGATCTTCAACAATATTGTAATAAATTGGAAGCTGAT---TTGCAAGGCAAATTTAGTTCATTAGTGTCATCAGTTGAGTGGTATCTAAGGTCAATGGAATTACCAGATGATGTAAAGAATGATATTGAACAGCAGTTAAATTCAATTGATTTAATTAATCCCATTAATGCTATAGATGATATCGAATCGTTGATTAGAAATTTAATTCAAGATTATGACAGAACATTTTTAATGTTAAAAGGACTGTTGAAGCAATGTAACTATGAATATGCATATGAG------
>AGE99495
---------ATGGAGTCTACTCAGCAGATGGTAAGCTCTATTATTAACACTTCTTTTGAAGCTGCAGTTGTTGCTGCCACTTCAACATTAGAATTAATGGGTATTCAATATGATTACAATGAAGTATTTACTAGAGTTAAAAGTAAATTTGATTATGTGATGGATGACTCTGGCGTTAAAAACAACCTTTTGGGTAAAGCTATAACTATTGATCAGGCTTTAAATGGAAAGTTCGGCTCAGCTATTAGAAATAGAAATTGGATGACTGATTCCAAAACGATTGCTAAATTAGATGAGGACGTGAATAAACTTAGAATGACATTATCTTCTAAAGGAATCGATCAGAAGATGAGAGTACTTAATGCTTGTTTTAGTGTGAAAAGAATACCAGGAAAATCATCATCAATAATTAAATGCACCAGACTTATGAAGGATAAACTAGAACGTGGAGAAGTTGAAGTTGATGATTCATATGTTGATGAGAAAATGGAAATTGAGACTATTGATTGGAAATCTCGTTATGATCAGTTAGAAAAAAGATTTGAGTCACTAAAACAAAGGGTTAATGAGAAATACAATACTTGGGTACAAAAAGCAAAGAAAGTAAATGAAAATATGTACTCTCTTCAGAATGTCATTTCACAACAGCAAAACCAAATAGCAGATCTTCAACAATATTGTAATAAATTGGAAGTTGAT---TTGCAAGGCAAATTTAGTTCATTAGTATCGTCAGTTGAGTGGTATTTAAGGTCTATGGAATTACCAGATGATGTAAAGACTGATATTGAACAGCAGTTAAATTCAATTGATTTAATTAATTCCATTAATGCTATAGATGATATCGAATCATTGATTAGAAATTTGATTCAAGATTATGATAAAACATTTTTAATGTTAAAAGGACTTTTAAAGCAATGCAACTATGAATATGCATATGAA------
>AGE45390
ATGCTCAAGATGGAGTCTACTCAGCAGATGGCATCTTCTATCATTAACTCTTCTTTTGAAGCTGCAGTTGTCGCTGCAACTTCTACATTGGAATTAATGGGTATTCAATATGATTATAATGAAGTATATACTAGAGTTAAAAGTAAGTTTGATTTTGTAATGGATGATTCTGGCGTTAAGAATAATCTAATAGGTAAAGCAGTTACAATTGATCAGGCTTTGAATGGTAAGTTTAGTTCATCTATCAGAAATAGAAATTGGATGACTGATTCAAAAACTGTAGCAAGATTAGATGAAGATGTGAACAAACTCAGATTATTATTGTCATCGAAAGGAATTGATCAAAAAATGAGAGTTCTTAATGCATGCTTTAGTGTTAAGAGAGTACCTGGAAAATCGTCATCTATCATTAAATGTACTAGGTTAATGAAAGAGAAAATAGAACGTGGAGAAGTCGAAGTGGATGATGCGTTCATTGAAGAAAAAATGGAAATTGACACTATAGATTGGAAATCCAGATATGATCAACTTGAAAGACGATTTGAGTCGTTAAAACAGCGAGTTAATGAAAAGTACAATAATTGGGTTATTAAGGCAAGGAAAGTAAACGAAAACATGAACTCTCTTCAGAATGTTATTTCGCAACAACAAGCTCATATTAATGAATTACAAATATATAATAATAAACTAGAGCGTGAT---TTACAATCAAAAATAGGATCAGTTATTTCATCCATTGAATGGTACTTACGGTCTATGGAACTATCAGATGACATTAAATCAGATATTGAACAACAACTCAATTCAATAGATCATATTAATCCAGTTAACGCTTTTGACGATTTTGAGTCTATTCTTCGTAATTTAATATCTGATTATGATAGAATTTTTATTATGTTTAAAGGATTGTTGCAGCAAAGTAATTACACTTATACCTATGAG------
>AGE47170
ATGCTCAAGATGGAGTCTACTCAGCAGATGGTATCTTCTATTATTAACTCTTCTTTTGAAGCTGCAGTTGTCGCTGCAACTTCTACATTGGAATTAATGGGTATTCAATATGATTATAATGAAGTATATACTAGAGTTAAAAGTAAGTTTGATTTTATAATGGATGATTCTGGCGTTAAGAATAATCTAATAGGTAAAGCAGTTACAATTGATCAGGCTTTGAATGGTAAGTTTAGTTCATCTATCAGAAATAGAAATTGGATGACTGATTCAAAAACTGTAGCAAGATTAGATGAAGATGTGAACAAACTTAGATTATTATTGTCATCGAAAGGAATTGATCAAAAAATGAGAGTTCTTAATGCATGCTTTAGTGTTAAGAGAGTACCTGGAAAATCGTCATCTATCATTAAATGTACTAGGTTAATGAAAGAGAAAATAGAACGTGGAGAAGTCGAAGTGGATGATGCATTCATTGAAGAAAAAATGGAAATTGACACTATAGATTGGAAATCCAGATATGATCAACTTGAAAGACGATTTGAGTCGTTAAAACAGCGAGTTAATGAAAAGTACAATAATTGGGTTATTAAGGCAAGGAAAGTAAACGAAAACATGAACTCTCTTCAGAATGTTATTTCGCAACAACAAGCTCATATCAATGAATTACAAATATATAATAATAAACTAGAGCGTGAT---TTACAATCAAAAATAGGATCAGTTATTTCATCCATTGAATGGTACTTACGGTCTATGGAACTATCAGATGACATTAAATCAGATATTGAACAACAACTCAATTCAATAGATCATATTAATCCAGTTAATGCTTTTGATGATTTCGAGTCTATTCTTCGTAATTTAATATCTGATTATGATAAAATTTTTATTATGTTTAAAGGATTGTTGCAGCAAAGTAATTACACTTATACCTATGAG------
>ACZ51584
---------ATGGAGTCTACTCAGCAGATGGTAGGTTCTATTATTAACACTTCTTTTGAAGCTGCAGTTGTTGCCGCCACTTCAACACTAGAATTGATGGGTATTCAATATGATTATAATGAGGTATTCACTAGAGTTAAGAGTAAGTTTGACTATGTGATGGATGACTCTGGTGTTAAAAACAATCTTTTAGGTAAAGCTATGACTATTGATCAGGCATTAAATGGAAAATTTGGCTCAGTAGTAAGAAATAGAAATTGGATGACTGATTCTAAAACAGTAGCTAAATTAGATGAGGATGTGAACAAACTTAGAATGATATTATCATCTAAAGGAATTAATCAAAAGATGAGAGTACTTAATGCTTGTTTTAGTGTGAAAAGAATACCAGGAAAATCATCATCGATTATCAAATGCACCAGACTCATGAGAGATAAAATAGAACGAGGAGAGGTTGAAGTTGATGACTCATTTGTTGATGAAAAGATGGAAATTGATACTATTGATTGGAAATCTAGATATGATCAATTGGAGAAAAGATTCGAGTCATTAAAACAGAGAGTTAATGAAAAATATAACAATTGGGTGCAAAAAGCAAAGAAAGTGAATGAAAATATGTACTCTCTTCAAAATGTTATTTCACAGCAGCAAAGTCAAATAGCAGACCTTCAACAATATTGTAGCAAATTGGAAAATGAC---TTACAAAACAAAATTAGTTCATTAGTGACATCAGTTGAATGGTATCTAAGGTCTATGGAACTATCAGACGATATTAAAACTGATATTGAACAGCAACTAAATTCAATTGATGCAATCAATCCTATCAACGCTATAGACGATCTTGAATCATTGATTAGAAATTTGATCCAAGATTATGACAAAACATTTTTAATGTTGAAAGGACTTGCGAGGCAATGCAACTATGAATGTACGTACGAA------
>AGE45414
ATGCTCAAGATGGAGTCTACTCAGCAGATGGCATCTTCTATTATTAACTCTTCTTTTGAAGCTGCAGTTGTCGCTGCAACTTCTACATTGGAATTAATGGGTATTCAATATGATTATAATGAAGTATATACTAGAGTTAAAAGTAAGTTTGATTTTGTAATGGATGATTCTGGCGTTAAGAATAATCTAATAGGTAAAGCAGCTACAATTGATCAGGCTTTGAATGGTAAGTTTAGTTCATCTATCAGAAATAGAAATTGGATGACTGATTCAAAAACTGTAGCAAGACTAGATGAAGATGTGAACAAACTTAGATTATTATTGTCATCGAAAGGAATTGATCAAAAAATGAGAGTTCTTAATGCCTGCTTTAGTGTTAAGAGAGTACCTGGAAAATCGTCATCTATCATTAAATGTACTAGGTTAATGAAAGAGAAAATAGAACGTGGAGAAGTCGAAGTGGATGATGCATTCATTGAAGAAAAAATGGAAATTGACACTATAGATTGGAAATCCAGATATGATCAACTTGAAAGACGATTTGAGTCGTTAAAACAGCGAGTTAATGAAAAGTACAATAATTGGGTTATTAAGGCAAGGAAAGTAAACGAAAACATGAACTCTCTTCAGAATGTTATTTCGCAACAACAAGCTCATATCAATGAATTACAAATATATAATAATAAACTAGAGCGTGAT---TTACAATCAAAAATAGGATCAGTTATTTCATCCATTGAATGGTACTTACGGTCTATGGAACTATCAGATGACATTAAATCAGATATTGAACAACAACTCAATTCAATAGATCATATTAATCCAGTTAATGCTTTTGATGATTTCGAGTCTATTCTTCGTAATTTAATATCTGATTATGATAGAATTTTTATTATGTTTAAAGGATTGTTGCAGCAAAGTAATTACACTTATACCTATGAG------
>AGA03905
---------ATGGAGTCTACTCAGCAGATGGCAAGCTCTATTATTAACACTTCTTTTGAAGCTGCAGTTGTTGCTGCCACTTCAACATTAGAATTAATGGGTATTCAATATGATTACAATGAAGTATTTACCAGAGTTAAAAGTAAATTTGATTATGTGATGGATGACTCTGGTGTTAAAAACAATCTTTTGGGTAAAGCTATAACTATTGATCAGGCATTAAATGGAAAGTTTGGCTCAGCTATTAGAAATAGAAATTGGATGACTGATTCTAAAACGGTTGCTAAATTAGATGAAGACGTGAATAAACTTAGAATGACACTATCTTCTAAAGGAATCGACCAAAAGATGAGAGTACTTAATGCTTGTTTTAGTGTAAAAAGAATACCAGGAAAATCATCATCAATAATTAAATGCACTAAACTTATGAAGGATAAAATAGAACGTGGAGAAGTTGAAGTTGATGATTCATATGTTGATGAGAAAATGGAAATTGATACTATTGATTGGAAATCTCGTTATGATCAGTTAGAAAAAAGATTTGAGTCACTAAAACAAAGAGTTAATGAGAAATACAATACTTGGGTACAAAAAGCTAAGAAAGTAAATGAAAATATGTACTCTCTCCAGAATGTCATTTCACAACAGCAAAACCAAATAGCAGATCTTCAGCAATATTGCAATAAATTGGAAGCTGAT---TTACAGGGTAAATTTAGTTCATTGGTGTCATCAGTTGAGTGGTATCTAAGGTCTATGGAATTACCAGATGATGTAAAGAATGATATTGAACAGCAGTTAAATTCAATTGATTTAATTAATCCCATTAACGCTGTAGATGATATCGAATCGTTGATTAGAAATTTAATTCAAGATTATGACAGAACATTTTTAATGTTAAAAGGACTGTTGAAGCAATGCAACTATGAATATGTATATGAG------
>AGF86220
---------ATGGAGTCTACTCAGCAGATGGTAAGCTCTATTATTAATACTTCTTTTGAAGCTGCAGTTGTTGCTGCCACTTCAACATTAGAATTAATGGGTATTCAATATGATTACAATGAAGTATTTACTAGAGTTAAAAGTAAGTTTGATTACGTGATGGATGACTCTGGTGTAAAAAACAATCTTTTGGGTAAGGCTATAACTATTGATCAGGCGTTGAATGGAAAGTTTGGATCAGCTATTAGAAATAGAAATTGGATGACTGATTCTAAGACGGTTGCAAAATTAGATGAAGATGTGAATAAACTTAGAATGACATTATCTTCTAAAGGAATTGACCAAAAGATGAGAGTACTTAATGCTTGTTTTAGTGTGAAAAGAATACCAGGAAAATCATCATCAATAATTAAATGCACTAGACTTATGAAGGATAAAATAGAACGTGGAGAAGTTGAGGTTGATGATTCATATGTTGATGAAAAAATGGAAGTTGATACTATTGATTGGAAATCTCGGTATGATCAGCTAGAAAGAAGATTTGAGTCACTAAAACAAAGAGTTAGTGAAAAATACAACGCTTGGGTACAAAAAGCGAAGAAAGTAAATGAAAATATGTACTCTCTTCAGAATGTTATTTCACAACAGCAAAACCAAATAGCGGATCTTCAACAGTATTGTAATAAATTGGAAGTTGAT---TTGCAAGGCAAGTTTAGTTCATTAGTGTCATCAGTTGAGTGGTATCTAAGGTCTATGGAATTACCAGATGATGTAAAGACTGATATAGAACAGCAGTTAAACTCAATTGATTTAATTAATCCCATTAATGCTGTAGATGATATCGAATCGTTGATTAGAAATTTAATTCAAGATTATGACAGAACATTTTTAATGTTAAAAGGACTGTTGAAGCAATGCAACTATGAATATGCATATGAG------
>ACZ51908
---------ATGGAGTCTACTCAGCAGATGGTAGGTTCTATTATTAACACTTCTTTTGAAGCTGCAGTTGTTGCCGCCACTTCAACACTAGAATTGATGGGTATTCAATATGATTATAATGAGGTATTTACTAGAGTTAAAAGTAAGTTTGACTATGTGATGGATGACTCTGGTGTTAAAAACAATCTTTTAGGTAAAGCTATGACTATTGATCAGGCATTAAATGGAAAATTCGGCTCAGTAGTAAGAAATAGAAATTGGATGACTGATTCTAAAACAGTAGCTAAATTAGATGAGGATGTGAACAAACTTAGAATGATATTATCATCTAAAGGAATTAATCAAAAGATGAGAGTACTTAATGCTTGTTTTAGTGTGAAAAGAATACCAGGAAAATCATCATCGATTATCAAATGCACCAGACTCATGAGAGATAAAATAGAACGAGGAGAGGTTGAAGTTGATGACTCATTTGTTGATGAAAAGATGGAAATTGATACTATTGATTGGAAATCTAGATATGATCAATTGGAGAAAAGATTCGAGTCATTAAAACAGAGAGTTAATGAAAAATATAACAATTGGGTGCAAAAAGCAAAGAAAGTGAATGAAAATATGTACTCTCTTCAAAATGTTATTTCACAGCAGCAAAGTCAAATAGCAGACCTTCAACAATATTGTAGCAAATTGGAAACTGAC---TTACAAAACAAAATTAGTTCATTAGTGTCATCAGTTGAATGGTATCTAAGGTCTATGGAACTATCAGACGATATTAAAACTGATATTGAACAGCAACTAAATTCAATTGACGCAATCAATCCTATCAACGCTATAGACGATCTTGAATCATTGATTAGAAATTTGATCCAAGATTATGACAAAATATTTTTAATGTTGAAAGGACTTGCGAGGCAATGCAACTATGAATGTACGTACGAA------
>ACZ51860
ATGCTCAAGATGGAGTCTACTCAGCAGATGGTGAATTCTATTATTAACACTTCTTTTGAAGCTGCAGTTGTTGCTGCCACTTCAACATTAGAATTAATGGGTATTCAATATGATTATAATGAAGTATTTACCAGAGTTAAAAGTAAATTTGATTATGTAATGGATGACTCTGGTGTTAAAAACAACCTCTTAGGTAAAGCTGTAACTATTGACCAGGCATTAAATGGAAAGTTTAGCTCAGCTGTGAGAAACAGAAATTGGATGACTGATTCTAAAACAGTGGCTAAATTGGATGAAGATGTGAATAAACTCAGAATGATGTTATCTTCTAAAGGAATTGACCAGAGGATGAGAGTGCTAAACGCTTGTTTTAGTGTGAAAAGAATACCTGGAAAATCATCATCAATTATTAAATGTACTAGACTTATGAGAGACAAAATAGAACGTGGAGAAGTTGAAGTTGACGATTCATTTGTTGATGAGAAAATGGAAATTGATACTATTGATTGGAAATCTAGATATGACCAATTGGAAAAAAGATTTGAGTCATTAAAACAAAGAGTCAGTGAGAAATATAATAATTGGGTACAAAAAGCAAAGAAAGTAAATGAGAATATGTACTCCCTTCAGAACGTTATTTCACAGCAGCAAAATCAAATAGCAGACCTCCAACAATACTGCAATAAATTAGAAACTGAC---TTACAGAACAAAATTAGTTTACTAGTGTCATCAGTTGAGTGGTATTTAAGATCCATGGAACTATCAGATGATATAAAAACTGACATTGAACAACAATTGAATTCAATTGACGCAATCAATCCAATTAATGCTATAGATGATCTCGAATCACTGATCAGAAACTTAATTCAAGATTATGACAGAACATTCTTAATGTTAAAAGGACTTGTAAGGCAATGCAACTATGAATATACTTACGAA------
>AGH16318
---------ATGGAGTCTACTCAGCAGATGGTAAGCTCTATTATTAATACCTCTTTTGAAGCTGCAGTTGTTGCTGCCACTTCAACATTAGAATTAATGGGTGTTCAATATGATTACAATGAAGTATTTACTAGAGTTAAAAGTAAATTTGATTATGTGATGGATGACTCTGGTGTTAAAAACAATCTTTTGGGTAAAGCTATAACTATTGATCAGGCGTTAAATGGAAAGTTTGGCTCAGCTATTAGAAATAGAAATTGGATGACTGATTCTAAAACGGTTGCTAAATTAGATGAAGACGTGAATAAACTTAGAATGACATTATCTTCTAAAGGAATCGACCAAAAGATGAGAGTACTTAATGCTTGTTTTAGTGTAAAAAGAATACCAGGAAAATCGTCATCAATAATTAAATGTACTAAACTTATGAAGGATAAAATAGAACGTGGAGAAGTTGAGGTTGATGATTCATATGTTGATGAGAAAATGGAAATTGATACTATTGATTGGAAATCTCGTTATGATCAGTTAGAAAAAAGATTTGAGTCACTGAAACAAAGAGTTAATGAGAAATACAATACTTGGGTACAAAAAGCGAAGAAAGTAAATGAAAATATGTACTCTCTTCAGAATGTCATTTCACAACAGCAAAACCAAATAGCAGATCTTCAACAATATTGTAATAAATTAGAAGCTGAT---TTACAAAGCAAATTTAGTTCATTAGTGTCATCAGTTGAGTGGTATCTAAGGTCTATGGAATTACCAGATGATGTAAAGAATGATATTGAACAGCAGTTAAATTCAATTGATTTGATTAATCCCATTAATGCTATAGATGATATCGAATCGTTGATTAGAAATTTAATTCAAGATTATGACAGAGCATTTTTAATGTTAAAAGGACTGTTGAAGCAATGCAACTATGAATATACATATGAG------
>AGE98580
ATGCTCAAGATGGAGTCTACTCAGCAGATGGTAGGTTCTATTATTAACACTTCTTTTGAAGCTGCAGTTGTTGCCGCCACTTCAACACTAGAATTGATGGGTATTCAATATGATTATAATGAGGTATTTACTAGAGTTAAAAGTAAGTTTGACTATGTGATGGATGACTCTGGTGTTAAAAACAATCTTTTAGGTAAAGCTATGACTATTGATCAGGCATTAAATGGGAAATTCGGCTCAGTAGTAAGAAATAGAAATTGGATGACTGATTCTAAAACAGTAGCTAAATTAGATGAGGATGTGAACAAACTTAGAATGATATTATCATCTAAAGGAATTGATCAAAAGATGAGAGTACTTAATGCTTGTTTTAGTGTGAAAAGAATACCAGGAAAATCATCATCGATTATCAAATGCACCAGACTCATGAGAGATAAAATAGAACGAGGAGAGGTTGAAGTTGATGACTCATTTGTTGATGAAAAGATGGAAATTGATACTATTGATTGGAAATCTAGATATGATCAATTGGAGAAAAGATTCGAGTCATTAAAACAGAGAGTTAATGAAAAATATAACAATTGGGTGCAAAAAGCAAAGAAAGTGAATGAAAATATGTACTCTCTTCAAAATGTTATTTCACAGCAGCAAAGTCAAATAGCAGACCTTCAACAATATTGTAGCAAATTGGAAACTGAC---TTACAAAACAAAATTAGTTCATTAGTGTCATCAGTTGAATGGTATCTAAGGTCTATGGAACTATCAGACGATATTAAAACTGATATTGAACAGCAACTAAATTCAATTGACGCAATCAATCCTATCAACGCTATAGACGATCTTGAATCATTGATTAGAAATTTGATCCAAGATTATGACAAAACATTTTTAATGTTGAAAGGACTTGCGAGGCAATGCAACTATGAATGTACGTACGAA------
>AGE98947
---------ATGGAGTCTACTCAGCAGATGGTAAGCTCTATTATTAACACTTCTTTTGAAGCTGCAGTTGTTGCTGCCACTTCAACATTAGAATTAATGGGTATTCAATATGATTACAATGAAGTATTCACTAGAGTTAAAAGTAAATTTGATTATGTGATGGATGATTCTGGTGTTAAAAACAATCTTTTGGGTAAAGCTATAACTATTGATCAGGCGTTAAATGGAAAGTTTGGCTCAGCTATTAGAAATAGAAATTGGATGACTGATTCTAAAACGGTTGCTAAATTAGATGAAGACGTGAATAAACTTAGAATGACATTATCTTCTAAAGGAATCGATCAAAAGATGAGAGTACTTAATGCTTGTTTTAGTGTAAAAAGAATACCAGGAAAATCATCATCAATAATTAAATGCACTAGACTTATGAAGGATAAAATAGAACGTGGAGAAGTTGAGGTTGATGATTCATATGTTGATGAGAAAATGGAAATTGATACTATTGATTGGAAATCTCGTTATGATCAGTTAGAAAAAAGATTTGAGTCACTAAAACAAAGAGTTAATGAGAAATACAATACTTGGGTACAAAAAGCGAAGAAAGTAAATGAAAATATGTACTCTCTTCAGAATGTCATTTCGCAACAGCAAAACCAAATAGCAGATCTTCAACAATATTGTAATAAATTGGAAGCTGAT---TTGCAAGGCAAATTTAGTTCATTAGTGTCATCAGTTGAGTGGTATCTAAGGTCAATGGAATTACCAGATGATGTAAAGAATGATATTGAACAGCAGTTAAATTCAATTGATTTAATTAATCCCATTAATGCTATAGATGATATCGAATCGTTGATTAGAAATTTAATTCAAGATTATGACAGAACATTTTTAATGTTAAAAGGACTGTTGAAGCAATGTAACTATGAATATGCATATGAG------
>BAM98930
---------ATGGAGTCTACTCAGCAGATGGTGGGTTCTATTATCAACACTTCTTTTGAAGCTGCAGTTGTTGCTGCCACTTCAACACTAGAATTGATGGGTATTCAATATGATTATAATGAAGTATTTACTAGAGTCAAGAGTAAGTTTGATTATGTGATGGATGACTCTGGTGTTAAGAACAATCTTCTGGGTAAAGCTATGACTATTGACCAGGCACTAAATGGAAAATTTGGCTCAGTTATGAGGAATAGAAACTGGATGACAGACTCTAAAACAGTGGCCAAATTAGATGAAGATGTGAATAAACTTAGAATGATGTTATCTTCTAAAGGGATTGATCAAAAGATGAGAGTACTTAATGCTTGTTTTAGTGTAAAAAGAATACCAGGAAAATCGTCATCTATCATTAAGTGCACTAGACTAATGAAGGATAAGATAGAACGTGGTGAAGTTGAAGTTGATGATTCATTCGTTGACGAAAAGATGGAAGTCGATACTATTGATTGGAAATCTAGATATGATCAGTTAGAGAAAAGATTCGAATCATTAAAGCAAAGAGTTAGTGAGAAGTATAATAGTTGGGTGCAAAAGGCAAAAAAAGTAAATGAAAATATGTACTCTCTTCAAAATGTCATTTCACAACAGCAAAACCAAATCGCAGATCTTCAACAATATTGTAATAAATTAGAGGCTGAT---TTACAGAGTAAAATTGGTTCACTAGTGTCATCGGTTGAGTGGTATCTGAGATCTATGGAATTGTCAGATGATATTAAAACTGACATTGAGCAGCAGTTGAATTCAATTGACGCAATTAATCCTATTAATGCTATTGATGATCTCGAATCATTGATCAGAAATCTAATTCAAGATTATGATAGGACATTTTTGATGTTAAAAGGACTTGTAAGGCAATGCAACTACGAATGTGCATATGAA------
>AGF85957
---------ATGGAGTCTACTCAGCAGATGGTAAGCTCTATTATTAATACTTCTTTTGAAGCTGCAGTTGTTGCTGCCACTTCAACATTAGAATTAATGGGTATTCAATATGATTACAATGAAGTATTTACTAGAGTTAAAAGTAAGTTTGATTACGTGATGGATGACTCTGGTGTAAAAAACAATCTTTTGGGTAAGGCTATAACTATTGATCAGGCGTTGAATGGAAAGTTTGGATCAGCTATTAGAAATAGAAATTGGATGACTGATTCTAAGACGGTTGCAAAATTAGATGAAGATGTGAATAAACTTAGAATGACATTATCTTCTAAAGGAATTGACCAAAAGATGAGAGTACTTAATGCTTGTTTTAGTGTGAAAAGAATACCAGGAAAATCATCATCAATAATTAAATGCACTAGACTTATGAAGGATAAAATAGAACGTGGAGAAGTTGAGGTTGATGATTCATATGTTGATGAAAAAATGGAAGTTGATACTATTGATTGGAAATCTCGGTATGATCAGCTAGAAAGAAGATTTGAGTCACTAAAACAAAGAGTTAGTGAAAAATACAACGCTTGGGTACAAAAAGCGAAGAAAGTAAATGAAAATATGTACTCTCTTCAGAATGTTATTTCACAACAGCAAAACCAAATAGTGGATCTTCAACAGTATTGTAATAAATTGGAAGTTGAT---TTGCAAGGCAAGTTTAGTTCATTAGTGTCATCAGTTGAGTGGTATCTAAGGTCTATGGAATTACCAGATGATGTAAAGACTGATATAGAACAGCAGTTAAACTCAATTGATTTAATTAATCCCATTAATGCTGTAGATGATATCGAATCGTTGATTAGAAATTTAATTCAAGATTATGACAGAACATTTTTAATGTTAAAAGGACTGTTGAAGCAATGCAACTATGAATATGCATATGAG------
>AGE99053
---------ATGGAGTCTACTCAGCAGATGGTAAGCTCCATTATTAACACTTCTTTTGAAGCTGCAGTTGTTGCTGCCACTTCAACATTAGAATTAATGGGTATTCAATACGATTACAATGAAGTATTTACTAGAGTTAAAAGTAAATTTGATTATGTGATGGATGACTCTGGTGTTAAAAACAATCTTTTGGGTAAAGCTATAACTATTGATCAGGCGTTAAATGGAAAGTTTGGCTCAGCTATTAGAAATAGAAATTGGATGACTGATTCTAAAACGGTTGCTAAACTAGATGAAGACGTGAATAAACTTAGAATGACATTATCTTCTAAAGGAATCGACCAAAAGATGAGAGTACTTAATGCTTGTTTTAGTGTAAAAAGAATACCAGGAAAATCATCATCAATAATTAAATGCACTAGACTTATGAAGGATAAAATAGAACGTGGGGAAGTTGAGGTTGATGATTCATATGTTGATGAGAAAATGGAAATTGATACTATTGATTGGAAATCTCGTTATGATCAGTTAGAAAAAAGATTTGAGGCACTAAAACAAAGAGTTAATGAAAAATATAATACTTGGGTACAAAAAGCAAAGAAAGTAAATGAAAATATGTACTCTCTTCAGAATGTCATTTCACAACAGCAAAACCAAATATCAGATCTTCAACAATATTGTAATAAATTGGAAGCTGAT---TTGCAAGGCAAATTTAGTTCATTAGTGTCATCAGTTGAGTGGTATCTAAGATCTATGGAATTACCAGATGATGTAAAGAATGATATTGAACAGCAATTAAATTCAATTGATTTAATTAATCCCATTAATGCTATAGATGATATCGAATCGTTGATTAGAAATTTAATTCAAGATTATGACAGAACGTTTTTAATGTTAAAAGGACTTTTGAAGCAATGCAACTATGAATATGCATATGAG------
>AEB79338
---------ATGGAGTCTACTCAGCAGATGGTAAGCTCTATTATTAACACTTCTTTTGAAGCTGCAGTTGTTGCTGCTACTTCAACATTAGAATTAATGGGTATTCAATATGATTACAATGAAATATTTACCAGAGTTAAAAGTAAATTTGATTATGTGATGGATGACTCTGGTGTAAAAAACAATCTTTTAGGTAAAGCTATAACTATTGATCAGGCATTAAATGGAAAGTTTGGTTCAGCTATTAGAAATAGAAATTGGATGACTGATTCTAAAACGGTTGCTAAATTAGATGAAGACGTAAATAAACTGAGAATGACATTATCTTCTAAAGGAATTGACCAAAAGATGAGAGTACTTAATGCTTGTTTTAGTGTAAAGAGAATACCAGGAAAATCATCGTCAATAATTAAATGCACTAGACTTATGAAGGATAAAATAGAACGTGGAGAAGTTGAGGTTGATGATTCATATGTTGATGAGAAAATGGAAATTGATACTATTGATTGGAAATCTCGTTATGATCAGTTAGAAAAAAGATTTGAGTCACTAAAACAGAGAGTTACTGAGAAATACAATACTTGGGTACAAAAGGCAAAGAAAGTAAATGAAAATATGTACTCTCTTCAAAATGTCATCTCACAACAGCAAAATCAAATAGCAGATCTTCAACAATATTGTAATAAGTTGGAAGCTGAT---TTACAAGGCAAATTTAGTTCACTAGTGTCATCAGTTGAATGGTATCTAAGGTCTATGGAACTACCAGATGATGTGAAGAATGATATTGAACAGCAGTTAAATTCAATTGATTTAATTAATCCCATTAATGCTATAGATGATATTGAATCTTTAATTAGAAATTTAATTCAAGATTATGATAGAACATTTTTAATGTTAAAAGGACTGTTGAAGCAGTGCAATTATGAATATGCATGTGAG------
>AEB79339
---------ATGGAGTCTACTCAGCAGATGGTAAGCTCTATTATTAACACTTCTTTTGAAGCTGCAGTTGTTGCTGCTACTTCAACATTAGAATTAATGGGTATTCAATATGATTACAATGAAATATTTACCAGAGTTAAAAGTAAATTTGATTATGTGATGGATGACTCTGGTGTAAAAAACAATCTTTTAGGTAAAGCTATAACTATTGATCAGGCATTAAATGGAAAGTTTGGTTCAGCTATTAGAAATAGAAATTGGATGACTGATTCTAAAACGGTTGCTAAATTAGATGAAGACGTAAATAAACTGAGAATGACATTATCTTCTAAAGGAATTGACCAAAAGATGAGAGTACTTAATGCTTGTTTTAGTGTAAAGAGAATACCAGGAAAATCATCGTCAATAATTAAATGCACTAGACTTATGAAGGATAAAATAGAACGTGGAGAAGTTGAGGTTGATGATTCATATGTTGATGAGAAAATGGAAATTGATACTATTGATTGGAAACCTCGTTATGATCAGTTAGAAAAAAGATTTGAGTCACTAAAACAGAGAGTTACTGAGAAATACAATACTTGGGTACAAAAGGCAAAGAAAGTAAATGAAAATATGTACTCTCTTCAAAATGTCATCTCACAACAGCAAAATCAAATAGCAGATCTTCAACAATATTGTAATAAGTTGGAAGCTGAT---TTGCAAGGCAAATTTAGTTCACTAGTGTCATCAGTTGAATGGTATCTAAGGTCTATGGAACTACCAGATGATGTGAAGAATGATATTGAACAGCAGTTAAATTCAATTGATTTAATTAATCCCATTAATGCTATAGATGATATTGAATCTTTAATTAGAAATTTAATTCAAGATTATGATAGAACATTTTTAATGTTAAAAGGACTGTTGAAGCAGTGCAATTATGAATATGCATGTGAG------
>AEB79332
---------ATGGAGTCTACTCAGCAGATGGTAAGCTCTATTATTAACACTTCTTTTGAAGCTGCAGTTGTTGCTGCTACTTCAACATTAGAATTAATGGGTATTCAATATGATTACAATGAAATATTTACCAGAGTTAAAAGTAAATTTGATTATGTGATGGATGACTCTGGTGTAAAAAACAATCTTTTAGGTAAAGCTATAACTATTGATCAGGCATTAAATGGAAAGTTTGGTTCAGCTATTAGAAATAGAAATTGGATGACTGATTCTAAAACGGTTGCTAAATTAGATGAAGACGTAAATAAACTGAGAATGACATTATCTTCTAAAGGAATTGACCAAAAGATGAGAGTACTTAATGCTTGTTTTAGTGTAAAGAGAATACCAGGAAAATCATCGTCAATAATTAAATGCACTAGACTTATGAAGGATAAAATAGAACGTGGAGAAGTTGAGGTTGATGATTCATATGTTGATGAGAAAATGGAAATTGATACTATTGATTGGAAACTTCGTTATGATCAGTTAGAAAAAAGATTTGAGTCACTAAAACAGAGAGTTACTGAGAAATACAATACTTGGGTACAAAAGGCAAAGAAAGTAAATGAAAATATGTACTCTCTTCAAAATGTCATCTCACAACAGCAAAATCAAATAGCAGATCTTCAACAATATTGTAATAAGTTGGAAGCTGAT---TTGCAAGGCAAATTTAGTTCACTAGTGTCATCAGTTGAATGGTATCTAAGGTCTATGGAACTACCAGATGATGTGAAGAATGATATTGAACAGCAGTTAAATTCAATTGATTTAATTAATCCCATTAATGCTATAGATGATATTGAATCTTTAATTAGAAATTTAATTCAAGATTATGATAGAACATTTTTAATGTTAAAAGGACTGTTGAAGCAGTGCAATTATGAATATGCATGTGAG------
>AEB79333
---------ATGGAGTCTACTCAGCAGATGGTAAGCTCTATTATTAACACTTCTTTTGAAGCTGCAGTTGTTGCTGCTACTTCAACATTAGAATTAATGGGTATTCAATATGATTACAATGAAATATTTACCAGAGTTAAAAGTAAATTTGATTATGTGATGGATGACTCTGGTGTAAAAAACAATCTTTTAGGTAAAGCTATAACTATTGATCAGGCATTAAATGGAAAGTTTGGTTCAGCTATTAGAAATAGAAATTGGATGACTGATTCTAAAACGGTTGCTAAATTAGATGAAGACGTAAATAAACTGAGAATGACATTATCTTCTAAAGGAATTGACCAAAAGATGAGAGTACTTAATGCTTGTTTTAGTGTAAAGAGAATACCAGGAAAATCATCGTCAATAATTAAATGCACTAGACTTATGAAGGATAAAATAGAACGTGGAGAAGTTGAGGTTGATGATTCATATGTTGATGAGAAAATGGAAATTGATACTATTGATTGGAAACTTCGTTATGATCAGTTAGAAAAAAGATTTGAGTCACTAAAACAGAGAGTTACTGAGAAATACAATACTTGGGTACAAAAGGCAAAGAAAGTAAATGAAAATATGTACTCTCTTCAAAATGTCATCTCACAACAGCAAAATCAAATAGCAGATCTTCAACAATATTGTAATAAGTTGGAAGCTGAT---TTGCAAGGCAAATTTAGTTCACTAGTGTCATCAGTTGAATGGTATCTAAGGTCTATGGAACTACCAGATGATGTGAAGAATGATATTGAACAGCAGTTAAATTCAATTGATTTAATTAATCCCATTAATGCTATAGATGATATTGAATCTTTAATTAGAAATTTAATTCAAGATTATGATAGAACATTTTTAATGTTAAAAGGACTGTTGAAGCAGTGCAATTATGAATATGCATGTGAG------
>AEB79330
---------ATGGAGTCTACTCAGCAGATGGTAAGCTCTATTATTAACACTTCTTTTGAAGCTGCAGTTGTTGCTGCTACTTCAACATTAGAATTAATGGGTATTCAATATGATTACAATGAAATATTTACCAGAGTTAAAAGTAAATTTGATTATGTGATGGATGACTCTGGTGTAAAAAACAATCTTTTAGGTAAAGCTATAACTATTGATCAGGCATTAAATGGAAAGTTTGGTTCAGCTATTAGAAATAGAAATTGGATGACTGATTCTAAAACGGTTGCTAAATTAGATGAAGACGTAAATAAACTGAGAATGACATTATCTTCTAAAGGAATTGACCAAAAGATGAGAGTACTTAATGCTTGTTTTAGTGTAAAGAGAATACCAGGAAAATCATCGTCAATAATTAAATGCACTAGACTTATGAAGGATAAAATAGAACGTGGAGAAGTTGAGGTTGATGATTCATATGTTGATGAGAAAATGGAAATTGATACTATTGATTGGAAACCTCGTTATGATCAGTTAGAAAAAAGATTTGAGTCACTAAAACAGAGAGTTACTGAGAAATACAATACTTGGGTACAAAAGGCAAAGAAAGTAAATGAAAATATGTACTCTCTTCAAAATGTCATCTCACAACAGCAAAATCAAATAGCAGATCTTCAACAATATTGTAATAAGTTGGAAGCTGAT---TTGCAAGGCAAATTTAGTTCACTAGTGTCATCAGTTGAATGGTATCTAAGGTCTATGGAACTACCAGATGATGTGAAGAATGATATTGAACAGCAGTTAAATTCAATTGATTTAATTAATCCCATTAATGCTATAGATGATATTGAATCTTTAATTAGAAATTTAATTCAAGATTATGATAGAACATTTTTAATGTTAAAAGGACTGTTGAAGCAGTGCAATTATGAATATGCATGTGAG------
>AEB79331
---------ATGGAGTCTACTCAGCAGATGGTAAGCTCTATTATTAACACTTCTTTTGAAGCTGCAGTTGTTGCTGCTACTTCAACATTAGAATTAATGGGTATTCAATATGATTACAATGAAATATTTACCAGAGTTAAAAGTAAATTTGATTATGTGATGGATGACTCTGGTGTAAAAAACAATCTTTTAGGTAAAGCTATAACTATTGATCAGGCATTAAATGGAAAGTTTGGTTCAGCTATTAGAAATAGAAATTGGATGACTGATTCTAAAACGGTTGCTAAATTAGATGAAGACGTAAATAAACTGAGAATGACATTATCTTCTAAAGGAATTGACCAAAAGATGAGAGTACTTAATGCTTGTTTTAGTGTAAAGAGAATACCAGGAAAATCATCGTCAATAATTAAATGCACTAGACTTATGAAGGATAAAATAGAACGTGGAGAAGTTGAGGTTGATGATTCATATGTTGATGAGAAAATGGAAATTGATACTATTGATTGGAAACCTCGTTATGATCAGTTAGAAAAAAGATTTGAGTCACTAAAACAGAGAGTTACTGAGAAATACAATACTTGGGTACAAAAGGCAAAGAAAGTAAATGAAAATATGTACTCTCTTCAAAATGTCATCTCACAACAGCAAAATCAAATAGCAGATCTTCAACAATATTGTAATAAGTTGGAAGCTGAT---TTGCAAGGCAAATTTAGTTCACTAGTGTCATCAGTTGAATGGTATCTAAGGTCTATGGAACTACCAGATGATGTGAAGAATGATATTGAACAGCAGTTAAATTCAATTGATTTAATTAATCCCATTAATGCTATAGATGATATTGAATCTTTAATTAGAAATTTAATTCAAGATTATGATAGAACATTTTTAATGTTAAAAGGACTGTTGAAGCAGTGCAATTATGAATATGCATGTGAG------
>AEB79336
---------ATGGAGTCTACTCAGCAGATGGTAAGCTCTATTATTAACACTTCTTTTGAAGCTGCAGTTGTTGCTGCTACTTCAACATTAGAATTAATGGGTATTCAATATGATTACAATGAAATATTTACCAGAGTTAAAAGTAAATTTGATTATGTGATGGATGACTCTGGTGTAAAAAACAATCTTTTAGGTAAAGCTATAACTATTGATCAGGCATTAAATGGAAAGTTTGGTTCAGCTATTAGAAATAGAAATTGGATGACTGATTCTAAAACGGTTGCTAAATTAGATGAAGACGTAAATAAACTGAGAATGACATTATCTTCTAAAGGAATTGACCAAAAGATGAGAGTACTTAATGCTTGTTTTAGTGTAAAGAGAATACCAGGAAAATCATCGTCAATAATTAAATGCACTAGACTTATGAAGGATAAAATAGAACGTGGAGAAGTTGAGGTTGATGATTCATATGTTGATGAGAAAATGGAAATTGATACTATTGATTGGAAACCTCGTTATGATCAGTTAGAAAAAAGATTTGAGTCACTAAAACAGAGAGTTACTGAGAAATACAATACTTGGGTACAAAAGGCAAAGAAAGTAAATGAAAATATGTACTCTCTTCAAAATGTCATCTCACAACAGCAAAATCAAATAGCAGATCTTCAACAATATTGTAATAAGTTGGAAGCTGAT---TTGCAAGGCAAATTTAGTTCACTAGTGTCATCAGTTGAATGGTATCTAAGGTCTATGGAACTACCAGATGATGTGAAGAATGATATTGAACAGCAGTTAAATTCAATTGATTTAATTAATCCCATTAATGCTATAGATGATATTGAATCTTTAATTAGAAATTTAATTCAAGATTATGATAGAACATTTTTAATGTTAAAAGGACTGTTGAAGCAGTGCAATTATGAATATGCATGTGAG------
>AEB79337
---------ATGGAGTCTACTCAGCAGATGGTAAGCTCTATTATTAACACTTCTTTTGAAGCTGCAGTTGTTGCTGCTACTTCAACATTAGAATTAATGGGTATTCAATATGATTACAATGAAATATTTACCAGAGTTAAAAGTAAATTTGATTATGTGATGGATGACTCTGGTGTAAAAAACAATCTTTTAGGTAAAGCTATAACTATTGATCAGGCATTAAATGGAAAGTTTGGTTCAGCTATTAGAAATAGAAATTGGATGACTGATTCTAAAACGGTTGCTAAATTAGATGAAGACGTAAATAAACTGAGAATGATATTATCTTCTAAAGGAATTGACCAAAAGATGAGAGTACTTAATGCTTGTTTTAGTGTAAAGAGAATACCAGGAAAATCATCGTCAATAATTAAATGCACTAGACTTATGAAGGATAAAATAGAACGTGGAGAAGTTGAGGTTGATGATTCATATGTTGATGAGAAAATGGAAATTGATACTATTGATTGGAAACCTCGTTATGATCAGTTAGAAAAAAGATTTGAGTCACTAAAACAGAGAGTTACTGAGAAATACAATACTTGGGTACAAAAGGCAAAGAAAGTAAATGAAAATATGTACTCTCTTCAAAATGTCATCTCACAACAGCAAAATCAAATAGCAGATCTTCAACAATATTGTAATAAGTTGGAAGCTGAT---TTGCAAGGCAAATTTAGTTCACTAGTGTCATCAGTTGAATGGTATCTAAGGTCTATGGAACTACCAGATGATGTGAAGAATGATATTGAACAGCAGTTAAATTCAATTGATTTAATTAATCCCATTAATGCTATAGATGATATTGAATCTTTAATTAGAAATTTAATTCAAGATTATGATAGAACATTTTTAATGTTAAAAGGACTGTTGAAGCAGTGCAATTATGAATATGCATGTGAG------
>AEB79334
---------ATGGAGTCTACTCAGCAGATGGTAAGCTCTATTATTAACACTTCTTTTGAAGCTGCAGTTGTTGCTGCTACTTCAACATTAGAATTAATGGGTATTCAATATGATTACAATGAAATATTTACCAGAGTTAAAAGTAAATTTGATTATGTGATGGATGACTCTGGTGTAAAAAACAATCTTTTAGGTAAAGCTATAACTATTGATCAGGCATTAAATGGAAAGTTTGGTTCAGCTATTAGAAATAGAAATTGGATGACTGATTCTAAAACGGTTGCTAAATTAGATGAAGACGTAAATAAACTGAGAATGACATTATCTTCTAAAGGAATTGACCAAAAGATGAGAGTACTTAATGCTTGTTTTAGTGTAAAGAGAATACCAGGAAAATCATCGTCAATAATTAAATGCACTAGACTTATGAAGGATAAAATAGAACGTGGAGAAGTTGAGGTTGATGATTCATATGTTGATGAGAAAATGGAAATTGATACTATTGATTGGAAACCTCGTTATGATCAGTTAGAAAAAAGATTTGAGTCACTAAAACAGAGAGTTACTGAGAAATACAATACTTGGGTACAAAAGGCAAAGAAAGTAAATGAAAATATGTACTCTCTTCAAAATGTCATCTCACAACAGCAAAATCAAATAGCAGATCTTCAACAATATTGTAATAAGTTGGAAGCTGAT---TTGCAAGGCAAATTTAGTTCACTAGTGTCATCAGTTGAATGGTATCTAAGGTCTATGGAACTACCAGATGATGTGAAGAATGATATTGAACAGCAGTTAAATTCAATTGATTTAATTAATCCCATTAATGCTATAGATGATATTGAATCTTTAATTAGAAATTTAATTCAAGATTATGATAGAACATTTTTAATGTTAAAAGGACTGTTGAAGCAGTGCAATTATGAATATGCATGTGAG------
>AGF86388
ATGCTCAAGATGGAGTCTACTCAGCAGATGGCAAGTTCTATTATTAACACTTCTTTTGAAGCTGCGGTTGTTGCTGCCACTTCGACACTAGAATTAATGGGTATTCAATATGATTACAATGAAATTTACACTAGAGTTAAAAGTAAGTTTGATTATGTGATGGATGATTCTGGTGTTAAAAACAATTTATTGGGCAAAGCGGCGACTATTGATCAGGCACTAAATGGAAAATTTGGTTCAGTTATGAGAAATAAAAATTGGATGACTGATTCAAGAACGGTGGCTAAACTGGATGAAGATGTGAATAAGTTAAGGATGATGCTTTCTTCTAAAGGTATTGATCAGAAGATGAGAGTACTTAATGCTTGTTTTAGTGTTAAAAGAATACCAGGTAAATCATCATCAGTTATAAAGTGTACTAGACTTATGAAAGATAAGATTGAACGTGGTGCGGTAGAAGTTGATGATTCATTTGCTGAAGAGAAAATGGAAGTTGACACAGTTGATTGGAAATCAAGATATGATCAGTTGGAAAGAAGATTCGAGTCATTGAAACAGAGAGTAAATGAGAAGTATACTACCTGGGTACAGAAGGCAAAAAAAGTTAATGAAAATATGTACTCTCTCCAGAATGTTATATCACAACAACAAAATCAAATAGCTGATTTGCAAAATTATTGTAGTAAATTAGAAGCTGAT---TTACAGAATAAAGTTGGTTCGTTAGTTTCATCTGTTGAATGGTATCTTAAATCAATGGAATTGCCAGATGAAGTCAAAACTGATATAGAACAACAACTGAATTCAATTGACACCATTAGTCCAATAAATGCAATTGATGATCTTGAAATTTTAATCAGAAATTTAATTCATGACTATGATAGAACATTTTTAATGCTTAAGGGACTATTACGGCAATGCAACTATGAATATGCATATGAA------
>ADK46589
---------ATGGAGTCTACTCAGCAGATGGTAAGCTCTATTATTAATACTTCTTTTGAAGCTGCAGTTGTTGCTGCTACTTCAACATTAGAATTAATGGGTATTCAATATGATTACAATGAAATATTTACCAGAGTTAAAAGTAAATTTGATTATGTGATGGATGACTCTGGTGTAAAAAACAATCTTTTAGGTAAAGCTATAACTATTGATCAGGCATTAAATGGAAAGTTTGGTTCAGCTATTAGAAATAGAAATTGGATGACTGATTCTAAAACGGTTGCTAAATTAGATGAAGATGTAAATAAACTGAGAATGACATTATCTTCTAAAGGAATTGACCAAAAGATGAGAGTACTTAATGCCTGTTTTAGTGTAAAGAGAATACCAGGAAAATCATCGTCAATAATTAAATGTACTAGACTTATGAAGGATAAAATAGAACGTGGAGAAGTTGAAGTTGATGATTCATATGTTGATGAGAAAATGGAAATTGATACTATTGATTGGAAATCTCGTTATGATCAGTTAGAAAAAAGATTTGAGTCACTAAAACTGAGAGTTACTGAGAAATACAATACTTGGGTACAAAAGGCAAAGAAAGTAAATGAAAATATGTACTCTCTTCAAAATGTCATCTCACAGCAGCAAAATCAAATAGCAGATCTTCAACAATATTGTAATAAGTTAGAAGCTGAT---TTGCAAAGCAAGTTTAGTTCATTAGTGTCATCAGTTGAGTGGTATCTAAGGTCTATGGAACTACCAGATGATGTAAAGAATGATATTGAACAGCAGTTAAATTCAATTGATTTAATTAATCCCATTAATGCTATAGACGATATTGAATCTTTAATTAGAAATTTAATTCAAGATTATGATAGAACATTTTTAATGTTAAAAGGACTGTTGAAGCAGTGCAATTATGAATATGCATGTGAG------
>ADK46588
---------ATGGAGTCTACTCAGCAGATGGTAAGCTCTATTATTAATACTTCTTTTGAAGCTGCAGTTGTTGCTGCTACTTCAACATTAGAATTAATGGGTATTCAATATGATTACAATGAAATATTTACCAGAGTTAAAAGTAAATTTGATTATGTGATGGATGACTCTGGTGTAAAAAACAATCTTTTAGGTAAAGCTATAACTATTGATCAGGCATTAAATGGAAAGTTTGGTTCAGCTATTAGAAATAGAAATTGGATGACTGATTCTAAAACGGTTGCTAAATTAGATGAAGATGTAAATAAACTGAGAATGACATTATCTTCTAAAGGAATTGACCAAAAGATGAGAGTACTTAATGCCTGTTTTAGTGTAAAGAGAATACCAGGAAAATCATCGTCAATAATTAAATGTACTAGACTTATGAAGGATAAAATAGAACGTGGAGAAGTTGAGGTTGATGATTCATATGTTGATGAGAAAATGGAAATTGATACTATTGATTGGAAATCTCGTTATGATCAGTTAGAAAAAAGATTTGAGTCACTAAAACTGAGAGTTACTGAGAAATACAATACTTGGGTACAAAAGGCAAAGAAAGTAAATGAAAATATGTACTCTCTTCAAAATGTCATCTCACAGCAGCAAAATCAAATAGCAGATCTTCAACAATATTGTAATAAGTTAGAAGCTGAT---TTGCAAAGCAAGTTTAGTTCATTAGTGTCATCAGTTGAGTGGTATCTAAGGTCTATGGAACTACCAGATGATGTAAAGAATGATATTGAACAGCAGTTAAATTCAATTGATTTAATTAATCCCATTAATGCTATAGACGATATTGAATCTTTAATTAGAAATTTAATTCAAGATTATGACAGAACATTTTTAATGTTAAAAGGACTGTTGAAGCAGTGCAATTATGAATATGCATGTGAG------
>ACZ51764
---------ATGGAGTCTACTCAGCAGATGGTAAGCTCTATTATTAACACTTCTTTTGAAGCTGCAGTTGTTGCTGCTACTTCAACATTAGAATTAATGGGTATTCAATATGATTACAATGAAGTATTTACCAGAGTTAAAAGTAAATTTGATTATGTGATGGATGACTCTGGTGTAAAAAACAATCTTTTGGGTAAAGCTATAACTATTGATCAGGCGTTAAATGGAAAGTTTGGCTCAGCTATTAGAAATAGAAATTGGATGACTGATTCTAAAACGGTTGCTAAATTAGATGAAGACGTAAATAAACTTAGAATGACATTATCTTCTAAAGGAATTGACCAAAAGATGAGAGTACTTAATGCTTGTTTTAGTGTAAAAAGAATACCAGGAAAATCATCATCAATAATTAAATGCACTAGACTTATGAAGGATAAAATAGAACGTGGAGAAGTTGAGGTTGATGATTCATATGTTGATGAGAAAATGGAAATTGATACTATTGATTGGAAATCTCGTTATGATCAGTTAGAAAAGAGATTTGAGTCACTAAAACAAAGAGTTAATGAGAAATACAATACTTGGGTACAAAAAGCAAAGAAAGTAAATGAAAATATGTACTCTCTTCAAAATGTCATCTCACAACAGCAAAATCAAATAGCAGATCTTCAACAATATTGTAATAAATTGGAAGCTGAT---TTGCAAGGCAAATTTAGTTCATTAGTGTCATCAGTTGAGTGGTATCTAAGGTCTATGGAATTACCAGATGATGTAAAGAATGATATTGAACAGCAGTTAAATTCAATTGATTTAATTAATCCCATTAATGCTATAGATGATATCGAATCGTTGATTAGAAATTTAATTCAAGATTATGACAGAACATTTTTAATGTTAAAAGGACTGTTGAAGCAGTGCAACTATGAATATGCATGTGAG------
>AGE98848
---------ATGGAGTCTACTCAGCAGATGGTAAGCTCTATTATTAACACTTCTTTTGAAGCTGCAGTTGTTGCTGCCACTTCAACATTAGAATTAATGGGTATTCAATATGATTACAATGAAGTATTCACTAGAGTTAAAAGTAAATTTGATTATGTGATGGATGATTCTGGTGTTAAAAACAATCTTTTGGGTAAAGCTATAACTATTGATCAGGCGTTAAATGGAAAGTTTGGCTCAGCTATTAGAAATAGAAATTGGATGACTGATTCTAAAACGGTTGCTAAATTAGATGAAGACGTGAATAAACTTAGAATGACATTATCTTCTAAAGGAATCGATCAAAAGATGAGAGTACTTAATGCTTGTTTTAGTGTAAAAAGAATACCAGGAAAATCATCATCAATAATTAAATGCACTAGACTTATGAAGGATAAAATAGAACGTGGAGAAGTTGAGGTTGATGATTCATATGTTGATGAGAAAATGGAAATTGATACTATTGATTGGAAATCTCGTTATGATCAGTTAGAAAAAAGATTTGAGTCACTAAAACAAAGAGTTAATGAGAAATACAATACTTGGGTACAAAAAGCGAAGAAAGTAAATGAAAATATGTACTCTCTTCAGAATGTCATTTCGCAACAGCAAAACCAAATAGCAGATCTTCAACAATATTGTAATAAATTGGAAGCTGAT---TTGCAAGGCAAATTTAGTTCATTAGTGTCATCAGTTGAGTGGTATCTAAGGTCAATGGAATTACCAGATGATGTAAAGAATGATATTGAACAGCAGTTAAATTCAATTGATTTAATTAATCCCATTAATGCTATAGATGATATCGAATCGTTGATTAGAAATTTAATTCAAGATTATGACAGAACATTTTTAATGTTAAAAGGACTGTTGAAGCAATGTAACTATGAATATGCATATGAG------
>ACZ52099
---------ATGGAGTCTACTCAGCAGATGGTAGGTTCTATTATTAACACTTCTTTTGAAGCTGCAGTTGTTGCCGCCACTTCAACACTAGAATTGATGGGTATTCAATATGATTATAATGAGGTATTCACTAGAGTTAAAAGTAAGTTTGACTATGTGATGGATGACTCTGGTGTTAAAAACAATCTTTTAGGTAAAGCTATGACTATTGATCAGGCATTAAATGGAAAATTTGGCTCAGTAGTAAGAAATAGAAATTGGATGACTGATTCTAAAACAGTAGCTAAATTAGATGAGGATGTGAACAAACTTAGAATGATATTATCATCTAAAGGAATTGATCAAAAGATGAGAGTACTTAATGCTTGTTTTAGTGTGAAAAGAATACCAGGAAAATCATCATCGATTATCAAATGCACCAGACTCATGAGAGATAAAATAGAACGAGGAGAGGTTGAAGTTGATGACTCATTTGTTGATGAAAAGATGGAAATTGATACTATTGATTGGAAATCTAGATATGATCAATTAGAGAAAAGATTCGAGTCATTAAAACAGAGAGTTAATGAAAAATATAACAATTGGGTGCAAAAAGCAAAGAAAGTGAATGAAAATATGTACTCTCTTCAAAATGTTATTTCACAGCAGCAAAGTCAAATAGCAGACCTTCAACAATATTGTAGCAAATTGGAAAATGAC---TTACAAAACAAAATTAGTTCATTAGTGACATCAGTTGAATGGTATCTAAGGTCTATGGAACTATCAGACGATATTAAAAATGATATTGAACAGCAACTAAATTCAATTGACGCAATCAATCCTATCAACGCTATAGACGATTTTGAATCATTGATTAGAAATTTGATCCAAGATTATGACAAAACATTTTTAATGTTGAAAGGACTTGCGAGGCAATGCAACTATGAATGTACGTACGAA------
>ACZ51884
ATGCTCAAGATGGAGTCTACTCAGCAGATGGTAGGTTCTATTATTAACACTTCTTTTGAAGCTGCAGTTGTTGCCGTCACTTCAACACTAGAATTGATGGGTATTCAATATGATTATAATGAGGTATTTACTAGAGTTAAAAGTAAGTTTGACTATGTGATGGATGACTCTGGTGTTAAAAACAATCTTTTAGGTAAAGCTATGACTATTGATCAGGCATTAAATGGAAAATTCGGCTCAGTAGTAAGAAATAGAAATTGGATGACTGATTCTAAAACAGTAGCTAAATTAGATGAGGATGTGAACAAACTTAGAATGATATTATCATCTAAAGGAATTGATCAAAAGATGAGAGTACTTAATGCTTGTTTTAGTGTGAAAAGAATACCAGGAAAATCATCATCGATTATCAAATGCACCAGACTCATGAGAGATAAAATAGAACGAGGAGAGGTTGAAGTTGATGACTCATTTGTTGATGAAAAGATGGAAATTGATACTATTGATTGGAAATCTAGATATGATCAATTGGAGAAAAGATTCGAGTCATTAAAACAGAGAGTTAATGAAAAGTATAACAATTGGGTGCAAAAAGCAAAGAAAGTGAATGAAAATATGTACTCTCTTCAAAATGTTATTTCACAGCAGCAAAGTCAAATAGCAGACCTTCAACAATATTGTAGCAAATTGGAAACTGAC---TTACAAAACAAAATTAGTTCATTAGTGTCATCAGTTGAATGGTATCTAAGGTCTATGGAACTATCAGACGATATTAAAACTGATATTGAACAGCAACTAAATTCAATTGACGCAATCAATCCTATCAACGCTATAGACGATCTTGAATCATTGATTAGAAATTTGATCCAAGATTATGACAAAATATTTTTAATGTTGAAAGGACTTGCGAGGCAATGCAACTATGAATGTACGTACGAA------
>AGH16326
---------ATGGAGTCTACTCAGCAGATGGTAAGCTCTATTATTAACACTTCTTTTGAAGCTGCAGTTGTTGCTGCTACTTCAACATTAGAATTAATGGGTATTCAATATGATTACAATGAAATATTTACCAGAGTTAAAAGTAAATTTGATTATGTGATGGATGACTCTGGTGTAAAAAACAATCTTTTAGGTAAAGCTATAACTATTGATCAGGCATTAAATGGAAAGTTTGGTTCAGCCATTAGAAATAGAAATTGGATGACTGATTCTAAAACGGTTGCTAAATTAGATGAAGACGTAAATAAACTGAGAATGACATTATCTTCTAAAGGAATTGACCAAAAGATGAGAGTACTTAATGCTTGTTTTAGTGTAAAGAGAATACCAGGAAAATCATCGTCAATAATTAAATGCACTAGACTTATGAAGGATAAAATAGAACGTGGAGAAGTTGAGGTTGATGATTCATATGTTGATGAGAAAATGGAAATTGATACTATTGATTGGAAATCTCGTTATGATCAGTTAGAAAAAAGATTTGAGTCACTAAAACAGAGAGTTACTGAGAAATACAATACTTGGGTACAAAAGGCAAAGAAAGTAAATGAAAATATGTACTCTCTTCAAAATATCATCTCACAACAGCAAAATCAAATAGCAGATCTTCAACAATATTGTAATAAGTTGGAAGCTGAT---TTGCAAGGCAAATTTAGTTCATTAGTGTCATCAGTTGAATGGTATCTAAGGTCTATGGAACTACCAGATGATGTAAAGAATGATATTGAACAGCAGTTAAATTCAATTGATTTAATTAATCCCATTAATGCTATAGATGATATTGAATCTTTAATTAGAAATTTAATTCAAGATTATGACAGAACATTTTTAATGTTAAAAGGACTGTTGAAGCAGTGCAATTATGAATATGCATGTGAG------
>AGH16337
---------ATGGAGTCTACTCAGCAGATGGTAAGCTCTATTATTAATACCTCTTTTGAAGCTGCAGTTGTTGCTGCCACTTCAACATTAGAATTAATGGGTGTTCAATATGATTACAATGAAGTATTTACTAGAGTTAAAAGTAAATTTGATTATGTGATGGATGACTCTGGTGTTAAAAACAATCTTTTGGGTAAAGCTATAACTATTGATCAGGCGTTAAATGGAAAGTTTGGCTCAGCTATTAGAAATAGAAATTGGATGACTGATTCTAAAACGGTTGCTAAATTAGATGAAGACGTGAATAAACTTAGAATGACATTATCTTCTAAAGGAATCGACCAAAAGATGAGAGTACTTAATGCTTGTTTTAGTGTAAAAAGAATACCAGGAAAATCGTCATCAATAATTAAATGTACTAAACTTATGAAGGATAAAATAGAACGTGGAGAAGTTGAGGTTGATGATTCATATGTTGATGAGAAAATGGAAATTGATACTATTGATTGGAAATCTCGTTATGATCAGTTAGAAAAAAGATTTGAGTCACTGAAACAAAGAGTTAATGAGAAATACAATACTTGGGTACAAAAAGCGAAGAAAGTAAATGAAAATATGTACTCTCTTCAGAATGTCATTTCACAACAGCAAAACCAAATAGCAGATCTTCAACAATATTGTAATAAATTAGAAGCTGAT---TTACAAAGCAAATTTAGTTCATTAGTGTCATCAGTTGAGTGGTATCTAAGGTCTATGGAATTACCAGATGATGTAAAGAATGATATTGAACAGCAGTTAAATTCAATTGATTTGATTAATCCCATTAATGCTATAGATGATATCGAATCGTTGATTAGAAATTTAATTCAAGATTATGACAGAGCATTTTTAATGTTAAAAGGACTGTTGAAGCAATGCAACTATGAATATACATATGAG------
>AGE47469
ATGCTCAAGATGGAGTCTACTCAGCAGATGGCATCTTCTATTATTAACTCTTCTTTTGAAGCTGCAGTTGTCGCTGCAACTTCTACATTGGAATTAATGGGTATTCAATATGATTATAATGAAGTATATACTAGAGTTAAAAGTAAGTTTGATTTTGTAATGGATGATTCTGGCGTTAAGAATAATCTAATAGGTAAGGCAGTTACAATTGATCAGGCTTTGAATGGTAAGTTTAGTTCATCTATCAGAAATAGAAATTGGATGACTGATTCAAAAACTGTAGCAAGATTAGATGAAGATGTGAACAAACTTAGATTGTTATTGTCATCGAAAGGAATTGATCAAAAAATGAGAGTTCTTAATGCATGCTTTAGTGTTAAGAGAGTACCTGGAAAATCGTCATCTATCATTAAATGTACTAGGTTAATGAAAGAAAAAATAGAACGTGGAGAAGTCGAAGTGGATGATGCATTCATTGAAGAAAAAATGGAAATTGATACTATAGATTGGAAATCCAGATATGATCAACTTGAAAGACGATTTGAGTCGTTAAAACAGCGAGTTAATGAAAAGTATAATAATTGGGTTATTAAGGCAAGGAAAGTAAACGAAAACATGAACTCTCTTCAGAATGTTATTTCGCAACAACAAGCTCATATCAATGAATTACAAATATATAATAATAAACTAGAGCGTGAT---TTACAATCAAAAATAGGATCAGTTGTTTCATCCATTGAATGGTACTTACGGTCTATGGAACTATCAGATGACATTAAATCAGATATTGAACAACAACTCAATTCAATAGATCATATTAATCCAGTTAATGCTTTTGATGATTTCGAGTCTATTCTTCGTAATTTAATATCTGATTATGATAGAATTTTTATTATGTTTAAAGGATTGTTGCAGCAAAGTAATTACACTTATACTTATGAA------
>AGH16234
---------ATGGAGTCTACTCAGCAGATGGTAAGCTCTATTATTAACACTTCTTTTGAAGCTGCAGTTGTTGCTGCTACTTCAACATTAGAATTAATGGGTATTCAATATGATTATAATGAAGTATTTACCAGAGTTAAAAGTAAATTTGATTATGTGATGGATGATTCTGGTGTAAAAAACAATCTTTTAGGTAAAGCTATAACTATTGATCAGGCATTAAATGGAAAGTTTGGCTCAGCTATTAGAAATAGAAATTGGATGACTGATTCTAAAACGGTTGCTAAATTAGATGAAGACGTAAATAAACTTAGAATGACATTATCTTCTAAAGGAATTGATCAAAAGATGAGAGTACTTAATGCTTGTTTTAGTGTAAAAAGAATACCAGGAAAATCATCGTCAATAATTAAATGCACTAGACTTATGAAGGATAAAATAGAACGTGGAGAAGTTGAGGTTGATGATTCATATATTGATGAGAAAATGGAAATTGATACTATTGATTGGAAATCTCGTTATGATCAGTTAGAAAAAAGATTTGAGTCACTAAAACAAAGAGTTACTGAGAAATACAATACTTGGGTACAAAAAGCAAAGAAAGTAAATGAAAATATGTACTCTCTTCAAAATGTCATCTCACAACAGCAGAATCAAATAGCAGATCTTCAGCAATATTGTAATAAGTTGGAAGCTGAT---TTGCAAGGCAAATTTAGTTCATTGGTGTCATCAGTTGAGTGGTATCTAAGGTCTATGGAAYTACCAGATGATGTAAAGAATGATATTGAACAGCAGTTAAATTCAATTGATTTAATTAATCCCATTAATGCTATAGAYGATATTGAATCGTTAATTAGAAATTTAATTCAAGATTATGACAGAACATTTTTAATGTTAAAAGGACTGTTGAAGCAATGCAAYTATGAATATGCATGTGAG------
>CAA54093
ATGCTCAAGATGGAGTCTACTCAGCAGATTGGCATCTCTATTATTAACTCTTCTTTCGAAGCTGCAGTTTGTCGCTGCACTTCTACGTTGGAATTAATGGGTATTCAATATGATTATAATGAAGTATATACTAGAGTTAAAAGTAAGTTTGATTTTGTAATGGTAGATTCTGGCGTTAAGAATAATCTAATAGGTAAAGCAGCTACAATTGATCAGGCTTTGATAGGTAAGTTTAGTTCATCTATCAGAAATAGAAATTGGATGACTGATTCAAAAACTGTAGCGAGATTAGATGAAGATGTGAACAAACTTAGATTATTATTGTCATCGAAAGGAATTGATCAAAAAATGAGAGTTCTTAATGCTTGTTTTAGTGTTAAGAGAGTACCTGGAAAATCGTCATCTATCATTAAATGTACTAGGTTAATGAAAGAGAAAATAGAACGTGGAGAAGTCGAAGTGGATGATGCATTCATTGAAGAAAGAATGGAAATTGACACTATAGATTGGAAATCCAGATATGATCAACTTGAAAGACGATTTGAATCGTTAAAACAGCGAGTTAATGAAAAGTACAATAATTGGGTTATTAAGGCAAGGAAAGATAACGAGAACATGAACTCTCTTCAGAATGTTATTTCGCAACAACAAGCTCATATCAATGAATTACAAATATATAATAATAAACTAGAGCGTGAT---TTACAATCAAAAATAGGATCAGTTATTTCATCCATTGAATGGTACTTACGGTCTATGGAACTATCAGATGACATTAAATCAGATATTGAACAACAATTCAATTCAATAGATCATATTAATCCAGTTAATGCTTTTGATGATTTTGAGTCTATTCTTCGTAATTTAATATCTGATTATGATAGAATTTTTATTATGTTTAAAGGATTGTTGCAGCAAAGTAATTACACTTATACCTATGAG------
>AGE98736
---------ATGGAGTCTACTCAGCAGATGGTAAGCTCCATTATTAACACTTCTTTTGAAGCTGCAGTTGTTGCTGCCACTTCAACATTAGAATTAATGGGTATTCAATACGATTACAATGAAGTATTTACTAGAGTTAAAAGTAAATTTGATTATGTGATGGACGACTCTGGTGTTAAAAACAATCTTTTGGGTAAAGCTATAACTATTGATCAGGCGTTAAATGGAAAGTTTGGCTCAGCTATTAGAAATAGAAATTGGATGACTGATTCTAAAACGGTTGCTAAACTAGATGAAGACGTGAATAAACTTAGAATGACATTATCTTCTAAAGGAATCGACCAAAAGATGAGAGTACTTAATGCTTGTTTTAGTGTAAAAAGAATACCAGGAAAATCATCATCAATAATTAAATGCACTAGACTTATGAAGGATAAAATAGAACGTGGGGAAGTTGAGGTTGATGATTCATATGTTGATGAGAAAATGGAAATTGATACTATTGATTGGAAATCTCGTTATGATCAGTTAGAAAAAAGATTTGAGGCACTAAAACAAAGAGTTAATGAAAAATATAATACTTGGGTACAAAAAGCAAAGAAAGTAAATGAAAATATGTACTCTCTTCAGAATGTCATTTCACAACAGCAAAACCAAATAGCAGATCTTCAACAATATTGTAATAAATTGGAAGCTGAT---TTGCAAGGCAAATTTAGTTCATTAGTGTCATCAGTTGAGTGGTATCTAAGATCTATGGAATTACCAGATGATGTAAAGAATGATATTGAACAGCAATTAAATTCAATTGATTTAATTAATCCCATTAATGCTATAGATGATATCGAATCGTTGATTAGAAATTTAATTCAAGATTATGACAGAACGTTTTTAATGTTAAAAGGACTTTTGAAGCAATGCAACTATGAATATGCATATGAA------
>AGE98737
---------ATGGAGTCTACTCAGCAGATGGTAAGCTCTATTATTAACACTTCTTTTGAAGCTGCAGTTGTTGCTGCCACTTCAACATTAGAATTAATGGGTATTCAATATGATTACAATGAAGTATTTACCAGAGTTAAAAGTAAATTTGATTATGTGATGGATGACTCTGGTGTTAAAAACAATCTTTTGGGTAAAGCTATAACTATTGATCAGGCGTTAAATGGAAAGTTTGGCTCAGCTATTAGAAATAGAAATTGGATGACTGATTCTAAAACGGTTGCTAAATTAGATGAAGACGTGAATAAACTTAGAATGACATTATCTTCTAAAGGAATTGATCAAAAGATGAGAGTACTTAATGCTTGTTTTAGTGTAAAAAGAATACCAGGAAAATCATCATCAATAATTAAATGCACTAGACTTATGAAGGATAAAATAGAACGTGGAGAAGTTGAGGTTGATGATTCATATGTTGATGAGAAAATGGAAATTGATACTATTGATTGGAAATCTCGTTATGATCAGTTAGAAAAAAGATTTGAGTCACTAAAACAAAGAGTTAATGAGAAATACAATACTTGGGTACAAAAAGCGAAGAAAGTAAATGAAAATATGTACTCTCTTCAGAATGTCATTTCACAACAGCAAAATCAAATAGCAGATCTTCAACAATATTGTAATAAATTGGAAGCTGAT---TTGCAAGGCAAATTTAGTTCATTAGTGTCATCAGTTGAGTGGTATCTAAGGTCTATGGAATTACCAGATGATGTAAAGAACGATATTGAACAGCAGTTAAATTCAATTGATTTAATTAATCCCATTAATGCTATAGATGATATCGAATCGTTGATTAGAAATTTAATTCAAGATTATGACAGAACATTTTTAATGTTAAAAGGACTGTTGAAGCAATGCAACTATGAATATGCATGTGAG------
>AGF86037
---------ATGGAGTCTACTCAGCAGATGGTAAGCTCTATTATTAATACTTCTTTTGAAGCTGCAGTTGTTGCTGCCACTTCAACATTAGAATTAATGGGTATTCAATATGATTACAATGAAGTATTTACTAGAGTTAAAAGTAAGTTTGATTACGTGATGGATGACTCTGGTGTAAAAAACAATCTTTTGGGTAAGGCTATAACTATTGATCAGGCGTTGAATGGAAAGTTTGGATCAGCTATTAGAAATAGAAATTGGATGACTGATTCTAAGACGGTTGCAAAATTAGATGAAGATGTGAATAAACTTAGAATGACATTATCTTCTAAAGGAATTGACCAAAAGATGAGAGTACTTAATGCTTGTTTTAGTGTGAAAAGAATACCAGGAAAATCATCATCAATAATTAAATGCACTAGACTTATGAAGGATAAAATAGAACGTGGAGAAGTTGAGGTTGATGATTCATATGTTGATGAAAAAATGGAAGTTGATACTATTGATTGGAAATCTCGGTATGATCAGCTAGAAAGAAGATTTGAGTCACTAAAACAAAGAGTTAGTGAAAAATACAACGCTTGGGTACAAAAAGCGAAGAAAGTAAATGAAAATATGTACTCTCTTCAGAATGTTATTTCACAACAGCAAAACCAAATAGCGGATCTTCAACAGTATTGTAATAAATTGGAAGTTGAT---TTGCAAGGCAAGTTTAGTTCATTAGTGTCATCAGTTGAGTGGTATCTAAGGTCTATGGAATTACCAGATGATGTAAAGACTGATATAGAACAGCAGTTAAACTCAATTGATTTAATTAATCCCATTAATGCTGTAGATGATATCGAATCGTTGATTAGAAATTTAATTCAAGATTATGACAGAACATTTTTAATGTTAAAAGGACTGTTGAAGCAATGCAACTATGAATATGCATATGAG------
>ACZ52147
ATGCTCAAGATGGAGTCTACTCAGCAGATGGTAGGTTCTATTATTAACACTTCTTTTGAAGCTGCAGTTGTTGCCGCCACTTCAACACTAGAATTGATGGGTATTCAATATGATTATAATGAGGTATTCACTAGAGTTAAAAGTAAGTTTGACTATGTGATGGATGACTCTGGTGTTAAAAACAATCTTTTAGGTAAAGCTATGACTATTGATCAGGCATTAAATGGAAAATTCGGCTCAGTAGTAAGAAATAGAAATTGGATGACTGATTCTAAAACAGTAGCTAAATTAGATGAGGATGTGAACAAACTTAGAATGATATTATCATCTAAAGGAATTAATCAAAAGATGAGAGTACTTAATGCTTGTTTTAGTGTGAAAAGAATACCAGGAAAATCATCATCGATTATCAAATGCACCAGACTCATGAGAGATAAAATAGAACGAGGAGAGGTTGAAGTTGATGACTCATTTGTTGATGAAAAGATGGAAATTGATACTATTGATTGGAAATCTAGATATGATCAATTGGAGAAAAGATTCGAGTCATTAAAACAGAGAGTTAATGAAAAATATAACAATTGGGTGCAAAAAGCAAAGAAAGTGAATGAAAATATGTACTCTCTTCAAAATGTTATTTCACAGCAGCAAAGTCAAATAGCAGACCTTCAACAATATTGTAGTAAATTGGAAAATGAC---TTACAAAACAAAATTAGTTCATTAGTGACATCAGTTGAATGGTATCTAAGGTCTATGGAACTATCAGACGATATTAAAACTGATATTGAACAGCAACTAAATTCAATTGACGCAATCAATCCTATCAACGCTATAGACGATCTTGAATCATTGATTAGAAATTTGATCCAAGATTATGACAAAACATTTTTAATGTTGAAAGGACTTGCGAGGCAATGCAACTATGAATGTACGTACGAA------
>ACZ52027
---------ATGGAGTCTACTCAGCAGATGGTAAGCTCTATTATTAATACTTCTTTTGAAGCTGCAGTTGTTGCTGCTACTTCAACATTAGAATTAATGGGTATTCAGTATGATTACAATGAAGTATTTACTAGAGTTAAAAGTAAATTTGATTATGTGATGGATGACTCTGGTGTTAAAAACAATCTTTTGGGTAAAGCTATAACTATTGATCAGGCGTTAAATGGAAAGTTTGGCTCAGCTATTAGAAATAGAAATTGGATGACTGATTCTAAAACGGTTGCTAAATTAGATGAAGACGTGAATAAACTCAGAATGATATTATCTTCTAAAGGAATCGACCAAAAGATGAGAGTACTTAATGCTTGTTTTAGTGTAAAAAGAATACCAGGAAAATCATCATCAATAATTAAATGTACTAGACTTATGAAGGATAAAATAGAACGTGGAGAAGTTGAGGTTGATGATTCATATGTTGATGAGAAAATGGAAATTGATACTATTGATTGGAAATCTCGTTATGATCAGTTAGAAAAAAGATTCGAGTCACTAAAACAAAGAGTTAATGAGAAATACAATACTTGGGTGCAAAAAGCAAAGAAAGTAAATGAAAATATGTACTCTCTTCAGAATGTCATTTCACAACAGCAAAACCAAATAGCAGATCTTCAACAATATTGTAATAAATTAGAAGCTGAT---TTGCAAGGCAAATTTAGTTCATTAGTGTCATCAGTTGAGTGGTATCTAAGATCTATGGAATTACCAGATGATGTAAAGACTGATATTGAACAGCAGTTAAATTCAATTGATTTAATTAATCCTATTAATGCTATAGATGATATCGAATCATTGATTAGAAATTTAATTCAAGATTATGACAGAACATTTTTAATATTAAAAGGACTTCTGAAGCAATGCAACTATGAATATGCATATGAG------
>AGF86131
---------ATGGAGTCTACTCAGCAGATGGTAAGCTCTATTATTAATACTTCTTTTGAAGCTGCAGTTGTTGCTGCCACTTCAACATTAGAATTAATGGGTATTCAATATGATTACAATGAAGTATTTACTAGAGTTAAAAGTAAGTTTGATTACGTGATGGATGACTCTGGTGTAAAAAACAATCTTTTGGGTAAGGCTATAACTATTGATCAGGCGTTGAATGGAAAGTTTGGATCAGCTATTAGAAATAGAAATTGGATGACTGATTCTAAGACGGTTGCAAAATTAGATGAAGATGTGAATAAACTTAGAATGACATTATCTTCTAAAGGAATTGACCAAAAGATGAGAGTACTTAATGCTTGTTTTAGTGTGAAAAGAATACCAGGAAAATCATCATCAATAATTAAATGCACTAGACTTATGAAGGATAAAATAGAACGTGGAGAAGTTGAGGTTGATGATTCATATGTTGATGAAAAAATGGAAGTTGATACTATTGATTGGAAATCTCGGTATGATCAGCTAGAAAGAAGATTTGAGTCACTAAAACAAAGAGTTAGTGAAAAATACAACGCTTGGGTACAAAAAGCGAAGAAAGTAAATGAAAATATGTACTCTCTTCAGAATGTTATTTCACAACAGCAAAACCAAATAGCGGATCTTCAACAGTATTGTAATAAATTGGAAGTTGAT---TTGCAAGGCAAGTTTAGTTCATTAGTGTCATCAGTTGAGTGGTATCTAAGGTCTATGGAATTACCAGATGATGTAAAGACTGATATAGAACAGCAGTTAAACTCAATTGATTTAATTAATCCCATTAATGCTGTAGATGATATCGAATCGTTGATTAGAAATTTAATTCAAGATTATGACAGAACATTTTTAATGTTAAAAGGACTGTTGAAGCAATGCAACTATGAATATGCATATGAG------
>AGE46858
ATGCTCAAGATGGAGTCTACTCAGCAGATGGCATCTTCTATCATTAACTCTTCTTTTGAAGCTGCAGTTGTCGCTGCAACTTCTACATTGGAATTAATGGGTATTCAATATGATTATAATGAAGTATATACTAGAGTTAAAAGTAAGTTTGATTTTGTAATGGATGATTCTGGCGTTAAGAATAATCTAATAGGTAAAGCAGTTACAATTGACCAGGCTTTGAATGGTAAGTTTAGTTCATCTATCAGAAATAGAAATTGGATGACTGATTCAAAAACTGTAGCAAGATTAGATGAAGATGTGAATAAACTCAGATTATTATTGTCATCGAAAGGAATTGATCAAAAAATGAGAGTTCTTAATGCATGCTTTAGTGTTAAGAGAGTACCTGGAAAATCGTCATCCATCATTAAATGTACTAGGTTAATGAAAGAGAAAATAGAACGTGGAGAAGTCGAAGTGGATGATGCGTTCATTGAAGAAAAAATGGAAATTGACACTATAGATTGGAAATCCAGATATGATCAACTTGAAAGACGATTTGAGTCGTTAAAACAGCGAGTTAATGAAAAGTACAATAATTGGGTTATTAAGGCAAGGAAAGTAAACGAAAACATGAACTCTCTTCAGAATGTTATTTCGCAACAACAAGCTCATATTAATGAATTACAAATATATAATAATAAACTAGAGCGTGAT---TTACAATCAAAAATAGGATCAGTTATTTCGTCCATTGAATGGTACTTACGGTCTATGGAACTATCAGATGACATTAAATCAGATATTGAACAACAACTCAATTCAATAGATCATATTAATCCAGTTAACGCTTTTGACGATTTTGAGTCTATCCTTCGTAATTTAATATCTGATTATGATAGAATTTTTATTATGTTTAAAGGATTGTTGCAGCAAAGTAATTACACTTATACCTATGAG------
>AGE47074
ATGCTCAAGATGGAGTCTACTCAACAGATGGCATCTTCTATTATTAACTCTTCTTTTGAAGCTGCAGTTGTCGCTGCAACTTCTACGTTGGAGTTAATGGGTATTCAATATGATTATAATGAAGTATACACTAGAGTTAAAAGTAAGTTTGATTTTGTAATGGATGATTCTGGTGTTAAAAATAATTTAATGGGTAAAGCAGCTACAATTGATCAAGCTTTGAATGGTAAGTTTAGTTCATCTATTAGAAATAGAAATTGGATGACTGATTCTAAAACTGTATCAAGATTGGATGAAGATGTGAACAAACTCAGGTTATTATTGTCATCGAAAGGAATTGATCAAAAAATGAGAGTTCTTAATGCGTGCTTTAGTGTTAAGAGAGTGCCTGGAAAATCATCATCTGTCATTAAATGTACTAGACTAATGAAAGAGAAGATAGAACGCGGAGAAGTCGAAGTGGATGATGCATTCGTTGAAGAAAGAATGGAAATTGACACTATAGATTGGAAATCCAGATATGACCAACTTGAAAGACGATTTGAATCGTTAAAACAGCGAGTTAATGAAAAGTACAATAATTGGGTTATTAAGGCAAGGAAAGTAAATGAAAATATGAACTCTCTTCAAAACGTTATTTCACAACAGCAAGCTCATATCAATGAATTACAAATATATAATAATAAACTAGAGCGTGAT---TTACAATCAAAAATAGGATCAGTTATTTCATCCATTGAATGGTACTTACGGTCCATGGAGCTATCAGATGACATTAAATCAGATATTGAACAACAACTCAATTCAATAGATCATATTAATCCAGTTAATGCTTTCGATGATTTTGAGTCTATTCTTCGTAATTTAATATCTGATTATGATAGAATTTTTATTATGTTTAAAGGATTGTTGCAGCAAAGTAATTACACTTATACCTATGAG------
>AAL58537
ATGCTCAAGATGGAGTCTACGCAACAGATGGCCGTCTCAATTATTAACTCTTCTTTTGAAGCTGCAGTTGTAGCTGCAACCTCAGCTCTTGAGAATATGGGAATAGAATATGATTATCAGGATATATATTCTAGAGTAAAGAATAAATTTGATTTTGTGATGGACGATTCTGGTGTTAAAAATAATCTGATTGGTAAAGCAATAACTATTGATCAAGCTTTGAATAATAAATTTGGATCTGCTATAAGAAATAGAAACTGGCTTGCTGATACTTCTAGAGCAGCTAAATTGGATGAGGATGTAAACAAACTAAGAATGATGTTATCATCAAAAGGAATTGATCAAAAAATGAGAGTTTTAAACGCATGCTTCAGTGTAAAAAGAATACCTGGAAAATCATCATCTATTATTAAATGCACAAAATTGATGCGTGATAAATTGGAACGTGGTGAAGTTGAAGTGGATGATTCATTTGTGGATGAAAAAATGGAAGTGGATACCATTGACTGGAAATCGCGCTATGAGCAATTGGAGCAAAGGTTTGAATCATTGAAATCCAGGGTAAATGAAAAATATAATAATTGGGTGTTGAAAGCAAGAAAAATGAATGAAAATATGCATTCTCTTCAAAATGTCATCTCTCAACAGCAAGCACATATAGCTGAGCTTCAAGTGTACAATAATAAACTAGAACGTGAT---TTGCAAAATAAAATTGGATCCCTTACTTCTTCGATTGAATGGTATTTAAGATCAATGGAATTAGACCCTGAAATAAAGGCAGACATTGAACAGCAAATTAACTCAATTGATGCGATAAATCCATTGCACGCTTTTGATGACTTAGAATCAGTAATACGTAATTTGATATCTGATTATGACAAATTATTCCTTATGTTCAAAGGATTAATACAGAGATGTAATTATCAATATTCATTTGGTTGCGAA
>AAL58536
ATGCTCAAGATGGAGTCTACTCAGCAGATGGCTTCTTCTATTATTAATTCTTCATTTGAAGCTGCAGTGGTTGCTGCAACTTCTACTCTTGAATTGATGGGTATTCAATATGACTACAATGAGGTATATACTAGAGTAAAGAGTAAATTTGATTTAGTTATGGATGATTCTGGTGTAAAAAATAACTTAATAGGTAAAGCAATTACTATTGATCAAGCTTTGAATGGAAAATTTAGTTCAGCGATTAGGAATAGAAATTGGATGACTGACTCTCGAACTGTAGCTAAATTAGATGAGGATGTAAATAAACTAAGAATTATGCTATCATCAAAAGGAATCGATCAGAAAATGAGAGTGCTTAATGCTTGTTTTAGTGTCAAGAGAATACCTGGGAAATCATCATCTATAGTTAAATGTACTAGACTGATGAAAGACAAATTAGAACGTGGTGAAGTTGAAGTTGATGATTCCTTTGTTGAAGAGAAAATGGAAGTAGATACAATTGATTGGAAATCAAGATATGAACAGTTAGAAAAGAGATTTGAGTCACTGAAACATCGGGTTAATGAGAAGTATAATCATTGGGTTCTTAAAGCTAGAAAGGTAAATGAAAATATGAATTCTCTTCAAAATGTGATTTCTCAACAACAAGCACACATTAATGAACTACAAATGTATAATAATAAATTAGAACGTGAT---TTGCAATCCAAAATTGGATCTGTTGTGTCATCAATAGAATGGTATCTAAGATCGATGGAATTATCTGATGATGTAAAATCAGACATTGAACAACAGCTGAATTCAATAGATCAATTAAATCCAGTTAATGCAATAGATGATTTTGAATCAATACTTCGCAATTTAATTTCTGATTATGATAGGCTATTTATAATGTTTAAAGGATTATTGCAGCAATGCAACTACACTTATACTTATGAG------
>AGE99239
---------ATGGAGTCTACTCAGCAGATGGTAAGCTCCATTATTAACACTTCTTTTGAAGCTGCAGTTGTTGCTGCCACTTCAACATTAGAATTAATGGGTATTCAATACGATTACAATGAAGTATTTACTAGAGTTAAAAGTAAATTTGACTATGTGATGGATGACTCTGGTGTTAAAAACAATCTTTTGGGTAAAGCTATAACTATTGATCAGGCGTTAAATGGAAAGTTTGGCTCAGCTATTAGAAATAGAAATTGGATGACTGATTCTAAAACGGTTGCTAAACTAGATGAAGATGTGAATAAACTTAGAATGACATTATCTTCTAAAGGAATCGACCAAAAGATGAGAGTACTTAATGCTTGTTTTAGTGTAAAAAGAATACCAGGAAAATCATCATCAATAATTAAATGCACTAGACTTATGAAGGATAAAATAGAACGTGGGGAAGTTGAGGTTGATGATTCATATGTTGATGAGAAAATGGAAATTGATACTATTGATTGGAAATCTCGTTATGATCAGTTAGAAAAAAGATTTGAGGCACTAAAACAAAGAGTTAATGAAAAATATAATACTTGGGTACAAAAAGCAAAGAAAGTAAATGAAAATATGTACTCTCTTCAGAATGTCATTTCACAACAGCAAAACCAAATAGCAGATCTTCAACAATATTGTAATAAATTGGAAGCTGAT---TTGCAAGGCAAATTTAGTTCATTAGTGTCATCAGTTGAGTGGTATCTAAGCTCTATGGAATTACCAGATGATGTAAAGAATGATATTGAACAGCAATTAAATTCAATTGATTTAATTAATCCCATTAATGCTATAGATGATATCGAATCATTGATTAGAAATTTAATTCAAGATTATGACAGAACGTTTTTAATATTAAAAGGACTTTTGAAGCAATGCAACTATGAATATGCATATGAG------
>AGF86369
ATGCTCAAGATGGAGTCTACTCAGCAGATGGCAAGTTCTATTATTAACACTTCTTTTGAAGCTGCGGTTGTTGCTGCCACTTCGACACTAGAATTAATGGGTATTCAATATGATTACAATGAAATTTACACTAGAGTTAAAAGTAAGTTTGATTATGTGATGGATGATTCTGGTGTTAAAAACAATTTATTGGGCAAAGCGGCGACTATTGATCAGGCACTAAATGGAAAATTTGGTTCAGTTATGAGAAATAAAAATTGGATGACTGATTCAAGAACGGTGGCTAAACTGGATGAAGATGTGAATAAGTTAAGGATGATGCTTTCTTCTAAAGGTATTGATCAGAAGATGAGAGTACTTAATGCTTGTTTTAGTGTTAAAAGAATACCAGGTAAATCATCATCAGTTATAAAGTGTACTAGACTTATGAAAGATAAGATTGAACGTGGTGCGGTAGAAGTTGATGATTCATTTGCTGAAGAGAAAATGGAAGTTGACACAGTTGATTGGAAATCAAGATATGATCAGTTGGAAAGAAGATTCGAGTCATTGAAACAGAGAGTAAATGAGAAGTATACTACCTGGGTACAGAAGGCAAAAAAAGTTAATGAAAATATGTACTCTCTCCAGAATGTTATATCACAACAACAAAATCAAATAGCTGATTTGCAAAATTATTGTAGTAAATTAGAAGCTGAT---TTACAGAATAAAGTTGGTTCGTTAGTTTCATCTGTTGAATGGTATCTTAAATCAATGGAATTGCCAGATGAAGTCAAAACTGATATAGAACAACAACTGAATTCAATTGACACCATTAGTCCAATAAATGCAATTGATGATCTTGAAATTTTAATCAGAAATTTAATTCATGACTATGATAGAACATTTTTAATGCTTAAGGGACTATTACGGCAATGCAACTATGAATATGCATATGAA------
>AFQ20899
---------ATGGAGTCTACTCAGCAGATGGTAAGCTCTATCATTAACACTTCTTTTGAAGCTGCAGTTGTTGCTGCTACTTCAACATTAGAATTAATGGGTATTCAATATGATTACAATGAAATATTTACCAGAGTTAAAAGTAAATTTGATTATGTGATGGATGACTCTGGTGTAAAAAACAATCTTTTAGGTAAAGCTATAACTATTGATCAGGCATTAAATGGGAAGTTTGGTTCAGCTATTAGAAATAGAAATTGGATGACTGATTCTAAAACGGTTGCTAAATTAGATGAAGATGTAAATAAACTGAGAATGACATTATCTTCTAAAGGAATTGACCAAAAGATGAGAGTACTTAATGCCTGTTTTAGTGTAAAGAGAATACCAGGAAAATCATCGTCAATAATTAAATGCACTAGACTTATGAAGGATAAAATAGAACGTGGAGAAGTTGAGGTTGATGATTCATATGTTGATGAGAAAATGGAAATTGATACTATTGATTGGAAATCTCGTTATGACCAGTTAGAAAAAAGATTTGAGTCACTAAAACTAAGAGTTACTGAGAAATACAATACTTGGGTACAAAAGGCAAAGAAAGTAAATGAAAATATGTACTCTCTTCAAAATGTCATCTCACAACAGCAAAATCAAATAGCAGATCTTCAACAATATTGTAATAAGTTGGAAGCTGAT---TTGCAAGGCAAATTTAGTTCATTAGTGTCATCAGTTGAATGGTATCTAAGGTCTATGGAACTACCAGATGATGTAAAGAATGATATTGAACAGCAGTTAAATTCAATTGATTTAATTAATCCCGTTAATGCTATAGACGATATTGAATCTTTAATTAGAAATTTAATTCAAGATTATGACAGAACATTTTTAATGTTAAAAGGACTGTTGAAGCAGTGCAATTATGAATATGCATGTGAG------
>AGE47350
ATGCTCAAGATGGAGTCTACTCAACAGATGGTATCTTCTATTATTAACTCTTCTTTTGAAGCTGCAGTTGTCGCTGCAACTTCTACATTAGAATTAATGGGTATTCAATATGATTATAATGAAGTATATACTAGAGTTAAAAGTAAGTTTGATTTTGTAATGGATGATTCTGGCGTTAAGAATAATCTAATAGGTAAAGCAGCTACAATTGATCAGGCTTTGAATGGTAAGTTTAGTTCATCTATCAGAAATAGAAATTGGATGACTGATTCAAAAACTGTAGTAAGATTAGATGAAGACGTGAACAAACTTAGATTATTATTGTCATCGAAAGGAATTGATCAAAAAATGAGAGTTCTTAATGCATGCTTTAGTGTTAAGAGAATACCTGGAAAATCGTCATCCATCATTAAATGTACTAGGTTAATGAAAGAGAAAATAGAACGTGGAGAAGTCGAAGTGGATGATGCATTCATTGAAGAAAAAATGGAAATTGACACTATAGATTGGAAATCCAGATATGATCAACTTGAAAGACGATTTGAGTCGTTAAAACAGCGAGTTAATGAAAAGTATAATAATTGGGTTATTAAGGCAAGGAAAGTAAACGAAAACATGAACTCTCTTCAGAATGTTATTTCGCAGCAGCAAGCTCATATTAATGAATTACAAATATATAATAATAAACTAGAGCGTGAT---TTACAATCAAAAATAGGATCAGTTATTTCATCCATTGAATGGTACTTACGGTCTATGGAACTATCAGATGACATTAAATCAGATATTGAACAACAACTTAATTCAATAGATCATATTAATCCAGTTAATGCTTTTGATGATTTTGAGTCTATTCTTCGTAATTTAATATCTGATTATGATAGAATTTTTATTATGTTTAAAGGATTGTTGCAGCAAAGTAATTACACTTATACCTATGAA------
>AGE47218
ATGCTCAAGATGGAGTCTACTCAACAGATGGTATCTTCTATTATTAACTCTTCTTTTGAAGCTGCAGTTGTAGCTGCAACTTCTACATTAGAATTAATGGGTATTCAATATGATTATAATGAAGTATATACTAGAGTTAAAAGTAAGTTTGATTTTGTAATGGATGATTCTGGCGTTAAGAATAATCTAATAGGTAAAGCAGCTACAATTGATCAGGCTTTGAATGGTAAGTTTAGTTCATCTATCAGAAATAGAAATTGGATGACTGATTCAAAAACTGTAGCAAGATTAGATGAAGACGTGAACAAACTTAGATTATTATTGTCATCGAAAGGAATTGATCAAAAAATGAGAGTTCTTAATGCATGCTTTAGTGTTAAGAGAATACCTGGAAAATCGTCATCCATCATTAAATGTACTAGGTTAATGAAAGAGAAAATAGAACGTGGAGAAGTTGAAGTGGATGATGCATTTATTGAAGAAAAAATGGAAATTGACACTATAGATTGGAAATCCAGATATGATCAACTTGAAAGACGATTTGAGTCGTTAAAACAGCGAGTTAATGAAAAGTACAATAATTGGGTTATTAAGGCAAGGAAAGTAAACGAAAACATGAACTCTCTTCAGAATGTTATTTCGCAACAGCAAGCTCATATTAATGAATTACAAATATATAATAATAAACTAGAGCGTGAT---TTACAATCAAAAATAGGATCAGTTATTTCATCCATTGAATGGTACTTACGGTCTATGGAACTATCAGATGACATTAAATCAGATATTGAACAACAACTTAATTCAATAGATCATATTAATCCAGTTAATGCTTTTGATGATTTTGAGTCTATTCTTCGTAATTTAATATCTGATTATGATAGAATTTTTATTATGTTTAAAGGATTGTTGCAGCAAAGTAATTACACTTATACCTATGAA------
>AEK69562
---------ATGGAGTCTACTCAGCAGATGGTAAGCTCTATTATTAATACTTCTTTTGAAGCTGCAGTTGTTGCTGCTACTTCAACATTAGAATTAATGGGTATTCAATATGATTACAATGAAGTATTTACCAGAGTTAAAAGTAAATTTGATTATGTGATAGATGACTCTGGTGTTAAAAACAATCTTTTAGGTAAAGCTATAACTATTGATCAGGCGTTAAATGGAAAGTTTGGCTCAGCTATTAGAAATAGAAATTGGATGACTGATTCAAAAACGGTTGCTAAATTAGATGAAGACGTAAATAAACTTAGAATGACTTTATCTTCTAAAGGAATCGATCAAAAAATGAGAGTACTTAATGCTTGTTTTAGTGTAAAAAGAATACCAGGAAAATCATCATCAATAATTAAATGCACTAGACTTATGAAGGATAAAATAGAACGTGGAGAAGTTGAGGTTGATGATTCATATGTTGATGAGAAAATGGAAATTGATACTATTGATTGGAAATCTCGTTATGATCAGTTAGAAAAAAGATTTGAATCACTAAAACAAAGAGTTAATGAGAAATACAATACTTGGGTACAAAAAGCGAAGAAAGTAAATGAAAATATGTACTCTCTCCAGAATGTTATTTCACAACAGCAAAATCAAATAGCAGATCTTCAACAATATTGTAATAAATTGGAAGCTGAT---TTGCAAGGCAAATTTAGTTCATTAGTATCATCAGTTGAGTGGTATCTAAGATCTATGGAATTACCAAATGATGTAAAAAATGATATTGAACAGCAGTTAAATTCAATTGATTTAATTAACCCCATTAATGCTATAGATGATATCGAATCGTTGATTAGAAATTTAATTCAAGATTATGATAGAACATTTTTAATGTTAAAGGGACTGTTGAAGCAATGCAACTATGAATATGCATATGAA------
>AGH68969
---------ATGGAGTCTACTCAGCAGATGGTAAGTTCCATTATTAATACTTCTTTTGAAGCTGCAGTTGTTGCTGCTACTTCAACATTAGAATTAATGGGTATTCAATATGATTACAATGAAGTATTTACCAGAGTTAAAAGTAAATTTGATTATGTGATGGATGACTCTGGTGTTAAAAATAATCTTTTGGGTAAAGCTATAACTATTGATCAGGCGTTAAATGGAAAGTTTGGCTCAGCTATTAGAAATAGAAATTGGATGACTGATTCTAAAACGGTTGCTAAATTAGATGAAGACGTGAATAAACTTAGAATGACTTTATCTTCTAAAGGAATCGATCAAAAGATGAGAGTACTTAATGCTTGTTTTAGTGTAAAAAGAATACCAGGAAAATCATCATCAATAATTAAATGCACTAGACTTATGAAGGATAAAATAGAACGTGGAGAAGTTGAGGTTGATGATTCATATGTTGATGAGAAAATGGAAATTGATACTATTGATTGGAAATCTCGTTATGATCAGTTAGAAAAAAGATTTGAGTCACTAAAACAAAGAGTTAATGAAAAATACAATACCTGGGTACAAAAAGCGAAGAAAGTAAATGAAAATATGTATTCTCTTCAGAATGTTATTTCACAACAACAAAACCAAATAGCAGATCTTCAACAATATTGTAATAAATTGGAAGCTGAT---TTGCAAGGCAAATTTAGTTCATTAGTATCATCAGTTGAGTGGTATCTAAGGTCTATGGAATTACCAGATGATGTAAAGAATGATGTTGAACAGCAGTTAAATTCAATTGATTTAATTAATCCCATTAATGCTATAGATGATATCGAATCGTTGATTAGAAATTTAATTCAAGATTATGACAGAACATTTTTAGTGTTGAAAGGACTGTTGAAGCAATGCAACTATGAATATACATATGAA------
>AFQ20905
---------ATGGAGTCTACTCAGCAGATGGTAAGCTCTATTATTAACACTTCTTTTGAAGCTGCAGTTGTTGCTGCTACTTCAACATTAGAATTAATGGGTATTCAATATGATTATAATGAAGTATTTACCAGAGTTAAAAGTAAATTTGATTATGTGATGGATGATTCTGGTGTAAAAAACAATCTTTTAGGTAAAGCTATAACTATTGATCAGGCGTTAAATGGAAAGTTTGGCTCAGCTATTAGAAATAGAAATTGGATGACTGATTCTAAAACGGTCGCTAAATTAGATGAAGACGTAAATAAACTTAGAATGACATTATCTTCTAAAGGAATTGACCAAAAGATGAGAGTACTTAATGCTTGTTTTAGTGTAAAAAGAATACCAGGAAAATCATCGTCAATAATTAAATGCACTAGACTTATGAAGGATAAAATAGAACGTGGAGAAGTTGAGGTTGATGATTCATATGTTGATGAAAAAATGGAAATTGATACTATTGATTGGAAATCTCGTTATGATCAGTTAGAAAAAAGATTTGAGTCACTAAAACAAAGAGTTACTGAGAAATACAATACTTGGGTACAAAAAGCAAAGAAAGTAAATGAAAACATGTACTCTCTTCAAAATGTCATCTCACAACAGCAGAATCAAATAGCAGATCTTCAACAATATTGTAATAAATTGGAAGCTGAT---TTGCAAGGCAAATTTAGTTCATTAGTGTCATCAGTTGAGTGGTATCTAAGGTCTATGGAGCTACCAGATGATGTAAAGAATGATATTGAACAGCAGTTAAATTCAATTGATTTAATTAATTCCATTAATGCTATAGACGATATTGAATCGTTAATTAGAAATTTAATCCAAGATTATGACAGAACATTTTTAATGTTAAAAGGACTGTTGAAGCAGTGCAATTATGAATATGCATGTGAG------
>AGE98640
---------ATGGAGTCTACTCAGCAGATGGTAAGCTCCATTATTAACACTTCTTTTGAAGCTGCAGTTGTTGCTGCCACTTCAACATTAGAATTAATGGGTATTCAATACGATTACAATGAAGTATTTACTAGAGTTAAAAGTAAATTTGATTATGTGATGGATGACTCTGGTGTTAAAAACAATCTTTTGGGTAAAGCTATAACTATTGATCAGGCGTTAAATGGAAAGTTTGGCTCAGCTATTAGAAATAGAAATTGGATGACTGATTCTAAAACGGTTGCTAAACTAGATGAAGACGTGAATAAACTTAGAATGACATTATCTTCTAAAGGAATCGACCAAAAGATGAGAGTACTTAATGCTTGTTTTAGTGTAAAAAGAATACCAGGAAAATCATCATCAATAATTAAATGCACTAGACTTATGAAGGATAAAATAGAACGTGGGGAAGTTGAGGTTGATGATTCATATGTTGATGAGAAAATGGAAATTGATACTATTGATTGGAAATCTCGTTATGATCAGTTAGAAAAAAGATTTGAGGCACTAAAACAAAGAGTTAATGAAAAATATAATACTTGGGTACAAAAAGCAAAGAAAGTAAATGAAAATATGTACTCTCTTCAGAATGTCATTTCACAACAGCAAAACCAAATATCAGATCTTCAACAATATTGTAATAAATTGGAAGCTGAT---TTGCAAGGCAAATTTAGTTCATTAGTGTCATCAGTTGAGTGGTATCTAAGATCTATGGAATTACCAGATGATGTAAAGAATGATATTGAACAGCAATTAAATTCAATTGATTTAATTAGTCCCATTAATGCTATAGATGATATCGAATCGTTGATTAGAAATTTAATTCAAGATTATGACAGAACGTTTTTAATGTTAAAAGGACTTTTGAAGCAATGCAACTATGAATATGCATATGAG------
>AFK27418
---------ATGGAGTCTACTCAGCAGATGGTAAGCTCTATTATTAACACTTCTTTTGAAGCTGCAGTTGTTGCTGCCACTTCAACATTAGAATTAATGGGTATTCAATATGATTACAATGAAGTATTTACTAGAGTTAAAAGTAAATTTGATTATGTAATGGATGACTCTGGTGTTAAAAATAATCTTTTGGGTAAAGCTATAACTATTGACCAGGCGTTAAATGGAAAGTTTGGCTCAGCTATTAGAAATAGAAATTGGATGACTGACTCTAAAACGGTTGCTAAATTGGATGAAGACGTGAATAAACTTAGAATGACATTGTCTTCTAAAGGAATTGATCAAAAGATGAGAGTACTTAATGCTTGTTTTAGTGTGAAAAGAATACCAGGAAAATCATCATCAATAATTAAATGCACTAAACTTATGAAGGATAAAATAGAACGTGGGGAAGTTGAGGTTGATGATTCATATATTGATGAGAAAATGGAAATTGATACCATTGATTGGAAATCTCGTTATGACCAATTAGAAAAAAGATTTGAGTCACTAAAACAAAGAGTTACTGAGAAATACAATACTTGGGTACAAAAAGCGAAGAAAGTAAATGAGAATATGTACTCTCTTCAGAATGTAATTTCACAACAGCAAAATCAAATAGCAGATCTTCAACAATATTGTAATAAATTGGAAACTGAC---TTGCAAGGCAAATTTAGTTCATTAGTGTCATCAGTTGAGTGGTATTTAAGATCTATGGAATTACCAGATGATGTAAAGAATGATATTGAACAGCAGTTAAATTCAATTGATTTAATTAATCCCATTAATGCTATAGATGATATCGAATCATTGGTTAGAAATTTAGTTCAGGATTATGATAGAACATTTTTAATGTTAAAGGGACTGTTGAAGCAATGCAACTATGAATATGTATATGAA------
>AEG77030
ATGCTCAAGATGGAGTCTACTCAGCAGATGGCATCTTCTATTATTAACTCTTCTTTTGAAGCTGCAGTTGTCGCTGCAACTTCTACGTTAGAATTAATGGGTATTCAATATGATTATAATGAAGTATATACTAGAGTTAAAAGTAAATTTGATTTTGTAATGGATGACTCTGGTGTTAAGAATAATCTAATGGGTAAGGCAGCTACAATTGATCAGGCTTTGAATGGTAAGTTTAGTTCATCTATCAGAAATAGAAATTGGATGACTGATTCTAAAACTGTAGCAAGATTAGATGAAGATGTGAACAAACTTAGATTATTATTGTCATCGAAAGGAATTGACCAAAAAATGAGAGTTCTTAATGCATGCTTTAGTGTTAAGAGAGTGCCTGGAAAATCATCATCTATCATTAAATGCACTAGGTTAATGAAAGAGAAAATAGAACGTGGAGAAGTCGAAGTGGATGATACATTCATTGAAGAAAGAATGGAAATTGACACTATAGATTGGAAATCCAGATATGACCAACTTGAAAGACGATTTGAGTCGTTAAAACAGCGAGTTAATGAAAAGTACAATAATTGGGTTATTAAGGCAAGGAAAGTAAATGAAAACATGAACTCTCTTCAGAATGTTATTTCGCAACAACAAGCTCATATTAATGAATTACAAACATATAATAATAAACTAGAACGCGAT---TTACAATCAAAAATAGGATCAGTTATTTCATCCATTGAATGGTACTTACGGTCTATGGAGCTATCAGATGACATTAAATCAGATATTGAACAACAACTCAATTCAATAGATCATATTAATCCAGTTAATGCTTTCGATGATTTTGAGTCTATTCTTCGTAACTTAATATCTGATTATGATAGAATTTTTATTATGTTTAAAGGATTGTTGCAGCAAAGTAATTACACTTATACCTATGAG------
>ACZ51644
ATGCTCAAGATGGAGTCTACTCAGCAGATGGTAGGTTCTATTATTAACACTTCTTTTGAAGCTGCAGTTGTTGCCGCCACTTCAACACTAGAATTGATGGGTATTCAATATGATTATAATGAGGTATTTACTAGAGTTAAAAGTAAGTTTGACTATGTGATGGATGACTCTGGTGTTAAAAACAATCTTTTAGGTAAAGCTATGACTATTGATCAGGCATTAAATGGAAAATTCGGCTCAGTAGTAAGAAATAGAAATTGGATGACTGATTCTAAAACAGTAGCTAAATTAGATGAGGATGTGAACAAACTTAGAATGATATTATCATCTAAAGGAATTAATCAAAAGATGAGAGTACTTAATGCTTGTTTTAGTGTGAAAAGAATACCAGGAAAATCATCATCGATTATCAAATGCACCAGACTCATGAGAGATAAAATAGAACGAGGAGAGGTTGAAGTTGATGACTCATTTGTTGATGAAAAGATGGAAATTGATACTATTGATTGGAAATCTAGATATGATCAATTGGAGAAAAGATTCGAGTCATTAAAACAGAGAGTTAATGAAAAATATAACAATTGGGTGCAAAAAGCAAAGAAAGTGAATGAAAATATGTACTCTCTTCAAAATGTTATTTCACAGCAGCAAAGTCAAATAGCAGACCTTCAACAATATTGTAGCAAATTGGAAACTGAC---TTACAAAACAAAATTAGTTCATTAGTGTCATCAGTTGAATGGTATCTAAGGTCTATGGAACTATCAGACGATATTAAAACTGATATTGAACAGCAACTAAATTCAATTGACGCAATCAATCCTATCAACGCTATAGACGATCTTGAATCATTGATTAGAAATTTGATCCAAGATTATGACAAAATATTTTTAATGTTGAAAGGACTTGCGAGGCAATGCAACTATGAATGTACGTACGAA------
>AGF86047
---------ATGGAGTCTACTCAGCAGATGGTAAACTCTATTATTAACACTTCTTTTGAAGCTGCAGTTGTTGCTGCCACTTCAACATTAGAATTAATGGGTATTCAATATGATTACAATGAAGTATTTACTAGAGTTAAAAGTAAGTTTGATTATGTGATGGATGACTCTGGTGTAAAAAATAATCTTTTGGGTAAGGCTATAACTATTGATCAGGCGTTAAATGGAAAGTTTGGATCAGCTATTAGGAATAGAAATTGGATGACTGATTCTAAAACGGTTGCTAAATTAGATGAAGATGTGAATAAACTTAGAATGACATTATCTTCTAAAGGAATCGATCAAAAGATGAGAATACTTAATGCTTGTTTTAGTGTAAAAAGAATACCAGGAAAATCGTCATCAATAATTAAATGCACTAGACTCATGAAGGATAAAATAGAACGTGGAGAAGTTGAGGTTGATGATTCATATGTTGATGAAAAAATGGAAATTGATACTATTGATTGGAAATCTCGTTATGATCAGTTAGAAAGAAGATTTGAGTCACTAAAACAAAGAGTTAATGAGAAATACAATGCTTGGGTACAAAAAGCGAAGAAAGTAAATGAAAATATGTACTCTCTTCAGAATGTTATTTCACAACAGCAAAATCAAATAGCGGATCTTCAACAGTATTGTAATAAATTGGAAGTTGAT---TTGCAAGGTAAGTTTAGTTCATTAGTGTCATCAGTTGAGTGGTATCTAAGGTCTATGGAATTACCAGATGATGTAAAGACTGATATAGAACAGCAGTTAAATTCAATTGATTTAATTAACCCCATTAATGCTGTAGATGATATCGAATCGTTGATCAGAAATTTAATCCAAGATTATGACAGAACATTTTTAATGTTAAAAGGACTGTTGAAGCAATGCAACTATGAATATGCATATGAG------
>AFQ20904
---------ATGGAGTCTACTCAGCAGATGGTAAGCTCTATTATTAACACTTCTTTTGAAGCTGCAGTTGTTGCTGCTACTTCAACATTAGAATTAATGGGTATTCAATATGATTATAATGAAGTATTTACCAGAGTTAAAAGTAAATTTGATTATGTGATGGATGATTCTGGTGTAAAAAACAATCTTTTAGGTAAAGCTATAACTATTGATCAGGCGTTAAATGGAAAGTTTGGCTCAGCTATTAGAAATAGAAATTGGATGACTGATTCTAAAACGGTCGCTAAATTAGATGAAGACGTAAATAAACTTAGAATGACATTATCTTCTAAAGGAATTGACCAAAAGATGAGAGTACTTAATGCTTGTTTTAGTGTAAAAAGAATACCAGGAAAATCATCGTCAATAATTAAATGCACTAGACTTATGAAGGATAAAATAGAACGTGGAGAAGTTGAGGTTGATGATTCATATGTTGATGAAAAAATGGAAATTGATACTATTGATTGGAAATCTCGTTATGATCAGTTAGAAAAAAGATTTGAGTCACTAAAACAAAGAGTTACTGAGAAATACAATACTTGGGTACAAAAAGCAAAGAAAGTAAATGAAAACATGTACTCTCTTCAAAATGTCATCTCACAACAGCAGAATCAAATAGCAGATCTTCAACAATATTGTAATAAATTGGAAGCTGAT---TTGCAAGGCAAATTTAGTTCATTAGTGTCATCAGTTGAGTGGTATCTAAGGTCTATGGAGCTACCAGATGATGTAAAGAATGATATTGAACAGCAGTTAAATTCAATTGATTTAATTAATTCCATTAATGCTATAGACGATATTGAATCGTTAATTAGAAATTTAATCCAAGATTATGACAGAACATTTTTAATGTTAAAAGGACTGTTGAAGCAGTGCAATTATGAATATGCATGTGAG------
>AGF85981
---------ATGGAGTCTACTCAGCAGATGGTAAGCTCTATTATTAATACTTCTTTTGAAGCTGCAGTTGTTGCTGCCACTTCAACATTAGAATTAATGGGTATTCAATATGATTACAATGAAGTATTTACTAGAGTTAAAAGTAAGTTTGATTACGTGATGGATGACTCTGGTGTAAAAAACAATCTTTTGGGTAAGGCTATAACTATTGATCAGGCGTTGAATGGAAAGTTTGGATCAGCTATTAGAAATAGAAATTGGATGACTGATTCTAAGACGGTTGCAAAATTAGATGAAGATGTGAATAAACTTAGAATGACATTATCTTCTAAAGGAATTGACCAAAAGATGAGAGTACTTAATGCTTGTTTTAGTGTGAAAAGAATACCAGGAAAATCATCATCAATAATTAAATGCACTAGACTTATGAAGGATAAAATAGAACGTGGAGAAGTTGAGGTTGATGATTCATATGTTGATGAAAAAATGGAAGTTGATACTATTGATTGGAAATCTCGGTATGATCAGCTAGAAAGAAGATTTGAGTCACTAAAACAAAGAGTTAGTGAAAAATACAACGCTTGGGTACAAAAAGCGAAGAAAGTAAATGAAAATATGTACTCTCTTCAGAATGTTATTTCACAACAGCAAAACCAAATAGCGGATCTTCAACAGTATTGTAATAAATTGGAAGTTGAT---TTGCAAGGCAAGTTTAGTTCATTAGTGTCATCAGTTGAGTGGTATCTAAGGTCTATGGAATTACCAGATGATGTAAAGACTGATATAGAACAGCAGTTAAACTCAATTGATTTAATTAATCCCATTAATGCTGTAGATGATATCGAATCGTTGATTAGAAATTTAATTCAAGATTATGACAGAACATTTTTAATGTTAAAAGGACTGTTGAAGCAATGCAACTATGAATATGCATATGAG------
>AGE99301
---------ATGGAGTCTACTCAGCAGATGGTAAGCTCTATTATTAACACTTCTTTTGAAGCTGCAGTTGTTGCTGCCACTTCAACATTAGAATTAATGGGTATTCAATATGATTACAATGAAGTATTCACTAGAGTTAAAAGTAAATTTGATTATGTGATGGATGATTCTGGTGTTAAAAACAATCTTTTGGGTAAAGCTATAACTATTGATCAGGCGTTAAATGGAAAGTTTGGCTCAGCTATTAGAAATAGAAATTGGATGACTGATTCTAAAACGGTTGCTAAATTAGATGAAGACGTGAATAAACTTAGAATGACATTATCTTCTAAAGGAATCGATCAAAAGATGAGAGTACTTAATGCTTGTTTTAGTGTAAAAAGAATACCAGGAAAATCATCATCAATAATTAAATGCACTAGACTTATGAAGGATAAAATAGAACGTGGAGAAGTTGAGGTTGATGATTCATATGTTGATGAGAAAATGGAAATTGATACTATTGATTGGAAATCTCGTTATGATCAGTTAGAAAAAAGATTTGAGTCACTAAAACAAAGAGTTAATGAGAAATACAATACTTGGGTACAAAAAGCGAAGAAAGTAAATGAAAATATGTACTCTCTTCAGAATGTCATTTCGCAACAGCAAAACCAAATAGCAGATCTTCAACAATATTGTAATAAATTGGAAGCTGAT---TTGCAAGGCAAATTTAGTTCATTAGTGTCATCAGTTGAGTGGTATCTAAGGTCAATGGAATTACCAGATGATGTAAAGAATGATATTGAACAGCAGTTAAATTCAATTGATTTAATTAATCCCATTAATGCTATAGATGATATCGAATCGTTGATTAGAAATTTAATTCAAGATTATGACAGAACATTTTTAATGTTAAAAGGACTGTTGAAGCAATGTAACTATGAATATGCATATGAG------
>AGA03882
---------ATGGAGTCTACTCAGCAGATGGTAAGCTCTATTATTAACACTTCTTTTGAAGCTGCAGTTGTTGCTGCTACTTCAACATTAGAATTAATGGGTATTCAATATGATTACAATGAAATATTTACCAGAGTTAAAAGTAAATTTGATTATGTAATGGATGACTCTGGTGTAAAAAACAATCTTTTAGGTAAAGCTATAACTATTGATCAGGCATTAAATGGAAAGTTTGGTTCAGCTATTAGAAATAGAAATTGGATGACTGATTCTAAAACGGTTGCTAAATTAGATGAAGACGTAAATAAACTGAGAATGACATTATCTTCTAAAGGAATTGACCAAAAGATAAGAGTACTTAATGCTTGTTTTAGTGTAAAGAGAATACCAGGAAAATCATCGTCAATAATTAAATGCACTAGACTTATGAAGGATAAAATAGAACGTGGAGAAGTTGAGGTTGATGATGCATATGTTGATGAGAAAATGGAAATTGATACTATTGATTGGAAATCTCGTTATGATCAGTTAGAAAAAAGATTTGAGTCACTAAAACAAAGAGTTACTGAGAAATACAATACTTGGGTACAAAAGGCAAAGAAAGTAAATGAAAATATGTACTCTCTTCAAAATGTTATCTCACAACAGCAAAATCAAATAGCAGATCTTCAACAATATTGTAATAAGTTGGAAGCTGAT---TTGCAAGGCAAATTTAGTTCATTAGTGTCATCAGTTGAATGGTATCTAAGGTCTATGGAACTACCAGATGATGTAAAGAATGATATTGAACAGCAGTTAAATTCAATTGATTTAATTAATCCCATTAATGCTATAGACGATATTGAATCTTTAATTAGAAATTTAATTCAAGATTATGACAGAACATTTTTAATGTTAAAAGGACTGTTGAAGCAGTGCAATTATGAATATGCATGTGAG------
>AGE47505
ATGCTCAAGATGGAGTCTACTCAACAGATGGTATCTTCTATTATTAATTCTTCTTTTGAAGCTGCAGTTGTCGCTGCAACTTCTACATTGGAATTAATGGGTATTCAATATGATTATAATGAAGTATATACTAGAGTTAAAAGTAAGTTTGATTTTGTAATGGATGATTCTGGCGTTAAGAATAATCTAATAGGTAAAGCAGCTACAATTGATCAGGCTTTGAATGGTAAGTTTAGTTCATCTATCAGAAATAGAAATTGGATGACTGATTCAAAAACTGTAGCAAGGTTAGATGAAGATGTGAACAAACTTAGATTATTATTGTCATCGAAAGGAATTGATCAAAAAATGAGAGTTCTTAATGCATGCTTTAGTGTTAAGAGAATACCTGGAAAATCGTCATCTATCATTAAATGTACTAGGTTAATGAAAGAGAAAATAGAACGTGGAGAAGTCGAAGTGGATGATGCATTCATTGAAGAAAAAATGGAAATTGACACTATAGATTGGAAATCCAGATATGATCAACTTGAAAGACGATTTGAGTCGTTAAAACAGCGAGTTAATGAAAAGTACAATAATTGGGTTATTAAGGCAAGGAAAGTAAACGAAAACATGAACTCTCTTCAGAATGTTATTTCACAACAACAAGCTCATATTAATGAATTACAAATATATAATAATAAACTAGAGCGTGAT---TTACAATCAAAAATAGGATCAGTTATTTCATCCATTGAATGGTACTTACGGTCTATGGAACTATCAGATGACATTAAATCAGATATTGAACAACAACTCAATTCAGTAGATCATATTAATCCAGTTAATGCTTTTGATGATTTTGAGTCTATTCTTCGTAATTTAATATCTGACTATGATAGAATTTTTATTATGTTTAAAGGATTGTTGCAGCAAAGTAATTACACTTATACCTATGAG------
>AGE99519
---------ATGGAGTCTACTCAGCAGATGGTAAGCTCCATTATTAACACTTCTTTTGAAGCTGCAGTTGTTGCTGCCACTTCAACATTAGAATTAATGGGTATTCAATACGATTACAATGAAGTATTTACTAGAGTTAAAAGTAAATTTGATTATGTGATGGATGACTCTGGTGTTAAAAACAATCTTTTGGGTAAAGCTATAACTATTGATCAGGCGTTAAATGGAAAGTTTGGCTCAGCTATTAGAAATAGAAATTGGATGACTGATTCTAAAACGGTTGCTAAACTAGATGAAGACGTGAATAAACTTAGAATGACATTATCTTCTAAAGGAATCGACCAAAAGATGAGAGTACTTAATGCTTGTTTTAGTGTAAAAAGAATACCAGGAAAATCATCATCAATAATTAAATGCACTAGACTTATGAAGGATAAAATAGAACGTGGGGAAGTTGAGGTTGATGATTCATATGTTGATGAGAAAATGGAAATTGATACTATTGATTGGAAATCTCGTTATGATCAGTTAGAAAAAAGATTTGAGGCACTAAAACAAAGAGTTAATGAAAAATATAATACTTGGGTACAAAAAGCAAAGAAAGTAAATGAAAATATGTACTCTCTTCAGAATGTCATTTCACAACAGCAAAACCAAATATCAGATCTTCAACAATATTGTAATAAATTGGAAGCTGAT---TTGCAAGGCAAATTTAGTTCATTAGTGTCATCAGTTGAGTGGTATCTAAGATCTATGGAATTACCAGATGATGTAAAGAATGATATTGAACAGCAATTAAATTCAATTGATTTAATTAATCCCATTAATGCTATAGATGATATCGAATCGTTGATTAGAAATTTAATTCAAGATTATGACAGAACGTTTTTAATGTTAAAAGGACTTTTGAAGCAATGCAACTATGAATATGCATATGAG------
>AGE99483
---------ATGGAGTCTACTCAGCAGATGGTAAGCTCTATTATTAACACTTCTTTTGAAGCTGCAGTTGTTGCTGCCACTTCAACATTAGAATTAATGGGTATTCAATATGATTACAATGAAGTATTCACTAGAGTTAAAAGTAAATTTGATTATGTGATGGATGATTCTGGTGTTAAAAACAATCTTTTGGGTAAAGCTATAACTATTGATCAGGCGTTAAATGGAAAGTTTGGCTCAGCTATTAGAAATAGAAATTGGATGACTGATTCTAAAACGGTTGCTAAATTAGATGAAGACGTGAATAAACTTAGAATGACATTATCTTCTAAAGGAATCGATCAAAAGATGAGAGTACTTAATGCTTGTTTTAGTGTAAAAAGAATACCAGGAAAATCATCATCAATAATTAAATGCACTAGACTTATGAAGGATAAAATAGAACGTGGAGAAGTTGAGGTTGATGATTCATATGTTGATGAGAAAATGGAAATTGATACTATTGATTGGAAATCTCGTTATGATCAGTTAGAAAAAAGATTTGAGTCACTAAAACAAAGAGTTAATGAGAAATACAATACTTGGGTACAAAAAGCGAAGAAAGTAAATGAAAATATGTACTCTCTTCAGAATGTCATTTCGCAACAGCAAAACCAAATAGCAGATCTTCAACAATATTGTAATAAATTGGAAGCTGAT---TTGCAAGGCAAATTTAGTTCATTAGTGTCATCAGTTGAGTGGTATCTAAGGTCAATGGAATTACCAGATGATGTAAAGAATGATATTGAACAGCAGTTAAATTCAATTGATTTAATTAATCCCATTAATGCTATAGATGATATCGAATCGTTGATTAGAAATTTAATTCAAGATTATGACAGAACATTTTTAATGTTAAAAGGACTGTTGAAGCAATGTAACTATGAATATGCATATGAG------
>AFQ20906
---------ATGGAGTCTACTCAGCAGATGGTAAGCTCTATTATTAACACTTCTTTTGAAGCTGCAGTTGTTGCTGCTACTTCAACATTAGAATTAATGGGTATTCAATATGATTATAATGAAGTATTTACCAGAGTTAAAAGTAAATTTGATTATGTGATGGATGATTCTGGTGTAAAAAACAATCTTTTAGGTAAAGCTATAACTATTGATCAGGCGTTAAATGGAAAGTTTGGCTCAGCTATTAGAAATAGAAATTGGATGACTGATTCTAAAACGGTCGCTAAATTAGATGAAGACGTAAATAAACTTAGAATGACATTATCTTCTAAAGGAATTGACCAAAAGATGAGAGTACTTAATGCTTGTTTTAGTGTAAAAAGAATACCAGGAAAATCATCGTCAATAATTAAATGCACTAGACTTATGAAGGATAAAATAGAACGTGGAGAAGTTGAGGTTGATGATTCATATGTTGATGAAAAAATGGAAATTGATACTATTGATTGGAAATCTCGTTATGATCAGTTAGAAAAAAGATTTGAGTCACTAAAACAAAGAGTTACTGAGAAATACAATACTTGGGTACAAAAAGCAAAGAAAGTAAATGAAAACATGTACTCTCTTCAAAATGTCATCTCACAACAGCAGAATCAAATAGCAGATCTTCAACAATATTGTAATAAATTGGAAGCTGAT---TTGCAAGGCAAATTTAGTTCATTAGTGTCATCAGTTGAGTGGTATCTAAGGTCTATGGAGCTACCAGATGATGTAAAGAATGATATTGAACAGCAGTTAAATTCAATTGATTTAATTAATTCCATTAATGCTATAGACGATATTGAATCGTTAATTAGAAATTTAATCCAAGATTATGACAGAACATTTTTAATGTTAAAAGGACTGTTGAAGCAGTGCAATTATGAATATGCATGTGAG------
>AGE98787
---------ATGGAGTCTACTCAGCAGATGGTAAGCTCTATTATTAACACTTCTTTTGAAGCTGCAGTTGTTGCTGCCACTTCAACATTAGAATTAATGGGTATTCAATATGATTACAATGAAGTATTCACTAGAGTTAAAAGTAAATTTGATTATGTGATGGATGATTCTGGTGTTAAAAACAATCTTTTGGGTAAAGCTATAACTATTGATCAGGCGTTAAATGGAAAGTTTGGCTCAGCTATTAGAAATAGAAATTGGATGACTGATTCTAAAACGGTTGCTAAATTAGATGAAGACGTGAATAAACTTAGAATGACATTATCTTCTAAAGGAATCGATCAAAAGATGAGAGTACTTAATGCTTGTTTTAGTGTAAAAAGAATACCAGGAAAATCATCATCAATAATTAAATGCACTAGACTTATGAAGGATAAAATAGAACGTGGAGAAGTTGAGGTTGATGATTCATATGTTGATGAGAAAATGGAAATTGATACTATTGATTGGAAATCTCGTTATGATCAGTTAGAAAAAAGATTTGAGTCACTAAAACAAAGAGTTAATGAGAAATACAATACTTGGGTACAAAAAGCGAAGAAAGTAAATGAAAATATGTACTCTCTTCAGAATGTCATTTCGCAACAGCAAAACCAAATAGCAGATCTTCAACAATATTGTAATAAATTGGAAGCTGAT---TTGCAAGGCAAATTTAGTTCATTAGTGTCATCAGTTGAGTGGTATCTAAGGTCAATGGAATTACCAGATGATGTAAAGAATGATATTGAACAGCAGTTAAATTCAATTGATTTAATTAATCCCATTAATGCTATAGATGATATCGAATCGTTGATTAGAAATTTAATTCAAGATTATGACAGAACATTTTTAATGTTAAAAGGACTGTTGAAGCAATGTAACTATGAATATGCATATGAG------
>AGB06155
ATGCTCAAGATGGAGTCTACTCAACAGATGGCATCTTCTATTATTAATTCTTCTTTTGAAGCTGCAGTTGTCGCTGCAACTTCTACGTTAGAATTAATGGGTATTCAATATGATTATAATGAAGTGTACACTAGAGTTAAAAGTAAGTTTGATTTTGTAATGGATGATTCTGGTGTTAAAAATAATTTAATGGGTAAAGCAGCTACAATTGATCAGGCTTTGAATGGTAAGTTTAGTTCATCTATCAGAAATAGAAATTGGATGACTGATTCTAAAACTGTGGCAAGATTAGATGAAGATGTGAACAAACTTAGATTATTATTGTCATCGAAAGGAATTGATCAAAAAACGAGAGTTCTTAACGCGTGCTTTAGTGTTAAGAGAGTGCCTGGAAAATCATCATCTGTCATTAAATGTACTAGATTAATGAAAGAGAAAATAGAACGTGGAGAAGTCGAAGTGGATGATACATTCGTTGAAGAAAGAATGGAAATTGACACTATAGATTGGAAGTCCAGATATGATCAACTTGAAAAACGATTTGAGTCGTTAAAACAGCGAGTTAATGAAAAGTACACTAATTGGGTGATTAAAGCAAGGAAAGTAAATGAAAACATGAACTCTCTTCAAAATGTTATTTCACAACAACAAGCTCATATCAATGAATTACAAATATATAATAATAAACTAGAGCGTGAC---TTACAATCAAAAATAGGATCAGTTATTTCATCTATTGAATGGTACTTACGGTCTATGGAGCTATCAGATGACATTAAATCAGATATTGAACAACAACTCAATTCAATAGATCATATTAATCCAGTTAATGCTTTTGATGATTTTGAGTCTATTCTTCGTAATTTAATATCTGATTATGATAGAATTTTTATTATGTTTAAAGGATTGTTGCAGCAAAGTAATTATACTTATACCTATGAG------
>AGE10439
ATGCTCAAGATGGAGTCTACTCAGCAGATGGCATCTTCTATTATTAACTCTTCTTTTGAAGCTGCAGTTGTCGCTGCAACTTCTACATTGGAATTAATGGGTATTCAATATGATTATAATGAAGTATATACTAGAGTTAAAAGTAAGTTTGATTTTGTAATGGATGATTCTGGCGTTAAGAATAATCTAATAGGTAAAGCAGTTACAATTGATCAGGCTTTGAATGGTAAGTTTAATTCATCTATTAGGAATAGAAATTGGATGACTGATTCAAAAACTGTAGCAAGATTAGATGAAGATGTAAACAAACTTAGATTATTATTGTCATCGAAAGGAATTGATCAAAAAATGAGAGTTCTTAATGCATGCTTTAGTGTTAAGAGAGTACCTGGAAAATCGTCATCTATCATTAAATGTACTAGGTTAATGAAAGAGAAAATAGAACGTGGAGAAGTCGAAGTGGATGATGCATTCATTGAAGAAAAAATGGAAATTGACACTATAGATTGGAAATCCAGATATGATCAACTTGAAAGACGATTTGAGTCGTTAAAACAGCGTGTTAATGAAAAGTACAATAATTGGGTTATTAAGGCAAGGAAAGTAAACGAAAACATGAGCTCTCTTCAGAATGTTATTTCGCAACAACAAGCTCATATCAATGAATTACAAATGTATAATAATAAACTAGAGCGTGAT---TTACAATCAAAAATAGGATCAGTTATTTCATCCATTGAATGGTACTTACGATCTATGGAACTATCAGATGACATTAAATCAGATATTGAACAACAACTCAATTCAATAGATCATATTAATCCAGTTAATGCTTTCGATGATTTTGAGTCTATACTTCGTAATTTAATATCTGATTATGATAGAATTTTTATTATGTTTAAAGGATTGTTGCAGCAAAGTAATTACACTTATACTTATGAG------
>AGF86185
---------ATGGAGTCTACTCAGCAGATGGTAAGCTCTATTATTAATACTTCTTTTGAAGCTGCAGTTGTTGCTGCCACTTCAACATTAGAATTAATGGGTATTCAATATGATTACAATGAAGTATTTACTAGAGTTAAAAGTAAGTTTGATTACGTGATGGATGACTCTGGTGTAAAAAACAATCTTTTGGGTAAGGCTATAACTATTGATCAGGCGTTGAATGGAAAGTTTGGATCAGCTATTAGAAATAGAAATTGGATGACTGATTCTAAGACGGTTGCAAAATTAGATGAAGATGTGAATAAACTTAGAATGACATTATCTTCTAAAGGAATTGACCAAAAGATGAGAGTACTTAATGCTTGTTTTAGTGTGAAAAGAATACCAGGAAAATCATCATCAATAATTAAATGCACTAGACTTATGAAGGATAAAATAGAACGTGGAGAAGTTGAGGTTGATGATTCATATGTTGATGAAAAAATGGAAGTTGATACTATTGATTGGAAATCTCGGTATGATCAGCTAGAAAGAAGATTTGAGTCACTAAAACAAAGAGTTAGTGAAAAATACAACGCTTGGGTACAAAAAGCGAAGAAAGTAAATGAAAATATGTACTCTCTTCAGAATGTTATTTCACAACAGCAAAACCAAATAGCGGATCTTCAACAGTATTGTAATAAATTGGAAGTTGAT---TTGCAAGGCAAGTTTAGTTCATTAGTGTCATCAGTTGAGTGGTATCTAAGGTCTATGGAATTACCAGATGATGTAAAGACTGATATAGAACAGCAGTTAAACTCAATTGATTTAATTAATCCCATTAATGCTGTAGATGATATCGAATCGTTGATTAGAAATTTAATTCAAGATTATGACAGAACATTTTTAATGTTAAAAGGACTGTTGAAGCAATGCAACTATGAATATGCATATGAG------
>AGE98544
---------ATGGAGTCTACTCAGCAGATGGTAAGCTCTATTATTAACACTTCTTTTGAAGCTGCAGTTGTTGCTGCCACTTCAACATTAGAATTAATGGGTATTCAATATGATTACAATGAAGTATTCACTAGAGTTAAAAGTAAATTTGATTATGTGATGGATGATTCTGGTGTTAAAAACAATCTTTTGGGTAAAGCTATAACTATTGATCAGGCGTTAAATGGAAAGTTTGGCTCAGCTATTAGAAATAGAAATTGGATGACTGATTCTAAAACGGTTGCTAAATTAGATGAAGACGTGAATAAACTTAGAATGACATTATCTTCTAAAGGAATCGATCAAAAGATGAGAGTACTTAATGCTTGTTTTAGTGTAAAAAGAATACCAGGAAAATCATCATCAATAATTAAATGCACTAGACTTATGAAGGATAAAATAGAACGTGGAGAAGTTGAGGTTGATGATTCATATGTTGATGAGAAAATGGAAATTGATACTATTGATTGGAAATCTCGTTATGATCAGTTAGAAAAAAGATTTGAGTCACTAAAACAAAGAGTTAATGAGAAATACAATACTTGGGTACAAAAAGCGAAGAAAGTAAATGAAAATATGTACTCTCTTCAGAATGTCATTTCGCAACAGCAAAACCAAATAGCAGATCTTCAACAATATTGTAATAAATTGGAAGCTGAT---TTGCAAGGCAAATTTAGTTCATTAGTGTCATCAGTTGAGTGGTATCTAAGGTCAATGGAATTACCAGATGATGTAAAGAATGATATTGAACAGCAGTTAAATTCAATTGATTTAATTAATCCCATTAATGCTATAGATGATATCGAATCGTTGATTAGAAATTTAATTCAAGATTATGACAGAACATTTTTAATGTTAAAAGGACTGTTGAAGCAATGTAACTATGAATATGCATATGAG------
>AGF86266
---------ATGGAGTCTACTCAGCAGATGGTAAACTCTATTATTAACACTTCTTTTGAAGCTGCAGTTGTTGCTGCCACTTCAACATTAGAATTAATGGGTATTCAATATGATTACAATGAAGTATTTACTAGAGTTAAAAGTAAGTTTGATTATGTGATGGATGACTCTGGTGTAAAAAATAATCTTTTGGGTAAGGCTATAACTATTGATCAGGCGTTAAATGGAAAGTTTGGATCAGCTATTAGGAATAGAAATTGGATGACTGATTCTAAAACGGTTGCTAAATTAGATGAAGATGTGAATAAACTTAGAATGACATTATCTTCTAAAGGAATCGATCAAAAGATGAGAGTACTTAATGCTTGTTTTAGTGTAAAAAGAATACCAGGAAAATCGTCATCAATAATTAAATGCACTAGACTCATGAAGGATAAAATAGAACGTGGAGAAGTTGAGGTTGATGATTCATATGTTGATGAAAAAATGGAAATTGATACTATTGATTGGAAATCTCGTTATGATCAGTTAGAAAGAAGATTTGAGTCACTAAAACAAAGAGTTAATGAGAAATACAATGCTTGGGTACAAAAAGCGAAGAAAGTAAATGAAAATATGTACTCTCTTCAGAATGTTATTTCACAACAGCAAAATCAAATAGCGGATCTTCAACAGTATTGTAATAAATTGGAAGTTGAT---TTGCAAGGTAAGTTTAGTTCATTAGTGTCATCAGTTGAGTGGTATCTAAGGTCTATGGAATTACCAGATGATGTAAAGACTGATATAGAACAGCAGTTAAATTCAATTGATTTAATTAACCCCATTAATGCTGTAGATGATATCGAATCGTTGATCAGAAATTTAATCCAAGATTATGACAGAACATTTTTAATGTTAAAAGGACTGTTGAAGCAATGCAACTATGAATATGCATATGAG------
>AGE99017
---------ATGGAGTCTACTCAGCAGATGGTAAGCTCTATTATTAACACTTCTTTTGAAGCTGCAGTTGTTGCTGCCACTTCAACATTAGAATTAATGGGTATTCAATATGATTACAATGAAGTATTCACTAGAGTTAAAAGTAAATTTGATTATGTGATGGATGATTCTGGTGTTAAAAACAATCTTTTGGGTAAAGCTATAACTATTGATCAGGCGTTAAATGGAAAGTTTGGCTCAGCTATTAGAAATAGAAATTGGATGACTGATTCTAAAACGGTTGCTAAATTAGATGAAGACGTGAATAAACTTAGAATGACATTATCTTCTAAAGGAATCGATCAAAAGATGAGAGTACTTAATGCTTGTTTTAGTGTAAAAAGAATACCAGGAAAATCATCATCAATAATTAAATGCACTAGACTTATGAAGGATAAAATAGAACGTGGAGAAGTTGAGGTTGATGATTCATATGTTGATGAGAAAATGGAAATTGATACTATTGATTGGAAATCTCGTTATGATCAGTTAGAAAAAAGATTTGAGTCACTAAAACAAAGAGTTAATGAGAAATACAATACTTGGGTACAAAAAGCGAAGAAAGTAAATGAAAATATGTACTCTCTTCAGAATGTCATTTCGCAACAGCAAAACCAAATAGCAGATCTTCAACAATATTGTAATAAATTGGAAGCTGAT---TTGCAAGGCAAATTTAGTTCATTAGTGTCATCAGTTGAGTGGTATCTAAGGTCAATGGAATTACCAGATGATGTAAAGAATGATATTGAACAGCAGTTAAATTCAATTGATTTAATTAATCCCATTAATGCTATAGATGATATCGAATCGTTGATTAGAAATTTAATTCAAGATTATGACAGAACATTTTTAATGTTAAAAGGACTGTTGAAGCAATGTAACTATGAATATGCATATGAG------
>ACZ51943
ATGCTCAAGATGGAGTCTACTCAGCAGATGGTAGGTTCTATTATTAACACTTCTTTTGAAGCTGCAGTTGTTGCCGCCACTTCAACACTAGAATTGATGGGTATTCAATATGATTATAATGAGGTATTCACTAGAGTTAAGAGTAAGTTTGACTATGTGATGGATGACTCTGGTGTTAAAAACAATCTTTTAGGTAAAGCTATGACTATTGATCAGGCATTAAATGGAAAATTTGGCTCAGTAGTAAGAAATAGAAATTGGATGACTGATTCTAAAACAGTAGCTAAATTAGATGAGGATGTGAACAAACTTAGAATGATATTATCATCTAAAGGAATTAATCAAAAGATGAGAGTACTTAATGCTTGTTTTAGTGTGAAAAGAATACCAGGAAAATCATCATCGATTATCAAATGCACCAGACTCATGAGAGATAAAATAGAACGAGGAGAGGTTGAAGTTGATGACTCATTTGTTGATGAAAAGATGGAAATTGATACTATTGATTGGAAATCTAGATATGATCAATTGGAGAAAAGATTCGAGTCATTAAAACAGAGAGTTAATGAAAAATATAACAATTGGGTGCAAAAAGCAAAGAAAGTGAATGAAAATATGTACTCTCTTCAAAATGTTATTTCACAGCAGCAAAGTCAAATAGCAGACCTTCAACAATATTGTAGCAAATTGGAAAATGAC---TTACAAAACAAAATTAGTTCATTAGTGACATCAGTTGAATGGTATCTAAGGTCTATGGAACTATCAGACGATATTAAAACTGATATTGAACAGCAACTAAATTCAATTGATGCAATCAATCCTATCAACGCTATAGACGATCTTGAATCATTGATTAGAAATTTGATCCAAGATTATGACAAAACATTTTTAATGTTGAAAGGACTTGCGAGGCAATGCAACTATGAATGTACGTACGAA------
>AGF85910
---------ATGGAGTCTACTCAGCAGATGGTAAGCTCTATTATTAATACTTCTTTTGAAGCTGCAGTTGTTGCTGCCACTTCAACATTAGAATTAATGGGTATTCAATATGATTACAATGAAGTATTTACTAGAGTTAAAAGTAAGTTTGATTACGTGATGGATGACTCTGGTGTAAAAAACAATCTTTTGGGTAAGGCTATAACTATTGATCAGGCGTTGAATGGAAAGTTTGGATCAGCTATTAGAAATAGAAATTGGATGACTGATTCTAAGACGGTTGCAAAATTAGATGAAGATGTGAATAAACTTAGAATGACATTATCTTCTAAAGGAATTGACCAAAAGATGAGAGTACTTAATGCTTGTTTTAGTGTGAAAAGAATACCAGGAAAATCATCATCAATAATTAAATGCACTAGACTTATGAAGGATAAAATAGAACGTGGAGAAGTTGAGGTTGATGATTCATATGTTGATGAAAAAATGGAAGTTGATACTATTGATTGGAAATCTCGGTATGATCAGCTAGAAAGAAGATTTGAGTCACTAAAACAAAGAGTTAGTGAAAAATACAACGCTTGGGTACAAAAAGCGAAGAAAGTAAATGAAAATATGTACTCTCTTCAGAATGTTATTTCACAACAGCAAAACCAAATAGCGGATCTTCAACAGTATTGTAATAAATTGGAAGTTGAT---TTGCAAGGCAAGTTTAGTTCATTAGTGTCATCAGTTGAGTGGTATCTAAGGTCTATGGAATTACCAGATGATGTAAAGACTGATATAGAACAGCAGTTAAACTCAATTGATTTAATTAATCCCATTAATGCTGTAGATGATATCGAATCGTTGATTAGAAATTTAATTCAAGATTATGACAGAACATTTTTAATGTTAAAAGGACTGTTGAAGCAATGCAACTATGAATATGCATATGAG------
>AGF85856
---------ATGGAGTCTACTCAGCAGATGGTAAACTCTATTATTAACACTTCTTTTGAAGCTGCAGTTGTTGCTGCCACTTCAACATTAGAATTAATGGGTATTCAATATGATTACAATGAAGTATTTACTAGAGTTAAAAGTAAGTTTGATTATGTGATGGATGACTCTGGTGTAAAAAATAATCTTTTGGGTAAGGCTATAACTATTGATCAGGCGTTAAATGGAAAGTTTGGATCAGCTATTAGGAATAGAAATTGGATGACTGATTCTAAAACGGTTGCTAAATTAGATGAAGATGTGAATAAACTTAGAATGACATTATCTTCTAAAGGAATCGATCAAAAGATGAGAGTACTTAATGCTTGTTTTAGTGTAAAAAGAATACCAGGAAAATCATCATCAATAATTAAATGCACTAGACTCATGAAGGATAAAATAGAACGTGGAGAAGTTGAGGTTGATGATTCATATGTTGATGAAAAAATGGAAATTGATACTATTGATTGGAAATCTCGTTATGATCAGTTAGAAAGAAGATTTGAGTCACTAAAACAAAGAGTTAATGAGAAATACAATGCTTGGGTACAAAAAGCGAAGAAAGTAAATGAAAATATGTACTCTCTTCAGAATGTTATTTCACAACAGCAAAATCAAATAGCGGATCTTCAACAGTATTGTAATAAATTGGAAGTTGAT---TTGCAAGGTAAGTTTAGTTCATTAGTGTCATCAGTTGAGTGGTATCTAAGGTCTATGGAATTACCAGATGATGTAAAGACTGATATAGAACAGCAGTTAAATTCAATCGATTTAATTAACCCCATTAATGCTGTAGATGATATCGAATCGTTGATCAGAAATTTAATCCAAGATTATGACAGAACATTTTTAATGTTAAAAGGACTGTTGAAGCAATGCAACTATGAATATGCATATGAG------
>AGF86349
ATGCTCAAGATGGAGTCTACTCAGCAGATGGCAAGTTCTATTATTAACACTTCTTTTGAAGCTGCGGTTGTTGCTGCCACTTCGACACTAGAATTAATGGGTATTCAATATGATTACAATGAAATTTACACTAGAGTTAAAAGTAAGTTTGATTATGTGATGGATGATTCTGGTGTTAAAAACAATTTATTGGGCAAAGCGGCGACTATTGATCAGGCACTAAATGGAAAATTTGGTTCAGTTATGAGAAATAAAAATTGGATGACTGATTCAAGAACGGTGGCTAAACTGGATGAAGATGTGAATAAGTTAAGGATGATGCTTTCTTCTAAAGGTATTGATCAGAAGATGAGAGTACTTAATGCTTGTTTTAGTGTTAAAAGAATACCAGGTAAATCATCATCAGTTATAAAGTGTACTAGACTTATGAAAGATAAGATTGAACGTGGTGCGGTAGAAGTTGATGATTCATTTGCTGAAGAGAAAATGGAAGTTGACACAGTTGATTGGAAATCAAGATATGATCAGTTGGAAAGAAGATTCGAGTCATTGAAACAGAGAGTAAATGAGAAGTATACTACCTGGGTACAGAAGGCAAAAAAAGTTAATGAAAATATGTACTCTCTCCAGAATGTTATATCACAACAACAAAATCAAATAGCTGATTTGCAAAATTATTGTAGTAAATTAGAAGCTGAT---TTACAGAATAAAGTTGGTTCGTTAGTTTCATCTGTTGAATGGTATCTTAAATCAATGGAATTGCCAGATGAAGTCAAAACTGATATAGAACAACAACTGAATTCAATTGACACCATTAGTCCAATAAATGCAATTGATGATCTTGAAATTTTAATCAGAAATTTAATTCATGACTATGATAGAACATTTTTAATGCTTAAGGGACTATTACGGCAATGCAACTATGAATATGCATATGAA------
>ABF58749
ATGCTCAAGATGGAGTCTACTCAGCAGATGGTAAGTTCTATTATTAACACTTCTTTTGAAGCTGCAGTTGTTGCTGCCACTTCAACATTAGAATTAATGGGTATTCAGTATGATTACAATGAGATATTTACTAGAGTTAAGAGTAAATTTGATTATGTAATGGATGATTCTGGTGTTAAAAACAACCTTTTAGGCAAAGCTGCGACTATTGATCAGGCACTAAATGGAAAATTCGGTTCAACTATAAGGAATAGAAATTGGATGACTGATTCTAAAACAGTGGCTAAGTTAGATGAAGATGTAAATAAACTCAGAATGATTTTATCTTCTAAGGGAATTGACCAAAAGATGAGAGTACTTAATGCTTGTTTTAGCGTGAAAAGGATACCAGGGAAATCATCATCATTCATTAAATGCACTAGGCTTATGAAAGATAAAATAGAACGAGGAGAGGTTGAAGTTGATGATTCATTTGTTGATGAAAAAATGGAAATTGACACTATTGACTGGAAGGCTCGTTATGATCAATTGGAAAAAAGATTTGAGTCATTGAAGCAAAGAGTCAATGAAAAATATAATAGTTGGGTGCAAAAAGCAAAGAAAGTAAATGAAAATATGTACTCTCTTCAAAATGTTATCTCACAGCAGCAAAACCAAATAGCAGATCTTCAACAATATTGCAATAAATTGGAAGCTGAC---CTGCAAAGCAAAATTAGTTCATTAGTATCATCAGTTGAGTGGTATCTGAGGTCCATGGAATTGTCAGATGATGTCAAAACTGATATTGAGCAGCAGTTGAACTCGATTGATGCTATTAATCCTATTAATGCTATAGACGATCTTGAATCATTAATCAGAAACTTAATCCAAGATTATGACAGAACATTCTTGATGTTGAAAGGACTTGTAAGGCAATGCAACTACGAATGTACATATGAA------
>ABF58748
ATGCTCAAGATGGAGTCTACTCAGCAGATGGTAAGTTCTATTATTAACACTTCTTTTGAAGCTGCAGTTGTTGCTGCCACTTCAACATTAGAATTAATGGGTATTCAGTATGATTACAATGAGATATTTACTAGAGTTAAGAGTAAATTTGATTATGTAATGGATGATTCTGGTGTTAAAAACAACCTTTTAGGCAAAGCTGCGACTATTGATCAGGCACTAAATGGAAAATTCGGTTCAACTATAAGGAATAGAAATTGGATGACTGATTCTAAAACAGTGGCTAAGTTAGATGAAGATGTAAATAAACTCAGAATGATTTTATCTTCTAAGGGAATTGACCAAAAGATGAGAGTACTTAATGCTTGTTTTAGCGTGAAAAGGATACCAGGGAAATCATCATCATTCATTAAATGCACTAGGCTTATGAAAGATAAAATAGAACGAGGAGAGGTTGAAGTTGATGATTCATTTGTTGATGAAAAAATGGAAATTGACACTATTGACTGGAAGGCTCGTTATGATCAATTGGAAAAAAGATTTGAGTCATTGAAGCAAAGAGTCAATGAAAAATATAATAGTTGGGTGCAAAAAGCAAAGAAAGTAAATGAAAATATGTACTCTCTTCAAAATGTTATCTCACAGCAGCAAAACCAAATAGCAGATCTTCAACAATATTGCAATAAATTGGAAGCTGAC---CTGCAAAGCAAAATTAGTTCATTAGTATCATCAGTTGAGTGGTATCTGAGGTCCATGGAATTGTCAGATGATGTCAAAACTGATATTGAGCAGCAGTTGAACTCGATTGATGCTATTAATCCTATTAATGCTATAGACGATCTTGAATCATTAATCAGAAACTTAATCCAAGATTATGACAGAACATTCTTGATGTTGAAAGGACTTGTAAGGCAATGCAACTACGAATGTACATATGAA------
>AER51140
ATGCTCAAGATGGAGTCTACACAGCAGATGGCTAGTTCAATTATTAACACTTCTTTTGAAGCCGCAGTTGTTGCTGCCACTTCAACTCTTGAACTTATGGGCATTCAATATGATTACAATGAAGTTTATACTAGAGTTAAGAGCAAATTTGATTACATAATGGATGATTCAGGTGTTAAAAATAACTTGTTGGGTAAAGCAGCAACTATTGATCAGGCACTGAATGGAAAATTTGGTTCGGCAGCAAGAAATAGAAATTGGATGGCTGACACTAGAACTACAGCTAGATTAGATGAAGATGTGAATAAACTTAGAATGATGCTGTCGTCTAAAGGAATTGATCAAAAAATGAGAGTACTTAATGCATGTTTCAGCGTGAAGAGAGTTCCAGGTAAATCATCATCAATAATTAAGTGTACTAGATTAATGAGAGATAAAATTGAACGTGGTGAGGTCGAAGTAGATGATTCGTTCGTTGAAGAGAAAATGGAAGTTGACACAATCGATTGGAAGTCTAGATATGAGCAGCTGGAAAAACGCTTTGAATCACTGAAACAAAGGGTGAATGAAAAATACACAAGTTGGGTACAGAAAGCAAAAAAAGTAAATGAAAATATGTACTCTCTTCAAAATGTTATATCACAACAACAGAGCCAAATTGCTGATTTACAACATTATTGTAATAAATTAGAAGTTGAT---CTACAGAATAAAATTAGCTCACTTGTGTCTTCAGTTGAATGGTACATGAAATCAATGGAACTGCCTGATGAAGTCAAGACGGATATTGAACAACAGTTGAATTCCATTGATGTAATCAATCCAATTAATGCTATAGATGATTTTGAATCACTGATTAGAAATGTTATACTTGATTATGACAGAATATTTCTAATGTTCAAAGGACTAATGAGGCAATGCAACTATGAATATACGTATGAA------
>AGE99066
---------ATGGAGTCTACTCAGCAGATGGTAAGCTCTATTATTAACACTTCTTTTGAAGCTGCAGTTGTTGCTGCCACTTCAACATTAGAATTAATGGGTATTCAATATGATTACAATGAAGTATTTACCAGAGTTAAAAGTAAATTTGATTATGTGATGGATGACTCTGGTGTTAAAAACAATCTTTTGGGTAAAGCTATAACTATTGATCAGGCGTTAAATGGAAAGTTTGGCTCAGCTATTAGAAATAGAAATTGGATGACTGATTCTAAAACGGTTGCTAAATTAGATGAAGACGTGAATAAACTTAGAATGACATTATCTTCTAAAGGAATCGATCAAAAGATGAGAGTACTTAATGCTTGTTTTAGTGTAAAAAGAATACCAGGAAAATCATCATCAATAATTAAATGCACTAGACTTATGAAGGATAAAATAGAACGTGGAGAAGTTGAGGTTGATGATTCATATGTTGATGAGAAAATGGAAATTGATACTATTGATTGGAAATCTCGTTATGATCAGTTAGAAAAAAGATTTGAGTCACTAAAACAAAGAGTTAATGAGAAATACAATACTTGGGTACAAAAAGCGAAGAAAGTAAATGAAAATATGTATTCTCTTCAGAATGTCATTTCACAACAGCAAAACCAAATAGCAGATCTTCAACAATATTGTAACAAATTGGAAGCTGAT---TTACAAGGCAAATTTAGTTCATTAGTGTCATCAGTTGAGTGGTATCTAAGGTCTATGGAATTACCAGATGATGTAAAGAATGATATTGAACAGCAGTTAAATTCAATTGATTTAATTAATCCCATTAATGCTGTAGATGATATCGAATCGTTGATTAGAAATTTAATTCAAGATTATGACAGAACATTTTTAATGTTAAAAGGACTGTTGAAGCAATGCAACTATGAATATGTATATGAG------
>AGE47002
ATGCTCAAGATGGAGTCTACTCAGCAGATGGCATCTTCTATTATTAACTCTTCTTTTGAAGCTGCAGTTGTCGCTGCAACTTCTACTTTGGAATTAATGGGTATTCAATATGATTATAATGAAGTATATACTAGAGTTAAAAGTAAGTTTGATTTTGTAATGGATGATTCTGGCGTTAAGAATAATCTAATAGGTAAAGCAGTTACAATTGATCAGGCTTTGAATGGTAAGTTTAATTCATCTATTAGAAATAGAAATTGGATGACTGATTCAAAAACTGTAGCAAGATTAGATGAAGATGTGAACAAACTTAGATTATTATTGTCATCGAAAGGAATTGATCAAAAAATGAGAGTTCTTAATGCATGCTTTAGTGTTAAGAGAGTACCTGGAAAATCGTCATCTATCATTAAATGTACTAGGTTAATGAAAGAGAAAATAGAACGTGGAGAAGTCGAAGTGGATGATGCATTCATTGAAGAAAAAATGGAAATTGACACTATAGATTGGAAATCCAGATATGATCAACTTGAAAGACGATTTGAGTCGTTAAAACAGCGAGTTAATGAAAAGTACAATAATTGGGTTATTAAGGCAAGGAAAGTAAACGAAAACATGAGCTCTCTTCAGAATGTTATTTCGCAACAACAAGCTCATATCAATGAATTACAAATGTATAATAATAAACTAGAGCGTGAT---TTACAATCAAAAATAGGATCAGTTATTTCATCCATTGAATGGTACTTACGGTCTATGGAACTATCAGATGACATTAAATCAGATATTGAACAACAACTCAATTCAATAGATCATATTAATCCAGTTAATGCTTTCGATGATTTTGAGTCTATCCTTCGTAATTTAATATCTGATTATGATAAAATTTTTATTATGTTTAAAGGATTGTTGCAGCAAAGTAATTACACTTATACCTATGAG------
>AET43466
CTGCTCAAGATGGAGTCTACTCAGCAGATGGCAAGTTCTATTATTAATACTTCTTTTGAAGCTGCAGTTGTTGCTGCTACTTCAACATTAGAATTAATGGGTATTCAATATGATTACAATGAAGTATTTACCAGAGTTAAAAGTAAATTTGATTATGTGATGGATGACTCTGGTATTAAAAACAATCTTTTGGGTAAAGCTATAACTATTGATCAGGCGTTAAATGGAAAGTTTGGCTCAGCTATTAGAAATAGAAATTGGATGACTGATTCTAAAACGGTTGCTAAATTAGATGAAGACGTGAATAAACTTAGAATGACATTATCTTCTAAAGGAATCGACCAAAAGATGAGAGTACTTAATGCTTGTTTTAGTGTAAAAAGAATACCAGGAAAATCATCATCAATAATTAAATGCACTAGACTTATGAAGGATAAAATAGAACGTGGAGAAGTTGAAGTTGATGATTCATATGTTGATGAGAAAATGGAAATTGATACTATTGATTGGAAATCTCGTTATGATCAGTTAGAAAAAAGATTTGAGTCACTAAAACAAAGAGTTAATGAGAAATACAACACTTGGGTACAAAAAGCTAAGAAAGTAAACGAAAATATGTACTCTCTTCAGAATGTCATTTCACAACAGCAAAACCAAATAGCAGATCTTCAGCAATATTGCAATAAATTGGAAGCTGAT---TTACAAGGCAAATTTAGTTCATTGGTGTCATCAGTTGAGTGGTATCTAAGGTCTATGGAATTACCAGATGATGTAAAGAATGATATTGAACAGCAGTTAAATTCAATTGATTTAATTAATCCCATTAACGCTATAGATGATATCGAATCATTGATTAGAAATTTAATTCAAGATTATGACAGAACATTTTTAATGTTAAAAGGACTGTTGAAGCAATGCAACTATGAATATGTATATGAG------
>AGE47433
ATGCTCAAGATGGAGTCTACTCAGCAGATGGCATCTTCTATCATTAACTCTTCTTTTGAAGCTGCAGTTGTCGCTGCAACTTCTACATTGGAATTAATGGGTATTCAATATGATTATAATGAAGTATATACTAGAGTTAAAAGTAAGTTTGATTTTGTAATGGATGATTCTGGCGTTAAGAATAATCTAATAGGTAAAGCAGTTACAATTGATCAGGCTTTGAATGGTAAGTTTAGTTCATCTATCAGAAATAGAAATTGGATGACTGATTCAAAAACTGTAGCAAGATTAGATGAAGATGTGAACAAACTCAGATTATTATTGTCATCGAAAGGAATTGATCAAAAAATGAGAGTTCTTAATGCATGCTTTAGTGTTAAGAGAGTACCTGGAAAATCGTCATCTATCATTAAATGTACTAGGTTAATGAAAGAGAAAATAGAACGTGGAGAAGTCGAAGTGGATGATGCGTTTATTGAAGAAAAAATGGAAATTGACACTATAGATTGGAAATCCAGATATGATCAACTTGAAAGACGATTTGAGTCGTTAAAACAGCGAGTTAATGAAAAGTACAATAATTGGGTTATTAAGGCAAGGAAAGTAAACGAAAACATGAACTCTCTTCAGAATGTTATTTCGCAACAACAAGCTCATATTAATGAATTACAAATATATAATAATAAACTAGAGCGTGAT---TTACAATCAAAAATAGGATCAGTTATTTCATCCATTGAATGGTACTTACGGTCTATGGAACTATCAGATGACATTAAATCAGATATTGAACAACAACTCAATTCAATAGATCATATTAATCCAGTTAACGCTTTTGACGATTTTGAGTCTATTCTTCGTAATTTAATATCTGATTATGATAGAATTTTTATTATGTTTAAAGGATTGTTGCAGCAAAGTAATTACACTTATACCTATGAG------
>AAD38365
ATGCTCAAGATGGAGTCTACTCAACAGATGGCCAGCTCGATCATTAACGCTTCTTTTGAAGCTGCAGTTGTTGCTGCCACTTCAACTCTTGAACTTATGGGTATTCAATATGATTATAATGAGGTTTATGCTAGAGTTAAGAGCAAATTTGATTACATAATGGATGATTCAGGTGTTAAAAATAACCTATTGGGTAAAGCGGCAACTATTGAGCAGGCACTGAATGGAAAATTTGGTTCAGCGGCAAGAAACAGAAATTTGATGGCTGATACCAGAACCACAGCTAGATTGGATGAAGATGTGAATAAGCTGAGAATGATGCTATCATCTAAAGGAATTGATCAAAAAATGAGAGTACTTAATGCATGTTTCAGTGTGAAGAGAATTCCAGGCAAATCATCATCAATAATTAAATGTACTAGGTTAATGAAAGATAAAATTGAACGTGGTGAAGTTGAAGTGGATGATTCATTCGTTGAAGAGAAAATGGAAGTTGATACAATAGATTGGAAATCTAGATATGAACAATTGGAAAAACGCTTTGAATCACTGAAACAAAGGGTGAATGAAAAATATACAAGTTGGGTACAAAAAGCGCAAAAAGTGAATGAAAATATGTACTCTCTTCAGAATGTGATATCACAACAACAAAACCAAATTGCCGATTTACAACACTACTGTAATAAATTGGAAGTTGAGTCCTACAAAATAAAATCCAGTTCACAAGTATCTTCAGTTGAATGGTACATGAAATCAATGGAATTGCCTGATGAAGTTAAGACGGATATTGAACAACAGCTAAATTCCATTGACGTAATCAACCCAATTAATGCCATAGATGCCTTTGAGTCCCTAATTAGAAATATTATACTTGCTTATAATAGAATATTCTTAATGTTTAAGGCCTTAATGAGGCAATGCAACTATGAATATACGTATGAA------
>AGH16278
---------ATGGAGTCTACTCAGCAGATGGTAAGCTCTATTATTAATACCTCTTTTGAAGCTGCAGTTGTTGCTGCCACTTCAACATTAGAATTAATGGGTGTTCAATATGATTACAATGAAGTATTTACYAGAGTTAAAAGTAAATTTGATTATGTGATGGATGACTCTGGTGTTAAAAACAATCTTTTGGGTAAAGCTATAACTATTGATCAGGCGTTAAATGGAAAGTTTGGCTCAGCTATTAGAAATAGAAATTGGATGACTGATTCTAAAACGGTTGCTAAATTAGATGAAGACGTGAATAAACTTAGAATGACATTATCTTCTAAAGGAATCGACCAAAAGATGAGAGTACTTAATGCTTGTTTTAGTGTAAAAAGAATACCAGGAAAATCGTCATCAATAATTAAATGTACTAAACTTATGAAGGATAAAATAGAACGTGGAGAAGTTGAGGTTGATGATTCATATGTTGATGAGAAAATGGAAATTGATACTATTGATTGGAAATCTCGTTATGATCAGTTAGAAAAAAGATTTGAGTCACTGAAACAAAGAGTTAATGAGAAATACAATACTTGGGTACAAAAAGCGAAGAAAGTAAATGAAAATATGTACTCTCTTCAGAATGTCATTTCACAACAGCAAAACCAAATAGCAGATCTTCAACAATATTGTAATAAATTAGAAGCTGAT---TTACAAAGCAAATTTAGTTCATTAGTGTCATCAGTTGAGTGGTATCTAAGGTCTATGGAATTACCAGATGATGTAAAGAATGATATTGAACAGCAGTTAAATTCAATTGATTTGATTAATCCCATTAATGCTATAGATGATATCGAATCGTTGATTAGAAATTTAATTCAAGATTATGACAGAGCATTTTTAATGTTAAAAGGACTGTTGAAGCAATGCAACTATGAATATACATATGAG------
>AGE45461
ATGCTCAAGATGGAGTCTACTCAGCAGATGGCATCTTCTATTATTAACTCTTCTTTTGAAGCTGCAGTTGTCGCTGCAACTTCTACATTGGAATTAATGGGTATTCAATATGATTATAATGAAGTATATACTAGAGTTAAAAGTAAGTTTGATTTTGTAATGGATGATTCTGGCGTTAAGAATAATCTAATAGGTAAAGCAGCTACAATTGATCAGGCTTTGAATGGTAAGTTTAGTTCATCTATCAGAAATAGAAATTGGATGACTGATTCAAAAACTGTAGCAAGACTAGATGAAGATGTGAACAAACTTAGATTATTATTGTCATCGAAAGGAATTGATCAAAAAATGAGAGTTCTTAATGCCTGCTTTAGTGTTAAGAGAGTACCTGGAAAATCGTCATCTATCATTAAATGTACTAGATTAATGAAAGAGAAAATAGAACGTGGAGAAGTCGAAGTGGATGATGCATTCATTGAAGAAAAAATGGAAATTGACACTATAGATTGGAAATCCAGATATGATCAACTTGAAAGACGATTTGAGTCGTTAAAACAGCGAGTTAATGAAAAGTACAATAATTGGGTTATTAAGGCAAGGAAAGTAAACGAAAACATGAACTCTCTTCAGAATGTTATTTCGCAACAACAAGCTCATATCAATGAATTACAAATATATAATAATAAACTAGAGCGTGAT---TTACAATCAAAAATAGGATCAGTTATTTCATCCATTGAATGGTACTTACGGTCTATGGAACTATCAGATGACATTAAATCAGATATTGAACAACAACTCAATTCAATAGATCATATTAATCCAGTTAATGCTTTTGATGATTTCGAGTCTATTCTTCGTAATTTAATATCTGATTATGATAGAATTTTTATTATGTTTAAAGGATTGTTGCAGCAAAGTAATTACACTTATACCTATGAG------
>AFR23358
ATGCTCAAGATGGAGTCTACTCAGCAGATGGTAGGTTCTATTATTAACACTTCTTTTGAAGCTGCGGTTGTTGCTGCCACTTCAACGCTAGAGCTAATGGGTATTCAGTATGATTATAATGAAGTATTTACCAGAGTTAAAAGTAAGTTTGATTATGTGATGGATGATTCTGGTGTCAAAAATAACCTTTTAGGTAAAGCGACAACTATTGACCAGGCGTTAAATGGAAAGTTTGGTTCAGTTATGAGAAATAGAAATTGGATGACTGATTTTAAAACAGTGGCTAAATTAGATGAAGATGTGAATAAACTTAGAATGATGTTATCTTCTAAAGGAATTGACCAGAAGATGAGAGTACTTAATGCTTGTTTCAGCGTGAAAAGAATACCTGGAAAATCATCATCAATTATTAAATGTACTAGACTTATGAGAGATAAAATAGAACGTGGAGAGGTTGAAGTTGATGATTCATTTGTTGATGAGAAAATGGAGATTGATACTATCGATTGGAAATCTAGATATGATCAATTAGAAAAGAGATTTGAGTCATTGAAACAAAGAGTCAATGAAAAGTATAATAGTTGGGTGCAAAAAGCAAAGAAGGTAAATGAAAATATGCACTCTCTTCAGAATGTCATCTCACAACAGCAAAGTCAAATAGCAGACCTTCAGCAATATTGCAATAAATTAGAGACTGAC---TTACAAAATAAAATTAGTTCATTAGTGTCATCAGTTGAGTGGTACCTAAGATCCATGGAGTTGTCGGACGATATAAAGACTGATATCGAACAACAGTTAAACTCAATTGACGCAATCAATCCAGTCAATGCTGTAGATGATCTTGAATCACTGATTAGGAATTTAATTCAAGATTATGATAGAACATTTTTAATGTTAAGAGGACTTGTAAGGCAATGCAACTATGAATGTACTTACGAA------
>AGF86290
---------ATGGAGTCTACTCAGCAGATGGTAAGCTCTATTATTAATACTTCTTTTGAAGCTGCAGTTGTTGCTGCTACTTCAACATTAGAATTAATGGGTATTCAATATGATTACAATGAAATATTTACCAGAGTTAAAAGTAAATTTGATTATGTGATGGATGACTCTGGTGTAAAAAACAATCTTTTAGGTAAAGCTATAACTATTGATCAGGCATTAAATGGAAAGTTTGGTTCAGCTATTAGAAATAGAAATTGGATGACTGATTCTAAAACGGTTGCTAAATTAGATGAAGATGTAAATAAACTGAGAATGACATTATCTTCTAAAGGAATTGACCAAAAGATGAGAGTACTTAATGCCTGTTTTAGTGTAAAGAGAATACCAGGAAAATCATCGTCAATAATTAAATGTACTAGACTTATGAAGGATAAAATAGAACGTGGAGAAGTTGAGGTTGATGATTCATATGTTGATGAGAAAATGGAAATTGATACTATTGATTGGAAATCTCGTTATGATCAGTTAGAAAAAAGATTTGAGTCACTAAAACTGAGAGTTACTGAGAAATACAATACTTGGGTACAAAAGGCAAAGAAAGTAAATGAAAATATGTACTCTCTTCAAAATGTCATCTCACAGCAGCAAAATCAAATAGCAGATCTTCAACAATATTGTAATAAGTTAGAAGCTGAT---TTGCAAAGCAAGTTTAGTTCATTAGTGTCATCAGTTGAGTGGTATCTAAGGTCTATGGAACTACCAGATGATGTAAAGAATGATATTGAACAGCAGTTAAATTCAATTGATTTAATTAATCCCATTAATGCTATAGACGATATTGAATCTTTAATTAGAAATTTAATTCAAGATTATGACAGAACATTTTTAATGTTAAAAGGACTGTTGAAGCAGTGCAATTATGAATATGCATGTGAG------
>ACZ52063
ATGCTCAAGATGGAGTCTACTCAGCAGATGGTAGGTTCTATTATTAACACTTCTTTTGAAGCTGCAGTTGTTGCCGCCACTTCAACACTAGAATTGATGGGTATTCAATATGATTATAATGAGGTATTCACTAGAGTTAAGAGTAAGTTTGACTATGTGATGGATGACTCTGGTGTTAAAAACAATCTTTTAGGTAAAGCTATGACTATTGATCAGGCATTAAATGGAAAATTTGGCTCAGTAGTAAGAAATAGAAATTGGATGACTGATTCTAAAACAGTAGCTAAATTAGATGAGGATGTGAACAAACTTAGAATGATATTATCATCTAAAGGAATTAATCAAAAGATGAGAGTACTTAATGCTTGTTTTAGTGTGAAAAGAATACCAGGAAAATCATCATCGATTATCAAATGCACCAGACTCATGAGAGATAAAATAGAACGAGGAGAGGTTGAAGTTGATGACTCATTTGTTGATGAAAAGATGGAAATTGATACTATTGATTGGAAATCTAGATATGATCAATTGGAGAAAAGATTCGAGTCATTAAAACAGAGAGTTAATGAAAAATATAACAATTGGGTGCAAAAAGCAAAGAAAGTGAATGAAAATATGTACTCTCTTCAAAATGTTATTTCACAGCAGCAAAGTCAAATAGCAGACCTTCAACAATATTGTAGCAAATTGGAAAATGAC---TTACAAAACAAAATTAGTTCATTAGTGACATCAGTTGAATGGTATCTAAGGTCTATGGAACTATCAGACGATATTAAAACTGATATTGAACAGCAACTAAATTCAATTGATGCAATCAATCCTATCAACGCTATAGACGATCTTGAATCATTGATTAGAAATTTGATCCAAGATTATGACAAAACATTTTTAATGTTGAAAGGACTTGCGAGGCAATGCAACTATGAATGTACGTACGAA------
>ACZ51836
---------ATGGAGTCTACTCAGCAGATGGTAAGCTCTATTATTAATACTTCTTTTGAAGCTGCAGTTGTTGTTGCTACTTCAACATTAGAATTAATGGGTATTCAGTATGATTACAATGAAGTATTTACTAGAGTTAAAAGTAAATTTGATTATGTGATGGATGACTCTGGTGTTAAAAACAATCTTTTGGGTAAAGCTATAACTATTGATCAGGCGTTAAATGGAAAGTTTGGCTCAGCTATTAGAAATAGAAATTGGATGACTGATTCTAAAACGGTTGCTAAATTAGATGAAGACGTGAATAAACTCAGAATGATATTATCTTCTAAAGGAATCGACCAAAAGATGAGAGTACTTAATGCTTGTTTTAGTGTAAAAAGAATACCAGGAAAATCATCATCAATAATTAAATGTACTAGACTTATGAAGGATAAAATAGAACGTGGAGAAGTTGAGGTTGATGATTCATATGTTGATGAGAAAATGGAAATTGATACTATTGATTGGAAATCTCGTTATGATCAGTTAGAAAAAAGATTCGAGTCACTAAAACAAAGAGTTAATGAGAAATACAATACTTGGGTGCAAAAAGCAAAGAAAGTAAATGAAAATATGTACTCTCTTCAGAATGTCATTTCACAACAGCAAAACCAAATAGCAGATCTTCAACAATATTGTAATAAATTAGAAGCTGAT---TTGCAAGGCAAATTTAGTTCATTAGTGTCATCAGTTGAGTGGTATCTAAGATCTATGGAATTACCAGATGATGTAAAGACTGATATTGAACAGCAGTTAAATTCAATTGATTTAATTAATCCTATTAATGCTATAGATGATATCGAATCATTGATTAGAAATTTAATTCAAGATTATGACAGAACATTTTTAATATTAAAAGGACTTCTGAAGCAATGCAACTATGAATATGCATATGAG------
>ACZ51931
---------ATGGAGTCTACTCAGCAGATGGTAAGCTCTATTATTAACACTTCTTTTGAAGCTGCAGTTGTTGCTGCCACTTCAACATTAGAATTAATGGGTATTCAATATGATTATAATGAAGTATTTACTAGAGTTAAAAGTAAATTTGATTATGTGATGGATGACTCTGGTGTTAAAAACAATCTTTTGGGTAAAGCTATAACTATTGATCAGGCGTTAAATGGAAAGTTTGGCTCAGCTATTAGAAATAGAAATTGGATGACTGATTCTAAAACGGTTGCTAAATTAGATGAAGACGTGAATAAACTTAGAATGACATTATCTTCTAAAGGAATCGACCAAAAGATGAGAGTGCTTAACGCTTGTTTTAGTGTAAAACGAATACCAGGAAAATCATCATCAATAATTAAATGCACTAGACTCATGAAGGATAAAATAGAACGTGGAGAAGTTGAGGTTGATGATTCATATGTTGATGAGAAAATGGAAATTGATACTATTGATTGGAAATCTCGTTATGATCAGTTAGAAAAAAGATTTGAGTCACTAAAACAAAGAGTTAATGAGAAATACAATACTTGGGTACAAAAAGCGAAGAAAGTAAATGAAAATATGTACTCTCTTCAGAATGTCATTTCACAACAGCAAAACCAAATAGCAGATCTTCAACAGTATTGTAATAAATTGGAAGCTGAT---TTACAAGGCAAATTTAGTTCATTAGTGTCATCAGTTGAGTGGTATCTTAGGTCTATGGAATTACCAGATGATGTAAAGACTGATATTGAACAGCAGTTAAATTCAATTGATTTAATTAATCCCATTAATGCTATAGATGATATCGAATCATTGATTAGAAATTTAATTCAAGATTATGACAGAACATTTTTAATGTTAAAAGGACTGTTGAAGCAATGCAACTATGAATATGCATATGAG------
>AGE98935
---------ATGGAGTCTACTCAGCAGATGGTAAGCTCCATTATTAACACTTCTTTTGAAGCTGCAGTTGTTGCTGCCACTTCAACATTAGAATTAATGGGTATTCAATACGATTACAATGAAGTATTTACTAGAGTTAAAAGTAAATTTGATTATGTGATGGATGACTCTGGTGTTAAAAACAATCTTTTGGGTAAAGCTATAACTATTGATCAGGCGTTAAATGGAAAGTTTGGCTCAGCTATTAGAAATAGAAATTGGATGACTGATTCTAAAACGGTTGCTAAACTAGATGAAGACGTGAATAAACTTAGAATGACATTATCTTCTAAAGGAATCGACCAAAAGATGAGAGTACTTAATGCTTGTTTTAGTGTAAAAAGAATACCAGGAAAATCATCATCAATAATTAAATGCACTAGACTTATGAAGGATAAAATAGAACGTGGGGAAGTTGAGGTTGATGATTCATATGTTGATGAGAAAATGGAAATTGATACTATTGATTGGAAATCTCGTTATGATCAGTTAGAAAAAAGATTTGAGGCACTAAAACAAAGAGTTAATGAAAAATATAATACTTGGGTACAAAAAGCAAAGAAAGTAAATGAAAATATGTACTCTCTTCAGAATGTCATTTCACAACAGCAAAACCAAATATCAGATCTTCAACAATATTGTAATAAATTGGAAGCTGAT---TTGCAAGGCAAATTTAGTTCATTAGTGTCATCAGTTGAGTGGTATCTAAGATCTATGGAATTACCAGATGATGTAAAGAATGATATTGAACAGCAATTAAATTCAATTGATTTAATTAATCCCATTAATGCTATAGATGATATCGAATCGTTGATTAGAAATTTAATTCAAGATTATGACAGAACGTTTTTAATGTTAAAAGGACTTTTGAAGCAATGCAACTATGAATATGCATATGAG------
>AGE47134
ATGCTCAAGATGGAGTCTACTCAGCAGATGGCATCTTCTATTATTAACTCTTCTTTTGAAGCTGCAGTTGTCGCTGCAACTTCTACATTGGAATTAATGGGTATTCAATATGATTATAATGAAGTATATACTAGAGTTAAAAGTAAGTTTGATTTTGTAATGGATGATTCTGGCGTTAAGAATAATCTAATAGGTAAAGCAGCTACAATTGATCAGGCTTTGAATGGTAAGTTTAGTTCATCTATTAGAAATAGAAATTGGATGACTGATTCAAAAACTGTAGCAAGATTAGATGAAGATGTGAACAAACTTAGATTATTATTGTCATCGAAAGGAATTGATCAAAAAATGAGAGTTCTTAATGCATGCTTTAGCGTTAAGAGAGTGCCTGGAAAATCGTCATCTATCATTAAATGTACTAGGTTAATGAAAGAGAAAATAGAACGTGGAGAAGTCGAAGTGGATGATGCATTTATTGAAGAAAAAATGGAAATTGACACTATAGATTGGAAATCCAGATATGATCAACTTGAAAGACGATTTGAGTCGTTAAAACAGCGAGTTAATGAAAAGTACAATAATTGGGTTATTAAGGCAAGGAAAGTAAACGAAAACATGAGCTCTCTTCAGAATGTTATTTCGCAACAACAAGCTCATATCAATGAATTACAAATATATAATAATAAACTAGAGCGTGAT---TTACAATCAAAAATAGGATCAGTTATTTCATCCATTGAATGGTACTTACGGTCTATGGAACTATCAGATGACATTAAATCAGATATTGAACAACAACTTAATTCAATAGATCATATTAATCCAGTTAATGCTTTCGATGATTTTGAGTCTATTCTTCGTAATTTAATATCTGATTATGATAAAATTTTTATTATGTTTAAAGGATTGTTGCAGCAAAGTAATTACACTTATACCTATGAG------
>AGE47254
ATGCTCAAGATGGAGTCTACTCAGCAGATGGTATCTTCTATTATTAACTCTTCTTTTGAAGCTGCAGTTGTCGCTGCAACTTCTACATTGGAATTAATGGGTATTCAATATGATTATAATGAAGTACATACTAGAGTTAAAAGTAAGTTTGATTTTGTAATGGATGATTCTGGCGTTAAGAATAATCTAATAGGTAAAGCAGTTACAATTGATCAGGCGTTGAATGGTAAGTTTAGTTCATCTATCAGAAATAGAAATTGGATGACTGATTCAAAAACTGTAGCAAGATTAGATGAAGATGTGAACAAACTTAGATTATTATTGTCATCGAAAGGAATTGATCAAAAAATGAGAGTTCTTAATGCATGCTTTAGTGTTAAGAGAGTACCTGGAAAATCGTCATCTATCATTAAATGTACTAGGTTAATGAAAGAGAAAATAGAACGTGGAGAAGTCGAAGTGGATGATGCATTCATTGAAGAAAAAATGGAAATTGACACTATAGATTGGAAATCCAGATATGATCAACTTGAAAGACGATTTGAGTCGTTAAAACAGCGAGTTAATGAAAAGTACAATAATTGGGTTATTAAGGCAAGGAAAGTAAACGAAAACATGAACTCTCTTCAGAATGTTATTTCGCAACAACAAGCTCATATCAATGAATTACAAATATATAATAATAAACTAGAGCGTGAT---TTACAATCAAAAATAGGATCAGTTATTTCATCCATTGAATGGTACTTACGGTCTATGGAACTATCAGATGACATTAAATCAGATATTGAACAACAACTCAATTCAATAGATCATATTAATCCAGTTAATGCTTTTGATGATTTCGAGTCTATTCTTCGTAATTTAATATCTGATTATGATAAAATTTTTATTATGTTTAAAGGATTGTTGCAGCAAAGTAATTACACTTATACCTATGAG------
>AGH16287
---------ATGGAGTCTACTCAGCAGATGGTAAGCTCTATTATTAATACTTCTTTTGAAGCTGCAGTTGTTGCTGCTACTTCAACATTAGAATTAATGGGTATTCAATATGATTACAATGAAGTATTTAACAGAGTTAAAAGTAAATTTGATTATGTGATGGATGACTCTGGTGTTAAAAACAATCTTTTGGGTAAAGCTATAACTATTGATCAGGCGTTAAATGGAAAGTTTGGCTCAGCTATTAGAAATAGAAATTGGATGACTGATTCTAAAACGGTCGCTAAATTAGATGAAGATGTGAATAAACTTAGAATGACTTTATCTTCTAAAGGAATCGATCAAAAGATGAGAGTACTTAATGCTTGTTTTAGTGTAAAAAGAATACCAGGAAAATCATCATCAATAATTAAATGCACTAGACTTATGAAGGATAAAATAGAACGTGGAGAAGTTGAGATTGATGATTCATATGTTGATGAGAAAATGGAAATTGATACTATTGATTGGAAATCTCGTTATGATCAGTTAGAAAAAAGATTTGAGTCACTAAAACAAAGAGTGAATGAGAAATACAATACTTGGGTACAAAAAGCGAAGAAAGTAAATGAAAATATGTACTCTCTTCAGAATGTTATTTCACAACAGCAAAACCAAATAGCAGATCTTCAACAATATTGTAATAAATTAGAAGCTGAT---TTGCAAGGCAAATTTAGTTCATTAGTATCATCAGTTGAGTGGTATCTAAGGTCTATGGAATTACCAGATGATGTAAAGAATGATATTGAACAGCAGTTAAATTCAATTGATTTAATTAATCCCATTAATGCTATAGATGATATCGAATCGTTGATTAGAAATTTAATTCAAGATTATGACAGAACATTTTTAATGTTAAAAGGACTGTTGAAGCAATGCAACTATGAATATGCATATGAG------
>AGE99171
ATGCTCAAGATGGAGTCTACTCAGCAGATGGTAGGTTCTATTATTAACACTTCTTTTGAAGCTGCAGTTGTTGCCGCCACTTCAACACTAGAATTGATGGGTATTCAATATGATTATAATGAGGTATTTACTAGAGTTAAAAGTAAGTTTGACTATGTGATGGATGACTCTGGTGTTAAAAACAATCTTTTAGGTAAAGCTATGACTATTGATCAGGCATTAAATGGGAAATTCGGCTCAGTAGTAAGAAATAGAAATTGGATGACTGATTCTAAAACAGTAGCTAAATTAGATGAGGATGTGAACAAACTTAGAATGATATTATCATCTAAAGGAATTGATCAAAAGATGAGAGTACTTAATGCTTGTTTTAGTGTGAAAAGAATACCAGGAAAATCATCATCGATTATCAAATGCACCAGACTCATGAGAGATAAAATAGAACGAGGAGAGGTTGAAGTTGATGATTCATTTGTTGATGAAAATATGGAAATTGATACTATTGATTGGAAATCTAGATATGATCAATTGGAGAAAAGATTCGAGTCATTAAAACAGAGAGTTAATGAAAAATATAACAATTGGGTGCAAAAAGCAAAGAAAGTGAATGAAAATATGTACTCTCTTCAAAATGTTATTTCACAGCAGCAAAGTCAAATAGCAGACCTTCAACAATATTGTAGCAAATTGGAAACTGAC---TTACAAAACAAAATTAGTTCATTAGTGTCATCAGTTGAATGGTATCTAAGGTCTATGGAACTATCAGACGATATTAAAACTGATATTGAACAGCAACTAAATTCAATTGACGCAATCAATCCTATCAACGCTATAGACGATCTTGAATCATTGATTAGAAATTTGATCCAAGATTATGACAAAACATTTTTAATGTTGAAAGGACTTGCGAGGCAATGCAACTATGAATGTACGTACGAA------
>ACZ51752
ATGCTCAAGATGGAGTCTACTCAGCAGATGGTAGGTTCTATTATTAACACTTCTTTTGAAGCTGCAGTTGTTGCCGCCACTTCAACACTAGAATTGATGGGTATTCAATATGATTATAATGAGGTATTCACTAGAGTTAAAAGTAAGTTTGACTATGTGATGGATGACTCTGGTGTTAAAAACAATCTTTTAGGTAAAGCTATGACTATTGATCAGGCATTAAATGGAAAATTCGGCTCAGTAGTAAGAAATAGAAATTGGATGACTGATTCTAAAACAGTAGCTAAATTAGATGAGGATGTGAACAAACTTAGAATGATATTATCATCTAAAGGAATTAATCAAAAGATGAGAGTACTTAATGCTTGTTTTAGTGTGAAAAGAATACCAGGAAAATCATCATCGATTATCAAATGCACCAGACTCATGAGAGATAAAATAGAACGAGGAGAGGTTGAAGTTGATGACTCATTTGTTGATGAAAAGATGGAAATTGATACTATTGATTGGAAATCTAGATATGATCAATTGGAGAAAAGATTCGAGTCATTAAAACAGAGAGTTAATGAAAAATATAACAATTGGGTGCAAAAAGCAAAGAAAGTGAATGAAAATATGTACTCTCTTCAAAATGTTATTTCACAGCAGCAAAGTCAAATAGCAGACCTTCAACAATATTGTAGTAAATTGGAAAATGAC---TTACAAAACAAAATTAGTTCATTAGTGACATCAGTTGAATGGTATCTAAGGTCTATGGAACTATCAGACGATATTAAAACTGATATTGAACAGCAACTAAATTCAATTGACGCAATCAATCCTATCAACGCTATAGACGATCTTGAATCATTGATTAGAAATTTGATCCAAGATTATGACAAAACATTTTTAATGTTGAAAGGACTTGCGAGGCAATGCAACTATGAATGTACGTACGAA------
>AGE47314
ATGCTCAAGATGGAGTCTACTCAGCAGATGGCATCTTCTATTATTAACTCTTCTTTTGAAGCTGCAGTTGTCGCTGCAACTTCTACATTGGAATTAATGGGTATTCAATATGATTATAATGAAGTATATACTAGAGTTAAAAGTAAGTTTGATTTTGTAATGGATGATTCTGGCGTTAAGAATAATCTAATAGGTAAGGCAGTTACAATTGATCAGGCTTTGAATGGTAAGTTTAGTTCATCTATCAGAAATAGAAATTGGATGACTGATTCAAAAACTGTAGCAAGATTAGATGAAGATGTGAACAAACTTAGATTGTTATTGTCATCGAAAGGAATTGATCAAAAAATGAGAGTTCTTAATGCATGCTTTAGTGTTAAGAGAGTACCTGGAAAATCGTCATCTATCATTAAATGTACTAGGTTAATGAAAGAAAAAATAGAACGTGGAGAAGTCGAAGTGGATGATGCATTCATTGAAGAAAAAATGGAAATTGATACTATAGATTGGAAATCCAGATATGATCAACTTGAAAGACGATTTGAGTCGTTAAAACAGCGAGTTAATGAAAAGTATAATAATTGGGTTATTAAGGCAAGGAAAGTAAACGAAAACATGAACTCTCTTCAGAATGTTATTTCGCAACAACAAGCTCATATCAATGAATTACAAATATATAATAATAAACTAGAGCGTGAT---TTACAATCAAAAATAGGATCAGTTGTTTCATCCATTGAATGGTACTTACGGTCTATGGAACTATCAGATGACATTAAATCAGATATTGAACAACAACTCAATTCAATAGATCATATTAATCCAGTTAATGCTTTTGATGATTTCGAGTCTATTCTTCGTAATTTAATATCTGATTATGATAGAATTTTTATTATGTTTAAAGGATTGTTGCAGCAAAGTAATTACACTTATACTTATGAA------
>AGE47098
ATGCTCAAGATGGAGTCTACTCAACAGATGGTATCTTCTATTATTAACTCTTCTTTTGAAGCTGCAGTTGTCGCTGCAACTTCTACATTAGAATTAATGGGTATTCAATATGATTATAATGAAGTATATATTAGAGTTAAAAGTAAGTTTGATTTTGTAATGGATGATTCTGGCGTTAAGAATAATCTAATAGGTAAAGCAGCTACAATTGATCAGGCTTTGAATGGTAAGTTTAGTTCATCTATCAGAAATAGAAATTGGATGACTGATTCAAAAACTGTAGCAAGATTAGATGAAGATGTGAACAAACTTAGATTATTATTGTCATCGAAAGGAATTGATCAAAAAATGAGAGTTCTTAATGCATGCTTTAGTGTTAAGAGAATACCTGGAAAATCGTCATCCATCATTAAATGTACTAGGTTAATGAAAGAGAAAATAGAACGTGGAGAAGTCGAAGTGGATGATGCATTCATCGAAGAAAAAATGGAAATTGACACTATAGATTGGAAATCCAGATATGATCAACTTGAAAGACGATTTGAGTCGTTAAAACAGCGAGTTAATGAAAAGTACAATAATTGGGTTATTAAGGCAAGGAAAGTAAACGAAAACATGAACTCTCTTCAGAATGTTATTTCGCAACAGCAAGCTCATATTAATGAATTACAAGTATATAATAATAAACTAGAGCGTGAT---TTACAATCAAAAATAGGATCAGTTATTTCATCCATTGAATGGTACTTACGATCTATGGAACTATCAGATGACATTAAATCAGATATTGAACAACAACTTAATTCAATAGATCATATTAATCCAGTTAATGCTTTTGATGATTTTGAGTCTATTCTTCGTAATTTAATATCTGATTATGATAGAATTTTTATTATGTTTAAAGGATTGTTGCAGCAAAGTAATTACACTTATACCTATGAA------
>AGE47481
ATGCTCAAGATGGAGTCTACTCAGCAGATGGCATCTTCTATTATTAACTCTTCTTTTGAAGCTGCAGTTGTCGCTGCAACTTCTACATTGGAATTAATGGGTATTCAATATGATTATAATGAAGTATATACTAGAGTTAAAAGTAAGTTTGATTTTGTAATGGATGATTCTGGCGTTAAGAATAATCTAATAGGTAAAGCAGTTACAATTGATCAGGCTTTGAATGGTAAGTTTAATTCATCTATTAGGAATAGAAATTGGATGACTGATTCAAAAACTGTAGCAAGATTAGATGAAGATGTAAACAAACTTAGATTATTATTGTCATCGAAAGGAATTGATCAAAAAATGAGAGTTCTTAATGCATGCTTTAGTGTTAAGAGAGTACCTGGAAAATCGTCATCTATCATTAAATGTACTAGGTTAATGAAAGAGAAAATAGAACGTGGAGAAGTCGAAGTGGATGATGCATTCATTGAAGAAAAAATGGAAATTGACACTATAGATTGGAAATCCAGATATGATCAACTTGAAAGACGATTTGAGTCGTTAAAACAGCGTGTTAATGAAAAGTACAACAATTGGGTTATTAAGGCAAGGAAAGTAAACGAAAACATGAGCTCTCTTCAGAATGTTATTTCGCAACAACAAGCTCATATCAATGAATTACAAATGTATAATAATGAACTAGAGCGTGAT---TTACAATCAAAAATAGGATCAGTTATTTCATCCATTGAATGGTACTTACGGTCTATGGAACTATCAGATGACATTAAATCAGATATTGAACAACAACTCAATTCAATAGATCATATTAATCCAGTTAATGCTTTCGATGATTTTGAGTCTATACTTCGTAATTTAATATCTGATTATGATAGAATTTTTATTATGTTTAAAGGATTGTTGCAGCAAAGTAATTACACTTATACCTATGAG------
>AGH16306
---------ATGGAGTCTACTCAGCAGATGGTAAGCTCTATTATTAATACTTCTTTTGAAGCTGCAGTTGTTGCTGCTACTTCAACATTAGAATTAATGGGTATTCAATATGATTACAMTGAAGTATTTAACAGAGTTAAAAGTAAATTTGATTATGTGATGGATGACTCTGGTGTTAAAAACAATCTTTTGGGTAAAGCTATAACTATTGATCAGGCGTTAAATGGAAAGTTTGGCTCAGCTATTAGAAATAGAAATTGGATGACTGATTCTAAAACGGTCGCTAAATTAGATGAAGATGTGAATAAACTTAGAATGACTTTATCTTCTAAAGGAATCGATCAAAAGATGAGAGTACTTAATGCTTGTTTTAGTGTAAAAAGAATACCAGGAAAATCATCATCAATAATTAAATGCACTAGACTTATGAAGGATAAAATAGAACGTGGAGAAGTTGAGATTGATGATTCATATGTTGATGAGAAAATGGAAATTGATACTATTGATTGGAAATCTCGTTATGATCAGTTAGAAAAAAGATTTGAGTCACTAAAACAAAGAGTGAATGAGAAATACAATACTTGGGTACAAAAAGCGAAGAAAGTAAATGAAAATATGTACTCTCTTCAGAATGTTATTTCACAACAGCAAAACCAAATAGCAGATCTTCAACAATATTGTAATAAATTAGAAGCTGAT---TTGCAAGGCAAATTTAGTTCATTAGTATCATCAGTTGAGTGGTATCTAAGGTCTATGGAATTACCAGATGATGTAAAGAATGATATTGAACAGCAGTTAAATTCAATTGATTTAATTAATCCCATTAATGCTATAGATGATATCGAATCGTTGATTAGAAATTTAATTCAAGATTATGACAGAACATTTTTAATGTTAAAAGGACTGTTGAAGCAATGCAACTATGAATATGCATATGAG------
>AGE98604
---------ATGGAGTCTACTCAGCAGATGGTAAGCTCTATTATTAACACTTCTTTTGAAGCTGCAGTTGTTGCTGCCACTTCAACATTAGAATTAATGGGTATTCAATATGATTACAATGAAGTATTCACTAGAGTTAAAAGTAAATTTGATTATGTGATGGATGATTCTGGTGTTAAAAACAATCTTTTGGGTAAAGCTATAACTATTGATCAGGCGTTAAATGGAAAGTTTGGCTCAGCTATTAGAAATAGAAATTGGATGACTGATTCTAAAACGGTTGCTAAATTAGATGAAGACGTGAATAAACTTAGAATGACATTATCTTCTAAAGGAATCGATCAAAAGATGAGAGTACTTAATGCTTGTTTTAGTGTAAAAAGAATACCAGGAAAATCATCATCAATAATTAAATGCACTAGACTTATGAAGGATAAAATAGAACGTGGAGAAGTTGAGGTTGATGATTCATATGTTGATGAGAAAATGGAAATTGATACTATTGATTGGAAATCTCGTTATGATCAGTTAGAAAAAAGATTTGAGTCACTAAAACAAAGAGTTAATGAGAAATACAATACTTGGGTACAAAAAGCGAAGAAAGTAAATGAAAATATGTACTCTCTTCAGAATGTCATTTCGCAACAGCAAAACCAAATAGCAGATCTTCAACAATATTGTAATAAATTGGAAGCTGAT---TTGCAAGGCAAATTTAGTTCATTAGTGTCATCAGTTGAGTGGTATCTAAGGTCAATGGAATTACCAGATGATGTAAAGAATGATATTGAACAGCAGTTAAATTCAATTGATTTAATTAATCCCATTAATGCTATAGATGATATCGAATCGTTGATTAGAAATTTAATTCAAGATTATGACAGAACATTTTTAATGTTAAAAGGACTGTTGAAGCAATGTAACTATGAATATGCATATGAG------
>AFQ20136
ATGCTCAAGATGGAGTCTACTCAGCAGATGGTAGGGTCTATTATTAACACTTCTTTTGAAGCTGCAGTTGTTGCTGCCACTTCAACGTTAGAGTTAATGGGTATTCAGTACGATTATAATGAAGTATTTACTAGAGTTAAAAGTAAGTTTGACTATGTGATGGATGACTCTGGTGTTAAAAATAATCTTTTAGGTAAAGCTACAACTATTGACCAGGCATTAAATGGGAAGTTTGGCTCAGTTATGAGAAATAGAAATTGGATGACTGATTCTAAAACAGTGGCTAAATTAGATGAAGATGTGAACAAACTTAGAATGATGTTATCTTCTAAAGGAATTGATCAGAAGATGAGAGTACTTAATGCTTGCTTTAGTGTGAAAAGAATACCTGGAAAATCATCATCAATTATTAAATGTACTAGACTTATGAGAGACAAAATAGAACGTGGAGAAGTTGAAGTTGACGATTCATTTGTTGATGAAAAAATGGAGATTGATACTATTGATTGGAAATCTAGATATGATCAATTAGAAAAGAGATTTGAATCATTGAAACAAAGAGTCAGTGAAAAATATAATAATTGGGTGCAAAAAGCGAAGAAAGTAAATGAAAATATGTACTCTCTCCAGAATGTCATTTCACAACAGCAAAATCAAATAGCAGACCTTCAGCAATATTGCAATAAATTAGAAACTGAC---TTACAAAATAAAGTTAGTTCATTAGTGTCATCAGTTGAGTGGTACCTAAGATCTATGGAATTGCCGGACGATATAAAGACTGACATTGAACAGCAATTAAACTCAATTGACGCAATTAATCCAACTAATGCCGTAGATGATCTTGAATCACTGATTAGAAATTTAATTCAAGATTATGACAGAACATTTTTAATGTTAAGAGGACTTGTGAGGCAATGCAACTATGAATGTACTTACGAA------
>AGE98763
---------ATGGAGTCTACTCAGCAGATGGTAAGCTCTATTATTAACACTTCTTTTGAAGCTGCAGTTGTTGCTGCCACTTCAACATTAGAATTAATGGGTATTCAATATGATTACAATGAAGTATTCACTAGAGTTAAAAGTAAATTTGATTATGTGATGGATGATTCTGGTGTTAAAAACAATCTTTTGGGTAAAGCTATAACTATTGATCAGGCGTTAAATGGAAAGTTTGGCTCAGCTATTAGAAATAGAAATTGGATGACTGATTCTAAAACGGTTGCTAAATTAGATGAAGACGTGAATAAACTTAGAATGACATTATCTTCTAAAGGAATCGATCAAAAGATGAGAGTACTTAATGCTTGTTTTAGTGTAAAAAGAATACCAGGAAAATCATCATCAATAATTAAATGCACTAGACTTATGAAGGATAAAATAGAACGTGGAGAAGTTGAGGTTGATGATTCATATGTTGATGAGAAAATGGAAATTGATACTATTGATTGGAAATCTCGTTATGATCAGTTAGAAAAAAGATTTGAGTCACTAAAACAAAGAGTTAATGAGAAATACAATACTTGGGTACAAAAAGCGAAGAAAGTAAATGAAAATATGTACTCTCTTCAGAATGTCATTTCGCAACAGCAAAACCAAATAGCAGATCTTCAACAATATTGTAATAAATTGGAAGCTGAT---TTGCAAGGCAAATTTAGTTCATTAGTGTCATCAGTTGAGTGGTATCTAAGGTCAATGGAATTACCAGATGATGTAAAGAATGATATTGAACAGCAGTTAAATTCAATTGATTTAATTAATCCCATTAATGCTATAGATGATATCGAATCGTTGACTAGAAATTTAATTCAAGATTATGACAGAACATTTTTAATGTTAAAAGGACTGTTGAAGCAATGTAACTATGAATATGCATATGAG------
>AGF86005
---------ATGGAGTCTACTCAGCAGATGGTAARCTCTATTATTAAYACTTCTTTTGAAGCTGCAGTTGTTGCTGCCACTTCAACATTAGAATTAATGGGTATTCAATATGATTACAATGAAGTATTTACTAGAGTTAAAAGTAAGTTTGATTAYGTGATGGATGACTCTGGTGTAAAAAAYAATCTTTTGGGTAAGGCTATAACTATTGATCAGGCRTTRAATGGAAAGTTTGGATCAGCTATTAGAAATAGAAATTGGATGACTGATTCTAARACGGTTGCWAAATTAGATGAAGAYGTGAATAAACTTAGAATGACATTATCTTCTAAAGGAATYGAYCAAAAGATGAGAGTACTTAATGCTTGTTTTAGTGTAAAAAGAATACCAGGAAAATCATCATCAATAATTAAATGCACTAGACTYATGAAGGATAAAATAGAACGTGGAGAAGTTGAGGTTGATGATTCATATGTTGATGAAAAAATGGAARTTGATACTATTGATTGGAAATCTCGTTATGATCAGYTAGAAAGAAGATTTGAGTCACTAAAACAAAGAGTTAGTGARAAATACAATGCTTGGGTACAAAAAGCGAAGAAAGTAAATGAAAATATGTACTCTCTTCAGAATGTTATTTCACAACAGCAAAAYCAAATAGCGGATCTTCAACAGTATTGTAATAAATTGGAAGTTGAT---TTGCAAGGYAAGTTTAGTTCATTAGTGTCATCAGTTGAGTGGTATCTAAGGTCTATGGAATTACCAGATGATGTAAAGACTGATATAGAACAGCAGTTAAAYTCAATTGATTTAATTAATCCCATTAATGCTGTAGATGATATCGAATCGTTGATTAGAAATTTAATTCAAGATTATGACAGAACATTTTTAATGTTAAAAGGRCTGTTGAAGCAATGCAACTATGAATATGCATATGAG------
>ACZ52111
---------ATGGAGTCTACTCAGCAGATGGTAGGTTCTATTATTAACACTTCTTTTGAAGCTGCAGTTGTTGCCGCCACTTCAACACTAGAATTGATGGGTATTCAATATGATTATAATGAGGTATTCACTAGAGTTAAAAGTAAGTTTGACTATGTGATGGATGACTCTGGTGTTAAAAACAATCTTTTAGGTAAAGCTATGACTATTGATCAGGCATTAAATGGAAAATTTGGCTCAGTAGTAAGAAATAGAAATTGGATGACTGATTCTAAAACAGTAGCTAAATTAGATGAGGATGTGAACAAACTTAGAATGATATTATCATCTAAAGGAATTGATCAAAAGATGAGAGTACTTAATGCTTGTTTTAGTGTGAAAAGAATACCAGGAAAATCATCATCGATTATCAAATGCACCAGACTCATGAGAGATAAAATAGAACGAGGAGAGGTTGAAGTTGATGACTCATTTGTTGATGAAAAGATGGAAATTGATACTATTGATTGGAAATCTAGATATGATCAATTAGAGAAAAGATTCGAGTCATTAAAACAGAGAGTTAATGAAAAATATAACAATTGGGTGCAAAAAGCAAAGAAAGTGAATGAAAATATGTACTCTCTTCAAAATGTTATTTCACAGCAGCAAAGTCAAATAGCAGACCTTCAACAATATTGTAGCAAATTGGAAAATGAC---TTACAAAACAAAATTAGTTCATTAGTGACATCAGTTGAATGGTATCTAAGGTCTATGGAACTATCAGACGATATTAAAAATGATATTGAACAGCAACTAAATTCAATTGACGCAATCAATCCTATCAACGCTATAGACGATTTTGAATCATTGATTAGAAATTTGATCCAAGATTATGACAAAACATTTTTAATGTTGAAAGGACTTGCGAGGCAATGCAACTATGAATGTACGTACGAA------
>AGE46966
ATGCTCAAGATGGAGTCTACTCAGCAGATGGTATCTTCTATTATTAACTCTTCTTTTGAAGCTGCAGTTGTCGCTGCAACTTCTACATTGGAATTAATGGGTATTCAATATGATTATAATGAAGTATATACTAGAGTTAAAAGTAAGTTTGATTTTGTAATGGATGATTCTGGCGTTAAGAATAATCTAATAGGTAAAGCAGCTACAATTGATCAGGCTTTGAATGGTAAGTTTAGTTCATCTATCAGAAATAGAAATTGGATGACTGATTCAAAAACTGTAGCAAGATTAGATGAAGATGTGAACAAACTTAGATTATTATTGTCATCGAAAGGAATTGATCAAAAAATGAGAGTTCTTAATGCATGCTTTAGTGTTAAGAGAGTACCTGGAAAATCGTCATCTATCATTAAATGTACTAGGTTAATGAAAGAGAAAATAGAACGTGGAGAAGTCGAAGTGGATGATGCATTCATTGAAGAAAAAATGGAAATTGACACTATAGATTGGAAATCCAGATATGATCAACTTGAAAGACGATTTGAATCGTTAAAACAGCGAGTTAATGAAAAGTATAATAATTGGGTTATTAAGGCAAGGAAAGTAAACGAAAACATGAACTCTCTTCAGAATGTTATTTCGCAACAACAAGCTCATATCAATGAATTACAAATATATAATAATAAACTAGAGCGTGAT---TTACAATCAAAAATAGGATCAGTTATTTCATCCATTGAATGGTACTTACGGTCTATGGAACTATCAGATGACATTAAATCAGATATTGAACAACAACTCAATTCAATAGATCATATTAATCCAGTTAATGCTTTTGATGATTTCGAGTCTATTCTTCGTAATCTAATATCTGATTATGATAGAATTTTTATTATGTTTAAAGGATTGTTGCAGCAAAGTAATTACACTTATACCTACGAG------
>ACZ51728
ATGCTCAAGATGGAGTCTACTCAGCAGATGGTAGGTTCTATTATTAACACTTCTTTTGAAGCTGCAGTTGTTGCCGCCACTTCAACACTAGAATTGATGGGTATTCAATATGATTATAATGAGGTATTCACTAGAGTTAAAAGTAAGTTTGACTATGTGATGGATGACTCTGGTGTTAAAAATAATCTTTTAGGTAAAGCTATGACTATTGATCAGGCATTAAATGGAAAATTTGGCTCAGTAGTAAGAAATAGAAATTGGATGACTGATTCTAAAACAGTAGCTAAATTAGATGAGGATGTGAACAAACTTAGAATGATATTATCATCTAAAGGAATTGATCAAAAGATGAGAGTACTTAATGCTTGTTTTAGTGTGAAAAGAATACCAGGAAAATCATCATCGATTATCAAATGCACCAGACTCATGAGAGATAAAATAGAACGAGGAGAGGTTGAAGTTGATGACTCATTTGTTGATGAAAAGATGGAAATTGATACTATTGATTGGAAATCTAGATATGATCAATTAGAGAAAAGATTCGAGTCATTAAAACAGAGAGTTAATGAAAAATATAACAATTGGGTGCAAAAAGCAAAGAAAGTGAATGAAAATATGTACTCTCTTCAAAATGTTATTTCACAGCAGCAAAGTCAAATAGCAGACCTTCAACAATATTGTAGCAAATTGGAAAATGAC---TTACAAAACAAAATTAGTTCATTAGTGACATCAGTTGAATGGTATCTAAGGTCTATGGAACTATCAGACGATATTAAAAATGATATTGAACAGCAACTAAATTCAATTGACGCAATCAATCCTATCAACGCTATAGACGATTTTGAATCATTGATTAGAAATTTGATCCAAGATTATGACAAAACATTTTTAATGTTGAAAGGACTTGCGAGGCAATGCAACTATGAATGTACGTACGAA------
>ACZ51680
---------ATGGAGTCTACTCAGCAGATGGTAAGCTCCATTATTAACACTTCTTTTGAAGCTGCAGTTGTTGCTGCCACTTCAACATTAGAATTAATGGGTATTCAATACGATTACAATGAAGTATTTACTAGAGTTAAAAGTAAATTTGATTATGTGATGGATGACTCTGGTGTTAAAAACAATCTTTTGGGTAAAGCTATAACTATTGATCAGGCGTTAAATGGAAAGTTTGGCTCAGCTATTAGAAATAGAAATTGGATGACTGATTCTAAAACGGTTGCTAAATTAGATGAAGACGTGAATAAACTTAGAATGACATTATCTTCTAAAGGAATCGACCAAAAGATGAGAGTACTTAATGCTTGTTTTAGTGTAAAAAGAATACCAGGAAAATCATCATCAATAATTAAATGCACTAGACTTATGAAGGATAAAATAGAACGTGGGGAAGTTGAGGTTGATGATTCATATGTTGATGAGAAAATGGAAATTGATACTATTGATTGGAAATCTCGTTATGATCAGTTAGAAAAAAGATTTGAGGCACTAAAACAAAGAGTTAATGAAAAATATAATACTTGGGTACAAAAAGCAAAGAAAGTAAATGAAAATATGTATTCTCTTCAGAATGTCATTTCACAACAGCAAAACCAAATAGCAGATCTTCAACAATATTGTAATAAATTGGAAGCTGAT---TTACAAGGCAAATTTAGTTCATTAGTGTCATCAGTTGAGTGGTATCTAAGATCTATGGAATTACCAGATGATGTAAAGAATGATATTGAACAGCAATTAAATTCAATTGATTTAATTAATCCCATTAATGCTATAGATGATATCGAATCGTTGATTAGAAATTTAATTCAAGATTATGACAGAACATTTTTAATGTTAAAAGGACTTTTGAAGCAATGCAACTATGAATATGCATATGAG------
>AGF86165
---------ATGGAGTCTACTCAGCAGATGGTAAGCTCTATTATTAATACTTCTTTTGAAGCTGCAGTTGTTGCTGCCACTTCAACATTAGAATTAATGGGTATTCAATATGATTACAATGAAGTATTTACTAGAGTTAAAAGTAAGTTTGATTACGTGATGGATGACTCTGGTGTAAAAAACAATCTTTTGGGTAAGGCTATAACTATTGATCAGGCGTTGAATGGAAAGTTTGGATCAGCTATTAGAAATAGAAATTGGATGACTGATTCTAAGACGGTTGCAAAATTAGATGAAGATGTGAATAAACTTAGAATGACATTATCTTCTAAAGGAATTGACCAAAAGATGAGAGTACTTAATGCTTGTTTTAGTGTGAAAAGAATACCAGGAAAATCATCATCAATAATTAAATGCACTAGACTTATGAAGGATAAAATAGAACGTGGAGAAGTTGAGGTTGATGATTCATATGTTGATGAAAAAATGGAAGTTGATACTATTGATTGGAAATCTCGGTATGATCAGCTAGAAAGAAGATTTGAGTCACTAAAACAAAGAGTTAGTGAAAAATACAACGCTTGGGTACAAAAAGCGAAGAAAGTAAATGAAAATATGTACTCTCTTCAGAATGTTATTTCACAACAGCAAAACCAAATAGCGGATCTTCAACAGTATTGTAATAAATTGGAAGTTGAT---TTGCAAGGCAAGTTTAGTTCATTAGTGTCATCAGTTGAGTGGTATCTAAGGTCTATGGAATTACCAGATGATGTAAAGACTGATATAGAACAGCAGTTAAACTCAATTGATTTAATTAATCCCATTAATGCTGTAGATGATATCGAATCGTTGATTAGAAATTTAATTCAAGATTATGACAGAACATTTTTAATGTTAAAAGGACTGTTGAAGCAATGCAACTATGAATATGCATATGAG------
>AGE99263
---------ATGGAGTCTACTCAGCAGATGGTAAGCTCTATTATTAACACTTCTTTTGAAGCTGCAGTTGTTGCTGCCACTTCAACATTAGAATTAATGGGTATTCAATATGATTACAATGAAGTATTTACCAGAGTTAAAAGTAAATTTGATTATGTGATGGATGACTCTGGTGTTAAAAACAATCTTTTGGGTAAAGCTATAACTATTGATCAGGCGTTAAATGGAAAGTTTGGCTCAGCTATTAGAAATAGAAATTGGATGACTGATTCTAAAACGGTTGCTAAATTAGATGAAGACGTGAATAAACTTAGAATGACATTATCTTCTAAAGGAATTGATCAAAAGATGAGAGTACTTAATGCTTGTTTTAGTGTAAAAAGAATACCAGGAAAATCATCATCAATAATTAAATGCACTAGACTTATGAAGGATAAAATAGAACGTGGAGAAGTTGAGGTTGATGATTCATATGTTGATGAGAAAATGGAAATTGATACTATTGATTGGAAATCTCGTTATGATCAGTTAGAAAAAAGATTTGAGTCACTAAAACAAAGAGTTAATGAGAAATACAATACTTGGGTACAAAAAGCGAAGAAAGTAAATGAAAATATGTACTCTCTTCAGAATGTCATTTCACAACAGCAAAATCAAATAGCAGATCTTCAACAATATTGTAATAAATTGGAAGCTGAT---TTGCAAGGCAAATTTAGTTCATTAGTGTCATCAGTTGAGTGGTATCTAAGGTCTATGGAATTACCAGATGATGTAAAGAACGATATTGAACAGCAGTTAAATTCAATTGATTTAATTAATCCCATTAATGCTATAGATGATATCGAATCGTTGATTAGAAATTTAATTCAAGATTATGACAGAACATTTTTAATGTTAAAAGGACTGTTGAAGCAATGCAACTATGAATATGCATGTGAG------
>AGE99349
---------ATGGAGTCTACTCAGCAGATGGTAAGCTCTATTATTAACACTTCTTTTGAAGCTGCAGTTGTTGCTGCCACTTCAACATTAGAATTAATGGGTATTCAATATGATTACAATGAAGTATTCACTAGAGTTAAAAGTAAATTTGATTATGTGATGGATGATTCTGGTGTTAAAAACAATCTTTTGGGTAAAGCTATAACTATTGATCAGGCGTTAAATGGAAAGTTTGGCTCAGCTATTAGAAATAGAAATTGGATGACTGATTCTAAAACGGTTGCTAAATTAGATGAAGACGTGAATAAACTTAGAATGACATTATCTTCTAAAGGAATCGATCAAAAGATGAGAGTACTTAATGCTTGTTTTAGTGTAAAAAGAATACCAGGAAAATCATCATCAATAATTAAATGCACTAGACTTATGAAGGATAAAATAGAACGTGGAGAAGTTGAGGTTGATGATTCATATGTTGATGAGAAAATGGAAATTGATACTATTGATTGGAAATCTCGTTATGATCAGTTAGAAAAAAGATTTGAGTCACTAAAACAAAGAGTTAATGAGAAATACAATACTTGGGTACAAAAAGCGAAGAAAGTAAATGAAAATATGTACTCTCTTCAGAATGTCATTTCGCAACAGCAAAACCAAATAGCAGATCTTCAACAATATTGTAATAAATTGGAAGCTGAT---TTGCAAGGCAAATTTAGTTCATTAGTGTCATCAGTTGAGTGGTATCTAAGGTCAATGGAATTACCAGATGATGTAAAGAATGATATTGAACAGCAGTTAAATTCAATTGATTTAATTAATCCCATTAATGCTATAGATGATATCGAATCGTTGATTAGAAATTTAATTCAAGATTATGACAGAACATTTTTAATGTTAAAAGGACTGTTGAAGCAATGTAACTATGAATATGCATATGAG------
>AGE47541
ATGCTCAAGATGGAGTCTACTCAGCAGATGGCATCTTCTATCATTAACTCTTCTTTTGAAGCTGCAGTTGTCGCTGCAACTTCTACATTGGAATTAATGGGTATTCAATATGATTATAATGAAGTATATACTAGAGTTAAAAGTAAGTTTGATTTTGTAATGGATGATTCTGGCGTTAAGAATAATCTAATAGGTAAAGCAGTTACAATTGATCAGGCTTTGAATGGTAAGTTTAGTTCATCTATCAGAAATAGAAATTGGATGACTGATTCAAAAACTGTAGCAAGATTAGATGAAGATGTGAACAAACTCAGATTATTATTGTCATCGAAAGGAATTGATCAAAAAATGAGAGTTCTTAATGCATGCTTTAGTGTTAAGAGAGTACCTGGAAAATCGTCATCTATCATTAAATGTACTAGGTTAATGAAAGAGAAAATAGAACGTGGAGAAGTCGAAGTGGATGATGCGTTTATTGAAGAAAAAATGGAAATTGACACTATAGATTGGAAATCCAGATATGATCAACTTGAAAGACGATTTGAGTCGTTAAAACAGCGAGTTAATGAAAAGTACAATAATTGGGTTATTAAGGCAAGGAAAGTAAACGAAAACATGAACTCTCTTCAGAATGTTATTTCGCAACAACAAGCTCATATTAATGAATTACAAATATATAATAATAAATTAGAGCGTGAT---TTACAATCAAAAATAGGATCAGTTATTTCATCCATTGAATGGTACTTACGGTCTATGGAACTATCAGATGACATTAAATCAGATATTGAACAACAACTCAATTCAATAGATCATATTAATCCAGTTAACGCTTTTGACGATTTTGAGTCTATTCTTCGTAATTTAATATCTGATTATGATAGAATTTTTATTATGTTTAAAGGATTGTTGCAGCAAAGTAATTACACTTATACCTATGAG------
>AGE47266
ATGCTCAAGATGGAGTCTACTCAACAGATGGCATCTTCTATTATTAACTCTTCTTTTGAAGCTGCAGTTGTCGCTGCAACTTCTACATTGGAATTAATGGGTATTCAATATGATTATAATGAAGTATATACTAGAGTTAAAAGTAAGTTTGATTTTGTAATGGATGATTCTGGCGTTAAGAATAATCTAATAGGTAAAGCAGTTACAATTGATCAGGCTTTGAATGGTAAGTTTAATTCATCTATTAGGAATAGAAATTGGATGACTGATTCAAAAACTGTAGCAAGATTAGATGAAGATGTAAACAAACTTAGATTATTATTGTCATCGAAAGGAATTGATCAAAAAATGAGAGTTCTTAATGCATGCTTTAGTGTTAAGAGAGTACCTGGAAAATCGTCATCTATCATTAAATGTACTAGGTTAATGAAAGAGAAAATAGAACGTGGAGAAGTCGAAGTGGATGATGCATTCATTGAAGAAAAAATGGAAATTGACACTATAGATTGGAAATCCAGATATGATCAACTTGAAAGACGATTTGAGTCGTTAAAACAGCGTGTTAATGAAAAGTACAATAATTGGGTTATTAAGGCAAGGAAAGTAAACGAAAACATGAGCTCTCTTCAGAATGTTATTTCGCAACAACAAGCTCATATCAATGAATTACAAATGTATAATAATAAACTAGAGCGTGAT---TTACAATCAAAAATAGGATCAGTTATTTCATCCATTGAATGGTACTTACGATCTATGGAACTATCAGATGACATTAAATCAGATATTGAACAACAACTCAATTCAATAGATCATATTAATCCAGTTAATGCTTTCGATGATTTTGAGTCTATACTTCGTAATTTAATATCTGATTATGATAGAATTTTTATTATGTTTAAAGGATTGTTGCAGCAAAGTAATTACACTTATACCTATGAG------
>AGE99555
---------ATGGAGTCTACTCAGCAGATGGTAAGCTCTATTATTAACACTTCTTTTGAAGCTGCAGTTGTTGCTGCCACTTCAACATTAGAATTAATGGGTATTCAATATGATTACAATGAAGTATTTACCAGAGTTAAAAGTAAATTTGATTATGTGATGGATGACTCTGGTGTTAAAAACAATCTTTTGGGTAAAGCTATAACTATTGATCAGGCGTTAAATGGAAAGTTTGGCTCAGCTATTAGAAATAGAAATTGGATGACTGATTCTAAAACGGTTGCTAAATTAGATGAAGACGTGAATAAACTTAGAATGACATTATCTTCTAAAGGAATCGACCAAAAGATGAGAGTACTTAATGCTTGTTTTAGTGTAAAAAGAATACCAGGAAAATCATCATCAATAATTAAATGCACTAGACTTATGAAGGACAAAATAGAACGTGGAGAAGTTGAGGTTGATGATTCATATGTTGATGAGAAAATGGAAATTGATACTATTGATTGGAAATCTCGTTATGATCAGTTAGAAAAAAGATTTGAGTCACTAAAACAAAGAGTTAATGAGAAATACAATACTTGGATACAAAAAGCGAAGAAAGTAAATGAAAATATGTACTCTCTTCAGAATGTCATTTCACAACAGCAAAACCAAATAGCAGATCTTCAACAATATTGTAATAAATTGGAAGCTGAT---TTGCAAGGCAAATTTAGTTCATTAGTGTCATCAGTTGAGTGGTATCTAAGATCTATGGAATTACCAGATGATGTAAAGAATGATATTGAACAGCAGTTAAATTCAATTGATTTACTTAATCCCATTAATGCTATAGATGATATCGAATCGTTGATTAGAAATTTAATTCAAGATTATGACAGAACGTTTTTAATGTTAAAAGGACTGTTGAAGCAATGCAACTATGAATATGTATATGAG------
>AGB51104
ATGCTCAAGATGGAGTCTACTCAGCAGATGGTATCTTCTATTATCAACTCTTCTTTTGAAGCTGCAGTTGTCGCTGCAACATCTACACTCGAGTTAATGGGTATTCAATATGATTATAATGAAGTATACACTAGAGTTAAAAGTAAATTTGATCTCGTAATGGATGATTCTGGTGTTAAAAATAATTTAATGGGTAAAGCAGCTACAATTGATCAGGCTCTGAATGGTAAATTTAGTTCATCTATTAGAAACAGAAATTGGATGACTGATTCCAAAACTGTAGCGAGATTAGACGAAGATGTGAATAAACTTAGACTGTTGCTATCATCAAAAGGAATTGATCAAAAAATGAGAGTTCTTAACGCATGTTTTAACGTTAAAAGGATACCTGGAAAATCATCATCTGTCATTAGATGTACTATTTTGATGAAAGAGAAGATAGAACGCGGAGAAGTTGAAGTGGATGACGCATTCGTTGAAGAAAAAATGGAAGTTGACACTATAGATTGGAAATCTAGATATGAACAACTTGAGAAACGATTTGAGTCATTGAAACAGCGAGTGAATGAAAAGTATAATAATTGGGTTATTAAAGCAAGGAAAGTGAATGAAAATATGAACTCTCTTCAGAATGTTATCTCGCAACAGCAAGCTCATATTAATGAATTACAAATATATAATAATAAATTAGAGCGTGAT---TTGCAATCAAAGATAGGGTCAGTTATTTCGTCCATTGAATGGTACTTACGATCCATGGAGCTATCAGACGACATCAAATCAGATATTGAACAACAACTTAATTCAATAGACCAGATTAATCCAGTTAATGCATTTGATGATTTTGAGTCCATTCTTCGTAATTTAATATCTGATTATGATAGAATGTTCATTATGTTTAAAGGATTGTTGCAGCAAAGTAATTACATTTATACTTATGAA------
>AGH68958
---------ATGGAGTCTACTCAGCAGATGGTAAGTTCTATTATTAACACTTCTTTTGAAGCTGCAGTTGTTGCTGCTACTTCAACATTAGAATTAATGGGTATTCAATATGATTACAATGAAATATTTACTAGAGTTAAAAGTAAATTTGATTATGTGATGGATGACTCTGGTGTAAAAAACAATCTTTTAGGTAAAGCTATAACTATTGATCAGGCATTAAATGGAAAGTTTGGTTCAGCTATTAGAAATAGAAATTGGATGACTGATTCTAAAACGGTTGCTAAATTAGATGAAGACGTAAATAAACTGAGAATGACATTATCTTCTAAAGGAATTGACCAAAAGATGAGAGTGCTTAATGCTTGTTTTAGTGTAAAGAGAATACCAGGAAAATCATCGTCAATAATTAAATGCACTAGACTTATGAAGGATAAAATAGAACGTGGAGAAGTTGAGGTTGATGATTCATATGTTGATGAAAAAATGGAAATTGATACTATTGATTGGAAATCTCGTTATGATCAGTTAGAAAAAAGATTTGAGTCACTAAAACAGAGAGTTACTGAGAAATACAATACTTGGGTACAAAAGGCAAAGAAAGTAAATGAAAATATGTACTCTCTTCAAAATGTCATCTCACAACAGCAAAATCAAATAGCAGATCTTCAACAATATTGTAATAAGTTGGAAGCTGAT---TTGCAAGGCAAGTTTAGTTCATTAGTGTCATCAGTTGAATGGTATCTAAGGTCTATGGAATTACCAGATGATGTAAAGAATGATATTGAACAGCAGTTAAATTCAATTGATTTAATTAATCCCATTAATGCTATAGATGATATTGAATCTGTAATTAGAAATTTAATTCAAGATTATGACAGAACATTTTTAATGTTAAAAGGACTGTTGAAGCAGTGCAATTATGAATATGCATGTGAG------
>ACD36025
ATGCTCAAGATGGAGTCTACGCAACAGATGGCCGTCTCAATTATTAACTCTTCTTTTGAAGCTGCAGTTGTAGCTGCAACCTCAGCTCTTGAGAATATGGGAATAGAATATGATTATCAGGATATATATTCTAGAGTAAAGAATAAATTTGATTTTGTGATGGACGATTCTGGTGTTAAAAATAATCTGATTGGTAAAGCAATAACTATTGATCAAGCTTTGAATAATAAATTTGGATCTGCTATAAGAAATAGAAACTGGCTTGCTGATACTTCTAGAGCAGCTAAATTGGATGAGGATGTAAACAAACTAAGAATGATGTTATCATCAAAAGGAATTGATCAAAAAATGAGAGTTTTAAACGCATGCTTCAGTGTAAAAAGAATACCTGGAAAATCATCATCTATTATTAAATGCACAAAATTGATGCGTGATAAATTGGAACGTGGTGAAGTTGAAGTGGATGATTCATTTGTGGATGAAAAAATGGAAGTGGATACCATTGACTGGAAATCGCGCTATGAGCAATTGGAGCAAAGGTTTGAATCATTGAAATCCAGGGTAAATGAAAAATATAATAATTGGGTGTTGAAAGCAAGAAAAATGAATGAAAATATGCATTCTCTTCAAAATGTCATCTCTCAACAGCAAGCACATATAGCTGAGCTTCAAGTGTACAATAATAAACTAGAACGTGAT---TTGCAAAATAAAATTGGATCCCTTACTTCTTCGATTGAATGGTATTTAAGATCAATGGAATTAGACCCTGAAATAAAGGCAGACATTGAACAGCAAATTAACTCAATTGATGCCATAAATCCATTGCACGCTTTTGATGACTTAGAATCAGTAATACGTAATTTGATATCTGATTATGACAAATTATTCCTTATGTTCAAAGGATTAATACAGAGATGTAATTATCAATATTCATTTGGTTGCGAA
>AGE98509
ATGCTCAAGATGGAGTCTACTCAGCAGATGGTAGGTTCTATTATTAACACTTCTTTTGAAGCTGCAGTTGTTGCCGCCACTTCAACACTAGAATTGATGGGTATTCAATATGATTATAATGATGTATTTACTAGAGTTAAAAGTAAGTTTGACTATGTGATGGATGACTCTGGTGTTAAAAATAATCTTTTAGGTAAAGCTATGACTATTGATCAGGCATTAAATGGAAAATTCGGCTCAGTAGTAAGAAATAGAAATTGGATGACTGATTCTAAAACAGTAGCTAAATTAGATGAGGATGTGAACAAACTTAGAATGATATTATCATCTAAAGGAATTGATCAAAAGATGAGAGTACTTAATGCTTGTTTTAGTGTGAAAAGAATACCAGGAAAATCATCATCGATTATCAAATGCACCAGACTCATGAGAGATAAAATAGAACGAGGAGAGGTTGAAGTTGATGACTCATTTGTTGATGAAAAGATGGAAATTGATACTATTGATTGGAAATCTAGATATGATCAATTGGAGAAAAGATTCGAGTCATTAAAACAGAGAGTTAATGAAAAATATAACAATTGGGTGCAAAAAGCAAAGAAAGTGAATGAAAATATGTACTCTCTTCAAAATGTTATTTCACAGCAGCAAAGTCAAATAGCAGACCTTCAACAATATTGTAGCAAATTGGAAACTGAC---TTACAAAACAAAATTAGCTCATTAGTGTCATCAGTTGAATGGTATCTAAGGTCTATGGAACTATCAGACGATATTAAAACTGATATTGAACAGCAACTAAATTCAATTGACGCAATCAATCCTATCAACGCTATAGACGATCTTGAATCATTGATTAGAAATTTGATCCAAGATTATGACAAAACATTTTTAATGTTGAAAGGACTTGCGAGGCAATGCAACTATGAATGTACGTACGAA------
>AGS43825
ATGCTCAAGATGGAGTCTACACAGCAGATGGCTAGTTCGATTATTAACACTTCTTTTGAAGCCGCAGTTGTTGCTGCCACTTCAACTCTTGAACTCATGGGCATTCAGTATGATTATAATGAAGTTTATACTAGAGTTAAGAGCAAATTTGATTACGTAATGGATGATTCAGGTGTTAAAAACAATCTGTTGGGTAAAGCGGCAACTATTGATCAGGCACTAAATGGAAAATTTGGTTCAGCAGCAAGAAATAGAAATTGGATGGCTGATACTAGAACTACAGCTAGACTAGATGAAGATGTGAACAAACTTACAATGATGCTATCATCTAAAGGAATTGATCAAAAAATGAGAGTACTTAATGCATGTTTCAGTGTGAAGAGAGTTCCAGGTAAATCATCATCAATAATCAAATGTACTAGGTTAATGAGAGATAAGATTGAACGTGGTGAAGTCGAAGTGGATGATTCGTTTGTTGAAGAAAAAATGGAAGTTGACACAATTGATTGGAAATCCAGATATGAACAATTGGAAAAACGATTTGAATCACTGAAACAAAGGGTGAATGAAAAATATACAAGTTGGGTGCAAAAAGCAAAAAAGGTAAATGAAAATATGTACTCTCTCCAAAACGTTATATCACAACAGCAGAGCCAGATTGCTGATTTACAAAATTATTGTAATAAATTGGAAGTTGAT---CTACAAAATAAAATTAGTTCACTTGTGTCTTCAGTCGAATGGTACCTGAAATCAATGGAATTGCCTGATGAAATTAAGACAGATATTGAACAACAACTAAATTCCATTGATGTAATCAATCCAATTAATGCTATAGACGATTTTGAATCACTGATCAGAAATATTATACTCGACTACGACAGAATATTTTTAATGTTCAAAGGAGTAATGAGGCAATGCAACTATGAGTATACGTATGAA------
>AFQ20912
---------ATGGAGTCTACTCAACAGATGGTAAGCTCTATTATTAACACTTCTTTTGAAGCTGCAGTTGTTGCTGCTACTTCAACGTTAGAATTAATGGGTATTCAATATGATTATAATGAAGTATTTACCAGAGTTAAAAGTAAATTTGATTATGTGATGGATGATTCTGGTGTAAAGAACAATCTTTTAGGTAAAGCTATAACTATTGATCAGGCGTTAAATGGAAAGTTTGGCTCAGCTATTAGAAATAGAAATTGGATGACTGATTCTAAAACGGTTGCTAAATTAGATGAAGACGTAAATAAACTTAGAATGACGTTATCTTCTAAAGGAATTGATCAAAAGATGAGAGTACTTAATGCTTGTTTTAGTGTAAAAAGAATACCAGGAAAATCATCGTCAATAATTAAATGCACTAGACTTATGAAGGATAAAATAGAACGTGGAGAAGTTGAGGTTGATGATTCATATATTGATGAGAAAATGGAAATTGATACTATTGATTGGAAATCTCGTTATGATCAGTTAGAAAAAAGGTTTGAGTCACTAAAACAAAGAGTTACTGAGAAATACAATACTTGGGTACAAAAAGCAAAGAAAGTAAATGAAAATATGTACTCTCTTCAAAATGTCATCTCACAACAGCAGAATCAAATAGCAGATCTCCAACAATATTGTAATAAGTTGGAAGCTGAT---TTGCAAGGCAAATTTAGTTCATTGGTGTCATCAGTTGAGTGGTATCTAAGGTCTATGGAACTACCAGATGATGTAAAGAATGATATTGAACAGCAGTTAAATTCAATTGATTTAATTAATCCCATTAATGCTATAGACGATATTGAATCGTTAATTAGAAATTTAATTCAAGATTATGACAGAACATTTTTAATGTTAAAAGGACTGTTGAAGCAGTGCAATTATGAATATGCATGTGAG------
>ADW11139
ATGCTCAAGATGGAGTCTACTCAGCAGATGGCATCTTCTATCATTAACTCTTCTTTTGAAGCTGCAGTTGTCGCTGCAACTTCTACATTGGAATTAATGGGTATTCAATATGATCATAATGAAGTATATACTAGAGTTAAAAGTAAGTTTGATTTTGTAATGGATGATTCTGGCGTTAAGAATAATCTAATAGGTAAAGCAGCTACAATTGATCAGGCTTTGAATGGTAAGTTTAGTTCATCTATCAGAAATAGAAATTGGATGACTGATTCAAAAACTGTAGCAAGATTAGATGAAGATGTGAACAAACTTAGACTATTATTGTCATCGAAAGGAATTGATCAAAAAATGAGAGTTCTTAATGCATGCTTTAGTGTTAAGAGAGTACCTGGAAAATCGTCATCTATCATTAAATGTACTAGGTTAATGAAAGAGAAAATAGAACGTGGAGAAGTCGAAGTGGATGATGCATTCATTGAAGAAAAAATGGAAATTGACACTATAGATTGGAAATCCAGATATGATCAACTTGAAAGACGATTTGAGTCGTTAAAACAGCGAGTTAATGAAAAGTACAATAATTGGGTTATTAAGGCAAGGAAAGTGAACGAAAACATGAACTCTCTTCAGAATGTTATTTCGCAACAACAAGCTCATATTAATGAATTACAAATATATAATAATAAACTAGAGCGTGAT---TTACAATCAAAAATAGGATCAGTTATTTCATCCATTGAATGGTACTTACGGTCTATGGAACTATCAGATGACATTAAATCAGATATTGAACAACAACTCAATTCAATAGATCATATTAATCCAGTTAACGCTTTTGACGATTTTGAGTCTATTCTTCGTAATTTAATATCTGATTATGATAGAATTTTTATTATGTTTAAAGGATTGTTGCAGCAAAGTAATTACACTTATACCTATGAG------
>AFQ20910
---------ATGGAGTCTACTCAACAGATGGTAAGCTCTATTATTAACACTTCTTTTGAAGCTGCAGTTGTTGCTGCTACTTCAACGTTAGAATTAATGGGTATTCAATATGATTATAATGAAGTATTTACCAGAGTTAAAAGTAAATTTGATTATGTGATGGATGATTCTGGTGTAAAGAACAATCTTTTAGGTAAAGCTATAACTATTGATCAGGCGTTAAATGGAAAGTTTGGCTCAGCTATTAGAAATAGAAATTGGATGACTGATTCTAAAACGGTTGCTAAATTAGATGAAGACGTAAATAAACTTAGAATGACGTTATCTTCTAAAGGAATTGATCAAAAGATGAGAGTACTTAATGCTTGTTTTAGTGTAAAAAGAATACCAGGAAAATCATCGTCAATAATTAAATGCACTAGACTTATGAAGGATAAAATAGAACGTGGAGAAGTTGAGGTTGATGATTCATATATTGATGAGAAAATGGAAATTGATACTATTGATTGGAAATCTCGTTATGATCAGTTAGAAAAAAGGTTTGAGTCACTAAAACAAAGAGTTACTGAGAAATACAATACTTGGGTACAAAAAGCAAAGAAAGTAAATGAAAATATGTACTCTCTTCAAAATGTCATCTCACAACAGCAGAATCAAATAGCAGATCTTCAACAATATTGTAATAAGTTGGAAGCTGAT---TTGCAAGGCAAATTTAGTTCATTGGTGTCATCAGTTGAGTGGTATCTAAGGTCTATGGAACTACCAGATGATGTAAAGAATGATATTGAACAGCAGTTAAATTCAATTGATTTAATTAATCCCATTAATGCTATAGACGATATTGAATCGTTAATTAGAAATTTAATTCAAGATTATGACAGAACATTTTTAATGTTAAAAGGACTGTTGAAGCAGTGCAATTATGAATATGCATGTGAG------
>AFQ20911
---------ATGGAGTCTACTCAACAGATGGTAAGCTCTATTATTAACACTTCTTTTGAAGCTGCAGTTGTTGCTGCTACTTCAACGTTAGAATTAATGGGTATTCAATATGATTATAATGAAGTATTTACCAGAGTTAAAAGTAAATTTGATTATGTGATGGATGATTCTGGTGTAAAGAACAATCTTTTAGGTAAAGCTATAACTATTGATCAGGCGTTAAATGGAAAGTTTGGCTCAGCTATTAGAAATAGAAATTGGATGACTGATTCTAAAACGGTTGCTAAATTAGATGAAGACGTAAATAAACTTAGAATGACGTTATCTTCTAAAGGAATTGATCAAAAGATGAGAGTACTTAATGCTTGTTTTAGTGTAAAAAGAATACCAGGAAAATCATCGTCAATAATTAAATGCACTAGACTTATGAAGGATAAAATAGAACGTGGAGAAGTTGAGGTTGATGATTCATATATTGATGAGAAAATGGAAATTGATACTATTGATTGGAAATCTCGTTATGATCAGTTAGAAAAAAGGTTTGAGTCACTAAAACAAAGAGTTACTGAGAAATACAATACTTGGGTACAAAAAGCAAAGAAAGTAAATGAAAATATGTACTCTCTTCAAAATGTCATCTCACAACAGCAGAATCAAATAGCAGATCTTCAACAATATTGTAATAAGTTGGAAGCTGAT---TTGCAAGGCAAATTTAGTTCATTGGTGTCATCAGTTGAGTGGTATCTAAGGTCTATGGAACTACCAGATGATGTAAAGAATGATATTGAACAGCAGTTAAATTCAATTGATTTAATTAATCCCATTAATGCTATAGACGATATTGAATCGTTAATTAGAAATTTAATTCAAGATTATGACAGAACATTTTTAATGTTAAAAGGACTGTTGAAGCAGTGCAATTATGAATATGCATGTGAG------
>AGE98370
---------ATGGAGTCTACTCAGCAGATGGTAAGCTCTATTATTAACACTTCTTTTGAAGCTGCAGTTGTTGCTGCAACTTCAACATTAGAATTAATGGGTATTCAATATGATTACAATGAAGTATTTACCAGAGTTAAAAGTAAATTTGATTATGTGATGGATGACTCTGGTGTTAAAAACAATCTTTTGGGTAAAGCTATAACTATTGATCAGGCATTAAATGGAAAGTTTGGCTCAGCTATTAGAAATAGAAATTGGATGACTGATTCTAAAACGGTTGCTAAATTAGATGAAGACGTGAATAAACTTAGAATGACATTATCTTCTAAAGGAATTGATCAAAAGATGAGAGTACTTAATGCTTGTTTTAGTGTAAAAAGAATACCAGGAAAATCATCATCAATAATTAAATGCACTAGACTTATGAAGGATAAAATAGAACGTGGAGAAGTTGAGGTTGATGATTCATATGTTGATGAGAAAATGGAAATTGATACTATTGATTGGAAATCTCGTTATGATCAGTTAGAAAAAAGATTTGAGTCACTAAAACAAAGAGTTAATGAGAAATACAATACTTGGGTACAAAAAGCGAAGAAAGTAAATGAAAATATGTACTCTCTTCAGAATGTCATTTCACAACAGCAAAATCAAATAGCAGATCTTCAACAATATTGTAATAAATTGGAAGCTGAT---TTGCAAGGCAAATTTAGTTCATTAGTGTCATCAGTTGAGTGGTATCTAAGGTCTATGGAATTACCAGATGATGTAAAGAACGATATTGAACAGCAGTTAAATTCAATTGATTTAATTAATCCCATTAATGCTATAGATGATATCGAATCGTTGATTAGAAATTTAATTCAAGATTATGACAGAACATTTTTAATGTTAAAAGGACTGTTGAAGCAATGCAACTATGAATATGCATGTGAG------
>AGE98394
---------ATGGAGTCTACTCAGCAGATGGTAAGCTCTATTATTAACACTTCTTTTGAAGCTGCAGTTGTTGCTGCCACTTCAACATTAGAATTAATGGGTATTCAATATGATTACAATGAAGTATTCACTAGAGTTAAAAGTAAATTTGATTATGTGATGGATGATTCTGGTGTTAAAAACAATCTTTTGGGTAAAGCTATAACTATTGATCAGGCGTTAAATGGAAAGTTTGGCTCAGCTATTAGAAATAGAAATTGGATGACTGATTCTAAAACGGTTGCTAAATTAGATGAAGACGTGAATAAACTTAGAATGACATTATCTTCTAAAGGAATCGATCAAAAGATGAGAGTACTTAATGCTTGTTTTAGTGTAAAAAGAATACCAGGAAAATCATCATCAATAATTAAATGCACTAGACTTATGAAGGATAAAATAGAACGTGGAGAAGTTGAGGTTGATGATTCATATGTTGATGAGAAAATGGAAATTGATACTATTGATTGGAAATCTCGTTATGATCAGTTAGAAAAAAGATTTGAGTCACTAAAACAAAGAGTTAATGAGAAATACAATACTTGGGTACAAAAAGCGAAGAAAGTAAATGAAAATATGTACTCTCTTCAGAATGTCATTTCGCAACAGCAAAACCAAATAGCAGATCTTCAACAATATTGTAATAAATTGGAAGCTGAT---TTGCAAGGCAAATTTAGTTCATTAGTGTCATCAGTTGAGTGGTATCTAAGGTCAATGGAATTACCAGATGATGTAAAGAATGATATTGAACAGCAGTTAAATTCAATTGATTTAATTAATCCCATTAATGCTATAGATGATATCGAATCGTTGATTAGAAATTTAATTCAAGATTATGACAGAACATTTTTAATGTTAAAAGGACTGTTGAAGCAATGTAACTATGAATATGCATATGAG------
>AFK27410
---------ATGGAGTCTACTCAGCAGATGGTAAGCTCTATTATTAACACTTCTTTTGAAGCTGCAGTTGTTGCTGCTACTTCAACATTAGAATTAATGGGTATTCAATATGATTACAATGAAATATTTACTAGAGTTAAAAGTAAATTTGATTATGTGATGGATGACTCTGGTGTAAAAAACAATCTTTTAGGTAAAGCTATAACTATTGATCAGGCATTAAATGGAAAGTTTGGTTCAGTTATTAGAAATAGAAATTGGATGACTGATTCTAAAACGGTTGCTAAATTAGATGAAGATGTAAATAAACTGAGAATGACATTATCTTCTAAAGGAATTGACCAAAAGATGAGAGTACTTAATGCCTGTTTTAGTGTAAAGAGAATACCAGGAAAATCATCGTCAATAATTAAATGCACTAGACTTATGAAGGATAAAATAGAACGTGGAGAAGTTGAAGTTGATGATTCATATGTTGATGAGAAAATGGAAATTGATACTATTGATTGGAAATCTCGTTATGATCAGTTAGAAAAAAGATTCGAGTCACTAAAACTAAGAGTTACTGAGAAATACAATACTTGGGTACAAAAGGCAAAGAAAGTAAATGAAAATATGTACTCTCTTCAAAATGTCATCTCACAACAGCAAAATCAAATAGCAGATCTTCAACAATATTGTAATAAGTTAGAAGCTGAT---TTGCAAGGCAAATTTAGTTCATTAGTGTCATCAGTTGAGTGGTATCTAAGGTCTATGGAACTACCAGATGATGTAAAGAATGATATTGAACAGCAGTTAAATTCAATTGATTTAATTAATCCCATTAATGCTATAGACGATATTGAATCTTTAATTAGAAATTTAATTCAAGATTATGACAGAACATTTTTAATGTTAAAAGGACTGTTGAAGCAGTGCAATTATGAATATGCATGTGAG------
>AFK27411
---------ATGGAGTCTACTCAGCAGATGGTAAGCTCTATTATTAACACTTCTTTTGAAGCTGCAGTTGTTGCTGCTACTTCAACATTAGAATTAATGGGTATTCAATATGATTACAATGAAATATTTACTAGAGTTAAAAGTAAATTTGATTATGTGATGGATGACTCTGGTGTAAAAAACAATCTTTTAGGTAAAGCTATAACTATTGATCAGGCATTAAATGGAAAGTTTGGTTCAGCTATTAGAAACAGAAATTGGATGACTGATTCTAAAACGGTTGCTAAATTAGATGAAGATGTAAATAAACTGAGAATGACATTATCTTCTAAAGGAATTGACCAAAAGATGAGAGTACTTAATGCCTGTTTTAGTGTAAAGAGAATACCAGGAAAATCATCGTCAATAATTAAATGCACTAGACTTATGAAGGATAAAATAGAACGTGGAGAAGTTGAAGTTGATGATTCATATGTTGATGAGACAATGGAAATTGATACTATTGATTGGAAATCTCGTTATGATCAGTTAGAAAAAAGATTCGAGTCACTAAAACTAAGAGTTACTGAGAAATACAATACTTGGGTACAAAAGGCAAAGAAAGTAAATGAAAATATGTACTCTCTTCAAAATGTCATCTCACAACAGCAAAATCAAATAGCAGATCTTCAACAATATTGTAATAAGTTAGAAGCTGAT---TTGCAAGGCAAATTTAGTTCATTAGTGTCATCAGTTGAGTGGTATCTAAGGTCTATGGAACTACCAGATGATGTAAAGAATGATATTGAACAGCAGTTAAATTCAATTGATTTAATTAATCCCATTAATGCTATAGACGATATTGAATCTTTAATTAGAAATTTAATTCAAGATTATGACAGAACATTTTTAATGTTAAAAGGACTGTTGAAGCAGTGCAATTATGAATATGCATGTGAG------
>AFK27412
---------ATGGAGTCTACTCAGCAGATGGTAAGCTCTATTATTAACACTTCTTTTGAAGCTGCAGTTGTTGCTGCTACTTCAACATTAGAATTAATGGGTATTCAATATGATTACAATGAAATATTTACTAGAGTTAAAAGTAAATTTGATTATGTGATGGATGACTCTGGTGTAAAAAACAATCTTTTAGGTAAAGCTATAACTATTGATCAGGCATTAAATGGAAAGTTTGGTTCAGTTATTAGAAACAGAAATTGGATGACTGATTCTAAAACGGTTGCTAAATTAGATGAAGATGTAAATAAACTGAGAATGACATTATCTTCTAAAGGAATTGACCAAAAGATGAGAGTACTTAATGCCTGTTTTAGTGTAAAGAGAATACCAGGAAAATCATCGTCAATAATTAAATGCACTAGACTTATGAAGGATAAAATAGAACGTGGAGAAGTTGAAGTTGATGATTCATATGTTGATGAGAAAATGGAAATTGATACTATTGATTGGAAATCTCGTTATGATCAGTTAGAAAAAAGATTCGAGTCACTAAAACTAAGAGTTACTGAGAAATACAATACTTGGGTACAAAAGGCAAAGAAAGTAAATGAAAATATGTACTCTCTTCAAAATGTCATCTCACAACAGCAAAATCAAATAGCAGATCTTCAACAATATTGTAATAAGTTAGAAGCTGAT---TTGCAAGGCAAATTTAGTTCATTAGTGTCATCAGTTGAGTGGTATCTAAGGTCTATGGAACTACCAGATGATGTAAAGAATGATATTGAACAGCAGTTAAATTCAATTGATTTAATTAATCCCATTAATGCTATAGACGATATTGAATCTTTAATTAGAAATTTAATTCAAGATTATGACAGAACATTTTTAATGTTAAAAGGACTGTTGAAGCAGTGCAATTATGAATATGCATGTGAG------
>AFK27413
---------ATGGAGTCTACTCAGCAGATGGTAAGCTCTATTATTAACACTTCTTTTGAAGCTGCAGTTGTTGCTGCTACTTCAACATTAGAATTAATGGGTATTCAATATGATTACAATGAAATATTTACTAGAGTTAAAAGTAAATTTGATTATGTGATGGATGACTCTGGTGTAAAAAACAATCTTTTAGGTAAAGCTATAACTATTGATCAGGCATTAAATGGAAAGTTTGGTTCAGTTATTAGAAACAGAAATTGGATGACTGATTCTAAAACGGTTGCTAAATTAGATGAAGATGTAAATAAACTGAGAATGACATTATCTTCTAAAGGAATTGACCAAAAGATGAGAGTACTTAATGCCTGTTTTAGTGTAAAGAGAATACCAGGAAAATCATCGTCAATAATTAAATGCACTAGACTTATGAAGGATAAAATAGAACGTGGAGAAGTTGAAGTTGATGATTCATATGTTGATGAGAAAATGGAAATTGATACTATTGATTGGAAATCTCGTTATGATCAGTTAGAAAAAAGATTCGAGTCACTAAAACTAAGAGTTACTGAGAAATACAATACTTGGGTACAAAAGGCAAAGAAAGTAAATGAAAATATGTACTCTCTTCAAAATGTCATCTCACAACAGCAAAATCAAATAGCAGATCTTCAACAATATTGTAATAAGTTAGAAGCTGAT---TTGCAAGGCAAATTTAGTTCATTAGTGTCATCAGTTGAGTGGTATCTAAGGTCTATGGAACTACCAGATGATGTAAAGAATGATATTGAACAGCAGTTAAATTCAATTGATTTAATTAATCCCATTAATGCTATAGACGATATTGAATCTTTAATTAGAAATTTAATTCAAGATTATGACAGAACATTTTTAATGTTAAAAGGACTGTTGAAGCAGTGCAATTATGAATATGCATGTGAG------
>AFK27414
---------ATGGAGTCTACTCAGCAGATGGTAAGCTCTATTATTAACACTTCTTTTGAAGCTGCAGTTGTCGCTGCTACTTCAACATTAGAATTAATGGGTATTCAATATGATTACAATGAAATATTTACTAGAGTTAAAAGTAAATTTGATTATGTGATGGATGACTCTGGTGTAAAAAACAATCTTTTAGGTAAAGCTATAACTATTGATCAGGCATTAAATGGAAAGTTTGGTTCAGTTATTAGAAACAGAAATTGGATGACTGATTCTAAAACGGTTGCTAAATTAGATGAAGATGTAAATAAACTGAGAATGACATTATCTTCTAAAGGAATTGACCAAAAGATGAGAGTACTTAATGCCTGTTTTAGTGTAAAGAGAATACCAGGAAAATCATCGTCAATAATTAAATGCACTAGACTTATGAAGGATAAAATAGAACGTGGAGAAGTTGAAGTTGATGATTCATATGTTGATGAGAAAATGGAAATTGATACTATTGATTGGAAATCTCGTTATGATCAGTTAGAAAAAAGATTCGAGTCACTAAAACTAAGAGTTACTGAGAAATACAATACTTGGGTACAAAAGGCAAAGAAAGTAAATGAAAATATGTACTCTCTTCAAAATGTCATCTCACAACAGCAAAATCAAATAGCAGATCTTCAACAATATTGTAATAAGTTAGAAGCTGAT---TTGCAAGGCAAATTTAGTTCATTAGTGTCATCAGTTGAGTGGTATCTAAGGTCTATGGAACTACCAGATGATGTAAAGAATGATATTGAACAGCAGTTAAATTCAATTGATTTAATTAATCCCATTAATGCTATAGACGATATTGAATCTTTAATTAGAAATTTAATTCAAGATTATGACAGAACATTTTTAATGTTAAAAGGACTGTTGAAGCAGTGCAATTATGAATATGCATGTGAG------
>AFK27415
---------ATGGAGTCTACTCAGCAGATGGTAAGCTCTATTATTAACACTTCTTTTGAAGCTGCAGTTGTCGCTGCTACTTCAACATTAGAATTAATGGGTATTCAATATGATTACAATGAAATATTTACTAGAGTTAAAAGTAAATTTGATTATGTGATGGATGACTCTGGTGTAAAAAACAATCTTTTAGGTAAAGCTATAACTATTGATCAGGCATTAAATGGAAAGTTTGGTTCAGTTATTAGAAACAGAAATTGGATGACTGATTCTAAAACGGTTGCTAAATTAGATGAAGATGTAAATAAACTGAGAATGACATTATCTTCTAAAGGAATTGACCAAAAGATGAGAGTACTTAATGCCTGTTTTAGTGTAAAGAGAATACCAGGAAAATCATCGTCAATAATTAAATGCACTAGACTTATGAAGGATAAAATAGAACGTGGAGAAGTTGAAGTTGATGATTCATATGTTGATGAGAAAATGGAAATTGATACTATTGATTGGAAATCTCGTTATGATCAGTTAGAAAAAAGATTCGAGTCACTAAAACTAAGAGTTACTGAGAAATACAATACTTGGGTACAAAAGGCAAAGAAAGTAAATGAAAATATGTACTCTCTTCAAAATGTCATCTCACAACAGCAAAATCAAATAGCAGATCTTCAACAATATTGTAATAAGTTAGAAGCTGAT---TTGCAAGGCAAATTTAGTTCATTAGTGTCATCAGTTGAGTGGTATCTAAGGTCTATGGAACTACCAGATGATGTAAAGAATGATATTGAACAGCAGTTAAATTCAATTGATTTAATTAATCCCATTAATGCTATAGACGATATTGAATCTTTAATTAGAAATTTAATTCAAGATTATGACAGAACATTTTTAATGTTAAAAGGACTGTTGAAGCAGTGCAATTATGAATATGCATGTGAG------
>AFK27416
---------ATGGAGTCTACTCAGCAGATGGTAAGCTCTATTATTAACACTTCTTTTGAAGCTGCAGTTGTTGCTGCCACTTCAACATTAGAATTAATGGGTATTCAATATGATTACAATGAAGTATTTACTAGAGTTAAAAGTAAATTTGATTATGTAATGGATGACTCTGGTGTTAAAAATAATCTTTTGGGTAAAGCTATAACTATTGACCAGGCGTTAAATGGAAAGTTTGGCTCAGCTATTAGAAATAGAAATTGGATGACTGACTCTAAAACGGTTGCTAAATTGGATGAAGACGTGAATAAACTTAGAATGACATTGTCTTCTAAAGGAATTGATCAAAAGATGAGAGTACTTAATGCTTGTTTTAGTGTGAAAAGAATACCAGGAAAATCATCATCAATAATTAAGTGCACTAAACTTATGAAGGATAAAATAGAACGTGGGGAAGTTGAGGTTGATGATTCATATATTGATGAGAAAATGGAAATTGATACCATTGATTGGAAATCTCGTTATGACCAATTAGAAAAAAGATTTGAGTCACTAAAACAAAGAGTTACTGAGAAATACAATACTTGGGTACAAAAAGCGAAGAAAGTAAATGAGAATATGTACTCTCTTCAGAATGTAATTTCACAACAGCAAAATCAAATAGCAGATCTTCAACAATATTGTAATAAATTGGAAACTGAC---TTGCAAGGCAAATTTAGTTCATTAGTGTCATCAGTTGAGTGGTATTTAAGATCTATGGAATTACCAGATGATGTAAAGAATGATATTGAACAGCAGTTAAATTCAATTGATTTAATTAATCCCATTAATGCTATAGATGATATCGAATCATTGGTTAGAAATTTAGTTCAGGATTATGATAGAACATTTTTAATGTTAAAGGGACTGTTGAAGCAATGCAACTATGAATATGTATATGAA------
>AFK27417
---------ATGGAGTCTACTCAGCAGATGGTAAGCTCTATTATTAACACTTCTTTTGAAGCTGCAGTTGTCGCTGCTACTTCAACATTAGAATTAATGGGTATTCAATATGATTACAATGAAATATTTACTAGAGTTAAAAGTAAATTTGATTATGTGATGGATGACTCTGGTGTAAAAAACAATCTTTTAGGTAAAGCTATAACTATTGATCAGGCATTAAATGGAAAGTTTGGTTCAGTTATTAGAAACAGAAATTGGATGACTGATTCTAAAACGGTTGCTAAATTAGATGAAGATGTAAATAAACTGAGAATGACATTATCTTCTAAAGGAATTGACCAAAAGATGAGAGTACTTAATGCCTGTTTTAATGTAAAGAGAATACCAGGAAAATCATCGTCAATAATTAAATGCACTAGACTTATGAAGGATAAAATAGAACGTGGAGAAGTTGAAGTTGATGATTCATATGTTGATGAGAAAATGGAAATTGATACTATTGATTGGAAATCTCGTTATGATCAGTTAGAAAAAAGATTCGAGTCACTAAAACTAAGAGTTACTGAGAAATACAATACTTGGGTACAAAAGGCAAAGAAAGTAAATGAAAATATGTACTCTCTTCAAAATGTCATCTCACAACAGCAAAATCAAATAGCAGATCTTCAACAATATTGTAATAAGTTAGAAGCTGAT---TTGCAAGGCAAATTTAGTTCATTAGTGTCATCAGTTGAGTGGTATCTAAGGTCTATGGAACTACCAGATGATGTAAAGAATGATATTGAACAGCAGTTAAATTCAATTGATTTAATTAATCCCATTAATGCTATAGACGATATTGAATCTTTAATTAGAAATTTAATTCAAGATTATGACAGAACATTTTTAATGTTAAAAGGACTGTTGAAGCAGTGCAATTATGAATATGCATGTGAG------
>ACJ54825
---------ATGGAGTCTACTCAGCAGATGGTAAGCTCCATTATTAACACTTCTTTTGAAGCTGCAGTTGTTGCTGCTACTTCAACACTAGAATTAATGGGTATTCAATATGATTACAATGAAATATTTACCAGAGTTAAAAGTAAATTTGATTATGTGATGGATGACTCTGGTGTAAAAAACAATCTTTTAGGTAAAGCTATAACTATTGATCAGGCATTAAATGGAAAGTTTGGTTCAGCTATTAGAAATAGAAATTGGATGACTGATTCTAAAACGGTTGCTAAATTAGATGAAGATGTAAATAAACTGAGAATGACATTATCTTCTAAAGGAATTGACCAAAAGATGAGAGTACTTAATGCCTGTTTTAGTGTAAAGAGAATACCAGGAAAATCATCGTCAATAATTAAATGCACTAGACTTATGAAGGATAAAATAGAACGTGGAGAAGTTGAGGTTGACGATTCATATGTTGATGAGAAAATGGAAATTGATACTATTGATTGGAAATCTCGTTATGATCAGTTAGAAAAAAGATTTGAGTCACTAAAACTAAGAGTTACTGAGAAATACAATACTTGGGTACAAAAGGCAAAGAAAGTAAATGAAAATATGTACTCTCTTCAAAATGTCATCTCACAACAGCAAAATCAAATAGCAGATCTTCAACAATATTGTAATAAGTTGGAAGCTGAT---TTGCAAGGCAAATTTGGTTCATTAGTGTCATCAGTTGAATGGTATCTAAGGTCTATGGAACTATCAGATGATGTAAAGAATGATATTGAACAGCAGTTAAATTCAATTGATTTAATTAATCCCATTAATGCTATAGACGATATTGAATCTTTAATTAGAAATTTAATTCAAGATTATGATAGAACATTTTTAATGTTAAAAGGACTGTTGAAGCAGTGCAATTATGAATATGCATATGAG------
>AFK27419
---------ATGGAGTCTACTCAGCAGATGGCAAGTTCTATTATCAACACTTCTTTTGAAGCTGCAGTTGTTGCTGCCACTTCAACGCTAGAATTAATGGGTATTCAATATGATTATAATGAAGTTTACACTAGAGTTAAAAGTAAGTTTGATTATGTAATGGATGATTCTGGTGTTAAAAATAATCTTTTGGGCAAAGCGGCGACTATTGATCAGGCACTAAATGGAAAATTTGGTTCAGCTATAAGAAATAAAAATTGGATGACTGATTCAAGAACGGTAGCTAAACTGGATGAAGATGTGAATAAGTTAAGGATGATGCTTTCTTCCAAAGGGATTGACCAGAAGATGAGAGTACTTAATGCTTGTTTTAGTGTTAAAAGAATACCAGGTAAATCATCATCAATTATAAAGTGTACTAGACTTATGAAAGATAAGATTGAACGTGGTGAGGTAGAAGTTGATGATTCATTCGTTGAAGAGAAAATGGAAGTTGACACAGTCGATTGGAAATCAAGATATGATCAGTTGGAAAGACGATTCGAATCGTTAAAACAAAGAGTAAATGAAAAGTATGCTACTTGGGTGCAGAAGGCAAAAAAAGTTAATGAAAATATGTACTCTCTTCAGAATGTTATATCTCAGCAACAGAATCAAATAGCTGATTTACAAAATTACTGTAATAAATTAGAAGCTGAT---TTACAAAATAAAGTTAGTTCACTAGTTTCATCTGTTGAATGGTATCTTAAATCAATGGAATTGCCAGATGAAGTCAAAACTGATATTGAACAACAACTGAATTCAATTGATACTATTAGTCCAATAAATGCAATTGATGATTTTGAAATTCTAATCAGAAATTTAATCCATGATTATGATAGAACGTTTTTAATGTTTAAGGGACTATTACGGCAATGCAACTACGAATATGCGTATGAA------
>ACZ51872
---------ATGGAGTCTACTCAGCAGATGGTAAGCTCTATTATTAATACTTCTTTTGAAGCTGCAGTTGTTGCTGCTACTTCAACATTAGAATTAATGGGTATTCAGTATGATTACAATGAAGTATTTACTAGAGTTAAAAGTAAATTTGATTATGTGATGGATGACTCTGGTGTTAAAAACAATCTTTTGGGTAAAGCTATAACTATTGATCAGGCGTTAAATGGAAAGTTTGGCTCAGCTATTAGAAATAGAAATTGGATGACTGATTCTAAAACGGTTGCTAAATTAGATGAAGACGTGAATAAACTCAGAATGATATTATCTTCTAAAGGAATCGACCAAAAGATGAGAGTACTTAATGCTTGTTTTAGTGTAAAAAGAATACCAGGAAAATCATCATCAATAATTAAATGTACTAGACTTATGAAGGATAAAATAGAACGTGGAGAAGTTGAGGTTGATGATTCATATGTTGATGAGAAAATGGAAATTGATACTATTGATTGGAAATCTCGTTATGATCAGTTAGAAAAAAGATTCGAGTCACTAAAACAAAGAGTTAATGAGAAATACAATACTTGGGTGCAAAAAGCAAAGAAAGTAAATGAAAATATGTACTCTCTTCAGAATGTCATTTCACAACAGCAAAACCAAATAGCAGATCTTCAACAATATTGTAATAAATTAGAAGCTGAT---TTGCAAAGCAAATTTAGTTCATTAGTGTCATCAGTTGAGTGGTATCTAAGATCTATGGAATTACCAGATGATGTAAAGACTGATATTGAACAGCAGTTAAATTCAATTGATTTAATTAATCCTATTAATGCTATAGATGATATCGAATCATTGATTAGAAATTTAATTCAAGATTATGACAGAACATTTTTAATATTAAAAGGACTTCTGAAGCAATGCAACTATGAATATGCATATGAG------
>AFJ94707
ATGCTCAAGATGGAGTCTACTCAGCAGATGGCCTCCTCAATTATTAATTCTTCATTTGAAGCTGCAGTAGTTGCTGCAACTTCTACGCTTGAACTAATGGGCATTCAATATGATTATAATGAAGTATATACTAGAGTCAAGAGTAAATTTGATCTTGTGATGGATGACTCTGGTGTTAAAAATAATCTGATGGGTAAAGCGATTACTATTGACCAGGCTCTAAACGGAAGATTTGGTTCGGCAATCAGAAATAGAAATTGGATGGTTGATTCTCGAACTGTGGCTAAATTGGATGAGGATGTAAATAAATTAAGAATGATATTGTCATCTAAAGGAATTGACCAAAAAATGAGAGTTTTGAACGCCTGTTTCAGTGTTAAGAGAATACCTGGGAAATCATCATCTATAGTAAAATGCACTAAATTAATGAAAGACAAATTAGAACGTGGTGAAGTCGAAGTGGATGATTCTTTCGTTGAAGAGAAAATGGAAGTCGATACTATTAATTGGAAACTAAGATATGATCAACTGGAAAAGAGGTTTGAATCATTGAAGCACCGGGTTAATGAAAAGTATAATACTTGGGTTGTAAAGGCTAGAAAGGTGAACGAAAATATGAACTCTCTTCAGAATGTGATCTCTCAACAACAAGCACACATTAATGAACTACAGATGTATAACAACAAATTAGAGCGTGAC---TTACAGTCAAAAATTGGATCAGCCGTTTCATCGATAGAATGGTATTTACGTTCAATGGAGTTGTCTGATGATGTGAAGGTAGATATTGAACAACAGCTTAATTCGATAGACCAGTTAAATCCAGTTAACGCAATAGATGATTTTGAATCAGTGCTTCGTAATTTAATCTCTGATTATGATAGACTATTTATAATGTTTAAAGGGCTATTGCAGCAATGTAACTATACGTGCACTTATGAA------
>AEB79358
---------ATGGAGTCTACTCAGCAGATGGTAAGCTCTATTATTAACACTTCTTTTGAAGCTGCAGTTGTTGCTGCTACTTCAACATTAGAATTAATGGGTATTCAATATGATTACAATGAAATATTTACCAGAGTTAAAAGTAAATTTGATTATGTGATGGATGACTCTGGTGTAAAAAACAATCTTTTAGGTAAAGCTATAACTATTGATCAGGCATTAAATGGAAAGTTTGGTTCAGCTATTAGAAATAGAAATTGGATGACTGATTCTAAAACGGTTGCTAAATTAGATGAAGACGTAAATAAACTGAGAATGACATTATCTTCTAAAGGAATTGACCAAAAGATGAGAGTACTTAATGCTTGTTTTAGTGTAAAGAGAATACCAGGAAAATCATCGTCAATAATTAAATGCACTAGACTTATGAAGGATAAAATAGAACGTGGAGAAGTTGAGGTTGATGATTCATATGTTGATGAGAAAATGGAAATTGATACTATTGATTGGAAACTTCGTTATGATCAGTTAGAAAAAAGATTTGAGTCACTAAAACAGAGAGTTACTGAGAAATACAATACTTGGGTACAAAAGGCAAAGAAAGTAAATGAAAATATGTACTCTCTTCAAAATGTCATCTCACAACAGCAAAATCAAATAGCAGATCTTCAACAATATTGTAATAAGTTGGAAGCTGAT---TTGCAAGGCAAATTTAGTTCACTAGTGTCATCAGTTGAATGGTATCTAAGGTCTATGGAACTACCAGATGATGTGAAGAATGATATTGAACAGCAGTTAAATTCAATTGATTTAATTAATCCCATTAATGCTATAGATGATATTGAATCTTTAATTAGAAATTTAATTCAAGATTATGATAGAACATTTTTAATGTTAAAAGGACTGTTGAAGCAGTGCAATTATGAATATGCATGTGAG------
>ACZ51572
ATGCTCAAGATGGAGTCTACTCAGCAGATGGTAGGTTCTATTATTAACACTTCTTTTGAAGCTGCAGTTGTTGCCGCCACTTCAACACTAGAATTGATGGGTATTCAATATGATTATAATGAGGTATTTACTAGAGTTAAAAGTAAGTTTGACTATGTGATGGATGACTCTGGTGTTAAAAACAATCTTTTAGGTAAAGCTATGACTATTGATCAGGCATTAAATGGAAAATTCGGCTCAGTAGTAAGAAATAGAAATTGGATGACTGATTCTAAAACAGTAGCTAAATTAGATGAGGATGTGAACAAACTTAGAATGATATTATCATCTAAAGGAATTGATCAAAAGATGAGAGTACTTAATGCTTGTTTTAGTGTGAAAAGAATACCAGGAAAATCATCATCGATTATCAAATGCACCAGACTCATGAGAGATAAAATAGAACGAGGAGAGGTTGAAGTTGATGACTCATTTGTTGATGAAAAGATGGAAATTGATACTATTGATTGGAAATCTAGATATGATCAATTGGAGAAAAGATTCGAGTCATTAAAACAGAGAGTTAATGAAAAATATAACAATTGGGTGCAAAAAGCAAAGAAAGTGAATGAAAATATGTACTCTCTTCAAAATGTTATTTCACAGCAGCAAAGTCAAATAGCAGACCTTCAACAATATTGTAGCAAATTGGAAAATGAC---TTACAAAACAAAATTAGTTCATTAGTGTCATCAGTTGAATGGTATCTAAGGTCTATGGAACTATCAGACGATATTAAAACTGATATTGAACAGCAACTAAATTCAATTGACGCAATCAATCCTATCAACGCTATAGACGATCTTGAATCATTGATTAGAAATTTGATCCAAGATTATGACAAAACATTTTTAATGTTGAAAGGACTTGCGAGGCAATGCAACTATGAATGTACGTACGAA------
>ABC66304
ATGCTCAAGATGGAGTCAACTCAGCAGATGGCTAATTCTATTATAAACACTTCTTTTGAAGCTGCAGTTGTTGCTGCCACTTCAACCCTTGAACTCATGGGAATTCAGTATGATTATAATGAAGTTTACACTAGAGTTAAAAGTAAATTTGATTACGTCATGGATGATTCTGGAGTTAAAAACAATTTATTGGGTAAAGCGGCAACTATTGATCAGGCACTGAATGGAAAATTTGGCTCAGCAGTAAGGAACAGAAACTGGATGACTGACACCAGAACTACAACCAGATTAGATGAAGATGTAAATAAACTAAGAATGATGTTATCTTCTAAAGGAATTGATCAAAAGATGAGAGTACTTAATGCATGCTTCAGTGTTAAAAGAATTCCAGGAAAATCATCATCGATAATTAAGTGTACTAGACTAATGAAAGACAAAATTGAACGTGGTGAAGTTGAAGTGGATGATTCGTTCGTTGAAGAAAAGATGGAAGTTGATACGATAGATTGGAAATCTAGATACGAACAATTAGAGAAACGATTCGAATCGTTGAAGCAAAGAGTTAATGAAAAATATACGAGTTGGGTGCAGAAGGCAAAAAAAGCAAATGAGAACATGTACTTCCTTCAGAATGTTATATCGCAACAACAAAATCAAATCGCTGATTTGCAACACTACTGTAATAAACTAGAAGTTGAT---TTACAAAACAAAATTAGTTCACTTGTATCGTCGATTGAATGGTACATGAAATCAATGGAATTGCCTGACGAAGTTAAAACTGATATTGAACAACAGTTAAATTCCATTGATGTAATCAATCCAGTTAATGCTATAGATGATTTTGAGTCATTAATCAGAAATGTTATACTTGATTATGATAGGACATTTTTAATGTTTAAGGGACTAATGAGGCAATGCAACTACGAATATACATATGAA------
>AEB79350
---------ATGGAGTCTACTCAGCAGATGGTAAGCTCTATTATTAATACCTCTTTTGAAGCTGCAGTTGTTGCTGCCACTTCAACATTAGAATTAATGGGTGTTCAATATGATTACAATGAAGTATTTACTAGAGTTAAAAGTAAATTTGATTATGTGATGGATGACTCTGGTGTTAAAAACAATCTTTTGGGTAAAGCTATAACTATTGATCAGGCGTTAAATGGAAAGTTTGGCTCAGCTATTAGAAATAGAAATTGGATGACTGATTCTAAAACGGTTGCTAAATTAGATGAAGACGTGAATAAACTTAGAATGACATTATCTTCTAAAGGAATCGACCAAAAGATGAGAGTACTTAATGCTTGTTTTAGTGTAAAAAGAATACCAGGAAAATCGTCATCAATAATTAAATGTACTAAACTTATGAAGGATAAAATAGAACGTGGAGAAGTTGAGGTTGATGATTCATATGTTGATGAGAAAATGGAAATTGATACTATTGATTGGAAATCTCGTTATGATCAGTTAGAAAAAAGATTTGAGTCACTGAAACAAAGAGTTAATGAGAAATACAATACTTGGGTACAAAAAGCGAAGAAAGTAAATGAAAATATGTACTCTCTTCAGAATGTCATTTCACAACAGCAAAACCAAATAGCAGATCTTCAACAATATTGTAATAAATTAGAAGCTGAT---TTACAAAGCAAATTTAGTTCATTAGTGTCATCAGTTGAGTGGTATCTAAGGTCTATGGAATTACCAGATGATGTAAAGAATGATATTGAACAGCAGTTAAATTCAATTGATTTAATTAATCCCATTAATGCTATAGATGATATCGAATCGTTGATTAGAAATTTAATTCAAGATTATGACAGAGCATTTTTAATGTTAAAAGGACTGTTGAAGCAATGCAACTATGAATATACATATGAG------
>AEB79351
---------ATGGAGTCTACTCAGCAGATGGTAAGCTCTATTATTAATACCTCTTTTGAAGCTGCAGTTGTTGCTGCCACTTCAACATTAGAATTAATGGGTGTTCAATATGATTACAATGAAGTATTTACTAGAGTTAAAAGTAAATTTGATTATGTGATGGATGACTCTGGTGTTAAAAACAATCTTTTGGGTAAAGCTATAACTATTGATCAGGCGTTAAATGGAAAGTTTGGCTCAGCTATTAGAAATAGAAATTGGATGACTGATTCTAAAACGGTTGCTAAATTAGATGAAGACGTGAATAAACTTAGAATGACATTATCTTCTAAAGGAATCGACCAAAAGATGAGAGTACTTAATGCTTGTTTTAGTGTAAAAAGAATACCAGGAAAATCGTCATCAATAATTAAATGTACTAAACTTATGAAGGATAAAATAGAACGTGGAGAAGTTGAGGTTGATGATTCATATGTTGATGAGAAAATGGAAATTGATACTATTGATTGGAAATCTCGTTATGATCAGTTAGAAAAAAGATTTGAGTCACTGAAACAAAGAGTTAATGAGAAATACAATACTTGGGTACAAAAAGCGAAGAAAGTAAATGAAAATATGTACTCTCTTCAGAATGTCATTTCACAACAGCAAAACCAAATAGCAGATCTTCAACAATATTGTAATAAATTAGAAGCTGAT---TTACAAAGCAAATTTAGTTCATTAGTGTCATCAGTTGAGTGGTATCTAAGGTCTATGGAATTACCAGATGATGTAAAGAATGATATTGAACAGCAGTTAAATTCAATTGATTTAATTAATCCCATTAATGCTATAGATGATATCGAATCGTTGATTAGAAATTTAATTCAAGATTATGACAGAGCATTTTTAATGTTAAAAGGACTGTTGAAGCAATGCAACTATGAATATACATATGAG------
>AEB79352
---------ATGGAGTCTACTCAGCAGATGGTAAGCTCTATTATTAATACCTCTTTTGAAGCTGCAGTTGTTGCTGCCACTTCAACATTAGAATTAATGGGTGTTCAATATGATTACAATGAAGTATTTACTAGAGTTAAAAGTAAATTTGATTATGTGATGGATGACTCTGGTGTTAAAAACAATCTTTTGGGTAAAGCTATAACTATTGATCAGGCGTTAAATGGAAAGTTTGGCTCAGCTATTAGAAATAGAAATTGGATGACTGATTCTAAAACGGTTGCTAAATTAGATGAAGACGTGAATAAACTTAGAATGACATTATCTTCTAAAGGAATCGACCAAAAGATGAGAGTACTTAATGCTTGTTTTAGTGTAAAAAGAATACCAGGAAAATCGTCGTCAATAATTAAATGTACTAAACTTATGAAGGATAAAATAGAACGTGGAGAAGTTGAGGTTGATGATTCATATGTTGATGAGAAAATGGAAATTGATACTATTGATTGGAAATCTCGTTATGATCAGTTAGAAAAAAGATTTGAGTCACTGAAACAAAGAGTTAATGAGAAATACAATACTTGGGTACAAAAAGCGAAGAAAGTAAATGAAAATATGTACTCTCTTCAGAATGTCATTTCACAACAGCAAAACCAAATAGCAGATCTTCAACAATATTGTAATAAATTAGAAGCTGAT---TTACAAAGCAAATTTAGTTCATTAGTGTCATCAGTTGAGTGGTATCTAAGGTCTATGGAATTACCAGATGATGTAAAGAATGATATTGAACAGCAGTTAAATTCAATTGATTTAATTAATCCCATTAATGCTATAGATGATATCGAATCGTTGATTAGAAATTTAATTCAAGATTATGACAGAGCATTTTTAATGTTAAAAGGACTGTTGAAGCAATGCAACTATGAATATACATATGAG------
>AEB79353
---------ATGGAGTCTACTCAGCAGATGGTAAGCTCTATTATTAATACCTCTTTTGAAGCTGCAGTTGTTGCTGCCACTTCAACATTAGAATTAATGGGTGTTCAATATGATTACAATGAAGTATTTACTAGAGTTAAAAGTAAATTTGATTATGTGATGGATGACTCTGGTGTTAAAAACAATCTTTTGGGTAAAGCTATAACTATTGATCAGGCGTTAAATGGAAAGTTTGGCTCAGCTATTAGAAATAGAAATTGGATGACTGATTCTAAAACGGTTGCTAAATTAGATGAGGACGTGAATAAACTTAGAATGACATTATCTTCTAAAGGAATCGACCAAAAGATGAGAGTACTTAATGCTTGTTTTAGTGTAAAAAGAATACCAGGAAAATCGTCATCAATAATTAAATGTACTAAACTTATGAAGGATAAAATAGAACGTGGAGAAGTTGAGGTTGATGATTCATATGTTGATGAGAAAATGGAAATTGATACTATTGATTGGAAATCTCGTTATGATCAGTTAGAAAAAAGATTTGAGTCACTGAAACAAAGAGTTAATGAGAAATACAATACTTGGGTACAAAAAGCGAAGAAAGTAAATGAAAATATGTACTCTCTTCAGAATGTCATTTCACAACAGCAAAACCAAATAGCAGATCTTCAACAATATTGTAATAAATTAGAAGCTGAT---TTACAAAGCAAATTTAGTTCATTAGTGTCATCAGTTGAGTGGTATCTAAGGTCTATGGAATTACCAGATGATGTAAAGAATGATATTGAACAGCAGTTAAATTCAATTGATTTAATTAATCCCATTAATGCTATAGATGATATCGAATCGTTGATTAGAAATTTAATTCAAGATTATGACAGAGCATTTTTAATGTTAAAAGGACTGTTGAAGCAATGCAACTATGAATATACATATGAG------
>AEB79354
---------ATGGAGTCTACTCAGCAGATGGTAAGCTCTATTATTAATACCTCTTTTGAAGCTGCAGTTGTTGCTGCCACTTCAACATTAGAATTAATGGGTGTTCAATATGATTACAATGAAGTATTTACTAGAGTTAAAAGTAAATTTGATTATGTGATGGATGACTCTGGTGTTAAAAACAATCTTTTGGGTAAAGCTATAACTATTGATCAGGCGTTAAATGGAAAGTTTGGCTCAGCTATTAGAAATAGAAATTGGATGACTGATTCTAAAACGGTTGCTAAATTAGATGAAGACGTGAATAAACTTAGAATGACATTATCTTCTAAAGGAATCGACCAAAAGATGAGAGTACTTAATGCTTGTTTTAGTGTAAAAAGAATACCAGGAAAATCGTCATCAATAATTAAATGTACTAAACTTATGAAGGATAAAATAGAACGTGGAGAAGTTGAGGTTGATGATTCATATGTTGATGAGAAAATGGAAATTGATACTATTGATTGGAAATCTCGTTATGATCAGTTAGAAAAAAGATTTGAGTCACTGAAACAAAGAGTTAATGAGAAATACAATACTTGGGTACAAAAAGCGAAGAAAGTAAATGAAAATATGTACTCTCTTCAGAATGTCATTTCACAACAGCAAAACCAAATAGCAGATCTTCAACAATATTGTAATAAATTAGAAGCTGAT---TTACAAAGCAAATTTAGTTCATTAGTGTCATCAGTTGAGTGGTATCTAAGGTCTATGGAATTACCAGATGATGTAAAGAATGATATTGAACAGCAGTTAAATTCAATTGATTTAATTAATCCCATTAATGCTATAGATGATATCGAATCGTTGATTAGAAATTTAATTCAAGATTATGACAGAGCATTTTTAATGTTAAAAGGACTGTTGAAGCAATGCAACTATGAATATACATATGAG------
>AEB79355
---------ATGGAGTCTACTCAGCAGATGGTAAGCTCTATTATTAACACTTCTTTTGAAGCTGCAGTTGTTGCTGCTACTTCAACATTAGAATTAATGGGTATTCAATATGATTATAATGAAGTATTTACCAGAGTTAAAAGTAAATTTGATTATGTGATGGATGATTCTGGTGTAAAAAACAATCTTTTAGGTAAAGCTATAACTATTGATCAGGCGTTAAATGGAAAGTTTGGCTCAGCTATTAGAAATAGAAATTGGATGACTGATTCTAAAACGGTTGCTAAATTAGATGAAGACGTAAATAAACTTAGAATGACATTATCTTCTAAAGGAATTGATCAAAAGATGAGAGTACTTAATGCTTGTTTTAGTGTAAAAAGAATACCAGGAAAATCATCGTCAATAATTAAATGCACTAGACTTATGAAGGATAAAATAGAACGTGGAGAAGTTGAGGTTGATGATTCATATATTGATGAGAAAATGGAAATTGATACTATTGATTGGAAATCTCGTTATGATCAGTTAGAAAAAAGATTTGAGTCACTAAAACAAAGAGTTACTGAGAAATACAATACTTGGGTACAAAAAGCAAAGAAAGTAAATGAAAATATGTACTCTCTTCAAAATGTCATCTCACAACAGCAGAATCAAATAGCAGATCTTCAACAATATTGTAATAAGTTGGAAGCTGAT---TTGCAAGGCAAATTTAGTTCATTGGTGTCATCAGTTGAGTGGTATCTAAGGTCTATGGAACTACCAGATGATGTAAAGAATGATATTGAACAGCAGTTAAATTCAATTGATTTAATTAATCCCATTAATGCTATAGACGATATTGAATCGTTAATTAGAAATTTAATTCAAGATTATGACAGAACATTTTTAATGTTAAAAGGACTGTTGAAGCAGTGCAATTATGAATATGCATGTGAG------
>AEB79356
---------ATGGAGTCTACTCAGCAGATGGTAAGCTCTATTATTAACACTTCTTTTGAAGCTGCAGTTGTTGCTGCCACTTCAACATTAGAATTAATGGGTATTCAATATGATTACAATGAAATATTTACCAGAGTTAAAAGTAAATTTGATTATGTGATGGATGACTCTGGTGTTAAAAACAATCTTTTGGGTAAAGCTATAACTATTGATCAGGCGTTAAATGGAAAGTTTGGCTCAGCTATCAGAAATAGAAATTGGATGACTGATTCTAAAACGGTTGCTAAATTAGATGAAGACGTGAATAAACTTAGGATGACATTATCTTCTAAAGGAATCGATCAAAAGATGAGAGTACTTAATGCTTGTTTTAGTGTAAAAAGAATACCAGGAAAATCATCATCAATAATTAAATGCACTAGACTTATGAAGGATAAAATAGAACGTGGAGAAGTTGAGGTTGATGATTCATATGTTGATGAGAAAATGGAAATTGATACTATTGATTGGAAATCTCGTTATGATCAGTTAGAAAAAAGATTTGAGTCACTAAAACAAAGAGTTAATGAGAAATATAATACTTGGGTACAAAAAGCGAAGAAAGTAAATGAAAATATGTATTCTCTTCAGAATGTCATTTCACAACAGCAAAACCAAATAGCAGATCTTCAACAATATTGTAACAAATTGGAAGCTGAT---TTACAAGGCAAATTTAGTTCATTAGTGTCATCAGTTGAGTGGTATCTAAGGTCTATGGAATTACCAGATGATGTAAAGAATGATATTGAACAGCAGTTAAATTCAATTGATTTAATTAATCCCATTAATGCTATAGATGATATCGAATCGTTGATTAGAAATTTAATCCAAGATTATGACAGAACATTTTTGATGTTAAAAGGACTGTTGAAGCAATGCAACTATGAATATGTATATGAA------
>AEB79357
---------ATGGAGTCTACTCAGCAGATGGTAAGCTCTATTATTAACACTTCTTTTGAAGCTGCAGTTGTTGCTGCTACTTCAACATTAGAATTAATGGGTATTCAATATGATTACAATGAAATATTTACCAGAGTTAAAAGTAAATTTGATTATGTGATGGATGACTCTGGTGTAAAAAACAATCTTTTAGGTAAAGCTATAACTATTGATCAGGCATTAAATGGAAAGTTTGATTCAGCTATTAGAAATAGAAATTGGATGACTGATTCTAAAACGGTTGCTAAATTAGATGAAGACGTAAATAAACTGAGAATGACATTATCTTCTAAAGGAATTGACCAAAAGATGAGAGTACTTAATGCTTGTTTTAGTGTAAAGAGAATACCAGGAAAATCATCGTCAATAATTAAATGCACTAGACTTATGAAGGATAAAATAGAACGTGGAGAAGTTGAGGTTGATGATTCATATGTTGATGAGAAAATGGAAATTGATACTATTGATTGGAAACCTCGTTATGATCAGTTAGAAAAAAGATTTGAGTCACTAAAACAGAGAGTTACTGAGAAATACAATACTTGGGTACAAAAGGCAAAGAAAGTAAATGAAAATATGTACTCTCTTCAAAATGTCATCTCACAACAGCAAAATCAAATAGCAGATCTTCAACAATATTGTAATAAGTTGGAAGCTGAT---TTGCAAGGCAAATTTAGTTCACTAGTGTCATCAGTTGAATGGTATCTAAGGTCTATGGAACTACCAGATGATGTGAAGAATGATATTGAACAGCAGTTAAATTCAATTGATTTAATTAATCCCATTAATGCTATAGATGATATTGAATCTTTAATTAGAAATTTAATTCAAGATTATGATAGAACATTTTTAATGTTAAAAGGACTGTTGAAGCAGTGCAATTATGAATATGCATGTGAG------
>AGE98431
---------ATGGAGTCTACTCAGCAGATGGTAAGCTCTATTATTAACACTTCTTTTGAAGCTGCAGTTGTTGCTGCAACTTCAACATTAGAATTAATGGGTATTCAATATGATTACAATGAAGTATTTACCAGAGTTAAAAGTAAATTTGATTATGTGATGGATGACTCTGGTGTTAAAAACAATCTTTTGGGTAAAGCTATAACTATTGATCAGGCATTAAATGGAAAGTTTGGCTCAGCTATTAGAAATAGAAATTGGATGACTGATTCTAAAACGGTTGCTAAATTAGATGAAGACGTGAATAAACTTAGAATGACATTATCTTCTAAAGGAATTGATCAAAAGATGAGAGTACTTAATGCTTGTTTTAGTGTAAAAAGAATACCAGGAAAATCATCATCAATAATTAAATGCACTAGACTTATGAAGGATAAAATAGAACGTGGAGAAGTTGAGGTTGATGATTCATATGTTGATGAGAAAATGGAAATTGATACTATTGATTGGAAATCTCGTTATGATCAGTTAGAAAAAAGATTTGAGTCACTAAAACAAAGAGTTAATGAGAAATACAATACTTGGGTACAAAAAGCGAAGAAAGTAAATGAAAATATGTACTCTCTTCAGAATGTCATTTCACAACAGCAAAATCAAATAGCAGATCTTCAACAATATTGTAATAAATTGGAAGCTGAT---TTGCAAGGCAAATTTAGTTCATTAGTGTCATCAGTTGAGTGGTATCTAAGGTCTATGGAATTACCAGATGATGTAAAGAACGATATTGAACAGCAGTTAAATTCAATTGATTTAATTAATCCCATTAATGCTATAGATGATATCGAATCGTTGATTAGAAATTTAATTCAAGATTATGACAGAACATTTTTAATGTTAAAAGGACTGTTGAAGCAATGCAACTATGAATATGCATGTGAG------
>AGE99120
ATGCTCAAGATGGAGTCTACTCAGCAGATGGTAAATTCTATTATTAACACTTCTTTTGAAGCTGCAGTCGTTGCTGCTACTTCAACACTAGAATTAATGGGTATTCAATATGATTATAATGAAGTATTTACTAGAGTAAAAAGTAAATTCGATTATGTAATGGATGACTCTGGTGTTAAAAACAACCTTTTAGGTAAAGCTGTAACTATTGATCAGGCATTAAATGGAAAGTTTGGCTCAGCTATTAGAAATAGAAATTGGATGACTGATTCTAAAACGGTTGCTAAATTGGATGAAGACGTAAATAAACTTAGGATGACATTATCTTCTAAAGGAATTGACCAAAAGATGAGAGTACTTAATGCTTGTTTTAGTGTAAAGAGAATACCAGGAAAATCATCATCAATAATTAAATGCACTAGACTTATGAAGGATAAAATAGAACGTGGAGAAGTTGAGGTTGATGATTCATATGTTGATGAGAAAATGGAAATTGATACTATTGATTGGAAATCTCGTTACGATCAGTTGGAAAGAAGATTCGAGTCATTAAGACAAAGAGTTAGTGAAAAATACAATAATTGGGTACAAAAAGCAAGGAAAATGAATGAAAACATGTATTCTCTTCAGAATGTCATTTCACAACAGCAAAATCAGATAGCAGATCTTCAACAATATTGCAGTAAATTGGAAGCTGAC---TTGCAAGGCAAAATTAGTTCATTAGTGTCATCAGTTGAGTGGTATCTAAGGTCTATGGAACTGTCAGATGATGTAAAGACTGATATTGAACAACAGTTGAATTCAATTGATGCAATTAATCCCGTTAATGCTATAGATGATATTGAATCATTGATCAGAAATTTAATTCAAGATTATGACAGAACATTCTTGATGTTAAAAGGACTTTTGAGGCAATGCAACTATGAATATATTTATGAG------
>AGE99041
---------ATGGAGTCTACTCAGCAGATGGTAAGCTCTATTATTAACACTTCTTTTGAAGCTGCAGTTGTTGCTGCCACTTCAACATTAGAATTAATGGGTATTCAATATGATTACAATGAAGTATTCACTAGAGTTAAAAGTAAATTTGATTATGTGATGGATGATTCTGGTGTTAAAAACAATCTTTTGGGTAAAGCTATAACTATTGATCAGGCGTTAAATGGAAAGTTTGGCTCAGCTATTAGAAATAGAAATTGGATGACTGATTCTAAAACGGTTGCTAAATTAGATGAAGACGTGAATAAACTTAGAATGACATTATCTTCTAAAGGAATCGATCAAAAGATGAGAGTACTTAATGCTTGTTTTAGTGTAAAAAGAATACCAGGAAAATCATCATCAATAATTAAATGCACTAGACTTATGAAGGATAAAATAGAACGTGGAGAAGTTGAGGTTGATGATTCATATGTTGATGAGAAAATGGAAATTGATACTATTGATTGGAAATCTCGTTATGATCAGTTAGAAAAAAGATTTGAGTCACTAAAACAAAGAGTTAATGAGAAATACAATACTTGGGTACAAAAAGCGAAGAAAGTAAATGAAAATATGTACTCTCTTCAGAATGTCATTTCGCAACAGCAAAACCAAATAGCAGATCTTCAACAATATTGTAATAAATTGGAAGCTGAT---TTGCAAGGCAAATTTAGTTCATTAGTGTCATCAGTTGAGTGGTATCTAAGGTCAATGGAATTACCAGATGATGTAAAGAATGATATTGAACAGCAGTTAAATTCAATTGATTTAATTAATCCCATTAATGCTATAGATGATATCGAATCGTTGATTAGAAATTTAATTCAAGATTATGACAGAACATTTTTAATGTTAAAAGGACTGTTGAAGCAATGTAACTATGAATATGCATATGAG------
>ACZ51979
ATGCTCAAGATGGAGTCTACTCAGCAGATGGTAGGTTCTATTATTAACACTTCTTTTGAAGCTGCAGTTGTTGCCGCCACTTCAACACTAGAATTGATGGGTATTCAATATGATTATAATGAGGTATTTACTAGAGTTAAAAGTAAGTTTGACTATGTGATGGATGACTCTGGTGTTAAAAACAATCTTTTAGGTAAAGCTATGACTATTGATCAGGCATTAAATGGAAAATTCGGCTCAGTAGTAAGAAATAGAAATTGGATGACTGATTCTAAAACAGTAGCTAAATTAGATGAGGATGTGAACAAACTTAGAATGATATTATCATCTAAAGGAATTAATCAAAAGATGAGAGTACTTAATGCTTGTTTTAGTGTGAAAAGAATACCAGGAAAATCATCATCGATTATCAAATGCACCAGACTCATGAGAGATAAAATAGAACGAGGAGAGGTTGAAGTTGATGACTCATTTGTTGATGAAAAGATGGAAATTGATACTATTGATTGGAAATCTAGATATGATCAATTGGAGAAAAGATTCGAGTCATTAAAACAGAGAGTTAATGAAAAATATAACAATTGGGTGCAAAAAGCAAAGAAAGTGAATGAAAATATGTACTCTCTTCAAAATGTTATTTCACAGCAGCAAAGTCAAATAGCAGACCTTCAACAATATTGTAGCAAATTGGAAACTGAC---TTACAAAACAAAATTAGTTCATTAGTGTCATCAGTTGAATGGTATCTAAGGTCTATGGAACTATCAGACGATATTAAAACTGATATTGAACAGCAACTAAATTCAATTGACGCAATCAATCCTATCAACGCTATAGACGATCTTGAATCATTGATTAGAAATTTGATCCAAGATTATGACAAAATATTTTTAATGTTGAAAGGACTTGCGAGGCAATGCAACTATGAATGTACGTACGAA------
>AGF85969
---------ATGGAGTCTACTCAGCAGATGGTAAGCTCTATTATTAATACTTCTTTTGAAGCTGCAGTTGTTGCTGCCACTTCAACATTAGAATTAATGGGTATTCAATATGATTACAATGAAGTATTTACTAGAGTTAAAAGTAAGTTTGATTACGTGATGGATGACTCTGGTGTAAAAAACAATCTTTTGGGTAAGGCTATAACTATTGATCAGGCGTTGAATGGAAAGTTTGGATCAGCTATTAGAAATAGAAATTGGATGACTGATTCTAAGACGGTTGCAAAATTAGATGAAGATGTGAATAAACTTAGAATGACATTATCTTCTAAAGGAATTGACCAAAAGATGAGAGTACTTAATGCTTGTTTTAGTGTGAAAAGAATACCAGGAAAATCATCATCAATAATTAAATGCACTAGACTTATGAAGGATAAAATAGAACGTGGAGAAGTTGAGGTTGATGATTCATATGTTGATGAAAAAATGGAAGTTGATACTATTGATTGGAAATCTCGGTATGATCAGCTAGAAAGAAGATTTGAGTCACTAAAACAAAGAGTTAGTGAAAAATACAACGCTTGGGTACAAAAAGCGAAGAAAGTAAATGAAAATATGTACTCTCTTCAGAATGTTATTTCACAACAGCAAAACCAAATAGCGGATCTTCAACAGTATTGTAATAAATTGGAAGTTGAT---TTGCAAGGCAAGTTTAGTTCATTAGTGTCATCAGTTGAGTGGTATCTAAGGTCTATGGAATTACCAGATGATGTAAAGACTGATATAGAACAGCAGTTAAACTCAATTGATTTAATTAATCCCATTAATGCTGTAGATGATATCGAATCGTTGATTAGAAATTTAATTCAAGATTATGACAGAACATTTTTAATGTTAAAAGGACTGTTGAAGCAATGCAACTATGAATATGCATATGAG------
>AGE98979
---------ATGGAGTCTACTCAGCAGATGGTAAGCTCTATTATTAACACTTCTTTTGAAGCTGCAGTTGTTGCTGCCACTTCAACATTAGAATTAATGGGTATTCAATATGATTACAATGAAGTATTTACCAGAGTTAAAAGTAAATTTGATTATGTGATGGATGACTCTGGTGTTAAAAACAATCTTTTGGGTAAAGCTATAACTATTGATCAGGCGTTAAATGGAAAGTTTGGCTCAGCTATTAGAAATAGAAATTGGATGACTGATTCTAAAACGGTTGCTAAATTAGATGAAGACGTGAATAAACTTAGAATGACATTATCTTCTAAAGGAATTGATCAAAAGATGAGAGTACTTAATGCTTGTTTTAGTGTAAAAAGAATACCAGGAAAATCATCATCAATAATTAAATGCACTAGACTTATGAAGGATAAAATAGAACGTGGAGAAGTTGAGGTTGATGATTCATATGTTGATGAGAAAATGGAAATTGATACTATTGATTGGAAATCTCGTTATGATCAGTTAGAAAAAAGATTTGAGTCACTAAAACAAAGAGTTAATGAGAAATACAATACTTGGGTACAAAAAGCGAAGAAAGTAAATGAAAATATGTACTCTCTTCAGAATGTCATTTCACAACAGCAAAATCAAATAGCAGATCTTCAACAATATTGTAATAAATTGGAAGCTGAT---TTGCAAGGCAAATTTAGTTCATTAGTGTCATCAGTTGAGTGGTATCTAAGGTCTATGGAATTACCAGATGATGTAAAGAACGATATTGAACAGCAGTTAAATTCAATTGATTTAATTAATCCCATTAATGCTATAGATGATATCGAATCGTTGATTAGAAATTTAATTCAAGATTATGACAGAACATTTTTAATGTTAAAAGGACTGTTGAAGCAATGCAACTATGAATATGCATGTGAG------
>ACV73807
ATGCTCAAGATGGAGTCTACTCAGCAGATGGTATCTTCTATTATTAACTCTTCTTTTGAAGCTGCAGTTGTCGCTGCAACTTCCACATTGGAATTAATGGGTATTCAATATGATTATAATGAAGTATATACTAGAGTTAAAAGTAAGTTTGATTTTGTAATGGATGATTCTGGCGTTAAGAATAATCTAATAGGTAAAGCAGCTACAATTGATCAGGCTTTGAATGGTAAGTTTAGTTCATCTATCAGAAATAGAAATTGGATGACTGATTCAAAAACTGTAGCAAGATTAGATGAAGATGTGAACAAACTTAGATTATTGTTGTCATCGAAAGGAATTGATCAAAAAATGAGAGTTCTTAATGCATGCTTTAGTGTTAAGAGAGTACCTGGAAAATCGTCATCTATCATTAAATGTACTAGGTTAATGAAAGAGAAAATAGAACGTGGAGAAGTTGAAGTGGATGATGCATTCATTGAAGAAAAAATGGAAATTGACACTATAGATTGGAAATCCAGATATGATCAACTTGAAAGACGATTTGAGTCGTTAAAACAGCGAGTTAATGAAAAGTACAATAATTGGGTTATTAAGGCAAGGAAAGTAAACGAAAACATGAACTCTCTTCAGAATGTCATTTCGCAACAACAAGCTCATATCAATGAATTACAAATATATAATAATAAACTAGAGCGTGAT---TTACAATCAAAAATAGGATCAGTTATTTCATCCATTGAATGGTACTTACGGTCTATGGAACTATCAGATGACATTAAATCAGATATTGAACAACAACTCAATTCAATAGATCATATTAATCCAGTTAATGCTTTTGATGATTTCGAGTCTATTCTTCGTAATTTAATATCTGATTATGATAGAATTTTTATTATGTTTAAAGGATTGTTGCAGCAAAGTAATTACACTTATACTTATGAG------
>ADP68539
ATGCTCAAGATGGAGTCTACGCAACAGATGGCCGTCTCAATCATTAACTCTTCTTTTGAAGCTGCAGTTGTAGCTGCAACCTCAGCTCTTGAGAATATGGGAATAGAATATGATTATCAGGATGTGTATTCTAGAGTAAAGAATAAATTTGACTTTGTAATGGATGATTCTGGGGTTAAAAATAATCTTATTGGTAAAGCAATTACTATTGATCAAGCCTTGAATAACAAATTTGGCTCTGCTATAAGGAACAGAAATTGGCTTGCTGATACTTCTAGAGCAGCTAAGTTGGATGAGGATGTAAATAAACTAAGAATGATGTTATCATCAAAAGGGATTGATCAAAAAATGAGAGTTCTAAACGCATGCTTCAGCGTAAAAAGAATACCTGGAAAATCGTCATCTATTGTCAAATGCACGAAATTGATGCGCGATAAATTGGAACGTGGTGAAGTTGAAGTGGATGATACATTTGTGGATGAAAAGATGGAAGTGGACACTATTGACTGGAAATCGCGCTATGAGCAATTGGAACAAAGGTTTGAATCACTAAAGTCCAGGGTAAATGAAAAATATAATAATTGGGTGTTAAAGGCGAGAAAAATGAATGAAAATATGCATTCTCTTCAGAATGTCATCTCTCAACAGCAAGCACACATAGCTGAGCTTCAAGTGTACAATAATAAACTAGAACGCGAT---TTGCAAAATAAAATTGGATCCCTTACTTCTTCAATTGAATGGTATTTAAGATCAATGGAATTAGACTCTGAAATAAAGGCAGATATTGAGCAGCAAATTAACTCAATTGATGCGATTAATCCATTGCACGCTTTTGATGATTTAGAATCAGTAATACGTAATTTAATATCCGATTATGACAAATTATTTCTTATGTTTAAAGGATTGATACAGAGATGTAATTATCAATATTCATTTGGTTGCGAA
>AEB79328
---------ATGGAGTCTACTCAGCAGATGGTAAGCTCTATTATTAACACTTCTTTTGAAGCTGCAGTTGTTGCTGCTACTTCAACATTAGAATTAATGGGTATTCAATATGATTACAATGAAATATTTACCAGAGTTAAAAGTAAATTTGATTATGTGATGGATGACTCTGGTGTAAAAAACAATCTTTTAGGTAAAGCTATAACTATTGATCAGGCATTAAATGGAAAGTTTGGTTCAGCTATTAGAAATAGAAATTGGATGACTGATTCTAAAACGGTTGCTAAATTAGATGAAGACGTAAATAAACTGAGAATGACATTATCTTCTAAAGGAATTGACCAAAAGATGAGAGTACTTAATGCTTGTTTTAGTGTAAAGAGAATACCAGGAAAATCATCGTCAATAATTAAATGCACTAGACTTATGAAGGATAAAATAGAACGTGGAGAAGTTGAGGTTGATGATTCATATGTTGATGAGAAAATGGAAATTGATACTATTGATTGGAAACCTCGTTATGATCAGTTAGAAAAAAGATTTGAGTCACTAAAACAGAGAGTTACTGAGAAATACAATACTTGGGTACAAAAGGCAAAGAAAGTAAATGAAAATATGTACTCTCTTCAAAATGTCATCTCACAACAGCAAAATCAAATAGCAGATCTTCAACAATATTGTAATAAGTTGGAAGCTGAT---TTGCAAGGCAAATTTAGTTCACTAGTGTCATCAGTTGAATGGTATCTAAGGTCTATGGAACTACCAGATGATGTGAAGAATGATATTGAACAGCAGTTAAATTCAATTGATTTAATTAATCCCATTAATGCTATAGATGATATTGAATCTTTAATTAGAAATTTAATTCAAGATTATGATAGAACATTTTTAATGTTAAAAGGACTGTTGAAGCAGTGCAATTATGAATATGCATGTGAG------
>AEB79325
---------ATGGAGTCTACTCAGCAGATGGTAAGCTCTATTATTAACACTTCTTTTGAAGCTGCAGTTGTTGCTGCTACTTCAACATTAGAATTAATGGGTATTCAATATGATTACAATGAAATATTTACCAGAGTTAAAAGTAAATTTGATTATGTGATGGATGACTCTGGTGTAAAAAACAACCTTTTAGGTAAAGCTATAACTATTGATCAGGCATTAAATGGAAAGTTTGGTTCAGCTATTAGAAATAGAAATTGGATGACTGATTCTAAAACGGTTGCTAAATTAGATGAAGACGTAAATAAACTGAGAATGACATTATCTTCTAAAGGAATTGACCAAAAGATGAGAGTACTTAATGCTTGTTTTAGTGTAAAGAGAATACCAGGAAAATCATCGTCAATAATTAAATGCACTAGACTTATGAAGGATAAAATAGAACGTGGAGAAGTTGAGGTTGATGATTCATATGTTGATGAGAAAATGGAAATTGATACTATTGATTGGAAATCTCGTTATGATCAGTTAGAAAAAAGATTTGAGTCACTAAAACAGAGAGTTACTGAGAAATACAATACTTGGGTACAAAAGGCAAAGAAAGTAAATGAAAATATGTACTCTCTTCAAAATGTCATCTCACAACAGCAAAATCAAATAGCAGATCTTCAACAATATTGTAATAAGTTGGAAGCTGAT---TTGCAAGGCAAATTTAGTTCATTAGTGTCATCAGTTGAATGGTATCTAAGGTCTATGGAACTACCAGATGATGTAAAGAATGATATTGAACAGCAGTTAAATTCAATTGATTTAATTAATCCCATTAATGCTATAGATGATATTGAATCTTTAATTAGAAATTTAATTCAAGATTATGACAGAACATTTTTAATGTTAAAAGGACTGTTGAAGCAGTGCAATTATGAATATGCATGTGAG------
>AEB79329
---------ATGGAGTCTACTCAGCAGATGGTAAGCTCTATTATTAACACTTCTTTTGAAGCTGCAGTTGTTGCTGCTACTTCAACATTAGAATTAATGGGTATTCAATATGATTACAATGAAATATTTACCAGAGTTAAAAGTAAATTTGATTATGTGATGGATGACTCTGGTGTAAAAAACAATCTTTTAGGTAAAGCTATAACTATTGATCAGGCATTAAATGGAAAGTTTGGTTCAGCTATTAGAAATAGAAATTGGATGACTGATTCTAAAACGGTTGCTAAATTAGATGAAGACGTAAATAAACTGAGAATGACATTATCTTCTAAAGGAATTGACCAAAAGATGAGAGTACTTAATGCTTGTTTTAGTGTAAAGAGAATACCAGGAAAATCATCGTCAATAATTAAATGCACTAGACTTATGAAGGATAAAATAGAACGTGGAGAAGTTGAGGTTGATGATTCATATGTTGATGAGAAAATGGAAATTGATACTATTGATTGGAAACCTCGTTATGATCAGTTAGAAAAAAGATTTGAGTCACTAAAACAGAGAGTTACTGAGAAATACAATACTTGGGTACAAAAGGCAAAGAAAGTAAATGAAAATATGTACTCTCTTCAAAATGTCATCTCACAACAGCAAAATCAAATAGCAGATCTTCAACAATATTGTAATAAGTTGGAAGCTGAT---TTGCAAGGCAAATTTAGTTCACTAGTGTCATCAGTTGAATGGTATCTAAGGTCTATGGAACTACCAGATGATGTGAAGAATGATATTGAACAGCAGTTAAATTCAATTGATTTAATTAATCCCATTAATGCTATAGATGATATTGAATCTTTAATTAGAAATTTAATTCAAGATTATGATAGAACATTTTTAATGTTAAAAGGACTGTTGAAGCAGTGCAATTATGAATATGCATGTGAG------
>AEB79327
---------ATGGAGTCTACTCAGCAGATGGTAAGCTCTATTATTAACACTTCTTTTGAAGCTGCAGTTGTTGCTGCTACTTCAACATTAGAATTAATGGGTATTCAATATGATTACAATGAAATATTTACCAGAGTTAAAAGTAAATTTGATTATGTGATGGATGACTCTGGTGTAAAAAACAATCTTTTAGGTAAAGCTATAACTATTGATCAGGCATTAAATGGAAAGTTTGGTTCAGCTATTAGAAATAGAAATTGGATGACTGATTCTAAAACGGTTGCTAAATTAGATGAAGACGTAAATAAACTGAGAATGACATTATCTTCTAAAGGAATTGACCAAAAGATGAGAGTACTTAATGCTTGTTTTAGTGTAAAGAGAATACCAGGAAAATCATCGTCAATAATTAAATGCACTAGACTTATGAAGGATAAAATAGAACGTGGAGAAGTTGAGGTTGATGATTCATATGTTGATGAGAAAATGGAAATTGATACTATTGATTGGAAATCTCGTTATGATCAGTTAGAAAAAAGATTTGAGTCACTAAAACAGAGAGTTACTGAGAAATACAATACTTGGGTACAAAAGGCAAAGAAAGTAAATGAAAATATGTACTCTCTTCAAAATGTCATCTCACAACAGCAAAATCAAATAGCAGATCTTCAACAATATTGTAATAAGTTGGAAGCTGAT---TTGCAAGGCAAATTTAGTTCATTAGTGTCATCAGTTGAATGGTATCTAAGGTCTATGGAACTACCAGATGATGTAAAGAATGATATTGAACAGCAGTTAAATTCAATTGATTTAATTAATCCCATTAATGCTATAGATGATATTGAATCTTTAATTAGAAATTTAATTCAAGATTATGACAGAACATTTTTAATGTTAAAAGGACTGTTGAAGCAGTGCAATTATGAATATGCATGTGAG------
>AEB79326
---------ATGGAGTCTACTCAGCAGATGGTAAGCTCCATTATTAACACTTCTTTTGAAGCTGCAGTTGTTGCTGCTACTTCAACACTAGAATTAATGGGTATTCAATATGATTACAATGAAATATTTACCAGAGTTAAAAGTAAATTTGATTATGTGATGGATGACTCTGGTGTAAAAAACAATCTTTTAGGTAAAGCTATAACTATTGATCAGGCATTAAATGGAAAGTTTGGTTCAGCTATTAGAAATAGAAATTGGATGACTGATTCTAAAACGGTTGCTAAATTAGATGAAGATGTAAATAAACTGAGAATGACATTATCTTCTAAAGGAATTGACCAAAAGATGAGAGTACTTAATGCCTGTTTTAGTGTAAAGAGAATACCAGGAAAATCATCGTCAATAATTAAATGCACTAGACTTATGAAGGATAAAATAGAACGTGGAGAAGTTGAGGTTGACGATTCATATGTTGATGAGAAAATGGAAATTGATACTATTGATTGGAAATCTCGTTATGATCAGTTAGAAAAAAGATTTGAGTCACTAAAACTAAGAGTTACTGAGAAATACAATACTTGGGTACAAAAGGCAAAGAAAGTAAATGAAAATATGTACTCTCTTCAAAATGTCATCTCACAACAGCAAAATCAAATAGCAGATCTTCAACAATATTGTAATAAGTTGGAAGCTGAT---TTGCAAGGCAAATTTGGTTCATTAGTGTCATCAGTTGAATGGTATCTAAGGTCTATGGAACTATCAGATGATGTAAAGAATGATATTGAACAGCAGTTAAATTCAATTGATTTAATTAATCCCATTAATGCTATAGACGATATTGAATCTTTAATTAGAAATTTAATTCAAGATTATGATAGAACATTTTTAATGTTAAAAGGACTGTTGAAGCAGTGCAATTATGAATATGCATATGAG------
>AEB79321
---------ATGGAGTCTACTCAGCAGATGGTAAGCTCCATTATTAACACTTCTTTTGAAGCTGCAGTTGTTGCTGCTACTTCAACACTAGAATTAATGGGTATTCAATATGATTACAATGAAATATTTACTAGAGTTAAAAGTAAATTTGATTATGTGATGGATGACTCTGGTGTAAAAAACAATCTTTTAGGTAAAGCTATAACTATTGATCAAGCATTAAATGGAAAGTTTGGTTCAGCTATTAGAAATAGAAATTGGATGACTGATTCTAAAACGGTTGCTAAATTAGATGAAGATGTAAATAAACTGAGAATGACATTATCTTCTAAAGGAATTGACCAAAAGATGAGAGTACTTAATGCCTGTTTTAGTGTAAAGAGAATACCAGGAAAATCATCGTCAATAATTAAATGCACTAGACTTATGAAGGATAAAATAGAACGTGGAGAAGTTGAGGTTGATGATTCATATGTTGATGAGAAAATGGAAATTGATACTATTGATTGGAAATCTCGTTATGATCAGTTAGAAAAAAGATTTGAGTCACTAAAACTAAGAGTTACTGAGAAATATAATACTTGGGTACAAAAGGCAAAGAAAGTAAATGAAAATATGTACTCTCTTCAAGATGTCATCTCACAACAGCAAAATCAAATAGCAGATCTTCAACAATATTGTAATAAGTTGGAAGCTGAT---TTGCAAGGCAAATTTAGTTCATTAGTGTCATCAGTTGAATGGTATCTAAGGTCTATGGAATTACCAGATGATGTAAAGAATGATATTGAACAGCAGTTAAATTCAATTGATTTAATTAATCCCATTAATGCTATAGACGATATTGAATCTTTAATTAGAAATTTAATTCAAGATTATGATAGAACATTTTTAATGTTAAAAGGACTGTTGAAGCAGTGCAATTATGAATATGCATGTGAG------
>AEB79320
---------ATGGAGTCTACTCAGCAGATGGTAAGCTCTATTATTAACACTTCTTTTGAAGCTGCAGTTGTTGCTGCCACTTCAACATTAGAATTAATGGGTATTCAATATGATTACAATGAAATATTTACCAGAGTTAAAAGTAAATTTGATTATGTGATGGATGACTCTGGTGTTAAAAACAATCTTTTGGGTAAAGCTATAACTATTGATCAGGCGTTAAATGGAAAGTTTGGCTCAGCTATCAGAAATAGAAATTGGATGACTGATTCTAAAACGGTTGCTAAATTAGATGAAGACGTGAATAAACTTAGGATGACATTATCTTCTAAAGGAATCGATCAAAAGATGAGAGTACTTAATGCTTGTTTTAGTGTAAAAAGAATACCAGGAAAATCATCATCAATAATTAAATGCACTAGACTTATGAAGGATAAAATAGAACGTGGAGAAGTTGAGGTTGATGATTCATATGTTGATGAGAAAATGGAAATTGATACTATTGATTGGAAATCTCGTTATGATCAGTTAGAAAAAAGATTTGAGTCACTAAAACAAAGAGTTAATGAGAAATATAATACTTGGGTACAAAAAGCGAAGAAAGTAAATGAAAATATGTATTCTCTTCAGAATGTCATTTCACAACAGCAAAACCAAATAGCAGATCTTCAACAATATTGTAACAAATTGGAAGCTGAT---TTACAAGGCAAATTTAGTTCATTAGTGTCATCAGTTGAGTGGTATCTAAGGTCTATGGAATTACCAGATGATGTAAAGAATGATATTGAACAGCAGTTAAATTCAATTGATTTAATTAATCCCATTAATGCTATAGATGATATCGAATCGTTGATTAGAAATTTAATCCAAGATTATGACAGAACATTTTTGATGTTAAAAGGACTGTTGAAGCAATGCAACTATGAATATGTATATGAA------
>AEB79323
---------ATGGAGTCTACTCAGCAGATGGTAAGCTCTATTATTAACACTTCTTTTGAAGCTGCAGTTGTTGCTGCTACTTCAACATTAGAATTAATGGGCATTCAATATGATTACAATGAAATATTTACCAGAGTTAAAAGTAAATTTGATTATGTGATGGATGACTCTGGTGTAAAAAACAATCTTTTAGGTAAAGCTATAACTATTGATCAGGCATTAAATGGAAAGTTTGGTTCAGCTATTAGAAATAGAAATTGGATGACTGATTCTAAAACGGTTGCTAAATTAGATGAAGACGTAAATAAACTGAGAATGACATTATCTTCTAAAGGAATTGACCAAAAGATGAGAGTACTTAATGCTTGTTTTAGTGTAAAGAGAATACCAGGAAAATCATCGTCAATAATTAAATGCACTAGACTTATGAAGGATAAAATAGAACGTGGAGAAGTTGAGGTTGATGATTCATATGTTGATGAGAAAATGGAAATTGATACTATTGATTGGAAATCTCGTTATGATCAGTTAGAAAAAAGATTTGAGTCACTAAAACAGAGAGTTACTGAGAAATACAATACTTGGGTACAAAAGGCAAAGAAAGTAAATGAAAATATGTACTCTCTTCAAAATGTCATCTCACAACAGCAAAATCAAATAGCAGATCTTCAACAATATTGTAATAAGTTGGAAGCTGAT---TTGCAAGGCAAATTTAGTTCATTAGTGTCATCAGTTGAATGGTATCTAAGGTCTATGGAACTACCAGATGATGTAAAGAATGATATTGAACAGCAGTTAAATTCAATTGATTTAATTAATCCCATTAATGCTATAGATGATATTGAATCTTTAATTAGAAATTTAATTCAAGATTATGACAGAACATTTTTAATGTTAAAAGGACTGTTGAAGCAGTGCAATTATGAATATGCATGTGAG------
>AEB79322
---------ATGGAGTCTACTCAGCAGATGGTAAGCTCTATTATTAACACTTCTTTTGAAGCTGCAGTTGTTGCTGCCACTTCAACATTAGAATTAATGGGTATTCAATATGATTACAATGAAGTATTTACCAGAGTTAAAAGTAAATTTGATTATGTGATGGATGACTCTGGTGTTAAAAACAATCTTTTGGGTAAAGCTATAACTATTGATCAGGCGTTAAATGGAAAGTTTGGCTCAGCTATTAGAAATAGAAATTGGATGACTGATTCTAAAACGGTTGCTAAATTAGATGAGGACGTGAATAAACTTAGAATGACATTATCTTCTAAAGGAATCGACCAAAAGATGAGAGTACTTAATGCTTGTTTTAGTGTAAAAAGAATACCAGGAAAATCATCATCAATAATTAAATGCACTAGACTTATGAAGGATAAAATAGAACGTGGAGAAGTTGAGGTTGATGATTCATATGTTGATGAGAAAATGGAAATTGATACTATTGATTGGAAATCTCGTTATGATCAGTTAGAAAAAAGATTTGAGTCACTAAAACAAAGAGTTAGTGAGAAATACAATATTTGGGTACAAAAAGCGAAGAAAGTAAATGAAAATATGTACTCTCTTCAGAATGTCATTTCACAACAGCAAAACCAAATAGCAGATCTTCAACAATATTGTAATAAATTGGAAGCTGAT---TTACAAGGCAAATTTAGTTCATTAGTGTCATCAGTTGAGTGGTATCTAAGGTCTATGGAATTACCAGATGATGTGAAGAATGATATTGAACAGCAGTTAAATTCAATTGATTTAATTAATCCAATTAATGCTGTAGATGATATCGAATCGTTGATTAGAAATTTAATTCAAGATTATGACAGAACCTTTTTAATGTTAAAAGGACTGTTGAAGCAATGCAACTATGAATATGTATATGAG------
>ACZ51716
ATGCTCAAGATGGAGTCTACTCAGCAGATGGTAGGTTCTATTATTAACACTTCTTTTGAAGCTGCAGTTGTTGCCGCCACTTCAACACTAGAATTGATGGGTATTCAATATGATTATAATGAGGTATTCACTAGAGTTAAAAGTAAGTTTGACTATGTGATGGATGACTCTGGTGTTAAAAACAATCTTTTAGGTAAAGCTATGACTATTGATCAGGCATTAAATGGAAAATTTGGCTCAGTAGTAAGAAATAGAAATTGGATGACTGATTCTAAAACAGTAGCTAAATTAGATGAGGATGTGAACAAACTTAGAATGATATTATCATCTAAAGGAATTGATCAAAAGATGAGAGTACTTAATGCTTGTTTTAGTGTGAAAAGAATACCAGGAAAATCATCATCGATTATCAAATGCACCAGACTCATGAGAGATAAAATAGAACGAGGAGAGGTTGAAGTTGATGACTCATTTGTTGATGAAAAGATGGAAATTGATACTATTGATTGGAAATCTAGATATGATCAATTAGAGAAAAGATTCGAGTCATTAAAACAGAGAGTTAATGAAAAATATAACAATTGGGTGCAAAAAGCAAAGAAAGTGAATGAAAATATGTACTCTCTTCAAAATGTTATTTCACAGCAGCAAAGTCAAATAGCAGACCTTCAACAATATTGTAGCAAATTGGAAAATGAC---TTACAAAACAAAATTAGTTCATTAGTGACATCAGTTGAATGGTATCTAAGGTCTATGGAACTATCAGACGATATTAAAAATGATATTGAACAGCAACTAAATTCAATTGACGCAATCAATCCTATCAACGCTATAGACGATTTTGAATCATTGATTAGAAATTTGATCCAAGATTATGACAAAACATTTTTAATGTTGAAAGGACTTGCGAGGCAATGCAACTATGAATGTACGTACGAA------
>ACZ52087
ATGCTCAAGATGGAGTCTACTCAGCAGATGGTAGGTTCTATTATTAACACTTCTTTTGAAGCTGCAGTTGTTGCCGCCACTTCAACACTAGAATTGATGGGTATTCAATATGATTATAATGAGGTATTCACTAGAGTTAAAAGTAAGTTTGACTATGTGATGGATGACTCTGGTGTTAAAAACAATCTTTTAGGTAAAGCTATGACTATTGATCAGGCATTAAATGGAAAATTTGGCTCAGTAGTAAGAAATAGAAATTGGATGACTGATTCTAAAACAGTAGCTAAATTAGATGAGGATGTGAACAAACTTAGAATGATATTATCATCTAAAGGAATTGATCAAAAGATGAGAGTACTTAATGCTTGTTTTAGTGTGAAAAGAATACCAGGAAAATCATCATCGATTATCAAATGCACCAGACTCATGAGAGATAAAATAGAACGAGGAGAGGTTGAAGTTGATGACTCATTTGTTGATGAAAAGATGGAAATTGATACTATTGATTGGAAATCTAGATATGATCAATTAGAGAAAAGATTCGAGTCATTAAAACAGAGAGTTAATGAAAAATATAACAATTGGGTGCAAAAAGCAAAGAAAGTGAATGAAAATATGTACTCTCTTCAAAATGTTATTTCACAGCAGCAAAGTCAAATAGCAGACCTTCAACAATATTGTAGCAAATTGGAAAATGAC---TTACAAAACAAAATTAGTTCATTAGTGACATCAGTTGAATGGTATCTAAGGTCTATGGAACTATCAGACGATATTAAAAATGATATTGAACAGCAACTAAATTCAATTGACGCAATCAATCCTATCAACGCTATAGACGATTTTGAATCATTGATTAGAAATTTGATCCAAGATTATGACAAAACATTTTTAATGTTGAAAGGACTTGCGAGGCAATGCAACTATGAATGTACGTACGAA------
>ACZ51896
---------ATGGAGTCTACTCAGCAGATGGTAAGCTCTATTATTAATACTTCTTTTGAAGCTGCAGTTGTTGTTGCTACTTCAACATTAGAATTAATGGGTATTCAGTATGATTACAATGAAGTATTTACTAGAGTTAAAAGTAAATTTGATTATGTGATGGATGACTCTGGTGTTAAAAACAATCTTTTGGGTAAAGCTATAACTATTGATCAGGCGTTAAATGGAAAGTTTGGCTCAGCTATTAGAAATAGAAATTGGATGACTGATTCTAAAACGGTTGCTAAATTAGATGAAGACGTGAATAAACTCAGAATGATATTATCTTCTAAAGGAATCGACCAAAAGATGAGAGTACTTAATGCTTGTTTTAGTGTAAAAAGAATACCAGGAAAATCATCATCAATAATTAAATGTACTAGACTTATGAAGGATAAAATAGAACGTGGAGAAGTTGAGGTTGATGATTCATATGTTGATGAGAAAATGGAAATTGATACTATTGATTGGAAATCTCGTTATGATCAGTTAGAAAAAAGATTCGAGTCACTAAAACAAAGAGTTAATGAGAAATACAATACTTGGGTGCAAAAAGCAAAGAAAGTAAATGAAAATATGTACTCTCTTCAGAATGTCATTTCACAACAGCAAAACCAAATAGCAGATCTTCAACAATATTGTAATAAATTAGAAGCTGAT---TTGCAAGGCAAATTTAGTTCATTAGTGTCATCAGTTGAGTGGTATCTAAGATCTATGGAATTACCAGATGATGTAAAGACTGATATTGAACAGCAGTTAAATTCAATTGATTTAATTAATCCTATTAATGCTATAGATGATATCGAATCATTGATTAGAAATTTAATTCAAGATTATGACAGAACATTTTTAATATTAAAAGGACTTCTGAAGCAATGCAACTATGAATATGCATATGAG------
>AGE98997
---------ATGGAGTCTACTCAGCAGATGGTAAGCTCTATTATTAACACTTCTTTTGAAGCTGCAGTTGTTGCTGCCACTTCAACATTAGAATTAATGGGTATTCAATATGATTACAATGAAGTATTTACCAGAGTTAAAAGTAAATTTGATTATGTGATGGATGACTCTGGTGTTAAAAACAATCTTTTGGGTAAAGCTATAACTATTGATCAGGCGTTAAATGGAAAGTTTGGCTCAGCTATTAGAAATAGAAATTGGATGACTGATTCTAAAACGGTTGCTAAATTAGATGAAGACGTGAATAAACTTAGAATGACATTATCTTCTAAAGGAATCGACCAAAAGATGAGAGTACTTAATGCTTGTTTTAGTGTAAAAAGAATACCAGGAAAATCATCATCAATAATTAAATGCACTAGACTTATGAAGGACAAAATAGAACGTGGAGAAGTTGAGGTTGATGATTCATATGTTGATGAGAAAATGGAAATTGATACTATTGATTGGAAATCTCGTTATGATCAGTTAGAAAAAAGATTTGAGTCACTAAAACAAAGAGTTAATGAGAAATACAATACTTGGATACAAAAAGCGAAGAAAGTAAATGAAAATATGTACTCTCTTCAGAATGTCATTTCACAACAGCAAAACCAAATAGCAGATCTTCAACAATATTGTAATAAATTGGAAGCTGAT---TTGCAAGGCAAATTTAGTTCATTAGTGTCATCAGTTGAGTGGTATCTAAGATCTATGGAATTACCAGATGATGTAAAGAATGATATTGAACAGCAGTTAAATTCAATTGATTTAATTAATCCCATTAATGCTATAGATGATATCGAATCGTTGATTAGAAATTTAATTCAAGATTATGACAGAACGTTTTTAATGTTAAAAGGACTGTTGAAGCAATGCAACTATGAATATGTATATGAG------
>AGE47194
ATGCTCAAGATGGAGTCTACTCAGCAGATGGCATCTTCTATCATTAACTCTTCTTTTGAAGCTGCAGTTGTCGCTGCAACTTCTACATTGGAATTAATGGGTATTCAATATGATTATAATGAAGTATATACTAGAGTTAAAAGTAAGTTTGATTTTGTAATGGATGATTCTGGCGTTAAGAATAATCTAATAGGTAAAGCAGTTACAATTGATCAGGCTTTGAATGGTAAGTTTAGTTCATCTATCAGAAATAGAAATTGGATGACTGATTCAAAAACTGTAGCAAGATTAGATGAAGATGTGAACAAACTCAGATTATTATTGTCATCGAAAGGAATTGATCAAAAAATGAGAGTTCTTAATGCATGCTTTAGTGTTAAGAGAGTACCTGGAAAATCGTCATCTATCATTAAATGTACTAGGTTAATGAAAGAGAAAATAGAACGTGGAGAAGTCGAAGTGGATGATGCGTTTATTGAAGAAAAAATGGAAATTGACACTATAGATTGGAAATCCAGATATGATCAACTTGAAAGACGATTTGAGTCGTTAAAACAGCGAGTTAATGAAAAGTACAATAATTGGGTTATTAAGGCAAGGAAAGTAAACGAAAACATGAACTCTCTTCAGAATGTTATTTCGCAACAACAAGCTCATATTAATGAATTACAAATATATAATAATAAACTAGAGCGTGAT---TTACAATCAAAAATAGGATCAGTTATTTCATCCATTGAATGGTACTTACGGTCTATGGAACTATCAGATGACATTAAATCAGATATTGAACAACAACTCAATTCAATAGATCATATTAATCCAGTTAACGCTTTTGACGATTTTGAGTCTATTCTTCGTAATTTAATATCTGATTATGATAGAATTTTTATTATGTTTAAAGGATTGTTGCAGCAAAGTAATTACACTTATACCTATGAG------
>AGE47445
ATGCTCAAGATGGAGTCTACTCAACAGATGGTATCTTCTATTATTAACTCTTCTTTTGAAGCTGCAGTTGTCGCTGCAACTTCTACATTAGAATTAATGGGTATTCAATATGATTATAATGAAGTATATACTAGAGTTAAAAGTAAGTTTGATTTTGTAATGGATGATTCTGGCGTTAAGAATAATCTAATAGGTAAAGCAGCTACAATTGATCAGGCTTTGAATGGTAAGTTTAGTTCATCTATCAGAAATAGAAATTGGATGACTGATTCAAAAACTGTAGCAAGATTAGATGAAGATGTGAACAAACTTAGATTATTATTGTCATCGAAAGGAATTGATCAAAAAATGAGAGTTCTTAATGCATGCTTTAGTGTTAAGAGAATACCTGGAAAATCGTCATCCATCATTAAATGTACTAGGTTAATGAAAGAGAAAATAGAACGTGGAGAAGTCGAAGTGGATGATGCATTCATCGAAGAAAAAATGGAAATTGACACTATAGATTGGAAATCCAGATATGATCAACTTGAAAGACGATTTGAGTCGTTAAAACAGCGAGTTAATGAAAAGTACAATAATTGGGTTATTAAGGCAAGGAAAGTAAACGAAAACATGAACTCTCTTCAGAATGTTATTTCGCAACAGCAAGCTCATATTAATGAATTACAAGTATATAATAATAAACTAGAGCGTGAT---TTACAATCAAAAATAGGATCAGTTATTTCATCCATTGAATGGTACTTACGATCTATGGAACTATCAGATGACATTAAATCAGATATTGAACAACAACTTAATTCAATAGATCATATTAATCCAGTTAATGCTTTTGATGATTTTGAGTCTATTCTTCGTAATTTAATATCTGATTATGATAGAATTTTTATTATGTTTAAAGGATTGTTGCAGCAAAGTAATTACACTTATACCTATGAA------
>AEB79324
---------ATGGAGTCTACTCAGCAGATGGTAAGCTCCATTATTAACACTTCTTTTGAAGCTGCAGTTGTTGCTGCTACTTCAACACTAGAATTAATGGGTATTCAATATGATTACAATGAAATATTTACCAGAGTTAAAAGTAAATTTGATTATGTGATGGATGACTCTGGTGTAAAAAACAATCTTTTAGGTAAAGCTATAACTATTGATCAGGCATTAAATGGAAAGTTTGGTTCAGCTATTAGAAATAGAAATTGGATGACTGATTCTAAAACGGTTGCTAAATTAGATGAAGATGTAAATAAACTGAGAATGACATTATCTTCTAAAGGAATTGACCAAAAGATGAGAGTACTTAATGCCTGTTTTAGTGTAAAGAGAATACCAGGAAAATCATCGTCAATAATTAAATGCACTAGACTTATGAAGGATAAAATAGAACGTGGAGAAGTTGAGGTTGACGATTCATATGTTGATGAGAAAATGGAAATTGATACTATTGATTGGAAATCTCGTTATGATCAGTTAGAAAAAAGATTTGAGTCCCTAAAACTAAGAGTTACTGAGAAATACAATACTTGGGTACAAAAGGCAAAGAAAGTAAATGAAAATATGTACTCTCTTCAAAATGTCATCTCACAACAGCAAAATCAAATAGCAGATCTTCAACAATATTGTAATAAGTTGGAAGCTGAT---TTGCAAGGCAAATTTGGTTCATTAGTGTCATCAGTTGAATGGTATCTAAGGTCTATGGAACTATCAGATGATGTAAAGAATGATATTGAACAGCAGTTAAATTCAATTGATTTAATTAATCCCATTAATGCTATAGACGATATTGAATCTTTAATTAGAAATTTAATTCAAGATTATGATAGAACATTTTTAATGTTAAAAGGACTGTTGAAGCAGTGCAATTATGAATATGCATATGAG------
>ADI80505
---------ATGGAGTCTACTCAGCAGATGGTAAGCTCTATTATTAATACTTCTTTTGAAGCTGCAGTTGTTGCTGCTACTTCAACATTAGAATTAATGGGTATTCAATATGATTACAATGAAATATTTACCAGAGTTAAAAGTAAATTTGATTATGTGATGGATGACTCTGGTGTAAAAAACAATCTTTTAGGTAAAGCTATAACTATTGATCAGGCATTAAATGGAAAGTTTGGTTCAGCTATTAGAAATAGAAATTGGATGACTGATTCTAAAACGGTTGCTAAATTAGATGAAGATGTAAATAAACTGAGAATGACATTATCTTCTAAAGGAATTGACCAAAAGATGAGAGTACTTAATGCCTGTTTTAGTGTAAAGAGAATACCAGGAAAATCATCGTCAATAATTAAATGTACTAGACTTATGAAGGATAAAATAGAACGTGGAGAAGTTGAGGTTGATGATTCATATGTTGATGAGAAAATGGAAATTGATACTATTGATTGGAAATCTCGTTATGATCAGTTAGAAAAAAGATTTGAGTCACTAAAACTGAGAGTTACTGAGAAATACAATACTTGGGTACAAAAGGCAAAGAAAGTAAATGAAAATATGTACTCTCTTCAAAATGTCATCTCACAGCAGCAAAATCAAATAGCAGATCTTCAACAATATTGTAATAAGTTAGAAGCTGAT---TTGCAAAGCAAGTTTAGTTCATTAGTGTCATCAGTTGAGTGGTATCTAAGGTCTATGGAACTACCAGATGATGTAAAGAATGATATTGAACAGCAGTTAAATTCAATTGATTTAATTAATCCCATTAATGCTATAGACGATATTGAATCTTTAATTAGAAATTTAATTCAAGATTATGACAGAACATTTTTAATGTTAAAAGGACTGTTGAAGCAGTGCAATTATGAATATGCATGTGAG------
>AGH16225
---------ATGGAGTCTACTCAGCAGATGGTAAGCTCTATTATTAATACCTCTTTTGAAGCTGCAGTTGTTGCTGCCACTTCAACATTAGAATTAATGGGTGTTCAATATGATTACAATGAAGTATTTACTAGAGTTAAAAGTAAATTTGATTATGTGATGGATGACTCTGGTGTTAAAAACAATCTTTTGGGTAAAGCTATAACTATTGATCAGGCGTTAAATGGAAAGTTTGGCTCAGCTATTAGAAATAGAAATTGGATGACTGATTCTAAAACGGTTGCTAAATTAGATGAAGACGTGAATAAACTTAGAATGACATTATCTTCTAAAGGAATCGACCAAAAGATGAGAGTACTTAATGCTTGTTTTAGTGTAAAAAGAATACCAGGAAAATCGTCATCAATAATTAAATGTACTAAACTTATGAAGGATAAAATAGAACGTGGAGAAGTTGAGGTTGATGATTCATATGTTGATGAGAAAATGGAAATTGATACTATTGATTGGAAATCTCGTTATGATCAGTTAGAAAAAAGATTTGAGTCACTGAAACAAAGAGTTAATGAGAAATACAATACTTGGGTACAAAAAGCGAAGAAAGTAAATGAAAATATGTACTCTCTTCAGAATGTCATTTCACAACAGCAAAACCAAATAGCAGATCTTCAACAATATTGTAATAAATTAGAAGCTGAT---TTACAAAGCAAATTTAGTTCATTAGTGTCATCAGTTGAGTGGTATCTAAGGTCTATGGAATTACCAGATGATGTAAAGAATGATATTGAACAGCAGTTAAATTCAATTGATTTGATTAATCCCATTAATGCTATAGATGATATCGAATCGTTGATTAGAAATTTAATTCAAGATTATGACAGAGCATTTTTAATGTTAAAAGGACTGTTGAAGCAATGCAACTATGAATATACATATGAG------
>AGE98484
---------ATGGAGTCTACTCAGCAGATGGTAAGCTCTATTATTAACACTTCTTTTGAAGCTGCAGTTGTTGCTGCCACTTCAACATTAGAATTAATGGGTATTCAATATGATTACAATGAAGTATTCACTAGAGTTAAAAGTAAATTTGATTATGTGATGGATGATTCTGGTGTTAAAAACAATCTTTTGGGTAAAGCTATAACTATTGATCAGGCGTTAAATGGAAAGTTTGGCTCAGCTATTAGAAATAGAAATTGGATGACTGATTCTAAAACGGTTGCTAAATTAGATGAAGACGTGAATAAACTTAGAATGACATTATCTTCTAAAGGAATCGATCAAAAGATGAGAGTACTTAATGCTTGTTTTAGTGTAAAAAGAATACCAGGAAAATCATCATCAATAATTAAATGCACTAGACTTATGAAGGATAAAATAGAACGTGGAGAAGTTGAGGTTGATGATTCATATGTTGATGAGAAAATGGAAATTGATACTATTGATTGGAAATCTCGTTATGATCAGTTAGAAAAAAGATTTGAGTCACTAAAACAAAGAGTTAATGAGAAATACAATACTTGGGTACAAAAAGCGAAGAAAGTAAATGAAAATATGTACTCTCTTCAGAATGTCATTTCGCAACAGCAAAACCAAATAGCAGATCTTCAACAATATTGTAATAAATTGGAAGCTGAT---TTGCAAGGCAAATTTAGTTCATTAGTGTCATCAGTTGAGTGGTATCTAAGGTCAATGGAATTACCAGATGATGTAAAGAATGATATTGAACAGCAGTTAAATTCAATTGATTTAATTAATCCCATTAATGCTATAGATGATATCGAATCGTTGATTAGAAATTTAATTCAAGATTATGACAGAACATTTTTAATGTTAAAAGGACTGTTGAAGCAATGTAACTATGAATATGCATATGAG------
>ACZ51800
ATGCTCAAGATGGAGTCTACTCAGCAGATGGTGAATTCTATTATTAACACTTCTTTTGAAGCTGCAGTTGTTGCTGCCACTTCAACATTAGAATTAATGGGTATTCAATATGATTATAATGAAGTATTTACCAGAGTTAAAAGTAAATTTGATTATGTAATGGATGACTCTGGTGTTAAAAACAACCTCTTAGGTAAAGCTGTAACTATTGACCAGGCATTAAATGGAAAGTTTAGCTCAGCTGTGAGAAACAGAAATTGGATGACTGATTCTAAAACAGTGGCTAAATTGGATGAAGATGTGAATAAACTCAGAATGATGTTATCTTCTAAAGGAATTGACCAGAGGATGAGAGTGCTAAACGCTTGTTTTAGTGTGAAAAGAGTACCTGGAAAATCATCATCAATTATTAAATGTACTAGACTTATGAGAGACAAAATAGAACGTGGAGAAGTTGAAGTTGACGATTCATTTGTTGATGAGAAAATGGAAGTTGATACTATTGATTGGAAATCTAGATATGACCAATTGGAAAAAAGATTTGAGTCATTAAAACAAAGAGTCAGTGAGAAATATAATAATTGGGTACAAAAAGCAAAGAAAGTAAATGAGAATATGTACTCCCTTCAGAACGTTATTTCACAGCAGCAAAATCAAATAGCAGACCTTCAACAATACTGCAATAAATTAGAAACTGAC---TTACAGAACAAAATTAGTTTACTAGTGTCATCAGTTGAGTGGTATTTAAGATCCATGGAACTATCAGATGATATAAAAACTGACATTGAACAACAATTGAATTCAATTGACGCAATCAATCCAATTAATGCTATAGATGATCTCGAATCATTGATCAGAAACTTAATTCAAGATTATGACAGAACATTCTTAATGTTAAAAGGACTTGTAAGGCAATGCAACTATGAATATACTTACGAA------
>ACZ52015
ATGCTCAAGATGGAGTCTACTCAGCAGATGGTGAATTCTATTATTAACACTTCTTTTGAAGCTGCAGTTGTTGCTGCCACTTCAACATTAGAATTAATGGGTATTCAATATGATTATAATGAAGTATTTACCAGAGTTAAAAGTAAATTTGATTATGTAATGGATGACTCTGGTGTTAAAAACAACCTCTTAGGTAAAGCTGTAACTATTGACCAGGCATTAAATGGAAAGTTTAGCTCAGCTGTGAGAAACAGAAATTGGATGACTGATTCTAAAACAGTGGCTAAATTGGATGAAGATGTGAATAAACTCAGAATGATGTTATCTTCTAAAGGAATTGACCAGAGGATGAGAGTGCTAAACGCTTGTTTTAGTGTGAAAAGAGTACCTGGAAAATCATCATCAATTATTAAATGTACTAGACTTATGAGAGACAAAATAGAACGTGGAGAAGTTGAAGTTGACGATTCATTTGTTGATGAGAAAATGGAAGTTGATACTATTGATTGGAAATCTAGATATGACCAATTGGAAAAAAGATTTGAGTCATTAAAACAAAGAGTCAGTGAGAAATATAATAATTGGGTACAAAAAGCAAAGAAAGTAAATGAGAATATGTACTCCCTTCAGAACGTTATTTCACAGCAGCAAAATCAAATAGCAGACCTTCAACAATACTGCAATAAATTAGAAACTGAC---TTACAGAACAAAATTAGTTTACTAGTGTCATCAGTTGAGTGGTATTTAAGATCCATGGAACTATCAGATGATATAAAAACTGACATTGAACAACAATTGAATTCAATTGACGCAATCAATCCAATTAATGCTATAGATGATCTCGAATCATTGATCAGAAACTTAATTCAAGATTATGACAGAACATTCTTAATGTTAAAAGGACTTGTAAGGCAATGCAACTATGAATATACTTACGAA------
>AGE99227
---------ATGGAGTCTACTCAGCAGATGGTAAGCTCTATTATTAACACTTCTTTTGAAGCTGCAGTTGTTGCTGCCACTTCAACATTAGAATTAATGGGTATTCAATATGATTACAATGAAGTATTCACTAGAGTTAAAAGTAAATTTGATTATGTGATGGATGATTCTGGTGTTAAAAACAATCTTTTGGGTAAAGCTATAACTATTGATCAGGCGTTAAATGGAAAGTTTGGCTCAGCTATTAGAAATAGAAATTGGATGACTGATTCTAAAACGGTTGCTAAATTAGATGAAGACGTGAATAAACTTAGAATGACATTATCTTCTAAAGGAATCGATCAAAAGATGAGAGTACTTAATGCTTGTTTTAGTGTAAAAAGAATACCAGGAAAATCATCATCAATAATTAAATGCACTAGACTTATGAAGGATAAAATAGAACGTGGAGAAGTTGAGGTTGATGATTCATATGTTGATGAGAAAATGGAAATTGATACTATTGATTGGAAATCTCGTTATGATCAGTTAGAAAAAAGATTTGAGTCACTAAAACAAAGAGTTAATGAGAAATACAATACTTGGGTACAAAAAGCGAAGAAAGTAAATGAAAATATGTACTCTCTTCAGAATGTCATTTCGCAACAGCAAAACCAAATAGCAGATCTTCAACAATATTGTAATAAATTGGAAGCTGAT---TTGCAAGGCAAATTTAGTTCATTAGTGTCATCAGTTGAGTGGTATCTAAGGTCAATGGAATTACCAGATGATGTAAAGAATGATATTGAACAGCAGTTAAATTCAATTGATTTAATTAATCCCATTAATGCTATAGATGATATCGAATCGTTGATTAGAAATTTAATTCAAGATTATGACAGAACATTTTTAATGTTAAAAGGACTGTTGAAGCAATGTAACTATGAATATGCATATGAG------
>ACZ51620
ATGCTCAAGATGGAGTCTACTCAGCAGATGGTAGGTTCTATTATTAACACTTCTTTTGAAGCTGCAGTTGTTGCCGCCACTTCAACACTAGAATTGATGGGTATTCAATATGATTATAATGAGGTATTTACTAGAGTTAAAAGTAAGTTTGACTATGTGATGGATGACTCTGGTGTTAAAAACAATCTTTTAGGTAAAGCTATGACTATTGATCAGGCATTAAATGGAAAATTCGGCTCAGTAGTAAGAAATAGAAATTGGATGACTGATTCTAAAACAGTAGCTAAATTAGATGAGGATGTGAACAAACTTAGAATGATATTATCATCTAAAGGAATTAATCAAAAGATGAGAGTACTTAATGCTTGTTTTAGTGTGAAAAGAATACCAGGAAAATCATCATCGATTATCAAATGCACCAGACTCATGAGAGATAAAATAGAACGAGGAGAGGTTGAAGTTGATGACTCATTTGTTGATGAAAAGATGGAAATTGATACTATTGATTGGAAATCTAGATATGATCAATTGGAGAAAAGATTCGAGTCATTAAAACAGAGAGTTAATGAAAAATATAACAATTGGGTGCAAAAAGCAAAGAAAGTGAATGAAAATATGTACTCTCTTCAAAATGTTATTTCACAGCAGCAAAGTCAAATAGCAGACCTTCAACAATATTGTAGCAAATTGGAAACTGAC---TTACAAAACAAAATTAGTTCATTAGTGTCATCAGTTGAATGGTATCTAAGGTCTATGGAACTATCAGACGATATTAAAACTGATATTGAACAGCAACTAAATTCAATTGACGCAATCAATCCTATCAACGCTATAGACGATCTTGAATCATTGATTAGAAATTTGATCCAAGATTATGACAAAATATTTTTAATGTTGAAAGGACTTGCGAGGCAATGCAACTATGAATGTACGTACGAA------
>AFX61452
ATGCTCAAGATGGAGTCTACTCAGCAGATGGCTTCTTCTATTATCAATTCTTCATTTGAAGCTGCGGTAGTTGCTGCAACTTCTACTCTTGAATTGATGGGTATTCAATATGACTACAATGAGGTATATACTAGAGTAAAGAGTAAATTTGATTTAGTTATGGATGATTCTGGTGTAAAAAATAACTTAATGGGTAAAGCGATTACTATTGATCAAGCTTTGAATGGAAAATTTAGCTCTGCGATAAGGAATAGAAATTGGATGACTGACTCTCGAACTGTAGCTAAGTTGGATGAGGATGTAAATAAACTGAGAATGATGCTATCATCAAAAGGAATCGATCAGAAAATGAGAGTGCTTAATGCTTGCTTTAGTGTCAAGAGAATACCTGGGAAATCGTCATCTGTAGTTAAATGTACTAGACTAATGAAAGATAAATTAGAACGCGGTGAAGTTGAAGTTGATGATTCTTTTGTTGAAGAGAAAATGGAAGTAGATACAATTGATTGGAAATCAAGATACGAACAGTTAGAAAAGAGATTTGAGTCATTGAAACATCGAGTTAGTGAGAAGTACAATCATTGGGTTCTTAAAGCTAGAAAGGTAAATGAAAATATGAATTCTCTTCAAAATGTGATTTCTCAACAACAAGCACACATTAATGAACTACAAATGTATAATAATAAATTAGAACGCGAT---TTGCAATCCAAAATTGGATCTGTTGTATCATCAATAGAATGGTATCTAAGATCGATGGAATTATCTGATGATGTAAAATCAGACATTGAACAACAGCTGAATTCAATAGATCAATTAAATCCAGTTAATGCAATAGATGATTTTGAATCAATACTTCGCAATTTAATTTCTGATTATGATAGGTTATTTATAATGTTTAAAGGATTGTTGCAGCAATGCAACTACACTTGTACTTACGAG------
>AGE99459
---------ATGGAGTCTACTCAGCAGATGGTAAGCTCTATTATTAACACTTCTTTTGAAGCTGCAGTTGTTGCTGCCACTTCAACATTAGAATTAATGGGTATTCAATATGATTACAATGAAGTATTTACCAGAGTTAAAAGTAAATTTGATTATGTGATGGATGACTCTGGTGTTAAAAACAATCTTTTGGGTAAAGCTATAACTATTGATCAGGCGTTAAATGGAAAGTTTGGCTCAGCTATTAGAAATAGAAATTGGATGACTGATTCTAAAACGGTTGCTAAATTAGATGAAGACGTGAATAAACTTAGAATGACATTATCTTCTAAAGGAATTGATCAAAAGATGAGAGTACTTAATGCTTGTTTTAGTGTAAAAAGAATACCAGGAAAATCATCATCAATAATTAAATGCACTAGACTTATGAAGGATAAAATAGAACGTGGAGAAGTTGAGGTTGATGATTCATATGTTGATGAGAAAATGGAAATTGATACTATTGATTGGAAATCTCGTTATGATCAGTTAGAAAAAAGATTTGAGTCACTAAAACAAAGAGTTAATGAGAAATACAATACTTGGGTACAAAAAGCGAAGAAAGTAAATGAAAATATGTACTCTCTTCAGAATGTCATTTCACAACAGCAAAATCAAATAGCAGATCTTCAACAATATTGTAATAAATTGGAAGCTGAT---TTGCAAGGCAAATTTAGTTCATTAGTGTCATCAGTTGAGTGGTATCTAAGGTCTATGGAATTACCAGATGATGTAAAGAACGATATTGAACAGCAGTTAAATTCAATTGATTTAATTAATCCCATTAATGCTATAGATGATATCGAATCGTTGATTAGAAATTTAATTCAAGATTATGACAGAACATTTTTAATGTTAAAAGGACTGTTGAAGCAATGCAACTATGAATATGCATGTGAG------
>ACO87892
---------ATGGAGTCTACTCAGCAGATGGTAGGTTCTATCATTAACACTTCTTTTGAAGCTGCAGTTGTTGCTGCCACTTCGACATTAGAATTAATGGGTATTCAATATGATTATAATGAAGTATTTACTAGAGTTAAAAGTAAATTTGATTATATAATGGATGACTCTGGTGTAAAAAACAATCTTATAGGTAAAGCTATAACTATTGACCAGGCATTAAATGGAAAATTTGGCTCAGTTGTGAGAAATAGAAATTGGATGACTGATTCTAGAACAGTGGCTAAATTGGATGAGGATGTGAATAAACTTAGAATGATGTTATCTTCCAAAGGAATTGATCAAAAGATGAGAGTGTTAAACGCTTGTTTTAGTGTGAAAAGAATACCTGGAAAATCATCATCAATTATCAAATGTACTAGACTTATGAGAGATAAAATAGAACGTGGAGAAGTTGAAGTTGACGATTCATTTGTTGATGAGAAAATGGAAATTGATACTATTGATTGGAAATCTAGATATGACCAATTGGAAAAAAGATTTGAATCATTAAAACAAAGAGTTAGTGAAAAATATAATAATTGGGTACAAAAAGCAAAGAAAGTGAATGAGAATATGTACTCTCTTCAGAATGTTATTTCGCAACAGCAGAATCAAATAGCAGATCTCCAACAATATTGCAATAAATTAGAAACTGAC---TTACAAAACAAAATTAGTTCACTAGTGTCATCAGTTGAGTGGTATCTAAGATCAATGGAATTGTCGGATGATATAAAGACTGACATTGAACAGCAATTGAATTCAATTGATGCAATTAATCCGATTAATGCTATAGATGATCTCGAAGCATTGATCAGAAATTTAATTCAAGATTATGACAAAATATTCTTAATGTTAAAAGGACTTGTAAGGCAATGCAACTATGAATGTACTTACGAA------
>AGE98652
---------ATGGAGTCTACTCAGCAGATGGTAAGCTCTATTATTAACACTTCTTTTGAAGCTGCAGTTGTTGCTGCCACTTCAACATTAGAATTAATGGGTATTCAATATGATTACAATGAAGTATTCACTAGAGTTAAAAGTAAATTTGATTATGTGATGGATGATTCTGGTGTTAAAAACAATCTTTTGGGTAAAGCTATAACTATTGATCAGGCGTTAAATGGAAAGTTTGGCTCAGCTATTAGAAATAGAAATTGGATGACTGATTCTAAAACGGTTGCTAAATTAGATGAAGACGTGAATAAACTTAGAATGACATTATCTTCTAAAGGAATCGATCAAAAGATGAGAGTACTTAATGCTTGTTTTAGTGTAAAAAGAATACCAGGAAAATCATCATCAATAATTAAATGCACTAGACTTATGAAGGATAAAATAGAACGTGGAGAAGTTGAGGTTGATGATTCATATGTTGATGAGAAAATGGAAATTGATACTATTGATTGGAAATCTCGTTATGATCAGTTAGAAAAAAGATTTGAGTCACTAAAACAAAGAGTTAATGAGAAATACAATACTTGGGTACAAAAAGCGAAGAAAGTAAATGAAAATATGTACTCTCTTCAGAATGTCATTTCGCAACAGCAAAACCAAATAGCAGATCTTCAACAATATTGTAATAAATTGGAAGCTGAT---TTGCAAGGCAAATTTAGTTCATTAGTGTCATCAGTTGAGTGGTATCTAAGGTCAATGGAATTACCAGATGATGTAAAGAATGATATTGAACAGCAGTTAAATTCAATTGATTTAATTAATCCCATTAATGCTATAGATGATATCGAATCGTTGACTAGAAATTTAATTCAAGATTATGACAGAACATTTTTAATGTTAAAAGGACTGTTGAAGCAATGTAACTATGAATATGCATATGAG------
>AGF86059
---------ATGGAGTCTACTCAGCAGATGGTAAACTCTATTATTAACACTTCTTTTGAAGCTGCAGTTGTTGCTGCCACTTCAACATTAGAATTAATGGGTATTCAATATGATTACAATGAAGTATTCACTAGAGTTAAAAGTAAGTTTGATTATGTGATGGATGACTCTGGTGTAAAAAATAATCTTTTGGGTAAGGCTATAACTATTGACCAGGCATTAAATGGAAAGTTTGGATCAGCTATTAGAAATAGAAATTGGATGACTGATTCTAAAACGGTTGCTAAATTAGATGAAGACGTGAATAAACTTAGAATGACATTATCTTCTAAAGGAATCGATCAAAAGATGAGAGTACTTAATGCTTGTTTTAGTGTAAAAAGAATACCAGGAAAATCATCATCAATAATTAAATGCACTAGACTCATGAAGGATAAAATAGAACGTGGAGAAGTTGAGGTTGATGATTCATATGTTGATGAAAAAATGGAAATTGATACTATTGATTGGAAATCTCGTTATGATCAGTTAGAAAGAAGATTTGAGTCACTAAAACAAAGAGTTAATGAGAAATACAATGCTTGGGTACAAAAAGCGAAGAAAGTAAATGAAAATATGTACTCTCTTCAGAATGTCATTTCACAACAGCAAAATCAAATAGCGGATCTTCAACAGTATTGTAATAAATTGGAAGTTGAT---TTGCAAGGTAAGTTTAGTTCATTAGTGTCATCAGTTGAGTGGTATCTAAGATCTATGGAATTACCAGATGATGTAAAGACTGATATAGAACAGCAGTTAAATTCAATTGATTTAATTAATCCCATTAATGCTGTAGATGATATCGAATCGTTGATTAGAAATTTAATTCAAGATTATGACAGAACATTTTTAATGTTAAAAGGACTGTTGAAGCAATGCAACTATGAATATGCATATGAG------
>AGE47493
ATGCTCAAGATGGAGTCTACTCAACAGATGGTATCTTCTATTATTAACTCTTCTTTTGAAGCTGCAGTTGTAGCTGCAACTTCTACATTAGAATTAATGGGTATTCAATATGATTATAATGAAGTATATACTAGAGTTAAAAGTAAGTTTGATTTTGTAATGGATGATTCTGGCGTTAAGAATAATCTAATAGGTAAAGCAGCTACAATTGATCAGGCTTTGAATGGTAAGTTTAGTTCATCTATCAGAAATAGAAATTGGATGACTGATTCAAAAACTGTAGCAAGATTAGATGAAGACGTGAACAAACTTAGATTATTATTGTCATCGAAAGGAATTGATCAAAAAATGAGAGTTCTTAATGCATGCTTTAGTGTTAAGAGAATACCTGGAAAATCGTCATCCATCATTAAATGTACTAGGTTAATGAAAGAGAAAATAGAACGTGGAGAAGTTGAAGTGGATGATGCATTTATTGAAGAAAAAATGGAAATTGACACTATAGATTGGAAATCCAGATATGATCAACTTGAAAGACGATTTGAGTCGTTAAAACAGCGAGTTAATGAAAAGTACAATAATTGGGTTATTAAGGCAAGGAAAGTAAACGAAAACATGAACTCTCTTCAGAATGTTATTTCGCAACAGCAAGCTCATATTAATGAATTACAAATATATAATAATAAACTAGAGCGTGAT---TTACAATCAAAAATAGGATCAGTTATTTCATCCATTGAATGGTACTTACGGTCTATGGAACTATCAGATGACATTAAATCAGATATTGAACAACAACTTAATTCAATAGATCATATTAATCCAGTTAATGCTTTTGATGATTTTGAGTCTATTCTTCGTAATTTAATATCTGATTATGATAGAATTTTTATTATGTTTAAAGGATTGTTGCAGCAAAGTAATTACACTTATACCTATGAA------
>AGE46930
ATGCTCAAGATGGAGTCTACTCAGCAGATGGCATCTTCTATTATTAACTCTTCTTTTGAAGCTGCAGTTGTCGCTGCAACTTCTACATTGGAATTAATGGGTATTCAATATGATTATAATGAAGTATATACTAGAGTTAAAAGTAAGTTTGATTTTGTAATGGATGATTCTGGCGTTAAGAATAATCTAATAGGTAAAGCAGCTACAATTGATCAGGCTTTGAATGGTAAGTTTAGTTCATCTATTAGAAATAGAAATTGGATGACTGATTCAAAAACTGTAGCAAGATTAGATGAAGATGTGAACAAACTTAGATTATTATTGTCATCGAAAGGAATTGATCAAAAAATGAGAGTTCTTAATGCATGCTTTAGCGTTAAGAGAGTGCCTGGAAAATCGTCATCTATCATTAAATGTACTAGGTTAATGAAAGAGAAAATAGAACGTGGAGAAGTCGAAGTGGATGATGCATTTATTGAAGAAAAAATGGAAATTGACACTATAGATTGGAAATCCAGATATGATCAACTTGAAAGACGATTTGAGTCGTTAAAACAGCGAGTTAATGAAAAGTACAATAATTGGGTTATTAAGGCAAGGAAAGTAAACGAAAACATGAGCTCTCTTCAGAATGTTATTTCGCAACAACAAGCTCATATCAATGAATTACAAATATATAATAATAAACTAGAGCGTGAT---TTACAATCAAAAATAGGATCAGTTATTTCATCCATTGAATGGTACTTACGGTCTATGGAACTATCAGATGACATTAAATCAGATATTGAACAACAACTTAATTCAATAGATCATATTAATCCAGTTAATGCTTTCGATGATTTTGAGTCTATTCTTCGTAATTTAATATCTGATTATGATAAAATTTTTATTATGTTTAAAGGATTGTTGCAGCAAAGTAATTACACTTATACCTATGAG------
>ACZ51656
---------ATGGAGTCTACTCAGCAGATGGTAAGCTCTATTATTAATACTTCTTTTGAAGCTGCAGTTGTTGCTGCTACTTCAACATTAGAATTAATGGGTATTCAGTATGATTACAATGAAGTATTTACTAGAGTTAAAAGTAAATTTGATTATGTGATGGATGACTCTGGTGTTAAAAACAATCTTTTGGGTAAAGCTATAACTATTGATCAGGCGTTAAATGGAAAGTTTGGCTCAGCTATTAGAAATAGAAATTGGATGACTGATTCTAAAACGGTTGCTAAATTAGATGAAGACGTGAATAAACTCAGAATGATATTATCTTCTAAAGGAATCGACCAAAAGATGAGAGTACTTAATGCTTGTTTTAGTGTAAAAAGAATACCAGGAAAATCATCATCAATAATTAAATGTACTAGACTTATGAAGGATAAAATAGAACGTGGAGAAGTTGAGGTTGATGATTCATATGTTGATGAGAAAATGGAAATTGATACTATTGATTGGAAATCTCGTTATGATCAGTTAGAAAAAAGATTCGAGTCACTAAAACAAAGAGTTAATGAGAAATACAATACTTGGGTGCAAAAAGCAAAGAAAGTAAATGAAAATATGTACTCTCTTCAGAATGTCATTTCACAACAGCAAAACCAAATAGCAGATCTTCAACAATATTGTAATAAATTAGAAGCTGAT---TTGCAAGGCAAATTTAGTTCATTAGTGTCATCAGTTGAGTGGTATCTAAGATCTATGGAATTACCAGATGATGTAAAGACTGATATTGAACAGCAGTTAAATTCAATTGATTTAATTAATCCTATTAATGCTATAGATGATATCGAATCATTGATTAGAAATTTAATTCAAGATTATGACAGAACATTTTTAATATTAAAAGGACTTCTGAAGCAATGCAACTATGAATATGCATATGAG------
>AGE47290
ATGCTCAAGATGGAGTCTACTCAGCAGATGGCATCTTCTATCATTAACTCTTCTTTTGAAGCTGCAGTTGTCGCTGCAACTTCTACATTGGAATTAATGGGTATTCAATATGATTATAATGAAGTATATACTAGAGTTAAAAGTAAGTTTGATTTTGTAATGGATGATTCTGGCGTTAAGAATAATCTAATAGGTAAAGCAGTTACAATTGACCAGGCTTTGAATGGTAAGTTTAGTTCATCTATCAGAAATAGAAATTGGATGACTGATTCAAAAACTGTAGCAAGATTAGATGAAGATGTGAATAAACTCAGATTATTATTGTCATCGAAAGGAATTGATCAAAAAATGAGAGTTCTTAATGCATGCTTTAGTGTTAAGAGAGTACCTGGAAAATCGTCATCCATCATTAAATGTACTAGGTTAATGAAAGAGAAAATAGAACGTGGAGAAGTCGAAGTGGATGATGCGTTCATTGAAGAAAAAATGGAAATTGACACTATAGATTGGAAATCCAGATATGATCAACTTGAAAGACGATTTGAGTCGTTAAAACAGCGAGTTAATGAAAAGTACAATAATTGGGTTATTAAGGCAAGGAAAGTAAACGAAAACATGAACTCTCTTCAGAATGTTATTTCGCAACAACAAGCTCATATTAATGAATTACAAATATATAATAATAAACTAGAGCGTGAT---TTACAATCAAAAATAGGATCAGTTATTTCGTCCATTGAATGGTACTTACGGTCTATGGAACTATCAGATGACATTAAATCAGATATTGAACAACAACTCAATTCAATAGATCATATTAATCCAGTTAACGCTTTTGACGATTTTGAGTCTATCCTTCGTAATTTAATATCTGATTATGATAGAATTTTTATTATGTTTAAAGGATTGTTGCAGCAAAGTAATTACACTTATACCTATGAG------
>AGS43836
ATGCTCAAGATGGAGTCTACTCAGCAAATGGCTTCTTCTATAATTAACTCTTCTTTCGAGGCAGCAGTTGTTGCTGCAACTTCTACTCTTGAACTGATGGGTATTCAGTATGATTACAATGAGGTTTATACTAGAGTTAAAAGCAAATTTGATTTTGTTATGGACGATTCCGGTGTTAGAAACAATTTAGTGGGTAAAGCTGTTACCATTGATCAAGCTCTAAATGGTAAATTTAGTTCAGCAATAAGGAACAGAAATTGGATGACTGATTCTCAAACTGTAGCCAAATTAGATGAAGACGTCAATAAACTAAGAATGATGCTTTCATCAAAAGGAATTGACCAAAAGATGAGAGTACTAAATGCGTGTTTTAGCGTTAAGAGAATACCTGGTAAGTCATCATCTATAGTAAAATGCACTAAATTAATGAAGAATAAATTAGAACGAGGTGAAGTAGAAGTAGATGATTCTTTCATTGAAGAAAAAATGGAAACAGATACTATTGATTGGAAATCAAGATATGAACAATTAGAAAAAAGATTTGAGTCATTAAAACTTAGAGTCAATGAAAAGTACAATACCTGGGTAATTAAAGCTAGAAAAGTGAATGAAAATATGAATTCTCTTCAAAATATAATCTCTCAACAGCAAGCACATATTAACGAATTGCAGATGTACAATAATAAATTGGAGCGTGAT---TTACAGTCGAAAATTGGATCAGTTGTATCATCAATTGAGTGGTATCTACGATCTATGGAACTATCTGATGACGTTAAATCAGATATTGAGCAACAGCTTAATTCAATAGACCAATTGAATCCTGTTAACGCATTAGATGATTTTGAGTCTATACTCCGTAATTTAATTTCTGATTATGATAGATTATTCATCATGTTTAAAGGATTGTTGCAGCAATGTAATTACGCTTATACTTATGAA------
>AGE99090
ATGCTCAAGATGGAGTCTACTCAGCAGATGGTAGGTTCTATTATTAACACTTCTTTTGAAGCTGCAGTTGTTGCCGCCACTTCAACACTAGAATTGATGGGTATTCAATATGATTATAATGATGTATTTACTAGAGTTAAAAGTAAGTTTGACTATGTGATGGATGACTCTGGTGTTAAAAATAATCTTTTAGGTAAAGCTATGACTATTGATCAGGCATTAAATGGAAAATTCGGCTCAGTAGTAAGAAATAGAAATTGGATGACTGATTCTAAAACAGTAGCTAAATTAGATGAGGATGTGAACAAACTTAGAATGATATTATCATCTAAAGGAATTGATCAAAAGATGAGAGTACTTAATGCTTGTTTTAGTGTGAAAAGAATACCAGGAAAATCATCATCGATTATCAAATGCACCAGACTCATGAGAGATAAAATAGAACGAGGAGAGGTTGAAGTTGATGACTCATTTGTTGATGAAAAGATGGAAATTGATACTATTGATTGGAAATCTAGATATGATCAATTGGAGAAAAGATTCGAGTCATTAAAACAGAGAGTTAATGAAAAATATAACAATTGGGTGCAAAAAGCAAAGAAAGTGAATGAAAATATGTACTCTCTTCAAAATGTTATTTCACAGCAGCAAAGTCAAATAGCAGACCTTCAACAATATTGTAGCAAATTGGAAACTGAC---TTACAAAACAAAATTAGTTCATTAGTGTCATCAGTTGAATGGTATCTAAGGTCTATGGAACTATCAGACGATATTAAAACTGATATTGAACAGCAACTAAATTCAATTGACGCAATCAATCCTATCAACGCTATAGACGATCTTGAATCATTGATTAGAAATTTAATCCAAGATTATGACAAAACATTTTTAATGTTGAAAGGACTTGCGAGGCAATGCAACTATGAATGTACGTACGAA------
>AGE99313
ATGCTCAAGATGGAGTCTACTCAGCAGATGGTAGGTTCTATTATTAACACTTCTTTTGAAGCTGCAGTTGTTGCCGCCACTTCAACACTAGAATTGATGGGTATTCAATATGATTATAATGAGGTATTTACTAGAGTTAAAAGTAAGTTTGACTATGTGATGGATGACTCTGGTGTTAAAAACAATCTTTTAGGTAAAGCTATGACTATTGATCAGGCATTAAATGGAAAATTCGGCTCAGTAGTAAGAAATAGAAATTGGATGACTGATTCTAAAACAGTAGCTAAATTAGATGAGGATGTGAACAAACTTAGAATGATATTATCATCTAAAGGAATTGATCAAAAGATGAGAGTACTTAATGCTTGTTTTAGTGTGAAAAGAATACCAGGAAAATCATCATCGATTATCAAATGCACCAGACTCATGAGAGATAAAATAGAACGAGGAGAGGTTGAAGTTGATGACTCATTTGTTGATGAAAAGATGGAAATTGATACTATTGATTGGAAATCTAGATATGATCAATTGGAGAAAAGATTCGAGTCATTAAAACAGAGAGTTAATGAAAAATATAACAATTGGGTGCAAAAAGCAAAGAAAGTGAATGAAAATATGTACTCTCTTCAAAATGTTATTTCACAGCAGCAAAGTCAAATAGCAGACCTTCAACAATATTGTAGCAAATTGGAAAATGAC---TTACAAAACAAAATTAGTTCATTAGTGTCATCAGTTGAATGGTATCTAAGGTCTATGGAACTATCAGACGATATTAAAACTGATATTGAACAGCAACTAAATTCAATTGACGCAATCAATCCTATCAACGCTATAGACGATCTTGAATCATTGATTAGAAATTTGATCCAAGATTATGACAAAACATTTTTAATGTTGAAAGGACTTGCGAGGCAATGCAACTATGAATGTACGTACGAA------
>AGF85993
---------ATGGAGTCTACTCAGCAGATGGTAAGCTCTATTATTAATACTTCTTTTGAAGCTGCAGTTGTTGCTGCCACTTCAACATTAGAATTAATGGGTATTCAATATGATTACAATGAAGTATTTACTAGAGTTAAAAGTAAGTTTGATTACGTGATGGATGACTCTGGTGTAAAAAACAATCTTTTGGGTAAGGCTATAACTATTGATCAGGCGTTGAATGGAAAGTTTGGATCAGCTATTAGAAATAGAAATTGGATGACTGATTCTAAGACGGTTGCAAAATTAGATGAAGATGTGAATAAACTTAGAATGACATTATCTTCTAAAGGAATTGACCAAAAGATGAGAGTACTTAATGCTTGTTTTAGTGTGAAAAGAATACCAGGAAAATCATCATCAATAATTAAATGCACTAGACTTATGAAGGATAAAATAGAACGTGGAGAAGTTGAGGTTGATGATTCATATGTTGATGAAAAAATGGAAGTTGATACTATTGATTGGAAATCTCGGTATGATCAGCTAGAAAGAAGATTTGAGTCACTAAAACAAAGAGTTAGTGAAAAATACAACGCTTGGGTACAAAAAGCGAAGAAAGTAAATGAAAATATGTACTCTCTTCAGAATGTTATTTCACAACAGCAAAACCAAATAGCGGATCTTCAACAGTATTGTAATAAATTGGAAGTTGAT---TTGCAAGGCAAGTTTAGTTCATTAGTGTCATCAGTTGAGTGGTATCTAAGGTCTATGGAATTACCAGATGATGTAAAGACTGATATAGAACAGCAGTTAAACTCAATTGATTTAATTAATCCCATTAATGCTGTAGATGATATCGAATCGTTGATTAGAAATTTAATTCAAGATTATGACAGAACATTTTTAATGTTAAAAGGACTGTTGAAGCAATGCAACTATGAATATGCATATGAG------
>AGE99251
---------ATGGAGTCTACTCAGCAGATGGTAAGCTCTATTATTAACACTTCTTTTGAAGCTGCAGTTGTTGCTGCTACTTCAACATTAGAATTAATGGGTATTCAATATGATTACAATGAAGTATTCACTAGAGTTAAAAGTAAATTTGATTATGTGATGGATGATTCTGGTGTTAAAAACAATCTTTTGGGTAAAGCTATAACTATTGATCAGGCGTTAAATGGAAAGTTTGGCTCAGCTATTAGAAATAGAAATTGGATGACTGATTCTAAAACGGTTGCTAAATTAGATGAAGACGTGAATAAACTTAGAATGACATTATCTTCTAAAGGAATCGATCAAAAGATGAGAGTACTTAATGCTTGTTTTAGTGTAAAAAGAATACCAGGAAAATCATCATCAATAATTAAATGCACTAGACTTATGAAGGATAAAATAGAACGTGGAGAAGTTGAGGTTGATGATTCATATGTTGATGAGAAAATGGAAATTGATACTATTGATTGGAAATCTCGTTATGATCAGTTAGAAAAAAGATTTGAGTCACTAAAACAAAGAGTTAATGAGAAATACAATACTTGGGTACAAAAAGCGAAGAAAGTAAATGAAAATATGTACTCTCTTCAGAATGTCATTTCGCAACAGCAAAACCAAATAGCAGATCTTCAACAATATTGTAATAAATTGGAAGCTGAT---TTGCAAGGCAAATTTAGTTCATTAGTGTCATCAGTTGAGTGGTATCTAAGGTCAATGGAATTACCAGATGATGTAAAGAATGATATTGAACAGCAGTTAAATTCAATTGATTTAATTAATCCCATTAATGCTATAGATGATATCGAATCGTTGATTAGAAATTTAATTCAAGATTATGACAGAACATTTTTAATGTTAAAAGGACTGTTGAAGCAATGTAACTATGAATATGCATATGAG------
>AGA03896
---------ATGGAGTCTACTCAGCAGATGGTAAGCTCTATTATTAACACTTCTTTTGAAGCTGCAGTTGTTGCTGCCACTTCAACATTAGAATTAATGGGTATTCAATATGATTACAATGAAGTATTTACCAGAGTTAAAAGTAAATTTGATTATGTGATGGATGACTCTGGTGTTAAAAACAATCTTTTGGGTAAAGCTATAACTATTGATCAGGCATTAAATGGAAAGTTTGGCTCAGCTATTAGAAATAGAAATTGGATGACTGATTCTAAAACGGTTGCTAAATTAGATGAAGACGTGAATAAACTTAGAATGACATTATCTTCTAAAGGAATCGACCAAAAGATGAGAGTACTTAATGCTTGTTTTAGTGTAAAAAGAATACCAGGAAAATCATCATCAATAATTAAATGCACTAGACTTATGAAGGATAAAATAGAACGTGGAGAAGTTGAAGTTGACGATTCATATGTTGATGAGAAAATGGAAATTGATACTATTGATTGGAAATCTCGTTATGATCAGTTAGAAAAAAGATTTGAGTCACTAAAACAAAGAGTTAATGAGAAATACAATACTTGGGTACAAAAAGCTAAGAAAGTAAATGAAAATATGTACTCTCTCCAGAATGTCATTTCACAACAGCAAAACCAAATAGCAGATCTTCAGCAATATTGCAATAAATTGGAAGCTGAT---TTACAAGGCAAATTTAGTTCATTGGTGTCATCAGTTGAGTGGTATCTAAGGTCTATGGAATTACCAGATGATGTAAAGAATGATATTGAACAGCAGTTAAATTCAATTGATTTAATTAATCCCATTAACGCTGTAGATGATATCGAATCGTTGATTAGAAATTTAATTCAAGATTATGACAGAACATTTTTAATGTTAAAAGGACTGTTGAAGCAATGCAACTATGAATATGTATATGAG------
>AFM74238
ATGCTCAAGATGGAGTCTACTCAGCAGATGGTAGGTTCTATTATTAACACTTCTTTTGAAGCTGCAGTTGTTGCTGCCACTTCAACATTAGAATTAATGGGTATTCAGTATGATTACAATGAGATATTTACTAGAGTTAAGAGTAAATTTGATTATGTAATGGATGATTCTGGTGTCAAAAACAACCTTCTAGGCAAAGCTGCGACTATTGATCAGGCACTAAATGGAAAATTTGGTTCAGCTATAAGGAATAGAAATTGGATGACTGACTCTAAAACAGTGGCTAAGTTGGATGAAGATGTAAATAAACTCAGAATGATTTTATCTTCTAAGGGAATAGACCAAAAGATGAGAGTACTTAATGCTTGTTTTAGTGTGAAAAGGATACCAGGGAAATCATCATCAGTCATTAAATGCACCAGGCTTATGAAAGATAAAATAGAACGAGGAGAGGTTGAAGTTGATGATTCATTTGTTGATGAAAAGATGGAAATTGACACTATTGATTGGAAGGCTCGTTATGATCAATTGGAAAAAAGATTTGAGTCATTGAAGCAGAGAGTCAATGAAAAATATACTAGTTGGGTGCAAAAAGCGAAGAAAGTGAATGAAAATATGTACTCTCTTCAAAATGTTATCTCACAGCAGCAAAACCAAATAGCAGATCTTCAGCAATATTGCAATAAATTGGAAGCTGAC---CTGCAAAACAAAATTAGTTCACTAGTGTCATCAGTTGAATGGTATCTGAGGTCCATGGAATTGTCAGATGATGTCAAAACTGATATTGAGCAGCAGTTGAATTCGATTGACGCTATTAATCCTATTAATGCTATAGACGATCTTGAATCATTAATCAGAAATTTAATCCAAGATTATGATAGAACATTCTTGATGTTGAAAGGACTTGTAAGGCAATGCAACTATGAATGTACATATGAA------
>AEB79317
---------ATGGAGTCTACTCAGCAGATGGTAAGCTCCATTATTAACACTTCTTTTGAAGCTGCAGTTGTTGCTGCTACTTCAACACTAGAATTAATGGGTATTCAATATGATTACAATGAAATATTTACCAGAGTTAAAAGTAAATTTGATTATGTGATGGATGACTCTGGTGTAAAAAACAATCTTTTAGGTAAAGCTATAACTATTGATCAGGCATTAAATGGAAAGTTTGGTTCAGCTATTAGAAATAGAAATTGGATGACTGATTCTAAAACGGTTGCTAAATTAGATGAAGATGTAAATAAACTGAGAATGACATTATCTTCTAAAGGAATTGACCAAAAGATGAGAGTACTTAATGCCTGTTTTAGTGTAAAGAGAATACCAGGAAAATCATCGTCAATAATTAAATGCACTAGACTTATGAAGGATAAAATAGAACGTGGAGAAGTTGAGGTTGACGATTCATATGTTGATGAGAAAATGGAAATTGATACTATTGATTGGAAATCTCGTTATGATCAGTTAGAAAAAAGATTTGAGTCACTAAAACTAAGAGTTACTGAGAAATACAATACTTGGGTACAAAAGGCAAAGAAAGTAAATGAAAATATGTACTCTCTTCAAAATGTCATCTCACAACAGCAAAATCAAATAGCAGATCTTCAACAATATTGTAATAAGTTGGAAGCTGAT---TTGCAAGGCAAATTTGGTTCATTAGTGTCATCAGTTGAATGGTATCTAAGGTCTATGGAACTATCAGATGATGTAAAGAATGATATTGAACAGCAGTTAAATTCAATTGATTTAATTAATCCCATTAATGCTATAGACGATATTGAATCTTTAATTAGAAATTTAATTCAAGATTATGATAGAACATTTTTAATGTTAAAAGGACTGTTGAAGCAGTGCAATTATGAATATGCATATGAG------
>AEB79318
---------ATGGAGTCTACTCAGCAGATGGTAAGCTCTATTATTAACACTTCTTTTGAAGCTGCAGTTGTTGCTGCCACTTCAACATTAGAATTAATGGGTATTCAATATGATTACAATGAAATATTTACCAGAGTTAAAAGTAAATTTGATTATGTGATGGATGACTCTGGTGTTAAAAACAATCTTTTGGGTAAAGCTATAACTATTGATCAGGCGTTAAATGGAAAGTTTGGCTCAGCTATCAGAAATAGAAATTGGATGACTGATTCTAAAACGGTTGCTAAATTAGATGAAGACGTGAATAAACTTAGGATGACATTATCTTCTAAAGGAATCGATCAAAAGATGAGAGTACTTAATGCTTGTTTTAGTGTAAAAAGAATACCAGGAAAATCATCATCAATAATTAAATGCACTAGACTTATGAAGGATAAAATAGAACGTGGAGAAGTTGAGGTTGATGATTCATATGTTGATGAGAAAATGGAAATTGATACTATTGATTGGAAATCTCGTTATGATCAGTTAGAAAAAAGATTTGAGTCACTAAAACAAAGAGTTAATGAGAAATATAATACTTGGGTACAAAAAGCGAAGAAAGTAAATGAAAATATGTATTCTCTTCAGAATGTCATTTCACAACAGCAAAACCAAATAGCAGATCTTCAACAATATTGTAACAAATTGGAAGCTGAT---TTACAAGGCAAATTTAGTTCATTAGTGTCATCAGTTGAGTGGTATCTAAGGTCTATGGAATTACCAGATGATGTAAAGAATGATATTGAACAGCAGTTAAATTCAATTGATTTAATTAATCCCATTAATGCTATAGATGATATCGAATCGTTGATTAGAAATTTAATCCAAGATTATGACAGAACATTTTTGATGTTAAAAGGACTGTTGAAGCAATGCAACTATGAATATGTATATGAA------
>AEB79319
---------ATGGAGTCTACTCAGCAGATGGTAAGCTCTATTATTAACACTTCTTTTGAAGCTGCAGTTGTTGCTGCCACTTCAACATTAGAATTAATGGGTATTCAATATGATTACAATGAAATATTTACCAGAGTTAAAAGTAAATTTGATTATGTGATGGATGACTCTGGTGTTAAAAACAATCTTTTGGGTAAAGCTATAACTATTGATCAGGCGTTAAATGGAAAGTTTGGCTCAGCTATCAGAAATAGAAATTGGATGACTGATTCTAAAACGGTTGCTAAATTAGATGAAGACGTGAATAAACTTAGGATGACATTATCTTCTAAAGGAATCGATCAAAAGATGAGAGTACTTAATGCTTGTTTTAGTGTAAAAAGAATACCAGGAAAATCATCATCAATAATTAAATGCACTAGACTTATGAAGGATAAAATAGAACGTGGAGAAGTTGAGGTTGATGATTCATATGTTGATGAGAAAATGGAAATTGATACTATTGATTGGAAATCTCGTTATGATCAGTTAGAAAAAAGATTTGAGTCACTAAAACAAAGAGTTAATGAGAAATATAATACTTGGGTACAAAAAGCGAAGAAAGTAAATGAAAATATGTATTCTCTTCAGAATGTCATTTCACAACAGCAAAACCAAATAGCAGATCTTCAACAATATTGTAACAAATTGGAAGCTGAT---TTACAAGGCAAATTTAGTTCATTAGTGTCATCAGTTGAGTGGTATCTAAGGTCTATGGAATTACCAGATGATGTAAAGAATGATATTGAACAGCAGTTAAATTCAATTGATTTAATTAATCCCATTAATGCTATAGATGATATCGAATCGTTGATTAGAAATTTAATCCAAGATTATGACAGAACATTTTTGATGTTAAAAGGACTGTTGAAGCAATGCAACTATGAATATGTATATGAA------
>AGE98471
ATGCTCAAGATGGAGTCTACTCAGCAGATGGTAGGTTCTATTATTAACACTTCTTTTGAAGCTGCAGTTGTTGCCGCCACTTCAACACTAGAATTGATGGGTATTCAATATGATTATAATGAGGTATTTACTAGAGTTAAAAGTAAGTTTGACTATGTGATGGATGACTCTGGTGTTAAAAACAATCTTTTAGGTAAAGCTATGACTATTGATCAGGCATTAAATGGAAAATTCGGCTCAGTAGTAAGAAATAGAAATTGGATGACTGATTCTAAAACAGTAGCTAAATTAGATGAGGATGTGAACAAACTTAGAATGATATTATCATCTAAAGGAATTGATCAAAAGATGAGAGTACTTAATGCTTGTTTTAGTGTGAAAAGAATACCAGGAAAATCATCATCGATTATCAAATGCACCAGACTCATGAGAGATAAAATAGAACGAGGAGAGGTTGAAGTTGATGACTCATTTGTTGATGAAAAGATGGAAATTGATACTATTGATTGGAAATCTAGATATGATCAATTGGAGAAAAGATTCGAGTCATTAAAACAGAGAGTTAATGAAAAATATAACAATTGGGTGCAAAAAGCAAAGAAAGTAAATGAAAATATGTACTCTCTTCAAAATGTTATTTCACAGCAGCAAAGTCAAATAGCAGACCTTCAACAATATTGTAGCAAATTGGAAACTGAC---TTACAAAACAAAATTAGTTCATTAGTGTCATCAGTTGAATGGTATCTAAGGTCTATGGAACTATCAGACGATATTAAAACTGATATTGAACAGCAACTAAATTCAATTGACGCAATCAATCCTATCAACGCTATAGACGATCTTGAATCATTGATTAGAAATTTGATCCAAGATTATGACAAAACATTTTTAATGTTGAAAGGACTTGCGAGGCAATGCAACTATGAATGTACGTACGAA------
>AGF86278
---------ATGGAGTCTACTCAGCAGATGGTAAACTCTATTATTAACACTTCTTTTGAAGCTGCAGTTGTTGCTGCCACTTCAACATTAGAATTAATGGGTATTCAATATGATTACAATGAAGTATTTACTAGAGTTAAAAGTAAGTTTGATTATGTGATGGATGACTCTGGTGTAAAAAATAATCTTTTGGGTAAGGCTATAACTATTGATCAGGCGTTAAATGGAAAGTTTGGATCAGCTATTAGGAATAGAAATTGGATGACTGATTCTAAAACGGTTGCTAAATTAGATGAAGATGTGAATAAACTTAGAATGACATTATCTTCTAAAGGAATCGATCAAAAGATGAGAGTACTTAATGCTTGTTTTAGTGTAAAAAGAATACCAGGAAAATCGTCATCAATAATTAAATGCACTAGACTCATGAAGGATAAAATAGAACGTGGAGAAGTTGAGGTTGATGATTCATATGTTGATGAAAAAATGGAAATTGATACTATTGATTGGAAATCTCGTTATGATCAGTTAGAAAGAAGATTTGAGTCACTAAAACAAAGAGTTAATGAGAAATACAATGCTTGGGTACAAAAAGCGAAGAAAGTAAATGAAAATATGTACTCTCTTCAGAATGTTATTTCACAACAGCAAAATCAAATAGCGGATCTTCAACAGTATTGTAATAAATTGGAAGTTGAT---TTGCAAGGTAAGTTTAGTTCATTAGTGTCATCAGTTGAGTGGTATCTAAGGTCTATGGAATTACCAGATGATGTAAAGACTGATATAGAACAGCAGTTAAATTCAATTGATTTAATTAACCCCATTAATGCTGTAGATGATATCGAATCGTTGATCAGAAATTTAATCCAAGATTATGACAGAACATTTTTAATGTTAAAAGGACTGTTGAAGCAATGCAACTATGAATATGCATATGAG------
>AGE99005
---------ATGGAGTCTACTCAGCAGATGGTAAGCTCCATTATTAACACTTCTTTTGAAGCTGCAGTTGTTGCTGCCACTTCAACATTAGAATTAATGGGTATTCAATACGATTACAATGAAGTATTTACTAGAGTTAAAAGTAAATTTGATTATGTGATGGATGACTCTGGTGTTAAAAACAATCTTTTGGGTAAAGCTATAACTATTGATCAGGCGTTAAATGGAAAGTTTGGCTCAGCTATTAGAAATAGAAATTGGATGACTGATTCTAAAACGGTTGCTAAACTAGATGAAGACGTGAATAAACTTAGAATGACATTATCTTCTAAAGGAATCGACCAAAAGATGAGAGTACTTAATGCTTGTTTTAGTGTAAAAAGAATACCAGGAAAATCATCATCAATAATTAAATGCACTAGACTTATGAAGGATAAAATAGAACGTGGGGAAGTTGAGGTTGATGATTCATATGTTGATGAGAAAATGGAAATTGATACTATTGATTGGAAATCTCGTTATGATCAGTTAGAAAAAAGATTTGAGGCACTAAAACAAAGAGTTAATGAAAAATATAATACTTGGGTACAAAAAGCAAAGAAAGTAAATGAAAATATGTACTCTCTTCAGAATGTCATTTCACAACAGCAAAACCAAATATCAGATCTTCAACAATATTGTAATAAATTGGAAGCTGAT---TTGCAAGGCAAATTTAGTTCATTAGTGTCATCAGTTGAGTGGTATCTAAGATCTATGGAATTACCAGATGATGTAAAGAATGATATTGAACAGCAATTAAATTCAATTGATTTAATTAATCCCATTAATGCTATAGATGATATCGAATCGTTGATTAGAAATTTAATTCAAGATTATGACAGAACGTTTTTAATGTTAAAAGGACTTTTGAAGCAATGCAACTATGAATATGCATATGAG------
>AET43465
ATGCTCAAGATGGAGTCTACTCAGCAGATGGCATCTTCTATTATTAACTCTTCTTTTGAAGCTGCAGTTGTCGCTGCAACTTCTACATTGGAATTAATGGGTATTCAATATGATTATAATGAAGTATATACTAGAGTTAAAAGTAAGTTTGATTTTGTAATGGATGATTCTGGCGTTAAGAATAATTTAATAGGTAAAGCAGTTACAATTGATCAGGCTTTGAATGGTAAGTTTAATTCATCTATTAGAAATAGAAATTGGATGACTGATTCAAAAACTGTAGCAAGATTAGATGAAGATGTGAACAAACTTAGATTATTATTGTCATCAAAAGGAATTGATCAAAAAATGAGAGTTCTTAATGCATGCTTTAGTGTTAAGAGAGTACCTGGAAAATCGTCATCTATCATTAAATGTACTAGGTTAATGAAAGAGAAAATAGAACGTGGAGAAGTCGAAGTGGATGATGCATTCATTGAAGAAAAAATGGAAATTGACACTATAGATTGGAAATCCAGATATGATCAACTTGAAAGACGATTTGAGTCGTTGAAACAGCGAGTTAACGAAAAGTACAATAATTGGGTTATTAAGGCAAGGAAAGTAAACGAAAACATGAGCTCTCTTCAGAATGTTATTTCGCAACAACAAGCTCATATCAATGAATTACAAATGTATAATAATAAACTAGAGCGTGAT---TTACAATCAAAAATAGGATCAGTTATTTCATCCATTGAATGGTACTTACGATCTATGGAACTATCAGATGACATTAAATCAGATATTGAACAACAACTCAATTCAATAGATCATATTAATCCAGTTAATGCTTTCGATGATTTTGAGTCTATTCTTCGTAATTTAATATCTGATTATGATAGAATTTTTATTATGTTTAAAGGATTGTTGCAGCAAAGTAATTACACCTATACCTATGAA------
>ADJ68035
ATGCTCAAGATGGAGTCCACTCAGCAGATGGCTAGTTCGATAATTAACACTTCTTTTGAAGCTGCAGTTGTTGCTGCCACTTCAACCCTTGAACTTATGGGTATTCAATATGATTATAATGAAGTTTACACTAGAGTTAAGAGCAAATTTGATTACGTAATGGATGATTCAGGTGTTAAAAATAATCTGTTGGGTAAAGCAGCAACTATTGATCAGGCACTGAACGGAAAATTTGGCTCAGCGGTAAGAAATAGAAATTGGATGGCTGATACTAGAACTATAGCTAGATTAGATGAGGATGTGAATAAGCTTAGAATGATGCTATCATCTAAAGGAATTGATCAAAAAATGAGAGTACTTAATGCGTGTTTCAGTGTGAAAAGAATTCCAGGTAAATCATCATCAATAATTAAATGCACCAGATTGATGAAAGATAAAATTGAACGTGGTGAAGTTGAAGTGGATGATTCGTTCGTTGAAGAAAAAATGGAAGTTGATACAATAGATTGGAAATCCAGATACGAACAATTGGAAAAGCGATTTGAATCATTGAAACAAAGGGTGAATGAAAAATACACAAGTTGGGTGCAGAAGGCGAAAAAAGTGAATGAAAACATGTACTCTCTTCAAAATGTTATATCACAACAACAAAGCCAAATTGCTGATTTGCAACATTACTGTAATAAATTGGAAGTTGAT---CTACAAAATAAAATCAGTTCACTTGTATCTTCAGTTGAATGGTATATGAAATCAATGGAATTGCCTGATGAAGTTAAAACGGATATTGAACAACAGCTGAATTCAATTGATGTAATCAATCCAATCAATGCTATAGATGATTTTGAATCACTGATCAGAAATATTATACTTGATTATGACAGGATATTCTTAATGTTTAAAGGATTAATGAGGCAATGCAACTATGAATACACGTATGAA------
>AGF85844
---------ATGGAGTCTACTCAGCAGATGGTAAGCTCTATTATTAATACTTCTTTTGAAGCTGCAGTTGTTGCTGCCACTTCAACATTAGAATTAATGGGTATTCAATATGATTACAATGAAGTATTTACTAGAGTTAAAAGTAAGTTTGATTACGTGATGGATGACTCTGGTGTAAAAAACAATCTTTTGGGTAAGGCTATAACTATTGATCAGGCGTTGAATGGAAAGTTTGGATCAGCTATTAGAAATAGAAATTGGATGACTGATTCTAAGACGGTTGCAAAATTAGATGAAGATGTGAATAAACTTAGAATGACATTATCTTCTAAAGGAATTGACCAAAAGATGAGAGTACTTAATGCTTGTTTTAGTGTGAAAAGAATACCAGGAAAATCATCATCAATAATTAAATGCACTAGACTTATGAAGGATAAAATAGAACGTGGAGAAGTTGAGGTTGATGATTCATATGTTGATGAAAAAATGGAAGTTGATACTATTGATTGGAAATCTCGGTATGATCAGCTAGAAAGAAGATTTGAGTCACTAAAACAAAGAGTTAGTGAAAAATACAACGCTTGGGTACAAAAAGCGAAGAAAGTAAATGAAAATATGTACTCTCTTCAGAATGTTATTTCACAACAGCAAAACCAAATAGCGGATCTTCAACAGTATTGTAATAAATTGGAAGTTGAT---TTGCAAGGCAAGTTTAGTTCATTAGTGTCATCAGTTGAGTGGTATCTAAGGTCTATGGAATTACCAGATGATGTAAAGACTGATATAGAACAGCAGTTAAACTCAATTGATTTAATTAATCCCATTAATGCTGTAGATGATATCGAATCGTTGATTAGAAATTTAATTCAAGATTATGACAGAACATTTTTAATGTTAAAAGGACTGTTGAAGCAATGCAACTATGAATATGCATATGAG------
>ACH97414
ATGCTCAAGATGGAGTCTACTCAGCAGATGGCTACTTCAATTATTAATTCTTCATTTGAAGCTGCAGTAGTTGCTGCAACTTCTACTCTTGAACTGATGGGTATTCAATATGATTATAATGAGGTGTATACTAGAGTTAAGAGTAAATTCGATCTTATTATGGATGATTCTGGTGTTAAAAATAATTTGATGGGCAAGGCGACTACTATTGATCAAGCTTTAAATGGTAAATTTAATTCGGCAATTAGAAATAGAAATTGGATGACTGATTCTCGGACTGTGGCTAAACTAGATGAAGATGTGAATAAATTGAGAATAATGCTATCATCAAAAGGAATCGATCAAAAGATGAGAGTATTGAATGCATGCTTTAGTGTTAAAAGAATTCCTGGAAAATCATCGTCTATAGTGAAATGTACTAGGTTAATGAAGGATAAATTAGAGCGTGGTGAAGTTGAAGTGGATGATTCATTCGTTGAAGAAAAAATGGAAATTGATACTATTGATTGGAAATCAAGATACGAACAACTGGAGAAGAGATTTGAATCATTGAAACATCGGGTTAACGAGAAGTATAATAATTGGGTCATAAAGGCTAGAAAAGTAAATGAGAATATGAACTCTCTTCAAAACGTAATTTCACAACAGCAAGCTCACATAAATGAATTACAAATGTACAATAATAAATTGGAGCGTGAT---CTGCAATCAAAGATTGGATCAGTTGTTTCGTCAATAGAATGGTATTTACGTTCAATGGAATTGTCCGATGATGTTAAGGCTGACATTGAACAACAATTAAATTCAATAGACCAGTTGAATCCAGTCAATGCTATGGATGATTTTGAATCAGTGCTTCGTAATTTGATCTCTGATTATGATAAACTATTCATAATGTTTAAAGGATTATTGCAGCAATGTAATTATACTTATACCTATGAG------
>AGF86379
ATGCTCAAGATGGAGTCTACTCAGCAGATGGCAAGTTCTATTATTAACACTTCTTTTGAAGCTGCGGTTGTTGCTGCCACTTCGACACTAGAATTAATGGGTATTCAATATGATTACAATGAAATTTACACTAGAGTTAAAAGTAAGTTTGATTATGTGATGGATGATTCTGGTGTTAAAAACAATTTATTGGGCAAAGCGGCGACTATTGATCAGGCACTAAATGGAAAATTTGGTTCAGTTATGAGAAATAAAAATTGGATGACTGATTCAAGAACGGTGGCTAAACTGGATGAAGATGTGAATAAGTTAAGGATGATGCTTTCTTCTAAAGGTATTGATCAGAAGATGAGAGTACTTAATGCTTGTTTTAGTGTTAAAAGAATACCAGGTAAATCATCATCAGTTATAAAGTGTACTAGACTTATGAAAGATAAGATTGAACGTGGTGCGGTAGAAGTTGATGATTCATTTGCTGAAGAGAAAATGGAAGTTGACACAGTTGATTGGAAATCAAGATATGATCAGTTGGAAAGAAGATTCGAGTCATTGAAACAGAGAGTAAATGAGAAGTATACTACCTGGGTACAGAAGGCAAAAAAAGTTAATGAAAATATGTACTCTCTCCAGAATGTTATATCACAACAACAAAATCAAATAGCTGATTTGCAAAATTATTGTAGTAAATTAGAAGCTGAT---TTACAGAATAAAGTTGGTTCGTTAGTTTCATCTGTTGAATGGTATCTTAAATCAATGGAATTGCCAGATGAAGTCAAAACTGATATAGAACAACAACTGAATTCAATTGACACCATTAGTCCAATAAATGCAATTGATGATCTTGAAATTTTAATCAGAAATTTAATTCATGACTATGATAGAACATTTTTAATGCTTAAGGGACTATTACGGCAATGCAACTATGAATATGCATATGAA------
>AFQ20893
---------ATGGAGTCTACTCAGCAGATGGCATCCTCTATCATTAACTCTTCTTTTGAAGCTGCAGTTGTCGCTGCAACTTCTACATTGGAATTAATGGGTATTCAATATGATTATAATGAAGTATATACTAGAGTTAAAAGTAAGTTTGATTTTGTAATGGATGATTCTGGCGTTAAGAATAATTTAATAGGTAAAGCAGTTACAATTGATCAGGCTTTGAATGGTAAGTTTAGTTCATCTATCAGAAATAGAAATTGGATGACTGATTCAAAAACTGTAGCAAGATTAGATGAAGATGTGAACAAACTCAGATTATTATTGTCATCGAAAGGAATTGATCAAAAAATGAGAGTTCTTAATGCATGCTTTAGTGTTAAGAGAGTACCTGGAAAATCGTCATCTATCATTAAATGTACTAGGTTAATGAAAGAGAAAATAGAACGTGGAGAAGTCGAAGTGGATGATGCGTTCATTGAAGAAAAAATGGAAATTGACACTATAGATTGGAAATCCAGATATGATCAACTTGAAAGACGATTTGAGTCATTAAAACAGCGAGTTAATGAAAAGTACAATAATTGGGTTATTAAGGCAAGGAAAGTAAACGAAAACATGAACTCTCTTCAGAATGTTATTTCGCAACAACAAGCTCATATTAATGAATTACAAATATATAATAATAAACTAGAGCGTGAT---TTACAATCAAAAATAGGATCAGTTATTTCGTCCATTGAATGGTACTTACGGTCTATGGAACTATCAGATGACATTAAATCAGATATTGAACAACAACTCAATTCAATAGATCATATTAATCCAGTTAACGCTTTTGACGATTTTGAGTCTATTCTTCGTAATTTAATATCTGATTATGATAGAATTTTCATTATGTTTAAAGGATTGTTGCAGCAAAGTAATTATACTTATACCTATGAG------
>AFQ20892
---------ATGGAGTCTACTCAGCAGATGGCTTCTTCTATTATCAATTCTTCATTTGAAGCTGCGGTAGTTGCTGCAACTTCTACTCTTGAATTGATGGGTATTCAATATGACTACAATGAGGTATATACTAGAGTAAAGAGTAAGTTTGATTTAGTTATGGATGATTCTGGTGTAAAAAATAACTTAATGGGTAAAGCGATTACTATTGATCAAGCTTTGAATGGGAAATTTAGCTCTGCGATCAGGAATAGAAATTGGATGACTGACTCTCGAACTGTGGCTAAGTTGGATGAGGATGTAAATAAACTGAGAATGATGCTATCATCAAAAGGAATCGATCAGAAAATGAGAGTGCTTAATGCTTGCTTTAGTGTCAAGAGAATACCTGGGAAATCGTCATCTATAGTTAAATGTACTAGACTAATGAAAGATAAATTAGAACGCGGTGAAGTTGAAGTTGATGATTCTTTTGTTGAAGAGAAAATGGAAGTAGATACAATTGATTGGAAATTAAGATACGAACAGTTAGAAAAGAGATTTGAGTCATTGAAGCATCGAGTTAATGAGAAGTACAATCATTGGGTTCTTAAAGCTAGAAAGGTAAATGAAAATATGAATTCTCTTCAAAATGTGATTTCTCAACAACAAGCACACATTAATGAACTACAAATGTATAATAATAAATTAGAACGCGAT---TTGCAATCCAAAATTGGATCTGTTGTATCATCAATAGAATGGTATCTAAGATCGATGGAATTATCTGATGATGTAAAATCAGACATTGAACAACAGCTGAATTCAATAGATCAATTAAATCCAGTTAATGCAATAGATGATTTTGAATCAATACTTCGCAATTTAATTTCTGATTATGATAGGTTATTTATAATGTTTAAAGGATTGTTGCAGCAATGCAACTACACTTGTACTTACGAG------
>AFQ20891
---------ATGGAGTCTACTCAGCAGATGGTGAGCTCTATTATTAACACTTCTTTTGAAGCTGCAGTTGTTGCTGCCACTTCAACATTAGAATTAATGGGTATTCAATATGATTACAATGAAGTATTTACTAGAGTTAAAAGTAAATTTGATTATGTAATGGATGACTCTGGTGTTAAAAATAATCTTTTGGGTAAAGCTATAACTATTGACCAGGCGTTAAATGGAAAATTTGGCTCAGCTATTAGAAATAGAAATTGGATGACTGACTCTAAAACGGTTGCTAAATTGGATGAAGACGTGAATAAACTTAGAATGACATTGTCTTCTAAAGGAATCGATCAAAAGATGAGAGTACTTAATGCTTGTTTTAGTGTGAAAAGAATACCAGGAAAATCATCATCAATAATTAAGTGCACTAAACTTATGAAGGATAAAATAGAACGTGGGGAAGTTGAGGTTGATGATTCATATATTGATGAGAAAATGGAAGTTGATACCATTGATTGGAAATCTCGTTATGACCAATTAGAAAAAAGATTTGAGTCACTAAAACAAAGAGTTACTGAGAAATACAATACTTGGGTACAAAAAGCGAAGAAAGTAAATGAGAATATGTACTCTCTTCAAAATGTCATTTCACAACAGCAAAATCAAATAGCAGATCTTCAACAATATTATAATAAATTGGAAACTGAC---TTGCAAGGCAAATTTAGTTCATTAGTGTCATCAGTTGAGTGGTATTTAAGATCTATGGAATTACCAGATGATGTAAAGAATGATATTGAACAGCAGTTAAATTCAATTGATTTAATTAATCCCATTAATGCTATAGATGATATCGAATCATTGGTTAGAAATTTAGTTCAGGATTATGATAGAACATTTTTAATGCTAAAGGGACTGTTGAAGCAATGCAACTATGAATATGTATATGAA------
>AFQ20897
---------ATGGAGTCTACTCAGCAGATGGCATCTTCTATTATTAACTCTTCTTTTGAAGCTGCAGTTGTCGCTGCAACTTCTACATTGGAATTAATGGGTATTCAATATGATTATAATGAAGTATATACTAGAGTTAAAAGTAAGTTTGATTTTGTAATGGATGATTCTGGCGTTAAGAATAATCTAATAGGTAAAGCAGCTACAATTGATCAGGCTTTGAATGGTAAGTTTAGTTCATCTATCAGAAATAGAAATTGGATGACTGATTCAAAAACTGTAGCAAGACTAGATGAAGATGTGAACAAACTTAGATTATTATTGTCATCGAAAGGAATTGATCAAAAAATGAGAGTTCTTAATGCCTGCTTTAGTGTTAAGAGAGTACCTGGAAAATCGTCATCTATCATTAAATGTACTAGGTTAATGAAAGAGAAAATAGAACGTGGAGAAGTCGAAGTGGATGATGCATTCATTGAAGAAAAAATGGAAATTGACACTATAGATTGGAAATCCAGATATGATCAACTTGAAAGACGATTTGAGTCGTTAAAACAGCGAGTTAATGAAAAGTACAATAATTGGGTCATTAAAGCAAGGAAAGTAAATGAAAACATGAACTCTCTTCAGAATGTTATTTCGCAACAACAAGCTCATATCAATGAATTACAAATATATAATAATAAACTAGAGCGTGAT---TTGCAATCAAAAATAGGATCAGTTATTTCATCCATTGAATGGTACTTACGGTCTATGGAACTATCAGATGACATTAAATCAGATATTGAACAACAACTCAATTCAATAGATCATATTAATCCAGTTAATGCTTTTGATGATTTCGAATCTATTCTTCGTAATTTAATATCTGATTATGATAGAATTTTTATTATGTTTAAAGGATTGTTGCAGCAAAGTAATTACACTTATACCTATGAG------
>AFQ20896
---------ATGGAGTCTACTCAGCAGATGGCATCTTCTATTATTAACTCTTCTTTTGAAGCTGCAGTTGTCGCTGCAACTTCTACATTGGAATTAATGGGTATTCAATATGATTATAATGAAGTATATACTAGAGTTAAAAGTAAGTTTGATTTTGTAATGGATGATTCTGGCGTTAAGAATAATCTAATAGGTAAAGCAGCTACAATTGATCAGGCTTTGAATGGTAAGTTTAGTTCATCTATCAGAAATAGAAATTGGATGACTGATTCAAAAACTGTAGCAAGACTAGATGAAGATGTGAACAAACTTAGATTATTATTGTCATCGAAAGGAATTGATCAAAAAATGAGAGTTCTTAATGCCTGCTTTAGTGTTAAGAGAGTACCTGGAAAATCGTCATCTATCATTAAATGTACTAGGTTAATGAAAGAGAAAATAGAACGTGGAGAAGTCGAAGTGGATGATGCATTCATTGAAGAAAAAATGGAAATTGACACTATAGATTGGAAATCCAGATATGATCAACTTGAAAGACGATTTGAGTCGTTAAAACAGCGAGTTAATGAAAAGTACAATAATTGGGTCATTAAAGCAAGGAAAGTAAATGAAAACATGAACTCTCTTCAGAATGTTATTTCGCAACAACAAGCTCATATCAATGAATTACAAATATATAATAATAAACTAGAGCGTGAT---TTGCAATCAAAAATAGGATCAGTTATTTCATCCATTGAATGGTACTTACGGTCTATGGAACTATCAGATGACATTAAATCAGATATTGAACAACAACTCAATTCAATAGATCATATTAATCCAGTTAATGCTTTTGATGATTTCGAATCTATTCTTCGTAATTTAATATCTGATTATGATAGAATTTTTATTATGTTTAAAGGATTGTTGCAGCAAAGTAATTACACTTATACCTATGAG------
>AFQ20895
---------ATGGAGTCTACTCAGCAGATGGCATCTTCTATTATTAACTCTTCTTTTGAAGCTGCAGTTGTCGCTGCAACTTCTACATTGGAATTAATGGGTATTCAATATGATTATAATGAAGTATATACTAGAGTTAAAAGTAAGTTTGATTTTGTAATGGATGATTCTGGCGTTAAGAATAATCTAATAGGTAAAGCAGCTACAATTGATCAGGCTTTGAATGGTAAGTTTAGTTCATCTATCAGAAATAGAAATTGGATGACTGATTCAAAAACTGTAGCAAGACTAGATGAAGATGTGAACAAACTTAGATTATTATTGTCATCGAAAGGAATTGATCAAAAAATGAGAGTTCTTAATGCCTGCTTTAGTGTTAAGAGAGTACCTGGAAAATCGTCATCTATCATTAAATGTACTAGGTTAATGAAAGAGAAAATAGAACGTGGAGAAGTCGAAGTGGATGATGCATTCATTGAAGAAAAAATGGAAATTGACACTATAGATTGGAAATCCAGATATGATCAACTTGAAAGACGATTTGAGTCGTTAAAACAGCGAGTTAATGAAAAGTACAATAATTGGGTCATTAAAGCAAGGAAAGTAAATGAAAACATGAACTCTCTTCAGAATGTTATTTCACAACAACAAGCTCATATCAATGAATTACAAATATATAATAATAAACTAGAGCGTGAT---TTACAATCAAAAATAGGATCAGTTATTTCATCCATTGAATGGTACTTACGGTCTATGGAACTATCAGATGACATTAAATCAGATATTGAACAACAACTCAATTCAATAGATCATATTAATCCAGTTAATGCTTTTGATGATTTCGAATCTATTCTTCGTAATTTAATATCTGATTATGATAGAATTTTTATTATGTTTAAAGGATTGTTGCAGCAAAGTAATTACACTTATACCTATGAG------
>AFQ20894
---------ATGGAGTCTACTCAACAGATGGCATCTTCTATCATTAACTCTTCTTTTGAAGCTGCGGTTGTCGCTGCAACTTCTACATTGGAATTAATGGGTATTCAATATGATTATAATGAAGTATACACTAGAGTTAAAAGTAAGTTTGATTTTGTAATGGATGATTCTGGCGTTAAGAATAATCTAATAGGTAAAGCAGTTACAATTGATCAGGCTTTGAATGGTAAGTTTAGTTCATCCATCAGAAATAGAAGTTGGATGACTGATTCAAAAACTGTAGCAAGATTAGATGAAGATGTGAACAAACTTAGATTATTATTGTCATCGAAAGGAATTGATCAAAAAATGAGAGTTCTTAATGCATGCTTTAGTGTTAAGAGAGTACCTGGAAAATCATCATCTATCATTAGATGTACTAGGTTAATGAAAGAGAAAATAGAACGTGGAGAAGTCGAAGTGGATGATGCGTTCATTGAAGAAAAAATGGAAATTGACACTATAGATTGGAAATCCAGATATGATCAACTTGAAAGACGATTTGAGTCGTTAAAACAACGAGTTAATGAAAAGTACAATAATTGGGTTATTAAGGCAAGGAAAGTAAACGAAAACATGAACTCTCTTCAGAATGTTATTTCGCAACAACAAGCTCATATTAATGAATTACAAATATATAATAATAAACTAGAGCGTGAT---TTACAATCAAAAATAGGATCAGTTATTTCATCCATTGAATGGTACTTACGGTCTATGGAACTATCAGATGACATTAAATCAGATATTGAACAACAACTCAATTCAATAGATCATATTAATCCAGTTAACGCTTTTGACGATTTTGAGTCTATTCTTCGTAATTTAATATCTGATTATGATAGAATTTTTATTATGTTTAAAGGATTGTTGCAGCAAAGTAATTACATTTATACCTATGAG------
>AEK69561
---------ATGGAGTCTACTCAGCAGATGGCAAGCTCTATTATTAACACTTCTTTTGAAGCTGCAGTTGTTGCTGCCACTTCAACATTAGAATTAATGGGTATTCAATATGATTACAATGAAGTATTTACCAGAGTTAAGAGTAAATTTGATTATGTGATGGATGACTCTGGTGTTAAAAACAATCTTTTGGGTAAAGCTATAACTATTGATCAGGCATTAAATGGAAAGTTTGGCTCAGCTATTAGAAATAGAAATTGGATGACTGATTCTAAAACGGTTGCTAAATTAGATGAAGACGTGAATAAACTTAGAATGACATTATCTTCTAAAGGAATCGATCAAAAGATGAGAGTACTTAATGCTTGTTTTAGTGTAAAAAGAATACCAGGAAAATCATCATCAATAATTAAATGCACTAGACTTATGAAGGATAAAATAGAACGTGGAGAAGTTGAAGTTGATGATTCATATGTTGATGAGAAAATGGAAATTGATACTATTGATTGGAAATCTCGTTATGATCAGTTAGAAAAAAGATTTGAGTCACTAAAACAAAGAGTTAATGAGAAATACAATACTTGGGTACAAAAAGCTAAGAAAGTAAATGAAAATATGTACTCTCTCCAGAATGTCATTTCACAACAGCAAAACCAAATAGCAGATCTTCAGCAATATTGCAATAAATTGGAAGCTGAT---TTACAAGGCAAATTTAGTTCATTGGTGTCATCAGTTGAGTGGTATCTAAGGTCTATGGAATTACCAGATGATGTAAAGAATGATATTGAACAGCAGTTAAATTCAATTGATTTAATTAATCCCATTAACGCTGTAGATGATATCGAATCATTGATTAGAAATTTAATTCAAGATTATGACAGAACATTTTTAATGTTAAAAGGACTGTTGAAGCAATGCAACTATGAATATGTATATGAG------
>AEK69560
---------ATGGAGTCTACTCAGCAGATGGTAAGCTCTATTATTAATACCTCTTTTGAAGCTGCAGTTGTTGCTGCCACTTCAACATTAGAATTAATGGGTGTTCAATATGATTACAATGAAGTATTTACTAGAGTTAAAAGTAAATTTGATTATGTGATGGATGACTCTGGTGTTAAAAACAATCTTTTGGGTAAAGCTATAACTATTGATCAGGCGTTAAATGGAAAGTTTGGCTCAGCTATTAGAAATAGAAATTGGATGACTGATTCTAAAACGGTTGCTAAATTAGATGAAGACGTGAATAAACTTAGAATGACATTATCTTCTAAAGGAATCGACCAAAAGATGAGAGTACTTAATGCTTGTTTTAGTGTAAAAAGAATACCAGGAAAATCGTCATCAATAATTAAATGCACTAAACTTATGAAGGATAAAATAGAACGTGGAGAAGTTGAGGTTGATGATTCATATGTTGATGAGAAAATGGAAATTGATACTATTGATTGGAAATCTCGTTATGATCAGTTAGAAAAAAGATTTGAGTCACTAAAGCAAAGAGTTAATGAGAAATACAATACTTGGGTACAAAAAGCGAAGAAAGTAAATGAAAATATGTACTCTCTTCAGAATGTCATTTCACAACAGCAAAACCAAATAGCAGATCTTCAACAATATTGTAATAAATTAGAAGCTGAT---TTACAAAGCAAATTTAGTTCATTAGTGTCATCAGTTGAGTGGTATCTAAGGTCTATGGAATTACCAGATGATGTAAAGAATGATATTGAACAGCAGTTAAATTCAATTGATTTAATTAATCCCATTAATGCTATAGATGATATCGAATCGTTGATTAGAAATTTAATTCAAGATTATGACAGAGCATTTTTAATGTTAAAAGGACTGTTGAAGCAATGCAACTATGAATATGCATATGAG------
>AEK69563
---------ATGGAGTCTACTCAGCAGATGGTAAGCTCTATTATTAACACTTCTTTTGAAGCTGCAGTTGTTGCTGCCACTTCAACATTAGAATTAATGGGTATTCAATATGATTACAATGAAGTATTTACTAGAGTTAAAAGTAAATTTGATTATGTAATGGATGACTCTGGTGTTAAAAATAATCTTTTGGGTAAAGCGATAACTATTGACCAGGCGTTAAATGGAAAGTTTGGCTCAGCTATTAGAAATAGAAATTGGATGACTGACTCTAAAACGGTTGCTAAATTGGATGAAGACGTGAATAAACTTAGAATGACATTGTCTTCTAAAGGAATCGATCAAAAGATGAGAGTACTTAATGCTTGTTTTAGTGTGAAAAGAATACCAGGAAAATCATCATCAATAATTAAGTGCACTAAACTTATGAAGGATAAAATAGAACGTGGGGAAGTTGAGGTTGATGATTCATATATTGATGAGAAAATGGAAATTGATACCATTGATTGGAAATCTCGTTATGACCAATTAGAAAAAAGATTTGAGTCACTAAAACAAAGAGTTACTGAGAAATACAATACTTGGGTACAAAAAGCGAAGAAAGTAAATGAGAATATGTACTCTCTTCAGAATGTCATTTCACAACAGCAAAATCAAATAGCAGATCTTCAACAATATTGTAATAAATTGGAAACTGAC---TTGCAAGGCAAATTTAGTTCATTAGTGTCATCAGTTGAGTGGTATTTAAGATCTATGGAATTACCAGATGATGTAAAGAATGATATTGAACAGCAGTTAAATTCAATTGATTTAATTAATCCCATTAATGCTATAGATGATATCGAATCATTGGTTAGAAATTTAGTTCAGGATTATGATAGAACATTTTTAATGTTAAAGGGACTGTTGAAGCAATGCAACTATGAATATGTATATGAA------
>AFQ20898
---------ATGGAGTCTACTCAGCAGATGGCATCTTCTATTATTAACTCTTCTTTTGAAGCTGCAGTTGTCGCTGCAACTTCTACATTGGAATTAATGGGTATTCAATATGATTATAATGAAGTATATACTAGAGTTAAAAGTAAGTTTGATTTTGTAATGGATGATTCTGGCGTTAAGAATAATCTAATAGGTAAAGCAGCTACAATTGATCAGGCTTTGAATGGTAAGTTTAGTTCATCTATCAGAAATAGAAATTGGATGACTGATTCAAAAACTGTAGCAAGACTAGATGAAGATGTGAACAAACTTAGATTATTATTGTCATCGAAAGGAATTGATCAAAAAATGAGAGTTCTTAATGCCTGCTTTAGTGTTAAGAGAGTACCTGGAAAATCGTCATCTATCATTAAATGTACTAGGTTAATGAAAGAGAAAATAGAACGTGGAGAAGTCGAAGTGGATGATGCATTCATTGAAGAAAAAATGGAAATTGACACTATAGATTGGAAATCCAGATATGATCAACTTGAAAGACGATTTGAGTCGTTAAAACAGCGAGTTAATGAAAAGTACAATAATTGGGTCATTAAAGCAAGGAAAGTAAATGAAAACATGAACTCTCTTCAGAATGTTATTTCGCAACAACAAGCTCATATCAATGAATTACAAATATATAATAATAAACTAGAGCGTGAT---TTGCAATCAAAAATAGGATCAGTTATTTCATCCATTGAATGGTACTTACGGTCTATGGAACTATCAGATGACATTAAATCAGATATTGAACAACAACTCAATTCAATAGATCATATTAATCCAGTTAATGCTTTTGATGATTTCGAATCTATTCTTCGTAATTTAATATCTGATTATGATAGAATTTTTATTATGTTTAAAGGATTGTTGCAGCAAAGTAATTACACTTATACCTATGAG------
>AEK69565
---------ATGGAGTCTACTCAGCAGATGGTAAGCTCTATTATTAATACTTCTTTTGAAGCTGCAGTTGTTGCTGCTACTTCAACATTAGAATTAATGGGTATTCAATATGATTACAATGAAATATTTACCAGAGTTAAAAGTAAATTTGATTATGTAATGGATGACTCTGGTGTTAAAAACAATCTTTTGGGTAAAGCTATAACTATTGATCAGGCGTTAAATGGTAAATTTGGCTCAGCTATTAGGAATAGAAATTGGATGACTGATTCTAAAACGGTTGCTAAATTAGATGAAGACGTGAATAAACTTAGAATGACTTTATCTTCTAAAGGAATCGACCAAAAGATGAGAGTACTTAATGCTTGTTTTAGTGTAAAAAGAATACCAGGAAAATCATCATCAATAATTAAATGCACTAGACTTATGAAGGATAAAATAGAACGTGGAGAAGTTGAGGTTGATGATTCATATGTTGATGAGAAAATGGAAATTGATACTATTGATTGGAAATCTCGTTATGATCAGCTAGAAAAAAGATTTGAGTCACTAAAACAAAGAGTTAATGAGAAATACAATACTTGGGTACAAAAAGCGAAGAAAGTAAATGAAAATATGTACTCTCTTCAGAATGTTATTTCACAACAGCAAAACCAAATAGCAGATCTTCAACAATATTGTAATAAATTGGAAGCTGAT---TTGCAAGGCAAATTTAGTTCATTAGTGTCATCAGTTGAATGGTATCTAAGATCTATGGAATTACCAGATGATGTAAAGAATGACATTGAACAGCAGTTAAATTCAATTGATTTAATTAATCCCATTAATGCTATAGATGATACTGAATCGTTGATTAGAAATTTAATTCAAGATTATGACAGAACATTTTTAATATTAAAAGGACTGTTGAAGCAATGCAACTATAAATATGCATATGAG------
>AEK69564
---------ATGGAGTCTACTCAGCAGATGGCAAGCTCTATTATTAACACTTCTTTTGAAGCTGCAGTTGTTGCTGCCACTTCAACATTAGAATTAATGGGTATTCAATATGATTACAATGAAGTATTTACCAGAGTTAAAAGTAAATTTGATTATGTGATGGATGACTCTGGTGTTAAAAACAATCTTTTGGGTAAAGCTATAACTATTGATCAGGCATTAAATGGAAAGTTTGGCTCAGCTATTAGAAATAGAAATTGGATGACTGATTCTAAAACGGTTGCTAAATTAGATGAAGACGTGAATAAACTTAGAATGACATTATCTTCTAAAGGAATCGACCAAAAGATGAGAGTACTTAATGCTTGTTTTAGTGTAAAAAGAATACCAGGAAAATCATCATCAATAATTAAATGCACTAGACTTATGAAGGATAAAATAGAACGTGGAGAAGTTGAAGTTGATGATTCATATGTTGATGAGAAAATGGAAATTGATACTATTGATTGGAAATCTCGTTATGATCAGTTAGAAAAAAGATTTGAGTCACTAAAACAAAGAGTTAATGAGAAATACAATACTTGGGTACAAAAAGCTAAGAAAGTAAATGAAAATATGTACTCTCTCCAGAATGTCATTTCACAACAGCAAAACCAAATAGCAGATCTTCAGCAATATTGCAATAAATTGGAAGCTGAT---TTACAAGGCAAATTTAGTTCATTGGTGTCATCAGTTGAGTGGTATCTAAGGTCTATGGAATTACCAGATGATGTAAAGAATGATATTGAACAGCAGTTAAATTCAATTGATTTAATTAATCCCATTAACGCTGTAGATGATATCGAATCGTTGATTAGAAATTTAATTCAAGATTATGACAGAACATTTTTAATGTTAAAAGGACTGTTGAAGCAATGCAACTATGAATATGTATATGAG------
>ACZ52123
ATGCTCAAGATGGAGTCTACTCAGCAGATGGTAGGTTCTATTATTAACACTTCTTTTGAAGCTGCAGTTGTTGCCGCCACTTCAACACTAGAATTGATGGGTATTCAATATGATTATAATGAGGTATTCACTAGAGTTAAAAGTAAGTTTGACTATGTGATGGATGACTCTGGTGTTAAAAACAATCTTTTAGGTAAAGCTATGACTATTGATCAGGCATTAAATGGAAAATTTGGCTCAGTAGTAAGAAATAGAAATTGGATGACTGATTCTAAAACAGTAGCTAAATTAGATGAGGATGTGAACAAACTTAGAATGATATTATCATCTAAAGGAATTGATCAAAAGATGAGAGTACTTAATGCTTGTTTTAGTGTGAAAAGAATACCAGGAAAATCATCATCGATTATCAAATGCACCAGACTCATGAGAGATAAAATAGAACGAGGAGAGGTTGAAGTTGATGACTCATTTGTTGATGAAAAGATGGAAATTGATACTATTGATTGGAAATCTAGATATGATCAATTAGAGAAAAGATTCGAGTCATTAAAACAGAGAGTTAATGAAAAATATAACAATTGGGTGCAAAAAGCAAAGAAAGTGAATGAAAATATGTACTCTCTTCAAAATGTTATTTCACAGCAGCAAAGTCAAATAGCAGACCTTCAACAATATTGTAGCAAATTGGAAAATGAC---TTACAAAACAAAATTAGTTCATTAGTGACATCAGTTGAATGGTATCTAAGGTCTATGGAACTATCAGACGATATTAAAAATGATATTGAACAGCAACTAAATTCAATTGACGCAATCAATCCTATCAACGCTATAGACGATTTTGAATCATTGATTAGAAATTTGATCCAAGATTATGACAAAACATTTTTAATGTTGAAAGGACTTGCGAGGCAATGCAACTATGAATGTACGTACGAA------
>AGE45378
ATGCTCAAGATGGAGTCTACTCAGCAGATGGCATCTTCTATCATTAACTCTTCTTTTGAAGCTGCAGTTGTCGCTGCAACTTCTACATTGGAATTAATGGGTATTCAATATGATTATAATGAAGTATATACTAGAGTTAAAAGTAAGTTTGATTTTGTAATGGATGATTCTGGCGTTAAGAATAATCTAATAGGTAAAGCAGTTACAATTGATCAGGCTTTGAATGGTAAGTTTAGTTCATCTATCAGAAATAGAAATTGGATGACTGATTCAAAAACTGTAGCAAGATTAGATGAAGATGTGAACAAACTCAGATTATTATTGTCATCGAAAGGAATTGATCAAAAAATGAGAGTTCTTAATGCATGCTTTAGTGTTAAGAGAGTACCTGGAAAATCGTCATCTATCATTAAATGTACTAGGTTAATGAAAGAGAAAATAGAACGTGGAGAAGTCGAAGTGGATGATGCGTTCATTGAAGAAAAAATGGAAATTGACACTATAGATTGGAAATCCAGATATGATCAACTTGAAAGACGATTTGAGTCGTTAAAACAGCGAGTTAATGAAAAGTACAATAATTGGGTTATTAAGGCAAGGAAAGTAAACGAAAACATGAACTCTCTTCAGAATGTTATTTCGCAACAACAAGCTCATATTAATGAATTACAAATATATAATAATAAACTAGAGCGTGAT---TTACAATCAAAAATAGGATCAGTTATTTCATCCATTGAATGGTACTTACGGTCTATGGAACTATCAGATGACATTAAATCAGATATTGAACAACAACTCAATTCAATAGATCATATTAATCCAGTTAACGCTTTTGACGATTTTGAGTCTATTCTTCGTAATTTAATATCTGATTATGATAGAATTTTTATTATGTTTAAAGGATTGTTGCAGCAAAGTAATTACACTTATACCTATGAG------
>ACH97425
ATGCTCAAGATGGAGTCTACTCAGCAGATGGCTACTTCAATTATTAATTCTTCATTTGAAGCTGCTGTAGTTGCTGCAACTTCTACTCTTGAACTGATGGGTATTCAATATGATTATAATGAGGTTTATACTAGAGTTAAGAGTAAATTCGATCTTATTATGGATGATTCTGGTGTCAGAAATAATTTAATGGGCAAGGCGACTACTATTGATCAAGCTTTAAACGGTAAATTTAGTTCGACAATTAGAAATAGAAATTGGATGACTGATTCTCGGACTGTGGCTAAACTAGATGAAGATGTAAATAAATTAAGAATGATGTTATCATCAAAAGGAATCGATCAAAAGATGAGAGTATTGAACGCATGCTTTAGTGTTAAAAGAATCCCTGGAAAATCATCGTCCATAGTGAAATGTACTAGGTTGATGAAGGATAAATTAGAGCGTGGTGAAGTTGAAGTGGATGATTCATTCGTTGAAGAAAAAATGGAAATTGACACTATTGATTGGAAATCAAGATACGAACAACTGGAAAAGAGATTTGAATCATTGAAACATCGGGTTAACGAGAAATATAATAATTGGGTCATAAAGGCTAGAAAAGTGAATGAAAACATGAACTCTCTTCAAAATGTAATTTCACAACAACAAGCTCACATAAATGAATTACAAATGTATAATAATAAATTGGAGCGTGAT---CTGCAATCAAAGATTGAATCAGTCGTTTCGTCAATAGAATGGTATTTACGTTCAATGGAATTATCCGATGATGTTAAGGCTGATATTGAACAACAATTAAATTCAATAGACCAGCTGAACCCAGTCAATGCCATGGATGATTTTGAATCAGTGCTTCGTAATTTGATCTCTGATTATGACAAACTATTCATAATGTTTAAAGGATTATTGCAGCAATGTAATTATACTTATTCCTATGAG------
>AGE47158
ATGCTCAAGATGGAGTCTACTCAACAGATGGTATCTTCTATTATTAACTCTTCTTTTGAAGCTGCAGTTGTCGCTGCAACTTCTACATTAGAATTAATGGGTATTCAATATGATTATAATGAAGTATATACTAGAGTTAAAAGTAAGTTTGATTTTGTAATGGATGATTCTGGCGTTAAGAATAATCTAATAGGTAAAGCAGCTACAATTGATCAGGCTTTGAATGGTAAGTTTAGTTCATCTATCAGAAATAGAAATTGGATGACTGATTCAAAAACTGTAGCAAGATTAGATGAAGATGTGAACAAACTTAGATTATTATTGTCATCGAAAGGAATTGATCAAAAAATGAGAGTTCTTAATGCATGCTTTAGTGTTAAGAGAATACCTGGAAAATCGTCATCCATCATTAAATGTACTAGGTTAATGAAAGAGAAAATAGAACGTGGAGAAGTCGAAGTGGATGATGCATTCATCGAAGAAAAAATGGAAATTGACACTATAGATTGGAAATCCAGATATGATCAACTTGAAAGACGATTTGAGTCGTTAAAACAGCGAGTTAATGAAAAGTACAATAATTGGGTTATTAAGGCAAGGAAAGTAAACGAAAACATGAACTCTCTTCAGAATGTTATTTCGCAACAGCAAGCTCATATTAATGAATTACAAGTATATAATAATAAACTAGAGCGTGAT---TTACAATCAAAAATAGGATCAGTTATTTCATCCATTGAATGGTACTTACGATCTATGGAACTATCAGATGACATTAAATCAGATATTGAACAACAACTTAATTCAATAGATCATATTAATCCAGTTAATGCTTTTGATGATTTTGAGTCTATTCTTCGTAATTTAATATCTGATTATGATAGAATTTTTATTATGTTTAAAGGATTGTTGCAGCAAAGTAATTACACTTATACCTATGAA------
>AGE47409
ATGCTCAAGATGGAGTCTACTCAGCAGATGGCATCTTCTATCATTAACTCTTCTTTTGAAGCTGCAGTTGTCGCTGCAACTTCTACATTGGAATTAATGGGTATTCAATATGATTATAATGAAGTATATACTAGAGTTAAAAGTAAGTTTGATTTTGTAATGGATGATTCTGGCGTTAAGAATAATCTAATAGGTAAAGCAGTTACAATTGATCAGGCTTTGAATGGTAAGTTTAGTTCATCTATCAGAAATAGAAATTGGATGACTGATTCAAAAACTGTAGCAAGATTAGATGAAGATGTGAACAAACTCAGATTATTATTGTCATCGAAAGGAATTGATCAAAAAATGAGAGTTCTTAATGCATGCTTTAGTGTTAAGAGAGTACCTGGAAAATCGTCATCTATCATTAAATGTACTAGGTTAATGAAAGAGAAAATAGAACGTGGAGAAGTCGAAGTGGATGATGCGTTTATTGAAGAAAAAATGGAAATTGACACTATAGATTGGAAATCCAGATATGATCAACTTGAAAGACGATTTGAGTCGTTAAAACAGCGAGTTAATGAAAAGTACAATAATTGGGTTATTAAGGCAAGGAAAGTAAACGAAAACATGAACTCTCTTCAGAATGTTATTTCGCAACAACAAGCTCATATTAATGAATTACAAATATATAATAATAAACTAGAGCGTGAT---TTACAATCAAAAATAGGATCAGTTATTTCATCCATTGAATGGTACTTACGGTCTATGGAACTATCAGATGACATTAAGTCAGATATTGAACAACAACTCAATTCAATAGATCATATTAATCCAGTTAACGCTTTTGACGATTTTGAGTCTATTCTTCGTAATTTAATATCTGATTATGATAGAATTTTTATTATGTTTAAAGGATTGTTGCAGCAAAGTAATTACACTTATACCTATGAG------
>ACZ51991
ATGCTCAAGATGGAGTCTACTCAGCAGATGGTGAATTCTATTATTAACACTTCTTTTGAAGCTGCAGTTGTTGCTGCCACTTCAACATTAGAATTAATGGGTATTCAATATGATTATAATGAAGTATTTACCAGAGTTAAAAGTAAATTTGATTATGTAATGGATGACTCTGGTGTTAAAAACAACCTCTTAGGTAAAGCTGTAACTATTGATCAGGCATTAAATGGAAAGTTTAGCTCAGCTGTGAGAAACAGAAATTGGATGACTGATTCTAAAACAGTGGCTAAATTGGATGAAGATGTGAATAAACTCAGAATGATGTTATCTTCTAAAGGAATTGACCAGAGGATGAGAGTGCTAAACGCTTGTTTTAGTGTGAAAAGAATACCTGGAAAATCATCATCAATTATTAAATGTACTAGACTTATGAGAGACAAAATAGAACGTGGAGAAGTTGAAGTTGACGATTCATTTGTTGATGAGAAAATGGAAATTGATACTATTGATTGGAAATCTAGATATGACCAATTGGAAAAAAGATTTGAGTCATTAAAACAAAGAGTCAGTGAGAAATATAATAATTGGGTACAAAAAGCAAAGAAAGTAAATGAGAATATGTACTCCCTTCAGAACGTTATTTCACAGCAGCAAAATCAAATAGCAGACCTCCAACAATACTGCAATAAATTAGAAACTGAC---TTACAGAACAAAATTAGTTTACTAGTGTCATCAGTTGAGTGGTATTTAAGATCCATGGAACTATCAGATGATATAAAAACTGACATTGAACAACAATTGAATTCAATTGACGCAATCAATCCAATTAATGCTATAGATGATCTCGAATCACTGATCAGAAACTTAATTCAAGATTATGACAGAACATTCTTAATGTTAAAAGGACTTGTAAGGCAATGCAACTATGAATATACTTACGAA------
>AEF32129
ATGCTCAAGATGGAGTCTACTCAGCAGATGGCTTCCTCAATTATTAATTCTTCATTTGAAGCTGCAGTAGTTGCTGCAACTTCTACGCTTGAACTAATGGGCATTCAATATGATTATAATGAAGTGTATACTAGAGTCAAGAGTAAATTTGATCTTGTGATGGATGATTCTGGTGTTAAAAATAACCTGATGGGTAAAGCGGTTACTATTGACCAGGCTCTAAACGGAAAATTTGGTTCGGCAATTAGAAATAGAAATTGGATGACTGATTCTCAAACTGTGGCTAAATTGGATGAGGACGTAAATAAATTAAGAATGATGCTGTCATCGAAAGGAATTGACCAAAAGATGAGAGTGTTGAATGCCTGTTTCAGTGTTAAGAGAATACCTGGGAAATCATCATCTATAGTAAAATGCACTAAGTTAATGAAAGACAAACTAGAACGTGGTGAAGTTGAAGTGGATGATTCTTTCGTTGAAGAGAAAATGGAAGTCGATACTATCAATTGGAAACTAAGATATGATCAACTAGAAAAGAGGTTCGAATCATTGAAGCACCGGGTTAATGAAAAGTATAATACTTGGGTTGTAAAGGCTAGAAAGGTGAACGAAAATATGAACTCTCTTCAGAATGTAATTTCTCAACAACAAGCACACATTAACGAACTACAGATGTATAACAACAAGTTAGAACGTGAC---TTACAGTCAAAAATTGGATCAGTCGTTTCATCGATAGAATGGTATTTACGTTCAATGGAGTTATCTGATGATGTGAAAGTAGATATTGAGCAACAGCTTAATTCGATAGACCAGTTAAATCCAGTCAATGCAATAGATGATTTTGAATCAGTGCTTCGCAATTTGATCTCTGATTATGATAGATTATTTATAATGTTTAAAGGGCTGTTGCAGCAATGTAATTATACGTGTACTTATGAA------
>ADN93263
ATGCTCAAGATGGAGTCTACTCAGCAGATGGCCAATTCAATCATTAATACTTCTTTTGAAGCTGCAGTTGTTGCTGCCACTTCAACTCTTGAACTTATGGGTATTCAATATGATTACAACGAAGTTTACACTAGAGTTAAGAGTAAATTTGATTATGTAATGGATGACTCAGGTGTAAAAAATAATCTATTGGGCAAAGCAGCAACTATTGATCAGGCACTGAATGGGAAATTTGGTTCAGCAGTAAGAAATAGAAATTGGATGATTGATACCAGAACTACAGCTAGATTAGATGAAGATGTGAATAAGCTTAGAATGATATTATCATCTAAAGGAATTGATCAAAAAATGAGAGTACTTAATGCATGTTTTAGTGTGAAAAGAACTCCAGGAAAATCATCATCAATAATTAAATGTACCAGATTAATGAAAGATAAAATTGAGCGTGGTGAAGTTGAAGTGGATGATTCATTTGTTGAAGAAAAAATGGAAGTTGATACAGTAGATTGGAAATCTAGATATGAACAATTAGAAAAACGCTTTGAATCACTAAAACAAAGAGCGAGTGAAAAATACACAAGTTGGGTGCAAAAGGCGAAGAAAGTAAACGAAAACATGTACTCCCTACAAAATGTTATATCACAACAACAAAGCCAAATTGCTGATCTGCAACACTACTGTAATAAATTGGAAGTTGAT---TTACAAAATAAAATCAGTTCACTTGTGTCTTCAGTTGAATGGTACATGAAATCAATGGAGTTGCCTGATGAAGTTAAGACGGATATTGAACAACAACTAAATTCCATTGACGTAATCAATCCAATTAATGCTATAGATGATTTCGAATCGCTGATCAGAAATATTATACTTGATTATGATAGGATATTTTTAATGTTTAAGGGATTAATGAGGCAATGCAACTATGAGTACACGTACGAA------
>AGE98628
---------ATGGAGTCTACTCAGCAGATGGTAAGCTCCATTATTAACACTTCTTTTGAAGCTGCAGTTGTTGCTGCCACTTCAACATTAGAATTAATGGGTATTCAATACGATTACAATGAAGTATTTACTAGAGTTAAAAGTAAATTTGATTATGTGATGGATGACTCTGGTGTTAAAAACAATCTTTTGGGTAAAGCTATAACTATTGATCAGGCGTTAAATGGAAAGTTTGGCTCAGCTATTAGAAATAGAAATTGGATGACTGATTCTAAAACGGTTGCTAAACTAGATGAAGACGTGAATAAACTTAGAATGACATTATCTTCTAAAGGAATCGACCAAAAGATGAGAGTACTTAATGCTTGTTTTAGTGTAAAAAGAATACCAGGAAAATCATCATCAATAATTAAATGCACTAGACTTATGAAGGATAAAATAGAACGTGGGGAAGTTGAGGTTGATGATTCATATGTTGATGAGAAAATGGAAATTGATACTATTGATTGGAAATCTCGTTATGATCAGTTAGAAAAAAGATTTGAGGCACTAAAACAAAGAGTTAATGAAAAATATAATACTTGGGTACAAAAAGCAAAGAAAGTAAATGAAAATATGTACTCTCTTCAGAATGTCATTTCACAACAGCAAAACCAAATATCAGATCTTCAACAATATTGTAATAAATTGGAAGCTGAT---TTGCAAGGCAAATTTAGTTCATTAGTGTCATCAGTTGAGTGGTATCTAAGATCTATGGAATTACCAGATGATGTAAAGAATGATATTGAACAGCAATTAAATTCAATTGATTTAATTAATCCCATTAATGCTATAGATGATATCGAATCGTTGATTAGAAATTTAATTCAAGATTATGACAGAACGTTTTTAATGTTAAAAGGACTTTTGAAGCAATGCAACTATGAATATGCATATGAG------
>AGH16269
---------ATGGAGTCTACTCAGCAGATGGTAAGCTCTATTATTAACACTTCTTTTGAAGCTGCAGTTGTTGCTGCCACTTCAACATTAGAATTAATGGGTATTCAATATGATTACAATGAAGTATTTACTAGAGTTAAAAGTAAATTTGATTATGTAATGGATGACTCTGGTGTTAAAAATAATCTTTTGGGTAAAGCTATAACTATTGACCAGGCGTTAAATGGAAAGTTTGGCTCAGCTATTAGAAATAGAAATTGGATGACTGACTCTAAAACGGTTGCTAAATTGGATGAAGACGTGAATAAACTTAGAATGACATTGTCTTCTAAAGGAATCGATCAAAAGATGAGAGTACTTAATGCTTGTTTTAGTGTGAAAAGAATACCAGGAAAATCATCATCAATAATTAAGTGCACTAAACTTATGAAGGATAAAATAGAACGTGGGGAAGTTGAGGTTGATGATTCATATATTGATGAGAAAATGGAAATTGATACCATTGATTGGAAATCTCGTTATGATCAATTAGAAAAAAGATTTGAGTCACTAAAACAAAGAGTTACTGAGAAATACAATACTTGGGTACAAAAAGCGAAGAAAGTGAATGAGAATATGTACTCTCTTCAGAATGTCATTTCACAACAGCAAAATCAAATAGCAGATCTTCAACAATATTGTAATAAATTGGAAACTGAC---TTGCAAGGCAAATTTAGTTCATTAGTGTCATCAGTTGAGTGGTATTTAAGATCTATGGAATTACCAGATGATGTAAAGAATGATATTGAACAGCAGTTAAATTCAATTGATTTAATTAATCCCATTAATGCTATAGATGATATCGAATCATTGGTTAGAAATTTAGTTCAGGATTATGATAGAACATTTTTAATGTTAAAGGGACTGTTGAAGCAATGCAACTATGAATATGTATATGAA------
>AGF86083
---------ATGGAGTCTACTCAGCAGATGGTAAGCTCTATTATTAATACTTCTTTTGAAGCTGCAGTTGTTGCTGCCACTTCAACATTAGAATTAATGGGTATTCAATATGATTACAATGAAGTATTTACTAGAGTTAAAAGTAAGTTTGATTACGTGATGGATGACTCTGGTGTAAAAAACAATCTTTTGGGTAAGGCTATAACTATTGATCAGGCGTTGAATGGAAAGTTTGGATCAGCTATTAGAAATAGAAATTGGATGACTGATTCTAAGACGGTTGCAAAATTAGATGAAGATGTGAATAAACTTAGAATGACATTATCTTCTAAAGGAATTGACCAAAAGATGAGAGTACTTAATGCTTGTTTTAGTGTGAAAAGAATACCAGGAAAATCATCATCAATAATTAAATGCACTAGACTTATGAAGGATAAAATAGAACGTGGAGAAGTTGAGGTTGATGATTCATATGTTGATGAAAAAATGGAAGTTGATACTATTGATTGGAAATCTCGGTATGATCAGCTAGAAAGAAGATTTGAGTCACTAAAACAAAGAGTTAGTGAAAAATACAACGCTTGGGTACAAAAAGCGAAGAAAGTAAATGAAAATATGTACTCTCTTCAGAATGTTATTTCACAACAGCAAAACCAAATAGCGGATCTTCAACAGTATTGTAATAAATTGGAAGTTGAT---TTGCAAGGCAAGTTTAGTTCATTAGTGTCATCAGTTGAGTGGTATCTAAGGTCTATGGAATTACCAGATGATGTAAAGACTGATATAGAACAGCAGTTAAACTCAATTGATTTAATTAATCCCATTAATGCTGTAGATGATATCGAATCGTTGATTAGAAATTTAATTCAAGATTATGACAGAACATTTTTAATGTTAAAAGGACTGTTGAAGCAATGCAACTATGAATATGCATATGAG------
>AGE99078
---------ATGGAGTCTACTCAGCAGATGGTAAGCTCCATTATTAACACTTCTTTTGAAGCTGCAGTTGTTGCTGCCACTTCAACATTAGAATTAATGGGTGTTCAATACGATTACAATGAAGTATTTACTAGAGTTAAAAGTAAATTTGATTATGTGATGGATGACTCTGGTGTTAAAAACAATCTTTTGGGTAAAGCTATAACTATTGATCAGGCGTTAAATGGAAAGTTTGGCTCAGCTATTAGAAATAGAAATTGGATGACTGATTCTAAAACGGTTGCTAAACTAGATGAAGACGTGAATAAACTTAGAATGACATTATCTTCTAAAGGAATCGACCAAAAGATGAGAGTACTTAATGCTTGTTTTAGTGTAAAAAGAATACCAGGAAAATCATCATCAATAATTAAATGCACTAGACTTATGAAGGATAAAATAGAACGTGGGGAAGTTGAGGTTGATGATTCATATGTTGATGAGAAAATGGAAATTGATACTATTGATTGGAAATCTCGTTATGATCAGTTAGAAAAAAGATTTGAGGCACTAAAACAAAGAGTTAATGAAAAATATAATATTTGGGTACAAAAAGCAAAGAAAGTAAATGAAAATATGTACTCTCTTCAGAATGTCATTTCACAACAGCAAAACCAAATAGCAGATCTTCAACAATATTGTAATAAATTGGAAGCTAAT---TTGCAAGGCAAATTTAGTTCATTAGTGTCATCAGTTGAGTGGTATCTAAGATCTATGGAATTACCAGATGATGTAAAGAATGATATTGAACAGCAATTAAATTCAATTGATTTAATTAATCCCATTAATGCTATAGATGATATCGAATCGTTGATTAGAAATTTAATTCAAGATTATGACAGAACGTTTTTAATGTTAAAAGGACTTTTGAAGCAATGCAACTATGAATATGCATATGAG------
>ACZ52051
---------ATGGAGTCTACTCAGCAGATGGTAGGTTCTATTATTAACACTTCTTTTGAAGCTGCAGTTGTTGCCGCCACTTCAACACTAGAATTGATGGGTATTCAATATGATTATAATGAGGTATTCACTAGAGTTAAGAGTAAGTTTGACTATGTGATGGATGACTCTGGTGTTAAAAACAATCTTTTAGGTAAAGCTATGACTATTGATCAGGCATTAAATGGAAAATTTGGCTCAGTAGTAAGAAATAGAAATTGGATGACTGATTCTAAAACAGTAGCTAAATTAGATGAGGATGTGAACAAACTTAGAATGATATTATCATCTAAAGGAATTAATCAAAAGATGAGAGTACTTAATGCTTGTTTTAGTGTGAAAAGAATACCAGGAAAATCATCATCGATTATCAAATGCACCAGACTCATGAGAGATAAAATAGAACGAGGAGAGGTTGAAGTTGATGACTCATTTGTTGATGAAAAGATGGAAATTGATACTATTGATTGGAAATCTAGATATGATCAATTGGAGAAAAGATTCGAGTCATTAAAACAGAGAGTTAATGAAAAATATAACAATTGGGTGCAAAAAGCAAAGAAAGTGAATGAAAATATGTACTCTCTTCAAAATGTTATTTCACAGCAGCAAAGTCAAATAGCAGACCTTCAACAATATTGTAGCAAATTGGAAAATGAC---TTACAAAACAAAATTAGTTCATTAGTGACATCAGTTGAATGGTATCTAAGGTCTATGGAACTATCAGACGATATTAAAACTGATATTGAACAGCAACTAAATTCAATTGATGCAATCAATCCTATCAACGCTATAGACGATCTTGAATCATTGATTAGAAATTTGATCCAAGATTATGACAAAACATTTTTAATGTTGAAAGGACTTGCGAGGCAATGCAACTATGAATGTACGTACGAA------
>ACZ51848
---------ATGGAGTCTACTCAGCAGATGGTAAGCTCCATTATTAACACTTCTTTTGAAGCTGCAGTTGTTGCTGCCACTTCAACATTAGAATTAATGGGTATTCAATACGATTACAATGAAGTATTTACTAGAGTTAAAAGTAAATTTGATTATGTGATGGATGACTCTGGTGTTAAAAACAATCTTTTGGGTAAAGCTATAACTATTGATCAGGCGTTAAATGGAAAGTTTGGCTCAGCTATTAGAAATAGAAATTGGATGACTGATTCTAAAACGGTTGCTAAATTAGATGAAGACGTGAATAAACTTAGAATGACATTATCTTCTAAAGGAATCGACCAAAAGATGAGAGTACTTAATGCTTGTTTTAGTGTAAAAAGAATACCAGGAAAATCATCATCAATAATTAAATGCACTAGACTTATGAAGGATAAAATAGAACGTGGGGAAGTTGAGGTTGATGATTCATATGTTGATGAGAAAATGGAAATTGATACTATTGATTGGAAATCTCGTTATGATCAGTTAGAAAAAAGATTTGAGGCACTAAAACAAAGAGTTAATGAAAAATATAATACTTGGGTACAAAAAGCAAAGAAAGTAAATGAAAATATGTATTCTCTTCAGAATGTCATTTCACAACAGCAAAACCAAATAGCAGATCTTCAACAATATTGTAATAAATTGGAAGCTGAT---TTACAAGGCAAATTTAGTTCATTAGTGTCATCAGTTGAGTGGTATCTAAGATCTATGGAATTACCAGATGATGTAAAGAATGATATTGAACAGCAATTAAATTCAATTGATTTAATTAATCCCATTAATGCTATAGATGATATCGAATCGTTGATTAGAAATTTAATTCAAGATTATGACAGAACATTTTTAATGTTAAAAGGACTTTTGAAGCAATGCAACTATGAATATGCATATGAG------
>AGE98811
---------ATGGAGTCTACTCAGCAGATGGTAAGCTCTATTATTAACACTTCTTTTGAAGCTGCAGTTGTTGCTGCCACTTCAACATTAGAATTAATGGGTATTCAATATGATTACAATGAAGTATTTACCAGAGTTAAAAGTAAATTTGATTATGTGATGGATGACTCTGGTGTTAAAAACAATCTTTTGGGTAAAGCTATAACTATTGATCAGGCGTTAAATGGAAAGTTTGGCTCAGCTATTAGAAATAGAAATTGGATGACTGATTCTAAAACGGTTGCTAAATTAGATGAAGACGTGAATAAACTTAGAATGACATTATCTTCTAAAGGAATCGACCAAAAGATGAGAGTACTTAATGCTTGTTTTAGTGTAAAAAGAATACCAGGAAAATCATCATCAATAATTAAATGCACTAGACTTATGAAGGACAAAATAGAACGTGGAGAAGTTGAGGTTGATGATTCATATGTTGATGAGAAAATGGAAATTGATACTATTGATTGGAAATCTCGTTATGATCAGTTAGAAAAAAGATTTGAGTCACTAAAACAAAGAGTTAATGAGAAATACAATACTTGGATACAAAAAGCGAAGAAAGTAAATGAAAATATGTACTCTCTTCAGAATGTCATTTCACAACAGCAAAACCAAATAGCAGATCTTCAACAATATTGTAATAAATTGGAAGCTGAT---TTGCAAGGCAAATTTAGTTCATTAGTGTCATCAGTTGAGTGGTATCTAAGATCTATGGAATTACCAGATGATGTAAAGAATGATATTGAACAGCAGTTAAATTCAATTGATTTAATTAATCCCATTAATGCTATAGATGATATCGAATCGTTGATTAGAAATTTAATTCAAGATTATGACAGAACGTTTTTAATGTTAAAAGGACTGTTGAAGCAATGCAACTATGAATATGTATATGAG------
>AGE98923
ATGCTCAAGATGGAGTCTACTCAGCAGATGGTAGGTTCTATTATTAACACTTCTTTTGAAGCTGCAGTTGTTGCCGCCACTTCAACACTAGAATTGATGGGTATTCAATATGATTATAATGAGGTATTTACTAGAGTTAAAAGTAAGTTTGACTATGTGATGGATGACTCTGGTGTTAAAAACAATCTTTTAGGTAAAGCTATGACTATTGATCAGGCATTAAATGGAAAATTCGGCTCAGTAGTAAGAAATAGAAATTGGATGACTGATTCTAAAACAGTAGCTAAATTAGATGAGGATGTGAACAAACTTAGAATGATATTATCATCTAAAGGAATTGATCAAAAGATGAGAGTACTTAATGCTTGTTTTAGTGTGAAAAGAATACCAGGAAAATCATCATCGATTATCAAATGCACCAGACTCATGAGAGATAAAATAGAACGAGGAGAGGTTGAAGTTGATGACTCATTTGTTGATGAAAAGATGGAAATTGATACTATTGATTGGAAATCTAGATATGATCAATTGGAGAAAAGATTCGAGTCATTAAAACAGAGAGTTAATGAAAAATATAACAATTGGGTGCAAAAAGCAAAGAAAGTGAATGAAAATATGTACTCTCTTCAAAATGTTATTTCACAGCAGCAAAGTCAAATAGCAGACCTTCAACAATATTGTAGCAAATTGGAAACTGAC---TTACAAAACAAAATTAGTTCATTAGTGTCATCAGTTGAATGGTATCTAAGGTCTATGGAACTATCAGACGATATTAAAACTGATATTGAACAGCAACTAAATTCAATTGACGCAATCAATCCTATCAACGCTATAGACGATCTTGAATCATTGATTAGAAATTTGATCCAAGATTATGACAAAACATTTTTAATGTTGAAAGGACTTGCGAGGCAATGCAACTATGAATGTACGTACGAA------
>AGE46978
ATGCTCAAGATGGAGTCTACTCAGCAGATGGCATCTTCTATTATTAACTCTTCTTTTGAAGCTGCAGTTGTCGCTGCAACTTCTACATTGGAATTAATGGGTATTCAATATGATTATAATGAAGTATATACTAGAGTTAAAAGTAAGTTTGATTTTGTAATGGATGATTCTGGCGTTAAGAATAATCTAATAGGTAAAGCAGCTACAATTGATCAGGCTTTGAATGGTAAGTTTAGTTCATCTATTAGAAATAGAAATTGGATGACTGATTCAAAAACTGTAGCAAGATTAGATGAAGATGTGAACAAACTTAGATTATTATTGTCATCGAAAGGAATTGATCAAAAAATGAGAGTTCTTAATGCATGCTTTAGCGTTAAGAGAGTGCCTGGAAAATCGTCATCTATCATTAAATGTACTAGGTTAATGAAAGAGAAAATAGAACGTGGAGAAGTCGAAGTGGATGATGCATTTATTGAAGAAAAAATGGAAATTGACACTATAGATTGGAAATCCAGATATGATCAACTTGAAAGACGATTTGAGTCGTTAAAACAGCGAGTTAATGAAAAGTACAATAATTGGGTTATTAAGGCAAGGAAAGTAAACGAAAACATGAGCTCTCTTCAGAATGTTATTTCGCAACAACAAGCTCATATCAATGAATTACAAATATATAATAATAAACTAGAGCGTGAT---TTACAATCAAAAATAGGATCAGTTATTTCATCCATTGAATGGTACTTACGGTCTATGGAACTATCAGATGACATTAAATCAGATATTGAACAACAACTTAATTCAATAGATCATATTAATCCAGTTAATGCTTTCGATGATTTTGAGTCTATTCTTCGTAATTTAATATCTGATTATGATAAAATTTTTATTATGTTTAAAGGATTGTTGCAGCAAAGTAATTACACTTATACCTATGAG------
>AGE47122
ATGCTCAAGATGGAGTCTACTCAGCAGATGGTATCTTCTATTATTAACTCTTCTTTTGAAGCTGCAGTTGTCGCTGCAACTTCTACATTGGAATTAATGGGTATTCAATATGATTATAATGAAGTATATACTAGAGTTAAAAGTAAGTTTGATTTTGTAATGGATGATTCTGGCGTTAAGAATAATCTAATAGGTAAAGCAGCTACAATTGATCAGGCTTTGAATGGTAAGTTTAGTTCATCTATCAGAAATAGAAATTGGATGACTGATTCAAAAACTGTAGCAAGATTAGATGAAGATGTGAACAAACTTAGATTATTATTGTCATCGAAAGGAATTGATCAAAAAATGAGAGTTCTTAATGCATGCTTTAGTGTTAAGAGAGTACCTGGAAAATCGTCATCTATCATTAAATGTACTAGGTTAATGAAAGAGAAAATAGAACGTGGAGAAGTCGAAGTGGATGATGCATTCATTGAAGAAAAAATGGAAATTGACACTATAGATTGGAAATCCAGATATGATCAACTTGAAAGACGATTTGAGTCGTTAAAACAGCGAGTTAATGAAAAGTACAATAATTGGGTTATTAAGGCAAGGAAAGTAAACGAAAACATGAACTCTCTTCAGAATGTTATTTCGCAACAACAAGCTCATATCAATGAATTACAAATATATAATAATAAACTAGAGCGTGAT---TTACAATCAAAAATAGGATCAGTTATTTCATCCATTGAATGGTACTTACGGTCTATGGAACTATCAGATGACATTAAATCAGATATTGAACAACAACTCAATTCAATAGATCATATTAATCCAGTTAATGCTTTTGATGATTTCGAGTCTATTCTTCGTAATCTAATATCTGATTATGATAGAATTTTTATTATGTTTAAAGGATTGTTGCAGCAAAGTAATTACACTTATACCTATGAG------
>ACZ51536
ATGCTCAAGATGGAGTCTACTCAGCAGATGGTGAATTCTATTATTAACACTTCTTTTGAAGCTGCAGTTGTTGCTGCCACTTCAACATTAGAATTAATGGGTATTCAATATGATTATAATGAAGTATTTACCAGAGTTAAAAGTAAATTTGATTATGTAATGGATGACTCTGGTGTTAAAAACAACCTCTTAGGTAAAGCTGTAACTATTGACCAGGCATTAAATGGAAAGTTTAGCTCAGCTGTGAGAAACAGAAATTGGATGACTGATTCTAAAACAGTGGCTAAATTGGATGAAGATGTGAATAAACTCAGAATGATGTTATCTTCTAAAGGAATTGACCAGAGGATGAGAGTGCTAAACGCTTGTTTTAGTGTGAAAAGAATACCTGGAAAATCATCATCAATTATTAAATGTACTAGACTTATGAGAGACAAAATAGAACGTGGAGAAGTTGAAGTTGACGATTCATTTGTTGATGAGAAAATGGAAATTGATACTATTGATTGGAAATCTAGATATGACCAATTGGAAAAAAGATTTGAGTCATTAAAACAAAGAGTCAGTGAGAAATATAATAATTGGGTACAAAAAGCAAAGAAAGTAAATGAGAATATGTACTCCCTTCAGAACGTTATTTCACAGCAGCAAAATCAAATAGCAGACCTCCAACAATACTGCAATAAATTAGAAACTGAC---TTACAGAACAAAATTAGTTTACTAGTGTCATCAGTTGAGTGGTATTTAAGATCCATGGAACTATCAGATGATATAAAAACTGACATTGAACAACAATTGAATTCAATTGACGCAATCAATCCAATTAATGCTATAGATGATCTCGAATCACTGATCAGAAACTTAATTCAAGATTATGACAGAACATTCTTAATGTTAAAAGGACTTGTAAGGCAATGCAACTATGAATATACTTACGAA------
>AGA03859
---------ATGGAGTCTACTCAGCAGATGGCAAGCTCTATTATTAACACTTCTTTCGAAGCTGCAGTTGTTGCTGCCACTTCAACATTAGAATTGATGGGTATTCAATATGATTACAATGAAGTATTTACCAGAGTTAAAAGTAAATTTGATTATGTGATGGATGACTCTGGTGTTAAAAACAATCTTTTGGGTAAAGCTATAACTATTGATCAGGCATTAAATGGAAAGTTTGGCTCAGCTATTAGAAATAGAAATTGGATGACTGATTCTAAAACGGTTGCTAAATTAGATGAAGACGTGAATAAACTTAGAATGACATTATCTTCTAAAGGAATCGACCAAAAGATGAGAGTACTTAATGCTTGTTTTAGTGTAAAAAGAATACCAGGAAAATCATCATCAATAATTAAATGCACTAGACTTATGAAGGATAAAATAGAACGTGGAGAAGTTGAAGTTGATGATTCATATGTTGATGAGAAAATGGAAATTGATACTATTGATTGGAAATCTCGTTATGATCAGTTAGAAAAAAGATTTGAGTCACTAAAACAAAGAGTTAATGAGAAATACAATACTTGGGTACAAAAAGCTAAGAAAGTAAATGAAAATATGTACTCTCTTCAGAATGTCATTTCACAACAGCAAAACCAAATAGCAGATCTTCAGCAATATTGCAATAAATTGGAAGCTGAT---TTACAAGGCAAATTTAGTTCATTGGTGTCATCAGTTGAGTGGTATCTAAGGTCTATGGAATTACCAGATGATGTAAAGAATGATATTGAACAGCAGTTAAATTCAATTGATTTAATTAATCCCATTAACGCTGTAGATGATATCGAATCGTTGATTAGAAATTTAATTCAAGATTATGACAGAACATTTTTAATGTTAAAAGGACTGTTGAAGCAATGCAACTATGAATATGTATATGAG------
>AGE46906
ATGCTCAAGATGGAGTCTACTCAGCAGATGGCATCTTCTATTATTAACTCTTCTTTTGAAGCTGCAGTTGTCGCTGCAACTTCTACATTGGAATTAATGGGTATTCAATATGATTATAATGAAGTATATACTAGAGTTAAAAGTAAGTTTGATTTTGTAATGGATGATTCTGGCGTTAAGAATAATCTAATAGGTAAAGCAGCTACAATTGATCAGGCTTTGAATGGTAAGTTTAGTTCATCTATTAGAAATAGAAATTGGATGACTGATTCAAAAACTGTAGCAAGATTAGATGAAGATGTGAACAAACTTAGATTATTATTGTCATCGAAAGGAATTGATCAAAAAATGAGAGTTCTTAATGCATGCTTTAGCGTTAAGAGAGTGCCTGGAAAATCGTCATCTATCATTAAATGTACTAGGTTAATGAAAGAGAAAATAGAACGTGGAGAAGTCGAAGTGGATGATGCATTTATTGAAGAAAAAATGGAAATTGACACTATAGATTGGAAATCCAGATATGATCAACTTGAAAGACGATTTGAGTCGTTAAAACAGCGAGTTAATGAAAAGTACAATAATTGGGTTATTAAGGCAAGGAAAGTAAACGAAAACATGAGCTCTCTTCAGAATGTTATTTCGCAACAACAAGCTCATATCAATGAATTACAAATATATAATAATAAACTAGAGCGTGAT---TTACAATCAAAAATAGGATCAGTTATTTCATCCATTGAATGGTACTTACGGTCTATGGAACTATCAGATGACATTAAATCAGATATTGAACAACAACTTAATTCAATAGATCATATTAATCCAGTTAATGCTTTCGATGATTTTGAGTCTATTCTTCGTAATTTAATATCTGATTATGATAAAATTTTTATTATGTTTAAAGGATTGTTGCAGCAAAGTAATTACACTTATACCTATGAG------
>AGE98860
---------ATGGAGTCTACTCAGCAGATGGTAAGCTCTATTATTAACACTTCTTTTGAAGCTGCAGTTGTTGCTGCCACTTCAACATTAGAATTAATGGGTATTCAATATGATTACAATGAAGTATTTACCAGAGTTAAAAGTAAATTTGATTATGTGATGGATGACTCTGGTGTTAAAAACAATCTTTTGGGTAAAGCTATAACTATTGATCAGGCGTTAAATGGAAAGTTTGGCTCAGCTATTAGAAATAGAAATTGGATGACTGATTCTAAAACGGTTGCTAAATTAGATGAAGACGTGAATAAACTTAGAATGACATTATCTTCTAAAGGAATCGACCAAAAGATGAGAGTACTTAATGCTTGTTTTAGTGTAAAAAGAATACCAGGAAAATCATCATCAATAATTAAATGCACTAGACTTATGAAGGACAAAATAGAACGTGGAGAAGTTGAGGTTGATGATTCATATGTTGATGAGAAAATGGAAATTGATACTATTGATTGGAAATCTCGTTATGATCAGTTAGAAAAAAGATTTGAGTCACTAAAACAAAGAGTTAATGAGAAATACAATACTTGGATACAAAAAGCGAAGAAAGTAAATGAAAATATGTACTCTCTTCAGAATGTCATTTCACAACAGCAAAACCAAATAGCAGATCTTCAACAATATTGTAATAAATTGGAAGCTGAT---TTGCAAGGCAAATTTAGTTCATTAGTGTCATCAGTTGAGTGGTATCTAAGATCTATGGAATTACCAGATGATGTAAAGAATGATATTGAACAGCAGTTAAATTCAATTGATTTAATTAATCCCATTAATGCTATAGATGATATCGAATCGTTGATTAGAAATTTAATTCAAGATTATGACAGAACGTTTTTAATGTTAAAAGGACTGTTGAAGCAATGCAACTATGAATATGTATATGAG------
>ACZ51740
ATGCTCAAGATGGAGTCTACTCAGCAGATGGTAGGTTCTATTATTAACACTTCTTTTGAAGCTGCAGTTGTTGCCGCCACTTCAACACTAGAATTGATGGGTATTCAATATGATTATAATGAGGTATTCACTAGAGTTAAAAGTAAGTTTGACTATGTGATGGATGACTCTGGTGTTAAAAACAATCTTTTAGGTAAAGCTATGACTATTGATCAGGCATTAAATGGAAAATTTGGCTCAGTAGTAAGAAATAGAAATTGGATGACTGATTCTAAAACAGTAGCTAAATTAGATGAGGATGTGAACAAACTTAGAATGATATTATCATCTAAAGGAATTGATCAAAAGATGAGAGTACTTAATGCTTGTTTTAGTGTGAAAAGAATACCAGGAAAATCATCATCGATTATCAAATGCACCAGACTCATGAGAGATAAAATAGAACGAGGAGAGGTTGAAGTTGATGACTCATTTGTTGATGAAAAGATGGAAATTGATACTATTGATTGGAAATCTAGATATGATCAATTAGAGAAAAGATTCGAGTCATTAAAACAGAGAGTTAATGAAAAATATAACAATTGGGTGCAAAAAGCAAAGAAAGTGAATGAAAATATGTACTCTCTTCAAAATGTTATTTCACAGCAGCAAAGTCAAATAGCAGACCTTCAACAATATTGTAGCAAATTGGAAAATGAC---TTACAAAACAAAATTAGTTCATTAGTGACATCAGTTGAATGGTATCTAAGGTCTATGGAACTATCAGACGATATTAAAAATGATATTGAACAGCAACTAAATTCAATTGACGCAATCAATCCTATCAACGCTATAGACGATTTTGAATCATTGATTAGAAATTTGATCCAAGATTATGACAAAACATTTTTAATGTTGAAAGGACTTGCGAGGCAATGCAACTATGAATGTACGTACGAA------
>ACZ51668
---------ATGGAGTCTACTCAGCAGATGGTAAGCTCCATTATTAACACTTCTTTTGAAGCTGCAGTTGTTGCTGCCACTTCAACATTAGAATTAATGGGTATTCAATACGATTACAATGAAGTATTTACTAGAGTTAAAAGTAAATTTGATTATGTGATGGATGACTCTGGTGTTAAAAACAATCTTTTGGGTAAAGCTATAACTATTGATCAGGCGTTAAATGGAAAGTTTGGCTCAGCTATTAGAAATAGAAATTGGATGACTGATTCTAAAACGGTTGCTAAATTAGATGAAGACGTGAATAAACTTAGAATGACATTATCTTCTAAAGGAATCGACCAAAAGATGAGAGTACTTAATGCTTGTTTTAGTGTAAAAAGAATACCAGGAAAATCATCATCAATAATTAAATGCACTAGACTTATGAAGGATAAAATAGAACGTGGGGAAGTTGAGGTTGATGATTCATATGTTGATGAGAAAATGGAAATTGATACTATTGATTGGAAATCTCGTTATGATCAGTTAGAAAAAAGATTTGAGGCACTAAAACAAAGAGTTAATGAAAAATATAATACTTGGGTACAAAAAGCAAAGAAAGTAAATGAAAATATGTATTCTCTTCAGAATGTCATTTCACAACAGCAAAACCAAATAGCAGATCTTCAACAATATTGTAATAAATTGGAAGCTGAT---TTACAAGGCAAATTTAGTTCATTAGTGTCATCAGTTGAGTGGTATCTAAGATCTATGGAATTACCAGATGATGTAAAGAATGATATTGAACAGCAATTAAATTCAATTGATTTAATTAATCCCATTAATGCTATAGATGATATCGAATCGTTGATTAGAAATTTAATTCAAGATTATGACAGAACATTTTTAATGTTAAAAGGACTTTTGAAGCAATGCAACTATGAATATGCATATGAG------
>AGE47302
ATGCTCAAGATGGAGTCTACTCAGCAGATGGCATCTTCTATTATTAACTCTTCTTTTGAAGCTGCAGTTGTCGCTGCAACTTCTACATTGGAATTAATGGGTATTCAATATGATTATAATGAAGTATATACTAGAGTTAAAAGTAAGTTTGATTTTGTAATGGATGATTCTGGCGTTAAGAATAATCTAATAGGTAAAGCAGTTACAATTGATCAGGCTTTGAATGGTAAGTTTAATTCATCTATTAGGAATAGAAATTGGATGACTGATTCAAAAACTGTAGCAAGATTAGATGAAGATGTAAACAAACTTAGATTATTATTGTCATCGAAAGGAATTGATCAAAAAATGAGAGTTCTTAATGCATGCTTTAGTGTTAAGAGAGTACCTGGAAAATCGTCATCTATCATTAAATGTACTAGGTTAATGAAAGAGAAAATAGAACGTGGAGAAGTCGAAGTGGATGATGCATTCATTGAAGAAAAAATGGAAATTGACACTATAGATTGGAAATCCAGATATGATCAACTTGAAAGACGATTTGAGTCGTTAAAACAGCGTGTTAATGAAAAGTACAACAATTGGGTTATTAAGGCAAGGAAAGTAAACGAAAACATGAGCTCTCTTCAGAATGTTATTTCGCAACAACAAGCTCATATCAATGAATTACAAATGTATAATAATAAACTAGAGCGTGAT---TTACAATCAAAAATAGGATCAGTTATTTCATCCATTGAATGGTACTTACGGTCTATGGAACTATCAGATGACATTAAATCAGATATTGAACAACAACTCAATTCAATAGATCATATTAATCCAGTTAATGCTTTCGATGATTTTGAGTCTATACTTCGTAATTTAATATCTGATTATGATAGAATTTTTATTATGTTTAAAGGATTGTTGCAGCAAAGTAATTACACTTATACCTATGAG------
>AGE47529
ATGCTCAAGATGGAGTCTACTCAGCAGATGGTATCTTCTATTATTAACTCTTCTTTTGAAGCTGCAGTTGTCGCTGCAACTTCTACATTGGAATTAATGGGTATTCAATATGATTATAATGAAGTATATACTAGAGTTAAAAGTAAGTTTGATTTTGTAATGGATGATTCTGGCGTTAAGAATAATCTAATAGGTAAAGCAGTTACAATTGATCAGGCTTTGAATGGTAAGTTTAGTTCATCTATCAGAAATAGAAATTGGATGACTGATTCAAAAACTGTAGCAAGATTAGATGAAGATGTGAACAAACTTAGATTATTATTGTCATCGAAAGGAATTGATCAAAAAATGAGAGTTCTTAATGCATGCTTTAGTGTTAAGAGAGTACCTGGAAAATCGTCATCTATCATTAAATGTACTAGGTTAATGAAAGAGAAAATAGAACGTGGAGAAGTCGAAGTGGATGATGCATTCATTGAAGAAAAAATGGAAATTGACACTATAGATTGGAAATCCAGATATGATCAACTTGAAAGACGATTTGAGTCGTTAAAACAGCGAGTTAATGAAAAGTACAATAATTGGGTTATTAAGGCAAGGAAAGTAAACGAAAACATGAACTCTCTTCAGAATGTTATTTCGCAACAACAAGCTCATATCAATGAATTACAAATATATAATAATAAACTAGAGCGTGAT---TTACAATCAAAAATAGGATCAGTTATTTCATCCATTGAATGGTACTTACGGTCTATGGAACTATCAGATGACATTAAATCAGATATTGAACAACAACTCAATTCAATAGATCATATTAATCCAGTTAATGCTTTTGATGATTTCGAGTCTATTCTTCGTAATTTAATATCTGATTATGATAGAATTTTTATTATGTTTAAAGGATTGTTGCAGCAAAGTAATTACACTTATACCTATGAG------
>ADK46608
---------ATGGAGTCTACTCAGCAGATGGTAAGCTCTATTATTAATACTTCTTTTGAAGCTGCAGTTGTTGCTGCTACTTCAACATTAGAATTAATGGGTATTCAATATGATTACAATGAAGTATTTACCAGAGTTAAAAGTAAATTTGATTATGTGATGGATGACTCTGGTGTTAAAAACAATCTTTTGGGTAAAGCTATAACTATTGATCAGGCGTTAAATGGAAAGTTTGGCTCAGCTATTAGAAATAGAAATTGGATGACTGATTCTAAAACGGTTGCTAAATTAGATGAAGATGTGAATAAACTTAGAATGACTTTATCTTCTAAAGGAATCGATCAAAAGATGAGAGTACTTAATGCTTGTTTTAGTGTAAAAAGAATACCAGGAAAATCATCATCAATAATTAAATGCACTAGACTTATGAAGGATAAAATAGAACGTGGAGAAGTTGAGATTGATGATTCATATGTTGATGAGAAAATGGAAATTGATACTATTGATTGGAAATCTCGTTATGATCAGTTAGAAAAAAGATTTGAGTCACTAAAACAAAGAGTGAATGAGAAATACAATACTTGGGTACAAAAAGCGAAGAAAGTAAATGAAAATATGTACTCTCTTCAGAATGTTATTTCACAACAGCAAAACCAAATAGCAGATCTTCAACAATATTGTAATAAATTAGAAGCTGAT---TTGCAAGGCAAATTTAGTTCATTAGTATCATCAGTTGAGTGGTATCTAAGGTCTATGGAATTACCAGATGATGTAAAGAATGATATTGAACAGCAGTTAAATTCAATTGATTTAATTAATCCCATTAATGCTATAGATGATATCGAATCGTTGATTAGAAATTTAATTCAAGATTATGACAGAACATTTTTAATGTTAAAAGGACTGTTGAAGCAATGCAACTATGAATATGCATATGAG------
>ADK46609
---------ATGGAGTCTACTCAGCAGATGGTAAGCTCTATTATTAATACTTCTTTTGAAGCTGCAGTTGTTGCTGCTACTTCAACATTAGAATTAATGGGTATTCAATATGATTACAATGAAGTATTTACCAGAGTTAAAAGTAAATTTGATTATGTGATGGATGACTCTGGTGTTAAAAACAATCTTTTGGGTAAAGCTATAACTATTGATCAGGCGTTAAATGGAAAGTTTGGCTCAGCTATTAGAAATAGAAATTGGATGACTGATTCTAAAACGGTTGCTAAATTAGATGAAGATGTGAATAAACTTAGAATGACTTTATCTTCTAAAGGAATCGATCAAAAGATGAGAGTACTTAATGCTTGTTTTAGTGTAAAAAGAATACCAGGAAAATCATCATCAATAATTAAATGCACTAGACTTATGAAGGATAAAATAGAACGTGGAGAAGTTGAGATTGATGATTCATATGTTGATGAGAAAATGGAAATTGATACTATTGATTGGAAATCTCGTTATGATCAGTTAGAAAAAAGATTTGAGTCACTAAAACAAAGAGTGAATGAGAAATACAATACTTGGGTACAAAAAGCGAAGAAAGTAAATGAAAATATGTACTCTCTTCAGAATGTTATTTCACAACAGCAAAACCAAATAGCAGATCTTCAACAATATTGTAATAAATTAGAAGCTGAT---TTGCAAGGCAAATTTAGTTCATTAGTATCATCAGTTGAGTGGTATCTAAGGTCTATGGAATTACCAGATGATGTAAAGAATGATATTGAACAGCAGTTAAATTCAATTGATTTAATTAATCCCATTAATGCTATAGATGATATCGAATCGTTGATTAGAAATTTAATTCAAGATTATGACAGAACATTTTTAATGTTAAAAGGACTGTTGAAGCAATGCAACTATGAATATGCATATGAG------
>ADK46602
---------ATGGAGTCTACTCAGCAGATGGTAAGCTCTATTATTAACACTTCTTTTGAAGCTGCAGTTGTTGCTGCTACTTCAACATTAGAATTAATGGGTATTCAATATGATTATAATGAAGTATTTACCAGAGTTAAAAGTAAATTTGATTATGTGATGGATGATTCTGGTGTAAAAAACAATCTTTTAGGTAAAGCTATAACTATTGATCAGGCGTTAAATGGAAAGTTTGGCTCAGCTATTAGAAATAGAAATTGGATGACTGATTCTAAAACGGTTGCTAAATTAGATGAAGACGTAAATAAACTTAGAATGACATTATCTTCTAAAGGAATTGACCAAAAGATGAGAGTACTTAATGCTTGTTTTAGTGTAAAAAGAATACCAGGAAAATCATCGTCAATAATTAAATGCACTAGACTTATGAAGGATAAAATAGAACGTGGAGAAGTTGAGGTTGATGATTCATATGTTGATGAGAAAATGGAAATTGATACTATTGATTGGAAATCTCGTTATGATCAGTTAGAAAAAAGATTTGAGTCACTAAAACAAAGAGTTACTGAGAAATATAATACTTGGGTACAAAAAGCAAAGAAAGTAAATGAAAATATGTACTCTCTTCAAAATGTCATCTCACAACAGCAGAATCAAATAGCAGATCTTCAACAATATTGTAATAAGTTGGAAGCTGAT---TTGCAAGGCAAATTTAGTTCATTAACGTCATCAGTTGAGTGGTATCTAAGGTCTATGGAACTACCAGATGATGTAAAGAATGATATTGAACAGCAGTTAAATTCAATTGATTTAATTAATCCCATTAATGCTATAGACGATATTGAATCGTTAATCAGAAATTTAATTCAAGATTATGACAGAACATTTTTAATGTTAAAAGGACTGTTGAAGCAGTGCAATTATGAATATGCATGTGAG------
>ADK46603
---------ATGGAGTCTACTCAGCAGATGGTAAGCTCTATTATTAACACTTCTTTTGAAGCTGCAGTTGTTGCTGCTACTTCAACATTAGAATTAATGGGTGTTCAATATGATTACAATGAAATATTTACCAGAGTTAAAAGTAAATTTGATTATGTGATGGATGACTCTGGTGTAAAAAACAATCTTTTAGGTAAAGCTATAACTATTGATCAGGCATTAAATGGAAAGTTTGGTTCAGCTATTAGAAATAGAAATTGGATGACTGATTCTAAAACGGTTGCTAAATTAGATGAAGATGTAAATAAACTGAGAATGACATTATCTTCTAAAGGAATTGACCAAAAGATGAGAGTACTTAATGCCTGTTTTAGTGTAAAGAGAATACCAGGAAAATCATCGTCAATAATTAAATGCACTAGACTTATGAAGGATAAAATAGAACGTGGAGAAGTTGAGGTTGATGATTCATATGTTGATGAGAAAATGGAAATTGATACTATTGATTGGAAATCTCGTTATGATCAGTTAGAAAAAAGATTTGAGTCACTAAAACTAAGAGTTACTGAGAAATACAATACTTGGGTACAAAAGGCAAAGAAAGTAAATGAAAATATGTACTCTCTTCAAAATGTTATTTCACAGCAGCAAAATCAAATAGCAGATCTTCAACAATATTGTAATAAGTTAGAAGCTGAT---TTGCAAGGCAAATTTAGTTCATTAGTGTCATCAGTTGAGTGGTATCTAAGGTCTATGGAACTACCAGATGATGTAAAGAATGATATTGAACAGCAGTTAAATTCAATTGATTTAATTAATCCCATTAATGCTATAGACGATATTGAATCTTTAATTAGAAATTTAATTCAAGATTATGACAGAACATTTTTAATGTTAAAAGGACTGTTGAAGCAGTGCAATTATGAATATGTATGTGAG------
>ADK46600
---------ATGGAGTCTACTCAGCAGATGGTAAGCTCTATTATTAACACTTCTTTTGAAGCTGCAGTTGTTGCTGCTACTTCAACGTTAGAATTAATGGGTATTCAATATGATTATAATGAAGTATTTACCAGAGTTAAAAGTAAATTTGATTATGTGATGGATGATTCTGGTGTAAAAAACAATCTTTTAGGTAAAGCTATAACTATTGATCAGGCGTTAAATGGAAAGTTTGGCTCAGCTATTAGAAATAGAAATTGGATGACTGATTCTGAAACGGTTGCTAAATTAGATGAAGACGTAAATAAACTTAGAATGACATTATCTTCTAAAGGAATTGATCAAAAGATGAGAGTACTTAATGCTTGTTTTAGTGTAAAAAGAATACCAGGAAAATCATCGTCAATAATTAAATGCACTAGACTTATGAAGGATAAAATAGAACGTGGAGAAGTTGAGGTTGATGATTCATATATTGATGAGAAAATGGAAATTGATACTATTGATTGGAAATCTCGTTATGATCAGTTAGAAAAAAGATTTGAGTCACTAAAACAAAGAGTTACTGAGAAATACAATACTTGGGTACAAAAAGCAAAGAAAGTAAATGAAAATATGTACTCTCTTCAAAATGTCATCTCACAACAGCAGAATCAAATAGCAGATCTTCAACAATATTGTAATAAGTTGGAAGCTGAT---TTGCAAGGCAAGTTTAGTTCATTGGTGTCATCAGTTGAGTGGTATCTAAGGTCTATGGAACTACCAGATGATGTAAAGAATGATATTGAACAGCAGTTAAATTCAATTGATTTAATTAATCCCATTAATGCTATAGACGATATTGAATCGTTAATTAGAAATTTAATTCAAGATTATGACAGAACATTTTTAATGTTAAAAGGACTGTTGAAGCAGTGCAATTATGAATATGCATGTGAG------
>ADK46601
---------ATGGAGTCTACTCAGCAGATGGTAAGCTCTATTATTAACACTTCTTTTGAAGCTGCAGTTGTTGCTGCTACTTCAACATTAGAATTAATGGGTATTCAATATGATTATAATGAAGTATTTACCAGAGTTAAAAGTAAATTTGATTATGTGATGGATGATTCTGGTGTAAAAAACAATCTTTTAGGTAAAGCTATAACTATTGATCAGGCGTTAAATGGAAAGTTTGGCTCAGCTATTAGAAATAGAAATTGGATGACTGATTCTAAAACGGTCGCTAAATTAGATGAAGACGTAAATAAACTTAGAATGACATTATCTTCTAAAGGAATTGACCAAAAGATGAGAGTACTTAATGCTTGTTTTAGTGTAAAAAGAATACCAGGAAAATCATCGTCAATAATTAAATGCACTAGACTTATGAAGGATAAAATAGAACGTGGAGAAGTTGAGGTTGATGATTCATATGTTGATGAAAAAATGGAAATTGATACTATTGATTGGAAATCTCGTTATGATCAGTTAGAAAAAAGATTTGAGTCACTAAAACAAAGAGTTACTGAGAAATACAATACTTGGGTACAAAAAGCAAAGAAAGTAAATGAAAACATGTACTCTCTTCAAAATGTCATCTCACAACAGCAGAATCAAATAGCAGATCTTCAACAATATTGTAATAAGTTGGAAGCTGAT---TTGCAAGGCAAATTTAGTTCATTAGTGTCATCAGTTGAGTGGTATCTAAGGTCTATGGAACTACCAGATGATGTAAAGAATGATATTGAACAGCAGTTAAATTCAATTGATTTAATTAATTCCATTAATGCTATAGACGATATTGAATCGTTAATTAGAAATTTAATTCAAGATTATGACAGAACATTTTTAATGTTAAAAGGACTGTTGAAGCAGTGCAATTATGAATATGCATGTGAG------
>ADK46606
---------ATGGAGTCTACTCAGCAGATGGTAAGCTCCATTATTAACACTTCTTTTGAAGCTGCAGTTGTTGCTGCCACTTCAACATTAGAATTAATGGGTATTCAATATGATTACAATGAAATATTTACCAGAGTTAAAAGTAAATTTGATTATGTGATGGATGACTCTGGTGTTAAAAACAATCTTTTGGGTAAAGCTATAACTATTGATCAGGCGTTAAATGGAAAGTTTGGCTCAGTTATCAGAAATAGAAATTGGATGACTGATTCTAAAACGGTTGCTAAATTAGATGAAGACGTGAATAAACTTAGGATGACATTATCTTCTAAAGGAATCGATCAAAAGATGAGAGTACTTAATGCTTGTTTTAGTGTAAAAAGAATACCAGGGAAATCATCATCAATAATTAAATGCACTAGACTTATGAAGGATAAAATAGAACGTGGAGAAGTTGAGGTTGATGATTCATATGTTGATGAGAAAATGGAAATTGATACTATTGATTGGAAATCTCGTTATGATCAGTTAGAAAAAAGATTTGAGTCACTAAAACAAAGAGTTAATGAGAAATATAATACTTGGGTACAAAAAGCGAAGAAAGTAAATGAAAATATGTATTCTCTTCAGAATGTCATTTCACAACAGCAAAACCAAATAGCAGATCTTCAACAATATTGTAACAAATTGGAATCTGAT---TTACAAGGCAAATTTAGTTCATTAGTGTCATCAGTTGAGTGGTATCTAAGGTCTATGGAATTACCAGATGATGTAAAGAATGATATTGAACAGCAGTTAAATTCAATTGATTTAATTAATCCCATTAATGCTATAGATGATATCGAATCGTTGATTAGAAATTTAATCCAAGATTATGACAGAACATTTTTGATGTTAAAAGGACTGTTGAAGCAATACAACTATGAGTATGTATATGAA------
>ADK46607
---------ATGGAGTCTACTCAGCAGATGGTAAGCTCCATTATTAACACTTCTTTTGAAGCTGCAGTTGTTGCTGCCACTTCAACATTAGAATTAATGGGTATTCAATATGATTACAATGAAATATTTACCAGAGTTAAAAGTAAATTTGATTATGTGATGGATGACTCTGGTGTTAAAAACAATCTTTTGGGTAAAGCTATAACTATTGATCAGGCGTTAAATGGAAAGTTTGGCTCAGTTATCAGAAATAGAAATTGGATGACTGATTCTAAAACGGTTGCTAAATTAGATGAAGACGTGAATAAACTTAGGATGACATTATCTTCTAAAGGAATCGATCAAAAGATGAGAGTACTTAATGCTTGTTTTAGTGTAAAAAGAATACCAGGGAAATCATCATCAATAATTAAATGCACTAGACTTATGAAGGATAAAATAGAACGTGGAGAAGTTGAGGTTGATGATTCATATGTTGATGAGAAAATGGAAATTGATACTATTGATTGGAAATCTCGTTATGATCAGTTAGAAAAAAGATTTGAGTCACTAAAACAAAGAGTTAATGAGAAATATAATACTTGGGTACAAAAAGCGAAGAAAGTAAATGAAAATATGTATTCTCTTCAGAATGTCATTTCACAACAGCAAAACCAAATAGCAGATCTTCAACAATATTGTAACAAATTGGAATCTGAT---TTACAAGGCAAATTTAGTTCATTAGTGTCATCAGTTGAGTGGTATCTAAGGTCTATGGAATTACCAGATGATGTAAAGAATGATATTGAACAGCAGTTAAATTCAATTGATTTAATTAATCCCATTAATGCTATAGATGATATCGAATCGTTGATTAGAAATTTAATCCAAGATTATGACAGAACATTTTTGATGTTAAAAGGACTGTTGAAGCAATACAACTATGAGTATGTATATGAA------
>ADK46604
---------ATGGAGTCTACTCAGCAGATGGTAAGCTCTATTATTAACACTTCTTTTGAAGCTGCAGTTGTTGCTGCTACTTCAACATTAGAATTAATGGGTATTCAATATGATTACAATGAAATATTTACCAGAGTTAAAAGTAAATTTGATTATGTGATGGATGACTCTGGTGTAAAAAACAATCTTTTAGGTAAAGCTATAACTATTGATCAGGCATTAAATGGAAAGTTTGGTTCAGCTATTAGAAATAGAAATTGGATGACTGATTCTAAAACGGTTGCTAAATTAGATGAAGATGTAAATAAACTGAGAATGACATTATCTTCTAAAGGAATTGACCAAAAGATGAGGGTACTTAATGCCTGTTTTAGTGTAAAGAGAATACCAGGAAAATCATCGTCAATAATTAAATGCACTAGACTTATGAAGGATAAAATAGAACGTGGAGAAGTTGAGGTTGATGATTCATATGTTGATGAGAAAATGGAAATTGATACTATTGATTGGAAATCTCGTTATGATCAGTTAGAAAAAAGATTCGAGTCACTAAAACTAAGAGTTACTGAGAAATACAATACTTGGGTACAAAAGGCAAAGAAAGTAAATGAAAATATGTACTCTCTTCAAAATGTCATCTCACAACAGCAAAATCAAATAGCAGATCTTCAACAATATTGTAATAAGTTAGAAGCTGAT---TTGCAAGGCAAATTTAGTTCATTAGTGTCATCAGTTGAGTGGTATCTAAGGTCTATGGAACTACCAGATGATGTAAAGAATGATATTGAACAGCAGTTAAATTCAATTGATTTAATTAATCCCATCAATGCTATAGACGATATTGAATCTTTAATTAGAAATTTAATTCAAGATTATGACAGAACATTTTTAATGTTAAAAGGACTGTTGAAGCAGTGCAATTATGAATATGTATGTGAG------
>ADK46605
---------ATGGAGTCTACTCAGCAGATGGTAAGCTCTATTATTAATACTTCTTTTGAAGCTGCAGTTGTTGCTGCTACTTCAACATTAGAATTAATGGGTATTCAATATGATTACAATGAAGTATTTACCAGAGTTAAAAGTAAATTTGATTATGTGATGGATGACTCTGGTGTTAAAAACAATCTTTTGGGTAAAGCTATAACTATTGATCAGGCGTTAAATGGAAAGTTTGGCTCAGCTATTAGAAATAGAAATTGGATGACTGATTCTAAAACGGTTGCTAAATTAGATGAAGATGTGAATAAACTTAGAATGACTTTATCTTCTAAAGGAATCGATCAAAAGATGAGAGTACTTAATGCTTGTTTTAGTGTAAAAAGAATACCAGGAAAATCATCATCAATAATTAAATGCACTAGACTTATGAAGGATAAAATAGAACGTGGAGAAGTTGAGATTGATGATTCATATGTTGATGAGAAAATGGAAATTGATACTATTGATTGGAAATCTCGTTATGATCAGTTAGAAAAAAGATTTGAGTCACTAAAACAAAGAGTGAATGAGAAATACAATACTTGGGTACAAAAAGCGAAGAAAGTAAATGAAAATATGTACTCTCTTCAGAATGTTATTTCACAACAGCAAAACCAAATAGCAGATCTTCAACAATATTGTAATAAATTAGAAGCTGAT---TTGCAAGGCAAATTTAGTTCATTAGTATCATCAGTTGAGTGGTATCTAAGGTCTATGGAATTACCAGATGATGTAAAGAATGATATTGAACAGCAGTTAAATTCAATTGATTTAATTAATCCCATTAATGCTATAGATGATATCGAATCGTTGATTAGAAATTTAATTCAAGATTATGACAGAACATTTTTAATGTTAAAAGGACTGTTGAAGCAATGCAACTATGAATATGCATATGAG------
>AGE98616
---------ATGGAGTCTACTCAGCAGATGGTAAGCTCTATTATTAACACTTCTTTTGAAGCTGCAGTTGTTGCTGCCACTTCAACATTAGAATTAATGGGTATTCAATATGATTACAATGAAGTATTCACTAGAGTTAAAAGTAAATTTGATTATGTGATGGATGATTCTGGTGTTAAAAACAATCTTTTGGGTAAAGCTATAACTATTGATCAGGCGTTAAATGGAAAGTTTGGCTCAGCTATTAGAAATAGAAATTGGATGACTGATTCTAAAACGGTTGCTAAATTAGATGAAGACGTGAATAAACTTAGAATGACATTATCTTCTAAAGGAATCGATCAAAAGATGAGAGTACTTAATGCTTGTTTTAGTGTAAAAAGAATACCAGGAAAATCATCATCAATAATTAAATGCACTAGACTTATGAAGGATAAAATAGAACGTGGAGAAGTTGAGGTTGATGATTCATATGTTGATGAGAAAATGGAAATTGATACTATTGATTGGAAATCTCGTTATGATCAGTTAGAAAAAAGATTTGAGTCACTAAAACAAAGAGTTAATGAGAAATACAATACTTGGGTACAAAAAGCGAAGAAAGTAAATGAAAATATGTACTCTCTTCAGAATGTCATTTCGCAACAGCAAAACCAAATAGCAGATCTTCAACAATATTGTAATAAATTGGAAGCTGAT---TTGCAAGGCAAATTTAGTTCATTAGTGTCATCAGTTGAGTGGTATCTAAGGTCAATGGAATTACCAGATGATGTAAAGAATGATATTGAACAGCAGTTAAATTCAATTGATTTAATTAATCCCATTAATGCTATAGATGATATCGAATCGTTGATTAGAAATTTAATTCAAGATTATGACAGAACATTTTTAATGTTAAAAGGACTGTTGAAGCAATGTAACTATGAATATGCATATGAG------
>AFQ20124
---------ATGGAGTCTACTCAGCAGATGGTAAGCTCTATTATTAACACTTCTTTTGAAGCTGCAGTTGTTGCTGCTACTTCAACATTAGAATTAATGGGTATTCAATATGATTATAATGAAGTATTTACCAGAGTTAAAAGTAAATTTGATTATGTGATGGATGATTCTGGTGTAAAAAACAATCTTTTAGGTAAAGCTATAACTATTGATCAGGCGTTAAATGGAAAGTTTGGCTCAGCTATTAGAAATAGAAATTGGATGACTGATTCTAAAACGGTTGCTAAATTAGATGAAGACGTAAATAAACTTAGAATGACATTATCTTCTAAAGGAATTGACCAAAAGATGAGAGTACTTAATGCTTGTTTTAGTGTAAAAAGAATACCAGGAAAATCATCGTCAATAATTAAATGCACTAGACTTATGAAGGATAAAATAGAACGTGGAGAAGTTGAGGTTGATGATTCATATGTTGATGAGAAAATGGAAATTGATACTATTGATTGGAAATCTCGTTATGATCAGTTAGAAAAAAGATTTGAGTCACTAAAACAAAGAGTTACTGAGAAATACAATACTTGGGTACAAAAAACAAAGAAAGTAAATGAAAATATGTACTCTCTTCAAAATGTCATCTCACAACAGCAGAATCAAATAGCAGATCTTCAACAATATTGTAATAAGTTGGAAGCTGAT---TTGCAAGGCAAATTTAGTTCATTGGTGTCATCAGTTGAGTGGTATCTAAGGTCTATGGAACTACCAGATGATGTAAAGAATGATATTGAACAGCAGTTAAATTCAATTGATTTAATTAATCCCATTAATGCTATAGACGATATTGAATCGTTAATCAGAAATTTAATTCAAGATTATGACAGAACATTTTTAATGTTAAAAGGACTGTTGAAGCAGTGCAATTATGAATATGCATGTGAG------
>ACZ51692
---------ATGGAGTCTACTCAGCAGATGGTAAGCTCTATTATTAATACTTCTTTTGAAGCTGCAGTTGTTGTTGCTACTTCAACATTAGAATTAATGGGTATTCAGTATGATTACAATGAAGTATTTACTAGAGTTAAAAGTAAATTTGATTATGTGATGGATGACTCTGGTGTTAAAAACAATCTTTTGGGTAAAGCTATAACTATTGATCAGGCGTTAAATGGAAAGTTTGGCTCAGCTATTAGAAATAGAAATTGGATGACTGATTCTAAAACGGTTGCTAAATTAGATGAAGACGTGAATAAACTCAGAATGATATTATCTTCTAAAGGAATCGACCAAAAGATGAGAGTACTTAATGCTTGTTTTAGTGTAAAAAGAATACCAGGAAAATCATCATCAATAATTAAATGTACTAGACTTATGAAGGATAAAATAGAACGTGGAGAAGTTGAGGTTGATGATTCATATGTTGATGAGAAAATGGAAATTGATACTATTGATTGGAAATCTCGTTATGATCAGTTAGAAAAAAGATTCGAGTCACTAAAACAAAGAGTTAATGAGAAATACAATACTTGGGTGCAAAAAGCAAAGAAAGTAAATGAAAATATGTACTCTCTTCAGAATGTCATTTCACAACAGCAAAACCAAATAGCAGATCTTCAACAATATTGTAATAAATTAGAAGCTGAT---TTGCAAGGCAAATTTAGTTCATTAGTGTCATCAGTTGAGTGGTATCTAAGATCTATGGAATTACCAGATGATGTAAAGACTGATATTGAACAGCAGTTAAATTCAATTGATTTAATTAATCCTATTAATGCTATAGATGATATCGAATCATTGATTAGAAATTTAATTCAAGATTATGACAGAACATTTTTAATATTAAAAGGACTTCTGAAGCAATGCAACTATGAATATGCATATGAG------
>AGE98751
---------ATGGAGTCTACTCAGCAGATGGTAAGCTCCATTATTAACACTTCTTTTGAAGCTGCAGTTGTTGCTGCCACTTCAACATTAGAATTAATGGGTATTCAATACGATTACAATGAAGTATTTACTAGAGTTAAAAGTAAATTTGATTATGTGATGGATGACTCTGGTGTTAAAAACAATCTTTTGGGTAAAGCTATAACTATTGATCAGGCGTTAAATGGAAAGTTTGGCTCAGCTATTAGAAATAGAAATTGGATGACTGATTCTAAAACGGTTGCTAAACTAGATGAAGACGTGAATAAACTTAGAATGACATTATCTTCTAAAGGAATCGACCAAAAGATGAGAGTACTTAATGCTTGTTTTAGTGTAAAAAGAATACCAGGAAAATCATCATCAATAATTAAATGCACTAGACTTATGAAGGATAAAATAGAACGTGGGGAAGTTGAGGTTGATGATTCATATGTTGATGAGAAAATGGAAATTGATACTATTGATTGGAAATCTCGTTATGATCAGTTAGAAAAAAGATTTGAGGCACTAAAACAAAGAGTTAATGAAAAATATAATACTTGGGTACAAAAAGCAAAGAAAGTAAATGAAAATATGTACTCTCTTCAGAATGTCATTTCACAACAGCAAAACCAAATATCAGATCTTCAACAATATTGTAATAAATTGGAAGCTGAT---TTGCAAGGCAAATTTAGTTCATTAGTGTCATCAGTTGAGTGGTATCTAAGATCTATGGAATTACCAGATGATGTAAAGAATGATATTGAACAGCAATTAAATTCAATTGATTTAATTAATCCCATTAATGCTATAGATGATATCGAATCGTTGATTAGAAATTTAATTCAAGATTATGACAGAACGTTTTTAATGTTAAAAGGACTTTTGAAGCAATGCAACTATGAATATGCATATGAG------
>AAU43791
ATGCTCAAGATGGAGTCTACTCAGCAGATGGCTAGTTCTATTATAAACACTTCTTTTGAAGCTGCAGTTGTTGCTGCCACTTCAACCCTTGAACTTATGGGAATTCAGTATGACTATAACGAAGTTTACACTAGAGTTAAAAGTAAATTTGATTACGTCATGGATGATTCTGGAGTTAAGAATAATTTATTGGGTAAAGCAGCGACTATTGATCAGGCACTGAATGGAAAATTTGGCTCAGCAGTAAGGAACAGAAACTGGATGACTGACACCAGGACTACAGCTAGACTAGATGAAGATGTAAACAAACTGAGAATGATGTTATCTTCTAAAGGAATTGATCAGAAGATGAGAGTACTTAATGCATGCTTCAGTGTTAAAAGAATTCCAGGAAAATCATCATCAATAATTAAGTGCACTAGACTAATGAGAGACAAAATTGAACGTGGTGAAGTTGAAGTGGATGATTCGTTCGTTGAAGAAAAAATGGAAGTTGATACGATAGATTGGAAATCCAGATACGAACAATTAGAGAAACGATTCGAATCATTGAAGCAAAGAGTTAATGAGAAATACACGAGTTGGGTGCAGAAGGCAAAGAAAGTGAATGAAAACATGTACTCTCTTCAGAATGTTATATCGCAACAACAAAGTCAAATTGCTGATTTGCAACACTACTGTAATAAACTAGAAGTTGAT---TTGCAAAACAAAATTAGTTCACTTGTATCGTCAATTGAATGGTACATGAAATCGATGGAACTGCCTGACGAAGTTAAAACTGATATTGAACAGCAGTTAAATTCCATTGATGTAATTAATCCAATTAATGCTATAGATGATTTTGAGTCATTGATCAGAAATGTTATACTTGATTATGATAGAACATTTTTAATGTTTAAGGGACTAATGAGGCAATGCAACTATGAATATACGTATGAA------
>AGF86015
---------ATGGAGTCTACTCAGCAGATGGTAAGCTCTATTATTAATACTTCTTTTGAAGCTGCAGTTGTTGCTGCCACTTCAACATTAGAATTAATGGGTATTCAATATGATTACAATGAAGTATTTACTAGAGTTAAAAGTAAGTTTGATTACGTGATGGATGACTCTGGTGTAAAAAACAATCTTTTGGGTAAGGCTATAACTATTGATCAGGCGTTGAATGGAAAGTTTGGATCAGCTATTAGAAATAGAAATTGGATGACTGATTCTAAGACGGTTGCAAAATTAGATGAAGATGTGAATAAACTTAGAATGACATTATCTTCTAAAGGAATTGACCAAAAGATGAGAGTACTTAATGCTTGTTTTAGTGTGAAAAGAATACCAGGAAAATCATCATCAATAATTAAATGCACTAGACTTATGAAGGATAAAATAGAACGTGGAGAAGTTGAGGTTGATGATTCATATGTTGATGAAAAAATGGAAGTTGATACTATTGATTGGAAATCTCGGTATGATCAGCTAGAAAGAAGATTTGAGTCACTAAAACAAAGAGTTAGTGAAAAATACAACGCTTGGGTACAAAAAGCGAAGAAAGTAAATGAAAATATGTACTCTCTTCAGAATGTTATTTCACAACAGCAAAACCAAATAGTGGATCTTCAACAGTATTGTAATAAATTGGAAGTTGAT---TTGCAAGGCAAGTTTAGTTCATTAGTGTCATCAGTTGAGTGGTATCTAAGGTCTATGGAATTACCAGATGATGTAAAGACTGATATAGAACAGCAGTTAAACTCAATTGATTTAATTAATCCCATTAATGCTGTAGATGATATCGAATCGTTGATTAGAAATTTAATTCAAGATTATGACAGAACATTTTTAATGTTAAAAGGACTGTTGAAGCAATGCAACTATGAATATGCATATGAG------
>AGE47397
ATGCTCAAGATGGAGTCTACTCAGCAGATGGTATCTTCTATTATTAACTCTTCTTTTGAAGCTGCAGTTGTCGCTGCAACTTCTACATTGGAATTAATGGGTATTCAATATGATTATAATGAAGTATATACTAGAGTTAAAAGTAAGTTTGATTTTGTAATGGATGATTCTGGCGTTAAGAATAATCTAATAGGTAAAGCAGTTACAATTGATCAGGCTTTGAATGGTAAGTTTAGTTCATCTATCAGAAATAGAAATTGGATGACTGATTCAAAAACTGTAGCAAGATTAGATGAAGATGTGAACAAACTTAGATTATTATTGTCATCGAAAGGAATTGATCAAAAAATGAGAGTTCTTAATGCATGCTTTAGTGTTAAGAGAGTACTTGGAAAATCGTCATCTATCATTAAATGTACTAGGTTAATGAAAGAGAAAATAGAACGTGGAGAAGTCGAAGTGGATGATGCATTCATTGAAGAAAAAATGGAAATTGACACTATAGATTGGAAATCCAGATATGATCAACTTGAAAGACGATTTGAGTCGTTAAAACAGCGAGTTAATGAAAAGTACAATAATTGGGTTATTAAGGCAAGGAAAGTAAACGAAAACATGAACTCTCTTCAGAATGTTATTTCGCAACAACAAGCTCATATCAATGAATTACAAATATATAATAATAAACTAGAGCGTGAT---TTACAATCAAAAATAGGATCAGTTATTTCATCCATTGAATGGTACTTACGGTCTATGGAACTATCAGATGACATTAAATCAGATATTGAACAACAACTCAATTCAATAGATCATATTAATCCAGTTAATGCTTTTGATGATTTCGAGTCTATTCTTCGTAATTTAATATCTGATTATGATAGAATTTTTATTATGTTTAAAGGATTGTTGCAGCAAAGTAATTACACTTATACCTATGAG------
>AGH16244
ATGCTCAAGATGGAGTCTACTCAGCAGATGGTAAGCTCTATTATTAACACTTCTTTTGAAGCTGCAGTTGTTGCTGCCACTTCAACATTAGAATTAATGGGTGTTCAATATGATTACAATGAAGTATTTACTAGAGTTAAAAGTAAATTTGATTATGTGATGGATGACTCTGGTGTTAAAAATAATCTTTTGGGTAAAGCTATAACTATTGATCAGGCATTAAATGGAAAATTTGGCTCAGCTATTAGAAATAGAAATTGGATGACTGATTCTAAAACGGTTGCTAAATTAGATGAAGACGTGAATAAACTTAGAATGACATTATCTTCTAAAGGAATCGACCAGAAAATGAGAGTACTTAATGCTTGTTTCAGTGTAAAAAGAATACCAGGAAAATCATCATCAATAATTAAGTGCACTAAACTTATGAAGGATAAAATAGAACGTGGGGAAGTTGAGATTGATGATTCATATGTTGATGAGAAAATGGAAATTGATACTATTGATTGGAAATCTCGTTATGATCAGTTAGAAAAAAGATTTGAGTCACTGAAACAAAGAGTTAATGAGAAATACAATACTTGGGTACAAAAAGCGAAGAAAGTAAATGAGAACATGTACTCTCTTCAGAATGTCATTTCGCAACAGCAAAATCAAATAGCAGATCTTCAACAATATTGTAATAAATTGGAAGCTGAT---TTGCAAGGCAAATTTAGTTCATTAGTGTCATCAGTTGAGTGGTATTTAAGGTCTATGGAATTACCAGATGATGTAAAGAATGATATTGAGCAGCAGTTAAATTCAATTGATTTAATTAATCCCATTAATGCTATAGATGATATCGAATCATTGGTTAGAAATTTAGTTCAAGATTATGACAGAACATTTTTAATGCTAAAGGGATTGCTGAAGCAATGCAACTATGAATGTGTATATGAA------
>AGE46870
ATGCTCAAGATGGAGTCTACTCAGCAGATGGCATCTTCTATTATTAACTCTTCTTTTGAAGCTGCAGTTGTCGCTGCAACTTCTACATTGGAATTAATGGGTATTCAATATGATTATAATGAAGTATATACTAGAGTTAAAAGTAAGTTTGATTTTGTAATGGATGATTCTGGCGTTAAGAATAATCTAATAGGTAAAGCAGCTACAATTGATCAGGCTTTGAATGGTAAGCTTAGTTCATCTATCAGAAATAGAAATTGGATGACTGATTCAAAAACTGTAGCAAGATTAGATGAAGATGTGAACAAACTTAGATTATTATTGTCATCGAAAGGAATTGATCAAAAAATGAGAGTTCTTAATGCATGCTTTAGTGTTAAGAGAGTACCTGGAAAATCGTCATCTATCATTAAATGTACTAGGTTAATGAAAGAGAAAATAAAACGTGGAGAAGTCGAAGTGGATGATGCATTCATTGAAGAAAAAATGGAAATTGACACTATAGATTGGAAATCCAGATATGATCAACTTGAAAGACGATTTGAGTCGTTAAAACAGCGAGTTAATGAAAAGTACAATAATTGGGTTATTAAGGCAAGGAAAGTAAACGAAAACATGAACTCTCTTCAGAATGTTATTTCGCAACAACAAGCTCATATCAATGAATTACAAATATATAATAATAAACTAGAGCGTGAT---TTACAATCAAAAATAGGATCAGTTATTTCATCCATTGAATGGTACTTACGGTCTATGGAACTATCAGATGACATTAAATCAGATATTGAACAACAACTCAATTCAATAGATCATATTAATCCAGTTAATGCTTTTGATGATTTTGAGTCTATTCTTCGTAATTTAATATCTGATTATGATAGAATTTTTATTATGTTTAAAGGATTGTTGCAGCAAAGTAATTACACTTATACCTATGAG------
>AGF86153
---------ATGGAGTCTACTCAGCAGATGGTAAGCTCTATTATTAATACTTCTTTTGAAGCTGCAGTTGTTGCTGCCACTTCAACATTGGAATTAATGGGTATTCAATATGATTACAATGAAGTATTTACTAGAGTTAAAAGTAAGTTTGATTACGTGATGGATGACTCTGGTGTAAAAAACAATCTTTTGGGTAAGGCTATAACTATTGATCAGGCGTTGAATGGAAAGTTTGGATCAGCTATTAGAAATAGAAATTGGATGACTGATTCTAAGACGGTTGCAAAATTAGATGAAGATGTGAATAAACTTAGAATGACATTATCTTCTAAAGGAATTGATCAAAAGATGAGAGTACTTAATGCTTGTTTTAGTGTGAAAAGAATACCAGGAAAATCATCATCAATAATTAAATGCACTAGACTTATGAAGGATAAAATAGAACGTGGAGAGGTTGAGGTTGATGATTCATATGTTGATGAAAAAATGGAAGTTGATACTATTGATTGGAAATCTCGGTATGATCAGCTAGAAAGAAGATTTGAGTCACTAAAACAAAGAGTTAATGAAAAATACAACGCTTGGGTACAAAAAGCGAAGAAAGTAAATGAAAATATGTACTCTCTTCAGAATGTTATTTCACAACAGCAAAACCAAATAGCGGATCTCCAACAGTATTGTAATAAATTGGAAGTTGAT---TTGCAAGGCAAGTTTAGTTCATTAGTGTCATCAGTTGAGTGGTATCTAAGGTCTATGGAATTACCAGATGATGTAAAGACTGATATAGAACAGCAGTTAAACTCAATTGATTTAATTAATCCCATTAATGCTGTAGATGATATCGAATCGTTGATTAGAAATTTAATCCAAGATTATGACAGAGCATTTTTAATGTTAAAAGGACTGTTGAAGCAATGCAACTATGAATATGCATATGAG------
>AGF85892
---------ATGGAGTCTACTCAGCAGATGGTAAGCTCTATTATTAATACTTCTTTTGAAGCTGCAGTTGTTGCTGCCACTTCAACATTAGAATTAATGGGTATTCAATATGATTACAATGAAGTATTTACTAGAGTTAAAAGTAAGTTTGATTACGTGATGGATGACTCTGGTGTAAAAAACAATCTTTTGGGTAAGGCTATAACTATTGATCAGGCGTTGAATGGAAAGTTTGGATCAGCTATTAGAAATAGAAATTGGATGACTGATTCTAAGACGGTTGCAAAATTAGATGAAGATGTGAATAAACTTAGAATGACATTATCTTCTAAAGGAATTGACCAAAAGATGAGAGTACTTAATGCTTGTTTTAGTGTGAAAAGAATACCAGGAAAATCATCATCAATAATTAAATGCACTAGACTTATGAAGGATAAAATAGAACGTGGAGAAGTTGAGGTTGATGATTCATATGTTGATGAAAAAATGGAAGTTGATACTATTGATTGGAAATCTCGGTATGATCAGCTAGAAAGAAGATTTGAGTCACTAAAACAAAGAGTTAGTGAAAAATACAACGCTTGGGTACAAAAAGCGAAGAAAGTAAATGAAAATATGTACTCTCTTCAGAATGTTATTTCACAACAGCAAAACCAAATAGCGGATCTTCAACAGTATTGTAATAAATTGGAAGTTGAT---TTGCAAGGCAAGTTTAGTTCATTAGTGTCATCAGTTGAGTGGTATCTAAGGTCTATGGAATTACCAGATGATGTAAAGACTGATATAGAACAGCAGTTAAACTCAATTGATTTAATTAATCCCATTAATGCTGTAGATGATATCGAATCGTTGATTAGAAATTTAATTCAAGATTATGACAGAACATTTTTAATGTTAAAAGGACTGTTGAAGCAATGCAACTATGAATATGCATATGAG------
>AGE99215
---------ATGGAGTCTACTCAGCAGATGGTAAGCTCCATTATTAACACTTCTTTTGAAGCTGCAGTTGTTGCTGCCACTTCAACATTAGAATTAATGGGTATTCAATACGATTACAATGAAGTATTTACTAGAGTTAAAAGTAAATTTGATTATGTGATGGATGACTCTGGTGTTAAAAACAATCTTTTGGGTAAAGCTATAACTATTGATCAGGCGTTAAATGGAAAGTTTGGCTCAGCTATTAGAAATAGAAATTGGATGACTGATTCTAAAACGGTTGCTAAACTAGATGAAGACGTGAATAAACTTAGAATGACATTATCTTCTAAAGGAATCGACCAAAAGATGAGAGTACTTAATGCTTGTTTTAGTGTAAAAAGAATACCAGGAAAATCATCATCAATAATTAAATGCACTAGACTTATGAAGGATAAAATAGAACGTGGGGAAGTTGAGGTTGATGATTCATATGTTGATGAGAAAATGGAAATTGATACTATTGATTGGAAATCTCGTTATGATCAGTTAGAAAAAAGATTTGAGGCACTAAAACAAAGAGTTAATGAAAAATATAATACTTGGGTACAAAAAGCAAAGAAAGTAAATGAAAATATGTACTCTCTTCAGAATGTCATTTCACAACAGCAAAACCAAATATCAGATCTTCAACAATATTGTAATAAATTGGAAGCTGAT---TTGCAAGGCAAATTTAGTTCATTAGTGTCATCAGTTGAGTGGTATCTAAGATCTATGGAATTACCAGATGATGTAAAGAATGATATTGAACAGCAATTAAATTCAATTGATTTAATTAATCCCATTAATGCTATAGATGATATCGAATCGTTGATTAGAAATTTAATTCAAGATTATGACAGAACGTTTTTAATGTTAAAAGGACTTTTGAAGCAATGCAACTATGAATATGCATATGAG------
>AGE99409
---------ATGGAGTCTACTCAGCAGATGGTAAGCTCTATTATTAACACTTCTTTTGAAGCTGCAGTTGTTGCTGCCACTTCAACATTAGAATTAATGGGTATTCAATATGATTACAATGAAGTATTCACTAGAGTTAAAAGTAAATTTGATTATGTGATGGATGATTCTGGTGTTAAAAACAATCTTTTGGGTAAAGCTATAACTATTGATCAGGCGTTAAATGGAAAGTTTGGCTCAGCTATTAGAAATAGAAATTGGATGACTGATTCTAAAACGGTTGCTAAATTAGATGAAGACGTGAATAAACTTAGAATGACATTATCTTCTAAAGGAATCGATCAAAAGATGAGAGTACTTAATGCTTGTTTTAGTGTAAAAAGAATACCAGGAAAATCATCATCAATAATTAAATGCACTAGACTTATGAAGGATAAAATAGAACGTGGAGAAGTTGAGGTTGATGATTCATATGTTGATGAGAAAATGGAAATTGATACTATTGATTGGAAATCTCGTTATGATCAGTTAGAAAAAAGATTTGAGTCACTAAAACAAAGAGTTAATGAGAAATACAATACTTGGGTACAAAAAGCGAAGAAAGTAAATGAAAATATGTACTCTCTTCAGAATGTCATTTCGCAACAGCAAAACCAAATAGCAGATCTTCAACAATATTGTAATAAATTGGAAGCTGAT---TTGCAAGGCAAATTTAGTTCATTAGTGTCATCAGTTGAGTGGTATCTAAGGTCAATGGAATTACCAGATGATGTAAAGAATGATATTGAACAGCAGTTAAATTCAATTGATTTAATTAATCCCATTAATGCTATAGATGATATCGAATCGTTGACTAGAAATTTAATTCAAGATTATGACAGAACATTTTTAATGTTAAAAGGACTGTTGAAGCAATGTAACTATGAATATGCATATGAG------
>AGE99408
---------ATGGAGTCTACTCAGCAGATGGTAAGCTCTATTATTAACACTTCTTTTGAAGCTGCAGTTGTTGCTGCCACTTCAACATTAGAATTAATGGGTATTCAATATGATTACAATGAAGTATTTACCAGAGTTAAAAGTAAATTTGATTATGTGATGGATGACTCTGGTGTTAAAAACAATCTTTTGGGTAAAGCTATAACTATTGATCAGGCGTTAAATGGAAAGTTTGGCTCAGCTATTAGAAATAGAAATTGGATGACTGATTCTAAAACGGTTGCTAAATTAGATGAAGACGTGAATAAACTTAGAATGACATTATCTTCTAAAGGAATCGACCAAAAGATGAGAGTACTTAATGCTTGTTTTAGTGTAAAAAGAATACCAGGAAAATCATCATCAATAATTAAATGCACTAGACTTATGAAGGACAAAATAGAACGTGGAGAAGTTGAGGTTGATGATTCATATGTTGATGAGAAAATGGAAATTGATACTATTGATTGGAAATCTCGTTATGATCAGTTAGAAAAAAGATTTGAGTCACTAAAACAAAGAGTTAATGAGAAATACAATACTTGGATACAAAAAGCGAAGAAAGTAAATGAAAATATGTACTCTCTTCAGAATGTCATTTCACAACAGCAAAACCAAATAGCAGATCTTCAACAATATTGTAATAAATTGGAAGCTGAT---TTGCAAGGCAAATTTAGTTCATTAGTGTCATCAGTTGAGTGGTATCTAAGATCTATGGAATTACCAGATGATGTAAAGAATGATATTGAACAGCAGTTAAATTCAATTGATTTAATTAATCCCATTAATGCTATAGATGATATCGAATCGTTGATTAGAAATTTAATTCAAGATTATGACAGAACGTTTTTAATGTTAAAAGGACTGTTGAAGCAATGCAACTATGAATATGTATATGAG------
>AGE99567
ATGCTCAAGATGGAGTCTACTCAGCAGATGGTAGGTTCTATTATTAACACTTCTTTTGAAGCTGCAGTTGTTGCCGCCACTTCAACACTAGAATTGATGGGTATTCAATATGATTATAATGAGGTATTTACTAGAGTTAAAAGTAAGTTTGACTATGTGATGGATGACTCTGGTGTTAAAAACAATCTTTTAGGTAAAGCTATGACTATTGATCAGGCATTAAATGGGAAATTCGGCTCAGTAGTAAGAAATAGAAATTGGATGACTGATTCTAAAACAGTAGCTAAATTAGATGAGGATGTGAACAAACTTAGAATGATATTATCATCTAAAGGAATTGATCAAAAGATGAGAGTACTTAATGCTTGTTTTAGTGTGAAAAGAATACCAGGAAAATCATCATCGATTATCAAATGCACCAGACTCATGAGAGATAAAATAGAACGAGGAGAGGTTGAAGTTGATGACTCATTTGTTGATGAAAAGATGGAAATTGATACTATTGATTGGAAATCTAGATATGATCAATTGGAGAAAAGATTCGAGTCATTAAAACAGAGAGTTAATGAAAAATATAACAATTGGGTGCAAAAAGCAAAGAAAGTGAATGAAAATATGTACTCTCTTCAAAATGTTATTTCACAGCAGCAAAGTCAAATAGCAGACCTTCAACAATATTGTAGCAAATTGGAAACTGAC---TTACAAAACAAAATTAGTTCATTAGTGTCATCAGTTGAATGGTATCTAAGGTCTATGGAACTATCAGACGATATTAAAACTGATATTGAACAGCAACTAAATTCAATTGACGCAATCAATCCTATCAACGCTATAGACGATCTTGAATCATTGATTAGAAATTTGATCCAAGATTATGACAAAACATTTTTAATGTTGAAAGGACTTGCGAGGCAATGCAACTATGAATGTACGTACGAA------
>AEG25790
ATGCTCAAGATGGAGTCTACTCAGCAGATGGCTACTTCAATTATTAACTCTTCATTTGAAGCTGCGGTAGTTGCTGCAACTTCTACTCTTGAATTAATGGGTATTCAATATGATTATAATGAGGTGTATACTAGAGTCAAGAGTAAATTCGATCTTATTATGGATGATTCTGGTGTTAGAAATAATTTAATGGGCAAGGCGACTACTATTGATCAAGCTTTAAATGGTAAATTTAGTTCGGCAATTAGAAATAGAAATTGGATGACTGATTCTCGGACTGTGGCTAAGCTAGATGAGGACGTAAATAAATTAAGAATGATGTTGTCATCAAAAGGAATCGACCAAAAGATGAGAGTATTGAACGCATGTTTTAGTGTTAAAAGAATCCCTGGAAAATCATCGTCTATAGTGAAATGTACTAGGTTGATGAAGGATAAATTAGATCGTGGTGAGGTTGAAGTGGATGATTCATTCGTTGAAGAAAAAATGGAAATTGACACTATTGATTGGAAATCGAGATACGAACAACTGGAAAAGAGATTTGAATCATTGAAACATCGGGTTAACGAGAAATATAATAATTGGGTCATAAAGGCTAGAAAAGTGAATGAAAATATGAACTCTCTCCAAAACGTAATTTCACAACAACAAGCTCACATAAATGAATTGCAAATGTATAATAATAAATTGGAGCGTGAT---CTGCAATCAAAAATTGGCTCAGTCGTTTCGTCAATAGAATGGTATTTACGTTCAATGGAATTATCCGATGATGTTAAGGCCGATATTGAACAACAATTAAATTCGATAGACCAGCTGAATCCAGTCAATGCTATAGATGATTTTGAATCAGTGCTTCGTAATCTGATCTCTGATTATGATAAACTATTCATAATGTTTAAAGGATTATTGCAGCAATGTAATTATACTTACTCCTATGAG------
>AGE47278
ATGCTCAAGATGGAGTCTACTCAACAGATGGTATCTTCTATTATTAACTCTTCTTTTGAAGCTGCAGTTGTCGCTGCAACTTCTACATTAGAATTAATGGGTATTCAATATGATTATAATGAAGTATATACTAGAGTTAAAAGTAAGTTTGATTTTGTAATGGATGATTCTGGCGTTAAGAATAATCTAATAGGTAAAGCAGCTACAATTGATCAGGCTTTGAATGGTAAGTTTAGTTCATCTATCAGAAATAGAAATTGGATGACTGATTCAAAAACTGTAGCAAGATTAGATGAAGATGTGAACAAACTTAGATTATTATTGTCATCGAAAGGAATTGATCAAAAAATGAGAGTTCTTAATGCATGCTTTAGTGTTAAGAGAATACCTGGAAAATCGTCATCCATCATTAAATGTACTAGGTTAATGAAAGAGAAAATAGAACGTGGAGAAGTCGAAGTGGATGATGCATTCATCGAAGAAAAAATGGAAATTGACACTATAGATTGGAAATCCAGATATGATCAACTTGAAAGACGATTTGAGTCGTTAAAACAGCGAGTTAATGAAAAGTACAATAATTGGGTTATTAAGGCAAGGAAAGTAAACGAAAACATGAACTCTCTTCAGAATGTTATTTCGCAACAGCAAGCTCATATTAATGAATTACAAGTATATAATAATAAACTAGAGCGTGAT---TTACAATCAAAAATAGGATCAGTTATTTCATCCATTGAATGGTACTTACGATCTATGGAACTATCAGATGACATTAAATCAGATATTGAACAACAACTTAATTCAATAGATCATATTAATCCAGTTAATGCTTTTGATGATTTTGAGTCTATTCTTCGTAATTTAATATCTGATTATGATAGAATTTTTATTATGTTTAAAGGATTGTTGCAGCAAAGTAATTACACTTATACCTATGAA------
>AGE46990
ATGCTCAAGATGGAGTCTACTCAACAGATGGTATCTTCTATTATTAACTCTTCTTTTGAAGCTGCAGTTGTCGCTGCAACTTCTACATTAGAATTAATGGGTATTCAATATGATTATAATGAAGTATATACTAGAGTTAAAAGTAAGTTTGATTTTGTAATGGATGATTCTGGCGTTAAGAATAATCTAATAGGTAAAGCAGCTACAATTGATCAGGCTTTGAATGGTAAGTTTAGTTCATCTATCAGAAATAGAAATTGGATGACTGATTCAAAAACTGTAGCAAGATTAGATGAAGATGTGAACAAACTTAGATTATTATTGTCATCGAAAGGAATTGATCAAAAAATGAGAGTTCTTAATGCATGCTTTAGTGTTAAGAGAATACCTGGAAAATCGTCATCCATCATTAAATGTACTAGGTTAATGAAAGAGAAAATAGAACGTGGAGAAGTCGAAGTGGATGATGCATTCATCGAAGAAAAAATGGAAATTGACACTATAGATTGGAAATCCAGATATGATCAACTTGAAAGACGATTTGAGTCGTTAAAACAGCGAGTTAATGAAAAGTACAATAATTGGGTTATTAAGGCAAGGAAAGTAAACGAAAACATGAACTCTCTTCAGAATGTTATTTCGCAACAGCAAGCTCATATTAATGAATTACAAGTATATAATAATAAACTAGAGCGTGAT---TTACAATCAAAAATAGGATCAGTTATTTCATCCATTGAATGGTACTTACGATCTATGGAACTATCAGATGACATTAAATCAGATATTGAACAACAACTTAATTCAATAGATCATATTAATCCAGTTAATGCTTTTGATGATTTTGAGTCTATTCTTCGTAATTTAATATCTGATTATGATAGAATTTTTATTATGTTTAAAGGATTGTTGCAGCAAAGTAATTACACTTATACCTATGAA------
>AGE47375
ATGCTCAAGATGGAGTCTACTCAGCAGATGGCATCTTCTATTATTAACTCTTCTTTTGAAGCTGCAGTTGTCGCTGCAACTTCTACATTGGAATTAATGGGTATTCAATATGATTATAATGAAGTATATACTAGAGTTAAAAGTAAGTTTGATTTTGTAATGGATGATTCTGGCGTTAAGAATAATCTAATAGGTAAAGCAGCTACAATTGATCAGGCTTTGAATGGTAAGTTTAGTTCATCTATTAGAAATAGAAATTGGATGACTGATTCAAAAACTGTAGCAAGATTAGATGAAGATGTGAACAAACTTAGATTATTATTGTCATCGAAAGGAATTGATCAAAAAATGAGAGTTCTTAATGCATGCTTTAGCGTTAAGAGAGTGCCTGGAAAATCGTCATCTATCATTAAATGTACTAGGTTAATGAAAGAGAAAATAGAACGTGGAGAAGTCGAAGTGGATGATGCATTTATTGAAGAAAAAATGGAAATTGACACTATAGATTGGAAATCCAGATATGATCAACTTGAAAGACGATTTGAGTCGTTAAAACAGCGAGTTAATGAAAAGTACAATAATTGGGTTATTAAGGCAAGGAAAGTAAACGAAAACATGAGCTCTCTTCAGAATGTTATTTCGCAACAACAAGCTCATATCAATGAATTACAAATATATAATAATAAACTAGAGCGTGAT---TTACAATCAAAAATAGGATCAGTTATTTCATCCATTGAATGGTACTTACGGTCTATGGAACTATCAGATGACATTAAATCAGATATTGAACAACAACTTAATTCAATAGATCATATTAATCCAGTTAATGCTTTCGATGATTTTGAGTCTATTCTTCGTAATTTAATATCTGATTATGATAAAATTTTTATTATGTTTAAAGGATTGTTGCAGCAAAGTAATTACACTTATACCTATGAG------
>AGE99435
---------ATGGAGTCTACTCAGCAGATGGTAAGCTCTATTATTAACACTTCTTTTGAAGCTGCAGTTGTTGCTGCCACTTCAACATTAGAATTAATGGGTATTCAATATGATTACAATGAAGTATTTACCAGAGTTAAAAGTAAATTTGATTATGTGATGGATGACTCTGGTGTTAAAAACAATCTTTTGGGTAAAGCTATAACTATTGATCAGGCGTTAAATGGAAAGTTTGGCTCAGCTATTAGAAATAGAAATTGGATGACTGATTCTAAAACGGTTGCTAAATTAGATGAAGACGTGAATAAACTTAGAATGACATTATCTTCTAAAGGAATTGATCAAAAGATGAGAGTACTTAATGCTTGTTTTAGTGTAAAAAGAATACCAGGAAAATCATCATCAATAATTAAATGCACTAGACTTATGAAGGATAAAATAGAACGTGGAGAAGTTGAGGTTGACGATTCATATGTTGATGAGAAAATGGAAATTGATACTATTGATTGGAAATCTCGTTATGATCAGTTAGAAAAAAGATTTGAGTCACTAAAACAAAGAGTTAATGAGAAATACAATACTTGGGTACAAAAAGCGAAGAAAGTAAATGAAAATATGTACTCTCTTCAGAATGTCATTTCACAACAGCAAAATCAAATAGCAGATCTTCAACAATATTGTAATAAATTGGAAGCTGAT---TTGCAAGGCAAATTTAGTTCATTAGTGTCATCAGTTGAGTGGTATCTAAGGTCTATGGAATTACCAGATGATGTAAAGAACGATATTGAACAGCAGTTAAATTCAATTGATTTAATTAATCCCATTAATGCTATAGATGATATCGAATCGTTGATTAGAAATTTAATTCAAGATTATGACAGAACATTTTTAATGTTAAAAGGACTGTTGAAGCAATGCAACTATGAATATGCATGTGAG------
>AEB79316
---------ATGGAGTCTACTCAGCAGATGGTAAGCTCCATTATTAACACTTCTTTTGAAGCTGCAGTTGTTGCTGCTACTTCAACACTAGAATTAATGGGTATTCAATATGATTACAATGAAATATTTACCAGAGTTAAAAGTAAATTTGATTATGTGATGGATGACTCTGGTGTAAAAAACAATCTTTTAGGTAAAGCTATAACTATTGATCAGGCATTAAATGGAAAGTTTGGTTCAGCTATTAGAAATAGAAATTGGATGACTGATTCTAAAACGGTTGCTAAATTAGATGAAGATGTAAATAAACTGAGAATGACATTATCTTCTAAAGGAATTGACCAAAAGATGAGAGTACTTAATGCCTGTTTTAGTGTAAAGAGAATACCAGGAAAATCATCGTCAATAATTAAATGCACTAGACTTATGAAGGATAAAATAGAACGTGGAGAAGTTGAGGTTGACGATTCATATGTTGATGAGAAAATGGAAATTGATACTATTGATTGGAAATCTCGTTATGATCAGTTAGAAAAAAGATTTGAGTCACTAAAACTAAGAGTTACTGAGAAATACAATACTTGGGTACAAAAGGCAAAGAAAGTAAATGAAAATATGTACTCTCTTCAAAATGTCATCTCACAACAGCAAAATCAAATAGCAGATCTTCAACAATATTGTAATAAGTTGGAAGCTGAT---TTGCAAGGCAAATTTGGTTCATTAGTGTCATCAGTTGAATGGTATCTAAGGTCTATGGAACTATCAGATGATGTAAAGAATGATATTGAACAGCAGTTAAATTCAATTGATTTAATTAATCCCATTAATGCTATAGACGATATTGAATCTTTAATTAGAAATTTAATTCAAGATTATGATAGAACATTTTTAATGTTAAAAGGACTGTTGAAGCAGTGCAATTATGAATATGCATATGAG------
>BAH86592
ATGCTCAAGATGGAGTCTACTCAGCAGATGGCCATCTCAATAATTAATTCTTCATTCGAAGCTGCAGTTGTCGCTGCTACTTCTACTCTTGAGTTAATGGGGATAGAATATGACTACAATGAAGTGTACACTAGAGTTAAAAGTAAATTTGACTATGTAATGGATGATTCTGGAGTAAAGAACAACCTAATTGGTAAAGCCATCACTGTGGATCAGGCTCTAAATGGCAGATTTAGTTCAGCTATCAGAAACAGGAATTGGATGTCTGATTCTAGAACGGTAGCTAAACTTGATGAGGACGTGAACAAATTGAGAATTATGTTATCTTCAAAAGGAATTGATCAAAAAATGAGAGTACTTAATGCATGTTTTAGTGTTAAGAGAACACCTGGGAAATCATCATCAATAATAAAGTGTACTAAATTAATGAAGGATAAATTGGAACGTGGAGAAGTAGAAGTGGATGATTCTTTTGTAGATGAGAAGATGGATGTTGATTCCATTGATTGGAAAGCGAGATATGATCAATTGGAGAAAAGATTCGAATCACTAAAACAAAGAGTTAATGAAAAATATAACAATTGGGTTTATAAAGCAAAAAAAGTAAATGAAAATATGCATTCTTTACAGGACGTGATAGCGAGACAACAAGCATATATTAATGATCTACAAATTCATAATAATAAATTAGAGAAGGAT---CTACAAAATAAAGTAAATTCGTTAGCATCTTCAGTGGAATGGTATCTTAGATCAATGGAGTTGCCTGAAGAGATAAAGTCTGACATAGAGCAGCAAATTAATTCTATAGACTTAATAAATCCAGTAAATGCTATCGATGATCTAGAGCAAATAATAAGAAATTTAATTTCTGATTATGATAAGATATTTTTGATGTTCAAAGGATTAATGCAGCGCTGTAACTATGAATACATTTACGAA------
>AEK64412
---------ATGGAGTCTACTCAACAGATGGTAAGTTCTATTATTAACACTTCTTTTGAAGCTGCAGTTGTTGCTGCTACTTCAACACTAGAATTAATGGGTATCCAATATGATTATAATGAAGTATTTACTAGAGTCAAAAGTAAATTCGATTATGTAATGGATGACTCTGGTGTCAAAAATAATCTTTTGGGTAAAGCTATAACTATTGATCAGGCATTAAATGGAAAGTTCAGCTCAGCTATTAGAAATAGAAATTGGATGACTGATTCTAAAACAGTTGCTAAATTAGATGAGGACGTGAATAAACTTAGAATGACATTATCTTCTAAAGGAATCGACCAAAAAATGAGAGTACTTAATGCTTGCTTTAGTGTAAAAAGAATACCAGGAAAATCATCATCAATAATCAAATGCACTAGACTTATGAAGGATAAAATAGAACGTGGAGAAGTTGAGGTTGATGATTCATATGTTGATGAGAGAATGGAAATTGATACTATTGATTGGAAATCTCGTTACGATCAGTTGGAAAAAAGATTTGAGTCATTAAAACAAAGAGTTAATGAGAAATACAATACTTGGGTGCAAAAAGCGAAAAAAGTAAATGAAAATATGTACTCCCTTCAGAATGTTATTTCACAACAGCAAAGTCAAATAGCAGATCTTCAACAATATTGTAGTAAATTGGAAGCTGAT---TTACAAGGTAAACTTAGTTCATTAGTATCATCAGTTGAATGGTATCTGAGATCTATGGAACTACCAAATGATGTAAAGACTGATATTGAACAACAGTTAAATTCAATTGATTTGATTAATTCCATTAATGCTATAGATGATATCGAATCATTGATTAGAAATTTAATTCAAGATTATGACAGAACATTTTTAATGTTAAAAGGACTTTTGAAGCAGTGCAACTATGAATATGTATATGAG------
>AEK64410
---------ATGGAGTCTACTCAGCAGATGGTAAGCTCTATTATTAATACTTCTTTTGAAGCTGCAGTTGTTGCTGCTACTTCAACATTAGAATTAATGGGTATTCAATATGATTACAATGAAGTATTTACCAGAGTTAAAAGTAAATTTGATTATGTGATGGATGACTCTGGTGTTAAAAACAATCTTTTGGGTAAAGCTATAACTATTGATCAGGCGTTAAATGGAAAGTTTGGCTCAGCTATTAGAAATAGAAATTGGATGACTGATTCTAAAACGGTTGCTAAATTAGATGAAGATGTGAATAAACTTAGAATGACTTTATCTTCTAAAGGAATCGATCAAAAGATGAGAGTACTTAATGCTTGTTTTAGTGTAAAAAGAATACCAGGAAAATCATCATCAATAATTAAATGCACTAGACTTATGAAGGATAAAATAGAACGTGGAGAAGTTGAGATTGATGATTCATATGTTGATGAGAAAATGGAAATTGATACTATTGATTGGAAATCTCGTTATGATCAGTTAGAAAAAAGATTTGAGTCACTAAAACAAAGAGTGAATGAGAAATACAATACTTGGGTACAAAAAGCGAAGAAAGTAAATGAAAATATGTACTCTCTTCAGAATGTTATTTCACAACAGCAAAACCAAATAGCAGATCTTCAACAATATTGTAATAAATTAGAAGCTGAT---TTGCAAGGCAAATTTAGTTCATTAGTATCATCAGTTGAGTGGTATCTAAGGTCTATGGAATTACCAGATGATGTAAAGAATGATATTGAACAGCAGTTAAATTCAATTGATTTAATTAATCCCATTAATGCTATAGATGATATCGAATCGTTGATTAGAAATTTAATTCAAGATTATGACAGAACATTTTTAATGTTAAAAGGACTGTTGAAGCAATGCAACTATGAATATGCATATGAG------
>AEK64411
---------ATGGAGTCTACTCAGCAGATGGTAAGCTCTATTATTAACACTTCTTTTGAAGCTGCAGTTGTTGCTGCTACCTCAACATTAGAATTAATGGGTATTCAATATGATTACAATGAAATATTTACCAGAGTTAAAAGTAAATTTGATTATGTGATGGATGACTCTGGTGTAAAAAACAATCTTTTAGGTAAAGCTATAACTATTGATCAGGCATTAAATGGAAAGTTTGGTTCAGCTATTAGAAATAGAAATTGGATGACTGATTCTAAAACGGTTGCTAAATTAGATGAAGACGTAAATAAACTGAGAATGACATTATCTTCTAAAGGAATTGACCAAAAGATGAGAGTACTTAATGCTTGTTTTAGTGTAAAGAGAATACCAGGAAAATCATCGTCAATAATTAAATGCACTAGACTTATGAAGGATAAAATAGAACGTGGAGAAGTTGAGGTTGATGATTCATATGTTGATGAGAAAATGGAAATTGATACTATTGATTGGAAATCTCGTTATGATCAGTTAGAAAAAAGATTTGAGTCACTAAAACAGAGAGTTACTGAGAAATACAATACTTGGGTACAAAAGGCAAAGAAAGTAAATGAAAATATGTACTCTCTTCAAAATGTCATCTCACAACAGCAAAATCAAATAGCAGATCTTCAACAATATTGTAATAAGTTGGAAGCTGAT---TTGCAAGGCAAATTTAGTTCATTAGTGTCATCAGTTGAATGGTATCTAAGGTCTATGGAACTACCAGATGATGTAAAGAATGATATTGAACAGCAGTTAAATTCAATTGATTTAATTAATCCCATTAATGCTATAGATGATATTGAATCTTTAATTAGAAATTTAATTCAAGATTATGACAGAACATTTTTAATGTTAAAAGGACTGTTGAAGCAGTGCAATTATGAATATGCATGTGAG------
>AGH68947
---------ATGGAGTCTACTCAGCAGATGGCAAGCTCTATTATTAATACTTCTTTTGAAGCTGCAGTTGTTGCTGTCACTTCAACATTAGAATTAATGGGTATTCAATATGATTACAACGAAGTATTTACCAGAGTTAAAAATAAATTTGATTATGTGATGGATGACTCTGGTGTTAAAAATAATCTTTTGGGTAAAGCTATAACTATTGATCAGGCATTAAATGGAAAGTTTGGCTCAGCTATTAGAAATAGAAATTGGATGACTGATTCTAAAACGGTTGCTAAATTAGATGAAGACGTGAATAAACTTAGAATGACATTATCTTCTAAAGGAATCGACCAAAAGATGAGAGTACTTAATGCTTGTTTTAGTGTAAAAAGAATACCAGGAAAATCATCATCAATAATTAAATGCACTAGACTTATGAAGGATAAAATAGAACGTGGAGAAGTTGAAGTTGATGATTCATATGTTGATGAGAAAATGGAAATTGATACTATTGATTGGAAATCTCGTTATGATCAGTTAGAAAAAAGATTTGAGTCACTAAAACAAAGAGTTAATGAGAAATACAATACTTGGGTACAAAAAGCTAAGAAAGTAAATGAAAATATGTACTCTCTCCAGAATGTCATTTCACAACAGCAAAACCAAATAGCAGATCTTCAACAATATTGCAATAAATTGGAAGCTGAT---TTACAAGGCAAATTTAGTTCATTGGTGTCATCAGTTGAGTGGTATCTAAGGTCTATGGAATTACCAGATGATGTAAAGAATGATATTGAACAGCAGTTAAATTCAATTGATTTAATTAATCCCATTAACGCTGTAGATGATATCGAATCGTTGATTAGAAATTTAATTCAAGATTATGACAGAACATTTTTAATGTTAAAAGGACTGTTGAGGCGATGCAACTATGAATATGTATATAAG------
>AGE98532
---------ATGGAGTCTACTCAGCAGATGGTAAGCTCTATTATTAACACTTCTTTTGAAGCTGCAGTTGTTGCTGCCACTTCAACATTAGAATTAATGGGTATTCAATATGATTACAATGAAGTATTTACCAGAGTTAAAAGTAAATTTGATTATGTGATGGATGACTCTGGTGTTAAAAACAATCTTTTGGGTAAAGCTATAACTATTGATCAGGCGTTAAATGGAAAGTTTGGCTCAGCTATTAGAAATAGAAATTGGATGACTGATTCTAAAACGGTTGCTAAATTAGATGAAGACGTGAATAAACTTAGAATGACATTATCTTCTAAAGGAATCGATCAAAAGATGAGAGTACTTAATGCTTGTTTTAGTGTAAAAAGAATACCAGGAAAATCATCATCAATAATTAAATGCACTAGACTTATGAAGGATAAAATAGAACGTGGAGAAGTTGAGGTTGATGATTCATATGTTGATGAGAAAATGGAAATTGATACTATTGATTGGAAATCTCGTTATGATCAGTTAGAAAAAAGATTTGAGTCACTAAAACAAAGAGTTAATGAGAAATACAATACTTGGGTACAAAAAGCGAAGAAAGTAAATGAAAATATGTATTCTCTTCAGAATGTCATTTCACAACAGCAAAACCAAATAGCAGATCTTCAACAATATTGTAACAAATTGGAAGCTGAT---TTACAAGGCAAATTTAGTTCATTAGTGTCATCAGTTGAGTGGTATCTAAGGTCTATGGAATTACCAGATGATGTAAAGAATGATATTGAACAGCAGTTAAATTCAATTGATTTAATTAATCCCATTAATGCTGTAGATGATATCGAATCGTTGATTAGAAATTTAATTCAAGATTATGACAGAACATTTTTAATGTTAAAAGGACTGTTGAAGCAATGCAACTATGAATATGTATATGAG------
>AEK69551
---------ATGGAGTCTACTCAGCAGATGGTAAGTTCTATTATTAATACTTCTTTTGAAGCTGCAGTTGTTGCTGCTACTTCAACATTAGAATTAATGGGTATTCAATATGATTACAATGAAGTATTTACCAGAGTTAAAAGTAAATTTGATTATGTGATGGATGACTCTGGTGTTAAAAACAATCTTTTGGGTAAAGCTATAACTATTGATCAGGCGTTAAATGGAAAATTTGGCTCAGCTATTAGAAATAGAAATTGGATGACTGATTCTAAAACGGTTGCTAAATTAGATGAAGACGTGAATAAACTTAGAATGACTTTATCTTCTAAAGGAATCGATCAAAAGATGAGAGTACTTAATGCTTGTTTTAGTGTAAAAAGAATACCAGGAAAATCATCATCAATAATTAAATGCACTAGACTTATGAAGGATAAAATAGAACGTGGAGAAGTTGAGGTTGATGATTCATATGTTGATGAGAAGATGGAAATTGATACTATTGATTGGAAATCTCGTTATGATCAGTTAGAAAAAAGATTTGAGTCACTAAAACAAAGAGTTAATGAGAAATACAATACCTGGGTACAAAAAGCGAAGAAAGTAAATGAAAATATGTACTCTCTTCAGAATGTTATTTCACAACAGCAAAACCAAATAGCAGATCTTCAACAATATTGTAATAAATTGGAAGCTGAT---TTGCAAGGCAAATTTAGTTCATTAGTATCATCAGTTGAGTGGTATCTAAGGTCTATGGAATTACCAGATGATGTAAAGAATGATATTGAACAGCAGTTAAATTCAATTGATTTAATTAATCCCGTTAATGCTATAGATGATATCGAATCGTTGATTAGAAATTTAATTCAAGATTATGACAGAACATTTTTAATGTTGAAAGGACTGTTGAAGCAATGCAACTATGAATATACATATGAG------
>AEK69552
---------ATGGAGTCTACTCAGCAGATGGTAAGCTCTGTTATTAATACTTCTTTTGAAGCTGCAGTTGTTGCTGCCACTTCAACATTAGAATTAATGGGTATTCAATATGATTACAATGAAGTATTTACTAGAGTTAAAAGTAAATTTGATTATGTGATGGATGACTCTGGTGTAAAAAACAATCTTTTGGGTAAAGCTATAACTATTGATCAGGCGTTAAATGGAAAGTTTGGCTCAGCTATTAGAAATAGAAATTGGATGACTGATTCTAAAACGGTTGCTAAATTAGATGAAGACGTGAATAAACTTAGAATGACATTATCTTCTAAAGGAATCGACCAAAAGATGAGAGTACTTAATGCTTGTTTTAGTGTAAAAAGAATACCAGGAAAATCGTCATCAATAATTAAATGTACTAAACTTATGAAGGATAAAATAGAACGTGGAGAAGTTGAGGTTGATGATTCATATGTTGATGAGAAAATGGAAATTGATACTATTGATTGGAAATCTCGTTATGATCAGTTAGAAAAAAGATTTGAGTCACTAAAACAAAGAGTTAATGAAAAATACAATATTTGGGTACAAAAAGCGAAGAAAGTAAATGAAAATATGTACTCTCTTCAGAATGTCATTTCACAACAGCAAAACCAAATAGCAGATCTTCAACAATATTGTAATAAATTGGAAGCTGAT---TTACAAAGCAAATTTAGTTCATTAGTGTCATCAGTTGAGTGGTATCTAAGGTCCATGGAATTATCAGATGATGTAAAGAATGATATTGAACAGCAGTTAAACTCAATTGATTTAATTAATCCCATTAATGCTATAGATGATATCGAATCGTTGATTAGAAATTTAATTCAAGATTATGACAGAACATTTTTAATGTTAAAAGGACTGTTGAAGCAATGCAACTATGAATATGCATATGAA------
>AFQ20902
---------ATGGAGTCTACTCAGCAGATGGTAAGTTCTATTATTAACACTTCTTTTGAAGCTGCAGTTGTTGCTGCTACTTCAACATTAGAATTAATGGGTATTCAATATGATTACAATGAAATATTTACCAGAGTTAAAAGTAAATTTGATTATGTGATGGATGACTCTGGTGTAAAAAACAATCTTTTAGGTAAAGCTATAACTATTGATCAGGCATTAAATGGAAAGTTTGGTTCAGCTATTAGAAATAGAAATTGGATGACTGATTCTAAAACGGTTGCTAAATTAGATGAAGATGTAAATAAACTGAGAATGACATTATCTTCTAAAGGAATTGACCAAAAGATGAGAGTACTTAATGCCTGTTTTAGTGTAAAGAGAATACCAGGAAAATCATCGTCAATAATTAAATGCACTAGACTTATGAAGGATAAAATAGAACGTGGAGAAGTTGAGGTTGATGATTCATATGTTGATGAGAAAATGGAAATTGATACTATTGATTGGAAATCTCGTTATGATCAGTTAGAAAAAAGATTTGAGTCACTAAAACTAAGAGTTACTGAGAAATACAATACTTGGGTACAAAAGGCAAAGAAAGTAAATGAAAATATGTACTCTCTTCAAAATGTCATCTCACAACAGCAAAATCAAATAGCAGATCTTCAACAATATTGTAATAAGTTAGAAGCTGAT---TTGCAAGGCAAATTTAGTTCATTAGTGTCATCAGTTGAGTGGTATCTAAGGTCTATGGAATTACCAGATGATGTAAAGAATGATATTGAACAGCAGTTAAATTCAATTGATTTAATTAATCCCATTAATGCTATAGACGATATTGAATCTTTAATTAGAAATTTAATTCAAGATTATGACAGAACATTTTTAATGTTAAAAGGACTGTTGAAGCAGTGCAATTATGAATATGCATGTGAG------
>AEK69554
---------ATGGAGTCTACTCAGCAGATGGTAAGCTCTATTATTAACACTTCTTTTGAAGCTGCAGTTGTTGCTGCTACTTCAACATTAGAATTAATGGGTATTCAATATGATTACAATGAAGTATTTACCAGAGTTAAAAGTAAATTTGATTATGTGATGGATGACTCTGGTGTAAAAAACAATCTTTTAGGCAAAGCTATAACTATTGATCAAGCATTAAATGGAAAGTTTGGCTCAGCTATTAGAAATAGAAATTGGATGACTGATTCTAAAACGGTTACTAAATTAGATGAAGACGTAAATAAACTTAGAATGACATTATCTTCTAAAGGAATTGACCAAAAGATGAGAGTACTTAATGCTTGTTTTAGTGTAAAAAGAATACCAGGAAAATCATCGTCAATAATTAAATGCACTAGACTTATGAAGGATAAAATAGAACGTGGAGAAGTTGAGGTTGATGATTCATACGTTGATGAGAAAATGGAAATTGATACTATTGATTGGAAATCTCGTTATGATCAGTTAGAAAAAAGATTTGAGTCACTAAAACAAAGAGTTACTGAGAAATACAATACTTGGGTACAAAAGGCAAAGAAAGTAAATGAAAATATGTACTCTCTTCAAAATGTCATCTCACAACAGCAAAATCAAATAGCAGATCTTCAACAATATTGTAATAAGTTGGAAGCTGAT---TTGCAAGGCAAATTTAGTTCATTAGTGTCATCAGTTGAATGGTATCTAAGGTCTATGGAACTACCAGATGATGTAAAGAATGATATTGAACAGCAGTTAAATTCAATTGATTTGATTAATTCCATTAATGCTATAGACGATATTGAATCGTTAATTAGAAATTTAATTCAAGATTATGACAGAACATTTTTAATGTTAAAAGGACTGTTGAAGCAGTGCAATTATGAATATGCATGTGAG------
>BAM76967
ATGCTCAAGATGGAGTCTACTCAGCAGATGGTAGGTTCTATTATCAACACTTCTTTTGAAGCTGCTGTTGTTGCTGCCACTTCAACATTAGAATTGATGGGTATTCAATATGATTATAATGAGGTATTTACTAGAGTCAAGAGTAAATTTGACTATGTAATGGATGACTCTGGTGTTAAGAATAATCTTTTAGGCAAAGCCATGACTATTGATCAAGCACTAAATGGAAAATTTGGCAAGGTTATAAGAAATAGAAACTGGATGACAGATTCTAAAACAGTGGCTAAATTAGATGAAGATGTGAATAAACTTAGAATGACGTTATCTTCTAAAGGAATTGATCAAAAGATGAGAGTACTTAATGCTTGTTTTAGTGTAAAAAGAATACCAGGAAAATCATCATCTATCATAAAGTGCACTAGATTAATGAGAGATAAGATAGAACGTGGTGAGGTTGAAGTTGACGATTCATTTGTTGATGAAAAGATGGAAGTTGACACTATTGATTGGAAGTCTAGATACGATCAATTAGAAAAAAGATTTGAGTCATTAAAGCAAAGAGTTAACGAAAAATATAGTAGTTGGGTGCAGAAAGCAAAGAAAGTGAATGAAAATATGTACTCTCTTCAAAATGTCATTTCACAACAGCAGAACCAAATCGCAGATCTTCAACAATATTGTAATAAATTAGAGACCGAT---TTACAGAACAAAATTGGTTCACTAGTGTCATCAGTTGAGTGGTATCTAAGATCTATGGAATTATCAGATGACATCAAAACTGACATCGAACAACAGTTGAATTCAATTGACGCAATTAATCCTATTAATGCTATTGATGATCTCGAATTATTGATCAGGAATTTAATTCAAGATTATGACAGGACATTTTTGATGTTAAAAGGACTTGTGAGGCAATGCAACTACGAATGTGCATACGAA------
>BAM76964
ATGCTCAAGATGGAGTCTACTCAGCAGATGGTAGGTTCTATTATCAACACTTCTTTTGAAGCTGCAGTTGTTGCTGCCACTTCAACATTAGAATTGATGGGTATTCAATATGATTATAATGAGGTATTTACTAGAGTCAAGAGTAAATTTGACTATGTAATGGATGACTCTGGTGTTAAGAATAATCTTTTAGGCAAAGCCATGACTATTGATCAAGCACTAAATGGAAAATTTGGCTCGGTTATAAGAAATAGAAACTGGATGACAGATTCTAAAACAGTGGCTAAATTAGATGAAGATGTGAATAAACTTAGAATGATGTTATCTTCTAAAGGAATTGATCAAAAGATGAGAGTACTTAATGCTTGTTTTAGTGTAAAAAGAATACCAGGAAAATCATCATCTATCATAAAGTGCACTAGATTAATGAGAGATAAGATAGAACGTGGTGAGGTTGAAGTTGACGATTCATTTGTTGATGAAAAGATGGAAGTTGACACTATTGATTGGAAGTCTAGATACGATCAATTAGAGAAAAGATTTGACTCATTAAAGCAAAGAGTTAACGAAAAATATAGTAGTTGGGTGCAGAAAGCAAAGAAAGTGAATGAAAATATGTACTCTCTTCAAAATGTCATTTCACAACAGCAGAACCAAATCGCAGATCTTCAACAATATTGTAATAAATTAGAGACCGAT---TTACAGAACAAAATTGGTTCACTAGTGTCATCAGTTGAGTGGTATCTAAGATCTATGGAATTATCAGATGACATCAAAACTGACATCGAACAACAGTTGAATTCAATTGACGCAATTAATCCTATTAATGCTATTGATGATCTCGAATTATTGATCAGGAATTTAATTCAAGATTATGACAGGACATTTTTGATGTTAAAAGGACTTGTGAGGCAATGCAACTACGAATGTGCATACGAA------
>AEK69557
---------ATGGAGTCTACTCAGCAGATGGTAAGCTCTATTATTAATACCTCTTTTGAAGCTGCAGTTGTTGCTGCCACTTCAACATTAGAATTAATGGGTGTTCAATATGATTACAATGAAGTATTTACTAGAGTTAAAAGTAAATTTGATTATGTGATGGATGACTCTGGTGTTAAAAACAATCTTTTGGGTAAAGCTATAACTATTGATCAGGCGTTAAATGGAAAGTTTGGCTCAGCTATTAGAAATAGAAATTGGATGACTGATTCTAAAACGGTTGCTAAATTAGATGAAGACGTGAATAAACTTAGAATGACATTATCTTCTAAAGGAATCGACCAAAAGATGAGAGTACTTAATGCTTGTTTTAGTGTAAAAAGAATACCAGGAAAATCGTCATCAATAATTAAATGCACTAAACTTATGAAGGATAAAATAGAACGTGGAGAAGTTGAGGTTGATGATTCATATGTTGATGAGAAAATGGAAATTGATACTATTGATTGGAAATCTCGTTATGATCAGTTAGAAAAAAGATTTGAGTCACTAAAACAAAGAGTTAATGAGAAATACAATACTTGGGTACAAAAAGCGAAGAAAGTAAATGAAAATATGTACTCTCTTCAGAATGTCATTTCACAACAGCAAAACCAAATAGCAGATCTTCAACAATATTGTAATAAATTAGAAGCTGAT---TTACAAAGCAAATTTAGTTCATTAGTGTCATCAGTTGAGTGGTATCTAAGGTCTATGGAATTACCAGATGATGTAAAGAATGATATTGAACAGCAGTTAAATTCAATTGATTTAATTAATCCCATTAATGCTATAGATGATATCGAATCGTTGATTAGAAATTTAATTCAAGATTATGACAGAGCATTTTTAATGTTAAAAGGACTGTTGAAGCAATGCAACTATGAATATACATATGAG------
>AFQ20909
---------ATGGAGTCTACTCAGCAGATGGTAGGTTCTATTATTAACACTTCTTTTGAAGCTGCAGTTGTTGCTGCCACTTCAACGTTAGAGTTAATGGGTATTCAGTATGATTATAATGAAGTATTTACTAGAGTTAAAAGTAAGTTTGACTATGTGATGGATGACTCTGGTGTTAAAAATAATCTTTTAGGTAAAGCTACAACTATTGACCAGGCATTAAATGGGAAGTTTGGCTCAGTTATAAGAAACAGAAATTGGATGACTGATTCTAAAACAGTGGCTAAATTAGATGAAGATGTGAACAAACTTAGAATGATGTTATCTTCTAAAGGAATTGATCAGAAGATGAGAGTACTTAATGCTTGCTTTAGTGTGAAAAGAATACCTGGAAAATCATCATCAATTATTAAATGTACTAGACTTATGAGAGACAAAATAGAACGTGGAGAAGTTGAAGTTGACGATTCATTTGTTGATGAAAAAATGGAGATTGATACTATTGATTGGAAATCTAGATATGATCAATTAGAAAAGAGATTTGAATCATTGAAACAAAGAGTCAGTGAAAAATATAATAATTGGATGCAAAAAGCGAAGAAAGTAAATGAAAATATGTACTCTCTCCAGAATGTCATTTCACAACAGCAAAATCAAATAGCAGACCTTCAGCAATATTGCAATAAATTAGAAACTGAC---TTACAAAATAAAGTTAGTTCATTAGTGTCATCAGTTGAGTGGTACCTAAGATCTATGGAATTGCCGGACGATATAAAGACTGACATTGAACAGCAATTAAACTCAATTGACGCAATTAATCCAACTAATGCCGTAGATGATCTTGAATCACTGATTAGAAATTTAATTCAAGATTATGACAGAACATTTTTAATGTTAAGAGGACTTGTGAGGCAATGCAACTATGAATGTACTTACGAA------
>AFQ20908
---------ATGGAGTCTACTCAGCAGATGGTAAGCTCTATCATTAACACTTCTTTCGAAGCTGCAGTTGTTGCTGCTACTTCAACATTAGAATTAATGAGTATTCAATATGATTACAATGAAATATTTACCAGAGTTAAAAGTAAATTTGATTATGTGATGGATGATTCTGGTGTAAAAAACAATCTTTTAGGTAAAGCTATAACTATTGATCAGGCATTAAATGGAAAGTTTGGTTCAGCTATTAGAAATAGGAATTGGATGACTGATTCTAAAACGGTTGCTAAATTAGATGAAGATGTAAATAAACTGAGAATGACATTATCTTCTAAAGGAATTGACCAAAAGATGAGAGTACTTAATGCCTGTTTTAGTGTAAAGAGAATACCAGGAAAATCATCGTCAATAATTAAATGCACTAGACTTATGAAGGATAAAATAGAACGTGGAGAAGTTGAGGTTGATGATTCATATGTTGATGAGAAAATGGAAATTGATACTATTGATTGGAAATCTCGTTATGATCAGTTAGAAAAAAGATTTGAGTCACTAAAACTAAGAGTTACTGAGAAATACAATACTTGGGTACAAAAGGCAAAGAAAGTAAATGAAAATATGTACTCTCTTCAAAATGTCATCTCACAACAGCAAAATCAAATAGCAGATCTTCAACAATATTGTAATAAGTTGGAAGCTGAT---TTGCAAGGCAAATTTAGTTCATTAGTGTCATCAGTTGAATGGTATCTAAGGTCTATGGAACTACCAGATGATGTAAAGAATGATATTGAACAGCAGTTAAATTCAATTGATTTAATTAATCCCATTAATGCTATAGACGATATTGAATCTTTAATTAGAAATTTAATTCAAGATTATGACAGAACATTTTTAATGTTAAAAGGACTGTTGAAGCAGTGCAATTATGAATATGCATGTGAG------
>ACY42660
ATGCTCGAGATGGAGTCTACTCAGCAGATGGTGGGTTCTATTATCAACACTTCTTTTGAAGCCGCAGTTGTTGCTGCCACTTCAACATTAGAATTGATGGGTATTCAATATGATTATAATGAAGTTTTCACTAGAGTAAAGAGTAAATTTGATTATGTAATGGATGATTCTGGTGTAAAAAATAATCTCTTAGGTAAAGCTGCGACTATTGATCAGGCTTTAAACGGAAAGTTTGCTTCAGTGATAAGAAATAGAAATTGGATGGCTGATTCTAAAACAGTGGCTAAATTGGATGAAGACGTGAATAAACTTAGGATGATGTTATCATCAAAAGGGATCGACCAAAAGATGAGAGTACTCAATGCTTGTTTTAGTGTGAAAAGAATACCAGGGAAATCATCATCAATCATTAAATGTACTAGACTTATGAAGGATAAAATAGAGCGTGGGGAAGTTGAAGTTGATGATTCGTTTGTTGATGAGAAAATGGAAATTGATACTATTGATTGGAAATCAAGATATGATCAGCTGGAAAAAAGATTTGAAGCACTAAAACAAAGAGTAAATGAGAAGTATAATAGTTGGGTACAAAAAGCAAAAAAAGTAAATGAAAATATGTACTCTCTTCAAAATGTCATATCACAGCAGCAAAATCAAATAGCGGATCTTCAGCAATACTGTAACAAACTAGAGACTGAT---CTACAGAATAAAATTGGTTCATTAGTGTCATCAGTTGAATGGTATCTAAGATCTATGGAATTGTCAGATGATGTGAAAACTGACATTGAACAACAATTGAACTCAATTGATGCGATTAATCCCATTAATGCTATAGACGATCTTGAATCATTGATCAGAAACTTAATTCAGGATTATGACAGAACATTCTTAATGTTAAGAGGACTTGTAAGGCAATGCAACTATGAATGTACATATGAA------
>AGE99325
---------ATGGAGTCTACTCAGCAGATGGTAAGCTCCATTATTAACACTTCTTTTGAAGCTGCAGTTGTTGCTGCCACTTCAACATTAGAATTAATGGGTATTCAATACGATTACAATGAAGTATTTACTAGAGTTAAAAGTAAATTTGATTATGTGATGGATGACTCTGGTGTTAAAAACAATCTTTTGGGTAAAGCTATAACTATTGATCAGGCGTTAAATGGAAAGTTTGGCTCAGCTATTAGAAATAGAAATTGGATGACTGATTCTAAAACGGTTGCTAAACTAGATGAAGACGTGAATAAACTTAGAATGACATTATCTTCTAAAGGAATCGACCAAAAGATGAGAGTACTTAATGCTTGTTTTAGTGTAAAAAGAATACCAGGAAAATCATCATCAATAATTAAATGCACTAGACTTATGAAGGATAAAATAGAACGTGGGGAAGTTGAGGTTGATGATTCATATGTTGATGAGAAAATGGAAATTGATACTATTGATTGGAAATCTCGTTATGATCAGTTAGAAAAAAGATTTGAGGCACTAAAACAAAGAGTTAATGAAAAATATAATACTTGGGTACAAAAAGCAAAGAAAGTAAATGAAAATATGTACTCTCTTCAGAATGTCATTTCACAACAGCAAAACCAAATATCAGATCTTCAACAATATTGTAATAAATTGGAAGCTGAT---TTGCAAGGCAAATTTAGTTCATTAGTGTCATCAGTTGAGTGGTATCTAAGATCTATGGAATTACCAGATGATGTAAAGAATGATATTGAACAGCAATTAAATTCAATTGATTTAATTAATCCCATTAATGCTATAGATGATATCGAATCGTTGATTAGAAATTTAATTCAAGATTATGACAGAACGTTTTTAATGTTAAAAGGACTTTTGAAGCAATGCAACTATGAATATGCATATGAG------
>AFK27407
---------ATGGAGTCTACTCAGCAGATGGTAAGCTCTATTATTAACACTTCTTTTGAAGCTGCAGTTGTTGCTGCTACTTCAACATTAGAATTAATGGGTATTCAATATGATTACAATGAAATATTTACTAGAGTTAAAAGTAAATTTGATTATGTGATGGATGACTCTGGTGTAAAAAACAATCTTTTAGGTAAAGCTATAACTATTGATCAGGCATTAAATGGAAAGTTTGGTTCAGCTATTAGAAACAGAAATTGGATGACTGATTCTAAAACGGTTGCTAAATTAGATGAAGATGTAAATAAACTGAGAATGACATTATCTTCTAAAGGAATTGACCAAAAGATGAGAGTACTTAATGCCTGTTTTAGTGTAAAGAGAATACCAGGAAAATCATCGTCAATAATTAAATGCACTAGACTTATGAAGGATAAAATAGAACGTGGAGAAGTTGAAGTTGATGATTCATATGTTGATGAGACAATGGAAATTGATACTATTGATTGGAAATCTCGTTATGATCAGTTAGAAAAAAGATTCGAGTCACTAAAACTAAGAGTTACTGAGAAATACAATACTTGGGTACAAAAGGCAAAGAAAGTAAATGAAAATATGTACTCTCTTCAAAATGTCATCTCACAACAGCAAAATCAAATAGCAGATCTTCAACAATATTGTAATAAGTTAGAAGCTGAT---TTGCAAGGCAAATTTAGTTCATTAGTGTCATCAGTTGAGTGGTATCTAAGGTCTATGGAACTACCAGATGATGTAAAGAATGATATTGAACAGCAGTTAAATTCAATTGATTTAATTAATCCCATTAATGCTATAGACGATATTGAATCTTTAATTAGAAATTTAATTCAAGATTATGACAGAACATTTTTAATGTTAAAAGGACTGTTGAAGCAGTGCAATTATGAATATGCATGTGAG------
>AFK27406
---------ATGGAGTCTACTCAGCAGATGGTAAGCTCTATTATTAACACTTCTTTTGAAGCTGCAGTTGTTGCTGCTACTTCAACATTAGAATTAATGGGTATTCAATATGATTACAATGAAATATTTACTAGAGTTAAAAGTAAATTTGATTATGTGATGGATGACTCTGGTGTAAAAAACAATCTTTTAGGTAAAGCTATAACTATTGATCAGGCATTAAATGGAAAGTTTGGTTCAGCTATTAGAAACAGAAATTGGATGACTGATTCTAAAACGGTTGCTAAATTAGATGAAGATGTAAATAAACTGAGAATGACATTATCTTCTAAAGGAATTGACCAAAAGATGAGAGTACTTAATGCCTGTTTTAGTGTAAAGAGAATACCAGGAAAATCATCGTCAATAATTAAATGCACTAGACTTATGAAGGATAAAATAGAACGTGGAGAAGTTGAAGTTGATGATTCATATGTTGATGAGACAATGGAAATTGATACTATTGATTGGAAATCTCGTTATGATCAGTTAGAAAAAAGATTCGAGTCACTAAAACTAAGAGTTACTGAGAAATACAATACTTGGGTACAAAAGGCAAAGAAAGTAAATGAAAATATGTACTCTCTTCAAAATGTCATCTCACAACAGCAAAATCAAATAGCAGATCTTCAACAATATTGTAATAAGTTAGAAGCTGAT---TTGCAAGGCAAATTTAGTTCATTAGTGTCATCAGTTGAGTGGTATCTAAGGTCTATGGAACTACCAGATGATGTAAAGAATGATATTGAACAGCAGTTAAATTCAATTGATTTAATTAATCCCATTAATGCTATAGACGATATTGAATCTTTAATTAGAAATTTAATTCAAGATTATGACAGAACATTTTTAATGTTAAAAGGACTGTTGAAGCAGTGCAATTATGAATATGCATGTGAG------
>ACZ51548
---------ATGGAGTCTACTCAGCAGATGGTAAGCTCTATTATTAATACTTCTTTTGAAACTGCAGTTGTTGCTGCTACTTCAACATTAGAATTAATGGGTATTCAGTATGATTACAATGAAGTATTTACTAGAGTTAAAAGTAAATTTGATTATGTGATGGATGACTCTGGTGTTAAAAACAATCTTTTGGGTAAAGCTATAACTATTGATCAGGCGTTAAATGGAAAGTTTGGCTCAGCTATTAGAAATAGAAATTGGATGACTGATTCTAAAACGGTTGCTAAATTAGATGAAGACGTGAATAAACTCAGAATGATATTATCTTCTAAAGGAATCGACCAAAAGATGAGAGTACTTAATGCTTGTTTTAGTGTAAAAAGAATACCAGGAAAATCATCATCAATAATTAAATGTACTAGACTTATGAAGGATAAAATAGAACGTGGAGAAGTTGAGGTTGATGATTCATATGTTGATGAGAAAATGGAAATTGATACTATTGATTGGAAATCTCGTTATGATCAGTTAGAAAAAAGATTCGAGTCACTAAAACAAAGAGTTAATGAGAAATACAATACTTGGGTGCAAAAAGCAAAGAAAGTAAATGAAAATATGTACTCTCTTCAGAATGTCATTTCACAACAGCAAAACCAAATAGCAGATCTTCAACAATATTGTAATAAATTAGAAGCTGAT---TTGCAAGGCAAATTTAGTTCATTAGTGTCATCAGTTGAGTGGTATCTAAGATCTATGGAATTACCAGATGATGTAAAGACTGATATTGAACAGCAGTTAAATTCAATTGATTTAATTAATCCTATTAATGCTATAGATGATATCGAATCATTGATTAGAAATTTAATTCAAGATTATGACAGAACATTTTTAATATTAAAAGGACTTCTGAAGCAATGCAACTATGAATATGCATATGAG------
>AFK27409
---------ATGGAGTCTACTCAGCAGATGGTAAGCTCTATTATTAACACTTCTTTTGAAGCTGCAGTTGTTGCTGCTACTTCAACATTAGAATTAATGGGTATTCAATATGATTACAATGAAATATTTACTAGAGTTAAAAGTAAATTTGATTATGTGATGGATGACTCTGGTGTAAAAAACAATCTTTTAGGTAAAGCTATAACTATTGATCAGGCATTAAATGGAAAGTTTGGTTCAGTTATTAGAAACAGAAATTGGATGACTGATTCTAAAACGGTTGCTAAATTAGATGAAGATGTAAATAAACTAAGAATGACATTATCTTCTAAAGGAATTGACCAAAAGATGAGAGTACTTAATGCCTGTTTTAGTGTAAAGAGAATACCAGGAAAATCATCGTCAATAATTAAATGCACTAGACTTATGAAGGATAAAATAGAACGTGGAGAAGTTGAAGTTGATGATTCATATGTTGATGAGAAAATGGAAATTGATACTATTGATTGGAAATCTCGTTATGATCAGTTAGAAAAAAGATTCGAGTCACTAAAACTAAGAGTTACTGAGAAATACAATACTTGGGTACAAAAGGCAAAGAAAGTAAATGAAAATATGTACTCTCTTCAAAATGTCATCTCACAACAGCAAAATCAAATAGCAGATCTTCAACAATATTGTAATAAGTTAGAAGCTGAT---TTGCAAGGCAAATTTAGTTCATTAGTGTCATCAGTTGAGTGGTATCTAAGGTCTATGGAACTACCAGATGATGTAAAGAATGATATTGAACAGCAGTTAAATTCAATTGATTTAATTAATCCCATTAATGCTATAGACGATATTGAATCTTTAATTAGAAATTTAATTCAAGATTATGACAGAACATTTTTAATGTTAAAAGGACTGTTGAAGCAGTGCAATTATGAATATGCATGTGAG------
>AFK27408
---------ATGGAGTCTACTCAGCAGATGGTAAGCTCTATTATTAACACTTCTTTTGAAGCTGCAGTTGTTGCTGCTACTTCAACATTAGAATTAATGGGTATTCAATATGATTACAATGAAATATTTACTAGAGTTAAAAGTAAATTTGATTATGTGATGGATGACTCTGGTGTAAAAAACAATCTTTTAGGTAAAGCTATAACTATTGATCAGGCATTAAATGGAAAGTTTGGTTCAGTTATTAGAAACAGAAATTGGATGACTGATTCTAAAACGGTTGCTAAATTAGATGAAGATGTAAATAAACTGAGAATGACATTATCTTCTAAAGGAATTGACCAAAAGATGAGAGTACTTAATGCCTGTTTTAGTGTAAAGAGAATACCAGGAAAATCATCGTCAATAATTAAATGCACTAGACTTATGAAGGATAAAATAGAACGTGGAGAAGTTGAAGTTGATGATTCATATGTTGATGAGAAAATGGAAATTGATACTATTGATTGGAAATCTCGTTATGATCAGTTAGAAAAAAGATTCGAGTCACTAAAACTAAGAGTTACTGAGAAATACAATACTTGGGTACAAAAGGCAAAGAAAGTAAATGAAAATATGTACTCTCTTCAAAATGTCATCTCACAACAGCAAAATCAAATAGCAGATCTTCAACAATATTGTAATAAGTTAGAAGCTGAT---TTGCAAGGCAAATTTAGTTCATTAGTGTCATCAGTTGAGTGGTATCTAAGGTCTATGGAACTACCAGATGATGTAAAGAATGATATTGAACAGCAGTTAAATTCAATTGATTTAATTAATCCCATTAATGCTATAGACGATATTGAATCTTTAATTAGAAATTTAATTCAAGATTATGACAGAACATTTTTAATGTTAAAAGGACTGTTGAAGCAGTGCAATTATGAATATGCATGTGAG------
>AGE99289
---------ATGGAGTCTACTCAGCAGATGGTAAGCTCTATTATTAACACTTCTTTTGAAGCTGCAGTTGTTGCTGCCACTTCAACATTAGAATTAATGGGTATTCAATATGATTACAATGAAGTATTTACCAGAGTTAAAAGTAAATTTGATTATGTGATGGATGACTCTGGTGTTAAAAACAATCTTTTGGGTAAAGCTATAACTATTGATCAGGCGTTAAATGGAAAGTTTGGCTCAGCTATTAGAAATAGAAATTGGATGACTGATTCTAAAACGGTTGCTAAATTAGATGAAGACGTGAATAAACTTAGAATGACATTATCTTCTAAAGGAATCGATCAAAAGATGAGAGTACTTAATGCTTGTTTTAGTGTAAAAAGAATACCAGGAAAATCATCATCAATAATTAAATGCACTAGACTTATGAAGGATAAAATAGAACGTGGAGAAGTTGAGGTTGATGATTCATATGTTGATGAGAAAATGGAAATTGATACTATTGATTGGAAATCTCGTTATGATCAGTTAGAAAAAAGATTTGAGTCACTAAAACAAAGAGTTAATGAGAAATACAATACTTGGGTACAAAAAGCGAAGAAAGTAAATGAAAATATGTATTCTCTTCAGAATGTCATTTCACAACAGCAAAACCAAATAGCAGATCTTCAACAATATTGTAACAAATTGGAAGCTGAT---TTACAAGGCAAATTTAGTTCATTAGTGTCATCAGTTGAGTGGTATCTAAGGTCTATGGAATTACCAGATGATGTAAAGAATGATATTGAACAGCAGTTAAATTCAATTGATTTAATTAATCCCATTAATGCTGTAGATGATATCGAATCGTTGATTAGAAATTTAATTCAAGATTATGACAGAACATTTTTAATGTTAAAAGGACTGTTGAAGCAATGCAACTATGAATATGTATATGAG------
>BAA84968
---------ATGGAGTCTACTCAGCAGATGGTAAGTTCTATTATTAATACTTCTTTTGAAGCTGCAGTTGTTGCTGCCACTTCAACATTAGAATTAATGGGTATTCAATATGATTACAATGAAGTATTTACTAGAGTTAAAAGTAAATTTGATTATGTAATGGATGATTCTGGCGTTAAAAACAACCTTTTGGGTAAAGCTATAACTATTGGGCCGGCGTGTAATGAAAAGTTTGGCTCAGCAATTAGAAATAGAAATTGGATGATTGATTCCAAAACAGTTGCTAAATTAGATGAAGACGTGAATAAACTTAGAATGACGTTATCTTCTAAAGGAATCGATCAAAAGATGAGAGTACTTAATGCTTGTTTTAGTGTAAAAAGAATACCAGGGAAATCATCATCAATAATCAAATGCACCAGACTTATGAAGGATAAACTAGAACGTGGAGAAGTTGAAGTTGATGATTCATATGTTGATGAGAAAATGGAAATTGATACTATTGATTGGAAATCTCGTTATGATCAGTTAGAAAAAAGATTTGAGTCACTAAAACAAAGAGTTAATGAGAAATACAATGCTTGGGTACAAAAAGCAAAGAAAGTAAATGAAAATATGTACTCTCTTCAGAATGTCATTTCACAACAGCAAAACCAAATAGCAGATCTTCAACAATATTGTAATAAATTGGAAGTTGAT---TTGCAAGGCAAATTTAGTTCATTAGTGTCGTCAGTTGAGTGGTATCTAAGATCTATGGAACTACCAGATGATGTAAAGACTGATGTTGAACAGCAGTTAAATTCAATTGATTTAATTAATCCCATTGGTGCTATAGATGATATCGAATCATTGATTAGAAATTTAATTCAAGATTATGACAGAACATTTTTAATGTTAAAAGGACTTTTGAAGCAATGCAACTATGAATATGCATATGAG------
>AEB79349
---------ATGGAGTCTACTCAGCAGATGGTAAGCTCTATTATTAATACCTCTTTTGAAGCTGCAGTTGTTGCTGCCACTTCAACATTAGAATTAATGGGTGTTCAATATGATTACAATGAAGTATTTACTAGAGTTAAAAGTAAATTTGATTATGTGATGGATGACTCTGGTGTTAAAAACAATCTTTTGGGTAAAGCTATAACTATTGATCAGGCGTTAAATGGAAAGTTTGGCTCAGCTATTAGAAATAGAAATTGGATGACTGATTCTAAAACGGTTGCTAAATTAGATGAAGACGTGAATAAACTTAGAATGACATTATCTTCTAAAGGAATCGACCAAAAGATGAGAGTACTTAATGCTTGTTTTAGTGTAAAAAGAATACCAGGAAAATCGTCATCAATAATTAAATGTACTAAACTTATGAAGGATAAAATAGAACGTGGAGAAGTTGAGGTTGATGATTCATATGTTGATGAGAAAATGGAAATTGATACTATTGATTGGAAATCTCGTTATGATCAGTTAGAAAAAAGATTTGAGTCACTGAAACAAAGAGTTAATGAGAAATACAATACTTGGGTACAAAAAGCGAAGAAAGTAAATGAAAATATGTACTCTCTTCAGAATGTCATTTCACAACAGCAAAACCAAATAGCAGATCTTCAACAATATTGTAATAAATTAGAAGCTGAT---TTACAAAGCAAATTTAGTTCATTAGTGTCATCAGTTGAGTGGTATCTAAGGTCTATGGAATTACCAGATGATGTAAAGAATGATATTGAACAGCAGTTAAATTCAATTGATTTAATTAATCCCATTAATGCTATAGATGATATCGAATCGTTGATTAGAAATTTAATTCAAGATTATGACAGAGCATTTTTAATGTTAAAAGGACTGTTGAAGCAATGCAACTATGAATATACATATGAG------
>AEB79348
---------ATGGAGTCTACTCAGCAGATGGTAAGCTCTATTATTAACACTTCTTTTGAAGCTGCAGTTGTTGCTGCTACTTCAACATTAGAATTAATGGGTATTCAATATGATTACAATGAAATATTTACCAGAGTTAAAAGTAAATTTGATTATGTGATGGATGACTCTGGTGTAAAAAACAATCTTTTAGGTAAAGCTATAACTATTGATCAGGCATTAAATGGAAAGTTTGGTTCAGCTATTAGAAATAGAAATTGGATGACTGATTCTAAAACGGTTGCTAAATTAGATGAAGACGTAAATAAACTGAGAATGACATTATCTTCTAAAGGAATTGACCAAAAGATGAGAGTGCTTAATGCTTGTTTTAGTGTAAAGAGAATACCAGGAAAATCATCGTCAATAATTAAATGCACTAGACTTATGAAGGATAAAATAGAACGTGGAGAAGTTGAGGTTGATGATTCATATGTTGATGAGAAAATGGAAATTGATACTATTGATTGGAAGTCTCGTTATGATCAGTTAGAAAAAAGATTTGAGTCACTAAAACAGAGAGTTACTGAGAAATACAATACTTGGGTACAAAAGGCAAAGAAAGTAAATGAAAATATGTACTCTCTTCAAAATGTCATCTCACAACAGCAAAATCAAATAGCAGATCTTCAACAATATTGTAATAAGTTGGAAGCTGGT---TTGCAAGGCAAATTTAGTTCATTAGTGTCGTCAGTTGAATGGTATCTAAGGTCTATGGAACTACCAGATGATGTAAAGAATGATATTGAACAGCAGTTAAATTCAATTGATTTAATTAATCCCATTAATGCTATAGATGATATTGAATCTTTAATTAGAAATTTAATTCAAGATTATGACAGAACATTTTTAATGTTAAAAGGACTGTTGAAGCAGTGCAATTATGAATATGCATGTGAG------
>AEB79343
---------ATGGAGTCTACTCAGCAGATGGTAAGCTCTATTATTAATACCTCTTTTGAAGCTGCAGTTGTTGCTGCCACTTCAACATTAGAATTAATGGGTGTTCAATATGATTACAATGAAGTATTTACTAGAGTTAAAAGTAAATTTGATTATGTGATGGATGACTCTGGTGTTAAAAACAATCTTTTGGGTAAAGCTATAACTATTGATCAGGCGTTAAATGGAAAGTTTGGCTCAGCTATTAGAAATAGAAATTGGATGACTGATTCTAAAACGGTTGCTAAATTAGATGAAGACGTGAATAAACTTAGAATGACATTATCTTCTAAAGGAATCGACCAAAAGATGAGAGTACTTAATGCTTGTTTTAGTGTAAAAAGAATACCAGGAAAATCGTCATCAATAATTAAATGTACTAAACTTATGAAGGATAAAATAGAACGTGGAGAAGTTGAGGTTGATGATTCATATGTTGATGAGAAAATGGAAATTGATACTATTGATTGGAAATCTCGTTATGATCAGTTAGAAAAAAGATTTGAGTCACTGAAACAAAGAGTTAATGAGAAATACAATACTTGGGTACAAAAAGCGAAGAAAGTAAATGAAAATATGTACTCTCTTCAGAATGTCATTTCACAACAGCAAAACCAAATAGCAGATCTTCAACAATATTGTAATAAATTAGAAGCTGAT---TTACAAAGCAAATTTAGTTCATTAGTGTCATCAGTTGAGTGGTATCTAAGGTCTATGGAATTACCAGATGATGTAAAGAATGATATTGAACAGCAGTTAAATTCAATTGATTTAATTAATCCCATTAATGCTATAGATGATATCGAATCGTTGATTAGAAATTTAATTCAAGATTATGACAGAGCATTTTTAATGTTAAAAGGACTGTTGAAGCAATGCAACTATGAATATACATATGAG------
>AEB79342
---------ATGGAGTCTACTCAGCAGATGGTAAGCTCTATTATTAATACCTCTTTTGAAGCTGCAGTTGTTGCTGCCACTTCAACATTAGAATTAATGGGTGTTCAATATGATTACAATGAAGTATTTACTAGAGTTAAAAGTAAATTTGATTATGTGATGGATGACTCTGGTGTTAAAAACAATCTTTTGGGTAAAGCTATAACTATTGATCAGGCGTTAAATGGAAAGTTTGGCTCAGCTATTAGAAATAGAAATTGGATGACTGATTCTAAAACGGTTGCTAAATTAGATGAAGACGTGAATAAACTTAGAATGACATTATCTTCTAAAGGAATCGACCAAAAGATGAGAGTACTTAATGCTTGTTTTAGTGTAAAAAGAATACCAGGAAAATCGTCATCAATAATTAAATGTACTAAACTTATGAAGGATAAAATAGAACGTGGAGAAGTTGAGGTTGATGATTCATATGTTGATGAGAAAATGGAAATTGATACTATTGATTGGAAATCTCGTTATGATCAGTTAGAAAAAAGATTTGAGTCACTGAAACAAAGAGTTAATGAGAAATACAATACTTGGGTACAAAAAGCGAAGAAAGTAAATGAAAATATGTACTCTCTTCAGAATGTCATTTCACAACAGCAAAACCAAATAGCAGATCTTCAACAATATTGTAATAAATTAGAAGCTGAT---TTACAAAGCAAATTTAGTTCATTAGTGTCATCAGTTGAGTGGTATCTAAGGTCTATGGAATTACCAGATGATGTAAAGAATGATATTGAACAGCAGTTAAATTCAATTGATTTAATTAATCCCATTAATGCTATAGATGATATCGAATCGTTGATTAGAAATTTAATTCAAGATTATGACAGAGCATTTTTAATGTTAAAAGGACTGTTGAAGCAATGCAACTATGAATATACATATGAG------
>AGE45437
ATGCTCAAGATGGAGTCTACTCAGCAGATGGCATCTTCTATCATTAACTCTGCTTTTGAAGCTGCAGTTGTCGCTGCAACTTCTACATTGGAATTAATGGGTATTCAATATGACTATAATGAAGTATATACTAGAGTTAAAAGTAAGTTTGATTTTGTAATGGATGATTCTGGCGTTAAGAATAATCTAATAGGTAAAGCAGCTACAATTGATCAGGCTTTGAATGGTAAGTTTAGTTCATCTATCAGAAATAGAAATTGGATGACTGATTCAAAAACTGTAGCAAGATTAGATGAAGATGTGAACAAACTTAGATTATTATTGTCATCGAAAGGAATTGATCAAAAAATGAGAGTTCTTAATGCATGCTTTAGTGTTAAGAGAGTGCCTGGAAAATCGTCATCTATCATTAAATGTTCTAGGTTAATGAAAGAGAAAATAGAACGTGGAGAAGTCGAAGTGGATGATGCATTCATCGAAGAAAAAATGGAAATTGACACTATAGATTGGAAATCCAGATATGATCAGCTTGAAAGACGATTTGAGTCGTTAAAACAGCGAGTTAATGAAAAGTACAATAATTGGGTTATTAAGGCAAGGAAAGTAAACGAAAACATGAACTCTCTTCAGAATGTTATTTCGCAACAACAAGCTCATATTAATGAATTACAAATATATAATAATAAACTAGAACGTGAT---TTACAATCAAAAATAGGATCAGTTATTTCATCCATTGAATGGTACTTACGGTCCATGGAACTATCAGATGACATTAAATCAGATATTGAACAACAACTCAATTCAATAGATCATATTAACCCAGTTAACGCTTTTGACGATTTTGAATCTATTCTTCGTAATTTAATATCTGATTATGATAGAATTTTTATTATGTTTAAAGGATTGTTGCAGCAAAGTAATTACACTTATACCTATGAG------
>AEB79340
---------ATGGAGTCTACTCAGCAGATGGTAAGCTCTATTATTAACACTTCTTTTGAAGCTGCAGTTGTTGCTGCTACTTCAACATTAGAATTAATGGGTATTCAATATGATTACAATGAAATATTTACCAGAGTTAAAAGTAAATTTGATTATGTGATGGATGACTCTGGTGTAAAAAACAATCTTTTAGGTAAAGCTATAACTATTGATCAGGCATTAAATGGAAAGTTTGGTTCAGCTATTAGAAATAGAAATTGGATGACTGATTCTAAAACGGTTGCTAAATTAGATGAAGACGTAAATAAACTGAGAATGACATTATCTTCTAAAGGAATTGACCAAAAGATGAGAGTACTTAATGCTTGTTTTAGTGTAAAGAGAATACCAGGAAAATCATCGTCAATAATTAAATGCACTAGACTTATGAAGGATAAAATAGAACGTGGAGAAGTTGAGGTTGATGATTCATATGTTGATGAGAAAATGGAAATTGATACTATTGATTGGAAACCTCGTTATGATCAGTTAGAAAAAAGATTTGAGTCACTAAAACAGAGAGTTACTGAGAAATACAATACTTGGGTACAAAAGGCAAAGAAAGTAAATGAAAATATGTACTCTCTTCAAAATGTCATCTCACAACAGCAAAATCAAATAGCAGATCTTCAACAATATTGTAATAAGTTGGAAGCTGAT---TTGCAAGGCAAATTTAGTTCACTAGTGTCATCAGTTGAATGGTATCTAAGGTCTATGGAACTACCAGATGATGTGAAGAATGATATTGAACAGCAGTTAAATTCAATTGATTTAATTAATCCCATTAATGCTATAGATGATATTGAATCTTTAATTAGAAATTTAATTCAAGATTATGATAGAACATTTTTAATGTTAAAAGGACTGTTGAAGCAGTGCAATTATGAATATGCATGTGAG------
>AEB79347
---------ATGGAGTCTACTCAGCAGATGGTAAGCTCTATTATTAACACTTCTTTTGAAGCTGCAGTTGTTGCTGCTACTTCAACATTAGAATTAATGGGTATTCAATATGATTACAATGAAATATTTACCAGAGTTAAAAGTAAATTTGATTATGTGATGGATGACTCTGGTGTAAAAAACAATCTTTTAGGTAAAGCTATAACTATTGATCAGGCATTAAATGGAAAGTTTGATTCAGCTATTAGAAATAGAAATTGGATGACTGATTCTAAAACGGTTGCTAAATTAGATGAAGACGTAAATAAACTGAGAATGACATTATCTTCTAAAGGAATTGACCAAAAGATGAGAGTACTTAATGCTTGTTTTAGTGTAAAGAGAATACCAGGAAAATCATCGTCAATAATTAAATGCACTAGACTTATGAAGGATAAAATAGAACGTGGAGAAGTTGAGGTTGATGATTCATATGTTGATGAGAAAATGGAAATTGATACTATTGATTGGAAACCTCGTTATGATCAGTTAGAAAAAAGATTTGAGTCACTAAAACAGAGAGTTACTGAGAAATACAATACTTGGGTACAAAAGGCAAAGAAAGTAAATGAAAATATGTACTCTCTTCAAAATGTCATCTCACAACAGCAAAATCAAATAGCAGATCTTCAACAATATTGTAATAAGTTGGAAGCTGAT---TTGCAAGGCAAATTTAGTTCACTAGTGTCATCAGTTGAATGGTATCTAAGGTCTATGGAACTACCAGATGATGTGAAGAATGATATTGAACAGCAGTTAAATTCAATTGATTTAATTAATCCCATTAATGCTATAGATGATATTGAATCTTTAATTAGAAATTTAATTCAAGATTATGATAGAACATTTTTAATGTTAAAAGGACTGTTGAAGCAGTGCAATTATGAATATGCATGTGAG------
>AEB79346
---------ATGGAGTCTACTCAGCAGATGGTAAGCTCTATTATTAACACTTCTTTTGAAGCTGCAGTTGTTGCTGCTACTTCAACATTAGAATTAATGGGTATTCAATATGATTACAATGAAATATTTACCAGAGTTAAAAGTAAATTTGATTATGTGATGGATGACTCTGGTGTAAAAAACAATCTTTTAGGTAAAGCTATAACTATTGATCAGGCATTAAATGGAAAGTTTGGTTCAGCTATTAGAAATAGAAATTGGATGACTGATTCTAAAACGGTTGCTAAATTAGATGAAGACGTAAATAAACTGAGAATGACATTATCTTCTAAAGGAATTGACCAAAAGATGAGAGTACTTAATGCTTGTTTTAGTGTAAAGAGAATACCAGGAAAATCATCGTCAATAATTAAATGCACTAGACTTATGAAGGATAAAATAGAACGTGGAGAAGTTGAGGTTGATGATTCATATGTTGATGAGAAAATGGAAATTGATACTATTGATTGGAAACCTCGTTATGATCAGTTAGAAAAAAGATTTGAGTCACTAAAACAGAGAGTTACTGAGAAATACAATACTTGGGTACAAAAGGCAAAGAAAGTAAATGAAAATATGTACTCTCTTCAAAATGTCATCTCACAACAGCAAAATCAAATAGCAGATCTTCAACAATATTGTAATAAGTTGGAAGCTGAT---TTGCAAGGCAAATTTAGTTCACTAGTGTCATCAGTTGAATGGTATCTAAGGTCTATGGAACTACCAGATGATGTGAAGAATGATATTGAACAGCAGTTAAATTCAATTGATTTAATTAATCCCATTAATGCTATAGATGATATTGAATCTTTAATTAGAAATTTAATTCAAGATTATGATAGAACATTTTTAATGTTAAAAGGACTGTTGAAGCAGTGCAATTATGAATATGCATGTGAG------
>AGB06172
---------ATGGAGTCTACTCAGCAGATGGTAAGCTCTATTATTAACACTTCTTTTGAAGCTGCAGTTGTTGCTGCCACTTCAACATTAGAATTAATGGGTATTCAATATGATTACAATGAAGTATTTACTAGAGTTAAAAGTAAATTTGATTATGTGATGGATGACTCTGGTGTTAAAAACAATCTTTTGGGTAAAGCTATAACTATTGATCAGGCGTTAAATGGAAAGTTTGGCTCAGCTATTAGAAATAGAAATTGGATGACTGATTCTAAAACGGTTGCTAAATTAGATGAAGACGTGAATAAACTTAGAATGACATTATCTTCTAAAGGAATCGACCAAAAGATGAGAGTACTTAATGCTTGTTTTAGTGTAAAAAGAATACCAGGAAAATCATCATCAATAATTAAATGCTCTAGACTTATGAAGGATAAAATAGAACGTGGAGAAGTTGAGGTTGATGATTCATATGTTGATGAGAAAATGGAAATTGATACTATTGATTGGAAATCTCGTTATGATCAGTTAGAAAAAAGATTTGAGTCACTAAAACAAAGAGTTAATGAGAAATACAATACTTGGGTACAAAAAGCGAAGAAAGTAAATGAAAATATGTACTCTCTTCAGAATGTCATTTCACAACAGCAAAACCAAATAGCAGATCTTCAACAATATTGTAATAAATTGGAAGCTGAT---TTGCAAGGCAAATTTAGTTCATTAGTGTCATCAGTTGAGTGGTATCTAAGGTCTATGGAATTGCCAAATGATGTAAAGAATGATATTGAACAGCAGTTAAATTCAATTGATTTAATTAATCCCATTAATGCTATAGATGATATCGAATCATTGATTAGAAATTTAATTCAAGATTATGACAGAACATTTTTAATGTTAAAAGGACTGTTGAAGCAATGCAACTATGAATATACATATGAG------
>AEB79344
---------ATGGAGTCTACTCAGCAGATGGTAAGCTCTATTATTAATACCTCTTTTGAAGCTGCAGTTGTTGCTGCCACTTCAACATTAGAATTAATGGGTGTTCAATATGATTACAATGAAGTATTTACTAGAGTTAAAAGTAAATTTGATTATGTGATGGATGACTCTGGTGTTAAAAACAATCTTTTGGGTAAAGCTATAACTATTGATCAGGCGTTAAATGGAAAGTTTGGCTCAGCTATTAGAAATAGAAATTGGATGACTGATTCTAAAACGGTTGCTAAATTAGATGAAGACGTGAATAAACTTAGAATGACATTATCTTCTAAAGGAATCGACCAAAAGATGAGAGTACTTAATGCTTGTTTTAGTGTAAAAAGAATACCAGGAAAATCGTCATCAATAATTAAATGTACTAAACTTATGAAGGATAAAATAGAACGTGGAGAAGTTGAGGTTGATGATTCATATGTTGATGAGAAAATGGAAATTGATACTATTGATTGGAAATCTCGTTATGATCAGTTAGAAAAAAGATTTGAGTCACTGAAACAAAGAGTTAATGAGAAATACAATACTTGGGTACAAAAAGCGAAGAAAGTAAATGAAAATATGTACTCTCTTCAGAATGTCATTTCACAACAGCAAAACCAAATAGCAGATCTTCAACAATATTGTAATAAATTAGAAGCTGAT---TTACAAAGCAAATTTAGTTCATTAGTGTCATCAGTTGAGTGGTATCTAAGGTCTATGGAATTACCAGATGATGTAAAGAATGATATTGAACAGCAGTTAAATTCAATTGATTTAATTAATCCCATTAATGCTATAGATGATATCGAATCGTTGATTAGAAATTTAATTCAAGATTATGACAGAGCATTTTTAATGTTAAAAGGACTGTTGAAGCAATGCAACTATGAATATACATATGAG------
>AGE89677
ATGCTCAAGATTGTGTCTACTCAGCAGATGGCAGGCTCTATTATTAACACTTCTTTTGAAGCTGCAGTTGTTGCTGCCACTTCAACATTAGAATTAATGGGTATTCAATATGATTACAATGAAGTATTTACCAGAGTTAAAAGTAAATTTGATTATGTGATGGATGACTCTGGTGTTAAAAACAATCTTTTGGGTAAAGCTATAACTATTGATCAGGCATTAAATGGAAAGTTTGGCTCACCTATTAGAAATAGAAATTGGATGACTGATTCTAAAACGGTTGCTAAATTAGATGAAGACGTGAATAAACTTATAATGACATTATCTTCTAAAGGAATCGACCAAAAGATGAGAGTACTTAATGCTTGTTTTAGTGTAAAAAGAATACCAGGAAAATCATCATCAATAATTAAATGCACTAGACTTATGAAGGATAAAATAGAACGTGGAGAAGTTGAAGTTGATGATTCATATGTTGATGAAAAAATGGAAATTGATACTATTGATTGGAAATCTCGTTATGATCAGTTAGAAAAAAGATTTGAGTCACTAAAACAAAGAGTTAATGAGAAATACAATACTTGGGTACAAAAAGCTAAGAAAGTAAATGAAAATATGTACTCTCTCCAGAATGTCATTTCACAACAGCAAAACCAAATAGCAGATCTTCAGCAATATTGCAATAAATTGGAAGCTGAT---TTACAAGGCAAATTTAGTTCATTGGTGTCATCAGTTGAGTGGTATCTAAGGTCTATGGAATTACCAGATGATGTAAAGAATGATATTGAACAGCAGTTAAATTCAATTGATTTAATTAATCCCATTAACGCTGTAGATGATATCGAATCGTTGATTAGAAATTTAATTCAAGATTATGACAGAACGTTTTTAATGTTAAAAGGACTGTTGAAGCAATGCAACTATGAATATGTATATGAG------
>AGE47014
ATGCTCAAGATGGAGTCTACTCAGCAGATGGCATCTTCTATCATTAACTCTTCTTTTGAAGCTGCAGTTGTCGCTGCAACTTCTACATTGGAATTAATGGGTATTCAATATGATTATAATGAAGTATATACTAGAGTTAAAAGTAAGTTTGATTTTGTAATGGATGATTCTGGCGTTAAGAATAATCTAATAGGTAAAGCAGTTACAATTGATCAGGCTTTGAATGGTAAGTTTAGTTCATCTATCAGAAATAGAAATTGGATGACTGATTCAAAAACTGTAGCAAGATTAGATGAAGATGTGAACAAACTCAGATTATTATTGTCATCGAAAGGAATTGATCAAAAAATGAGAGTTCTTAATGCATGCTTTAGTGTTAAGAGAGTACCTGGAAAATCGTCATCTATCATTAAATGTACTAGGTTAATGAAAGAGAAAATAGAACGTGGAGAAGTCGAAGTGGATGATGCGTTTATTGAAGAAAAAATGGAAATTGACACTATAGATTGGAAATCCAGATATGATCAACTTGAAAGACGATTTGAGTCGTTAAAACAGCGAGTTAATGAAAAGTACAATAATTGGGTTATTAAGGCAAGGAAAGTAAACGAAAACATGAACTCTCTTCAGAATGTTATTTCGCAACAACAAGCTCATATTAATGAATTACAAATATATAATAATAAACTAGAGCGTGAT---TTACAATCAAAAATAGGATCAGTTATTTCATCCATTGAATGGTACTTACGGTCTATGGAACTATCAGATGACATTAAGTCAGATATTGAACAACAACTCAATTCAATAGATCATATTAATCCAGTTAACGCTTTTGACGATTTTGAGTCTATTCTTCGTAATTTAATATCTGATTATGATAGAATTTTTATTATGTTTAAAGGATTGTTGCAGCAAAGTAATTACACTTATACCTATGAG------
>CBJ23804
ATGCTCAAGATGGAGTCTACTCAGCAGATGGCCAGTTCGATCATTAATACTTCTTTTGAAGCTGCAGTTGTTGCTGCCACTTCAACTCTTGAACTTATGGGCATTCAATATGATTATAATGAAGTTTACACCAGAGTTAAGAGCAAATTTGATTATGTAATGGATGATTCAGGTGTTAAAAACAATCTATTGGGCAAAGCAGCAACTATTGATCAGGCACTGAATGGAAAATTTGGTTCAGCAGTAAGAAATAGAAATTGGATGGCTGACACCAGAACCACAGCTAGATTGGATGAAGATGTAAATAAGCTTAGAATGATGCTATCATCTAAAGGAATTGATCAAAAAATGAGGGTACTTAATGCATGTTTCAGTGTGAAAAGAATTCCGGGTAAATCATCATCAATAATTAAGTGTACTAGATTAATGAAAGATAAAATTGAGCGTGGTGAGGTTGAAGTGGATGATTCATTTGTTGAAGAAAAAATGGAAGTTGATACAATAGATTGGAAATCTAGATATGAACAGTTGGAAAAACGCTTTGAATCACTGAAACAAAGAGTGAATGAAAAATACACAAGTTGGGTGCAAAAGGCGAAGAAAGTAAATGAAAATATGTACTCTCTTCAAAATGTTATATCACAACAGCAAAGCCAAATTGCTGATCTGCAACACTACTGTGATAAGTTAGAAGTTGAT---TTACAAAATAAAATCAGTTCACTTGTGTCTTCAGTTGAATGGTACATGAAATCAATGGAGTTGCCTGATGAGGTTAAGACGGATATTGAACAACAGCTAAATTCCATTGATGTAATCAATCCAATTAATGCCATAGATGATTTTGAATCACTGATCAGAAATATTATACTTGATTATGATAGAATGTTCTTAATGTTTAAGGGATTAATGAGGCAATGCAACTATGAATATACGTATGAA------
>AGE99132
---------ATGGAGTCTACTCAGCAGATGGTAAGCTCCATTATTAACACTTCTTTTGAAGCTGCAGTTGTTGCTGCCACTTCAACATTAGAATTAATGGGTATTCAATACGATTACAATGAAGTATTTACTAGAGTTAAAAGTAAATTTGATTATGTGATGGATGACTCTGGTGTTAAAAATAATCTTTTGGGTAAAGCTATAACTATTGATCAGGCGTTAAATGGAAAGTTTGGCTCAGCTATTAGAAATAGAAATTGGATGACTGATTCTAAAACGGTTGCTAAACTAGATGAAGACGTGAATAAACTTAGAATGACATTATCTTCTAAAGGAATCGACCAAAAGATGAGAGTACTTAATGCTTGTTTTAGTGTAAAAAGAATACCAGGAAAATCATCATCAATAATTAAATGCACTAGACTTATGAAGGATAAAATAGAACGTGGGGAAGTTGAGGTTGATGATTCATATGTTGATGAGAAAATGGAAATTGATACTATTGATTGGAAATCTCGTTATGATCAGTTAGAAAAAAGATTTGAGGCACTAAAACAAAGAGTTAATGAAAAATATAATACTTGGGTACAAAAAGCAAAGAAAGTAAATGAAAATATGTACTCTCTTCAGAATGTCATTTCACAACAGCAAAACCAAATATCAGATCTTCAACAATATTGTAATAAATTGGAAGCTGAT---TTGCAAGGCAAATTTAGTTCATTAGTGTCATCAGTTGAGTGGTATCTAAGATCTATGGAATTACCAGATGATGTAAAGAATGATATTGAACAGCAATTAAATTCAATTGATTTAATTAATCCCATTAATGCTATAGATGATATCGAATCGTTGATTAGAAATTTAATTCAAGATTATGACAGAACGTTTTTAATGTTAAAAGGACTTTTGAAGCAATGCAACTATGAATATGCATATGAG------
>AFJ00128
---------ATGGAGTCTACTCAGCAGATGGTAAGCTCTATTATTAACACTTCTTTTGAAGCTGCAGTTGTTGCTGCTACTTCAACATTAGAATTAATGGGTATTCAATATGATTACAATGAAATATTTACCAGAGTTAAAAGTAAATTTGATTATGTGATGGATGACTCTGGTGTAAAAAACAATCTTTTAGGTAAAGCTATAACTATTGATCAGGCATTAAATGGAAAGTTTGGTTCAGCTATTAGAAATAGAAATTGGATGACTGATTCTAAAACGGTTGCTAAATTAGATGAAGATGTAAATAAACTGAGAATGACATTATCTTCTAAAGGAATTGACCAAAAGATGAGAGTACTTAATGCTTGTTTTAGTGTAAAGAGAATACCAGGAAAATCATCGTCAATAATTAAATGCACTAGACTTATGAAGGATAAAATAGAACGTGGAGAAGTTGAGGTTGATGATTCATATGTTGATGAGAAAATGGAAATTGATACTATTGATTGGAAATCTCGTTATGATCAGTTAGAAAAAAGATTCGAGTCACTAAAACTAAGAGTTACTGAGAAATACAATACTTGGGTACAAAAGGCAAAGAAAGTAAATGAAAATATGTACTCTCTTCAAAATGTCATCTCACAACAGCAAAATCAAATAGCAGATCTTCAACAATATTGTAATAAGTTAGAAGCTGAT---TTGCAAGGCAAATTTAGTTCATTAGTGTCATCAGTTGAGTGGTATCTAAGGTCTATGGAACTACCAGATGATGTAAAGAATGATATTGAACAGCAGTTAAATTCAATTGATTTAATTAATCCCATTAATGCTATAGACGATATTGAATCTTTAATTAGAAATTTAATTCAAGATTATGACAGAACATTTTTAATGTTAAAAGGACTGTTGAAGCAGTGCAATTATGAATATGCATGTGAG------
>AFJ00129
---------ATGGAGTCTACTCAGCAGATGGTAAGCTCTATTATTAACACTTCTTTTGAAGCTGCAGTTGTTGCTGCTACTTCAACATTAGAATTAATGGGTATTCAATATGATTACAATGAAATATTTACCAGAGTTAAAAGTAAATTTGATTATGTGATGGATGACTCTGGTGTAAAAAACAATCTTTTAGGTAAAGCTATAACTATTGATCAGGCATTAAATGGAAAGTTTGGTTCAGCTATTAGAAATAGAAATTGGATGACTGATTCTAAAACGGTTGCTAAATTAGATGAAGATGTAAATAAACTGAGAATGACATTATCTTCTAAAGGAATTGACCAAAAGATGAGAGTACTTAATGCTTGTTTTAGTGTAAAGAGAATACCAGGAAAATCATCGTCAATAATTAAATGCACTAGACTTATGAAGGATAAAATAGAACGTGGAGAAGTTGAGGTTGATGATTCATATGTTGATGAGAAAATGGAAATTGATACTATTGATTGGAAATCTCGTTATGATCAGTTAGAAAAAAGATTCGAGTCACTAAAACTAAGAGTTACTGAGAAATACAATACTTGGGTACAAAAGGCAAAGAAAGTAAATGAAAATATGTACTCTCTTCAAAATGTCATCTCACAACAGCAAAATCAAATAGCAGATCTTCAACAATATTGTAATAAGTTAGAAGCTGAT---TTGCAAGGCAAATTTAGTTCATTAGTGTCATCAGTTGAGTGGTATCTAAGGTCTATGGAACTACCAGATGATGTAAAGAATGATATTGAACAGCAGTTAAATTCAATTGATTTAATTAATCCCATTAATGCTATAGACGATATTGAATCTTTAATTAGAAATTTAATTCAAGATTATGACAGAACATTTTTAATGTTAAAAGGACTGTTGAAGCAGTGCAATTATGAATATGCATGTGAG------
>AGE98960
ATGCTCAAGATGGAGTCTACTCAGCAGATGGTAGGTTCTATTATTAACACTTCTTTTGAAGCTGCAGTTGTTGCCGCCACTTCAACATTAGAATTGATGGGCATTCAATATGATTATAATGAGGTATTTACTAGAGTTAAAAGTAAGTTTGACTATGTGATGGATGACTCTGGTGTTAAAAACAATCTTTTAGGTAAAGCTATGACTATTGATCAGGCATTAAATGGAAAATTCGGCTCAGTAGTAAGAAATAGAAATTGGATGACTGATTCTAAAACAGTAGCTAAATTAGATGAGGATGTGAACAAACTTAGAATGATATTATCATCTAAAGGAATTGATCAAAAGATGAGAGTACTTAATGCTTGTTTTAGTGTGAAAAGAATACCAGGAAAATCATCATCGATTATCAAATGCACCAGACTCATGAGAGATAAAATAGAACGAGGAGAGGTTGAAGTTGATGACTCATTTGTTGATGAAAAGATGGAAATTGATACTATTGATTGGAAATCTAGATATGATCAATTGGAGAAAAGATTCGAGTCATTAAAACAGAGAGTTAATGAAAAATATAACAATTGGGTGCAAAAAGCAAAGAAAGTGAATGAAAATATGTACTCTCTTCAAAATGTTATTTCACAGCAGCAAAGTCAAATAGCAGACCTTCAACAATATTGTAGCAAATTGGAAAACGAC---TTACAAAACAAAATTAGTTCATTAGTGTCATCAGTTGAATGGTATCTAAGGTCTATGGAACTATCAGACGATATTAAAACTGATATTGAACAGCAACTAAATTCAATTGACGCAATCAATCCTATCAACGCTATAGATGATCTTGAATCATTGATTAGAAATTTGATCCAAGATTATGACAAAACATTTTTAATGTTGAAAGGACTTGCGAGGCAATGCAACTATGAATGTACGTACGAA------
>ACZ51967
---------ATGGAGTCTACTCAGCAGATGGTAAGCTCTATTATTAATACTTCTTTTGAAGCTGCAGTTGTTGCTGCTACTTCAACATTAGAATTAATGGGTATTCAGTATGATTACAATGAAGTATTTACTAGAGTTAAAAGTAAATTTGATTATGTGATGGATGACTCTGGTGTTAAAAACAATCTTTTGGGTAAAGCTATAACTATTGATCAGGCGTTAAATGGAAAGTTTGGCTCAGCTATTAGAAATAGAAATTGGATGACTGATTCTAAAACGGTTGCTAAATTAGATGAAGACGTGAATAAACTCAGAATGATATTATCTTCTAAAGGAATCGACCAAAAGATGAGAGTACTTAATGCTTGTTTTAGTGTAAAAAGAATACCAGGAAAATCATCATCAATAATTAAATGTACTAGACTTATGAAGGATAAAATAGAACGTGGAGAAGTTGAGGTTGATGATTCATATGTTGATGAGAAAATGGAAATTGATACTATTGATTGGAAATCTCGTTATGATCAGTTAGAAAAAAGATTCGAGTCACTAAAACAAAGAGTTAATGAGAAATACAATACTTGGGTGCAAAAAGCAAAGAAAGTAAATGAAAATATGTACTCTCTTCAGAATGTCATTTCACAACAGCAAAACCAAATAGCAGATCTTCAACAATATTGTAATAAATTAGAAGCTGAT---TTGCAAAGCAAATTTAGTTCATTAGTGTCATCAGTTGAGTGGTATCTAAGATCTATGGAATTACCAGATGATGTAAAGACTGATATTGAACAGCAGTTAAATTCAATTGATTTAATTAATCCTATTAATGCTATAGATGATATCGAATCATTGATTAGAAATTTAATTCAAGATTATGACAGAACATTTTTAATATTAAAAGGACTTCTGAAGCAATGCAACTATGAATATGCATATGAG------
>AFJ00124
---------ATGGAGTCTACTCAGCAGATGGTAAGCTCTATTATTAACACTTCTTTTGAAGCTGCAGTTGTTGCTGCTACTTCAACATTAGAATTAATGGGTATTCAATATGATTACAATGAAATATTTACCAGAGTTAAAAGTAAATTTGATTATGTGATGGATGACTCTGGTGTAAAAAACAATCTTTTAGGTAAAGCTATAACTATTGATCAGGCATTAAATGGAAAGTTTGGTTCAGCTATTAGAAATAGAAATTGGATGACTGATTCTAAAACGGTTGCTAAATTAGATGAAGATGTAAATAAACTGAGAATGACATTATCTTCTAAAGGAATTGACCAAAAGATGAGAGTACTTAATGCTTGTTTTAGTGTAAAGAGAATACCAGGAAAATCATCGTCAATAATTAAATGCACTAGACTTATGAAGGATAAAATAGAACGTGGAGAAGTTGAGGTTGATGATTCATATGTTGATGAGAAAATGGAAATTGATACTATTGATTGGAAATCTCGTTATGATCAGTTAGAAAAAAGATTCGAGTCACTAAAACTAAGAGTTACTGAGAAATACAATACTTGGGTACAAAAGGCAAAGAAAGTAAATGAAAATATGTACTCTCTTCAAAATGTCATCTCACAACAGCAAAATCAAATAGCAGATCTTCAACAATATTGTAATAAGTTAGAAGCTGAT---TTGCAAGGCAAATTTAGTTCATTAGTGTCATCAGTTGAGTGGTATCTAAGGTCTATGGAACTACCAGATGATGTAAAGAATGATATTGAACAGCAGTTAAATTCAATTGATTTAATTAATCCCATTAATGCTATAGACGATATTGAATCTTTAATTAGAAATTTAATTCAAGATTATGACAGAACATTTTTAATGTTAAAAGGACTGTTGAAGCAGTGCAATTATGAATATGCATGTGAG------
>AFJ00125
---------ATGGAGTCTACTCAGCAGATGGTAAGCTCTATTATTAACACTTCTTTTGAAGCTGCAGTTGTTGCTGCTACTTCAACATTAGAATTAATGGGTATTCAATATGATTACAATGAAATATTTACCAGAGTTAAAAGTAAATTTGATTATGTGATGGATGACTCTGGTGTAAAAAACAATCTTTTAGGTAAAGCTATAACTATTGATCAGGCATTAAATGGAAAGTTTGGTTCAGCTATTAGAAATAGAAATTGGATGACTGATTCTAAAACGGTTGCTAAATTAGATGAAGATGTAAATAAACTGAGAATGACATTATCTTCTAAAGGAATTGACCAAAAGATGAGAGTACTTAATGCTTGTTTTAGTGTAAAGAGAATACCAGGAAAATCATCGTCAATAATTAAATGCACTAGACTTATGAAGGATAAAATAGAACGTGGAGAAGTTGAGGTTGATGATTCATATGTTGATGAGAAAATGGAAATTGATACTATTGATTGGAAATCTCGTTATGATCAGTTAGAAAAAAGATTCGAGTCACTAAAACTAAGAGTTACTGAGAAATACAATACTTGGGTACAAAAGGCAAAGAAAGTAAATGAAAATATGTACTCTCTTCAAAATGTCATCTCACAACAGCAAAATCAGATAGCAGATCTTCAACAATATTGTAATAAGTTAGAAGCTGAT---TTGCAAGGCAAATTTAGTTCATTAGTGTCATCAGTTGAGTGGTATCTAAGGTCTATGGAACTACCAGATGATGTAAAGAATGATATTGAACAGCAGTTAAATTCAATTGATTTAATTAATCCCATTAATGCTATAGACGATATTGAATCTTTAATTAGAAATTTAATTCAAGATTATGACAGAACATTTTTAATGTTAAAAGGACTGTTGAAGCAGTGCAATTATGAATATGCATGTGAG------
>AFJ00126
---------ATGGAGTCTACTCAGCAGATGGTAAGCTCTATTATTAACACTTCTTTTGAAGCTGCAGTTGTTGCTGCTACTTCAACATTAGAATTAATGGGTATTCAATATGATTACAATGAAATATTTACCAGAGTTAAAAGTAAATTTGATTATGTGATGGATGACTCTGGTGTAAAAAACAATCTTTTAGGTAAAGCTATAACTATTGATCAGGCATTAAATGGAAAGTTTGGTTCAGCTATTAGAAATAGAAATTGGATGACTGATTCTAAAACGGTTGCTAAATTAGATGAAGATGTAAATAAACTGAGAATGACATTATCTTCTAAAGGAATTGACCAAAAGATGAGAGTACTTAATGCTTGTTTTAGTGTAAAGAGAATACCAGGAAAATCATCGTCAATAATTAAATGCACTAGACTTATGAAGGATAAAATAGAACGTGGAGAAGTTGAGGTTGATGATTCATATGTTGATGAGAAAATGGAAATTGATACTATTGATTGGAAATCTCGTTATGATCAGTTAGAAAAAAGATTCGAGTCACTAAAACTAAGAGTTACTGAGAAATACAATACTTGGGTACAAAAGGCAAAGAAAGTAAATGAAAATATGTACTCTCTTCAAAATGTCATCTCACAACAGCAAAATCAAATAGCAGATCTTCAACAATATTGTAATAAGTTAGAAGCTGAT---TTGCAAGGCAAATTTAGTTCATTAGTGTCATCAGTTGAGTGGTATCTAAGGTCTATGGAACTACCAGATGATGTAAAGAATGATATTGAACAGCAGTTAAATTCAATTGATTTAATTAATCCCATTAATGCTATAGACGATATTGAATCTTTAATTAGAAATTTAATTCAAGATTATGACAGAACATTTTTAATGTTAAAAGGACTGTTGAAGCAGTGCAATTATGAATATGCATGTGAG------
>AGF86209
---------ATGGAGTCTACTCAGCAGATGGTAAGCTCTATTATTAATACTTCTTTTGAAGCTGCAGTTGTTGCTGCCACTTCAACATTAGAATTAATGGGTATTCAATATGATTACAATGAAGTATTTACTAGAGTTAAAAGTAAGTTTGATTACGTGATGGATGACTCTGGTGTAAAAAACAATCTTTTGGGTAAGGCTATAACTATTGATCAGGCGTTGAATGGAAAGTTTGGATCAGCTATTAGAAATAGAAATTGGATGACTGATTCTAAGACGGTTGCAAAATTAGATGAAGATGTGAATAAACTTAGAATGACATTATCTTCTAAAGGAATTGACCAAAAGATGAGAGTACTTAATGCTTGTTTTAGTGTGAAAAGAATACCAGGAAAATCATCATCAATAATTAAATGCACTAGACTTATGAAGGATAAAATAGAACGTGGAGAAGTTGAGGTTGATGATTCATATGTTGATGAAAAAATGGAAGTTGATACTATTGATTGGAAATCTCGGTATGATCAGCTAGAAAGAAGATTTGAGTCACTAAAACAAAGAGTTAGTGAAAAATACAACGCTTGGGTACAAAAAGCGAAGAAAGTAAATGAAAATATGTACTCTCTTCAGAATGTTATTTCACAACAGCAAAACCAAATAGCGGATCTTCAACAGTATTGTAATAAATTGGAAGTTGAT---TTGCAAGGCAAGTTTAGTTCATTAGTGTCATCAGTTGAGTGGTATCTAAGGTCTATGGAATTACCAGATGATGTAAAGACTGATATAGAACAGCAGTTAAACTCAATTGATTTAATTAATCCCATTAATGCTGTAGATGATATCGAATCGTTGATTAGAAATTTAATTCAAGATTATGACAGAACATTTTTAATGTTAAAAGGACTGTTGAAGCAATGCAACTATGAATATGCATATGAG------
>AGE99580
---------ATGGAGTCTACTCAGCAGATGGTAAGCTCTATTATTAACACTTCTTTTGAAGCTGCAGTTGTTGCTGCCACTTCAACATTAGAATTAATGGGTATTCAATATGATTACAATGAAGTATTTACCAGAGTTAAAAGTAAATTTGATTATGTGATGGATGACTCTGGTGTTAAAAACAATCTTTTGGGTAAAGCTATAACTATTGATCAGGCGTTAAATGGAAAGTTTGGCTCAGCTATTAGAAATAGAAATTGGATGACTGATTCTAAAACGGTTGCTAAATTAGATGAAGACGTGAATAAACTTAGAATGACATTATCTTCTAAAGGAATCGACCAAAAGATGAGAGTACTTAATGCTTGTTTTAGTGTAAAAAGAATACCAGGAAAATCATCATCAATAATTAAATGCACTAGACTTATGAAGGACAAAATAGAACGTGGAGAAGTTGAGGTTGATGATTCATATGTTGATGAGAAAATGGAAATTGATACTATTGATTGGAAATCTCGTTATGATCAGTTAGAAAAAAGATTTGAGTCACTAAAACAAAGAGTTAATGAGAAATACAATACTTGGATACAAAAAGCGAAGAAAGTAAATGAAAATATGTACTCTCTTCAGAATGTCATTTCACAACAGCAAAACCAAATAGCAGATCTTCAACAATATTGTAATAAATTGGAAGCTGAT---TTGCAAGGCAAATTTAGTTCATTAGTGTCATCAGTTGAGTGGTATCTAAGATCTATGGAATTACCAGATGATGTAAAGAATGATATTGAACAGCAGTTAAATTCAATTGATTTAATTAATCCCATTAATGCTATAGATGATATCGAATCGTTGATTAGAAATTTAATTCAAGATTATGACAGAACGTTTTTAATGTTAAAAGGACTGTTGAAGCAATGCAACTATGAATATGTATATGAG------
>ACZ51704
ATGCTCAAGATGGAGTCTACTCAGCAGATGGTAGGTTCTATTATTAACACTTCTTTTGAAGCTGCAGTTGTTGCCGCCACTTCAACACTAGAATTGATGGGTATTCAATATGATTATAATGAGGTATTCACTAGAGTTAAAAGTAAGTTTGACTATGTGATGGATGACTCTGGTGTTAAAAACAATCTTTTAGGTAAAGCTATGACTATTGATCAGGCATTAAATGGAAAATTTGGCTCAGTAGTAAGAAATAGAAATTGGATGACTGATTCTAAAACAGTAGCTAAATTAGATGAGGATGTGAACAAACTTAGAATGATATTATCATCTAAAGGAATTGATCAAAAGATGAGAGTACTTAATGCTTGTTTTAGTGTGAAAAGAATACCAGGAAAATCATCATCGATTATCAAATGCACCAGACTCATGAGAGATAAAATAGAACGAGGAGAGGTTGAAGTTGATGACTCATTTGTTGATGAAAAGATGGAAATTGATACTATTGATTGGAAATCTAGATATGATCAATTAGAGAAAAGATTCGAGTCATTAAAACAGAGAGTTAATGAAAAATATAACAATTGGGTGCAAAAAGCAAAGAAAGTGAATGAAAATATGTACTCTCTTCAAAATGTTATTTCACAGCAGCAAAGTCAAATAGCAGACCTTCAACAATATTGTAGCAAATTGGAAAATGAC---TTACAAAACAAAATTAGTTCATTAGTGACATCAGTTGAATGGTATCTAAGGTCTATGGAACTATCAGACGATATTAAAAATGATATTGAACAGCAACTAAATTCAATTGACGCAATCAATCCTATCAACGCTATAGACGATTTTGAATCATTGATTAGAAATTTGATCCAAGATTATGACAAAACATTTTTAATGTTGAAAGGACTTGCGAGGCAATGCAACTATGAATGTACGTACGAA------
>AGE47026
ATGCTCAAGATGGAGTCTACTCAACAGATGGTATCTTCTATTATTAACTCTTCTTTTGAAGCTGCAGTTGTCGCTGCAACTTCTACATTAGAATTAATGGGTATTCAATATGATTATAATGAAGTATATACTAGAGTTAAAAGTAAGTTTGATTTTGTAATGGATGATTCTGGCGTTAAGAATAATCTAATAGGTAAAGCAGCTACAATTGATCAGGCTTTGAATGGTAAGTTTAGTTCATCTATCAGAAATAGAAATTGGATGACTGATTCAAAAACTGTAGTAAGATTAGATGAAGACGTGAACAAACTTAGATTATTATTGTCATCGAAAGGAATTGATCAAAAAATGAGAGTTCTTAATGCATGCTTTAGTGTTAAGAGAATACCTGGAAAATCGTCATCCATCATTAAATGTACTAGGTTAATGAAAGAGAAAATAGAACGTGGAGAAGTCGAAGTGGATGATGCATTCATTGAAGAAAAAATGGAAATTGACACTATAGATTGGAAATCCAGATATGATCAACTTGAAAGACGATTTGAGTCGTTAAAACAGCGAGTTAATGAAAAGTATAATAATTGGGTTATTAAGGCAAGGAAAGTAAACGAAAACATGAACTCTCTTCAGAATGTTATTTCGCAGCAGCAAGCTCATATTAATGAATTACAAATATATAATAATAAACTAGAGCGTGAT---TTACAATCAAAAATAGGATCAGTTATTTCATCCATTGAATGGTACTTACGGTCTATGGAACTATCAGATGACATTAAATCAGATATTGAACAACAACTTAATTCAATAGATCATATTAATCCAGTTAATGCTTTTGATGATTTTGAGTCTATTCTTCGTAATTTAATATCTGATTATGATAGAATTTTTATTATGTTTAAAGGATTGTTGCAGCAAAGTAATTACACTTATACCTATGAA------
>AGE98823
---------ATGGAGTCTACTCAGCAGATGGTAAGCTCCATTATTAACACTTCTTTTGAAGCTGCAGTTGTTGCTGCCACTTCAACATTAGAATTAATGGGTATTCAATACGATTACAATGAAGTATTTACTAGAGTTAAAAGTAAATTTGATTATGTGATGGATGACTCTGGTGTTAAAAACAATCTTTTGGGTAAAGCTATAACTATTGATCAGGCGTTAAATGGAAAGTTTGGCTCAGCTATTAGAAATAGAAATTGGATGACTGATTCTAAAACGGTTGCTAAACTAGATGAAGACGTGAATAAACTTAGAATGACATTATCTTCTAAAGGAATCGACCAAAAGATGAGAGTACTTAATGCTTGTTTTAGTGTAAAAAGAATACCAGGAAAATCATCATCAATAATTAAATGCACTAGACTTATGAAGGATAAAATAGAACGTGGGGAAGTTGAGGTTGATGATTCATATGTTGATGAGAAAATGGAAATTGATACTATTGATTGGAAATCTCGTTATGATCAGTTAGAAAAAAGATTTGAGGCACTAAAACAAAGAGTTAATGAAAAATATAATACTTGGGTACAAAAAGCAAAGAAAGTAAATGAAAATATGTACTCTCTTCAGAATGTCATTTCACAACAGCAAAACCAAATATCAGATCTTCAACAATATTGTAATAAATTGGAAGCTGAT---TTGCAAGGCAAATTTAGTTCATTAGTGTCATCAGTTGAGTGGTATCTAAGATCTATGGAATTACCAGATGATGTAAAGAATGATATTGAACAGCAATTAAATTCAATTGATTTAATTAATCCCATTAATGCTATAGATGATATCGAATCGTTGATTAGAAATTTAATTCAAGATTATGACAGAACGTTTTTAATGTTAAAAGGACTTTTGAAGCAATGCAACTATGAATATGCATATGAG------
>AGE98980
---------ATGGAGTCTACTCAGCAGATGGTAAGCTCCATTATTAACACTTCTTTTGAAGCTGCAGTTGTTGCTGCCACTTCAACATTAGAATTAATGGGTATTCAATACGATTACAATGAAGTATTTACTAGAGTTAAAAGTAAATTTGATTATGTGATGGACGACTCTGGTGTTAAAAACAATCTTTTGGGTAAAGCTATAACTATTGATCAGGCGTTAAATGGAAAGTTTGGCTCAGCTATTAGAAATAGAAATTGGATGACTGATTCTAAAACGGTTGCTAAACTAGATGAAGACGTGAATAAACTTAGAATGACATTATCTTCTAAAGGAATCGACCAAAAGATGAGAGTACTTAATGCTTGTTTTAGTGTAAAAAGAATACCAGGAAAATCATCATCAATAATTAAATGCACTAGACTTATGAAGGATAAAATAGAACGTGGGGAAGTTGAGGTTGATGATTCATATGTTGATGAGAAAATGGAAATTGATACTATTGATTGGAAATCTCGTTATGATCAGTTAGAAAAAAGATTTGAGGCACTAAAACAAAGAGTTAATGAAAAATATAATACTTGGGTACAAAAAGCAAAGAAAGTAAATGAAAATATGTACTCTCTTCAGAATGTCATTTCACAACAGCAAAACCAAATAGCAGATCTTCAACAATATTGTAATAAATTGGAAGCTGAT---TTGCAAGGCAAATTTAGTTCATTAGTGTCATCAGTTGAGTGGTATCTAAGATCTATGGAATTACCAGATGATGTAAAGAATGATATTGAACAGCAATTAAATTCAATTGATTTAATTAATCCCATTAATGCTATAGATGATATCGAATCGTTGATTAGAAATTTAATTCAAGATTATGACAGAACGTTTTTAATGTTAAAAGGACTTTTGAAGCAATGCAACTATGAATATGCATATGAA------
>AGE47457
ATGCTCAAGATGGAGTCTACTCAGCAGATGGCATCTTCTATCATTAACTCTTCTTTTGAAGCTGCAGTTGTCGCTGCAACTTCTACATTGGAATTAATGGGTATTCAATATGATTATAATGAAGTATATACTAGAGTTAAAAGTAAGTTTGATTTTGTAATGGATGATTCTGGCGTTAAGAATAATCTAATAGGTAAAGCAGTTACAATTGATCAGGCTTTGAATGGTAAGTTTAGTTCATCTATCAGAAATAGAAATTGGATGACTGATTCAAAAACTGTAGCAAGATTAGATGAAGATGTGAACAAACTCAGAATATTATTGTCATCGAAAGGAATTGATCAAAAAATGAGAGTTCTTAATGCATGCTTTAGTGTTAAGAGAGTACCTGGAAAATCGTCATCTATCATTAAATGTACTAGGTTAATGAAAGAGAAAATAGAACGTGGAGAAGTCGAAGTGGATGATGCGTTTATTGAAGAAAAAATGGAAATTGACACTATAGATTGGAAATCCAGATATGATCAACTTGAAAGACGATTTGAGTCGTTAAAACAGCGAGTTAATGAAAAGTACAATAATTGGGTTATTAAGGCAAGGAAAGTAAACGAAAACATGAACTCTCTTCAGAATGTTATTTCGCAACAACAAGCTCATATTAATGAATTACAAATATATAATAATAAACTAGAGCGTGAT---TTACAATCAAAAATAGGATCAGTTATTTCATCCATTGAATGGTACTTACGGTCTATGGAACTATCAGATGACATTAAATCAGATATTGAACAACAACTCAATTCAATAGATCATATTAATCCAGTTAACGCTTTTGACGATTTTGAGTCTATTCTTCGTAATTTAATATCTGATTATGATAGAATTTTTATTATGTTTAAAGGATTGTTGCAGCAAAGTAATTACACTTATACCTATGAG------
>AGE45449
ATGCTCAAGATGGAGTCTACTCAGCAGATGGCATCTTCTATCATTAACTCTTCTTTTGAAGCTGCAGTTGTCGCTGCAACTTCTACATTGGAATTAATGGGTATTCAATATGATTATAATGAAGTATATACTAGAGTTAAAAGTAAGTTTGATTTTGTAATGGATGATTCTGGCGTTAAGAATAATCTAATAGGTAAAGCAGTTACAATTGATCAGGCTTTGAATGGTAAGTTTAGTTCATCTATCAGAAATAGAAATTGGATGACTGATTCAAAAACTGTAGCAAGATTAGATGAAGATGTGAACAAACTCAGATTATTATTGTCATCGAAAGGAATTGATCAAAAAATGAGAGTTCTTAATGCATGCTTTAGTGTTAAGAGAGTACCTGGAAAATCGTCATCTATCATTAAATGTACTAGGTTAATGAAAGAGAAAATAGAACGTGGAGAAGTCGAAGTGGATGATGCGTTCATTGAAGAAAAAATGGAAATTGACACTATAGATTGGAAATCCAGATATGATCAACTTGAAAGACGATTTGAGTCGTTAAAACAGCGAGTTAATGAAAAGTACAATAATTGGGTTATTAAGGCAAGGAAAGTAAACGAAAACATGAACTCTCTTCAGAATGTTATTTCGCAACAACAAGCTCATATTAATGAATTACAAATATATAATAATAAACTAGAGCGTGAT---TTACAATCAAAAATAGGATCAGTTATTTCATCCATTGAATGGTACTTACGGTCTATGGAACTATCAGATGACATTAAATCAGATATTGAACAACAACTCAATTCAATAGATCATATTAATCCAGTTAACGCTTTTGACGATTTTGAGTCTATTCTTCGTAATTTAATATCTGATTATGATAGAATTTTTATTATGTTTAAAGGATTGTTGCAGCAAAGTAATTACACTTATACCTATGAG------
>AGE98718
---------ATGGAGTCTACTCAGCAGATGGTAAGCTCCATTATTAACACTTCTTTTGAAGCTGCAGTTGTTGCTGCCACTTCAACATTAGAATTAATGGGTATTCAATACGATTACAATGAAGTATTTACTAGAGTTAAAAGTAAATTTGATTATGTGATGGATGACTCTGGTGTTAAAAACAATCTTTTGGGTAAAGCTATAACTATTGATCAGGCGTTAAATGGAAAGTTTGGCTCAGCTATTAGAAATAGAAATTGGATGACTGATTCTAAAACGGTTGCTAAACTAGATGAAGACGTGAATAAACTTAGAATGACATTATCTTCTAAAGGAATCGACCAAAAGATGAGAGTACTTAATGCTTGTTTTAGTGTAAAAAGAATACCAGGAAAATCATCATCAATAATTAAATGCACTAGACTTATGAAGGATAAAATAGAACGTGGGGAAGTTGAGGTTGATGATTCATATGTTGATGAGAAAATGGAAATTGATACTATTGATTGGAAATCTCGTTATGATCAGTTAGAAAAAAGATTTGAGGCACTAAAACAAAGAGTTAATGAAAAATATAATACTTGGGTACAAAAAGCAAAGAAAGTAAATGAAAATATGTACTCTCTTCAGAATGTCATTTCACAACAGCAAAACCAAATATCAGATCTTCAACAATATTGTAATAAATTGGAAGCTGAT---TTGCAAGGCAAATTTAGTTCATTAGTGTCATCAGTTGAGTGGTATCTAAGATCTATGGAATTACCAGATGATGTAAAGAATGATATTGAACAGCAATTAAATTCAATTGATTTAATTAATCCCATTAATGCTATAGATGATATCGAATCGTTGATTAGAAATTTAATTCAAGATTATGACAGAACGTTTTTAATGTTAAAAGGACTTTTGAAGCAATGCAACTATGAATATGCATATGAG------
>ADK46592
---------ATGGAGTCTACTCAGCAGATGGTAAGCTCTATTATTAATACTTCTTTTGAAGCTGCAGTTGTTGCTGCTACTTCAACATTAGAATTAATGGGTATTCAATATGATTACAATGAAATATTTACCAGAGTTAAAAGTAAATTTGATTATGTGATGGATGACTCTGGTGTAAAAAACAATCTTTTAGGTAAAGCTATAACTATTGATCAGGCATTAAATGGAAAGTTTGGTTCAGCTATTAGAAATAGAAATTGGATGACTGATTCTAAAACGGTTGCTAAATTAGATGAAGATGTAAATAAACTGAGAATGACATTATCTTCTAAAGGAATTGACCAAAAGATGAGAGTACTTAATGCCTGTTTTAGTGTAAAGAGAATACCAGGAAAATCATCGTCAATAATTAAATGTACTAGACTTATGAAGGATAAAATAGAACGTGGAGAAGTTGAGGTTGATGATTCATATGTTGATGAGAAAATGGAAATTGATACTATTGATTGGAAATCTCGTTATGATCAGTTAGAAAAAAGATTTGAGTCACTAAAACTGAGAGTTACTGAGAAATACAATACTTGGGTACAAAAGGCAAAGAAAGTAAATGAAAATATGTACTCTCTTCAAAATGTCATCTCACAGCAGCAAAATCAAATAGCAGATCTTCAACAATATTGTAATAAGTTAGAAGCTGAT---TTGCAAAGCAAGTTTAGTTCATTAGTGTCATCAGTTGAGTGGTATCTAAGGTCTATGGAACTACCAGATGATGTAAAGAATGATATTGAACAGCAGTTAAATTCAATTGATTTAATTAATCCCATTAATGCTATAGACGATATTGAATCTTTAATTAGAAATTTAATTCAAGATTATGACAGAACATTTTTAATGTTAAAAGGACTGTTGAAGCAGTGCAATTATGAATATGCATGTGAG------
>AGE47182
---------ATGGAGTCTACTCAGCAGATGGTAAGCTCTATTATTAACACTTCTTTTGAAGCTGCAGTTGTTGCTGCTACTTCAACATTAGAATTAATGGGTATTCAATATGATTACAATGAAATATTTACTAGAGTTAAAAGTAAATTTGATTATGTGATGGATGACTCTGGTGTAAAAAACAATCTTTTAGGTAAAGCTATAACTATTGATCAGGCATTAAATGGAAAGTTTGGTTCAGCTATTAGAAATAGAAATTGGATGACTGATTCTAAAACGGTTGCTAAATTAGATGAAGATGTAAATAAACTGAGAATGACATTATCTTCTAAAGGAATTGACCAGAAGATGAGAGTACTTAATGCCTGTTTTAGTGTAAAGAGAATACCAGGAAAATCATCGTCAATAATTAAATGCACTAGACTTATGAAGGATAAAATAGAACGTGGAGAAGTTGAAGTTGATGATTCATATGTTGACGAGAAAATGGAAATTGATACTATTGATTGGAAATCTCGTTATGATCAGTTAGAAAAAAGATTCGAGTCACTAAAACTAAGAGTTACTGAGAAATACAATACTTGGGTACAAAAGGCAAAGAAAGTAAATGAAAATATGTACTCTCTTCAAAATGTCATCTCACAACAGCAAAATCAAATAGCAGATCTTCAACAATATTGTAATAAGTTAGAAGCTGAT---TTGCAAAGCAAATTTAGTTCATTAGTGTCATCAGTTGAGTGGTATCTAAGGTCTATGGAACTACCAGATGATGTAAAGAATGATATTGAACAGCAGTTAAATTCAATTGATTTAATTAATCCCATTAATGCTACAGACGATATTGAATCTCTAATTAGAAATTTAATTCAAGATTATGACAGAACATTTTTAATGTTAAAAGGACTGTTGAAGCAGTGCAATTATGAATATGCATGTGAG------
>AGH16215
---------ATGGAGTCTACTCAGCAGATGGTAAGCTCTATTATTAATACTTCTTTTGAAGCTGCAGTTGTTGCTGCTACTTCAACATTAGAATTAATGGGTATTCAATATGATTACACTGAAGTATTTAACAGAGTTAAAAGTAAATTTGATTATGTGATGGATGACTCTGGTGTTAAAAACAATCTTTTGGGTAAAGCTATAACTATTGATCAGGCGTTAAATGGAAAGTTTGGCTCAGCTATTAGAAATAGAAATTGGATGACTGATTCTAAAACGGTCGCTAAATTAGATGAAGATGTGAATAAACTTAGAATGACTTTATCTTCTAAAGGAATCGATCAAAAGATGAGAGTACTTAATGCTTGTTTTAGTGTAAAAAGAATACCAGGAAAATCATCATCAATAATTAAATGCACTAGACTTATGAAGGATAAAATAGAACGTGGAGAAGTTGAGATTGATGATTCATATGTTGATGAGAAAATGGAAATTGATACTATTGATTGGAAATCTCGTTATGATCAGTTAGAAAAAAGATTTGAGTCACTAAAACAAAGAGTGAATGAGAAATACAATACTTGGGTACAAAAAGCGAAGAAAGTAAATGAAAATATGTACTCTCTTCAGAATGTTATTTCACAACAGCAAAACCAAATAGCAGATCTTCAACAATATTGTAATAAATTAGAAGCTGAT---TTGCAAGGCAAATTTAGTTCATTAGTATCATCAGTTGAGTGGTATCTAAGGTCTATGGAATTACCAGATGATGTAAAGAATGATATTGAACAGCAGTTAAATTCAATTGATTTAATTAATCCCATTAATGCTATAGATGATATCGAATCGTTGATTAGAAATTTAATTCAAGATTATGACAGAACATTTTTAATGTTAAAAGGACTGTTGAAGCAATGCAACTATGAATATGCATATGAG------
>ADB97218
ATGCTCAAGATGGAGTCTACTCAGCAGATGGCAAACTCTATTATTAACACTTCTTTTGAAGCTGCAGTTGTTGCTGCCACTTCAACATTAGAATTAATGGGTATACAATATGATTATAATGAAATTTACACTAGAGTTAAAAGTAAGTTTGATTATGTAATGGATGATTCTGGTGTTAAGAACAATTTATTGGGCAAAGCGGCGACTATTGATCAGGCATTGAATGGAAAATTTGGTTCGGCTACAAGGAATAGAAATTGGATGACTGACTCAAAAACAGTAGCTAGATTAGATGAAGATGTGAATAAATTAAGAATGATGCTTTCATCTAAAGGAATTGATCAAAAGATGAGAGTACTTAATGCTTGTTTTAGTGTTAAAAGGATACCAGGAAAGTCATCATCAATTATAAAGTGTACTAGACTGATGAAGGACAAAATTGAACGTGGTGAAGTTGAAGTTGATGATTCATTCGTTGAAGAGAAGATGGAAGTTGATACAATTGACTGGAAATCAAGATATGATCAGCTAGAGAAAAGGTTTGAATCATTGAAACAGAGAGTGAATGAGAAATATGCTAGTTGGGTGCAGAAAGCAAAGAAAGTTAATGAAAACATGTACTCTCTTCAAAATGTTATATCACAACAACAGAGTCAAATAGCAGACCTTCAAAATTACTGTAATAAATTAGAAGCTGAT---TTACAGAATAAAATTGGTTCACTAGTTTCATCTGTTGAATGGTATCTCAAATCAATGGAATTGCCAGATGAAGTTAAAACTGATATAGAACAGCAATTGAATTCAATTGACACTATCAGTCCAATAAATGCAATAGATGATTTTGAAATTTTAATAAGAAATCTAATTCATGACTATGATAGAACATTCTTAATGTTTAAGGGACTATTACGGCAATGCAACTACGAATATGCATACGAA------
>AGF86119
---------ATGGAGTCTACTCAGCAGATGGTAAGCTCTATTATTAATACTTCTTTTGAAGCTGCAGTTGTTGCTGCCACTTCAACATTAGAATTAATGGGTATTCAATATGATTACAATGAAGTATTTACTAGAGTTAAAAGTAAGTTTGATTACGTGATGGATGACTCTGGTGTAAAAAACAATCTTTTGGGTAAGGCTATAACTATTGATCAGGCGTTGAATGGAAAGTTTGGATCAGCTATTAGAAATAGAAATTGGATGACTGATTCTAAGACGGTTGCAAAATTAGATGAAGATGTGAATAAACTTAGAATGACATTATCTTCTAAAGGAATTGACCAAAAGATGAGAGTACTTAATGCTTGTTTTAGTGTGAAAAGAATACCAGGAAAATCATCATCAATAATTAAATGCACTAGACTTATGAAGGATAAAATAGAACGTGGAGAAGTTGAGGTTGATGATTCATATGTTGATGAAAAAATGGAAGTTGATACTATTGATTGGAAATCTCGGTATGATCAGCTAGAAAGAAGATTTGAGTCACTAAAACAAAGAGTTAGTGAAAAATACAACGCTTGGGTACAAAAAGCGAAGAAAGTAAATGAAAATATGTACTCTCTTCAGAATGTTATTTTACAACAGCAAAACCAAATAGCGGATCTTCAACAGTATTGTAATAAATTGGAAGTTGAT---TTGCAAGGCAAGTTTAGTTCATTAGTGTCATCAGTTGAGTGGTATCTAAGGTCTATGGAATTACCAGATGATGTAAAGACTGATATAGAACAGCAGTTAAACTCAATTGATTTAATTAATCCCATTAATGCTGTAGATGATATCGAATCGTTGATTAGAAATTTAATTCAAGATTATGACAGAACATTTTTAATGTTAAAAGGACTGTTGAAGCAATGCAACTATGAATATGCATATGAG------
>AGE98496
---------ATGGAGTCTACTCAGCAGATGGTAAGCTCTATTATTAACACTTCTTTTGAAGCTGCAGTTGTTGCTGCCACTTCAACATTAGAATTAATGGGTATTCAATATGATTACAATGAAGTATTCACTAGAGTTAAAAGTAAATTTGATTATGTGATGGATGATTCTGGTGTTAAAAACAATCTTTTGGGTAAAGCTATAACTATTGATCAGGCGTTAAATGGAAAGTTTGGCTCAGCTATTAGAAATAGAAATTGGATGACTGATTCTAAAACGGTTGCTAAATTAGATGAAGACGTGAATAAACTTAGAATGACATTATCTTCTAAAGGAATCGATCAAAAGATGAGAGTACTTAATGCTTGTTTTAGTGTAAAAAGAATACCAGGAAAATCATCATCAATAATTAAATGCACTAGACTTATGAAGGATAAAATAGAACGTGGAGAAGTTGAGGTTGATGATTCATATGTTGATGAGAAAATGGAAATTGATACTATTGATTGGAAATCTCGTTATGATCAGTTAGAAAAAAGATTTGAGTCACTAAAACAAAGAGTTAATGAGAAATACAATACTTGGGTACAAAAAGCGAAGAAAGTAAATGAAAATATGTACTCTCTTCAGAATGTCATTTCGCAACAGCAAAACCAAATAGCAGATCTTCAACAATATTGTAATAAATTGGAAGCTGAT---TTGCAAGGCAAATTTAGTTCATTAGTGTCATCAGTTGAGTGGTATCTAAGGTCAATGGAATTACCAGATGATGTAAAGAATGATATTGAACAGCAGTTAAATTCAATTGATTTAATTAATCCCATTAATGCTATAGATGATATCGAATCGTTGATTAGAAATTTAATTCAAGATTATGACAGAACATTTTTAATGTTAAAAGGACTGTTGAAGCAATGTAACTATGAATATGCATATGAG------
>ACZ52003
---------ATGGAGTCTACTCAGCAGATGGTAAGCTCTATTATTAATACTTCTTTTGAAGCTGCAGTTGTTGCTGCTACTTCAACATTAGAATTAATGGGTATTCAGTATGATTACAATGAAGTATTTACTAGAGTTAAAAGTAAATTTGATTATGTGATGGATGACTCTGGTGTTAAAAACAATCTTTTGGGTAAAGCTATAACTATTGATCAGGCGTTAAATGGAAAGTTTGGCTCAGCTATTAGAAATAGAAATTGGATGACTGATTCTAAAACGGTTGCTAAATTAGATGAAGACGTGAATAAACTCAGAATGATATTATCTTCTAAAGGAATCGACCAAAAGATGAGAGTACTTAATGCTTGTTTTAGTGTAAAAAGAATACCAGGAAAATCATCATCAATAATTAAATGTACTAGACTTATGAAGGATAAAATAGAACGTGGAGAAGTTGAGGTTGATGATTCATATGTTGATGAGAAAATGGAAATTGATACTATTGATTGGAAATCTCGTTATGATCAGTTAGAAAAAAGATTCGAGTCACTAAAACAAAGAGTTAATGAGAAATACAATACTTGGGTGCAAAAAGCAAAGAAAGTAAATGAAAATATGTACTCTCTTCAGAATGTCATTTCACAACAGCAAAACCAAATAGCAGATCTTCAACAATATTGTAATAAATTAGAAGCTGAT---TTGCAAAGCAAATTTAGTTCATTAGTGTCATCAGTTGAGTGGTATCTAAGATCTATGGAATTACCAGATGATGTAAAGACTGATATTGAACAGCAGTTAAATTCAATTGATTTAATTAATCCTATTAATGCTATAGATGATATCGAATCATTGATTAGAAATTTAATTCAAGATTATGACAGAACATTTTTAATATTAAAAGGACTTCTGAAGCAATGCAACTATGAATATGCATATGAG------
>AGE99146
---------ATGGAGTCTACTCAGCAGATGGTAAGCTCCATTATTAACACTTCTTTTGAAGCTGCAGTTGTTGCTGCCACTTCAACATTAGAATTAATGGGTATTCAATATGATTACAATGAAGTATTTACTAGAGTTAAAAGTAAATTTGATTATGTGATGGATGACTCTGGTGTTAAAAACAATCTTTTGGGTAAAGCTATAACTATTGATCAGGCGTTAAATGGAAAGTTTGGCTCAGCTATTAGAAATAGGAATTGGATGACTGATTCTAAAACGGTTGCTAAACTAGATGAAGATGTGAATAAACTTAGAATGACATTATCTTCTAAAGGAATCGACCAAAAGATGAGAGTACTTAATGCTTGTTTTAGTGTAAAAAGAGTACCAGGAAAATCATCATCAATAATTAAATGCACTAGACTTATGAAGGATAAAATAGAACGTGGGGAAGTTGAGGTTGATGATTCATATGTTGATGAGAAAATGGAAATTGATACTATTGATTGGAAATCTCGTTATGATCAGTTAGAAAAAAGATTTGAGGCACTAAAACAAAGAGTTAATGAAAAATATAATACTTGGGTACAAAAAGCAAAGAAAGTAAATGAAAATATGTACTCTCTTCAGAATGTCATTTCACAACAGCAAAACCAAATAGCAGATCTTCAACAATATTGTAATAAATTGGAAGCTGAT---TTGCAAGGCAAATTTAGTTCATTAGTGTCATCAGTTGAGTGGTATCTAAGATCTATGGAATTACCAGATGATGTAAAGAATGATATTGAACAGCAATTAAATTCAATTGATTTAATTAATCCCATTAATGCTATAGATGATATCGAATCGTTGATTAGAAATTTAATTCAAGATTATGACAGAACGTTTTTAATGTTAAAAGGACTTTTGAAGCAATGCAACTATGAATATGCATATGAG------
>AGE98910
ATGCTCAAGATGGAGTCTACTCAGCAGATGGTAGGTTCTATTATTAACACTTCTTTTGAAGCTGCAGTTGTTGCCGCCACTTCAACACTAGAATTGATGGGTATTCAATATGATTATAATGAAGTATTTACTAGAGTTAAAAGTAAGTTTGACTATGTGATGGATGACTCTGGTGTTAAAAACAATCTTTTAGGTAAAGCTATGACTATTGATCAGGCATTAAATGGAAAATTCGGCTCAGTAGTAAGAAATAGAAATTGGATGACTGATTCTAAAACAGTAGCTAAATTAGATGAGGATGTGAACAAACTTAGAATGATATTATCATCTAAAGGAATTGATCAAAAGATGAGAGTACTTAATGCTTGTTTTAGTGTGAAAAGAATACCAGGAAAATCATCATCGATTATCAAATGCACCAGACTCATGAGAGATAAAATAGAACGAGGAGAGGTTGAAGTTGATGACTCATTTGTTGATGAAAAGATGGAAATTGATACTATTGATTGGAAATCTAGATATGATCAATTGGAGAAAAGATTCGAGTCATTAAAACAGAGAGTTAATGAAAAATATAACAATTGGGTGCAAAAAGCAAAGAAAGTGAATGAAAATATGTGCTCTCTTCAAAATGTTATTTCACAGCAGCAAAGTCAAATAGCAGACCTTCAACAATATTGTAGCAAATTGGAAACTGAC---TTACAAAACAAAATTAGTTCATTAGTGTCATCAGTTGAATGGTATCTAAGGTCTATGGAACTATCAGACGATATTAAAACTGATATTGAACAGCAACTAAATTCAATTGACGCAATCAATCCTATCAACGCTATAGACGATCTTGAATCATTGATTAGAAATTTGATCCAAGATTATGACAAAACATTTTTAATGTTGAAAGGACTTGCGAGGCAATGCAACTATGAATGTACGTACGAA------
>ACZ51812
---------ATGGAGTCTACTCAGCAGATGGTAAGCTCTATTATTAATACTTCTTTTGAAGCTGCAGTTGTTGCTGCTACTTCAACATTAGAATTAATGGGTATTCAGTATGATTACAATGAAGTATTTACTAGAGTTAAAAGTAAATTTGATTATGTGATGGATGACTCTGGTGTTAAAAACAATCTTTTGGGTAAAGCTATAACTATTGATCAGGCGTTAAATGGAAAGTTTGGCTCAGCTATTAGAAATAGAAATTGGATGACTGATTCTAAAACGGTTGCTAAATTAGATGAAGACGTGAATAAACTCAGAATGATATTATCTTCTAAAGGAATCGACCAAAAGATGAGAGTACTTAATGCTTGTTTTAGTGTAAAAAGAATACCAGGAAAATCATCATCAATAATTAAATGTACTAGACTTATGAAGGATAAAATAGAACGTGGAGAAGTTGAGGTTGATGATTCATATGTTGATGAGAAAATGGAAATTGATACTATTGATTGGAAATCTCGTTATGATCAGTTAGAAAAAAGATTCGAGTCACTAAAACAAAGAGTTAATGAGAAATACAATACTTGGGTGCAAAAAGCAAAGAAAGTAAATGAAAATATGTACTCTCTTCAGAATGTCATTTCACAACAGCAAAACCAAATAGCAGATCTTCAACAATATTGTAATAAATTAGAAGCTGAT---TTGCAAAGCAAATTTAGTTCATTAGTGTCATCAGTTGAGTGGTATCTAAGATCTATGGAATTACCAGATGATGTAAAGACTGATATTGAACAGCAGTTAAATTCAATTGATTTAATTAATCCYATTAATGCTATAGATGATATCGAATCATTGATTAGAAATTTAATTCAAGATTATGACAGAACATTTTTAATATTAAAAGGACTTCTGAAGCAATGCAACTATGAATATGCATATGAG------
>ADK46593
---------ATGGAGTCTACTCAGCAGATGGTAAGCTCTATTATTAACACTTCTTTTGAAGCCGCAGTTGTTGCTGCTACTTCAACATTAGAATTAATGGGTATTCAATATGATTACAATGAAATATTTACCAGAGTTAAAAGTAAATTTGATTATGTGATGGATGACTCTGGTGTAAAAAACAATCTTTTAGGTAAAGCTATAACTATTGATCAGGCATTAAATGGAAAGTTTGGTTCAGCTATTAGAAATAGAAATTGGATGACTGATTCTAAAACGGTTGCTAAATTAGATGAAGATGTAAATAAACTGAGAATGACATTATCTTCTAAAGGAATTGACCAAAAGATGAGAGTACTTAATGCTTGTTTTAGTGTAAAGAGAATACCAGGAAAATCGTCGTCAATAATTAAATGCACTAGACTTATGAAGGATAAAATAGAACGTGGAGAAGTTGAGGTTGATGATTCATATGTTGATGAGAAAATGGAGATTGATACTATTGATTGGAAATCTCGTTATGATCAGTTAGAAAAAAGATTTGAGTCACTAAAACTAAGAGTTACTGAGAAATATAATACTTGGGTACAAAAGGCAAAGAAAGTAAATGAAAATATGTACTCTCTTCAAAATGTCATCTCACAACAGCAAAATCAAATAGCAGATCTTCAGCAATATTGTAATAAGTTGGAAGCTGAT---TTGCAAGGCAAATTTAGTTCATTAGTGTCATCAGTTGAATGGTATCTAAGGTCTATGGAACTACCAGATGATGTAAAGAATGATATTGAACAGCAGTTAAATTCAATTGATTTAATTAATCCCATTAATGCTATAGACGATATTGAATCTTTAATTAGAAATTTAATTCAAGATTATGACAGAACATTTTTAATGTTAAAAGGACTGTTGAAGCAGTGCAATTATGAATATGCATGTGAG------
>AGE47050
ATGCTCAAGATGGAGTCTACTCAGCAGATGGCATCTTCTATTATTAACTCTTCTTTTGAAGCTGCAGTTGTCGCTGCAACTTCTACATTGGAATTAATGGGTATTCAATATGATTATAATGAAGTATATACTAGAGTTAAAAGTAAGTTTGATTTTGTAATGGATGATTCTGGCGTTAAGAATAATCTAATAGGTAAAGCAGCTACAATTGATCAGGCTTTGAATGGTAAGTTTAGTTCATCTATTAGAAATAGAAATTGGATGACTGATTCAAAAACTGTAGCAAGATTAGATGAAGATGTGAACAAACTTAGATTATTATTGTCATCGAAAGGAATTGATCAAAAAATGAGAGTTCTTAATGCATGCTTTAGCGTTAAGAGAGTGCCTGGAAAATCGTCATCTATCATTAAATGTACTAGGTTAATGAAAGAGAAAATAGAACGTGGAGAAGTCGAAGTGGATGATGCATTTATTGAAGAAAAAATGGAAATTGACACTATAGATTGGAAATCCAGATATGATCAACTTGAAAGACGATTTGAGTCGTTAAAACAGCGAGTTAATGAAAAGTACAATAATTGGGTTATTAAGGCAAGGAAAGTAAACGAAAACATGAGCTCTCTTCAGAATGTTATTTCGCAACAACAAGCTCATATCAATGAATTACAAATATATAATAATAAACTAGAGCGTGAT---TTACAATCAAAAATAGGATCAGTTATTTCATCCATTGAATGGTACTTACGGTCTATGGAACTATCAGATGACATTAAATCAGATATTGAACAACAACTTAATTCAATAGATCATATTAATCCAGTTAATGCTTTCGATGATTTTGAGTCTATTCTTCGTAATTTAATATCTGATTATGATAAAATTTTTATTATGTTTAAAGGATTGTTGCAGCAAAGTAATTACACTTATACCTATGAG------
>AGE47110
ATGCTCAAGATGGAGTCTACTCAGCAGATGGCATCTTCTATTATTAACTCTTCTTTTGAAGCTGCAGTTGTCGCTGCAACTTCTACATTGGAATTAATGGGTATTCAATATGATTATAATGAAGTATATACTAGAGTTAAAAGTAAGTTTGATTTTGTAATGGATGATTCTGGCGTTAAGAATAATCTAATAGGTAAAGCAGTTACAATTGATCAGGCTTTGAATGGTAAGTTTAATTCATCTATTAGGAATAGAAATTGGATGACTGATTCAAAAACTGTAGCAAGATTAGATGAAGATGTAAACAAACTTAGATTATTATTGTCATCGAAAGGAATTGATCAAAAAATGAGAGTTCTTAATGCATGCTTTAGTGTTAAGAGAGTACCTGGAAAATCGTCATCTATCATTAAATGTACTAGGTTAATGAAAGAGAAAATAGAACGTGGAGAAGTCGAAGTGGATGATGCATTCATTGAAGAAAAAATGGAAATTGACACTATAGATTGGAAATCCAGATATGATCAACTTGAAAGACGATTTGAGTCGTTAAAACAGCGTGTTAATGAAAAGTACAATAATTGGGTTATTAAGGCAAGGAAAGTAAACGAAAACATGAGCTCTCTTCAGAATGTTATTTCGCAACAACAAGCTCATATCAATGAATTACAAATGTATAATAATAAACTAGAGCGTGAT---TTACAATCAAAAATAGGATCAGTTATTTCATCCATTGAATGGTACTTACGATCTATGGAACTATCAGATGACATTAAATCAGATATTGAACAACAACTCAATTCAATAGATCATATTAATCCAGTTAATGCTTTCGATGATTTTGAGTCTATACTTCGTAATTTAATATCTGATTATGATAGAATTTTTATTATGTTTAAAGGATTGTTGCAGCAAAGTAATTACACTTATACCTATGAG------
>ACZ51632
---------ATGGAGTCTACTCAGCAGATGGTAAGCTCTATTATTAATACTTCTTTTGAAGCTGCAGTTGTTGCTGCTACTTCAACATTAGAATTAATGGGTATTCAGTATGATTACAATGAAGTATTTACTAGAGTTAAAAGTAAATTTGATTATGTGATGGATGACTCTGGTGTTAAAAACAATCTTTTGGGTAAAGCTATAACTATTGATCAGGCGTTAAATGGAAAGTTTGGCTCAGCTATTAGAAATAGAAATTGGATGACTGATTCTAAAACGGTTGCTAAATTAGATGAAGACGTGAATAAACTCAGAATGATATTATCTTCTAAAGGAATCGACCAAAAGATGAGAGTACTTAATGCTTGTTTTAGTGTAAAAAGAATACCAGGAAAATCATCATCAATAATTAAATGTACTAGACTTATGAAGGATAAAATAGAACGTGGAGAAGTTGAGGTTGATGATTCATATGTTGATGAGAAAATGGAAATTGATACTATTGATTGGAAATCTCGTTATGATCAGTTAGAAAAAAGATTCGAGTCACTAAAACAAAGAGTTAATGAGAAATACAATACTTGGGTGCAAAAAGCAAAGAAAGTAAATGAAAATATGTACTCTCTTCAGAATGTCATTTCACAACAGCAAAACCAAATAGCAGATCTTCAACAATATTGTAATAAATTAGAAGCTGAT---TTGCAAGGCAAATTTAGTTCATTAGTGTCATCAGTTGAGTGGTATCTAAGATCTATGGAATTACCAGATGATGTAAAGACTGATATTGAACAGCAGTTAAATTCAATTGATTTAATTAATCCTATTAATGCTATAGATGATATCGAATCATTGATTAGAAATTTAATTCAAGATTATGACAGAACATTTTTAATATTAAAAGGACTTCTGAAGCAATGCAACTATGAATATGCATATGAG------
>AFX61464
ATGCTCAAGATGGAGTCTACTCAGCAGATGGCTTCCTCAATTATTAATTCTTCATTTGAAGCTGCAGTAGTTGCTGCAACTTCTACGCTTGAACTTATGGGCATTCAATATGATTATAATGAAGTGTATACTAGAGTCAAGAGTAAATTTGATCTTGTGATGGATGATTCTGGTGTTAAAAATAATCTGATGGGTAAAGCGATTACTATTGACCAGGCTCTAAATGGAAAATTTGGTTCGGCAATTAGAAATAGAAATTGGATGGCTGATTCTCGAACTGTGGCTAAATTGGATGAGGATGTAAACAAATTAAGGATGATGTTGTCATCGAAAGGAATTGACCAAAAAATGAGAGTGTTGAACGCCTGTTTCAATGTTAAGAGAGTGCCTGGAAAATCATCATCTATAGTAAAATGTACTAAGTTAATGAAAGACAAACTAGAACGTGGTGAAGTTGAAGTGGATGATTCTTTCGTTGAAGAGAAGATGGAAGTCGATACTATCAATTGGAAACTAAGATATGATCAACTAGAAAAGAGGTTCGAATCATTGAAGCACCGGGTTAATGAAAAGTATAATACTTGGGTTGTAAAGGCTAGAAAAGTGAACGAAAATATGAACTCTCTTCAGAGTGTGATATCTCAACAACAAGCACACATTAATGAATTACAGATGTACAACAATAAATTAGAGCGTGAC---TTGCAGTCAAAAATTGGATCGGTCGTCTCATCGATAGAATGGTATTTACGCTCAATGGAGTTGTCTGATGATGTGAAAGTAGATATTGAGCAACAGCTTAATTCGATAGACCAGTTAAATCCAGTTAACGCAATAGATGATTTTGAATCAGTGCTTCGCAACTTGATTTCTGATTATGATAGATTATTTATAATGTTTAAAGGGTTATTGCAGCAATGTGATTATACGTGTACTTATGAA------
>AGE47230
ATGCTCAAGATGGAGTCTACTCAGCAGATGGTATCTTCTATTATTAACTCTTCTTTTGAAGCTGCAGTTGTCGCTGCAACTTCTACATTGGAATTAATGGGTATTCAATATGATTATAATGAAGTATATACTAGAGTTAAAAGTAAGTTTGATTTTGTAATGGATGATTCTGGCGTTAAGAATAATCTAATAGGTAAAGCAGTTACAATTGATCAGGCTTTGAATGGTAAGTTTAGTTCATCTATCAGAAATAGAAATTGGATGACTGATTCAAAAACTGTAGCAAGATTAGATGAAGATGTGAACAAACTTAGATTATTATTGTCATCGAAAGGAATTGATCAAAAAATGAGAGTTCTTAATGCATGCTTTAGTGTTAAGAGAGTACCTGGAAAATCGTCATCTATCATTAAATGTACTAGGTTAATGAAAGAGAAAATAGAACGTGGAGAAGTCGAAGTGGATGATGCATTCATTGAAGAAAAAATGGAAATTGACACTATAGATTGGAAATCCAGATATGATCAACTTGAAAGACGATTTGAGTCGTTAAAACAGCGAGTTAATGAAAAGTACAATAATTGGGTTATTAAGGCAAGGAAAGTAAACGAAAACATGAACTCTCTTCAGAATGTTATTTCGCAACAACAAGCTCATATCAATGAATTACAAATATATAATAATAAACTAGAGCGTGAT---TTACAATCAAAAATAGGATCAGTTATTTCATCCATTGAATGGTACTTACGGTCTATGGAACTATCAGATGACATTAAATCAGATATTGAACAACAACTCAATTCAATAGATCATATTAATCCAGTTAATGCTTTTGATGATTTCGAGTCTATTCTTCGTAATTTAATATCTGATTATGATAGAATTTTTATTATGTTTAAAGGATTGTTGCAGCAAAGTAATTACACTTATACCTATGAG------
>ACF75908
ATGCTCAAGATGGAGTCTACTCAGCAGATGGTAAGCTCTATTATTAACACTTCTTTTGAAGCTGCAGTTGTTGCTGCTACTTCAACATTAGAATTAATGGGTATTCAATATGATTATAATGAAGTATTTACCAGAGTTAAAAGTAAATTTGATTATGTGATGGATGATTCTGGTGTAAAAAACAATCTTTTAGGTAAAGCTATAACTATTGATCAGGCGTTAAATGGAAAGTTTGGCTCAGCTATTAGAAATAGAAATTGGATGACTGATTCTAAAACGGTTGCTAAATTAGATGAAGACGTAAATAAACTTAGAATGACATTATCTTCTAAAGGAATTGACCAAAAGATGAGAGTACTTAATGCTTGTTTTAGTGTAAAAAGAATACCAGGAAAATCATCGTCAATAATTAAATGCACTAGACTTATGAAGGATAAAATAGAACGTGGAGAAGTTGAGGTTGATGATTCATATGTTGATGAGAAAATGGAAATTGATACTATTGATTGGAAATCTCGTTATGATCAGTTAGAAAAAAGATTTGAGTCACTAAAACAAAGAGTTACTGAGAAATACAATACTTGGGTACAAAAAGCAAAGAAAGTAAATGAAAATATGTACTCTCTTCAAAATGTCATCTCACAACAGCAGAATCAAATAGCAGATCTTCAACAATATTGTAATAAGTTGGAAGCTGAT---TTGCAAGGCAAATTTAGTTCATTGGTGTCATCAGTTGAGTGGTATCTAAGGTCTATGGAACTACCAGATGATGTAAAGAATGATATTGAACAGCAGTTAAATTCAATTGATTTAATTAATCCCATTAATGCTATAGACGATATTGAATCGTTAATCAGAAATTTAATTCAAGATTATGACAGAACATTTTTAATGTTAAAAGGACTGTTGAAGCAGTGCAATTATGAATATGCATGTGAG------
>AGE99447
---------ATGGAGTCTACTCAGCAGATGGTAAGCTCTATTATTAACACTTCTTTTGAAGCTGCAGTTGTTGCTGCCACTTCAACATTAGAATTAATGGGTATTCAATATGATTACAATGAAGTATTCACTAGAGTTAAAAGTAAATTTGATTATGTGATGGATGATTCTGGTGTTAAAAACAATCTTTTGGGTAAAGCTATAACTATTGATCAGGCGTTAAATGGAAAGTTTGGCTCAGCTATTAGAAATAGAAATTGGATGACTGATTCTAAAACGGTTGCTAAATTAGATGAAGACGTGAATAAACTTAGAATGACATTATCTTCTAAAGGAATCGATCAAAAGATGAGAGTACTTAATGCTTGTTTTAGTGTAAAAAGAATACCAGGAAAATCATCATCAATAATTAAATGCACTAGACTTATGAAGGATAAAATAGAACGTGGAGAAGTTGAGGTTGATGATTCATATGTTGATGAGAAAATGGAAATTGATACTATTGATTGGAAATCTCGTTATGATCAGTTAGAAAAAAGATTTGAGTCACTAAAACAAAGAGTTAATGAGAAATACAATACTTGGGTACAAAAAGCGAAGAAAGTAAATGAAAATATGTACTCTCTTCAGAATGTCATTTCGCAACAGCAAAACCAAATAGCAGATCTTCAACAATATTGTAATAAATTGGAAGCTGAT---TTGCAAGGCAAATTTAGTTCATTAGTGTCATCAGTTGAGTGGTATCTAAGGTCAATGGAATTACCAGATGATGTAAAGAATGATATTGAACAGCAGTTAAATTCAATTGATTTAATTAATCCCATTAATGCTATAGATGATATCGAATCGTTGATTAGAAATTTAATTCAAGATTATGACAGAACATTTTTAATGTTAAAAGGACTGTTGAAGCAATGTAACTATGAATATGCATATGAG------
>AGE46894
ATGCTCAAGATGGAGTCTACTCAGCAGATGGCATCTTCTATCATTAACTCTTCTTTTGAAGCTGCAGTTGTCGCTGCAACTTCTACATTGGAATTAATGGGTATTCAATATGATTATAATGAAGTATATACTAGAGTTAAAAGTAAGTTTGATTTTGTAATGGATGATTCTGGCGTTAAGAATAATCTAATAGGTAAAGCAGTTACAATTGATCAGGCTTTGAATGGTAAGTTTAGTTCATCTATCAGAAATAGAAATTGGATGACTGATTCAAAAACTGTAGCAAGATTAGATGAAGATGTGAACAAACTCAGATTATTATTGTCATCGAAAGGAATTGATCAAAAAATGAGAGTTCTTAATGCATGCTTTAGTGTTAAGAGAGTACCTGGAAAATCGTCATCTATCATTAAATGTACTAGGTTAATGAAAGAGAAAATAGAACGTGGAGAAGTCGAAGTGGATGATGCGTTTATTGAAGAAAAAATGGAAATTGACACTATAGATTGGAAATCCAGATATGATCAACTTGAAAGACGATTTGAGTCGTTAAAACAGCGAGTTAATGAAAAGTACAATAATTGGGTTATTAAGGCAAGGAAAGTAAACGAAAACATGAACTCTCTTCAGAATGTTATTTCGCAACAACAAGCTCATATTAATGAATTACAAATATATAATAATAAACTAGAGCGTGAT---TTACAATCAAAAATAGGATCAGTTATTTCATCCATTGAATGGTACTTACGGTCTATGGAACTATCAGATGACATTAAATCAGATATTGAACAACAACTCAATTCAATAGATCATATTAATCCAGTTAACGCTTTTGACGATTTTGAGTCTATTCTTCGTAATTTAATATCTGATTATGATAGAATTTTTATTATGTTTAAAGGATTGTTGCAGCAAAGTAATTACACTTATACCTATGAG------
>AGE47338
ATGCTCAAGATGGAGTCTACTCAACAGATGGTATCTTCTATTATTAATTCTTCTTTTGAAGCTGCAGTTGTCGCTGCAACTTCTACATTGGAATTAATGGGTATTCAATATGATTATAATGAAGTATATACTAGAGTTAAAAGTAAGTTTGATTTTGTAATGGATGATTCTGGCGTTAAGAATAATCTAATAGGTAAAGCAGCTACAATTGATCAGGCTTTGAATGGTAAGTTTAGTTCATCTATCAGAAATAGAAATTGGATGACTGATTCAAAAACTGTAGCAAGGTTAGATGAAGATGTGAACAAACTTAGATTATTATTGTCATCGAAAGGAATTGATCAAAAAATGAGAGTTCTTAATGCATGCTTTAGTGTTAAGAGAATACCTGGAAAATCGTCATCTATCATTAAATGTACTAGGTTAATGAAAGAGAAAATAGAACGTGGAGAAGTCGAAGTGGATGATGCATTCATTGAAGAAAAAATGGAAATTGACACTATAGATTGGAAATCCAGATATGATCAACTTGAAAGACGATTTGAGTCGTTAAAACAGCGAGTTAATGAAAAGTACAATAATTGGGTTATTAAGGCAAGGAAAGTAAACGAAAACATGAACTCTCTTCAGAATGTTATTTCACAACAACAAGCTCATATTAATGAATTACAAATATATAATAATAAACTAGAGCGTGAT---TTACAATCAAAAATAGGATCAGTTATTTCATCCATTGAATGGTACTTACGGTCTATGGAACTATCAGATGACATTAAATCAGATATTGAACAACAACTCAATTCAGTAGATCATATTAATCCAGTTAATGCTTTTGATGATTTTGAGTCTATTCTTCGTAATTTAATATCTGACTATGATAGAATTTTTATTATGTTTAAAGGATTGTTGCAGCAAAGTAATTACACTTATACCTATGAG------
>AFC90169
ATGCTCAAGATGGAGTCTACTCAGCAGATGGTAGGTTCTGTTATCAACACTTCTTTTGAAGCTGCAGTTGTTGCTGCCACTTCAACATTAGAATTGATGGGTATTCAATATGATTATAATGAAGTATTTACTAGAGTCAAGAGTAAATTTGACTATGTAATGGATGACTCTGGTGTTAAGAACAATCTTTTAGGTAAGGCTATGACTATTGATCAAGCACTAAATGGAAAATTTGGCTCAGCTATAAGGAATAGAAACTGGATGACAGATTCTAAAACAGTGGCTAAATTAGATGAAGATGTGAATAAACTTAGAATGATGTTATCTTCTAAAGGGATTGATCAAAAGATGAGAGTACTTAATGCTTGTTTTAGTGTGAAAAGAATACCAGGAAAATCATCATCTGTCATAAAGTGCACTAGATTAATGAAAGATAAGATAGAACGTGGTGAGGTTGAAGTTGACGATTCATTTGTTGATGAAAAGATGGAAGTCGACACTATTGATTGGAAATCTAGATATGATCAATTAGAGAAAAGATTTGAGTCATTAAAGCAAAGAGTTAATGAAAAATATAGTAGTTGGGTGCAGAAAGCAAAAAAAGTAAATGAAAATATGTACTCTCTTCAAAATGTCATTTCACAACAGCAGAACCAAATCGCAGATCTTCAACAATATTGTAATAAATTGGAGACCGAT---TTACAGAACAAAATTAGTTCACTAGTGTCATCAGTTGAGTGGTATCTAAGATCTATGGAATTATCAGATGACATCAAAACTGACATCGAACAACAATTGAATTCAATTGACGCAATTAATCCTATTAATGCTATTGATGATCTCGAATCATTGATCAGAAATTTAATTCAAGATTATGATAGAACATTTTTGATGTTAAAAGGACTTGTGAGGCAATGCAACTACGAATGTGCATACGAA------
>AGC82176
ATGCTCAAGATGGAGTCTACTCAGCAGATGGTAAGTTCCATTATTAACACTTCTTTTGAAGCTGCAGTTGTTGCTGCCACTTCAACATTAGAATTAATGGGTATTCAGTATGATTACAATGAGATATTTACTAGAGTTAAGAGTAAATTTGATTATGTAATGGATGATTCTGGTGTTAAAAACAACCTTTTAGGCAAAGCTGCGACTATTGATCAGGCACTAAATGGAAAATTCGGTTCAACTATAAGGAATAGAAATTGGATGACTGATTCTAAAACAGTGGCTAAGTTAGATGAAGATGTAAATAAACTCAGAATGATTTTATCTTCTAAGGGAATTGACCAAAAGATGAGAGTACTTAATGCTTGTTTTAGCGTGAAAAGGATACCAGGGAAATCATCATCAGTCATTAAATGCACTAGGCTTATGAAAGATAAAATAGAACGAGGAGAGGTTGAAGTTGATGATTCATTTGTTGATGAAAAAATGGAAATTGACACTATTGACTGGAAGGCTCGTTATGATCAATTGGAAAAAAGATTTGAGTCATTGAAGCAAAGAGTCAATGAAAAATATAATAGTTGGGTGCAAAAAGCAAAGAAAGTAAATGAAAATATGTACTCTCTTCAAAATGTTATCTCACAGCAGCAAAACCAAATAGCAGATCTTCAACAATATTGCAATAAATTGGAAGCTGAC---CTGCAAAGCAAAATTAGTTCATTAGTATCATCAGTTGAGTGGTATCTGAGGTCCATGGAATTGTCAGATGATGTCAAAACTGATATTGAGCAGCAGTTGAACTCGATTGATGCTATTAATCCTATTAATGCTATAGACGATCTTGAATCATTAATCAGAAACTTAATCCAAGATTATGACAGAACATTCTTGATGTTGAAAGGACTTGTAAGGCAATGCAACTACGAATGTACATATGAA------
>AGE98664
---------ATGGAGTCTACTCAGCAGATGGTAAGCTCTATTATTAACACTTCTTTTGAAGCTGCAGTTGTTGCTGCAACTTCAACATTAGAATTAATGGGTATTCAATATGATTACAATGAAGTATTTACCAGAGTTAAAAGTAAATTTGATTATGTGATGGATGACTCTGGTGTTAAAAACAATCTTTTGGGTAAAGCTATAACTATTGATCAGGCATTAAATGGAAAGTTTGGCTCAGCTATTAGAAATAGAAATTGGATGACTGATTCTAAAACGGTTGCTAAATTAGATGAAGACGTGAATAAACTTAGAATGACATTATCTTCTAAAGGAATTGATCAAAAGATGAGAGTACTTAATGCTTGTTTTAGTGTAAAAAGAATACCAGGAAAATCATCATCAATAATTAAATGCACTAGACTTATGAAGGATAAAATAGAACGTGGAGAAGTTGAGGTTGATGATTCATATGTTGATGAGAAAATGGAAATTGATACTATTGATTGGAAATCTCGTTATGATCAGTTAGAAAAAAGATTTGAGTCACTAAAACAAAGAGTTAATGAGAAATACAATACTTGGGTACAAAAAGCGAAGAAAGTAAATGAAAATATGTACTCTCTTCAGAATGTCATTTCACAACAGCAAAATCAAATAGCAGATCTTCAACAATATTGTAATAAATTGGAAGCTGAT---TTGCAAGGCAAATTTAGTTCATTAGTGTCATCAGTTGAGTGGTATCTAAGGTCTATGGAATTACCAGATGATGTAAAGAACGATATTGAACAGCAGTTAAATTCAATTGATTTAATTAATCCCATTAATGCTATAGATGATATCGAATCGTTGATTAGAAATTTAATTCAAGATTATGACAGAACATTTTTAATGTTAAAAGGACTGTTGAAGCAATGCAACTATGAATATGCATGTGAG------
>AEL20340
ATGCTCAAGATGGAGTCTACTCAGCAGATGGTAGGTTCTATTATTAACACTTCTTTTGAAGCTGCAGTTGTTGCTGCCACTTCAACACTAGAATTGATGGGTATTCAATATGATTATAATGAAGTATTTACTAGAGTCAAGAGTAAGTTTGATTATGTAATGGATGACTCTGGTGTTAAGAACAATCTTTTGGGTAAAGCTATGACTATTGATCAAGCACTAAATGGAAAATTTGGCTCAGTTATAAGGAATAGAAACTGGATGACAGATTCAAAAACAGTGGCCAAATTAGATGAAGATGTGAACAAACTGAGAATGATGCTGTCTTCTAAGGGGATTGATCAAAAGATGAGAGTACTTAATGCTTGTTTTAGTGTAAAAAGAATACCAGGAAAATCATCATCTGTCATTAAGTGCACTAGACTAATGAAAGATAAGATAGAACGTGGTGAGGTTGAAGTCGACGATTCATTTGTTGATGAAAAGATGGAAGTTGATACTATTGATTGGAAGTCTAGATATGATCAATTAGAGAAAAGATTCGAATCGTTAAAACAAAGAGTTAGTGAGAAGTATAACAGTTGGGTGCAGAAAGCGAAGAAAGTGAATGAAAATATGTACTCTCTTCAAAATGTCATTTCACAACAGCAGAACCAAATCGCAGATCTTCAACAATATTGTAATAAATTAGAGGCTGAT---TTACAGAATAAAATCAGTTCACTAGTGTCATCGGTTGAGTGGTATCTGAGATCTATGGAACTATCAGATGATATTAAAACTGATATTGAACAACAATTAAATCCAATTGACGCAATTAATCCTATTAATGCTATTGATGATCTCGAATCATTGATCAGAAATTTAATTCAAGATTATGATAGAACATTTTTAATGTTAAAAGGACTTATAAGGCAATGCAACTACGAATATGCATATGAA------
>AEB79335
---------ATGGAGTCTACTCAGCAGATGGTAAGCTCTATTATTAACACTTCTTTTGAAGCTGCAGTTGTTGCTGCTACTTCAACATTAGAATTAATGGGTATTCAATATGATTACAATGAAATATTTACCAGAGTTAAAAGTAAATTTGATTATGTGATGGATGACTCTGGTGTAAAAAACAATCTTTTAGGTAAAGCTATAACTATTGATCAGGCATTAAATGGAAAGTTTGGTTCAGCTATTAGAAATAGAAATTGGATGACTGATTCTAAAACGGTTGCTAAATTAGATGAAGACGTAAATAAACTGAGAATGACATTATCTTCTAAAGGAATTGACCAAAAGATGAGAGTACTTAATGCTTGTTTTAGTGTAAAGAGAATACCAGGAAAATCATCGTCAATAATTAAATGCACTAGACTTATGAAGGATAAAATAGAACGTGGAGAAGTTGAGGTTGATGATTCATATGTTGATGAGAAAATGGAAATTGATACTATTGATTGGAAACTTCGTTATGATCAGTTAGAAAAAAGATTTGAGTCACTAAAACAGAGAGTTACTGAGAAATACAATACTTGGGTACAAAAGGCAAAGAAAGTAAATGAAAATATGTACTCTCTTCAAAATGTCATCTCACAACAGCAAAATCAAATAGCAGATCTTCAACAATATTGTAATAAGTTGGAAGCTGAT---TTGCAAGGCAAATTTAGTTCACTAGTGTCATCAGTTGAATGGTATCTAAGGTCTATGGAACTACCAGATGATGTGAAGAATGATATTGAACAGCAGTTAAATTCAATTGATTTAATTAATCCCATTAATGCTATAGATGATATTGAATCTTTAATTAGAAATTTAATTCAAGATTATGATAGAACATTTTTAATGTTAAAAGGACTGTTGAAGCAGTGCAATTATGAATATGCATGTGAG------
>AGE46942
ATGCTCAAGATGGAGTCTACTCAGCAGATGGTATCTTCTATTATTAACTCTTCTTTTGAAGCTGCAGTTGTCGCTGCAACTTCTACATTGGAATTAATGGGTATTCAATATGATTATAATGAAGTATATACTAGAGTTAAAAGTAAGTTTGATTTTGTAATGGATGATTCTGGCGTTAAGAATAATCTAATAGGTAAAGCAGTTACAATTGATCAGGCGTTGAATGGTAAGTTTAGTTCATCTATCAGAAATAGAAATTGGATGACTGATTCAAAAACTGTAGCAAGATTAGATGAAGATGTGAACAAACTTAGATTATTATTGTCATCGAAAGGAATTGATCAAAAAATGAGAGTTCTTAATGCATGCTTTAGTGTTAAGAGAGTACCTGGAAAATCGTCATCTATCATTAAATGTACTAGGTTAATGAAAGAGAAAATAGAACGTGGAGAAGTCGAAGTGGATGATGCATTCATTGAAGAAAAAATGGAAATTGACACTATAGATTGGAAATCCAGATATGATCAACTTGAAAGACGATTTGAGTCGTTAAAACAGCGAGTTAATGAAAAGTACAATAATTGGGTTATTAAGGCAAGGAAAGTAAACGAAAACATGAACTCTCTTCAGAATGTTATTTCGCAACAACAAGCTCATATCAATGAATTACAAATATATAATAATAAACTAGAGCGTGAT---TTACAATCAAAAATAGGATCAGTTATTTCATCCATTGAATGGTACTTACGGTCTATGGAACTATCAGATGACATTAAATCAGATATTGAACAACAACTCAATTCAATAGATCATATTAATCCAGTTAATGCTTTTGATGATTTCGAGTCTATTCTTCGTAATTTAATATCTGATTATGATAGAATTTTTATTATGTTTAAAGGATTGTTGCAGCAAAGTAATTACACTTATACCTATGAG------
>AEK69550
---------ATGGAGTCTACTCAGCAGATGGCAAGCTCTATTATTAACACTTCTTTTGAAGCTGCAGTTGTTGCTGCCACTTCAACATTAGAATTAATGGGTATTCAATATGATTACAATGAAGTATTTACCAGAGTTAAAAGTAAATTTGATTATGTGATGGATGACTCTGGTGTTAAAAACAATCTTTTGGGTAAAGCTATAACTATTGATCAGGCGTTAAATGGAAAGTTTGGCTCAGCTATTAGAAATAGAAATTGGATGACTGATTCTAAAACGGTTGCTAAATTAGATGAAGACGTGAATAAACTTAGAATGACATTATCTTCTAAAGGAATCGACCAAAAGATGAGAGTGCTTAATGCTTGTTTTAGTGTAAAAAGAATACCAGGAAAATCATCATCAATAATTAAATGCACTAGACTTATGAAGGATAAAATAGAACGTGGGGAAGTTGAGGTTGATGATTCATATGTTGATGAGAAAATGGAAATTGATACTATTGATTGGAAATCTCGTTATGATCAGTTAGAAAAAAGATTTGAGTCACTAAAACAAAGAGTTAATGAGAAATACAATACTTGGGTACAAAAAGCTAAGAAAGTAAATGAAAATATGTACTCTCTTCAGAATGTCATTTCACAACAGCAAAACCAAATAGCGGATCTCCAGCAATATTGTAATAAATTGGAAGCTGAT---TTACAAGGTAAATTTAGTTCATTGGTGTCATCAGTTGAGTGGTATCTAAGGTCTATGGAATTACCAGATGATGTAAAGAATGATATTGAACAGCAGTTAAATTCAATTGATTTAATTAATCCCATTAATGCTGTAGATGATATCGAATCGTTGATTAGAAATTTAATTCAAGATTATGATAGAACATTTTTAATGTTAAAAGGATTGTTGAAGCAATGCAACTATGAATATGTATATGAG------
>AGE99361
---------ATGGAGTCTACTCAGCAGATGGTAAGCTCCATTATTAACACTTCTTTTGAAGCTGCAGTTGTTGCTGCCACTTCAACATTAGAATTAATGGGTATTCAATACGATTACAATGAAGTATTTACTAGAGTTAAAAGTAAATTTGATTATGTGATGGATGACTCTGGTGTTAAAAACAATCTTTTGGGTAAAGCTATAACTATTGATCAGGCGTTAAATGGAAAGTTTGGCTCAGCTATTAGAAATAGAAATTGGATGACTGATTCTAAAACGGTTGCTAAATTAGATGAAGACGTGAATAAACTTAGAATGACATTATCTTCTAAAGGAATCGACCAAAAGATGAGAGTACTTAATGCTTGTTTTAGTGTAAAAAGAATACCAGGAAAATCATCATCAATAATTAAATGCACTAGACTTATGAAGGATAAAATAGAACGTGGGGAAGTTGAGGTTGATGATTCATATGTTGATGAGAAAATGGAAATTGATACTATTGATTGGAAATCTCGTTATGATCAGTTAGAAAAAAGATTTGAGGCACTAAAACAAAGAGTTAATGAAAAATATAATACTTGGGTACAAAAAGCAAAGAAAGTAAATGAAAATATGTACTCTCTTCAGAATGTCATTTCACAACAGCAAAACCAAATAGCAGATCTTCAACAATATTGTAATAAATTGGAAGCTGAT---TTGCAAGGCAAATTTAGTTCATTAGTGTCATCAGTTGAGTGGTATCTAAGATCTATGGAATTACCAGATGATGTAAAGAATGATATTGAACAGCAATTAAATTCAATTGATTTAATTAATCCCATTAATGCTATAGATGATATCGAATCGTTGATTAGAAATTTAATTCAAGATTATGACAGAACGTTTTTAATGTTAAAAGGACTTTTGAAGCAATGCAACTATGAATATGCATGTGAG------
>AEK69553
---------ATGGAGTCTACTCAGCAGATGGCAAGCTCTATTATTAACACTTCTTTTGAAGCTGCAGTTGTTGCTGCCACTTCAACATTAGAATTAATGGGTATTCAATATGATTACAATGAAGTATTTACCAGAGTTAAAAGTAAATTTGATTATGTGATGGATGACTCTGGTGTTAAAAACAATCTTTTGGGTAAAGCTATAACTATTGATCAAGCGTTAAATGGAAAGTTTGGCTCAGCTATTAGAAATAGAAATTGGATGACTGATTCTAAAACGGTTGCTAAATTAGATGAAGACGTGAATAAACTTAGAATGACATTATCTTCTAAAGGAATCGACCAAAAGATGAGAGTGCTTAATGCTTGTTTTAGTGTAAAAAGAATACCAGGAAAATCATCATCAATAATTAAATGCACTAGACTTATGAAGGATAAAATAGAACGTGGGGAAGTTGAGGTTGATGATTCATATGTTGATGAGAAAATGGAAATTGATACTATTGATTGGAAATCTCGTTATGATCAGTTAGAAAAAAGATTTGAGTCACTAAAACAAAGAGTTAATGAGAAATACAATACTTGGGTACAAAAAGCTAAGAAAGTAAATGAAAATATGTACTCTCTTCAGAATGTCATTTCACAACAGCAAAACCAAATAGCGGATCTCCAGCAATATTGTAATAAATTGGAAGCTGAT---TTACAAGGTAAATTTAGTTCATTGGTGTCATCAGTTGAGTGGTATCTAAGGTCTATGGAATTACCAGATGATGTAAAGAATGATATTGAACAGCAGTTAAATTCAATTGATTTAATTAATCCCATTAATGCTGTAGATGATATCGAATCGTTGATTAGAAATTTAATTCAAGATTATGATAGAACATTTTTAATGTTAAAAGGATTGTTGAAGCAATGCAACTATGAATATGTATATGAG------
>AGE99531
ATGCTCAAGATGGAGTCTACTCAGCAGATGGTAAATTCTATTATTAACACTTCTTTTGAAGCTGCAGTCGTTGCTGCTACTTCAACACTAGAATTAATGGGTATTCAATATGATTATAATGAAGTATTTACTAGAGTAAAAAGTAAATTCGATTATGTAATGGATGACTCTGGTGTTAAAAACAACCTTTTAGGTAAAGCTGTAACTATTGATCAGGCATTAAATGGAAAGTTTGGCTCAGCTATTAGAAATAGAAATTGGATGACTGATTCTAAAACGGTTGCTAAATTGGATGAAGACGTAAATAAACTTAGGATGACATTATCTTCTAAAGGAATTGACCAAAAGATGAGAGTACTTAATGCTTGTTTTAGTGTAAAGAGAATACCAGGAAAATCATCATCAATAATTAAATGCACTAGACTTATGAAGGATAAAATAGAACGTGGAGAAGTTGAGGTTGATGATTCATATGTTGATGAGAAAATGGAAATTGATACTATTGATTGGAAATCTCGTTACGATCAGTTGGAAAGAAGATTCGAGTCATTAAGACAAAGAGTTAGTGAAAAATACAATAATTGGGTACAAAAAGCAAGGAAAATGAATGAAAACATGTATTCTCTTCAGAATGTCATTTCACAACAGCAAAATCAGATAGCAGATCTTCAACAATATTGCAGTAAATTGGAAGCTGAC---TTGCAAGGCAAAATTAGTTCATTAGTGTCATCAGTTGAGTGGTATCTAAGGTCTATGGAACTGTCAGATGATGTAAAGACTGATATTGAACAACAGTTGAATTCAATTGATGCAATTAATCCCGTTAATGCTATAGATGATATTGAATCATTGATCAGAAATTTAATTCAAGATTATGACAGAACATTCTTGATGTTAAAAGGACTTTTGAGGCAATGCAACTATGAATATATTTATGAG------
>BAM76966
ATGCTCAAGATGGAGTCTACTCAGCAGATGGCAACCTCTATTATTAACACTTCTTTTGAAGCTGCAGTTGTTGCTGCCACTTCGACGCTAGAGTTAATGGGTATTCAATATGACTATAATGAAATTTACACTAGAGTTAAAAGTAAGTTTGATTATGTGATGGATGATTCTGGTGTCAAGAATAATTTGTTAGGCAAAGCGGCGACTATTGATCAGGCGCTAAACGGAAAATTTGGCTCAGCTATGAGGAACAAGAATTGGATGACTGATTCAAGAACAGTAGCTAAATTGGATGAAGATGTTAATAAGTTAAGAATGATGCTTTCTTCTAAAGGAATTGATCAGAAGATGAGAGTACTTAACGCTTGTTTTAGTATTAAAAGAATACCAGGTAAATCATCATCAATTATAAAGTGTACTAGACTTATGAAGGATAAGATTGAACGTGGTGAGGTACAAGTCCATGATTCATTCGCTGAAGAGAAAATGGAAGTTGACACAGTGGATTGGAAATCAAGATATGATCAATTAGAAAAAAGATTCGAATCATTAAAACAAAGGGTAAATGAGAAATATACTACTTGGGTGCAGAAAGCAAAAAGAGTTAATGAAAATATGTGTGCTCTCCAGAATGTTATATCACAACAACAAAATCAAATAGCCGACTTACAAAATTACTGCAATAAATTGGAAGCTGAT---CTGCAGAATAAAGTTGGTTCACTAGTTTCATCTGTTGAATGGTATCTTAAATCAATGGAATTGCCAAATGAAGTCAAAACTGATATAGAACAGCAACTCAATTCAATCGATAATATTAGTCCAATAAATGCAATTGATGATCTTGAAATTTTAATCAGGAATTTAATTCATGATTATGATAGAACATTCTTAATGTTTAAGGGACTACTACGGCAATGCAACTATGAATATGCATATGAA------
>AGE47242
ATGCTCAAGATGGAGTCTACTCAGCAGATGGTATCTTCTATTATTAACTCTTCTTTTGAAGCTGCAGTTGTCGCTGCAACTTCTACATTGGAATTAATGGGTATTCAATATGATTATAATGAAGTATATACTAGAGTTAAAAGTAAGTTTGATTTTGTAATGGATGATTCTGGCGTTAAGAATAATCTAATAGGTAAAGCAGTTACAATTGATCAGGCTTTGAATGGTAAGTTTAGTTCATCTATCAGAAATAGAAATTGGATGACTGATTCAAAAACTGTAGCAAGATTAGATGAAGATGTGAACAAACTTAGATTATTATTGTCATCGAAAGGAATTGATCAAAAAATGAGAGTTCTTAATGCATGCTTTAGTGTTAAGAGAGTACCTGGAAAATCGTCATCTATCATTAAATGTACTAGGTTAATGAAAGAGAAAATAGAACGTGGAGAAGTCGAAGTGGATGATGCATTCATTGAAGAAAAAATGGAAATTGACACTATAGATTGGAAATCCAGATATGATCAACTTGAAAGACGATTTGAGTCGTTAAAACAGCGAGTTAATGAAAAGTACAATAATTGGGTTATTAAGGCAAGGAAAGTAAACGAAAACATGAACTCTCTTCAGAATGTTATTTCGCAACAACAAGCTCATATCAATGAATTACAAATATATAATAATAAACTAGAGCGTGAT---TTACAATCAAAAATAGGATCAGTTATTTCATCCATTGAATGGTACTTACGGTCTATGGAACTATCAGATGACATTAAATCAGATATTGAACAACAACTCAATTCAATAGATCATATTAATCCAGTTAATGCTTTTGATGATTTCGAGTCTATTCTTCGTAATTTAATATCTGATTATGATAGAATTTTTATTATGTTTAAAGGATTGTTGCAGCAAAGTAATTACACTTATACCTATGAG------
>AEK69555
---------ATGGAGTCTACTCAGCAGATGGTAAGCTCTATTATTAACACTTCTTTTGAAGCTGCAGTTGTTGCTGCTACTTCAACATTAGAATTAATGGGTATTCAATATGATTACAATGAAATATTTACCAGAGTTAAAAGTAAATTTGATTATGTGATGGATGACTCTGGTGTAAAAAATAATCTTTTAGGTAAAGCTATAACTATTGATCAGGCATTAAATGGAAAGTTTGGTTCAGCTATTAGAAATAGAAATTGGATGACTGATTCTAAAACGGTTGCTAAATTAGATGAAGACGTAAATAAACTGAGAATGACATTATCTTCTAAAGGAATTGACCAAAAGATGAGAGTACTTAATGCCTGTTTTAGTGTAAGGAGAATACCAGGAAAATCATCGTCAATAATTAAATGCACTAGACTTATGAAGGATAAAATAGAACGTGGAGAAGTTGAGGTTGATGATTCATATGTTGATGAGAAAATGGAAATTGATACTATTGATTGGAAATCTCGTTATGATCAGTTAGAAAAAAGATTTGAGTCACTAAAACAAAGAGTTACTGAGAAATACAATACTTGGGTACAAAAGGCAAAGAAAGTAAATGAAAATATGTACTCTCTTCAAAATGTCATCTCACAACAGCAAAATCAAATAGCAGATCTTCAACAATATTGTAATAAGTTGGAAGCTGAT---TTGCAAGGCAAATTTAGTTCATTAGTGTCATCAGTTGAATGGTATCTAAGGTCTATGGAACTACCAGATGATGTAAAGAATGATATTGAACAGCAGTTAAATTCAATTGATTTAATTAATCCCATTAATGCTATAGACGATATTGAATCTTTAATTAGAAATTTAATTCAAGATTATGACAGAACATTTTTAATGTTAAAAGGACTGTTGAAGCAGTGCAATTATGAATATGCATGTGAA------
>AEK69556
---------ATGGAGTCTACTCAGCAGATGGTAAGCTCTATTATTAACACTTCTTTTGAAGCTGCAGTTGTTGCTGCCACTTCAACATTAGAATTAATGGGTATTCAATATGATTACAATGAAGTATTTACCAGAGTTAAAAGTAAATTTGATTATGTGATGGATGACTCTGGTGTTAAAAACAATCTTTTGGGTAAAGCTATAACTATTGATCAGGCGTTAAATGGAAAGTTTGGCTCAGCTATTAGAAATAGAAATTGGATGACTGATTCTAAAACGGTTGCTAAATTAGATGAAGACGTGAATAAACTTAGAATGACATTATCTTCTAAAGGAATCGACCAAAAGATGAGAGTACTTAATGCTTGTTTTAGTGTAAAAAGAATACCAGGAAAATCATCATCAATAATTAAATGCACTAGACTTATGAAGGATAAAATAGAACGTGGGGAAGTTGAGGTTGATGATTCATATGTTGATGAGAAAATGGAAATTGATACTATTGATTGGAAATCTCGTTATGATCAGTTAGAAAAAAGATTTGAATCACTAAAACAAAGAGTTAATGAGAAATACAATACTTGGGTACAAAAAGCTAAGAAAGTAAATGAAAATATGTACTCTCTTCAGAATGTCATTTCACAACAGCAAAACCAAATAGCAGATCTCCAGCAATATTGTAATAAACTGGAAGCTGAT---TTACAAGGTAAATTTAGTTCATTGGTGTCATCAGTTGAGTGGTATCTAAGGTCTATGGAATTACCAGATGATGTAAAGAATGATATTGAACAGCAGTTAAATTCAATTGATTTAATTAATCCCATTAATGCTGTAGATGATATCGAATCGTTGATTAGAAATTTAATTCAAGATTATGATAGAACATTTTTAATGTTAAAAGGACTGTTGAAGCAATGCAACTATGAATATGTATATGAG------
>BAM76965
ATGCTCAAGATGGAGTCTACTCAGCAGATGGTAGGTTCTATTATCAACACTTCTTTTGAAGCTGCTGTTGTTGCTGCCACTTCAACATTAGAATTGATGGGTATTCAATATGATTATAATGAGGTATTTACTGTAGTCAAGAGTACATTTGACTATGTAATGGATGACTCTGGTGTTAAGAATAATCTTTTAGGCAAAGCCATGACTATTGATCACGCACTAAATGGAAAATTTGGCACGGTTATAAGAAATAGAAACTGGATGACAGATTCTAAAACAGTGGCTAAATTAGATGAAGATGTGAATAAACTTAGAATGACGTTATCTTCTAAAGGAATTGATCAAAAGATGAGAGTACTTAATGCTTGTTTTAGTGTAAAAAGAATACCAGGAAAATCATCATCTATCATAAAGTGCACTAGATTAATGAGAGATAAGATAGAACGTGGTGAGGTTGAAGTTGACGATTCATTTGTTGATGAAAAGATGGAAGTTGACACTATTGATTGGAAGTCTAGATACGATCAATTAGAAAAAAGATTTGAGTCATTAAAGCAAAGAGTTAACGAAAAATATAGTAGTTGGGTGCAGAAAGCAAAGAAAGTGAATGAAAATATGTACTCTCTTCAAAATGTCATTTCACAACAGCAGAACCAAATCGCAGATCTTCAACAATATTGTAATAAATTAGAGACCGAT---TTACAGAACAAAATTGGTTCACTAGTGTCATCAGTTGAGTGGTATCTAAGATCTATGGAATTATCAGATGACATCAAAACTGACATCGAACAACAGTTGAATTCAATTGACGCAATTAATCCTATTAATGCTATTGATGATCTCGAATTATTGATCAGGAATTTAATTCAAGATTATGACAGGACATTTTTGATGTTAAAAGGACTTGTGAGGCAATGCAACTACGAATGTGCATACGAA------
>AEK69558
---------ATGGAGTCTACTCAGCAGATGGTAAGCTCTATTATTAATACCTCTTTTGAAGCTGCAGTTGTTGCTGCCACTTCAACATTAGAATTAATGGGTGTTCAATATGATTACAATGAAGTATTTACTAGAGTTAAAAGTAAATTTGATTATGTGATGGATGACTCTGGTGTTAAAAACAATCTTTTGGGTAAAGCTATAACTATTGATCAGGCGTTAAATGGAAAGTTTGGCTCAGCTATTAGAAATAGAAATTGGATGACTGATTCTAAAACGGTTGCTAAATTAGATGAAGACGTGAATAAACTTAGAATGACATTATCTTCTAAAGGAATCGACCAAAAGATGAGAGTACTTAATGCTTGTTTTAGTGTAAAAAGAATACCAGGAAAATCGTCATCAATAATTAAATGCACTAAACTTATGAAGGATAAAATAGAACGTGGAGAAGTTGAGGTTGATGATTCATATGTTGATGAGAAAATGGAAATTGATACTATTGATTGGAAATCTCGTTATGACCAGTTAGAAAAAAGATTTGAGTCACTAAAACAAAGAGTTAATGAGAAATACAATACTTGGGTACAAAAAGCGAAGAAAGTAAATGAAAATATGTACTCTCTTCAGAATGTCATTTCACAACAGCAAAACCAAATAGCAGATCTTCAACAATATTGTAATAAATTAGAAGCTGAT---TTACAAAGCAAATTTAATTCATTAGTGTCATCAGTTGAGTGGTACCTAAGGTCTATGGAATTACCAGATGATGTAAAGAATGATATTGAACAGCAGTTAAATTCGATTGATTTAATTAATCCCATTAATGCTATAGATGATATCGAATCGTTGATTAGAAATTTAATTCAAGATTATGACAGAGCATTTTTAATGTTAAAAGGACTGTTGAAGCAATGCAACTATGAATATACATATGAG------
>AEK69559
---------ATGGAGTCTACTCAGCAGATGGTAAGCTCTATTATTAATACTTCTTTTGAAGCTGCAGTTGTTGCTGCTACTTCAACATTAGAATTAATGGGTATTCAATATGATTACAATGAAGTATTTACCAGAGTTAAAAGTAAATTTGATTATGTGATGGACGACTCTGGCGTTAAAAACAATCTTTTGGGTAAAGCTATAACTATTGATCAGGCGTTAAATGGAAAGTTTGGCTCAGCTATTAGAAATAGAAATTGGATGACTGATTCTAAAACGGTTGCTAAATTAGATGAAGACGTGAATAAACTTAGAATGACTTTATCTTCTAAAGGAATTGATCAAAAGATGAGAGTACTTAATGCTTGTTTTAGTGTAACAAGAATACCAGGAAAATCATCATCAATAATTAAATGCACTAGACTTATGAAGGATAAAATAGAACGTGGAGAAGTTGAGGTTGATGATTCATATGTTGATGAGAAAATGGAAATTGATACTATTGATTGGAAATCTCGTTATGATCAGTTAGAAAAAAGATTTGAGTCACTAAAACAAAGAGTTAATGAGAAATACAATACTTGGGTACAAAAAGCGAAGAAAGTAAATGAAAATATGTACTCTCTTCAGAATGTTATTTCACAACAGCAAAACCAAATAGCAGATCTTCAACAATATTGTAATAAATTGGAAGCTGAT---TTGCAAGGCAAATTTAGTTCATTAGTATCATCAGTTGAGTGGTATCTAAGGTCTATGGAATTACCAGATGATGTAAAGAATGATATTGAACAGCAGTTGAACTCAATTGATTTAATTAATCCCATTAATGCTATAGATGATATCGAATCGTTGATTAGAAATTTAATTCAAGATTATGACAGAACATTTTTAATGTTGAAAGGACTGTTGAAGCAATGCAACTATGAATATGCATATGAG------
>AGH68936
---------ATGGAGTCTACTCAGCAGATGGTAAGCTCTATTATTAACACTTCTTTTGAAGCTGCAGTTGTTGCTGCTACTTCAACATTAGAATTAATGGGTATTCAATATGATTACAATGAAATATTTACCAGAGTTAAAAGTAAATTTGATTATGTGATGGATGACTCTGGTGTAAAAAACAATCTTTTAGGTAAAGCTATAACTATTGATCAGGCATTAAATGGAAAGTTTGGTTCAGCTATTAGAAATAGAAATTGGATGACTGATTATAAAACGGTTGCTAAATTAGATGAAGATGTAAATAAACTGAGAATGACATTATCTTCTAAAGGAATTGACCAAAAGATGAGAGTACTTAATGCCTGTTTTAGTGTAAAGAGAATACCAGGAAAATCATCGTCAATAATTAAATGCACTAGACTTATGAAGGATAAAATAGAACGTGGAGAAGTTGAGGTTGATGATTCATATGTTGATGAGAAAATGGAAATTGATACTATTGATTGGAAATCTCGTTATGATCAGTTAGAAAAAATATTTGAGTCACTAAAACTAAGAGTTACTGAGAAATACAATACTTGGGTACAAAAGGCAAAGAAAGTAAATGAAAATATGTACTCTCTTCAAAATGTCATCTCACAGCAGCAAAATCAAATAGCAGATCTTCAACAATATTGTAATAAGTTAGAAGCTGAT---TTGCAAGGCAAATTTAGTTCATTAGTGTCATCAGTTGAGTGGTATCTAAGGTCTATGGAACTACCAGATGATGTAAAGAATGATATTGAACAGCAGTTAAATTCAATTGATTTAATTAATCCCATTAATGCTATAGACGATATTGAATCTTTAATTAGAAATTTAATTCAAGATTATGACAGAACATTTTTAATGTTAAAAGGACTGTTGAAGCGGTGCAATTATGAATATGCATATGAG------
>AGE98568
---------ATGGAGTCTACTCAGCAGATGGTAAGCTCCATTATTAACACTTCTTTTGAAGCTGCAGTTGTTGCTGCCACTTCAACATTAGAATTAATGGGTATTCAATATGATTACAATGAAGTATTTACTAGAGTTAAAAGTAAATTTGATTATGTGATGGATGACTCTGGTGTTAAAAACAATCTTTTGGGTAAAGCTATAACTATTGATCAGGCGTTAAATGGAAAGTTTGGCTCAGCTATTAGAAATAGGAATTGGATGACTGATTCTAAAACGGTTGCTAAACTAGATGAAGATGTGAATAAACTTAGAATGACATTATCTTCTAAAGGAATCGACCAAAAGATGAGAGTACTTAATGCTTGTTTTAGTGTAAAAAGAGTACCAGGAAAATCATCATCAATAATTAAATGCACTAGACTTATGAAGGATAAAATAGAACGTGGGGAAGTTGAGGTTGATGATTCATATGTTGATGAGAAAATGGAAATTGATACTATTGATTGGAAATCTCGTTATGATCAGTTAGAAAAAAGATTTGAGGCACTAAAACAAAGAGTTAATGAAAAATATAATACTTGGGTACAAAAAGCAAAGAAAGTAAATGAAAATATGTACTCTCTTCAGAATGTCATTTCACAACAGCAAAACCAAATAGCAGATCTTCAACAATATTGTAATAAATTGGAAGCTGAT---TTGCAAGGCAAATTTAGTTCATTAGTGTCATCAGTTGAGTGGTATCTAAGATCTATGGAATTACCAGATGATGTAAAGAATGATATTGAACAGCAATTAAATTCAATTGATTTAATTAATCCCATTAATGCTATAGATGATATCGAATCGTTGATTAGAAATTTAATTCAAGATTATGACAGAACGTTTTTAATGTTAAAAGGACTTTTGAAGCAATGCAACTATGAATATGCATATGAG------
>AGE98444
---------ATGGAGTCTACTCAGCAGATGGTAAGCTCTATTATTAACACTTCTTTTGAAGCTGCAGTTGTTGCTGCCACTTCAACATTAGAATTAATGGGTATTCAATATGATTACAATGAAGTATTTACCAGAGTTAAAAGTAAATTTGATTATGTGATGGATGACTCTGGTGTTAAAAACAATCTTTTGGGTAAAGCTATAACTATTGATCAGGCGTTAAATGGAAAGTTTGGCTCAGCTATTAGAAATAGAAATTGGATGACTGATTCTAAAACGGTTGCTAAATTAGATGAAGACGTGAATAAACTTAGAATGACATTATCTTCTAAAGGAATCGATCAAAAGATGAGAGTACTTAATGCTTGTTTTAGTGTAAAAAGAATACCAGGAAAATCATCATCAATAATTAAATGCACTAGACTTATGAAGGATAAAATAGAACGTGGAGAAGTTGAGGTTGATGATTCATATGTTGATGAGAAAATGGAAATTGATACTATTGATTGGAAATCTCGTTATGATCAGTTAGAAAAAAGATTTGAGTCACTAAAACAAAGAGTTAATGAGAAATACAATACTTGGGTACAAAAAGCGAAGAAAGTAAATGAAAATATGTATTCTCTTCAGAATGTCATTTCACAACAGCAAAACCAAATAGCAGATCTTCAACAATATTGTAACAAATTGGAAGCTGAT---TTACAAGGCAAATTTAGTTCATTAGTGTCATCAGTTGAGTGGTATCTAAGGTCTATGGAATTACCAGATGATGTAAAGAATGATATTGAACAGCAGTTAAATTCAATTGATTTAATTAATCCCATTAATGCTGTAGATGATATCGAATCGTTGATTAGAAATTTAATTCAAGATTATGACAGAACATTTTTAATGTTAAAAGGACTGTTGAAGCAATGCAACTATGAATATGTATATGAG------
>AGE98445
ATGCTCAAGATGGAGTCTACTCAGCAGATGGTAGGTTCTATTATTAACACTTCTTTTGAAGCTGCAGTTGTTGCCGCCACTTCAACACTAGAATTGATGGGTATTCAATATGATTATAATGAGGTATTCACTAGAGTTAAAAGTAAGTTTGACTATGTGATGGATGACTCTGGTGTTAAAAACAATCTTTTAGGTAAAGCTATGACTATTGATCAGGCATTAAATGGAAAATTTGGCTCAGTAGTAAGAAATAGAAATTGGATGACTGATTCTAAAACAGTAGCTAAATTAGATGAGGATGTGAACAAACTTAGAATGATATTATCATCTAAAGGAATTGATCAAAAGATGAGAGTACTTAATGCTTGTTTTAGTGTGAAAAGAATACCAGGAAAATCATCATCGATTATCAAATGCACCAGACTCATGAGAGATAAAATAGAACGAGGAGAGGTTGAAGTTGATGACTCATTTGTTGATGAAAAGATGGAAATTGATACTATTGATTGGAAATCTAGATATGATCAATTAGAGAAAAGATTCGAGTCATTAAAACAGAGAGTTAATGAAAAATATAACAATTGGGTGCAAAAAGCAAAGAAAGTGAATGAAAATATGTACTCTCTTCAAAATGTTATTTCACAGCAGCAAAGTCAAATAGCAGACCTTCAACAATATTGTAGCAAATTGGAAAATGAC---TTACAAAACAAAATTAGTTCATTAGTGACATCAGTTGAATGGTATCTAAGGTCTATGGAACTATCAGACGATATTAAAAATGATATTGAACAGCAACTAAATTCAATTGACGCAATCAATCCTATCAACGCTATAGACGATTTTGAATCATTGATTAGAAATTTGATCCAAGATTATGACAAAACATTTTTAATGTTGAAAGGACTTGCGAGGCAATGCAACTATGAATGTACGTACGAA------
>AGF86242
---------ATGGAGTCTACTCAGCAGATGGTAAACTCTATTATTAACACTTCTTTTGAAGCTGCAGTTGTTGCTGCCACTTCAACATTAGAATTAATGGGTATTCAATATGATTACAATGAAGTATTTACTAGAGTTAAAAGTAAGTTTGATTATGTGATGGATGACTCTGGTGTAAAAAATAATCTTTTGGGTAAGGCTATAACTATTGATCAGGCGTTAAATGGAAAGTTTGGATCAGCTATTAGGAATAGAAATTGGATGACTGATTCTAAAACGGTTGCTAAATTAGATGAAGATGTGAATAAACTTAGAATGACATTATCTTCTAAAGGAATCGATCAAAAGATGAGAGTACTTAATGCTTGTTTTAGTGTAAAAAGAATACCAGGAAAATCGTCATCAATAATTAAATGCACTAGACTCATGAAGGATAAAATAGAACGTGGAGAAGTTGAGGTTGATGATTCATATGTTGATGAAAAAATGGAAATTGATACTATTGATTGGAAATCTCGTTATGATCAGTTAGAAAGAAGATTTGAGTCACTAAAACAAAGAGTTAATGAGAAATACAATGCTTGGGTACAAAAAGCGAAGAAAGTAAATGAAAATATGTACTCTCTTCAGAATGTTATTTCACAACAGCAAAATCAAATAGCGGATCTTCAACAGTATTGTAATAAATTGGAAGTTGAT---TTGCAAGGTAAGTTTAGTTCATTAGTGTCATCAGTTGAGTGGTATCTAAGGTCTATGGAATTACCAGATGATGTAAAGACTGATATAGAACAGCAGTTAAATTCAATTGATTTAATTAACCCCATTAATGCTGTAGATGATATCGAATCGTTGATCAGAAATTTAATCCAAGATTATGACAGAACATTTTTAATGTTAAAAGGACTGTTGAAGCAATGCAACTATGAATATGCATATGAG------
>AGF85933
---------ATGGAGTCTACTCAGCAGATGGTAAGCTCTATTATTAATACTTCTTTTGAAGCTGCAGTTGTTGCTGCCACTTCAACATTAGAATTAATGGGTATTCAATATGATTACAATGAAGTATTTACTAGAGTTAAAAGTAAGTTTGATTACGTGATGGATGACTCTGGTGTAAAAAACAATCTTTTGGGTAAGGCTATAACTATTGATCAGGCGTTGAATGGAAAGTTTGGATCAGCTATTAGAAATAGAAATTGGATGACTGATTCTAAGACGGTTGCAAAATTAGATGAAGATGTGAATAAACTTAGAATGACATTATCTTCTAAAGGAATTGACCAAAAGATGAGAGTACTTAATGCTTGTTTTAGTGTGAAAAGAATACCAGGAAAATCATCATCAATAATTAAATGCACTAGACTTATGAAGGATAAAATAGAACGTGGAGAAGTTGAGGTTGATGATTCATATGTTGATGAAAAAATGGAAGTTGATACTATTGATTGGAAATCTCGGTATGATCAGCTAGAAAGAAGATTTGAGTCACTAAAACAAAGAGTTAGTGAAAAATACAACGCTTGGGTACAAAAAGCGAAGAAAGTAAATGAAAATATGTACTCTCTTCAGAATGTTATTTCACAACAGCAAAACCAAATAGCGGATCTTCAACAGTATTGTAATAAATTGGAAGTTGAT---TTGCAAGGCAAGTTTAGTTCATTAGTGTCATCAGTTGAGTGGTATCTAAGGTCTATGGAATTACCAGATGATGTAAAGACTGATATAGAACAGCAGTTAAACTCAATTGATTTAATTAATCCCATTAATGCTGTAGATGATATCGAATCGTTGATTAGAAATTTAATTCAAGATTATGACAGAACATTTTTAATGTTAAAAGGACTGTTGAAGCAATGCAACTATGAATATGCATATGAG------
>AER51162
ATGCTCAAGATGGAGTCTACACAGCAGATGGCTAGTTCAATTATTAACACTTCTTTTGAAGCCGCAGTTGTTGCTGCCACTTCAACTCTTGAACTTATGGGCATTCAATATGATTACAATGAAGTTTATACTAGAGTTAAGAGCAAATTTGATTACATAATGGATGATTCAGGTGTTAAAATAACTCTGTTGGGTAAAGCAGCAACTATTGATCAGGCACTGAATGGAAAATTTGGTTCGGCAGCAAGAAATAGAAATTGGATGGCTGACACTAGAACTACAGCTAGATTAGATGAAGATGTGAATAAACTTAGAATGATGCTGTCGTCTAAAGGAATTGATCAAAAAATGAGAGTACTTAATGCATGTTTCAGCGTGAAGAGAGTTCCAGGTAAATCATCATCAATAATTAAGTGTACTAGATTAATGAGAGATAAAATTGAACGTGGTGAGGTCGAAGTAGATGATTCGTTCGTTGAAGAGAAAATGGAAGTTGACACAATCGATTGGAAGTCTAGATATGAGCAGCTGGAAAAACGCTTTGAATCACTGAAACAAAGGGTGAATGAAAAATACACAAGTTGGGTACAGAAAGCAAAAAAAGTAAATGAAAATATGTACTCTCTTCAAAATGTTATATCACAACAACAGAGCCAAATTGCTGATTTACAACATTATTGTAATAAATTAGAAGTTGAT---CTACAGAATAAAATTAGCTCACTTGTGTCTTCAGTTGAATGGTACATGAAATCAATGGAACTGCCTGATGAAGTCAAGACGGATATTGAACAACAGTTGAATTCCATTGATGTAATCAATCCAATTAATGCTATAGATGATTTTGAATCACTGATTAGAAATGTTATACTTGATTATGACAGAATATTTCTAATGTTCAAAGGACTAATGAGGCAATGCAACTATGAATATACGTATGAA------
>AGF86337
ATGCTCAAGATGGAGTCTACTCAGCAGATGGCAAGTTCTATTATTAACACTTCTTTTGAAGCTGCGGTTGTTGCTGCCACTTCGACACTAGAATTAATGGGTATTCAATATGATTACAATGAAATTTACACTAGAGTTAAAAGTAAGTTTGATTATGTGATGGATGATTCTGGTGTTAAAAACAATTTATTGGGCAAAGCGGCGACTATTGATCAGGCACTAAATGGAAAATTTGGTTCAGTTATGAGAAATAAAAATTGGATGACTGATTCAAGAACGGTGGCTAAACTGGATGAAGATGTGAATAAGTTAAGGATGATGCTTTCTTCTAAAGGTATTGATCAGAAGATGAGAGTACTTAATGCTTGTTTTAGTGTTAAAAGAATACCAGGTAAATCATCATCAGTTATAAAGTGTACTAGACTTATGAAAGATAAGATTGAACGTGGTGCGGTAGAAGTTGATGATTCATTTGCTGAAGAGAAAATGGAAGTTGACACAGTTGATTGGAAATCAAGATATGATCAGTTGGAAAGAAGATTCGAGTCATTGAAACAGAGAGTAAATGAGAAGTATACTACCTGGGTACAGAAGGCAAAAAAAGTTAATGAAAATATGTACTCTCTCCAGAATGTTATATCACAACAACAAAATCAAATAGCTGATTTGCAAAATTATTGTAGTAAATTAGAAGCTGAT---TTACAGAATAAAGTTGGTTCGTTAGTTTCATCTGTTGAATGGTATCTTAAATCAATGGAATTGCCAGATGAAGTCAAAACTGATATAGAACAACAACTGAATTCAATTGACACCATTAGTCCAATAAATGCAATTGATGATCTTGAAATTTTAATCAGAAATTTAATTCATGACTATGATAGAACATTTTTAATGCTTAAGGGACTATTACGGCAATGCAACTATGAATATGCATATGAA------
>AGE47146
ATGCTCAAGATGGAGTCTACTCAGCAGATGGCATCTTCTATTATTAACTCTTCTTTTGAAGCTGCAGTTGTCGCTGCAACTTCTACATTGGAATTAATGGGTATTCAATATGATTATAATGAAGTATATACTAGAGTTAAAAGTAAGTTTGATTTTGTAATGGATGATTCTGGCGTTAAGAATAATCTAATAGGTAAAGCAGCTACAATTGATCAGGCTTTGAATGGTAAGTTTAGTTCATCTATCAGAAATAGAAATTGGATGACTGATTCAAAAACTGTAGCAAGACTAGATGAAGATGTGAACAAACTTAGATTATTATTGTCATCGAAAGGAATTGATCAAAAAATGAGAGTTCTTAATGCCTGCTTTAGTGTTAAGAGAGTACCTGGAAAATCGTCATCTATCATTAAATGTACTAGGTTAATGAAAGAGAAAATAGAACGTGGAGAAGTCGAAGTGGATGATGCATTCATTGAAGAAAAAATGGAAATTGACACTATAGATTGGAAATCCAGATATGATCAACTTGAAAGACGATTTGAGTCGTTAAAACAGCGAGTTAATGAAAAGTACAATAATTGGGTTATTAAAGCAAGGAAAGTAAACGAAAACATGAACTCTCTTCAGAATGTTATTTCGCAACAACAAGCTCATATCAATGAATTACAAATATATAATAATAAACTAGAGCGTGAT---TTACAATCAAAAATAGGATCAGTTATTTCATCCATTGAATGGTACTTACGGTCTATGGAACTATCAGATGACATTAAATCAGATATTGAACAACAACTCAATTCAATAGATCATATTAATCCAGTTAATGCTTTTGATGATTTCGAGTCTATTCTTCGTAATTTAATATCTGATTATGATAGAATTTTTATTATGTTTAAAGGATTGTTGCAGCAAAGTAATTACACTTATACCTATGAG------
>AGE45366
ATGCTCAAGATGGAGTCTACTCAGCAGATGGCATCTTCTATCATTAACTCTTCTTTTGAAGCTGCAGTTGTCGCTGCAACTTCTACATTGGAATTAATGGGTATTCAATATGATTATAATGAAGTATATACTAGAGTTAAAAGTAAGTTTGATTTTGTAATGGATGATTCTGGCGTTAAGAATAATCTAATAGGTAAAGCGGTTACAATTGATCAGGCTTTGAATGGTAAGTTTAGTTCATCTATCAGAAATAGAAATTGGATGACTGATTCAAAAACTATAGCAAGATTAGATGAAGATGTGAACAAACTCAGATTATTATTGTCATCGAAAGGAATTGATCAAAAAATGAGAGTTCTTAATGCATGCTTTAGTGTTAAGAGAGTACCTGGAAAATCGTCATCTATCATTAAATGTACTAGGTTAATGAAAGAGAAAATAGAACGTGGAGAAGTCGAAGTGGATGATGCGTTCATTGAAGAAAAAATGGAAATTGACACTATAGATTGGAAATCCAGATATGATCAACTTGAAAGACGATTTGAGTCGTTAAAACAGCGAGTTAATGAAAAGTACAATAATTGGGTTATTAAGGCAAGGAAAGTAAACGAAAACATGAACTCTCTTCAGAATGTTATTTCGCAACAACAAGCTCATATTAATGAATTACAAATATATAATAATAAACTAGAGCGTGAT---TTACAATCAAAAATAGGATCAGTTATTTCATCCATTGAATGGTACTTACGGTCTATGGAACTATCAGATGACATTAAATCAGATATTGAACAACAACTCAATTCAATAGATCATATTAATCCAGTTAACGCTTTTGACGATTTTGAGTCTATTCTTCGTAATTTAATATCTGATTATGATAGAATTTTTATTATGTTTAAAGGATTGTTGCAGCAAAGTAATTACACTTATACCTATGAG------
>ACZ51596
---------ATGGAGTCTACTCAGCAGATGGTAAGCTCTATTATTAACACTTCTTTTGAAGCTGCAGTTGTTGCTGCCACTTCAACATTAGAATTAATGGGTATTCAATATGATTACAATGAAGTATTTACCAGAGTTAAAAGTAAATTTGATTATGTGATGGATGACTCTGGTGTTAAAAACAATCTTTTGGGTAAAGCTATAACTATTGATCAGGCGTTAAATGGAAAGTTTGGCTCAGCTATTAGAAATAGAAATTGGATGACTGATTCTAAAACGGTTGCTAAATTAGATGAAGACGTGAATAAACTTAGAATGACGTTATCTTCTAAAGGAATCGATCAAAAGATGAGAGTACTTAATGCTTGTTTTAGTGTAAAAAGAATACCAGGAAAATCATCATCAATAATTAAATGCACTAGACTTATGAAGGATAAAATAGAACGTGGAGAAGTTGAGGTTGATGATTCATATGTTGATGAGAAAATGGAAATTGATACTATTGATTGGAAATCTCGTTATGATCAGTTAGAAAAAAGATTTGAGTCACTAAAACAAAGAGTTAATGAGAAATACAATACTTGGGTACAAAAAGCGAAGAAAGTAAATGAAAATATGTATTCTCTTCAGAATGTCATTTCACAACAGCAAAACCAAATAGCAGATCTTCAACAATATTGTAACAAATTGGAAGCTGAT---TTACAAGGCAAATTTAGTTCATTAGTGTCATCAGTTGAGTGGTATCTAAGGTCTATGGAATTACCAGATGATGTAAAGAATGATATTGAACAGCAGTTAAATTCAATTGATTTAATTAATCCCATTAATGCTGTAGATGATATCGAATCGTTGATTAGAAATTTAATTCAAGATTATGACAGAACATTTTTAATGTTAAAAGGACTGTTGAAGCAATGCAACTATGAATATGTATATGAG------
>AGE98692
---------ATGGAGTCTACTCAGCAGATGGTAAGCTCTATTATTAACACTTCTTTTGAAGCTGCAGTTGTTGCTGCCACTTCAACATTAGAATTAATGGGTATTCAATATGATTACAATGAAGTATTCACTAGAGTTAAAAGTAAATTTGATTATGTGATGGATGATTCTGGTGTTAAAAACAATCTTTTGGGTAAAGCTATAACTATTGATCAGGCGTTAAATGGAAAGTTTGGCTCAGCTATTAGAAATAGAAATTGGATGACTGATTCTAAAACGGTTGCTAAATTAGATGAAGACGTGAATAAACTTAGAATGACATTATCTTCTAAAGGAATCGATCAAAAGATGAGAGTACTTAATGCTTGTTTTAGTGTAAAAAGAATACCAGGAAAATCATCATCAATAATTAAATGCACTAGACTTATGAAGGATAAAATAGAACGTGGAGAAGTTGAGGTTGATGATTCATATGTTGATGAGAAAATGGAAATTGATACTATTGATTGGAAATCTCGTTATGATCAGTTAGAAAAAAGATTTGAGTCACTAAAACAAAGAGTTAATGAGAAATACAATACTTGGGTACAAAAAGCGAAGAAAGTAAATGAAAATATGTACTCTCTTCAGAATGTCATTTCGCAACAGCAAAACCAAATAGCAGATCTTCAACAATATTGTAATAAATTGGAAGCTGAT---TTGCAAGGCAAATTTAGTTCATTAGTGTCATCAGTTGAGTGGTATCTAAGGTCAATGGAATTACCAGATGATGTAAAGAATGATATTGAACAGCAGTTAAATTCAATTGATTTAATTAATCCCATTAATGCTATAGATGATATCGAATCGTTGATTAGAAATTTAATTCAAGATTATGACAGAACATTTTTAATGTTAAAAGGACTGTTGAAGCAATGTAACTATGAATATGCATATGAG------
>AGE98691
---------ATGGAGTCTACTCAGCAGATGGTAAGCTCTATTATTAACACTTCTTTTGAAGCTGCAGTTGTTGCTGCCACTTCAACATTAGAATTAATGGGTATTCAATATGATTACAATGAAGTATTTACCAGAGTTAAAAGTAAATTTGATTATGTGATGGATGACTCTGGTGTTAAAAACAATCTTTTGGGTAAAGCTATAACTATTGATCAGGCGTTAAATGGAAAGTTTGGCTCAGCTATTAGAAATAGAAATTGGATGACTGATTCTAAAACGGTTGCTAAATTAGATGAAGACGTGAATAAACTTAGAATGACATTATCTTCTAAAGGAATCGACCAAAAGATGAGAGTACTTAATGCTTGTTTTAGTGTAAAAAGAATACCAGGAAAATCATCATCAATAATTAAATGCACTAGACTTATGAAGGACAAAATAGAACGTGGAGAAGTTGAGGTTGATGATTCATATGTTGATGAGAAAATGGAAATTGATACTATTGATTGGAAATCTCGTTATGATCAGTTAGAAAAAAGATTTGAGTCACTAAAACAAAGAGTTAATGAGAAATACAATACTTGGATACAAAAAGCGAAGAAAGTAAATGAAAATATGTACTCTCTTCAGAATGTCATTTCACAACAGCAAAACCAAATAGCAGATCTTCAACAATATTGTAATAAATTGGAAGCTGAT---TTGCAAGGCAAATTTAGTTCATTAGTGTCATCAGTTGAGTGGTATCTAAGATCTATGGAATTACCAGATGATGTAAAGAATGATATTGAACAGCAGTTAAATTCAATTGATTTAATTAATCCCATTAATGCTATAGATGATATCGAATCGTTGATTAGAAATTTAATTCAAGATTATGACAGAACGTTTTTAATGTTAAAAGGACTGTTGAAGCAATGCAACTATGAATATGTATATGAG------
>AGH16255
[truncated: 91,096 more chars]
