# Supplementary material for: FRESCo: finding regions of excess synonymous constraint in diverse viruses
Source: Genome Biol. 2015 Feb 17;16(1):38. doi: 10.1186/s13059-015-0603-7 (PMC4376164; doi:10.1186/s13059-015-0603-7)
Supplement: Additional file 4: — Sequence alignments (zip folder of FASTA alignments). [file 13059_2015_603_MOESM4_ESM.zip › alignments/rotavirus/NSP4.fa.revtrans]

>AFC90178
ATGGATAAGCTTGCTGACCTCAACTACACATTGAGTGTGATCACTTTAATGAATGACACATTACATTCTATAATTCAAGATCCAGGAATGGCGTATTTTCCATATATTGCATCTGTTTTGACAGTTCTGTTCACTCTGCATAAGGCATCAATTCCAACAATGAAAATAGCATTGAAAACATCGAAATGTTCGTATAAAGTGATTAAATATTGCATGGTTACAGTTATTAATACTCTTCTGAAGTTAGCTGGTTATAAAGAACAGGTTACTACTAAAGATGAGATTGAACAGCAGATGGATAGAATTGTCAAAGAAATGAGACGTCAATTGGAAATGATTGATAAATTAACTACTCGTGAAATTGAACAGGTTGAGTTACTTAAACGTATACATGATAAATTGATGGCTAGACCAGTTGACGTCATAGACATGTCAAAAGAATTTAACCAGAAGAATGTTAGAACGCTAGATGAATGGGAAAGTGGAAAAAATCCATATGAACCATCAGAAGTGACTGCATCTATG
>ABC41661
ATGGAAAAGCTTACCGACCTCAATTACACATTGAGTGTAATCACTCTAATGAATGATACATTACATACTATAATGGAAGATCCTGGAATGGCGTATTTTCCTTATATCGCCTCTGTTTTAACTGTGCTGTTTACGCTACGCAAAGCTTCAATTCCAACTATGAAAATTGCTCTTAAAACATCTAGGTGTTCGTACAAAGTAATCAAGTACTGTATCGTATCAATTTTTAATACTTTGCTGAAATTGGCTGGATATAAGGAGCAAATAACTACTAAAGATGAAATTGAAAAACAAATGGACAGAGTTGTAAAAGAAATGAGACGGCAACTGGAAATGATTGATAAACTAACCACTAGAGAAATAGAACAGGTAGAGTTACTTAAACGAATACATGATATGCTAATAATTAAACCAGTTGACAAAATTGATATGTCGCAAGAATTTAATCAAAAACATTTTAAAACGCTGAATGAATGGGCGGAAGGTGAGAATCCATATGAACCGAAGGAAGTGACTGCATCTTTG
>AFC90170
ATGGATAAGCTTGCTGACCTCAACTACACATTGAGTGTGATCACTTTAATGAATGACACATTACATTCTATAATTCAAGATCCAGGAATGGCGTATTTTCCATATATTGCATCTGTTTTGACAGTTCTGTTCGCTCTGCATAAGGCATCAATTCCAACAATGAAAATAGCATTGAAAACATCGAAATGTTCGTATAAAGTGATTAAATATTGCATGGTTACAGTTATTAATACTCTTCTGAAGTTAGCTGGTTATAAAGAACAGGTTACTACTAAAGATGAGATTGAACAGCAGATGGATAGAATTGTCAAAGAAATGAGACGTCAATTGGAAATGATTGATAAATTAACTACTCGTGAAATTGAACAGGTTGAGTTACTTAAACGTATACATGATAAATTGATAGCTAGACCAGTTGACGTCATAGACATGTCAAAAGAATTTAACCAGAAGAATGTTAGAACGCTAGATGAATGGGAAAGTGGAAAAAATCCATATGAACCATCAGAAGTGACTGCATCTATG
>ACF18776
ATGGAACAGCTTACCGACCTCAATTACACATTGAGTGTAATCACTCTAATGAATGATACGTTACATACTATAATGGAGGATCCTGGAATGGCGTATTTTCCATATATTGCTTCTGTTCTAACTGTATTGTTTACACTGCATAAAGCTTCGATTCCTACCATGAAAATTGCCATTAAAACATCAAAATGTTCATATAAAGTAATTAAATACTGTATTGTATCAATATTTAATACTCTACTGAAATTAGCTGGGTACAAGGAACAAATTACTACTAAAGATGAAATTGAAGAACAAATGGACAGAGTTGTAAAAGAGATGAGACGTCAACTGGAAATGATTGACAAACTGACCACTAGAGAAATAGAACAGGTAGAGTTACTTAAACGAATTCATGACATGCTAATAATTAAACCAGTTGATAAGATTGATATGTCGCAAGAATTCAATCAAAAACGTTTTAAAACGCTAAATGAATGGGCTGAAGGAGAAAATCCATACGAACCAAAAGAAGTGACTGCATCTTTG
>AGE47327
ATGGAAAAGTTTACCGACCTCAACTACACATTGAGTGTAATCACTTTAATGAATAGCACATTACACACAATACTAGAGGATCCAGGAATGGCGTATTTTCCTTATATTGCATCTGTCCTGACAGTTTTGTTTACATTACATAAAGCGTCAATTCCAACAATGAAAATAGCATTGAAGACGTCAAAATGTTCGTATAAAGTAGTAAAGTATTGTATTGTAACGATCCTTAATACATTATTAAAGTTGGCAGGTTACAAAGAACAGATTACTACTAAAGATGAAATAGAAAGACAAATGGACAGAGTCGTTAAAGAAATGAGACGTCAATTAGAGATGATTGATAAACTAACTACACGTGAAATTGAGCAAGTTGAATTACTTAAACGTATCTACGATAAATTAATAGTGCAATCGACTGGTGAGATAGATATGACAAAAGAAATTAATCAAAAGAACGTAAGAACGCTAGAAGAGTGGGAGAGCGGAAAAAATCCTTATGAACCAAAAGAAGTGACTGCAGCAATG
>AGE46883
ATGGAAAAGCTTACCGACCTCAACTACACATTGAGTGTAATCACTCTAATGAACAGTACACTACATACAATACTGGAGGATCCAGGGATGGCGTATTTTCCCTATATTGCATCTGTCCTAACGGTTTTGTTCACATTGCATAAAGCATCAATTCCAACGATGAAAATAGCGTTGAAAACGTCAAAATGTTCGTATAAAGTAGTAAAGTATTGTATTGTAACAATTTTTAACACATTACTGAAACTAGCAGGTTATAAAGAGCAGATAACTACTAAAGATGAAATAGAAAAACAAATGGACAGAGTCGTTAAAGAAATGAGACGTCAGCTGGAAATGATTGATAAACTGACTACACGTGAAATTGAGCAAGTAGAGCTACTTAAACGTATATATGATAAATTGATGGTGCAATCAATTGGCGAGATAGACATGACGAAAGAAATTAATCAAAAGAACGTGAAAACGCTAGAAGAATGGGAGAGTGGAAGAAATCCTTATGAACCGAAAGAAGTGACTGCAGCAATG
>AGF85946
ATGGAAAAGCTTACCGACCTCAACTATACATTGAGTGTAATCACTCTAATGAACGACACATTGCACACGATACTTGAAGATTCAGGGATGGCGTATTTTCCTTATATAGCATCTGTCCTAACAGTTTTGTTTACGTTGCATAAAGCATCTATTCCAACAATGAAAATTGCTCTAAAGACATCCAAATGTTCATACAAAGTGGTGAAGTATTGTATCGTGACAATTTTCAATACGTTATTGAAATTGGCAGGTTATAAAGAGCAGATTACCACAAAAGACGAGATAGAAAAACAGATGGACAGAGTAGTCAAAGAGATGAGACGTCAGCTAGAAATGATTGATAAATTGACTACACGTGAAATTGAACAAGTGGAATTGCTGAAACGTATTTACGATAAATTGATGATACGAACAGCGGACGAGATGGATATGACGAAAGAAATCAATCAAAAGAACGTGAGAACGCTAGAAGAATGGGAAAATGGGAAAAATCCTTATGAACCAAAAGAAGTGACTGCAGCAATG
>AGE47087
ATGGATAAGCTTGCCGACCTCAACTACACATTGAGTGTAATCACTTTAATGAATGACACATTGCATTCTATAATTCAAGATCCTGGAATGGCGTATTTTCCATATATTGCATCTGTTCTAACAGTTTTGTTCACATTACATAAAGCTTCAATTCCAACCATGAAAATAGCATTGAAAACATCAAAATGTTCATATAAAGTGATTAAATATTGTATAGTCACAATCATTAATACTCTTTTAAAATTGGCTGGATATAAAGAGCAGGTTACTACAAAAGACGAAATTGAGCAACAGATGGACAGAATTGTTAAAGAGATGAGACGTCAGCTAGATATGATTGATAAACTAACTACTCGTGAAATTGAACAGGTTGAATTACTTAAACGTATACATGACAACCTGATAGTTAAACCAGTTGACGTTATAGATATGTCGAAGGAATTCAATCAGAAAAACATCAAAACGCTAGATGAATGGGAGAGTGGAAAAAATCCATATGAACCGTCAGAAGTGACTGCATCCATG
>AEV42072
ATGGAAAAGCTTACCGACCTCAACTATACATTGAGTGTAATCACTTTGATGAATAGTACATTGCATACAATACTAGAAGACCCAGGAATGGCGTATTTTCCTTATATAGCATCTGTGTTGACAGTATTATTTACATTACACAAGGCTTCAATTCCAACCATGAAAATTGCACTTAAAACATCTAAATGTTCATATAAAGTAGTTAAATATTGTATTGTAACAATCTTCAATACACTATTGAAGTTGGCAGGTTATGAAGAACAAATTACTAATAAGGATGAGATTGAAAAACAGATAGATAGAGTAGTGAAAGAAATGAGACGTCAATTGGAAATGATTGATAAACTAACGACACGTGAAATTGAACAGGTAGAGTTACTGAGACGTATTTATGATAAACTGTTAGTGCAGCCAATTGACGGCGTAGACATGACAAAGGAAATTAACCAGAAGAACATTAGAACGCTGGAAGAGTGGGAAAACGGAAAAAATCCGTATGAACCAAAGGAAGTGACTGCAACAATG
>CAB36946
ATGGATAAGCTTGCCGACCTCAACTACACATTAAGTGTAATCACTTTAATGAATGACACATTGCATTCTATAATTCAAGATCCTGGAATGGCGTATTTTCCATATATTGCATCTGTTCTAACAGTTTTGTTCACATTACATAAAGCTTCAATTCCAACCATGAAAATAGCATTGAAAACATCAAAATGTTCATATAAAGTGATTAAATATTGCATAGTCACGATCATTAATACTCTTTTAAAATTGGCTGGATATAAAGAGCAGGTTACTACAAAAGACGAAATTGAGCAACAGATGGATAGAATTGTTAAAGAGATGAGACGTCAGCTGGAGATGATTGATAAACTAACTACTCGTGAAATTGAACAGGTTGAATTGCTTAAACGTATACATGACAACCTGATAACTAGACCAGTTGACGTTATAGATATGTCGAAGGAATTCAATCAGAAAAACATCAAAACGCTAGATGAATGGGAAAGTGGAAAAAATCCATATGAACCGTCAGAAGTGACTGCATCTATG
>AGE98675
ATGGATAAGCTTGCCGACCTCAACTACACATTGAGTGTGATCACTTTAATGAATGACACATTACATTCCATAATTCAAGATCCTGGAATGGCGTATTTTCCATATATTGCATCTGTTCTAACAGTTTTGTTTACGTTACATAAAGCTTCAATTCCAACCATGAAAATAGCATTGAAAACATCAAAATGTTCATATAAAGTTATTAAATATTGTATAGTCACGATCATTAACACCCTTTTAAAATTGGCTGGATATAAAGAGCAGGTTACTACTAAAGACGAAATTRAACAACAGATGGACAGGATTGTTAAAGAGATGAGACGTCAGCTGGAGATGATTGATAAACTAACTACTCGTGAAATTGAACAGGTTGAATTGCTTAAACGTATACATGATAACCTGATAACTAGAACAGTTGACGTTATAGATATGTCGAAGGAATTCAATCAGAAAAACATCAAAACGCTAGATGAATGGGAGAGTGGAAAGAATCCATATGAACCGTTAGAAGTGACTGCATCCATG
>AEK69637
ATGGATAAGCTTGCCGACCTCAACTACACATTGAGTGTAATCACTTTAATGAATGACACATTGCATTCTATAATTCAAGATCCTGGAATGGCGTATTTTCCATATATTGCATCTGTTCTAACAGTGTTGTTCACATTACATAAAGCTTCAATTCCAACCATGAAAATAGCATTGAAAACATCAAAATGTTCATATAAAGTGATTAAATATTGTATAGTCACGATCATTAATACTCTTTTAAAATTGGCTGGATATAAAGAGCAGGTTACTACAAAAGACGAAATTGAGCAACAGATGGACAGAATTGTTAAAGAGATGAGACGTCAGTTGGAGATGATTGATAAATTAACTACTCGTGAAATTGAACAGGTTGAATTGCTTAAACGTATACATGACAACCTGGTAACTAGACCAGTTGACGTTATAGATATGTCGAAGGAATTCAATCAGAAAAACATCAAAACGCTAGATGAATGGGAGAGTGGAAAAAATCCATATGAACCGTCAGAAGTGACTGCATCCATG
>AGE98774
ATGGATAAGCTTGCCGACCTCAACTACACATTGAGTGTGATCACTTTAATGAATGACACATTACATTCTATAATTCAGGATCCTGGAATGGCGTATTTTCCATATATTGCATCTGTTCTAACAGTTTTGTTCACATTACATAAAGCTTCAATTCCAACCATGAAAATAGCATTGAAAACATCAAAATGTTCATATAAAGTAATTAAATATTGTACAGTCACGATCATTAATACTCTTTTAAAATTGGCAGGATATAAAGAACAGGTTACTACTAAAGACGAAATTGAGCAACAGATGGATAGAATCGTTAAAGAAATGAGACGTCAGTTGGAAATGATTGATAAATTAACTACTCGTGAAATTGAACAAGTTGAATTACTTAAACGTATACATGACAACCTGATAACTAGACCAGTTGACGTTATAGATATGTCGAAGGAATTTAATCAGAAGAATATCAAAACGCTAGATGAATGGGAGAGTGGAAAAAATCCATATGAACCGGCAGAAGTGACTGCATCCATG
>ACL93324
ATGGATAAGCTTGCCGACCTCAACTACACATTGAGTGTAATCACTTTAATGAATGACACATTGCATTCTATAATTCAAGATCCTGGAATGGCGTATTTTCCATATATTGCATCTGTTCTAACAGTTTTATTCACATTACATAAAGCTTCAATTCCAACCATGAAAATAGCATTGAAAACATCAAAATGTTCATATAAAGTGATTAAATATTGTATAGTCACGATCATTAATACTCTTTTAAAATTGGCTGGATATAAAGAGCAAGTTACTACAAAGGACGAAATTGAGCAACAGATGGACAGAATTGTTAAAGAGATGAGACGTCAGTTAGAGATGATTGATAAACTAACTACTCGTGAAATTGAACAGGTTGAATTGCTTAAACGTATACATGACAATCTGATAACTAGACCAGCTGACGTTATAGATATGTCGAAGGAATTCAATCAGAAAAACATTAAAACGCTAGATGAATGGGAGAGTGGAAAAAATCCATATGAACCGTCAGAAGTGACTGCATCCATG
>ACZ52102
ATGGATAAGCTTGCCGACCTCAACTATACATTGAGTGTGATCACTTTAATGAATGACACATTACATTCCATAATTCAAGATCCTGGAATGGCGTATTTTCCATATATTGCATCTGTTCTAACAGTTTTATTTACGTTACATAAAGCTTCAATTCCAACCATGAAAATAGCGTTGAAAACATCAAAATGTTCATATAAAGTTATTAAATATTGTATAGTCACGATCATTAACACCCTTTTAAAATTGGCTGGATATAAAGAGCAAGTTACTACTAAAGACGAAATTGAACAACAGATGGACAGGATTATTAAAGAGATGAGACGTCAGCTGGAGATGATTGATAAACTAACTACTCGTGAAATTGAACAGGTTGAATTGCTTAAACGTATACATGATAACCTAATAACTAGAACAGTTGACGTTATAGATATGTCGAAGGAATTCAATCAGAAAAACATCAAAACGCTAGATGAATGGGAGAGTGGAAAGAATCCATATGAACCGTCAGAAGTGACTGCATCTATG
>AGF86072
ATGGAAAAGCTTACCGACCTCAACTATACATTGAGTGTAATCACTCTAATGAACGACACATTGCACACGATACTTGAAGATTCAGGGATGGCGTATTTTCCTTATATAGCATCTGTCCTAACAGTTTTGTTTACGTTGCATAAAGCATCTATTCCAACAATGAAAATTGCTCTAAAGACATCCAAATGTTCATACAAAGTGGTGAAGTATTGTATCGTGACAATTTTCAATACGTTATTGAAATTGGCAGGTTATAAAGAGCAGATTACCACAAAAGACGAGATAGAAAAACAGATGGACAGAGTAGTCAAAGAGATGAGACGTCAGCTAGAAATGATTGATAAATTGACTACACGTGAAATTGAACAAGTGGAATTGCTGAAACGTATTTACGATAAATTGATGATACGAACAGCGGACGAGATGGATATGACGAAAGAAATCAATCAAAAGAACGTGAGAACGCTAGAAGAATGGGAAAATGGGAAAAATCCTTATGAACCAAAAGAAGTGACTGCAGCAATG
>AGE46955
ATGGAAAAGTTTACCGACCTCAACTACACATTGAGTGTAATCACTTTAATGAATAGTACATTACATACAATACTAGAGGATCCAGGAATGGCGTATTTTCCTTATATTGCATCTGTCCTGACAGTTTTGTTTACATTACACAAAGCGTCAATTCCAACAATGAAAATAGCATTGAAGACGTCAAAATGTTCGTATAAAGTAGTAAAGTATTGTATTGTAACGGTTCTTAATACATTATTAAAGTTAGCAGGTTACAAAGAACAAATTACTACTAAAGATGAAATAGAAAAACAAATGGACAGAGTTGTTAAAGAAATGAGACGTCAGTTAGAGATGATTGATAAACTAACTACACGTGAAATTGAACAAGTTGAATTACTTAAACGCATCTACGATAAATTAATAGTGCGATCGACTGATGAAATAGATATGACAAAAGAAATTAATCAAAAGAACGTAAGAACGCTAGAAGAGTGGGAGAGCGGGAAAAATCCTTATGAACCAAAAGAAGTGACTGCAGCGATG
>ACZ51731
ATGGATAAGCTTGCCGACCTCAACTATACATTGAGTGTGATCACTTTAATGAATGACACATTACATTCCATAATTCAAGATCCTGGAATGGCGTATTTTCCATATATTGCATCTGTTCTAACAGTTTTATTTACGTTACATAAAGCTTCAATTCCAACCATGAAAATAGCGTTGAAAACATCAAAATGTTCATATAAAGTTATTAAATATTGTATAGTCACGATCATTAACACCCTTTTAAAATTGGCTGGATATAAAGAGCAAGTTACTACTAAAGACGAAATTGAACAACAGATGGACAGGATTATTAAAGAGATGAGACGTCAGCTGGAGATGATTGATAAACTAACTACTCGTGAAATTGAACAGGTTGAATTGCTTAAACGTATACATGATAACCTAATAACTAGAACAGTTGACGTTATAGATATGTCGAAGGAATTCAATCAGAAAAACATCAAAACGCTAGATGAATGGGAGAGTGGAAAGAATCCATATGAACCGTCAGAAGTGACTGCATCTATG
>AGF86176
ATGGAAAAGCTTACCGACCTCAACTATACATTGAGTGTAATCACTCTAATGAACGACACATTGCACACGATACTTGAAGATTCAGGGATGGCGTATTTTCCTTATATAGCATCTGTCCTAACAGTTTTGTTTACGTTGCATAAAGCATCTATTCCAACAATGAAAATTGCTCTAAAGACATCCAAATGTTCATACAAAGTGGTGAAGTATTGTATCGTGACAATTTTCAATACGTTATTGAAATTGGCAGGTTATAAAGAGCAGATTACCACAAAAGACGAGATAGAAAAACAGATGGACAGAGTAGTCAAAGAGATGAGACGTCAGCTAGAAATGATTGATAAATTGACTACACGTGAAATTGAACAAGTGGAATTGCTGAAACGTATTTACGATAAATTGATGATACGAACAGCGGACGAGATGGATATGACGAAAGAAATCAATCAAAAGAACGTGAGAACGCTAGAAGAATGGGAAAATGGGAAAAATCCTTATGAACCAAAAGAAGTGACTGCAGCAATG
>AGE99372
ATGGATAAGCTTGCCGACCTCAACTACACATTGAGTGTAATCACTTTAATGAATGACACATTGCATTCTATAATTCAAGATCCTGGAATGGCGTATTTTCCATATATTGCATCTGTTCTAACAGTTTTGTTCACATTACATAAAGCTTCAATTCCAACCATGAAAATAGCATTGAAAACATCAAAATGTTCATATAAAGTGATTAAATATTGTATAGTCACGATCATTAATACTCTTTTAAAATTGGCTGGATATAAAGAGCAGGTTACTACAAAAGACGAAATTGAGCAACAGATGGACAGAATTGTTAAAGAGATGAGACGTCAGCTAGATATGATTGATAAACTAACTACTCGTGAAATTGAACAGGTTGAATTGCTTAAACGTATACATGACAACCTGATAACTAGACCAGTTGACGTTATAGATATGTCGAAGGAATTCAATCAGAAAAACATCAAAACGCTAGATGAATGGGAGAGTGGAAAAAATCCATATGAACCGTCAGAAGTGACTGCATCCATG
>AGE47554
ATGGAAAAGTTTACCGACCTCAACTACACATTGAGTGTAATCACTTTAATGAATAGTACATTACATACAATACTAGAGGATCCAGGAATGGCGTATTTTCCTTATATTGCATCTGTCCTGACAGTTTTGTTTACATTACACAAAGCGTCAATTCCAACAATGAAAATAGCATTGAAGACGTCGAAATGTTCGTATAAAGTAGTAAAGTATTGCATTGTAACAATCCTTAATACATTATTAAAGTTAGCGGGTTACAAAGAACAAATTACTACTAAAGATGAAATAGAAAAACAAATGGACAGAGTTGTTAAAGAAATGAGACGTCAATTAGAGATGATTGATAAACTAACTACACGTGAGATTGAACAAGTCGAATTACTTAAACGCATCTACGATAAATTAATAGTGCGATCAACTGATGAGATAGATATGGCAAAAGAAATTAATCAAAAGAACGTAAGAACGCTAGAAGAGTGGGAGAGCGGAAAAAATCCTTATGAACCAAAAGAAGTGACTGCAGCAATG
>AGA03872
ATGGATAAGCTTGCCGACCTCAACTACACATTGAGTGTAATCACTTTAATGAATGACACATTGCATTCTATAATTCAAGATCCTGGAATGGCGTATTTTCCGTATATTGCATCTGTTCTAACAGTTTTGTTCACATTACATAAAGCTTCAATTCCAACCATGAAAATAGCATTGAAAACATCAAAATGTTCATATAAAGTGATTAAATATTGTATAGTCACAATCATTAATACTCTTTTAAAATTGGCTGGATATAAAGAGCAGGTTACTACAAAAGACGAAATTGAGCAACAGATGGACAGAATTGTTAAAGAGATGAGACGTCAGCTAGATATGATTGATAAACTAACTACTCGTGAAATTGAACAGGTTGAATTACTTAAACGTATACATGACAATCTGATAGCTAAATCAGTTGACGTTATAGATATGTCGAAAGAATTCAATCAGAAAAACATCAAAACGCTAGATGAATGGGAGAGTGGAAAAAATCCATATGAACAGTCAGAAGTGACTGCATCCATG
>AGE99274
ATGGATAAGCTTGCCGACCTCAACTACACATTGAGTGTGATCACTTTAATGAATGACACATTACATTCTATAATTCAGGATCCTGGAATGGCGTATTTTCCATATATTGCATCTGTTCTAACAGTTTTGTTCACATTACATAAAGCTTCAATTCCAACCATGAAAATAGCATTGAAAACATCAAAATGTTCATATAAAGTAATTAAATATTGTACAGTCACGATCATTAATACTCTTTTAAAATTGGCAGGATATAAAGAACAGGTTACTACTAAAGACGAAATTGAGCAACAGATGGATAGAATCGTTAAAGAAATGAGACGTCAGTTGGAAATGATTGATAAATTAACTACTCGTGAAATTGAACAAGTTGAATTACTTAAACGTATACATGACAACCTGATAACTAGACCAGTTGACGTTATAGATATGTCGAAGGAATTTAATCAGAAGAATATCAAAACGCTAGATGAATGGGAGAGTGGAAAAAATCCATATGAACCGGCAGAAGTGACTGCATCCATG
>ABB72827
ATGGAAAAGCTTACCGACCTCAACTACACATTGAGTGTAATCACTCTAATGAACAGTACATTGCATACAATACTAGAAGATCCAGGAATAGCATATTTTCCTTATATCGCATCTGTCCTGACAGTCTTGTTTACATTACACAAAGCGTCGATCCCGACGATGAAAATTGCGCTGAAAACATCAAGATGCTCGTACAAGGTGGTGAAGTACTGCATCGTGATAATTTTTAATACGCTACTGAAATTGGCAGGTTATAAAGAACAAATTACTACCAAAGATGAAATAGAAAAACAGATGGACAGAGTTGTTAAAGAAATGAGACGTCAGTTGGAAATGATTGACAAGTTAACTACACGTGAGATTGAACAAGTTGAACTACTCAAACGTATTCATGACAAACTAATGGTGCGACCAACTGATGAAATAGACATGACAAAAGAGATAAATCAAAAAAACGTGAAGACGCTAGAAGAATGGGAGAGTGGGAAAAATCCTTATGAACCAAAGGAAGTGACTGCAGCAATG
>ABB72828
ATGGAAAAGCTTACCGACCTCAACTACACATTGAGTGTAATCACTCTAATGAACAGTACATTGCATACAATACTAGAAGATCCAGGAATAGCATATTTTCCTTATATCGCATCTGTCCTGACAGTCTTGTTCACATTACACAAAGCGTCGATCCCGACGATGAAAATTGCGCTGAAAACATCAAGATGCTCGTACAAGGTGGTGAAGTACTGCATCGTGACAATTTTTAATACGCTACTGAAATTGGCAGGTTATAAAGAACAAATTACTACCAAAGATGAAATAGAAAAACAGATGGACAGAGTTGTTAAAGAAATGAGACGTCAGTTGGAAATGATTGACAAGTTAACTACACGTGAGATTGAACAAGTTGAACTACTCAAACGTATTCATGACAAACTAATGGTGCGACCAACTGATGAAATAGACATGACAAAAGAGATAAATCAAAAAAACGTGAAGACGCTAGAAGAATGGGAGAGTGGGAAAAATCCTTATGAACCAAAGGAAGTGACTGCAGCAATG
>AGE99542
ATGGATAAGCTTGCCGACCTCAACTACACATTGAGTGTGATCACTTTAATGAATGACACATTACATTCTATAATTCAGGATCCTGGAATGGCGTATTTTCCATATATTGCATCTGTTCTAACAGTTTTGTTCACATTACATAAAGCTTCAATTCCAACCATGAAAATAGCATTGAAAACATCAAAATGTTCATATAAAGTAATTAAATATTGTACAGTCACGATCATTAATACTCTTTTAAAATTGGCAGGATATAAAGAACAGGTTACTACTAAAGACGAAATTGAGCAACAGATGGATAGAATCGTTAAAGAAATGAGACGTCAGTTGGAAATGATTGATAAATTAACTACTCGTGAAATTGAACAAGTTGAATTACTTAAACGTATACATGACAACCTGATAACTAGACCAGTTGACGTTATAGATATGTCGAAGGAATTTAATCAGAAGAATATCAAAACGCTAGATGAATGGGAGAGTGGAAAAAATCCATATGAACCGGCAGAAGTGACTGCATCCATG
>AGE99422
ATGGATAAGCTTACCGACCTCAACGACACATTGAATGTGATCACTTTAATGAATGACACATTACATTCCATAATTCAAGATCCTGGAATGGCGTATTTTCCATATATTGCATCTGTTCTAACAGTTTTGTTTACGTTACATAAAGCTTCAATTCCAACCATGAAAATAGCATTGAAAACATCAAAATGTTCATATAAAGTTATTAAATATTGTATAGTCACGATCATTAACACCCTTTTAAAATTGGCTGGATATAAAGAGCAGGTTACTACTAAAGACGAAATTGAACAACAGATGGACAGGATTGTTAAAGAGATGAGACGTCAGCTGGAGATGATTGATAAACTAACTACTCGTGAAATTGAACAGGTTGAATTGCTTAAACGTATACATGATAACCTGATAACTAGGACAGTTGACGTTATAGATATGTCGAAGGAATTCAATCAGAAAAACATCAAAACGCTAGATGAATGGGAGAATGGAAAGAATCCATATGAACCGTCAGAAGTGACTGCATCCATG
>AEK69631
ATGGATAAGCTTGCCGACCTCAACTACACATTGAGTGTAATCACTTTAATGAATGACACATTGCATTCTATAATTCAAGATCCTGGAATGGCGTATTTTCCATATATTGCATCTGTTCTAACAGTTTTGTTCACATTACATAAAGCTTCAATTCCAACCATGAAAATAGCATTGAAAACATCAAAATGTTCGTATAAAGTGATTAAATATTGTATAGTCACAATCATTAATACTCTTTTAAAATTGGCTGGATATAAAGAGCAGGTTACTACAAAAGACGAAATTGAGCAACAGATGGATAGAATTGTTAAAGAGATGAGACGTCAGCTAGATATGATTGATAAACTAACTACTCGTGAAATTGAACAGGTTGAATTACTTAAACGTATACATGACAACCTGATAGCTAAACCAGTTGACGTTATAGATATGTCGAAGGAATTCAATCAGAAAAACATCAAAACGCTAGATGAATGGGAGAGTGGAAAAAATCCATATGAACCGTCGGAAGTGACTGCATCCATG
>AFJ68169
ATGGATAAGCTTGCCGACCTCAACTACACATTGAGTGTAATCACTTTAATGAATGACACATTGCATTCTATAATTCAAGATCCTGGAATGGCGTATTTTCCATATATTGCATCTGTTCTAACAGTGTTGTTCACACTACATAAAGCTTCAATTCCAACCATGAAAATAGCATTGAAAACATCAAAATGTTCATATAAAGTGATTAAATATTGTATAGTCACGATCATTAATACTCTTTTAAAATTGGCTGGATATAAAGAGCAGGTTACTACAAAAGACGAAATTGAGCAACAAATGGACAGAATTGTTAAAGAGATGAGACGTCAGTTGGAGATGATTGATAAATTAACTACTCGTGAAATTGAACAGGTTGAATTGCTTAAACGTATACATGACAACCTGGTAACTAGACCAGTTGACGTTATAGATATGTCGAAGGAATTCAATCAGAAAAACATCAAAACGCTAGATGAATGGGAGAGTGGAAAAAATCCATATGAACCGTCAGAAGTGACTGCATCCATG
>BAE72460
ATGGAAAAGTTTACCGACCTCAACTATACATTGAGTGTAATCACTTTAATGAATAGCACATTACATACAATACTAGAGGATCCAGGAATGGCGTATTTTCCTTATATTGCATCTGTCCTGACAGTTTTGTTTACATTACACAAAGCGTCAATTCCAACAATGAAAATAGCATTGAAGACGTCAAAATGTTCGTATAAAGTAGTAAAGTATTGCATTGTAACAATCCTTAATACATTATTAAAGTTAGCAGGTTACAAAGAACAAATTACTACTAAAGATGAAATAGAAAAACAAATGGACAGAGTTGTTAAAGAAATGAGACGTCAATTAGAGATGATTGATAAACTAACTACACGTGAAATTGAACAAGTCGAATTACTTAAACGCATCTACGATAAATTAATAGTGCGATCAACTGATGAGATAGATATGACAAAAGAAATTAATCAAAAGAACGTAAGAACGCTAGAAGAGTGGGAGAACGGAAAAAATCCTTATGAACCAAAAGAAGTGACTGCAGCGATG
>AFJ68276
ATGGATAAGCTTGCCGACCTCAACTACACATTGAGTGTAATCACTTTAATGAATGACACATTGCATTCTATAATTCAAGATCCTGGAATGGCGTATTTTCCATATATTGCATCTGTTCTAACAGTTTTGTTCACATTACATAAAGCTTCAATTCCAACCATGAAAATAGCATTGAAAACATCAAAATGTTCGTATAAAGTGATTAAATATTGTATAGTCACAATCATTAATACTCTTTTGAAATTGGCTGGATATAAAGAGCAGGTTACTACAAAAGACGAAATTGAGCAACAGATGGATAGAATTGTTAAAGAGATGAGACGTCAGCTAGATATGATTGATAAACTAACTACTCGTGAAATTGAACAGGTTGAATTACTTAAACGTATACATGATAACCTGATAGCTAAACCAGTTGACGTTATAGATATGTCGAAGGAATTCAATCAGAAAAACATCAAAACGCTAGATGAATGGGAGAGTGGAAAAAATCCATATGAACCGTCAGAAGTGACTGCATCTATG
>AFJ68372
ATGGATAAACTTGCCGACCTCAACTATACATTGAGTGTAATCACTTTAATGAATGACACATTACATTCTATAATTCAGGATCCTGGAATGGCGTATTTTCCATATATTGCATCTGTTCTAACAGTTTTGTTCACATTACATAAAGCTTCAATTCCAACAATGAAAATAGCATTAAAAACATCAAAATGTTCATACAAAGTAATCAAATACTGTATAGTCACAATTGTTAATACTCTTTTAAAATTGGCAGGATATAAAGAACAAGTCACCACTAAAGACGAAATTGAGCAACAGATGGATAGAATTGTAAAAGAGATGAGACGTCAGCTGAAGATGATTGATAAATTAACTACTCGTGAAATTGAACAAGTTGAATTGCTTAAACGTATACATGACAACTTAATAACTAGACCGGTTGACGCTATAGATATGACGAAGGAATTTAATCAGAAGAATATAAAAACGCTAGATGAATGGGAGAACGGAAAAAATCCATATGAACCGATAGAAGTGACTGCATCTATG
>AFQ20929
ATGGATAAACTTGCCGACCTCAACTACACATTGAGTGTAATCACTTTAATGAATGACACATTGCATTCTATAATTCAGGATCCTGGAATGGCGTATTTTCCATATATTGCATCTGTTCTAACAGTTTTGTTCACATTACATAAAGCTTCAATTCCAACAATGAAAATAGCATTAAAAACATCAAAATGTTCATACAAAGTGATCAAATACTGTATAGTCACAATTGTTAATACTCTTTTAAAATTGGCAGGATATAAAGAACAAGTCACCACTAAAGACGAAATTGAGCAACAGATGGATAGGATTATAAAAGAGATGAGACGTCAGCTGGAGATGATTGATAAATTAACTACTCGTGAAATTGAACAAGTTGAATTGCTTAAACGTATACATGACAACTTAATAACTAGACCGGTTGACACTATAGATATGACGAAGGAATTTAATCAGAAGAATATAAAAACGCTAGATGAATGGGAGAACGGAAAAAATCCATATGAACCAATAGAAGTGACTGCATCTATG
>AFQ20928
ATGGATAAACTTGCCGACCTCAACTACACATTGAGTGTAATCACTTTAATGAATGACACATTGCATTCTATAATTCAGGATCCTGGAATGGCGTATTTTCCATATATTGCATCTGTTCTAACAGTTTTGTTCACATTACATAAAGCTTCAATTCCAACAATGAAAATAGCATTAAAAACATCAAAATGTTCATACAAAGTGATCAAATACTGTATAGTCACAATTGTTAATACTCTTTTAAAATTGGCAGGATATAAAGAACAAGTCACCACTAAAGACGAAATTGAGCAACAGATGGATAGGATTATAAAAGAGATGAGACGTCAGCTGGAGATGATTGATAAATTAACTACTCGTGAAATTGAACAAGTTGAATTGCTTAAACGTATACATGACAACTTAATAACTAGACCGGTTGACACTATAGATATGACGAAGGAATTTAATCAGAAGAATATAAAAACGCTAGATGAATGGGAGAACGGAAAAAATCCATATGAACCAATAGAAGTGACTGCATCTATG
>AGE99184
ATGGATAAGCTTGCCGACCTCAACTACACATTGAGTGTGATCACTTTAATGAATGACACATTACATTCTATAATTCAGGATCCTGGAATGGCGTATTTTCCATATATTGCATCTGTTCTAACAGTTTTGTTCACATTACATAAAGCTTCAATTCCAACCATGAAAATAGCATTGAAAACATCAAAATGTTCATATAAAGTAATTAAATATTGTACAGTCACGATCATTAATACTCTTTTAAAATTGGCAGGATATAAAGAACAGGTTACTACTAAAGACGAAATTGAGCAACAGATGGATAGAATCGTTAAAGAAATGAGACGTCAGTTGGAAATGATTGATAAATTAACTACTCGTGAAATTGAACAAGTTGAATTACTTAAACGTATACATGACAACCTGATAACTAGACCAGTTGACGTTATAGATATGTCGAAGGAATTTAATCAGAAGAATATCAAAACGCTAGATGAATGGGAGAGTGGAAAAAATCCATATGAACCGGCAGAAGTGACTGCATCCATG
>AFQ20922
ATGGATAAACTTGCCGACCTCAACTACACATTGAGTGTAATCACTTTAATGAATGACACATTACATTCTATAATTCAAGACCCTGGAATGGCGTATTTTCCATATATTGCATCTGTTCTAACAGTTTTGTTCACATTACATAAAGCTTCAATTCCAACAATGAAAATAGCATTAAAAACATCGAAATGTTCATACAAAGTGATCAAATACTGTATAGTCACAATTGTTAATACTCTTTTAAAATTGGCAGGATATAAAGAACAAGTCACCACTAAAGACGAAATTGAGCAACAGATGGATAGAATTGTAAAAGAGATGAGACGTCAGTTGGAGATGATTGATAAATTAACTACTCGTGAAATTGAACAAGTTGAATTGCTTAAACGTATACATGACAACTTAATAACTAGACCGGTTGACACTATAGATATGACGAAGGAATTCAATCAGAAGAATATTAAAACGCTAGATGAATGGGAGAACGGAAAAAATCCATATGAACCGATAGAAGTGACTGCATCTATG
>AFQ20921
ATGGATAAACTTGCCGACCTCAACTACACATTGAGTGTAATCACTTTAATGAATGACACATTACATTCTATAATTCAAGACCCTGGAATGGCGTATTTTCCATATATTGCATCTGTTCTAACAGTTTTGTTCACATTACATAAAGCTTCAATTCCAACAATGAAAATAGCATTAAAAACATCGAAATGTTCATACAAAGTGATCAAATACTGTATAGTCACAATTGTTAATACTCTTTTAAAATTGGCAGGATATAAAGAACAAGTCACCACTAAAGACGAAATTGAGCAACAGATGGATAGAATTGTAAAAGAGATGAGACGTCAGCTGGAGATGATTGATAAATTAACTACTCGTGAAATTGAACAAGTTGAATTGCTTAAACGTATACATGACAACTTAATAACTAGACCGGTTGACACTATAGATATGACGAAGGAATTCAATCAGAAGAATATTAAAACGCTAGATGAATGGGAGAACGGAAAAAATCCATATGAACCGATAGAAGTGACTGCATCTATG
>AFQ20920
ATGGAAAAGTTTACCGACCTCAACTACACATTGAGTGTGATCACTTTAATGAATAGCACATTACATACAATACTAGAGGATCCAGGAATGGCGTATTTTCCTTATATTGCATCTGTCCTGACAGTTTTGTTTACATTACACAAAGCGTCAATTCCAACAATGAAAATAGCATTGAAGACGTCGAAATGTTCGTATAAAGTAGTAAAGTATTGCATTGTAACAATCCTTAATACATTATTAAAGTTAGCAGGTTACAAAGACCAAATTACTACTAAAGATGAAATAGAAAAACAAATGGACAGAGTTGTTAAAGAAATGAGACGTCAATTAGAGATGATTGATAGACTAACTACACGTGAGATTGAACAAGTCGAATTACTTAAACGCATCTACGATAAATTAATAGTGCGATCAACTGATGAGATAGATATGACGAAAGAAATTAATCAAAAGAACGTAAGAACGCTAGAAGAGTGGGAGAGTGGAAAAAATCCTTATGAACCAAAAGAAGTGACTGCAGCGATG
>AFQ20927
ATGGATAAACTTGCCGACCTCAACTACACATTGAGTGTAATCACTTTAATGAATGACACATTGCATTCTATAATTCAGGATCCTGGAATGGCGTATTTTCCATATATTGCATCTGTTCTAACAGTTTTGTTCACATTACATAAAGCTTCAATTCCAACAATGAAAATAGCATTAAAAACATCAAAATGTTCATACAAAGTGATCAAATACTGTATAGTCACAATTGTTAATACTCTTTTAAAATTGGCAGGATATAAAGAACAAGTCACCACTAAAGACGAAATTGAGCAACAGATGGATAGGATTATAAAAGAGATGAGACGTCAGCTGGAGATGATTGATAAATTAACTACTCGTGAAATTGAACAAGTTGAATTGCTTAAACGTATACATGACAACTTAATAACTAGACCGGTTGACACTATAGATATGACGAAGGAATTTAATCAGAAGAATATAAAAACGCTAGATGAATGGGAGAACGGAAAAAATCCATATGAACCAATAGAAGTGACTGCATCTATG
>AGE98458
ATGGATAAGCTTGCCGACCTCAACTACACATTGAGTGTGATCACTTTAATGAATGACACATTACATTCTATAATTCAGGATCCTGGAATGGCGTATTTTCCATATATTGCATCTGTTCTAACAGTTTTGTTCACATTACATAAAGCTTCAATTCCAACCATGAAAATAGCATTGAAAACATCAAAATGTTCATATAAAGTAATTAAATATTGTACAGTCACGATCATTAATACTCTTTTAAAATTGGCAGGATATAAAGAACAGGTTACTACTAAAGACGAAATTGAGCAACAGATGGATAGAATCGTTAAAGAAATGAGACGTCAGTTGGAAATGATTGATAAATTAACTACTCGTGAAATTGAACAAGTTGAATTACTTAAACGTATACATGACAACCTGATAACTAGACCAGTTGACGTTATAGATATGTCGAAGGAATTTAATCAGAAGAATATCAAAACGCTAGATGAATGGGAGAGTGGAAAAAATCCATATGAACCGGCAGAAGTGACTGCATCCATG
>AFQ20925
ATGGATAAGCTTGCTGACCTTAACTACACATTGAGTGTAATCACTTTAATGAATGACACATTACATTCTATAATTCAGGATCCTGGAATGGCGTATTTTCCATATATTGCATCTGTTCTAACAGTTTTGTTTACATTACATAAAGCTTCAATTCCAACAATGAAAATAGCATTGAAAACATCAAAATGTTCATATAAAGTGATCAAATATTGTATAGTCACGATTATTAATACTCTTTTAAAATTGGCAGGATATAAAGAGCAGGTTACTACTAAAGATGAAATTGAGCAACAGATGGATAGAATTGTAAAAGAAATGAGACGTCAGCTGGAGATGATTGATAAATTAACCACTCGTGAAATTGAACAAGTTGAATTACTTAAACGTATACATGACAGCCTGATAACTAGACCAGTTGACGTTATAGATATGACGGAGGAATTTAATCAGAAAAATATCAAAACGCTAGATGAATGGGAGAGTGGGAAAAATCCATATGAACCGATAGAAGTGACTGCATCTATG
>AGS43814
ATGGAAAAGCTTACCGACCTCAATTATACATTGAGTGTGATTACTTTAATGAATAGTACGTTGCATACAATATTGGAGGATCCAGGAATGGCGTACTTTCCTTACATTGCATCTGTCCTAACAGTTTTATTCACATTACATAAAGCGTCGATTCCAACAATGAAAATAGCCTTAAGAACCTCAAAATGCTCATATAAAGTAGTGAAGTACTGTATTGTAACAATTTTCAATACACTATTGAAATTGGCAGGCTATGAAGAACAGATTACTACTAAAGATGAAATAGAAAAGCAAATGGATAGAGTGGTTAAAGAAATGAGACGTCAGTTAGAGATGATTGATAAATTGACTACACGTGAAATTGAACAGGTAGAACTGCTTAAACGTATTTATGATAAATTGATGATACGACCAACAGACGGAATAGATATGACGAAGGAAATCAATCAAAAAAACGTGAAAACGCTAGAAGAATGGGAAAATGGAAAGAATCCTTATGAACCGAAAGAAGTAACTGCAGCAATG
>AGF86255
ATGGAAAAGCTTACCGACCTCAACTATACATTGAGTGTAATCACTCTAATGAACGACACATTGCACACAATACTTGAAGATTCAGGGATGGCGTATTTTCCTTATATAGCATCTGTCCTAACAGTTTTGTTTACGTTGCATAAAGCATCTATTCCAACAATGAAAATTGCTCTAAAGACATCCAAATGTTCATACAAAGTGGTGAAGTATTGTATCGTGACAATTTTCAATACGTTATTGAAATTGGCAGGTTATAAAGAGCAGATTACCACAAAAGACGAGATAGAAAAACAGATGGACAGAGTAGTCAAAGAGATGAGACGTCAGCTAGAAATGATTGATAAATTGACTACACGTGAAATTGAACAAGTTGAATTGCTGAAACGTATTTACGATAAATTGATGATACGAACAGCGGACGAGATGGATATGACGAAAGAAATCAATCAAAAGAACGTGAGAACGCTAAAAGAATGGGAAAATGGAAAAAATCCTTATGAACCAAAAGAAGTGACTGCAGCAATG
>AGF85922
ATGGAAAAGCTTACCGACCTCAACTATACATTGAGTGTAATCACTCTAATGAACGACACATTGCACACGATACTTGAAGATTCAGGGATGGCGTATTTTCCTTATATAGCATCTGTCCTAACAGTTTTGTTTACGTTGCATAAAGCATCTATTCCAACAATGAAAATTGCTCTAAAGACATCCAAATGTTCATACAAAGTGGTGAAGTATTGTATCGTGACAATTTTCAATACGTTATTGAAATTGGCAGGTTATAAAGAGCAGATTACCACAAAAGACGAGATAGAAAAACAGATGGACAGAGTAGTCAAAGAGATGAGACGTCAGCTAGAAATGATTGATAAATTGACTACACGTGAAATTGAACAAGTGGAATTGCTGAAACGTATTTACGATAAATTGATGATACGAACAGCGGACGAGATGGATATGACGAAAGAAATCAATCAAAAGAACGTGAGAACGCTAGAAGAATGGGAAAATGGGAAAAATCCTTATGAACCAAAAGAAGTGACTGCAGCAATG
>BAF97909
ATGGATAAGCTTGCCGACCTTAACTACACATTGAGTGTAATCACTTTAATGAATGACACATTACATTCTATAATTCAGGATCCTGGAATGGCGTATTTTCCATATATTGCATCTGTTCTAACAGTTTTGTTCACATTACATAAAGCTTCAATTCCAACAATGAAAATAGCATTGAAAACATCAAAATGTTCATATAAAGTGATCAAATACTGTATAGTCACGATTATTAATACTCTTTTAAAATTGGCAGGATATAAAGAGCAGGTTACTACTAAAGACGAAATTGAGCAACAGATGGATAGAATTGTGAAAGAGATGAGACGTCAGCTGGAGATGATTGATAAATTAACTACTCGTGAAATTGAACAAGTTGAATTGCTTAAACGTATACATGACAACCTGATAACTAGACCAGTTGACATTATAGATATGACGAAGGAATTTAATCAGAAAAATATCAAAACGCTAGATGAGTGGGAGAGTGGAAAAAATCCATATGAACCGATAGAAGTGACTGCATCTATG
>AEK69633
ATGGATAAGCTTGCCGACCTCAACTACACATTGAGTGTAATCACTTTAATGAATGACACATTGCATTCTATAATTCAGGACCCTGGAATGGCATATTTTCCATATATTGCATCTGTTCTAACAGTTTTGTTCACATTACATAAAGCTTCAATTCCAACAATGAAAATAGCATTAAAAACGTCAAAGTGTTCATACAAAGTGATCAAGTATTGTATAGTCACAATTATTAATACTCTTTTAAAATTGGCAGGATATAAAGAACAAGTTACCACTAAAGACGAAATTGAGCAACAGATGGATAGAATTGTAAAAGAGATGAGACGTCAGCTGGAGATGATTGATAAATTAACTACTCGTGAAATTGAACAAGTTGAATTGCTTAAACGTATACATGACAATTTAATAACTAAACCAGTTGACATTGTAGATATGACGAAGGAATTTAATCAGAAGAATATAAAAACGCTAGATGAGTGGGAGAGCGGAAAAAATCCATATGAACCGATAGAAGTGACTGCATCTATG
>AGE99199
ATGGATAAGCTTGCCGACCTCAACTATACATTGAGTGTGATCACTTTAATGAATGACACATTACATTCCATAATTCAAGATCCTGGAATGGCGTATTTTCCATATATTGCATCTGTTCTAACAGTTTTATTTACGTTACATAAAGCTTCAATTCCAACCATGAAAATAGCGTTGAAAACATCAAAATGTTCATATAAAGTTATTAAATATTGTATAGTCACGATCATTAACACCCTTTTAAAATTGGCTGGATATAAAGAGCAAGTTACTACTAAAGACGAAATTGAACAACAGATGGACAGGATTATTAAAGAGATGAGACGTCAGCTGGAGATGATTGATAAACTAACTACTCGTGAAATTGAACAGGTTGAATTGCTTAAACGTATACATGATAACCTAATAACTAGAACAGTTGACGTTATAGATATGTCGAAGGAATTCAATCAGAAAAACATCAAAACGCTAGATGAATGGGAGAGTGGAAAGAATCCATATGAACCGTCAGAAGTGACTGCATCTATG
>ABQ00924
ATGGAAAAGCTTACCGACCTCAACTACCCATTGGGTGTAATCACTCTAATGAACAGTACACTACACACAATACTAGAGGATCCAGGAATGGCGTATTTTCCCTATATTGCATCTGTCCTGACGGTTTTGTTCACATTACACAAAGCATCAATTCCAACGATGAAAATAGCATTGAAGACGTCAAAATGTTCGTATAAAGTAGTAAAGTATTGTATTGTAACAATTTTCAATACGTTATTGAAACTAGCGGGTTATAAAGAACAGATAACTACTAAAGATGAAATAGAAAAGCAAATGGACAGAGTCGTTAAAGAAATGAGACGTCAGTTGGAGATGATTGATAAACTGACTACACGTGAGATTGAGCAAGTAGAGCTGCTTAAACGTATCCATGATAAATTGATAGTTCAATCAACTGGCGGAATAGACATGACAAAAGAAATTAATCAAAAGAACGTGAAAACGCTAGAAGAATGGGAGAGTGGAAGAAATCCTTATGAACCAAAAGAAGTGACTGCAGCAATG
>ACJ54832
ATGGATAAGCTTGCCGACCTCAACTACACATTGAATGTAATCACTTTAATGAATGACACATTGCATTCTATAATTCAGGACCCTGGAATGGCGTATTTTCCATATATTGCATCTGTTCTAACAGTATTGTTCACATTACATAAAGCTTCAATTCCAACAATGAAAATAGCATTAAAAACATCAAAATGTTCATACAAAGTGATCAAGTATTGTATAGTCACAATTATTAATACTCTTTTGAAATTGGCAGGATATAAAGAACAAGTTACCACTAAAGACGAAATTGAGCAACAGATGGATAGAATTGTAAAAGAGATGAGACGTCAGCTGGAGATGATTGATAAATTAACTACTCGTGAAATTGAACAAGTTGAATTGCTTAAACGTATACATGACAATTTAATAACTAGACCAGTTGACATTGTAGATATGACGAAGGAATTTAATCAGAAGAATATAAAAACGCTAGATGAGTGGGAGAGCGGAAAAAATCCATATGAACCGATAGAAGTGACTGCATCAATG
>AGE98508
ATGGATAAGCTTGCCGACCTCAACTACACATTGAGTGTGATCACTTTAATGAATGACACATTACATTCCATAATTCAAGATCCTGGAATGGCGTATTTTCCATATATTGCATCTGTTCTAACAGTTTTGTTTACGTTACATAAAGCTTCAATTCCAACCATGAAAATAGCATTGAAAACATCAAAATGTTCATATAAAGTTATTAAATATTGTATAGTCACGATCATTAACACCCTTTTAAAATTGGCTGGATATAAAGAGCAGGTTACTACTAAAGACGAAATTGAACAACAGATGGACAGGATTGTTAAAGAGATGAGACGTCAGCTGGAGATGATTGATAAACTAACTACTCGTGAAATTGAACAGGTTGAATTGCTTAAACGTATACATGATAACCTGATAACTAGAACAGTTGACGTTATAGATATGTCGAAGGAATTCAATCAGAAAAACATCAAAACGCTAGATGAATGGGAAAGTGGAAAGAATCCATATGAACCGTCAGAAGTGACTGCATCCATG
>AFQ20916
ATGGAAAAGCTTACCGACCTCAATTACACATTGAGTGTAATCACTCTAATGAACAGTACATTACACACAATACTAGAGGATCCAGGAATGGCGTATTTTCCCTATATTGCATCTGTCCTGACGGTCTTATTCACATTGCACAAAGCGTCAATTCCAACGATGAAAATAGCATTAAAGACGTCAAAATGTTCGTATAAAGTGGTGAAGTATTGCATTGTAACAATTTTCAATACGTTATTGAAACTAGCGGGTTATAAAGAACAGATAACTACTAAAGATGAAATAGAAAAACAAATGGACAGAGTCGTTAAAGAAATGAAACGTCAGTTAGAAATGATTGATAAACTGACTACGCGTGAGATTGAACAAGTAGAGCTACTTAAACGTATCCATGATAAATTGATAGTGCGACCAACTGGCGAGATAGACATGACAAAAGAAATTAATCAAAAGAACGTGAAAACGCTAGAAGAATGGGAGAACGGAAGAAATCCTTATGAACCAAAGGAAGTGACTGCAGCAATG
>ACY01358
ATGGATAAGCTTGCTGACCTCAACTACACATTGAGTGTAATCACTTTAATGAATGACACATTGCATTCTATAATTCAGGATCCAGGAATGGCGTATTTTCCATATATTGCATCTGTTCTCACAGTTTTATTTACATTACATAAGGCTTCGATTCCGACAATGAAAATAGCACTAAAAACGTCAAAATGTTCGTATAAAGTAATTAAATATTGTTTGGTTACAGTTATTAATACTCTCTTAAAGTTGGCTGGTTATAAAGAACAAGTTACTACTAAAGATGAAATTGAGCAACAGATGGACAGAATTGTTAAAGAAATGAGGCGTCAACTGGAAATGATTGACAAGCTAACTACTCGTGAAATTGAACAGGTCGAATTACTTAAACGTATACATGATAAATTGATAACTAGACCAGTTGATTCCATTGATATGTCGAAGGAGTTTAATCAGAAAAACGTAAGAACGCTAGATGAATGGGAAAATGGAAAGAATCCATATGAACCATCAGAAGTGACTGCATCTATG
>ACY01359
ATGGATAAACTTGCCGACCTCAACTACACATTGAGTGTAATCACTTTAATGAATGACACATTGCATTCTATAATTCAGGATCCTGGAATGGCGTATTTTCCATATATTGCATCTGTTCTAACAGTTTTGTTCACATTACATAAAGCTTCAATTCCAACAATGAAAATAGCATTAAAAACATCAAAATGTTCATACAAAGTGATCAAATACTGTATAGTCACAATTGTTAATACTCTTTTAAAATTGGCAGGATATAAAGAACAAGTCACCACTAAAGACGAAATTGAGCAACAGATGGATAGAATTGTAAAAGAGATGAGACGTCAGCTGGAGATGATTGATAAATTAACTACTCGTGAAATTGAACAAGTTGAATTGCTTAAACGTATACATGACAACTTAATAACTAGACCGGTTGACACTATAGATATGACGAAGGAATTTAATCAGAAGAATATAAAAACGCTAGATGAATGGGAGAACGGAAAAAATCCATATGAACCGATAGAAGTGACTGCATCTATG
>ACY01354
ATGGATAAGCTTGCCGACCTCAATTACACATTGAGTGTAATCACTTTAATGAATGACACATTACATTCTATAATTCAAGATCCTGGAATGGCGTATTTTCCATATATTGCATCTGTTCTAACAGTTTTGTTCACATTACATAAAGCTTCAATTCCAACCATGAAAATAGCATTGAAAACATCAAAATGTTCATATAAAGTGATTAAATATTGTATAGTCACAATCATTAATACTCTTTTAAAATTGGCTGGATATAAAGAACAGGTTACTACAAAAGACGAAATTGAGCAACAGATGGACAGAATTGTTAAAGAGATGAGACGTCAACTAGATATGATTGATAAACTAACTACTCGTGAAATTGAACAGGTTGAATTGCTTAAACGTATACATGACAACCTGATAACTAAACCAGTTGACGTTATAGATATGTCGAAGGAATTTAATCAGAAAAATATCAAAACGCTAGATGAATGGGAAAGTGGAAGAAATCCATATGAACCGTCAGAAGTGACTGCATCCATG
>ACY01355
ATGGAAAAGTTTACCGACCTCAACTACACATTGAGTGTGATCACTTTAATGAATAGTACATTACATACAATACTAGAGGATCCAGGAATGGCGTATTTTCCTTATATTGCATCTGTCCTGACAGTTTTGTTTACATTACACAAAGCGTCAATTCCAACAATGAAAATAGCATTGAAGACGTCGAAATGTTCGTATAAAGTAGTAAAGTATTGCATTGTAACAATCCTTAATACATTATTAAAGTTAGCAGGTTACAAAGACCAAATTACTACTAAAGATGAAATAGAAAAACAAATGGACAGAGTTGTTAAAGAAATGAGACGTCAATTAGAGATGATTGATAAACTAACTACACGTGAGATTGAACAAGTCGAATTACTTAAACGCATCTACGATAAATTAATAGTGCGATCAACTGATGAGATAGATATGACAAAAGAAATTAATCAAAAGAACGTAAGAACGCTAGAAGAGTGGGAGAGTGGAAAAAATCCTTATGAACCAAAAGAAGTGACTGCAGCGATG
>AGE99494
ATGGATAAGCTTGCCGACCTCAACTACACATTGAGTGTGATCACTTTAATGAATGACACATTACATTCCATAATTCAAGATCCTGGAATGGCGTATTTTCCATATATTGCATCTGTCCTAACAGTTTTGTTTACGTTACATAAAGCTTCAATTCCAACCATGAAAATAGCATTGAAAACATCAAAATGTTCATATAAAGTGATTAAATGTTGTATAGTCACGATCATTAACACCCTTTTAAAATTGGCTGGATATAAAGAGCAGGTTACTACTAAAGACGAAATTGAACAACAGATGGACAGGATTGTTAAAGAGATGAGACGTCAGCTGGAGATGATTGATAAACTAACTACTCGTGAAATTGAACAGGTTGAATTGCTTAAACGTATACATGATAACCTGATAACTAGAACAGTTGACGTTATAGATATGTCGAAGGAATTCAATCAGAAAAACATCAAAACGCTAGATGAATGGGAGAGTGGAAAGAATCCATATGAACCGTCAGAAGTGACTGCATCCATG
>ACY01357
ATGGATAAGCTTGCCGACCTCAATTACACATTGAGTGTAATCACTTTAATGAATGACACATTACATTCTATAATTCAAGATCCTGGAATGGCGTATTTTCCATATATTGCATCTGTTCTAACAGTTTTGTTCACATTACATAAAGCTTCAATTCCAACCATGAAAATAGCATTGAAAACATCAAAATGTTCATATAAAGTGATTAAATATTGTATAGTCACAATCATTAATACTCTTTTAAAATTGGCTGGATATAAAGAACAGGTTACTACAAAAGACGAAATTGAGCAACAGATGGACAGAATTGTTAAAGAGATGAGACGTCAACTAGATATGATTGATAAACTAACTACTCGTGAAATTGAACAGGTTGAATTGCTTAAACGTATACATGACAACCTGATAACTAAACCAGTTGACGTTATAGATATGTCGAAAGAATTTAATCAGAAAAATATCAAAACGCTAGATGAATGGGAAAGTGGAAGAAATCCATATGAACCGTCAGAAGTGACTGCATCCATG
>AEK69632
ATGGATAAGCTTGCCGACCTCAACTACACATTGAGTGTAATCACTTTAATGAATGACACATTGCATTCTATAATTCAAGATCCTGGAATGGCGTATTTTCCATATATTGCATCTGTTCTAACAGTTTTGTTCACATTACATAAAGCTTCAATTCCAACTATGAAAATAGCATTGAAAACATCAAAATGTTCATATAAAGTGATTAAATATTGTATAGTCACGATCATTAATACTCTTTTAAAATTGGCTGGATATAAAGAGCAGGTTACTACAAAAGACGAAATTGAGCAACAGATGGACAGAATTGTTAAAGAGATGAGACGTCAGCTGGAGATGATTGATAAACTAACTACTCGTGAAATTGAACAGGTTGAATTGCTTAAACGTATACATGACAACCTGGTAACTAGACCAGTTGAAGTTATAGATATGTCGAAGGAATTCAATCAGAAAAACATCAAAACGCTAGATGAATGGGAAAGTGGAAAAAATCCATATGAACCGTCAGAAGTGACTGCATCCATG
>ADK46695
ATGGATAAACTTGCCGACCTCAACTACACATTGAGTGTAATCACTTTAATGAATGACACATTACATTCTATAATTCAGGATCCTGGAATGGCGTATTTTCCATATATTGCATCTGTTCTAACAGTTTTGTTCACATTACATAAAGCTTCAATTCCAACAATGAAAATAGCATTAAAAACATCAAAATGTTCATACAAAGTGATCAAATACTGTATAGTCACAATTGTCAATACTCTTTTAAAATTGGCAGGATATAAAGAACAAGTCACCACTAAAGACGAAATTGAGCAACAGATGGATAGAATTGTAAAAGAGATGAGACGTCAGCTGGAGATGATTGATAGATTAACTACTCGTGAAATTGAACAAGTTGAATTGCTTAAACGTATACATGATAACTTAATAACCAGACCAGTTGACACTATGGATATGACGAAGGAATTTAATCAGAAGAATATAAAAACGCTAGATGAATGGGAGAACGGAAAAAATCCATATGAACCGATAGAGGTGACTGCATCTATG
>ADK46694
ATGGATAAACTTGCCGACCTCAACTACACATTGAGTGTAATCACTTTAATGAATGACACATTACATTCTATAATTCAGGATCCTGGAATGGCGTATTTTCCATATATTGCATCTGTTCTAACAGTTTTGTTCACATTACATAAAGCTTCAATTCCAACAATGAAAATAGCATTAAAAACATCAAAATGTTCATACAAAGTGATCAAATACTGTATAGTCACAATTGTCAATACTCTTTTAAAATTGGCAGGATATAAAGAACAAGTCACCACTAAAGACGAAATTGAGCAACAGATGGATAGAATTGTAAAAGAGATGAGACGTCAGCTGGAGATGATTGATAGATTAACTACTCGTGAAATTGAACAAGTTGAATTGCTTAAACGTATACATGATAACTTAATAACCAGACCAGTTGACACTATGGATATGACGAAGGAATTTAATCAGAAGAATATAAAAACGCTAGATGAATGGGAGAACGGAAAAAATCCATATGAACCGATAGAGGTGACTGCATCTATG
>ADK46697
ATGGATAAACTTGCCGACCTCAACTACACATTGAGTGTAATCACTTTAATGAATGACACATTACATTCTATAATTCAGGATCCTGGAATGGCGTATTTTCCATATATTGCATCTGTTCTAACAGTTTTGTTCACATTACATAAAGCTTCAATTCCAACAATGAAAATAGCATTAAAAACATCAAAATGTTCATACAAAGTGATCAAATACTGTATAGTCACAATTGTCAATACTCTTTTAAAATTGGCAGGATATAAAGAACAAGTCACCACTAAAGACGAAATTGAGCAACAGATGGATAGAATTGTAAAAGAGATGAGACGTCAGCTGGAGATGATTGATAGATTAACTACTCGTGAAATTGAACAAGTTGAATTGCTTAAACGTATACATGATAACTTAATAACCAGACCAGTTGACACTATGGATATGACGAAGGAATTTAATCAGAAGAATATAAAAACGCTAGATGAATGGGAGAACGGAAAAAATCCATATGAACCGATAGAGGTGACTGCATCTATG
>ADK46696
ATGGATAAACTTGCCGACCTCAACTACACATTGAGTGTAATCACTTTAATGAATGACACATTACATTCTATAATTCAGGATCCTGGAATGGCGTATTTTCCATATATTGCATCTGTTCTAACAGTTTTGTTCACATTACATAAAGCTTCAATTCCAACAATGAAAATAGCATTAAAAACATCAAAATGTTCATACAAAGTGATCAAATACTGTATAGTCACAATTGTCAATACTCTTTTAAAATTGGCAGGATATAAAGAACAAGTCACCACTAAAGACGAAATTGAGCAACAGATGGATAGAATTGTAAAAGAGATGAGACGTCAGCTGGAGATGATTGATAGATTAACTACTCGTGAAATTGAACAAGTTGAATTGCTTAAACGTATACATGATAACTTAATAACCAGACCAGTTGACACTATGGATATGACGAAAGAATTTAATCAGAAGAATATAAAAACGCTAGATGAATGGGAGAACGGAAAAAATCCATATGAACCGATAGAGGTGACTGCATCTATG
>ADK46693
ATGGATAAACTTGCCGACCTCAACTACACATTGAGTGTAATCACTTTAATGAATGACACATTACATTCTATAATTCAGGATCCTGGAATGGCGTATTTTCCATATATTGCATCTGTTCTAACAGTTTTGTTCACATTACATAAAGCTTCAATTCCAACAATGAAAATAGCATTAAAAACATCAAAATGTTCATACAAAGTGATCAAATACTGTATAGTCACAATTGTCAATACTCTTTTAAAATTGGCAGGATATAAAGAACAAGTCACCACTAAAGACGAAATTGAGCAACAGATGGATAGAATTGTAAAAGAGATGAGACGTCAGCTGGAGATGATTGATAGATTAACTACTCGTGAAATTGAACAAGTTGAATTGCTTAAACGTATACATGATAACTTAATAACCAGACCAGTTGACACTATGGATATGACGAAGGAATTTAATCAGAAGAATATAAAAACGCTAGATGAATGGGAGAACGGAAAAAATCCATATGAACCGATAGAGGTGACTGCATCTATG
>AGE47171
ATGGAAAAGTTTACCGACCTCAACTACACATTGAGTGTAATCACTTTAATGAATAGTACATTACATACAATACTAGAGGATCCAGGAATGGCGTATTTTCCTTATATTGCATCTGTCCTGACAGTTTTGTTTACATTACACAAAGCGTCAATTCCAACAATGAAAATAGCATTGAAGACGTCGAAATGTTCGTATAAAGTAGTAAAGTATTGCATTGTAACAATCCTTAATACATTATTAAAGTTAGCGGGTTACAAAGAACAAATTACTACTAAAGATGAAATAGAAAAACAAATGGACAGAGTTGTTAAAGAAATGAGACGTCAATTAGAGATGATTGATAAACTAACTACACGTGAGATTGAACAAGTCGAATTACTTAAACGCATCTACGATAAATTAATAGTGCGATCAACTGATGAGATAGATATGGCAAAAGAAATTAATCAAAAAAACGTAAGAACGCTAGAAGAGTGGGAGAGCGGAAAAAATCCTTATGAACCAAAAGAAGTGACTGCAGCAATG
>AGH16245
ATGGATAAGCTTGCCGACCTTAACTACACATTGAGTGTAATCACTTTAATGAATGACACATTGCATTCTATAATTCAAGATCCTGGAATGGCGTATTTTCCATATATTGCATCTGTTCTAACAGTTTTGTTCACATTACATAAAGCTTCAATTCCAACCATGAAAATAGCATTGAAAACATCAAAATGTTCATATAAAGTGATTAAATATTGTATAGTCACAACCATTAATACTCTTTTAAAATTGGCTGGATATAAAGAGCAGGTTACTACAAAAGACGAAATTGAGCAACAGATGGATAGAATTGTTAAAGAGATGAGACGTCAGCTAGATATGATTGATAAACTAACTACTCGTGAAATTGAACAGGTTGAATTACTTAAACGTATACATGACAATCTGATAGTTAAACCAGTTGACGTTATAGATATGTCGAAGGAATTCAATCAGAAAAACATCAAAACGCTAGATGAATGGGAGAGTGGAAAAAATCCATATGAACCGTCAGAAGTGACTGCATCCATG
>ACZ51587
ATGGATAAGCTTGCCGACCTCAACTATACATTGAGTGTGATCACTTTAATGAATGACACATTACATTCCATAATTCAAGATCCTGGAATGGCGTATTTTCCATATATTGCATCTGTTCTAACAGTTTTATTTACGTTACATAAAGCTTCAATTCCAACCATGAAAATAGCGTTGAAAACATCAAAATGTTCATATAAAGTTATTAAATATTGTATAGTCACGATCATTAACACCCTTTTAAAATTGGCTGGATATAAAGAGCAGGTTACTACTAAAGACGAAATTGAACAACAGATGGACAGGATTGTTAAAGAGATGAGACGTCAGCTGGAGATGATTGATAAGTTAACTACTCGTGAAATTGAACAGGTTGAATTGCTTAAACGTATACATGATAACCTAATAACTAGAACAGTTGACGTTATAGATATGTCGAAGGAATTCAATCAGAAAAACATCAAAACGCTAGATGAATGGGAGAGTGGAAAGAATCCATATGAACCGTCAGAAGTGACTGCATCCATG
>AFJ68455
ATGGATAAACTTGCCGACCTCAACTACACATTGAGTGTAATCACTTTAATGAATGACACATTACATTCTATAATTCAGGATCCTGGAATGGCGTATTTTCCATATATTGCATCTGTTCTAACAGTTTTGTTCACATTACATAAAGCTTCAATTCCAACAATGAAAATAGCATTAAAAACATCAAAATGTTCATACAAAGTGATCAAATACTGTATAGTCACAATTGTCAATACTCTTTTAAAACTGGCAGGATATAAAGAACAAGTTACCACTAAAGACGAAATTGAGCAACAGATGGATAGAATTGTAAAAGAGATGAGACGTCAGCTGGAGATGATTGATAAATTAACTACTCGTGAAATTGAACAAGTTGAATTGCTTAAACGCATACATGACAACTTAATAACTAGACCGGTTGACACTATAGATATGACGAAGGAATTTAATCAGAAGAATATAAAAACGCTAGATGAATGGGAGAACGGAAAAAATCCATATGAACCGATAGAAGTGACTGCATCTATG
>ADK46699
ATGGATAAACTTGCCGACCTCAACTACACATTGAGTGTAATCACTTTAATGAATGACACATTGCATTCTATAATTCAGGATCCTGGAATGGCGTATTTTCCATATATTGCATCTGTTCTAACAGTTTTGTTCACATTACATAAAGCTTCAATTCCAACAATGAAAATAGCATTAAAAACATCAAAATGTTCATACAAAGTGATCAAATACTGTATAGTCACAATTGTTAATACTCTTTTAAAATTGGCAGGATATAAAGAACAAGTCACCACTAAAGATGAAATTGAGCAACAGATGGATAGAATTGTAAAAGAAATGAGACGTCAGCTGGAGATGATTGATAAATTAACTACTCGTGAAATTGAACAAGTTGAATTGCTTAAACGTATACATGACAACTTAATAACTAGACCGGTTGACACTATAGATATGACGAAGGAATTTAATCAGAAGAATATAAAAACGCTAGATGAATGGGAGAACGGAAAAAATCCATATGAACCAATAGAAGTGACTGCATCTATG
>ADK46698
ATGGATAAGCTTGCCGACCTCAACTACACATTAAGTGTAATCACTTTAATGAATGACACATTGCATTCTATAATTCAAGATCCTGGAATGGCGTATTTTCCATACATTGCATCTGTTCTAACAGTTTTGTTCACATTACATAAAGCTTCAATTCCAACCATGAAAATAGCATTGAAGACATCAAAATGTTCATATAAAGTGATTAAATATTGTATAGTCACGATCATTAATACTCTTTTGAAATTGGCTGGATATAAAGAGCAGGTTACTACAAAAGACGAAATTGAGCAACAGATGGATAGAATTGTTAAAGAGATGAGACGTCAGCTGGAGATGATTGATAAACTAACCACTCGTGAAATTGAACAAGTTGAGTTGCTTAAACGTATACATGACAACCTGATAACTAGGTCAGTTGACGTTATAGATATGTCGAAGGAATTCAATCAGAAAAATATTAAGACGCTAGATGAATGGGAAAGTGGAAAAAATCCATATGAACCATCAGAAGTGACTGCATCTATG
>AGF86198
ATGGAAAAGCTTACCGACCTCAACTATACATTGAGTGTAATCACTCTAATGAACGACACATTGCACACGATACTTGAAGATTCAGGGATGGCGTATTTTCCTTATATAGCATCTGTCCTAACAGTTTTGTTTACGTTGCATAAAGCATCTATTCCAACAATGAAAATTGCTCTAAAGACATCCAAATGTTCATACAAAGTGGTGAAGTATTGTATCGTGACAATTTTCAATACGTTATTGAAATTGGCAGGTTATAAAGAGCAGATTACCACAAAAGACGAGATAGAAAAACAGATGGACAGAGTAGTCAAAGAGATGAGACGTCAGCTAGAAATGATTGATAAATTGACTACACGTGAAATTGAACAAGTGGAATTGCTGAAACGTATTTACGATAAATTGATGATACGAACAGCGGACGAGATGGATATGACGAAAGAAATCAATCAAAAGAACGTGAGAACGCTAGAAGAATGGGAAAATGGGAAAAATCCTTATGAACCAAAAGAAGTGACTGCAGCAATG
>ABJ98550
ATGGATAAACTTGCCGACCTCAACTACACATTGAGTGTAATCACTTTAATGAATGATACATTACATTCTATAATTCAGGATCCTGGAATGGCGTATTTTCCATATATTGCATCTGTTCTAACAGTTTTGTTCACGTTACATAAAGCTTCAATTCCAACAATGAAAATAGCATTAAAAACATCAAAATGTTCATACAAAGTAATCAAATACTGTATAGTCACAATTGTTAATACTCTTTTAAAATTAGCAGGATATAAAGAACAAGTCACCACTAAAGACGAAATTGAGCAACAGATGGATAGAATTGTAAAAGAGATGAGACGTCAGCTGGAGATGATTGATAAATTAACTACTCGTGAAATTGAACAAGTTGAGTTGCTTAAACGTATACATGACAACTTAATAACTAGACCGGTTGACACTATAGATATGACGAAGGAATTCAATCAGAAGAATATAAAAACGCTAGATGAATGGGAGAACGGAAAAAATCCATATGAACCGATAGAAGTGACTGCATCTATG
>ABJ98551
ATGGATAAACTTGCCGACCTCAACTACCCATTGAGTGTAATCACTTTAATGAATGATACATTACATTCTATAATTCAGGATCCTGGAATGGCGTATTTTCCATATATTGCATCTGTTCTAACAGTTTTGTTCACGTTACATAAAGCTTCAATTCCAACAATGAAAATAGCATTAAAAACATCAAAATGTTCATACAAAGTAATCAAATACTGTATAGTCACAATTGTTAATACTCTTTTAAAATTAGCAGGATATAAAGAACAAGTCACCACTAAAGACGAAATTGAGCAACAGATGGATAGAATTGTAAAAGAGATGAGACGTCAGCTGGAGATGATTGATAAATTAACTACTCGTGAAATTGAACAAGTTGAGTTGCTTAAACGTATACATGACAACTTAATAACTAGACCGGTTGACACTATAGATATGACGAAGGAATTCAATCAGAAGAATATAAAAACGCTAGATGAATGGGAGAACGGAAAAAATCCATATGAACCGATAGAAGTGACTGCATCTATG
>AGE45415
ATGGAAAAGTTTACCGACCTCAACTACACATTGAGTGTGATCACTTTAATGAATAGCACATTACATACAATACTAGAGGATCCAGGAATGGCGTATTTTCCTTATATTGCATCTGTTCTGACAGTTTTGTTTACATTACACAAAGCGTCAATTCCAACAATGAAAATAGCATTGAAGACGTCGAAATGTTCGTATAAAGTAGTAAAGTATTGCATTGTAACAATCCTTAATACATTATTAAAGTTAGCAGGTTACAAAGACCAAATTACTACTAAAGATGAAATAGAAAAACAAATGGACAGAGTTGTTAAAGAAATGAGACGTCAATTAGAGATGATTGATAAACTAACTACACGTGAGATTGAACAAGTCGAATTACTTAAACGCATCTACGATAAATTAATAGTGCGATCAACTGATGAGATAGATATGACAAAAGAAATTAATCAAAAGAACGTAAGAACGCTAGAAGAGTGGGAGAGTGGAAAAAATCCTTATGAACCAAAAGAAGTGACTGCAGCGATG
>AGA03906
ATGGATAAGCTTGCCGACCTCAACTACACATTGAGTGTAATCACTTTAATGAATGACACATTGCATTCTATAATTCAAGATCCTGGAATGGCGTATTTTCCATATATTGCATCTGTTCTAACAGTTTTGTTTACATTACATAAAGCTTCAATTCCAACCATGAAAATAGCATTGAAAACATCAAAATGTTCATATAAAGTGATTAAATATTGTATAGTCACAATCATTAATACTCTTTTAAAATTGGCTGGATATAAAGAGCAGGTTACTACAAAAGATGAAATTGAGCAACAGATGGACAGAATTGTTAAAGAGATGAGACGTCAGCTAGATATGATTGATAAACTAACTACTCGTGAAATTGAACAGGTTGAATTACTTAAACGTATACATGACAATCTGATAGCTAAACCAATTGACGTTATAGATATGTCGAAGGAATTCAATCAGAAAAATATCAAAACGCTAGATGAATGGGAGAGTGGAAAAAATCCATATAAACCGTCAGAAGTGACTGCATCCATG
>AGF86221
ATGGAAAAGCTTACCGACCTCAACTATACATTGAGTGTAATCACTCTAATGAACGACACATTGCACACGATACTTGAAGATTCAGGGATGGCGTATTTTCCTTATATAGCATCTGTCCTAACAGTTTTGTTTACGTTGCATAAAGCATCTATTCCAACAATGAAAATTGCTCTAAAGACATCCAAATGTTCATACAAAGTGGTGAAGTATTGTATCGTGACAATTTTCAATACGTTATTGAAATTGGCAGGTTATAAAGAGCAGATTACCACAAAAGACGAGATAGAAAAACAGATGGACAGAGTAGTCAAAGAGATGAGACGTCAGCTAGAAATGATTGATAAATTGACTACACGTGAAATTGAACAAGTGGAATTGCTGAAACGTATTTACGATAAATTGATGATACGAACAGCGGACGAGATGGATATGACGAAAGAAATCAATCAAAAGAACGTGAGAACGCTAGAAGAATGGGAAAATGGGAAAAATCCTTATGAACCAAAAGAAGTGACTGCAGCAATG
>AGF85958
ATGGAAAAGCTTACCGACCTCAACTATACATTGAGTGTAATCACTCTAATGAACGACACATTGCACACGATACTTGAAGATTCAGGGATGGCGTATTTTCCTTATATAGCATCTGTCCTAACAGTTTTGTTTACGTTGCATAAAGCATCTATTCCAACAATGAAAATTGCTCTAGAGACATCCAAATGTTCATACAAAGTGGTGAAGTATTGTATCGTGACAATTTTCAATACGTTATTGAAATTGGCAGGTTATAAAGAGCAGATTACCACAAAAGACGAGATAGAAAAACAGATGGACAGAGTAGTCAAAGAGATGAGACGTCAGCTAGAAATGATTGATAAATTGACTACACGTGAAATTGAACAAGTGGAATTGCTGAAACGTATTTACGATAAATTGATGATACGAACAGCGGACGAGATGGATATGACGAAAGAAATCAATCAAAAGAACGTGAGAACGCTAGAAGAATGGGAAAATGGGAAAAATCCTTATGAACCAAAAGAAGTGACTGCAGCAATG
>AEL20338
ATGGATAAGCTTGCCGACCTCAACTACACATTGAGTGTAATCACTTTAATGAATGACACACTACATTCTATTATTCAAGATCCAGGAATGGCGTATTTTCCATATATTGCATCTGTTCTGACTGTTTTGTTTACTTTACATAAAGCATCAATTCCAACAATGAAAATAGCATTAAGAACGTCGAAGTGTTCGTATAAAGTTATTAAATATTGCATGGTTACAATTATCAATACACTTCTAAAGTTGGCTGGTTATAAAGAACAGGTTACTACCAAGGATGAAGTTGAACAGCAGATGGACAGAATTGTCAAAGAGATGAGGCGTCAACTGGAGATGATTGACAAATTGACAACTCGTGAGATTGAACAGGTTGAGTTACTTAAACGTATACATGATAAGTTAGCTACTAGACCAGTTGATGTTATAGACATGTCAAAAGAATTTAATCAGAAAAACATTAGAACGCTAGATGAGTGGGAGAACGGAAAAAATCCATATGAACCGTCAGAAGTGACTGCATCTATG
>AEL20339
ATGGATAAGCTTGCCGACCTCAACTACACATTGAGTGTAATCACTTTAATGAATGATACACTACATTCTATTATTCAAGATCCAGGAATGGCGTATTTTCCATATATTGCATCTGTTCTAACTGTTCTGTTTGCTCTACATAAAGCATCAATTCCAACAATGAAAATAGCACTAAAAACATCAAAATGTTCGTACAAAGTAATTAAATATTGCATGGTTACAATTATTAATACACTTCTAAAGTTGGCTGGTTATAAAGAACAGGTTACTACTAAGGATGAAGTTGAACAGCAGATGGACAGAATTGTTAAGGAGATGAGGCGTCAACTGGAGATGATTGAAAAATTGACAACTCGTGAAATTGAACAGGTTGAGTTACTTAAACGTATACATGATAAGTTAGCTACTAGACCAGTTGATGTTATAGACATGTCGAAAGAATTCAATCAGAAAAACGTTAGAACACTAGATGAGTGGGAAAGCGGAAAAAATCCATATGAACCATCGGAAGTGACTGCATCTATG
>BAM98931
ATGGATAAGCTTGCCGACCTCAACTACACATTGAGTGTAATCACTTTAATGAATGACACATTGCATTCTATAATTCAAGATCCAGGAATGGCGTATTTTCCATATATTGCATCTGTTTTAACTGTTTTATTCACTCTACATAAAGCATCAATTCCAACTATGAAAATAGCATTAAAAACGTCGAAGTGTTCGTACAAAGTAATTAAATATAGTATGGTTACAATTATTAATACACTTCTAAAGTTGGCTGGTTATAAAGAACAGGTTACTACCAAGGATGAAGTTGAACAGCAGATGGACAGAATTGTTAAAGAGATGAGACGTCAACTGGAAATGATTGACAAATTAACAACTCGTGAAATTGAACAGGTTGAGTTGCTTAAACGTATATATGATAAGTTAGTTACTAGACCAGTTGATGTTATAGATATGTCGAAAGAATTCAATCAGAAAAACGTTAGAACGCTAGATGAGTGGGAAAGTGGAAAAAATCCATATGAACCATCAGAAGTGACTGCATCTATG
>AEL20337
ATGGATAAGCTTGCCGACCTCAACTACACATTGAGTGTAATCACTTTAATGAATGACACACTACATTCTATTATTCAAGATCCAGGAATGGCGTATTTTCCATATATTGCATCTGTTCTGACTGTTTTGTTTACTTTACATAAAGCATCAATTCCAACAATGAAAATAGCATTAAGAACGTCGAAGTGTTCGTATAAAGTTATTAAATATTGCATGGTTACAATTATCAATACACTTCTAAAGTTGGCTGGTTATAAAGAACAGGTTACTACCAAGGATGAAGTTGAACAGCAGATGGACAGAATTGTCAAAGAGATGAGGCGTCAACTGGAGATGATTGACAAATTGACAACTCGTGAGATTGAACAGGTTGAGTTACTTAAACGTATACATGATAAGTTAGCTACTAGACCAGTTGATGTTATAGACATGTCAAAAGAATTTAATCAGAAAAACATTAGAACGCTAGATGAGTGGGAGAACGGAAAAAATCCATATGAACCGTCAGAAGTGACTGCATCTATG
>AGE99052
ATGGATAAGCTTGCCGACCTCAACTACACATTGAGTGTAATCACTTTAATGAATGACACATTGCATTCTATAATTCAAGATCCTGGAATGGCGTATTTTCCATATATTGCATCTGTTCTAACAGTTTTGTTCACATTACATAAAGCTTCAATTCCAACCATGAAAATAGCATTGAAAACATCAAAATGTTCATATAAAGTGATTAAATATTGTATAGTCACGATCATTAATACTCTTTTAAAATTGGCTGGATATAAAGAGCAGGTTACTACAAAAGACGAAATTGAGCAACAGATGGACAGAATTGTTAAAGAGATGAGACGTCAGCTGGAGATGATTGATAAACTAACTACTCGTGAAATTGAACAGGTTGAATTGCTTAAACGTATACATGACAACCTGATAACTAGACCAGTTGACGTTATAGATATGTCGAAGGAATTCAATCAGAAAAACATCAAAACGCTAGATGAATGGGAGAGTGGAAAAAATCCATATGAACCGTCAGAAGTGACTGCATCCATG
>AGE99119
ATGGATAAGCTTGCCGACCTCAACTACACATTGAGTGTAATCACTCTAATGAATGACACATTGCATTCTATAATTCAGGATCCTGGAATGGCGTATTTTCCATATATTGCATCTGTTCTAACAGTTTTGTTCACATTACATAAAGCTTCAATTCCAACCATGAAAATAGCATTGAAAACATCAAAATGTTCATATAAAGTGATTAAATATTGTATAGTCACGATCATTAATACTCTTTTAAAATTGGCTGGATATAAAGAGCAGGTTACTACTAAAGACGAAATTGAGCAACAGATGGACAGAATTGTTAAAGAGATGAGACGTCAGCTGGAGATGATTGATAAACTAACTACTCGTGAAATTGAACAGGTTGAGTTGCTTAAAAGTATACATGACAACTTGATGACTAGACCAGCTGACGTTATAGATATGTCGAAGGAATTCAATCAGAAAAACATCAAAACGCTAGATGAATGGGAGAGTGGAAAAAATCCATATGAACCGTCAGAGGTGACTGCATCCATG
>ABB92481
ATGGATAAGCTTGCCAACCTCAACTACACATTGAGTGTAATCACTTTAATGAATGACACATTGCATTCTATAATTCAAGATCCTGGAATGGCGTATTTTCCATATATTGCATCTGTTCTAACAGTTTTGTTCACATTACATAAAGCTTCAATTCCAACCATGAAAATAGCATTGAAAACATCAAAATGTTCATATAAAGTGATTAAATATTGTATAGTCACAATCATTAATACTCTTTTAAAATTGGCTGGATATAAAGAGCAGGTTACTACAAAAGACGAAATTGAGCAACAGATGGACAGAATTATTAAAGAGATGAGACGTCAGCTAGATATGATTGATAAACTAACTACTCGTGAAATTGAACAGGTTGAATTACTTAAACGTATACATGACAACCTGATAGCTAAACCAGTTGACGTTATAGATATGTCGAAGGAATTCAATCAGAAAAATATCAAAACGCTAGATGAATGGGAGAGTGGAAAAAATCCATATGAACCGTCAGAAGTGACTGCATCCATG
>ABJ51902
ATGGAAAAGCTTACCGACCTCAACTACACATTGAGTGTACTCACTCTTATGAATGATACTTTGCATACCATAATGGAGGATCCTGGAATGGCGTATTTTCCATACATTGCTTCCGTCCTAACTGTACTATTTACGTTACATAAGGCATCGATTCCAACTATGAAAATTGCTCTTAAAACGTCAAAGTGTTCATACAAAGTAATTAAATATTGTATTGTGTCAATTTTCAACACTCTATTAAAACTGGCTGGATATAAAGAGCAGATTACTACCAAAGATGAAATTGAAAAGCAAATGGACAGGGTTGTAAGAGAAATGAGACGTCAGCTGGAAATGATTGATAAGCTAACCACTAGAGAGATTGAGCAAGTCGAACTGCTTAAACGAGTTCATGATATGTTGATACTTAAACCAGTTGACAAAATTGACATGTCACAAGAAATTAATCAGAAACACTTCAAAACGCTGAATGAGTGGGCTGAAGGTGAAAATCCATATGAACCAAAAGAGGTGACTGCATCGTTG
>ACZ51767
ATGGATAAGCTTGCCGACCTTAACTACACATTGAGTGTAATCACTTTAATGAATGACACATTACATTCTATAATTCAGGATCCTGGAATGGCGTATTTTCCATATATTGCATCTGTTTTAACAGTTTTGTTCACATTACATAAAGCTTCAATTCCAACAATGAAAATAGCATTGAAAACATCAAAATGTTCATATAAAGTGATCAAATACTGTATAGTCACGACTATTAATACTCTTTTAAACTTGGCAGGATATAAAGAGCAGGTTACTACTAAAGACGAAATTGAACAACAGATGGACAGAATTGTAAAAGAGATGAGACGTCAGCTGGAGATGATTGATAAATTAACTACTCGTGAAATTGAACAAGTTGAATTGCTTAAACGTATACATGACAACCTGATAACTAGACCAGTTGACGTTATAGATATGACGAAGGAATTTAATCAGAAGAATATCAAAACGCTAGATGAGTGGGAGAGTGGAAAAAATCCATATGAACCGACGGAAGTGACTGCATCTATG
>AFJ68203
ATGGATAAACTTGCCGACCTCAACTACACATTGAGTGTAATCACTTTAATGAATGACACATTGCATTCTATAATTCAGGATCCTGGAATGGCGTATTTTCCATATATTGCATCTGTTCTAACAGTTTTGTTCACATTACATAAAGCTTCAATTCCAACAATGAAAATAGCATTAAAAACATCAAAATGTTCATACAAAGTAATCAAATACTGTATAGTCACAATTGTTAATACTCTTTTAAAATTGGCAGGATATAAAGAACAAGTCACCACTAAAGACGAAATTGAGCAACAGATGGATAGAATTGTAAAAGAGATGAGACGTCAGCTGGAGATGATTGATAAATTAACTACTCGTGAAATTGAACAAGTTGAATTGCTTAAACGTATACATGACAACTTAATAACTAGACCGGTTGACGCTATAGATATGACGAAGGAATTTAATCAGAAGAATATAAAAACGCTAGATGAATGGGAGAACGGAAAAAATCCATATGAACCGATAGAAGTGACTGCATCTATG
>AGE98847
ATGGATAAGCTTGCCGACCTCAACTACACATTGAGTGTGATCACTTTAATGAATGACACATTACATTCTATAATTCAGGATCCTGGAATGGCGTATTTTCCATATATTGCATCTGTTCTAACAGTTTTGTTCACATTACATAAAGCTTCAATTCCAACCATGAAAATAGCATTGAAAACATCAAAATGTTCATATAAAGTAATTAAATATTGTACAGTCACGATCATTAATACTCTTTTAAAATTGGCAGGATATAAAGAACAGGTTACTACTAAAGACGAAATTGAGCAACAGATGGATAGAATCGTTAAAGAAATGAGACGTCAGTTGGAAATGATTGATAAATTAACTACTCGTGAAATTGAACAAGTTGAATTACTTAAACGTATACATGACAACCTGATAACTAGACCAGTTGACGTTATAGATATGTCGAAGGAATTTAATCAGAAGAATATCAAAACGCTAGATGAATGGGAGAGTGGAAAAAATCCATATGAACCGGCAGAAGTGACTGCATCCATG
>ACZ52090
ATGGATAAGCTTGCCGACCTCAACTATACATTGAGTGTGATCACTTTAATGAATGACACATTACATTCCATAATTCAAGATCCTGGAATGGCGTATTTTCCATATATTGCATCTGTTCTAACAGTTTTATTTACGTTACATAAAGCTTCAATTCCAACCATGAAAATAGCGTTGAAAACATCAAAATGTTCATATAAAGTTATTAAATATTGTATAGTCACGATCATTAACACCCTTTTAAAATTGGCTGGATATAAAGAGCAAGTTACTACTAAAGACGAAATTGAACAACAGATGGACAGGATTATTAAAGAGATGAGACGTCAGCTGGAGATGATTGATAAACTAACTACTCGTGAAATTGAACAGGTTGAATTGCTTAAACGTATACATGATAACCTAATAACTAGAACAGTTGACGTTATAGATATGTCGAAGGAATTCAATCAGAAAAACATCAAAACGCTAGATGAATGGGAGAGTGGAAAGAATCCATATGAACCGTCAGAAGTGACTGCATCTATG
>ACZ51887
ATGGATAAGCTTGCTGACCTCAACTACACATTGAGTGTAATCACTTTAATGAATGACACATTGCATTCTATAATTCAGGATCCTGGAATGGCGTATTTTCCATATATTGCATCTGTTCTAACAGTTTTGTTCACATTACATAAAGCTTCAATTCCAACCATGAAAATAGCATTGAAAACATCAAAATGTTCATATAAAGTGATTAAATGTTGTATAGTCACGATCATTAATACTCTTTTAAAATTGGCTGGATATAAAGAGCAGGTTACTACTAAAGATGAAATTGAGCAACAGATGGACAGAATTGTTAAAGAGATGAGACGTCAGCTGGAGATGATTGATAAACTAACTACTCGTGAAATTGAACAGGTTGAATTACTTAAGCGTATACATGATAACCTGATAATTAAACCAGTTGACGTTATAGATATGTCGAAGGAATTCAATCAGAAAAACATCAAAACGCTAGATGAATGGGAGAGTGGAAAAAATCCATATGAACCGTTAGAAGTGACTGCATCCATG
>AEB79445
ATGGATAAGCTTGCCGACCTCAACTACACATTGAGTGTAATCACTTTAATGAATGACACATTACATTCTATAATTCAGGACCCTGGAATGGCGTATTTTCCATATATTGCATCTGTTCTAACAGTGTTGTTCACATTACATAAAGCTTCAATTCCAACAATGAAAATAGCATTAAAAACGTCAAAATGTTCATACAAAGTGATCAAGTATTGTATAGTCACAATTATTAATACTCTTTTAAAATTGGCAGGATATAAAGAACAAGTTACCACTAAAGACGAAATTGAGCAACAGATGGATAGAATTGTAAAAGAGATGAGACGTCAGCTGGAGATGATTGATAAATTAACTACTCGTGAAATTGAACAAGTTGAATTGCTTAAACGTATACATGACAATTTAATAACTAGACCAGTTGACATTGTAGATATGACGAAGGAATTTAATCAGAAGAATATAAAAACGCTAGATGAGTGGGAGAGCGGAAAAAATCCATATGAACCGATAGAAGTGACTGCATCTATG
>AEB79446
ATGGATAAGCTTGCCGACCTCAACTACACATTGAGTGTAATCACTTTAATGAATGACACATTACATTCTATAATTCAGGACCCTGGAATGGCGTATTTTCCATATATTGCATCTGTTCTAACAGTGTTGTTCACATTACATAAAGCTTCAATTCCAACAATGAAAATAGCATTAAAAACGTCAAAATGTTCATACAAAGTGATCAAGTATTGTATAGTCACAATTATTAATACTCTTTTAAAATTGGCAGGATATAAAGAACAAGTTACCACTAAAGACGAAATTGAGCAACAGATGGATAGAATTGTAAAAGAGATGAGACGTCAGCTGGAGATGATTGATAAATTAACTACTCGTGAAATTGAACAAGTTGAATTGCTTAAACGTATACATGACAATTTAATAACTAGACCAGTTGACATTGTAGATATGACGAAGGAATTTAATCAGAAGAATATAAAAACGCTAGATGAGTGGGAGAGCGGAAAAAATCCATATGAACCGATAGAAGTGACTGCATCTATG
>AGE47470
ATGGAAAAGTTTACCGACCTCAACTACACATTGAGTGTAATCACTTTAATGAATAGCACATTACATACAATACTAGAGGATCCAGGAATGGCGTATTTTCCTTATATTGCATCTGTCCTGACAGTTTTGTTTACATTACACAAAGCGTCAATTCCAACAATGAAAATAGCATTGAAGACGTCGAAATGTTCGTATAAAGTAGTAAAGTATTGTATTGTAACAATTTTAAATACATTATTAAAGTTAGCAGGTTACAAAGAACAAATTACTACTAAAGATGAAATAGAAAAACAAATGGACAGAGTTGTCAAAGAAATGAGACGTCAATTAGAGATGATTGATAAACTAACTACACGTGAGATTGAACAAGTCGAATTACTTAAACGCATCTACGATAAATTAATAGTGCGATCAACTGATGAGATAGATATGACAAAAGAAATTAATCAAAAGAACGTGAGAACGCTAGAAGAGTGGGAGAGCGGAAAAAATCCTTATGAACCAAAAGAAGTGACTGCAGCGATG
>AGE98639
ATGGATAAGCTTGCCGACCTCAACTACACATTGAGTGTAATCACTTTAATGAATGACACATTGCATTCTATAATTCAAGATCCTGGAATGGCGTATTTTCCATATATTGCATCTGTTCTAACAGTTTTGTTCACATTACATAAAGCTTCAATTCCAACCATGAAAATAGCATTGAAAACATCAAAATGTTCATATAAAGTGATTAAATATTGTATAGTCACGATCATTAATACTCTTTTAAAATTGGCTGGATATAAAGAGCAGGTTACTACAAAAGACGAAATTGAGCAACAGATGGACAGAATTGTTAAAGAGATGAGACGTCAGCTGGAGATGATTGATAAACTAACTACTCGTGAAATTGAACAGGTTGAATTGCTTAAACGTATACATGACAACCTGATAACTAGACCAGTTGACGTTATAGATATGTCGAAGGAATTCAATCAGAAAAACATCAAAACGCTAGATGAATGGGAGAGTGGAAAAAATCCATATGAACCGTCAGAAGTGACTGCATCCATG
>AGH16327
ATGGATAAGCTTGCCGACCTCAACTACACATTGAGTGTAATCACTTTAATGAATGACACATTACATTCTATAATTCAGGACCCTGGAATGGCGTATTTTCCATATATTGCATCTGTTCTAACGGTTTTGTTCACATTACATAAAGCTTCAACTCCAACAATGAAAATAGCATTAAAAACGTCAAAATGTTCATATAAAGTGATCAAGTATTGTATAGTCACAATTATTAATACTCTTTTAAGATTGGCAGGGTATAAAGAACAAGTTACCACTAAAGATGAAATTGAGCAACAGATGGATAGAATTGTAAAAGAGATGAGACGTCAGCTGGAGATGATTGATAAATTAACTACTCGTGAAATTGAACAAGTTGAATTGCTTAAACGTATACATGACAATTTAATAACTAGACCAGTTGACATCGTAGATATGACGAAGGAATTTAATCAGAAAAATATAAAAACGCTAGATGAATGGGAGAACGGAAAAAATCCATATGAACCGATAGAAGTGACTGCATCTATG
>AGH16338
ATGGATAAGCTTGCCGACCTCAACTACACATTGAGTGTAATCACTTTAATGAATGACACATTGCATTCTATAATTCAAGATCCTGGAATGGCGTATTTTCCATATATTGCATCTGTTCTAACAGTGTTGTTCACACTACATAAAGCTTCAATTCCAACCATGAAAATAGCATTGAAAACATCAAAATGTTCATATAAAGTGATTAAATATTGTATAGTCACGATCATTAATACTCTTTTAAAATTGGCTGGATATAAAGAGCAGGTTACTACAAAAGACGAAATTGAGCAACAAATGGACAGAATTGTTAAAGAGATGAGACGTCAGTTGGAGATGATTGATAAATTAACTACTCGTGAAATTGAACAGGTTGAATTGCTTAAACGTATACATGACAACCTGGTAACTAGACCAGTTGACGTTATAGATATGTCGAAGGAATTCAATCAGAAAAACATCAAAACGCTAGATGAATGGGAGAGTGGAAAAAATCCATATGAACCGTCAGAAGTGACTGCATCCATG
>AEB79448
ATGGATAAGCTTGCCGACCTCAACTACACATTGAGTGTAATCACTTTAATGAATGACACATTGCATTCTATAATTCAAGATCCTGGAATGGCGTATTTTCCATATATTGCATCTGTTCTAACAGTTTTGTTCACATTACATAAAGCTTCAATTCCAACCATGAAAATAGCATTGAAAACATCAAAATGTTCGTATAAAGTGATTAAATATTGTATAGTCACAATCATTAATACTCTTTTAAAATTGGCTGGATATAAAGAGCAGGTTACTACAAAAGACGAAATTGAGCAACAGATGGATAGAATTGTTAAAGAGATGAGACGTCAGCTAGATATGATTGATAAACTAACTACTCGTGAAATTGAACAGGTTGAATTACTTAAACGTATACATGATAACCTGATAGCTAAACCAGTTGACGTTATAGATATGTCGAAGGAATTCAATCAGAAAAACATCAAAACGCTAGATGAATGGGAGAGTGGAAAAAATCCATATGAACCGTCAGAAGTGACTGCATCCATG
>AEB79449
ATGGATAAGCTTGCCGACCTCAACTACACATTGAGTGTAATCACTTTAATGAATGACACATTGCATTCTATAATTCAAGATCCTGGAATGGCGTATTTTCCATATATTGCATCTGTTCTAACAGTTTTGTTCACATTACATAAAGCTTCAATTCCAACCATGAAAATAGCATTGAAAACATCAAAATGTTCGTATAAAGTGATTAAATATTGTATAGTCACAATCATTAATACTCTTTTAAAATTGGCTGGATATAAAGAGCAGGTTACTACAAAAGACGAAATTGAGCAACAGATGGATAGAATTGTTAAAGAGATGAGACGTCAGCTAGATATGATTGATAAACTAACTACTCGTGAAATTGAACAGGTTGAATTACTTAAACGTATACATGATAACCTGATAGCTAAACCAGTTGACGTTATAGATATGTCGAAGGAATTCAATCAGAAAAACATCAAAACGCTAGATGAATGGGAGAGTGGAAAAAATCCATATGAACCGTCAGAAGTGACTGCATCCATG
>AGE98734
ATGGATAAGCTTGCTGACCTCAACTACACATTGAGTGTAATCACTTTAATGAATGACACACTACATTCCATTATTCAAGATCCAGGAATGGCGTATTTTCCATATATTGCATCTGTTCTGACTGTTTTGTTTACTCTACATAAAGCGTCAATTCCAACAATGAAAATAGCATTAAGAACATCGAAGTGTTCATACAAAGTAATTAAATATTGCATAGTCACAATCATTAATACCCTTCTAAAGTTGGCTGGTTATAAAGAACAAGTTACTACTAAGGATGAAATTGAACAACAGATGGACAGAATTGTTAAAGAGATGAGGCGTCAACTGGAGATGATTGACAAATTGACAACTCGTGAGATTGAGCAGGTTGAGTTACTTAAACGTATACATGATAAGTTAGTGGCTAGACCAGTTGATGCTATAGATATGTCGAAAGAATTTAATCAGAAGAACATTAGAACGCTAGATGAATGGGAAAACGGAAAAAATCCATATGAACCATCAGAAGTGACTGCATCTATG
>AGE98735
ATGGATAAGCTTGCCGACCTTAACTACACATTGAGTGTAATCACTTTAATGAATGACACATTACATTCTATAATTCAGGATCCTGGAATGGCGTATTTTCCATATATTGCATCTGTTTTAACAGTTTTGTTCACATTACATAAAGCTTCAATTCCAACAATGAAGATAGCATTGAAAACATCAAAATGTTCATATAAAGTGGTCAAATACTGTATAGTCACGATCATTAATACTCTTTTAAAATTGGCCGGATATAAAGAACAAGTTACTACTAAAGATGAAATTGAGCAACAGATGGACAGAATTGTAAAAGAGATGAGACGTCAGCTGGAGATGATTGATAAATTAACTACCCGTGAAATTGAACAAGTTGAATTGCTTAAACGTATACATGACAACCTGATAACTAAACCAGTTGACGTTATAGATATGACGAAGGAATTTAATCAGAAGAATATAAAAACGCTAGATGAGTGGGAGAATGGAAAAAATCCATATGAACCGGCAGAAGTGACTGCATCTATG
>ACF58062
ATGGAAAAGCTTACCGACCTCAACTACACATTGGATGTAATCACTCTAATGAACAGCACATTGCATACAATACTAGAAGATCCAGGAATGGCGTATTTTCCTTACATCGCATCTGTCCTGACAGTATTGTTCACTTTACACAAAGCGTCAATCCCAACGATGAAAATTGCGCTGAAGACATCAAAATGCTCGTACAAAGTGGTGAAGTATTGCATTGTGACAATTTTCAATACGCTGTTGAAGTTGGCAGGTTATAAAGAACAAATTACTACTAAAGATGAAATAGAGAAACAAATGGACAGAGTTGTCAAAGAAATGAGGCGTCAGTTGGAAATGATTGACAAGCTGACTACACGTGAGATTGAGCAAGTTGAACTACTTAAACGTATACATGATAAACTGATGGTGCGACCAACTGACGAAATAGACATGACAAAAGAAATAAATCTAAAAAACGTGAAAACGCTAGAAGAATGGGAAAATGGGAGAAATCCTTATGAACCAAAGGAAGTGACTGCAGCAATG
>AGF86038
ATGGAAAAGCTTACCGACCTCAACTATACATTGAGTGTAATCACTCTAATGAACGACACATTGCACACGATACTTGAAGATTCAGGGATGGCGTATTTTCCTTATATAGCATCTGTCCTAACAGTTTTGTTTACGTTGCATAAAGCATCTATTCCAACAATGAAAATTGCTCTAAAGACATCCAAATGTTCATACAAAGTGGTGAAGTATTGTATCGTGACAATTTTCAATACGTTATTGAAATTGGCAGGTTATAAAGAGCAGATTACCACAAAAGACGAGATAGAAAAACAGATGGACAGAGTAGTCAAAGAGATGAGACGTCAGCTAGAAATGATTGATAAATTGACTACACGTGAAATTGAACAAGTGGAATTGCTGAAACGTATTTACGATAAATTGATGATACGAACAGCGGACGAGATGGATATGACGAAAGAAATCAATCAAAAGAACGTGAGAACGCTAAAAGAATGGGAAAATGGGAAAAATCCTTATGAACCAAAAGAAGTGACTGCAGCAATG
>AFQ20930
ATGGATAAGCTTGCCGACCTCAACTACACATTGAGTGTAATCACTTTAATGAATGACACATTACATTCTATAATTCAAGATCCTGGAATGGCGTATTTTCCATATATTGCATCTGTTCTAACAGTTTTATTCACCTTACATAAAGCTTCAATTCCAACTATGAAAATAGCATTGAAAACATCAAAATGTTCATATAAAGTGATTAAATGTTGTATAGTTACGATTATTAATACTCTTTTAAAATTGGCTGGATATAAAGAGCAGGTTACTACAAAAGACGAAATTGAGCAACAGATGGACAGAATTGTTAAAGAGATGAGACGTCAGCTGGAGATGATTGATAAACTAACTACTCGTGAAATTGAACAAGTTGAATTACTCAAACGTATACATGACAACCTGATAACCAGATCAGTTGACGTTATAGATATGTCGAAGGAATTTAATCAGAAAAACATCAAAACGCTAGATGAATGGGAGAGTGGAAAAAATCCATATGAACCGTCAGAAGTGACTGCATCTATG
>AFJ68184
ATGGATAAACTTGCCGACCTCAACTACACATTGAGTGTAATCACTTTAATGAATGACACATTGCATTCTATAATTCAGGATCCTGGAATGGCGTATTTTCCATATATTGCATCTGTTCTAACAGTTTTGTTCACATTACATAAAGCTTCAATTCCAACAATGAAAATAGCATTAAAAACATCAAAATGTTCATACAAAGTAATCAAATACTGTATAGTCACAATTGTTAATACTCTTTTAAAATTGGCAGGATATAAAGAACAAGTCACCACTAAAGACGAAATTGAGCAACAGATGGATAGAATTGTAAAAGAGATGAGACGTCAGCTGGAGATGATTGATAAATTAACTACTCGTGAAATTGAACAAGTTGAATTGCTTAAACGTATACATGACAACTTAATAACTAGACCGGCTGACGCTATAGATATGACGAAGGAATTTAATCAGAAGAATATAAAAACGCTAGATGAATGGGAGAACGGAAAAAATCCATATGAACCGATAGAAGTGACTGCATCTATG
>AGE98627
ATGGATAAGCTTGCCGACCTCAACTACACATTGAGTGTAATCACTTTAATGAATGACACATTGCATTCTATAATTCAAGATCCTGGAATGGCGTATTTTCCATATATTGCATCTGTTCTAACAGTTTTGTTCACATTACATAAAGCTTCAATTCCAACCATGAAAATAGCATTGAAAACATCAAAATGTTCATATAAAGTGATTAAATATTGTATAGTCACGATCATTAATACTCTTTTAAAATTGGCTGGATATAAAGAGCAGGTTACTACAAAAGACGAAATTGAGCAACAGATGGACAGAATTGTTAAAGAGATGAGACGTCAGCTGGAGATGATTGATAAACTAACTACTCGTGAAATTGAACAGGTTGAATTGCTTAAACGTATACATGACAACCTGATAACTAGACCAGTTGACGTTATAGATATGTCGAAGGAATTCAATCAGAAAAACATCAAAACGCTAGATGAATGGGAGAGTGGAAAAAATCCATATGAACCGTCAGAAGTGACTGCATCCATG
>AGF86210
ATGGAAAAGCTTACCGACCTCAACTATACATTGAGTGTAATCACTCTAATGAACGACACATTGCACACGATACTTGAAGATTCAGGGATGGCGTATTTTCCTTATATAGCATCTGTCCTAACAGTTTTGTTTACGTTGCATAAAGCATCTATTCCAACAATGAAAATTGCTCTAAAGACATCCAAATGTTCATACAAAGTGGTGAAGTATTGTATCGTGACAATTTTCAATACGTTATTGAAATTGGCAGGTTATAAAGAGCAGATTACCACAAAAGACGAGATAGAAAAACAGATGGACAGAGTAGTCAAAGAGATGAGACGTCAGCTAGAAATGATTGATAAATTGACTACACGTGAAATTGAACAAGTGGAATTGCTGAAACGTATTTACGATAAATTGATGATACGAACAGCGGACGAGATGGATATGACGAAAGAAATCAATCAAAAGAACGTGAGAACGCTAGAAGAATGGGAAAATGGGAAAAATCCTTATGAACCAAAAGAAGTGACTGCAGCAATG
>ACH97448
ATGGAAAAGCTTACCGACCTCAATTATACATTGAGTGTAATCACTCTTATGAATGATACATTGCATACTATAATGGAAGATTCTGGAATGGCGTATTTTCCATACATTGCTTCTGTCCTGACTGTATTATTTACTCTACATAAAGCTTCACTTCCAACAATGAAGATTGCTCTAAAAACATCAAGGTGTTCTTACAAAGTCATTAAATACTGCATAGTATCGATTTTTAATACTCTACTAAAACTAGCTGGATACAAAGAACAAATAACAACTAAGGATGAGATCGAAAAGCAAATGGACAGAGTTGTGAAAGAAATGAGACGTCAACTAGAAATGATTGATAAATTGACGACTAGAGAAATAGAACAAGTAGAACTTCTAAAGAGAATTTATGATATGCTAATAGCGACGTCAGTTGATAAAATAGATATGACACAAGAATTCAACCAAAAACATTTTAAAACGCTAAACGAATGGGCAGAAGGTGAAAATCCATACAAACCAAAAGAAGTGACTGCATCTTTG
>AGF86132
ATGGAAAAGCTTACCGACCTCAACTATACATTGAGTGTAATCACTCTAATGAACGACACATTGCACACGATACTTGAAGATTCAGGGATGGCGTATTTTCCTTATATAGCATCTGTCCTAACAGTTTTGTTTACGTTGCATAAAGCATCTATTCCAACAATGAAAATTGCTCTAAAGACATCCAAATGTTCATACAAAGTGGTGAAGTATTGTATCGTGACAATTTTCAATACGTTATTGAAATTGGCAGGTTATAAAGAGCAGATTACCACAAAAGACGAGATAGAAAAACAGATGGACAGAGTAGTCAAAGAGATGAGACGTCAGCTAGAAATGATTGATAAATTGACTACACGTGAAATTGAACAAGTGGAATTGCTGAAACGTATTTACGATAAATTGATGATACGAACAGCGGACGAGATGGATATGACGAAAGAAATCAATCAAAAGAACGTGAGAACGCTAGAAGAATGGGAAAATGGGAAAAATCCTTATGAACCAAAAGAAGTGACTGCAGCAATG
>AEB79463
ATGGATAAGCTTGCCGACCTCAACTACACATTGCGTGTAATCACTTTAATGAATGACACATTGCATTCTATAATTCAGGACCCTGGAATGGCGTATTTTCCATATATTGCATCTGTTCTAACAGTTTTGTTCACATTACATAAAGCTTCAATTCCAACAATGAAAATAGCATTAAAAACGTCAAAATGTTCATATAAAGTGATCAAGTATTGTATAGTCACAATTATTAATACTCTTTTAAAATTGGCAGGGTATAAAGAACAAGTTACCACTAAAGATGAAATTGAGCAACAGATGGATAGAATTGTAAAAGAGATGAGACGTCAGCTGGAGATGATTGATAAATTAACTACTCGTGAAATTGAACAAGTTGAATTGCTTAAACGTATACATGACAATTTAATAACTAGACCAGTTGACATTGTAGATATGACGAAGGAATTTAATCAGAAGAATATAAAAACGCTAGATGAATGGGAGAACGGAAAAAATCCATATGAACCGATAGAAGTGACTGCATCTATG
>AGE98442
ATGGATAAGCTTGCCGACCTCAACTACACATTGAATGTAATCACTTTAATGAATGACACATTGCATTCTATAATTCAAGATCCTGGAATGGCGTATTTTCCATATATTGCATCTGTTCTAACAGTTTTGTTCACATTACATAAAGCTTCAATTCCAACCATGAAAATAGCATTGAAAACATCAAAATGTTCATATAAAGTGATTAAATATTGTATAGTCACGATCATTAACACTCTTTTAAAATTGGCTGGATATAAAGAGCAGGTTACTACAAAAGACGAAATTGAGCAACAGATGGACAGAATTGTTAAAGAGATGAGACGTCAGCTGGATATGATTGATAAACTAACTACTCGTGAAATTGAACAGGTTGAATTGCTTAAACGTATACATGACAACCTGATAACTAGACCAGTTGACGTCATAGATATGTCGAAGGAATTCAATCAGAAAAACATCAAAACGCTAGATGAATGGGAGAGTGGAAAAAATCCATATGAACCGTTAGAAGTGACTGCATCCATG
>AGE47075
ATGGAAAAGCTTACCGACCTCAATTACACATTGAGTGTAATCACTTTAATGAATAATACATTACACACAATACTAGAGGATCCAGGAATGGCGTATTTTCCCTATATTGCATCTGTCCTGATAGTTTTATTCACATTACACAAAGCGTCAATTCCAACAATGAAAATAGCATTGAAGACGTCAAAATGTTCATATAAAGTAGTAAAGTATTGTATTGTAACGATCTTTAATACATTATTAACACTAGCAGGTTACAAAGAACAAATTACTACTAAAGATGAAATAGAAAAGCAAATGGACAGAGTTGTTAAAGAAATGAGACGTCAATTAGAAATGATTGATAAACTAACTACACGTGAAATTGAGCAAGTTGAATTACTTAAACGTATCTACGATAAATTGATGGTGCGATCGACTGGCGAGATAGATATGACAAAAGAAATTAATCAAAAGAATGTGAGAACGCTAGAAGAGTGGGAGAATGGAAAAAATCCTTATGAACCAAAAGAAGTGACTGCAGCGATG
>AGE46859
ATGGAAAAGCTTACCGACCTCAACTACACATTGAGTGTAATCACTCTAATGAACAGTACACTACATACAATATTAGAGGATCCAGGGATGGCGTACTTTCCCTATATTGCATCTGTCCTAACGGTTTTGTTCACATTGCATAAAGCATCAATTCCAACGATGAAAATAGCATTGAAAACGTCAAAATGTTCGTATAAAGTAGTAAAGTATTGTATTGTAACAATTTTTAACACGTTACTGAAACTAGCAGGTTATAAAGAGCAGATAACTAATAAAGATGAAATAGAAAAACAAATGGACAGAGTCGTTAAAGAAATGAGACGTCAGCTGGAAATGATTGATAAACTGACTACACGTGAAATTGAGCAAGTAGAGCTACTTAAACGTATATATGATAAATTGATGGTGCAATCAATTTGCGAGATAGACATGACGAAAGAAATTAATCAAAAGAACGTGAAAACGCTAGAAGAATGGGAGAGTGGAAGAAATCCTTATGAACCGAAAGAAGTGACTGCAGCAATG
>AGE99238
ATGGATAAGCTTGCCGACCTCAACTACACATTGAGTGTAATCACTTTAATGAATGACACATTGCATTCTATAATTCAAGATCCTGGAATGGCGTATTTTCCATATATTGCATCTGTTCTAACAGTTTTGTTCACATTACATAAAGCTTCAATTCCAACCATGAAAATAGCATTGAAAACATCAAAATGTTCATATAAAGTGATTAAATATTGTATAGTCACGATCATTAATACTCTTTTAAAATTGGCTGGATATAAAGAGCAGGTTACTACAAAAGACGAAATTGAGCAACAGATGGACAGAATTGTTAAAGAGATGAGACGTCAGCTAGATATGATTGATAAACTAACTACTCGTGAAATTGAACAGGTTGAATTGCTTAAACGTATACATGACAACCTGATAACTAGACCAGTTGACGTTATAGATATGTCGAAGGAATTCAATCAGAAAAACATCAAAACGCTAGATGAATGGGAGAGTGGAAAAAATCCATATGAACCGTCAGAAGTGACTGCATCCATG
>AGF86028
ATGGAAAAGCTTACCGACCTCAACTATACATTGAGTGTAATCACTCTAATGAACGACACATTGCACACGATACTTGAAGATTCAGGGATGGCGTATTTTCCTTATATAGCATCTGTCCTAACAGTTTTGTTTACGTTGCATAAAGCATCTATTCCAACAATGAAAATTGCTCTAAAGACATCCAAATGTTCATACAAAGTGGTGAAGTATTGTATCGTGACAATTTTCAATACGTTATTGAAATTGGCAGGTTATAAAGAGCAGATTACCACAAAAGACGAGATAGAAAAACAGATGGACAGAGTAGTCAAAGAGATGAGACGTCAGCTAGAAATGATTGATAAATTGACTACACGTGAAATTGAACAAGTGGAATTGCTGAAACGTATTTACGATAAATTGATGATACGAACAGCGGACGAGATGGATATGACGAAAGAAATCAATCAAAAGAACGTGAGAACGCTAGAAGAATGGGAAAATGGGAAAAATCCTTATGAACCAAAAGAAGTGACTGCAGCAATG
>BAF80159
ATGGATAAGCTTGCCGACCTCAACTACACATTGAGTGTAATCACTTTAATGAATGACACATTGCATTCTATAATTCAAGATCCTGGAATGGCGTATTTTACATATATTGCATCTGTTCTAACAGTTTTGTTCACATTACATAAAGCTTCAATTCCGACCATGAAAATAGCATTGAAAACATCAAAATGTTCATATAAAGTGATTAAATATTGTATAGTCACGATCATTAATACTCTTTTAAAATTGGCTGGATATAAAGAGCAGGTTACTACAAAAGACGAAATTGAGCAACAGATGGACAGAATTGTTAAAGAGATGAGACGTCAGCTGGAGATGATTGATAAACTAACTACTCGTGAAATTGAACAGGTTGAATTACTTAAACGTATATATGACAACCTGATAACTAGACCATTTGACGTTATAGATATGTCGAAGGAATTCAATCAGAAAAACATCAAAACGCTAGATGAATGGGAGAGTGGAAAAAATCCATATGAACCGTCAGAAGTGACTGCATCCATG
>BAF80158
ATGGATAAGCTTGCCGACCTCAATTATACATTGAGTGTAATCACTTTAATGAATGATACATTGCATTCTATAATTCAGGATCCTGGAATGGCGTATTTTCCATATATTGCATCTGTTTTAACAGTTTTGTTCACATTACATAAAGCTTCAATTCCAACTATGAAAATAGCATTGAAAACATCAAAATGTTCATATAAAGTGATTAAATATTGTATAGTCACGATCATCAATACTCTTTTAAAATTGGCTGGATATAAAGAGCAGGTTACTACTAAAGACGAAATTGAGCAACAGATGGATAGAATTGTTAAAGAGATGAGACGTCAGCTGGAGATGATTGATAAACTAACTACTCGTGAAATTGAACAGGTTGAATTGCTTAAACGTATACATGACAATTTGATAACTAAACCAGCTAACGCTCTAGATATGTCGAAGGAATTCAATCAGAAAAACATCAAAACGCTAGATGAATGGGAGAGTGGAAAAAATCCATATGAACCGTCAGAAGTGACTGCATCCATG
>BAF80157
ATGGATAAGCTTGCCGACCTCAACTATACATTGAGTGTAATCACTTTAATGAATGACACATTGCATTCTATAATTCAGGATCCTGGAATGGCGTATTTTCCATATATTGCATCTGTTCTAACAGTTTTGTTCACATTACATAAAGCTTCAATTCCAACTATGAAAATAGCATTGAAAACATCAAAATGTTCATATAAAGTGATTAAATATTGTATAGTCACGATCATTAATACTCTTTTAAAATTGGCTGGATATAAAGAGCAGGTTACTACTAAAGACGAAATTGAGCAACAGATGGATAGAATTGTTAAAGAAATGAGACGTCAGCTGGAGATGATTGATAAACTAACTACTCGTGAAATTGAACAGGTTGAATTGCTTAAACGTATACATGACAATTTAATAACTAAACCAGTCAACGCTCTAGATATGTCGAAGGAATTTAATCAGAAAAACATCAAAACGCTAGATGAATGGGAGAGTGGAAAAAATCCATATGAACCGTCAGAAGTGACTGCATCCATG
>ACG50673
ATGGATAAGCTTGCCGACCTCAACTACACACTGAGTGTAATCACTTTAATGAATGACACACTACACTCTATTATTCAAGATCCAGGAATGGCGTACTTTCCATATATTGCATCTGTTCTGACTGTTTTGTTTACTCTACATAAAGCGTCAATTCCAACAATGAAAATAGCGTTGAGAACGTCGAAGTGTTCGTACAAAGTAATTAAATATTGCATAGTTACAATTATTAATACACTTTTAAAGTTGGCTGGTTATAAAGAACAGGTTACTACTAAGGACGAAATTGAACAACAGATGGACAGAATTGTCAAAGAAATGAGGTGTCAACTGGAAATGATTGACAAATTGACAACTCGTGAAATTGAACAGGTTGAGTTGCTTAAACGCATACATGATAAGTTAGTTGTTAGACCAGTTGACGCTATAGATATGTCGAAAGAATTTAATCAGAAAAACATTAGAACGCTAGATGAGTGGGAAAGCGGAAAAAATCCATATGAACCATCAGAGGTGACGGCCCGTATG
>AGE47219
ATGGAAAAGCTTACCGACCTCAACTACACATTGAGTGTAATCACTCTAATGAACAGTACACTACATACAATACTGGAGGATCCAGGAATGGCGTATTTTCCCTATATTGCATCTGTCCTAACGGTTTTGTTCACGTTGCATAAAGCATCAATTCCAACAATGAAAATAGCGTTGAAAACGTCAAAATGTTCGTATAAAGTAGTAAAGTATTGTATTGTAACAATTTTTAACACGTTACTGAAACTAGCAGGTTATAAAGAGCAGATAACTACTAAAGATGAAATAGAAAAACAAATGGACAGAGTCGTTAAAGAAATGAGACGTCAGCTGGAAATGATTGATAAACTGACTACACGTGAAATTGAGCAAGTAGAGCTACTTAAACGTATATATGATAAATTGATGGTGCAATCAATTGGCGAGATAGACATGACGAAAGAAATTAATCAAAAGAACGTGAAAACGCTAGAAGAATGGGAAAGTGGAAAAAATCCTTATGAACCGAAAGAAGTGACTGCAGCAATG
>AGE47351
ATGGAAAAGCTTACCGACCTCAACTACACATTGAGTGTAATCACTCTAATGAACAGTACACTACATACAATACTGGAGGATCCAGGGATGGCGTATTTTCCCTATATTGCATCTGTCCTAACGGTTTTGTTCACATTGCATAAAGCATCAATTCCAACGATGAAAATAGCGTTGAAAACGTCAAAATGTTCGTATAAAGTAGTAAAGTATTGTATTGTAACAATTTTTAACACATTACTGAAACTAGCAGGTTATAAAGAGCAGATAACTACTAAAGATGAAATAGAAAAACAAATGGACAGAGTCGTTAAAGAAATGAGACGTCAGCTGGAAATGATTGATAAACTGACTACACGTGAAATTGAGCAAGTAGAGCTACTTAAACGTATATATGATAAATTGATGGTGCAATCAATTGGCGAGATAGACATGACGAAAGAAATTAATCAAAAGAACGTGAAAACGCTAGAAGAATGGGAGAGTGGAAGAAATCCTTATGAACCGAAAGAAGTGACTGCAGCAATG
>CAB36937
ATGGAAAAGTTTACCGACCTCAACTACACATTGAGTGTAATCACTTTAATGAATAGCACATTACATACAATACTAGAGGATCCAGGAATGGCGTATTTTCCTTATATTGCATCTGTCCTGACAGTTTTGTTTACATTACACAAAGCGTCAATTCCAACAATGAAAATAGCATTGAAGACGTCAAAATGTTCGTATAAAGTAGTAAAGTATTGCATTGTGACAATCCTTAATACATTATTAAAGTTAGCAGGTTACAAAGAACAAATTACTACTAAAGATGAAATAGAAAAACAAATGGACAGAGTTGTTAAAGAAATGAGACGTCAATTAGAGATGATTGATAAACTAACTACACGTGAAATTGAACAAGTCGAATTACTTAAACGCATCTACGATAAATTAATAGTGCGATCAACTGATGAGATAGATATGACAAAAGAAATTAATCAAAAGAACGTAAGAACGCTAGAAGAGTGGGAGAGCGGAAAAAATCCTTATGAACCAAAAGAAGTGACTGCAGCGATG
>CAB36936
ATGGAAAAGTTTACCGACCTCAACTACACATTGAGTGTAATCACTTTAATGAATAGCACATTACATACAATACTAGAGGATCCAGGAATGGCGTATTTTCCTTATATTGCATCTGTCCTGACAGTTTTGTTTACATTACACAAAGCGTCAATTCCAACAATGAAAATAGCATTGAAGACGTCAAAATGTTCGTATAAAGTAGTAAAGTATTGCATTGTGACAATCCTTAATACATTATTAAAGTTAGCAGGTTACAAAGAACAAATTACTACTAAAGATGAAATAGAAAAACAAATGGACAGAGTTGTTAAAGAAATGAGACGTCAATTAGAGATGATTGATAAACTAACTACACGTGAAATTGAACAAGTCGAATTACTTAAACGCATCTACGATAAATTAATAGTGCGATCAACTGATGAGATAGATATGACAAAAGAAATTAATCAAAAGAACGTAAGAACGCTAGAAGAGTGGGAGAGCGGAAAAAATCCTTATGAACCAAAAGAAGTGACTGCAGCGATG
>CAB36935
ATGGAAAAGTTTACCGACCTCAACTACACATTGAGTGTAATCACTTTAATGAATAGCACATTACATACAATACTAGAGGATCCAGGAATGGCGTATTTTCCTTATATTGCATCTGTCCTGACAGTTTTGTTTACATTACACAAAGCGTCAATTCCAACAATGAAAATAGCATTGAAGACGTCAAAATGTTCGTATAAAGTAGTAAAGTATTGCATTGTGACAATCCTTAATACATTATTAAAGTTAGCAGGTTACAAAGAACAAATTACTACTAAAGATGAAATAGAAAAACAAATGGACAGAGTTGTTAAAGAAATGAGACGTCAATTAGAGATGATTGATAAACTAACTACACGTGAAATTGAACAAGTCGAATTACTTAAACGCATCTACGATAAATTAATAGTGCGATCAACTGATGAGATAGATATGACAAAAGAAATTAATCAAAAGAACGTAAGAACGCTAGAAGAGTGGGAGAGCGGAAAAAATCCTTATGAACCAAAAGAAGTGACTGCAGCGATG
>CAB36934
ATGGAAAAGTTTACCGACCTCAACTACACATTGAGTGTAATCACTTTAATGAATAGCACATTACATACAATACTAGATGATCCAGGAATGGCGTATTTTCCTTATATTGCATCTGTCCTGACAGTTTTGTTTACATTACACAAAGCGTCAATTCCAACAATGAAAATAGCATTGAAGACGTCAAAATGTTCGTATAAAGTAGTAAAGTATTGCATTGTAACAATCCTTAATACATTATTAAAGTTAGCAGGTTACAAAGAACAAATTACTACTAAAGATGAAATAGAAAAACAAATGGACAGAGTTGTTAAAGAAATGAGACGTCAATTAGAGATGATTGATAAACTAACTACACGTGAAATTGAACAAGTCGAATTACTTAAACGCATCTACGATAAATTAATAGTGCGATCAACTGATGAGATAGATATGACAAAAGAAATTAATCAAAAGAACATAAGAACGCTAGAAGAATGGGAGAGCGGAAAAAATCCTTATGAACCAAAAGAAGTGACTGCAGCGATG
>CAB36933
ATGGAAAAGTTTACCGACCTCAACTACACATTGAGTGTAATCACTTTAATGAATAGCACATTACATACAATACTAGAGGATCCAGGAATGGCGTATTTTCCTTATATTGCATCTGTCCTGACAGTTTTGTTTACATTACACAAAGCGTCAATTCCAACAATGAAAATAGCATTGAAGACGTCAAAATGTTCGTATAAAGTAGTAAAGTATTGCATTGTAACAATCCTTAATACATTATTAAAGTTAGCAGGTTACAAAGAACAAATTACTACTAAAGATGAAATAGAAAAACAAATGGACAGAGTTGTTAAAGAAATGAGACGTCAATTAGAGATGATTGATAAACTAACTACACGTGAAATTGAACAAGTCGAATTACTTAAACGCATCTACGATAAATTAATAGTGCGATCAACTGATGAGATAGATATGACAAAAGAAATTAATCAAAAGAACGTAAGAACGCTAGAAGAGTGGGAGAGCGGAAAAAATCCTTATGAACCAAAAGAAGTGACTGCAGCGATG
>CAB36932
ATGGAAAAGTTTACCGACCTCAACTACACATTGAGTGTAATCACTTTAATGAATAGCACATTACATACAATACTAGAGGATCCAGGAATGGCGTATTTTCCTTATATTGCATCTGTCCTGACAGTTTTGTTTACATTACACAAAGCGTCAATTCCAACAATGAAAATAGCATTGAAGACGTCAAAATGTTCGTATAAAGTAGTAAAGTATTGCATTGTAACAATCCTTAATACATTATTAAAGTTAGCAGGTTACAAAGAACAAATTACTACTAAAGATGAAATAGAAAAACAAATGGACAGAGTTGTTAAAGAAATGAGACGTCAATTAGAGATGATTGATAAACTAACTACACGTGAAATTGAACAAGTCGAATTACTTAAACGCATCTACGATAAATTAATAGTGCGATCAACTGATGAGATAGATATGACAAAAGAAATTAATCAAAAGAACGTAAGAACGCTAGAAGAGTGGGAGAGCGGAAAAAATCCTTATGAACCAAAAGAAGTGACTGCAGCGATG
>CAB36931
ATGGAAAAGTTTACCGACCTCAACTACACATTGAGTGTAATCACTTTAATGAATAGCACATTACATACAATACTGGAGGATCCAGGAATGGCGTATTTTCCTTATATTGCATCTGTCCTGACAGTTTTATTTACATTACACAAAGCGTCAATTCCAACAATGAAAATAGCATTGAAGACGTCAAAATGTTCGTATAAAGTAGTAAAGTATTGTATTGTAACGATCCTTAATACATTATTAAAGTTAGCAGGTTACAAAGAACAAATTACTACTAAAGATGAAATAGAAAAACAAATGGACAGAGTCGTTAAAGAAATGAGACGTCAATTAGAGATGATTGATAAACTAACTACACGTGAAATTGAGCAAGTTGAATTACTTAAACGCATCTACGATAAACTAACAGTGCGATCGACTGATGAGATAGATATGACAAAAGAAATTAATCAAAAGAACGTAAGAACGCTAGAAGAGTGGGAAAACGGAAAAAATCCTTATGAACCAAAAGAAGTGACTGCAGCGATG
>CAB36930
ATGGAAAAGTTTACCGACCTCAACTACACATTGAGTGTAATCACTTTAATGAATAGCACATTACATACAATACTGGAGGATCCAGGAATGGCGTATTTTCCTTATATTGCATCTGTCCTGACAGTTTTATTTACATTACACAAAGCGTCAATTCCAACAATGAAAATAGCATTGAAGACGTCAAAATGTTCGTATAAAGTAGTAAAGTATTGTATTGTAACGATCCTTAATACATTATTAAAGTTAGCAGGTTACAAAGAACAAATTACTACTAAAGATGAAATAGAAAAACAAATGGACAGAGTCGTTAAAGAAATGAGACGTCAATTAGAGATGATTGATAAACTAACTACACGTGAAATTGAGCAAGTTGAATTACTTAAACGCATCTACGATAAACTAACAGTGCGATCGACTGATGAGATAGATATGACAAAAGAAATTAATCAAAAGAACGTAAGAACGCTAGAAGAGTGGGAAAACGGAAAAAATCCTTATGAACCAAAAGAAGTGACTGCAGCGATG
>AGF86048
ATGGAAAAGCTTACCGACCTCAACTATACATTGAGTGTAATCACTCTAATGAACGACACATTGCACACAATACTTGAAGATTCAGGGATGGCGTATTTTCCTTATATAGCATCTGTCCTAACAGTTTTGTTTACGTTGCATAAAGCATCTATTCCAACAATGAAAATTGCTCTAAAGACATCCAAATGTTCATACAAAGTGGTGAAGTATTGTATCGTGACAATTTTCAATACGTTATTGAAATTGGCAGGTTATAAAGAGCAGATTACCACAAAAGACGAGATAGAAAAACAGATGGACAGAGTAGTCAAAGAGATGAGACGTCAGCTAGAAATGATTGATAAATTGACTACACGTGAAATTGAACAAGTTGAATTGCTGAAACGTATTTACGATAAATTGATGATACGAACAGCGGACGAGATGGATATGACGAAAGAAATCAATCAAAAGAACGTGAGAACGCTAAAAGAATGGGAAAATGGAAAAAATCCTTATGAACCAAAAGAAGTGACTGCAGCAATG
>ACU87645
ATGGATAAGCTTGCCGACCTCAACTACACATTGAGTGTAATCACTTTAATGAATGACACATTGCATTCTATAATTCAGGACCCTGGAATGGCGTATTTTCCATATATTGCATCTGTTCTAACAGTTTTGTTCACATTACACAAAGCTTCAATTCCAACAATGAAAATAGCATTAAAAACGTCAAAATGTTCATACAAAGTGATCAAGTATTGTATAGTCACAATTATTAATACTCTTTTAAAATTGGCAGGATATAAAGAACAAGTTACCACTAAAGACGAAATTGAGCAACAGATGGATAGAATTGTAAAAGAGATGAGACGTCAGCTGGAGATGATTGATAAATTAACTACTCGTGAAATTGAACAAGTTGAATTGCTTAAACGTATATATGACAATTTAATAACTAGACCAGTTGACATTGTAGATATGACGAAGGAATTTAATCAGAAGAATATAAAAACGCTAGATGAGTGGGAGAGCGGAAAAAACCCATATGAACCGATAGAGGTGACTGCATCTATG
>AEG77031
ATGGAAAAGCTTACCGACCTCAACTATACATTGAGTGTAATCACCTTAATGAATAGTACATTACATACAATACTAGAAGATCCAGGAATGGCATATTTTCCTTATATTGCATCTGTCCTAACAGTTTTGTTCACGTTACACAAAGCGTCAATTCCAACAATGAAAATAGCATTGAAGACGTCAAAATGTTCATATAAAGTAGTAAAGTATTGCATCGTTACGATTTTTAATACATTATTAAAATTAGCAGGTTACAAAGAACAGATTACTACTAAAGATGAAATGGAAAAACAAATGGACAGAGTTGTTAAAGAAATGAGACGTCAGTTAGAGATGATTGATAAACTAACTACACGTGAAATTGAGCAAGTTGAACTGCTTAAACGCATCTACGATAAATTAGTGGTGCAATCGACTGACGAGATAGACATGACAAAAGAGATTAATCAAAAAAACGTGAGAACGCTAGAAGAATGGGAGAGTGGAAAAAATCCTTATGAACCAAAAGAAGTGACTGCAGCAATG
>AGE47183
ATGGATAAGCTTGCCGACCTCAACTACACATTGAGTGTAATCACTTTAATGAATGACACATTGCATTCTATAATTCAGGACCCTGGAATGGCGTATTTTCCATATATTGCATCTGTTCTAACAGTGTTATTCACATTACATAAAGCTTCAATTCCAACAATGAAAATAGCATTAAAAACGTCAAAATGTTCATACAAAGTGATCAAGTATTGTATAGTCACAATTATTAATACTCTTTTAAAATTAGCAGGATATAAAGAACAAGTTACCACTAAAGACGAAATTGAGCAACAGATGGATAGAATTGTAAAAGAGATGAGACGTCAGCTGGAGATGATTGATAAATTAACTACTCGTGAAATTGAACAAGTTGAATTGCTTAAACGTATATATGACAATTTAATAACTAGACCAGTCGACATTGTAGATATGACGAAGGAATTTAATCAGAAGAATATAAAAACGCTAGATGAGTGGGAGAGCGGAAAAAATCCATATGAACCGATAGAGGTGACTGCATCTATG
>ACZ51647
ATGGATAAGCTTGCTGGCCTCAACTACACATTGAGTGTAATCACTTTAATGAATGACACATTGCATTCTATAATTCAGGATCCTGGAATGGCGTATTTTCCATATATTGCATCTGTTCTAACAGTTTTGTTCACATTACATAAAGCTTCAATTCCAACCATGAAAATAGCATTGAAAACATCAAAATGTTCATATAAAGTGATTAAATGTTGTATAGTCACGATCATTAATACTCTTTTAAAATTGGCTGGATATAAAGAGCAGGTTACTACTAAAGATGAAATTGAGCAACAGATGGACAGAATTGTTAAAGAGATGAGACGTCAGCTGGAGATGATTGATAAACTAACTACTCGTGAAATTGAACAGGTTGAATTACTTAAGCGTATACATGATAACCTGATAATTAAACCAGTTGACGTTATAGATATGTCGAAGGAATTCAATCAGAAAAACATCAAAACGCTAGATGAATGGGAGAGTGGAAAAAATCCATATGAACCGTTAGAAGTGACTGCATCCATG
>AGF85982
ATGGAAAAGCTTACCGACCTCAACTATACATTGAGTGTAATCACTCTAATGAACGACACATTGCACACGATACTTGAAGATTCAGGGATGGCGTATTTTCCTTATATAGCATCTGTCCTAACAGTTTTGTTTACGTTGCATAAAGCATCTATTCCAACAATGAAAATTGCTCTAAAGACATCCAAATGTTCATACAAAGTGGTGAAGTATTGTATCGTGACAATTTTCAATACGTTATTGAAATTGGCAGGTTATAAAGAGCAGATTACCACAAAAGACGAGATAGAAAAACAGATGGACAGAGTAGTCAAAGAGATGAGACGTCAGCTAGAAATGATTGATAAATTGACTACACGTGAAATTGAACAAGTGGAATTGCTGAAACGTATTTACGATAAATTGATGATACGAACAGCGGACGAGATGGATATGACGAAAGAAATCAATCAAAAGAACGTGAGAACGCTAGAAGAATGGGAAAATGGGAAAAATCCTTATGAACCAAAAGAAGTGACTGCAGCAATG
>AFK27429
ATGGATAAACTTGCCGACCTCAACTACACATTGAGTGTAATCACTTTAATGAATGACACATTACATTCTATAATTCAAGATCCTGGAATGGCGTATTTTCCATATATTGCATCTGTTCTAACAGTTTTGTTCACATTACATAAAGCTTCAATTCCAACAATGAAAATAGCATTAAAAACATCAAAATGTTCATATAAAGTGATCAAATACTGTATAGTCACAATTGTCAATACTCTTTTAAAATTGGCAGGATATAAAGAACAAGTCACCACTAAAGACGAAATTGAGCAACAGATGGATAGAATTGTAAAAGAGATGAGACGTCAGCTGGAGATGATTGATAGGTTAACTACTCGTGAAATTGAACAAGTTGAATTGCTTAAACGTATACATGATAACTTAATAATTAGACCAGTTGACACTATAGATATGACGAAGGAATTTAATCAGAAGAATATAAAAACGCTAGATGAATGGGAGAACGGAAAAAATCCATATGAACCGATAGAGGTGACTGCATCTATG
>AFK27428
ATGGATAAACTTGCCGACCTCAACTACACATTGAGTGTAATCACTTTAATGAATGACACATTACATTCTATAATTCAAGATCCTGGAATGGCGTATTTTCCATATATTGCATCTGTTCTAACAGTTTTGTTCACATTACATAAAGCTTCAATTCCAACAATGAAAATAGCATTAAAAACATCAAAATGTTCATATAAAGTGATCAAATACTGTATAGTCACAATTGTCAATACTCTTTTAAAATTGGCAGGATATAAAGAACAAGTCACCACTAAAGACGAAATTGAGCAACAGATGGATAGAATTGTAAAAGAGATGAGACGTCAGCTGGAGATGATTGATAGGTTAACTACTCGTGAAATTGAACAAGTTGAATTGCTTAAACGTATACATGATAACTTAATAATTAGACCAGTTGACACTATAGATATGACGAAGGAATTTAATCAGAAGAATATAAAAACGCTAGATGAATGGGAGAACGGAAAAAATCCATATGAACCGATAGAGGTGACTGCATCTATG
>AGE99300
ATGGATAAGCTTGCCGACCTCAACTACACATTGAGTGTGATCACTTTAATGAATGACACATTACATTCTATAATTCAGGATCCTGGAATGGCGTATTTTCCATATATTGCATCTGTTCTAACAGTTTTGTTCACATTACATAAAGCTTCAATTCCAACCATGAAAATAGCATTGAAAACATCAAAATGTTCATATAAAGTAATTAAATATTGTACAGTCACGATCATTAATACTCTTTTAAAATTGGCAGGATATAAAGAACAGGTTACTACTAAAGACGAAATTGAGCAACAGATGGATAGAATCGTTAAAGAAATGAGACGTCAGTTGGAAATGATTGATAAATTAACTACTCGTGAAATTGAACAAGTTGAATTACTTAAACGTATACATGACAACCTGATAACTAGACCAGTTGACGTTATAGATATGTCGAAGGAATTTAATCAGAAGAATATCAAAACGCTAGATGAATGGGAGAGTGGAAAAAATCCATATGAACCGGCAGAAGTGACTGCATCCATG
>AFK27420
ATGGATAAACTTGCCGACCTCAACTACACATTGAATGTAATCACTTTAATGAATGACACATTACATTCTATAATTCAAGATCCTGGAATGGCGTATTTTCCATATATTGCATCTGTTCTAACAGTTTTGTTCACATTACATAAAGCTTCAATTCCAACAATGAAAATAGCATTAAAAACATCAAAATGTTCATATAAAGTGATCAAATACTGTATAGTCACAATTGTCAATACTCTTTTAAAATTGGCAGGATATAAAGAACAAGTCACCACTAAAGACGAAATTGAGCAACAGATGGATAGAATTGTAAAAGAGATGAGACGTCAGCTGGAGATGATTGATAGGTTAACTACTCGTGAAATTGAACAAGTTGAATTGCTTAAACGTATACATGATAACTTAATAACTAGACCAGTTGACACTATAGATATGACGAAGGAATTTAATCAGAAGAATATAAAAACGCTAGATGAATGGGAGAACGGAAAAAATCCATATGAACCGATAGAGGTGACTGCATCTATG
>AFK27421
ATGGATAAACTTGCCGACCTCAACTACACATTGAGTGTAATCACTTTAATGAATGACACATTACATTCTATAATTCAAGATCCTGGAATGGCGTATTTTCCATATATTGCATCTGTTCTAACAGTTTTGTTCACATTACATAAAGCTTCAATTCCAACAATGAAAATAGCATTAAAAACATCAAAATGTTCATATAAAGTGATCAAATACTGTATAGTCACAATTGTCAATACTCTTTTAAAATTGGCAGGATATAAAGAACAAGTCACCACTAAAGACGAAATTGAGCAACAGATGGATAGAATTGTAAAAGAGATGAGACGTCAGCTGGAGATGATTGATAGGTTAACTACTCGTGAAATTGAACAAGTTGAATTGCTTAAACGTATACATGATAACTTAATAACTAGACCAGTTGACACTATAGATATGACGAAGGAATTTAATCAGAAGAATATAAAAACGCTAGATGAATGGGAGAACGGAAAAAATCCATATGAACCGATAGAGGTGACTGCATCTATG
>AGA03883
ATGGATAAGCTTGCCGACCTCAACTACACATTGAGTGTAATCACTTTAATGAATGACACATTGCATTCTATAATTCAGGACCCTGGAATGGCGTATTTTCCATATATTGCATCTGTTCTAACAGTTTTGTTCACATTACATAAAGCTTCAATTCCAACAATGAAAATAGCATTAAAAACGTCAAAATGTTCATACAAAGTGATCAAGTATTGTATAGTCACAATTATTAATACTCTTTTAAAATTGGCGGGATATAAAGAACAAGTTACCACTAAAGATGAAATTGAGCAACAGATGGATAGAATTGTAAAAGAGATGAGACGTCAGCTGGAGATGATTGATAAATTAACTACTCGTGAAATTGAACAAGTTGAATTGCTTAAACGTATACATGACAATTTAATAACTAGACCAGTTGACATTGTAGATATGACGAAGGAATTTAATCAGAAGAATATAAAAACGCTAGATGAGTGGGAGAATGGAAAAAATCCATATGAACCGATAGAAGTGACTGCATCTATG
>AFK27423
ATGGATAAACTTGCCGACCTCAACTACACATTGAGTGTAATCACTTTAATGAATGACACATTACATTCTATAATTCAAGATCCTGGAATGGCGTATTTTCCATATATTGCATCTGTTCTAACAGTTTTGTTCACATTACATAAAGCTTCAATTCCAACAATGAAAATAGCATTAAAAACATCAAAATGTTCATATAAAGTGATCAAATACTGTATAGTCACAATTGTCAATACTCTTTTAAAATTGGCAGGATATAAAGAACAAGTCACCACTAAAGACGAAATTGAGCAACAGATGGATAGAATTGTAAAAGAGATGAGACGTCAGCTGGAGATGATTGATAGGTTAACTACTCGTGAAATTGAACAAGTTGAATTGCTTAAACGTATACATGATAACTTAATAATTAGACCAGTTGACACTATAGATATGACGAAGGAATTTAATCAGAAGAATATAAAAACGCTAGATGAATGGGAGAACGGAAAAAATCCATATGAACCGATAGAGGTGACTGCATCTATG
>AFK27422
ATGGATAAACTTGCCGACCTCAACTACACATTGAGTGTAATCACTTTAATGAATGACACATTACATTCTATAATTCAAGATCCTGGAATGGCGTATTTTCCATATATTGCATCTGTTCTAACAGTTTTGTTCACATTACATAAAGCTTCAATTCCAACAATGAAAATAGCATTAAAAACATCAAAATGTTCATATAAAGTGATCAAATACTGTATAGTCACAATTGTCAATACTCTTTTAAAATTGGCAGGATATAAAGAACAAGTCACCACTAAAGACGAAATTGAGCAACAGATGGATAGAATTGTAAAAGAGATGAGACGTCAGCTGGAGATGATTGATAGGTTAACTACTCGTGAAATTGAACAAGTTGAATTGCTTAAACGTATACATGATAACTTAATAATTAGACCAGTTGACACTATAGATATGACGAAGGAATTTAATCAGAAGAATATAAAAACGCTAGATGAATGGGAGAACGGAAAAAATCCATATGAACCGATAGAGGTGACTGCATCTATG
>AFK27425
ATGGATAAACTTGCCGACCTCAACTACACATTGAGTGTAATCACTTTAATGAATGACACATTACATTCTATAATTCAAGATCCTGGAATGGCGTATTTTCCATATATTGCATCTGTTCTAACAGTTTTGTTCACATTACATAAAGCTTCAATTCCAACAATGAAAATAGCATTAAAAACATCAAAATGTTCATATAAAGTGATCAAATACTGTATAGTCACAATTGTCAATACTCTTTTAAAATTGGCAGGATATAAAGAACAAGTCACCACTAAAGACGAAATTGAGCAACAGATGGATAGAATTGTAAAAGAGATGAGACGTCAGCTGGAGATGATTGATAGGTTAACTACTCGTGAAATTGAACAAGTTGAATTGCTTAAACGTATACATGATAACTTAATAACTAGACCAGTTGACACTATAGATATGACGAAGGAATTTAATCAGAAGAATATAAAAACGCTAGATGAATGGGAGAACGGAAAAAATCCATATGAACCGATAGAGGTGACTGCATCTATG
>AGE47506
ATGGAAAAGTTTACCGACCTCAACTACACATTGAGTGTAATCACTTTAATGAATAGTACATTACATACAATACTAGAGGATCCAGGAATGGCGTATTTTCCTTATATTGCATCTGTCCTGACAGTTTTGTTTACATTACACAAAGCGTCAATTCCAACAATGAAAATAGCATTGAAGACGTCAAAATGTTCGTATAAAGTAGTAAAGTATTGCATTGTAACGATTCTTAATACATTATTAAAGTTAGCAGGTTACAAAGAACAAATTACTACTAAAGATGAAATAGAAAAACAAATGGACAGAGTCGTTAAAGAAATGAGACGTCAGTTAGAGATGATTGATAAACTAACTACACGTGAAATTGAACAAGTTGAATTACTTAAACGCATCTACGATAAATTAATAGTGCGATCGACTGATGAGATAGATATGATGAAAGAAATTAATCAAAAGAACGTAAGAACGCTAGAAGAGTGGGAGAGCGGAAAAAATCCTTATGAACCAAAAGAAGTGACTGCAGCGATG
>AFK27427
ATGGATAAACTTGCCGACCTCAACTACACATTGAGTGTAATCACTTTAATGAATGACACATTACATTCTATAATTCAAGATCCTGGAATGGCGTATTTTCCATATATTGCATCTGTTCTAACAGTTTTGTTCACATTACATAAAGCTTCAATTCCAACAATGAAAATAGCATTAAAAACATCAAAATGTTCATATAAAGTGATCAAATACTGTATAGTCACAATTGTCAATACTCTTTTAAAATTGGCAGGATATAAAGAACAAGTCACCACTAAAGACGAAATTGAGCAACAGATGGATAGAATTGTAAAAGAGATGAGACGTCAGCTGGAGATGATTGATAGGTTAACTACTCGTGAAATTGAACAAGTTGAATTGCTTAAACGTATACATGATAACTTAATAATTAGACCAGTTGACACTATAGATATGACGAAGGAATTTAATCAGAAGAATATAAAAACGCTAGATGAATGGGAGAACGGAAAAAATCCATATGAACCGATAGAGGTGACTGCATCTATG
>AFK27426
ATGGATAAACTTGCCGACCTCAACTACACATTGAGTGTAATCACTTTAATGAATGACACATTACATTCTATAATTCAAGATCCTGGAATGGCGTATTTTCCATATATTGCATCTGTTCTAACAGTTTTGTTCACATTACATAAAGCTTCAATTCCAACAATGAAAATAGCATTAAAAACATCAAAATGTTCATATAAAGTGATCAAATACTGTATAGTCACAATTGTCAATACTCTTTTAAAATTGGCAGGATATAAAGAACAAGTCACCACTAAAGACGAAATTGAGCAACAGATGGATAGAATTGTAAAAGAGATGAGACGTCAGCTGGAGATGATTGATAGGTTAACTACTCGTGAAATTGAACAAGTTGAATTGCTTAAACGTATACATGATAACTTAATAATTAGACCAGTTGACACTATAGATATGACGAAGGAATTTAATCAGAAGAATATAAAAACGCTAGATGAATGGGAGAACGGAAAAAATCCATATGAACCGATAGAGGTGACTGCATCTATG
>AGE99518
ATGGATAAGCTTGCCGACCTCAACTACACATTGAGTGTAATCACTTTAATGAATGACACATTGCATTCTATAATTCAAGATCCTGGAATGGCGTATTTTCCATATATTGCATCTGTTCTAACAGTTTTGTTCACATTACATAAAGCTTCAATTCCAACCATGAAAATAGCATTGAAAACATCAAAATGTTCATATAAAGTGATTAAATATTGTATAGTCACGATCATTAATACTCTTTTAAAATTGGCTGGATATAAAGAGCAGGTTACTACAAAAGACGAAATTGAGCAACAGATGGACAGAATTGTTAAAGAGATGAGACGTCAGCTGGAGATGATTGATAAACTAACTACTCGTGAAATTGAACAGGTTGAATTGCTTAAACGTATACATGACAACCTGATAACTAGACCAGTTGACGTTATAGATATGTCGAAGGAATTCAATCAGAAAAACATCAAAACGCTAGATGAATGGGAGAGTGGAAAAAATCCATATGAACCGTCAGAAGTGACTGCATCCATG
>AAV65740
ATGGAAAAGTTTACCGACCTCAACTACACATTGAGTGTAATCACTTTAATGAATAGCACATTACACACAATACTAGAGGATCCAGGAATGGCGTATTTTCCTTATATTGCATCTGTCCTAACAGTTTTGTTTACATTACACAAAGCGTCAATTCCAACAATGAAAATAGCATTGAAAACGTCAAAATGTTCATATAAAGTAGTAAAGTATTGTATTGTAACGATCCTTAATACATTATTAAAGTTAGCAGGTTACAGAGAACAGATTACTACTAAAGATGAAATAGAAAAACAAATGGACAGAGTCGTTAAAGAAATGAGACGTCAATTAGAGATGATTGATAAACTAACTACGCGTGAAATTGAGCAAGTTGAATTACTTAAACGCATCTACGATAAATTAATAGTGCGATCGACTGGTGAGATAGATATGACAAAAGAAATTAATCAAAAGAATGTAAGAACGCTAGAAGAGTGGGAGAGCGGAAAAAATCCTTATGAACCAAAAGAAGTGACTGCAACGATG
>AFK27424
ATGGATAAACTTGCCGACCTCAACTACACATTGAGTGTAATCACTTTAATGAATGACACATTACATTCTATAATTCAAGATCCTGGAATGGCGTATTTTCCATATATTGCATCTGTTCTAACAGTTTTGTTCACATTACATAAAGCTTCAATTCCAACAATGAAAATAGCATTAAAAACATCAAAATGTTCATATAAAGTGATCAAATACTGTATAGTCACAATTGTCAATACTCTTTTAAAATTGGCAGGATATAAAGAACAAGTCACCACTAAAGACGAAATTGAGCAACAGATGGATAGAATTGTAAAAGAGATGAGACGTCAGCTGGAGATGATTGATAGGTTAACTACTCGTGAAATTGAACAAGTTGAATTGCTTAAACGTATACATGATAACTTAATAATTAGACCAGTTGACACTATAGATATGACGAAGGAATTTAATCAGAAGAATATAAAAACGCTAGATGAATGGGAGAACGGAAAAAATCCATATGAACCGATAGAGGTGACTGCATCTATG
>AGE98786
ATGGATAAGCTTGCCGACCTCAACTACACATTGAGTGTGATCACTTTAATGAATGACACATTACATTCTATAATTCAGGATCCTGGAATGGCGTATTTTCCATATATTGCATCTGTTCTAACAGTTTTGTTCACATTACATAAAGCTTCAATTCCAACCATGAAAATAGCATTGAAAACATCAAAATGTTCATATAAAGTAATTAAATATTGTACAGTCACGATCATTAATACTCTTTTAAAATTGGCAGGATATAAAGAACAGGTTACTACTAAAGACGAAATTGAGCAACAGATGGATAGAATCGTTAAAGAAATGAGACGTCAGTTGGAAATGATTGATAAATTAACTACTCGTGAAATTGAACAAGTTGAATTACTTAAACGTATACATGACAACCTGATAACTAGACCAGTTGACGTTATAGATATGTCGAAGGAATTTAATCAGAAGAATATCAAAACGCTAGATGAATGGGAGAGTGGAAAAAATCCATATGAACCGGCAGAAGTGACTGCATCCATG
>AFJ68385
ATGGATAAACTTGCCGACCTCAACTACACATTGAGTGTAATCACTTTAATGAATGACACATTACATTCTATAATTCAGGATCCTGGAATGGCGTATTTTCCATATATTGCATCTGTTCTAACAGTTTTGTTCACATTACATAAAGCTTCAATTCCAACAATGAAAATAGCATTAAAAACATCAAAATGTTCATACAAAGTGATCAAATACTGTATAGTCACAATTGTCAATACTCTTTTAAAATTGGCAGGATATAAAGAACAAGTCACCACTAAAGACGAAATTGAGCAACAGATGGATAGAATTGTAAAAGAGATGAGACGTCAGCTGGAGATGATTGATAGGTTAACTACTCGTGAAATTGAACAAGTTGAATTGCTTAAACGTATACATGATAACTTAATAACTAGACCAGTTGACACTATAGATATGACGAAGGAATTTAATCAGAAGAATATAAAAACGCTAGATGAATGGGAGAACGGAAAAAATCCATATGAACCGATAGAGGTGACTGCATCCATG
>AGE98543
ATGGATAAGCTTGCCGACCTCAACTACACATTGAGTGTGATCACTTTAATGAATGACACATTACATTCTATAATTCAGGATCCTGGAATGGCGTATTTTCCATATATTGCATCTGTTCTAACAGTTTTGTTCACATTACATAAAGCTTCAATTCCAACCATGAAAATAGCATTGAAAACATCAAAATGTTCATATAAAGTAATTAAATATTGTACAGTCACGATCATTAATACTCTTTTAAAATTGGCAGGATATAAAGAACAGGTTACTACTAAAGACGAAATTGAGCAACAGATGGATAGAATCGTTAAAGAAATGAGACGTCAGTTGGAAATGATTGATAAATTAACTACTCGTGAAATTGAACAAGTTGAATTACTTAAACGTATACATGACAACCTGATAACTAGACCAGTTGACGTTATAGATATGTCGAAGGAATTTAATCAGAAGAATATCAAAACGCTAGATGAATGGGAGAGTGGAAAAAATCCATATGAACCGGCAGAAGTGACTGCATCCATG
>AGF86186
ATGGAAAAGCTTACCGACCTCAACTATACATTGAGTGTAATCACTCTAATGAACGACACATTGCACACGATACTTGAAGATTCAGGGATGGCGTATTTTCCTTATATAGCATCTGTCCTAACAGTTTTGTTTACGTTGCATAAAGCATCTATTCCAACAATGAAAATTGCTCTAAAGACATCCAAATGTTCATACAAAGTGGTGAAGTATTGTATCGTGACAATTTTCAATACGTTATTGAAATTGGCAGGTTATAAAGAGCAGATTACCACAAAAGACGAGATAGAAAAACAGATGGACAGAGTAGTCAAAGAGATGAGACGTCAGCTAGAAATGATTGATAAATTGACTACACGTGAAATTGAACAAGTGGAATTGCTGAAACGTATTTACGATAAATTGATGATACGAACAGCGGACGAGATGGATATGACGAAAGAAATCAATCAAAAGAACGTGAGAACGCTAGAAGAATGGGAAAATGGGAAAAATCCTTATGAACCAAAAGAAGTGACTGCAGCAATG
>BAF97953
ATGGATAAGCTTGCCGACCTCAACTACACATTGAGTGTAATCACTTTAATGAATGACACATTGCATTCTATAATTCAGGACCCTGGAATGGCGTATTTTCCATATATTGCATCTGTTCTAACAGTGTTGTTCACATTACATAAAGCTTCAATTCCAACAATGAAAATAGCATTAAAAACGTCAAAATGTTCATACAAAGTGATCAAGTATTGTATAGTCACAATTATTAATACTCTTTTAAAATTGGCAGGATATAAAGAACAAGTTACCACTAAAGACGAAATTGAGCAACAGATGGATAGAATTGTAAAAGAGATGAGACGTCAACTGGAGATGATTGATAAATTAACTACTCGTGAAATTGAACAAGTTGAATTGCTTAAACGTATATATGACAATTTAATAACCAGACCAGTTGACATTGTAGATATGACGAAGGAATTTAATCAGAAGAATATAAAAACGCTAGATGAGTGGGAGAGCGGAAAAAATCCATATGAACCGATGGAGGTGACTGCATCTATG
>AGF86267
ATGGAAAAGCTTACCGACCTCAACTATACATTGAGTGTAATCACTCTAATGAACGACACATTGCACACAATACTTGAAGATTCAGGGATGGCGTATTTTCCTTATATAGCATCTGTCCTAACAGTTTTGTTTACGTTGCATAAAGCATCTATTCCAACAATGAAAATTGCTCTAAAGACATCCAAATGTTCATACAAAGTGGTGAAGTATTGTATCGTGACAATTTTCAATACGTTATTGAAATTGGCAGGTTATAAAGAGCAGATTACCACAAAAGACGAGATAGAAAAACAGATGGACAGAGTAGTCAAAGAGATGAGACGTCAGCTAGAAATGATTGATAAATTGACTACACGTGAAATTGAACAAGTTGAATTGCTGAAACGTATTTACGATAAATTGATGATACGAACAGCGGACGAGATGGATATGACGAAAGAAATCAATCAAAAGAACGTGAGAACGCTAAAAGAATGGGAAAATGGAAAAAATCCTTATGAACCAAAAGAAGTGACTGCAGCAATG
>AGE99016
ATGGATAAGCTTGCCGACCTCAACTACACATTGAGTGTGATCACTTTAATGAATGACACATTACATTCTATAATTCAGGATCCTGGAATGGCGTATTTTCCATATATTGCATCTGTTCTAACAGTTTTGTTCACATTACATAAAGCTTCAATTCCAACCATGAAAATAGCATTGAAAACATCAAAATGTTCATATAAAGTAATTAAATATTGTACAGTCACGATCATTAATACTCTTTTAAAATTGGCAGGATATAAAGAACAGGTTACTACTAAAGACGAAATTGAGCAACAGATGGATAGAATCGTTAAAGAAATGAGACGTCAGTTGGAAATGATTGATAAATTAACTACTCGTGAAATTGAACAAGTTGAATTACTTAAACGTATACATGACAACCTGATAACTAGACCAGTTGACGTTATAGATATGTCGAAGGAATTTAATCAGAAGAATATCAAAACGCTAGATGAATGGGAGAGTGGAAAAAATCCATATGAACCGGCAGAAGTGACTGCATCCATG
>BAF97954
ATGGAAAAGTTTACCGACCTCAACTACTCATTGAGTGTAATCACTTTAATGAACAGTACATTACACACAATACTACAGGATCCAGGAATGGCCTTAGTTCCTCATATTGCATCTGTCCTGACAGTTTTGTTTACATTACACAAAGCGTCAATTCCAACAATGAAAATAGCATTGAAAACGTCAAAGTGTTCGTATAAAGTAGTAAAGTATTGTATTGTAACGATTCTTAATACATTATTAAAGTTAGCAGGTTACAAAGAACAAATTACTACTAAAGATGAAATAGAAAAACAAATGGACAGAGTCGTTAAAGAAATGAGACGTCAATTAGAGATGATTGATGAACTAACTACACGTGAAATTGAACAAGTTGAATTACTTAAATGCATCTACGATAAATTAATAGTGCGATCGACTGATGAGATAGATATGACAAAAGAAATTAATCAAAAGAACGTAAGAACGCTGGAAGAGTGGGAGAGCGGGAAAAATCCTTATGAACCAAAAGAAGTGACTGCAGCGATG
>ACZ51946
ATGGATAAGCTTGCCGACCTCAACTATACATTGAGTGTGATCACTTTAATGAATGACACATTACATTCCATAATTCAAGATCCTGGAATGGCGTATTTTCCATATATTGCATCTGTTCTAACAGTTTTATTTACGTTACATAAAGCTTCAATTCCAACCATGAAAATAGCGTTGAAAACATCAAAATGTTCATATAAAGTTATTAAATATTGTATAGTCACGATCATTAACACCCTTTTAAAATTGGCTGGATATAAAGAGCAGGTTACTACTAAAGACGAAATTGAACAACAGATGGACAGGATTGTTAAAGAGATGAGACGTCAGCTGGAGATGATTGATAAATTAACTACTCGTGAAATTGAACAGGTTGAATTGCTTAAACGTATACATGATAACCTAATAACTAGAACAGTTGACGTTATAGATATGTCGAAGGAATTCAATCAGAAAAACATCAAAACGCTAGATGAATGGGAGAGTGGAAAGAATCCATATGAACCGTCAGAAGTGACTGCATCCATG
>AGF85911
ATGGAAAAGCTTACCGACCTCAACTATACATTGAGTGTAATCACTCTAATGAACGACACATTGCACACGATACTTGAAGATTCAGGGATGGCGTATTTTCCTTATATAGCATCTGTCCTAACAGTTTTGTTTACGTTGCATAAAGCATCTATTCCAACAATGAAAATTGCTCTAAAGACATCCAAATGTTCATACAAAGTGGTGAAGTATTGTATCGTGACAATTTTCAATACGTTATTGAAATTGGCAGGTTATAAAGAGCAGATTACCACAAAAGACGAGATAGAAAAACAGATGGACAGAGTAGTCAAAGAGATGAGACGTCAGCTAGAAATGATTGATAAATTGACTACACGTGAAATTGAACAAGTGGAATTGCTGAAACGTATTTAYGATAAATTGATGATACGAACAGCGGACGAGATGGATATGACGAAAGAAATCAATCAAAAGAACGTGAGAACGCTAAAAGAATGGGAAAATGGGAAAAATCCTTATGAACCAAAAGAAGTGACTGCAGCAATG
>AGF85857
ATGGAAAAGCTTACCGACCTCAACTATACATTGAGCGTAATCACTCTAATGAACGACACATTGCACACAATACTTGAAGATTCAGGGATGGCGTATTTTCCTTATATAGCATCTGTCCTAACAGTTTTGTTTACGTTGCATAAAGCATCTATTCCAACAATGAAAATTGCTCTAAAGACATCCAAATGTTCATACAAAGTGGTGAAGTATTGTATCGTGACAATTTTCAATACGTTATTGAAATTGGCAGGTTATAAAGAGCAGATTACCACAAAAGACGAGATAGAAAAACAGATGGATAGAGTAGTCAAAGAGATGAAACGTCAGCTAGAAATGATTGATAAATTGACTACACGTGAAATTGAACAAGTTGAATTGCTGAAACGTATTTACGATAAATTGATGATACGGACAGCGGACGAGATGGATATGACGAAAGAAATCAATCAAAAGAACGTGAGAACGCTAAAAGAATGGGAAAATGGAAAAAATCCTTATGAACCAAAAGAAGTGACTGCGGCAATG
>ABB72826
ATGGAAAAGCTTACCGACCTCAACTACACATTGAGTGTAATCACTCTAATGAACAGTACATTGCATACAATACTAGAAGATCCAGGAATAGCATATTTTCCTTATATCGCATCTGTCCTGACAGTCTTGTTCACATTACACAAAGCGTCGATCCCGACGATGAAAATTGCGCTGAAAACATCAAGATGCTCGTACAAGGTGGTGAAGTACTGCATCGTGACAATTTTTAATACGCTACTGAAATTGGCAGGTTATAAAGAACAAATTACTACCAAAGATGAAATAGAAAAACAGATGGACAGAGTTGTTAAAGAAATGAGACGTCAGTTGGAAATGATTGACAAGTTAACTACACGTGAGATTGAACAAGTTGAACTACTCAAACGTATTCATGACAAACTAATGGTGCGACCAACTGATGAAATAGACATGACAAAAGAGATAAATCAAAAAAACGTGAAGACGCTAGAAGAATGGGAGAGTGGGAAAAATCCTTATGAACCAAAGGAAGTGACTGCAGCAATG
>BAB32839
ATGGATAAGCTTGCCGACCTCAACTACACATTGAGTGTAATCACTTTGATGAATGACACATTACATTCTATAATTCAGGACCCTGGAATGGCGTATTTTCCATATATTGCATCTGTTCTAACAGTTTTGTTCACATTACATAAAGCTTCAATTCCAACAATGAAAATAGCATTAAAAACGTCAAAATGTTCATACAAAGTGATCAAATACTGTATAGTCACAATTATTAATACTCTTTTAAAATTGGCAGGATATAAAGAACAAGTTACCACTAAAGACGAAATTGAGCAACAGATGGATAGAATTGTTAAAGAGATGAGACGTCAGCTGGAGATGATTGATAAATTAACTACTCGTGAAATTGAACAAGTTGAATTGCTTAAACGTATACATGACAACTTAATAACTAGACCAGTTGACATTATAGATATGACGAAGGAATTTAATCAGAAGAATATAAAAACGCTAGATGAGTGGGAGAACGGAAAAAATCCATATGAACCGATAGAAGTGACTGCATCTATG
>BAB32838
ATGGATAAGCTTGCCGACCTCAACTACACATTGAGTGTAATCACTTTGATGAATGACACATTACATTCTATAATTCAGGACCCTGGAATGGCGTATTTTCCATATATTGCATCTGTTCTAACAGTTTTGTTCACATTACATAAAGCTTCAATTCCAACAATGAAAATAGCATTAAAAACGTCAAAATGTTCATACAAAGTGATCACATACTGTATAGTCACAATTATTAATACTCTTTTAAAATTGGCAGGATATCAAGAACAAGTTACCACTAAAGACGAAATTGAGCAACAGATGGATAGAATTGTAAAAGAGATGAGACGTCAGCTGGAGATGATTGATAAATTAACTACTCGTGAAATTGAACAAGTTGAATTGCTTAAACGTATACATGACAACTTAATAACTAGACCAGTTGACATTATAGATATGACGAAGGAATTTAATCAGAAGAATATAAAAACGCTAGATGAGTGGGAGAACGGAAAAAATCCATATGAACCGATAGAAGTGACTGCATCTATG
>ACO87895
ATGGATAAGCTTGCCGACCTCAACTACACATTGAGTGTAATCACTTTAATGAATGACACATTACATTCTATAATTCAAGATCCTGGAATGGCGTATTTTCCATATATTGCATCTGTTCTAACAGTTTTGTTTACATTACATAAAGCGTCAATTCCAACCATGAAAATAGCGTTGAAAACATCAAAATGTTCATATAAAGTAATTAAATATTGTACAGTTACGATTATTAATACTCTTTTAAAATTGGCTGGATATAAAGAACAGGTTACTACTAAGGACGAAATTGAGCAACAGATGGACAGAATTATTAAAGAGATGAGACGTCAGCTGGAGATGATTGATAAACTAACTACTCGTGAAATTGAACAGGTTGAATTGCTTAAACGTATATATGACAAATTGATAACTAGACCAGTTGACGTTCTAGATATGTCAAAAGAATTCAATCAGAAAAACATTAAAACGCTAGATGAATGGAAGAGTGGAAAGAATCCATATGAACCATCAGAAGTGACTGCATCTATG
>AFJ68336
ATGGATAAGCTTGCCGACCTCAACTACACATTGAGTGTAATCACTTTAATGAATGACACATTGCATTCTATAATTCAAGATCCTGGAATGGCGTATTTTCCATATATTGCATCTGTTCTAACAGTTTTATTCACATTACATAAAGCTTCAATTCCAACCATGAAAATAGCATTGAAAACATCAAAATGTTCATATAAAGTGATTAAATATTGTATAGTCACGATCATTAATACTCTTTTAAAATTGGCTGGATATAAAGAGCAAGTCACTACAAAGGACGAAATTGAGCAACAGATGGACAGAATTGTTAAAGAGATGAGACGTCAGTTAGAGATGATTGATAAACTAACTACTCGTGAAATTGAACAGGTTGAATTGCTTAAACGTATACATGACAATCTGATAACTAGACCAGCTGACGTTATAGATATGTCGAAGGAATTCAATCAGAAAAACATTAAAACGCTAGATGAATGGGAGAGTGGAAAAAATCCATATGAACCGTCAGAAGTGACTGCATCCATG
>BAB32833
ATGGATAAGCTTGCCGACCTCAACTACACATTGAGTGTGATCACTTTAATGAATGACACATTACATTCCATAATTCAAGATCCTGGAATGGCGTATTTTCCATATATTGCATCTGTTCTAACAGTTTTGTTTACGTTACATAAAGCTTCAATTCCAACCATGAAAATAGCGTTGAAAACATCAAAATGTTCATATAAAGTTATTAAATATTGTATAGTCACGATCATTAACACCCTTTTAAAATTGGCTGGATATAAAGAGCAGGTTACTACTAAAGACGAAATTGAACAACAGATGGACAGGATTGTTAAAGAGATGAGACGTCAGCTGGAGATGATTGATAAACTAACTACTCGTGAAATTGAACAGGTTGAATTGCTTAAGCGTATACATGATAACCTGATAACTAGAACAGTTGACGTTATAGATATGTCGAAGGAATTCAATCAGAAAAACATCAAAACGCTAGATGAATGGGAGAGTGGAAAGAATCCATATGAACCGTCAGAATTGACTGCATCCATG
>BAB32832
ATGGATAAGCTTGCCGACCTCAACTACACATTGAGTGTGATCACTTTAATGAATGACACATTACATTCCATAATTCAAGATCCTGGAATGGCGTATTTTCCATATATTGCATCTGTTCTAACAGTTTTGTTTACGTTACATAAAGCTTCAATTCCAACCATGAAAATAGCGTTGAAAACATCAAAATGTTCATATAAAGTTATTAAATATTGTATAGTCACGATCATTAACACCCTTTTAAAATTGGCTGGATATAAAGAGCAGGTTACTACTAAAGACGAAATTGAACAACAGATGGACAGGATTGTTAAAGAGATGAGACGTCAGCTGGAGATGATTGATAAACTAACTACTCGTGAAATTGAACAGGTTGAATTGCTTAAGCGTATACATGATAACCTGATAACTAGAACAGTTGACGTTATAGATATGTCGAAGGAATTCAATCAGAAAAACATCAAAACGCTAGATGAATGGGAGAGTGGAAAGAATCCATATGAACCGTCAGAAGTGACTGCATCCATG
>BAB32835
ATGGATAAGCTTGCCGACCTCAACTACACATTGAGTGTGATCACTTTAATGAATGACACATTACATTCCATAATTCAAGATCCTGGAATGGCGTATTTTCCATATATTGCATCTGTTCTAACAGTTTTGTTTACGTTACATAAAGCTTCAATTCCAACCATGAAAATAGCGTTGAAAACATCAAAATGTTCATATAAAGTTATTAAATATTGTATAGTCACGATCATTAACACCCTTTTAAAATTGGCTGGATATAAAGAGCAGGTTACTACTAAAGACGAAATTGAACAACAGATGGACAGGATTGTTAAAGAGATGAGACGTCAGCTGGAGATGATTGATAAACTAACTACTCGTGAAATTGAACAGGTTGAATTGCTTAAGCGTATACATGATAACCTGATAACTAGAACAGTTGACGTTATAGATATGTCGAAGGAATTCAATCAGAAAAACATCAAAACGCTAGATGAATGGGAGAGTGGAAAGAATCCATATGAACCGTCAGAAGTGACTGCATCCATG
>BAB32834
ATGGATAAGCTTGCCGATCTCAACTACACATTGAGTGTGATCACTTTAATGAATGACACATTACATTCCATAATTCAAGATCCTGGAATGGCGTATTTTCCATATATTGCATCTGTTCTAACAGTTTTGTTTACGTTACATAAAGCTTCAATTCCAACCATGAAAATAGCGTTGAAAACATCAAAATGTTCATATAAAGTTATTAAATATTGTATAGTCACGATCATTAACACCCTTTTAAAATTGGCTGGATATAAAGAGCAGGTTACTACTAAAGACGAAATTGAACAACAGATGGACAGGATTGTTAAAGAGATGAGACGTCAGCTGGAGATGATTGATAAACTAACTACTCGTGAAATTGAACAGGTTGAATTGCTTAAGCGTATACATGATAACCTGATAACTAGAACAGTTGACGTTATAGATATGTCGAAGGAATTCAATCAGAAAAACATCAAAACGCTAGATGAATGGGAGAGTGGAAAGAATCCATATGAACCGTCAGAATTGACTGCATCCATG
>BAB32837
ATGGATAAGCTTGCCGATCTCAACTACACATTGAGTGTAATCACTTTAATGAATGACACATTACATTCTATAATTCAGGACCCTGGAATGGCGTATTTTCCATATATTGCATCTGTTCTAACAGTTTTGTTCACATTACATAAAGCTTCAATTCCAACAATGAAAATAGCATTAAAAACGTCAAAATGTTCATACAAAGTGATCAAATACTGTATAGTCACAATTATTAATACTCTTTTAAAATTGGCAGGATATAAAGAACAAGTTACCACTAAAGACGAAATTGAGCAACAGATGGATAGAATTGTAAAAGAGATGAGACGTCAGCTGGAGATGATTGATAAATTAACTACTCGTGAAATTGAACAAGTTGAATTGCTTAAACGTATACATGACAACTTAATAACTAGACCAGTTGACATTATAGATATGACGAAGGAATTTAATCAGAAGAATATAAAAACGCTAGATGAGTGGGAGAACGGAAAAAATCCATATGAACCGATAGAAGTGACTGCATCTATG
>BAB32836
ATGGATAAGCTTGCCGACCTCAACTACACATTGAGTGTGATCACTTTGATGAATGACACATTACATTCCATAATTCAAGATCCTGGAATGGCGTATTTTCCATATATCGCATCTGTTCTAACAGTTTTGTTTACGTTACATAAAGCTTCAATTCCAACCATGAAAATAGCGTTGAAAACATCAAAATGTTCATATAAAGTTATTAAATATTGTATAGTCACGATCATTAACACCCTTTTAAAATTGGCTGGATATAAAGAGCAGGTTACTACTAAAGACGAAATTGAACAACAGATGGACAGAATTGTTAAAGAGATGAGACGTCAGCTGGAGATGATTGATAAACTAACTACTCGTGAAATTGAACAGGTTGAATTGCTTAAGCGTATACATGATAACCTGATAACTAGAACAGTTGACGTTATAGATATGTCGAAGGAATTCAATCAGAAAAACATCAAAACGCTAGATGAATGGGAGAGTGGAAAGAATCCATATGAACCGTCAGAAGTGACTGCATCCATG
>AEB79480
ATGGATAAGCTTGCCGACCTCAACTACACATTGAGTGTAATCACTTTAATGAATGACACATTGCATTCTATAATTCAAGATCCTGGAATGGCGTATTTTCCATATATTGCATCTGTTCTAACAGTGTTGTTCACACTACATAAAGCTTCAATTCCAACCATGAAAATAGCATTGAAAACATCAAAATGTTCATATAAAGTGATTAAATATTGTATAGTCACGATCATTAATACTCTTTTAAAATTGGCTGGATATAAAGAGCAGGTTACTACAAAAGACGAAATTGAGCAACAGATGGACAGAATTGTTAAAGAGATGAGACGTCAGTTGGAGATGATTGATAAATTAACTACTCGTGAAATTGAACAGGTTGAATTGCTTAAACGTATACATGACAACCTGGTAACTAGACCAGTTGACGTTATAGATATGTCGAAGGAATTCAATCAGAAAAACATCAAAACGCTAGATGAATGGGAGAGTGGAAAAAATCCATATGAACCGTCAGAAGTGACTGCATCCATG
>AEB79481
ATGGATAAGCTTGCCGACCTCAACTACACATTGAGTGTAATCACTTTAATGAATGACACATTGCATTCTATAATTCAAGATCCTGGAATGGCGTATTTTCCATATATTGCATCTGTTCTAACAGTGTTGTTCACACTACATAAAGCTTCAATTCCAACCATGAAAATAGCATTGAAAACATCAAAATGTTCATATAAAGTGATTAAATATTGTATAGTCACGATCATTAATACTCTTTTAAAATTGGCTGGATATAAAGAGCAGGTTACTACAAAAGACGAAATTGAGCAACAGATGGACAGAATTGTTAAAGAGATGAGACGTCAGTTGGAGATGATTGATAAATTAACTACTCGTGAAATTGAACAGGTTGAATTGCTTAAACGTATACATGACAACCTGGTAACTAGACCAGTTGACGTTATAGATATGTCGAAGGAATTCAATCAGAAAAACATCAAAACGCTAGATGAATGGGAGAGTGGAAAAAATCCATATGAACCGTCAGAAGTGACTGCATCCATG
>AEB79482
ATGGATAAGCTTGCCGACCTCAACTACACATTGAGTGTAATCACTTTAATGAATGACACATTGCATTCTATAATTCAAGATCCTGGAATGGCGTATTTTCCATATATTGCATCTGTTCTAACAGTGTTGTTCACACTACATAAAGCTTCAATTCCAACCATGAAAATAGCATTGAAAACATCAAAATGTTCATATAAAGTGATTAAATATTGTATAGTCACGATCATTAATACTCTTTTAAAATTGGCTGGATATAAAGAGCAGGTTACTACAAAAGACGAAATTGAGCAACAGATGGACAGAATTGTTAAAGAGATGAGACGTCAGTTGGAGATGATTGATAAATTAACTACTCGTGAAATTGAACAGGTTGAATTGCTTAAACGTATACATGACAACCTGGTAACTAGACCAGTTGACGTTATAGATATGTCGAAGGAATTCAATCAGAAAAACATCAAAACGCTAGATGAATGGGAGAGTGGAAAAAATCCATATGAACCGTCAGAAGTGACTGCATCCATG
>AEB79483
ATGGATAAGCTTGCCGACCTCAACTACACATTGAGTGTAATCACTTTAATGAATGACACATTGCATTCTATAATTCAAGATCCTGGAATGGCGTATTTTCCATATATTGCATCTGTTCTAACAGTGTTGTTCACACTACATAAAGCTTCAATTCCAACCATGAAAATAGCATTGAAAACATCAAAATGTTCATATAAAGTGATTAAATATTGTATAGTCACGATCATTAATACTCTTTTAAAATTGGCTGGATATAAAGAGCAGGTTACTACAAAAGACGAAATTGAGCAACAGATGGACAGAATTGTTAAAGAGATGAGACGTCAGTTGGAGATGATTGATAAATTAACTACTCGTGAAATTGAACAGGTTGAATTGCTTAAACGTATACATGACAACCTGGTAACTAGACCAGTTGACGTTATAGATATGTCGAAGGAATTCAATCAGAAAAACATCAAAACGCTAGATGAATGGGAGAGTGGAAAAAATCCATATGAACCGTCAGAAGTGACTGCATCCATG
>AEB79484
ATGGATAAACTTGCCGACCTCAACTACACATTGAGTGTAATCACTTTAATGAATGACACATTGCATTCTATAATTCAGGATCCTGGAATGGCGTATTTTCCATATATTGCATCTGTTCTAACAGTTTTGTTCACATTACATAAAGCTTCAATTCCAACAATGAAAATAGCATTAAAAACATCAAAATGTTCATACAAAGTAATCAAATACTGTATAGTCACAATTGTTAATACTCTTTTAAAATTGGCAGGATATAAAGAACAAGTCACCACTAAAGACGAAATTGAGCAACAGATGGATAGAATTGTAAAAGAGATGAGACGTCAGCTGGAGATGATTGATAAATTAACTACTCGTGAAATTGAACAAGTTGAATTGCTTAAACGTATACATGACAACTTAATAACTAGACCGGTTGACGCTATAGATATGACGAAGGAATTTAATCAGAAGAATATAAAAACGCTAGATGAATGGGAGAACGGAAAAAATCCATATGAACCGATAGAAGTGACTGCATCTATG
>AGE47003
ATGGAAAAGTTTACCGACCTCAACTACACATTGAGTGTAATCACTTTAATGAATAGTACATTACATACAATATTAGAGGATCCAGGAATGGCGTATTTTCCTTATATTGCATCTGTCCTGACAGTTTTGTTTACATTACACAAAGCATCAATTCCAACAGTGAAAATAGCATTGAAGACGTCAAAATGTTCGTATAAAGTAGTAAAGTATTGTATTGTAACGATTTTTAATACATTATTGAAGTTAGCAGGTTACAAAGAACAAATTACTACTAAAGATGAAATAGAAAAACAAATGGACAGAGTCGTTAAAGAAATGAGACGTCAGTTAGAGATGATTGATAAACTAACTACACGTGAAATTGAACAAGTTGAATTACTTAAACGCATCTACGATAAATTAATAGTACGATCGACTGATGAGATAGATATGACAAAAGAAATTAATCAAAAGAACGTAAGAACGCTAGAAGAGTGGGAGAGCGGAAAAAATCCTTATGAACCAAAAGAAGTGACTGCATCGATG
>AEB79486
ATGGATAAGCTTGCCGACCTCAACTACACATTGCGTGTAATCACTTTAATGAATGACACATTGCATTCTATAATTCAGGACCCTGGAATGGCGTATTTTCCATATATTGCATCTGTTCTAACAGTTTTGTTCACATTACATAAAGCTTCAATTCCAACAATGAAAATAGCATTAAAAACGTCAAAATGTTCATATAAAGTGATCAAGTATTGTATAGTCACAATTATTAATACTCTTTTAAAATTGGCAGGGTATAAAGAACAAGTTACCACTAAAGATGAAATTGAGCAACAGATGGATAGAATTGTAAAAGAGATGAGACGTCAGCTGGAGATGATTGATAAATTAACTACTCGTGAAATTGAACAAGTTGAATTGCTTAAACGTATACATGACAATTTAATAACTAGACCAGTTGACATTGTAGATATGACGAAGGAATTTAATCAGAAGAATATAAAAACGCTAGATGAATGGGAGAACGGAAAAAATCCATATGAACCGATAGAAGTGACTGCATCTATG
>AEB79487
ATGGATAAGCTTGCCGACCTCAACTACACATTGCGTGTAATCACTTTAATGAATGACACATTGCATTCTATAATTCAGGACCCTGGAATGGCGTATTTTCCATATATTGCATCTGTTCTAACAGTTTTGTTCACATTACATAAAGCTTCAATTCCAACAATGAAAATAGCATTAAAAACGTCAAAATGTTCATATAAAGTGATCAAGTATTGTATAGTCACAATTATTAATACTCTTTTAAAATTGGCAGGGTATAAAGAACAAGTTACCACTAAAGATGAAATTGAGCAACAGATGGATAGAATTGTAAAAGAGATGAGACGTCAGCTGGAGATGATTGATAAATTAACTACTCGTGAAATTGAACAAGTTGAATTGCTTAAACGTATACATGACAATTTAATAACTAGACCAGTTGACATTGTAGATGTGACGAAGGAATTTAATCAGAAGAATATAAAAACGCTAGATGAATGGGAGAACGGAAAAAATCCATATGAACCGATAGAAGTGACTGCATCTATG
>AET43469
ATGGAAAAGTTTACCGACCTCAACTACACATTAAGTGTAATCACTTTAATGAATAGTACATTACATACAATATTAGAGGATCCAGGAATGGCGTATTTTCCTTATATTGCATCTGTCCTGACAGTTTTGTTCACATTACACAAAGCATCAATTCCAACAATGAAAATAGCATTAAAAACGTCAAAATGTTACTACAAAGTAGTAAAATATTGTATAGTAACGATTCTTAATACATTTTTGAAGTTAGCGGGATATAAAGAACAAGTTACCACTAAAGATGAAATTGAGCAACAGATGGATAGAATTGTAAAAGAGATGAGACGTCAGCTGGAGATGATTGATAAATTAACTACTCGTGAAATTGAACAAGTTGAATTGCTTAAACGTATACATGACAATTTAATAACTAGACCAGTTGACATTGTAGATATGACGAAGGAATTTAATCAGAAGAATGTAAAAACGCTAGATGAGTGGGAGAACGGAAAAAATCCATATGAACCGATAGAGGTGACTGCATCTATG
>AET43468
ATGGATAAGCTTGCCGACCTCAACTACACATTGAGTGTAATCACTTTAATGAATGATACATTGCATTCTATAATTCAGGACCCTGGAATGGCGTATTTTCCATATATTGCATCTGTTCTAACAGTTTTGTTCACATTACATAAAGCTTCAATTCCAACAATGAAAATAGCATTAAAAACGTCAAAATGTTCATACAAAGTGATCAAGTATTGTATAGTCACAATTATTAATACTCTTTTAAAATTGGCGGGATATAAAGAACAAGTTACCACTAAAGATGAAATTGAGCAACAGATGGATAGAATTGTAAAAGAGATGAGACGTCAGCTGGAGATGATTGATAAATTAACTACTCGTGAAATTGAACAAGTTGAATTGCTTAAACGTATACATGACAATTTAATAACTAGACCAGTTGACATTGTAGATATGACGAAGGAATTTAATCAGAAGAATATAAAAACGCTAGATGAGTGGGAGAACGGAAAAAATCCATATGAACCGGTAGAAGTGACTGCATCCATG
>AFJ68241
ATGGATAAGCTTGCCGACCTCAACTACACATTGAGTGTAATCACTTTAATGAATGACACATTGCATTCTATAATTCAAGATCCTGGAATGGCGTATTTTCCATATATTGCATCTGTTCTAACAGTTTTGTTCACATTACATAAAGCTTCAATTCCAACCATGAAAATAGCATTGAAAACATCAAAATGTTCGTATAAAGTGATTAAATATTGTATAGTCACAATCATTAATACTCTTTTAAAATTGGCTGGATATAAAGAGCAGGTTACTACAAAAGACGAAATTGAGCAACAGATGGATAGAATTGTTAAAGAGATGAGACGTCAGCTAGATATGATTGATAAACTAACTACTCGTGAAATTGAACAGGTTGAATTACTTAAACGTATACATGATAACCTGATAGCTAAAYCAGTTGACGTTATAGATATATCGAAGGAATTCAATCAGAAAAACATCAAAACGCTAGATGAATGGGAGAGTGGAAAAAATCCATATGAACCGTCAGAAGTGACTGCATCTATG
>AGE47434
ATGGAAAAGCTTACCGACCTCAACTACACATTGAGTGTAATCACTCTAATGAACAGTACACTACATACAATACTAGAGGATCCAGGGATGGCGTATTTTCCTTATATTGCATCTGTCCTAACGGTTTTGTTCACATTGCATAAAGCATCAATTCCAACAATGAAAATAGCATTGAAAACGTCAAAATGTTCGTATAAAGTAGTAAAGTATTGTATTGTAACAATTTTTAACACGTTACTGAGACTAGCAGGTTATAAAGAGCAGATAACTACTAAAGATGAAATAGAAAAACAAATGGACAGAGTCGTTAAAGAAATGAGACGTCAGCTGGAAATGATTGATAAACTGACTACACGTGAAATTGAGCAAGTAGAGCTACTTAAACGTATATATGATAAATTGATAGTGCAATCAATTGGCGAGATAGACATGACGAAAGAAATTAATCAAAAGAACGTGAAAACGCTAGAAGAATGGGAGAGTGGAAGAAATCCTTATGAACCGAAAGAAGTGACTGCAGCAATG
>AGE99145
ATGGATAAGCTTGCCGACCTCAACTACACATTGAGTGTAATCACTTTAATGAATGACACATTGCATTCTATAATTCAAGATCCTGGAATGGCGTATTTTCCATATATTGCATCTGTTCTAACAGTTTTGTTCACATTACATAAAGCTTCAATTCCAACCATGAAAATAGCATTGAAAACATCAAAATGTTCATATAAAGTGATTAAATATTGTATAGTCACGATCATTAATACTCTTTTAAAATTGGCTGGATATAAAGAGCAGGTTACTACAAAAGACGAAATTGAGCAACAGATGGACAGAATTGTTAAAGAGATGAGACGTCAGCTGGAGATGATTGATAAACTAACTACTCGTGAAATTGAACAGGTTGAATTGCTTAAACGTATACATGACAACCTGATAACTAGACCAGTTGACGTTATAGATATGTCTAAGGAATTCAATCAGAAGAACATCAAAACGCTAGATGAATGGGAGAGTGGAAAAAATCCATATGAACCGTCAGAAGTGACTGCATCCATG
>ADK46703
ATGGATAAACTTGCCGACCTCAACTACACATTGAGTGTAATCACTTTAATGAATGACACATTGCATTCTATAATTCAGGATCCTGGAATGGCGTATTTTCCATATATTGCATCTGTTCTAACAGTTTTGTTCACATTACATAAAGCTTCAATTCCAACAATGAAAATAGCATTAAAAACATCAAAATGTTCATACAAAGTGATCAAATACTGTATAGTCACAATTGTTAATACTCTTTTAAAATTGGCAGGATATAAAGAACAAGTCACCACTAAAGATGAAATTGAGCAACAGATGGATAGAATTGTAAAAGAAATGAGACGTCAGCTGGAGATGATTGATAAATTAACTACTCGTGAAATTGAACAAGTTGAATTGCTTAAACGTATACATGACAACTTAATAACTAGACCGGTTGACACTATAGATATGACGAAGGAATTTAATCAGAAGAATATAAAAACGCTAGATGAATGGGAGAACGGAAAAAATCCATATGAACCAATAGAAGTGACTGCATCTATG
>ADK46702
ATGGATAAACTTGCCGACCTCAACTACACATTGAGTGTAATCACTTTAATGAATGACACATTGCATTCTATAATTCAGGATCCTGGAATGGCGTATTTTCCATATATTGCATCTGTTCTAACAGTTTTGTTCACATTACATAAAGCTTCAATTCCAACAATGAAAATAGCATTAAAAACATCAAAATGTTCATACAAAGTGATCAAATACTGTATAGTCACAATTGTTAATACTCTTTTAAAATTGGCAGGATATAAAGAACAAGTCACCACTAAAGATGAAATTGAGCAACAGATGGATAGAATTGTAAAAGAAATGAGACGTCAGCTGGAGATGATTGATAAATTAACTACTCGTGAAATTGAACAAGTTGAATTGCTTAAACGTATACATGACAACTTAATAACTAGACCGGTTGACACTATAGATATGACGAAGGAATTTAATCAGAAGAATATAAAAACGCTAGATGAATGGGAGAACGGAAAAAATCCATATGAACCAATAGAAGTGACTGCATCTATG
>ADK46701
ATGGATAAACTTGCCGACCTCAACTACACATTGAGTGTAATCACTTTAATGAATGACACATTGCATTCTATAATTCAGGATCCTGGAATGGTGTATTTTCCATATATTGCATCTGTTCTAACAGTTTTGTTCACATTACATAAAGCTTCAATTCCAACAATGAAAATAGCATTAAAAACATCAAAATGTTCATACAAAGTGATCAAATACTGTATAGTCACAATTGTTAATACTCTTTTAAAATTGGCAGGATATAAAGAACAAGTCACCACTAAAGATGAAATTGAGCAACAGATGGATAGAATTGTAAAAGAAATGAGACGTCAGCTGGAGATGATTGATAAATTAACTACTCGTGAAATTGAACAAGTTGAATTGCTTAAACGTATACATGACAACTTAATAACTAGACCGGTTGACACTATAGATATGACGAAGGAATTTAATCAGAAGAATATAAAAACGCTAGATGAATGGGAGAACGGAAAAAATCCATATGAACCAATAGAAGTGACTGCATCTATG
>ADK46700
ATGGATAAGCTTGCCGACCTCAACTACACATTGAGTGTAATCACTTTAATGAATGACACACTGCATTCTATAATTCAGGACCCTGGAATGGCGTATTTTCCATATATTGCATCTGTTCTAACAGTTTTGTTCACATTACATAAAGCTTCAATTCCAACAATGAAAATAGCATTAAAAACGTCAAAATGTTCATACAAAGTGATCAAGTATTGTATAGTCACAATTATTAATACTCTTTTAAAATTGGCGGGATATAAAGAACAAGTTACCACTAAAGATGAAATTGAGCAACAGATGGATAGAATCGTAAAAGAGATGAGACGTCAGCTGGAGATGATTGATAAATTAACTACTCGTGAAATTGAACAAGTTGAATTGCTTAAGCGTATACATGACAATTTAATAACTAGACCAGTTGACATTGTAGATATGACGAAGGAATTTAATCAGAAGAATGTAAAAACGCTAGATGAGTGGGAGAACGGAAAAAATCCATATGAACCGATAGAAGTGACTGCATCTATG
>ADK46707
ATGGATAAGCTTGCCGACCTCAACTACACATTGAGTGTAATCACTTTAATGAATGACACACTGCATTCTATAATTCAGGACCCTGGAATGGCGTATTTTCCATATATTGCATCTGTTCTAACAGTTTTGTTCACATTACATAAAGCTTCAATTCCAACAATGAAAATAGCATTAAAAACGTCAAAATGTTCATACAAAGTGATCAAGTATTGTATAGTCACAATTATTAATACTCTTTTAAAATTGGCGGGATATAAGGAACAAGTTACCACTAAAGATGAAATTGAGCAACAGATGGATAGAATCGTAAAAGAGATGAGACGTCAGCTGGAGATGATTGATAAATTAACTACTCGTGAAATTGAACAAGTTGAATTGCTTAAGCGTATACATGACAATTTAATAACTAGACCAGTTGACATTGTAAATATGACGAAGGAATTTAATCAGAAGAATGTAAAAACGCTAGATGAGTGGGAGAACGGAAAAAATCCATATGAACCGATAGAAGTGACTGCATCTATG
>ADK46706
ATGGATAAACTTGCCGACCTCAACTACACATTGAGTGTAATCACTTTAATGAATGACACATTGCATTCTATAATTCAGGATCCTGGAATGGCGTATTTTCCATATATTGCATCTGTTCTAACAGTTTTGTTCACATTACATAAAGCTTCAATTCCAACAATGAAAATAGCATTAAAAACATCAAAATGTTCATACAAAGTGATCAAATACTGTATAGTCACAATTGTTAATACTCTTTTAAAATTGGCAGGATATAAAGAACAAGTCACAACTAAAGACGAAATTGAGCAACAGATGGATAGAATTGTAAAAGAGATGAGACGTCAGCTGGAGATGATTGATAAATTAACTACTCGTGAAATCGAACAAGTTGAATTGCTTAAACGTATACATGACAACTTAATAACTAGACCGGTTGACACTATAGATATGACGAAGGAATTTAATCAGAAGAATATAAAAACGCTAGATGAGTGGGAGAACGGAAAAAATCCATATGAACCGATAGAAGTGACTGCATCTATG
>ADK46705
ATGGATAAACTTGCCGACCTCAACTACACATTGAGTGTAATCACTTTAATGAATGACACATTGCATTCTATAATTCAGGATCCTGGAATGGCGTATTTTCCATATATTGCATCTGTTCTAACAGTTTTGTTCACATTACATAAAGCTTCAATTCCAACAATGAAAATAGCATTAAAAACATCAAAATGTTCATACAAAGTAGTCAAATACTGTATAGTCACAATTGTTAATACTCTTTTAAAATTGGCAGGATATAAAGAACAAGTCACCACTAAAGACGAAATTGAGCAACAGATGGATAGAATTGTAAAAGAGATGAGGCGTCAGCTGGAGATGATTGATAAATTAACTACTCGTGAAATTGAACAAGTTGAATTGCTTAAACGTATACATGACAACTTAATAACTAGACCGGTTGACGCTATAGATATGACGAAGGAATTTAATCAGAAGAATATAAAAACGCTAGATGAATGGGAGAACGGAAAAAATCCATATGAACCGATAGAAGTGACTGCATCTATG
>ADK46704
ATGGATAAACTTGCCGACCTCAACTACACATTGAGTGTAATCACTTTAATGAATGACACATTGCATTCTATAATTCAGGATCCTGGAATGGCGTATTTTCCATATATTGCATCTGTTCTAACAGTTTTGTTCACATTACATAAAGCTTCAATTCCAACAATGAAAATAGCATTAAAAACATCAAAATGTTCATACAAAGTGATCAAATACTGTATAGTCACAATTGTTAATACTCTTTTAAAATTGGCAGGATATAAAGAACAAGTCACCACTAAAGATGAAATTGAGCAACAGATGGATAGAATTGTAAAAGAAATGAGACGTCAGCTGGAGATGATTGATAAATTAACTACTCGTGAAATTGAACAAGTTGAATTGCTTAAACGTATACATGACAACTTAATAACTAGACCGGTTGACACTATAGATATGACGAAGGAATTTAATCAGAAGAATATAAAAACGCTAGATGAATGGGAGAACGGAAAAAATCCATATGAACCAATAGAAGTGACTGCATCTATG
>ADK46709
ATGGATAAGCTTGCCGACCTCAACTACACATTGAGTGTAATCACTTTAATGAATGACACATTGCATTCTATAATTCAGGACCCTGGAATGGCGTATTTTCCATATATTGCATCTGTTCTAACAGTGTTGTTCACATTACATAAAGCTTCAATTCCAACAATGAAAATAGCATTAAAAACGTCAAAATGTTCATACAAAGTGATCAAGTATTGTATAGTCACAATTATTAATACTCTTTTAAAATTAGCAGGATATAAAGAACAAGTTACCACTAAAGACGAAATTGAGCAACAGATGGATAGAATTGTAAAAGAGATGAGACGTCAGCTGGAGATGATTGATAAATTAACTACTCGTGAAATTGAACAAGTTGAATTGCTTAAACGTATATATGACAATTTAATAACTAGACCAGTTGACATTGTAGATATGACGAAGGAATTTAATCAGAAGAATATAAAAACGCTAGATGAGTGGGAGAGCGGAAAAAATCCATATGAACCGATAGAGGTGACTGCATCTATG
>ADK46708
ATGGATAAGCTTGCTGACCTTAACTACACATTGAGTGTAATCACTTTAATGAATGACACATTACATTCTATAATTCAGGATCCTGGAATGGCGTATTTTCCATATATTGCATCTGTTCTAACAGTTTTGTTTACATTACATAAAGCTTCAATTCCAACAATGAAAATAGCATTGAAAACATCAAAATGTTCATATAAAGTGATTAAATATTGTATAGTCACGATTATTAATACTCTTTTAAAATTGGCAGGATATAAAGAGCAGGTTACTACTAAAGATGAAATTGAGCAACAGATGGATAGAATTGTAAAAGAAATGAGACGTCAGCTGGAGATGATTGATAAATTAACCACTCGTGAAATTGAACAAGTTGAATTACTTAAACGTATACATGACAGTCTGATAACTAGACCAGTTGACGTTATAGATATGACGAAGGAATTTAATCAGAAAAATATCAAAACGCTAGATGAATGGGAGAGTGGGAAAAATCCATATGAACCGATAGAAGTGACTGCATCTATG
>AGE45462
ATGGAAAAGTTTACCGACCTCAACTACACATTGAGTGTGATCACTTTAATGAATAGCACATTACATACAATACTAGAGGATCCAGGAATGGCGTATTTTCCTTACATTGCATCTGTCCTGACAGTTTTGTTTACATTACACAAAGCGTCAATTCCAACAATGAAAATAGCATTGAAGACGTCGAAATGTTCGTATAAAGTAGTAAAGTATTGCATTGTAACAATCCTTAATACATTATTAAAGTTAGCAGGTTACAAAGACCAAATTACTACTAAAGATGAAATAGAAAAACAAATGGACAGAGTTGTTAAAGAAATGAGACGTCAATTAGAGATGATTGATAAACTAACTACACGTGAGATTGAACAAGTCGAATTACTTAAACGCATCTACGATAAATTAATAGTGCGATCAACTAATGAGATAGATATGACAAAAGAAATTAATCAAAAGAACGTAAGAACGCTAGAAGAGTGGGAGAGTGGAAAAAATCCTTATGAACCAAAAGAAGTGACTGCAGCGATG
>AGH16279
ATGGATAAGCTTGCCGACCTCAACTACACATTGAGTGTAATCACTTTAATGAATGACACATTGCATTCTATAATTCAAGATCCTGGAATGGCGTATTTTCCATATATTGCATCTGTTCTAACAGTGTTGTTCACACTACATAAAGCTTCAATTCCAACCATGAAAATAGCATTGAAAACATCAAAATGTTCATATAAAGTGATTAAATATTGTATAGTCACGATCATTAATACTCTTTTAAAATTGGCTGGATATAAAGAGCAGGTTACTACAAAAGACGAAATTGAGCAACAAATGGACAGAATTGTTAAAGAGATGAGACGTCAGTTGGAGATGATTGATAAATTAACTACTCGTGAAATTGAACAGGTTGAATTRCTTAAACGTATACATGACAACCTGRTAACTARACCAGTTGACGTTATAGATATGTCGAAGGAATTCAATCAGAAAAACATCAAAACGCTAGATGAATGGGAGAGTGGAAAAAATCCATATGAACCGTCAGAAGTGACTGCATCCATG
>AFJ68444
ATGGATAAGCTTGCCGACCTCAACTACACATTGAGTGTAATCACTTTAATGAATGACACACTGCATTCTATAATTCAGGACCCTGGAATGGCGTATTTTCCATATATTGCATCTGTTCTAACAGTTTTGTTCACATTACATAAAGCTTCAATTCCAACAATGAAAATAGCATTAAAAACGTCAAAATGTTCATATAAAGTGATCAAATATTGTATAGTCACAATTATTAATACTCTTTTAAAATTGGCGGGATATAAAGAACAAGTTACCACTAAAGATGAAATTGAGCAACAGATGGATAGAATCGTAAAAGAGATGAGACGTCAGCTGGAGATGATTGATAAATTAACTACTCGTGAAATTGAACAAGTTGAATTGCTTAAGCGTATACATGACAATTTAATAACTAGACCAGTTGACATTATAGATATGACGAAGGAATTTAATCAGAAGAATGTAAAAACGCTAGATGAGTGGGAGAACGGAAAAAATCCATATGAACCGATAGAAGTGACTGCATCTATG
>ACZ51839
ATGGATAAGCTTGCCGACCTCAACTACACATTGAGTGTAATCACTTTAATGAATGACACATTGCATTCTATAATTCAGGATCCTGGAATGGCGTATTTTCCATATATTGCATCTGTTCTAACAGTTTTGTTCACATTACATAAAGCTTCAATTCCAACCATGAAAATAGCGTTAAAAACATCAAAATGTTCATATAAAGTGATTAAACATTGTATGGTCACGATCATTAATACTCTTTTAAAATTGGCTGGATATAAAGAACAGGTTACTAATAAAGACGAAATTGAGCAACAGATGGATAGAATTGTTAAAGAAATGAGACGTCAGCTGGAGATGATTGATAAACTAACTACTCGTGAAATTGAACAGGTTGAATTGCTTAAAAGTATACATGACAACTTGATAACTAGACCAGTTGACGTTATAGATATGTCAAAGGAATTCAATCAGAAAAACATCAAAACGCTAGATGAATGGGAGAATGGAAAAAATCCATATGAATCATCAGAGGTGACTGCATCCATG
>AGE99169
ATGGATAAGCTTGCCGACCTCAACTACACATTGAGTGTAATCACTTTAATGAATGACACATTGCATTCTATAATTCAAGATCCTGGAATGGCGTATTTTCCATATATTGCATCTGTTCTAACAGTTTTGTTCACGTTACATAAAGCTTCAATTCCAACCATGAAAATAGCATTGAAAACATCAAAATGTTCATATAAAGTGATTAAATATTGTATAGTCACGATCATTAATACTCTTTTAAAATTGGCTGGATATAAAGAACAGGTTACTACAAAAGACGAAATTGAGCAACAGATGGACAGAATTGTTAAAGAGATGAGACGTCAGCTGGATATGATTGATAAACTAACTACTCGTGAAATTGAACAGGTTGAATTGCTTAAACGTATACATGACAACCTGATAACTAGACCAGTTGACGTTATAGATATGTCGAAGGAATTCAATCAGAAAAACATCAAAACGCTAGATGAATGGGAGAGTGGAAAAAATCCATATGAACCGTCAGAAGTGACTGCATCCATG
>ACQ99539
ATGGATAAGCTTGCCGACCTCAATTACACATTGAGTGTAATCACTTTAATGAATGACACATTACATTCTATAATTCAAGATCCTGGAATGGCGTATTTTCCATATATTGCATCTGTTCTAACAGTTTTGTTCACATTACATAAAGCTTCAATTCCAACCATGAAAATAGCATTGAAAACATCAAAATGTTCATATAAAGTGATTAAATATTGTATAGTCACGATCATTAATACTCTTTTAAAATTGGCTGGATATAAAGAGCAGGTTACTACAAAAGACGAAATTGAGCAACAGATGGACAGAATTGTTAAAGAGATGAGACGTCAACTAGATATGATTGATAAACTAACTACTCGTGAAATTGAACAGGTTGAATTGCTTAAACGTATACATGACAACCTGATAACTAAACCAGTTGACGTTATAGATATGTCGAAGGAATTTAATCAGAAAAATATCAGAACGCTAGATGAATGGGAAAGTGGAAGAAATCCATATGAACCGTCAGAAGTGACTGCATCCATG
>ACZ52066
ATGGATAAGCTTGCCGACCTCAACTATACATTGAGTGTGATCACTTTAATGAATGACACATTACATTCCATAATTCAAGATCCTGGAATGGCGTATTTTCCATATATTGCATCTGTTCTAACAGTTTTATTTACGTTACATAAAGCTTCAATTCCAACCATGAAAATAGCGTTGAAAACATCAAAATGTTCATATAAAGTTATTAAATATTGTATAGTCACGATCATTAACACCCTTTTAAAATTGGCTGGATATAAAGAGCAGGTTACTACTAAAGACGAAATTGAACAACAGATGGACAGGATTGTTAAAGAGATGAGACGTCAGCTGGAGATGATTGATAAGTTAACTACTCGTGAAATTGAACAGGTTGAATTGCTTAAACGTATACATGATAACCTAATAACTAGAACAGTTGACGTTATAGATATGTCGAAGGAATTCAATCAGAAAAACATCAAAACGCTAGATGAATGGGAGAGTGGAAAGAATCCATATGAACCGTCAGAAGTGACTGCATCCATG
>AGH16288
ATGGATAAGCTTGCCGACCTCAACTACACATTGAGTGTAATCACTTTAATGAATGACACATTGCATTCTATAATTCAAGATCCTGGAATGGCKTATTTTCCATATATTGCATCTGTTCTAACAGTTTTGTTCACATTACATAAAGCTTCAATTCCAACCATGAAAATAGCATTGAAAACATCAAAATGTTCGTATAAAGTGATTAAATATTGTATAGTCACAATCATTAATACTCTTTTAAAATTGGCTGGATATAAAGAGCAGGTTACTACAAAAGACGAAATTGAGCAACAGATGGATAGAATTGTTAAAGAGATGAGACGTCAGCTAGATATGATTGATAAACTAACTACTCGTGAAATTGAACAGGTTGAATTACTTAAACGTATACATGATAACCTGATAGCTAAACCAGTTGACGTTATAGATATATCGAAGGAATTCAATCAGAAAAACATCAAAACGCTAGATGAATGGGAGAGTGGAAAAAATCCATATGAACCGTCAGAAGTGACTGCATCTATG
>AGE98934
ATGGATAAGCTTGCCGACCTCAACTACACATTGAGTGTAATCACTTTAATGAATGACACATTGCATTCTATAATTCAAGATCCTGGAATGGCGTATTTTCCATATATTGCATCTGTTCTAACAGTTTTGTTCACATTACATAAAGCTTCAATTCCAACCATGAAAATAGCATTGAAAACATCAAAATGTTCATATAAAGTGATTAAATATTGTATAGTCACGATCATTAATACTCTTTTAAAATTGGCTGGATATAAAGAGCAGGTTACTACAAAAGACGAAATTGAGCAACAGATGGACAGAATTGTTAAAGAGATGAGACGTCAGCTGGAGATGATTGATAAACTAACTACTCGTGAAATTGAACAGGTTGAATTGCTTAAACGTATACATGACAACCTGATAACTAGACCAGTTGACGTTATAGATATGTCGAAGGAATTCAATCAGAAAAACATCAAAACGCTAGATGAATGGGAGAGTGGAAAAAATCCATATGAACCGTCAGAAGTGACTGCATCCATG
>AFJ68148
ATGGATAAGCTTGCCGACCTCAACTACACATTGAGTGTAATCACTTTAATGAATGACACATTGCATTCTATAATTCAAGATCCTGGAATGGCGTATTTTCCATATATTGCATCTGTTCTAACAGTGTTGTTCACACTACATAAAGCTTCAATTCCAACCATGAAAATAGCATTGAAAACATCAAAATGTTCATATAAAGTGATTAAATATTGTATAGTCACGATCATTAATACTCTTTTAAAATTGGCTGGATATAAAGAGCAGGTTACTACAAAAGACGAAATTGAGCAACAAATGGACAGAATTGTTAAAGAGATGAGACGTCAGTTGGAGATGATTGATAAATTAACTACTCGTGAAATTGAACAGGTTGAATTGCTTAAACGTATACATGACAACCTGGTAACTAGACCAGTTGACGTTATAGATATGTCGAAGGAATTCAATCAGAAAAACATCAAAACGCTAGATGAATGGGAGAGTGGAAAAAATCCATATGAACCGTCAGAAGTGACTGCATCCATG
>AGE47255
ATGGAAAAGTTTACCGACCTCAACTACACATTGAGTGTAATCACTTTAATGAATAGTACATTACATACAATACTAGAGGATCCAGGAATGGCGTATTTTCCTTATATTGCATCTGTCCTGACAGTTTTGTTTACATTACACAAAGCGTCAATTCCAACAATGAAAATAGCATTGAAGACGTCGAAATGTTCGTATAAAGTAGTAAAGTATTGCATTGTAACAATCCTTAATACATTATTAAAGTTAGCGGGTTACAAAGAACAAATTACTACTAAAGATGAAATAGAAAAACAAATGGACAGAGTTGTTAAAGAAATGAGACGTCAATTAGAGATGATTGATAAACTAACTACACGTGAGATTGAACAAGTCGAATTACTTAAACGCATCTACGATAAATTAATAGTGCGATCAACTGATGAGATAGATATGGCAAAAGAAATTAATCAAAAGAACGTAAGAACGCTAGAAGAGTGGGAGAGCGGAAAAAATCCTTATGAACCAAAAGAAGTGACTGCAGCAATG
>AGE47135
ATGGAAAAGTTTACCGACCTCAACTACACATTGAGTGTAATCACTTTAATGAATAGCACATTACATACAATACTAGAGGATCCAGGAATGGCGTATTTTCCTTATATTGCATCTGTCCTGACAGTTTTGTTTACATTACACAAAGCGTCAATTCCAACGATGAAAATAGCATTGAAGACGTCAAAATGTTCGTATAAAGTAGTAAAGTATTGCATTGTAACAATTCTTAATACATTATTAAAGTTAGCAGGTTACAAAGAACAAATTACTACTAAAGATGAAATAGAAAAACAAATGGACAGAGTTGTTAAAGAAATGAGACGTCAATTGGAGATGATTGATAAACTAACTACACGTGAGATTGAACAAGTCGAATTACTTAAACGTATCTATGATAAATTAATAGTGCGATCAACTGATGAGATAGATATGACAAAAGAAATTAATCAAAAGAACGTAAGAACGCTAGAAGAGTGGGAGAGCGGAAAAAATCCTTATGAACCAAAAGAAGTGACTGCAGCGATG
>ACZ51611
ATGGATAAGCTTGCTGGCCTCAACTACACATTGAGTGTAATCACTTTAATGAATGACACATTGCATTCTATAATTCAGGATCCTGGAATGGCGTATTTTCCATATATTGCATCTGTTCTAACAGTTTTGTTCACATTACATAAAGCTTCAATTCCAACCATGAAAATAGCATTGAAAACATCAAAATGTTCATATAAAGTGATTAAATGTTGTATAGTCACGATCATTAATACTCTTTTAAAATTGGCTGGATATAAAGAGCAGGTTACTACTAAAGATGAAATTGAGCAACAGATGGACAGAATTGTTAAAGAGATGAGACGTCAGCTGGAGATGATTGATAAACTAACTACTCGTGAAATTGAACAGGTTGAATTACTTAAGCGTATACATGATAACCTGATAATTAAACCAGTTGACGTTATAGATATGTCGAAGGAATTCAATCAGAAAAACATCAAAACGCTAGATGAATGGGAGAGTGGAAAAAATCCATATGAACCGTTAGAAGTGACTGCATCCATG
>ACZ51755
ATGGATAAGCTTGCCGACCTCAACTACACATTGAGTGTAATCACTTTAATGAATGACACATTACATTCCATAATTCAAGATCCTGGAATGGCGTATTTTCCATATATTGCATCTGTTCTAACAGTTTTATTTACGTTACATAAAGCTTCAATTCCAACCATGAAAATAGCGTTGAAAACATCAAAATGTTCATATAAAGTTATTAAATATTGTGTAGTCACGATCATTAACACCCTTTTAAAATTGGCTGGATATAAAGAGCAGGTTACTACCAAAGACGAAATTGAACAACAGATGGACAGGATTGTTAAAGAGATGAGACGTCAGCTGGAAATGATTGATAAACTAACTACTCGTGAAATTGAACAAGTTGAATTGCTTAAACGTATACATGATAACCTAATAACTAGAACAGTTGACGTTATAGATATGTCGAAGGAATTCAATCAGAAAAACATCAAAACGCTAGATGAATGGGAGAGTGGAAAGAATCCATATGAACCATCAGAAGTGACTGCATCCATG
>AGE47315
ATGGAAAAGTTTACCGACCTCAACTACACATTGAGTGTAATCACTTTAATGAATAGCACATTACATACAATACTAGAGGATCCAGGAATGGCGTATTTTCCTTATATTGCATCTGTCCTGACAGTTTTGTTTACATTACACAAAGCGTCAATTCCAACAATGAAAATAGTATTGAAGACGTCGAAATGTTCGTATAAAGTAGTAAAGTATTGTATTGTAACAATTTTAAATACATTATTAAAGTTAGCAGGTTACAAAGAACAAATTACTACTAAAGATGAAATAGAAAAACAAATGGACAGAGTTGTCAAAGAAATGAGACGTCAATTAGAGATGATTGATAAACTAACTACACGTGAGATTGAACAAGTCGAATTACTTAAACGCATCTACGATAAATTAATAGTGCGATCAACTGATGAGATAGATATGACAAAAGAAATTAATCAAAAGAACGTGAGAACGCTAGAAGAGTGGGAGAGCGGAAAAAATCCTTATGAACCAAAAGAAGTGACTGCAGCGATG
>ABC25504
ATGGATAAGCTTGCTGACCTCAACTACACATTGAGTGTAATCACTTTAATGAATGATACATTACATTCCATTATTCAGGATCCAGGAATGGCGTATTTTCCATACATTGCATCTGTTTTGACCGTTTTGTTCACTCTACATAAAGCATCAATTCCAACAATGAAAATAGCGTTAAGAACATCGAAGTGTTCGTATAAAGTAATTAAATATTGCATGGTTACAGTTATCAATACTCTTCTAAAGTTGGCTGGTTATAAAGAACAGGTTACTACTAAAGGTGAAATTGAACAACAGATGGATAGAATTGTTAAAGAGATGAGACGTCACCTGGAAATGATTGATAAATTAACAACTCGTGAAATTGAACAGGTCGAATTACTTAAACGTATACATGATAAATTAGCGGTTAGACCAGTTGACGCTATAGATATGTCGAAAGAGATTAGTCAGAAAAATATTAGAACGCTAGATGAATGGGAAAGTGGAAAGAACCCATATGAACCGTCAGAAGTGACTGCATCTATG
>AGE47099
ATGGAAAAGTTTACCGACCTCAACTACACATTGAGTGTAATCACTTTAATGAATAGTACATTACATACAATACTAGAGGATCCAGGAATGGCGTATTTTCCTTATATTGCATCTGTCCTGACAGTTTTGTTTACATTACACAAAGCGTCAATTCCAACAATGAAAATAGCATTGAAGACGTCAAAATGTTCGTATAAAGTAGTAAAGTATTGTATTGTAACGGTTCTTAATACATTATTAAAGTTAGCAGGTTACAAAGAACAAATTACTACTAAAGATGAAATAGAAAAACAAATGGACAGAGTTGTTAAAGAAATGAGACGTCAGTTAGAGATGATTGATAAACTAACTACACGTGAAATTGAACAAGTTGAATTACTTAAACGCATCTACGATAAATTAATAGTGCGATCGACTGATGAAATAGATATGACAAAAGAAATTAATCAAAAGAACGTAAGAACGCTAGAAGAGTGGGAGAGCGGGAAAAATCCTTATGAACCAAAAGAAGTGACTGCAGCGATG
>AGH16307
ATGGATAAGCTTGCCGACCTCAACTACACATTGAGTGTAATCACTTTAATGAATGACACATTGCATTCTATAATTCAAGATCCTGGAATGGCKTATTTTCCATATATTGCATCTGTTCTAACAGTTTTGTTCACATTACATAAAGCTTCAATTCCAACCATGAAAATAGCATTGAAAACATCAAAATGTTCGTATAAAGTGATTAAATATTGTATAGTCACAATCATTAATACTCTTTTAAAATTGGCTGGATATAAAGAGCAGGTTACTACAAAAGACGAAATTGAGCAACAGATGGATAGAATTGTTAAAGAGATGAGACGTCAGCTAGATATGATTGATAAACTAACTACTCGTGAAATTGAACAGGTTGAATTACTTAAACGTATACATGATAACCTGATAGCTAAACCAGTTGACGTTATAGATATATCGAAGGAATTCAATCAGAAAAACATCAAAACGCTAGATGAATGGGAGAGTGGAAAAAATCCATATGAACCGTCAGAAGTGACTGCATCTATG
>AGE98603
ATGGATAAGCTTGCCGACCTCAACTACACATTGAGTGTGATCACTTTAATGAATGACACATTACATTCTATAATTCAGGATCCTGGAATGGCGTATTTTCCATATATTGCATCTGTTCTAACAGTTTTGTTCACATTACATAAAGCTTCAATTCCAACCATGAAAATAGCATTGAAAACATCAAAATGTTCATATAAAGTAATTAAATATTGTACAGTCACGATCATTAATACTCTTTTAAAATTGGCAGGATATAAAGAACAGGTTACTACTAAAGACGAAATTGAGCAACAGATGGATAGAATCGTTAAAGAAATGAGACGTCAGTTGGAAATGATTGATAAATTAACTACTCGTGAAATTGAACAAGTTGAATTACTTAAACGTATACATGACAACCTGATAACTAGACCAGTTGACGTTATAGATATGTCGAAGGAATTTAATCAGAAGAATATCAAAACGCTAGATGAATGGGAGAGTGGAAAAAATCCATATGAACCGGCAGAAGTGACTGCATCCATG
>AGE98762
ATGGATAAGCTTGCCGACCTCAACTACACATTGAGTGTGATCACTTTAATGAATGACACATTACATTCTATAATTCAGGATCCTGGAATGGCGTATTTTCCATATATTGCATCTGTTCTAACAGTTTTGTTCACATTACATAAAGCTTCAATTCCAACCATGAAAATAGCATTGAAAACATCAAAATGTTCATATAAAGTAATTAAATATTGTACAGTCACGATCATTAATACTCTTTTAAAATTGGCAGGATATAAAGAACAGGTTACTACTAAAGACGAAATTGAGCAACAGATGGATAGAATCGTTAAAGAAATGAGACGTCAGTTGGAAATGATTGATAAATTAACTACTCGTGAAATTGAACAAGTTGAATTACTTAAACGTATACATGACAACCTGATAACTAGACCAGTTGACGTTATAGATATGTCGAAGGAATTTAATCAGAAGAATATCAAAACGCTAGATGAATGGGAGAGTGGAAAAAATCCATATGAACCGGCAGAAGTGACTGCATCCATG
>AGF86006
ATGGAAAAGCTTACCGACCTCAACTATACATTGAGTGTAATCACTCTAATGAACGACACATTGCACACGATACTTGAAGATTCAGGGATGGCGTATTTTCCTTATATAGCATCTGTCCTAACAGTTTTGTTTACGTTGCATAAAGCATCTATTCCAACAATGAAAATTGCTCTAAAGACATCCAAATGTTCATACAAAGTGGTGAAGTATTGTATCGTGACAATTTTCAATACGTTATTGAAATTGGCAGGTTATAAAGAGCAGATTACCACAAAAGACGAGATAGAAAAACAGATGGACAGAGTAGTCAAAGAGATGAGACGTCAGCTAGAAATGATTGATAAATTGACTACACGTGAAATTGAACAAGTGGAATTGCTGAAACGTATTTACGATAAATTGATGATACGAACAGCGGACGAGATGGATATGACGAAAGAAATCAATCAAAAGAACGTGAGAACGCTAGAAGAATGGGAAAATGGGAAAAATCCTTATGAACCAAAAGAAGTGACTGCAGCAATG
>AGE47207
ATGGAAAAGTTTACCGACCTCAACTACACATTGAGTGTAATCACTTTAATGAATAGTACATTACATACAATACTAGAGGATCCAGGAATGGCGTATTTTCCTTATATTGCATCTGTCCTGACAGTTTTGTTTACATTACACAAAGCGTCAATTCCAACAATGAAAATAGCATTGAAGACGTCAAAATGTTCGTATAAAGTAGTAAAGTATTGTATTGTAACGGTTCTTAATACATTATTAAAGTTAGCAGGTTACAAAGAACAAATTACTACTAAAGATGAAATAGAAAAACAAATGGACAGAGTTGTTAAAGAAATGAGACGTCAGTTAGAGATGATTGATAAACTAACTACACGTGAAATTGAACAAGTTGAATTACTTAAACGCATCTACGATAAATTAATAGTGCGATCGACTGATGAAATAGATATGACAAAAGAAATTAATCAAAAGAACGTAAGAACGCTAGAAGAGTGGGAGAGCGGGAAAAATCCTTATGAACCAAAAGAAGTGACTGCAGCAATG
>ACZ51683
ATGGATAAGCTTGCCGACCTCAACTACACATTGAGTGTAATCACTTTAATGAATGACACATTGCATTCTATAATTCAGGATCCTGGAATGGCGTATTTTCCATATATTGCATCTGTTCTAACAGTTTTGTTCACATTACATAAAGCTTCAATTCCAACCATGAAAATAGCATTAAAAACATCAAAATGTTCATATAAAGTGATTAAATATTGTATAGTCACGATCATTAATACTCTTTTAAAATTGGCTGGATATAAAGAGCAAGTTACTACTAAAGACGAAATTGAGCAACAGATGGACAGAATTGTTAAAGAGATGAGACGTCAGCTGGAGATGATTGACAAACTAACTACTCGTGAAATTGAACAAGTTGAATTGCTTAAACGTATACATGACAACCTGATAACTAAACCAGTTGACGTTATAGATATGTCGAAGGAATTTAATCAGAAAAACATCAAAACGCTAGATGAATGGGAGAGCGGAAAGAATCCATATGAACCGTCAGAAGTGACTGCATCCATG
>ACZ52114
ATGGATAAGCTTGCCGACCTCAACTATACATTGAGTGTGATCACTTTAATGAATGACACATTACATTCCATAATTCAAGATCCTGGAATGGCGTATTTTCCATATATTGCATCTGTTCTAACAGTTTTATTTACGTTACATAAAGCTTCAATTCCAACCATGAAAATAGCGTTGAAAACATCAAAATGTTCATATAAAGTTATTAAATATTGTATAGTCACGATCATTAACACCCTTTTAAAATTGGCTGGATATAAAGAGCAAGTTACTACTAAAGACGAAATTGAACAACAGATGGACAGGATTATTAAAGAGATGAGACGTCAGCTGGAGATGATTGATAAACTAACTACTCGTGAAATTGAACAGGTTGAATTGCTTAAACGTATACATGATAACCTAATAACTAGAACAGTTGACGTTATAGATATGTCGAAGGAATTCAATCAGAAAAACATCAAAACGCTAGATGAATGGGAGAGTGGAAAGAATCCATATGAACCGTCAGAAGTGACTGCATCTATG
>AGF86166
ATGGAAAAGCTTACCGACCTCAACTATACATTGAGTGTAATCACTCTAATGAACGACACATTGCACACGATACTTGAAGATTCAGGGATGGCGTATTTTCCTTATATAGCATCTGTCCTAACAGTTTTGTTTACGTTGCATAAAGCATCTATTCCAACAATGAAAATTGCTCTAAAGACATCCAAATGTTCATACAAAGTGGTGAAGTATTGTATCGTGACAATTTTCAATACGTTATTGAAATTGGCAGGTTATAAAGAGCAGATTACCACAAAAGACGAGATAGAAAAACAGATGGACAGAGTAGTCAAAGAGATGAGACGTCAGCTAGAAATGATTGATAAATTGACTACACGTGAAATTGAACAAGTGGAATTGCTGAAACGTATTTACGATAAATTGATGATACGAACAGCGGACGAGATGGATATGACGAAAGAAATCAATCAAAAGAACGTGAGAACGCTAGAAGAATGGGAAAATGGGAAAAATCCTTATGAACCAAAAGAAGTGACTGCAGCAATG
>AGE99348
ATGGATAAGCTTGCCGACCTCAACTACACATTGAGTGTGATCACTTTAATGAATGACACATTACATTCTATAATTCAGGATCCTGGAATGGCGTATTTTCCATATATTGCATCTGTTCTAACAGTTTTGTTCACATTACATAAAGCTTCAATTCCAACCATGAAAATAGCATTGAAAACATCAAAATGTTCATATAAAGTAATTAAATATTGTACAGTCACGATCATTAATACTCTTTTAAAATTGGCAGGATATAAAGAACAGGTTACTACTAAAGACGAAATTGAGCAACAGATGGATAGAATCGTTAAAGAAATGAGACGTCAGTTGGAAATGATTGATAAATTAACTACTCGTGAAATTGAACAAGTTGAATTACTTAAACGTATACATGACAACCTGATAACTAGACCAGTTGACGTTATAGATATGTCGAAGGAATTTAATCAGAAGAATATCAAAACGCTAGATGAATGGGAGAGTGGAAAAAATCCATATGAACCGGCAGAAGTGACTGCATCCATG
>AGE99262
ATGGATAAGCTTGCCGACCTTAACTACACATTGAGTGTAATCACTTTAATGAATGACACATTACATTCTATAATTCAGGATCCTGGAATGGCGTATTTTCCATATATTGCATCTGTTTTAACAGTTTTGTTCACATTACATAAAGCTTCAATTCCAACAATGAAGATAGCATTGAAAACATCAAAATGTTCATATAAAGTGGTCAAATACTGTATAGTCACGATCATTAATACTCTTTTAAAATTGGCCGGATATAAAGAACAAGTTACTACTAAAGATGAAATTGAGCAACAGATGGACAGAATTGTAAAAGAGATGAGACGTCAGCTGGAGATGATTGATAAATTAACTACCCGTGAAATTGAACAAGTTGAATTGCTTAAACGTATACATGACAACCTGATAACTAAACCAGTTGACGTTATAGATATGACGAAGGAATTTAATCAGAAGAATATAAAAACGCTAGATGAGTGGGAGAATGGAAAAAATCCATATGAACCGGCAGAAGTGACTGCATCTATG
>BAE72458
ATGGATAAACTTGCCGACCTCAACTACACATTGAGTGTAATCACTTTAATGAATGACACATTACATTCTATAATTCAGGATCCTGGAATGGCGTATTTTCCATATATTGCATCTGTTCTAACAGTTTTGTTCACATTACATAAAGCTTCAATTCCAACAATGAAAATAGCATTAAAAACATCAAAATGTTCATACAAAGTGATCAAATACTGTATAGTCACAATTGTTAATACTCTTTTAAAATTGGCAGGATATAAAGAACAAGTCACCACTAAAGACGAAATTGAGCAACAGATGGATAGAATTGTAAAAGAGATGAGACGTCAGCTGGAGATGATTGATAAATTAACTACTCGTGAAATTGAACAAGTTGAATTGCTTAAACGTATACATGACAACTTAATAACTAGACCGGTTGACACTATAGATATGACGAAGGAATTCAATCAGAAGAATATAAAAACGCTAGATGAATGGGAGAACGGAAAAAATCCATATGAACCGATAGAAGTGACTGCATCTATG
>BAE72459
ATGGATAAGCTTGCCGACCTCAACTACACATTGAGTGTAATCACTTTAATGAATGACACATTGCATTCTATAATTCAGGACCCTGGAATGGCGTATTTTCCATATATTGCATCTGTTCTAACAGTGTTGTTCACATTACATAAAGCTTCAATTCCAACAATGAAAATAGCATTAAAAACGTCAAAATGTTCATACAAAGTGATCAAGTATTGTATAGTCACAATTATTAATACTCTTTTAAAATTGGCAGGATATAAAGAACAAGTTACCACTAAAGACGAAATTGAGCAACAGATGGATAGAATTGTAAAAGAGATGAGACGTCAACTGGAGATGATTGATAAATTAACTACTCGTGAAATTGAACAAGTTGAATTGCTTAAACGTATATATGACAATTTAATAACCAGACCAGTTGACATTGTAGATATGACGAAGGAATTTAATCAGAAGAATATAAAAACGCTAGATGAGTGGGAGAGCGGAAAAAATCCATATGAACCGATGGAGGTGACTGCATCTATG
>AGE47542
ATGGAAAAGCTTACCGACCTCAACTACACATTGAGTGTAATCACTCTAATGAACAGTACACTACATACAATACTAGAGGATCCAGGGATGGCGTATTTTCCTTATATTGCATCTGTCCTAACGGTTTTGTTCACATTGCATAAAGCATCAATTCCAACAATGAAAATAGCATTGAAAACGTCAAAATGTTCGTATAAAGTAGTAAAGTATTGTATTGTAACAATTTTTAACACGTTACTGAGACTAGCAGGTTATAAAGAGCAGATAACTACTAAAGATGAAATAGAAAAACAAATGGACAGAGTCGTTAAAGAAATGAGACGTCAGCTGGAAATGATTGATAAACTGACTACACGTGAAATTGAGCAAGTAGAGCTACTTAAACGTATATATGATAAATTGATAGTGCAATCAATTGGCGAGATAGACATGACGAAAGAAATTAATCAAAAGAACGTGAAAACGCTAGAAGAATGGGAGAGTGGAAGAAATCCTTATGAACCGAAAGAAGTGACTGCAGCAATG
>AGE47267
ATGGAAAAGCTTACCGACCTCAATTATACATTGAGTTTAATCACTCTAATGAACAGTACATTGCATACAATACTGGAAGACCCAGGGATGGCATATTTTCCTTACATTGCATCTGTCCTGACAGTCTTGTTCACACTGCATAAAGCGTCAATTCCGACGATGAAAATTGCACTAAAGACGTCAAAATGCTCGTATAAGGTGGTGAAGTATTGCATTGTAACAATTTTTAATACATTATTGAAACTAGCAGGTTATAAAGAACAGATCACTACCAAAGATGAAATAGAAAAGCAAATGGACAGAGTTGTTAAAGAAATGAGACGTCAGTTGGAAATGATTGATAAGTTAACTACACGTGAAATTGAGCAAGTTGAATTACTTAAACGTATTTATGATAAATTGGTGGTGCGATCAACTGACGAGATAGATATGACAAAAGAAATCAATCAAAAAAACGTGAAAACGCTAGAAGAGTGGGAAAGTGGGAAAAATCCTTATGAACCAAAGGAAGTGACTGCAGCAATG
>AGE99554
ATGGATAAGCTTGCCGACCTCAACTACACATTGAGTGTAATCACTTTAATGAATGACACATTGCATTCTATAATTCAAGATCCTGGAATGGCGTATTTTCCATATATTGCATCTGTTCTAACAGTTTTGTTCACATTACATAAAGCTTCAATTCCAACCATGAAAATAGCATTGAAAACATCAAAATGTTCATATAAAGTGATTAAATATTGTATAGTCACGATCATTAATACTCTTTTAAAATTGGCTGGATATAAAGAGCAGGTTACTACAAAAGACGAAATTGAGCAACAGATGGACAGAATTGTTAAAGAGATGAGACGTCAGCTGGATATGATTGATAAACTAACTACTCGTGAAATTGAACAGGTTGAATTGCTTAAACGTATACATGACAACCTGATAACTAGACCAGTTGACGTCATAGATATGTCGAAGGAATTCAATCAGAAAAACATCAAAACGCTAGATGAATGGGAGAATGGAAAAAATCCATATGAACCGTCAGAAGTGACTGCATCCATG
>BAE72456
ATGGATAAGCTTGCCGACCTTAACTACACATTGAGTGTAATCACTTTAATGAATGACACATTACGTTCTATAATTCAGGATCCTGGAATGGCGTATTTTCCATATATTGCATCTGTTCTAACAGTTTTGTTCACATTACATAAAGCTTCAATTCCAACAATGAAAATAGCATTGAAAACATCAAAATGTTCATATAAAGTGATCAAATACTGTATAGTCACGATTATTAATACTCTTTTAAAATTGGCAGGATATAAAGAGCAGGTTACTACTAAAGACGAAATTGAGCAACAGATGGACAGAATTGTAAAAGAGATGAGACGTCAGCTGGAGATGATTGATAAATTAACTACTCGTGAAATTGAACAAGTTGAATTGCTTAAACGTATACATGACAACCTGATAACTAGACCAGTTGACGTTATAGATATGACGAAGGAATTTAATCAGAAAAATATCAAAACGCTAGATGAGTGGGAGAGTGGAAAAAATCCATATGAACCGATAGAAGTGACTGCATCTATG
>BAE72457
ATGGAAAAGCTTACCGACCTCAACTATACATTGAGTGTAATCACTCTAATGAATAGTACACTACACACAATACTAGAGGATCCAGGGATGGCGTATTTTCCTTACATTGCATCTGTCCTAACAGTTTTGTTCACATTGCACAAAGCGTCAATTCCAACGATGAAAATAGCATTGAAGACATCAAAATGTTCATATAAAGTAGTGAAGTATTGTATTGTAACAATTTTCAATACGTTATTGAAACTAGCAGGTTATAAAGAACAGATAACTACTAAAGATGAAATAGAAAAACAAATGGACAGAGTCGTTAAAGAAATGAGACGTCAGTTGGAGATGATTGATAAACTGACTACACGTGAAATTGAGCAAGTAGAGCTACTTAAACGTATCCATGATAAATTGATGGTGCAATCAGCTGGCGAAATAGACATGACAAAAGAAATTAATCAAAAGAACGTGAAAACGCTAGAGGAATGGGAGAGCGGAAGAAATCCTTATGAACCAAAAGAAGTGACTGCAGCAATG
>BAE72455
ATGGATAAGCTTGCCGACCTTAACTACACATTGAGTGTAATCACTTTAATGAATGACACATTACATTCTATAATTCAGGATCCTGGAATGGCGTATTTTCCATATATTGCATCTGTTCTAACAGTTTTGTTCACATTACATAAAGCTTCAATTCCAACAATGAAAATAGCATTGAAAACATCAAAATGTTCATATAAAGTGATCAAGTACTGTATAGTCACGATTATTAATACTCTTTTAAAATTGGCAGGATATAAAGAGCAGGTTACTACTAAAGACGAAATTGAGCAACAGATGGATAGAATTGTAAAAGAGATGAGACGTCAGCTGGAGATGATTGATAAATTAACTACTCGTGAAATTGAACAAGTTGAATTACTTAAACGTATACATGACAACCTGATAACTAGACCAGTTGACGTTATAGATATGACGAAGGAATTTAATCAGAAAAATATCAAAACGCTAGATGAGTGGGAGAGTGGAAAAAATCCATATGAACCGATAGAAGTGACTGCATCTATG
>AFM97187
ATGGAAAAGCTTACCGACCTCAACTACACATTGAGTGTAATCACTCTTATGAATAACACGTTGCATACCATAATGGAGGATCCTGGGATGGCGTATTTTCCATATATTGCTTCTGTCCTAACTGTACTATTTACGCTACATAAGGCTTCAATTCCAACTATGAAGATTGCTCTTAGAACGTCAAGGTGCTCATATAAAGTAATCAAGTATTGCATTGTATCAATTTTTAACACTTTGTTAAAACTGGCTGGGTATAAAGAACAGATCACTACTAAAGACGAAATTGAAAAGCAAATGGACAGAGTTGTAAAAGAAATGAGACGTCAGCTGGAAATGATTGATAAGTTAACTACTAGAGAGATTGAACAAGTTGAATTGCTCAAACGAATTCATGATATGCTTATAATTAAACCAGTTGATAAAATTGATATGTCACAAGAATTTAATCAGAGACAATTTAAAACGCTAAATGAGTGGACTGAAGGTGAAAATCCGTATGAACCAAAAGAGGTGACTGCATCATTG
>AFM97186
ATGGATAAGCTTGCCGACCTCAACTACACATTGAGTGTAATCACTTTAATGAATGATACATTACATTCTATAATTCAAGATCCGGGAATGGCGTATTTTCCATATATTGCATCTGTTTTGACTGTTTTGTTTACCTTGCATAAAGCATCAATTCCAACGATGAAAATAGCATTAAAAACGTCAAAATGTTCTTACAAAGTGATTAAATATTGTATGGTTACAATCATTAATACTCTTTTAAAGTTGGCTGGTTATAAAGAACAGGTTACTACTAAGGATGAAATTGAACAACAGATGGATAGAATTGTTAGAGAAATGAGGCGTCAACTGGAGATGATTGACAAATTGACAACTCGTGAAATTGAGCAGGTTGAATTACTTAAGCGTATACATGATAAGTTAGTTTCTAGACCAGTTGATGCTATAGATATGTCGAAGGAATTTAATCAGAAAAATATTAGAACGCTAGATGAGTGGGAAAACGGAAAAAATCCATATGAACCATCAGAAGTGACTGCATCTATG
>AGE99470
ATGGATAAGCTTGTCGACCTTAACTACACATTGAGTGTAATCACTTTAATGAATGACACATTACATTCTATAATTCAGGATCCTGGAATGGCGTATTTTCCATATATTGCATCTGTTTTAACAGTTTTGTTCACATTACATAAAGCTTCAATTCCAACAATGAAGATAGCATTGAAAACATCAAAATGTTCATATAAAGTGGTCAAATACTGTATAGTCACGATCATTAATACTCTTTTAAAATTGGCCGGATATAAAGAACAAGTTACTACTAAAGATGAAATTGAGCAACAGATGGACAGAATTGTAAAAGAGATGAGACGTCAGCTGGAGATGATTGATAAATTAACTACCCGTGAAATTGAACAAGTTGAATTGCTTAAACGTATACATGACAACCTGATAACTAAACCAGTTGACGTTATAGATATGACGAAGGAATTTAATCAGAAGAATATAAAAACGCTAGATGAGTGGGAGAATGGAAAAAATCCATATGAACCGGCAGAAGTGACTGCATCTATG
>AGB51105
ATGGATAAGCTTGCCGACCTCAACTACACATTAAGTGTAATCACTTTAATGAATGACACATTACATTCTATAATTCAGGATCCTGGAATGGCGTATTTTCCATATATTGCATCTGTTCTAACAGTTTTGTTCACATTACACAAAGCTTCAATTCCAACCATGAAAATAGCATTGAAAACATCAAAATGTTCATATAAAGTGATTAAATATTGCATAGTCACGATTATTAATACTCTTTTAAAATTGGCTGGATATAAAGAGCAGGTTACCACTAAAGATGAAATTGAGCAACAGATGGACAGAATTGTTAAAGAGATGAGACGTCAGCTGGAGATGATTGATAAATTAACTACTCGTGAAATTGAACAGGTTGAATTACTTAAACGTATACATGACAACATGATAACTAGATCAGTTGACGTTATAGATATGTCGCAAGAATTCAATCAGAAAAACATTAAAACGCTAGATGAATGGGAGAGTAGAAAGAATCCATATGAACCGTCAGAAGTGACTGCACCCATG
>ABB17169
ATGGACAAGCTTGCTGACCTCAACTACACATTGAGTGTAATCACTTTAATGAATGATACATTGCATTCTATAATTCAAGATCCAGGAATGGCGTATTTTCCATATATTGCATCTGTTTTAACAGTTTTATTCACTCTACATAAAGCATCAATTCCAACAATGAAAATAGCATTGAGAACATCGAAATGTTCATATAAAGTGATTAAATACTGTATGCTTACAATTATCAATACTCTATTGAAGTTGGCTGGTTATAAAGAACAGGTTACCACTAAGGACGAGATTGAGCAACAAATGGATAGGATTGTTAAAGAAATGAAACGTCAATTGGAAATGATTGATAAATTAACTACACGTGAGATTGAACAGGTTGAGTTACTCAAACGTATACACGATAAGTTGATGACTAGGACAGTTGATGTTATAGATATGTCAAAAGAATTTAATCAGAAAAATATTAAAACGCTAGATGAATGGGAGAGCGGAAAAAATCCATATGAACCATCAGAAGTGACTGCATCTATG
>AGH68959
ATGGATAAGCTTGCCGACCTCAACTATACATTGAGTGTAATCACTTTAATGAATGACACATTGCATTCTATAATTCAAGATCCTGGAATGGCGTATTTTCCATATATTGCATCTGTTCTAACAGTTTTGTTCACATTACATAAAGCTTCAATTCCAACCATGAAAATAGCATTGAAAACATCAAAATGTTCATATAAAGTGATTAAATATTGTATAGTCACAATCATTAATACTCTTTTAAAATTGGCTGGATATAAAGAGCAGGTTACTACAAAAGACGAAATTGAGCAACAGATGGACAGAATTGTTAAAGAGATGAGACGTCAGCTAGATATGATTGATAAACTAACTACTCGTGAAATTGAACAGGTTGAATTACTTAAACGTATACATGACAACCTGATAGCTAAACCAGTTGACGTTATAGATATGTCGAAGGAATTCAATCAGAAAAATATCAAAACGCTAGATGAATGGGAGAGTGGAAAAAATCCATATGAACCGTCAGAAGTGACTGCATCCATG
>ADW11137
ATGGAAAAGTTTACCGACCTCAACTACACATTGAGTGTAATCACTTTAATGAATAGTACATTACATACAATACTAGAGGATCCAGGAATGGCGTATTTTCCTTATATTGCATCTGTCCTGACAGTTTTGTTTACATTACACAAAGCGTCAATTCCAACAATGAAAATAGCATTGAAGACGTCAAAATGTTCGTATAAAGTAGTAAAGTATTGTATTGTAACGATTCTTAATACATTATTAAAGTTAGCAGGTTACAAAGAACAAATTACTACTAAAGATGAAATAGAAAAACAAATGGACAGAGTCGTTAAAGAAATGAGACGTCAGTTAGAGATGATTGATAAATTAACTACACGTGAAATTGAACAAGTTGAATTACTTAAACGCATCTACGATAAATTAATAGTGCAATCGACTGATGAGATAGATATGACAAAAGAAATTAATCAAAAGAACGTAAGAACGCTAGAAGAGTGGGAGAGCGGGAAAAATCCTTATGAACCAAAAGAAGTGACTGCGGCGATG
>AFQ20918
ATGGAAAAGTTTACCGACCTCAACTACACATTGAGTGTGATCACTTTAATGAATAGCACATTACATACAATACTAGAGGATCCAGGAATGGCGTATTTTCCTTATATTGCATCTGTCCTGACAGTTTTGTTTACATTACACAAAGCGTCAATTCCAACAATGAAAATAGCATTGAAGACGTCGAAATGTTCGTATAAAGTAGTAAAGTATTGCATTGTAACAATCCTTAATACATTATTAAAGTTAGCAGGTTACAAAGACCAAATTACTACTAAAGATGAAATAGAAAAACAAATGGACAGAGTTGTTAAAGAAATGAGACGTCAATTAGAGATGATTGATAAACTAACTACACGTGAGATTGAACAAGTCGAATTACTTAAACGCATCTACGATAAATTAATAGTGCGATCAACTGATGAGATAGATATGACGAAAGAAATTAATCAAAAGAACGTAAGAACGCTAGAAGAGTGGGAGAGTGGAAAAAATCCTTATGAACCAAAAGAAGTGACTGCAGCGATG
>AFQ20919
ATGGAAAAGTTTACCGACCTCAACTACACATTGAGTGTGATCACTTTAATGAATAGCACATTACATACAATACTAGAGGATCCAGGAATGGCGTATTTTCCTTATATTGCATCTGTCCTGACAGTTTTGTTTACATTACACAAAGCGTCAATTCCAACAATGAAAATAGCATTGAAGACGTCGAAATGTTCGTATAAAGTAGTAAAGTATTGCATTGTAACAATCCTTAATACATTATTAAAGTTAGCAGGTTACAAAGACCAAATTACTACTAAAGATGAAATAGAAAAACAAATGGACAGAGTTGTTAAAGAAATGAGACGTCAATTAGAGATGATTGATAAACTAACTACACGTGAGATTGAACAAGTCGAATTACTTAAACGCATCTACGATAAATTAATAGTGCGATCAACTGATGAGATAGATATGACAAAAGAAATTAATCAAAAGAACGTAAGAACGCTAGAAGAGTGGGAGAGTGGAAAAAATCCTTATGAACCAAAAGAAGTGACTGCAGCGATG
>AGS43826
ATGGAAAAGCTTACCGACCTCAACTATACATTGAGTGTAATCACTCTAATGAACAGCACATTGCACACGATACTTGAAGATCCAGGGATGGCGTATTTTCCTTATATAGCATCTGTCCTAACAGTTTTGTTTACGTTGCACAAAGCATCTATCCCAACAATGAAAATTGCACTAAAGACATCCAAATGTTCATATAAAGTGGTGAAGTATTGTATCGTAACAATTTTCAATACGTTATTGAAATTGGCAGGTTATAAAGAACAGATTACTACTAAAGACGAGATAGAGAAGCAAATGGACAGAGTAGTCAAAGAGATGAGACGTCAGCTAGGAATGATTGATAAGTTGACTACACGTGAGATTGAACAGGTGGAATTGTTGAAACGTATTTACGATAAATTGATGATACGAACGGCAGACGAGATAGATATGACGAAAGAAATCAACCAAAAGAACGTGAGAACGCTAAAAGAATGGGAAAATGGAAAGAATCCTTATGAACCAAGAGAAGTGATTGCAGCAATG
>AFQ20917
ATGGAAAAGTTTACCGACCTCAACTACACATTGAGTGTGATCACTTTAATGAATAGCACATTACATACAATACTAGAGGATCCAGGAATGGCGTATTTTCCTTATATTGCATCTGTCCTGACAGTTTTGTTTACATTACACAAAGCGTCAATTCCAACAATGAAAATAGCATTGAAGACGTCGAAATGTTCGTATAAAGTAGTAAAGTATTGCATTGTAACAATCCTTAATACATTATTAAAGTTAGCAGGTTACAAAGACCAAATTACTACTAAAGATGAAATAGAAAAACAAATGGACAGAGTTGTTAAAGAAATGAGACGTCAATTAGAGATGATTGATAAACTAACTACACGTGAGATTGAACAAGTCGAATTACTTAAACGCATCTACGATAAATTAATAGTGCGATCAACTGATGAGATAGATATGACGAAAGAAATTAATCAAAAGAACGTAAGAACGCTAGAAGAGTGGGAGAGTGGAAAAAATCCTTATGAACCAAAAGAAGTGACTGCAGCGATG
>AFQ20914
ATGGAAAAGCTTACCGACCTCAACTACACATTGAGTGTAATCACTATTATGAATGATACTTTGCATACCATAATGGAGGATCCTGGAATGGCGTATTTTCCATACATTGCTTCTGTCCTAACTGTACTATTTACGTTACATAAGGCATCGATTCCAACTATGAAAATTGCTCTTAAAACGTCAAAGTGTTCATACAAAGTAATTAAATATTGTATTGTGTCAGTTTTCAACACTCTATTAAAACTGGCTGGATATAAAGAGCAGATTACTACCAAAGATGAAATTGAAAAGCAAATGGACAGGGTTGTAAGAGAAATGAGACGTCAGCTAGAAATGATTGATAAGCTAACCACTAGAGAGATTGAGCAAGTCGAACTGCTTAAACGAGTTCATGATATGTTGATAATTAAACCAGTTGACAAAATTGACATGTCACAAGAAATTAATCAGAAACACTTCAAAACGCTGAATGAGTGGGCTGAAGGTGAAAATCCATATGAACCAAAAGAGGTGACTGCATCGTTG
>AFQ20915
ATGGATAAGCTTACCGACCTCAACTACACATTGAGTGTAATCACTCTAATGAACAGTACACTACATACAATACTAGAAGATCCAGGGATGGCGTATTTTCCCTATATTGCATCTGTCCTAACGGTTTTGTTCACATTGCATAAGGCATCAATTCCAACGATGAAAATAGCATTGAAAACGTCAAAATGTTCGTATAAAGTAGTAAAGTATTGTATTGTAACAATTTTTAACACGTTACTGAAACTAGCAGGTTATAAAGAGCAGATAACTACTAAAGATGAAATAGAAAAACAAATGGACAGAGTCGTTAAAGAGATGAGACGTCAGCTGGAAATGATTGATAAACTGACTACACGTGAAATTGAGCAAGTAGAGCTACTTAAACGTATATATGATAAATTGATGGTGCAATCAATTGGCGAGATAGACATGACGAAAGAAATTAATCAAAAAAACGTGAAAACGCTAGAAGAATGGGAGAGTGGAAGAAATCCTTATGAACCGAAAGAAGTGACTGCAGCAATG
>ADW11138
ATGGAAAAGTTTACCGACCTCAACTACACATTGAGTGTAATCACTTTAATGAATAGCACATTACATACAATACTAGAGGATCCAGGAATGGCGTATTTTCCTTATATTGCATCTGTCCTGACAGTTTTATTTACATTACACAAAGCGTCAATTCCAACGATGAAAATAGCATTGAAGACGTCAAAATGTTCGTATAAAGTAGTAAAGTATTGCATTGTGACAATCCTTAATACATTATTAAAGTTAGCAGGTTACAAAGAACAAATTACTACTAAAGATGAAATGGAAAAACAAATGGACAGAGTTGTTAAAGAAATGAGACGTCAATTAGAAATGATTGATAAACTAACTACACGTGAAATTGAACAAGTCGAATTACTTAAACGCATCTACGATAAATTAATAGTGCGATCAACTGATGAGATAGATATGACAAAAGAAATTAATCAAAAGAACGTAAGAACGCTAGAAGAGTGGGAGAGCGGAAAAAATCCTTATGAACCAAAAGAAGTGACTGCAACGATG
>AFQ20913
ATGGATAAGCTTGCCGACCTCAACTACACATTGAGTGTAATCACTTTAATGAATGACACATTACATTCTATAATTCAGGATCCTGGGATGGCGTATTTTCCATATATTGCATCTGTCCTAACAGTTCTATTCACATTACATAAAGCTTCAATTCCAACCATGAAGATAGCGTTGAAAACATCAAAATGTTCGTATAAAGTGATTAAATATTGTATGGTCACAATTATTAACACTCTCTTAAAATTGGCTGGATATAAAGAACAGGTTACTACTAAAGACGAGATTGAGCAGCAGATGGACAGAATCGTTAAAGAGATGAGACGTCAGTTGGAAATGATTGATAAGTTAACTACTCGTGAAATTGAACAGGTTGAATTACTTAAACGCATACATGACAAATTGATAACTAGACCAACTGACGTTATAGATATGTCAAAAGAATTTAATCAGAAGAACGTTAGAACGCTAGATGAATGGGAAAGTGGAAAAAATCCATATGAACCGTCAGAAGTGACTGCATCCATG
>AFJ68349
ATGGATAAGCTTGCCGACCTCAACTACACATTGAGTGTAATCACTTTAATGAATGACACATTGCATTCTATAATTCAAGATCCTGGAATGGCGTATTTTCCATATATTGCATCTGTTCTAACAGTTTTATTCACATTACATAAAGCTTCAATTCCAACCATGAAAATAGCATTGAAAACATCAAAATGTTCATATAAAGTGATTAAATATTGTATAGTCACGATCATTAATACTCTTTTAAAATTGGCTGGATATAAAGAGCAAGTCACTACAAAGGACGAAATTGAGCAACAGATGGACAGAATTGTTAAAGAGATGAGACGTCAGTTAGAGATGATTGATAAACTAACTACTCGTGAAATTGAACAGGTTGAATTGCTTAAACGTATACATGACAATCTGATAACTAGACCAGCTGACGTTATAGATATGTCGAAGGAATTCAATCAGAAAAACATTAAAACGCTAGATGAATGGGAGAGTGGAAAAAATCCATATGAACCGTCAGAAGTGACTGCATCCATG
>ACJ66769
ATGGATAAGCTTGCCGACCTCAACTACACATTGAGTGTAATCACTTTAATGAATGACACATTGCATTCTATAATTCAGGACCCTGGAATGGCGTATTTTCCATATATTGCATCTGTTCTAACAGTTTTATTCACATTACATAAAGCTTCAATTCCAACAATGAAAATAGCATTAAAAACGTCAAAATGTTCATACAAAGTGATCAAGTATTGTATAGTCACAATTATTAATACTCTTTTAAAATTGGCAGGATATAAAGAACAAGTTACCACTAAAGACGAAATTGAGCAACAGATGGATAGAATTGTAAAAGAGATGAGACGTCAACTAGAGATGATTGATAAATTAACTACTCGTGAAATTGAACAAGTTGAATTGCTTAAACGTATACATGACAATTTAATAACTAGACCAGTTGACAGTGTAGATATGATGAAGGAATTTAATCAGAAGAATATAAAAACGCTAGATGAGTGGGAGAGCGGAAAAAATCCATATGAACCGATAGAAGTGACTGCATCTATG
>AGE47195
ATGGAAAAGCTTACCGACCTCAACTACACATTGAGTGTAATCACTCTAATGAACAGTACACTACATACAATACTAGAGGATCCAGGGATGGCGTATTTTCCTTATATTGCATCTGTCCTAACGGTTTTGTTCACATTGCATAAAGCATCAATTCCAACAATGAAAATAGCATTGAAAACGTCAAAATGTTCGTATAAAGTAGTAAAGTATTGTATTGTAACAATTTTTAACACGTTACTGAGACTAGCAGGTTATAAAGAGCAGATAACTACTAAAGATGAAATAGAAAAACAAATGGACAGAGTCGTTAAAGAAATGAGACGTCAGCTGGAAATGATTGATAAACTGACTACACGTGAAATTGAGCAAGTAGAGCTACTTAAACGTATATATGATAAATTGATAGTGCAATCAATTGGCGAGATAGACATGACGAAAGAAATTAATCAAAAGAACGTGAAAACGCTAGAAGAATGGGAGAGTGGAATAAATCCTTATGAACCGAAAGAAGTGACTGCAGCAATG
>ACJ54826
ATGGATAAGCTTGCCGACCTCAACTACACATTGAATGTAATCACTTTAATGAATGACACATTGCATTCTATAATTCAGGACCCTGGAATGGCGTATTTTCCATATATTGCATCTGTTCTAACAGTATTGTTCACATTACATAAAGCTTCAATTCCAACAATGAAAATAGCATTAAAAACATCAAAATGTTCATACAAAGTGATCAAGTATTGTATAGTCACAATTATTAATACTCTTTTGAAATTGGCAGGATATAAAGAACAAGTTACCACTAAAGACGAAATTGAGCAACAGATGGATAGAATTGTAAAAGAGATGAGACGTCAGCTGGAGATGATTGATAAATTAACTACTCGTGAAATTGAACAAGTTGAATTGCTTAAACGTATACATGACAATTTAATAACTAGACCAGTTGACATTGTAGATATGACGAAGGAATTTAATCAGAAGAATATAAAAACGCTAGATGAGTGGGAGAGCGGAAAAAATCCATATGAACCGATAGAAGTGACTGCATCAATG
>ACJ54821
ATGGAAAAGTTTACCGACCTCAACTACACATTGAGTGTAATCACTTTAATGAATAGCACATTACATACAATACTAGAGGATCCAGGAATGGCGTATTTTCCTTATATCGCATCTGTCCTGACAGTTTTATTTACATTACACAAAGCGTCAATTCCAACGATGAAAATAGCATTGAAGACGTCAAAATGTTCGTATAAAGTAGTAAAGTATTGCATTGTGACAATCCTTAATACATTATTAAAGTTAGCAGGTTACAAAGAACAAATTACTACTAAAGATGAAATGGAAAAACAAATGGACAGAGTTGTTAAAGAAATGAGACGTCAATTAGAAATGATTGATAAACTAACTACACGTGAAATTGAACAAGTCGAATTACTTAAACGCATCTACGATAAATTAATAACGCGATCAACTGATGAGATAGATATGACAAAAGAAATTAATCAAAAGAACGTAAGAACGCTAGAAGAGTGGGAGAGCGGAAAAAATCCTTATGAACCAAAAGAAGTGACTGCAGCGATG
>AGE99482
ATGGATAAGCTTGCCGACCTCAACTACACATTGAGTGTGATCACTTTAATGAATGACACATTACATTCTATAATTCAGGATCCTGGAATGGCGTATTTTCCATATATTGCATCTGTTCTAACAGTTTTGTTCACATTACATAAAGCTTCAATTCCAACCATGAAAATAGCATTGAAAACATCAAAATGTTCATATAAAGTAATTAAATATTGTACAGTCACGATCATTAATACTCTTTTAAAATTGGCAGGATATAAAGAACAGGTTACTACTAAAGACGAAATTGAGCAACAGATGGATAGAATCGTTAAAGAAATGAGACGTCAGTTGGAAATGATTGATAAATTAACTACTCGTGAAATTGAACAAGTTGAATTACTTAAACGTATACATGACAACCTGATAACTAGACCAGTTGACGTTATAGATATGTCGAAGGAATTTAATCAGAAGAATATCAAAACGCTAGATGAATGGGAGAGTGGAAAAAATCCATATGAACCGGCAGAAGTGACTGCATCCATG
>AFJ94708
ATGGAAAAGCTTACCGACCTCAACTACACATTGAGTGTAATCACTCTTATGAATGATACCTTGCATACCATAATGGAGGATCCTGGAATGGCGTATTTTCCATACATTGCTTCTGTCTTAACTGTACTATTTGCATTACATAAGGCTTCAGTTCCAACCATGAAGATTGCTCTTAAAACGTCAAAGTGTTCATATAAAGTAATCAAATATTGCATTGTTTCAATTTTTAACACTCTACTGAAACTAGCTGGATATAAAGAACAGATTACTACTAAAGATGAAATTGAAAAGCAAATGGACAGAGTTGTAAAAGAAATGAGACGTCAGCTGGAAATGATTGATAAGCTAACCACTAGAGAGATTGAGCAAGTCGAACTGCTTAAACGAATTCATGATATGTTGATAATTAAACCAGTTGACAAAATTGATATGTCACAAGAATTTAATCAGAAACATTTCAAAACGCTAAATGAGTGGGCTGAAGGTGAAAATCCATATGAACCAAAAAAGGTGACTGCATCATTG
>ACZ51575
ATGGATAAGCTTGCCGACCTCAACTACACATTGAGTGTGATCACTTTAATGAATGACACATTACATTCCATAATTCAAGATCCTGGAATGGCGTATTTTCCATATATTGCATCTGTTCTAACAGTTTTGTTTACGTTACATAAAGCTTCAATTCCAACCATGAAAATAGCGTTGAAAACATCAAAATGTTCATATAAAGTTATTAAATATTGTATAGTCACGATCATTAACACCCTTTTAAAATTGGCTGGATATAAAGAGCAGGTTACTACTAAAGACGAAATTGAACAACAGATGGACAGGATTGTCAAAGAGATGAGACGTCAGCTGGAGATGATTGATAAACTAACTACTCGTGAAATTGAACAGGTTGAATTGCTTAAACGTATACATGATAACCTGATAACTAGAACAGTTGACGTTATAGATATGTCGAAGGAATTCAATCAGAAAAACATCAAAACGCTAGATGAATGGGAGAGTGGAAAGAATCCATATGAACCGTCAGAAGTGACTGCATCCATG
>ADP68540
ATGGAAAAGTTTACCGATCTCAATTATACACTGAGTGTGATTACGCTTATGAATGACACGCTACATACTATAATGGAAGATCCTGGAATGGCGTATTTTCCTTACATAGCTTCGGTATTGACAGTTTTGTTTACTTTGCACAAAGCTTCTGTTCCTACTATGAAGATTGCACTGAAAACATCAAAGTGTTCATATAAAGTAGTTAAATATTGTATTGTGTCCATATTCAATACTCTACTAAAACTAGCTGGTTATAAAGAGCAAATTACTACGAAAGAGGAAATTGAGAAACAGATGGATAGAGTTGTGAAAGAAATGAGACGCCAGCTAGAGATGATTGATAAGCTTACTACTAGAGAAATAGAGCAAGTAGAACTACTTAAAAGAATTTATGATATGATGATTGTCAGACCTACTGAAAAAGTTGATATGTCTCTTGAAACTAATCAAAAGTATTTTAAAACGTCTGGTGAATGGAAAAATGGAGAGAATCCATACGAACCAAAAGAAGTAACTGCCTCTTTG
>AGE45426
ATGGAAAAGCTTACCGACCTCAATTACACATTGAGTGTAATCACTCTAATGAACAATACATTACACACAATACTAGAGGATCCAGGAATGGCGTATTTTCCCTATATTGCATCTGTCCTGACGGTCTTGTTCACATTGCACAAAGCGTCAATTCCAACGATGAAAATAGCATTAAAGACGTCAAAATGTTCGTATAAAGTGGTGAAGTATTGCATTGTAACAATTTTCAATACGTTATTGAAACTAGCGGGTTATAAAGAACAGATAACTACTAAAGATGAAATAGAAAAACAAATGGACAGAGTCGTTAAAGAAATGAGACGTCAGTTGGAAATGATTGATAAACTGACTACGCGTGAGATTGAACAAGTAGAGCTACTTAAACGTATCCATGATAAATTGATAGTGCGACCAACTGGCGAGATAGACATGACAAAAGAAATTAATCAAAAGAACGTGAAAACGCTAGAAGAATGGGAGAATGGAAGAAATCCTTATGAACCAAAGGAAGTGACTGCAGCAATG
>AGE98430
ATGGATAAGCTTGCCGACCTCAACTACACATTGAGTGTAATCACTTTAATGAATGACACATTACATTCTATAATTCAGGATCCTGGAATGGCGTATTTTCCATATATTGCATCTGTTCTAACAGTTTTGTTTACATTACATAAAGCTTCAATCCCAACCATGAAAATAGCATTGAAAACATCAAAATGTTCATATAAAGTGATTAAATATTGTATAGTCACGATTATTAATACTCTTTTAAAATTGGCTGGATATAAAGAGCAGGTTACTACTAAAGACGAAATTGAGCAACAGATGGACAGAATTGTTAAAGAGATGAGACGTCAGCTGGAGATGATTGATAAATTAACTACTCGTGAAATTGAACAGGTTGAATTACTTAAACGTATACATGACAACATGATAACTAGATCAGTTGACGTTATAGATATGTCGAAAGAATTCAATCAGAAAAACATTAAAACGCTAGATGAATGGGAGAGTGGAAAGAATCCATATGAACCGTCAGAAGTGACTGCATCCATG
>ACZ51875
ATGGATAAGCTTGCCGACCTCAACTACACATTGAGTGTAATCACTTTAATGAATGACACATTGCATTCTATAATTCAGGATCCTGGAATGGCGTATTTTCCATATATTGCATCTGTTCTAACAGTTTTGTTCACATTACATAAAGCTTCAATTCCAACCATGAAAATAGCGTTAAAAACATCAAAATGTTCATATAAAGTGATTAAACATTGTATGGTCACGATCATTAATACTCTTTTAAAATTGGCTGGATATAAAGAACAGGTTACTAATAAAGACGAAATTGAGCAACAGATGGATAGAATTGTTAAAGAAATGAGACGTCAGCTGGAGATGATTGATAAACTAACTACTCGTGAAATTGAACAGGTTGAATTGCTTAAAAGTATACATGACAACTTGATAACTAGACCAGTTGACGTTATAGATATGTCAAAGGAATTCAATCAGAAAAACATCAAAACGCTAGATGAATGGGAGAATGGAAAAAATCCATATGAATCATCAGAGGTGACTGCATCCATG
>AGE99040
ATGGATAAGCTTGCCGACCTCAACTACACATTGAGTGTGATCACTTTAATGAATGACACATTACATTCTATAATTCAGGATCCTGGAATGGCGTATTTTCCATATATTGCATCTGTTCTAACAGTTTTGTTCACATTACATAAAGCTTCAATTCCAACCATGAAAATAGCATTGAAAACATCAAAATGTTCATATAAAGTAATTAAATATTGTACAGTCACGATCATTAATACTCTTTTAAAATTGGCAGGATATAAAGAACAGGTTACTACTAAAGACGAAATTGAGCAACAGATGGATAGAATCGTTAAAGAAATGAGACGTCAGTTGGAAATGATTGATAAATTAACTACTCGTGAAATTGAACAAGTTGAATTACTTAAACGTATACATGACAACCTGATAACTAGACCAGTTGACGTTATAGATATGTCGAAGGAATTTAATCAGAAGAATATCAAAACGCTAGATGAATGGGAGAGTGGAAAAAATCCATATGAACCGGCAGAAGTGACTGCATCCATG
>AGF86231
ATGGAAAAGCTTACCGACCTCAACTATACATTGAGTGTAATCACTCTAATGAACGACACATTGCACACGATACTTGAAGATTCAGGGATGGCGTATTTTCCTTATATAGCATCTGTCCTAACAGTTTTGTTTACGTTGCATAAAGCATCTATTCCAACAATGAAAATTGCTCTAAAGACATCCAAATGTTCATACAAAGTGGTGAAGTATTGTATCGTGACAATTTTCAATACGTTATTGAAATTGGCAGGTTATAAAGAGCAGATTACCACAAAAGACGAGATAGAAAAACAGATGGACAGAGTAGTCAAAGAGATGAGACGTCAGCTAGAAATGATTGATAAATTGACTACACGTGAAATTGAACAAGTGGAATTGCTGAAACGTATTTACGATAAATTGATGATACGAACAGCGGACGAGATGGATATGACGAAAGAAATCAATCAAAAGAACGTGAGAACGCTAGAAGAATGGGAAAATGGGAAAAATCCTTATGAACCAAAAGAAGTGACTGCAGCAATG
>AGE98977
ATGGATAAGCTTGCCGACCTTAACTACACATTGAGTGTAATCACTTTAATGAATGACACATTACATTCTATAATTCAGGATCCTGGAATGGCGTATTTTCCATATATTGCATCTGTTTTAACAGTTTTGTTCACATTACATAAAGCTTCAATTCCAACAATGAAGATAGCATTGAAAACATCAAAATGTTCATATAAAGTGGTCAAATACTGTATAGTCACGATCATTAATACTCTTTTAAAATTGGCCGGATATAAAGAACAAGTTACTACTAAAGATGAAATTGAGCAACAGATGGACAGAATTGTAAAAGAGATGAGACGTCAGCTGGAGATGATTGATAAATTAACTACCCGTGAAATTGAACAAGTTGAATTGCTTAAACGTATACATGACAACCTGATAACTAAACCAGTTGACGTTATAGATATGACGAAGGAATTTAATCAGAAGAATATAAAAACGCTAGATGAGTGGGAGAATGGAAAAAATCCATATGAACCGGCAGAAGTGACTGCATCTATG
>ABC66306
ATGGATAAACTTACCGACCTCAATTACACATTGAGCGTGATCACTTTAATGAATAGTACATTGCATACAATATTGGAAGATCCAGGGATGGCGTATTTTCCATACATAGCATCTGTGTTGACTGTTCTGTTCACTTTACATAAAGCATCAATTCCAACAATGAAACTTGCGTTAAAAACATCTAGATGTTCTTACAAAGTTATTAAATATTGCGTTGTAACTACATTTAATGCATTGTTGAAATTAGCTGGATATAAAGAACAAGTAACTACTAAAGATGAAATTGAAAAGCAGATGGACAGAGTAGTCAGAGAAATGAGACGTCAGTTGGAAATGATTGATAAATTGACAACTCGTGAAATTGAACAGGTGGAACTGCTAAGACGTATATACGACAGATTAATGGTACAAGAGACTGACGAAATAGACATGTCAAAGGAGATCAATCAGAAAAATATACGAACGCTAAATGAATGGGAGAATGGAAAGAATCCATACAAACCAAGCGAAGTGACTGCATCATTG
>AGE98978
ATGGATAAGCTTGCTGACCTCAACTACACATTGAGTGTAATCACTTTAATGAATGACACACTACATTCCATTATTCAAGATCCAGGAATGGCGTATTTTCCATATATTGCATCTGTTCTGACTGTTTTGTTTACTCTACATAAAGCGTCAATTCCAACAATGAAAATAGCATTAAGAACATCGAAGTGTTCATACAAAGTAATTAAATATTGCATAGTCACAATCATTAATACCCTTCTAAAGTTGGCTGGTTATAAAGAACAAGTTACTACTAAGGATGAAATTGAACAACAGATGGACAGAATTGTTAAAGAGATGAGGCGTCAACTGGAGATGATTGACAAATTGACAACTCGTGAGATTGAGCAGGTTGAGTTACTTAAACGTATACATGATAAGTTAGTGGCTAGACCAGTTGATGCTATAGATATGTCGAAAGAATTTAATCAGAAGAACATTAGAACGCTAGATGAATGGGAAAACGGAAAAAATCCATATGAACCATCAGAAGTGACTGCATCTATG
>AGE46907
ATGGAAAAGTTTACCGACCTCAACTACACATTGAGTGTAATCACTTTAATGAATAGCACATTACATACAATACTAGAGGATCCAGGAATGGCGTATTTTCCTTATATTGCATCTGTCCTGACAGTTTTGTTTACATTACACAAAGCGTCAATTCCAACGATGAAAATAGCATTGAAGACGTCAAAATGTTCGTATAAAGTAGTAAAGTATTGCATTGTAACAATTCTTAATACATTATTAAAGTTAGCAGGTTACAAAGAACAAATTACTACTAAAGATGAAATAGAAAAACAAATGGACAGAGTTGTTAAAGAAATGAGACGTCAATTGGAGATGATTGATAAACTAACTACACGTGAGATTGAACAAGTCGAATTACTTAAACGTATCTATGATAAATTAATAGTGCGATCAACTGATGAGATAGATATGACAAAAGAAATTAATCAAAAGAACGTAAGAACGCTAGAAGAGTGGGAGAGCGGAAAAAATCCTTATGAACCAAAAGAAGTGACTGCAGCGATG
>ACZ51970
ATGGATAAGCTTGCCGACCTCAACTACACATTGAGTGTAATCACTTTAATGAATGACACATTGCATTCTATAATTCAGGATCCTGGAATGGCGTATTTTCCATATATTGCATCTGTTCTAACAGTTTTGTTCACATTACATAAAGCTTCAATTCCAACCATGAAAATAGCGTTAAAAACATCAAAATGTTCATATAAAGTGATTAAACATTGTATGGTCACGATCATTAATACTCTTTTAAAATTGGCTGGATATAAAGAACAGGTTACTAATAAAGACGAAATTGAGCAACAGATGGATAGAATTGTTAAAGAAATGAGACGTCAGCTGGAGATGATTGATAAACTAACTACTCGTGAAATTGAACAGGTTGAATTGCTTAAAAGTATACATGACAACTTGATAACTAGACCAGTTGACGTTATAGATATGTCAAAGGAATTCAATCAGAAAAACATCAAAACGCTAGATGAATGGGAGAATGGAAAAAATCCATATGAATCATCAGAGGTGACTGCATCCATG
>AFQ20923
ATGGATAAGCTTGCCGACCTCAACTACACATTGAGTGTAATCACTTTAATGAATGACACATTACATTCTATAATTCAGGATCCTGGGATGGCATATTTTCCATATATTGCATCTGTCCTAACAGTTCTATTCACATTACATAAAGCTTCAATTCCAACCATGAAGATAGCGTTGAAAACATCAAAATGTTCGTATAAAGTGATTAAATATTGTATGGTCACAATTGTTAACACTCTCTTAAAATTGGCTGGATATAAAGAACAGGTTACTACTAAAGGCGAGATTGAGCAGCAGATGGACAGAATCGTTAAAGAGATGAGACGTCAGTTGGAAATGATTGATAAGTTAACTACTCGTGAAATTGAACAGGTTGAATTACTTAAACGCATACATGACAAATTGATAACTAGACCAACTGACGTTATAGATATGTCAAAAGAATTTAATCAGAAGAACGTTAGAACGCTAGATGAATGGGAAAGTGGAAAAAATCCATATGAACCGTCAGAAGTGACTGCATCCATG
>ACV73808
ATGGAAAAGCTTACCGACCTCAATTACACATTGAGTGTAATCACTCTAATGAACAGTACATTGCATACAATACTGGAAGACCCAGGGATGGCGTATTTTCCTTACATTGCATCTGTCCTGACAGTCTTGTTCACACTGCATAAAGCGTCAATTCCGACGATGAAAATTGCATTAAAGACGTCAAAATGCTCGTATAAGGTGGTGAAGTATTGCATTGTAACAATTTTTAATACATTATTGAAACTAGCAGGTTATAAAGAACAGATCACTACTAAAGATGAAATAGAAAAACAAATGGACAGAGTTGTTAAAGAAATGAGACGTCAGTTGGAAATGATTGATAAGTTAACTACACGTGAGATTGAGCAAGTTGAATTACTTAAACGTATTTATGATAAATTGGTGGTGCGATCAACTGACGAGATAGATATGACAAAAGAAATCAATCAAAAGAACGTGAAAACGCTAGAAGAGTGGGAAAGTGGGAAAAATCCTTATGAACCAAAGGAAGTGACTGCAGCAATG
>ACZ51899
ATGGATAAGCTTGCCGACCTCAACTACACATTGAGTGTAATCACTTTAATGAATGACACATTGCATTCTATAATTCAGGATCCTGGAATGGCGTATTTTCCATATATTGCATCTGTTCTAACAGTTTTGTTCACATTACATAAAGCTTCAATTCCAACCATGAAAATAGCGTTAAAAACATCAAAATGTTCATATAAAGTGATTAAACATTGTATGGTCACGATCATTAATACTCTTTTAAAATTGGCTGGATATAAAGAACAGGTTACTAATAAAGACGAAATTGAGCAACAGATGGATAGAATTGTTAAAGAAATGAGACGTCAGCTGGAGATGATTGATAAACTAACTACTCGTGAAATTGAACAGGTTGAATTGCTTAAAAGTATACATGACAACTTGATAACTAGACCAGTTGACGTTATAGATATGTCAAAGGAATTCAATCAGAAAAACATCAAAACGCTAGATGAATGGGAGAATGGAAAAAATCCATATGAATCATCAGAGGTGACTGCATCCATG
>BAD84188
ATGGATAAGCTTGCCGACCTCAACTACACATTGAGTGTAATCACTTTAATGAATGACACATTACATTCTATAATTCAGGACCCTGGAATGGCGTATTTTCCATATATTGCATCTGTTCTAACAGTTTTGTTCACATTACATAAAGCTTCAATTCCAACAATGAAAATAGCATTAAAAACGTCAAAATGTTCATACAAAGTGATCAAGTATTGTATAGTCACAATTATTAATACTCTTTTAAAATTGGCGGGATATAAAGAACAAGTTACCACTAAAGATGAAATTGAGCAACAGATGGATAGAATTGTAAAAGAGATGAGACGTCAGCTGGAGATGATTGATAAATTAACTACTCGTGAAATTGAACAGGTTGAATTGCTTAAGCGTATACATGACAATTTAATAACTAGACCAGTTGACATTGTAGATATGACGAAGGAATTCAATCAGAAGAATGTAAAAACGCTAGACGAGTGGGAGAACGGAAAAAATCCATATGAACCGATAGAAGTGACTGCATCTATG
>AGE98859
ATGGATAAGCTTGCCGACCTCAACTACACATTGAGTGTAATCACTTTAATGAATGACACATTGCATTCTATAATTCAAGATCCTGGAATGGCGTATTTTCCATATATTGCATCTGTTCTAACAGTTTTATTCACATTACATAAAGCTTCAATTCCAACCATGAAAATAGCATTGAAAACATCAAAATGTTCATATAAAGTGATTAAATATTGTATAGTCACGATCATTAATACTCTTTTAAAATTGGCTGGATATAAAGAGCAGGTTACTACAAAAGACGAAATTGAGCAACAGATGGACAGAATTGTTAAAGAGATGAGACGTCAGCTGGATATGATTGATAAATTAACTACTCGTGAAATTGAACAGGTTGAATTGCTTAAACGTATACATGACAACCTGATAACTAGACCAGTTGACGTCATAGATATGTCGAAGGAATTCAATCAGAAAAACATCAAAACGCTAGATGAATGGGAGAGTGGAAAAAATCCATATGAACCGTCAGAAGTGACTGCATCCATG
>BAD84187
ATGGATAAGCTTGCCGACCTCAACTACACATTGAGTGTAATCACCTTAATGAATGACACATTGCATTCTATAATTCAGGACCCTGGAATGGCGTATTTTCCATATATTGCATCTGTTCTAACAGTGTTGTTCACATTACATAAAGCTTCAATTCCAACAATGAAAATAGCATTAAAAACGTCAAAATGTTCATACAAAGTGATCAAGTATTGTATAGTCACAATTATTAATACTCTTTTAAAATTGGCAGGATATAAAGAACAAGTTACCACTAAAGACGAAATTGAGCAACAGATGGATAGAATTGTAAAAGAGATGAGACGTCAGCTGGAGATGATTGATAAATTAACTACTCGTGAAATTGAACAAGTTGAATTGCTTAAACGTATATATGACAATTTAATAACCAGACCAGTTGACATTGTAGATATGACGAAGGAATTTAATCAGAAGAATATAAAAACGCTAGATGAGTGGGAGAGCGGAAAAAATCCATATGAACCGATAGAGGTGACTGCATCTATG
>BAD84185
ATGGATAAGCTTGCCGACCTCAACTACACATTGAGTGTAATCACTTTAATGAATGACACATTACATTCTATAATTCAGGACCCTGGAATGGCGTATTTTCCATATATTGCATCTGTTCTAACAGTTTTGTTCACATTACATAAAGCTTCAATTCCAACAATGAAAATAGCATTAAAAACGTCAAAATGTTCATACAAAGTGATCAAATACTGTATAGTCACAATTATTAATACTCTTTTAAAATTGGCAGGATATAAAGAACAAGTTACCACTAAAGACGAAATTGAGCAACAGATGGATAGAATTGTAAAAGAAATGAGACGTCAGCTGGAGATGATTGATAAATTAACTACTCGTGAAATTGAACAAGTTGAATTGCTTAAACGTATACATGACAACTTAATAACTAGACCAGTTGACATTATAGATATGACGAAGGAATTTAATCAGAAGAATATAAAAACGCTAGATGAGTGGGAGAACGGAAAAAATCCATATGAACCGATAGAAGTGACTGCATCTATG
>ACZ51719
ATGGATAAGCTTGCCGACCTCAACTATACATTGAGTGTGATCACTTTAATGAATGACACATTACATTCCATAATTCAAGATCCTGGAATGGCGTATTTTCCATATATTGCATCTGTTCTAACAGTTTTATTTACGTTACATAAAGCTTCAATTCCAACCATGAAAATAGCGTTGAAAACATCAAAATGTTCATATAAAGTTATTAAATATTGTATAGTCACGATCATTAACACCCTTTTAAAATTGGCTGGATATAAAGAGCAGGTTACTACTAAAGACGAAATTGAACAACAGATGGACAGGATTATTAAAGAGATGAGACGTCAGCTGGAGATGATTGATAAACTAACTACTCGTGAAATTGAACAGGTTGAATTGCTTAAACGTATACATGATAACCTAATAACTAGAACAGTTGACGTTATAGATATGTCGAAGGAATTCAATCAGAAAAACATCAAAACGCTAGATGAATGGGAGAGTGGAAAGAATCCATATGAACCGTCAGAAGTGACTGCATCTATG
>AGE98996
ATGGATAAGCTTGCCGACCTCAACTACACATTGAGTGTGATCACTTTAATGAATGACACATTACATTCTATAATTCAGGATCCTGGAATGGCGTATTTTCCATATATTGCATCTGTTCTAACAGTTTTGTTCACATTACATAAAGCTTCAATTCCAACCATGAAAATAGCATTGAAAACATCAAAATGTTCATATAAAGTAATTAAATATTGTACAGTCACGATCATTAATACTCTTTTAAAATTGGCAGGATATAAAGAACAGGTTACTACTAAAGACGAAATTGAGCAACAGATGGATAGAATCGTTAAAGAAATGAGACGTCAGTTGGAAATGATTGATAAATTAACTACTCGTGAAATTGAACAAGTTGAATTACTTAAACGTATACATGACAACCTGATAACTAGACCAGTTGACGTTATAGATATGTCGAAGGAATTTAATCAGAAGAATATCAAAACGCTAGATGAATGGGAGAGTGGAAAAAATCCATATGAACCGGCAGAAGTGACTGCATCCATG
>AFQ20926
ATGGATAAACTTGCCGACCTCAACTACACATTGAGTGTAATCACTTTAATGAATGACACATTGCATTCTATAATTCAGGATCCTGGAATGGCGTATTTTCCATATATTGCATCTGTTCTAACAGTTTTGTTCACATTACATAAAGCTTCAATTCCAACAATGAAAATAGCATTAAAAACATCAAAATGTTCATACAAAGTGATCAAATACTGTATAGTCACAATTGTTAATACTCTTTTAAAATTGGCAGGATATAAAGAACAAGTCACCACTAAAGACGAAATTGAGCAACAGATGGATAGGATTATAAAAGAGATGAGACGTCAGCTGGAGATGATTGATAAATTAACTACTCGTGAAATTGAACAAGTTGAATTGCTTAAACGTATACATGACAACTTAATAACTAGACCGGTTGACACTATAGATATGACGAAGGAATTTAATCAGAAGAATATAAAAACGCTAGATGAATGGGAGAACGGAAAAAATCCATATGAACCAATAGAAGTGACTGCATCTATG
>AGE47446
ATGGAAAAGTTTACCGACCTCAACTACACATTGAGTGTAATCACTTTAATGAATAGTACATTACATACAATACTAGAGGATCCAGGAATGGCGTATTTTCCTTATATTGCATCTGTCCTGACAGTTTTGTTTACATTACACAAAGCGTCAATTCCAACAATGAAAATAGCATTGAAGACGTCAAAATGTTCGTATAAAGTAGTAAAGTATTGTATTGTAACGGTTCTTAATACATTATTAAAGTTAGCAGGTTACAAAGAACAAATTACTACTAAAGATGAAATAGAAAAACAAATGGACAGAGTTGTTAAAGAAATGAGACGTCAGTTAGAGATGATTGATAAACTAACTACACGTGAAATTGAACAAGTTGAATTACTTAAACGCATCTACGATAAATTAATAGTGCGATCGACTGATGAAATAGATATGACAAAAGAAATTAATCAAAAGAACGTAAGAACGCTAGAAGAGTGGGAGAGCGGGAAAAATCCTTATGAACCAAAAGAAGTGACTGCAGCGATG
>AEB79456
ATGGATAAGCTTGCCGACCTCAACTACACATTGAGTGTAATCACTTTAATGAATGACACATTGCATTCTATAATTCAGGACCCTGGAATGGCGTATTTTCCATATATTGCATCTGTTCTAACGGTTTTGTTCACATTACATAAAGCTTCAATTCCAACAATGAAAATAGCATTAAAAACGTCAAAATGTTCATATAAAGTGATCAAGTATTGTATAGTCACAATTATTAATACTCTTTTAAAATTGGCAGGGTATAAAGAACAAGTTACCACTAAAGATGAAATTGAGCAACAGATGGATAGAATTGTAAAAGAGATGAGACGTCAGCTGGAGATGATTGATAAATTAACTACTCGTGAAATTGAACAAGTTGAATTGCTTAAACGTATACATGACAATTTAATAACTAGACCAGTTGACATTGTAGATATGACGAAGGAATTTAATCAGAAGAATATAAAAACGCTAGATGAATGGGAGAACGGAAAAAATCCATATGAACCGATAGAAGTGACTGCATCTATG
>AEB79455
ATGGATAAGCTTGCCGACCTCAACTACACATTGAGTGTAATCACTTTAATGAATGACACATTACATTCTATAATTCAGGACCCTGGAATGGCGTATTTTCCATATATTGCATCTGTTCTAACAGTGTTGTTCACATTACATAAAGCTTCAATTCCAACAATGAAAATAGCATTAAAAACGTCAAAATGTTCATACAAAGTGATCAAGTATTGTATAGTCACAATTATTAATACTCTTTTAAAATTGGCAGGATATAAAGAACAAGTTACCACTAAAGACGAAATTGAGCAACAGATGGATAGAATTGTAAAAGAGATGAGACGTCAGCTGGAGATGATTGATAAATTAACTACTCGTGAAATTGAACAAGTTGAATTGCTTAAACGTATACATGACAATTTAATAACTAGACCAGTTGACATTGTAGATATGACGAAGGAATTTAATCAGAAGAATATAAAAACGCTAGATGAGTGGGAGAGCGGAAAAAATCCATATGAACCGATAGAAGTGACTGCATCTATG
>AGH16347
ATGGATAAGCTTGCCGACCTCAACTACACATTGAGTGTAATCACTTTAATGAATGACACATTGCATTCTATAATTCAAGATCCTGGAATGGCGTATTTTCCATATATTGCATCTGTTCTAACAGTGTTGTTCACAYTACATAAAGCTTCAATTCCAACCATGAAAATAGCATTGAAAACATCAAAATGTTCATATAAAGTGATTAAATATTGTATAGTCACRATCATTAATACTCTTTTAAAATTGGCTGGATATAAAGAGCAGGTTACTACAAAAGACGAAATTGAGCAACAAATGGACAGAATTGTTAAAGAGATGAGACGTCAGTTGGAGATGATTGATAAATTAACTACTCGTGAAATTGAACAGGTTGAATTGCTTAAACGTATACATGACAACCTGGTAACTAGACCAGTTGACGTTATAGATATGTCGAAGGAATTCAATCAGAAAAACATCAAAACGCTAGATGAATGGGAGAGTGGAAAAAATCCATATGAACCGTCAGAAGTGACTGCATCCATG
>AEB79453
ATGGATAAGCTTGCCGACCTCAACTACACATTGAGTGTAATCACTTTAATGAATGACACATTACATTCTATAATTCAGGACCCTGGAATGGCGTATTTTCCATATATTGCATCTGTTCTAACAGTGTTGTTCACATTACATAAAGCTTCAATTCCAACAATGAAAATAGCATTAAAAACGTCAAAATGTTCATACAAAGTGATCAAGTATTGTATAGTCACAATTATTAATACTCTTTTAAAATTGGCAGGATATAAAGAACAAGTTACCACTAAAGACGAAATTGAGCAACAGATGGATAGAATTGTAAAAGAGATGAGACGTCAGCTGGAGATGATTGATAAATTAACTACTCGTGAAATTGAACAAGTTGAATTGCTTAAACGTATACATGACAATTTAATAACTAGACCAGTTGACATTGTAGATATGACGAAGGAATTTAATCAGAAGAATATAAAAACGCTAGATGAGTGGGAGAGCGGAAAAAATCCATATGAACCGATAGAAGTGACTGCATCTATG
>AEB79452
ATGGATAAGCTTGCCGACCTCAACTACACATTGAGTGTAATCACTTTAATGAATGACACATTGCATTCTATAATTCAGGACCCTGGAATGGCGTATTTTCCATATATTGCATCTGTTCTAACGGTTTTGTTCACATTACATAAAGCTTCAATTCCAACAATGAAAATAGCATTAAAAACGTCAAAATGTTCATATAAAGTGATCAAGTATTGTATAGTCACAATTATTAATACTCTTTTAAAATTGGCAGGGTATAAAGAACAAGTTACCACTAAAGATGAAATTGAGCAACAGATGGATAGAATTGTAAAAGAGATGAGACGTCAGCTGGAGATGATTGATAAATTAACTACTCGTGAAATTGAACAAGTTGAATTGCTTAAACGTATACATGACAATTTAATAACTAGACCAGTTGACATTGTAGATATGACGAAGGAATTTAATCAGAAGAATATAAAAACGCTAGATGAATGGGAGAACGGAAAAAATCCATATGAACCGATAGAAGTGACTGCATCTATG
>AEB79451
ATGGATAAGCTTGCCGACCTCAACTACACATTGAGTGTAATCACTTTAATGAATGACACATTGCATTCTATAATTCAAGATCCTGGAATGGCGTATTTTCCATATATTGCATCTGTTCTAACAGTTTTGTTCACATTACATAAAGCTTCAATTCCAACCATGAAAATAGCATTGAAAACATCAAAATGTTCATATAAAATGATTAAATATTGTATAGTCACGATTATTAATACTCTTTTAAAATTGGCTGGATATAAAGAGCAGGTTACTACAAAAGACGAAATTGAGCAACAGATGGACAGAATTGTTAAAGAGATGAGACGTCAGCTGGATATGATTGATAAACTAACTACTCGTGAAATTGAACAGGTTGAATTGCTTAAACGTATACATGATAATCTGATAACTAGATCAATTGACGTTATAGATATGTCGAAGGAATTCAATCAGAAAACCATCAAAACGCTGGATGAATGGGAGAGTGGAAAAAATCCATATGAACCGTCAGAAGTGACTGCATCTATG
>AEB79450
ATGGATAAGCTTGCTGACCTTAACTACACATTGAGTGTAATCACTTTAATGAATGACACATTACATTCTATAATTCAGGATCCTGGAATGGCGTATTTTCCATATATTGCATCTGTTCTAACAGTTTTGTTTACATTACATAAAGCTTCAATTCCAACAATGAAAATAGCATTGAAAACATCAAAATGTTCATATAAAGTGATCAAATATTGTATAGTCACGATTATTAATACTCTTTTAAAATTGGCAGGATATAAAGAGCAGGTTACTACTAAAGATGAAATTGAGCAACAGATGGATAGAATTGTAAAAGAAATGAGACGTCAGCTGGAGATGATTGATAAATTAACCACTCGTGAAATTGAACAAGTTGAATTACTTAAACGTATACATGACAGCCTGATAACTAGACCAGTTGACGTTATAGATATGACGAAGGAATTTAATCAGAAAAATATCAAAACGCTAGATGAATGGGAGAGTGGAAAAAATCCATATGAACCGATAGAAGTGACTGCATCTATG
>AFQ20924
ATGGATAAGCTTGCTGACCTTAACTACACATTGAGTGTAATCACTTTAATGAATGACACATTACATTCTATAATTCAGGATCCTGGAATGGCGTATTTTCCATATATTGCATCTGTTCTAACAGTTTTGTTTACATTACATAAAGCTTCAATTCCAACAATGAAAATAGCATTGAAAACATCAAAATGTTCATATAAAGTGATCAAATATTGTATAGTCACGATTATTAATACTCTTTTAAAATTGGCAGGATATAAAGAGCAGGTTACTACTAAAGATGAAATTGAGCAACAGATGGATAGAATTGTAAAAGAAATGAGACGTCAGCTGGAGATGATTGATAAATTAACCACTCGTGAAATTGAACAAGTTGAATTACTTAAACGTATACATGACAGCCTGATAACTAGACCAGTTGACGTTATAGATATGACGAAGGAATTTAATCAGAAAAATATCAAAACGCTAGATGAATGGGAGAGTGGGAAAAATCCATATGAACCGATAGAAGTGACTGCATCTATG
>AGE98567
ATGGATAAGCTTGCCGACCTCAACTACACATTGAGTGTAATCACTTTAATGAATGACACATTGCATTCTATAATTCAAGATCCTGGAATGGCGTATTTTCCATATATTGCATCTGTTCTAACAGTTTTGTTCACATTACATAAAGCTTCAATTCCAACCATGAAAATAGCATTGAAAACATCAAAATGTTCATATAAAGTGATTAAATATTGTATAGTCACGATCATTAATACTCTTTTAAAATTGGCTGGATATAAAGAGCAGGTTACTACAAAAGACGAAATTGAGCAACAGATGGACAGAATTGTTAAAGAGATGAGACGTCAGCTGGAGATGATTGATAAACTAACTACTCGTGAAATTGAACAGGTTGAATTGCTTAAACGTATACATGACAACCTGATAACTAGACCAGTTGACGTTATAGATATGTCTAAGGAATTCAATCAGAAGAACATCAAAACGCTAGATGAATGGGAGAGTGGAAAAAATCCATATGAACCGTCAGAAGTGACTGCATCCATG
>ABB92472
ATGGATAAGCTTGCCGACCTCAACTACACATTGAGTGTAATCACTTTAATGAATGACACATTGCATTCTATAATTCAAGATCCTGGAATGGCGTATTTTCCATATATTGCATCTGTTCTAACAGTTTTGTTCACATTACATAAAGCTTCAATTCCAACCATGAAAATAGCATTGAAAACATCAAAATGTTCATATAAAGTGATTAAATATTGTATAGTCACGATCATTAATACTCTTTTAAAATTGGCTGGATATAAAGAGCAGGTTACTACAAAAGACGAAATTGAGCAACAGATGGACAGAATTGTTAAAGAGATGAGACGTCAGCTGGAGATGATTGATAAACTAACTACTCGTGAAATTGAACAGGTTGAATTGCTTAAACGTATACATGACAACCTGATAACTAGACCAGTTGACGTTATAGATATGTCGAAGGAATTCAATCAGAAAAACATCAAAACGCTAGATGAATGGGAGAGTGGAAAAAATCCATATGAACCGTCAGAAGTGACTGCATCCATG
>AEB79459
ATGGATAAGCTTGCCGACCTCAACTACACATTGCGTGTAATCACTTTAATGAATGACACATTGCATTCTATAATTCAGGACCCTGGAATGGCGTATTTTCCATATATTGCATCTGTTCTAACAGTTTTGTTCACATTACATAAAGCTTCAATTCCAACAATGAAAATAGCATTAAAAACGTCAAAATGTTCATATAAAGTGATCAAGTATTGTATAGTCACAATTATTAATACTCTTTTAAAATTGGCAGGGTATAAAGAACAAGTTACCACTAAAGATGAAATTGAGCAACAGATGGATAGAATTGTAAAAGAGATGAGACGTCAGCTGGAGATGATTGATAAATTAACTACTCGTGAAATTGAACAAGTTGAATTGCTTAAACGTATACATGACAATTTAATAACTAGACCAGTTGACATTGTAGATATGACGAAGGAATTTAATCAGAAGAATATAAAAACGCTAGATGAATGGGAGAACGGAAAAAATCCATATGAACCGATAGAAGTGACTGCATCTATG
>AEB79458
ATGGATAAGCTTGCCGACCTCAACTACACATTGCGTGTAATCACTTTAATGAATGACACATTGCATTCTATAATTCAGGACCCTGGAATGGCGTATTTTCCATATATTGCATCTGTTCTAACAGTTTTGTTCACATTACATAAAGCTTCAATTCCAACAATGAAAATAGCATTAAAAACGTCAAAATGTTCATATAAAGTGATCAAGTATTGTATAGTCACAATTATTAATACTCTTTTAAAATTGGCAGGGTATAAAGAACAAGTTACCACTAAAGATGAAATTGAGCAACAGATGGATAGAATTGTAAAAGAGATGAGACGTCAGCTGGAGATGATTGATAAATTAACTACTCGTGAAATTGAACAAGTTGAATTGCTTAAACGTATACATGACAATTTAATAACTAGACCAGTTGACATTGTAGATATGACGAAGGAATTTAATCAGAAGAATATAAAAACGCTAGATGAATGGGAGAACGGAAAAAATCCATATGAACCGATAGAAGTGACTGCATCTATG
>AGE98483
ATGGATAAGCTTGCCGACCTCAACTACACATTGAGTGTGATCACTTTAATGAATGACACATTACATTCTATAATTCAGGATCCTGGAATGGCGTATTTTCCATATATTGCATCTGTTCTAACAGTTTTGTTCACATTACATAAAGCTTCAATTCCAACCATGAAAATAGCATTGAAAACATCAAAATGTTCATATAAAGTAATTAAATATTGTACAGTCACGATCATTAATACTCTTTTAAAATTGGCAGGATATAAAGAACAGGTTACTACTAAAGACGAAATTGAGCAACAGATGGATAGAATCGTTAAAGAAATGAGACGTCAGTTGGAAATGATTGATAAATTAACTACTCGTGAAATTGAACAAGTTGAATTACTTAAACGTATACATGACAACCTGATAACTAGACCAGTTGACGTTATAGATATGTCGAAGGAATTTAATCAGAAGAATATCAAAACGCTAGATGAATGGGAGAGTGGAAAAAATCCATATGAACCGGCAGAAGTGACTGCATCCATG
>ACZ52150
ATGGATAAGCTTGCCGACCTCAACTACACATTGAGTGTAATCACTTTAATGAATGACACATTACATTCCATAATTCAAGATCCTGGAATGGCGTATTTTCCATATATTGCATCTGTTCTAACAGTTTTATTTACGTTACATAAAGCTTCAATTCCAACCATGAAAATAGCGTTGAAAACATCAAAATGTTCATATAAAGTTATTAAATATTGTATAGTCACGATCATTAACACCCTTTTAAAATTGGCTGGATATAAAGAGCAGGTTACTACCAAAGACGAAATTGAACAACAGATGGACAGGATTGTTAAAGAGATGAGACGTCAGCTGGAAATGATTGATAAACTAACTACTCGTGAAATTGAACAAGTTGAATTGCTTAAACGTATACATGATAACCTAATAACTAGAACAGTTGACGTTATAGATATGTCGAAGGAATTCAATCAGAAAAACATCAAAACGCTAGATGAATGGGAGAGTGGAAAGAATCCATATGAACCATCAGAAGTGACTGCATCCATG
>ACZ51803
ATGGATAAACTTGCTGACCTCAACTATACATTGAGTGTAATCACTTTAATGAATGACACATTGCATTCTATAATTCAGGATCCTGGAATGGCGTATTTTCCATATATTGCATCTGTTCTAACAGTTTTGTTCACATTACATAAAGCTTCAATTCCAACCATGAAAATAGCATTGAAAACATCAAAATGTTCATATAAAGTGATTAAATGTTGTATAGTCACGATCATTAATACTCTTTTAAAATTGGCTGGATATAAAGAGCAGGTTACTACTAAAGATGAAATTGAGCAACAGATGGACAGAATTGTTAAAGAGATGAGACGTCAACTGGAGATGATTGATAAACTAACTACTCGTGAAATTGAACAGGTTGAATTACTTAGACGTATACATGATAACCTGATAATTAAACCAGTTGACGTTATAGATATGTCGAAGGAATTTAATCAGAAAAACATCAAAACGCTAGATGAATGGGAGAGTGGAAAAAATCCATATGAACCGTTAGAAGTGACTGCATCCATG
>AGF86120
ATGGAAAAGCTTACCGACCTCAACTATACATTGAGTGTAATCACTCTAATGAACGACACATTGCACACGATACTTGAAGATTCAGGGATGGCGTATTTTCCTTATATAGCATCTGTCCTAACAGTTTTGTTTACGTTGCATAAAGCATCTATTCCAACAATGAAAATTGCTCTAAAGACATCCAAATGTTCATACAAAGTGGTGAAGTATTGTATCGTGACAATTTTCAATACGTTATTGAAATTGGCAGGTTATAAAGAGCAGATTACCACAAAAGACGAGATAGAAAAACAGATGGACAGAGTAGTCAAAGAGATGAGACGTCAGCTAGAAATGATTGATAAATTGACTACACGTGAAATTGAACAAGTGGAATTGCTGAAACGTATTTACGATAAATTGATGATACGAACAGCGGACGAGATGGATATGACGAAAGAAATCAATCAAAAGAACGTGAGAACGCTAGAAGAATGGGAAAATGGGAAAAATCCTTATGAACCAAAAGAAGTGACTGCAGCAATG
>AFJ68289
ATGGATAAGCTTGCCGACCTCAACTACACATTGAGTGTAATCACTTTAATGAATGACACATTGCATTCTATAATTCAAGATCCTGGAATGGCGTATTTTCCATATATTGCATCTGTTCTAACAGTTTTGTTCACATTACATAAAGCTTCAATTCCAACCATGAAAATAGCATTGAAAACATCAAAATGTTCGTATAAAGTGATTAAATATTGTATAGTCACAATCATTAATACTCTTTTGAAATTGGCTGGATATAAAGAGCAGGTTACTACAAAAGACGAAATTGAGCAACAGATGGATAGAATTGTTAAAGAGATGAGACGTCAGCTAGATATGATTGATAAACTAACTACTCGTGAAATTGAACAGGTTGAATTACTTAAACGTATACATGATAACCTGATAGCTAAACCAGTTGACGTTATAGATATGTCGAAGGAATTCAATCAGAAAAACATCAAAACGCTAGATGAATGGGAGAGTGGAAAAAATCCATATGAACCGTCAGAAGTGACTGCATCTATG
>ACZ52018
ATGGATAAACTTGCTGACCTCAACTATACATTGAGTGTAATCACTTTAATGAATGACACATTGCATTCTATAATTCAGGATCCTGGAATGGCGTATTTTCCATATATTGCATCTGTTCTAACAGTTTTGTTCACATTACATAAAGCTTCAATTCCAACCATGAAAATAGCATTGAAAACATCAAAATGTTCATATAAAGTGATTAAATGTTGTATAGTCACGATCATTAATACTCTTTTAAAATTGGCTGGATATAAAGAGCAGGTTACTACTAAAGATGAAATTGAGCAACAGATGGACAGAATTGTTAAAGAGATGAGACGTCAACTGGAGATGATTGATAAACTAACTACTCGTGAAATTGAACAGGTTGAATTACTTAGACGTATACATGATAACCTGATAATTAAACCAGTTGACGTTATAGATATGTCGAAGGAATTTAATCAGAAAAACATCAAAACGCTAGATGAATGGGAGAGTGGAAAAAATCCATATGAACCGTTAGAAGTGACTGCATCCATG
>AGE99226
ATGGATAAGCTTGCCGACCTCAACTACACATTGAGTGTGATCACTTTAATGAATGACACATTACATTCTATAATTCAGGATCCTGGAATGGCGTATTTTCCATATATTGCATCTGTTCTAACAGTTTTGTTCACATTACATAAAGCTTCAATTCCAACCATGAAAATAGCATTGAAAACATCAAAATGTTCATATAAAGTAATTAAATATTGTACAGTCACGATCATTAATACTCTTTTAAAATTGGCAGGATATAAAGAACAGGTTACTACTAAAGACGAAATTGAGCAACAGATGGATAGAATCGTTAAAGAAATGAGACGTCAGTTGGAAATGATTGATAAATTAACTACTCGTGAAATTGAACAAGTTGAATTACTTAAACGTATACATGACAACCTGATAACTAGACCAGTTGACGTTATAGATATGTCGAAGGAATTTAATCAGAAGAATATCAAAACGCTAGATGAATGGGAGAGTGGAAAAAATCCATATGAACCGGCAGAAGTGACTGCATCCATG
>AFX61453
ATGGAAAAGCTTACCGACCTCAACTACACATTGAGTGTAATCACTCTTATGAATGATACTTTGCATACCATAATGGAGGATCCTGGAATGGCGTATTTTCCATACATTGCTTCTGTCCTAACTGTACTATTTACGTTACATAAGGCATCGATTCCAACTATGAAAATTGCTCTTAAAACGTCAAAGTGTTCATACAAAGTAATTAAATATTGTATTGTGTCAATTTTCAACACTCTATTAAAACTGGCTGGATATAAAGAGCAGATTACTACCAAAGATGAAATTGAAAAGCAAATGGATAGGGTTGTAAGAGAAATGAGACGTCAGCTGGAAATGATTGATAAGCTAACCACTAGAGAGATTGAGCAAGTCGAACTGCTTAAACGAGTTCATGATATGTTGATAATTAAACCAGTTGACAAAATTGACATGTCACAAGAAATTAATCAGAAACACTTCAAAACGCTGAATGAGTGGGCTGAAGGTGAAAATCCATATGAACCAAAAGAGGTGACTGCATCGTTG
>ACZ51623
ATGGATAAGCTTGCTGGCCTCAACTACACATTGAGTGTAATCACTTTAATGAATGACACATTGCATTCTATAATTCAGGATCCTGGAATGGCGTATTTTCCATATATTGCATCTGTTCTAACAGTTTTGTTCACATTACATAAAGCTTCAATTCCAACCATGAAAATAGCATTGAAAACATCAAAATGTTCATATAAAGTGATTAAATGTTGTATAGTCACGATCATTAATACTCTTTTAAAATTGGCTGGATATAAAGAGCAGGTTACTACTAAAGATGAAATTGAGCAACAGATGGACAGAATTGTTAAAGAGATGAGACGTCAGCTGGAGATGATTGATAAACTAACTACTCGTGAAATTGAACAGGTTGAATTACTTAAGCGTATACATGATAACCTGATAATTAAACCAGTTGACGTTATAGATATGTCGAAGGAATTCAATCAGAAAAACATCAAAACGCTAGATGAATGGGAGAGTGGAAAAAATCCATATGAACCGTTAGAAGTGACTGCATCCATG
>ACZ51155
ATGGATAAACTTGCCGACCTCAACTACACATTGAGTGTAATCACTTTAATGAATGACACATTACATTCTATAATTCAGGATCCTGGAATGGCGTATTTTCCATATATTGCATCTGTTCTAACAGTTTTGTTCACATTACATAAAGCTTCAATTCCAACAATGAAAATAGCATTAAAAACATCAAAATGTTCATACAAAGTGATCAAATACTGTATAGTCACAATTGTTAATACTCTTTTAAAACTGGCAGGATATAAAGAACAAGTTACCACTAAAGACGAAATTGAGCAACAGATGGATAGAATTGTAAAAGAGATGAGACGTCAGCTGGAGATGATTGATAAATTAACTACTCGTGAAATTGAACAAGTTGAATTGCTTAAACGTATACATGACAACTTAATAACTAGACCGGTTGACACTATAGATATGACGAAGGAATTTAATCAGAAGAATATAAAAACGCTAGATGAATGGGAGAACGGAAAAAATCCATATGAACCGATAGAAGTGACTGCATCTATG
>BAF80162
ATGGATAAGCTTGCCGACCTCAACTACACATTGAGTGTGATCACTTTAATGAATGACACATTACATTCCATAATTCAAGATCCTGGAATGGCGTATTTTCCATATATTGCATCTGTTCTAACAGTTTTGTTTACGTTACATAAAGCTTCAATTCCAACCATGAAAATAGCGTTGAAAACATCAAAATGTTCATATAAAGTTATTAAATATTGTATAGTCACGATCATTAACACCCTTTTAAAATTGGCTGGATATAAAGAGCAGGTTACTACTAAAGACGAAATTGAACAACAGATGGACAGGATTGTTAAAGAGATGAGACGTCAGCTGGAGATGATTGATAAACTAACTACTCGTGAAATTGAACAGGTTGAATTGCTTAAGCGTATACATGATAACCTGATAACTAGAACAGTTGACGTTATAGATATGTCGAAGGAATTCAATCAGAAAAACATCAAAACGCTAGATGAATGGGAGAGTGGAAAGAATCCATATGAACCGTCAGAATTGACTGCATCCATG
>BAF80163
ATGGATAAGCTTGCCGATCTCAACTACACATTGAGTGTGATCACTTTAATGAATGACACATTACATTCCATAATTCAAGATCCTGGAATGGCGTATTTTCCATATATTGCATCTGTTCTAACAGTTTTGTTTACGTTACATAAAGCTTCAATTCCAACCATGAAAATAGCGTTGAAAACATCAAAATGTTCATATAAAGTTATTAAATATTGTATAGTCACGATCATTAACACCCTTTTAAAATTGGCTGGATATAAAGAGCAGGTTACTACTAAAGACGAAATTGAACAACAGATGGACAGGATTGTTAAAGAGATGAGACGTCAGCTGGAGATGATTGATAAACTAACTACTCGTGAAATTGAACAGGTTGAATTGCTTAAGCGTATACATGATAACCTGATAACTAGAACAGTTGACGTTATAGATATGTCGAAGGAATTCAATCAGAAAAACATCAAAACGCTAGATGAATGGGAGAGTGGAAAGAATCCATATGAACCGTCAGAATTGACTGCATCCATG
>BAF80160
ATGGATAAGCTTGCCGACCTCAACTACACATTGAGCGTAATCACTTTAATGAATGACACATTGCATTCTATAATTCAAGATCCTGGAATGGCGTATTTTACATATATTGCATCTGTTCTAACAGTTTTGTTCACATTACATAAAGCTTCAATTCCGACCATGAAAATAGCATTGAAAACATCAAAATGCTCATATAAAGTGATTAAATATTGTATAGTCACGATCATTAATACTCTTTTAAAATTGGCTGGATATAAAGAGCAGGTTACTACAAAAGACGAAATTGAGCAACAGATGGACAGGATTGTTAAAGAGATGAGACGTCAGCTGGAGATGATTGATAAACTAACTACTCGTGAAATTGAACAGGTTGAATTACTTAAACGTATATATGACAACCTGATAACTAGACCATTTGACGTTATAGATATGTCGAAGGAATTCAATCAGAAAAACATCAAAACGCTAGATGAATGGGAGAGTGGAAAAAATCCATATGAACCGTCAGAAGTGACTGCATCCATG
>BAF80161
ATGGATAAGCTTGCCGACCTCAACTACACATTGAGTGTGATCACTTTAATGAATGACACATTACATTCCATAATTCAAGATCCTGGAATGGCGTATTTTCCATATATTGCATCTGTTCTAACAGTTTTGTTTACGTTACATAAAGCTTCAATTCCAACCATGAAAATAGCGTTGAAAACATCAAAATGTTCATATAAAGTTATTAAATATTGTATAGTCACGATCATTAACACCCTTTTAAAATTGGCTGGATATAAAGAGCAGGTTACTACTAAAGACGAAATTGAACAACAGATGGACAGGATTGTTAAAGAGATGAGACGTCAGCTGGAGATGATTGATAAACTAACTACTCGTGAAATTGAACAGGTTGAATTGCTTAAGCGTATACATGATAACCTGATAACTAGAACAGTTGACGTTATAGATATGTCGAAGGAATTCAATCAGAAAAACATCAAAACGCTAGATGAATGGGAGAGTGGAAAGAATCCATATGAACCGTCAGAAGTGACTGCATCCATG
>BAF80166
ATGGATAAGCTTGCCGACCTCAACTACACATTGAGTGTACTCACTTTAATGAATGACACATTACATTCCATAATTCAAGATCCTGGAATGGCGTATTTTCCATATATTGCATCTGTTCTAACAGTTTTGTTCACGTTACATAAAGCTTCAATTCCAACCATGAAAATAGCGTTGAAAACATCAAAATGTTCATATAAAGTGATTAAATATTGTATAGTCACGATCATTAACACCCTTTTAAAATTGGCTGGATATAAAGAGCAGGTTACTACTAAAGACGAAATTGAGCAACAGATGGACAGGATTGTTAAAGAGATGAGACGTCAGCTGGAGATGATTGATAAACTAACTACTCGTGAAATTGAACAGGTTGAATTGCTTAAACGTATACATGATAACCTGATAACCAGACCAGTTGACGTTATAGATATGTCGAAGGAATTCAATCAGAAAAACATCAAAACGCTAGATGAATGGGAGAGTGGAAAGAATCCATATGAACCGTCAGAAGTGACTGCATCTATG
>BAF80167
ATGGATAAGCTTGCCGATCTCAACTACACATTGAGTGTAATCACTTTAATGAATGACACATTACATTCTATAATTCAGGACCCTGGAATGGCGTATTTTCCATATATTGCATCTGTTCTAACAGTTTTGTTCACATTACATAAAGCTTCAATTCCAACAATGAAAATAGCATTAAAAACGTCAAAATGTTCATACAAAGTGATCAAATACTGTATAGTCACAATTATTAATACTCTTTTAAAATTGGCAGGATATAAAGAACAAGTTACCACTAAAGACGAAATTGAGCAACAGATGGATAGAATTGTAAAAGAGATGAGACGTCAGCTGGAGATGATTGATAAATTAACTACTCGTGAAATTGAACAAGTTGAATTGCTTAAACGTATACATGACAACTTAATAACTAGACCAGTTGACATTATAGATATGACGAAGGAATTTAATCAGAAGAATATAAAAACGCTAGATGAGTGGGAGAACGGAAAAAATCCATATGAACCGATAGAAGTGACTGCATCTATG
>BAF80164
ATGGATAAGCTTGCCGACCTCAACTACACATTGAGTGTGATCACTTTAATGAATGACACATTACATTCCATAATTCAAGATCCTGGAATGGCGTATTTTCCATATATTGCATCTGTTCTAACAGTTTTGTTTACGTTACATAAAGCTTCAATTCCAACCATGAAAATAGCGTTGAAAACATCAAAATGTTCATATAAAGTTATTAAATATTGTATAGTCACGATCATTAACACCCTTTTAAAATTGGCTGGATATAAAGAGCAGGTTACTACTAAAGACGAAATTGAACAACAGATGGACAGGATTGTTAAAGAGATGAGACGTCAGCTGGAGATGATTGATAAACTAACTACTCGTGAAATTGAACAGGTTGAATTGCTTAAGCGTATACATGATAACCTGATAACTAGAACAGTTGACGTTATAGATATGTCGAAGGAATTCAATCAGAAAAACATCAAAACGCTAGATGAATGGGAGAGTGGAAAGAATCCATATGAACCGTCAGAAGTGACTGCATCCATG
>BAF80165
ATGGATAAGCTTGCCGACCTCAACTACACATTGAGTGTGATCACTTTGATGAATGACACATTACATTCCATAATTCAAGATCCTGGAATGGCGTATTTTCCATATATCGCATCTGTTCTAACAGTTTTGTTTACGTTACATAAAGCTTCAATTCCAACCATGAAAATAGCGTTGAAAACATCAAAATGTTCATATAAAGTTATTAAATATTGTATAGTCACGATCATTAACACCCTTTTAAAATTGGCTGGATATAAAGAGCAGGTTACTACTAAAGACGAAATTGAACAACAGATGGACAGAATTGTTAAAGAGATGAGACGTCAGCTGGAGATGATTGATAAACTAACTACTCGTGAAATTGAACAGGTTGAATTGCTTAAGCGTATACATGATAACCTGATAACTAGAACAGTTGACGTTATAGATATGTCGAAGGAATTCAATCAGAAAAACATCAAAACGCTAGATGAATGGGAGAGTGGAAAGAATCCATATGAACCGTCAGAAGTGACTGCATCCATG
>ADP69143
ATGGAAAAGSTTACCGACCTCAACTACACATTGAGTGTAATCMCTCTAATGAACAGTACACTACACACAATACTGGAGGATCCAGGGATGGCGTATTTTCCCTATATTGCATCTGTCCTAACAGTTTTGTTCACATTGCACAAAGCATCAATTCCAACGATGAAAATAGCATTGAAAACGTCAAAATGTTCGTATAAAGTAGTAAAGTATTGTATTGTAACAATTTTTAACACGTTACTGAAACTAGCAGGTTATAAAGAGCAGATAACTACTAAAGATGAAATAGAAAAACAAATGGACAGAGTCGTTAAAGAAATGAGACGTCAGTTGGAAATGATTGATAAACTGACTACACGTGAAATTGAGCAAGTAGAGCTACTTAAACGTATATATGATAAATTGATGGTGCAATCAATTGGCGAGATAGACATGACKAAAGAAATTAATCAAAAGAACGTGAAAACGCTAGAAGAATGGGAGAGTGGAAGAAATCCTTATGAACCKAAAGAWGTGACTGCWGCAATG
>ADP69142
ATGGAAAAGCTTACCGACCTCAACTACACATTGAGTGTAATCMCTCTAATGAACAGTACACTACACACAATACTGGAGGATCCAGGGATGGCGTATTTTCCCTATATTGCATCTGTCCTAACAGTTTTGTTCACATTGCACAAAGCATCAATTCCAACGATGAAAATAGCATTGAAAACGTCAAAATGTTCGTATAAAGTAGTAAAGTATTGTATTGTAACAATTTTTAACACGTTACTGAAACTAGCAGGTTATAAAGAGCAGATAACTACTAAAGATGAAATAGAAAAACAAATGGACAGAGTCGTTAAAGAAATGAGACGTCAGTTGGAAATGATTGATAAACTGACTACACGTGAAATTGAGCAAGTAGAGCTACTTAAACGTATATATGATAAATTGATGGTGCAATCAATTGGCGAGATASACATGACGAAAGAAATTAATCAAAAGAACGTGAAAACGCTAGAAGAATGGGAGAGTGGAAGAAATCCTTATGAACCGAAAGAAGTGACTGCWGCAATG
>AGE99458
ATGGATAAGCTTGCCGACCTCAACTACACATTGAGTGTAATCACTTTAATGAATGACACATTACATTCTATAATTCAGGATCCTGGAATGGCGTATTTTCCATATATTGCATCTGTTCTAACAGTTTTGTTTACATTACATAAAGCTTCAATCCCAACCATGAAAATAGCATTGAAAACATCAAAATGTTCATATAAAGTGATTAAATATTGTATAGTCACGATTATTAATACTCTTTTAAAATTGGCTGGATATAAAGAGCAGGTTACTACTAAAGACGAAATTGAGCAACAGATGGACAGAATTGTTAAAGAGATGAGACGTCAGCTGGAGATGATTGATAAATTAACTACTCGTGAAATTGAACAGGTTGAATTACTTAAACGTATACATGACAACATGATAACTAGATCAGTTGACGTTATAGATATGTCGAAAGAATTCAATCAGAAAAACATTAAAACGCTAGATGAATGGGAGAGTGGAAAGAATCCATATGAACCGTCAGAAGTGACTGCATCCATG
>BAF80169
ATGGATAAGCTTGCCGACCTCAACTACACATTGAGTGTAATCACTTTGATGAATGACACATTACATTCTATAATTCAGGACCCTGGAATGGCGTATTTTCCATATATTGCATCTGTTCTAACAGTTTTGTTCACATTACATAAAGCTTCAATTCCAACAATGAAAATAGCATTAAAAACGTCAAAATGTTCATACAAAGTGATCAAATACTGTATAGTCACAATTATTAATACTCTTTTAAAATTGGCAGGATATAAAGAACAAGTTACCACTAAAGACGAAATTGAGCAACAGATGGATAGAATTGTTAAAGAGATGAGACGTCAGCTGGAGATGATTGATAAATTAACTACTCGTGAAATTGAACAAGTTGAATTGCTTAAACGTATACATGACAACTTAATAACTAGACCAGTTGACATTATAGATATGACGAAGGAATTTAATCAGAAGAATATAAAAACGCTAGATGAGTGGGAGAACGGAAAAAATCCATATGAACCGATAGAAGTGACTGCATCTATG
>BAF63022
ATGGATAAGCTTGCTGACCTCAACTACACATTGAGTGTAATCACTTTAATGAATGACACATTACATTCTATAATTCAAGATCCAGGAATGGCGTATTTTCCATATATTGCATCTGTTTTGACAGTTCTGTTCACTCTGCATAAGGCATCAATTCCAACAATGAAAATAGCATTGAAGACATCGAAATGTTCATATAAAGTAATTAAATATTGTATGATTACAGTTATTAATACTCTTCTAAAATTAGCTGGTCATAAAGAACAGGTTACTACTAAAGATGAGATCGAGCAGCAGATGAATAGAATTGTCAAAGAAATGAGACGCCAATTGGAGATGATTGATAAATTAACTACTCGTGAAATTGAACAGGTTGAGTTACTTAAACGTATACATGATAAATTGATTACTAGACCAGTTGACGTCATAGACATGTCAAAAGAATTTAACCAGAAGAATGTTAGGACGCTAGACGAATGGGAAAGTGGGAAAAATCCATATGAACCATCAGAAGTGACTGCATCTATG
>ADP69144
ATGGAAAAGSTTACCGACCTCAACTACACATTGAGTGTAATCATTTTAATGAACAGTACACTACACACAATACTGGAGGATCCAGGGATGGCGTATTTTCCATATATTGCATCTGTCCTAACGGTTTTGTTCACATTGCACAAAGCATCAATTCCAACGATGAAAATAGCATTGAAAACGTCGAAATGTTCGTATAAAGTAGTAAAGTATTGTATTGTAACAATTTTTAACACGTTACTGAAACTAGCAGGTTATAAAGAGCAGATAACTACTAAAGATGAAATAGAAAAACAAATGGACAGAGTCGTTAAAGAAATGAGACGTCAGTTGGAAATGATTGATAAACTGACTACACGTGAAATTGAGCAAGTAGAGCTACTTAAACGTATATATGATAAATTGATGGTGCAATCAATTGGCGAGATAGACATGACGAAAGAAATTAATCAAAAGAACGTGAAAACGCTAGAAGAATGGGAGAGTGGAAGAAATCCTTATGAACCGAAAGAAGTGACTGCAGCAATG
>ADO17924
ATGGAGAAGCTTACCGACCTCAACTACACATTGAGTGTAATCACTCTAATGAACAGTACACTACACACAATACTGGAGGATCCAGGGATGGCGTATTTTCCCTATATTGCATCTGTCCTAACGGTTTTGTTCACATTGCACAAAGCGTCAATTCCAACGATGAAAATAGCATTGAAAACGTCAAAATGTTCGTATAAAGTAGTAAAGTATTGTATTGTAACAATTTTTAACACGTTACTGAAACTAGCAGGTTATAAAGAGCAGATAACTACTAAAGATGAAATAGAAAAACAAATGGACAGAGTCGTTAAAGAAATGAGACGTCAGTTGGAAATGATTGATAAACTGACTACACGTGAAATTGAGCAAGTAGAGCTACTTAAACGTATATATGATAAATTGATGATACGATCAATTGGCGAGATAGACATGACGAAAGAAATTAATCAAAAGAACGTGAAAACGCTAGAAGAATGGGAGAGTGGAAGAAATCCTTATGAACCGAAAGAAGTGACTGCAGCAATG
>AGE98651
ATGGATAAGCTTGCCGACCTCAACTACACATTGAGTGTGATCACTTTAATGAATGACACATTACATTCTATAATTCAGGATCCTGGAATGGCGTATTTTCCATATATTGCATCTGTTCTAACAGTTTTGTTCACATTACATAAAGCTTCAATTCCAACCATGAAAATAGCATTGAAAACATCAAAATGTTCATATAAAGTAATTAAATATTGTACAGTCACGATCATTAATACTCTTTTAAAATTGGCAGGATATAAAGAACAGGTTACTACTAAAGACGAAATTGAGCAACAGATGGATAGAATCGTTAAAGAAATGAGACGTCAGTTGGAAATGATTGATAAATTAACTACTCGTGAAATTGAACAAGTTGAATTACTTAAACGTATACATGACAACCTGATAACTAGACCAGTTGACGTTATAGATATGTCGAAGGAATTTAATCAGAAGAATATCAAAACGCTAGATGAATGGGAGAGTGGAAAAAATCCATATGAACCGGCAGAAGTGACTGCATCCATG
>BAD84186
ATGGATAAGCTTGCTGACCTTAACTACACATTGAGTGTAATCACTTTAATGAATGACACATTACATTCTATAATTCAGGATCCTGGAATGGCGTATTTTCCATATATTGCATCTGTTCTAACAGTTTTGTTCACATTACATAAAGCTTCAATTCCAACAATGAAAATAGCATTGAAAACATCAAAATGTTCATATAAAGTGATCAAATACTGTATAGTCACGATTATTAATACTCTTTTAAAATTGGCAGGATATAAAGAGCAGGTTACTACTAAAGATGAAATTGAGCAACAGATGGATAGAATTGTAAAAGAAATGAGACGTCAGCTGGAGATGATTGATAAATTAACCACTCGTGAAATTGAACAAGTTGAATTACTTAAACGTATACATGACAACCTGATAACTAGACCAGTTGACGTTATAGATATGACGAAGGAATTTAATCAGAAAAATATCAAAACGCTAGATGAATGGGAGAGTGGGAAAAATCCATATGAACCGATAGAAGTGACTGCATCTATG
>ACZ51659
ATGGATAAGCTTGCCGACCTCAACTACACATTGAGTGTAATCACTTTAATGAATGACACATTGCATTCTATAATTCAGGATCCTGGAATGGCGTATTTTCCATATATTGCATCTGTTCTAACAGTTTTGTTCACATTACATAAAGCTTCAATTCCAACCATGAAAATAGCGTTAAAAACATCAAAATGTTCATATAAAGTGATTAAACATTGTATGGTCACGATCATTAATACTCTTTTAAAATTGGCTGGATATAAAGAACAGGTTACTAATAAAGACGAAATTGAGCAACAGATGGATAGAATTGTTAAAGAAATGAGACGTCAGCTGGAGATGATTGATAAACTAACTACTCGTGAAATTGAACAGGTTGAATTGCTTAAAAGTATACATGACAACTTGATAACTAGACCAGTTGACGTTATAGATATGTCAAAGGAATTCAATCAGAAAAACATCAAAACGCTAGATGAATGGGAGAATGGAAAAAATCCATATGAATCATCAGAGGTGACTGCATCCATG
>AGE46931
ATGGAAAAGTTTACCGACCTCAACTACACATTGAGTGTAATCACTTTAATGAATAGCACATTACATACAATACTAGAGGATCCAGGAATGGCGTATTTTCCTTATATTGCATCTGTCCTGACAGTTTTGTTTACATTACACAAAGCGTCAATTCCAACAATGAAAATAGCATTGAAGACGTCAAAATGTTCGTATAAAGTAGTAAAGTATTGCATTGTAACAATTCTTAATACATTATTAAAGTTAGCAGGTTACAAAGAACAAATTACTACTAAAGATGAAATAGAAAAACAAATGGACAGAGTTGTTAAAGAAATGAGACGTCAATTGGAGATGATTGATAAACTAACTACACGTGAGATTGAACAAGTCGAATTACTTAAACGTATCTATGATAAATTAATAGTGCGATCAACTGATGAGATAGATATGACAAAAGAAATTAATCAAAAGAACGTAAGAACGCTAGAAGAGTGGGAGAGCGAAAAAAATCCTTATGAACCAAAAGAAGTGACTGCAGCGATG
>AGE47291
ATGGAAAAGCTTACCGACCTCAACTACACATTGAGTGTAATCACTCTAATGAACAGTACACTACATACAATATTAGAGGATCCAGGGATGGCGTACTTTCCCTATATTGCATCTGTCCTAACGGTTTTGTTCACATTGCATAAAGCATCAATTCCAACGATGAAAATAGCATTGAAAACGTCAAAATGTTCGTATAAAGTAGTAAAGTATTGTATTGTAACAATTTTTAACACGTTACTGAAACTAGCAGGTTATAAAGAGCAGATAACTAATAAAGATGAAATAGAAAAACAAATGGACAGAGTCGTTAAAGAAATGAGACGTCAGCTGGAAATGATTGATAAACTGACTACACGTGAAATTGAGCAAGTAGAGCTACTTAAACGTATATATGATAAATTGATGGTGCAATCAATTTGCGAGATAGACATGACGAAAGAAATTAATCAAAAGAACGTGAAAACGCTAGAAGAATGGGAGAGTGGAAGAAATCCTTATGAACCGAAAGAAGTGACTGCAGCAATG
>AER51141
ATGGAAAAGCTTACCGACCTCAATTACACATTGAGTGTAATCACTCTAATGAATAGTACACTGCACACAATACTAGAAGATCCTGGGATGGCGTATTTTCCTTACATTGCATCTGTCCTGACAGTCTTGTTTACACTACACAAAGCGTCAATTCCAACGATGAAAATTGCGTTGAAAACATCGAAATGCTCGTACAAGGTGGTGAAGTACTGCATTGTGACAATTTTTAATACGCTATTGAAATTAACAGGCTATAGAGAACAAATTACTACTAAAGATGAAATAGAAAAACAGATGGACAGAGTTGTCAAAGAAATGAGGCGTCAGTTGGAAATGATTGACAAATTGACTACACGTGAGATTGAACAAGTTGAACTACTTAAACGTATTCATGATAAACTAATGGTGCGGCCAACTGACGAAATAGATATGACAAAAGAAATAAATCAAAAGAACGTGAAGACGCTAGAAGAATGGGAAAGTGGGAGAAATCCTTATGAACCAAAGGAAGTGACTGCAGCAATG
>AGE99312
ATGGATAAGCTTGCCGACCTCAACTACACATTGAGTGTGATCACTTTAATGAATGACACATTACATTCCATAATTCAAGATCCTGGAATGGCGTATTTTCCATATATTGCATCTGTTCTAACAGTTTTGTTTACGTTACATAAAGCTTCAATTCCAACCATGAAAATAGCATTGAAAACATCAAAATGTTCATATAAAGTTATTAAATATTGTATAGTCACGATCATTAACACCCTTTTAAAATTGGCTGGATATAAAGAGCAGGTTACTACTAAAGACGAAATTGAACAACAGATGGACAGGATTGTTAAAGAGATGAGACGTCAGCTGGAGATGATTGATAAACTAACTACTCGTGAAATTGAACAGGTTGAATTGCTTAAACGTATACATGATAACCTGATAACTAGAACAGTTGACGTTATAGATATGTCGAAGGAATTCAATCAGAAAAACATCAAAACGCTAGATGAATGGGAGAGTGGAAAGAATCCATATGAACCGTCAGAAGTGACTGCATCCATG
>AGE98995
ATGGATAAGCTTGCCGACCTCAACTACACATTGAGTGTAATCACTTTAATGAATGACACATTGCATTCTATAATTCAAGATCCTGGAATGGCGTATTTTCCATATATTGCATCTGTTCTAACAGTTTTATTCACATTACATAAAGCTTCAATTCCAACCATGAAAATAGCATTGAAAACATCAAAATGTTCATATAAAGTGATTAAATATTGTATAGTCACGATCATTAATACTCTTTTAAAATTGGCTGGATATAAAGAGCAGGTTACTACAAAAGACGAAATTGAGCAACAGATGGACAGAATTGTTAAAGAGATGAGACGTCAGCTGGATATGATTGATAAATTAACCACTCGTGAAATTGAACAGGTTGAATTGCTTAAACGTATACATGACAACCTGATAACTAGACCAGTTGACGTCATAGATATGTCGAAGGAATTCAATCAGAAAAACATCAAAACGCTAGATGAATGGGAGAGTGGAAAAAATCCATATGAACCGTCAGAAGTGACTGCATCCATG
>AGE99250
ATGGATAAGCTTGCCGACCTCAACTACACATTGAGTGTGATCACTTTAATGAATGACACATTACATTCTATAATTCAGGATCCTGGAATGGCGTATTTTCCATATATTGCATCTGTTCTAACAGTTTTGTTCACATTACATAAAGCTTCAATTCCAACCATGAAAATAGCATTGAAAACATCAAAATGTTCATATAAAGTAATTAAATATTGTACAGTCACGATCATTAATACTCTTTTAAAATTGGCAGGATATAAAGAACAGGTTACTACTAAAGACGAAATTGAGCAACAGATGGATAGAATCGTTAAAGAAATGAGACGTCAGTTGGAAATGATTGATAAATTAACTACTCGTGAAATTGAACAAGTTGAATTACTTAAACGTATACATGACAACCTGATAACTAGACCAGTTGACGTTATAGATATGTCGAAGGAATTTAATCAGAAGAATATCAAAACGCTAGATGAATGGGAGAGTGGAAAAAATCCATATGAACCGGCAGAAGTGACTGCATCCATG
>AGA03895
ATGGATAAGCTTGCCGACCTCAACTACACATTGAGTGTAATCACTTTAATGAATGACACATTGCATTCTATAATTCAAGATCCTGGAATGGCGTATTTTCCATATATTGCATCTATTCTAACAGTTTTGTTCACATTACATAAAGCTTCAATTCCAACCATGAAAATAGCATTGAAAACATCAAAATGTTCATATAAAGTGATTAAATGTTGTATAGTCACAATTATTAATACTCTTTTAAAATTGGCTGGATATAAAGAGCAGGTTACTACAAAAGACGAAATTGAGCAACAGATGGACAGAATTATTAAAGAGATGAGACGTCAGCTAGATATGATTGATAAACTAACTACTCGTGAAATTGAACAGGTTGAATTACTTAAACGTATACATGACAACCTGATAGCTAAACCAGTTGACGTTATAGATATGTCGAAGGAATTCAATCAGAAAAATATCAAAACGCTAGATGAATGGGAGAGTGGAAAAAATCCATATGAACCGTCAGAAGTGACTGCATCCATG
>ABF58743
ATGGATAAGCTTGCCGACCTCATCTACACATTGAGTGTAATCACTTTAATGAATGACACACTACACTCTATTATTCAAGATCCAGGAATGGCGTACTTTCCATATATTGCATCTGTTCTGACTGTTTTGTTTACTCTACATAAAGCGTCAATTCCAACAATGAAAATAGCGTTGAGAACGTCGAAGTGTTCGTACAAAGTAATTAAATATTGCATAGTTACAATTATTAATACACTTTTAAAGTTGGCTGGTTATAAAGAACAGGTTACTACTAAGGACGAAATTGAACAACAGATGGACAGAATTGTCAAAGAAATGAGGTGTCAACTGGAAATGATTGACAAATTGACAACTCGTGAAATTGAACAGGTTGAGTTGCTTAAACGCATACATGATAAGTTAGTTGTTAGACCAGTTGACGCTATAGATATGTCGAAAGAATTTAATCAGAAAAACATTAGAACGCTAGATGAGTGGGAAAGCGGAAAAAATCCATATGAACCATCAGAAGTGACTGCATCTATG
>AGE47530
ATGGAAAAGTTTACCGACCTCAACTACACATTGAGTGTAATCACTTTAATGAATAGTACATTACATACAATACTAGAGGATCCAGGAATGGCGTATTTTCCTTATATTGCATCTGTCCTGACAGTTTTGTTTACATTACACAAAGCGTCAATTCCAACAATGAAAATAGCATTGAAGACGTCGAAATGTTCGTATAAAGTAGTAAAGTATTGCATTGTAACAATCCTTAATACATTATTAAAGTTAGCGGGTTACAAAGAACAAATTACTACTAAAGATGAAATAGAAAAACAAATGGACAGAGTTGTTAAAGAAATGAGACGTCAATTAGAGATGATTGATAAACTAACTACACGTGAGATTGAACAAGTCGAATTACTTAAACGCATCTACGATAAATTAATAGTGCGATCAACTGATGAGATAGATATGGCAAAAGAAATTAATCAAAAGAACGTAAGAACGCTAGAAGAGTGGGAGAGCGGAAAAAATCCTTATGAACCAAAAGAAGTGACTGCAGCAATG
>AEB79457
ATGGATAAGCTTGCCGACCTCAACTACACATTGCGTGTAATCACTTTAATGAATGACACATTGCATTCTATAATTCAGGACCCTGGAATGGCGTATTTTCCATATATTGCATCTGTTCTAACAGTTTTGTTCACATTACATAAAGCTTCAATTCCAACAATGAAAATAGCATTAAAAACGTCAAAATGTTCATATAAAGTGATCAAGTATTGTATAGTCACAATTATTAATACTCTTTTAAAATTGGCAGGGTATAAAGAACAAGTTACCACTAAAGATGAAATTGAGCAACAGATGGATAGAATTGTAAAAGAGATGAGACGTCAGCTGGAGATGATTGATAAATTAACTACTCGTGAAATTGAACAAGTTGAATTGCTTAAACGTATACATGACAATTTAATAACTAGACCAGTTGACATTGTAGATATGACGAAGGAATTTAATCAGAAGAATATAAAAACGCTAGATGAATGGGAGAACGGAAAAAATCCATATGAACCGATAGAAGTGACTGCATCTATG
>ABF58742
ATGGATAAGCTTGCCGACCTCATCTACACATTGAGTGTAATCACTTTAATGAATGACACACTACACTCTATTATTCAAGATCCAGGAATGGCGTACTTTCCATATATTGCATCTGTTCTGACTGTTTTGTTTACTCTACATAAAGCGTCAATTCCAACAATGAAAATAGCGTTGAGAACGTCGAAGTGTTCGTACAAAGTAATTAAATATTGCATAGTTACAATTATTAATACACTTTTAAAGTTGGCTGGTTATAAAGAACAGGTTACTACTAAGGACGAAATTGAACAACAGATGGACAGAATTGTCAAAGAAATGAGGTGTCAACTGGAAATGATTGACAAATTGACAACTCGTGAAATTGAACAGGTTGAGTTGCTTAAACGCATACATGATAAGTTAGTTGTTAGACCAGTTGACGCTATAGATATGTCGAAAGAATTTAATCAGAAAAACATTAGAACGCTAGATGAGTGGGAAAGCGGAAAAAATCCATATGAACCATCAGAAGTGACTGCATCTATG
>ADI80508
ATGGATAAACTTGCCGACCTCAACTACACATTGAGTGTAATCACTTTAATGAATGACACATTACATTCTATAATTCAGGATCCTGGAATGGCGTATTTTCCATATATTGCATCTGTTCTAACAGTTTTGTTCACATTACATAAAGCTTCAATTCCAACAATGAAAATAGCATTAAAAACATCAAAATGTTCATACAAAGTGATCAAATACTGTATAGTCACAATTGTCAATACTCTTTTAAAATTGGCAGGATATAAAGAACAAGTCACCACTAAAGACGAAATTGAGCAACAGATGGATAGAATTGTAAAAGAGATGAGACGTCAGCTGGAGATGATTGATAGATTAACTACTCGTGAAATTGAACAAGTTGAATTGCTTAAACGTATACATGATAACTTAATAACCAGACCAGTTGACACTATGGATATGACGAAGGAATTTAATCAGAAGAATATAAAAACGCTAGATGAATGGGAGAACGGAAAAAATCCATATGAACCGATAGAGGTGACTGCATCTATG
>AEB79454
ATGGATAAGCTTGCCGACCTCAACTACACATTGAGTGTAATCACTTTAATGAATGACACATTGCATTCTATAATTCAGGACCCTGGAATGGCGTATTTTCCATATATTGCATCTGTTCTAACGGTTTTGTTCACATTACATAAAGCTTCAATTCCAACAATGAAAATAGCATTAAAAACGTCAAAATGTTCATATAAAGTGATCAAGTATTGTATAGTCACAATTATTAATACTCTTTTAAAATTGGCAGGGTATAAAGAACAAGTTACCACTAAAGATGAAATTGAGCAACAGATGGATAGAATTGTAAAAGAGATGAGACGTCAGCTGGAGATGATTGATAAATTAACTACTCGTGAAATTGAACAAGTTGAATTGCTTAAACGTATACATGACAATTTAATAACTAGACCAGTTGACATTGTAGATATGACGAAGGAATTTAATCAGAAGAATATAAAAACGCTAGATGAATGGGAGAACGGAAAAAATCCATATGAACCGATAGAAGTGACTGCATCTATG
>CAB92919
ATGGAAAAGTTTACCGACCTCAACTACACATTGAGTGTAATCACTTTAATGAATAGCACATTACATACAATACTAGAGGATCCAGGAATGGCGTATTTTCCTTATATTGCATCTGTCCTGACAGTTTTGTTTACATTACACAAAGCGTCAATTCCAACAATGAAAATAGCATTGAAGACGTCAAAATGTTCGTATAAAGTAGTAAAGTATTGCATTGTAACAATCCTTAATACATTACTAAAGTTAGCAGGTTACAAAGAACAAATTACTACTAAAGATGAAATAGAAAAACAAATGGACAGAGTTGTTAAAGAAATGAGACGTCAGTTAGAGATGATTGATAAACTAACTACACGTGAAATTGAACAAGTCGAATTGCTTAAACGCATCTACGATAAATTAATAGTGCGATCAACTGATGAGATAGATATGACAAAAGAAACTAATCAAAAGAACGTAAGAACGCTAGAAGAGTGGGAGAGCGGAAAAAATCCTTATGAACCAAAAGAAGTGACTGCAGCGATG
>AGE99336
ATGGATAAGCTTGCCGACCTCAACTACACATTGAATGTAATCACTTTAATGAATGACACATTGCATTCTATAATTCAAGATCCTGGAATGGCGTATTTTCCATATATTGCATCTGTTCTAACAGTTTTGTTCACATTACATAAAGCTTCAATTCCAACCATGAAAATAGCATTGAAAACATCAAAATGTTCATATAAAGTGATTAAATATTGTATAGTCACGATCATTAACACTCTTTTAAAATTGGCTGGATATAAAGAGCAGGTTACTACAAAAGACGAAATTGAGCAACAGATGGACAGAATTGTTAAAGAGATGAGACGTCAGCTGGATATGATTGATAAACTAACTACTCGTGAAATTGAACAGGTTGAATTGCTTAAACGTATACATGACAACCTGATAACTAGACCAGTTGACGTCATAGATATGTCGAAGGAATTCAATCAGAAAAACATCAAAACGCTAGATGAATGGGAGAGTGGAAAAAATCCATATGAACCGTTAGAAGTGACTGCATCCATG
>AGE10405
ATGGAAAAGTTTACCGACCTCAACTACACATTGAGTGTGATCACTTTAATGAATAGCACATTACATACAATACTAGAGGATCCAGGAATGGCGTATTTTCCTTACATTGCATCTGTCCTGACAGTTTTGTTTACATTACACAAAGCGTCAATTCCAACAATGAAAATAGCATTGAAGACGTCGAAATGTTCGTATAAAGTAGTAAAGTATTGCATTGTAACAATCCTTAATACATTATTAAAGTTAGCAGGTTACAAAGACCAAATTACTACTAAAGATGAAATAGAAAAACAAATGGACAGAGTTGTTAAAGAAATGAGACGTCAATTAGAGATGATTGATAAACTAACTACACGTGAGATTGAACAAGTCGAATTACTTAAACGCATCTACGATAAATTAATAGTGCGATCAACTGATGAGATAGATATGACAAAAGAAATTAATCAAAAGAACGTAAGAACGCTAGAAGAGTGGGAGAGTGGAAAAAATCCTTATGAACCAAAAGAAGTGACTGCAGCGATG
>AFJ68397
ATGGATAAACTTGCCGACCTCAACTACACATTGAGTGTAATCACTTTAATGAATGACACATTACATTCTATAATTCAGGATCCTGGGATGGCGTATTTTCCATATATTGCATCTGTTCTAACAATTTTGTTCACATTACATAAAGCTTCAATTCCGACAATGAAAATAGCATTAAAAACATCAAAATGTTCATACAAAGTGATCAAATACTGTATTGTCACAATTGTTAATACTCTTTTAAAATTGGCAGGATATAAAGAACAAGTCACCACTAAAGACGAAATTGAGCAACAGATGGATAGAATTGTAAAAGAGATGAGACGTCAGCTGGAGATGATTGATAAATTAACTACTCGTGAAATTGAACAAGTTGAATTGCTTAAACGTATACATGACAACTTAATAACTAGACCGGCTGACACTATAGATATGACGAAGGAATTTAATCAGAAGAATATAAAAACGCTAGATGAATGGGAGAACGGAAAAAATCCATATGAACCGATAGAAGTGACTGCATCTATG
>AGE98470
ATGGATAAGCTTACCGACCTCAACTACACATTGAATGTGATCACTTTAATGAATGACACATTACATTCCATAATTCAAGATCCTGGAATGGCGTATTTTCCATATATTGCATCTGTTCTAACAGTTTTGTTTACGTTACATAAAGCTTCAATTCCAACCATGAAAATAGCATTGAAAACATCAAAATGTTCATATAAAGTTATTAAATATTGTATAGTCACGATCATTAACACCCTTTTAAAATTGGCTGGATATAAAGAGCAGGTTACTACTAAAGACGAAATTGAACAACAGATGGACAGGATTGTTAAAGAGATGAGACGTCAGCTGGAGATGATTGATAAACTAACTACTCGTGAAATTGAACAGGTTGAATTGCTTAAACGTATACATGATAACCTGATAACTAGGACAGTTGACGTTATAGATATGTCGAAGGAATTCAATCAGAAAAACATCAAAACGCTAGATGAATGGGAGAATGGAAAGAATCCATATGAACCGTCAGAAGTGACTGCATCCATG
>AGF86279
ATGGAAAAGCTTACCGACCTCAACTATACATTGAGTGTAATCACTCTAATGAACGACACATTGCACACAATACTTGAAGATTCAGGGATGGCGTATTTTCCTTATATAGCATCTGTCCTAACAGTTTTGTTTACGTTGCATAAAGCATCTATTCCAACAATGAAAATTGCTCTAAAGACATCCAAATGTTCATACAAAGTGGTGAAGTATTGTATCGTGACAATTTTCAATACGTTATTAAAATTGGCAGGTTATAAAGAGCAGATTACCACAAAAGACGAGATAGAAAAACAGATGGACAGAGTAGTCAAAGAGATGAGACGTCAGCTAGAAATGATTGATAAATTGACTACACGTGAAATTGAACAAGTTGAATTGCTGAAACGTATTTACGATAAATTGATGATACGAACAGCGGACGAGATGGATATGACAAAAGAAATCAATCAAAAGAACGTGAGAACGCTAAAAGAATGGGAAAATGGAAAAAATCCTTATGAACCAAAAGAAGTGACTGCAGCAATG
>ADJ68036
ATGGAAAAGCTTACCGACCTCAACTACACATTGAGTGTAATCACTCTAATGAACAGTACATTACATACAATACTAGAGGATCCAGGAATGGCGTATTTTCCCTATATTGCATCTGTCCTGACGGTCTTGTTCACATTGCACAAAGCGTCAATTCCAACGATGAAAATAGCATTAAAGACGTCAAAATGTTCGTATAAAGTGGTGAAGTATTGCATTGTAACAATTTTCAATACGTTATTGAAACTAGCGGGTTATAAAGAACAGATAACTACTAAAGATGAAATAGAAAAACAAATGGACAGAGTCGTTAAAGAAATGAGACGTCAGTTGGAGATGATTGATAAACTGACTACACGTGAGATTGAACAAGTAGAGCTGCTTAAACGTATCCATGATAAATTGATAGTGCAATCAACTGGCGAGATAGACATGACAAAAGAAATTAATCAAAAGAACGTGAAAACGCTAGAAGAATGGGAGAGTGGAAGAAATCCTTATGAACCAAAGGAAGTGACTGCAGCAATG
>AGE99004
ATGGATAAGCTTGCCGACCTCAACTACACATTGAGTGTAATCACTTTAATGAATGACACATTGCATTCTATAATTCAAGATCCTGGAATGGCGTATTTTCCATATATTGCATCTGTTCTAACAGTTTTGTTCACATTACATAAAGCTTCAATTCCAACCATGAAAATAGCATTGAAAACATCAAAATGTTCATATAAAGTGATTAAATATTGTATAGTCACGATCATTAATACTCTTTTAAAATTGGCTGGATATAAAGAGCAGGTTACTACAAAAGACGAAATTGAGCAACAGATGGACAGAATTGTTAAAGAGATGAGACGTCAGCTGGAGATGATTGATAAACTAACTACTCGTGAAATTGAACAGGTTGAATTGCTTAAACGTATACATGACAATCTGATAACTAGACCAGTTGACGTTATAGATATGTCGAAGGAATTCAATCAGAAAAACATCAAAACGCTAGATGAATGGGAGAGTGGAAAAAATCCATATGAACCGTCAGAAGTGACTGCATCCATG
>AEB79485
ATGGATAAGCTTGCCGACCTCAACTACACATTGAATGTAATCACTTTAATGAATGACACATTGCATTCTATAATTCAAGATCCTGGAATGGCGTATTTTCCATATATTGCATCTGTTCTAACAGTTTTGTTCACATTACATAAAGCTTCAATTCCAACCATGAAAATAGCATTGAAAACATCAAAATGTTCGTATAAAGTGATTAAATATTGTATAGTCACAATCATTAATACTCTTTTAAAATTGGCTGGATATAAAGAGCAGGTTACTACAAAAGACGAAATTGAGCAACAGATGGATAGAATTGTTAAAGAGATGAGACGTCAGCTAGATATGATTGATAAACTAACTACTCGTGAAATTGAACAGGTTGAATTACTTAAACGTATACATGATAACCTGATAGCTAAACCAGTTGACGTTATAGATATGTCGAAGGAATTCAATCAGAAAAACATCAAAACGCTAGATGAATGGGAGAGTGGAAAAAATCCATATGAACCGTCAGAAGTGACTGCATCCATG
>AFJ68492
ATGGATAAACTTGCCGACCTCAACTACACATTGAGTGTAATCACTTTAATGAATGACACATTACATTCTATAATTCAGGATCCTGGAATGGCGTATTTTCCATATATTGCATCTGTTCTAACAGTTTTGTTCACATTACATAAAGCTTCAATTCCAACAATGAAAATAGCATTAAAAACATCAAAATGTTCATACAAAGTGATCAAATACTGTATAGTCACAATTGTCAATACTCTTTTAAAACTGGCAGGATATAAAGAACAAGTTACCACTAAAGACGAAATTGAGCAACAGATGGATAGAATTGTAAAAGAGATGAGACGTCAGCTGGAGATGATTGATAAATTAACTACTCGTGAAATTGAACAAGTTGAATTGCTTAAACGCATACATGACAACTTAATAACTAGACCGGTTGACACTATAGATATGACGAAGGAATTTAATCAGAAGAATATAAAAACGCTAGATGAATGGGAGAACGGAAAAAATCCATATGAACCGATAGAAGTGACTGCATCTATG
>AAU43790
ATGGATAAACTTACCGACCTCAATTACACATTGAGTGTGATCACTTTAATGAATAGTACATTGCATAAAATATTGGAAGATCCAGGGATGGCGTATTTTCCATACATAGCATCTGTGTTGACTGTTCTGTTCACTTTGCATAAAGCATCAATTCCAACAATGAAAATTGCGTTAAAAACATCCAGATGTTCTTACAAAGTTATTAAGTATTGCATTGTAACCATATTTAATACATTGCTGAAATTAGCTGGATATAAAGAACAAATAACTACTAAAGATGAAATTGAAAAACAAATGGACAGAGTAGTCAGAGAAATGAGACGTCAGTTGGAAATGATTGATAAATTGACAACTCGTGAAATTGAGCAGGTGGAGCTGCTAAGACGTATATACGACAGATTAACGGTACAGAAGACTGACGAAATAGATATGTCGAAGGAGATCAATCAGAAAAATGTACGAACGCTAGATGAATGGGAGAATGGAAAGAATCCATACGAACCAAGTGAAGTGACCGCATCATTG
>AGF85845
ATGGAAAAGCTTACCGACCTCAACTATACATTGAGTGTAATCACTCTAATGAACGACACATTGCACACGATACTTGAAGATTCAGGGATGGCGTATTTTCCTTATATAGCATCTGTCCTAACAGTTTTGTTTACGTTGCATAAAGCATCTATTCCAACAATGAAAATTGCTCTAAAGACATCCAAATGTTCATACAAAGTGGTGAAGTATTGTATCGTGACAATTTTCAATACGTTATTGAAATTGGCAGGTTATAAAGAGCAGATTACCACAAAAGACGAGATAGAAAAACAGATGGACAGAGTAGTCAAAGAGATGAGACGTCAGCTAGAAATGATTGATAAATTGACTACACGTGAAATTGAACAAGTGGAATTGCTGAAACGTATTTACGATAAATTGATGATACGAACAGCGGACGAGATGGATATGACGAAAGAAATCAATCAAAAGAACGTGAGAACGCTAGAAGAATGGGAAAATGGGAAAAATCCTTATGAACCAAAAGAAGTGACTGCAGCAATG
>ACH97415
ATGGAAAAGCTTACCGACCTCAATTATACATTGAGTGTAATCACTCTTATGAATGATACATTGCATACTATAATGGAAGATCCTGGGATGGCGTATTTTCCATACATTGCTTCTGTCCTAACTGTATTATTTACTCTACATAAAGCTTCACTTCCAACAATGAAGATTGCTCTAAAAACATCAAGATGCTCTTACAAGGTCATTAAATATTGCATAGTATCGATCTTTAATACTCTACTAAAACTAGCTGGATACAAAGAACAAATAACAACCAAGGATGAGATTGAAAAACAAATGGACAGAGTTGTGAAAGAAATGAGACGTCAACTAGAAATGATTGATAAATTGACGACTAGAGAAATAGAACAAGTAGAACTTCTAAAGAGAATTCATGATATGCTAATAACGACGTCAATTGACAAAATAGACATGACACAAGAATTCAACCAAAAGCATTTTAAAACGCTAGACGAATGGGCAGAAGGTGAAAATCCATACAAGCCAAAAGAAGTGACTGCATCTTTG
>BAF95715
ATGGATAAGCTTGCCGACCTCAACTACACATTGGACCAGGTCAGTTTTATGAATGACACATTACATTCTATAATTCAGGATCCTGGAATGGCGTATTTTCCATATATTGCATCTGTTCTAACAGTTTTGTTCACATTACATAAAGCTTCAATTCCAACAATGAAAATAGCATTAAAAACATCAAAATGTTCATACAAAGTGATCAAATACTGTATAGTCACAATTGTTAATACTCTTTTAAAATTGGCAGGATATAAAGAACAAGTCACCACTAAAGACGAAATTGAGCAACAGATGGATAGAATTGTAAAAGAGATGAGACGTCAGCTGGAGATGATTGATAAATTAACTACTCGTGAAATTGAACAAGTTGAATTGCTTAAACGTATACATGACAACTTAATAACTAGACCGGTTGACACTATAGATATGACGAAGGAATTCAATCAGAAGAATATAAAAACGCTAGATGAATGGGAGAACGGAAAAAATCCATATGAACCGATAGAAGTGACTGCATCTATG
>AGF86016
ATGGAAAAGCTTACCGACCTCAACTATACATTGAGTGTAATCACTCTAATGAACGACACATTGCACACGATACTTGAAGATTCAGGGATGGCGTATTTTCCTTATATAGCATCTGTCCTAACAGTTTTGTTTACGTTGCATAAAGCATCTATTCCAACAATGAAAATTGCTCTAAAGACATCCAAATGTTCATACAAAGTGGTGAAGTATTGTATCGTGACAATTTTCAATACGTTATTGAAATTGGCAGGTTATAAAGAGCAGATTACCACAAAAGACGAGATAGAAAAACAGATGGACAGAGTAGTCAAAGAGATGAGACGTCAGCTAGAAATGATTGATAAATTGACTACACGTGAAATTGAACAAGTGGAATTGCTGAAACGTATTTACGATAAATTGATGATACGAACAGCGGACGAGATGGATATGACGAAAGAAATCAATCAAAAGAACGTGAGAACGCTAGAAGAATGGGAAAATGGGAAAAATCCTTATGAACCAAAAGAAGTGACTGCAGCAATG
>BAF95718
ATGGAAAAGCTTACCGACCTCAACTATACCTTGGGTGTAATCACTCTAATGAACAGTACACTACACACAATATTAGAGGATCCAGGAATAGCGTATTTTCCTTATATTGCATCTGTCCTGACGGTTTTATTCACATTGCACAAAGCGTCAATCCCAACGATGAAAACAGCATTGAAAACGTCAAAATGTTCGTATAAAGTAGTGAAGTATTGGATTGAAACTATTTACAATACCTTATTGAAACTAGCACGTTATCACGAACAGATAACTACTAAGGATGAAATAGAAAAACATATGGACAGAGTCGTTAAAGAAATGAGACGTCGATTACAAATGATTGATCAACTGACTACACGTGAGATTGAACAAGTTGAGCTGCTTAGACGCGTGCATGATAAATTGATAGTGCAATCAACTGGCGAGATAGACATGACGAAAGAAATTAATCTGAAGAGCGTAAAAACGCTGGAAGAATGCCAAAGTGGAAGAAATCCTTATGAACCAAAAGAAGTGACTGCAGCAATG
>AFJ68301
ATGGATAAGCTTGCCGACCTCAACTACACATTGAGTGTAATCACTTTAATGAATGACACATTGCATTCTATAATTCAAGATCCTGGAATGGCGTATTTTCCATATATTGCATCTGTTCTAACAGTGTTGTTCACACTACATAAAGCTTCAATTCCAACCATGAAAATAGCATTGAAAACATCAAAATGTTCATATAAAGTGATTAAATATTGTATAGTCACGATCATTAATACTCTTTTAAAATTGGCTGGATATAAAGAGCAGGTTACTACAAAAGACGAAATTGAGCAACAAATGGACAGAATTGTTAAAGAGATGAGACGTCAGTTGGAGATGATTGATAAATTAACTACTCGTGAAATTGAACAGGTTGAATTGCTTAAACGTATACATGACAACCTGGTAACTAGACCAGTTGACGTTATAGATATGTCGAAGGAATTCAATCAGAAAAACATCAAAACGCTAGATGAATGGGAGAGTGGAAAAAATCCATATGAACCGTCAGAAGTGACTGCATCCATG
>AGE10452
ATGGATAAGCTTGCCGACCTCAACTACACATTGAATGTAATCACTTTAATGAATGACACATTGCATTCTATAATTCAAGATCCTGGAATGGCGTATTTTCCATATATTGCATCTGTTCTAACAGTTTTGTTCACATTACATAAAGCTTCAATTCCAACCATGAAAATAGCATTGAAAACATCAAAATGTTCATATAAAGTGATTAAATATTGTATAGTCACGATCATTAACACTCTTTTAAAATTGGCTGGATATAAAGAGCAGGTTACTACAAAAGACGAAATTGAGCAACAGATGGACAGAATTGTTAAAGAGATGAGACGTCAGCTGGATATGATTGATAAACTAACTACTCGTGAAATTGAACAGGTTGAATTGCTTAAACGTATACATGACAACCTGATAACTAGACCAGTTGACGTCATAGATATGTCGAAGGAATTCAATCAGAAAAACATCAAAACGCTAGATGAATGGGAGAGTGGAAAAAATCCATATGAACCGTTAGAAGTGACTGCATCCATG
>BAD89352
ATGGATAAGCTTGCCGACCTTAACTACACATTGAGTGTAATCACTTTAATGAATGACACATTACATTCTATAATTCAGGATCCTGGAATGGCGTATTTTCCATATATTGCATCTGTTCTAACAGTTTTGTTCACATTACATAAAGCTTCAATTCCAACAATGAAAATAGCATTGAAAACATCAAAATGTTCATATAAAGTGATCAAATACTGTATAGTCACGATTATTAATACTCTTTTAAAATTGGCAGGATATAAAGAGCAGGTTACTACTAAAGACGAAATTGAGCAACAGATGGACAGAATTGTAAAAGAGATGAGACGTCAGCTGGAGATGATTGATAAATTAACTACTCGTGAAATTGAACAAGTTGAATTGCTTAAACGTATACATGACAACCTGATAACTAGACCAGTTGACGTTATAGATATGACGAAGGAATTTAATCAGAAAAATATCAAAACGCTAGATGAGTGGGAGAGTGGAAAAAATCCATATGAACCGATAGAAGTGACTGCATCTATG
>CAD20340
ATGGAAAAGCTTACCGACCTCAACTACACATTGAGTGTAATCACTCTAATGAACAGTACATTACACACAATACTAGAGGATCGAGGAATGGCGTATTTTCCCTATATAGCATCTGTCCTGACGGTTTTGTTCACATTGCACAAAGCGTCAATTCCAACGATGAAAATAGCATTGAAAACGTCAAAATGTTCGTATAAAGTAGTAAAGTATTGTATTGTAACAATTTTCAATACGTTATTGAAACTAGCGGGTTATAAAGAACAGATAACTACCAAAGATGAAATAGAAAAACAGATGGACAGAGTCGTTAAAGAAATGAGACGTCAATTGGAGATGATTGATAAACTAACTACACGTGAGATTGAGCAAGTGGAGCTGCTTAAACGTATTCATGATAAATTGATAGTTCAATCAACTGGCGAGATAGACATGACAAAAGAAATTAATCAAAAGAACGTGAAAACGCTAGAAGAATGGGAGAATGGAAGAAATCCTTATGAACCAAAAGAAGTGACTGCAGCAATG
>ADD84664
ATGGATAAACTTGCCGACCTCAACTACACATTGAGTGTAATCACTTTAATGAATGACACATTACATTCTATAATTCAGGATCCTGGGATGGCGTATTTTCCATATATTGCATCTGTTCTAACAGTTTTGTTCACATTACATAAAGCTTCAATTCCAACAATGAAAATAGCATTAAAAACATCAAAATGTTCATACAAAGTGATCAAATACTGTATAGTCACAATTGTTAATACTCTTTTAAAATTGGCAGGATATAAAGAACAAGTCACCACTAAAGACGAAATTGAGCAACAGATGGATAGAATTGTAAAAGAGATGAGACGTCAGCTGGAGATGATTGATAAATTAACTACTCGTGAAATTGAACAAGTTGAATTGCTTAAACGTATACATGACAACTTAATAACTAGACCGGCTGACACTATAGATATGACGAAGGAATTTAATCAGAAGAATATAAAAACGCTAGATGAATGGGAGAACGGAAAAAATCCATATGAACCGATAGAAGTGACTGCATCTATG
>BAB32840
ATGGATAAGCTTGCCGACCTCAACTACACATTGAGTGTACTCACTTTAATGAATGACACATTACATTCTATAATTCAAGATCCTGGAATGGCGTATTTTCCATATATTGCATCTGTTCTAACAGTTTTATTCACATTACATAAAGCTTCAATTCCAACTATGAAAATAGCATTGAAAACATCAAAATGTTCATATAAAGTGATTAAATATTGTATAGTCACGATCATTAATACTCTTTTAAAATTGGCTGGATATAAAGAGCAGGTTACTACAAAAGACGAAATTGAGCAACAGATGGACAGAATTGTTAAAGAGATGAGACGTCAGCTGGAGATGATTGATAAACTAACTACTCGTGAAATTGAGCAGGTTGAATTGCTTAAACGTATACATGATAACCTGATAACCAGACCAGTTGACGTTATAGATATGTCGAAGGAATTCAATCAGAAAAACATCAAAACGCTAGATGAATGGGAGAGTGGAAAAAATCCATATGAACCGTCAGAAGTGACTGCATCTATG
>BAB32841
ATGGATAAGCTTGCCGACCTCAACTACACATTGAGCGTAATCACTTTAATGAATGACACATTGCATTCTATAATTCAAGATCCTGGAATGGCGTATTTTACATATATTGCATCTGTTCTAACAGTTTTGTTCACATTACATAAAGCTTCAATTCCGACCATGAAAATAGCATTGAAAACATCAAAATGCTCATATAAAGTGATTAAATATTGTATAGTCACGATCATTAATACTCTTTTAAAATTGGCTGGATATAAAGAGCAGGTTACTACAAAAGACGAAATTGAGCAACAGATGGACAGGATTGTTAAAGAGATGAGACGTCAGCTGGAGATGATTGATAAACTAACTACTCGTGAAATTGAACAGGTTGAATTACTTAAACGTATATATGACAACCTGATAACTAGACCATTTGACGTTATAGATATGTCGAAGGAATTCAATCAGAAAAACATCAAAACGCTAGATGAATGGGAGAGTGGAAAAAATCCATATGAACCGTCAGAAGTGACTGCATCCATG
>BAB32842
ATGGATAAGCTTGCCGACCTCAACTACACATTGAGTGTAATCACTTTAATGAATGACACATTGCATTCTATAATTCAAGATCCTGGAATGGCGTATTTTACATATATTGCATCTGTTCTAACAGTTTTGTTCACATTACATAAAGCTTCAATTCCGACCATGAAAATAGCATTGAAAACATCAAAATGTTCATATAAAGTGATTAAATATTGTATAGTCACGATCATTAATACTCTTTTAAAATTGGCTGGATATAAAGAGCAGGTTACTACAAAAGACGAAATTGAGCAACAGATGGACAGAATTGTTAAAGAGATGAGACGTCAGCTGGAGATGATTGATAAACTAACTACTCGTGAAATTGAACAGGTTGAATTACTTAAACGTATATATGACAACCTGATAACTAGACCATTTGACGTTATAGATATGTCGAAGGAATTCAATCAGAAAAACATCAAAACGCTAGATGAATGGGAGAGTGGAAAAAATCCATATGAACCGTCAGAAGTGACTGCATCCATG
>ACH97426
ATGGAAAAGCTTACCGACCTCAATTATACATTGAGTGTAATCACTCTTATGAATGATACATTGCATACTATAATGGAAGATCCTGGAATGGCGTATTTTCCATACATTGCTTCTGTCCTGACTGTATTATTTACTCTACATAAAGCTTCACTTCCAACAATGAAGATTGCTCTAAAAACATCAAGATGTTCTTACAAAGTCATTAAATATTGCATAGTATCGATTTTTAATACTCTACTAAAACTAGCTGGATACAAAGAACAAATAACAACTAAGGATGAGATTGAAAAGCAAATGGACAGAGTTGTGAAAGAAATGAGACGTCAATTAGAAATGATTGATAAATTGACGACTAGAGAAATAGAACAAGTAGAACTTCTAAAGAGAATTTATGACATGCTAATAGCGACGTCAGTTGATAAAATAGATATGACACAAGAATTCAACCAAAAGCATTTTAAAACGCTAAACGAATGGGCAGAAGGTGAAAATCCATACAGGCCAAAAGAAGTGACTGCATCTTTG
>AFJ68479
ATGGATAAACTTGCCGACCTCAACTACACATTGAGTGTAATCACTTTAATGAATGACACATTACATTCTATAATTCAGGATCCTGGAATGGCGTATTTTCCATATATTGCATCTGTTCTAACAGTTTTGTTCACATTACATAAAGCTTCAATTCCAACAATGAAAATAGCATTAAAAACATCAAAATGTTCATACAAAGTGATCAAATACTGTATAGTCACAATTGTCAATACTCTTTTAAAACTGGCAGGATATAAAGAACAAGTTACCACTAAAGACGAAATTGAGCAACAGATGGATAGAATTGTAAAAGAGATGAGACGTCAGCTGGAGATGATTGATAAATTAACTACTCGTGAAATTGAACAAGTTGAATTGCTTAAACGCATACATGACAACTTAATAACTAGACCGGTTGACACTATAGATATGACGAAGGAATTTAATCAGAAGAATATAAAAACGCTAGATGAATGGGAGAACGGAAAAAATCCATATGAACCGATAGAAGTGACTGCATCTATG
>AGE45379
ATGGAAAAGTTTACCGACCTCAACTACACATTGAGTGTAATCACTCTAATGAACAGTACACTACATACAATACTAGAGGATCCAGGGATGGCGTATTTTCCCTATATTGCATCTGTCCTAACGGTTTTGTTCACATTGCATAAAGCATCAATTCCAACGATGAAAATAGCATTGAAAACGTCAAAATGTTCGTATAAAGTAGTAAAGTATTGTATTGTAACAATTTTTAACACATTACTGAAACTAGCAGGTTATAAAGAGCAGATAACTACTAAAGATGAAATAGAAAAACAAATGGACAGAGTCGTTAAAGAAATGAGACGTCAGCTGGAAATGATTGATAAACTGACTACACGTGAAATTGAGCAAGTAGAGCTACTTAAACGTATATATGATAAATTGATGGTACAATCAATTGGCGAGATAGACATGACGAAAGAAATTAATCAAAAGAACGTGAAAACGCTAGAAGAATGGGAGAGTGGAAGAAATCCTTATGAACCAAAAGAAGTGACTGCAGCAATG
>AGE98689
ATGGATAAGCTTGCCGACCTCAACTACACATTGAGTGTGATCACTTTAATGAATGACACATTACATTCTATAATTCAGGATCCTGGAATGGCGTATTTTCCATATATTGCATCTGTTCTAACAGTTTTGTTCACATTACATAAAGCTTCAATTCCAACCATGAAAATAGCATTGAAAACATCAAAATGTTCATATAAAGTAATTAAATATTGTACAGTCACGATCATTAATACTCTTTTAAAATTGGCAGGATATAAAGAACAGGTTACTACTAAAGACGAAATTGAGCAACAGATGGATAGAATCGTTAAAGAAATGAGACGTCAGTTGGAAATGATTGATAAATTAACTACTCGTGAAATTGAACAAGTTGAATTACTTAAACGTATACATGACAACCTGATAACTAGACCAGTTGACGTTATAGATATGTCGAAGGAATTTAATCAGAAGAATATCAAAACGCTAGATGAATGGGAGAGTGGAAAAAATCCATATGAACCGGCAGAAGTGACTGCATCCATG
>AGE47159
ATGGAAAAGTTTACCGACCTCAACTACACATTGAGTGTAATCACTTTAATGAATAGTACATTACATACAATACTAGAGGATCCAGGAATGGCGTATTTTCCTTATATTGCATCTGTCCTGACAGTTTTGTTTACATTACACAAAGCGTCAATTCCAACAATGAAAATAGCATTGAAGACGTCAAAATGTTCGTATAAAGTAGTAAAGTATTGTATTGTAACGGTTCTTAATACATTATTAAAGTTAGCAGGTTACAAAGAACAAATTACTACTAAAGATGAAATAGAAAAACAAATGGACAGAGTTGTTAAAGAAATGAGACGTCAGTTAGAGATGATTGATAAACTAACTACACGTGAAATTGAACAAGTTGAATTACTTAAACGCATCTACGATAAATTAATAGTGCGATCGACTGATGAAATAGATATGACAAAAGAAATTAATCAAAAGAACGTAAGAACGCTAGAAGAGTGGGAGAGCGGGAAAAATCCTTATGAACCAAAAGAAGTGACTGCAGCGATG
>ACZ51994
ATGGATAAGCTTGCCGACCTCAACTACACATTGAGTGTGATCACTTTAATGAATGACACATTACATTCCATAATTCAAGATCCTGGAATGGCGTATTTTCCATATATTGCATCTGTCCTAACAGTTTTGTTTACGTTACATAAAGCTTCAATTCCAACCATGAAAATAGCATTGAAAACATCAAAATGTTCATATAAAGTGATTAAATATTGTATAGTCACGATCATTAACACCCTTTTAAAATTGGCTGGATATAAAGAGCAGGTTACTACTAAAGACGAAATTGAACAACAGATGGACAGGATTGTTAAAGAGATGAGACGTCAGCTGGAGATGATTGATAAACTAACTACTCGTGAAATTGAACAGGTTGAATTGCTTAAACGTATACATGATAACCTGATAACTAGAACAGTTGACGTTATAGATATGTCGAAGGAATTCAATCAGAAAAACATTAAAACGCTAGATGAATGGGAGAGTGGAAAGAATCCATATGAACCGTCAGAAGTGACTGCATCCATG
>ACY01381
ATGGATAAACTTGCCGACCTCAACTACACATTGAGTGTAATCACTTTAATGAATGACACATTGCATTCTATAATTCAGGATCCTGGAATGGCGTATTTTCCATATATTGCATCTGTTCTAACAGTTTTGTTCACATTACATAAAGCTTCAATTCCAACAATGAAAATAGCATTAAAAACATCAAAATGTTCATACAAAGTAATCAAATACTGTATAGTCACAATTGTTAATACTCTTTTAAAATTGGCAGGATATAAAGAACAAGTCACCACTAAAGACGAAATTGAGCAACAGATGGATAGAATTGTAAAAGAGATGAGACGTCAGCTGGAGATGATTGATAAATTAACTACTCGTGAAATTGAACAAGTTGAATTGCTTAAACGTATACATGACAACTTAATAACTAGACCGGTTGACGCTATAGATATGACGAAGGAATTTAATCAGAAGAATATAAAAACGCTAGATGAATGGGAGAACGGAAAAAATCCATATGAACCGATAGAAGTGACTGCATCTATG
>ADN93264
ATGGAGAAGCTTACCGACCTCAACTACACATTGAGTGTAATCACTCTAATGAACAGTACACTACACACAATACTGGAGGATCCAGGGATGGCGTATTTTCCCTATATTGCATCTGTCCTAACGGTTTTGTTCACATTGCACAAAGCGTCAATTCCAACGATGAAAATAGCATTGAAAACGTCAAAATGTTCGTATAAAGTAGTAAAGTATTGTATTGTAACAATTTTTAACACGTTACTGAAACTAGCAGGTTATAAAGAGCAGATAACTACTAAAGATGAAATAGAAAAACAAATGGACAGAGTCGTTAAAGAAATGAGACGTCAGTTGGAAATGATTGATAAACTGACTACACGTGAAATTGAGCAAGTAGAGCTACTTAAACGTATATATGATAAATTGATGATACGATCAATTGGCGAGATAGACATGACGAAAGAAATTAATCAAAAGAACGTGAAAACGCTAGAAGAATGGGAGAGTGGAAGAAATCCTTATGAACCGAAAGAAGTGACTGCAGCAATG
>AGF86084
ATGGAAAAGCTTACCGACCTCAACTATACATTGAGTGTAATCACTCTAATGAACGACACATTGCACACGATACTTGAAGATTCAGGGATGGCGTATTTTCCTTATATAGCATCTGTCCTAACAGTTTTGTTTACGTTGCATAAAGCATCTATTCCAACAATGAAAATTGCTCTAAAGACATCCAAATGTTCATACAAAGTGGTGAAGTATTGTATCGTGACAATTTTCAATACGTTATTGAAATTGGCAGGTTATAAAGAGCAGATTACCACAAAAGACGAGATAGAAAAACAGATGGACAGAGTAGTCAAAGAGATGAGACGTCAGCTAGAAATGATTGATAAATTGACTACACGTGAAATTGAACAAGTGGAATTGCTGAAACGTATTTACGATAAATTGATGATACGAACAGCGGACGAGATGGATATGACGAAAGAAATCAATCAAAAGAACGTGAGAACGCTAGAAGAATGGGAAAATGGGAAAAATCCTTATGAACCAAAAGAAGTGACTGCAGCAATG
>AGE47398
ATGGAAAAGTTTACCGACCTCAACTACACATTGAGTGTAATCACTTTAATGAATAGTACATTACATACAATACTAGAGGATCCAGGAATGGCGTATTTTCCTTATATTGCATCTGTCCTGACAGTTTTGTTTACATTACACAAAGCGTCAATTCCAACAATGAAAATAGCATTGAAGACGTCGAAATGTTCGTATAAAGTAGTAAAGTATTGCATTGTAACAATCCTTAATACATTATTAAAGTTAGCGGGTTACAAAGAACAAATTACTACTAAAGATGAAATAGAAAAACAAATGGACAGAGTTGTTAAAGAAATGAGACGTCAATTAGAGATGATTGATAAACTAACTACACGTGAGATTGAACAAGTCGAATTACTTAAACGCATCTACGATAAATTAATAGTGCGATCAACTGATGAGATAGATATGGCAAAAGAAATTAATCAAAAGAACGTAAGAACGCTAGAAGAGTGGGAGAGCGGAAAAAATCCTTATGAACCAAAAGAAGTGACTGCAGCAATG
>AGE99170
ATGGATAAGCTTGCCGACCTCAACTACACATTGAGTGTGATCACTTTAATGAATGACACATTACATTCCATAATTCAAGATCCTGGAATGGCGTATTTTCCATATATTGCATCTGTTCTAACAGTTTTGTTTACGTTACATAAAGCTTCAATTCCAACCATGAAAATAGCATTGAAAACATCAAAATGTTCATATAAAGTTATTAAATATTGTATAGTCACGATCATTAACACCCTTTTAAAATTGGCTGGATATAAAGAGCAGGTTACTACTAAAGACGAAATTGAACAACAGATGGACAGGATTGTTAAAGAGATGAGACGTCAGCTGGAGATGATTGATAAACTAACTACTCGTGAAATTGAACAGGTTGAATTGCTTAAACGTATACATGATAACCTGATAACTAGAACAGTTGACGTTATAGATATGTCGAAGGAATTCAATCAGAAAAACATCAAAACGCTAGATGAATGGGAGAGTGGAAAGAATCCATATGAACCGTTAGAAGTGACTGCATCCATG
>ACQ99540
ATGGATAAGCTTGCCGACCTCAACTACACATTGAGTGTAATCACTTTAATGAATGACACATTACATTCTATAATTCAAGATCCTGGAATGGCGTATTTTCCATATATTGCATCTGTTCTAACAGTTTTGTTTACATTACATAAAGCTTCAATTCCAACCATGAAAATAGCGTTAAAAACATCAAAATGTTCGTATAAAGTGATTAAATATTGTATAGTTACAATTATTAATACTCTTTTAAAATTGGCTGGATACAGAGAACAGGTTACCACCAAAGACGAAATTGAGCAACAGATGGATAGAATTGTTAAAGAGATGAGACGTCAGTTGGAAATGATTGACAAATTGACTACTCGTGAAATTGAACAAGTTGAATTGCTTAAACGTATCCATGACAAACTGGTAACTAGACCGGTTGACGTTATAGATATGTCAAAAGAATTTAATCAGAAGAACATAAAAACGCTAGATGAATGGGAGAGTGGAAAGAATCCGTATGAACCGTCAGAAGTGACTGCATCTATG
>ACQ99541
ATGGATAAACTTGCCGACCTCAACTACACATTGAGTGTAATCACTTTAATGAATGACACATTACATTCTATAATTCAGGATCCTGGAATGGCGTATTTTCCATATGTTGCATCTGTTCTAACAGTTTTGTTCACATTACATAAAGCTTCAATTCCAACAATGAAAATAGCATTAAAAACATCAAAATGTTCATACAAAGTGATCAAATACTGTATAGTCACAATTGTTAATACTCTTTTAAAACTGGCAGGATATAAAGAACAAGTTACCACTAAAGACGAAATTGAGCAACAGATGGATAGAATTGTAAAAGAGATGAGACGTCAGCTGGAGATGATTGATAAATTAACTACTCGTGAAATTGAACAAGTTGAATTGCTTAAACGTATACATGACAACTTAATAACTAGACCGGTTGACACTATAGATATGACGAAGGAATTTAATCAGAAGAATATAAAAACGCTAGATGAATGGGAGAACGGAAAAAATCCATATGAACCGATAGAAGTGACTGCATCTATG
>ACZ52054
ATGGATAAGCTTGCCGACCTCAACTATACATTGAGTGTGATCACTTTAATGAATGACACATTACATTCCATAATTCAAGATCCTGGAATGGCGTATTTTCCATATATTGCATCTGTTCTAACAGTTTTATTTACGTTACATAAAGCTTCAATTCCAACCATGAAAATAGCGTTGAAAACATCAAAATGTTCATATAAAGTTATTAAATATTGTATAGTCACGATCATTAACACCCTTTTAAAATTGGCTGGATATAAAGAGCAGGTTACTACTAAAGACGAAATTGAACAACAGATGGACAGGATTGTTAAAGAGATGAGACGTCAGCTGGAGATGATTGATAAATTAACTACTCGTGAAATTGAACAGGTTGAATTGCTTAAACGTATACATGATAACCTAATAACTAGAACAGTTGACGTTATAGATATGTCGAAGGAATTCAATCAGAAAAACATCAAAACGCTAGATGAATGGGAGAGTGGAAAGAATCCATATGAACCGTCAGAAGTGACTGCATCCATG
>AGE98885
ATGGATAAGCTTGCCGACCTCAACTACACATTGAGTGTAATCACTCTAATGAATGACACATTGCATTCTATAATTCAGGATCCTGGAATGGCGTATTTTCCATATATTGCATCTGTTCTAACAGTTTTGTTCACATTACATAAAGCTTCAATTCCAACCATGAAAATAGCATTGAAAACATCAAAATGTTCATATAAAGTGATTAAATATTGTATAGTCACGATCATTAATACTCTTTTAAAATTGGCTGGATATAAAGAGCAGGTTACTACTAAAGACGAAATTGAGCAACAGATGGACAGAATTGTTAAAGAGATGAGACGTCAGCTGGAGATGATTGATAAACTAACTACTCGTGAAATTGAACAGGTTGAGTTGCTTAAAAGTATACATGACAACTTGATGACTAGACCAGCTGACGTTATAGATATGTCGAAGGAATTCAATCAGAAAAACATTAAAACGCTAGATGAATGGGAGAGTGGAAAAAATCCATATGAACCGTCAGAGGTGACTGCATCCATG
>AGE98921
ATGGATAAGCTTACCGACCTCAACTACACATTGAATGTGATCACTTTAATGAATGACACATTACATTCCATAATTCAAGATCCTGGAATGGCGTATTTTCCATATATTGCATCTGTTCTAACAGTTTTGTTTACGTTACATAAAGCTTCAATTCCAACCATGAAAATAGCATTGAAAACATCAAAATGTTCATATAAAGTTATTAAATATTGTATAGTCACGATCATTAACACCCTTTTAAAATTGGCTGGATATAAAGAGCAGGTTACTACTAAAGACGAAATTGAACAACAGATGGACAGGATTGTTAAAGAGATGAGACGTCAGCTGGAGATGATTGATAAACTAACTACTCGTGAAATTGAACAGGTTGAATTGCTTAAACGTATACATGATAACCTGATAACTAGAACAGTTGACGTTATAGATATGTCGAAGGAATTCAATCAGAAAAACATCAAAACGCTAGATGAATGGGAGAGTGGAAAGAATCCATATGAACCGTCAGAAGTGACTGCATCCATG
>AGE47015
ATGGAAAAGCTTACCGACCTCAACTACACATTGAGTGTAATCACTCTAATGAACAGTACACTACATACAATACTAGAGGATCCGGGGATGGCGTATTTTCCTTATATTGCATCTGTCCTAACGGTTTTGTTCACATTGCATAAAGCATCAATTCCAACAATGAAAATAGCATTGAAAACGTCAAAATGTTCGTATAAAGTAGTAAAGTATTGTATTGTAACAATTTTTAACACGTTACTGAGACTAGCAGGTTATAAAGAGCAGATAACTACTAAAGATGAAATAGAAAAACAAATGGACAGAGTCGTTAAAGAAATGAGACGTCAGCTGGAAATGATTGATAAACTGACTACACGTGAAATTGAGCAAGTAGAGCTACTTAAACGTATATATGATAAATTGATAGTGCAATCAATTGGCGAAATAGACATGACGAAAGAAATTAATCAAAAGAACGTGAAAACGCTAGAAGAATGGGAGAGTGGAAGAAATCCTTATGAACCGAAAGAAGTGACTGCAGCAATG
>AGE98922
ATGGATAAGCTTGCCGACCTCAACTACACATTGAGTGTAATCACTTTAATGAATGACACATTGCATTCTATAATTCAAGATCCTGGAATGGCGTATTTTCCATATATTGCATCTGTTCTAACAGTTTTGTTCACGTTACATAAAGCTTCAATTCCAACCATGAAAATAGCATTGAAAACATCAAAATGTTCATATAAAGTGATTAAATATTGTATAGTCACGATCATTAATACTCTTTTAAAATTGGCTGGATATAAAGAACAGGTTACTACAAAAGACGAAATTGAGCAACAGATGGACAGAATTGTTAAAGAGATGAGACGTCAGCTGGATATGATTGATAAACTAACTACTCGTGAAATTGAACAGGTTGAATTGCTTAAACGTATACATGACAACCTGATAACTAGACCAGTTGACGTTATAGATATGTCGAAGGAATTCAATCAGAAAAACATCAAAACGCTAGATGAATGGGAGAGTGGAAAAAATCCATATGAACCGTCAGAAGTGACTGCATCCATG
>AGE99077
ATGGATAAGCTTGCCGACCTCAACTACACATTGAGTGTAATCACTTTAATGAATGACACATTGCATTCTATAATTCAAGATCCTGGAATGGCGTATTTTCCATATATTGCATCTGTTCTAACAGTTTTGTTCACATTACATAAAGCTTCAATTCCAACCATGAAAATAGCATTGAAAACATCAAAATGTTCATATAAAGTGATTAAATATTGTATAGTCACGATCATTAATACTCTTTTAAAATTGGCTGGATATAAAGAGCAGGTTACTACAAAAGACGAAATTGAGCAACAGATGGACAGAATTGTTAAAGAGATGAGACGTCAGCTGGAGATGATTGATAAACTAACTACTCGTGAAATTGAACAGGTTGAATTACTTAAACGTATACATGACAACCTGATAACTAAACCAGTTGACGTTATAGATATGTCGAAGGAATTCAATCAGAAAAACATCAAAACGCTAGATGAATGGGAGAGTGGAAAAAATCCATATGAACCGTCAGAAGTGACTGCATCCATG
>ACZ51922
ATGGATAAGCTTGCCGACCTCAACTACACATTGAGTGTAATCACTTTAATGAATGACACCTTGCATTCTATAATTCAGGATCCTGGAATGGCGTATTTTCCATATATTGCATCTGTTCTAACAGTTTTGTTCACATTACATAAAGCTTCAATTCCAACCATGAAAATAGCATTAAAAACATCAAAATGTTCATATAAAGTGATTAAATATTGTATAGTCACGATCATTAATACTCTTTTAAAATTGGCTGGATATAAAGAGCAAGTTACTACTAAAGACGAAATTGAGCAACAGATGGACAGAATTGTTAAAGAGATGAGACGTCAGCTGGAGATGATTGACAAACTAACTACTCGTGAAATTGAACAAGTTGAATTGCTTAAACGTATACATGACAACCTGATAACTAAACCAGTTGACGTTATAGATATGTCGAAGGAATTTAATCAGAAAAACATCAAAACGCTAGATGAATGGGAGAGCGGAAAGAATCCATATGAACCGTCAGAAGTGACTGCATCCATG
>ABB92468
ATGGATAAGCTTGCCGACCTCAACTACACATTGAGTGTAATCACTTTAATGAATGACACATTGCATTCTATAATTCACGATCCTGGAATGGCGTATTTTCCATATATTGCATCTGTTCTAACAGTTTTGTTCACATTACATAAAGCTTCAATTCCAACCATGAAAATAGCATTGAAAACATCAAAATGTTCATATAAAGTGATTAAATATTGTATAGTCACGATCATTAATACTCTTTTAAAATTGGCTGGATATAAAGAGCAGGTTACTACAAAAGACGAAATTGAGCAACAGATGGACAGAATTGTTAAAGAGATGAGACGTCAGCTGGAGATGATTGATAAACTAACTACTCGTGAAATTGAACAGGTTGAATTGCTTAAACGTATACATGACAACCTGATAACTAGACCAGTTGACGTTATAGATATGTCGAAGGAATTCAATCAGAAAAACATCAAAACGCTAGATGAATGGGAGAGTGGAAAAAATCCATATGAACCGTCAGAAGTGACTGCATCCATG
>AFJ68409
ATGGATAAGCTTGCCGACCTCAACTACACATTGAGTGTAATCACTTTAATGAATGAAACATTGCATTCTATAATTCAGGACCCTGGAATGGCGTATTTTCCATATATTGCATCTGTTCTAACAGTTTTGTTCACATTACATAAAGCTTCAATTCCAACAATGAAAATAGCATTAAAAACGTCAAAATGTTCATACAAAGTGATCAAGTATTGTATAGTCACAATTATTAATACTCTTTTAAAATTGGCAGGATATAAAGAACAAGTTACCACTAAAGACGAAATTGAGCAACAGATGGATAGAATTGTAAAAGAGATGAGACGTCAGCTAGAAATGATTGATAAATTAACTACTCGTGAAATTGAACAAGTTGAATTGCTTAAACGTATACATGACAATTTAATAACTAGACCAGCTGACATTGTAGATATGACGAAGGAATTTAATCAGAAGAATATAAAAACGCTAGATGAGTGGGAGAGCGGAAAAAATCCATATGAACCGATAGAAGTGACTGCATCTATG
>ACZ51539
ATGGATAAACTTGCTGACCTCAACTACACATTGAGTGTAATCACTTTAATGAATGACACATTGCATTCTATAATTCAGGATCCTGGAATGGCGTATTTTCCATATATTGCATCTGTTCTAACAGTTTTGTTCACATTACATAAAGCTTCAATTCCAACCATGAAAATAGCATTGAAAACATCAAAATGTTCATATAAAGTGATTAAATGTTGTATAGTCACGATCATTAATACTCTTTTAAAATTGGCTGGATATAAAGAGCAGGTTACTACTAAAGATGAAATTGAGCAACAGATGGACAGAATTGTTAAAGAGATGAGACGTCAGCTGGAGATGATTGATAAACTAACTACTCGTGAAATTGAACAGGTTGAATTACTTAAGCGTATACATGATAACCTGACAATTAAACCAGTTGACGTTATAGATATGTCGAAGGAATTCAATCAGAAAAACATCAAAACGCTAGATGAATGGGAGAATGGAAAAAATCCATATGAACCGTTAGAAGTGACTGCATCTATG
>AGE47123
ATGGAAAAGTTTACCGACCTCAATTACACATTGAGTGTAATCACTTTAATGAATAGTACATTACATACAATACTAGAGGATCCAGGAATGGCGTATTTTCCTTATATTGCATCTGTCCTGACAGTTTTGTTTACATTACACAAAGCGTCAATTCCAACAATGAAAATAGCATTGAAGACGTCGAAATGTTCGTATAAAGTAGTAAAGTATTGCATTGTAACAATCCTTAATACATTATTAAAGTTAGCAGGTTACAAAGAACAAATTACTACTAAAGATGAAATAGAAAAGCAAATGGACAGAGTTGTTAAAGAAGTGAGACGTCAATTAGAGATGATTGATAAACTAACTACACGTGAGATTGAACAAGTCGAATTACTTAAACGCATCTACGATAAATTAATAGTGCTATCAACTGATGAGATAGATATGACAAAAGAAATTAATCAAAAGAACGTAAGAACGCTAGAAGAGTGGGAGAGCGGAAAAAATCCTTATGAACCAAAAGAAGTGACTGCAGCGATG
>AGE98393
ATGGATAAGCTTGCCGACCTCAACTACACATTGAGTGTGATCACTTTAATGAATGACACATTACATTCTATAATTCAGGATCCTGGAATGGCGTATTTTCCATATATTGCATCTGTTCTAACAGTTTTGTTCACATTACATAAAGCTTCAATTCCAACCATGAAAATAGCATTGAAAACATCAAAATGTTCATATAAAGTAATTAAATATTGTACAGTCACGATCATTAATACTCTTTTAAAATTGGCAGGATATAAAGAACAGGTTACTACTAAAGACGAAATTGAGCAACAGATGGATAGAATCGTTAAAGAAATGAGACGTCAGTTGGAAATGATTGATAAATTAACTACTCGTGAAATTGAACAAGTTGAATTACTTAAACGTATACATGACAACCTGATAACTAGACCAGTTGACGTTATAGATATGTCGAAGGAATTTAATCAGAAGAATATCAAAACGCTAGATGAATGGGAGAGTGGAAAAAATCCATATGAACCGGCAGAAGTGACTGCATCCATG
>ACH72472
ATGGAAAAGCTTACCGACCTCAATTATACATTGAATGTAATCACTCTAATGAACAGCACATTGCACACAATACTAGAAGATCCAGGAATGGCGTATTTTCCTTATATTGCATCTGTCCTGACAGTGTTATTCACATTGCATAAAGCGTCAATTCCGACAATGAAAATTGCACTAAAAACGTCGAAATGTTCATACAAGGTAGTGAAATATTGTATTGTGACAATTTTCAATACGCTATTGAAGTTGGCAGGTTATAAAGAGCAAATCACTACAAAAGATGAAATAGAAAAACAAATGGACAGAGTCGTTAAAGAGATGAGGCGTCAGTTGGAAATGATTGATAAATTGACTACACGTGAGATTGAGCAAGTTGAACTACTTAAGCGTATTCATGATAAACTGATGGTACGACCAACTGACGAAATAGACATGACAAAAGAAATAAATCAGAAAAACGTGAAAACGCTAGAAGAATGGGAAAACGGAAAAAATCCTTACGAACCGAAAGAAGTGACTGCAGCAATG
>AGE45391
ATGGAAAAGTTTACCGACCTCAACTACACATTGAGTGTAATCACTCTAATGAACAGTACACTACATACAATACTAGAGGATCCAGGGATGGCGTATTTTCCCTATATTGCATCTGTCCTAACGGTTTTGTTCACATTGCATAAAGCATCAATTCCAACGATGAAAATAGCATTGAAAACGTCAAAATGTTCGTATAAAGTAGTAAAGTATTGTATTGTAACAATTTTTAACACATTACTGAAACTAGCAGGTTATAAAGAGCAGATAACTACTAAAGATGAAATAGAAAAACAAATGGACAGAGTCGTTAAAGAAATGAGACGTCAGCTGGAAATGATTGATAAACTGACTACACGTGAAATTGAGCAAGTAGAGCTACTTAAACGTATATATGATAAATTGATGGTGCAATCAATTGGCGAGATAGACATGACGAAAGAAATTAATCAAAAGAACGTGAAAACGCTAGAAGAATGGGAGAGTGGAAGAAATCCTTATGAACCAAAAGAAGTGACTGCAGCAATG
>ACZ51743
ATGGATAAGCTTGCCGACCTCAACTATACATTGAGTGTGATCACTTTAATGAATGACACATTACATTCCATAATTCAAGATCCTGGAATGGCGTATTTTCCATATATTGCATCTGTTCTAACAGTTTTATTTACGTTACATAAAGCTTCAATTCCAACCATGAAAATAGCGTTGAAAACATCAAAATGTTCATATAAAGTTATTAAATATTGTATAGTCACGATCATTAACACCCTTTTAAAATTGGCTGGATATAAAGAGCAAGTTACTACTAAAGACGAAATTGAACAACAGATGGACAGGATTATTAAAGAGATGAGACGTCAGCTGGAGATGATTGATAAACTAACTACTCGTGAAATTGAACAGGTTGAATTGCTTAAACGTATACATGATAACCTAGTAACTAGAACAGTTGACGTTATAGATATGTCGAAGGAATTCAATCAGAAAAACATCAAAACGCTAGATGAATGGGAGAGTGGAAAGAATCCATATGAACCGTCAGAAGTGACTGCATCTATG
>AGE47303
ATGGAAAAGCTTACCGACCTCAATTACACATTGAGTGTAATCACTCTAATGAACAGTACATTGCATACAATACTGGAAGACCCAGGGATGGCATATTTTCCTTACATTGCATCTGTCCTGACAGTCTTGTTCACACTGCATAAAGCGTCAATTCCGACGATGAAAATTGCACTAAAGACGTCAAAATGCTCGTATAAGGTGGTGAAGTATTGCATTGTAACAATTTTTAATACATTATTGAAACTAGCAGGTTATAAAGAACAGATCACTACCAAAGATGAAATAGAAAAGCAAATGGACAGAGTTGTTAAAGAAATGAGACGTCAGTTGGAAATGATTGATAAGTTAACTACACGTGAAATTGAGCAAGTTGAATTACTTAAACGTATTTATGATAAATTGGTGGTGCGATCAACTGACGAGATAGATATGACAAAAGAAATCAATCAAAAGAACGTGAAAACGCTAGAAGAGTGGGAAAGTGGGAAAAATCCTTATGAACCAAAGGAAGTGACTGCAGCAATG
>AGH16319
ATGGATAAGCTTGCCGACCTCAACTACACATTGAGTGTAATCACTTTAATGAATGACACATTGCATTCTATAATTCAAGATCCTGGAATGGCGTATTTTCCATATATTGCATCTGTTCTAACAGTGTTGTTCACACTACATAAAGCTTCAATTCCAACCATGAAAATAGCATTGAAAACATCAAAATGTTCATATAAAGTGATTAAATATTGTATAGTCACGATCATTAATACTCTTTTAAAATTGGCTGGATATAAAGAGCAGGTTACTACAAAAGACGAAATTGAGCAACAAATGGACAGAATTGTTAAAGAGATGAGACGTCAGTTGGAGATGATTGATAAATTAACTACTCGTGAAATTGAACAGGTTGAATTGCTTAAACGTATACATGACAACCTGGTAACTAGACCAGTTGACGTTATAGATATGTCGAAGGAATTCAATCAGAAAAACATCAAAACGCTAGATGAATGGGAGAGTGGAAAAAATCCATATGAACCGTCAGAAGTGACTGCATCCATG
>AGE47494
ATGGAAAAGCTTACCGACCTCAACTACACATTGAGTGTAATCACTCTAATGAACAGTACACTACATACAATACTGGAGGATCCAGGAATGGCGTATTTTCCCTATATTGCATCTGTCCTAACGGTTTTGTTCACGTTGCATAAAGCATCAATTCCAACAATGAAAATAGCGTTGAAAACGTCAAAATGTTCGTATAAAGTAGTAAAGTATTGTATTGTAACAATTTTTAACACGTTACTGAAACTAGCAGGTTATAAAGAGCAGATAACTACTAAAGATGAAATAGAAAAACAAATGGACAGAGTCGTTAAAGAAATGAGACGTCAGCTGGAAATGATTGATAAACTGACTACACGTGAAATTGAGCAAGTAGAGCTACTTAAACGTATATATGATAAATTGATGGTGCAATCAATTGGCGAGATAGACATGACGAAAGAAATTAATCAAAAGAACGTGAAAACGCTAGAAGAATGGGAAAGTGGAAAAAATCCTTATGAACCGAAAGAAGTGACTGCAGCAATG
>AGE99360
ATGGATAAGCTTGCCGACCTCAACTACACATTGAGTGTAATCACTTTAATGAATGACACATTGCATTCTATAATTCAAGATCCTGGAATGGCGTATTTTCCATATATTGCATCTGTTCTAACAGTTTTATTCACATTACATAAAGCTTCAATTCCAACCATGAAAATAGCATTGAAAACATCAAAATGTTCATATAAAGTGATTAAATATTGTATAGTCACGATCATTAATACTCTTTTAAAATTGGCTGGATATAAAGAGCAGGTTACTACAAAAGACGAAATTGAGCAACAGATGGACAGAATTGTTAAAGAGATGAGACGTCAGCTGGAGATGATTGATAAACTAACTACTCGTGAAATTGAACAGGTTGAATTGCTTAAACGTATACATGACAACCTGATAACTAGACCAGTTGACGTTATAGATATGTCGAAGGAATTCAATCAGAAAAACATCAAAACGCTAGATGAATGGGAGAGTGGAAAAAATCCATATGAACCGTCAGAAGTGACTGCATCCATG
>AGE98615
ATGGATAAGCTTGCCGACCTCAACTACACATTGAGTGTGATCACTTTAATGAATGACACATTACATTCTATAATTCAGGATCCTGGAATGGCGTATTTTCCATATATTGCATCTGTTCTAACAGTTTTGTTCACATTACATAAAGCTTCAATTCCAACCATGAAAATAGCATTGAAAACATCAAAATGTTCATATAAAGTAATTAAATATTGTACAGTCACGATCATTAATACTCTTTTAAAATTGGCAGGATATAAAGAACAGGTTACTACTAAAGACGAAATTGAGCAACAGATGGATAGAATCGTTAAAGAAATGAGACGTCAGTTGGAAATGATTGATAAATTAACTACTCGTGAAATTGAACAAGTTGAATTACTTAAACGTATACATGACAACCTGATAACTAGACCAGTTGACGTTATAGATATGTCGAAGGAATTTAATCAGAAGAATATCAAAACGCTAGATGAATGGGAGAGTGGAAAAAATCCATATGAACCGGCAGAAGTGACTGCATCCATG
>ACY01364
ATGGATAAACTTGCCGACCTCAACTACACATTGAGTGTAATCACTTTAATGAATGACACATTGCATTCTATAATTCAGGATCCTGGAATGGCGTATTTTCCATATATTGCATCTGTTCTAACAGTTTTGTTCACATTACATAAAGCTTCAATTCCAACAATGAAAATAGCATTAAAAACATCAAAATGTTCATACAAAGTGATCAAATACTGTATAGTCACAATTGTTAATACTCTTTTAAAATTGGCAGGATATAAAGAACAAGTCACCACTAAAGACGAAATTGAGCAACAGATGGATAGAATTGTAAAAGAGATGAGACGTCAGCTGGAGATGATTGATAAATTAACTACTCGTGAAATTGAACAAGTTGAATTGCTTAAACGTATACATGACAACTTAATAACTAGACCGGTTGACACTATAGATATGACGAAGGAATTTAATCAGAAGAATATAAAAACGCTAGATGAATGGGAGAACGGAAAAAATCCATATGAACCGATAGAAGTGACTGCATCTATG
>AGE99065
ATGGATAAGCTTGCCGACCTCAACTACACATTGAATGTAATCACTTTAATGAATGACACATTGCATTCTATAATTCAAGATCCTGGAATGGCGTATTTTCCATATATTGCATCTGTTCTAACAGTTTTGTTCACATTACATAAAGCTTCAATTCCAACCATGAAAATAGCATTGAAAACATCAAAATGTTCATATAAAGTGATTAAATATTGTATAGTCACGATCATTAACACTCTTTTAAAATTGGCTGGATATAAAGAGCAGGTTACTACAAAAGACGAAATTGAGCAACAGATGGACAGAATTGTTAAAGAGATGAGACGTCAGCTGGATATGATTGATAAACTAACTACTCGTGAAATTGAACAGGTTGAATTGCTTAAACGTATACATGACAACCTGATAACTAGACCAGTTGACGTCATAGATATGTCGAAGGAATTCAATCAGAAAAACATCAAAACGCTAGATGAATGGGAGAGTGGAAAAAATCCATATGAACCGTTAGAAGTGACTGCATCCATG
>ACZ51695
ATGGATAAGCTTGCCGACCTCAACTACACATTGAGTGTAATCACTTTAATGAATGACACATTGCATTCTATAATTCAGGATCCTGGAATGGCGTATTTTCCATATATTGCATCTGTTCTAACAGTTTTGTTCACATTACATAAAGCTTCAATTCCAACCATGAAAATAGCGTTAAAAACATCAAAATGTTCATATAAAGTGATTAAACATTGTATGGTCACGATCATTAATACTCTTTTAAAATTGGCTGGATATAAAGAACAGGTTACTAATAAAGACGAAATTGAGCAACAGATGGATAGAATTGTTAAAGAAATGAGACGTCAGCTGGAGATGATTGATAAACTAACTACTCGTGAAATTGAACAGGTTGAATTGCTTAAAAGTATACATGACAACTTGATAACTAGACCAGTTGACGTTATAGATATGTCAAAGGAATTCAATCAGAAAAACATTAAAACGCTAGATGAATGGGAGAATGGAAAAAATCCATATGAATCATCAGAGGTGACTGCATCCATG
>AFR53074
ATGGAAAAGCTTACCGACCTAAACTACACATTGAGTGTAATCACTCTTATGAATGATACTTTGCATACTATAATGGAGGATCCTGGAATGGCTTATTTTCCATACATTGCTTCTGTCCTAACTGTACTATTTACATTACATAAGGCTTCGATTCCAACCATGAAGATCGCTCTTAAAACGTCAAAGTGTTCATATAAAGTAATCAAATATTGCATTGTGTCAATTTTTAACACTCTATTCAAACTAGCTGGATATAAAGAACAGATTACTACTAAAGATGAAATTGAAAAGCAAATGGACAGAGTTGTAAAAGAAATGAGACGTCAACTGGAAATGATTGATAAACTAACTACTAGAGAAATTGAACAAGTTGAACTGCTTAAACGAATTCACGATATGTTGATAATTAAACCAGTTGATAAAATTGACATGTCACATGAGTTTAATCAAAAACATTTCAAAACGCTAAACGAGTGGGCTGAAGGTGAAAATCCATATGAGCCAAAAGAGGTGACTGCATCATTG
>AGE98750
ATGGATAAGCTTGCCGACCTCAACTACACATTGAGTGTAATCACTTTAATGAATGACACATTGCATTCTATAATTCAAGATCCTGGAATGGCGTATTTTCCATATATTGCATCTGTTCTAACAGTTTTGTTCACATTACATAAAGCTTCAATTCCAACCATGAAAATAGCATTGAAAACATCAAAATGTTCATATAAAGTGATTAAATATTGTATAGTCACGATCATTAATACTCTTTTAAAATTGGCTGGATATAAAGAGCAGGTTACTACAAAAGACGAAATTGAGCAACAGATGGACAGAATTGTTAAAGAGATGAGACGTCAGCTGGAGATGATTGATAAACTAACTACTCGTGAAATTGAACAGGTTGAATTGCTTAAACGTATACATGACAACCTGATAACTAGACCAGTTGACGTTATAGATATGTCGAAGGAATTCAATCAGAAAAACATCAAAACGCTAGATGAATGGGAGAGTGGAAAAAATCCATATGAACCGTCAGAAGTGACTGCATCCATG
>ACZ52126
ATGGATAAGCTTGCCGACCTCAACTATACATTGAGTGTGATCACTTTAATGAATGACACATTACATTCCATAATTCAAGATCCTGGAATGGCGTATTTTCCATATATTGCATCTGTTCTAACAGTTTTATTTACGTTACATAAAGCTTCAATTCCAACCATGAAAATAGCGTTGAAAACATCAAAATGTTCATATAAAGTTATTAAATATTGTATAGTCACGATCATTAACACCCTTTTAAAATTGGCTGGATATAAAGAGCAAGTTACTACTAAAGACGAAATTGAACAACAGATGGACAGGATTATTAAAGAGATGAGACGTCAGCTGGAGATGATTGATAAACTAACTACTCGTGAAATTGAACAGGTTGAATTGCTTAAACGTATACATGATAACCTAATAACTAGAACAGTTGACGTTATAGATATGTCGAAGGAATTCAATCAGAAAAACATCAAAACGCTAGATGAATGGGAGAGTGGAAAGAATCCATATGAACCGTCAGAAGTGACTGCATCTATG
>CAC43306
ATGGAAAAACTTACCGACCTCAACTATACATTGAGTGTAATCACTCTAATGAACAATACACTACACACAATACTAGAGGATCCAGGAATGGCGTATTTTCCCTATATTGCATCTGTCCTGACGGTTTTATTCACATTACACAAAGCGTCAATTCCAACGATGAAAATAGCATTAAAGACATCAAAATGTTCATATAAAGTGGTAAAATATTGCATTGTGACGATTTTCAATACGTTATTGAAAATAGCAGGTTATAAAGAACAGATAACTACTAAGGATGAAATAGAAAAACAAATGGACAGAGTCGTTAAAGAAATGAGACGTCAGTTGGAAATGATTGATAAACTGACTACACGTGAAATTGAGCAAGTAGAACTACTTAAACGTATCCATGATAAATTGATGGTGCAATCAACTGGCGAGATAGATATGACAAAAGAAATTAATCAAAAGAACGTAAAAACGCTGGGAGAGTGGGAGAGTGGAAGAAATCCTTATGAACCAAAAGAAGTGACTGCAGCAATG
>BAM74405
ATGGAAAAGCTTACCGACCTCAACTATACATCGACTGTAATCACTCTAATGAACAGCACATTGCACACGATACTCGAGGATCCAGGGATGGCGTATTTTCCTTATATAGCATCTGTCCTAACAGTTTTGTTCACGTTGCACAAAGCATCTATTCCAACAATGAAAATTGCACTGAAGACGTCCAAATGTTCATATAAAGTGGTGAAGTATTGTATTGTGACGATTTTCAATGCGTTGTTGAAATTGGCAGGTTATAAAGAACAGATTACTACTAAAGATGAGATAGAAAAGCAAATGGACAGGGTAGTCAAAGAGATGAGACGTCAGCTAGAAATGATTGATAAGTTGACTACACGTGAAATTGAGCAGGTGGAATTGCTAAAACGCATTCACGATAAATTGATGATACGAGCAGTAGACGAAATAGATATGACGAAGGAAATTAACCAAAAGAACGTGAGAACGCTAGAAGAATGGGAAAATGGAAAAAATCCTTATGAACCAAAAGAAGTGACTGCAGCAATG
>AGF86154
ATGGAAAAGCTTACCGACCTCAACTATACATTGAGTGTAATCACTCTAATGAACGACACATTGCACACGATACTTGAAGATTCAGGGATGGCGTATTTTCCTTATATAGCATCTGTCCTAACAGTTTTGTTTACGTTGCATAAAGCATCTATTCCAACAATGAAAATTGCTCTAAAGACATCCAAATGTTCATACAAAGTGGTGAAGTATTGTATCGTGACAATTTTCAATACGTTATTGAAATTGGCAGGTTATAAAGAGCAGATTACCACAAAAGACGAGATAGAAAAACAGATGGACAGAGTAGTCAAAGAGATGAGACGTCAGCTAGAAATGATTGATAAATTGACTACACGTGAAATTGAACAAGTGGAATTGCTGAAACGTATTTACGATAAATTGATGATACGAACAGCGGACGAGATGGATATGACGAAAGAAATCAATCAAAAGAACGTGAGAACGCTAAAAGAATGGGAAAATGGGAAAAATCCTTATGAACCAAAAGAAGTGACTGCAGCAATG
>AGE46979
ATGGAAAAGTTTACCGACCTCAACTACACATTGAGTGTAATCACTTTAATGAATAGCACATTACATACAATACTAGAGGATCCAGGAATGGCGTATTTTCCTTATATTGCATCTGTCCTGACAGTTTTGTTTACATTACACAAAGCGTCAATTCCAACGATGAAAATAGCATTGAAGACGTCAAAATGTTCGTATAAAGTAGTAAAGTATTGCATTGTAACAATTCTTAATACATTATTAAAGTTAGCAGGTTACAAAGAACAAATTACTACTAAAGATGAAATAGAAAAACAAATGGACAGAGTTGTTAAAGAAATGAGACGTCAATTGGAGATGATTGATAAACTAACTACACGTGAGATTGAACAAGTCGAATTACTTAAACGTATCTATGATAAATTAATAGTGCGATCAACTGATGAGATAGATATGACAAAAGAAATTAATCAAAAGAACGTAAGAACGCTAGAAGAGTGGGAGAGCGGAAAAAATCCTTATGAACCAAAAGAAGTGACTGCAGCGATG
>AGE46871
ATGGAAAAGTTTACCGACCTCAACTACACATTGAGTGTAATCACTTTAATGAATAGCACACTACATACAATACTAGAGGATCCAGGAATGGCGTATTTTCCTTATATTGCATCTGTCCTGACAGTTTTGTTTACATTACACAAAGCGTCAATTCCAACAATGAAAATAGCATTGAAGACGTCAAAATGTTCGTATAAAGTAGTAAAGTATTGCATTGTAACAATCCTTAATACATTATTAAAGTTAGCAGGTTACAAAGAACAAATTACTACTAAAGATGAAATAGAAAAACAAATGGACAGAGTTGTTAAAGAAATGAGACGTCAATTAGAGATGATTGATAAACTAACTACACGTGAAATTGAACAAGTCGAATTACTTAAACGCATCTACGATAAATTAATAGTGCGATCAACTGATGAGATAGATATGACAAAAGAAATTAATCAAAAGAACGTAAAAACGCTAGAAGAGTGGGAGAGCGGAAAAAATCCTTATGAACCAAAAGAAGTGACTGCAGCGATG
>ADK46724
ATGGATAAGCTTGCCGACCTCAACTACACATTGAGTGTAATCACTTTAATGAATGACACATTGCATTCTATAATTCAAGATCCTGGAATGGCGTATTTTCCATATATTGCATCTGTTCTAACAGTTTTGTTCACATTACATAAAGCTTCAATTCCAACCATGAAAATAGCATTGAAAACATCAAAATGTTCATATAAAGTGATTAAATATTGTATAGTCACGATCATTAATACTCTTTTAAAATTGGCTGGATATAAAGAGCAGGTTACTACAAAAGACGAAATTGAGCAACAGATGGACAGAATTGTTAAAGAGATGAGACGTCAGCTGGAGATGATTGATAAACTAACTACTCGTGAAATTGAACAGGTTGAATTGCTTAAACGTATACATGACAACCTGATAACTAGACCAGTTGACGTTATAGATATGTCGAAGGAATTCAATCAGAAAAACATCAAAACGCTAGATGAATGGGAGAGTGGAAAAAATCCATATGAACCGTCAGAAGTGACTGCATCCATG
>AGF85893
ATGGAAAAGCTTACCGACCTCAACTATACATTGAGTGTAATCACTCTAATGAACGACACATTGCACACGGTACTTGAAGATTCAGGGATGGCGTATTTTCCTTATATAGCATCTGTCCTAACAGTTTTGTTTACGTTGCATAAAGCATCTATTCCAACAATGAAAATTGCTCTAAAGACATCCAAATGTTCATACAGAGTGGTGAAGTATTGTATCGTGACAATTTTCAATACGTTATTGAAATTGGCAGGTTATAAAGAGCAGATTACCACAAAAGACGAGATAGAAAAGCAGATGGACAGAGTAGTCAAAGAGATGAGACGTCAGCTAGAAATGATTGATAAATTGACTACACGTGAAATTGAACAAGTGGAATTGCTGAAACGTATTTACGATAAATTGATGATACGAACAGCGGACGAGATGGATATGACGAAAGAAATCAATCAAAAGAACGTGAGAACACTAAAAGAATGGGAAAATGGAAAAAATCCTTATGAACCAAAAGAAGTGACTGCAGCAATG
>AGE99214
ATGGATAAGCTTGCCGACCTCAACTACACATTGAGTGTAATCACTTTAATGAATGACACATTGCATTCTATAATTCAAGATCCTGGAATGGCGTATTTTCCATATATTGCATCTGTTCTAACAGTTTTGTTCACATTACATAAAGCTTCAATTCCAACCATGAAAATAGCATTGAAAACATCAAAATGTTCATATAAAGTGATTAAATATTGTATAGTCACGATCATTAATACTCTTTTAAAATTGGCTGGATATAAAGAGCAGGTTACTACAAAAGACGAAATTGAGCAACAGATGGACAGAATTGTTAAAGAGATGAGACGTCAGCTGGAGATGATTGATAAACTAACTACTCGTGAAATTGAACAGGTTGAATTGCTTAAACGTATACATGACAACCTGATAACTAGACCAGTTGACGTTATAGATATGTCGAAGGAATTCAATCAGAAAAACATCAAAACGCTAGATGAATGGGAGAGTGGAAAAAATCCATATGAACCGTCAGAAGTGACTGCATCCATG
>AGE99566
ATGGATAAGCTTGCCGACCTCAACTACACATTGAGTGTGATCACTTTAATGAATGACACATTACATTCCATAATTCAAGATCCTGGAATGGCGTATTTTCCATATATTGCATCTGTTCTAACAGTTTTGTTTACGTTACATAAAGCTTCAATTCCAACCATGAAAATAGCATTGAAAACATCAAAATGTTCATATAAAGTTATTAAATATTGTATAGTCACGATCATTAACACCCTTTTAAAATTGGCTGGATATAAAGAGCAGGTTACTACTAAAGACGAAATTGAACAACAGATGGACAGGATTGTTAAAGAGATGAGACGTCAGCTGGAGATGATTGATAAACTAACTACTCGTGAAATTGAACAGGTTGAATTGCTTAAACGTATACATGATAACCTGATAACTAGAACAGTTGACGTTATAGATATGTCGAAGGAATTCAATCAGAAAAACATCAAAACGCTAGATGAATGGGAGAGTGGAAAGAATCCATATGAACCGTTAGAAGTGACTGCATCCATG
>AGE47279
ATGGAAAAGTTTACCGACCTCAACTACACATTGAGTGTAATCACTTTAATGAATAGTACATTACATACAATACTAGAGGATCCAGGAATGGCGTATTTTCCTTATATTGCATCTGTCCTGACAGTTTTGTTTACATTACACAAAGCGTCAATTCCAACAATGAAAATAGCATTGAAGACGTCAAAATGTTCGTATAAAGTAGTAAAGTATTGTATTGTAACGGTTCTTAATACATTATTAAAGTTAGCAGGTTACAAAGAACAAATTACTACTAAAGATGAAATAGAAAAACAAATGGACAGAGTTGTTAAAGAAATGAGACGTCAGTTAGAGATGATTGATAAACTAACTACACGTGAAATTGAACAAGTTGAATTACTTAAACGCATCTACGATAAATTAATAGTGCGATCGACTGATGAAATAGATATGACAAAAGAAATTAATCAAAAGAACGTAAGAACGCTAGAAGAGTGGGAGAGCGGGAAAAATCCTTATGAACCAAAAGAAGTGACTGCAGCGATG
>AGE46991
ATGGAAAAGTTTACCGACCTCAACTACACATTGAGTGTAATCACTTTAATGAATAGTACATTACATACAATACTAGAGGATCCAGGAATGGCGTATTTTCCTTATATTGCATCTGTCCTGACAGTTTTGTTTACATTACACAAAGCGTCAATTCCAACAATGAAAATAGCATTGAAGACGTCAAAATGTTCGTATAAAGTAGTAAAGTATTGTATTGTAACGGTTCTTAATACATTATTAAAGTTAGCAGGTTACAAAGAACAAATTACTACTAAAGATGAAATAGAAAAACAAATGGACAGAGTTGTTAAAGAAATGAGACGTCAGTTAGAGATGATTGATAAACTAACTACACGTGAAATTGAACAAGTTGAATTACTTAAACGCATCTACGATAAATTAATAGTGCGATCGACTGATGAAATAGATATGACAAAAGAAATTAATCAAAAGAACGTAAGAACGCTAGAAGAGTGGGAGAGCGGGAAAAATCCTTATGAACCAAAAGAAGTGACTGCAGCGATG
>AGE47376
ATGGAAAAGTTTACCGACCTCAACTACACATTGAGTGTAATCACTTTAATGAATAGCACATTACATACAATACTAGAGGATCCAGGAATGGCGTATTTTCCTTATATTGCATCTGTCCTGACAGTTTTGTTTACATTACACAAAGCGTCAATTCCAACGATGAAAATAGCATTGAAGACGTCAAAATGTTCGTATAAAGTAGTAAAGTATTGCATTGTAACAATTCTTAATACATTATTAAAGTTAGCAGGTTACAAAGAACAAATTACTACTAAAGATGAAATAGAAAAACAAATGGACAGAGTTGTTAAAGAAATGAGACGTCAATTGGAGATGATTGATAAACTAACTACACGTGAGATTGAACAAGTCGAATTACTTAAACGTATCTATGATAAATTAATAGTGCGATCAACTGATGAGATAGATATGACAAAAGAAATTAATCAAAAGAACGTAAGAACGCTAGAAGAGTGGGAGAGCGGAAAAAATCCTTATGAACCAAAAGAAGTGACTGCAGCGATG
>AGE99406
ATGGATAAGCTTGCCGACCTCAACTACACATTGAGTGTGATCACTTTAATGAATGACACATTACATTCTATAATTCAGGATCCTGGAATGGCGTATTTTCCATATATTGCATCTGTTCTAACAGTTTTGTTCACATTACATAAAGCTTCAATTCCAACCATGAAAATAGCATTGAAAACATCAAAATGTTCATATAAAGTAATTAAATATTGTACAGTCACGATCATTAATACTCTTTTAAAATTGGCAGGATATAAAGAACAGGTTACTACTAAAGACGAAATTGAGCAACAGATGGATAGAATCGTTAAAGAAATGAGACGTCAGTTGGAAATGATTGATAAATTAACTACTCGTGAAATTGAACAAGTTGAATTACTTAAACGTATACATGACAACCTGATAACTAGACCAGTTGACGTTATAGATATGTCGAAGGAATTTAATCAGAAGAATATCAAAACGCTAGATGAATGGGAGAGTGGAAAAAATCCATATGAACCGGCAGAAGTGACTGCATCCATG
>CAB36959
ATGGATAAGCTTGCCGACCTCAACTACACATTGAGTGTAATCACTTTAATGAATGACACATTGCATTCTATAATTCAAGATCCTGGAATGGCGTATTTTCCATATATTGCATCTGTTCTAACAGTTTTGTTCACATTACATAAAGCTTCAATTCCAACCATGAAAATAGCATTGAAAACATCAAAATGTTCATATAAAGTGATTAAATATTGTATAGTCACGATCATTAATACTCTTTTAAAATTGGCTGGATATAAAGAGCAGGTTACTACAAAAGACGAAATTGAGCAACAGATGGACAGAATTGTTAAAGAGATGAGACGTCAGCTGGATATGATTGATAAACTAACTACTCGTGAAATTGAACAGGTTGAATTGCTTAAACGTATACATGACAACCTGATAACTAGACCAGTTGACGTCATAGATATGTCGAAGGAATTCAATCAGAAAAACATCAAAACGCTAGATGAATGGGAGAGTGGAAAAAATCCATATGAACCGTCAGAAGTGACTGCATCCATG
>CAB36958
ATGGAAAAGCTTACCGACCTCAATTACACATTGAGTGTAATCACTTTAATGAATAATACATTACACACAATATTAGAGGATCCAGGAATGGCGTATTTTCCTTATATTGCATCTGTCCTAACAGTTTTATTCACATTACACAAAGCGTCAATTCCAACAATGAAAATAGCATTGAAGACGTCAAAATGTTCATATAAAGTGGTAAAGTATTGTATTGTAACGATTTTTAATACATTATTAACACTAGCAGGTTACAAAGAACAAATTACAACTAAAGATGAAATAGAAAAGCAAATGGACAGAGTTGTTAAAGAAATGAGACGTCAATTAGAAATGATTGATAAACTAACTACACGTGAAATTGAGCAGGTTGAATTACTTAAACGTATCTACGATAAATTGATGGTGCGATCGACTAGCGAGATAGATATGACAAAAGAAATTAATCAAAAGAATGTGAGAACGCTAGAAGAGTGGGAGGATGGAAAAAATCCTTATGAACCAAAGGAAGTGACTGCAACGATG
>CAB36951
ATGGATAAGCTTGCCGACCTCAACTACACATTAAGTGTAATCACTTTAATGAATGACACATTGCATTCTATAATTCAAGATCCTGGAATGGCGTATTTTCCATATATTGCATCTGTTTTAACAGTTTTGTTCACATTACATAAAGCTTCAATTCCAACCATGAAAATAGCATTGAAAACATCAAAATGTTCATATAAAGTGATTAAATATTGCATAGTCACGATCATTAATACTCTTTTAAAATTGGCTGGATATAAAGAGCAGGTTACTACAAAAGACGAAATTGAGCAACAGATGGATAGAATTGTTAAAGAGATGAGACGTCAGCTGGAGATGATTGATAAACTAACTACTCGTGAAATTGAACAGGTTGAATTGCTTAAACGTATACATGACAACCTGATAACTAGACCAGTTGACGTTATAGATATGTCGAAGGAATTCAATCAGAAAAACATCAAAACGCTAGATGAATGGGAAAGTGGAAAAAATCCATATGAACCGTCAGAAGTGACTGCATCTATG
>AGE47482
ATGGAAAAGCTTACCGACCTCAATTACACATTGAGTGTAATCACTCTAATGAACAGTACATTGCATACAATACTGGAAGACCCAGGGATGGCATATTTTCCTTACATTGCATCTGTCCTGACAGTCTTGTTCACACTGCATAAAGCGTCAATTCCGACGATGAAAATTGCACTAAAGACGTCAAAATGCTCGTATAAGGTGGTGAAGTATTGCATTGTAACAATTTTTAATACATTATTGAAACTAGCAGGTTATAAAGAACAGATCACTACCAAAGATGAAATAGAAAAGCAAATGGACAGAGTTGTTAAAGAAATGAGACGTCAGTTGGAAATGATTGATAAGTTAACTACACGTGAAATTGAGCAAGTTGAATTACTTAAACGTATTTATGATAAATTGGTGGTGCGATCAACTGACGAGATAGATATGACAAAAGAAATCAATCAAAAGAACGTGAAAACGCTAGAAGAGTGGGAAAGTGGAAAAAATCCTTATGAACCAAAGGAAGTGACTGCAGCAATG
>CAB36952
ATGGATAAGCTTGCCGACCTCAACTACACATTAAGTGTAATCACTTTAATGAATGACACATTGCATTCTATAATTCAAGATCCTGGAATGGCGTATTTTCCATATATTGCATCTGTTTTAACAGTTTTGTTCACATTACATAAAGCTTCAATTCCAACCATGAAAATAGCATTGAAAACATCAAAATGTTCATATAAAGTGATTAAATATTGCATAGTCACGATCATTAATACTCTTTTAAAATTGGCTGGATATAAAGAGCAGGTTACTACAAAAGACGAAATTGAGCAACAGATGGATAGAATTGTTAAAGAGATGAGACGTCAGCTGGAGATGATTGATAAACTAACTACTCGTGAAATTGAACAGGTTGAATTGCTTAAACGTATACATGACAACCTGATAACTAGACCAGTTGACGTTATAGATATGTCGAAGGAATTCAATCAGAAAAACATCAAAACGCTAGATGAATGGGAAAGTGGAAAAAATCCATATGAACCGTCAGAAGTGACTGCATCTATG
>ABJ98552
ATGGATAAACTTGCCGACCTCAACTACACATTGAGTGTAATCACTTTAATGAATGATACATTACATTCTATAATTCAGGATCCTGGAATGGCGTATTTTCCATATATTGCATCTGTTCTAACAGTTTTGTTCACGTTACATAAAGCTTCATTCCAAACAATGAAAATAGCATTAAAAACATCAAAATGTTCATACAAAGTAATCAAATACTGTATAGTCACAATTGTTAATACTCTTTTAAAATTAGCAGGATATAAAGAACAAGTCACCACTAAAGACGAAATTGAGCAACAGATGGATAGAATTGTAAAAGAGATGAGACGTCAGCTGGAGATGATTGATAAATTAACTACTCGTGAAATTGAACAAGTTGAGTTGCTTAAACGTATACATGACAACTTAATAACTAGACCGGTTGACACTATAGATATGACGAAGGAATTCAATCAGAAGAATATAAAAACGCTAGATGAATGGGAGAACGGAAAAAATCCATATGAACCGATAGAAGTGACTGCATCTATG
>CAB36957
ATGGAAAAGCTTACCGACCTCAATTACACATTGAGTGTAATCACTTTAATGAATAATACATTACACACAATATTAGAGGATCCAGGAATGGCGTATTTTCCTTATATTGCATCTGTCCTGACAGTTTTATTCACATTACACAAAGCGTCAATTCCAACAATGAAAATAGCATTGAAGACGTCAAAATGTTCATATAAAGTGGTAAAGTATTGTATTGTAACGATCTTTAATACATTATTAACACTAGCAGGTTACAAAGAACAAATTACTACTAAAGATGAAATAGAAAAGCAAATGGACAGAGTTGTTAAAGAAATGAGACGTCAATTAGAAATGATTGATAAACTAACTACACGTGAAATTGAGCAGGTTGAATTACTTAAACGTATCTACGATAAATTGATGGTGCGATCGACTGGCGAGATAGATATGACAAAAGAAATTAATCAAAAGAATGTGAGAACGCTAGAAGAGTGGGAGGATGGAAAAAATCCTTATGAACCAAAGGAAGTGACTGCAGCGATG
>CAB36956
ATGGAAAAGCTTACCGACCTCAATTACACATTGAGTGTAATCACTTTAATGAATAATACATTACACACAATATTAGAGGATCCAGGAATGGCGTACTTTCCTTATATTGCATCTGTCCTGACAGTTTTATTCACATTACACAAAGCGTCAATTCCAACAATGAAAATAGCATTGAAGACGTCAAAATGTTCATATAAAGTGGTAAAGTATTGTATTGTAACGATCTTTAATACATTATTAACACTAGCAGGTTACAAAGAACAAATTACTACTAAAGATGAAATAGAAAAGCAAATGGACAGAGTTGTTAAAGAAATGAGACGTCAATTAGAAATGATTGATAAACTAACTACACGTGAAATTGAGCAGGTTGAATTACTTAAACGTATCTACGATAAATTGATGGTGCGATCGACTGGCGAGATAGATATGACAAAAGAAATTAATCAAAAGAATGTGAGAACGCTAGAAGAGTGGGAGGATGGAAAAAATCCTTATGAACCAAAGGAAGTGACTGCAGCGATG
>ADB97219
ATGGACAAGCTTGCTGACCTCAACTACACATTGAGTGTAATCACTTTAATGAATGATACATTACATTCTATAATTCAAGATCCAGGGATGGCGTATTTTCCATATATTGCATCTGTTTTAACAGTTTTATTTACTCTACATAAAGCATCAATTCCAACAATGAAAATAGCGTTGAGAACATCGAAATGTTCATATAAAATAATTAAATACTGTATGCTTACAATTATCAATACTCTATTGAAGTTGGCTGGTTATAAAGAACAGGTTACCACTAAGGACGAGATTGAGCAACAGATGGATAGGATTGTTAAAGAGATGAGACGTCAATTGGAAATGATTGATAAATTAACTACACGTGAGATCGAACAGGTTGAGTTACTCAAACGTATACACGATAAATTGATGATTAGGCCAGTTGATGTTATAGATATGTCAAAGGAATTTAATCAGAAAAACATTAGAACGCTAGATGAATGGGAAAGCGGAAAAAATCCATATGAACCATCAGAAGTGACTGCATCTATG
>ACQ99538
ATGGATAAGCTTGCCGACCTCAATTACACATTGAGTGTAATCACTTTAATGAATGACACATTACATTCTATAATTCAAGATCCTGGAATGGCGTATTTTCCATATATTGCATCTGTTCTAACAGTTTTGTTCACATTACATAAAGCTTCAATTCCAACCATGAAAATAGCATTGAAAACATCAAAATGTTCATATAAAGTGATTAAATATTGTATAGTCACAATCATTAATACTCTTTTAAAATTGGCTGGGTATAAAGAGCAGGTTACTACAAAAGACGAAATTGAGCAACAGATGGACAGAATTGTTAAAGAGATGAGACGTCAACTAGATATGATTGATAAACTAACTACTCGTGAAATTGAACAGGTTGAATTGCTTAAACGTATACATGACAACCTGATAACTAAACCAGTTGACGTTATAGATATGTCGAAGGAATTTAATCAGAAAAATATCAGAACGCTAGATGAATGGGAAAGTGGAAGAAATCCATATGAACCGTCAGAAGTGACTGCATCCATG
>AGH68948
ATGGATAAGCTTGCCGACCTCAACTATACATTGAGTGTAATCACTTTAATGAATGACACATTGCATTCTATAATTCAAGATCCTGGAATGGCGTATTTTCCATATATTGCATCTGTTCTAACAGTTTTGTTCACATTACATAAAGCTTCAATTCCAACTATGAAAATAGCATTGAAGACATCAAAATGTTCGTATAAAGTGATTAAATATTGTACAGTCACAATCATTAATACTCTTTTAAAATTGGCTGGATATAAAGAGCAGGTTACTACAAAAGACGAAATTGAGCAACAGATGGATAGAATTGTTAAAGAGATGAGACGTCAGCTAGACATGATTGATAAACTAACTACTCGTGAAATTGAACAGGTTGAATTACTTAAACGTATACATGATAACCTGATAGCTAAACCAGTTGACGTTATAGATATGTCGAAGGAATTCAATCAGAAAAACATCAAAACGCTAGATGAATGGGAGAGTGGAAAAAATCCATATGAACCGTCAGAAGTGACTGCATCTATG
>BAF97928
ATGGATAAACTTGCCGACCTCAACTACACATTGAGTGTAATCACTTTAATGAATAGCACATTACACACAATACTAGAGGATCCAGGAACGGCTTATTGTCACCATATTGCGTCTGTCCTAACAGTTTTGTTTACATTACACAAAGCGTCAATTCCAACAATGAAAATAGCATTGAAAACGTCAAAATGTTCGTATAAAGTAGTAAAGTATTGTATTGTAACGATCCTTAATACATTATTAAAGTTAGCAGGTTACAGAGAACAGATTACTACTAAAGATGAAATAGAAAAACAAATGGACAGAGTCGTTAAAGAAATGAGACGTCAATTAGAGATGATTGATAAACTAACTACGCGTGAAATTGAGCAAGTTGAATTACTTAAACGCATCTACGATAAATTAATAGTGCGATCGACTGGTGAGATAGATATGACAAAAGAAATTAATCAAAAGAACGTAAGAACGCTAGAAGAGTGGGAGAGCGGAAAAAATCCTTATGAACCAAAAGAAGTGACAGCGTCTATG
>AGE98531
ATGGATAAGCTTGCCGACCTCAACTACACATTGAATGTAATCACTTTAATGAATGACACATTGCATTCTATAATTCAAGATCCTGGAATGGCGTATTTTCCATATATTGCATCTGTTCTAACAGTTTTGTTCACATTACATAAAGCTTCAATTCCAACCATGAAAATAGCATTGAAAACATCAAAATGTTCATATAAAGTGATTAAATATTGTATAGTCACGATCATTAACACTCTTTTAAAATTGGCTGGATATAAAGAGCAGGTTACTACAAAAGACGAAATTGAGCAACAGATGGACAGAATTGTTAAAGAGATGAGACGTCAGCTGGATATGATTGATAAACTAACTACTCGTGAAATTGAACAGGTTGAATTGCTTAAACGTATACATGACAACCTGATAACTAGACCAGTTGACGTCATAGATATGTCGAAGGAATTCAATCAGAAAAACATCAAAACGCTAGATGAATGGGAGAGTGGAAAAAATCCATATGAACCGTTAGAAGTGACTGCATCCATG
>AGS43837
ATGGAAAAGCTTACCGACCTAAACTATACATTGAGTGTAATCACTCTAATGAACAACACATTGCACACGATACTTGAAGATCCAGGGATGGCGTATTTTCCTTATATAGCATCTGTCTTGACAGTTTTGTTTACGTTGCACAAAGCATCCATTCCAACAATGAAAATTGCACTAAAGACGTCCAAATGTTCATATAAAGTGGTGAAGTATTGTATTGTAACAATTTTAAATACGTTGTTGAAATTAGCAGGTTATAAAGAACAGATTACTACTAAAGACGAGATAGAAAAGCAAATGGACAGAGTAGTCAAAGAGATGAGACGTCAGCTAGAAATGATTGATAAGTTGACTACACGTGAAATTGAACAGGTGGAATTGTTGAAATGTATTTACGATAAATTGATGATACGAACAGCAGATGAGATAGATATGACGAAAGAAATCAACCAAAAGAACGTAAGAACGCTTAAAGAATGGGAAAATGGAAAGAATCCTTATGAACCAAAAGAAGTGACTGCAGCAATG
>BAF97922
ATGGATAAGCTTGCCGACCTCAACTACACATTGAGTGTAATCACTTTAATGAATGACACATTACATTCTATAATTCAAGATCCTGGAATGGCATATTTTCCATATATTGCATCTGTTCTAACAGTTTTGTTTACATTACATAAAGCGTCAATTCCAACCATGAAAATAGCGTTGAAAACATCAAAATGTTCATATAAAGTAATTAAATATTGTACAGTTACGATTATTAATACTCTTTTAAAATTGGCTGGATATAAAGAACAGGTTACTACTAAAGACGAAATTGAGCAACAGATGGACAGAATTGTTAAAGAGATGAGACGTCAGCTGGAGATGATTGATAAACTAACTACTCGTGAAATTGAACAGGTTGAATTGCTTAAACGTATATATGACAAATTGATAACTAGACCAGTTGACGTTCTAGATATGTCAAAAGAATTCAATCAGAAAAACATTAAAACGCTAGATGAATGGAAGAGTGGAAAGAATCCATATGAACCATCAGAAGTGACTGCATCTATG
>BAF97920
ATGGATAAGCTTGCCGACCTCAACTACACATTGAGTGTAATCACTTTAATGAATGACACATTACATTCTATAATTCAGGACCCTGGAATGGCGTATTTTCCATATATTGCATCTGTTCTAACAGTTTTGTTCACATTACATAAAGCTTCAATTCCAACAATGAAAATAGCATTAAAAACGTCAAAATGTTCATACAAAGTGATCAAATATTGTATAGTCACAATTATTAATACTCTTTTAAAATTGGCAGGATATAAAGAACAAGTTACCACTAAAGACGAAATTGAGCAACAGATGGATAGAATTGTAAAGGAGATGAGACGTCAACTGGAGATGATTGATAAATTAACTACTCGTGAAATTGAACAAGTTGAATTGCTTAAACGTATACATGACAACTTAATAACTAGACCAGTTGACATTATAGATATGACGAAGGAATTTAATCAGAAGAATATAAAAACGCTAGATGAGTGGGAGAACGGAAAAAATCCATATGAACCGATAGAAGTGACTGCATCTATG
>BAF97926
ATGGAAAAGTTTACCGACCTCAACTACACATTGAGTGTAATCACTTTCATGAATAGCACATTACACACAATACTAGAGGATCCAGGAACGGCTTATTGCGTCCATATTGCATCTGTCCTAACAGTTTTGTTTACATTACACAAAGCGTCAATTCCAACAATGAAAATAGCATTGAAAACGTCAAAATGTTCGTATAAAGTAGTAAAGTATTGTATTGTAACGATCCTTAATACATTATTAAAGTTAGCAGGTTACAGAGAACAGATTACTACTAAAGATGAAATAGAAAAACAAATGGACAGAGTCGTTAAAGAAATGAGACGTCAATTAGAGATGATTGATAAACTAACTACGCGTGAAATTGAGCAAGTTGAATTACTTAAACGCATCTACGATAAATTAATAGTGCGATCGACTGGTGAGATAGATATGACAAAAGAAATTAATCAAAAGAACGTAAGAACGCTAGAAGAGTGGGAGAGCGGAAAAAATCCTTATGAACCAAAAGAAGTGACTGCAGCGATG
>BAF97927
ATGGAAAAGTTTACCGACCTCAACTACACATTGAGTGTAATCACTTTAATGAATAGCACATTACACACAATACTAGAGGATCCAGGAATGGCGTATTTTCCTTATATTGCATCTGTCCTAACAGTTTTGTTTACATTACACAAAGCGTCAATTCCAACAATGAAAATAGCATTGAAAACGTCAAAATGTTCGTATAAAGTAGTAAAGTATTGTATTGTAACGATCCTTAATACATTATTAAAGTTAGCAGGTTACAGAGAACAGATTACTACTAAAGATGAAATAGAAAAACAAATGGACAGAGTCGTTAAAGAAATGAGACGTCAATTAGAGATGATTGATAAACTAACTACGCGTGAAATTGAGCAAGTTGAATTACTTAAACGCATCTACGATAAATTAATAGTGCGATCGACTGGTGAGATAGATATGACAAAAGAAATTAATCAAAAGAACGTAAGAACGCTAGAAGAGTGGGAGAGCGGAAAAAATCCTTATGAACCAAAAGAAGTGACTGCAGCGATG
>BAF97924
ATGGATAAGCTTGCCGACCTCAACTACACATCGAGTGTAATCACTTTAATGAATGACACATTACATTCTATAATTCAAGATCCTGGAATGGCATATTTTCCATATATTGCATCTGTTCTAACAGTTTTGTTTACATTACATAAAGCGTCAATTCCAACCATGAAAATAGCGTTGAAAACATCAAAATGTTCATATAAAGTAATTAAATATTGTACAGTTACGATTATTAATACTCTTTTAAAATTGGCTGGATATAAAGAACAGGTTACTACTAAAGACGAAATTGAGCAACAGATGGACAGAATTGTTAAAGAGATGAGACGTCAGCTGGAGATGATTGATAAACTAACTACTCGTGAAATTGAACAGGTTGAATTGCTTAAACGTATATATGACAAATTGATAACTAGACCAGTTGACGTTCTAGATATGTCAAAAGAATTCAATCAGAAAAACATTAAAACGCTAGATGAATGGAAGAGTGGAAAGAATCCATATGAACCATCAGAAGTGACTGCATCTATG
>BAF97925
ATGGATAAGCTTGCCGACCTCAACTACACATTGAGTGTAATCACTTTAATGAATGACACATTACATTCTATAATTCAAGATCCTGGAATGGCATATTTTCCATATATTGCATCTGTTCTAACAGTTTTGTTTACATTACATAAAGCGTCAATTCCAACCATGAAAATAGCGTTGAAAACATCAAAATGTTCATATAAAGTAATTAAATATTGTACAGTTACGATTATTAATACTCTTTTAAAATTGGCTGGATATAAAGAACAGGTTACTACTAAAGACGAAATTGAGCAACAGATGGACAGAATTGTTAAAGAGATGAGACGTCAGCTAGAGATGATTGATAAACTAACTACTCGTGAAATTGAACAGGTTGAATTGCTTAAACGTATATATGACAAATTGATAACTAGACCAGTTGACGTTCTAGATATGTCAAAAGAATTCAATCAGAAAAACATTAAAACGCTAGATGAATGGAAGAGTGGAAAGCATCCATATGAACCATCAGAAGTGACTGCATCTATG
>AGE99324
ATGGATAAGCTTGCCGACCTCAACTACACATTGAGTGTAATCACTTTAATGAATGACACATTGCATTCTATAATTCAAGATCCTGGAATGGCGTATTTTCCATATATTGCATCTGTTCTAACAGTTTTGTTCACATTACATAAAGCTTCAATTCCAACCATGAAAATAGCATTGAAAACATCAAAATGTTCATATAAAGTGATTAAATATTGTATAGTCACGATCATTAATACTCTTTTAAAATTGGCTGGATATAAAGAGCAGGTTACTACAAAAGACGAAATTGAACAACAGATGGACAGAATTGTTAAAGAGATGAGACGTCAGCTGGAGATGATTGATAAACTAACTACTCGTGAAATTGAACAGGTTGAATTGCTTAAACGTATACATGACAACCTGATAACTAGACCAGTTGACGTTATAGATATGTCGAAGGAATTCAATCAGAAAAACATCAAAACGCTAGATGAATGGGAGAGTGGAAAAAATCCATATGAACCGTCAGAAGTGACTGCATCCATG
>ACJ66758
ATGGATAAGCTTGCCGACCTCAACTACACATTGAGTGTAATCACTTTAATGAATGACACATTGCATTCTATAATTCAGGACCCTGGAATGGCGTATTTTCCATATATTGCATCTGTTCTAACAGTTTTGTTCACATTACATAAAGCTTCAATTCCAACAATGAAAATAGCATTAAAAACGTCAAAATGTTCATACAAAGTGATCAAGTATTGTATAGTCACAATTATTAATACTCTTTTAAAATTGGCAGGATATAAAGAACAAGTTACCACTAAAGACGAAATTGAGCAACAGATGGATAGAATTGTAAAAGAGATGAGACGTCAGCTGGAAATGATTGATAAATTAACTACTCGTGAAATTGAACAAGTTGAATTGCTTAAACGTATACATGACAATTTAATAACTAGACCAGCTGACATTGTAGATATGACGAAGGAATTTAATCAGAAGAATATAAAAACGCTGGATGAGTGGGAGAGCGGAAAAAATCCATATGAACCGATAGAAGTGACTGCATCTATG
>ABK20339
ATGGATAAGCTTGCCGACCTCAACTACACATTGAGTGTAATCACTTTAATGAATGACACATTGCATTCTATAATTCAAGATCCTGGAATGGCGTATTTTCCATATATTGCATCTGTTCTAACAGTTTTGTTCACATTACATAAAGCTTCAATTCCAACCATGAAAATAGCATTGAAAACATCAAAATGTTCATATAAAGTGATTAAATATTGTATAGTCACAATCATTAATACTCTTTTAAAATTGGCTGGATATAAAGAGCGGGTTACTACAAAAGACGAAATCGAGCAACAGATGGACAGAATTGTTAAAGAGATGAGACGTCAGCTAGATATGATTGATAAACTAACTACTCGTGAAATTGAACAGGTTGAATTACTTAAACGTATACATGACAACCTGATAGCTAAACCAGTTGACGTTATAGATATGTCGAAGGAATTCAACCAGAAAAATATCAAAACGCTAGATGAATGGGAGAGTGGAAAAAATCCATATGAACCGTCAGAAGTGACTGCATCCATG
>AEK64441
ATGGATAAGCTTGCCGACCTCAACTACACATTGAGTGTAATCACTTTAATGAATGACACATTACATTCTATAATTCAGGACCCTGGAATGGCGTATTTTCCATATATTGCATCTGTTCTAACAGTTTTATTCACATTACATAAAGCTTCAATTCCAACAATGAAAATAGCATTAAAAACGTCAAAATGTTCATACAAAGTGATCAAATATTGTATAGTCACAATTATTAATACTCTTTTAAAATTGGCAGGATATAAAGAACAAGTTACCACTAAAGACGAAATTGAGCAACAGATGGATAGAATTGTAAAAGAGATGAGACGTCAACTGGAGATGATTGATAAATTAACTACTCGTGAAATTGAACAAGTTGAATTGCTTAAACGTATACATGACAATTTAATAACTAGACCAGTTGACAGTGTAGATATGATGAAGGAATTTAATCAGAAGAATATAAAAACGCTAGATGAGTGGGAGAGCGGAAAAAATCCATATGAACCGATAGAAGTGACTGCATCTATG
>AAC28854
ATGGAAAAGTTTACCGACCTCAACTACACATTGAGTGTAATCACTTTAATGAATAGCACATTACATACAATACTAGAGGATCCAGGAATGGCGTATTTTCCTTATATTGCATCTGTCCTGACAGTTTTGTTTACATTACACAAAGCGTCAATTCCAACAATGAAAATAGCATTGAAGACGTCAAAATGTTCGTATAAAGTAGTAAAGTATTGCATTGTGACAATCCTTAATACATTATTAAAGTTAGCAGGTTACAAAGAACAAATTACTACTAAAGATGAAATAGAAAAACAAATGGACAGAGTTGTTAAAGAAATGAAACGTCAATTAGAGATGATTGATAAACTAACTACACGTGAAATTGAACAAGTCGAATTACTTAAACGCATCTACGATAAATTAATAGTGCGATCAACTGATGAGATAGATATGACAAAAGAAATTAATCAAAAGAACGTAAGAACGCTAGAAGAGTGGGAGAGCGGAAAAAATCCTTATGAACCAAAAGAAGTGACTGCAGCGATG
>AFJ68420
ATGGATAAGCTTGCCGACCTCAACTACACATTGAGTGTAATCACTTTAATGAATGAAACATTGCATTCTATAATTCAGGACCCTGGAATGGCGTATTTTCCATATATTGCATCTGTTCTAACAGTTTTGTTCACATTGCATAAAGCTTCAATTCCAACAATGAAAATAGCATTAAAAACGTCAAAATGTTCATACAAAGTGATCAAGTATTGTATAGTCACAATTATTAATACTCTTTTAAAATTGGCAGGATATAAAGAACAAGTTACCACTAAAGACGAAATTGAGCAACAGATGGATAGAATTGTAAAAGAGATGAGACGTCAGCTAGAAATGATTGATAAATTAACTACTCGTGAAATTGAACAAGTTGAATTGCTTAAACGTATACATGACAATTTAATAACTAGACCAGCTGACATTGTAGATATGACGAAGGAATTTAATCAGAAGAATATAAAAACGCTAGATGAGTGGGAGAGCGGAAAAAATCCATATGAACCGATAGAAGTGACTGCATCTATG
>AEK64443
ATGGATAAACTTGCCGACCTCAACTACACATTGAGTGTAATCACTTTAATGAATGACACATTACATTCTATAATTCAGGATCCTGGAATGGCGTATTTTCCATATATTGCATCTGTTCTAACAGTTTTGTTCACATTACATAAAGCTTCAATTCCAACAATGAAAATAGCATTAAAAACATCAAAATGTTCATACAAAGTGATCAAATACTGTATAGTCACAATTGTTAATACTCTTTTAAAACTGGCAGGATATAAAGAACAAGTTACCACTAAAGACGAAATTGAGCAACAGATGGATAGAATTGTAAAAGAGATGAGACGTCAGCTGGAGATGATTGATAAATTAACTACTCGTGAAATTGAACAAGTTGAATTGCTTAAACGTATACATGACAACTTAATAACTAGACCGGTTGACACTATAGATATGACGAAGGAATTTAATCAGAAGAATATAAAAACGCTAGATGAATGGGAGAACGGAAAAAATCCATATGAACCGATAGAAGTGACTGCATCTATG
>AGE99288
ATGGATAAGCTTGCCGACCTCAACTACACATTGAATGTAATCACTTTAATGAATGACACATTGCATTCTATAATTCAAGATCCTGGAATGGCGTATTTTCCATATATTGCATCTGTTCTAACAGTTTTGTTCACATTACATAAAGCTTCAATTCCAACCATGAAAATAGCATTGAAAACATCAAAATGTTCATATAAAGTGATTAAATATTGTATAGTCACGATCATTAACACTCTTTTAAAATTGGCTGGATATAAAGAGCAGGTTACTACAAAAGACGAAATTGAGCAACAGATGGACAGAATTGTTAAAGAGATGAGACGTCAGCTGGATATGATTGATAAACTAACTACTCGTGAAATTGAACAGGTTGAATTGCTTAAACGTATACATGACAACCTGATAACTAGACCAGTTGACGTCATAGATATGTCGAAGGAATTCAATCAGAAAAACATCAAAACGCTAGATGAATGGGAGAGTGGAAAAAATCCATATGAACCGTTAGAAGTGACTGCATCCATG
>ACY01372
ATGGAAAAGCTTACCGACCTCAATTATACATTGAGTGTAATCACTCTAATGAACAGTACATTGCATACAATACTTGAAGACCCAGGGATGGCGTATTTTCCTTACATTGCATCTGTCCTGACAGTCTTGTTCACACTGCATAAAGCGTCAATTCCGACGATGAAAATTGCACTAAAGACGTCAAAATGCTCATATAAGGTGGTGAAGTATTGCATTGTAACAATTTTTAATACATTATTGAAACTAGCAGGTTATAAAGAACAGATCACTACTAAAGATGAAATAGAAAAGCAAATGGACAGAGTTGTTAAAGAAATGAGACGTCAGTTGGAAATGATTGATAAGTTAACTACACGTGAAATTGAGCAAGTTGAATTACTTAAACGTATTTATGATAAATTGGTGGTGCGATCAACTGACGAGATAGATATGACAAAAGAAATCAATCAAAAGAACGTGAAAACGCTAGAAGAGTGGGAAAGTGGGAAAAATCCTTATGAACCAAAGGAAGTGACTGCAGCAATG
>ACY01373
ATGGATAAGCTTGCCGACCTCAATTACACATTGAGTGTAATCACTTTAATGAATGACACATTACATTCTATAATTCAAGATCCTGGAATGGCGTATTTTCCATATATTGCATCTGTTCTAACAGTTTTGTTCACATTACATAAAGCTTCAATTCCAACCATGAAATTAGCATTGAAAACATCAAAATGTTCATATAAAGTGATTAAATATTGTATAGTCACGATCATTAATACTCTTTTAAAATTGGCTGGATATAAAGAGCAGGTTACTACAAAAGACGAAATTGAGCAACAGATGGACAGAATTGTTAAAGAGATGAGACGTCAACTAGATATGATTGATAAACTAACTACTCGTGAAATTGAACAGGTTGAATTGCTTAAACGTATACATGACAACCTGATAATTAAACCAGTTGACGTTATAGATATGTCGAAGGAATTTAATCAGAAAAATATCAGAACGCTAGATGAATGGGAAAGTGGAAGAAATCCATATGAACCGTCAGAAGTGACTGCATCCATG
>ACY01370
ATGGATAAGCTTGCCGACCTCAACTACACATTGAGTGTAATCACTTTAATGAATGACACATTGCATTCTATAATTCAGGACCCTGGAATGGCGTATTTTCCATATATTGCATCTGTTCTAACAGTTCTGTTCACATTACATAAAGCTTCAATTCCAACAATGAAAATAGCATTAAAAACGTCAAAATGTTCATATAAAGTGATCAAGTATTGTATAGTCACAATTATTAATACTCTTTTAAAATTGGCAGGGTATAAAGAACAAGTTACCACTAAAGATGAAATTGAGCAACAGATGGATAGAATTGTAAAAGAGATGAGACGTCAGCTGGAGATGATTGATAAATTAACTACTCGTGAAATTGAACAAGTTGAATTGCTTAAACGTATACATGACAATTTAATAACTAGACCAGTTGACATTGTAGATATGACGAAGGAATTTAATCAGAAGAATATAAAAACGCTAGATGAATGGGAGAACGGAAAAAATCCATATGAACCGATAGAAGTGACTGCATCTATG
>ACY01371
ATGGATAAGCTTGCCGACCTCAACTACACATTGAGTGTAATCACTTTAATGAATGACACATTGCATTCTATAATTCAGGACCCTGGAATGGCGTATTTTCCATATATTGCATCTGTTCTAACAGTTCTGTTCACATTACATAAAGCTTCAATTCCAACAATGAAAATAGCATTAAAAACGTCAAAATGTTCATATAAAGTGATCAAGTATTGTATAGTCACAATTATTAATACTCTTTTAAAATTGGCAGGGTATAAAGAACAAGTTACCACTAAAGATGAAATTGAGCAACAGATGGATAGAATTGTAAAAGAGATGAGACGTCAGCTGGAGATGATTGATAAATTAACTACTCGTGAAATTGAACAAGTTGAATTGCTTAAACGTATACATGACAATTTAATAACTAGACCAGTTGACATTGTAGATATGACGAAGGAATTTAATCAGAAGAATATAAAAACGCTAGATGAATGGGAGAACGGAAAAAATCCATATGAACCGATAGAAGTGACTGCATCTATG
>ACY01376
ATGGAAAAGTTTACCGACCTCAACTACACATTGAGTGTAATCACTTTAATGAATAGTACATTACACACAATACTAGAGGATCCAGGAATGGCGTATTTTCCTTATATTGCATCTGTCCTGACAGTTTTGTTTACATTACACAAAGCGTCAATTCCAACAATGAAAATAGCATTGAAAACGTCAAAGTGTTCGTATAAAGTAGTAAAGTATTGTATTGTAACGATTCTTAATACATTATTAAAGTTAGCAGGTTACAAAGAACAAATTACTACTAAAGATGAAATAGAAAAACAGATGGACAGAGTCGTTAAAGAAATGAGACGTCAATTAGAGATGATTGATAAACTAACTACACGTGAAATTGAACAAGTTGAATTACTTAAATGCATCTACGATAAATTAATAGTGCGATCGACTGATGAGATAGATATGACAAAAGAAATTAATCAAAAGAACGTAAGAACGCTAGAAGAGTGGGAGAGCGGGAAAAATCCTTATGAACCAAAAGAAGTGACTGCAGCGATG
>AGE99407
ATGGATAAGCTTGCCGACCTCAACTACACATTGAGTGTAATCACTTTAATGAATGACACATTGCATTCTATAATTCAAGATCCTGGAATGGCGTATTTTCCATATATTGCATCTGTTCTAACAGTTTTGTTCACATTACATAAAGCTTCAATTCCAACCATGAAAATAGCATTGAAAACATCAAAATGTTCATATAAAGTGATTAAATATTGTATAGTCACGATCATTAATACTCTTTTAAAATTGGCTGGATATAAAGAGCAGGTTACTACAAAAGACGAAATTGAGCAACAGATGGACAGAATTGTTAAAGAGATGAGACGTCAGCTGGATATGATTGATAAACTAACTACTCGTGAAATTGAACAGGTTGAATTGCTTAAACGTATACATGACAACCTGATAACTAGACCAGTTGACGTCATAGATATGTCGAAGGAATTCAATCAGAAAAACATCAAAACGCTAGATGAATGGGAGAGTGGAAAAAATCCATATGAACCGTCAGAAGTGACTGCATCCATG
>ACY01374
ATGGATAAACTTGCCGACCTCAACTACACATTGAGTGTAATCACTTTAATGAATGACACATTACATTCTATAATTCAGGATCCTGGGATGGCGTATTTTCCATATATTGCATCTGTTCTAACAGTTTTGTTCACATTACATAAAGCTTCAATTCCAACAATGAAAATAGCATTAAAAACATCAAAATGTTCATACAAAGTGATCAAATACTGTATAGTCACAATTGTTAATACTCTTTTAAAATTGGCAGGATATAAAGAACAAGTCACCACTAAAGACGAAATTGAGCAACAGATGGATAGAATTGTAAAAGAGATGAGACGTCAGCTGGAGATGATTGATAAATTAACTACTCGTGAAATTGAACAAGTTGAATTGCTTAAACGTATACATGACAACTTAATAACTAGACCGGCTGACACTATAGATATGACGAAGGAATTTAATCAGAAGAATATAAAAACGCTAGATGAATGGGAGAACGGAAAAAATCCATATGAACCGATAGAAGTGACTGCATCTATG
>ACY01375
ATGGATAAACTTGCCGACCTCAACTACACATTGAGTGTAATCACTTTAATGAATGACACATTACATTCTATAATTCAGGATCCTGGAATGGCGTATTTTCCATATATTGCATCTGTTCTAACAGTTTTGTTCACATTACATAAAGCTTCAATTCCAACAATGAAAATAGCATTAAAAACATCAAAATGTTCATACAAAGTGATCAAATACTGTATAGTCACAATTGTTAATACTCTTTTAAAACTGGCAGGATATAAAGAACAAGTTACCACTAAAGACGAAATTGAGCAACAGATGGATAGAATTGTAAAAGAGATGAGACGTCAGCTGGATATGATTGATAAATTAACTACTCGTGAAATTGAACAAGTTGAATTGCTTAAACGTATACATGACAACTTAATAACTAGACCGGTTGACACTATAGATATGACGAAGGAATTTAATCAGAAGAATATAAAAACGCTAGATGAATGGGAGAACGGAAAAAATCCATATGAACCGATAGAAGTGACTGCATCTATG
>ACZ51934
ATGGATAAGCTTGCCGACCTTAACTACACATTGAGTGTAATCACTTTAATGAATGACACATTACATTCTATAATTCAGGATCCTGGAATGGCGTATTTTCCATATATTGCATCTGTTCTAACAGTTTTGTTCACATTACATAAAGCTTCAATTCCAACAATGAAAATAGCATTGAAAACATCAAAATGTTCATATAAAGTGATCAAATACTGTATAGTCACGACTATTAATACTCTTTTAAAATTGGCAGGATATAAAGAGCAGGTTACTACTAAAGACGAAATTGAGCAACAGATGGACAGAATTGTAAAAGAGATGAGACGTCAGCTGGAGATGATTGATAAATTAACTACTCGTGAAATTGAACAAGTTGAATTGCTTAAACGTATACATGACAACCTGATAACTAGACCAGTTGACGTTATAGATATGACGAAGGAATTTAATCAGAAGAATATCAAAACGCTAGATGAGTGGGAGAGTGGAAAAAATCCATATGAACCGACAGAAGTGACTGCATCTATG
>ACY01378
ATGGAAAAGTTTACCGACCTCAACTACACATTGAGTGTAATCACTTTAATGAATAGTACATTACACACAATACTAGAGGATCCAGGAATGGCGTATTTTCCTTATATTGCATCTGTCCTGACAGTTTTGTTTACATTACACAAAGCGTCAATTCCAACAATGAAAATAGCATTGAAAACGTCAAAGTGTTCGTATAAAGTAGTAAAGTATTGTATCGTAACGATTCTTAATACATTATTAAAGTTAGCAGGTTACAAAGAACAAATTACTACTAAAGATGAAATAGAAAAACAGATGGACAGAGTCGTTAAAGAAATGAGACGTCAATTAGAGATGATTGATAAACTAACTACACGTGAAATTGAACAAGTTGAATTACTTAAATGCATCTACGATAAATTAATAGTGCGATCGACTGATGAGATAGATATGACAAAAGAAATTAATCAAAAGAACGTAAGAACGCTAGAAGAGTGGGAGAGCGGGAAAAATCCTTATGAACCAAAAGAAGTGACTGCAGCGATG
>ACY01379
ATGGAAAAGCTTACCGACCTCAACTACACATTGAGTGTAATCACTCTGATGAATAGTACACTACACACAATACTAGAGGACCCAGGGATGGCGTATTTTCCCTATATTGCATCTGTCCTGACGGTTTTATTCACATTGCATAAAGCGTCAATTCCAACGATGAAAATAGCATTGAAGACGTCGAAATGTTCGTATAAAGTGGTAAAGTATTGTATTGTAACAATTTTCAATACGCTATTGAAACTAGCAGGTTATAAAGAACAGATAACTACTAAAGATGAAATAGAAAAGCAAATGGACAGAGTTGTTAAAGAAATGAGACGTCAGTTGGAAATGATTGATAAACTGACTACACGTGAAATTGAGCAAGTAGAGCTACTTAAACGTATCCATGATAAACTGATGGTTCAATCAGCTGGCGAAATAGACATGACAAAAGAGATTAATCAAAAGAACGTGAGAACGCTAGAAGAATGGGAGAGTGGAAGAAATCCTTACGGACCAAAAGAAGTGACTGCAGCAATG
>BAA84969
ATGGATAAGCTTGCCGACCTCAACTACACATTGAGTGTAATCACTCTAATGAATGACACATTGCATTCTATAATTCAGGATCCTGGAATGGCGTATTTTACATATATTGCATCTGTTCTAACAGTTTTGTTCACATTACATAAAGCTTCAATTCCAACCATGAAAATAGCATTGAAAACATCAAAATGTTCATATAAAGTGATTAAATATTGTATAGTCACGATCATTAATACTCTTTTAAGATTGGCTGGATATAAAGAGCAGGTTACTACTAAAGACGAAATTGAGCAACAGATGGATAGAATTGTTAAAGAGATGAGACGTCAGCTGGAGATGATTGATAAACTAACTACTCGTGAAATTGAACAGGTTGAATTGCTTAAAAGTATACATGACAACTTGATAACTAGATCAGTTGACGTTATAGATATGTCGAAGGAATTCAATCAGAAAAACATCAAAACGCTAGATGAATGGGAGAGTGGAAGGAATCCATATGAACCGTCAGAGGTGACTGCATCCATG
>AEK64444
ATGGATAAACTTGCCGACCTCAACTACACATTAAGTGTAATCACTTTAATGAATGACACATTACATTCTATAATTCAGGATCCTGGAATGGCGTATTTCCCATATATTGCATCTGTTCTGACAGTTTTGTTCACATTACATAAAGCTTCAATTCCAACAATGAAAATAGCATTAAAAACATCAAAATGTTCATACAAAGTGATCAAATACTGTATAGTCACAATTGTTAATACTCTTTTAAAATTGGCAGGATATAAAGAACAAGTCACCACTAAAGACGAAATTGAGCAACAGATGGATAGAATTGTAAAAGAGATGAGACGTCAGCTGGAGATGATTGATAAATTAACTACTCGTGAAATTGAACAAGTTGAATTGCTTAAACGTATACATGACAACTTAATAACTAGACCGGTTGACACTATAGATATGACGAAGGAATTCAATCAGAAGAATATAAAAACGCTAGATGAATGGGAGAACGGAAAAAATCCATATGAACCGATAGAAGTGACTGCATCTATG
>ACZ51563
ATGGATAAGCTTGCCGACCTCAACTACACATTGAGTGTGATCACTTTAATGAATGACACATTACATTCCATAATTCAAGATCCTGGAATGGCGTATTTTCCATATATTGCATCTGTTCTAACAGTTTTGTTTACGTTACATAAAGCTTCAATTCCAACCATGAAAATAGCGTTGAAAACATCAAAATGTTCATATAAAGTTATTAAATATTGTATAGTCACGATCATTAACACCCTTTTAAAATTGGCTGGATATAAAGAGCAGGTTACTACTAAAGACGAAATTGAACAACAGATGGACAGGATTGTCAAAGAGATGAGACGTCAGCTGGAGATGATTGATAAACTAACTACTCGTGAAATTGAACAGGTTGAATTGCTTAAACGTATACATGATAACCTGATAACTAGAACAGTTGACGTTATAGATATGTCGAAGGAATTCAATCAGAAAAACATCAAAACGCTAGATGAATGGGAGAGTGGAAAGAATCCATATGAACCGTCAGAAGTGACTGCATCCATG
>AAT99000
ATGGAAAAGTTTACCGACCTCAACTACACATTGAGTGTAATCACTTTAATGAATAGCACATTACATACAATACTAGAGGATCCAGGAATGGCGTATTTTCCTTATATTGCATCTGTCCTGACAGTTTTGTTTACATTACACAAAGCGTCAATTCCAACAATGAAAATAGCATTGAAGACGTCAAAATGTTCGTATAAAGTAGTAAAATATTGTATTGTAACGATCCTTAATACATTATTAAAGTTAGCAGGTTACAAAGAACAAATTACTACTAAAGATGAAATAGAAAAACAAATGGACAGAGTCGTTAAAGAAATGAGACGTCAATTAGAGATGATTGATAAACTAACTACACGTGAAATTGAGCAAGTTGAATTACTTAAACGCATCTACGATAAATTAATAGTGCGATCGACTGATGAGATAGATATGACAAAAGAAATTAATCAAAAGAACGTGAGAACGCTGGAAGAGTGGGAAAGCGGAAAAAATCCTTATGAACCAAAAGAAGTGACTGCAGCGATG
>AGE45438
ATGGAAAAGTTTACCGACCTCAACTACACATTGAGTGTAATCACTTTAATGAATAGTACATTACATACAATACTAGAGGATCCAGGAATGGCGTATTTTCCTTATATTGCATCTGTCCTGACAGTTTTATTTACATTACACAAAGCGTCAATTCCAACAATGAAAATAGCATTGAAGACGTCAAAATGTTCGTACAAAGTAGTAAAGTATTGTATTGTAACGATTCTTAATACATTATTAAAGTTAGCAGGTTACAAAGAACAAATTACTACTAAAGATGAAATAGAAAAACAAATGGACAGAGTCGTTAAAGAAATGAGACGTCAGTTAGAGATGATTGATAAACTAACCACACGTGAAATTGAACAAGTTGAATTACTTAAACGCATCTACGATAAATTAATAGTGCGATCGACTGATGAGATAGATATGACAAAAGAAATTAATCAAAAGAACGTAAAAACGCTAGAAGAGTGGGAGAGCGGAAAAAATCCTTATGAACCAAAGAAAGTGACTGCAGCGATG
>AFJ68433
ATGGATAAGCTTGCCGACCTCAACTACACATTGAGTGTAATCACTTTAATGAATGAAACATTGCATTCTATAATTCAGGACCCTGGAATGGCGTATTTTCCATATATTGCATCTGTTCTAACAGTTTTGTTCACATTGCATAAAGCTTCAATTCCAACAATGAAAATAGCATTAAAAACGTCAAAATGTTCATACAAAGTGATCAAGTATTGTATAGTCACAATTATTAATACTCTTTTAAAATTGGCAGGATATAAAGAACAAGTTACCACTAAAGACGAAATTGAGCAACAGATGGATAGAATTGTAAAAGAGATGAGACGTCAGCTAGAAATGATTGATAAATTAACTACTCGTGAAATTGAACAAGTTGAATTGCTTAAACGTATACATGACAATTTAATAACTAGACCAGCTGACATTGTAGATATGACGAAGGAATTTAATCAGAAGAATATAAAAACGCTAGATGAGTGGGAGAGCGGAAAAAATCCATATGAACCGATAGAAGTGACTGCATCTATG
>AGB06173
ATGGATAAGCTTGCCGACCTCAACTACACATTGAGTGTAATCACTTTAATGAATGACACATTGCATTCTATAATTCAAGATCCTGGAATGGCGTATTTTCCATATATTGCATCTGTTCTAACAGTTTTGTTCACATTACACAAAGCTTCAATTCCAACCATGAAAATAGCATTGAAAACATCAAAATGTTCATATAAAGTAATTAAATATTGTATAGTCACGATAATTAATACTCTTTTAAAATTGGCTGGATATAAAGAGCAGGTTACTACAAAAGACGAAATTGAGCAACAGATGGACAGAATTGTTAAAGAGATGAGACGTCAGCTGGAGATGATTGATAAACTAACTACTCGTGAAATTGAACAGGTTGAATTGCTTAAATGTATACGTGACAACCTGATAACTAGACCAGTTAACGTTATAGATATGTCGAAGGAATTCAATCAAAAAAACATCAAAACGCTAGATGAATGGGAGAGTGGAAAAAATCCATATGAACCGTCAGAAGTGACTGCATCCATG
>AGE98406
ATGGATAAGTTTGCCGACCTCAACTACACATTGAGTGTGATCACTTTAATGAATGACACATTACATTCCATAATTCAAGATCCTGGAATGGCGTATTTTCCATATATTGCATCTGTTCTAACAGTTTTATTTACGTTACATAAAGCTTCAATTCCAACCATGAAAATAGCGTTGAAAACATCAAAATGTTCATATAAAGTTATTAAATATTGTATAGTCACGATCATTAACACCCTTTTAAAATTGGCTGGATATAAAGAGCAGGTTACTACTAAAGACGAAATTGAACAACAGATGGACAGGATTGTTAAAGAGATGAGACGTCAGCTGGAGATGATTGATAAACTAACTACTCGTGAAATTGAACAGGTTGAATTGCTTAAACGTATACATGATAACCTAATAACTAGAACAGTTGACGTTATAGATATGTCGAAGGAATTCAATCAGAAAAACATCAAAACGCTAGATGAATGGGAGAGTGGAAAGAATCCATATGAACCGTCAGAAGTGACTGCATCCATG
>CBJ23806
ATGGAAAAGCTTACCGACCTCAATTACACATTGAGTGTAATCACTCTAATGAACAGCACATTGCATACAATACTGGAAGACCCAGGGATGGCGTATTTTCCTTACATTGCATCTGTCCTGACAGTCTTGTTCACACTGCATAAAGCGTCAATTCCGACGATGAAAATTGCACTAAAGACGTCAAAATGCTCGTATAAGGTGGTAAAGTATTGCATTGTAACAATTTTCAATACGTTATTGAAACTAGCAGGTTATAAAGAACAGATCACTACTAAAGATGAAATAGAAAAGCAAATGGACAGAGTTGTTAAAGAAATGAGACGTCAGTTGGAAATGATTGATAAGTTGACTACACGTGAAATTGAGCAAGTTGAATTACTTAAACGTATTTATGATAAATTGGTGGTGCGATCAACTGACGAGATAGATATGACAAAAGAAATCAATCAAAAGAACGTGAAAACGCTAGAAGAGTGGGAGAGTGGGAAAAATCCTTATGAACCAAAGGAAGTGACTGCAGCAATG
>ABM63450
ATGGATAAGCTTGCCGACCTCAACTACACATTGAGTGTAATCACTTTAATGAATGACACGTTACATTCTATAATTCAGGATCCTGGAATGGCGTATTTTCCATACATTGCATCTGTTCTAACGGTTTTGTTTACATTACATAAAGCTTCAATTCCAACCATGAAAATAGCATTGAAAACGTCAAGATGTTCTTATAAAGTAATTAAGTATTGCATGGTTACAATAATTAACGCTCTTTTAAAATTGGCTGGATATAAAGAACAGGTTACTACTAAGGACGAAATTGAGCAACAGATGGACAGGATTGTTAAAGAGATGAGACGTCAGCTAGAAATGATTGATAAACTGACTACTCGTGAAATTGAACAGGTTGAATTGCTTAAACGTATACATGACAAATTGATAACTAGATCAGTTGACGTTATAGATATGTCAAAAGAGTTTAATCAGAAGAATATTAAGACGCTAGATGAATGGGAGAGTGGAAAGAATCCATATGAACCGTCAGAAGTGACTGCATCCATG
>ABM63451
ATGGATAAGCTTGCCGACCTCAACTACACATTGAGTGTAATCACTTTAATGAATGACACATTACATTCTATAATTCAGGATCCTGGGATGGCGTATTTTCCATATATTGCATCTGTTCTGACAGTTTTATTCACATTACATAAAGCTTCAATTCCAACCATGAAGATAGCATTAAAAACGTCAAAATGTTCGTATAAAGTAATTAAATATTGTATGGTCACAATTATTAATACTCTTTTAAAATTGGCTGGATATAAAGAACAGGTTACTACTAAAGATGAAATTGAGCAACAGATGGACAGAATTGTTAAAGAGATGAGACGTCAGCTGGAAATGATTGATAAACTAACTACTCGTGAAATTGAACAGGTTGAATTACTTAAACGTATACACGACAAACTGATAACTAGACCAGTTGATGTTATAGATATGTCAAAGGAATTTAATCAGAAGAATATTAAAACGCTAGATGAATGGGAAAGTGGAAAAAATCCATATGAACCGTCAGAAGTGACTGCATCCATG
>AGE99131
ATGGATAAGCTTGCCGACCTCAACTACACATTGAGTGTAATCACTTTAATGAATGACACATTGCATTCTATAATTCAAGATCCTGGAATGGCGTATTTTCCATATATTGCATCTGTTCTAACAGTTTTGTTCACATTACATAAAGCTTCAATTCCAACCATGAAAATAGCATTGAAAACATCAAAATGTTCATATAAAGTGATTAAATATTGTATAGTCACGATCATTAATACTCTTTTAAAATTGGCTGGATATAAAGAGCAGGTTACTACAAAAGACGAAATTGAGCAACAGATGGACAGAATTGTTAAAGAGATGAGACGTCAGCTGGAGATGATTGATAAACTAACTACTCGTGAAATTGAACAGGTTGAATTGCTTAAACGTATACATGACAACCTGATAACTAGACCAGTTGACGTTATAGATATGTCGAAGGAATTCAATCAGAAAAACATCAAAACGCTAGATGAATGGGAGAGTGGAAAAAATCCATATGAACCGTCAGAAGTGACTGCATCCATG
>AGE89678
ATGGATAAGCTTGCCGACCTCAACTACACATTGAGTGTAATCACTTTAATGAATGACACATTGCATTCTATAATTCAAGATCCTGGAATGGCGTATTTTCCATATATTGCATCTGTTCTAACAGTTTTGTTCACATTACATAAAGCTTCAATTCCAACCATGAAAATAGCATTGAAAACATCAAAATGTTCATATAAAGTGATTAAATATTGTATAGTCACAATCATTAATACTCTTTTAAAATTGGCTGGATATAAAGAGCAGGTTACTACAAAAGACGAAATTGAGCAACAGATGGACAGAATTGTTAAAGAGATGAGACGTCAGCTAGATATGATTGATAAACTAACTACTCGTGAAATTGAACAGGTTGAATTACTTAAACGTATACATGACAACCTGATAGCTAAACCAGTTGACGTTATAGATATGTCGAAGGAATTCAATCAGAAAAATATCAAAACGCTAGATGAATGGGAGAGTGGAAAAAATCCATATGAACCGTCAGAAGTGACTGCATCCATG
>AGF85970
ATGGAAAAGCTTACCGACCTCAACTATACATTGAGTGTAATCACTCTAATGAACGACACATTGCACACGATACTTGAAGATTCAGGGATGGCGTATTTTCCTTATATAGCATCTGTCCTAACAGTTTTGTTTACGTTGCATAAAGCATCTATTCCAACAATGAAAATTGCTCTAAAGACATCCAAATGTTCATACAAAGTGGTGAAGTATTGTATCGTGACAATTTTCAATACGTTATTGAAATTGGCAGGTTATAAAGAGCAGATTACCACAAAAGACGAGATAGAAAAACAGATGGACAGAGTAGTCAAAGAGATGAGACGTCAGCTAGAAATGATTGATAAATTGACTACACGTGAAATTGAACAAGTGGAATTGCTGAAACGTATTTACGATAAATTGATGATACGAACAGCGGACGAGATGGATATGACGAAAGAAATCAATCAAAAGAACGTGAGAACGCTAGAAGAATGGGAAAATGGGAAAAATCCTTATGAACCAAAAGAAGTGACTGCAGCAATG
>AEB79476
ATGGATAAGCTTGCCGACCTCAACTACACATTGCGTGTAATCACTTTAATGAATGACACATTGCATTCTATAATTCAGGACCCTGGAATGGCGTATTTTCCATATATTGCATCTGTTCTAACAGTTTTGTTCACATTACATAAAGCTTCAATTCCAACAATGAAAATAGCATTAAAAACGTCAAAATGTTCATATAAAGTGATCAAGTATTGTATAGTCACAATTATTAATACTCTTTTAAAATTGGCAGGGTATAAAGAACAAGTTACCACTAAAGATGAAATTGAGCAACAGATGGATAGAATTGTAAAAGAGATGAGACGTCAGCTGGAGATGATTGATAAATTAACTACTCGTGAAATTGAACAAGTTGAATTGCTTAAACGTATACATGACAATTTAATAACTAGACCAGTTGACATTGTAGATATGACGAAGGAATTTAATCAGAAGAATATAAAAACGCTAGATGAATGGGAGAACGGAAAAAATCCATATGAACCGATAGAAGTGACTGCATCTATG
>AAT98999
ATGGATAAGCTTGCCGATCTCAACTACACATTGAGTGTAATCACTTTAATGAATGACACATTACATTCTATAATTCAGGACCCTGGAATGGCGTATTTTCCATATATTGCATCTGTTCTAACAGTTTTGTTCACATTACATAAAGCTTCAATTCCAACAATGAAAATAGCATTAAAAACGTCAAAATGTTCATACAAAGTGATCAAATACTGTATAGTCACAATTATTAATACTCTTTTAAAATTGGCAGGATATAAAGAACAAGTTACCACTAAAGACGAAATTGAGCAACAGATGGATAGAATTGTAAAAGAAATGAGACGTCAGCTGGAGATGATTGATAAATTAACTACTCGTGAAATTGAACAAGTTGAATTGCTTAAACGTATACATGACAACTTAATAACTAGACCAGTTGACATTATAGATATGACGAAGGAATTTAATCAGAAGAATATAAAAACGCTAGATGAGTGGGAGAACGGAAAAAATCCATATGAACCGATAGAAGTGACTGCATCTATG
>AAT98998
ATGGATAAGCTTGCCGACCTCAACTACACATTGAGTGTAATCACTTTAATGAATGACACACTACACTCTATCATTCAAGATCCAGGGATGGCATACTTTCCATATATTGCATCTGTTCTAACTGTTTTGTTTACTCTACATAAAGCATCAATTCCAACAATGAAAATAGCGTTAAGAACGTCGAAATGTTCATATAAAGTAATTAAATATTGTATGGTTACAATCATTAATACTCTTCTAAAGTTGGCTGGTTATAAAGAACAGGTTACTACTAAGGATGAAATTGAGCAACAGATGGACAGAATTGTTAAAGAGATGAGACGTCAACTGGAGATGATTGACAAATTGACAACTCGTGAAATTGAACAGGTTGAATTACTTAAACGTATACATGATAAGTTAGCTGCAGGACCAGTTGACGCTATAGATATGTCGAAAGAATTTAATCAGAAAAACATTAGAACGCTAGATGAGTGGGAAAATGGAAAAAATCCATATGAACCATCAGAAGTGACTGCATCTATG
>AGE10440
ATGGAAAAGCTTACCGACCTCAATTACACATTGAGTGTAATCACTCTAATGAACAGTACATTGCATACAATACTGGAAGACCCAGGGATGGCGTATTTTCCTTACATTGCATCTGTCCTGACAGTCTTGTTCACACTGCATAAAGCGTCAATTCCGACGATGAAAATTGCACTAAAGACGTCAAAATGCTCGTATAAGGTGGTGAAGTATTGCATTGTAACAATTTTTAATACATTATTGAAACTAGCAGGTTATAAAGAACAGATTACTACTAAAGATGAAATAGAAAAGCAAATGGACAGAGTTGTTAAAGAAATGAGACGTCAGTTGGAAATGATTGATAAGTTAACTACACGTGAAATTGAGCAAGTTGAATTACTTAAACGTATTTATGATAAATTGGTGGTGCGATCAACTGACGAGATAGATATGACAAAAGAAATCAATCAAAAGAACGTGAAAACGCTAGAAGAGTGGGAAAGTGGGAAAAATCCTTATGAACCACAGGAAGTGACTGCAGCAATG
>ABQ00926
ATGGAAAAGCTTACCGACCTCAACTACACATTGAGTGTAATCACTCTAATGAACAGTACACTACACACAATACTAGAGGATCCAGGGATGGCGTATTTTCCCTATATTGCATCTGTCCTGACGGTTTTGTTCACATTGCACAAAGCGTCAATTCCAACGATGAAAATAGCATTGAAGACCTCAAAATGTTCGTATAAAGTAATAAAGTATTGTATTGTAACAATTTTCAATACGTTAATGAAACTAGCAGGTTATAAAGAACAGATAACTACTAAAGATGAAATAGAAAAACAAATGGACAGAGTCGTTAAAGAAATGAGACGTCAGTTGGAGATGATTGATAAACTGACTACACGTGAGATTGAGCAAGTAGAGCTGCTTAGACGTATCCATGATAAATTGATAGTGCAATCAACTGGCGGGATAGACATGACAAAAGAAATTAATCAAAAGAACGTGAAAACGCTAGAGGAATGGGAGAGTGGAAGAAATCCTTATGAACCAAAAGAAGTGACTGCAACAATG
>ABQ00921
ATGGAAAAGCTTACCGACCTCAACTACACATTGAGTGTAATCACTCTAATGAACAGTACACTACCCACAATACTGGAGGATCCAGGGATGGCGTATTTTCCCTATATTGCATCTGTCCTAACGGTTTTGTTCACATTGCACAAAGCATCAATTCCAACGATGNAAATAGCATTGAAAACGTCAAAATGTTCGTATAAAGTAGTAAAGTATTGTATTGTAACAATTTTTAACACGTTACTGAAATTAGCAGGTTATAAAGAGCAGATAACTACTAAAGATGAAATAGAAAAACAAATGGACAGAGTCGTTAAAGAAATGAGACGTCAGTTGGAAATGATTGATAAACTGACTACACGTGAAATTGAGCAAGTAGAGCTACTTAAACGTATATATGATAAATTGATGGTGCAATCAATTGGCGAGATAGACATGACGAAAGAAATTAATCAAAAGAATGTGAAAACGCTAGAAGAATGGGAGAGTGGAAGAAATCCTTATGAACCGAAAGAAGTGACTGCAGCAATG
>ABQ00920
ATGGAAAAGCTTACCGACCTCAACTATACATTGAGTGTAATCACTCTGATGAATAGTACACTACACACAATACTAGAGGAACCAGGGATGGCGTATTTTCCGTATATTGCATCTGTCCTGACGGTTTTATTCACATTGCACAAAGCGTCAATTCCAACGATGAAAATAGCATTGAAGACGTCGAAATGTTCGTATAAAGTGGTGAAGTATTGTATTGTAACAATTTTCAATACGCTATTGAAACTAGCAGGTTATAAAGAACAAATAACTACTAAAGATGAAATAGAAAAGCAAATGGACAGAGTCGTTAAAGAAATGAGACGTCAGTTGGAAATGATTGATAAACTGACTACACGTGAAATTGAGCAAGTAGAGCTACTTAAACGTATCCATGATAAACTGATGGTTCAATCAGCTGGCGAAATAGACATGACAAAAGAGATTAATCAAAAGAACGTGAAAACGCTAGAAGAATGGGAGAGTGGAAGAAATCCTTACGAACCAAAAGAAGTGACTGCAGCAATG
>ABQ00923
ATGGAAAAGCTTACCGACCTCAACTACACATTGAGTGTAATCACTTTGATGAATAGTACACTACACACAATACTAGAGGACCCAGGAATGGCGTATTTTCCCTATATTGCATCTGTCCTGACGGTTTTATTCACATTGCACAAAGCGTCAATTCCAACGATGAAAATAGCATTGAAGACGTCGAAATGTTCGTATAAAGTGGTAAAATATTGTATTGTAACAATTTTCAATACGCTATTGAAACTAGCAGGTTATAAAGAACAGATAACTACTAAAGATGAAATAGAAAAGCAAATGGACAGAGTCGTTAAAGAAATGAGACGTCAGTTGGAAATGATTGATAAACTGACTACACGTGAAATTGAGCAAGTAGAGCTACTTAAACGTATCCATGATAAACTGATGGTTCAATCAGCTGGCGAAATAGACATGACAAAAGGGATTAATCAAAAGAATGTGAAAACGCTAGAAGAATGGGAGAGTGGAAGAAATCCTTACGAACCAAAAGAAGTGACTGCAGCAATG
>AGE98946
ATGGATAAGCTTGCCGACCTCAACTACACATTGAGTGTGATCACTTTAATGAATGACACATTACATTCTATAATTCAGGATCCTGGAATGGCGTATTTTCCATATATTGCATCTGTTCTAACAGTTTTGTTCACATTACATAAAGCTTCAATTCCAACCATGAAAATAGCATTGAAAACATCAAAATGTTCATATAAAGTAATTAAATATTGTACAGTCACGATCATTAATACTCTTTTAAAATTGGCAGGATATAAAGAACAGGTTACTACTAAAGACGAAATTGAGCAACAGATGGATAGAATCGTTAAAGAAATGAGACGTCAGTTGGAAATGATTGATAAATTAACTACTCGTGAAATTGAACAAGTTGAATTACTTAAACGTATACATGACAACCTGATAACTAGACCAGTTGACGTTATAGATATGTCGAAGGAATTTAATCAGAAGAATATCAAAACGCTAGATGAATGGGAGAGTGGAAAAAATCCATATGAACCGGCAGAAGTGACTGCATCCATG
>CAB89188
ATGGATAAGCTTGCCGACCTCAACTACACATTGAGTGTAATCACTTTAATGAATGACACATTACATTCTATAATTCAAGATCCTGGAATGGCATATTTTCCATATATTGCATCTGTTCTAACAGTTTTGTTTACATTACATAAAGCGTCAATTCCAACCATGAAAATAGCGTTGAAAACATCAAAATGTTCATATAAAGTAATTAAATATTGTACAGTTTCGATTATTAATACTCTTTTAAAATTGGCTGGATATAAAGAACAGGTTACTACTAAGGACGAAATTGAGCAACAGATGGACAGAATTGTTAAAGAGATGAGACGTCAGCTGGAGATGATTGATAAACTAACTACTCGTGAAATTGAACAGGTTGAATTGCTTAAACGTATATATGACAAATTGATAACTAGACCAGTTGACGTTCTAGATATGTCAAAAGAATTCAATCAGAAAAACATTAAAACGCTAGATGAATGGAAGAGTGGAAAGAATCCATATGAACCATCAGAAGTGACTGCATCTATG
>CAB89189
ATGGATAAGTTTGCCGACCTCAACTACACATTGAGTGTAATCACTTTAATGAATAGCACATTACATACAATACTAGAGGATCCAGGAATGGCGTATTTTCCTTATATTGCATCTGTCCTGACAGTTTTGATTACATTACACAAAGCGTCAATTCCAACAATGAAAATAGCATTGAAGACGTCAAAATGTTCGTATAAAGTAGTAAAGTATTGCATTGTAACGATCCTTAATACATTATTAAAGTTAGCAGGTTACAAAGAACAAATTACTACTAAAGATGAAATGGAAAAACAAATGGACAGAGTTGTTAAAGAAATGAGACGTCAATTAGAGATGATTGATAAACTAACTACACGTGAAATTGAACAAGTTGAATTACTTACACGCATCTACGATAAATTAATAGTGCGATCAACTGATGAGATAGATATGACAAAAGAAATTAATCAAAAGAACGTAAGAACGCTAGAAGAGTGGGAGAGCGGAAAAAATCCTTATGAACCAAAAGAAGTGACTGCAGCGATG
>AAT98995
ATGGATAAGCTTGCCGACCTTAACTACACATTGAGTGTAATCACTTTAATGAATGACACATTACATTCTATAATTCAGGATCCTGGAATGGCGTATTTTCCATATATTGCATCTGTTCTAACAGTTTTGTTCACATTACATAAAGCTTCAATTCCAACAATGAAAATAGCATTGAAAACATCAAAATGTTCATATAAAGTGATCAAATACTGTATAGTCACGATTATTAATACTCTTTTAAAATTGGCAGGATATAAAGAGCAGGTTACTACTAAAGACGAAATTGAGCAACAGATGGATAGAATTGTAAAAGAGATGAGACGTCAGCTGGAGATGATTGATAAATTAACTACTCGTGAAATTGAACAAGTTGAATTGCTTAAACGTATACATGACAATCTGATAACTAGACCAGTTGACGTTATAGATATGACGAAGGAATTTAATCAGAAAAATATCAAAACGCTAGATGAGTGGGAGAGTGGAAAAAATCCATATGAACCGATAGAAGTGACTGCATCTATG
>AAT98997
ATGGATAAGCTTGCCGACCTCAATTACACATTGAGTGTAATCACTTTAATGAATGACACACTACACTCTATTATTCAAGATCCAGGAATGGCGTATTTTCCATATATTGCATCTGTTCTGACTGTTTTGTTTACTCTACATAAAGCATCAATTCCAACAATGAAAATAGCGTTAAGAACGTCAAAATGTTCATATAAAGTAATTAAATATTGTATGGTCACAATCATTAATACTCTTCTAAAGTTGGCTGGTTATAAAGAACAAGTTACTACTAAAGATGAAATTGAGCAGCAGATGGACAGAATTGTTAAAGAGATGAGACGTCAACTGGAGATGATTGACAAATTGACGACTCGTGAAATTGAACAGGTTGAGTTACTTAAACGTATACATGATAAGTTAGTTACTAGATCAGTTGACGCTATAGATATGTCGAAAGAATTTAATCAGAAAAACATTAGAACGCTAGATGAGTGGGAAAATGGAAAAAATCCATATGAACCATCAGAAGTGACTGCATCTATG
>AAT98996
ATGGATAAGCTTGCCGACCTTAACTACACATTGAGTGTAATCACTTTAATGAATGACACATTACATTCTATAATTCAGGATCCTGGAATGGCGTATTTTCCATATATTGCATCTGTTCTAACAGTTTTGTTCACATTACATAAAGCTTCAATTCCAACAATGAAAATAGCATTGAAAACATCAAAATGTTCATATAAAGTGATCAAATACTGTATAGTCACGATTATTAATACTCTTTTAAAATTGGCAGGATATAAAGAGCAGGTTACTACTAAAGACGAAATTGAGCAACAGATGGATAGAATTGTAAAAGAGATGAGACGTCAGCTGGAGATGATTGATAAATTAACTACTCGTGAAATTGAACAAGTTGAATTGCTTAAACGTATACATGACAATCTGATAACTAGACCAGTTGACGTTATAGATATGACGAAGGAATTTAATCAGAAAAATATCAAAACGCTAGATGAGTGGGAGAGTGGAAAAAATCCATATGAACCGATAGAAGTGACTGCATCTATG
>ACZ51707
ATGGATAAGCTTGCCGACCTCAACTATACATTGAGTGTGATCACTTTAATGAATGACACATTACATTCCATAATTCAAGATCCTGGAATGGCGTATTTTCCATATATTGCATCTGTTCTAACAGTTTTATTTACGTTACATAAAGCTTCAATTCCAACCATGAAAATAGCGTTGAAAACATCAAAATGTTCATATAAAGTTATTAAATATTGTATAGTCACGATCATTAACACCCTTTTAAAATTGGCTGGATATAAAGAGCAAGTTACTACTAAAGACGAAATTGAACAACAGATGGACAGGATTATTAAAGAGATGAGACGTCAGCTGGAGATGATTGATAAACTAACTACTCGTGAAATTGAACAGGTTGAATTGCTTAAACGTATACATGATAACCTAATAACTAGAACAGTTGACGTTATAGATATGTCGAAGGAATTCAATCAGAAAAACATCAAAACGCTAGATGAATGGGAGAGTGGAAAGAATCCATATGAACCGTCAGAAGTGACTGCATCTATG
>AGE47458
ATGGAAAAGCTTACCGACCTCAACTACACATTGAGTGTAATCACTCTAATGAACAGTACACTACATACAATACTAGAGGATCCAGGGATGGCGTATTTTCCTTATATTGCATCTGTCCTAACGGTTTTGTTCACATTGCATAAAGCATCAATTCCAACAATGAAAATAGCATTGAAAACGTCAAAATGTTCGTATAAAGTAGTAAAGTATTGTATTGTAACAATTTTTAACACGTTACTGAGACTAGCAGGTTATAAAGAGCAGATAACTACTAAAGATGAAATAGAAAAACAAATGGACAGAGTCGTTAAAGAAATGAGACGTCAGCTGGAAATGATTGATAAACTGACTACACGTGAAATTGAGCAAGTAGAGCTACTTAAACGTATATATGATAAATTGATAGTGCAATCAATTGGCGAGATAGACATGACGAAAGAAATTAATCAAAAGAACGTGAAAACGCTAGAAGAATGGGAGAGTGGAAGAAATCCTTATGAACCGAAAGAAGTGACTGCAGCAATG
>AEB79468
ATGGATAAGCTTGCCGACCTCAACTACACATTGCGTGTAATCACTTTAATGAATGACACATTGCATTCTATAATTCAGGACCCTGGAATGGCGTATTTTCCATATATTGCATCTGTTCTAACAGTTTTGTTCACATTACATAAAGCTTCAATTCCAACAATGAAACTAGCATTAAAAACGTCAAAATGTTCATATAAAGTGATCAAGTATTGTATAGTCACAATTATTAATACTCTTTTAAAATTGGCAGGGTATAAAGAACAAGTTACCACTAAAGATGAAATTGAGCAACAGATGGATAGAATTGTAAAAGAGATGAGACGTCAGCTGGAGATGATTGATAAATTAACTACTCGTGAAATTGAACAAGTTGAATTGCTTAAACGTATACATGACAATTTAATAACTAGACCAGTTGACATTGTAGATATGACGAAGGAATTTAATCAGAAGAATATAAAAACGCTAGATGAATGGGAGAACGGAAAAAATCCATATGAACCGATAGAAGTGACTGCATCTATG
>AEB79469
ATGGATAAGCTTGCCGACCTCAACTACACATTGCGTGTAATCACTTTAATGAATGACACATTGCATTCTATAATTCAGGACCCTGGAATGGCGTATTTTCCATATATTGCATCTGTTCTAACAGTTTTGTTCACATTACATAAAGCTTCAATTCCAACAATGAAACTAGCATTAAAAACGTCAAAATGTTCATATAAAGTGATCAAGTATTGTATAGTCACAATTATTAATACTCTTTTAAAATTGGCAGGGTATAAAGAACAAGTTACCACTAAAGATGAAATTGAGCAACAGATGGATAGAATTGTAAAAGAGATGAGACGTCAGCTGGAGATGATTGATAAATTAACTACTCGTGAAATTGAACAAGTTGAATTGCTTAAACGTATACATGACAATTTAATAACTAGACCAGTTGACATTGTAGATATGACGAAGGAATTTAATCAGAAGAATATAAAAACGCTAGATGAATGGGAGAACGGAAAAAATCCATATGAACCGATAGAAGTGACTGCATCTATG
>AGE98822
ATGGATAAGCTTGCCGACCTCAACTACACATTGAGTGTAATCACTTTAATGAATGACACATTGCATTCTATAATTCAAGATCCTGGAATGGCGTATTTTCCATATATTGCATCTGTTCTAACAGTTTTGTTCACATTACATAAAGCTTCAATTCCAACCATGAAAATAGCATTGAAAACATCAAAATGTTCATATAAAGTGATTAAATATTGTATAGTCACGATCATTAATACTCTTTTAAAATTGGCTGGATATAAAGAGCAGGTTACTACAAAAGACGAAATTGAGCAACAGATGGACAGAATTGTTAAAGAGATGAGACGTCAGCTGGAGATGATTGATAAACTAACTACTCGTGAAATTGAACAGGTTGAATTGCTTAAACGTATACATGACAACCTGATAACTAGACCAGTTGACGTTATAGATATGTCGAAGGAATTCAATCAGAAAAACATCAAAACGCTAGATGAATGGGAGAGTGGAAAAAATCCATATGAACCGTCAGAAGTGACTGCATCCATG
>AGE47027
ATGGAAAAGCTTACCGACCTCAACTACACATTGAGTGTAATCACTCTAATGAACAGTACACTACATACAATACTGGAGGATCCAGGGATGGCGTATTTTCCCTATATTGCATCTGTCCTAACGGTTTTGTTCACATTGCATAAAGCATCAATTCCAACGATGAAAATAGCGTTGAAAACGTCAAAATGTTCGTATAAAGTAGTAAAGTATTGTATTGTAACAATTTTTAACACATTACTGAAACTAGCAGGTTATAAAGAGCAGATAACTACTAAAGATGAAATAGAAAAACAAATGGACAGAGTCGTTAAAGAAATGAGACGTCAGCTGGAAATGATTGATAAACTGACTACACGTGAAATTGAGCAAGTAGAGCTACTTAAACGTATATATGATAAATTGATGGTGCAATCAATTGGCGAGATAGACATGACGAAAGAAATTAATCAAAAGAACGTGAAAACGCTAGAAGAATGGGAGAGTGGAAGAAATCCTTATGAACCGAAAGAAGTGACTGCAGCAATG
>AEB79462
ATGGATAAGCTTGCCGACCTCAACTACACATTGCGTGTAATCACTTTAATGAATGACACATTGCATTCTATAATTCAGGACCCTGGAATGGCGTATTTTCCATATATTGCATCTGTTCTAACAGTTTTGTTCACATTACATAAAGCTTCAATTCCAACAATGAAAATAGCATTAAAAACGTCAAAATGTTCATATAAAGTGATCAAGTATTGTATAGTCACAATTATTAATACTCTTTTAAAATTGGCAGGGTATAAAGAACAAGTTACCACTAAAGATGAAATTGAGCAACAGATGGATAGAATTGTAAAAGAGATGAGACGTCAGCTGGAGATGATTGATAAATTAACTACTCGTGAAATTGAACAAGTTGAATTGCTTAAACGTATACATGACAATTTAATAACTAGACCAGTTGACATTGTAGATATGACGAAGGAATTTAATCAGAAGAATATAAAAACGCTAGATGAATGGGAGAACGGAAAAAATCCATATGAACCGATAGAAGTGACTGCATCTATG
>AFJ68228
ATGGATAAGCTTGCCGACCTCAACTACACATTGAGTGTAATCACTTTAATGAATGACACATTGCATTCTATAATTCAAGATCCTGGAATGGCGTATTTTCCATATATTGCATCTGTTCTAACAGTGTTGTTCACACTACATAAAGCTTCAATTCCAACCATGAAAATAGCATTGAAAACATCAAAATGTTCATATAAAGTGATTAAATATTGTATAGTCACGATCATTAATACTCTTTTAAAATTGGCTGGATATAAAGAGCAGGTTACTACAAAAGACGAAATTGAGCAACAAATGGACAGAATTGTTAAAGAGATGAGACGTCAGTTGGAGATGATTGATAAATTAACTACTCGTGAAATTGAACAGGTTGAATTGCTTAAACGTATACATGACAACCTGGTAACTAGACCAGTTGACGTTATAGATATGTCGAAGGAATTCAATCAGAAAAACATCAAAACGCTAGATGAATGGGAGAGTGGAAAAAATCCATATGAACCGTCAGAAGTGACTGCATCCATG
>AEB79460
ATGGATAAGCTTGCCGACCTCAACTACACATTGCGTGTAATCACTTTAATGAATGACACATTGCATTCTATAATTCAGGACCCTGGAATGGCGTATTTTCCATATATTGCATCTGTTCTAACAGTTTTGTTCACATTACATAAAGCTTCAATTCCAACAATGAAAATAGCATTAAAAACGTCAAAATGTTCATATAAAGTGATCAAGTATTGTATAGTCACAATTATTAATACTCTTTTAAAATTGGCAGGGTATAAAGAACAAGTTACCACTAAAGATGAAATTGAGCAACAGATGGATAGAATTGTAAAAGAGATGAGACGTCAGCTGGAGATGATTGATAAATTAACTACTCGTGAAATTGAACAAGTTGAATTGCTTAAACGTATACATGACAATTTAATAACTAGACCAGTTGACATTGTAGATATGACGAAGGAATTTAATCAGAAGAATATAAAAACGCTAGATGAATGGGAGAACGGAAAAAATCCATATGAACCGATAGAAGTGACTGCATCTATG
>AEB79461
ATGGATAAGCTTGCCGACCTCAACTACACATTGCGTGTAATCACTTTAATGAATGACACATTGCATTCTATAATTCAGGACCCTGGAATGGCGTATTTTCCATATATTGCATCTGTTCTAACAGTTTTGTTCACATTACATAAAGCTTCAATTCCAACAATGAAAATAGCATTAAAAACGTCAAAATGTTCATATAAAGTGATCAAGTATTGTATAGTCACAATTATTAATACTCTTTTAAAATTGGCAGGGTATAAAGAACAAGTTACCACTAAAGATGAAATTGAGCAACAGATGGATAGAATTGTAAAAGAGATGAGACGTCAGCTGGAGATGATTGATAAATTAACTACTCGTGAAATTGAACAAGTTGAATTGCTTAAACGTATACATGACAATTTAATAACTAGACCAGTTGACATTGTAGATATGACGAAGGAATTTAATCAGAAGAATATAAAAACGCTAGATGAATGGGAGAACGGAAAAAATCCATATGAACCGATAGAAGTGACTGCATCTATG
>AEB79466
ATGGATAAGCTTGCCGACCTCAACTACACATTGCGTGTAATCACTTTAATGAATGACACATTGCATTCTATAATTCAGGACCCTGGAATGGCGTATTTTCCATATATTGCATCTGTTCTAACAGTTTTGTTCACATTACATAAAGCTTCAATTCCAACAATGAAAATAGCATTAAAAACGTCAAAATGTTCATATAAAGTGATCAAGTATTGTATAGTCACAATTATTAATACTCTTTTAAAATTGGCAGGGTATAAAGAACAAGTTACCACTAAAGATGAAATTGAGCAACAGATGGATAGAATTGTAAAAGAGATGAGACGTCAGCTGGAGATGATTGATAAATTAACTACTCGTGAAATTGAACAAGTTGAATTGCTTAAACGTATACATGACAATTTAATAACTAGACCAGTTGACATTGTAGATATGACGAAGGAATTTAATCAGAAGAATATAAAAACGCTAGATGAATGGGAGAACGGAAAAAATCCATATGAACCGATAGAAGTGACTGCATCTATG
>AEB79467
ATGGATAAGCTTGCCGACCTCAACTACACATTGAGTGTAATCACTTTAATGAATGACACATTGCATTCTATAATTCAGGACCCTGGAATGGCGTATTTTCCATATATTGCATCTGTTCTAACAGTTTTGTTCACATTACATAAAGCTTCAATTCCAACAATGAAAATAGCATTAAAAACGTCAAAATGTTCATATAAAGTGATCAAGTATTGTATAGTCACAATTATTAATACTCTTTTAAAATTGGCAGGGTATAAAGAACAAGTTACCACTAAAGATGAAATTGAGCAACAGATGGATAGAATTGTAAAAGAGATGAGACGTCAGCTGGAGATGATTGATAAATTAACTACTCGTGAAATTGAACAAGTTGAATTGCTTAAACGTATACATGACAATTTAATAACTAGACCAGTTGACATTGTAGATATGACGAAGGAATTTAATCAGAAGAATATAAAAACGCTAGATGAATGGGAGAACGGAAAAAATCCATATGAACCGATAGAAGTGACTGCATCTATG
>AEB79464
ATGGATAAGCTTGCCGACCTCAACTACACATTGCGTGTAATCACTTTAATGAATGACACATTGCATTCTATAATTCAGGACCCTGGAATGGCGTATTTTCCATATATTGCATCTGTTCTAACAGTTTTGTTCACATTACATAAAGCTTCAATTCCAACAATGAAAATAGCATTAAAAACGTCAAAATGTTCATATAAAGTGATCAAGTATTGTATAGTCACAATTATTAATACTCTTTTAAAATTGGCAGGGTATAAAGAACAAGTTACCACTAAAGATGAAATTGAGCAACAGATGGATAGAATTGTAAAAGAGATGAGACGTCAGCTGGAGATGATTGATAAATTAACTACTCGTGAAATTGAACAAGTTGAATTGCTTAAACGTATACATGACAATTTAATAACTAGACCAGTTGACATTGTAGATATGACGAAGGAATTTAATCAGAAGAATATAAAAACGCTAGATGAATGGGAGAACGGAAAAAATCCATATGAACCGATAGAAGTGACTGCATCTATG
>AEB79465
ATGGATAAGCTTGCCGACCTCAACTACACATTGCGTGTAATCACTTTAATGAATGACACATTGTATTCTATAATTCAGGACCCTGGAATGGCGTATTTTCCATATATTGCATCTGTTCTAACAGTTTTGTTCACATTACATAAAGCTTCAATTCCAACAATGAAAATAGCATTAAAAACGTCAAAATGTTCATATAAAGTGATCAAGTATTGTATAGTCACAATTATTAATACTCTTTTAAAATTGGCAGGGTATAAAGAACAAGTTACCACTAAAGATGAAATTGAGCAACAGATGGATAGAATTGTAAAAGAGATGAGACGTCAGCTGGAGATGATTGATAAATTAACTACTCGTGAAATTGAACAAGTTGAATTGCTTAAACGTATACATGACAATTTAATAACTAGACCAGTTGACATTGTAGATATGACGAAGGAATTTAATCAGAAGAATATAAAAACGCTAGATGAATGGGAGAACGGAAAAAATCCATATGAACCGATAGAAGTGACTGCATCTATG
>AGH16353
ATGGATAAACTTGCCGACCTCAACTACACATTGAGTGTAATCACTTTAATGAATGACACATTACATTCTATAATTCAGGATCCTGGAATGGCGTATTTTCCATATATTGCATCTGTTCTAACAGTTTTGTTCACATTACATAAAGCTTCAATTCCAACAATGAAAATAGCATTAAAAACATCAAAATGTTCATACAAAGTGATCAAATACTGTATAGTCACAATTGTCAATACTCTTTTAAAACTGGCAGGATATAAAGAACAAGTTACCACTAAAGACGAAATTGAGCAACAGATGGATAGAATTGTAAAAGAGATGAGACGTCAGCTGGAGATGATTGATAAATTAACTACTCGTGAAATTGAACAAGTTGAATTGCTTAAACGCATACATGACAACTTAATAACTAGACCGGTTGACACTATAGATATGACGAAGGAATTTAATCAGAAGAATATAAAAACGCTAGATGAATGGGAGAACGGAAAAAATCCATATGAACCGATAGAAGTGACTGCATCTATG
>CBJ23818
ATGGAAAAGCTTACCGACCTCAATTACACATTGAGTGTAATCACTCTAATGAACAGCACATTGCACACAATACTAGAAGATCCAGGAATGGCGTATTTTCCTTATATTGCATCTGTCCTGACAGTGTTGTTCACATTGCATAAAGCATCAATTCCGACAATGAAAATTGCACTAAAGACGTCGAAATGCTCATATAAGGTAGTGAAGTATTGTATTGTGACAATTTTCAATACGCTGTTGAAGTTGGCAGGTTATAAGGAGCAAATCACTACAAAAGATGAAATAGAAAAACAGATGGACAGAGTTGTTAAAGAGATGAGGCGTCAGTTGGAAATGATTGATAAGCTGACTACACGTGAAATTGAGCAAGTTGAACTACTTAAGCGTATCCATGATAAACTGATGGTGCGACCAACTGACGAAATAGACATGACGAAAGAAATAAATCAGAAAAACGTGAAAACGCTAGAAGAATGGGAAAGCGGAAAAAATCCTTACGAACCAAAAGAAGTGACTGCAGCAATG
>AGH16216
ATGGATAAGCTTGCCGACCTCAACTACACATTGAGTGTAATCACTTTAATGAATGACACATTGCATTCTATAATTCAAGATCCTGGAATGGCGTATTTTCCATATATTGCATCTGTTCTAACAGTTTTGTTCACATTACATAAAGCTTCAATTCCAACCATGAAAATAGCATTGAAAACATCAAAATGTTCGTATAAAGTGATTAAATATTGTATAGTCACAATCATTAATACTCTTTTAAAATTGGCTGGATATAAAGAGCAGGTTACTACAAAAGACGAAATTGAGCAACAGATGGATAGAATTGTTAAAGAGATGAGACGTCAGCTAGATATGATTGATAAACTAACTACTCGTGAAATTGAACAGGTTGAATTACTTAAACGTATACATGATAACCTGATAGCTAAACCAGTTGACGTTATAGATATATCGAAGGAATTCAATCAGAAAAACATCAAAACGCTAGATGAATGGGAGAGTGGAAAAAATCCATATGAACCGTCAGAAGTGACTGCATCTATG
>BAF80168
ATGGATAAGCTTGCCGACCTCAACTACACATTGAGTGTAATCACTTTGATGAATGACACATTACATTCTATAATTCAGGACCCTGGAATGGCGTATTTTCCATATATTGCATCTGTTCTAACAGTTTTGTTCACATTACATAAAGCTTCAATTCCAACAATGAAAATAGCATTAAAAACGTCAAAATGTTCATACAAAGTGATCACATACTGTATAGTCACAATTATTAATACTCTTTTAAAATTGGCAGGATATCAAGAACAAGTTACCACTAAAGACGAAATTGAGCAACAGATGGATAGAATTGTAAAAGAGATGAGACGTCAGCTGGAGATGATTGATAAATTAACTACTCGTGAAATTGAACAAGTTGAATTGCTTAAACGTATACATGACAACTTAATAACTAGACCAGTTGACATTATAGATATGACGAAGGAATTTAATCAGAAGAATATAAAAACGCTAGATGAGTGGGAGAACGGAAAAAATCCATATGAACCGATAGAAGTGACTGCATCTATG
>AEV53607
ATGGATAAGCTTGCCGACCTCAACTACACATTGAGTGTAATCACTTTAATGAATGACACACTGCATTCTATAATTCAGGACCCTGGAATGGCGTATTTTCCATATATTGCATCTGTTCTAACAGTTTTGTTCACATTACATAAGGCTTCAATTCCAACAATGAAAATAGCGTTAAAAACGTCAAAATGTTCATACAAAGTGATCAAGTATTGTATAATCACAATTATTAATACTCTTTTAAAATTGGCGGGATATAAAGAACAAGTTGCCACTAAAGATGAAATTGAGCAACAGATGGATAGAATCGTAAAAGAGATGAGACGTCAGCTGGAGATGATTGATAAATTAACTACTCGTGAAATTGAACAAGTTGAATTGCTTAAGCGTATACTTGACAATTTAATAACTAGACCAGTTGACATTGTAGATATGACGAAGGAATTTAATCAGAAGAATGTAAAAACGCTAGATGAGTGGGAGAACGGAAAAAATCCATACGAACCGATAGAAGTGACTGCATCTATG
>AGE98495
ATGGATAAGCTTGCCGACCTCAACTACACATTGAGTGTGATCACTTTAATGAATGACACATTACATTCTATAATTCAGGATCCTGGAATGGCGTATTTTCCATATATTGCATCTGTTCTAACAGTTTTGTTCACATTACATAAAGCTTCAATTCCAACCATGAAAATAGCATTGAAAACATCAAAATGTTCATATAAAGTAATTAAATATTGTACAGTCACGATCATTAATACTCTTTTAAAATTGGCAGGATATAAAGAACAGGTTACTACTAAAGACGAAATTGAGCAACAGATGGATAGAATCGTTAAAGAAATGAGACGTCAGTTGGAAATGATTGATAAATTAACTACTCGTGAAATTGAACAAGTTGAATTACTTAAACGTATACATGACAACCTGATAACTAGACCAGTTGACGTTATAGATATGTCGAAGGAATTTAATCAGAAGAATATCAAAACGCTAGATGAATGGGAGAGTGGAAAAAATCCATATGAACCGGCAGAAGTGACTGCATCCATG
>AEV53603
ATGGATAAGCTTGCCGACCTCAACTACACATTGAGTGTAATCACTTTAATGAATGACACACTGCATTCTATAATTCAGGACCCTGGAATGGCGTATTTTCCATATATTGCATCTGTTCTAACAGTTTTGTTCACATTACATAAAGCTTCAATTCCAACAATGAAAATAGCATTAAAAACGTCAAAATGTTCATACAAAGTGATCAAGTATTGTATAGTCACAATTATTAATACTCTTTTAAAATTGGCGGGATATAAAGAACAAGTTACCACTAAAGATGAAATTGAGCAACAGATGGATAGAATCGTAAAAGAGATGAGACGTCAGCTGGAGATGATTGATAAATTAACTACTCGTGAAATTGAACAAGTTGAATTACTTAAGCGTATACATGACAATTTAATAACTAGACCAGTTGACATTGTAGATATGACGAAGGAATTTAATCAGAAGAATGTAAAAACGCTAGATGAGTGGGAGAACGGAAAAAATCCATATGAACCGATAGAAGTGACTGCATCTATG
>ACZ51791
ATGGATAAGCTTGCTGACCTCAACTACACATTGAGTGTAATCACTTTAATGAATGACACATTGCATTCTATAATTCAGGATCCTGGAATGGCGTATTTTCCATATATTGCATCTGTTCTAACAGTTTTGTTCACATTACATAAAGCTTCAATTCCAACCATGAAAATAGCATTGAAAACATCAAAATGTTCATATAAAGTGATTAAATGTTGTATAGTCACGATCATTAATACTCTTTTAAAATTGGCTGGATATAAAGAGCAGGTTACTACTAAAGATGAAATTGAGCAACAGATGGACAGAATTGTTAAAGAGATGAGACGTCAGTTGGAGATGATTGATAAACTAACTACTCGTGAAATTGAACAGGTTGAATTACTTAAGCGTATACATGATAACCTGATAATTAAACCAGTTGACGTTATAGATATGTCGAAGGAATTCAATCAGAAAAACATCAAAACGCTAGATGAATGGGAGAGTGGAAAAAATCCATATGAACCGTTAGAAGTGACTGCATCCATG
>ACZ52006
ATGGATAAGCTTGCCGACCTCAACTACACATTGAGTGTAATCACTTTAATGAATGACACATTGCATTCTATAATTCAGGATCCTGGAATGGCGTATTTTCCATATATTGCATCTGTTCTAACAGTTTTGTTCACATTACATAAAGCTTCAATTCCAACCATGAAAATAGCGTTAAAAACATCAAAATGTTCATATAAAGTGATTAAACATTGTATGGTCACGATCATTAATACTCTTTTAAAATTGGCTGGATATAAAGAACAGGTTACTAATAAAGACGAAATTGAGCAACAGATGGATAGAATTGTTAAAGAAATGAGACGTCAGCTGGAGATGATTGATAAACTAACTACTCGTGAAATTGAACAGGTTGAATTGCTTAAAAGTATACATGACAACTTGATAACTAGACCAGTTGACGTTATAGATATGTCAAAGGAATTCAATCAGAAAAACATCAAAACGCTAGATGAATGGGAGAATGGAAAAAATCCATATGAATCATCAGAGGTGACTGCATCCATG
>AFR23359
ATGGAAAAGCTTACCGACCTCAACTACACATTGAGTGTAATCACTCTTATGAATGATACTTTGCATACCATAATGGAGGATCCTGGAATGGCGTATTTTCCATACATTGCTTCTGTCCTAACTGTACTATTCACATTACACAAGGCTTCGGTTCCAACCATGAAGATTGCTCTTAGAACGTCAAAGTGTTCATATAAAGTAATCAAATATTGCATTGTGTCAATTTTTAACACTCTATTGAAACTGGCTGGATATAAAGAACAGATTACTACTAAAGATGAAATTGAAAAGCAAATGGACAGAGTTGTAAAAGAAATGAGACGTCAGCTGGAAATGATTGATAAGCTAACCACTAGAGAGATTGAGCAAGTCGAACTGCTTAAACGAATTCGTGATATGTTGATAATTAAACCAGCTGACAAAATTGACATGTCACAAGAATTTAACCAGAAACATTTCAAAACGCTAAATGAATGGGCTGAAGGTGAAAATCCATATGAACCAAAAGAGGTGACTGCATCATTG
>AGE47051
ATGGAAAAGTTTACCGACCTCAACTACACATTGAGTGTAATCACTTTAATGAATAGCACATTACATACAATACTAGAGGATCCAGGAATGGCGTATTTTCCTTATATTGCATCTGTCCTGACAGTTTTGTTTACATTACACAAAGCGTCAATTCCAACGATGAAAATAGCATTGAAGACGTCAAAATGTTCGTATAAAGTAGTAAAGTATTGCATTGTAACAATTCTTAATACATTATTAAAGTTAGCAGGTTACAAAGAACAAATTACTACTAAAGATGAAATAGAAAAACAAATGGACAGAGTTGTTAAAGAAATGAGACGTCAATTGGAGATGATTGATAAACTAACTACACGTGAGATTGAACAAGTCGAATTACTTAAACGTATCTATGATAAATTAATAGTGCGATCAACTGATGAGATAGATATGACAAAAGAAATTAATCAAAAGAACGTAAGAACGCTAGAAGAGTGGGAGAGCGGAAAAAATCCTTATGAACCAAAAGAAGTGACTGCAGCGATG
>AFK27430
ATGGATAAACTTGCCGACCTCAACTACACATTGAGTGTAATCACTTTAATGAATGACACATTACATTCTATAATTCAAGATCCTGGAATGGCGTATTTTCCATATATTGCATCTGTTCTAACAGTTTTGTTCACATTACATAAAGCTTCAATTCCAACAATGAAAATAGCATTAAAAACATCAAAATGTTCATATAAAGTGATCAAATACTGTATAGTCACAATTGTCAATACTCTTTTAAAATTGGCAGGATATAAAGAACAAGTCACCACTAAAGACGAAATTGAGCAACAGATGGATAGAATTGTAAAAGAGATGAGACGTCAGCTGGAGATGATTGATAGGTTAACTACTCGTGAAATTGAACAAGTTGAATTGCTTAAACGTATACATGATAACTTAATAATTAGACCAGTTGACACTATAGATATGACGAAGGAATTTAATCAGAAGAATATAAAAACGCTAGATGAATGGGAGAACGGAAAAAATCCATATGAACCGATAGAGGTGACTGCATCTATG
>ACZ51815
ATGGATAAGCTTGCCGACCTCAACTACACATTGAGTGTAATCACTTTAATGAATGACACATTGCATTCTATAATTCAGGATCCTGGAATGGCGTATTTTCCATATATTGCATCTGTTCTAACAGTTTTGTTCACATTACATAAAGCTTCAATTCCAACCATGAAAATAGCGTTAAAAACATCAAAATGTTCATATAAAGTGATTAAACATTGTATGGTCACGATCATTAATACTCTTTTAAAATTGGCTGGATATAAAGAACAGGTTACTAATAAAGACGAAATTGAGCAACAGATGGATAGAATTGTTAAAGAAATGAGACGTCAGCTGGAGATGATTGATAAACTAACTACTCGTGAAATTGAACAGGTTGAATTGCTTAAAAGTATACATGACAACTTGATAACTAGACCAGTTGACGTTATAGATATGTCAAAGGAATTCAATCAGAAAAACATCAAAACGCTAGATGAATGGGAGAATGGAAAAAATCCATATGAATCATCAGAGGTGACTGCATCCATG
>AFQ20931
ATGGATAAACTTGCCGACCTCAACTACACATTGAGTGTAATCACTTTAATGAATGACACATTACATTCTATAATTCAGGATCCTGGGATGGCGTATTTTCCATATATTGCATCTGTTCTAACAGTTTTGTTCACATTACATAAAGCTTCAATTCCAACAATGAAAATAGCATTAAAAACATCAAAATGTTCATACAAAGTGATCAAATACTGTATAGTCACAATTGTTAATACTCTTTTAAAATTGGCAGGATATAAAGAACAAGTCACCACTAAAGACGAAATTGAGCAACAGATGGATAGAATTGTAAAAGAGATGAGACGTCAGCTGGAGATGATTGATAAATTAACTACTCGTGAAATTGAACAAGTTGAATTGCTTAAACGTATACATGACAACTTAATAACTAGACCGGCTGACACTATAGATATGACGAAGGAATTTAATCAGAAGAATATAAAAACGCTAGATGAATGGGAGAACGGAAAAAATCCATATGAACCGATAGAAGTGACTGCATCTATG
>ACY01384
ATGGATAAGCTTGCCGACCTCAACTACACATTGAGTGTAATCACTTTAATGAATGACACATTGCATTCTATAATTCAAGATCCTGGAATGGCGTATTTTCCATATATTGCATCTGTTCTAACAGTTTTATTCACATTACATAAAGCTTCAATTCCAACCATGAAAATAGCATTGAAAACATCAAAATGTTCATATAAAGTGATTAAATATTGTATAGTCACGATCATTAATACTCTTTTAAAATTGGCTGGATATAAAGAGCAAGTTACTACAAAGGACGAAATTGAGCAACAGATGGACAGAATTGTTAAAGAGATGAGACGTCAGTTAGAGATGATTGATAAACTAACTACTCGTGAAATTGAACAGGTTGAATTGCTTAAACGTATACATGACAATCTGATAACTAGACCAGCTGACGTTATAGATATGTCGAAGGAATTCAATCAGAAAAACATTAAAACGCTAGATGAATGGGAGAGTGGAAAAAATCCATATGAACCGTCAGAAGTGACTGCATCCATG
>AGE47111
ATGGAAAAGCTTACCGACCTCAATTACACATTGAGTGTAATCACTCTAATGAACAGTACATTGCATACAATACTGGAAGACCCAGGGATGGCATATTTTCCTTACATTGCATCTGTCCTGACAGTCTTGTTCACACTGCATAAAGCGTCAATTCCGACGATGAAAATTGCACTAAAGACGTCAAAATGCTCGTATAAGGTGGTGAAGTATTGCATTGTAACAATTTTTAATACATTATTGAAACTAGCAGGTTATAAAGAACAGATCACTACCAAAGATGAAATAGAAAAGCAAATGGACAGAGTTGTTAAAGAAATGAGACGTCAGTTGGAAATGATTGATAAGTTAACTACACGTGAAATTGAGCAAGTTGAATTACTTAAACGTATTTATGATAAATTGGTGGTGCGATCAACTGACGAGATAGATATGACAAAAGAAATCAATCAAAAAAACGTGAAAACGCTAGAAGAGTGGGAAAGTGGGAAAAATCCTTATGAACCAAAGGAAGTGACTGCAGCAATG
>BAM74404
ATGGAAAAGCTTACCGACCTCAACTATACATCGACTGTAATCACTCTAATGAACAGCACATTGCACACGATACTCGAGGATCCAGGGATGGCGTATTTTCCTTATATAGCATCTGTCCTAACAGTTTTGTTCACGTTGCACAAAGCATCTATTCCAACAATGAAAATTGCACTGAAGACGTCCAAATGTTCATATAAAGTGGTGAAGTATTGTATTGTGACGATTTTCAATACGTTGTTGAAATTGGCAGGTTATAAAGAACAGATTACTACTAAAGATGAGATAGAAAAGCAAATGGACAGGGTAGTCAAAGAGATGAGACGTCAGCTAGAAATGATTGATAAGTTGACTACACGTGAAATTGAGCAGGTGGAATTGCTAAAACGCATTCACGATAAATTGATGATACGAGCAGTAGACGAAATAGATATGACGAAGGAAATTAACCAAAAGAACGTGAGAACGCTAGAAGAATGGGAAAATGGAAAAAATCCTTATGAACCAAAAGAAGTGACTGCAGCAATG
>AFQ20934
ATGGATAAGCTTGCCGACCTCAACTACACATTGAGTGTAATCACTTTAATGAATGACACATTGCATTCTATAATTCAGGACCCTGGAATGGCGTATTTTCCATATATTGCATCTGTTCTAACAGTTTTGTTCACATTACATAAAGCTTCAATTCCAACAATGAAAATAGCATTAAAAACGTCAAAATGTTCATATAAAGTGATCAAGTATTGTATAGTCACAATTATTAATACTCTTTTAAAATTGGCAGGGTATAAAGAACAAGTTACCACTAAAGATGAAATTGAGCAACAGATGGATAGAATTGTAAAAGAGATGAGACGTCAGCTGGAGATGATTGATAAATTAACCACTCGTGAAATTGAACAAGTTGAATTGCTTAAACGTATACATGACAATTTAATAACTAGACCAGTTGACATTGTAGATATGACGAAGGAATTTAATCAGAAGAATATAAAAACGCTAGAAGAATGGGAGAACGGAAAAAATCCATATGAACCGATAGAAGTGACTGCATCTATG
>AFX61465
ATGGAAAAGCTTACCGACCTCAATTACACATTGAGTGTAATCACCCTTATGAATGACACGCTACATACCATAATGGAGGATCCTGGAATGGCGTACTTTCCATATATTGCTTCTGTCCTAACTGTACTGTTTACGTTACATAAAGCTTCGATTCCAACTATGAAGATTGCTCTTAGAACATCAAGGTGCTCATATAAAGTGATCAAATATTGTATTGTATCAATCTTTAACACCTTACTAAAACTGGCTGGATATAAAGAACAGATTACTACTAAAGACGAAATTGAAAAGCAAATGGACAGAGTTGTAAAAGAAATGAGACGTCAGCTGGAAATGATTGATAAGCTAACTACTAGAGAGATTGAACAAGTTGAACTACTCAAACGAATTCATGATATGTTGATAATTAAACCAGTTGATAAAATTGATATGTCGCAAGAATTCAATCAGAGACAATTTAGAACGCTAAATGAGTGGGCCGAAGGTGAAAATCCGTATGAACCGAAAGAGGTGACTGCATCATTG
>AGE47231
ATGGAAAAGTTTACCGACCTCAACTACACATTGAGTGTAATCACTTTAATGAATAGTACATTACATACAATACTAGAGGATCCAGGAATGGCGTATTTTCCTTATATTGCATCTGTCCTGACAGTTTTGTTTACATTACACAAAGCGTCAATTCCAACAATGAAAATAGCATTGAAGACGTCGAAATGTTCGTATAAAGTAGTAAAGTATTGCATTGTAACAATCCTTAATACATTATTAAAGTTAGCGGGTTACAAAGAACAAATTACTACTAAAGATGAAATAGAAAAACAAATGGACAGAGTTGTTAAAGAAATGAGACGTCAATTAGAGATGATTGATAAACTAACTACACGTGAGATTGAACAAGTCGAATTACTTAAACGCATCTACGATAAATTAATAGTGCGATCAACTGATGAGATAGATATGGCAAAAGAAATTAATCAAAAGAACGTAAGAACGCTAGAAGAGTGGGAGAGCGGAAAAAATCCTTATGAACCAAAAGAAGTGACTGCAGCAATG
>ACZ51635
ATGGATAAGCTTGCCGACCTCAACTACACATTGAGTGTAATCACTTTAATGAATGACACATTGCATTCTATAATTCAGGATCCTGGAATAGCGTATTTTCCATATATTGCATCTGTTCTAACAGTTTTGTTCACATTACATAAAGCTTCAATTCCAACCATGAAAATAGCGTTAAAAACATCAAAATGTTCATATAAAGTGATTAAACATTGTATGGTCACGATCATTAATACTCTTTTAAAATTGGCTGGATATAAAGAACAGGTTACTAATAAAGACGAAATTGAGCAACAGATGGATAGAATTGTTAAAGAAATGAGACGTCAGCTGGAGATGATTGATAAACTAACTACTCGTGAAATTGAACAGGTTGAATTGCTTAAAAGTATACATGACAACTTGATAACTAGACCAGTTGACGTTATAGATATGTCAAAGGAATTCAATCAGAAAAACATCAAAACGCTAGATGAATGGGAGAATGGAAAAAATCCATATGAATCATCAGAGGTGACTGCATCCATG
>AGE99446
ATGGATAAGCTTGCCGACCTCAACTACACATTGAGTGTGATCACTTTAATGAATGACACATTACATTCTATAATTCAGGATCCTGGAATGGCGTATTTTCCATATATTGCATCTGTTCTAACAGTTTTGTTCACATTACATAAAGCTTCAATTCCAACCATGAAAATAGCATTGAAAACATCAAAATGTTCATATAAAGTAATTAAATATTGTACAGTCACGATCATTAATACTCTTTTAAAATTGGCAGGATATAAAGAACAGGTTACTACTAAAGACGAAATTGAGCAACAGATGGATAGAATCGTTAAAGAAATGAGACGTCAGTTGGAAATGATTGATAAATTAACTACTCGTGAAATTGAACAAGTTGAATTACTTAAACGTATACATGACAACCTGATAACTAGACCAGTTGACGTTATAGATATGTCGAAGGAATTTAATCAGAAGAATATCAAAACGCTAGATGAATGGGAGAGTGGAAAAAATCCATATGAACCGGCAGAAGTGACTGCATCCATG
>BAF80171
ATGGATAAGCTTACCGACCTCAACTATACATTGAGTGTAATCACTTTAATGAATGACACATTGCATTCTATAATTCAGGATCCTGGAATGGCGTATTTTCCATATATTGCATCTGTTCTAACAGTTTTGTTCACGTTACATAAAGCTTCAATTCCAACTATGAAAATAGCATTGAAAACATCAAAATGTTCATATAAAGTGATTAAATATTGTATAGTCACGATCATTAATACTCTTTTAAAATTGGCTGGATATAAAGAGCAGGTTACTACTAAAGACGAAATTGAGCAACAGATGGATAGAATTGTTAAAGAGATGAGACGTCAGCTGGAGATGATTGATAAACTAACTACTCGTGAAATTGAACAGGTTGAATTGCTTAAACGTATACATGACAATTTAATAACTAAACCAGTCAACGCTCTAGATATGTCGAAGGAATTTAATCAGAAAAACATCAAAACGCTAGATGAATGGGAGAGTGGAAAAAATCCATATGAACCGTCAGAAGTGACTGCATCCATG
>BAF80170
ATGGATAAGCTTGCCGACCTCAACTACACATTGAGTGTACTCACTTTAATGAATGACACATTACATTCTATAATTCAAGATCCTGGAATGGCGTATTTTCCATATATTGCATCTGTTCTAACAGTTTTATTCACATTACATAAAGCTTCAATTCCAACTATGAAAATAGCATTGAAAACATCAAAATGTTCATATAAAGTGATTAAATATTGTATAGTCACGATCATTAATACTCTTTTAAAATTGGCTGGATATAAAGAGCAGGTTACTACAAAAGACGAAATTGAGCAACAGATGGACAGAATTGTTAAAGAGATGAGACGTCAGCTGGAGATGATTGATAAACTAACTACTCGTGAAATTGAGCAGGTTGAATTGCTTAAACGTATACATGATAACCTGATAACCAGACCAGTTGACGTTATAGATATGTCGAAGGAATTCAATCAGAAAAACATCAAAACGCTAGATGAATGGGAGAGTGGAAAAAATCCATATGAACCGTCAGAAGTGACTGCATCTATG
>AGE45353
ATGGATAAGCTTGCCGACCTCAACTACACATTGAGTGTAATCACTTTAATGAATGACACATTGCATTCTATAATTCAGGACCCTGGAATGGCGTATTTTCCATATATTGCATCTGTTCTAACAGTGTTGTTCACATTACATAAAGCTTCAATTCCAACAATGAAAATAGCATTAAAAACGTCAAAATGTTCATACAAAGTGATCAAGTATTGTATAGTCACAATTATTAATACTCTTTTAAAATTGGCAGGATATAAAGAACAAGTTACCACTAAAGACGAAATTGAGCAACAGATGGATAGAATTGTAAAAGAGATGAGACGTCAGCTGGAGATGATTGATAAATTAACTACTCGTGAAATTGAACAAGTTGAATTGCTTAAACGTATATATGACAATTTAATAACTAGACCAGTTGACATTGTAGATATGACGAAGGAATTTAATCAGAAGAATATAAAAACGCTAGATGAGTGGGAGAGTGGAAAAAATCCATATGAACCGATAGAGGTGACTGCATCTATG
>AGE46895
ATGGAAAAGCTTACCGACCTCAACTACACATTGAGTGTAATCACTCTAATGAACAGTACACTACATACAATACTAGAGGATCCAGGGATGGCGTATTTTCCTTATATTGCATCTGTCCTAACGGTTTTGTTCACATTGCATAAAGCATCAATTCCAACAATGAAAATAGCATTGAAAACGTCAAAATGTTCGTATAAAGTAGTAAAGTATTGTATTGTAACAATTTTTAACACGTTACTGAGACTAGCAGGTTATAAAGAGCAGATAACTACTAAAGATGAAATAGAAAAACAAATGGACAGAGTCGTTAAAGAAATGAGACGTCAGCTGGAAATGATTGATAAACTGACTACACGTGAAATTGAGCAAGTAGAGCTACTTAAACGTATATATGATAAATTGATAGTGCAATCAATTGGCGAGATAGACATGACGAAAGAAATTAATCAAAAGAACGTGAAAACGCTAGAAGAATGGGAGAGTGGAATAAATCCTTATGAACCGAAAGAAGTGACTGCAGCAATG
>AGE47339
ATGGAAAAGTTTACCGACCTCAACTACACATTGAGTGTAATCACTTTAATGAATAGTACATTACATACAATACTAGAGGATCCAGGAATGGCGTATTTTCCTTATATTGCATCTGTCCTGACAGTTTTGTTTACATTACACAAAGCGTCAATTCCAACAATGAAAATAGCATTGAAGACGTCAAAATGTTCGTATAAAGTAGTAAAGTATTGCATTGTAACGATTCTTAATACATTATTAAAGTTAGCAGGTTACAAAGAACAAATTACTACTAAAGATGAAATAGAAAAACAAATGGACAGAGTCGTTAAAGAAATGAGACGTCAGTTAGAGATGATTGATAAACTAACTACACGTGAAATTGAACAAGTTGAATTACTTAAACGCATCTACGATAAATTAATAGTGCGATCGACTGATGAGATAGATATGATGAAAGAAATTAATCAAAAGAACGTAAGAACGCTAGAAGAGTGGGAGAGCGGAAAAAATCCTTATGAACCAAAAGAAGTGACTGCAGCGATG
>AGC82177
ATGGATAAGCTTGCCGACCTCAACTACACACTGAGTGTAATCACTTTAATGAATGACACACTACACTCTATTATTCAAGATCCAGGAATGGCGTACTTTCCATATATTGCATCTGTTCTGACTGTTTTGTTTACTCTACATAAAGCGTCAATTCCAACAATGAAAATAGCGTTGAGAACGTCGAAGTGTTCGTACAAAGTAATTAAATATTGCATAGTTACAATTATTAATACACTTTTAAAGTTGGCTGGTTATAAAGAACAGGTTACTACTAAGGACGAAATTGAACAACAGATGGACAGAATTGTCAAAGAAATGAGGTGTCAACTGGAAATGATTGACAAATTGACAACTCGTGAAATTGAACAGGTTGAGTTGCTTAAACGCATACATGATAAGTTAGTTGTTAGACCAGTTGACGCTATAGATATGTCGAAAGAATTTAATCAGAAAAACATTAGAACGCTAGATGAGTGGGAAAGCGGAAAAAATCCATATGAACCATCAGAAGTGACTGCATCTATG
>AEK69640
ATGGATAAGCTTGCCGACCTCAACTACACATTGAGTGTAATCACTTTAATGAATGACACATTGCATTCTATAATTCAAGATCCTGGAATGGCGTATTTTCCATATATTGCATCTGTTCTAACAGTGTTGTTCACATTACATAAAGCTTCAATTCCAACCATGAAAATAGCATTGAAAACATCAAAATGTTCATATAAAGTGATTAAATATTGTATAGTCACGATCATTAATACTCTTTTAAAATTGGCTGGATATAAAGAGCAGGTTACTACAAAAGACGAAATTGAGCAACAGATGGACAGAATTGTTAAAGAGATGAGACGTCAGTTGGAGATGATTGATAAATTAACTACTCGTGAAATTGAACAGGTTGAATTGCTTAAACGTATACATGACAACCTGGTAACTAGACCAGTTGACGTTATAGATATGTCGAAGGAATTCAATCAGAAAAACATCAAAACGCTAGATGAATGGGAGAGTGGAAAAAATCCATATGAACCGTCAGAAGTGACTGCATCCATG
>AGE98663
ATGGATAAGCTTGCCGACCTCAACTACACATTGAGTGTAATCACTTTAATGAATGACACATTACATTCTATAATTCAGGATCCTGGAATGGCGTATTTTCCATATATTGCATCTGTTCTAACAGTTTTGTTTACATTACATAAAGCTTCAATCCCAACCATGAAAATAGCATTGAAAACATCAAAATGTTCATATAAAGTGATTAAATATTGTATAGTCACGATTATTAATACTCTTTTAAAATTGGCTGGATATAAAGAGCAGGTTACTACTAAAGACGAAATTGAGCAACAGATGGACAGAATTGTTAAAGAGATGAGACGTCAGCTGGAGATGATTGATAAATTAACTACTCGTGAAATTGAACAGGTTGAATTACTTAAACGTATACATGACAACATGATAACTAGATCAGTTGACGTTATAGATATGTCGAAAGAATTCAATCAGAAAAACATTAAAACGCTAGATGAATGGGAGAGTGGAAAGAATCCATATGAACCGTCAGAAGTGACTGCATCCATG
>AAS88423
ATGGATAAACTTACCGACCTCAATTACACATTGAGTGTGATCACTTTAATGAATAGTACATTGCATAAAATATTGGAAGATCCAGGGATGGCGTATTTTCCATACATAGCATCTGTGTTGACTGTTCTGTTCACTTTGCATAAAGCATCAATTCCAACAATGAAAATTGCGTTAAAAACATCCAGATGTTCTTACAAAGTTATTAAGTATTGCATTGTAACCATATTTAATACATTGCTGAAATTAGCTGGATATAAAGAACAAATAACTACTAAAGATGAAATTGAAAAACAAATGGACAGAGTAGTCAGAGAAATGAGACGTCAGTTGGAAATGATTGATAAATTGACAACTCGTGAAATTGAGCAGGTGGAGCTGCTAAGACGTATATACGACAGATTAACGGTACAGAAGACTGACGAAATAGATATGTCGAAGGAGATCAATCAGAAAAATGTACGAACGCTAGATGAATGGGAGAATGGAAAGAATCCATACGAACCAAGTGAAGTGACCGCATCATTG
>AEB79479
ATGGATAAGCTTGCCGACCTCAACTACACATTGAGTGTAATCACTTTAATGAATGACACATTGCATTCTATAATTCAAGATCCTGGAATGGCGTATTTTCCATATATTGCATCTGTTCTAACAGTGTTGTTCACACTACATAAAGCTTCAATTCCAACCATGAAAATAGCATTGAAAACATCAAAATGTTCATATAAAGTGATTAAATATTGTATAGTCACGATCATTAATACTCTTTTAAAATTGGCTGGATATAAAGAGCAGGTTACTACAAAAGACGAAATTGAGCAACAGATGGACAGAATTGTTAAAGAGATGAGACGTCAGTTGGAGATGATTGATAAATTAACTACTCGTGAAATTGAACAGGTTGAATTGCTTAAACGTATACATGACAACCTGGTAACTAGACCAGTTGACGTTATAGATATGTCGAAGGAATTCAATCAGAAAAACATCAAAACGCTAGATGAATGGGAGAGTGGAAAAAATCCATATGAACCGTCAGAAGTGACTGCATCCATG
>AGF86060
ATGGAAAAGCTTACCGACCTCAACTATACATTGAGTGTAATCACTCTAATGAACGACACATTGCACACGATACTTGAAGATTCAGGGATGGCGTATTTTCCTTATATAGCATCTGTCCTAACAGTTTTGTTTACGTTGCATAAAGCATCTATTCCAACAATGAAAATTGCTCTAAAGACATCCAAATGTTCATACAAAGTGGTGAAGTATTGTATCGTGACAATTTTCAATACGTTATTGAAATTGGCAGGTTATAAAGAGCAGATTACCACAAAAGACGAGATAGAAAAACAGATGGACAGAGTAGTCAAAGAGATGAGACGTCAGCTAGAAATGATTGATAAATTGACTACACGTGAAATTGAACAAGTGGAATTGCTGAAACGTATTTACGATAAATTGATGATACGAACAGCGGACGAGATGGATATGACGAAAGAAATCAATCAAAAGAACGTGAGAACGCTAGAAGAATGGGAAAATGGGAAAAATCCTTATGAACCAAAAGAAGTGACTGCAGCAATG
>AGE46943
ATGGAAAAGTTTACCGACCTCAACTACACATTGAGTGTAATCACTTTAATGAATAGTACATTACATACAATACTAGAGGATCCAGGAATGGCGTATTTTCCTTATATTGCATCTGTCCTGACAGTTTTGTTTACATTACACAAAGCGTCAATTCCAACAATGAAAATAGCATTGAAGACGTCGAAATGTTCGTATAAAGTAGTAAAGTATTGCATTGTAACAATCCTTAATACATTATTAAAGTTAGCGGGTTACAAAGAACAAATTACTACTAAAGATGAAATAGAAAAACAAATGGACAGAGTTGTTAAAGAAATGAGACGTCAATTAGAGATGATTGATAAACTAACTACACGTGAGATTGAACAAGTCGAATTACTTAAACGCATCTACGATAAATTAATAGTGCGATCAACTGATGAGATAGATATGGCAAAAGAAATTAATCAAAAGAACGTAAGAACGCTAGAAGAGTGGGAGAGCGGAAAAAATCCTTATGAACCAAAAGAAGTGACTGCAGCAATG
>BAN28586
ATGGAAAAGTTTACCGACCTCAACTACACATTGAGTGTAATCACTTTAATGAATAGCACATTACATACAATATTAGAAGATCCAGGAATGGCGTATTTTCCTTATATTGCATCTGTCCTGACAGTTTTGTTTACATTACACAAAGCGTCAATTCCAACAATGAAAATAGCATTGAAGACGTCAAAATGTTCGTATAAAGTAGTAAAGTATTGCATTGTAACGATCCTTAATACATTATTAAAGTTAGCAGGTTACAAAGAACAAATTACTACTAAAGATGAAATAGAAAAACAAATGGACAGAGTCGTTAAAGAAATGAGACGTCAATTAGAGATGATTGATAAACTAACTACACGTGAAATTGAGCAAGTTGAATTACTTAAACGCATCTACGATAAATTAATAGTGCGATCGACTGATGAGATAGATATGACAAAAGAAATTAATCAAAAGAACGTAAGAACGCTAGAAGAGTGGGAGAGCGGAAAGAATCCTTATGAACCAAAAGAAGTGACTGCAGCGATG
>AGE99089
ATGGATAAGCTTGCCGACCTTAACTACACATTGAGTGTAATCACTTTAATGAATGACACATTACATTCTATAATTCAGGATCCTGGAATGGCGTATTTTCCATATATTGCATCTGTTTTAACAGTTTTGTTCACATTACATAAAGCTTCAATTCCAACAATGAAAATAGCATTGAAAACATCAAAATGTTCATATAAAGTGATCAAATACTGTATAGTCACGACTATTAATACTCTTTTAAAATTGGCAGGATATAAAGAGCAGGTTACTACTAAAGACGAAATTGAACAACAGATGGACAGAATTGTAAAAGAGATGAGACGTCAGCTGGAGATGATTGATAAATTAACTACTCGTGAAATTGAACAAGTTGAATTGCTTAAACGTATACATGACAACCTGATAACTAGACCAGTTGACGTTATAGATATGACGAAGGAATTTAATCAGAAGAATATCAAAACGCTAGATGAGTGGGAGAGTGGAAAAAATCCATATGAACCGACGGAAGTGACTGCATCTATG
>AGA03860
ATGGATAAGCTTGCCGACCTCAACTACACATTGAGTGTAATCACTTTAATGAATGATACATTGCATTCTATAATTCAAGATCCTGGAATGGCGTATTTTCCATATATTGCATCTGTTCTAACAGTTTTGTTCACATTACATAAAGCTTCAATTCCAACCATGAAAATAGCATTGAAAACATCAAAATGTTCATATAAAGTGATTAAATATTGTATAGTCACAATCATTAATACTCTTTTAAAATTGGCTGGATATAAAGAGCAGGTTACTACAAAAGACGAAATTGAGCAACAGATGGACAGAATTGTTAAAGAGATGAGACGTCAGCTAGATATGATTGATAAACTAACTACTCGTGAAATTGAACAGGTTGAATTACTTAAACGTATACATGACAACCTGATAGTTAAACCAGTTGACGTTATAGATATGTCGAAGGAATTCAATCAGAAAAACATCAAAACGCTAGATGAATGGGAGAGTGGAAAAAATCCATATGAACCGTCAGAAGTGACTGCATCCATG
>AGE98810
ATGGATAAGCTTGCCGACCTCAACTACACATTGAGTGTAATCACTTTAATGAATGACACATTGCATTCTATAATTCAAGATCCTGGAATGGCGTATTTTCCATATATTGCATCTGTTCTAACAGTTTTGTTCACATTACATAAAGCTTCAATTCCAACCATGAAAATAGCATTGAAAACATCAAAATGTTCATATAAAGTGATTAAATATTGTATAGTCACGATCATTAATACTCTTTTAAAATTGGCTGGATATAAAGAGCAGGTTACTACAAAAGACGAAATTGAGCAACAGATGGACAGAATTGTTAAAGAGATGAGACGTCAGCTGGATATGATTGATAAACTAACTACTCGCGAAATTGAACAGGTTGAATTGCTTAAACGTATACATGACAACCTGATAACTAGACCAGTTGGCGTCATAGATATGTCGAAGGAATTCAATCAGAAAAACATCAAAACGCTAGATGAATGGGAGAGTGGAAAAAATCCATATGAACCGTCAGAAGTGACTGCATCCATG
>AGE99530
ATGGATAAGCTTGCCGACCTCAACTACACATTGAGTGTAATCACTCTAATGAATGACACATTGCATTCTATAATTCAGGATCCTGGAATGGCGTATTTTCCATATATTGCATCTGTTCTAACAGTTTTGTTCACATTACATAAAGCTTCAATTCCAACCATGAAAATAGCATTGAAAACATCAAAATGTTCATATAAAGTGATTAAATATTGTATAGTCACGATCATTAATACTCTTTTAAAATTGGCTGGATATAAAGAGCAGGTTACTACTAAAGACGAAATTGAGCAACAGATGGACAGAATTGTTAAAGAGATGAGACGTCAGCTGGAGATGATTGATAAACTAACTACTCGTGAAATTGAACAGGTTGAGTTGCTTAAAAGTATACATGACAACTTGATGACTAGACCAGCTGACGTTATAGATATGTCGAAGGAATTCAATCAGAAAAACATCAAAACGCTAGATGAATGGGAGAGTGGAAAAAATCCATATGAACCGTCAGAGGTGACTGCATCCATG
>AGE47243
ATGGAAAAGTTTACCGACCTCAACTACACATTGAGTGTAATCACTTTAATGAATAGTACATTACATACAATACTAGAGGATCCAGGAATGGCGTATTTTCCTTATATTGCATCTGTCCTGACAGTTTTGTTTACATTACACAAAGCGTCAATTCCAACAATGAAAATAGCATTGAAGACGTCGAAATGTTCGTATAAAGTAGTAAAGTATTGCATTGTAACAATCCTTAATACATTATTAAAGTTAGCGGGTTACAAAGAACAAATTACTACTAAAGATGAAATAGAAAAACAAATGGACAGAGTTGTTAAAGAAATGAGACGTCAATTAGAGATGATTGATAAACTAACTACACGTGAGATTGAACAAGTCGAATTACTTAAACGCATCTACGATAAATTAATAGTGCGATCAACTGATGAGATAGATATGGCAAAAGAAATTAATCAAAAGAACGTAAGAACGCTAGAAGAGTGGGAGAGCGGAAAAAATCCTTATGAACCAAAAGAAGTGACTGCAGCAATG
>AEB79477
ATGGATAAGCTTGCCGACCTCAACTACACATTGAGTGTAATCACTTTAATGAATGACACATTGCATTCTATAATTCAGGACCCTGGAATGGCGTATTTTCCATATATTGCATCTGTTCTAACGGTTTTGTTCACATTACATAAGGCTTCAATTCCAACAATGAAAATAGCATTAAAAACGTCAAAATGTTCATATAAAGTGATCAAGTATTGTATAATCACAATTATTAATACTCTTTTAAAATTGGCAGGGTATAAAGAACAAGTTACTACTAAAGATGAAATTGAGCAACAGATGGATAGAATTGTAAAAGAGATGAGGCGTCAGCTGGAGATGATTGATAAATTAACTACTCGTGAAATTGAACAAGTTGAATTGCTTAAACGTATACATGACAATTTAATAACTAGACCAGTTGACATTGTAGATATGACGAAGGAATTTAATCAGAAGAATATAAAAACGCTAGATGAATGGGAGAACGGAAAAAATCCATATGAACCGATAGAAGTGACTGCATCTATG
>BAE72476
ATGGAAAAACTTACCGACCTCCATTATCCATTGAGTGTAATCACTCTAATGAATAGTACACTACACACAATACTAGAGGATCCAGGGATGGCGTATTTTCCTTACATTGCGTCTGTCCTAACAGTTTTGTTCACATTGCACAAAGCGTCAATTCCAACGATGAAAATAGCATTGAAGACATCAAAATGTTCATATAAAGTAGTGAAGTATTGTATTGTAACAATTTTCAATACGTTATTGAAACTAGCAGGTTATAAAGAACAGATAACTACTAAAGATGAAATAGAAAAACAAATGGACAGAGTCGTTAAAGAAATGAGACGTCAGTTAGGAATGATTGATAAACTGACTACACGTGAAATTGAGCAAGTAGAGCTACTTAAACGTATCCATGATAAATTGATGGTGCAATCAGCTGGCGAAATAGACATGACAAAAGAAATTAATCAAAAGAACGTGAAAACGCTAGAGGAATGGTCTTACTGTAACCATCCTTATGAACCAAAAGAAGTGACTGCAGCAATG
>AGE99434
ATGGATAAGCTTGCCGACCTTAACTACACATTGAGTGTAATCACTTTAATGAATGACACATTACATTCTATAATTCAGGATCCTGGAATGGCGTATTTTCCATATATTGCATCTGTTCTAACAGTTTTGTTCACATTACATAAAGCTTCAATTCCAACAATGAAAATAGCATTGAAAACATCAAAATGTTCATATAAAGTGATCAAATACTGTATAGTCACGATCATTAATACTCTTTTAAAATTGGCAGGATATAAAGAACAAGTTACTACTAAAGACGAAATTGAGCAACAGATGGACAGAATTGTAAAAGAGATGAGACGTCAGCTGGAGATGATTGATAAATTAACTACTCGTGAAATTGAACAAGTTGAATTGCTTAAACGTATACATGACAACCTGATAACTAGACCAGTTGACGTTATAGATATGACGAAGGAATTTAATCAGAAGAATATAAAAACGCTAGATGAGTGGGAGAATGGAAAAAATCCATATGAACCGGCAGAAGTGACTGCATCTATG
>ABJ51906
ATGGGAAAGCTTACCGACCTCAACTACACATTGAGTGTAATCACTCTTATGAATGATACTTTGCATACCATAATGGAGGATCCTGGAATGGCGTATTTTCCATACATTGCTTCCGTCCTAACTGTACTATTTACGTTACATAAGGCATCGATTCCAACTATGAAAATTGCTCTTAAAACGTCAAAGTGTTCATACAAAGTAATTAAATATTGTATTGTGTCAATTTTCAACACTCTATTAAAACTGGCTGGATATAAAGAGCAGATTACTACCAAAGATGAAATTGAAAAGCAAATGGACAGGGTTGTAAGAGAAATGAGACGTCAGCTGGAAATGATTGATAAGCTAACCACTAGAGAGATTGAGCAAGTCGAACTGCTTAAACGAGTTCATGATATGTTGATACTTAAACCAGTTGACAAAATTGACATGTCACAAGAAATTAATCAGAAACACTTCAAAACGCTGAATGAGTGGGCTGAAGGTGAAAATCCATATGAACCAAAAGAGGTGACTGCATCGTTG
>BAE72472
ATGGATAAACTTGCCGACCTCAACTACACATTGAGTGTAATCACTTTAATGAATGACACATTACATTCTATAATTCAGGATCCTGGAATGGCGTATTTTCCATATATTGCATCTGTTCTAACAGTTTTGTTCACATTACATAAAGCTTCAATTCCAACAATGAAAATAGCATTAAAAACATCAAAATGTTCATACAAAGTGATCAAATACTGTATAGTCACAATTGTTAATACTCTTTTAAAATTGGCAGGATATAAAGAACAAGTCACCACTAAAGACGAAATTGAGCAACAGATGGATAGAATTGTAAAAGAGATGAGACGTCAGCTGGAGATGATTGATAAATTAACTACTCGTGAAATTGAACAAGTTGAATTGCTTAAACGTATACATGACAACTTAATAACTAGACCGGTTGACACTATAGATATGACGAAGGAATTCAATCAGAAGAATATAAAAACGCTAGATGAATGGGAGAACGGAAAAAATCCATATGAACCGATAGAAGTGACTGCATCTATG
>BAE72473
ATGGATAAACTTGCCGACCTCAACTACACATTGAGTGTAATCACTTTAATGAATGACACATTACATTCTATAATTCAGGATCCTGGAATGGCGTATTTTCCATATATTGCATCTGTTCTAACAGTTTTGTTCACATTACATAAAGCTTCAATTCCAACAATGAAAATAGCATTAAAAACATCAAAATGTTCATACAAAGTGATCAAATACTGTATAGTCACAATTGTTAATACTCTTTTAAAATTGGCAGGATATAAAGAACAAGTCACCACTAAAGACGAAATTGAGCAACAGATGGATAGAATTGTAAAAGAGATGAGACGTCAGCTGGAGATGATTGATAAATTAACTACTCGTGAAATTGAACAAGTTGAATTGCTTAAACGTATACATGACAACTTAATAACTAGACCGGTTGACACTATAGATATGACGAAGGAATTCAATCAGAAGAATATAAAAACGCTAGATGAATGGGAGAACGGAAAAAATCCATATGAACCGATAGAAGTGACTGCATCTATG
>CAB92922
ATGGAAAAGCTTACCGACCTCAACTATACATTGAGTGTAATCACCTTAATGAATAGTACATTACATACAATACTTGAGGATCCAGGAATGTCATATTTTCCTTATATTGCATCTGTCCTAACAGTTTTGTTCACGTTACACAAAGCGTCAATTCCAACAATGAAAATAGCATTGAAGACGTCAAAATGTTCATATAAAGTAGTAAAGTATTGCATTGTAACGATTTTTAATACATTATTAAAATTAGCAGGTTATAAAGAACAGATTACTACTAAAGATGAAATGGAAAAACAAATGGACAGAGTTGTTAAAGAAATGAGACGTCAATTAGAAATGATTGATAAACTAACTACACGTGAAATTGAACAAGTTGAGTTGCTTAAACGCATCTACGATAAATTGGTGGTGCAATCGACTGACGAGATAGATATGACAAAAGAAATAAATCAAAAAAACGTGAGAACGTTAGAAGAATGGGAAAGTGGAAAAAATCCTTATGAACCAAAAGAAGTGACTGCAGCAATG
>AEG67293
ATGGAAAAGCTTACCGACCTCAATTATACATTGAGTGTAATCACTCTAATGAACAGCACATTGCACACAATAATGGAAGATCCGGGAATGGCGTACTTTCCTTACATTGCATCTGTCCTAACAGTCTTGTTCACATTGCACAAAGCATCAATTCCGACGATGAAAATTGCGCTGAAGACATCAAAATGCTCGTATAAGGTGGTGAAGTACTGCATTGTGACAATTTTCAATACACTATTAAAGTTGGCGGGTTACAAAGAGCAAATCACTACTAAAGATGAAATAGAAAAACAGATGGACAGAGTCGTCAAAGAGATGAGGCGTCAGTTGGAAATGATTGATAGGTTAACCACACGTGAGATTGAGCAAGTTGAACTACTTAAACGTATTCATGATAAACTGATGGTGAGATCAACTGACGAAATAGACATGACAAAAGAAATAAATCAAAAAAACGTGAGAACGCTAGAGGAATGGGAAAATGGAAGAAATCCTTATGAACCAAAGGAAGTGACTGCAGCGATG
>AEG67292
ATGGAAAAGCTTACCGACCTCAATTATACATTGAGTGTAATCACTCTTATGAATGATACATTACATACTATAATGGAAGATCCTGGAATGGCGTATTTTCCATATATTGCTTCTGTACTAACTGTATTGTTTACTCTACATAAGGCTTCACTTCCAACAATGAAGATTGCTCTTAAAACATCAAGGTGTTCTTACAAAGTTATTAAATACTGTATAGTGTCGATTTTTAATACTCTACTAAAACTGGCTGGATACAAAGAGCAAATAACAACTAAGGATGAAATTGAAAAGCAAATGGATAGAGTTGTAAAAGAAATGAGACGTCAACTGGAAATGATTGATAAATTGACCACTAGAGAAATAGAACAAGTGGAACTTCTAAAGAGAATTCACGATATGTTGATGGCGACGTCAGTTGATAAAATAGACATGACACGAGAATTCAACCAGAAGCATTTTAAAACGCTAAACGAATGGGAAGAAGGTGGAAATCCATACAAGTCAAAAGAAGTGACTGCATCTTTG
>CAB36960
ATGGATAAGCTTGCCGACCTCAACTACACATTGAGTGTAATCACTTTAATGAATGACACATTGCATTCTATAATTCAAGATCCTGGAATGGCGTATTTTCCATATATTGCATCTGTTCTAACAGTTTTGTTCACATTACATAAAGCTTCAATTCCAACCATGAAAATAGCATTGAAAACATCAAAATGTTCATATAAAGTGATTAAATATTGTATAGTCACGATCATTAATACTCTTTTAAAATTGGCTGGATATAAAGAGCAGGTTACTACAAAAGACGAAATTGAGCAACAGATGGACAGAATTGTTAAAGAGATGAGACGTCAGCTGGATATGATTGATAAACTAACTACTCGTGAAATTGAACAGGTTGAATTGCTTAAACGTATACATGACAACCTGATAACTAGACCAGTTGACGTCATAGATATGTCGAAGGAATTCAATCAGAAAAACATCAAAACGCTAGATGAATGGGAGAGTGGAAAAAATCCATATGAACCGTCAGAAGTGACTGCATCCATG
>CAB36961
ATGGATAAGCTTGCCGACCTCAACTACACATTGAGTGTAATCACTTTAATGAATGACACATTGCATTCTATAATTCAAGATCCTGGAATGGCGTATTTTCCATATATTGCATCTGTTCTAACAGTTTTGTTCACATTACATAAAGCTTCAATTCCAACCATGAAAATAGCATTGAAAACATCAAAATGTTCATACAAAGTGATTAAATATTGTATAGTCACGATCATTAATACTCTTTTAAAATTGGCTGGATATAAAGAGCAGGTTACTACAAAGGACGAAATTGAGCAACAGATGGACAGAATTGTTAAAGAGATGAGACGTCAGCTGGATATGATTGATAAACTAACTACTCGTGAAATTGAACAGGTTGAATTGCTTAAACGTATACATGACAACCTGATAACTAGACCAGTTGACGTCATAGATATGTCGAAGGAATTCAATCAGAAAAACATCAAAACGCTAGATGAATGGGAGAGTGGAAAAAATCCATATGAACCGTCAGAAGTGACTGCATCCATG
>CAB36962
ATGGATAAGCTTGCCGACCTCAACTACACATTGAATGTAATTACTTTAATGAATGACACATTGCATTCTATAATTCAAGATCCTGGAATGGCGTATTTTCCATATATTGCATCTGTTCTAACAGTTTTGTTCACATTACATAAAGCTTCAATTCCAACCATGAAAATAGCATTGAAAACATCAAAATGTTCATATAAAGTGATTAAATATTGTATAGTCACGATCATTAACACTCTTTTAAAATTGGCTGGATATAAAGAGCAGGTTACTACAAAAGACGAAATTGAGCAACAGATGGACAGAATTGTTAAAGAGATGAGACGTCAGCTGGATATGATTGATAAACTAACTACTCGTGAAATTGAACAGGTTGAATTGCTTAAACGTATACATGACAACCTGATAACTAGACCAGTTAACGTCATAGATATGTCGAAGGAATTCAATCAGAAAAACATCAAAACGCTAGATGAATGGGAGAGTGGAAAAAATCCATATGAACCGTTAGAAGTGACTGCATCCATG
>CAB36963
ATGGATAAGCTTGCCGACCTCAACTACACATTGAGTGTAATCACTTTAATGAATGACACATTGCATTCTATAATTCAAGATCCTGGAATGGCGTATTTTCCATATATTGCATCTGTTCTAACAGTTTTGTTCACATTACATAAAGCTTCAATTCCAACCATGAAAATAGCATTGAAAACATCAAAATGTTCATATAAAGTGATTAAATATTGTATAGTCACGATCATTAATACTCTTTTAAAATTGGCTGGATATAAAGAGCAGGTTACTACAAAAGACGAAATTGAGCAACAGATGGACAGAATTGTTAAAGAGATGAGACGTCAGCTGGATATGATTGATAAACTAACTACTCGTGAAATTGAACAGGTTGAATTGCTTAAACGTATACATGACAACCTGATAACTAGACCAGTTGACGTCATAGATATGTCGAAGGAATTCAATCAGAAAAACATCAAAACGCTAGATGAATGGGAGAGTGGAAAAAATCCATATGAACCGTCAGAAGTGACTGCATCCATG
>CAB36964
ATGGATAAGCTTGCCGACCTCAACTACACATTGAATGTAATCACTTTAATGAATGACACATTGCATTCTATAATTCAAGATCCTGGAATGGCGTATTTTCCATATATTGCATCTGTTCTAACAGTTTTGTTCACATTACATAAAGCTTCAATTCCAACCATGAAAATAGCATTGAAAACATCAAAATGTTCATATAAAGTGATTAAATATTGTATAGTCACGATCATTAACACTCTTTTAAAATTGGCTGGATATAAAGAGCAGGTTACTACAAAAGACGAAATTGAGCAACAGATGGACAGAATTGTTAAAGAGATGAGACGTCAGCTGGATATGATTGATAAACTAACTACTCGTGAAATTGAACAGGTTGAATTGCTTAAACGTATACATGACAACCTGATAACTAGACCAGTTGACGTCATAGATATGTCGAAGGAATTCAATCAGAAAAACATCAAAACGCTAGATGAATGGGAGAGTGGAAAAAATCCATATGAACCGTTAGAAGTGACTGCATCCATG
>CAB36965
ATGGATAAGCTTGCCGACCTCAACTACACATTGAATGTAATCACTTTAATGAATGACACATTGCATTCTATAATTCAAGATCCTGGAATGGCGTATTTTCCATATATTGCATCTGTTCTAACAGTTTTGTTCACATTACATAAAGCTTCAATTCCAACCATGAAAATAGCATTGAAAACATCAAAATGTTCATATAAAGTGATTAAATATTGTATAGTCACGATCATTAACACTCTTTTAAAATTGGCTGGATATAAAGAGCAGGTTACTACAAAAGACGAAATTGAGCAACAGATGGACAGAATTGTTAAAGAGATGAGACGTCAGCTGGATATGATTGATAAGCTAACTACTCGTGAAATTGAACAGGTTGAATTGCTTAAACGTATACATGACAACCTGATAACTAAACCAGTTGACGTCATAGATATGTCGAAGGAATTCAATCAGAAAAACATCAAAACGCTAGATGAATGGGAGAGTGGAAAAAATCCATATGAACCGTTAGAAGTGACTGCATCCATG
>CAB36966
ATGGAAAAGTTTACCGACCTCAACTACACATTGAGTGTAATCACTTTAATGAATAGCACATTACATACAATACTAGAGGATCCAGGAATGGCGTATTTTCCTTATATTGCATCTGTCCTGACAGTTTTGTTTACATTACACAAAGCGTCAATTCCAACAATGAAAATAGCATTGAAGACGTCAAAATGTTCGTATAAAGTAGTAAAGTATTGCATTGTAACAATCCTTAATACATTATTAAAGTTAGCAGGTTACAAAGAACAAATTACTACTAAAGATGAAATAGAAAAACAAATGGACAGAGTTGTTAAAGAAATGAGACGTCAATTAGAGATGATTGATAAACTAACTACACGTGAAATTGAACAAGTCGAATTACTTAAACGCATCTACGATAAATTAATAGTGCGATCAACTGATGAGATAGATATGACAAAAGAAATTAATCAAAAGAACGTAAGAACGCTAGAAGAGTGGGAGAGCGGAAAAAATCCTTATGAACCAAAAGAAGTGACTGCAGCGATG
>AEK64446
ATGGATAAGCTTGCCGACCTCAACTACACATTGAGTGTAATCACTTTAATGAATGACACATTGCATTCTATAATTCAAGATCCTGGAATGGCGTATTTTCCATATATTGCATCTGTTCTAACAGTTTTATTCACATTACATAAAGCTTCAATTCCAACCATGAAAATAGCATTGAAAACATCAAAATGTTCATATAAAGTGATTAAATATTGTATAGTCACGATCATTAATACTCTTTTAAAATTGGCTGGATATAAAGAGCAAGTTACTACAAAGGACGAAATTGAGCAACAGATGGACAGAATTGTTAAAGAGATGAGACGTCAGTTAGAGATGATTGATAAACTAACTACTCGTGAAATTGAACAGGTTGAATTGCTTAAACGTATACATGACAATCTGATAACTAGACCAGCTGACGTTATAGATATGTCGAAGGAATTCAATCAGAAAAACATTAAAACGCTAGATGAATGGGAGAGTGGAAAAAATCCATATGAACCGTCAGAAGTGACTGCATCCATG
>AGH68937
ATGGATAAGCTTGCCGACCTCAACTACACATTGAGTGTAATCACTTTAATGAATGACACATTGCATTCTATAATTCAAGATCCTGGAATGGCGTATTTTCCATATATTGCATCTGTTCTAACAGTTTTGTTCACATTACATAAAGCTTCAATTCCAACCATGAAAATAGCATTGAAAACATCAAAATGTTCATATAAAGTAATTAAATATTGTTTAGTCACAATCATTAATACTCTTTTAAAATTGGCTGGATATAAAGAGCAGGTTACTACAAAAGACGAAATTGAGCAACAGATGGACAGAATTGTTAAAGAGATGAGACGTCAGATAGATATGATTGATAAACTAACTACTCGTGAAATTGAACAGGTTGAATTACTTAAACGTATACATGACAACCTAATAGCTAAACCAGTTGACGTTATAGATATGTCGAAGGAATTCAATCAGAAAAATATCAAAACGCTAGATGAATGGGAGAGTGGAAAAAATCCATATGAACCGTCAGAAGTGACTGCATCCATG
>AFJ68360
ATGGATAAGCTTGCCGACCTCAACTACACATTGAGTGTAATCACTTTAATGAATGACACATTGCATTCTATAATTCAGGACCCTGGAATGGCGTATTTTCCATATATTGCATCTGTTCTAACGGTTTTGTTCACATTACATAAAGCTTCAATTCCAACAATGAAAATAGCATTAAAAACGTCAAAATGTTCATATAAAGTGATCAAGTATTGCATAGTCACAATTATTAATACTCTTTTAAAATTGGCAGGGTATAAAGAACAAGTTACTACTAAAGATGAAATTGAGCAACAGATGGATAGAATTGTAAAAGAGATGAGGCGTCAGCTGGAGATGATTGATAAATTAACTACTCGTGAAATTGAACAAGTTGAATTGCTTAAACGTATACATGACAATTTAATAATTAGACCAGTTGACATTGTAGATATGACGAAGGAATTTAATCAGAAGAATATAAAAACGCTAGATGAATGGGAGAACGGAAAAAATCCATATGAACCGATAGAAGTGACTGCATCTATG
>AGE98443
ATGGATAAGCTTGCCGACCTCAACTATACATTGAGTGTGATCACTTTAATGAATGACACATTACATTCCATAATTCAAGATCCTGGAATGGCGTATTTTCCATATATTGCATCTGTTCTAACAGTTTTATTTACGTTACATAAAGCTTCAATTCCAACCATGAAAATAGCGTTGAAAACATCAAAATGTTCATATAAAGTTATTAAATATTGTATAGTCACGATCATTAACACCCTTTTAAAATTGGCTGGATATAAAGAGCAGGTTACTACTAAAGACGAAATTGAACAACAGATGGACAGGATTATTAAAGAGATGAGACGTCAGCTGGAGATGATTGATAAACTAACTACTCGTGAAATTGAACAGGTTGAATTGCTTAAACGTATACATGATAACCTAATAACTAGAACAGTTGACGTTATAGATATGTCGAAGGAATTCAATCAGAAAAACATCAAAACGCTAGATGAATGGGAGAGTGGAAAGAATCCATATGAACCGTCAGAAGTGACTGCATCTATG
>AER51152
ATGGAAAAGCTTACCGACCTCAATTACACATTGAATGTAATCACTATAATGAATGATACGTTGCATACAATACTAGAGGATCCAGGGATGGCGTATTTTCCTTATATTGCATCTGTCCTGACAGTTTTGTTCACATTGCACAAAGCATCAATTCCAACGATGAAAATAGCATTGAAGACGTCAAAGTGCTCGTATAAAGTAGTGAAGTATTGCATTGTAACGATTTTTAATACGCTGTTGAAATTGGCAGGTTATAAAGAACAGATTACTACTAAAGATGAAATGGAAAAACAAATGGACAGAGTCGTTAAAGAAATGAGACGCCAGTTGGAGATGATCGATAAATTGACTACACGTGAAATTGAACAGGTGGAACTACTGAAGCGTATCTACGACAAATTGATGGTGCGATCGACTGGTGAGATAGATATGACAAAGGAAATTAATCAAAAGAACGTGAGAACGCTAGAAGAGTGGGAGAGTGGAAAAAATCCTTATGAGCCAAGAGAAGTGACTGCAGCAATG
>AAQ56604
ATGGAAAAGCTTACCGACCTCAATTACACATTGAGTGTAATCACTTTAATGAACAGTACATTGCATACAATACTGGAAGACCCGGGGATGGCGTATTTTCCTTACATTGCATCTGTCCTGACAGTTTTGTTCACACTACATAAAGCATCAATTCCGACGATGAAAATTGCACTAAAGACGTCAAAATGCTCATATAAAGTAGTAAAGTATTGCATTGTAACAATTTTCAATACGTTATTGAAATTAGCAGGTTATAAAGAACAAATTACTACTAAAGATGAAATAGAAAAGCAAATGGACAGAGTTGTTAAAGAAATGAGGCGTCAGTTGAAAATGATTGATAAATTGACAACACGTGAAATTGAACAAGTTGAATTACTTAAACGTATTTATGATAAACTGCTGGTGCGATCAACTGACGAAATAGATATGACAAAAGAAATCAATCAAAAGAACGTGAAAACGCTAGAAGAATGGGAAAGTGGGAAAAATCCTTATGAACCAAAGGAAGTGACTGCAGCAATG
>ACY42661
ATGGATAAGCTTGCTGACCTCAACTACACATTGAGTGTAATCACTTTAATGAATGATACATTACATTCCATTATTCAGGATCCAGGAATGGCGTATTTTCCATATATTGCATCTGTTTTGACTGTTTTGTTTACTCTACATAAAGCATCAATTCCAACAATGAAAATAGCGTTAAGAACATCGAAGTGTTCGTATAAAGTAATTAAATATTGCATGGTTACGGTTATCAATACTCTTCTAAAGTTGGCTGGTTATAAAGAACAGGTTACTACTAAAGATGAAATTGAACAACAGATGGATAGAATTGTTAAAGAGATGAGACGTCAACTGGAAATGATTGACAAATTAACAACTCGTGAAATTGAACAGGTCGAATTACTTAAACGTATACATGATAAATTAGCGGTTAGACCAGTTGACGCTATAGATATGTCGAAAGAGATTAATCAGAAAAATATTAGAACGCTAGATGAATGGGAAAGTGGAAAGAATCCATATGAACCGTCAGAAGTGACTGCATCCATG
>AFQ20932
ATGGATAAGCTTGCCGACCTCAACTACACATTGAGTGTAATCACTTTAATGAATGACACATTGCATTCTATAATTCAGGACCCTGGAATGGCGTATTTTCCATATATTGCATCTGTTCTAACAGTTTTGTTCACATTACATAAAGCTTCAATTCCAACAATGAAAATAGCATTAAAAACGTCAAAATGTTCATATAAAGTGATCAAGTATTGTATAGTCACAATTATTAATACTCTTTTAAAATTGGCAGGGTATAAAGAACAAGTTACCACTAAAGATGAAATTGAGCAACAGATGGATAGAATTGTAAAAGAGATGAGACGTCAGCTGGAGATGATTGATAAATTAACCACTCGTGAAATTGAACAAGTTGAATTGCTTAAACGTATACATGACAATTTAATAACTAGACCAGTTGACATTGTAGATATGACGAAGGAATTTAATCAGAAGAATATAAAAACGCTAGAAGAATGGGAGAACGGAAAAAATCCATATGAACCGATAGAAGTGACTGCATCTATG
>AFQ20933
ATGGATAAGCTTGCCGACCTCAACTACACATTGAGTGTAATCACTTTAATGAATGACACATTGCATTCTATAATTCAGGACCCTGGAATGGCGTATTTTCCATATATTGCATCTGTTCTAACAGTTTTGTTCACATTACATAAAGCTTCAATTCCAACAATGAAAATAGCATTAAAAACGTCAAAATGTTCATATAAAGTGATCAAGTATTGTATAGTCACAATTATTAATACTCTTTTAAAATTGGCAGGGTATAAAGAACAAGTTACCACTAAAGATGAAATTGAGCAACAGATGGATAGAATTGTAAAAGAGATGAGACGTCAGCTGGAGATGATTGATAAATTAACCACTCGTGAAATTGAACAAGTTGAATTGCTTAAACGTATACATGACAATTTAATAACTAGACCAGTTGACATTGTAGATATGACGAAGGAATTTAATCAGAAGAATATAAAAACGCTAGAAGAATGGGAGAACGGAAAAAATCCATATGAACCGATAGAAGTGACTGCATCTATG
>BAM74403
ATGGAAAAGCTTACCGACCTCAACTATACATCGAGTGTAATCACTCTAATGAACAGCACATTGCACACGATACTCGAGGATCCAGGGATGGCGTATTTTCCTTATATAGCATCTGTCCTAACAGTTTTGTTCACGTTGCACAAAGCATCTATTCCAACAATGAAAATTGCACTGAAGACGTCCAAATGTTCATATAAAGTGGTGAAGTATTGTATTGTGACGATTTTCAATACGTTGTTGAAATTGGCAGGTTATAAAGAACAGATTACTACTAAAGATGAGATAGAAAAGCAAATGGACAGGGTAGTCAAAGAGATGAGACGTCAGCTAGAAATGATTGATAAGTTGACTACACGTGAAATTGAGCAGGTGGAATTGCTAAAACGCATTCACGATAAATTGATGATACGAGCAGTAGACGAAATAGATATGACGAAGGAAATTAACCAAAAGAACGTGAGAACGCTAGAAGAATGGGAAAATGGAAAAAATCCTTATGAACCAAAAGAAGTGACTGCAGCGATG
>BAM74402
ATGGAAAAGCTTACCGACCTCAACTATACATCGAGTGTAATCACTCTAATGAACAGCACATTGCACACGATACTCGAGGATCCAGGGATGGCGTATTTTCCTTATATAGCATCTGTCCTAACAGTTTTGTTCACGTTGCACAAAGCATCTATTCCAACAATGAAAATTGCACTGAAGACGTCCAAATGTTCATATAAAGTGGTGAAGTATTGTATTGTGACGATTTTCAATACGTTGTTGAAATTGGCAGGTTATAAAGAACAGATTACTACTAAAGATGAGATAGAAAAGCAAATGGACAGGGTAGTCAAAGAGATGAGACGTCAGCTAGAAATGATTGATAAGTTGACTACACGTGAAATTGAGCAGGTGGAATTGCTAAAACGCATTCACGATAAATTGATGATACGAGCAGTAGACGAAATAGATATGACGAAGGAAATTAACCAAAAGAACGTGAGAACGCTAGAAGAATGGGAAAATGGAAAAAATCCTTATGAACCAAAAGAAGTGACTGCAGCGATG
>BAM74401
ATGGAAAAGCTTACCGACCTCAACTATACATCGAGTGTAATCACTCTAATGAACAGCACATTGCACACGATACTCGAGGATCCAGGGATGGCGTATTTTCCTTATATAGCATCTGTCCTAACAGTTTTGTTCACGTTGCACAAAGCATCTATTCCAACAATGAAAATTGCACTGAAGACGTCCAAATGTTCATATAAAGTGGTGAAGTATTGTATTGTGACGATTTTCAATACGTTGTTGAAATTGGCAGGTTATAAAGAACAGATTACTACTAAAGATGAGATAGAAAAGCAAATGGACAGGGTAGTCAAAGAGATGAGACGTCAGCTAGAAATGATTGATAAGTTGACTACACGTGAAATTGAGCAGGTGGAATTGCTAAAACGCATTCACGATAAATTGATGATACGAGCAGTAGACGAAATAGATATGACGAAGGAAATTAACCAAAAGAACGTGAGAACGCTAGAAGAATGGGAAAATGGAAAAAATCCTTATGAACCAAAAGAAGTGACTGCAGCGATG
>AGF86243
ATGGAAAAGCTTACCGACCTCAACTATACATTGAGTGTAATCACTCTAATGAACGACACATTGCACACAATACTTGAAGATTCAGGGATGGCGTATTTTCCTTATATAGCATCTGTCCTAACAGTTTTGTTTACGTTGCATAAAGCATCTATTCCAACAATGAAAATTGCTCTAAAGACATCCAAATGTTCATACAAAGTGGTGAAGTATTGTATCGTGACAATTTTCAATACGTTATTGAAATTGGCAGGTTATAAAGAGCAGATTACCACAAAAGACGAGATAGAAAAACAGATGGACAGAGTAGTCAAAGAGATGAGACGTCAGCTAGAAATGATTGATAAATTGACTACACGTGAAATTGAACAAGTTGAATTGCTGAAACGTATTTACGATAAATTGATGATACGAACAGCGGACGAGATGGATATGACGAAAGAAATCAATCAAAAGAACGTGAGAATGCTAAAAGAATGGGAAAATGGAAAAAATCCTTATGAACCAAAAGAAGTGACTGCAGCAATG
>AGF85934
ATGGAAAAGCTTACCGACCTCAACTATACATTGAGTGTAATCACTCTAATGAACGACACATTGCACTCGATACTTGAAGATTCAGGGATGGCGTATTTTCCTTATATAGCATCTGTCCTAACAGTTTTGTTTACGTTGCATAAAGCATCTATTCCAACAATGAAAATTGCTCTAAAGACATCCAAATGTTCATACAAAGTGGTGAAGTATTGTATCGTGACAATTTTCAATACGTTATTGAAATTGGCAGGTTATAAAGAGCAGATTACCACAAAAGACGAGATAGAAAAACAGATGGACAGAGTAGTCAAAGAGATGAGACGTCAGCTAGAAATGATTGATAAATTGACTACACGTGAAATTGAACAAGTGGAATTGCTGAAACGTATTTACGATAAATTGATGATACGAACAGCGGACGAGATGGATATGACGAAAGAAATCAATCAAAAGAACGTGAGAACGCTAGAAGAATGGGAAAATGGGAAAAATCCTTATGAACCAAAAGAAGTGACTGCAGCAATG
>ABQ00922
ATGGAAAAGCTTACCGACCTCAACTATACATTGAGTGTAATCACTCTACTGAACAGTACACTACACACAATACTAGACGATCCAGGAATGGCGTATTTTCCCTATATTGCATCTGTCCTGACGGTTTTGTTCACATTACACAAAGCGTCAATTCCAACGATGAAAATAGCATTGAAAACGTCAAAATGTTCGTATAAAGTAGTAAAGTATTGTATTGTAACAATTTTCAATACGTTATTGAAACTAGCAGGTTATAAAGAACAGATAACTACCAAAGATGAAATAGAAAAACAAATGGACAGAGTCGTTAAAGAAATGAGACGTCAGTTGGAGATGATTGATAAACTGACTACACGTGAAATTGAGCAAGTAGAGCTGCTTAAACGTATCCATGATAAATTGATAGTGCAATCAAATGGCGAAATAGACATGACAAAAGAAATTAATCAAAAGAACGTGAAAACGCTAGAAGAATGGGAGAGTGGAAGAAATCCTTATGAACCAAAAGAAGTGACTGCAGCAATG
>BAF95722
ATGGATAAGCTGGCCGACCTCAACTACACGTTGAGTGTAATCACTTTAATGAATGACACATTGCATTCTATAATTCAGGACCCTGGAATGGCGTATTTTCCATATATTGCATCTGTTCTAACAGTTTTGTTCACATTACATAAAGCTTCAATTCCAACAATGAAAATAGCATTAAAAACGTCAAAATGTTCATATAAAGTGATCAAGTATTGGATAGTCACAATTATTAATACTCTTTTAAAATTGGCGGGATATAAAGAACAAGTTACCACTAAAGACGAAATTGAGCAACAGATGGATAGAATTGTAAAAGAGATGAGACGTCAGCTGGAGATGATTGATAAATTAACTACTCGTGAAATTGAACAAGTTGAATTGCTTAAACGTATACATGACAATTTAATAACTAGACCGGTTGACATTGTAGATATGACGAAGGAATCATATCAGAAGAATCTAAAAACGCTAGATGAGTGGGAGAACGGAAAAAATCCATATGAACCGATAGAAGTGACTGCATCTATG
>AER51163
ATGGAAAAGCTTACCGACCTCAATTACACATTGAGTGTAATCACTCTAATGAATAGTACACTGCACACAATACTAGAAGATCCTGGGATGGCGTATTTTCCTTACATTGCATCTGTCCTGACAGTCTTGTTTACACTACACAAAGCGTCAATTCCAACGATGAAAATTGCGTTGAAAACATCGAAATGCTCGTACAAGGTGGTGAAGTACTGCATTGTGACAATTTTTAATACGCTATTGAAATTAACAGGCTATAGAGAACAAATTACTACTAAAGATGAAATAGAAAAACAGATGGACAGAGTTGTCAAAGAAATGAGGCGTCAGTTGGAAATGATTGACAAATTGACTACACGTGAGATTGAACAAGTTGAACTACTTAAACGTATTCATGATAAACTAATGGTGCGGCCAACTGACGAAATAGATATGACAAAAGAAATAAATCAAAAGAACGTGAAGACGCTAGAAGAATGGAAAAGTGGGAGAAATCCTTATGAACCAAAGGAAGTGACTGCAGCAATG
>ABK76648
ATGGAAAAGTTTACCGACCTCAACTACACATTGAGTGTAATCACTTTAATGAATAGCACATTACACACAATACTAGAGGATCCAGGAATGGCGTATTTTCCTTATATTGCATCTGTCCTAACAGTTTTGTTTACATTACACAAAGCGTCAATTCCAACAATGAAAATAGCATTGAAAACGTCAAAATGTTCGTATAAGGTAGTAAAGTATTGTATTGTGACGATCCTTAATACATTATTAAAGTTAGCAGGTTACAGAGAACAGATTACTACTAAAGATGAAATAGAAAAACAAATGGACAGAGTCGTTAAAGAAATGAGACGTCAATTAGAGATGATTGATAAACTAACTACGCGTGAAATTGAGCAAGTTGAATTGCTTAAACGTATCTACGATAAATTAACAGTACGATCGACTGATGAGATAGATATGACAAAAGAAATTAATCAAAAGAACGTAAGAACGCTAAAAGAGTGGGAGAGCGGAAAAAATCCTTATGAACCAAAAGAAGTGACTGCAGCGATG
>CAD20338
ATGGAAAAGTTTACCGACCTCAACTACACATTGAGTGTAATCACTTTAATGAATAGCACATTACATACAATACTAGAGGATCCAGGAATGGCGTATTTTCCTTATATTGCATCTGTCCTGACAGTTTTGTTTACATTACACAAAGCGTCAATTCCAACAATGAAAATGGCATTGAAGACGTCAAAATGTTCGTATAAAGTAGTAAAGTATTGCATTGTAACAATCCTTAATACATTACTAAAGTTAGCAGGTTACAAAGAACAAATTACTACTAAAGATGAAATAGAAAAACAAATGGACAGAGTTGTTAAAGAAATGAGACGTCAGTTAGAGATGATTGATAAACTAACTACACGTGAAATTGAACAAGTCGAATTGCTTAAACGCATCTACGATAAATTAATAGTGCGATCAACTGATGAGATAGATATGACAAAAGAAATTAATCAAAAGAACGTAAGAACGCTAGAAGAGTGGGAGAGCGGAAAAAATCCTTATGAACCAAAAGAAGTGACTGCAGCGATG
>CAD20339
ATGGAAAAGTTTACCGACCTCAACTACACATTGAGTGTAATCACTTTAATGAATAGCACATTACATACAATACTAGAGGATCCAGGAATGGCGTATTTTCCTTATATTGCATCTGTCCTGACAGTTTTGTTTACATTACACAAAGCGTCAATTCCAACAATGAAAATAGCATTGAAGACGTCAAAATGTTCGTATAAAGTAGTAAAGTATTGCATTGTAACAATCCTTAATACATTACTAAAGTTAGCAGGTTACAAAGAACAAATTACTACTAAAGATGAAATAGAAAAACAAATGGACAGAGTTGTTAAAGAAATGAGACGTCAGTTAGAGATGATTGATAAACTAACTACACGTGAAATTGAACAAGTCGAATTGCTTAAACGCATCTACGATAAATTAATAGTGCGATCAACTGATGAGATAGATATGACAAAAGAAATTAATCAAAAGAACGTAAGAACGCTAGAAGAGTGGGAGAGCGGAAAAAATCCTTATGAACCAAAAGAAGTGACTGCAGCGATG
>AFJ68312
ATGGATAAGCTTGCCGACCTCAACTACACATTGAGTGTAATCACTTTAATGAATGACACATTGCATTCTATAATTCAAGATCCTGGAATGGCGTATTTTCCATATATTGCATCTGTTCTAACAGTTTTGTTCACATTACATAAAGCTTCAATTCCAACCATGAAAATAGCATTGAAAACATCAAAATGTTCGTATAAAGTGATTAAATATTGTATAGTCACAATCATTAATACTCTTTTAAAATTGGCTGGATATAAAGAGCAGGTTACTACAAAAGACGAAATTGAGCAACAGATGGATAGAATTGTTAAAGAGATGAGACGTCAGCTAGATATGATTGATAAACTAACTACTCGTGAAATTGAACAGGTTGAATTACTTAAACGTATACATGATAACCTGATAGCTAAACCAGTTGACGTTATAGATATATCGAAGGAATTCAATCAAAAAAACATCAAAACGCTAGATGAATGGGAGAGTGGAAAAAATCCATATGAACCGTCAGAAGTGACTGCATCTATG
>ACR54095
ATGGAAAAGCTTACCGACCTCAACTATACATCGAGTGTAATCACTCTAATGAACAGCACATTGCACACGATACTCGAGGATCCAGGGATGGCGTATTTTCCTTATATAGCATCTGTCCTAACAGTTTTGTTCACGTTGCACAAAGCATCTATTCCAACAATGAAAATTGCACTGAAGACGTCCAAATGTTCATATAAAGTGGTGAAGTATTGTATTGTGACGATTTTCAATACGTTGTTGAAATTGGCAGGTTATAAAGAACAGATTACTACTAAAGATGAGATAGAAAAGCAAATGGACAGGGTAGTCAAAGAGATGAGACGTCAGCTAGAAATGATTGATAAGTTGACTACACGTGAAATTGAGCAGGTGGAATTGCTAAAACGCATTCACGATAAATTGATGATACGAGCAGTAGACGAAATAGATATGACGAAGGAAATTAACCAAAAGAACGTGAGAACGCTAGAAGAATGGGAAAATGGAAAAAATCCTTATGAACCAAAAGAAGTGACTGCAGCGATG
>CAD20337
ATGGAAAAGTTTACCGACCTCAACTACACATTGAGTGTAATCACTTTAATGAATAGCACATTACATACAATACTAGAGGATCCAGGAATGGCGTATTTTCCTTATATTGCATCTGTCCTGACAGTTTTGTTTACATTACACAAAGCGTCAATTCCAACAATGAAAATGGCATTGAAGACGTCAAAATGTTCGTATAAAGTAGTAAAGTATTGCATTGTAACAATCCTTAATACATTACTAAAGTTAGCAGGTTACAAAGAACAAATTACTACTAAAGATGAAATAGAAAAACAAATGGACAGAGTTGTTAAAGAAATGAGACGTCAGTTAGAGATGATTGATAAACTAACTACACGTGAAATTGAACAAGTCGAATTGCTTAAACGCATCTACGATAAATTAATAGTGCGATCAACTGATGAGATAGATATGACAAAAGAAATTAATCAAAAGAACGTAAGAACGCTAGAAGAGTGGGAGAGCGGAAAAAATCCTTATGAACCAAAAGAAGTGACTGCAGCGATG
>AFJ68469
ATGGATAAACTTGCCGACCTCAACTACACATTGAGTGTAATCACTTTAATGAATGACACATTACATTCTATAATTCAGGATCCTGGAATGGCGTATTTTCCATATATTGCATCTGTTCTAACAGTTTTGTTCACATTACATAAAGCTTCAATTCCAACAATGAAAATAGCATTAAAAACATCAAAATGTTCATACAAAGTGATCAAATACTGTATAGTCACAATTGTCAATACTCTTTTAAAACTGGCAGGATATAAAGAACAAGTTACCACTAAAGACGAAATTGAGCAACAGATGGATAGAATTGTAAAAGAGATGAGACGTCAGCTGGAGATGATTGATAAATTAACTACTCGTGAAATTGAACAAGTTGAATTGCTTAAACGCATACATGACAACTTAATAACTAGACCGGTTGACACTATAGATATGACGAAGGAATTTAATCAGAAGAATATAAAAACGCTAGATGAATGGGAGAACGGAAAAAATCCATATGAACCGATAGAAGTGACTGCATCTATG
>ACZ51599
ATGGATAAGCTTGCCGACCTCAACTATACATTGAGTGTGATCACTTTAATGAATGACACATTACATTCCATAATTCAAGATCCTGGAATGGCGTATTTTCCATATATTGCATCTGTTCTAACAGTTTTATTTACGTTACATAAAGCTTCAATTCCAACCATGAAAATAGCGTTGAAAACATCAAAATGTTCATATAAAGTTATTAAATATTGTATAGTCACGATCATTAACACCCTTTTAAAATTGGCTGGATATAAAGAGCAGGTTACTACTAAAGACGAAATTGAACAACAGATGGACAGGATTGTTAAAGAGATGAGACGTCAGCTGGAGATGATTGATAAATTAACTACTCGTGAAATTGAACAGGTTGAATTGCTTAAACGTATACATGATAACCTAATAACTAGAACAGTTGACGTTATAGATATGTCGAAGGAATTCAATCAGAAAAACATCAAAACGCTAGATGAATGGGAGAGTGGAAAGAATCCATATGAACCGTCAGAAGTGACTGCATCCATG
>AGE47147
ATGGAAAAGTTTACCGACCTCAACTACACATTGAGTGTGATCACTTTAATGAATAGCACATTACATACAATACTAGAGGATCCAGGAATGGCGTATTTTCCTTATATTGCATCTGTCCTGACAGTTTTGTTTACATTACACAAAGCGTCAATTCCAACAATGAAAATAGCATTGAAGACGTCGAAATGTTCGTATAAAGTAGTAAAGTATTGCATTGTAACAATCATTAATACATTATTAAAGTTAGCAGGTTACAAAGACCAAATTACTACTAAAGATGAAATAGAAAAACAAATGGACAGAGTTGTTAAAGAAATGAGACGTCAATTAGAGATGATTGATAAATTAACTACACGTGAGATTGAACAAGTCGAATTACTTAAACGCATCTACGATAAATTAATAGTGCGATCAACTGATGAGATAGATATGACAAAAGAAATTAATCAAAAGAACGTAAGAACGCTAGAAGAGTGGGAGAGTGGAAAAAATCCTTATGAACCAAAAGAAGTGACTGCAGCGATG
>AGE98369
ATGGATAAGCTTGCCGACCTCAACTACACATTGAGTGTAATCACTTTAATGAATGACACATTACATTCTATAATTCAGGATCCTGGAATGGCGTATTTTCCATATATTGCATCTGTTCTAACAGTTTTGTTTACATTACATAAAGCTTCAATCCCAACCATGAAAATAGCATTGAAAACATCAAAATGTTCATATAAAGTGATTAAATATTGTATAGTCACGATTATTAATACTCTTTTAAAATTGGCTGGATATAAAGAGCAGGTTACTACTAAAGACGAAATTGAGCAACAGATGGACAGAATTGTTAAAGAGATGAGACGTCAGCTGGAGATGATTGATAAATTAACTACTCGTGAAATTGAACAGGTTGAATTACTTAAACGTATACATGACAACATGATAACTAGATCAGTTGACGTTATAGATATGTCGAAAGAATTCAATCAGAAAAACATTAAAACGCTAGATGAATGGGAGAGTGGAAAGAATCCATATGAACCGTCAGAAGTGACTGCATCCATG
>AEK69635
ATGGATAAACTTGCTGACCTCAACTACACATTGAGTGTAATCACTTTAATGAATGACACATTACATTCTATAATTCAGGATCCTGGAATGGCGTATTTTCCATATATTGCATCTGTTCTAACAGTTTTGTTCACATTACATAAAGCTTCAATTCCAACAATGAAAATAGCATTAAAAACATCAAAATGTTCATACAAAGTGATCAAATATTGTATAGTCACAATTGTTAATACTCTTTTAAAATTGGCAGGATATAAAGAACAAGTCACCACTAAAGACGAAATTGAGCAACAGATGGATAGAATTGTAAAAGAGATGAGACGTCAGTTGGAGATGATTGATAAATTAACTACTCGTGAAATTGAACAAGTTGAATTGCTTAAACGTATACATGACAACTTAATAACTAGACCGGTTGACACTATAAATATGACGAAGGAATTTAATCAGAAGAATATAAAAACGCTAGATGAATGGGAGAATGGAAAAAATCCATATGAACCGATAGAAGTGACTGCATCTATG
>AEK69634
ATGGATAAGCTTGCCGACCTTAACTACACATTGAGTGTAATCACTTTAATGAATGACACATTACATTCTATAATTCAGGATCCTGGAATGGCGTATTTTCCATATATTGCATCTGTTCTAACAGTTTTATTCACATTACATAAAGCTTCAATTCCAACAATGAAAATAGCATTGAAAACATCAAAATGTTCATATAAAGTGATCAAATACTGTATAGTCACTATTATTAACACTCTTTTAAAATTGGCAGGATGTAAAGAGCAGGTTACTACTAAAGACGAAATTGAGCAACAGATGGACAGAATTATAAAAGAGATGAGACGTCAGCTGGAGATGATTGATAAATTAACTACTCGTGAAATTGAACAAGTTGAATTGCTTAAACGTATACATGACAACCTGATAACTAGACCAGTTGACGTTATAGATATGACGAAGGAATTTAATCAGAAAAACATCAAAACGCTAGATGAGTGGGAAAGTGGAAAAAATCCATATGAACCGATAGAAGTGACTGCATCTATG
>ADK46723
ATGGATAAGCTTGCCGACCTTAACTACACATTGAGTGTAATCACTTTAATGAATGACACATTACATTCTATAATTCAGGATCCTGGAATGGCGTATTTTCCATATATTGCATCTGTTTTAACAGTTTTGTTCACATTACATAAAGCTTCAATTCCAACAATGAAAATAGCATTGAAAACATCAAAATGTTCATATAAAGTGATCAAATACTGTATAGTCACGACTATTAATACTCTTTTAAAATTGGCAGGATATAAAGAGCAGGTTACTACTAAAGACGAAATTGAACAACAGATGGACAGAATTGTAAAAGAGATGAGACGTCAGCTGGAGATGATTGATAAATTAACTACTCGTGAAATTGAACAAGTTGAATTGCTTAAACGTATACATGACAACCTGATAACTAGACCAGTTGACGTTATAGATATGACGAAGGAATTTAATCAGAAGAATATCAAAACGCTAGATGAGTGGGAGAGTGGAAAAAATCCATATGAACCGACGGAAGTGACTGCATCTATG
>AEK69636
ATGGATAAGCTTGCCGACCTCAACTACACATTGAGTGTAATCACTTTAATGAATGACACATTGCATTCTATAATTCAAGATCCTGGAATGGCGTATTTTCCATATATTGCATCTGTTCTAACAGTTTTGTTCACATTACATAAAGCTTCAATTCCAACCATGAAAATAGCATTGAAAACATCAAAATGTTCATATAAAGTGATTAAATATTGTATAGTCACAATCATTAATACTCTTTTAAAATTGGCTGGATATAAAGAGCAGGTTACTACAAAAGACGAAATTGAGCAACAGATGGATAGAATTGTTAAAGAGATGAGACGTCAGCTAGATATGATTGATAAACTAACTACTCGTGAAATTGAACAGGTTGAATTACTTAAACGTATACATGACAATCTGATAGTTAAACCAGTTGACGTTATAGATATGTCGAAGGAATTCAATCAGAAAAACATCAAAACGCTAGATGAATGGGAGAGTGGAAAAAATCCATATGAACCGTCAGAAGTGACTGCATCCATG
>ADK46725
ATGGATAAGCTTGCCGACCTCAACTACACATTGAGTGTAATCACTTTAATGAATGACACATTGCATTCTATAATTCAAGATCCTGGAATGGCGTATTTTCCATATATTGCATCTGTTCTAACAGTTTTGTTCACATTACATAAAGCTTCAATTCCAACCATGAAAATAGCATTGAAAACATCAAAATGTTCATATAAAGTGATTAAATATTGTATAGTCACGATCATTAATACTCTTTTAAAATTGGCTGGATATAAAGAGCAGGTTACTACAAAAGACGAAATTGAGCAACAGATGGACAGAATTGTTAAAGAGATGAGACGTCAGCTGGAGATGATTGATAAACTAACTACTCGTGAAATTGAACAGGTTGAATTGCTTAAACGTATACATGACAACCTGATAACTAGACCAGTTGACGTTATAGATATGTCGAAGGAATTCAATCAGAAAAACATCAAAACGCTAGATGAATGGGAGAGTGGAAAAAATCCATATGAACCGTCAGAAGTGACTGCATCCATG
>AEK69630
ATGGATAAGCTTGCCGACCTCAACTACACATTAAGTGTAATCACTTTAATGAATGACACATTGCATTCTATAATTCAAGATCCTGGAATGGCGTATTTTCCATATATTGCATCTGTTTTAACAGTTTTGTTCACATTACATAAAGCTTCAATTCCAACCATGAAAATAGCATTGAAAACATCAAAATGTTCATATAAAGTGATTAAATATTGCATAGTCACGATCATTAATACTCTTTTAAAATTGGCTGGATATAAAGAGCAGGTTACTACAAAAGACGAAATTGAGCAACAGATGGATAGAATTGTTAAAGAGATGAGACGTCAGCTGGAGATGATTGATAAACTAACTACTCGTGAAATTGAACAGGTTGAATTGCTTAAACGTATACATGACAACCTGATAACTAGACCAGTTGACGTTATAGATATGTCGAAGGAATTCAATCAGAAAAATATCAAAACGCTAGATGAATGGGAAAGTGGAAAAAATCCATATGAACCGTCAGAAGTGACTGCATCTATG
>ADK46727
ATGGATAAGCTTGCTGACCTCAACTACACATTGAGTGTAATCACTTTAATGAATGACACATTGTATTCTATAATTCAGGATCCAGGAATGGCGTATTTTCCATATATTGCATCTGTTCTAACAGTTTTGTTCACATTACATAAAGCTTCAATTCCAACTATGAAAATAGCATTGAAAACATCAAAATGTTCATATAAAGTGATTAAATGTTGTATAGTCACGATCATTAATACTCTTTTAAAATTGGCTGGATATAAAGAGCAGGTTACTACTAAAGATGAAATTGAGCAACAGATGGACAGAATTGTTAAAGAGATGAGACGTCAGCTGGAGATGATTGATAAACTAACTACTCGTGAAATTGAACAGGTTGAATTACTTAAGCGTATACATGACAACCTGATAACTAAACCAGTTGACGTTATAGATATGTCGAAGGAATTCAATCAGAAAAACATCAAAACGCTAGATGAATGGGAGAGTGGAAAAAATCCATATGAACCGTTAGAAGTGACTGCATCCATG
>ADK46726
ATGGATAAGCTTGCCGACCTCAACTACACATTGAGTGTAATCACTTTAATGAATGACACATTGCATTCTATAATTCAAGATCCTGGAATGGCGTATTTTCCATATATTGCATCTGTTCTAACAGTTTTGTTCACATTACATAAAGCTTCAATTCCAACCATGAAAATAGCATTGAAAACATCAAAATGTTCATATAAAGTGATTAAATATTGTATAGTCACGATCATTAATACTCTTTTAAAATTGGCTGGATATAAAGAGCAGGTTACTACAAAAGACGAAATTGAGCAACAGATGGACAGAATTGTTAAAGAGATGAGACGTCAGCTGGAGATGATTGATAAACTAACTACTCGTGAAATTGAACAGGTTGAATTGCTTAAACGTATACATGACAACCTGATAACTAGACCAGTTGACGTTATAGATATGTCGAAGGAATTCAATCAGAAAAACATCAAAACGCTAGATGAATGGGAGAGTGGAAAAAATCCATATGAACCGTCAGAAGTGACTGCATCCATG
>AGE45403
ATGGAAAAGCTTACCGACCTCAACTACACATTGAGTGTAATCACTCTAATGAACAGTACACTACATACAATACTAGAAGATCCAGGGATGGCGTATTTTCCCTACATTGCATCTGTCCTAACGGTTTTGTTCACATTGCATAAGGCATCAATTCCAACGATGAAAATAGCATTGAAAACGTCAAAATGTTCGTATAAAGTAGTAAAGTATTGTATTGTAACAATTTTTAACACGTTACTGAAACTAGCAGGTTATAAAGAGCAGATAACTACTAAAGATGAAATAGAAAAACAAATGGACAGAGTCGTTAAAGAGATGAGACGTCAGCTGGAAATGATTGATAAACTGACTACACGTGAAATTGAGCAAGTAGAGCTACTTAAACGTATACATGATAAATTGATGGTGCAATCAATTGGCGAGATAGACATGACGAAAGAAATTAATCAAAAAAACGTGAAAACGCTAGAAGAATGGAAGAGTGGAAGAAATCCTTATGAACCGAAAGAAGTGACTGCAGCAATG
>AGF86096
ATGGAAAAGCTTACCGACCTCAACTATACATTGAGTGTAATCACTCTAATGAACGACACATTGCACACGATACTTGAAGATTCAGGGATGGCGTATTTTCCTTATATAGCATCTGTCCTAACAGTTTTGTTTACGTTGCATAAAGCATCTATTCCAACAATGAAAATTGCTCTAAAGACATCCAAATGTTCATACAAAGTGGTGAAGTATTGTATCGTGACAATTTTCAATACGTTATTGAAATTGGCAGGTTATAAAGAGCAGATTACCACAAAAGACGAGATAGAAAAACAGATGGACAGAGTAGTCAAAGAGATGAGACGTCAGCTAGAAATGATTGATAAATTGACTACACGTGAAATTGAACAAGTGGAATTGCTGAAACGTATTTACGATAAATTGATGATACGAACAGCGGACGAGATGGATATGACGAAAGAAATCAATCAAAAGAACGTGAGAACGCTAGAAGAATGGGAAAATGGGAAAAATCCTTATGAACCAAAAGAAGTGACTGCAGCAATG
>AEF32130
ATGGAAAAGCTTACCGACCTCAACTACACATTGAGTGTAATCACTCTTATGAATGACACGTTGCATACCATAATGGAGGATCCTGGAATGGCGTACTTTCCATATATTGCTTCTGTCCTAACTGTACTATTCACACTACATAAGGCTTCAATTCCAACTATGAAGATTGCTCTTAGAACGTCAAGGTGTTCATATAAAGTAATCAAGTATTGCATTGTATCAATTTTTAACACTTTGCTAAAACTGGCTGGGTATAAAGAACAGATTACTACTAAAGACGAAATTGAAAAACAAATGGACAGAGTTGTAAAAGAAATGAGACGTCAGCTGGAAATGATTGATAAGTTAACTACTAGAGAGATTGAACAAGTTGAATTGCTCAAACGAATTCATGATGTGCTTATAATTAAACCAGTTGATAAAATTGATATGTCACGAGAATTTAATCAGAAACAATTTAAAACGCTAACTGAGTGGGTCGAAGGTGAAAATCCGTATGAACCAAAAGAGGTGACTGCATCATTG
>AGE99104
ATGGATAAGTTTGCCGACCTCAACTACACATTGAGTGTGATCACTTTAATGAATGACACATTACATTCCATAATTCAAGATCCTGGAATGGCGTATTTTCCATATATTGCATCTGTTCTAACAGTTTTATTTACGTTACATAAAGCTTCAATTCCAACCATGAAAATAGCGTTGAAAACATCAAAATGTTCATATAAAGTTATTAAATATTGTATAGTCACGATCATTAACACCCTTTTAAAATTGGCTGGATATAAAGAGCAGGTTACTACTAAAGACGAAATTGAACAACAGATGGACAGGATTGTTAAAGAGATGAGACGTCAGCTGGAGATGATTGATAAACTAACTACTCGTGAAATTGAACAGGTTGAATTGCTTAAACGTATACATGATAACCTAATAACTAGAACAGTTGACGTTATAGATATGTCGAAGGAATTCAATCAGAAAAACATCAAAACGCTAGATGAATGGGAGAGTGGAAAGAATCCATATGAACCGTCAGAAGTGACTGCATCCATG
>AEG67291
ATGGAAAAGCTTACCGACCTCAATTATACATTGAGTGTAATCACTCTTATGAATGATACATTGCATACTATAATGGAGGATCCTGGGATGGCGTATTTTCCATACATTGCTTCTGTCCTAACTGTATTATTTACTCTACATAAAGCTTCACTTCCAACAATGAAGATTGCTCTAAAAACATCAAGATGTTCTTACAAAGTCATTAAATACTGCATAGTATCGATTTTTAATACTCTACTAAAACTAGCTGGATACAAAGAACAAATAACAACTAAGGATGAGATTGAAAAACAAATGGACAGAGTTGTGAAAGAAATGAGACGTCAACTAGAAATGATTGATAAATTGACGACTAGAGAGATAGAACAAGTGGAACTTCTAAAGAGAATTCATGATATGCTAATAGCAACGTCAGTTGACAAAATAGATATGACACAAGAATTCAACCAAAAGCATTTTAAAACGCTAGACGAATGGGCAGAAGGTGAAAATCCATACAAGCCAAAGGAAGTGACTGCATCTTTG
>AGE98897
ATGGATAAGCTTGCCGACCTCAACTACACATTGAGTGTAATCACTTTAATGAATGACACATTGCATTCTATAATTCAAGATCCTGGAATGGCGTATTTTCCATATATTGCATCTGTTCTAACAGTTTTGTTCACATTACATAAAGCTTCAATTCCAACCATGAAAATAGCATTGAAAACATCAAAATGTTCATATAAAGTGATTAAATATTGTATAGTCACGATCATTAATACTCTTTTAAAATTGGCTGGATATAAAGAGCAGGTTACTACAAAAGACGAAATTGAGCAACAGATGGACAGAATTGTTAAAGAGATGAGACGTCAGCTGGAGATGATTGATAAACTAACTACTCGTGAAATTGAACAGGTTGAATTGCTTAAACGTATACATGACAACCTGATAACTAGACCAGTTGACGTTATAGATATGTCGAAGGAATTCAATCAGAAAAACATAAAAACGCTAGATGAATGGGAGAGTGGAAAAAATCCATATGAACCGTCAGAAGTGACTGCATCCATG
>AGE98591
ATGGATAAGCTTGCCGACCTCAACTACACATTGAATGTAATCACTTTACTGAATGACACATTGCATTCTATAATTCAAGATCCTGGAATGGCGTATTTTCCATATATTGCATCTGTTCTAACAGTTTTGTTCACATTACATAAAGCTTCAATTCCAACCATGAAAATAGCATTGAAAACATCAAAATGTTCATATAAAGTGATTAAATATTGTATAGTCACGATCATTAACACTCTTTTAAAATTGGCTGGATATAAAGAGCAGGTTACTACAAAAGACGAAATTGAGCAACAGATGGACAGAATTGTTAAAGAGATGAGACGTCAGCTGGATATGATTGATAAACTAACTACTCGTGAAATTGAACAGGTTGAATTGCTTAAACGTATACATGACAACCTGATAACTAGACCAGTTGACGTCATAGATATGTCGAAGGAATTCAATCAGAAAAACATCAAAACGCTAGATGAATGGGAGAGTGGAAAAAATCCATATGAACCGTTAGAAGTGACTGCATCCATG
>ACZ52042
ATGGATAAGCTTGCCGACCTCAACTACACATTGAGTGTAATCACTTTAATGAATGACACATTGCATTCTATAATTCAGGATCCTGGAATGGCGTATTTTCCATATATTGCATCTGTTCTAACAGTTTTGTTCACATTACATAAAGCTTCAATTCCAACCATGAAAATAGCGTTAAAAACATCAAAATGTTCATATAAAGTGATTAAACATTGTATGGTCACGATCATTAATACTCTTTTAAAATTGGCTGGATATAAAGAACAGGTTACTAATAAAGACGAAATTGAGCAACAGATGGATAGAATTGTTAAAGAAATGAGACGTCAGCTGGAGATGATTGATAAACTAACTACTCGTGAAATTGAACAGGTTGAATTGCTTAAAAGTATACATGACAACTTGATAACTAGACCAGTTGACGTTATAGATATGTCAAAGGAATTCAATCAGAAAAACATCAAAACGCTAGATGAATGGGAGAATGGAAAAAATCCATATGAATCATCAGAGGTGACTGCATCCATG
>ACZ51863
ATGGATAAACTTGCTGACCTCAACTACACATTGAGTGTAATCACTTTAATGAATGACACATTGCATTCTATAATTCAGGATCCTGGAATGGCGTATTTTCCATATATTGCATCTGTTCTAACAGTTTTGTTCACATTACATAAAGCTTCAATTCCAACCATGAAAATAGCATTGAAAACATCAAAATGTTCATATAAAGTGATTAAATGTTGTATAGTCACGATCATTAATACTCTTTTAAAATTGGCTGGATATAAAGAGCAGGTTACTACTAAAGATGAAATTGAGCAACAGATGGACAGAATTGTTAAAGAGATGAGACGTCAGCTGGAGATGATTGATAAACTAACTACTCGTGAAATTGAACAGGTTGAATTACTTAAGCGTATACATGATAACCTGATAATTAAACCAGTTGACGTTATAGATATGTCGAAGGAATTCAATCAGAAAAACATCAAAACGCTAGATGAATGGGAGAATGGAAAAAATCCATATGAACCGTTAGAAGTGACTGCATCTATG
>ACZ51851
ATGGATAAGCTTGCCGACCTCAACTACACATTGAGTGTAATCACTTTAATGAATGACACATTGCATTCTATAATTCAGGATCCTGGAATGGCGTATTTTCCATATATTGCATCTGTTCTAACAGTTTTGTTCACATTACATAAAGCTTCAATTCCAACCATGAAAATAGCATTAAAAACATCAAAATGTTCATATAAAGTGATTAAATATTGTATAGTCACGATCATTAATACTCTTTTAAAATTGGCTGGATATAAAGAGCAAGTTACTACTAAAGACGAAATTGAGCAACAGATGGACAGAATTGTTAAAGAGATGAGACGTCAGCTGGAGATGATTGACAAACTAACTACTCGTGAAATTGAACAAGTTGAATTGCTTAAACGTATACATGACAACCTGATAACTAAACCAGTTGACGTTATAGATATGTCGAAGGAATTTAATCAGAAAAACATCAAAACGCTAGATGAATGGGAGAGCGGAAAGAATCCATATGAACCGTCAGAAGTGACTGCATCCATG
>AFJ68196
ATGGATAAGCTTGCCGACCTCAACTACACATTGAGTGTAATCACTTTAATGAATGACACATTGCATTCTATAATTCAAGATCCTGGAATGGCGTATTTTCCATATATTGCATCTGTTCTAACAGTTTTGTTCACATTACATAAAGCTTCAATTCCAACCATGAAAATAGCATTGAAAACATCAAAATGTTCGTATAAAGTGATTAAATATTGTATAGTCACAATCATTAATACTCTTTTAAAATTGGCTGGATATAAAGAGCAGGTTACTACAAAAGACGAAATTGAGCAACAGATGGATAGAATTGTTAAAGAGATGAGACGTCAGCTAGATATGATTGATAAACTAACTACTCGTGAAATTGAACAGGTTGAATTACTTAAACGTATACATGATAACCTGATAGCTAAACCAGTTGACGTTATAGATATATCGAAGGAATTCAATCAGAAAAACATCAAAACGCTAGATGAATGGGAGAGTGGAAAAAATCCATATGAACCGTCAGAAGTGACTGCATCTATG
>AGE98381
ATGGATAAGCTTGCCGACCTCAACTACACATTGAGTGTAATCACTTTAATGAATGACACATTGCATTCTATAATTCAAGATCCTGGAATGGCGTATTTTCCATATATTGCATCTGTTCTAACAGTTTTATTCACATTACATAAAGCTTCAATTCCAACCATGAAAATAGCATTGAAAACATCAAAATGTTCATATAAAGTGATTAAATATTGTATAGTCACGATCATTAATACTCTTTTAAAATTGGCTGGATATAAAGAGCAGGTTACTACAAAAGACGAAATTGAGCAACAGATGGACAGAATTGTTAAAGAGATGAGACGTCAGCTGGATATGATTGATAAATTAACCACTCGTGAAATTGAACAGGTTGAATTGCTTAAACGTATACATGACAACCTGATAACTAGACCAGTTGACGTCATAGATATGTCGAAGGAATTCAATCAGAAAAACATCAAAACGCTAGATGAATGGGAGAGTGGAAAAAATCCATATGAACCGTCAGAAGTGACTGCATCCATG
>AEB79475
ATGGATAAGCTTGCCGACCTCAACTACACATTGCGTGTAATCACTTTAATGAATGACACATTGCATTCTATAATTCAGGACCCTGGAATGGCGTATTTTCCATATATTGCATCTGTTCTAACAGTTTTGTTCACATTACATAAAGCTTCAATTCCAACAATGAAAATAGCATTAAAAACGTCAAAATGTTCATATAAAGTGATCAAGTATTGTATAGTCACAATTATTAATACTCTTTTAAAATTGGCAGGGTATAAAGAACAAGTTACCACTAAAGATGAAATTGAGCAACAGATGGATAGAATTGTAAAAGAGATGAGACGTCAGCTGGAGATGATTGATAAATTAACTACTCGTGAAATTGAACAAGTTGAATTGCTTAAACGTATACATGACAATTTAATAACTAGACCAGTTGACATTGTAGATATGACGAAGGAATTTAATCAGAAGAATATAAAAACGCTAGATGAATGGGAGAACGGAAAAAATCCATATGAACCGATAGAAGTGACTGCATCTATG
>AFJ68160
ATGGATAAGCTTGCCGACCTCAACTACACATTGAGTGTAATCACTTTAATGAATGACACATTGCATTCTATAATTCAAGATCCTGGAATGGCGTATTTTCCATATATTGCATCTGTTCTAACAGTTTTGTTCACATTACATAAAGCTTCAATTCCAACCATGAAAATAGCATTGAAAACATCAAAATGTTCGTATAAAGTGATTAAATATTGTATAGTCACAATCATTAATACTCTTTTAAAATTGGCTGGATATAAAGAGCAGGTTACTACAAAAGACGAAATTGAGCAACAGATGGATAGAATTGTTAAAGAGATGAGACGTCAGCTAGATATGATTGATAAACTAACTACTCGTGAAATTGAACAGGTTGAATTACTTAAACGTATACATGATAACCTGATAGCTAAACCAGTTGACGTTATAGATATATCGAAGGAATTCAATCAGAAAAACATCAAAACGCTAGATGAATGGGAGAGTGGAAAAAATCCATATGAACCGTCAGAAGTGACTGCATCTATG
>ABB92478
ATGGATAAGCTTGCCGACCTCAACTACACATTGAGTGTAATCACTTTAATGAATGACACATTACATTCTATAATTCAGGATCCTGGAATGGCGTATTTTCCATATATTGCATCTGTTTTAACGGTTTTATTCACATTGCATAAAGCTTCAATTCCAACCATGAAAATAGCGTTAAAAACATCAAAATGTTCGTATAAAGTAATTAAATATTGTATAGTCACAGTTATTAATACTCTTTTAAAATTGGCTGGATATAAAGAACAAGTTACTACTAAGGAAGAGATTGAGCAACAGATGGACAGAATTGTTAAAGAGATGAGACGTCAGCTGGAAATGATTGATAAACTAACTACTCGTGAAATTGAACAGGTTGAATTGCTTAAACGTATACATGACAAACTAATAACTAGACCAGCTGACGTTATAGATATGTCAAAGGAATTTAATCAGAAGAATATTAAAACGCTAGATGAATGGGAGAGTGGAAAGAATCCATATGAACCGTCAGAAGTGACTGCATCCATG
>ACZ51911
ATGGATAAGCTTGCTGGCCTCAACTACACATTGAGTGTAATCACTTTAATGAATGACACATTGCATTCTATAATTCAGGATCCTGGAATGGCGTATTTTCCATATATTGCATCTGTTCTAACAGTTTTGTTCACATTACATAAAGCTTCAATTCCAACCATGAAAATAGCATTGAAAACATCAAAATGTTCATATAAAGTGATTAAATGTTGTATAGTCACGATCATTAATACTCTTTTAAAATTGGCTGGATATAAAGAGCAGGTTACTACTAAAGATGAAATTGAGCAACAGATGGACAGAATTGTTAAAGAGATGAGACGTCAGCTGGAGATGATTGATAAACTAACTACTCGTGAAATTGAACAGGTTGAATTACTTAAGCGTATACATGATAACCTGATAATTAAACCAGTTGACGTTATAGATATGTCGAAGGAATTCAATCAGAAAAACATCAAAACGCTAGATGAATGGGAGAGTGGAAAAAATCCATATGAACCGTTAGAAGTGACTGCATCCATG
>ABU95050
ATGGAAAAGCTTACCGACCTCAACTATACATTGAGTGTAATCACTCTGATGAATAGTACACTACACACAATACTAGAGGAACCAGGGATGGCGTATTTTCCGTATATTGCATCTGTCCTGACGGTTTTATTCACATTGCACAAAGCGTCAATTCCAACGATGAAAATAGCATTGAAGACGTCGAAATGTTCGTATAAAGTGGTGAAGTATTGTATTGTAACAATTTTCAATACGCTATTGAAACTAGCAGGTTATAAAGAACAAATAACTACTAAAGATGAAATAGAAAAGCAAATGGACAGAGTCGTTAAAGAAATGAGACGTCAGTTGGAAATGATTGATAAACTGACTACACGTGAAATTGAGCAAGTAGAGCTACTTAAACGTATCCATGATAAACTGATGGTTCAATCAGCTGGCGAAATAGACATGACAAAAGAGATTAATCAAAAGAACGTGAAAACGCTAGAAGAATGGGAGAGTGGAAGAAATCCTTACGAACCAAAAGAAGTGACTGCAGCAATG
>AEL20336
ATGGATAAGCTTGCCGACCTCAACTACACATCGAGTGTAATCACTTTAATGAATGATACACTACATTCTATTATTCAAGATCCAGGAATGGCGTATTTTCCATATATTGCATCTGTTCTAACTGTTCTGTTTGCTCTACATAAAGCATCAATTCCAACAATGAAAATAGCACTAAAAACATCAAAATGTTCGTACAAAGTAATTAAATATTGCATGGTTACAATTATTAATACACTTCTAAAGTTGGCTGGTTATAAAGAACAGGTTACTACTAAGGATGAAGTTGAACAGCAGATGGACAGAATTGTTAAGGAGATGAGGCGTCAACTGGAGATGATTGAAAAATTGACAACTCGTGAAATTGAACAGGTTGAGTTACTTAAACGTATACATGATAAGTTAGCTACTAGACCAGTTGATGTTATAGACATGTCGAAAGAATTCAATCAGAAAAACGTTAGAACGCTAGATGAGTGGGAAAGCGGAAAAAATCCATATGAACCATCGGAAGTGACTGCATCTATG
>AGE10417
ATGGAAAAGCTTACCGACCTCAACTACACATTGAGTGTAATCACTCTAATGAACAGTACACTACATACAATACTAGAGGATCCAGGAATGGCGTATTTTCCCTATATTGCATCTGTCCTAACGGTTTTGTTCACATTGCATAAAGCATCAATTCCAACGATGAAAATAGCATTGAAAACGTCAAAATGTTCGTATAAAGTAGTAAAGTATTGTATTGTAACAATTTTTAACACGTTACTGAAACTAGCAGGTTATAAAGAGCAGATAACTACTAAAGATGAAATAGAAAAACAAATGGACAGAGTCGTTAAAGAAATGAGACGTCAGCTGGAAATGATTGATAAACTGACTACACGTGAAATTGAGCAAGTAGAGCTACTTAAACGTATATATGATAAATTGATGGTGCAATCAATTGGCGAGATAGACATGACGAAAGAAATTAATCAAAAGAACGTGAAAACGCTAGAAGAATGGGAGAGTGGAAGAAATCCTTATGAACCGAAAGAAGTGACTGCAGCAATG
>AGE46967
ATGGAAAAGTTTACCGACCTCAACTACACATTGAGTGTAATCACTTTAATGAATAGTACATTACATACAATACTAGAGGATCCAGGAATGGCGTATTTTCCTTATATTGCATCTGTCCTGACAGTTTTGTTTACATTACACAAAGCGTCAATTCCAACAATGAAAATAGCATTGAAGACGTCGAAATGTTCGTATAAAGTAGTAAAGTATTGCATTGTAACAATCCTTAATACATTATTAAAGTTAGCAGGTTACAAAGAACAAATTACTACTAAAGATGAAATAGAAAAACAAATGGACAGAGTTGTTAAAGAAATGAGACGTCAATTAGAGATGATTGATAAACTAACTACACGTGAAATTGAACAAGTCGAATTACTTAAACGCATCTACGATAAATTAATAGTGCGATCAAATGATGAGATAGATATGACAAAAGAAATTAATCAAAAGAACGTAAGAACGCTAGAAGAGTGGGAGATCGGAAAAAATCCTTATGAACCAAAAGAAGTGACTGCAGCGATG
>AGF85994
ATGGAAAAGCTTACCGACCTCAACTATACATTGAGTGTAATCACTCTAATGAACGACACATTGCACACGATACTTGAAGATTCAGGGATGGCGTATTTTCCTTATATAGCATCTGTCCTAACAGTTTTGTTTACGTTGCATAAAGCATCTATTCCAACAATGAAAATTGCTCTAAAGACATCCAAATGTTCATACAAAGTGGTGAAGTATTGTATCGTGACAATTTTCAATACGTTATTGAAATTGGCAGGTTATAAAGAGCAGATTACCACAAAAGACGAGATAGAAAAACAGATGGACAGAGTAGTCAAAGAGATGAGACGTCAGCTAGAAATGATTGATAAATTGACTACACGTGAAATTGAACAAGTGGAATTGCTGAAACGTATTTACGATAAATTGATGATACGAACAGCGGACGAGATGGATATGACGAAAGAAATCAATCAAAAGAACGTGAGAACGCTAGAAGAATGGGAAAATGGGAAAAATCCTTATGAACCAAAAGAAGTGACTGCAGCAATG
>ACY01356
ATGGAAAAGTTTACCGACCTCAACTACACATTGAGTGTAATCACTTTAATGAATAGTACATTACATACAATACTAGAGGATCCAGGAATGGCGTATTTTCCTTATATTGCATCTGTCCTGACAGTTTTGTTTACATTACACAAAGCGTCAATTCCAACAATGAAAATAGCATTGAAGACGTCAAAATGTTCGTATAAAGTAGTAAAGTATTGTATTGTAACGGTTCTTAATACATTATTAAAGTTAGCAGGTTACAAAGAACAAATTACTACTAAAGATGAAATAGAAAAACAAATGGACAGAGTCGTTAAAGAAATGAGACGTCAGTTAGAGATGATTGATAAACTAACTACACGTGAAATTGAACAAGTTGAATTACTTAAACGCATCTACGATAAATTAATAGTGCGATCGACTGATGAAATAGATATGACAAAAGAAATTAATCAAAAGAACGTAAGAACGCTAGAAGAGTGGGAGAGCGGGAAAAATCCTTATGAACCAAAAGAAGTGACTGCAGCGATG
>ACZ51671
ATGGATAAGCTTGCCGACCTCAACTACACATTGAGTGTAATCACTTTAATGAATGACACATTGCATTCTATAATTCAGGATCCTGGAATGGCGTATTTTCCATATATTGCATCTGTTCTAACAGTTTTGTTCACATTACATAAAGCTTCAATTCCAACCATGAAAATAGCATTAAAAACATCAAAATGTTCATATAAAGTGATTAAATATTGTATAGTCACGATCATTAATACTCTTTTAAAATTGGCTGGATATAAAGAGCAAGTTACTACTAAAGACGAAATTGAGCAACAGATGGACAGAATTGTTAAAGAGATGAGACGTCAGCTGGAGATGATTGACAAACTAACTACTCGTGAAATTGAACAAGTTGAATTGCTTAAACGTATACATGACAACCTGATAACTAAACCAGTTGACGTTATAGATATGTCGAAGGAATTTAATCAGAAAAACATCAAAACGCTAGATGAATGGGAGAGCGGAAAGAATCCATATGAACCGTCAGAAGTGACTGCATCCATG
>ACZ51779
ATGGATAAGCTTGCCGACCTCAATTACACATTGAGTGTAATCACTTTAATGAATGACACATTGCATTCTATAATTCAGGATCCTGGAATGGCGTATTTTCCATATATTGCATCTGTTCTAACAGTTTTGTTCACATTACATAAAGCTTCAATTCCAACCATGAAAATAGCATTGAAAACATCAAAATGTTCATATAAAGTGATTAAATATTGTATAGTCACGATTATTAATACTCTTTTAAAATTGGCTGGATATAAAGAACAGGTTACTACTAAAGACGAAATTGAGCAACAGATGGACAGAATTGTTAAAGAGATGAGACGTCAGCTGGAGATGATTGATAAATTAACTACTCGTGAGATTGAACAGGTTGAATTACTTAAACGTATACATGACAACCTGATAACTAGATCAGTTGACGTTATAGATATGTCGAAGGAATTCAATCAGAAAAACATTAAAACGCTAGATGAATGGGAGAGTGGAAAGAATCCATATGAACCGTCAGAAGTGACTGCATCCATG
>AGE98872
ATGGATAAGCTTGCCGACCTCAACTACACATTGAGTGTGATCACTTTAATGAATGACACATTACATTCTATAATTCAGGATCCTGGAATGGCGTATTTTCCATATATTGCATCTGTTCTAACAGTTTTGTTCACATTACATAAAGCTTCAATTCCAACCATGAAAATAGCATTGAAAACATCAAAATGTTCATATAAAGTAATTAAATATTGTACAGTCACGATCATTAATACTCTTTTAAAATTGGCAGGATATAAAGAACAGGTTACTACTAAAGACGAAATTGAGCAACAGATGGATAGAATCGTTAAAGAAATGAGACGTCAGTTGGAAATGATTGATAAATTAACTACTCGTGAAATTGAACAAGTTGAATTACTTAAACGTATACATGACAACCTGATAACTAGACCAGTTGACGTTATAGATATGTCGAAGGAATTTAATCAGAAGAATATCAAAACGCTAGATGAATGGGAAAGTGGAAAAAATCCATATGAACCGGCAGAAGTGACTGCATCCATG
>AGE46919
ATGGAAAAGTTTACCGACCTCAACTACACATTGAGTGTAATCACTTTAATGAATAGTACATTACATACAATACTAGAGGATCCAGGAATGGCGTATTTTCCTTATATTGCATCTGTCCTGACAGTTTTGTTTACATTACACAAAGCGTCAATTCCAACAATGAAAATAGCATTGAAGACGTCGAAATGTTCGTATAAAGTAGTAAAGTATTGCATTGTAACAATCCTTAATACATTATTAAAGTTAGCGGGTTACAAAGAACAAATTACTACTAAAGATGAAATAGAAAAACAAATGGACAGAGTTGTTAAAGAAATGAGACGTCAATTAGAGATGATTGATAAACTAACTACACGTGAGATTGAACAAGTCGAATTACTTAAACGCATCTACGATAAATTAATAGTGCGATCAACTGATGAGATAGATATGGCAAAAGAAATTAATCAAAAGAACGTAAGAACGCTAGAAGAGTGGGAGAGCGGAAAAAATCCTTATGAACCAAAAGAAGTGACTGCAGCAATG
>AFJ68216
ATGGATAAGCTTGCCGACCTCAACTACACATTGAGTGTAATCACTTTAATGAATGACACATTGCATTCTATAATTCAAGATCCTGGAATGGCGTATTTTCCATATATTGCATCTGTTCTAACAGTGTTGTTCACACTACATAAAGCTTCAATTCCAACCATGAAAATAGCATTGAAAACATCAAAATGTTCATATAAAGTGATTAAATATTGTATAGTCACGATCATTAATACTCTTTTAAAATTGGCTGGATATAAAGAGCAGGTTACTACAAAAGACGAAATTGAGCAACAAATGGACAGAATTGTTAAAGAGATGAGACGTCAGTTGGAGATGATTGATAAATTAACTACTCGTGAAATTGAACAGGTTGAATTGCTTAAACGTATACATGACAACCTGGTAACTAGACCAGTTGACGTTATAGATATGTCGAAGGAATTCAATCAGAAAAACATCAAAACGCTAGATGAATGGGAGAGTGGAAAAAATCCATATGAACCGTCAGAAGTGACTGCATCCATG
>AGE47422
ATGGAAAAGCTTACCGACCTCAATTACACATTGAGTGTAATCACTCTAATGAACAGTACATTGCATACAATACTGGAAGACCCAGGGATGGCATATTTTCCTTACATTGCATCTGTCCTGACAGTCTTGTTCACACTGCATAAAGCGTCAATTCCGACGATGAAAATTGCACTAAAGACGTCAAAATGCTCGTATAAGGTGGTGAAGTATTGCATTGTAACAATTTTTAATACATTATTGAAACTAGCAGGTTATAAAGAACAGATCACTACCAAAGATGAAATAGAAAAGCAAATGGACAGAGTTGTTAAAGAAATGAGACGTCAGTTGGAAATGATTGATAAGTTAACTACACGTGAAATTGAGCAAGTTGAATTACTTAAACGTATTTATGATAAATTGGTGGTGCGATCAACTGACGAGATAGATATGACAAAAGAAATCAATCAAAAAAACGTGAAAACGCTAGAAGAGTGGGAAAGTGGGAAAAATCCTTATGAACCAAAGGAAGTGACTGCAGCAATG
>AGE98717
ATGGATAAGCTTGCCGACCTCAACTACACATTGAGTGTAATCACTTTAATGAATGACACATTGCATTCTATAATTCAAGATCCTGGAATGGCGTATTTTCCATATATTGCATCTGTTCTAACAGTTTTGTTCACATTACATAAAGCTTCAATTCCAACCATGAAAATAGCATTGAAAACATCAAAATGTTCATATAAAGTGATTAAATATTGTATAGTCACGATCATTAATACTCTTTTAAAATTGGCTGGATATAAAGAGCAGGTTACTACAAAAGACGAAATTGAACAACAGATGGACAGAATTGTTAAAGAGATGAGACGTCAGCTGGAGATGATTGATAAACTAACTACTCGTGAAATTGAACAGGTTGAATTGCTTAAACGTATACATGACAACCTGATAACTAGACCAGTTGACGTTATAGATATGTCGAAGGAATTCAATCAGAAAAACATCAAAACGCTAGATGAATGGGAGAGTGGAAAAAATCCATATGAACCGTCAGAAGTGACTGCATCCATG
>AEK69641
ATGGATAAGCTTGCCGACCTCAACTATACATTGAGTGTAATCACTTTAATGAATGACACATTGCATTCTATAATTCAAGATCCTGGAATGGCGTATTTTCCATATATTGCATCTGTTCTAACAGTTTTGTTCACATTACATAAAGCTTCAATTCCAACCATGAAAATAGCATTGAAAACATCAAAATGTTCATATAAAGTGATTAAATATTGTATAGTCACAATCATTAATACTCTTTTAAAATTGGCTGGATATAAAGAGCAGGTTACTACAAAAGACGAAATTGAGCAACAGGTGGACAGAATGGTTAAAGAGATGAGACGTCAGCTAGATATGATTGATAAACTAACTACTCGTGAAATTGAACAGGTTGAATTACTTAAACGTATACATGACAACCTGATAGCTAAACCAGTTGACGTTATAGATATGTCGAAGGAATTCAATCAGAAAAATATCAAAACGCTAGATGAATGGGAGAGTGGAAAAAATCCATATGAACCGTCAGAAGTGACTGCATCCATG
>AEK69642
ATGGATAAGCTTGCCGACCTCAACTACACATTGAGTGTAATCACTTTAATGAATGACACATTGCATTCTATAATTCAAGATCCTGGAATGGCGTATTTTCCATACATTGCATCTGTTCTAACAGTTTTATTCACATTACATAAAGCTTCAATTCCAACCATGAAAATAGCATTGAAAACATCAAAATGTTCATATAAAGTGATTAAATATTGTATAGTCACAATCATTAATACTCTTTTAAAATTAGCTGGATATAAAGAGCAGGTTACTACAAAAGACGAAATTGAGCAACAGATGGACAGAATTGTTAAAGAGATGAGACGTCAGCTAGATATGATTGATAAACTAACTACTCGTGAAATTGAACAGGTTGAATTACTTAAACGTATACATGACAACCTGATAGCTAAACCAGTTGACGTTATAGATATGTCGAAGGAATTCAATCAGAAAAATATCAAAACGCTAGATGAATGGGAGAGTGGAAAAAATCCATATGAACCGTCAGAGGTGACTGCATCCATG
>AEK69643
ATGGATAAACTTGCCGACCTCAACTACACATTGAGTGTAATCACTTTAATGAATGACACATTACATTCTATAATTCAGGATCCTGGAATGGCGTATTTTCCATATATTGCATCTGTTCTAACAGTTTTGTTCACATTACATAAAGCTTCAATTCCAACAATGAAAATAGCATTAAAAACATCAAAATGTTCATACAAAGTGATCAAATACTGTATAGTCACAATTGTTAATACTCTTTTAAAATTGGCAGGATATAAAGAACAAGTCACCACTAAAGACGAAATTGAGCAACAGATGGATAGAATTGTAAAAGAGATGAGACGTCAGTTGGAGATGATTGATAAATTAACTACTCGTGAAATTGAACAAGTTGAATTGCTTAAACGTATACATGACAACTTAATAACTAGATCGGTTGACACTATAGATATGACGAAGGAATTTAATCAGAAGAATATAAAAACGCTAGATGAATGGGAGAACGGAAAAAATCCATATGAACCGATAGAAGTGACTGCATCTATG
>AEK69644
ATGGATAAGCTTGCCGACCTCAACTATACATTGAGTGTAATCACTTTAATGAATGACACATTGCATTCTATAATTCAAGATCCTGGAATGGCGTATTTTCCATATATTGCATCTGTTCTAACAGTTTTGTTCACATTACATAAAGCTTCAATTCCAACCATGAAAATAGCATTGAAAACATCAAGATGTTCATATAAAGTGATTAAATATTGTATAGTCACAATCATTAATACTCTTTTAAAATTGGCTGGATATAAAGAGCAGGTTACTACAAAAGACGAAATTGAGCAACAGATGGACAGAATTGTTAAAGAGATGAGACGTCAGCTAGATATGATTGATAAACTAACTACTCGTGAAATTGAACAGGTTGAATTACTTAAACGTATACATGACAACCTGATAGCTAAACCAGTTGACGTTATAGATATGTCGAAGGAATTCAATCAGAAAAATATCAAAACGCTAGATGAATGGGAGAGTGGAAAAAATCCATATGAACCGTCAGAAGTGACTGCATCCATG
>AEK69645
ATGGATAAGCTTGCCGACCTTAACTACACGTTGAGTGTAATCACTTTAATGAATGACACACTACATTCTATAATTCAGGATCCAGGAATGGCGTATTTTCCATATATTGCATCTGTTCTAACAGTTTTGTTCACACTACATAAAGCTTCAATTCCAACAATGAAAATAGCATTGAAAACATCAAAATGTTCATATAAGGTAATCAAATACTGTATAGTCACTATCATTAATACTCTTTTAAAATTGGCAGGATATAAAGAACAGGTCACTACTAAAGACGAAATTGAGCAACAGATGGACAGAATTATTAAAGAGATGAGACGTCAGTTGGAAATGATTGATAAATTAACTACTCGTGAAATTGAACAAGTTGAATTGCTTAAACGCATACATGATAATCTGATAACTAAACCAGTTGACGTTATAGATATGTCTAAGGAATTTAATCAGAAGAATATCAAAACGCTAGATGAGTGGAATAGTGGAAAAAATCCATACGAACCGACAGAAGTGACTGCATCAATG
>ACZ52138
ATGGATAAGCTTGCCGACCTCAACTACACATTGAGTGTAATCACTTTAATGAATGACACATTACATTCCATAATTCAAGATCCTGGAATGGCGTATTTTCCATATATTGCATCTGTTCTAACAGTTTTATTTACGTTACATAAAGCTTCAATTCCAACCATGAAAATAGCGTTGAAAACATCAAAATGTTCATATAAAGTTATTAAATATTGTATAGTCACGATCATTAACACCCTTTTAAAATTGGCTGGATATAAAGAGCAGGTTACTACCAAAGACGAAATTGAACAACAGATGGACAGGATTGTTAAAGAGATGAGACGTCAGCTGGAAATGATTGATAAACTAACTACTCGTGAAATTGAACAAGTTGAATTGCTTAAACGTATACATGATAACCTAATAACTAGAACAGTTGACGTTATAGATATGTCGAAGGAATTCAATCAGAAAAACATCAAAACGCTAGATGAATGGGAGAGTGGAAAGAATCCATATGAACCATCAGAAGTGACTGCATCCATG
>ACY07080
ATGGATAAGCTTGCCGACCTCAACTACACATTGAGTGTAATCACTTTAATGAATGACACATTGCATTCTATAATTCAAGATCCTGGAATGGCATATTTTCCATATATTGCATCTGTTCTAACAGTTTTGTTTACATTACATAAAGCTTCAATTCCAACCATGAAAATAGCATTGAAAACATCAAAATGTTCATATAAAGTAATTAAATATTGTATAGTCACAATCATTAATACTCTTTTAAAATTGGCTGGATATAAAGAGCAGGTTACTACAAAAGATGAAATTGAGCAACAGATGGACAGAATTGTTAAAGAGATGAGACGTCAGCTAGATATGATTGATAAACTAACTACTCGTGAAATTGAACAGGTTGAATTACTTAAACGTATACATGACAATCTGATAGCTAAACCAATTGACGTTATAGATATGTCGAAGGAATTCAATCAGAAAAATATCAAAACGCTAGATGAATGGGAAAGTGGAAAAAATCCATATGAACCGTCAGAAGTGACTGCATCCATG
>ACY07081
ATGGATAAACTTGCCGACCTCAACTACACATTGAGTGTAATCACTTTAATGAATGACACATTACATTCTATAATTCAGGATCCTGGAATGGCGTATTTTCCATATATTGCATCTGTTCTAACAGTTTTGTTCACATTACATAAAGCTTCAATTCCAACAATGAAAATAGCATTAAAAACATCAAAATGTTCATACAAAGTGATCAAATACTGTATAGTCACAATTGTTAATACTCTTTTAAAATTGGCAGGATGTAAAGAACAAGTCACCACTAAAGACGAAATTGAGCAACAGATGGATAGAATTGTAAAAGAGATGAGACGTCAGCTGGAGATGATTGATAAATTAACTACTCGTGAAATTGAACAAGTTGAATTGCTTAAACGTATACATGACAACTTAATAACTAGACCGGTTGACACTATAGATATGACGAAGGAATTTAATCAGAAGAATATAAAAACGCTAGATGAATGGGAGAACGGAAAAAATCCATATGAACCGATAGAAGTGACTGCATCTATG
>ACZ52030
ATGGATAAGCTTGCCGACCTCAACTACACATTGAGTGTAATCACTTTAATGAATGACACATTGCATTCTATAATTCAGGATCCTGGAATAGCGTATTTTCCATATATTGCATCTGTTCTAACAGTTTTGTTCACATTACATAAAGCTTCAATTCCAACCATGAAAATAGCGTTAAAAACATCAAAATGTTCATATAAAGTGATTAAACATTGTATGGTCACGATCATTAATACTCTTTTAAAATTGGCTGGATATAAAGAACAGGTTACTAATAAAGACGAAATTGAGCAACAGATGGATAGAATTGTTAAAGAAATGAGACGTCAGCTGGAGATGATTGATAAACTAACTACTCGTGAAATTGAACAGGTTGAATTGCTTAAAAGTATACATGACAACTTGATAACTAGACCAGTTGACGTTATAGATATGTCAAAGGAATTCAATCAGAAAAACATCAAAACGCTAGATGAATGGGAGAATGGAAAAAATCCATATGAATCATCAGAGGTGACTGCATCCATG
>AGE47386
ATGGAAAAGTTTACCGACCTCAACTACACATTGAGTGTAATCACTTTAATGAATAGTACATTACATACAATACTAGAGGATCCAGGAATGGCGTATTTTCCTTATATTGCATCTGTCCTGACAGTTTTGTTTACATTACACAAAGCGTCAATTCCAACAATGAAAATAGCATTGAAGACGTCAAAATGTTCGTATAAAGTAGTAAAGTATTGTATTGTAACGGTTCTTAATACATTATTAAAGTTAGCAGGTTACAAAGAACAAATTACTACTAAAGATGAAATAGAAAAACAAATGGACAGAGTTGTTAAAGAAATGAGACGTCAGTTAGAGATGATTGATAAACTAACTACACGTGAAATTGAACAAGTTGAATTACTTAAACGCATCTACGATAAATTAATAGTGCGATCGACTGATGAAATAGATATGACAAAAGAAATTAATCAAAAGAACGTAAGAACGCTAGAAGAGTGGGAGAGCGGGAAAAATCCTTATGAACCAAAAGAAGTGACTGCAGCGATG
>AGF86144
ATGGAAAAGCTTACCGACCTCAACTATACATTGAGTGTAATCACTCTAATGAACGACACATTGCACACGATACTTGAAGATTCAGGGATGGCGTATTTTCCTTATATAGCATCTGTCCTAACAGTTTTGTTTACGTTGCATAAAGCATCTATTCCAACAATGAAAATTGCTCTAAAGACATCCAAATGTTCATACAAAGTGGTGAAGTATTGTATCGTGACAATTTTCAATACGTTATTGAAATTGGCAGGTTATAAAGAGCAGATTACCACAAAAGACGAGATAGAAAAACAGATGGACAGAGTAGTCAAAGAGATGAGACGTCAGCTAGAAATGATTGATAAATTGACTACACGTGAAATTGAACAAGTGGAATTGCTGAAACGTATTTACGATAAATTGATGATACGAACAGCGGACGAGATGGATATGACGAAAGAAATCAATCAAAAGAACGTGAGAACGCTAGAAGAATGGGAAAATGGGAAAAATCCTTATGAACCAAAAGAAGTGACTGCAGCAATG
>AFJ68265
ATGGATAAGCTTGCCGACCTCAACTACACATTGAGTGTAATCACTTTAATGAATGACACATTGCATTCTATAATTCAAGATCCTGGAATGGCGTATTTTCCATATATTGCATCTGTTCTAACAGTGTTGTTCACACTACATAAAGCTTCAATTCCAACCATGAAAATAGCATTGAAAACATCAAAATGTTCATATAAAGTGATTAAATATTGTATAGTCACGATCATTAATACTCTTTTAAAATTGGCTGGATATAAAGAGCAGGTTACTACAAAAGACGAAATTGAGCAACAAATGGACAGAATTGTTAAAGAGATGAGACGTCAGTTGGAGATGATTGATAAATTAACTACTCGTGAAATTGAACAGGTTGAATTGCTTAAACGTATACATGACAACCTGGTAACTAGACCAGTTGACGTTATAGATATGTCGAAGGAATTTAATCAGAAAAACATCAAAACGCTAGATGAATGGGAGAGTGGAAAAAATCCATATGAACCGTCAGAAGTGACTGCATCCATG
>ACH97437
ATGGAAAAGCTTACCGACCTCAATTATACATTGAGTGTAATCACTCTTATGAATGATACATTGCATACTATAATGGAAGATCCTGGAATGGCGTATTTTCCATACATTGCTTCTGTTCTGACTGTATTATTTACTCTACATAAAGCTTCACTTCCAACGATGAAGATTGCTCTAAAAACATCAAGGTGTTCTTACAAAGTCATTAAATACTGTATAGTATCGATTTTTAATACTCTACTAAAACTAGCTGGATACAAAGAACAAATAACAACTAAGGATGAGATTGAAAAGCAGATGGACAGAGTTGTGAAAGAAATGAGACGTCAACTAGAAATGATTGATAAATTGACGACTAGAGAAATAGAACAAATAGAACTTCTAAAGAGAATTTATGATATGCTAATAGCGACGTCAGTTGATAAAATAGATATGACACAAGAATTCAACCAAAAGCATTTTAAAACGCTAAACGAATGGGCAGAAGGTGAAAATCCATATAAGCCAAAAGAAGTGACTGCATCTTTG
>AGE47063
ATGGAAAAGCTTACCGACCTCAACTATACATTGAGTGTAATCACTCTAATGAACAGCACATTGCACACGATACTTGAGGATCCAGGAATGGCGTATTTTCCCTATATAGCATCTGTCCTAACAGTTTTGTTCACGTTGCACAAAGCATCTATTCCAACAATGAAAATTGCATTGAAGACGTCCAAGTGTTCATATAAAGTAGTGAAGTATTGTATTGTGACGATTTTCAATGCGTTGTTGAAATTGGCAGGTTATAAAGAACAGATTACCACTAAAGATGAGATAGAAAAGCAAATGGACAGGGTAGTCAAAGAGATGAGACGTCAGCTAGAAATGATTGATAAGTTGACTACACGTGAAATTGAGCAGGTGGAATTACTAAAACGCATTCACGATAAGTTGATGATACGAGCAGTAGACGAAATAGATATGACGAAGGAAATTAACCAAAAGAACGTGAAAACGCTAGAAGAATGGGAAAATGGAAAAAATCCTTATGAACCAAAAGAAGTGACTGCAGCAATG
>AGF85881
ATGGAAAAGCTTACCGACCTCAACTATACATTGAGTGTAATCACTCTAATGAACGACACATTGCACACGGTACTTGAAGATTCAGGGATGGCGTATTTTCCTTATATAGCATCTGTCCTAACAGTTTTGTTTACGTTGCATAAAGCATCTATTCCAACAATGAAAATTGCTCTAAAGACATCCAAATGTTCATACAAAGTGGTGAAGTATTGTATCGTGACAATTTTCAATACGTTATTGAAATTGGCAGGTTATAAAGAGCAGATTACCACAAAAGACGAGATAGAAAAACAGATGGACAGAGTAGTCAAAGAGATGAGACGTCAGCTAGAAATGATTGATAAATTGACTACACGTGAAATTGAACAAGTGGAATTGCTGAAACGTATTTACGATAAATTGATGATACGAACAGCGGACGAGATGGATATGACGAAAGAAATCAATCAAAAGAACGTGAGAACGCTAAAAGAATGGGAAAATGGGAAAAATCCTTATGAACCAAAAGAAGTGACTGCAGCAATG
>AGH16207
ATGGATAAGCTTGCCGACCTCAACTACACATTGAGTGTAATCACTTTAATGAATGACACATTGCATTCTATAATTCAAGATCCTGGAATGGCGTATTTTCCATATATTGCATCTGTTCTAACAGTTTTGTTCACATTACATAAAGCTTCAATTCCAACCATGAAAATAGCATTGAAAACATCAAAATGTTCGTATAAAGTGATTAAATATTGTATAGTCACAATCATTAATACTCTTTTAAAATTGGCTGGATATAAAGAGCAGGTTACTACAAAAGACGAAATTGAGCAACAGATGGATAGAATTGTTAAAGAGATGAGACGTCAGCTAGATATGATTGATAAACTAACTACTCGTGAAATTGAACAGGTTGAATTACTTAAACGTATACATGATAACCTGATAGCTAAACCAGTTGACGTTATAGATATATCGAAGGAATTCAATCAGAAAAACATCAAAACGCTAGATGAATGGGAGAGTGGAAAAAATCCATATGAACCGTCAGAAGTGACTGCATCTATG
>AEB79447
ATGGATAAGCTTGCCGACCTCAACTACACATTGAGTGTAATCACTTTAATGAATGACACATTGCATTCTATAATTCAAGATCCTGGAATGGCGTATTTTCCATATATTGCATCTGTTCTAACAGTTTTGTTCACATTACATAAAGCTTCAATTCCAACCATGAAAATAGCATTGAAAACATCAAAATGTTCGTATAAAGTGATTAAATATTGTATAGTCACAATCATTAATACTCTTTTAAAATTGGCTGGATATAAAGAGCAGGTTACTACAAAAGACGAAATTGAGCAACAGATGGATAGAATTGTTAAAGAGATGAGACGTCAGCTAGATATGATTGATAAACTAACTACTCGTGAAATTGAACAGGTTGAATTACTTAAACGTATACATGATAACCTGATAGCTAAACCAGTTGACGTTATAGATATGTCGAAGGAATTCAATCAGAAAAACATCAAAACGCTAGATGAATGGGAGAGTGGAAAAAATCCATATGAACCGTCAGAAGTGACTGCATCCATG
>AET43467
ATGGAAAAGTTTACCGACCTCAACTACACATTAAGTGTAATCACTTTAATGAATAGTACATTACATACAATATTAGAGGATCCAGGAATGGCGTATTTTCCTTATATTGCATCTGTCCTGACAGTTTTGTTTACATTACACAAAGCATCAATTCCAACAATGAAAATAGCATTGAAGACGTCAAAATGTTCTTATAAAGTAGTAAAATATGGTATTGTAACGATTCTTAATACATTATTGAAGTTAGCAGGTTACAAAGAACAAATTACTACTAAAGATGAAATAGAAAAACAAATGGACAGAGTCGTTAAAGAAATGAGACGTCAGTTAGAGATGATTGATAAACTGACTACACGTGAAATTGAACAAGTTGAATTACTTAAACGCATCTACGATAAATTAATAGTACGATCGACTGATGAGATGGATATGACAAAAGAAATTAATCAAAAGAACGTAAGAACGCTAGAAGAGTGGGAGAGCGGAAAGAATCCTTATGAACCAAAAGAAGTGACTGCATTGATG
>AGE47566
ATGGAAAAGCTTACCGACCTCAACTACACATTGAGTGTAATCACTCTAATGAACAGTACACTACATACAATACTAGAGGATCCAGGGATGGCGTATTTTCCTTATATTGCATCTGTCCTAACGGTTTTGTTCACATTGCATAAAGCATCAATTCCAACAATGAAAATAGCATTGAAAACGTCAAAATGTTCGTATAAAGTAGTAAAGTATTGTATTGTAACAATTTTTAACACGTTACTGAGACTAGCAGGTTATAAAGAGCAGATAACTACTAAAGATGAAATAGAAAAACAAATGGACAGAGTCGTTAAAGAAATGAGACGTCAGCTGGAAATGATTGATAAACTGACTACACGTGAAATTGAGCAAGTAGAGCTACTTAAACGTATATATGATAAATTGATAGTGCAATCAATTGGCGAGATAGACATGACGAAAGAAATTAATCAAAAGAACGTGAAAACGCTAGAAGAATGGGAGAGTGGAAGAAATCCTTATGAACCGAAAGAAGTGACTGCAGCAATG
>AGE98705
ATGGATAAGCTTGCCGACCTCAACTATACATTGAGTGTAATCACTTTAATGAATGACACATTGCATTCTATAATTCAAGATCCTGGAATGGCATATTTTCCATATATTGCATCTGTTCTAACAGTTTTGTTCACATTACATAAAGCTTCAATTCCAACCATGAAAATAGCATTGAAAACATCAAAATGTTCATATAAAGTGATTAAATATTGTATAGTCACGATCATTAATACTCTTTTAAAATTGGCTGGATATAAAGAGCAAGTTACTACAAAAGACGAAATTGAGCAACAGATGGACAGAATTGTTAAAGAGATGAGACGTCAGCTGGATATGATTGATAAACTAACTACTCGTGAAATTGAACAGGTTGAATTGCTTAAACGTATACATGACAACCTGATAACTAGACCAGTTGACGTTATAGATATGTCGAAGGAATTCAATCAGAAAAACATCAAAACGCTAGATGAATGGGAGAGTGGAAAAAATCCATATGAACCGTCGGAAGTGACTGCATCCATG
>ACZ51982
ATGGATAAGCTTGCTGGCCTCAACTACACATTGAGTGTAATCACTTTAATGAATGACACATTGCATTCTATAATTCAGGATCCTGGAATGGCGTATTTTCCATATATTGCATCTGTTCTAACAGTTTTGTTCACATTACATAAAGCTTCAATTCCAACCATGAAAATAGCATTGAAAACATCAAAATGTTCATATAAAGTGATTAAATGTTGTATAGTCACGATCATTAATACTCTTTTAAAATTGGCTGGATATAAAGAGCAGGTTACTACTAAAGATGAAATTGAGCAACAGATGGACAGAATTGTTAAAGAGATGAGACGTCAGCTGGAGATGATTGATAAACTAACTACTCGTGAAATTGAACAGGTTGAATTACTTAAGCGTATACATGATAACCTGATAATTAAACCAGTTGACGTTATAGATATGTCGAAGGAATTCAATCAGAAAAACATCAAAACGCTAGATGAATGGGAGAGTGGAAAAAATCCATATGAACCGTTAGAAGTGACTGCATCCATG
>AGE47363
ATGGAAAAGCTTACCGACCTCAACTACACATTGAGTGTAATCACTCTAATGAACAGTACACTACATACAATACTGGAGGATCCAGGGATGGCGTATTTTCCCTATATTGCATCTGTCCTAACGGTTTTGTTCACATTGCATAAAGCATCAATTCCAACGATGAAAATAGCGTTGAAAACGTCAAAATGTTCGTATAAAGTAGTAAAGTATTGTATTGTAACAATTTTTAACACATTACTGAAACTAGCAGGTTATAAAGAGCAGATAACTACTAAAGATGAAATAGAAAAACAAATGGACAGAGTCGTTAAAGAAATGAGACGTCAGCTGGAAATGATTGATAAACTGACTACACGTGAAATTGAGCAAGTAGAGCTACTTAAACGTATATATGATAAATTGATGGTGCAATCAATTGGCGAGATAGACATGACGAAAGAAATTAATCAAAAGAACGTGAAAACGCTAGAAGAATGGGAGAGTGGAAGAAATCCTTATGAACCGAAAGAAGTGACTGCAGCAATG
>AEK69639
ATGGATAAGCTTGCCGACCTTAACTACACGTTGAGTGTAATCACTTTAATGAATGACACACTACATTCTATAATTCAGGATCCAGGAATGGCGTATTTTCCATATATTGCATCTGTTCTAACAGTTTTGTTCACACTACATAAAGCTTCAATTCCAACAATGAAAATAGCATTGAAAACATCAAAATGTTCATATAAGGTGATCAAATACTGTATAGTCACGATCATTAATACTCTTTTAAAATTGGCAGGATATAAAGAACAGGTCACTACTAAAGACGAAATTGAACAACAGATGGACAGAATTGTTAAAGAGATGAGACGTCAGTTGGAAATGATTGATAAATTAACTACTCGTGAAATTGAACAAGTTGAATTGCTTAAGCGCATACATGATAATCTGATAACTAAACCAGTTGACGTTATAGATATGTCTAAGGAATTTAATCAGAAGAATATCAAAACGCTAGATGAGTGGAATAGTGGAAAAAATCCATATGAACCGACAGAAGTGACTGCATCAATG
>AGE99579
ATGGATAAGCTTGCCGACCTCAACTACACATTGAGTGTAATCACTTTAATGAATGACACATTGCATTCTATAATTCAAGATCCTGGAATGGCGTATTTTCCATATATTGCATCTGTTCTAACAGTTTTGTTCACATTACATAAAGCTTCAATTCCAACCATGAAAATAGCATTGAAAACATCAAAATGTTCATATAAAGTGATTAAATATTGTATAGTCACGATCATTAATACTCTTTTAAAATTGGCTGGATATAAAGAGCAGGTTACTACAAAAGACGAAATTGAGCAACAGATGGACAGAATTGTTAAAGAGATGAGACGTCAGCTGGATATGATTGATAAACTAACTACTCGTGAAATTGAACAGGTTGAATTGCTTAAACGTATACATGACAACCTGATAACTAGACCAGTTGACGTCATAGATATGTCGAAGGAATTCAATCAGAAAAACATCAAAACGCTAGATGAATGGGAGAGTGGAAAAAATCCATATGAACCGTCAGAAGTGACTGCATCCATG
>AGE47410
ATGGAAAAGCTTACCGACCTCAACTACACATTGAGTGTAATCACTCTAATGAACAGTACACTACATACAATACTAGAGGATCCGGGGATGGCGTATTTTCCTTATATTGCATCTGTCCTAACGGTTTTGTTCACATTGCATAAAGCATCAATTCCAACAATGAAAATAGCATTGAAAACGTCAAAATGTTCGTATAAAGTAGTAAAGTATTGTATTGTAACAATTTTTAACACGTTACTGAGACTAGCAGGTTATAAAGAGCAGATAACTACTAAAGATGAAATAGAAAAACAAATGGACAGAGTCGTTAAAGAAATGAGACGTCAGCTGGAAATGATTGATAAACTGACTACACGTGAAATTGAGCAAGTAGAGCTACTTAAACGTATATATGATAAATTGATAGTGCAATCAATTGGCGAAATAGACATGACGAAAGAAATTAATCAAAAGAACGTGAAAACGCTAGAAGAATGGGAGAGTGGAAGAAATCCTTATGAACCGAAAGAAGTGACTGCAGCAATG
>AEB79473
ATGGATAAGCTTGCCGACCTCAACTACACATTGAGTGTAATCACTTTAATGAATGACACATTGCATTCTATAATTCAAGATCCTGGAATGGCGTATTTTCCATATATTGCATCTGTTCTAACAGTGTTGTTCACACTACATAAAGCTTCAATTCCAACCATGAAAATAGCATTGAAAACATCAAAATGTTCATATAAAGTGATTAAATATTGTATAGTCACGATCATTAATACTCTTTTAAAATTGGCTGGATATAAAGAGCAGGTTACTACAAAAGACGAAATTGAGCAACAGATGGACAGAATTGTTAAAGAGATGAGACGTCAGTTGGAGATGATTGATAAATTAACTACTCGTGAAATTGAACAGGTTGAATTGCTTAAACGTATACATGACAACCTGGTAACTAGACCAGTTGACGTTATAGATATGTCGAAGGAATTCAATCAGAAAAACATCAAAACGCTAGATGAATGGGAGAGTGGAAAAAATCCATATGAACCGTCAGAAGTGACTGCATCCATG
>AGH68970
ATGGATAAGCTTGCCGACCTCAACTACACATTGAGTGTAATCACTTTAATGAATGACACATTGCATTCTATAATTCAAGATCCTGGAATGGCGTATTTTCCATACATTGCATCTGTTCTAACAGTTTTGTTCACATTACATAAAGCTTCAATTCCAACCATGAAAATAGCATTGAAAACATCAAAATGTTCATATAAAGTGATTAAATATTGTATAGTCACAATCATTAATACTCTTTTAAAATTGGCTGGATATAAAGAGCAGGTTACTACAAAAGACGAAATTGAGCAACAGATGGACAGAATTGTTAAAGAGATGAGACGTCAGCTAGATATGATTGATAAACTAACTACTCGTGAAATTGAACAGGTTGAATTACTTAAACGTATACATGACAACCTGATAGCTAAACCAGTTGACGTTATAGATATGTCGAAGGAATTCAATCAGAAAAATATCAAAACGCTAGATGAATGGGAGAGTGGAAAAAATCCATATGAACCGTCAGAAGTGACTGCATCCATG
>AGE99198
ATGGATAAGCTTGCCGACCTCAACTACACATTGAATGTAATCACTTTAATGAATGACACATTGCATTCTATAATTCAAGATCCTGGAATGGCGTATTTTCCATATATTGCATCTGTTCTAACAGTTTTGTTCACATTACATAAAGCTTCAATTCCAACCATGAAAATAGCATTGAAAACATCAAAATGTTCATATAAAGTGATTAAATATTGTATAGTCACGATCATTAACACTCTTTTAAAATTGGCTGGATATAAAGAGCAGGTTACTACAAAAGACGAAATTGAGCAACAGATGGACAGAATTGTTAAAGAGATGAGACGTCAGCTGGATATGATTGATAAACTAACTACTCGTGAAATTGAACAGGTTGAATTGCTTAAACGTATACATGACAACCTGATAACTAGACCAGTTGACGTCATAGATATGTCGAAGGAATTCAATCAGAAAAACATCAAAACGCTAGATGAATGGGAGAGTGGAAAAAATCCATATGAACCGTTAGAAGTGACTGCATCCATG
>ACY01382
ATGGATAAGCTTGCCGACCTCAATTACACATTGAGTGTAATCACTTTAATGAATGACACATTACATTCTATAATTCAAGATCCTGGAATGGCGTATTTTCCATATATTGCATCTGTTCTAACAGTTTTGTTCACATTACATAAAGCTTCAATTCCAACCATGAAAATAGCATTGAAAACATCAAAATGTTCATATAAAGTGATTAAATATTGTATAGTCACAATCATTAATACTCTTTTAAAATTGGCTGGATATAAAGAGCAGGTTACTACAAAAGACGAAATTGAGCAACAGATGGACAGAATTGTTAAAGAGATGAGACGTCAACTAGATATGATTGATAAACTAACTACTCGTGAAATTGAACAGGTTGAATTGCTTAAACGTATACATGACAACCTGATGACTAAACCAGTTGACGTTATAGATATGTCGAAGGAATTTAATCAGAAAAATATCAGAACGCTAGATGAATGGGAAAGTGGAAGAAATCCATATGAACCGTCAGAAGTGACTGCATCCATG
>ADK46721
ATGGATAAACTTGCCGACCTCAACTACACATTGAGTGTGATCACTTTAATGAATGACACATTACATTCCATAATTCAAGATCCTGGAATGGCGTATTTTCCATATATTGCATCTGTTCTAACAGTTTTATTTACGTTACATAAAGCTTCAATTCCAACCATGAAAATAGCGTTGAAAACATCAAAATGTTCATATAAAGTTATTAAATATTGTATAGTCACGATCATTAACACCCTTTTAAAATTGGCTGGATATAAAGAGCAGGTTACTACTAAAGACGAAATTGAACAACAGATGGACAGGATTGTTAAAGAGATGAGACGTCAGCTGGAGATGATTGATAAACTAACTACTCGTGAAATTGAACAGGTTGAATTACTTAAACGTATACATGATAACCTGATAACTAGAACAGTTGACGTTATAGATATGTCGAAGGAATTCAATCAGAAAAACATCAAAACGCTAGATGAATGGGAGAGTGGAAAGAATCCATATGAACCGTCAGAAGTGACTGCTTCCATG
>ACU87633
ATGGATAAGCTTGCCGACCTCAACTACACATTGAGTGTAATCACTTTAATGAATGACACATTGCATTCTATAATTCAAGATCCTGGAATGGCGTATTTTCCATATATTGCATCTGTTCTAACAGTTTTGTTCACATTACATAAAGCTTCAATTCCAACCATGAAAATAGCATTGAAAACATCAAAATGTTCATATAAAGTGATTAAATATTGTATAGTCACAATCATTAATACTCTTTTAAAATTGGCTGGATATAAAGAGCAGGTTACTACAAAAGACGAAATTGAGCAACAGATGGACAGAATTGTTAAAGAGATGAGACGTCAGCTAGATATGATTGATAAACTAACTACTCGTGAAATTGAACAGGTTGAATTACTTAAACGTATACATGACAAACTGATAGCTAAACCAGTTGATGTTATAGATATGTCGAAGGAATTCAATCAGAAAAATATCAAAACGCTAGATGAATGGGAGAGTGGAAAAAATCCATATGAACCGTCAGAAGTGACTGCATCCATG
>AEG77042
ATGGAAAAGCTTACCGACCTCAATTATACATTGAGTGTAATCACTCTAATGAACAGCACACTGCACACAATACTGGAAGATCCGGGAATGGCGTATTTTCCTTACATCGCATCTGTCCTAACAGTTCTGTTTACACTACATAAGGCGTCAATCCCAACGATGAAAATTGCGCTGAAAACATCAAAGTGTTCATACAAGGTAGTAAAATACTGTATTGTAACAATCTTTAATACGCTATTGAAATTAGCAGGTTATAAAGAACAAATTACTACTAAAGACGAAATAGAAAAGCAAATGGACAGAGTAGTCAAAGAGATGCGACGTCAGTTGGAAATGATTGATAAATTAACTACACGCGAGATTGAGCAAGTTGAGCTGCTTAAATGCATTTATGATAAATTGGTAATACGACCAACTGACGAAATAGATATGACAAAAGAAATTAATCAAAAGAACGTAAGAACGCTAGAAGAGTGGGAAAGTGGGAAAAATCCTTATGAACCAAAAGAAGTGACTGCAGCAATG
>ADK46720
ATGGATAAGCTTGCCGACCTCAACTACACATTGAGTGTAATCACTTTAATGAATGACACATTGCATTCTATAATTCAAGATCCTGGAATGGCGTATTTTCCATATATTGCATCTGTTCTAACAGTTTTGTTCACATTACATAAAGCTTCAATTCCAACCATGAAAATAGCATTGAAAACATCAAAATGTTCATATAAAGTGATTAAATATTGTATAGTCACGATCATTAATACTCTTTTAAAATTGGCTGGATATAAAGAGCAGGTTACTACAAAAGACGAAATTGAGCAACAGATGGACAGAATTGTTAAAGAGATGAGACGTCAGCTGGAGATGATTGATAAACTAACTACTCGTGAAATTGAACAGGTTGAATTGCTTAAACGTATACATGACAACCTGATAACTAGACCAGTTGACGTTATAGATATGTCGAAGGAATTCAATCAGAAAAACATCAAAACGCTAGATGAATGGGAGAGTGGAAAAAATCCATATGAACCGTCAGAAGTGACTGCATCCATG
>AGE45367
ATGGAAAAGTTTACCGACCTCAACTACACATTGAGTGTAATCACTCTAATGAACAGTACACTACATACAATACTAGAGGATCCAGGGATGGCGTATTTTCCCTATATTGCATCTGTCCTAACGGTTTTGTTCACATTGCATAAAGCATCAATTCCAACGATGAAAATAGCATTGAAAACGTCAAAATGTTCGTATAAAGTAGTAAAGTATTGTATTGTAACAATTTTTAACACATTACTGAAACTAGCAGGTTATAAAGAGCAGATAACTACTAAAGATGAAATAGAAAAACAAATGGACAGAGTCGTTAAAGAAATGAGACGTCAGCTGGAAATGATTGATAAACTGACTACACGTGAAATTGAGCAAGTAGAGCTACTTAAACGTATATATGATAAATTGATGGTACAATCAATTGGCGAGATAGACATGACGAAAGAAATTAATCAAAAGAACGTGAAAACGCTAGAAGAATGGGAGAGTGGAAGAAATCCTTATGAACCAAAAGAAGTGACTGCAGCAATG
>ACY01377
ATGGATAAGCTTGCCGACCTCAATTACACATTGAGTGTAATCACTTTAATGAATGACACATTACATTCTATAATTCAAGATCCTGGAATGGCGTATTTTCCATATATTGCATCTGTTCTAACAGTTTTGTTCACATTACATAAAGCTTCAATTCCAACCATGAAAATAGCATTGAAAACATCAAAATGTTCATATAAAGTGATTAAATATTGTATAGTCACAATCATTAATACTCTTTTAAAATTGGCTGGATATAAAGAGCAGGTTACTACAAAAGACGAAATTGAGCAACAGATGGACAGAATTGTTAAAGAGATGAGACGTCAACTAGATATGATTGATAAACTAACTACTCGTGAAATTGAACAGGTTGAATTGCTTAAACGTATACATGACAACCTGATGACTAAACCAGTTGACGTTATAGATATGTCGAAGGAATTTAATCAGAAAAATATCAGAACGCTAGATGAATGGGAAAGTGGAAGAAATCCATATGAACCGTCAGAAGTGACTGCATCCATG
>ADK46722
ATGGATAAGCTTGCCGACCTCAACTACACATTGAGTGTGATCACTTTAATGAATGACACATTACATTCCATAATTCAAGATCCTGGAATGGCGTATTTTCCATATATTGCATCTGTTTTAACAGTTTTGTTTACGTTACATAAAGCTTCAATTCCAACCATGAAAATAGCATTGAAAACATCAAAATGTTCATATAAAGTTATTAAATATTGTATAGTCACGATCATTAACACCCTTTTAAAATTGGCTGGATATAAAGAACAGGTTACTACTAAAGACGAAATTGAACAACAGATGGACAGGATTGTTAAAGAGATGAGACGTCAGCTGGAGATGATTGATAAACTAACTACTCGTGAAATTGAACAGGTTGAATTGCTTAAACGTATACATGATAACCTGATAACTAGAACAGTTGACGTTATAGATATGTCGAAGGAATTCAATCAGAAAAACATCAAAACGCTAGATGAATGGGAAAGTGGAAAGAATCCATATGAACCGTCAGAAGTGACTGCATCCATG
>AGE98521
ATGGATAAGCTTGCCGACCTCAACTACACATTGAGTGTGATCACTTTAATGAATGACACATTACATTCTATAATTCAGGATCCTGGAATGGCGTATTTTCCATATATTGCATCTGTTCTAACAGTTTTGTTCACATTACATAAAGCTTCAATTCCAACCATGAAAATAGCATTGAAAACATCAAAATGTTCATATAAAGTAATTAAATATTGTACAGTCACGATCATTAATACTCTTTTAAAATTGGCAGGATATAAAGAACAGGTTACTACTAAAGACGAAATTGAGCAACAGATGGATAGAATCGTTAAAGAAATGAGACGTCAGTTGGAAATGATTGATAAATTAACTACTCGTGAAATTGAACAAGTTGAATTACTTAAACGTATACATGACAACCTGATAACTAGACCAGTTGACGTTATAGATATGTCGAAGGAATTTAATCAGAAGAATATCAAAACGCTAGATGAATGGGAGAGTGGAAAAAATCCATATGAACCGGCAGAAGTGACTGCATCCATG
>AGH16256
ATGGATAAGCTTGCCGACCTCAACTACACATTGAGTGTAATCACTTTAATGAATGACACATTGCATTCTATAATTCAGGACCCTGGAATGGCGTATTTTCCATATATTGCATCTGTTCTAACAGTGTTGTTCACATTACATAAAGCTTCAATTCCAACAATGAAAATAGCATTAAAAACGTCAAAATGTTCATACAAAGTGATCAAGTATTGTATAGTCACAATTATTAATACTCTTTTAAAATTGGCAGGATATAAAGAACAAGTTACTACTAAAGACGAAATTGAGCAACAGATGGATAGAATTGTAAAAGAGATGAGACGTCAGCTGGAGATGATTGATAAATTAACTACTCGTGAAATTGAACAAGTTGAATTGCTTAAACGTATACATGACAATTTAATAACTAGACCAGTTGACATTATAGATATGACGAAGGAATTTAATCAGAAGAATATAAAAACGCTAGATGAGTGGGAGAGCGGAAAGAATCCATATGAACCGATAGAAGTGACTGCATCCATG
>BAF97936
ATGGATAAGCTTGCTGACCTTAACTACACATTGAGTGTAATCACTTTAATGAATGACACATTACATTCTATAATTCAGGATCCTGGAATGGCGTATTTTCCATATATTGCATCTGTTCTAACAGTTTTGTTCACATTACATAAAGCTTCAATTCCAACAATGAAAATAGCATTAAAAACATCAAAATGTTCATACAAAGTGATCAAATACTGTATAGTCACAATTGTTAATACTCTTTTAAAATTGGCAGGATATAAAGAACAAGTCACCACTAAAGACGAAATTGAGCAACAGATGGATAGAATTGTAAAAGAGATGAGACGTCAGCTGGAGATGATTGATAAATTAACTACTCGTGAAATTGAACAAGTTGAATTGCTTAAACGTATACATGACAACTTAATAACTAGACCGGTTGACACTATAGATATGACGAAGGAATTCAATCAGAAGAATATAAAAACGCTAGATGAATGGGAGAACGGAAAAAATCCATACGAACCGATAGAAGTGACTGCATCTATG
>BAF97931
ATGGAAAAGTTTACCGACCTCAACTACACATTGAGTGTAATCACTTTAATGAATAGCACATTACATACAATACTAGAGGATCCAGGAATGGCGTATTTTCCTTATATTGCATCTGTCCTGACAGTTTTATTTACATTACACAAAGCGTCAATTCCAACGATGAAAATAGCATTGAAGACGTCAAAATGTTCGTATAAAGTAGTAAAGTATTGCATTGTGACAATCCTTAATACATTATTAAAGTTAGCAGGTTACAAAGAACAAATTACTACTAAAGATGAAATGGAAAAACAAATGGACAGAGTTGTTAAAGAAATGAGACGTCAATTAGAAATGATTGATAAACTAACTACACGTGAAATTGAACAAGTCGAATTACTTAAACGCATCTACGATAAATTAATAGTGCGATCAACTGATGAGATAGATATGACAAAAGAAATTAATCAAAAGAACGTAAGAACGCTAGAAGAGTGGGAGAGCGGAAAAAATCCTTATGAACCAAAAGAAGTGACTGCAGCGATG
>AGS43849
ATGGAAAAGCTTACCGACCTCAACTATACATTGAATGTGATCACTTTATTGAACAGTACATTGCATACAATATTGGAGGATCCAGGGATGGCGTACTTTCCTTACATTGCATCTGTCCTAACAGTTTTATTCGCATTACACAAAGCGTCGATTCCAACGATGAAAATTGCCTTAAGAACATCAAAATGTTCGTATAAAGTGATAAAGTATTGTATTGTAACAATTTTCAATACGCTACTAAAGTTAGCAGGCTATAAAGAACAGATTACTACTAAAGATGAAATAGAAAAACAAATGGATAGAGTAGTTAAAGAAATGAGACGTCAGTTAGAGATGATTGATAAATTGACTACACGTGAAATTGAACAAGTAGAATTACTTAAACGTATTTATGATAAACTGATGATACGGCCAACAGACGAAATAGATATGACGAAAGAAATCAATCAAAAGAACGTGAAAACGCTAGAAGAATGGGAAAATGGAAAGAATCCTTATGAATCAAAAGAAGTGACTGCAGCAATG
>BAF97933
ATGGAAAAGTTTACCGACCTCAACTACACATTGAGTGTAATCACTTTAATGAATAGTACATTACATACAATACTAGAGGATCCAGGAATGGCGTATTTTCCTTATATTGCATCTGTCCTGACAGTTTTGTTTACATTACACAAAGCGTCAATTCCAACAATGAAAATAGCATTGAAGACGTCAAAATGTTCGTATAAAGTAGTAAAGTATTGTGTTGTAACGATTCTTAATACATTATTAAAGTTAGCAGGTTACAAAGAACAAATTACTACTAAAGATGAAATAGAAAAACAAATGGACAGAGTCGTTAAAGAAATGAGACGTCAGTTAGAGATGATTGATAAACTAACTACACGTGAAATTGAACAAGTTGAATTACTTAAACGCATCTACGATAAATTAATAGTGCGATCGACTGATGAGATAGATATGACAAAAGAAATTAATCAAAAGAACGTAAGAACGCTAGAAGAGTGGGAGAGCGGGAAAAATCCTTATGAACCAAAAGAAGTGACTGCAGCGATG
>BAF97932
ATGGAAAAGTTTACCGACCTCAACTACACATTGAGTGTAATCACTTTAATGAATAGTACATTACACACAATACTAGAGGATCCAGGAATGGCGTATTTTCCTTATATTGCATCTGTCCTGACAGTTTTGTTTACATTACACAAAGCGTCAATTCCAACAATGAAAATAGCATTGAAAACGTCAAAGTGTTCGTATAAAGTAGTAAAGTATTGTATTGTAACGATTCTTAATACATTATTAAAGTTAGCAGGTTACAAAGAACAAATTACTACTAAAGATGAAATAGAAAAACAAATGGACAGAGTCGTTAAAGAAATGAGACGTCAATTAGAGATGATTGATAAACTAACTACACGTGAAATTGAACAAGTTGAATTACTTAAATGCATCTACGATAAATTAATAGTGCGATCGACTGATGAGATAGATATGACAAAAGAAATTAATCAAAAGAACGTAAGAACGCTAGAAGAGTGGGAGAGCGGGAAAAATCCTTATGAACCAAAAGAAGTGACTGCAGCGATG
>AGE47518
ATGGAAAAGTTTACCGACCTCAACTACACATTGAGTGTAATCACTTTAATGAATAGTACATTACATACAATACTAGAGGATCCAGGAATGGCGTATTTTCCTTATATTGCATCTGTCCTGACAGTTTTGTTTACATTACACAAAGCGTCAATTCCAACAATGAAAATAGCATTGAAGACGTCGAAATGTTCGTATAAAGTAGTAAAGTATTGCATTGTAACAATCCTTAATACATTATTAAAGTTAGCGGGTTACAAAGAACAAATTACTACTAAAGATGAAATAGAAAAACAAATGGACAGAGTTGTTAAAGAAATGAGACGTCAATTAGAGATGATTGATAAACTAACTACACGTGAGATTGAACAAGTCGAATTACTTAAACGCATCTACGATAAATTAATAGTGCGATCAACTGATGAGATAGATATGGCAAAAGAAATTAATCAAAAAAACGTAAGAACGCTAGAAGAGTGGGAGAGCGGAAAAAATCCTTATGAACCAAAAGAAGTGACTGCAGCAATG
>AGF86327
ATGGAAAAGCTTACCGACCTCAACTATACATTGAGTGTAATCACTCTAATGAACAGCACATTGCACACGATACTTGAGGATCCAGGGATGGCGTATTTTCCTTATATAGCATCTGTCCTAACAGTTTTGTTCATGTTGCACAAAGCATCTATTCCAACAATGAAAATTGCACTGAAGACGTCCAAATGTTCATATAAAATGGTGAAGTATTGTATTGTGACGATTTTCAATACGTTGTTGAAATTGGCAGGTTATAAAGAACAGATTACTACTAAAGATGAGATAGAAAAGCAAATGGACAGGGTAGTCAAAGAGATGAGACGTCAGCTAGAAATGATTGATAAGTTGACTACACGTGAAATTGAGCAGGTGGAATTGCTAAAACGCATTCACGATAAATTGATGATACGAACAGTAGACGAAATAGATATGACGAAGGAAATTAACCAAAAGAACGTGAGAACGCTAGAAGAATGGGAAAATGGAAGAAATCCTTATGAACCAAAAGAAGTGACTGCAGCAATG
>AGE98357
ATGGATAAGTTTGCCGACCTCAACTACACATTGAGTGTGATCACTTTAATGAATGACACATTACATTCCATAATTCAAGATCCTGGAATGGCGTATTTTCCATATATTGCATCTGTTCTAACAGTTTTATTTACGTTACATAAAGCTTCAATTCCAACCATGAAAATAGCGTTGAAAACATCAAAATGTTCATATAAAGTTATTAAATATTGTATAGTCACGATCATTAACACCCTTTTAAAATTGGCTGGATATAAAGAGCAGGTTACTACTAAAGACGAAATTGAACAACAGATGGACAGGATTGTTAAAGAGATGAGACGTCAGCTGGAGATGATTGATAAACTAACTACTCGTGAAATTGAACAGGTTGAATTGCTTAAACGTATACATGATAACCTAATAACTAGAACAGTTGACGTTATAGATATGTCGAAGGAATTCAATCAGAAAAACATCAAAACGCTAGATGAATGGGAGAGTGGAAAGAATCCATATGAACCGTCAGAAGTGACTGCATCCATG
>ACJ66747
ATGGATAAGCTTGCCGACCTCAACTACACATTGAGTGTAATCACTTTAATGAATGACACATTACATTCTATAATTCAGGACCCTGGAATGGCGTATTTTCCATATATTGCATCTGTTCTAACGGTTTTGTTCACATTACATAAAGCTTCAATTCCAACAATGAAAATAGCATTAAAAACATCAAAATGTTCATACAAAGTGATCAAGTATTGTATAGTCACAATTATTAATACTCTTTTAAAATTGGCAGGGTATAAAGAACAAGTTACCACTAAAGATGAAATTGAGCAACAGATGGATAGAATTGTAAAAGAGATGAGACGTCAGCTGGAGATGATCGATAAATTAACTACTCGTGAAATTGAACAAGTTGAATTGCTTAAACGTATACATGACAGTTTAATAACTAGACCAGTTGACATTGTAGATATGACGAAGGAATTTAATCAGAAGAATATAAAAACGCTAGATGAGTGGGAGAACGGAAAAAATCCATATGAACCGATAGAAGTGACTGCATCTATG
>AGE98690
ATGGATAAGCTTGCCGACCTCAACTACACATTGAGTGTAATCACTTTAATGAATGACACATTGCATTCTATAATTCAAGATCCTGGAATGGCGTATTTTCCATATATTGCATCTGTTCTAACAGTTTTATTCACATTACATAAAGCTTCAATTCCAACCATGAAAATAGCATTGAAAACATCAAAATGTTCATATAAAGTGATTAAATATTGTATAGTCACGATCATTAATACTCTTTTAAAATTGGCTGGATATAAAGAGCAGGTTACTACAAAAGACGAAATTGAGCAACAGATGGACAGAATTGTTAAAGAGATGAGACGTCAGCTGGATATGATTGATAAATTAACTACTCGTGAAATTGAACAGGTTGAATTGCTTAAACGTATACATGACAACCTGATAACTAGACCAGTTGACGTCATAGATATGTCGAAGGAATTCAATCAGAAAAACATCAAAACGCTAGATGAATGGGAGAGTGGAAAAAATCCATATGAACCGTCAGAAGTGACTGCATCCATG
>AFK27432
ATGGATAAACTTGCCGACCTCAACTACACATTGAGTGTAATCACTTTAATGAATGACACATTACATTCTATAATTCAAGATCCTGGAATGGCGTATTTTCCATATATTGCATCTGTTCTAACAGTTTTGTTCACATTACATAAAGCTTCAATTCCAACAATGAAAATAGCATTAAAAACATCGAAATGTTCATACAAAGTGATCAAATACTGTATAATCACAATTGTTAATACTCTTTTAAAATTGGCAGGATATAAAGAACAAGTCACCACTAAAGACGAAATTGAGCAACAGATGGATAGAATTGTAAAAGAGATGAGACGTCAGCTGGAGATGATTGATAAATTAACTACTCGTGAAATTGAACAAGTTGAATTGCTTAAACGTATACATGACAACTTAATAACTAGACCGGTTGACACTATAGATATGACGAAGGAATTCAATCAGAAGAATATAAAAACGCTAGATGAATGGGAGAACGGAAAAAATCCATATGAACCGATAGAAGTGACTGCATCTATG
>AFK27433
ATGGATAAGCTTGCCGACCTCAACTACACATTGAATGTAATCACTTTAATGAATGACACATTACATTCGATCATTCAAGATCCAGGAATGGCGTATTTTCCATACATTGCATCTGTTCTGACTGTTTTGTTTACTCTACATAAAGCATCAATTCCAACAATGAAGATAGCGTTAAAAACGTCAAAGTGTTCGTTCAAAGTAATCAAATATTGTATGGTTACAATCATTAATACTCTTTTAAAGTTGGCTGGTTACAAAGAACAGGTTACTACTAAGGATGAAATTGAACAACAGATGGACAGAATTGTTAAAGAGATGAGACGTCAACTGGAGATGATTGACAAATTGACAACTCGTGAAATTGAGCAGGTTGAATTACTTAAGCGTATATATGATAAATTAGCTGTTAGACCAGTTGACACTATAGATATGTCGAAAGAATTTAATCAGAAGAATGTTAGAACGCTAGATGAATGGGAAAGCGGAAAAAATCCATATGAACCATCAGAAGTGACTGCGTCCATG
>AGE99506
ATGGATAAGCTTGCCGACCTCAACTACACATTGAGTGTGATCACTTTAATGAATGACACATTACATTCCATAATTCAAGATCCTGGAATGGCGTATTTTCCATATATTGCATCTGTCCTAACAGTTTTGTTTACGTTACATAAAGCTTCAATTCCAACCATGAAAATAGCATTGAAAACATCAAAATGTTCATATAAAGTGATTAAATATTGTATAGTCACGATCATTAACACCCTTTTAAAATTGGCTGGATATAAAGAGCAGGTTACTACTAAAGACGAAATTGAACAACAGATGGACAGGATTGTTAAAGAGATGAGACGTCAGCTGGAGATGATTGATAAACTAACTACTCGTGAAATTGAACAGGTTGAATTGCTTAAACGTATACATGATAATCTGATAACTAGAACAGTTGACGTTATAGATATGTCGAAGGAATTCAATCAGAAAAACATCAAAACGCTAGATGAATGGGAGAGTGGAAAGAATCCATATGAACCGTCAGAAGTGACTGCATCCATG
>AFK27431
ATGGATAAACTTGCCGACCTCAACTACACATTGAGTGTAATCACTTTAATGAATGACACATTACATTCTATAATTCAAGATCCTGGAATGGCGTATTTTCCATATATTGCATCTGTTCTAACAGTTTTGTTCACATTACATAAAGCTTCAATTCCAACAATGAAAATAGCATTAAAAACATCAAAATGTTCATATAAAGTGATCAAATACTGTATAGTCACAATTGTCAATACTCTTTTAAAATTGGCAGGATATAAAGAACAAGTCACCACTAAAGACGAAATTGAGCAACAGATGGATAGAATTGTAAAAGAGATGAGACGTCAGCTGGAGATGATTGATAGGTTAACTACTCGTGAAATTGAACAAGTTGAATTGCTTAAACGTATACATGATAACTTAATAATTAGACCAGTTGACACTATAGATATGACGAAGGAATTTAATCAGAAGAATATAAAAACGCTAGATGAATGGGAGAACGGAAAAAATCCATATGAACCGATAGAGGTGACTGCATCTATG
>ACY01365
ATGGATAAACTTGCCGACCTCAACTACACATTGAGTGTAATCACTTTAATGAATGACACATTGCATTCTATAATTCAGGATCCTGGAATGGCGTATTTTCCATATATTGCATCTGTTCTAACAGTTTTGTTCACATTACATAAAGCTTCAATTCCAACAATGAAAATAGCATTAAAAACATCAAAATGTTCATACAAAGTAATCAAATACTGTATAGTCACAATTGTTAATACTCTTTTAAAATTGGCAGGATATAAAGAACAAGTCACCACTAAAGACGAAATTGAGCAACAGATGGATAGAATTGTAAAAGAGATGAGACGTCAGCTGGAGATGATTGATAAATTAACTACTCGTGAAATTGAACAAGTTGAATTGCTTAAACGTATACATGACAACTTAATAACTAGACCGGTTGACACTATAGATATGACGAAGGAATTTAATCAGAAGAATATAAAAACGCTAGATGAATGGGAGAACGGAAAAAATCCATATGAACCGATAGAAGTGACTGCATCTATG
>AEK64442
ATGGATAAGCTTGCCGACCTCAACTACACATTGAGTGTAATCACTTTAATGAATGACACATTGCATTCTATAATTCAAGATCCTGGAATGGCGTATTTTCCATATATTGCATCTGTTCTAACAGTTTTATTCACATTACATAAAGCTTCAATTCCAACCATGAAAATAGCATTGAAAACATCAAAATGTTCATATAAAGTGATTAAATATTGTATAGTCACGATTATTAATACTCTTTTAAAATTGGCTGGATATAAAGAGCAAGTTACTACAAAGGACGAAATTGAGCAACAGATGGACAGAATTGTTAAAGAGATGAGACGTCAGTTAGAGATGATTGATAAACTAACTACTCGTGAAATTGAACAGGTTGAATTGCTTAAACGTATACATGACAATCTGATAACTAGACCAGCTGACGTTATAGATATGTCGAAGGAATTCAATCAGAAAAACATTAAAACGCTAGATGAATGGGAGAGTGGAAAAAATCCATATGAACCGTCAGAAGTGACTGCATCCATG
>ACY01367
ATGGATAAACTTGCCGACCTCAACTACACATTGAGTGTAATCACTTTAATGAATGACACATTGCATTCTATAATTCAGGATCCTGGAATGGCGTATTTTCCATATATTGCATCTGTTCTAACAGTTTTGTTCACATTACATAAAGCTTCAATTCCAACAATGAAAATAGCATTAAAAACATCAAAATGTTCATACAAAGTGATCAAATACTGTATAGTCACAATTGTTAATACTCTTTTAAAATTGGCAGGATATAAAGAACAAGTCACCACTAAAGACGAAATTGAGCAACAGATGGATAGAATTGTAAAAGAGATGAGACGTCAGCTGGAGATGATTGATAAATTAACTACTCGTGAAATTGAACAAGTTGAATTACTTAAACGTATACATGACAACTTAATAACTATACCGGTTGACACTATAGATATGACGAAGGAATTTAATCAGAAGAATATAAAAACGCTAGATGAATGGGAGAACGGAAAAAATCCATATGAACCGATAGAAGTGACTGCATCTATG
>ACY01366
ATGGATAAACTTGCCGACCTCAACTACACATTGAGTGTAATCACTTTAATGAATGACACATTGCATTCTATAATTCAGGATCCTGGAATGGCGTATTTTCCATATATTGCATCTGTTCTAACAGTTTTGTTCACATTACATAAAGCTTCAATTCCAACAATGAAAATAGCATTAAAAACATCAAAATGTTCATACAAAGTGATCAAATACTGTATAGTCACAATTGTTAATACTCTTTTAAAATTGGCAGGATATAAAGAACAAGTCACCACTAAAGACGAAATTGAGCAACAGATGGATAGAATTGTAAAAGAGATGAGACGTCAGCTGGAGATGATTGATAAATTAACTACTCGTGAAATTGAACAAGTTGAATTGCTTAAACGTATACATGACAACTTAATAACTATACCGGTTGACACTATAGATATGACGAAGGAATTTAATCAGAAGAATATAAAAACGCTAGATGAATGGGAGAACGGAAAAAATCCATATGAACCGATAGAAGTGACTGCATCTATG
>ACY01361
ATGGATAAGCTTGCCGACCTCAATTACACATTGAGTGTAATCACTTTAATGAATGACACATTGCATTCTATAATTCAGGATCCTGGAATGGCGTATTTTCCATATATTGCATCTGTTCTAACAGTTTTGTTCACATTACATAAAGCTTCAATTCCAACAATGAAAATAGCATTAAAAACATCAAAATGTTCATACAAAGTGATCAAATATTGTATAGTCACAATTGTTAATACTCTTTTAAAATTGGCAGGATATAAAGAACAAGTCACCACTAAAGACGAAATTGAGCAACAGATGGATAGAATTGTAAAAGAGATGAGACGTCAGCTGGAGATGATTGATAAATTAACTACTCGTGAAATTGAACAAGTTGAATTGCTTAAACGTATACATGACAACTTAATAACTAGACCGGTTGACACTATAGATATGACGAAGGAATTTAATCAGAAGAATATAAAAACGCTAGATGAATGGGAGAACGGAAAAAATCCATATGAACCGATAGAAGTGACTGCATCTATG
>ACY01360
ATGGATAAGCTTGCCGACCTCAATTACACATTGAGTGTAATCACTTTAATGAATGACACATTACATTCTATAATTCAAGATCCTGGAATGGCGTATTTTCCATATATTGCATCTGTTCTAACAGTTTTGTTCACATTACATAAAGCTTCAATTCCAACCATGAAAATAGCATTGAAAACATCAAAATGTTCATATAAAGTGATTAAATATTGTATAGTCACAATCATTAATACTCTTTTAAAATTGGCTGGATATAAAGAGCAGGTTACTACAAAAGACGAAATTGAGCAACAGATGGACAGAATTGTTAAAGAGATGAGACGTCAACTAGATATGATTGATAAACTAACTACTCGTGAAATTGAACAGGTTGAATTGCTTAAACGTATACATGACAACCTGATAACTAAACCAGTTGACGTTATAGATATGTCGAAGGAATTCAATCAGAAAAATATCAGAACGCTAGATGAATGGGAAAGTGGAAGAAATCCATATGAACCGTCAGAAGTGACTGCATCCATG
>ACY01363
ATGGATAAACTTGCCGACCTCAACTACACATTGAGTGTAATCACTTTAATGAATGACACATTGCATTCTATAATTCAGGATCCTGGAATGGCGTATTTTCCATATATTGCATCTGTTCTAACAGTTTTGTTCACATTACATAAAGCTTCAATTCCAACAATGAAAATAGCATTAAAAACATCAAAATGTTCATACAAAGTGATCAAATACTGTATAGTCACAATTGTTAATACTCTTTTAAAATTGGCAGGATATAAAGAACAAGTCACCACTAAAGACGAAATTGAGCAACAGATGGATAGAATTGTAAAAGAGATGAGACGTCAGCTGGAGATGATTGATAAATTAACTACTCGTGAAATTGAACAAGTTGAATTGCTTAAACGTATACATGACAACTTAATAACTAGACCGGTTGACACTATAGATATGACGAAGGAATTTAATCAGAAGAATATAAAAACGCTAGATGAATGGGAGAACGGAAAAAATCCATATGAACCGATAGAAGTGACTGCATCTATG
>ACY01362
ATGGATAAACTTGCCGACCTCAACTACACATTGAGTGTAATCACTTTAATGAATGACACATTGCATTCTATAATTCAGGATCCTGGAATGGCGTATTTTCCATATATTGCATCTGTTCTAACAGTTTTGTTCACATTACATAAAGCTTCAATTCCAACAATGAAAATAGCATTAAAAACATCAAAATGTTCATACAAAGTGATCAAATACTGTATAGTCACAATTGTTAATACTCTTTTAAAATTGGCAGGATATAAAGAACAAGTCACCACTAAAGACGAAATTGAGCAACAGATGGATAGAATTGTAAAAGAGATGAGACGTCAGCTGGAGATGATTGATAAATTAACTACTCGTGAAATTGAACAAGTTGAATTGCTTAAACGTATACATGACAACTTAATAACTAGACCGGTTGACACTATAGATATGACGAAGGAATTTAATCAGAAGAATATAAAAACGCTAGATGAATGGGAGAACGGAAAAAATCCATATGAACCGATAGAAGTGACTGCATCTATG
>ACY01369
ATGGATAAGCTTGCCGACCTCAACTACACATTGAGTGTAATCACTTTAATGAATGACACATTGCATTCTATAATTCAAGATCCTGGAATGGCATATTTTCCATATATTGCATCTGTTCTAACAGTTTTGTTTACATTACATAAAGCTTCAATTCCAACCATGAAAATAGCATTGAAAACATCAAAATGTTCATATAAAGTAATTAAATATTGTATAGTCACAATCATTAATACTCTTTTAAAATTGGCTGGATATAAAGAGCAGGTTACTACAAAAGATGAAATTGAGCAACAGATGGACAGAATTGTTAAAGAGATGAGACGTCAGCTAGATATGATTGATAAACTAACTACTCGTGAAATTGAACAGGTTGAATTACTTAAACGTATACATGACAATCTGATAGCTAAACCAATTGACGTTATAGATATGTCGAAGGAATTCAATCAGAAAAATATCAAAACGCTAGATGAATGGGAAAGTGGAAAAAATCCATATGAACCGTCAGAAGTGACTGCATCCATG
>ACY01368
ATGGATAAACTTGCCGACCTCAACTACACATTGAGTGTAATCACTTTAATGAATGACACATTACATTCTATAATTCAGGATCCTGGAATGGCGTATTTTCCATATATTGCATCTGTTCTAACAGTTTTGTTCACATTACATAAAGCTTCAATTCCAACAATGAAAATAGCATTAAAAACATCAAAATGTTCATACAAAGTGATCAAATACTGTATAGTCACAATTGTTAATACTCTTTTAAAACTGGCAGGATATAAAGAACAAGTTACCACTAAAGACGAAATTGAGCAACAGATGGATAGAATTGTAAAAGAGATGAGACGTCAGCTGGAGATGATTGATAAATTAACTACTCGTGAAATTGAACAAGTTGAATTGCTTAAACGTATACATGACAACTTAATAACTAGACCGGTTGACACTATAGATATGACGAAGGAATTTAATCAGAAGAATATAAAAACGCTAGATGAATGGGAGAACGGAAAAAATCCATATGAACCGATAGAAGTGACTGCATCTATG
>AGH16296
ATGGATAAGCTTGCCGACCTCAACTACACATTGAGTGTAATCACTTTAATGAATGACACATTGCATTCTATAATTCAAGATCCTGGAATGGCKTATTTTCCATATATTGCATCTGTTCTAACAGTTTTGTTCACATTACATAAAGCTTCAATTCCAACCATGAAAATAGCATTGAAAACATCAAAATGTTCGTATAAAGTGATTAAATATTGTATAGTCACAATCATTAATACTCTTTTAAAATTGGCTGGATATAAAGAGCAGGTTACTACAAAAGACGAAATTGAGCAACAGATGGATAGAATTGTTAAAGAGATGAGACGTCAGCTAGATATGATTGATAAACTAACTACTCGTGAAATTGAACAGGTTGAATTACTTAAACGTATACATGATAACCTGATAGCTAAACCAGTTGACGTTATAGATATATCGAAGGAATTCAATCAGAAAAACATCAAAACGCTAGATGAATGGGAGAGTGGAAAAAATCCATATGAACCGTCAGAAGTGACTGCATCTATG
>AGE98418
ATGGATAAGCTTGCCGACCTCAACTACACATTGAGTGTGATCACTTTAATGAATGACACATTACATTCTATAATTCAGGATCCTGGAATGGCGTATTTTCCATATATTGCATCTGTTCTAACAGTTTTGTTCACATTACATAAAGCTTCAATTCCAACCATGAAAATAGCATTGAAAACATCAAAATGTTCATATAAAGTAATTAAATATTGTACAGTCACGATCATTAATACTCTTTTAAAATTGGCAGGATATAAAGAACAGGTTACTACTAAAGACGAAATTGAGCAACAGATGGATAGAATCGTTAAAGAAATGAGACGTCAGTTGGAAATGATTGATAAATTAACTACTCGTGAAATTGAACAAGTTGAATTACTTAAACGTATACATGACAACCTGATAACTAGACCAGTTGACGTTATAGATATGTCGAAGGAATTTAATCAGAAGAATATCAAAACGCTAGATGAATGGGAGAGTGGAAAAAATCCATATGAACCGGCAGAAGTGACTGCATCCATG
>ACN18214
ATGGAAAAGCTTACCGACCTCAACTACACATTGAGTGTAATCACTCTAATGAACAGTACGTTGCACACAATATTGGAGGATCCGGGAATGGCATATTTTCCTTACATTGCATCTGTCCTAACAGTTTTATTCACATTACATAAAGCATCAATTCCTACAATGAAAATTGCATTGAAAACATCAAAATGTTCATACAAAGTAATAAAATATTGTATTGTAACGATATTTAACACGCTACTGAAGTTGGCGGGTTACAAAGAACAAATAACTACTAAAGATGAGATTGAGAAACAAATGGACAGAGTTGTAAAAGAAATGAGACGTCAGTTGGAAATGATTGACAAGTTGACTACACGTGAAATAGAACAAGTTGAATTACTAAAACGCATTCATGATAGATTGATGGTGCGGCCGATTGACGAAATAGACATGACGAAAGAAATTAATCAAAAGAATATAAAAACGATAGAAGAATGGGGAAATGGAAAAAATCCATATGAACCAAAAGAAGTGACTGCAGCAATG
>BAF97930
ATGGAAAAGCTTACCGACCTCAACTATACATTGAGTGTAATCACTCTAATGAATAGTACACTACACACAATACTAGAGGATCCAGGGATGGCGTATTTTCCTTACATTGCATCTGTCCTAACAGTTTTGTTCACATTGCACAAAGCGTCAATTCCAACGATGAAAATAGCATTGAAGACATCAAAATGTTCATATAAAGTAGTGAAGTATTGTATTGTAACAATTTTCAATACGTTATTGAAACTAGCAGGTTATAAAGAACAGATAACTACTAAAGATGAAATAGAAAAACAAATGGACAGAGTCGTTAAAGAAATGAGACGTCAGTTGGAGATGATTGATAAACTGACTACACGTGAAATTGAGCAAGTAGAGCTACTTAAACGTATCCATGATAAATTGATGGTGCAATCAGCTGGCGAAATAGACATGACAAAAGAAATTAATCAAAAGAACGTGAAAACGCTAGAGGAATGGGAGAGCGGAAGAAATCCTTATGAACCAAAAGAAGTGACTGCAGCAATG
>ACZ51551
ATGGATAAGCTTGCCGACCTCAACTACACATTGAGTGTAATCACTTTAATGAATGACACATTGCATTCTATAATTCAGGATCCTGGAATGGCGTATTTTCCATATATTGCATCTGTTCTAACAGTTTTGTTCACATTACATAAAGCTTCAATTCCAACCATGAAAATAGCGTTAAAAACATCAAAATGTTCATATAAAGTGATTAAACATTGTATGGTCACGATCATTAATACTCTTTTAAAATTGGCTGGATATAAAGAACAGGTTACTAATAAAGACGAAATTGAGCAACAGATGGATAGAATTGTTAAAGAAATGAGACGTCAGCTGGAGATGATTGATAAACTAACTACTCGTGAAATTGAACAGGTTGAATTGCTTAAAAGTATACATGACAACTTGATAACTAGACCAGTTGACGTTATAGATATGTCAAAGGAATTCAATCAGAAAAACATCAAAACGCTAGATGAATGGGAGAATGGAAAAAATCCATATGAATCATCAGAGGTGACTGCATCCATG
>AGE10428
ATGGAAAAGCTTACCGACCTCAACTACACATTGAGTGTAATCACTCTAATGAACAGTACACTACATACAATACTAGAAGATCCAGGGATGGCGTATTTTCCCTATATTGCATCTGTCCTAACGGTTTTGTTCACATTGCATAAGGCATCAATTCCAACGATGAAAATAGCATTGAAAACGTCAAAATGTTCGTATAAAGTAGTAAAGTATTGTATTGTAACAATTTTTAACACGTTACTGAAACTAGCAGGTTATAAAGAGCAGATAACTACTAAAGATGAAATAGAAAAACAAATGGACAGAGTCGTTAAAGAGATGAGACGTCAGCTGGAAATGATTGATAAACTGACTACACGTGAAATTGAGCAAGTAGAGCTACTTAAACGTATATATGATAAATTGATGGTGCAATCAATTGGCGAGATAGACATGACGAAAGAAATTAATCAAAAAAACGTGAAAACGCTAGAAGAATGGGAGAGTGGAAGAAATCCTTATGAACCGAAAGAAGTGACTGCAGCAATG
>AGE98798
ATGGATAAGCTTGCCGACCTCAACTACACATTGAGTGTGATCACTTTAATGAATGACACATTACATTCCATAATTCAAGATCCTGGAATGGCGTATTTTCCATATATTGCATCTGTTCTAACAGTTTTGTTTACGTTACATAAAGCTTCAATTCCAACCATGAAAATAGCATTGAAAACATCAAAATGTTCATATAAAGTTATTAAATATTGTATAGTCACGATCATTAACACCCTTTTAAAATTGGCTGGATATAAAGAGCAGGTTACTACTAAAGACGAAATTGAACAACAGATGGACAGGATTGTTAAAGAGATGAGACGTCAGCTGGAGATGATTGATAAACTAACTACTCGTGAAATTGAACAGGTTGAATTGCTTAAACGTATACATGATAACCTGATAACTAGAACAGTTGACGTTATAGATATGTCGAAGGAATTCAATCAGAAAAACATCAAAACGCTAGATGAATGGGAGAGTGGAAAGAATCCATATGAACCGTTAGAAGTGACTGCATCCATG
>AEK64445
ATGGATAAGCTTGCCGACCTCAACTACACATTGAGTGTAATCACTTTAATGAATGACACATTGCATTCTATAATTCAAGATCCTGGAATGGCGTATTTTCCATATATTGCATCTGTTCTAACAGTTTTGTTCACATTACATAAAGCTTCAATTCCAACCATGAAAATAGCATTGAAAACATCAAAATGTTCGTATAAAGTGATTAAATATTGTATAGTCACAATCATTAATACTCTTTTAAAATTGGCTGGATATAAAGAGCAGGTTACTACAAAAGACGAAATTGAGCAACAGATGGATAGAATTGTTAAAGAGATGAGACGTCAGCTAGATATGATTGATAAACTAACTACTCGTGAAATTGAACAGGTTGAATTACTTAAACGTATACATGATAACCTGATAGCTAAACCAGTTGACGTTATAGATATGTCGAAGGAATTCAATCAGAAAAACATCAAAACGCTAGATGAATGGGAGAGTGGAAAAAATCCATATGAACCGTCAGAAGTGACTGCATCTATG
>AEK69638
ATGGATAAGCTTGCCGACCTCAACTACACATTGAGTGTAATCACTTTAATGAATGACACATTGCATTCTATAATTCAAGATCCTGGAATGGCGTATTTTCCATATATTGCATCTGTTCTAACAGTGTTGTTCACATTACATAAAGCTTCAATTCCAACCATGAAAATAGCATTGAAAACATCAAAATGTTCATATAAAGTGATTAAATATTGTATAGTCACGATCATTAATACTCTTTTAAAATTGGCTGGATATAAAGAGCAGGTTACTACAAAAGACGAAATTGAGCAACAGATGGACAGAATTGTTAAAGAGATGAGACGTCAGTTGGAGATGATTGATAAACTAACTACTCGTGAAATTGAACAGGTTGAATTGCTTAAACGTATACATGACAACCTGGTAACTAGACCAGTTGACGTTATAGATATGTCGAAGGAATTCAATCAGAAAAACATCAAAACGCTAGATGAATGGGAGAGTGGAAAAAATCCATATGAACCGTCAGAAGTGACTGCATCCATG
>BAF97949
ATGGATAAGCTTGCCGACCTTAACTACACATTGAGTGTAATCACTTTAATGAATGACACATTACATTCTATAATTCAGGATCCTGGAATGGCGTATTTTCCATATATTGCATCTGTTCTAACAGTTTTGTTCACATTACATAAAGCTTCAATTCCAACAATGAAAATAGCATTGAAAACATCAAAATGTTCATATAAAGTGATCAAATACTGTATAGTCACGATTATTAATACTCTTTTAAAATTGGCAGGATATAAAGAGCAGGTTACTACTAAAGACGAAATTGAGCAACAGATGGATAGAATTGTAAAAGAGATGAGACGTCAGCTGGAGATGATTGATAAATTAACTACTCGTGAAATTGAACAAGTTGAATTGCTTAAACGTATACATGACAATCTGATAACTAGACCAGTTGACGTTATAGATATGACGAAGGAATTTAATCAGAAAAATATCAAAACGCTAGATGAGTGGGAGAGTGGAAAAAATCCATATGAACCGATAGAAGTGACTGCATCTATG
>ACG50675
ATGGAAAAGCTTACCGACCTCAACTATACATTGAGTGTAATCACTCTGATGAACAGCACGTTGCACACGATACTTGAAGATCCAGGAATGGCGTATTTTCCTTATATAGCATCTGTCCTAACAGTTTTGTTTACGTTGCACAAAGCGTCTATTCCAACAATGAAAATTGCACTAAAGACATCCAAATGTTCATATAAGGTGGTGAAGTATTGTATTGTAACAATTTTCAATACGCTGTTGAAATTGGCAGGTTATAAAGAACAGATTACTACTAAAGATGAAATAGAGAGACAAATGGACAGAGTAGTCAAAGAGATGAGACGTCAGCTAGAAATGATTGATAAGTTGACTACACGTGAGATCGAACAGGTGGAATTGCTGAAACGTATTTACGATAAATTGATGATACGAACGATAGACGAGATAGATATGACGAAAGAAATTAACCAAAAGAACGTGAAAACGCTAAAAGAATGGGAAAATGGAAAGAATCCTTATGAACCAAAAGAAGTGACTGCAGCAATG
>ACG50674
ATGGAAAAGCTTACCGACCTCAACTATACATTGAGTGTAATCACTCTGATGAACAGCACGTTGCACACGATACTTGAAGATCCAGGAATGGCGTATTTTCCTTATATAGCATCTGTCCTAACAGTTTTGTTTACGTTGCACAAAGCGTCTATTCCAACAATGAAAATTGCACTAAAGACATCCAAATGTTCATATAAGGTGGTGAAGTATTGTATTGTAACAATTTTCAATACGCTGTTGAAATTGGCAGGTTATAAAGAACAGATTACTACTAAAGATGAAATAGAGAGACAAATGGACAGAGTAGTCAAAGAGATGAGACGTCAGCTAGAAATGATTGATAAGTTGACTACACGTGAGATCGAACAGGTGGAATTGCTGAAACGTATTTACGATAAATTGATGATACGAACGATAGACGAGATAGATATGACGAAAGAAATTAACCAAAAGAACGTGAAAACGCTAAAAGAATGGGAAAATGGAAAGAATCCTTATGAACCAAAAGAAGTGACTGCAGCAATG
>ABM63449
ATGGATAAGCTTGCCGACCTCAACTACACATTGAGTGTAATCACTTTAATGAATGACACATTACATTCTATAATTCAGGATCCTGGGATGGCGTATTTTCCATATATTGCATCTGTTCTGACAGTTTTATTCACATTACATAAAGCTTCAATTCCAACCATGAAGATAGCATTAAAAACGTCAAAATGTTCGTATAAAGTAATTAAATATTGTATGGTCACAATTATTAATACTCTTTTAAAATTGGCTGGATATAAAGAACAGGTTACTACTAAAGATGAGATTGAGCAACAGATGGACAGAATTGTTAAAGAGATGAGACGTCAGCTGGAAATGATTGATAAACTAACTACTCGTGAAATTGAACAGGTTGAATTACTTAAACGTATACACGACAAACTGATAACTAGACCAGTTGATGTTATAGATATGTCAAAGGAATTTAATCAGAAGAATATTAAAACGCTAGATGAATGGGAAAGTGGAAAAAATCCATATGAACCGTCAGAAGTGACTGCATCCATG
>AGE98555
ATGGATAAGCTTGCCGACCTCAACTACACATTGAGTGTAATCACTTTAATGAATGACACATTGCATTCTATAATTCAAGATCCTGGAATGGCGTATTTTCCATATATTGCATCTGTTCTAACAGTTTTGTTCACATTACATAAAGCTTCAATTCCAACCATGAAAATAGCATTGAAAACATCAAAATGTTCATATAAAGTGATTAAATATTGTATAGTCACGATCATTAATACTCTTTTAAAATTGGCTGGATATAAAGAGCAGGTTACTACAAAAGACGAAATTGAGCAACAGATGGACAGAATTGTTAAAGAGATGAGACGTCAGCTGGAGATGATTGATAAACTAACTACTCGTGAAATTGAACAGGTTGAATTGCTTAAACGTATACATGACAACCTGATAACTAGACCAGTTGACGTTATAGATATGTCGAAGGAATTCAATCAGAAAAACATCAAAACGCTAGATGAATGGGAGAGTGGAAAAAATCCATATGAACCGTCAGAAGTGACTGCATCCATG
>ACY01383
ATGGATAAACTTGCCGACCTCAACTACACATTGAGTGTAATCACTTTAATGAATGACACATTACATTCTATAATTCAGGATCCTGGGATGGCGTATTTTCCATATATTGCATCTGTTCTAACAGTTTTGTTCACATTACATAAAGCTTCAATTCCAACAATGAAAATAGCATTAAAAACATCAAAATGTTCATACAAAGTGATCAAATACTGTATAGTCACAATTGTTAATACTCTTTTAAAATTGGCAGGATGTAAAGAACAAGTCACCACTAAAGACGAAATTGAGCAACAGATGGATAGAATTGTAAAAGAGATGAGACGTCAGCTGGAGATGATTGATAAATTAACTACTCGTGAAATTGAACAAGTTGAATTGCTTAAACGTATACATGACAACTTAATAACTAGACCGGCTGACACTATAGATATGACGAAGGAATTTAATCAGAAGAATATAAAAACGCTAGATGAATGGGAGAACGGAAAAAATCCATATGAACCGATAGAAGTGACTGCATCTATG
>BAF97941
ATGGATAAGCTGGCCGACCTCAACTACACGTTGAGTGTAATCACTTTAATGAATGACACATTGCATTCTATAATTCAGGACCCTGGAATGGCGTATTTTCCATATATTGCATCTGTTCTAACAGTTTTGTTCACATTACATAAAGCTTCAATTCCAACAATGAAAATAGCATTAAAAACGTCAAAATGTTCATATAAAGTGATCAAGTATTGGATAGTCACAATTATTAATACTCTTTTAAAATTGGCGGGATATAAAGAACAAGTTACCACTAAAGACGAAATTGAGCAACAGATGGATAGAATTGTAAAAGAGATGAGACGTCAGCTGGAGATGATTGATAAATTAACTACTCGTGAAATTGAACAAGTTGAATTGCTTAAACGTATACATGACAATTTAATAACTAGACCGGTTGACATTGTAGATATGACGAAGGAATCATATCAGAAGAATCTAAAAACGCTAGATGAGTGGGAGAACGGAAAAAATCCATATGAACCGATAGAAGTGACTGCATCTATG
>BAF97942
ATGGAAAAGTTTACCGTCCTCAACTACACATTGAGTGTAATCACTTTAATGAATAGCACATTACATACAATACTAGAGGATCCAGGAATGGCGTATTTTCCTTATATTGCATCTGTCACGACAGTTTTGATTACATTACACAAAGCGTCAATTCCAACAATGAAAATAGCATTGAAGACGTCAAAATGTTCGTATAAAGTAGTAAAGTATTGCATTGTGACAATCCTTAATACATTATTAAAGTTAGCAGATTACAAAGAACAAATTACTACTAAAGATGAAATAGAAAAACTTATGGACAGAGTTGTTAAAGAAATAAGACGTCAATTAGAGATGATTGATAAACTAACTACACGTGAAATTGAACAAGTCGAATTACTTAAACGCATCTACGATAAATTAATAGTGCGATCAACTGATGAGATAGATATGACAAAAGAAATTAATCAAAAGAACGTAAGAACGCTAGAAGAGTGGGAGAGCGGAAAAAATCCTTATGAACCAAAAGAAGTGACTGCAGCGATG
>ACY01380
ATGGATAAACTTGCCGACCTCAACTACACATTGAGTGTAATCACTTTAATGAATGACACATTACATTCTATAATTCAGGATCCTGGAATGGCGTATTTTCCATATATTGCATCTGTTCTAACAGTTTTGTTCACATTACATAAAGCTTCAATTCCAACAATGAAAATAGCATTAAAAACATCAAAATGTTCATACAAAGTGATCAAATACTGTATAGTCACAATTGTTAATACTCTTTTAAAACTGGCAGGATATAAAGAACAAGTTACCACTAAAGACGAAATTGAGCAACAGATGGATAGAATTGTAAAAGAGATGAGACGTCAGCTGGATATGATTGATAAATTAACTACTCGTGAAATTGAACAAGTTGAATTGCTTAAACGTATACATGACAACTTAATAACTAGACCGGTTGACACTATAGATATGACGAAGGAATTTAATCAGAAGAATATAAAAACGCTAGATGAATGGGAGAACGGAAAAAATCCATATGAACCGATAGAAGTGACTGCATCTATG
>BAF97944
ATGGATAAGCTTGCCGACCTCAACTACACATTGAGTGTAATCACCTTAATGAATGACACATTGCATTCTATAATTCAGGACCCTGGAATGGCGTATTTTCCATATATTGCATCTGTTCTAACAGTGTTGTTCACATTACATAAAGCTTCAATTCCAACAATGAAAATAGCATTAAAAACGTCAAAATGTTCATACAAAGTGATCAAGTATTGTATAGTCACAATTATTAATACTCTTTTAAAATTGGCAGGATATAAAGAACAAGTTACCACTAAAGACGAAATTGAGCAACAGATGGATAGAATTGTAAAAGAGATGAGACGTCAGCTGGAGATGATTGATAAATTAACTACTCGTGAAATTGAACAAGTTGAATTGCTTAAACGTATATATGACAATTTAATAACCAGACCAGTTGACATTGTAGATATGACGAAGGAATTTAATCAGAAGAATATAAAAACGCTAGATGAGTGGGAGAGCGGAAAAAATCCATATGAACCGATAGAGGTGACTGCATCTATG
>BAM73318
ATGGAAAAGTTTACCGACCTCAACTACACATTGAGTGTAATCACTTTAATGAATAGCACATTACACACAATACTAGAGGATCCAGGAATGGCGTATTTTCCTTATATTGCATCTGCCCTGACAGTTTTGTTTACATTACACAAAGCGTCAATTCCAACAATGAAAATAGCATTGAAGACGTCAAAATGTTCGTATAAAGTAGTAAAGTATTGTATTGTAACGATCCTTAATACATTATTAAAGTTAGCAGGTTACAAAGAACAGATTACTACTAAAGATGAAATAGAAAAACAAATGGACAGAGTCGTTAAAGAAATGAGACGTCAATTAGAGATGATTGATAAACTAACTACACGTGAAATTGAGCAAGTTGAATTACTTAAACGTATCTACGATAAATTAATAGTGCGATCGACTGGTGAGATAGATATGACAAAAGAAATTAATCAAAAGAACGTAAGAACGCTAGAAGAGTGGGAGAGCGGAAAAAATCCTTATGAACCAAAAGAAGTGACTGCAGCGATG
>BAF97947
ATGGATAAACTTGCCGACCTCAACTACACATTGAGTGTAATCACTTTAATGAATGACACATTACATTCTATAATTCAGGATCCTGGAATGGCGTATTTTCCATATATTGCATCTGTTCTAACAGTTTTGTTCACATTACATAAAGCTTCAATTCCAACAATGAAAATAGCATTAAAAACATCAAAATGTTCATACAAAGTGATCAAATACTGTATAGTCACAATTGTTAATACTCTTTTAAAATTGGCAGGATATAAAGAACAAGTCACCACTAAAGACGAAATTGAGCAACAGATGGATAGAATTGTAAAAGAGATGAGACGTCAGCTGGAGATGATTGATAAATTAACTACTCGTGAAATTGAACAAGTTGAATTGCTTAAACGTATACATGACAACTTAATAACTAGACCGGTTGACACTATAGATATGACGAAGGAATTCAATCAGAAGAATATAAAAACGCTAGATGAATGGGAGAACGGAAAAAATCCATATGAACCGATAGAAGTGACTGCATCTATG
>AGF85869
ATGGAAAAGCTTACCGACCTCAACTATACATTGAGTGTAATCACTCTAATGAACGACACATTGCACACGATACTTGAAGATTCAGGGATGGCGTATTTTCCTTATATAGCATCTGTCCTAACAGTTTTGTTTACGTTGCATAAAGCATCTATTCCAACAATGAAAATTGCTCTAAAGACATCCAAATGTTCATACAAAGTGGTGAAGTATTGTATCGTGACAATTTTCAATACGTTATTGAAATTGGCAGGTTATAAAGAGCAGATTACCACAAAAGACGAGATAGAAAAACAGATGGACAGAGTAGTCAAAGAGATGAGACGTCAGCTAGAAATGATTGATAAATTGACTACACGTGAAATTGAACAAGTGGAATTGCTGAAACGTATTTACGATAAATTGATGATACGAACAGCGGACGAGATGGATATGACGAAAGAAATCAATCAAAAGAACGTGAGAACGCTAGAAGAATGGGAAAATGGGAAAAATCCTTATGAACCAAAAGAAGTGACTGCAGCAATG
>AGF85903
ATGGAAAAGCTTACCGACCTCAACTATACATTGAGTGTAATCACTCTAATGAACGACACATTGCACACGRTACTTGAAGATTCAGGGATGGCGTATTTTCCTTATATAGCATCTGTCCTAACAGTTTTGTTTACGTTGCATAAAGCATCTATTCCAACAATGAAAATTGCTCTAAAGACATCCAAATGTTCATACAAAGTGGTGAAGTATTGTATCGTGACAATTTTCAATACGTTATTGAAATTGGCAGGTTATAAAGAGCAGATTACCACAAAAGACGAGATAGAAAARCAGATGGACAGAGTAGTCAAAGAGATGAGACGTCAGCTAGAAATGATTGATAAATTGACTACACGTGAAATTGAACAAGTGGAATTGCTGAAACGTATTTACGATAAATTGATGATACGAACAGCGGACGAGATGGATATGACGAAAGAAATCAATCAAAAGAACGTGAGAACRCTAAAAGAATGGGAAAATGGRAAAAATCCTTATGAACCAAAAGAAGTGACTGCAGCAATG
>AGE99386
ATGGATAAGCTTGCCGACCTCAACTACACATTGAATGTAATCACTTTAATGAATGACACATTGCATTCTATAATTCAAGATCCTGGAATGGCGTATTTTCCATATATTGCATCTGTTCTAACAGTTTTGTTCACATTACATAAAGCTTCAATTCCAACCATGAAAATAGCATTGAAAACATCAAAATGTTCATATAAAGTGATTAAATATTGTATAGTCACGATCATTAACACTCTTTTAAAATTGGCTGGATATAAAGAGCAGGTTACTACAAAAGACGAAATTGAGCAACAGATGGACAGAATTGTTAAAGAGATGAGACGTCAGCTGGATATGATTGATAAACTAACTACTCGTGAAATTGAACAGGTTGAATTGCTTAAACGTATACATGACAACCTGATAACTAGACCAGTTGACGTCATAGATATGTCGAAGGAATTCAATCAGAAAAACATCAAAACGCTAGATGAATGGGAGAGTGGAAAAAATCCATATGAACCGTTAGAAGTGACTGCATCCATG
>ACZ51958
ATGGATAAACTTGCTGACCTCAACTACACATTGAGTGTAATCACTTTAATGAATGACACATTGCATTCTATAATTCAGGATCCTGGAATGGCGTATTTTCCATATATTGCATCTGTTCTAACAGTTTTGTTCACATTACATAAAGCTTCAATTCCAACCATGAAAATAGCATTGAAAACATCAAAATGTTCATATAAAGTGATTAAATGTTGTATAGTCACGATCATTAATACTCTTTTAAAATTGGCTGGATATAAAGAGCAGGTTACTACTAAAGATGAAATTGAGCAACAGATGGACAGAATTGTTAAAGAGATGAGACGTCAGCTGGAGATGATTGATAAACTAACTACTCGTGAAATTGAACAGGTTGAATTACTTAAGCGTATACATGATAACCTGATAATTAAACCAGTTGACGTTATAGATATGTCGAAGGAATTCAATCAGAAAAACATCAAAACGCTAGATGAATGGGAGAATGGAAAAAATCCATATGAACCGTTAGAAGTGACTGCATCTATG
>AGE99385
ATGGATAAGCTTGCCGACCTCAACTATACATTGAGTGTGATCACTTTAATGAATGACACATTACATTCCATAATTCAAGATCCTGGAATGGCGTATTTTCCATATATTGCATCTGTTCTAACAGTTTTATTTACGTTACATAAAGCTTCAATTCCAACCATGAAAATAGCGTTGAAAACATCAAAATGTTCATATAAAGTTATTAAATATTGTATAGTCACGATCATTAACACCCTTTTAAAATTGGCTGGATATAAAGAGCAGGTTACTACTAAAGACGAAATTGAACAACAGATGGACAGGATTATTAAAGAGATGAGACGTCAGCTGGAGATGATTGATAAACTAACTACTCGTGAAATTGAACAGGTTGAATTGCTTAAACGTATACATGATAACCTAATAACTAGAACAGTTGACGTTATAGATATGTCGAAGGAATTCAATCAGAAAAACATCAAAACGCTAGATGAATGGGAGAGTGGAAAGAATCCATATGAACCGTCAGAAGTGACTGCATCTATG
>AGE99028
ATGGATAAGCTTGCCGACCTCAACTACACATTGAGTGTAATCACTTTAATGAATGACACATTACATTCTATAATTCAGGATCCTGGAATGGCGTATTTTCCATATATTGCATCTGTACTAACAGTTTTGTTTACGTTACATAAAGCTTCAATTCCAACCATGAAAATAGCATTGAAAACATCAAAATGTTCATATAAAGTGATTAAATATTGTATAGTTACGATCATTAATACTCTTTTAAAATTGGCTGGATATAAAGAACAGGTTACTACTAAAGACGAAATTGAACAACAGATGGACAGAATTGTTAAAGAGATGAGACGTCAGCTGGAGATGATTGATAAACTAACTACTCGTGAAATTGAACAGGTCGAATTGCTTAAACGTATACATGATAACCTGATAACTAGAACAGTTGACGTTATAGATATGTCGAAGGAATTCAATCAGAAAAACATCAAAACGCTAGATGAATGGGAGAGTGGAAAGAATCCATATGAACCGTCAGAAGTGACTGCATCCATG
>CAB89193
ATGGAAAAGTTTACCGACCTCAACTACACATTGAGTGTAATCACTTTAATGAATAGCACATTACATACAATACTAGAGGATCCAGGAATGGCGTATTTTCCTTATATTGCATCTGTCCTGACAGTTTTGTTTACATTACACAAAGCGTCAATTCCAACAATGAAAATAGCATTGAAGACGTCAAAATGTTCGTATAAAGTAGTAAAGTATTGCATTGTGACAATCCTTAATACATTATTAAAGTTAGCAGGTTACAAAGAACAAATTACTACTAAAGATGAAATGGAAAAACAAATGGACAGAGTTGTTAAAGAAATGAAACGTCAATTAGAGATGATTGATAAACTAACTACACGTGAAATTGAACAAGTTGAATTACTTACACGCATCTACGATAAATTAATAGTGCGATCAACTGATGAGATAGATATGACAAAAGAAATTAATCAAAAGAACGTAAGAACGCTAGAAGAGTGGGAGAGCGGAAAAAATCCTTATGAACCAAAAGAAGTGACTGCAGCGATG
>CAB89192
ATGGAAAAGTTTACCGACCTCAACTACACATTGAGTGTAATCACTTTAATGAATAGCACATTACATACAATACTAGAGGATCCAGGAATGGCGTATTTTCCTTATATTGCATCTGTCCTGACAGTTTTGTTTACATTACACAAAGCGTCAATTCCAACAATGAAAATAGCATTGAAGACGTCAAAATGTTCGTATAAAGTAGTAAAGTATTGCATTGTGACAATCCTTAATACATTATTAAAGTTAGCAGGTTACAAAGAACAAATTACTACTAAAGATGAAATAGAAAAACAAATGGACAGAGTTGTTAAAGAAATGAAACGTCAATTAGAGATGATTGATAAACTAACTACACGTGAAATTGAACAAGTCGAATTACTTAAACGCATCTACGATAAATTAATAGTGCGATCAACTGATGAGATAGATATGACAAAAGAAATTAATCAAAAGAACGTAAGAACGCTAGAAGAGTGGGAGAGCGGAAAAAATCCTTATGAACCAAAAGAAGTGACTGCAGCGATG
>CAB89191
ATGGAAAAGTTTACCGACCTCAACTACACATTGAGTGTAATCACTTTAATGAATAGCACATTACATACAATACTAGAGGATCCAGGAATGGCGTATTTTCCTTATATTGCATCTGTCCTGACAGTTTTGTTTACATTACACAAAGCGTCAATTCCAACAATGAAAATAGCATTGAAAACGTCAAAATGTTCGTATAAAGTAGTAAAGTATTGCATTGTGACAATCCTTAATACATTATTAAAGTTAGCAGGTTACAAAGAACAAATTACTACTAAAGATGAAATAGAAAAACAAATGGACAGAGTTGTTAAAGAAATGAGACGTCAATTAGAGATGATTGATAAACTAACTACACGTGAAATTGAACAAGTCGAATTACTTAAACGCATCTACGATAAATTAATAGTGCGATCAACTGATGAGATAGATATGACAAAAGAAATTAATCAAAAGAACGTAAGAACGCTAGAAGAGTGGGAGAGCGGAAAAAATCCTTATGAACCAAAAGAAGTGACTGCAGCGATG
>CAB89190
ATGGATAAGTTTGCCGACCTCAACTACACATTGAGTGTAATCACTTTAATGAATAGCACATTACATACAATACTAGAGGATCCAGGAATGGCGTATTTTCCTTATATTGCATCTGTCCTGACAGTTTTGATTACATTACACAAAGCGTCAATTCCAACAATGAAAATAGCATTGAAGACGTCAAAATGTTCGTATAAAGTAGTAAAGTATTGCATTGTAACGATCCTTAATACATTATTAAAGTTAGCAGGTTACAAAGAACAAATTACTACTAAAGATGAAATGGAAAAACAAATGGACAGAGTTGTTAAAGAAATGAGACGTCAATTAGAGATGATTGATAAACTAACTACACGTGAAATTGAACAAGTTGAATTACTTACACGCATCTACGATAAATTAATAGTGCGATCAACTGATGAGATAGATATGACAAAAGAAATTAATCAAAAGAACGTAAGAACGCTAGAAGAGTGGGAGAGCGGAAAAAATCCTTATGAACCAAAAGAAGTGACTGCAGCGATG
>CAB89197
ATGGAAAAGTTTACCGACCTCAACTACACATTGAGTGTAATCACTTTAATGAATAGCACATTACATACAATACTAGAGGATCCAGGAATGGCGTATTTTCCTTATATTGCATCTGTCCTGACAGTTTTGTTTACATTACACAAAGCGTCAATTCCAACAATGAAAATAGCATTGAAGACGTCAAAATGTTCGTATAAAGTAGTAAAGTATTGCATTGTGACAATCCTTAATACATTATTAAAGTTAGCAGGTTACAAAGAACAAATTACTACTAAAGATGAAATAGAAAAACAAATGGACAGAGTTGTTAAAGAAATGAAACGTCAATTAGAGATGATTGATAAACTAACTACACGTGAAATTGAACAAGTCGAATTACTTAAACGCATCTACGATAAATTAATAGTGCGATCAACTGATGAGATAGATATGACAAAAGAAATTAATCAAAAGAACGTAAGAACGCTAGAAGAGTGGGAGAGCGGAAAAAATCCTTATGAACCAAAAGAAGTGACTGCAGCGATG
>CAB89196
ATGGAAAAGTTTACCGACCTCAACTACACATTGAGTGTAATCACTTTAATGAATAGCACATTACATACAATACTAGAGGATCCAGGAATGGCGTATTTTCCTTATATTGCATCTGTCCTGACAGTTTTGTTTACATTACACAAAGCGTCAATTCCAACAATGAAAATAGCATTGAAGACGTCAAAATGTTCGTATAAAGTAGTAAAGTATTGCATTGTGACAATCCTTAATACATTATTAAAGTTAGCAGGTTACAAAGAACAAATTACTACTAAAGATGAAATAGAAAAACAAATGGACAGAGTTGTTAAAGAAATGAAACGTCAATTAGAGATGATTGATAAACTAACTACACGTGAAATTGAACAAGTCGAATTACTTAAACGCATCTACGATAAATTAATAGTGCGATCAACTGATGAGATAGATATGACAAAAGAAATTAATCAAAAGAACGTAAGAACGCTAGAAGAGTGGGAGAGCGGAAAAAATCCTTATGAACCAAAAGAAGTGACTGCAGCGATG
>CAB89195
ATGGAAAAGTTTACCGACCTCAACTACACATTGAGTGTAATCACTTTAATGAATAGCACATTACATACAATACTAGAGGATCCAGGAATGGCGTATTTTCCTTATATTGCATCTGTCCTGACAGTTTTGTTTACATTACACAAAGCGTCAATTCCAACAATGAAAATAGCATTGAAGACGTCAAAATGTTCGTATAAAGTAGTAAAGTATTGCATTGTGACAATCCTTAATACATTATTAAAGTTAGCAGGTTACAAAGAACAAATTACTACTAAAGATGAAATAGAAAAACAAATGGACAGAGTTGTTAAAGAAATGAAACGTCAATTAGAGATGATTGATAAACTAACTACACGTGAAATTGAACAAGTCGAATTACTTAAACGCATCTACGATAAATTAATAGTGCGATCAACTGATGAGATAGATATGACAAAAGAAATTAATCAAAAGAACGTAAGAACGCTAGAAGAGTGGGAGAGCGGAAAAAATCCTTATGAACCAAAAGAAGTGACTGCAGCGATG
>CAB89194
ATGGAAAAGTTTACCGACCTCAACTACACATTGAGTGTAATCACTTTAATGAATAGCACATTACATACAATACTAGAGGATCCAGGAATGGCGTATTTTCCTTATATTGCATCTGTCCTGACAGTTTTGTTTACATTACACAAAGCGTCAATTCCAACAATGAAAATAGCATTGAAGACGTCAAAATGTTCGTATAAAGTAGTAAAGTATTGCATTGTGACAATCCTTAATACATTATTAAAGTTAGCAGGTTACAAAGAACAAATTACTACTAAAGATGAAATAGAAAAACAAATGGACAGAGTTGTTAAAGAAATGAAACGTCAATTAGAGATGATTGATAAACTAACTACACGTGAAATTGAACAAGTCGAATTACTTAAACGCATCTACGATAAATTAATAGTGCGATCAACTGATGAGATAGATATGACAAAAGAAATTAATCAAAAGAACGTAAGAACGCTAGAAGAGTGGGAGAGCGGAAAAAATCCTTATGAACCAAAAGAAGTGACTGCAGCGATG
>AFJ68325
ATGGATAAGCTTGCCGACCTCAACTACACATTGAGTGTAATCACTTTAATGAATGACACATTGCATTCTATAATTCAAGACCCTGGAATGGCATATTTTCCATATATTGCATCTGTTCTAACAGTTTTGTTCACATTACATAAAGCTTCAATTCCAACAATGAAAATAGCATTAAAAACGTCAAAATGTTCATACAAAGTGATCAAGTACTGTATAGTCACAATTATTAATACTCTTTTAAAATTGGCGGGATATAAAGAACAAGTTACCACTAAAGATGAAATTGAGCAACAGATGGATAGAATTGTAAAAGAGATGAGACGTCAGCTGGAGATGATTGATAAATTAACTACTCGTGAAATTGAACAAGTTGAATTGCTTAAACGTATACATGACAATTTAATAACTAGACCAGTTGACATTGTAGATATGACGAAGGAATTTAATCAGAAGAATATAAAAACGCTAGATGAGTGGGAGAACGGAAAAAATCCATATGAACCGATAGAAGTGACTGCATCTATG
>AGE99591
ATGGATAAGCTTGCCGACCTCAACTACACATTGAGTGTGATCACTTTAATGAATGACACATTACATTCTATAATTCAGGATCCTGGAATGGCGTATTTTCCATATATTGCATCTGTTCTAACAGTTTTGTTCACATTACATAAAGCTTCAATTCCAACCATGAAAATAGCATTGAAAACATCAAAATGTTCATATAAAGTAATTAAATATTGTACAGTCACGATCATTAATACTCTTTTAAAATTGGCAGGATATAAAGAACAGGTTACTACTAAAGACGAAATTGAGCAACAGATGGATAGAATCGTTAAAGAAATGAGACGTCAGTTGGAAATGATTGATAAATTAACTACTCGTGAAATTGAACAAGTTGAATTACTTAAACGTATACATGACAACCTGATAACTAGACCAGTTGACGTTATAGATATGTCGAAGGAATTTAATCAGAAGAATATCAAAACGCTAGATGAATGGGAGAGTGGAAAAAATCCATATGAACCGGCAGAAGTGACTGCATCCATG
>CAB89198
ATGGAAAAGTTTACCGACCTCAACTACACATTGAGTGTAATCACTTTAATGAATAGCACATTACATACAATACTAGAGGATCCAGGAATGGCGTATTTTCCTTATATTGCATCTGTCCTGACAGTTTTGTTTACATTACACAAAGCGTCAATTCCAACAATGAAAATAGCATTGAAGACGTCAAAATGTTCGTATAAAGTAGTAAAGTATTGCATTGTGACAATCCTTAATACATTATTAAAGTTAGCAGGTTACAAAGAACAAATTACTACTAAAGATGAAATAGAAAAACAAATGGACAGAGTTGTTAAAGAAATGAAACGTCAATTAGAGATGATTGATAAACTAACTACACGTGAAATTGAACAAGTCGAATTACTTAAACGCATCTACGATAAATTAATAGTGCGATCAACTGATGAGATAGATATGACAAAAGAAATTAATCAAAAGAACGTAAGAACGCTAGAAGAGTGGGAGAGCGGAAAAAATCCTTATGAACCAAAAGAAGTGACTGCAGCGATG
>AGE98834
ATGGATAAGCTTGCCGACCTCAACTACACATTGAGTGTAATCACTCTAATGAATGACACATTGCATTCTATAATTCAGGATCCTGGAATGGCGTATTTTCCATATATTGCATCTGTTCTAACAGTTTTGTTCACATTACATAAAGCTTCAATTCCAACCATGAAAATAGCATTGAAAACATCAAAATGTTCATATAAAGTGATTAAATATTGTATAGTCACGATCATTAATACTCTTTTAAAATTGGCTGGATATAAAGAGCAGGTTACTACTAAAGACGAAATTGAGCAACAGATGGACAGAATTGTTAAAGAGATGAGACGTCAGCTGGAGATGATTGATAAACTAACTACTCGTGAAATTGAACAGGTTGAGTTGCTTAAAAGTATACATGACAACTTGATGACTAGACCAGCTGACGTTATAGATATGTCGAAGGAATTCAATCAGAAAAACATCAAAACGCTAGATGAATGGGAGAGTGGAAAAAATCCATATGAACCGTCAGAGGTGACTGCATCCATG
>ACH97404
ATGGAAAAGCTTACCGACCTCAATTATACATTGAGTGTAATCACTCTTATGAATGATACATTACATACTATAATGGAAGATCCTGGAATGGCGTATTTTCCATACATTGCTTTTGTCCTAACTGTATTGTTTACTCTACATAAAGCTTCACTTCCAACAATGAAGATTGCTCTTAAAACATCAAGGTGTTCTTACAAAGTCATTAAATACTGTATAGTGTCAATTTTTAATACTCTACTAAAACTAGCTGGATACAAAGAACAACTAACAACTAAGGATGAGATTGAAAAGCAAATGGACAGAGTTGTGAAAGAAATGAGACGTCAACTAGAAATGATTGATAAATTAACGACTAGAGAAATAGAACAAGTAGAGCTTCTAAAGAGAATTTATGATATGCTAATAACGACGTCAGTTGATAAAATAGATATGACACAAGAATTCAACCAAAAGCACTTTAAAACGCTAAACGAATGGGCAGAAGGTGAAAATCCATACAAATCAAGAGAAGTGACTGCATCTTTG
>AEB79478
ATGGATAAGCTTGCCGACCTCAACTACACATTGAGTGTAATCACTTTAATGAATGACACATTGCATTCTATAATTCAAGATCCTGGAATGGCGTATTTTCCATATATTGCATCTGTTCTAACAGTGTTGTTCACACTACATAAAGCTTCAATTCCAACCATGAAAATAGCATTGAAAACATCAAAATGTTCATATAAAGTGATTAAATATTGTATAGTCACGATCATTAATACTCTTTTAAAATTGGCTGGATATAAAGAGCAGGTTACTACAAAAGACGAAATTGAGCAACAGATGGACAGAATTGTTAAAGAGATGAGACGTCAGTTGGAGATGATTGATAAATTAACTACTCGTGAAATTGAACAGGTTGAATTGCTTAAACGTATACATGACAACCTGGTAACTAGACCAGTTGACGTTATAGATATGTCGAAGGAATTCAATCAGAAAAACATCAAAACGCTAGATGAATGGGAGAGTGGAAAAAATCCATATGAACCGTCAGAAGTGACTGCATCCATG
>AFJ68252
ATGGATAAGCTTGCCGACCTCAACTACACATTGAGTGTAATCACTTTAATGAATGACACATTGCATTCTATAATTCAAGATCCTGGAATGGCGTATTTTCCATATATTGCATCTGTTCTAACAGTTTTGTTCACATTACATAAAGCTTCAATTCCAACCATGAAAATAGCATTGAAAACATCAAAATGTTCGTATAAAGTGATTAAATATTGTATAGTCACAATCATTAATACTCTTTTAAAATTGGCTGGATATAAAGAGCAGGTTACTACAAAAGACGAAATTGAGCAACAGATGGATAGAATTGTTAAAGAGATGAGACGTCAGCTAGATATGATTGATAAACTAACTACTCGTGAAATTGAACAGGTTGAATTACTTAAACGTATACATGATAACCTGATAGCTAAACCAGTTGACGTTATAGATATATCGAAGGAATTCAATCAGAAAAACATCAAAACGCTAGATGAATGGGAGAGTGGAAAAAATCCATATGAACCGTCAGAAGTGACTGCATCTATG
>AGE99105
ATGGATAAGCTTGCCGACCTCAACTACACATTGAGTGTGATCACTTTAATGAATGACACATTACATTCTATAATTCAGGATCCTGGAATGGCGTATTTTCCATATATTGCATCTGTTCTAACAGTTTTGTTCACATTACATAAAGCTTCAATTCCAACCATGAAAATAGCATTGAAAACATCAAAATGTTCATATAAAGTAATTAAATATTGTACAGTCACGATCATTAATACTCTTTTAAAATTGGCAGGATATAAAGAACAGGTTACTACTAAAGACGAAATTGAGCAACAGATGGATAGAATCGTTAAAGAAATGAGACGTCAGTTGGAAATGATTGATAAATTAACTACTCGTGAAATTGAACAAGTTGAATTACTTAAACGTATACATGACAACCTGATAACTAGACCAGTTGACGTTATAGATATGTCGAAGGAATTTAATCAGAAGAATATCAAAACGCTAGATGAATGGGAGAGTGGAAAAAATCCATATGAACCGGCAGAAGTGACTGCATCCATG
>AGE98579
ATGGATAAGCTTGCCGACCTCAACTACACATTGAGTGTGATCACTTTAATGAATGACACATTACATTCCATAATTCAAGATCCTGGAATGGCGTATTTTCCATATATTGCATCTGTTCTAACAGTTTTGTTTACGTTACATAAAGCTTCAATTCCAACCATGAAAATAGCATTGAAAACATCAAAATGTTCATATAAAGTTATTAAATATTGTATAGTCACGATCATTAACACCCTTTTAAAATTGGCTGGATATAAAGAGCAGGTTACTACTAAAGACGAAATTGAACAACAGATGGACAGGATTGTTAAAGAGATGAGACGTCAGCTGGAGATGATTGATAAACTAACTACTCGTGAAATTGAACAGGTTGAATTGCTTAAACGTATACATGATAACCTGATAACTAGAACAGTTGACGTTATAGATATGTCGAAGGAATTCAATCAGAAAAACATCAAAACGCTAGATGAATGGGAGAGTGGAAAGAATCCATATGAACCGTTAGAAGTGACTGCATCCATG
>AEB79474
ATGGATAAGCTTGCCGACCTCAACTACACATTGAGTGTAATCACTTTAATGAATGACACATTGCATTCTATAATTCAAGATCCTGGAATGGCGTATTTTCCATATATTGCATCTGTTCTAACAGTTTTGTTCACATTACATAAAGCTTCAATTCCAACCATGAAAATAGCATTGAAAACATCAAAATGTTCGTATAAAGTGATTAAATATTGTATAGTCACAATCATTAATACTCTTTTAAAATTGGCTGGATATAAAGAGCAGGTTACTACAAAAGACGAAATTGAGCAACAGATGGATAGAATTGTTAAAGAGATGAGACGTCAGCTAGATATGATTGATAAACTAACTACTCGTGAAATTGAACAGGTTGAATTACTTAAACGTATACATGATAACCTGATAGCTAAACCAGTTGACGTTATAGATATGTCGAAGGAATTCAATCAGAAAAACATCAAAACGCTAGATGAATGGGAGAGTGGAAAAAATCCATATGAACCGTCAGAAGTGACTGCATCTATG
>AGE47039
ATGGAAAAGCTTACCGACCTCAATTATACATTGAGTGTAATCACTCTAATGAACAGTACATTGCATACAATACTGGAAGACCCAGGGATGGCATATTTTCCTTACATTGCATCTGTCCTGACAGTCTTGTTCACACTGCATAAAGCGTCAATTCCGACGATGAAAATTGCACTAAAGACGTCAAAATGCTCGTATAAGGTGGTGAAGTATTGCATTGTAACAATTTTTAATACATTATTGAAACTAGCAGGTTATAAAGAACAGATCACTACCAAAGATGAAATAGAAAAGCAAATGGACAGAGTTGTTAAAGAAATGAGACGTCAGTTGGAAATGATTGATAAGTTAACTACACGTGAAATTGAGCAAGTTGAATTACTTAAACGTATTTATGATAAATTGGTGGTGCGATCAACTGACGAGATAGATATGACAAAAGAAATCAATCAAAAAAACGTGAAAACGCTAGAAGAGTGGGAAAGTGGGAAAAATCCTTATGAACCAAAGGAAGTGACTGCAGCAATG
>AEK64447
ATGGATAAACTTGCCGACCTCAACTACACATTGAGTGTAATCACTTTAATGAATGACACATTACATTCTATAATTCAGGATCCTGGAATGGCGTATTTTCCATATATTGCATCTGTTCTAACAGTTTTGTTCACATTACATAAAGCTTCAATTCCAACAATGAAAATAGCATTAAAAACATCAAAATGTTCATACAAAGTGATCAAATACTGTATAGTCACAATTGTTAATACTCTTTTAAAATTGGCAGGATATAAAGAACAAGTCACCACTAAAGACGAAATTGAGCAACAGATGGATAGAATTGTAAAAGAGATGAGACGTCAGCTGGAAATGATTGATAAATTAACTACTCGTGAAATTGAACAAGTTGAATTGCTTAAACGTATACATGACAACTTAATAACTAGACCGGTTGACACTATAGATATGACGAAGGAATTTAATCAGAAGAATATAAAAACGCTAGATGAATGGGAGAACGGAAAAAATCCATATGAACCGATAGAAGTGACTGCATCTATG
>AEB79471
ATGGATAAGCTTGCCGACCTCAACTACACATTGAGTGTAATCACTTTAATGAATGACACATTGCATTCTATAATTCAAGATCCTGGAATGGCGTATTTTCCATATATTGCATCTGTTCTAACAGTGTTGTTCACACTACATAAAGCTTCAATTCCAACCATGAAAATAGCATTGAAAACATCAAAATGTTCATATAAAGTGATTAAATATTGTATAGTCACGATCATTAATACTCTTTTAAAATTGGCTGGATATAAAGAGCAGGTTACTACAAAAGACGAAATTGAGCAACAGATGGACAGAATTGTTAAAGAGATGAGACGTCAGTTGGAGATGATTGATAAATTAACTACTCGTGAAATTGAACAGGTTGAATTGCTTAAACGTATACATGACAACCTGGTAACTAGACCAGTTGACGTTATAGATATGTCGAAGGAATTCAATCAGAAAAACATCAAAACGCTAGATGAATGGGAGAGTGGAAAAAATCCATATGAACCGTCAGAAGTGACTGCATCCATG
>AEB79470
ATGGATAAGCTTGCCGACCTCAACTACACATTGAGTGTAATCACTTTAATGAATGACACACTGCATTCTATAATTCAGGACCCTGGAATGGCGTATTTTCCATATATTGCATCTGTTCTAACAGTTTTGTTCACATTACATAAAGCTTCAATTCCAACAATGAAAATAGCATTAAAAACGTCAAAATGTTCATACAAAGTGATCAAGTATTGTATAGTCACAATTATTAATACTCTTTTGAAATTGGCGGGATATAAAGAACAAGTTACCACTAAAGATGAAATTGAGCAACAGATGGATAGAATCGTAAAAGAGATGAGACGTCAGCTGGAGATGATTGATAAATTAACTACTCGTGAAATTGAACAAGTTGAATTGCTTAAGCGTATACATGACAATTTAATAACTAGACCAGTTGACATTGTAGATATGACGAAGGAATTTAATCAGAAGAATGTAAAAACGCTAGATGAGTGGGAGAACGGAAAAAATCCATATGAACCGATAGAAGTGACTGCATCTATG
>AET43470
ATGGAAAAGTTTACCGACCTCAACTACACATTGAGTGTAATCACTTTAATGAATAACACATTACATACAATACTAGAGGATCCAGGAATGGCGTATTTTCCTTATATTGCATCTGTCCTGACAGTTTTGTTTACATTACACAAAGCGTCAATTCCAACAATGAAAATAGCATTGAAGACATCAAAATGTTCGTATAAAGTAGTAAAGTATTGCATTGTAACAATTCTTAATACATTATTAAAGTTAGCAGGTTACAAAGAACAAATTACTACTAAAGATGAAATAGAAAAACAAATGGACAGAGTCGTTAAAGAAATGAGACGTCAATTAGAGATGATTGATAAACTAACTACACGTGAAATTGAACAAGTCGAATTACTTAAACGCATCTACGATAAATTAATAGTGCGATCAACTGATGAGATAGATATGACAAAAGAAATTAATCAAAAGAACGTAAGAACGCTAGAAGAGTGGGAGAGCGGAAAAAATCCTTATGAACCAAAAGAAGTGACTGCAGCGATG
>AEB79472
ATGGATAAGCTTGCCGACCTCAACTACACATTGAGTGTAATCACTTTAATGAATGACACATTGCATTCTATAATTCAAGATCCTGGAATGGCGTATTTTCCATATATTGCATCTGTTCTAACAGTGTTGTTCACACTACATAAAGCTTCAATTCCAACCATGAAAATAGCATTGAAAACATCAAAATGTTCATATAAAGTGATTAAATATTGTATAGTCACGATCATTAATACTCTTTTAAAATTGGCTGGATATAAAGAGCAGGTTACTACAAAAGACGAAATTGAGCAACAGATGGACAGAATTGTTAAAGAGATGAGACGTCAGTTGGAGATGATTGATAAATTAACTACTCGTGAAATTGAACAGGTTGAATTGCTTAAACGTATACATGACAACCTGGTAACTAGACCAGTTGACGTTATAGATATGTCGAAGGAATTCAATCAGAAAAACATCAAAACGCTAGATGAATGGGAGAGTGGAAAAAATCCATATGAACCGTCAGAAGTGACTGCATCCATG
>ADK46710
ATGGATAAGCTTGCCGACCTCAACTACACATTGAGTGTAATCACTTTAATGAATGACACATTGCATTCTATAATTCAAGATCCTGGAATGGCGTATTTTCCATATATTGCATCTGTTCTAACAGTTTTGTTCACATTACATAAAGCTTCAATTCCAACCATGAAAATAGCATTGAAAACATCAAAATGTTCGTATAAAGTGATTAAATATTGTATAGTCACAATCATTAATACTCTTTTAAAATTGGCTGGATATAAAGAGCAGGTTACTACAAGAGACGAAATTGAGCAACAGATGGATAGAATTGTTAAAGAGATGAGACGTCAGCTAGATATGATTGATAAACTAACTACTCGTGAAATTGAACAGGTTGAATTACTTAAACGTATACATGATAACCTGATAGCTAAACCAGTTGACGTTATAGATATGTCGAAGGAATTCAATCAGAAAAACATCAAAACGCTAGATGAATGGGAGAGTGGAAAAAATCCATATGAACCGTCAGAAGTGACTGCATCTATG
>ADK46711
ATGGATAAGCTTGCCGACCTCAACTACACATTGAGTGTAATCACTTTAATGAATGACACATTGCATTCTATAATTCAAGATCCTGGAATGGCGTATTTTCCATATATTGCATCTGTTCTAACAGTTTTGTTCACATTACATAAAGCTTCAATTCCAACCATGAAAATAGCATTGAAAACATCAAAATGTTCGTATAAAGTGATTAAATATTGTATAGTCACAATCATTAATGCTCTTTTAAGATTGGCTGGATATAAAGAGCAGGTTACTACAAAAGACGAAATTGAGCAACAGATGGATAGAATTGTTAAAGAGATGAGACGTCAGCTAGATATGATTGATAAACTAACTACTCGTGAAATTGAACAGGTTGAATTACTTAAACGTATACATGATAACCTGATAGCTAAACCAGTTGACGTTATAGATATGTCGAAGGAATTCAATCAGAAGAACATCAAAACGCTAGATGAATGGGAGAGTGGAAAAAATCCATATGAACCGTCAGAAGTGACTGCATCCATG
>ADK46712
ATGGATAAGCTTGCCGACCTCAACTACACATTGAGTGTAATCACTTTAATGAATGACACATTGCATTCTATAATTCAAGATCCTGGAATGGCGTATTTTCCATATATTGCATCTGTTCTAACAGTTTTGTTCACATTACATAAAGCTTCAATTCCAACCATGAAAATAGCATTGAAAACATCAAAATGTTCGTATAAAGTGATTAAATATTGTATAGTCACAATCATTAATACTCTTTTAAGATTGGCTGGATATAAAGAGCAGGTTACTACAAAAGACGAAATTGAGCAACAGATGGATAGAATTGTTAAAGAGATGAGACGTCAGCTAGATATGATTGATAAACTAACTACTCGTGAAATTGAACAGGTTGAATTACTTAAACGTATACATGATAACCTGATAGCTAAACCAGTTGACGTTATAGATATGTCGAAGGAATTCAATCAGAAGAACATCAAAACGCTAGATGAATGGGAGAGTGGAAAAAATCCATATGAACCGTCAGAAGTGACTGCATCCATG
>ADK46713
ATGGATAAGCTTGCCGACCTCAACTACACATTGAGTGTAATCACTTTAATGAATGACACATTGCATTCTATAATTCAAGATCCTGGAATGGCGTATTTTCCATATATTGCATCTGTTCTAACAGTTTTGTTCACATTACATAAAGCTTCAATTCCAACCATGAAAATAGCATTGAAAACATCAAAATGTTCGTATAAAGTGATTAAATATTGTATAGTCACAATCATTAATACTCTTTTAAAATTGGCTGGATATAAAGAGCAGGTTACTACAAAAGACGAAATTGAGCAACAGATGGATAGAATTGTTAAAGAGATGAGACGTCAGCTAGATATGATTGATAAACTAACTACTCGTGAAATTGAACAGGTTGAATTACTTAAACGTATACATGATAACCTGATAGCTAAACCAGTTGACGTTATAGATATGTCGAAGGAATTCAATCAGAAAAACATCAAAACGCTAGATGAATGGGAGAGTGGAAAAAATCCATATGAACCGTCAGAAGTGACTGCATCTATG
>ADK46714
ATGGATAAGCTTGCCGACCTCAACTACACATTGAGTGTAATTACTTTAATGAATGACACATTGCATTCTATAATTCAAGATCCTGGAATGGCGTATTTTCCATATATTGCATCTGTTCTAACAGTTTTGTTCACATTACATAAAGCTTCAATTCCAACCATGAAAATAGCATTGAAAACATCAAAATGTTCGTATAAAGTGATTAAATATTGTATAGTCACAATCATTAATACTCTTTTAAAATTGGCTGGATATAAAGAGCAGGTTACTACAAAAGACGAAATTGAGCAACAGATGGATAGAATTGTTAAAGAGATGAGACGTCAGCTAGATATGATTGATAAACTAACTACTCGTGAAATTGAACAGGTTGAATTACTTAAACGTATACATGATAACCTGATAGCTAAACCAGTTGACGTTATAGATATGTCGAAGGAATTCAATCAGAAAAACATCAAAACGCTAGATGAATGGGAGAGTGGAAAAAATCCATATGAACCGTCAGAAGTGACTGCATCTATG
>ADK46715
ATGGATAAGCTTGCCGACCTCAACTACACATTGAATGTAATCACTTTAATGAATGACACATTGCATTCTATAATTCAGGACCCTGGAATGGCGTATTTTCCATATATTGCATCTGTTCTAACAGTTTTATTCACATTACATAAAGCTTCAATTCCAACAATGAAAATAGCATTAAAAACGTCAAAATGTTCATACAAAGTGATCAAGTATTGTATAGTCACAATTATTAATACTCTTTTAAAATTGGCAGGATATAAAGAACAAGTTACCACTAAAGACGAAATTGAGCAACAGATGGATAGAATTGTAAAAGAGATGAGACGTCAACTGGAGATGATTGATAAATTAACTACTCGTGAAATTGAACAAGTTGAATTGCTTAAACGTATACATGACAATTTAATAACTAGACCAGTTGACAGTGTAGATATGATGAAGGAATTTAATCAGAAGAATATAAAAACGCTAGATGAGTGGGAGAGCGGAAAAAATCCATATGAACCGATAGAAGTGACTGCATCTATG
>ADK46716
ATGGATAAGCTTGCCGACCTCAACTACACATTGAGTGTAATCACTTTAATGAATGACACATTGCATTCTATAATTCAGGACCCTGGAATGGCGTATTTTCCATATATTGCATCTGTTCTAACAGTTTTGTTCACATTACATAAAGCTTCAATTCCAACAATGAAAATAGCATTAAGAACGTCAAAATGTTCATATAAAGTGATCAAGTATTGTATAGTCACAATTATTAATACTCTTTTAAAATTGGCAGGGTATAAAGAACAAGTTACCACTAAAGATGAAATTGAGCAACAGATGGATAGAATTGTAAAAGAGATGAGACGTCAGCTGGAGATGATTGATAAATTAACTACTCGTGAAATTGAACAAGTTGAATTGCTTAAACGTATACATGACAATTTAATAACTAGACCAGTTGACATTGTAGATATGACGAAGGAATTTAATCAGAAGAATATAAAAATGCTAGATGAATGGGAGAACGGAAAAAATCCATATGAACCGATAGAAGTGACTGCATCTATG
>ADK46717
ATGGATAAGCTTGCCGACCTCAACTACACATTGAGTGTAATCACTTTAATGAATGACACATTGCATTCTATAATTCAGGACCCTGGAATGGCGTATTTTCCATATATTGCATCTGTTCTAACAGTTTTGTTCACATTACATAAAGCTTCAATTCCAACAATGAAAATAGCATTAAGAACGTCAAAATGTTCATATAAAGTGATCAAGTATTGTATAGTCACAATTATTAATACTCTTTTAAAATTGGCAGGGTATAAAGAACAAGTTACCACTAAAGATGAAATTGAGCAACAGATGGATAGAATTGTAAAAGAGATGAGACGTCAGCTGGAGATGATTGATAAATTAACTACTCGTGAAATTGAACAAGTTGAATTGCTTAAACGTATACATGACAATTTAATAACTAGACCAGTTGACATTGTAGATATGACGAAGGAATTTAATCAGAAGAATATAAAAATGCTAGATGAATGGGAGAACGGAAAAAATCCATATGAACCGATAGAAGTGACTGCATCTATG
>ADK46718
ATGGATAAGCTTGCCGACCTCAACTACACATTGAGTGTGATCACTTTAATGAATGACACATTACATTCCATAATTCAAGATCCTGGAATGGCGTATTTTCCATATATTGCATCTGTTTTAACAGTTTTGTTTACGTTACATAAAGCTTCAATTCCAACCATGAAAATAGCATTGAAAACATCAAAATGTTCATATAAAGTTATTAAATATTGTATAGTCACGATCATTAACACCCTTTTAAAATTGGCTGGATATAAAGAACAGGTTACTACTAAAGACGAAATTGAACAACAGATGGACAGGATTGTTAAAGAGATGAGACGTCAGCTGGAGATGATTGATAAACTAACTACTCGTGAAATTGAACAGGTTGAATTGCTTAAACGTATACATGATAACCTGATAACTAGAACAGTTGACGTTATAGATATGTCGAAGGAATTCAATCAGAAAAACATCAAAACGCTAGATGAATGGGAGAGTGGAAAGAATCCATATGAACCGTCAGAAGTGACTGCATCCATG
>ADK46719
ATGGATAAGCTTGCCGACCTTAACTACACATTGAGTGTAATCACTTTAATGAATGACACATTACATTCTATAATTCAGGATCCTGGAATGGCGTATTTTCCATATATTGCATCTGTTCTAACAGTTTTGTTCACATTACATAAAGCTTCAATTCCAACAATGAAAATAGCATTGAAAACATCAAAATGTTCATATAAAGTGATCAAATACTGTATAGTCACGACTATTAATACTCTTTTAAAATTGGCAGGATATAAAGAGCAGGTTACTACTAAAGACGAAATTGAGCAACAGATGGACAGAATTGTAAAAGAGATGAGACGTCAGCTGGAGATGATTGATAAATTAACTACTCGTGAAATTGAACAAGTTGAATTACTTAAACGTATACATGACAACCTGATAACTAGACCAGTTGACGTTATAGATATGACGAAGGAATTTAATCAGAAGAATATCAAAACGCTAGATGAGTGGGAGAGTGGAAAAAATCCATATGAACCGACAGAAGTGACTGCATCTATG
>AGE45450
ATGGAAAAGTTTACCGACCTCAACTACACATTGAGTGTAATCACTCTAATGAACAGTACACTACATACAATACTAGAGGATCCAGGGATGGCGTATTTTCCCTATATTGCATCTGTCCTAACGGTTTTGTTCACATTGCATAAAGCATCAATTCCAACGATGAAAATAGCATTGAAAACGTCAAAATGTTCGTATAAAGTAGTAAAGTATTGTATTGTAACAATTTTTAACACATTACTGAAACTAGCAGGTTATAAAGAGCAGATAACTACTAAAGATGAAATAGAAAAACAAATGGACAGAGTCGTTAAAGAAATGAGACGTCAGCTGGAAATGATTGATAAACTGACTACACGTGAAATTGAGCAAGTAGAGCTACTTAAACGTATATATGATAAATTGATGGTACAATCAATTGGCGAGATAGACATGACGAAAGAAATTAATCAAAAGAACGTGAAAACGCTAGAAGAATGGGAGAGTGGAAGAAATCCTTATGAACCAAAAGAAGTGACTGCAGCAATG
>AGE98959
ATGGATAAGTTTGCCGACCTCAACTACACATTGAGTGTGATCACTTTAATGAATGACACATTACATTCCATAATTCAAGATCCTGGAATGGCGTATTTTCCATATATTGCATCTGTTCTAACAGTTTTATTTACGTTACATAAAGCTTCAATTCCAACCATGAAAATAGCGTTGAAAACATCAAAATGTTCATATAAAGTTATTAAATATTGTATAGTCACGATCATTAACACCCTTTTAAAATTGGCTGGATATAAAGAGCAGGTTACTACTAAAGACGAAATTGAACAACAGATGGACAGGATTGTTAAAGAGATGAGACGTCAGCTGGAGATGATTGATAAACTAACTACTCGTGAAATTGAACAGGTTGAATTGCTTAAACGTATACATGATAACCTAATAACTAGAACAGTTGACGTTATAGATATGTCGAAGGAATTCAATCAGAAAAACGTCAAAACGCTAGATGAATGGGAGAGTGGAAAGAATCCATATAAACCGTCAGAAGTGACTGCATCCATG
>ACZ52078
ATGGATAAGCTTGCCGACCTCAACTATACATTGAGTGTGATCACTTTAATGAATGACACATTACATTCCATAATTCAAGATCCTGGAATGGCGTATTTTCCATATATTGCATCTGTTCTAACAGTTTTATTTACGTTACATAAAGCTTCAATTCCAACCATGAAAATAGCGTTGAAAACATCAAAATGTTCATATAAAGTTATTAAATATTGTATAGTCACGATCATTAACACCCTTTTAAAATTGGCTGGATATAAAGAGCAGGTTACTACTAAAGACGAAATTGAACAACAGATGGACAGGATTGTTAAAGAGATGAGACGTCAGCTGGAGATGATTGATAAATTAACTACTCGTGAAATTGAACAGGTTGAATTGCTTAAACGTATACATGATAACCTAATAACTAGAACAGTTGACGTTATAGATATGTCGAAGGAATTCAATCAGAAAAACATCAAAACGCTAGATGAATGGGAGAGTGGAAAGAATCCATATGAACCGTCAGAAGTGACTGCATCCATG
>AGF86108
ATGGAAAAGCTTACCGACCTCAACTATACATTGAGTGTAATCACTCTAATGAACGACACATTGCACACGATACTTGAAGATTCAGGGATGGCGTATTTTCCTTATATAGCATCTGTCCTAACAGTTTTGTTTACGTTGCATAAAGCATCTATTCCAACAATGAAAATTGCTCTAAAGACATCCAAATGTTCATACAAAGTGGTGAAGTATTGTATCGTGACAATTTTCAATACGTTATTGAAATTGGCAGGTTATAAAGAGCAGATTACCACAAAAGACGAGATAGAAAAACAGATGGACAGAGTAGTCAAAGAGATGAGACGTCAGCTAGAAATGATTGATAAATTGACTACACGTGAAATTGAACAAGTGGAATTGCTGAAACGTATTTACGATAAATTGATGATACGAACAGCGGACGAGATGGATATGACGAAAGAAATCAATCAAAAGAACGTGAGAACGCTAGAAGAATGGGAAAATGGGAAAAATCCTTATGAACCAAAAGAAGTGACTGCAGCAATG
>AGH16235
ATGGATAAACTTGCCGACCTCAACTACACATTGAGTGTAATCACTTTAATGAATGACACATTGCATTCTATAATTCAGGATCCTGGAATGGCGTATTTTCCATATATTGCATCTGTTCTAACAGTTTTGTTCACATTACATAAAGCTTCAATTCCAACAATGAAAATAGCATTAAAAACATCAAAATGTTCATACAAAGTAATCAAATACTGTATAGTCACAATTGTTAATACTCTTTTAAAATTGGCAGGATATAAAGAACAAGTCACCACTAAAGACGAAATTGAGCAACAGATGGATAGAATTGTAAAAGAGATGAGACGTCAGYTGGAGATGATTGATAAATTAACTACTCGTGAAATTGAACARGTTGAATTGCTTAAACGTATACATGACAACYTAATAACTAGACCGGCTGACGYTATAGATATGACGAAGGAATTTAATCAGAAGAATATAAAAACGCTAGATGAATGGGAGAACGGAAAAAATCCATATGAACCGATAGAAGTGACTGCATCTATG
>AGE99157
ATGGATAAGCTTGCCGACCTCAACTACACATTGAGTGTAATCACTTTAATGAATGACACATTGCATTCTATAATTCAAGATCCTGGAATGGCGTATTTTCCATATATTGCATCTGTTCTAACAGTTTTGTTCACATTACATAAAGCTTCAATTCCAACCATGAAAATAGCATTGAAAACATCAAAATGTTCATATAAAGTGATTAAATATTGTATAGTCACGATCATTAATACTCTTTTAAAATTGGCTGGATATAAAGAGCAGGTTACTACAAAAGACGAAATTGAGCAACAGATGGACAGAATTGTTAAAGAGATGAGACGTCAGCTGGAGATGATTGATAAACTAACTACTCGTGAAATTGAACAGGTTGAATTGCTTAAACGTATACATGACAACCTGATAACTAGACCAGTTGACGTTATAGATATGTCGAAGGAATTCAATCAGAAAAACATCAAAACGCTAGATGAATGGGAGAGTGGAAAAAATCCATATGAACCGTCAGAAGTGACTGCATCCATG
>ACZ51827
ATGGATAAGCTTGCCGACCTCAACTACACATTGAGTGTAATCACTTTAATGAATGACACATTGCATTCTATAATTCAGGATCCTGGAATGGCGTATTTTCCATATATTGCATCTGTTCTAACAGTTTTGTTCACATTACATAAAGCTTCAATTCCAACCATGAAAATAGCGTTAAAAACATCAAAATGTTCATATAAAGTGATTAAACATTGTATGGTCACGATCATTAATACTCTTTTAAAATTGGCTGGATATAAAGAACAGGTTACTAATAAAGACGAAATTGAGCAACAGATGGATAGAATTGTTAAAGAAATGAGACGTCAGCTGGAGATGATTGATAAACTAACTACTCGTGAAATTGAACAGGTTGAATTGCTTAAAAGTATACATGACAACTTGATAACTAGACCAGTTGACGTTATAGATATGTCAAAGGAATTCAATCAGAAAAACATCAAAACGCTAGATGAATGGGAGAATGGAAAAAATCCATATGAATCATCAGAGGTGACTGCATCCATG
>AGE98909
ATGGATAAGCTTGCCGACCTCAACTACACATTGAGTGTGATCACTTTAATGAATGACACATTACATTCCATAATTCAAGATCCTGGAATGGCGTATTTTCCATATATTGCATCTGTTCTAACAGTTTTGTTTACGTTACATAAAGCTTCAATTCCAACCATGAAAATAGCATTGAAAACATCAAAATGTTCATATAAAGTTATTAAATATTGTATAGTCACGATCATTAACACCCTTTTAAAATTGGCTGGATATAAAGAGCAGGTTACTACTAAAGACGAAATTGAACAACAGATGGACAGGATTGTTAAAGAGATGAGACGTCAGCTGGAGATGATTGATAAACTAACTACTCGTGAAATTGAACAGGTTGAATTGCTTAAACGTATACATGATAACCTGATAACTAGAACAGTTGACGTTATAGATATGTCGAAGGAATTCAATCAGAAAAACATCAAAACGCTAGATGAATGGGAGAGTGGAAAGAATCCATATGAACCGTCAGAAGTGACTGCATCCATG
>AFJ68135
ATGGATAAGCTTGCCGACCTCAACTACACATTGAGTGTAATCACTTTAATGAATGACACATTGCATTCTATAATTCAAGATCCTGGAATGGCGTATTTTCCATATATTGCATCTGTTCTAACAGTGTTGTTCACACTACATAAAGCTTCAATTCCAACCATGAAAATAGCATTGAAAACATCAAAATGTTCATATAAAGTGATTAAATATTGTATAGTCACGATCATTAATACTCTTTTAAAATTGGCTGGATATAAAGAGCAGGTTACTACAAAAGACGAAATTGAGCAACAAATGGACAGAATTGTTAAAGAGATGAGACGTCAGTTGGAGATGATTGATAAATTAACTACTCGTGAAATTGAACAGGTTGAATTGCTTAAACGTATACATGACAACCTGGTAACTAGACCAGTTGACGTTATAGATATGTCGAAGGAATTCAATCAGAAAAACATCAAAACGCTAGATGAATGGGAGAGTGGAAAAAATCCATATGAACCGTCAGAAGTGACTGCATCCATG
