# Supplementary material for: FRESCo: finding regions of excess synonymous constraint in diverse viruses
Source: Genome Biol. 2015 Feb 17;16(1):38. doi: 10.1186/s13059-015-0603-7 (PMC4376164; doi:10.1186/s13059-015-0603-7)
Supplement: Additional file 4: — Sequence alignments (zip folder of FASTA alignments). [file 13059_2015_603_MOESM4_ESM.zip › alignments/rotavirus/NSP5.fa.revtrans]

>AFC90179
ATGTCTCTCAGCATTGACGTAACGAGTCTTCCCTCAATT---TCTTCTAGTATCTTTAAAAATGAATCGTCTTCTACAACGTCAACTCTTTCTGGAAAATCTATTGGTAGGAGTGAACAATACATTTCACCAGATACAGAAGCATTCAATAAATACATGTTGTCGAAGTCTCCAGAGGATATTGGACCATCTGATTCTGCTTCAAACGACCCACTCACCAGCTTTTCGATTAGATCGAATGCAGTTAAGACAAATGCAGACGCTGGCGTGTCCATGGATTCATCAACACAATCACGACCTTCAAGTAACGTTGGATGCGATCAAGTGGATTTCTCCTTAACTAAAGGTATTAACGTAAATGCTAATCTTGATTCATGTATATCAATCTCAACTGATCATAAAAAGGAGAAATCCAAAAAAGAT---AAAAGT------AGGAAACACTACCCGAGAATTGAAGCAGATTCTGATTCCGAAGATTATGTTTTAGATGATTCAGATAGTGATGACGGTAAATGTAAGAATTGCAAATACAAGAAAAAGTATTTCGCACTCAGAATGAGGATGAAGCAAGTCGCAATGCAATTGATCGAAGATTTG
>ACZ51600
ATGTCTCTCAGCATTGACGTGACGAGTCTTCCCTCAATTTCTTCTTCTAGTATCTTTAAAAATGAATCGTCTTCTACAACGTCAACTCTTTCTGGAAAATCTATTGGTAGGAACGAACAGTATGTTTCATCAGATATCGAAGCATTCAATAAATACATGTTGTCGAAGTCTCCAGAGGATATTGGACCATCTGATTCTGCTTCAAACGATCCACTCACCAGTTTTTCGATTAGATCGAATGCAGTTAAGACAAATGCAGATGCTGGCGTGTCTATGGATTCATCAACACAATCACGACCTTCAAGCAACGTTGGGTGCGATCAAATGGATTTCTCCTTAACTAAAGGTATTAATGTTAGTGCTAGTCTTGATTCATGTGTATCAATTTCAACTAACCATAAAAAGGAGAAATCTAAAAAGGAT---AAAAGT------AGGAAACACTACCCAAGAATTGAAGCAGATTCTGACTCTGAAGATTACGTTTTGGATGATTCAGATAGTGATGACGGTAAATGTAAGAATTGTAAATATAAAAAGAAATATTTTGCACTAAGAATGAGGATGAAACAAGTCGCAATGCAATTGATAGAAGATTTG
>AEL20306
ATGTCTCTCAGCATTGACGTAACGAGTCTTCCCTCAATT---TCTTCTAGTATCTTTAAAAATGAATCGTCTTCTACAACGTCAACTCTTTCTGGAAAATCTATTGGTAGGAGTGAACAGTACATTTCACCAGATGCAGAAGCATTCAATAAATACATGTTGTCGAAGTCTCCAGAGGATATTGGACCATCTGATTCTGCTTCAAACGACCCACTCACCAGCTTTTCGATTAGATCGAATGCAGTTAAGACAAATGCAGACGCTGGCGTGTCTATGGATTCATCGACGCAATCACGACCTGCAAGCAACGTTGGGTGCGATCAAGTGGATTTCTCCCTGACTAAAGGTATTAATGTTAGTGCTAATCTTGATTCATGTATATCAATTTCAACTGATCATAAGAAGGAGAAATCCAAAAAAGAT---AAAAGT------AGGAAACACTACCCTAGAATTGAAGCAGATTCTGATTCTGAAGATTACGTTTTAGATGATTCAGATAGTGATGACGGTAAATGCAAGAATTGTAAATACAAGAAAAAGTATTTTGCACTAAGAATGAGGATGAAGCAAGTCGCAATGCAATTGATCGAAGATTTG
>AGE46884
ATGTCTCTTAGTATTGACGTGACTAGTCTTCCTTCAATT---TCTTCTAGTGTTTATAAAAATGAATCGTTTTCAACAACGTCAACTATTTCTGGAAAATCTATTGGTAGGAGTGAACAGTACATTTCACCAGATGCAGAAGCCTTCAATAAGTACATGTTGTCAAAATCTCCAGAAGATATTGGACCTTCTGATTCTGCATCGAACGATCCACTCACCAGCTTTTCGATTAGATCGAATGCAGTTAAGACAAATGCAGATGCTGGCGTGTCTATGGATTCATCAGCACAATCACGACCATCTAGCGACATTGGATACGATCAAATGGATTTCTCCTTAAATAAAGGTATTAAGATTGATGCTACAATGGATTCTTCAATATCAATATCTACCACATCAAAGAAGGAGAAATCTAAACAAGAGAACAAAAATAAATATAAAAAATGTTATCCAAAAATTGAAGCAGAATCTGATTCTGATGAATATGTATTAGATGATTCAGATAGTGATGATGGAAAATGTAAAAATTGCAAGTATAAAAAGAAATATTTTGCACTTCGTTTAAGAATGAAACAAGTTGCAATGCAATTGATTAAAGATTTG
>AGE47088
ATGTCTCTCAGCATTGACGTAACAAGTCTTCCCTCAATT---TCTTCTAGTATCTTTAAAAATGAATCGTCTTCTACAACGTCAACTCTTTCTGGAAAATCTATTGGTAGGAGTGAACAGTACATTTCACCAGATGCAGAAGCATTCAATAAATACATGTTGTCGAAGTCTCCAGAGGATATTGGACCATCTGATTCTGCTTCAAACGATCCACTCACCAGCTTTTCGATTAGATCGAATGCAGTTAAGACAAATGCAGACGCTGGCGTGTCTATGGATTCATCGACGCAATCACGACCTTCAAGCAACGTTGGGTGCGATCAATTGGATTTCTCCTTAACTAAAGGTATTAATGTTAGTGCTAATCTTGATTCATGTATATCAATTTCAACTGATCATAAGAAGGAGAAATCCAAGAAAGAT---AAAAGT------AGGAAACACTACCCGAGAATTGAAGCAGATTCTGATTCTGAAGATTATGTTTTGGATGATTCAGATAGTGATGACGGTAAATGTAAAAATTGTAAATATAAGAAAAAATATTTCGCACTAAGAATGAGGATGAAGCGAGTCGCAATGCAATTGATCGAAGATTTG
>AEV42073
ATGTCTCTCAGTATTGATGTAACGAGTCTTCCTTCAATC---TCATCTAGCATTTATAAACATGATTCGTCTCCAACAACGTCGACTCTTTCTGGAAAATCTATTAGTAGGAGTGAACAATACATTTCACCAGATACCGAGGCATTCAATAAATACATGTTGTCAAAATCTCCAGAGGACATTGGACCATCTGATTCTGCTTCAAACGATCCACTCACCAGCTTCTCGATTAAATCGCATGCAGTTAAGACAAATGCAGATACTGGCATATCTATGGATTCATCAAATCAATCACGACCTTCAAGCAATGTCGGATGTGACCAAGTAGATTTTTCGTTAAATAAAGGTCTTAAAATTAATGCCAATTTAGATTCATCTATTTCCATATCAACAAATCGTAAGAAAGAGAAGATTAATGACCAG---AAAGAG------AAAAAACAATACCCTAAAATAGAAGCAGATTCGGATTCAGATAATTATGTACTTGATGACTCTGATAGTGATGACGGAAAATGCAAAAATTGTAAATATAAAAAGAAATATTTCATATTGAGAATGAGAATGAAACAAGTCGCGATGCAATTAATTGAAGACTTG
>AGE47328
ATGTCTCTTAGTATTGACGTGACTAGTCTTCCTTCAATT---TCTTCTAGTGTTTATAAAAATGAATCGTTTTCAACAACGTCAACTATTTCTGGAAAATCTATTGGTAGGAGTGAACAGTACATTTCACCAGATGCAGAAGCTTTCAATAAGTACATGTTGTCAAAATCTCCAGAAGATATTGGACCTTCTGATTCTGCATCGAACGATCCACTCACCAGCTTTTCGATTAGATCGAATGCAGTTAAGACAAATGCAGATGCTGGCGTGTCTATGGATTCATCAGCACAATCACGACCATCTAGCGACATTGGATACGATCAAATGGATTTCTCCTTAAATAAAGGTATTAAAATTGATGCTACAATGGATTCCTCAATATCAATATCTACTACATCAAAGAAGGAGAAATCTAAACAAGAGAACAAAAATAAATATAAAAAATGTTATCCAAAAATTGAAGCAGAATCTGATTCTGATGAATACGTATTAGATGATTCAGATAGTGATGATGGAAAATGTAAAAATTGTAAGTATAAAAAGAAATATTTTGCACTTCGTTTAAGAATGAAGCAGGTTGCAATGCAATTGATTAAAGATTTG
>AGE98673
ATGTCTCTCAGCATTGACGTGACGAGTCTTCCCTCAATT---TCTTCTAGCATCTTTAAAAATGAATCGTCTTCTACAACGTCAACTCTTTCTGGAAAATCTATTGGTAGGAACGAACAGTATGTTTCATCAGATATCGAAGCATTCAATAAATACATGCTGTCGAAGTCTCCAGAGGATATTGGACCATCTGATTCTGCTTCAAACGATCCACTCACCAGTTTTTCGATTAGATCGAATGCAGTTAAGACAAATGCAGATGCTGGCGTGTCTATGGATTCATCAACACAATCACGACCTTCAAGCAACGTTGGGTGCGATCAAATGGATTTCTCCTTAACTAAAGGTATTAATGTTAGTGCTAGTCTTGATTCATGTGTATCAATTTCAACTAATCATAAAAAGGAGAAATCTAAAAAGGAT---AAAAAT------AGGAAACACTACCCAAGAATTGAAGCAGATTCTGACTCTGAAGATTACGTTTTGGATGATTCAGATAGTGATGACGGTAAATGTAAGAATTGTAAATATAAAAAGAAATATTTTGCACTAAGAATGAGGATGAAACAAGTCGCAATGCAATTGATAGAAGATTTG
>ADK46788
ATGTCTCTCAGCATTGACGTAACAAGTCTTCCCTCAATT---TCTTCTAGTATCTTTAAAAATGAATCGTCTTCTACAACGTCAACTCTTTCTGGAAAATCTATTGGTAGGAGTGAACAGTACATTTCACCAGATGCAGAAGCATTCAATAAATACATGTTGTCGAAGTCTCCAGAGGATATTGGACCATCTGATTCTGCTTCAAACGATCCACTCACCAGCTTTTCGATTAGATCGAATGCAGTTAAGACAAATGCAGACGCTGGCGTGTCTATGGATTCATCGACGCAATCACGACCTTCAAGCAACGTTGGGTGCGATCAATTGGATTTCTCCTTAACTAAAGGTATTAATGTTAGTACTAATCTTGATTCATGTATATCAATTTCAACTGATCATAAGAAGGAGAAATCCAAGAAAGAT---AAAAGT------AGGAAACACTACCCGAGAATTGAAGCAGATTCTGATTCTGAAGATTATGTTTTGGATGATTCAGATAGTGATGACGGTAAATGTAAGAATTGTAAATATAAGAAAAAATATTTCGCACTAAGAATGAGGATGAAGCGAGTCGCAATGCAATTGATCGAAGATTTG
>ADK46782
ATGTCTCTCAGCATTGACGTAACAAGTCTTCCCTCAATT---TCTTCTAGTATCTTTAAAAATGAATCGTCTTCTACAACGTCAACTCTTTCTGGAAAATCTATTGGTAGGAGTGAACAGTACATTTCACCAGATGCAGAAGCATTCAATAAATACATGTTGTCGAAGTCTCCAGAGGATATTGGACCATCTGATTCTGCTTCAAACGATCCACTCACCAGCTTTTCGATTAGATCGAATGCAGTTAAGACAAATGCAGACGCTGGCGTGTCTATGGATTCATCGACGCAATCACGACCTTCAAGCAACGTTGGGTGCGATCAATTGGATTTCTCCTTAACTAAAGGTATTAATGTTAGTGCTAATCTTGATTCATGTATATCAATTTCAACTGATCATAAGAAGGAGAAATCCAAGAAAGAT---AAAAGT------AGGAAACACTACCCGAGAATTGAAGCAGATTCTGATTCTGAAGATTATGTTTTGGATGATTCAGATAGTGATGACGGTAAATGTAAGAATTGTAAATATAAGAAAAAATATTTCGCACTAAGAATGAGGATGAAGCGAGTCGCAATGCAATTGATCGAGGATTTG
>AGE98772
ATGTCTCTCAGCATTGACGTAACAAGTCTTCCCTCAATT---TCTTCTAGTATCTTTAAAAATGAATCGTCTTCTACAACGTCAACTCTTTCTGGAAAATCTATTGGTAGGAGTGAACAGTACATTTCACCAGATGCAGAAGCATTCAATAAATACATGTTGTCGAAGTCTCCAGAGGATATTGGACCATCTGATTCTGCTTCAAACGATCCACTCACCAGCTTTTCGATTAGATCGAATGCAGTTAAGACAAATGCAGACGCTGGCGTGTCTATGGATTCATCGACGCAATCACGACCTTCAAGTAACGTTGGGTGCGATCAATTGGATTTCTCCTTAACTAAAGGTATTAACGTTAGTGCTAATCTTGATTCATGTATATCAATTTCAACTGATCATAAGAAGGAGAAATCCAAGAAAGAT---AAAAGT------AGGAAACACTACCCGAGAATTGAAGCAGATTCTGATTCTGAAGATTATGTTTTGGATGATTCAGATAGTGATGACGGTAAATGTAAGAATTGTAAATATAAGAAAAAATATTTCGCACTAAGAATGAGGATGAAGCGAGTCGCAATGCAATTGATCGAGGATTTG
>ADK46780
ATGTCTCTCAGCATTGACGTAACAAGTCTTCCCTCAATT---TCTTCTAGTATCTTTAAAAATGAATCGTCTTCTACAACGTCAACTCTTTCTGGAAAATCTATTGGTAGGAGTGAACAGTACATTTCACCAGATGCAGAAGCATTCAATAAATACATGTTGTCGAAGTCTCCAGAGGATATTGGACCATCTGATTCTGCTTCAAACGATCCACTCACCAGCTTTTCGATTAGATCGAATGCAGTTAAGACAAATGCAGACGCTGGCGTGTCTATGGATTCATCGACGCAATCACGACCTTCAAGCAACGTTGGATGCGATCAATTGGATTTCTCCTTAACTAAAGGTATTAATGTTAGTGCTAATCTTGATTCATGTATATCAATTTCAACTGATCATAAGAAGGAGAAATCCAAGAAAGAT---AAAAGT------AGGAAACACTACCCGAGAATTGAAGCAGATTCTGATTCTGAAGATTATGTTTTGGATGATTCAGATAGTGATGACGGTAAATGTAAGAATTGTAAATATAAGAAAAAATATTTCGCACTAAGAATGAGAATGAAGCGAGTCGCAATGCAATTGATCGAAGATTTG
>ADK46786
ATGTCTCTCAGCATTGACGTGACGAGTCTTCCCTCAATT---TCTTCTAGCATCTTTAAAAATGAATCGTCTTCTACAACGTCAACTCTTTCTGGAAAATCTATTGGTAGGAACGAACAGTATGTTTCATCAGATATCGAAGCATTCAATAAATACATGTTGTCGAAGTCTCCAGAGGATATTGGACCATCTGATTCTGCTTCAAACGATCCACTCACCAGTTTTTCGATTAGATCGAATGCAGTTAAGACAAATGCAGATGCTGGCGTGTCTATGGATTCATCAACACAATCACGACCTTCAAGCAACGTTGGGTGCGATCAAATGGATTTCTCCTTAACTAAAGGTATTAATGTTAGTGCTAGTCTTGATTCATGTGTATCAATTTCAACTAATCATAAAAAGGAGAAATCTAAAAAGGAT---AAAAAT------AGGAAACACTACCCAAGAATTGAAGCAGATTCTGACTCTGAAGATTACGTTTTGGATGATTCAGATAGTGATGACGGTAAATGTAAAAATTGTAAATATAAAAAGAAATATTTTGCACTAAGAATGAGGATGAAACAAGTCGCAATGCAATTGATAGAAGATTTG
>ADK46784
ATGTCTCTCAGCATTGACGTGACGAGTCTTCCCTCAATT---TCTTCTAGCATCTTTAAAAATGAATCGTCTTCTACAACGTCAACTCTTTCTGGAAAATCTATTGGTAGGAACGAACAGTATGTTTCATCAGATATCGAAGCATTCAATAAATACATGTTGTCGAAGTCTCCAGAGGATATTGGACCATCTGATTCTGCTTCAAACGATCCACTCACCAGTTTTTCGATTAGATCGAATGCAGTTAAGACAAATGCAGATGCTGGCGTGTCTATGGATTCATCAACACAATCACGACCTTCAAGCAACGTTGGGTGCGATCAAATGGATTTCTCCTTAACTAAAGGTATTAATGTTAGTGCTAGTCTTGATTCATGTGTATCAATTTCAACTAATCATAAAAAGGAGAAATCTAAAAAGGAT---AAAAAT------AGGAAACACTACCCAAGAATTGAAGCAGATTCTGACTCTGAGGATTACGTTTTAGATGATTCAGATAGTGATGACGGTAAATGTAAAAATTGTAAATATAAAAAGAAATATTTTGCACTAAGAATGAGGATGAAACAAGTCGCAATGCAATTGATAGAAGATTTG
>ACL93325
ATGTCTCTCAGCATTGACGTAACAAGTCTTCCCTCAATT---TCTTCTAGTATCTTTAAAAATGAATCGTCTTCTACAACGTCAACTCTTTCTGGAAAATCTATTGGTAGGAGTGAACAGTACATTTCACCAGATGCAGAAGCATTCAGTAAATACATGTTGTCGAAGTCTCCAGAGGATATTGGACCATCTGATTCTGCTTCAAACGATCCACTCACCAGCTTTTCGATTAGATCGAATGCAGTTAAGACAAATGCAGACGCTGGCGTGTCTATGGATTCATCGACGCAATCACGACCTTCAAGCAACGTTGGGTGCGATCAATTGGATTTCTCCTTAACTAAAGGTATTAATGTTAGTGCTAATCTTGATTCATGTATATCAATTTCAACTGATCATAAGAAGGAGAAATCCAATAAAGAT---AAAAGT------AGGAAACACTACCCGAGAATTGAAGCAGATTCTGATTCTGAAGATTATGTTTTGGATGATTCAGATAGTGATGACGGTAAATGTAAAAATTGTAAATATAAGAAGAAATATTTCGCACTAAGAATGAGGATGAAGCGAGTCGCAATGCAATTGATCGAAGATTTG
>ACZ52103
ATGTCTCTCAGCATTGACGTGACGAGTCTTCCCTCAATT---TCTTCTAGCATCTTTAAAAATGAATCGTCTTCTACAACGTCAACTCTTTCTGGAAAATCTATTGGTAGGAACGAACAGTATGTTTCATCAGATATCGAAGCATTCAATAAATACATGTTGTCGAAGTCTCCAGAGGATATTGGACCATCTGATTCTGCTTCAAACGATCCACTCACCAGTTTTTCGATTAGATCGAATGCAGTTAAGACAAATGCAGATGCTGGCGTGTCTATGGATTCATCAACACAATCACGACCTTCAAGCAACGTTGGGTGCGATCAAATGGATTTCTCCTTAACTAAAGGTATTAATGTTAGTGCTAGTCTTGATTCATGTGTATCAATTTCAACTAATCATAAAAAGGAGAAATCTAAAAAGGAT---AAAAAT------AAGAAACACTACCCAAGAATTGAAGCAGATTCTGACTCTGAAGATTACGTTTTGGATGATTCAGATAGTGATGACGGTAAATGTAAGAATTGTAAATATAAAAAGAAATATTTTGCACTGAGAATGAGGATGAAACAAGTCGCAATGCAATTGATAGAAGATTTG
>ACZ51732
ATGTCTCTCAGCATTGACGTGACGAGTCTTCCCTCAATT---TCTTCTAGCATCTTTAAAAATGAATCGTCTTCTACAACGTCAACTCTTTCTGGAAAATCTATTGGTAGGAACGAACAGTATGTTTCATCAGATATCGAAGCATTCAATAAATACATGTTGTCGAAGTCTCCAGAGGATATTGGACCATCTGATTCTGCTTCAAACGATCCACTCACCAGTTTTTCGATTAGATCGAATGCAGTTAAGACAAATGCAGATGCTGGCGTGTCTATGGATTCATCAACACAATCACGACCTTCAAGCAACGTTGGGTGCGATCAAATGGATTTCTCCTTAACTAAAGGTATTAATGTTAGTGCTAGTCTTGATTCATGTGTATCAATTTCAACTAATCATAAAAAGGAGAAATCTAAAAAGGAT---AAAAAT------AAGAAACACTACCCAAGAATTGAAGCAGATTCTGACTCTGAAGATTACGTTTTGGATGATTCAGATAGTGATGACGGTAAATGTAAGAATTGTAAATATAAAAAGAAATATTTTGCACTGAGAATGAGGATGAAACAAGTCGCAATGCAATTGATAGAAGATTTG
>AGE46956
ATGTCTCTTAGTATTGACGTGACTAGTCTTCCTTCAATT---TCTTCTAGTGTTTATAAAAATGAATCGTTTTCAACAACGTCAACTATTTCTGGAAAATCTATTGGTAGGAGTGAACAGTACATTTCACCAGATGCAGAAGCCTTCAATAAGTACATGTTGTCAAAATCTCCAGAAGATATTGGACCTTCTGATTCTGCATCGAACGATCCACTCACCAGCTTTTCGATTAGATCGAATGCAGTTAAGACAAATGCAGATGCTGGCGTGTCTATGGATTCATCAGCACAATCACGACCATCTAGCGACATTGGATACGATCAAATGGATTTCTCCTTAAATAAAGGTATTAAAATTGATGCTACAATGGATTCTTCAATATCAATATCTACCACATCAAAGAAGGAGAAATCTAAACAAGAGAACAAAAATAAATATAAAAAATGTTATCCAAAAATTGAAGCAGAATCTGATTCTGATGAATACGTATTAGATGATTCAGATAGTGATGATGGAAAATGTAAAAATTGCAAGTATAAAAAGAAATATTTTGCACTTCGTTTAAGAATGAAACAAGTTGCAATGCAATTGATTAAAGATTTG
>AGE99370
ATGTCTCTCAGCATTGACGTGACGAGTCTTCCCTCAATT---TCTTCTAGTATCTTTAAAAATGAATCGTCTTCTACAACGTCAACTCTTTCTGGAAAATCTATTGGTAGGAACGAACAGTATGTTTCATCAGATATCGAAGCATTCAATAAATACATGTTGTCGAAGTCTCCAGAGGATATTGGACCATCTGATTCTGCTTCAAACGATCCACTCACCAGTTTTTCGATTAGATCGAATGCAGTTAAGACAAATGCAGATGCTGGCGTGTCTATGGATTCATCAACACAATCACGACCTTCAAGCAACGTTGGGTGCGATCAAATGGATTTCTCCTTAACTAAAGGTATTAATGTTAGTGCTAGTCTTGATTCATGTGTATCAATTTCAACTAACCATAAAAAGGAGAAATCTAAAAAGGAT---AAAAGT------AGGAAACACTACCCAAGAATTGAAGCAGATTCTGACTCTGAAGATTACGTTTTGGATGATTCAGATAGTGATGACGGTAAATGTAAGAATTGTAAATATAAAAAGAAATATTTTGCACTAAGAATGAGGATGAAACAAGTCGCAATGCAATTGATAGAAGATTTG
>AGA03873
ATGTCTCTCAGTATTGACGTAACAAGTCTTCCCTCAATT---TCTTCTAGTATCTTTAAAAATGAATCGTCTTCTACAACGTCAACTCTTTCTGGAAAATCTATTGGTAGGAGTGAACAGTACATTTCACCAGACGCAGAAGCATTCAATAAATACATGTTGTCGAAGTCTCCAGAGGATATTGGACCATCTGATTCTGCTTCAAACGATCCACTCACCAGCTTTTCGATTAGATCGAATGCAGTTAAGACAAATGCAGACGCTGGCGTGTCTATGGATTCATCGACGCAATCACGACCTTCAAGCAACGTTGGGTGTGATCAATTGGATTTCTCCTTAACTAAAGGTATTAATGTTAGTGCTAATCTTGATTCATGTATATCAATTTCAACTGATCATAAGAAGGAGAAATCCAAGAAAGAT---AAAAGT------AGGAAACACTACCCGAGAATTGAAGCAGATTCTGATTCTGAAGATTATGTTTTGGATGATTCAGATAGTGATGACGGTAAATGTAAAAATTGTAAATATAAGAAAAAATATTTCGCACTAAGAATGAGGATGAAGCGAGTCGCAATGCAATTGATCGAAGATTTG
>AGE47555
ATGTCTCTTAGTATTGACGTGACTAGTCTTCCTTCAATT---TCTTCTAGTGTTTATAAAAATGAATCGTTTTCAACAACGTCAACTATTTCTGGAAAATCTATTGGTAGGAGTGAACAGTACATTTCACCAGATGCAGAAGCTTTCAATAAATACATGTTGTCAAAATCTCCAGAAGATATTGGACCTTCTGATTCTGCATCGAACGATCCACTCACCAGCTTTTCGATTAGATCGAATGCAGTTAAGACAAATGCAGATGCTGGCGTGTCTATGGATTCATCAGCACAATCACGACCATCTAGCGACATTGGATACGATCAAATGGATTTCTCCTTAAATAAAGGTATTAAAATTGATGCTACAATGGATTCCTCAATATCAATATCTACTACATCAAAGAAGGAGAAATCTAAGCAAGAGAACAAAAATAAATATAAAAAATGTTATCCAAAAATTGAAGCAGAATCTGATTCTGATGAATACGTATTAGATGATTCAGATAGTGATGATGGAAAATGTAAAAATTGTAAGTATAAAAAGAAATATTTTGCACTTCGTTTAAGAATGAAACAGGTTGCAATGCAATTGATTAAAGATTTG
>AGE99272
ATGTCTCTCAGCATTGACGTAACAAGTCTTCCCTCAATT---TCTTCTAGTATCTTTAAAAATGAATCGTCTTCTACAACGTCAACTCTTTCTGGAAAATCTATTGGTAGGAGTGAACAGTACATTTCACCAGATGCAGAAGCATTCAATAAATACATGTTGTCGAAGTCTCCAGAGGATATTGGACCATCTGATTCTGCTTCAAACGATCCACTCACCAGCTTTTCGATTAGATCGAATGCAGTTAAGACAAATGCAGACGCTGGCGTGTCTATGGATTCATCGACGCAATCACGACCTTCAAGTAACGTTGGGTGCGATCAATTGGATTTCTCCTTAACTAAAGGTATTAACGTTAGTGCTAATCTTGATTCATGTATATCAATTTCAACTGATCATAAGAAGGAGAAATCCAAGAAAGAT---AAAAGT------AGGAAACACTACCCGAGAATTGAAGCAGATTCTGATTCTGAAGATTATGTTTTGGATGATTCAGATAGTGATGACGGTAAATGTAAGAATTGTAAATATAAGAAAAAATATTTCGCACTAAGAATGAGGATGAAGCGAGTCGCAATGCAATTGATCGAGGATTTG
>ACF18777
ATGTCTCTCAGTATTGACGTGACGAGTCTTCCATCTATT---TCTTCTAGCATTTATAAACATGAATCATCTTCAACAACGTCAACTCTTTCTGGAAAATCTATTGGTAGGAGTGAACAGTACGTTTCACCAGATGCAGAAGCATTCAATAAATACATGTTGTCGAAGTCTCCAGAGGATATTGGACCATCTGATTCTGCTTCAAACGATCCACTCACCAGTTTTTCGATTAGATCGAATGCAGTTAAGACAAATGCAGATGCTGGCGTGTCTATGGATTCATCGACGCAATCACGACCTTCAAGTAACGTTGGGTGCGATCAAGTGGATTTCTCCTTGAATAAAGGCATTAAAGTCAACGCAAATTTAGATTCATCCATTTCAGTATCAACAGTTTCTAGAAAGGAGAAATCCAAGTCAGACCATAAAAGT------AGGAAACACTACCCTAAAATTGAGGCTGAATCTGATTCAGATGAATACGTACTAGATGATTCTGACAGTGATGATGGTAAATGTAAAAATTGTAAATATAAGAAGAAGTATTTCGCACTTAGAATGAGAATGAAACAAGTCGCAATGCAATTGATCGAAGATTTG
>AGE99540
ATGTCTCTCAGCATTGACGTAACAAGTCTTCCCTCAATT---TCTTCTAGTATCTTTAAAAATGAATCGTCTTCTACAACGTCAACTCTTTCTGGAAAATCTATTGGTAGGAGTGAACAGTACATTTCACCAGATGCAGAAGCATTCAATAAATACATGTTGTCGAAGTCTCCAGAGGATATTGGACCATCTGATTCTGCTTCAAACGATCCACTCACCAGCTTTTCGATTAGATCGAATGCAGTTAAGACAAATGCAGACGCTGGCGTGTCTATGGATTCATCGACGCAATCACGACCTTCAAGTAACGTTGGGTGCGATCAATTGGATTTCTCCTTAACTAAAGGTATTAACGTTAGTGCTAATCTTGATTCATGTATATCAATTTCAACTGATCATAAGAAGGAGAAATCCAAGAAAGAT---AAAAGT------AGGAAACACTACCCGAGAATTGAAGCAGATTCTGATTCTGAAGATTATGTTTTGGATGATTCAGATAGTGATGACGGTAAATGTAAGAATTGTAAATATAAGAAAAAATATTTCGCACTAAGAATGAGGATGAAGCGAGTCGCAATGCAATTGATCGAGGATTTG
>AGE47256
ATGTCTCTTAGTATTGACGTGACTAGTCTTCCTTCAATT---TCTTCTAGTGTTTATAAAAATGAATCGTTTTCAACAACGTCAACTATTTCTGGAAAATCTATTGGTAGGAGTGAACAGTACATTTCACCAGATGCAGAAGCTTTCAATAAATACATGTTGTCAAAATCTCCAGAAGATATTGGACCTTCTGATTCTGCATCGAACGATCCACTCACCAGCTTTTCGATTAGATCGAATGCAGTTAAGACAAATGCAGATGCTGGCGTGTCTATGGATTCATCAGCACAATCACGACCATCTAGCGACATTGGATACGATCAAATGGATTTCTCCTTAAATAAAGGTATTAAAATTGATGCTACAATGGATTCCTCAATATCAATATCTACTACATCAAAGAAGGAGAAATCTAAGCAAGAGAACAAAAATAAATATAAAAAATGTTATCCAAAAATTGAAGCAGAATCTGATTCTGATGAATACGTATTAGATGATTCAGATAGTGATGATGGAAAATGTAAAAATTGTAAGTATAAAAAGAAATATTTTGCACTTCGTTTAAGAATGAAACAGGTTGCAATGCAATTGATTAAAGATTTG
>AGE99420
ATGTCTCTCAGCATTGACGTGACGAGTCTTCCCTCAATT---TCTTCTAGCATCTTTAAAAATGAATCGTCTTCTACAACGTCAACTCTTTCTGGAAAATCTATTGGTAGGAACGAACAGTATGTTTCATCAGATATCGAAGCATTCAATAAATACATGTTGTCGAAGTCTCCAGAGGATATTGGACCATCTGATTCTGCTTCAAACGATCCACTCACCAGTTTTTCGATTAGATCGAATGCAGTTAAGACAAATGCAGATGCTGGCGTGTCTATGGATTCATCAACACAATCACGACCTTCAAGCAACGTTGGGTGCGATCAAATGGATTTCTCCTTAACTAAAGGTATTAATGTTAGTGCTAGTCTTGATTCATGTGTATCAATTTCAACTAATCATAAAAAGGAGAAATCTAAAAAGGAT---AAAAGT------AGGAAACACTACCCAAGAATTGAAGCAGATTCTGACTCTGAAGATTACGTTTTGGATGATTCAGATAGTGATGACGGTAAATGTAAAAATTGTAAATATAAAAAGAAATATTTTGCACTAAGAATGAGGATGAAACAAGTCGCAATGCAATTGATAGAAGATTTG
>AGE98456
ATGTCTCTCAGCATTGACGTAACAAGTCTTCCCTCAATT---TCTTCTAGTATCTTTAAAAATGAATCGTCTTCTACAACGTCAACTCTTTCTGGAAAATCTATTGGTAGGAGTGAACAGTACATTTCACCAGATGCAGAAGCATTCAATAAATACATGTTGTCGAAGTCTCCAGAGGATATTGGACCATCTGATTCTGCTTCAAACGATCCACTCACCAGCTTTTCGATTAGATCGAATGCAGTTAAGACAAATGCAGACGCTGGCGTGTCTATGGATTCATCGACGCAATCACGACCTTCAAGTAACGTTGGGTGCGATCAATTGGATTTCTCCTTAACTAAAGGTATTAACGTTAGTGCTAATCTTGATTCATGTATATCAATTTCAACTGATCATAAGAAGGAGAAATCCAAGAAAGAT---AAAAGT------AGGAAACACTACCCGAGAATTGAAGCAGATTCTGATTCTGAAGATTATGTTTTGGATGATTCAGATAGTGATGACGGTAAATGTAAGAATTGTAAATATAAGAAAAAATATTTCGCACTAAGAATGAGGATGAAGCGAGTCGCAATGCAATTGATCGAGGATTTG
>AGE98519
ATGTCTCTCAGCATTGACGTAACAAGTCTTCCCTCAATT---TCTTCTAGTATCTTTAAAAATGAATCGTCTTCTACAACGTCAACTCTTTCTGGAAAATCTATTGGTAGGAGTGAACAGTACATTTCACCAGATGCAGAAGCATTCAATAAATACATGTTGTCGAAGTCTCCAGAGGATATTGGACCATCTGATTCTGCTTCAAACGATCCACTCACCAGCTTTTCGATTAGATCGAATGCAGTTAAGACAAATGCAGACGCTGGCGTGTCTATGGATTCATCGACGCAATCACGACCTTCAAGTAACGTTGGGTGCGATCAATTGGATTTCTCCTTAACTAAAGGTATTAACGTTAGTGCTAATCTTGATTCATGTATATCAATTTCAACTGATCATAAGAAGGAGAAATCCAAGAAAGAT---AAAAGT------AGGAAACACTACCCGAGAATTGAAGCAGATTCTGATTCTGAAGATTATGTTTTGGATGATTCAGATAGTGATGACGGTAAATGTAAGAATTGTAAATATAAGAAAAAATATTTCGCACTAAGAATGAGGATGAAGCGAGTCGCAATGCAATTGATCGAGGATTTG
>AGE99182
ATGTCTCTCAGCATTGACGTAACAAGTCTTCCCTCAATT---TCTTCTAGTATCTTTAAAAATGAATCGTCTTCTACAACGTCAACTCTTTCTGGAAAATCTATTGGTAGGAGTGAACAGTACATTTCACCAGATGCAGAAGCATTCAATAAATACATGTTGTCGAAGTCTCCAGAGGATATTGGACCATCTGATTCTGCTTCAAACGATCCACTCACCAGCTTTTCGATTAGATCGAATGCAGTTAAGACAAATGCAGACGCTGGCGTGTCTATGGATTCATCGACGCAATCACGACCTTCAAGTAACGTTGGGTGCGATCAATTGGATTTCTCCTTAACTAAAGGTATTAACGTTAGTGCTAATCTTGATTCATGTATATCAATTTCAACTGATCATAAGAAGGAGAAATCCAAGAAAGAT---AAAAGT------AGGAAACACTACCCGAGAATTGAAGCAGATTCTGATTCTGAAGATTATGTTTTGGATGATTCAGATAGTGATGACGGTAAATGTAAGAATTGTAAATATAAGAAAAAATATTTCGCACTAAGAATGAGGATGAAGCGAGTCGCAATGCAATTGATCGAGGATTTG
>AGF86256
ATGTCTCTCAGTATTGACGTGACGAGTCTTCCTTCTATT---TCTTCTAGTATTTATAAAAATGAATCATCTTCAACAACGTCAACTCTTTCTGGAAAATCTATTGGTAGGAGTGAACACTATGTTTCACCAGATGCAGAAGCGTTCAGTAAATATATGCTGTCAAAGTCTCCAGAAGATATTGGACCATCTGATTCTGCTTCAAACGATCCACTCACCAGCTTCTCGATTAGATCGAATGCAGTTAAGACAAACGCAGACGCTGGCGTGTCTATGGATTCATCAGCACAATCACGACCATCAAGCAATGTTGGGTGCGATCAAATGGATTTCTCCTTTAATAAAGGAATAAAAGTAAATGCCAACCTAGATTCATTAATATCAGTATCGACAAATTCAAGAAAGGAGAAATCCAAAAGTGATCATAAAAGT------AGGAAACACTACCCTAAAATTGAAGCAGAATCTGATTCAGATGACTTTGTACTCGATGATTCGGACAGTGATGATGGTAAATGTAAAAATTGTAAATATAAAAGGAAGTATTTCGCACTAAGAATGAGAATGAAACAAGTTGCCATGCAATTGATCGAAGATTTG
>AFJ68358
ATGTCTCTCAGCATTGACGTAACAAGTCTTCCCTCAATT---TCTTCTAGTATCTTTAAAAATGAATCGTCTTCTACAACGTCAACTCTTTCTGGAAAATCTATTGGTAGGAGTGAACAGTACATTTCACCAGATGCAGAAGCATTCAATAAATACATGTTGTCGAAGTCTCCAGAGGATATTGGACCATCTGATTCTGCTTCAAACGATCCACTCACCAGCTTTTCGATTAGATCGAATGCAGTTAAGACAAATGCAGACGCTGGCGTGTCTATGGATTCATCGACGCAATCACGACCTTCAAGCAACGTTGGATGCGATCAATTGGATTTCTCCTTAACTAAAGGTATTAATGTTAGTGCTAATCTTGATTCATGTATATCAATTTCAACTGATCATAAGAAGGAGAAATCCAAGAAAGAT---AAAAGT------AGGAAACACTACCCAAGAATTGAAGCAGATTCTGATTCTGAAGATTATGTTTTGGATGATTCAGATAGTGATGACGGTAAATGTAAAAATTGTAAATACAAGAAAAAATATTTCGCACTAAGAATGAGGATGAAGCGAGTCGCAATGCAATTGATCGAAGATTTG
>ACJ54833
ATGTCTCTCAGCATTGACGTAACAAGTCTTCCCTCAATT---TCTTCCAGTATCTTTAAAAATGAATCGTCTTCTACAACGTCAACTCTTTCTGGAAAATCTATTGGTAGGAGTGAACAGTACATTTCACCGGATGCAGAAGCATTCAATAAGTACATGTTGTCGAAGTCTCCAGAGGATATTGGACCATCTGATTCTGCTTCAAACGATCCACTCACCAGCTTTTCGATTAGATCGAATGCAGTTAAGACAAATGCAGACGCTGGCGTGTCTATGGATTCATCGACACAATCACGACCTTCAAGCAACGTTGGATGTGATCAATTGGATTTCTCCTTGAACAAAGGTATTAATGTTAGTGCTAATCTTGATTCATGTATATCAATTTCAACTGATAATAAGAAGGAGAAATCCAAAAAAGAT---AAAAGT------AGGAAACACTACCCGAGAATTGAAGCAGATTCTGATTCTGAAGATTATGTTTTGGATGATTCAGATAGTGATGACGGTAAATGTAAAAATTGTAAATATAAGAAAAAATATTTCGCACTAAGAATGAGAATGAAGCGAGTCGCAATGCAATTGATCGAAGATTTG
>AGE47184
ATGTCTCTCAGCATTGACGTAACAAGTCTTCCCTCAATT---TCTTCTAGTATCTTTAAAAATGAATCGTCTTCTACAACGTCAACTCTTTCTGGAAAATCTATTGGTAGGAGTGAACAGTACATTTCACCAGATGCAGAAGCATTCAATAAATACATGTTGTCGAAGTCTCCAGAGGATATTGGACCATCTGATTCTGCTTCAAACGATCCACTCACCAGCTTTTCGATTAGATCGAATGCAGTTAAGACAAATGCAGACGCTGGCGTGTCTATGGATTCATCGACGCAATCACGACCTTCAAGCAACGTTGGATGCGATCAATTGGATTTCTCCTTAACTAAAGGTATTAATGTTAGTGCTAATCTTGATTCATGTATATCAATTTTAACTGATCATAAGAAGGAGAAATCCAAGAAAGAT---AAAAGT------AGGAAACACTACCCAAGAATTGAAGCAGATTCTGATTCTGAAGATTATGTTTTGGATGATTCAGATAGTGATGACGGTAAATGTAAGAATTGTAAATACAAGAAAAAATATTTCGCACTAAGAATGAGGATGAAGCGAGTCGCAATGCAATTGATCGAAGATTTG
>AGS43827
ATGTCTCTCAGTATTGACGTGACGAGTCTTCCTTCTATT---TCTTCTAGTATTTATAAAAATGAATCATCTTCAACAACGTCAACTCTTTCTGGAAAATCTATTGGTAGGAGTGAACAATATGTTTCACCAGATGTAGAAGCGTTCAGTAAATATATGCTGTCAAAGTCTCCAGAAGATATTGGACCATCTGATTCTGCTTCAAACGATCCACTCACCAGCTTTTCGATTAGATCGAATGCAGTTAAGACAAATGCAGACGCTGGCGTGTCTATGGATTCATCGGCACAATCACGACCATCAAGCGATGTTGGGTGCGATCAAGTGGATTTCTCCTTTAATAAAGGAATAAAAGTAAATGCTAACCTGGATTCATCAATATCAGTATCGACACATTCAAGAAAGGAGAAATCCAAAAATGATCACAAAAGT------AGGAAACACTACCCTAGAATTGAAGCAGAGTCTGATTCGGATGAGTACGTACTAGACGATTCGGACAGTGATGATGGCAAATGTAAAAACTGTAAGTATAAGAGGAAGTATTTCGCACTAAGAATGAGAATGAAACAAGTCGCCATGCAATTGATCGAAGATTTG
>AGE99492
ATGTCTCTCAGCATTGACGTGACGAGTCTTCCCTCAATT---TCTTCTAGCATCTTTAAAAATGAATCGTCTTCTACAACGTCAACTCTTTCTGGAAAATCTATTGGTAGGAACGAACAGTATGTTTCATCAGATATCGAAGCATTCAATAAATACATGCTGTCGAAGTCTCCAGAGGATATTGGACCATCTGATTCTGCTTCAAACGATCCACTCACCAGTTTTTCGATTAGATCGAATGCAGTTAAGACAAATGCAGATGCTGGCGTGTCTATGGATTCATCAACACAATCACGACCTTCAAGCAACGTTGGGTGCGATCAAATGGATTTCTCCTTAACTAAAGGTATTAATGTTAGTGCTAATCTTGATTCATGTGTATCAATTTCAACTAATCATAAGAAGGAGAAATCTAAAAAGGAT---AAAAGT------AAGAAACACTACCCAAGAATTGAAGCAGATTCTGACTCTGAAGATTATGTTTTGGATGATTCAGATAGTGATGACGGTAAATGTAAGAATTGTAAATATAAAAAGAAGTATTTTGCACTAAGAATGAGGATAAAACAAGTCGCAATGCAATTGATAGAAGATTTG
>AGE45392
ATGTCTCTTAGTATTGACGTGACTAGTCTTCCTTCAATT---TCTTCTAGCGTTTATAAAAATGAATCGTTTTCAACAACGTCAACTATTTCTGGAAAATCTATTGGTAGGAGTGAACAGTACATTTCACCAGATGCAGAAGCTTTCAATAAGTACATGTTGTCAAAATCTCCAGAAGATATTGGACCTTCTGATTCTGCATCGAACGATCCACTCACCAGCTTTTCGATTAGATCGAATGCAGTTAAGACAAATGCAGATGCTGGCGTGTCTATGGATTCATCAGCACAATCACGACCATCTAGCGACATTGGATACGATCAAATGGATTTCTCCTTAAATAAAGGTATTAAGATTGATGCTACAATGGATTCTTCAATATCAATATCTACTACATCAAAGAAGGAGAAATCTAAACAAGAGAACAAAAATAAATATAAAAAATGTTATCCAAAAATTGAAGCAGAATCTGATTCTGATGAATACGTATTAGATGATTCAGATAGTGATGATGGAAAATGTAAAAATTGTAAGTATAAAAAGAAATATTTTGCACTTCGTTTAAGAATGAAACAAGTCGCAATGCAATTGATTAAAGATTTG
>AGE47172
ATGTCTCTTAGTATTGACGTGACTAGTCTTCCTTCAATT---TCTTCTAGTGTTTATAAAAATGAATCGTTTTCAACAACGTCAACTATTTCTGGAAAATCTATTGGTAGGAGTGAACAGTACATTTCACCAGATGCAGAAGCTTTCAATAAATACATGTTGTCAAAATCTCCAGAAGATATTGGACCTTCTGATTCTGCATCGAACGATCCACTCACCAGCTTTTCGATTAGATCGAATGCAGTTAAGACAAATGCAGATGCTGGCGTGTCTATGGATTCATCAGCACAATCACGACCATCTAGCGACATTGGATACGATCAAATGGATTTCTCCTTAAATAAAGGTATTAAAATTGATGCTACAATGGATTCCTCAATATCAATATCTACTACATCAAAGAAGGAGAAATCTAAGCAAGAGAACAAAAATAAATATAAAAAATGTTATCCAAAAATTGAAGCAGAATCTGATTCTGATGAATACGTATTAGATGATTCAGATAGTGATGATGGAAAATGTAAAAATTGTAAGTATAAAAAGAAATATTTTGCACTTCGTTTAAGAATGAAACAGGTTGCAATGCAATTGATTAAAGATTTG
>ACZ51588
ATGTCTCTCAGCATTGACGTGACGAGTCTTCCCTCAATT---TCTTCTAGTATCTTTAAAAATGAATCGTCTTCTACAACGTCAACTCTTTCTGGAAAATCTATTGGTAGGAACGAACAGTATGTTTCATCAGATATCGAAGCATTCAATAAATACATGTTGTCGAAGTCTCCAGAGGATATTGGACCATCTGATTCTGCTTCAAACGATCCGCTCACCAGTTTTTCGATTAGATCGAATGCAGTTAAGACAAATGCAGATGCTGGCGTGTCTATGGATTCATCAACACAATCACGACCTTCAAGCAACGTTGGGTGCGATCAAATGGATTTCTCCTTAACTAAAGGTGTTAATGTTAGTGCTAGTCTTGATTCATGTGTATCAATTTCAACTAATCATAAAAAGGAGAAATCTAAAAAGGAT---AAAAAT------AGGAAACACTACCCAAGAATTGAAGCAGATTCTGACTCTGAGGATTATGTTTTAGATGATTCAGATAGTGATGACGGTAAATGTAGAAATTGCAAATATAAAAAGAAATATTTTGCACTAAGAATGAGGATGAAACAAGTCGCAATGCAATTGATAGAAGATTTG
>ADK46754
ATGTCTCTCAGCATTGACGTAACAAGTCTTCCCTCAATT---TCTTCTAGTATCTTTAAAAATGAATCGTCTTCTACAACGTCAACTCTTTCTGGAAAATCTATTGGTAGGAGTGAACAGTACATTTCACCGGATGCAGAAGCATTCAATAAGTACATGTTGTCGAAGTCTCCAGAGGATATTGGACCATCTGATTCTGCTTCAAACGATCCACTCACCAGCTTTTCGATTAGATCGAATGCAGTTAAGACAAATGCAGACGCTGGCGTGTCTATGGATTCATCGACACAATCACGACCTTCAAGCAACGTTGGATGCGATCAATTGGATTTCTCCTTGACCAAAGGTATTAATGTTAGTGCTAATCTTGATTCATGTATATCAATTTCAACTGATCATAAGAAGGAGAAATCCAAGAAAGAT---AAAAGT------AGGAAACACTACCCGAGAATTGAAGCAGATTCTGATTCTGAAGATTATGTTTTGGATGATTCAGATAGTGATGACGGTAAATGTAAGAATTGTAAATATAAGAAAAAGTATTTCGCACTAAGAATGAGGATGAAGCGAGTCGCAATGCAATTGATCGAAGATTTG
>ADK46756
ATGTCTCTCAGCATTGACGTAACAAGTCTTCCCTCAATT---TCTTCTAGTATCTTTAAAAATGAATCGTCTTCTACAACGTCAACTCTTTCTGGAAAATCTATTGGTAGGAGTGAACAGTACATTTCACCAGATGCAGAAGCATTCAATAAATACATGTTGTCGAAGTCTCCAGAGGATATTGGACCATCTGATTCTGCTTCAAACGATCCACTCACCAGCTTTTCGATTAGATCGAATGCAGTTAAGACAAATGCAGACGCTGGCGTGTCTATGGATTCATCGACGCAATCACGACCTTCAAGCAACGTTGGATGCGATCAATTGGATTTCTCCTTAACTAAAGGTATTAATGTTAGTGCTAATCTTGATTCATGTATATCAATTTCAACTGATCATAAGAAGGAGAAATCCAAGAAAGAT---AAAAGT------AGGAAACACTACCCAAGAATTGAAGCAGATTCTGATTCTGAAGATTATGTTTTGGATGATTCAGATAGTGATGACGGTAAATGTAAGAATTGTAAATACAAGAAAAAATATTTCGCACTAAGAATGAGGATGAAGCGAGTCGCAATGCAATTGATCGAAGATTTG
>AGH16246
ATGTCTCTCAGCATTGACGTAACAAGTCTTCCCTCAATT---TCTTCCAGTATCTTTAAAAATGAATCGTCTTCTACAACGTCAACTCTTTCTGGAAAATCTATTGGTAGGAGTGAACAGTACATTTCACCGGATGCAGAAGCATTCAATAAGTACATGTTGTCGAAGTCTCCAGAGGATATTGGACCATCTGATTCTGCTTCAAACGATCCACTCACCAGCTTTTCGATTAGATCGAATGCAGTTAAGACAAATGCTGACGCTGGCGTGTCTATGGATTCATCGGCACAATCACGACCTTCAAGCAACGTTGGATGCGATCAATTGGATTTCTCCTTGAACAAAGGTATTAATGTTAGTGCTAATCTTGATTCATGTATATCAATTTCAACTGATAATAAGAAGGAGAAATCCAAAAAAGAT---AAAAGT------AGGAAACACTACCCGAGAATTGAAGCAGATTCTGATTCTGAAGATTATGTTTTGGATGATTCAGATAGTGATGACGGTAAATGTAAAAATTGTAAATATAAGAAAAAATATTTCGCACTAAGAATGAGGATGAAACGAGTCGCAATGCAATTGATCGAAGATTTG
>ADK46750
ATGTCTCTCAGCATTGACGTAACAAGTCTTCCCTCAATT---TCTTCTAGTATCTTTAAAAATGAATCGTCTTCTACAACGTCAACTCTTTCTGGAAAATCTATTGGTAGGAGTGAACAGTACATTTCACCGGATGCAGAAGCATTCAATAAGTACATGTTGTCGAAGTCTCCAGAGGATATTGGACCATCTGATTCTGCTTCAAACGATCCACTCACCAGCTTTTCGATTAGATCGAATGCAGTTAAGACAAATGCAGACGCTGGCGTGTCTATGGATTCATCGACACAATCACGACCTTCAAGCAACGTTGGATGCGATCAATTGGATTTCTCCTTGACCAAAGGTATTAACGTTAGTGCTAATCTTGATTCATGTATATCAATTTCAACTGATCATAAGAAGGAGAAATCCAAGAAAGAT---AGAAGT------AGGAAACACTACCCGAGAATTGAAGCAGATTCTGATTCTGAAGATTATGTTTTGGATGATTCAGATAGTGATGACGGTAAATGTAAGAATTGTAAATATAAGAAAAAGTATTTCGCACTAAGAATGAGGATGAAGCGAGTCGCAATGCAATTGATCGAAGATTTG
>AFJ68453
ATGTCTCTCAGCATTGACGTAACAAGTCTTCCCTCAATT---TCTTCTAGTATCTTTAAAAATGAATCGTCTTCTACAACGTCAACTCTTTCTGGAAAATCTATTGGTAGGAGTGAACAGTACATTTCACCGGATGCAGAAGCATTCAATAAGTACATGTTGTCGAAGTCTCCAGAGGATATTGGACCATCTGATTCTGCTTCAAACGATCCACTCACCAGCTTTTCGATTAGATCGAATGCAGTTAAGACAAATGCAGACACTGGCGTGTCTATGGATTCATCGACACAATCACGACCTTCAAGCAACGTTGGATGCGATCAATTGGATTTCTCCTTGACCAAAGGTATTAATGTTAGTGCTAATCTTGATTCATGTATATCAATTTCAACTGATCATAAGAAGGAGAAATCCAAGAAAGAT---AAAAGT------AGGAAACACTACCCGAGAATTGAAGCAGATTCTGATTCTGAAGATTATGTTTTGGATGATTCAGATAGTGATGACGGTAAATGTAAGAATTGTAAATATAAGAAAAAGTATTTCGCACTAAGAATGAGGATGAAGCGAGTCGCAATGCAATTGATCGAAGATTTG
>ADK46752
ATGTCTCTCAGCATTGACGTAACAAGTCTTCCCTCAATT---TCTTCTAGTATCTTTAAAAATGAATCGTCTTCTACAACGTCAACTCTTTCTGGAAAATCTATTGGTAGGAGTGAACAGTACATTTCACCGGATGCAGAAGCATTCAATAAGTACATGTTGTCGAAGTCTCCAGAGGATATTGGACCATCTGATTCTGCTTCAAACGATCCACTCACCAGCTTTTCGATTAGATCGAATGCAGTTAAGACAAATGCAGACGCTGGCGTGTCTATGGATTCATCGACACAATCACGACCTTCAAGCAACGTTGGATGCGATCAATTGGATTTCTCCTTGACCAAAGGTATTAACGTTAGTGCTAATCTTGATTCATGTATATCAATTTCAACTGATCATAAGAAGGAGAAATCCAAGAAAGAT---AAAAGT------AGGAAACACTACCCGAGAATTGAAGCAGATTCTGATTCTGAAGATTATGTTTTGGATGATTCAGATAGTGATGACGGTAAATGTAAGAATTGTAAATATAAGAAAAAGTATTTCGCACTAAGAATGAGGATGAAGCGAGTCGCAATGCAATTGATCGAAGATTTG
>AGE45416
ATGTCTCTTAGTATTGACGTGACTAGTCTTCCTTCAATT---TCTTCTAGTGTTTATAAAAATGAATCGTTTTCAACAACGTCAACTATTTCTGGAAAATCTATTGGTAGGAGTGAACAGTACATTTCACCAGATGCAGAAGCTTTCAATAAGTACATGTTGTCAAAATCTCCAGAAGATATTGGACCTTCTGATTCTGCATCGAACGATCCACTCACCAGCTTTTCGATTAGATCGAATGCAGTTAAGACAAATGCAGATGCTGGCGTGTCTATGGATTCATCAGCACAATCACGACCATCTAGCGACATTGGATACGATCAAATGGATTTCTCCTTAAATAAAGGTATTAAAATTGATGCTACAATGGATTCCTCAATATCAATATCTACTACATCAAAGAAGGAGAAATCTAAACAAGAGAACAAAAATAAATATAAAAAATGTTATCCAAAAATTGAAGCAGAATCTGATTCTGATGAATACGTATTAGATGATTCAGATAGTGATGATGGAAAATGTAAAAATTGTAAGTATAAAAAGAAATATTTTGCACTTCGTTTAAGAATGAAACAGGTTGCAATGCAATTGATTAAAGATTTG
>AGE98428
ATGTCTCTCAGCATTGACGTAACAAGTCTTCCCTCAATT---TCTTCTAGTATCTTTAAAAATGAATCGTCTTCTACAACGTCAACTCTTTCTGGAAAATCTATTGGTAGGAGTGAACAGTACATTTCACCAGATGCAGAAGCATTCAATAAATACATGTTGTCGAAGTCTCCAGAGGATATTGGACCATCTGATTCTGCTTCAAACGATCCACTCACCAGCTTTTCGATTAGATCGAATGCAGTTAAGACAAATGCAGACGCTGGCGTGTCTATGGATTCATCGACGCAATCACGACCTTCAAGCAACGTTGGGTGCGATCAATTGGATTTCTCCTTAACTAAAGGTATTAATGTTAGTGCTAATCTTGATTCATGTATATCAATTTCAACTGATAATAAGAAGGAGAAATCCAAGAAAGAT---AAAAGT------AGGAAACACTACCCGAGAATTGAAGCAGATTCTGATTCTGAAGATTATGTTTTGGATGATTCAGATAGTGATGACGGTAAATGTAAGAATTGTAAATATAAGAAAAAATATTTCGCACTAAGAATGAGGATGAAGCGAGTCGCAATGCAATTGATCGAAGATTTG
>AGA03907
ATGTCTCTCAGCATTGACGTAACAAGTCTTCCCTCAATT---TCTTCTAGTATCTTTAAAAATGAATCGTCTTCTACAACGTCAACTCTTTCTGGAAAATCTATTGGTAGGAGTGAACAGTACATTTCACCGGATGCAGAAGCATTCAATAAATACATGTTGTCGAAGTCTCCAGAGGATATTGGACCATCTGATTCTGCTTCAAACGATCCACTCACCAGCTTTTCGATTAGATCGAATGCAGTTAAGACAAATGCAGACGCTGGCGTGTCTATGGATTCATCGACACAATCACGACCTTCAAGCAACGTTGGATGCGATCAATTGGATTTCTCCTTGACCAAAGGTATTAACGTTAGTGCCAATCTTGATTCATGTATATCAATTTCAACTGATCATAAGAAGGAGAAATCCAAGAAAGAT---AAAAGT------AGGAAACACTACCCGAGAATTGAAGCAGATTCTGATTCTGAAGATTATGTTTTGGATGATTCAGATAGTGATGACGGTAAATGTAAGAATTGTAAATATAAGAAAAAGTATTTCGCACTAAGAATGAGGATGAAGCGAGTCGCAATGCAATTGATCGAAGATTTG
>AGE99117
ATGTCTCTCAGCATTGACGTGACGAGTCTTCCCTCAATT---TCTTCTAGCATCTTTAAAAATGAATCGTTTTCTACAACGTCAACTCTTTCTGGAAAATCTATTGGTAGGAACGAACAGTATGTTTCATCAGATATCGAAGCATTCAATAAATACATGTTGTCGAAGTCTCCAGAGGATATTGGACCATCTGATTCTGCTTCAAACGATCCACTCACCAGTTTTTCGATTAGATCGAATGCAGTTAAGACAAATGCAGATGCTGGCGTGTCTATGGATTCATCAACACAATCACGACCTTCAAGCAACGTTGGGTGCGATCAAATGGATTTCTCCTTAACTAAAGGTATTAATGTTAGTGCTAGTCTTGATTCATGTGTATCAATTTCAACTAATCATAAGAAGGAGAAATCTAAAAAAGAT---AAAAGT------AGGAAACACTACCCAAGAATTGAAGCAGATTCTGACTCTGAAGATTATGTTTTGGATGATTCAGATAGTGATGACGGTAAATGTAAGAATTGTAAATATAAAAAGAAATATTTTGCACTAAGAATGAGGATGAAACAAGTCGCAATGCAATTGATAGAAGATTTG
>ACZ51864
ATGTCTCTCAGCATTGACGTGACGAGTCTTCCCTCAATT---TCTTCTAGCATCTTTAAAAATGAATCGTCTTCTACAACGTCAACTCTTTCTGGAAAATCTATTGGTAGGAACGAACAGTATGTTTCATCAGATATCGAAGCATTCAATAAATACATGTTGTCGAAGTCTCCAGAGGATATTGGACCATCTGATTCTGCTTCAAACGATCCACTCACCAGTTTTTCGATTAGATCGAATGCAGTTAAGACAAATGCAGATGCTGGCGTGTCTATGGATTCATCAACACAATCACGACCTTCAAGCAACGTTGGGTGCGATCAAATGGATTTCTCCTTAACTAAAGGTATTAATGTTAGTGCTAGTCTTGATTCATGTGTATCAATTTCAACTAATCATAAAAAGGAGAAATCTAAAAAGGAT---AAAAAT------AGGAAACACTACCCAAGAATTGAAGCAGATTCTGACTCTGAAGATTACGTTTTGGATGATTCAGATAGTGATGACGGTAAATGTAAGAATTGTAAATATAAAAAGAAATATTTTGCACTAAGAATGAGGATGAAACAAGTCGCAATGCAATTGATAGAAGATTTG
>ACZ51900
ATGTCTCTCAGCATTGACGTGACGAGTCTTCCCTCAATT---TCTTCTAGCATTTTTAAAAATGAATCGTCTTCTACAACGTCAACTCTTTCTGGAAAATCTATTGGTAGGAACGAACAGTATGTTTCACCAGATATCGATGCGTTCAATAAATACATGTTGTCGAAGTCTCCAGAGGATATTGGACCATCTGATTCTGCTTCAAACGATCCACTCACCAGCTTTTCGATTAGATCGAATGCAGTTAAGACAAATGCAGATGCTGGCGTGTCTATGGATTCATCAACACAATCACGACCTTCAAGCAACGTTGGGTGCGATCAAATGGATTTCTCCTTAACTAAAGGTATTAATGTTAGTGCTAGTCTTGATTCATGTGTATCAATTTCAACTAATCAAAAAAAGGAGAAATCTAAGAAGGAT---AAAAGT------AGGAAACACTACCCAAGAATTGAAGCAGATTCTGACTCTGAGGATTACGTTTTGGATGATTCAGATAGTGATGACGGCAAATGTAAGAATTGTAAATATAAAAAGAAATATTTTGCATTAAGAATGAGGATGAAACAAGTCGCAATGCAATTGATAGAAGATTTG
>BAM98932
ATGTCTCTCAGCATTGACGTAACGAGTCTTCCCTCAATT---TCTTCTAGTATCTTTAAAAATGAATCGTCTTCTACAACGTCAACTCTTTCTGGAAAATCTATTGGTAGGAGTGAACAGTACATTTCACCAGATGCAGAAGCATTCAATAAATACATGTTGTCGAAGTCTCCAGAGGATATTGGACCATCTGATTCTGCTTCAAACGATCCACTCACCAGCTTTTCGATTAGATCGAATGCAGTTAAGACAAATGCAGACGCTGGCGTGTCTATGGATTCATCGACGCAATCACGACCTTCAAGCAACGTTGGGTGCGATCAAGTGGATTTCTCCTTAACTAAAGGTATTAATGTTAGTGCTAATCTTGATTCATGTATATCAATCTCAACTGATCATAAGAAGGAGAAATCCAGGAAAGAT---AAAAGT------AGGAAACACTACCCAAGAATTGAAGCAGATTCTGATTCTGAAGATTATGTTTTAGATGATTCAGATAGTGATGACGGTAAATGTAAGAATTGTAAATATAAGAAAAAGTATTTCGCACTAAGAATGAGGATGAAGCAAGTCGCAATGCAATTGATCGAAGATTTG
>AGE99050
ATGTCTCTCAGCATTGACGTGACGAGTCTTCCCTCAATT---TCTTCTAGTATCTTTAAAAATGAATCGTCTTCTACAACGTCAACTCTTTCTGGAAAATCTATTGGTAGGAACGAACAGTATGTTTCATCAGATATCGAAGCATTCAATAAATACATGTTGTCGAAGTCTCCAGAGGATATTGGACCATCTGATTCTGCTTCAAACGATCCACTCACCAGTTTTTCGATTAGATCGAATGCAGTTAAGACAAATGCAGATGCTGGCGTGTCTATGGATTCATCAACACAATCACGACCTTCAAGCAACGTTGGGTGCGATCAAATGGATTTCTCCTTAACTAAAGGTATTAATGTTAGTGCTAGTCTTGATTCATGTGTATCAATTTCAACTAACCATAAAAAGGAGAAATCTAAAAAGGAT---AAAAGT------AGGAAACACTACCCAAGAATTGAAGCAGATTCTGACTATGAAGATTACGTTTTGGATGATTCAGATAGTGATGACGGTAAATGTAAGAATTGTAAATATAAAAAGAAATATTTTGCACTAAGAATGAGGATGAAACAAGTCGCAATGCAATTGATAGAAGATTTG
>AGD80564
ATGTCTCTCAGCATTGACGTAACGAGTCTTCCCTCAATT---TCTTCTAGTATCTTTAAAAATGAATCGTCTTCTACAACGTCAACTCTTTCTGGAAAATCTATTGGTAGGAGTGAACAGTACATTTCACCAGATGCAGAAGCATTCAATAAATACATGTTGTCGAAGTCTCCAGAGGATATTGGACCATCTGATTCTGCTTCAAACGACCCACTCACCAGCTTTTCGATTAGATCGAATGCAGTTAAGACAAATGCAGACGCTGGCGTGTCTATGGATTCATCGACGCAATCACGACCTTCAAGCAACGTTGGGTGCGATCAAGTGGATTTCTCCCTAACTAAAGGTATTAATGTTAGTGCCAATCTTGATTCATGCGTATCAATTTCAACTGACCATAAGAAGGAGAAATCCAAGAAAGAT---AAAAGT------AGGAAACACTACCCTAGAATTGAAGCAGATTCTGACTCCGAAGATTACGTTTTAGATGATTCAGATAGTGATGACGGTAAATGTAAGAATTGTAAATATAAGAAAAAGTACTTTGCACTAAGAATGAGGATGAAGCAAGTCGCAATGCAATTGATCGAAGATTTG
>ACZ51888
ATGTCTCTCAGCATTGACGTGACGAGTCTTCCCTCAATT---TCTTCTAGCATCTTTAAAAATGAATCGTCTTCTACAACGTCAACTCTTTCTGGAAAATCTATTGGTAGGAACGAACAGTATGTTTCATCAGATATCGAAGCATTCAATAAATACATGTTGTCGAAGTCTCCAGAGGATATTGGACCATCTGATTCTGCTTCAAACGATCCACTCACCAGTTTTTCGATTAGATCGAATGCAGTTAAGACAAATGCAGATGCTGGCGTGTCTATGGATTCATCAACACAATCACGACCTTCAAGCAACGTTGGGTGCGATCAAATGGATTTCTCCTTAACTAAAGGTATTAATGTTAGTGCTAGTCTTGATTCATGTGTATCAATTTCAACTAATCATAAAAAGGAGAAATCTAAAAAGGAT---AAAAAT------AGGAAACACTACCCAAGAATTGAAGCAGATTCTGACTCTGAAGATTACGTTTTGGATGATTCAGATAGTGATGACGGTAAATGTAAGAATTGTAAATATAAAAAGAAATATTTTGCACTAAGAATGAGGATGAAACAAGTCGCAATGCAATTGATAGAAGATTTG
>AGE46920
ATGTCTCTTAGTATTGACGTGACTAGTCTTCCTTCAATT---TCTTCTAGTGTTTATAAAAATGAATCGTTTTCAACAACGTCAACTATTTCTGGAAAATCTATTGGTAGGAGTGAACAGTACATTTCACCAGATGCAGAAGCTTTCAATAAATACATGTTGTCAAAATCTCCAGAAGATATTGGACCTTCTGATTCTGCATCGAACGATCCACTCACCAGCTTTTCGATTAGATCGAATGCAGTTAAGACAAATGCAGATGCTGGCGTGTCTATGGATTCATCAGCACAATCACGACCATCTAGCGACATTGGATACGATCAAATGGATTTCTCCTTAAATAAAGGTATTAAAATTGATGCTACAATGGATTCCTCAATATCAATATCTACTACATCAAAGAAGGAAAAATCTAAGCAAGAGAACAAAAATAAATATAAAAAATGTTATCCAAAAATTGAAGCAGAATCTGATTCTGATGAATACGTATTAGATGATTCAGATAGTGATGATGGAAAATGTAAAAATTGTAAGTATAAAAAGAAATATTTTGCACTTCGTTTAAGAATGAAACAGGTTGCAATGCAATTGATTAAAGATTTG
>ACT67589
ATGTCTCTTAGCATTGACGTAGCAAGTCTTCCCTCAATT---TCTTCTAGTATCTTTAAAAATGAATCGTCTTCTACAACGTCAACTCTTTCTGGAAAATCTATTGGTAGGAGTGAACAGTACATTTCACCAGATGCAGAAGCATTCAATAAATACATGTTGTCGAAGTCTCCAGAGGATATTGGACCATCTGATTCTGCTTCAAACGATCCACTCACCAGCTTTTCGATTAGATCGAATGCAGTTAAGACAAATGCAGACGCTGGCGTGTCTATGGATTCATCGACGCAATCACGACCTTCAAGCAACGTTGGATGCGATCAATTGGATTTCTCCTTAACTAAAGGTATTAATGTTAGTGCTAATCTTGATTCATGTATATCAATTTCAACTGATCATAAGAAGGAGAAATCCAAGAAAGAT---AAAAGT------AGGAAACACTACCCGAGAATTGAAGCAGATTCTGATTCTGAAGATTATGTTTTGGATGATTCAGATAGTGATGACGGTAAATGTAAGAATTGTAAATATAAGAAAAAATATTTCGCACTAAGAATGAGGATGAAGCGAGTCGCAATGCAATTGATCGAGGATTTG
>ACT67586
ATGTCTCTCAGCATTGACGTAACAAGTCTTCCCTCAATT---TCTTCTAGTATCTTTAAAAATGAATCGTCTTCTACAACGTCAACTCTTTCTGGAAAATCTATTGGTAGGAGTGAACAGTACATTTCACCGGATGCAGAAGCATTCAATAAGTACATGTTGTCGAAGTCTCCAGAGGATATTGGACCATCTGATTCTGCTTCAAACGATCCACTCACCAGCTTTTCGATTAGATCGAATGCAGTTAAGACAAATGCAGACGCTGGCGTGTCTATGGATTCATCGACACAATCACGACCTTCAAGCAATGTTGGATGCGATCAATTGGATTTCTCCTTGACCAAAGGTATTAACGTTAGTGCTAATCTTGATTCATGTATATCAATTTCAACTGATCATAAGAAGGAGAAATCCAAGAAAGAT---AAAAGT------AGGAAACACTACCCGAGAATTGAAGCAGATTCTGATTCTGAAGATTATGTTTTGGATGATTCAGATAGTGATGACGGTAAATGTAAGAATTGTAAATATAAGAAAAAGTATTTCGCACTAAGAATGAGGATGAAGAAAGTCGCAATGCAATTGATCGAAGATTTG
>ACT67587
ATGTCTCTCAGCATTGACGTAACAAGTCTTCCCTCAATT---TCTTCTAGTATCTTTAAAAATGAATCGTCTTCTACAACGTCAACTCTTTCTGGAAAATCTATTGGTAGGAGTGAACAGTACATTTCACCAGATGCAGAAGCATTCAATAAATACATGTTGTCGAAGTCTCCAGAGGATATTGGACCATCTGATTCTGCTTCAAACGATCCACTCACCAGCTTTTCGATTAGATCGAATGCAGTTAAGACAAATGCAGACGCTGGCGTGTCTATGGATTCATCGACGCAATCACGACCTTCAAGTAACGTTGGGTGCGATCAATTGGATTTCTCCTTAACTAAAGGTATTAATGTTAGTGCTAATCTTGATTCATGTATATCAATATCAACTGATCATAAGAAGGAGAAATCCAAGAAAGAT---AAAAGT------AGGAAACACTACCCGAGAATTGAAGCAGATTCTGATTCTGAAGATTATGTTTTGGATGATTCAGATAGTGATGACGGTAAATGTAAAAATTGTAAATATAAGAAAAAATATTTCGCACTAAGAATGAGGATGAAGCGAGTCGCAATGCAATTGATCGAGGATTTG
>AFJ68201
ATGTCTCTCAGCATTGACGTAACAAGTCTTCCCTCAATT---TCTTCTAGTATCTTTAAAAATGAATCGTCTTCTACAACGTCAACTCTTTCTGGAAAATCTATTGGTAGGAGTGAACAGTACATTTCACCGGATGCAGAAGCGTTCAATAAGTACATGTTGTCGAAGTCTCCAGAGGATATTGGACCATCTGATTCTGCTTCAAACGATCCACTCACCAGCTTTTCGATTAGATCGAATGCAGTTAAGACAAATGCAGACGCTGGCGTGTCTATGGATTCATCGACACAATCACGACCTTCAAGCAACGTTGGATGCGATCAATTGGATTTCTCCTTGACCAAAGGTATTAACGTTAGTGCTAATCTTGATTCATGTATATCAATTTCAACTGATCATAAGAAGGAGAAATCCAAGAAAGAT---AAAAGT------AGGAAACACTACCCGAGAATTGAAGCAGATTCTGATTCTGAAGATTATGTTTTGGATGATTCAGATAGTGATGACGGTAAATGTAAGAATTGCAAATATAAGAAAAAGTATTTCGCACTAAGAATGAGGATGAAGCGAGTCGCAATGCAATTGATCGAAGATTTG
>AGE98845
ATGTCTCTCAGCATTGACGTAACAAGTCTTCCCTCAATT---TCTTCTAGTATCTTTAAAAATGAATCGTCTTCTACAACGTCAACTCTTTCTGGAAAATCTATTGGTAGGAGTGAACAGTACATTTCACCAGATGCAGAAGCATTCAATAAATACATGTTGTCGAAGTCTCCAGAGGATATTGGACCATCTGATTCTGCTTCAAACGATCCACTCACCAGCTTTTCGATTAGATCGAATGCAGTTAAGACAAATGCAGACGCTGGCGTGTCTATGGATTCATCGACGCAATCACGACCTTCAAGTAACGTTGGGTGCGATCAATTGGATTTCTCCTTAACTAAAGGTATTAACGTTAGTGCTAATCTTGATTCATGTATATCAATTTCAACTGATCATAAGAAGGAGAAATCCAAGAAAGAT---AAAAGT------AGGAAACACTACCCGAGAATTGAAGCAGATTCTGATTCTGAAGATTATGTTTTGGATGATTCAGATAGTGATGACGGTAAATGTAAGAATTGTAAATATAAGAAAAAATATTTCGCACTAAGAATGAGGATGAAGCGAGTCGCAATGCAATTGATCGAGGATTTG
>ACT67582
ATGTCTCTCAGCATTGACGTAACAAGTCTTCCCTCAATT---TCTTCTAGTATCTTTAAAAATGAATCGTCTTCTACAACGTCAACTCTTTCTGGAAAATCTATTGGTAGGAGTGAACAGTACATTTCACCGGATGCAGAAGCATTCAATAAATACATGTTGTCGAAGTCTCCAGAGGATATTGGACCATCTGATTCTGCTTCAAACGATCCACTCACCAGCTTTTCGATTAGATCGAATGCAGTTAAGACAAATGCAGACGCTGGCGTGTCTATGGATTCATCGACACAATCACGACCTTCAAGCAACGTTGGATGCGATCAATTGGATTTCTCCTTGACCAAAGGTGTTAACGTTAGTGCCAATCTTGATTCATGTATATCAATTTCAACTGATCATAAGAAAGAAAAATCCAAGAAAGAT---AAAAGT------AGGAAACACTACCCGAGAATTGAAGCAGATTCTGATTCTGAAGATTATGTTTTGGATGATTCAGATAGTGATGACGGTAAATGTAAGAACTGTAAATATAAGAAAAAGTATTTCGCACTAAGAATGAGGATGAAGCGAGTCGCAATGCAATTGATCGAAGATTTG
>ACT67583
ATGTCTCTCAGCATTGACGTAACAAGTCTTCCTTCAATT---TCTTCTAGTATCTTTAAAAATGAATCGTCTTCTACAACGTCAACTCTTTCTGGAAAATCTATTGGTAGGAGTGAACAGTACATTTCACCGGATGCAGAAGCATTCAATAAATACATGTTGTCGAAGTCTCCAGAGGATATTGGACCATCTGATTCTGCTTCAAACGATCCACTCACCAGCTTTTCGATTAGATCGAATGCAGTTAAGACAAATGCAGACGCTGGCGTGTCTATGGATTCATCGACACAATCACGACCTTCAAGCAACGTTGGATGCGATCAATTGGATTTCTCCTTGACCAAAGGTGTTAACGTTAGTGCCAATCTTGATTCATGTATATCAATTTCAACTGATCATAAGAAGGAGAAATCCAAGAAAGAT---AAAAGT------AGGATACACTACCCGAGAATTGAAGCAGATTCTGATTCTGAAGATAATGTTTTGGATGATTCAGATAGCGATGACGGTAAATGTAAGAATTGTAAATATAAGAAAAAGTATTTCACATTAAGAATGAGGATGAAGCGAGTCGCAATGCAATTGATCGAAGATTTG
>ACT67580
ATGTCTCTCAGCATTGACGTAACAAGTCTTCCCTCAATT---TCTTCTAGTATCTTTAAAAATGAATCGTCTTCTACAACGTCAACTCTTTCTGGAAAATCTATTGGTAGGAGTGAACAGTACATTTCACCGGATGCAGAAGCATTCAATAAATACATGTTGTCGAAGTCTCCAGAGGATATTGGACCATCTGATTCTGCTTCAAACGATCCACTCACCAGCTTTTCGATTAGATCGAATGCAGTTAAGACAAATGCAGACGCTGGCGTGTCTATGGATTCATCGACACAATCACGACCTTCAAGCAACGTTGGATGCGATCAATTGGATTTCTCCTTGACCAAAGGTGTTAACGTTAGTGCCAATCTTGATTCATGTATATCAATTTCAACTGATCATAAGAAAGAGAAATCCAAGAAAGAT---AAAAGT------AGGAAACACTACCCGAGAATTGAAGCAGATTCTGATTCTGAAGATTATGTTTTGGATGATTCAGATAGTGATGACGGTAAATGTAAGAACTGTAAATATAAGAAAAAGTATTTCGCACTAAGAATGAGGATGAAGCGAGTCGCAATGCAATTGATCGAAGATTTG
>ACT67581
ATGTCTCTCAGCATTGACGTAACAAGTCTTCCCTCAATT---TCTTCTAGTATCTTTAAAAATGAATCGTCTTCTACAACGTCAACTCTTTCTGGAAAATCTATTGGTAGGAGTGAACAGTACATTTCACCGGATGCAGAAGCATTCAATAAATACATGTTGTCGAAGTCTCCAGAGGATATTGGACCATCTGATTCTGCTTCAAACGATCCACTCACCAGCTTTTCGATTAGATCGAATGCAGTTAAGACAAATGCAGACGCTGGCGTGTCTATGGATTCATCGACACAATCACGACCTTCAAGCAACGTTGGATGCGATCAATTGGATTTCTCCTTGACCAAAGGTGTTAACGTTAGTGCCAATCTTGATTCATGTATATCAATTTCAACTGATCATAAGAAAGAAAAATCCAAGAAAGAT---AAAAGT------AGGAAACACTACCCGAGAATTGAAGCAGATTCTGATTCTGAAGATTATGTTTTGGATGATTCAGATAGTGATGACGGTAAATGTAAGAACTGTAAATATAAGAAAAAGTATTTCGCACTAAGAATGAGGATGAAGCGAGTCGCAATGCAATTGATCGAAGATTTG
>AGE47471
ATGTCTCTTAGTATTGACGTGACTAGTCTTCCTTCAATT---TCTTCTAGTGTTTATAAAAATGAATCGTTTTCAACAACGTCAACTATTTCTGGAAAATCTATTGGTAGGAGTGAACAGTACATTTCACCAGATGCAGAAGCTTTCAATAAGTACATGTTGTCAAAATCTCCAGAAGATATTGGACCTTCTGATTCTGCATCGAACGATCCACTCACCAGCTTTTCGATTAGATCGAATGCAGTTAAGACAAATGCAGATGCTGGCGTGTCTATGGATTCATCAGCACAATCACGACCATCTAGCGACATTGGATACGATCAAATGGATTTCTCCTTAAATAAAGGTATTAAAATTGATGCTACAATGGATTCCTCAATATCAATATCTACTACATCAAAGAAGGAGAAATCTAAACAAGAGAACAAAAATAAATATAAAAAATGTTATCCAAAAATTGAAGCAGAATCTGATTCTGATGAATACGTATTAGATGATTCAGATAGTGATGATGGAAAATGTAAAAATTGCAAGTATAAAAAGAAATATTTTGCACTTCGTTTAAGAATGAAACAGGTTGCAATGCAATTGATTAAAGATTTG
>AEB79528
ATGTCTCTCAGCATTGACGTAACAAGTCTTCCCTCAATT---TCTTCTAGTATCTTTAAAAATGAATCGTCTTCTACAACGTCAACTCTTTCTGGAAAATCTATTGGTAGGAGTGAACAGTACATTTCACCAGATGCAGAAGCATTCAATAAATACATGTTGTCGAAGTCTCCAGAGGATATTGGACCATCTGATTCTGCTTCAAACGATCCACTCACCAGCTTTTCGATTAGATCGAATGCAGTTAAGACAAATGCAGACGCTGGCGTGTCTATGGATTCATCGACGCAATCACGACCTTCAAGTAACGTTGGGTGCGATCAATTGGATTTCTCCTTAACTAAAGGTATGAATGTTAGTGCTAATCTTGATTCATGTATATCAATTTCAACTGATCATAAGAAGGAGAAATCCAAGAAAGAT---AAAAGT------AGGAAACACTATCCGAGAATTGAAGCAGATTCTGATTCTGAAGATTATGTTTTGGATGATTCAGATAGTGATGACGGTAAATGTAAAAATTGTAAATATAAGAAAAAATATTTCGCACTAAGAATGAGGATGAAGCGAGTCGCAATGCAATTGATCGAGGATTTG
>AGH16339
ATGTCTCTCAGCATTGACGTGACGAGTCTTCCCTCAATT---TCTTCTAGTATCTTTAAAAATGAATCGTCTTCTACAACGTCAACTCTTTCTGGAAAATCTATTGGTAGGAACGAACAGTATGTTTCATCAGATATCGAAGCATTCAATAAATACATGCTGTCGAAGTCTCCAGAGGATATTGGACCATCTGATTCTGCTTCAAACGATCCACTCACCAGTTTTTCGATTAGATCGAATGCAGTTAAGACAAATGCAGATGCTGGCGTGTCTATGGATTCATCAACACAATCACGACCTTCAAGCAACGTTGGGTGCGATCAAATGGATTTCTCCTTAACTAAAGGTATTAATGTTAGTGCTAGTCTTGATTCATGTGTATCAATTTCAACTAACCATAAAAAGGAGAAATCTAAAAAGGAT---AAAAGT------AGGAAACACTACCCAAGAATTGAAGCAGATTCTGACTCTGAAGATTATGTTTTGGATGATTCAGATAGTGATGACGGTAAATGTAAAAATTGCAAATACAAAAAGAAATATTTTGCACTAAGAATGAGGATGAAACAAGTCGCAATGCAATTGATAGAAGATTTG
>AEB79522
ATGTCTCTCAGCATTGACGTAACAAGTCTTCCCTCAATT---TCTTCTAGTATCTTTAAAAATGAATCGTCTTCTACAACGTCAACTCTTTCTGGAAAATCTATTGGTAGGAGTGAACAGTACATTTCACCAGATGCAGAAGCATTCAATAAATACATGTTGTCGAAGTCTCCAGAGGATATTGGACCATCTGATTCTGCTTCAAACGATCCACTCACCAGCTTTTCGATTAGATCGAATGCAGTTAAGACAAATGCAGACGCTGGCGTGTCTATGGATTCATCGACGCAATCACGACCTTCAAGTAACGTTGGGTGCGATCAATTGGATTTCTCCTTAACTAAAGGTATGAATGTTAGTGCTAATCTTGATTCATGTATATCAATTTCAACTGATCATAAGAAGGAGAAATCCAAGAAAGAT---AAAAGT------AGGAAACACTATCCGAGAATTGAAGCAGATTCTGATTCTGAAGATTATGTTTTGGATGATTCAGATAGTGATGACGGTAAATGTAAAAATTGTAAATATAAGAAAAAATATTTCGCACTAAGAATGAGGATGAAGCGAATCGCAATGCAATTGATCGAGGATTTG
>AGE98637
ATGTCTCTCAGCATTGACGTGACGAGTCTTCCCTCAATT---TCTTCTAGTATCTTTAAAAATGAATCGTCTTCTACAACGTCAACTCTTTCTGGAAAATCTATTGGTAGGAACGAACAGTATGTTTCATCAGATATCGAAGCATTCAATAAATACATGTTGTCGAAGTCTCCAGAGGATATTGGACCATCTGATTCTGCTTCAAACGATCCACTCACCAGTTTTTCGATTAGATCGAATGCAGTTAAGACAAATGCAGATGCTGGCGTGTCTATGGATTCATCAACACAATCACGACCTTCAAGCAACGTTGGGTGCGATCAAATGGATTTCTCCTTAACTAAAGGTATTAATGTTAGTGCTAGTCTTGATTCATGTGTATCAATTTCAACTAACCATAAAAAGGAGAAATCTAAAAAGGAT---AAAAGT------AGGAAACACTACCCAAGAATTGAAGCAGATTCTGACTATGAAGATTACGTTTTGGATGATTCAGATAGTGATGACGGTAAATGTAAGAATTGTAAATATAAAAAGAAATATTTTGCACTAAGAATGAGGATGAAACAAGTCGCAATGCAATTGATAGAAGATTTG
>AEB79520
ATGTCTCTCAGCATTGACGTAACAAGTCTTCCCTCAATT---TCTTCTAGTATCTTTAAAAATGAATCGTCTTCTACAACGTCAACTCTTTCTGGAAAATCTATTGGTAGGAGTGAACAGTACATTTCACCAGATGCAGAAGCATTCAATAAATACATGTTGTCGAAGTCTCCAGAGGATATTGGACCATCTGATTCTGCTTCAAACGATCCACTCACCAGCTTTTCGATTAGATCGAATGCAGTTAAGACAAATGCAGACGCTGGCGTGTCTATGGATTCATCGACGCAATCACGACCTTCAAGTAACGTTGGGTGCGATCAATTGGATTTCTCCTTAACTAAAGGTATGAATGTTAGTGCTAATCTTGATTCATGTATATCAATTTCAACTGATCATAAGAAGGAGAAATCCAAGAAAGAT---AAAAGT------AGGAAACACTATCCGAGAATTGAAGCAGATTCTGATTCTGAAGATTATGTTTTGGATGATTCAGATAGTGATGACGGTAAATGTAAAAATTGTAAATATAAGAAAAAATATTTCGCACTAAGAATGAGGATGAAGCGAATCGCAATGCAATTGATCGAGGATTTG
>AFJ68197
ATGTCTCTCAGCATTGACGTGACAAGTCTTCCCTCAATT---TCTTCTAGTATCTTTAAAAATGAATCGTCTTCTACAACGTCAACTCTTTCTGGAAAATCTATTGGTAGGAACGAACAGTATGTTTCATCAGATATCGAAGCATTCAATAAATACATGTTGTCGAAGTCTCCAGAGGATATTGGACCATCTGATTCTGCTTCAAACGATCCACTCACCAGTTTTTCGATTAGATCGAATGCAGTTAAGACAAATGCAGATGCTGGCGTGTCTATGGATTCATCAACACAATCACGACCTTCAAGCAACGTTGGGTGCGATCAAATGGATTTCTCCTTAACTAAAGGTATAAATGTTAGTGCTAGTCTTGATTCATGTGTATCAATTTCAACTAACCATAAAAAGGAGAAATCTAAAAAGGAT---AAAAGT------AGGAAACACTACCCAAGAATTGAAGCAGATTCTGACTCTGAAGATTACGTTTTGGATGATTCAGATAGTGATGACGGTAAATGTAAGAATTGTAAATATAAAAAGAAATATTTTGCACTAAGAATGAGGATGAAACAAGTCGCAATGCAATTGATAGAAGATTTG
>AEB79526
ATGTCTCTCAGCATTGACGTAACAAGTCTTCCCTCAATT---TCTTCTAGTATCTTTAAAAATGAATCGTCTTCTACAACGTCAACTCTTTCTGGAAAATCTATTGGTAGGAGTGAACAGTACATTTCACCAGATGCAGAAGCATTCAATAAATACATGTTGTCGAAGTCTCCAGAGGATATTGGACCATCTGATTCTGCTTCAAACGATCCACTCACCAGCTTTTCGATTAGATCGAATGCAGTTAAGACAAATGCAGACGCTGGCGTGTCTATGGATTCATCGACGCAATCACGACCTTCAAGTAACGTTGGGTGCGATCAATTGGATTTCTCCTTAACTAAAGGTATGAATGTTAGTGCTAATCTTGATTCATGTATATCAATTTCAACTGATCATAAGAAGGAGAAATCCAAGAAAGAT---AAAAGT------AGGAAACACTATCCGAGAATTGAAGCAGATTCTGATTCTGAAGATTATGTTTTGGATGATTCAGATAGTGATGACGGTAAATGTAAAAATTGTAAATATAAGAAAAAATATTTCGCACTAAGAATGAGGATGAAGCGAATCGCAATGCAATTGATCGAGGATTTG
>AGH16236
ATGTCTCTCAGCATTGACGTAACAAGTCTTCCCTCAATT---TCTTCTAGTATCTTTAAAAATGAATCGTCTTCTACAACGTCAACTCTTTCTGGAAAATCTATTGGTAGGAGTGAACAGTACATTTCACCGGATGCAGAAGCATTCAATAAGTACATGTTGTCGAAGTCTCCAGAGGATATTGGACCATCTGATTCTGCTTCAAACGATCCACTCACCAGCTTTTCGATTAGATCGAATGCAATTAAGACAAATGCAGACGCTGGCGTGTCTATGGATTCATCGACACAATCACGACCTTCAAGCAACGTTGGATGCGATCAATTGGATTTCTCCTTGACCAAAGGTATTAACGTTAGTGCTAATCTTGATTCATGTATATCAATTTCAACTGATCATAAGAAGGAGAAATCCAAGAAAGAT---AAAAGT------AGGAAACACTACCCGAGAATTGAAGCAGATTCTGATTCTGAAGATTATGTTTTGGATGATTCAGATAGTGATGACGGTAAATGTAAGAATTGCAAATATAAGAAAAAGTATTTCGCACTAAGAATGAGGATGAAGCGAGTCGCAATGCAATTGATCGAAGATTTG
>AEB79524
ATGTCTCTCAGCATTGACGTAACAAGTCTTCCCTCAATT---TCTTCTAGTATCTTTAAAAATGAATCGTCTTCTACAACGTCAACTCTTTCTGGAAAATCTATTGGTAGGAGTGAACAGTACATTTCACCAGATGCAGAAGCATTCAATAAATACATGTTGTCGAAGTCTCCAGAGGATATTGGACCATCTGATTCTGCTTCAAACGATCCACTCACCAGCTTTTCGATTAGATCGAATGCAGTTAAGACAAATGCAGACGCTGGCGTGTCTATGGATTCATCGACGCAATCACGACCTTCAAGTAACGTTGGGTGCGATCAATTGGATTTCTCCTTAACTAAAGGTATGAATGTTAGTGCTAATCTTGATTCATGTATATCAATTTCAACTGATCATAAGAAGGAGAAATCCAAGAAAGAT---AAAAGT------AGGAAACACTATCCGAGAATTGAAGCAGATTCTGATTCTGAAGATTATGTTTTGGATGATTCAGATAGTGATGACGGTAAATGTAAAAATTGTAAATATAAGAAAAAATATTTCGCACTAAGAATGAGGATGAAGCGAGTCGCAATGCAATTGATCGAGGATTTG
>AGE98730
ATGTCTCTCAGCATTGACGTAACAAGTCTTCCCTCAATT---TCTTCTAGTATCTTTAAAAATGAATCGTCTTCTACAACGTCAAATCTTTCTGGAAAATCTATTGGTAGGAGTGAACAGTACATTTCACCAGATACAGAAGCATTCAATAAATACATGTTGTCGAAGTCTCCAGAGGATATTGGACCATCTGATTCTGCTTCAAACGATCCACTCACCAGCTTTTCGATTAGATCGAATGCAGTTAAGACAAATGCAGACGCTGGCGTGTCTATGGATTCATCGACGCAATCACGACCTTCAAGCAACGTTGGGTGCGATCAATTGGATTTCTCCTTAACTAAAGGTATTAATGTTAGTGCTAATCTTGATTCATGTATATCAATTTCAACTGATAATAAGAAGGAGAAATCCAAGAAAGAT---AAAAGT------AGGAAACACTACCCGAGAATTGAAGCAGATTCTGATTCTGAAGATTATGTTTTGGATGATTCAGATAGTGATGACGGTAAATGTAAGAATTGTAAATATAAGAAAAAATATTTCGCACTAAGAATGAGGATGAAGCGAGTCGCAATGCAATTGATCGAAGATTTA
>AGE98732
ATGTCTCTCAGCATTGACGTGACGAGTCTTCCCTCAATT---TCTTCTAGCATCTTTAAAAATGAATCGTCTTCTACAACGTCAAATCTTTCTGGAAAATCTATTGGTAGGAACGAACAGTATGTTTCATCAGATATCGAAGCATTCAATAAATACATGTTGTCGAAGTCTCCAGAGGATATTGGACCATCTGATTCTGCTTCAAACGATCCACTCACCAGTTTTTCGATTAGATCGAATGCAGTTAAGACAAATGCAGATGCTGGCGTGTCTATGGATTCATCAACACAATCACGACCTTCAAGCAACGTTGGGTGCGATCAAATGGATTTCTCCTTAACTAAAGGTATTAATGTTAGTGCTAGTCTTGATTCATGTGTATCAATTTCAACTAATCATAAAAAGGAGAAATCTAAAAAGGAT---AAAAAT------AGGAAACACTACCCAAGAATTGAAGCAGATTCTGACTCTGAAGATTACGTTTTGGATGATTCAGATAGTGATGACGGTAAATGTAAGAATTGTAAATATAAAAAGAAATATTTTGCACTAAGAATGAGGATGAAACAAGTCGCAATGCAATTGATAGAAGATTTA
>AEB79536
ATGTCTCTCAGCATTGACGTAACAAGTCTTCCCTCAATT---TCTTCTAGTATCTTTAAAAATGAATCGTCTTCTACAACGTCAACTCTTTCTGGAAAATCTATTGGTAGGAGTGAACAGTACATTTCACCAGATGCAGAAGCATTCAATAAATACATGTTGTCGAAGTCTCCAGAGGATATTGGACCATCTGATTCTGCTTCAAACGATCCACTCACCAGCTTTTCGATTAGATCGAATGCAGTTAAGACAAATGCAGACGCTGGCGTGTCTATGGATTCATCGACGCAATCACGACCTTCAAGTAACGTTGGGTGCGATCAATTGGATTTCTCCTTAACTAAAGGTATGAATGTTAGTGCTAATCTTGATTCATGTATATCAATTTCAACTGATCATAGGAAGGAGAAATCCAAGAAAGAT---AAAAGT------AGGAAACACTATCCGAGAATTGAAGCAGATTCTGATTCTGAAGATTATGTTTTGGATGATTCAGATAGTGATGACGGTAAATGTAAAAATTGTAAATATAAGAAAAAATATTTCGCACTAAGAATGAGGATGAAGCGAGTCGCAATGCAATTGATCGAGGATTTG
>ACH97449
ATGTCTCTCAGTATTGACGTGACAAGTCTTCCATCTATT---TCTTCTAGTATTTATAAACATGAATCATCTTCAACAACGTCAACTCTTTCTGGAAAATCTATTGGTAGGAGTGAACAGTACGTTTCACCAGATGCAGAAGCATTCAATAAATACATGTTGTCGAAGTCTCCAGAGGATATTGGACCATCTGATTCTGCTTCAAACGATCCACTCACCAGTTTTTCGATTAGATCGAATGCAGTTAAGACAAACGCAGATGCTGGCGTGTCTATGGATTCATCGACACAATCACGACCTTCGAGTAACGTTGGATGCGATCAAGTGGATTTCTCCCTGAATAAAGGTCTTAAAGTAAATGCTAGTCTAGATTCTTCCATTTCAGTATCAACACTTTCTAATAAGGAGAAATCCAAATCGGATCATAAAAGT------AGGAAACACTACCCAAAAATTGAAGCAGATTCCGATACAGATGAATACGTACTTGATGATTCTGACAGCGATGACGGTAAGTGTAAGAATTGTAAATATAAGAGAAAGTATTTCGCACTTAGGATGAGAATGAAACAAGTCGCAATGCAACTGATTGAAGATTTG
>AFJ68299
ATGTCTCTCAGCATTGACGTGACGAGTCTTCCCTCAATT---TCTTCTAGTATCTTTAAAAATGAATCGTCTTCTACAACGTCAACTCTTTCTGGAAAATCTATTGGTAGGAACGAACAGTATGTTTCATCAGATATCGAAGCATTCAATAAATACATGCTGTCGAAGTCTCCAGAGGATATTGGACCATCTGATTCTGCTTCAAACGATCCACTCACCAGTTTTTCGATTAGATCGAATGCAGTTAAGACAAATGCAGATGCTGGCGTGTCTATGGATTCATCAACACAATCACGACCTTCAAGCAACGTTGGGTGCGATCAAATGGATTTCTCCTTAACTAAAGGTATTAATGTTAGTGCTAGTCTTGATTCATGTGTATCAATTTCAACTAACCATAAAAAGGAGAAATCTAAAAAGGAT---AAAAGT------AGGAAACACTACCCAAGAATTGAAGCAGATTCTGACTCTGAAGATTATGTTTTGGATGATTCAGATAGTGATGACGGTAAATGTAAAAATTGCAAATACAAAAAGAAATATTTTGCACTAAGAATGAGGATGAAACAAGTCGCAATGCAATTGATAGAAGATTTG
>AGE99236
ATGTCTCTCAGCATTGACGTGACGAGTCTTCCCTCAATT---TCTTCTAGTATCTTTAAAAATGAATCGTCTTCTACAACGTCAACTCTTTCTGGAAAATCTATTGGTAGGAACGAACAGTATGTTTCATCAGATATCGAAGCATTCAATAAATACATGTTGTCGAAGTCTCCAGAGGATATTGGACCATCTGATTCTGCTTCAAACGATCCACTCACCAGTTTTTCGATTAGATCGAATGCAGTTAAGACAAATGCAGATGCTGGCGTGTCTATGGATTCATCAACACAATCACGACCTTCAAGCAACGTTGGGTGCGATCAAATGGATTTCTCCTTAACTAAAGGTATTAATGTTAGTGCTAGTCTTGATTCATGTGTATCAATTTCAACTAACCATAAAAAGGAGAAATCTAAAAAGGAT---AAAAGT------AGGAAACACTACCCAAGAATTGAAGCAGATTCTGACTCTGAAGATTACGTTTTGGATGATTCAGATAGTGATGACGGTAAATGTAAGAATTGTAAATATAAAAAGAAATATTTTGCACTAAGAATGAGGATGAAACAAGTCGCAATGCAATTGATAGAAGATTTG
>AGE99468
ATGTCTCTCAGCATTGACGTAACAAGTCTTCCCTCAATT---TCTTCTAGTATCTTTAAAAATGAATCGTCTTCTACAACGTCAAATCTTTCTGGAAAATCTATTGGTAGGAGTGAACAGTACATTTCACCAGATGCAGAAGCATTCAATAAATACATGTTGTCGAAGTCTCCAGAGGATATTGGACCATCTGATTCTGCTTCAAACGATCCACTCACCAGCTTTTCGATTAGATCGAATGCAGTTAAGACAAATGCAGACGCTGGCGTGTCTATGGATTCATCGACGCAATCACGACCTTCAAGCAACGTTGGGTGCGATCAATTGGATTTCTCCTTAACTAAAGGTATTAATGTTAGTGCTAATCTTGATTCATGTATATCAATTTCAACTGATAATAAGAAGGAGAAATCCAAGAAAGAT---AAAAGT------AGGAAACACTACCCGAGAATTGAAGCAGATTCTGATTCTGAAGATTATGTTTTGGATGATTCAGATAGTGATGACGGTAAATGTAAGAATTGTAAATATAAGAAAAAATATTTCGCACTAAGAATGAGGATGAAGCGAGTCGCAATGCAATTGATCGAAGATTTG
>AGE47352
ATGTCTCTTAGTATTGACGTGACTAGTCTTCCTTCAATT---TCTTCTAGTGTTTATAAAAATGAATCGTTTTCAACAACGTCAACTATTTCTGGAAAATCTATTGGTAGGAGTGAACAGTACATTTCACCAGATGCAGAAGCCTTCAATAAGTACATGTTGTCAAAATCTCCAGAAGATATTGGACCTTCTGATTCTGCATCGAACGATCCACTCACCAGCTTTTCGATTAGATCGAATGCAGTTAAGACAAATGCAGATGCTGGCGTGTCTATGGATTCATCAGCACAATCACGACCATCTAGCGACATTGGATACGATCAAATGGATTTCTCCTTAAATAAAGGTATTAAGATTGATGCTACAATGGATTCTTCAATATCAATATCTACCACATCAAAGAAGGAGAAATCTAAACAAGAGAACAAAAATAAATATAAAAAATGTTATCCAAAAATTGAAGCAGAATCTGATTCTGATGAATATGTATTAGATGATTCAGATAGTGATGATGGAAAATGTAAAAATTGCAAGTATAAAAAGAAATATTTTGCACTTCGTTTAAGAATGAAACAAGTTGCAATGCAATTGATTAAAGATTTG
>AGE98649
ATGTCTCTCAGCATTGACGTAACAAGTCTTCCCTCAATT---TCTTCTAGTATCTTTAAAAATGAATCGTCTTCTACAACGTCAACTCTTTCTGGAAAATCTATTGGTAGGAGTGAACAGTACATTTCACCAGATGCAGAAGCATTCAATAAATACATGTTGTCGAAGTCTCCAGAGGATATTGGACCATCTGATTCTGCTTCAAACGATCCACTCACCAGCTTTTCGATTAGATCGAATGCAGTTAAGACAAATGCAGACGCTGGCGTGTCTATGGATTCATCGACGCAATCACGACCTTCAAGTAACGTTGGGTGCGATCAATTGGATTTCTCCTTAACTAAAGGTATTAACGTTAGTGCTAATCTTGATTCATGTATATCAATTTCAACTGATCATAAGAAGGAGAAATCCAAGAAAGAT---AAAAGT------AGGAAACACTACCCGAGAATTGAAGCAGATTCTGATTCTGAAGATTATGTTTTGGATGATTCAGATAGTGATGACGGTAAATGTAAGAATTGTAAATATAAGAAAAAATATTTCGCACTAAGAATGAGGATGAAGCGAGTCGCAATGCAATTGATCGAGGATTTG
>AAX13499
ATGTCTCTCAGCATTGACGTAACAAGTCTTCCCTCAATT---TCTTCTAGTATCTTTAATAATGAATCGTCTTCTACAACGTCAACTCTTTCTGGAAAATCTATTGGTAGGAGTGAACAGTACATTTCACCAGATGCAGAAGCATTCAATAAATACATGTTGTCGAAGTCTCCAGAGGATATTGGACCATCTGATTCTGCTTCAAACGATCCACTCACCAGCTTTTCGATTAGATCGAATGCAGTTAAGACAAATGCAGACGCTGGCGTGTCTATGGATTCATCGACGCAATCACGACCTTCAAGCAACGTTGGATGCGATCAATTGGATTTCTCCTTAACTAAAGGTATTAATGTTAGTGCCAATCTTGATTCATGTATATCAATTTCAACTGACCATAAGAAGGAGAAATCCAAGAAAGAT---AAAAGT------AGGAAACACTACCCGAGAATTGAAGCAGATTCTGATTCTGAAGATTATGTTTTGGATGATTCAGATAGTGATGACGGTAAATGTAAGAATTGTAAATATAAGAAAAAATATTTCGCACTAAGAATGAGGATGAAGCGAGTCGCAATGCAATTGATCGAAGATTTG
>AGH68960
ATGTCTCTCAGCATTGACGTAACAAGTCTTCCCTCAATT---TCTTCTAGTATCTTTAAAAATGAATCGTCTTCTACAACGTCAACTCTTTCTGGAAAATCTATTGGTAGGAGTGAACAGTACATTTCACCGGATGCAGAAGCATTCAATAAATACATGCTGTCGAAGTCTCCAGAGGATATTGGACCATCTGATTCTGCTTCAAACGATCCACTCACCAGCTTTTCGATTAGATCGAATGCAGTTAAGACAAATGCAGACGCTGGCGTGTCTATGGATTCATCGACACAATCACGACCTCCAAGCAACGTTGGATGCGATCAATTGGATTTCTCCTTAACCAAAGGTATTAACGTTAGTGCCAATCTTGATTCATGTATATCAATTTCAACTGATCATAAGAAGGAGAAATCCAAGAAAGAT---AAAAGT------AGGAAACACTACCCGAGAATTGAAGCAGATTCTGATTCTGAAGATTATGTTTTGGATGATTCAGATAGTGATGACGGTAAATGTAAGAATTGTAAATATAAGAAAAAGTATTTCGCACTAAGAATGAGGATGAAGCGAGTCGCAATGCAATTGATTGAAGATTTG
>AGF86049
ATGTCTCTCAGTATTGACGTGACGAGTCTTCCTTCTATT---TCTTCTAGTATTTATAAAAATGAATCATCTTCAACAACGTCAACTCTTTCTGGAAAATCTATTGGTAGGAGTGAACACTATGTTTCACCAGATGCAGAAGCGTTCAGTAAATATATGCTGTCAAAGTCTCCAGAAGATATTGGACCATCTGATTCTGCTTCAAACGATCCACTCACCAGCTTCTCGATTAGATCGAATGCAGTTAAGACAAACGCAGACGCTGGCGTGTCTATGGATTCATCAGCACAATCACGACCATCAAGCAATGTTGGGTGCGATCAAATGGATTTCTCCTTTAATAAAGGAATAAAAGTAAATGCCAACCTAGATTCATTAATATCAGTATCGACAAATTCAAGAAAGGAGAAATCCAAAAGTGATCATAAAAGT------AGGAAACACTACCCTAAAATTGAAGCAGAATCTGATTCAGATGACTTTGTACTCGATGATTCGGACAGTGATGATGGTAAATGTAAAAATTGTAAATATAAAAGGAAGTATTTCGCACTAAGAATGAGAATGAAACAAGTTGCCATGCAATTGATCGAAGATTTG
>ACZ51648
ATGTCTCTCAGCATTGACGTGACGAGTCTTCCCTCAATT---TCTTCTAGCATCTTTAAAAATGAATCGTCTTCTACAACGTCAACTCTTTCTGGAAAATCTATTGGTAGGAACGAACAGTATGTTTCATCAGATATCGAAGCATTCAATAAATACATGTTGTCGAAGTCTCCAGAGGATATTGGACCATCTGATTCTGCTTCAAACGATCCACTCACCAGTTTTTCGATTAGATCGAATGCAGTTAAGACAAATGCAGATGCTGGCGTGTCTATGGATTCATCAACACAATCACGACCTTCAAGCAACGTTGGGTGCGATCAAATGGATTTCTCCTTAACTAAAGGTATTAATGTTAGTGCTAGTCTTGATTCATGTGTATCAATTTCAACTAATCATAAAAAGGAGAAATCTAAAAAGGAT---AAAAAT------AGGAAACACTACCCAAGAATTGAAGCAGATTCTGACTCTGAAGATTACGTTTTGGATGATTCAGATAGTGATGACGGTAAATGTAAGAATTGTAAATATAAAAAGAAATATTTTGCACTAAGAATGAGGATGAAACAAGTCGCAATGCAATTGATAGAAGATTTG
>AGH16354
ATGTCTCTCAGCATTGACGTAACAAGTCTTCCCTCAATT---TCTTCTAGTATCTTTAAAAATGAATCGTCTTCTACAACGTCAACTCTTTCTGGAAAATCTATTGGTAGGAGTGAACAGTACATTTCACCGGATGCAGAAGCATTCAATAAGTACATGTTGTCGAAGTCTCCAGAGGATATTGGACCATCTGATTCTGCTTCAAACGATCCACTCACCAGCTTTTCGATTAGATCGAATGCAGTTAAGACAAATGCAGACACTGGCGTGTCTATGGATTCATCGACACAATCACGACCTTCAAGCAACGTTGGATGCGATCAATTGGATTTCTCCTTGACCAAAGGTATTAATGTTAGTGCTAATCTTGATTCATGTATATCAATTTCAACTGATCATAAGAAGGAGAAATCCAAGAAAGAT---AAAAGT------AGGAAACACTACCCGAGAATTGAAGCAGATTCTGATTCTGAAGATTATGTTTTGGATGATTCAGATAGTGATGACGGTAAATGTAAGAATTGTAAATATAAGAAAAAGTATTTCGCACTAAGAATGAGGATGAAGCGAGTCGCAATGCAATTGATCGAAGATTTG
>AGE47280
ATGTCTCTTAGTATTGACGTGACTAGTCTTCCTTCAATT---TCTTCTAGTGTTTATAAAAATGAATCGTTTTCAACAACGTCAACTATTTCTGGAAAATCTATTGGTAGGAGTGAACAGTACATTTCACCAGATGCAGAAGCCTTCAATAAGTACATGTTGTCAAAATCTCCAGAAGATATTGGACCTTCTGATTCTGCATCGAACGATCCACTCACCAGCTTTTCGATTAGATCGAATGCAGTTAAGACAAATGCAGATGCTGGCGTGTCTATGGATTCATCAGCACAATCACGACCATCTAGCGACATTGGATACGATCAAATGGATTTCTCCTTAAATAAAGGTATTAAAATTGATGCTACAATGGATTCTTCAATATCAATATCTACCACATCAAAGAAGGAGAAATCTAAACAAGAGAACAAAAATAAATATAAAAAATGTTATCCAAAAATTGAAGCAGAATCTGATTCTGATGAATACGTATTAGATGATTCAGATAGTGATGATGGAAAATGTAAAAATTGCAAGTATAAAAAGAAATATTTTGCACTTCGTTTAAGAATGAAACAAGTTGCAATGCAATTGATTAAAGATTTG
>ACH97427
ATGTCTCTCAGTATTGACGTGACAAGTCTTCCATCTATT---TCTTCTAGTATTTATAAACATGAATCATCTTCAACAACGTCAACTCTTTCTGGAAAATCTATTGGTAGGAGTGAACAGTACGTTTCACCAGATGCAGAAGCATTCAATAAATACATGTTGTCGAAGTCTCCAGAGGATATTGGACCATCTGATTCTGCTTCAAACGATCCACTCACCAGCTTTTCGATTAGATCGAATGCAGTTAAGACAAACGCAGATGCTGGCGTGTCTATGGATTCATCGACACAATCACGACCTTCGAGTAACGTTGGATGCGATCAAGTGGATTTCTCCCTGAATAAAGGTCTTAAAGTGAATGCTAGTCTAGATTCTTCCATTTCAGTATCCACACTTTCCAATAAGGAGAAATCCAAATCGGATCATAAAAGT------AGGAAACACTACCCAAAAATTGAAGCAGATTCTGATACAGATGAATACGTACTTGATGATTCTGATAGCGATGATGGTAAGTGTAAGAATTGTAAATATAAGAGAAAGTATTTCGCACTTAGAATGAGAATGAAACAAGTCGCAATGCAACTGATTGAAGATTTG
>AEK69628
ATGTCTCTCAGCATTGATGTAACAAGTCTTCCCTCAATT---TCTTCTAGTATCTTTAAAAATGAATCGTCTTCTACAACGTCAACTCTTTCTGGAAAATCTATTGGTAGGAGTGAACAGTACATTTCACCAGATGCAGAAGCATTCAATAAATACATGTTGTCGAAGTCTCCAGAGGATATTGGACCATCTGATTCTGCTTCAAACGATCCACTCACCAGCTTTTCAATTAGATCGAATGCAGTTAAGACAAATGCAGACGCTGGCGTGTCTATGGATTCATCGACGCAATCACGACCTTCAAGTAACGTTGGATGCGATCAATTGGATTTCTCCTTAACTAAAGGTATTAATGTTAGTGCTAATCTTGATTCATGCATATCAATTTCAACTAATCATAAGAAGGAGAAATCCAAGAAAGAT---AAAAGT------AGGAAACACTACCCGAGAATTGAAGCAGATTCTGATTCTGAAGATTATGTTTTGGATGATTCAGATAGTGATGACGGTAAATGTAAGAATTGTAAATATAAGAAAAAATATTTTGCACTAAGAATGAGGATGAAGCGAGTCGCAATGCAATTGATCGAAGATTTG
>AGD80556
ATGTCTCTCAGCATTGACGTAACGAGTCTTCCCTCAATT---TCTTCTAGTATTTTCAAAAATGAATCGTCTTCTACAACGTCAACTCTTTCTGGAAAATCTATTGGTAGGAACGAACAGTACATTTCACCAGATGCAGAAGCATTCAATAAATACATGTTGTCGAAGTCTCCAGAGGATATTGGACCATCTGATTCTGCTTCAAACGATCCACTCACCAGCTTTTCGATTAGATCGAATGCAGTTAAGACAAATGCAGATGCTGGCGTGTCTATGGATTCATCAACACAATCACGACCTTCAAGCAACGTTGGGTGCGATCAAGTGGATTTCTCCTTAACTAAAGGTGTTAACATTAGTGCTAACCTTGATTCATGTTTATCAATCTCAACTGACCATAAGAAGGAGAAATCCAAAAAAGAC---AAAAGT------AGGAAACACTACCCAAGAATTGAAGCAGATTCCGATTCTGAAGATTACGTTTTAGATGATTCAGATAGTGATGACGGTAAATGTAAGAATTGTAAATACAAAAAGAAATATTTTGCATTAAGAATGAGGATGAAGCAAGTCGCAATGCAATTGATCGAAGATTTG
>AGD80554
ATGTCTCTCAGCATTGACGTAACGAGTCTTCCCTCAATT---TCTTCTAGTATTTTCAAAAATGAATCGTCTTCTACAACGTCAACTCTTTCTGGAAAATCTATTGGTAGGAACGAACAGTACATTTCACCAGATGCAGAAGCATTCAATAAATACATGTTGTCGAAGTCTCCAGAGGATATTGGACCATCTGATTCTGCTTCAAACGATCCACTCACCAGCTTTTCGATTAGATCGAATGCAGTTAAGACAAATGCAGATGCTGGCGTGTCTATGGATTCATCAACACAATCACGACCTTCAAGCAACGTTGGGTGCGATCAAGTGGATTTCTCCTTAACTAAAGGTGTTAACATTAGTGCTAACCTTGATTCATGTTTATCAATCTCAACTGACCATAAGAAGGAGAAATCCAAAAAAGAC---AAAAGT------AGGAAACACTACCCAAGAATTGAAGCAGATTCCGATTCTGAAGATTACGTTTTAGATGATTCAGATAGTGATGACGGTAAATGTAAGAATTGTAAATACAAAAAGAAATATTTTGCATTAAGAATGAGGATGAAGCAAGTCGCAATGCAATTGATCGAAGATTTG
>AGH16217
ATGTCTCTCAGCATTGACGTGACAAGTCTTCCCTCAATT---TCTTCTAGTATCTTTAAAAATGAATCGTCTTCTACAACGTCAACTCTTTCTGGAAAATCTATTGGTAGGAACGAACAGTATGTTTCATCAGATATCGAAGCATTCAATAAATACATGTTGTCGAAGTCTCCAGAGGATATTGGACCATCTGATTCTGCTTCAAACGATCCACTCACCAGTTTTTCGATTAGATCGAATGCAGTTAAGACAAATGCAGATGCTGGCGTGTCTATGGATTCATCAACACAATCACGACCTTCAAGCAACGTTGGGTGCGATCAAATGGATTTCTCCTTAACTAAAGGTATAAATGTTAGTGCTAGTCTTGATTCATGTGTATCAATTTCAACTAACCATAAAAAGGAGAAATCTAAAAAGGAT---AAAAGT------AGGAAACACTACCCAAGAATTGAAGCAGATTCTGACTCTGAAGATTACGTTTTGGATGATTCAGATAGTGATGACGGTAAATGTAAGAATTGTAAATATAAAAAGAAATATTTTGCACTAAGAATGAGGATGAAACAAGTCGCAATGCAATTGATAGAAGATTTG
>AGE47507
ATGTCTCTTAGTATCGACGTGACTAGTCTTCCTTCAATT---TCTTCTAGTGTTTATAAAAATGAATCGTTTTCAACAACGTCAACTATTTCTGGAAAATCTATTGGTAGGAGTGAACAGTACGTTTCACCAGATGCAGAAGCTTTCAATAAGTACATGTTGTCAAAATCTCCAGAAGATATTGGACCTTCTGATTCTGCATCGAACGATCCACTCACCAGCTTTTCGATTAGATCGAATGCAGTTAAGACAAATGCAGATGCTGGCGTGTCTATGGATTCATCAGCACAATCACGACCATCTAGCGACATTGGATACGATCAAATGGATTTCTCCTTAAATAAAGGTATTAAAATTGATGCTACAATGGATTCTTCAATATCAATATCTACCACATCAAAGAAGGAGAAATCTAAACAAGAGAACAAAAATAAATATAAAAAATGTTATCCAAAAATTGAAGCAGAATCTGATTCTGATGAATATGTATTAGATGATTCAGATAGTGATGATGGAAAATGTAAAAATTGCAAGTATAAAAAGAAATATTTTGCACTTCGTTTAAGAATGAAACAAGTTGCAATGCAATTGATTAAAGATTTG
>AGD80558
ATGTCTCTCAGCATTGACGTAACGAGTCTTCCCTCAATT---TCTTCTAGTATTTTCAAAAATGAATCGTCTTCTACAACGTCAACTCTTTCTGGAAAATCTATTGGTAGGAACGAACAGTACATTTCACCAGATGCAGAAGCATTCAATAAATACATGTTGTCGAAGTCTCCAGAGGATATTGGACCATCTGATTCTGCTTCAAACGATCCACTCACCAGCTTTTCGATTAGATCGAATGCAGTTAAGACAAATGCAGATGCTGGCGTGTCTATGGATTCATCAACACAATCACGACCTTCAAGCAACGTTGGGTGCGATCAAGTGGATTTCTCCTTAACTAAAGGTGTTAACATTAGTGCTAATCTCGATTCATGTTTATCAATCTCAACTGATCATAAGAAGGAGAAATCCAAAAAAGAT---AAAAGT------AGGAAACACTACCCAAGAATTGAAGCAGATTCTGATTCTGAAGATTACGTTTTAGATGATTCAGATAGTGATGACGGTAAATGTAAGAATTGTAAATACAAAAAGAAATATTTTGCATTAAGAATGAGGATGAAGCAAGTCGCAATGCAATTGATCGAAGATTTG
>AGE99516
ATGTCTCTCAGCATTGACGTGACGAGTCTTCCCTCAATT---TCTTCTAGTATCTTTAAAAATGAATCGTCTTCTACAACGTCAACTCTTTCTGGAAAATCTATTGGTAGGAACGAACAGTATGTTTCATCAGATATCGAAGCATTCAATAAATACATGTTGTCGAAGTCTCCAGAGGATATTGGACCATCTGATTCTGCTTCAAACGATCCACTCACCAGTTTTTCGATTAGATCGAATGCAGTTAAGACAAATGCAGATGCTGGCGTGTCTATGGATTCATCAACACAATCACGACCTTCAAGCAACGTTGGGTGCGATCAAATGGATTTCTCCTTAACTAAAGGTATTAATGTTAGTGCTAGTCTTGATTCATGTGTATCAATTTCAACTAACCATAAAAAGGAGAAATCTAAAAAGGAT---AAAAGT------AGGAAACACTACCCAAGAATTGAAGCAGATTCTGACTATGAAGATTACGTTTTGGATGATTCAGATAGTGATGACGGTAAATGTAAGAATTGTAAATATAAAAAGAAATATTTTGCACTAAGAATGAGGATGAAACAAGTCGCAATGCAATTGATAGAAGATTTG
>ACH97438
ATGTCTCTCAGTATTGACGTGACAAGTCTTCCATCTATT---TCTTCTAGTATTTATAAACATGAATCATCTTCAACAACGTCAACTCTTTCTGGAAAATCTATTGGTAGGAGTGAACAGTACGTCTCACCAGATGCAGAAGCGTTCAATAAATACATGTTGTCGAAGTCTCCAGAGGATATTGGACCATCTGATTCTGCTTCAAACGATCCACTCACCAATTTTTCGATTAGATCGAATGCAGTTAAGACAAACGCAGATGCTGGCGTGTCTATGGATTCATCGACGCAATCACGACCTTCGAGTAACGTTGGATGCGATCAAGTGGATTTCTCCCTGAATAAAGGTCTTAAAGTGAATGCCAGTCTAGATTCTTCCATTTCAGTATCAACATTTTCTAATAAGGAGAAATCTAAACCGGATCATAAAAGT------AGGAAACACTACCCAAAAATTGAAGCAGATTCTGATACAGATGAATACGTACTTGATGATTCTGATAGCGATGATGGTAGGTGTAAGAATTGTAAATATAAGAAAAAGTATTTCGCACTTAGGATGAGAATGAAACAAGTCGCAATGCAACTGATTGAAGATTTG
>AEK69622
ATGTCTCTCAGCATTGACGTAACAAGTCTTCCCTCAATC---TCTTCTAGTATCTTTAAAAATGAATCGTCTTCTACAACGTCAACTCTTTCTGGAAAATCTATTGGTAGGAGTGAACAGTACATTTCACCAGATGCAGAAGCATTCAATAAATACATGTTGTCGAAGTCTCCAGAGGATATTGGACCATCTGATTCTGCTTCAAACGATCCACTCACCAGCTTTTCGATTAGATCGAATGCAGTTAAGACAAATGCAGACGCTGGCGTGTCTATGGATTCATCGACGCAATCACGACCTTCAAGCAACGTTGGATGTGATCAATTGGATTTCTCCTTAACTAAAGGTATTAATGTTAGTGCTAATCTTGATTCATGTATATCAATTTCAACTGATCATAAGAAGGAGAAATCCAAGAAAGAT---AAAAGT------AGGAAACACTACCCGAGAATTGAAGCAGATTCTGATTCTGAAGATTATGTTTTGGATGATTCAGATAGTGATGACGGTAAATGTAAAAATTGTAAATATAAGAAAAAATATTTCGCACTAAGAATGAGGATGAAGCGAGTCGCAATGCAATTGATCGAAGATTTG
>AGA03884
ATGTCTCTCAGCATTGACGTAACAAGTCTTCCCTCAATT---TCTTCTAGTATCTTTAAAAATGAATCGTCTTCTACAACGTCAACTCTTTCTGGAAAATCTATTGGTAGGAGTGAACAGTACATTTCACCGGATGCAGAAGCATTCAATAAGTACATGTTGTCGAAGTCTCCAGAGGATATTGGACCATCTGATTCTGCTTCAAACGATCCACTCACCAGCTTTTCGATTAGATCGAATGCAGTTAAGACAAATGCAGACGCTGGCGTGTCTATGGATTCATCGACACAATCACGACCTTCAAGCAACGTTGGATGCGATCAATTGGATTTCTCCTTGAACAAAGGTATTAATGTTAGTGCTAATCTTGATTCATGTATATCAATTTCAACTGATCATAAGAAGGAGAAATCCAAGAAAGAT---AAAAGT------AGGAAACACTACCCGAGAATTGAAGCAGACTCTGATTCTGAAGATTATGTTTTGGATGATTCAGATAGTGATGACGGTAAATGTAAGAATTGTAAATATAAGAAAAAATATTTCGCACTAAGAATGAGGATGAAGCGAGTCGCAATGCAATTGATCGAAGATTTG
>AEK69620
ATGTCTCTCAGCATTGACGTAACAAGTCTTCCCTCAATT---TCTTCCAGTATCTTTAAAAATGAATCGTCTTCTACAACGTCAACTCTTTCTGGAAAATCTATTGGTAGGAGTGAACAGTACATTTCACCGGATGCAGAAGCATTCAATAAGTACATGTTGTCGAAGTCTCCAGAGGATATTGGACCATCTGATTCTGCTTCAAACGATCCACTCACCAGCTTTTCGATTAGATCGAATGCAGTTAAGACAAATGCAGACGCTGGCGTGTCTATGGATTCATCGACACAATCACGACCTTCAAGCAACGTTGGATGCGATCAATTGGATTTCTCCTTGAACAAAGGTATTAATGTTAGTGCTAATCTTGATTCATGTATATCAATTTCAACTGATAATAAGAAGGAGAAATCCAAAAAAGAT---AAAAGT------AGGAAACACTACCCGAGAATTGAAGCAGATTCTGATTCTGAAGATTATGTTTTGGATGATTCAGATAGTGATGACGGTAAATGTAAAAATTGTAAATATAAGAAAAAATATTTCGCACTAAGAATGAGGATGAAACGAGTCGCAATGCAATTGATCGAAGATTTG
>AGE98784
ATGTCTCTCAGCATTGACGTAACAAGTCTTCCCTCAATT---TCTTCTAGTATCTTTAAAAATGAATCGTCTTCTACAACGTCAACTCTTTCTGGAAAATCTATTGGTAGGAGTGAACAGTACATTTCACCAGATGCAGAAGCATTCAATAAATACATGTTGTCGAAGTCTCCAGAGGATATTGGACCATCTGATTCTGCTTCAAACGATCCACTCACCAGCTTTTCGATTAGATCGAATGCAGTTAAGACAAATGCAGACGCTGGCGTGTCTATGGATTCATCGACGCAATCACGACCTTCAAGTAACGTTGGGTGCGATCAATTGGATTTCTCCTTAACTAAAGGTATTAACGTTAGTGCTAATCTTGATTCATGTATATCAATTTCAACTGATCATAAGAAGGAGAAATCCAAGAAAGAT---AAAAGT------AGGAAACACTACCCGAGAATTGAAGCAGATTCTGATTCTGAAGATTATGTTTTGGATGATTCAGATAGTGATGACGGTAAATGTAAGAATTGTAAATATAAGAAAAAATATTTCGCACTAAGAATGAGGATGAAGCGAGTCGCAATGCAATTGATCGAGGATTTG
>AEB79498
ATGTCTCTCAGCATTGACGTAACAAGTCTTCCCTCAATT---TCTTCCAGTATCTTTAAAAATGAATCGTCTTCTACAACGTCAACTCTTTCTGGAAAATCTATTGGTAGGAGTGAACAGTACATTTCACCGGATGCAGAAGCATTCAATAAGTACATGTTGTCGAAGTCTCCAGAGGATATTGGACCATCTGATTCTGCTTCAAACGATCCACTCACCAGCTTTTCGATTAGATCGAATGCAGTTAAGACAAATGCAGACGCTGGCGTGTCTATGGATTCATCGACACAATCACGACCTTCAAGCAACGTTGGATGCGATCAATTGGATTTCTCCTTGAACAAAGGTATTAATGTTAGTGCTAATCTTGATTCATGTATATCAATTTCAACTGATAATAAGAAGGAGAAATCCAAAAAAGAT---AAAAGT------AGGAAACACTACCCGAGAATTGAAGCAGATTCTGATTCTGAAGATTATGTTTTGGATGATTCAGATAGTGATGACGGTAAATGTAAAAATTGTAAATATAAGAAAAAATATTTCGCACTAAGAATGAGGATGAAGCGAGTCGCAATGCAATTGATCGAAGATTTG
>AGE98468
ATGTCTCTCAGCATTGACGTGACGAGTCTTCCCTCAATT---TCTTCTAGCATCTTTAAAAATGAATCGTCTTCTACAACGTCAACTCTTTCTGGAAAATCTATTGGTAGGAACGAACAGTATGTTTCATCAGATATCGAAGCATTCAATAAATACATGTTGTCGAAGTCTCCAGAGGATATTGGACCATCTGATTCTGCTTCAAACGATCCACTCACCAGTTTTTCGATTAGATCGAATGCAGTTAAGACAAATGCAGATGCTGGCGTGTCTATGGATTCATCAACACAATCACGACCTTCAAGCAACGTTGGGTGCGATCAAATGGATTTCTCCTTAACTAAAGGTATTAATGTTAGTGCTAGTCTTGATTCATGTGTATCAATTTCAACTAATCATAAAAAGGAGAAATCTAAAAAGGAT---AAAAGT------AGGAAACACTACCCAAGAATTGAAGCAGATTCTGACTCTGAAGATTACGTTTTGGATGATTCAGATAGTGATGACGGTAAATGTAAAAATTGTAAATATAAAAAGAAATATTTTGCACTAAGAATGAGGATGAAACAAGTCGCAATGCAATTGATAGAAGATTTG
>AFJ68383
ATGTCTCTCAGCATTGACGTAACAAGTCTTCCCTCAATT---TCTTCTAGTATCTTTAAAAATGAATCGTCTTCTACAACGTCAACTCTTTCTGGAAAATCTATTGGTAGGAGTGAACAGTACATTTCACCAGATGCAGAAGCATTCAATAAGTACATGTTGTCGAAGTCTCCAGAGGATATTGGACCATCTGATTCTGCTTCAAACGATCCACTCACCAGCTTTTCGATTAGATCGAATGCAGTTAAGACAAATGCAGACGCTGGCGTGTCTATGGATTCATCGACACAATCACGACCTTCAAGCAACGTTGGATGCGATCAATTGGATTTCTCCTTGACCAAAGGTATTAATGTTAGTGCTAATCTTGATTCATGTATATCAATTACAACTAATCATAAGAAGGAGAAATCCAAGAAAGAT---AAAAGT------AGGAAACACTACCCGAGAATTGAAGCAGATTCTGATTCTGAAGATTATGTTTTGGATGATTCAGATAGTGATGACGGTAAATGTAAGAATTGTAAATATAAGAAAAAATATTTCGCACTAAGAATGAGGATGAAGCGAGTCGCAATGCAATTGATCGAAGATTTG
>AGE98541
ATGTCTCTCAGCATTGACGTAACAAGTCTTCCCTCAATT---TCTTCTAGTATCTTTAAAAATGAATCGTCTTCTACAACGTCAACTCTTTCTGGAAAATCTATTGGTAGGAGTGAACAGTACATTTCACCAGATGCAGAAGCATTCAATAAATACATGTTGTCGAAGTCTCCAGAGGATATTGGACCATCTGATTCTGCTTCAAACGATCCACTCACCAGCTTTTCGATTAGATCGAATGCAGTTAAGACAAATGCAGACGCTGGCGTGTCTATGGATTCATCGACGCAATCACGACCTTCAAGTAACGTTGGGTGCGATCAATTGGATTTCTCCTTAACTAAAGGTATTAACGTTAGTGCTAATCTTGATTCATGTATATCAATTTCAACTGATCATAAGAAGGAGAAATCCAAGAAAGAT---AAAAGT------AGGAAACACTACCCGAGAATTGAAGCAGATTCTGATTCTGAAGATTATGTTTTGGATGATTCAGATAGTGATGACGGTAAATGTAAGAATTGTAAATATAAGAAAAAATATTTCGCACTAAGAATGAGGATGAAGCGAGTCGCAATGCAATTGATCGAGGATTTG
>AGF86268
ATGTCTCTCAGTATTGACGTGACGAGTCTTCCTTCTATT---TCTTCTAGTATTTATAAAAATGAATCATCTTCAACAACGTCAACTCTTTCTGGAAAATCTATTGGTAGGAGTGAACACTATGTTTCACCAGATGCAGAAGCGTTCAGTAAATATATGCTGTCAAAGTCTCCAGAAGATATTGGACCATCTGATTCTGCTTCAAACGATCCACTCACCAGCTTCTCGATTAGATCGAATGCAGTTAAGACAAACGCAGACGCTGGCGTGTCTATGGATTCATCAGCACAATCACGACCATCAAGCAATGTTGGGTGCGATCAAATGGATTTCTCCTTTAATAAAGGAATAAAAGTAAATGCCAACCTAGATTCATTAATATCAGTATCGACAAATTCAAGAAAGGAGAAATCCAAAAGTGATCATAAAAGT------AGGAAACACTACCCTAAAATTGAAGCAGAATCTGATTCAGATGACTTTGTACTCGATGATTCGGACAGTGATGATGGTAAATGTAAAAATTGTAAATATAAAAGGAAGTATTTCGCACTAAGAATGAGAATGAAACAAGTTGCCATGCAATTGATCGAAGATTTG
>AEK69624
ATGTCTCTCAGCATTGACGTAACAAGTCTTCCCTCAATT---TCTTCTAGTATCTTTAAAAATGAATCGTCTTCTACAACGTCAACTCTTTCTGGAAAATCTATTGGTAGGAGTGAACAGTACATTTCACCGGATGCAGAAGCATTCAATAAGTACATGTTGTCGAAGTCTCCAGAGGATATTGGACCATCTGATTCTGCTTCAAACGATCCACTCACCAGCTTTTCGATTAGATCGAATGCAGTTAAGACAAATGCAGACGCTGGCGTGTCTATGGATTCATCGACACAATCACGACCTTCAAGCAACGTTGGATGCGATCAATTGGATTTCTCCTTGACCAAAGGTATTAATGTTAGTGCTAATCTTGATTCATGTATATCAATTTCAACTGATCATAAGAAGGAGAAATCCAAGAAAGAT---AAAAGT------AGGAAACACTACCCGAGAATTGAAGCAGATTCTGATTCTGAAGATTATGTTTTGGATGATTCAGATAGTGATGACGGTAAATGTAAGAACTGTAAATATAAGAAAAAGTATTTCGCACTAAGAATGAGGATGAAGCGAGTCGTAATGCAATTGATCGAAGATTTG
>AFJ68477
ATGTCTCTCAGCATTGACGTAACAAGTCTTCCCTCAATT---TCTTCTAGTATCTTTAAAAATGAATCGTCTTCTACAACGTCAACTCTTTCTGGAAAATCTATTGGTAGGAGTGAACAGTACATTTCACCGGATGCAGAAGCATTCAATAAGTACATGTTGTCGAAGTCTCCAGAGGATATTGGACCATCTGATTCTGCTTCAAACGATCCACTCACCAGCTTTTCGATTAGATCGAATGCAGTTAAGACAAATGCAGACACTGGCGTGTCTATGGATTCATCGACACAATCACGACCTTCAAGCAACGTTGGATGCGATCAATTGGATTTCTCCTTGACCAAAGGTATTAATGTTAGTGCTAATCTTGATTCATGTATATCAATTTCAACTGATCATAAGAAGGAGAAATCCAAGAAAGAT---AAAAGT------AGGAAACACTACCCGAGAATTGAAGCAGATTCTGATTCTGAAGATTATGTTTTGGATGATTCAGATAGTGATGACGGTAAATGTAAGAATTGTAAATATAAGAAAAAGTATTTCGCACTAAGAATGAGGATGAAGCGAGTCGCAATGCAATTGATCGAAGATTTG
>AGE99014
ATGTCTCTCAGCATTGACGTAACAAGTCTTCCCTCAATT---TCTTCTAGTATCTTTAAAAATGAATCGTCTTCTACAACGTCAACTCTTTCTGGAAAATCTATTGGTAGGAGTGAACAGTACATTTCACCAGATGCAGAAGCATTCAATAAATACATGTTGTCGAAGTCTCCAGAGGATATTGGACCATCTGATTCTGCTTCAAACGATCCACTCACCAGCTTTTCGATTAGATCGAATGCAGTTAAGACAAATGCAGACGCTGGCGTGTCTATGGATTCATCGACGCAATCACGACCTTCAAGTAACGTTGGGTGCGATCAATTGGATTTCTCCTTAACTAAAGGTATTAACGTTAGTGCTAATCTTGATTCATGTATATCAATTTCAACTGATCATAAGAAGGAGAAATCCAAGAAAGAT---AAAAGT------AGGAAACACTACCCGAGAATTGAAGCAGATTCTGATTCTGAAGATTATGTTTTGGATGATTCAGATAGTGATGACGGTAAATGTAAGAATTGTAAATATAAGAAAAAATATTTCGCACTAAGAATGAGGATGAAGCGAGTCGCAATGCAATTGATCGAGGATTTG
>ADN93265
ATGTCTCTCAGTATTGACGTGACGAGTCTTCCTTCTATT---TCTTCTAGTATATATAAAAATGAATCATCTTCAACAACGTCAACTCTTTCTGGAAAATCTATTGGTAGGAGTGAACAATACATTTCACCAGATGCAGAAGCGTTCGGTAAGTATATGTTGTCGAAGTCTCCAGAAGATATTGGACCATCTGATTCTGCTTCGAACGATCCACTCACCAGCTTTTCGATTAGATCGAATGCAGTTAAGACAAATGCAGACGCTGGCGTGTCTATGGATTCATCAACACAATCACGACCATCAAGTAATGTTGGGTGCGATCAAATGGATTTCTCCTTTAGTAAAGGAATTAAAGTAAATGCAAACTTAGATTCATCAGTATCAATATCAACTAACGCGAAAAAGGAGAAATCCAAAAATGACCATAAAAGT------AGGAAACACTACCCTAAAATAGAAGCAGAATCTGATTCAGACGATTATGTACTTGACGATTCTGATAGTGACGATGGTAAATGCAAAAACTGTAAATACAAAAGGAAGTATTTCGCACTAAGAATGAGGATGAAGCAAGTTGCCATGCAATTGATCGAAGATTTG
>ACZ51947
ATGTCTCTCAGCATTGACGTGACGAGTCTTCCCTCAATT---TCTTCTAGTATCTTTAAAAATGAATCGTCTTCTACAACGTCAACTCTTTCTGGAAAATCTATTGGTAGGAACGAACAGTATGTTTCATCAGATATCGAAGCATTCAATAAATACATGTTGTCGAAGTCTCCAGAGGATATTGGACCATCTGATTCTGCTTCAAACGATCCACTCACCAGTTTTTCGATTAGATCGAATGCAGTTAAGACAAATGCAGATGCTGGCGTGTCTATGGATTCATCAACACAATCACGACCTTCAAGCAACGTTGGGTGCGATCAAATGGATTTCTCCTTAACTAAAGGTGTTAATGTTAGTGCTAGTCTTGATTCATGTGTATCAATTTCAACTAATCATAAAAAGGAGAAATCTAAAAAGGAT---AAAAAT------AGGAAACACTACCCAAGAATTGAAGCAGATTCTGACTCTGAGGATTATGTTTTAGATGATTCAGATAGTGATGACGGTAAATGTAGAAATTGCAAATATAAAAAGAAATATTTTGCACTAAGAATGAGGATGAAACAAGTCGCAATGCAATTGATAGAAGATTTG
>AGF85912
ATGTCTCTCAGTATTGACGTGACGAGTCTTCCTTCTATT---TCTTCTAGTATTTATAAAAATGAAYCATCTTCAACAACGTCAACTCTTTCTGGAAAATCTATTGGTAGGAGTGAACATTATGTTTCACCRGATGCAGAAGCGTTCAGTAAATATATGCTGTCAAAGTCTCCAGAAGATATTGGACCATCTGATTCTGCTTCAAACGATCCACTCACCAGCTTCTCGATTAGATCGAATGCAGTTAAGACAAACGCAGACGCTGGCGTGTCTATGGATTCATCAGCACAATCACGACCATCAAGTAATGTTGGGTGCGATCAAATGGATTTCTCCTTTAATAAAGGAATAAAAGTAAATGCYAACCTGGATTCATTAATATCAGTATCGACAAATTCAAGAAAGGAGAAATCCAAAAGTGATCATAAAAGT------AGGAAACACTACCCTAAAATTGAAGCAGAATCTGATTCAGATGACTTCRTACTCGATGATTCRGACAGTGATGATGGTAAATGTAAAAATTGTAAATATAAAAGGAAGTATTTCGCACTAAGAATGAGAATGAAACAAGTCGCCATGCAATTGATCGAAGATTTG
>AGF85858
ATGTCTCTCAGTATTGACGTGACGAGTCTTCCTTCTATT---TCTTCTAGTATTTATAAAAATGAATCATCTTCAACAACGTCAACTCTTTCTGGAAAATCTATTGGTAGGAGTGAACATTATGTTTCACCAGATGCAGAAGCGTTCAGTAAATATATGCTGTCAAAGTCTCCAGAAGATATTGGACCATCTGATTCTGCTTCAAACGATCCACTCACCAGCTTCTCGATTAGATCGAATGCAGTTAAGACAAACGCAGACGCTGGCGTGTCTATGGATTCATCAGCACAATCACGACCATCAAGTAATGTTGGGTGCGATCAAATGGATTTCTCCTTTAATAAAGGAATAAAAGTAAATGCTAACCTGGATTCATTAATATCAGTATCGACAAATTCAAGAAAGGAGAAATCCAAAAGTGATCATAAAAGT------AGGAAACAATACCCTAAAATTGAAGCAGAATCTGATTCAGATGACTTCGTACTCGATGATTCGGACAGTGATGATGGTAAATGTAAAAATTGTAAATATAAAAGGAAGTATTTCGCACTAAGAATGAGAATGAAACAAGTCGCCATGCAATTGATCGAAGATTTG
>ADK46734
ATGTCTCTCAGCATTGACGTAACAAGTCTTCCCTCAATT---TCTTCTAGTATTTTTAAAAATGAATCGTCTTCTACAACGTCAACTCTTTCTGGAAAATCTATTGGTAGGAGTGAACAGTACATTTCACCAGATGCAGAAGCATTCAATAAGTACATGTTGTCGAAGTCTCCAGAGGATATTGGACCATCTGATTCTGCTTCAAACGATCCACTCACCAGCTTTTCGATTAGATCGAATGCAGTTAAGACAAATGCAGACGCTGGCGTGTCTATGGATTCATCGACACAATCACGACCTTCAAGCAACGTTGGATGCGATCAATTGGATTTCTCCTTGACCAAAGGTATTAATGTTAGTGCTAATCTTGATTCATGTATATCAATTTCAACTGATCATAAGAAGGAGAAATCCAAGAAAGAT---AAAAGT------AGGAAACACTACCCGAGAATTGAAGCAGATTCTGATTCTGAAGATTATGTTTTGGATGATTCAGATAGTGATGACGGTAAATGTAAGAATTGTAAATATAAGAAAAAATATTTCGCACTAAGAATGAGGATGAAGCGAGTCGCAATGCAATTGATCGAAGATTTG
>AER51142
ATGTCTCTCAGTATTGACGTGACGAGTCTTCCTTCTATT---TCTTCTAGTATATATAAAAATGAATCATCTTCAACAACGTCAACTCTTTCTGGAAAATCTATTGGTAGGAGTGAACAATACATTTCACCAGATGCAGAGGCGTTCGGTAAATACATGTTGTCAAAGTCTCCAGAAGATATTGGACCATCTGATTCTGCTTCAAACGATCCACTCACCAGCTTTTCGATTAGATCGAATGCAGTTAAGACAAATGCAGACGCTGGCGTGTCTATGGATTCATCAACACAATCACGACCATCAAGCAATGTTGGGTGCGATCAAGTGGATTTCTCCTTTAATAAAGGGATTAAAATGAATGCAAACTTAGATTCATCAATATCTATATCGACTAATTCAAAGAAGGAGAAATCCAAAAGTGGCAATAAAAGT------AGGAAACACTACCCAAAGATTGAAGCAGAATCTGATTCAGATGACTATGTACTTGACGATTCTGATAGCGATGATGGCAAATGCAAGAACTGTAAATATAAAAGGAAGTATTTCGCACTAAGAATGAGAATGAAACAAGTTGCAATGCAATTGATCGAAGATTTG
>AFJ68334
ATGTCTCTCAGCATTGACGTAACAAGTCTTCCCTCAATT---TCTTCTAGTATCTTTAAAAATGAATCGTCTTCTACAACGTCAACTCTTTCTGGAAAATCTATTGGTAGGAGTGAACAGTACATTTCACCAGATGCAGAAGCATTCAATAAATACATGCTGTCGAAGTCTCCAGAGGATATTGGACCATCTGATTCTGCTTCAAACGATCCACTCACCAGCTTTTCGATTAGATCGAATGCAGTTAAGACAAATGCAGATGCTGGCGTGTCTATGGATTCATCGACGCAATCACGACCTTCAAGTAACGTTGGGTGCGATCAATTGGATTTCTCCTTAACTAAAGGTATGAATGTTAGTGCTAATCTTGATTCATGTATATCAATTTCAACTGATCATAAGAAGGAGAAATCCAAGAAAGAT---AAAAGT------AGGAAACACTACCCGAGAATTGAAGCAGATTCTGATTCTGAAGATTATGTTTTGGATGATTCAGATAGTGATGACGGTAAATGTAAAAATTGTAAATATAAGAAAAAATATTTCGCACTAAGAATGAGGATGAAGCGAGTCGCAATGCAATTGATCGAGGATTTG
>ABF58745
ATGTCTCTCAGCATTGACGTAACGAGTCTTCCCTCAATT---TCTTCTAGTATCTTTAAAAATGAATCGTCTTCTACAACGTCAACTCTTTCTGGAAAATCTATTGGTAGGAGTGAACAGTACATTTCACCAGATGTAGAAGCATTCAATAAATACATGTTGTCGAAGTCTCCAGAGGATATTGGACCATCTGATTCTGCTTCAAACGATCCACTCACCAGCTTTTCGATTAGATCGAATGCAGTTAAGACAAATGCAGACGCTGGCGTGTCTATGGATTCATCGACGCAATCACGACCTTCAAGTAACGTTGGGTGCGATCAAGTGGATTTCTCCCTGACTAAAGGTATTAATGTTAGTGCTAATCTTGATTCATGTGTATCAATCTCAACTGATAATAAAAAGGAGAAATCCAAGAAAGAT---AAAAGT------AGGAAACACTACCCGAGAATTGAAGCAGATTCTGACTCTGAAGATTATGTTTTAGATGATTCAGATAGTGATGACGGTAAATGTAAGAATTGTAAATATAAGAAAAAGTACTTCGCACTAAGAATGAGGATGAAGCAAGTCGCAATGCAATTGATCGAAGATTTG
>ABF58744
ATGTCTCTCAGCATTGACGTAACGAGTCTTCCCTCAATT---TCTTCTAGTATCTTTAAAAATGAATCGTCTTCTACAACGTCAACTCTTTCTGGAAAATCTATTGGTAGGAGTGAACAGTACATTTCACCAGATGTAGAAGCATTCAATAAATACATGTTGTCGAAGTCTCCAGAGGATATTGGACCATCTGATTCTGCTTCAAACGATCCACTCACCAGCTTTTCGATTAGATCGAATGCAGTTAAGACAAATGCAGACGCTGGCGTGTCTATGGATTCATCGACGCAATCACGACCTTCAAGTAACGTTGGGTGCGATCAAGTGGATTTCTCCCTGACTAAAGGTATTAATGTTAGTGCTAATCTTGATTCATGTGTATCAATCTCAACTGATAATAAAAAGGAGAAATCCAAGAAAGAT---AAAAGT------AGGAAACACTACCCGAGAATTGAAGCAGATTCTGACTCTGAAGATTATGTTTTAGATGATTCAGATAGTGATGACGGTAAATGTAAGAATTGTAAATATAAGAAAAAGTACTTCGCACTAAGAATGAGGATGAAGCAAGTCGCAATGCAATTGATCGAAGATTTG
>AGE47004
ATGTCTCTTAGTATTGACGTGACTAGTCTTCCTTCAATT---TCTTCTAGTGTTTATAAAAATGAATCATTTTCAACAACGTCAACTATTTCTGGAAAATCTATTGGTAGGAGTGAACAGTACATTTCACCAGATGCAGAAGCTTTCAATAAGTACATGTTGTCAAAATCTCCAGAAGATATTGGACCTTCTGATTCTGCATCGAACGATCCACTCACCAGCTTTTCGATTAGATCGAATGCAGTTAAGACAAATGCAGATGCTGGCGTGTCTATGGATTCATCAGCACAATCACGACCATCTAGCGACATTGGATACGATCAAATGGATTTCTCCTTAAATAAAGGTATTAAAATTGATGCTACAATGGATTCTTCAATATCAATATCTACTACATCAAAGAAGGAGAAATCTAAACAAGAGAACAAAAATAAATATAAAAAATATTATCCAAAAATTGAAGCAGAATCTGATTCTGATGAATACGTATTAGATGATTCAGATAGTGATGATGGAAAATGTAAAAATTGCAAGTATAAAAAGAAATATTTTGCACTTCGTTTAAGAATGAAACAAGTTGCAATGCAATTGATTAAAGATTTG
>ACH97416
ATGTCTCTCAGTATTGACGTGACAAGTCTTCCATCTATT---TCTTCTAGTATTTATAAACATGAATCATCTTCAACAACGTCAACTCTTTCTGGAAAATCTATTGGTAGGAGTGAACAGTACGTTTCACCAGATGCAGAAGCATTCAATAAATACATGTTGTCGAAGTCTCCAGAGGATATTGGACCATCTGATTCTGCTTCAAACGATCCACTCACCAGTTTTTCGATTAGATCGAATGCAGTTAAGACAAACGCAGATGCTGGCGTGTCTATGGATTCATCGACACAATCACGACCTTCGAGTAACGTTGGATGCGATCAAGTGGATTTCTCCCTGAATAAAGGTCTTAAAGTAAATGCTAGTCTAGATTCTTCCATTTCAGTATCAACACTTTCTAATAAGGAGAAATCCAAATCGGATCATAAAAGT------AGGAAACACTACCCAAAAATTGAAGCAGATTCCGATACAGATGAATACGTACTTGATGATTCTGATAGCGATGATGGTAAGTGTAAGAATTGTAAATATAAGAGAAAGTATTTCACACTTAGGATGAGAATGAAACAAGTCGCAATGCAACTGATTGAAGATTTG
>AEB79488
ATGTCTCTCAGCATTGACGTAACAAGTCTTCCCTCAATT---TCTTCCAGTATCTTTAAAAATGAATCGTCTTCTACAACGTCAACTCTTTCTGGAAAATCTATTGGTAGGAGTGAACAGTACATTTCACCGGATGCAGAAGCATTCAATAAGTACATGTTGTCGAAGTCTCCAGAGGATATTGGACCATCTGATTCTGCTTCAAACGATCCACTCACCAGCTTTTCGATTAGATCGAATGCAGTTAAGACAAATGCAGACGCTGGCGTGTCTATGGATTCATCGACACAATCACGACCTTCAAGCAACGTTGGATGTGATCAATTGGATTTCTCCTTGAACAAAGGTATTAATGTTAGTGCTAATCTTGATTCATGTATATCAATTTCAACTGATAATAAGAAGGAGAAATCCAAAAAAGAT---AAAAGT------AGGAAACACTACCCGAGAATTGAAGCAGATTCTGATTCTGAAGATTATGTTTTGGATGATTCAGATAGTGATGACGGTAAATGTAAAAGTTGTAAATATAAGAAAAAATATTTCGCACTAAGAATGAGGATGAAGCGAGTCGCAATGCAATTGATCGAAGATTTG
>AGE47435
ATGTCTCTTAGTATTGACGTGACTAGTCTTCCTTCGATT---TCTTCTAGCGTTTATAAAAATGAATCGTTTTCAACAACGTCAACTATTTCTGGAAAATCTATTGGTAGGAGTGAACAGTACATTTCACCAGATGCAGAAGCTTTCAATAAGTACATGTTGTCAAAATCTCCAGAAGATATTGGACCTTCTGATTCTGCATCGAACGATCCACTCACCAGCTTTTCGATTAGATCGAATGCAGTTAAGACAAATGCAGATGCTGGCGTGTCTATGGATTCATCAGCACAATCACGACCATCTAGCGACATTGGATACGATCAAATGGATTTCTCCTTAAATAAAGGTATTAAGATTGATGCTACAATGGATTCTTCAATATCAATATCTACTACATCAAAGAAGGAGAAATCTAAACAAGAGAACAAAAATAAATATAAAAAATGTTATCCAAAAATTGAAGCAGAATCTGATTCTGATGAATACGTATTAGATGATTCAGATAGTGATGATGGAAAATGTAAAAATTGTAAGTATAAAAAGAAATATTTTGCACTTCGTTTAAGAATGAAACAAGTCGCAATGCAATTGATTAAAGATTTA
>ABC66307
ATGTCTCTCAGTATTGACGTGACGAGTCTTCCTTCTATA---TCTTCTAGTATATTTAAAAATGAATCATCTTCAACAACGTCAACTCTTTCTGGAAAATCTATTGGTAGGAGTGAATTATATGTTTCACCAAATGCAGAAGCGTTCAATAAGTACATGCTGTCAAAACCTCCAGAAGATATTGGACCATCTGATTCTGCTTCAAACGATCCACTCACCAGCTTTTCGATTAGATCGAATGCAGTTAAGACAAATGCAGACGCTGGCGTGTCTATGGATTCATCAACACAATCACGACCGTCAAGTAATGTTGGGTGCGATCAAGTGGATTTCTCCTTTAATAAGGCAGTAAAGGTAAATGCGAATTTAGATTCATCAATATCTATATCAACAAATCAAAAGCAGGAGAAATCCAAGAAAGATCATAAGAGT------AGGAAACACTACCCTAGAATCGAAGCAGAATCAGATTCAGATGATTACGTACTTGACGATTCAGATAATGATGATGGAAAATGTAAAAATTGCAAATATAAACGGAAGTACTTCGCACTAAGAATGAGAATGAAACATGTCGCAATGCAATTAATCGAAGATTTG
>AEB79566
ATGTCTCTCAGCATTGACGTAACAAGTCTTCCCTCAATT---TCTTCTAGTATCTTTAAAAATGAATCGTCTTCTACAACGTCAACTCTTTCTGGAAAATCTATTGGTAGGAGTGAACAGTACATTTCACCGGATGCAGAAGCATTCAATAAGTACATGTTGTCGAAGTCTCCAGAGGATATTGGACCATCTGATTCTGCTTCAAACGATCCACTCACCAGCTTTTCGATTAGATCGAATGCAGTTAAGACAAATGCAGACGCTGGCGTGTCTATGGATTCATCGACACAATCACGACCTTCAAGCAACGTTGGATGCGATCAATTGGATTTCTCCTTGACCAAAGGTATTAACGTTAGTGCTAATCTTGATTCATGTATATCAATTTCAACTGATCATAAGAAGGAGAAATCCAAGAAAGAT---AAAAGT------AGGAAACACTACCCGAGAATTGAAGCAGATTCTGATTCTGAAGATTATGTTTTGGATGATTCAGATAGTGATGACGGTAAATGTAAGAATTGCAAATATAAGAAAAAGTATTTCGCACTAAGAATGAGGATGAAGCGAGTCGCAATGCAATTGATCGAAGATTTG
>AGE45380
ATGTCTCTTAGTATTGACGTGACTAGTCTTCCTTCAATT---TCTTCTAGCGTTTATAAAAATGAATCGTTTTCAACAACGTCAACTATTTCTGGAAAATCTATTGGTAGGAGTGAACAGTACATTTCACCAGATGCAGAAGCTTTCAATAAGTACATGTTGTCAAAATCTCCAGAAGATATTGGACCTTCTGATTCTGCATCGAACGATCCACTCACCAGCTTTTCGATTAGATCGAATGCAGTTAAGACAAATGCAGATGCTGGCGTGTCTATGGATTCATCAGCACAATCACGACCATCTAGCGACATTGGATACGATCAAATGGATTTCTCCTTAAATAAAGGTATTAAGATTGATGCTACAATGGATTCTTCAATATCAATATCTACTACATCAAAGAAGGAGAAATCTAAACAAGAGAACAAAAATAAATATAAAAAATGTTATCCAAAAATTGAAGCAGAATCTGATTCTGATGAATACGTATTAGATGATTCAGATAGTGATGATGGAAAATGTAAAAATTGTAAGTATAAAAAGAAATATTTTGCACTTCGTTTAAGAATGAAACAAGTCGCAATGCAATTGATTAAAGATTTG
>AGH16270
ATGTCTCTCAGCATTGACGTAACAAGTCTTCCCTCAATT---TCTTCTAGTATCTTTAAAAATGAATCGTCTTCTACAACGTCAACTCTTTCTGGAAAATCTATTGGTAGGAGTGAACAGTACATTTCACCAGATGCAGAAGCATTCAATAAATACATGTTGTCGAAGTCTCCAGAGGATATTGGACCATCTGATTCTGCTTCAAACGATCCACTCACCAGCTTTTCGATTAGATCGAATGCAGTTAAGACAAATGCAGACGCTGGCGTGTCTATGGATTCATCGACGCAATCACGACCTTCAAGCAACGTTGGATGTGATCAATTGGATTTCTCCTTAACTAAAGGTATTAATGTTAGTGCTAATCTTGATTCATGTATATCAATTTCAACTGATCATAAGAAGGAGAAATCCAAGAAAGAT---AAAAGT------AGGAAACACTACCCAAGAATTGAAGCAGATTCTGATTCTGAAGATTATGTTTTGGATGATTCAGATAGTGATGACGGTAAATGTAAGAATTGTAAATACAAGAAAAAATATTTCGCACTAAGAATGAGGATGAAGCGAGTCGCAATGCAATTGATCGAAGATTTG
>AEB79562
ATGTCTCTCAGCATTGACGTGACGAGTCTTCCCTCAATT---TCTTCTAGTATCTTTAAAAATGAATCGTCTTCTACAACGTCAACTCTTTCTGGAAAATCTATTGGTAGGAACGAACAGTATGTTTCATCAGATATTGAAGCATTCAATAAATACATGCTGTCGAAGTCTCCAGAGGATATTGGACCATCTGATTCTGCTTCAAACGATCCACTCACCAGTTTTTCGATTAGATCGAATGCAGTTAAGACAAATGCAGATGCTGGCGTGTCTATGGATTCATCAACACAATCACGACCTTCAAGCAACGTTGGGTGCGATCAAATGGATTTCTCCTTAACTAAAGGTATTAATGTTAGTGCTAGTCTTGATTCATGTGTATCAATTTCAACTAACCATAAAAAGGAGAAATCTAAAAAGGAT---AAAAGT------AGGAAACACTACCCAAGAATTGAAGCAGATTCTGACTCTGAAGATTATGTTTTGGATGATTCAGATAGTGATGACGGTAAATGTAAAAATTGCAAATACAAAAAGAAATATTTTGCACTAAGAATGAGGATGAAACAAGTCGCAATGCAATTGATAGAAGATTTG
>AEB79560
ATGTCTCTCAGCATTGACGTGACGAGTCTTCCCTCAATT---TCTTCTAGTATCTTTAAAAATGAATCGTCTTCTACAACGTCAACTCTTTCTGGAAAATCTATTGGTAGGAACGAACAGTATGTTTCATCAGATATCGAAGCATTCAATAAATACATGCTGTCGAAGTCTCCAGAGGATATTGGACCATCTGATTCTGCTTCAAACGATCCACTCACCAGTTTTTCGATTAGATCGAATGCAGTTAAGACAAATGCAGATGCTGGCGTGTCTATGGATTCATCAACACAATCACGACCTTCAAGCAACGTTGGGTGCGATCAAATGGATTTCTCCTTAACTAAAGGTATTAATGTTAGTGCTAGTCTTGATTCATGTGTATCAATTTCAACTAACCATAAAAAGGAGAAATCTAAAAAGGAT---AAAAGT------AGGAAACACTACCCAAGAATTGAAGCAGATTCTGACTCTGAAGATTATGTTTTGGATGATTCAGATAGTGATGACGGTAAATGTAAAAATTGCAAATACAAAAAGAAATATTTTGCACTAAGAATGAGGATGAAACAAGTCGCAATGCAATTGATAGAAGATTTG
>AGE45463
ATGTCTCTTAGTATTGACGTGACTAGTCTTCCTTCAATT---TCTTCTAGTGTTTATAAAAATGAATCGTTTTCAACAACGTCAACTATTTCTGGAAAATCTATTGGTAGGAGTGAACAGTACATTTCACCAGATGCAGAAGCTTTCAATAAGTACATGTTGTCAAAATCTCCAGAAGATATTGGACCTTCTGATTCTGCATCGAACGATCCACTCACCAGCTTTTCGATTAGATCGAATGCAGTTAAGACAAATGCAGATGCTGGCGTGTCTATGGATTCATCAGCACAATCACGACCATCTAGCGACATTGGATACGATCAAATGGATTTCTCCTTAAATAAAGGTATTAAAATTGATGCTACAATGGATTCCTCAATATCAATATCTACTACATCAAAGAAGGAGAAATCTAAACAAGAGAACAAAAATAAATATAAAAAATATTATCCAAAAATTGAAGCAGAATCTGATTCTGATGAATACGTATTAGATGATTCAGATAGTGATGATGGAAAATGTAAAAATTGTAAGTATAAAAAGAAATATTTTGCACTTCGTTTAAGAATGAAACAGGTTGCAATGCAATTAATTAAAGATTTG
>AEB79568
ATGTCTTTCAGCATTGACGTGACAAGTCTTCCCTCAATT---TCTTCTAGTATCTTTAAAAATGAATCGTCTTCTACAACGTCAACTCTTTCTGGAAAATCTATTGGTAGGAACGAACAGTATGTTTCATCAGATATCGAAGCATTCAATAAATACATGTTGTCGAAGTCTCCAGAGGATATTGGACCATCTGATTCTGCTTCAAACGATCCACTCACCAGTTTTTCGATTAGATCGAATGCAGTTAAGACAAATGCAGATGCTGGCGTGTCTATGGATTCATCAACACAATCACGACCTTCAAGCAACGTTGGGTGCGATCAAATGGATTTCTCCTTAACTAAAGGTATAAATGTTAGTGCTAGTCTTGATTCATGTGTATCAATTTCAACCAACCATAAAAAGGAGAAATCTAAAAAGGAT---AAAAGT------AGGAAACACTACCCAAGAATTGAAGCAGATTCTGACTCTGAAGATTACGTTTTGGATGATTCAGATAGTGATGACGGTAAATGTAAGAATTGTAAATATAAAAAGAAATATTTTGCACTAAGAATGAGGATGAAACAAGTCGCAATGCAATTGATAGAAGATTTG
>ACT67579
ATGTCTCTCAGCATTGACGTAACAAGTCTTCCTTCAATT---TCTTCTAGTATCTTTAAAAATGAATCGTCTTCTACAACGTCAACTCTTTCTGGAAAATCTATTGGTAGGAGTGAACAGTACATTTCACCGGATGCAGAAGCATTCAATAAATACATGTTGTCGAAGTCTCCAGAGGATATTGGACCATCTGATTCTGCTTCAAACGATCCACTCACCAGCTTTTCGATTAGATCGAATGCAGTTAAGACAAATGCAGACGCTGGCGTGTCTATGGATTCATCGACACAATCACGACCTTCAAGCAACGTTGGATGCGATCAATTGGATTTCTCCTTGACCAAAGGTGTTAACGTTAGTGCCAATCTTGATTCATGTATATCAATTTCAACTGATCATAAGAAGGAGAAATCCAAGAAAGAT---AAAAGT------AGGAAACACTACCCGAGAATTGAAGCAGATTCTGATTCTGAAGATTATGTTTTGGATGATTCAGATAGCGATGACGGTAAATGTAAGAATTGTAAATATAAGAAAAAGTATTTCGCATTAAGAATGAGGATGAAGCGAGTCGCAATGCAATTGATCGAAGATTTG
>ACT67578
ATGTCTCTCAGCATTGACGTAACAAGTCTTCCCTCAATT---TCTTCTAGTATCTTTAAAAATGAATCGTCTTCTACAACGTCAACTCTTTCTGGAAAATCTATTGGTAGGAGTGAACAGTACATTTCACCGGATGCAGAAGCATTCAATAAATACATGTTGTCGAAGTCTCCAGAGGATATTGGACCATCTGATTCTGCTTCAAACGATCCACTCACCAGCTTTTCGATTAGATCGAATGCAGTTAAGACAAATGCAGACGCTGGCGTGTCTATGGATTCATCGACACAATCACGACCTTCAAGCAACGTTGGATGCGATCAATTGGATTTCTCCTTGACCAAAGGTGTTAACGTTAGTGCCAATCTTGATTCATGTATATCAATTTCAACTGATCATAAGAAGGAGAAATCCAAGAAAGAT---AAAAGT------AGGAAACACTACCCGAGAATTGAAGCAGATTCTGATTCTGAAGATTATGTTTTGGATGACTCAGATAGCGATGACGGTAAATGTAAGAATTGTAAATATAAGAAAAAGTATTTCACATTAAGAATGAGGATGAAGCGAGTCGCAATGCAATTGATCGAAGATTTG
>ACT67577
ATGTCTCTCAGCATTGACGTAACAAGTCTTCCCTCAATT---TCTTCTAGTATCTTTAAAAATGAATCGTCTTCTACAACGTCAACTCTTTCTGGAAAATCTATTGGTAGGAGTGAACAGTACATTTCACCGGATGCAGAAGCATTCAATAAATACATGTTGTCGAAGTCTCCAGAGGATATTGGACCATCTGATTCTGCTTCAAACGATCCACTCACCAGCTTTTCGATTAGATCGAATGCAGTTAAGACAAATGCAGACGCTGGCGTGTCTATGGATTCATCGACACAATCACGACCTTCAAGCAACGTTGGATGCGATCAATTGGATTTCTCCTTGACCAAAGGTGTTAACGTTAGTGCCAATCTTGATTCATGTATATCAATTTCAACTGATCATAAGAAGGAGAAATCCAAGAAAGAT---AAAAGT------AGGAAACACTACCCGAGAATTGAAGCAGATTCTGATTCTGAAGATTATGTTTTGGATGATTCAGATAGTGATGACGGTAAATGTAAGAATTGTAAATATAAGAAAAAGTATTTCACACTAAGAATGAGGATGAAGCGAGTCGCAATGCAATTGATCGAAGATTTG
>AGE99167
ATGTCTCTCAGCATTGACGTGACGAGTCTTCCCTCAATT---TCTTCTAGCATCTTTAAAAATGAATCGTCTTCTACAACGTCAACTCTTTCTGGAAAATCTATTGGTAGGAACGAACAGTATGTTTCATCAGATATCGAAGCATTCAATAAATACATGCTGTCGAAGTCTCCAGAGGATATTGGACCATCTGATTCTGCTTCAAACGATCCACTCACCAGTTTTTCGATTAGATCGAATGCAGTTAAGACAAATGCAGATGCTGGCGTGTCTATGGATTCATCAACACAATCACGACCTTCAAGCAACGTTGGGTGCGATCAAATGGATTTCTCCTTAACTAAAGGTATTAATGTTAGTGCTAGTCTTGATTCATGTGTATCAATTTCAACTAATCATAAAAAGGAGAAATCTAAAAAGGAT---AAAAAT------AGGAAACACTACCCAAGAATTGAAGCAGATTCTGACTCTGAAGATTACGTTTTGGATGATTCAGATAGTGATGACGGTAAATGTAAGAATTGTAAATATAAAAAGAAATATTTTGCACTAAGAATGAGGATGAAACAAGTCGCAATGCAATTGATAGAAGATTTG
>ACT67575
ATGTCTCTCAGCATTGACGTAACAAGTCTTCCCTCAATT---TCTTCTAGTATCTTTAAAAATGAATCGTCTTCTACAACGTCAACTCTTTCTGGAAAATCTATTGGTAGGAGTGAACAGTACATTTCACCGGATGCAGAAGCATTCAATAAGTATATGTTGTCGAAGTCTCCAGAGGATATTGGACCATCTGATTCTGCTTCAAACGATCCACTCACCAGCTTTTCGATTAGATCGAATGCAGTTAAGACAAATGCAGACGCTGGCGTGTCTATGGATTCATCGACACAATCACGACCTTCAAGCAACGTTGGATGCGATCAATTGGATTTCTCCTTGACCAAAGGTATTAACGTTAGTGCTAATCTTGATTCATGTATATCAATTTCAACTGATCATAAGAAGGAGAAATCCAAGAAAGAT---AAAAGT------AGGAAACACTACCCGAGAATTGAAGCAGATTCTGATTCTGAAGATTATGTTTTGGATGATTCAGATAGTGATGACGGTAAATGTAAAAATTGTAAATATAAGAAAAAGTATTTCGCACTAAGAATGAGGATGAAGAGAGTCGCAATGCAATTGATCGAAGATTTG
>ACT67574
ATGTCTCTCAGCATTGACGTAACAAGTCTTCCCTCAATT---TCTTCTAGTATCTTTAAAAATGAATCGTCTTCTACAACGTCAACTCTTTCTGGAAAATCTATTGGTAGGAGTGAACAGTACATTTCACCGGATGCAGAAGCATTCAATAAGTACATGTTGTCGAAGTCTCCAGAGGATATTGGACCATCTGATTCTGCTTCAAACGATCCACTCACCAGCTTTTCGATTAGATCGAATGCAGTTAAGACAAATGCAGACGCTGGCGTGTCTATGGATTCATCGACACAATCACGACCTTCAAGCAACGTTGGATGCGATCAATTGGATTTCTCCTTGACCAAAGGTATTAACGTTAGTGCTAATCTTGATTCATGTATATCAATTTCAACTGATCATAAGAAGGAGAAATCCAAGAAAGAT---AAAAGT------AGGAAACACTACCCGAGAATTGAAGCAGATTCTGATTCTGAAGATTATGTTTTGGATGATTCAGATAGTGATGACGGTAAATGTAAGAATTGTAAATATAAGAAAAAGTATTTCGCACTAAGAATGAGGATGAAGAGAGTCGCAATGCAATTGATCGAAGATTTG
>ACT67573
ATGTCTCTCAGCATTGACGTAACAAGTCTTCCCTCAATT---TCTTCTAGTATCTTTAAAAATGAATCGTCTTCTACAACGTCAACTCTTTCTGGAAAATCTATTGGTAGGAGTGAACAGTACATTTCACCGGATGCAGAAGCATTCAATAAGTATATGTTGTCGAAGTCTCCAGAGGATATTGGACCATCTGATTCTGCTTCAAACGATCCACTCACCAGCTTTTCGATTAGATCGAATGCAGTTAAGACAAATGCAGACGCTGGCGTGTCTATGGATTCATCGACACAATCACGACCTTCAAGCAACGTTGGATGCGATCAATTGGATTTCTCCTTGACCAAAGGTATTAACGTTAGTGCTAATCTTGATTCATGTATATCAATTTCAACTGATCATAAGAAGGAGAAATCCAAGAAAGAT---AAAAGT------AGGAAACACTACCCGAGAATTGAAGCAGATTCTGATTCTGAAGATTATGTTTTGGATGATTCAGATAGTGATGACGGTAAATGTAAAAATTGTAAATATAAGAAAAAGTATTTCGCACTAAGAATGAGGATGAAGAGAGTCGCAATGCAATTGATCGAAGATTTG
>ACT67572
ATGTCTCTCAGCATTGACGTAACAAGTCTTCCCTCAATT---TCTTCTAGTATCTTTAAAAATGAATCGTCTTCTACAACGTCAACTCTTTCTGGAAAATCTATTGGTAGGAGTGAACAGTACATTTCACCGGATGCAGAAGCATTCAATAAGTACATGTTGTCGAAGTCTCCAGAGGATATTGGACCATCTGATTCTGCTTCAAACGATCCACTCACCAGCTTTTCGATTAGATCGAATGCAGTTAAGACAAATGCAGACGCTGGCGTGTCTATGGATTCATCGACACAATCACGACCTTCAAGCAACGTTGGATGCGATCAATTGGATTTCTCCTTGACCAAAGGTATTAACGTTAGTGCTAATCTTGATTCATGTATATCAATTTCAACTGATCATAAGAAGGAGAAATCCAAGAAAGAT---AAAAGT------AGGAAACACTACCCGAGAATTGAAGCAGATTCTGATTCTGAAGATTATGTTTTGGATGATTCAGATAGTGATGACGGTAAATGTAAGAATTGTAAATATAAGAAAAAGTATTTTGCACTAAGAATGAGGATGAAGAGAGTCGCAATGCAATTGATCGAAGATTTG
>ACT67571
ATGTCTCTCAGCATTGACGTAACAAGTCTTCCCTCAATT---TCTTCTAGTATCTTTAAAAATGAATCGTCTTCTACAACGTCAACTCTTTCTGGAAAATCTATTGGTAGGAGTGAACAGTACATTTCACCGGATGCAGAAGCATTCAATAAGTACATGTTGTCGAAGTCTCCAGAGGATATTGGACCATCTGATTCTGCTTCAAACGATCCACTCACCAGCTTTTCGATTAGATCGAATGCAGTTAAGACAAATGCAGACGCTGGCGTGTCTATGGATTCATCGACACAATCACGACCTTCAAGCAACGTTGGATGCGATCAATTGGATTTCTCCTTGACCAAAGGTATTAACGTTAGTGCTAATCTTGATTCATGTATATCAATTTCAACTGATCATAAGAAGGAGAAATCCAAGAAAGAT---AAAAGT------AGGAAACACTACCCGAGAATTGAAGCAGATTCTGATTCTGAAGATTATGTTTTGGATGATTCAGATAGTGATGACGGTAAATGTAAGAATTGTAAATATAAGAAAAAGTATTTCGCACTAAGAATGAGGATGAAGAGAGTCGCAATGCAATTGATCGAAGATTTG
>ACT67570
ATGTCTCTCAGCATTGACGTAACAAGTCTTCCCTCAATT---TCTTCTAGTATCTTTAAAAATGAATCGTCTTCTACAACGTCAACTCTTTCTGGAAAATCTATTGGTAGGAGTGAACAGTACATTTCACCGGATGCAGAAGCATTCAATAAGTACATGTTGTCGAAGTCTCCAGAGGATATTGGACCATCTGATTCTGCTTCAAACGATCCACTCACCAGCTTTTCGATTAGATCGAATGCAGTTAAGACAAATGCAGACGCTGGCGTGTCTATGGATTCATCGACACAATCACGACCTTCAAGCAACGTTGGATGCGATCAATTGGATTTCTCCTTGACCAAAGGTATTAATGTTAGTGCTAATCTTGATTCATGTATATCAATTTCAACTGATCATAAGAAGGAGAAATCCAAGAAAGAT---AAAAGT------AGGAAACACTACCCGAGAATTGAAGCAGATTCTGATTCTGAAGATTATGTTTTGGATGATTCAGATAGTGATGACGGTAAATGTAAGAATTGTAAATATAAGAAAAAATATTTCGCACTAAGAATGAGGATGAAGCGAGTCGCAATGCAATTGATCGAAGATTTG
>AGH16289
ATGTCTCTCAGCATTGACGTGACAAGTCTTCCCTCAATT---TCTTCTAGTATCTTTAAAAATGAATCGTCTTCTACAACGTCAACTCTTTCTGGAAAATCTATTGGTAGGAACGAACAGTATGTTTCATCAGATATCGAAGCATTCAATAAATACATGTTGTCGAAGTCTCCAGAGGATATTGGACCATCTGATTCTGCTTCAAACGATCCACTCACCAGTTTTTCGATTAGATCGAATGCAGTTAAGACAAATGCAGATGCTGGCGTGTCTATGGATTCATCAACACAATCACGACCTTCAAGCAACGTTGGGTGCGATCAAATGGATTTCTCCTTAACTAAAGGTATAAATGTTAGTGCTAGTCTTGATTCATGTGTATCAATTTCAACTAACCATAAAAAGGAGAAATCTAAAAAGGAT---AAAAGT------AGGAAACACTACCCAAGAATTGAAGCAGATTCTGACTCTGAAGATTACGTTTTGGATGATTCAGATAGTGATGACGGTAAATGTAAGAATTGTAAATATAAAAAGAAATATTTTGCACTAAGAATGAGGATGAAACAAGTCGCAATGCAATTGATAGAAGATTTG
>AFJ68418
ATGTCTCTCAGCATTGACGTAACAAGTCTTCCCTCAATT---TCTTCTAGTATCTTTAAAAATGAATCGTCTTCTACAACGTCAACTCTTTCTGGAAAATCTATTGGTAGGAGTGAACAGTACATTTCACCGGATGCAGAAGCATTCAATAAGTACATGTTGTCGAAGTCTCCAGAGGATATTGGACCATCTGATTCTGCTTCAAACGATCCACTCACCAGCTTTTCGATTAGATCGAATGCAGTTAAGACAAATGCAGACGCTGGCGTGTCTATGGATTCATCGACACAATCACGACCTTCAAGCAACGTTGGATGTGATCAATTGGATTTCTCCTTGACCAAAGGTATTAATGTTAGTGCTAATCTTGACTCATGTATATCAGTTTCAACTGATCATAAGAAGGAGAAATCCAAGAAAGAT---AAAAGT------AGGAAACACTACCCGAGAATTGAAGCAGATTCTGATTCTGAAGATTATGTTTTGGATGATTCAGATAGTGATGACGGTAAATGTAAGAATTGTAAATATAAGAAAAAGTATTTTGCTCTAAGAATGAGGATGAAGCGAGTCGCAATGCAATTGATCGAAGATTTG
>AGE98932
ATGTCTCTCAGCATTGACGTGACGAGTCTTCCCTCAATT---TCTTCTAGTATCTTTAAAAATGAATCGTCTTCTACAACGTCAACTCTTTCTGGAAAATCTATTGGTAGGAACGAACAGTATGTTTCATCAGATATCGAAGCATTCAATAAATACATGTTGTCGAAGTCTCCAGAGGATATTGGACCATCTGATTCTGCTTCAAACGATCCACTCACCAGTTTTTCGATTAGATCGAATGCAGTTAAGACAAATGCAGATGCTGGCGTGTCTATGGATTCATCAACACAATCACGACCTTCAAGCAACGTTGGGTGCGATCAAATGGATTTCTCCTTAACTAAAGGTATTAATGTTAGTGCTAGTCTTGATTCATGTGTATCAATTTCAACTAACCATAAAAAGGAGAAATCTAAAAAGGAT---AAAAGT------AGGAAACACTACCCAAGAATTGAAGCAGATTCTGACTATGAAGATTACGTTTTGGATGATTCAGATAGTGATGACGGTAAATGTAAGAATTGTAAATATAAAAAGAAATATTTTGCACTAAGAATGAGGATGAAACAAGTCGCAATGCAATTGATAGAAGATTTG
>AFJ68149
ATGTCTCTCAGCATTGACGTGACGAGTCTTCCCTCAATT---TCTTCTAGTATCTTTAAAAATGAATCGTCTTCTACAACGTCAACTCTTTCTGGAAAATCTATTGGTAGGAACGAACAGTATGTTTCATCAGATATCGAAGCATTCAATAAATACATGCTGTCGAAGTCTCCAGAGGATATTGGACCATCTGATTCTGCTTCAAACGATCCACTCACCAGTTTTTCGATTAGATCGAATGCAGTTAAGACAAATGCAGATGCTGGCGTGTCTATGGATTCATCAACACAATCACGACCTTCAAGCAACGTTGGGTGCGATCAAATGGATTTCTCCTTAACTAAAGGTATTAATGTTAGTGCTAGTCTTGATTCATGTGTATCAATTTCAACTAACCATAAAAAGGAGAAATCTAAAAAGGAT---AAAAGT------AGGAAACACTACCCAAGAATTGAAGCAGATTCTGACTCTGAAGATTATGTTTTGGATGATTCAGATAGTGATGACGGTAAATGTAAAAATTGCAAATACAAAAAGAAATATTTTGCACTAAGAATGAGGATGAAACAAGTCGCAATGCAATTGATAGAAGATTTG
>ADP68541
ATGTCTCTCAGTATCGACGTGACAAGTCTTCCTTCTATT---CCTTCAGCTATATATAAGAATGAATCGTCTTCAACAACGTCAACTCTTTCTGGAAAATCTATTGGTAGGAGTGAACAGTACATTTCACCAGATGCAGAAGCATTCAATAAATACATGTTGTCGAAGTCTCCAGAGGATATTGGACCATCTGATTCTGCTTCAAACGATCCACTCACCAGTTTTTCAATTAGATCGAATGCAGTTAAGACAAATGCAGACGCTGGCGTGTCTATGGATTCATCAGCACAATCACGACCTTCAAGTAATGTCGGATGTGATCAAGTGGATTTCTCCTTAAACAAAGGATTAAACGTAAAAGCTAATTTAGATTCATCGATATCGATATCTACAGATACTAAGAAGGAGAAATCAAAACGAAACCATAAAAGT------AGGAAATATTACCCAAGAATTGAAGCAGAGTCTGACTCAGATGATTATGTACTAGATGATTCAGACAGTGACGATGGTAAATGCAAAAACTGTAAATATAAAAAGAAATATTTCACATTAAGAATGAGAATGAAACAAGTCGCAATGCAATTAATTGAAGATTTG
>AGH16280
ATGTCTCTCAGCATTGACGTGACGAGTCTTCCCTCAATT---TCTTCTAGTATCTTTAAAAATGAATCGTCTTCTACAACGTCAACTCTTTCTGGAAAATCTATTGGTAGGAACGAACAGTATGTTTCATCAGATATCGAAGCATTCAATAAATACATGCTGTCGAAGTCTCCAGAGGATATTGGACCATCTGATTCTGCTTCAAACGATCCACTCACCAGTTTTTCGATTAGATCGAATGCAGTTAAGACAAATGCAGATGCTGGCGTGTCTATGGATTCATCAACACAATCACGACCTTCAAGCAACGTTGGGTGCGATCAAATGGATTTCTCCTTAACTAAAGGTATTAATGTTAGTGCTAGTCTTGATTCATGTGTATCAATTTCAACTAACCATAAAAAGGAGAAATCTAAAAAGGAT---AAAAGT------AGGAAACACTACCCAAGAATTGAAGCAGATTCTGACTCTGAAGATTATGTTTTGGATGATTCAGATAGTGATGACGGTAAATGTAAAAATTGCAAATACAAAAAGAAATATTTTGCACTAAGAATGAGGATGAAACAAGTCGCAATGCAATTGATAGAAGATTTG
>ACZ51612
ATGTCTCTCAGCATTGACGTGACGAGTCTTCCCTCAATT---TCTTCTAGCATCTTTAAAAATGAATCGTCTTCTACAACGTCAACTCTTTCTGGAAAATCTATTGGTAGGAACGAACAGTATGTTTCATCAGATATCGAAGCATTCAATAAATACATGTTGTCGAAGTCTCCAGAGGATATTGGACCATCTGATTCTGCTTCAAACGATCCACTCACCAGTTTTTCGATTAGATCGAATGCAGTTAAGACAAATGCAGATGCTGGCGTGTCTATGGATTCATCAACACAATCACGACCTTCAAGCAACGTTGGGTGCGATCAAATGGATTTCTCCTTAACTAAAGGTATTAATGTTAGTGCTAGTCTTGATTCATGTGTATCAATTTCAACTAATCATAAAAAGGAGAAATCTAAAAAGGAT---AAAAAT------AGGAAACACTACCCAAGAATTGAAGCAGATTCTGACTCTGAAGATTACGTTTTGGATGATTCAGATAGTGATGACGGTAAATGTAAGAATTGTAAATATAAAAAGAAATATTTTGCACTAAGAATGAGGATGAAACAAGTCGCAATGCAATTGATAGAAGATTTG
>AGE47316
ATGTCTCTTAGTATTGACGTGACTAGTCTTCCTTCAATT---TCTTCTAGTGTTTATAAAAATGAATCGTTTTCAACAACGTCAACTATTTCTGGAAAATCTATTGGTAGGAGTGAACAGTACATTTCACCAGATGCAGAAGCTTTCAATAAGTACATGTTGTCAAAATCTCCAGAAGATATTGGACCTTCTGATTCTGCATCGAACGATCCACTCACCAGCTTTTCGATTAGATCGAATGCAGTTAAGACAAATGCAGATGCTGGCGTGTCTATGGATTCATCAGCACAATCACGACCATCTAGCGACATTGGATACGATCAAATGGATTTCTCCTTAAATAAAGGTATTAAAATTGATGCTACAATGGATTCCTCAATATCAATATCTACTACATCAAAGAAGGAGAAATCTAAACAAGAGAACAAAAATAAATATAAAAAATGTTATCCAAAAATTGAAGCAGAATCTGATTCTGATGAATACGTATTAGATGATTCAGATAGTGATGATGGAAAATGTAAAAATTGCAAGTATAAAAAGAAATATTTTGCACTTCGTTTAAGAATGAAACAGGTTGCAATGCAATTGATTAAAGATTTG
>ACZ51756
ATGTCTCTCAGCATTGACGTGACGAGTCTTCCCTCAATT---TCTTCTAGTATTTTTAAAAATGAATCGTCTTCTACAACGTCAACTCTTTCTGGAAAATCTATTGGTAGGAACGAACAGTATGTTTCATCAGATATCGAAGCATTCAATAAATACATGTTGTCGAAGTCTCCAGAGGATATTGGACCATCTGATTCTGCTTCAAACGATCCACTCACCAGTTTTTCGATTAGATCGAATGCAGTTAAGACAAATGCAGATGCTGGCGTGTCTATGGATTCATCAACACAATCACGACCTTCAAGCAACGTTGGGTGCGATCAAATGGATTTCTCCTTAACTAAAGGTGTTAATGTTAGTGCTAGTCTTGATTCATGTGTATCAATTTCAACTAATCATAAAAAGGAGAAATCTAAAAAGGAT---AAAAAT------AGGAAACACTACCCAAGAATTGAAGCAGATTCTGACTCTGAGGATTACATTTTAGATGATTCAGATAGTGATGACGGTAAATGTAGAAATTGCAAATATAAAAAGAAATATTTTGCACTAAGAATGAGGATGAAACAAGTCGCAATGCAATTGATAGAAGATTTG
>ADK46742
ATGTCTCTCAGCATTGACGTAACGAGTCTTCCCTCAATT---TCTTCTAGTATCTTTAAAAATGAATCGTCTTCTACAACGTCAACTCTTTCTGGAAAATCTATTGGTAGGAGTGAACAGTACATTTCACCGGATGCAGAAGCATTCAATAAGTACATGTTGTCGAAGTCTCCAGAGGATATTGGACCATCTGATTCTGCTTCAAACGATCCACTCACCAGCTTTTCGATTAGATCGAATGCAGTTAAGACAAATGCAGACGCTGGCGTGTCTATGGATTCATCAACACAATCACGACCTTCAAGCAACGTTGGATGCGATCAATTGGATTTCTCCTTGACCAAAGGTATGAACGTTAGTGCTAATCTTGATTCATGTATATCAATTTCAACTGATCATAAGAAGGAGAAGTCCAAGAAAGAT---AAAAGT------AGGAAACACTACCCGAGAATTGAAGCAGATTCTGATTCTGAAGATTATGTTTTGGATGATTCAGATAGTGATGATGGTAAATGTAAGAATTGTAAATATAAGAAAAAGTATTTCGCACTAAGAGTGAGGATGAAGCGAGTCGCAATGCAATTGATCGAAGATTTG
>AGH16308
ATGTCTCTCAGCATTGACGTGACAAGTCTTCCCTCAATT---TCTTCTAGTATCTTTAAAAATGAATCGTCTTCTACAACGTCAACTCTTTCTGGAAAATCTATTGGTAGGAACGAACAGTATGTTTCATCAGATATCGAAGCATTCAATAAATACATGTTGTCGAAGTCTCCAGAGGATATTGGACCATCTGATTCTGCTTCAAACGATCCACTCACCAGTTTTTCGATTAGATCGAATGCAGTTAAGACAAATGCAGATGCTGGCGTGTCTATGGATTCATCAACACAATCACGACCTTCAAGCAACGTTGGGTGCGATCAAATGGATTTCTCCTTAACTAAAGGTATAAATGTTAGTGCTAGTCTTGATTCATGTGTATCAATTTCAACTAACCATAAAAAGGAGAAATCTAAAAAGGAT---AAAAGT------AGGAAACACTACCCAAGAATTGAAGCAGATTCTGACTCTGAAGATTACGTTTTGGATGATTCAGATAGTGATGACGGTAAATGTAAGAATTGTAAATATAAAAAGAAATATTTTGCACTAAGAATGAGGATGAAACAAGTCGCAATGCAATTGATAGAAGATTTG
>ADW81908
ATGTCTCTCAGCATTGACGTAACAAGTCTTCCCTCAATT---TCTTCTAGTATCTTTAAAAATGAATCGTCTTCTACAACGTCAACTCTTTCTGGAAAATCTATTGGTAGGAGTGAACAGTACATTTCACCAAATGCAGAAGCATTCAATAAATACATGTTGTCGAAGTCTCCAGAGGATATTGGACCATCTGATTCTGCTTCAAACGATCCACTCACCAGCTTTTCGATTAGATCGAATGCAGTTAAGACAAATGCAGACGCTGGCGTGTCTATGGATTCATCGACGCAATCACGACCTTCAAGCAACGTTGGATGCGATCAATTGGATTTCTCCTTAACTAAAGGTGTTAATGTTAGTGCTAATCTTGATTCATGTATATCAATTTCAACTGATCATAAGAAGGAGAAATCTAAGAAAGAT---AAAAGT------AGGAAACACTACCCGAGAATTGAAGCAGATTCTGATTCTGAAGATTATGTTTTGGATGATTCAGATAGCGATGACGGTAAATGTAAGAATTGTAAATACAAGAAAAAATACTTCGCACTAAGAATGAGGATGAAGCGAGTCGCAATGCAATTGATCGAAGATTTG
>AGE47483
ATGTCTCTTAGTATTGACGTGACTAGTCTTCCTTCAATT---TCTTCTAGTATTTATAAAAATGAATCGTTTTCAACAACGTCAACTATTTCTGGAAAATCTATTGGTAGGAGTGAACAGTACATTTCACCAGATGCAGAAGCTTTCAATAAGTACATGTTGTCAAAATCTCCAGAAGATATTGGACCTTCTGATTCTGCATCGAACGATCCACTCACCAGCTTTTCGATTAGATCGAATGCAGTTAAGACAAATGCAGATGCTGGCGTGTCTATGGATTCATCAGCACAATCACGACCATCTAGCGACATTGGATACGATCAAATGGATTTCTCCTTAAATAAAGGTATTAAAATTGATGCTACAATGGATTCTTCAATATCAATATCTACTACATCAAAGAAGGAGAAATCTAAACAAGAAAACAAAAATAAATATAAAAAATGTTATCCAAAAATTGAAGCAGAATCTGATTCTGATGAATACGTATTAGATGATTCAGATAGTGATGATGGAAAATGTAAAAATTGCAAGTATAAGAAGAAATATTTTGCACTTCGTTTAAGAATGAAACAAGTTGCAATGCAATTGATTAAAGATTTG
>AGE98601
ATGTCTCTCAGCATTGACGTAACAAGTCTTCCCTCAATT---TCTTCTAGTATCTTTAAAAATGAATCGTCTTCTACAACGTCAACTCTTTCTGGAAAATCTATTGGTAGGAGTGAACAGTACATTTCACCAGATGCAGAAGCATTCAATAAATACATGTTGTCGAAGTCTCCAGAGGATATTGGACCATCTGATTCTGCTTCAAACGATCCACTCACCAGCTTTTCGATTAGATCGAATGCAGTTAAGACAAATGCAGACGCTGGCGTGTCTATGGATTCATCGACGCAATCACGACCTTCAAGTAACGTTGGGTGCGATCAATTGGATTTCTCCTTAACTAAAGGTATTAACGTTAGTGCTAATCTTGATTCATGTATATCAATTTCAACTGATCATAAGAAGGAGAAATCCAAGAAAGAT---AAAAGT------AGGAAACACTACCCGAGAATTGAAGCAGATTCTGATTCTGAAGATTATGTTTTGGATGATTCAGATAGTGATGACGGTAAATGTAAGAATTGTAAATATAAGAAAAAATATTTCGCACTAAGAATGAGGATGAAGCGAGTCGCAATGCAATTGATCGAGGATTTG
>AGE98760
ATGTCTCTCAGCATTGACGTAACAAGTCTTCCCTCAATT---TCTTCTAGTATCTTTAAAAATGAATCGTCTTCTACAACGTCAACTCTTTCTGGAAAATCTATTGGTAGGAGTGAACAGTACATTTCACCAGATGCAGAAGCATTCAATAAATACATGTTGTCGAAGTCTCCAGAGGATATTGGACCATCTGATTCTGCTTCAAACGATCCACTCACCAGCTTTTCGATTAGATCGAATGCAGTTAAGACAAATGCAGACGCTGGCGTGTCTATGGATTCATCGACGCAATCACGACCTTCAAGTAACGTTGGGTGCGATCAATTGGATTTCTCCTTAACTAAAGGTATTAACGTTAGTGCTAATCTTGATTCATGTATATCAATTTCAACTGATCATAAGAAGGAGAAATCCAAGAAAGAT---AAAAGT------AGGAAACACTACCCGAGAATTGAAGCAGATTCTGATTCTGAAGATTATGTTTTGGATGATTCAGATAGTGATGACGGTAAATGTAAGAATTGTAAATATAAGAAAAAATATTTCGCACTAAGAATGAGGATGAAGCGAGTCGCAATGCAATTGATCGAGGATTTG
>AGE98808
ATGTCTCTCAGCATTGACGTGACGAGTCTTCCCTCAATT---TCTTCTAGTATCTTTAAAAATGAATCGTCTTCTACAACGTCAACTCTTTCTGGAAAATCTATTGGTAGGAACGAACAGTATGTTTCATCAGATATCGAAGCATTCAATAAATACATGTTGTCGAAGTCTCCAGAGGATATTGGACCATCTGATTCTGCTTCAAACGATCCACTCACCAGTTTTTCGATTAGATCGAATGCAGTTAAGACAAATGCAGATGCTGGCGTGTCTATGGATTCATCAACACAATCACGACCTTCAAGCAACGTTGGGTGCGATCAAATGGATTTCTCCCTAACTAAAGGTATTAATGTTAGTGCTAGTCTTGATTCATGTGTATCAATTTCAACTAACCATAAAAAGGAGAAATCTAAAAAGGAT---AAAAGT------AGGAAACACTACCCAAAAATTGAAGCAGATTCCGACTCTGAAGATTACGTTTTGGATGATTCAGATAGTGATGACGGTAAATGTAAGAATTGTAAATATAAAAAGAAATATTTTGTATTAAGAATGAGGATGAAACAAGTCGCAATGCAATTGATAGAAGATTTG
>AGF86007
ATGTCTCTCAGTATTGACGTGACGAGTCTTCCTTCTATT---TCTTCTAGTATTTATAAAAATGAAYCATCTTCAACAACGTCAACTCTTTCTGGAAAATCTATTGGTAGGAGTGAACATTATGTTTCACCAGATGCAGAAGCGTTCAGTAAATATATGCTGTCAAAGTCTCCAGAAGATATTGGACCATCTGATTCTGCTTCAAACGATCCACTCACCAGCTTCTCGATTAGATCGAATGCAGTTAAGACAAACGCAGACGCTGGCGTGTCTATGGATTCATCAGCACAATCACGACCATCAAGTAATGTTGGGTGCGATCAAATGGATTTCTCCTTTAATAAAGGAATAAAAGTAAATGCTAACCTGGATTCATTAATATCAGTATCGACAAATTCAAGAAAGGAGAAATCCAAAAGTGATCATAAAAGT------AGGAAACACTACCCTAAAATTGAAGCAGAATCTGATTCAGATGACTTCGTACTCGATGATTCAGACAGTGATGATGGTAAATGTAAAAATTGTAAATATAAAAGGAAGTATTTCGCACTAAGAATGAGAATGAAACAAGTCGCCATGCAATTGATCGAAGATTTG
>ACZ52115
ATGTCTCTCAGCATTGACGTGACGAGTCTTCCCTCAATT---TCTTCTAGCATCTTTAAAAATGAATCGTCTTCTACAACGTCAACTCTTTCTGGAAAATCTATTGGTAGGAACGAACAGTATGTTTCATCAGATATCGAAGCATTCAATAAATACATGTTGTCGAAGTCTCCAGAGGATATTGGACCATCTGATTCTGCTTCAAACGATCCACTCACCAGTTTTTCGATTAGATCGAATGCAGTTAAGACAAATGCAGATGCTGGCGTGTCTATGGATTCATCAACACAATCACGACCTTCAAGCAACGTTGGGTGCGATCAAATGGATTTCTCCTTAACTAAAGGTATTAATGTTAGTGCTAGTCTTGATTCATGTGTATCAATTTCAACTAATCATAAAAAGGAGAAATCTAAAAAGGAT---AAAAAT------AAGAAACACTACCCAAGAATTGAAGCAGATTCTGACTCTGAAGATTACGTTTTGGATGATTCAGATAGTGATGACGGTAAATGTAAGAATTGTAAATATAAAAAGAAATATTTTGCACTGAGAATGAGGATGAAACAAGTCGCAATGCAATTGATAGAAGATTTG
>AGE46968
ATGTCTCTTAGTATTGACGTGACTAGTCTTCCTTCAATT---TCTTCTAGTGTTTATAAAAATGAATCGTTTTCAACAACGTCAACTATTTCTGGAAAATCTATTGGTAGGAGTGAACAGTACATTTCACCAGATGCGGAAGCTTTCAATAAGTACATGTTGTCAAAATCTCCAGAAGATATTGGACCTTCTGATTCTGCATCGAACGATCCACTCACCAGCTTTTCGATTAGATCGAATGCAGTTAAGACAAATGCAGATGCTGGCGTGTCTATGGATTCATCAGCACAATCACGACCATCTAGCGACATTGGATACGATCAAATGGATTTCTCCTTAAATAAAGGTATTAAAATTGATGCTACAATGGATTCCTCAATATCAATATCTACTACATCAAAGAAGGAGAAATCTAAACAAGAGAACGAAAATAAATATAAAAAATGTTATCCAAAAATTGAAGCAGAATCTGATTCTGATGAATACGTATTAGATGATTCAGATAGTGATGATGGAAAATGTAAAAATTGTAAGTATAAAAAGAAATATTTTGCACTTCGTTTAAGAATGAAACAGGTTGCAATGCAATTGATTAAAGATTTG
>AEK69612
ATGTCTCTCAGCATTGACGTGACGAGTCTTCCCTCAATT---TCTTCTAGTATCTTTAAAAATGAATCGTCTTCTACAACGTCAACTCTTTCTGGAAAATCTATTGGTAGGAACGAACAGTATGTTTCATCAGATATCGAAGCATTCAATAAATACATGTTGTCGAAGTCTCCAGAGGATATTGGACCATCTGATTCTGCTTCAAACGATCCACTCACCAGTTTTTCGATTAGATCGAATGCAGTTAAGACAAATGCAGATGCTGGCGTGTCTATGGATTCATCAACACAATCACGACCTTCAAGCAACGTTGGGTGCGATCAAATGGATTTCTCCTTAACTAAAGGTATTAATGTTAGTGCTAGTCTTGATTCATGTGTATCAATTTCAACTAACCATAAAAAGGAGAAATCTAAAAAGGAT---AAAAGT------AGGAAACACTACCCAAGAATTGAAGCAGATTCTGACTCTGAAGATTATGTTTTGGATGATTCAGATAGTGATGACGGTAAATGTAAAAATTGCAAATACAAAAAGAAATATTTTGCACTAAGAATGAGGATGAAACAAGTCGCAATGCAATTGATAGAAGATTTG
>ACZ51720
ATGTCTCTCAGCATTGACGTGACGAGTCTTCCCTCAATT---TCTTCTAGCATCTTTAAAAATGAATCGTCTTCTACAACGTCAACTCTTTCTGGAAAATCTATTGGTAGGAACGAACAGTATGTTTCATCAGATATCGAAGCATTCAATAAATACATGTTGTCGAAGTCTCCAGAGGATATTGGACCATCTGATTCTGCTTCAAACGATCCACTCACCAGTTTTTCGATTAGATCGAATGCAGTTAAGACAAATGCAGATGCTGGCGTGTCTATGGATTCATCAACACAATCACGACCTTCAAGCAACGTTGGGTGCGATCAAATGGATTTCTCCTTAACTAAAGGTATTAATGTTAGTGCTAGTCTTGATTCATGTGTATCAATTTCAACTAATCATAAAAAGGAGAAATCTAAAAAGGAT---AAAAAT------AAGAAACACTACCCAAGAATTGAAGCAGATTCTGACTCTGAAGATTACGTTTTGGATGATTCAGATAGTGATGACGGTAAATGTAAGAATTGTAAATATAAAAAGAAATATTTTGCACTGAGAATGAGGATGAAACAAGTCGCAATGCAATTGATAGAAGATTTG
>ACZ51852
ATGTCTCTCAGCATTGACGTGACGAGTCTTCCCTCAATT---TCTTCTAGCATCTTTAAAAATGAATCGTCTTCTACAACGTCAACTCTTTCTGGAAAATCTATTGGTAGGAACGAACAGTATGTTTCATCAGATATCGAAGCATTCAATAAATACATGTTGTCGAAGTCTCCAGAGGATATTGGACCATCTGATTCTGCTTCAAACGATCCACTCACCAGTTTTTCGATTAGATCGAATGCAGTTAAGACAAATGCAGATGCTGGCGTGTCTATGGATTCATCAACACAATCACGACCTTCAAGCAACGTTGGGTGCGATCAAATGGATTTCTCCTTAACTAAAGGTATTAATGTTAGTGCTAGTCTTGATTCATGTGTATCAATTTCAACTAATCATAAAAAGGAGAAATCTAAAAAGGAT---AAAAGT------AGGAAACACTACCCAAGAATTGAAGCAGATTCTGACTCTGAAGATTACGTTTTGGATGATTCAGATAGTGATGACGGTAAATGTAAGAATTGTAAATATAAAAAGAAATATTTTGCACTAAGAATGAGGATGAAACAAGTCGCAATGCAATTGATAGAAGATTTG
>AGE99346
ATGTCTCTCAGCATTGACGTAACAAGTCTTCCCTCAATT---TCTTCTAGTATCTTTAAAAATGAATCGTCTTCTACAACGTCAACTCTTTCTGGAAAATCTATTGGTAGGAGTGAACAGTACATTTCACCAGATGCAGAAGCATTCAATAAATACATGTTGTCGAAGTCTCCAGAGGATATTGGACCATCTGATTCTGCTTCAAACGATCCACTCACCAGCTTTTCGATTAGATCGAATGCAGTTAAGACAAATGCAGACGCTGGCGTGTCTATGGATTCATCGACGCAATCACGACCTTCAAGTAACGTTGGGTGCGATCAATTGGATTTCTCCTTAACTAAAGGTATTAACGTTAGTGCTAATCTTGATTCATGTATATCAATTTCAACTGATCATAAGAAGGAGAAATCCAAGAAAGAT---AAAAGT------AGGAAACACTACCCGAGAATTGAAGCAGATTCTGATTCTGAAGATTATGTTTTGGATGATTCAGATAGTGATGACGGTAAATGTAAGAATTGTAAATATAAGAAAAAATATTTCGCACTAAGAATGAGGATGAAGCGAGTCGCAATGCAATTGATCGAGGATTTG
>AGE99260
ATGTCTCTCAGCATTGACGTAACAAGTCTTCCCTCAATT---TCTTCTAGTATCTTTAAAAATGAATCGTCTTCTACAACGTCAAATCTTTCTGGAAAATCTATTGGTAGGAGTGAACAGTACATTTCACCAGATACAGAAGCATTCAATAAATACATGTTGTCGAAGTCTCCAGAGGATATTGGACCATCTGATTCTGCTTCAAACGATCCACTCACCAGCTTTTCGATTAGATCGAATGCAGTTAAGACAAATGCAGACGCTGGCGTGTCTATGGATTCATCGACGCAATCACGACCTTCAAGCAACGTTGGGTGCGATCAATTGGATTTCTCCTTAACTAAAGGTATTAATGTTAGTGCTAATCTTGATTCATGTATATCAATTTCAACTGATAATAAGAAGGAGAAATCCAAGAAAGAT---AAAAGT------AGGAAACACTACCCGAGAATTGAAGCAGATTCTGATTCTGAAGATTATGTTTTGGATGATTCAGATAGTGATGACGGTAAATGTAAGAATTGTAAATATAAGAAAAAATATTTCGCACTAAGAATGAGGATGAAGCGAGTCGCAATGCAATTGATCGAAGATTTG
>AGE47543
ATGTCTCTTAGTATTGACGTGACTAGTCTTCCTTCGATT---TCTTCTAGCGTTTATAAAAATGAATCGTTTTCAACAACGTCAACTATTTCTGGAAAATCTATTGGTAGGAGTGAACAGTACATTTCACCAGATGCAGAAGCTTTCAATAAGTACATGTTGTCAAAATCTCCAGAAGATATTGGACCTTCTGATTCTGCATCGAACGATCCACTCACCAGCTTTTCGATTAGATCGAATGCAGTTAAGACAAATGCAGATGCTGGCGTGTCTATGGATTCATCAGCACAATCACGACCATCTAGCGACATTGGATACGATCAAATGGATTTCTCCTTAAATAAAGGTATTAAGATTGATGCTACAATGGATTCTTCAATATCAATATCTACTACATCAAAGAAGGAGAAATCTAAACAAGAGAACAAAAATAAATATAAAAAATGTTATCCAAAAATTGAAGCAGAATCTGATTCTGATGAATACGTATTAGATGATTCAGATAGTGATGATGGAAAATGTAAAAATTGTAAGTATAAAAAGAAATATTTTGCACTTCGTTTAAGAATGAAACAAGTCGCAATGCAATTGATTAAAGATTTG
>AGE47268
ATGTCTCTTAGTATTGACGTGACTAGTCTTCCTTCAATT---TCTTCTAGCGTTTATAAAAATGAATCGTTTTCAACAACGTCAACTATTTCTGGAAAATCTATTGGTAGGAGTGAACAGTACATTTCACCAGATGCAGAAGCTTTCAATAAGTACATGTTGTCAAAATCTCCAGAAGATATTGGACCTTCTGATTCTGCATCGAACGATCCACTCACCAGCTTTTCGATTAGATCGAATGCAGTTAAGACAAATGCAGATGCTGGCGTGTCTATGGATTCATCAGCACAATCACGACCGTCTAGCGACATTGGATACGATCAAATGGATTTCTCCTTAAATAAAGGTATTAAAATTGATGCTACAATGGATTCTTCAATATCAATATCTACTACATCAAAGAAGGAAAAATCTAAACAAGAGAACAAAAATAAATATAAAAAATGTTATCCAAAAATTGAAGCAGAATCTGATTCTGATGAATACGTATTAGATGATTCAGATAGTGATGATGGAAAATGTAAAAATTGCAAGTATAAGAAGAAATATTTTGCACTTCGTTTAAGAATGAAACAAGTTGCAATGCAATTGATTAAAGATTTG
>AGE46980
ATGTCTCTTAGTATTGACGTGACTAGTCTTCCTTCAATT---TCTTCTAGTGTTTATAAAAATGAATCGTTTGCAACAACGTCAACTATTTCTGGAAAATCTATTGGTAGGAGTGAACAGTACATTTCACCAGATGCAGAAGCTTTCAATAAGTACATGTTGTCAAAATCTCCAGAAGATATTGGACCTTCTGATTCTGCATCGAACGATCCACTCACCAGCTTTTCGATTAGATCGAATGCAGTTAAGACAAATGCAGACGCTGGCGTGTCTATGGATTCATCAGCACAATCACGACCATCTAGCGACATTGGATACGATCAAATGGATTTCTCCTTAAATAAAGGTATTAAAATTGATGCTACAATGGATTCTTCAATATCAATATCTACTACATCAAAAAAGGAGAAATCTAAACAAGAGAACAAAAATAAATATAAAAAATGTTATCCAAAAATTGAAGCAGAATCTGATTCTGATGAATACGTATTAGATGATTCAGATAGTGATGATGGAAAATGTAAAAATTGCAAGTATAAAAAGAAATATTTTGCACTTCGTTTAAGAATGAAACAAGTTGCAATGCAATTGATTAAAGATTTG
>AGB06156
ATGTCTCTCAGCATTGACGTGACGAGTCTTCCCTCAATC---TCTTCTAGCATCTTTAAAAATGAATCGTCTTCTACAACGTCTACTCTTTCTGGAAAATCTATTGGTAGGAACGAACAGTATGTTTCATCAGATATCGAAGCATTCAATAAATACATGTTGTCGAAGTCTCCAGAGGATATTGGACCATCTGATTCTGCTTCAAACGATCCACTCACCAGTTTTTCGATTAGATCGAATGCAGTTAAGACAAATGCAGATGCTGGCGTGTCTATGGATTCATCAACGCAATCACGACCTTCAAGTAACGTTGGGTGCGATCAAATGGATTTCTCCTTAACTAAAGGTATTAATGTTAGTGCTAGTCTTGATTCATGTGTATCAATTTCAACTAATCATAAAAAGGAGAAATCTAAAAAGGAT---AAAAAT------AGGAAACACTACCCAAGAATTGAAGCAGATTCTGATTCTGAAGATTACGTTTTGGATGATTCAGATAGTGATGACGGTAAATGTAAAAATTGTAAATATAAAAAGAAATATTTTGCACTAAGAATGAGGATGAAACAAGTCGCAATGCAATTGATAGAAGATTTG
>AGE99552
ATGTCTCTCAGCATTGACGTGACGAGTCTTCCCTCAATT---TCTTCTAGTATCTTTAAAAATGAATCGTCTTCTACAACGTCAACTCTTTCTGGAAAATCTATTGGTAGGAACGAACAGTATGTTTCATCAGATATCGAAGCATTCAATAAATACATGTTGTCGAAGTCTCCAGAGGATATTGGACCATCTGATTCTGCTTCAAACGATCCACTCACCAGTTTTTCGATTAGATCGAATGCAGTTAAGACAAATGCAGATGCTGGCGTGTCTATGGATTCATCAACACAATCACGACCTTCAAGCAACGTTGGGTGCGATCAAATGGATTTCTCCTTAACTAAAGGTATTAATGTTAGTGCTAGTCTTGATTCATGTGTATCAATTTCAACTAACCATAAAAAGGAGAAATCTAAAAAGGAT---AAAAGT------AGGAAACACTACCCAAGAATTGAAGCAGATTCCGACTCTGAAGATTACGTTTTGGATGATTCAGATAGTGATGACGGTAAATGTAAGAATTGTAAATATAAAAAGAAATATTTTGCATTAAGAATGAGGATGAAACAAGTCGCAATGCAATTGATAGAAGATTTG
>AGE47124
ATGTCTCTTAGTATTGACGTGACTAGTCTTCCTTCAATT---TCTTCTAGTGTTTATAAAAATGAATCGTTTTCAACAACGTCAACTATTTCTGGAAAATCTATTGGTAGGAGTGAACAGTACATTTCACCAGATGCAGAAGCTTTCAATAAGTACATGCTGTCAAAATCTCCAGAAGATATTGGACCTTCTGATTCTGCATCGAACGATCCACTCACCAGCTTTTCGATTAGATCGAATGCAGTTAAGACAAATGCAGATGCTGGCGTGTCTATGGATTCATCAGCACAATCACGACCATCTAGCGACATTGGATACGATCAACTGGATTTCTCCTTAAATAAAGGTATTAAAATTGATGCTACAATGGATTCCTCAATATCAATATCTACTACATCAAAGAAGGAGAAATCTAAACAAGAGAACAAAAATAAATATAAAAAATGTTATCCAAAAATTGAAGCAGAATCTGATTCTGATGAATACGTATTAGATGATTCAGATAGTGATGATGGAAAATGTAAAAATTGTAAGTATAAAAAGAAATATTTTGCACTTCGTTTAAGAATGAAACAGGTTGCAATGCAATTGATTAAAGATTTG
>ABB17168
ATGTCTCTCAGCATTGACGTAACGAGTCTTCCCTCAATT---TCTTCTAGTATCTTTAAAAATGAATCGTCTTCTGCAACGTCAACTCTTTCTGGAAAATCTATTGGTAGGAGTGAACAGTACATTTCACCAGATGCAGAAGCATTCAATAAATACATGTTGTCGAAGTCTCCAGAGGATATTGGACCATCTGATTCTGCTTCAAACGATCCACTCACCAGCTTTTCGATTAGATCGAATGCAGTTAAGACAAATGCAGACGCTGGCGTGTCTATGGATTCATCGACGCAATCACGACCTTCAAGCAACGTTGGGTGCGATCAAGTGGATTTCTCCTTAACTAAAGGTATTAATGTTAGTGCTAATCTTGATTCATGTATATCAATCTCAACGGATCACAAGAAGGAGAAATCCAAAAAAGAT---AAAAGT------AGGAAACACTACCCGAGAATTGAAGCAGATTCTGATTCTGAAGATTATATTTTAGATGATTCAGATAGTGATGACGGTAAATGTAAGAATTGTAAATATAAGAAAAAGTATTTCGCATTAAGAATGAGGATGAAGCAAGTCGCAATGCAATTGATCGAAGATTTT
>AAX13504
ATGTCTCTCAGCATTGACGTAACAAGTCTTCCCTCAATT---TCTTCTAGTATCTTTAAAAATGAATCGTCTTCTACAACGTCAACTCTTTCTGGAAAATCTATTGGTAGGAGTGAACAGTACATTTCACCGGATGCAGAAGCATTCAATAAGTACATGTTGTCGAAGTCTCCAGAGGATATTGGACCATCTGATTCTGCTTCAAACGATCCACTCACCAGCTTTTCGATTAGATCGAATGCAGTTAAGACAAATGCAGACGCTGGCGTGTCTATGGATTCATCGACACAATCACGACCTTCAAGCAACGTTGGATGCGATCAATTGGATTTCTCCTTGACTAAAGGTATTAATGTTAGTGCTAATCTTGATTCATGTATATCAATTTCAACTGATCATAAGAAGGAGAAATCCAAGAAAGAT---AAAAGT------AGGAAACACTACCCGAGAATTGAAGCAGATTCTGATTCTGAAGATTATGTTTTGGATGATTCAGATAGTGATGACGGTAAATGTAAGAATTGTAAATATAAGAAAAAATATTTCGCACTAAGAATGAGGATGAAGCGAGTCGCAATGCAATTGATCGAAGATTTG
>AFJ68347
ATGTCTCTCAGCATTGACGTAACAAGTCTTCCCTCAATT---TCTTCTAGTATCTTTAAAAATGAATCGTCTTCTACAACGTCAACTCTTTCTGGAAAATCTATTGGTAGGAGTGAACAGTACATTTCACCAGATGCAGAAGCATTCAATAAATACATGCTGTCGAAGTCTCCAGAGGATATTGGACCATCTGATTCTGCTTCAAACGATCCACTCACCAGCTTTTCGATTAGATCGAATGCAGTTAAGACAAATGCAGATGCTGGCGTGTCTATGGATTCATCGACGCAATCACGACCTTCAAGTAACGTTGGGTGCGATCAATTGGATTTCTCCTTAACTAAAGGTATGAATGTTAGTGCTAATCTTGATTCATGTATATCAATTTCAACTGATCATAAGAAGGAGAAATCCAAGAAAGAT---AAAAGT------AGGAAACACTACCCGAGAATTGAAGCAGATTCTGATTCTGAAGATTATGTTTTGGATGATTCAGATAGTGATGACGGTAAATGTAAAAATTGTAAATATAAGAAAAAATATTTCGCACTAAGAATGAGGATGAAGCGAGTCGCAATGCAATTGATCGAGGATTTG
>AGE99196
ATGTCTCTCAGCATTGACGTGACGAGTCTTCCCTCAATT---TCTTCTAGCATCTTTAAAAATGAATCGTCTTCTACAACGTCAACTCTTTCTGGAAAATCTATTGGTAGGAACGAACAGTATGTTTCATCAGATATCGAAGCATTCAATAAATACATGTTGTCGAAGTCTCCAGAGGATATTGGACCATCTGATTCTGCTTCAAACGATCCACTCACCAGTTTTTCGATTAGATCGAATGCAGTTAAGACAAATGCAGATGCTGGCGTGTCTATGGATTCATCAACACAATCACGACCTTCAAGCAACGTTGGGTGCGATCAAATGGATTTCTCCTTAACTAAAGGTATTAATGTTAGTGCTAGTCTTGATTCATGTGTATCAATTTCAACTAATCATAAAAAGGAGAAATCTAAAAAGGAT---AAAAAT------AAGAAACACTACCCAAGAATTGAAGCAGATTCTGACTCTGAAGATTACGTTTTGGATGATTCAGATAGTGATGACGGTAAATGTAAGAATTGTAAATATAAAAAGAAATATTTTGCACTGAGAATGAGGATGAAACAAGTCGCAATGCAATTGATAGAAGATTTG
>AEK69626
ATGTCTCTCAGCATTGACGTAACAAGTCTTCCCTCAATT---TCTTCCAGTATCTTTAAAAATGAATCGTCTTCTACAACGTCAACTCTTTCTGGAAAATCTATTGGTAGGAGTGAACAGTACATTTCACCGGATGCAGAAGCATTCAATAAGTACATGTTGTCGAAGTCTCCAGAGGATATTGGACCATCTGATTCTGCTTCAAACGATCCACTCACCAGCTTTTCGATTAGATCGAATGCAGTTAAGACAAATGCAGACGCTGGCGTGTCTATGGATTCATCGACACAATCACGACCTTCAAGCAACGTTGGATGCGATCAATTGGATTTCTCCTTGAACAAAGGTATTAATGTTAGTGCTAATCTTGATTCATGTATATCAATTTCAACTGATAATAAGAAGGAGAAATCCAAAAAAGAT---AAAAGT------AGGAAACACTACCCGAGAATTGAAGCAGATTCTGATTCTGAAGATTATGTTTTGGATGATTCAGATAGTGATGACGGTAAATGTAAAAATTGTAAATATAAGAAAAAATATTTCGCACTAAGAATGAGGATGAAACGAGTCGCAATGCAATTGATCGAAGATTTG
>AGE98379
ATGTCTCTCAGCATTGACGTGACGAGTCTTCCCTCAATT---TCTTCTAGTATCTTTAAAAATGAATCGTCTTCTACAACGTCAACTCTTTCTGGAAAATCTATTGGTAGGAACGAACAGTATGTTTCATCAGATATCGAAGCATTCAATAAATACATGTTGTCGAAGTCTCCAGAGGATATTGGACCATCTGATTCTGCTTCAAACGATCCACTCACCAGTTTTTCGATTAGATCGAATGCAGTTAAGACAAATGCAGATGCTGGCGTGTCTATGGATTCATCAACACAATCACGACCTTCAAGCAACGTTGGGTGCGATCAAATGGATTTCTCCCTAACTAAAGGTATTAATGTTAGTGCTAGTCTTGATTCATGTGTATCAATTTCAACTAACCATAAAAAGGAGAAATCTAAAAAGGAT---AAAAGT------AGGAAACACTACCCAAAAATTGAAGCAGATTCCGACTCTGAAGATTACGTTTTGGATGATTCAGATAGTGATGACGGTAAATGTAAGAATTGTAAATATAAAAAGAAATATTTTGTATTAAGAATGAGGATGAAACAAGTCGCAATGCAATTGATAGAAGATTTG
>AFJ00140
ATGTCTCTCAGCATTGACGTAACAAGTCTTCCCTCAATT---TCTTCTAGTATCTTTAAAAATGAATCGTCTTCTACAACGTCAACTCTTTCTGGAAAATCTATTGGTAGGAGTGAACAGTACATTTCACCAGATGCAGAAGCATTCAATAAATACATGTTGTCGAAGTCTCCAGAGGATATTGGACCATCTGATTCTGCTTCAAACGATCCACTCACCAGCTTTTCGATTAGATCGAATGCAGTTAAGACAAATGCAGACGCTGGCGTGTCTATGGATTCATCGACGCAATCACGACCTTCAAGCAACGTTGGATGCGATCAATTGGATTTCTCCTTAACTAAAGGTATTAATGTTAGTGCTAATCTTGATTCATGTATATCAATTTCAACTGATCATAAGAAGGAGAAATCCAAGAAAGAT---AAAAGT------AGGAAACACTACCCAAGAATTGAAGCAGATTCTGATTCTGAAGATTATGTTTTGGATGATTCAGATAGTGATGACGGTAAATGTAAGAATTGTAAATACAAGAAAAAATATTTCGCACTAAGAATGAGGATGAAGCGAGTCGCAATGCAATTGATCGAAGATTTG
>AFJ00141
ATGTCTCTCAGCATTGACGTAACAAGTCTTCCCTCAATT---TCTTCTAGTATCTTTAAAAATGAATCGTCTTCTACAACGTCAACTCTTTCTGGAAAATCTATTGGTAGGAGTGAACAGTACATTTCACCAGATGCAGAAGCATTCAATAAATACATGTTGTCGAAGTCTCCAGAGGATATTGGACCATCTGATTCTGCTTCAAACGATCCACTCACCAGCTTTTCGATTAGATCGAATGCAGTTAAGACAAATGCAGACGCTGGCGTGTCTATGGATTCATCGACGCAATCACGACCTTCAAGCAACGTTGGATGCGATCAATTGGATTTCTCCTTAACTAAAGGTATTAATGTTAGTGCTAATCTTGATTCATGTATATCAATTTCAACTGATCATAAGAAGGAGAAATCCAAGAAAGAT---AAAAGT------AGGAAACACTACCCAAGAATTGAAGCAGATTCTGATTCTGAAGATTATGTTTTGGATGATTCAGATAGTGATGACGGTAAATGTAAGAATTGTAAATACAAGAAAAAATATTTCGCACTAAGAATGAGGATGAAGCGAGTCGCAATGCAATTGATCGAAGATTTG
>ACJ54827
ATGTCTCTCAGCATTGACGTAACAAGTCTTCCCTCAATT---TCTTCCAGTATCTTTAAAAATGAATCGTCTTCTACAACGTCAACTCTTTCTGGAAAATCTATTGGTAGGAGTGAACAGTACATTTCACCGGATGCAGAAGCATTCAATAAGTACATGTTGTCGAAGTCTCCAGAGGATATTGGACCATCTGATTCTGCTTCAAACGATCCACTCACCAGCTTTTCGATTAGATCGAATGCAGTTAAGACAAATGCAGACGCTGGCGTGTCTATGGATTCATCGACACAATCACGACCTTCAAGCAACGTTGGATGTGATCAATTGGATTTCTCCTTGAACAAAGGTATTAATGTTAGTGCTAATCTTGATTCATGTATATCAATTTCAACTGATAATAAGAAGGAGAAATCCAAAAAAGAT---AAAAGT------AGGAAACACTACCCGAGAATTGAAGCAGATTCTGATTCTGAAGATTATGTTTTGGATGATTCAGATAGTGATGACGGTAAATGTAAAAATTGTAAATATAAGAAAAAATATTTCGCACTAAGAATGAGAATGAAGCGAGTCGCAATGCAATTGATCGAAGATTTG
>AGE99298
ATGTCTCTCAGCATTGACGTAACAAGTCTTCCCTCAATT---TCTTCTAGTATCTTTAAAAATGAATCGTCTTCTACAACGTCAACTCTTTCTGGAAAATCTATTGGTAGGAGTGAACAGTACATTTCACCAGATGCAGAAGCATTCAATAAATACATGTTGTCGAAGTCTCCAGAGGATATTGGACCATCTGATTCTGCTTCAAACGATCCACTCACCAGCTTTTCGATTAGATCGAATGCAGTTAAGACAAATGCAGACGCTGGCGTGTCTATGGATTCATCGACGCAATCACGACCTTCAAGTAACGTTGGGTGCGATCAATTGGATTTCTCCTTAACTAAAGGTATTAACGTTAGTGCTAATCTTGATTCATGTATATCAATTTCAACTGATCATAAGAAGGAGAAATCCAAGAAAGAT---AAAAGT------AGGAAACACTACCCGAGAATTGAAGCAGATTCTGATTCTGAAGATTATGTTTTGGATGATTCAGATAGTGATGACGGTAAATGTAAGAATTGTAAATATAAGAAAAAATATTTCGCACTAAGAATGAGGATGAAGCGAGTCGCAATGCAATTGATCGAGGATTTG
>AGE99480
ATGTCTCTCAGCATTGACGTAACAAGTCTTCCCTCAATT---TCTTCTAGTATCTTTAAAAATGAATCGTCTTCTACAACGTCAACTCTTTCTGGAAAATCTATTGGTAGGAGTGAACAGTACATTTCACCAGATGCAGAAGCATTCAATAAATACATGTTGTCGAAGTCTCCAGAGGATATTGGACCATCTGATTCTGCTTCAAACGATCCACTCACCAGCTTTTCGATTAGATCGAATGCAGTTAAGACAAATGCAGACGCTGGCGTGTCTATGGATTCATCGACGCAATCACGACCTTCAAGTAACGTTGGGTGCGATCAATTGGATTTCTCCTTAACTAAAGGTATTAACGTTAGTGCTAATCTTGATTCATGTATATCAATTTCAACTGATCATAAGAAGGAGAAATCCAAGAAAGAT---AAAAGT------AGGAAACATTACCCGAGAATTGAAGCAGATTCTGATTCTGAAGATTATGTTTTGGATGATTCAGATAGTGATGACGGTAAATGTAAGAATTGTAAATATAAGAAAAAATATTTCGCACTAAGAATGAGGATGAAGCGAGTCGCAATGCAATTGATCGAGGATTTG
>ACZ51995
ATGTCTCTCAGCATTGACGTTACGAGTCTTCCCTCAATT---TCTTCTAGCATCTTTAAAAATGAATCGTCTTCTACAACGTCAACTCTTTCTGGAAAATCTATTGGTAGGAACGAACAGTATGTTTCATCAGATATCGAAGCATTCAATAAATACATGTTGTCGAAGTCTCCAGAGGATATTGGACCATCTGATTCTGCTTCAAACGATCCACTCACCAGTTTTTCGATTAGATCGAATGCAGTTAAGACAAATGCAGATGCTGGCGTGTCTATGGATTCATCAACACAATCACGACCTTCAAGCAACGTTGGGTGCGATCAAATGGATTTCTCCTTAACTAAAGGTATTAATGTTAGTGCTAGTCTTGATTCATGTGTATCAATTTCAACTAATCATAAAAAGGAGAAATCTAAAAAGGAT---AAAAAT------AGGAAACACTACCCAAGAATTGAAGCAGATTCTGACTCTGAAGATTACGTTTTGGATGATTCAGATAGTGATGACGGTAAATGTAAGAATTGTAAATATAAAAAGAAATATTTTGCACTAAGAATGAGGATGAAACAAGTCGCAATGCAATTGATAGAAGATTTG
>BAA84970
ATGTCTCTCAGCATTGACGTGACGAGTCTTCCCTCAATT---TCTTCTAGCATTTTTAAAAATGAATCGTCTTCTACAACGTCAACTCTTTCTGGAAAATCTATTGGTAGGAACGAACAGTATGTTTCACCAGATATCGATGCGTTCAATAAATACATGTTGTCGAAGTCTCCAGAGGATATTGGACCATCTGATTCTGCTTCAAACGATCCACTCACCAGCTTTTCGATTAGATCGAATGCGGTTAAGACAAATGCAGATGCTGGCGTGTCTATGGATTCATCAACACAATCACGACCTTCAAGCAACGTTGGGTGCGATCAAATGGATTTCTCCTTAAATAAAGGTATTAATGTTAGTGCTAGTCTTGATTCATGTGTATCAATTTCAACTAATCAAAAAAAGGAGAAATCTAAGAAGGAT---AAAAGT------AGGAAACACTACCCAAGAATTGAAGCAGATTCTGACTCTGAGGATTATGTTTTGGATGATTCAGATAGTGATGACGGCAAATGTAAGAATTGTAAATATAAAAAGAAATATTTTGCATTAAGAATGAGGATGAAACAAGTCGCAATGCAATTGATAGAAGACTTG
>AFJ68442
ATGTCTCTCAGCATTGACGTAACAAGTCTTCCCTCAATT---TCTTCTAGTATCTTTAAAAATGAATCGTCTTCTACAACGTCAACTCTTTCTGGAAAATCTATTGGTAGGAGTGAACAGTACATTTCACCAGATGCAGAAGCATTCAATAAATACATGTTGTCGAAGTCTCCAGAGGATATTGGACCATCTGATTCTGCTTCAAACGATCCACTCACCAGCTTTTCGATTAGATCGAATGCAGTTAAGACAAATGCAGACGCTGGCGTGTCTATGGATTCATCGACGCAATCACGACCTTCAAGCAACGTTGGATGTGATCAATTGGATTTCTCCTTAACTAAAGGTATTAATGTTAGTGCTAATCTTGATTCATGTATATCAATTTCAACTGATCATAAGAAGGAGAAATCCAAGAAAGAT---AAAAGT------AGGAAACACTACCCAAGAATTGAAGCAGATTCTGATTCTGAAGATTATGTTTTGGATGATTCAGATAGTGATGACGGTAAATGTAAAAATTGTAAATACAAGAAAAAATATTTCGCACTAAGAATGAGGATGAAGCGAGTCGCAATGCAATTGATCGAAGATTTG
>ACZ51576
ATGTCTCTCAGCATTGACGTGACGAGTCTTCCCTCAATT---TCTTCTAGCATCTTTAAAAATGAATCGTCTTCTACAACGTCAACTCTTTCTGGAAAATCTATTGGTAGGAACGAACAGTATGTTTCATCAGATATCGAAGCATTCAATAAATACATGTTGTCGAAGTCTCCAGAGGATATTGGACCATCTGATTCTGCTTCAAACGATCCACTCACCAGTTTTTCGATTAGATCGAATGCAGTTAAGACAAATGCAGATGCTGGCGTGTCTATGGATTCATCAACACAATCACGACCTTCAAGCAACGTTGGGTGCGATCAAATGGATTTCTCCTTAACTAAAGGTATTAATGTTAGTGCTAGTCTTGATTCATGCGTATCAATTTCAACTAATCATAAAAAGGAGAAATCTAAAAAGGAT---AAAAAT------AGGAAACACTACCCAAGAATTGAAGCAGATTCTGACTCTGAAGATTACGTTTTGGATGATTCAGATAGTGATGACGGTAAATGTAAGAATTGTAAATATAAAAAGAAATATTTTGCACTAAGAATGAGGATGAAACAAGTCGCAATGCAATTGATAGAAGATTTG
>ADK46748
ATGTCTCTCAGCATTGACGTAACAAGTCTTCCCTCAATT---TCTTCTAGTATCTTTAAAAATGAATCGTCTTCTACAACGTCAACTCTTTCTGGAAAATCTATTGGTAGGAGTGAACAGTACATTTCACCGGATGCAGAAGCATTCAATAAGTACATGTTGTCGAAGTCTCCAGAGGATATTGGACCATCTGATTCTGCTTCAAACGATCCACTCACCAGCTTTTCGATTAGATCGAATGCAGTTAAGACAAATGCAGACGCTGGCGTGTCTATGGATTCATCGACACAATCACGACCTTCAAGCAACGTTGGATGCGATCAATTGGATTTCTCCTTGACCAAAGGTATTAACGTTAGTGCTAATCTTGATTCATGTATATCAATTTCAACTGATCATAAGAAGGAGAAATCCAAGAAAGAT---AGAAGT------AGGAAACACTACCCGAGAATTGAAGCAGATTCTGATTCTGAAGATTATGTTTTGGATGATTCAGATAGTGATGACGGTAAATGTAAGAATTGTAAATATAAGAAAAAGTATTTCGCACTAAGAATGAGGATGAAGCGAGTCGCAATGCAATTGATCGAAGATTTG
>ADK46746
ATGTCTCTCAGCATTGACGTAACAAGTCTTCCCTCAATT---TCTTCTAGTATCTTTAAAAATGAATCGTCTTCTACAACGTCAACTCTTTCTGGAAAATCTATTGGTAGGAGTGAACAGTACATTTCACCGGATGCAGAAGCATTCAATAAGTACATGTTGTCGAAGTCTCCAGAGGATATTGGACCATCTGATTCTGCTTCAAACGATCCACTCACCAGCTTTTCGATTAGATCGAATGCAGTTAAGACAAATGCAGACGCTGGCGTGTCTATGGATTCATCGACACAATCACGACCTTCAAGCAACGTTGGATGCGATCAATTGGATTTCTCCTTGACCAAAGGTATTAACGTTAGTGCTAATCTTGATTCATGTATATCAATTTCAACTGATCATAAGAAGGAGAAATCCAAGAAAGAT---AGAAGT------AGGAAACACTACCCGAGAATTGAAGCAGATTCTGATTCTGAAGATTATGTTTTGGATGATTCAGATAGTGATGACGGTAAATGTAAGAATTGTAAATATAAGAAAAAGTATTTCGCACTAAGAATGAGGATGAAGCGAGTCGCAATGCAATTGATCGAAGATTTG
>ADK46744
ATGTCTCTCAGCATTGACGTAACAAGTCTTCCCTCAATT---TCTTCTAGTATCTTTAAAAATGAATCGTCTTCTACAACGTCAACTCTTTCTGGAAAATCTATTGGTAGGAGTGAACAGTACATTTCACCGGATGCAGAAGCATTCAATAAGTACATGTTGTCGAAGTCTCCAGAGGATATTGGACCATCTGATTCTGCTTCAAACGATCCACTCACCAGCTTTTCGATTAGATCGAATGCAGTTAAGACAAATGCAGACGCTGGCGTGTCTATGGATTCATCGACACAATCACGACCTTCAAGCAACGTTGGATGCGATCAATTGGATTTCTCCTTGACCAAAGGTATTAACGTTAGTGCTAATCTTGATTCATGTATATCAATTTCAACTGATCATAAGAAGGAGAAATCCAAGAAAGAT---AGAAGT------AGGAAACACTACCCGAGAATTGAAGCAGATTCTGATTCTGAAGATTATGTTTTGGATGATTCAGATAGTGATGACGGTAAATGTAAGAATTGTAAATATAAGAAAAAGTATTTCGCACTAAGAATGAGGATGAAGCGAGTCGCAATGCAATTGATCGAAGATTTG
>AGE45427
ATGTCTCTTAGTATTGACGTGACTAGTCTTCCTTCAATT---TCTTCTAGTGTTTATAAAAATGAATCATTTTCAACAACGTCAACTATTTCTGGAAAATCTATTGGTAGGAGTGAACAGTACATTTCACCAGATGCAGAAGCTTTCAATAAGTACATGTTGTCAAAATCTCCAGAAGATATTGGACCTTCTGATTCTGCATCGAACGATCCACTCACCAGCTTTTCGATTAGATCGAATGCAGTTAAGACAAATGCAGATGCTGGCGTGTCTATGGATTCATCAGCACAATCACGACCATCTAGCGACATTGGATACGATCAAATGGATTTCTCCTTAAATAAAGGTATTAAAATTGATGCTACAATGGATTCTTCAATATCAATATCTACCACATCAAAGAAGGAGAAATCTAAACAAGAGAATAAAAATAAATATAAAAAATGTTATCCAAAAATTGAAGCAGAATCTGATTCTGATGAATACGTATTAGATGATTCAGATAGTGATGATGGAAAATGTAAAAATTGCAAGTATAAAAAGAAATATTTTGCACTTCGTTTAAGAATGAAACAAGTTGCAATGCAATTGATTAAAGATTTG
>ADK46740
ATGTCTCTCAGCATTGACGTAACAAGTCTTCCCTCAATT---TCTTCTAGTATCTTTAAAAATGAATCGTCTTCTACAACGTCAACTCTTTCTGGAAAATCTATTGGTAGGAGTGAACAGTACATTTCACCGGATGCAGAAGCATTCAATAAGTACATGTTGTCGAAGTCTCCAGAGGATATTGGACCATCTGATTCTGCTTCAAACGATCCACTCACCAGCTTTTCGATTAGATCGAATGCAGTTAAGACAAATGCAGACGCTGGCGTGTCTATGGATTCATCGACACAATCACGACCTTCAAGCAACGTTGGATGCGATCAATTGGATTTCTCCTTGACCAAAGGTATTAACGTTAGTGCTAATCTTGATTCATGTATATCAATTTCAACTGATCATAAGAAGGAGAAATCCAAGAAAGAT---AGAAGT------AGGAAACACTACCCGAGAATTGAAGCAGATTCTGATTCTGAAGATTATGTTTTGGATGATTCAGATAGTGATGACGGTAAATGTAAGAATTGTAAATATAAGAAAAAGTATTTCGCACTAAGAATGAGGATGAAGCGAGTCGCAATGCAATTGATCGAAGATTTG
>AGE99129
ATGTCTCTCAGCATTGACGTGACGAGTCTTCCCTCAATT---TCTTCTAGTATCTTTAAAAATGAATCGTCTTCTACAACGTCAACTCTTTCTGGAAAATCTATTGGTAGGAACGAACAGTATGTTTCATCAGATATCGAAGCATTCAATAAATACATGTTGTCGAAGTCTCCAGAGGATATTGGACCATCTGATTCTGCTTCAAACGATCCACTCACCAGTTTTTCGATTAGATCGAATGCAGTTAAGACAAATGCAGATGCTGGCGTGTCTATGGATTCATCAACACAATCACGACCTTCAAGCAACGTTGGGTGCGATCAAATGGATTTCTCCTTAACTAAAGGTATTAATGTTAGTGCTAGTCTTGATTCATGTGTATCAATTTCAACTAACCATAAAAAGGAGAAATCTAAAAAGGAT---AAAAGT------AGGAAACACTACCCAAGAATTGAAGCAGATTCTGACTATGAAGATTACGTTTTGGATGATTCAGATAGTGATGACGGTAAATGTAAGAATTGTAAATATAAAAAGAAATATTTTGCACTAAGAATGAGGATGAAACAAGTCGCAATGCAATTGATAGAAGATTTG
>AGE98973
ATGTCTCTCAGCATTGACGTGACGAGTCTTCCCTCAATT---TCTTCTAGCATCTTTAAAAATGAATCGTCTTCTACAACGTCAAATCTTTCTGGAAAATCTATTGGTAGGAACGAACAGTATGTTTCATCAGATATCGAAGCATTCAATAAATACATGTTGTCGAAGTCTCCAGAGGATATTGGACCATCTGATTCTGCTTCAAACGATCCACTCACCAGTTTTTCGATTAGATCGAATGCAGTTAAGACAAATGCAGATGCTGGCGTGTCTATGGATTCATCAACACAATCACGACCTTCAAGCAACGTTGGGTGCGATCAAATGGATTTCTCCTTAACTAAAGGTATTAATGTTAGTGCTAGTCTTGATTCATGTGTATCAATTTCAACTAATCATAAAAAGGAGAAATCTAAAAAGGAT---AAAAAT------AGGAAACACTACCCAAGAATTGAAGCAGATTCTGACTCTGAAGATTACGTTTTGGATGATTCAGATAGTGATGACGGTAAATGTAAGAATTGTAAATATAAAAAGAAATATTTTGCACTAAGAATGAGGATGAAACAAGTCGCAATGCAATTGATAGAAGATTTG
>ACZ51876
ATGTCTCTCAGCATTGACGTGACGAGTCTTCCCTCAATT---TCTTCTAGCATTTTTAAAAATGAATCGTCTTCTACAACGTCAACTCTTTCTGGAAAATCTATTGGTAGGAACGAACAGTATGTTTCACCAGATATCGATGCGTTCAATAAATACATGTTGTCGAAGTCTCCAGAGGATATTGGACCATCTGATTCTGCTTCAAACGATCCACTCACCAGCTTTTCGATTAGATCGAATGCAGTTAAGACAAATGCAGATGCTGGCGTGTCTATGGATTCATCAACACAATCACGACCTTCAAGCAACGTTGGGTGCGATCAAATGGATTTCTCCTTAACTAAAGGTATTAATGTTAGTGCTAGTCTTGATTCATGTGTATCAATTTCAACTAATCAAAAAAAGGAGAAATCTAAGAAGGAT---AAAAGT------AGGAAACACTACCCAAGAATTGAAGCAGATTCTGACTCTGAGGATTACGTTTTGGATGATTCAGATAGTGATGACGGCAAATGTAAGAATTGTAAATATAAAAAGAAATATTTTGCATTAAGAATGAGGATGAAACAAGTCGCAATGCAATTGATAGAAGATTTG
>AGE98975
ATGTCTCTCAGCATTGACGTAACAAGTCTTCCCTCAATT---TCTTCTAGTATCTTTAAAAATGAATCGTCTTCTACAACGTCAAATCTTTCTGGAAAATCTATTGGTAGGAGTGAACAGTACATTTCACCAGATACAGAAGCATTCAATAAATACATGTTGTCGAAGTCTCCAGAGGATATTGGACCATCTGATTCTGCTTCAAACGATCCACTCACCAGCTTTTCGATTAGATCGAATGCAGTTAAGACAAATGCAGACGCTGGCGTGTCTATGGATTCATCGACGCAATCACGACCTTCAAGCAACGTTGGGTGCGATCAATTGGATTTCTCCTTAACTAAAGGTATTAATGTTAGTGCTAATCTTGATTCATGTATATCAATTTCAACTGATAATAAGAAGGAGAAATCCAAGAAAGAT---AAAAGT------AGGAAACACTACCCGAGAATTGAAGCAGATTCTGATTCTGAAGATTATGTTTTGGATGATTCAGATAGTGATGACGGTAAATGTAAGAATTGTAAATATAAGAAAAAATATTTCGCACTAAGAATGAGGATGAAGCGAGTCGCAATGCAATTGATCGAAGATTTG
>AGH16227
ATGTCTCTCAGCATTGACGTGACGAGTCTTCCCTCAATT---TCTTCTAGTATCTTTAAAAATGAATCGTCTTCTACAACGTCAACTCTTTCTGGAAAATCTATTGGTAGGAACGAACAGTATGTTTCATCAGATATCGAAGCATTCAATAAATACATGCTGTCGAAGTCTCCAGAGGATATTGGACCATCTGATTCTGCTTCAAACGATCCACTCACCAGTTTTTCGATTAGATCGAATGCAGTTAAGACAAATGCAGATGCTGGCGTGTCTATGGATTCATCAACACAATCACGACCTTCAAGCAACGTTGGGTGCGATCAAATGGATTTCTCCTTAACTAAAGGTATTAATGTTAGTGCTAGTCTTGATTCATGTGTATCAATTTCAACTAACCATAAAAAGGAGAAATCTAAAAAGGAT---AAAAGT------AGGAAACACTACCCAAGAATTGAAGCAGATTCTGACTCTGAAGATTATGTTTTGGATGATTCAGATAGTGATGACGGTAAATGTAAAAATTGCAAATACAAAAAGAAATATTTTGCACTAAGAATGAGGATGAAACAAGTCGCAATGCAATTGATAGAAGATTTG
>ACZ51971
ATGTCTCTCAGCATTGACGTGACGAGTCTTCCCTCAATT---TCTTCTAGCATTTTTAAAAATGAATCGTCTTCTACAACGTCAACTCTTTCTGGAAAATCTATTGGTAGGAACGAACAGTATGTTTCACCAGATATCGATGCGTTCAATAAATACATGTTGTCGAAGTCTCCAGAGGATATTGGACCATCTGATTCTGCTTCAAACGATCCACTCACCAGCTTTTCGATTAGATCGAATGCAGTTAAGACAAATGCAGATGCTGGCGTGTCTATGGATTCATCAACACAATCACGACCTTCAAGCAACGTTGGGTGCGATCAAATGGATTTCTCCTTAACTAAAGGTATTAATGTTAGTGCTAGTCTTGATTCATGTGTATCAATTTCAACTAATCAAAAAAAGGAGAAATCTAAGAAGGAT---AAAAGT------AGGAAACACTACCCAAGAATTGAAGCAGATTCTGACTCTGAGGATTACGTTTTGGATGATTCAGATAGTGATGACGGCAAATGTAAGAATTGTAAATATAAAAAGAAATATTTTGCATTAAGAATGAGGATGAAACAAGTCGCAATGCAATTGATAGAAGATTTG
>AFM97106
ATGTCTCTCAGTATTGACGTGACGAGTCTTCCTTCTATT---TCCTCTAGTATATATAAAAATGAATCATCTTCAACAACGTCAACTCTTTCTGGAAAATCTATTGGTAGGAGTGAACAATACATTTCACCAGATGCAGAAGCGTTCGGTAAATACATGCTGTCAAAGTCTCCAGAAGATATTGGACCATCTGATTCTGCTTCAAACGATCCACTCACCAGTTTTTCGATTAGATCGAATGCAGTTAAGACAAATGCAGACGCTGGCGTGTCTATGGATTCATCAACACAATCACGACCATCAAGTAATGTTGGGTGCGATCAAGTGGATTTCTCCTTTAACAAAGGGATTAAAATGAATGCGAACTTGGATTCATCAATATCTATAGCAACCTTTTCAAAAAAAGAGAAATCCAAAAATGATCATAAAAGT------AGGAAACACTACCCAAAAGTTGAAGCAGAATCTGATTCAGATGACTACGTACTTGATGATTCTGATAGCGATGATGGTAAATGTAATAACTGCAAATATAAAAGGAAGTATTTCGCACTAAGAATGAGAATGAAACAAGTTGCGATGCAATTGATCGAAGATTTG
>ACV73809
ATGTCTCTTAGTATTGACGTGACTAGTCTTCCTTCAATT---TCTTCTAGTGTTTATAAAAATGAATCGTTTTCAACAACGTCAACTATTTCTGGAAAATCTATTGGTAGGAGTGAACAGTACATTTCACCAGATGCAGAAGCTTTCAATAAGTACATGTTGTCAAAATCTCCAGAAGATATTGGACCTTCTGATTCTGCATCGAACGATCCACTCACCAGCTTTTCGATTAGATCGAATGCAGTTAAGACAAATGCAGATGCTGGCGTGTCTATGGATTCATCAGCACAATCACGACCATCTAGCGACATTGGATTCGATCAAATGGATTTCTCCTTAAATAAAGGTATTAAAATTGATGCTACAATGGATTCCTCAATATCAATATCTACTACATCAAAGAAGGAGAAATCTAAACAAGAGAACAAAAATAAATATAAAAAATGTTATCCAAAAATTGAAGCAGAATCTGATTCTGATGAATACGTATTAGATGATTCAGATAGTGATGATGGAAAATGTAAAAATTGTAAGTATAAAAAGAAATATTTTGCACTTCGTTTAAGAATGAAACAGGTTGCAATGCAATTGATTAAAGATTTG
>ACT67590
ATGTCTCTCAGCATTGACGTAACAAGTCTTCCCTCAATT---TCTTCTAGTATCTTTAAAAATGAATCGTCTTCTACAACGTCAACTCTTTCTGGAAAATCTATTGGTAGGAGTGAACAGTACATTTCACCAGATGCAGAAGCATTCAATAAATACATGTTGTCGAAGTCTCCAGAGGATATTGGACCATCTGATTCTGCTTCAAACGATCCACTCACCAGCTTTTCGATTAGATCGAATGCAGTTAAGACAAATGCAGACGCTGGCGTGTCTATGGATTCATCGACGCAATCACGACCTTCAAGCAACGTTGGATGCGATCAATTGGATTTCTCCTTAACTAAAGGTATTAATGTTAGTGCTAATCTTGATTCATGTATATCAATTTCAACTGATCATAAGAAGGAGAAATCCAAGAAAGAT---AAAAGT------AGGAAACACTACCCGAGAATTGAAGCAGATTCTGATTCTGAAGATTATGTTTTGGATGATTCAGATAGTGATGACGGTAAATGTAAGAATTGTAAATATAAGAAAAAATATTTCGCACTAAGAATGAGGATGAAGCGAGTCGCAATGCAATTGATCGAGGATTTG
>AGE98857
ATGTCTCTCAGCATTGACGTGACGAGTCTTCCCTCAATT---TCTTCTAGTATCTTTAAAAATGAATCGTCTTCTACAACGTCAACTCTTTCTGGAAAATCTATTGGTAGGAACGAACAGTATGTTTCATCAGATATCGAAGCATTCAATAAATACATGTTGTCGAAGTCTCCAGAGGATATTGGACCATCTGATTCTGCTTCAAACGATCCACTCACCAGTTTTTCGATTAGATCGAATGCAGTTAAGACAAATGCAGATGCTGGCGTGTCTATGGATTCATCAACACAATCACGACCTTCAAGCAACGTTGGGTGCGATCAAATGGATTTCTCCCTAACTAAAGGTATTAATGTTAGTGCTAGTCTTGATTCATGTGTATCAATTTCAACTAACCATAAAAAGGAGAAATCTAAAAAGGAT---AAAAGT------AGGAAACACTACCCAAAAATTGAAGCAGATTCCGACTCTGAAGATTACGTTTTGGATGATTCAGATAGTGATGACGGTAAATGTAAGAATTGTAAATATAAAAAGAAATATTTTGTATTAAGAATGAGGATGAAACAAGTCGCAATGCAATTGATAGAAGATTTG
>AFJ68239
ATGTCTCTCAGCATTGACGTGACAAGTCTTCCCTCAATT---TCTTCTAGTATCTTTAAAAATGAATCGTCTTCTACAACGTCAACTCTTTCTGGAAAATCTATTGGTAGGAACGAACAGTATGTTTCATCAGATATCGAAGCATTCAATAAATACATGTTGTCGAAGTCTCCAGAGGATATTGGACCATCTGATTCTGCTTCAAACGATCCACTCACCAGTTTTTCGATTAGATCGAATGCAGTTAAGACAAATGCAGATGCTGGCGTGTCTATGGATTCATCAACACAATCACGACCTTCAAGCAACGTTGGGTGCGATCAAATGGATTTCTCCTTAACTAAAGGTATAAATGTTAGTGCTAGTCTTGATTCATGTGTATCAATTTCAACTAACCATAAAAAGGAGAAATCTAAAAAGGAT---AAAAGT------AGGAAACACTACCCAAGAATTGAAGCAGATTCTGACTCTGAAGATTACGTTTTGGATGATTCAGATAGTGATGACGGTAAATGTAAGAATTGTAAATATAAAAAGAAATATTTTGCACTAAGAATGAGGATGAAACAAGTCGCAATGCAATTAATAGAAGATTTG
>AGE98991
ATGTCTCTCAGCATTGACGTGACGAGTCTTCCCTCAATT---TCTTCTAGTATCTTTAAAAATGAATCGTCTTCTACAACGTCAACTCTTTCTGGAAAATCTATTGGTAGGAACGAACAGTATGTTTCATCAGATATCGAAGCATTCAATAAATACATGTTGTCGAAGTCTCCAGAGGATATTGGACCATCTGATTCTGCTTCAAACGATCCACTCACCAGTTTTTCGATTAGATCGAATGCAGTTAAGACAAATGCAGATGCTGGCGTGTCTATGGATTCATCAACACAATCACGACCTTCAAGCAACGTTGGGTGCGATCAAATGGATTTCTCCCTAACTAAAGGTATTAATGTTAGTGCTAGTCTTGATTCATGTGTATCAATTTCAACTAACCATAAAAAGGAGAAATCTAAAAAGGAT---AAAAGT------AGGAAACACTACCCAAAAATTGAAGCAGATTCCGACTCTGAAGATTACGTTTTGGATGATTCAGATAGTGATGACGGTAAATGTAAGAATTGTAAATATAAAAAGAAATATTTTGTATTAAGAATGAGGATGAAACAAGTCGCAATGCAATTGATAGAAGATTTG
>AGE98993
ATGTCTCTCAGCATTGACGTAACAAGTCTTCCCTCAATT---TCTTCTAGTATCTTTAAAAATGAATCGTCTTCTACAACGTCAACTCTTTCTGGAAAATCTATTGGTAGGAGTGAACAGTACATTTCACCAGATGCAGAAGCATTCAATAAATACATGTTGTCGAAGTCTCCAGAGGATATTGGACCATCTGATTCTGCTTCAAACGATCCACTCACCAGCTTTTCGATTAGATCGAATGCAGTTAAGACAAATGCAGACGCTGGCGTGTCTATGGATTCATCGACGCAATCACGACCTTCAAGTAACGTTGGGTGCGATCAATTGGATTTCTCCTTAACTAAAGGTATTAACGTTAGTGCTAATCTTGATTCATGTATATCAATTTCAACTGATCATAAGAAGGAGAAATCCAAGAAAGAT---AAAAGT------AGGAAACACTACCCGAGAATTGAAGCAGATTCTGATTCTGAAGATTATGTTTTGGATGATTCAGATAGTGATGACGGTAAATGTAAGAATTGTAAATATAAGAAAAAATATTTCGCACTAAGAATGAGGATGAAGCGAGTCGCAATGCAATTGATCGAGGATTTG
>ADI80509
ATGTCTCTCAGCATTGACGTAACAAGTCTTCCCTCAATT---TCTTCTAGTATTTTTAAAAATGAATCGTCTTCTACAACGTCAACTCTTTCTGGAAAATCTATTGGTAGGAGTGAACAGTACATTTCACCAGATGCAGAAGCATTCAATAAGTACATGTTGTCGAAGTCTCCAGAGGATATTGGACCATCTGATTCTGCTTCAAACGATCCACTCACCAGCTTTTCGATTAGATCGAATGCAGTTAAGACAAATGCAGACGCTGGCGTGTCTATGGATTCATCGACACAATCACGACCTTCAAGCAACGTTGGATGCGATCAATTGGATTTCTCCTTGACCAAAGGTATTAATGTTAGTGCTAATCTTGATTCATGTATATCAATTTCAACTGATCATAAGAAGGAGAAATCCAAGAAAGAT---AAAAGT------AGGAAACACTACCCGAGAATTGAAGCAGATTCTGATTCTGAAGATTATGTTTTGGATGATTCAGATAGTGATGACGGTAAATGTAAGAATTGTAAATATAAGAAAAAATATTTCGCACTAAGAATGAGGATGAAGCGAGTCGCAATGCAATTGATCGAAGATTTG
>AGE47447
ATGTCTCTTAGTATTGACGTGACTAGTCTTCCTTCAATT---TCTTCTAGTGTTTATAAAAATGAATCGTTTTCAACAACGTCAACTATTTCTGGAAAATCTATTGGTAGGAGTGAACAGTACATTTCACCAGATGCAGAAGCCTTCAATAAGTACATGTTGTCAAAATCTCCAGAAGATATTGGACCTTCTGATTCTGCATCGAACGATCCACTCACCAGCTTTTCGATTAGATCGAATGCAGTTAAGACAAATGCAGATGCTGGCGTGTCTATGGATTCATCAGCACAATCACGACCATCTAGCGACATTGGATACGATCAAATGGATTTCTCCTTAAATAAAGGTATTAAAATTGATGCTACAATGGATTCTTCAATATCAATATCTACCACATCAAAGAAGGAGAAATCTAAACAAGAGAACAAAAATAAATATAAAAAATGTTATCCAAAAATTGAAGCAGAATCTGATTCTGATGAATACGTATTAGATGATTCAGATAGTGATGATGGAAAATGTAAAAATTGCAAGTATAAAAAGAAATATTTTGCACTTCGTTTAAGAATGAAACAAGTTGCAATGCAATTGATTAAAGATTTG
>AGE47196
ATGTCTCTTAGTATTGACGTGACTAGTCTTCCTTCGATT---TCTTCTAGCGTTTATAAAAATGAATCGTTTTCAACAACGTCAACTATTTCTGGAAAATCTATTGGTAGGAGTGAACAGTACATTTCACCAGATGCAGAAGCTTTCAATAAGTACATGTTGTCAAAATCTCCAGAAGATATTGGACCTTCTGATTCTGCATCGAACGATCCACTCACCAGCTTTTCGATTAGATCGAATGCAGTTAAGACAAATGCAGATGCTGGCGTGTCTATGGATTCATCAGCACAATCACGACCATCTAGCGACATTGGATACGATCAAATGGATTTCTCCTTAAATAAAGGTATTAAGATTGATGCTACAATGGATTCTTCAATATCAATATCTACTACATCAAAGAAGGAGAAATCTAAACAAGAGAACAAAAATAAATATAAAAAATGTTATCCAAAAATTGAAGCAGAATCTGATTCTGATGAATACGTATTAGATGATTCAGATAGTGATGATGGAAAATGTAAAAATTGTAAGTATAAAAAGAAATATTTTGCACTTCGTTTAAGAATGAAACAAGTCGCAATGCAATTGATTAAAGATTTA
>AEB79518
ATGTCTCTCAGCATTGACGTAACAAGTCTTCCCTCAATT---TCTTCTAGTATCTTTAAAAATGAATCGTCTTCTACAACGTCAACTCTTTCTGGAAAATCTATTGGTAGGAGTGAACAGTACATTTCACCAGATGCAGAAGCATTCAATAAATACATGTTGTCGAAGTCTCCAGAGGATATTGGACCATCTGATTCTGCTTCAAACGATCCACTCACCAGCTTTTCGATTAGATCGAATGCAGTTAAGACAAATGCAGACGCTGGCGTGTCTATGGATTCATCGACGCAATCACGACCTTCAAGTAACGTTGGGTGCGATCAATTGGATTTCTCCTTAACTAAAGGTATGAATGTTAGTGCTAATCTTGATTCATGTATATCAATTTCAACTGATCATAAGAAGGAGAAATCCAAGAAAGAT---AAAAGT------AGGAAACACTATCCGAGAATTGAAGCAGATTCTGATTCTGAAGATTATGTTTTGGATGATTCAGATAGTGATGACGGTAAATGTAAAAATTGTAAATATAAGAAAAAATATTTCGCACTAAGAATGAGGATGAAGCGAGTCGCAATGCAATTGATCGAGGATTTG
>AEB79516
ATGTCTCTCAGCATTGACGTAACAAGTCTTCCCTCAATT---TCTTCTAGTATCTTTAAAAATGAATCGTCTTCTACAACGTCAACTCTTTCTGGAAAATCTATTGGTAGGAGTGAACAGTACATTTCACCAGATGCAGAAGCATTCAATAAATACATGTTGTCGAAGTCTCCAGAGGATATTGGACCATCTGATTCTGCTTCAAACGATCCACTCACCAGCTTTTCGATTAGATCGAATGCAGTTAAGACAAATGCAGACGCTGGCGTGTCTATGGATTCATCGACGCAATCACGACCTTCAAGTAACGTTGGGTGCGATCAATTGGATTTCTCCTTAACTAAAGGTATGAATGTTAGTGCTAATCTTGATTCATGTATATCAATTTCAACTGATCATAAGAAGGAGAAATCCAAGAAAGAT---AAAAGT------AGGAAACACTATCCGAGAATTGAAGCAGATTCTGATTCTGAAGATTATGTTTTGGATGATTCAGATAGTGATGACGGTAAATGTAAAAATTGTAAATATAAGAAAAAATATTTCGCACTAAGAATGAGGATGAAGCGAGTCGCAATGCAATTGATCGAGGATTTG
>AEB79514
ATGTCTCTCAGCATTGACGTAACAAGTCTTCCCTCAATT---TCTTCTAGTATCTTTAAAAATGAATCGTCTTCTACAACGTCAACTCTTTCTGGAAAATCTATTGGTAGGAGTGAACAGTACATTTCACCAGATGCAGAAGCATTCAATAAATACATGTTGTCGAAGTCTCCAGAGGATATTGGACCATCTGATTCTGCTTCAAACGATCCACTCACCAGCTTTTCGATTAGATCGAATGCAGTTAAGACAAATGCAGACGCTGGCGTGTCTATGGATTCATCGACGCAATCACGACCTTCAAGTAACGTTGGGTGCGATCAATTGGATTTCTCCTTAACTAAAGGTATGAATGTTAGTGCTAATCTTGATTCATGTATATCAATTTCAACTGATCATAAGAAGGAGAAATCCAAGAAAGAT---AAAAGT------AGGAAACACTATCCGAGAATTGAAGCAGATTCTGATTCTGAAGATTATGTTTTGGATGATTCAGATAGTGATGACGGTAAATGTAAAAATTGTAAATATAAGAAAAAATATTTCGCACTAAGAATGAGGATGAAGCGAGTCGCAATGCAATTGATCGAGGATTTG
>AGH16348
ATGTCTCTCAGCATTGACGTGACGAGTCTTCCCTCAATT---TCTTCTAGTATCTTTAAAAATGAATCGTCTTCTACAACGTCAACTCTTTCTGGAAAATCTATTGGTAGGAACGAACAGTATGTTTCATCAGATATCGAAGCATTCAATAAATACATGCTGTCGAAGTCTCCAGAGGATATTGGACCATCTGATTCTGCTTCAAACGATCCACTCACCAGTTTTTCGATTAGATCGAATGCAGTTAAGACAAATGCAGATGCTGGCGTGTCTATGGATTCATCAACACAATCACGACCTTCAAGCAACGTTGGGTGCGATCAAATGGATTTCTCCTTAACTAAAGGTATTAATGTTAGTGCTAGTCTTGATTCATGTGTATCAATTTCAACTAACCATAAAAAGGAGAAATCTAAAAAGGAT---AAAAGT------AGGAAACACTACCCAAGAATTGAAGCAGATTCTGACTCTGAAGATTATGTTTTGGATGATTCAGATAGTGATGACGGTAAATGTAAAAATTGCAAATACAAAAAGAAATATTTTGCACTAAGAATGAGGATGAAACAAGTCGCAATGCAATTGATAGAAGATTTG
>AEB79510
ATGTCTCTCAGCATTGACGTAACAAGTCTTCCCTCAATT---TCTTCTAGTATCTTTAAAAATGAATCGTCTTCTACAACGTCAACTCTTTCTGGAAAATCTATTGGTAGGAGTGAACAGTACATTTCACCGGATGCAGAAGCATTCAATAAATACATGCTGTCGAAGTCTCCAGAGGATATTGGACCATCTGATTCTGCTTCAAACGATCCACTCACCAACTTTTCGATTAGATCGAATGCAGTTAAGACAAATGCAGACGCTGGCGTGTCTATGGATTCATCGACACAATCACGACCTTCAAGCAACGTTGGATGCGATCAATTGGATTTCTCCTTGACCAAAGGTATTAACGTTAGTGCCAATCTTGATTCATGTATATCAATTTCAACTGATCATAAGAAGGAGAAATCCAAGAAAGAT---AAAAGT------AGGAAACATTACCCGAGAATTGAAGCAGATTCTGATTCTGAAGATTATGTTTTGGATGATTCAGATAGTGATGACGGTAAATGTAAGAATTGTAAATATAAGAAAAAGTATTTCGCACTAAGAACGAGGATGAAGCGAGTCGCAATGCAATTGATTGAAGATTTG
>ACZ52151
ATGTCTCTCAGCATTGACGTGACGAGTCTTCCCTCAATT---TCTTCTAGTATTTTTAAAAATGAATCGTCTTCTACAACGTCAACTCTTTCTGGAAAATCTATTGGTAGGAACGAACAGTATGTTTCATCAGATATCGAAGCATTCAATAAATACATGTTGTCGAAGTCTCCAGAGGATATTGGACCATCTGATTCTGCTTCAAACGATCCACTCACCAGTTTTTCGATTAGATCGAATGCAGTTAAGACAAATGCAGATGCTGGCGTGTCTATGGATTCATCAACACAATCACGACCTTCAAGCAACGTTGGGTGCGATCAAATGGATTTCTCCTTAACTAAAGGTGTTAATGTTAGTGCTAGTCTTGATTCATGTGTATCAATTTCAACTAATCATAAAAAGGAGAAATCTAAAAAGGAT---AAAAAT------AGGAAACACTACCCAAGAATTGAAGCAGATTCTGACTCTGAGGATTACATTTTAGATGATTCAGATAGTGATGACGGTAAATGTAGAAATTGCAAATATAAAAAGAAATATTTTGCACTAAGAATGAGGATGAAACAAGTCGCAATGCAATTGATAGAAGATTTG
>AGE98481
ATGTCTCTCAGCATTGACGTAACAAGTCTTCCCTCAATT---TCTTCTAGTATCTTTAAAAATGAATCGTCTTCTACAACGTCAACTCTTTCTGGAAAATCTATTGGTAGGAGTGAACAGTACATTTCACCAGATGCAGAAGCATTCAATAAATACATGTTGTCGAAGTCTCCAGAGGATATTGGACCATCTGATTCTGCTTCAAACGATCCACTCACCAGCTTTTCGATTAGATCGAATGCAGTTAAGACAAATGCAGACGCTGGCGTGTCTATGGATTCATCGACGCAATCACGACCTTCAAGTAACGTTGGGTGCGATCAATTGGATTTCTCCTTAACTAAAGGTATTAACGTTAGTGCTAATCTTGATTCATGTATATCAATTTCAACTGATCATAAGAAGGAGAAATCCAAGAAAGAT---AAAAGT------AGGAAACACTACCCGAGAATTGAAGCAGATTCTGATTCTGAAGATTATGTTTTGGATGATTCAGATAGTGATGACGGTAAATGTAAGAATTGTAAATATAAGAAAAAATATTTCGCACTAAGAATGAGGATGAAGCGAGTCGCAATGCAATTGATCGAGGATTTG
>AGE47040
ATGTCTCTTAGTATTGACGTGACTAGTCTTCCTTCAATT---TCTTCTAGCGTTTATAAAAATGAATCGTTTTCAACAACGTCAACTATTTCTGGAAAATCTATTGGTAGGAGTGAACAGTACATTTCACCAGATGCAGAAGCTTTCAATAAGTACATGTTGTCAAAATCTCCAGAAGATATTGGACCTTCTGATTCTGCATCGAACGATCCACTCACCAGCTTTTCGATTAGATCGAATGCAGTTAAGACAAATGCAGATGCTGGCGTGTCTATGGATTCATCAGCACAATCACGACCGTCTAGCGACATTGGATACGATCAAATGGATTTCTCCTTAAATAAAGGTATTAAAATTGATGCTACAATGGATTCTTCAATATCAATATCTACTACATCAAAGAAGGAAAAATCTAAACAAGAGAACAAAAATAAATATAAAAAATGTTATCCAAAAATTGAAGCAGAATCTGATTCTGATGAATACGTATTAGATGATTCAGATAGTGATGATGGAAAATGTAAAAATTGCAAGTATAAGAAGAAATATTTTGCACTTCGTTTAAGAATGAAACAAGTTGCAATGCAATTGATTAAAGATTTG
>AFJ68287
ATGTCTCTCAGCATTGACGTGACAAGTCTTCCCTCAATT---TCTTCTAGTATCTTTAAAAATGAATCGTCTTCTACAACGTCAACTCTTTCTGGAAAATCTATTGGTAGGAACGAACAGTATGTTTCATCAGATATCGAAGCATTCAATAAATACATGTTGTCGAAGTCTCCAGAGGATATTGGACCATCTGATTCTGCTTCAAACGATCCACTCACCAGTTTTTCGATTAGATCGAATGCAGTTAAGACAAATGCAGATGCTGGCGTGTCTATGGATTCATCAACACAATCACGACCTTCAAGCAACGTTGGGTGCGATCAAATGGATTTCTCCTTAACTAAAGGTATAAATGTTAGTGCTAGTCTTGATTCATGTGTATCAATTTCAACTAACCATAAAAAGGAGAAATCTAAAAAGGAT---AAAAGT------AGGAAACACTACCCAAGAATTGAAGCAGATTCTGACTCTGAAGATTACGTTTTGGATGATTCAGATAGTGATGACGGTAAATGTAAGAATTGTAAATATAAAAAGAAATATTTTGCACTAAGAATGAGGATGAAACAAGTCGCAATGCAATTGATAGAAGATTTG
>AGE47160
ATGTCTCTTAGTATTGACGTGACTAGTCTTCCTTCAATT---TCTTCTAGTGTTTATAAAAATGAATCGTTTTCAACAACGTCAACTATTTCTGGAAAATCTATTGGTAGGAGTGAACAGTACATTTCACCAGATGCAGAAGCCTTCAATAAGTACATGTTGTCAAAATCTCCAGAAGATATTGGACCTTCTGATTCTGCATCGAACGATCCACTCACCAGCTTTTCGATTAGATCGAATGCAGTTAAGACAAATGCAGATGCTGGCGTGTCTATGGATTCATCAGCACAATCACGACCATCTAGCGACATTGGATACGATCAAATGGATTTCTCCTTAAATAAAGGTATTAAAATTGATGCTACAATGGATTCTTCAATATCAATATCTACCACATCAAAGAAGGAGAAATCTAAACAAGAGAACAAAAATAAATATAAAAAATGTTATCCAAAAATTGAAGCAGAATCTGATTCTGATGAATACGTATTAGATGATTCAGATAGTGATGATGGAAAATGTAAAAATTGCAAGTATAAAAAGAAATATTTTGCACTTCGTTTAAGAATGAAACAAGTTGCAATGCAATTGATTAAAGATTTG
>ADK46792
ATGTCTCTCAGCATTGACGTAACAAGTCTTCCCTCAATT---TCTTCTAGTATCTTTAAAAATGAATCGTCTTCTACAACGTCAACTCTTTCTGGAAAATCTATTGGTAGGAGTGAACAGTACATTTCACCAGATGCAGAAGCATTCAATAAATACATGTTGTCGAAGTCTCCAGAGGATATTGGACCATCTGATTCTGCTTCAAACGATCCACTCACCAGCTTTTCGATTAGATCGAATGCAGTTAAGACAAATGCAGACGCTGGCGTGTCTATGGATTCATCGACGCAATCACGACCTTCAAGCAACGTTGGGTGCGATCAATTGGATTTCTCCTTAACTAAAGGTATTAATGTTAGTGCTAATCTTGATTCATGTATATCAATTTCAACTGATCATAAGAAGGAGAAATCCAAGAAAGAT---AAAAGT------AGGAAACACTACCCGAGAATTGAAGCAGATTCTGATTCTGAAGATTATGTTTTGGATGATTCAGATAGTGATGACGGTAAATGTAAGAATTGTAAATATAAGAAAAAATATTTCGCACTAAGAATGAGGATGAAGCGAGTCGCAATGCAATTGATCGAGGATTTG
>AGF86280
ATGTCTCTCAGTATTGACGTGACGAGTCTTCCTTCTATT---TCTTCTAGTATTTATAAAAATGAATCATCTTCAACAACGTCAACTCTTTCTGGAAAATCTATTGGTAGGAGTGAACACTATGTTTCACCAGATGCAGAAGCGTTCAGTAAATATATGCTGTCAAAGTCTCCAGAAGATATTGGACCATCTGATTCTGCTTCAAACGATCCACTCACCAGCTTCTCGATTAGATCGAATGCAGTTAAGACAAACGCAGACGCTGGCGTGTCTATGGATTCATCAGCACAATCACGACCATCAAGCAATGTTGGGTGCGATCAAATGGATTTCTCCTTTAATAAAGGAATAAAAGTAAATGCCAACCTAGATTCATTAATATCAGTATCGACAAATTCAAGAAAGGAGAAATCCAAAAGTGATCATAAAAGT------AGGAAACACTACCCTAAAATTGAAGCAGAATCTGATTCAGATGACTTTGTACTCGATGATTCGGACAGTGATGATGGTAAATGTAAAAATTGTAAATATAAAAGGAAGTATTTCGCACTAAGAATGAGAATGAAACAAGTTGCCATGCAATTGATCGAAGATTTG
>ACZ52019
ATGTCTCTCAGCATTGACGTGACGAGTCTTCCCTCAATT---TCCTCTAGTATCTTTAAAAATGAATCGTCTTCTACAACGTCAACTCTTTCTGGAAAATCTATTGGTAGGAACGAACAGTATGTTTCATCAGATATCGAAGCATTCAATAAATACATGTTGTCGAAGTCTCCAGAGGATATTGGACCATCTGATTCTGCTTCAAACGATCCACTCACCAGTTTTTCGATTAGATCGAATGCAGTTAAGACAAATGCAGATGCTGGCGTGTCTATGGATTCATCAACACAATCACGACCTTCAAGCAACGTTGGGTGCGATCAAATGGATTTCTCCTTAACTAAAGGTATTAATGTTAGTGCTAGTCTTGATTCATGTGTATCAATTTCAACTAATCATAAAAAGGAGAAATCTAAAAAGGAT---AGAAAT------AGGAAACACTACCCAAGAATTGAAGCAGATTCTGACTCTGAAGATTACGTTTTGGATGATTCAGATAGTGATGACGGTAAATGTAAGAATTGTAAATATAAAAAGAAATATTTTGCACTAAGAATGAGGATGAAACAAGTCGCAATGCAATTGATAGAAGATTTG
>AGE99224
ATGTCTCTCAGCATTGACGTAACAAGTCTTCCCTCAATT---TCTTCTAGTATCTTTAAAAATGAATCGTCTTCTACAACGTCAACTCTTTCTGGAAAATCTATTGGTAGGAGTGAACAGTACATTTCACCAGATGCAGAAGCATTCAATAAATACATGTTGTCGAAGTCTCCAGAGGATATTGGACCATCTGATTCTGCTTCAAACGATCCACTCACCAGCTTTTCGATTAGATCGAATGCAGTTAAGACAAATGCAGACGCTGGCGTGTCTATGGATTCATCGACGCAATCACGACCTTCAAGTAACGTTGGGTGCGATCAATTGGATTTCTCCTTAACTAAAGGTATTAACGTTAGTGCTAATCTTGATTCATGTATATCAATTTCAACTGATCATAAGAAGGAGAAATCCAAGAAAGAT---AAAAGT------AGGAAACACTACCCGAGAATTGAAGCAGATTCTGATTCTGAAGATTATGTTTTGGATGATTCAGATAGTGATGACGGTAAATGTAAGAATTGTAAATATAAGAAAAAATATTTCGCACTAAGAATGAGGATGAAGCGAGTCGCAATGCAATTGATCGAGGATTTG
>ACZ51564
ATGTCTCTCAGCATTGACGTGACGAGTCTTCCCTCAATT---TCTTCTAGCATCTTTAAAAATGAATCGTCTTCTACAACGTCAACTCTTTCTGGAAAATCTATTGGTAGGAACGAACAGTATGTTTCATCAGATATCGAAGCATTCAATAAATACATGTTGTCGAAGTCTCCAGAGGATATTGGACCATCTGATTCTGCTTCAAACGATCCACTCACCAGTTTTTCGATTAGATCGAATGCAGTTAAGACAAATGCAGATGCTGGCGTGTCTATGGATTCATCAACACAATCACGACCTTCAAGCAACGTTGGGTGCGATCAAATGGATTTCTCCTTAACTAAAGGTATTAATGTTAGTGCTAGTCTTGATTCATGCGTATCAATTTCAACTAATCATAAAAAGGAGAAATCTAAAAAGGAT---AAAAAT------AGGAAACACTACCCAAGAATTGAAGCAGATTCTGACTCTGAAGATTACGTTTTGGATGATTCAGATAGTGATGACGGTAAATGTAAGAATTGTAAATATAAAAAGAAATATTTTGCACTAAGAATGAGGATGAAACAAGTCGCAATGCAATTGATAGAAGATTTG
>AGE47220
ATGTCTCTTAGTATTGACGTGACTAGTCTTCCTTCAATT---TCTTCTAGTGTTTATAAAAATGAATCGTTTTCAACAACGTCAACTATTTCTGGAAAATCTATTGGTAGGAGTGAACAGTACATTTCACCAGATGCAGAAGCTTTCAATAAGTACATGTTGTCAAAATCTCCAGAAGATATTGGACCTTCTGATTCTGCATCGAACGATCCACTCACCAGTTTTTCGATTAGATCGAATGCAGTTAAGACAAATGCAGATGCTGGCGTGTCTATGGATTCATCAGCACAATCACGACCATCTAGCGACATTGGATACGATCAAATGGATTTCTCCTTAAATAAAGGTATTAAAATTGATGCTACAATGGATTCCTCAATATCAATATCTACTACATCAAAGAAGGAGAAATCTAAACAAGAGAACAAAAATAAATATAAAAAATGTTATCCAAAAATTGAAGCAGAATCTGATTCTGATGAATACGTATTAGATGATTCAGATAATGATGATGGAAAATGTAAAAATTGCAAGTATAAAAAGAAATATTTTGCACTTCGTTTAAGAATGAAACAGGTTGCAATGCAATTGATTAAAGATTTG
>ACZ51624
ATGTCTCTCAGCATTGACGTGACGAGTCTTCCCTCAATT---TCTTCTAGCATCTTTAAAAATGAATCGTCTTCTACAACGTCAACTCTTTCTGGAAAATCTATTGGTAGGAACGAACAGTATGTTTCATCAGATATCGAAGCATTCAATAAATACATGTTGTCGAAGTCTCCAGAGGATATTGGACCATCTGATTCTGCTTCAAACGATCCACTCACCAGTTTTTCGATTAGATCGAATGCAGTTAAGACAAATGCAGATGCTGGCGTGTCTATGGATTCATCAACACAATCACGACCTTCAAGCAACGTTGGGTGCGATCAAATGGATTTCTCCTTAACTAAAGGTATTAATGTTAGTGCTAGTCTTGATTCATGTGTATCAATTTCAACTAATCATAAAAAGGAGAAATCTAAAAAGGAT---AAAAAT------AGGAAACACTACCCAAGAATTGAAGCAGATTCTGACTCTGAAGATTACGTTTTGGATGATTCAGATAGTGATGACGGTAAATGTAAGAATTGTAAATATAAAAAGAAATATTTTGCACTAAGAATGAGGATGAAACAAGTCGCAATGCAATTGATAGAAGATTTG
>AFX61454
ATGTCTCTCAGTATTGACGTGACAAGTCTTCCATCTATT---TCTTCTAGTATCTATAAACATGAATCATCTTCAACAACGTCAACTCTTTCTGGAAAATCTATTGGTAGGAGTGAACAGTACGTTTCACCAGATGCAGAAGCATTCAGTAAATACATGTTGTCGAAGCCTCCAGAGGATATTGGACCATCTGATTCTGCTTCAAACGACCCACTCACCAGCTTTTCGATTAGATCGAATGCAGTTAAGACAAATGCAGATGCTGGCGTGTCTATGGATTCATCGACACAATCACGACCTTCGAGTAACGTTGGATGCGATCAGGTGGATTTCTCCTTAAGCAAAGGTATTAAAGTCAACGCTAACTTAGATTCCTCTATTTCAGTGTCAACAATTTCTAAAAAGGAGAAATCCAAATCAGACCATAAAAGT------AGGAAACACTACCCAAGGATTGAAGCAGATTCTGATTCAGATGAGTACGTACTTGATGATTCAGATAGTGATGATGGCAAATGTAAGAATTGTAAATATAAGAAAAAGTATTTCGCACTTAGAATGAGAATGAAGCAAGTCGCAATGCAACTGATTGAAGATTTG
>AGE47340
ATGTCTCTTAGTATCGACGTGACTAGTCTTCCTTCAATT---TCTTCTAGTGTTTATAAAAATGAATCGTTTTCAACAACGTCAACTATTTCTGGAAAATCTATTGGTAGGAGTGAACAGTACGTTTCACCAGATGCAGAAGCTTTCAATAAGTACATGTTGTCAAAATCTCCAGAAGATATTGGACCTTCTGATTCTGCATCGAACGATCCACTCACCAGCTTTTCGATTAGATCGAATGCAGTTAAGACAAATGCAGATGCTGGCGTGTCTATGGATTCATCAGCACAATCACGACCATCTAGCGACATTGGATACGATCAAATGGATTTCTCCTTAAATAAAGGTATTAAAATTGATGCTACAATGGATTCTTCAATATCAATATCTACCACATCAAAGAAGGAGAAATCTAAACAAGAGAACAAAAATAAATATAAAAAATGTTATCCAAAAATTGAAGCAGAATCTGATTCTGATGAATATGTATTAGATGATTCAGATAGTGATGATGGAAAATGTAAAAATTGCAAGTATAAAAAGAAATATTTTGCACTTCGTTTAAGAATGAAACAAGTTGCAATGCAATTGATTAAAGATTTG
>AGE99456
ATGTCTCTCAGCATTGACGTAACAAGTCTTCCCTCAATT---TCTTCTAGTATCTTTAAAAATGAATCGTCTTCTACAACGTCAAATCTTTCTGGAAAATCTATTGGTAGGAGTGAACAGTACATTTCACCAGATGCAGAAGCATTCAATAAATACATGTTGTCGAAGTCTCCAGAGGATATTGGACCATCTGATTCTGCTTCAAACGATCCACTCACCAGCTTTTCGATTAGATCGAATGCAGTTAAGACAAATGCAGACGCTGGCGTGTCTATGGATTCATCGACGCAATCACGACCTTCAAGCAACGTTGGGTGCGATCAATTGGATTTCTCCTTAACTAAAGGTATTAATGTTAGTGCTAATCTTGATTCATGTATATCAATTTCAACTGATAATAAGAAGGAGAAATCCAAGAAAGAT---AAAAGT------AGGAAACACTACCCGAGAATTGAAGCAGATTCTGATTCTGAAGATTATGTTTTGGATGATTCAGATAGTGATGACGGTAAATGTAAGAATTGTAAATATAAGAAAAAATATTTCGCACTAAGAATGAGGATGAAGCGAGTCGCAATGCAATTGATCGAAGATTTG
>AGE98661
ATGTCTCTCAGCATTGACGTAACAAGTCTTCCCTCAATT---TCTTCTAGTATCTTTAAAAATGAATCGTCTTCTACAACGTCAACTCTTTCTGGAAAATCTATTGGTAGGAGTGAACAGTACATTTCACCAGATGCAGAAGCATTCAATAAATACATGTTGTCGAAGTCTCCAGAGGATATTGGACCATCTGATTCTGCTTCAAACGATCCACTCACCAGCTTTTCGATTAGATCGAATGCAGTTAAGACAAATGCAGACGCTGGCGTGTCTATGGATTCATCGACGCAATCACGACCTTCAAGCAACGTTGGGTGCGATCAATTGGATTTCTCCTTAACTAAAGGTATTAATGTTAGTGCTAATCTTGATTCATGTATATCAATTTCAACTGATAATAAGAAGGAGAAATCCAAGAAAGAT---AAAAGT------AGGAAACACTACCCGAGAATTGAAGCAGATTCTGATTCTGAAGATTATGTTTTGGATGATTCAGATAGTGATGACGGTAAATGTAAGAATTGTAAATATAAGAAAAAATATTTCGCACTAAGAATGAGGATGAAGCGAGTCGCAATGCAATTGATCGAAGATTTG
>ADB97220
ATGTCTCTCAGCATTGACGTAACGAGTCTTCCCTCAATT---TCTTCTAGTATCTTTAAAAATGAATCGTCTTCTACAACGTCAACTCTTTCTGGAAAATCTATTGGTAGGAACGAACAGTATGTTTCACCAGATGCAGAAGCATTCAATAAATACATGCTGTCGAAGTCTCCAGAGGATATTGGACCATCTGATTCTGCTTCAAACGATCCACTCACCAGCTTTTCGATTAGATCGAATGCAGTTAAGACAAATGCAGATGCTGGCGTGTCTATGGATTCATCAACGCAATCACGACCTTCAAGCAACGTTGGGTGCGATCAAGTGGATTTCTCCTTAACTAAAGGTATTAATGTTAGTGCCAATCTTGATTCATGTATATCAGTTTCAACTGATCACAAAAAGGAGAAATCCAAGAAAGAT---AAAAGT------AGGAAACACTACCCAAGAATTGAAGCAGATTCCGATTCTGAAGATTATGCTTTAGATGATTCAGATAGTGATGACGGTAAATGTAAGAATTGTAAATATAAAAAGAAATATTTTGCACTAAGAATGAGGATGAAGCAAGTCGCAATGCAATTGATCGAGGATTTG
>AGE46932
ATGTCTCTTAGTATTGACGTGACTAGTCTTCCTTCAATT---TCTTCTAGTGTTTATAAAAATGAATCGTTTGCAACAACGTCAACTATTTCTGGAAAATCTATTGGTAGGAGTGAACAGTACATTTCACCAGATGCAGAAGCTTTCAATAAGTACATGTTGTCAAAATCTCCAGAAGATATTGGACCTTCTGATTCTGCATCGAACGATCCACTCACCAGCTTTTCGATTAGATCGAATGCAGTTAAGACAAATGCAGACGCTGGCGTGTCTATGGATTCATCAGCACAATCACGACCATCTAGCGACATTGGATACGATCAAATGGATTTCTCCTTAAATAAAGGTATTAAAATTGATGCTACAATGGATTCTTCAATATCAATATCTACTACATCAAAAAAGGAGAAATCTAAACAAGAGAACAAAAATAAATATAAAAAATGTTATCCAAAAATTGAAGCAGAATCTGATTCTGATGAATACGTATTAGATGATTCAGATAGTGATGATGGAAAATGTAAAAATTGCAAGTATAAAAAGAAATATTTTGCACTTCGTTTAAGAATGAAACAAGTTGCAATGCAATTGATTAAAGATTTG
>AGE47292
ATGTCTCTTAGTATTGACGTGACTAGTCTTCCTTCAATT---TCTTCTAGCGTTTATAAAAATGAATCGTTTTCAACAACGTCAACTATTTCTGGAAAATCTATTGGTAGGAGTGAACAGTACATTTCACCAGATGCAGAAGCTTTCAATAAGTACATGTTGTCAAAATCTCCAGAAGATATTGGACCTTCTGATTCTGCATCGAACGATCCACTCACCAGCTTTTCGATTAGATCGAATGCAGTTAAGACAAATGCAGATGCTGGCGTGTCTATGGATTCATCAGCACAATCACGACCATCTAGCGACATTGGATACGATCAAATGGATTTCTCCTTAAATAAAGGTATTAAGATTGATGCTACAATGGATTCTTCAATATCAATATCTACTACATCAAAGAAGGAGAAATCTAAACAAGAGAACAAAAATAAATATAAAAAATGTTATCCAAAAATTGAAGCAGAATCTGATTCTGATGAGTACGTATTAGATGATTCAGATAGTGATGATGGAAAATGTAAAAATTGTAAGTATAAAAAGAAATATTTTGCACTTCGTTTAAGAATGAAACAAGTCGCAATGCAATTGATTAAAGATTTG
>ACO87896
ATGTCTCTCAGCATTGACGTAACGAGTCTTCCCTCAATT---TCTTCTAGCATTTTCAAAAATGAATCGTCTTCTACAACGTCAACTCTTTCTGGAAAATCTATTGGTAGGAATGAACAGTACGTTTCACCAGATGCAGAAGCATTCAATAAATACATGTTGTCGAAGTCTCCAGAGGATATTGGACCATCTGATTCTGCTTCAAATGATCCACTCACCAGCTTTTCTATTAGATCGAATGCAGTTAAGACAAATGCAGATGCTGGCGTGTCTATGGATTCATCAACACAATCACGACCTTCAAGCAACGTTGGGTGCGATCAAATGGATTTCTCCTTGAGTAAAGGTATTAATGTTAGTGCTAATCTTGATTCATGTATATCAATTTCAACTGACCATAAAAAGGAGAAATCCAAAAAAGAT---AAAAGT------AGGAAACATTACCCAAGAATTGAAGCAGATTCTGATTCTGAAGATTACGTTTTGGATGATTCAGATAGTGATGACGGTAAATGTAAGAATTGTAAATATAAAAAGAAGTACTTTGCATTAAGAATGAGGATGAAGCAAGTCGCAATGCAATTGATCGAAGATTTG
>AGE99310
ATGTCTCTCAGCATTGACGTGACGAGTCTTCCCTCAATT---TCTTCTAGCATCTTTAAAAATGAATCGTCTTCTACAACGTCAACTCTTTCTGGAAAATCTATTGGTAGGAATGAACAGTATGTTTCATCAGATATCGAAGCATTCAATAAATACATGTTGTCGAAGTCTCCAGAGGATATTGGACCATCTGATTCTGCTTCAAACGATCCACTCACCAGTTTTTCGATTAGATCGAATGCAGTTAAGACAAATGCAGATGCTGGCGTGTCTATGGATTCATCAACACAATCACGACCTTCAAGCAACGTTGGGTGCGATCAAATGGATTTCTCCTTAACTAAAGGTATTAATGTTAGTGCTAGTCTTGATTCATGTGTATCAATTTCAACTAATCATAAAAAGGAGAAATCTAAAAAGGAT---AAAAAT------AGGAAACACTACCCAAGAATTGAAGCAGATTCTGACTCTGAAGATTACGTTTTGGATGATTCAGATAGTGATGACGGTAAATGTAAGAATTGTAAATATAAAAAGAAATATTTTGCACTAAGAATGAGGATGAAACAAGTCGCAATGCAATTGATAGAAGATTTG
>ACZ51912
ATGTCTCTCAGCATTGACGTGACGAGTCTTCCCTCAATT---TCTTCTAGCATCTTTAAAAATGAATCGTCTTCTACAACGTCAACTCTTTCTGGAAAATCTATTGGTAGGAACGAACAGTATGTTTCATCAGATATCGAAGCATTCAATAAATACATGTTGTCGAAGTCTCCAGAGGATATTGGACCATCTGATTCTGCTTCAAACGATCCACTCACCAGTTTTTCGATTAGATCGAATGCAGTTAAGACAAATGCAGATGCTGGCGTGTCTATGGATTCATCAACACAATCACGACCTTCAAGCAACGTTGGGTGCGATCAAATGGATTTCTCCTTAACTAAAGGTATTAATGTTAGTGCTAGTCTTGATTCATGTGTATCAATTTCAACTAATCATAAAAAGGAGAAATCTAAAAAGGAT---AAAAAT------AGGAAACACTACCCAAGAATTGAAGCAGATTCTGACTCTGAAGATTACGTTTTGGATGATTCAGATAGTGATGACGGTAAATGTAAGAATTGTAAATATAAAAAGAAATATTTTGCACTAAGAATGAGGATGAAACAAGTCGCAATGCAATTGATAGAAGATTTG
>ACZ51792
ATGTCTCTCAGCATTGACGTGACGAGTCTTCCCTCAATT---TCTTCTAGCATCTTTAAAAATGAATCGTCTTCTACAACGTCAACTCTTTCTGGAAAATCTATTGGTAGGAACGAACAGTATGTTTCATCAGATATCGAAGCATTCAATAAATACATGTTGTCGAAGTCTCCAGAGGATATTGGACCATCTGATTCTGCTTCAAACGATCCACTCACCAGTTTTTCGATTAGATCGAATGCAGTTAAGACAAATGCAGATGCTGGCGTGTCTATGGATTCATCAACACAATCACGACCTTCAAGCAACGTTGGGTGCGATCAAATGGATTTCTCCTTAACTAAAGGTATTAATGTTAGTGCTAGTCTTGATTCATGTGTATCAATTTCAACTAATCATAAAAAGGAGAAATCTAAAAAGGAT---AAAAAT------AGGAAACACTACCCAAGAATTGAAGCAGATTCTGACTCTGAAGATTACGTTTTGGATGATTCAGATAGTGATGACGGTAAATGTAAGAATTGTAAATATAAAAAGAAATATTTTGCACTAAGAATGAGGATGAAACAAGTCGCAATGCAATTGATAGAAGATTTG
>AGA03893
ATGTCTCTCAGCATTGACGTAACAAGTCTTCCCTCAATT---TCTTCCAGTATCTTTAAAAATGAATCGTCTTCTACAACGTCAACTCTTTCTGGAAAATCTATTGGTAGGAGTGAACAGTACATTTCACCGGATGCAGAAGCATTCAATAAGTACATGTTGTCGAAGTCTCCAGAGGATATTGGACCATCTGATTCTGCTTCAAACGATCCACTCACCAGCTTTTCGATTAGATCGAATGCAGTTAAGACAAATGCAGACGCTGGCGTGTCTATGGATTCATCGACACAATCACGACCTTCAAGCAACGTTGGATGCGATCAATTGGATTTCTCCTTAAACAAAGGTATTAATGTTAGTGCTAATCTTGATTCATGTATATCAATTTCAACTGATAATAAGAAGGAGAAATCCAAAAAAGAT---AAAAGT------AGGAAACACTACCCGAGAATTGAAGCAGATTCTGATTCTGAAGATTATGTTTTGGATGATTCAGATAGTGATGACGGTAAATGTAAAAATTGTAAATATAAGAAAAAATATTTCGCACTAAGAATGAGGATGAAACGAGTCGCAATGCAATTGATCGAAGATTTG
>AGE47531
ATGTCTCTTAGTATTGACGTGACTAGTCTTCCTTCAATT---TCTTCTAGTGTTTATAAAAATGAATCGTTTTCAACAACGTCAACTATTTCTGGAAAATCTATTGGTAGGAGTGAACAGTACATTTCACCAGATGCAGAAGCTTTCAATAAATACATGTTGTCAAAATCTCCAGAAGATATTGGACCTTCTGATTCTGCATCGAACGATCCACTCACCAGCTTTTCGATTAGATCGAATGCAGTTAAGACAAATGCAGATGCTGGCGTGTCTATGGATTCATCAGCACAATCACGACCATCTAGCGACATTGGATACGATCAAATGGATTTCTCCTTAAATAAAGGTATTAAAATTGATGCTACAATGGATTCCTCAATATCAATATCTACTACATCAAAGAAGGAGAAATCTAAGCAAGAGAACAAAAATAAATATAAAAAATGTTATCCAAAAATTGAAGCAGAATCTGATTCTGATGAATACGTATTAGATGATTCAGATAGTGATGATGGAAAATGTAAAAATTGTAAGTATAAAAAGAAATATTTTGCACTTCGTTTAAGAATGAAACAGGTTGCAATGCAATTGATTAAAGATTTG
>AGE47519
ATGTCTCTTAGTATTGACGTGACTAGTCTTCCTTCAATT---TCTTCTAGTGTTTATAAAAATGAATCGTTTTCAACAACGTCAACTATTTCTGGAAAATCTATTGGTAGGAGTGAACAGTACATTTCACCAGATGCAGAAGCTTTCAATAAATACATGTTGTCAAAATCTCCAGAAGATATTGGACCTTCTGATTCTGCATCGAACGATCCACTCACCAGCTTTTCGATTAGATCGAATGCAGTTAAGACAAATGCAGATGCTGGCGTGTCTATGGATTCATCAGCACAATCACGACCATCTAGCGACATTGGATACGATCAAATGGATTTCTCCTTAAATAAAGGTATTAAAATTGATGCTACAATGGATTCCTCAATATCAATATCTACTACATCAAAGAAGGAGAAATCTAAGCAAGAGAACAAAAATAAATATAAAAAATGTTATCCAAAAATTGAAGCAGAATCTGATTCTGATGAATACGTATTAGATGATTCAGATAGTGATGATGGAAAATGTAAAAATTGTAAGTATAAAAAGAAATATTTTGCACTTCGTTTAAGAATGAAACAGGTTGCAATGCAATTGATTAAAGATTTG
>AGE99528
ATGTCTCTCAGCATTGACGTGACGAGTCTTCCCTCAATT---TCTTCTAGCATCTTTAAAAATGAATCGTTTTCTACAACGTCAACTCTTTCTGGAAAATCTATTGGTAGGAACGAACAGTATGTTTCATCAGATATCGAAGCATTCAATAAATACATGTTGTCGAAGTCTCCAGAGGATATTGGACCATCTGATTCTGCTTCAAACGATCCACTCACCAGTTTTTCGATTAGATCGAATGCAGTTAAGACAAATGCAGATGCTGGCATGTCTATGGATTCATCAACACAATCACGACCTTCAAGCAACGTTGGGTGCGATCAAATGGATTTCTCCTTAACTAAAGGTATTAATGTTAGTGCTAGTCTTGATTCATGTGTATCAATTTCAACTAATCATAAGAAGGAGAAATCTAAAAAAGAT---AAAAGT------AGGAAACACTACCCAAGAATTGAAGCAGATTCTGACTCTGAAGATTATGTTTTGGATGATTCAGATAGTGATGACGGTAAATGTAAGAATTGTAAATATAAAAAGAAATATTTTGCACTAAGAATGAGGATGAAACAAGTCGCAATGCAATTGATAGAAGATTTG
>AGE10406
ATGTCTCTTAGTATTGACGTGACTAGTCTTCCTTCAATT---TCTTCTAGTGTTTATAAAAATGAATCATTTTCAACAACGTCAACTATTTCTGGAAAATCTATTGGTAGGAGTGAACAGTACATTTCACCAGATGCAGAAGCTTTCAATAAGTACATGTTGTCAAAATCTCCAGAAGATATTGGACCTTCTGATTCTGCATCGAACGATCCACTCACCAGCTTTTCGATTAGATCGAATGCAGTTAAGACAAATGCAGATGCTGGCGTGTCTATGGATTCATCAGCACAATCACGACCATCTAGCGACATTGGATACGATCAAATGGATTTCTCCTTAAATAAAGGTATTAAAATTGATGCTACAATGGATTCCTCAATATCAATATCTACTACATCAAAGAAGGAGAAATCTAAACAAGAGAACAAAAATAAATATAAAAAATGTTATCCAAAAATTGAAGCAGAATCTGATTCTGATGAATACGTATTAGATGATTCAGATAGTGATGATGGAAAATGTAAAAATTGTAAGTATAAAAAGAAATATTTTGCACTTCGTTTAAGAATGAAACAGGTTGCAATGCAATTAATTAAAGATTTG
>AFM74239
ATGTCTCTCAGCATTGACGTAACGAGTCTTCCCTCAATT---TCTTCTAGTATTTTCAAGAATGAATCGTCTTCTACAACGTCAACTCTTTCTGGAAAATCTATTGGTAGGAGTGAACAGTACATTTCACCGGATGCAGAAGCATTCAATAAATACATGTTGTCGAAGTCTCCAGAGGATATTGGACCATCTGATTCTGCTTCAAACGATCCACTCACCAGCTTTTCGATTAGATCGAATGCAGTTAAGACAAATGCAGACGCTGGCGTGTCTATGGATTCATCGACGCAATCACGACCTTCAAGCAACGTTGGGTGCGATCAAGTGGATTTCTCCTTAACTAAAGGTATTAATGTTAGTGCTAATCTTGATTCATGTATATCAATTTCAACTGATCATAAGAAGGAGAAATCCAAGAAAGAT---AAAAGT------AGGAAACACTACCCGAGAATTGAAGCAGATTCTGATTCTGAAGATTATGTTTTAGATGATTCAGATAGTGATGACGGTAAATGTAAGAATTGTAAATATAAGAAAAAGTATTTCGCACTAAGAATGAGGATGAAGAAAGTCGCAATGCAATTGATCGAAGATTTG
>AFJ68395
ATGTCTCTCAGCATTGACGTAACAAGTCTTCCCTCAATT---TCTTCTAGTATCTTTAAAAATGAATCGTCTTCTACAACGTCAACTCTTTCTGGAAAATCTATTGGTAGGAGTGAACAGTACATTTCACCAGATGCAGAAGCATTCAATAAATACATGTTGTCGAAGTCTCCAGAGGATATTGGACCATCTGATTCTGCTTCAAACGATCCACTCACCAGCTTTTCGATTAGATCGAATGCAGTTAAGACAAATGCAGACGCTGGCGTGTCTATGGATTCATCGACGCAATCACGACCTTCAAGCAACGTTGGATGCGATCAATTGGATTTCTCCTTAACTAAAGGTGTTAATGTTAGTGCTAATCTTGACTCATGTATATCAATTTCAACTGATCATAAGAAGGAGAAATCCAAGAAAGAT---AAAAGT------AGGAAACACTACCCGAGAATTGAAGCAGATTCTGATTCTGAAGATTATGTTTTAGATGATTCAGATAGTGATGACGGTAAATGTAAGAATTGTAAATACAAGAAAAAATACTTCGCACTAAGAATGAGGATGAAGCGAGTCGCAATGCAATTGATCGAAGATTTG
>AGE98355
ATGTCTCTCAGCATTGACGTGACGAGTCTTCCCTCAATT---TCTTCTAGTATCTTTAAAAATGAATCGTCTTCTACAACGTCAACTCTTTCTGGAAAATCTATTGGTAGGAACGAACAGTATGTTTCATCAGATATCGAAGCATTCAATAAATACATGTTGTCGAAGTCTCCAGAGGATATTGGACCATCTGATTCTGCTTCAAACGATCCACTCACCAGTTTTTCGATTAGATCGAATGCAGTTAAGACAAATGCAGATGCTGGCGTGTCTATGGATTCATCAACACAATCACGACCTTCAAGCAACGTTGGGTGCGATCAAATGGATTTCTCCTTAACTAAAGGTATTAATGTTAGTGCTAGTCTTGATTCATGTGTATCAATTTCAACTAATCATAAAAAGGAGAAATCTAAAAAGGAT---AAAAAT------AGGAAACACTACCCAAGAATTGAAGCAGATTCTGACTCTGAGGATTACGTTTTAGATGATTCAGATAGTGATGACGGTAAATGTAAAAATTGCAAATATAAAAAGAAATATTTTGCACTAAGAATGAGGATGAAACAAGTCGCAATGCAATTGATAGAAGATTTG
>BAM74410
ATGTCTCTCAGTATTGACGTGACGAGTCTTCCTTCTATT---TCTTCTAGTATATACAAAAATGAATCATCTTCAACAACGTCAACTCTTTCTGGAAAATCTATTGGTAGGAGTGAACAGTACATTTCACCAGATGCAGAAGCATTCAGTAAATACATGCTATCAAAGTCTCCAGAAGATATTGGACCATCTGATTCTGCTTCAAACGATCCACTCACCAGCTTTTCGATTAGATCGAATGCAGTTAAGACAAATGCAGACGCTGGCGTGTCTATGGATTCATCAACACAATCACGGCCATCAAGCAATGTTGGGTGCGATCAAGTGGATTTCTCCTTTAATAAAGGAATTAGTATGAACGCGAACCTGGATTCATCAATATCCATATCAACCAGTTCGAAGAAGGAGAAATCCAAAAGCGACCATAAAAGT------AGGAAACACTACCCTAAAATAGAAGCAGAATCTGATTCAGATGACTACGTACTCGACGATTCTGATAGTGATGATGGTAAATGTAAAAACTGTAAATATAAGAGGAAGTATTTCGCACTAAGAATGAGAATGAAACAAGTCGCAATGCAATTGATCGAAGATTTG
>AGE98577
ATGTCTCTCAGCATTGACGTGACGAGTCTTCCCTCAATT---TCTTCTAGCATCTTTAAAAATGAATCGTCTTCTACAACGTCAACTCTTTCTGGAAAATCTATTGGTAGGAACGAACAGTATGTTTCATCAGATATCGAAGCATTCAATAAATACATGCTGTCGAAGTCTCCAGAGGATATTGGACCATCTGATTCTGCTTCAAACGATCCACTCACCAGTTTTTCGATTAGATCGAATGCAGTTAAGACAAATGCAGATGCTGGCGTGTCTATGGATTCATCAACACAATCACGACCTTCAAGCAACGTTGGGTGCGATCAAATGGATTTCTCCTTAACTAAAGGTATTAATGTTAGTGCTAGTCTTGATTCATGTGTATCAATTTCAACTAATCATAAAAAGGAGAAATCTAAAAAGGAT---AAAAAT------AGGAAACACTACCCAAGAATTGAAGCAGATTCTGACTCTGAAGATTACGTTTTGGATGATTCAGATAGTGATGACGGTAAATGTAAGAATTGTAAATATAAAAAGAAATATTTTGCACTAAGAATGAGGATGAAACAAGTCGCAATGCAATTGATAGAAGATTTG
>ADJ68037
ATGTCTCTCAGTATTGACGTGACGAGTCTTCCTTCTATT---TCTTCTAGTATATATAAAAATGAATCATCTTCAACAACGTCAACTCTTTCTGGAAAATCTATTGGTAGGAGTGAACAATACATTTCACCAGATGCAGAAGCGTTCGGTAAGTATATGTTGTCAAAGTCTCCAGAAGATATTGGACCATCTGATTCTGCTTCAAACGACCCACTCACCAGCTTTTCGATTAGATCGAATGCAGTTAAGACAAATGCAGACGCTGGCGTGTCTATGGATTCATCAACACAATCACGACCATCAAGTAATGTTGGGTGCGATCAAGTGGATTTCTCCTTTAGTAAAGGAATTAAAGTAAATGCAAACTTAGATTCATCAGTATCAATATCAACTAACGCGAAAAAGGAGAAATCCAAAAATGACCATAAAAGT------AGGAAACACTACCCTAAAATAGAAGCAGAATCTGATTCAGACGATTATGTACTTGACGATTCTGATAGTGACGATGGTAAATGCAAAAACTGTAAATACAAAAGGAAGTATTTCGCACTAAGAATGAGAATGAAACAAGTTGCCATGCAATTGATCGAAGATTTG
>AEK69598
ATGTCTCTCAGCATTGACGTGACGAGTCTTCCCTCAATT---TCTTCTAGTATCTTTAAAAATGAATCGTCTTCTACAACGTCAACTCTTTCTGGAAAATCTATTGGTAGGAACGAACAGTATGTTTCATCAGATATCGAAGCATTCAATAAATACATGTTGTCGAAGTCTCCAGAGGATATTGGACCATCTGATTCTGCTTCAAACGATCCACTCACCAGTTTTTCGATTAGATCGAATGCAGTTAAGACAAATGCAGATGCTGGCGTGTCTATGGATTCATCAACACAATCACGACCTTCAAGTAACGTTGGGTGCGATCAAATGGATTTCTCCTTAACTAAAGGTATTAATGTTAGTGCTAGTCTTGATTCATGTGTATCAATTTCAACTAACCATAAAAAGGAGAAACCTAAAAAGGAT---AAAAGT------AGGAAACACTACCCAAGAATTGAAGCAGATTCTGACTCTGAAGATTATGTTTTGGATGATTCAGATAGTGATGACGGTAAATGTAAGAATTGTAAATATAAAAAGAAATATTTTGCACTAAGAATGAGGATGAAACAAGTCGCAATGCAATTGATAGAAGATTTG
>AGE99002
ATGTCTCTCAGCATTGACGTGACGAGTCTTCCCTCAATT---TCTTCTAGTATCTTTAAAAATGAATCGTCTTCTACAACGTCAACTCTTTCTGGAAAATCTATTGGTAGGAACGAACAGTATGTTTCATCAGATATCGAAGCATTCAATAAATACATGTTGTCGAAGTCTCCAGAGGATATTGGACCATCTGATTCTGCTTCAAACGATCCACTCACCAGTTTTTCGATTAGATCGAATGCAGTTAAGACAAATGCAGATGCTGGCGTGTCTATGGATTCATCAACACAATCACGACCTTCAAGCAACGTTGGGTGCGATCAAATGGATTTCTCCTTAACTAAAGGTATTAATGTTAGTGCTAGTCTTGATTCATGTGTATCAATTTCAACTAACCATAAAAAGGAGAAATCTAAAAAGGAT---AAAAGT------AGGAAACACTACCCAAGAATTGAAGCAGATTCTGACTATGAAGATTACGTTTTGGATGATTCAGATAGTGATGACGGTAAATGTAAGAATTGTAAATATAAAAAGAAATATTTTGCACTAAGAATGAGGATGAAACAAGTCGCAATGCAATTGATAGAAGATTTG
>AFJ68490
ATGTCTCTCAGCATTGACGTAACAAGTCTTCCCTCAATT---TCTTCTAGTATCTTTAAAAATGAATCGTCTTCTACAACGTCAACTCTTTCTGGAAAATCTATTGGTAGGAGTGAACAGTACATTTCACCGGATGCAGAAGCATTCAATAAGTACATGTTGTCGAAGTCTCCAGAGGATATTGGACCATCTGATTCTGCTTCAAACGATCCACTCACCAGCTTTTCGATTAGATCGAATGCAGTTAAGACAAATGCAGACACTGGCGTGTCTATGGATTCATCGACACAATCACGACCTTCAAGCAACGTTGGATGCGATCAATTGGATTTCTCCTTGACCAAAGGTATTAATGTTAGTGCTAATCTTGATTCATGTATATCAATTTCAACTGATCATAAGAAGGAGAAATCCAAGAAAGAT---AAAAGT------AGGAAACACTACCCGAGAATTGAAGCAGATTCTGATTCTGAAGATTATGTTTTGGATGATTCAGATAGTGATGACGGTAAATGTAAGAATTGTAAATATAAGAAAAAGTATTTCGCACTAAGAATGAGGATGAAGCGAGTCGCAATGCAATTGATCGAAGATTTG
>AEB79512
ATGTCTCTCAGCATTGACGTAACAAGTCTTCCCTCAATT---TCTTCTAGTATCTTTAAAAATGAATCGTCTTCTACAACGTCAACTCTTTCTGGAAAATCTATTGGTAGGAGTGAACAGTACATTTCACCAGATGCAGAAGCATTCAATAAATACATGTTGTCGAAGTCTCCAGAGGATATTGGACCATCTGATTCTGCTTCAAACGATCCACTCACCAGCTTTTCGATTAGATCGAATGCAGTTAAGACAAATGCAGACGCTGGCGTGTCTATGGATTCATCGACGCAATCACGACCTTCAAGTAACGTTGGGTGCGATCAATTGGATTTCTCCTTAACTAAAGGTATGAATGTTAGTGCTAATCTTGATTCATGTATATCAATTTCAACTGATCATAAGAAGGAGAAATCCAAGAAAGAT---AAAAGT------AGGAAACACTATCCGAGAATTGAAGCAGATTCTGATTCTGAAGATTATGTTTTGGATGATTCAGATAGTGATGACGGTAAATGTAAAAATTGTAAATATAAGAAAAAATATTTCGCACTAAGAATGAGGATGAAGCGAGTCGCAATGCAATTGATCGAGGATTTG
>AFQ20952
ATGTCTCTCAGCATTGACGTAACAAGTCTTCCCTCAATT---TCTTCTAGTATCTTTAAAAATGAATCGTCTTCTACAACGTCAACTCTTTCTGGAAAATCTATTGGTAGGAGTGAACAGTACATTTCACCGGATGCAGAAGCATTCAATAAGTACATGTTGTCGAAGTCTCCAGAGGATATTGGACCATCTGATTCTGCTTCAAACGATCCACTCACCAGCTTTTCGATTAGATCGAATGCAGTTAAGACAAATGCAGACGCTGGCGTGTCTATGGATTCATCGACACAATCACGACCTTCAAGCAACGTTGGATGCGATCAATTGGATTTCTCCTTGACCAAAGGTATTAATGTTAGTGCTAATCTTGATTCATGTATATCAATTTCAACTGATCATAAGAAGGAGAAATCCAAGAAAGAT---AAAAGT------AGGAAACACTACCCGAGAATTGAAGCAGATTCTGATTCTGAAGATTATGTTTTGGATGATTCAGATAGTGATGACGGTAAATGCAAGAATTGTAAATATAAGAAAAAGTATTTCACACTAAGAATGAGGATGAAGCGAGTCGCAATGCAATTGATCGAAGATTTG
>AFQ20953
ATGTCTCTCAGCATTGACGTAACAAGTCTTCCCTCAATT---TCTTCTAGTATCTTTAAAAATGAATCGTCTTCTACAACGTCAACTATTTCTGGAAAATCTATTGGTAGGAGTGAACAGTACATTTCACCGGATGCAGAAGCATTCAATAAGTACATGTTGTCGAAGTCTCCAGAGGATATTGGACCATCTGATTCTGCTTCAAACGATCCACTCACCAGCTTTTCGATTAGATCGAATGCAGTTAAGACAAATGCAGACGCTGGCGTGTCTATGGATTCATCGACACAATCACGACCTTCAAGCAACGTTGGATGCGATCAATTGGATTTCTCCTTGACCAAAGGTATTAACGTTAGTGCTAATCTTGATTCATGTATATCAATTTCAACTGATCATAAGAAGGAGAAATCCAAGAAAGAT---AAAAGT------AGGAAACACTACCCGAGAATTGAAGCAGATTCTGATTCTGAAGATTATGTTTTGGATGATTCAGATAGTGATGACGGTAAATGTAAGAATTGTAAATATAAGAAAAAGTATTTCGCACTAAGAATGAGGATGAAACGAGTCGCAATGCAATTGATCGAAGATTTG
>AFQ20950
ATGTCTCTCAGCATTGACGTAACAAGTCTTCCCTCAATT---TCTTCTAGTATCTTTAAAAATGAATCGTCTTCTACAACGTCAACTCTTTCTGGAAAATCTATTGGTAGGAGTGAACAGTACATTTCACCGGATGCAGAAGCATTCAATAAGTACATGTTGTCGAAGTCTCCAGAGGATATTGGACCATCTGATTCTGCTTCAAACGATCCACTCACCAGCTTTTCGATTAGATCGAATGCAGTTAAGACAAATGCAGACGCTGGCGTGTCTATGGATTCATCGACACAATCACGACCTTCAAGCAACGTTGGATGCGATCAATTGGATTTCTCCTTGAACAAAGGTATTAATGTTAGTGCTAATCTTGATTCATGTATATCAATTTCAACTGATCATAAGAAGGAGAAATCCAAGAAAGAT---AAAAGT------AGGAAACACTACCCAAGAATTGAAGCAGATTCTGATTCTGAAGATTATGTTTTGGATGATTCAGATAGTGATGACGGTAAATGTAAGAATTGTAAATATAAGAAAAAGTATTTCGCACTAAGAATGAGGATGAAGCGAGTCGCAATGCAATTGATCGAAGATTTG
>AFQ20951
ATGTCTCTCAGCATTGACGTAACAAGTCTTCCCTCAATT---TCTTCTAGTATCTTTAAACATGAATCGTCTTCTACAACGTCAACTCTTTCTGGAAAATCTATTGGTAGGAGTGAACAGTACATTTCACCGGATGCAGAAGCATTCAATAAGTACATGTTGTCGAAGTCTCCAGAGGATATTGGACCATCTGATTCTGCTTCAAACGATCCACTCACCAGCTTTTCGATTAGATCGAATGCAGTTAAGACAAATGCAGACGCTGGCGTGTCTATGGATTCATCGACACAATCACGACCTTCAAGCAACGTTGGATGCGATCAATTGGATTTCTCCTTGAACAAAGGTATTAATGTTAGTGCTAATCTTGATTCATGTATATCAATTTCAACTGATCATAAGAAGGAGAAATCCAAGAAAGAT---AAAAGT------AGGAAACACTACCCAAGAATTGAAGCAGATTCTGATTCTGAAGATTATGTTTTGGATGATTCAGATAGTGATGACGGTAAATGTAAGAATTGTAAATATAAGAAAAAGTATTTCGCACTAAGAATGAGGATGAAGCGAGTCGCAATGCAATTGATCGAGGATTTG
>AFQ20956
ATGTCTCTCAGCATTGACGTAACAAGTCTTCCCTCAATT---TCTTCTAGTATCTTTAAAAATGAATCGTCTTCTACAACGTCAACTCTTTCTGGAAAATCTATTGGTAGGAGTGAACAGTACATTTCACCGGATGCAGAAGCATTCAATAAGTACATGTTGTCGAAGTCTCCAGAGGATATTGGACCATCTGATTCTGCTTCAAACGATCCACTCACCAGCTTTTCGATTAGATCGAATGCAGTTAAGACAAATGCAGACGCTGGCGTGTCTATGGATTCATCGACACAATCACGACCTTCAAGCAACGTTGGATGCGATCAATTGGATTTCTCCTTGACCAAAGGTATTAATGTTAGTGCTAATCTTGATTCATGTATATCAATTTCAACTGACCATAAGAAGGAGAAATCCAAGAAAGAT---AAAAGT------AGGAAACACTACCCGAGAATTGAAGCAGATTCTGATTCTGAAGATTATGTTTTGGATGATTCAGATAGTGATGACGGTAAATGCAAGAATTGTAAATATAAGAAAAAGTATTTCGCACTAAGAATGAGGATGAAGCGAGTCGCAATGCAATTGATCGAAGATTTG
>AFQ20954
ATGTCTCTCAGCATTGACGTAACAAGTCTTCCCTCAATT---TCTTCTAGTATCTTTAAAAATGAATCGTCTTCTACAACGTCAACTCTTTCTGGAAAATCTATTGGTAGGAGTGAACAGTACATTTCACCGGATGCAGAAGCATTCAATAAGTACATGTTGTCGAAGTCTCCAGAGGATATTGGACCATCTGATTCTGCTTCAAACGATCCACTCACCAGCTTTTCGATTAGATCGAATGCAGTTAAGACAAATGCAGACGCTGGCGTGTCTATGGATTCATCGACACAATCACGACCTTCAAGCAACGTTGGATGCGATCAATTGGATTTCTCCTTGACCAAAGGTATTAATGTTAGTGCTAATCTTGATTCATGTATATCAATTTCAACTGATCATAAGAAGGAGAAATCCAAGAAAGAT---AAAAGT------AGGAAACACTACCCGAGAATTGAAGCAGATTCTGATTCTGAAGATTATGTTTTGGATGATTCAGATAGTGATGACGGTAAATGTAAGAATTGTAAATATAAGAAAAAGTATTTCGCACTAAGAATGAGGATGAAGCGAGTCGCAATGCAATTGATCGAAGATTTG
>AFQ20955
ATGTCTCTCAGCATTGACGTAACAAGTCTTCCCTCAATT---TCTTCTAGTATCTTTAAAAATGAATCGTCTTCTACAACGTCAACTCTTTCTGGAAAATCTATTGGTAGGAGTGAACAGTACATTTCACCGGATGCAGAAGCATTCAATAAGTACATGTTGTCGAAGTCTCCAGAGGATATTGGACCATCTGATTCTGCTTCAAACGATCCACTCACCAGCTTTTCGATTAGATCGAATGCAGTTAAGACAAATGCAGATGCTGGCGTGTCTATGGATTCATCGACACAATCACGACCTTCAAGCAACGTTGGATGCGATCAATTGGATTTCTCCTTGACCAAAGGTATTAATGTTAGTGCTAATCTTGATTCATGTATATCAATTTCAACTGACCATAAGAAGGAGAAATCCAAGAAAGAT---AAAAGT------AGGAAACACTACCCGAGAATTGAAGCAGATTCTGATTCTGAAGATTATGTTTTGGATGATTCAGATAGTGATGACGGTAAATGCAAGAATTGTAAATATAAGAAAAAGTATTTCGCACTAAGAATGAGGATGAAGCGAGTCGCAATGCAATTGATCGAAGATTTG
>AEB79492
ATGTCTTTCAGCATTGACGTGACAAGTCTTCCCTCAATT---TCTTCTAGTATCTTTAAAAATGAATCGTCTTCTACAACGTCAACTCTTTCTGGAAAATCTATTGGTAGGAACGAACAGTATGTTTCATCAGATATCGAAGCATTCAATAAATACATGTTGTCGAAGTCTCCAGAGGATATTGGACCATCTGATTCTGCTTCAAACGATCCACTCACCAGTTTTTCGATTAGATCGAATGCAGTTAAGACAAATGCAGATGCTGGCGTGTCTATGGATTCATCAACACAATCACGACCTTCAAGCAACGTTGGGTGCGATCAAATGGATTTCTCCTTAACTAAAGGTATAAATGTTAGTGCTAGTCTTGATTCATGTGTATCAATTTCAACCAACCATAAAAAGGAGAAATCTAAAAAGGAT---AAAAGT------AGGAAACACTACCCAAGAATTGAAGCAGATTCTGACTCTGAAGATTACGTTTTGGATGATTCAGATAGTGATGACGGTAAATGTAAGAATTGTAAATATAAAAAGAAATATTTTGCACTAAGAATGAGGATGAAACAAGTCGCAATGCAATTGATAGAAGATTTG
>AEB79558
ATGTCTCTCAGCATTGACGTGACGAGTCTTCCCTCAATT---TCTTCTAGTATCTTTAAAAATGAATCGTCTTCTACAACGTCAACTCTTTCTGGAAAATCTATTGGTAGGAACGAACAGTATGTTTCATCAGATATCGAAGCATTCAATAAATACATGCTGTCGAAGTCTCCAGAGGATATTGGACCATCTGATTCTGCTTCAAACGATCCACTCACCAGTTTTTCGATTAGATCGAATGCAGTTAAGACAAATGCAGATGCTGGCGTGTCTATGGATTCATCAACACAATCACGACCTTCAAGCAACGTTGGGTGCGATCAAATGGATTTCTCCTTAACTAAAGGTATTAATGTTAGTGCTAGTCTTGATTCATGTGTATCAATTTCAACTAACCATAAAAAGGAGAAATCTAAAAAGGAT---AAAAGT------AGGAAACACTACCCAAGAATTGAAGCAGATTCTGACTCTGAAGATTATGTTTTGGATGATTCAGATAGTGATGACGGTAAATGTAAAAATTGCAAATACAAAAAGAAATATTTTGCACTAAGAATGAGGATGAAACAAGTCGCAATGCAATTGATAGAAGATTTG
>AEB79490
ATGTCTCTCAGCATTGACGTAACAAGTCTTCCCTCAATT---TCTTCCAGTATCTTTAAAAATGAATCGTCTTCTACAACGTCAACTCTTTCTGGAAAATCTATTGGTAGGAGTGAACAGTACATTTCACCGGATGCAGAAGCATTCAATAAGTACATGTTGTCGAAGTCTCCAGAGGATATTGGACCATCTGATTCTGCTTCAAACGATCCACTCACCAGCTTTTCGATTAGATCGAATGCAGTTAAGACAAATGCAGACGCTGGCGTGTCTATGGATTCATCGACACAATCACGACCTTCAAGCAACGTTGGATGTGATCAATTGGATTTCTCCTTGAACAAAGGTATTAATGTTAGTGCTAATCTTGATTCATGTATATCAATTTCAACTGATAATAAGAAGGAGAAATCCAAAAAAGAT---AAAAGT------AGGAAACACTACCCGAGAATTGAAGCAGATTCTGATTCTGAAGATTATGTTTTGGATGATTCAGATAGTGATGACGGTAAATGTAAAAGTTGTAAATATAAGAAAAAATATTTCGCACTAAGAATGAGGATGAAGCGAGTCGCAATGCAATTGATCGAAGATTTG
>AEB79496
ATGTCTTTCAGCATTGACGTGACAAGTCTTCCCTCAATT---TCTTCTAGTATCTTTAAAAATGAATCGTCTTCTACAACGTCAACTCTTTCTGGAAAATCTATTGGTAGGAACGAACAGTATGTTTCATCAGATATCGAAGCATTCAATAAATACATGTTGTCGAAGTCTCCAGAGGATATTGGACCATCTGATTCTGCTTCAAACGATCCACTCACCAGTTTTTCGATTAGATCGAATGCAGTTAAGACAAATGCAGATGCTGGCGTGTCTATGGATTCATCAACACAATCACGACCTTCAAGCAACGTTGGGTGCGATCAAATGGATTTCTCCTTAACTAAAGGTATAAATGTTAGTGCTAGTCTTGATTCATGTGTATCAATTTCAACCAACCATAAAAAGGAGAAATCTAAAAAGGAT---AAAAGT------AGGAAACACTACCCAAGAATTGAAGCAGATTCTGACTCTGAAGATTACGTTTTGGATGATTCAGATAGTGATGACGGTAAATGTAAGAATTGTAAATATAAAAAGAAATATTTTGCACTAAGAATGAGGATGAAACAAGTCGCAATGCAATTGATAGAAGATTTG
>AEB79494
ATGTCTTTCAGCATTGACGTGACAAGTCTTCCCTCAATT---TCTTCTAGTATCTTTAAAAATGAATCGTCTTCTACAACGTCAACTCTTTCTGGAAAATCTATTGGTAGGAACGAACAGTATGTTTCATCAGATATCGAAGCATTCAATAAATACATGTTGTCGAAGTCTCCAGAGGATATTGGACCATCTGATTCTGCTTCAAACGATCCACTCACCAGTTTTTCGATTAGATCGAATGCAGTTAAGACAAATGCAGATGCTGGCGTGTCTATGGATTCATCAACACAATCACGACCTTCAAGCAACGTTGGGTGCGATCAAATGGATTTCTCCTTAACTAAAGGTATAAATGTTAGTGCTAGTCTTGATTCATGTGTATCAATTTCAACCAACCATAAAAAGGAGAAATCTAAAAAGGAT---AAAAGT------AGGAAACACTACCCAAGAATTGAAGCAGATTCTGACTCTGAAGATTACGTTTTGGATGATTCAGATAGTGATGACGGTAAATGTAAGAATTGTAAATATAAAAAGAAATATTTTGCACTAAGAATGAGGATGAAACAAGTCGCAATGCAATTGATAGAAGATTTG
>AEB79552
ATGTCTCTCAGCATTGACGTAACAAGTCTTCCCTCAATT---TCTTCTAGTATCTTTAAAAATGAATCGTCTTCTACAACGTCAACTCTTTCTGGAAAATCTATTGGTAGGAGTGAACAGTACATTTCACCGGATGCAGAAGCATTCAATAAATACATGCTGTCGAAGTCTCCAGAGGATATTGGACCATCTGATTCTGCTTCAAACGATCCACTCACCAGCTTTTCGATTAGATCGAATGCAGTTAAGACAAATGCAGACGCTGGCGTGTCTATGGATTCATCGACACAATCACGACCTTCAAGCAACGTTGGATGCGATCAATTGGATTTCTCCTTAACCAAAGGTATTAACGTTAGTGCCAATCTTGATTCATGTATATCAATTTCAACTGATCATAAGAAGGAGAAATCCAAGAAAGAT---AAAAGT------AGGAAACACTACCCGAGAATTGAAGCAGATTCTGATTCTGAAGATTATGTTTTGGATGATTCAGATAGTGATGACGGTAAATGTAAGAATTGTAAATATAAGAAAAAGTATTTCGCACTAAGAATGAGGATGAAGCGAGTCGCAATGCAATTGATTGAAGATTTG
>AGE98685
ATGTCTCTCAGCATTGACGTAACAAGTCTTCCCTCAATT---TCTTCTAGTATCTTTAAAAATGAATCGTCTTCTACAACGTCAACTCTTTCTGGAAAATCTATTGGTAGGAGTGAACAGTACATTTCACCAGATGCAGAAGCATTCAATAAATACATGTTGTCGAAGTCTCCAGAGGATATTGGACCATCTGATTCTGCTTCAAACGATCCACTCACCAGCTTTTCGATTAGATCGAATGCAGTTAAGACAAATGCAGACGCTGGCGTGTCTATGGATTCATCGACGCAATCACGACCTTCAAGTAACGTTGGGTGCGATCAATTGGATTTCTCCTTAACTAAAGGTATTAACGTTAGTGCTAATCTTGATTCATGTATATCAATTTCAACTGATCATAAGAAGGAGAAATCCAAGAAAGAT---AAAAGT------AGGAAACATTACCCGAGAATTGAAGCAGATTCTGATTCTGAAGATTATGTTTTGGATGATTCAGATAGTGATGACGGTAAATGTAAGAATTGTAAATATAAGAAAAAATATTTCGCACTAAGAATGAGGATGAAGCGAGTCGCAATGCAATTGATCGAGGATTTG
>AEB79550
ATGTCTCTCAGCATTGACGTAACAAGTCTTCCCTCAATT---TCTTCTAGTATCTTTAAAAATGAATCGTCTTCTACAACGTCAACTCTTTCTGGAAAATCTATTGGTAGGAGTGAACAGTACATTTCACCAGATGCAGAAGCATTCAATAAATACATGTTGTCGAAGTCTCCAGAGGATATTGGACCATCTGATTCTGCTTCAAACGATCCACTCACCAGCTTTTCGATTAGATCGAATGCAGTTAAGACAAATGCAGACGCTGGCGTGTCTATGGATTCATCGACGCAATCACGACCTTCAAGTAACGTTGGGTGCGATCAATTGGATTTCTCCTTAACTAAAGGTATGAATGTTAGTGCTAATCTTGATTCATGTATATCAATTTCAACTGATCATAAGAAGGAGAAATCCAAGAAAGAT---AAAAGT------AGGAAACACTATCCGAGAATTGAAGCAGATTCTGATTCTGAAGATTATGTTTTGGATGATTCAGATAGTGATGACGGTAAATGTAAAAATTGTAAATATAAGAAAAAATATTTCGCACTAAGAATGAGGATGAAGCGAGTCGCAATGCAATTGATCGAGGATTTG
>AGE98687
ATGTCTCTCAGCATTGACGTGACGAGTCTTCCCTCAATT---TCTTCTAGTATCTTTAAAAATGAATCGTCTTCTACAACGTCAACTCTTTCTGGAAAATCTATTGGTAGGAACGAACAGTATGTTTCATCAGATATCGAAGCATTCAATAAATACATGTTGTCGAAGTCTCCAGAGGATATTGGACCATCTGATTCTGCTTCAAACGATCCACTCACCAGTTTTTCGATTAGATCGAATGCAGTTAAGACAAATGCAGATGCTGGCGTGTCTATGGATTCATCAACACAATCACGACCTTCAAGCAACGTTGGGTGCGATCAAATGGATTTCTCCCTAACTAAAGGTATTAATGTTAGTGCTAGTCTTGATTCATGTGTATCAATTTCAACTAACCATAAAAAGGAGAAATCTAAAAAGGAT---AAAAGT------AGGAAACACTACCCAAAAATTGAAGCAGATTCCGACTCTGAAGATTACGTTTTGGATGATTCAGATAGTGATGACGGTAAATGTAAGAATTGTAAATATAAAAAGAAATATTTTGTATTAAGAATGAGGATGAAACAAGTCGCAATGCAATTGATAGAAGATTTG
>AEB79556
ATGTCTCTCAGCATTGACGTGACGAGTCTTCCCTCAATT---TCTTCTAGTATCTTTAAAAATGAATCGTCTTCTACAACGTCAACTCTTTCTGGAAAATCTATTGGTAGGAACGAACAGTATGTTTCATCAGATATCGAAGCATTCAATAAATACATGCTGTCGAAGTCTCCAGAGGATATTGGACCATCTGATTCTGCTTCAAACGATCCACTCACCAGTTTTTCGATTAGATCGAATGCAGTTAAGACAAATGCAGATGCTGGCGTGTCTATGGATTCATCAACACAATCACGACCTTCAAGCAACGTTGGGTGCGATCAAATGGATTTCTCCTTAACTAAAGGTATTAATGTTAGTGCTAGTCTTGATTCATGTGTATCAATTTCAACTAACCATAAAAAGGAGAAATCTAAAAAGGAT---AAAAGT------AGGAAACACTACCCAAGAATTGAAGCAGATTCTGACTCTGAAGATTATGTTTTGGATGATTCAGATAGTGATGACGGTAAATGTAAAAATTGCAAATACAAAAAGAAATATTTTGCACTAAGAATGAGGATGAAACAAGTCGCAATGCAATTGATAGAAGATTTG
>AEB79554
ATGTCTCTCAGCATTGACGTGACGAGTCTTCCCTCAATT---TCTTCTAGTATCTTTAAAAATGAATCATCTTCTACAACGTCAACTCTTTCTGGAAAATCTATTGGTAGGAACGAACAGTATGTTTCATCAGATATCGAAGCATTCAATAAATACATGCTGTCGAAGTCTCCAGAGGATATTGGACCATCTGATTCTGCTTCAAACGATCCACTCACCAGTTTTTCGATTAGATCGAATGCAGTTAAGACAAATGCAGATGCTGGCGTGTCTATGGATTCATCAACACAATCACGACCTTCAAGCAACGTTGGGTGCGATCAAATGGATTTCTCCTTAACTAAAGGTATTAATGTTAGTGCTAGTCTTGATTCATGTGTATCAATTTCAACTAACCATAAAAAGGAGAAATCTAAAAAGGAT---AAAAGT------AGGAAACACTACCCAAGAATTGAAGCAGATTCTGACTCTGAAGATTATGTTTTGGATGATTCAGATAGTGATGACGGTAAATGTAAAAATTGCAAATACAAAAAGAAATATTTTGCACTAAGAATGAGGATGAAACAAGTCGCAATGCAATTGATAGAAGATTTG
>AFJ00136
ATGTCTCTCAGCATTGACGTAACAAGTCTTCCCTCAATT---TCTTCTAGTATCTTTAAAAATGAATCGTCTTCTACAACGTCAACTCTTTCTGGAAAATCTATTGGTAGGAGTGAACAGTACATTTCACCAGATGCAGAAGCATTCAATAAATACATGTTGTCGAAGTCTCCAGAGGATATTGGACCATCTGATTCTGCTTCAAACGATCCACTCACCAGCTTTTCGATTAGATCGAATGCAGTTAAGACAAATGCAGACGCTGGCGTGTCTATGGATTCATCGACGCAATCACGACCTTCAAGCAACGTTGGATGCGATCAATTGGATTTCTCCTTAACTAAAGGTATTAATGTTAGTGCTAATCTTGATTCATGTATATCAATTTCAACTGATCATAAGAAGGAGAAATCCAAGAAAGAT---AAAAGT------AGGAAACACTACCCAAGAATTGAAGCAGATTCTGATTCTGAAGATTATGTTTTGGATGATTCAGATAGTGATGACGGTAAATGTAAGAATTGTAAATACAAGAAAAAATATTTCGCACTAAGAATGAGGATGAAGCGAGTCGCAATGCAATTGATCGAAGATTTG
>ADK46736
ATGTCTCTCAGCATTGACGTAACAAGTCTTCCCTCAATT---TCTTCTAGTATTTTTAAAAATGAATCGTCTTCTACAACGTCAACTCTTTCTGGAAAATCTATTGGTAGGAGTGAACAGTACATTTCACCAGATGCAGAAGCATTCAATAAGTACATGTTGTCGAAGTCTCCAGAGGATATTGGACCATCTGATTCTGCTTCAAACGATCCACTCACCAGCTTTTCGATTAGATCGAATGCAGTTAAGACAAATGCAGACGCTGGCGTGTCTATGGATTCATCGACACAATCACGACCTTCAAGCAACGTTGGATGCGATCAATTGGATTTCTCCTTGACCAAAGGTATTAATGTTAGTGCTAATCTTGATTCATGTATATCAATTTCAACTGATCATAAGAAGGAGAAATCCAAGAAAGAT---AAAAGT------AGGAAACACTACCCGAGAATTGAAGCAGATTCTGATTCTGAAGATTATGTTTTGGATGATTCAGATAGTGATGACGGTAAATGTAAGAATTGTAAATATAAGAAAAAATATTTCGCACTAAGAATGAGGATGAAGCGAGTCGCAATGCAATTGATCGAAGATTTG
>AGH16265
ATGTCTCTCAGCATTGACGTGACGAGTCTTCCCTCAATT---TCTTCTAGTATCTTTAAAAATGAATCGTCTTCTACAACGTCAACTCTTTCTGGAAAATCTATTGGTAGGAACGAACAGTATGTTTCATCAGATATCGAAGCATTCAATAAATACATGCTGTCGAAGTCTCCAGAGGATATTGGACCATCTGATTCTGCTTCAAACGATCCACTCACCAGTTTTTCGATTAGATCGAATGCAGTTAAGACAAATGCAGATGCTGGCGTGTCTATGGATTCATCAACACAATCACGACCTTCAAGCAACGTTGGGTGCGATCAAATGGATTTCTCCTTAACTAAAGGTATTAATGTTAGTGCTAGTCTTGATTCATGTGTATCAATTTCAACTRACCATAAAAAGGAGAAATCTAAAAAGGAT---AAAAGT------AGGAAACACTACCCAAGAATTGAAGCAGATTCTGACTCTGAAGATTATGTTTTGGATGATTCAGATAGTGATGACGGTAAATGTAAAAATTGCAAATACAAAAAGAAATATTTTGCACTAAGAATGAGGATGAAACAAGTCGCAATGCAATTGATAGAAGATTTG
>ADK46732
ATGTCTCTCAGCATTGACGTAACAAGTCTTCCCTCAATT---TCTTCTAGTATTTTTAAAAATGAATCGTCTTCTACAACGTCAACTCTTTCTGGAAAATCTATTGGTAGGAGTGAACAGTACATTTCACCAGATGCAGAAGCATTCAATAAGTACATGTTGTCGAAGTCTCCAGAGGATATTGGACCATCTGATTCTGCTTCAAACGATCCACTCACCAGCTTTTCGATTAGATCGAATGCAGTTAAGACAAATGCAGACGCTGGCGTGTCTATGGATTCATCGACACAATCACGACCTTCAAGCAACGTTGGATGCGATCAATTGGATTTCTCCTTGACCAAAGGTATTAATGTTAGTGCTAATCTTGATTCATGTATATCAATTTCAACTGATCATAAGAAGGAGAAATCCAAGAAAGAT---AAAAGT------AGGAAACACTACCCGAGAATTGAAGCAGATTCTGATTCTGAAGATTATGTTTTGGATGATTCAGATAGTGATGACGGTAAATGTAAGAATTGTAAATATAAGAAAAAATATTTCGCACTAAGAATGAGGATGAAGCGAGTCGCAATGCAATTGATCGAAGATTTG
>ADK46730
ATGTCTCTCAGCATTGACGTAACAAGTCTTCCCTCAATT---TCTTCTAGTATTTTTAAAAATGAATCGTCTTCTACAACGTCAACTCTTTCTGGAAAATCTATTGGTAGGAGTGAACAGTACATTTCACCAGATGCAGAAGCATTCAATAAGTACATGTTGTCGAAGTCTCCAGAGGATATTGGACCATCTGATTCTGCTTCAAACGATCCACTCACCAGCTTTTCGATTAGATCGAATGCAGTTAAGACAAATGCAGACGCTGGCGTGTCTATGGATTCATCGACACAATCACGACCTTCAAGCAACGTTGGATGCGATCAATTGGATTTCTCCTTGACCAAAGGTATTAATGTTAGTGCTAATCTTGATTCATGTATATCAATTTCAACTGATCATAAGAAGGAGAAATCCAAGAAAGAT---AAAAGT------AGGAAACACTACCCGAGAATTGAAGCAGATTCTGATTCTGAAGATTATGTTTTGGATGATTCAGATAGTGATGACGGTAAATGTAAGAATTGTAAATATAAGAAAAAATATTTCGCACTAAGAATGAGGATGAAGCGAGTCGCAATGCAATTGATCGAAGATTTG
>AFX60289
ATGTCTCTCAGCATTGACGTAACAAGTCTTCCCTCAATT---TCTTCTAGTATCTTTAAAAATGAATCGTCTTCTACAACGTCAACTCTTTCTGGAAAATCTATTGGTAGGAGTGAACAGTATATTTCACCAGATGCAGAAGCATTCAATAAATACATGTTGTCGAAGTCTCCAGAGGATATTGGACCATCTGATTCTGCTTCAAACGATCCACTCACCAGCTTTTCGATTAGATCGAATGCAGTTAAGACAAATGCAGACGCTGGCGTGTCTATGGATTCATCGACGCAATCACGACCTTCAAGTAACGTTGGGTGCGATCAATTGGATTTCTCCTTAACTAAAGGTATTAATGTTAGTGCTAATCTTGATTCATGTATATCAATTTCAACTGATCATAAGAAGGAGAAATCCAAAAAAGAT---AAAAGT------AGGAAACACTACCCGAGAATTGAAGCAGATTCTGATTCTGAAGACTATGTTTTGGATGATTCAGATAGTGATGACGGTAAATGCAAAAATTGTAAATATAAGAAAAAATATTTCGCACTAAGAATGAGGATGAAGCGAGTCGCAATGCAATTGATCGAAGATTTG
>ADK46738
ATGTCTCTCAGCATTGACGTAACAAGTCTTCCCTCAATT---TCTTCTAGTATCTTTAAAAATGAATCGTCTTCTACAACGTCAACTCTTTCTGGAAAATCTATTGGTAGGAGTGAACAGTACATTTCACCGGATGCAGAAGCATTCAATAAGTACATGTTGTCGAAGTCTCCAGAGGATATTGGACCATCTGATTCTGCTTCAAACGATCCACTCACCAGCTTTTCGATTAGATCGAATGCAGTTAAGACAAATGCAGACGCTGGCGTGTCTATGGATTCATCGACACAATCACGACCTTCAAGCAACGTTGGATGCGATCAATTGGATTTCTCCTTGACCAAAGGTATTAACGTTAGTGCTAATCTTGATTCATGTATATCAATTTCAACTGATCATAAGAAGGAGAAATCCAAGAAAGAT---AAAAGT------AGGAAACACTACCCGAGAATTGAAGCAGATTCTGATTCTGAAGATTATGTTTTGGATGATTCAGATAGTGATGACGGTAAATGTAAGAATTGTAAATATAAGAAAAAGTATTTCGCACTAAGAATGAGGATGAAGCGAGTCGCAATGCAATTGATCGAAGATTTG
>AGE98883
ATGTCTCTCAGCATTGACGTGACGAGTCTTCCCTCAATT---TCTTCTAGCATCTTTAAAAATGAATCGTTTTCTACAACGTCAACTCTTTCTGGAAAATCTATTGGTAGGAACGAACAGTATGTTTCATCAGATATCGAAGCATTCAATAAATACATGTTGTCGAAGTCTCCAGAGGATATTGGACCATCTGATTCTGCTTCAAACGATCCACTCACCAGTTTTTCGATTAGATCGAATGCAGTTAAGACAAATGCAGATGCTGGCGTGTCTATGGATTCATCAACACAATCACGACCTTCAAGCAACGTTGGGTGCGATCAAATGGATTTCTCCTTAACTAAAGGTATTAATGTTAGTGCTAGTCTTGATTCATGTGTATCAATTTCAACTAATCATAAGAAGGAGAAATCTAAAAAAGAT---AAAAGT------AGGAAACACTACCCAAGAATTGAAGCAGATTCTGACTCTGAAGATTATGTTTTGGATGATTCAGATAGTGATGACGGTAAATGTAAGAATTGTAAATATAAAAAGAAATATTTTGCACTAAGAATGAGGATGAAACAAGTCGCAATGCAATTGATAGAAGATTTG
>AGF86155
ATGTCTCTCAGTATTGACGTGACGAGTCTTCCTTCTATT---TCTTCTAGTATTTATAAAAATGAATCATCTTCAACAACGTCAACTCTTTCTGGAAAATCTATTGGTAGGAGTGAACACTATGTTTCACCAGATGCAGAAGCGTTCAGTAAATATATGCTGTCAAAGTCTCCAGAAGATATTGGACCATCTGATTCTGCTTCAAACGATCCACTCACCAGCTTCTCGATTAGATCGAATGCAGTTAAGACAAACGCAGACGCTGGCGTGTCTATGGATTCATCAGCACAATCACGACCATCAAGCAATGTTGGGTGCGATCAAATGGATTTCTCCTTTAATAAAGGAATAAAAGTAAATGCCAATCTGGATTCATTAATATCAGTATCGACAAATTCAAGAAAGGAGAAATCCAAAAGTGATCATAAAAGT------AGGAAACACTACCCTAAAATTGAAGCAGAATCTGATTCAGATGACTTTGTACTCGATGATTCGGACAGTGATGATGGTAAATGTAAAAATTGTAAATATAAAAGGAAGTATTTCGCACTAAGAATGAGAATGAAACAAGTTGCTATGCAATTGATCGAAGATTTG
>AEK69616
ATGTCTCTCAGCATTGACGTAACAAGTCTTCCCTCAATT---TCTTCTAGTATCTTTAAAAATGAATCGTCTTCTACAACGTCAACTCTTTCTGGAAAATCTATTGGTAGGAGTGAACAGTACATTTCACCAGATGCAGAAGCATTCAATAAATACATGTTGTCGAAGTCTCCAGAGGATATTGGACCATCTGATTCTGCTTCAAACGATCCACTCACCAGCTTTTCGATTAGATCGAATGCAGTTAAGACAAATGCAGACGCTGGCGTGTCTATGGATTCATCGACGCAATCACGACCTTCAAGCAACGTTGGGTGCGATCAATTGGATTTCTCCTTAACTAAAGGTATTAATGTTAATGCTAATCTTGATTCATGTATATCAATTTCAACTGATCATAAGAAGGAGAAATCCAAGAAAGAT---AAAAGT------AGGAAACACTACCCGAGAATTGAAGCAGATTCTGATTCTGAAGATTATGTTTTGGATGATTCAGATAGTGATGACGGTAAATGTAAAAATTGTAAATATAAGAAAAAATATTTCGCATTAAGAATGAGGATGAAGCGAGTCGCAATGCAATTGATCGAGGATTTG
>AEL20310
ATGTCTCTCAGCATTGACGTAACGAGTCTTCCCTCAATT---TCTTCTAGTATCTTTAAAAATGAATCGTCTTCTACAACGTCAACTCTTTCTGGAAAATCTATTGGTAGGAGTGAACAGTACGTTTCACCAGATGCAGAAGCATTCAATAAATACATGTTGTCGAAGTCTCCAGAGGATATTGGACCATCTGATTCTGCTTCAAACGATCCACTCACCAGCTTTTCGATTAGATCGAATGCAGTTAAGACAAATGCAGACGCTGGCGTGTCTATGGATTCATCGACGCAATCACGACCTTCAAGCAACGTTGGGTGCGATCAAGTGGATTTCTCCCTGACTAAAGGTATTAATGTTAGTACTAATCTTGATTCATGTATATCAATCTCAACTGACCATAAGAAGGAGAAATCCAAGAAAGAT---AAAAGT------AGGAAACACTACCCGAGAATTGAAGCAGATTCTGATTCTGAAGATTACGTTTTAGATGATTCAGATAGTGATGACGGTAAATGTAAGAATTGTAAATATAAGAAAAAGTATTTCGCACTGAGAATGAGGATGAAGCAAGTCGCAATGCAATTGATCGAAGATTTG
>ACZ51840
ATGTCTCTCAGCATTGACGTGACGAGTCTTCCCTCAATT---TCTTCTAGCATTTTTAAAAATGAATCGTCTTCTACAACGTCAACTCTTTCTGGAAAATCTATTGGTAGGAACGAACAGTATGTTTCACCAGATATCGATGCGTTCAATAAATACATGTTGTCGAAGTCTCCAGAGGATATTGGACCATCTGATTCTGCTTCAAACGATCCACTCACCAGCTTTTCGATTAGATCGAATGCAGTTAAGACAAATGCAGATGCTGGCGTGTCTATGGATTCATCAACACAATCACGACCTTCAAGCAACGTTGGGTGCGATCAAATGGATTTCTCCTTAACTAAAGGTATTAATGTTAGTGCTAGTCTTGATTCATGTGTATCAATTTCAACTAATCAAAAAAAGGAGAAATCTAAGAAGGAT---AAAAGT------AGGAAACACTACCCAAGAATTGAAGCAGATTCTGACTCTGAGGATTACGTTTTGGATGATTCAGATAGTGATGACGGCAAATGTAAGAATTGTAAATATAAAAAGAAATATTTTGCATTAAGAATGAGGATGAAACAAGTCGCAATGCAATTGATAGAAGATTTG
>AGE99075
ATGTCTCTCAGCATTGACGTGACGAGTCTTCCCTCAATT---TCTTCTAGTATCTTTAAAAATGAATCGTCTTCTACAACGTCAACTCTTTCTGGAAAATCTATTGGTAGGAACGAACAGTATGTTTCATCAGATATCGAAGCATTCAATAAATACATGTTGTCGAAGTCTCCAGAGGATATTGGACCATCTGATTCTGCTTCAAACGATCCACTCACCAGTTTTTCGATTAGATCGAATGCAGTTAAGACAAATGCAGATGCTGGCGTGTCTATGGATTCATCAACACAATCACGACCTTCAAGCAACGTTGGGTGCGATCAAATGGATTTCTCCTTAACTAAAGGTATTAATGTTAGTGCTAGTCTTGATTCATGTGTATCAATTTCAACTAACCATAAAAAGGAGAAATCTAAAAAGGAT---AAAAGT------AGGAAACACTACCCAAGAATTGAAGCAGATTCTGACTCTGAAGATTACGTTTTGGATGATTCAGATAGTGATGACGGTAAATGTAAGAATTGTAAATATAAAAAGAAATATTTTGCACTAAGAATGAGGATGAAACAAGTCGCAATGCAATTGATAGAAGATTTG
>ACZ51923
ATGTCTCTCAGCATTGACGTGACGAGTCTTCCCTCAATT---TCTTCTAGCATCTTTAAAAATGAATCGTCTTCTACAACGTCAACTCTTTCTGGAAAATCTATTGGTAGGAACGAACAGTATGTTTCATCAGATATCGAAGCATTCAATAAATACATGTTGTCGAAGTCTCCAGAGGATATTGGACCATCTGATTCTGCTTCAAACGATCCACTCACCAGTTTTTCGATTAGATCGAATGCAGTTAAGACAAATGCAGATGCTGGCGTGTCTATGGATTCATCAACACAATCACGACCTTCAAGCAACGTTGGGTGCGATCAAATGGATTTCTCCTTAACTAAAGGTATTAATGTTAGTGCTAGTCTTGATTCATGTGTATCAATTTCAACTAATCACAAAAAGGAGAAATCTAAAAAGGAT---AAAAGT------AGGAAACACTACCCAAGAATTGAAGCAGATTCTGACTCTGAAGATTACATTTTGGATGATTCAGATAGTGATGACGGTAAATGTAAGAATTGTAAATATAAAAAGAAATATTTTGCACTAAGAATGAGGATGAAACAAGTCGCAATGCAATTGATAGAAGATTTG
>AFR23360
ATGTCTCTCAGTATTGACGTGACAAGTCTTCCCTCAATT---TCTTCTAGTATTTATAAACATGAATCGTCTTCAACAACGTCAACTATTTCTGGAAAATCTATTGGTAGGAGTGAACAGTACATTTCACCAGATGCAGAGGCTTTTAATAAATACATGTTGTCGAAGTCTCCAGAGGATATTGGACCATCTGATTCTGCATCAAACGATCCACTCACCAGCTTTTCGATTAGATCGAATGCAGTTAAGACAAATGCAGATGCTGGCGTGTCTATGGATTCATCAACACAATCACGACCATCAAGTGATGTTGGATGCGATCAAATGGATTTCTCCTTGAATAGAGGTATAAAAATTGATGCTGCAGTGGATTCTTCAATATCAATATCTACTAAACCTAAAAAAGAGAAATCCAAACAAGAAAGTAAGAGT------AGAAAATACTATCCAAAAATTGAGGCAGAATCAGATTCTGATGATTATGTATTAGATGATTCAGATAGTGATGATGGTAAATGTAAAAATTGTAAATATAAAAAGAAATATTTCGCACTTCGATTAAGGATGAAACACGTTGCAATGCAATTAATTGAAGATCTG
>AEB79564
ATGTCTCTCAGCATTGACGTGACGAGTCTTCCCTCAATT---TCTTCTAGTATCTTTAAAAATGAATCGTCTTCTACAACGTCAACTCTTTCTGGAAAATCTATTGGTAGGAACGAACAGTATGTTTCATCAGATATCGAAGCATTCAATAAATACATGCTGTCGAAGTCTCCAGAGGATATTGGACCATCTGATTCTGCTTCAAACGATCCACTCACCAGTTTTTCGATTAGATCGAATGCAGTTAAGACAAATGCAGATGCTGGCGTGTCTATGGATTCATCAACACAATCACGACCTTCAAGCAACGTTGGGTGCGATCAAATGGATTTCTCCTTAACTAAAGGTATTAATGTTAGTGCTAGTCTTGATTCATGTGTATCAATTTCAACTAACCATAAAAAGGAGAAATCTAAAAAGGAT---AAAAGT------AGGAAACACTACCCAAGAATTGAAGCAGATTCTGACTCTGAAGATTATGTTTTGGATGATTCAGATAGTGATGACGGTAAATGTAAAAATTGCAAATACAAAAAGAAATATTTTGCACTAAGAATGAGGATGAAACAAGTCGCAATGCAATTGATAGAAGATTTG
>AFJ68274
ATGTCTCTCAGCATTGACGTGACAAGTCTTCCCTCAATT---TCTTCTAGTATCTTTAAAAATGAATCGTCTTCTACAACGTCAACTCTTTCTGGAAAATCTATTGGTAGGAACGAACAGTATGTTTCATCAGATATCGAAGCATTCAATAAATACATGTTGTCGAAGTCTCCAGAGGATATTGGACCATCTGATTCTGCTTCAAACGATCCACTCACCAGTTTTTCGATTAGATCGAATGCAGTTAAGACAAATGCAGATGCTGGCGTGTCTATGGATTCATCAACACAATCACGACCTTCAAGCAACGTTGGGTGCGATCAAATGGATTTCTCCTTAACTAAAGGTATAAATGTTAGTGCTAGTCTTGATTCATGTGTATCAATTTCAACTAACCATAAAAAGGAGAAATCTAAAAAGGAT---AAAAGT------AGGAAACACTACCCAAGAATTGAAGCAGATTCTGACTCTGAAGATTACGTTTTGGATGATTCAGATAGTGATGACGGTAAATGTAAGAATTGTAAATATAAAAAGAAATATTTTGCACTAAGAATGAGGATGAAACAAGTCGCAATGCAATTGATAGAAGATTTG
>AFJ68407
ATGTCTCTCAGCATTGACGTAACAAGTCTTCCCTCAATT---TCTTCTAGTATCTTTAAAAATGAATCGTCTTCTACAACGTCAACTCTTTCTGGAAAATCTATTGGTAGGAGTGAACAGTACATTTCACCGGATGCAGAAGCATTCAATAAGTACATGTTGTCGAAGTCTCCAGAGGATATTGGACCATCTGATTCTGCTTCAAACGATCCACTCACCAGCTTTTCGATTAGATCGAATGCAGTTAAGACAAATGCAGACGCTGGCGTGTCTATGGATTCATCGACACAATCACGACCTTCAAGCAACGTTGGATGTGATCAATTGGATTTCTCCTTGACCAAAGGTATTAATGTTAGTGCTAATCTTGACTCATGTATATCAGTTTCAACTGATCATAAGAAGGAGAAATCCAAGAAAGAT---AAAAGT------AGGAAACACTACCCGAGAATTGAAGCAGATTCTGATTCTGAAGATTATGTTTTGGATGATTCAGATAGTGATGACGGTAAATGTAAGAATTGTAAATATAAGAAAAAGTATTTTGCTCTAAGAATGAGGATGAAGCGAGTCGCAATGCAATTGATCGAAGATTTG
>AGE98391
ATGTCTCTCAGCATTGACGTAACAAGTCTTCCCTCAATT---TCTTCTAGTATCTTTAAAAATGAATCGTCTTCTACAACGTCAACTCTTTCTGGAAAATCTATTGGTAGGAGTGAACAGTACATTTCACCAGATGCAGAAGCATTCAATAAATACATGTTGTCGAAGTCTCCAGAGGATATTGGACCATCTGATTCTGCTTCAAACGATCCACTCACCAGCTTTTCGATTAGATCGAATGCAGTTAAGACAAATGCAGACGCTGGCGTGTCTATGGATTCATCGACGCAATCACGACCTTCAAGTAACGTTGGGTGCGATCAATTGGATTTCTCCTTAACTAAAGGTATTAACGTTAGTGCTAATCTTGATTCATGTATATCAATTTCAACTGATCATAAGAAGGAGAAATCCAAGAAAGAT---AAAAGT------AGGAAACACTACCCGAGAATTGAAGCAGATTCTGATTCTGAAGATTATGTTTTGGATGATTCAGATAGTGATGACGGTAAATGTAAGAATTGTAAATATAAGAAAAAATATTTCGCACTAAGAATGAGGATGAAGCGAGTCGCAATGCAATTGATCGAGGATTTG
>ACZ51660
ATGTCTCTCAGCATTGACGTGACGAGTCTTCCCTCAATT---TCTTCTAGCATTTTTAAAAATGAATCGTCTTCTACAACGTCAACTCTTTCTGGAAAATCTATTGGTAGGAACGAACAGTATGTTTCACCAGATATCGATGCGTTCAATAAATACATGTTGTCGAAGTCTCCAGAGGATATTGGACCATCTGATTCTGCTTCAAACGATCCACTCACCAGCTTTTCGATTAGATCGAATGCAGTTAAGACAAATGCAGATGCTGGCGTGTCTATGGATTCATCAACACAATCACGACCTTCAAGCAACGTTGGGTGCGATCAAATGGATTTCTCCTTAACTAAATGTATTAATGTTAGTGCTAGTCTTGATTCATGTGTATCAATTTCAACTAATCAAAAAAAGGAGAAATCTAAGAAGGAT---AAAAGT------AGGAAACACTACCCAAGAATTGAAGCAGATTCTGACTCTGAGGATTACGTTTTGGATGATTCAGATAGTGATGACGGCAAATGTAAGAATTGTAAATATAAAAAGAAATATTTTGCATTAAGAATGAGGATGAAACAAGTCGCAATGCAATTGATAGAAGATTTG
>AGE46908
ATGTCTCTTAGTATTGACGTGACTAGTCTTCCTTCAATT---TCTTCTAGTGTTTATAAAAATGAATCGTTTGCAACAACGTCAACTATTTCTGGAAAATCTATTGGTAGGAGTGAACAGTACATTTCACCAGATGCAGAAGCTTTCAATAAGTACATGTTGTCAAAATCTCCAGAAGATATTGGACCTTCTGATTCTGCATCGAACGATCCACTCACCAGCTTTTCGATTAGATCGAATGCAGTTAAGACAAATGCAGACGCTGGCGTGTCTATGGATTCATCAGCACAATCACGACCATCTAGCGACATTGGATACGATCAAATGGATTTCTCCTTAAATAAAGGTATTAAAATTGATGCTACAATGGATTCTTCAATATCAATATCTACTACATCAAAAAAGGAGAAATCTAAACAAGAGAACAAAAATAAATATAAAAAATGTTATCCAAAAATTGAAGCAGAATCTGATTCTGATGAATACGTATTAGATGATTCAGATAGTGATGATGGAAAATGTAAAAATTGCAAGTATAAAAAGAAATATTTTGCACTTCGTTTAAGAATGAAACAAGTTGCAATGCAATTGATTAAAGATTTG
>AGE47304
ATGTCTCTTAGTATTGACGTGACTAGTCTTCCTTCAATT---TCTTCTAGTATTTATAAAAATGAATCGTTTTCAACAACGTCAACTATTTCTGGAAAATCTATTGGTAGGAGTGAACAGTACATTTCACCAGATGCAGAAGCTTTCAATAAGTACATGTTGTCAAAATCTCCAGAAGATATTGGACCTTCTGATTCTGCATCGAACGATCCACTCACCAGCTTTTCGATTAGATCGAATGCAGTTAAGACAAATGCAGATGCTGGCGTGTCTATGGATTCATCAGCACAATCACGACCATCTAGCGACATTGGATACGATCAAATGGATTTCTCCTTAAATAAAGGTATTAAAATTGATGCTACAATGGATTCTTCAATATCAATATCTACTACATCAAAGAAGGAGAAATCTAAACAAGAAAACAAAAATAAATATAAAAAATGTTATCCAAAAATTGAAGCAGAATCTGATTCTGATGAATACGTATTAGATGATTCAGATAGTGATGATGGAAAATGTAAAAATTGCAAGTATAAGAAGAAATATTTTGCACTTCGTTTAAGAATGAAACAAGTTGCAATGCAATTGATTAAAGATTTG
>AEK69610
ATGTCTCTCAGCATTGACGTAACAAGTCTTCCCTCAATT---TCTTCTAGTATCTTTAAAAATGAATCGTCTTCTACAACGTCAACTCTTTCTGGAAAATCTATTGGTAGGAGTGAACAGTACATTTCACCAGATACAGAAGCATTCAATAAATACATGTTGTCGAAGTCTCCAGAGGATATTGGACCATCTGATTCTGCTTCAAACGATCCACTCACCAGCTTTTCGATTAGATCGAATGCAGTTAAGACAAATGCAGACGCTGGCGTGTCTATGGATTCATCGACGCAATCACGACCTTCAAGCAACGTTGGGTGCGATCAATTGGATTTCTCCTTAACTAAAGGTATTAATGTTAGTGCTAATCTTGATTCATGTATATCAATTTCAACTGATCATAAGAAGGAGAAATCCAAGAAAGAT---AAAAGT------AGGAAACACTACCCGAGAATTGAAGCAGATTCTGATTCTGAAGATTATGTTTTGGATGATTCAGATAGTGATGACGGTAAATGTAAAAATTGTAAATATAAGAAAAAATATTTCGCACTAAGAATGAGGATGAAGCGAGTCGCAATGCAATTGATCGAAGATTTG
>ACZ51744
ATGTCTCTCAGCATTGACGTGACGAGTCTTCCCTCAATT---TCTTCTAGCATCTTTAAAAATGAATCGTTTTCTACAACGTCAACTCTTTCTGGAAAATCTATTGGTAGGAACGAACAGTATGTTTCATCAGATATCGAAGCATTCAATAAATACATGTTGTCGAAGTCTCCAGAGGATATTGGACCATCTGATTCTGCTTCAAACGATCCACTCACCAGTTTTTCGATTAGATCGAATGCAGTTAAGACAAATGCAGATGCTGGCGTGTCTATGGATTCATCAACACAATCACGACCTTCAAGCAACGTTGGGTGCGATCAAATGGATTTCTCCTTAACTAAAGGTATTAATGTTAGTGCTAGTCTTGATTCATGTGTATCAATTTCAACTAATCATAAAAAGGAGAAATCTAAAAAGGAT---AAAAAT------AAGAAACACTACCCAAGAATTGAAGCAGATTCTGACTCTGAAGATTACGTTTTGGATGATTCAGATAGTGATGACGGTAAATGTAAGAATTGTAAATATAAAAAGAAATATTTTGCACTGAGAATGAGGATGAAACAAGTCGCAATGCAATTGATAGAAGATTTG
>AGE47495
ATGTCTCTTAGTATTGACGTGACTAGTCTTCCTTCAATT---TCTTCTAGTGTTTATAAAAATGAATCGTTTTCAACAACGTCAACTATTTCTGGAAAATCTATTGGTAGGAGTGAACAGTACATTTCACCAGATGCAGAAGCTTTCAATAAGTACATGTTGTCAAAATCTCCAGAAGATATTGGACCTTCTGATTCTGCATCGAACGATCCACTCACCAGTTTTTCGATTAGATCGAATGCAGTTAAGACAAATGCAGATGCTGGCGTGTCTATGGATTCATCAGCACAATCACGACCATCTAGCGACATTGGATACGATCAAATGGATTTCTCCTTAAATAAAGGTATTAAAATTGATGCTACAATGGATTCCTCAATATCAATATCTACTACATCAAAGAAGGAGAAATCTAAACAAGAGAACAAAAATAAATATAAAAAATGTTATCCAAAAATTGAAGCAGAATCTGATTCTGATGAATACGTATTAGATGATTCAGATAATGATGATGGAAAATGTAAAAATTGCAAGTATAAAAAGAAATATTTTGCACTTCGTTTAAGAATGAAACAGGTTGCAATGCAATTGATTAAAGATTTG
>ADK46758
ATGTCTCTCAGCATTGACGTAACAAGTCTTCCCTCAATT---TCTTCTAGTATTTTTAAAAATGAATCGTCTTCTACAACGTCAACTCTTTCTGGAAAATCTATTGGTAGGAGTGAACAGTACATTTCACCAGATGCAGAAGCATTCAATAAGTACATGTTGTCGAAGTCTCCAGAGGATATTGGACCATCTGATTCTGCTTCAAACGATCCACTCACCAGCTTTTCGATTAGATCGAATGCAGTTAAGACAAATGCAGACGCTGGCGTGTCTATGGATTCATCGACACAATCACGACCTTCAAGCAACGTTGGATGCGATCAATTGGATTTCTCCTTGACCAAAGGTATTAATGTTAGTGCTAATCTTGATTCATGTATATCAATTTCAACTGATCATAAGAAGGAGAAATCCAAGAAAGAT---AAAAGT------AGGAAACACTACCCGAGAATTGAAGCAGATTCTGATTCTGAAGATTATGTTTTGGATGATTCAGATAGTGATGACGGTAAATGTAAGAATTGTAAATATAAGAAAAAATATTTCGCACTAAGAATGAGGATGAAGCGAGTCGCAATGCAATTGATCGAAGATTTG
>AFK27444
ATGTCTCTCAGCATTGACGTAACAAGTCTTCCCTCAATT---TCTTCTAGTATCTTTAAAAATGAATCGTCTTCTACAACGTCAACTCTTTCTGGAAAATCTATTGGTAGGAGTGAACAGTACATTTCACCAGATGCAGAAGCATTCAATAAGTACATGTTGTCGAAGTCTCCAGAGGATATTGGACCATCTGATTCTGCTTCAAACGATCCACTCACCAGCTTTTCGATTAGATCGAATGCAGTTAAGACAAATGCAGACGCTGGCGTGTCTATGGATTCATCGACACAATCACGACCTTCAAGCAACGTTGGATGCGATCAATTGGATTTCTCCTTGACCAAAGGTATTAATGTTAGTGCTAATCTTGATTCATGTATATCAATTACAACTGATCATAAGAAGGAGAAATCCAAGAAAGAT---AAAAGT------AGGAAACACTACCCGAGAATTGAAGCAGATTCTGATTCTGAAGATTATGTTTTGGATGATTCAGATAGTGATGACGGTAAATGTAAGAATTGTAAATATAAGAAAAAATATTTCGCACTAAGAATGAGGATGAAGCGAGTCGCAATGCAATTGATCGAAGATTTG
>AGE98613
ATGTCTCTCAGCATTGACGTAACAAGTCTTCCCTCAATT---TCTTCTAGTATCTTTAAAAATGAATCGTCTTCTACAACGTCAACTCTTTCTGGAAAATCTATTGGTAGGAGTGAACAGTACATTTCACCAGATGCAGAAGCATTCAATAAATACATGTTGTCGAAGTCTCCAGAGGATATTGGACCATCTGATTCTGCTTCAAACGATCCACTCACCAGCTTTTCGATTAGATCGAATGCAGTTAAGACAAATGCAGACGCTGGCGTGTCTATGGATTCATCGACGCAATCACGACCTTCAAGTAACGTTGGGTGCGATCAATTGGATTTCTCCTTAACTAAAGGTATTAACGTTAGTGCTAATCTTGATTCATGTATATCAATTTCAACTGATCATAAGAAGGAGAAATCCAAGAAAGAT---AAAAGT------AGGAAACACTACCCGAGAATTGAAGCAGATTCTGATTCTGAAGATTATGTTTTGGATGATTCAGATAGTGATGACGGTAAATGTAAGAATTGTAAATATAAGAAAAAATATTTCGCACTAAGAATGAGGATGAAGCGAGTCGCAATGCAATTGATCGAGGATTTG
>AFK27443
ATGTCTCTCAGCATTGACGTAACAAGTCTTCCCTCAATT---TCTTCTAGTATCTTTAAAAATGAATCGTCTTCTACAACGTCAACTCTTTCTGGAAAATCTATTGGTAGGAGTGAACAGTACATTTCACCAGATGCAGAAGCATTCAATAAGTACATGTTGTCGAAGTCTCCAGAGGATATTGGACCATCTGATTCTGCTTCAAACGATCCACTCACCAGCTTTTCGATTAGATCGAATGCAGTTAAGACAAATGCAGACGCTGGCGTGTCTATGGATTCATCGACACAATCACGACCTTCAAGCAACGTTGGATGCGATCAATTGGATTTCTCCTTGACCAAAGGTATTAATGTTAGTGCTAATCTTGATTCATGTATATCAATTACAACTGATCATAAGAAGGAGAAATCCAAGAAAGAT---AAAAGT------AGGAAACACTACCCGAGAATTGAAGCAGATTCTGATTCTGAAGATTATGTTTTGGATGATTCAGATAGTGATGACGGTAAATGTAAGAATTGTAAATATAAGAAAAAATATTTCGCACTAAGAATGAGGATGAAGCGAGTCGCAATGCAATTGATCGAAGATTTG
>ACZ51696
ATGTCTCTCAGCATTGACGTGACGAGTCTTCCCTCAATT---TCTTCTAGCATTTTTAAAAATGAATCGTCTTCTACAACGTCAACTCTTTCTGGAAAATCTATTGGTAGGAACGAACAGTATGTTTCACCAGATATCGATGCGTTCAATAAATACATGTTGTCGAAGTCTCCAGAGGATATTGGACCATCTGATTCTGCTTCAAACGATCCACTCACCAGCTTTTCGATTAGATCGAATGCAGTTAAGACAAATGCAGATGCTGGCGTGTCTATGGATTCATCAACACAATCACGACCTTCAAGCAACGTTGGGTGCGATCAAATGGATTTCTCCTTAACTAAAGGTATTAATGTTAGTGCTAGTCTTGATTCATGTGTATCAATTTCAACTAATCAAAAAAAGGAGAAATCTAAGAAGGAT---AAAAGT------AGGAAACACTACCCAAGAATTGAAGCAGATTCTGACTCTGAGGATTACGTTTTGGATGATTCAGATAGTGATGACGGCAAATGTAAGAATTGTAAATATAAAAAGAAATATTTTGCATTAAGAATGAGGATGAAACAAGTCGCAATGCAATTGATAGAAGATTTG
>ACZ52127
ATGTCTCTCAGCATTGACGTGACGAGTCTTCCCTCAATT---TCTTCTAGCATCTTTAAAAATGAATCGTCTTCTACAACGTCAACTCTTTCTGGAAAATCTATTGGTAGGAACGAACAGTATGTTTCATCAGATATCGAAGCATTCAATAAATACATGTTGTCGAAGTCTCCAGAGGATATTGGACCATCTGATTCTGCTTCAAACGATCCACTCACCAGTTTTTCGATTAGATCGAATGCAGTTAAGACAAATGCAGATGCTGGCGTGTCTATGGATTCATCAACACAATCACGACCTTCAAGCAACGTTGGGTGCGATCAAATGGATTTCTCCTTAACTAAAGGTATTAATGTTAGTGCTAGTCTTGATTCATGTGTATCAATTTCAACTAATCATAAAAAGGAGAAATCTAAAAAGGAT---AAAAAT------AAGAAACACTACCCAAGAATTGAAGCAGATTCTGACTCTGAAGATTACGTTTTGGATGATTCAGATAGTGATGACGGTAAATGTAAGAATTGTAAATATAAAAAGAAATATTTTGCACTGAGAATGAGGATGAAACAAGTCGCAATGCAATTGATAGAAGATTTG
>ACZ51804
ATGTCTCTCAGCATTGACGTGACGAGTCTTCCCTCAATT---TCCTCTAGTATCTTTAAAAATGAATCGTCTTCTACAACGTCAACTCTTTCTGGAAAATCTATTGGTAGGAACGAACAGTATGTTTCATCAGATATCGAAGCATTCAATAAATACATGTTGTCGAAGTCTCCAGAGGATATTGGACCATCTGATTCTGCTTCAAACGATCCACTCACCAGTTTTTCGATTAGATCGAATGCAGTTAAGACAAATGCAGATGCTGGCGTGTCTATGGATTCATCAACACAATCACGACCTTCAAGCAACGTTGGGTGCGATCAAATGGATTTCTCCTTAACTAAAGGTATTAATGTTAGTGCTAGTCTTGATTCATGTGTATCAATTTCAACTAATCATAAAAAGGAGAAATCTAAAAAGGAT---AGAAAT------AGGAAACACTACCCAAGAATTGAAGCAGATTCTGACTCTGAAGATTACGTTTTGGATGATTCAGATAGTGATGACGGTAAATGTAAGAATTGTAAATATAAAAAGAAATATTTTGCACTAAGAATGAGGATGAAACAAGTCGCAATGCAATTGATAGAAGATTTG
>AGE47399
ATGTCTCTTAGTATTGACGTGACTAGTCTTCCTTCAATT---TCTTCTAGTGTTTATAAAAATGAATCGTTTTCAACAACGTCAACTATTTCTGGAAAATCTATTGGTAGGAGTGAACAGTACATTTCACCAGATGCAGAAGCTTTCAATAAATACATGTTGTCAAAATCTCCAGAAGATATTGGACCTTCTGATTCTGCATCGAACGATCCACTCACCAGCTTTTCGATTAGATCGAATGCAGTTAAGACAAATGCAGATGCTGGCGTGTCTATGGATTCATCAGCACAATCACGACCATCTAGCGACATTGGATACGATCAAATGGATTTCTCCTTAAATAAAGGTATTAAAATTGATGCTACAATGGATTCCTCAATATCAATATCTACTACATCAAAGAAGGAGAAATCTAAGCAAGAGAACAAAAATAAATATAAAAAATGTTATCCAAAAATTGAAGCAGAATCTGATTCTGATGAATACGTATTAGATGATTCAGATAGTGATGATGGAAAATGTAAAAATTGTAAGTATAAAAAGAAATATTTTGCACTTCGTTTAAGAATGAAACAGGTTGCAATGCAATTGATTAAAGATTTG
>AGE46872
ATGTCTCTTAGTATTGACGTGACTAGTCTTCCTTCAATT---TCTTCTAGTGTTTATAAAAATGAATCGTTTTCAACAACGTCAACTATTTCTGGAAAATCTATTGGTAGGAGTGAACAGTACATTTCACCAGATGCAGAAGCTTTCAATAAGTACATGTTGTCAAAATCTCCAGAAGATATTGGACCTTCTGATTCTGCATCGAACGATCCACTCACCAGCTTTTCGATTAGATCGAATGCAGTTAAGACAAATGCAGATGCTGGCGTGTCTATGGATTCATCAGCACAATCACGACCATCTAGCGACATTGGATACGATCAAATGGATTTCTCCTTAAATAAAGGTATTAAAATTGATGCTACAATGGATTCTTCAATATCAATATCTACTACATCAAAGAAGGAGAAATCTAAACAAGAGAACAAAAATAAATATAAAAAATGTTATCCAAAAATTGAAGCAGAATCTGATTCTGATGAATACGTATTAGATGATTCAGATAGTGATGATGGAAAATGTAAAAATTGCAAGTATAAAAAGAAATATTTTGCACTTCGTTTAAGAATGAAACAAGTTGCAATGCAATTGATTAAAGATTTG
>AGE47016
ATGTCTCTTAGTATTGACGTGACTAGTCTTCCTTCGATT---TCTTCTAGCGTTTATAAAAATGAATCGTTTTCAACAACGTCAACTATTTCTGGAAAATCTATTGGTAGGAGTGAACAGTACATTTCACCAGATGCAGAAGCTTTCAATAAGTACATGTTGTCAAAATCTCCAGAAGATATTGGACCTTCTGATTCTGCATCGAACGATCCACTCACCAGCTTTTCGATTAGATCGAATGCAGTTAAGACAAATGCAGATGCTGGCGTGTCTATGGATTCATCAGCACAATCACGACCATCTAGCGACATTGGATACGATCAAATGGATTTCTCCTTAAATAAAGGTATTAAGATTGATGCTACAATGGATTCTTCAATATCAATATCTACTACATCAAAGAAGGAGAAATCTAAACAAGAGAACAAAAATAAATATAAAAAATGTTATCCAAAAATTGAAGCAGAATCTGATTCTGATGAATACGTATTAGATGATTCAGATAGTGATGATGGAAAATGTAAAAATTGTAAGTATAAAAAGAAATATTTTGCACTTCGTTTAAGAATGAAACAAGTCGCAATGCAATTGATTAAAGATTTG
>AGF85894
ATGTCTCTCAGTATTGACGTGACGAGTCTTCCTTCTATT---TCTTCTAGTATTTATAAAAATGAATCATCTTCAACAACGTCAACTCTTTCTGGAAAATCTATTGGTAGGAGTGAACACTATGTTTCACCGGATGCAGAAGCGTTCAGTAAATATATGCTGTCAAAGTCTCCAGAAGATATTGGACCATCTGATTCTGCTTCAAACGATCCACTCACCAGCTTCTCGATTAGATCGAATGCAGTTAAGACAAACGCAGACGCTGGCGTGTCTATGGATTCATCAGCACAATCACGACCATCAAGCAATGTTGGGTGCGATCAAATGGATTTCTCCTTTAATAAAGGAATAAAAGTAAATGCCAACCTGGATTCATTAATATCAGTATCGACAAATTCAAGAAAGGAGAAATCCAAAAGTGATCATAAAAGT------AGGAAACACTACCCTAAAATTGAAGCAGAATCTGATTCAGATGACTTTGTACTCGATGATTCGGACAGTGATGATGGTAAATGTAAAAATTGTAAATATAAAAGGAAGTATTTCGCACTAAGAATGAGAATGAAACAAGTTGCCATGCAATTGATCGAAGATTTG
>AGE99358
ATGTCTCTCAGCATTGACGTGACGAGTCTTCCCTCAATT---TCTTCTAGTATCTTTAAAAATGAATCGTCTTCTACAACGTCAACTCTTTCTGGAAAATCTATTGGTAGGAACGAACAGTATGTTTCATCAGATATCGAAGCATTCAATAAATACATGTTGTCGAAGTCTCCAGAGGATATTGGACCATCTGATTCTGCTTCAAACGATCCACTCACCAGTTTTTCGATTAGATCGAATGCAGTTAAGACAAATGCAGATGCTGGCGTGTCTATGGATTCATCAACACAATCACGACCTTCAAGCAACGTTGGGTGCGATCAAATGGATTTCTCCTTAACTAAAGGTATTAATGTTAGTGCTAGTCTTGATTCATGTGTATCAATTTCAACTAACCATAAAAAGGAGAAATCTAAAAAGGAT---AAAAGT------AGGAAACACTATCCAAGAATTGAAGCAGATTCTGACTCTGAAGATTACGTTTTGGATGATTCAGATAGTGATGACGGTAAATGTAAGAATTGTAAATATAAAAAGAAATATTTTGCACTAAGAATGAGAATGAAACAAGTCGCAATGCAATTGATAGAAGATTTG
>AGE99212
ATGTCTCTCAGCATTGACGTGACGAGTCTTCCCTCAATT---TCTTCTAGTATCTTTAAAAATGAATCGTCTTCTACAACGTCAACTCTTTCTGGAAAATCTATTGGTAGGAACGAACAGTATGTTTCATCAGATATCGAAGCATTCAATAAATACATGTTGTCGAAGTCTCCAGAGGATATTGGACCATCTGATTCTGCTTCAAACGATCCACTCACCAGTTTTTCGATTAGATCGAATGCAGTTAAGACAAATGCAGATGCTGGCGTGTCTATGGATTCATCAACACAATCACGACCTTCAAGCAACGTTGGGTGCGATCAAATGGATTTCTCCTTAACTAAAGGTATTAATGTTAGTGCTAGTCTTGATTCATGTGTATCAATTTCAACTAACCATAAAAAGGAGAAATCTAAAAAGGAT---AAAAGT------AGGAAACACTACCCAAGAATTGAAGCAGATTCTGACTATGAAGATTACGTTTTGGATGATTCAGATAGTGATGACGGTAAATGTAAGAATTGTAAATATAAAAAGAAATATTTTGCACTAAGAATGAGGATGAAACAAGTCGCAATGCAATTGATAGAAGATTTG
>AGE99564
ATGTCTCTCAGCATTGACGTGACGAGTCTTCCCTCAATT---TCTTCTAGCATCTTTAAAAATGAATCGTCTTCTACAACGTCAACTCTTTCTGGAAAATCTATTGGTAGGAACGAACAGTATGTTTCATCAGATATCGAAGCATTCAATAAATACATGCTGTCGAAGTCTCCAGAGGATATTGGACCATCTGATTCTGCTTCAAACGATCCACTCACCAGTTTTTCGATTAGATCGAATGCAGTTAAGACAAATGCAGATGCTGGCGTGTCTATGGATTCATCAACACAATCACGACCTTCAAGCAACGTTGGGTGCGATCAAATGGATTTCTCCTTAACTAAAGGTATTAATGTTAGTGCTAGTCTTGATTCATGTGTATCAATTTCAACTAATCATAAAAAGGAGAAATCTAAAAAGGAT---AAAAAT------AGGAAACACTACCCAAGAATTGAAGCAGATTCTGACTCTGAAGATTACGTTTTGGATGATTCAGATAGTGATGACGGTAAATGTAAGAATTGTAAATATAAAAAGAAATATTTTGCACTAAGAATGAGGATGAAACAAGTCGCAATGCAATTGATAGAAGATTTG
>AGE46992
ATGTCTCTTAGTATTGATGTGACTAGTCTTCCTTCAATT---TCTTCTAGTGTTTATAAAAATGAATCGTTTTCAACAACGTCAACTATTTCTGGAAAATCTATTGGTAGGAGTGAACAGTACATTTCACCAGATGCAGAAGCCTTCAATAAGTACATGTTGTCAAAATCTCCAGAAGATATTGGACCTTCTGATTCTGCATCGAACGATCCACTCACCAGCTTTTCGATTAGATCGAATGCAGTTAAGACAAATGCAGATGCTGGCGTGTCTATGGATTCATCAGCACAATCACGACCATCTAGCGACATTGGATACGATCAAATGGATTTCTCCTTAAATAAAGGTATTAAAATTGATGCTACAATGGATTCTTCAATATCAATATCTACCACATCAAAGAAGGAGAAATCTAAACAAGAGAACAAAAATAAATATAAAAAATGTTATCCAAAAATTGAAGCAGAATCTGATTCTGATGAATACGTATTAGATGATTCAGATAGTGATGATGGAAAATGTAAAAATTGCAAGTATAAAAAGAAATATTTTGCACTTCGTTTAAGAATGAAACAAGTTGCAATGCAATTGATTAAAGATTTG
>AGE99402
ATGTCTCTCAGCATTGACGTAACAAGTCTTCCCTCAATT---TCTTCTAGTATCTTTAAAAATGAATCGTCTTCTACAACGTCAACTCTTTCTGGAAAATCTATTGGTAGGAGTGAACAGTACATTTCACCAGATGCAGAAGCATTCAATAAATACATGTTGTCGAAGTCTCCAGAGGATATTGGACCATCTGATTCTGCTTCAAACGATCCACTCACCAGCTTTTCGATTAGATCGAATGCAGTTAAGACAAATGCAGACGCTGGCGTGTCTATGGATTCATCGACGCAATCACGACCTTCAAGTAACGTTGGGTGCGATCAATTGGATTTCTCCTTAACTAAAGGTATTAACGTTAGTGCTAATCTTGATTCATGTATATCAATTTCAACTGATCATAAGAAGGAGAAATCCAAGAAAGAT---AAAAGT------AGGAAACACTACCCGAGAATTGAAGCAGATTCTGATTCTGAAGATTATGTTTTGGATGATTCAGATAGTGATGACGGTAAATGTAAGAATTGTAAATATAAGAAAAAATATTTCGCACTAAGAATGAGGATGAAGCGAGTCGCAATGCAATTGATCGAGGATTTG
>AGE99404
ATGTCTCTCAGCATTGACGTGACGAGTCTTCCCTCAATT---TCTTCTAGTATCTTTAAAAATGAATCGTCTTCTACAACGTCAACTCTTTCTGGAAAATCTATTGGTAGGAACGAACAGTATGTTTCATCAGATATCGAAGCATTCAATAAATACATGTTGTCGAAGTCTCCAGAGGATATTGGACCATCTGATTCTGCTTCAAACGATCCACTCACCAGTTTTTCGATTAGATCGAATGCAGTTAAGACAAATGCAGATGCTGGCGTGTCTATGGATTCATCAACACAATCACGACCTTCAAGTAACGTTGGGTGCGATCAAATGGATTTCTCCTTAACTAAAGGTATTAATGTTAGTGCTAGTCTTGATTCATGTGTATCAATTTCAACTAACCATAAAAAGGAGAAATCTAAAAAGGAT---AAAAGT------AGGAAACACTACCCAAAAATTGAAGCAGATTCCGACTCTGAAGATTACGTTTTGGATGATTCAGATAGTGATGACGGTAAATGTAAGAATTGTAAATATAAAAAGAAATATTTTGCATTAAGAATGAGGATGAAACAAGTCGCAATGCAATTGATAGAAGATTTG
>AGE47377
ATGTCTCTTAGTATTGACGTGACTAGTCTTCCTTCAATT---TCTTCTAGTGTTTATAAAAATGAATCGTTTGCAACAACGTCAACTATTTCTGGAAAATCTATTGGTAGGAGTGAACAGTACATTTCACCAGATGCAGAAGCTTTCAATAAGTACATGTTGTCAAAATCTCCAGAAGATATTGGACCTTCTGATTCTGCATCGAACGATCCACTCACCAGCTTTTCGATTAGATCGAATGCAGTTAAGACAAATGCAGACGCTGGCGTGTCTATGGATTCATCAGCACAATCACGACCATCTAGCGACATTGGATACGATCAAATGGATTTCTCCTTAAATAAAGGTATTAAAATTGATGCTACAATGGATTCTTCAATATCAATATCTACTACATCAAAAAAGGAGAAATCTAAACAAGAGAACAAAAATAAATATAAAAAATGTTATCCAAAAATTGAAGCAGAATCTGATTCTGATGAATACGTATTAGATGATTCAGATAGTGATGATGGAAAATGTAAAAATTGCAAGTATAAAAAGAAATATTTTGCACTTCGTTTAAGAATGAAACAAGTTGCAATGCAATTGATTAAAGATTTG
>ACZ52067
ATGTCTCTCAGCATTGACGTGACGAGTCTTCCCTCAATT---TCTTCTAGTATCTTTAAAAATGAATCGTCTTCTACAACGTCAACTCTTTCTGGAAAATCTATTGGTAGGAACGAACAGTATGTTTCATCAGATATCGAAGCATTCAATAAATACATGTTGTCGAAGTCTCCAGAGGATATTGGACCATCTGATTCTGCTTCAAACGATCCACTCACCAGTTTTTCGATTAGATCGAATGCAGTTAAGACAAATGCAGATGCTGGCGTGTCTATGGATTCATCAACACAATCACGACCTTCAAGCAACGTTGGGTGCGATCAAATGGATTTCTCCTTAACTAAAGGTGTTAATGTTAGTGCTAGTCTTGATTCATGTGTATCAATTTCAACTAATCATAAAAAGGAGAAATCTAAAAAGGAT---AAAAAT------AGGAAACACTACCCAAGAATTGAAGCAGATTCTGACTCTGAGGATTATGTTTTAGATGATTCAGATAGTGATGACGGTAAATGTAGAAATTGCAAATATAAAAAGAAATATTTTGCACTAAGAATGAGGATGAAACAAGTCGCAATGCAATTGATAGAAGATTTG
>ACT67576
ATGTCTCTCAGCATTGACGTAACAAGTCTTCCCTCAATT---TCTTCTAGTATCTTTAAAAATGAATCGTCTTCTACAACGTCAACTCTTTCTGGAAAATCTATTGATAGGAGTGAACAGTACATTTCACCGGATGCAGAAGCATTCAATAAGTACATGTTGTCGAAGTCTCCAGAGGATATTGGACCATCTGATTCTGCTTCAAACGATCCACTCACCAGCTTTTCGATTAGATCGAATGCAGTTAAGACAAATGCAGACGCTGGCGTGTCTATGGATTCATCGACACAATCACGACCTTCAAGCAACGTTGGATGCGATCAATTGGATTTCTCCTTGACCAAAGGTATTAACGTTAGTGCTAATCTTGATTCATGTATATCAATTTCAACTGATCATAAGAAGGAGAAATCCAAGAAAGAT---AAAAGT------AGGAAACACTACCCGAGAATTGAAGCAGATTCTGATTCTGAAGATTATGTTTTGGATGATTCAGATAGTGATGACGGTAAATGTAAGAATTGTAAATATAAGAAAAAGTATTTCGCACTAAGAATGAGGATGAAGAGAGTCGCAATGCAATTGATTGAAGATTTG
>AGH68949
ATGTCTCTCAGCATTGACGTAACAAGTCTTCCCTCAATT---TCTTCTAGTATCTTTAAAAATGAATCGTCTTCTACAACGTCAACTCTTTCTGGAAAATCTATTGGTAGGAGTGAACAGTACATTTCACCAGATGCAGAAGCATTCAATAAATACATGTTGTCGAAATCTCCAGAGGATATTGGACCATCTGATTCTGCTTCAAACGATCCACTCACCAGCTTTTCGATTAGATCGAATGCAGTTAAGACAAATGCAGACGCTGGCGTGTCTATGGATTCATCGACGCAATCACGACCTTCAAGCAACGTTGGGTGCGATCAATTGGATTTCTCCTTAACTAAAGGTATTAATGTTAGTGCTAATCTTGATTCATGTATATCAATTTCAACTGATCATAAGAAGGAGAAATCCAATAAAGAT---AAAAGT------AGGAAACACTACCCGAGAATTGAAGCAGATTCTGATTCTGAAGATTATGTTTTGGATGATTCAGATAGTGATGACGGTAAATGTAAAAATTGTAAATATAAGAAAAAATATTTTGCACTAAGAATGAGGATGAAGCGAGTCGCAATGCAATTGATCGAAGATCTG
>ADK46764
ATGTCTCTCAGCATTGACGTGACAAGTCTTCCCTCAATT---TCTTCTAGTATCTTTAAAAATGAATCGTCTTCTACAACGTCAACTCTTTCTGGAAAATCTATTGGTAGGAACGAACAGTATGTTTCATCAGATATCGAAGCATTCAATAAATACATGTTGTCGAAGTCTCCAGAGGATATTGGACCATCTGATTCTGCTTCAAACGATCCACTCACCAGTTTTTCGATTAGATCGAATGCAGTTAAGACAAATGCAGATGCTGGCGTGTCTATGGATTCATCAACACAATCACGACCTTCAAGCAACGTTGGGTGCGATCAAATGGATTTCTCCTTAACTAAAGGTATAAATGTTAGTGCTAGTCTTGATTCATGTGTATCAATTTCAACCAACCATAAAAAGGAGAAATCTAAAAAGGAT---AAAAGT------AGGAAACACTACCCGAGAATTGAAGCAGATTCTGACTCTGAAGATTACGTTTTGGATGATTCAGATAGTGATGACGGTAAATGTAAGAATTGTAAATATAAAAAGAAATATTTTGCACTAAGAATGAGGATGAAACAAGTTGCAATGCAATTGATAGAAGATTTG
>ACY42662
ATGTCTCTCAGCATTGACGTAACGAGTCTTCCCTCAATT---TCTTCTAGTATCTTTAAAAATGAATCGTCTTCTACAACGTCAACTCTTTCTGGAAAATCTATTGGTAGGAGTGAACAGTACATTTCACCAGATGCAGAAGCGTTTAATAAATACATGTTGTCGAAGTCTCCAGAGGATATTGGACCATCTGATTCTGCTTCAAACGATCCACTCACCAGCTTTTCGATTAGATCGAATGCAGTTAAGACAAATGCAGACGCTGGCGTGTCTATGGATTCATCAACGCAATCACGACCTTCAAGCAACGTTGGGTGCGATCAAGTGGATTTCTCCTTAACTAAAGGCATTAATATTAACGCTAATCTTGATTCATGTATATCAATCTCAACTGATCATAAGAAGGAGAAATCCAAGAAAGAT---AAAAGT------AGGAAACACTACCCGAAAATTGAAGCAGATTCTGATTCTGAAGATTATGTTTTAGATGATTCAGATAGTGACGACGGTAAATGTAAGAATTGTAAATATAAGAAAAAGTATTTCGCACTAAGAATGAGGATGAAGCAAGTCGCAATGCAATTGATTGAAGATTTG
>AGE99322
ATGTCTCTCAGCATTGACGTGACGAGTCTTCCCTCAATT---TCTTCTAGTATCTTTAAAAATGAATCGTCTTCTACAACGTCAACTCTTTCTGGAAAATCTATTGGTAGGAACGAACAGTATGTTTCATCAGATATCGAAGCATTCAATAAATACATGTTGTCGAAGTCTCCAGAGGATATTGGACCATCTGATTCTGCTTCAAACGATCCACTCACCAGTTTTTCGATTAGATCGAATGCAGTTAAGACAAATGCAGATGCTGGCGTGTCTATGGATTCATCAACACAATCACGACCTTCAAGCAACGTTGGGTGCGATCAAATGGATTTCTCCTTAACTAAAGGTATTAATGTTAGTGCTAGTCTTGATTCATGTGTATCAATTTCAACTAACCATAAAAAGGAGAAATCTAAAAAGGAT---AAAAGT------AGGAAACACTACCCAAGAATTGAAGCAGATTCTGACTATGAAGATTACGTTTTGGATGATTCAGATAGTGATGACGGTAAATGTAAGAATTGTAAATATAAAAAGAAATATTTTGCACTAAGAATGAGGATGAAACAAGTCGCAATGCAATTGATAGAAGATTTG
>ACN18215
ATGTCTCTCAGTATTGACGTGACGAGTCTTCCTTCTATT---TCTTCCAGCATATATAAAAATGAATCATCTTCAACAACGTCAACTCTTTCTGGAAAATCTATTGGTAGGAGTGAACAATATATTTCACCAGATGCAGATGCGTTCAGTAAATATATGTTGTCAAAGTCTCCAGAGGATATTGGACCATCTGATTCTGCTTCAAACGATCCACTCACCAGCTTTTCGATTAGATCGAATGCAGTTAAGACAAATGCAGACGCTGGCGTGTCTATGGATTCATCAACACAATCACGACCATCGAGCAATGTTGGGTGCGATCAAGTGGATTTCTCCTTTAACAAAGGAATCAAGGTGAATGCAAACTTAGATTCATCAGTATCGATATCAACTAGTATAAAGAAGGAGAAATCCAAGAATGACCATAAAAGT------AGGAAACACTACCCTAAAATAGAAGCAGAATCTGATTCAGATGAATATGTACTTGACGATTCTGATAGTGATGATGGTAAATGCAAAAATTGTAAATATAAAAGGAAGTATTTCGCACTAAGAATAAGAATGAAACAAGTTGCTATGCAATTGATCGAAGATTTG
>AGE98367
ATGTCTCTCAGCATTGACGTAACAAGTCTTCCCTCAATT---TCTTCTAGTATCTTTAAAAATGAATCGTCTTCTACAACGTCAACTCTTTCTGGAAAATCTATTGGTAGGAGTGAACAGTACATTTCACCAGATGCAGAAGCATTCAATAAATACATGTTGTCGAAGTCTCCAGAGGATATTGGACCATCTGATTCTGCTTCAAACGATCCACTCACCAGCTTTTCGATTAGATCGAATGCAGTTAAGACAAATGCAGACGCTGGCGTGTCTATGGATTCATCGACGCAATCACGACCTTCAAGCAACGTTGGGTGCGATCAATTGGATTTCTCCTTAACTAAAGGTATTAATGTTAGTGCTAATCTTGATTCATGTATATCAATTTCAACTGATAATAAGAAGGAGAAATCCAAGAAAGAT---AAAAGT------AGGAAACACTACCCGAGAATTGAAGCAGATTCTGATTCTGAAGATTATGTTTTGGATGATTCAGATAGTGATGACGGTAAATGTAAGAATTGTAAATATAAGAAAAAATATTTCGCACTAAGAATGAGGATGAAGCGAGTCGCAATGCAATTGATCGAAGATTTG
>ACZ51552
ATGTCTCTCAGCATTGACGTGACGAGTCTTCCCTCAATT---TCTTCTAGCATCTTTAAAAATGAATCGTCTTCTACAACGTCAACTCTTTCTGGAAAATCTATTGGTAGGAACGAACAGTATGTTTCATCAGATATCGAAGCATTCAATAAATACATGTTGTCGAAGTCTCCAGAGGATATTGGACCATCTGATTCTGCTTCAAACGATCCACTCACCAGTTTTTCGATTAGATCGAATGCAGTTAAGACAAATGCAGATGCTGGCGTGTCTATGGATTCATCAACACAATCACGACCTTCAAGCAACGTTGGGTGCGATCAAATGGATTTCTCCTTAACTAAAGGTATTAATGTTAGTGCTAGTCTTGATTCATGTGTATCAATTTCAACTAATCATAAAAAGGAGAAATCTAAAAAGGAT---AAAAAT------AGGAAACACTACCCAAGAATTGAAGCAGATTCTGACTCTGAAGATTACGTTTTGGATGATTCAGATAGTGATGACGGTAAATGTAAGAATTGTAAATATAAAAAGAAATATTTTGCACTAAGAATGAGGATGAAACAAGTCGCAATGCAATTGATAGAAGATTTG
>AGE99286
ATGTCTCTCAGCATTGACGTGACGAGTCTTCCCTCAATT---TCTTCTAGTATCTTTAAAAATGAATCGTCTTCTACAACGTCAACTCTTTCTGGAAAATCTATTGGTAGGAACGAACAGTATGTTTCATCAGATATCGAAGCATTCAATAAATACATGTTGTCGAAGTCTCCAGAGGATATTGGACCATCTGATTCTGCTTCAAACGATCCACTCACCAGTTTTTCGATTAGATCGAATGCAGTTAAGACAAATGCAGATGCTGGCGTGTCTATGGATTCATCAACACAATCACGACCTTCAAGCAACGTTGGGTGCGATCAAATGGATTTCTCCTTAACTAAAGGTATTAATGTTAGTGCTAGTCTTGATTCATGTGTATCAATTTCAACTAACCATAAAAAGGAGAAATCTAAAAAGGAT---AAAAGT------AGGAAACACTACCCAAGAATTGAAGCAGATTCTGACTCTGAAGATTACGTTTTGGATGATTCAGATAGTGATGACGGTAAATGTAAGAATTGTAAATATAAAAAGAAATATTTTGCACTAAGAATGAGGATGAAACAAGTCGCAATGCAATTGATAGAAGATTTG
>AGE47136
ATGTCTCTTAGTATTGACGTGACTAGTCTTCCTTCAATT---TCTTCTAGTGTTTATAAAAATGAATCGTTTGCAACAACGTCAACTATTTCTGGAAAATCTATTGGTAGGAGTGAACAGTACATTTCACCAGATGCAGAAGCTTTCAATAAGTACATGTTGTCAAAATCTCCAGAAGATATTGGACCTTCTGATTCTGCATCGAACGATCCACTCACCAGCTTTTCGATTAGATCGAATGCAGTTAAGACAAATGCAGACGCTGGCGTGTCTATGGATTCATCAGCACAATCACGACCATCTAGCGACATTGGATACGATCAAATGGATTTCTCCTTAAATAAAGGTATTAAAATTGATGCTACAATGGATTCTTCAATATCAATATCTACTACATCAAAAAAGGAGAAATCTAAACAAGAGAACAAAAATAAATATAAAAAATGTTATCCAAAAATTGAAGCAGAATCTGATTCTGATGAATACGTATTAGATGATTCAGATAGTGATGATGGAAAATGTAAAAATTGCAAGTATAAAAAGAAATATTTTGCACTTCGTTTAAGAATGAAACAAGTTGCAATGCAATTGATTAAAGATTTG
>ACZ51935
ATGTCTCTCAGCATTGACGTAACAAGTCTTCCCTCAGTT---TCTTCTAGTATCTTTAAAAATGAATCGTCTTCTACAACGTCAACTCTTTCTGGAAAATCTATTGGTAGGAGTGAACAGTACATTTCACCAGATGCAGAAGCATTCAATAAATACATGTTGTCGAAGTCTCCAGAGGATATTGGACCATCTGATTCTGCTTCAAACGATCCACTCACCAGCTTTTCGATTAGATCGAATGCAGTTAAGACAAATGCAGACGCTGGCGTGTCTATGGATTCATCGACGCAATCACGACCTTCAAGCAACGTTGGGTGCGATCAATTGGATTTCTCCTTAACTAAAGGTATTAATGTTAGTGCTAATCTTGATTCATGCATATCAATTTCAACTGATAATAAGAAGGAGAAATCCAAGAAAGAT---AAAAGT------AGGAAACACTACCCGAGAATTGAAGCAGATTCTGATTCTGAAGATTATATTTTGGATGATTCAGATAGTGATGACGGTAAATGTAAGAATTGTAAATATAAGAAAAAATATTTCGCACTAAGAATGAGGATGAAGCGAGTCGCAATGCAATTGATCGAAGATTTG
>ADK46772
ATGTCTCTCAGCATTGACGTGACAAGTCTTCCCTCAATT---TCTTCTAGTATCTTTAAAAATGAATCGTCTTCTACAACGTCAACTCTTTCTGGAAAATCTATTGGTAGGAACGAACAGTATGTTTCATCAGATATCGAAGCATTCAATAAATACATGTTGTCGAAGTCTCCAGAGGATATTGGACCATCTGATTCTGCTTCAAACGATCCACTCACCAGTTTTTCGATTAGATCGAATGCAGTTAAGACAAATGCAGATGCTGGCGTGTCTATGGATTCATCAACACAATCACGACCTTCAAGCAACGTTGGGTGCGATCAAATGGATTTCTCCTTAACTAAAGGTATAAATGTTAGTGCTAGTCTTGATTCATGTGTATCAATTTCAACCAACCATAAAAAGGAGAAATCTAAAAAGGAT---AAAAGT------AGGAAACACTACCCAAGAATTGAAGCAGATTCTGACTCTGAAGATTACGTTTTGGATGATTCAGATAGTGATGACGGTAAATGTAAGAATTGTAAATATAAAAAGAAATATTTTGCACTAAGAATGAGGATGAAACAAGTCGCCATGCAATTGATAGAAGATTTG
>ADK46770
ATGTCTCTCAGCATTGACGTGACAAGTCTTCCCTCAATT---TCTTCTAGTATCTTTAAAAATGAATCGTCTTCTACAACGTCAACTCTTTCTGGAAAATCTATTGGTAGGAACGAACAGTATGTTTCATCAGATATCGAAGCATTCAATAAATACATGTTGTCGAAGTCTCCAGAGGATATTGGACCATCTGATTCTGCTTCAAACGATCCACTCACCAGTTTTTCGATTAGATCGAATGCAGTTAAGACAAATGCAGATGCTGGCGTGTCTATGGATTCATCAACACAATCACGACCTTCAAGCAACGTTGGGTGCGATCAAATGGATTTCTCCTTAACTAAAGGTATAAATGTTAGTGCTAGTCTTGATTCATGTGTATCAATTTCAACTAACCATAAAAAGGAGAAATCTAAAAAGGAT---AAAAGT------AGGAAACACTACCCAAGAATTGAAGCAGATTCTGACTCTGAAGATTACGTTTTGGATGATTCAGATAGTGATGACGGTAAATGTAAGAATTGTAAATATAAAAAGAAATATTTTGCACTAAGAATGAGGATGAAACAAGTCGCAATGCAATTGATAGAAGATTTG
>AGE45439
ATGTCTCTTAGTATTGACGTAACTAGTCTTCCTTCAATT---TCTTCTAGTGTTTATAAAAATGAATCGTTTTCAACAACGTCAACTATTTCTGGAAAATCTATTGGTAGGAGTGAACAGTACATTTCACCAGATGCAGAAGCTTTCAATAAGTACATGTTGTCAAAATCTCCAGAAGATATTGGACCTTCTGATTCTGCATCGAACGATCCACTCACCAGCTTTTCGATTAGATCGAATGCAGTTAAGACAAATGCAGATGCTGGCGTGTCTATGGATTCATCAGCACAATCACGACCATCTAGCGACATTGGATACGATCAAATGGATTTCTCCTTAAATAAAGGTATTAAAATTGATGCTACAATGGATTCTTCAATATCAATATCTACCACATCAAAGAAGGAGAAATCTAAACAAGAGAATAAAAATAAATATAAAAAATGTTATCCAAAAATTGAGGCAGAATCTGATTCTGATGAATACGTATTAGATGATTCAGATAGTGATGATGGAAAATGTAAAAATTGCAAGTATAAAACGAAATATTTTGCACTTCGTTTAAGAATGAAACAAGTTGCAATGCAATTGATTAAAGATTTG
>AFJ68431
ATGTCTCTCAGCATTGACGTAACAAGTCTTCCCTCAATT---TCTTCTAGTATCTTTAAAAATGAATCGTCTTCTACAACGTCAACTCTTTCTGGAAAATCTATTGGTAGGAGTGAACAGTACATTTCACCGGATGCAGAAGCATTCAATAAGTACATGTTGTCGAAGTCTCCAGAGGATATTGGACCATCTGATTCTGCTTCAAACGATCCACTCACCAGCTTTTCGATTAGATCGAATGCAGTTAAGACAAATGCAGACGCTGGCGTGTCTATGGATTCATCGACACAATCACGACCTTCAAGCAACGTTGGATGTGATCAATTGGATTTCTCCTTGACCAAAGGTATTAATGTTAGTGCTAATCTTGACTCATGTATATCAGTTTCAACTGATCATAAGAAGGAGAAATCCAAGAAAGAT---AAAAGT------AGGAAACACTACCCGAGAATTGAAGCAGATTCTGATTCTGAAGATTATGTTTTGGATGATTCAGATAGTGATGACGGTAAATGTAAGAATTGTAAATATAAGAAAAAGTATTTTGCTCTAAGAATGAGGATGAAGCGAGTCGCAATGCAATTGATCGAAGATTTG
>ADK46774
ATGTCTCTCAGCATTGACGTAACAAGTCTTCCCTCAATT---TCTTCTAGTATCTTTAAAAATGAATCGTCTTCTACAACGTCAACTCTTTCTGGAAAATCTATTGGTAGGAGTGAACAGTACATTTCACCAGATGCAGAAGCATTCAATAAATACATGTTGTCGAAGTCTCCAGAGGATATTGGACCATCTGATTCTGCTTCAAACGATCCACTCACCAGCTTTTCGATTAGATCGAATGCAGTTAAGACAAATGCAGACGCTGGCGTGTCTATGGATTCATCGACGCAATCACGACCTTCAAGTAACGTTGGGTGCGATCAATTGGATTTCTCCTTAACTAAAGGTATGAATGTTAGTGCTAATCTTGATTCATGTATATCAATTTCAACTGATCATAAGAAGGAGAAATCCAAGAAAGAT---AAAAGT------AGGAAACACTACCCGAGAATTGAAGCAGATTCTGATTCTGAAGATTATGTTTTGGATGATTCAGATAGTGATGACGGTAAATGTAAAAATTGTAAATATAAGAAAAAATATTTCGCACTAAGAATGAGGATGAAGCGAGTCGCAATGCAATTGATCGAGGATTTG
>AAT99003
ATGTCTCTCAGCATTGACGTAACAAGTCTTCCCTCAATT---TCTTCTAGTATCTTTAAAAATGAATCGTCTTCTACAACGTCAACTCTTTCTGGAAAATCTATTGGTAGGAGTGAACAGTACATTTCACCGGATGCAGAAGCATTCAATAAGTACATGTTGTCGAAGTCTCCAGAGGATATTGGACCATCTGATTCTGCTTCAAACGATCCACTCACCAGCTTTTCGATTAGATCGAATGCAGTTAAGACAAATGCAGACGCTGGCGTGTCTATGGATTCATCGACACAATCACGACCTTCAAGCAACGTTGGATGCGATCAATTGGATTTCTCCTTGACTAAAGGTATTAATGTTAGTGCTAATCTTGATTCATGTATATCAATTTCAACTGATCATAAGAAGGAGAAATCCAAGAAAGAT---AAAAGT------AGGAAACACTACCCGAGAATTGAAGCAGATTCTGATTCTGAAGATTATGTTTTGGATGATTCAGATAGTGATGACGGTAAATGTAAGAATTGTAAATATAAGAAAAAATATTTCGCACTAAGAATGAGGATGAAGCGAGTCGCAATGCAATTGATCGAAGATTTG
>AGB06174
ATGTCTCTCAGCATTGACGTAGCAAGTCTTCCCTCAATT---TCTTCTAGTATCTTTAAAAATGAATCGTCTTCTACAACGTCAACTCTTTCTGGAAAATCTATTGGTAGGAGTGAACAGTACATTTCACCAGATGCAGGAGCATTCAATAAATACATGTTGTCGAAGTCTCCAGAGGATATTGGACCGTCTGATTCTGCTTCAAACGATCCACTCACCAGCTTTTCGATTAGATCGAATGCAGTTAAAACAAATGCAGACGCTGGCGTGTCTATGGATTCATCGACGCAATCACGACCTTCAAGCAACGTTGGGTGCGATCAATTGGATTTCTCCTTAACTAAAGGTATTAATGTTAGTGCTAATCTTGATTCATGTATATCAATTTCAACTGATCATAAGAAGGAGAAATCCAAGAAAGAT---AAAAGT------AGGAAACACTACCCGAGAATTGAAGCAGATTCTGATTCTGAAGATTATGTTTTGGATGATTCAGATAGTGATGACGGTAAATGTAAGAATTGTAAATATAAGAAAAAATATTTCGCACTAAGAATGAGGATGAAGCGAGTCGCAATGCAATTGATCGAGGATTTG
>ADK46778
ATGTCTCTCAGCATTGACGTGACGAGTCTTCCCTCAATT---TCTTCTAGCATCTTTAAAAATGAATCGTCTTCTACAACGTCAACTCTTTCTGGAAAATCTATTGGTAGGAACGAACAGTATGTTTCATCAGATATCGAAGCATTCAATAAATACATGTTGTCGAAGTCTCCAGAGGATATTGGACCATCTGATTCTGCTTCAAACGATCCACTCACCAGTTTTTCGATTAGATCGAATGCAGTTAAGACAAATGCAGATGCTGGCGTGTCTATGGATTCATCAACACAATCACGACCTTCAAGCAACGTTGGGTGCGATCAAATGGATTTCTCCTTAACTAAAGGTATTAATGTTAGTGCTAGTCTTGATTCATGTGTATCAATTTCAACTAATCATAAAAAGGAGAAATCTAAAAAGGAT---AAAAAT------AGGAAACACTACCCAAGAATTGAAGCAGATTCTGACTCTGAAGATTACGTTTTGGATGATTCAGATAGTGATGACGGTAAATGTAAAAATTGTAAATATAAAAAGAAATATTTTGCACTAAGAATGAGGATGAAACAAGTCGCAATGCAATTGATAGAAGATTTG
>AGE98404
ATGTCTCTCAGCATTGACGTGACGAGTCTTCCCTCAATT---TCTTCTAGTATCTTTAAAAATGAATCGTCTTCTACAACGTCAACTCTTTCTGGAAAATCTATTGGTAGGAACGAACAGTATGTTTCATCAGATATCGAAGCATTCAATAAATACATGTTGTCGAAGTCTCCAGAGGATATTGGACCATCTGATTCTGCTTCAAACGATCCACTCACCAGTTTTTCGATTAGATCGAATGCAGTTAAGACAAATGCAGATGCTGGCGTGTCTATGGATTCATCAACACAATCACGACCTTCAAGCAACGTTGGGTGCGATCAAATGGATTTCTCCTTAACTAAAGGTATTAATGTTAGTGCTAGTCTTGATTCATGTGTATCAATTTCAACTAATCATAAAAAGGAGAAATCTAAAAAGGAT---AAAAAT------AGGAAACACTACCCAAGAATTGAAGCAGATTCTGACTCTGAGGATTACGTTTTAGATGATTCAGATAGTGATGACGGTAAATGTAAAAATTGCAAATATAAAAAGAAATATTTTGCACTAAGAATGAGGATGAAACAAGTCGCAATGCAATTGATAGAAGATTTG
>ACZ51540
ATGTCTCTCAGCATTGACGTGACGAGTCTTCCCTCAATT---TCTTCTAGCATCTTTAAAAATGAATCGTCTTCTACAACGTCAACTCTTTCTGGAAAATCTATTGGTAGGAACGAACAGTATGTTTCATCAGATATCGAAGCATTCAATAAATACATGTTGTCGAAGTCTCCAGAGGATATTGGACCATCTGATTCTGCTTCAAACGATCCACTCACCAGTTTTTCGATTAGATCGAATGCAGTTAAGACAAATGCAGATGCTGGCGTGTCTATGGATTCATCAACACAATCACGACCTTCAAGCAACGTTGGGTGCGATCAAATGGATTTCTCCTTAACTAAAGGTATTAATGTTAGTGCTAGTCTTGATTCATGTGTATCAATTTCAACTAATCATAAAAAGGAGAAATCTAAAAAGGAT---AAAAAT------AGGAAACACTACCCAAGAATTGAAGCAGATTCTGACTCTGAAGATTACGTTTTGGATGATTCAGATAGTGATGACGGTAAATGTAAGAATTGTAAATATAAAAAGAAATATTTTGCACTAAGAATGAGGATGAAACAAGTCGCAATGCAATTGATAGAAGATTTG
>CBJ23807
ATGTCTCTCAGTATTGACGTGACGAGTCTTCCTTCTATT---TCTTCTAGCATATATAAAAATGAATCATCTTCAACAACGTCAACTCTTTCTGGAAAATCTATTGGTAGGAGTGAACAATACATTTCACCAGATGCAGAAGCATTCAGTAAATATATGTTGTCAAAGTCTCCAGAAGATATTGGACCATCTGATTCTGCTTCAAACGATCCACTCACCAGCTTTTCGATTAGATCGAATGCAGTTAAGACAAATGCAGACGCTGGCGTGTCTATGGATTCATCAACACAATCACGACCATCAAGCAATGTTGGGTGCGATCAAGTGGATTTCTCCTTTAACAAAGGAATCAAAATGAATGCAAATTTAGATTCATCAATATCTATATCAACTAATTCAAAGAAGGAGAAATCCAAAAGCGACCATAAAAAT------AGGAAACACTACCCTAAAATAGAAGCAGAATCTGATTCAGATGATTACGTACTTGATGATTCTGACAGCGATGACGGTAAATGTAAAAATTGTAAATATAAAAGGAAGTATTTCGCACTAAGAATGAGAATGAAACAAGTTGCGATGCAGTTAATCGAAGATTTG
>AGE89679
ATGTCTCTCAGCATTGACGTAACCAGTCTTCCCTCAATT---TCTTCTAGTATCTTTAAAAATGAATCGTCTTCTACAACGTCAACTCTTTCTGGAAAATCTATTGGTAGGAGTGAACAGTACATTTCACCAGATGCAGAAGCATTCAATAAATACATGTTGTCGAAGTCTCCAGAGGATATTGGACCATCTGATTCTGCTTCAAACGATCCACTCACCAGCTTTTCGATTAGATCGAATGCAGTTAAGACAAATGCAGACGCTGGCGTGTCTATGGATTCATCGACGCAATCACGACCTTCAAGTAACGTTGGGTGCGATCAATTGGATTTCTCCTTAACTAAAGGTATTAATGTTAGTGCTAATCTTGATTCATGTATATCAATTTCAACTGATCATAAGAAGGAGAAATCCAAGAAAGAT---AAAAGT------AGGAAACACTACCCGAGAATTGAAGCAAATTCTGATTCTGAAGATTATGTTTTGGATGATTCAAATAGTGATGACGGTAAATGTAAAAATTGTAAATATAAGAAAAAATATTTCGCACTAAGAATGAGGATGAAGCGAGTCGCAATGCAATTGATCGAAGATTTG
>AGE99038
ATGTCTCTCAGCATTGACGTAACAAGTCTTCCCTCAATT---TCTTCTAGTATCTTTAAAAATGAATCGTCTTCTACAACGTCAACTCTTTCTGGAAAATCTATTGGTAGGAGTGAACAGTACATTTCACCAGATGCAGAAGCATTCAATAAATACATGTTGTCGAAGTCTCCAGAGGATATTGGACCATCTGATTCTGCTTCAAACGATCCACTCACCAGCTTTTCGATTAGATCGAATGCAGTTAAGACAAATGCAGACGCTGGCGTGTCTATGGATTCATCGACGCAATCACGACCTTCAAGTAACGTTGGGTGCGATCAATTGGATTTCTCCTTAACTAAAGGTATTAACGTTAGTGCTAATCTTGATTCATGTATATCAATTTCAACTGATCATAAGAAGGAGAAATCCAAGAAAGAT---AAAAGT------AGGAAACATTACCCGAGAATTGAAGCAGATTCTGATTCTGAAGATTATGTTTTGGATGATTCAGATAGTGATGACGGTAAATGTAAGAATTGTAAATATAAGAAAAAATATTTCGCACTAAGAATGAGGATGAAGCGAGTCGCAATGCAATTGATCGAGGATTTG
>ACZ52043
ATGTCTCTCAGCATTGACGTGACGAGTCTTCCCTCAATT---TCTTCTAGCATTTTTAAAAATGAATCGTCTTCTACAACGTCAACTCTTTCTGGAAAATCTATTGGTAGGAACGAACAGTATGTTTCACCAGATATCGATGCGTTCAATAAATACATGTTGTCGAAGTCTCCAGAGGATATTGGACCATCTGATTCTGCTTCAAACGATCCACTCACCAGCTTTTCGATTAGATCGAATGCAGTTAAGACAAATGCAGATGCTGGCGTGTCTATGGATTCATCAACACAATCACGACCTTCAAGCAACGTTGGGTGCGATCAAATGGATTTCTCCTTAACTAAAGGTATTAATGTTAGTGCTAGTCTTGATTCATGTGTATCAATTTCAACTAATCAAAAAAAGGAGAAATCTAAGAAGGAT---AAAAGT------AGGAAACACTACCCAAGAATTGAAGCAGATTCTGACTCTGAGGATTACGTTTTGGATGATTCAGATAGTGATGACGGCAAATGTAAGAATTGTAAATATAAAAAGAAATATTTTGCATTAAGAATGAGGATGAAACAAGTCGCAATGCAATTGATAGAAGATTTG
>AGE99589
ATGTCTCTCAGCATTGACGTAACAAGTCTTCCCTCAATT---TCTTCTAGTATCTTTAAAAATGAATCGTCTTCTACAACGTCAACTCTTTCTGGAAAATCTATTGGTAGGAGTGAACAGTACATTTCACCAGATGCAGAAGCATTCAATAAATACATGTTGTCGAAGTCTCCAGAGGATATTGGACCATCTGATTCTGCTTCAAACGATCCACTCACCAGCTTTTCGATTAGATCGAATGCAGTTAAGACAAATGCAGACGCTGGCGTGTCTATGGATTCATCGACGCAATCACGACCTTCAAGTAACGTTGGGTGCGATCAATTGGATTTCTCCTTAACTAAAGGTATTAACGTTAGTGCTAATCTTGATTCATGTATATCAATTTCAACTGATCATAAGAAGGAGAAATCCAAGAAAGAT---AAAAGT------AGGAAACACTACCCGAGAATTGAAGCAGATTCTGATTCTGAAGATTATGTTTTGGATGATTCAGATAGTGATGACGGTAAATGTAAGAATTGTAAATATAAGAAAAAATATTTCGCACTAAGAATGAGGATGAAGCGAGTCGCAATGCAATTGATCGAGGATTTG
>AGE10441
ATGTCTCTTAGTATTGACGTGACTAGTCTTCCTTCAATT---TCTTCTAGTGTTTATAAAAATGAATCGTTTTCAACAACGTCAACTATTTCTGGAAAATCTATTGGTAGGAGTGAACAGTACATTTCACCAGATGCAGAAGCTTTCAATAAGTACATGTTGTCAAAATCTCCAGAAGATATTGGACCTTCTGATTCTGCATCGAACGATCCACTCACCAGTTTTTCGATTAGATCGAATGCAGTTAAGACAAATGCAGATGCTGGCGTGTCTATGGATTCATCAGCACAATCACGACCATCTAGCGACATTGGATACGATCAAATGGATTTCTCCTTAAATAAAGGTATTAAAATTGATGCTACAATGGATTCTTCAATATCAATATCTACTACATCAAAGAAGGAGAAATCTAAACAAGAGAACAAAAATAAATATAAAAAATGTTATCCAAAAATTGAAGCAGAATCTGATTCTGATGAATACGTATTAGATGATTCAGATAGTGATGATGGAAAATGTAAAAATTGCAAGTATAAGAAGAAATATTTTGCACTTCGTTTAAGAATGAAACAAGTTGCAATGCAATTGATTAAAGATTTG
>AGE47459
ATGTCTCTTAGTATTGACGTGACTAGTCTTCCTTCGATT---TCTTCTAGCGTTTATAAAAATGAATCGTTTTCAACAACGTCAACTATTTCTGGAAAATCTATTGGTAGGAGTGAACAGTACATTTCACCAGATGCAGAAGCTTTCAATAAGTACATGTTGTCAAAATCTCCAGAAGATATTGGACCTTCTGATTCTGCATCGAACGATCCACTCACCAGCTTTTCGATTAGATCGAATGCAGTTAAGACAAATGCAGATGCTGGCGTGTCTATGGATTCATCAGCACAATCACGACCATCTAGCGACATTGGATACGATCAAATGGATTTCTCCTTAAATAAAGGTATTAAGATTGATGCTACAATGGATTCTTCAATATCAATATCTACTACATCAAAGAAGGAGAAATCTAAACAAGAGAACAAAAATAAATATAAAAAATGTTATCCAAAAATTGAAGCAGAATCTGATTCTGATGAATACGTATTAGATGATTCAGATAGTGATGATGGAAAATGTAAAAATTGTAAGTATAAAAAGAAATATTTTGCACTTCGTTTAAGAATGAAACAAGTCGCAATGCAATTGATTAAAGATTTG
>AGE98944
ATGTCTCTCAGCATTGACGTAACAAGTCTTCCCTCAATT---TCTTCTAGTATCTTTAAAAATGAATCGTCTTCTACAACGTCAACTCTTTCTGGAAAATCTATTGGTAGGAGTGAACAGTACATTTCACCAGATGCAGAAGCATTCAATAAATACATGTTGTCGAAGTCTCCAGAGGATATTGGACCATCTGATTCTGCTTCAAACGATCCACTCACCAGCTTTTCGATTAGATCGAATGCAGTTAAGACAAATGCAGACGCTGGCGTGTCTATGGATTCATCGACGCAATCACGACCTTCAAGTAACGTTGGGTGCGATCAATTGGATTTCTCCTTAACTAAAGGTATTAACGTTAGTGCTAATCTTGATTCATGTATATCAATTTCAACTGATCATAAGAAGGAGAAATCCAAGAAAGAT---AAAAGT------AGGAAACACTACCCGAGAATTGAAGCAGATTCTGATTCTGAAGATTATGTTTTGGATGATTCAGATAGTGATGACGGTAAATGTAAGAATTGTAAATATAAGAAAAAATATTTCGCACTAAGAATGAGGATGAAGCGAGTCGCAATGCAATTGATCGAGGATTTG
>AGE98820
ATGTCTCTCAGCATTGACGTGACGAGTCTTCCCTCAATT---TCTTCTAGTATCTTTAAAAATGAATCGTCTTCTACAACGTCAACTCTTTCTGGAAAATCTATTGGTAGGAACGAACAGTATGTTTCATCAGATATCGAAGCATTCAATAAATACATGTTGTCGAAGTCTCCAGAGGATATTGGACCATCTGATTCTGCTTCAAACGATCCACTCACCAGTTTTTCGATTAGATCGAATGCAGTTAAGACAAATGCAGATGCTGGCGTGTCTATGGATTCATCAACACAATCACGACCTTCAAGCAACGTTGGGTGCGATCAAATGGATTTCTCCTTAACTAAAGGTATTAATGTTAGTGCTAGTCTTGATTCATGTGTATCAATTTCAACTAACCATAAAAAGGAGAAATCTAAAAAGGAT---AAAAGT------AGGAAACACTACCCAAGAATTGAAGCAGATTCTGACTATGAAGATTACGTTTTGGATGATTCAGATAGTGATGACGGTAAATGTAAGAATTGTAAATATAAAAAGAAATATTTTGCACTAAGAATGAGGATGAAACAAGTCGCAATGCAATTGATAGAAGATTTG
>AFJ68226
ATGTCTCTCAGCATTGACGTGACGAGTCTTCCCTCAATT---TCTTCTAGTATCTTTAAAAATGAATCGTCTTCTACAACGTCAACTCTTTCTGGAAAATCTATTGGTAGGAACGAACAGTATGTTTCATCAGATATCGAAGCATTCAATAAATACATGCTGTCGAAGTCTCCAGAGGATATTGGACCATCTGATTCTGCTTCAAACGATCCACTCACCAGTTTTTCGATTAGATCGAATGCAGTTAAGACAAATGCAGATGCTGGCGTGTCTATGGATTCATCAACACAATCACGACCTTCAAGCAACGTTGGGTGCGATCAAATGGATTTCTCCTTAACTAAAGGTATTAATGTTAGTGCTAGTCTTGATTCATGTGTATCAATTTCAACTAACCATAAAAAGGAGAAATCTAAAAAGGAT---AAAAGT------AGGAAACACTACCCAAGAATTGAAGCAGATTCTGACTCTGAAGATTATGTTTTGGATGATTCAGATAGTGATGACGGTAAATGTAAAAATTGCAAATACAAAAAGAAATATTTTGCACTAAGAATGAGGATGAAACAAGTCGCAATGCAATTGATAGAAGATTTG
>AGE47028
ATGTCTCTTAGTATTGACGTGACTAGTCTTCCTTCAATT---TCTTCTAGTGTTTATAAAAATGAATCGTTTTCAACAACGTCAACTATTTCTGGAAAATCTATTGGTAGGAGTGAACAGTACATTTCACCAGATGCAGAAGCCTTCAATAAGTACATGTTGTCAAAATCTCCAGAAGATATTGGACCTTCTGATTCTGCATCGAACGATCCACTCACCAGCTTTTCGATTAGATCGAATGCAGTTAAGACAAATGCAGATGCTGGCGTGTCTATGGATTCATCAGCACAATCACGACCATCTAGCGACATTGGATACGATCAAATGGATTTCTCCTTAAATAAAGGTATTAAGATTGATGCTACAATGGATTCTTCAATATCAATATCTACCACATCAAAGAAGGAGAAATCTAAACAAGAGAACAAAAATAAATATAAAAAATGTTATCCAAAAATTGAAGCAGAATCTGATTCTGATGAATATGTATTAGATGATTCAGATAGTGATGATGGAAAATGTAAAAATTGCAAGTATAAAAAGAAATATTTTGCACTTCGTTTAAGAATGAAACAAGTTGCAATGCAATTGATTAAAGATTTG
>ACZ51708
ATGTCTCTCAGCATTGACGTGACGAGTCTTCCCTCAATT---TCTTCTAGCATCTTTAAAAATGAATCGTCTTCTACAACGTCAACTCTTTCTGGAAAATCTATTGGTAGGAACGAACAGTATGTTTCATCAGATATCGAAGCATTCAATAAATACATGTTGTCGAAGTCTCCAGAGGATATTGGACCATCTGATTCTGCTTCAAACGATCCACTCACCAGTTTTTCGATTAGATCGAATGCAGTTAAGACAAATGCAGATGCTGGCGTGTCTATGGATTCATCAACACAATCACGACCTTCAAGCAACGTTGGGTGCGATCAAATGGATTTCTCCTTAACTAAAGGTATTAATGTTAGTGCTAGTCTTGATTCATGTGTATCAATTTCAACTAATCATAAAAAGGAGAAATCTAAAAAGGAT---AAAAAT------AAGAAACACTACCCAAGAATTGAAGCAGATTCTGACTCTGAAGATTACGTTTTGGATGATTCAGATAGTGATGACGGTAAATGTAAGAATTGTAAATATAAAAAGAAATATTTTGCACTGAGAATGAGGATGAAACAAGTCGCAATGCAATTGATAGAAGATTTG
>AEB79500
ATGTCTCTCAGCATTGACGTGACGAGTCTTCCCTCAATT---TCTTCTAGTATCTTTAAAAATGAATCGTCTTCTACAACGTCAACTCTTTCTGGAAAATCTATTGGTAGGAACGAACAGTATGTTTCATCAGATGTCGAAGCATTCAATAAATACATGTTGTCGAAGTCTCCAGAGGATATTGGACCATCTGATTCTGCTTCAAACGATCCACTCACCAGTTTTTCGATTAGATCGAATGCAGTTAAGACAAATGCAGATGCTGGCGTGTCTATGGATTCATCAACACAATCACGACCTTCAAGCAACGTTGGGTGCGATCAAATGGATTTCTCCTTAACTAAAGGTATTAATGTTAGTGCTAGTCTTGATTCATGTGTATCAATTTCAACTAACCATAAAAAGGAGAAATCTAAAAAGGAT---AAAAGT------AGGAAACACTACCCAAGAATTGAAGCAGATTCTGACTCTGAAGATTATGTTTTGGATGATTCAGATAGTGATGACGGTAAATGTAAGAATTGTAAATATAAAAAGAAATATTTTGCACTAAGAATGAGGATGAAACAAGTCGCAATGCAATTAATAGAAGATTTG
>AEB79502
ATGTCTCTCAGCATTGACGTAACAAGTCTTCCCTCAATT---TCTTCTAGTATCTTTAAAAATGAATCGTCTTCTACAACGTCAACTCTTTCTGGAAAATCTATTGGTAGGAGTGAACAGTACATTTCACCGGATGCAGAAGCATTCAATAAATACATGCTGTCGAAGTCTCCAGAGGATATTGGACCATCTGATTCTGCTTCAAACGATCCACTCACCAACTTTTCGATTAGATCGAATGCAGTTAAGACAAATGCAGACGCTGGCGTGTCTATGGATTCATCGACACAATCACGACCTTCAAGCAACGTTGGATGCGATCAATTGGATTTCTCCTTGACCAAAGGTATTAACGTTAGTGCCAATCTTGATTCATGTATATCAATTTCAACTGATCATAAGAAGGAGAAATCCAAGAAAGAT---AAAAGT------AGGAAACATTACCCGAGAATTGAAGCAGATTCTGATTCTGAAGATTATGTTTTGGATGATTCAGATAGTGATGACGGTAAATGTAAGAATTGTAAATATAAGAAAAAGTATTTCGCACTAAGAACGAGGATGAAGCGAGTCGCAATGCAATTGATTGAAGATTTG
>AEB79504
ATGTCTCTCAGCATTGACGTAACAAGTCTTCCCTCAATT---TCTTCCAGTATCTTTAAAAATGAATCGTCTTCTACAACGTCAACTCTTTCTGGAAAATCTATTGGTAGGAGTGAACAGTACATTTCACCGGATGCAGAAGCATTCAATAAGTACATGTTGTCGAAGTCTCCAGAGGATATTGGACCATCTGATTCTGCTTCAAACGATCCACTCACCAGCTTTTCGATTAGATCGAATGCAGTTAAGACAAATGCAGACGCTGGCGTGTCTATGGATTCATCGACACAATCACGACCTTCAAGCAACGTTGGATGTGATCAATTGGATTTCTCCTTGAACAAAGGTATTAATGTTAGTGCTAATCTTGATTCATGTATATCAATTTCAACTGATAATAAGAAGGAGAAATCCAAAAAAGAT---AAAAGT------AGGAAACACTACCCGAGAATTGAAGCAGATTCTGATTCTGAAGATTATGTTTTGGATGATTCAGATAGTGATGACGGTAAATGTAAAAGTTGTAAATATAAGAAAAAATATTTCGCACTAAGAATGAGGATGAAGCGAGTCGCAATGCAATTGATCGAAGATTTG
>AEB79506
ATGTCTCTCAGCATTGACGTAACAAGTCTTCCCTCAATT---TCTTCTAGTATCTTTAAAAATGAATCGTCTTCTACAACGTCAACTCTTTCTGGAAAATCTATTGGTAGGAGTGAACAGTACATTTCACCGGATGCAGAAGCATTCAATAAATACATGCTGTCGAAGTCTCCAGAGGATATTGGACCATCTGATTCTGCTTCAAACGATCCACTCACCAACTTTTCGATTAGATCGAATGCAGTTAAGACAAATGCAGACGCTGGCGTGTCTATGGATTCATCGACACAATCACGACCTTCAAGCAACGTTGGATGCGATCAATTGGATTTCTCCTTGACCAAAGGTATTAACGTTAGTGCCAATCTTGATTCATGTATATCAATTTCAACTGATCATAAGAAGGAGAAATCCAAGAAAGAT---AAAAGT------AGGAAACATTACCCGAGAATTGAAGCAGATTCTGATTCTGAAGATTATGTTTTGGATGATTCAGATAGTGATGACGGTAAATGTAAGAATTGTAAATATAAGAAAAAGTATTTCGCACTAAGAACGAGGATGAAGCGAGTCGCAATGCAATTGATTGAAGATTTG
>AEB79508
ATGTCTCTCAGCATTGACGTAACAAGTCTTCCCTCAATT---TCTTCCAGTATCTTTAAAAATGAATCGTCTTCTACAACGTCAACTCTTTCTGGAAAATCTATTGGTAGGAGTGAACAGTACATTTCACCGGATGCAGAAGCATTCAATAAGTACATGTTGTCGAAGTCTCCAGAGGATATTGGACCATCTGATTCTGCTTCAAACGATCCACTCACCAGCTTTTCGATTAGATCGAATGCAGTTAAGACAAATGCAGACGCTGGCGTGTCTATGGATTCATCGACACAATCACGACCTTCAAGCAACGTTGGATGTGATCAATTGGATTTCTCCTTGAACAAAGGTATTAATGTTAGTGCTAATCTTGATTCATGTATATCAATTTCAACTGATAATAAGAAGGAGAAATCCAAAAAAGAT---AAAAGT------AGGAAACACTACCCGAGAATTGAAGCAGATTCTGATTCTGAAGATTATGTTTTGGATGATTCAGATAGTGATGACGGTAAATGTAAAAGTTGTAAATATAAGAAAAAATATTTCGCACTAAGAATGAGGATGAAGCGAGTCGCAATGCAATTGATCGAAGATTTG
>AGE98715
ATGTCTCTCAGCATTGACGTGACGAGTCTTCCCTCAATT---TCTTCTAGTATCTTTAAAAATGAATCGTCTTCTACAACGTCAACTCTTTCTGGAAAATCTATTGGTAGGAACGAACAGTATGTTTCATCAGATATCGAAGCATTCAATAAATACATGTTGTCGAAGTCTCCAGAGGATATTGGACCATCTGATTCTGCTTCAAACGATCCACTCACCAGTTTTTCGATTAGATCGAATGCAGTTAAGACAAATGCAGATGCTGGCGTGTCTATGGATTCATCAACACAATCACGACCTTCAAGCAACGTTGGGTGCGATCAAATGGATTTCTCCTTAACTAAAGGTATTAATGTTAGTGCTAGTCTTGATTCATGTGTATCAATTTCAACTAACCATAAAAAGGAGAAATCTAAAAAGGAT---AAAAGT------AGGAAACACTACCCAAGAATTGAAGCAGATTCTGACTATGAAGATTACGTTTTGGATGATTCAGATAGTGATGACGGTAAATGTAAGAATTGTAAATATAAAAAGAAATATTTTGCACTAAGAATGAGGATGAAACAAGTCGCAATGCAATTGATAGAAGATTTG
>AGE98493
ATGTCTCTCAGCATTGACGTAACAAGTCTTCCCTCAATT---TCTTCTAGTATCTTTAAAAATGAATCGTCTTCTACAACGTCAACTCTTTCTGGAAAATCTATTGGTAGGAGTGAACAGTACATTTCACCAGATGCAGAAGCATTCAATAAATACATGTTGTCGAAGTCTCCAGAGGATATTGGACCATCTGATTCTGCTTCAAACGATCCACTCACCAGCTTTTCGATTAGATCGAATGCAGTTAAGACAAATGCAGACGCTGGCGTGTCTATGGATTCATCGACGCAATCACGACCTTCAAGTAACGTTGGGTGCGATCAATTGGATTTCTCCTTAACTAAAGGTATTAACGTTAGTGCTAATCTTGATTCATGTATATCAATTTCAACTGATCATAAGAAGGAGAAATCCAAGAAAGAT---AAAAGT------AGGAAACACTACCCGAGAATTGAAGCAGATTCTGATTCTGAAGATTATGTTTTGGATGATTCAGATAGTGATGACGGTAAATGTAAGAATTGTAAATATAAGAAAAAATATTTCGCACTAAGAATGAGGATGAAGCGAGTCGCAATGCAATTGATCGAGGATTTG
>AGE99141
ATGTCTCTCAGCATTGACGTAACAAGTCTTCCCTCAATT---TCTTCTAGTATCTTTAAAAATGAATCGTCTTCTACAACGTCAACTCTTTCTGGAAAATCTATTGGTAGGAGTGAACAGTACATTTCACCAGATGCAGAAGCATTCAATAAATACATGTTGTCGAAGTCTCCAGAGGATATTGGACCATCTGATTCTGCTTCAAACGATCCACTCACCAGCTTTTCGATTAGATCGAATGCAGTTAAGACAAATGCAGACGCTGGCGTGTCTATGGATTCATCGACGCAATCACGACCTTCAAGTAACGTTGGGTGCGATCAATTGGATTTCTCCTTAACTAAAGGTATTAACGTTAGTGCTAATCTTGATTCATGTATATCAATTTCAACTGATCATAAGAAGGAGAAATCCAAGAAAGAT---AAAAGT------AGGAAACACTACCCGAGAATTGAAGCAGATTCTGATTCTGAAGATTATGTTTTGGATGATTCAGATAGTGATGACGGTAAATGTAAGAATTGTAAATATAAGAAAAAATATTTCGCACTAAGAATGAGGATGAAGCGAGTCGCAATGCAATTGATCGAGGATTTG
>AGE99143
ATGTCTCTCAGCATTGACGTGACGAGTCTTCCCTCAATT---TCTTCTAGTATCTTTAAAAATGAATCGTCTTCTACAACGTCAACTCTTTCTGGAAAATCTATTGGTAGGAACGAACAGTATGTTTCATCAGATATCGAAGCATTCAATAAATACATGTTGTCGAAGTCTCCAGAGGATATTGGACCATCTGATTCTGCTTCAAACGATCCACTCACCAGTTTTTCGATTAGATCGAATGCAGTTAAGACAAATGCAGATGCTGGCGTGTCTATGGATTCATCAACACAATCACGACCTTCAAGCAACGTTGGGTGCGATCAAATGGATTTCTCCTTAACTAAAGGTATTAATGTTAGTGCTAGTCTTGATTCATGTGTATCAATTTCAACTAACCATAAAAAGGAGAAATCTAAAAAGGAT---AAAAGT------AGGAAACACTATCCAAGAATTGAAGCAGATTCTGACTCTGAAGATTACGTTTTGGATGATTCAGATAGTGATGACGGTAAATGTAAGAATTGTAAATATAAAAAGAAATATTTTGCACTAAGAATGAGGATGAAACAAGTCGCAATGCAATTGATAGAAGATTTG
>ACZ52007
ATGTCTCTCAGCATTGACGTGACGAGTCTTCCCTCAATT---TCTTCTAGCATTTTTAAAAATGAATCGTCTTCTACAACGTCAACTCTTTCTGGAAAATCTATTGGTAGGAACGAACAGTATGTTTCACCAGATATCGATGCGTTCAATAAATACATGTTGTCGAAGTCTCCAGAGGATATTGGACCATCTGATTCTGCTTCAAACGATCCACTCACCAGCTTTTCGATTAGATCGAATGCAGTTAAGACAAATGCAGATGCTGGCGTGTCTATGGATTCATCAACACAATCACGACCTTCAAGCAACGTTGGGTGCGATCAAATGGATTTCTCCTTAACTAAAGGTATTAATGTTAGTGCTAGTCTTGATTCATGTGTATCAATTTCAACTAATCAAAAAAAGGAGAAATCTAAGAAGGAT---AAAAGT------AGGAAACACTACCCAAGAATTGAAGCAGATTCTGACTCTGAGGATTACGTTTTGGATGATTCAGATAGTGATGACGGCAAATGTAAGAATTGTAAATATAAAAAGAAATATTTTGCATTAAGAATGAGGATGAAACAAGTCGCAATGCAATTGATAGAAGATTTG
>AGE98589
ATGTCTCTCAGCATTGACGTGACGAGTCTTCCCTCAATT---TCTTCTAGTATCTTTAAAAATGAATCGTCTTCTACAACGTCAACTCTTTCTGGAAAATCTATTGGTAGGAACGAACAGTATGTTTCATCAGATATCGAAGCATTCAATAAATACATGTTGTCGAAGTCTCCAGAGGATATTGGACCATCTGATTCTGCTTCAAACGATCCACTCACCAGTTTTTCGATTAGATCGAATGCAGTTAAGACAAATGCAGATGCTGGCGTGTCTATGGATTCATCAACACAATCACGACCTTCAAGCAACGTTGGGTGCGATCAAATGGATTTCTCCTTAACTAAAGGTATTAATGTTAGTGCTAGTCTTGATTCATGTGTATCAATTTCAACTAACCATAAAAAGGAGAAATCTAAAAAGGAT---AAAAGT------AGGAAACACTACCCAAGAATTGAAGCAGATTCTGACTCTGAAGATTACGTTTTGGATGATTCAGATAGTGATGACGGTAAATGTAAGAATTGTAAATATAAAAAGAAATATTTTGCACTAAGAATGAGGATGAAACAAGTCGCAATGCAATTGATAGAAGATTTG
>ACZ51816
ATGTCTCTCAGCATTGACGTGACGAGTCTTCCCTCAATT---TCTTCTAGCATTTTTAAAAATGAATCGTCTTCTACAACGTCAACTCTTTCTGGAAAATCTATTGGTAGGAACGAACAGTATGTTTCACCAGATATCGATGCGTTCAATAAATACATGTTGTCGAAGTCTCCAGAGGATATTGGACCATCTGATTCTGCTTCAAACGATCCACTCACCAGCTTTTCGATTAGATCGAATGCAGTTAAGACAAATGCAGATGCTGGCGTGTCTATGGATTCATCAACACAATCACGACCTTCAAGCAACGTTGGGTGCGATCAAATGGATTTCTCCTTAACTAAAGGTATTAATGTTAGTGCTAGTCTTGATTCATGTGTATCAATTTCAACTAATCAAAAAAAGGAGAAATCTAAGAAGGAT---AAAAGT------AGGAAACACTACCCAAGAATTGAAGCAGATTCTGACTCTGAGGATTACGTTTTGGATGATTCAGATAGTGATGACGGCAAATGTAAGAATTGTAAATATAAAAAGAAATATTTTGCATTAAGAATGAGGATGAAACAAGTCGCAATGCAATTGATAGAAGATTTG
>AGE47052
ATGTCTCTTAGTATTGACGTGACTAGTCTTCCTTCAATT---TCTTCTAGTGTTTATAAAAATGAATCGTTTGCAACAACGTCAACTATTTCTGGAAAATCTATTGGTAGGAGTGAACAGTACATTTCACCAGATGCAGAAGCTTTCAATAAGTACATGTTGTCAAAATCTCCAGAAGATATTGGACCTTCTGATTCTGCATCGAACGATCCACTCACCAGCTTTTCGATTAGATCGAATGCAGTTAAGACAAATGCAGACGCTGGCGTGTCTATGGATTCATCAGCACAATCACGACCATCTAGCGACATTGGATACGATCAAATGGATTTCTCCTTAAATAAAGGTATTAAAATTGATGCTACAATGGATTCTTCAATATCAATATCTACTACATCAAAAAAGGAGAAATCTAAACAAGAGAACAAAAATAAATATAAAAAATGTTATCCAAAAATTGAAGCAGAATCTGATTCTGATGAATACGTATTAGATGATTCAGATAGTGATGATGGAAAATGTAAAAATTGCAAGTATAAAAAGAAATATTTTGCACTTCGTTTAAGAATGAAACAAGTTGCAATGCAATTGATTAAAGATTTG
>AGE98919
ATGTCTCTCAGCATTGACGTGACGAGTCTTCCCTCAATT---TCTTCTAGCATCTTTAAAAATGAATCGTCTTCTACAACGTCAACTCTTTCTGGAAAATCTATTGGTAGGAACGAACAGTATGTTTCATCAGATATCGAAGCATTCAATAAATACATGTTGTCGAAGTCTCCAGAGGATATTGGACCATCTGATTCTGCTTCAAACGATCCACTCACCAGTTTTTCGATTAGATCGAATGCAGTTAAGACAAATGCAGATGCTGGCGTGTCTATGGATTCATCAACACAATCACGACCTTCAAGCAACGTTGGGTGCGATCAAATGGATTTCTCCTTAACTAAAGGTATTAATGTTAGTGCTAGTCTTGATTCATGTGTATCAATTTCAACTAATCATAAAAAGGAGAAATCTAAAAAGGAT---AAAAGT------AGGAAACACTACCCAAGAATTGAAGCAGATTCTGACTCTGAAGATTACGTTTTGGATGATTCAGATAGTGATGACGGTAAATGTAAAAATTGTAAATATAAAAAGAAATATTTTGCACTAAGAATGAGGATGAAACAAGTCGCAATGCAATTGATAGAAGATTTG
>AGE47112
ATGTCTCTTAGTATTGACGTGACTAGTCTTCCTTCAATT---TCTTCTAGCGTTTATAAAAATGAATCGTTTTCAACAACGTCAACTATTTCTGGAAAATCTATTGGTAGGAGTGAACAGTACATTTCACCAGATGCAGAAGCTTTCAATAAGTACATGTTGTCAAAATCTCCAGAAGATATTGGACCTTCTGATTCTGCATCGAACGATCCACTCACCAGCTTTTCGATTAGATCGAATGCAGTTAAGACAAATGCAGATGCTGGCGTGTCTATGGATTCATCAGCACAATCACGACCGTCTAGCGACATTGGATACGATCAAATGGATTTCTCCTTAAATAAAGGTATTAAAATTGATGCTACAATGGATTCTTCAATATCAATATCTACTACATCAAAGAAGGAAAAATCTAAACAAGAGAACAAAAATAAATATAAAAAATGTTATCCAAAAATTGAAGCAGAATCTGATTCTGATGAATACGTATTAGATGATTCAGATAGTGATGATGGAAAATGTAAAAATTGCAAGTATAAGAAGAAATATTTTGCACTTCGTTTAAGAATGAAACAAGTTGCAATGCAATTGATTAAAGATTTG
>AFX61466
ATGTCTCTCAGTATTGACGTGACAAGTCTTCCATCTATT---TCTTCTAGTATCTATAAACATGAATCATCTTCAACAACGTCAACTCTTTCTGGAAAATCTATTGGTAGGAGTGAACAGTACGTTTCACCAGATGCAGAAGCATTCAGTAAATACATGCTGTCGAAGCCTCCAGAGGATATTGGACCATCTGATTCTGCTTCAAACGACCCACTCACCAGCTTTTCGATTAGATCGAATGCAGTTAAGACAAATGCAGATGCTGGCGTGTCTATGGATTCATCGACACAATCACGACCTTCGAGTAACGTTGGGTGCGATCAGGTGGATTTCTCCTTAAGCAAAGGTATTAAAGTCAACGCTAACTTAGATTCCTCTATTTCAGTATCAACAATTTCTAAAAAGGAGAAATCCAAATCAGACCATAAAAGT------AGGAAACACTACCCAAGGATTGAAGCAGATTCTGATTCGGATGAGTACGTACTTGATGATTCAGATAGTGATGATGGCAAATGTAAGAACTGTAAATATAAGAAAAAGTATTTCGCACTTAGAATGAGAATGAAGCAAGTCGCAATGCAATTGATTGAAGATTTG
>ACZ51636
ATGTCTCTCAGCATTGACGTGACGAGTCTTCCCTCAATT---TCTTCTAGCATTTTTAAAAATGAATCGTCTTCTACAACGTCAACTCTTTCTGGAAAATCTATTGGTAGGAACGAACAGTATGTTTCACCAGATATCGATGCGTTCAATAAATACATGTTGTCGAAGTCTCCAGAGGATATTGGACCATCTGATTCTGCTTCAAACGATCCACTCACCAGCTTTTCGATTAGATCGAATGCAGTTAAGACAAATGCAGATGCTGGCGTGTCTATGGATTCATCAACACAATCACGACCTTCAAGCAACGTTGGGTGCGATCAAATGGATTTCTCCTTAACTAAAGGTATTAATGTTAGTGCTAGTCTTGATTCATGTGTATCAATTTCAACTAATCAAAAAAAGGAGAAATCTAAGAAGGAT---AAAAGT------AGGAAACACTACCCAAGAATTGAAGCAGATTCTGACTCTGAGGATTACGTTTTGGATGATTCAGATAGTGATGACGGCAAATGTAAGAATTGTAAATATAAAAAGAAATATTTTGCATTAAGAATGAGGATGAAACAAGTCGCAATGCAATTGATAGAAGATTTG
>AGE47232
ATGTCTCTTAGTATTGACGTGACTAGTCTTCCTTCAATT---TCTTCTAGTGTTTATAAAAATGAATCGTTTTCAACAACGTCAACTATTTCTGGAAAATCTATTGGTAGGAGTGAACAGTACATTTCACCAGATGCAGAAGCTTTCAATAAATACATGTTGTCAAAATCTCCAGAAGATATTGGACCTTCTGATTCTGCATCGAACGATCCACTCACCAGCTTTTCGATTAGATCGAATGCAGTTAAGACAAATGCAGATGCTGGCGTGTCTATGGATTCATCAGCACAATCACGACCATCTAGCGACATTGGATACGATCAAATGGATTTCTCCTTAAATAAAGGTATTAAAATTGATGCTACAATGGATTCCTCAATATCAATATCTACTACATCAAAGAAGGAGAAATCTAAGCAAGAGAACAAAAATAAATATAAAAAATGTTATCCAAAAATTGAAGCAGAATCTGATTCTGATGAATACGTATTAGATGATTCAGATAGTGATGATGGAAAATGTAAAAATTGTAAGTATAAAAAGAAATATTTTGCACTTCGTTTAAGAATGAAACAGGTTGCAATGCAATTGATTAAAGATTTG
>AGE99444
ATGTCTCTCAGCATTGACGTAACAAGTCTTCCCTCAATT---TCTTCTAGTATCTTTAAAAATGAATCGTCTTCTACAACGTCAACTCTTTCTGGAAAATCTATTGGTAGGAGTGAACAGTACATTTCACCAGATGCAGAAGCATTCAATAAATACATGTTGTCGAAGTCTCCAGAGGATATTGGACCATCTGATTCTGCTTCAAACGATCCACTCACCAGCTTTTCGATTAGATCGAATGCAGTTAAGACAAATGCAGACGCTGGCGTGTCTATGGATTCATCGACGCAATCACGACCTTCAAGTAACGTTGGGTGCGATCAATTGGATTTCTCCTTAACTAAAGGTATTAACGTTAGTGCTAATCTTGATTCATGTATATCAATTTCAACTGATCATAAGAAGGAGAAATCCAAGAAAGAT---AAAAGT------AGGAAACACTACCCGAGAATTGAAGCAGATTCTGATTCTGAAGATTATGTTTTGGATGATTCAGATAGTGATGACGGTAAATGTAAGAATTGTAAATATAAGAAAAAATATTTCGCACTAAGAATGAGGATGAAGCGAGTCGCAATGCAATTGATCGAGGATTTG
>AGE46896
ATGTCTCTTAGTATTGACGTGACTAGTCTTCCTTCGATT---TCTTCTAGCGTTTATAAAAATGAATCGTTTTCAACAACGTCAACTATTTCTGGAAAATCTATTGGTAGGAGTGAACAGTACATTTCACCAGATGCAGAAGCTTTCAATAAGTACATGTTGTCAAAATCTCCAGAAGATATTGGACCTTCTGATTCTGCATCGAACGATCCACTCACCAGCTTTTCGATTAGATCGAATGCAGTTAAGACAAATGCAGATGCTGGCGTGTCTATGGATTCATCAGCACAATCACGACCATCTAGCGACATTGGATACGATCAAATGGATTTCTCCTTAAATAAAGGTATTAAGATTGATGCTACAATGGATTCTTCAATATCAATATCTACTACATCAAAGAAGGAGAAATCTAAACAAGAGAACAAAAATAAATATAAAAAATGTTATCCAAAAATTGAAGCAGAATCTGATTCTGATGAATACGTATTAGATGATTCAGATAGTGATGATGGAAAATGTAAAAATTGTAAGTATAAAAAGAAATATTTTGCACTTCGTTTAAGAATGAAACAAGTCGCAATGCAATTGATTAAAGATTTA
>ADK46790
ATGTCTCTCAGCATTGACGTAACAAGTCTTCCCTCAATT---TCTTCTAGTATCTTTAAAAATGAATCGTCTTCTACAACGTCAACTCTTTCTGGAAAATCTATTGGTAGGAGTGAACAGTACATTTCACCAGATGCAGAAGCATTCAATAAATACATGTTGTCGAAGTCTCCAGAGGATATTGGACCATCTGATTCTGCTTCAAACGATCCACTCACCAGCTTTTCGATTAGATCGAATGCAGTTAAGACAAATGCAGACGCTGGCGTGTCTATGGATTCATCGACGCAATCACGACCTTCAAGCAACGTTGGGTGCGATCAATTGGATTTCTCCTTAACTAAAGGTATTAATGTTAGTGCTAATCTTGATTCATGTATATCAATTTCAACTGATCATAAGAAGGAGAAATCCAAGAAAGAT---AAAAGT------AGGAAACACTACCCGAGAATTGAAGCAGATTCTGATTCTGAAGATTATGTTTTGGATGATTCAGATAGTGATGACGGTAAATGTAAGAATTGTAAATATAAGAAAAAATATTTCGCACTAAGAATGAGGATGAAGCGAGTCGCAATGCAATTGATCGAGGATTTG
>AGE98506
ATGTCTCTCAGCATTGACGTGACGAGTCTTCCCTCAATT---TCTTCTAGCATCTTTAAAAATGAATCGTCTTCTACAACGTCAACTCTTTCTGGAAAATCTATTGGTAGGAACGAACAGTATGTTTCATCAGATATCGAAGCATTCAATAAATACATGTTGTCGAAGTCTCCAGAGGATATTGGACCATCTGATTCTGCTTCAAACGATCCACTCACCAGTTTTTCGATTAGATCGAATGCAGTTAAGACAAATGCAGATGCTGGCGTGTCTATGGATTCATCAACGCAATCACGACCTTCAAGTAACGTTGGGTGCGATCAAATGGATTTCTCCTTAACTAAAGGTATTAATGTTAGTGCTAGTCTTGATTCATGTGTATCAATTTCAACTAATCATAAAAAGGAGAAATCTAAAAAGGAT---AAAAAT------AGGAAACACTACCCAAGAATTGAAGCAGATTCTGACTCTGAAGATTACGTTTTGGATGATTCAGATAGTGATGACGGTAAATGTAAAAATTGTAAATATAAAAAGAAATATTTTGCACTAAGAATGAGGATGAAACAAGTCGCAATGCAATTGATAGAAGATTTG
>ADK46794
ATGTCTCTCAGCATTGACGTAACAAGTCTTCCCTCAATT---TCTTCTAGTATCTTTAAAAATGAATCGTCTTCTACAACGTCAACTCTTTCTGGAAAATCTATTGGTAGGAGTGAACAGTACATTTCACCAGATGCAGAAGCATTCAATAAATACATGTTGTCGAAGTCTCCAGAGGATATTGGACCATCTGATTCTGCTTCAAACGATCCACTCACCAGCTTTTCGATTAGATCGAATGCAGTTAAGACAAATGCAGACGCTGGCGTGTCTATGGATTCATCGACGCAATCACGACCTTCAAGCAACGTTGGGTGCGATCAATTGGATTTCTCCTTAACTAAAGGTATTAATGTTAGTGCTAATCTTGATTCATGTATATCAATTTCAACTGATCATAAGAAGGAGAAATCCAAGAAAGAT---AAAAGT------AGGAAACACTACCCGAGAATTGAAGCAGATTCTGATTCTGAAGATTATGTTTTGGATGATTCAGATAGTGATGACGGTAAATGTAAGAATTGTAAATATAAGAAAAAATATTTCGCACTAAGAATGAGGATGAAGCGAGTCGCAATGCAATTGATCGAGGATTTG
>ADK46796
ATGTCTCTCAGCATTGACGTAACAAGTCTTCCCTCAATT---TCTTCTAGTATCTTTAAAAATGAATCGTCTTCTACAACGTCAACTCTTTCTGGAAAATCTATTGGTAGGAGTGAACAGTACATTTCACCAGATGCAGAAGCATTCAATAAATACATGTTGTCGAAGTCTCCAGAGGATATTGGACCATCTGATTCTGCTTCAAACGATCCACTCACCAGCTTTTCGATTAGATCGAATGCAGTTAAGACAAATGCAGACGCTGGCGTGTCTATGGATTCATCGACGCAATCACGACCTTCAAGCAACGTTGGGTGCGATCAATTGGATTTCTCCTTAACTAAAGGTATTAATGTTAGTGCTAATCTTGATTCATGTATATCAATTTCAACTGATCATAAGAAGGAGAAATCCAAGAAAGAT---AAAAGT------AGGAAACACTACCCGAGAATTGAAGCAGATTCTGATTCTGAAGATTATGTTTTGGATGATTCAGATAGTGATGACGGTAAATGTAAGAATTGTAAATATAAGAAAAAATATTTCGCACTAAGAATGAGGATGAAGCGAGTCGCAATGCAATTGATCGAGGATTTG
>AGC82178
ATGTCTCTCAGCATTGACGTAACGAGTCTTCCCTCAATT---TCTTCTAGTATCTTTAAAAATGAATCGTCTTCTACAACGTCAACTCTTTCTGGAAAATCTATTGGTAGGAGTGAACAGTACATTTCACCAGATGTAGAAGCATTCAATAAATACATGTTGTCGAAGTCTCCAGAGGATATTGGACCATCTGATTCTGCTTCAAACGATCCACTCACCAGCTTTTCGATTAGATCGAATGCAGTTAAGACAAATGCAGACGCTGGCGTGTCTATGGATTCATCGACGCAATCACGACCTTCAAGTAACGTTGGGTGCGATCAAGTGGATTTCTCCCTGACTAAAGGTATTAATGTTAGTGCTAATCTTGATTCATGTGTATCAATCTCAACTGATAATAAAAAGGAGAAATCCAAGAAAGAT---AAAAGT------AGGAAACACTACCCGAGAATTGAAGCAGATTCTGACTCTGAAGATTATGTTTTAGATGATTCAGATAGTGATGACGGTAAATGTAAGAATTGTAAATATAAGAAAAAGTACTTCGCACTAAGAATGAGGATGAAGCAAGTCGCAATGCAATTGATCGAAGATTTG
>AFJ68370
ATGTCTCTCAGCATTGACGTAACAAGTCTTCCCTCAATT---TCTTCTAGTATCTTTAAAAATGAATCGTCTTCTACAACGTCAACTCTTTCTGGAAAATCTATTGGTAGGAGTGAACAGTACATTTCACCGGATGCAGAAGCATTCAATAAGTACATGTTGTCGAAGTCTCCAGAGGATATTGGACCATCTGATTCTGCTTCAAACGATCCACTCACCAGCTTTTCGATTAGATCGAATGCAGTTAAGACAAATGCAGACGCTGGCGTGTCTATGGATTCATCGACACAATCACGACCTTCAAGCAACGTTGGATGCGATCAATTGGATTTCTCCTTGACCAAAGGTATTAACGTTAGTGCTAATCTTGATTCATGTATATCAATTTCAACTGATCATAAGAAGGAGAAATCCAAGAAAGAT---AAAAGT------AGGAAACACTACCCGAGAATTGAAGCAGATTCTGATTCTGAAGATTATGTTTTGGATGATTCAGATAGTGATGACGGTAAATGTAAGAATTGCAAATATAAGAAAAAGTATTTCGCACTAAGAATAAGGATGAAGCGAGTCGCAATGCAATTGATCGAAGATTTG
>AGE46944
ATGTCTCTTAGTATTGACGTGACTAGTCTTCCTTCAATT---TCTTCTAGTGTTTATAAAAATGAATCGTTTTCAACAACGTCAACTATTTCTGGAAAATCTATTGGTAGGAGTGAACAGTACATTTCACCAGATGCAGAAGCTTTCAATAAATACATGTTGTCAAAATCTCCAGAAGATATTGGACCTTCTGATTCTGCATCGAACGATCCACTCACCAGCTTTTCGATTAGATCGAATGCAGTTAAGACAAATGCAGATGCTGGCGTGTCTATGGATTCATCAGCACAATCACGACCATCTAGCGACATTGGATACGATCAAATGGATTTCTCCTTAAATAAAGGTATTAAAATTGATGCTACAATGGATTCCTCAATATCAATATCTACTACATCAAAGAAGGAGAAATCTAAGCAAGAGAACAAAAATAAATATAAAAAATGTTATCCAAAAATTGAAGCAGAATCTGATTCTGATGAATACGTATTAGATGATTCAGATAGTGATGATGGAAAATGTAAAAATTGTAAGTATAAAAAGAAATATTTTGCACTTCGTTTAAGAATGAAACAGGTTGCAATGCAATTGATTAAAGATTTG
>AGE99087
ATGTCTCTCAGCATTGACGTAACAAGTCTTCCCTCAATT---TCTTCTAGTATCTTTAAAAATGAATCGTCTTCTACAACGTCAACTCTTTCTGGAAAATCTATTGGTAGGAGTGAACAATACATTTCACCAGATGCAGAAGCATTCAATAAATACATGTTATCGAAGTCTCCAGAGGATATTGGACCATCTGATTCTGCTTCAAACGATCCACTCACCAGCTTTTCGATTAGATCGAATGCAGTTAAGACAAATGCAGACGCTGGCGTGTCTATGGATTCATCGACGCAATCACGACCTTCAAGCAACGTTGGGTGCGATCAATTGGATTTCTCCTTAACTAAAGGTATTAATGTTAGTACTAATCTTGATTCATGTATATCAATTTCAACTGATCATAAGAAGGAGAAATCCAAGAAAGAT---AAAAGT------AGGAAACACTACCCGAGAATTGAAGCAGATTCTGATTCTGAAGATTATGTTTTGGATGATTCAGATAGTGATGACGGTAAATGTAAGAATTGTAAATATAAGAAAAAATATTTCGCACTAAGAATGAGGATGAAGCGAGTCGCAATGCAATTGATCGAAGATTTG
>BAN28588
ATGTCTCTTAGTATTGATGTGACTAGTCTTCCTTCAATT---TCTTCAAGTGTTTATAAAAATGAATCATTTTCAACAACGTCAACTATTTCTGGAAAATCTATTGGTAGGAGTGAACAGTACATTTCACCAGATGCAGAAGCTTTCAATAAGTACATGTTGTCAAAATCTCCAGAAGATATTGGACCTTCTGATTCTGCATCGAACGATCCACTCACCAGCTTTTCGATTAGATCGAATGCAGTTAAGACAAATGCAGATGCTGGCGTGTCTATGGATTCATTAGCACAATCACGACCATCTAGCGACATTGGATACGATCAAATGGATTTCTCCTTAAATAAAGGTATTAAAATTGATGCTACAATGGATTCTTCAATATCAATATCTACCACATCAAAGAAGGAGAAATCTAAACAAGAGAACAAAAATAAATATAAAAAATGTTATCCAAAAATTGAAGCAGAATCTGATTCTGATGACTACGTATTAGATGATTCAGATAGTGATGATGGAAAATGTAAAAATTGTAAGTATAAAAAGAAATATTTTGCACTTCGTTTAAGAATGAAACAAGTTGCAATGCAATTGATTAAAGATTTG
>BAN28589
ATGTCTCTTAGTATTGATGTGACTAGTCTTCCTTCAATT---TCTTCAAGTGTTTATAAAAATGAATCATTTTCAACAACGTCAACTATTTCTGGAAAATCTATTGGTAGGAGTGAACAGTACATTTCACCAGATGCAGAAGCTTTCAATAAGTACATGTTGTCAAAATCTCCAGAAGATATTGGACCTTCTGATTCTGCATCGAACGATCCACTCACCAGCTTTTCGATTAGATCGAATGCAGTTAAGACAAATGCAGATGCTGGCGTGTCTATGGATTCATCAGCACAATCACGACCATCTAGCGACATTGGATACGATCAAATGGATTTCTCCTTAAATAAAGGTATTAAAATTGATGCTACAATGGATTCTTCAATATCAATATCTACCACATCAAAGAAGGAGAAATCTAAACAAGAGAACAAAAATAAATATAAAAAATGTTATCCAAAAATTGAAGCAGAATCTGATTCTGATGACTACGTATTAGATGATTCAGATAGTGATGATGGAAAATGTAAAAATTGTAAGTATAAAAAGAAATATTTTGCACTTCGTTTAAGAATGAAACAAGTTGCAATGCAATTGATTAAAGATTTG
>AEK69614
ATGTCTCTCAGCATTGACGTGACGAGTCTTCCCTCAATT---TCTTCTAGTATCTTTAAAAATGAATCGTCTTCTACAACGTCAACTCTTTCTGGAAAATCTATTGGTAGGAACGAACAGTATGTTTCATCAGATATCGAAGCATTCAATAAATACATGTTGTCGAAGTCTCCAGAGGATATTGGACCATCTGATTCTGCTTCAAACGATCCACTCACCAGTTTTTCGATTAGATCGAATGCAGTTAAGACAAATGCAGATGCTGGCGTGTCTATGGATTCATCAACACAATCACGACCTTCAAGCAACGTTGGGTGCGATCAAATGGATTTCTCCTTAACTAAAGGTATTAATGTTAGTGCTAGTCTTGATTCATGTGTATCAATTTCAACTAACCATAAAAAGGAGAAATCTAAAAAGGAT---AAAAGT------AGGAAACACTACCCAAGAATTGAAGCAGATTCTGACTCTGAAGATTATGTTTTGGATGATTCAGATAGTGATGACGGTAAATGTAAAAATTGCAAATACAAAAAGAAATATTTTGCACTAAGAATGAGGATGAAACAAGTCGCAATGCAATTGATAGAAGATTTG
>AGA03861
ATGTCTCTTAGCATTGACGTAACAAGTCTTCCCTCAATT---TCTTCTAGTATCTTTAAAAATGAATCGTCTTCTACAACGTCAACTCTTTCTGGAAAATCTATTGGTAGGAGTGAACAGTACATTTCACCGGATACAGAAGCATTCAATAAGTACATGTTGTCGAAGTCTCCAGAGGATATTGGACCATCTGATTCTGCTTCAAACGATCCACTCACCAGTTTTTCGATTAGATCGAATGCAGTTAAGACAAATGCAGACGCTGGCGTGTCTATGGATTCATCGACACAATCACGACCTTCAAGCAACGTTGGATGCGATCAATTGGATTTCTCCTTGACCAAAGGTATTAATGTTAGTGCTAATCTTGATTCATGTATATCAATTTCAACTGATCACAAGAAGGAGAAATCCAAGAAAGAT---AAAAGT------AGGAAACACTACCCGAGAATTGAAGCAGATTCTGATTCTGAAGATTATGTTTTGGATGATTCAGATAGTGATGACGGTAAATGTAAGAATTGTAAATATAAGAAAAAATATTTCGCACTAAGAATGAGGATGAAGCGAGTCGCAATGCAATTGATCGAAGATTTG
>ADW81909
ATGTCTCTCAGCATTGACGTAACAAGTCTTCCCTCAATT---TCTTCTAGTATCTTTAAAAATGAATCGTCTTCTACAACGTCAACTCTTTCTGGAAAATCTATTGGTAGGAGTGAACAGTACATTTCACCAGATGCAGAAGCATTCAATAAATACATGTTGTCGAAGTCTCCAGAGGATATTGGACCATCTGATTCTGCTTCAAACGATCCACTCACCAGCTTTTCGATTAGATCGAATGCAGTTAAGACAAATGCAGACGCTGGCGTGTCTATGGATTCATCGACGCAATCACGACCTTCAAGCAACGTTGGATGCGATCAATTGGATTTCTCCTTAACTAAAGGTATTAATGTTAGTGCTAATCTTGATTCATGTATATCAATTTCAACTGATCATAAGAAGGAGAAATCCAAGAAAGAT---AAAAGT------AGGAAACACTACCCGAGAATTGAAGCAGATTCTGATTCTGAAGATTATGTTTTGGATGATTCAGATAGTGATGACGGTGAATGTAAGAATTGTAAATACAAGAAAAAATATTTCGCACTAAGAATGAGGATGAAGCGAGTCGCAATGCAATTGATCGAAGATTTG
>AFK27447
ATGTCTCTCAGCATTGACGTAACGAGTCTTCCCTCAATT---TCTTCCAGTATCTTTAAAAATGAATCATCTTCTACAACGTCAACTCTTTCTGGAAAATCTATTGGTAGGAGTGAACAGTACATTTCACCAGATGCAGAAGCATTCAATAAATACATGTTGTCGAAGTCTCCAGAGGATATTGGACCATCTGATTCTGCTTCAAACGATCCACTCACCAGCTTTTCGATTAGATCGAATGCAGTTAAGACAAATGCAGACGCTGGCGTGTCTATGGATTCATCAACGCAATCACGACCTTCAAGCAACGTTGGGTGCGATCAAGTGGATTTCTCCTTAACTAAAGGTATTAATGTTAGTGCTAATCTTGATTCATGTATATCAATCTCAACTGATTATAAGAAGGAGAAATCCAAGAAAGAT---AAAAGT------AGGAAACACTACCCGAGAATTGAAGCAGATTCTGATTCTGAAGATTATGTTTTAGATGATTCAGATAGTGATGACGGTAAATGTAAGAATTGTAAATATAAGAAAAAATATTTCGCACTAAGACTGAGGATGAAGCGAGTCGCAATGCAATTGATCGAAGATTTG
>AFK27446
ATGTCTCTCAGCATTGACGTGACAAGTCTTCCCTCAATT---TCTTCTAGTATCTTTAAAAATGAATCGTCTTCTACAACGTCAACTCTTTCTGGAAAATCTATTGGTAGGAGTGAACAGTACATTTCACCGGATGCAGAAGCATTCAATAAGTACATGTTGTCGAAGTCTCCAGAGGATATTGGACCATCTGATTCTGCTTCAAACGATCCACTCACCAGCTTTTCGATTAGATCGAATGCAGTTAAGACAAATGCAGACGCTGGCGTGTCTATGGATTCATCAACACAATCACGACCTTCAAGCAACGTTGGATGCGATCAATTGGATTTCTCCTTGACCAAAGGTATTAACGTTAGTGCTAATCTTGATTCATGTATATCAATCTCAACTGATCAAAAGAAGGAGAAATCCAAGAAAGAT---AAAAGT------AGGAAACACTACCCGAGAATTGAAGCAGATTCTGATTCTGAAGATTATGTTTTGGATGATTCAGATAGTGATGACGGTAAATGTAAGAATTGTAAATATAAGAAAAAGTATTTCGCACTAAGAATGAGGATGAAGCGAGTCGCAATGCAATTGATCGAAGATTTG
>AFK27445
ATGTCTCTCAGCATTGACGTAACAAGTCTTCCCTCAATT---TCTTCTAGTATCTTTAAAAATGAATCGTCTTCTACAACGTCAACTCTTTCTGGAAAATCTATTGGTAGGAGTGAACAGTACATTTCACCAGATGCAGAAGCATTCAATAAGTACATGTTGTCGAAGTCTCCAGAGGATATTGGACCATCTGATTCTGCTTCAAACGATCCACTCACCAGCTTTTCGATTAGATCGAATGCAGTTAAGACAAATGCAGACGCTGGCGTGTCTATGGATTCATCGACACAATCACGACCTTCAAGCAACGTTGGATGCGATCAATTGGATTTCTCCTTGACCAAAGGTATTAATGTTAGTGCTAATCTTGATTCATGTATATCAATTACAACTGATCATAAGAAGGAGAAATCCAAGAAAGAT---AAAAGT------AGGAAACACTACCCGAGAATTGAAGCAGATTCTGATTCTGAAGATTATGTTTTGGATGATTCAGATAGTGATGACGGTAAATGTAAGAATTGTAAATATAAGAAAAAATATTTCGCACTAAGAATGAGGATGAAGCGAGTCGCAATGCAATTGATCGAAGATTTG
>AGE99248
ATGTCTCTCAGCATTGACGTAACAAGTCTTCCCTCAATT---TCTTCTAGTATCTTTAAAAATGAATCGTCTTCTACAACGTCAACTCTTTCTGGAAAATCTATTGGTAGGAGTGAACAGTACATTTCACCAGATGCAGAAGCATTCAATAAATACATGTTGTCGAAGTCTCCAGAGGATATTGGACCATCTGATTCTGCTTCAAACGATCCACTCACCAGCTTTTCGATTAGATCGAATGCAGTTAAGACAAATGCAGACGCTGGCGTGTCTATGGATTCATCGACGCAATCACGACCTTCAAGTAACGTTGGGTGCGATCAATTGGATTTCTCCTTAACTAAAGGTATTAACGTTAGTGCTAATCTTGATTCATGTATATCAATTTCAACTGATCATAAGAAGGAGAAATCCAAGAAAGAT---AAAAGT------AGGAAACACTACCCGAGAATTGAAGCAGATTCTGATTCTGAAGATTATGTTTTGGATGATTCAGATAGTGATGACGGTAAATGTAAGAATTGTAAATATAAGAAAAAATATTTCGCACTAAGAATGAGGATGAAGCGAGTCGCAATGCAATTGATCGAGGATTTG
>AGE47244
ATGTCTCTTAGTATTGACGTGACTAGTCTTCCTTCAATT---TCTTCTAGTGTTTATAAAAATGAATCGTTTTCAACAACGTCAACTATTTCTGGAAAATCTATTGGTAGGAGTGAACAGTACATTTCACCAGATGCAGAAGCTTTCAATAAATACATGTTGTCAAAATCTCCAGAAGATATTGGACCTTCTGATTCTGCATCGAACGATCCACTCACCAGCTTTTCGATTAGATCGAATGCAGTTAAGACAAATGCAGATGCTGGCGTGTCTATGGATTCATCAGCACAATCACGACCATCTAGCGACATTGGATACGATCAAATGGATTTCTCCTTAAATAAAGGTATTAAAATTGATGCTACAATGGATTCCTCAATATCAATATCTACTACATCAAAGAAGGAGAAATCTAAGCAAGAGAACAAAAATAAATATAAAAAATGTTATCCAAAAATTGAAGCAGAATCTGATTCTGATGAATACGTATTAGATGATTCAGATAGTGATGATGGAAAATGTAAAAATTGTAAGTATAAAAAGAAATATTTTGCACTTCGTTTAAGAATGAAACAGGTTGCAATGCAATTGATTAAAGATTTG
>AFK27442
ATGTCTCTCAGCATTGACGTAACAAGTCTTCCCTCAATT---TCTTCTAGTATCTTTAAAAATGAATCGTCTTCTACAACGTCAACTCTTTCTGGAAAATCTATTGGTAGGAGTGAACAGTACATTTCACCAGATGCAGAAGCATTCAATAAGTACATGTTGTCGAAGTCTCCAGAGGATATTGGACCATCTGATTCTGCTTCAAACGATCCACTCACCAGCTTTTCGATTAGATCGAATGCAGTTAAGACAAATGCAGACGCTGGCGTGTCTATGGATTCATCGACACAATCACGACCTTCAAGCAACGTTGGATGCGATCAATTGGATTTCTCCTTGACCAAAGGTATTAATGTTAGTGCTAATCTTGATTCATGTATATCAATTACAACTGATCATAAGAAGGAGAAATCCAAGAAAGAT---AAAAGT------AGGAAACACTACCCGAGAATTGAAGCAGATTCTGATTCTGAAGATTATGTTTTGGATGATTCAGATAGTGATGACGGTAAATGTAAGAATTGTAAATATAAGAAAAAATATTTCGCACTAAGAATGAGGATGAAGCGAGTCGCAATGCAATTGATCGAAGATTTG
>AFK27441
ATGTCTCTCAGCATTGACGTAACAAGTCTTCCCTCAATT---TCTTCTAGTATCTTTAAAAATGAATCGTCTTCTACAACGTCAACTCTTTCTGGAAAATCTATTGGTAGGAGTGAACAGTACATTTCACCAGATGCAGAAGCATTCAATAAGTACATGTTGTCGAAGTCTCCAGAGGATATTGGACCATCTGATTCTGCTTCAAACGATCCACTCACCAGCTTTTCGATTAGATCGAATGCAGTTAAGACAAATGCAGACGCTGGCGTGTCTATGGATTCATCGACACAATCACGACCTTCAAGCAACGTTGGATGCGATCAATTGGATTTCTCCTTGACCAAAGGTATTAATGTTAGTGCTAATCTTGATTCATGTATATCAATTACAACTGATCATAAGAAGGAGAAATCCAAGAAAGAT---AAAAAT------AGGAAACACTACCCGAGAATTGAAGCAGATTCTGATTCTGAAGATTATGTTTTGGATGATTCAGATAGTGATGACGGTAAATGTAAGAATTGTAAATATAAGAAAAAATATTTCGCACTAAGAATGAGGATGAAGCGAGTCGCAATGCAATTGATCGAAGATTTG
>AFK27440
ATGTCTCTCAGCATTGACGTAACAAGTCTCCCCTCAATT---TCTTCTAGTATCTTTAAAAATGAATCGTCTTCTACAACGTCAACTCTTTCTGGAAAATCTATTGGTAGGAGTGAACAGTACATTTCACCAGATGCAGAAGCATTCAATAAGTACATGTTGTCGAAGTCTCCAGAGGATATTGGACCATCTGATTCTGCTTCAAACGATCCACTCACCAGCTTTTCGATTAGATCGAATGCAGTTAAGACAAATGCAGACGCTGGCGTGTCTATGGATTCATCGACACAATCACGACCTTCAAGCAACGTTGGATGCGATCAATTGGATTTCTCCTTGACCAAAGGTATTAATGTTAGTGCTAATCTTGATTCATGTATATCAATTACAACTGATCATAAGAAGGAGAAATCCAAGAAAGAT---AAAAGT------AGGAAACACTACCCGAGAATTGAAGCAGATTCTGATTCTGAAGATTATGTTTTGGATGATTCAGATAGTGATGACGGTAAATGTAAGAATTGTAAATATAAGAAAAAATATTTCGCACTAAGAATGAGGATGAAGCGAGTCGCAATGCAATTGATCGAAGATTTG
>AGE99432
ATGTCTCTCAGCATTGACGTAACAAGTCTTCCCTCAATT---TCTTCTAGTATCTTTAAAAATGAATCGTCTTCTACAACGTCAAATCTTTCTGGAAAATCTATTGGTAGGAGTGAACAGTACATTTCACCAGATGCAGAAGCATTCAATAAATACATGTTGTCGAAGTCTCCAGAGGATATTGGACCATCTGATTCTGCTTCAAACGATCCACTCACCAGCTTTTCGATTAGATCGAATGCAGTTAAGACAAATGCAGACGCTGGCGTGTCTATGGATTCATCGACGCAATCACGACCTTCAAGCAACGTTGGGTGCGATCAATTGGATTTCTCCTTAACTAAAGGTATTAATGTTAGTGCTAATCTTGATTCATGTATATCAATTTCAACTGATAATAAGAAGGAGAAATCCAAGAAAGAT---AAAAGT------AGGAAACACTACCCGAGAATTGAAGCAGATTCTGATTCTGAAGATTATGTTTTGGATGATTCAGATAGTGATGACGGTAAATGTAAGAATTGTAAATATAAGAAAAAATATTTCGCACTAAGAATGAGGATGAAGCGAGTCGCAATGCAATTGATCGAAGATTTG
>ACT67588
ATGTCTCTCAGCATTGACGTAACAAGTCTTCCCTCAATT---TCTTCTAGTATCTTTAAAAATGAATCGTCTTCTACAACGTCAACTCTTTCTGGAAAATCTATTGGTAGGAGTGAACAGTACATTTCACCGGATGCAGAAGCATTCAATAAGTACATGTTGTCGAAGTCTCCAGAGGATATTGGACCATCTGATTCTGCTTCAAACGATCCACTCACCAGCTTTTCGATTAGATCGAATGCAGTTAAGACAAATGCAGACGCTGGCGTGTCTATGGATTCATCGACACAATCACGACCTTCAAGCAACGTTGGATGCGATCAATTGGATTTCTCCTTGACCAAAGGTATTAACGTTAGTGCTAATCTTGATTCATGTATATCAATTTCAACTGATCATAAGAAGGAGAAATCCAAGAAAGAT---AAAAGT------AGGAAACACTACCCGAGAATTGAAGCAGATTCTGATTCTGAAGATTATGTTTTGGATGATTCAGATAGTGATGACGGTAAATGTAAGAATTGTAAATATAAGAAAAAGTATTTCGCACTAAGAATGAGGATGAAGAGAGTCGCAATGCAATTGATCGAAGATTTG
>AGH68938
ATGTCTCTCAGCATTGACGTAACAAGTCTTCCCTCAATT---TCTTCTAGTATTTTTAAAAATGAATCGTCTTCTACAACGTCAACTCTTTCTGGAAAATCTATTGGTAGGAGTGAACAGTACATTTCACCAGATGCAGAAGCATTTAATAAGTACATGTTGTCGAAGTCTCCAGAGGATATTGGACCATCTGATTCTGCTTCAAACGATCCACTCACCAGCTTTTCGATTAGATCGAATGCAGTTAAGACAAATGCAGACGCTGGCGTGTCTATGGATTCATCGACACAATCACGACCTTCAAGCAACGTTGGATGCGATCAATTGGATTTCTCCTTGACCAAAGGTATTAATGTTAGTGCTAATCTTGATTCATGTATATCAATTTCAACTGATCATAAGAAGGAGAAATCCAAGAAAGAT---AAAAGT------AGGAAACACTACCCGAGAATTGAAGCAGATTCTGATTCTGAAGATTATGTTTTGGATGATTCAGATAGTGATGACGGTAAATGTAAGAATTGTAAATATAAGAAAAAATATTTCGCACTAAGAATGAGGATGAAACGAGTCGCAATGCAATTGATCGAAGATTTG
>ACZ51768
ATGTCTCTCAGCATTGACGTAACAAGTCTTCCCTCAATT---TCTTCTAGTATCTTTAAAAATGAATCGTCTTCTACAACGTCAACTCTTTCTGGAAAATCTATTGGTAGGAGTGAACAGTACATTTCACCAGATGCAGAAGCATTCAATAAATACATGTTGTCGAAGTCTCCAGAGGATATTGGACCATCTGATTCTGCTTCAAACGATCCACTCACCAGCTTTTCGATTAGATCGAATGCAGTTAAGACAAATGCAGACGCTGGCGTGTCTATGGATTCATCGACGCAATCACGACCTTCAAGCAACGTTGGGTGCGATCAATTGGATTTCTCCTTAACTAAAGGTATTAATGTTAGTACTAATCTTGATTCATGTATATCAATTTCAACTGATCATAAGAAGGAGAAATCCAAGAAAGAT---AAAAGT------AGGAAACACTACCCGAGAATTGAAGCAGATTCTGATTCTGAAGATTATGTTTTGGATGATTCAGATAGTGATGACGGTAAATGTAAGAATTGTAAATATAAGAAAAAATATTTCGCACTAAGAATGAGGATGAAGCGAGTCGCAATGCAATTGATCGAAGATTTG
>ACT67584
ATGTCTCTCAGCATTGACGTAACAAGTCTTCCCTCAATT---TCTTCTAGTATCTTTAAAAATGAATCGTCTTCTACAACGTCAACTCTTTCTGGAAAATCTATTGGTAGGAGTGAACAGTACATTTCACCGGATGCAGAAGCATTCAATAAGTACATGTTGTCGAAGTCTCCAGAGGATATTGGACCATCTGATTCTGCTTCAAACGATCCACTCACCAGCTTTTCGATTAGATCGAATGCAGTTAAGACAAATGCAGACGCTGGCGTGTCTATGGATTCATCGACACAATCACGACCTTCAAGCAACGTTGGATGCGATCAATTGGATTTCTCCTTGACCAAAGGTATTAACGTTAGTGCTAATCTTGATTCATGTATATCAATTTCAACTGATCATAAGAAGGAGAAATCCAAGAAAGAT---AAAAGT------AGGAAACACTACCCGAGAATTGAAGCAGATTCTGATTCTGAAGATTATGTTTTGGATGATTCAGATAGTGATGACGGTAAATGTAAGAATTGTAAATATAAGAAAAAGTATTTCGCACTAAGAATGAGGATGAAGAGAGTCGCAATGCAATTGATCGAAGATTTG
>ACT67585
ATGTCTCTCAGCATTGACGTAACAAGTCTTCCCTCAATT---TCTTCTAGTATCTTTAAAAATGAATCGTCTTCTACAACGTCAACTCTTTCTGGAAAATCTATTGGTAGGAGTGAACAGTACATTTCACCGGATGCAGAAGCATTCAATAAATACATGTTGTCGAAGTCTCCAGAGGATATTGGACCATCTGATTCTGCTTCAAACGATCCACTCACCAGCTTTTCGATTAGATCGAATGCAGTTAAGACAAATGCAGACGCTGGCGTGTCTATGGATTCATCGACACAATCACGACCTTCAAGCAACGTTGGATGCGATCAATTGGATTTCTCCTTGACCAAAGGTATTAACGTTAGTGCCAATCTTGATTCATGTATATCAATTTCAACTGATCATAAGAAGGAGAAATCCAAGAAAGAT---AAAAGT------AGGAAACACTACCCGAGAATTGAAGCAGATTCTGATTCTGAAGATTATGTTTTGGATGATTCAGATAGTGATGACGGTAAATGTAAGAATTGTAAATATAAGAAAAAGTATTTCGCACTAAGAATGAGGATGAAGAGAGTCGCAATGCAATTGATCGAAGATTTG
>AGE98565
ATGTCTCTCAGCATTGACGTGACGAGTCTTCCCTCAATT---TCTTCTAGTATCTTTAAAAATGAATCGTCTTCTACAACGTCAACTCTTTCTGGAAAATCTATTGGTAGGAACGAACAGTATGTTTCATCAGATATCGAAGCATTCAATAAATACATGTTGTCGAAGTCTCCAGAGGATATTGGACCATCTGATTCTGCTTCAAACGATCCACTCACCAGTTTTTCGATTAGATCGAATGCAGTTAAGACAAATGCAGATGCTGGCGTGTCTATGGATTCATCAACACAATCACGACCTTCAAGCAACGTTGGGTGCGATCAAATGGATTTCTCCTTAACTAAAGGTATTAATGTTAGTGCTAGTCTTGATTCATGTGTATCAATTTCAACTAACCATAAAAAGGAGAAATCTAAAAAGGAT---AAAAGT------AGGAAACACTATCCAAGAATTGAAGCAGATTCTGACTCTGAAGATTACGTTTTGGATGATTCAGATAGTGATGACGGTAAATGTAAGAATTGTAAATATAAAAAGAAATATTTTGCACTAAGAATGAGGATGAAACAAGTCGCAATGCAATTGATAGAAGATTTG
>AFQ20935
ATGTCTCTCAGCATTGACGTAACAAGTCTTCCCTCAATT---TCTTCTAGTATCTTTAAAAATGAATCGTCTTCTACAACGTCAACTCTTTCTGGAAAATCTATTGGTAGGAGTGAACAGTACATTTCACCAGATGCAGAAGCATTCAATAAATACATGTTGTCGAAGTCTCCAGAGGATATTGGACCATCTGATTCTGCTTCAAACGATCCACTCACCAGCTTTTCGATTAGATCGAATGCAGTTAAGACAAATGCAGACGCTGGCGTGTCTATGGATTCATCGACGCAATCACGACCTTCAAGCAACGTTGGATGCGATCAATTGGATTTCTCCTTAACTAAAGGTGTTAATGTTAGTGCTAATCTTGACTCATGTATATCAATTTCAACTGATCATAAGAAGGAGAAATCCAAGAAAGAT---AAAAGT------AGGAAACACTACCCGAGAATTGAAGCAGATTCTGATTCTGAAGATTATGTTTTAGATGATTCAGATAGTGATGACGGTAAATGTAAGAATTGTAAATACAAGAAAAAATACTTCGCACTAAGAATGAGGATGAAACGAGTCGCAATGCAATTGATCGAAGATTTG
>AFQ20936
ATGTCTCTCAGTATTGACGTGACAAGTCTTCCATCTATT---TCTTCTAGTATCTATAAACATGAATCATCTTCAACAACGTCAACTCTTTCTGGAAAATCTATTGGTAGGAGTGAACAGTACGTTTCACCAGATGCAGAAGCATTCAGTAAATACATGTTGTCGAAGCCTCCAGAGGATATTGGACCATCTGATTCTGCTTCAAACGACCCACTCACCAGCTTTTCGATTAGATCGAATGCAGTTAAGACAAATGCAGATGCTGGCGTGTCTATGGATTCATCGACACAATCACGACCTTCGAGTAACGTTGGATGCGATCAGGTGGATTTCTCCTTAAGCAAAGGTATTAAAGTCAACGCTAACTTAGATTCCTCTATTTCAGTATCAACAATTTCTAAAAAGGAGAAATCCAAATCAGACCATAAAAGT------AGGAAACACTACCCAAGGATTGAAGCAGATTCTGATTCAGATGAGTACGTACTTGATGATTCAGATAGTGATGATGGCAAATGTAAGAACTGTAAATATAAGAAAAAGTATTTCGCACTTAGAATGAGAATAAAGCAAGTCACAATGCAACTGATTGAAGATTTG
>ADJ68026
ATGTCTCTCAGTATTGACGTGACGAGTCTTCCTTCTATT---TCTTCTAGTATATACAAAAATGAATCATCTTCAACAACGTCAACTCTTTCTGGAAAATCTATTGGTAGGAGTGAACAATACATTTCACCAGATGCAGAAGCATTCAGTAAATACATGCTGTCAAAGTCTCCAGAAGATATTGGACCATCTGATTCTGCTTCAAACGATCCACTCACCAGCTTTTCGATTAGATCGAATGCAGTTAAGACAAATGCAGACGCTGGCGTGTCTATGGATTCATCAACACAATCACGGCCATCAAGCAATGTTGGGTGCGATCAAGTGGATTTCTCCTTTAATAAAGGAATTAAAATGAACGCGAACCTGGATTCATCAATATCCATATCAACCAGTTCGAAAAAGGAGAAATCCAAAAGCGACCATAAAAGT------AGGAAACACTACCCTAAAATAGAAGCAGAATCTGATTCAGATGACTACGTACTCGACGATTCTGATAGTGATGATGGTAAATGTAAAAACTGTAAATATAAGAGGAAGTATTTCGCACTAAGAATGAGAATGAAACAAGTCGCAATGCAATTGATCGAAGATTTG
>ACZ52091
ATGTCTCTCAGCATTGACGTGACGAGTCTTCCCTCAATT---TCTTCTAGCATCTTTAAAAATGAATCGTCTTCTACAACGTCAACTCTTTCTGGAAAATCTATTGGTAGGAACGAACAGTATGTTTCATCAGATATCGAAGCATTCAATAAATACATGTTGTCGAAGTCTCCAGAGGATATTGGACCATCTGATTCTGCTTCAAACGATCCACTCACCAGTTTTTCGATTAGATCGAATGCAGTTAAGACAAATGCAGATGCTGGCGTGTCTATGGATTCATCAACACAATCACGACCTTCAAGCAACGTTGGGTGCGATCAAATGGATTTCTCCTTAACTAAAGGTATTAATGTTAGTGCTAGTCTTGATTCATGTGTATCAATTTCAACTAATCATAAAAAGGAGAAATCTAAAAAGGAT---AAAAAT------AAGAAACACTACCCAAGAATTGAAGCAGATTCTGACTCTGAAGATTACGTTTTGGATGATTCAGATAGTGATGACGGTAAATGTAAGAATTGTAAATATAAAAAGAAATATTTTGCACTGAGAATGAGGATGAAACAAGTCGCAATGCAATTGATAGAAGATTTG
>AER51164
ATGTCTCTCAGTATTGACGTGACGAGTCTTCCTTCTATT---TCTTCTAGTATATATAAAAATGAATCATCTTCAACAACGTCAACTCTTTCTGGAAAATCTATTGGTAGGAGTGAACAATACATTTCACCAGATGCAGAGGCGTTCGGTAAATACATGTTGTCAAAGTCTCCAGAAGATATTGGACCATCTGATTCTGCTTCAAACGATCCACTCACCAGCTTTTCGATTAGATCGAATGCAGTTAAGACAAATGCAGACGCTGGCGTGTCTATGGATTCATCAACACAATCACGACCATCAAGCAATGTTGGGTGCGATCAAGTGGATTTCTCCTTTAATAAAGGGATTAAAATGAATGCAAACTTAGATTCATCAATATCTATATCGACTAATTCAAAGAAGGAGAAATCCAAAAGTGGCAATAAAAGT------AGGAAACACTACCCAAAGATTGAAGCAGAATCTGATTCAGATGACTATGTACTTGACGATTCTGATAGCGATGATGGCAAATGCAAGAACTGTAAATATAAAAGGAAGTATTTCGCACTAAGAATGAGAATGAAACAAGTTGCAATGCAATTGATCGAAGATTTG
>AFQ20949
ATGTCTCTCAGCATTGACGTAACAAGTCTTCCCTCAATT---TCTTCTAGTATCTTTAAAAATGAATCGTCTTCTACAACGTCAACTCTTTCTGGAAAATCTATTGGTAGGAGTGAACAGTACATTTCACCGGATGCAGAAGCATTCAATAAGTACATGTTGTCGAAGTCTCCAGAGGATATTGGACCATCTGATTCTGCTTCAAACGATCCACTCACCAGCTTTTCGATTAGATCGAATGCAGTTAAGACAAATGCAGACGCTGGCGTGTCTATGGATTCATCGACACAATCACGACCTTCAAGCAACGTTGGATGCGATCAATTGGATTTCTCCTTGAACAAAGGTATTAATGTTAGTGCTAATCTTGATTCATGTATATCAATTTCAACTGATCATAAGAAGGAGAAATCCAAGAAAGAT---AAAAGT------AGGAAACACTACCCAAGAATTGAAGCAGATTCTGATTCTGAAGATTATGTTTTGGATGATTCAGATAGTGATGACGGTAAATGTAAGAATTGTAAATATAAGAAAAAGTATTTCGCACTAAGAATGAGGATGAAGCGAGTCGCAATGCAATTGATCGAAGATTTG
>AFJ68310
ATGTCTCTCAGCATTGACGTGACAAGTCTTCCCTCAATT---TCTTCTAGTATCTTTAAAAATGAATCGTCTTCTACAACGTCAACTCTTTCTGGAAAATCTATTGGTAGGAACGAACAGTATGTTTCATCAGATATCGAAGCATTCAATAAATACATGTTGTCGAAGTCTCCAGAGGATATTGGACCATCTGATTCTGCTTCAAACGATCCACTCACCAGTTTTTCGATTAGATCGAATGCAGTTAAGACAAATGCAGATGCTGGCGTGTCTATGGATTCATCAACACAATCACGACCTTCAAGCAACGTTGGGTGCGATCAAATGGATTTCTCCTTAACTAAAGGTATAAATGTTAGTGCTAGTCTTGATTCATGTGTATCAATTTCAACTAACCATAAAAAGGAGAAATCTAAAAAGGAT---AAAAGT------AGGAAACACTACCCAAGAATTGAAGCAGATTCTGACTCTGAAGATTACGTTTTGGATGATTCAGATAGTGATGACGGTAAATGTAAGAATTGTAAATATAAAAAGAAATATTTTGCACTAAGAATGAGGATGAAACAAGTCGCAATGCAATTGATAGAAGATTTG
>AFQ20945
ATGTCTCTCAGCATTGACGTAACAAGTCTTCCCTCAATT---TCTTCTAGTATCTTTAAAAATGAATCGTCTTCTACAACGTCAACTCTTTCTGGAAAATCTATTGGTAGGAGTGAACAGTACATTTCACCAGATGCAGAAGCATTCAATAAATACATGTTGTCGAAGTCTCCAGAGGATATTGGACCATCTGATTCTGCTTCAAACGATCCACTCACCAGCTTTTCGATTAGATCGAATGCAGTTAAGACAAATGCAGACGCTGGCGTGTCTATGGATTCATCGACGCAATCACGACCTTCAAGCAACGTTGGATGCGATCAATTGGATTTCTCCTTAACTAAAGGTGTTAATGTTAGTGCTAATCTTGACTCATGTATATCAATTTCAACTGATCATAAGAAGGAGAAATCCAAGAAAGAT---AAAAGT------AGGAAACACTACCCGAGAATTGAAGCAGATTCTGATTCTGAAGATTATGTTTTAGATGATTCAGATAGTGATGACGGTAAATGTAAGAATTGTAAATACAAGAAAAAATACTTCGCACTAAGAATGAGGATGAAACGAGTCGCAATGCAATTGATCGAAGATTTG
>AFQ20944
ATGTCTCTCAGCATTGACGTAACAAGTCTTCCCTCAATT---TCTTCTAGTATCTTTAAAAATGAATCGTCTTTTACAACGTCAACTCTTTCTGGAAAATCTATTGGTAGGAGTGAACAGTACATTTCACCGGATGCAGAAGCATTCAATAAGTACATGTTGTCGAAGTCTCCAGAGGATATTGGACCATCTGATTCTGCTTCAAACGATCCACTCACCAGTTTTTCGATTAGATCGAATGCAGTTAAGACAAATGCAGACGCTGGCGTGTCTATGGATTCATCGACACAATCACGACCTTCAAGCAACGTTGGATGCGATCAATTGGATTTCTCCTTGACCAAAGGTATTAACGTTAGTGCCAATCTTGATTCATGTATATCAATTTCAACTGATCATAAGAAGGAGAAATCCAAGAAAGAT---AAAAGT------AGGAAACACTACCCGAGAATTGAAGCAGATTCTGATTCTGAAGATTATGTTTTGGATGATTCAGATAGTGATGACGGTAAATGTAAGAATTGTAAATATAAGAAAAAGTATTTCGCACTAAGAATGAGGATGAAGCGAGTCGCAATGCAATTGATCGAAGATTTG
>AFQ20947
ATGTCTCTCAGCATTGACGTAACAAGTCTTCCCTCAATT---TCTTCTAGTATCTTTAAAAATGAATCGTCTTCTACAACGTCAACTCTTTCTGGAAAATCTATTGGTAGGAGTGAACAGTACATTTCACCAGATGCAGAAGCATTCAATAAATACATGTTGTCGAAGTCTCCAGAGGATATTGGACCATCTGATTCTGCTTCAAACGATCCACTCACCAGCTTTTCGATTAGATCGAATGCAGTTAAGACAAATGCAGACGCTGGCGTGTCTATGGATTCATCGACGCAATCACGACCTTCAAGCAACGTTGGATGCGATCAATTGGATTTCTCCTTAACTAAAGGTATTAATGTTAGTGCTAATCTTGATTCATGTATATCAATTTCAACTGATCATAAGAAGGAGAAATCCAAGAAAGAT---AAAAGT------AGGAAACACTACCCAAGAATTGAAGCAGATTCTGATTCTGAAGATTATGTTTTGGATGATTCAGATAGTGATGACGGTAAATGTAAGAATTGTAAATACAAGAAAAAATATTTCGCATTAAGAATGAGGATGAAGCGAGTCGCAATGCAATTGATCGAAGATTTG
>AFQ20946
ATGTCTCTCAGCATTGACGTAACAAGTCTTCCCTCAATT---TCTTCTAGTATCTTTAAAAATGAATCGTCTTCTACAACGTCAACTCTTTCTGGAAAATCTATTGGTAGGAGTGAACAGTACATTTCACCAGATGCAGAAGCATTCAATAAATACATGTTGTCGAAGTCTCCAGAGGATATTGGACCATCTGATTCTGCTTCAAACGATCCACTCACCAGCTTTTCGATTAGATCGAATGCAGTTAAGACAAATGCAGACGCTGGCGTGTCTATGGATTCATCGACGCAATCACGACCTTCAAGCAACGTTGGATGCGATCAATTGGATTTCTCCTTAACTAAAGGTATTAATGTTAGTGCTAATCTTGATTCATGTATATCAATTTCAACTGATCATAAGAAGGAGAAATCCAAGAAAGAT---AAAAGT------AGGAAACACTACCCAAGAATTGAAGCAGATTCTGATTCTGAAGATTATGTTTTGGATGATTCAGATAGTGATGACGGTAAATGTAAGAATTGTAAATACAAGAAAAAATATTTCGCATTAAGAATGAGGATGAAGCGAGTCGCAATGCAATTGATCGAAGATTTG
>AFQ20943
ATGTCTCTCAGCATTGACGTAACAAGTCTTCCCTCAATT---TCTTCTAGTATCTTTAAAAATGAATCGTCTTTTACAACGTCAACTCTTTCTGGAAAATCTATTGGTAGGAGTGAACAGTACATTTCACCGGATGCAGAAGCATTCAATAAGTACATGTTGTCGAAGTCTCCAGAGGATATTGGACCATCTGATTCTGCTTCAAACGATCCACTCACCAGTTTTTCGATTAGATCGAATGCAGTTAAGACAAATGCAGACGCTGGCGTGTCTATGGATTCATCGACACAATCACGACCTTCAAGCAACGTTGGATGCGATCAATTGGATTTCTCCTTGACCAAAGGTATTAACGTTAGTGCCAATCTTGATTCATGTATATCAATTTCAACTGATCATAAGAAGGAGAAATCCAAGAAAGAT---AAAAGT------AGGAAACACTACCCGAGAATTGAAGCAGATTCTGATTCTGAAGATTACGTTTTGGATGATTCAGATAGTGATGACGGTAAATGTAAGAATTGTAAATATAAGAAAAAGTATTTCGCACTAAGAATGAGGATGAAGCGAGTCGCAATGCAATTGATCGAAGATTTG
>ADK46728
ATGTCTCTCAGCATTGACGTAACAAGTCTTCCCTCAATT---TCTTCTAGTATTTTTAAAAATGAATCGTCTTCTACAACGTCAACTCTTTCTGGAAAATCTATTGGTAGGAGTGAACAGTACATTTCACCAGATGCAGAAGCATTCAATAAGTACATGTTGTCGAAGTCTCCAGAGGATATTGGACCATCTGATTCTGCTTCAAACGATCCACTCACCAGCTTTTCGATTAGATCGAATGCAGTTAAGACAAATGCAGACGCTGGCGTGTCTATGGATTCATCGACACAATCACGACCTTCAAGCAACGTTGGATGCGATCAATTGGATTTCTCCTTGACCAAAGGTATTAATGTTAGTGCTAATCTTGATTCATGTATATCAATTTCAACTGATCATAAGAAGGAGAAATCCAAGAAAGAT---AAAAGT------AGGAAACACTACCCGAGAATTGAAGCAGATTCTGATTCTGAAGATTATGTTTTGGATGATTCAGATAGTGATGACGGTAAATGTAAGAATTGTAAATATAAGAAAAAATATTTCGCACTAAGAATGAGGATGAAGCGAGTCGCAATGCAATTGATCGAAGATTTG
>ACZ51983
ATGTCTCTCAGCATTGACGTGACGAGTCTTCCCTCAATT---TCTTCTAGCATCTTTAAAAATGAATCGTCTTCTACAACGTCAACTCTTTCTGGAAAATCTATTGGTAGGAACGAACAGTATGTTTCATCAGATATCGAAGCATTCAATAAATACATGTTGTCGAAGTCTCCAGAGGATATTGGACCATCTGATTCTGCTTCAAACGATCCACTCACCAGTTTTTCGATTAGATCGAATGCAGTTAAGACAAATGCAGATGCTGGCGTGTCTATGGATTCATCAACACAATCACGACCTTCAAGCAACGTTGGGTGCGATCAAATGGATTTCTCCTTAACTAAAGGTATTAATGTTAGTGCTAGTCTTGATTCATGTGTATCAATTTCAACTAATCATAAAAAGGAGAAATCTAAAAAGGAT---AAAAAT------AGGAAACACTACCCAAGAATTGAAGCAGATTCTGACTCTGAAGATTACGTTTTGGATGATTCAGATAGTGATGACGGTAAATGTAAGAATTGTAAATATAAAAAGAAATATTTTGCACTAAGAATGAGGATGAAACAAGTCGCAATGCAATTGATAGAAGATTTG
>AGE47411
ATGTCTCTTAGTATTGACGTGACTAGTCTTCCTTCGATT---TCTTCTAGCGTTTATAAAAATGAATCGTTTTCAACAACGTCAACTATTTCTGGAAAATCTATTGGTAGGAGTGAACAGTACATTTCACCAGATGCAGAAGCTTTCAATAAGTACATGTTGTCAAAATCTCCAGAAGATATTGGACCTTCTGATTCTGCATCGAACGATCCACTCACCAGCTTTTCGATTAGATCGAATGCAGTTAAGACAAATGCAGATGCTGGCGTGTCTATGGATTCATCAGCACAATCACGACCATCTAGCGACATTGGATACGATCAAATGGATTTCTCCTTAAATAAAGGTATTAAGATTGATGCTACAATGGATTCTTCAATATCAATATCTACTACATCAAAGAAGGAGAAATCTAAACAAGAGAACAAAAATAAATATAAAAAATGTTATCCAAAAATTGAAGCAGAATCTGATTCTGATGAATACGTATTAGATGATTCAGATAGTGATGATGGAAAATGTAAAAATTGTAAGTATAAAAAGAAATATTTTGCACTTCGTTTAAGAATGAAACAAGTCGCAATGCAATTGATTAAAGATTTG
>AGE45368
ATGTCTCTTAGTATTGACGTGACTAGTCTTCCTTCAATT---TCTTCTAGCGTTTATAAAAATGAATCGTTTTCAACAACGTCAACTATTTCTGGAAAATCTATTGGTAGGAGTGAACAGTACATTTCACCAGATGCAGAAGCTTTCAATAAGTACATGTTGTCAAAATCTCCAGAAGATATTGGACCTTCTGATTCTGCATCGAACGATCCACTCACCAACTTTTCGATTAGATCGAATGCAGTTAAGACAAATGCAGATGCTGGCGTGTCTATGGATTCATCAGCACAATCACGACCATCTAGCGACATTGGATACGATCAAATGGATTTCTCCTTAAATAAAGGTATTAAGATTGATGCTACAATGGATTCTTCAATATCAATATCTACTACATCAAAGAAGGAGAAATCTAAACAAGAGAACAAAAATAAATATAAAAAATGTTATCCAAAAATTGAAGCAGAATCTGATTCTGATGAATACGTATTAGATGATTCAGATAGTGATGATGGAAAATGTAAAAATTGTAAGTATAAAAAGAAATATTTTGCACTTCGTTTAAGAATGAAACAAGTCACAATGCAATTGATTAAAGATTTG
>AEB79544
ATGTCTCTCAGCATTGACGTGACGAGTCTTCCCTCAATT---TCTTCTAGTATCTTTAAAAATGAATCGTCTTCTACAACGTCAACTCTTTCTGGAAAATCTATTGGTAGGAACGAACAGTATGTTTCATCAGATATCGAAGCATTCAATAAATACATGCTGTCGAAGTCTCCAGAGGATATTGGACCATCTGATTCTGCTTCAAACGATCCACTCACCAGTTTTTCGATTAGATCGAATGCAGTTAAGACAAATGCAGATGCTGGCGTGTCTATGGATTCATCAACACAATCACGACCTTCAAGCAACGTTGGGTGCGATCAAATGGATTTCTCCTTAACTAAAGGTATTAATGTTAGTGCTAGTCTTGATTCATGTGTATCAATTTCAACTAACCATAAAAAGGAGAAATCTAAAAAGGAT---AAAAGT------AGGAAACACTACCCAAGAATTGAAGCAGATTCTGACTCTGAAGATTATGTTTTGGATGATTCAGATAGTGATGACGGTAAATGTAAAAATTGCAAATACAAAAAGAAATATTTTGCACTAAGAATGAGGATGAAACAAGTCGCAATGCAATTGATAGAAGATTTG
>AGE47148
ATGTCTCTTAGTATTGATGTGACTAGTCTTCCTTCAATT---TCTTCTAGTGTTTATAAAAATGAATCGTTTTCAACAACGTCAACTATTTCTGGAAAATCTATTGGTAGGAGTGAACAGTACATTTCACCAGATGCAGAAGCTTTCAATAAGTACATGTTGTCAAAATCTCCAGAAGATATTGGACCTTCTGATTCTGCATCGAACGATCCACTCACCAGCTTTTCGATTAGATCGAATGCAGTTAAGACAAATGCAGATGCTGGCGTGTCTATGGATTCATCAGCACAATCACGACCATCTAGCGACATTGGATACGATCAAATGGATTTCTCCTTAAATAAAGGTATTAAAATTGATGCTACAATGGATTCCTCAATATCAATATCTACTACATCAAAGAAGGAGAAATCTAAACAAGAGAACAAAAATAAATATAAAAAATGTTATCCAAAAATTGAAGCAGAATCTGATTCTGATGAATACGTATTAGATGATTCAGATAGTGATGATGGAAAATGTAAAAATTGTAAGTATAAAAAGAAATATTTTGCACTTCGTTTAAGAATGAAACAGGTTGCAATGCAATTGATTAAAGATTTG
>AFJ68467
ATGTCTCTCAGCATTGACGTAACAAGTCTTCCCTCAATT---TCTTCTAGTATCTTTAAAAATGAATCGTCTTCTACAACGTCAACTCTTTCTGGAAAATCTATTGGTAGGAGTGAACAGTACATTTCACCGGATGCAGAAGCATTCAATAAGTACATGTTGTCGAAGTCTCCAGAGGATATTGGACCATCTGATTCTGCTTCAAACGATCCACTCACCAGCTTTTCGATTAGATCGAATGCAGTTAAGACAAATGCAGACACTGGCGTGTCTATGGATTCATCGACACAATCACGACCTTCAAGCAACGTTGGATGCGATCAATTGGATTTCTCCTTGACCAAAGGTATTAATGTTAGTGCTAATCTTGATTCATGTATATCAATTTCAACTGATCATAAGAAGGAGAAATCCAAGAAAGAT---AAAAGT------AGGAAACACTACCCGAGAATTGAAGCAGATTCTGATTCTGAAGATTATGTTTTGGATGATTCAGATAGTGATGACGGTAAATGTAAGAATTGTAAATATAAGAAAAAGTATTTCGCACTAAGAATGAGGATGAAGCGAGTCGCAATGCAATTGATCGAAGATTTG
>AGH16257
ATGTCTCTCAGCATTGACGTAACAAGTCTTCCCTCAATT---TCTTCTAGTATCTTTAAAAATGAATCGTCTTCTACAACGTCAACTCTTTCTGGAAAATCTATTGGTAGGAGTGAACAGTACATTTCACCAGATGCAGAAGCATTCAATAAATACATGTTGTCGAAGTCTCCAGAGGATATTGGACCATCTGATTCTGCTTCAAACGATCCACTCACCAGCTTTTCGATTAGATCGAATGCAGTTAAGACAAATGCAGACGCTGGCGTGTCTATGGATTCATCGACGCAATCACGACCTTCAAGCAACGTTGGATGCGATCAATTGGATTTCTCCTTAACTAAAGGTATTAATGTTAGTGCTAATCTTGATTCATGTATATCAATTTCAACTGATCATAAGAAGGAGAAATCCAAGAAAGAT---AAAAGT------AGGAAACACTACCCGAGAATTGAAGCAGATTCTGATTCTGAAGATTATGTTTTGGATGATTCAGATAGTGATGACGGTGAATGTAAGAATTGTAAATACAAGAAAAAATATTTCGCACTAAGAATGAGGATGAAGCGAGTCGCAATGCAATTGATCGAAGATTTG
>AEB79542
ATGTCTCTCAGCATTGACGTGACGAGTCTTCCCTCAATT---TCTTCTAGTATCTTTAAAAATGAATCGTCTTCTACAACGTCAACTCTTTCTGGAAAATCTATTGGTAGGAACGAACAGTATGTTTCATCAGATATCGAAGCATTCAATAAATACATGCTGTCGAAGTCTCCAGAGGATATTGGACCATCTGATTCTGCTTCAAACGATCCACTCACCAGTTTTTCGATTAGATCGAATGCAGTTAAGACAAATGCAGATGCTGGCGTGTCTATGGATTCATCAACACAATCACGACCTTCAAGCAACGTTGGGTGCGATCAAATGGATTTCTCCTTAACTAAAGGTATTAATGTTAGTGCTAGTCTTGATTCATGTGTATCAATTTCAACTAACCATAAAAAGGAGAAATCTAAAAAGGAT---AAAAGT------AGGAAACACTACCCAAGAATTGAAGCAGATTCTGACTCTGAAGATTATGTTTTGGATAATTCAGATAGTGATGACGGTAAATGTAAAAATTGCAAATACAAAAAGAAATATTTTGCACTAAGAATGAGGATGAAACAAGTCGCAATGCAATTGATAGAAGATTTG
>AGE45404
ATGTCTCTTAGTATTGACGTGACTAGTCTTCCTTCAATT---TCTTCTAGCGTTTATAAAAATGAATCGTTTTCAACAACGTCAACTATTTCTGGAAAATCTATTGGTAGGAGTGAACAGTACATTTCACCAGATGCAGAAGCTTTCAATAAGTACATGTTGTCAAAATCTCCAGAAGATATTGGACCTTCTGATTCTGCATCGAACGACCCACTCACCAGCTTTTCGATTAGATCGAATGCAGTTAAGACAAATGCAGATGCTGGCGTGTCTATGGATTCATCAGCACAATCACGACCATCTAGCGACATTGGATACGATCAAATGGATTTCTCCTTAAATAAAGGTATTAAGATTGATGCTACAATGGATTCTTCAATATCAATATCTACTACATCAAAAAAGGAGAAATCTAAACAAGAGAACAAAAATAAATATAAAAAATGTTATCCAAAAATTGAAGCAGAATCTGATTCTGATGAATACGTATTAGATGATTCAGATAGTGATGATGGAAAATGTAAAAATTGTAAGTATAAAAAGAAATATTTTGCACTTCGTTTAAGAATGAAACAAGTCGCAATGCAATTGATTAAAGATTTG
>AEF32131
ATGTCTCTCAGTATTGACGTGACGAGTCTTCCTTCTATT---TCTTCTAGTATATATAAAAATGAATCATCTTCAACAACGTCAACTCTTTCTGGAAAATCTATTGGTAGGAGTGAACAATACATTTCACCAGATGCAGAAGCGTTCGGTAAATACATGCTGTCAAAGTCTCCAGAAGATATTGGACCATCTGATTCTGCTTCAAACGATCCACTCACCAGTTTTTCGATTAGATCGAATGCAGTTAAGACAAATGCAGACGCTGGCGTGTCTATGGATTCATCAACACAATCACGACCATCAAGTAATGTTGGGTGCGATCAAGTGGATTTCTCCTTTAACAAAGGGATTAAAATGAATGCGAACTTGGATTCATCAATATCTATAGCAACTATTTCAAAAAAGGAGAAATCCAAAAATGACCATAAAAGT------AGGAAACACTACCCAAAAGTTGAAGCAGAATCTGATTCAGATGACTACGTACTTGATGATTCTGATAGCGATGATGGTAAATGTAAGAACTGCAAATATAAAAGGAAGTATTTCGCACTAAGAATGAGAATGAAACAAGTTGCGATGCAATTGATCGAAGATTTG
>ACH97405
ATGTCTCTCAGTATTGACGTAACAAGTCTTCCATCTATT---TCTTCTAGTATTTATAAACATGAATCATCTTCAACAACGTCAACTCTTTCTGGAAAATCTATTGGTAGGAGTGAACAGTACGTTTCACCAGATGCAGAAGCATTCAATAAATACATGTTGTCGAAGTCTCCAGAGGATATTGGACCATCTGATTCTGCTTCAAACGATCCACTCACCAGTTTCTCGATTAGATCGAATGCAGTTAAGACAAATGCAGATGCTGGCGTGTCTATGGATTCATCGACACAATCACGACCTTCAAGTAACGTTGGATGCGATCAAGTGGATTTCTCCCTGAATAAAGGTCTTAAAGTAAATGCTAGTCTAGATTCTTCCGTCTCAGTATCAACATTTTCTAATAAGGAGAAATCCAAATCAGACCATAAAAGT------AGGAAACACTACCCAAGAATTGAAGCAGATTCTGATACAGACGAATACGTACTTGATGATTCTGATAGCGATGATGGTAAGTGTAAGAATTGTAAATATAAGAGAAAGTATTTCGCACTTAGGACGAGAATGAAACAAGTCGCAATGCAACTGATTGAAGATTTG
>AGE98895
ATGTCTCTCAGCATTGACGTGACGAGTCTTCCCTCAATT---TCTTCTAGTATCTTTAAAAATGAATCGTCTTCTACAACGTCAACTCTTTCTGGAAAATCTATTGGTAGGAACGAACAGTATGTTTCATCAGATATCGAAGCATTCAATAAATACATGTTGTCGAAGTCTCCAGAGGATATTGGACCATCTGATTCTGCTTCAAACGATCCACTCACCAGTTTTTCGATTAGATCGAATGCAGTTAAGACAAATGCAGATGCTGGCGTGTCTATGGATTCATCAACACAATCACGACCTTCAAGCAACGTTGGGTGCGATCAAATGGATTTCTCCTTAACTAAAGGTATTAATGTTAGTGCTAGTCTTGATTCATGTGTATCAATTTCAACTAACCATAAAAAGGAGAAATCTAAAAAGGAT---AAAAGT------AGGAAACACTACCCAAGAATTGAAGCAGATTCTGACTATGAAGATTACGTTTTGGATGATTCAGATAGTGATGACGGTAAATGTAAGAATTGTAAATATAAAAAGAAATATTTTGCACTAAGAATGAGGATGAAACAAGTCGCAATGCAATTGATAGAAGATTTG
>AEL20308
ATGTCTCTCAGCATTGACGTAACGAGTCTTCCCTCAATT---TCTTCTAGTATCTTTAAAAATGAATCGTCTTCTACAACGTCAACTCTTTCTGGAAAATCTATTGGTAGGAGTGAACAGTACATTTCACCAGATGCAGAAGCATTCAATAAATACATGTTGTCGAAGTCTCCAGAGGATATTGGACCATCTGATTCTGCTTCAAACGACCCACTCACCAGCTTTTCGATTAGATCGAATGCAATTAAGACAAATGCAGACGCTGGCGTGTCTATGGATTCATCGACGCAATCACGACCTGCAAGCAACGTTGGGTGCGATCAAGTGGATTTCTCCCTGACTAAAGGTATTAATGTTAGTGCTAATCTTGATTCATGTATATCAATTTCAACTGATCATAAGAAGGAGAAATCCAAAAAAGAT---AAAAGT------AGGAAACACTACCCTAGAATTGAAGCAGATTCTGATTCTGAAGATTACGTTTTAGATGATTCAGATAGTGATGACGGTAAATGCAAGAATTGTAAATACAAGAAAAAGTATTTTGCACTAAGAATGAGGATGAAGCAAGTCGCAATGCAATTGATCGAAGATTTG
>AGE99100
ATGTCTCTCAGCATTGACGTAACAAGTCTTCCCTCAATT---TCTTCTAGTATCTTTAAAAATGAATCGTCTTCTACAACGTCAACTCTTTCTGGAAAATCTATTGGTAGGAGTGAACAGTACATTTCACCAGATGCAGAAGCATTCAATAAATACATGTTGTCGAAGTCTCCAGAGGATATTGGACCATCTGATTCTGCTTCAAACGATCCACTCACCAGCTTTTCGATTAGATCGAATGCAGTTAAGACAAATGCAGACGCTGGCGTGTCTATGGATTCATCGACGCAATCACGACCTTCAAGTAACGTTGGGTGCGATCAATTGGATTTCTCCTTAACTAAAGGTATTAACGTTAGTGCTAATCTTGATTCATGTATATCAATTTCAACTGATCATAAGAAGGAGAAATCCAAGAAAGAT---AAAAGT------AGGAAACACTACCCGAGAATTGAAGCAGATTCTGATTCTGAAGATTATGTTTTGGATGATTCAGATAGTGATGACGGTAAATGTAAGAATTGTAAATATAAGAAAAAATATTTCGCACTAAGAATGAGGATGAAGCGAGTCGCAATGCAATTGATCGAGGATTTG
>AGE99102
ATGTCTCTCAGCATTGACGTGACGAGTCTTCCCTCAATT---TCTTCTAGTATCTTTAAAAATGAATCGTCTTCTACAACGTCAACTCTTTCTGGAAAATCTATTGGTAGGAACGAACAGTATGTTTCATCAGATATCGAAGCATTCAATAAATACATGTTGTCGAAGTCTCCAGAGGATATTGGACCATCTGATTCTGCTTCAAACGATCCACTCACCAGTTTTTCGATTAGATCGAATGCAGTTAAGACAAATGCAGATGCTGGCGTGTCTATGGATTCATCAACACAATCACGACCTTCAAGCAACGTTGGGTGCGATCAAATGGATTTCTCCTTAACTAAAGGTATTAATGTTAGTGCTAGTCTTGATTCATGTGTATCAATTTCAACTAATCATAAAAAGGAGAAATCTAAAAAGGAT---AAAAAT------AGGAAACACTACCCAAGAATTGAAGCAGATTCTGACTCTGAGGATTACGTTTTAGATGATTCAGATAGTGATGACGGTAAATGTAAAAATTGCAAATATAAAAAGAAATATTTTGCACTAAGAATGAGGATGAAACAAGTCGCAATGCAATTGATAGAAGATTTG
>AGE99063
ATGTCTCTCAGCATTGACGTGACGAGTCTTCCCTCAATT---TCTTCTAGTATCTTTAAAAATGAATCGTCTTCTACAACGTCAACTCTTTCTGGAAAATCTATTGGTAGGAACGAACAGTATGTTTCATCAGATATCGAAGCATTCAATAAATACATGTTGTCGAAGTCTCCAGAGGATATTGGACCATCTGATTCTGCTTCAAACGATCCACTCACCAGTTTTTCGATTAGATCGAATGCAGTTAAGACAAATGCAGATGCTGGCGTGTCTATGGATTCATCAACACAATCACGACCTTCAAGCAACGTTGGGTGCGATCAAATGGATTTCTCCTTAACTAAAGGTATTAATGTTAGTGCTAGTCTTGATTCATGTGTATCAATTTCAACTAACCATAAAAAGGAGAAATCTAAAAAGGAT---AAAAGT------AGGAAACACTACCCAAGAATTGAAGCAGATTCTGACTCTGAAGATTACGTTTTGGATGATTCAGATAGTGATGACGGTAAATGTAAGAATTGTAAATATAAAAAGAAATATTTTGCACTAAGAATGAGGATGAAACAAGTCGCAATGCAATTGATAGAAGATTTG
>AGE98957
ATGTCTCTCAGCATTGACGTGACGAGTCTTCCCTCAATT---TCTTCTAGTATCTTTAAAAATGAATCGTCTTCTACAACGTCAACTCTTTCTGGAAAATCTATTGGTAGGAACGAACAGTATGTTTCATCAGATATCGAAGCATTCAATAAATACATGTTGTCGAAGTCTCCAGAGGATATTGGACCATCTGATTCTGCTTCAAACGATCCACTCACCAGTTTTTCGATTAGATCGAATGCAGTTAAGACAAATGCAGATGCTGGCGTGTCTATGGATTCATCAACACAATCACGACCTTCAAGCAACGTTGGGTGCGATCAAATGGATTTCTCCTTAACTAAAGGTATTAATGTTAGTGCTAGTCTTGATTCATGTGTATCAATTTCAACTAATCATAAAAAGGAGAAATCTAAAAAGGAT---AAAAAT------AGGAAACACTACCCAAGAATTGAAGCAGATTCTGACTCTGAGGATTACGTTTTAGATGATTCAGATAGTGATGACGGTAAATGTAAAAATTGCAAATATAAAAAGAAATATTTTGCACTAAGAATGAGGATGAAACAAGTCGCAATGCAATTGATAGAAGATTTG
>AFS89495
ATGTCTCTCAGTATTGACGTGACGAGTCTTCCTTCTATT---TCTTCCAGCATATATAAAAATGAATCATCTTCAACAACGTCAACTCTTTCTGGAAAATCTATTGGTAGGAGTGAACAATATATTTCACCAGATGCAGATGCGTTCAGTAAATATATGTTGTCAAAGTCTCCAGAGGATATTGGACCATCTGATTCTGCTTCAAACGATCCACTCACCAGCTTTTCGATTAGATCGAATGCAGTTAAGACAAATGCAGACGCTGGCGTGTCTATGGATTCATCAACACAATCACGACCATCGAGCAATGTTGGGTGCGATCAAGTGGATTTCTCCTTTAACAAAGGAATCAAGGTGAATGCAAACTTAGATTCATCAGTATCGATATCAACTAGTATAAAGAAGGAGAAATCCAAGAATGACCATAAAAGT------AGGAAACACTACCCTAAAATAGAAGCAGAATCTGATTCAGATGAATATGTACTTGACGATTCTGATAGTGATGATGGTAAATGCAAAAATTGTAAATATAAAAGGAAGTATTTCGCACTAAGAATAAGAATGAAACAAGTTGCTATGCAATTGATCGAAGATTTG
>AEL20304
ATGTCTCTCAGCATTGACGTAACGAGTCTTCCCTCAATT---TCTTCTAGTATCTTTAAAAATGAATCGTCTTCTACAACGTCAACTCTTTCTGGAAAATCTATTGGTAGGAGTGAACAGTACATTTCACCAGATGCAGAAGCATTCAATAAATACATGTTGTCGAAGTCTCCAGAGGATATTGGACCATCTGATTCTGCTTCAAACGACCCACTCACCAGCTTTTCGATTAGATCGAATGCAGTTAAGACAAATGCAGACGCTGGCGTGTCTATGGATTCATCGACGCAATCACGACCTGCAAGCAACGTTGGGTGCGATCAAGTGGATTTCTTCCTGACTAAAGGTATTAATGTTAGTGCTAATCTTGATTCATGTATATCAATTTCAACTGATCATAAGAAGGAGAAATCCAAAAAAGAT---AAAAGT------AGGAAACACTACCCTAGAATTGAAGCAGATTCTGATTCTGAAGATTACGTTTTAGATGATTCAGATAGTGATGACGGTAAATGCAAGAATTGTAAATACAAGAAAAAGTATTTTGCACTAAGAATGAGGATGAAGCAAGTCGCAATGCAATTGATCGAAGATTTG
>AGE10418
ATGTCTCTTAGTATTGACGTGACTAGTCTTCCTTCAATT---TCTTCTAGCGTTTATAAAAATGAATCGTTTTCAACAACGTCAACTATTTCTGGAAAATCTATTGGTAGGAGTGAACAGTACATTTCACCAGATGCAGAAGCTTTCAATAAGTACATGTTGTCAAAATCTCCAGAAGATATTGGACCTTCTGATTCTGCATCGAACGATCCACTCACCAGCTTTTCGATTAGATCGAATGCAGTTAAGACAAATGCAGATGCTGGCGTGTCTATGGATTCATCAGCACAATCACGACCATCTAGCGACATTGGATATGATCAAATGGATTTCTCCTTAAATAAAGGTATTAAGATTGATGCTACAATGGATTCTTCAATATCAATATCTACTACATCAAAGAAGGAGAAATCTAAACAAGAAAACAAAAATAAATATAAAAAATGTTATCCAAAAATTGAAGCAGAATCTGATTCTGATGAATACGTATTAGATGATTCAGATAGTGATGATGGAAAATGTAAAAATTGTAAGTATAAAAAGAAATATTTTGCACTTCGTTTAAGAATGAAACACGTCGCAATGCAATTGATTAAAGATTTG
>AFJ68161
ATGTCTCTCAGCATTGACGTGACAAGTCTTCCCTCAATT---TCTTCTAGTATCTTTAAAAATGAATCGTCTTCTACAACGTCAACTCTTTCTGGAAAATCTATTGGTAGGAACGAACAGTATGTTTCATCAGATATCGAAGCATTCAATAAATACATGTTGTCGAAGTCTCCAGAGGATATTGGACCATCTGATTCTGCTTCAAACGATCCACTCACCAGTTTTTCGATTAGATCGAATGCAGTTAAGACAAATGCAGATGCTGGCGTGTCTATGGATTCATCAACACAATCACGACCTTCAAGCAACGTTGGGTGCGATCAAATGGATTTCTCCTTAACTAAAGGTATAAATGTTAGTGCTAGTCTTGATTCATGTGTATCAATTTCAACTAACCATAAAAAGGAGAAATCTAAAAAGGAT---AAAAGT------AGGAAACACTACCCAAGAATTGAAGCAGATTCTGACTCTGAAGATTACGTTTTGGATGATTCAGATAGTGATGACGGTAAATGTAAGAATTGTAAATATAAAAAGAAATATTTTGCACTAAGAATGAGGATGAAACAAGTCGCAATGCAATTGATAGAAGATTTG
>ABQ00918
ATGTCTCTCAGTATTGACGTGACGAGTCTTCCTTCTATT---TCTTCTAGTATATATAAAAATGAATCATCTTCAACGACGTCAACTCTTTCTGGAAAATCTATTGGTAGGAGTGAACAATACATTTCACCAGATGCAGAAGCATTCGGCAAATATATGTTGTCAAAGTCTCCAGAAGATATTGGACCATCTGATTCTGCTTCAAACGATCCACTCACCAGCTTTTCGATTAGATCGAATGCAGTTAAGACAAATGCAGACGCTGGCGTGTCTATGGATTCATCAACACAATCACGACCATCAAGCAATGTTGGGTGCGATCAAGTGGATTTCTCCTTTAATAAAGGAATCAAAGTAAATGCAAACTTAGATTCATCAGTATCAATATCAACTAACACGAAAAAGGAGAAATCCAAAAATGACCATAAAAGT------AGGAAACACTACCCTAAAATAGAAGCAGAATCTGATTCAGATGATTATGTACTTGACGATTCCGATAGTGATGATGGTAAATGCAAAAACTGTAAATACAAAAGGAAGTATTTCGCACTAAGAATGAGAATGAAACAAGTTGCCATGCAATTGATCGAAGATTTG
>AFJ68167
ATGTCTCTCAGCATTGACGTGACGAGTCTTCCCTCAATT---TCTTCTAGTATCTTTAAAAATGAATCGTCTTCTACAACGTCAACTCTTTCTGGAAAATCTATTGGTAGGAACGAACAGTATGTTTCATCAGATATCGAAGCATTCAATAAATACATGCTGTCGAAGTCTCCAGAGGATATTGGACCATCTGATTCTGCTTCAAACGATCCACTCACCAGTTTTTCGATTAGATCGAATGCAGTTAAGACAAATGCAGATGCTGGCGTGTCTATGGATTCATCAACACAATCACGACCTTCAAGCAACGTTGGGTGCGATCAAATGGATTTCTCCTTAACTAAAGGTATTAATGTTAGTGCTAGTCTTGATTCATGTGTATCAATTTCAACTAACCATAAAAAGGAGAAATCTAAAAAGGAT---AAAAGT------AGGAAACACTACCCAAGAATTGAAGCAGATTCTGACTCTGAAGATTATGTTTTGGATGATTCAGATAGTGATGACGGTAAATGTAAAAATTGCAAATACAAAAAGAAATATTTTGCACTAAGAATGAGGATGAAACAAGTCGCAATGCAATTGATAGAAGATTTG
>ACH72469
ATGTCTCTCAGTATTGACGTGACGAGTCTTCCTTCTATT---TCTTCTAGTATATACAAAAATGAATCATCTTCAACAACGTCAACTCTTTCTGGAAAATCTATTGGTAGGAGTGAACAGTATATTTTACCAAATGTAGAAGCATTCAGTAAATACATGCTGTCAAAGTCTCCAGAAGATATTGGACCATCTGATTCTGCTTCAAACGATCCACTCACCAGCTTTTCGATTAGATCAAATGCAGTTAAGACAAATGCAGACGCTGGCGTGTCTATGGATTCATCAACACAATCACGACCATCAAGCAATGTTGGGTGCGATCAAGTGGATTTCTCCTTTAACAAAGGAATTAAAATGAACGCGAACTTAGATTCATCAATATCCATATCAACTAGTTCACAGAAGGAGAAATCCAAAAGCGACCATAAAAGT------AGGAAACACTACCCTAAAATAGAAGCAGAATCTGATTCAGATGATTACGTACTCGATGATTCTGATAGTGATGATGGTAAATGTAAAAACTGTAAATATAAGAGGAAGTATTTCGCACTAAGAATGAGAATGAAACAAGTTGCAATGCAATTGATCGAAGATTTG
>ABQ00915
ATGTCTCTCAGTATTGACGTGACGAGTCTTCCTTCTATT---TCTTCTAGTATATATAAAAATGAATCATCTTCAACAACGTCAACTCTTTCTGGAAAATCTATTGGTAGGAGTGAACAATACATTTCACCAGATGCAGAAGCGTTCGGTAAATACATGTTGTCAAAGTCTCCAGAAGATATTGGACCATCTGATTCTGCTTCAAACGATCCACTCACCAGCTTTTCGATTAGATCGAATGCAGTTAAGACAAATGCAGACGCTGGCGTGTCTATGGATTCATCAACACAATCACGACCATCAAGTAATGTTGGGTGCGATCAAGTGGATTTCTCCTTCTGTAAAGGAATTAAAGTAAATGCAAACTTAGATTCATCGGTATCAATATCAACTAGCACGAAGAAGGAGAAATCCAAAAATGACCATAAAAGT------AGGAAACACTACCCTAAAATAGAAGCAGAATCTGACTCAGATGACTATGTACTTGACGATTCTGACAGTGATGATGGTAAATGCAAAAACTGTAAGTATAAAAGGAAGTATTTCGCACTAAGAATGAGAATGAAACAAGTTGCCATGCAGTTGATCGAAGATTTG
>ABQ00916
ATGTCTCTCAGTATTGACGTGACGAGTCTTCCTTCTATT---TCTTCTAGTATATATAAAAATGAATCATCTTCAACAACGTCAACTCTTTCTGGAAAATCTATTGGTAGGAGTGAACAATACATTTCACCAGATGCAGAAGCGTTCAGTAAATACATGTTGTCAAAGTCTCCAGAAGATATTGGACCATCTGATTCTGCTTCAAACGATCCACTCACCAGCTTTTCGATTAGATCGAATGCAGTTAAGACAAATGCAGACGCTGGCGTGTCTATGGATTCATCAACACAATCACGACCATCAAGCAATGTTGGGTGCGATCAAGTGGATTTCTCCTTTAATAAGGGAATTAAAGTAAATGCAAACTTAGATTCATCAGTATCAATATCAACTAATGTGAAGAAGGAGAAATCCAAGAGTGACCATAAAAGT------AGGAAACACTACCCTAAAATTGAAGCAGAATCTGACTCAGATGATTATGTACTTGATGATTCTGATAGTGATGATGGTAAATGTAAAAATTGTAAATATAAAAGGAAGTATTTCGCACTAAGAATGAGAATGAAACAAGTTGCCATGCAATTGATCGAAGATTTG
>ABQ00917
ATGTCTCTCAGTATTGACGTGACGAGTCTTCCTTCTATT---TCTTCCAGTATATATAAAAATGAATCATCTTCAACAACGTCAACTCTTTCTGGAAAATCTATTGGTAGGAGTGAACAATACATTTCACCAGATGCAGAAGCATTCGGCAAATATATGTTGTCAAAGTCTCCAGAAGATATTGGACCATCTGATTCTGCTTCAAACGATCCACTCACCAGCTTTTCGATTAGATCGAATGCAGTTAAGACAAATGCAGATGCTGGCGTGTCTATGGATTCATCAACACAATCACGACCATCAAGTAATGTTGGGTGCGATCAAGTGGATTTCTCCTTTAATAAAGGAATCAAAGTAAATGCGAATTTAGATTCATCAGTATCAATATCAACTAACACAAAAAAAGAGAAATCCAAAAATGACCATAAAAGT------AAAAAACACTACCCTAAAATAGAAGCAGAATCTGATTCAGATGATTATGTACTTGACGATTCCGATAGTGATGATGGTAAATGCAAAAATTGCAAATACAAGAGGAAGTATTTCGCACTAAGAATGAGAATGAAACAAGTTGCTATGCAATTGATCGAAGATTTG
>AFQ20948
ATGTCTCTCAGCATTGACGTAACAAGTCTTCCCTCAATT---TCTTCTAGTATCTTTAAAAATGAATCGTCTTCTACAACGTCAACTCTTTCTGGAAAATCTATTGGTAGGAGTGAACAGTACATTTCACCGGATGCAGAAGCATTCAATAAGTACATGTTGTCGAAGTCTCCAGAGGATATTGGACCATCTGATTCTGCTTCAAACGATCCACTCACCAGCTTTTCGATTAGATCGAATGCAGTTAAGACAAATGCAGACGCTGGCGTGTCTATGGATTCATCGACACAATCACGACCTTCAAGCAACGTTGGATGCGATCAATTGGATTTCTCCTTGAACAAAGGTATTAATGTTAGTGCTAATCTTGATTCATGTATATCAATTTCAACTGATCATAAGAAGGAGAAATCCAAGAAAGAT---AAAAGT------AGGAAACACTACCCAAGAATTGAAGCAGATTCTGATTCTGAAGATTATGTTTTGGATGATTCAGATAGTGATGACGGTAAATGTAAGAATTGTAAATATAAGAAAAAGTATTTCGCACTAAGAATGAGGATGAAGCGAGTCGCAATGCAATTGATCGAAGATTTG
>ACZ51672
ATGTCTCTCAGCATTGACGTGACGAGTCTTCCCTCAATT---TCTTCTAGCATCTTTAAAAATGAATCGTCTTCTACAACGTCAACTCTTTCTGGAAAATCTATTGGTAGGAACGAACAGTATGTTTCATCAGATATCGAAGCATTCAATAAATACATGTTGTCGAAGTCTCCAGAGGATATTGGACCATCTGATTCTGCTTCAAACGATCCACTCACCAGTTTTTCGATTAGATCGAATGCAGTTAAGACAAATGCAGATGCTGGCGTGTCTATGGATTCATCAACACAATCACGACCTTCAAGCAACGTTGGGTGCGATCAAATGGATTTCTCCTTAACTAAAGGTATTAATGTTAGTGCTAGTCTTGATTCATGTGTATCAATTTCAACTAATCATAAAAAGGAGAAATCTAAAAAGGAT---AAAAGT------AGGAAACACTACCCAAGAATTGAAGCAGATTCTGACTCTGAAGATTACGTTTTGGATGATTCAGATAGTGATGACGGTAAATGTAAGAATTGTAAATATAAAAAGAAATATTTTGCACTAAGAATGAGGATGAAACAAGTCGCAATGCAATTGATAGAAGATTTG
>AGE98870
ATGTCTCTCAGCATTGACGTAACGAGTCTTCCCTCAATT---TCTTCTAGTATCTTTAAAAATGAATCGTCTTCTACAACGTCAACTCTTTCTGGAAAATCTATTGGTAGGAGTGAACAGTACATTTCACCAGATGCAGAAGCATTCAATAAATACATGTTGTCGAAGTCTCCAGAGGATATTGGACCATCTGATTCTGCTTCAAACGATCCACTCACCAGCTTTTCGATTAGATCGAATGCAGTTAAGACAAATGCAGACGCTGGCGTGTCTATGGATTCATCGACGCAATCACGACCTTCAAGTAACGTTGGGTGCGATCAATTGGATTTCTCCTTAACTAAAGGTATTAACGTTAGTGCTAATCTTGATTCATGTATATCAATTTCAACTGATCATAAGAAGGAGAAATCCAAGAAAGAT---AAAAGT------AGGAAACACTACCCGAGAATTGAAGCAGATTCTGATTCTGAAGATTATGTTTTGGATGATTCAGATAGTGATGACGGTAAATGTAAGAATTGTAAATATAAGAAAAAATATTTCGCACTAAGAATGAGGATGAAGCGAGTCGCAATGCAATTGATCGAGGATTTG
>AFJ68214
ATGTCTCTCAGCATTGACGTGACGAGTCTTCCCTCAATT---TCTTCTAGTATCTTTAAAAATGAATCGTCTTCTACAACGTCAACTCTTTCTGGAAAATCTATTGGTAGGAACGAACAGTATGTTTCATCAGATATCGAAGCATTCAATAAATACATGCTGTCGAAGTCTCCAGAGGATATTGGACCATCTGATTCTGCTTCAAACGATCCACTCACCAGTTTTTCGATTAGATCGAATGCAGTTAAGACAAATGCAGATGCTGGCGTGTCTATGGATTCATCAACACAATCACGACCTTCAAGCAACGTTGGGTGCGATCAAATGGATTTCTCCTTAACTAAAGGTATTAATGTTAGTGCTAGTCTTGATTCATGTGTATCAATTTCAACTAACCATAAAAAGGAGAAATCTAAAAAGGAT---AAAAGT------AGGAAACACTACCCAAGAATTGAAGCAGATTCTGACTCTGAAGATTATGTTTTGGATGATTCAGATAGTGATGACGGTAAATGTAAAAATTGCAAATACAAAAAGAAATATTTTGCACTAAGAATGAGGATGAAACAAGTCGCAATGCAATTGATAGAAGATTTG
>AEB79538
ATGTCTCTCAGCATTGACGTAACAAGTCTTCCCTCAATT---TCTTCTAGTATCTTTAAAAATGAATCGTCTTCTACAACGTCAACTCTTTCTGGAAAATCTATTGGTAGGAGTGAACAGTACATTTCACCAGATGCAGAAGCATTCAATAAATACATGTTGTCGAAGTCTCCAGAGGATATTGGACCATCTGATTCTGCTTCAAACGATCCACTCACCAGCTTTTCGATTAGATCGAATGCAGTTAAGACAAATGCAGACGCTGGCGTGTCTATGGATTCATCGACGCAATCACGACCTTCAAGCAACGTTGGATGTGATCAATTGGATTTCTCCTTAACTAAAGGTATTAATGTTAGTGCTAATCTTGATTCATGTATATCAATTTCAACTGATCATAAGAAGGAGAAATCCAAGAAAGAT---AAAAGT------AGGAAACACTACCCAAGAATTGAAGCAGATTCTGATTCTGAAGATTATGTTTTGGATGATTCAGATAGTGATGACGGTAAATGTAAGAATTGTAAATACAAGAAAAAATATTTCGCACTAAGAATGAGGATGAAGCGAGTCGCAATGCAATTGATCGAAGATTTG
>AGH16328
ATGTCTCTCAGCATTGACGTAGCAAGTCTTCCCTCAATT---TCTTCTAGTATCTTTAAAAATGAATCGTCTTCTACAACGTCAACTCTTTCTGGAAAATCTATTGGTAGGAGTGAACAGTACATTTCACCGGATGCAGAAGCATTCAATAAATACATGCTGTCGAAGTCTCCAGAGGATATTGGACCATCTGATTCTGCTTCAAACGATCCACTCACCAGCTTTTCGATTAGATCGAATGCAGTTAAGACAAATGCAGACGCTGGCGTGTCTATGGATTCATCGACACAATCACGGCCTTCAAGCAACGTTGGATGCGATCAATTGGATTTCTCCTTGACCAAAGGTATTAACGTTAGTGCCAATCTTGATTCATGTATATCAATTTCAACTGATCATAAGAAGGAGAAATCTAAGAAAGAT---AAAAGT------AGGAAACACTACCCGAGAATTGAAGCAGATTCTGATTCTGAAGATTATGTTTTGGATGATTCAGATAGTGATGACGGTAAATGTAAGAATTGTAAATATAAGAAAAAGTATTTCGCACTAAGAATGAGGATGAAGCGAGTCGCAATGCAATTGATTGAAGATTTG
>AEB79530
ATGTCTCTCAGCATTGACGTAACAAGTCTTCCCTCAATT---TCTTCTAGTATCTTTAAAAATGAATCGTCTTCTACAACGTCAACTCTTTCTGGAAAATCTATTGGTAGGAGTGAACAGTACATTTCACCAGATGCAGAAGCATTCAATAAATACATGTTGTCGAAGTCTCCAGAGGATATTGGACCATCTGATTCTGCTTCAAACGATCCACTCACCAGCTTTTCGATTAGATCGAATGCAGTTAAGACAAATGCAGACGCTGGCGTGTCTATGGATTCATCGACGCAATCACGACCTTCAAGTAACGTTGGGTGCGATCAATTGGATTTCTCCTTAACTAAAGGTATGAATGTTAGTGCTAATCTTGATTCATGTATATCAATTTCAACTGATCATAAGAAGGAGAAATCCAAGAAAGAT---AAAAGT------AGGAAACACTATCCGAGAATTGAAGCAGATTCTGATTCTGAAGATTATGTTTTGGATGATTCAGATAGTGATGACGGTAAATGTAAAAATTGTAAATATAAGAAAAAATATTTCGCACTAAGAATGAGGATGAAGCGAGTCGCAATGCAATTGATCGAGGATTTG
>AEB79532
ATGTCTCTCAGCATTGACGTAACAAGTCTTCCCTCAATT---TCTTCTAGTATCTTTAAAAATGAATCGTCTTCTACAACGTCAACTATTTCTGGAAAATCTATTGGTAGGAGTGAACAGTACATTTCACCAGATGCAGAAGCATTCAATAAATACATGTTGTCGAAGTCTCCAGAGGATATTGGACCATCTGATTCTGCTTCAAACGATCCACTCACCAGCTTTTCGATTAGATCGAATGCAGTTAAGACAAATGCAGACGCTGGCGTGTCTATGGATTCATCGACGCAATCACGACCTTCAAGTAACGTTGGGTGCGATCAATTGGATTTCTCCTTAACTAAAGGTATGAATGTTAGTGCTAATCTTGATTCATGTATATCAATTTCAACTGATCATAAGAAGGAGAAATCCAAGAAAGAT---AAAAGT------AGGAAACACTACCCGAGAATTGAAGCAGATTCTGATTCTGAAGATTATGTTTTGGATGATTCAGATAGTGATGACGGTAAATGTAAAAATTGTAAATATAAGAAAAAATATTTCGCACTAAGAATGAGGATGAAGCGAGTCGCAATGCAATTGATCGAGGATTTG
>AET43471
ATGTCTCTTAGTATTGACGTGACTAGTCTTCCTTCAATT---TCTTCTAGTGTTTATAAAAATGAATCGTTTTCAACAACGTCAACTATTTCTGGAAAATCTATTGGTAGGAGTGAACAGTACATTTCACCAGATGCAGAAGCTTTCAATAAGTACATGTTGTCAAAATCTCCAGAAGATATTGGACCTTCTGATTCTGCATCGAACGATCCACTCACCAGCTTTTCGATTAGATCGAATGCAGTTAAGACAAATGCAGATGCTGGCGTGTCTATGGATTCATCAACACAATCACGACCATCTAGCGACATTGGATACGATCAAATGGATTTCTCTTTAAATAAAGGCATTAAAATTGATGCTACAATGGATTCTTCAATATCAATATCTACCACATCAAAGAAGGAGAAATCTAAACAAGAGAACAAAAATAAATATAAAAAATGTTATCCAAAAATCGAAGCAGAATCTGATTCTGATGAATACGTATTAGATGATTCAGATAGTGATGATGGAAAATGTAAAAATTGCAAGTATAAAAAGAAATATTTTGCACTCCGTTTAAGAATGAAACAAGTTGCAATGCAATTGATTAAAGACTTG
>AEB79534
ATGTCTCTCAGCATTGACGTAACAAGTCTTCCCTCAATT---TCTTCTAGTATCTTTAAAAATGAATCGTCTTCTACAACGTCAACTCTTTCTGGAAAATCTATTGGTAGGAGTGAACAGTACATTTCACCAGATGCAGAAGCATTCAATAAATACATGTTGTCGAAGTCTCCAGAGGATATTGGACCATCTGATTCTGCTTCAAACGATCCACTCACCAGCTTTTCGATTAGATCGAATGCAGTTAAGACAAATGCAGACGCTGGCGTGTCTATGGATTCATCGACGCAATCACGACCTTCAAGTAACGTTGGGTGCGATCAATTGGATTTCTCCTTAACTAAAGGTATGAATGTTAGTGCTAATCTTGATTCATGTATATCAATTTCAACTGATCATAGGAAGGAGAAATCCAAGAAAGAT---AAAAGT------AGGAAACACTATCCGAGAATTGAAGCAGATTCTGATTCTGAAGATTATGTTTTGGATGATTCAGATAGTGATGACGGTAAATGTAAAAATTGTAAATATAAGAAAAAATATTTCGCACTAAGAATGAGGATGAAGCGAGTCGCAATGCAATTGATCGAGGATTTG
>AFJ68185
ATGTCTCTCAGCATTGACGTAACAAGTCTTCCCTCAATT---TCTTCTAGTATCTTTAAAAATGAATCGTCTTCTACAACGTCAACTCTTTCTGGAAAATCTATTGGTAGGAGTGAACAGTACATTTCACCGGATGCAGAAGCATTCAATAAGTACATGTTGTCGAAGTCTCCAGAGGATATTGGACCATCTGATTCTGCTTCAAACGATCCACTCACCAGCTTTTCGATTAGATCGAATGCAATTAAGACAAATGCAGACGCTGGCGTGTCTATGGATTCATCGACACAATCACGACCTTCAAGCAACGTTGGATGCGATCAATTGGATTTCTCCTTGACCAAAGGTATTAACGTTAGTGCTAATCTTGATTCATGTATATCAATTTCAACTGATCATAAGAAGGAGAAATCCAAGAAAGAT---AAAAGT------AGGAAACACTACCCGAGAATTGAAGCAGATTCTGATTCTGAAGATTATGTTTTGGATGATTCAGATAGTGATGACGGTAAATGTAAGAATTGCAAATATAAGAAAAAGTATTTCGCACTAAGAATGAGGATGAAGCGAGTCGCAATGCAATTGATCGAAGATTTG
>AGH16320
ATGTCTCTCAGCATTGACGTGACGAGTCTTCCCTCAATT---TCTTCTAGTATCTTTAAAAATGAATCGTCTTCTACAACGTCAACTCTTTCTGGAAAATCTATTGGTAGGAACGAACAGTATGTTTCATCAGATATCGAAGCATTCAATAAATACATGCTGTCGAAGTCTCCAGAGGATATTGGACCATCTGATTCTGCTTCAAACGATCCACTCACCAGTTTTTCGATTAGATCGAATGCAGTTAAGACAAATGCAGATGCTGGCGTGTCTATGGATTCATCAACACAATCACGACCTTCAAGCAACGTTGGGTGCGATCAAATGGATTTCTCCTTAACTAAAGGTATTAATGTTAGTGCTAGTCTTGATTCATGTGTATCAATTTCAACTAACCATAAAAAGGAGAAATCTAAAAAGGAT---AAAAGT------AGGAAACACTACCCAAGAATTGAAGCAGATTCTGACTCTGAAGATTATGTTTTGGATGATTCAGATAGTGATGACGGTAAATGTAAAAATTGCAAATACAAAAAGAAATATTTTGCACTAAGAATGAGGATGAAACAAGTCGCAATGCAATTGATAGAAGATTTG
>AGE98625
ATGTCTCTCAGCATTGACGTGACGAGTCTTCCCTCAATT---TCTTCTAGTATCTTTAAAAATGAATCGTCTTCTACAACGTCAACTCTTTCTGGAAAATCTATTGGTAGGAACGAACAGTATGTTTCATCAGATATCGAAGCATTCAATAAATACATGTTGTCGAAGTCTCCAGAGGATATTGGACCATCTGATTCTGCTTCAAACGATCCACTCACCAGTTTTTCGATTAGATCGAATGCAGTTAAGACAAATGCAGATGCTGGCGTGTCTATGGATTCATCAACACAATCACGACCTTCAAGCAACGTTGGGTGCGATCAAATGGATTTCTCCTTAACTAAAGGTATTAATGTTAGTGCTAGTCTTGATTCATGTGTATCAATTTCAACTAACCATAAAAAGGAGAAATCTAAAAAGGAT---AAAAGT------AGGAAACACTACCCAAGAATTGAAGCAGATTCTGACTATGAAGATTACGTTTTGGATGATTCAGATAGTGATGACGGTAAATGTAAGAATTGTAAATATAAAAAGAAATATTTTGCACTAAGAATGAGGATGAAACAAGTCGCAATGCAATTGATAGAAGATTTG
>ACZ52139
ATGTCTCTCAGCATTGACGTGACGAGTCTTCCCTCAATT---TCTTCTAGTATTTTTAAAAATGAATCGTCTTCTACAACGTCAACTCTTTCTGGAAAATCTATTGGTAGGAACGAACAGTATGTTTCATCAGATATCGAAGCATTCAATAAATACATGTTGTCGAAGTCTCCAGAGGATATTGGACCATCTGATTCTGCTTCAAACGATCCACTCACCAGTTTTTCGATTAGATCGAATGCAGTTAAGACAAATGCAGATGCTGGCGTGTCTATGGATTCATCAACACAATCACGACCTTCAAGCAACGTTGGGTGCGATCAAATGGATTTCTCCTTAACTAAAGGTGTTAATGTTAGTGCTAGTCTTGATTCATGTGTATCAATTTCAACTAATTATAAAAAGGAGAAATCTAAAAAGGAT---AAAAAT------AGGAAACACTACCCAAGAATTGAAGCAGATTCTGACTCTGAGGATTACATTTTAGATGATTCAGATAGTGATGACGGTAAATGTAGAAATTGCAAATATAAAAAGAAATATTTTGCACTAAGAATGAGGATGAAACAAGTCGCAATGCAATTGATAGAAGATTTG
>AEK69604
ATGTCTCTCAGCATTGATGTAACAAGTCTTCCCTCAATT---TCTTCTAGTATCTTTAAAAATGAATCGTCTTCTACAACGTCAACTCTTTCTGGAAAATCTATTGGTAGGAGTGAACAGTACATTTCACCGGATGCAGAAGCATTCAATAAGTACATGTTGTCGAAGTCTCCAGAGGATATTGGACCATCTGATTCTGCTTCAAACGATCCACTCACCAGCTTTTCGATTAGATCGAATGCAGTTAAGACAAATGCAGACGCTGGCGTGTCTATGGATTCATCGACACAATCACGACCTTCAAGTAACGTTGGATGCGATCAATTGGATTTCTCCTTGACCAAAGGTATTAACGTTAGTGCTAATCTTGATTCATGTATATCAATTTCAACTGATCATAAGAAGGAGAAATTCAAGAAAGAT---AAAAGT------AGGAAACACTACCCGAGAATTGAAGCAGATTCTGATTCTGAAGATTATGTTTTGGATGATTCAGATAGTGATGACGGTAAATGTAAGAATTGTAAATATAAGAAAAAGTATTTCGCACTAAGAATGAGGATGAAGCGAGTCGCAATGCAATTGATCGAAGATTTG
>AGE98748
ATGTCTCTCAGCATTGACGTGACGAGTCTTCCCTCAATT---TCTTCTAGTATCTTTAAAAATGAATCGTCTTCTACAACGTCAACTCTTTCTGGAAAATCTATTGGTAGGAACGAACAGTATGTTTCATCAGATATCGAAGCATTCAATAAATACATGTTGTCGAAGTCTCCAGAGGATATTGGACCATCTGATTCTGCTTCAAACGATCCACTCACCAGTTTTTCGATTAGATCGAATGCAGTTAAGACAAATGCAGATGCTGGCGTGTCTATGGATTCATCAACACAATCACGACCTTCAAGCAACGTTGGGTGCGATCAAATGGATTTCTCCTTAACTAAAGGTATTAATGTTAGTGCTAGTCTTGATTCATGTGTATCAATTTCAACTAACCATAAAAAGGAGAAATCTAAAAAGGAT---AAAAGT------AGGAAACACTACCCAAGAATTGAAGCAGATTCTGACTATGAAGATTACGTTTTGGATGATTCAGATAGTGATGACGGTAAATGTAAGAATTGTAAATATAAAAAGAAATATTTTGCACTAAGAATGAGGATGAAACAAGTCGCAATGCAATTGATAGAAGATTTG
>AEK69606
ATGTCTCTCAGCATTGACGTAACAAGTCTTCCCTCAATT---TCTTCTAGTATCTTTAAAAATGAATCGTCTTCTACAACGTCAACTCTTTCTGGAAAATCTATTGGTAGGAGTGAACAGTACATTTCACCGGATGCAGAAGCATTCAATAAGTACATGTTGTCGAAGTCTCCAGAGGATATTGGACCATCTGATTCTGCTTCAAACGATCCACTCACCAGCTTTTCGATTAGATCGAATGCAGTTAAGACAAATGCAGACGCTGGCGTGTCTATGGATTCATCGACACAATCACGACCTTCAAGCAACGTTGGATGCGATCAATTGGATTTCTCCTTGAACAAAGGTATTAATGTTAGTGCTAATCTTGATTCATGTATATCAATTTCAACTGATCATAAGAAAGAGAAATCCAAGAAAGAT---AAAAGT------AGGAAACACTACCCGAGAATTGAAGCAGATTCTGATTCTGAAGATTATGTTTTGGATGATTCAGATAGTGATGACGGTAAATGTAAGAATTGTAAATATAAGAAAAAATATTTCGCACTAAGAATGAGGATGAAGCGAGTCGCAATGCAATTGATCGAAGATTTG
>ACZ52031
ATGTCTCTCAGCATTGACGTGACGAGTCTTCCCTCAATT---TCTTCTAGCATTTTTAAAAATGAATCGTCTTCTACAACGTCAACTCTTTCTGGAAAATCTATTGGTAGGAACGAACAGTATGTTTCACCAGATATCGATGCGTTCAATAAATACATGTTGTCGAAGTCTCCAGAGGATATTGGACCATCTGATTCTGCTTCAAACGATCCACTCACCAGCTTTTCGATTAGATCGAATGCAGTTAAGACAAATGCAGATGCTGGCGTGTCTATGGATTCATCAACACAATCACGACCTTCAAGCAACGTTGGGTGCGATCAAATGGATTTCTCCTTAACTAAAGGTATTAATGTTAGTGCTAGTCTTGATTCATGTGTATCAATTTCAACTAATCAAAAAAAGGAGAAATCTAAGAAGGAT---AAAAGT------AGGAAACACTACCCAAGAATTGAAGCAGATTCTGACTCTGAGGATTACGTTTTGGATGATTCAGATAGTGATGACGGCAAATGTAAGAATTGTAAATATAAAAAGAAATATTTTGCATTAAGAATGAGGATGAAACAAGTCGCAATGCAATTGATAGAAGATTTG
>AGE47387
ATGTCTCTTAGTATTGACGTGACTAGTCTTCCTTCAATT---TCTTCTAGTGTTTATAAAAATGAATCGTTTTCAACAACGTCAACTATTTCTGGAAAATCTATTGGTAGGAGTGAACAGTACATTTCACCAGATGCAGAAGCCTTCAATAAGTACATGTTGTCAAAATCTCCAGAAGATATTGGACCTTCTGATTCTGCATCGAACGATCCACTCACCAGCTTTTCGATTAGATCGAATGCAGTTAAGACAAATGCAGATGCTGGCGTGTCTATGGATTCATCAGCACAATCACGACCATCTAGCGACATTGGATACGATCAAATGGATTTCTCATTAAATAAAGGTATTAAAATTGATGCTACAATGGATTCTTCAATATCAATATCTACCACATCAAAGAAGGAGAAATCTAAACAAGAGAACAAAAATAAATATAAAAAATGTTATCCAAAAATTGAAGCAGAATCTGATTCTGATGAATACGTATTAGATGATTCAGATAGTGATGATGGAAAATGTAAAAATTGCAAGTATAAAAAGAAATATTTTGCACTTCGTTTAAGAATGAAACAAGTTGCAATGCAATTGATTAAAGATTTG
>AGE47064
ATGTCTCTCAGTATTGACGTGACGAGTCTTCCTTCTATT---TCTTCTAGTATATACAAAAATGAATCATCTTCAACAACGTCAACTCTTTCTGGAAAATCTATTGGTAGGAGTGAACAATACATTTCACCAGATGCAGAAGCATTCAGTAAATACATGCTGTCAAAGTCTCCAGAAGATATTGGACCATCTGATTCTGCTTCAAACGATCCACTCACCAGCTTTTCGATTAGATCGAACGCAGTTAAGACAAATGCAGACGCTGGCGTGTCTATGGATTCATCAACACAATCACGGCCATCAAGCAATGTTGGGTGCGATCAAGTGGATTTCTCCTTTAATAAAGGAATTAAAATGAACGCGAACCTGGATTCATCAATATCCATATCAACTATTTCGAAAAAGGAGAAATCCAAAAGCGACCATAAAAGT------AGGAAACACTACCCTAAAATAGAAGCAGAATCTGATTCAGATGACTACGTACTCGATGATTCTGATAGTGATGATGGTAAATGTAAAAACTGTAAATATAAGAGGAAGTATTTCGCACTAAGAATGAGAATGAAACAAGTTGCAATGCAATTGATCGAAGATTTG
>AEK69600
ATGTCTCTCAGCATTGACGTAACAAGTCTTCCCTCAATT---TCTTCTAGTATCTTTAAAAATGAATCGTCTTCTACAACGTCAACTCTTTCTGGAAAATCTATTGGTAGGAGTGAACAGTACATTTCACCAGATGCAGAAGCATTCAATAAATACATGTTGTCGAAGTCTCCAGAGGATATTGGACCATCTGATTCTGCTTCAAACGATCCACTCACCAGCTTTTCGATTAGATCGAATGCAGTTAAGACAAATGCAGACGCTGGCGTGTCTATGGATTCATCGACGCAATCACGACCTTCAAGCAACGTTGGGTGCGATCAATTGGATTTCTCCTTAACTAAAGGTATTAATGTTAGTGCTAATCTTGATTCATGTATATCAATTTCAACTGATCATAAGAAGGAGAAATCCAAGAAAGAT---AAAAGT------AGGAAACACTACCCGAGAATTGAAGCAGATTCTGATTCTGAAGATTATGTTTTGGATGATTCAGATAGTGATGACGGTAAATGTAAAAATTGTAAATATAAGAAAAAATATTTCGCACTAAGAATGAGGATGAAGCGAGTCGCAATGCAATTGATCGAAGATTTG
>AAU43789
ATGTCTCTCAGTATTGACGTGACGAGTCTTCCTTCTATT---TCTTCTAGTATATTTAAAAATGAATCATCGTCAACAACGTCAACTCTTTCTGGAAAATCTATTGGTAGGAATGAATTGTATGTTTCACCAGATGCAGAAGCGTTCAATAAATACATGCTGTCAAAATCTCCAGAAGATATTGGACCGTCTGATTCTGCTTCAAACGATCCACTCACCAGCTTTTCGATTAGATCGCATGCAGTTAAGACAAATGCAGACGCTGGCGTGTCTATGGATTCATCAACACAATCACGACCATCAAGTAATGTTGGGTGCGATCAAGTGGATTTCTCCTTTAACAAAGCAGTGAAGGTAAATGCAAATTTAGATTCATCAATATCTATATCAACGGACCAAAAACGGGAGAAATCCAAAAAAGACCATAAAAAT------GGGAAACACTACCCTAAAATTGAAGCAGAATCCGATTCAGATGATTATGTACTTGACGATTCGGATAGTGATGATGGAAAATGTAAAAATTGTAAATACAAAAGGAAGTACTTCGCGCTAAGAATGAGAATGAAACACGTTGCAATGCAATTAATTGAAGATTTG
>AFJ68263
ATGTCTCTCAGCATTGACGTGACGAGTCTTCCCTCAATT---TCTTCTAGTATCTTTAAAAATGAATCGTCTTCTACAACGTCAACTCTTTCTGGAAAATCTATTGGTAGGAACGAACAGTATGTTTCATCAGATATCGAAGCATTCAATAAATACATGCTGTCGAAGTCTCCAGAGGATATTGGACCATCTGATTCTGCTTCAAACGATCCACTCACCAGTTTTTCGATTAGATCGAATGCAGTTAAGACAAATGCAGATGCTGGCGTGTCTATGGATTCATCAACACAATCACGACCTTCAAGCAACGTTGGGTGCGATCAAATGGATTTCTCCTTAACTAAAGGTATTAATGTTAGTGCTAGTCTTGATTCATGTGTATCAATTTCAACTAACCATAAAAAGGAGAAATCTAAAAAGGAT---AAAAGT------AGGAAACACTACCCAAGAATTGAAGCAGATTCTGACTCTGAAGATTATGTTTTGGATGATTCAGATAGTGATGACGGTAAATGTAAAAATTGCAAATACAAAAAGAAATATTTTGCACTAAGAATGAGGATGAAACAAGTCGCAATGCAATTGATAGAAGATTTG
>AGE46860
ATGTCTCTTAGTATTGACGTGACTAGTCTTCCTTCAATT---TCTTCTAGCGTTTATAAAAATGAATCGTTTTCAACAACGTCAACTATTTCTGGAAAATCTATTGGTAGGAGTGAACAGTACATTTCACCAGATGCAGAAGCTTTCAATAAGTACATGTTGTCAAAATCTCCAGAAGATATTGGACCTTCTGATTCTGCATCGAACGATCCACTCACCAGCTTTTCGATTAGATCGAATGCAGTTAAGACAAATGCAGATGCTGGCGTGTCTATGGATTCATCAGCACAATCACGACCATCTAGCGACATTGGATACGATCAAATGGATTTCTCCTTAAATAAAGGTATTAAGATTGATGCTACAATGGATTCTTCAATATCAATATCTACTACATCAAAGAAGGAGAAATCTAAACAAGAGAACAAAAATAAATATAAAAAATGTTATCCAAAAATTGAAGCAGAATCTGATTCTGATGAGTACGTATTAGATGATTCAGATAGTGATGATGGAAAATGTAAAAATTGTAAGTATAAAAAGAAATATTTTGCACTTCGTTTAAGAATGAAACAAGTCGCAATGCAATTGATTAAAGATTTG
>AEG25788
ATGTCTCTCAGTATTGACGTGACAAGTCTTCCATCTATT---TCTTCCAGTATTTATAGACATGAATCATCTTCAACAACGTCAACTCTTTCTGGAAAATCTATTGGTAGGAGTGAACAATACATTTCACCAGATGCAGAAGCATTCAATAAATACATGTTGTCGAAGTCTCCAGAGGATATTGGACCATCTGATTCTGCTTCAAACGACCCACTCACCAGTTTTTCGATTAGATCGAATGCAGTTAAGACAAATGCAGACGCTGGCGTGTCTATGGATTCATCGACACAATCACGACCTTCGAGTAACGTTGGATGCGATCAAGTGGATTTCTCTTTGAATAAAGGTTTTAAAGTAAATGCCAGTCTAGATTCTTCCATTTCAGTATCAACACTTTCCAATAAGGAGAAATCCAAATCGGATCATAAAAGT------AGGAAACACTACCCTAAAATTGAAGCAGATTCCGATACAGATGAATACGTACTTGATGATTCTGATAGCGATGATGGTAAGTGTAAGAATTGTAAATATAAGAGAAAGTATTTCGCACTTAGGATGAGAATGAAGCAAGTCGCAATGCAACTGATTGAAGATTTG
>AEK69602
ATGTCTCTCAGCATTGACGTGACGAGTCTTCCCTCAATT---TCTTCTAGTATCTTTAAAAATGAATCGTCTTCTACAACGTCAACTCTTTCTGGAAAATCTATTGGTAGGAACGAACAGTATGTTTCATCAGATATCGAAGCATTCAATAAATACATGTTGTCGAAGTCTCCAGAGGATATTGGACCATCTGATTCTGCTTCAAACGATCCACTCACCAGTTTTTCGATTAGATCGAATGCAGTTAAGACAAATGCAGATGCTGGCGTGTCTATGGATTCATCAACACAATCACGACCTTCAAGCAACGTTGGGTGCGATCAAATGGATTTCTCCTTAACTAAAGGTATTAATGTTAGTGCTAGTCTTGATTCATGTGTATCAATTTCAACTAACCATAAAAAGGAGAAATCTAAAAAGGAT---AAAAGT------AGGAAACACTACCCAAGAATTGAAGCAGATTCTGACTCTGAAGATTATGTTTTGGATGATTCAGATAGTGATGACGGTAAATGTAAAAATTGCAAATACAAAAAGAAATATTTTGCACTAAGAATGAGGATGAAACAAGTCGCAATGCAATTGATAGAAGATTTG
>AGE47567
ATGTCTCTTAGTATTGACGTGACTAGTCTTCCTTCGATT---TCTTCTAGCGTTTATAAAAATGAATCGTTTTCAACAACGTCAACTATTTCTGGAAAATCTATTGGTAGGAGTGAACAGTACATTTCACCAGATGCAGAAGCTTTCAATAAGTACATGTTGTCAAAATCTCCAGAAGATATTGGACCTTCTGATTCTGCATCGAACGATCCACTCACCAGCTTTTCGATTAGATCGAATGCAGTTAAGACAAATGCAGATGCTGGCGTGTCTATGGATTCATCAGCACAATCACGACCATCTAGCGACATTGGATACGATCAAATGGATTTCTCCTTAAATAAAGGTATTAAGATTGATGCTACAATGGATTCTTCAATATCAATATCTACTACATCAAAGAAGGAGAAATCTAAACAAGAGAACAAAAATAAATATAAAAAATGTTATCCAAAAATTGAAGCAGAATCTGATTCTGATGAATACGTATTAGATGATTCAGATAGTGATGATGGAAAATGTAAAAATTGTAAGTATAAAAAGAAATATTTTGCACTTCGTTTAAGAATGAAACAAGTCGCAATGCAATTGATTAAAGATTTA
>AEG25787
ATGTCTCTCAGTATTGATGTGACAAGTCTTCCATCTATT---TCTTCTAGTATTTATAAACATGAATCATCTTCAACAACGTCAACTCTTTCTGGAAAATCTATTGGTAGGAGTGAACAGTACGTTTCACCAGATGCAGAAGCGTTCAATAAATACATGTTGTCGAAGTCTCCAGAGGATATTGGACCATCTGATTCTGCTTCAAACGATCCACTCACCAGTTTTTCGATTAAATCGAATGCAGTTAAGACAAATGCAGATGCTGGCGTGTCTATGGATTCATCGACACAATCACGACCTTCGAGTAACGTTGGATGCGATCAAGTGGATTTCTCCCTAAATAAAGGTCTTAAAGTGAATGCCAGTCTAGATTCTTCCATTTCAGTATCAACATTTTCTAATAAGGAGAAATCTAAACCGGATCATAAAAGT------AGGAAACACTACCCAAGAATTGAAGCAGATTCTGATACAGATGAATACGTACTTGATGATTCTGATAGCGATGATGGTAAGTGTAAGAATTGTAAATATAAGAAAAAATATTTCGCACTTAGGATGAGAATGAAGCAAGTCGCAATGCAACTGATTGAAGATTTG
>AGE99577
ATGTCTCTCAGCATTGACGTGACGAGTCTTCCCTCAATT---TCTTCTAGTATCTTTAAAAATGAATCGTCTTCTACAACGTCAACTCTTTCTGGAAAATCTATTGGTAGGAACGAACAGTATGTTTCATCAGATATCGAAGCATTCAATAAATACATGTTGTCGAAGTCTCCAGAGGATATTGGACCATCTGATTCTGCTTCAAACGATCCACTCACCAGTTTTTCGATTAGATCGAATGCAGTTAAGACAAATGCAGATGCTGGCGTGTCTATGGATTCATCAACACAATCACGACCTTCAAGCAACGTTGGGTGCGATCAAATGGATTTCTCCTTAACTAAAGGTATTAATGTTAGTGCTAGTCTTGATTCATGTGTATCAATTTCAACTAATCATAAAAAGGAGAAATCTAAAAAGGAT---AAAAAT------AGGAAACACTACCCAAGAATTGAAGCAGATTCTGACTCTGAGGATTACGTTTTAGATGATTCAGATAGTGATGACGGTAAATGTAAAAATTGCAAATATAAAAAGAAATATTTTGCACTAAGAATGAGGATGAAACAAGTCGCAATGCAATTGATAGAAGATTTG
>AGE47208
ATGTCTCTTAGTATTGACGTGACTAGTCTTCCTTCAATT---TCTTCTAGTGTTTATAAAAATGAATCGTTTTCAACAACGTCAACTATTTCTGGAAAATCTATTGGTAGGAGTGAACAGTACATTTCACCAGATGCAGAAGCCTTCAATAAGTACATGTTGTCAAAATCTCCAGAAGATATTGGACCTTCTGATTCTGCATCGAACGATCCACTCACCAGCTTTTCGATTAGATCGAATGCAGTTAAGACAAATGCAGATGCTGGCGTGTCTATGGATTCATCAGCACAATCACGACCATCTAGCGACATTGGATACGATCAAATGGATTTCTCCTTAAATAAAGGTATTAAAATTGATGCTACAATGGATTCTTCAATATCAATATCTACCACATCAAAGAAGGAGAAATCTAAACAAGAGAACAAAAATAAATATAAAAAATGTTATCCAAAAATTGAAGCAGAATCTGATTCTGATGAATACGTATTAGATGATTCAGATAGTGATGATGGAAAATGTAAAAATTGCAAGTATAAAAAGAAATATTTTGCACTTCGTTTAAGAATGAAACAAGTTGCAATGCAATTGATTAAAGATTTG
>AGE47364
ATGTCTCTTAGTATTGACGTGACTAGTCTTCCTTCAATT---TCTTCTAGTGTTTATAAAAATGAATCGTTTTCAACAACGTCAACTATTTCTGGAAAATCTATTGGTAGGAGTGAACAGTACATTTCACCAGATGCAGAAGCCTTCAATAAGTACATGTTGTCAAAATCTCCAGAAGATATTGGACCTTCTGATTCTGCATCGAACGATCCACTCACCAGCTTTTCGATTAGATCGAATGCAGTTAAGACAAATGCAGATGCTGGCGTGTCTATGGATTCATCAGCACAATCACGACCATCTAGCGACATTGGATACGATCAAATGGATTTCTCCTTAAATAAAGGTATTAAGATTGATGCTACAATGGATTCTTCAATATCAATATCTACCACATCAAAGAAGGAGAAATCTAAACAAGAGAACAAAAATAAATATAAAAAATGTTATCCAAAAATTGAAGCAGAATCTGATTCTGATGAATATGTATTAGATGATTCAGATAGTGATGATGGAAAATGTAAAAATTGCAAGTATAAAAAGAAATATTTTGCACTTCGTTTAAGAATGAAACAAGTTGCAATGCAATTGATTAAAGATTTG
>AAX13487
ATGTCTCTTAGTATTGACGTGACTAGTCTTCCTTCAATT---TCTTCTAGTGTTTATAAAAATGAATCGTTTTCAACAACGTCAACTATTTCTGGAAAATCTATTGGTAGGAGTGAACAGTACATTTCACCAGATGCAGAAGCTTTCAATAAGTACATGTTGTCAAAATCTCCAGAAGATATTGGACCTTCTGATTCTGCATCGAACGATCCACTCACCAGCTTTTCGATTAGATCGAATGCAGTTAAGACAAATGCAGATGCTGGCGTGTCTATGGATTCATCAGCACAATCACGACCATCTAGCGACATTGGATACGATCAAATGGATTTCTCCTTAAATAAAGGTATTAAAATTGATGCTACAATGGATTCTTCAATATCAATATCTACTACATCAAAGAAGGAGAAATCTAAACAAGAGAACAAAAATAAATATAAAAAATGTTATCCAAAAATTGAAGCAGAATCTGATTCTGATGAATACGTATTAGATGATTCAGATAGTGATGATGGAAAATGTAAAAATTGCAAGTATAAAAAGAAATATTTTGCACTTCGTTTAAGAATGAAACAAGTTGCAATGCAATTGATTAAAGATTTG
>AEK64404
ATGTCTCTCAGCATTGACGTAACAAGTCTTCCCTCAATT---TCTTCTAGTATCTTTAAAAATGAATCGTCTTCTACAACGTCAACTCTTTCTGGAAAATCTATTGGTAGGAGTGAACAGTACATTTCACCGGATGCAGAAGCATTCAATAAGTACATGTTGTCGAAGTCTCCAGAGGATATTGGACCATCTGATTCTGCTTCAAACGATCCACTCACCAGCTTTTCGATTAGATCGAATGCAGTTAAGACAAATGCAGACGCTGGCGTGTCTATGGATTCATCGACACAATCACGACCTTCAAGCAACGTTGGATGCGATCAATTGGATTTCTCCTTGACCAAAGGTATTAACGTTAGTGCTAATCTTGATTCATGTATATCAATTTCAACTGATCATAAGAAGGAGAAATCCAAGAAAGAT---AAAAGT------AGGAAACACTACCCGAGAATTGAAGCAGATTCTGATTCTGAAGATTATGTTTTGGATGATTCAGATAGTGATGACGGTAAATGTAAGAATTGTAAATATAAGAAAAAGTATTTCGCACTAAGAATGAGGATGAAGCGAGTCGCAATGCAATTGATCGAAGATTTG
>AGH68971
ATGTCTCTCAGCATTGACGTAACAAGTCTTCCCTCAATT---TCTTCTAGTATCTTTAAAAATGAATCGTCTTCTACAACGTCAACTCTTTCTGGAAAATCTATTGGTAGGAGTGAACAGTACATTTCACCAGATGCAGAAGCATTCAATAAATACATGTTGTCGAAGTCTCCAGAGGATATTGGACCATCTGATTCTGCTTCAAACGATCCACTCACCAGCTTTTCGATTAGATCGAATGCAGTTAAGACAAATGCAGACGCTGGCGTGTCTATGGATTCATCGACGCAATCACGACCTTCAAGTAACGTTGGGTGCGATCAATTGGATTTCTCCTTAACTAAAGGTATTAATGTTAGTGCTAATCTTGATTCATGTATATCAATATCAACTGATCATAAGAAGGAGAAATCCAAGAAAGAT---AAAAGT------AGGAAACACTATCCGAGAATTGAAGCAGATTCTGGTTCTGAAGATTATGTTTTGGATGATTCAGATAGTGATGACGGTAAATGTAAAAATTGTAAATATAAGAAAAAATATTTCGCACTAAGAATGAGGATGAAGCGAGTCGCAATGCAATTGATCGAGGATTTG
>AEK64400
ATGTCTCTCAGCATTGACGTGACAAGTCTTCCCTCAATT---TCTTCTAGTATCTTTAAAAATGAATCGTCTTCTACAACGTCAACTCTTTCTGGAAAATCTATTGGTAGGAACGAACAGTATGTTTCATCAGATATCGAAGCATTCAATAAATACATGTTGTCGAAGTCTCCAGAGGATATTGGACCATCTGATTCTGCTTCAAACGATCCACTCACCAGTTTTTCGATTAGATCGAATGCAGTTAAGACAAATGCAGATGCTGGCGTGTCTATGGATTCATCAACACAATCACGACCTTCAAGCAACGTTGGGTGCGATCAAATGGATTTCTCCTTAACTAAAGGTATAAATGTTAGTGCTAGTCTTGATTCATGTGTATCAATTTCAACTAACCATAAAAAGGAGAAATCTAAAAAGGAT---AAAAGT------AGGAAACACTACCCAAGAATTGAAGCAGATTCTGACTCTGAAGATTACGTTTTGGATGATTCAGATAGTGATGACGGTAAATGTAAGAATTGTAAATATAAAAAGAAATATTTTGCACTAAGAATGAGGATGAAACAAGTCGCAATGCAATTGATAGAAGATTTG
>AEK64402
ATGTCTCTCAGCATTGACGTAACAAGTCTTCCCTCAATT---TCTTCTAGTATCTTTARAAATGAATCGTCTTCTACAACGTCAACTCTTTCTGGAAAATCTATTGGTAGGAGTGAACAGTACATTTCACCAGATACAGAAGCATTCAGTAAATACATGTTGTCGAAGTCTCCAGAGGATATTGGACCATCTGATTCTGCTTCAAACGATCCACTCACCAGCTTTTCGATTAGATCGAATGCAGTTAAGACAAATGCAGACGCTGGCGTGTCTATGGATTCATCGACGCAATCACGACCTTCAAGCAACGTTGGGTGCGATCAATTGGATTTCTCCTTAACTAAAGGTATTAATGTTAGTGCTAATCTTGATTCATGTATATCAATTTCAACTGATCATAAGAAGGAGAAATCCAATAAAGAT---AAAAGT------AGGAAACACTACCCGAGAATTGAAGCAGATTCTGATTCTGAAGATTATGTTTTGGATGATTCAGATAGTGATGACGGTAAATGTAAAAATTGTAAATATAAGAAAAAATATTTCGCACTAAGAATGAGGATGAAGCGAGTCGCAATGCAATTGATCGAAGATTTG
>AEK64398
ATGTCTCTCAGCATTGACGTAACAAGTCTTCCCTCAATT---TCTTCTAGTATCTTTAAAAATGAATCGTCTTCTACAACGTCAACTCTTTCTGGAAAATCTATTGGTAGGAGTGAACAGTACATTTCACCGGATGCAGAAGCATTCAATAAGTACATGTTGTCGAAGTCTCCAGAGGATATTGGACCATCTGATTCTGCTTCAAACGATCCACTCACCAGCTTTTCGATTAGATCGAATGCAGTTAAGACAAATGCAGACGCTGGCGTGTCTATGGATTCATCGACACAATCACGACCTTCAAGCAACGTTGGATGCGATCAATTGGATTTCTCCTTGACCAAAGGTATTAATGTTAGTGCTAATCTTGATTCATGTATATCAATTTCAACTGATCATAATAAGGAGAAATCCAAGAAAGAT---AAAAGT------AGGAAACACTACCCGAGAATTGAAGCAGATTCTGATTCTGAAGATTATGTTTTGGATGATTCAGATAGTGATGACGGTAAATGTAAGAATTGTAAATATAAGAAAAAGTATTTCGCACTAAGAATGAGGATGAAGCGAGTCGCAATGCAATTGATCGAAGATTTG
>AEK64394
ATGTCTCTCAGCATTGACGTAACAAGTCTTCCCTCAATT---TCTTCTAGTATCTTTAAAAATGAATCGTCTTCTACAACGTCAACTCTTTCTGGAAAATCTATTGGTAGGAGTGAACAGTACATTTCACCAGATGCAGAAGCATTCAATAAATACATGTTGTCGAAGTCTCCAGAGGATATTGGACCATCTGATTCTGCTTCAAACGATCCACTCACCAGCTTTTCGATTAGATCGAATGCAGTTAAGACAAATGCAGACGCTGGCGTGTCTATGGATTCATCGACGCAATCACGACCTTCAAGCAACGTTGGGTGCGATCAATTGGATTTCTCCTTAACTAAAGGTATTAATGTTAGTGCTAATCTTGATTCATGTATATCAATTTCAACTGATCATAAGAAGGAGAAATCCAATAAAGAT---AAAAGT------AGGAAACACTACCCGAGAATTGAAGCAGATTCTGATTCTGAAGATTATGTTTTGGATGATTCAGACAGTGATGACGGTAAATGTAAAAATTGTAAATATAAGAAAAAATATTTCGCACTAAGAATGAGGATGAAGCGAGTCGCAATGCAATTGATCGAAGATTTG
>AEK64396
ATGTCTCTCAGCATTGACGTAACAAGTCTTCCCTCAATT---TCTTCTAGTATCTTTAAAAATGAATCGTCTTCTACAACGTCAACTCTTTCTGGAAAATCTATTGGTAGGAGTGAACAGTACATTTCACCAGATGCAGAAGCATTCAATAAGTACATGTTGTCGAAGTCTCCGGAGGATATTGGACCATCTGATTCTGCTTCAAACGATCCACTCACCAGCTTTTCGATTAGATCGAATGCAGTTAAGACAAATGCAGACGCTGGCGTGTCTATGGATTCATCGACACAATCACGACCTTCAAGCAACGTTGGATGCGATCAATTGGATTTCTCCTTGACCAAAGGTATGAACGTTAGTGCTAATCTTGATTCATGTATATCAATTTCAACTGATCATAAGAAGGAGAAATCCAAGAAAGAT---AAAAGT------AGGAAACACTACCCGAGAATTGAAGCAGATTCTGATTCTGAAGATTATGTTTTGGATGATTCAGATAGTGATGATGGTAAATGTAAGAATTGTAAATATAAGAAAAAGTATTTCGCACTAAGAATGAGGATGAAGCGAGTCGCAATGCAATTGATCGAAGATTTG
>AEK64392
ATGTCTCTCAGCATTGACGTGACAAGTCTTCCCTCAATT---TCTTCTAGTATCTTTAAAAATGAATCGTCTTCTACAACGTCAACTCTTTCTGGAAAATCTATTGGTAGGAACGAACAGTATGTTTCATCAGATATCGAAGCATTCAATAAATACATGTTGTCGAAGTCTCCAGAGGATATTGGACCATCTGATTCTGCTTCAAACGATCCACTCACCAGTTTTTCGATTAGATCGAATGCAGTTAAGACAAATGCAGATGCTGGCGTGTCTATGGATTCATCAACACAATCACGACCTTCAAGCAACGTTGGGTGCGATCAAATGGATTTCTCCTTAACTAAAGGTATAAATGTTAGTGCTAGTCTTGATTCATGTGTATCAATTTCAACCAACCATAAAAAGGAGAAATCTAAAAAGGAT---AAAAGT------AGGAAACACTACCCAAGAATTGAAGCAGATTCTGACTCTGAAGATTACGTTTTGGATGATTCAGATAGTGATGACGGTAAATGTAAGAATTGTAAATACAAAAAGAAATATTTTGCACTAAGAATGAGGATGAAACAAGTCGCAATGCAATTGATAGAAGATTTG
>AEB79546
ATGTCTCTCAGCATTGACGTGACAAGTCTTCCCTCAATT---TCTTCTAGTATCTTTAAAAATGAATCGTCTTCTACAACGTCAACTCTTTCTGGAAAATCTATTGGTAGGAACGAACAGTATGTTTCATCAGATATCGAAGCATTCAATAAATACATGTTGTCGAAGTCTCCAGAGGATATTGGACCATCTGATTCTGCTTCAAACGATCCACTCACCAGTTTTTCGATTAGATCGAATGCAGTTAAGACAAATGCAGATGCTGGCGTGTCTATGGATTCATCAACACAATCACGACCTTCAAGCAACGTTGGGTGCGATCAAATGGATTTCTCCTTAACTAAAGGTATAAATGTTAGTGCTAGTCTTGATTCATGTGTATCAATTTCAACTAACTATAAAAAGGAGAAATCTAAAAAGGAT---AAAAGT------AGGAAACACTACCCAAGAATTGAAGCAGGTTCTGACTCTGAGGATTACGTTTTGGATGATTCAGATAGTGATGACGGTAAATGTAAGAATTGTAAATATAAAAAGAAATATTTTGCACTAAGAATGAGGATGAAACAAGTCGCAATGCAATTGATAGAAGATTTG
>AGE98529
ATGTCTCTCAGCATTGACGTGACGAGTCTTCCCTCAATT---TCTTCTAGTATCTTTAAAAATGAATCGTCTTCTACAACGTCAACTCTTTCTGGAAAATCTATTGGTAGGAACGAACAGTATGTTTCATCAGATATCGAAGCATTCAATAAATACATGTTGTCGAAGTCTCCAGAGGATATTGGACCATCTGATTCTGCTTCAAACGATCCACTCACCAGTTTTTCGATTAGATCGAATGCAGTTAAGACAAATGCAGATGCTGGCGTGTCTATGGATTCATCAACACAATCACGACCTTCAAGCAACGTTGGGTGCGATCAAATGGATTTCTCCTTAACTAAAGGTATTAATGTTAGTGCTAGTCTTGATTCATGTGTATCAATTTCAACTAACCATAAAAAGGAGAAATCTAAAAAGGAT---AAAAGT------AGGAAACACTACCCAAGAATTGAAGCAGATTCTGACTCTGAAGATTACGTTTTGGATGATTCAGATAGTGATGACGGTAAATGTAAGAATTGTAAATATAAAAAGAAATATTTTGCACTAAGAATGAGGATGAAACAAGTCGCAATGCAATTGATAGAAGATTTG
>AEB79540
ATGTCTCTCAGCATTGACGTGACGAGTCTTCCCTCAATT---TCTTCTAGTATCTTTAAAAATGAATCGTCTTCTACAACGTCAACTCTTTCTGGAAAATCTATTGGTAGGAACGAACAGTATGTTTCATCAGATATCGAAGCATTCAATAAATACATGCTGTCGAAGTCTCCAGAGGATATTGGACCATCTGATTCTGCTTCAAACGATCCACTCACCAGTTTTTCGATTAGATCGAATGCAGTTAAGACAAATGCAGATGCTGGCGTGTCTATGGATTCATCAACACAATCACGACCTTCAAGCAACGTTGGGTGCGATCAAATGGATTTCTCCTTAACTAAAGGTATTAATGTTAGTGCTAGTCTTGATTCATGTGTATCAATTTCAACTAACCATAAAAAGGAGAAATCTAAAAAGGAT---AAAAGT------AGGAAACACTACCCAAGAATTGAAGCAGATTCTGACTCTGAAGATTATGTTTTGGATGATTCAGATAGTGATGACGGTAAATGTAAAAATTGCAAATACAAAAAGAAATATTTTGCACTAAGAATGAGGATGAAACAAGTCGCAATGCAATTGATAGAAGATTTG
>AEB79548
ATGTCTCTCAGCATTGACGTAACAAGTCTTCCCTCAATT---TCTTCTAGTATCTTTAAAAATGAATCGTCTTCTACAACGTCAACTCTTTCTGGAAAATCTATTGGTAGGAGTGAACAGTACATTTCACCAGATGCAGAAGCATTCAATAAATACATGTTGTCGAAGTCTCCAGAGGATATTGGACCATCTGATTCTGCTTCAAACGATCCACTCACCAGCTTTTCGATTAGATCGAATGCAGTTAAGACAAATGCAGACGCTGGCGTGTCTATGGATTCATCGACGCAATCACGACCTTCAAGTAACGTTGGGTGCGATCAATTGGATTTCTCCTTAACTAAAGGTATGAATGTTAGTGCTAATCTTGATTCATGTATATCAATTTCAACTGATCATAAGAAGGAGAAATCCAAGAAAGAT---AAAAGT------AGGAAACACTATCCGAGAATTGAAGCAGATTCTGATTCTGAAGATTATGTTTTGGATGATTCAGATAGTGATGACGGTAAATGTAAAAATTGTAAATATAAGAAAAAATATTTCGCACTAAGAATGAGGATGAAGCGAGTCGCAATGCAATTGATCGAGGATTTG
>AGD80562
ATGTCTCTCAGCATTGACGTAACGAGTCTTCCCTCAATT---TCTTCTAGTATTTTCAAAAATGAATCGTCTTCTACAACGTCAACTCTTTCTGGAAAATCTATTGGTAGGAGTGAACAGTACATTTCACCAGATGCAGAAGCATTCAATAAATACATGTTGTCGAAGTCTCCAGAGGATATTGAACCATCTGATTCTGCTTCAAACGACCCACTCACCAGCTTTTCGATTAGATCGAATGCAGTTAAGACAAATGCAGACGCTGGCGTGTCTATGGATTCATCGACGCAATCACGACCTTCAAGCAACGTTGGGTGCGATCAAGTGGATTTCTCCTTAACTAAAGGTATTAATGTTAGTGCTAATCTTGATTCATGCATATCAATATCAACTGATCATAAGAAGGAGAAATCCAAAAAAGAT---AAAAGT------AGGAAACACTACCCTAGAATTGAAGCAGATTCTGATTCTGAAGATTACGTTTTAGATGATTCAGATAGTGACGATGGTAAATGTAAGAATTGTAAGTATAAGAAAAAGTATTTTGCACTAAGAATGAGGATGAAGCAAGTCGCAATGCAATTGATCGAAGATTTG
>AGD80560
ATGTCTCTCAGCATTGACGTAACGAGTCTTCCCTCAATT---TCTTCTAGTATTTTCAAAAATGAATCGTCTTCTACAACGTCAACTCTTTCTGGAAAATCTATTGGTAGGAGTGAACAGTACATTTCACCAGATGCAGAAGCATTCAATAAATACATGTTGTCGAAGTCTCCAGAGGATATTGAACCATCTGATTCTGCTTCAAACGACCCACTCACCAGCTTTTCGATTAGATCGAATGCAGTTAAGACAAATGCAGACGCTGGCGTGTCTATGGATTCATCGACGCAATCACGACCTTCAAGCAACGTTGGGTGCGATCAAGTGGATTTCTCCTTAACTAAAGGTATTAATGTTAGTGCTAATCTTGATTCATGCATATCAATATCAACTGATCATAAGAAGGAGAAATCCAAAAAAGAT---AAAAGT------AGGAAACACTACCCTAGAATTGAAGCAGATTCTGATTCTGAAGATTACGTTTTAGATGATTCAGATAGTGACGATGGTAAATGTAAGAATTGTAAGTATAAGAAAAAGTATTTTGCACTAAGAATGAGGATGAAGCAAGTCGCAATGCAATTGATCGAAGATTTG
>AGE99334
ATGTCTCTCAGCATTGACGTGACGAGTCTTCCCTCAATT---TCTTCTAGTATCTTTAAAAATGAATCGTCTTCTACAACGTCAACTCTTTCTGGAAAATCTATTGGTAGGAACGAACAGTATGTTTCATCAGATATCGAAGCATTCAATAAATACATGTTGTCGAAGTCTCCAGAGGATATTGGACCATCTGATTCTGCTTCAAACGATCCACTCACCAGTTTTTCGATTAGATCGAATGCAGTTAAGACAAATGCAGATGCTGGCGTGTCTATGGATTCATCAACACAATCACGACCTTCAAGCAACGTTGGGTGCGATCAAATGGATTTCTCCTTAACTAAAGGTATTAATGTTAGTGCTAGTCTTGATTCATGTGTATCAATTTCAACTAACCATAAAAAGGAGAAATCTAAAAAGGAT---AAAAGT------AGGAAACACTACCCAAGAATTGAAGCAGATTCTGACTCTGAAGATTACGTTTTGGATGATTCAGATAGTGATGACGGTAAATGTAAGAATTGTAAATATAAAAAGAAATATTTTGCACTAAGAATGAGGATGAAACAAGTCGCAATGCAATTGATAGAAGATTTG
>ACZ52079
ATGTCTCTCAGCATTGACGTGACGAGTCTTCCCTCAATT---TCTTCTAGTATCTTTAAAAATGAATCGTCTTCTACAACGTCAACTCTTTCTGGAAAATCTATTGGTAGGAACGAACAGTATGTTTCATCAGATATCGAAGCATTCAATAAATACATGTTGTCGAAGTCTCCAGAGGATATTGGACCATCTGATTCTGCTTCAAACGATCCACTCACCAGTTTTTCGATTAGATCGAATGCAGTTAAGACAAATGCAGATGCTGGCGTGTCTATGGATTCATCAACACAATCACGACCTTCAAGCAACGTTGGGTGCGATCAAATGGATTTCTCCTTAACTAAAGGTGTTAATGTTAGTGCTAGTCTTGATTCATGTGTATCAATTTCAACTAATCATAAAAAGGAGAAATCTAAAAAGGAT---AAAAAT------AGGAAACACTACCCAAGAATTGAAGCAGATTCTGACTCTGAGGATTATGTTTTAGATGATTCAGATAGTGATGACGGTAAATGTAGAAATTGCAAATATAAAAAGAAATATTTTGCACTAAGAATGAGGATGAAACAAGTCGCAATGCAATTGATAGAAGATTTG
>AFK27436
ATGTCTCTCAGCATTGACGTAACAAGTCTTCCCTCAATT---TCTTCTAGTATCTTTAAAAATGAATCGTCTTCTACAACGTCAACTCTTTCTGGAAAATCTATTGGTAGGAGTGAACAGTACATTTCACCAGATGCAGAAGCATTCAATAAGTACATGTTGTCGAAGTCTCCAGAGGATATTGGACCATCTGATTCTGCTTCAAACGATCCACTCACCAGCTTTTCGATTAGATCGAATGCAGTTAAGACAAATGCAGACGCTGGCGTGTCTATGGATTCATCGACACAATCACGACCTTCAAGCAACGTTGGATGCGATCAATTGGATTTCTCCTTGACCAAAGGTATTAATGTTAGTGCTAATCTTGATTCATGTATATCAATTACAACTGATCATAAGAAGGAGAAATCCAAGAAAGAT---AAAAAT------AGGAAACACTACCCGAGAATTGAAGCAGATTCTGATTCTGAAGATTATGTTTTGGATGATTCAGATAGTGATGACGGTAAATGTAAGAATTGTAAATATAAGAAAAAATATTTCGCACTAAGAATGAGGATGAAGCGAGTCGCAATGCAATTGATCGAAGATTTG
>AFK27437
ATGTCTCTCAGCATTGACGTAACAAGTCTTCCCTCAATT---TCTTCTAGTATCTTTAAAAATGAATCGTCTTCTACAACGTCAACTCTTTCTGGAAAATCTATTGGTAGGAGTGAACAGTACATTTCACCAGATGCAGAAGCATTCAATAAGTACATGTTGTCGAAGTCTCCAGAGGATATTGGACCATCTGATTCTGCTTCAAACGATCCACTCACCAGCTTTTCGATTAGATCGAATGCAGTTAAGACAAATGCAGACGCTGGCGTGTCTATGGATTCATCGACACAATCACGACCTTCAAGCAACGTTGGATGCGATCAATTGGATTTCTCCTTGACCAAAGGTATTAATGTTAGTGCTAATCTTGATTCATGTATATCAATTACAACTGATCATAAGAAGGAGAAATCCAAGAAAGAT---AAAAGT------AGGAAACACTACCCGAGAATTGAAGCAGATTCTGATTCTGAAGATTATGTTTTGGATGATTCAGATAGTGATGACGGTAAATGTAAGAATTGTAAATATAAGAAAAAATATTTCGCACTAAGAATGAGGATGAAGCGAGTCGCAATGCAATTGATCGAAGATTTG
>AFK27434
ATGTCTCTCAGCATTGACGTAACAAGTCTTCCCTCAATT---TCTTCTAGTATCTTTAAAAATGAATCGTCTTCTACAACGTCAACTCTTTCTGGAAAATCTATTGGTAGGAGTGAACAGTACATTTCACCAGATGCAGAAGCATTCAATAAGTACATGTTGTCGAAGTCTCCAGAGGATATTGGACCATCTGATTCTGCTTCAAACGATCCACTCACCAGCTTTTCGATTAGATCGAATGCAGTTAAGACAAATGCAGACGCTGGCGTGTCTATGGATTCATCGACACAATCACGACCTTCAAGCAACGTTGGATGCGATCAATTGGATTTCTCCTTGACCAAAGGTATTAATGTTAGTGCTAATCTTGATTCATGTATATCAATTACAACTGATCATAAGAAGGAGAAATCCAAGAAAGAT---AAAAGT------AGGAAACACTACCCGAGAATTGAAGCAGATTCTGATTCTGAAGATTATGTTTTGGATGATTCAGATAGTGATGACGGTAAATGTAAGAATTGTAAATATAAGAAAAAATATTTCGCACTAAGAATGAGGATGAAGCGAGTCGCAATGCAATTGATCGAAGATTTG
>AFK27435
ATGTCTCTCAGCATTGACGTAACAAGTCTTCCCTCAATT---TCTTCTAGTATCTTTAAAAATGAATCGTCTTCTACAACGTCAACTCTTTCTGGAAAATCTATTGGTAGGAGTGAACAGTACATTTCACCAGATGCAGAAGCATTCAATAAGTACATGTTGTCGAAGTCTCCAGAGGATATTGGACCATCTGATTCTGCTTCAAACGATCCACTCACCAGCTTTTCGATTAGATCGAATGCAGTTAAGACAAATGCAGACGCTGGCGTGTCTATGGATTCATCGACACAATCACGACCTTCAAGCAACGTTGGATGCGATCAATTGGATTTCTCCTTGACCAAAGGTATTAATGTTAGTGCTAATCTTGATTCATGTATATCAATTACAACTGATCATAAGAAGGAGAAATCCAAGAAAGAT---AAAAGT------AGGAAACACTACCCGAGAATTGAAGCAGATTCTGATTCTGAAGATTATGTTTTGGATGATTCAGATAGTGATGACGGTAAATGTAAGAATTGTAAATATAAGAAAAAATATTTCGCACTAAGAATGAGGATGAAGCGAGTCGCAATGCAATTGATCGAAGATTTG
>AGE99504
ATGTCTCTCAGCATTGACGTGACGAGTCTTCCCTCAATT---TCTTCTAGCATCTTTAAAAATGAATCGTCTTCTACAACGTCAACTCTTTCTGGAAAATCTATTGGTAGGAACGAACAGTATGTTTCATCAGATATCGAAGCATTCAATAAATACATGCTGTCGAAGTCTCCAGAGGATATTGGACCATCTGATTCTGCTTCAAACGATCCACTCACCAGTTTTTCGATTAGATCGAATGCAGTTAAGACAAATGCAGATGCTGGCGTATCTATGGATTCATCAACACAATCACGACCTTCAAGCAACGTTGGGTGCGATCAAATGGATTTCTCCTTAACTAAAGGTATTAATGTTAGTGCTAATCTTGATTCATGTGTATCAATTTCAACTAATCATAAGAAGGAGAAATCTAAAAAGGAT---AAAAGT------AAGAAACACTACCCAAGAATTGAAGCAGATTCTGACTCTGAAGATTATGTTTTGGATGATTCAGATAGTGATGACGGTAAATGTAAGAATTGTAAATATAAAAAGAAGTATTTTGCACTAAGAATGAGGATAAAACAAGTCGCAATGCAATTGATAGAAGATTTG
>AAX13489
ATGTCTCTCAGCATTGACGTAACGAGTCTTCCCTCAATT---TCTTCTAGTATCTTTAAAAATGAATCGTCTTCTACAACGTCAACTCTTTCTGGAAAATCTATTGGTAGGAACGAACAGTATGTTTCACCAGATGCAGAAGCATTCAATAAATACATGTTGTCGAAGTCTCCAGAGGATATTGGACCATCTGATTCTGCTTCAAACGATCCACTCACCAGCTTTTCGATTAGATCGAATGCAGTTAAGACAAATGCAGACGCTGGCGTGTCTATGGATTCATCGACACAATCACGACCTTCAAGCAACGTTGGGTGCGATCAAGTGGATTTCTCCTTAACCAAAGGTATTAACGTTAGTGCTAATCTTGATTCATGTATATCAATTTCAACTGATCATAAGAAGGAGAAATCCAAAAAAGAT---AAAAGT------AGGAAACACTACCCAAGGATTGAAGCAGATTCTGACTCTGAGGATTATGTTTTAGATGATTCAGATAGTGATGACGGTAAATGTAAGAATTGCAAATACAAAAAGAAGTATTTTGCACTAAGAATGAGGATGAAGCAAGTCGCAATGCAATTGATCGAAGATTTG
>AFK27438
ATGTCTCTCAGCATTGACGTAACAAGTCTTCCCTCAATT---TCTTCTAGTATCTTTAAAAATGAATCGTCTTCTACAACGTCAACTCTTTCTGGAAAATCTATTGGTAGGAGTGAACAGTACATTTCACCAGATGCAGAAGCATTCAATAAGTACATGTTGTCGAAGTCTCCAGAGGATATTGGACCATCTGATTCTGCTTCAAACGATCCACTCACCAGCTTTTCGATTAGATCGAATGCAGTTAAGACAAATGCAGACGCTGGCGTGTCTATGGATTCATCGACACAATCACGACCTTCAAGCAACGTTGGATGCGATCAATTGGATTTCTCCTTGACCAAAGGTATTAATGTTAGTGCTAATCTTGATTCATGTATATCAATTACAACTGATCATAAGAAGGAGAAATCCAAGAAAGAT---AAAAGT------AGGAAACACTACCCGAGAATTGAAGCAGATTCTGATTCTGAAGATTATGTTTTGGATGATTCAGATAGTGATGACGGTAAATGTAAGAATTGTAAATATAAGAAAAAATATTTCGCACTAAGAATGAGGATGAAGCGAGTCGCAATGCAATTGATCGAAGATTTG
>AFK27439
ATGTCTCTCAGCATTGACGTAACAAGTCTTCCCTCAATT---TCTTCTAGTATCTTTAAAAATGAATCGTCTTCTACAACGTCAACTCTTTCTGGAAAATCTATTGGTAGGAGTGAACAGTACATTTCACCAGATGCAGAAGCATTCAATAAGTACATGTTGTCGAAGTCTCCAGAGGATATTGGACCATCTGATTCTGCTTCAAACGATCCACTCACCAGCTTTTCGATTAGATCGAATGCAGTTAAGACAAATGCAGACGCTGGCGTGTCTATGGATTCATCGACACAATCACGACCTTCAAGCAACGTTGGATGCGATCAATTGGATTTCTCCTTGACCAAAGGTATTAATGTTAGTGCTAATCTTGATTCATGTATATCAATTACAACTGATCATAAGAAGGAGAAATCCAAGAAAGAT---AAAAGT------AGGAAACACTACCCGAGAATTGAAGCAGATTCTGATTCTGAAGATTATGTTTTGGATGATTCAGATAGTGATGACGGTAAATGTAAGAATTGTAAATATAAGAAAAAATATTTCGCACTAAGAATGAGGATGAAGCGAGTCGCAATGCAATTGATCGAAGATTTG
>AFR53075
ATGTCTCTCAGTATTGACGTGACAAGTCTTCCATCTATT---TCTTCTAGCATTTATAAACATGAATCATCTTCAACAACGTCAACTCTTTCTGGAAAATCTATTGGTAGGAGTGAACAGTACGTTTCACCAGATGCAGAAGCATTCAATAAGTACATGTTGTCGAAGTCTCCAGAGGATATTGGACCATCTGATTCTGCTTCAAACGACCCACTCACCAGTTTTTCGATTAGATCGAATGCAGTTAAGACAAATGCAGATGCTGGCGTGTCTATGGATTCATCGACACAATCACGACCTTCGAGTAACGTTGGATGCGATCAAGTGGATTTCTCCTTAAATAAAGGTATTAAAGTTAACGCTAACTTAGATTCCTCTATTTCAGTATCAACAGTTTCTAAAAAGGAGAAATCCAAATCAGAACATAAAAGT------AGGAAACACTACCCAAGAATTGAAGCAGATTCTGATTCAGACGAATACGTACTTGATGATTCAGATAGTGATGATGGCAAATGTAAGAACTGTAAATACAAGAAAAAGTATTTCGCACTTAGAATGAGAATGAAGCAAGTCGCAATGCAATTGATTGAAGATTTG
>AEK69618
ATGTCTCTCAGCATTGACGTGACGAGTCTTCCCTCAATT---TCTTCTAGTATCTTTAAAAATGAATCGTCTTCTACAACGTCAACTCTTTCTGGAAAATCTATTGGTAGGAACGAACAGTATGTTTCATCAGATATCGAAGCATTCAATAAATACATGTTGTCGAAGTCTCCAGAGGATATTGGACCATCTGATTCTGCTTCAAACGATCCACTCACCAGTTTTTCGATTAGATCGAATGCAGTTAAGACAAATGCAGATGCTGGCGTGTCTATGGATTCATCAACACAATCACGACCTTCAAGCAACGTTGGGTGCGATCAAATGGATTTCTCCTTAACTAAAGGTATTAATGTTAGTGCTAGTCTTGATTCATGTGTATCAATTTCAACTAACCATAAAAAGGAGAAATCTAAAAAGGAT---AAAAGT------AGGAAACACTACCCAAGAATTGAAGCAGATTCTGACTCTGAAGATTATGTTTTGGATGATTCAGATAGTGATGACGGTAAATGTAAAAATTGCAAATACAAAAAGAAATATTTTGCACTAAGAATGAGGATGAAACAAGTCGCAATGCAATTGATAGAAGATTTG
>AGH16297
ATGTCTCTCAGCATTGACGTGACAAGTCTTCCCTCAATT---TCTTCTAGTATCTTTAAAAATGAATCGTCTTCTACAACGTCAACTCTTTCTGGAAAATCTATTGGTAGGAACGAACAGTATGTTTCATCAGATATCGAAGCATTCAATAAATACATGTTGTCGAAGTCTCCAGAGGATATTGGACCATCTGATTCTGCTTCAAACGATCCACTCACCAGTTTTTCGATTAGATCGAATGCAGTTAAGACAAATGCAGATGCTGGCGTGTCTATGGATTCATCAACACAATCACGACCTTCAAGCAACGTTGGGTGCGATCAAATGGATTTCTCCTTAACTAAAGGTATAAATGTTAGTGCTAGTCTTGATTCATGTGTATCAATTTCAACTAACCATAAAAAGGAGAAATCTAAAAAGGAT---AAAAGT------AGGAAACACTACCCAAGAATTGAAGCAGATTCTGACTCTGAAGATTACGTTTTGGATGATTCAGATAGTGATGACGGTAAATGTAAGAATTGTAAATATAAAAAGAAATATTTTGCACTAAGAATGAGGATGAAACAAGTCGCAATGCAATTGATAGAAGATTTG
>ADK46766
ATGTCTCTCAGCATTGACGTGACAAGTCTTCCCTCAATT---TCTTCTAGTATCTTTAAAAATGAATCGTCTTCTACAACGTCAACTCTTTCTGGAAAATCTATTGGTAGGAACGAACAGTATGTTTCATCAGATATCGAAGCATTCAATAAATACATGTTGTCGAAGTCTCCAGAGGATATTGGACCATCTGATTCTGCTTCAAACGATCCACTCACCAGTTTTTCGATTAGATCGAATGCAGTTAAGACAAATGCAGATGCTGGCGTGTCTATGGATTCATCAACACAATCACGACCTTCAAGCAACGTTGGGTGCGATCAAATGGATTTCTCCTTAACTAAAGGTATAAATGTTAGTGCTAGTCTTGATTCATGTGTATCAATTTCAACCAACCATAAAAAGGAGAAATCTAAAAAGGAT---AAAAGT------AGGAAACACTACCCAAGAATTGAAGCAGATTCTGACTCTGAAGATTACGTTTTGGATGATTCAGATAGTGATGACGGTAAATGTAAGAATTGTAAATATAAAAAGAAATATTTTGCACTAAGAATGAGGATGAAACAAGTTGCAATGCAATTGATAGAAGATTTG
>AGE98796
ATGTCTCTCAGCATTGACGTGACGAGTCTTCCCTCAATT---TCTTCTAGCATCTTTAAAAATGAATCGTCTTCTACAACGTCAACTCTTTCTGGAAAATCTATTGGTAGGAACGAACAGTATGTTTCATCAGATATCGAAGCATTCAATAAATACATGCTGTCGAAGTCTCCAGAGGATATTGGACCATCTGATTCTGCTTCAAACGATCCACTCACCAGTTTTTCGATTAGATCGAATGCAGTTAAGACAAATGCAGATGCTGGCGTGTCTATGGATTCATCAACACAATCACGACCTTCAAGCAACGTTGGGTGCGATCAAATGGATTTCTCCTTAACTAAAGGTATTAATGTTAGTGCTAGTCTTGATTCATGTGTATCAATTTCAACTAATCATAAAAAGGAGAAATCTAAAAAGGAT---AAAAAT------AGGAAACACTACCCAAGAATTGAAGCAGATTCTGACTCTGAAGATTACGTTTTGGATGATTCAGATAGTGATGACGGTAAATGTAAGAATTGTAAATATAAAAAGAAATATTTTGCACTAAGAATGAGGATGAAACAAGTCGCAATGCAATTGATAGAAGATTTG
>ADK46760
ATGTCTCTCAGCATTGACGTAACAAGTCTTCCCTTAATT---TCTTCTAGTATCTTTAAAAATGAATCGTCTTCTACAACGTCAACTCTTTCTGGAAAATCTATTGGTAGGAGTGAACAGTACATTTCACCAGATGCAGAAGCATTCAATAAATACATGTTGTCGAAGTCTCCAGAGGATATTGGACCATCTGATTCTGCTTCAAACGATCCACTCACCAGCTTTTCGATTAGATCGAATGCAGTTAAGACAAATGCAGACGCTGGCGTGTCTATGGATTCATCGACGCAATCACGACCTTCAAGCAACGTTGGATGCGATCAATTGGATTTCTCCTTAACTAAAGGTGTTAATGTTAGTGCTAATCTTGATTCATGTATATCAATTTCAACTGATCATAAGAAGGAGAAGTCCAAGAAAGAT---AAAAGT------AGGAAACACTACCCGAAAATTGAAGCAGATTCTGATTCTGAAGATTATGTTTTGGATGATTCAGATAGCGATGACGGTAAATGTAAGAATTGTAAATACAAGAAAAAATACTTCTCACTAAGAATGAGGATGAAGCGAGTCGCAATGCAATTGATCGAGGATTTG
>ADK46762
ATGTCTCTCAGCATTGACGTGACAAGTCTTCCCTCAATT---TCTTCTAGTATCTTTAAAAATGAATCGTCTTCTACAACGTCAACTCTTTCTGGAAAATCTATTGGTAGGAACGAACAGTATGTTTCATCAGATATCGAAGCATTCAATAAATACATGTTGTCGAAGTCTCCAGAGGATATTGGACCATCTGATTCTGCTTCAAACGATCCACTCACCAGTTTTTCGATTAGATCGAATGCAGTTAAGACAAATGCAGATGCTGGCGTGTCTATGGATTCATCAACACAATCACGACCTTCAAGCAACGTTGGGTGCGATCAAATGGATTTCTCCTTAACTAAAGGTATAAATGTTAGTGCTAGTCTTGATTCATGTGTATCAATTTCAACTAACCATAAAAAGGAGAAATCTAAAAAGGAT---AAAAGT------AGGAAACACTACCCAAGAATTGAAGCAGATTCTGACTCTGAAGATTACGTTTTGGATGATTCAGATAGTGATGACGGTAAATGTAAGAATTGTAAATATAAAAAGAAATATTTTGCACTAAGAATGAGGATGAAACAAGTCGCAATGCAATTGATAGAAGATTTG
>AGE10429
ATGTCTCTTAGTATTGACGTGACTAGTCTTCCTTCAATT---TCTTCTAGCGTTTATAAAAATGAATCGTTTTCAACAACGTCAACTATTTCTGGAAAATCTATTGGTAGGAGTGAACAGTACATTTCACCAGATGCAGAAGCTTTCAATAAGTACATGTTGTCAAAATCTCCAGAAGATATTGGACCTTCTGATTCTGCATCGAACGACCCACTCACCAGCTTTTCGATTAGATCGAATGCAGTTAAGACAAATGCAGATGCTGGCGTGTCTATGGATTCATCAGCACAATCACGACCATCTAGCGACATTGGATACGATCAAATGGATTTCTCCTTAAATAAAGGTATTAAGATTGATGCTACAATGGATTCTTCAATATCAATATCTACTACATCAAAAAAGGAGAAATCTAAACAAGAGAACAAAAATAAATATAAAAAATGTTATCCAAAAATTGAAGCAGAATCTGATTCTGACGAATACGTATTAGATGATTCAGATAGTGATGATGGAAAATGTAAAAATTGTAAGTATAAAAAGAAATATTTTGCACTTCGTTTAAGAATGAAACAAGTCGCAATGCAATTGATTAAAGATTTG
>ADK46768
ATGTCTCTCAGCATTGACGTGACAAGTCTTCCCTCAATT---TCTTCTAGTATCTTTAAAAATGAATCGTCTTCTACAACGTCAACTCTTTCTGGAAAATCTATTGGTAGGAACGAACAGTATGTTTCATCAGATATCGAAGCATTCAATAAATACATGTTGTCGAAGTCTCCAGAGGATATTGGACCATCTGATTCTGCTTCAAACGATCCACTCACCAGTTTTTCGATTAGATCGAATGCAGTTAAGACAAATGCAGATGCTGGCGTGTCTATGGATTCATCAACACAATCACGACCTTCAAGCAACGTTGGGTGCGATCAAATGGATTTCTCCTTAACTAAAGGTATAAATGTTAGTGCTAGTCTTGATTCATGTGTATCAATTTCAACTAACCATAAAAAGGAGAAATCTAAAAAGGAT---AAAAGT------AGGAAACACTACCCAAGAATTGAAGCAGATTCTGACTCTGAAGATTACGTTTTGGATGATTCAGATAGTGATGACGGTAAATGTAAGAATTGTAAATATAAAAAGAAATATTTTGCACTAAGAATGAGGATGAAACAAGTCGCAATGCAATTGATAGAAGATTTG
>AGE98416
ATGTCTCTCAGCATTGACGTAACAAGTCTTCCCTCAATT---TCTTCTAGTATCTTTAAAAATGAATCGTCTTCTACAACGTCAACTCTTTCTGGAAAATCTATTGGTAGGAGTGAACAGTACATTTCACCAGATGCAGAAGCATTCAATAAATACATGTTGTCGAAGTCTCCAGAGGATATTGGACCATCTGATTCTGCTTCAAACGATCCACTCACCAGCTTTTCGATTAGATCGAATGCAGTTAAGACAAATGCAGACGCTGGCGTGTCTATGGATTCATCGACGCAATCACGACCTTCAAGTAACGTTGGGTGCGATCAATTGGATTTCTCCTTAACTAAAGGTATTAACGTTAGTGCTAATCTTGATTCATGTATATCAATTTCAACTGATCATAAGAAGGAGAAATCCAAGAAAGAT---AAAAGT------AGGAAACACTACCCGAGAATTGAAGCAGATTCTGATTCTGAAGATTATGTTTTGGATGATTCAGATAGTGATGACGGTAAATGTAAGAATTGTAAATATAAGAAAAAATATTTCGCACTAAGAATGAGGATGAAGCGAGTCGCAATGCAATTGATCGAGGATTTG
>AGE98553
ATGTCTCTCAGCATTGACGTGACGAGTCTTCCCTCAATT---TCTTCTAGTATCTTTAAAAATGAATCGTCTTCTACAACGTCAACTCTTTCTGGAAAATCTATTGGTAGGAACGAACAGTATGTTTCATCAGATATCGAAGCATTCAATAAATACATGTTGTCGAAGTCTCCAGAGGATATTGGACCATCTGATTCTGCTTCAAACGATCCACTCACCAGTTTTTCGATTAGATCGAATGCAGTTAAGACAAATGCAGATGCTGGCGTGTCTATGGATTCATCAACACAATCACGACCTTCAAGCAACGTTGGGTGCGATCAAATGGATTTCTCCTTAACTAAAGGTATTAATGTTAGTGCTAGTCTTGATTCATGTGTATCAATTTCAACTAACCATAAAAAGGAGAAATCTAAAAAGGAT---AAAAGT------AGGAAACACTACCCAAGAATTGAAGCAGATTCTGACTATGAAGATTACGTTTTGGATGATTCAGATAGTGATGACGGTAAATGTAAGAATTGTAAATATAAAAAGAAATATTTTGCACTAAGAATGAGGATGAAACAAGTCGCAATGCAATTGATAGAAGATTTG
>CBJ23819
ATGTCTCTCAGTATTGACGTGACGAGTCTTCCTTCTATT---TCTTCTAGTATATATAAAAATGAATCATCTTCAACAACGTCAACTCTTTCTGGAAAATCTATTGGTAGGAGTGAACAATACATTTCACCAGATGCAGAAGCGTTCAGTAAATACATGTTGTCAAAGTCTCCAGAAGATATTGGACCATCTGATTCTGCTTCAAACGATCCACTCACCAGCTTTTCGATTAGATCGAATGCAGTTAAGACAAATGCAGACGCTGGCGTGTCTATGGATTCATCAACACAATCACGACCATCAAGCAATGTTGGGTGCGATCAAGTGGATTTCTCCTTTAATAAGGGAATTAAAGTAAATGCAAACTTAGATTCATCAGTGTCGATATCAACTAATACAAAGAAGGAGAAATCCAAGAACGACCATAAAAGT------AGGAAGCACTACCCTAAAATTGAAGCAGAATCTGACTCAGACGATTATGTACTTGATGATTCTGACAGTGATGATGGAAAATGTAAAAATTGTAAATATAAAAGGAAGTATTTCGCACTAAGAATGAGAATGAAACAAGTTGCCATGCAATTGATCGAAGATTTG
>ADK46776
ATGTCTCTCAGCATTGACGTAACAAGTCTTCCCTCAATT---TCTTCTAGTATCTTTAAAAATGAATCGTCTTCTACAACGTCAACTCTTTCTGGAAAATCTATTGGTAGGAGTGAACAGTACATTTCACCAGATGCAGAAGCATTCAATAAATACATGTTGTCGAAGTCTCCAGAGGATATTGGACCATCTGATTCTGCTTCAAACGATCCACTCACCAGCTTTTCGATTAGATCGAATGCAGTTAAGACAAATGCAGACGCTGGCGTGTCTATGGATTCATCGACGCAATCACGACCTTCAAGTAACGTTGGGTGCGATCAATTGGATTTCTCCTTAACTAAAGGTATGAATGTTAGTGCTAATCTTGATTCATGTATATCAATTTCAACTGATCATAAGAAGGAGAAATCCAAGAAAGAT---AAAAGT------AGGAAACACTACCCGAGAATTGAAGCAGATTCTGATTCTGAAGATTATGTTTTGGATGATTCAGATAGTGATGACGGTAAATGTAAAAATTGTAAATATAAGAAAAAATATTTCGCACTAAGAATGAGGATGAAGCGAGTCGCAATGCAATTGATCGAGGATTTG
>AGF85904
ATGTCTCTCAGTATTGACGTGACGAGTCTTCCTTCTATT---TCTTCTAGTATTTATAAAAATGAATCATCTTCAACAACGTCAACTCTTTCTGGAAAATCTATTGGTAGGAGTGAACATTATGTTTCACCAGATGCAGAAGCGTTCAGTAAATATATGCTGTCAAAGTCTCCAGAAGATATTGGACCATCTGATTCTGCTTCAAACGATCCACTCACCAGCTTCTCGATTAGATCGAATGCAGTTAAGACAAACGCAGACGCTGGCGTGTCTATGGATTCATCAGCACAATCACGACCATCAAGTAATGTTGGGTGCGATCAAATGGATTTCTCCTTTAATAAAGGAATAAAAGTAAATGCTAACCTGGATTCATTAATATCAGTATCGACAAATTCAAGAAAGGAGAAATCCAAAAGTGATCATAAAAGT------AGGAAACACTACCCTAAAATTGAAGCAGAATCTGATTCAGATGACTTCGTACTCGATGATTCGGACAGTGATGATGGTAAATGTAAGAATTGTAAATATAAAAGGAAGTATTTCGCACTAAGAATGAGAATGAAACAAGTCGCCATGCAATTGATCGAAGATTTG
>AGE99026
ATGTCTCTCAGCATTGACGTGACGAGTCTTCCCTCAATT---TCTTCTAGCATCTTTAAAAATGAATCGTCTTCTACAACGTCAACTCTTTCTGGAAAATCTATTGGTAGGAACGAACAGTATGTTTCATCAGATATCGAAGCATTCAATAAATACATGCTGTCGAAGTCTCCAGAGGATATTGGACCATCTGATTCTGCTTCAAACGATCCACTCACCAATTTTTCGATTAGATCGAATGCAGTTAAGACAAATGCAGATGCTGGCGTGTCTATGGATTCATCAACACAATCACGACCTTCAAGCAACGTTGGGTGCGATCAAATGGATTTCTCCTTAACTAAAGGTATTAATGTTAGTGCTAATCTTGATTCATGTGTATCAATTTCAACTAATCATAAGAAGGAGAAATCTAAAAAGGAT---AAAAGT------AGGAAACACTACCCAAGAATTGAAGCAGATTCTGACTCTGAAGATTATGTTTTGGATGATTCAGATAGTGATGACGGTAAATGTAAGAATTGCAAATATAAAAAGAAGTATTTTGCACTAAGAATGAGGATAAAACAAGTCGCAATGCAATTGATAGAAGATTTG
>AFJ00139
ATGTCTCTCAGCATTGACGTAACAAGTCTTCCCTCAATT---TCTTCTAGTATCTTTAAAAATGAATCGTCTTCTACAACGTCAACTCTTTCTGGAAAATCTATTGGTAGGAGTGAACAGTACATTTCACCAGATGCAGAAGCATTCAATAAATACATGTTGTCGAAGTCTCCAGAGGATATTGGACCATCTGATTCTGCTTCAAACGATCCACTCACCAGCTTTTCGATTAGATCGAATGCAGTTAAGACAAATGCAGACGCTGGCGTGTCTATGGATTCATCGACGCAATCACGACCTTCAAGCAACGTTGGATGCGATCAATTGGATTTCTCCTTAACTAAAGGTATTAATGTTAGTGCTAGTCTTGATTCATGTATATCAATTTCAACTGATCATAAGAAGGAGAAATCCAAGAAAGAT---AAAAGT------AGGAAACACTACCCAAGAATTGAAGCAGATTCTGATTCTGAAGATTATGTTTTGGATGATTCAGATAGTGATGACGGTAAATGTAAGAATTGTAAATACAAGAAAAAATATTTCGCACTAAGAATGAGGATGAAGCGAGTCGCAATGCAATTGATCGAAGATTTG
>AFJ00138
ATGTCTCTCAGCATTGACGTAACAAGTCTTCCCTCAATT---TCTTCTAGTATCTTTAAAAATGAATCGTCTTCTACAACGTCAACTCTTTCTGGAAAATCTATTGGTAGGAGTGAACAGTACATTTCACCAGATGCAGAAGCATTCAATAAATACATGTTGTCGAAGTCTCCAGAGGATATTGGACCATCTGATTCTGCTTCAAACGATCCACTCACCAGCTTTTCGATTAGATCGAATGCAGTTAAGACAAATGCAGACGCTGGCGTGTCTATGGATTCATCGACGCAATCACGACCTTCAAGCAACGTTGGATGCGATCAATTGGATTTCTCCTTAACTAAAGGTATTAATGTTAGTGCTAATCTTGATTCATGTATATCAATTTCAACTGATCATAAGAAGGAGAAATCCAAGAAAGAT---AAAAGT------AGGAAACACTACCCAAGAATTGAAGCAGATTCTGATTCTGAAGATTATGTTTTGGATGATTCAGATAGTGATGACGGTAAATGTAAGAATTGTAAATACAAGAAAAAATATTTCGCACTAAGAATGAGGATGAAGCGAGTCGCAATGCAATTGATCGAAGATTTG
>ACZ51959
ATGTCTCTCAGCATTGACGTGACGAGTCTTCCCTCAATT---TCTTCTAGCATCTTTAAAAATGAATCGTCTTCTACAACGTCAACTCTTTCTGGAAAATCTATTGGTAGGAACGAACAGTATGTTTCATCAGATATCGAAGCATTCAATAAATACATGTTGTCGAAGTCTCCAGAGGATATTGGACCATCTGATTCTGCTTCAAACGATCCACTCACCAGTTTTTCGATTAGATCGAATGCAGTTAAGACAAATGCAGATGCTGGCGTGTCTATGGATTCATCAACACAATCACGACCTTCAAGCAACGTTGGGTGCGATCAAATGGATTTCTCCTTAACTAAAGGTATTAATGTTAGTGCTAGTCTTGATTCATGTGTATCAATTTCAACTAATCATAAAAAGGAGAAATCTAAAAAGGAT---AAAAAT------AGGAAACACTACCCAAGAATTGAAGCAGATTCTGACTCTGAAGATTACGTTTTGGATGATTCAGATAGTGATGACGGTAAATGTAAGAATTGTAAATATAAAAAGAAATATTTTGCACTAAGAATGAGGATGAAACAAGTCGCAATGCAATTGATAGAAGATTTG
>AFJ00137
ATGTCTCTCAGCATTGACGTAACAAGTCTTCCCTCAATT---TCTTCTAGTATCTTTAAAAATGAATCGTCTTCTACAACGTCAACTCTTTCTGGAAAATCTATTGGTAGGAGTGAACAGTACATTTCACCAGATGCAGAAGCATTCAATAAATACATGTTGTCGAAGTCTCCAGAGGATATTGGACCATCTGATTCTGCTTCAAACGATCCACTCACCAGCTTTTCGATTAGATCGAATGCAGTTAAGACAAATGCAGACGCTGGCGTGTCTATGGATTCATCGACGCAATCACGACCTTCAAGCAACGTTGGATGCGATCAATTGGATTTCTCCTTAACTAAAGGTATTAATGTTAGTGCTAATCTTGATTCATGTATATCAATTTCAACTGATCATAAGAAGGAGAAATCCAAGAAAGAT---AAAAGT------AGGAAACACTACCCAAGAATTGAAGCAGATTCTGATTCTGAAGATTATGTTTTGGATGATTCAGATAGTGATGACGGTAAATGTAAGAATTGTAAATACAAGAAAAAATATTTCGCACTAAGAATGAGGATGAAGCGAGTCGCAATGCAATTGATCGAAGATTTG
>AGE99383
ATGTCTCTCAGCATTGACGTGACGAGTCTTCCCTCAATT---TCTTCTAGTATCTTTAAAAATGAATCGTCTTCTACAACGTCAACTCTTTCTGGAAAATCTATTGGTAGGAACGAACAGTATGTTTCATCAGATATCGAAGCATTCAATAAATACATGTTGTCGAAGTCTCCAGAGGATATTGGACCATCTGATTCTGCTTCAAACGATCCACTCACCAGTTTTTCGATTAGATCGAATGCAGTTAAGACAAATGCAGATGCTGGCGTGTCTATGGATTCATCAACACAATCACGACCTTCAAGCAACGTTGGGTGCGATCAAATGGATTTCTCCTTAACTAAAGGTATTAATGTTAGTGCTAGTCTTGATTCATGTGTATCAATTTCAACTAACCATAAAAAGGAGAAATCTAAAAAGGAT---AAAAGT------AGGAAACACTACCCAAGAATTGAAGCAGATTCTGACTCTGAAGATTACGTTTTGGATGATTCAGATAGTGATGACGGTAAATGTAAGAATTGTAAATATAAAAAGAAATATTTTGCACTAAGAATGAGGATGAAACAAGTCGCAATGCAATTGATAGAAGATTTG
>AGE10453
ATGTCTCTCAGCATTGACGTGACGAGTCTTCCCTCAATT---TCTTCTAGTATCTTTAAAAATGAATCGTCTTCTACAACGTCAACTCTTTCTGGAAAATCTATTGGTAGGAACGAACAGTATGTTTCATCAGATATCGAAGCATTCAATAAATACATGTTGTCGAAGTCTCCAGAGGATATTGGACCATCTGATTCTGCTTCAAACGATCCACTCACCAGTTTTTCGATTAGATCGAATGCAGTTAAGACAAATGCAGATGCTGGCGTGTCTATGGATTCATCAACACAATCACGACCTTCAAGCAACGTTGGGTGCGATCAAATGGATTTCTCCTTAACTAAAGGTATTAATGTTAGTGCTAGTCTTGATTCATGTGTATCAATTTCAACTAACCATAAAAAGGAGAAATCTAAAAAGGAT---AAAAGT------AGGAAACACTACCCAAGAATTGAAGCAGATTCTGACTCTGAAGATTACGTTTTGGATGATTCAGATAGTGATGACGGTAAATGTAAGAATTGTAAATATAAAAAGAAATATTTTGCACTAAGAATGAGGATGAAACAAGTCGCAATGCAATTGATAGAAGATTTG
>AER51153
ATGTCTCTCAGTATTGACGTGACGAGTCTTCCTTCCATT---TCTTCTAGTATATATAAAAATGAATCATCTTCAACAACGTCAACTCTTTCTGGAAAATCTATTGGTAGGAGTGAACAATACATTTCACCAGATGCAGAGGCGTTCGGTAAATACATGTTGTCAAAGTCTCCAGAAGATATTGGACCATCTGATTCTGCTTCAAACGATCCACTCACCAGCTTTTCGATTAGATCGAATGCAGTTAAGACAAATGCAGACGCTGGCGTGTCTATGGATTCATCAACACAATCACGACCATCAAGCAATGTTGGGTGCGATCAAGTGGATTTCTCCTTTAATAAAGGGATTAAAGTGAATGCAAACTTAGATTCATCAATATCTATATCGACTAATTCAAAGAAGGAGAAATCCAAAAGTGGCAATAAAAGT------AGGAAACACTATCCAAAAATTGAAGCAGAATCTGATTCAGATGACTATGTACTTGATGATTCTGATAGCGATGATGGCAAATGCAAGAATTGTAAATATAAAAGGAAGTATTTCGCACTAAGAATGAGAATGAAACAAGTTGCAATGCAATTGATCGAAGATTTG
>AFJ68323
ATGTCTCTCAGCATTGACGTAACAAGTCTTCCCTCAATT---TCTTCTAGTATTTTTAAAAATGAATCGTCTTCTACAACGTCAACTCTTTCTGGAAAATCTATTGGTAGGAGTGAACAGTACATTTCACCAGATGCAGAAGCATTCAATAAGTACATGTTGTCGAAGTCTCCAGAGGATATTGGACCATCTGATTCTGCTTCAAACGATCCACTCACCAGCTTTTCGATTAGATCGAATGCAGTTAAGACAAATGCAGACGCTGGCGTGTCTATGGATTCATCGACACAATCACGRCCTTCAAGCAACGTTGGATGCGATCAATTGGATTTCTCCTTGACCAAAGGTATTAATGTTAGTGCTAATCTTGATTCATGTATATCAATTTCAACTGATCATAAGAAGGAGAAATCCAAGAAAGAT---AAAAGT------AGGAAACACTACCCGAGAATTGAAGCAGATTCTGATTCTGAAGATTATGTTTTGGATGATTCAGATAGTGATGACGGTAAATGTAAGAATTGTAAATATAAGAAAAAATATTTCGCACTAAGAATGAGGATGAAGCGAGTCGCAATGCAATTGATCGAAGATTTG
>AFJ68250
ATGTCTCTCAGCATTGACGTGACAAGTCTTCCCTCAATT---TCTTCTAGTATCTTTAAAAATGAATCGTCTTCTACAACGTCAACTCTTTCTGGAAAATCTATTGGTAGGAACGAACAGTATGTTTCATCAGATATCGAAGCATTCAATAAATACATGTTGTCGAAGTCTCCAGAGGATATTGGACCATCTGATTCTGCTTCAAACGATCCACTCACCAGTTTTTCGATTAGATCGAATGCAGTTAAGACAAATGCAGATGCTGGCGTGTCTATGGATTCATCAACACAATCACGACCTTCAAGCAACGTTGGGTGCGATCAAATGGATTTCTCCTTAACTAAAGGTATAAATGTTAGTGCTAGTCTTGATTCATGTGTATCAATTTCAACTAACCATAAAAAGGAGAAATCTAAAAAGGAT---AAAAGT------AGGAAACACTACCCAAGAATTGAAGCAGATTCTGACTCTGAAGATTACGTTTTGGATGATTCAGATAGTGATGACGGTAAATGTAAGAATTGTAAATATAAAAAGAAATATTTTGCACTAAGAATGAGGATGAAACAAGTCGCAATGCAATTGATAGAAGATTTG
>AGE98832
ATGTCTCTCAGCATTGACGTGACGAGTCTTCCCTCAATT---TCTTCTAGCATCTTTAAAAATGAATCGTTTTCTACAACGTCAACTCTTTCTGGAAAATCTATTGGTAGGAACGAACAGTATGTTTCATCAGATATCGAAGCATTCAATAAATACATGTTGTCGAAGTCTCCAGAGGATATTGGACCATCTGATTCTGCTTCAAACGATCCACTCACCAGTTTTTCGATTAGATCGAATGCAGTTAAGACAAATGCAGATGCTGGCGTGTCTATGGATTCATCAACACAATCACGACCTTCAAGCAACGTTGGGTGCGATCAAATGGATTTCTCCTTAACTAAAGGTATTAATGTTAGTGCTAGTCTTGATTCATGTGTATCAATTTCAACTAATCATAAGAAGGAGAAATCTAAAAAAGAT---AAAAGT------AGGAAACACTACCCAAGAATTGAAGCAGATTCTGACTCTGAAGATTATGTTTTGGATGATTCAGATAGTGATGACGGTAAATGTAAGAATTGTAAATATAAAAAGAAATATTTTGCACTAAGAATGAGGATGAAACAAGTCGCAATGCAATTGATAGAAGATTTG
>AET43472
ATGTCTCTCAGCATTGACGTAACAAGTCTTCCCTCAATT---TCTTCTAGTATCTTTAAAAATGAATCGTCTTCTACAACGTCAACTCTTTCTGGAAAATCTATTGGTAGGAGTGAACAGTACATTTCACCAGATGCAGAAGCATTCAATAAGTACATGTTGTCGAAGTCTCCAGAGGATATTGGACCATCTGATTCTGCTTCAAACGATCCACTCACCAGCTTTTCGATTAGATCGAATGCAGTTAAGACAAATGCAGACGCTGGCGTGTCTATGGATTCATCGACACAATCACGACCTTCAAGCAACGTTGGATGCGATCAATTGGATTTCTCCTTGACCAAAGGTATTAATGTTAGTGCTAATCTTGATTCATGTATATCAATTTCAACTGATCATAAGAAAGAGAAATCTAAGAAAGAT---AAAAGT------AGGAAACACTACCCGAAAATTGAAGCAGATTCTGATTCTGAAGATTATGTTTTGAATGATTCAGATAGTGATGACGGTAAATGTAAGAATTGTAAATATAAGAAAAAATATTTCGCATTAAGAATGAGGATGAAGCGAGTCGCAATGCAATTGATCGAAGATTTG
>AGE47423
ATGTCTCTTAGTATTGACGTGACTAGTCTTCCTTCAATT---TCTTCTAGCGTTTATAAAAATGAATCGTTTTCAACAACGTCAACTATTTCTGGAAAATCTATTGGTAGGAGTGAACAGTACATTTCACCAGATGCAGAAGCTTTCAATAAGTACATGTTGTCAAAATCTCCAGAAGATATTGGACCTTCTGATTCTGCATCGAACGATCCACTCACCAGCTTTTCGATTAGATCGAATGCAGTTAAGACAAATGCAGATGCTGGCGTGTCTATGGATTCATCAGCACAATCACGACCGTCTAGCGACATTGGATACGATCAAATGGATTTCTCCTTAAATAAAGGTATTAAAATTGATGCTACAATGGATTCTTCAATATCAATATCTACTACATCAAAGAAGGAAAAATCTAAACAAGAGAACAAAAATAAATATAAAAAATGTTATCCAAAAATTGAAGCAGAATCTGATTCTGATGAATACGTATTAGATGATTCAGATAGTGATGATGGAAAATGTAAAAATTGCAAGTATAAGAAGAAATATTTTGCACTTCGTTTAAGAATGAAACAAGTTGCAATGCAATTGATTAAAGATTTG
>AGE45354
ATGTCTCTTAGTATTGACGTGACTAGTCTTCCTTCAATT---TCTTCTAGCGTTTATAAAAATGAATCGTTTTCAACAACGTCAACTATTTCTGGAAAATCTATTGGTAGGAGTGAACAGTACATTTCACCAGATGCAGAAGCTTTCAATAAGTACATGTTGTCAAAATCTCCAGAAGATATTGGACCTTCTGATTCTGCATCGAACGACCCACTCACCAGCTTTTCGATTAGATCGAATGCAGTTAAGACAAATGCAGATGCTGGCGTGTCTATGGATTCATCAGCACAATCACGACCATCTAGCGACATTGGATACGATCAAATGGATTTCTCCTTAAATAAAGGTATTAAGATTGATGCTACAATGGATTCTTCAATATCAATATCTACTACATCAAAAAAGGAGAAATCTAAACAAGAGAACAAAAATAAATATAAAAAATGTTATCCAAAAATTGAAGCAGAATCTGATTCTGATGAATACGTATTAGATGATTCAGATAGTGATGATGGAAAATGTAAAAATTGTAAGTATAAAAAGAAATATTTTGCACTTCGTTTAAGAATGAAACAAGTCGCAATGCAATTGATTAAAGATTTG
>AGE45356
ATGTCTCTCAGCATTGACGTAACAAGTCTTCCCTCAATT---TCTTCTAGTATCTTTAAAAATGAATCGTCTTCTACAACGTCAACTCTTTCTGGAAAATCTATTGGTAGGAGTGAACAGTACATTTCACCAGATGCAGAAGCATTCAATAAGTACATGTTGTCGAAGTCTCCAGAGGATATTGGACCATCTGATTCTGCTTCAAACGATCCACTCACCAGCTTTTCGATTAGATCGAATGCAGTTAAGACAAATGCAGACGCTGGCGTGTCTATGGATTCATCGACACAATCACGACCTTCAAGCAACGTTGGATGCGATCAATTGGATTTCTCCTTGACCAAAGGTATTAATGTTAGTGCTAATCTTGATTCATGTATATCAATTTCAACTGATCATAAGAAGGAGAAATCCAAGAAAGAT---AAAAGT------AGGAAACACTACCCGAGAATTGAAGCAGATTCTGATTCTGAAGATTATGTTTTGGATGATTCAGATAGTGATGACGGTAAATGTAAGAATTGTAAATATAAGAAAAAATATTTCGCACTAAGAATGAGGATGAAGCGAGTCGCAATGCAATTGATCGAAGATTTG
>AEB79570
ATGTCTCTCAGCATTGACGTAACAAGTCTTCCCTCAATT---TCTTCTAGTATCTTTAAAAATGAATCGTCTTCTACAACGTCAACTCTTTCTGGAAAATCTATTGGTAGGAGTGAACAGTACATTTCACCAGATGCAGAAGCATTCAATAAATACATGTTGTCGAAGTCTCCAGAGGATATTGGACCATCTGATTCTGCTTCAAACGATCCACTCACCAGCTTTTCGATTAGATCGAATGCAGTTAAGACAAATGCAGACGCTGGCGTGTCTATGGATTCATCGACGCAATCACGACCTTCAAGTAACGTTGGGTGCGATCAATTGGATTTCTCCTTAACTAAAGGTATGAATGTTAGTGCTAATCTTGATTCATGTATATCAATTTCAACTGATCATAAGAAGGAGAAATCCAAGAAAGAT---AAAAGT------AGGAAACACTATCCGAGAATTGAAGCAGATTCTGATTCTGAAGATTATGTTTTGGATGATTCAGATAGTGATGACGGTAAATGTAAAAATTGTAAATATAAGAAAAAATATTTCGCACTAAGAATGAGGATGAAGCGAGTCGCAATGCAATTGATCGAGGATTTG
>AEB79572
ATGTCTCTCAGCATTGACGTAACAAGTCTTCCCTCAATT---TCTTCTAGTATCTTTAAAAATGAATCGTCTTCTACAACGTCAACTCTTTCTGGAAAATCTATTGGTAGGAGTGAACAGTACATTTCACCAGATGCAGAAGCATTCAATAAATACATGTTGTCGAAGTCTCCAGAGGATATTGGACCATCTGATTCTGCTTCAAACGATCCACTCACCAGCTTTTCGATTAGATCGAATGCAGTTAAGACAAATGCAGACGCTGGCGTGTCTATGGATTCATCGACGCAATCACGACCTTCAAGTAACGTTGGGTGCGATCAATTGGATTTCTCCTTAACTAAAGGTATGAATGTTAGTGCTAATCTTGATTCATGTATATCAATTTCAACTGATCATAAGAAGGAGAAATCCAAGAAAGAT---AAAAGT------AGGAAACACTATCCGAGAATTGAAGCAGATTCTGATTCTGAAGATTATGTTTTGGATGATTCAGATAGTGATGACGGTAAATGTAAAAATTGTAAATATAAGAAAAAATATTTCGCACTAAGAATGAGGATGAAGCGAATCGCAATGCAATTGATCGAGGATTTG
>AGH16208
ATGTCTCTCAGCATTGACGTGACAAGTCTTCCCTCAATT---TCTTCTAGTATCTTTAAAAATGAATCGTCTTCTACAACGTCAACTCTTTCTGGAAAATCTATTGGTAGGAACGAACAGTATGTTTCATCAGATATCGAAGCATTCAATAAATACATGTTGTCGAAGTCTCCAGAGGATATTGGACCATCTGATTCTGCTTCAAACGATCCACTCACCAGTTTTTCGATTAGATCGAATGCAGTTAAGACAAATGCAGATGCTGGCGTGTCTATGGATTCATCAACACAATCACGACCTTCAAGCAACGTTGGGTGCGATCAAATGGATTTCTCCTTAACTAAAGGTATAAATGTTAGTGCTAGTCTTGATTCATGTGTATCAATTTCAACTAACCATAAAAAGGAGAAATCTAAAAAGGAT---AAAAGT------AGGAAACACTACCCAAGAATTGAAGCAGATTCTGACTCTGAAGATTACGTTTTGGATGATTCAGATAGTGATGACGGTAAATGTAAGAATTGTAAATATAAAAAGAAATATTTTGCACTAAGAATGAGGATGAAACAAGTCGCAATGCAATTGATAGAAGATTTG
>AGE45451
ATGTCTCTTAGTATTGACGTGACTAGTCTTCCTTCAATT---TCTTCTAGCGTTTATAAAAATGAATCGTTTTCAACAACGTCAACTATTTCTGGAAAATCTATTGGTAGGAGTGAACAGTACATTTCACCAGATGCAGAAGCTTTCAATAAGTACATGTTGTCAAAATCTCCAGAAGATATTGGACCTTCTGATTCTGCATCGAACGATCCACTCACCAGCTTTTCGATTAGATCGAATGCAGTTAAGACAAATGCAGATGCTGGCGTGTCTATGGATTCATCAGCACAATCACGACCATCTAGCGACATTGGATACGATCAAATGGATTTCTCCTTAAATAAAGGTATTAAGATTGATGCTACAATGGATTCTTCAATATCAATATCTACTACATCAAAGAAGGAGAAATCTAAACAAGAGAACAAAAATAAATATAAAAAATGTTATCCAAAAATTGAAGCAGAATCTGATTCTGATGAATACGTATTAGATGATTCAGATAGTGATGATGGAAAATGTAAAAATTGTAAGTATAAAAAGAAATATTTTGCACTTCGTTTAAGAATGAAACAAGTCGCAATGCAATTGATTAAAGATTTG
>AEK69608
ATGTCTCTCAGCATTGACGTAACAAGTCTTCCCTCAATT---TCTTCTAGTATCTTTAAAAATGAATCGTCTTCTACAACGTCAACTCTTTCTGGAAAATCTATTGGTAGGAGTGAACAGTACATTTCACCGGATGCAGAAGCATTCAATAAGTACATGTTGTCGAAGTCTCCAGAGGATATTGGACCATCTGATTCTGCTTCAAACGATCCACTCACCAGCTTTTCGATTAGATCGAATGCAGTTAAGACAAATGCAGACGCTGGCGTGTCTATGGATTCATCGACACAATCACGACCTTCAAGCAACGTTGGATGCGATCAATTGGATTTCTCCTTGACCAAAGGTATTAACGTTAGTGCTAATCTTGATTCATGTATATCAATTTCAACTGATCATAAGAAGGAGAAATCCAAGAAAGAT---AAAAGT------AGGAAACACTACCCGAGAATTGAAGCAGATTCTGATTCTGAAGATTATGTTTTGGATGATTCAGATAGTGATGACGGTAAATGTAAGAATTGTAAATATAAGAAAAAGTATTTCGCACTAAGAATGAGGATGAAGCGAGTCGCAATGCAATTGATCGAGGATTTG
>AGE98703
ATGTCTCTCAGCATTGACGTGACGAGTCTTCCCTCAATT---TCTTCTAGTATCTTTAAAAATGAATCGTCTTCTACAACGTCAACTCTTTCTGGAAAATCTATTGGTAGGAACGAACAGTATGTTTCATCAGATATCGAAGCATTCAATAAATACATGTTGTCGAAGTCTCCAGAGGATATTGGACCGTCTGATTCTGCTTCAAACGATCCACTCACCAGTTTTTCGATTAGATCGAATGCAGTTAAGACAAATGCAGATGCTGGCGTGTCTATGGATTCATCAACACAATCACGACCTTCAAGTAACGTTGGGTGCGATCAAATGGATTTCTCCTTAACTAAAGGTATTAATGTTAGTGCTAGTCTTGATTCATGTGTATCAATTTCAACTAACCATAAAAAGGAGAAATCTAAAAAGGAT---AAAAGT------AGGAAACACTACCCAAGAATTGAAGCAGATTCTGACTCTGAAGATTACGTTTTGGATGATTCAGATAGTGATGACGGTAAATGTAAGAATTGTAAATATAAAAAGAAATATTTTGCACTAAGAATGAGGATGAAACAAGTCGCAATGCAATTGATAGAAGATTTG
>ACT67568
ATGTCTCTCAGCATTGACGTAACAAGTCTTCCCTCAATT---TCTTCTAGTATCTTTAAAAATGAATCGTCTTCTACAACGTCAACTCTTTCTGGAAAATCTATTGGTAGGAGTGAACAGTACATTTCACCGGATGCAGAAGCATTCAATAAGTACATGTTGTCGAAGTCTCCAGAGGATATTGGACCATCTGATTCTGCTTCAAACGATCCACTCACCAGCTTTTCGATTAGATCGAATGCAGTTAAGACAAATGCAGACGCTGGCGTGTCTATGGATTCATCGACACAATCACGACCTTCAAGCAACGTTGGATGCGATCAATTGGATTTCTCCTTGACCAAAGGTATTAATGTTAGTGCTAATCTTGATTCATGTATATCAATTTCAACTGATCATAAGAAGGAGAAATCCAAGAAAGAT---AAAAGT------AGGAAACACTACCCGAGAATTGAAGCAGATTCTGATTCTGAAGATTATGTTTTGGATGATTCAGATAGTGATGACGGTAAATGTAAGAATTGTAAATATAAGAAAAAATATTTCGCACTAAGAATGAGGATGAAGCGAGTCGCAATGCAATTGATCGAAGATTTG
>ACT67569
ATGTCTCTCAGCATTGACGTAACAAGTCTTCCCTCAATT---TCTTCTAGTATCTTTAAAAATGAATCGTCTTCTACAACGTCAACTCTTTCTGGAAAATCTATTGGTAGGAGTGAACAGTACATTTCACCGGATGCAGAAGCATTCAATAAGTACATGTTGTCGAAGTCTCCAGAGGATATTGGACCATCTGATTCTGCTTCAAACGATCCACTCACCAGCTTTTCGATTAGATCGAATGCAGTTAAGACAAATGCAGACGCTGGCGTGTCTATGGATTCATCGACACAATCACGACCTTCAAGCAACGTTGGATGCGATCAATTGGATTTCTCCTTGACCAAAGGTATTAATGTTAGTGCTAATCTTGATTCATGTATATCAATTTCAACTGATCATAAGAAGGAGAAATCCAAGAAAGAT---AAAAGT------AGGAAACACTACCCGAGAATTGAAGCAGATTCTGATTCTGAAGATTATGTTTTGGATGATTCAGATAGTGATGACGGTAAATGTAAGAATTGTAAATATAAGAAAAAATATTTCGCACTAAGAATGAGGATGAAGCGAGTCGCAATGCAATTGATCGAAGATTTG
>ACT67567
ATGTCTCTCAGCATTGACGTAACAAGTCTTCCCTCAATT---TCTTCTAGTATCTTTAAAAATGAATCGTCTTCTACAACGTCAACTCTTTCTGGAAAATCTATTGGTAGGAGTGAACAGTACATTTCACCGGATGCAGAAGCATTCAATAAGTACATGTTGTCGAAGTCTCCAGAGGATATTGGACCATCTGATTCTGCTTCAAACGATCCACTCACCAGCTTTTCGATTAGATCGAATGCAGTTAAGACAAATGCAGACGCTGGCGTGTCTATGGATTCATCGACACAATCACGACCTTCAAGCAACGTTGGATGCGATCAATTGGATTTCTCCTTGACCAAAGGTATTAATGTTAGTGCTAATCTTGATTCATGTATATCAATTTCAACTGATCATAAGAAGGAGAAATCCAAGAAAGAT---AAAAGT------AGGAAACACTACCCGAGAATTGAAGCAGATTCTGATTCTGAAGATTATGTTTTGGATGATTCAGATAGTGATGACGGTAAATGTAAGAATTGTAAATATAAGAAAAAATATTTCGCACTAAGAATGAGGATGAAGCGAGTCGCAATGCAATTGATCGAAGATTTG
>AGE99155
ATGTCTCTCAGCATTGACGTGACGAGTCTTCCCTCAATT---TCTTCTAGTATCTTTAAAAATGAATCGTCTTCTACAACGTCAACTCTTTCTGGAAAATCTATTGGTAGGAACGAACAGTATGTTTCATCAGATATCGAAGCATTCAATAAATACATGTTGTCGAAGTCTCCAGAGGATATTGGACCATCTGATTCTGCTTCAAACGATCCACTCACCAGTTTTTCGATTAGATCGAATGCAGTTAAGACAAATGCAGATGCTGGCGTGTCTATGGATTCATCAACACAATCACGACCTTCAAGCAACGTTGGGTGCGATCAAATGGATTTCTCCTTAACTAAAGGTATTAATGTTAGTGCTAGTCTTGATTCATGTGTATCAATTTCAACTAACCATAAAAAGGAGAAATCTAAAAAGGAT---AAAAGT------AGGAAACACTACCCAAGAATTGAAGCAGATTCTGACTATGAAGATTACGTTTTGGATGATTCAGATAGTGATGACGGTAAATGTAAGAATTGTAAATATAAAAAGAAATATTTTGCACTAAGAATGAGGATGAAACAAGTCGCAATGCAATTGATAGAAGATTTG
>ACZ51780
ATGTCTCTCAGCATTGACGTAACAAGTCTTCCCTCAATT---TCTTCTAGTATCTTTAAAAATGAATCGTCTTCTACAACGTCAACTCTTTCTGGAAAATCTATTGGTAGGAGTGAACAGTACATTTCACCAGATGCAGAAGCATTCAATAAATACATGTTGTCGAAGTCTCCAGAGGATATTGGACCATCTGATTCTGCTTCAAACGATCCACTCACCAGCTTTTCGATTAGATCGAATGCAGTTAAGACAAATGCAGACGCTGGCGTGTCTATGGATTCATCGACGCAATCACGACCTTCAAGCAACGTTGGGTGCGATCAATTGGATTTCTCCTTAACTAAAGGTGTTAATGTTAGTGCTAATCTTGATTCATGTATATCAATTTCAACTGATCATAAGAAGGAGAAATCCAAGAAAGAT---AAAAGT------AGGAAACACTACCCGAGAATTGAAGCAGATTCTGATTCTGAAGATTATGTTTTGGATGATTCAGATAGTGATGACGGTAAATGTAAGAATTGTAAATATAAGAAAAAATATTTCGCACTAAGAATGAGGATGAAGCGAGTCGCAATGCAATTGATCGAAGATTTG
>AGE98907
ATGTCTCTCAGCATTGACGTGACGAGTCTTCCCTCAATT---TCTTCTAGCATCTTTAAAAATGAATCGTCTTCTACAACGTCAACTCTTTCTGGAAAATCTATTGGTAGGAACGAACAGTATGTTTCATCAGATATCGAAGCATTCAATAAATACATGTTGTCGAAGTCTCCAGAGGATATTGGACCATCTGATTCTGCTTCAAACGATCCACTCACCAGTTTTTCGATTAGATCGAATGCAGTTAAGACAAATGCAGATGCTGGCGTGTCTATGGATTCATCAACACAATCACGACCTTCAAGCAACGTTGGGTGCGATCAAATGGATTTCTCCTTAACTAAAGGTATTAATGTTAGTGCTAGTCTTGATTCATGTGTATCAATTTCAACTAATCATAAAAAGGAGAAATCTAAAAAGGAT---AAAAAT------AGGAAACACTACCCAAGAATTGAAGCAGATTCTGACTCTGAAGATTACGTTTTGGATGATTCAGATAGTGATGACGGTAAATGTAAAAATTGTAAATATAAAAAGAAATATTTTGCACTAAGAATGAGGATGAAACAAGTCGCAATGCAATTGATAGAAGATTTG
>ACZ51684
ATGTCTCTCAGCATTGACGTGACGAGTCTTCCCTCAATT---TCTTCTAGCATCTTTAAAAATGAATCGTCTTCTACAACGTCAACTCTTTCTGGAAAATCTATTGGTAGGAACGAACAGTATGTTTCATCAGATATCGAAGCATTCAATAAATACATGTTGTCGAAGTCTCCAGAGGATATTGGACCATCTGATTCTGCTTCAAACGATCCACTCACCAGTTTTTCGATTAGATCGAATGCAGTTAAGACAAATGCAGATGCTGGCGTGTCTATGGATTCATCAACACAATCACGACCTTCAAGCAACGTTGGGTGCGATCAAATGGATTTCTCCTTAACTAAAGGTATTAATGTTAGTGCTAGTCTTGATTCATGTGTATCAATTTCAACTAATCATAAAAAGGAGAAATCTAAAAAGGAT---AAAAGT------AGGAAACACTACCCAAGAATTGAAGCAGATTCTGACTCTGAAGATTACGTTTTGGATGATTCAGATAGTGATGACGGTAAATGTAAGAATTGTAAATATAAAAAGAAATATTTTGCACTAAGAATGAGGATGAAACAAGTCGCAATGCAATTGATAGAAGATTTG
>AFJ68133
ATGTCTCTCAGCATTGACGTGACGAGTCTTCCCTCAATT---TCTTCTAGTATCTTTAAAAATGAATCGTCTTCTACAACGTCAACTCTTTCTGGAAAATCTATTGGTAGGAACGAACAGTATGTTTCATCAGATATCGAAGCATTCAATAAATACATGCTGTCGAAGTCTCCAGAGGATATTGGACCATCTGATTCTGCTTCAAACGATCCACTCACCAGTTTTTCGATTAGATCGAATGCAGTTAAGACAAATGCAGATGCTGGCGTGTCTATGGATTCATCAACACAATCACGACCTTCAAGCAACGTTGGGTGCGATCAAATGGATTTCTCCTTAACTAAAGGTATTAATGTTAGTGCTAGTCTTGATTCATGTGTATCAATTTCAACTAACCATAAAAAGGAGAAATCTAAAAAGGAT---AAAAGT------AGGAAACACTACCCAAGAATTGAAGCAGATTCTGACTCTGAAGATTATGTTTTGGATGATTCAGATAGTGATGACGGTAAATGTAAAAATTGCAAATACAAAAAGAAATATTTTGCACTAAGAATGAGGATGAAACAAGTCGCAATGCAATTGATAGAAGATTTG
>ACZ52055
ATGTCTCTCAGCATTGACGTGACGAGTCTTCCCTCAATT---TCTTCTAGTATCTTTAAAAATGAATCGTCTTCTACAACGTCAACTCTTTCTGGAAAATCTATTGGTAGGAACGAACAGTATGTTTCATCAGATATCGAAGCATTCAATAAATACATGTTGTCGAAGTCTCCAGAGGATATTGGACCATCTGATTCTGCTTCAAACGATCCACTCACCAGTTTTTCGATTAGATCGAATGCAGTTAAGACAAATGCAGATGCTGGCGTGTCTATGGATTCATCAACACAATCACGACCTTCAAGCAACGTTGGGTGCGATCAAATGGATTTCTCCTTAACTAAAGGTGTTAATGTTAGTGCTAGTCTTGATTCATGTGTATCAATTTCAACTAATCATAAAAAGGAGAAATCTAAAAAGGAT---AAAAAT------AGGAAACACTACCCAAGAATTGAAGCAGATTCTGACTCTGAGGATTATGTTTTAGATGATTCAGATAGTGATGACGGTAAATGTAGAAATTGCAAATATAAAAAGAAATATTTTGCACTAAGAATGAGGATGAAACAAGTCGCAATGCAATTGATAGAAGATTTG
>AGE47076
ATGTCTCTCAGTATTGATGTGACTAGTCTTCCTTCAATT---TCTTCAAGTGTTTATAAAAATGAATCGTCTTCAACAACGTCAACCATTTCTGGAAAATCTATTGGTAGGAGTGAACAGTACATTTCACCAGATGCAGAAGCTTTCAATAAATACATGTTGTCAAAATCTCCAGAAGATATTGGACCTTCTGATTCTGCATCGAACGATCCACTCACCAGCTTTTCGATTAGATCGAATGCAGTTAAGACAAATGCAGATGCTGGCGTGTCTATGGATTCATCAGCGCAATCACGACCATCTAGCGACATTGGATACGATCAAATGGATTTCTCCTTGAATAAAGGTATTAAAATTGATGCTACAGTGGACTCTTCAATATCGATATCTACTACATCACAGAAGGAGAAATCTAAACAAGAAAACAAAAATAAGTATAAAAAATGTTACCCAAAAATCGAGGCAGAGTCTGATTCCGATGATTACATATTAGATGATTCAGATAGTGATGATGGAAAATGTAAAAATTGCAAATATAAAAAGAAATATTTTGCACTTCGCTTAAGAATGAAACAAGTTGCAATGCAATTAATTAAAGATTTA
>ACZ51828
ATGTCTCTCAGCATTGACGTGACGAGTCTTCCCTCAATT---TCTTCTAGCATTTTTAAAAATGAATCGTCTTCTACAACGTCAACTCTTTCTGGAAAATCTATTGGTAGGAACGAACAGTATGTTTCACCAGATATCGATGCGTTCAATAAATACATGTTGTCGAAGTCTCCAGAGGATATTGGACCATCTGATTCTGCTTCAAACGATCCACTCACCAGCTTTTCGATTAGATCGAATGCAGTTAAGACAAATGCAGATGCTGGCGTGTCTATGGATTCATCAACACAATCACGACCTTCAAGCAACGTTGGGTGCGATCAAATGGATTTCTCCTTAACTAAAGGTATTAATGTTAGTGCTAGTCTTGATTCATGTGTATCAATTTCAACTAATCAAAAAAAGGAGAAATCTAAGAAGGAT---AAAAGT------AGGAAACACTACCCAAGAATTGAAGCAGATTCTGACTCTGAGGATTACGTTTTGGATGATTCAGATAGTGATGACGGCAAATGTAAGAATTGTAAATATAAAAAGAAATATTTTGCATTAAGAATGAGGATGAAACAAGTCGCAATGCAATTGATAGAAGATTTG
>AGE47100
ATGTCTCTTAGTATTGACGTGACTAGTCTTCCTTCAATT---TCTTCTAGTGTTTATAAAAATGAATCGTTTTCAACAACGTCAACTATTTCTGGAAAATCTATTGGTAGGAGTGAACAGTACATTTCACCAGATGCAGAAGCCTTCAATAAGTACATGTTGTCAAAATCTCCAGAAGATATTGGACCTTCTGATTCTGCATCGAACGATCCACTCACCAGCTTTTCGATTAGATCGAATGCAGTTAAGACAAATGCAGATGCTGGCGTGTCTATGGATTCATCAGCACAATCACGACCATCTAGCGACATTGGATACGATCAAATGGATTTCTCCTTAAATAAAGGTATTAAAATTGATGCTACAATGGATTCTTCAATATCAATATCTACCACATCAAAGAAGGAGAAATCTAAACAAGAGAACAAAAATAAATATAAAAAATGTTATCCAAAAATTGAAGCAGAATCTGATTCTGATGAATACGTATTAGATGATTCAGATAGTGATGATGGAAAATGTAAAAATTGCAAGTATAAAAAGAAATATTTTGCACTTCGTTTAAGAATGAAACAAGTTGCAATGCAATTGATTAAAGATTTG
