# Supplementary material for: FRESCo: finding regions of excess synonymous constraint in diverse viruses
Source: Genome Biol. 2015 Feb 17;16(1):38. doi: 10.1186/s13059-015-0603-7 (PMC4376164; doi:10.1186/s13059-015-0603-7)
Supplement: Additional file 4: — Sequence alignments (zip folder of FASTA alignments). [file 13059_2015_603_MOESM4_ESM.zip › alignments/rotavirus/VP1.fa.revtrans]

>AFC90171
ATGGGGAAGTACAATCTAATCTTGTCAGAATATTTATCATTTGTTTATAATTCACAATCTGCAGTTCAAATACCAATTTATTATTCTTCCAATTCAGAATTAGAAAAAAGATGTATTGAGTTTCATGCTAAATGTGTTGATAATTCAAAGAAAGGGTTATCACTAAAACCATTGTTCGAAGAATATAAAGATGTGATAGACAATGGAACTTTGTTATCTATACTATCATATTCTTATGACAAATACAACGCTGTGGAACGGAAATTAGTCAATTACGCTAAAGGTAAACCACTAGAGGCTGATTTGACAGCGAATGAACTTGATTATGAAAATAATAAAATAACCTCCGAATTGTTTCACTCAGCTGAAGAATATACTGATTCATTAATGGATCCTGCTATATTAACTTCACTATCTTCAAATTTAAACGCAGTTATGTTCTGGTTAGAGCGACATTCAAACGACGTCGCTGATGCAAACAAAATTTACAAACGTAGATTGGATTTATTCACTATAGTAGCATCCACAGTAAACAAGTATGGAGTACCGAGACACAACGAGAAATACAGGTATGATTATGAAGTGATGAAAGATAAACCATACTATCTAGTGACTTGGGCTAATTCATCTATAGAAATGCTTATGTCAGTATTTTCACATGAAGACTACCTAATAGCAAAAGAGTTGATAATTTTATCGTATTCGAATAGGTCAACACTAGCTAAATTAGTTTCATCTCCAATGTCAATATTGGTCGCACTGATAGATATTAATGGTACATTTATAACAAATGAAGAACTAGAACTCGAGTTTTCAGACAAATATGTTAAAGCAATTGTGCCTGACCAAACTTTCGATGAATTACAAGAAATGATCGATAACATGAAGAAAGCTGGTTTAGTAGACATACCAAGAATGATTCAAGAGTGGCTGGTTGATTGTTCATTAGAAAAATTTACGTTGATGTCAAAAATTTATTCTTGGTCATTTCACGTCGGATTTAGAAAACAGAAAATGATTGACGCAGCATTGGATCAATTAAAAACTGAATATACTGAAGATGTGGATAACGAAATGTATAATGAATACACAATGCTAATTAGAGACGAAATAGTTAAAATGCTAGAGACACCAGTTAAACATGATGATCACCTACTTCGTGACTCAGAATTGGCTGGATTATTGTCGATGTCATCAGCCTCAAATGGTGAATCAAGGCAACTTAAATTTGGTCGTAAGACAATATTTTCAACTAAGAAGAATATGCATGTCATGGATGATATAGCGCATGGAAGATATACTCCAGGTGTCATTCCTCCAGTGAATATAGATAGACCAATTCCATTAGGTCGCAGGGATGTCCCTGGACGAAGAACAAGAATTATATTTATATTACCATATGAGTATTTTATTGCACAACATGCTGTAGTAGAAAAAATGTTGTCGTACGCAAAGCATACTAGAGAGTACGCGGAATTCTATTCACAATCAAATCAGTTATTATCATATGGTGACGTTACGAGATTCCTATCTAGTAATTCTATGGTGTTATATACAGATGTTTCACAATGGGATTCGTCACAACATAATACGCAGCCATTTAGAAAAGGTATAATTATGGGCTTAGACATGTTATCTAACATGACTAATGATCCAAAAGTAGTGCAAACGTTGAATTTGTATAAACAAACGCAAATTAACCTTATGGATTCATATGTCCAAATCCCTGACGGCAACGTGATTAAAAAGATTCAATACGGAGCTGTTGCTTCAGGAGAAAAGCAGACTAAAGCGGCGAATTCTATAGCTAACTTAGCACTTATTAAAACAGTATTGTCAAGAATTGCAAACAAATATTCTTTTATAACCAAGATAATTAGAGTAGATGGTGATGACAATTATGCAGTATTACAATTTAACACTGATGTTACGAAGCAGATGGTTCAAGATGTATCAAATGATGTAAGATATATATATTCTATGATGAATGCAAAAGTTAAAGCATTGGTATCTACAGTTGGTATTGAGATAGCAAAGAGATACATAGCTGGAGGAAAAATATTTTTTAGAGCTGGAATAAATTTACTGAATAACGAAAAACGTGGACAAAGTACACAGTGGGATCAAGCAGCTATCATGTACTCGAATTACATAGTCAATAAACTACGAGGATTCGAGACTGACAGAGAATTTATATTAACTAAAATTATACAAATGACATCGGTAGCCATAACTGGATCATTGAGACTATTTCCGTCAGAACGAGTGTTAACTACTAATTCTACATTTAAAGTATTTGATTCAGAAGATTTTATTATAGAGTATGGAACAACTGACGACGAAGTATATATACAAAGAGCATTTATGTCATTATCTAGTCAAAAATCAGGAATAGCTGATGAAATCGCTTCTTCACAAACATTTAAGAACTATGTTAGCAAATTATCTGACCAACTATTAGTGTCAAAAAATGCGATTGTATCTAAAGGTATAGCAGTAACAGAGAAAGCAAAATTAAATTCGTACGCACCAGTTTACTTAGAAAAACGCCGCGCACAGATATCAGCGTTATTAACTATGTTGCAAAAACCAGTATCGTTTAAATCAAATAAAATTACTATTAATGATATTTTACGTGATATAAAACCATTTTTTGTTACCGCTGAAGCTAATTTACCAATTCAATATAGGAAATTTATGCCTACGTTACCTGACAATGTTCAATATGTTATACAATGTATAGGATCAAGGACATACCAAATAGAAGATAGCGGATCAAAATCGTCAATCTCGAAGTTAATATCAAAATATTCAGTTTATAAACCATCAATTGAAGAATTGTACAAAGTTATATCTTTAAGAGAACAAGAAATACAGTTATATTTAGTCTCATTGGGAGTTCCACCAGTTGATGCTGGTACATACGTTGGGTCGAGAATATATTCACAGGACAAATATAAAATACTAGAATCCTATGTATATAACTTACTGTCAATCAATTATGGATGCTACCAGTTGTTTGATTTCAATTCTCCAGACTTAGAGAAACTTATACGAATTCCATTTAAAGGTAAAATACCAGCTGTAACATTCATATTGCATCTTTATGCTAAACTAGAAATAATAAACTACGCCATTAAAAATAAAGCTTGGATCAGTTTATTTTGCAATTATCCAAAGTCAGAGATGATTAAATTGTGGAAGAAAATGTGGAATATAACAGCATTACGATCGCCCTATACTAGTGCAAATTTCTTTCAAGAT
>ACZ51602
ATGGGGAAGTACAATCTAATCTTGTCAGAATATTTATCATTTGTTTACAATTCACAATCTGCAGTTCAAATGCCAATTTACTATTCTTCTAATTCAGAATTAGAAAAGAGATGTATCGAATTTCATGCTAAATGTGTTGACAGTTCTAAGAAAGGTCTGTCATTAAAACCTTTATTCGAAGAATATAAAGATGTAATAGATAATGCAACTTTACTATCTATATTGTCATATTCTTATGACAAATACAACGCTGTAGAACGAAAGCTAGTCAATTATGCTAAAGGTAAACCATTAGAGGCTGATTTAACGGCAAACGAGATTGATTATGAAAATAATAAAATAACTTCTGAATTGTTTCAGTCAGCCGAAGAATATACTGATTCATTAATGGATCCTGCTATATTAACTTCGTTATCTTCAAATTTAAATGCAGTCATGTTTTGGTTAGAACGACATTCAAATGACGTTGCTGATGCGAATAAAATTTATAAACGTAGACTGGATCTATTTACCATAGTAGCATCTACAATAAATAAATATGGAGTGCCTAGACATAATGAAAAATACAGATATGAATACGAGGTGATGAAGGATAAACCGTATTACTTAGTAACATGGGCTAACTCGTCTATAGAAATGCTTATGTCAGTGTTTTCACATGAAGATTATTTAATAGCAAAAGAGTTAATAATATTATCATATTCAAATAGATCGACGTTAGCTAAATTAGTTTCATCTCCAATGTCGATATTAGTTGCATTAATAGATATCAATGGTACGTTTATTACAAATGAAGAGTTAGAACTTGAGTTTTCAGATAAATATGTTAAGGCAATTGTACCTGATCAAATTTTCGATGAATTACAGGAAATGATCGACAATATGAGAAAAGCTGGTTTAGTAGATATACCAAGAATGATTCAAGAATGGTTAGTTGATTGTTCATTAGAGAAATTTACACTGATGTCAAAAATTTATTCTTGGTCATTTCATGTTGGATTTAGAAAACAAAAGATGATTGACGCAGCATTAGACCAATTGAAAACAGAGTACACTGAAGATGTAGATGGTGAGATGTATAATGAGTATACAATGTTAATTAGAGATGAAATAGTCAAGATGCTAGAAGTACCAGTTAAACATGATGATCATTTACTTCGCGATTCAGAATTAGCCGGATTGTTATCAATGTCATCAGCTTCAAATGGTGAATCAAGGCAACTTAAATTTGGTCGTAAAACGATATTTTCAACTAAGAAAAATATGCATGTCATGGATGATATTGCACATGGAAGATATACTCCAGGTGTCATTCCTCCAGTAAACGTAGATAGACCAATTCCATTAGGTCGTAGAGATGTTCCTGGACGAAGAACAAGAATTATATTCATATTACCATATGAATACTTTATTGCGCAGCACGCTGTCGTAGAAAAAATGTTATCATACGCAAAGCATACTAGAGAGTACGCAGAATTTTACTCGCAGTCAAATCAATTGCTATCATATGGTGATGTTACAAGATTCTTATCCAGTAATTCTATGGTATTATACACAGACGTTTCACAATGGGATTCGTCACAACATAACACACAGCCATTTAGAAAAGGAATAATTATGGGTTTAGATATGTTATCCAATATGACTAATGATCCAAAAGTAGTACAAACGCTAAATTTATATAAACAAACACAAATTAATCTCATGGACTCATACGTTCAAATACCTGATGGTAATGTAATCAAAAAGATTCAGTATGGTGCTGTTGCTTCAGGAGAAAAACAAACTAAGGCAGCTAATTCTATAGCTAACTTAGCACTCATTAAAACGGTATTGTCAAGGATTGCAAATAAGTATTCTTTTATAACCAAAATAATCAGAGTCGATGGTGATGATAATTATGCAGTGCTACAATTTAACACCGATGTCACTAAACAAATGGTTCAAGATGTGTCAAACGATGTGAGATATATATATTCTAGAATGAATGCTAAAGTTAAAGCATTGGTATCTACAGTCGGTATTGAAATAGCAAAAAGATATATAGCAGGAGGAAAAATATTTTTCAGAGCTGGTATAAACTTATTAAATAATGAGAAACGTGGGCAAAGTACACAATGGGATCAAGCAGCTATTTTATACTCAAACTATATTGTTAACAAATTACGAGGATTTGAGACTGATAGAGAATTTATATTAACTAAAATTATACAAATGACATCTGTAGCCATTACTGGATCACTAAGGTTATTTCCGTCAGAACGAGTGTTAACTACTAATTCTACATTCAAAGTATTTGACTCAGAAGATTTCATTATAGAATATGGAACAACTAACGATGAAGTATATATACAAAGAGCATTTATGTCGCTGTCCAGTCAAAAGTCAGGAATAGCTGATGAAATAGCTTCTTCACAAACATTTAAAAATTATGTTGACAAATTATCTGACCAATTATTAATATCAAGAAACGTAATTGTATCCAAAGGTATAGCTGTAACAGAAAAGGCGAAATTGAATTCATATGCACCAGTTTATTTAGAAAAACGTCGTGCGCAAATATCAGCGTTATTAACTATGTTACAGAAACCAGTGTCGTTTAAATCAAATAAAATTACTATTAATGACATTTTACGTGACATAAAACCATTTTTTGTCACTTCTGAAGCTAATTTGCCAATTCAATACAGAAAATTTATGCCAACACTACCTAATAATGTCCAATATGTTATACAATGCATAGGATCGAGGACGTATCAAATAGAAGATAGTGGGTCAAAATCATCGATTTCGAAGTTAATATCAAAATATTCAGTTTACAAACCATCGATTGAAGAACTATATAAAGTTATATCTTTAAGAGAACAAGAAATACAGTTGTATTTGGTTTCATTAGGAGTTCCACCAGTTGATGCAAGCACGTACGTTGGGTCAAGAATATATTCGCAGGATAAGTATAAAATATTAGAATCCTACGTATATAATTTATTATCAATTAATTATGGATGTTATCAACTATTCGATTTTAATTCTCCAGATTTAGAGAAACTTATACGAATTCCTTTTAAAGGCAAGATACCAGCCGTAACATTTATATTACATCTTTATGCTAAACTTGAAATAATAAACTATGCTATTAAGAATGGAGCTTGGATTAGTTTGTTTTGTAACTACCCAAAATCTGAAATGATTAAATTATGGAAGAAAATGTGGAATATAACAGCATTACGGTCTCCCTACACTAGTGCGAACTTCTTTCAAGAT
>AGE46886
ATGGGGAAGTATAATCTAATCTTGTCAGAATACTTATCATTTATATATAATTCACAATCTGCAGTTCAAATTCCAATTTATTACTCTTCCAATAGTGAGTTGGAAAGTAGATGTATAGAATTTCATTCCAAATGTTTAGAAAATTCAAAAAATGGTCTATCACTGAAAAAACTATTTAATGAATACAGTGATGTCATTGAGAATGCTACGTTATTATCAATATTATCATACTCCTACGACAAATATAACGCCGTTGAACGGAAACTAGTCAAATATGCGAAAGGTAAACCGCTTGAGGCAGACCTAACGGTGAACGAACTGGATTATGAAAATAATAAAATAACGTCTGAACTGTTTCCAACAGCGGAAGAATACACCGACTCATTGATGGATCCAGCAATTCTGACTTCTTTGTCATCAAATTTAAACGCAGTCATGTTTTGGTTGGAAAAACACGAAAATGATACTGCTGAAAAATTTAAAATTTATAAAAGAAGATTAGACTTATTCACTATAGTAGCTTCAACCGTAAACAAATATGGTGTACCAAGGCATAATGCAAAATATAGATACGAATATGATGTGATGAAAGATAAACCATATTACTTAGTGACATGGGCAAATTCTTCAATTGAAATGCTAATGTCAGTCTTTTCTCATGAAGATTATTTAATTGCAAGAGAATTGATAGTGTTGTCATATTCTAATAGATCAACTTTAGCAAAACTAGTATCATCTCCAATGTCAATTTTAGTTGCTTTAGTGGACATTAATGGAACGTTTATTACAAATGAAGAGTTAGAGTTAGAGTTTTCAAATAAATACGTACGTGCCATAGTACCAGATCAAACATTTGATGAATTAAAACAGATGCTTAACAGTATGAAAAAAGCTGGATTGGTTGATATACCTAAGATGATACAAGATTGGTTAGTTGATTGTTCCATCGAAAAATTTCCACTAATGGCTAAAATATACTCATGGTCGTTTCATGTTGGATTCAGAAAGCAAAAAATGTTAGACGCTGCCTTAGACCAATTGAAAACTGAGTATACAGAAGATGTAGATGACGAAATGTATCGTGAATACACAATGTTAATAAGAGATGAAGTTGTTAAAATGCTTGAAGAATCAGTAAAACATGATGACCACCTATTACAAGATTCTGAATTAGCTGGTTTGTTATCAATGTCTTCAGCATCGAATGGAGAATCCAGACAGCTTAAATTTGGTAGAAAAACAGTTTTTTCAACTAAAAAGAACATGCATGTTATGGATGATATGGCTAATGGAAGATATACACCAGGTATAATTCCACCTGTAAATGTTGATAAACCAATACCTTTAGGAAGAAGAGACGTACCAGGAAGAAGAACTAGAATAATATTCATATTACCGTATGAATATTTTATAGCACAACACGCTGTGGTTGAGAAAATGTTGATCTATGCAAAGCATACTAGAGAATATGCTGAATTCTATTCGCAATCAAATCAACTCTTATCATACGGTGATGTTACACGTTTCCTTTCTAATAATGCTATGGTGTTATATACAGACGTGTCTCAATGGGATTCATCTCAACATAATACGCAACCGTTTAGGAAAGGAATAATAATGGGATTGGATATACTAGCTAACATGACTAATGATGCTAAAGTTATTCAGACATTAAATTTATATAAACAAACGCAAATTAACTTGATGGACTCATACGTTCAAATACCAGATGGTAATGTTATTAAGAAAATACAGTATGGAGCTGTAGCATCAGGGGAAAAACAAACGAAGGCAGCTAACTCTATAGCGAATCTAGCACTAATTAAAACGGTTTTATCACGTATTTCTAATAAATATTCATTTGCCACAAAAATAATAAGAGTTGACGGTGATGATAACTACGCTGTGCTACAATTTAATACAGAAGTAACTAAACAAATGGTTCAGGATGTTTCGAACGATGTGAGAGAAACGTATGCACGAATGAATGCTAAAGTTAAAGCTCTAGTATCCACAGTAGGAATAGAAATAGCTAAAAGATATATTGCAGGAGGAAAAATATTCTTTAGAGCAGGAATAAATTTGCTTAATAATGAAAAAAGAGGGCAAAGTACACAATGGGATCAGGCAGCAGTTTTATACTCTAATTATATCGTAAACAGACTTAGAGGGTTTGAGACTGATAGAGAATTTATTTTAACTAAAATAATGCAAATGACGTCTGTTGCTATTACTGGATCATTAAGACTTTTTCCTTCTGAACGTGTATTGACTATGAACTCTACATTTAAGGTGTTTGATTCAGAGGATTTTATCATAGAGTATGGAACAACTGATGATGAAGTATATATACAGAGAGCATTCATGTCTTTGTCAAGTCAGAGATCAGGAATAGCTGATGAAATAGCTGCATCACCAACATTTAAAAATTATGTGTCTAAATTATCAGAACAGCTACTTTTTTCGAAGAATAATATAGTATCTAGAGGAATAGCTTTGACTGAAAAAGCAAAGTTGAATTCATATGCACCAATATCACTTGAAAAAAGACGTGCGCAGATATCAGCTTTATTAACAATGTTGCAGAAACCAGTTACCTTCAAATCAAACAAAATAACAATAAACGACATACTTAAAGACATAAAACCATTTTTTACAGTGAGCGAAGCACATTTACCAATACAGTATCAAAAGTTTATGCCGACTTTACCAGAAAATGTACAATATATAATTCAGTGTATAGGGTCAAGAACTTATCAGATTGAAGATGATGGCTCAAAATCAGCAATATCCCGGCTTATATCAAAGTACTCAGTTTATAAACCGTCGATCGAGGAACTATATAAAGTAATTTCATTACATGAGAATGAAATACAACTATATCTAATTTCATTAGGCATACCAAAAATAGATGCTGATACATATGTTGGTTCAAAAATTTACTCTCAAGATAAATACAGGATATTGGAATCATATGTATATAACCTGTTATCCATCAATTACGGATGCTATCAATTATTTGACTTTAATTCACCAGACTTGGAAAAATTAATTAGAATACCATTCAAAGGGAAGATACCAGCTGTCACATTTATATTACATTTATATGCTAAATTAGAAGTTATAAACTATGCCATTAAGAATGGTTCATGGATAAGTCTATTCTGTAACTATCCAAAATCAGAAATGATAAAGTTATGGAAGAAAATGTGGAATATTACGTCGTTACGTTCGCCATATACCAATGCAAATTTCTTTCAAGAT
>AGE98672
ATGGGGAAGTACAATCTAATCTTGTCAGAATATTTATCATTTGTTTACAATTCACAATCTGCAGTTCAAATACCAATTTACTATTCTTCTAATTCAGAATTAGAAAAGAGATGTATCGAATTTCATGCTAAATGTGTTGACAGTTCTAAGAAAGGTCTGTCATTAAAACCTTTATTCGAAGAATATAAAGATGTAATAGATAATGCAACTTTACTATCTATATTGTCATATTCTTATGACAAATACAACGCTGTAGAACGAAAGCTAGTTAATTATGCTAAAGGTAAACCATTAGAGGCTGATTTAACAGCAAACGAGATTGATTATGAAAATAATAAAATAACTTCTGAATTATTTCAGTCAGCCGAAGAATATACTGATTCATTAATGGATCCTGCTATATTAACTTCGTTATCTTCAAATTTAAATGCAGTCATGTTTTGGTTAGAACGACATTCAAATGACGTTGCTGATGCGAACAAAATTTATAAACGTAGACTGGATCTATTTACCATAGTGGCATCTACAATAAATAAATATGGAGTGCCTAGACATAATGAAAAATACAGGTATGAATACGAGGTGATGAAGGATAAACCGTATTACTTAGTAACATGGGCTAACTCGTCTATAGAAATGCTTATGTCAGTGTTTTCACATGAAGATTATTTAATAGCAAAAGAGTTAATAATATTATCATATTCAAATAGATCGACGTTAGCTAAATTAGTTTCATCTCCAATGTCGATATTAGTTGCATTAATAGATATCAATGGTACGTTTATTACAAATGAAGAGTTAGAACTTGAGTTTTCAGATAAATATGTTAAAGCAATTGTACCTGATCAAATTTTCGATGAATTACAGGAAATGATCGACAATATGAGAAAAGCTGGTTTAGTAGATATACCAAGAATGATTCAAGAATGGTTAGTTGATTGTTCATTAGAGAAATTTACACTGATGTCAAAAATTTATTCTTGGTCATTTCATGTTGGATTTAGAAAACAAAAGATGATTGACGCAGCATTAGACCAATTGAAGACAGAGTACACTGAAGATGTAGATGGTGAGATGTACAATGAGTATACAATGTTAATTAGAGATGAAATAGTCAAGATGCTAGAAGTACCAGTTAAACATGATGATCATCTACTTCGCGATTCAGAATTAGCCGGATTGTTATCAATGTCATCAGCTTCAAATGGTGAATCAAGGCAACTTAAATTTGGTCGTAAAACGATATTTTCAACTAAGAAAAATATGCATGTCATGGATGATATTGCACATGGAAGATATACTCCGGGTGTCATTCCTCCAGTAAGCGTAGATAGACCAATTCCATTAGGTCGTAGAGACGTTCCTGGACGAAGAACAAGAATTATATTCATATTACCATATGAATATTTTATTGCGCAGCATGCTGTCGTAGAAAAAATGTTATCATACGCAAAGCATACTAGAGAGTACGCAGAATTTTACTCGCAGTCAAATCAATTGCTATCATATGGTGATGTTACAAGATTCTTATCCAGTAATTCTATGGTATTATATACAGACGTTTCACAATGGGATTCGTCACAACATAACACTCAGCCATTTAGAAAAGGAATAATTATGGGTTTAGATATGTTATCCAATATGACTAATGATCCAAAAGTAGTACAAACGCTAAATTTATATAAACAAACACAAATTAATCTCATGGACTCATACGTTCAAATACCTGATGGCAATGTAATCAAAAAGATTCAGTATGGTGCTGTTGCTTCAGGAGAAAAACAAACTAAGGCAGCTAATTCTATAGCTAACTTAGCACTCATTAAAACGGTATTATCAAGGATTGCAAATAAGTATTCTTTTATAACCAAAATAATCAGAGTCGATGGTGATGATAATTATGCAGTGCTACAATTTAACACCGATGTCACTAAACAGATGATTCAAGATGTGTCAAACGATGTGAGATATATATATTCTAGAATGAATGCTAAAGTTAAAGCATTGGTATCTACAGTCGGTATTGAAATAGCAAAAAGATATATAGCAGGAGGAAAAATATTTTTCAGAGCTGGTATAAACTTATTAAATAATGAGAAGCGTGGGCAAAGTACACAATGGGATCAAGCAGCTATTTTATACTCAAACTATATTGTTAACAAATTACGAGGATTTGAGACTGATAGAGAATTTATATTAACTAAAATTATACAAATGACATCTGTAGCCATCACTGGATCACTAAGGTTATTTCCGTCAGAACGAGTGTTAACTACTAATTCTACATTTAAAGTATTTGACTCAGAAGATTTCATTATAGAATATGGAACAACTAACGATGAAGTATATATACAAAGAGCATTTATGTCGCTGTCTAGTCAAAAGTCAGGAATAGCTGATGAAATAGCTTCTTCACAAACATTTAAAAATTATGTTAACAAATTATCTGACCAATTATTAATATCAAAAAACGTAATTGTATCCAAAGGTATAGCTGTAACAGAAAAGGCGAAATTGAATTCATATGCACCAGTTTATTTAGAAAAACGTCGTGCACAAATATCAGCGTTATTAACTATGTTACAGAAACCAGTGTCGTTTAAATCAAATAAAATTACTATTAATGACATTTTGCGTGACATAAAACCATTTTTTGTCACTTCTGAAGCTAATTTGCCAATTCAATACAGAAAATTTATGCCAACACTACCTAATAATGTCCAATATGTTATACAATGCATAGGATCAAGGACGTATCAAATAGAAGATAGTGGGTCAAAATCATCGATTTCGAAGTTAATATCAAAATATTCAGTTTACAAACCATCGATTGAAGAACTATATAAAGTTATATCTTTAAAAGAACAAGAAATACAGTTGTATTTAGTTTCATTAGGAGTTCCACCAGTTGATGCAAGCACGTACGTTGGGTCAAGAATATATTCGCAGGATAAGTATAAAATATTAGAATCCTACGTATATAATTTATTATCAGTTAATTATGGATGTTATCAACTATTCGATTTCAATTCTCCAGATTTAGAGAAACTTATACGAATTCCTTTTAAAGGCAAGATACCAGCCGTAACATTTATATTACATCTTTATGCTAAACTTGAAATAATAAACTATGCTATTAAGAATGGAGCTTGGATTAGTTTGTTTTGTAACTACCCAAAATCTGAAATGATTAAATTATGGAAGAAAATGTGGAATATAACAGCATTACGGTCTCCCTACACTAGTGCGAACTTCTTTCAAGAT
>AGE98771
ATGGGGAAGTACAATCTAATCTTGTCAGAATATTTATCATTTGTTTATAATTCACAATCTGCAGTTCAAATACCAATTTATTATTCTTCCAATTCAGAATTAGAAAAAAGATGTATTGAGTTTCATGCTAAATGTGTTGACAGTTCTAAAAAAGGTCTGTCATTAAAACCTTTATTCGAAGAATATAAAGATGTAATAGATAATGCAACTCTACTATCTATATTATCATATTCTTATGACAAATACAACGCTGTAGAACGGAAACTAGTCAATTATGCCAAATGTAAACCGTTAGAGGCTGATTTAACGGCAAACGAGCTTGATTATGAAAATAATAAAATAACTTCCGAATTGTTTCAGTCAGCCGAAGAATATACTGATTCATTAATGGATCCTGCTATATTAACTTCGTTATCTTCAAATTTAAATGCAGTCATGTTTTGGTTAGAACGACACTCAAATGACGTTGCTGATGCAAACAAAATTTATAAACGCAGACTGGATCTATTTACCATAGTAGCATCTACAATAAATAAATATGGAGTACCTAGACATAATGAAAAATACAGATATGAATACGAGGTGATGAAGGATAAACCGTACTACTTAGTAACCTGGGCCAACTCATCTATAGAAATGCTTATGTCAGTGTTTTCACATGAAGATTATTTAATAGCAAAAGAGTTAATAATCTTATCATATTCAAATAGATCGACGTTAGCAAAACTAGTTTCATCTCCAATGTCGATATTGGTTGCATTAATAGATATCAATGGTACGTTTATTACAAATGAAGAGTTAGAACTTGAGTTTTCAGATAAATATGTTAAGGCAATTGTACCTGATCAAATTTTCGATGAATTACAGGAAATGATCGATAATATGAGGAAAGTTGGTTTAGTAGATATACCAAAAATGATTCAAGAATGGTTAGTTGATTGTTCATTAGAGAAATTTACACTGATGTCAAAAATTTATTCTTGGTCATTTCATGTTGGTTTTAGAAAACAAAAGATGATTGATGCAGCATTAGACCAATTGAAGACAGAGTATACTGAAGATGTAGATGGTGAGATGTACAATGAGTATACGATGTTAATTAGAGATGAAATAGTTAAGATGCTAGAAGTACCAGTTAAACATGATGACCATCTACTTCGCGATTCAGAATTAGCCGGATTGTTATCAATGTCATCAGCTTCAAATGGTGAATCAAGGCAACTTAAATTTGGTCGCAAAACAATATTTTCAACTAAGAAAAATATGCATGTCATGGATGATATCGCAAATGGAAGATATACTCCGGGTGTCATTCCTCCAGTAAATGTAGATAGACCAATTCCACTAGGTCGTAGAGATGTTCCTGGACGAAGAACAAGAATTATATTCATATTACCATATGAATACTTTATTGCGCAGCACGCTGTCGTAGAAAAAATGTTATCATATGCAAAGCATACTAGAGAGTACGCAGAATTTTACTCACAGTCAAATCAATTGCTATCATATGGTGATGTTACAAGATTCTTGTCCAGTAATTCTATGGTATTATACACAGACGTTTCACAATGGGATTCGTCACAACATAACACACAGCCATTTAGAAAAGGAATAATTATGGGTTTAGATATGCTATCCAATATGACTAATGATCCAAAAGTAATACAAACACTAAATTTATATAAACAAACACAAATTAATCTCATGGATTCATATGTTCAAATACCTGATGGTAATGTAATCAAAAAGATTCAATATGGTGCTGTTGCTTCAGGAGAAAAACAAACTAAGGCAGCTAATTCTATAGCTAATTTGGCACTCATTAAAACGGTATTATCAAGGATTGCAAATAAATATTCTTTTATAACCAAAATAATCAGAGTTGATGGTGATGATAATTATGCAGTACTACAATTTAACACCGATGTCACTAAACAAATGATCCAAGATGTGTCAAACGATGTGAGGTATATATATTCTAGAATGAATGCTAAAGTTAAAGCATTGGTATCTACAGTCGGTATCGAAATAGCAAAAAGATATATAGCAGGAGGAAAAATATTTTTTAGAGCTGGTATAAACTTATTAAATAATGAGAAACGTGGACAAAGTACACAATGGGATCAAGCAGCTATTTTATACTCAAACTACATTGTTAATAAATTACGAGGATTTGAGACTGATAGAGAATTTATACTAACTAAAATTATACAAATGACATCTGTAGCCATTACTGGATCACTAAGGCTATTTCCGTCAGAACGAGTGTTAACTACTAATTCTACATTTAAAGTATTTGATTCAGAAGATTTCATTATAGAGTATGGAACAACTGACGATGAAGTATATATACAAAGAGCGTTTATGTCATTGTCTAGTCAAAAGTCAGGAATAGCTGATGAAATTGCTTCTTCACAAACATTTAAAAATTATGTTAATAAATTATCTGACCAACTATTAGTATCAAAAAACGTAATTGTATCCAAAGGTATAGCTGTAACAGAAAAGGCAAAATTGAATTCATATGCACCAGTTTATTTAGAAAAACGTCGTGCGCAAATATCAGCGTTATTAACTATGTTGCAGAAACCAGTGTCATTTAAATCAAATAAAATTACTATTAATGACATTTTGCGTGACATAAAACCATTTTTTGTCACTTCTGAAGCTAATTTGTCAATTCAATACAGAAAATTTATGCCAACACTACCCGATAATGTCCAATATGTTATACAATGTATAGGATCGAGGACGTATCAGATAGAAGATAGTGGGTCAAAATCATCGATTTCGAAATTAATATCAAAATATTCAGTTTACAAACCATCGATTGAAGAACTATATAAAGTCATATCTTTAAGAGAACAAGAAATACAGTTGTATTTAGTTTCATTAGGAGTTCCGCCGGTTGATGCAGGCACGTACGTCGGGTCAAGAATATATTCGCAAGATAAGTATAAAATATTAGAATCTTACGTATATAATTTATTATCAATTAATTATGGATGTTATCAATTATTCGATTTTAATTCTCCAGATTTAGAGAAACTTATACGAATTCCTTTTAAAGGTAAGATACCAGCCGTAACATTTATATTACATCTTTACGCTAAACTTGAAATAATAAACTATGCTATTAAGAATGGAGCTTGGATTAGTTTGTTTTGTAACTACCCAAAATCTGAGATGATTAAACTGTGGAAGAAAATGTGGAATATAACAGCATTACGGTCTCCCTATACTAGTGCGAATTTCTTTCAAGAT
>ACL93326
ATGGGGAAGTACAATCTAATTTTGTCAGAATATTTATCATTTGTTTACAATTCACAATCTGCAGTTCAAATACCAATTTACTATTCTTCTAATTCAGAATTAGAAAAGAGATGTATCGAATTTCATGCTAAATGTGTTGACAGTTCTAAGAAAGGTATGTCATTAAAACCATTATTCGAAGAATATAGAGATGTAATAGATAATGCAACTTTACTATCTATATTATCATATTCTTATGATAAATACAACGCTGTAGAACGGAAATTAGTCAATTATGCTAAAGGTAAACCACTTGAAGCTGATTTATCGGCAAACGAAATTGATTATGAAAATAATAAAATAACTTCTGAATTGTTTCAGTCGGCCGAAGAATACACTGATTCATTAATGGATCCTGCTATATTAACTTCGTTATCTTCAAATTTAAATGCAGTCATGTTTTGGTTAGAACGACATTCAAATGATATTGCTGATGCAAATAAAATTTATAAGCGTAGACTGGATCTATTTACCATAGTAGCATCTACAATAAATAAATATGGAGTGCCTAGACATAATGAAAAATACAGATATGAATACGAGGTGATGAAGGATAAACCGTATTACTTAGTAACATGGGCTAACTCATCTATAGAAATGCTTATGTCAGTGTTTTCACATGAAGATTATTTAATAGCAAAAGAGTTAATAATATTATCATATTCAAATAGATCGACGTTAGCTAAACTAGTTTCATCTCCAATGTCGATATTAGTTGCATTAATAGATATCAATGGTACGTTTATTACAAATGAAGAGTTAGAACTTGAATTTTCAGATAAATATGTTAAGGCAATTGTACCTGATCAAATTTTCGATGAATTACAGGAAATGATCGATAATATGAGAAAAGCTGGTTTAGTAGATATACCAAGAATGATTCAAGAATGGTTAGTTGATTGTTCATTAGAGAAATTTACATTGATGTCAAAAATTTATTCTTGGTCATTTCATGTTGGATTTAGAAAACAAAAGATGATTGACGCAGCATTAGATCAATTGAAGACAGAGTACACTGAAGATGTAGATGGTGAGATGTACAATGAGTACACAATGTTAATTAGAGATGAAATAGTCAAGATGCTAGAAGTACCAGTTAAACATGATGATCATCTACTTCGCGATTCAGAATTAGCCGGATTGTTATCAATGTCATCAGCTTCAAATGGTGAATCAAGGCAGCTTAAATTTGGTCGTAAAACGATATTTTCAACTAAGAAAAATATGCATGTCATGGATGATATTGCACATGGAAGATATACTCCAGGTGTCATTCCTCCAGTAAACGTAGATAGACCAATTCCATTAGGTCGTAGAGATGTTCCTGGACGAAGAACAAGGATTATATTCATATTACCATATGAATACTTTATTGCGCAGCACGCTGTCGTAGAAAAAATGTTATCATATGCAAAGCATACTAGAGAGTACGCAGAATTTTACTCACAGTCAAATCAATTATTATCATACGGCGACGTTACAAGATTCTTATCCAGTAATTCTATGGTATTATACACAGACGTTTCACAATGGGATTCATCACAGCATAACACACAGCCATTTAGAAAAGGAATAATTATGGGTTTAGATATGTTATCCAATATGACTAATGATCCAAAAGTAGTACAAACGCTAAATTTATATAAACAAACACAAATTAATCTCATGGATTCATACGTTCAAATACCTGATGGTAATGTAATCAAAAAGATTCAGTATGGTGCTGTTGCTTCAGGAGAAAAACAAACTAAGGCAGCTAATTCTATAGCTAATTTAGCACTCATTAAAACGGTATTGTCAAGGATTGCAAATAAGTATTCTTTTATAACCAAAATAATCAGAGTCGATGGTGATGATAATTATGCAGTGCTACAATTTAACACCGATGTCACTAAACAAATGGTCCAAGATGTGTCAAACGATGTGAGATATATATATTCTAGAATGAATGCTAAAGTTAAAGCATTGGTATCTACAGTCGGTATTGAAATAGCAAAAAGATATATAGCAGGAGGAAAAATATTTTTCAGAGCTGGTATAAACTTATTAAATAATGAGAAACGTGGGCAAAGTACACAATGGGATCAAGCAGCTATTTTATATTCAAACTACATAGTTAACAAATTACGAGGATTTGAGACTGATAGAGAATTTATATTAACTAAAATTATACAAATGACATCTGTAGCCATTACTGGATCACTAAGGCTATTTCCATCAGAACGAGTGTTAACTACTAATTCTACATTCAAAGTATTTGACTCAGAAGATTTCATTATAGAATATGGGACAACTGACGATGAAGTATATATACAAAGAGCATTTATGTCACTGTCTAGTCAAAAATCAGGAATAGCTGATGAAATAGCTTCTTCACAAACATTTAAAAATTATGTTAACAAATTATCTGACCAATTATTAATATCAAAAAACGTAATTGTATCCAAAGGTATAGCTGTAACAGAAAAGGCGAAATTGAATTCATATGCACCAGTTTATTTAGAAAAACGTCGTGCACAAATATCAGCGTTATTAACTATGTTGCAGAAACCAGTATCATTTAAATCAAATAAAATTACTATTAATGACATTTTACGTGACATAAAACCATTTTTTGTCACTTCTGAAGCTAATTTGCCAATTCAGTACAGAAAATTTATGCCAACACTACCTAATAATGTTCAATATGTTATACAATGCATAGGATCGAGGACGTATCAAATAGAAGACAGTGGGTCGAAATCATCGATTTCGAAATTAATATCAAAATATTCAGTTTACAAACCATCGATTGAAGAACTATATAAAGTTATATCTTTAAGAGAACAAGAAATACAGTTGTATTTAGTTTCATTAGGAGTTCCACCAGTTGACGCAGGTACGTACGTTGGGTCAAGAATATATTCGCAGGATAAGTATAAAATATTAGAATCTTACGTATATAATTTATTATCAATTAATTATGGATGTTATCAACTATTCGATTTTAATTCTCCAGATTTAGAGAAACTTATACGAATTCCTTTTAAAGGCAAGATACCAGCTGTAACATTTATATTGCATCTTTATGCTAAGCTTGAAATAATAAATCATGCTATTAAGAATGGAGCTTGGATTAGTTTGTTTTGTAACTACCCAAAATCTGAAATGATTAAATTATGGAAGAAAATGTGGAATATAACAGCATTACGGTCTCCTTACACGAGTGCGAACTTCTTTCAAGAT
>AGF86075
ATGGGGAAGTATAATCTAATCTTGTCAGAATATTTAGCATTTATATATAATTCACAATCTGCAGTTCAAATTCCAATTTATTATTCTTCCAATAGTGAATTAGAGAATAGATGCATTGAATTTCATTCTAAATGTTTAGAAAACTCAAAGAACGGATTGTCACTGAAAAAACTTTTTTCTGAATATAACGATGTCATAGAGAATGCCACACTGTTGTCAATATTATCGTACTCTTATGATAAATATAACGCTGTTGAAAGGAAGTTAGTAAAATATGCAAAAGGTAAGCCATTAGAAGCAGATTTGACAGTGAATGAATTAGATTATGAGAATAACAAGATAACATCTGAACTTTTTCCAACCGCAGAAGAATATACTGATTCATTAATGGATCCAGCAATTTTAACTTCATTATCATCAAATTTAAATGCAGTTATGTTCTGGTTAGAAAAACATGAAAATGACGTTGCTGAAAAACTCAAAATCTACAAAAGGAGATTGGATTTATTTACTATAGTAGCTTCAACAGTAAATAAATATGGTGTACCAAGACATAATTCGAAATATAGATATGAATATGAAGTAATGAAAGATAAGCCATATTACTTGGTAACATGGGCAAATTCTTCAATTGAAATGCTTATGTCAGTTTTTTCTCATGAAGATTATTTAATTGCGAGAGAATTGATAGTACTGTCATATTCTAACAGATCGACGCTAGCAAAGCTAGTGTCATCACCAATGTCAATTCTAGTAGCCTTAGTTGATATAAATGGAGCATTTATTACAAATGAAGAATTAGAACTAGAGTTTTCAAATAAATATGTACGAGCAATAGTTCCTGACCAAACATTTGATGAATTAAAACAGATGCTTGAAAACATGAGAAAAGCTGGGTTAACTGACATACCTAAGATGATACAGGACTGGTTAGTCGACTGCTCCATTGAAAAATTTCCACTGATGGCTAAAATATATTCTTGGTCATTTCATGTCGGGTTCAGAAAACAGAAAATGTTGGATGCCGCATTAGATCAATTGAAAACTGAGTATACAGAAGATGTAGATGATGAAATGTATCAAGAATACACAATGCTAATAAGAGATGAAGTTGTGAAAATGCTTGAGGAACCAGTAAAGCATGATGACCATTTATTACAGGATTCTGAATTAGCTGGTTTACTATCAATGTCATCAGCATCGAATGGTGAATCAAGACAACTAAAATTTGGTAGAAAGACGATTTTTTCGACTAAAAAGAACATGCATGTAATGGATGACATGGCTAATGGGCGATACACACCGGGCATAATACCACCAGTGAATGTCGATAAACCGATACCATTAGGACGAAGGGATGTACCAGGAAGACGAACTAGAATAATATTTATCTTACCATACGAATATTTTATAGCCCAACATGCTGTAGTTGAAAAAATGCTAAGTTATGCGAAACATACTAGAGAATATGCTGAATTCTACTCACAGTCAAATCAGTTATTGTCTTATGGTGATGTTACACGCTTTTTATCTAATAATTCTATGGTATTATATACAGACGTGTCTCAGTGGGACTCATCTCAACACAATACGCAGCCATTCAGGAAAGGAATAATTATGGGATTGGACATGCTAGCCAATATGACTAATGACGCTAGAGTTATTCAGACGTTAAATTTATACAAACAGACGCAAATTAACCTAATGGATTCATACGTTCAAATACCAGATGGTAATGTTATTAAAAAGATACAGTATGGAGCTGTAGCGTCAGGAGAGAAGCAGACGAAAGCAGCTAATTCAATAGCGAATTTAGCACTGATTAAAACTGTCTTATCGCGTATTTCTAACAAATATTCATTCGCGACTAAGATAATAAGAGTTGACGGAGATGACAATTATGCAGTATTGCAGTTCAATACAGAAGTAACTAAGCAAATGGTTCAAGATGTATCAAATGATGTGAGAGAAACATATGCGCGAATGAATGCTAAAGTTAAAGCTTTAGTATCTACAGTAGGAATAGAAATAGCTAAAAGATATATCGCAGGTGGGAAAATATTTTTTAGGGCTGGAATAAATTTACTGAATAATGAAAAAAGAGGACAGAGTACACAGTGGGATCAAGCGGCTGTCTTATACTCAAACTATATTGTGAATAGACTTCGAGGATTTGAAACTGACAGAGAGTTCATTTTAACTAAAATAATGCAAATGACATCAGTTGCCATTACAGGATCACTAAGACTCTTTCCTTCTGAACGCGTATTAACTACGAATTCTACATTTAAAGTATTTGACTCGGAGGACTTTATCATAGAGTATGGAACAACTGATGACGAAGTCTACATACAAAGAGCGTTTATGTCTTTATCAAGTCAGAAGTCAGGAATAGCTGATGAGATAGCTGCATCATCAACATTTAAGAATTATGTGTCTAGATTATCTGAGCAGCTATTGTTTTCAAAGAATAACATAGTATCCAGAGGAATAGCATTGACTGAAAAGGCAAAGTTAAACTCATATGCACCAATATCACTTGAAAAAAGACGTGCGCAAATATCAGCTTTATTGACTATGCTACAAAAGCCAGTAACTTTTAAATCAAGTAAAATAACGATAAATGATATACTTAGAGATATAAAGCCTTTTTTCATTATAAGTGAGGCGCATCTGTCGATACAATATCAAAAATTTATGCCAACTTTACCAGATAATGTGCAGTATATAATTCAGTGTATAGGATCCAGAACCTATCAAATTGAAGATGATGGTTCAAAGTCAGCCATATCTCGACTAATATCAAAGTATTCTGTTTACAAGCCGTCAATTGAAGAATTATACAAAGTAATTTCACTGCACGAGAACGAAATACAATTATATTTAATATCACTAGGCATACCGAAAATAGACGCTGATACGTACGTAGGATCAAAAATTTATTCTCAAGATAAATACAGAATATTAGAGTCATACGTATATAATTTATTATCCATTAATTACGGATGTTATCAGCTATTCGACTTTAATTCACCTGATCTAGAAAAGCTGATCAGAATACCGTTTAAAGGAAAGATACCAGCTGTCACTTTCATATTACATTTATATGCTAAACTAGAAGTTATAAATCACGCTATTAAAAATGGCTCATGGATAAGCTTGTTCTGTAACTACCCAAAATCAGAAATGATAAAATTATGGAAGAAAATGTGGAACATTACGTCATTACGTTCACCGTATACTAACGCAAACTTCTTTCAAGAT
>AGE46958
ATGGGGAAGTATAATCTAATCTTGTCAGAATATTTATCATTTATATATAATTCACAATCTGCAGTTCAAATTCCAATTTATTATTCTTCCAATAGTGAGCTGGAAAGTAGATGTATAGAATTTCATTCTAAATGTCTAGAAAATTCGAAAAATGGTCTATCACTGAAAAAACTATTCAATGAATATAGCGATGTCATTGAGAATGCTACGTTATTATCAATATTATCATATTCCTACGACAAATATAACGCCGTTGAACGGAAATTAGTAAAATATGCGAAAGGTAAACCGCTTGAGGCAGACCTAACGGTGAATGAACTGGATTATGAAAATAATAAAATAACATCTGAGTTGTTTCCGACAGCGGAAGAATACACCGACTCATTGATGGATCCAGCAATTCTAACTTCCTTGTCATCAAATTTAAACGCAGTCATGTTTTGGTTAGAAAAACACGAAAATGATACTGCTGAAAGATTTAAGATTTATAAAAGAAGATTAGACTTATTCATTATAGTAGCCTCAACCGTAAACAAATATGGTGTACCAAGACATAATGCAAAATATAGATACGAATATGATGTGATGAAAGATAAACCATATTACTTAGTGACATGGGCAAACTCTTCTATTGAAATGCTAATGTCAGTTTTTTCTCATGAAGATTATTTAATTGCAAGAGAATTGATAGTACTGTCATATTCTAATAGATCAACTTTGGCAAAATTAGTATCATCTCCAATGTCAATTTTAGTTGCTTTAGTGGATATTAATGGAACGTTTATTACGAATGAGGAGTTAGAATTAGAGTTTTCAAATAAATACGTGCGAGCCATAGTACCAGATCAAACATTTGATGAATTAAAACAGATGCTAGACAGTATGAGGAAAGCTGGATTGGTTGATATACCTAAAATGATACAAGACTGGTTAGTTGATTGTTCCATCGAGAAATTTCCACTAATGGCTAAAATATACTCATGGTCGTTTCATGTTGGGTTCAGGAAGCAAAAAATGTTAGACGCTGCCTTAGACCAATTGAAAACTGAGTATATAGAAGATGTAGATGACGAAATGTATCGTGAATATACAATGTTAATAAGAGATGAAGTTGTTAAAATGCTTGAAGAATCAGTAAAACATGATGACCACCTATTACAAGATTCTGAATTAGCTGGCTTGTTATCAATGTCTTCAGCATCGAATGGAGAATCAAGACAGCTTAAATTTGGTAGAAAGACAGTTTTTTCAACTAAAAAGAACATGCATGTTATGGATGATATGGCTAATGGAAGATATACACCAGGTATAATTCCACCTGTAAATGCTGATAAACCAATACCGTTAGGAAGAAGAGATGTACCAGGAAGAAGAACTAGAATAATATTCATATTGCCGTATGAATATTTTATAGCACAGCATGCTGTGGTTGAGAAAATGTTAATCTATGCAAAGCATACCAGAGAATACGCTGAATTCTATTCGCAATCAAATCAACTCTTATCATACGGTGATGTTACACGTTTCCTTTCTAATAATGCGATGGTGTTATATACAGACGTATCTCAATGGGATTCATCTCAACATAATACGCAACCGTTTAGAAAAGGAATAATAATGGGATTGGATATATTAGCTAACATGACTAATGATGCTAAAGTTATTCAGACACTAAATTTATATAAACAAACACAAATTAACTTGATGGACTCATATGTTCAAATACCAGATGGTAATGTTATTAAGAAAATACAGTATGGAGCTGTAGCATCAGGAGAGAAACAAACGAAGGCAGCTAACTCTATAGCGAATCTAGCACTAATTAAAACGGTTTTATCACGTATTTCTAATAAATATTCATTTGCTACAAAAATAATAAGAGTTGACGGTGATGATAACTACGCTGTACTACAATTTAATACGGAAGTGACTAAACAAATGGTTAAAGATGTTTCGAACGATGTGAGAGAAATTTACGCACGAATGAATGCTAAAGTCAAAGCTCTAGTATCCACGGTAGGAATAGAAATAGCTAAAAGATACATTGCAGGAGGAAAAATATTCTTTAGAGCAGGAATAAATTTGCTTAATAATGAAAAAAGAGGACAAAGTACGCAATGGGATCAGGCAGCAGTTTTATACTCTAATTACATTGTAAATAGACTTAGAGGGTTTGAGACTGATAGAGAATTTATTTTAACTAAAATAATGCAAATGACGTCTGTTGCTATTACTGGGTCGCTAAGACTTTTTCCTTCTGAACGTGTGTTAACTACGAATTCTACATTTAAGGTATTTGATTCAGAAGATTTTATCATAGAGTATGGAACAACTGATGATGAAGTATATATACAGAGAGCATTTATGTCTTTGTCAAGTCAGAGATCAGGAATAGCTGATGAAATAGCTGCATCGTCAACATTTAAAAATTACGTGTCTAGACTATCAGAACAGCTACTTTTTTCAAAAAATAATATAGTATCTAAAGGAATAGCTTTGACTGAAAAAGCAAAGTTGAATTCGTATGCACCAATATCACTTGAAAAAAGACGTGCACAGATATCAGCTTTGTTGACGATGCTACAAAAACCAGTTACTTTCAAATCAAACAAAATAACAATAAATGACATACTTAAAGATATTAAACCATTTTTTACAGTGAGTGAAGCACATTTACCAATACAGTATCAAAAGTTTATGCCAACCTTACCAGAAAACGTACAATATATAATTCAATGTATAGGGTCAAGAACTTACCAGATTGAAGATGATGGTTCAAAATCAGCAATATCCCGGCTTATATCAAAGTACTCAGTTTATAAACCATCGATCGAGGAACTATATAAAGTAATTTCATTACATGAGAATGAAATACAATTATATTTAATTTCATTAGGCATACCAAAAATAGATGCTGATACATATGTTGGTTCAAAGATTTATTCTCAAGACAAATATAGGATATTGGAATCATATGTATATAACCTGTTATCCATCAATTATGGATGCTATCAATTATTCGACTTTAATTCACCGGACTTAGAAAAATTAATTAGAATACCATTTAAAGGGAAGATACCAGCTGTCACATTTATATTGCATTTATATGCTAAATTAGAAGTTATAAACCATGCGATTAAAAATGGTTCATGGATAAGTCTATTCTGTAACTATCCGAAATCAGAAATGATAAAGTTATGGAAGAAAATGTGGAACATTACATCGTTACGTTCACCATATACCAATGCAAATTTCTTTCAAGAT
>AGE47258
ATGGGGAAGTATAATCTAATCTTGTCAGAATACTTATCATTTATATATAATTCACAATCTGCAGTTCAAATTCCAATTTATTACTCTTCCAATAGTGAATTGGAAAGTAGATGTATAGAATTTCATTCCAAATGTTTAGAAAATTCAAAAAATGGTCTATCACTGAAAAAACTATTTAATGAATATAGTGATGTCATTGAGAATGCTACGTTGTTATCAATATTATCATACTCCTACGACAAATATAACGCCGTTGAACGGAAATTAGTCAAATATGCGAAAGGTAAACCGCTTGAGGCAGACCTAACGGTGAACGAACTGGATTATGAAAATAATAAAATAACGTCTGAGCTGTTTCCAACAGCGGAAGAATACACCGACTCATTGATGGATCCAGCAATTCTAACTTCCTTGTCATCAAATTTAAACGCAGTCATGTTTTGGTTAGAAAAACACGAAAATGATACTACTGAAAAATTTAAAATTTATAAAAGAAGACTAGACTTATTCACTATAGTAGCTTCAACCGTAAACAAATATGGTGTACCAAGGCATAATGCAAAATATAGATACGAATATGATGTGATGAAAGATAAACCATATTACTTAGTGACATGGGCAAATTCTTCAATTGAAATGCTAATGTCAGTCTTTTCTCACGAAGATTATTTAATTGCAAGAGAATTAATAGTGTTGTCATATTCTAATAGATCAACTTTGGCAAAACTAGTATCATCTCCAATGTCAATTTTAGTTGCTTTAGTGGATATTAATGGAACGTTTATTACGAATGAAGAGTTAGAATTAGAGTTTTCAAATAAATACGTGCGGGCCATAGTACCAGATCAAACATTTGATGAATTAAAACAGATGCTTAACAGTATGAGAAAAGCTGGATTGGTTGATATACCTAAGATGATACAAGACTGGTTAGTTGATTGTTCCATTGAAAAATTTCCACTAATGGCTAAAATATACTCATGGTCGTTTCATGTTGGATTCAGAAAGCAAAAAATGTTAGATGCTGCATTAGACCAATTGAAAACTGAATATACAGAGGATGTAGATGACGAAATGTATCGTGAATACACAATGCTAATAAGAGATGAGGTTGTTAAAATGCTTGAAGAATCAGTAAAACATGATGACCACCTATTACAAGATTCTGAATTAGCTGGTTTGTTATCAATGTCTTCAGCATCGAATGGAGAATCTAGACAGCTTAAATTTGGTAGAAAAACAGTTTTTTCAACTAAAAAGAACATGCATGTTATGGATGATATGGCTAATGGAAGATATACACCAGGCATAATTCCACCTGTAAATGCTGATAAACCAATACCGTTAGGAAGAAGAGACGTACCAGGAAGAAGAACTAGAATAATATTCATATTACCGTATGAATATTTTATAGCACAGCATGCTGTGGTTGAGAAAATGTTGATCTATGCAAAGCATACTAGAGAATATGCTGAATTCTATTCGCAATCAAATCAACTCTTATCATACGGTGATGTTACACGTTTCCTTTCTAATAATGCTATGGTGTTATATACAGACGTGTCTCAATGGGATTCATCTCAACATAATACGCAACCGTTTAGGAAAGGAATAATAATGGGATTGGATATACTAGCTAACATGACTAATGATGCTAAAGTTATTCAGACATTAAATTTATATAAACAAACGCAAATTAACTTAATGGACTCATACGTTCAAATACCAGATGGTAATGTTATTAAGAAAATACAGTATGGAGCTGTAGCATCAGGGGAAAAACAAACGAAGGCAGCTAACTCTATAGCGAATCTGGCACTAATTAAAACGGTTTTATCACGTATTTCTAATAAATATTCATTTGCCACAAAAATAATAAGAGTTGACGGTGATGATAACTACGCTGTGCTACAATTTAATACAGAAGTAACTAAACAAATGGTTCAGGATGTTTCGAACGATGTGAGAGAAACTTATGCACGAATGAATGCTAAAGTTAAAGCTCTAGTATCCACAGTAGGAATAGAAATAGCTAAAAGATATATTGCAGGAGGAAAAATATTCTTTAGAGCAGGAATAAATTTGCTTAATAATGAAAAAAGAGGACAAAGTACACAATGGGATCAGGCAGCAGTTTTATACTCTAATTATATCGTAAACAGGCTTAGAGGGTTTGAGACTGATAGAGAATTTATTTTAACTAAAATAATGCAAATGACATCTGTTGCTATTACTGGATCGCTAAGACTCTTTCCTTCTGAACGTGTGTTGACTACGAACTCTACATTTAAGGTGTTTGATTCAGAGGATTTTATCATAGAGTATGGAACAACTGATGATGAAGTATATATACAGAGAGCATTCATGTCTTTGTCAAGTCAGAGATCAGGAATAGCTGATGAAATAGCCGCATCACCAACATTTAAAAATTATGTGTCTAGATTATCAGAACAGCTACTTTTTTCAAAGAATAATATAGTATCTAGAGGAATAGCTTTGACTGAAAAAGCAAAATTGAATTCATATGCACCAATATCACTTGAAAAAAGACGTGCGCAGATATCAGCTTTATTAACAATGTTGCAGAAACCAGTTACCTTCAAATCAAACAAAATAACAATAAACGACATACTTAAAGACATAAAACCATTTTTTATAATGAGCGAAGCACATTTGCCAATACAGTATCAAAAGTTTATGCCGACCTTACCAGAAAATGTACAATATATAATTCAGTGTATAGGATCAAGAACTTATCAGATTGAAGATGATGGCTCAAAATCAGCAATATCCCGGCTTATATCAAAGTACTCAGTTTATAAACCGTCGATCGAGGAACTATATAAAGTAATTTCATTACATGAGAGTGAAATACAACTATATTTAATTTCACTAGGCATACCAAAAATAGATGCTGATACATATGTTGGTTCAAAAATTTACTCTCAAGATAAATACAGGATATTGGAATCATATGTATATAACCTGTTATCCATCAATTACGGATGCTATCAGTTATTTGATTTTAATTCACCGGACTTGGAAAAATTAATTAGAATACCATTCAAAGGGAAGATACCAGCCGTCACATTTATATTACATTTATATGCTAAATTAGAAGTTATAAACCATGCTATTAAGAATGGTTCATGGATAAGTCTATTCTGTAACTATCCAAAATCAGAAATGATAAAGTTATGGAAGAAAATGTGGAACATTACGTCGTTACGTTCGCCATATACCAATGCAAATTTCTTTCAAGAT
>AGA03875
ATGGGGAAGTACAATCTAATCTTGTCAGAATATTTATCATTTGTTTACAATTCACAATCTGCAGTTCAAATACCAATTTACTATTCTTCCGATTCAGAATTAGAAAAAAGATGTATCGAATTTCATGCTAAATGTGTTGACAGTTCTAAGAAGGGTTTGTCATTAAAACCTTTATTCGAAGAATATAAAGATGTAATAGATAATGCAACTCTACTATCTATATTATCATATTCTTATGACAAATACAACGCTGTAGAACGAAAGCTAGTCAATTATGCTAAAGGTAAACCATTAGAAGCTGATTTAACGGCAAACGAGATTGATTATGAAAATAATAAGATAACTTCTGAATTGTTTCAGTCGGCCGAAGAATATACTGATTCACTAATGGATCCTGCTATATTAACTTCGTTATCTTCAAATTTAAATGCAGTTATGTTTTGGTTAGAAAAACATTCAAATGACGTTGCTGATGCAAACAAAATTTACAAACGTAGACTGGATCTATTTACCATAGTAGCATCTACAATAAATAAATATGGAGTGCCTAGACATAATGAAAAATACAGATATGAATACGAGGTGATGAAGGATAAACCGTATTACTTAGTAACATGGGCTAACTCATCTATAGAAATGCTTATGTCAGTGTTTTCACATGAAGATTATTTAATAGCAAAAGAGTTAATAATATTATCATATTCAAATAGATCGACATTAGCTAAACTAGTTTCATCTCCAATGTCGATATTAGTTGCATTAATAGATGTTAATGGTACGTTTATTACAAATGAAGAGTTAGAACTTGAATTTTCAGATAAATATGTTAAGGCAATTGTATCTGATCAAATTTTTGATGAACTACAGGAAATGATCGACAATATGAGAAAAGCTGGTTTAGTAGATATACCAAGAATGATTCAAGAATGGTTAGTTGATTGTTCATTAGAGAAATTTACACTGATGTCAAAAATTTATTCTTGGTCATTTCATGTTGGATTTAGAAAACAAAAAATGATTGACGCAGCATTAGACCAATTGAAGACGGAGTACACTGAAGATGTAGATAGTGAGATGTACAATGAGTATACAATGTTAATTAGAGATGAAATAGTCAAGATGCTAGAAGTACCAGTTAAACATGATGATCATCTACTTCGCGATTCAGAATTGGCCGGATTGTTATCAATGTCATCAGCTTCAAATGGTGAATCAAGGCAGCTTAAATTTGGTCGTAAAACGATATTTTCAACTAAGAAAAATATGCATGTCATGGATGATATTGCACATGGAAGATATACTCCTGGTGTTATTCCTCCAGTAAACGTAGATAGACCAATTCCATTAGGTCGTAGAGATGTTCCTGGAAGGAGAACAAGAATTATATTCATATTACCATATGAATATTTTATTGCCCAGCACGCTGTCGTAGAAAAAATGTTATTATACGCAAAACATACTAGAGAATACGCAGAATTTTACTCGCAATCAAACCAATTATTATCATATGGTGATGTTACAAGATTCTTATCCAGTAATTCTATGGTATTGTACACAGACGTCTCACAATGGGATTCATCACAACATAACACACAGCCATTTAGAAAAGGAATAATTATGGGTTTAGATATGTTATCCAATATGACTAATGATCCAAAAGTAGTACAAACGCTAAATTTATATAAACAAACACAAATTAATCTCATGGATTCATACGTTCAAATACCTGATGGTAATGTAATCAAAAAGATTCAATATGGTGCTGTTGCTTCAGGAGAAAAACAAACTAAGGCAGCTAATTCTATAGCTAACTTAGCACTCATTAAAACAGTATTGTCAAGAATTGCGAATAAGTATTCTTTTATAACCAAAATAATCAGAGTCGATGGTGATGATAATTATGCAGTGCTACAATTTAACACCGATGTCACTAAACAAATGGTCCAAGATGTATCAAACGATGTGAGATATATATATTCTAGAATGAATGCTAAAGTTAAAGCATTGGTATCTACAGTCGGTATTGAAATAGCAAAAAGATATATAGCAGGAGGAAAAATATTTTTCAGAGCTGGTATAAACTTATTAAATAATGAGAAACGTGGGCAAAGTACACAATGGGATCAAGCAGCTATTTTATATTCAAACTACATTGTTAACAAATTACGAGGATTTGAGACTGATAGAGAATTTATATTAACTAAAATTATACAAATGACGTCTGTAGCCATTACTGGATCACTAAGGTTATTTCCTTCAGAACGAGTGTTAACTACTAATTCTACATTCAAAGTATTTGACTCAGAAGATTTCATTATAGAATATGGGACAACTGACGATGAAGTATATATACAAAGAGCATTTATGTCATTGTCTAGTCAAAAGTCAGGAATAGCTGATGAAATAGCTTCTTCACAAACATTTAAAAATTATGTTAACAAATTATCTGACCAATTATTAATATCAAAAAACGTAATTGTATCCAAAGGTATAGCTATAACAGAAAAGGCGAAATTGAATTCATATGCACCAGTTTATTTAGAAAAACGTCGTGCGCAAATATCAGCGTTATTAACTATGTTGCAGAAACCAGTGTCATTTAAATCAAATAAAATTACTATTAATGACATTTTGCGTGACATAAAACCATTTTTTGTCACTTCTGAAGCTAATTTGCCAATTCAATACAGAAAATTTATGCCAACGCTACCTAATAATGTCCAATATGTTATACAATGCATAGGATCAAGGACGTACCAAATAGAAGATAGTGGGTCAAAATCATCTATTTCAAAGTTAATATCAAAATATTCAGTTTACAAACCATCTATTGAAGAACTATATAAAGTTATATCTTTAAGAGAACAAGAAATACAGTTGTATTTAGTTTCATTAGGAGTTCCACCAGTTGACGCAGGTACGTACGTTGGGTCAAGAATATATTCGCAGGATAAGTATAAAATATTAGAATCTTACGTATATAATTTATTATCAATTAATTACGGATGTTATCAACTATTCGATTTTAATTCTCCAGATTTAGAAAAACTTATACGAATTCCTTTTAAAGGCAAGATACCAGCCGTAACATTTATATTGCATCTTTATGCTAAACTTGAAATAATAAACTATGCTATTAAGAATGGAGCTTGGATTAGTTTGTTTTGTAACTACCCAAAATCTGAAATGATTAAATTATGGAAGAAAATGTGGAATATAACAGCATTACGGTCTCCCTACACTAGTGCGAACTTCTTTCAAGAT
>AGE99271
ATGGGGAAGTACAATCTAATCTTGTCAGAATATTTATCATTTGTTTATAATTCACAATCTGCAGTTCAAATACCAATTTATTATTCTTCCAATTCAGAATTAGAAAAAAGATGTATTGAGTTTCATGCTAAATGTGTTGACAGTTCTAAAAAAGGTCTGTCATTAAAACCTTTATTCGAAGAATATAAAGATGTAATAGATAATGCAACTCTACTATCTATATTATCATATTCTTATGACAAATACAACGCTGTAGAACGGAAACTAGTCAATTATGCCAAATGTAAACCGTTAGAGGCTGATTTAACGGCAAACGAGCTTGATTATGAAAATAATAAAATAACTTCCGAATTGTTTCAGTCAGCCGAAGAATATACTGATTCATTAATGGATCCTGCTATATTAACTTCGTTATCTTCAAATTTAAATGCAGTCATGTTTTGGTTAGAACGACACTCAAATGACGTTGCTGATGCAAACAAAATTTATAAACGCAGACTGGATCTATTTACCATAGTAGCATCTACAATAAATAAATATGGAGTACCTAGACATAATGAAAAATACAGATATGAATACGAGGTGATGAAGGATAAACCGTACTACTTAGTAACCTGGGCCAACTCATCTATAGAAATGCTTATGTCAGTGTTTTCACATGAAGATTATTTAATAGCAAAAGAGTTAATAATCTTATCATATTCAAATAGATCGACGTTAGCAAAACTAGTTTCATCTCCAATGTCGATATTGGTTGCATTAATAGATATCAATGGTACGTTTATTACAAATGAAGAGTTAGAACTTGAGTTTTCAGATAAATATGTTAAGGCAATTGTACCTGATCAAATTTTCGATGAATTACAGGAAATGATCGATAATATGAGGAAAGTTGGTTTAGTAGATATACCAAAAATGATTCAAGAATGGTTAGTTGATTGTTCATTAGAGAAATTTACACTGATGTCAAAAATTTATTCTTGGTCATTTCATGTTGGTTTTAGAAAACAAAAGATGATTGATGCAGCATTAGACCAATTGAAGACAGAGTATACTGAAGATGTAGATGGTGAGATGTACAATGAGTATACGATGTTAATTAGAGATGAAATAGTTAAAATGCTAGAAGTACCAGTTAAACATGATGACCATCTACTTCGCGATTCAGAATTAGCCGGATTGTTATCAATGTCATCAGCTTCAAATGGTGAATCAAGGCAACTTAAATTTGGTCGCAAAACAATATTTTCAACTAAGAAAAATATGCATGTCATGGATGATATCGCAAATGGAAGATATACTCCGGGTGTCATTCCTCCAGTAAATGTAGATAGACCAATTCCACTAGGTCGTAGAGATGTTCCTGGACGAAGAACAAGAATTATATTCATATTACCATATGAATACTTTATTGCGCAGCACGCTGTCGTAGAAAAAATGTTATCATATGCAAAGCATACTAGAGAGTACGCAGAATTTTACTCACAGTCAAATCAATTGCTATCATATGGTGATGTTACAAGATTCTTGTCCAGTAATTCTATGGTATTATACACAGACGTTTCACAATGGGATTCGTCACAACATAACACACAGCCATTTAGAAAAGGAATAATTATGGGTTTAGATATGCTATCCAATATGACTAATGATCCAAAAGTAATACAAACACTAAATTTATATAAACAAACACAAATTAATCTCATGGATTCATATGTTCAAATACCTGATGGTAATGTAATCAAAAAGATTCAATATGGTGCTGTTGCTTCAGGAGAAAAACAAACTAAGGCAGCTAATTCTATAGCTAATTTGGCACTCATTAAAACGGTATTATCAAGGATTGCAAATAAATATTCTTTTATAACCAAAATAATCAGAGTTGATGGTGATGATAATTATGCAGTACTACAATTTAACACCGATGTCACTAAACAAATGATCCAAGATGTGTCAAACGATGTGAGGTATATATATTCTAGAATGAATGCTAAAGTTAAAGCATTGGTATCTACAGTCGGTATCGAAATAGCAAAAAGATATATAGCAGGAGGAAAAATATTTTTTAGAGCTGGTATAAACTTATTAAATAATGAGAAACGTGGACAAAGTACACAATGGGATCAAGCAGCTATTTTATACTCAAACTACATTGTTAATAAATTACGAGGATTTGAGACTGATAGAGAATTTATACTAACTAAAATTATACAAATGACATCTGTAGCCATTACTGGATCACTAAGGCTATTTCCGTCAGAACGAGTGTTAACTACTAATTCTACATTTAAAGTATTTGATTCAGAAGATTTCATTATAGAGTATGGAACAACTGACGATGAAGTATATATACAAAGAGCGTTTATGTCATTGTCTAGTCAAAAGTCAGGAATAGCTGATGAAATTGCTTCTTCACAAACATTTAAAAATTATGTTAATAAATTATCTGACCAACTATTAGTATCAAAAAACGTAATTGTATCCAAAGGTATAGCTGTAACAGAAAAGGCAAAATTGAATTCATATGCACCAGTTTATTTAGAAAAACGTCGTGCGCAAATATCAGCGTTATTAACTATGTTGCAGAAACCAGTGTCATTTAAATCAAATAAAATTACTATTAATGACATTTTGCGTGACATAAAACCATTTTTTGTCACTTCTGAAGCTAATTTGTCAATTCAATACAGAAAATTTATGCCAACACTACCCGATAATGTCCAATATGTTATACAATGTATAGGATCGAGGACGTATCAGATAGAAGATAGTGGGTCAAAATCATCGATTTCGAAATTAATATCAAAATATTCAGTTTACAAACCATCGATTGAAGAACTATATAAAGTCATATCTTTAAGAGAACAAGAAATACAGTTGTATTTAGTTTCATTAGGAGTTCCGCCGGTTGATGCAGGCACGTACGTCGGGTCAAGAATATATTCGCAAGATAAGTATAAAATATTAGAATCTTACGTATATAATTTATTATCAATTAATTATGGATGTTATCAATTATTCGATTTTAATTCTCCAGATTTAGAGAAACTTATACGAATTCCTTTTAAAGGTAAGATACCAGCCGTAACATTTATATTACATCTTTACGCTAAACTTGAAATAATAAACTATGCTATTAAGAATGGAGCTTGGATTAGTTTGTTTTGTAACTACCCAAAATCTGAGATGATTAAACTGTGGAAGAAAATGTGGAATATAACAGCATTACGGTCTCCCTATACTAGTGCGAATTTCTTTCAAGAT
>AEB79084
ATGGGGAAGTACAATCTAATCTTGTCAGAATATTTATCATTTGTTTACAATTCACAATCTGCAGTTCAAATACCAATTTACTATTCTTCTAATTCAGAATTAGAAAAGAGATGTATCGAATTTCATGCTAAATGTGTTGACAGTTCTAAGAAAGGTCTGTCGTTAAAACCTTTATTCGAAGAATATAAAGATGTAATAGATAATGCAACTTTACTATCTATATTATCATATTCTTATGACAAATACAACGCTGTAGAACGGAAGCTAGTCAATTATGCTAAAAATAAACCATTAGAGGCTGATTTAACGGCAAACGAAATTGATTATGAAAATAATAAAATAACTTCTGAATTGTTTCAGTCGGCCGAAGAATACACTGATTCATTAATGGATCCTGCTATATTAACTTCGTTATCTTCAAATTTAAATGCAGTCATGTTTTGGTTAGAACGACATTCAAATGACATTGCTGATGCAAATAAAATTTATAAACGTAGATTGGATCTATTTACCATAGTAGCATCTACAATAAATAAATATGGAGTGCCTAGACATAATGAAAAATACAGATATGAATACGAGGTGATGAAGGATAAACCGTATTACTTAGTAACATGGGCTAACTCATCTATAGAAATGCTTATGTCAGTGTTTTCACATGAAGATTATTTAATAGCAAAAGAGTTAATAATATTATCATATTCAAATAGATCGACGTTAGCTAAATTAGTTTCATCTCCAATGTCGATATTAGTTGCATTGATAGATATCAATGGTACGTTTATTACAAATGAAGAGTTAGAACTTGAATTTTCAGATAAATATGTTAAGGCAATTGTACCTGATCAAATTTTCGATGAATTACAGGAAATGATCGACAATATGAGAAAAGCTGGTTTAGTAGATATACCAAGAATGATTCAAGAATGGTTAGTTGATTGTTCATTAGAGAAATTTACACTGATGTCAAAAATTTATTCTTGGTCATTTCATGTTGGATTTAGAAAACAAAAGATGATTGACGCAGCATTAGACCAATTGAAGACAGAGTACACTGAAGATGTAGATGGTGAGATGTACAATGAGTATACAATGTTAATTAGAGATGAAATAGTCAAGATGCTAGAAGTACCAGTTAAACATGATGATCATCTACTTCGCGATTCAGAATTAGCCGGATTGTTATCAATGTCATCAGCTTCAAATGGTGAATCAAGGCAGCTTAAATTTGGTCGTAAAACGATATTTTCAACTAAGAAAAATATGCATGTCATGGATGATATTGCACATGGAAGATATACTCCGGGTGTCATTCCTCCAGTAAACGTAGATAGACCAATTCCATTAGGTCGTAGAGACGTTCCTGGACGAAGAACAAGAATTATATTCATATTACCATATGAATATTTTATTGCGCAGCACGCTGTCGTAGAAAAAATGTTATCATACGCAAAGCATACTAGAGAGTACGCAGAATTTTACTCGCAATCAAATCAATTATTATCATATGGTGATGTTACAAGATTCTTATCCAGTAATTCTATGGTATTATACACAGACGTTTCACAATGGGATTCGTCACAACATAACACGCAGCCATTTAGAAAAGGAATAATTATGGGTTTAGATATGTTATCCAATATGACTAATGATCCAAAAGTAGTACAAACGCTAAATTTATACAAACAAACACAAATTAATCTCATGGATTCATACGTTCAAATACCTGATGGTAATGTAATCAAAAAGATTCAGTATGGTGCTGTTGCTTCAGGAGAAAAACAAACTAAGGCAGCTAATTCTATAGCTAACTTAGCACTCATTAAAACGGTGTTGTCAAGGATTGCAAATAAGTATTCTTTTATAACCAAAATAATTAGAGTCGATGGTGATGATAATTATGCAGTGCTACAATTTAACACCGATGTCACTAAACAAATGGTCCAAGATGTGTCAAACGATGTGAGATATATATATTCTAGAATGAATGCTAAAGTTAAAGCATTGGTATCTACAGTCGGTATTGAAATAGCAAAAAGATATATAGCAGGAGGAAAAATATTTTTCAGAGCTGGTATAAACATATTAAATAATGAGAAACGTGGGCAAAGCACACAATGGGATCAAGCAGCTATTTTATATTCAAACTACATTGTTAACAAATTACGAGGATTTGAGACTGATAGAGAATTTATATTAACTAAAATTATACAAATGACATCTGTAGCCATTACTGGATCACTAAGGTTATTTCCGTCAGAACGAGTGTTAACTACTAATTCTACATTCAAAGTATTTGACTCAGAAGATTTCATTATAGAATATGGGACAACTAATGATGAAGTATATATACAAAGAGCATTTATGTCACTGTCTAGTCAAAAGTCAGGAATAGCTGATGAAATAGCTTCTTCACAAACATTTAAAAATTATGTTAACAAATTATCTGACCAATTATTAATATCAAAAAACGTAATTGTATCCAAAGGTATAGCTGTAACAGAAAAGGCGAAATTGAATTCATATGCACCAGTTTATTTAGAAAAACGTCGTGCACAAATATCAGCGTTATTAACTATGTTGCAGAAACCAGTGTCATTTAAATCAAATAAAATTACTATTAATGACATTTTGCGTGACATAAAACCATTTTTTGTCACTTCTGAAGCTAATTTGCCAATTCAATACAGGAAATTTATGCCAACACTGCCTAATAATGTCCAATATGTTATACAATGTATAGGATCGAGGACGTATCAAATAGAAGATAGTGGGTCAAAATCATCGATTTCGAAGTTAATATCAAAATATTCAGTTTATAAACCATCGATTGAAGAACTATATAAAGTTATATCTTTAAGAGAACAAGAAATACAGTTGTATTTAGTTTCGTTAGGAGTTCCACCAGTTGATGCAGGCACGTACGTTGGGTCAAGAATATATTCGCAGGATAAGTATAAAATATTAGAATCTTACGTATATAATTTATTATCAATTAATTATGGATGTTATCAACTATTCGATTTTAATTCTCCAGATTTAGAGAAACTTATACGAATTCCTTTTAAAGGCAAGATACCAGCCGTAACATTTATATTGCATCTTTATGCTAAACTTGAAATAATAAACTATGCTATTAAGAATAGAGCTTGGATTAGTTTGTTTTGTAACTACCCAAAATCTGAAATGATTAAATTATGGAAGAAAATGTGGAATATAACAGCATTACGGTCTCCCTACACTAGTGCGAACTTCTTTCAAGAT
>AEB79085
ATGGGGAAGTACAATCTAATCTTGTCAGAATATTTATCATTTGTTTACAATTCACAATCTGCAGTTCAAATACCAATTTACTATTCTTCTAATTCAGAATTAGAAAAGAGATGTATCGAATTTCATGCTAAATGTGTTGACAGTTCTAAGAAAGGTCTGTCGTTAAAACCTTTATTCGAAGAATATAAAGATGTAATAGATAATGCAACTTTACTATCTATATTATCATATTCTTATGACAAATACAACGCTGTAGAACGGAAGCTAGTCAATTATGCTAAAAATAAACCATTAGAGGCTGATTTAACGGCAAACGAAATTGATTATGAAAATAATAAAATAACTTCTGAATTGTTTCAGTCGGCCGAAGAATACACTGATTCATTAATGGATCCTGCTATATTAACTTCGTTATCTTCAAATTTAAATGCAGTCATGTTTTGGTTAGAACGACATTCAAATGACATTGCTGATGCAAATAAAATTTATAAACGTAGATTGGATCTATTTACCATAGTAGCATCTACAATAAATAAATATGGAGTGCCTAGACATAATGAAAAATACAGATATGAATACGAGGTGATGAAGGATAAACCGTATTACTTAGTAACATGGGCTAACTCATCTATAGAAATGCTTATGTCAGTGTTTTCACATGAAGATTATTTAATAGCAAAAGAGTTAATAATATTATCATATTCAAATAGATCGACGTTAGCTAAATTAGTTTCATCTCCAATGTCGATATTAGTTGCATTGATAGATATCAATGGTACGTTTATTACAAATGAAGAGTTAGAACTTGAATTTTCAGATAAATATGTTAAGGCAATTGTACCTGATCAAATTTTCGATGAATTACAGGAAATGATCGACAATATGAGAAAAGCTGGTTTAGTAGATATACCAAGAATGATTCAAGAATGGTTAGTTGATTGTTCATTAGAGAAATTTACACTGATGTCAAAAATTTATTCTTGGTCATTTCATGTTGGATTTAGAAAACAAAAGATGATTGACGCAGCATTAGACCAATTGAAGACAGAGTACACTGAAGATGTAGATGGTGAGATGTACAATGAGTATACAATGTTAATTAGAGATGAAATAGTCAAGATGCTAGAAGTACCAGTTAAACATGATGATCATCTACTTCGCGATTCAGAATTAGCCGGATTGTTATCAATGTCATCAGCTTCAAATGGTGAATCAAGGCAGCTTAAATTTGGTCGTAAAACGATATTTTCAACTAAGAAAAATATGCATGTCATGGATGATATTGCACATGGAAGATATACTCCGGGTGTCATTCCTCCAGTAAACGTAGATAGACCAATTCCATTAGGTCGTAGAGACGTTCCTGGACGAAGAACAAGAATTATATTCATATTACCATATGAATATTTTATTGCGCAGCACGCTGTCGTAGAAAAAATGTTATCATACGCAAAGCATACTAGAGAGTACGCAGAATTTTACTCGCAATCAAATCAATTATTATCATATGGTGATGTTACAAGATTCTTATCCAGTAATTCTATGGTATTATACACAGACGTTTCACAATGGGATTCGTCACAACATAACACGCAGCCATTTAGAAAAGGAATAATTATGGGTTTAGATATGTTATCCAATATGACTAATGATCCAAAAGTAGTACAAACGCTAAATTTATACAAACAAACACAAATTAATCTCATGGATTCATACGTTCAAATACCTGATGGTAATGTAATCAAAAAGATTCAGTATGGTGCTGTTGCTTCAGGAGAAAAACAAACTAAGGCAGCTAATTCTATAGCTAACTTAGCACTCATTAAAACGGTGTTGTCAAGGATTGCAAATAAGTATTCTTTTATAACCAAAATAATTAGAGTCGATGGTGATGATAATTATGCAGTGCTACAATTTAACACCGATGTCACTAAACAAATGGTCCAAGATGTGTCAAACGATGTGAGATATATATATTCTAGAATGAATGCTAAAGTTAAAGCATTGGTATCTACAGTCGGTATTGAAATAGCAAAAAGATATATAGCAGGAGGAAAAATATTTTTCAGAGCTGGTATAAACATATTAAATAATGAGAAACGTGGGCAAAGCACACAATGGGATCAAGCAGCTATTTTATATTCAAACTACATTGTTAACAAATTACGAGGATTTGAGACTGATAGAGAATTTATATTAACTAAAATTATACAAATGACATCTGTAGCCATTACTGGATCACTAAGGTTATTTCCGTCAGAACGAGTGTTAACTACTAATTCTACATTCAAAGTATTTGACTCAGAAGATTTCATTATAGAATATGGGACAACTAATGATGAAGTATATATACAAAGAGCATTTATGTCACTGTCTAGTCAAAAGTCAGGAATAGCTGATGAAATAGCTTCTTCACAAACATTTAAAAATTATGTTAACAAATTATCTGACCAATTATTAATATCAAAAAACGTAATTGTATCCAAAGGTATAGCTGTAACAGAAAAGGCGAAATTGAATTCATATGCACCAGTTTATTTAGAAAAACGTCGTGCACAAATATCAGCGTTATTAACTATGTTGCAGAAACCAGTGTCATTTAAATCAAATAAAATTACTATTAATGACATTTTGCGTGACATAAAACCATTTTTTGTCACTTCTGAAGCTAATTTGCCAATTCAATACAGGAAATTTATGCCAACACTGCCTAATAATGTCCAATATGTTATACAATGTATAGGATCGAGGACGTATCAAATAGAAGATAGTGGGTCAAAATCATCGATTTCGAAGTTAATATCAAAATATTCAGTTTATAAACCATCGATTGAAGAACTATATAAAGTTATATCTTTAAGAGAACAAGAAATACAGTTGTATTTAGTTTCGTTAGGAGTTCCACCAGTTGATGCAGGCACGTACGTTGGGTCAAGAATATATTCGCAGGATAAGTATAAAATATTAGAATCTTACGTATATAATTTATTATCAATTAATTATGGATGTTATCAACTATTCGATTTTAATTCTCCAGATTTAGAGAAACTTATACGAATTCCTTTTAAAGGCAAGATACCAGCCGTAACATTTATATTGCATCTTTATGCTAAACTTGAAATAATAAACTATGCTATTAAGAATAGAGCTTGGATTAGTTTGTTTTGTAACTACCCAAAATCTGAAATGATTAAATTATGGAAGAAAATGTGGAATATAACAGCATTACGGTCTCCCTACACTAGTGCGAACTTCTTTCAAGAT
>AEB79086
ATGGGGAAGTACAATCTAATCTTGTCAGAATATTTATCATTTGTTTACAATTCACAATCTGCAGTTCAAATACCAATTTACTATTCTTCTAATTCAGAATTAGAAAAGAGATGTATCGAATTTCATGCTAAATGTGTTGACAGTTCTAAGAAAGGTCTGTCGTTAAAACCTTTATTCGAAGAATATAAAGATGTAATAGATAATGCAACTTTACTATCTATATTATCATATTCTTATGACAAATACAACGCTGTAGAACGAAAGCTAGTCAATTATGCTAAAAATAAACCATTAGAGGCTGATTTAACGGCAAACGAAATTGATTATGAAAATAATAAAATAACTTCTGAATTGTTTCAGTCGGCCGAAGAATACACTGATTCATTAATGGATCCTGCTATATTAACTTCGTTATCTTCAAATTTAAATGCAGTCATGTTTTGGTTAGAACGACATTCAAATGACATTGCTGATGCAAATAAAATTTATAAACGTAGATTGGATCTATTTACCATAGTAGCATCTACAATAAATAAATATGGAGTGCCTAGACATAATGAAAAATACAGATATGAATACGAGGTGATGAAGGATAAACCGTATTACTTAGTAACATGGGCTAACTCATCTATAGAAATGCTTATGTCAGTGTTTTCACATGAAGATTATTTAATAGCAAAAGAGTTAATAATATTATCATATTCAAATAGATCGACGTTAGCTAAATTAGTTTCATCTCCAATGTCGATATTAGTTGCATTGATAGATATCAATGGTACGTTTATTACAAATGAAGAGTTAGAACTTGAATTTTCAGATAAATATGTTAAGGCAATTGTACCTGATCAAATTTTCGATGAATTACAGGAAATGATCGACAATATGAGAAAAGCTGGTTTAGTAGATATACCAAGAATGATTCAAGAATGGTTAGTTGATTGTTCATTAGAGAAATTTACACTGATGTCAAAAATTTATTCTTGGTCATTTCATGTTGGATTTAGAAAACAAAAGATGATTGACGCAGCATTAGACCAATTGAAGACAGAGTACACTGAAGATGTAGATGGTGAGATGTACAATGAGTATACAATGTTAATTAGAGATGAAATAGTCAAGATGCTAGAAGTACCAGTTAAACATGATGATCATCTACTTCGCGATTCAGAATTAGCCGGATTGTTATCAATGTCATCAGCTTCAAATGGTGAATCAAGGCAGCTTAAATTTGGTCGTAAAACGATATTTTCAACTAAGAAAAATATGCATGTCATGGATGATATTGCACATGGAAGATATACTCCGGGTGTCATTCCTCCAGTAAACGTAGATAGACCAATTCCATTAGGTCGTAGAGACGTTCCTGGACGAAGAACAAGAATTATATTCATATTACCATATGAATATTTTATTGCGCAGCACGCTGTCGTAGAAAAAATGTTATCATACGCAAAGCATACTAGAGAGTACGCAGAATTTTACTCGCAATCAAATCAATTATTATCATATGGTGATGTTACAAGATTCTTATCCAGTAATTCTATGGTATTATACACAGACGTTTCACAATGGGATTCGTCACAACATAACACGCAGCCATTTAGAAAAGGAATAATTATGGGTTTAGATATGTTATCCAATATGACTAATGATCCAAAAGTAGTACAAACGCTAAATTTATATAAACAAACACAAATTAATCTCATGGATTCATACGTTCAAATACCTGATGGTAATGTAATCAAAAAGATTCAGTATGGTGCTGTTGCTTCAGGAGAAAAACAAACTAAGGCAGCTAATTCTATAGCTAACTTAGCACTCATTAAAACGGTGTTGTCAAGGATTGCAAATAAGTATTCTTTTATAACCAAAATAATTAGAGTCGATGGTGATGATAATTATGCAGTGCTACAATTTAACACCGATGTCACTAAACAAATGGTCCAAGATGTGTCAAACGATGTGAGATATATATATTCTAGAATGAATGCTAAAGTTAAAGCATTGGTATCTACAGTCGGTATTGAAATAGCAAAAAGATATATAGCAGGAGGAAAAATATTTTTCAGAGCTGGTATAAACATATTAAATAATGAGAAACGTGGGCAAAGCACACAATGGGATCAAGCAGCTATTTTATATTCAAACTACATTGTTAACAAATTACGAGGATTTGAGACTGATAGAGAATTTATATTAACTAAAATTATACAAATGACATCTGTAGCCATTACTGGATCACTAAGGTTATTTCCGTCAGAACGAGTGTTAACTACTAATTCTACATTCAAAGTATTTGACTCAGAAGATTTCATTATAGAATATGGGACAACTAATGATGAAGTATATATACAAAGAGCATTTATGTCACTGTCTAGTCAAAAGTCAGGAATAGCTGATGAAATAGCTTCTTCACAAACATTTAAAAATTATGTTAACAAATTATCTGACCAATTATTAATATCAAAAAACGTAATTGTATCCAAAGGTATAGCTGTAACAGAAAAGGCGAAATTGAATTCATATGCACCAGTTTATTTAGAAAAACGTCGTGCACAAATATCAGCGTTATTAACTATGTTGCAGAAACCAGTGTCATTTAAATCAAATAAAATTACTATTAATGACATTTTGCGTGACATAAAACCATTTTTTGTCACTTCTGAAGCTAATTTGCCAATTCAATACAGGAAATTTATGCCAACACTGCCTAATAATGTCCAATATGTTATACAATGTATAGGATCGAGGACGTATCAAATAGAAGATAGTGGGTCAAAATCATCGATTTCGAAGTTAATATCAAAATATTCAGTTTATAAACCATCGATTGAAGAACTATATAAAGTTATATCTTTAAGAGAACAAGAAATACAGTTGTATTTAGTTTCATTAGGAGTTCCACCAGTTGATGCAGGCACGTACGTTGGGTCAAGAATATATTCGCAGGATAAGTATAAAATATTAGAATCTTACGTATATAATTTATTATCAATTAATTATGGATGTTATCAACTATTCGATTTTAATTCTCCAGATTTAGAGAAACTTATACGAATTCCTTTTAAAGGCAAGATACCAGCCGTAACATTTATATTGCATCTTTATGCTAAACTTGAAATAATAAACTATGCTATTAAGAATAGAGCTTGGATTAGTTTGTTTTGTAACTACCCAAAATCTGAAATGATTAAATTATGGAAGAAAATGTGGAATATAACAGCATTACGGTCTCCCTACACTAGTGCGAACTTCTTTCAAGAT
>AEB79087
ATGGGGAAGTACAATCTAATCTTGTCAGAATATTTATCATTTGTTTACAATTCACAATCTGCAGTTCAAATACCAATTTACTATTCTTCCAATTCAGAATTAGAAAAAAGATGTATCGAATTTCATGCTAAATGTGTTGACAGTTCTAAGAAGGGTTTGTCATTAAAACCTTTATTCGAAGAATATAAAGATGTAATAGATAATGCAACTCTACTATCTATATTATCATATTCTTATGACAAATACAACGCTGTAGAACGAAAGCTAGTCAATTATGCTAAAGGTAAACCATTAGAAGCTGATTTAACGGCAAACGAGATTGATTATGAAAATAATAAGATAACTTCTGAATTGTTTCAGTCGGCCGAAGAATATACTGATTCACTAATGGATCCTGCTATATTAACTTCGTTATCTTCAAATTTAAATGCAGTTATGTTTTGGTTAGAAAGACATTCAAATGACGTTGCTGATGCAAACAAAATTTACAAACGTAGACTGGATCTATTTACCATAGTAGCATCTACAATAAATAAATATGGAGTGCCTAGACATAATGAAAAATACAGATATGAATACGAGGTGATGAAGAATAAACCGTATTACTTAGTAACATGGGCTAACTCATCTATAGAAATGCTTATGTCAGTGTTTTCACATGAAGATTATTTAATAGCAAAAGAGTTAATAATATTATCATATTCAAATAGATCGACATTAGCTAAACTAGTTTCATCTCCAATGTCGATATTAGTTGCATTAATAGATATTAATGGTACGTTTATTACAAATGAAGAGTTAGAACTTGAATTTTCAGATAAATATGTTAAGGCAATTGTACCTGATCAAATTTTTGATGAACTACAGGAAATGATCGACAATATGAGAAAAGCTGGTTTAGTAGATATACCAAGAATGATTCAAGAATGGTTAGTTGATTGTTCATTAGAGAAATTTACACTGATGTCAAAAATTTATTCTTGGTCATTTCATGTTGGATTTAGAAAACAAAAGATGATTGACGCAGCATTAGACCAATTGAAGACGGAGTACACTGAAGATGTAGATAGTGAGATGTACAATGAGTATACAATGTTAATTAGAGATGAAATAGTCAAGATGCTAGAAATACCAGTTAAACATGATGATCATCTACTTCGCGATTCAGAATTGGCCGGATTGTTATCAATGTCATCAGCTTCAAATGGTGAATCAAGGCAGCTTAAATTTGGTCGTAAAACGATATTTTCAACTAAGAAAAATATGCATGTCATGGATGATATTGCACATGGAAGATATACTCCGGGTGTTATTCCTCCAGTAAACGTAGATAGACCAATTCCATTAGGTCGTAGAGATGTTCCTGGACGGAGAACAAGAATTATATTCATATTACCATATGAATATTTTATTGCCCAGCACGCTGTCGTAGAAAAAATGTTATTATACGCAAAACATACTAGAGAATATGCAGAATTTTACTCGCAATCAAACCAATTATTATCATATGGTGATGTTACAAGATTCTTATCCAGTAATTCTATGGTATTATACACAGACGTCTCACAATGGGATTCATCACAACATAACACACAGCCATTTAGAAAAGGAATAATTATGGGTTTAGATATGTTATCTAATATGACTAATGATCCAAAAGTAGTACAAACGCTAAATTTATATAAACAAACACAAATTAATCTCATGGATTCATACGTTCAAATACCTGATGGTAATGTAATCAAAAAGATTCAGTATGGTGCTGTTGCTTCAGGAGAAAAACAAACTAAGGCAGCTAATTCCATAGCTAACTTAGCACTCATTAAAACAGTATTGTCAAGAATTGCGAATAAGTATTCTTTTATAACCAAAATAATCAGAGTCGATGGTGATGATAATTATGCAGTGCTACAATTTAACACCGATGTCACTAAACAAATGGTCCAAGATGTATCAAACGATGTGAGATATATATATTCTAGAATGAATGCTAAAGTTAAAGCATTGGTATCTACAGTCGGTATTGAAATAGCAAAAAGATATATAGCAGGAGGGAAAATATTTTTCAGAGCTGGTATAAACTTATTAAATAATGAGAAGCGTGGGCAAAGTACACAATGGGATCAAGCAGCTATTTTATATTCAAACTACATTGTTAACAAATTACGAGGATTTGAGACTGATAGAGAATTTATATTAACTAAAATTATACAAATGACGTCTGTAGCCATTACTGGATCACTAAGATTATTTCCTTCAGAACGAGTGTTAACTACTAATTCTACATTCAAAGTATTTGACTCAGAAGATTTCATCATAGAATATGGAACAACTGACGATGAAGTATATATACAAAGAGCATTTATGTCACTGTCTAGTCAAAAGTCAGGAATAGCTGATGAAATAGCTTCTTCACAAACATTTAAAAATTATGTTAACAAATTATCTGACCAATTATTAATATCAAAAAACGTAATTGTATCCAAAGGTATAGCTATAACAGAAAAAGCGAAATTGAATTCATATGCACCAGTTTATTTAGAAAAACGTCGTGCGCAAATATCAGCGTTATTAACTATGTTGCAGAAACCAGTGTCATTTAAATCAAATAAAATTACTATTAATGACATTTTGCGTGACATAAAACCATTTTTTGTCACTTCTGAAGCTAATTTACCAATTCAATACAGAAAATTTATGCCAACGCTACCTAATAATGTCCAATATGTTATACAATGCATAGGATCAAGGACGTATCAAATAGAAGATAGTGGGTCAAAATCATCTATTTCAAAGTTAATATCAAAATATTCAGTTTACAAACCATCCATTGAAGAACTATATAAAGTTATATCTTTAAGAGAACAAGAAATACAGTTGTATTTAGTTTCATTAGGAGTTCCACCAGTTGACGCAGGCACGTACGTTGGGTCAAGAATATATTCGCAGGACAAGTATAAAATATTAGAATCTTACGTATATAATTTATTATCAATTAATTACGGATGTTATCAACTATTCGATTTTAATTCTCCAGATTTAGAAAAACTTATACGAATTCCTTTTAAAGGCAAGATACCAGCCGTAACATTTATATTGCATCTTTATGCTAAACTTGAAATAATAAACTATGCTATTAAGAATGGAGCTTGGATTAGTTTGTTTTGTAACTACCCAAAATCTGAAATGATTAAATTATGGAAGAAAATGTGGAATATAACAGCATTACGGTCTCCCTACACTAGTGCGAACTTCTTTCAAGAT
>AGH68928
ATGGGGAAGTACAATCTAATCTTGTCAGAATATTTATCATTTGTTTATAATTCACAATCTGCAGTTCAAATACCAATTTATTATTCTTCCAATTCAGAATTAGAAAAAAGATGCATTGAGTTTCATGCTAAATGTGTTGACAGTTCTAAAAAAGGTATGTCATTAAAACCTTTATTTGAAGAGTATAAAGATGTGATAGGTAATGCAACGTTACTATCTATATTATCATATTCTTATGATAAATACAACGCTGTGGAACGTAAACTAGTCAATTATGCTAAAGGTAAACCTTTAGAGGCTGATTTAACGGCAAACGAGCTTGATTATGAAAATAACAAAATAACTTCTGAACTGTTTCAGTCAGCCGAAGAATATACCGATTCATTAATGGATCCTGCTATATTAACTTCATTATCTTCAAATTTAAATGCAGTTATGTTTTGGTTAGAACGACACTCAAATGACGTTGCTGATGCAAATAAAATTTATAAGCGTAGACTAGATTTATTTACTATAGTGGCATCTACAATAAATAAATACGGAGTACCCAGACATAATGAAAAATACAGATATGAATACGAAGTTATGAAGGATAAACCGTATTACTTAGTGACTTGGGCTAACTCATCTATAGAGATGCTTATGTCAGTGTTTTCACATGAGGATTATTTAATAGCAAAAGAGTTAATAATCTTATCATACTCAAATAGATCAACGTTAGCAAAACTAGTTTCATCTCCAATGTCAATATTAGTTGCATTAATAGATATTAATGGTACGTTTATTACGAATGAAGAATTGGAACTTGAGTTTTCGGATAAATATGTTAAGGCAATTGTACCTGATCAAATTTTCGATGAATTACAGGAAATGATTGACAATATGAAGAAAGTTGGCTTAGTAGACATACCGAGAATGATTCAAGAATGGTTAGTTGATTGTTCATTAGAGAAATTTACATTGATGTCAAAAATTTATTCTTGGTCATTTCATGTTGGTTTTAGAAAACAAAAAATGATTGATGCAGCATTAGACCAATTGAAGACAGAGTACACTGAAGATGTAGATGGTGAGATGTACAATGAATATACAATGTTAATTAGAGATGAAATAGTTAAAATGCTAGAAGTACCAGTTAAACATGACGATCATCTACTTCGTGATTCAGAATTAGCTGGATTGTTATCAATGTCATCAGCTTCAAATGGTGAATCAAGGCAACTTAAATTTGGTCGTAAAACAATATTTTCAACTAAGAAAAATATGCATGTTATGGATGATATTGCACATGGAAGGTATACTCCTGGTGTCATTCCTCCAGTAAACGTAGATAGACCAATTCCATTAGGTCGTAGAGATGTTCCTGGACGAAGAACAAGAATTATATTCATATTACCATATGAATACTTTATTGCGCAGCACGCTGTCGTAGAAAAAATGTTATCATACGCAAAGCATACTAGAGAGTATGCGGAATTTTACTCACAGTCAAATCAATTGTTATCATACGGTGATGTAACAAGATTCTTATCCAGTAATTCTATGGTGTTATACACAGACGTTTCACAATGGGATTCGTCACAACATAACACACAGCCATTTAGAAAAGGAATAATTATGGGTTTAGATATGTTATCTAATATGACTAATGATCCAAAAGTAATACAAACGCTAAATTTATATAAACAAACACAAATTAATCTCATGGATTCATATGTTCAAATACCTGATGGTAATATAATCAAAAAGATTCAGTATGGTGCTGTTGCTTCAGGCGAAAAACAAACTAAGGCAGCTAATTCTATAGCTAATTTGGCACTCATTAAAACAGTATTGTCAAGGATTGCAAATAAATATTCTTTCATAACCAAAATAATCAGAGTTGATGGTGATGATAATTATGCAGTACTACAATTCAACACCGATGTCACTAAACAAATGGTCCAAGATGTGTCAAACGATGTGAGACATATATATTCTAGAATGAATGCTAAAGTTAAAGCATTGGTATCTACAGTCGGTATTGAAATAGCAAAAAGATATATAGCTGGAGGAAAAATATTTTTTAGAGCTGGTATAAACTTATTAAATAATGAGAAGCGTGGACAAAGTACACAATGGGATCAAGCAGCTATTTTATATTCGAACTACATTGTTAACAAATTACGAGGATTTGAGACTGATAGAGAATTTATATTAACTAAAATTATACAAATGACATCTGTAGCCATTACTGGATCACTAAGGCTATTTCCGTCAGAACGAGTGTTAACTACTAATTCTACATTCAAAGTATTTGACTCAGAAGATTTCATTATAGAGTATGGAACAACTGACGATGAAGTATATATACAGAGAGCATTTATGTCATTGTCTAGTCAAAAGTCAGGAATAGCTGATGAAATTGCCTCTTCACAAACATTCAAAAATTATGTTAATAAATTATCTGACCAACTATTAATATCAAAAAACGTAATTGTATCCAAAGGTATAGCTGTAACAGAAAAAGCGAAATTGAATTCATATGCACCAATTTATTTAGAAAAACGTCGTGCGCAAATATCAGCGCTATTAACTATGTTACAGAAACCAGTGTCATTTAAATCAAATAAAATTACTATTAACGACATTTTGCGTGATATAAAACCATTTTTTGTTACTTCTGAAGCCAATTTGTCAATTCAATACAGAAAATTTATGCCAACACTACCTGATAACGTTCAATATGTTATACAATGTATAGGATCAAGGACGTATCAAATAGAAGATAGTGGGTCGAAATCATCGATTTCGAAGTTAATATCAAAATATTCAGTTTACAAACCATCAATTGAAGAACTATATAAAGTTATATCTTTACGAGAACAAGAAATACAGTTGTATTTAGTTTCACTAGGAGTTCCGCCAGTTGATGCAGGCACGTACGTCGGGTCAAGAATATATTCGCAAGATAAGTATAAAATATTAGAATCTTACGTATATAATTTATTATCAATTAATTATGGATGTTATCAATTATTCGATTTTAATTCTCCAGATTTAGAGAAACTTATACGAATTCCTTTTAAAGGTAAGATACCAGCCGTAACATTTATATTACATCTCTACGCAAAACTTGAAATAATAAATCATGCCATTAAGAATGGAGCATGGATTAGTTTGTTCTGTAATTACCCAAAATCTGAGATGATTAAACTATGGAAGAAAATGTGGAACATAACAGCATTACGGTCTCCCTATACTAGTGCGAATTTCTTTCAAGAT
>AEB79081
ATGGGGAAGTACAATCTAATCTTGTCAGAATATTTATCATTTGTTTATAATTCACAATCTGCAGTTCAAATACCAATTTATTATTCTTCCAATTCAGAATTAGAAAAAAGATGTATTGAGTTTCATGCTAAATGTGTTGACAGTTCTAAAAAAGGTATGTCATTAAAACCTTTATTTGAAGAGTATAAAGATGTAATAGATAATGCAACATTACTATCTATATTATCATATTCTTATGATAAATACAACGCTGTGGAACGGAAACTAGTCAATTATGCTAAAGGTAAACCTTTAGAGGCTGATTTAACGGCAAACGAGCTTGATTATGAAAATAACAAAATAACTTCTGAACTGTTTCAGTCAGCCGAAGAATACACCGATTCATTAATGGATCCTGCTATATTAACTTCGTTATCTTCAAATTTAAATGCAGTTATGTTTTGGTTAGAACGACACTCAAATGACGTTGCTGATGCAAATAAAATTTATAAGCGTAGACTAGATTTATTTACCATAGTGGCATCTACAATAAATAAATACGGAGTACCTAGACATAATGAAAAATACAGATATGAATACGAAGTGATGAAGGATAAACCGTATTACTTAGTAACTTGGGCTAACTCATCTATAGAAATGCTTATGTCAGTGTTTTCACATGAGGATTATTTAATAGCAAAAGAGTTAATAATCTTATCATACTCAAATAGATCAACGTTAGCAAAACTAGTTTCATCTCCAATGTCAATATTAGTTGCATTAATAGATATTAATGGTACGTTTATTACGAATGAAGAATTGGAACTTGAGTTTTCGGATAAATATGTTAAGGCAATTGTACCTGATCAAATTTTCGATGAATTACAGGAAATGATTGATAATATGAAGAAAGTTGGTTTAGTAGACATACCAAGAATGATTCAAGAATGGTTAGTTGATTGTTCATTAGAGAAATTTACACTGATGTCAAAAATTTATTCTTGGTCATTTCATGTTGGCTTTAGAAAACAAAAAATGATCGATGCAGCATTAGACCAATTGAAGACAGAGTACACTGAAGATGTAGATGGTGAGATGTACAATGAGTATACAATGTTAATTAGAGATGAAATAGTTAAAATGCTAGAAGTACCAGTTAAACATGATGATCATCTACTTCGTGATTCAGAATTAGCTGGATTGTTATCAATGTCATCAGCTTCAAATGGTGAATCAAGGCAACTTAAATTTGGTCGAAAAACAATATTTTCAACTAAGAAAAATATGCATGTTATGGATGATATTACACATGGAAGGTATACTCCTGGTGTCATTCCTCCAGTAAACGTAGATAGACCAATTCCACTAGGTCGTAGAGATGTTCCTGGACGAAGAACAAGAATTATATTCATATTACCATATGAATACTTTATTGCACAGCACGCTGTCGTAGAAAAAATGTTATCATACGCAAAGCATACTAGAGAGTATGCGGAATTTTACTCACAGTCAAATCAATTGTTATCATACGGTGATGTTACAAGATTCTTATCTAGTAATTCTATGGTGTTATACACAGACGTTTCACAATGGGATTCGTCACAACATAACACACAGCCATTTAGAAAAGGAATAATTATGGGTTTAGATATGTTATCTAATATGACTAATGATCCAAAAGTAATACAAACGCTAAATTTATATAAACAAACACAAATTAATCTCATGGATTCATATGTTCAAATACCTGATGGTAATGTAATCAAAAAGATTCAGTATGGTGCTGTTGCTTCAGGAGAAAAACAAACTAAGGCAGCTAATTCTATAGCTAATTTGGCACTCATTAAAACAGTATTGTCAAGGATTGCAAATAAATATTCTTTTATAACCAAAATAATCAGAGTTGATGGTGATGATAATTATGCAGTACTACAATTTAACACCGATGTCACTAAACAAATGGTCCAAGATGTGTCAAACGATGTGAGACATATATATTCTAGAATGAATGCTAAAGTTAAAGCATTGGTATCTACAGTCGGTATTGAAATAGCGAAAAGATATATAGCTGGAGGAAAAATATTTTTTAGAGCTGGTATAAACTTATTAAATAATGAGAAGCGTGGACAAAGTACACAATGGGATCAAGCAGCTATTTTATATTCGAATTACATTGTTAACAAATTACGAGGATTTGAGACTGATAGAGAATTTATATTAACTAAAATTATACAAATGACATCTGTAGCCATTACTGGATCACTAAGGCTATTTCCGTCAGAACGAGTGTTAACTACTAATTCTACATTCAAAGTATTTGACTCAGAAGATTTCATTATAGAGTATGGAACAACTGACGATGAAGTATATATACAGAGAGCATTTATGTCATTGTCTAGTCAAAAGTCAGGAATAGCTGATGAAATTGCCTCTTCACAAACATTCAAAAATTATGTTAATAAATTATCTGACCAATTATTAATATCAAAAAACGTAATTGTATCCAAAGGTATAGCTGTAACAGAAAAAGCGAAATTGAATTCATATGCACCAGTTTATTTAGAAAAACGTCGTGCGCAAATATCAGCGCTATTAACTATGTTACAGAAGCCAGTGTCATTTAAATCAAATAAAATTACTATTAATGATATTTTACGTGACATAAAACCATTTTTTGTTACTTCTGAAGCCAATTTGTCAATTCAATACAGAAAATTTATGCCAACATTACCTGATAATGTCCAATATGTTATACAATGTATAGGATCAAGGACGTATCAGATAGAAGATAGTGGGTCGAAATCATCGATTTCGAAGTTAATATCAAAATACTCAGTTTACAAACCATCAATTGAGGAACTATATAAAGTTATATCTTTACGAGAACAAGAAATACAGTTGTATTTAGTTTCACTAGGAGTTCCGCCAGTTGATGCAGGCACGTACGTCGGGTCAAGAATATATTCACAAGATAAGTATAAAATATTAGAATCTTACGTATATAATTTATTATCAATTAATTATGGATGTTATCAATTATTCGATTTTAATTCTCCAGATTTAGAGAAACTTATACGAATTCCTTTTAAAGGTAAGATACCAGCCGTAACATTTATATTACATCTTTACGCAAAACTTGAAATAATAAATCATGCCATTAAAAATGGAGCATGGATTAGTTTGTTCTGTAATTACCCAAAATCTGAGATGATTAAACTATGGAAGAAAATGTGGAACATAACAGCATTACGGTCTCCCTATACTAGTGCGAATTTCTTTCAAGAT
>AGE98455
ATGGGGAAGTACAATCTAATCTTGTCAGAATATTTATCATTTGTTTATAATTCACAATCTGCAGTTCAAATACCAATTTATTATTCTTCCAATTCAGAATTAGAAAAAAGATGTATTGAGTTTCATGCTAAATGTGTTGACAGTTCTAAAAAAGGTCTGTCATTAAAACCTTTATTCGAAGAATATAAAGATGTAATAGATAATGCAACTCTACTATCTATATTATCATATTCTTATGACAAATACAACGCTGTAGAACGGAAACTAGTCAATTATGCCAAATGTAAACCGTTAGAGGCTGATTTAACGGCAAACGAGCTTGATTATGAAAATAATAAAATAACTTCCGAATTGTTTCAGTCAGCCGAAGAATATACTGATTCATTAATGGATCCTGCTATATTAACTTCGTTATCTTCAAATTTAAATGCAGTCATGTTTTGGTTAGAACGACACTCAAATGACGTTGCTGATGCAAACAAAATTTATAAACGCAGACTGGATCTATTTACCATAGTAGCATCTACAATAAATAAATATGGAGTACCTAGACATAATGAAAAATACAGATATGAATACGAGGTGATGAAGGATAAACCGTACTACTTAGTAACCTGGGCCAACTCATCTATAGAAATGCTTATGTCAGTGTTTTCACATGAAGATTATTTAATAGCAAAAGAGTTAATAATCTTATCATATTCAAATAGATCGACGTTAGCAAAACTAGTTTCATCTCCAATGTCGATATTGGTTGCATTAATAGATATCAATGGTACGTTTATTACAAATGAAGAGTTAGAACTTGAGTTTTCAGATAAATATGTTAAGGCAATTGTACCTGATCAAATTTTCGATGAATTACAGGAAATGATCGATAATATGAGGAAAGTTGGTTTAGTAGATATACCAAAAATGATTCAAGAATGGTTAGTTGATTGTTCATTAGAGAAATTTACACTGATGTCAAAAATTTATTCTTGGTCATTTCATGTTGGTTTTAGAAAACAAAAGATGATTGATGCAGCATTAGACCAATTGAAGACAGAGTATACTGAAGATGTAGATGGTGAGATGTACAATGAGTATACGATGTTAATTAGAGATGAAATAGTTAAAATGCTAGAAGTACCAGTTAAACATGATGACCATCTACTTCGCGATTCAGAATTAGCCGGATTGTTATCAATGTCATCAGCTTCAAATGGTGAATCAAGGCAACTTAAATTTGGTCGCAAAACAATATTTTCAACTAAGAAAAATATGCATGTCATGGATGATATCGCAAATGGAAGATATACTCCGGGTGTCATTCCTCCAGTAAATGTAGATAGACCAATTCCACTAGGTCGTAGAGATGTTCCTGGACGAAGAACAAGAATTATATTCATATTACCATATGAATACTTTATTGCGCAGCACGCTGTCGTAGAAAAAATGTTATCATATGCAAAGCATACTAGAGAGTACGCAGAATTTTACTCACAGTCAAATCAATTGCTATCATATGGTGATGTTACAAGATTCTTGTCCAGTAATTCTATGGTATTATACACAGACGTTTCACAATGGGATTCGTCACAACATAACACACAGCCATTTAGAAAAGGAATAATTATGGGTTTAGATATGCTATCCAATATGACTAATGATCCAAAAGTAATACAAACACTAAATTTATATAAACAAACACAAATTAATCTCATGGATTCATATGTTCAAATACCTGATGGTAATGTAATCAAAAAGATTCAATATGGTGCTGTTGCTTCAGGAGAAAAACAAACTAAGGCAGCTAATTCTATAGCTAATTTGGCACTCATTAAAACGGTATTATCAAGGATTGCAAATAAATATTCTTTTATAACCAAAATAATCAGAGTTGATGGTGATGATAATTATGCAGTACTACAATTTAACACCGATGTCACTAAACAAATGATCCAAGATGTGTCAAACGATGTGAGGTATATATATTCTAGAATGAATGCTAAAGTTAAAGCATTGGTATCTACAGTCGGTATCGAAATAGCAAAAAGATATATAGCAGGAGGAAAAATATTTTTTAGAGCTGGTATAAACTTATTAAATAATGAGAAACGTGGACAAAGTACACAATGGGATCAAGCAGCTATTTTATACTCAAACTACATTGTTAATAAATTACGAGGATTTGAGACTGATAGAGAATTTATACTAACTAAAATTATACAAATGACATCTGTAGCCATTACTGGATCACTAAGGCTATTTCCGTCAGAACGAGTGTTAACTACTAATTCTACATTTAAAGTATTTGATTCAGAAGATTTCATTATAGAGTATGGAACAACTGACGATGAAGTATATATACAAAGAGCGTTTATGTCATTGTCTAGTCAAAAGTCAGGAATAGCTGATGAAATTGCTTCTTCACAAACATTTAAAAATTATGTTAATAAATTATCTGACCAACTATTAGTATCAAAAAACGTAATTGTATCCAAAGGTATAGCTGTAACAGAAAAGGCAAAATTGAATTCATATGCACCAGTTTATTTAGAAAAACGTCGTGCGCAAATATCAGCGTTATTAACTATGTTGCAGAAACCAGTGTCATTTAAATCAAATAAAATTACTATTAATGACATTTTGCGTGACATAAAACCATTTTTTGTCACTTCTGAAGCTAATTTGTCAATTCAATACAGAAAATTTATGCCAACACTACCCGATAATGTCCAATATGTTATACAATGTATAGGATCGAGGACGTATCAGATAGAAGATAGTGGGTCAAAATCATCGATTTCGAAATTAATATCAAAATATTCAGTTTACAAACCATCGATTGAAGAACTATATAAAGTCATATCTTTAAGAGAACAAGAAATACAGTTGTATTTAGTTTCATTAGGAGTTCCGCCGGTTGATGCAGGCACGTACGTCGGGTCAAGAATATATTCGCAAGATAAGTATAAAATATTAGAATCTTACGTATATAATTTATTATCAATTAATTATGGATGTTATCAATTATTCGATTTTAATTCTCCAGATTTAGAGAAACTTATACGAATTCCTTTTAAAGGTAAGATACCAGCCGTAACATTTATATTACATCTTTACGCTAAACTTGAAATAATAAACTATGCTATTAAGAATGGAGCTTGGATTAGTTTGTTTTGTAACTACCCAAAATCTGAGATGATTAAACTGTGGAAGAAAATGTGGAATATAACAGCATTACGGTCTCCCTATACTAGTGCGAATTTCTTTCAAGAT
>AGE98518
ATGGGGAAGTACAATCTAATCTTGTCAGAATATTTATCATTTGTTTATAATTCACAATCTGCAGTTCAAATACCAATTTATTATTCTTCCAATTCAGAATTAGAAAAAAGATGTATTGAGTTTCATGCTAAATGTGTTGACAGTTCTAAAAAAGGTCTGTCATTAAAACCTTTATTCGAAGAATATAAAGATGTAATAGATAATGCAACTCTACTATCTATATTATCATATTCTTATGACAAATACAACGCTGTAGAACGGAAACTAGTCAATTATGCCAAATGTAAACCGTTAGAGGCTGATTTAACGGCAAACGAGCTTGATTATGAAAATAATAAAATAACTTCCGAATTGTTTCAGTCAGCCGAAGAATATACTGATTCATTAATGGATCCTGCTATATTAACTTCGTTATCTTCAAATTTAAATGCAGTCATGTTTTGGTTAGAACGACACTCAAATGACGTTGCTGATGCAAACAAAATTTATAAACGCAGACTGGATCTATTTACCATAGTAGCATCTACAATAAATAAATATGGAGTACCTAGACATAATGAAAAATACAGATATGAATACGAGGTGATGAAGGATAAACCGTACTACTTAGTAACCTGGGCCAACTCATCTATAGAAATGCTTATGTCAGTGTTTTCACATGAAGATTATTTAATAGCAAAAGAGTTAATAATCTTATCATATTCAAATAGATCGACGTTAGCAAAACTAGTTTCATCTCCAATGTCGATATTGGTTGCATTAATAGATATCAATGGTACGTTTATTACAAATGAAGAGTTAGAACTTGAGTTTTCAGATAAATATGTTAAGGCAATTGTACCTGATCAAATTTTCGATGAATTACAGGAAATGATCGATAATATGAGGAAAGTTGGTTTAGTAGATATACCAAAAATGATTCAAGAATGGTTAGTTGATTGTTCATTAGAGAAATTTACACTGATGTCAAAAATTTATTCTTGGTCATTTCATGTTGGTTTTAGAAAACAAAAGATGATTGATGCAGCATTAGACCAATTGAAGACAGAGTATACTGAAGATGTAGATGGTGAGATGTACAATGAGTATACGATGTTAATTAGAGATGAAATAGTTAAAATGCTAGAAGTACCAGTTAAACATGATGACCATCTACTTCGCGATTCAGAATTAGCCGGATTGTTATCAATGTCATCAGCTTCAAATGGTGAATCAAGGCAACTTAAATTTGGTCGCAAAACAATATTTTCAACTAAGAAAAATATGCATGTCATGGATGATATCGCAAATGGAAGATATACTCCGGGTGTCATTCCTCCAGTAAATGTAGATAGACCAATTCCACTAGGTCGTAGAGATGTTCCTGGACGAAGAACAAGAATTATATTCATATTACCATATGAATACTTTATTGCGCAGCACGCTGTCGTAGAAAAAATGTTATCATATGCAAAGCATACTAGAGAGTACGCAGAATTTTACTCACAGTCAAATCAATTGCTATCATATGGTGATGTTACAAGATTCTTGTCCAGTAATTCTATGGTATTATACACAGACGTTTCACAATGGGATTCGTCACAACATAACACACAGCCATTTAGAAAAGGAATAATTATGGGTTTAGATATGCTATCCAATATGACTAATGATCCAAAAGTAATACAAACACTAAATTTATATAAACAAACACAAATTAATCTCATGGATTCATATGTTCAAATACCTGATGGTAATGTAATCAAAAAGATTCAATATGGTGCTGTTGCTTCAGGAGAAAAACAAACTAAGGCAGCTAATTCTATAGCTAATTTGGCACTCATTAAAACGGTATTATCAAGGATTGCAAATAAATATTCTTTTATAACCAAAATAATCAGAGTTGATGGTGATGATAATTATGCAGTACTACAATTTAACACCGATGTCACTAAACAAATGATCCAAGATGTGTCAAACGATGTGAGGTATATATATTCTAGAATGAATGCTAAAGTTAAAGCATTGGTATCTACAGTCGGTATCGAAATAGCAAAAAGATATATAGCAGGAGGAAAAATATTTTTTAGAGCTGGTATAAACTTATTAAATAATGAGAAACGTGGACAAAGTACACAATGGGATCAAGCAGCTATTTTATACTCAAACTACATTGTTAATAAATTACGAGGATTTGAGACTGATAGAGAATTTATACTAACTAAAATTATACAAATGACATCTGTAGCCATTACTGGATCACTAAGGCTATTTCCGTCAGAACGAGTGTTAACTACTAATTCTACATTTAAAGTATTTGATTCAGAAGATTTCATTATAGAGTATGGAACAACTGACGATGAAGTATATATACAAAGAGCGTTTATGTCATTGTCTAGTCAAAAGTCAGGAATAGCTGATGAAATTGCTTCTTCACAAACATTTAAAAATTATGTTAATAAATTATCTGACCAACTATTAGTATCAAAAAACGTAATTGTATCCAAAGGTATAGCTGTAACAGAAAAGGCAAAATTGAATTCATATGCACCAGTTTATTTAGAAAAACGTCGTGCGCAAATATCAGCGTTATTAACTATGTTGCAGAAACCAGTGTCATTTAAATCAAATAAAATTACTATTAATGACATTTTGCGTGACATAAAACCATTTTTTGTCACTTCTGAAGCTAATTTGTCAATTCAATACAGAAAATTTATGCCAACACTACCCGATAATGTCCAATATGTTATACAATGTATAGGATCGAGGACGTATCAGATAGAAGATAGTGGGTCAAAATCATCGATTTCGAAATTAATATCAAAATATTCAGTTTACAAACCATCGATTGAAGAACTATATAAAGTCATATCTTTAAGAGAACAAGAAATACAGTTGTATTTAGTTTCATTAGGAGTTCCGCCGGTTGATGCAGGCACGTACGTCGGGTCAAGAATATATTCGCAAGATAAGTATAAAATATTAGAATCTTACGTATATAATTTATTATCAATTAATTATGGATGTTATCAATTATTCGATTTTAATTCTCCAGATTTAGAGAAACTTATACGAATTCCTTTTAAAGGTAAGATACCAGCCGTAACATTTATATTACATCTTTACGCTAAACTTGAAATAATAAACTATGCTATTAAGAATGGAGCTTGGATTAGTTTGTTTTGTAACTACCCAAAATCTGAGATGATTAAACTGTGGAAGAAAATGTGGAATATAACAGCATTACGGTCTCCCTATACTAGTGCGAATTTCTTTCAAGAT
>AEB79082
ATGGGGAAGTACAATCTAATCTTGTCAGAATATTTATCATTTGTTTATAATTCACAATCTGCAGTTCAAATACCAATTTATTATTCTTCCAATTCAGAATTAGAAAAAAGATGTATTGAGTTTCATGCTAAATGTGTTGACAGTTCTAAAAAAGGTATGTCATTAAAACCTTTATTTGAAGAGTATAAAGATGTAATAGATAATGCAACATTACTATCTATATTATCATATTCTTATGATAAATACAACGCTGTGGAACGGAAACTAGTCAATTATGCTAAAGGTAAACCTTTAGAGGCTGATTTAACGGCAAACGAGCTTGATTATGAAAATAACAAAATAACTTCTGAACTGTTTCAGTCAGCCGAAGAATACACCGATTCATTAATGGATCCTGCTATATTAACTTCGTTATCTTCAAATTTAAATGCAGTTATGTTTTGGTTAGAACGACACTCAAATGACGTTGCTGATGCAAATAAAATTTATAAGCGTAGACTAGATTTATTTACCATAGTGGCATCTACAATAAATAAATACGGAGTACCTAGACATAATGAAAAATACAGATATGAATACGAAGTGATGAAGGATAAACCGTATTACTTAGTAACTTGGGCTAACTCATCTATAGAAATGCTTATGTCAGTGTTTTCACATGAGGATTATTTAATAGCAAAAGAGTTAATAATCTTATCATACTCAAATAGATCAACGTTAGCAAAACTAGTTTCATCTCCAATGTCAATATTAGTTGCATTAATAGATATTAATGGTACGTTTATTACGAATGAAGAATTGGAACTTGAGTTTTCGGATAAATATGTTAAGGCAATTGTACCTGATCAAATTTTCGATGAATTACAGGAAATGATTGATAATATGAAGAAAGTTGGTTTAGTAGACATACCAAGAATGATTCAAGAATGGTTAGTTGATTGTTCATTAGAGAAATTTACACTGATGTCAAAAATTTATTCTTGGTCATTTCATGTTGGCTTTAGAAAACAAAAAATGATCGATGCAGCATTAGACCAATTGAAGACAGAGTACACTGAAGATGTAGATGGTGAGATGTACAATGAGTATACAATGTTAATTAGAGATGAAATAGTTAAAATGCTAGAAGTACCAGTTAAACATGATGATCATCTACTTCGTGATTCAGAATTAGCTGGATTGTTATCAATGTCATCAGCTTCAAATGGTGAATCAAGGCAACTTAAATTTGGTCGAAAAACAATATTTTCAACTAAGAAAAATATGCATGTTATGGATGATATTACACATGGAAGGTATACTCCTGGTGTCATTCCTCCAGTAAACGTAGATAGACCAATTCCACTAGGTCGTAGAGATGTTCCCGGACGAAGAACAAGAATTATATTCATATTACCATATGAATACTTTATTGCACAGCACGCTGTCGTAGAAAAAATGTTATCATACGCAAAGCATACTAGAGAGTATGCGGAATTTTACTCACAGTCAAATCAATTGTTATCATACGGTGATGTTACAAGATTCTTATCTAGTAATTCTATGGTGTTATACACAGACGTTTCACAATGGGATTCGTCACAACATAACACACAGCCATTTAGAAAAGGAATAATTATGGGTTTAGATATGTTATCTAATATGACTAATGATCCAAAAGTAATACAAACGCTAAATTTATATAAACAAACACAAATTAATCTCATGGATTCATATGTTCAAATACCTGATGGTAATGTAATCAAAAAGATTCAGTATGGTGCTGTTGCTTCAGGAGAAAAACAAACTAAGGCAGCTAATTCTATAGCTAATTTGGCACTCATTAAAACAGTATTGTCAAGGATTGCAAATAAATATTCTTTTATAACCAAAATAATCAGAGTTGATGGTGATGATAATTATGCAGTACTACAATTTAACACCGATGTCACTAAACAAATGGTCCAAGATGTGTCAAACGATGTGAGACATATATATTCTAGAATGAATGCTAAAGTTAAAGCATTGGTATCTACAGTCGGTATTGAAATAGCGAAAAGATATATAGCTGGAGGAAAAATATTTTTTAGAGCTGGTATAAACTTATTAAATAATGAGAAGCGTGGACAAAGTACACAATGGGATCAAGCAGCTATTTTATATTCGAATTACATTGTTAACAAATTACGAGGATTTGAGACTGATAGAGAATTTATATTAACTAAAATTATACAAATGACATCTGTAGCCATTACTGGATCACTAAGGCTATTTCCGTCAGAACGAGTGTTAACTACTAATTCTACATTCAAAGTATTTGACTCAGAAGATTTCATTATAGAGTATGGAACAACTGACGATGAAGTATATATACAGAGAGCATTTATGTCATTGTCTAGTCAAAAGTCAGGAATAGCTGATGAAATTGCCTCTTCACAAACATTCAAAAATTATGTTAATAAATTATCTGACCAATTATTAATATCAAAAAACGTAATTGTATCCAAAGGTATAGCTGTAACAGAAAAAGCGAAATTGAATTCATATGCACCAGTTTATTTAGAAAAACGTCGTGCGCAAATATCAGCGCTATTAACTATGTTACAGAAGCCAGTGTCATTTAAATCAAATAAAATTACTATTAATGATATTTTACGTGACATAAAACCATTTTTTGTTACTTCTGAAGCCAATTTGTCAATTCAATACAGAAAATTTATGCCAACATTACCTGATAATGTCCAATATGTTATACAATGTATAGGATCAAGGACGTATCAGATAGAAGATAGTGGGTCGAAATCATCGATTTCGAAGTTAATATCAAAATACTCAGTTTACAAACCATCAATTGAGGAACTATATAAAGTTATATCTTTACGAGAACAAGAAATACAGTTGTATTTAGTTTCACTAGGAGTTCCGCCAGTTGATGCAGGCACGTACGTCGGGTCAAGAATATATTCACAAGATAAGTATAAAATATTAGAATCTTACGTATATAATTTATTATCAATTAATTATGGATGTTATCAATTATTCGATTTTAATTCTCCAGATTTAGAGAAACTTATACGAATTCCTTTTAAAGGTAAGATACCAGCCGTAACATTTATATTACATCTTTACGCAAAACTTGAAATAATAAATCATGCCATTAAAAATGGAGCATGGATTAGTTTGTTCTGTAATTACCCAAAATCTGAGATGATTAAACTATGGAAGAAAATGTGGAACATAACAGCATTACGGTCTCCCTATACTAGTGCGAATTTCTTTCAAGAT
>AGE89680
ATGGGGAAGTACAATCTAATCTTGTCAGAATATTTATCATTTGTTTACAATTCACTATCCGCAGTTCAAATACCAATTTACTATTCTTCCAATTCAGAATTAGAAAAGAGATGTATCGAATTTCATGCTAAATGTGTTGACAGTTCTAAGAAAGGTTTGTCATTAAAACCTTTATTCGAAGAATATAAAGATGTAATAGATAATGCAACTCTACTATCTATATTATCATATTCTTATGATAAATACAACGCTGTAGAACGAAAGTTAGTCAATTATGCTAAAGGTAAACCATTAGAGGCTGATTTAACGGCCAACGAGCTTGATTATGAAAATAATAAAATAACTTCTGAATTGTTTCAGTCAGCCGAAGAATACACTGATTCATTAATGGATCCAGCTATTTTAGCTTCGTTGTCATCAAATTTAATAGCCGTCATGTTTTGGTTAGATAGCCATTCAAATGATGTTGCTGATGCAATCAAAATTTATAAAAGCAGATTAGATTTATTTACTATAGTAGCTTCAACAGTAAATAAATATGGTGTACCAAGGCATAATGAAAAATATAGATACGATTATGATGTAATGAAAGATAAACCATACTATGTAGTGACATGGGCTAACTCTTCAATTGAAATGCTTATGTTAGTATTTTCACATGAAGATTATATAATTGCAAGAGACTTGATTGTGTTATCATACTCGAATAAATCTACTTTAGCGAAACTAGTGTCATCTCCAATGTCTATATTAGTTGCTTTAATCGATATTAATGGCACGTTTATTACGAATGAAGAGTTAGAAATTGAGTTTTCAGATAAATATGTCAAGGCAATAGTACCTGACCAAACTTTAGATGAATTACAAAAGATGATTGACATTATGAGAAAAGGTGGTTTAGTGGATATACCTAGGATGATTCAAGACTGGTTAATTGATTGTTCCCTAGAGAAATTTCCACTCATGTCAAAAATATACTCATGGTCGTTTCATGTTGGATTTAGAAAGCAAAAAATGTTAGATGCTGCATTAGACCAATTGAAAACTGAATATACAGAGGATGTAGATGACGAAATGTATAGTGAATACACAATGCTAATAAGAGATGAGGTTGTTAAAATGCTTGAAGAACCAGTAAAACATGATGACCACCTATTACGAGATTCTGAATTAGCTGGTTTGTTATCAATGTCTTCAGCATCGAATGGAGAATCTAGGCAGCTTAAATTTGGTAGAAAAACAGTTTTTTCAACTAAAAAGAACATGCATGTTATGGATGACATGGCTAATGGAAGATATACACCAGGCATAATTCCACCTGTAAACGCTGATAAACCAATACCGTTAGGAAGAAGAGACGTACCAGGAAGAAGAACTAGAATAATATTCATATTACCGTATGAATATTTTATAGCACAGCATGCTGTGGTTGAGAAAATGTTGATCTATGCAAAGAATACTAGAGAATACGCTGAATTCTATTCGCAATCAAATCAACTCTTATCGTACGGTGATGTTACACGTTTCCTTTCTAATAATTCTATGGTGTTATACACAGACGTGTCTCAATGGGATTCATCTCAACATAATACGCAACCGTTTAGGAAAGGAATAATAATGGGATTGGATATACTAGCTAACATGACTAATGATGCTAAAGTTATTCAGACATTAAATTTATATAAACAAACGCAAATTAACTTAATGGACTCATACGTTCAAATACCAGATGGTAATGTAATCAAAAAGATTCAGTATGGTGCTGTTGCTTCAGGAGAAAAACAAACTAAGGCAGCTAACTCTATAGCTAACTTAGCACTCATTAAAACAGTATTGTCAAGAATTGCGAATAAGTATTCTTTTATAACCAAAATAATCAGAGTCGATGGTGATGATAATTATGCAGTACTACAATTTAATACTGATGTCACTAAACAAATGGTCCAAGATGTATCAAACGATGTGAGATATATATATTCTAGAATGAATGCTAAAGTTAAAGCATTGGTATCTACAGTAGGTATTGAAATAGCAAAAAGATATATAGCAGGAGGAAAAATATTTTTCAGAGCTGGTATAAACTTATTAAATAATGAGAAACGTGGGCAAAGTACACAATGGGATCAAGCAGCTATTTTATACTCAAACTACATTGTTAACAGATTAAGAGGGTTTGAGACTGATAGAGAATTTATATTAACTAAAATTATGCAAATGACGTCTGTAGCTATTACTGGATCACTAAGGCTGTTTCCTTCAGAACGAGTGTTGACTACTAATTCTACATTCAAAGTATTTGACTCAGAAGATTTCATCATAGAATATGGAACAACTGATGATGAAGTATATATACAAAGAGCATTTATGTCTCTGTCTAGTCAAAGGTCAGGAATAGCTGATGAAATAGCGTCTTCACAAACATTTAAAAATTATGTTTACAAGTTATCAGACCAATTATTAATATCAAAAAACGTAATTGTATCCAAAGGTATAGCTATAACAGAAAAGGCAAAATTGAATTCATATGCACCAGTTTATTTAGAAAAACGTCGTGCGCAAATATCAGCGTTATTAACTATGTTGCAAAAACCAGTGTCATTTAAATCAAACAAAATTACTATTAATGATATTTTGCGTGACATAAAACCATTTTTTGTAACTTCTGAAGCTAATTTGCCAATTCAATACAGAAAATTTATGCCAACCTTACCTAATAATGTCCAATATGTTATACAATGCATAGGATCGAGGACGTATCAGATAGAAGATAGTGGGTCAAAATCATCTATTTCGAAGCTAATATCAAAATATTCAGTTTACAAACCATCTATTGAAGAACTATATAAAGTTATATCTTTAAGAGAACAAGAAATACAGTTGTATTTAGTTTCATTAGGAGTTCCACCAGTTGACGCAGGCACGTACGTTGGATCAAGAATATATTCGCAGGATAAGTACAAAATATTAGAATCTTACGTATATAATTTATTATCAATTAATTACGGATGTTATCAACTATTCGATTTTAATTCTCCAGATTTAGAAAAACTTATACGAATTCCTTTCAAAGGCAAGATACCAGCCGTAACATTTATATTGCATCTTTATGCTAAACTTGAAATAATAAACTATGCTATTAAGAATGGAGCTTGGATTAGTTTGTTTTGTAACTACCCAAAATCTGAAATGATTAAATTATGGAAGAAAATGTGGAATATAACAGCATTACGGTCTCCCTACACTAGTGCAAACTTCTTTCAAGAT
>AEB79083
ATGGGGAAGTACAATCTAATCTTGTCAGAATATTTATCATTTGTTTATAATTCACAATCTGCAGTTCAAATACCAATTTATTATTCTTCCAATTTAGAATTAGAAAGAAGATGTATTGAGTTTCATGCTAAATGTGTTGACAATTCTAAAAAAGGTATATCATTAAAACCTTTATTTGAAGAGTATAAAGATGTAATAGATAATGCAACGTTACTATCTATATTATCATATTCTTATGATAAATACAACGCTGTGGAACGGAAACTAGTCAATTATGCTAAAGGTAAACCTTTAGAGGCTGATTTAACGGCAAACGAGCTTGATTATGAAAATAACAAAATAACTTCTGAACTGTTTCAGTCAGCTGAAGAATATACCGATTCATTAATGGATCCTGCTATACTAACTTCGTTATCTTCAAATTTAAATGCAGTTATGTTTTGGTTAGAACGACACTCAAATGACGTTGCTGATGCAAATAAAATTTATAAGCGTAGACTAGATTTATTTACCATAGTGGCATCTACAATAAATAAATACGGAGTACCCAGACATAATGAAAAATACAGATATGAATACGAAGTGATGAAGGATAAACCGTATTACTTAGTAACTTGGGCTAACTCATCTATAGAAATGCTTATGTCAGTGTTTTCACATGAGGATTATTTAATAGCAAAAGAGTTAATAATCTTATCATACTCAAATAGATCAACGTTATCAAAACTAGTTTCATCTCCAATGTCAATATTAGTTGCATTAATAGATATCAATGGTACGTTTATTACGAATGAAGAATTGGAACTTGAGTTTTCGGATAAATATGTTAAGGCAATTGTACCTGATCAAATTTTCGACGAATTACAGGAAATGATTGACAATATGAAGAAAGTTGGTTTAGTAGACATACCAAGAATGATTCAAGAATGGTTAGTTGATTGTTCATTAGAGAAATTTACACTGATGTCAAAAATTTATTCTTGGTCATTTCATGTTGGTTTTAGAAAACAAAAAATGATTGATGCAGCATTAGACCAATTGAAGACAGAGTACACTGAAGATGTAGATGGTGAGATGTACAATGAGTATACAATGTTAATTAGAGATGAAATAGTTAAAATGCTAGAAGTACCAGTTAAACATGACGATCATCTACTTCGTGATTCAGAATTAGCTGGATTGTTATCAATGTCATCAGCTTCAAATGGTGAATCAAGGCAACTTAAATTTGGTCGTAAAACAATATTTTCAACTAAGAAAAATATGCATGTTATGGATGATATTGCACATGGAAAGTATACTCCTGGTGTCATTCCTCCAGTAAACGTAGATAGACCAATTCCACTGGGTCGTAGAGATGTTCCTGGACGAAGAACAAGAATTATATTCATATTACCATATGAATACTTTATTGCGCAGCACGCTGTCGTAGAAAAAATGTTATCATACGCAAAGCATACTAGAGAGTATGCGGAATTTTACTCACAGTCAAATCAATTGCTATCATACGGTGATGTTACAAGATTCTTATCCAGTAATTCTATGGTGTTATACACAGACGTTTCACAATGGGATTCGTCACAACATAACACACAGCCATTTAGAAAAGGAATAATTATGGGTTTAGATATGTTATCTAATATGACTAATGATCCAAAAGTAATACAAACGCTAAATTTATATAAACAAACACAAATTAATCTCATGGATTCATATGTTCAAATACCTGATGGTAATGTAATCAAAAAGATTCAGTATGGTGCTGTTGCTTCAGGAGAAAAACAAACTAAGGCAGCCAATTCTATAGCTAATTTGGCACTCATTAAAACAGTATTGTCAAGGATTGCAAATAAATATTCTTTTATAACCAAAATAATCAGAGTTGATGGTGATGATAATTATGCAGTACTACAATTTAACACCGATGTTACTAAACAAATGGTCCAAGATGTGTCAAACGATGTGAGACATATATATTCTAGAATGAATGCTAAAGTTAAAGCATTGGTATCTACAGTCGGTATTGAAATAGCAAAAAGATATATAGCTGGAGGAAAAATATTTTTTAGAGCTGGTATAAACTTATTAAATAATGAGAAGCGTGGACAAAGTACACAATGGGATCAAGCAGCTATTTTATATTCGAACTACATTGTTAACAAATTACGAGGATTTGAGACTGATAGAGAATTTATATTAACTAAAATTATACAAATGACATCTGTAGCCATTACTGGATCACTAAGGCTATTTCCGTCAGAACGAGTGTTAACTACTAATTCTACATTCAAAGTATTTGACTCAGAAGATTTCATTATAGAGTATGGAACAACTGACGATGAAGTATATATACAGAGAGCATTTATGTCATTGTCTAGTCAAAAGTCAGGAATAGCTGATGAAATTGCCTCTTCACAAACATTCAAAAATTATGTTAATAAATTGTCTGACCAACTACTAATATCAAAAAACGTAATTGTATCCAAAGGTATAGCTGTAACAGAAAAAGCAAAATTGAATTCATATGCACCAGTTTATTTAGAAAAACGTCGTGCGCAAATATCAGCGCTATTAACTATGTTACAGAAGCCAGTGTCATTTAAATCAAATAAAATTACTATTAATGACATTTTGCGTGACATAAAACCATTTTTTGTTACTTCTGAAGCCAATTTGTCAATTCAATACAGAAAATTTATGCCAACATTACCTGATAACGTCCAATATGTTATACAATGTATAGGATCAAGGACGTATCAGATAGAAGATAGTGGGTCGAAATCATCGATTTCGAAGTTAATATCAAAATACTCAGTTTACAAACCATCAATTGAGGAACTATATAAAGTTATATCTTTACGAGAACAAGAAATACAGTTGTATTTAGTTTCACTAGGAGTTCCGCCAGTTGATGCAGGCACGTACGTCGGGTCAAGAATATATTCGCAAGACAAGTATAAAATATTAGAATCTTACGTATACAATTTATTATCAATTAATTATGGATGTTATCAATTATTCGATTTTAATTCTCCAGATTTAGAGAAACTTATACGAATTCCTTTTAAAGGTAAGATACCAGCCGTAACATTTATATTACATCTTTACGCAAAACTTGAAATAATAAATCATGCCATTAAGAATGGAGCATGGATTAGTTTGTTCTGTAATTACCCAAAATCTGAGATGATTAAACTATGGAAGAAAATGTGGAACATAACAGCATTACGGTCTCCCTATACTAGTGCGAATTTCTTTCAAGAT
>AGS43817
ATGGGGAAGTATAATCTAATCTTGTCAGAATATTTATCATTCATATATAATTCACAATCTGCGGTTCAAATTCCAATTTACTATTCTTCCAATAGTGAGCTAGAGAATAGATGCATTGAATTTCATTCTAAATGCTTAGAAAATTCAAAGAACGGACTATCATTAAAAAAACTTTTTGCTGAATATAACGATGTCATAGAGAATGCCACACTGTTGTCAATATTATCGTACTCTTATGATAAATATAACGCTGTTGAAAGGAAATTAGTAAAATATGCAAAAGGTAAGCCGCTAGAAGCAGATTTGACAGTGAACGAGTTAGATTATGAAAATAACAAGATAACATCTGAACTTTTCCCAACAGCGGAAGAATATACTGATTCATTGATGGATCCAGCGATTTTAACTTCATTATCATCAAATTTAAATGCAGTTATGTTCTGGTTGGAAAAGCATGAAAATGACGTTGCTGAAAAACTCAAAATTTACAAAAGGAGATTAGACTTATTTAATATAGTAGCTTCAACAGTAAACAAATATGGTGTACCAAGGCACAATGCGAAGTACAGATATGAATATGAAGTAATGAAAGATAAGCCATACTACTTGGTAACATGGGCAAACTCTTCAATTGAGATGCTGATGTCAGTTTTTTCTCATGAGGATTATTTAATTGCGAGAGAACTGATAGTACTATCATATTCTAACAGATCGACTCTGGCAAAACTAGTGTCATCACCAATGTCGATTCTAGTAGCTTTAGTGGATATAAATGGAACATTTATTACGAATGAAGAATTAGAACTGGAGTTTTCAAATAAATATGTACGAGCAATAGTTCCTGACCAAACATTTGATGAATTAAAACAGATGCTTGACAACATGAGGAAAGCTGGGTTGACTGACATACCTAAGATGATACAGGACTGGTTAGTCGACTGCTCTATTGAAAAATTTCTATTGTTGGCTAAAATATATTCGTGGTCATTTCATGTCGGATTCAGAAAGCAGAAAATGTTGGATGCCGCACTAGATCAATTGAAAACTGAGTATACAGAAGATGTAGATGACGAAATGTATCGAGAATACACAATGCTAATAAGAGATGAAGTTGTGAAAATGCTTGAGGAACCAGTGAAGCATGATGATCATTTGTTACAGGATTCTGAATTGGCTGGTTTACTATCAATGTCATCAGCGTCGAATGGTGAATCAAGACAACTAAAATTTGGTAGAAAGACAATTTTTTCGACTAAAAAGAATATGCATGTAATGGATGATATGGCTAATGGAAGATACACGCCAGGCATAATACCACCAGTGAATGTCGATAAACCGATACCATTAGGAAGAAGGGATGTACCAGGAAGACGGACTAGAATAATATTCATCTTACCATACGAATATTTTATAGCACAACATGCTGTAGTTGAAAAAATGTTAATTTATGCGAAACATACTAGAGAATATGCTGAATTCTACTCACAGTCAAATCAGTTATTGTCTTATGGTGATGTTACACGCTTTTTATCTAATAACTCCATGGTGCTATATACGGACGTATCCCAGTGGGACTCGTCTCAACACAATACGCAGCCATTTAGGAAAGGGATAATTATGGGATTGGACATGCTAGCCAATATGACTAACGACGCTAGAGTTATCCAGACGCTAAATTTATACAAACAGACGCAAATTAATCTGATGGATTCATACGTTCAAATACCAGATGGTAATGTTATTAAAAAGATACAGTATGGGGCTGTAGCGTCAGGAGAGAAGCAGACGAAAGCAGCGAATTCAATAGCGAATTTGGCACTGATTAAAACGGTCTTATCACGTATTTCTAACAAATATTCATTCGCGACGAAGATAATAAGAGTTGACGGAGATGACAATTACGCAGTATTGCAGTTCAATACAGAAGTAACTAAGCAAATGGTTCAAGATGTATCAAACGATGTGAGAGAAACGTATGCGCGAATGAATGCTAAAGTTAAAGCCTTAGTATCTACAGTGGGAATAGAAATAGCTAAAAGATATATCGCAGGTGGGAAAATATTCTTTAGGGCTGGAATAAATTTACTGAATAATGAAAAAAGAGGACAAAGTACACAGTGGGATCAAGCAGCTGTCCTATATTCAAACTATATTGTGAATAGACTTCGAGGATTTGAAACTGACAGAGAGTTCATTTTAACTAAAATAATGCAAATGACATCAGTTGCTATTACAGGATCGCTAAGACTCTTTCCTTCTGAACGCGTGTTAACCACGAATTCTACATTTAAAGTATTTGACTCAGAGGACTTTATTATAGAGTATGGGACAACTGACGACGAAGTTTACATACAAAGAGCGTTTATGTCTTTATCAAGTCAGAAGTCGGGAATCGCTGATGAGATAGCTGCATCATCAACGTTTAAGAATTATGTGTCTAGATTATCTGAGCAGCTGCTGTTTTCAAAGAATAATATAGTGTCTAGAGGGATAGCATTGACTGAGAAGGCAAAGTTGAACTCATATGCACCAATATCACTTGAGAAAAGACGTGCGCAAATATCAGCTCTGCTGACTATGCTGCAAAAACCGGTTACTTTTAAATCAAGTAAAATAACGATAAATGATATACTTAGAGATATAAAGCCATTTTTCACTGTGAGCGAAGCGCATTTGTCGATACAATATCAAAAATTTATGCCAACTTTACCAGACAATGTGCAGTATATAATTCAGTGTATAGGATCCAGGACCTATCAAATTGAAGATGACGGTTCAAAGTCAGCCATATCTCGACTAATATCAAAGTATTCAGTTTACAAGCCGTCAATCGAAGAGTTATACAAAGTAATTTCACTACACGAGAATGAAATACAACTATATCTGATCTCACTAGGCATACCGAAAATAGACGCTGATACGTACGTCGGATCAAAAATTTATTCTCAAGATAAATACAGGATATTAGAATCGTACGTATATAATTTATTGTCTATCAATTATGGATGTTATCAGTTATTCGACTTCAATTCACCAGATCTGGAAAAGCTGATCAGAATACCGTTTAAAGGGAAGATACCAGCTGTCACTTTTATATTGCATTTATATGCTAAACTAGAAGTTATAAATCATGCCATTAAAAATGGCTCATGGATAAGCTTATTCTGTAACTACCCAAAATCAGAAATGATAAAGTTATGGAAGAAAATGTGGAACATTACGTCATTACGTTCACCGTATACCAACGCAAACTTCTTTCAAGAT
>AGE99181
ATGGGGAAGTACAATCTAATCTTGTCAGAATATTTATCATTTGTTTATAATTCACAATCTGCAGTTCAAATACCAATTTATTATTCTTCCAATTCAGAATTAGAAAAAAGATGTATTGAGTTTCATGCTAAATGTGTTGACAGTTCTAAAAAAGGTCTGTCATTAAAACCTTTATTCGAAGAATATAAAGATGTAATAGATAATGCAACTCTACTATCTATATTATCATATTCTTATGACAAATACAACGCTGTAGAACGGAAACTAGTCAATTATGCCAAATGTAAACCGTTAGAGGCTGATTTAACGGCAAACGAGCTTGATTATGAAAATAATAAAATAACTTCCGAATTGTTTCAGTCAGCCGAAGAATATACTGATTCATTAATGGATCCTGCTATATTAACTTCGTTATCTTCAAATTTAAATGCAGTCATGTTTTGGTTAGAACGACACTCAAATGACGTTGCTGATGCAAACAAAATTTATAAACGCAGACTGGATCTATTTACCATAGTAGCATCTACAATAAATAAATATGGAGTACCTAGACATAATGAAAAATACAGATATGAATACGAGGTGATGAAGGATAAACCGTACTACTTAGTAACCTGGGCCAACTCATCTATAGAAATGCTTATGTCAGTGTTTTCACATGAAGATTATTTAATAGCAAAAGAGTTAATAATCTTATCATATTCAAATAGATCGACGTTAGCAAAACTAGTTTCATCTCCAATGTCGATATTGGTTGCATTAATAGATATCAATGGTACGTTTATTACAAATGAAGAGTTAGAACTTGAGTTTTCAGATAAATATGTTAAGGCAATTGTACCTGATCAAATTTTCGATGAATTACAGGAAATGATCGATAATATGAGGAAAGTTGGTTTAGTAGATATACCAAAAATGATTCAAGAATGGTTAGTTGATTGTTCATTAGAGAAATTTACACTGATGTCAAAAATTTATTCTTGGTCATTTCATGTTGGTTTTAGAAAACAAAAGATGATTGATGCAGCATTAGACCAATTGAAGACAGAGTATACTGAAGATGTAGATGGTGAGATGTACAATGAGTATACGATGTTAATTAGAGATGAAATAGTTAAAATGCTAGAAGTACCAGTTAAACATGATGACCATCTACTTCGCGATTCAGAATTAGCCGGATTGTTATCAATGTCATCAGCTTCAAATGGTGAATCAAGGCAACTTAAATTTGGTCGCAAAACAATATTTTCAACTAAGAAAAATATGCATGTCATGGATGATATCGCAAATGGAAGATATACTCCGGGTGTCATTCCTCCAGTAAATGTAGATAGACCAATTCCACTAGGTCGTAGAGATGTTCCTGGACGAAGAACAAGAATTATATTCATATTACCATATGAATACTTTATTGCGCAGCACGCTGTCGTAGAAAAAATGTTATCATATGCAAAGCATACTAGAGAGTACGCAGAATTTTACTCACAGTCAAATCAATTGCTATCATATGGTGATGTTACAAGATTCTTGTCCAGTAATTCTATGGTATTATACACAGACGTTTCACAATGGGATTCGTCACAACATAACACACAGCCATTTAGAAAAGGAATAATTATGGGTTTAGATATGCTATCCAATATGACTAATGATCCAAAAGTAATACAAACACTAAATTTATATAAACAAACACAAATTAATCTCATGGATTCATATGTTCAAATACCTGATGGTAATGTAATCAAAAAGATTCAATATGGTGCTGTTGCTTCAGGAGAAAAACAAACTAAGGCAGCTAATTCTATAGCTAATTTGGCACTCATTAAAACGGTATTATCAAGGATTGCAAATAAATATTCTTTTATAACCAAAATAATCAGAGTTGATGGTGATGATAATTATGCAGTACTACAATTTAACACCGATGTCACTAAACAAATGATCCAAGATGTGTCAAACGATGTGAGGTATATATATTCTAGAATGAATGCTAAAGTTAAAGCATTGGTATCTACAGTCGGTATCGAAATAGCAAAAAGATATATAGCAGGAGGAAAAATATTTTTTAGAGCTGGTATAAACTTATTAAATAATGAGAAACGTGGACAAAGTACACAATGGGATCAAGCAGCTATTTTATACTCAAACTACATTGTTAATAAATTACGAGGATTTGAGACTGATAGAGAATTTATACTAACTAAAATTATACAAATGACATCTGTAGCCATTACTGGATCACTAAGGCTATTTCCGTCAGAACGAGTGTTAACTACTAATTCTACATTTAAAGTATTTGATTCAGAAGATTTCATTATAGAGTATGGAACAACTGACGATGAAGTATATATACAAAGAGCGTTTATGTCATTGTCTAGTCAAAAGTCAGGAATAGCTGATGAAATTGCTTCTTCACAAACATTTAAAAATTATGTTAATAAATTATCTGACCAACTATTAGTATCAAAAAACGTAATTGTATCCAAAGGTATAGCTGTAACAGAAAAGGCAAAATTGAATTCATATGCACCAGTTTATTTAGAAAAACGTCGTGCGCAAATATCAGCGTTATTAACTATGTTGCAGAAACCAGTGTCATTTAAATCAAATAAAATTACTATTAATGACATTTTGCGTGACATAAAACCATTTTTTGTCACTTCTGAAGCTAATTTGTCAATTCAATACAGAAAATTTATGCCAACACTACCCGATAATGTCCAATATGTTATACAATGTATAGGATCGAGGACGTATCAGATAGAAGATAGTGGGTCAAAATCATCGATTTCGAAATTAATATCAAAATATTCAGTTTACAAACCATCGATTGAAGAACTATATAAAGTCATATCTTTAAGAGAACAAGAAATACAGTTGTATTTAGTTTCATTAGGAGTTCCGCCGGTTGATGCAGGCACGTACGTCGGGTCAAGAATATATTCGCAAGATAAGTATAAAATATTAGAATCTTACGTATATAATTTATTATCAATTAATTATGGATGTTATCAATTATTCGATTTTAATTCTCCAGATTTAGAGAAACTTATACGAATTCCTTTTAAAGGTAAGATACCAGCCGTAACATTTATATTACATCTTTACGCTAAACTTGAAATAATAAACTATGCTATTAAGAATGGAGCTTGGATTAGTTTGTTTTGTAACTACCCAAAATCTGAGATGATTAAACTGTGGAAGAAAATGTGGAATATAACAGCATTACGGTCTCCCTATACTAGTGCGAATTTCTTTCAAGAT
>AGF86258
ATGGGGAAGTATAATCTAATCTTGTCAGAATATTTAGCATTTATATATAATTCACAATCTGCAGTTCAAATTCCAATTTATTATTCTTCCAATAGTGAATTAGAGAATAGATGTATTGAATTTCATTCTAAATGTTTAGAAAACTCAAAGAACGGATTATCACTGAAAAAACTTTTTTCTGAATATAACGATGTCATAGAGAATGCCACACTGTTGTCAATATTATCGTACTCTCATGATAAATATAACGCTGTTGAAAGGAAGTTAGTAAAATATGCAAAAGGTAAGCCATTAGAAGCAGATTTGACAGTGAATGAATTAGATTATGAGAATAACAAGATAACATCTGAACTTTTTCCAACCGCAGAAGAATATACTGATTCATTAATGGATCCAGCAATTTTAACTTCATTATCATCAAATTTAAATGCAGTTATGTTCTGGTTAGAAAAACATGAAAATGACGTTGCTGAAAAACTCAAAATCTACAAAAGGAGATTGGACTTATTTACTATAGTAGCTTCAACAGTAAATAAATATGGTGTACCAAGACATAATTCGAAATATAGATATGAATATGAAGTAATGAAAGATAAGCCATATTACTTGGTAACATGGGCAAATTCTTCAATTGAAATGCTTATGTCAGTTTTTTCTCATGAAGATTATTTAATTGCGAGAGAATTGATAGTACTGTCTTATTCTAACAGATCGACGCTAGCAAAGCTAGTATCATCACCAATGTCAATTCTAGTAGCCTTAGTTGATATAAATGGAGCATTTATTACAAATGAAGAATTAGAACTAGAGTTTTCAAATAAATATGTACGAGCGATAGTTCCTGACCAAACATTTGATGAATTAAAACAGATGCTTGAAAACATGAGAAAAGCTGGATTAACTGACATACCTAAGATGATACAGGACTGGTTAGTCGACTGCTCCATTGAAAAATTTCCACTGATGGCTAAAATATATTCTTGGTCATTTCATGTCGGGTTCAGAAAACAGAAAATGTTGGATGCCGCATTAGATCAATTGAAAACTGAGTATACAGAAGATGTAGATGATGAAATGTACCAAGAATACACAATGCTAATAAGAGATGAAGTTGTGAAAATGCTTGAGGAACCAGTAAAGCATGATGACCATTTATTACAGGATTCTGAATTAGCTGGTTTACTATCAATGTCATCAGCATCGAATGGTGAATCAAGACAACTAAAATTTGGTAGAAAAACGATTTTTTCAACTAAAAAGAACATGCATGTAATGGATGACATGGCTAATGGGCGATACACACCAGGCATAATACCACCAGTGAATGTAGATAAACCGATACCATTAGGACGAAGGGATGTACCAGGAAGACGAACTAGAATAATATTTATCTTACCATACGAATATTTTATAGCCCAACATGCTGTAGTTGAAAAAATGCTAAGTTATGCGAAACATACTAGAGAATATGCTGAATTCTACTCACAGTCAAATCAGTTATTGTCTTATGGTGATGTTACACGCTTTTTATCTAGTAATTCTATGGTATTATATACAGACGTGTCTCAGTGGGACTCATCTCAACACAATACGCAGCCATTTAGGAAAGGAATAATTATGGGATTGGACATGCTAGCTAATATGACTAATGACGCTAGAGTTATTCAGACGTTAAATTTATACAAACAGACGCAAATTAACCTAATGGATTCATACGTTCAAATACCAGATGGTGATGTTATTAAAAAGATACAGTATGGGGCTGTAGCGTCAGGAGAGAAGCAGACGAAAGCAGCTAATTCAATAGCGAATTTAGCACTGATTAAAACTGTCTTATCGCGTATTTCTAACAAATATTCATTCGCGACTAAGATAATAAGAGTTGACGGAGATGACAATTATGCAGTATTGCAGTTCAACACAGAAGTAACTAAGCAAATGGTTCAAGATGTATCAAATGATGTGAGAGAAACATATGCGCGAATGAATGCTAAAGTTAAAGCCTTAGTATCTACAGTAGGAATAGAAATAGCTAAAAGATATATCGCAGGTGGGAAAATATTCTTTAGGGCTGGAATAAATTTACTGAATAATGAAAAAAGAGGACAGAGTACACAGTGGGATCAAGCAGCTGTTTTATACTCAAACTATATTGTGAATAGACTTCGAGGATTTGAAACTGACAGAGAGTTCATTTTAACTAAAATAATGCAAATGACATCAGTTGCCATTACAGGATCACTAAGACTCTTTCCTTCTGAACGCGTATTAACTACGAATTCTACATTTAAAGTATTTGACTCGGAGGACTTTATCATAGAGTATGGAACAACTGACGACGAAGTCTACATACAAAGAGCGTTTATGTCTTTATCAAGTCAGAAGTCAGGAATAGCTGATGAGATAGCTGCATCATCAACATTTAAGAATTATGTGTCTAGATTATCTGAGCAGCTGTTGTTTTCAAAGAATAACATAGTATCTAGAGGAATAGCATTGACTGAAAAGGCAAAGTTAAACTCATATGCACCAATATCACTTGAAAAAAGACGTGCGCAAATATCAGCTTTATTGACTATGCTACAAAAGCCAGTAACTTTTAAATCAAGTAAAATAACAATAAATGATATACTTAGAGATATAAAGCCTTTTTTCATTGTAAGTGAGGCGCATCTGTCGATACAATATCAAAAATTTATGCCAACTTTACCAGATAATGTGCAGTATATAATTCAGTGTATAGGATCCAGAACCTATCAAATTGAAGATGATGGTTCAAAGTCAGCCATATCTCGACTAATATCAAAGTATTCTGTTTACAAGCCGTCAATCGAAGAATTATACAAAGTAATTTCACTGCACGAGAACGAAATACAATTATATTTGATATCACTAGGCATACCGAAAATAGACGCTGATACGTACGTCGGATCAAAAATTTATTCTCAAGATAAATACAGAATATTAGAGTCATACGTATATAATTTATTATCCATTAATTACGGATGTTATCAGCTATTCGACTTTAATTCACCTGATCTAGAAAAGCTGATCAGAATACCGTTTAAAGGAAAGATACCAGCTGTCACTTTCATATTACATTTATATGCTAAACTAGAAGTTATAAATCACGCTATTAAAAATGGCTCATGGATAAGCTTATTCTGTAACTACCCAAAATCAGAAATGATAAAATTATGGAAGAAAATGTGGAACATTACGTCATTACGTTCACCGTATACTAACGCAAACTTCTTTCAAGAT
>AGF85925
ATGGGGAAGTATAATCTAATCTTGTCAGAATATTTAGCATTTATATATAATTCACAATCTGCAGTTCAAATTCCAATTTATTATTCTTCCAATAGTGAATTAGAGAATAGATGCATTGAATTTCATTCTAAATGTTTAGAAAACTCAAAGAACGGATTGTCACTGAAAAAACTTTTTTCTGAATATAACGATGTCATAGAGAATGCCACACTGTTGTCAATATTATCGTACTCTTATGATAAATATAACGCTGTTGAAAGGAAGTTAGTAAAATATGCAAAAGGTAAGCCATTAGAAGCAGATTTGACAGTGAATGAATTAGATTATGAGAATAACAAGATAACATCTGAACTTTTTCCAACCGCAGAAGAATATACTGATTCATTAATGGATCCAGCAATTTTAACTTCATTATCATCAAATTTAAATGCAGTTATGTTCTGGTTAGAAAAACATGAAAATGACGTTGCTGAAAAACTCAAAATCTACAAAAGGAGATTGGATTTATTTACTATAGTAGCTTCAACAGTAAATAAATATGGTGTACCAAGACATAATTCGAAATATAGATATGAATATGAAGTAATGAAAGATAAGCCATATTACTTGGTAACATGGGCAAATTCTTCAATTGAAATGCTTATGTCAGTTTTTTCTCATGAAGATTATTTAATTGCGAGAGAATTGATAGTACTGTCATATTCTAACAGATCGACGCTAGCAAAGCTAGTGTCATCACCAATGTCAATTCTAGTAGCCTTAGTTGATATAAATGGAGCATTTATTACAAATGAAGAATTAGAACTAGAGTTTTCAAATAAATATGTACGAGCAATAGTTCCTGACCAAACATTTGATGAATTAAAACAGATGCTTGAAAACATGAGAAAAGCTGGGTTAACTGACATACCTAAGATGATACAGGACTGGTTAGTCGACTGCTCCATTGAAAAATTTCCACTGATGGCTAAAATATATTCTTGGTCATTTCATGTCGGGTTCAGAAAACAGAAAATGTTGGATGCCGCATTAGATCAATTGAAAACTGAGTATACAGAAGATGTAGATGATGAAATGTATCAAGAATACACAATGCTAATAAGAGATGAAGTTGTGAAAATGCTTGAGGAACCAGTAAAGCATGATGACCATTTATTACAGGATTCTGAATTAGCTGGTTTACTATCAATGTCATCAGCATCGAATGGTGAATCAAGACAACTAAAATTTGGTAGAAAGACGATTTTTTCGACTAAAAAGAACATGCATGTAATGGATGACATGGCTAATGGGCGATACACACCGGGCATAATACCACCAGTGAATGTCGATAAACCGATACCATTAGGACGAAGGGATGTACCAGGAAGACGAACTAGAATAATATTTATCTTACCATACGAATATTTTATAGCCCAACATGCTGTAGTTGAAAAAATGCTAAGTTATGCGAAACATACTAGAGAATATGCTGAATTCTACTCACAGTCAAATCAGTTATTGTCTTATGGTGATGTTACACGCTTTTTATCTAATAATTCTATGGTATTATATACAGACGTGTCTCAGTGGGACTCATCTCAACACAATACGCAGCCATTCAGGAAAGGAATAATTATGGGATTGGACATGCTAGCCAATATGACTAATGACGCTAGAGTTATTCAGACGTTAAATTTATACAAACAGACGCAAATTAACCTAATGGATTCATACGTTCAAATACCAGATGGTAATGTTATTAAAAAGATACAGTATGGAGCTGTAGCGTCAGGAGAGAAGCAGACGAAAGCAGCTAATTCAATAGCGAATTTAGCACTGATTAAAACTGTCTTATCGCGTATTTCTAACAAATATTCATTCGCGACTAAGATAATAAGAGTTGACGGAGATGACAATTATGCAGTATTGCAGTTCAATACAGAAGTAACTAAGCAAATGGTTCAAGATGTATCAAATGATGTGAGAGAAACATATGCGCGAATGAATGCTAAAGTTAAAGCTTTAGTATCTACAGTAGGAATAGAAATAGCTAAAAGATATATCGCAGGTGGGAAAATATTTTTTAGGGCTGGAATAAATTTACTGAATAATGAAAAAAGAGGACAGAGTACACAGTGGGATCAAGCGGCTGTCTTATACTCAAACTATATTGTGAATAGACTTCGAGGATTTGAAACTGACAGAGAGTTCATTTTAACTAAAATAATGCAAATGACATCAGTTGCCATTACAGGATCGCTAAGACTCTTTCCTTCTGAACGCGTATTAACTACGAATTCTACATTTAAAGTATTTGACTCGGAGGACTTTATCATAGAGTATGGAACAACTGATGACGAAGTCTACATACAAAGAGCGTTTATGTCTTTATCAAGTCAGAAGTCAGGAATAGCTGATGAGATAGCTGCATCATCAACATTTAAGAATTATGTGTCTAGATTATCTGAGCAGCTATTGTTTTCAAAGAATAACATAGTATCCAGAGGAATAGCATTGACTGAAAAGGCAAAGTTAAACTCATATGCACCAATATCACTTGAAAAAAGACGTGCGCAAATATCAGCTTTATTGACTATGCTACAAAAGCCAGTAACTTTTAAATCAAGTAAAATAACGATAAATGATATACTTAGAGATATAAAGCCTTTTTTCATTATAAGTGAGGCGCATCTGTCGATACAATATCAAAAATTTATGCCAACTTTACCAGATAATGTGCAGTATATAATTCAGTGTATAGGATCCAGAACCTATCAAATTGAAGATGATGGTTCAAAGTCAGCCATATCTCGACTAATATCAAAGTATTCTGTTTACAAGCCGTCAATTGAAGAATTATACAAAGTAATTTCACTGCACGAGAACGAAATACAATTATATTTAATATCACTAGGCATACCGAAAATAGACGCTGATACGTACGTAGGATCAAAAATTTATTCTCAAGATAAATACAGAATATTAGAGTCATACGTATATAATTTATTATCCATTAATTACGGATGTTATCAGCTATTCGACTTTAATTCACCTGATCTAGAAAAGCTGATCAGAATACCGTTTAAAGGAAAGATACCAGCTGTCACTTTCATATTACATTTATATGCTAAACTAGAAGTTATAAATCACGCTATTAAAAATGGCTCATGGATAAGCTTGTTCTGTAACTACCCAAAATCAGAAATGATAAAATTATGGAAGAAAATGTGGAACATTACGTCATTACGTTCACCGTATACTAACGCAAACTTCTTTCAAGAT
>AGE99491
ATGGGGAAGTACAATCTAATCTTGTCAGAATATTTATCATTCGTTTATAACTCACAATCTGCTGTGCAAATACCAATTTATTACTCTTCCAATTCTGAGTTAGAGAAAAGATGTATTGATTTCCATGCTAAGTGTGTTGATAATTCAAAGAAAGGTTTATCATTGAAATCTCTGTTTGAAGAATATAAAGATGTGATAGATAATGCAACTTTACTATCTATACTATCATATTCTTACGATAAATATAATGCTGTAGAACGGAAGTTAGTTAATTATGCTAAGGGTAAACCATTAGAAGCAGATTTAACAGCGAATGAACTTGACTATGAAAATAACAAAATAACTTCTGAATTGTTTAAGTCAGCTGAAGAATACACTGATTCGTTAATGGATCCTGCTATATTAACTTCATTATCATCTAACTTAAACGCTGTCATGTTTTGGTTGGAACGTCATTCAAATGATATTGGTGATGCAAATAAGGTTTATAAACGTAGGCTAGACTTATTTATTATAGTAGCATCCACAATTAATAAGTATGGAGTTCCAAGACATAATGAAAAGTATAGATACGAATATGAAGTAATGAAAGATAAACCATATTATCTAGTAACCTGGGCTAATTCAGCTATAGAAATGTTGATGTCAGTATTCTCACATGAGGACTATTTAATAGCGAAAGAGTTGATAATCTTATCATACTCTAATAGATCTACGTTAGCTAAATTGGTGTCATCTCCTATGTCAATATTAGTTGCATTAATTGATATAAATGGTACATTTATCACAAATGAAGAGTTAGAACTTGAGTTCTCAGACAAATATGTGAGGGCAATCGTACCTGATCAAACTTTTAATGAATTACAGGAAATGATTGATAACATGAAAAAAACTGGTTTAGTAGATATACCAAGAATGATTCAAGAATGGTTGATTGATTGTTCATTAGAAAAATTCACATTAATGTCGAAGATCTATTCTTGGTCATTCCATGTTGGATTTAGGAAACAAAAGATGATAGATGCTGCATTGGATCAATTAAAGACTGAATACACTGAGGATGTAGATGATGAAATGTATAACGAATACACCATGTTAATTAGAGATGAGATAGTCAAAATGTTAGAAATACCGGTTAAACATGATGACCATCTATTGCGTGATGCTGAGTTAGCTGGATTATTATCGATGTCATCAGCTTCAAATGGTGAATCAAGACAATTGAAATTTGGTCGTAAAACGATATTTTCAACTAAGAAAAACATGCATGTTATGGATGACATTGCGCATGGAAGATATACTCCAGGTGTTATACCTCCGGTAAGTGTTGACAGACCAATTCCACTAGGACGCAGAGACGTTCCTGGACGGAGGACAAGAATTATATTCATATTACCGTATGAATACTTTATCGCGCAACACGCTGTGGTAGAAAAAATGTTATCATATGCAAAGCATACTAGAGAGTATGCCGAATTTTATTCACAATCGAATCAATTGTTGTCATATGGTGACGTTACGAGATTCTTATCTAGTAATTCTATGGTATTATATACAGACGTTTCGCAATGGGATTCATCGCAACACAATACACAACCATTCAGAAAAGGAATAATTATGGGTTTGGATATGTTAGCTAATATGACTAATGATCCAAAAGTGGTACAGACATTAAATTTATATAAACAAACACAAATTAATCTCATGGATTCATATGTACAAATACCGGACGGTAATGTGATAAAAAAGATTCAGTATGGAGCTGTGGCTTCAGGTGAGAAACAAACTAAAGCAGCTAATTCTATAGCTAACTTAGCACTTATTAAAACAGTACTTTCAAGAATTGCAAATAAATATTCCTTTATAACTAAAATAATCAGAGTTGATGGTGATGATAATTACGCAGTATTACAATTTAATACTGATGTTACTAAACAAATGGTCCAGGAAGTATCAAATGATGTAAGATATATATACTCTAGAATGAATGCGAAAGTAAAAGCTTTAGTGTCTACCGTCGGTATTGAAATAGCGAAAAGATATATAGCTGGAGGGAAAATATTTTTCAGAGCTGGCATAAATTTATTGAATAATGAAAAACGTGGACAGAGTACACAATGGGATCAAGCTGCCATTCTATATTCAAATTACATTGTGAATAAATTGCGAGGGTTTGATACTGATAGAGAATTCATATTAACTAAAATTATACAGATGACATCTGTTGCTATTACTGGATCATTGAGGTTATTCCCATCAGAACGAGTACTAACAACCAATTCTACATTTAAAGTTTTTGACTCCGAAGATTTTATTATAGAATATGGTACGACCGATGATGAAGTATACATCCAGAGAGCGTTTATGTCATTATCTAGTCAGAAATCAGGCATAGCTGATGAAATTGCTTCTTCACAGACATTTAAAAATTATGTTGGCAAATTATCTGATCAGCTGCTGGTGTCAAAAAACGCAATTGTATCTAAAGGTATAGCAGTGACAGAGAAAGCAAAACTGAATTCGTACGCACCAGTTTATTTAGAGAAACGTCGCGCTCAAATCTCTGCGTTATTGGCTATGCTACAAAAGCCAGTATCATTTAAATCAAACAAAATTACAATTAACGATATCTTGCGTGACATTAAACCATTCTTTGTAACTACCGAAGCTAATTTACCAATTCAATATAGGAAATTTATGCCTACATTACCTGATAACGTTCAACATGTTATACAGTGTATAGGATCACGGACGTATCAAATAGAAGACAGTGGATCACAATCATCCATTTCAAAATTAATATCAAAATATTCAGTTTATAAACCATCAATTGAAGAATTATATAAGGTAATATCTCTGCGAGAACAAGAAATACAATTGTATCTAGTTTCATTAGGAGTTCCACCAGTTGATGCAGGCACGTATGTTGGATCCAGAATATATTCACAAGATAAATACAAAATACTTGAATCCTACGTGTACAATTTATTATCCATCAATTATGGATGTTATCAGTTATTTGATTTCAATTCTCCAGATCTAGAGAAGCTCATTCGGATTCCATTTAAAGGTAAGATACCGGCAGTAACATTCATATTGCATCTTTACGCTAAACTTGAAATAATAAATTATGCTATTAAAAACAAATCTTGGATTAGTTTATTTTGTAATTATCCAAAGTCTGAAATGATTAAATTATGGAAGAAAATGTGGAATATAACAGCATTACGATCACCTTATACTAGTGCTAATTTCTTTCAAGAT
>AGE47174
ATGGGGAAGTATAATCTAATCTTGTCAGAATACTTATCATTTATATATAATTCACAATCTGCAGTTCAAATTCCAATTTATTACTCTTCCAATAGTGAATTGGAAAGTAGATGTATAGAATTTCATTCCAAATGTTTAGAAAATTCAAAAAATGGTCTATCACTGAAAAAACTATTTAATGAATATAGTGATGTCATTGAGAATGCTACGTTGTTATCAATATTATCATACTCCTACGACAAATATAACGCCGTTGAACGGAAATTAGTCAAATATGCGAAAGGTAAACCGCTTGAGGCAGACCTAACGGTGAACGAACTGGATTATGAAAATAATAAAATAACGTCTGAGCTGTTTCCAACAGCGGAAGAATACACCGACTCATTGATGGATCCAGCAATTCTAACTTCCTTGTCATCAAATTTAAACGCAGTCATGTTTTGGTTAGAAAAACACGAAAATGATACTACTGAAAAATTTAAAATTTATAAAAGAAGACTAGACTTATTCACTATAGTAGCTTCAACCGTAAACAAATATGGTGTACCAAGGCATAATGCAAAATATAGATACGAATATGATGTGATGAAAGATAAACCATATTACTTAGTGACATGGGCAAATTCTTCAATTGAAATGCTAATGTCAGTCTTTTCTCACGAAGATTATTTAATTGCAAGAGAATTAATAGTGTTGTCATATTCTAATAGATCAACTTTGGCAAAACTAGTATCATCTCCAATGTCAATTTTAGTTGCTTTAGTGGATATTAATGGAACGTTTATTACGAATGAAGAGTTAGAATTAGAGTTTTCAAATAAATACGTGCGGGCCATAGTACCAGATCAAACATTTGATGAATTAAAACAGATGCTTAACAGTATGAGAAAAGCTGGATTGGTTGATATACCTAAGATGATACAAGACTGGTTAGTTGATTGTTCCATTGAAAAATTTCCACTAATGGCTAAAATATACTCATGGTCGTTTCATGTTGGATTCAGAAAGCAAAAAATGTTAGATGCTGCATTAGACCAATTGAAAACTGAATATACAGAGGATGTAGATGACGAAATGTATCGTGAATACACAATGCTAATAAGAGATGAGGTTGTTAAAATGCTTGAAGAATCAGTAAAACATGATGACCACCTATTACAAGATTCTGAATTAGCTGGTTTGTTATCAATGTCTTCAGCATCGAATGGAGAATCTAGACAGCTTAAATTTGGTAGAAAAACAGTTTTTTCAACTAAAAAGAACATGCATGTTATGGATGATATGGCTAATGGAAGATATACACCAGGCATAATTCCACCTGTAAATGCTGATAAACCAATACCGTTAGGAAGAAGAGACGTACCAGGAAGAAGAACTAGAATAATATTCATATTACCGTATGAATATTTTATAGCACAGCATGCTGTGGTTGAGAAAATGTTGATCTATGCAAAGCATACTAGAGAATATGCTGAATTCTATTCGCAATCAAATCAACTCTTATCATACGGTGATGTTACACGTTTCCTTTCTAATAATGCTATGGTGTTATATACAGACGTGTCTCAATGGGATTCATCTCAACATAATACGCAACCGTTTAGGAAAGGAATAATAATGGGATTGGATATACTAGCTAACATGACTAATGATGCTAAAGTTATTCAGACATTAAATTTATATAAACAAACGCAAATTAACTTAATGGACTCATACGTTCAAATACCAGATGGTAATGTTATTAAGAAAATACAGTATGGAGCTGTAGCATCAGGGGAAAAACAAACGAAGGCAGCTAACTCTATAGCGAATCTGGCACTAATTAAAACGGTTTTATCACGTATTTCTAATAAATATTCATTTGCCACAAAAATAATAAGAGTTGACGGTGATGATAACTACGCTGTGCTACAATTTAATACAGAAGTAACTAAACAAATGGTTCAGGATGTTTCGAACGATGTGAGAGAAACTTATGCACGAATGAATGCTAAAGTTAAAGCTCTAGTATCCACAGTAGGAATAGAAATAGCTAAAAGATATATTGCAGGAGGAAAAATATTCTTTAGAGCAGGAATAAATTTGCTTAATAATGAAAAAAGAGGACAAAGTACACAATGGGATCAGGCAGCAGTTTTATACTCTAATTATATCGTAAACAGGCTTAGAGGGTTTGAGACTGATAGAGAATTTATTTTAACTAAAATAATGCAAATGACATCTGTTGCTATTACTGGATCGCTAAGACTCTTTCCTTCTGAACGTGTGTTGACTACGAACTCTACATTTAAGGTGTTTGATTCAGAGGATTTTATCATAGAGTATGGAACAACTGATGATGAAGTATATATACAGAGAGCATTCATGTCTTTGTCAAGTCAGAGATCAGGAATAGCTGATGAAATAGCCGCATCACCAACATTTAAAAATTATGTGTCTAGATTATCAGAACAGCTACTTTTTTCAAAGAATAATATAGTATCTAGAGGAATAGCTTTGACTGAAAAAGCAAAATTGAATTCATATGCACCAATATCACTTGAAAAAAGACGTGCGCAGATATCAGCTTTATTAACAATGTTGCAGAAACCAGTTACCTTCAAATCAAACAAAATAACAATAAACGACATACTTAAAGACATAAAACCATTTTTTATAATGAGCGAAGCACATTTGCCAATACAGTATCAAAAGTTTATGCCGACCTTACCAGAAAATGTACAATATATAATTCAGTGTATAGGATCAAGAACTTATCAGATTGAAGATGATGGCTCAAAATCAGCAATATCCCGGCTTATATCAAAGTACTCAGTTTATAAACCGTCGATCGAGGAACTATATAAAGTAATTTCATTACATGAGAGTGAAATACAACTATATTTAATTTCACTAGGCATACCAAAAATAGATGCTGATACATATGTTGGTTCAAAAATTTACTCTCAAGATAAATACAGGATATTGGAATCATATGTATATAACCTGTTATCCATCAATTACGGATGCTATCAGTTATTTGATTTTAATTCACCGGACTTGGAAAAATTAATTAGAATACCATTCAAAGGGAAGATACCAGCCGTCACATTTATATTACATTTATATGCTAAATTAGAAGTTATAAACCATGCTATTAAGAATGGTTCATGGATAAGTCTATTCTGTAACTATCCAAAATCAGAAATGATAAAGTTATGGAAGAAAATGTGGAACATTACGTCGTTACGTTCGCCATATACCAATGCAAATTTCTTTCAAGAT
>AGE45394
ATGGGGAAGTATAATCTAATCTTGTCAGAATATTTATCATTTATATATAATTCACAATCTGCAGTTCAAATTCCAATTTATTATTCTTCCAATAGTGAACTGGAAAGTAGATGTATAGAATTTCATTCCAAATGTTTAGAGAATTCGAAGAATGGTCTATCACTGAWAARWCTATTCAATGAATATAGTGATGTCATTGAGAACGCTACGTTATTATCAATATTATCATATTCTTACGACAAATATAATGCTGTTGAGCGAAAATTAGTCAAATATGCAAAAGGTAAACCGCTTGAGGCAGATCTGACGGTGAATGAATTGGATTATGAAAATAATAAAATAACATCTGAACTGTTTCCAACAGCGGAAGAATACACTGACTCATTGATGGATCCAGCAATTCTAACTTCCTTGTCATCAAATTTAAACGCAGTCATGTTTTGGTTGGAAAAACACGAAAATGATACTGCTGAAAGATTTAAGATTTATAAAAGGAGGTTAGACTTATTCACTATAGTAGCCTCAACCGTAAACAAATATGGTGTACCAAGGCATAATGCAAAATATAGATACGAATATGATGTGATGAAAGATAAACCATATTACTTAGTGACATGGGCAAACTCTTCAATTGAAATGCTAATGTCAGTCTTTTCTCATGAAGATTACTTAATTGCAAGAGAATTGATAGTATTGTCATATTCTAATAGATCAACTTTGGCAAAACTAGTGTCATCTCCAATGTCAATTTTAGTTGCTTTAGTGGATATTAATGGAACGTTTATTACGAATGAAGAGTTAGAATTAGAGTTTTCAAATAAATACGTGCGAGCCATAGTACCAGATCAAACATTTGATGAATTAAAGCAGATGCTTGATAGTATGAGGAAAGCTGGATTAGTTGATATACCTAAAATGATACAAGACTGGCTAATTGACTGTTCCATCGAGAAATTTCCACTGATGGCTAAGATATACTCATGGTCGTTTCATGTTGGATTCAGAAAGCAAAAAATGTTAGACGCTGCCCTAGACCAATTGAAAACTGAATACACAGAAGATGTAGATGACGAAATGTATCGTGAATATACAATGTTAATAAGAGATGAGGTTGTTAAAATGCTTGAAGAATCAGTAAAACACGATGACCACCTATTACGAGATTCTGAATTAGCTGGCTTGTTATCAATGTCTTCAGCATCGAATGGAGAGTCCAGACAGCTTAAATTTGGTAGAAAAACAGTTTTTTCAACTAAAAAGAACATGCATGTTATGGATGATATGGCTAATGGAAGATATACACCAGGTATAATTCCACCTGTGAATGCTGATAAACCAATACCGTTAGGAAGAAGAGATGTACCAGGAAGAAGAACTAGAATAATATTCATATTGCCGTATGAATATTTTATAGCACAGCACGCTGTGGTTGAGAAAATGTTGATTTATGCAAAGCATACCAGAGAATATGCTGAATTCTATTCGCAATCAAATCAACTCTTATCATACGGTGATGTTACACGTTTCCTCTCTAATAATGCTATGGTGTTATATACAGACGTATCTCAATGGGATTCATCTCAACATAATACGCAACCGTTTAGGAAAGGAATAATAATGGGATTGGATATATTAGCTAACATGACTAATGATGCTAAAGTTATTCAGACACTAAATTTATATAAACAAACACAAATTAACTTGATGGATTCATATGTTCAAATACCAGATGGTAATGTCATTAAGAAAATACAGTATGGAGCTGTAGCATCAGGAGAAAAACAAACGAAGGCAGCTAACTCTATAGCGAATCTAGCACTAATTAAAACAGTTTTATCACGTATTTCTAATAAATATTCATTTGCTACAAAAATAATAAGAGTTGACGGTGATGACAACTACGCTGTGCTACAATTTAATACGGAAGTGACCAAACAAATGGTTCAAGATGTTTCAAACGATGTGAGAGAAACTTACGCACGAATGAATGCTAAAGTTAAAGCTCTAGTATCCACGGTAGGAATAGAAATAGCTAAAAGATATATTGCAGGAGGGAAAATATTCTTCAGAGCAGGAATAAATTTGCTTAATAATGAGAAAAGAGGACAAAGTACGCAATGGGATCAGGCAGCAGTTTTATACTCTAATTATATTGTAAACAGACTTAGAGGATTTGAGACTGATAGAGAATTTATTTTAACTAAAATAATGCAAATGACGTCTGTTGCCATTACTGGATCGCTGAGACTTTTTCCTTCTGAACGTGTATTGACTACGAATTCTACATTTAAGGTGTTCGATTCAGAAGATTTTATCATAGAGTATGGAACAACTGATGATGAAGTATATATACAGAGAGCATTTATGTCTTTGTCAAGTCAGAGATCAGGAATAGCTGATGAAATAGCTGCGTCACCAACATTTAAAAATTACGTGTCCAGACTATCAGAACAGCTACTTTTTTCAAAAAATAACATAGTATCTAGAGGAATAGCTTTGACTGAAAAAGCAAAGTTAAATTCGTATGCACCAATATCACTCGAGAAGAGACGCGCGCAGATATCAGCTTTGTTAACAATGCTACAAAAACCAGTCACTTTTAAATCAAACAAGATAACAATAAACGACATACTTAAAGACATAAAACCATTTTTTACAGTGAATGAAGCGCATTTACCAATACAGCATCAAAAGTTTATGCCGACCTTACCAGAAAACGTACAATATATAATTCAGTGTATAGGGTCAAGAACTTACCAGATTGAAGATGATGGCTCAAAATCAGCGATATCTCGACTTATATCAAAGTATTCAGTTTATAAACCATCAATCGAGGAATTATATAAAGTAATTTCATTACATGAGAATGAAATACAATTATATTTAATTTCATTAGGCATACCGAAAATAGATGCTGATACATATGTTGGTTCAAAGATTTACTCTCAAGATAAATACAGGATATTGGAATCGTATGTGTATAACCTGTTATCCATCAATTATGGATGCTATCAATTATTCGATTTTAATTCACCGGACTTGGAAAAATTAATTAGAATACCATTTAAAGGGAAGATACCAGCTGTCACATTTATACTACATTTATATGCTAAATTAGAAGTTATAAATCATGCGATTAAGAATGGTTCATGGATAAGTCTATTCTGTAACTATCCAAAGTCAGAAATGATAAAGTTATGGAAGAAAATGTGGAACATTACGTCATTACGTTCACCATATACCAATGCAAATTTCTTTCAAGAT
>AGH16248
ATGGGGAAGTACAATCTAATCTTGTCAGAATATTTATCATTTGTTTATAATTCACACTCTGCAGTTCAAATACCAATTTACTACTCTTCCAATTCAGAATTAGAAAAAAGATGTATCGAATTTCATGCTAAATGTGTTGACAGTTCTAAGAAAGGTTTGTCATTAAAACCTTTATTCGAAGAATATAAAGATATAATAGATAATGCAACTCTATTATCTATATTATCATATTCTTATGACAAATACAACGCTGTAGAACGAAAGCTAGTCAATTATGCTAAAGGTAAACCATTAGAAGCTGATTTAACGGCAAACGAGATTGATTATGAAAATAATAAAATAACTTCTGAATTATTTCAGTCGGCCGAAGAATATACTGATTCACTAATGGATCCTGCTATATTAACTTCGTTATCTTCAAATTTAAATGCAGTTATGTTTTGGTTAGAAAGACATTCAAATGACGTTGCTGATGCAAACAAAATTTATAAACGCAGACTGGATCTATTTACCATAGTAGCATCTACAATAAATAAATATGGAGTGCCTAGACATAATGAAAAATACAGATATGAATACGAGGTGATGAAGGATAAACCGTACTACTTAGTAACATGGGCTAACTCATCTATAGAAATGCTTATGTCAGTGTTTTCACATGAAGATTATTTAATAGCAAAAGAGTTAATAATATTATCATATTCAAATAGATCTACATTAGCTAAACTAGTTTCATCTCCAATGTCGATATTAGTTGCATTAATAGATATCAATGGTACGTTTATTACAAATGAAGAGTTAGAACTTGAATTTTCAGATAAATATGTTAAGGCAATTGTACCTGATCAAATTTTTGATGAACTACAGGAAATAATCGACAATATGAGAAAAGCTGGTTTAGTAGATATACCAAGAATGATTCAAGAATGGTTAGTTGATTGTTCATTAGAGAAATTTACACTGATGTCAAAAATTTATTCTTGGTCATTTCATGTTGGATTTAGAAAACAAAAGATGATTGACGCAGCATTAGACCAATTGAAGACAGAATACACTGAAGATGTAGATAATGAGATGTACAATGAGTATACAATGTTAATTAGAGATGAAATAGTCAAGATGCTAGAAGTACCAGTTAAACATGATGATCATCTACTTCGCGATTCAGAATTGGCCGGATTGTTATCAATGTCATCAGCTTCAAATGGTGAATCAAGGCAGCTTAAATTTGGTCGTAAAACGATATTTTCAACTAAGAAAAATATGCATGTCATGGATGATATTGCACATGGAAGATATACTCCGGGTGTTATTCCTCCAGTAAACGTAGATAGACCAATTCCATTAGGTCGTAGAGATGTTCCTGGACGGAGAACAAGAATTATATTCATATTACCATATGAATATTTTATTGCCCAGCACGCTGTCGTAGAAAAAATGTTATTATACGCAAAACATACTAGAGAATACGCAGAATTTTACTCGCAATCAAATCAATTATTATCATATGGTGATGTTACAAGATTCTTATCCAGTAATTCTATGGTATTATACACAGACGTCTCACAATGGGATTCGTCACAACATAACACACAGCCATTTAGAAAAGGAATAATTATGGGTTTAGATATGTTATCTAATATGACTAATGATCCAAAAGTAGTACAAACACTAAATTTATATAAACAAACACAAATTAATCTCATGGATTCATACGTTCAAATACCTGATGGTAATGTAATCAAAAAGATTCAGTATGGTGCTGTTGCTTCAGGAGAAAAACAAACTAAGGCAGCTAATTCTATAGCTAACTTAGCACTCATTAAAACAGTATTGTCAAGAATTGCGAATAAGTATTCTTTTATAACCAAAATAATCAGAGTCGATGGTGATGATAATTATGCAGTGCTACAATTTAACACTGATGTCACTAAACAAATGGTCCAAGATGTATCAAACGATGTGAGATATATATATTCTAGAATGAATGCTAAAGTTAAAGCATTGGTATCTACAGTCGGTATTGAAATAGCAAAAAGATATATAGCAGGAGGAAAAATATTTTTCAGAGCTGGTATAAACTTATTAAATAATGAGAAACGTGGGCAAAGTACACAATGGGATCAAGCAGCTATTTTATATTCAAACTATATTGTTAACAAATTACGAGGATTTGAGACTGATAGAGAATTTATATTAACTAAAATTATACAAATGACGTCTGTAGCCATTACTGGATCACTAAGGTTGTTTCCTTCAGAACGAGTGTTAACTACTAATTCTACATTCAAAGTATTTGACTCAGAAGATTTCATTATAGAATATGGAACAACTGACGATGAAGTATATATACAAAGAGCATTTATGTCACTATCTAGTCAAAAGTCAGGAATAGCTGATGAAATAGCGTCTTCACAAACATTTAAAAATTATGTTAACAAGTTATCTGACCAATTATTAATATCAAAAAACGTAATTGTATCCAAAGGTATAGCTATAACAGAAAAGGCAAAATTGAATTCATATGCACCAGTTTATTTAGAAAAACGTCGTGCGCAAATATCAGCGTTATTAACTATGTTGCAAAAACCAGTGTCATTTAAATCAAATAAAATTACTATTAATGATATTTTGCGTGACATAAAACCATTTTTTGTCACTTCTGAAGCTAATTTGCCAATTCAATATAGAAAATTTATGCCAACTCTACCTAATAATGTCCAATATGTTATACAATGCATAGGATCGAGGACGTATCAAATAGAAGATAGTGGGTCAAAATCATCCATTTCGAAGTTAATATCAAAATATTCAGTTTACAAACCGTCTATTGAAGAACTATATAAAGTTATATCTTTAAGAGAACAAGAAATACAGTTGTATTTAGTTTCATTAGGAGTTCCACCAGTTGACGCAGGCACGTACGTTGGATCAAGAATATATTCGCAGGATAAGTATAAAATATTAGAATCTTACGTATATAATTTATTATCAATTAATTACGGATGTTATCAATTATTCGATTTTAATTCTCCAGATTTAGAAAAACTTATACGAATTCCTTTTAAAGGCAAGATACCAGCCGTAACATTTATATTGCATCTTTATGCTAAACTTGAAATAATAAACTATGCTATTAAGAATGGAGCTTGGATTAGTTTGTTTTGTAACTACCCAAAATCTGAAATGATTAAATTATGGAAGAAAATGTGGAATATAACAGCATTACGGTCTCCCTACACTAGTGCGAACTTCTTTCAAGAT
>AFQ21474
ATGGGGAAGTATAATCTAATCTTGTCAGAATACTTATCATTTATATATAATTCACAATCTGCAGTTCAAATTCCAATTTATTACTCTTCCAATAGTGAGTTGGAAAGTAGATGTGTAGAATTTCATTCCAAATGTTTAGAAAATTCAAAAAATGGTCTATCACTGAAGAAACTATTTAATGAATATAGTGATGTCATTGAGAATGCTACGTTATTATCAATATTATCATACTCCTACGACAAATATAATGCCGTTGAACGGAAATTAGTCAAATATGCGAAAGGTAAACCGCTTGAGGCAGACCTAACGGTGAACGAACTGGATTATGAAAATAATAAAATAACGTCTGAGCTGTTTCCAACAGCGGAAGAATACACCGACTCATTGATGGATCCAGCAATTCTAACTTCCTTGTCATCAAATTTAAACGCAGTCATGTTTTGGTTGGAAAAACACGAAAATGATACTACTGAAAAATTTAAAATTTATAAAAGAAGATTAGACTTATTCACTATAGTAGCTTCAACCGTAAACAAATATGGTGTACCAAGGCATAATGCAAAGTATAGATACGAATATGATGTGATGAAGGATAAACCATATTACTTAGTGACATGGGCAAATTCTTCAATTGAAATGCTAATGTCAGTCTTTTCTCATGAAGATTATTTAATTGCAAGAGAATTGATAGTGTTGTCATATTCTAATAGATCAACTTTGGCAAAACTAGTATCATCTCCAATGTCAATTTTAGTTGCTTTAGTGGATATTAATGGAACGTTTATTACGAATGAAGAGTTAGAATTAGAGTTTTCAAATAAATACGTGCGGGCCATAGTACCAGATCAAACATTTGATGAATTAAAACAGATGCTTAACAGTATGAGAAAAGCTGGATTGGTTGATATACCTAAGATGATACAAGACTGGTTAGTTGATTGTTCCATCGAAAAATTTCCACTAATGGCTAAAATATACTCATGGTCGTTTCATGTTGGATTCAGAAAGCAAAAAATGTTAGATGCTGCCTTAGACCAATTGAAAACTGAGTATACAGAGGATGTAGATGACGAAATGTATCGTGAATACACAATGCTAATAAGAGATGAGGTTGTTAAAATGCTTGAAGAATCAGTGAAACATGATGACCACCTATTACAAGATTCTGAATTAGCTGGTTTGTTATCAATGTCTTCAGCATCGAATGGAGAATCTAGACAGCTTAAATTTGGTAGAAAAACAGTTTTTTCAACTAAAAAGAACATGCATGTTATGGATGATATGGCTAATGGAAGATATACACCAGGCATAATTCCACCTGTAAATGCTGATAAACCAATACCGTTAGGAAGAAGAGACGTACCAGGAAGAAGAACTAGAATAATATTCATATTACCGTATGAATATTTTATAGCACAGCATGCTGTAGTTGAGAAAATGTTGATCTATGCAAAGCATACTAGAGAATATGCTGAATTCTATTCGCAATCAAATCAACTCTTATCATACGGTGATGTTACACGTTTTCTTTCTAATAATGCTATGGTGTTATATACAGACGTGTCTCAATGGGATTCATCTCAACATAATACGCAACCGTTTAGAAAAGGAATAATAATGGGATTGGACATACTAGCTAACATGACTAATGATGCTAAAGTTATTCAGACATTAAATTTATATAAACAAACGCAAATTAACTTAATGGACTCATACGTTCAAATACCAGATGGTAATGTTATTAAGAAAATACAGTATGGAGCTGTAGCATCAGGGGAAAAACAAACGAAGGCAGCTAACTCTATAGCGAATCTGGCACTAATTAAAACGGTTTTATCACGTATTTCTAATAAATATTCATTTGCCACAAAAATAATAAGAGTTGACGGTGATGATAACTACGCTGTGCTACAATTCAATACAGAAGTAACTAAACAAATGGTTCAGGATGTTTCGAACGATGTGAGAGAAACTTATGCACGAATGAATGCTAAAGTTAAAGCTCTAGTATCCACAGTAGGAATAGAAATAGCTAAAAGATATATTGCAGGAGGAAAAATATTCTTTAGAGCAGGAATAAATTTACTTAATAATGAAAAAAGAGGACAAAGTACACAATGGGATCAGGCAGCAGTTTTATACTCTAATTATATCGTAAACAGACTTAGAGGGTTTGAGACTGATAGAGAATTTATTTTAATTAAAATAATGCAAATGACATCTGTTGCTATTACTGGATCGCTAAGACTCTTTCCTTCTGAACGTGTATTGACTACGAACTCTACATTTAAGGTGTTTGATTCAGAGGATTTTATCATAGAGTATGGAACAACTGATGATGAAGTATATATACAGAGAGCATTTATGTCTTTGTCAAGTCAGAGATCAGGAATAGCTGATGAAATAGCCGCATCACCAACATTTAAAAATTATGTGTCTAGATTATCAGAACAGCTGCTTTTTTCAAAGAATAATATAGTATCTAGAGGAATAGCTTTGACTGAAAAAGCAAAATTGAATTCATATGCACCAATATCACTTGAAAAAAGACGTGCGCAGATATCAGCTTTATTAACAATGTTACAGAAACCAGTTACCTTCAAATCAAACAAAATAACAATAAACGACATACTTAAAGACATAAAACCATTTTTTACAATGAGCGAAGCACATTTGCCAATACAGTATCAAAAGTTTATGCCGACCTTACCAGAAAATGTACAATATATAATTCAATGTATAGGATCAAGAACTTATCAGATTGAAGATGATGGTTCAAAATCAGCAATATCCCGGCTTATATCAAAGTACTCAGTTTATAAACCGTCGATCGAGGAACTATATAAAGTAATTTCATTACATGAGAATGAAATACAACTATATTTAATTTCACTAGGCATACCAAAAATAGATGCTGATACATATGTTGGTTCAAAAATTTACTCTCAAGATAAATACAGGATATTGGAATCATATGTATACAACCTGTTATCCATCAATTACGGATGCTATCAGTTATTTGACTTTAATTCACCGGACTTGGAAAAATTAATTAGAATACCATTCAAAGGGAAGATACCATCTGTCACATTTATATTACATTTATATGCTAAATTAGAAGTTATAAACCATGCTATTAAGAATGGTTCATGGATAAGTCTATTCTGTAACTATCCAAAATCAGAAATGATAAAGTTATGGAAGAAAATGTGGAACATTACGTCGTTACGTTCGCCATATACCAATGCGAATTTCTTTCAAGAT
>AFQ21472
ATGGGGAAGTACAATCTAATCTTGTCAGAATATTTATCATTTGTTTATAATTCACAATCTGCAGTTCAAATACCAATTTATTATTCTTCCAATTCAGAATTAGAAAAAAGATGTATTGAGTTTCATGCTAGATGTGTTGACAGTTCTAAAAAAGGTATGTCATTAAAACCTTTATTTGAAGAGTATAAAGATGTAATAGATAATGCAACGTTACTATCTATATTATCATATTCTTATGACAAATACAACGCTGTGGAACGGAAACTAGTCAATTATGCTAAAGGTAAACCTTTAGAGGCTGATTTAACGGCAAACGAACTTGATTATGAAAATAACAAAATAACTTCTGAACTGTTTCAGTCAGCCGAAGAATATACCGATTCATTAATGGATCCTGCTATATTAACTTCGTTATCTTCAAATTTAAATGCAGTTATGTTTTGGTTAGAACGACACTCAAATGACGTTGCTGATGCAAATAAAATTTATAAACGTAGACTAGATTTATTTACCATAGTGGCATCTACAATAAATAAATACGGAGTACCCAGACATAATGAAAAATACAGATATGAATACGAAGTGATGAAGGATAAACCGTATTACTTAGTAACTTGGGCTAACTCATCTATAGAAATGCTTATGTCAGTGTTTTCACATGAGGATTATTTAATAGCAAAAGAGCTAATAATTTTATCATACTCAAATAGATCAACATTAGCAAAACTAGTTTCATCTCCAATGTCACTATTGGTTGCATTAATAGACATTAATGGTACGTTTATTACGAATGAAGAATTGGAACTTGAGTTTTCGGATAAATATGTTAAGGCAATTGTACCTGACCAAATTTTCGATGAATTACAAGAAATGATTGATAATATGAAGAAAATTGGTTTAGTAGACATACCAAGAATGATTCAAGAATGGTTAGTTGATTGTTCATTAGAGAAATTTACACTGATGTCAAAAATTTATTCTTGGTCATTTCATGTTGGTTTTAGAAAACAAAAAATGATTGATGCAGCATTAGACCAATTGAAGACAGAGTACACTGAAGATGTAGATGGTGAGATGTACAATGAGTATACAATGTTAATTAGAGATGAAATAGTTAAAATGTTAGAAGTACCAGTTAAACATGACGATCATCTACTTCGTGATTCAGAATTAGCTGGATTGTTATCAATGTCATCAGCTTCGAATGGTGAATCAAGGCAACTTAAATTTGGTCGCAAAACAATATTTTCAACTAAGAAAAATATGCATGTTATGGATGACATTGCGCATGAAAGGTATACTCCTGGTGTCATTCCTCCAGTAAATGTAGATAGGCCAATTCCACTAGGTCGTAGAGATGTTCCTGGACGAAGAACAAGAATTATATTCATATTACCATATGAATATTTTATTGCGCAGCACGCTGTCGTAGAAAAAATGTTATCATACGCAAAACATACTAGAGAGTATGCGGAATTTTATTCACAGTCAAATCAATTGCTATCATATGGTGATGTTACAAGATTCTTATCCAGTAATTCCATGGTATTATACACAGACGTTTCACAATGGGATTCGTCACAACATAACACACAGCCATTTAGAAAAGGAATAATTATGGGTTTAGATATGTTATCTAATATGACTAATGATCCAAAAGTAATACAAACGCTAAACTTATATAAACAAACACAAATTAATCTCATGGATTCATATGTTCAAATACCTGATGGTAATGTAATCAAAAAGATTCAGTATGGTGCTGTTGCTTCAGGAGAAAAACAAACTAAGGCAGCTAATTCTATAGCTAATTTAGCACTCATTAAAACAGTATTGTCAAGGATTGCAAATAAATATTCTTTTATAACCAAAATAATCAGAGTTGATGGTGATGATAATTATGCAGTACTACAATTTAACACCGATGTCACTAAACAAATGGTCCAAGATGTGTCAAATGATGTGAGACATATATATTCTAGAATGAATGCTAAAGTTAAAGCATTGGTATCTACAGTCGGTATTGAAATAGCAAAAAGATATATAGCTGGAGGAAAAATATTTTTTAGAGCTGGTATAAACTTATTAAATAACGAGAAGCGTGGACAAAGCACACAATGGGATCAAGCAGCTATTTTATATTCGAACTACATTGTTAACAAATTACGAGGATTTGAGACTGATAGAGAATTTATATTAACTAAAATTATACAAATGACATCTGTAGCCATTACTGGATCACTAAGGCTATTTCCGTCAGAACGAGTGTTAACTACTAATTCTACATTCAAAGTATTTGACTCAGAAGATTTCATTATAGAGTATGGAACGACTGACGATGAAGTATATATACAGAGAGCATTTATGTCATTGTCTAGTCAAAAGTCAGGAATAGCTGATGAAATTGCCTCTTCACAAACATTCAAAAATTATGTTAATAAATTATCTGACCAACTATTAGTATCAAAAAACGTAATCGTATCCAAAGGTATAGCTGTAACAGAAAAAGCAAAATTGAATTCATATGCACCAGTTTATTTAGAAAAACGTCGTGCGCAAATATCAGCGCTATTAACTATGTTACAAAAGCCAGTGTCGTTTAAATCAAATAAAATTACTATTAATGACATTTTGCGTGACATAAAACCATTTTTTGTTACTTCTGAAGCCAATTTGTCAATTCAATACAGAAAATTTATGCCAACACTACCTGATAATGTCCAATATGTTATACAATGTATAGGATCAAGGACGTATCAGATAGAAGATAGTGGGTCGAAATCATCGATTTCGAAGTTAATATCAAAGTACTCAGTTTACAAACCATCAATTGAGGAACTATATAAAGTTATATCTTTACGAGAACAAGAAATACAGTTGTATTTAGTTTCACTAGGAGTTCCGCCAGTTGATGCAGGCACGTACGTCGGGTCAAGAATATATTCGCAAGACAAGTATAAAATATTAGAATCTTACGTATATAATTTATTATCAATTAATTATGGATGTTATCAATTATTCGATTTTAATTCTCCAGATTTAGAGAAACTTATACGAATTCCTTTTAAAGGTAAGATACCAGCCGTAACATTTATATTACATCTTTACGCAAAACTTGAAATAATAAATCATGCCATTAAGAATGGAACATGGATTAGTTTGTTCTGTAATTACCCAAAATCTGAGATGATTAAACTATGGAAGAAAATGTGGAACATAACAGCATTACGGTCTCCCTATACTAGTGCGAATTTCTTTCAAGAT
>AFQ21473
ATGGGGAAGTACAATCTAATCTTGTCAGAATATTTATCATTTGTTTATAATTCACAATCTGCAGTTCAAATACCAATTTATTATTCTTCCAATTCAGAATTAGAAAAAAGATGTATTGAGTTTCATGCTAGATGTGTTGACAGTTCTAAAAAAGGTATGTCATTAAAACCTTTATTTGAAGAGTATAAAGATGTAATAGATAATGCAACGTTACTATCTATATTATCATATTCTTATGACAAATACAACGCTGTGGAACGGAAACTAGTCAATTATGCTAAAGGTAAACCTTTAGAGGCTGATTTAACGGCAAACGAACTTGATTATGAAAATAACAAAATAACTTCTGAACTGTTTCAGTCAGCCGAAGAATATACCGATTCATTAATGGATCCTGCTATATTAACTTCGTTATCTTCAAATTTAAATGCAGTTATGTTTTGGTTAGAACGACACTCAAATGACGTTGCTGATGCAAATAAAATTTATAAACGTAGACTAGATTTATTTACCATAGTGGCATCTACAATAAATAAATACGGAGTACCCAGACATAATGAAAAATACAGATATGAATACGAAGTGATGAAGGATAAACCGTATTACTTAGTAACTTGGGCTAATTCATCTATAGAAATGCTTATGTCAGTGTTTTCACATGAGGATTATTTAATAGCAAAAGAGCTAATAATTTTATCATACTCAAATAGATCAACATTAGCAAAACTAGTTTCATCTCCAATGTCAATATTGGTTGCATTAATAGACATTAATGGTACGTTTATTACGAATGAAGAATTGGAACTTGAGTTTTCGGATAAATATGTTAAGGCAATTGTACCTGACCAAATTTTCGATGAATTACAAGAAATGATTGATAATATGAAGAAAATTGGTTTAGTAGACATACCAAGAATGATTCAAGAATGGTTAGTTGATTGTTCATTAGAGAAATTTACACTGATGTCAAAAATTTATTCTTGGTCATTTCATGTTGGTTTTAGAAAACAAAAAATGATTGATGCAGCATTAGACCAATTGAAGACAGAGTACACTGAAGATGTAGATGGTGAGATGTACAATGAGTATACAATGTTAATTAGAGATGAAATAGTTAAAATGTTAGAAGTACCAGTTAAACATGACGATCATCTACTTCGTGATTCAGAATTAGCTGGATTGTTATCAATGTCATCAGCTTCGAATGGTGAATCAAGGCAACTTAAATTTGGTCGCAAAACAATATTTTCAACTAAGAAAAATATGCATGTTATGGATGACATTGCGCATGAAAGGTATACTCCTGGTGTCATTCCTCCAGTAAATGTAGATAGACCAATTCCACTAGGTCGTAGAGATGTTCCTGGACGAAGAACAAGAATTATATTCATATTACCATATGAATATTTTATTGCGCAGCACGCTGTCGTAGAAAAAATGTTATCATACGCAAAGCATACTAGAGAGTATGCGGAATTTTATTCACAGTCAAATCAATTGCTATCATATGGTGATGTTACAAGATTCTTATCCAGTAATTCCATGGTGTTATACACAGACGTTTCACAATGGGATTCGTCACAACATAACACACAGCCATTTAGAAAAGGAATAATTATGGGTTTAGATATGTTATCTAATATGACTAATGATCCAAAAGTAATACAAACGCTAAACTTATATAAACAAACACAAATTAATCTCATGGATTCATATGTTCAAATACCTGATGGTAATGTAATCAAAAAGATTCAGTATGGTGCTGTTGCTTCAGGAGAAAAACAAACTAAGGCAGCTAATTCTATAGCTAATTTAGCACTCATTAAAACAGTATTGTCAAGGATTGCAAATAAATATTCTTTTATAACCAAAATAATCAGAGTTGATGGTGATGATAATTATGCAGTACTACAATTTAACACCGATGTCACTAAACAAATGGTCCAAGATGTGTCAAACGATGTGAGACATATATATTCTAGAATGAATGCTAAAGTTAAAGCATTGGTATCTACAGTCGGTATTGAAATAGCAAAAAGATATATAGCTGGAGGAAAAATATTTTTTAGAGCTGGTATAAACTTATTAAATAACGAGAAGCGTGGACAAAGCACACAATGGGATCAAGCAGCTATTTTATATTCGAACTACATTGTTAACAAATTACGAGGATTTGAGACTGATAGAGAATTTATATTAACTAAAATTATACAAATGACATCTGTAGCCATTACTGGATCACTAAGGCTATTTCCGTCAGAACGAGTGTTAACTACTAATTCTACATTCAAAGTATTTGACTCAGAAGATTTCATTATAGAGTATGGAACAACTGACGATGAAGTATATATACAGAGAGCATTTATGTCATTGTCTAGTCAAAAGTCAGGAATAGCTGATGAAATTGCCTCTTCACAAACATTCAAAAATTATGTTAATAAATTATCTGACCAACTATTAGTATCAAAAAACGTAATTGTATCCAAAGGTATAGCTGTAACAGAAAAAGCAAAATTGAATTCATATGCACCAGTTTATTTAGAAAAACGTCGTGCGCAAATATCAGCGCTATTAACTATGTTACAAAAGCCAGTGTCGTTTAAATCAAATAAAATTACTATTAATGACATTTTGCGTGACATAAAACCATTTTTTGTTACTTCTGAAGCCAATTTGTCAATTCAATACAGAAAATTTATGCCAACACTACCTGATAACGTCCAATATGTTATACAATGTATAGGATCAAGGACGTATCAGATAGAAGATAGTGGGTCGAAATCATCGATTTCGAAGTTAATATCAAAGTACTCAGTTTACAAACCATCAATTGAGGAACTATATAAAGTTATATCTTTACGAGAACAAGAAATACAGTTGTATTTAGTTTCACTAGGAGTTCCGCCAGTTGATGCAGGCACGTACGTCGGGTCAAGAATATATTCGCAAGACAAGTATAAAATATTAGAATCTTACGTATATAATTTATTATCAATTAATTATGGATGTTATCAATTATTCGATTTTAATTCTCCAGATTTAGAGAAACTTATACGAATTCCTTTTAAAGGTAAGATACCAGCCGTAACATTTATATTACATCTTTACGCAAAACTTGAAATAATAAATCATGCCATTAAGAATGGAACATGGATTAGTTTGTTCTGTAATTACCCAAAATCTGAGATGATTAAACTATGGAAGAAAATGTGGAACATAACAGCATTACGGTCTCCCTATACTAGTGCGAATTTCTTTCAAGAT
>AFQ21470
ATGGGGAAGTACAATCTAATCTTGTCAGAATATTTATCATTTGTTTATAATTCACAATCTGCAGTTCAAATACCAATTTATTATTCTTCCAATTCAGAATTAGAAAAAAGATGTATTGAGTTTCATGCTAAATGCGTTGACAGTTCTAAAAAAGGTATGTCATTAAAACCTTTATTTGAAGAGTATAAAGATGTAATAGATAATGCAACGTTACTATCTATATTATCATATTCTTATGATAAATACAACGCTGTGGAACGGAAACTAGTCAATTATGCTAAAGGTAAACCTTTAGAGGCTGATTTAACGGCAAACGAGCTTGATTATGAAAATAACAAAATAACTTCTGAACTGTTTCAGTCAGCCGAAGAGTATACTGATTCATTAATGGATCCTGCTATATTAACTTCGTTATCTTCAAATTTAAATGCAGTTATGTTTTGGTTAGAACGACACTCAAATGACGTTGCTGATGCAAATAAAATTTATAAGCGTAGACTAGATTTATTTACCATAGTGGCATCTACAATAAATAAATACGGAGTACCCAGACATAATGAAAAATACAGATATGAATACGAAGTGATGAAGGATAAACCGTATTACTTAGTAACTTGGGCTAATTCATCTATAGAAATGCTTATGTCAGTGTTTTCACATGAGGATTATTTAATAGCAAAAGAGTTAATAATCTTATCATACTCAAATAGATCAACGTTAGCAAAAATAGTTTCATCTCCAATGTCAATATTAGTTGCATTAATAGATATCAATGGTACGTTTATTACGAATGAAGAATTGGAACTTGAATTTTCGGATAAATACATTAAGGCAATTGTACCTGATCAAATTTTCGATGAATTACAGGAAATGATTGACAATATGAAGAAAGTTGGTTTAGTAGACATACCAAGAATGATTCAAGAATGGTTAGTTGACTGTTCATTAGAGAAATTTACACTAATGTCAAAAATTTATTCTTGGTCATTTCATGTTGGTTTCAGAAAACAAAAAATGATTGATGCAGCATTAGACCAATTGAAGACAGAGTACACTGAAGATGTAGATGGTGAGATGTACAATGAGTATACAATGTTAATTAGAGATGAAATAGTTAAAATGCTAGAAGTACCAGTTAAACATGATGATCATCTACTTCGTGATTCAGAATTAGCTGGATTGTTATCAATGTCATCAGCTTCAAATGGTGAATCAAGACAACTTAAATTTGGTCGCAAAACAATATTTTCAACTAAGAAAAATATGCATGTTATGGATGATATTGCACATGGAAGGTATACTCCTGGTGTCATTCCTCCAGTAAACGTAGATAGACCAATTCCACTAGGTCGTAGAGATGTTCCTGGACGAAGAACAAGAATTATATTCATATTACCATATGAATACTTTATTGCGCAACACGCTGTCGTAGAAAAAATGCTATCATACGCAAAGCGTACTAGAGAGTATGCGGAGTTTTACTCACAGTCAAACCAATTGCTATCATACGGTGATGTTACAAGATTCTTATCCAGTAATTCTATGGTGCTATACACAGACGTTTCACAATGGGATTCGTCACAACATAACACACAGCCATTTAGAAAAGGAATAATTATGGGTTTAGATATGTTATCTAATATGACTAATGATCCAAAAGTAATACAAACGCTAAATTTATATAAACAAACACAAATTAATCTCATGGATTCATATGTTCAAATACCTGATGGTAATGTAATCAAAAAGATTCAGTATGGTGCTGTTGCTTCAGGAGAAAAACAAACTAAGGCAGCTAATTCTATAGCTAATTTGGCACTCATTAAAACAGTGTTGTCAAGGATTGCAAATAAATATTCTTTTATAACTAAAATAATCAGAGTTGATGGTGATGATAATTATGCAGTACTACAATTTAACACCGATGTCACTAAACAAATGGTCCAAGATGTGTCAAACGATGTGAGACATATATATTCTAGAATGAATGCTAAAGTTAAAGCATTGGTATCTACAGTCGGTATTGAAATAGCAAAAAGATATATAGCTGGAGGAAAAATATTTTTTAGAGCTGGTATAAACTTATTAAATAATGAGAAGCGTGGACAAAGTACACAATGGGATCAAGCAGCTATTTTATATTCGAACTACATTGTTAACAAATTACGAGGATTTGAAACTGATAGAGAATTTATATTAACTAAAATTATACAAATGACATCTGTAGCCATTACTGGATCATTAAGGCTATTTCCGTCAGAACGAGTGTTAACTACTAATTCTACATTCAAAGTATTTGACTCAGAAGATTTCATTATAGAGTATGGAACAACTGACGATGAAGTATATATACAGAGAGCATTTATGTCATTGTCTAGTCAAAAGTCAGGAATAGCTGATGAAATTGCCTCTTCACAAACATTCAAAAATTATGTTAATAAATTATCTGACCAACTATTAATATCAAAAAACGTAATTGTATCCAAAGGTATAGCTGTAACAGAAAAAGCGAAATTGAATTCATATGCACCAGTTTATTTAGAAAAACGTCGTGCGCAAATATCAGCACTATTAACTATGTTACAGAAGCCAGTGTCATTTAAATCAAATAAAATTACTATTAATGATATTTTGCGTGACATAAAACCATTTTTTGTTACTTCTGAAGCCAATTTGTCAATTCAATACAGAAAATTTATGCCAACACTACCTGATAACGTCCAATATGTTATACAATGTATAGGATCAAGGACGTATCAGATAGAAGATAGTGGATCGAAATCATCGATTTCGAAGTTAATATCAAAATACTCAGTCTACAAACCATCAATTGAGGAACTATATAAAGTTATATCTTTACGAGAACAAGAAATACAGTTGTATTTAGTTTCACTAGGAGTTCCGCCAGTTGATGCAGGCACATATGTCGGTTCAAGAATATATTCGCAAGACAAATATAAAATATTAGAATCTTACGTATACAATTTATTATCAATTAATTATGGATGTTATCAATTATTCGATTTTAATTCTCCAGATTTAGAGAAACTTATACGAATTCCTTTTAAAGGTAAGATACCAGCCGTAACATTTATATTACATCTTTACGCAAAACTTGAAATAATAAATCATGCCATTAAGAATGGAGCATGGATTAGTTTGTTCTGTAATTACCCAAAATCTGAGATGATTAAATTATGGAAGAAAATGTGGAACATAACAGCATTACGGTCTCCCTATACTAGTGCGAATTTCTTTCAAGAT
>AGE98427
ATGGGGAAGTACAATCTAATCTTGTCAGAATATTTATCATTTGTTTATAATTCACAATCTGCAGTTCAAATACCAATTTATTATTCTTCCAATTCAGAATTAGAAAAAAGATGTATTGAGTTTCATGCTAAATGTGTTGACAGTTCAAAAAAAGGTATGTCATTAAAACCTTTATTTGAAGAATATAAAGATGTAATAGATAATGCAACTCTACTATCTATATTATCATATTCTTATGACAAATACAATGCTGTGGAACGGAAACTAGTTAATTATGCTAAAGTTAAACCGTTAGAGGCTGATTTAACGGCAAACGAGCTTGATTATGAAAATAATAAAATAACTTCTGAATTGTTTCAGTCAGCCGAAGAATATACTGATTCATTAATGGATCCTGCTATATTAACTTCGTTATCTTCAAATTTAAATGCAGTTATGTTTTGGTTAGAACGACACTCAAATGATGTTGCTGATGCAAACAAAATTTATAAACGTAGACTGGATCTATTTACCATAGTGGCATCTACAATAAATAAATATGGAGTACCCAGACATAATGAAAAATATAGATATGAATACGAGGTGATGAAGGATAAACCGTACTACTTAGTAACTTGGGCCAACTCATCTATAGAAATGCTTATGTCAGTGTTTTCACATGAAGACTATTTAATAGCAAAAGAGTTAATAATCTTATCATATTCAAATAGATCAACGTTAGCAAAAATAGTTTCATCTCCAATGTCGATATTGGTTGCATTAATAGATATCAATGGTACGTTTATTACAAATGAAGAGTTAGAACTTGAGTTTTCAGATAAATATGTTAAGGCAATTGTACCTGATCAAATTTTCGATGAATTACAGGAAATGATCGACAATATGAGGAAAGTTGGTTTAGTAGACATACCAAAAATGATTCAAGAATGGTTAGTTGATTGTTCATTAGAGAAATTTACACTGATGTCAAAAATTTATTCTTGGTCATTTCATGTTGGTTTTAGAAAACAAAAGATGATTGATGCAGCATTAGACCAATTGAAGACAGAGTACACTGAAGATGTAGATGGTGAGATGTACAATGAGTATACAATGTTAATTAGAGATGAAATAGTTAAAATGCTAGAAGTACCAGTTAAACACGATGATCATCTACTTCGTGATTCAGAATTAGCCGGATTGTTATCAATGTCATCAGCTTCAAATGGTGAATCAAGGCAACTTAAATTTGGTCGCAAAACAATATTTTCAACTAAGAAAAATATGCATGTCATGGATGATATCGCACATGGAAGATATACTCCGGGTGTCATTCCTCCAGTAAATGTAGATAGACCAATTCCACTAGGTCGTAGAGATGTTCCTGGACGAAGAACAAGAATTATATTCATATTACCATATGAATACTTTATTGCGCAGCACGCTGTCGTAGAAAAAATGTTATCATACGCAAAGCATACTAGAGAGTACGCAGAATTTTACTCACAGTCAAATCAATTGCTATCATATGGTGATGTTACAAGATTCTTATCCAGTAATTCTATGGTATTATACACAGACGTTTCACAATGGGATTCGTCACAACATAACACACAGCCATTTAGAAAAGGAATAATTATGGGTTTAGATATGCTATCCAATATGACTAATGATCCAAAAGTAATACAAACGCTAAATTTATATAAACAAACACAAATTAATCTCATGGATTCATATGTTCAAATACCTGATGGTAATGTAATCAAAAAGATTCAGTATGGTGCTGTTGCTTCAGGAGAAAAACAAACTAAGGCAGCTAATTCTATAGCTAATTTGGCACTCATTAAAACGGTATTGTCAAGGATTGCAAATAAATATTCTTTTATAACCAAAATAATCAGAGTTGATGGTGATGATAATTATGCAGTACTACAATTTAACACCAATGTCACTAAACAAATGGTCCAAGATGTGTCAAACGATGTGAGGTATATATATTCTAGAATGAATGCTAAAGTTAAAGCATTGGTATCTACAGTCGGTATTGAAATAGCAAAAAGATATATAGCAGGAGGAAAAATATTTTTTAGAGCTGGTATAAACTTATTAAATAATGAGAAACGTGGACAAAGTACACAATGGGATCAAGCAGCTATTTTATACTCAAACTACATTGTTAACAAATTACGAGGATTTGAGACTGATAGAGAATTTATATTAACTAAAATTATACAAATGACATCTGTAGCCATTACTGGATCACTAAGGCTATTTCCGTCAGAACGAGTGTTAACTACTAATTCTACATTCAAAGTATTTGACTCAGAAGATTTCATTATAGAGTATGGAACAACTGACGATGAAGTATATATACAAAGAGCATTTATGTCATTGTCTAGTCAAAAGTCAGGAATAGCTGATGAAATTGCTTCTTCACAAACATTTAAAAATTATGTTAATAAATTATCCGACCAACTATTAGTATCAAAAAACGTAATTGTATCCAAAGGTATAGCTGTAACAGAAAAAGCGAAATTGAATTCATATGCACCGGTTTATTTAGAAAAACGTCGTGCGCAAATATCAGCGCTATTAACTATGTTACAGAAGCCAGTGTCGTTTAAATCAAATAAAATTACTATTAATGATATTTTGCGTGACATAAAACCATTTTTTGTCACTTCTGAAGCTAATTTGTCAATTCAATACAGAAAATTTATGCCAACACTACCTGATAATGTCCAATATGTTATACAATGTATAGGATCAAGGACGTACCAGATAGAAGATAGTGGGTCAAAATCATCAATTTCGAAGTTAATATCAAAATATTCAGTTTACAAACCATCGATTGAGGAACTATATAAAGTTATATCTTTAAGAGAACAAGAAATACAGTTGTATTTAGTTTCATTAGGAGTTCCGCCAGTTGATGCAGGCACGTACGTCGGGTCAAGAATATATTCGCAAGACAAGTATAAAATATTAGAATCTTACGTATATAATTTATTATCAATTAATTATGGATGTTATCAATTATTCGATTTTAATTCTCCAGATTTAGAGAAACTCATACGAATTCCTTTTAAAGGTAAGATACCAGCCGTAACATTTATATTACATCTTTACGCTAAACTTGAAATAATAAACTATGCTATTAAGAATGGAGCTTGGATTAGTTTGTTTTGTAACTACCCAAAATCTGAGATGATTAAACTATGGAAGAAAATGTGGAATATAACAGCATTACGGTCTCCCTATACTAGTGCGAATTTCTTTCAAGAT
>AGE45418
ATGGGGAAGTATAATCTAATCTTGTCAGAATACTTATCATTTATATATAATTCACAATCTGCAGTTCAAATTCCAATTTATTACTCTTCCAATAGTGAGTTGGAAAGTAGATGTATAGAATTTCATTCCAAATGTTTAGAAAATTCAAAAAATGGTCTATCACTGAAAAAACTATTTAATGAATATAGTGATGTCATTGAGAATGCTACGTTATTATCAATATTATCATACTCCTACGACAAATATAATGCCGTTGAACGGAAATTAGTCAAATATGCGAAAGGTAAACCGCTTGAGGCAGACCTAACGGTGAACGAACTGGATTATGAAAATAATAAAATAACGTCTGAGCTGTTTCCAACAGCGGAAGAATACACCGACTCATTGATGGATCCAGCAATTCTAACTTCCTTGTCATCAAATTTAAACGCAGTCATGTTTTGGTTGGAAAAACACGAAAATGATACTACTGAAAAATTTAAAATTTATAAAAGAAGATTAGATTTATTCACTATAGTAGCTTCAACCGTAAACAAATATGGTGTACCAAGGCATAATGCAAAGTATAGATACGAATATGATGTGATGAAAGATAAACCATATTACTTAGTGACATGGGCAAATTCTTCAATTGAAATGCTAATGTCAGTCTTTTCTCATGAAGATTATTTAATTGCAAGAGAATTGATAGTATTGTCATATTCTAATAGATCAACTTTGGCAAAACTAGTATCATCTCCAATGTCAATTTTAGTTGCTTTAGTGGATATTAATGGAACGTTTATTACGAATGAAGAGTTAGAATTAGAGTTTTCAAATAAATACGTGCGGGCCATAGTACCAGATCAAACATTTGATGAATTAAAACAGATGCTTAACAGTATGAGAAAAGCTGGATTGGTTGATATACCTAAGATGATACAAGACTGGTTAGTTGATTGTTCCATCGAAAAATTTCCACTAATGGCTAAAATATACTCATGGTCGTTTCATGTTGGATTCAGAAAGCAAAAAATGTTAGATGCTGCCTTAGACCAATTGAAAACTGAGTATACAGAGGATGTAGATGACGAAATGTATCGTGAATACACAATGCTAATAAGAGATGAGGTTGTTAAAATGCTTGAAGAATCAGTAAAACATGATGACCACCTATTACAAGATTCTGAATTAGCTGGTTTGTTATCAATGTCTTCAGCATCGAATGGAGAATCTAGACAGCTTAAATTTGGTAGAAAAACAGTTTTTTCAACTAAAAAGAACATGCATGTTATGGATGATATGGCTAATGGAAGATATACACCAGGCATAATTCCACCTGTAAATGTTGATAAACCAATACCGTTAGGAAGAAGAGACGTACCAGGAAGAAGAACTAGAATAATATTCATATTACCGTATGAATATTTTATAGCACAGCATGCTGTAGTTGAGAAAATGTTGATCTATGCAAAGCATACTAGAGAATATGCTGAATTCTATTCGCAATCAAATCAACTCTTATCATACGGTGATGTTACACGTTTCCTTTCTAATAATGCTATGGTGTTATATACAGACGTGTCTCAATGGGATTCATCTCAACATAATACGCAACCGTTTAGGAAAGGAATAATAATGGGATTGGATATACTAGCTAACATGACTAATGATGCTAAAGTTATTCAGACATTAAATTTATATAAACAAACGCAAATTAACTTAATGGACTCATACGTTCAAATACCAGATGGTAATGTTATTAAGAAAATACAGTATGGAGCTGTAGCATCAGGGGAAAAACAAACGAAGGCAGCTAACTCTATAGCGAATCTGGCACTAATTAAAACGGTTTTATCACGTATTTCTAATAAATATTCATTTGCCACAAAAATAATAAGAGTTGACGGTGATGATAACTACGCTGTGCTACAATTTAATACAGAAGTAACTAAACAAATGGTTCAGGATGTTTCGAACGATGTGAGAGAAACTTATGCACGAATGAATGCTAAAGTTAAAGCTCTAGTATCCACAGTAGGAATAGAAATAGCTAAAAGATATATTGCAGGAGGAAAAATATTCTTTAGAGCAGGAATAAATTTACTTAATAATGAAAAAAGAGGACAAAGTACACAATGGGATCAGGCAGCAGTTTTATACTCTAATTATATCGTAAACAGGCTTAGAGGGTTTGAGACTGATAGAGAATTTATTTTAATTAAAATAATGCAAATGACATCTGTTGCTATTACTGGATCGCTAAGACTCTTTCCTTCTGAACGTGTATTGACTACGAACTCTACATTTAAGGTGTTTGATTCAGAGGATTTTATCATAGAGTATGGAACAACTGATGATGAAGTATATATACAGAGAGCATTCATGTCTTTGTCAAGTCAGAGATCAGGAATAGCTGATGAAATAGCCGCATCACCAACATTTAAAAATTATGTGTCTAGATTATCAGAACAGCTGCTTTTTTCAAAGAATAATATAGTATCTAGAGGAATAGCTTTGACTGAAAAAGCAAAATTGAATTCATATGCACCAATATCACTTGAAAAAAGACGTGCGCAGATATCAGCTTTATTAACAATGTTACAGAAACCAGTGACCTTCAAATCAAACAAAATAACAATAAACGACATACTTAAAGACATAAAACCATTTTTTACAATGAGCGAAGCACATTTGCCAATACAGTATCAAAAGTTTATGCCGACCTTACCAGAAAATGTACAATATATAATTCAGTGTATAGGATCAAGAACTTATCAGATTGAAGATGATGGCTCAAAATCAGCAATATCCCGGCTTATATCAAAGTACTCAGTTTATAAACCGTCGATCGAGGAACTATATAAAGTAATTTCATTACATGAGAATGAAATACAACTATATTTAATTTCACTAGGCATACCAAAAATAGATGCTGATACATATGTTGGTTCAAAAATTTACTCTCAAGATAAATACAGGATATTGGAATCATATGTATATAACCTGTTATCCATCAATTACGGATGCTATCAGTTATTTGACTTTAATTCACCGGACTTGGAAAAATTAATTAGAATACCATTCAAAGGGAAGATACCAGCTGTCACATTTATATTACATTTATATGCTAAATTAGAAGTTATAAACCATGCTATTAAGAATGGTTCATGGATAAGTCTATTCTGTAACTATCCAAAATCAGAAATGATAAAGTTATGGAAGAAAATGTGGAACATTACGTCGTTACGTTCGCCATATACCAATGCAAATTTCTTTCAAGAT
>AGE99116
ATGGGGAAGTACAATCTAATCTTGTCAGAATATTTATCATTTGTTTACAATTCACAATCTGCAGTTCAAATACCAATTTATTATTCTTCTAATTCAGAATTAGAAAAAAGATGTATTGAGTTTCATTCTAAATGTGTTGACAGTTCTAAGAAAGGTCTGTCATTAAAACCTTTATTCGAAGAATATAAAGATGTAATAGATAATGCAACTTTACTATCTATATTATCATATTCTTATGACAAATACAACGCTGTAGAACGGAAACTAGTCAATTATGCTAAAGGTAAACCGTTAGAGGCCGATTTAACGGCAAACGAGCTTGATTATGAAAATAATAAAATAACTTCTGAATTGTTTCAGTCAGCTGAAGAATATACTGATTCATTAATGGATCCTGCTATATTAACTTCGTTATCTTCAAATTTAAATGCAGTCATGTTTTGGTTAGAACGACACTCAAATGACGTTGCTGATGCAAACAAAATTTATAAACGTAGACTGGATCTATTTACCATAGTAGCATCTACAATAAATAAATATGGAGTGCCTAGACATAATGAAAAATACAGATATGAATATAAGGTGATGAAGGATAAACCGTACTACTTAGTAACCTGGGCCAACTCATCTATAGAAATGCTTATGTCAGTGTTTTCACATGAAGATTATTTGATAGCAAAAGAGTTAATAATCTTATCATATTCAAATAGATCGACGTTAGCAAAACTAGTTTCATCTCCAATGTCGATATTGGTCGCATTAATAGATATCAATGGTACGTTTATTACAAATGAGGAGTTAGAACTTGAGTTTTCAGATAAATATGTTAAGGCAATTGTACCTGATCAAATTTTTGATGAATTACATGAAATGATCGACAATATGAGAAAAGCTGGTTTAGTAGATATACCAAAAATGATTCAAGAATGGTTAGTTGATTGTTCATTAGAAAAATTTACACTGATGTCAAAAATTTATTCTTGGTCATTTCATGTTGGTTTTAGAAAACAAAAGATGATTGACGCAGCATTAGACCAATTGAAGACAGAATACACTGAAGATGTAGATGGTGAGATGTATAATGAGTATACGATGTTAATTAGAGATGAAATAGTCAAAATGCTAGAAGTACCAGTTAAACATGATGATCATCTACTTCGCGATTCAGAGTTAGCCGGATTGTTGTCAATGTCATCAGCTTCAAATGGTGAATCAAGGCAACTTAAATTTGGTCGTAAAACAATATTTTCAACTAAGAAAAATATGCATGTCATGGATGATATCGCACATGGAAGATATACTCCGGGTGTCATTCCTCCAGTAAATGTAGATAGACCAATTCCACTAGGTCGTAGAGATGTTCCTGGACGAAGAACAAGAATCATATTCATATTACCATATGAATACTTTATTGCGCAACACGCTGTCGTAGAAAAAATGTTATCATACGCAAAGCATACTAGAGAGTACGCAGAATTTTACTCGCAGTCAAATCAATTGCTATCATATGGTGATGTTACAAGATTCTTATCCAGTAATTCTATGGTATTATACACAGACGTTTCACAATGGGATTCGTCACAACATAACACACAGCCATTTAGAAAAGGAATAATTATGGGTTTAGATATGCTATCCAATATGACTAATGATCCAAAAGTAGTACAAACGTTAAATTTATATAAACAAACACAAATTAATCTCATGGATTCATACGTTCAAATACCTGATGGTAATGTAATCAAAAAGATTCAGTATGGTGCTGTTGCTTCAGGAGAAAAACAAACTAAGGCAGCTAATTCTATAGCTAATTTGGCACTTATTAAAACGGTATTGTCAAGGATTGCAAATAAGTATTCTTTTATAACCAAAATAATCAGAGTCGATGGTGATGATAATTATGCAGTGCTACAATTTAACACCGATGTCACTAAACAAATGGTCCAAGATGTGTCAAACGATGTGAGGTATATATATTCTAGAATGAATGCTAAAGTTAAAGCATTGGTATCTACAGTCGGTATCGAAATAGCAAAAAGATATATAGCAGGAGGAAAAATATTTTTCAGAGCTGGTATAAACTTATTAAATAATGAGAAACGTGGACAAAGTACACAATGGGATCAAGCAGCTATTTTATACTCAAACTACATTGTTAACAAACTACGAGGATTTGAGACTGATAGAGAATTTATACTAACTAAAATTATACAAATGACATCTGTAGCCATTACTGGATCACTAAGGCTATTTCCGTCAGAACGAGTGTTAACTACTAATTCTACATTCAAAGTATTTGATTCAGAAGATTTCATTATAGAGTATGGAACAACTGACGATGAAGTATATATACAAAGAGCATTTATGTCACTGTCTAGTCAAAAGTCAGGAATAGCTGATGAAATTGCTTCTTCACAAACATTTAAAAATTATGTTAATAAATTATCTGACCAATTATTAGTATCAAAAAACGTAATTGTATCCAAAGGTATATCTGTAACAGAAAAGGCGAAATTGAATTCATATGCACCAGTTTATTTAGAAAAACGTCGTGCGCAAATATCAGCGCTATTAACTATGTTGCAGAAACCAGTGTCATTTAAATCAAATAAAATTACTATTAATGACATTTTGCGTGACATAAAACCATTTTTTGTCACTTCTGAAGCTAATTTGTCGATTCAATACAGAAAATTTATGCCAACACTACCTGATAATGTCCAATATGTTATACAATGTATAGGATCGAGGACGTATCAGATAGAAGATAGTGGGTCAAAATCATCGATTTCGAAGTTAATATCAAAATATTCAGTTTACAAACCATCGATTGAAGAACTATATAAAGTTATATCTTTAAGAGAACAAGAAATACAATTGTATTTAGTTTCATTAGGAGTTCCGCCAGTTGATGCAAGCACGTACGTTGGGTCAAGAATATATTCGCAAGATAAGTATAAAATATTAGAATCCTACGTATATAATTTATTATCAATTAATTATGGATGTTATCAACTATTCGATTTTAATTCTCCAGATTTAGAGAAACTTATACGAATTCCTTTTAAAGGCAAGATACCAGCCGTAACATTTATATTACATCTTTATGCTAAACTTGAAATAATAAACTATGCTATTAAGAATGGAGCTTGGATTAGTTTGTTTTGTAACTACCCAAAATCTGAGATGATTAAATTATGGAAGAAAATGTGGAATATAACAGCATTACGGTCTCCATATACTAGTGCGAATTTCTTTCAAGAT
>AER51154
ATGGGGAAGTATAATCTAATCTTGTCAGAATATTTATCATTTATATATAACTCACAATCCGCAGTTCAAATTCCAATTTACTATTCTTCCAATAGTGAATTAGAGAATAGATGTATTGAATTTCATTCCAAATGCTTAGAGAACTCAAAGAATGGACTATCACTAAAAAAGCTATTTGTTGAATATAGTGATGTTATAGAGAATGCCACACTGTTGTCAATATTATCATATTCTTATGATAAATATAACGCTGTTGAAAGGAAATTAGTAAAATATGCAAAAGGCAAGCCACTAGAAGCAGATTTGACAGTGAATGAGTTAGATTATGAGAATAACAAGATAACGTCTGAACTTTTCCCAACGGCAGAGGAATATACTGATTCATTGATGGATCCAGCAATTTTAACTTCATTATCATCAAATTTAAATGCAGTTATGTTCTGGTTGGAAAAACATGAAAATGACGTTGCTGAAAAACTTAAGATTTACAAAAGGAGATTAGATTTATTTACTATAGTAGCTTCAACAGTAAATAAATATGGCGTACCGAGGCACAATGCGAAATATAGATATGAATATGAAGTAATGAAAGACAAGCCATACTACTTAGTAACATGGGCAAATTCCTCAATTGAAATGCTAATGTCAGTTTTTTCTCATGAGGATTATTTAATTGCGAAAGAACTGATAGTACTATCATATTCTAATAGATCAACTCTGGCAAAACTGGTGTCATCACCAATGTCAATTTTAGTAGCTTTAGTGGATATAAACGGAACATTTATCACGAATGAAGAATTAGAACTAGAGTTTTCAAACAAATATGTACGAGCAATAGTTCCTGACCAAACATTCGATGAATTAAAACAGATGCTTGACAATATGAGAAAAGCTGGGTTAATTGATATACCTAAAATGATACAAGACTGGCTAGTTGATTGCTCTATTGAAAAATTTCCGTTGATGGCCAAAATATATTCGTGGTCATTTCATGTCGGGTTCAGAAAGCAGAAAATGTTGGACGCCGCATTAGATCAATTGAAAACTGAATATACAGAAGATGTGGATGACGAAATGTATCGAGAATACACAATGTTAATAAGAGATGAAGTTGTAAAAATGCTTGAGGAACCAGTAAAGCATGATGATCATTTGTTACAGGATTCTGAATTGGCTGGGTTACTATCAATGTCATCAGCGTCGAATGGTGAATCAAGGCAACTAAAATTTGGTAGAAAGACGATTTTTTCAACTAAAAAGAATATGCATGTAATGGATGACATGGCTAATGGAAAATACACGCCAGGCATAATACCACCAGTGAATGTCGACAAACCGATACCATTAGGAAGAAGGGATGTGCCAGGCAGACGGACTAGAATAATATTTATCTTACCATATGAATACTTTATAGCACAACACGCTGTAGTTGAAAAAATGCTAATTTATGCAAAACATACTAGAGAATATGCTGAGTACTACTCACAGTCAAATCAGTTGTTGTCCTATGGCGATGTTACACGCTTTTTATCTAATAATTCTATGGTACTATATACAGACGTATCACAGTGGGACTCATCTCAACACAATACGCAGCCATTTAGGAAAGGGATAATTATGGGATTGGACATGCTAGCCAATATGACTAATGATGCTAGAGTTATCCAGACGCTGAATTTATATAAACAGACGCAAATTAATCTAATGGATTCATACGTTCAAATACCAGATGGCAATGTTATTAAAAAGATACAGTATGGTGCTGTAGCGTCAGGAGAGAAGCAGACTAAAGCAGCGAATTCAATAGCAAATTTAGCACTGATTAAAACGGTTTTATCACGTATTTCTAACAAATATTCGTTCGCGACGAAGATAATACGAGTTGATGGAGATGACAATTACGCAGTATTACAGTTCAACACAGAAGTAACTAAACAAATGGTTCAAGATGTATCAAACGACGTGAGAGAAACGTATGCGCGAATGAATGCTAAAGTCAAAGCCTTAGTATCTACAGTGGGAATAGAAATAGCTAAAAGGTATATTGCAGGTGGGAAAATATTCTTCAGAGCTGGAATAAATTTATTAAATAACGAAAAAAGAGGACAAAGTACACAGTGGGATCAAGCAGCTGTCCTATATTCGAACTATATTGTGAATAAACTTCGAGGATTCGAAACTGACAGAGAGTTCATATTAACTAAAATAATGCAAATGACATCAGTTGCTATTACCGGATCATTAAGACTCTTTCCTTCTGAACGCGTGTTAACCACGAACTCTACGTTTAAAGTATTTGACTCGGAGGACTTCATTATTGAGTACGGAACAACTGATGACGAAGTATACATACAAAGAGCGTTCATGTCTTTATCTAGTCAGAAGTCAGGAATAGCTGATGAGATAGCTGCATCATCAACATTTAAGAATTATGTGTCTAGATTATCTGAGCAGCTGTTGTTTTCAAAGAATAATATAGTATCTAGAGGAATAGCATTGACTGAAAAGGCAAAGTTGAATTCATACGCGCCAATATCACTTGAGAAAAGACGTGCGCAAATATCAGCTTTACTGACCATGCTGCAAAAACCAGTTACTTTTAAGTCAAGTAAAATAACGATAAATGATATACTTAGAGACATAAAGCCATTTTTCGCCGTGAGTGAAGCGTATTTGCCGATGCAATATCAAAAATTTATGCCGACTTTACCAGACAATGTGCAGTATATAATTCAGTGCATAGGATCTAGAACTTATCAAATTGAAGATGACGGTTCAAAGTCAGCCATATTTCGGCTAATATCAAAGTATTCAGTTTACAAGCCGTCAATCGAAGAGTTATACAAAGTAATTTCATTACATGAGAATGAAATACAACTATATTTGATCTCACTAGGCATACCAAAAATAGACGCTGATACATACGTCGGATCGAAAATTTATTCTCAAGATAAATATAGGATATTGGAGTCGTATGTGTACAATCTATTGTCCATTAATTATGGATGTTATCAGTTATTCGACTTTAATTCACCAGATCTAGAAAAGCTGATCAGAATACCGTTTAAAGGAAAGATACCGGCTGTCACTTTTATATTGCATTTATACGCCAAGCTAGAAGTTATAAATTATGCCATTAAAAATGGTTCATGGATAAGTTTATTCTGTAACTACCCAAAATCAGAAATGATAAAATTATGGAAGAAAATGTGGAATATTACGTCACTACGTTCACCGTACACTAATGCAAACTTCTTTCAAGAT
>AEL20334
ATGGGGAAGTACAATCTAATCTTGTCAGAATACTTATCATTTGTTTATAATTCACAATCTGCAGTTCAAATACCAATTTATTATTCTTCCAATCCTGAACTAGAAAAGAGATGTATCGATTTTCATGCTAAGTGTGTTGATAATTCAAAAAGAGGTTTATCATTAAAATCGTTATTTGAAGAATATAAAGATGTAATAGATAACGCAACTCTACTATCTATATTATCATATTCTTATGATAAATATAATGCCGTGGAGCGAAAACTGGTTCATTATGCTAAAGGTAGACCATTGGAAGCAGATCTAACAGCGAATGAGCTTGATTATGAAAATAACAAAATAACCTCTGAGTTATTTCAATCAGCTGAAGAATATACTGATTCATTAATGGATCCCGCAATACTAACTTCACTATCATCAAATTTAAATGCAGTTATGTTTTGGTTAGAGCGTCACTCAAACGATGTTGCTGATGCAAGTAAAATTTACAAACGTAGATTGGATTTATTCATTATAGTAGCATCTACAATAAATAAGTACGGAGTACCGAGACATAACGAAAAATATAGATATGAGTATGACGTGATGAAAGATAAACCGTATTATTTAGTGACTTGGGCTAATTCGGCTATAGAGATGCTTATGTCAGTATTTTCTCATGAAGACTATTTAATTGCAAAAGGATTAATTATTTTATCATATTCAAATAGATCGACGTTAGCTAAATTAGTTTCATCTCCAATGTCAATATTGGTAGCACTGATAGATATAAATGGTACATTTATCACTAATGAAGAGTTAGAACTTGAATTTTCAGATAAATACGTTAAAGCAATTGTGCCTGACCAAACTTTCGATGAGTTACACGAGATGATCGATAATATGAAGAAAGCTGGTTTGGTGGATATACCGAGGATGATTCAAGAATGGTTAGTTGATTGTTCACTAGAGAAATTTACGTTAATGTCAAAAATCTATTCTTGGTCATTTCACGTCGGATTTAGAAAACAAAAAATGATTGATGCGGCTTTAGATCAATTAAAGACTGAGTACACTGAGGATGTAGATAATGAAATGTACAATGAGTATACAATGTTAATAAGAGACGAAATAGTCAAGATGTTGGAGATACCAGTGAAACATGACGATCATTTGTTACGTGATTCAGAATTAGCTGGATTGTTATCAATGTCATCAGCTTCAAATGGCGAATCAAGACAACTCAAATTTGGTCGCAAGACGATATTCTCAACTAAGAAAAATATGCATGTTATGGATGATATTGCACATGGGAGGTATACTCCAAGTGTCATTCCTCCAGTGAATGTAGATAGACCAATTCCATTAGGACGTCGAGATGTTCCTGGACGAAGAACAAGAATAATATTCATATTACCATACGAATATTTCATTGCACAGCACGCCGTAGTGGAAAAGATGTTATCACACGCGAAACATACTCGAGAGTATGCGGAATTTTATTCGCAGTCAAATCAGTTATTATCGTATGGTGATGTCACAAGATTTCTATCTAGTAATTCAATGGTATTATATACAGATGTATCGCAGTGGGATTCGTCACAGCACAATACGCAGCCATTCAGAAAAGGAATAATTATGGGATTAGATATGCTAGCTAACATGACTAATGATCCAAAAGTAATACAGACGTTGAATCTGTATAAACAGACACAAATTAATCTTATGGATTCATATGTACAAATACCTGACGGTAATGTAGTTAAAAAGATACAATATGGAGCTGTTGCTTCAGGAGAAAAACAAACAAAAGCAGCCAATTCTATAGCTAACTTAGCACTCATTAAAACAGTGCTTTCACGAATTGCAAATAAATATTCTTTCATAACTAAAATAATTAGAGTTGATGGTGATGATAATTATGCAGTTTTACAATTCAATACTGATGTTACTAAACAGATGGTTCAAGAAGTGTCAAATGATGTGAGATACGTGTACTCTAGAATGAATGCAAAAGTTAAAGCATTAGTATCTACAGTCGGTATTGAAATAGCGAAAAGATATATAGCTGGAGGGAAAATATTTTTCAGAGCTGGTATAAATTTATTAAATAATGAAAAACGTGGACAGAGTACACAGTGGGATCAAGCGGCTATTTTATACTCAAATTACATTGTTAACAAGTTACGAGGATTCGAGACTGACAGAGAGTTCATACTAACTAAAATTATTCAAATGACATCTGTAGCTATCACTGGATCATTAAGACTATTTCCGTCAGAGCGGGTACTGACTACTAACTCTACATTTAAAGTGTTTGATTCAGAGGATTTCATTATAGAGTATGGAACGACTGATGATGAAGTATACATACAGAGAGCATTTATGTCATTATCTAGTCAAAAATCAGGAATAGCTGACGAAATCGCTTCTTCACAAACGTTTAAAAATTATATCAGCAAATTATCTGATCAGCTGTTGGTGTCGAAGAATGCAATTGTATCTAAAGGTATAGCAATAACAGAGAAAGCAAAATTGAATTCATACGCACCAGTTTACTTAGAAAAGCGTCGTGCGCAAATATCAGCACTGCTAACTATGATGCAGAAACCAGTGTCATTTAAATCAAATAAAATTACGATTAATGATATTCTGCGCGACATAAAGCCATTCTTTGTGACTACAGAAGCTAGTTTACCAATTCAATATAGGAAATTTATGCCTACATTGCCTGATAATGTTCAATATGTTATACAATGCATAGGATCAAGAACATACCAAATAGAGGATAGTGGATCAAAATCGTCGATTTCGAAGTTGATATCAAAATATTCAGTTTACAAGCCATCAATTGAGGAGTTATATAAAGTCATATCTTTAAGAGAACAAGAAATACAGTTATATCTAGTCTCATTGGGAGTTCCACCAGTTGATGCAGGTACATACGTTGGATCAAGAATATACTCACAAGATAAATATAAAATATTAGAATCTTACGTGTATAACTTGTTATCTATTAACTACGGATGTTATCAACTATTCGATTTTAATTCTCCAGACTTAGAAAAGCTTATACGAATTCCATTCAAAGGCAAAATACCAGCTGTAACGTTCATATTGCATCTTTATGCAAAACTTGAAATAATAAATTATGCTATTAAAAATAGAGCTTGGATCAGTTTATTTTGTAATTACCCAAAATCCGAGATGATCAAATTATGGAAGAAAATGTGGAATATAACAGCGTTACGGTCGCCTTACACCAGCGCAAATTTCTTTCAAGAT
>AEL20335
ATGGGGAAGTACAATCTAATCTTGTCAGAATACTTATCATTTGTTTATAATTCACAATCTGCAGTTCAAATACCAATTTATTATTCTTCCAATTCTGAATTAGAAAAGAGATGCATCGATTTTCATGCTAAGTGTGTTGATAATTCAAAAAGAGGCTTATCATTAAAACCGTTATTTGAAGAATATAAAGATGTAATAGATAACGCAACTTTACTATCTATATTATCGTATTCTTATGATAAATATAATGCCGTAGAGCGGAAATTGATTAATTATGCTAAAGGTAAACCATTGGAAGCGGATCTAACAGTAAATGAGCTTGATTATGAAAATAATAAAATAACCTCTGAGTTATTTCAATCAGCTGAAGAGTATACTGACTCATTAATGGATCCTGCAATATTAACTTCACTATCATCAAACTTAAATGCAGTTATGTTCTGGTTAGAGCGTCATTCAAGCGATGTTGCTGATGCAAGTAAAATTTACAAACGTAGATTAGATCTATTCATTATAGTAGCATCTACGATAAATAAATACGGAGTACCGAGACATAATGAAAAATATAGATATGAGTATGACGTGATGAAAGATAAACCGTATTATTTAGTGACTTGGGCTAATTCAGCTATAGAAATGCTTATGTCAGTATTTTCTCATGAAGACTATTTAATTGCGAAAGAGTTAATTATTTTATCATATTCAAATAGATCGACGTTAGCTAAGTTAGTTTCATCTCCAATGTCAATATTGGTCGCATTGATAGATATAAATGGTACATTCATTACTAATGAAGAGTTAGAACTTGAATTTTCAGATAAATATGTTAAAGCAATTGTACCTGATCAAACTTTCAGTGAGTTACAAGAGATGATCGATAATATGAAAAAAGCTGGTTTGGTAGATATACCAAGGATGATTCAAGAATGGTTAGTTGATTGCTCACTTGAAAAATTTACGTTAATGTCAAAAATCTATTCTTGGTCATTTCACGTCGGATTCAGAAAACAAAAAATGATTGATGCAGCTTTAGATCAATTAAAGACCGAGTATACTGAGGATGTAGATAATGAAATGTACAATGAGTATACAATGTTAATAAGAGATGAGATAGTCAAGATGTTAGAGATACCAGTGAAACACGATGATCATTTGTTACGTGATTCAGAATTAGCTGGATTATTATCAATGTCATCAGCTTCAAACGGCGAATCCAGACAACTTAAATTTGGTCGTAAGACGATATTTTCAACTAAAAAGAATATGCATGTCATGGATGATATTGCACATGGAAGATACACTCCTGGTGTCATTCCTCCAGTAAATGTAGATAGACCAATTCCATTAGGACGTCGAGATGTTCCTGGGCGAAGAACAAGAATAATATTCATATTACCATACGAATATTTTATTGCACGGCACGCGGTAGTAGAAAAGATGTTATCACACGCGAAACATACTCGAGAATATGCGGAGTTTTATTCGCAGTCAAATCAATTATTATCGTATGGTGATGTTACAAGGTTCCTATCTAGCAATTCAATGGTATTATATACAGATGTCTCACAGTGGGATTCGTCACAGCACAATACACAGCCATCCAGAAAAGGAATAATTATGGGATTAGACATACTAGCTAGCATGACTAATGATCCAAAAGTAATACAGACATTGAATTTATATAAGCAGACACAAATTAATCTTATGGATTCATATGTGCAAATACCTGACGGTAATGTAATTAAAAAGATACAATATGGAGCTGTTGCTTCAGGAGAAAAACAAACAAAAGCAGCTAATTCTATAGCTAACTTAGCACTTATTAAAACAGTGCTTTCGCGAATTGCAAATAAATACTCTTTCATAACTAAAATAATTAGAGTTGATGGTGATGATAATTACGCAGTCTTACAATTTAACACTGATGTTACTAAGCAGATGGTTCAAGAAGTGTCAAATGATGTAAGATACATATACTCTAGAATGAATGCAAAAGTCAAAGCATTAGTATCTACAGTAGGTATTGAAATAGCAAAAAGATATATAGCTGGAGGGAAAATATTTTTCAGAGCTGGTATAAATTTATTAAATAACGAAAAACGTGGACAGAGCACACAGTGGGATCAAGCAGCTATTCTATATTCAAATTACATTGTTAACAAGTTACGAGGATTCGAGACTGACAGAGAGTTCATATTAACTAAAATTATTCAAATGACATCCGTAGCTATCACTGGATCACTAAGACTATTTCCATCAGAGCGGGTATTAACTACTAACTCCACATTTAAAGTATTTGATTCAGAGGATTTTATTATAGAATATGGAACGACTGATGATGAAGTATATATACAAAGAGCATTCATGTCATTATCCAGTCAGAAATCAGGAATAGCCGACGAAATTGCTTCTTCACAAACGTTTAAAAATTATGTTAGCAGATTATCTGATCAGTTGCTAGTGTCTAAAAATGCAATTGTATCTAAAGGTATAGCAGTAACAGAAAAAGCAAAATTGAATTCATATGCACCAGTTTACTTAGAAAAGCGTCGTGCGCAAATATCAGCACTGCTAACTATGTTGCAGAAACCAGTGTCGTTTAAATCAAATAAAATTACTATTAATGATATTCTGCGCGACATAAAACCATTCTTTGTGACTACAGAAGCTAGTTTACCAATTCAATATAGGAAATTTATGCCTACGTTGCCTGATAATGTCCAATATGTCATACAGTGCATAGGATCAAGAACATACCAAATAGAGGATAGCGGATCAAAATCATCGATTTCGAAGCTGATATCAAAATATTCAGTTTATAAACCATCAATTGAGGAGTTATATAAAGTTATATCTTTAAGAGAACAAGAAATACAGTTATATCTAGTCTCATTGGGAGTTCCACCAGTTGATGCGGGTACGTACGTTGGATCAAGAATATATTCACAAGATAAATATAAAATATTAGAATCCTATGTGTATAACTTGTTATCTATTAACTACGGATGCTATCAACTATTTGATTTTAACTCTCCAGATTTAGAAAAGCTTATACGAATTCCATTCAAAGGCAAAATACCAGCTGTAACATTCATATTGCATCTTTACGCAAAACTTGAAATAATAAATTACGCCATTAAAAATAGAGCTTGGATCAGTTTATTTTGTAATTATCCAAAATCTGAGATGATCAAATTATGGAAGAAAATGTGGAATATAACAGCGTTACGGTCGCCTTACACAAACGCAAATTTCTTTCAAGAT
>AGE98943
ATGGGGAAGTACAATCTAATCTTGTCAGAATATTTATCATTTGTTTATAATTCACAATCTGCAGTTCAAATACCAATTTATTATTCTTCCAATTCAGAATTAGAAAAAAGATGTATTGAGTTTCATGCTAAATGTGTTGACAGTTCTAAAAAAGGTCTGTCATTAAAACCTTTATTCGAAGAATATAAAGATGTAATAGATAATGCAACTCTACTATCTATATTATCATATTCTTATGACAAATACAACGCTGTAGAACGGAAACTAGTCAATTATGCCAAATGTAAACCGTTAGAGGCTGATTTAACGGCAAACGAGCTTGATTATGAAAATAATAAAATAACTTCCGAATTGTTTCAGTCAGCCGAAGAATATACTGATTCATTAATGGATCCTGCTATATTAACTTCGTTATCTTCAAATTTAAATGCAGTCATGTTTTGGTTAGAACGACACTCAAATGACGTTGCTGATGCAAACAAAATTTATAAACGCAGACTGGATCTATTTACCATAGTAGCATCTACAATAAATAAATATGGAGTACCTAGACATAATGAAAAATACAGATATGAATACGAGGTGATGAAGGATAAACCGTACTACTTAGTAACCTGGGCCAACTCATCTATAGAAATGCTTATGTCAGTGTTTTCACATGAAGATTATTTAATAGCAAAAGAGTTAATAATCTTATCATATTCAAATAGATCGACGTTAGCAAAACTAGTTTCATCTCCAATGTCGATATTGGTTGCATTAATAGATATCAATGGTACGTTTATTACAAATGAAGAGTTAGAACTTGAGTTTTCAGATAAATATGTTAAGGCAATTGTACCTGATCAAATTTTCGATGAATTACAGGAAATGATCGATAATATGAGGAAAGTTGGTTTAGTAGATATACCAAAAATGATTCAAGAATGGTTAGTTGATTGTTCATTAGAGAAATTTACACTGATGTCAAAAATTTATTCTTGGTCATTTCATGTTGGTTTTAGAAAACAAAAGATGATTGATGCAGCATTAGACCAATTGAAGACAGAGTATACTGAAGATGTAGATGGTGAGATGTACAATGAGTATACGATGTTAATTAGAGATGAAATAGTTAAAATGCTAGAAGTACCAGTTAAACATGATGACCATCTACTTCGCGATTCAGAATTAGCCGGATTGTTATCAATGTCATCAGCTTCAAATGGTGAATCAAGGCAACTTAAATTTGGTCGCAAAACAATATTTTCAACTAAGAAAAATATGCATGTCATGGATGATATCGCAAATGGAAGATATACTCCGGGTGTCATTCCTCCAGTAAATGTAGATAGACCAATTCCACTAGGTCGTAGAGATGTTCCTGGACGAAGAACAAGAATTATATTCATATTACCATATGAATACTTTATTGCGCAGCACGCTGTCGTAGAAAAAATGTTATCATATGCAAAGCATACTAGAGAGTACGCAGAATTTTACTCACAGTCAAATCAATTGCTATCATATGGTGATGTTACAAGATTCTTGTCCAGTAATTCTATGGTATTATACACAGACGTTTCACAATGGGATTCGTCACAACATAACACACAGCCATTTAGAAAAGGAATAATTATGGGTTTAGATATGCTATCCAATATGACTAATGATCCAAAAGTAATACAAACACTAAATTTATATAAACAAACACAAATTAATCTCATGGATTCATATGTTCAAATACCTGATGGTAATGTAATCAAAAAGATTCAATATGGTGCTGTTGCTTCAGGAGAAAAACAAACTAAGGCAGCTAATTCTATAGCTAATTTGGCACTCATTAAAACGGTATTATCAAGGATTGCAAATAAATATTCTTTTATAACCAAAATAATCAGAGTTGATGGTGATGATAATTATGCAGTACTACAATTTAACACCGATGTCACTAAACAAATGATCCAAGATGTGTCAAACGATGTGAGGTATATATATTCTAGAATGAATGCTAAAGTTAAAGCATTGGTATCTACAGTCGGTATCGAAATAGCAAAAAGATATATAGCAGGAGGAAAAATATTTTTTAGAGCTGGTATAAACTTATTAAATAATGAGAAACGTGGACAAAGTACACAATGGGATCAAGCAGCTATTTTATACTCAAACTACATTGTTAATAAATTACGAGGATTTGAGACTGATAGAGAATTTATACTAACTAAAATTATACAAATGACATCTGTAGCCATTACTGGATCACTAAGGCTATTTCCGTCAGAACGAGTGTTAACTACTAATTCTACATTTAAAGTATTTGATTCAGAAGATTTCATTATAGAGTATGGAACAACTGACGATGAAGTATATATACAAAGAGCGTTTATGTCATTGTCTAGTCAAAAGTCAGGAATAGCTGATGAAATTGCTTCTTCACAAACATTTAAAAATTATGTTAATAAATTATCTGACCAACTATTAGTATCAAAAAACGTAATTGTATCCAAAGGTATAGCTGTAACAGAAAAGGCAAAATTGAATTCATATGCACCAGTTTATTTAGAAAAACGTCGTGCGCAAATATCAGCGTTATTAACTATGTTGCAGAAACCAGTGTCATTTAAATCAAATAAAATTACTATTAATGACATTTTGCGTGACATAAAACCATTTTTTGTCACTTCTGAAGCTAATTTGTCAATTCAATACAGAAAATTTATGCCAACACTACCCGATAATGTCCAATATGTTATACAATGTATAGGATCGAGGACGTATCAGATAGAAGATAGTGGGTCAAAATCATCGATTTCGAAATTAATATCAAAATATTCAGTTTACAAACCATCGATTGAAGAACTATATAAAGTCATATCTTTAAGAGAACAAGAAATACAGTTGTATTTAGTTTCATTAGGAGTTCCGCCGGTTGATGCAGGCACGTACGTCGGGTCAAGAATATATTCGCAAGATAAGTATAAAATATTAGAATCTTACGTATATAATTTATTATCAATTAATTATGGATGTTATCAATTATTCGATTTTAATTCTCCAGATTTAGAGAAACTTATACGAATTCCTTTTAAAGGTAAGATACCAGCCGTAACATTTATATTACATCTTTACGCTAAACTTGAAATAATAAACTATGCTATTAAGAATGGAGCTTGGATTAGTTTGTTTTGTAACTACCCAAAATCTGAGATGATTAAACTGTGGAAGAAAATGTGGAATATAACAGCATTACGGTCTCCCTATACTAGTGCGAATTTCTTTCAAGAT
>AEL20333
ATGGGGAAGTACAATCTAATCTTGTCAGAATACTTATCATTTGTTTATAATTCACAATCTGCAGTTCAAATACCAATTTATTATTCTTCCAATCCTGAACTAGAAAAGAGATGTATCGATTTTCATGCTAAGTGTGTTGATAATTCAAAAAGAGGTTTATCATTAAAATCGTTATTTGAAGAATATAAAGATGTAATAGATAACGCAACTCTACTATCTATATTATCATATTCTTATGATAAATATAATGCCGTGGAGCGAAAACTGGTTCATTATGCTAAAGGTAGACCATTGGAAGCAGATCTAACAGCGAATGAGCTTGATTATGAAAATAACAAAATAACCTCTGAGTTATTTCAATCAGCTGAAGAATATACTGATTCATTAATGGATCCCGCAATACTAACTTCACTATCATCAAATTTAAATGCAGTTATGTTTTGGTTAGAGCGTCACTCAAACGATGTTGCTGATGCAAGTAAAATTTACAAACGTAGATTGGATTTATTCATTATAGTAGCATCTACAATAAATAAGTACGGAGTACCGAGACATAACGAAAAATATAGATATGAGTATGACGTGATGAAAGATAAACCGTATTATTTAGTGACTTGGGCTAATTCGGCTATAGAGATGCTTATGTCAGTATTTTCTCATGAAGACTATTTAATTGCAAAAGAATTAATTATTTTATCATATTCAAATAGATCGACGTTAGCTAAATTAGTTTCATCTCCAATGTCAATATTGGTAGCACTGATAGATATAAATGGTACATTTATCACTAATGAAGAGTTAGAACTTGAATTTTCAGATAAATACGTTAAAGCAATTGTGCCTGACCAAACTTTCGATGAGTTACACGAGATGATCGATAATATGAAGAAAGCTGGTTTGGTGGATATACCGAGGATGATTCAAGAATGGTTAGTTGATTGTTCACTAGAGAAATTTACGTTAATGTCAAAAATCTATTCTTGGTCATTTCACGTCGGATTTAGAAAACAAAAAATGATTGATGCGGCTTTAGATCAATTAAAGACTGAGTACACTGAGGATGTAGATAATGAAATGTACAATGAGTATACAATGTTAATAAGAGACGAAATAGTCAAGATGTTGGAGATACCAGTGAAACATGACGATCATTTGTTACGTGATTCAGAATTAGCTGGATTGTTATCAATGTCATCAGCTTCAAATGGCGAATCAAGACAACTCAAATTTGGTCGCAAGACGATATTCTCAACTAAGAAAAATATGCATGTTATGGATGATATTGCACATGGGAGGTATACTCCAAGTGTCATTCCTCCAGTGAATGTAGATAGACCAATTCCATTAGGACGTCGAGATGTTCCTGGACGAAGAACAAGAATAATATTCATATTACCATACGAATATTTTATTGCACAGCACGCCGTAGTGGAAAAGATGTTATCACACGCGAAACATACTCGAGAGTATGCGGAATTTTATTCGCAGTCAAATCAGTTATTATCGTATGGTGATGTCACAAGATTTCTATCTAGTAATTCAATGGTATTATATACAGATGTATCACAGTGGGATTCGTCACAGCACAATACGCAGCCATTCAGAAAAGGAATAATTATGGGATTAGATATGCTAGCTAACATGACTAATGATCCAAAAGTAATACAGACGTTGAATCTGTATAAACAGACACAAATTAATCTTATGGATTCATATGTACAAATACCTGACGGTAATGTAGTTAAAAAGATACAATATGGAGCTGTTGCTTCAGGAGAAAAACAAACAAAAGCAGCCAATTCTATAGCTAACTTAGCACTCATTAAAACAGTGCTTTCACGAATTGCAAATAAATATTCTTTCATAACTAAAATAATTAGAGTTGATGGTGATGATAATTATGCAGTTTTACAATTCAATACTGATGTTACTAAACAGATGGTTCAAGAAGTGTCAAATGATGTGAGATACGTGTACTCTAGAATGAATTCAAAAGTTAAAGCATTAGTATCTACAGTCGGTATTGAAATAGCGAAAAGATATATAGCTGGAGGGAAAATATTTTTCAGAGCTGGTATAAATTTATTAAATAATGAAAAACGTGGACAGAGTACACAGTGGGATCAAGCGGCTATTTTATACTCAAATTACATTGTTAACAAGTTACGAGGATTCGAGACTGACAGAGAGTTCATACTAACTAAAATTATTCAAATGACATCTGTAGCTATCACTGGATCATTAAGACTATTTCCGTCAGAGCGGGTACTGACTACTAACTCTACATTTAAAGTGTTTGATTCAGAGGATTTCATTATAGAGTATGGAACGACTGATGATGAAGTATACATACAGAGAGCATTTATGTCATTATCTAGTCAAAAATCAGGAATAGCTGACGAAATCGCTTCTTCACAAACGTTTAAAAATTATATCAGCAAATTATCTGATCAGCTGTTGGTGTCGAAGAATGCAATTGTATCTAAAGGTATAGCAATAACAGAGAAAGCAAAATTGAATTCATACGCACCAGTTTACTTAGAAAAGCGTCGTGCGCAAATATCAGCACTGCTAACTATGTTGCAGAAACCAGTGTCATTTAAATCAAATAAAATTGCGATTAATGATATTCTGCGCGACATAAAGCCATTCTTTGTGACTACAGAAGCTAGTTTACCAATTCAATATAGGAAATTTATGCCTACATTGCCCGATAATGTTCAATATGTTATACAATGCATAGGATCAAGAACATACCAAATAGAGGATAGTGGATCAAAATCGTCGATTTCGAAGTTGATATCAAAATATTCAGTTTACAAGCCATCAATTGAGGAGTTATATAAAGTCATATCTTTAAGAGAACAAGAAATACAGTTATATCTAGTCTCATTGGGAGTTCCACCAGTTGATGCAGGTACATACGTTGGATCAAGAATATGCTCACAAGATAAATATAAAATATTAGAATCTTACGCGTATAACTTGTTATCTATTAACTACGGATGTTATCAACTATTCGATTTTAATTCTCCAGACTTAGAAAAGCTTATACGAATTCCATTCAAAGGCAAAATACCAGCTGTAACGTTCATATTGCATCTTTATGCAAAACTTGAAATAATAAATTATGCTATTAAAAATAGAGCTTGGATCAGTTTATTTTGTAATTACCCAAAATCCGAGATGATCAAATTATGGAAGAAAATGTGGAATATAACAGCGTTACGGTCGCCTTACACCAGCGCAAATTTCTTTCAAGAT
>AFS89485
ATGGGGAAGTATAATCTAATCTTGTCAGAATATTTATCGTTTATATATAATTCACAATCTGCAGTACAAATTCCAATTTACTATTCTTCCAATAGTGAATTAGAAAGTAGATGTATAGAATTTCATTCTAAATGTTTAGAAAATTCAAAAAACGGCTTATCACTGAAAAAACTATTCACTGAATACAGTGATGTTATAGAGAACGCTACATTATTATCAATATTATCATACTCCTATGATAAATATAATGCTGTCGAACGCAAGTTAGTTAAGTATGCAAAAGGTAAACCGTTGGAAGCAGATTTAACGGTAAATGAACTAGACTATGAGAATAACAAACTAACGTCTGAATTGTTTCCAACAGCAGAAGAATATACTGATTCATTAATGGACCCAGCAATTTTGACCTCCTTATCATCGAATTTGAATGCAGTCATGTTTTGGTTAGAAAAACACGAAAATGATACTGCTGAAAAGCTTAAAATTTATAAAAGGAGATTGGATTTGTTTACTATAGTAGCTTCGACCGTGAATAAATATGGCGTGCCAAGGCATAATGCAAAATATAGATATGAGTATGATGTAATGAAAGATAAACCATATTACTTAGTAACATGGGCCAACTCTTCAATTGAAATGTTAATGTCAGTCTTTTCCCATGAAGATTATTTAATTGCAAGAGAACTAATAGTGTTATCATATTCTAACAGATCAACTTTGGCAAAACTAGTGTCATCTCCAATGTCAATTCTAGTCGCTCTGGTAGATATCAATGGAACGTTTATCACAAATGAAGAATTAGAATTGGAGTTTTCAAACAAATATGTACGAGCTATAGTACCGGATCAAACATTTGATGAGTTAAACCAGATGCTCGATAACATGAGGAAAGCTGGATTGATTGACATACCTAAAATGATACAGGAATGGTTGGTTGATTGCTCAATTGAAAAATTTCCATTGATGGCTAAAATATACTCATGGTCATTTCATGTCGGATTTAGGAAGCAGAAAATGTTAGATGCTGCCTTAGATCAGTTGAAAACTGAGTATACAGAAGATGTAGATGACGAAATGTATCGCGAGTACACGATGTTAATAAGAGATGAAGTTGTTAAGATGCTCGAAGAATCAGTAAAGCATGATGATCATTTATTACAAGATTCCGAATTAGCTGGTTTGTTATCGATGTCATCAGCATCAAATGGAGAATCTAGACAACTAAAATTCGGTAGAAAAACGGTTTTTTCAACTAAAAAGAATATGCATGTGATGGATGATATGGCTAATGGAAGATACACACCAGGTATAATTCCACCTGTGAACGCTGATAAACCAATACCATTGGGAAGGAGAGACGTACCAGGAAGGAGAACTAGGATAATATTCATATTGCCATATGAATACTTTATAGCACAGCATGCTGTGGTTGAAAAAATGTTAATCTACGCAAAACATACTAGAGAATACGCTGAATTCTATTCACAATCAAATCAACTATTATCATATGGCGACGTTACACGTTTTCTTTCTAATAACGCTATGGTGCTATATACAGACGTGTCTCAGTGGGACTCATCTCAACATAACACACAACCATTTAGGAAAGGAATAATAATGGGGTTAGACATACTAGCCAATATGACCAATGATGCCAAAGTTATTCAGACATTAAATTTATATAAACAAACACAAATTAACTTAATGGACTCATATGTTCAAATACCAGATGGTAATGTTATTAAGAAAATACAGTACGGGGCCGTTGCATCAGGAGAAAAACAGACGAAAGCAGCTAATTCAATAGCAAATCTAGCATTAATTAAAACGGTTTTATCACGTATTTCTAATAAATACTCGTTCGCCACAAAAATAATAAGGGTTGATGGTGATGATAACTATGCTGTGTTACAATTTAACACAGAAGTAACCAAGCAAATGGTTCAAGATGTGTCGAACGATGTGAGAGAAACTTACGCACGAATGAACGCTAAAGTTAAAGCTTTAGTGTCCACAGTAGGAATAGAGATAGCCAAAAGGTACATTGCAGGAGGGAAAATATTCTTTAGAGCTGGAATAAATTTACTAAATAATGAAAAGAGAGGACAAAGCACACAGTGGGACCAAGCAGCGGTTTTGTACTCTAACTACATCGTAAACAGGCTTAGAGGATTTGAAACTGATAGAGAATTTATTCTAACCAAAATAATGCAAATGACGTCAGTTGCTATTACTGGATCATTAAGACTTTTCCCTTCTGAACGTGTGTTAACTACGAATTCTACATTTAAAGTATTTGATTCAGAGGACTTCATTATAGAGTATGGGACAACTGATGATGAAGTGTATATACAAAGAGCATTCATGTCATTATCAAGTCAGAGATCAGGAATAGCTGACGAAATAGCTGCATCATCAACATTTAAGAATTATGTGTCTAAACTATCAGAGCAGCTACTTTTTTCAAAAAATAATATAGTGTCCAGGGGAATAGCTTTGACTGAAAAAGCGAAATTGAATTCGTACGCGCCAATATCACTTGAGAAGAGGCGTGCGCAAATATCAGCTTTATTGACAATGTTACAAAAACCAGTCACTTTTAAATCAAATAAAATAACGATAAACGATATACTTAGAGATATAAGGCCATTTTTTACAGTAAGTGAAGCACATTTACCTATGCAGTATCAAAAGTTTATGCCAACCCTGCCAGAAAATGTGCAATATATAATTCAGTGTATAGGTTCAAGAACTTACCAGATTGAGGATGATGGTTCAAAATCAGCAATATCCAGACTTATATCAAAGTATTCAGTTTATAAGCCGTCGATCGAGGAGCTGTATAAAGTGATTTCATTGCATGAAAATGAAATACAGTTATATTTGATTTCATTGGGTATACCGAAAATAGATGCTGATACATACGTTGGGTCAAAGATTTATTCCCAAGATAAATATAGGATACTAGAGTCATATGTGTATAATCTGTTATCCATCAATTATGGATGCTATCAGTTATTTGATTTTAATTCACCAGACTTAGAGAAGCTAATTAGAATACCGTTTAAAGGGAAGATACCAGCTGTCACATTTATACTACATCTATATGCCAAATTGGAAGTTATAAATCATGCAATTAAGGATGGTTCGTGGATAAGCTTATTCTGTAACTATCCAAAATCAGAAATGATAAAGTTATGGAAGAAGATGTGGAACATTACGTCGCTACGTTCGCCATACACTAATGCAAATTTCTTTCAAGAT
>AGE98588
ATGGGGAAGTACAATCTAATCTTGTCAGAATATTTATCATTTGTTTACAATTCACAATCTGCAGTTCAAATACCAATTTACTATTCTTCTAATTCAGAATTAGAAAAGAGATGTATCGAATTTCATGCTAAATGTGTTGACAGTTCTAAGAAAGGTCTGTCATTAAAACCTTTATTCGAAGAATATAAAGATGTAATAGATAATGCAACTTTACTATCTATATTATCATATTCTTATGATAAATACAACGCTGTAGAACGAAAGCTAGTCAATTATGCTAAAGGTAAACCATTAGAGGCTGATTTAACGGCAAACGAGATTGATTATGAAAATAATAAAATAACTTCTGAATTGTTTCAGTCGGCCGAAGAATATACTGATTCATTAATGGATCCTGCTATATTAACTTCGTTATCTTCAAATTTAAATGCAGTCATGTTTTGGTTAGAACGACATTCAAATGACGTTGCTGATGCAAACAAAATTTATAAACGTAGACTGGATCTATTTATCATAGTAGCATCTACAATAAATAAATATGGAGTGCCTAGACATAATGAAAAATACAGATATGAATACGAGGTGATGAAGGATAAACCGTATTACTTAGTAACATGGGCTAACTCATCTATAGAAATGCTTATGTCAGTGTTTTCACATGAAGATTATTTAATAGCAAAAGAGTTAATAATATTGTCATATTCAAATAGATCGACGTTAGCTAAACTAGTTTCATCTCCAATGTCGATATTGGTTGCATTAATAGATATCAATGGTACGTTTATTACAAATGAAGAGTTAGAACTTGAATTTTCAGATAAATATGTTAAGGCAATTGTACCTGATCAAATTTTCGATGAATTACAGGAAATGATCGACAATATGAGAAAAGCTGGTTTAGTAGATATACCAAGAATGATTCAAGAATGGTTAGTTGATTGTTCATTAGAGAAATTTACACTGATGTCAAAAATTTATTCTTGGTCATTTCATGTTGGATTTAGAAAACAAAAGATGATTGACGCAGCATTAGACCAATTGAAGACAGAGTACACTGAAGATGTAGATGGTGAGATGTACAATGAGTATACAATGTTAATTAGAGATGAAATAGTCAAGATGCTAGAAATACCAGTTAAACATGATGATCACCTACTTCGCGATTCAGAATTAGCCGGATTGTTATCAATGTCATCAGCTTCAAACGGTGAATCAAGGCAGCTTAAATTTGGTCGTAAAACGATATTTTCAACTAAGAAAAATATGCATGTCATGGATGATATTGCACATGGAAGATATACTCCGGGTGTCATTCCTCCAGTAAACGTAGATAGACCAATTCCATTAGGTCGTAGAGATGTTCCTGGACGAAGAACAAGAATTATATTCATATTACCATATGAATACTTTATTGCGCAGCACGCTGTCGTAGAAAAAATGTTATCATACGCAAAACATACTAGAGAGTACGCAGAATTTTACTCGCAGTCAAATCAACTATTATCATATGGTGATGTTACAAGATTCTTATCCAGTAATTCTATGGTATTATACACAGACGTTTCACAATGGGATTCGTCACAACATAACACACAGCCATTTAGAAAAGGAATAATTATGGGTTTAGATATGTTATCCAATATGACTAATGATCCGAAAGTAGTACAAACGCTAAATTTATATAAACAAACACAAATTAATCTTATGGATTCATACGTTCAAATACCTGATGGTAATGTAATCAAAAAGATTCAGTATGGTGCTGTTGCTTCAGGAGAAAAACAAACTAAGGCAGCTAATTCTATAGCTAACTTAGCACTCATTAAAACGGTATTGTCAAGAATTGCAAATAAGTATTCTTTTATAACCAAAATAATCAGAGTCGATGGTGATGATAATTATGCAGTGCTACAATTTAACACCGACGTCACTAAACAAATGGTCCAAGATGTGTCAAACGATGTGAGATATATATATTCTAGAATGAATGCTAAAGTTAAAGCATTGGTATCTACAGTCGGTATTGAAATAGCAAAAAGATATATAGCAGGAGGAAAAATATTTTTCAGAGCTGGTATAAACTTATTAAATAATGAGAAACGTGGGCAAAGTACACAATGGGATCAAGCAGCTATTTTATATTCAAACTACATTGTTAACAAATTACGAGGATTTGAGACTGATAGAGAATTTATATTAACTAAAATTATACAAATGACATCTGTAGCCATTACTGGATCACTAAGGTTATTTCCGTCAGAACGAGTGTTAACTACTAATTCTACATTCAAAGTATTTGACTCAGAAGATTTCATTATAGAATATGGGACAACTAACGATGAAGTATATATACAAAGAGCATTTATGTCACTGTCTAGTCAAAAGTCAGGAATAGCTGATGAAATAGCTTCTTCACAAACATTTAAAAATTATGTTAACAAATTATCTGACCAATTATTAATATCAAAAAACGTAATTGTATCCAAAGGTATAGCTGTAACAGAAAAGGCGAAATTGAATTCATATGCACCAGTTTACCTAGAAAAACGTCGTGCGCAAATATCAGCGTTATTAACTATGTTGCAGAAACCAGTGTCATTTAAATCAAATAAAATTACTATTAATGACATTTTGCGTGACATAAAACCATTTTTTGTCACTTCTGAAGCTAATTTGCCAATTCAATACAGAAAATTTATGCCAACACTACCTAATAATGTCCAATATGTTATACAATGCATAGGATCGAGGACGTATCAAATAGAAGATAGTGGGTCAAAATCATCGATTTCGAAGTTAATATCAAAATATTCAGTTTACAAACCATCGATTGAAGAACTATATAAAGTAATATCTTTAAGAGAACAAGAAATACAGTTGTATTTAGTTTCATTAGGAGTTCCACCAGTTGATGCAGGCACGTACGTTGGGTCAAGAATATATTCGCAGGATAAGTATAAAATATTAGAGTCTTACGTATATAATTTACTATCAATTAATTATGGATGTTATCAACTATTCGATTTTAATTCTCCAGATTTAGAGAAACTTATACGAATTCCTTTTAAAGGCAAGATACCAGCCGTAACATTTATATTGCATCTTTATGCTAAACTTGAAATAATAAACTATGCTATTAAGAATGGAGCTTGGATTAGTTTGTTTTGTAACTACCCAAAATCTGAAATGATTAAATTATGGAAGAAAATGTGGAATATAACAGCATTACGGTCTCCCTACACTAGTGCGAACTTCTTTCAAGAT
>AFJ68176
ATGGGGAAGTATAATCTAATCTTGTCAGAATATTTATCATTTGTTTATAATTCACAATCTGCAGTTCAAATACCAATTTATTATTCTTCCAATTCAGAATTAGAAAAAAGATGTATCGAGTTTCATGCTAAATGTGTTGACAGTTCTAAAAAAGGTATGTCATTAAAACCTTTATTTGAAGAGTATAAAGATGTAATAAATAATGCAACGTTACTATCTATATTATCATATTCTTATGATAAATACAACGCTGTGGAACGGAAACTAGTCAATTATGCTAAAGGTAAACCTTTAGAGGCTGATTTAACGGCAAACGAGCTTGATTATGAAAATAACAAAATAACTTCTGAATTGTTTCAGTCAGCCGAAGAATATACTGATTCATTAATGGATCCTGCTATACTAACTTCGTTATCTTCAAATTTAAATGCAGTTATGTTTTGGTTAGAACGACACTCAAATGACGTTGCTGATGCAAACAAAATTTATAAGCGTAGACTAGATTTATTTAACATAGTGGCATCTACAATAAATAAATATGGAATACCCAGACATAATGAAAAATACAGATATGAATACGAGGTGATGAAGGATAAACCATACTACTTAGTAACTTGGGCTAACTCATCTATAGAAATGCTTATGTCAGTGTTTTCACATGAGGATTATTTAATAGCAAAAGAGTTAATAATCTTATCATACTCAAATAGATCAACTTTAGCAAAACTAGTTTCATCTCCAATGTCAATATTAGTTGCATTAATAGATATCAATGGTACGTTTATTACGAATGAAGAATTGGAACTTGAGTTTTCGGATAAATATGTTAAGGCAATTGTGCCTGATCAAATTTTCGATGAATTACAGGAAATGATTGAAAATATGAAGAAAGTTGGTCTAGTAGACATACCAAGAATGATTCAAGAATGGTTAGTTGATTGTTCATTAGAGAAATTTACACTGATGTCAAAAATTTATTCTTGGTCATTTCATGTTGGTTTTAGAAAACAAAAAATGATTGATGCAGCATTAGACCAATTGAAGACAGAGTACACTGAAGATGTGGATGGTGAGATGTACAATGAGTATACAATGTTAATTAGAGATGAAATAGTTAAAATGCTAGAAGTACCAGTTAAACATGATGATCATCTACTTCGCGATTCAGAATTAGCTGGATTGTTATCAATGTCATCAGCTTCAAATGGTGAATCAAGGCAACTTAAATTTGGTCGCAAAACAATATTTTCAACTAAGAAAAATATGCATGTTATGGATGACATTGCACATGGAAGATATACTCCTGGTGTCATTCCTCCAGTAGACGTAGATAGACCAATTCCACTAGGTCGTAGAGATGTTCCTGGACGAAGAACAAGAATTATATTCATATTACCATATGAATACTTTATTGCGCAGCACGCTGTCGTAGAAAAAATGTTATCATACGCAAAGCATACTAGAGAGTATGCGGAATTTTACTCACAGTCAAATCAATTGCTATCATACGGTGACGTTACAAGATTCTTATCCAGTAATTCTATGGTATTATACACAGACGTTTCACAATGGGATTCGTCACAACATAACACACAGCCATTTAGAAAAGGAATAATTATGGGTTTAGATATGTTGTCTAATATGACTAATGATCCAAAAGTAATACAAACGCTAAATTTATATAAACAAACACAAATTAATCTCATGGATTCATATGTTCAAATACCTGATGGTAATGTAATTAAAAAGATTCAGTATGGTGCTGTTGCTTCAGGAGAAAAACAAACTAAGGCAGCTAATTCTATAGCTAATTTGGCACTCATTAAAACAGTATTGTCAAGGATTGCAAATAAATATTCTTTTATAACCAAAATAATCAGAGTTGATGGTGATGATAATTATGCAGTACTACAATTTAACACCGATGTCACTAAACAAATGGTCCAAGATGTGTCAAACGATGTGAGACATATATATTCTAGAATGAATGCTAAAGTTAAAGCATTGGTATCTACGGTCGGTATTGAAATAGCAAAAAGATATATAGCTGGAGGAAAGATATTTTTTAGAGCTGGTATAAACTTATTAAATAATGAGAAGCGTGGACAAAGCACACAATGGGATCAAGCAGCTATATTATATTCGAACTACATTGTCAACAAATTACGAGGATTTGAAACTGATAGAGAATTTATATTAACTAAAATTATACAAATGACATCTGTAGCCATTACTGGATCACTAAGGTTATTTCCGTCAGAACGAGTGTTAACTACTAATTCTACATTCAAAGTATTTGACTCAGAAGATTTCATTATAGAGTATGGAACAACTGACGATGAAGTATATATGCAGAGAGCATTTATGTCATTGTCTAGTCAAAAGTCAGGAATAGCTGATGAAATTGCCTCTTCACAAACATTCAAAAATTATGTTAATAAATTATCTGATCAACTATTAATATCAAAAAACGTAATTGTATCCAAAGGTATAGCTGTGACAGAAAAAGCGAAATTGAATTCATATGCACCAGTTTATTTAGAAAAACGTCGTGCGCAAATATCAGCACTATTAACTATGTTACAGAAGCCAGTGTCATTTAAATCAAATAAAATTACTATTAATGACATTTTGCGTGACATAAAACCATTTTTTGTTACTTCTGAAGCCAATTTGTCAATTCAATACAGAAAATTTATGCCAACACTACCTGATAACGTCCAATATGTTATACAATGTATAGGGTCAAGGACGTACCAGATAGAAGATAGTGGGTCGAAATCATCGATTTCGAAGTTAATATCAAAATATTCAGTTTACAAACCATCAATTGAGGAACTATATAAAGTTATATCTTTACGAGAACAAGAAATACAGTTGTATTTAGTTTCACTAGGAGTTCCGCCAGTTGATGCAGGCACGTACGTCGGATCAAGAATATATTCGCAAGATAAGTATAAAATATTAGAATCTTACGTATATAATTTATTATCAATTAATTATGGATGTTATCAATTATTCGATTTTAATTCTCCAGATTTAGAGAAACTTATACGAATTCCTTTTAAAGGTAAGATACCAGCCGTAACATTTATATTACATCTTTACGCAAAACTTGAAATAATAAATCATGCCATTAAGAATGGAGCATGGATTAGTTTGTTCTGTAACTACCCAAAATCTGAGATGATTAAACTATGGAAGAAAATGTGGAACATAACAGCATTACGGTCTCCCTATACTAGTGCGAATTTCTTTCAAGAT
>AGO59820
ATGGGGAAGTATAATCTAATCTTGTCAGAATATTTATCATTTATATATAATTCACAATCTGCAGTTCAAATTCCAATTTATTATTCTTCCAATAGTGAGCTGGAAAGTAGATGTATAGAATTTCATTCCAAATGTTTAGAGAATTCGAAGAATGGTCTATCACTGAAAAAACTATTCAATGAATATAGTGATGTCATTGAGAATGCTACGTTATTATCAATATTATCATACTCCTATGATAAATATAATGCTGTTGAGCGAAAATTAGTCAAATATGCAAAAGGTAAACCTCTTGAGGCAGATCTGACGGTGAATGAATTGGATTATGAAAATAATAAAATAACATCTGAGCTGTTTCCAACAGCGGAAGAATACACTGACTCATTGATGGATCCAGCAATTCTAACTTCCTTGTCATCAAATTTAAACGCAGTCATGTTTTGGTTGGAAAAACATGAAAATGATACTGCTGAAAGATTTAAGATTTATAAAAGGAGATTAGACTTATTCACTATAGTAGCCTCAACCGTAAACAAATATGGTGTACCAAGGCATAATGCAAAATATAGATATGAATATGATGTGATGAAAGATAAACCATATTACTTAGTGACATGGGCAAACTCTTCAATTGAAATGCTAATGTCAGTCTTTTCTCATGAAGATTATTTAATTGCAAAAGAATTGATAGTACTGTCATATTCTAATAGATCAACTTTGGCAAAACTAGTGTCATCTCCAATGTCAATTTTAGTTGCTTTAGTGGATATTAATGGAACGTTTATTACGAATGAAGAGTTAGAATTAGAGTTTTCAAATAAATACGTGCGAGCCATAGTACCAGATCAAACATTTGATGAATTAAAACAGATGCTTGATAATATGAGGAAAGCTGGATTGGTTGATATACCTAAAATGATACAAGACTGGCTAGTTGACTGTTCCATCGAGAAATTTCCACTAATGGCTAAGATATACTCATGGTCGTTTCATGTTGGATTCAGGAAGCAAAAAATGTTGGACGCTGCCCTAGACCAATTGAAAACTGAATACACAGAAGATGTAGATGACGAAATGTATCGTGAATATACAATGTTAATAAGAGATGAGGTTGTTAAAATGCTTGAAGAATCAGTAAAACACGATGACCACCTATTACAAGATTCTGAATTAGCTGGCTTGCTATCAATGTCTTCAGCATCGAATGGAGAATCCAGACAGCTTAAATTTGGTAGAAAAACAGTTTTTTCAACTAAAAAGAACATGCATGTTATGGATGATATGGCTAATGGAAGATATACACCAGGTATAATTCCACCTGTGAATGCTGATAAACCAATACCGTTAGGAAGAAGAGATGTACCAGGAAGAAGAACTAGAATAATATTCATATTGCCGTATGAATATTTTATAGCACAGCACGCTGTAGTTGAGAAAATGTTGATTTATGCAAAGCATACCAGAGAATATGCTGAATTCTATTCGCAATCAAATCAACTTTTATCATACGGTGATGTTACACGTTTCCTCTCTAATAATGCTATGGTGTTATATACAGACGTATCTCAATGGGATTCATCTCAACATAATACGCAACCGTTTAGGAAAGGAATAATAATGGGATTGGATATATTAGCTAACATGACTAATGATGCTAAAGTTATTCAGACACTAAATTTATATAAACAAACACAAATTAACTTGATGGATTCATATGTTCAAATACCAGATGGTAATGTCATTAAGAAAATACAGTATGGAGCTGTAGCATCAGGAGAAAAACAAACGAAGGCAGCTAACTCTATAGCGAATCTAGCACTAATTAAAACAGTTTTATCACGTATTTCTAATAAATATTCATTTGCTACAAAGATAATAAGAGTTGACGGTGATGATAACTACGCTGTGCTACAATTTAATACGGAAGTGACTAAACAAATGGTTCAAGATGTTTCGAACGATGTGAGAGAAACTTACGCACGAATGAATGCTAAAGTTAAAGCTCTAGTATCCACGGTAGGAATAGAAATAGCTAAAAGATATATTGCAGGAGGGAAAATATTCTTCAGAGCGGGAATAAATTTGCTTAATAATGAGAAAAGGGGACAAAATACGCAATGGGATCAAGCAGCAGTTTTATACTCTAATTATATTGTAAACAGACTTAGAGGATTTGAGACTGATAGAGAATTTATTTTAACTAAAATAATGCAAATGACGTCTGTTGCTATTACTGGATCGCTGAGACTTTTTCCTTCTGAACGTGTGTTGACTACGAATTCTACATTTAAGGTATTCGATTCAGAAGATTTTGTCATAGAGTATGGAACAACTGATGATGAAGTATATATACAGAGAGCATTTATGTCTTTGTCAAGTCAGAGATCAGGAATAGCTGATGAAATAGCTGCGTCACCAACATTTAAAAATTACGTGTCCAGACTATCAGAACAGCTACTTTTTTCAAAAAATAATATAGTATCTAGAGGAATAGCTTTGACTGAAAAAGCAAAGTTAAATTCGTATGCACCAATATCACTCGAGAAGAGACGCGCGCAGATATCAGCTTTGTTAACAATGCTACAAAAACCAGTTACTTTTAAATCAAACAAGATAACAATAAACGACATACTTAAAGACATAAAACCATTTTTTACAGTGAATGAAGCACATTTACCAATACAGTATCAAAAGTTTATGCCGACCTTACCAGAAAACGTACAATATATAATTCAATGTATAGGGTCAAGAACTTACCAGATTGAAGATGATGGTTCAAAATCAGCGATATCCCGGCTTATATCAAAGTATTCAGTTTATAAACCATCAATCGAGGAATTATATAAAGTAATTTCATTACATGAGAATGAAATACAATTATATTTAATTTCATTAGGCATACCAAAAATAGATGCTGATACATATGTTGGTTCAAAGATTTACTCTCAAGATAAATACAGGATATTGGAATCGTATGTGTATAATCTGTTATCCATCAATTATGGATGCTATCAATTGTTCGACTTTAATTCACCGGACTTGGAAAAATTAATTAGAATACCATTTAAAGGGAAGATACCAGCTGTCACATTTATACTACATTTATATGCTAAATTAGAAGTTATAAACCATGCGATTAAGAATGGTTCATGGATAAGTCTATTCTGTAACTATCCAAAGTCAGAAATGATAAAGTTATGGAAGAAAATGTGGAACATTACATCATTACGTTCACCATATACCAATGCAAATTTCTTTCAAGAT
>AGE46922
ATGGGGAAGTATAATCTAATCTTGTCAGAATACTTATCATTTATATATAATTCACAATCTGCAGTTCAAATTCCAATTTATTACTCTTCCAATAGTGAATTGGAAAGTAGATGTATAGAATTTCATTCCAAATGTTTAGAAAATTCAAAAAATGGTCTATCACTGAAAAAACTATTTAATGAATATAGTGATGTCATTGAGAATGCTACGTTGTTATCAATATTATCATACTCCTACGACAAATATAACGCCGTTGAACGGAAATTAGTCAAATATGCGAAAGGTAAACCGCTTGAGGCAGACCTAACGGTGAACGAACTGGATTATGAAAATAATAAAATAACGTCTGAGCTGTTTCCAACAGCGGAAGAATACACCGACTCATTGATGGATCCAGCAATTCTAACTTCCTTGTCATCAAATTTAAACGCAGTCATGTTTTGGTTAGAAAAACACGAAAATGATACTACTGAAAAATTTAAAATTTATAAAAGAAGACTAGACTTATTCACTATAGTAGCTTCAACCGTAAACAAATATGGTGTACCAAGGCATAATGCAAAATATAGATACGAATATGATGTGATGAAAGATAAACCATATTACTTAGTGACATGGGCAAATTCTTCAATTGAAATGCTAATGTCAGTCTTTTCTCACGAAGATTATTTAATTGCAAGAGAATTAATAGTGTTGTCATATTCTAATAGATCAACTTTGGCAAAACTAGTATCATCTCCAATGTCAATTTTAGTTGCTTTAGTGGATATTAATGGAACGTTTATTACGAATGAAGAGTTAGAATTAGAGTTTTCAAATAAATACGTGCGGGCCATAGTACCAGATCAAACATTTGATGAATTAAAACAGATGCTTAACAGTATGAGAAAAGCTGGATTGGTTGATATACCTAAGATGATACAAGACTGGTTAGTTGATTGTTCCATTGAAAAATTTCCACTAATGGCTAAAATATACTCATGGTCGTTTCATGTTGGATTCAGAAAGCAAAAAATGTTAGATGCTGCATTAGACCAATTGAAAACTGAATATACAGAGGATGTAGATGACGAAATGTATCGTGAATACACAATGCTAATAAGAGATGAAGTTGTTAAAATGCTTGAAGAATCAGTAAAACATGATGACCACCTATTACAAGATTCTGAATTAGCTGGTTTGTTATCAATGTCTTCAGCATCGAATGGAGAATCTAGACAGCTTAAATTTGGTAGAAAAACAGTTTTTTCAACTAAAAAGAACATGCATGTTATGGATGATATGGCTAATGGAAGATATACACCAGGCATAATTCCACCTGTAAATGCTGATAAACCAATACCGTTAGGAAGAAGAGACGTACCAGGAAGAAGAACTAGAATAATATTCATATTACCGTATGAATATTTTATAGCACAGCATGCTGTGGTTGAGAAAATGTTGATCTATGCAAAGCATACTAGAGAATATGCTGAATTCTATTCGCAATCAAATCAACTCTTATCATACGGTGATGTTACACGTTTCCTTTCTAATAATGCTATGGTGTTATATACAGACGTGTCTCAATGGGATTCATCTCAACATAATACGCAACCGTTTAGGAAAGGAATAATAATGGGATTGGATATACTAGCTAACATGACTAATGATGTTAAAGTTATTCAGACATTAAATTTATATAAACAAACGCAAATTAACTTAATGGACTCATACGTTCAAATACCAGATGGTAATGTTATTAAGAAAATACAGTATGGAGCTGTAGCATCAGGGGAAAAACAAACGAAGGCAGCTAACTCTATAGCGAATCTGGCACTAATTAAAACGGTTTTATCACGTATTTCTAATAAATATTCATTTGCCACAAAAATAATAAGAGTTGACGGTGATGATAACTACGCTGTGCTACAATTTAATACAGAAGTAACTAAACAAATGGTTCAGGATGTTTCGAACGATGTGAGAGAAACTTATGCACGAATGAATGCTAAAGTTAAAGCTCTAGTATCCACAGTAGGAATAGAAATAGCTAAAAGATATATTGCAGGAGGAAAAATATTCTTTAGAGCAGGAATAAATTTGCTTAATAATGAAAAAAGAGGACAAAGTACACAATGGGATCAGGCAGCAGTTTTATACTCTAATTATATCGTAAACAGGCTTAGAGGGTTTGAGACTGATAGAGAATTTATTTTAACTAAAATAATGCAAATGACATCTGTTGCTATTACTGGATCGCTAAGACTCTTTCCTTCTGAACGTGTGTTGACTACGAACTCTACATTTAAGGTGTTTGATTCAGAGGATTTTATCATAGAGTATGGAACAACTGATGATGAAGTATATATACAGAGAGCATTCATGTCTTTGTCAAGTCAGAGATCAGGAATAGCTGATGAAATAGCCGCATCACCAACATTTAAAAATTATGTGTCTAGATTATCAGAACAGCTACTTTTTTCAAAGAATAATATAGTATCTAGAGGAATAGCTTTGACTGAAAAAGCAAAATTGAATTCATATGCACCAATATCACTTGAAAAAAGACGTGCGCAGATATCAGCTTTATTAACAATGTTGCAGAAACCAGTTACCTTCAAATCAAACAAAATAACAATAAACGACATACTTAAAGACATAAAACCATTTTTTATAATGAGCGAAGCACATTTGCCAATACAGTATCAAAAGTTTATGCCGACCTTACCAGAAAATGTACAATATATAATTCAGTGTATAGGATCAAGAACTTATCAGATTGAAGATGATGGCTCAAAATCAGCAATATCTCGGCTTATATCAAAGTACTCAGTTTATAAACCGTCGATCGAGGAACTATATAAAGTAATTTCATTACATGAGAGTGAAATACAACTATATTTAATTTCACTAGGCATACCAAAAATAGATGCTGATACATATGTTGGTTCAAAAATTTACTCTCAAGATAAATACAGGATATTGGAATCATATGTATATAACCTGTTATCCATCAATTACGGATGCTATCAGTTATTTGATTTTAATTCACCGGACTTGGAAAAATTAATTAGAATACCATTCAAAGGGAAGATACCAGCCGTCACATTTATATTACATTTATATGCTAAATTAGAAGTTATAAACCATGCTATTAAGAATGGTTCATGGATAAGTCTATTCTGTAACTATCCAAAATCAGAAATGATAAAGTTATGGAAGAAAATGTGGAACATTACGTCGTTACGTTCGCCATATACCAATGCAAATTTCTTTCAAGAT
>AGE98844
ATGGGGAAGTACAATCTAATCTTGTCAGAATATTTATCATTTGTTTATAATTCACAATCTGCAGTTCAAATACCAATTTATTATTCTTCCAATTCAGAATTAGAAAAAAGATGTATTGAGTTTCATGCTAAATGTGTTGACAGTTCTAAAAAAGGTCTGTCATTAAAACCTTTATTCGAAGAATATAAAGATGTAATAGATAATGCAACTCTACTATCTATATTATCATATTCTTATGACAAATACAACGCTGTAGAACGGAAACTAGTCAATTATGCCAAATGTAAACCGTTAGAGGCTGATTTAACGGCAAACGAGCTTGATTATGAAAATAATAAAATAACTTCCGAATTGTTTCAGTCAGCCGAAGAATATACTGATTCATTAATGGATCCTGCTATATTAACTTCGTTATCTTCAAATTTAAATGCAGTCATGTTTTGGTTAGAACGACACTCAAATGACGTTGCTGATGCAAACAAAATTTATAAACGCAGACTGGATCTATTTACCATAGTAGCATCTACAATAAATAAATATGGAGTACCTAGACATAATGAAAAATACAGATATGAATACGAGGTGATGAAGGATAAACCGTACTACTTAGTAACCTGGGCCAACTCATCTATAGAAATGCTTATGTCAGTGTTTTCACATGAAGATTATTTAATAGCAAAAGAGTTAATAATCTTATCATATTCAAATAGATCGACGTTAGCAAAACTAGTTTCATCTCCAATGTCGATATTGGTTGCATTAATAGATATCAATGGTACGTTTATTACAAATGAAGAGTTAGAACTTGAGTTTTCAGATAAATATGTTAAGGCAATTGTACCTGATCAAATTTTCGATGAATTACAGGAAATGATCGATAATATGAGGAAAGTTGGTTTAGTAGATATACCAAAAATGATTCAAGAATGGTTAGTTGATTGTTCATTAGAGAAATTTACACTGATGTCAAAAATTTATTCTTGGTCATTTCATGTTGGTTTTAGAAAACAAAAGATGATTGATGCAGCATTAGACCAATTGAAGACAGAGTATACTGAAGATGTAGATGGTGAGATGTACAATGAGTATACGATGTTAATTAGAGATGAAATAGTTAAAATGCTAGAAGTACCAGTTAAACATGATGACCATCTACTTCGCGATTCAGAATTAGCCGGATTGTTATCAATGTCATCAGCTTCAAATGGTGAATCAAGGCAACTTAAATTTGGTCGCAAAACAATATTTTCAACTAAGAAAAATATGCATGTCATGGATGATATCGCAAATGGAAGATATACTCCGGGTGTCATTCCTCCAGTAAATGTAGATAGACCAATTCCACTAGGTCGTAGAGATGTTCCTGGACGAAGAACAAGAATTATATTCATATTACCATATGAATACTTTATTGCGCAGCACGCTGTCGTAGAAAAAATGTTATCATATGCAAAGCATACTAGAGAGTACGCAGAATTTTACTCACAGTCAAATCAATTGCTATCATATGGTGATGTTACAAGATTCTTGTCCAGTAATTCTATGGTATTATACACAGACGTTTCACAATGGGATTCGTCACAACATAACACACAGCCATTTAGAAAAGGAATAATTATGGGTTTAGATATGCTATCCAATATGACTAATGATCCAAAAGTAATACAAACACTAAATTTATATAAACAAACACAAATTAATCTCATGGATTCATATGTTCAAATACCTGATGGTAATGTAATCAAAAAGATTCAATATGGTGCTGTTGCTTCAGGAGAAAAACAAACTAAGGCAGCTAATTCTATAGCTAATTTGGCACTCATTAAAACGGTATTATCAAGGATTGCAAATAAATATTCTTTTATAACCAAAATAATCAGAGTTGATGGTGATGATAATTATGCAGTACTACAATTTAACACCGATGTCACTAAACAAATGATCCAAGATGTGTCAAACGATGTGAGGTATATATATTCTAGAATGAATGCTAAAGTTAAAGCATTGGTATCTACAGTCGGTATCGAAATAGCAAAAAGATATATAGCAGGAGGAAAAATATTTTTTAGAGCTGGTATAAACTTATTAAATAATGAGAAACGTGGACAAAGTACACAATGGGATCAAGCAGCTATTTTATACTCAAACTACATTGTTAATAAATTACGAGGATTTGAGACTGATAGAGAATTTATACTAACTAAAATTATACAAATGACATCTGTAGCCATTACTGGATCACTAAGGCTATTTCCGTCAGAACGAGTGTTAACTACTAATTCTACATTTAAAGTATTTGATTCAGAAGATTTCATTATAGAGTATGGAACAACTGACGATGAAGTATATATACAAAGAGCGTTTATGTCATTGTCTAGTCAAAAGTCAGGAATAGCTGATGAAATTGCTTCTTCACAAACATTTAAAAATTATGTTAATAAATTATCTGACCAACTATTAGTATCAAAAAACGTAATTGTATCCAAAGGTATAGCTGTAACAGAAAAGGCAAAATTGAATTCATATGCACCAGTTTATTTAGAAAAACGTCGTGCGCAAATATCAGCGTTATTAACTATGTTGCAGAAACCAGTGTCATTTAAATCAAATAAAATTACTATTAATGACATTTTGCGTGACATAAAACCATTTTTTGTCACTTCTGAAGCTAATTTGTCAATTCAATACAGAAAATTTATGCCAACACTACCCGATAATGTCCAATATGTTATACAATGTATAGGATCGAGGACGTATCAGATAGAAGATAGTGGGTCAAAATCATCGATTTCGAAATTAATATCAAAATATTCAGTTTACAAACCATCGATTGAAGAACTATATAAAGTCATATCTTTAAGAGAACAAGAAATACAGTTGTATTTAGTTTCATTAGGAGTTCCGCCGGTTGATGCAGGCACGTACGTCGGGTCAAGAATATATTCGCAAGATAAGTATAAAATATTAGAATCTTACGTATATAATTTATTATCAATTAATTATGGATGTTATCAATTATTCGATTTTAATTCTCCAGATTTAGAGAAACTTATACGAATTCCTTTTAAAGGTAAGATACCAGCCGTAACATTTATATTACATCTTTACGCTAAACTTGAAATAATAAACTATGCTATTAAGAATGGAGCTTGGATTAGTTTGTTTTGTAACTACCCAAAATCTGAGATGATTAAACTGTGGAAGAAAATGTGGAATATAACAGCATTACGGTCTCCCTATACTAGTGCGAATTTCTTTCAAGAT
>AGE98843
ATGGGGAAGTACAATCTAATCTTGTCAGAATATTTATCATTTGTTTATAATTCACAATCTGCAGTTCAAATACCAATTTACTATTCTTCTAATTCAGAATTAGAAAAGAGATGTATCGAATTTCATGCCAAATGTGTTGATAGTTCTAAGAAAGGTCTGTCATTAAAACCTTTATTCGAAGAATATAAAGATGTAATAGATAATGCAACTTTACTATCTATATTGTCATATTCTTATGACAAATACAATGCTGTAGAACGAAAGCTAGTCAATTATGCTAAAGGTAAACCATTAGAGGCTGATTTAACGGCAAACGAGATTGATTATGAAAATAATAAAATAACTTCTGAATTGTTTCAGTCAGCCGAAGAATATACTGATTCATTAATGGATCCTGCTATATTAACTTCGTTATCTTCAAATTTAAATGCAGTCATGTTTTGGTTAGAACGACATTCAAATGACGTTGCTGATGCGAATAAAATTTATAAACGTAGACTGGATCTATTTACTATAGTAGCATCTACAATAAATAAATATGGAGTGCCTAGACATAATGAAAAATACAGATATGAATACGAGGTGATGAAGGATAAACCGTATTACTTAGTAACATGGGCTAACTCGTCTATAGAAATGCTTATGTCAGTGTTTTCACATGAAGATTATTTAATAGCAAAAGAGTTAATAATATTATCATATTCAAATAGATCGACATTAGCTAAATTAGTTTCATCTCCAATGTCGATATTAGTTGCATTAATAGATATCAATGGTACGTTTATTACAAATGAAGAGTTGGAACTTGAGTTTTCAGATAAATATGTTAAGGCAATTGTACCTGATCAAATTTTCGATGAACTACAGGAAATGATTGACAATATGAGAAAAGCTGGTTTAGTAGACATACCAAGAATGATTCAAGAATGGTTAGTTGATTGTTCATTAGAGAAATTTACACTGATGTCAAAAATTTATTCGTGGTCATTTCATGTTGGATTTAGAAAACAAAAGATGATTGACGCAGCATTAGACCAATTGAAAACAGAGTACACTGAAGATGTAGATGGTGAGATGTATAATGAGTATACAATGTTAATTAGAGATGAAATAGTCAAGATGCTAGAAGTGCCAGTTAAACATGATGATCATTTACTTCGCGATTCAGAATTAGCCGGATTGCTATCAATGTCATCAGCTTCAAATGGTGAATCAAGGCAACTTAAATTTGGTCGTAAAACGATATTTTCAACTAAGAAAAATATGCATGTCATGGATGATATTGCACATGGAAGATATACTCCAGGTGTCATTCCTCCAGTAAACGTAGATAGACCAATTCCATTAGGTCGTAGAGATGTTCCTGGACGAAGAACAAGAATTATATTCATATTACCATATGAATACTTTATTGCGCAGCACGCTGTCGTAGAAAAAATGTTATCATACGCAAAACATACTAGAGAGTACGCAGAATTTTACTCACAGTCAAATCAATTGCTATCATATGGTGATGTTACAAGATTCTTGTCCAGTAATTCTATGGTATTATACACAGACGTTTCACAATGGGATTCGTCACAACATAACACACAGCCATTTAGAAAAGGAATAATTATGGGTTTAGATATGCTATCCAATATGACTAATGATCCAAAAGTAATACAAACACTAAATTTATATAAACAAACACAAATTAATCTCATGGATTCATATGTTCAAATACCTGATGGTAATGTAATCAAAAAGATTCAATATGGTGCTGTTGCTTCAGGAGAAAAACAAACTAAGGCAGCTAATTCTATAGCTAATTTGGCACTCATTAAAACGGTATTATCAAGGATTGCAAATAAATATTCTTTTATAACCAAAATAATCAGAGTTGATGGTGATGATAATTATGCAGTACTACAATTTAACACCGATGTCACTAAACAAATGATCCAAGATGTGTCAAACGATGTGAGGTATATATATTCTAGAATGAATGCTAAAGTTAAAGCATTGGTATCTACAGTCGGTATCGAAATAGCAAAAAGATATATAGCAGGAGGAAAAATATTTTTTAGAGCTGGTATAAACTTATTAAATAATGAGAAACGTGGACAAAGTACACAATGGGATCAAGCAGCTATTTTATACTCAAACTACATTGTTAATAAATTACGAGGATTTGAGACTGATAGAGAATTTATACTAACTAAAATTATACAAATGACATCTGTAGCCATTACTGGATCACTAAGGCTATTTCCGTCAGAACGAGTGTTAACTACTAATTCTACATTTAAAGTATTTGATTCAGAAGATTTCATTATAGAGTATGGAACAACTGACGATGAAGTATATATACAAAGAGCGTTTATGTCATTGTCTAGTCAAAAGTCAGGAATAGCTGATGAAATTGCTTCTTCACAAACATTTAAAAATTATGTTAATAAATTATCTGACCAACTATTAGTATCAAAAAACGTAATTGTATCCAAAGGTATAGCTGTAACAGAAAAGGCAAAATTGAATTCATATGCACCAGTTTATTTAGAAAAACGTCGTGCGCAAATATCAGCGTTATTAACTATGTTGCAGAAACCAGTGTCATTTAAATCAAATAAAATTACTATTAATGACATTTTGCGTGACATAAAACCATTTTTTGTCACTTCTGAAGCTAATTTGTCAATTCAATACAGAAAATTTATGCCAACACTACCCGATAATGTCCAATATGTTATACAATGTATAGGATCGAGGACGTATCAGATAGAAGATAGTGGGTCAAAATCATCGATTTCGAAATTAATATCAAAATATTCAGTTTACAAACCATCGATTGAAGAACTATATAAAGTCATATCTTTAAGAGAACAAGAAATACAGTTGTATTTAGTTTCATTAGGAGTTCCGCCGGTTGATGCAGGCACGTACGTCGGGTCAAGAATATATTCGCAAGATAAGTATAAAATATTAGAATCTTACGTATATAATTTATTATCAATTAATTATGGATGTTATCAATTATTCGATTTTAATTCTCCAGATTTAGAGAAACTTATACGAATTCCTTTTAAAGGTAAGATACCAGCCGTAACATTTATATTACATCTTTACGCTAAACTTGAAATAATAAACTATGCTATTAAGAATGGAGCTTGGATTAGTTTGTTTTGTAACTACCCAAAATCTGAGATGATTAAACTGTGGAAGAAAATGTGGAATATAACAGCATTACGGTCTCCCTATACTAGTGCGAATTTCTTTCAAGAT
>AGH16238
ATGGGGAAGTATAATCTAATCTTGTCAGAATATTTATCATTTGTTTATAATTCACAATCTGCAGTTCAAATACCAATTTATTATTCTTCCAATTCAGAATTAGAAAAAAGATGTATCGAGTTTCATGCTAAATGTGTTGACAGTTCTAAAAAAGGTATGTCATTAAAACCTTTATTTGAAGAGTATAAAGATGTAATAAATAATGCAACGTTACTATCTATATTATCATATTCTTATGATAAATACAACGCTGTGGAACGGAAACTAGTCAATTATGCTAAAGGTAAACCTTTAGAGGCTGATTTAACGGCAAACGAGCTTGATTATGAAAATAACAAAATAACTTCTGAATTGTTTCAGTCAGCCGAAGAATATACTGATTCATTAATGGATCCTGCTATACTAACTTCGTTATCTTCAAATTTAAATGCAGTTATGTTTTGGTTAGAACGACACTCAAATGACGTTGCTGATGCAAACAAAATTTATAAGCGTAGACTAGATTTATTTAACATAGTGGCATCTACAATAAATAAATATGGAATACCCAGACATAATGAAAAATACAGATATGAATACGAGGTGATGAAGGATAAACCATACTACTTAGTAACTTGGGCTAACTCATCTATAGAAATGCTTATGTCAGTGTTTTCACATGAGGATTATTTAATAGCAAAAGAGTTAATAATCTTATCATACTCAAATAGATCAACTTTAGCAAAACTAGTTTCATCTCCAATGTCAATATTAGTTGCATTAATAGATATCAATGGTACGTTTATTACGAATGAAGAATTGGAACTTGAGTTTTCGGATAAATATGTTAAGGCAATTGTGCCTGATCAAATTTTCGATGAATTACAGGAAATGATTGAAAATATGAAGAAAGTTGGTCTAGTAGACATACCAAGAATGATTCAAGAATGGTTAGTTGATTGTTCATTAGAGAAATTTACACTGATGTCAAAAATTTATTCTTGGTCATTTCATGTTGGTTTTAGAAAACAAAAAATGATTGATGCAGCATTAGACCAATTGAAGACAGAGTACACTGAAGATGTGGATGGTGAGATGTACAATGAGTATACAATGTTAATTAGAGATGAAATAGTTAAAATGCTAGAAGTACCAGTTAAACATGATGATCATCTACTTCGCGATTCAGAATTAGCTGGATTGTTATCAATGTCATCAGCTTCAAATGGTGAATCAAGGCAACTTAAATTTGGTCGCAAAACAATATTTTCAACTAAGAAAAATATGCATGTTATGGATGACATTGCACATGGAAGATATACTCCTGGTGTCATTCCTCCAGTAGACGTAGATAGACCAATTCCACTAGGTCGTAGAGATGTTCCTGGACGAAGAACAAGAATTATATTCATATTACCATATGAATACTTTATTGCGCAGCACGCTGTCGTAGAAAAAATGTTATCATACGCAAAGCATACTAGAGAGTATGCGGAATTTTACTCACAGTCAAATCAATTGCTATCATACGGTGACGTTACAAGATTCTTATCCAGTAATTCTATGGTATTATACACAGACGTTTCACAATGGGATTCGTCACAACATAACACACAGCCATTTAGAAAAGGAATAATTATGGGTTTAGATATGTTGTCTAATATGACTAATGATCCAAAAGTAATACAAACGCTAAATTTATATAAACAAACACAAATTAATCTCATGGATTCATATGTTCAAATACCTGATGGTAATGTAATTAAAAAGATTCAGTATGGTGCTGTTGCTTCAGGAGAAAAACAAACTAAGGCAGCTAATTCTATAGCTAATTTGGCACTCATTAAAACAGTATTGTCAAGGATTGCAAATAAATATTCTTTTATAACCAAAATAATCAGAGTTGATGGTGATGATAATTATGCAGTACTACAATTTAACACCGATGTCACTAAACAAATGGTCCAAGATGTGTCAAACGATGTGAGACATATATATTCTAGAATGAATGCTAAAGTTAAAGCATTGGTATCTACGGTCGGTATTGAAATAGCAAAAAGATATATAGCTGGAGGAAAGATATTTTTTAGAGCTGGTATAAACTTATTAAATAATGAGAAGCGTGGACAAAGCACACAATGGGATCAAGCAGCTATATTATATTCGAACTACATTGTCAACAAATTACGAGGATTTGAAACTGATAGAGAATTTATATTAACTAAAATTATACAAATGACATCTGTAGCCATTACTGGATCACTAAGGTTATTTCCGTCAGAACGAGTGTTAACTACTAATTCTACATTCAAAGTATTTGACTCAGAAGATTTCATTATAGAGTATGGAACAACTGACGATGAAGTATATATGCAGAGAGCATTTATGTCATTGTCTAGTCAAAAGTCAGGAATAGCTGATGAAATTGCCTCTTCACAAACATTCAAAAATTATGTTAATAAATTATCTGATCAACTATTAATATCAAAAAACGTAATTGTATCCAAAGGTATAGCTGTGACAGAAAAAGCGAAATTGAATTCATATGCACCAGTTTATTTAGAAAAACGTCGTGCGCAAATATCAGCACTATTAACTATGTTACAGAAGCCAGTGTCATTTAAATCAAATAAAATTACTATTAATGACATTTTGCGTGACATAAAACCATTTTTTGTTACTTCTGAAGCCAATTTGTCAATTCAATACAGAAAATTTATGCCAACACTACCTGATAACGTCCAATATGTTATACAATGTATAGGGTCAAGGACGTACCAGATAGAAGATAGTGGGTCGAAATCATCGATTTCGAAGTTAATATCAAAATATTCAGTTTACAAACCATCAATTGAGGAACTATATAAAGTTATATCTTTACGAGAACAAGAAATACAGTTGTATTTAGTTTCACTAGGAGTTCCGCCAGTTGATGCAGGCACGTACGTCGGATCAAGAATATATTCGCAAGATAAGTATAAAATATTAGAATCTTACGTATATAATTTATTATCAATTAATTATGGATGTTATCAATTATTCGATTTTAATTCTCCAGATTTAGAGAAACTTATACGAATTCCTTTTAAAGGTAAGATACCAGCCGTAACATTTATATTACATCTTTACGCAAAACTTGAAATAATAAATCATGCCATTAAGAATGGAGCATGGATTAGTTTGTTCTGTAACTACCCAAAATCTGAGATGATTAAACTATGGAAGAAAATGTGGAACATAACAGCATTACGGTCTCCCTATACTAGTGCGAATTTCTTTCAAGAT
>AGH16330
ATGGGGAAGTACAATCTAATCTTGTCAGAATATTTATCATTTGTTTATAATTCACAATCTGCAGTTCAAATACCAATTTATTATTCTTCCAATTCAGAATTAGAAAAAAGATGTATTGAGTTTCATGCTAAATGTGTTGACAGTTCTAAAAAAGGTATGTCATTAAAACCTTTATTTGGAGAGTATAAAGATGTAATAGATAATGCAACGTTACTATCTATATTATCATATTCTTATGATAAATACAACGCTGTGGAACGGAAACTAGTCAATTATGCTAAAGGTAAACCTTTAGAGGCTGATTTAACGGCAAACGAGCTTGATTATGAAAATAACAAAATAACTTCTGAACTGTTTCAGTCAGCCGAAGAATACACTGATTCATTAATGGATCCTGCTATATTAACTTCGTTATCTTCAAATTTAAATGCAGTTATGTTTTGGTTAGAACGACACTCAAATGACGTTGCTGATGCAAATAAAATTTATAAGCGTAGACTAGATTTATTTACCATAGTGGCATCTACAATAAATAAATACGGAGTACCTAGACATAATGAAAAATACAGGTATGAATACGAAGTGATGAAGGATAAACCGTATTACTTGGTAACTTGGGCTAACTCATCTATAGAAATGCTTATGTCAGTGTTTTCACATGAGGATTATTTAATAGCAAAAGAGTTAATAATTTTATCATACTCAAATAGATCAACTTTAGCAAAACTAGTTTCATCTCCAATGTCAATATTAGTTGCATTAATAGATATCAATGGTACGTTTATTACGAATGAAGAATTGGAACTTGAGTTTTCGGATAAATATATTAAGGCAATTGTACCTGATCAAATTTTCGATGAATTACAGGAAATGATTGACAATATGAAGAAAGTTGGTTTAGTAGACATACCAAAAATGATTCAAGAATGGTTAGTTGATTGTTCATTAGAGAAATTTACACTGATGTCAAAAATTTATTCTTGGTCATTTCATGTTGGTTTTAGAAAACAAAAAATGATCGATGCAGCATTAGACCAATTGAAGACAGAGTACACTGAAGATGTGGATGGTGAGATGTACAATGAGTATACAATGTTAATCAGAGATGAAATAGTTAAAATGCTAGAAGTACCAGTTAAACATGATGATCATCTGCTTCGTGATTCAGAATTAGCTGGATTGTTATCAATGTCATCAGCTTCAAATGGTGAATCAAGGCAACTTAAATTTGGTCGCAAAACAATATTTTCAACTAAGAAAAATATGCATGTTATGGATGATATTGCACATGGAAGGTATACTCCTGGTGTCATTCCTCCAGTAAACGTAGATAGACCAATTCCACTAGGTCGTAGAGATGTTCCTGGACGAAGAACAAGAATTATATTCATATTACCATATGAATACTTTATTGCGCAGCACGCTGTCGTAGAAAAAATGTTATCATACGCAAAGCATACTAGAGAGTATGCGGAATTTTACTCACAGTCAAATCAATTGTTATCATACGGTGATGTTACAAGATTCTTATCCAGTAATTCTATGGTGTTATACACAGACGTTTCACAATGGGATTCGTCACAACATAACACGCAGCCATTTAGAAAAGGAATAATTATGGGTTTAGATATGTTATCTAATATGACTAATGATCCAAAAGTAATACAAACGCTAAATTTATATAAACAAACACAAATTAATCTCATGGATTCATATGTTCAAATACCTGATGGTAATGTAATCAAAAAGATTCAGTATGGTGCTGTTGCTTCAGGAGAAAAACAAACTAAAGCAGCTAATTCTATAGCTAATTTGGCACTCATTAAAACAGTATTGTCAAGGATTGCAAATAAATATTCTTTTATAACCAAAATAATCAGAGTTGATGGTGATGATAATTATGCAGTACTACAATTTAACACCGATGTCACTAAACAAATGGTCCAAGATGTGTCAAACGATGTGAGACATATATATTCTAGAATGAATGCTAAAGTTAAAGCATTGGTATCTACAGTCGGTATTGAAATAGCAAAAAGATATATAGCTGGAGGAAAAATATTTTTTAGAGCTGGTATAAACTTATTAAATAATGAGAAGCGTGGACAAAGTACACAATGGGATCAAGCAGCTATTTTATATTCGAACTACATTGTTAACAAATTACGAGGATTTGAGACTGATAGAGAATTTATATTAACTAAAATTATACAAATGACATCTGTAGCCATTACTGGATCACTAAGGTTATTTCCGTCAGAACGAGTGTTAACTACTAATTCTACATTCAAAGTATTTGACTCAGAAGATTTCATTATAGAGTATGGAACAACTGACGATGAAGTATATATACAAAAAGCATTTATGTCATTGTCTAGTCAAAAGTCAGGAATAGCTGATGAAATTGCCTCTTCACAAACATTCAAAAATTATGTTAATAAATTATCTGATCAACTATTAATATCAAAAAACGTAATTGTATCCAAAGGTATAGCTGTAACAGAAAAAGCGAAATTGAATTCATATGCACCAGTTTATTTAGAAAAACGTCGTGCGCAAATATCAGCGCTATTAACTATGTTACAGAAGCCAGTGTCATTTAAATCAAATAAAATTACTATTAATGATATTTTGCGCGATATAAAACCATTTTTTGTTACTTCTGAAGCTAATTTGTCAATTCAATACAGAAAATTTATGCCAACACTACCTGATAACGTCCAATATGTTATACAATGTATAGGATCAAGGACGTATCAGATAGAAGATAGTGGGTCGAAATCATCGATTTCAAAGTTAATATCAAAATACTCAGTTTACAAACCATCAATTGAGGAACTATATAAAGTTATATCTTTACGAGAACAAGAAATACAGTTGTATTTAGTTTCACTAGGAGTTCCGCCAGTTGATGCAGGCACGTACGTTGGGTCAAGAATATATTCGCAAGACAAGTATAAAATATTAGAATCTTACGTATATAATTTATTATCAATTAATTATGGATGTTATCAATTATTCGATTTTAATTCTCCAGATTTAGAGAAACTTATACGAATTCCTTTTAAAGGTAAGATACCAGCCGTAACATTTATATTACATCTTTACGCAAAACTTGAAATAATAAATCATGCCATTAAGAATGGAGCATGGATTAGTTTGTTCTGCAATTACCCAAAATCTGAGATGATTAAACTATGGAAGAAAATGTGGAACATAACAGCATTACGGTCTCCCTATACTAGTGCGAATTTCTTTCAAGAT
>ADK46378
ATGGGGAAGTACAATCTAATCTTGTCAGAATATTTATCATTTGTTTATAATTCACAATCTGCAGTTCAAATACCAATTTATTATTCTTCCAATTCAGAATTAGAAAAAAGATGTATTGAGTTTCATGCTAAATGTGTTGACAGTTCTAAAAAAGGTATGTCATTAAAACCTTTATTTGAAGAGTATAAAGATGTAATAGGTAATGCAACGTTACTATCTATATTATCATATTCTTATGATAAATACAACGCTGTGGAACGTAAACTAGTCAATTATGCTAAAGGTAAACCTTTAGAGGCTGATTTAACGGCAAACGAGCTTGATTATGAAAATAACAAAATAACTTCTGAACTGTTTCAGTCAGCCGAAGAATATACCGATTCATTAATGGATCCTGCTATATTAACTTCATTATCTTCAAATTTAAATGCAGTTATGTTTTGGTTAGAACGACACTCAAATGACGTTGCTGATGCAAATAAAATTTATAAGCGTAGACTAAATTTATTTACCATAGTGGCATCTACAATAAATAAATACGGAGTACCCAGACATAATGAAAAATACAGATATGAATACGAAGTAATGAAGGATAAACCGTATTACTTAGTAACTTGGGCTAACTCATCTATTGAAATGCTTATGTCAGTGTTTTCACATGAAGATTATTTAATAGCAAAAGAGTTAATAATCTTATCATACTCAAATAGATCAACATTAGCAAAACTAGTTTCATCTCCAATGTCAATATTAGTTGCATTAATAGATATCAATGGTACGTTTATTACAAATGAAGAATTGGAACTTGAGTTTTCGGATAAATATGTTAAAGCAATTGTACCTGATCAAATTTTCGATGAATTACGGGAAATAATTGACAACATGAAGAAAGTTGGCTTAGTAGACATACCGAGAATGATTCAAGAATGGTTAGTTGATTGTTCATTAGAGAAATTTACACTGATGTCAAAAATTTATTCTTGGTCATTTCATGTTGGTTTTAGAAAACAAAAAATGATTGATGCAGCATTAGACCAATTGAAGACAGAGTACACTGAAGATGTAGATGGTGAGATGTACAATGAGTATACAATGTTAATTAGAGATGAAATAGTTAAAATGCTAGAAGTACCAGTTAAACATGACGATCATCTACTTCGTGATTCAGAATTAGCTGGATTGTTATCAATGTCATCAGCTTCAAATGGTGAATCAAGGCAACTTAAATTTGGTCGTAAAACAATATTTTCAACTAAGAAAAATATGCATGTTATGGATGATATTGCACATGGAAGGTATACTCCTGGTGTCATTCCTCCAGTAAACGTAGATAGACCAATTCCATTAGGTCGTAGAGATGTTCCTGGACGAAGAACAAGAATTATATTCATATTACCATATGAATACTTTATTGCGCAGCACGCTGTCGTAGAAAAAATGTTATCATACGCAAAGCATACTAGAGAATATGCGGAATTTTACTCACAGTCAAATCAATTGTTATCATACGGTGATGTAACAAGATTCTTATCCAGTAATTCTATGGTGTTATACACAGACGTTTCACAATGGGATTCGTCACAACATAATACACAGCCATTTAGAAAAGGAATAATTATGGGTTTAGATATGTTATCTAATATGACTAATGATCCAAAAGTAATACAAACGCTAAATTTATATAAACAAACACAAATTAATCTCATGGATTCATATGTTCAAATACCTGATGGTGATGTAATCAAAAAGATTCAGTATGGTGCTGTTGCTTCAGGCGAAAAACAAACTAAGGCAGCTAATTCTATAGCTAATTTGGCACTCATTAAAACAGTATTGTCAAGGATTGCAAATAAATATTCTTTCATAACCAAAATAATCAGAGTTGATGGTGATGATAATTATGCAGTACTACAATTTAATACCGATGTCACTAAACAAATGGTCCAAGATGTGTCAAACGATGTGAGATATATATATTCTAGAATGAATGCTAAAGTTAAAGCATTGGTATCTACAGTCGGTATTGAAATAGCAAAAAGATATATAGCTGGAGGAAAAATATTTTTTAGAGCTGGTATAAATTTATTAAATAATGAGAAGCGTGGACAAAGTACACAATGGGATCAAGCAGCTATTTTATATTCGAACTACATTGTTAACAAATTACGAGGATTTGAGACTGATAGAGAATTTATATTAACTAAAATTATACAAATGACATCTGTAGCCATTACTGGATCACTAAGGCTATTTCCGTCAGAACGAGTGTTAACTACTAATTCTACATTCAAAGTATTTGACTCAGAAGATTTCATTATAGAGTATGGAACAACTGACGATGAAGTATATATACAGAGAGCATTTATGTCATTATCTAGTCAAAAGTCAGGAATAGCTGATGAAATTGCCTCTTCACAAACATTCAAAAATTATGTTAATAAATTATCTGACCAACTATTAATATCAAAAAACGTAATTGTATCCAAAGGTATAGCTGTAACAGAAAAAGCGAAATTGAATTCATATGCACCAGTTTATTTAGAAAAACGTCGTGCGCAAATATCAGCGCTATTAACTATGTTACAGAAGCCAGTGTCATTTAAATCAAATAAAATTACTATTAATGACATTTTGCGTGATATAAAACCATTTTTTGTTACTTCTGAAGCCAATTTGTCAATTCAATACAGAAAATTTATGCCAACACTACCTGATAACGTTCAATATGTTATACAATGTATAGGATCAAGGACGTATCAGATAGAAGATAGTGGGTCGAAATCATCGATTTCGAAGTTAATATCAAAATATTCAGTTTACAAACCATCAATTGAAGAACTATATAAAGTTATATCTTTACGAGAACAAGAAATACAGTTGTATTTAGTTTCACTAGGAGTTCCGCCAGTTGATGCAGGCACGTACGTCGGGTCAAGAATATATTCGCAAGATAAGTATAAAATATTAGAATCTTACGTATATAATTTATTATCAATTAATTATGGATGTTATCAATTATTCGATTTTAATTCTCCAGATTTAGAGAAACTTATACGAATTCCTTTTAAAGGTAAGATACCAGCCGTAACATTTATATTACATCTCTACGCAAAACTTGAAATAATAAATCATGCCATTAAGAATGGAGCATGGATTAGTTTGTTCTGTAATTATCCAAAATCTGAGATGATTAAACTATGGAAGAAAATGTGGAACATAACAGCATTACGGTCTCCCTATACTAGTGCGAATTTCTTTCAAGAT
>ADK46379
ATGGGGAAGTACAATCTAATCTTGTCAGAATATTTATCATTTGTTTATAATTCACAATCTGCAGTTCAAATACCAATTTATTATTCTTCCAATTCAGAATTAGAAAAAAGATGTATTGAGTTTCATGCTAAATGTGTTGACAGTTCTAAAAAAGGTATGTCATTAAAACCTTTATTTGAAGAGTATAAAGATGTAATAGGTAATGCAACGTTACTATCTATATTATCATATTCTTATGATAAATACAACGCTGTGGAACGTAAACTAGTCAATTATGCTAAAGGTAAACCTTTAGAGGCTGATTTAACGGCAAACGAGCTTGATTATGAAAATAACAAAATAACTTCTGAACTGTTTCAGTCAGCCGAAGAATATACCGATTCATTAATGGATCCTGCTATATTAACTTCATTATCTTCAAATTTAAATGCAGTTATGTTTTGGTTAGAACGACACTCAAATGACGTTGCTGATGCAAATAAAATTTATAAGCGTAGACTAAATTTATTTACCATAGTGGCATCTACAATAAATAAATACGGAGTACCCAGACATAATGAAAAATACAGATATGAATACGAAGTAATGAAGGATAAACCGTATTACTTAGTAACTTGGGCTAACTCATCTATTGAAATGCTTATGTCAGTGTTTTCACATGAAGATTATTTAATAGCAAAAGAGTTAATAATCTTATCATACTCAAATAGATCAACATTAGCAAAACTAGTTTCATCTCCAATGTCAATATTAGTTGCATTAATAGATATCAATGGTACGTTTATTACAAATGAAGAATTGGAACTTGAGTTTTCGGATAAATATGTTAAAGCAATTGTACCTGATCAAATTTTCGATGAATTACGGGAAATAATTGACAACATGAAGAAAGTTGGCTTAGTAGACATACCGAGAATGATTCAAGAATGGTTAGTTGATTGTTCATTAGAGAAATTTACACTGATGTCAAAAATTTATTCTTGGTCATTTCATGTTGGTTTTAGAAAACAAAAAATGATTGATGCAGCATTAGACCAATTGAAGACAGAGTACACTGAAGATGTAGATGGTGAGATGTACAATGAGTATACAATGTTAATTAGAGATGAAATAGTTAAAATGCTAGAAGTACCAGTTAAACATGACGATCATCTACTTCGTGATTCAGAATTAGCTGGATTGTTATCAATGTCATCAGCTTCAAATGGTGAATCAAGGCAACTTAAATTTGGTCGTAAAACAATATTTTCAACTAAGAAAAATATGCATGTTATGGATGATATTGCACATGGAAGGTATACTCCTGGTGTCATTCCTCCAGTAAACGTAGATAGACCAATTCCATTAGGTCGTAGAGATGTTCCTGGACGAAGAACAAGAATTATATTCATATTACCATATGAATACTTTATTGCGCAGCACGCTGTCGTAGAAAAAATGTTATCATACGCAAAGCATACTAGAGAATATGCGGAATTTTACTCACAGTCAAATCAATTGTTATCATACGGTGATGTAACAAGATTCTTATCCAGTAATTCTATGGTGTTATACACAGACGTTTCACAATGGGATTCGTCACAACATAATACACAGCCATTTAGAAAAGGAATAATTATGGGTTTAGATATGTTATCTAATATGACTAATGATCCAAAAGTAATACAAACGCTAAATTTATATAAACAAACACAAATTAATCTCATGGATTCATATGTTCAAATACCTGATGGTGATGTAATCAAAAAGATTCAGTATGGTGCTGTTGCTTCAGGCGAAAAACAAACTAAGGCAGCTAATTCTATAGCTAATTTGGCACTCATTAAAACAGTATTGTCAAGGATTGCAAATAAATATTCTTTCATAACCAAAATAATCAGAGTTGATGGTGATGATAATTATGCAGTACTACAATTTAATACCGATGTCACTAAACAAATGGTCCAAGATGTGTCAAACGATGTGAGATATATATATTCTAGAATGAATGCTAAAGTTAAAGCATTGGTATCTACAGTCGGTATTGAAATAGCAAAAAGATATATAGCTGGAGGAAAAATATTTTTTAGAGCTGGTATAAATTTATTAAATAATGAGAAGCGTGGACAAAGTACACAATGGGATCAAGCAGCTATTTTATATTCGAACTACATTGTTAACAAATTACGAGGATTTGAGACTGATAGAGAATTTATATTAACTAAAATTATACAAATGACATCTGTAGCCATTACTGGATCACTAAGGCTATTTCCGTCAGAACGAGTGTTAACTACTAATTCTACATTCAAAGTATTTGACTCAGAAGATTTCATTATAGAGTATGGAACAACTGACGATGAAGTATATATACAGAGAGCATTTATGTCATTATCTAGTCAAAAGTCAGGAATAGCTGATGAAATTGCCTCTTCACAAACATTCAAAAATTATGTTAATAAATTATCTGACCAACTATTAATATCAAAAAACGTAATTGTATCCAAAGGTATAGCTGTAACAGAAAAAGCGAAATTGAATTCATATGCACCAGTTTATTTAGAAAAACGTCGTGCGCAAATATCAGCGCTATTAACTATGTTACAGAAGCCAGTGTCATTTAAATCAAATAAAATTACTATTAATGACATTTTGCGTGATATAAAACCATTTTTTGTTACTTCTGAAGCCAATTTGTCAATTCAATACAGAAAATTTATGCCAACACTACCTGATAACGTTCAATATGTTATACAATGTATAGGATCAAGGACGTATCAGATAGAAGATAGTGGGTCGAAATCATCGATTTCGAAGTTAATATCAAAATATTCAGTTTACAAACCATCAATTGAAGAACTATATAAAGTTATATCTTTACGAGAACAAGAAATACAGTTGTATTTAGTTTCACTAGGAGTTCCGCCAGTTGATGCAGGCACGTACGTCGGGTCAAGAATATATTCGCAAGATAAGTATAAAATATTAGAATCTTACGTATATAATTTATTATCAATTAATTATGGATGTTATCAATTATTCGATTTTAATTCTCCAGATTTAGAGAAACTTATACGAATTCCTTTTAAAGGTAAGATACCAGCCGTAACATTTATATTACATCTCTACGCAAAACTTGAAATAATAAATCATGCCATTAAGAATGGAGCATGGATTAGTTTGTTCTGTAATTATCCAAAATCTGAGATGATTAAACTATGGAAGAAAATGTGGAACATAACAGCATTACGGTCTCCCTATACTAGTGCGAATTTCTTTCAAGAT
>AGE98636
ATGGGGAAGTACAATCTAATCTTGTCAGAATATTTATCATTTGTTTACAATTCACAATCTGCAGTTCAAATACCAATTTACTATTCTTCTAATTCAGAATTAGAAAAGAGATGTATCGAATTTCATGCTAAATGTGTTGACAGTTCTAAGAAAGGTCTGTCATTAAAACCTTTATTCGAAGAATATAAAGATGTAATAGATAATGCAACTTTACTATCTATATTATCATATTCTTATGACAAATACAACGCTGTAGAACGAAAGCTAGTCAATTATGCTAAAGGTAAACCATTAGAGGCTGATTTAACGGCAAACGAGATTGATTATGAAAATAATAAAATAACTTCTGAATTGTTTCAGTCAGCCGAAGAATATACTGATTCATTAATGGATCCTGCTATATTAACTTCGTTATCTTCAAATTTAAATGCAGTCATGTTTTGGTTAGAACGACATTCAAATGACGTTGCTGATGCAAACAAAATTTATAAACGTAGACTGGATCTATTTACCATAGTAGCATCTACAATAAATAAATATGGAGTGCCTAGACATAATGAAAAATACAGATATGAATACGAGGTGATGAAGGATAAACCGTATTACTTAGTAACATGGGCTAACTCATCTATAGAAATGCTTATGTCAGTGTTTTCACATGAAGATTATTTAATAGCAAAAGAGTTAATAATATTATCATATTCAAATAGATCGACGTTAGCTAAACTAGTTTCATCTCCAATGTCGATATTAGTTGCATTAATAGATATCAATGGTACGTTTATTACAAATGAAGAGTTAGAACTTGAATTTTCAGATAAATATGTTAAGGCAATTGTACCTGATCAAATTTTCGATGAATTACAGGAAATGATCGACAATATGAGAAAAGCTGGTTTAGTAGATATACCAAGAATGATTCAAGAATGGTTAGTTGATTGTTCATTAGAGAAATTTACACTGATGTCAAAAATTTATTCTTGGTCATTTCATGTTGGATTTAGAAAACAAAAGATGATTGACGCAGCATTAGACCAATTGAAGACAGAGTACACTGAAGATGTAGATGGTGAGATGTACAATGAGTATACAATGTTAATTAGAGATGAAATAGTCAAGATGCTAGAAGTACCAGTTAAACATGATGATCATTTACTTCGCGATTCAGAATTAGCCGGATTGTTATCAATGTCATCAGCTTCAAATGGTGAATCAAGGCAGCTTAAATTTGGTCGTAAAACGATATTTTCAACTAAGAAAAATATGCATGTCATGGATGATATTGCACATGGAAGATATACTCCGGGTGTCATTCCTCCAGTAAACGTAGATAGGCCAATTCCATTAGGTCGTAGAGATGTTCCTGGACGAAGAACAAGAATTATATTCATATTACCATATGAATACTTTATTGCGCAGCACGCTGTCGTAGAAAAAATGTTATCATACGCAAAGCATACTAGAGAGTACGCAGAATTTTACTCGCAGTCAAATCAATTGCTATCATATGGTGATGTTACAAGATTCTTATCCAGTAATTCTATGGTATTATACACAGACGTTTCACAATGGGATTCATCACAACATAACACACAGCCATTTAGAAAAGGAATAATTATGGGTTTAGATATGTTATCCAATATGACTAATGATCCAAAAGTAGTACAAACGCTAAATTTATATAAACAAACACAAATTAATCTCATGGATTCATACGTTCAAATACCTGATGGTAATGTAATCAAAAAGATTCAGTATGGTGCTGTTGCTTCAGGAGAAAAACAAACTAAGGCAGCTAATTCTATAGCTAACTTAGCACTCATTAAAACGGTATTGTCAAGGATTGCAAATAAGTATTCTTTTATAACCAAAATAATCAGAGTCGATGGTGATGATAATTATGCAGTGCTACAATTTAACACCGATGTCACTAAACAAATGGTCCAAGATGTGTCAAACGATGTGAGATATATATATTCTAGAATGAATGCTAAAGTTAAAGCATTGGTATCTACAGTCGGTATTGAAATAGCAAAAAGATATATAGCAGGAGGAAAAATATTTTTCAGAGCTGGTATAAACTTATTAAATAATGAGAAACGTGGGCAAAGTACACAATGGGATCAAGCAGCTATTTTATATTCAAACTACATTGTTAACAAATTACGAGGATTTGAGACTGATAGAGAATTTATATTAACTAAAATTATACAAATGACATCTGTAGCCATTACTGGATCACTAAGGTTATTTCCGTCAGAACGAGTGTTAACTACTAATTCTACATTCAAAGTATTTGACTCAGAAGATTTCATTATAGAATATGGGACAACTAACGATGAAGTATATATACAAAGAGCATTTATGTCACTGTCTAGTCAAAAGTCAGGAATAGCTGATGAAATAGCTTCTTCACAAACATTTAAAAATTATGTTAACAAATTATCTGACCAATTATTAATATCGAAAAACGTAATTGTATCCAAAGGTATAGCTGTAACAGAAAAGGCGAAATTGAATTCATATGCACCAGTTTATTTAGAAAAACGTCGTGCGCAAATATCAGCGTTATTAACTATGTTGCAGAAACCAGTGTCATTTAAATCAAATAAAATTACTATTAATGACATTTTGCGTGACATAAAACCATTTTTTATCACTTCTGAAGCTAATTTGCCAATTCAATACAGAAAATTTATGCCAACACTACCTAATAATGTCCAATATGTTATACAATGCATAGGATCGAGGACGTATCAAATAGAAGATAGTGGGTCAAAATCATCGATTTCGAAGTTAATATCAAAATATTCAGTTTACAAACCATCGATTGAAGAACTATATAAAGTTATATCTTTAAGAGAACAAGAAATACAGTTGTATTTAGTTTCATTAGGAGTTCCACCAGTTGATGCAGGCACGTACGTTGGGTCAAGAATATATTCGCAGGATAAGTATAAAATATTAGAATCTTACGTATATAATTTATTATCAATTAATTATGGATGTTATCAACTATTCGATTTTAATTCTCCAGATTTAGAGAAACTTATACGAATTCCTTTTAAAGGCAAGATACCAGCCGTAACATTTATATTGCATCTTTATGCTAAACTTGAAATAATAAACTATGCTATTAAGAATGGAGCTTGGATTAGTTTGTTTTGTAACTACCCAAAATCTGAAATGATTAAATTATGGAAGAAAATGTGGAATATAACAGCATTACGGTCTCCCTACACTAGTGCGAACTTCTTTCAAGAT
>ACZ52141
ATGGGGAAGTACAATCTAATCTTGTCAGAATATTTATCATTTGTTTACAATTCACAATCTGCAGTTCAAATACCAATTTACTATTCTTCTAATTCAGAATTAGAAAAGAGATGTATCGAATTTCATGCTAAATGTGTTGACAGTTCTAAGAAAGGTTTGTCATTAAAACCTTTATTCGAAGAATATAAAGATGTAATAGATAATGCAACTTTACTATCTATATTGTCATATTCTTATGACAAATACAACGCTGTAGAACGAAAGCTAGTCAATTATGCTAAAGGTAAACCATTAGAGGCTGATTTAACGGCAAACGAGATTGATTATGAAAATAATAAAATAACTTCTGAATTATTTCAGTCAGCAGAAGAGTATACTGATTCATTAATGGATCCTGCTATATTAACTTCGCTATCTTCAAATTTAAATGCAGTCATGTTTTGGTTAGAACGACATTCAAATGACGTTGCTGATGCGAATAAAATTTATAAACGTAGACTGGACCTATTTACCATAGTAGCATCTACAATAAATAAATATGGAGTGCCTAGACATAATGAAAAATACAGATATGAATACGAGGTGATGAAGGATAAACCATATTACTTAGTAACATGGGCTAACTCGTCTATAGAAATGCTTATGTCAGTGTTTTCACATGAAGATTATTTAATAGCAAAAGAATTAATAGTATTATCATATTCAAATAGATCGACGTTAGCTAAATTAGTTTCATCTCCAATGTCGATATTAGTTGCATTAATAGATATCAATGGTACGTTTATTACAAATGAAGAATTAGAACTTGAGTTTTCAGATAAATATGTTAAGGCAATTGTACCTGATCAAATTTTCGGTGAATTACAGGAAATGATCGACAATATGAGAAAAGCTGGTTTAGTAGATATACCAAAAATGATTCAAGAATGGTTAGTTGATTGTTCGTTAGAGAAATTTACACTGATGTCAAAAATTTATTCTTGGTCATTTCATGTTGGATTTAGAAAACAAAAGATGATTGACGCAGCATTAGACCAGTTGAAAACAGAATACACTGAGGATGTAGATGGTGAGATGTATAATGAGTACACAATGTTAATTAGAGATGAAATAGTCAAGATGCTAGAAGTGCCAGTTAAACATGATGATCATTTACTTCGCGATTCAGAATTAGCCGGATTGTTATCAATGTCATCAGCTTCAAATGGTGAATCAAGGCAACTTAAATTTGGTCGTAAAACGATATTTTCAACTAAGAAAAATATGCATGTCATGGATGATATTGCACATGGAAGATATACTCCAGGTGTCATTCCTCCAGTAAACGTAAATAGACCAATTCCATTAGGTCGTAGAGATGTTCCTGGACGAAGAACAAGAATTATATTCATATTACCATATGAATACTTTATTGCGCAGCACGCTGTCGTAGAAAAAATGTTATCATACGCAAAACATACTAGAGAGTACGCAGAATTTTACTCGCAGTCAAATCAATTGCTATCATATGGTGATGTTACAAGATTCTTATCCAGTAATTCTATGGTATTATATACAGACGTTTCACAATGGGATTCGTCACAGCATAACACACAGCCATTTAGAAAAGGAATAATTATGGGTTTAGATATGTTATCCAACATGACTAATGATCCAAAAGTAGTACAAACGCTAAATTTATATAAACAAACACAAATTAATCTCATGGACTCATACGTTCAAATACCTGATGGTAATGTAATCAAAAAGATTCAGTATGGTGCTGTTGCTTCAGGAGAAAAACAAACTAAGGCAGCTAATTCTATAGCTAACTTAGCACTCATTAAAACGGTATTGTCAAGGATTGCAAATAAGTACTCTTTTATAACCAAAATAATCAGAGTCGATGGTGATGATAATTATGCAGTGCTACAATTTAACACCGATGTCACTAAACAAATGGTTCAAGATGTGTCAAACGATGTAAGATATATATATTCTAGAATGAATGCTAAAGTTAAAGCATTGGTATCTACAGTTGGTATTGAAATAGCAAAAAGATATATAGCAGGAGGAAAAATATTTTTCAGAGCTGGTATAAACTTATTAAATAATGAGAAACGTGGGCAAAGCACACAATGGGATCAAGCAGCTATTTTATATTCGAACTATATTGTTAACAAATTACGAGGATTTGAGACTGATAGAGAATTTATATTAACTAAAATTATACAAATGACATCTGTAGCCATTACTGGATCACTAAGGTTATTTCCGTCAGAACGAGTGTTAACTACTAATTCTACGTTCAAAGTATTTGACTCAGAAGATTTCATTATAGAATATGGAACAACTAATGATGAAGTATATATACAAAGAGCATTTATGTCGCTGTCCAGTCAAAAGTCAGGAATAGCTGATGAAATAGCTTCTTCACAAACATTTAAAAATTATGTTGATAAATTATCTGACCAATTATTAATATCAAAAAATATAATTGTATCCAAAGGTATAGCTGTAACAGAAAAGGCGAAATTGAATTCATATGCACCAGTTTATTTAGAGAAACGTCGTGCGCAAATATCAGCATTATTAACTATGTTACAGAAACCAGTGTCGTTTAAATCAAATAAAATTACTATTAATGACATTTTGCGTGACATAAAACCATTTTTTGTCACTTCTGAAGCTAATTTGCCAATTCAATACAGAAAATTTATGCCAACATTACCTGATAATGTCCAATACGTTATACAATGCATAGGATCGAGGACGTATCAAATAGAAGATAGTGGGTCAAAATCATCGATTTCGAAGTTAATATCAAAATATTCAGTTTACAAACCATCGATTGAAGAACTATATAAAGTTATATCTTTAAGAGAACAAGAAATACAGTTGTATTTAGTTTCATTAGGAGTTCCACCAGTTGACGCAAGCACGTACGTTGGGTCAAGAATATATTCGCAGGACAAGTATAAAATATTAGAATCCTACGTATATAATTTATTATCAATTAATTATGGATGTTATCAACTATTCGATTTTAATTCTCCAGATTTAGAGAAACTTATACGAATTCCTTTTAAAGGCAAGATACCAGCCGTAACATTTATACTACATCTTTATGCTAAACTTGAAATAATAAACTATGCTATTAAGAATGGAGCTTGGATTAGTTTGTTTTGTAACTACCCAAAATCTGAAATGATTAAATTATGGAAGAAAATGTGGAATATAACAGCATTACGGTCTCCCTACACTAGTGCGAACTTCTTTCAAGAT
>AFJ68296
ATGGGGAAGTACAATCTAATCTTGTCAGAATATTTATCATTTGTTTACAATTCACAATCTGCAGTTCAAATACCAATTTACTATTCTTCTAATTCAGAATTAGAAAAGAGATGTATCGAATTTCATGCTAAATGTGTTGACAGTTCTAAGAAAGGTCTGTCGTTAAAACCTTTATTCGAAGAATATAAAGATGTAATAGATAATGCAACTTTACTATCTATATTATCATATTCTTATGACAAATACAACGCTGTAGAACGAAAGCTAGTCAATTATGCTAAAAATAAACCATTAGAGGCTGATTTAACGGCAAACGAAATTGATTATGAAAATAATAAAATAACTTCTGAATTGTTTCAGTCGGCCGAAGAATACACTGATTCATTAATGGATCCTGCTATATTAACTTCGTTATCTTCAAATTTAAATGCAGTCATGTTTTGGTTAGAACGACATTCAAATGACATTGCTGATGCAAATAAAATTTATAAACGTAGATTGGATCTATTTACCATAGTAGCATCTACAATAAATAAATATGGAGTGCCTAGACATAATGAAAAATACAGATATGAATACGAGGTGATGAAGGATAAACCGTATTACTTAGTAACATGGGCTAACTCATCTATAGAAATGCTTATGTCAGTGTTTTCACATGAAGATTATTTAATAGCAAAAGAGTTAATAATATTATCATATTCAAATAGATCGACGTTAGCTAAATTAGTTTCATCTCCAATGTCGATGTTAGTTGCATTGATAGATATCAATGGTACGTTTATTACAAATGAAGAGTTAGAACTTGAATTTTCAGATAAATATGTTAAGGCAATTGTACCTGATCAAATTTTCGATGAATTACAGGAAATGATCGACAATATGAGAAAAGCTGGTTTAGTAGATATACCAAGAATGATTCAAGAATGGTTAGTTGATTGTTCATTAGAGAAATTTACACTGATGTCAAAAATTTATTCTTGGTCATTTCATGTTGGATTTAGAAAACAAAAGATGATTGACGCAGCATTAGACCAATTGAAGACAGAGTACACTGAAGATGTAGATGGTGAGATGTACAATGAGTATACAATGTTAATTAGAGATGAAATAGTCAAGATGCTAGAAGTACCAGTTAAACATGATGATCATCTACTTCGCGATTCAGAATTAGCCGGATTGTTATCAATGTCATCAGCTTCAAATGGTGAATCAAGGCAGCTTAAATTTGGTCGTAAAACGATATTTTCAACTAAGAAAAATATGCATGTTATGGATGATATTGCACATGGAAGATATACTCCGGGTGTCATTCCTCCAGTAAACGTAGATAGACCAATTCCATTAGGTCGTAGAGACGTTCCTGGACGAAGAACAAGAATTATATTCATATTACCATATGAATATTTTATTGCGCAGCACGCTGTCGTAGAAAAAATGTTATCATACGCAAAGCATACTAGAGAGTACGCAGAATTTTACTCGCAATCAAATCAATTATTATCATATGGTGATGTTACAAGATTTTTATCCAGTAATTCTATGGTATTATACACAGACGTTTCACAATGGGATTCGTCACAACATAACACGCAGCCATTTAGAAAAGGAATAATTATGGGTTTAGATATGTTATCCAATATGACTAATGATCCAAAAGTAGTACAAACGCTAAATTTATATAAACAAACACAAATTAATCTCATGGATTCATACGTTCAAATACCTGATGGTAATGTAATCAAAAAGATTCAGTATGGTGCTGTTGCTTCAGGAGAAAAACAAACTAAGGCAGCTAATTCTATAGCTAACTTAGCACTCATTAAAACGGTGTTGTCAAGGATTGCAAATAAGTATTCTTTTATAACCAAAATAATTAGAGTCGATGGTGATGATAATTATGCAGTGCTACAATTTAACACCGATGTCACTAAACAAATGGTCCAAGATGTGTCAAACGATGTGAGATATATATATTCTAGAATGAATGCTAAAGTTAAAGCATTGGTATCTACAGTCGGTATTGAAATAGCAAAAAGATATATAGCAGGAGGAAAAATATTTTTCAGAGCTGGTATAAACATATTAAATAATGAGAAACGTGGGCAAAGCACACAATGGGATCAAGCAGCTATTTTATATTCAAACTACATTGTTAACAAATTACGAGGATTTGAGACTGATAGAGAATTTATATTAACTAAAATTATACAAATGACATCTGTAGCCATTACTGGATCACTAAGGTTATTTCCGTCAGAACGAGTGTTAACTACTAATTCTACATTCAAAGTATTTGACTCAGAAGATTTCATTATAGAATATGGGACAACTAATGATGAAGTATATATACAAAGAGCATTTATGTCACTGTCTAGTCAAAAGTCAGGAATAGCTGATGAAATAGCTTCTTCACAAACATTTAAAAATTATGTTAACAAATTATCTGACCAATTATTAATATCAAAAAACGTAATTGTATCCAAAGGTATAGCTGTAACAGAAAAGGCGAAATTGAATTCATATGCACCAGTTTATTTAGAAAAACGTCGTGCACAAATATCAGCGTTATTAACTATGTTGCAGAAACCAGTGTCATTTAAATCAAATAAAATTACTATTAATGACATTTTGCGTGACATAAAACCATTTTTTGTCACTTCTGAAGCTAATTTGCCAATTCAATACAGGAAATTTATGCCAACACTGCCTAATAATGTCCAATATGTTATACAATGTATAGGATCGAGGACGTATCAAATAGAAGATAGTGGGTCAAAATCATCGATTTCGAAGTTAATATCAAAATATTCAGTTTATAAACCATCGATTGAAGAACTATATAAAGTTATATCTTTAAGAGAACAAGAAATACAGTTGTATTTAGTTTCATTAGGAGTTCCACCAGTTGATGCAGGTACGTACGTTGGGTCAAGAATATATTCGCAGGATAAGTATAAAATATTAGAATCTTACGTATATAATTTATTATCAATTAATTATGGATGTTATCAACTATTCGATTTTAATTCTCCAGATTTAGAGAAACTTATACGAATTCCTTTTAAAGGCAAGATACCAGCCGTAACATTTATATTGCATCTTTATGCTAAACTTGAAATAATAAACTATGCTATTAAGAATAGAGCTTGGATTAGTTTGTTTTGTAACTACCCAAAATCTGAAATGATTAAATTATGGAAGAAAATGTGGAATATAACAGCATTACGGTCTCCCTACACTAGTGCGAACTTCTTTCAAGAT
>AGE47078
ATGGGGAAGTATAATCTAATCTTGTCAGAGTATTTATCATTTATATATAATTCACAATCTGCAGTCCAAATTCCAATTTATTATTCTTCCAATAGTGAATTAGAGAGTAGATGTATAGAATTTCATTCTAAATGTTTAGAAAATTCGAAAAATGGTTTATCACTGAAGAAATTATTTAGTGAATACAGTGATGTTATTGAGAATGCTACATTATTATCAATATTATCGTACTCCTATGACAAGTACAACGCCGTTGAACGGAAATTAGTTAAATATGCAAGAAGTAAACCGTTAGAGGCAGATTTAACATTGAATGAACTAGACTATGAAAATAATAAAATAACATCTGAGTTATTTCCAACAGAAGAAGAATATACTGATTCATTGATGGATCCAGCAATTCTGACTTCCTTATCATCCAATTTGAACGCAGTCATGTTTTGGTTGGAAAAACACGAAAATGATACTGCTGAAAAGCTTAAAATTTACAAGAGAAGATTGGATTTATTTAGTATAGTAGCCTCAACTGTAAACAAATATGGTGTGCCAAGACACAATGCAAAATATAGATACGAGTATGATGTGATGAAAGATAAACCATATTACTTAGTAACATGGGCGAATTCTTCGATTGAAATGTTAATGTCAGTCTTTTCTCATGAAGATTACTTAATTGCAAAAGAATTGATAGTATTATCATATTCTAATAGATCAACTTTAGCAAAGTTGGTGTCATCTCCAATGTCAATTTTAGTCGCTTTAGTGGATATTAATGGAACGTTTATTACGAATGAGGAGTTAGAATTAGAATTTTCAAATAAATATGTACGGGCCATAGTGCCCGATCAAACATTTGATGAACTAAAACAAATGCTCGATAATATGAGGAAAGCTGGATTGGTTGACATACCTAAGATGATACAAGACTGGTTAGTTGATTGTTCAATTGAAAGATTTCCATTAATGGCTAAAATATACTCATGGTCATTTCACGTTGGATTCAGAAAGCAAAAAATGTTAGATGCTGCTTTAGACCAATTAAAAACTGAGTACACAGAAAATGTAGATGATGAAATGTATCGTGAATATACTATGTTGATAAGAGATGAAGTTGTTAAGATGCTTGAAGAATCAGTAAAACATGATGATCATTTGTTACAAGATTCTGAATTAGCTGGATTGCTATCAATGTCATCGGCATCAAATGGAGAATCTAGACAACTTAAATTTGGCAGAAAGACGATTTTTTCAACTAAAAAGAACATGCATGTAATGGATGATATGGCTAATGGAAGATACACTCCAGGCATAATTCCACCTGTGAATGCTGATAAGCCAATACCGTTAGGAAGAAGAGATGTACCAGGAAGAAGAACTAGGATAATATTTATATTGCCGTATGAGTATTTTATAGCACAGCATGCTGTAGTTGAGAAAATGTTGATTTATGCGAAACATACTAGAGAATATGCTGAATTTTATTCACAATCAAACCAGCTATTATCATACGGTGATGTCACACGTTTCCTTTCCAACAATTCTATGGTATTGTACACAGACGTATCTCAATGGGATTCATCTCAACATAATACGCAACCATTTAGGAAAGGAATAATAATGGGGTTAGACATATTAGCTAACATGACTAATGATGCCAAAGTCATTCAGACACTAAATTTATATAAACAAACGCAAATTAATTTGATGGACTCATATGTTCAAATACCAGATGGCAATGTTATTAAGAAAATACAGTATGGAGCTGTAGCATCAGGAGAAAAACAAACTAAAGCAGCTAACTCTATAGCAAATCTAGCATTAATTAAGACTGTCTTATCACGTATCTCTAACAAATACTCATTCATCACAAAAATAATAAGAGTTGACGGCGATGATAACTATGCTGTATTACAGTTTAACACGGAAGTGACCAAACAAATGGTTCAAGATGTATCAAATGACGTGAGAGAAACTTACGCACGAATGAACGCTAAAGTCAAAGCTCTAGTATCCACAGTAGGAATAGAAATAGCCAAACGGTATATTGCAGGAGGAAAAATATTTTTTAGAGCCGGAATAAATTTACTTAATAATGAAAAAAGAGGACAAAGTACGCAATGGGATCAAGCAGCAGTTCTTTATTCTAACTATATTGTAAATAGACTTAGGGGTTTTGAGACTGATAGAGAATTTATTCTAACTAAAATAATGCAAATGACGTCAGTTGCTATTACTGGATCGTTAAGACTTTTCCCTTCTGAACGCGTATTAACCACGAACTCTACATTTAAAGTATTTGATTCAGAAGATTTTATCATAGAGTATGGAACAACTGATGATGAAGTGTATATACAAAGAGCATTTATGTCTTTAGCAAGTCAGAAATCAGGAATAGCTGATGAAATATCTGCGTCATCAACGTTTAAAAATTACGTGTCTAAATTATCAGAACAATTACTTTTTTCAAAAAATAATATAGTATCTAGAGGAATAGCTTTGACTGAAAAAGCGAAATTGAATTCGTATGCACCAATATCACTCGAGAAGAGACGTGCGCAAATATCAGCTTTATTAACAATGCTACAAAAACCAGTCACTTTTAAATCAAGCAAAATAACGATAAATGATATACTTAAAGATATAAAACCGTTTTTCACATTGAGTGAAGCACATTTACCAATGCAATATCAAAAGTTCATGCCAAACTTGCCGGAAAACGTACAATACATAATTCAGTGTATAGGGTCAAGAACTTATCAGATTGAAGATGATGGTTCAAAATCAGCAATCTCCCGGCTTATATCAAAGTATTCAGTTTATAAACCATCAATTGAGGAACTGTATAAAGTGATTTCACTACATGAAAATGAAATACAATTGTATTTAATTTCACTAGGCATACCAAAAATAGATGCTGATACATACGTCGGGTCAAAGATTTATTCTCAAGATAAATATAGGATACTGGAATCATATGTATATAATTTGTTATCTATCAATTATGGATGTTATCAATTATTTGACTTTAATTCGCCGGACTTAGAAAAGCTGATTAGAATACCGTTCAAAGGAAAGATACCAGCTGTCACATTTATATTACATTTATACGCTAAATTAGAAGTTATAAACTACGCGATTAAGAATGGTTCATGGATAAGTCTATTTTGTAACTACCCAAAATCAGAAATGATAAAGTTATGGAAGAAAATGTGGAATATTACGTCGTTACGTTCGCCATACACTAATGCAAACTTCTTTCAAGAT
>AGE99235
ATGGGGAAGTACAATCTAATCTTGTCAGAATATTTATCATTTGTTTACAATTCACAATCTGCAGTTCAAATACCAATTTACTATTCTTTTAATTCAGAATTAGAAAAGAGATGTATCGAATTTCATGCTAAATGTGTTGACAGTTCTAAGAAAGGTCTGTCATTAAAACCTTTATTCGAAGAATATAAAGATGTAATAGATAATGCAACTTTACTATCTATATTATCATATTCTTATGACAAATACAACGCTGTAGAACGAAAGCTAGTCAATTATGCTAAAGGTAAACCATTAGAGGCTGATTTAACGGCAAACGAGATTGATTATGAAAATAATAAAATAACTTCTGAATTGTTTCAGTCGGCCGAAGAATATACTGATTCATTAATGGATCCTGCTATATTAACTTCGTTATCTTCAAATTTAAATGCAGTCATGTTTTGGTTAGAACGACATTCAAATGACGTTGCTGATGCAAACAAAATTTATAAACGTAGACTGGATCTATTTACCATAGTAGCATCTACAATAAATAAATATGGAGTGCCTAGACATAATGAAAAATACAGATATGAATACGAGGTGATGAAGGATAAACCGTATTACTTAGTAACATGGGCTAACTCATCTATAGAAATGCTTATGTCAGTGTTTTCACATGAAGATTATTTAATAGCAAAAGAGTTAATAATATTATCATATTCAAATAGATCGACGTTAGCTAAACTAGTTTCATCTCCAATGTCGATATTAGTTGCATTAATAGATATCAATGGTACGTTTATTACAAATGAAGAGTTAGAACTTGAATTTTCAGATAAATATGTTAAGGCAATTGTACCTGATCAAATTTTCGATGAATTACAGGAAATGATCGACAATATGAGAAAAGCTGGTTTAGTAGATATACCAAGAATGATTCAAGAATGGTTAGTTGATTGTTCATTAGAGAAATTTACACTGATGTCAAAAATTTATTCTTGGTCATTTCATGTTGGATTTAGAAAACAAAAGATGATTGACGCAGCATTAGACCAATTGAAGACAGAGTACACTGAAGATGTAGATGGTGAGATGTACAATGAGTATACAATGTTAATTAGAGATGAAATAGTCAAGATGCTAGAAGTACCAGTTAAACATGATGATCATCTACTTCGCGATTCAGAATTAGCCGGATTGTTATCAATGTCATCAGCTTCAAATGGTGAATCAAGGCAGCTTAAATTTGGTCGTAAAACGATATTTTCAACTAAGAAAAATATGCATGTCATGGATGATATTGCACATGGAAGATATACTCCGGGTGTCATTCCTCCAGTAAACGTAGATAGACCAATTCCATTAGGTCGTAGAGATGTTCCTGGACGAAGAACAAGAATTATATTCATATTACCATATGAATACTTTATTGCGCAGCACGCTGTCGTAGAAAAAATGTTATCATACGCAAAGCATACTAGAGAGTACGCAGAATTTTACTCGCAGTCAAATCAATTATTATCATATGGTGATGTTACAAGATTCTTATCCAGTAATTCTATGGTATTATACACAGACGTTTCACAATGGGATTCGTCACAACATAACACACAGCCATTTAGAAAAGGAATAATTATGGGTTTAGATATGTTATCCAATATGACTAATGATCCAAAAGTAGTACAAACGCTAAATTTATATAAACAAACACAAATTAATCTCATGGATTCATACGTTCAAATACCTGATGGTAATGTAATCAAAAAGATTCAGTATGGTGCTGTTGCTTCAGGAGAAAAACAAACTAAGGCAGCTAATTCTATAGCTAACTTAGCACTCATTAAAACGGTATTGTCAAGGATTGCAAATAAGTATTCTTTTATAACCAAAATAATCAGAGTCGATGGTGATGATAATTATGCAGTGCTACAATTTAACACCGATGTCACTAAACAAATGGTCCAAGATGTGTCAAACGATGTGAGATATATATATTCTAGAATGAATGCTAAAGTTAAAGCATTGGTATCTACAGTCGGTATTGAAATAGCAAAAAGATATATAGCAGGAGGAAAAATATTTTTCAGAGCTGGTATAAACTTATTAAATAATGAGAAACGTGGGCAAAGTACACAATGGGATCAAGCAGCTATTTTATATTCAAACTACATTGTTAACAAATTACGAGGATTTGAGACTGATAGAGAATTTATATTAACTAAAATTATACAAATGACATCTGTAGCCATTACTGGATCACTAAGGTTATTTCCGTCAGAACGAGTGTTAACTACTAATTCTACATTCAAAGTATTTGACTCAGAAGATTTCATTATAGAATATGGGACAACTAACGATGAAGTATATATACAAAGAGCATTTATGTCACTGTCTAGTCAAAAGTCAGGAATAGCTGATGAAATAGCTTCTTCACAAACATTTAAAAATTATGTTAACAAATTATCTGACCAATTATTAATATCAAAAAACGTAATTGTATCCAAAGGTATAGCTGTAACAGAAAAGGCGAAATTGAATTCATATGCACCAGTTTATTTAGAAAAACGTCGTGCGCAAATATCAGCGTTATTAACTATGTTGCAGAAACCAGTGTCATTTAAATCAAATAAAATTACTATTAATGACATTTTGCGTGACATAAAACCATTTTTTGTCACTTCTGAAGCTAATTTGCCAATTCAATACAGAAAATTTATGCCAACACTACCTAATAATGTCCAATATGTTATACAATGCATAGGATCGAGGACGTATCAAATAGAAGATAGTGGGTCAAAATCATCGATTTCGAAGTTAATATCAAAATATTCAGTTTACAAACCATCGATTGAAGAACTATATAAAGTTATATCTTTAAGAGAACAAGAAATACAGTTGTATTTAGTTTCATTAGGAGTTCCACCAGTTGATGCAGGCACGTACGTTGGGTCAAGAATATATTCGCAGGATAAGTATAAAATATTAGAGTCTTACGTATATAATTTATTATCAATTAATTATGGATGTTATCAACTATTCGATTTTAATTCTCCAGATTTAGAGAAACTTATACGAATTCCTTTTAAAGGCAAGATACCAGCCGTAACATTTATATTGCATCTTTATGCTAAACTTGAAATAATAAACTATGCTATTAAGAATGGAGCTTGGATTAGTTTGTTTTGTAACTACCCAAAATCTGAAATGATTAAATTATGGAAGAAAATGTGGAATATAACAGCATTACGGTCTCCCTACACTAGTGCGAACTTCTTTCAAGAT
>AFX61446
ATGGGGAAGTACAATCTAATCTTGTCAGAATACTTATCATTTATTTATAATTCACAATCTGCTGTACAAATTCCAATCTATTATTCTTCCAATCCGGATCTAGAAAAAAGATGTATAGAATTTCATTCAAAATGTTTAGACTATTCAAAGAAAGGATTATCTTTAAAAAGTGTTTTTCTAGAATACAAAGATGTTATTGAGAACGCAACTTTGTTATCTATACTATCATATTCATATGATAAGTATAATGCAGTAGAACGAAAGCTAGTGCATTATGCAAAAGGTAAACCTTTAGAGGCTGATTTAAACGCAAATGAACTAGATTATGAAAATAATAAATTGACTAATGAATTGTTTCCGACAGCAGAAGAATATACCGATTCTTTAATGGACCCAGCCATTTTAACATCACTCTCTTCAAATTTGAATGCAGTCATGTTTTGGCTAGAAAAACATATTAATGATACTGCAGAGAAAGCTAAGATTTACAAAAGAAGACTAGATCTATTCACAATTGTGGCTTCGACAGTAAACAAATACGGAGTGCCTAGACATAACGCAAAATATAGGTATGAGTATGAAGTAATGAAAGATAAACCATATTACTTAGTGACATGGGCAAATTCTTCAATTGAAATGTTAATGTCAGTATTCTCTCACGAAGATTATTTGATCGCAAGAGAACTGATAATTCTTTCATATTCAAACAGATCTACTTTAGCTAAACTTGTTTCATCACCAATGTCAATTTTAGTTGCGTTGATAGATATAAATGGTACTTTTATCACTAATGAAGAATTGGAACTAGAATTTTCTAACAAACATGTTAGAGCAATCGTTCCAGATCAAACTTTTGATGAGTTAAAAGAAATGCTAAATAACATGAAGAAGGCCGGTTTAGTTGACATACCAAAGATGATACAAGATTGGCTAGTAGATTGTTCAATAGAAAAATTTCCTCTGATGGCGAAAATCTATTCCTGGTCCTTTCATGTCGGGTTCAGAAAACAGAAAATGCTGGATGCCGCTCTAGATCAGTTAAGGACTGAGTATACTGAAGATGTCGATGATGAAATGTATAGAGAATACACCATGTTGATTAGGGATGAAATCGTGAAAATGCTAGAAGAGGCAGTTAAACATGATGATCATCTTCTTCAAGATTCTGAACTAGCAGGACTGCTATCAATGTCATCAGCATCAAATGGTGAATCACGACAATTAAAATTTGGCCGGAAAACCATTTTTTCTACGAAAAAGAACATGCACGTAATGGATGATATGGCTAATGGAAAGTATACGCCGGGAGTAATACCACCAGTTAATGTTGATAAACCAATTCCATTAGGAAGGCGGGATGTTCCAGGCCGGCGTACTAGAATAATTTTCATATTGCCATATGAATATTTCATTGCTCAACATGCAGTTGTTGAAAAAATGCTAATTTATGCAAAACATACTAGAGAATATGCCGAGTTTTATTCACAATCTAATCAACTTCTTTCATATGGTGACGTTACTAGATTTTTATCGAATAATGCTATGGTGCTATATACTGATGTATCGCAATGGGACTCTTCTCAGCATAACACTCAGCCATTTAGGAAAGGAATAATTATGGGATTAGACATGTTAGCCAATATGACTAACGATGCCAAAGTAATACAAACGCTGAATTTATATAAGCAAACGCAAGTTAATTTAATGGACTCATATGTGCAAATACCAAATGGAAATGTAATTAAGAAGATACAATATGGAGCGGTCGCATCAGGCGAGAAACAAACAAAAGCTGCTAATTCTATAGCTAATTTAGCATTAATTAAAACGGTCCTGTCACGTATTGCAAACAAATACTCATTCATAACTAAAATAATTAGGGTAGACGGAGATGACAATTATGCAGTTTTACAATTTAACACTGAAGTCACTAAGCAGATGGTGCAGGATGTTTCAAATGACGTTAGAGACACTTACGCACGAATGAATGCTAAAGTGAAGGCACTAGTCTCTACAGTTGGAATAGAAATTGCTAAACGATATATTGCTGGTGGAAAAATATTCTTTAGAGCTGGTATAAACTTGTTAAACAATGAGAAAAGAGGACAAAGTACGCAATGGGATCAAGCAGCGGTTTTATATTCAAATTACATTGTTAACAGATTGAGAGGTTTCGAGACTGATAGAGAGTTTATACTGACGAAAATCATGCAAATGACGTCAGTAGCTATTACTGGATCGCTTAGGCTATTTCCGTCGGAAAGAGTTTTAACAACCAACTCCACATTCAAAGTCTTTGATTCTGAAGATTTCATAATTGAGTACGGTACAACAGATGATGAAGTATACATTCAGAGGGCATTCATGTCGTTATCAAGTCAAAAATCAGGGATAGCAGATGAAATCGCGGCATCACAAACATTTAAGAACTATGTGTCTAAGCTTTCAGATCAGCTGTTAATATCAAAGAACACAATTGTTTCAAGAGGTATAGCATTGACTGAAAAAGCGAAATTAAATTCATATGCACCTATATCTTTGGAAAAGCGTCGTGCACAAATTTCTGCTCTACTAACAATGCTACAGAAGCCAGTGACGTTTAAATCGAATAAGATAACAATTAATGACATTTTACATGACATTAAGCCATACTTTGTAGTAAGTGAAGCTAGTCTACCCATTCAATATCAAAGATTTATGCCAACATTGCCTGATAATGTCCAGTATGTAATACAGTGTATTGGATCAAGAACTTATCAGATAGAAGATGACGGATCTAAATCAGCCATTTCAAGACTAATATCGAAATATTCAGTATATAGACCATCAGTAGAAGAATTATATAAGGTAATATCGCTTCATGAACAAGAAATTCAGCTTTATTTAGTGTCACTGGGAGTTCCAAAAATTGATGCTGATACTTATGTTGGATCAAAAATATATTCACAGGATAAGTATCGCATACTGGAATCGTATGTATATAACTTGTTATCTGTGAATTATGGTTGCTATCAACTTTTTGATTTTAATTCACCAGATTTAGAGAAATTAATAAGAATTCCGTTCAAAGGAAAGATACCAGCAGTGACATTTATTTTGCACCTATATGCTAAGTTAGAAGTTATTAATTACGCCATAAAAAATGGTTCATGGATTAGTTTGTTTTGTAACTATCCAAAATCTGAAATGATTAAACTCTGGAAGAAAATGTGGAACATAACTTCGTTGAGATCTCCCTACACCAACGCTAACTTCTTTCAAGAT
>AGE47210
ATGGGGAAGTATAATCTAATCTTGTCAGAATATTTATCATTTATATATAATTCACAATCTGCAGTTCAAATTCCAATTTATTATTCTTCCAATAGTGAGCTGGAAAGTAGATGTATAGAATTTCATTCTAAATGTCTAGAAAATTCGAAAAATGGTCTATCACTGAAAAAACTATTCAATGAATATAGCGATGTCATTGAGAATGCTACGTTATTATCAATATTATCATATTCCTACGACAAATATAACGCCGTTGAACGGAAATTAGTAAAATATGCGAAAGGTAAACCGCTTGAGGCAGACCTAACGGTGAATGAACTGGATTATGAAAATAATAAAATAACATCTGAGTTGTTTCCGACAGCGGAAGAATACACCGACTCATTGATGGATCCAGCAATTCTAACTTCCTTGTCATCAAATTTAAACGCAGTCATGTTTTGGTTAGAAAAACACGAAAATGATACTGCTGAAAGATTTAAGATTTATAAAAGAAGATTAGACTTATTCATTATAGTAGCCTCAACCGTAAACAAATATGGTGTACCAAGACATAATGCAAAATATAGATACGAATATGATGTGATGAAAGATAAACCATATTACTTAGTGACATGGGCAAACTCTTCTATTGAAATGCTAATGTCAGTTTTTTCTCATGAAGATTATTTAATTGCAAGAGAATTGATAGTACTGTCATATTCTAATAGATCAACTTTGGCAAAATTAGTATCATCTCCAATGTCAATTTTAGTTGCTTTAGTGGATATTAATGGAACGTTTATTACGAATGAGGAGTTAGAATTAGAGTTTTCAAATAAATACGTGCGAGCCATAGTACCAGATCAAACATTTGATGAATTAAAACAGATGCTAGACAGTATGAGGAAAGCTGGATTGGTTGATATACCTAAAATGATACAAGACTGGTTAGTTGATTGTTCCATCGAGAAATTTCCACTAATGGCTAAAATATACTCATGGTCGTTTCATGTTGGGTTCAGGAAGCAAAAAATGTTAGACGCTGCCTTAGACCAATTGAAAACTGAGTATATAGAAGATGTAGATGACGAAATGTATCGTGAATATACAATGTTAATAAGAGATGAAGTTGTTAAAATGCTTGAAGAATCAGTAAAACATGATGACCACCTATTACAAGATTCTGAATTAGCTGGCTTGTTATCAATGTCTTCAGCATCGAATGGAGAATCAAGACAGCTTAAATTTGGTAGAAAGACAGTTTTTTCAACTAAAAAGAACATGCATGTTATGGATGATATGGCTAATGGAAGATATACACCAGGTATAATTCCACCTGTAAATGCTGATAAACCAATACCGTTAGGAAGAAGAGATGTACCAGGAAGAAGAACTAGAATAATATTCATATTGCCGTATGAATATTTTATAGCACAGCATGCTGTGGTTGAGAAAATGTTAATCTATGCAAAGCATACCAGAGAATACGCTGAATTCTATTCGCAATCAAATCAACTCTTATCATACGGTGATGTTACACGTTTCCTTTCTAATAATGCGATGGTGTTATATACAGACGTATCTCAATGGGATTCATCTCAACATAATACGCAACCGTTTAGAAAAGGAATAATAATGGGATTGGATATATTAGCTAACATGACTAATGATGCTAAAGTTATTCAGACACTAAATTTATATAAACAAACACAAATTAACTTGATGGACTCATATGTTCAAATACCAGATGGTAATGTTATTAAGAAAATACAGTATGGAGCTGTAGCATCAGGAGAGAAACAAACGAAGGCAGCTAACTCTATAGCGAATCTAGCACTAATTAAAACGGTTTTATCACGTATTTCTAATAAATATTCATTTGCTACAAAAATAATAAGAGTTGACGGTGATGATAACTACGCTGTACTACAATTTAATACGGAAGTGACTAAACAAATGGTTAAAGATGTTTCGAACGATGTGAGAGAAATTTACGCACGAATGAATGCTAAAGTCAAAGCTCTAGTATCCACGGTAGGAATAGAAATAGCTAAAAGATACATTGCAGGAGGAAAAATATTCTTTAGAGCAGGAATAAATTTGCTTAATAATGAAAAAAGAGGACAAAGTACGCAATGGGATCAGGCAGCAGTTTTATACTCTAATTACATTGTAAATAGACTTAGAGGGTTTGAGACTGATAGAGAATTTATTTTAACTAAAATAATGCAAATGACGTCTGTTGCTATTACTGGGTCGCTAAGACTTTTTCCTTCTGAACGTGTGTTAACTACGAATTCTACATTTAAGGTATTTGATTCAGAAGATTTTATCATAGAGTATGGAACAACTGATGATGAAGTATATATACAGAGAGCATTTATGTCTTTGTCAAGTCAGAGATCAGGAATAGCTGATGAAATAGCTGCATCGTCAACATTTAAAAATTACGTGTCTAGACTATCAGAACAGCTACTTTTTTCAAAAAATAATATAGTATCTAAAGGAATAGCTTTGACTGAAAAAGCAAAGTTGAATTCGTATGCACCAATATCACTTGAAAAAAGACGTGCACAGATATCAGCTTTGTTGACGATGCTACAAAAACCAGTTACTTTCAAATCAAACAAAATAACAATAAATGACATACTTAAAGATATTAAACCATTTTTTACAGTGAGTGAAGCACATTTACCAATACAGTATCAAAAGTTTATGCCAACCTTACCAGAAAACGTACAATATATAATTCAATGTATAGGGTCAAGAACTTACCAGATTGAAGATGATGGTTCAAAATCAGCAATATCCCGGCTTATATCAAAGTACTCAGTTTATAAACCATCGATCGAGGAACTATATAAAGTAATTTCATTACATGAGAATGAAATACAATTATATTTAATTTCATTAGGCATACCAAAAATAGACGCTGATACATATGTTGGTTCAAAGATTTATTCTCAAGACAAATATAGGATATTGGAATCATATGTATATAACCTGTTATCCATCAATTATGGATGCTATCAATTATTCGACTTTAATTCACCGGACTTAGAAAAATTAATTAGAATACCATTTAAAGGGAAGATACCAGCTGTCACATTTATATTGCATTTATATGCTAAATTAGAAGTTATAAACCATGCGATTAAAAATGGTTCATGGATAAGTCTATTCTGTAACTATCCGAAATCAGAAATGATAAAGTTATGGAAGAAAATGTGGAACATTACATCGTTACGTTCACCATATACCAATGCAAATTTCTTTCAAGAT
>AGE99467
ATGGGGAAGTACAATCTAATCTTGTCAGAATATTTATCATTTGTTTATAATTCACAATCTGCAGTTCAAATACCAATTTATTATTCTTCCAATTCAGAATTAGAAAAAAGATGTATTGAGTTTCATGCTAAATGTGTTGACAGTTCTAAAAAAGGTATGTCATTAAAACCTTTATTTGAAGAATATAAAGATGTAATAGATAATGCAACTCTACTATCTATATTATCATATTCTTATGACAAATACAATGCTGTGGAACGGAAACTAGTTAATTATGCTAAAGTTAAACCGTTAGAGGCTGATTTAACGGCAAACGAGCTTGATTATGAAAATAATAAAATAACTTCTGAATTGTTTCAGTCAGCCGAAGAATATACTGATTCATTAATGGATCCTGCTATATTAACTTCGTTATCTTCAAATTTAAATGCAGTTATGTTTTGGTTAGAACGACACTCAAATGATGTTGCTGATGCAAACAAAATTTATAAACGTAGACTGGATCTATTTACCATAGTGGCATCTACAATAAATAAATATGGAGTACCCAGACATAATGAAAAATATAGATATGAATACGAGGTGATGAAGGATAAACCGTACTACTTAGTAACTTGGGCCAACTCATCTATAGAAATGCTTATGTCAGTGTTTTCACATGAAGACTATTTAATAGCAAAAGAGTTAATAATCTTATCATATTCAAATAGATCAACGTTAGCAAAAATAGTTTCATCTCCAATGTCGATATTGGTTGCATTAATAGATATCAATGGTACGTTTATTACAAATGAAGAGTTAGAACTTGAGTTTTCAGATAAATATGTTAAGGCAATTGTACCTGATCAAATTTTCGATGAATTACAGGAAATGATCGACAATATGAGGAAAGTTGGTTTAGTAGACATACCAAAAATGATTCAAGAATGGTTAGTTGATTGTTCATTAGAGAAATTTACACTGATGTCAAAAATTTATTCTTGGTCATTTCATGTTGGTTTTAGAAAACAAAAGATGATTGATGCAGCATTAGACCAATTGAAGACAGAGTACACTGAAGATGTAGATGGTGAGATGTACAATGAGTATACAATGTTAATTAGAGATGAAATAGTTAAAATGCTAGAAGTACCAGTTAAACACGATGATCATCTACTTCGTGATTCAGAATTAGCCGGATTGTTATCAATGTCATCAGCTTCAAATGGTGAATCAAGGCAACTTAAATTTGGTCGCAAAACAATATTTTCAACTAAGAAAAATATGCATGTCATGGATGATATTGCACATGGAAGATATACTCCGGGTGTCATTCCTCCAGTAAATGTAGATAGACCAATTCCACTAGGTCGTAGAGATGTTCCTGGACGAAGAACAAGAATTATATTCATATTACCATATGAATACTTCATTGCGCAGCACGCTGTCGTAGAAAAAATGTTATCATACGCAAAGCATACTAGAGAGTACGCAGAATTTTACTCACAGTCAAATCAATTGCTATCATATGGTGATGTTACAAGATTCTTATCCAGTAATTCTATGGTATTATACACAGACGTTTCACAATGGGATTCGTCACAACATAACACACAGCCATTTAGAAAAGGAATAATTATGGGTTTAGATATGCTATCCAATATGACTAATGATCCAAAAGTAATACAAACGCTAAATTTATATAAACAAACACAAATTAATCTCATGGATTCATATGTTCAAATACCTGATGGTAATGTAATCAAAAAGATTCAGTATGGTGCTGTTGCTTCAGGAGAAAAACAAACTAAGGCAGCTAATTCTATAGCTAATTTGGCACTCATTAAAACGGTATTGTCAAGGATTGCAAATAAATATTCTTTTATAACCAAAATAATCAGAGTTGATGGTGATGATAATTATGCAGTACTACAATTTAACACCAATGTCACTAAACAAATGGTCCAAGATGTGTCAAACGATGTGAGGTATATATATTCTAGAATGAATGCTAAAGTTAAAGCATTGGTATCTACAGTCGGTATTGAAATAGCAAAAAGATATATAGCAGGAGGAAAAATATTTTTTAGAGCTGGTATAAACTTATTAAATAATGAGAAACGTGGACAAAGTACACAATGGGATCAAGCAGCTATTTTATACTCAAACTACATTGTTAACAAATTACGAGGATTTGAGACTGATAGAGAATTTATATTAACTAAAATTATACAAATGACATCTGTAGCTATTACTGGATCACTAAGGCTATTTCCGTCAGAACGAGTGTTAACTACTAATTCTACATTCAAAGTATTTGACTCAGAAGATTTCATTATAGAGTATGGAACAACTGACGATGAAGTATATATACAAAGAGCATTTATGTCATTGTCTAGTCAAAAGTCAGGAATAGCTGATGAAATTGCTTCTTCACAAACATTTAAAAATTATGTTAATAAATTATCCGACCAACTATTAGTATCAAAAAACGTAATTGTATCCAAAGGTATAGCTGTAACAGAAAAAGCGAAATTGAATTCATATGCACCGGTTTATTTAGAAAAACGTCGTGCGCAAATATCAGCGCTATTAACTATGTTACAGAAGCCAGTGTCGTTTAAATCAAATAAAATTACTATTAATGATATTTTGCGTGACATAAAACCATTTTTTGTCACTTCTGAAGCTAATTTGTCAATTCAATACAGAAAATTTATGCCAACACTACCTGATAATGTCCAATATGTTATACAATGTATAGGATCAAGGACGTACCAGATAGAAGATAGTGGGTCAAAATCATCAATTTCGAAGTTAATATCAAAATATTCAGTTTACAAACCATCGATTGAGGAACTATATAAAGTTATATCTTTAAGAGAACAAGAAATACAGTTGTATTTAGTTTCATTAGGAGTTCCGCCAGTTGATGCAGGCACGTACGTCGGGTCAAGAATATATTCGCAAGACAAGTATAAAATATTAGAATCTTACGTATATAATTTATTATCAATTAATTATGGATGTTATCAATTATTCGATTTTAATTCTCCAGATTTAGAGAAACTCATACGAATTCCTTTTAAAGGTAAGATACCAGCCGTAACATTTATATTACATCTTTACGCTAAACTTGAAATAATAAACTATGCTATTAAGAATGGAGCTTGGATTAGTTTGTTTTGTAACTACCCAAAATCTGAGATGATTAAACTATGGAAGAAAATGTGGAATATAACAGCATTACGGTCTCCCTATACTAGTGCGAATTTCTTTCAAGAT
>AGE47354
ATGGGGAAGTATAATCTAATCTTGTCAGAATACTTATCATTTATATATAATTCACAATCTGCAGTTCAAATTCCAATTTATTACTCTTCCAATAGTGAGTTGGAAAGTAGATGTATAGAATTTCATTCCAAATGTTTAGAAAATTCAAAAAATGGTCTATCACTGAAAAAACTATTTAATGAATACAGTGATGTCATTGAGAATGCTACGTTATTATCAATATTATCATACTCCTACGACAAATATAACGCCGTTGAACGGAAACTAGTCAAATATGCGAAAGGTAAACCGCTTGAGGCAGACCTAACGGTGAACGAACTGGATTATGAAAATAATAAAATAACGTCTGAACTGTTTCCAACAGCGGAAGAATACACCGACTCATTGATGGATCCAGCAATTCTGACTTCTTTGTCATCAAATTTAAACGCAGTCATGTTTTGGTTGGAAAAACACGAAAATGATACTGCTGAAAAATTTAAAATTTATAAAAGAAGATTAGACTTATTCACTATAGTAGCTTCAACCGTAAACAAATATGGTGTACCAAGGCATAATGCAAAATATAGATACGAATATGATGTGATGAAAGATAAACCATATTACTTAGTGACATGGGCAAATTCTTCAATTGAAATGCTAATGTCAGTCTTTTCTCATGAAGATTATTTAATTGCAAGAGAATTGATAGTGTTGTCATATTCTAATAGATCAACTTTAGCAAAACTAGTATCATCTCCAATGTCAATTTTAGTTGCTTTAGTGGACATTAATGGAACGTTTATTACAAATGAAGAGTTAGAGTTAGAGTTTTCAAATAAATACGTACGTGCCATAGTACCAGATCAAACATTTGATGAATTAAAACAGATGCTTAACAGTATGAAAAAAGCTGGATTGGTTGATATACCTAAGATGATACAAGATTGGTTAGTTGATTGTTCCATCGAAAAATTTCCACTAATGGCTAAAATATACTCATGGTCGTTTCATGTTGGATTCAGAAAGCAAAAAATGTTAGACGCTGCCTTAGACCAATTGAAAACTGAGTATACAGAAGATGTAGATGACGAAATGTATCGTGAATACACAATGTTAATAAGAGATGAAGTTGTTAAAATGCTTGAAGAATCAGTAAAACATGATGACCACCTATTACAAGATTCTGAATTAGCTGGTTTGTTATCAATGTCTTCAGCATCGAATGGAGAATCCAGACAGCTTAAATTTGGTAGAAAAACAGTTTTTTCAACTAAAAAGAACATGCATGTTATGGATGATATGGCTAATGGAAGATATACACCAGGTATAATTCCACCTGTAAATGTTGATAAACCAATACCTTTAGGAAGAAGAGACGTACCAGGAAGAAGAACTAGAATAATATTCATATTACCGTATGAATATTTTATAGCACAACACGCTGTGGTTGAGAAAATGTTGATCTATGCAAAGCATACTAGAGAATATGCTGAATTCTATTCGCAATCAAATCAACTCTTATCATACGGTGATGTTACACGTTTCCTTTCTAATAATGCTATGGTGTTATATACAGACGTGTCTCAATGGGATTCATCTCAACATAATACGCAACCGTTTAGGAAAGGAATAATAATGGGATTGGATATACTAGCTAACATGACTAATGATGCTAAAGTTATTCAGACATTAAATTTATATAAACAAACGCAAATTAACTTGATGGACTCATACGTTCAAATACCAGATGGTAATGTTATTAAGAAAATACAGTATGGAGCTGTAGCATCAGGGGAAAAACAAACGAAGGCAGCTAACTCTATAGCGAATCTAGCACTAATTAAAACGGTTTTATCACGTATTTCTAATAAATATTCATTTGCCACAAAAATAATAAGAGTTGACGGTGATGATAACTACGCTGTGCTACAATTTAATACAGAAGTAACTAAACAAATGGTTCAGGATGTTTCGAACGATGTGAGAGAAACGTATGCACGAATGAATGCTAAAGTTAAAGCTCTAGTATCCACAGTAGGAATAGAAATAGCTAAAAGATATATTGCAGGAGGAAAAATATTCTTTAGAGCAGGAATAAATTTGCTTAATAATGAAAAAAGAGGGCAAAGTACACAATGGGATCAGGCAGCAGTTTTATACTCTAATTATATCGTAAACAGACTTAGAGGGTTTGAGACTGATAGAGAATTTATTTTAACTAAAATAATGCAAATGACGTCTGTTGCTATTACTGGATCATTAAGACTTTTTCCTTCTGAACGTGTATTGACTATGAACTCTACATTTAAGGTGTTTGATTCAGAGGATTTTATCATAGAGTATGGAACAACTGATGATGAAGTATATATACAGAGAGCATTCATGTCTTTGTCAAGTCAGAGATCAGGAATAGCTGATGAAATAGCTGCATCACCAACATTTAAAAATTATGTGTCTAAATTATCAGAACAGCTACTTTTTTCGAAGAATAATATAGTATCTAGAGGAATAGCTTTGACTGAAAAAGCAAAGTTGAATTCATATGCACCAATATCACTTGAAAAAAGACGTGCGCAGATATCAGCTTTATTAACAATGTTGCAGAAACCAGTTACCTTCAAATCAAACAAAATAACAATAAACGACATACTTAAAGACATAAAACCATTTTTTACAGTGAGCGAAGCACATTTACCAATACAGTATCAAAAGTTTATGCCGACTTTACCAGAAAATGTACAATATATAATTCAGTGTATAGGGTCAAGAACTTATCAGATTGAAGATGATGGCTCAAAATCAGCAATATCCCGGCTTATATCAAAGTACTCAGTTTATAAACCGTCGATCGAGGAACTATATAAAGTAATTTCATTACATGAGAATGAAATACAACTATATCTAATTTCATTAGGCATACCAAAAATAGATGCTGATACATATGTTGGTTCAAAAATTTACTCTCAAGATAAATACAGGATATTGGAATCATATGTATATAACCTGTTATCCATCAATTACGGATGCTATCAATTATTTGACTTTAATTCACCAGACTTGGAAAAATTAATTAGAATACCATTCAAAGGGAAGATACCAGCTGTCACATTTATATTACATTTATATGCTAAATTAGAAGTTATAAACTATGCCATTAAGAATGGTTCATGGATAAGTCTATTCTGTAACTATCCAAAATCAGAAATGATAAAGTTATGGAAGAAAATGTGGAATATTACGTCGTTACGTTCGCCATATACCAATGCAAATTTCTTTCAAGAT
>AEB79073
ATGGGGAAGTACAATCTAATCTTGTCAGAATATTTATCATTTGTTTATAATTCACAATCTGCAGTTCAAATACCAATTTATTATTCTTCCAATTCAGAATTAGAAAAAAGATGTATTGAGTTTCATGCTAAATGTGTTGACAGTTCTAAAAAAGGTATGTCATTAAAACCTTTATTTGAAGAGTATAAAGATGTAATAGATAATGCAACATTACTATCTATATTATCATATTCTTATGATAAATACAACGCTGTGGAACGGAAACTAGTCAATTATGCTAAAGGTAAACCTTTAGAGGCTGATTTAACGGCAAACGAGCTTGATTATGAAAATAACAAAATAACTTCTGAACTGTTTCAGTCAGCCGAAGAATACACCGATTCATTAATGGATCCTGCTATATTAACTTCGTTATCTTCAAATTTAAATGCAGTTATGTTTTGGTTAGAACGACACTCAAATGACGTTGCTGATGCAAATAAAATTTATAAGCGTAGACTAGATTTATTTACCATAGTGGCATCTACAATAAATAAATACGGAGTACCTAGACATAATGAAAAATACAGATATGAATACGAAGTGATGAAGGATAAACCGTATTACTTAGTAACTTGGGCTAACTCATCTATAGAAATGCTTATGTCAGTGTTTTCACATGAGGATTATTTAATAGCAAAAGAGTTAATAATCTTATCATACTCAAATAGATCAACGTTAGCAAAACTAGTTTCATCTCCAATGTCAATATTAGTTGCATTAATAGATATTAATGGTACGTTTATTACGAATGAAGAATTGGAACTTGAGTTTTCGGATAAATATGTTAAGGCAATTGTACCTGATCAAATTTTCGATGAATTACAGGAAATGATTGACAATATGAAGAAAGTTGGTTTAGTAGACATACCAAGAATGATTCAAGAATGGTTAGTTGATTGTTCATTAGAGAAATTTACACTGATGTCAAAAATTTATTCTTGGTCATTTCATGTTGGCTTTAGAAAACAAAAAATGATCGATGCAGCATTAGACCAATTGAAGACAGAGTACACTGAAGATGTAGATGGTGAGATGTACAATGAGTATACAATGTTAATTAGAGATGAAATAGTTAAAATGCTAGAAGTACCAGTTAAACATGATGATCATCTACTTCGTGATTCAGAATTAGCTGGATTGTTATCAATGTCATCAGCTTCAAATGGTGAATCAAGGCAACTTAAATTTGGTCGAAAAACAATATTTTCAACTAAGAAAAATATGCATGTTATGGATGATATTGCACATGGAAGGTATACTCCTGGTGTCATTCCTCCAGTAAACGTAGATAGACCAATTCCACTAGGTCGTAGAGATGTTCCTGGACGAAGAACAAGAATTATATTCATATTACCATATGAATACTTTATTGCACAGCACGCTGTCGTAGAAAAAATGTTATCATACGCAAAGCATACTAGAGAGTATGCGGAATTTTACTCACAGTCAAATCAATTGTTATCATACGGTGATGTTACAAGATTCTTATCTAGTAATTCTATGGTGTTATACACAGACGTTTCACAATGGGATTCGTCACAACATAACACACAGCCATTTAGAAAAGGAATAATTATGGGTTTAGATATGTTATCTAATATGACTAATGATCCAAAAGTAATACAAACGCTAAATTTATATAAACAAACACAAATTAATCTCATGGATTCATATGTTCAAATACCTGATGGTAATGTAATCAAAAAGATTCAGTATGGTGCTGTTGCTTCAGGAGAAAAACAAACTAAGGCAGCTAATTCTATAGCTAATTTGGCACTCATTAAAACAGTATTGTCAAGGATTGCAAATAAATATTCTTTTATAACCAAAATAATCAGAGTTGATGGTGATGATAATTATGCAGTACTACAATTTAACACCGATGTCACTAAACAAATGGTCCAAGATGTGTCAAACGATGTGAGACATATATATTCTAGAATGAATGCTAAAGTTAAAGCATTAGTATCTACAGTCGGTATTGAAATAGCGAAAAGATATATAGCTGGAGGAAAAATATTTTTTAGAGCTGGTACAAACTTATTAAATAATGAGAAGCGTGGACAAAGTACACAATGGGATCAAGCAGCTATTTTATATTCGAATTACATTGTTAACAAATTACGAGGATTTGAGACTGATAGAGAATTTATATTAACTAAAATTATACAAATGACATCTGTAGCCATTACTGGATCACTAAGGCTATTTCCGTCAGAACGAGTGTTAACTACTAATTCTACATTCAAAGTATTTGACTCAGAAGATTTCATTATAGAGTATGGAACAACTGACGATGAAGTATATATACAGAGAGCATTTATGTCATTGTCTAGTCAAAAGTCAGGAATAGCTGATGAAATTGCCTCTTCACAAACATTCAAAAATTATGTTAATAAATTATCTGACCAATTATTAATATCAAAAAACGTAATTGTATCCAAAGGTATAGCTGTAACAGAAAAAGCGAAATTGAATTCATATGCACCAGTTTATTTAGAAAAACGTCGTGCGCAAATATCAGCGCTATTAACTATGTTACAGAAGCCAGTGTCATTTAAATCAAATAAAATTACTATTAATGATATTTTGCGTGACATAAAACCATTTTTTGTTACTTCTGAAGCCAATTTGTCAATTCAATACAGAAAATTTATGCCAACATTACCTGATAATGTCCAATATGTTATACAATGTATAGGATCAAGGACGTATCAGATAGAAGATAGTGGGTCGAAATCATCGATTTCGAAGTTAATATCAAAATACTCAGTTTACAAACCATCAATTGAGGAACTATATAAAGTTATATCTTTACGAGAACAAGAAATACAGTTGTATTTAGTTTCACTAGGAGTTCCGCCAGTTGATGCAGGCACGTACGTCGGGTCAAGAATATATTCACAAGATAAGTATAAAATATTAGAATCTTACGTATATAATTTATTATCAATTAATTATGGATGTTATCAATTATTCGATTTTAATTCTCCAGATTTAGAGAAACTTATACGAATTCCTTTTAAAGGTAAGATACCAGCCGTAACATTTATATTACATCTTTACGCAAAACTTGAAATAATAAATCATGCCATTAAAAATGGAGCATGGATTAGTTTGTTCTGTAATTACCCAAAATCTGAGATGATTAAACTATGGAAGAAAATGTGGAACATAACAGCATTACGGTCTCCCTATACTAGTGCGAATTTCTTTCAAGAT
>AGE98648
ATGGGGAAGTACAATCTAATCTTGTCAGAATATTTATCATTTGTTTATAATTCACAATCTGCAGTTCAAATACCAATTTATTATTCTTCCAATTCAGAATTAGAAAAAAGATGTATTGAGTTTCATGCTAAATGTGTTGACAGTTCTAAAAAAGGTCTGTCATTAAAACCTTTATTCGAAGAATATAAAGATGTAATAGATAATGCAACTCTACTATCTATATTATCATATTCTTACGACAAATACAACGCTGTAGAACGGAAACTAGTCAATTATGCCAAATGTAAACCGTTAGAGGCTGATTTAACGGCAAACGAGCTTGATTATGAAAATAATAAAATAACTTCCGAATTGTTTCAGTCAGCCGAAGAATATACTGATTCATTAATGGATCCTGCTATATTAACTTCGTTATCTTCAAATTTAAATGCAGTCATGTTTTGGTTAGAACGACACTCAAATGACGTTGCTGATGCAAACAAAATTTATAAACGCAGACTGGATCTATTTACCATAGTAGCATCTACAATAAATAAATATGGAGTACCTAGACATAATGAAAAATACAGATATGAATACGAGGTGATGAAGGATAAACCGTACTACTTAGTAACCTGGGCCAACTCATCTATAGAAATGCTTATGTCAGTGTTTTCACATGAAGATTATTTAATAGCAAAAGAGTTAATAATCTTATCATATTCAAATAGATCGACGTTAGCAAAACTAGTTTCATCTCCAATGTCGATATTGGTTGCATTAATAGATATCAATGGTACGTTTATTACAAATGAAGAGTTAGAACTTGAGTTTTCAGATAAATATGTTAAGGCAATTGTACCTGATCAAATTTTCGATGAATTACAGGAAATGATCGATAATATGAGGAAAGTTGGTTTAGTAGATATACCAAAAATGATTCAAGAATGGTTAGTTGATTGTTCATTAGAGAAATTTACACTGATGTCAAAAATTTATTCTTGGTCATTTCATGTTGGTTTTAGAAAACAAAAGATGATTGATGCAGCATTAGACCAATTGAAGACAGAGTATACTGAAGATGTAGATGGTGAGATGTACAATGAGTATACGATGTTAATTAGAGATGAAATAGTTAAAATGCTAGAAGTACCAGTTAAACATGATGACCATCTACTTCGCGATTCAGAATTAGCCGGATTGTTATCAATGTCATCAGCTTCAAATGGTGAATCAAGGCAACTTAAATTTGGTCGCAAAACAATATTTTCAACTAAGAAAAATATGCATGTCATGGATGATATCGCAAATGGAAGATATACTCCGGGTGTCATTCCTCCAGTAAATGTAGATAGACCAATTCCACTAGGTCGTAGAGATGTTCCTGGACGAAGAACAAGAATTATATTCATATTACCATATGAATACTTTATTGCGCAGCACGCTGTCGTAGAAAAAATGTTATTATATGCAAAGCATACTAGAGAGTACGCAGAATTTTACTCACAGTCAAATCAATTGCTATCATATGGTGATGTTACAAGATTCTTGTCCAGTAATTCTATGGTATTATACACAGACGTTTCACAATGGGATTCGTCACAACATAACACACAGCCATTTAGAAAAGGAATAATTATGGGTTTAGATATGCTATCCAATATGACTAATGATCCAAAAGTAATACAAACACTAAATTTATATAAACAAACACAAATTAATCTCATGGATTCATATGTTCAAATACCTGATGGTAATGTAATCAAAAAGATTCAATATGGTGCTGTTGCTTCAGGAGAAAAACAAACTAAGGCAGCTAATTCTATAGCTAATTTGGCACTCATTAAAACGGTATTATCAAGGATTGCAAATAAATATTCTTTTATAACCAAAATAATCAGAGTTGATGGTGATGATAATTATGCAGTACTACAATTTAACACCGATGTCACTAAACAAATGATCCAAGATGTGTCAAACGATGTGAGGTATATATATTCTAGAATGAATGCTAAAGTTAAAGCATTGGTATCTACAGTCGGTATCGAAATAGCAAAAAGATATATAGCAGGAGGAAAAATATTTTTTAGAGCTGGTATAAACTTATTAAATAATGAGAAACGTGGACAAAGTACACAATGGGATCAAGCAGCTATTTTATACTCAAACTACATTGTTAATAAATTACGAGGATTTGAGACTGATAGAGAATTTATACTAACTAAAATTATACAAATGACATCTGTAGCCATTACTGGATCACTAAGGCTATTTCCGTCAGAACGAGTGTTAACTACTAATTCTACATTTAAAGTATTTGATTCAGAAGATTTCATTATAGAGTATGGAACAACTGACGATGAAGTATATATACAAAGAGCGTTTATGTCATTGTCTAGTCAAAAGTCAGGAATAGCTGATGAAATTGCTTCTTCACAAACATTTAAAAATTATGTTAATAAATTATCTGACCAACTATTAGTATCAAAAAACGTAATTGTATCCAAAGGTATAGCTGTAACAGAAAAGGCAAAATTGAATTCATATGCACCAGTTTATTTAGAAAAACGTCGTGCGCAAATATCAGCGTTATTAACTATGTTGCAGAAACCAGTGTCATTTAAATCAAATAAAATTACTATTAATGACATTTTGCGTGACATAAAACCATTTTTTGTCACTTCTGAAGCTAATTTGTCAATTCAATACAGAAAATTTATGCCAACACTACCCGATAATGTCCAATATGTTATACAATGTATAGGATCGAGGACGTATCAGATAGAAGATAGTGGGTCAAAATCATCGATTTCGAAATTAATATCAAAATATTCAGTTTACAAACCATCGATTGAAGAACTATATAAAGTCATATCTTTAAGAGAACAAGAAATACAGTTGTATTTAGTTTCATTAGGAGTTCCGCCGGTTGATGCAGGCACGTACGTCGGGTCAAGAATATATTCGCAAGATAAGTATAAAATATTAGAATCTTACGTATATAATTTATTATCAATTAATTATGGATGTTATCAATTATTCGATTTTAATTCTCCAGATTTAGAGAAACTTATACGAATTCCTTTTAAAGGTAAGATACCAGCCGTAACATTTATATTACATCTTTACGCTAAACTTGAAATAATAAACTATGCTATTAAGAATGGAGCTTGGATTAGTTTGTTTTGTAACTACCCAAAATCTGAGATGATTAAACTGTGGAAGAAAATGTGGAATATAACAGCATTACGGTCTCCCTATACTAGTGCGAATTTCTTTCAAGAT
>AGE47186
ATGGGGAAGTACAATCTAATCTTGTCAGAATATTTATCATTTGTTTACAATTCACAATCTGCAGTTCAAATACCAATTTACTATTCTTCTAATTCAGAATTAGAAAAGAGATGTATCGAATTTCATGCTAAATGTGTTGACAGCTCTAAGAAAGGTATGTCATTAAGGCCTTTATTCGAAGAATATAAGGATGTAATAGATAATGCAACTTTACTATCTATATTATCATATTCTTATGACAAGTACAACGCTGTAGAACGAAAGTTAGTCAATTATGCTAAAGGTAAACCATTAGAGGCTGATTTATCGGCAAACGAAATTGATTATGAAAATAATAAAATAACTTCTGAATTGTTTCAGTCGGCCGAAGAATATACTGATTCATTAATGGATCCTGCTATATTAACTTCGTTATCTTCAAATTTAAATGCAGTCATGTTTTGGTTAGAACGACATTCAAATGACGTTGCTGATGCAAATAAAATTTATAAACGTAGACTGGATCTATTTACCATAGTAGCATCTACAATAAATAAATATGGAGTGCCTAGACATAATGAAAAATACAGATATGAATACGAGGTGATGAAGGATAAACCGTATTACTTAGTAACATGGGCTAACTCATCTATAGAAATGCTTATGTCAGTGTTTTCACATGAAGATTATTTAATAGCAAAAGAGTTAATAATATTATCATATTCAAATAGATCGACGTTAGCTAAACTAGTTTCATCTCCAATGTCAATATTAGTTGCATTAATAGATATCAATGGCACGTTTATTACAAATGAAGAGTTAGAACTTGAATTTTCAGATAAATATGTTAAGGCAATTGTACCTGATCAAATTTTCGATGAATTACAGGAAATGATCGATAATATGAGAAAAGCTGGTTTAGTAGATATACCAAGAATGATTCAAGAATGGTTAGTTGATTGTTCATTAGAGAAATTTACATTGATGTCAAAAATTTATTCTTGGTCATTTCATGTTGGATTTAGAAAACAAAAGATGATTGACGCAGCATTAGACCAATTGAAGACAGAGTACACTGAAGATGTAGATGGTGAGATGTACAATGAGTACACAATGTTAATTAGAGATGAAATAGTCAAGATGCTAGAAGTACCAGTTAAACATGATGATCATCTACTTCGCGATTCAGAATTAGCCGGATTGTTATCAATGTCATCAGCTTCAAATGGTGAATCAAGGCAGCTTAAATTTGGTCGTAAAACGATATTTTCAACTAAGAAAAATATGCATGTCATGGATGATATTGCACATGGAAGATATACTCCAGGTGTCATTCCTCCAGTAAACGTAGATAGACCAATTCCATTAGGTCGTAGAGATGTTCCTGGACGAAGAACAAGGATTATATTCATATTACCATATGAATACTTTATTGCGCAGCACGCTGTCGTAGAAAAAATGTTATCATACGCAAAGCATACTAGAGAGTACGCAGAATTTTACTCACAGTCAAATCAATTATTATCATACGGCGACGTTACAAGATTCTTATCCAGTAATTCTATGGTATTATACACAGACGTTTCACAATGGGATTCATCACAGCATAACACACAACCATTTAGAAAAGGAATAATTATGGGTTTAGATATGTTATCCAATATGACTAATGATCCAAAAGTAGTACAAACGCTAAATTTATATAAACAAACACAAATTAATCTCATGGATTCATACGTTCAAATACCTGATGGTAATGTAATCAAAAAGATTCAGTATGGTGCTGTTGCTTCAGGAGAAAAACAAACTAAAGCAGCTAATTCTATAGCTAATTTAGCACTCATTAAAACGGTATTGTCAAGGATTGCAAATAAGTATTCTTTTATAACCAAAATAATCAGAGTCGATGGTGATGATAATTATGCAGTGCTACAATTTAACACCGATGTCACTAAACAAATGGTCCAAGATGTGTCAAACGATGTGAGATATATATATTCTAGAATGAATGCTAAAGTTAAAGCATTGGTATCTACAGTCGGTATTGAAATAGCAAAAAGATATATAGCAGGAGGAAAAATATTTTTCAGAGCTGGTATAAACTTATTAAATAATGAGAAACGTGGGCAAAGTACACAATGGGATCAAGCAGCCATTTTATATTCAAACTACATAGTTAACAAATTACGAGGATTTGAGACTGATAGAGAATTTATATTAACTAAAATTATACAAATGACATCTGTAGCCATTACTGGATCACTAAGGCTATTTCCATCAGAACGAGTGTTAACTACTAATTCTACATTCAAAATATTTGACTCAGAAGATTTCATTATAGAATATGGGACAACTGACGATGAAGTATATATACAAAGAGCATTTATGTCACTGTCTAGTCAAAAATCAGGAATAGCTGATGAAATAGCTTCTTCACAAACATTTAAAAATTATGTTAACAAATTATCTGACCAATTATTAATATCAAAAAACGTAATTGTATCCAAAGGTATAGCTATAACAGAAAAGGCGAAATTGAATTCATATGCACCAGTTTATTTAGAAAAACGTCGTGCACAAATATCAGCGTTATTAACTATGTTGCAGAAACCAGTATCATTTAAATCAAATAAAATTACTATTAATGACATTTTACGTGACATAAAACCATTTTTTGTCACTTCTGAAGCTAATTTGCCAATTCAGTACAGAAAATTTATGCCAACACTACCTAATAATGTTCAATATGTTATACAATGCATAGGATCGAGGACGTATCAAATAGAAGACAGTGGGTCAAAATCATCGATTTCGAAATTAATATCAAAATATTCAGTTTACAAACCATCGATTGAAGAACTATATAAAGTTATATCTTTAAGAGAACAAGAAATACAGTTGTATTTAGTTTCATTAGGAGTTCCACCAGTTGACGCAGGTACGTACGTTGGGTCAAGAATATATTCGCAGGATAAGTATAAAATATTAGAATCTTACGTATATAATTTATTATCAATTAATTATGGATGTTATCAACTATTCGATTTTAATTCTCCAGATTTAGAGAAACTTATACGAATTCCTTTTAAAGGCAAGATACCAGCTGTAACATTTATATTGCATCTTTATGCTAAGCTTGAAATAATAAACTATGCTATTAAGAATGGAGCTTGGATTAGTTTGTTTTGTAACTATCCAAAATCTGAAATGATTAAATTATGGAAGAAAATGTGGAATATAACAGCATTACGGTCTCCTTACACGAGTGCGAACTTCTTTCAAGAT
>AGH68961
ATGGGGAAGTACAATCTAATCTTGTCAGAATATTTATCATTTGTTTACAATTCACAATCTGCAGTTCAGATACCAATTTACTATTCTTCCAATTCAGAATTAGAAAAAAGATGTATCGAATTTCATGCTAAATGTGTTGACAGTTCTAAGAAAGGTTTGTCATTAAAACCTTTATTCGAAGAATATAAAGATGTAATAGATAATGCAACTCTACTATCTATATTATCATATTCTTATGACAAATACAACGCTGTAGAACGAAAACTAGTCAATTATGCTAAAGGTAAACCATTAGAAGCTGATTTTACGGCAAACGAGATTGATTATGAAAATAATAACGGATCTCCTGAATTGTTTCAGTCTTCCGAAGAATATACTGATTCACTAATGGATCCTGCTATATTAACTTCGTTATCTTCAAATTTAAATGCAGTTATGTTTTGGTTAGAAAGACATTCAAATGACGTTGCTGATGCAAACAAAATTTATAAACGTAGAATGGATCTATTCACCATAGTAGCATCTACAATAAATAAATATGGAGTGCCTAGACATAATGAAAAATACAGATATGAATACGAGGTAATGAAGGATAAACCGTATTACTTAGTAACATGGGCTAACTCATCTATAGAAATGCTTATGTCAGTGTTTTCACATGAAGATTATTTAATAGCAAAAGAGTTAATAATATTATCATATTCAAATAGATCGACATTAGCTAAACTAGTTTCATCTCCAATGTCGATATTAGTTGCATTAATAGATATCAATGGTACGTTTATTACAAATGAAGAGTTAGAACTTGAATTTTCAGATAAATATGTTAAGGCAATTGTACCTGATCAAATTTTTGATGAACTACAGGAAATGATCGACAATATGAGAAAAGCTGGTTTAGTAGATATACCAAGAATGATTCAAGAATGGTTAGTTGATTGTTCATTAGAGAAATTTACACTGATGTCAAAAATTTATTCTTGGTCATTTCATGTTGGATTTAGAAAACAAAAGATGATTGACGCAGCATTAGACCAATTGAAGACAGAGTACACTGAAGATGTAGATAATGAGATGTATAATGAGTATACAATGTTAATTAGAGATGAAATAGTCAAGATGCTAGAAGTACCAGTTAAACATGATGATCATCTACTTCGCGATTCAGAATTGGCCGGATTGTTATCAATGTCATCGGCTTCAAATGGTGAATCAAGGCAGCTTAAATTTGGTCGTAAAACGATATTTTCAACTAAGAAAAATATGCATGTCATGGATGATATTGCACATGGAAAATATACTCCGGGTGTTATTCCTCCAGTAAACGTAGATAGACCAATTCCATTAGGTCGTAGAGATGTTCCTGGACGGAGAACAAGAATTATATTCATATTACCATATGAATATTTTATTGCCCAGCACGCTGTCGTAGAAAAAATGTTATTATACGCAAAACATACTAGAGAATATGCAGAATTTTACTCGCAATCAAATCAATTATTATCATATGGTGATGTTACAAGATTCTTATCCAGTAATTCTATGGTATTATACACAGACGTCTCACAATGGGATTCGTCACAACATAACACACAGCCATTTAGAAAAGGAATAATTATGGGTTTAGATATGTTATCCAATATGACTAATGATCCAAAAGTAGTACAAACGCTAAATTTATATAAACAAACACAAATTAATCTCATGGATTCATACGTTCAAATACCTGATGGTAATGTAATCAAAAAGATTCAGTATGGTGCTGTTGCTTCAGGAGAAAAACAAACTAAGGCAGCTAACTCTATAGCTAACTTAGCACTCATTAAAACAGTATTGTCAAGAATTGCGAATAAGTATTCTTTTATAACCAAAATAATCAGAGTCGATGGTGATGATAATTATGCAGTACTACAATTTAACACTGATGTCACTAAACAAATGGTCCAAGATGTATCGAACGATGTGAGATATATATATTCTAGAATGAATGCTAAAGTTAAAGCATTGGTATCTACAGTCGGTATTGAAATAGCAAAAAGATATATAGCAGGAGGAAAAATATTTTTCAGAGCTGGTATAAACTTATTAAATAATGAGAAACGTGGGCAAAGTACACAATGGGATCAAGCAGCTATTTTATATTCAAACTACATTGTTAACAAATTACGAGGATTTGAGACTGATAGAGAATTTATATTAACTAAAATTATACAAATGACGTCTGTAGCCATTACTGGATCACTAAGGTTGTTTCCTTCAGAACGAGTGTTAACTACTAATTCTACATTCAAAGTATTTGACTCAGAAGATTTCATTATAGAATATGGAACAACTGACGATGAAGTATATATACAAAGAGCATTTATGTCACTGTCTAGTCAAAAGTCAGGAATAGCTGATGAAATAGCGTCTTCACAAACATTTAAAAATTATGTTAACAAGTTATCTGACCAATTATTAATATCAAAAAACGTAATTGTATCCAAAGGTATAGCTATAACAGAAAAGGCAAAATTGAATTCATATGCACCAGTTTATTTAGAAAAACGTCGTGCGCAAATATCAGCGTTATTAACTATGTTGCAAAAACCAGTGTCATTTAAATCAAATAAAATTACTATTAATGATATTTTGCGTGACATAAAACCATTTTTTGTCACTTCTGAAGCTAATTTGCCAATTCAATACAAAAAATTTATGCCAACTCTACCTAATAATGTCCAATATGTTATACAATGCATAGGATCGAGGACGTATCAAATAGAAGATAGTGGGTCAAAATCATCTATTTCGAAGCTAATATCAAAATATTCAGTTTACAAACCATCTATTGAAGAACTATATAAAGTTATATCTTTAAGAGAACAAGAAATACAGTTGTATTTAGTTTCATTAGGAGTTCCACCAGTTGACGCAGGCACGTACGTTGGGTCAAGAATATATTCGCAGGATAAGTATAAAATATTAGAATCTTACGTATATAATTTATTATCAATTAATTACGGATGTTATCAACTATTCGATTTTAATTCTCCAGATTTAGAAAAACTTATACGAATTCCTTTTAAAGGCAAGATACCAGCCGTAACATTTATATTGCATCTTTATGCTAAACTTGAAATAATAAACTATGCTATTAAGAATGGAGCTTGGATTAGTTTGTTTTGTAACTACCCAAAATCTGAAATGATTAAATTATGGAAGAAAATGTGGAATATAACAGCATTACGGTCTCCCTACACTAGTGCGAACTTCTTTCAAGAT
>AEG77033
ATGGGGAAGTATAATCTAATCTTGTCAGAATATTTATCATTTATATACGATTCACAATCTGCAGTTCAAATTCCGATTTATTATTCTTCCAATAGTGAACTGGAAAGTAGATGTATTGAATTTCATTCTAAATGTTTGGAAAATTCAAAAAATGGACTGTCACTAAAGAAACTCTTCATAGAATACAATGACGTTATAGAAAATGCTACATTGCTATCAATTCTATCATACTCATATGATAAATACAATGCTGTTGAAAGAAAATTAGTTAAGTATGCAAGAGGGAAACCATTAGAAGCAGATTTAACAGTAAATGAATTAGATTATGAAAATAATAAAATAACCTCTGAGCTATTTCCAACAGCGGAAGAGTACACCGATTCACTAATGGATCCAGCGATTCTAACGTCCTTGTCATCCAATTTAAATGCAGTTATGTTCTGGTTAGAAAAACATGAAAATGATACAGCTGAAAAGCTTAAGATTTATAAAAGAAGATCAGATTTATTTACTATAGTTGCATCAACAGTGAATAAATACGGTGTGCCAAGACATAACGCAAAATATAGATATGAATATGATGTGATGAAGGACAAACCATATTACTTAGTAACATGGGCGAACTCTTCAATTGAGATGTTGATGTCGGTTTTTTCTCACGAGGACTATTTAATTGCGAGAGAACTGATAGTACTATCATATTCTAATAGATCGACTCTGGCGAAATTAGTCTCATCACCGATGTCAATTCTTGTAGCATTAGTAGATATTAATGGAACGTTCATTACAAACGAAGAGTTAGAATTAGAATTTTCAAACAAATATGTACGAGCCATAGTGCCGGATCAAACATTTGATGAACTAAACCAAATGCTTGATAATATGAGAAAAGCTGGATTAGTTGATATACCAAAAATGATACAGGATTGGTTGACAAATTGTTCTATCGAAAAATTTCCATTAATGGCTAAAATATATTCATGGTCATTTCACGTTGGATTTAGAAAACAAAAAATGTTGGATGCTGCGTTAGATCAATTGAAAACTGAATATACAGAAGATGTGGATGAAGAAATGTATCGCGAATACACAATGCTAATAAGAGATGAAGTTGTCAAAATGCTTGAGGAACCGGTGAAACATGATGATCACTTATTACAGGATTCTGAATTAGCTGGTTTACTATCAATGTCATCAGCATCAAATGGTGAGTCCAGACAGCTTAAATTTGGTAGAAAAACAATTTTTTCAACCAAAAAGAATATGCACGTGATGGATGATATGGCTAATGGAAGATATACACCAGGTATAATACCACCAGTAAATGTTGACAAACCAATTCCATTAGGGAGGAGAGATGTACCGGGAAGAAGAACCAGAATCATATTTATATTGCCATATGAGTATTTTATAGCGCAACACGCTGTAGTTGAAAAAATGTTAATATATGCAAAACACACTAGAGAATATGCTGAGTTTTATTCACAATCGAATCAGCTACTATCATACGGTGATGTTACGCGATTTCTATCTAATAATGCCATGGTGCTATATACAGATGTATCTCAATGGGATTCATCCCAGCACAATACGCAACCATTCAGGAAGGGAATAATAATGGGATTAGATATATTAGCCAACATGACTAATGATGCTAGAGTTATTCAGACACTAAATTTGTATAAACAAACACAGATTAATTTAATGGATTCATACGTTCAAATACCAGATGGTAACGTTATTAAGAAAATACAATATGGAGCTGTAGCATCAGGAGAAAAGCAGACGAAAGCAGCGAATTCAATAGCAAACCTGGCACTGATTAAAACAGTTCTATCACGTATATCTAATAAATACTCATTTGCCACAAAGATAATAAGAGTTGATGGTGATGACAACTACGCCGTATTGCAATTTAATACAGAAGTGACTAAACAGATGATTCAAGATGTATCAAATGACGTAAGAGAAACTTATGCACGTATGAATGCTAAAGTTAAAGCTTTAGTGTCCACAGTAGGAATAGAGATAGCTAAAAGGTATATTGCAGGTGGAAAGATATTTTTTAGAGCAGGAATAAATCTACTTAACAATGAAAAGAGAGGACAGAGTACACAATGGGACCAAGCAGCGGTTCTATACTCAAATTACATTGTGAATAGACTTCGAGGGTTTGAAACTGATAGAGAATTTATACTGACCAAAATAATGCAAATGACGTCGGTTGCTATCACTGGATCATTAAGACTTTTCCCTTCGGAACGTGTATTGACCACAAATTCTACATTTAAAGTATTTGATTCAGAAGACTTTATTATAGAATATGGGACAACTGACGATGAAGTGTATATACAAAGAGCGTTCATGTCACTATCAAGTCAAAGATCGGGAATAGCTGATGAAATAGCTGCATCAACAACATTTAAAAATTACGTATCAAAACTATCAGAGCAGTTACTTTTTTCAAAGAACAATATAGTATCCAGGGGAATAGCTTTGACTGAGAAAGCGAAATTGAATTCATATGCACCAATATCACTTGAAAAGAGACGTGCACAGATATCAGCACTACTAACAATGTTACAGAAACCAGTTACATTTAAATCAAGTAAAATAACAATAAATGATATACTTGGAGATATAAAACCATTTTTTACGATAAGTGAAGCACATTTACCGATACAGTATCAGAAATTTATGCCAACATTACCAGAAAACGTACAATATATAATTCAGTGCATAGGATCAAGAACTTATCAAATTGAAGATGACGGCTCAAAGTCAGCAATATCTCGTTTAATATCAAAATATTCAGTTTATAAACCGTCAATTGAAGAGCTGTATAAAGTAATTTCATTACATGAAAATGAAATACAATTATATTTAATTTCACTAGGCATACCAAAAATAGATGCTGATACATATGTAGGATCAAAGATCTATTCTCAAGATAAGTATAGGATACTAGAATCATACGTGTATAACCTATTATCTATTAATTATGGATGTTATCAATTATTTGACTTTAATTCACCAGATTTAGAAAAGTTAATCAGAATACCGTTTAAGGGAAAGATACCAGCTGTTACTTTCATACTGCATTTGTATGCTAAACTAGAAGTTATAAATTACGCTATTAAGAATGGTTCATGGATAAGTGTGTTCTGTAATTATCCAAAATCGGAAATGATAAAACTATGGAAGAAAATGTGGAACATTACATCGTTGCGATCACCATATTCTAATGCGAATTTCTTTCAAGAT
>AGE47282
ATGGGGAAGTATAATCTAATCTTGTCAGAATATTTATCATTTATATATAATTCACAATCTGCAGTTCAAATTCCAATTTATTATTCTTCCAATAGTGAGCTGGAAAGTAGATGTATAGAATTTCATTCTAAATGTCTAGAAAATTCGAAAAATGGTCTATCACTGAAAAAACTATTCAATGAATATAGCGATGTCATTGAGAATGCTACGTTATTATCAATATTATCATATTCCTACGACAAATATAACGCCGTTGAACGGAAATTAGTAAAATATGCGAAAGGTAAACCGCTTGAGGCAGACCTAACGGTGAATGAACTGGATTATGAAAATAATAAAATAACATCTGAGTTGTTTCCGACAGCGGAAGAATACACCGACTCATTGATGGATCCAGCAATTCTAACTTCCTTGTCATCAAATTTAAACGCAGTCATGTTTTGGTTAGAAAAACACGAAAATGATACTGCTGAAAGATTTAAGATTTATAAAAGAAGATTAGACTTATTCATTATAGTAGCCTCAACCGTAAACAAATATGGTGTACCAAGACATAATGCAAAATATAGATACGAATATGATGTGATGAAAGATAAACCATATTACTTAGTGACATGGGCAAACTCTTCTATTGAAATGCTAATGTCAGTTTTTTCTCATGAAGATTATTTAATTGCAAGAGAATTGATAGTACTGTCATATTCTAATAGATCAACTTTGGCAAAATTAGTATCATCTCCAATGTCAATTTTAGTTGCTTTAGTGGATATTAATGGAACGTTTATTACGAATGAGGAGTTAGAATTAGAGTTTTCAAATAAATACGTGCGAGCCATAGTACCAGATCAAACATTTGATGAATTAAAACAGATGCTAGACAGTATGAGGAAAGCTGGATTGGTTGATATACCTAAAATGATACAAGACTGGTTAGTTGATTGTTCCATCGAGAAATTTCCACTAATGGCTAAAATATACTCATGGTCGTTTCATGTTGGGTTCAGGAAGCAAAAAATGTTAGACGCTGCCTTAGACCAATTGAAAACTGAGTATATAGAAGATGTAGATGACGAAATGTATCGTGAATATACAATGTTAATAAGAGATGAAGTTGTTAAAATGCTTGAAGAATCAGTAAAACATGATGACCACCTATTACAAGATTCTGAATTAGCTGGCTTGTTATCAATGTCTTCAGCATCGAATGGAGAATCAAGACAGCTTAAATTTGGTAGAAAGACAGTTTTTTCAACTAAAAAGAACATGCATGTTATGGATGATATGGCTAATGGAAGATATACACCAGGTATAATTCCACCTGTAAATGCTGATAAACCAATACCGTTAGGAAGAAGAGATGTACCAGGAAGAAGAACTAGAATAATATTCATATTGCCGTATGAATATTTTATAGCACAGCATGCTGTGGTTGAGAAAATGTTAATCTATGCAAAGCATACCAGAGAATACGCTGAATTCTATTCGCAATCAAATCAACTCTTATCATACGGTGATGTTACACGTTTCCTTTCTAATAATGCGATGGTGTTATATACAGACGTATCTCAATGGGATTCATCTCAACATAATACGCAACCGTTTAGAAAAGGAATAATAATGGGATTGGATATATTAGCTAACATGACTAATGATGCTAAAGTTATTCAGACACTAAATTTATATAAACAAACACAAATTAACTTGATGGACTCATATGTTCAAATACCAGATGGTAATGTTATTAAGAAAATACAGTATGGAGCTGTAGCATCAGGAGAGAAACAAACGAAGGCAGCTAACTCTATAGCGAATCTAGCACTAATTAAAACGGTTTTATCACGTATTTCTAATAAATATTCATTTGCTACAAAAATAATAAGAGTTGACGGTGATGATAACTACGCTGTACTACAATTTAATACGGAAGTGACTAAACAAATGGTTAAAGATGTTTCGAACGATGTGAGAGAAATTTACGCACGAATGAATGCTAAAGTCAAAGCTCTAGTATCCACGGTAGGAATAGAAATAGCTAAAAGATACATTGCAGGAGGAAAAATATTCTTTAGAGCAGGAATAAATTTGCTTAATAATGAAAAAAGAGGACAAAGTACGCAATGGGATCAGGCAGCAGTTTTATACTCTAATTACATTGTAAATAGACTTAGAGGGTTTGAGACTGATAGAGAATTTATTTTAACTAAAATAATGCAAATGACGTCTGTTGCTATTACTGGGTCGCTAAGACTTTTTCCTTCTGAACGTGTGTTAACTACGAATTCTACATTTAAGGTATTTGATTCAGAAGATTTTATCATAGAGTATGGAACAACTGATGATGAAGTATATATACAGAGAGCATTTATGTCTTTGTCAAGTCAGAGATCAGGAATAGCTGATGAAATAGCTGCATCGTCAACATTTAAAAATTACGTGTCTAGACTATCAGAACAGCTACTTTTTTCAAAAAATAATATAGTATCTAAAGGAATAGCTTTGACTGAAAAAGCAAAGTTGAATTCGTATGCACCAATATCACTTGAAAAAAGACGTGCACAGATATCAGCTTTGTTGACGATGCTACAAAAACCAGTTACTTTCAAATCAAACAAAATAACAATAAATGACATACTTAAAGATATTAAACCATTTTTTACAGTGAGTGAAGCACATTTACCAATACAGTATCAAAAGTTTATGCCAACCTTACCAGAAAACGTACAATATATAATTCAATGTATAGGGTCAAGAACTTACCAGATTGAAGATGATGGTTCAAAATCAGCAATATCCCGGCTTATATCAAAGTACTCAGTTTATAAACCATCGATCGAGGAACTATATAAAGTAATTTCATTACATGAGAATGAAATACAATTATATTTAATTTCATTAGGCATACCAAAAATAGATGCTGATACATATGTTGGTTCAAAGATTTATTCTCAAGACAAATATAGGATATTGGAATCATATGTATATAACCTGTTATCCATCAATTATGGATGCTATCAATTATTCGACTTTAATTCACCGGACTTAGAAAAATTAATTAGAATACCATTTAAAGGGAAGATACCAGCTGTCACATTTATATTGCATTTATATGCTAAATTAGAAGTTATAAACCATGCGATTAAAAATGGTTCATGGATAAGTCTATTCTGTAACTATCCGAAATCAGAAATGATAAAGTTATGGAAGAAAATGTGGAACATTACATCGTTACGTTCACCATATACCAATGCAAATTTCTTTCAAGAT
>AEB79066
ATGGGGAAGTACAATCTAATCTTGTCAGAATATTTATCATTTGTTTATAATTCACAATCTGCAGTTCAAATACCAATTTATTATTCTTCCAATTCAGAATTAGAAAAAAGATGTATTGAGTTTCATGCTAAATGTGTTGACAGTTCTAAAAAAGGTATGTCATTAAAACCTTTATTTGAAGAGTATAAAGATGTAATAGATAATGCAACGTTACTATCTATATTATCATATTCTTATGATAAATATAACGCTGTGGAACGTAAACTAGTCAATTATGCTAAAGGTAAACCTTTAGAGGCTGATTTAACGGCAAACGAGCTTGATTATGAAAATAACAAAATAACTTCTGAACTGTTTCAGTCAGCCGAAGAATATACCGATTCATTAATGGATCCTGCTATATTAACTTCATTATCTTCAAATTTAAATGCAGTTATGTTTTGGTTAGAACGACACTCAAATGACGTTGTTGATGCAAATAAAATTTATAAGCGTAGACTAGATTTATTTACCATAGTGGCATCTACAATAAATAAATACGGAGTACCCAGACATAATGGAAAATACAGATATGAATACGAAGTGATGAAGGATAAACCGTATTACTTAGTAACCTGGGCTAACTCATCTATAGAAATGCTTATGTCAGTGTTTTCACATGAGGATTATTTAATAGCAAAAGAGTTAATAATCTTATCATACTCAAATAGATCAACGTTAGCAAAACTAGTTTCATCTCCAATGTCAATATTAGTCGCATTAATAGATATTAATGGTACGTTTATTACGAATGAAGAATTGGAACTTGAGTTTTCGGATAAATATGTTAAGGCAATTGTACCTGATCAAATTTTCGATGAATTACAGGAAATGATTGACAATATGAAGAAAGTTGGTTTAGTAGACATACCAAGAATGATTCAAGAATGGTTAGTTGATTGTTCATTAGAGAAATTTACACTGATGTCAAAAATTTATTCTTGGTCATTTCATGTTGGTTTTAGAAAACAAAAAATGATTGATGCAGCATTAGACCAATTGAAGACAGAGTACACTGAAGATGTAGATGGTGAGATGTACAATGAGTATACAATGTTAATTAGAGATGAAATAGTTAAAATGCTAGAAGTACCAGTTAAACATGACGATCATCTACTTCGTGATTCAGAATTAGCTGGATTGTTATCAATGTCATCAGCTTCAAATGGTGAATCAAGGCAACTTAAATTTGGTCGTAAAACAATATTTTCAACTAAGAAAAATATGCATGTTATGGATGATATTGCACATGGAAGGTATACTCCTGGTGTCATTCCTCCAGTAAACGTAGATAGACCAATTCCATTAGGTCGTAGAGATGTTCCTGGACGAAGAACAAGAATTATATTCATATTACCATATGAATACTTTATTGCGCAGCACGCTGTTGTAGAAAAAATGTTATCATACGCAAAGCATACTAGAGAGTATGCGGAATTTTACTCACAGTCAAATCAATTGCTATCATACGGTGATGTGACAAGATTCTTATCCAGTAATTCTATGGTGTTATACACAGACGTTTCACAATGGGATTCGTCACAACATAACACACAGCCATTTAGAAAAGGAATAATTATGGGTTTAGATATGTTATCTAATATGACTAATGATCCAAAAGTAATACAAACGCTAAATTTATATAAACAAACACAAATTAATCTCATGGATTCATATGTTCAAATACCTGATGGTAATGTAATCAAAAAGATTCAGTATGGTGCTGTTGCTTCAGGAGAAAAACAAACTAAGGCAGCTAATTCTATAGCTAATTTGGCACTCATTAAAACAGTATTGTCAAGGATTGCAAATAAATATTCTTTTATAACCAAAATAATCAGAGTTGATGGTGATGATAATTATGCAGTACTACAATTTAACACCGATGTCACTAAACAAATGGTCCAAGATGTGTCAAACGATGTGAGGCATATATATTCTAGAATGAATGCTAAAGTTAAAGCATTGGTATCTACAGTCGGTATTGAAATAGCAAAAAGATATATAGCTGGAGGAAAAATATTTTTTAGAGCTGGTATAAACTTATTAAATAATGAGAAGCGTGGACAAAGTACACAATGGGATCAAGCAGCTATTTTATATTCGAACTACATTGTTAACAAATTACGAGGATTTGAGACTGATAGAGAATTTATATTAACTAAAATTATGCAAATGACATCTGTAGCCATTACTGGATCACTAAGGCTATTTCCGTCAGAACGAGTGTTAACTACTAATTCTACATTCAAAGTATTTGACTCAGAAGATTTCATTATAGAGTATGGAACAACTGACGATGAAGTATATATACAGAGAGCATTTATGTCATTGTCTAGTCAAAAGTCAGGAATAGCTGATGAAATTGCCTCTTCACAAACATTCAAAAATTATGTTAATAAATTATCTGACCAACTATTAATATCAAAAAACGTAATTGTATCCAAAGGTATAGCTGTAACAGAAAAAGCGAAATTGAATTCATATGCACCAGTTTATTTAGAAAAACGTCGTGCGCAAATATCAGCGCTATTAACTATGTTACAGAAGCCAGTGTCATTTAAATCAAATAAAATTACTATTAATGACATTTTGCGTGACATAAAACCATTTTTTGTTACTTCTGAAGCCAATTTGTCAATTCAATATAGAAAATTTATGCCAACACTACCTGATAACGTCCAATATGTTATACAATGTATAGGATCTAGGACGTATCAGATAGAAGATAGTGGGTCGAAATCATCGATTTCGAAGTTAATATCAAAATACTCAGTTTACAAACCATCAATTGAGGAACTATATAAAGTTATATCTTTACGAGAACAAGAAATACAGTTGTATTTAGTTTCACTAGGAGTTCCGCCAGTTGATGCAGGCACGTACGTCGGGTCAAGAATATATTCGCAAGACAAGTATAAAATATTAGAATCTTACGTATATAATTTATTATCAATTAATTATGGATGTTATCAATTATTCGATTTTAATTCTCCAGATTTAGAGAAACTTATACGAATTCCTTTTAAAGGTAAGATACCAGCCGTAACATTTATATTACATCTCTATGCAAAACTTGAAATAATAAATCATGCCATTAAGAATGGAGCATGGATTAGTTTGTTCTGTAATTACCCAAAATCTGAGATGATTAAACTATGGAAGAAAATGTGGAACATAACAGCATTACGGTCTCCCTATACTAGTGTGAATTTCTTTCAAGAT
>AEB79067
ATGGGGAAGTACAATCTAATCTTGTCAGAATATTTATCATTTGTTTATAATTCACAATCTGCAGTTCAAATACCAATTTATTATTCTTCCAATTCAGAATTAGAAAAAAGATGTATTGAGTTTCATGCTAAATGTGTTGACAGTTCTAAAAAAGGTATGTCATTAAAACCTTTATTTGAAGAGTATAAAGATGTAATAGATAATGCAACGTTACTATCTATATTATCATATTCTTATGATAAATACAACGCTGTGGAACGGAAACTAGTCAATTATGCTAAAGGTAAACCTTTAGAGGCTGATTTAACGGCAAACGAGCTTGATTATGAAAATAACAAAATAACTTCTGAACTGTTTCAGTCAGCCGAAGAATACACCGATTCATTAATGGATCCTGCTATATTAACTTCGTTATCTTCAAATTTAAATGCAGTTATGTTTTGGTTAGAACGACACTCAAATGACATTGCTGATGCAAATAAAATTTATAAGCGTAGACTAGATTTATTTACCATAGTGGCATCTACAATAAATAAATACGGAGTACCCAGACATAATGATAAATACAGGTATGAATACGAAGTGATGAAGGATAAACCGTATTACTTAGTAACTTGGGCTAACTCATCTATAGAAATGCTTATGTCAGTGTTTTCACATGAGGATTATTTAATAGCAAAAGAGTTAATAATTTTATCATACTCAAATAGATCAACGTTAGCAAAACTAGTTTCATCTCCAATGTCAATATTAGTTGCATTAATAGATATCAATGGTACGTTTATTACGAATGAAGAATTGGAACTTGAGTTTTCGGATAAATATGTTAAGGCAATTGTACCTGATCAAATTTTCGATGAATTACAGGAAATGATTGACAATATGAAGAAAGTTGGTTTAGTAGACATACCAAAAATGATTCAAGAATGGTTAGTTGATTGTTCATTAGAGAAATTTACACTGATGTCAAAAATTTATTCTTGGTCATTTCATGTTGGTTTTAGAAAACAAAAAATGATCGATGCAGCATTAGACCAATTGAAGACAGAGTACACTGAAGATGTAGATGGTGAGATGTACAATGAGTATACAATGTTAATCAGAGATGAAATAGTTAAAATGCTAGAAGTACCAGTTAAACATGATGATCATCTGCTTCGTGATTCAGAATTAGCTGGATTGTTATCAATGTCATCAGCTTCAAATGGTGAATCAAGGCAACTTAAATTTGGTCGTAAAACAATATTTTCAACTAAGAAAAATATGCATGTTATGGATGATATTGCACATGGAAGGTATACTCCTGGTGTCATTCCTCCAGTAAACGTAGATAGACCAATTCCACTAGGTCGTAGAGATGTTCCTGGACGAAGAACAAGAATTATATTCATATTACCATATGAATACTTTATTGCGCAGCACGCTGTCGTAGAAAAAATGTTATCATACGCAAAGCATACTAGAGAGTATGCGGAATTTTACTCACAGTCAAATCAATTGTTATCATACGGTGATGTTACAAGATTCTTATCCAGTAATTCTATGGTGTTATACACAGACGTTTCACAATGGGATTCGTCACAACATAACACGCAGCCATTTAGAAAAGGAATAATTATGGGTTTAGATATGTTATCTAATATGACTAATGATCCAAAAGTAATACAAACGCTAAATTTATATAAACAAACACAAATTAATCTCATGGATTCATATGTTCAAATACCTGATGGTAATGTAATCAAAAAGATTCAGTATGGTGCTGTTGCTTCAGGAGAAAAACAAACTAAGGCAGCTAATTCTATAGCTAATTTGGCACTCATTAAAACAGTATTGTCAAGGATTGCAAATAAATATTCTTTTATAACCAAAATAATCAGAGTTGATGGTGATGATAATTATGCAGTACTACAATTTAACACCGATGTCACTAAACAAATGGTCCAAGATGTGTCAAACGATGTGAGACATATATATTCTAGAATGAATGCTAAAGTTAAAGCATTGGTATCTACAGTCGGTATTGAAATAGCAAAAAGATATATAGCTGGAGGAAAAATATTTTTTAGAGCTGGTATAAACTTATTAAATAATGAGAAGCGTGGACAAAGTACACAATGGGATCAAGCAGCTATTTTATATTCGAACTACATTGTTAACAAATTACGAGGATTTGAAACTGATAGAGAATTTATATTAACTAAAATTATACAAATGACATCTGTAGCCATTACTGGATCACTAAGGCTATTTCCGTCAGAACGAGTGTTAACTACTAATTCTACATTCAAAGTATTTGACTCAGAAGATTTCATTATAGAGTATGGAACAACTGACGATGAAGTATATATACAGAGAGCATTTATGTCATTGTCTAGTCAAAAGTCAGGAATAGCTGATGAAATTGCCTCTTCACAAACATTCAAAAATTATGTTAACAAATTATCTGACCAACTATTAATATCAAAAAACGTAATTGTATCCAAAGGTATAGCTGTAACAGAAAAAGCGAAATTGAATTCATATGCACCAGTTTATTTAGAAAAACGTCGTGCGCAAATATCAGCGCTATTAACTATGTTACAGAAGCCAGTGTCATTTAAATCAAATAAAATTACTATTAATGATATTTTGCGCGACATAAAACCATTTTTTGTTACTTCTGAAGCCAATTTGTCAATTCAATACAGAAAATTTATGCCAACACTACCTGATAACGTCCAATATGTTATACAATGTATAGGATCAAGGACGTATCAGATAGAAGATAGTGGGTCGAAATCATCGATTTCAAAGTTAATATCAAAATACTCAGTTTACAAACCATCAATTGAGGAACTATATAAAGTTATATCTTTACGAGAACAAGAAATACAGTTGTATTTAGTTTCACTAGGAGTTCCGCCAGTTGATGCAGGCACGTACGTTGGGTCAAGAATATATTCGCAAGACAAGTATAAAATATTAGAATCTTACGTATATAATTTATTATCAATTAATTATGGATGTTATCAATTATTCGATTTTAATTCTCCAGATTTAGAGAAACTTATACGAATTCCTTTTAAAGGTAAGATACCAGCCGTAACATTTATATTACATCTTTACGCAAAACTTGAAATAATAAATCATGCCATTAAGAATGGAGCATGGATTAGTTTGTTCTGCAATTACCCAAAATCTGAGATGATTAAACTATGGAAGAAAATGTGGAACATAACAGCATTACGGTCTCCCTATACTAGTGCGAATTTCTTTCAAGAT
>AEB79064
ATGGGGAAGTACAATCTAATCTTGTCAGAATATTTATCATTTGTTTACAATTCACAATCTGCAGTTCAAATACCAATTTATTATTCTTCTAATTCAGAATTAGAAAAGAGATGTATTGAATTTCATGCTAAATGTGTTGACAGTTCTAAGAAAGGTCTGTCATTAAAACCTTTATTCGAAGAATATAAAGATGTAATAGATAATGCAACTTTACTATCTATATTATCATATTCTTATGACAAATACAACGCTGTAGAACGAAAGCTAGTTAATTATGCTAAAGGTAAACCATTAGAGGCTGATTTAACGGCAAACGAGATTGATTATGAAAATAATAAAATAACTTCTGAATTGTTTCAGTCGGCCGAAGAATATACTGATTCATTAATGGATCCTGCTATATTAACTTCGTTATCTTCGAATTTAAATGCAGTCATGTTTTGGCTAGAACGACATTCAAATGACGTTGCTGATGCAAACAAAATTTATAAACGTAGATTGGATCTATTTACCATAGTAGCATCTACAATAAATAAATATGGAGTGCCTAGACATAATGAAAAATACAGATATGAATACGAGGTGATGAAGGATAAACCGTATTACTTAGTAACATGGGCTAACTCATCTATAGAAATGCTTATGTCAGTGTTTTCACATGAAGATTATTTAATAGCAAAAGAGTTAATAATATTATCATATTCAAATAGATCGACGTTAGCTAAACTAGTTTCATCTCCAATGTCGATATTAGTTGCATTAATAGATATCAATGGTACGTTTATTACAAATGAAGAGTTAGAACTTGAATTTTCAGATAAATATGTTAAGGCAATTGTACCTGATCAAATTTTCGATGAATTACAGGAAATGATCGACAATATGAGAAAAGCTGGTTTAGTAGATATACCAAGAATGATTCAAGATTGGTTAGTTGACTGTTCATTAGAGAAATTTACACTGATGTCAAAAATTTATTCTTGGTCATTTCATGTTGGATTTAGAAAACAAAAGATGATTGACGCAGCATTAGACCAATTGAAGACGGAATACACTGAAGATGTAGATGGTGAGATGTACAATGAGTATACAATGTTAATTAGAGATGAAATAGTCAAGATGCTAGAAGTACCAGTTAAACATGATGATCATCTACTTCGTGATTCAGAATTAGCCGGATTGTTATCAATGTCATCAGCTTCAAATGGTGAATCAAGGCAGCTTAAATTTGGTCGTAAAACGATATTTTCAACTAAGAAAAATATGCATGTCATGGATGATATTGCACATGGAAGATATACTCCTGGTGTCATTCCTCCAGTAAACATAGATAGACCAATTCCATTAGGTCGTAGAGACGTTCCTGGACGAAGAACAAGAATTATATTCATATTACCATATGAATACTTTATTGCGCAGCACGCTGTCGTAGAAAAAATGTTATCATACGCAAAGCATACTAGAGAGTACGCAGAATTTTACTCGCAGTCAAATCAATTATTATCATATGGTGATGTTACAAGATTTTTATCCAGTAATTCTATGGTATTATACACAGACGTTTCACAATGGGATTCGTCACAACATAACACACAGCCATTTAGAAAAGGAATAATTATGGGTTTAGATATGTTATCCAATATGACTAATGATCCACAAGTAGTACAAACGCTAAATTTATATAAACAAACACAAATTAATCTCATGGATTCATACGTTCAAATACCTGATGGTAATGTAATCAAAAAGATTCAGTATGGTGCTGTTGCTTCAGGAGAAAAACAAACCAAGGCAGCTAATTCTATAGCTAACTTAGCACTTATTAAAACGGTATTGTCAAGGATTGCAAATAAGTATTCTTTTATAACCAAAATAATCAGAGTCGATGGCGATGATAATTATGCAGTGCTACAATTTAACACCGATGTCACTAAACAAATGGTCCAAGATGTATCAAACGATGTGAGATATATATATTCTAGAATGAATGCTAAAGTTAAAGCATTGGTATCTACAGTCGGTATTGAAATAGCAAAAAGATATATAGCAGGAGGAAAAATATTTTTCAGAGCTGGTATAAACTTATTAAATAATGAGAAACGTGGACAAAGTACACAATGGGATCAAGCAGCTATTCTATATTCAAACTACATTGTTAACAAATTACGAGGATTTGAAACTGATAGAGAATTTATATTAACTAAAATTATACAAATGACATCTGTAGCCATTACTGGATCACTAAGACTATTTCCGTCAGAACGAGTATTAACTACTAATTCTACATTCAAAGTATTTGACTCAGAAGATTTCATTATAGAATATGGGACGACTAACGATGAAGTATATATACAAAGAGCATTTATGTCACTGTCTAGTCAAAAGTCAGGAATAGCTGATGAAATAGCCTCTTCACAAACATTTAAAAATTATGTTAACAAATTATCTGACCAATTATTAATATCAAAAAATATAATCGTATCCAAAGGTATAGCTGTAACAGAAAAGGCGAAATTGAATTCATATGCACCAGTTTATTTAGAAAAACGTCGTGCGCAAATATCAGCGTTATTAACTATGCTGCAGAAACCAGTGTCATTTAAATCAAATAAAATTACTATTAATGACATTTTACGTGACATAAAACCATTTTTTGTCACTTCTGAAGCTAATTTGCCAATTCAATACAGAAAATTTATGCCAACACTACCTAATAATGTCCAATATGTTGTACAATGCATAGGATCGAGGACGTATCAAATAGAAGATAGTGGATCAAAATCATCAATTTCGAAGTTAATATCAAAATATTCAGTTTACAAACCATCGATTGAAGAACTATATAAAGTTATATCTTTAAGAGAACAAGAAATACAGTTGTATTTAGTTTCATTAGGAGTTCCACCAGTTGATGCAGGCACGTACGTTGGGTCAAGAATATATTCGCAGGATAAGTATAAAATATTAGAATCTTACGTATATAATTTATTATCAATTAATTATGGATGTTATCAACTATTCGATTTTAATTCTCCAGATTTAGAGAAACTTATACGAATTCCTTTTAAAGGCAAGATACCAGCCGTAACATTTATATTGCATCTTTATGCTAAACTTGAAATAATAAACTATGCTATTAAGAATGGAGCTTGGATTAGTTTGTTTTGTAATTACCCAAAATCTGAAATGATTAAATTATGGAAGAAAATGTGGAATATAACAGCATTACGATCTCCCTACACTAGTGCGAACTTCTTTCAAGAT
>AEB79065
ATGGGGAAGTACAATCTAATCTTGTCAGAATATTTATCATTTGTTTATAATTCACAATCTGCAGTTCAAATACCAATTTATTATTCTTCCAATTCAGAATTAGAAAAAAGATGTATTGAGTTTCATGCTAAATGTGTTGACAGTTCTAAAAAAGGTATGTCATTAAAACCTTTATTTGAAGAGTATAAAGATGTAATAGATAATGCAACGTTACTATCTATATTATCATATTCTTATGATAAATACAACGCTGTGGAACGGAAACTAGTCAATTATGCTAAAGGTAAACCTTTAGAGGCTGATTTAACGGCAAACGAGCTTGATTATGAAAATAACAAAATAACTTCTGAACTGTTTCAGTCAGCCGAAGAATACACCGATTCATTAATGGATCCTGCTATATTAACTTCGTTATCTTCAAATTTAAATGCAGTTATGTTTTGGTTAGAACGACACTCAAATGACGTTGCTGATGCGAATAAAATTTATAAGCGTAGACTAGATTTATTTACCATAGTGGCATCTACAATAAATAAATACGGAGTACCCAGACATAATGATAAATACAGGTATGAATACGAAGTGATGAAGGATAAACCGTATTACTTAGTAACTTGGGCTAACTCATCTATAGAAATGCTTATGTCAGTGTTTTCACATGAGGATTATTTAATAGCAAAAGAGTTAATAATTTTATCATACTCAAATAGATCAACGTTAGCAAAACTAGTTTCATCTCCAATGTCAATATTAGTTGCATTAATAGATATCAATGGTACGTTTATTACGAATGAAGAATTGGAACTTGAGTTTTCGGATAAATATGTTAAGGCAATTGTACCTGATCAAATTTTCGATGAATTACAGGAAATGATTGACAATATGAAGAAAGTTGGTTTAGTAGACATACCAAAAATGATTCAAGAATGGTTAGTTGATTGTTCATTAGAGAAATTTACACTGATGTCAAAAATTTATTCTTGGTCATTTCATGTTGGTTTTAGAAAACAAAAAATGATCGATGCAGCATTAGACCAATTGAAGACAGAGTACACTGAAGATGTAGATGGTGAGATGTACAATGAGTATACAATGTTAATCAGAGATGAAATAGTTAAAATGCTAGAAGTACCAGTTAAACATGATGATCATCTGCTTCGTGATTCAGAATTAGCTGGATTGTTATCAATGTCATCAGCTTCAAATGGTGAATCAAGGCAACTTAAATTTGGTCGTAAAACAATATTTTCAACTAAGAAAAATATGCATGTTATGGATGATATTGCACATGGAAGGTATACTCCTGGTGTCATTCCTCCAGTAAACGTAGATAGACCAATTCCACTAGGTCGTAGAGATGTTCCTGGACGAAGAACAAGAATTATATTCATATTACCATATGAATACTTTATTGCGCAGCACGCTGTCGTAGAAAAAATGTTATCATACGCAAAGCATACTAGAGAGTATGCGGAATTTTACTCACAGTCAAATCAATTGTTATCATACGGTGATGTTACAAGATTCTTATCCAGTAATTCTATGGTGTTATACACAGACGTTTCACAATGGGATTCGTCACAACATAACACGCAGCCATTTAGAAAAGGAATAATTATGGGTTTAGATATGTTATCTAATATGACTAATGATCCAAAAGTAATACAAACGCTAAATTTATATAAACAAACACAAATTAATCTCATGGATTCATATGTTCAAATACCTGATGGTAATGTAATCAAAAAGATTCAGTATGGTGCTGTTGCTTCAGGAGAAAAACAAACTAAGGCAGCTAATTCTATAGCTAATTTGGCACTCATTAAAACAGTATTGTCAAGGATTGCAAATAAATATTCTTTTATAACCAAAATAATCAGAGTTGATGGTGATGATAATTATGCAGTACTACAATTTAACACCGATGTCACTAAACAAATGGTCCAAGATGTGTCAAACGATGTGAGACATATATATTCTAGAATGAATGCTAAAGTTAAAGCATTGGTATCTACAGTCGGTATTGAAATAGCAAAAAGATATATAGCTGGAGGAAAAATATTTTTTAGAGCTGGTATAAACTTATTAAATAATGAGAAGCGTGGACAAAGTACACAATGGGATCAAGCAGCTATTTTATATTCGAACTACATTGTTAACAAATTACGAGGATTTGAAACTGATAGAGAATTTATATTAACTAAAATTATACAAATGACATCTGTAGCCATTACTGGATCACTAAGGCTATTTCCGTCAGAACGAGTGTTAACTACTAATTCTACATTCAAAGTATTTGACTCAGAAGATTTCATTATAGAGTATGGAACAACTGACGATGAAGTATATATACAGAGAGCATTTATGTCATTGTCTAGTCAAAAGTCAGGAATAGCTGATGAAATTGCCTCTTCACAAACATTCAAAAATTATGTTAATAAATTATCTGACCAACTATTAATATCAAAAAACGTAATTGTATCCAAAGGTATAGCTGTAACAGAAAAAGCGAAATTGAATTCATATGCACCAGTTTATTTAGAAAAACGTCGTGCGCAAATATCAGCGCTATTAACTATGTTACAGAAGCCAGTGTCATTTAAATCAAATAAAATTACTATTAATGATATTTTGCGCGACATAAAACCATTTTTTGTTACTTCTGAAGCCAATTTGTCAATTCAATACAGAAAATTTATGCCAACACTACCTGATAACGTCCAATATGTTATACAATGTATAGGATCAAGGACGTATCAGATAGAAGATAGTGGGTCGAAATCATCGATTTCAAAGTTAATATCAAAATACTCAGTTTACAAACCATCAATTGAGGAACTATATAAAGTTATATCTTTACGAGAACAAGAAATACAGTTGTATTTAGTTTCACTAGGAGTTCCGCCAGTTGATGCAGGCACGTACGTTGGGTCAAGAATATATTCGCAAGACAAGTATAAAATATTAGAATCTTACGTATATAATTTATTATCAATTAATTATGGATGTTATCAATTATTCGATTTTAATTCTCCAGATTTAGAGAAACTTATACGAATTCCTTTTAAAGGTAAGATACCAGCCGTAACATTTATATTACATCTTTACGCAAAACTTGAAATAATAAATCATGCCATTAAGAATGGAGCATGGATTAGTTTGTTCTGCAATTACCCAAAATCTGAGATGATTAAACTATGGAAGAAAATGTGGAACATAACAGCATTACGGTCTCCCTATACTAGTGCGAATTTCTTTCAAGAT
>AEB79062
ATGGGGAAGTACAATCTAATCTTGTCAGAATATTTATCATTCGTTTACAATTCACAATCTGCAGTTCAAATACCAATTTACTATTCTTCCAATTCAGAATTAGAAAAAAGATGTATCGAATTTCATGCTAAATGTGTTGACAGTTCTAAGAAGGGTTTGTCATTAAAACCTTTATTCGAAGAATATAAAGATGTAATAGATAATGCAACTCTACTATCTATATTATCATATTCTTATGACAAATACAACGCTGTAGAACGAAAGCTAGTCAATTATGCTAAAGGTAAACCATTAGAAGCCGATTTAACGGCAAACGAGATTGATTATGAAAATAATAAGATAACTTCTGAATTGTTTCAGTCGGCCGAAGAATATACTGATTCACTAATGGATCCTGCTATATTAACTTCGTTATCTTCAAATTTAAATGCAGTTATGTTTTGGTTAGAAAGACATTCAAATGACGTTGCTGATGCAAACAAAATTTACAAACGTAGACTGGATCTATTTACCATAGTAGCATCTACAATAAATAAATATGGAGTGCCTAGACATAATGAAAAATACAGATATGAATACGAGGTGATGAAGGATAAACCGTATTACTTAGTAACATGGGCTAACTCATCTATAGAAATGCTTATGTCAGTGTTTTCACATGAAGATTATTTAATAGCAAAAGAGTTAATAATATTATCATATTCAAATAGATCGACATTAGCTAAACTAGTTTCATCTCCAATGTCGATATTAGTTGCATTAATAGATATTAATGGTACGTTTATTACAAATGAAGAGTTAGAACTTGAATTTTCAGATAAATATGTTAAGGCAATTGTACCTGATCAGATTTTTGATGAACTACAGGAAATGATCGACAATATGAGAAAAGCTGGTTTAGTAGATATACCAAGAATGATTCAAGAATGGTTAGTTGATTGTTCATTAGAGAAATTTACACTGATGTCAAAAATTTATTCTTGGTCATTTCATGTTGGATTTAGAAAACAAAAGATGATTGATGCAGCATTAGACCAATTGAAGACGGAGTACACTGAAGATGTAGATAGTGAGATGTACAATGAGTATACAATGTTAATTAGAGATGAAATAGTCAAGATGTTAGAAGTACCAGTTAAACATGATGATCATCTACTTCGCGATTCAGAATTGGCCGGATTGTTATCAATGTCATCAGCTTCAAATGGTGAATCAAGGCAGCTTAAATTTGGTCGTAAAACGATATTTTCAACTAAGAAAAATATGCATGTCATGGATGATATTGCACATGGAAGATATACTCCGGGTGTTATTCCTCCAGTAAACGTAGATAGACCAATTCCATTAGGTCGTAGAGATGTTCCTGGACGGAGAACAAGAATTATATTCATATTACCATATGAATATTTTATTGCCCAGCACGCTGTCGTAGAAAAAATGTTATTATACGCAAAACATACTAGAGAATATGCAGAATTTTACTCGCAATCAAACCAATTATTATCATATGGTGATGTTACAAGATTCTTATCCAGTAATTCTATGGTATTATACACAGACGTCTCACAATGGGATTCATCACAACATAACACACAGCCATTTAGAAAAGGAATAATTATGGGTTTAGATATGTTATCCAATATGACTAATGATCCAAAAGTAGTACAAACGCTAAATTTATATAAACAAACACAAATTAATCTCATGGATTCATACGTTCAAATACCTGATGGTAATGTAATCAAAAAGATTCAGTATGGTGCTGTTGCTTCAGGAGAAAAACAAACTAAGGCAGCTAATTCTATAGCTAACTTAGCACTCATTAAAACAGTATTGTCAAGAATTGCGAATAAGTATTCTTTTATAACCAAAATAATTAGAGTCGATGGTGATGATAATTATGCAGTGCTACAATTTAACACCGATGTCACTAAACAAATGGTCCAAGATGTATCAAACGATGTGAGATATATATATTCTAGAATGAATGCTAAAGTTAAAGCATTGGTATCTACAGTCGGTATTGAAATAGCAAAAAGATATATAGCAGGAGGGAAAATATTTTTCAGAGCTGGTATAAACTTATTAAATAATGAGAAGCGTGGGCAAAGTACACAATGGGATCAAGCAGCTATTTTATATTCAAACTACATTGTTAACAAATTACGAGGATTTGAGACTGATAGAGAATTTATATTAACTAAAATTATACAAATGACGTCTGTAGCCATTACTGGATCACTAAGATTATTTCCTTCAGAACGAGTGTTAACTACTAATTCTACATTCAAAGTATTTGACTCAGAAGATTTCATCATAGAATATGGAACAACTGACGATGAAGTATATATACAAAGAGCATTTATGTCACTGTCTAGTCAAAAGTCAGGAATAGCTGATGAAATAGCTTCTTCACAAACATTTAAAAATTATGTTAACAAATTATCTGACCAATTATTAATATCAAAAAACGTAATTGTATCCAAAGGTATAGCTATAACAGAAAAAGCGAAATTGAATTCATATGCACCAGTTTATTTAGAAAAACGTCGTGCGCAAATATCAGCGTTATTAACTATGTTGCAGAAACCAGTGTCATTTAAATCAAATAAAATTACTATTAATGACATTTTACGTGACATAAAACCATTTTTTGTCACTTCTGAAGCTAATTTACCAATTCAATACAGAAAATTTATGCCAACGCTACCTAATAATGTCCAATATGTTATACAATGCATAGGATCAAGGACGTATCAAATAGAAGATAGTGGGTCAAAATCATCTATTTCAAAGTTAATATCAAAATATTCAGTTTACAAACCATCCATTGAAGAACTATATAAAGTTATATCTTTAAGAGAACAAGAAATACAGTTGTATTTAGTTTCATTAGGAGTTCCACCAGTTGACGCAGGCACGTACGTTGGGTCAAGAATATATTCGCAGGACAAGTATAAAATATTAGAATCTTACGTATATAATTTATTATCAATTAATTACGGATGTTATCAACTATTCGATTTTAATTCTCCAGATTTAGAAAAACTTATACGAATTCCTTTTAAAGGCAAGATACCAGCCGTAACATTTATATTGCATCTTTATGCTAAACTTGAAATAATAAACTATGCTATTAAGAATGGAGCTTGGATTAGCTTGTTTTGTAACTACCCAAAATCTGAAATGATTAAATTATGGAAGAAAATGTGGAATATAACAGCATTACGGTCTCCCTACACTAGTGCGAGCTTCTTTCAAGAT
>AEB79063
ATGGGGAAGTACAATCTAATCTTGTCAGAATATTTATCATTTGTTTATAATTCACAATCTGCAGTTCAAATACCAATTTATTATTCTTCCAATTCAGAATTAGAAAAAAGATGTATTGAGTTTCATGCTAAATGTGTTGACAGTTCTAAAAAAGGTATGTCATTAAAACCTTTATTTGAAGAGTATAAAGATGTAATAGATAATGCAACGTTACTATCTATATTATCATATTCTTATGATAAATACAACGCTGTGGAACGTAAACTAGTCAATTATGCTAAAGGTAAACCTTTAGAGGCTGATTTAACGGCAAACGAGCTTGATTATGAAAATAACAAAATAACTTCTGAACTGTTTCAGTCAGCCGAAGAATATACCGATTCATTAATGGATCCTGCTATATTAACTTCGTTATCTTCAAATTTAAATGCAGTTATGTTTTGGTTAGAACGACACTCAAATGACGTTGCTGATGCAAATAAAATTTATAAGCGTAGACTAGATTTATTTACCATAGTGGCATCTACAATAAATAAATACGGAGTACCCAGACATAATGAAAAATACAGATATGAATACGAAGTGATGAAGGATAAACCGTATTACTTAGTAACTTGGGCTAACTCATCTATAGAAATGCTTATGTCAGTGTTTTCACATGAGGATTATTTAATAGCAAAAGAGTTAATAATCTTATCATACTCAAATAGATCAACGTTAGCGAAGCTAGTTTCATCTCCAATGTCAATATTAGTTGCATTAATAGATATCAATGGTACGTTTATTACGAATGAAGAATTGGAACTTGAGTTTTCGGATAAATATGTTAAGGCAATTGTACCTGATCAAATTTTCGATGAATTACAGGAAATGATTGACAATATGAAGAAAGTTGGTTTAGTAGACATACCAAGAATGATTCAAGAATGGTTAGTTGATTGTTCATTAGAGAAATTTACACTGATGTCAAAAATTTATTCTTGGTCATTTCATGTTGGTTTTAGAAAACAAAAAATGATTGATGCAGCATTAGACCAATTGGAGACAGAGTACACTGAAGATGTAGATGGTGAGATGTACAATGAGTATACAATGTTAATTAGAGATGAAATAGTTAAAATGCTAGAAGTACCAGTTAAACATGACGATCATCTACTTCGTGATTCAGAATTAGCTGGATTGTTATCAATGTCATCAGCTTCAAATGGTGAATCAAGGCAACTTAAATTTGGTCGCAAAACAATATTTTCAACTAAGAAAAATATGCATGTTATGGATGATATTGCACATGGAAGGTATACTCCTGGTGTCATTCCTCCAGTAAACGTAGATAGACCAATTCCACTAGGTCGTAGAGATGTTCCTGGACGAAGAACAAGAATTATATTCATATTACCATATGAATACTTTATTGCGCAGCACGCTGTCGTAGAAAAAATGTTATCATACGCAAAGCATACTAGAGAGTATGCGGAATTTTACTCACAGTCAAATCAATTGCTATCATACGGTGATGTGACAAGATTCTTATCCAGTAATTCTATGGTGTTATACACAGACGTTTCACAATGGGATTCGTCACAACATAACACACAGCCATTTAGAAAAGGAATAATTATGGGTTTAGATATGTTATCTAATATGACTAATGATCCAAAAGTAATACAAACGCTAAATTTATATAAACAAACACAAATTAATCTCATGGATTCATATGTTCAAATACCTGATGGTAATGTAATCAAAAAGATTCAGTATGGTGCTGTTGCTTCAGGAGAAAAACAAACTAAGGCAGCTAATTCTATAGCTAATTTGGCACTCGTTAAAACAGTATTGTCAAGGATTGCAAATAAATATTCTTTTATAACCAAAATAATCAGAGTTGATGGTGATGATAATTATGCAGTACTACAATTTAACACCGATGTCACTAAACAAATGGTCCAAGATGTGTCAAACGATGTGAGACATATATATTCTAGAATGAATGCTAAAGTTAAAGCATTGGTATCTACAGTCGGTATTGAAATAGCAAAAAGATATATAGCTGGAGGAAAAATATTTTTTAGAGCTGGTATAAACTTATTAAATAATGAGAAGCGTGGACAAAGTACACAATGGGATCAAGCAGCTATTTTATATTCGAACTACATTGTTAACAAATTACGAGGATTTGAGACTGATAGAGAATTTATATTAACTAAAATTATACAAATGACATCTGTAGCCATTACTGGATCACTAAGGCTATTTCCATCAGAACGAGTGTTAACTACTAATTCTACATTCAAAGTATTTGACTCAGAAGATTTCATTATAGAGTATGGAACAACTGACGATGAAGTATATATACAGAGAGCATTTATGTCATTGTCTAGTCAAAAGTCAGGAATAGCTAATGAAATTGCCTCTTCACAAACATTCAAGAATTATGTTAATAAATTATCTGACCAACTATTAATATCAAAAAACGTAATTGTATCCAAAGGTATAGCTGTAACAGAAAAAGCGAAATTGAATTCATATGCACCAGTTTATTTAGAAAAACGTCGTGCGCAAATATCAGCGCTATTAACTATGTTACAGAAGCCAGTGTCATTTAAATCAAATAAAATTACTATTAATGACATTTTGCGTGACATAAAACCATTTTTTGTTACTTCTGAAGCCAATTTGTCAATTCAATACAGAAAATTTATGCCAACACTACCTGATAACGTCCAATATGTTATACAATGTATAGGATCAAGGACGTATCAGATAGAAGATAGTGGGTCGAAATCATCGATTTCGAAGTTAATATCAAAATACTCAGTTTACAAACCATCAATTGAGGAACTATATAAAGTTATATCTTTACGAGAACAAGAAATACAGTTGTATTTAGTTTCACTAGGAGTTCCGCCAGTTGATGCAGGCACGTACGTCGGGTCAAGAATATATTCGCAAGATAAGTATAAAATATTAGAATCTTACGTATATAATTTATTATCAATTAATTATGGATGTTATCAATTATTCGATTTTAATTCTCCAGATTTAGAGAAACTTATACGAATTCCTTTTAAAGGTAAGATACCAGCTGTAACATTTATATTACATCTCTACGCAAAACTTGAAATAATAAATCATGCCATTAAGAATGGAGCATGGATTAGTTTGTTCTGTAATTACCCAAAATCTGAGATGATTAAACTATGGAAGAAAATGTGGAACATAACAGCATTACGGTCTCCCTATACTAGTGCGAATTTCTTTCAAGAT
>AEB79060
ATGGGGAAGTACAATCTAATCTTGTCAGAATATTTATCATTCGTTTACAATTCACAATCTGCAGTTCAAATACCAATTTACTATTCTTCCAATTCAGAATTAGAAAAAAGATGTATCGAATTTCATGCTAAATGTGTTGACAGTTCTAAGAAGGGTTTGTCATTAAAACCTTTATTCGAAGAATATAAAGATGTAATAGATAATGCAACTCTACTATCTATATTATCATATTCTTATGACAAATACAACGCTGTAGAACGAAAGCTAGTCAATTATGCTAAAGGTAAACCATTAGAAGCCGATTTAACGGCAAACGAGATTGATTATGAAAATAATAAGATAACTTCTGAATTGTTTCAGTCGGCCGAAGAATATACTGATTCACTAATGGATCCTGCTATATTAACTTCGTTATCTTCAAATTTAAATGCAGTTATGTTTTGGTTAGAAAGACATTCAAATGACGTTGCTGATGCAAACAAAATTTACAAACGTAGACTGGATCTATTTACCATAGTAGCATCTACAATAAATAAATATGGAGTGCCTAGACATAATGAAAAATACAGATATGAATACGAGGTGATGAAGGATAAACCGTATTACTTAGTAACATGGGCTAACTCATCTATAGAAATGCTTATGTCAGTGTTTTCACATGAAGATTATTTAATAGCAAAAGAGTTAATAATATTATCATATTCAAATAGATCGACATTAGCTAAACTAGTTTCATCTCCAATGTCGATATTAGTTGCATTAATAGATATTAATGGTACGTTTATTACAAATGAAGAGTTAGAACTTGAATTTTCAGATAAATATGTTAAGGCAATTGTACCTGATCAGATTTTTGATGAACTACAGGAAATGATCGACAATATGAGAAAAGCTGGTTTAGTAGATATACCAAGAATGATTCAAGAATGGTTAGTTGATTGTTCATTAGAGAAATTTACACTGATGTCAAAAATTTATTCTTGGTCATTTCATGTTGGATTTAGAAAACAAAAGATGATTGATGCAGCATTAGACCAATTGAAGACGGAGTACACTGAAGATGTAGATAGTGAGATGTACAATGAGTATACAATGTTAATTAGAGATGAAATAGTCAAGATGTTAGAAGTACCAGTTAAACATGATGATCATCTACTTCGCGATTCAGAATTGGCCGGATTGTTATCAATGTCATCAGCTTCAAATGGTGAATCAAGGCAGCTTAAATTTGGTCGTAAAACGATATTTTCAACTAAGAAAAATATGCATGTCATGGATGATATTGCACATGGAAGATATACTCCGGGTGTTATTCCTCCAGTAAACGTAGATAGACCAATTCCATTAGGTCGTAGAGATGTTCCTGGACGGAGAACAAGAATTATATTCATATTACCATATGAATATTTTATTGCCCAGCACGCTGTCGTAGAAAAAATGTTATTATACGCAAAACATACTAGAGAATATGCAGAATTTTACTCGCAATCAAACCAATTATTATCATATGGTGATGTTACAAGATTCTTATCCAGTAATTCTATGGTATTATACACAGACGTCTCACAATGGGATTCATCACAACATAACACACAGCCATTTAGAAAAGGAATAATTATGGGTTTAGATATGTTATCCAATATGACTAATGATCCAAAAGTAGTACAAACGCTAAATTTATATAAACAAACACAAATTAATCTCATGGATTCATACGTTCAAATACCTGATGGTAATGTAATCAAAAAGATTCAGTATGGTGCTGTTGCTTCAGGAGAAAAACAAACTAAGGCAGCTAATTCTATAGCTAACTTAGCACTCATTAAAACAGTATTGTCAAGAATTGCGAATAAGTATTCTTTTATAACCAAAATAATTAGAGTCGATGGTGATGATAATTATGCAGTGCTACAATTTAACACCGATGTCACTAAACAAATGGTCCAAGATGTATCAAACGATGTGAGATATATATATTCTAGAATGAATGCTAAAGTTAAAGCATTGGTATCTACAGTCGGTATTGAAATAGCAAAAAGATATATAGCAGGAGGGAAAATATTTTTCAGAGCTGGTATAAACTTATTAAATAATGAGAAGCGTGGGCAAAGTACACAATGGGATCAAGCAGCTATTTTATATTCAAACTACATTGTTAACAAATTACGAGGATTTGAGACTGATAGAGAATTTATATTAACTAAAATTATACAAATGACGTCTGTAGCCATTACTGGATCACTAAGATTATTTCCTTCAGAACGAGTGTTAACTACTAATTCTACATTCAAAGTATTTGACTCAGAAGATTTCATCATAGAATATGGAACAACTGACGATGAAGTATATATACAAAGAGCATTTATGTCACTGTCTAGTCAAAAGTCAGGAATAGCTGATGAAATAGCTTCGTCACAAACATTTAAAAATTATGTTAACAAATTATCTGACCAATTATTAATATCAAAAAACGTAATTGTATCCAAAGGTATAGCTATAACAGAAAAAGCGAAATTGAATTCATATGCACCAGTTTATTTAGAAAAACGTCGTGCGCAAATATCAGCGTTATTAACTATGTTGCAGAAACCAGTGTCATTTAAATCAAATAAAATTACTATTAATGACATTTTACGTGACATAAAACCATTTTTTGTCACTTCTGAAGCTAATTTACCAATTCAATACAGAAAATTTATGCCAACGCTACCTAATAATGTCCAATATGTTATACAATGCATAGGATCAAGGACGTATCAAATAGAAGATAGTGGGTCAAAATCATCTATTTCAAAGTTAATATCAAAATATTCAGTTTACAAACCATCCATTGAAGAACTATATAAAGTTATATCTTTAAGAGAACAAGAAATACAGTTGTATTTAGTTTCATTAGGAGTTCCACCAGTTGACGCAGGCACGTACGTTGGGTCAAGAATATATTCGCAGGACAAGTATAAAATATTAGAATCTTACGTATATAATTTATTATCAATTAATTACGGATGTTATCAACTATTCGATTTTAATTCTCCAGATTTAGAAAAACTTATACGAATTCCTTTTAAAGGCAAGATACCAGCCGTAACATTTATATTGCATCTTTATGCTAAACTTGAAATAATAAACTATGCTATTAAGAATGGAGCTTGGATTAGCTTGTTTTGTAACTACCCAAAATCTGAAATGATTAAATTATGGAAGAAAATGTGGAATATAACAGCATTACGGTCTCCCTACACTAGTGCGAGCTTCTTTCAAGAT
>AEB79061
ATGGGGAAGTACAATCTAATCTTGTCAGAATATTTATCATTCGTTTACAATTCACAATCTGCAGTTCAAATACCAATTTACTATTCTTCCAATTCAGAATTAGAAAAAAGATGTATCGAATTTCATGCTAAATGTGTTGACAGTTCTAAGAAGGGTTTGTCATTAAAACCTTTATTCGAAGAATATAAAGATGTAATAGATAATGCAACTCTACTATCTATATTATCATATTCTTATGACAAATACAACGCTGTAGAACGAAAGCTAGTCAATTATGCTAAAGGTAAACCATTAGAAGCCGATTTAACGGCAAACGAGATTGATTATGAAAATAATAAGATAACTTCTGAATTGTTTCAGTCGGCCGAAGAATATACTGATTCACTAATGGATCCTGCTATATTAACTTCGTTATCTTCAAATTTAAATGCAGTTATGTTTTGGTTAGAAAGACATTCAAATGACGTTGCTGATGCAAACAAAATTTACAAACGTAGACTGGATCTATTTACCATAGTAGCATCTACAATAAATAAATATGGAGTGCCTAGACATAATGAAAAATACAGATATGAATACGAGGTGATGAAGGATAAACCGTATTACTTAGTAACATGGGCTAACTCATCTATAGAAATGCTTATGTCAGTGTTTTCACATGAAGATTATTTAATAGCAAAAGAGTTAATAATATTATCATATTCAAATAGATCGACATTAGCTAAACTAGTTTCATCTCCAATGTCGATATTAGTTGCATTAATAGATATTAATGGTACGTTTATTACAAATGAAGAGTTAGAACTTGAATTTTCAGATAAATATGTTAAGGCAATTGTACCTGATCAGATTTTTGATGAACTACAGGAAATGATCGACAATATGAGAAAAGCTGGTTTAGTAGATATACCAAGAATGATTCAAGAATGGTTAGTTGATTGTTCATTAGAGAAATTTACACTGATGTCAAAAATTTATTCTTGGTCATTTCATGTTGGATTTAGAAAACAAAAGATGATTGATGCAGCATTAGACCAATTGAAGACGGAGTACACTGAAGATGTAGATAGTGAGATGTACAATGAGTATACAATGTTAATTAGAGATGAAATAGTCAAGATGTTAGAAGTACCAGTTAAACATGATGATCATCTACTTCGCGATTCAGAATTGGCCGGATTGTTATCAATGTCATCAGCTTCAAATGGTGAATCAAGGCAGCTTAAATTTGGTCGTAAAACGATATTTTCAACTAAGAAAAATATGCATGTCATGGATGATATTGCACATGGAAGATATACTCCGGGTGTTATTCCTCCAGTAAACGTAGATAGACCAATTCCATTAGGTCGTAGAGATGTTCCTGGACGGAGAACAAGAATTATATTCATATTACCATATGAATATTTTATTGCCCAGCACGCTGTCGTAGAAAAAATGTTATTATACGCAAAACATACTAGAGAATATGCAGAATTTTACTCGCAATCAAACCAATTATTATCATATGGTGATGTTACAAGATTCTTATCCAGTAATTCTATGGTATTATACACAGACGTCTCACAATGGGATTCATCACAACATAACACACAGCCATTTAGAAAAGGAATAATTATGGGTTTAGATATGTTATCCAATATGACTAATGATCCAAAAGTAGTACAAACGCTAAATTTATATAAACAAACACAAATTAATCTCATGGATTCATACGTTCAAATACCTGATGGTAATGTAATCAAAAAGATTCAGTATGGTGCTGTTGCTTCAGGAGAAAAACAAACTAAGGCAGCTAATTCTATAGCTAACTTAGCACTCATTAAAACAGTATTGTCAAGAATTGCGAATAAGTATTCTTTTATAACCAAAATAATTAGAGTCGATGGTGATGATAATTATGCAGTGCTACAATTTAACACCGATGTCACTAAACAAATGGTCCAAGATGTATCAAACGATGTGAGATATATATATTCTAGAATGAATGCTAAAGTTAAAGCATTGGTATCTACAGTCGGTATTGAAATAGCAAAAAGATATATAGCAGGAGGGAAAATATTTTTCAGAGCTGGTATAAACTTATTAAATAATGAGAAGCGTGGGCAAAGTACACAATGGGATCAAGCAGCTATTTTATATTCAAACTACATTGTTAACAAATTACGAGGATTTGAGACTGATAGAGAATTTATATTAACTAAAATTATACAAATGACGTCTGTAGCCATTACTGGATCACTAAGATTATTTCCTTCAGAACGAGTGTTAACTACTAATTCTACATTCAAAGTATTTGACTCAGAAGATTTCATCATAGAATATGGAACAACTGACGATGAAGTATATATACAAAGAGCATTTATGTCACTGTCTAGTCAAAAGTCAGGAATAGCTGATGAAATAGCTTCGTCACAAACATTTAAAAATTATGTTAACAAATTATCTGACCAATTATTAATATCAAAAAACGTAATTGTATCCAAAGGTATAGCTATAACAGAAAAAGCGAAATTGAATTCATATGCACCAGTTTATTTAGAAAAACGTCGTGCGCAAATATCAGCGTTATTAACTATGTTGCAGAAACCAGTGTCATTTAAATCAAATAAAATTACTATTAATGACATTTTACGTGACATAAAACCATTTTTTGTCACTTCTGAAGCTAATTTACCAATTCAATACAGAAAATTTATGCCAACGCTACCTAATAATGTCCAATATGTTATACAATGCATAGGATCAAGGACGTATCAAATAGAAGATAGTGGGTCAAAATCATCTATTTCAAAGTTAATATCAAAATATTCAGTTTACAAACCATCCATTGAAGAACTATATAAAGTTATATCTTTAAGAGAACAAGAAATACAGTTGTATTTAGTTTCATTAGGAGTTCCACCAGTTGACGCAGGCACGTACGTTGGGTCAAGAATATATTCGCAGGACAAGTATAAAATATTAGAATCTTACGTATATAATTTATTATCAATTAATTACGGATGTTATCAACTATTCGATTTTAATTCTCCAGATTTAGAAAAACTTATACGAATTCCTTTTAAAGGCAAGATACCAGCCGTAACATTTATATTGCATCTTTATGCTAAACTTGAAATAATAAACTATGCTATTAAGAATGGAGCTTGGATTAGCTTGTTTTGTAACTACCCAAAATCTGAAATGATTAAATTATGGAAGAAAATGTGGAATATAACAGCATTACGGTCTCCCTACACTAGTGCGAGCTTCTTTCAAGAT
>AGF85985
ATGGGGAAGTATAATCTAATCTTGTCAGAATATTTAGCATTTATATATAATTCACAATCTGCAGTTCAAATTCCAATTTATTATTCTTCCAATAGTGAATTAGAGAATAGATGCATTGAATTTCATTCTAAATGTTTAGAAAACTCAAAGAACGGATTGTCACTGAAAAAACTTTTTTCTGAATATAACGATGTCATAGAGAATGCCACACTGTTGTCAATATTATCGTACTCTTATGATAAATATAACGCTGTTGAAAGGAAGTTAGTAAAATATGCAAAAGGTAAGCCATTAGAAGCAGATTTGACAGTGAATGAATTAGATTATGAGAATAACAAGATAACATCTGAACTTTTTCCAACCGCAGAAGAATATACTGATTCATTAATGGATCCAGCAATTTTAACTTCATTATCATCAAATTTAAATGCAGTTATGTTCTGGTTAGAAAAACATGAAAATGACGTTGCTGAAAAACTCAAAATCTACAAAAGGAGATTGGATTTATTTACTATAGTAGCTTCAACAGTAAATAAATATGGTGTACCAAGACATAATTCGAAATATAGATATGAATATGAAGTAATGAAAGATAAGCCATATTACTTGGTAACATGGGCAAATTCTTCAATTGAAATGCTTATGTCAGTTTTTTCTCATGAAGATTATTTAATTGCGAGAGAATTGATAGTACTGTCATATTCTAACAGATCGACGCTAGCAAAGCTAGTGTCATCACCAATGTCAATTCTAGTAGCCTTAGTTGATATAAATGGAGCATTTATTACAAATGAAGAATTAGAACTAGAGTTTTCAAATAAATATGTACGAGCAATAGTTCCTGACCAAACATTTGATGAATTAAAACAGATGCTTGAAAACATGAGAAAAGCTGGGTTAACTGACATACCTAAGATGATACAGGACTGGTTAGTCGACTGCTCCATTGAAAAATTTCCACTGATGGCTAAAATATATTCTTGGTCATTTCATGTCGGGTTCAGAAAACAGAAAATGTTGGATGCCGCATTAGATCAATTGAAAACTGAGTATACAGAAGATGTAGATGATGAAATGTATCAAGAATACACAATGCTAATAAGAGATGAAGTTGTGAAAATGCTTGAGGAACCAGTAAAGCATGATGACCATTTATTACAGGATTCTGAATTAGCTGGTTTACTATCAATGTCATCAGCATCGAATGGTGAATCAAGACAACTAAAATTTGGTAGAAAGACGATTTTTTCGACTAAAAAGAACATGCATGTAATGGATGACATGGCTAATGGGCGATACACACCGGGCATAATACCACCAGTGAATGTCGATAAACCGATACCATTAGGACGAAGGGATGTACCAGGAAGACGAACTAGAATAATATTTATCTTACCATACGAATATTTTATAGCCCAACATGCTGTAGTTGAAAAAATGCTAAGTTATGCGAAACATACTAGAGAATATGCTGAATTCTACTCACAGTCAAATCAGTTATTGTCTTATGGTGATGTTACACGCTTTTTATCTAATAATTCTATGGTATTATATACAGACGTGTCTCAGTGGGACTCATCTCAACACAATACGCAGCCATTCAGGAAAGGAATAATTATGGGATTGGACATGCTAGCCAATATGACTAATGACGCTAGAGTTATTCAGACGTTAAATTTATACAAACAGACGCAAATTAACCTAATGGATTCATACGTTCAAATACCAGATGGTAATGTTATTAAAAAGATACAGTATGGAGCTGTAGCGTCAGGAGAGAAGCAGACGAAAGCAGCTAATTCAATAGCGAATTTAGCACTGATTAAAACTGTCTTATCGCGTATTTCTAACAAATATTCATTCGCGACTAAGATAATAAGAGTTGACGGAGATGACAATTATGCAGTATTGCAGTTCAATACAGAAGTAACTAAGCAAATGGTTCAAGATGTATCAAATGATGTGAGAGAAACATATGCGCGAATGAATGCTAAAGTTAAAGCTTTAGTATCTACAGTAGGAATAGAAATAGCTAAAAGATATATCGCAGGTGGGAAAATATTTTTTAGGGCTGGAATAAATTTACTGAATAATGAAAAAAGAGGACAGAGTACACAGTGGGATCAAGCGGCTGTCTTATACTCAAACTATATTGTGAATAGACTTCGAGGATTTGAAACTGACAGAGAGTTCATTTTAACTAAAATAATGCAAATGACATCAGTTGCCATTACAGGATCGCTAAGACTCTTTCCTTCTGAACGCGTATTAACTACGAATTCTACATTTAAAGTATTTGACTCGGAGGACTTTATCATAGAGTATGGAACAACTGATGACGAAGTCTACATACAAAGAGCGTTTATGTCTTTATCAAGTCAGAAGTCAGGAATAGCTGATGAGATAGCTGCATCATCAACATTTAAGAATTATGTGTCTAGATTATCTGAGCAGCTATTGTTTTCAAAGAATAACATAGTATCCAGAGGAATAGCATTGACTGAAAAGGCAAAGTTAAACTCATATGCACCAATATCACTTGAAAAAAGACGTGCGCAAATATCAGCTTTATTGACTATGCTACAAAAGCCAGTAACTTTTAAATCAAGTAAAATAACGATAAATGATATACTTAGAGATATAAAGCCTTTTTTCATTATAAGTGAGGCGCATCTGTCGATACAATATCAAAAATTTATGCCAACTTTACCAGATAATGTGCAGTATATAATTCAGTGTATAGGATCCAGAACCTATCAAATTGAAGATGATGGTTCAAAGTCAGCCATATCTCGACTAATATCAAAGTATTCTGTTTACAAGCCGTCAATTGAAGAATTATACAAAGTAATTTCACTGCACGAGAACGAAATACAATTATATTTAATATCACTAGGCATACCGAAAATAGACGCTGATACGTACGTAGGATCAAAAATTTATTCTCAAGATAAATACAGAATATTAGAGTCATACGTATATAATTTATTATCCATTAATTACGGATGTTATCAGCTATTCGACTTTAATTCACCTGATCTAGAAAAGCTGATCAGAATACCGTTTAAAGGAAAGATACCAGCTGTCACTTTCATATTACATTTATATGCTAAACTAGAAGTTATAAATCACGCTATTAAAAATGGCTCATGGATAAGCTTGTTCTGTAACTACCCAAAATCAGAAATGATAAAATTATGGAAGAAAATGTGGAACATTACGTCATTACGTTCACCGTATACTAACGCAAACTTCTTTCAAGAT
>AGE99037
ATGGGGAAGTACAATCTAATCTTGTCAGAATATTTATCATTTGTTTATAATTCACAATCTGCAGTTCAAATACCAATTTATTATTCTTCCAATTCAGAATTAGAAAAAAGATGTATTGAGTTTCATGCTAAATGTGTTGACAGTTCTAAAAAAGGTCTGTCATTAAAACCTTTATTCGAAGAATATAAAGATGTAATAGATAATGCAACTCTACTATCTATATTATCATATTCTTATGACAAATACAACGCTGTAGAACGGAAACTAGTCAATTATGCCAAATGTAAACCGTTAGAGGCTGATTTAACGGCAAACGAGCTTGATTATGAAAATAATAAAATAACTTCCGAATTGTTTCAGTCAGCCGAAGAATATACTGATTCATTAATGGATCCTGCTATATTAACTTCGTTATCTTCAAATTTAAATGCAGTCATGTTTTGGTTAGAACGACACTCAAATGACGTTGCTGATGCAAACAAAATTTATAAACGCAGACTGGATCTATTTACCATAGTAGCATCTACAATAAATAAATATGGAGTACCTAGACATAATGAAAAATACAGATATGAATACGAGGTGATGAAGGATAAACCGTACTACTTAGTAACCTGGGCCAACTCATCTATAGAAATGCTTATGTCAGTGTTTTCACATGAAGATTATTTAATAGCAAAAGAGTTAATAATCTTATCATATTCAAATAGATCGACGTTAGCAAAACTAGTTTCATCTCCAATGTCGATATTGGTTGCATTAATAGATATCAATGGTACGTTTATTACAAATGAAGAGTTAGAACTTGAGTTTTCAGATAAATATGTTAAGGCAATTGTACCTGATCAAATTTTCGATGAATTACAGGAAATGATCGATAATATGAGGAAAGTTGGTTTAGTAGATATACCAAAAATGATTCAAGAATGGTTAGTTGATTGTTCATTAGAGAAATTTACACTGATGTCAAAAATTTATTCTTGGTCATTTCATGTTGGTTTTAGAAAACAAAAGATGATTGATGCAGCATTAGACCAATTGAAGACAGAGTATACTGAAGATGTAGATGGTGAGATGTACAATGAGTATACGATGTTAATTAGAGATGAAATAGTTAAAATGCTAGAAGTACCAGTTAAACATGATGACCATCTACTTCGCGATTCAGAATTAGCCGGATTGTTATCAATGTCATCAGCTTCAAATGGTGAATCAAGGCAACTTAAATTTGGTCGCAAAACAATATTTTCAACTAAGAAAAATATGCATGTCATGGATGATATCGCAAATGGAAGATATACTCCGGGTGTCATTCCTCCAGTAAATGTAGATAGACCAATTCCACTAGGTCGTAGAGATGTTCCTGGACGAAGAACAAGAATTATATTCATATTACCATATGAATACTTTATTGCGCAGCACGCTGTCGTAGAAAAAATGTTATCATATGCAAAGCATACTAGAGAGTACGCAGAATTTTACTCACAGTCAAATCAATTGCTATCATATGGTGATGTTACAAGATTCTTGTCCAGTAATTCTATGGTATTATACACAGACGTTTCACAATGGGATTCGTCACAACATAACACACAGCCATTTAGAAAAGGAATAATTATGGGTTTAGATATGCTATCCAATATGACTAATGATCCAAAAGTAATACAAACACTAAATTTATATAAACAAACACAAATTAATCTCATGGATTCATATGTTCAAATACCTGATGGTAATGTAATCAAAAAGATTCAATATGGTGCTGTTGCTTCAGGAGAAAAACAAACTAAGGCAGCTAATTCTATAGCTAATTTGGCACTCATTAAAACGGTATTATCAAGGATTGCAAATAAATATTCTTTTATAACCAAAATAATCAGAGTTGATGGTGATGATAATTATGCAGTACTACAATTTAACACCGATGTCACTAAACAAATGATCCAAGATGTGTCAAACGATGTGAGGTATATATATTCTAGAATGAATGCTAAAGTTAAAGCATTGGTATCTACAGTCGGTATCGAAATAGCAAAAAGATATATAGCAGGAGGAAAAATATTTTTTAGAGCTGGTATAAACTTATTAAATAATGAGAAACGTGGACAAAGTACACAATGGGATCAAGCAGCTATTTTATACTCAAACTACATTGTTAATAAATTACGAGGATTTGAGACTGATAGAGAATTTATACTAACTAAAATTATACAAATGACATCTGTAGCCATTACTGGATCACTAAGGCTATTTCCGTCAGAACGAGTGTTAACTACTAATTCTACATTTAAAGTATTTGATTCAGAAGATTTCATTATAGAGTATGGAACAACTGACGATGAAGTATATATACAAAGAGCGTTTATGTCATTGTCTAGTCAAAAGTCAGGAATAGCTGATGAAATTGCTTCTTCACAAACATTTAAAAATTATGTTAATAAATTATCTGACCAACTATTAGTATCAAAAAACGTAATTGTATCCAAAGGTATAGCTGTAACAGAAAAGGCAAAATTGAATTCATATGCACCAGTTTATTTAGAAAAACGTCGTGCGCAAATATCAGCGTTATTAACTATGTTGCAGAAACCAGTGTCATTTAAATCAAATAAAATTACTATTAATGACATTTTGCGTGACATAAAACCATTTTTTGTCACTTCTGAAGCTAATTTGTCAATTCAATACAGAAAATTTATGCCAACACTACCCGATAATGTCCAATATGTTATACAATGTATAGGATCGAGGACGTATCAGATAGAAGATAGTGGGTCAAAATCATCGATTTCGAAATTAATATCAAAATATTCAGTTTACAAACCATCGATTGAAGAACTATATAAAGTCATATCTTTAAGAGAACAAGAAATACAGTTGTATTTAGTTTCATTAGGAGTTCCGCCGGTTGATGCAGGCACGTACGTCGGGTCAAGAATATATTCGCAAGATAAGTATAAAATATTAGAATCTTACGTATATAATTTATTATCAATTAATTATGGATGTTATCAATTATTCGATTTTAATTCTCCAGATTTAGAGAAACTTATACGAATTCCTTTTAAAGGTAAGATACCAGCCGTAACATTTATATTACATCTTTACGCTAAACTTGAAATAATAAACTATGCTATTAAGAATGGAGCTTGGATTAGTTTGTTTTGTAACTACCCAAAATCTGAGATGATTAAACTGTGGAAGAAAATGTGGAATATAACAGCATTACGGTCTCCCTATACTAGTGCGAATTTCTTTCAAGAT
>AEB79068
ATGGGGAAGTACAATCTAATCTTGTCAGAATATTTATCATTTGTTTATAATTCACAATCTGCAGTTCAAATACCAATTTATTATTCTTCCAATTCAGAATTAGAAAAAAGATGTATTGAGTTTCATGCTAAATGTGTTGACAGTTCTAAAAAAGGTATGTCATTAAAACCTTTATTTGAAGAGTATAAAGATGTAATAGATAATGCAACGTTACTATCTATATTATCATATTCTTATGATAAATATAACGCTGTGGAACGTAAACTAGTCAATTATGCTAAAGGTAAACCTTTAGAGGCTGATTTAACGGCAAACGAGCTTGATTATGAAAATAACAAAATAACTTCTGAACTGTTTCAGTCAGCCGAAGAATATACCGATTCATTAATGGATCCTGCTATATTAACTTCATTATCTTCAAATTTAAATGCAGTTATGTTTTGGTTAGAACGACACTCAAATGACGTTGTTGATGCAAATAAAATTTATAAGCGTAGACTAGATTTATTTACCATAGTGGCATCTACAATAAATAAATACGGAGTACCCAGACATAATGGAAAATACAGATATGAATACGAAGTGATGAAGGATAAACCGTATTACTTAGTAACCTGGGCTAACTCATCTATAGAAATGCTTATGTCAGTGTTTTCACATGAGGATTATTTAATAGCAAAAGAGTTAATAATCTTATCATACTCAAATAGATCAACGTTAGCAAAACTAGTTTCATCTCCAATGTCAATATTAGTCGCATTAATAGATATTAATGGTACGTTTATTACGAATGAAGAATTGGAACTTGAGTTTTCGGATAAATATGTTAAGGCAATTGTACCTGATCAAATTTTCGATGAATTACAGGAAATGATTGACAATATGAAGAAAGTTGGTTTAGTAGACATACCAAGAATGATTCAAGAATGGTTAGTTGATTGTTCATTAGAGAAATTTACACTGATGTCAAAAATTTATTCTTGGTCATTTCATGTTGGTTTTAGAAAACAAAAAATGATTGATGCAGCATTAGACCAATTGAAGACAGAGTACACTGAAGATGTAGATGGTGAGATGTACAATGAGTATACAATGTTAATTAGAGATGAAATAGTTAAAATGCTAGAAGTACCAGTTAAACATGACGATCATCTACTTCGTGATTCAGAATTAGCTGGATTGTTATCAATGTCATCAGCTTCAAATGGTGAATCAAGGCAACTTAAATTTGGTCGTAAAACAATATTTTCAACTAAGAAAAATATGCATGTTATGGATGATATTGCACATGGAAGGTATACTCCTGGTGTCATTCCTCCAGTAAACGTAGATAGACCAATTCCATTAGGTCGTAGAGATGTTCCTGGACGAAGAACAAGAATTATATTCATATTACCATATGAATACTTTATTGCGCAGCACGCTGTTGTAGAAAAAATGTTATCATACGCAAAGCATACTAGAGAGTATGCGGAATTTTACTCACAGTCAAATCAATTGCTATCATACGGTGATGTGACAAGATTCTTATCCAGTAATTCTATGGTGTTATACACAGACGTTTCACAATGGGATTCGTCACAACATAACACACAGCCATTTAGAAAAGGAATAATTATGGGTTTAGATATGTTATCTAATATGACTAATGATCCAAAAGTAATACAAACGCTAAATTTATATAAACAAACACAAATTAATCTCATGGATTCATATGTTCAAATACCTGATGGTAATGTAATCAAAAAGATTCAGTATGGTGCTGTTGCTTCAGGAGAAAAACAAACTAAGGCAGCTAATTCTATAGCTAATTTGGCACTCATTAAAACAGTATTGTCAAGGATTGCAAATAAATATTCTTTTATAACCAAAATAATCAGAGTTGATGGTGATGATAATTATGCAGTACTACAATTTAACACCGATGTCACTAAACAAATGGTCCAAGATGTGTCAAACGATGTGAGGCATATATATTCTAGAATGAATGCTAAAGTTAAAGCATTGGTATCTACAGTCGGTATTGAAATAGCAAAAAGATATATAGCTGGAGGAAAAATATTTTTTAGAGCTGGTATAAACTTATTAAATAATGAGAAGCGTGGACAAAGTACACAATGGGATCAAGCAGCTATTTTATATTCGAACTACATTGTTAACAAATTACGAGGATTTGAGACTGATAGAGAATTTATATTAACTAAAATTATGCAAATGACATCTGTAGCCATTACTGGATCACTAAGGCTATTTCCGTCAGAACGAGTGTTAACTACTAATTCTACATTCAAAGTATTTGACTCAGAAGATTTCATTATAGAGTATGGAACAACTGACGATGAAGTATATATACAGAGAGCATTTATGTCATTGTCTAGTCAAAAGTCAGGAATAGCTGATGAAATTGCCTCTTCACAAACATTCAAAAATTATGTTAATAAATTATCTGACCAACTATTAATATCAAAAAACGTAATTGTATCCAAAGGTATAGCTGTAACAGAAAAAGCGAAATTGAATTCATATGCACCAGTTTATTTAGAAAAACGTCGTGCGCAAATATCAGCGCTATTAACTATGTTACAGAAGCCAGTGTCATTTAAATCAAATAAAATTACTATTAATGACATTTTGCGTGACATAAAACCATTTTTTGTTACTTCTGAAGCCAATTTGTCAATTCAATATAGAAAATTTATGCCAACACTACCTGATAACGTCCAATATGTTATACAATGTATAGGATCTAGGACGTATCAGATAGAAGATAGTGGGTCGAAATCATCGATTTCGAAGTTAATATCAAAATACTCAGTTTACAAACCATCAATTGAGGAACTATATAAAGTTATATCTTTACGAGAACAAGAAATACAGTTGTATTTAGTTTCACTAGGAGTTCCGCCAGTTGATGCAGGCACGTACGTCGGGTCAAGAATATATTCGCAAGACAAGTATAAAATATTAGAATCTTACGTATATAATTTATTATCAATTAATTATGGATGTTATCAATTATTCGATTTTAATTCTCCAGATTTAGAGAAACTTATACGAATTCCTTTTAAAGGTAAGATACCAGCCGTAACATTTATATTACATCTCTATGCAAAACTTGAAATAATAAATCATGCCATTAAGAATGGAGCATGGATTAGTTTGTTCTGTAATTACCCAAAATCTGAGATGATTAAACTATGGAAGAAAATGTGGAACATAACAGCATTACGGTCTCCCTATACTAGTGCGAATTTCTTTCAAGAT
>AEB79069
ATGGGGAAGTACAATCTAATCTTGTCAGAATATTTATCATTTGTTTATAATTCACAATCTGCAGTTCAAATACCAATTTATTATTCTTCCAATTCAGAATTAGAAAAAAGATGTATTGAGTTTCATGCTAAATGTGTTGACAGTTCTAAAAAAGGTATGTCATTAAAACCTTTATTTGAAGAGTATAAAGATGTAATAGATAATGCAACGTTACTATCTATATTATCATATTCTTATGATAAATACAACGCTGTGGAACGGAAACTAGTCAATTATGCTAAAGGTAAACCTTTAGAGGCTGATTTAACGGCAAACGAGCTTGATTATGAAAATAACAAAATAACTTCTGAACTGTTTCAGTCAGCCGAAGAATACACCGATTCATTAATGGATCCTGCTATATTAACTTCGTTATCTTCAAATTTAAATGCAGTTATGTTTTGGTTAGAACGACACTCAAATGACGTTGCTGATGCAAATAAAATTTATAAGCGTAGACTAGATTTATTTACCATAGTGGCATCTACAATAAATAAATACGGAGTACCCAGACATAATGATAAATACAGGTATGAATACGAAGTGATGAAGGATAAACCGTATTACTTAGTAACTTGGGCTAACTCATCTATAGAAATGCTTATGTCAGTGTTTTCACATGAGGATTATTTAATAGCAAAAGAGTTAATAATTTTATCATACTCAAATAGATCAACGTTAGCAAAACTAGTTTCATCTCCAATGTCAATATTAGTTGCATTAATAGATATCAATGGTACGTTTATTACGAATGAAGAATTGGAACTTGAGTTTTCGGATAAATATGTTAAGGCAATTGTACCTGATCAAATTTTCGATGAATTACAGGAAATGATTGACAATATGAAGAAAATTGGTTTAGTAGACATACCAAAAATGATTCAAGAATGGTTAGTTGATTGTTCATTAGAGAAATTTACACTGATGTCAAAAATTTATTCTTGGTCATTTCATGTTGGTTTTAGAAAACAAAAAATGATCGATGCAGCATTAGACCAATTGAAGACAGAGTACACTGAAGATGTAGATGGTGAGATGTACAATGAGTATACAATGTTAATCAGAGATGAAATAGTTAAAATGCTAGAAGTACCAGTTAAACATGATGATCATCTGCTTCGTGATTCAGAATTAGCTGGATTGTTATCAATGTCATCAGCTTCAAATGGTGAATCAAGGCAACTTAAATTTGGTCGTAAAACAATATTTTCAACTAAGAAAAATATGCATGTTATGGATGATATTGCACATGGAAGGTATACTCCTGGTGTCATTCCTCCAGTAAACGTAGATAGACCAATTCCACTAGGTCGTAGAGATGTTCCTGGACGAAGAACAAGAATTATATTCATATTACCATATGAATACTTTATTGCGCAGCACGCTGTCGTAGAAAAAATGTTATCATACGCAAAGCATACTAGAGAGTATGCGGAATTTTACTCACAGTCAAATCAATTGTTATCATACGGTGATGTTACAAGATTCTTATCCAGTAATTCTATGGTGTTATACACAGACGTTTCACAATGGGATTCGTCACAACATAACACGCAGCCATTTAGAAAAGGAATAATTATGGGTTTAGATATGTTATCTAATATGACTAATGATCCAAAAGTAATACAAACGCTAAATTTATATAAACAAACACAAATTAATCTCATGGATTCATATGTTCAAATACCTGATGGTAATGTAATCAAAAAGATTCAGTATGGTGCTGTTGCTTCAGGAGAAAAACAAACTAAGGCAGCTAATTCTATAGCTAATTTGGCACTCATTAAAACAGTATTGTCAAGGATTGCAAATAAATATTCTTTTATAACCAAAATAATCAGAGTTGATGGTGATGATAATTATGCAGTACTACAATTTAACACCGATGTCACTAAACAAATGGTCCAAGATGTGTCAAACGATGTGAGACATATATATTCTAGAATGAATGCTAAAGTTAAAGCATTGGTATCTACAGTCGGTATTGAAATAGCAAAAAGATATATAGCTGGAGGAAAAATATTTTTTAGAGCTGGTATAAACTTATTAAATAATGAGAAGCGTGGACAAAGTACACAATGGGATCAAGCAGCTATTTTATATTCGAACTACATTGTTAACAAATTACGAGGATTTGAAACTGATAGAGAATTTATATTAACTAAAATTATACAAATGACATCTGTAGCCATTACTGGATCACTAAGGCTATTTCCGTCAGAACGAGTGTTAACTACTAATTCTACATTCAAAGTATTTGACTCAGAAGATTTTATTATAGAGTATGGAACAACTGACGATGAAGTATATATACAGAGAGCATTTATGTCATTGTCTAGTCAAAAGTCAGGAATAGCTGATGAAATTGCCTCTTCACAAACATTCAAAAATTATGTTAATAAATTATCTGACCAACTATTAATATCAAAAAACGTAATTGTATCCAAAGGTATAGCTGTAACAGAAAAAGCGAAATTGAATTCATATGCACCAGTTTATTTAGAAAAACGTCGTGCGCAAATATCAGCGCTATTAACTATGTTACAGAAGCCAGTGTCATTTAAATCAAATAAAATTACTATTAATGATATTTTGCGCGACATAAAACCATTTTTTGTTACTTCTGAAGCCAATTTGTCAATTCAATACAGAAAATTTATGCCAACACTACCTGATAACGTCCAATATGTTATACAATGTATAGGATCAAGGACGTATCAGATAGAAGATAGTGGGTCGAAATCATCGATTTCAAAGTTAATATCAAAATACTCAGTTTACAAACCATCAATTGAGGAACTATATAAAGTTATATCTTTACGAGAACAAGAAATACAGTTGTATTTAGTTTCACTAGGAGTTCCGCCAGTTGATGCAGGCACGTACGTTGGGTCAAGAATATATTCGCAAGACAAGTATAAAATATTAGAATCTTACGTATATAATTTATTATCAATTAATTATGGATGTTATCAATTATTCGATTTTAATTCTCCAGATTTAGAGAAACTTATACGAATTCCTTTTAAAGGTAAGATACCAGCCGTAACATTTATATTACATCTTTACGCAAAACTTGAAATAATAAATCATGCCATTAAGAATGGAGCATGGATTAGTTTGTTCTGCAATTACCCAAAATCTGAGATGATTAAACTATGGAAGAAAATGTGGAACATAACAGCATTACGGTCTCCCTATACTAGTGCGAATTTCTTTCAAGAT
>AEB79093
ATGGGGAAGTACAATCTAATCTTGTCAGAATATTTATCATTTGTTTACAATTCACAATCTGCAGTTCAAATACCAATTTACTATTCTTCTAATTCAGAATTAGAAAAGAGATGTATCGAATTTCATGCTAAATGTGTTGACAGTTCTAAGAAAGGTCTGTCGTTAAAACCTTTATTCGAAGAATATAAAGATGTAATAGATAATGCAACTTTACTATCTATATTATCATATTCTTATGACAAATACAACGCTGTAGAACGAAAGCTAGTCAATTATGCTAAAAATAAACCATTAGAGGCTGATTTAACGGCAAACAAAATTGATTATGAAAATAATAAAATAACTTCTGAATTGTTTCAGTCGGCCGAAGAATACACTGATTCATTAATGGATCCTGCTATATTAACTTCGTTATCTTCAAATTTAAATGCAGTCATGTTTTGGTTAGAACGACATTCAAATGACATTGCTGATGCAAATAAAATTTATAAACGTAGATTGGATCTATTTACCATAGTAGCATCTACAATAAATAAATATGGAGTGCCTAGACATAATGAAAAATACAGATATGAATACGAGGTGATGAAGGATAAACCGTATTACTTAGTAACATGGGCTAACTCATCTATAGAAATGCTTATGTCAGTGTTTTCACATGAAGATTATTTAATAGCAAAAGAGTTAATAATATTATCATATTCAAATAGATCGACGTTAGCTAAATTAGTTTCATCTCCAATGTCGATATTAGTTGCATTGATAGATATCAATGGTACGTTTATTACAAATGAAGAGTTAGAACTTGAATTTTCAGATAAATATGTTAAGGCAATTGTACCTGATCAAATTTTCGATGAATTACAGGAAATGATCGACAATATGAGAAAAGCTGGTTTAGTAGATATACCAAGAATGATTCAAGAATGGTTAGTTGATTGTTCATTAGAGAAATTTACACTGATGTCAAAAATTTATTCTTGGTCATTTCATGTTGGATTTAGAAAACAAAAGATGATTGACGCAGCATTAGACCAATTGAAGACAGAGTACACTGAAGATGTAGATGGTGAGATGTACAATGAGTATACAATGTTAATTAGAGATGAAATAGTCAAGATGCTAGAAGTACCAGTTAAACATGATGATCATCTACTTCGCGATTCAGAATTAGCCGGATTGTTATCAATGTCATCAGCTTCAAATGGTGAATCAAGGCAGCTTAAATTTGGTCGTAAAACGATATTTTCAACTAAGAAAAATATGCATGTCATGGATGATATTGCACATGGAAGATATACTCCGGGTGTCATTCCTCCAGTAAACGTAGATAGACCAATTCCATTAGGTCGTAGAGACGTTCCTGGACGAAGAACAAGAATTATATTCATATTACCATATGAATATTTTATTGCGCAGCACGCTGTCGTAGAAAAAATGTTATCATACGCAAAGCATACTAGAGAGTACGCAGAATTTTACTCGCAATCAAATCAATTATTATCATATGGTGATGTTACAAGATTCTTATCCAGTAATTCTATGGTATTATACACAGACGTTTCACAATGGGATTCGTCACAACATAACACGCAGCCATTTAGAAAAGGAATAATTATGGGTTTAGATATGTTATCCAATATGACTAATGATCCAAAAGTAGTACAAACGCTAAATTTATATAAACAAACACAAATTAATCTCATGGATTCATACGTTCAAATACCTGATGGTAATGTAATCAAAAAGATTCAGTATGGTGCTGTTGCTTCAGGAGAAAAACAAACTAAGGCAGCTAATTCTATAGCTAACTTAGCACTCATTAAAACGGTGTTGTCAAGGATTGCAAATAAGTATTCTTTTATAACCAAAATAATTAGAGTCGATGGTGATGATAATTATGCAGTGCTACAATTTAACACCGATGTCACTAAACAAATGGTCCAAGATGTGTCAAACGATGTGAGATATATATATTCTAGAATGAATGCTAAAGTTAAAGCATTGGTATCTACAGTCGGTATTGAAATAGCAAAAAGATATATAGCAGGAGGAAAAATATTTTTCAGAGCTGGTATAAACATATTAAATAATGAGAAACGTGGGCAAAGCACACAATGGGATCAAGCAGCTATTTTATATTCAAACTACATTGTTAACAAATTACGAGGATTTGAGACTGATAGAGAATTTATATTAACTAAAATTATACAAATGACATCTGTAGCCATTACTGGATCACTAAGGTTATTTCCGTCAGAACGAGTGTTAACTACTAATTCTACATTCAAAGTATTTGACTCAGAAGATTTCATTATAGAATATGGGACAACTAATGATGAAGTATATATACAAAGAGCATTTATGTCACTGTCTAGTCAAAAGTCAGGAATAGCTGATGAAATAGCTTCTTCACAAACATTTAAAAATTATGTTAACAAATTATCTGACCAATTATTAATATCAAAAAACGTAATTGTATCCAAAGGTATAGCTGTAACAGAAAAGGCGAAATTGAATTCATATGCACCAGTTTATTTAGAAAAACGTCGTGCACAAATATCAGCGTTATTAACTATGTTGCAGAAACCAGTGTCATTTAAATCAAATAAAATTACTATTAATGACATTTTGCGTGACATAAAACCATTTTTTGTCACTTCTGAAGCTAATTTGCCAATTCAATACAGGAAATTTATGCCAACACTGCCTAATAATGTCCAATATGTTATACAATGTATAGGATCGAGGACGTATCAAATAGAAGATAGTGGGTCAAAATCATCGATTTCGAAGTTAATATCAAAATATTCAGTTTATAAACCATCGATTGAAGAACTATATAAAGTTATATCTTTAAGAGAACAAGAAATACAGTTGTATTTAGTTTCATTAGGAGTTCCACCAGTTGATGCAGGCACGTACGTTGGGTCAAGAATATATTCGCAGGATAAGTATAAAATATTAGAATCTTACGTATATAATTTATTATCAATTAATTATGGATGTTATCAACTATTCGATTTTAATTCTCCAGATTTAGAGAAACTTATACGAATTCCTTTTAAAGGCAAGATACCAGCCGTAACATTTATATTGCATCTTTATGCTAAACTTGAAATAATAAACTATGCTATTAAGAATAGAGCTTGGATTAGTTTGTTTTGTAACTACCCAAAATCTGAAATGATTAAATTATGGAAGAAAATGTGGAATATAACAGCATTACGGTCTCCCTACACTAGTGCGAACTTCTTTCAAGAT
>AGE47509
ATGGGGAAGTATAATCTAATCTTGTCAGAATACTTATCATTTATATATAATTCACAATCTGCAGTTCAAATTCCAATTTATTACTCTTCCAATAGTGAGTTGGAAAGTAGATGTATAGAATTTCATTCCAAATGTTTAGAAAATTCAAAAAATGGTCTATCACTGAAAAAACTATTTAATGAATATAGTGATGTTATTGAGAATGCTACGTTATTATCAATATTATCATACTCCTACGACAAATATAACGCCGTTGAACGGAAATTAGTCAAATATGCGAAAGGTAAACCGCTTGAGGCAGATCTAACGATAAACGAACTGGATTATGAAAATAATAAAATAACGTCCGAGCTGTTTCCAACAGCGGAAGAATACACCGACTCATTGATGGATCCAGCAATTCTAACTTCCTTGTCATCAAATTTAAACGCAGTCATGTTTTGGTTGGAAAAACACGAAAATGATACTGCTGAAAAATTTAAAATTTATAAAAGAAGATTAGACTTATTCACTATAGTAGCTTCAACCGTAAACAAATATGGTGTACCAAGGCATAATGCAAAATATAGATACGAATATGATGTGATGAAAGATAAACCATATTACTTAGTGACATGGGCAAATTCTTCAATTGAAATGCTAATGTCAGTCTTTTCTCATGAAGATTATTTAATTGCAAGAGAATTGATAGTGTTGTCATATTCTAATAGATCAACCTTGGCAAAACTAGTATCATCTCCAATGTCAATTTTAGTTGCTTTAGTGGATATTAATGGAACATTTATTACGAATGAAGAGTTAGAATTAGAGTTTTCAAATAAATACGTGCGGGCCATAGTACCAGATCAAACATTTGATGAATTAAAACAGATGCTTAACAGTATGAGAAAAGCTGGATTGGTTGATATACCTAAGATGATACAAGACTGGTTAGTTGATTGTTCCATAGAAAAATTTCCACTAATGGCTAAAATATACTCATGGTCGTTTCATGTTGGATTCAGAAAGCAAAAAATGTTAGATGCTGCCTTAGACCAATTGAAAACTGAGTATACAGAAGATGTGGATGACGAAATGTATCGTGAATACACAATGCTAATAAGAGATGAAGTTGTTAAAATGCTTGAAGAATCAGTAAAACATGATGACCACCTATTACAAGATTCTGAATTAGCTGGTTTGTTATCAATGTCTTCAGCATCGAATGGAGAATCCAGACAGCTTAAATTTGGTAGAAAAACAGTTTTTTCAACTAAAAAGAACATGCATGTTATGGATGATATGGCTAATGGAAGATATACACCAGGCATAATTCCACCTGTAAATGCTGATAAACCAATACCGTTAGGGAGAAGAGACGTACCAGGAAGAAGAACTAGAATAATATTCATATTACCGTATGAATATTTTATAGCACAGCATGCTGTGGTTGAGAAAATGCTGATCTATGCAAAGCATACTAGAGAATATGCTGAATTCTATTCGCAATCAAATCAACTCTTATCATACGGTGATGTTACACGTTTCCTTTCTAATAATGCTATGGTGTTATATACAGACGTGTCTCAATGGGATTCATCTCAACATAATACGCAACCGTTTAGGAAAGGAATAATAATGGGATTGGATATACTAGCTAACATGACTAATGACGCTAAAGTTATTCAGACATTAAATTTATATAAACAAACGCAAATTAACTTGATGGACTCATACGTTCAAATACCAGATGGTAATGTTATTAAGAAAATACAGTATGGAGCTGTAGCATCAGGGGAAAAACAAACGAAGGCAGCTAACTCTATAGCGAATCTGGCACTAATTAAAACGGTTTTATCACGTATTTCTAATAAATATTCATTTGCCACAAAAATAATAAGAGTTGACGGTGATGATAACTACGCTGTGCTACAATTTAATACAGAAATAACTAAACAAATGGTTCAGGATGTTTCGAACGATGTGAGAGAAACTTATGCACGAATGAATGCTAAAGTTAAAGCTCTAGTATCCACAGTAGGAATAGAAATAGCTAAAAGATATATTGCAGGAGGAAAAATATTCTTTAGAGCAGGAATAAATTTGCTTAATAATGAAAAAAGAGGACAAAGTACACAATGGGATCAGGCAGCAGTTTTATACTCTAATTATATCGTAAACAGACTTAGAGGGTTTGAGACTGATAGAGAATTTATTTTAACTAAAATAATGCAAATGACGTCTGTTGCTATTACTGGATCGCTAAGACTTTTTCCTTCTGAACGTGTATTGACTACGAACTCTACATTTAAGGTGTTTGATTCAGAGGATTTTATCATAGAGTATGGAACAACTGATGATGAAGTATATATACAGAGAGCATTCATGTCTTTGTCGAGTCAGAGATCAGGAATAGCTGATGAAATAGCCGCATCACCAACATTTAAAAATTACGTGTCTAGATTATCAGAACAGCTACTTTTTTCAAAGAATAATATAGTATCTAGAGGAATAGCTCTGACTGAAAAAGCAAAGTTGAATTCATATGCACCAATATCACTTGAAAAAAGACGTGCGCAGATATCAGCTTTGTTAACAATGTTGCAGAAACCAGTTACCTTCAAATCAAACAAAATAACAATAAACGACATACTTAAAGACATAAAACCATTTTTTACAATGAGCGAAGCACATTTGCCAATACAGTATCAAAAGTTTATGCCGACCTTACCAGAAAATGTACAATATATAATTCAGTGTATAGGGTCAAGAACTTACCAGATTGAAGATGATGGCTCAAAATCAGCAATATCCAGGCTTATATCAAAGTATTCAGTTTATAAACCGTCGATCGAGGAACTATATAAAGTAATTTCATTACATGAGAATGAAATACAACTATATTTAATTTCATTAGGCATACCTAAAATAGATGCTGATACATATGTTGGTTCAAAAATTTACTCTCAAGATAAATACAGGATATTGGAATCATATGTATATAACCTGTTATCCATCAATTACGGATGTTATCAATTATTTGACTTTAATTCACCGGACTTGGAAAAATTAATTAGAATACCATTCAAAGGGAAGATACCAGCTGTCACATTTATATTACATTTATATGCTAAATTAGAAGTTATAAACTATGCTATTAAGAATGGTTCATGGATAAGTCTATTCTGTAACTATCCAAAATCAGAAATGATAAAGTTATGGAAGAAAATGTGGAACATTACGTCGTTACGTTCACCATATACCAATGCAAATTTCTTTCAAGAT
>CBJ23797
ATGGGGAAGTATAATCTAATCTTGTCAGAATATTTATCATTTATATACAATTCACAATCTGCAGTTCAAATTCCAATCTATTATTCTTCCAACAGTGAACTGGAAAGTAGATGTATTGAATTTCATTCTAAATGTTTGGAAAACTCAAAGAACGGACTATCACTGAAGAAACTCTTCATAGAATATAACGACGTTATAGAAAATGCTACGTTGCTATCAATTCTGTCATACTCATATGATAAATACAATGCTGTTGAAAGGAAATTAGTTAAGTATGCGAGGGGTAAACCGTTAGAAGCAGATTTAACAGTAAATGAATTAGATTATGAAAATAACAAAATAACCTCTGAGCTATTTCCAACAGCGGAAGAGTACACTGATTCACTAATGGATCCAGCGATTCTAACATCCTTGTCATCTAATTTAAACGCAGTTATGTTCTGGCTAGAAAAACATGAAAATGATGTTGCTGAAAAACTTAAGATTTATAAAAGAAGACTAGATTTATTTACTATAGTTGCATCAACAGTAAACAAATATGGTGTGCCAAGACATAACGCAAAATATAGATATGAGTATGATGTGATGAAAGACAAGCCATATTACTTAGTAACATGGGCAAACTCTTCAATTGAGATGTTAATGTCGGTTTTTTCTCATGAGGACTATTTGATTGCGAGAGAGCTAATAGTATTATCATATTCTAATAGATCAACTCTGGCGAAATTAGTTTCATCACCAATGTCAATTCTTGTAGCATTAGTAGATATTAATGGAACGTTTATTACAAATGAAGAATTAGAGTTAGAATTTTCAAATAAATATGTACGAGCCATAGTTCCAGATCAAACATTCGACGAACTGAAACAAATGCTTGATAATATGAGAAAAGCTGGATTAGTTGATATACCGAAAATGATACAGGATTGGTTGACAGATTGCTCTATCGAAAAATTTCCATTAATGGCTAAAATATATTCATGGTCATTTCATGTTGGATTTAGGAAGCAGAAAATGTTGGATGCCGCGTTGGATCAGTTGAAAACTGAATATACAGAAGATGTGGATGACGAAATGTATCGAGAATATACAATGTTAATAAGAGATGAAGTTGTTAAAATGCTCGAAGAACCGGTGAAACATGATGACCACCTATTGCAAGACTCTGAATTAGCTGGCTTGCTGTCAATGTCGTCAGCGTCAAATGGCGAGTCTAGACAGCTTAAATTTGGTAGAAAAACAATTTTTTCAACTAAAAAGAATATGCATGTGATGGATGATATGGCTAATGGAAGATACACACCAGGCATAATACCACCAGTAAACGTTGACAAACCAATACCATTAGGGAGGAGAGACGTACCGGGAAGGAGAACCAGAATAATATTTATATTGCCATATGAGTATTTTATAGCACAACACGCCGTAGTTGAGAAAATGTTAATATACGCAAAACACACTAGAGAATATGCTGAATTTTATTCACAATCAAATCAACTACTATCATACGGTGATGTCACACGATTTCTATCTAACAATGCCATGGTGCTATACACAGATGTATCTCAATGGGATTCATCCCAGCACAATACACAACCATTTAGGAAGGGAATAATAATGGGATTAGACATACTAGCTAACATGACTAATGATGCTAAAGTTATTCAGACGTTAAATTTATATAAACAAACACAGATTAATTTGATGGATTCATACGTTCAAATACCAGATGGTAATGTTATCAAGAAAATACAATATGGAGCTGTGGCATCAGGAGAAAAGCAGACGAAAGCAGCGAATTCGATAGCGAACCTGGCACTGATTAAAACAGTTTTATCACGCATATCTAATAAATACTCATTTGCTACAAAGATAATAAGAGTTGATGGTGATGACAACTATGCCGTACTGCAATTTAATACAGAAGTGACTAAACAGATGGTTCAAGATGTATCAAATGACGTAAGAGAAACTTACGCACGTATGAATGCTAAGGTTAAAGCTTTAGTATCTACAGTAGGAATAGAGATAGCTAAAAGATATATTGCGGGTGGAAAGATATTCTTTAGAGCAGGAATAAATTTACTTAATAATGAAAAAAGAGGACAGAGTACACAATGGGATCAAGCAGCGGTTCTATACTCAAATTATATTGTAAATAGACTTCGAGGTTTTGAAACTGACAGAGAGTTCATACTAACCAAAATAATGCAAATGACGTCGGTCGCTATTACTGGGTCATTAAGACTTTTCCCTTCAGAACGCGTGTTGACCACAAATTCCACATTTAAAGTATTTGATTCAGAGGATTTTATTATAGAGTATGGGACAACTGACGATGAAGTATATATACAAAGAGCATTTATGTCATTGTCAAGTCAAAGATCGGGAATAGCTGATGAAATAGCTGCATCAACAACATTTAAAAATTACGTATCAAAGCTATCAGAGCAGCTACTCTTTTCAAAGAATAATATAGTATCCAGGGGAATAGCTTTGACTGAGAAAGCGAAATTGAATTCATATGCACCAATATCACTTGAAAAGAGACGTGCACAGATATCAGCATTACTGACAATGTTACAGAAACCAGTTACATTCAAATCGAGTAAAATAACAATAAATGATATACTTAGAGATATAAAACCATTTTTTACGGTAAATGAAGCACATTTACCGATACAGTATCAGAAATTTATGCCAACATTACCAGAAAATGTACAGTATATAATTCAGTGTATAGGATCAAGGACTTATCAAATTGAAGATGACGGTTCAAAGTCAGCAATATCTCGTTTAATATCAAAATATTCAGTTTATAAACCGTCGATTGAAGAACTGTATAAAGTAATTTCATTGCATGAAAATGAAATACAATTATATTTAATTTCACTAGGTATACCAAAAATAGATGCTGATACATATGTAGGGTCAAAGATCTATTCTCAAGATAAGTATAGGATATTAGAATCATATGTATATAATTTATTATCTATTAATTATGGATGTTATCAATTGTTTGATTTTAATTCACCAGATTTGGAAAAGTTAATCAGAATACCGTTTAAGGGAAAGATACCAGCTGTTACCTTCATACTGCATCTATATGCTAAATTAGAAGTTATTAACTACGCTATTAAGAATGGTTCATGGATAAGTTTGTTCTGTAATTATCCAAAATCAGAAATGATAAAGCTATGGAAGAAAATGTGGAATATCACATCGTTGCGATCACCATATACTAACGCGAATTTCTTTCAAGAT
>AGF86157
ATGGGGAAGTATAATCTAATCTTGTCAGAATATTTAGCATTTATATATAATTCACAATCTGCAGTTCAAATTCCAATTTATTATTCTTCCAATAGTGAATTAGAGAATAGATGTATTGAATTTCATTCTAAATGTTTAGAAAACTCAAAGAACGGATTATCACTGAAAAAACTTTTTTTTGAATATAACGATGTCATAGAGAATGCCACACTGTTGTCAATATTATCGTACTCTTATGATAAATATAACGCTGTTGAAAGGAAGTTAGTAAAATATGCAAAAGGTAAGCCATTAGAAGCAGATTTGACAGTGAATGAATTAGATTATGAGAATAACAAGATAACATCTGAACTTTTTCCAACCGCAGAAGAATATACTGATTCATTAATGGATCCAGCAATTTTAACTTCATTATCATCAAATTTAAATGCAGTTATGTTCTGGTTAGAAAAACATGAAAATGACGTTGCTGAAAAACTCAAAATCTACAAAAGGAGATTGGACTTATTTACTATAGTAGCTTCAACAGTAAATAAATATGGTGTACCAAGACATAATTCGAAATATAGATATGAATATGAAGTAATGAAAGATAAGCCATATTACTTGGTAACATGGGCAAATTCTTCAATTGAAATGCTTATGTCAGTTTTTTCTCATGAAGATTATTTAATTGCGAGAGAATTGATAGTACTGTCTTATTCTAACAGATCGACGCTAGCAAAGCTAGTATCATCACCAATGTCAATTCTAGTAGCCTTAGTTGATATAAATGGAGCATTTATTACAAATGAAGAATTAGAACTAGAGTTTTCAAATAAATATGTACGAGCGATAGTTCCTGACCAAACATTTGATGAATTAAAACAGATGCTTGAAAACATGAGAAAAGCTGGGTTAACTGACATACCTAAGATGATACAGGACTGGTTAGTCGACTGCTCCATTGAAAAATTTCCACTGATGGCTAAAATATATTCTTGGTCATTTCATGTCGGGTTCAGAAAACAGAAAATGTTGGATGCCGCATTAGATCAATTGAAAACTGAGTATACAGAAGATGTAGATGATGAAATGTACCAAGAATACACAATGCTAATAAGAGATGAAGTTGTGAAAATGCTTGAGGAACCAGTAAAGCATGATGACCATTTATTACAGGATTCTGAATTAGCTGGTTTACTATCAATGTCATCAGCATCGAATGGTGAATCAAGACAATTAAAATTTGGTAGAAAAACGATTTTTTCAACTAAAAAGAACATGCATGTAATGGATGACATGGCTAATGGGCGATACACACCAGGCATAATACCACCAGTGAATGTCGATAAACCGATACCATTAGGACGAAGGGATGTACCAGGAAGACGAACTAGAATAATATTTATCTTACCATACGAATATTTTATAGCCCAACATGCTGTAGTTGAAAAAATGCTAAGTTATGCGAAACATACTAGAGAATATGCTGAATTCTACTCACAGTCAAATCAGTTATTGTCTTATGGTGATGTTACACGCTTTTTATCTAGTAATTCTATGGTATTATATACAGACGTGTCTCAGTGGGACTCATCTCAACACAATACGCAGCCATTCAGAAAAGGAATAATTATGGGATTGGACATGCTAGCTAATATGACTAATGACGCTAGAGTTATTCAGACGTTAAATTTATACAAACAGACGCAAATTAACCTAATGGATTCATACGTTCAAATACCAGATGGTGATGTTATTAAAAAGATACAGTATGGAGCTGTAGCGTCAGGAGAGAAGCAGACGAAAGCAGCTAATTCAATAGCGAATTTAGCACTGATTAAAACTGTCTTATCGCGTATTTCTAACAAATATTCATTCGTGACTAAGATAATAAGAGTTGACGGAGATGACAATTATGCAGTATTGCAGTTCAACACAGAAGTAACTAAGCAAATGGTTCAAGATGTATCAAATGATGTGAGAGAAACATATGCGCGAATGAATGCTAAAGTTAAAGCCTTAGTATCTACAGTAGGAATAGAAATAGCTAAAAGATATATCGCAGGTGGGAAAATATTCTTTAGGGCTGGAATAAATTTACTGAATAATGAAAAAAGAGGACAGAGTACACAGTGGGATCAAGCAGCTGTTTTATACTCAAACTATATTGTGAATAGACTTCGAGGATTTGAAACTGACAGAGAGTTCATTTTAACTAAAATAATGCAAATGACATCAGTTGCCATTACAGGATCACTAAGACTCTTTCCTTCTGAACGCGTATTAACTACGAATTCTACATTTAAAGTATTTGACTCGGAGGACTTTATCATAGAGTATGGAACAACTGACGACGAAGTCTACATACAAAGAGCGTTTATGTCTTTATCAAGTCAGAAGTCAGGAATAGCTGATGAGATAGCTGCATCATCAACATTTAAGAATTATGTGTCTAGATTATCTGAGCAGCTGTTGTTTTCAAAGAATAACATAGTATCTAGAGGAATAGCATTGACTGAAAAGGCAAAGTTAAACTCATATGCACCAATATCACTTGAAAAAAGACGTGCGCAAATATCAGCTTTATTGACTATGCTACAAAAGCCAGTAACTTTTAAATCAAGTAAAATAACAATAAATGATATACTTAGAGATATAAAGCCTTTTTTCATTGTAAGTGAGGCGCATCTGTCGATACAATATCAAAAATTTATGCCAACTTTACCAGATAATGTGCAGTATATAATTCAGTGTATAGGATCCAGAACCTATCAAATTGAAGATGATGGTTCAAAGTCAGCCATATCTCGACTAATATCAAAATATTCTGTTTACAAGCCGTCAATCGAAGAATTATACAAAGTAATTTCACTGCACGAGAACGAAATACAATTATATTTGATATCACTAGGCATACCGAAAATAGACGCTGATACGTACGTCGGATCAAAAATTTATTCTCAAGATAAATACAGAATATTAGAGTCATACGTATATAATTTATTATCCATTAATTACGGATGTTATCAGCTATTCGACTTTAATTCACCTGATCTAGAAAAGCTGATCAGAATACCGTTTAAAGGAAAGATACCAGCTGTCACTTTCATATTACATTTATATGCTAAACTAGAAGTTATAAATCACGCTATTAAAAATGGCTCATGGATAAGCTTATTCTGTAACTACCCAAAATCAGAAATGATAAAATTATGGAAGAAAATGTGGAACATTACGTCATTACGTTCACCGTATACTAACGCAAACTTCTTTCAAGAT
>AGA03886
ATGGGGAAGTACAATCTAATCTTGTCAGAATATTTATCATTTGTTTATAATTCACAATCTGCAGTTCAAATACCAATTTATTATTCTTCCAATTCAGAATTAGAAAAGAGATGTATTGAGTTTCATGCTAAATGTGTTGATAACTCTAAAAAAGTTATGTCATTAAAACCTTTATTTGAAGAGTATAAAGATGTAATAGATAATGCAACGTTACTATCTATATTATCATATTCTTATGATAAATACAACGCTGTGGAACGGAAACTAGTCAATTATGCTAAAGGTAAACCTTTAGAGGCTGATTTAACGGCAAACGAGCTTGATTATGAAAATAACAAAATAACTTCTGAATTGTTTCAGTCAGCCGAAGAATATACTGATTCATTAATGGATCCTGCTATATTAACTTCGTTATCTTCAAATTTAAATGCAGTTATGTTTTGGTTAGAACGACACTCAAATGACGTTGCTGATGCAAATAAAATTTATAAGCGTAGACTAGACCTATTTACCATAGTGGCATCTACAATAGATAAATATGGAGTACCCAGACATAATGAAAAATACAGATATGAATACGAGGTGATGAAGGATAAACCGTACTACTTAGTAACTTGGGCTAACTCATCTATAGAAATGCTTATGTCAGTGTTTTCACATGAAGATTATTTAATAGCAAAAGAGTTAATAATCTTATCATATTCAAATAGATCAACATTAGCAAAACTAGTTTCATCTCCAATGTCAATATTAGTTGCATTAATAGATATCAATGGTACGTTTATTACAAATGAAGAATTGGAACTTGAATTTTCAGATAAATATGTTAAAGCAATTGTACCTGATCAAATTTTCGATGAATTACAGGAAATGATTGACAATATGAAGAAAGTTGGTTTAGTAGACATACCAAGAATGATTCAAGAATGGCTAGTTGATTGTTCATTAGAGAAATTTACATTGATGTCAAAAATTTATTCTTGGTCATTTCATGTTGGTTTTAGAAAACAAAAAATGATTGATGCAGCATTAGACCAATTGAAGACAGAGTACACTGAAGATGTAGATGATGAGATGTACAATGAGTATACAATGTTAATTAGAGATGAAATAGTTAAAATGCTAGAAGTACCAGTTAAACATGATGATCATCTACTTCGTGATTCAGAATTAGCTGGATTGTTATCAATGTCATCAGCTTCAAATGGTGAATCCAGGCAACTTAAATTTGGTCGCAAAACAATATTTTCAACTAAGAAAAATATGCATGTTATGGACGATATTGCACATGGAAGATATACTCCTGGTGACATTCCTCCAGTAAACGTAGATAGACCAATTCCACTAGGTCGTAGAGATGTTCCTGGACGAAGAACAAGAATTATATTCATATTACCATATGAATACTTTATTGCGCAGCATGCTGTCGTAGAAAAAATGTTATCATACGCGAAGCATACTAGAGAGTACGCAGAATTTTACTCACAATCAAATCAATTGCTATCATATGGTGATGTTACAAGATTCTTATCCAGTAATTCTATGGTATTATACACAGACGTTTCACAATGGGATTCGTCACAACATAACACACAGCCATTTAGAAAAGGAATAATTATGGGTTTAGATATGTTATCTAATATGACTAATGATCCAAAAGTAATACAAACGTTAAATTTATATAAACAAACACAAATTAATCTCATGGATTCATATGTTCAAATACCTGATGGTGATGTAATCAAAAAGATTCAGTATGGTGCTGTTGCTTCAGGAGAAAAACAAACTAAGGCAGCTAATTCTATAGCTAATTTGGCACTCATTAAAACAGTATTGTCAAGGATTGCAAATAAATATTCTTTTATAACCAAAATAATCAGAGTTGATGGTGATGATAATTATGCAGTACTACAATTTAATACCGATGTCACTAAACAAATGGTCCAAGATGTGTCAAACGATGTGAGACATATATATTCTAGAATGAATGCTAAAGTTAAAGCATTGGTATCTACAGTCGGTATTGAAATAGCAAAAAGATATATAGCTGGAGGAAAAATATTTTTTAGAGCTGGCATAAACTTACTAAATAATGAGAAGCGTGGACAAAGTACGCAATGGGATCAAGCAGCTATTTTATATTCGAACTACATTGTTAACAAATTGCGAGGATTTGAGACTGATAGAGAATTTATATTAACTAAAATTATACAAATGACGTCTGTAGCCATTACTGGATCACTAAGGCTATTTCCGTCAGAACGAGTATTAACTACTAATTCTACATTCAAAGTATTTGACTCAGAAGATTTCATTATAGAGTATGGAACAACTGACGATGAAGTATATATACAGAGAGCATTTATGTCATTATCTAGTCAAAAGTCAGGAATAGCTGATGAAATTGCATCTTCACAAACATTCAAAAATTATGTTAATAAATTATCTGACCAACTATTAATATCAAAAAACGTAATTGTATCCAAAGGTATAGCTGTAACAGAAAAAGCGAAATTAAATTCATATGCACCGGTTTATTTAGAAAAACGTCGTGCACAAATATCAGCGCTATTAACTATGTTACAGAAGCCAGTGTCATTTAAATCAAATAAAATTACTATTAATGACATTTTGCGTGACATAAAACCATTTTTTGTTACTTCTGAAGCTAATTTGTCAATTCAATACAGAAAATTTATGCCAACACTACCTGATAACGTCCAATATGTTATACAATGTATAGGATCAAGGACGTACCAGATAGAAGATAGTGGGTCGAAATCATCGATTTCGAAGTTAATATCAAAATATTCAGTTTACAAACCATCAATTGAGGAACTATATAAAGTTATATCTTTACGAGAACAAGAAATACAGTTGTATTTAGTTTCACTAGGAGTTCCGCCAGTTGATGCAGGCACGTATGTCGGGTCAAGAATATATTCGCAGGACAAGTATAAAATATTGGAATCTTACGTATATAATTTATTATCAATTAATTACGGATGTTATCAATTATTCGATTTTAATTCTCCAGATTTAGAGAAACTTATACGAATTCCTTTTAAAGGTAAGATACCAGCCGTAACATTTATATTACATCTTTACGCAAAACTTGAAATAATAAATTATGCCATTAAGAATGGAGCATGGATTAGTTTATTTTGTAATTACCCAAAATCTGAGATGATTAAACTATGGAAGAAAATGTGGAATATAACAGCATTACGATCTCCCTATACTAGCGCGAATTTCTTTCAGGAT
>AGE99309
ATGGGGAAGTACAATCTAATCTTGTCAGAATATTTATCATTTGTTTACAATTCACAATCTGCAGTTCAAATACCAATTTACTATTCTTCTAATTCAGAATTAGAAAAGAGATGTATCGAATTTCATGCTAAATGTGTTGACAGTTCTAAGAAAGGTCTGTCATTAAAACCTTTATTCGAAGAATATAAAGATGTAATAGATAATGCAACTTTACTATCTATATTGTCATATTCTTATGACAAATACAACGCTGTAGAACGAAAGCTAGTCAATTATGCTAAAGGTAAACCATTAGAGGCTGATTTAACGGCAAACGAGATTGATTATGAAAATAATAAAATAACTTCTGAATTGTTTCAGTCAGCCGAAGAATATACTGATTCATTAATGGATCCTGCTATATTAACTTCGTTATCTTCAAATTTAAATGCAGTCATGTTTTGGTTAGAACGACATTCAAATGACGTTGCTGATGCGAATAAAATTTATAAACGTAGACTGGATCTATTTACCATAGTAGCATCTACAATAAATAAATATGGAGTGCCTAGACATAATGAAAAATACAGATATGAATACGAGGTGATGAAGGATAAACCGTATTACTTAGTAACATGGGCTAACTCGTCTATAGAAATGCTTATGTCAGTGTTTTCACATGAAGATTATTTAATAGCAAAAGAGTTAATAATATTATCATATTCAAATAGATCGACGTTAGCTAAATTAGTTTCATCTCCAATGTCGATATTAGTTGCATTAATAGATATCAATGGTACGTTTATTACAAATGAAGAGTTAGAACTTGAGTTTTCAGATAAATATGTTAAGGCAATTGTACCTGATCAAATTTTCGATGAATTACAGGAAATGATTGACAATATGAGAAAAGCTGGTTTAGTAGATATACCAAGAATGATTCAAGAATGGTTAGTTGATTGTTCATTAGAGAAATTTACACTGATGTCAAAAATTTATTCTTGGTCATTTCATGTTGGATTTAGAAAACAAAAGATGATTGACGCAGCATTAGACCAATTGAAAACAGAGTACACTGAAGATGTAGATGGTGAGATGTATAATGAGTATACAATGTTAATTAGAGATGAAATAGTCAAGATGCTAGAAGTGCCAGTTAAACATGATGATCATTTACTTCGTGATTCAGAATTAGCCGGATTGTTATCAATGTCATCAGCTTCAAATGGTGAATCAAGGCAACTTAAATTTGGTCGTAAAACGATATTTTCAACTAAGAAAAATATGCATGTCATGGATGATATTGCACATGGAAGATATACTCCAGGTGTCATTCCTCCAGTAAACGTAGATAGACCAATTCCATTAGGTCGTAGAGATGTTCCTGGACGAAGAACAAGAATTATATTCATATTACCATATGAATACTTTATTGCGCAGCACGCTGTCGTAGAAAAAATGTTATCATACGCAAAGCATACTAGAGAGTACGCAGAATTTTACTCGCAGTCAAATCAATTGCTATCATATGGTGATGTTACAAGATTCTTATCCAGTAATTCTATGGTATTATACACAGACGTTTCACAATGGGATTCGTCACAGCATAACACACAGCCATTTAGAAAAGGAATAATTATGGGTTTAGATATGTTATCCAATATGACTAATGATCCAAAAGTAGTACAAACGCTAAATTTATATAAACAAACACAAATTAATCTCATGGACTCATACGTTCAAATACCTGATGGTAATGTAATCAAAAAGATTCAGTATGGTGCTGTTGCTTCAGGAGAAAAACAAACTAAGGCAGCTAATTCTATAGCTAACTTAGCACTCATTAAAACGGTATTGTCAAGGATTGCAAATAAGTACTCTTTTATAACCAAAATAATCAGAGTCGATGGTGATGATAATTATGCAGTGCTACAATTTAACACCGATGTCACTAAACAAATGGTTCAAGATGTGTCAAACGATGTGAGATATATATATTCTAGAATGAATGCTAAAGTTAAAGCATTGGTATCTACAGTCGGTATTGAAATAGCAAAAAGATATATAGCAGGAGGAAAAATATTTTTCAGAGCTGGTATAAACTTATTAAATAATGAGAAACGTGGGCAAAGTACACAATGGGATCAAGCAGCTATTTTATACTCAAACTATATTGTTAACAAATTACGAGGATTTGAGACTGATAGAGAATTTATATTAACTAAAATTATACAAATGACATCTGTAGCCATTACTGGATCACTAAGGTTATTTCCGTCAGAACGAGTGTTAACTACTAATTCTACATTCAAAGTATTTGACTCAGAAGATTTCATTATAGAATATGGAACAACTAACGATGAAGTATATATACAAAGAGCATTTATGTCGCTGTCCAGTCAAAAGTCAGGAATAGCTGATGAAATAGCTTCTTCACAAACATTTAAAAATTATGTTGACAAATTATCTGACCAATTATTAATATCAAAAAACGTAATTGTATCCAAAGGTATAGCTGTAACAGAAAAGGCGAAACTGAATTCATATGCACCAGTTTATTTAGAAAAACGTCGTGCGCAAATATCAGCGTTATTAACTATGTTACAGAAACCAGTGTCGTTTAAATCAAATAAAATTACTATTAATGACATTTTGCGTGACATAAAACCATTTTTTGTCACTTCTGAAGCTAATTTGCCAATTCAATACAGAAAATTTATGCCAACACTACCTAATAATGTCCAATATGTTATACAATGCATAGGATCGAGGACGTATCAAATAGAAGATAGTGGGTCAAAATCATCGATTTCGAAGTTAATATCAAAATATTCAGTTTACAAACCATCGATTGAAGAACTATATAAAGTTATATCTTTAAGAGAACAAGAAATACAGTTGTATTTAGTTTCATTAGGAGTTCCACCAGTTGATGCAAGCACGTACGTTGGGTCAAGAATATATTCGCAGGATAAGTATAAAATATTAGAATCCTACGTATATAATTTATTATCAATTAATTATGGGTGTTATCAACTATTCGATTTTAATTCTCCAGATTTAGAGAAACTTATACGAATTCCTTTTAAAGGCAAGATACCAGCCGTAACATTTATATTACATCTTTATGCTAAACTTGAAATAATAAACTATGCTATTAAGAATGGAGCTTGGATTAGTTTGTTTTGTAACTACCCAAAATCTGAAATGATTAAATTATGGAAGAAAATGTGGAATATAACAGCATTACGGTCTCCCTACACTAGTGCGAACTTCTTTCAAGAT
>ADK46408
ATGGGGAAGTACAATCTAATCTTGTCAGAATATTTATCATTTGTTTATAATTCACAATCTGCAGTTCAAATACCAATTTATTATTCTTCCAATTCAGAATTAGAAAAAAGATGTATTGAGTTTCATGCTAAATGTGTTGACAGTTCTAAAAAAGGTATGTCATTAAAACCTTTATTTGAAGAATATAAAGATGTAATAGATAATGCAACTTTACTATCTATATTATCATATTCTTATGATAAATACAACGCTGTGGAACGGAAACTAGTCAATTATGCTAAAGGTAAACCTTTAGAGGCTGATTTAACGGCAAACGAGCTTGATTATGAAAATAATAAAATAACTTCTGAATTGTTTCAGTCAGCCGAAGAATATACTGATTCATTAATGGATCCTGCTATATTAACTTCGTTATCTTCAAATTTAAATGCAGTTATGTTTTGGTTAGAACGACACTCAAATGACGTTGCTGATGCAAACAAAATTTATAAACGTAGACTGGATCTATTTACCATAGTGGCATCTACAATAAATAAATATGGAGTACCCAGACATAATGAAAAATACAGATATGAATACGAGGTGATGAAGGATAAACCGTACTACTTAGTAACTTGGGCTAACTCATCTATAGAAATGCTTATGTCAGTGTTTTCACATGAAGATTATTTAATAGCAAAAGAGTTAATAATCTTATCATATTCAAATAGATCAACGTTAGCAAAACTAGTTTCATCTCCAATGTCAATATTAGTTGCATTAATAGATATCAATGGTACGTTTATTACAAATGAAGAGTTGGAACTTGAGTTTTCAGATAAATATGTTAAGGCAATTGTACCTGATCAAATTTTCGATGAATTACAGGAAATGATTGACAATATGAAGAAAGTTGGTTTAGTAGACATACCAAAAATGATTCAAGAATGGTTAGTTGATTGTTCATTAGAGAAATTTACACTGATGTCAAAAATTTATTCTTGGTCATTTCATGTTGGTTTTAGAAAACAAAAGATGATTGATGCAGCATTAGACCAATTGAAGACAGAGTACACTGAAGATGTAGATGGTGAGATGTACAATGAGTATACAATGTTAATTAGAGATGAAATAGTTAAAATGCTAGAAGTACCAGTTAAACATGATGACCATCTACTTCGTGATTCAGAATTAGCTGGATTGTTATCAATGTCATCAGCTTCAAATGGTGAATCAAGGCAACTTAAATTTGGTCGCAAAACAATATTTTCAACTAAGAAAAATATGCATGTTATGGATGATATCGCACATGGAAGATATACTCCAGGTGTCATTCCTCCAGTAAACGTAGATAGGCCAATTCCACTAGGTCGTAGAGATGTTCCTGGACGAAGAACAAGAATTATATTCATATTACCATATGAATACTTTATTGCGCAGCACGCTGTCGTAGAAAAAATGTTATCATACGCAAAGCATACTAGAGAGTACGCAGAATTTTACTCACAGTCAAATCAATTGCTATCATATGGTGATGTTACAAGATTCTTATCCAGTAATTCTATGGTATTATACACAGACGTTTCACAATGGGATTCGTCACAACATAACACACAGCCATTTAGAAAAGGAATAATTATGGGTTTAGATATGCTATCCAATATGACTAATGATCCAAAAGTAATACAAACGCTAAATTTATATAAACAAACACAAATTAATCTCATGGATTCATATGTTCAAATACCTGATGGTAATGTAATCAAAAAGATTCAGTATGGTGCTGTTGCTTCAGGAGAAAAACAAACTAAGGCAGCTAATTCTATAGCTAATTTGGCACTCATTAAAACAGTATTGTCAAGGATTGCAAATAAATATTCTTTTATAACCAAAATAATCAGAGTTGATGGTGATGATAATTATGCAGTACTACAATTTAACACCGATGTCACTAAACAAATGGTCCAAGATGTGTCAAACGATGTGAGGTATATATATTCTAGAATGAATGCTAAAGTTAAAGCATTAGTATCTACAGTCGGTATTGAAATAGCAAAAAGATATATAGCAGGAGGAAAAATATTTTTTAGAGCTGGTATAAACTTATTAAATAATGAGAAACGTGGACAAAGTACACAATGGGATCAAGCAGCTATTTTATACTCAAACTACATTGTTAACAAATTGCGAGGATTTGAGACTGATAGAGAATTTATACTAACTAAAATTATACAAATGACATCTGTAGCCATTACTGGATCACTAAGGCTATTTCCGTCAGAACGAGTGTTAACTACTAATTCTACATTCAAAGTATTTGACTCAGAAGATTTCATTATAGAGTATGGAACAACTGACGATGAAGTATATATACAAAGAGCATTTATGTCATTGTCTAGTCAAAAGTCAGGAATAGCTGATGAAATTGCTTCTTCACAAACATTTAAAAATTATGTTAATAAATTATCTGACCAACTATTAGTATCAAAAAACGTAATTGTATCCAAAGGTATAGCTGTAACAGAAAAAGCGAAATTGAATTCATATGCACCGGTTTATTTAGAAAAACGTCGTGCGCAAATATCAGCGCTATTAACTATGTTACAGAAGCCAGTGTCATTTAAATCAAATAAAATTACTATTAATGACATTTTGCGTGACATAAAACCATTTTTTGTTACTTCTGAAGCTAATTTGTCAATTCAATACAGAAAGTTTATGCCAACACTACCTGATAATGTCCAATATGTTATACAATGTATAGGATCAAGGACGTATCAGATAGAAGATAGTGGGTCGAAATCATCGATTTCGAAGTTAATATCAAAATATTCAGTTTACAAACCATCGATTGAGGAACTATATAAAGTTATATCTTTAAGAGAACAAGAAATACAGTTATATTTAGTTTCATTAGGAGTTCCGCCAGTTGATGCAGGCACGTACGTCGGGTCAAGAATATATTCGCAAGACAAGTATAAAATATTAGAATCTTACGTATATAATTTATTATCAATTAATTATGGATGTTATCAATTATTCGATTTTAATTCTCCAGATTTAGAGAAACTTATACGAATTCCTTTTAAAGGTAAGATACCAGCCGTAACATTTATATTACATCTTTACGCAAAACTTGAAATAATAAACTATGCTATTAAGAATGGAGCATGGATTAGTTTGTTTTGTAACTACCCAAAATCTGAGATGATTAAACTATGGAAGAAAATGTGGAATATAACAGCATTACGGTCTCCCTATACTAGTGCGAATTTCTTTCAAGAT
>ADK46409
ATGGGGAAGTACAATCTAATCTTGTCAGAATATTTATCATTTGTTTACAATTCACAATCTGCAGTTCAAATACCAATTTACTATTCTTCTAATTCAGAATTAGAAAAGAGATGTATCGAATTTCATGCTAAATGTGTTGACAGTTCTAAGAAAGGTCTGTCATTAAAACCTTTATTCGAAGAATATAAAGATGTAATAGATAATGCAACTTTACTATCTATATTATCATATTCTTATGACAAATACAACGCTGTAGAACGAAAGCTAGTCAATTATGCTAAAGGTAAACCATTAGAGGCTGATTTAACGGCAAACGAGATTGATTATGAAAATAATAAAATAACTTCTGAATTGTTTCAGTCGGCCGAAGAATATACTGATTCATTAATGGATCCTGCTATATTAACTTCGTTATCTTCAAATTTAAATGCAGTCATGTTTTGGTTAGAACGACATTCAAATGACGTTGCTGATGCAAACAAAATTTATAAACGTAGACTGGATCTATTTACCATAGTAGCATCTACAATAAATAAATATGGAGTGCCTAGACATAATGAAAAATACAGATATGAATACGAGGTGATGAAGGATAAACCGTATTACTTAGTAACATGGGCTAACTCATCTATAGAAATGCTTATGTCAGTGTTTTCACATGAAGATTATTTAATAGCAAAAGAGTTAATAATATTATCATATTCAAATAGATCGACGTTAGCTAAACTAGTTTCATCTCCAATGTCGATATTAGTTGCATTAATAGATATCAATGGTACGTTTATTACAAATGAAGAGTTAGAACTTGAATTTTCAGATAAATATGTTAAGGCAATTGTACCTGATCAAATTTTCGATGAATTACAGGAAATGATCGACAATATGAGAAAAGCTGGTTTAGTAGATATACCAAGAATGATTCAAGAATGGTTAGTTGATTGTTCATTAGAGAAATTTACACTGATGTCAAAAATTTATTCTTGGTCATTTCATGTTGGATTTAGAAAACAAAAGATGATTGACGCAGCATTAGACCAATTGAAGACAGAGTACACTGAAGATGTAGATGGTGAGATGTACAATGAGTATACAATGTTAATTAGAGATGAAATAGTCAAGATGCTAGAAGTACCAGTTAAACATGATGATCATCTACTTCGCGATTCAGAATTAGCCGGATTGTTATCAATGTCATCAGCTTCAAATGGTGAATCAAGGCAGCTTAAATTTGGTCGTAAAACGATATTTTCAACTAAGAAAAATATGCATGTCATGGATGATATTGCACATGGAAGATATACTCCGGGTGTCATTCCTCCAGTAAACGTAGATAGACCAATTCCATTAGGTCGTAGAGATGTTCCTGGACGAAGAACAAGAATTATATTCATATTACCATATGAATACTTTATTGCGCAGCACGCTGTCGTAGAAAAAATGTTATCATACGCAAAGCATACTAGAGAGTACGCAGAATTTTACTCGCAGTCAAATCAATTATTATCATATGGTGATGTTACAAGATTCTTATCCAGTAATTCTATGGTATTATACACAGACGTTTCACAATGGGATTCGTCACAACATAACACACAGCCATTTAGAAAAGGAATAATTATGGGTTTAGATATGTTATCCAATATGACTAATGATCCAAAAGTAGTACAAACGCTAAATTTATATAAACAAACACAAATTAATCTCATGGATTCATACGTTCAAATACCTGATGGTAATGTAATCAAAAAGATTCAGTATGGTGCTGTTGCTTCAGGAGAAAAACAAACTAAGGCAGCTAATTCTATAGCTAACTTAGCACTCATTAAAACGGTATTGTCAAGGATTGCAAATAAGTATTCTTTTATAACCAAAATAATCAGAGTCGATGGTGATGATAATTATGCAGTGCTACAATTTAACACCGATGTCACTAAACAAATGGTCCAAGATGTGTCAAACGATGTAAGATATATATATTCTAGAATGAATGCTAAAGTTAAAGCATTGGTATCTACAGTCGGTATTGAAATAGCAAAAAGATATATAGCAGGAGGAAAAATATTTTTCAGAGCTGGTATAAACTTATTAAATAATGAGAAACGTGGGCAAAGTACACAATGGGATCAAGCAGCTATTTTATATTCAAACTACATTGTTAACAAATTACGAGGATTTGAGACTGATAGAGAATTTATATTAACTAAAATTATACAAATGACATCTGTAGCCATTACTGGATCACTAAGGTTATTTCCGTCAGAACGAGTGTTAACTACTAATTCTACATTCAAAGTATTTGACTCAGAAGATTTCATTATAGAATATGGGACAACTAACGATGAAGTATATATACAAAGAGCATTTATGTCACTGTCTAGTCAAAAGTCAGGAATAGCTGATGAAATAGCTTCTTCACAAACATTTAAAAATTATGTTAACAAATTATCTGACCAATTATTAATATCAAAAAACGTAATTGTATCCAAAGGTATAGCTGTAACAGAAAAGGCGAAATTGAATTCATATGCACCAGTTTATTTAGAAAAACGTCGTGCGCAAATATCAGCATTATTAACTATGTTGCAGAAACCAGTGTCATTTAAATCAAATAAAATTACTATTAATGACATTTTGCGTGACATAAAACCATTTTTTGTCACTTCTGAAGCTAATTTGCCAATTCAATACAGAAAATTTATGCCAACACTACCTAATAATGTCCAATATGTGATACAATGCATAGGATCGAGGACGTATCAAATAGAAGATAGTGGATCAAAATCATCGATTTCGAAGTTAATATCAAAATATTCAGTTTACAAACCATCGATTGAAGAACTATATAAAGTTATATCTTTAAGAGAACAAGAAATACAGTTGTATTTAGTTTCATTAGGAGTTCCACCAGTTGATGCAGGCACGTACGTTGGGTCAAGAATATATTCGCAGGATAAGTATAAAATATTAGAATCTTACGTATATAATTTATTATCAATTAATTATGGATGTTATCAACTATTCGATTTTAATTCTCCAGATTTAGAGAAACTTATACGAATTCCTTTTAAAGGCAAGATACCAGCCGTAACATTTATATTGCATCTTTATGCTAAACTTGAAATAATAAACTATGCTATTAAGAATGGAGCTTGGATTAGTTTGTTTTGTAACTACCCAAAATCTGAAATGATTAAATTATGGAAGAAAATGTGGAATATAACAGCATTACGGTCTCCCTACACTAGTGCGAACTTCTTTCAAGAT
>AGE99515
ATGGGGAAGTACAATCTAATCTTGTCAGAATATTTATCATTTGTTTACAATTCACAATCTGCAGTTCAAATACCAATTTACTATTCTTCTAATTCAGAATTAGAAAAGAGATGTATCGAATTTCATGCTAAATGTGTTGACAGTTCTAAGAAAGGTCTGTCATTAAAACCTTTATTCGAAGAATATAAAGATGTAATAGATAATGCAACTTTACTATCTATATTATCATATTCTTATGACAAATACAACGCTGTAGAACGAAAGCTAGTCAATTATGCTAAAGGTAAACCATTAGAGGCTGATTTAACGGCAAACGAGATTGATTATGAAAATAATAAAATAACTTCTGAATTGTTTCAGTCAGCCGAAGAATATACTGATTCATTAATGGATCCTGCTATATTAACTTCGTTATCTTCAAATTTAAATGCAGTCATGTTTTGGTTAGAACGACATTCAAATGACGTTGCTGATGCAAACAAAATTTATAAACGTAGACTGGATCTATTTACCATAGTAGCATCTACAATAAATAAATATGGAGTGCCTAGACATAATGAAAAATACAGATATGAATACGAGGTGATGAAGGATAAACCGTATTACTTAGTAACATGGGCTAACTCATCTATAGAAATGCTTATGTCAGTGTTTTCACATGAAGATTATTTAATAGCAAAAGAGTTAATAATATTATCATATTCAAATAGATCGACGTTAGCTAAACTAGTTTCATCTCCAATGTCGATATTAGTTGCATTAATAGATATCAATGGTACGTTTATTACAAATGAAGAGTTAGAACTTGAATTTTCAGATAAATATGTTAAGGCAATTGTACCTGATCAAATTTTCGATGAATTACAGGAAATGATCGACAATATGAGAAAAGCTGGTTTAGTAGATATACCAAGAATGATTCAAGAATGGTTAGTTGATTGTTCATTAGAGAAATTTACACTGATGTCAAAAATTTATTCTTGGTCATTTCATGTTGGATTTAGAAAACAAAAGATGATTGACGCAGCATTAGACCAATTGAAGACAGAGTACACTGAAGATGTAGATGGTGAGATGTACAATGAGTATACAATGTTAATTAGAGATGAAATAGTCAAGATGCTAGAAGTACCAGTTAAACATGATGATCATCTACTTCGCGATTCAGAATTAGCCGGATTGTTATCAATGTCATCAGCTTCAAATGGTGAATCAAGGCAGCTTAAATTTGGTCGTAAAACGATATTTTCAACTAAGAAAAATATGCATGTCATGGATGATATTGCACATGGAAGATATACTCCGGGTGTCATTCCTCCAGTAAACGTAGATAGGCCAATTCCATTAGGTCGTAGAGATGTTCCTGGACGAAGAACAAGAATTATATTCATATTACCATATGAATACTTTATTGCGCAGCACGCTGTCGTAGAAAAAATGTTATCATACGCAAAGCATACTAGAGAGTACGCAGAATTTTACTCGCAGTCAAATCAATTGCTATCATATGGTGATGTTACAAGATTCTTATCCAGTAATTCTATGGTATTATACACAGACGTTTCACAATGGGATTCATCACAACATAACACACAGCCATTTAGAAAAGGAATAATTATGGGTTTAGATATGTTATCCAATATGACTAATGATCCAAAAGTAGTACAAACGCTAAATTTATATAAACAAACACAAATTAATCTCATGGATTCATACGTTCAAATACCTGATGGTAATGTAATCAAAAAGATTCAGTATGGTGCTGTTGCTTCAGGAGAAAAACAAACTAAGGCAGCTAATTCTATAGCTAACTTAGCACTCATTAAAACGGTATTGTCAAGGATTGCAAATAAGTATTCTTTTATAACCAAAATAATCAGAGTCGATGGTGATGATAATTATGCAGTGCTACAATTTAACACCGATGTCACTAAACAAATGGTCCAAGATGTGTCAAACGATGTGAGATATATATATTCTAGAATGAATGCTAAAGTTAAAGCATTGGTATCTACAGTCGGTATTGAAATAGCAAAAAGATATATAGCAGGAGGAAAAATATTTTTCAGAGCTGGTATAAACTTATTAAATAATGAGAAACGTGGGCAAAGTACACAATGGGATCAAGCAGCTATTTTATATTCAAACTACATTGTTAACAAATTACGAGGATTTGAGACTGATAGAGAATTTATATTAACTAAAATTATACAAATGACATCTGTAGCCATTACTGGATCACTAAGGTTATTTCCGTCAGAACGAGTGTTAACTACTAACTCTACATTCAAAGTATTTGACTCAGAAGATTTCATTATAGAATATGGGACAACTAACGATGAAGTATATATACAAAGAGCATTTATGTCACTGTCTAGTCAAAAGTCAGGAATAGCTGATGAAATAGCTTCTTCACAAACATTTAAAAATTATGTTAACAAATTATCTGACCAATTATTAATATCGAAAAACGTAATTGTATCCAAAGGTATAGCTGTAACAGAAAAGGCGAAATTGAATTCATATGCACCAGTTTATTTAGAAAAACGTCGTGCGCAAATATCAGCGTTATTAACTATGTTGCAGAAACCAGTGTCATTTAAATCAAATAAAATTACTATTAATGACATTTTGCGTGACATAAAACCATTTTTTATCACTTCTGAAGCTAATTTGCCAATTCAATACAGAAAATTTATGCCAACACTACCTAATAATGTCCAATATGTTATACAATGCATAGGATCGAGGACGTATCAAATAGAAGATAGTGGGTCAAAATCATCGATTTCGAAGTTAATATCAAAATATTCAGTTTACAAACCATCGATTGAAGAACTATATAAAGTTATATCTTTAAGAGAACAAGAAATACAGTTGTATTTAGTTTCATTAGGAGTTCCACCAGTTGATGCAGGCACGTACGTTGGGTCAAGAATATATTCGCAGGATAAGTATAAAATATTAGAATCTTACGTATATAATTTATTATCAATTAATTATGGATGTTATCAACTATTCGATTTTAATTCTCCAGATTTAGAGAAACTTATACGAATTCCTTTTAAAGGCAAGATACCAGCCGTAACATTTATATTGCATCTTTATGCTAAACTTGAAATAATAAACTATGCTATTAAGAATGGAGCTTGGATTAGTTTGTTTTGTAACTACCCAAAATCTGAAATGATTAAATTATGGAAGAAAATGTGGAATATAACAGCATTACGGTCTCCCTACACTAGTGCGAACTTCTTTCAAGAT
>ADK46400
ATGGGGAAGTACAATCTAATTTTGTCAGAATATTTATCATTTGTTTATAATTCACAATCTGCAGTTCAAATACCAATTTATTATTCTTCCAATTCAGAATTAGAAAAAAGATGTATCGAGTTTCATGCTAAATGTGTTGATAGTTCTAAAAAAGGTATGTCATTAAAACCTTTATTTGAAGAGTATAAAGATGTAATAGATAATGCAACGTTACTATCTATATTATCATATTCTTATGATAAATACAACGCTGTGGAACGGAAACTAGTCAATTATGCTAAAGGTAAACCTTTAGAGGCTGATTTAACGGCAAACGAGCTTGATTATGAAAATAATAAAATAACTTCTGAATTGTTTCAGTCAGCCGAAGAATATACTGATTCATTAATGGATCCTGCTATATTAACTTCGTTATCTTCAAATTTAAATGCAGTTATGTTTTGGTTAGAACGACACTCAAATGACGTTGCTGATGCAAACAAAATTTATAAGCGTAGACTAGATTTATTTATCATAGTGGCATCTACAATAAATAAATATGGAGTACCCAGGCATAATGAAAAATACAGATATGAATATGAGGTGATGAAGGATAAACCGTACTACTTAGTAACTTGGGCTAATTCATCTATAGAAATGCTTATGTCAGTGTTTTCACATGATGATTATTTAATAGCAAAAGAGTTAATAATCTTATCATACTCAAATAGATCAACGTTAGCAAAACTAGTTTCATCTCCAATGTCAATATTAGTTGCATTAATAGATATCAATGGTACGTTTATTACGAATGAAGAATTGGAACTTGAGTTTTCGGATAAATATGTTAAGGCAATTGTACCTGATCAAATTTTCGATGAATTACAGGAAATGATTGACAATATGAAGAAAGTTGGTTTAGTAGACATACCAAGAATGATTCAAGAATGGTTAGTTGATTGTTCATTAGAGAAATTTACACTGATGTCAAAAATTTATTCTTGGTCATTTCATGTTGGTTTTAGAAAACAAAAAATGATTGATGCAGCATTAGACCAATTGAAGACAGAGTACACTGAAGATGTAGATGGTGAGATGTACAATGAGTATACAATGTTAATTAGAGATGAAATAGTTAAAATGCTAGAAGTACCAGTTAAACATGATGATCATCTACTTCGTGATTCAGAATTAGCTGGATTGTTATCAATGTCATCAGCTTCAAATGGTGAATCAAGGCAACTTAAATTTGGTCGCAAAACAATATTTTCAACTAAGAAAAATATGCATGTCATGGATGATATTGCACATGGAAGATATACTCCTGGTGTCATTCCTCCAGTAAACGTAGATAGACCAATTCCACTAGGTCGTAGAGATGTTCCTGGACGAAGAACAAGAATTATATTCATATTACCATATGAATACTTTATTGCGCAGCACGCTGTCGTAGAAAAAATGTTATCATACGCAAAGCATACTAGAGAGTATGCGGAATTTTATTCACAGTCAAATCAATTGCTATCATACGGTGATGTTACAAGATTCTTATCCAGTAATTCTATGGTATTATATACAGACGTTTCACAATGGGATTCGTCACAACATAACACACAGCCATTTAGAAAAGGAATAATTATGGGTTTAGATATGTTATCTAATATGACTAATGATCCAAAAGTAATACAAACGCTAAATTTATATAAACAAACACAAATTAATCTCATGGATTCATATGTTCAAATACCTGATGGTAATGTAATCAAAAAGATTCAGTATGGTGCTGTTGCTTCAGGAGAAAAACAAACTAAGGCAGCTAATTCTATAGCTAATTTGGCACTCATTAAAACAGTATTGTCAAGGATTGCAAATAAATATTCTTTTATAACCAAAATAATCAGAGTTGATGGTGATGATAATTATGCAGTACTACAATTTAACACCGATGTCACTAAACAAATGGTCCAAGATGTGTCAAACGATGTGAGACATATATATTCTAGAATGAATGCTAAAGTTAAAGCATTGGTATCTACAGTCGGTATTGAAATAGCAAAAAGATATATAGCTGGAGGAAAAATATTTTTTAGAGCTGGTATAAACCTATTAAATAATGAGAAGCGTGGACAAAGTACGCAATGGGATCAAGCAGCCATTTTATATTCGAACTACATTGTTAACAAATTGCGAGGATTTGAGACTGATAGAGAATTTATATTAACTAAAATTATACAAATGACATCTGTAGCCATTACTGGATCACTAAGGCTATTTCCGTCAGAACGAGTGTTGACTACTAATTCTACATTCAAAGTATTTGACTCAGAAGATTTCATTATAGAGTATGGAACAACTGACGATGAAGTATATATACAGAGAGCATTTATGTCATTGTCTAGTCAAAAGTCAGGAATAGCTGATGAAATTGCCTCCTCACAAACATTCAAAAATTATGTTAATAAATTATCTGACCAACTATTAATATCAAAAAACGTAATTGTATCCAAAGGTATAGCTGTAACAGAAAAAGCGAAATTGAATTCATATGCACCAGTTTATTTAGAAAAACGTCGTGCGCAAATATCAGCGTTATTAACTATGTTACAGAAGCCAGTGTCATTTAAATCAAATAAAATTACTATTAATGACATTTTGCGTGACATAAAACCATTTTTTGTTACTTCTGAAGCCAATTTGTCAATTCAATACAGAAAATTTATGCCAACACTACCTGATAACGTCCAATATGTTATACAATGTATAGGATCAAGGACGTACCAGATAGAAGATAGTGGGTCGAAATCATCGATTTCGAAGTTAATATCAAAATATTCAGTCTACAAACCATCAATTGAGGAACTATATAAAGTTATATCTTTACGAGAACAAGAAATACAGTTGTATTTAGTTTCGCTAGGAGTTCCGCCAGTTGATGCGGGCACGTACGTCGGGTCAAGAATATATTCGCAAGACAAGTATAAAATATTAGAATCTTACGTATATAATTTATTATCAATTAATTATGGATGTTATCAATTATTCGATTTTAATTCTCCAGATTTAGAGAAACTTATACGAATTCCTTTTAAAGGTAAGATACCATCCGTAACATTTATATTACATCTTTACGCAAAACTTGAAATAATAAATCATGCCATTAAGAATGGAGCATGGATTAGTTTGTTCTGTAATTACCCAAAATCTGAGATGATTAAACTATGGAAGAAAATGTGGAACATAACAGCATTACGGTCTCCCTATACTAGTGCGAATTTCTTTCAAGAT
>ADK46401
ATGGGGAAGTACAATCTAATCTTGTCAGAATATTTATCATTTGTTTATAATTCACAATCTGCAGTTCAAATACCAATTTATTATTCTTCCAATTCAGAATTAGAAAAAAGATGTATTGAGTTTCATGCTAAATGTGTTGACAGTTCTAAAAAAGGTATGTCATTAAAACCTTTATTTGAAGAGTATAAAGATGTAATAGATAATGCAACATTACTATCTATATTATCATATTCTTATGATAAATACAACGCTGTGGAACGGAAACTAGTCAATTATGCTAAAGGTAAACCTTTAGAGGCTGATTTAACGGCAAACGAGCTTGATTATGAAAATAACAAAATAACTTCTGAACTGTTTCAGTCAGCCGAAGAATACACCGATTCATTAATGGATCCTGCTATATTAACTTCGTTATCTTCAAATTTAAATGCAGTTATGTTTTGGTTAGAACGACACTCAAATGACATTGCTGATGCAAATAAAATTTATAAGCGTAGACTAGATTTATTTACCATAGTGGCATCTACAATAAATAAATACGGAGTACCTAGACATAATGAAAAATACAGATATGAATACGAAGTGATGAAGGATAAACCGTATTACTTAGTAACTTGGGCCAACTCATCTATAGAAATGCTTATGTCAGTGTTTTCACATGAGGATTATTTAATAGCAAAAGAGTTGATAATCTTATCATACTCAAATAGATCAACGTTAGCAAAACTAGTTTCATCTCCAATGTCAATATTAGTTGCATTAATAGATATTAATGGTACGTTTATTACGAATGAAGAATTGGAACTTGAGTTTTCGGATAAATATGTTAAGGCAATTGTACCTGATCAAATTTTCGATGAATTACAGGAAATGATTGACAATATGAAGAAAGTTGGTTTAGTAGACATACCAAGAATGATTCAAGAATGGTTAGTTGATTGTTCATTAGAGAAATTTACACTGATGTCAAAAATTTATTCTTGGTCATTTCATGTTGGCTTTAGAAAACAAAAAATGATCGATGCAGCATTAGACCAATTGAAGACAGAGTACACTGAAGATGTAGATGGTGAGATGTACAATGAGTATACAATGTTAATTAGAGATGAAATAGTTAAAATGCTAGAAGTACCAGTTAAACATGATGATCATCTACTTCGTGATTCAGAATTAGCTGGATTGTTATCAATGTCATCAGCTTCAAATGGTGAATCAAGGCAACTTAAATTTGGTCGAAAAACAATATTTTCAACTAAGAAAAATATGCATGTTATGGATGATATTGCACATGGAAGGTATACTCCTGGTGTCATTCCTCCAGTAAACGTAGATAGACCAATTCCACTAGGTCGTAGAGATGTTCCTGGACGAAGAACAAGAATTATATTCATATTACCATATGAATACTTTATTGCACAGCACGCTGTCGTAGAAAAAATGTTATCATACGCAAAGCATACTAGAGAGTATGCGGAATTTTACTCACAGTCAAATCAATTGTTATCATACGGTGATGTTACAAGATTCTTATCCAGTAATTCTATGGTGTTATACACAGACGTTTCACAATGGGATTCGTCACAACATAACACACAGCCATTTAGAAAAGGAATAATTATGGGTTTAGATATGTTATCTAATATGACTAATGATCCAAAAGTAATACAAACGCTAAATTTATATAAACAAACACAAATTAATCTCATGGATTCATATGTTCAAATACCTGATGGTAATGTAATCAAAAAGATTCAGTATGGTGCTGTTGCTTCAGGAGAAAAACAAACTAAGGCAGCTAATTCTATAGCTAATTTGGCACTCATTAAAACAGTATTGTCAAGGATTGCAAATAAATATTCTTTTATAACCAAAATAATCAGAGTTGATGGTGATGATAATTATGCAGTACTACAATTTAACACCGATGTCACTAAACAAATGGTCCAAGATGTGTCAAACGATGTGAGACATATATATTCTAGAATGAATGCTAAAGTTAAAGCATTGGTATCTACAGTCGGTATTGAAATAGCGAAAAGATATATAGCTGGAGGAAAAATATTTTTTAGAGCTGGTATAAACTTATTAAATAATGAGAAGCGTGGACAAAGTACACAATGGGATCAAGCAGCTATTTTATATTCGAACTACATTGTTAACAAATTACGAGGATTTGAGACTGATAGAGAATTTATATTAACTAAAATTATACAAATGACATCTGTAGCCATTACTGGATCACTAAGGCTATTTCCGTCAGAACGAGTGTTAACTACTAATTCTACATTCAAAGTATTTGACTCAGAAGATTTCATTATAGAGTATGGAACAACTGACGATGAAGTATATATACAGAGAGCATTTATGTCATTGTCTAGTCAAAAGTCAGGAATAGCTGATGAAATTGCCTCTTCACAAACATTCAAAAATTATGTTAATAAATTATCTGACCAATTATTAATATCAAAAAACGTAATTGTATCCAAAGGTATAGCTGTAACAGAAAAAGCGAAATTGAATTCATATGCACCAGTTTATTTAGAAAAACGTCGTGCGCAAATATCAGCGCTATTAACTATGTTACAGAAGCCAGTGTCATTTAAATCAAATAAAATTACTATTAATGATATTTTGCGTGACATAAAACCATTTTTTGTTACTTCTGAAGCCAATTTGTCAATTCAATACAGAAAATTTATGCCAACATTACCTGATAATGTCCAATATGTTATACAATGTATAGGATCAAGGACGTATCAGATAGAAGATAGTGGGTCGAAATCATCGATTTCGAAGTTAATATCAAAATACTCAGTTTACAAACCATCAATTGAGGAACTATACAAAGTTATATCTTTACGAGAACAAGAAATACAGTTGTATTTAGTTTCACTAGGAGTTCCGCCAGTTGATGCAGGCACGTACGTCGGGTCAAGAATATATTCACAAGACAAGTATAAAATATTAGAATCTTACGTATATAATTTATTATCAATTAATTATGGATGTTATCAATTATTCGATTTTAATTCTCCAGATTTAGAGAAACTTATACGAATTCCTTTTAAAAGTAAGATACCAGCCGTAACATTTATATTACATCTTTACGCAAAACTTGAAATAATAAATCATGCCATTAAAAATGGAGCATGGATTAGTTTGTTCTGTAATTACCCAAAATCTGAGATGATTAAACTATGGAAGAAAATGTGGAACATAACAGCATTACGGTCTCCCTATACTAGTGCGAATTTCTTTCAAGAT
>ADK46402
ATGGGGAAGTACAATCTAATCTTGTCAGAATATTTATCATTTGTTTATAATTCACAATCTGCAGTTCAAATACCAATTTATTATTCTTCCAATTCAGAATTAGAAAAAAGATGTATTGAGTTTCATGCTAAATGTGTTGACAGTTCTAAAAAAGGTATGTCATTAAAACCTTTATTTGAAGAGTATAAAGATGTAATAGATAATGCAACATTACTATCTATATTATCATATTCTTATGATAAATACAACGCTGTGGAACGGAAACTAGTCAATTATGCTAAAGGTAAACCTTTAGAGGCTGATTTAACGGCAAACGAGCTTGATTATGAAAATAACAAAATAACTTCTGAACTGTTTCAGTCAGCCGAAGAATACACCGATTCATTAATGGATCCTGCTATATTAACTTCGTTATCTTCAAATTTAAATGCAGTTATGTTTTGGTTAGAACGACACTCAAATGACATTGCTGATGCAAATAAAATTTATAAGCGTAGACTAGATTTATTTACCATAGTGGCATCTACAATAAATAAATACGGAGTACCTAGACATAATGAAAAATACAGATATGAATACGAAGTGATGAAGGATAAACCGTATTACTTAGTAACTTGGGCCAACTCATCTATAGAAATGCTTATGTCAGTGTTTTCACATGAGGATTATTTAATAGCAAAAGAGTTGATAATCTTATCATACTCAAATAGATCAACGTTAGCAAAACTAGTTTCATCTCCAATGTCAATATTAGTTGCATTAATAGATATTAATGGTACGTTTATTACGAATGAAGAATTGGAACTTGAGTTTTCGGATAAATATGTTAAGGCAATTGTACCTGATCAAATTTTCGATGAATTACAGGAAATGATTGACAATATGAAGAAAGTTGGTTTAGTAGACATACCAAGAATGATTCAAGAATGGTTAGTTGATTGTTCATTAGAGAAATTTACACTGATGTCAAAAATTTATTCTTGGTCATTTCATGTTGGCTTTAGAAAACAAAAAATGATCGATGCAGCATTAGACCAATTGAAGACAGAGTACACTGAAGATGTAGATGGTGAGATGTACAATGAGTATACAATGTTAATTAGAGATGAAATAGTTAAAATGCTAGAAGTACCAGTTAAACATGATGATCATCTACTTCGTGATTCAGAATTAGCTGGATTGTTATCAATGTCATCAGCTTCAAATGGTGAATCAAGGCAACTTAAATTTGGTCGAAAAACAATATTTTCAACTAAGAAAAATATGCATGTTATGGATGATATTGCACATGGAAGGTATACTCCTGGTGTCATTCCTCCAGTAAACGTAGATAGACCAATTCCACTAGGTCGTAGAGATGTTCCTGGACGAAGAACAAGAATTATATTCATATTACCATATGAATACTTTATTGCACAGCACGCTGTCGTAGAAAAAATGTTATCATACGCAAAGCATACTAGAGAGTATGCGGAATTTTACTCACAGTCAAATCAATTGTTATCATACGGTGATGTTACAAGATTCTTATCCAGTAATTCTATGGTGTTATACACAGACGTTTCACAATGGGATTCGTCACAACATAACACACAGCCATTTAGAAAAGGAATAATTATGGGTTTAGATATGTTATCTAATATGACTAATGATCCAAAAGTAATACAAACGCTAAATTTATATAAACAAACACAAATTAATCTCATGGATTCATATGTTCAAATACCTGATGGTAATGTAATCAAAAAGATTCAGTATGGTGCTGTTGCTTCAGGAGAAAAACAAACTAAGGCAGCTAATTCTATAGCTAATTTGGCACTCATTAAAACAGTATTGTCAAGGATTGCAAATAAATATTCTTTTATAACCAAAATAATCAGAGTTGATGGTGATGATAATTATGCAGTACTACAATTTAACACCGATGTCACTAAACAAATGGTCCAAGATGTGTCAAACGATGTGAGACATATATATTCTAGAATGAATGCTAAAGTTAAAGCATTGGTATCTACAGTCGGTATTGAAATAGCGAAAAGATATATAGCTGGAGGAAAAATATTTTTTAGAGCTGGTATAAACTTATTAAATAATGAGAAGCGTGGACAAAGTACACAATGGGATCAAGCAGCTATTTTATATTCGAACTACATTGTTAACAAATTACGAGGATTTGAGACTGATAGAGAATTTATATTAACTAAAATTATACAAATGACATCTGTAGCCATTACTGGATCACTAAGGCTATTTCCGTCAGAACGAGTGTTAACTACTAATTCTACATTCAAAGTATTTGACTCAGAAGATTTCATTATAGAGTATGGAACAACTGACGATGAAGTATATATACAGAGAGCATTTATGTCATTGTCTAGTCAAAAGTCAGGAATAGCTGATGAAATTGCCTCTTCACAAACATTCAAAAATTATGTTAATAAATTATCTGACCAATTATTAATATCAAAAAACGTAATTGTATCCAAAGGTATAGCTGTAACAGAAAAAGCGAAATTGAATTCATATGCACCAGTTTATTTAGAAAAACGTCGTGCGCAAATATCAGCGCTATTAACTATGTTACAGAAGCCAGTGTCATTTAAATCAAATAAAATTACTATTAATGATATTTTGCGTGACATAAAACCATTTTTTGTTACTTCTGAAGCCAATTTGTCAATTCAATACAGAAAATTTATGCCAACATTACCTGATAATGTCCAATATGTTATACAATGTATAGGATCAAGGACGTATCAGATAGAAGATAGTGGGTCGAAATCATCGATTTCGAAGTTAATATCAAAATACTCAGTTTACAAACCATCAATTGAGGAACTATACAAAGTTATATCTTTACGAGAACAAGAAATACAGTTGTATTTAGTTTCACTAGGAGTTCCGCCAGTTGATGCAGGCACGTACGTCGGGTCAAGAATATATTCACAAGACAAGTATAAAATATTAGAATCTTACGTATATAATTTATTATCAATTAATTATGGATGTTATCAATTATTCGATTTTAATTCTCCAGATTTAGAGAAACTTATACGAATTCCTTTTAAAAGTAAGATACCAGCCGTAACATTTATATTACATCTTTACGCAAAACTTGAAATAATAAATCATGCCATTAAAAATGGAGCATGGATTAGTTTGTTCTGTAATTACCCAAAATCTGAGATGATTAAACTATGGAAGAAAATGTGGAACATAACAGCATTACGGTCTCCCTATACTAGTGCGAATTTCTTTCAAGAT
>ADK46403
ATGGGGAAGTACAATCTACTCTTGTCAGAATATTTATCATTTGTTTATAATTCACAATCTGCTGTGCAAATACCAATTTATTATTCTTCCAATCCTGAGTTAGAGAAAAGATGTATTGATTTCCATGCTAAGTGTGTCGATAATTCAAAGAAGGGTTTATCATTGAAATCTCTGTTTGAAGAATATAAAGATGTAATAGATAATGCAACTTTACTATCTATATTATCATATTCTTACAATAAATATAATGCCGTAGAACGGAAGTTAGTTAACTATGCTAAGGGTAAACCATTGGAAGCGGATCTAACAGCGAATGAACTTGATTATGAAAATAACAAAATAACTTCTGAATTGTTTAAGTCAGCTGAAGAATACACTGATTCATTAATGGATCCTGCTATATTAACTTCACTATCATCTAACTTGAACGCTGTTATGTTTTGGTTGGAACGTCATTCAAACGATATCGCTGATGCGAATAAGATTTATAGACGCAGGCTGGACTTATTCATTATAGTAGCGTCCACGATTAATAAGTATGGAATCCCACGACATAACGAAAAGTATAGGTATGAATATGAAGTAATGAAAGATAAACCATATTATCTAGTAACTTGGGCTAATTCAGCTATAGAAATGTTGATGTCAGTATTCTCACATGAGGATTATTTAATAGCGAAAGAATTAATAGTTTTATCATATTCTAATAGATCTACGTTGGCTAAATTGGTGTCATCTCCTATGTCAATATTAGTTGCATTAATTGATATAAATGGTACATTTATTACAAATGAAGAATTAGAACTTGAGTTTTCAGACAAATACGTGAGGGCAATCGTACCTGATCAAACTTTTAATGAATTACAGGAAATGATTGATAACATGAAAAAAGCCGGTTTGGTGGATATACCGAGAATGATTCAAGAGTGGTTGGTTGACTGTTCATTAGAAAAATTCACATTAATGTCAAAGATCTATTCTTGGTCGTTTCATGTTGGATTCAGAAAACAAAAGATGATAGATGCAGCATTGGATCAATTGAAGACTGAATATACTGAGGATGTAGATAATGAAATGTATAATGAATATACAATGTTGATTAGAGATGAAATAGTCAAAATGTTAGAAGTGCCAGTTAAACATGATGACCATTTACTACGTGATTCTGAATTAGCTGGATTACTATCAATGTCATCAGCCTCAAACGGTGAATCAAGGCAACTAAAATTTGGTCGTAAAATGATATTTTCAACTAAGAAAAATATGCATGTTATGGATGATATTGCGCATGGAAGATATACTCCAGGTGTCATACCTCCAGTAAATGTTGACAGACCAATTCCACTGGGGCGTAGAGATGTTCCTGGACGAAGAACAAGAATTATATTCATATTACCGTATGAGTACTTTATCGCGCAACACGCTGTAGTAGAGAAAATGTTATCATATGCAAAGCATACTAGAGAGTACGCAGAATTCTATTCACAATCAAATCAATTATTGTCGTATGGTGACGTTACGAGATTCTTATCTAGTAATTCTATGGTATTATATACAGATGTTTCGCAATGGGATTCATCGCAGCACAATACGCAACCATTCAGAAAAGGAATAATTATGGGTTTAGACATGTTGGCCAATATGACTAATGATCCGAAAGTGGTGCAGACATTAAATTTATATAAACAAACACAAATTAATCTCATGGATTCATACGTACAAATACCGGACGGTAATGTGATAAAAAAGATTCAGTATGGAGCTGTGGCTTCAGGTGAGAAACAAACTAAAGCAGCCAATTCTATAGCTAACTTAGCACTTATCAAAACAGTACTTTCAAGAATTTCAAATAAATATTCCTTTATAACTAAAATAATCAGAGTTGATGGCGATGACAACTACGCAGTATTACAATTTAACACTGATGTCACTAAACAAATGGTCCAGGAAGTGTCAAATGACGTGAGATATATATACTCTAGAATGAATGCGAAAGTGAAAGCTTTAGTGTCTACTGTTGGCATTGAAATAGCGAAGAGATACATAGCTGGAGGGAAAATATTTTTCAGAGCTGGCATAAATTTATTAAATAATGAAAAACGTGGACAGAGTACACAATGGGATCAGGCTGCCATTCTCTATTCAAATTACATTGTAAATAAATTGCGAGGGTTTGATACTGATAGAGAATTCATATTAACTAAAATTATACAAATGACATCTGTGGCTATCACTGGATCGTTGAGGTTATTTCCATCAGAACGAGTACTGACAACCAATTCTACATTTAAAGTTTTTGACTCCGAAGATTTTATCATAGAGTATGGAACGACCGATGATGAAGTATACATCCAGAGAGCATTTATGTCGCTATCTAGTCAGAAATCAGGCATAGCTGATGAAATTGCTTCTTCACAAACATTTAAAAATTACGTTAGTAAATTATCTGATCAACTACTAGTATCAAAAAATGCAATTGTATCTAAAGGTATAGCAGTGACAGAGAAAGCAAAATTGAATTCGTACGCACCAGTTTATTTAGAGAAACGTCGCGCTCAAATCTCTGCATTGTTAACCATGTTACAAAAGCCAGTATCATTCAAATCAAACAAAATCACAATTAACGATATCTTGCGCGATATTAAGCCATTCTTTGTAACTACTGAAGCTAATTTACCAATTCAATATAGGAAGTTTATGCCTACATTACCTGATAACGTTCAATACGTTATACAATGTATAGGATCACGGACATATCAAATAGAAGATAGCGGATCAAAGTCATCTATCTCAAAGTTAATATCAAAATATTCAGTTTATAAACCGTCAATTGAAGAATTATATAAGGTAATATCTCTGCGGGAACAGGAAATACAATTATATTTAGTTTCGTTGGGAGTTCCACCAGTTGATGCAGGCACGTATGTTGGATCCAGAATATATTCACAAGATAAATATAAAATACTTGAATCTTACGTGTATAATTTGTTATCCATCAATTATGGATGTTATCAATTGTTTGATTTCAATTCTCCAGATCTAGAGAAGCTCATCCGGATTCCATTTAAGGGTAAGATACCGGCTGTAACATTCATATTGCATCTTTATGCTAAACTTGAAATAATAAATTATGCTATTAAAAACAAGTCTTGGATTAGCTTATTTTGTAATTACCCAAAGTCTGAAATGATTAAATTATGGAAGAAAATGTGGAATATAACAGCATTACGATCACCTTATACTAGTGCTAATTTCTTTCAAGAT
>ADK46404
ATGGGGAAGTATAATCTAATCTTGTCAGAATATTTATCATTTGTTTATAATTCACAATCTGCAGTTCAAATACCAATTTATTATTCTTCCAATTCAGAATTAGAAAAGAGATGTATTGAGTTTCATGCTAAATGTGTTGACAGTTCCAAAAAAGGTCTGTCATTAAAACCTTTATTCGAAGAATATAAAGATGTAATAGATAATGCAACTTTACTATCTATATTATCATATTCTTATGATAAATACAATGCCGTAGAACGGAAACTAGTCAATTATGCTAAAGGTAAACCATTAGAGGCTGATTTAACAGCAAACGAGCTTGATTATGAAAATAATAAAATAACTTCTGAATTGTTTCAGTCAGCCGAAGAATATACTGATTCATTAATGGATCCTGCTATATTAACTTCGTTATCCTCAAATTTAAATGCAGTCATGTTTTGGTTAGAACGACACTCAAATGACGTTGCTGATGCAAACAAAATTTATAAACGTAGACTGGATCTATTTACCATAGTAGCATCTACAATAAATAAATATGGAGTACCTAGACATAATGAAAAATATAGATATGAATACGAGGTGATGAAGGATAAACCATACTACTTAGTAACCTGGGCAAACTCATCTATAGAAATGCTTATGTCAGTGTTTTCACATGAAGATTATTTAATAGCAAAAGAGTTAATAATATTATCATATTCAAATAGATCGACGTTAGCAAAATTAGTTTCATCTCCAATGTCGATATTGGTTGCATTAATAGATATCAATGGTACGTTTATTACAAATGAAGAGTTAGAACTTGAATTTTCAGATAAATATGTTAAGGCAATTGTACCTGATCAAATTTTCGATGAATTACAGGAAATGATCGACAATATGAGGAAAATTGGTTTAGTAGATATACCAAAAATGATTCAAGAATGGTTAGTTGATTGTTCATTAGAGAAATTTACACTAATGTCGAAAATTTATTCTTGGTCATTTCATGTTGGTTTTAGGAAACAAAAGATGATTGATGCAGCATTAGACCAATTGAAAACAGAGTACACTGAAGATGTAGATGGTGAGATGTATAATGAGTATACTATGTTAATTAGAGATGAAATAGTTAAAATGCTAGAAGTACCAGTTAAGCATGATGATCATCTACTTCGCGATTCAGAATTAGCCGGATTGTTATCAATGTCATCAGCTTCAAATGGTGAATCGAGGCAACTTAAATTTGGTCGTAAAACAATATTTTCAACTAAGAAAAATATGCATGTCATGGATGATATCGCACATGAAAGATATACTCCAGGTGTCATTCCTCCAGTAAATGTAGATAGACCAATTCCACTAGGTCGTAGAGATGTTCCCGGGCGAAGAACAAGAATTATATTCATATTACCATATGAATACTTTATTGCGCAGCACGCTGTCGTAGAAAAAATGTTATTATACGCAAAGCATACTAGAGAGTACGCAGAATTCTACTCACAGTCAAATCAATTACTATCATATGGTGATGTTACAAGATTCTTATCCAGTAATTCTATGGTATTATACACAGACGTTTCACAATGGGATTCGTCGCAACATAACACACAGCCATTTAGAAAAGGAATAATTATGGGTTTAGATATGCTATCCAATATGACTAATGACCCGAAAGTAGTACAAACACTAAATTTATATAAACAAACACAGATTAATCTCATGGATTCATATGTTCAAATACCTGATGGTAATGTAATCAAAAAGATTCAGTATGGGGCTGTTGCTTCAGGAGAAAAACAGACTAAGGCAGCTAATTCTATAGCTAATTTGGCACTTATTAAAACAGTATTATCAAGGATTGCAAATAAATATTCTTTTATAACTAAAATAATCAGAGTCGATGGTGATGATAATTACGCAGTACTACAATTTAACACCGATGTCACTAAACAAATGGTCCAAGATGTGTCAAACGATGTGAGGTATATATACTCTAGAATGAACGCTAAAGTTAAAGCATTGGTATCTACAGTCGGTATCGAAATAGCAAAAAGATACATAGCAGGAGGAAAAATATTTTTCAGAGCTGGTATAAACTTACTAAATAATGAAAAACGTGGACAAAGTACACAATGGGATCAAGCAGCTATTTTATACTCAAACTATATTGTTAACAAATTACGAGGATTTGAGACTGATAGAGAATTTATATTAACTAAAATTATACAAATGACATCTGTAGCCATTACTGGATCACTAAGGCTATTTCCGTCAGAACGAGTGTTAACTACTAATTCTACATTCAAAGTATTTGACTCAGAAGATTTCATTATAGAGTATGGAACAACTGACGATGAAGTATATATACAAAGAGCATTTATGTCATTATCTAGTCAAAAGTCAGGAATAGCTGATGAAATTGCTTCTTCACAAACATTTAAAAATTATGTTAATAAATTATCTGATCAGCTATTAGTATCAAAGAACGTAATTGTATCCAAAGGTATAGCTGTAACAGAAAAGGCGAAATTGAATTCATATGCACCAGTATATTTAGAAAAACGTCGTGCACAAATATCAGCGCTATTAACTATGTTGCAGAAACCAGTGTCATTTAAATCAAATAAAATTACTATTAATGACATTTTACGTGACATAAAACCATTTTTTGTCACTTCTGAAGCTAATTTGTCAATTCAATACAGAAAATTTATGCCAACACTACCTGATAATGTCCAATATGTTGTACAATGTATAGGATCAAGGACGTACCAGATAGAAGATAGTGGGTCAACATCATCGATTTCGAAGTTAATATCAAAATATTCAGTTTACAAACCATCGATTGAAGAATTATATAAAGTTATATCTTTAAGAGAACAAGAAATACAGTTGTATTTAGTTTCATTAGGAGTTCCGCCAGTTGACGCAGGCACGTACGTTGGGTCAAGGATATATTCGCAAGATAAGTATAAAATATTAGAATCTTACGTATATAATTTATTATCAATTAATTATGGATGTTATCAATTATTCGATTTTAATTCTCCAGATTTAGAGAAACTTATACGAATTCCTTTTAAAGGTAAGATACCAGCCGTAACATTTATATTACATCTTTACGCTAAACTCGAAATAATAAACTATGCTATTAAGAATGGAGCTTGGATTAGTTTGTTTTGTAACTACCCAAAATCTGAGATGATTAAATTATGGAAGAAAATGTGGAATATAACAGCATTACGGTCTCCCTATACTAGTGCGAACTTCTTTCAAGAT
>AAV65743
ATGGGGAAGTATAATCTAATCTTGTCAGAATATTTATCATTTATATATAATTCACAATCTGCAGTTCAAATTCCAATTTATTATTCTTCCAATAGTGAATTAGAGAATAGATGTATAGAATTTCATGCAAAATGTTTAGAAAATTCGAAAAATGGTTTGTCACTGAAGAAATTATTCAGTGAATATAGTGATGTTATTCAGAATGCCACATTATTATCAATATTATCGTACTCCTATGACAAGTATAACGCCGTTGAACGGAAACTAGTTAAATATGCAAGAAGTAAGCCGTTAGAGGCAGATTTAACAGTGAATGAACTAGACTATGAAAATAATAAAATAACATCTGAATTATTTCCAACAGAAGAAGAATATACTGATTCATTGATGGATCCAGCAATTCTGACTTCCTTATCATCTAATTTGAATGCAGTCATGTTTTGGTTGGAAAAACACGAAAATGATACTGCTGAAAAGCTTAAAATTTATAAAAGAAGATTGGATTTATTTATTATAGTAGCCTCAACTGTAAACAAATATGGTGTGCCAAGACACAATGCAAAATATAGATACGAGTATGATGTGATGAAAGATAAACCATATTACTTGGTGACATGGGCGAATTCTTCAATTGAAATGTTAATGTCAGTCTTTTCTCATGAAGATTACCTAATTGCAAAAGAATTAATAGTATTATCATATTCTAATAGATCAACTTTGGCGAAACTGGTGTCATCTCCAATGTCAATCTTAGTCGCTTTAGTGGACATTAATGGAACGTTTATTACGAATGAGGAGTTAGAATTAGAATTTTCAAACAAATATGTACGAGCCATAGTACCAGATCAAACATTTGATGAACTGAAACAAATGCTCGATAATATGAGGAAAGCTGGATTGGTTGACATACCTAAGATGATACAAGACTGGTTAATTGATTGTTCCATCGAAAAATTTCCACTAATGGCTAAAATATATTCATGGTCATTTCACGTTGGATTCAGAAAACAAAAAATGTTAGATGCTGCTCTTGACCAACTAAAAACTGAGTACACAGAAGATGTAGATGATGAAATGTATCGTGAATATACTATGTTGATAAGAGATGAAGTTATTAAGATGCTTGAAGACTCAGTAAAACATGATGACCATTTATTACAGGATTCTGAATTAGCTGGATTGCTATCAATGTCATCGGCATCAAATGGAGAATCTAGACAGCTTAAATTTGGTAGAAAGACGATTTTTTCAACTAAAAAGAATATGCATGTAATGGACGATATGGCTAACGGAAGATACACTCCAGGCATAATTCCACCTGTGAACGCTGATAAACCAATACCATTAGGAAGAAGAGACGTACCAGGAAGAAGAACTAGGATAATATTCATATTACCGTACGAATATTTTATAGCACAACATGCTGTGGTTGAGAAAATGCTGATTTATGCGAAACATACTAGAGAATATGCTGAATTTTATTCACAATCGAACCAGCTCTTATCATATGGCGATGTTACACGTTTCCTTTCTAACAACGCTATGGTATTGTACACAGATGTATCTCAATGGGATTCATCTCAGCATAATACGCAACCATTTAGGAAAGGAATAATAATGGGGCTAGACATATTAGCTAATATGACTAATGATGCTAAAGTCGTTCAGACACTAAATCTATATAAACAAACGCAAATTAATTTAATGGACTCATACGTTCAAATACCAGATGGCAATGTTATTAAGAAAATACAGTATGGAGCTGTAGCATCAGGAGAAAAACAAACTAAAGCAGCTAACTCCATAGCAAATCTAGCGCTAATTAAGACTGTCTTATCACGTATCTCTAACAAATACTCATTCGCTACAAAAATAATAAGAGTTGACGGTGATGATAACTACGCTGTATTACAGTTTAACACTGAAGTAACCAAACAAATGGTTCAAGATGTATCAAATGACGTGAGAGAAACTTACGCACGAATGAACGCTAAAGTCAAGGCTCTAGTGTCCACGGTAGGAATAGAAATAGCCAAAAGGTATATTGCAGGAGGAAAAATATTTTTTAGAGCTGGAATAAATTTACTTAATAATGAAAAAAGAGGACAAAGTACACAATGGGATCAAGCAGCAGTTCTTTACTCTAATTATATCGTAAATAGACTTAGGGGGTTTGAGACTGATAGAGAATTTATTCTAACTAAAATAATGCAAATGACGTCAGTCGCTATCACTGGATCGTTAAGACTTTTTCCCTCTGAACGTGTATTAACCACGAACTCTACGGTTAAAGTATTTGATTCAGAAGATTTTATCATAGAGTATGGAACAACTGATGATGAAGTGTATATACAAAGAGCATTTATGTCTTTATCAAGTCAGAAATCAGGAATAGCTGATGAAATATCTGCATCATCAACGTTTAAAAATTACGTGTCTAAGTTATCAGAACAATTACTCTTTTCAAAAAATAATATAGTATCTAGAGGAATAGCTTTAACTGAAAAAGCGAAATTGAATTCGTATGCACCAATATCGCTCGAGAAGAGACGTGCGCAAATATCAGCTTTATTAACAATGTTGCAGAAACCAGTCACTTTTAAATCAAACAAAATAACGATAAATGATATACTTAAAGATATAAAACCATTTTTTACATTGAGTGAAGCACATTTACCAATGCAGTATCAAAAGTTCATGCCAACCTTGCCGGAAAACGTGCAATACATAATTCAATGTATAGGATCAAGAACTTATCAGATTGAGGATGACGGTTCAAAATCAGCAATCTCCCGACTTATATCAAAGTATTCAGTTTATAAACCATCAATTGAGGAACTGTATAAAGTAATTTCACTACATGAAAATGAAATACAATTATATTTAATTTCATTAGGCATACCAAAAATAGATGCTGATACATACGTTGGGTCGAAGATTTATTCTCAAGATAAATATAGGATACTGGAATCATATGTATATAATCTTTTATCTATCAACTATGGATGTTATCAATTATTTGACTTTAATTCACCGGACTTAGAAAAGCTAATTAGAATACCGTTCAAAGGAAAGATACCAGCTGTCACATTTATATTACATTTATACGCTAAATTAGAAGTTATAAACTACGCAATTAAGAATGGTTCATGGATAAGTCTATTTTGTAACTATCCAAAATCAGAAATGATAAAGTTATGGAAGAAAATGTGGAATATTACGTCATTACGTTCGCCATACACTAATGCAAACTTCTTTCAAGAT
>ADK46406
ATGGGGAAGTACAATCTAATCTTGTCAGAATATTTATCATTTGTTTATAATTCACAATCTGCAGTTCAAATACCAATTTACTATTCTTCTAATTCAGAATTAGAAAAGAGATGTATCGAATTTCATGCCAAATGTGTTGATAGTTCTAAGAAAGGTCTGTCATTAAAACCTTTGTTCGAAGAATATAAAGATGTAATAGATAATGCAACTTTACTATCTATATTGTCATATTCTTATGACAAATACAACGCTGTAGAACGAAAGCTAGTCAATTATGCTAAAGGTAAACCATTAGAGGCTGATTTAACGGCAAACGAGATTGATTATGAAAATAATAAAATAACTTCTGAATTGTTTCAGTCAGCCGAAGAATATACTGATTCATTAATGGATCCTGCTATATTAACTTCGTTATCTTCAAATTTAAATGCAGTCATGTTTTGGTTAGAACGACATTCAAATGACGTTGCTGATGCGAATAAAATTTATAAACGTAGACTGGATCTATTTACTATAGTAGCATCTACAATAAATAAATATGGAGTGCCTAGACATAATGAAAAATACAGATATGAATACGAGGTGATGAAGGATAAACCGTATTACTTAGTAACATGGGCTAACTCGTCTATAGAAATGCTTATGTCAGTGTTTTCACATGAAGATTATTTAATAGCAAAAGAGTTAATAATATTATCATATTCAAATAGATCAACGTTAGCTAAATTAGTTTCATCTCCAATGTCGATATTAGTTGCATTAATAGATATCAATGGTACGTTTATTACAAATGAAGAGTTGGAACTTGAGTTTTCAGATAAATATGTTAAGGCAATTGTACCTGATCAAATTTTCGATGAACTACAGGAAATGATTGACAATATGAGAAAAGCTGGTTTAGTAGACATACCAAGAATGATTCAAGAATGGTTAGTTGATTGTTCATTAGAGAAATTTACACTGATGTCAAAAATTTATTCGTGGTCATTTCATGTTGGATTTAGAAAACAAAAGATGATTGACGCAGCATTAGACCAATTGAAAACAGAGTACACTGAAGATGTAGATGGTGAGATGTATAATGAGTATACAATGTTAATTAGAGATGAAATAGTCAAGATGCTAGAAGTGCCAGTTAAACATGATGATCATTTACTTCGCGATTCAGAATTAGCCGGATTGCTATCAATGTCATCAGCTTCAAATGGTGAATCAAGGCAACTTAAATTTGGTCGTAAAACGATATTTTCAACTAAGAAAAATATGCATGTCATGGATGATATTGCACATGGAAGATATACTCCAGGTGTCATTCCTCCAGTAAACGTAGATAGACCAATTCCATTAGGTCGTAGAGATGTTCCTGGACGAAGAACAAGAATTATATTCATATTACCATATGAATACTTTATTGCGCAGCACGCTGTCGTAGAAAAAATGTTATCATACGCAAAACATACTAGAGAGTACGCAGAATTTTACTCGCAATCAAATCAATTGCTATCATATGGTGATGTTACAAGATTCTTATCCAGTAATTCTATGGTATTATACACAGACGTTTCACAATGGGATTCGTCACAGCATAACACACAGCCATTTAGAAAAGGAATAATTATGGGTTTAGATATGTTATCCAATATGACTAATGATCCAAAAGTAGTACAAACGCTAAATTTATATAAACAAACGCAAATCAATCTCATGGACTCATACGTTCAAATACCTGATGGTAATGTAATCAAAAAGATTCAGTATGGTGCTGTTGCTTCAGGAGAAAAACAAACTAAGGCAGCTAATTCTATAGCTAACTTAGCACTCATTAAAACGGTATTGTCAAGGATTGCAAATAAGTATTCTTTTATAACTAAAATAATCAGAGTCGATGGTGATGATAATTATGCAGTGCTACAATTTAACACCGATGTCACTAAACAAATGGTTCAAGATGTATCAAACGATGTGAGATATATATATTCTAGAATGAATGCTAAAGTTAAAGCATTGGTATCTACAGTCGGTATTGAAATAGCAAAAAGATATATAGCAGGAGGAAAAATATTTTTCAGAGCTGGTATAAACTTATTAAATAATGAGAAACGTGGGCAAAGTACACAATGGGATCAAGCAGCCATTTTATACTCAAACTATATTGTTAACAAATTACGAGGATTTGAGACTGATAGAGAATTTATATTAACTAAAATTATACAAATGACATCTGTAGCCATTACTGGATCACTAAGGTTATTTCCGTCAGAACGAGTGTTAACTACTAATTCTACATTCAAAGTATTTGATTCAGAAGATTTCATTATAGAATATGGAACAACTAACGATGAAGTATATATACAAAGAGCGTTTATGTCGCTGTCCAGTCAAAAGTCAGGAATAGCTGATGAAATAGCTTCTTCACAAACATTTAAAAATTATGTTGACAAATTATCTGACCAATTATTAATATCAAAAAACGTAATTGTATCCAAAGGTATAGCTGTAACAGAAAAGGCGAAATTGAATTCATATGCACCAGTTTATTTAGAAAAACGTCGTGCGCAAATATCAGCGTTATTAACTATATTACAGAAACCAGTGTCGTTTAAATCAAATAAAATTACTATTAATGACATTTTGCGTGACATAAAACCATTTTTTGTCACTTCTGAAGCTAATTTGCCAATTCAATATAGAAAATTTATGCCAACACTACCTAATAATGTCCAATATGTTATACAATGCATAGGATCGAGGACGTATCAAATAGAAGATAGTGGGTCAAAATCATCAATTTCGAAGTTAATATCAAAATATTCAGTTTACAAACCATCAATTGAGGAATTATATAAAGTTATATCTTTAAGAGAACAAGAAATACAGTTGTATTTAGTTTCATTAGGAGTTCCACCAGTTGATGCAAGCACGTACGTTGGGTCAAGAATATATTCGCAGGATAAGTATAAAATATTAGAATCCTACGTATATAATTTATTATCAATTAATTATGGATGTTATCAACTATTCGATTTTAATTCTCCAGATTTAGAGAAACTTATACGAATTCCTTTTAAAGGCAAGATACCAGCCGTAACATTTATATTACATCTTTATGCTAAACTTGAAATAATAAACTATGCTATTAAGAATGGAGCTTGGATTAGTTTGTTTTGTAACTATCCAAAATCTGAAATGATTAAATTATGGAAGAAAATGTGGAATATAACAGCATTACGGTCTCCCTACACTAGTGCGAACTTCTTTCAAGAT
>ADK46407
ATGGGGAAGTACAATCTACTCTTGTCAGAATATTTATCATTTGTTTATAATTCACAATCTGCTGTGCAAATACCAATTTATTATTCTTCCAATCCTGAGTTAGAGAAAAGATGTATTGATTTCCATGCTAAGTGTGTCGATAATTCAAAGAAGGGTTTATCATTGAAATCTCTGTTTGAAGAATATAAAGATGTAATAGATAATGCAACTTTACTATCTATATTATCATATTCTTACAATAAATATAATGCCGTAGAACGGAAGTTAGTTAACTATGCTAAGGGTAAACCATTGGAAGCGGATCTAACAGCGAATGAACTTGATTATGAAAATAACAAAATAACTTCTGAATTGTTTAAGTCAGCTGAAGAATACACTGATTCATTAATGGATCCTGCTATATTAACTTCACTATCATCTAACTTGAACGCTGTTATGTTTTGGTTGGAACGTCATTCAAACGATATCGCTGATGCGAATAAGATTTATAGACGCAGGCTGGACTTATTCATTATAGTAGCGTCCACGATTAATAAGTATGGAATCCCACGACATAACGAAAAGTATAGGTATGAATATGAAGTAATGAAAGATAAACCATATTATCTAGTAACTTGGGCTAATTCAGCTATAGAAATGTTGATGTCAGTATTCTCACATGAGGATTATTTAATAGCGAAAGAATTAATAGTTTTATCATATTCTAATAGATCTACGTTGGCTAAATTGGTGTCATCTCCTATGTCAATATTAGTTGCATTAATTGATATAAATGGTACATTTATTACAAATGAAGAATTAGAACTTGAGTTTTCAGACAAATACGTGAGGGCAATCGTACCTGATCAAACTTTTAATGAATTACAGGAAATGATTGATAACATGAAAAAAGCCGGTTTGGTGGATATACCGAGAATGATTCAAGAGTGGTTGGTTGACTGTTCATTAGAAAAATTCACATTAATGTCAAAGATCTATTCTTGGTCGTTTCATGTTGGATTCAGAAAACAAAAGATGATAGATGCAGCATTGGATCAATTGAAGACTGAATATACTGAGGATGTAGATAATGAAATGTATAATGAATATACAATGTTGATTAGAGATGAAATAGTCAAAATGTTAGAAGTGCCAGTTAAACATGATGACCATTTACTACGTGATTCTGAGTTAGCTGGATTACTATCAATGTCATCAGCCTCAAACGGTGAATCAAGGCAACTAAAATTTGGTCGTAAAATGATATTTTCAACTAAGAAAAATATGCATGTTATGGATGATATTGCGCATGGAAGATATACTCCAGGTGTCATACCTCCAGTAAATGTTGACAGACCAATTCCACTGGGGCGTAGAGATGTTCCTGGACGAAGAACAAGAATTATATTCATATTACCGTATGAGTACTTTATCGCGCAACACGCTGTAGTAGAGAAAATGTTATCATATGCAAAGCATACTAGAGAGTACGCAGAATTCTATTCACAATCAAATCAATTATTGTCGTATGGTGACGTTACGAGATTCTTATCTAGTAATTCTATGGTATTATATACAGATGTTTCGCAATGGGATTCATCGCAGCACAATACACAACCATTCAGAAAAGGAATAATTATGGGTTTAGACATGTTGGCCAATATGACTAATGATCCGAAAGTGGTGCAGACATTAAATTTATATAAACAAACACAAATTAATCTCATGGATTCATACGTACAAATACCGGACGGTAATGTGATAAAAAAGATTCAGTATGGAGCTGTGGCTTCAGGTGAGAAACAAACTAAAGCAGCCAATTCTATAGCTAACTTAGCACTTATCAAAACAGTACTTTCAAGAATTTCAAATAAATATTCCTTTATAACTAAAATAATCAGAGTTGATGGCGATGACAACTACGCAGTATTACAATTTAACACTGATGTCACTAAACAAATGGTCCAGGAAGTGTCAAATGACGTGAGATATATATACTCTAGAATGAATGCGAAAGTAAAAGCTTTAGTGTCTACTGTTGGCATTGAAATAGCGAAGAGATACATAGCTGGAGGGAAAATATTTTTCAGAGCTGGCATAAATTTATTAAATAATGAAAAACGTGGACAGAGTACACAATGGGATCAGGCTGCCATTCTCTATTCAAATTACATTGTAAATAAATTGCGAGGGTTTGATACTGATAGAGAATTCATATTAACTAAAATTATACAAATGACATCTGTGGCTATCACTGGATCGTTGAGGTTATTTCCATCAGAACGAGTACTGACAACCAATTCTACATTTAAAGTTTTTGACTCCGAAGATTTTATCATAGAGTATGGAACGACCGATGATGAAGTATACATCCAGAGAGCATTTATGTCGCTATCTAGTCAGAAATCAGGCATAGCTGATGAAATTGCTTCTTCACAAACATTTAAAAATTACGTTAGTAAATTATCTGATCAACTACTAGTATCAAAAAATGCAATTGTATCTAAAGGTATAGCAGTGACAGAGAAAGCAAAATTGAATTCGTACGCACCAGTTTATTTAGAGAAACGTCGCGCTCAAATCTCTGCATTGTTAACCATGTTACAAAAGCCAGTATCATTCAAATCAAACAAAATCACAATTAACGATATCTTGCGCGATATTAAGCCATTCTTTGTAACTACTGAAGCTAATTTACCAATTCAATATAGGAAGTTTATGCCTACATTACCTGATAACGTTCAATACGTTATACAATGTATAGGATCACGGACATATCAAATAGAAGATAGCGGATCAAAGTCATCTATCTCAAAGTTAATATCAAAATATTCAGTTTATAAACCGTCAATTGAAGAATTATATAAGGTAATATCTCTGCGGGAACAGGAAATACAATTATATTTAGTTTCGTTGGGAGTTCCACCAGTTGATGCAGGCACGTATGTTGGATCCAGAATATATTCACAAGATAAATATAAAATACTTGAATCTTACGTGTATAATTTGTTATCCATCAATTATGGATGTTATCAATTGTTTGATTTCAATTCTCCAGATCTAGAGAAGCTCATCCGGATTCCATTTAAGGGTAAGATACCGGCTGTAACATTCATATTGCATCTTTATGCTAAACTTGAAATAATAAATTATGCTATTAAAAACAAGTCTTGGATTAGCTTATTTTGTAATTACCCAAAGTCTGAAATGATTAAATTATGGAAGAAAATGTGGAATATAACAGCATTACGATCACCTTATACTAGTGCTAATTTCTTTCAAGAT
>AGH16210
ATGGGGAAGTACAATCTAATCTTGTCAGAATATTTATCATTTGTTTACAATTCACAATCTGCAGTTCAAATACCAATTTACTATTCTTCCAATTCAGAATTAGAAAAAAGATGTATCGAATTTCATGCTAAATGTGTTGACAGTTCTAAGAAGGGTTTGTCATTAAAACCTTTATTCGAAGAATATAAAGATGTAATAGATAATGCAACTCTACTATCTATATTATCATATTCTTATGACAAATACAACGCTGTTGAACGAAAGCTAGTCAATTATGCTAAAGGTAAACCATTAGAAGCTGATTTAACGGCAAACGAGATTGATTATGAAAATAATAAGATAACTTCTGAATTGTTTCAGTCGGCCGAAGAATATACTGATTCACTAATGGATCCTGCTATATTAACTTCGTTATCTTCAAATTTAAATGCAGTTATGTTTTGGTTAGAAAGACATTCAAATGACGTTGCTGATGCAAACAAAATTTACAAACGTAGACTGGATCTATTTACCATAGTAGCATCTACAATAAATAAATATGGAGTGCCTAGACATAATGAAAAATACAGATATGAATACGAGGTGATGAAGAATAAACCGTATTACTTAGTAACATGGGCTAACTCATCTATAGAAATGCTTATGTCAGTGTTTTCACATGAAGATTATTTAATAGCAAAAGAGTTAATAATATTATCATATTCAAATAGATCGACATTAGCTAAACTAGTTTCATCTCCAATGTCGATATTAGTTGCATTAATAGATATTAATGGTACGTTTATTACAAATGAAGAGTTAGAACTTGAATTTTCAGATAAATATGTTAAGGCAATTGTACCTGATCAAATTTTTGATGAACTACAGGAAATGATCGACAATATGAGAAAAGCTGGTTTAGTAGATATACCAAGAATGATTCAAGAATGGTTAGTTGATTGTTCATTAGAGAAATTTACACTGATGTCAAAAATTTATTCTTGGTCATTTCATGTTGGATTTAGAAAACAAAAGATGATTGACGCAGCATTAGACCAATTGAAGACGGAGTACACTGAAGATGTAGATAGTGAGATGTACAATGAGTATACAAAGTTAATTAGAGATGAAATAGTCAAGATGCTAGAAGTACCAGTTAAACATGATGATCATCTACTTCGCGATTCAGAATTGGCCGGATTGTTATCAATGTCATCAGCTTCAAATGGTGAATCAAGGCAGCTTAAATTTGGTCGTAAAACGATATTTTCAACTAAGAAAAATATGCATGTCATGGATGATATTGCACATGGAAGATATACTCCGGGTGTTATTCCTCCAGTAAACGTAGATAGACCAATTCCATTAGGTCGTAGAGATGTTCCTGGACGGAGAACAAGAATTATATTCATATTACCATATGAATATTTTATTGCCCAGCACGCTGTCGTAGAAAAAATGTTATTATACGCAAAACATACTAGAGAATATGCAGAATTTTACTCGCAATCAAACCAATTATTATCATATGGTGATGTTACAAGATTYTTATCCAGTAATTCTATGGTATTATACACAGACGTCTCACAATGGGATTCATCACAACATAACACACAGCCATTTAGAAAAGGAATAATTATGGGTTTAGATATGTTATCTAATATGACTAATGATCCAAAAGTAGTACAAACGCTAAATTTATATAAACAAACACAAATTAATCTCATGGATTCATACGTTCAAATACCTGATGGTAATGTAATCAAAAAGATTCAGTATGGTGCTGTTGCTTCAGGAGAAAAACAAACTAAGGCAGCTAATTCCATAGCTAACTTAGCACTCATTAAAACAGTATTGTCAAGAATTGCGAATAAGTATTCTTTTATAACCAAAATAATCAGAGTCGATGGTGATGATAATTATGCAGTGCTACAATTTAACACCGATGTCACTAAACAAATGGTCCAAGATGTATCAAACGATGTGAGATATATATATTCTAGAATGAATGCTAAAGTTAAAGCATTGGTATCTACAGTCGGTATTGAAATAGCAAAAAGATATATAGCAGGAGGGAAAATATTTTTCAGAGCTGGTATAAACTTATTAAATAATGAGAAGCGTGGGCAAAGTACACAATGGGATCAAGCAGCTATTTTATATTCAAACTACATTGTTAACAAATTACGAGGATTTGAGACTGATAGAGAATTTATATTAACTAAAATTATACAAATGACGTCTGTAGCCATTACTGGATCACTAAGATTATTTCCTTCAGAACGAGTGTTAACTACTAATTCTACATTCAAAGTATTTGACTCAGAAGATTTCATCATAGAATATGGAACAACTGACGATGAAGTATATATACAAAGAGCATTTATGTCACTGTCTAGTCAAAAGTCAGGAATAGCTGATGAAATAGCTTCTTCACAAACATTTAAAAATTATGTTAACAAATTATCTGACCAATTATTAATATCAAAAAACGTAATTGTATCCAAAGGTATAGCTATAACAGAAAAAGCGAAATTGAATTCATATGCACCAGTTTATTTAGAAAAACGTCGTGCGCAAATATCAGCGTTATTAACTATGTTGCAGAAACCAGTGTCATTTAAATCAAATAAAATTACTATTAATGACATTTTGCGTGACATAAAACCATTTTTTGTCACTTCTGAAGCTAATTTACCAATTCAATACAGAAAATTTATGCCAACGCTACCTAATAATGTCCAATATGTTATACAATGCATAGGATCAAGGACGTATCAAATAGAAGATAGTGGGTCAAAATCATCTATTTCAAAGTTAATATCAAAATATTCAGTTTACAAACCATCCATTGAAGAACTATATAAAGTTATATCTTTAAGAGAACAAGAAATACAGTTGTATTTAGTTTCATTAGGAGTTCCACCAGTTGACGCAGGCACGTACGTTGGGTCAAGAATATATTCGCAGGACAAATATAAAATATTAGAATCTTACGTATATAATTTATTATCAATTAATTACGGATGTTATCAACTATTCGATTTTAATTCTCCAGATTTAGAAAAACTTATACGAATTCCTTTTAAAGGCAAGATACCAGCCGTAACATTTATATTGCATCTTTATGCTAAACTTGAAATAATAAACTATGCTATTAAGAATGGAGCTTGGATTAGTTTGTTTTGTAACTACCCAAAATCTGAAATGATTAAATTATGGAAGAAAATGTGGAATATAACAGCATTACGGTCTCCCTACACTAGTGCGAACTTCTTTCAAGAT
>ACH97395
ATGGGGAAGTACAATCTAATCTTGTCAGAATATCTTTCATTTATTTACAACTCACAATCTGCCGTGCAAATTCCAATTTATTATTCTTCCAATTCAGATCTAGAAAAGAGATGTATAGACTTTCACTCTAAATGTTTAGAGAACTCAAAACGAGGATTATCTTTGAAAAACGTCTTTGAAGAGTATAAAGATGTTATAGAGAACGCAACTTTATTATCTATATTATCATACTCATATGATAAATATAATGCAGTGGAAAGAAAGCTAGTACATTATGCAAAAGGTAAACCTTTAGAAGCTAATTTGAAAGCAAACGAGTTAGATTATGAGAATAATAAGTTGACTAGTGAATTGTTTCCAACAGCTGAAGAATATACTGATTCTTTGATGGATCCAGCTATTTTAACGTCATTATCTTCAAATCTTAACGCAGTTATGTTTTGGCTAGAAAAACATAGTAATGATACTGCTGAAAAATCTAAAATTTATAAAAGGAGATTAGATTTATTTACGATTGTGGCTTCAACAGTAAACAAATATGGAGTACCTAGACACAATACAAAATATAGATATGAATATGAAGTAATGAAAGATAAACCATATTATTTAGTAACGTGGGCAAATTCGTCAATTGAAATGTTAATGTCTGTGTTCTCGCATGAAGATTATCTAATTGCGAGGGAACTAATCATCCTTTCATATTCAAATAGATCTACTTTAGCTAAACTTGTCTCATCACCAATGTCAATTCTAGTTGCACTAGTTGACATAAATGGTACTTTTATTACTAATGAAGAATTGGAACTGGAATATTCCAGTAAGTATGTTAAAGCAATTGTTCCAGATCAAACATTTAATGAATTAAAAGAAATGCTTAATAATATGAAAAAGGCTGGGCTAGTTGATATACCAAAGATGATACAGGATTGGCTAGTGGATTGTTCAATTGAAAAATTTCCATTAATGGCGAAAATTTATTCTTGGTCCTTCCATGTAGGATTCAGAAAACAGAAAATGTTAGACGCTGCTTTGGATCAACTAAAGACTGAATATACTGAAGATGTTGATGATGAAATGTATAGAGAATATACCATGTTAATTAGAGATGAAGTTGTGAAAATGTTAGAAGAAGCAGTCAAGCATGATGATCATCTTCTTCAAGACTCTGAGCTGGCTGGTTTGCTTTCGATGTCATCTGCATCGAACGGTGAATCACGACAACTGAAATTTGGTCGAAAAACCGTGTTTTCTACAAAAAAGAACATGCATGTAATGGATGATATGGCTAACGGAAAATATACGCCTGGAGTAATTCCACCAGTTAATATCAATAAACCAATACCATTAGGAAGAAGAGACGTTCCGGGACGACGTACCAGAATAATTTTTATATTGCCATATGAGTATTTTATTGCTCAACATGCGGTTGTCGAAAAGATGTTAACTTATGCAAAGCACACTAGGGAATATGCTGAATTTTACTCGCAGTCTAATCAGCTTCTTTCGTACGGGGACGTTACCAGATTTTTATCAAATAATGCTATGGTATTATACACTGACGTGTCTCAATGGGATTCGTCTCAGCACAACACTCAGCCATTTAGAAAAGGAATAATTATGGGATTGGATATATTAGCTAATATGACTAATAATGCTAAAGTAATACAAACATTACATTTATATAAGCAAACACAGATCAACTTAATGGATTCGTATGTGCAAATACCGGATGGAAATGTGATTAAGAAAATACAGTATGGAGCGGTTGCATCAGGTGAAAAACAAACAAAAGCGGCTAATTCCATAGCTAACTTAGCCCTGATCAAAACAGTTTTGTCACGTATAGCGAATAAATATTCGTTTATAACTAAGATAATTCGAGTTGATGGAGATGATAATTATGCAGTTCTACAGTTTAATACTGAGGTTACTAAACAGATGGTGCAAGATGTTTCAAATGATGTTAGAGATACTTATGCGCGGATGAATGCTAAAGTGAAAGCTTTAGTTTCTACGGTTGGAATAGAAATTGCTAAACGATACATCGCTGGTGGTAAAATATTTTTTAGAGCTGGTATAAACCTATTGAATAATGAAAAAAGAGGACAAAGTACACAATGGGACCAGGCAGCGGTTTTATACTCGAATTATATTGTGAATAGATTAAGAGGTTTTGAAACTGATAGGGAATTTATATTAACAAAAATCATGCAAATGACTTCAGTGGCCATTACTGGATCACTTAGACTATTTCCGTCAGAAAGAGTTCTGACGACTAATTCTACATTTAAGGTCTTTGACTCTGAAGATTTCATAATTGAATATGGTACAACAGATGATGAAGTATACATTCAAAGAGCGTTTATGTCGCTATCAAGCCAAAAGTCAGGAATAGCAGACGAAATTGCAGCATCACAAACTTTTAAAAATTATGTGTCTAGACTTTCAGATCAACTGTTGATATCAAAGAATACCATTGTTTCAAGAGGTATAGCGCTGACTGAAAAAGCAAAATTAAATTCATACGCTCCTATTTCTTTGGAGAAACGTCGCGCACAAATTTCCGCTTTACTAACAATGCTACAAAAACCAGTAACATTTAAATCAAACAAGATAACGATTAATGATATTTTGCATGATATTAAGCCATATTTTGTGATTAGTGAGGCAAATTTACCTATACAATATCAAAAATTTATGCCGACATTACCTGTCAATGTCCAATACATAATACAATGCATTGGGTCAAGAACCTATCAAATAGAAGACGATGGATCTAAGTCAGCTATTTCGAGACTGATATCGAAATATTCAGTATATAGACCATCGATAGAAGAACTGTATAAAGTAATTTCGCTTCATGAACAAGAAATTCAGCTTTATTTAATATCTCTAGGAATTCCAAAAATTGACGCCGATACTTATGTTGGATCAAAAATCTATTCACAAGATAAATATCGCATATTAGAATCGTACGTATATAATTTATTGTCTATAAATTATGGCTGCTATCAACTTTTTGATTTTAATTCACCAGATTTAGAGAAGTTAATAAGAATTCCATTTAAAGGAAAAATACCAGCTGTAACGTTTATTCTGCATTTGTACGCTAAACTAGAGATTATTAACTACGCTATTAAAAACGGTTCATGGATTAGTTTATTTTGTAATTATCCGAAATCTGAAATGATCAAACTTTGGAAGAAAATGTGGAACATAACTTCATTGAGATCTCCATATACTAATGCTAACTTCTTTCAAGAT
>AGE10431
ATGGGGAAGTATAATCTAATCTTGTCAGAATACTTATCATTTATATATAATTCACAATCTGCAGTTCAAATTCCAATTTATTACTCTTCCAATAGTGAATTGGAAAGTAGATGTATAGAATTTCATTCCAAATGTTTAGAAAATTCAAAGAATGGTCTATCACTGAAAAAACTATTTAATGAATACAGTGATGTCATTGAGAATGCTACGTTATTATCAATATTATCATACTCCTACGACAAATACAACGCCGTTGAACGGAAATTAGTCAAATATGCGAAAGGTAAACCGCTTGAGGCAGACCTAACGGTGAACGAACTGGATTATGAAAATAATAAAATAACGTCTGAACTGTTTCCAACAGCGGAAGAATACACCGACTCATTGATGGATCCAGCAATTCTGACTTCCTTGTCATCAAATTTAAACGCAGTCATGTTTTGGTTGGAAAAACACGAAAATGATACTGCTGAAAAATTTAAAATTTATAAAAGAAGATTGGACTTATTCACTATAGTAGCTTCAACCGTAAACAAATATGGTGTACCAAGGCATAATGCAAAATATAGATACGAATATGATGTAATGAAAGATAAACCATATTACTTAGTGACATGGGCAAATTCTTCAATTGAAATGCTAATGTCAGTCTTTTCTCATGAAGATTATTTAATTGCAAAAGAATTGATAGTGTTGTCATATTCTAATAGATCAACTTTGGCAAAACTAGTATCATCTCCAATGTCAATTTTAGTTGCTTTAGTGGATATTAATGGAACGTTTATTACGAATGAAGAGTTAGAATTAGAGTTTTCAAATAAATACGTGCGTGCCATAGTACCAGATCAAACATTTGATGAATTAAAACAGATGCTTAACAGTATGAGAAGAGCTGGATTGGTTGATATACCTAAGATGATACAAGACTGGTTAGTTGATTGTTCCATCGAAAAATTTCCACTAATGGCTAAAATATACTCATGGTCGTTTCATGTTGGATTCAGAAAGCAAAAAATGTTAGACGCTGCATTAGACCAATTGAAAACTGAGTATACAGAAGATGTAGATGACGAAATGTATCGTGAATACACAATGCTAATAAGAGATGAAGTTGTTAAAATGCTTGAAGAATCAGTAAAACATGATGACCACCTATTACAAGATTCTGAATTAGCTGGTTTGTTATCAATGTCTTCAGCATCGAACGGAGAATCCAGACAGCTTAAATTTGGTAGAAAAACAGTTTTTTCAACTAAAAAAAACATGCATGTTATGGATGATATGGCTAATGGAAGATATACACCAGGCATAATTCCACCTGTAAATGCTGATAAACCAATACCGTTAGGAAGAAGGGACGTACCAGGACGAAGAACTAGAATAATATTCATATTACCGTATGAATATTTTATAGCACAACACGCTGTGGTTGAGAAAATGTTGATCTATGCAAAGCATACTAGAGAATACGCTGAATTCTATTCGCAATCAAATCAACTCTTATCATACGGTGATGTTACACGTTTCCTTTCTAATAATGCTATGGTGTTATATACAGACGTGTCTCAATGGGATTCATCTCAACATAATACACAACCGTTTAGGAAAGGAATAATAATGGGATTGGATATACTAGCTAACATGACTAATGATGCTAAAGTTATTCAGACATTAAATTTATATAAGCAAACGCAAATTAATTTGATGGACTCATACGTTCAAATACCAGATGGTAACGTTATTAAGAAAATACAGTATGGAGCTGTAGCATCAGGGGAAAAACAAACGAAGGCAGCTAACTCTATAGCGAATCTGGCACTAATTAAAACGGTTTTATCACGTATTTCTAATAAATATTCATTTGCCACAAAAATAATAAGAGTTGACGGTGATGATAACTACGCTGTGCTACAATTTAATACAGAAGTAACTAAGCAAATGGTTCAGGATGTTTCAAACGATGTGAGAGAAACGTATGCACGAATGAATGCTAAAGTTAAAGCTCTAGTATCCACAGTAGGAATAGAAATAGCTAAAAGATATATTGCAGGAGGAAAAATATTCTTTAGAGCAGGAATAAATTTGCTTAATAATGAAAAAAGAGGACAAAGTACGCAATGGGATCAGGCAGCAGTTTTATACTCTAATTATATCGTAAACAGACTTAGAGGGTTTGAGACTGATAGAGAATTTATTTTAACTAAAATAATGCAAATGACGTCTGTTGCTATTACTGGATCGCTAAGACTTTTTCCTTCTGAACGTGTATTGACTATGAACTCTACATTTAAAGTGTTTGATTCAGAGGATTTTATTATAGAGTATGGAACAACTGATGATGAAGTATATATACAGAGAGCATTCATGTCTTTGTCAAGTCAGAGATCAGGAATAGCTGATGAAATAGCTGCATCACCAACATTTAAAAATTATGTATCTAGATTATCAGAACAGCTACTTTTTTCAAAGAATAATATAGTATCTAAAGGAATAGCTTTGACTGAAAAAGCAAAGTTGAATTCATATGCACCAATATCACTTGAAAAAAGACGTGCGCAGATATCAGCTTTGTTAACAATGTTGCAGAAACCAGTTACCTTCAAATCAAACAAAATAACAATAAACGACATACTTAAAGACATAAAACCATTTTTTATAGTGAGCGAAGCGCATTTACCAATACAGTATCAAAAATTTATGCCGACCTTACCAGAAAATGTACAATATATAATTCAATGTATAGGGTCAAGAACTTACCAGATTGAAGATGATGGCTCAAAATCAGCAATATCTCGGCTTATATCAAAGTACTCAGTTTATAAACCGTCAATCGAGGAACTATATAAAGTAATTTCACTACATGAGAATGAAATACAACTATATTTAATTTCATTAGGCATACCAAAAATAGATGCTGATACGTATGTTGGTTCAAAAATTTACTCTCAAGATAAATACAGGATATTGGAATCATATGTATATAACCTGTTATCCATCAATTACGGATGCTATCAATTATTTGACTTTAATTCACCGGACTTGGAAAAATTAATTAGAATACCATTCAAAGGGAAGATACCAGCTGTCACATTTATATTACATTTATATGCTAAATTAGAAGTTATAAACCATGCTATTAAGAATGGTTCATGGATAAGTCTATTCTGTAACTATCCAAAATCAGAAATGATAAAGTTATGGAAGAAAATGTGGAATATTACGTCGTTACGTTCGCCATATACCAATGCAAATTTCTTTCAAGAT
>AGE98783
ATGGGGAAGTACAATCTAATCTTGTCAGAATATTTATCATTTGTTTATAATTCACAATCTGCAGTTCAAATACCAATTTATTATTCTTCCAATTCAGAATTAGAAAAAAGATGTATTGAGTTTCATGCTAAATGTGTTGACAGTTCTAAAAAAGGTCTGTCATTAAAACCTTTATTCGAAGAATATAAAGATGTAATAGATAATGCAACTCTACTATCTATATTATCATATTCTTATGACAAATACAACGCTGTAGAACGGAAACTAGTCAATTATGCCAAATGTAAACCGTTAGAGGCTGATTTAACGGCAAACGAGCTTGATTATGAAAATAATAAAATAACTTCCGAATTGTTTCAGTCAGCCGAAGAATATACTGATTCATTAATGGATCCTGCTATATTAACTTCGTTATCTTCAAATTTAAATGCAGTCATGTTTTGGTTAGAACGACACTCAAATGACGTTGCTGATGCAAACAAAATTTATAAACGCAGACTGGATCTATTTACCATAGTAGCATCTACAATAAATAAATATGGAGTACCTAGACATAATGAAAAATACAGATATGAATACGAGGTGATGAAGGATAAACCGTACTACTTAGTAACCTGGGCCAACTCATCTATAGAAATGCTTATGTCAGTGTTTTCACATGAAGATTATTTAATAGCAAAAGAGTTAATAATCTTATCATATTCAAATAGATCGACGTTAGCAAAACTAGTTTCATCTCCAATGTCGATATTGGTTGCATTAATAGATATCAATGGTACGTTTATTACAAATGAAGAGTTAGAACTTGAGTTTTCAGATAAATATGTTAAGGCAATTGTACCTGATCAAATTTTCGATGAATTACAGGAAATGATCGATAATATGAGGAAAGTTGGTTTAGTAGATATACCAAAAATGATTCAAGAATGGTTAGTTGATTGTTCATTAGAGAAATTTACACTGATGTCAAAAATTTATTCTTGGTCATTTCATGTTGGTTTTAGAAAACAAAAGATGATTGATGCAGCATTAGACCAATTGAAGACAGAGTATACTGAAGATGTAGATGGTGAGATGTACAATGAGTATACGATGTTAATTAGAGATGAAATAGTTAAAATGCTAGAAGTACCAGTTAAACATGATGACCATCTACTTCGCGATTCAGAATTAGCCGGATTGTTATCAATGTCATCAGCTTCAAATGGTGAATCAAGGCAACTTAAATTTGGTCGCAAAACAATATTTTCAACTAAGAAAAATATGCATGTCATGGATGATATCGCAAATGGAAGATATACTCCGGGTGTCATTCCTCCAGTAAATGTAGATAGACCAATTCCACTAGGTCGTAGAGATGTTCCTGGACGAAGAACAAGAATTATATTCATATTACCATATGAATACTTTATTGCGCAGCACGCTGTCGTAGAAAAAATGTTATCATATGCAAAGCATACTAGAGAGTACGCAGAATTTTACTCACAGTCAAATCAATTGCTATCATATGGTGATGTTACAAGATTCTTGTCCAGTAATTCTATGGTATTATACACAGACGTTTCACAATGGGATTCGTCACAACATAACACACAGCCATTTAGAAAAGGAATAATTATGGGTTTAGATATGCTATCCAATATGACTAATGATCCAAAAGTAATACAAACACTAAATTTATATAAACAAACACAAATTAATCTCATGGATTCATATGTTCAAATACCTGATGGTAATGTAATCAAAAAGATTCAATATGGTGCTGTTGCTTCAGGAGAAAAACAAACTAAGGCAGCTAATTCTATAGCTAATTTGGCACTCATTAAAACGGTATTATCAAGGATTGCAAATAAATATTCTTTTATAACCAAAATAATCAGAGTTGATGGTGATGATAATTATGCAGTACTACAATTTAACACCGATGTCACTAAACAAATGATCCAAGATGTGTCAAACGATGTGAGGTATATATATTCTAGAATGAATGCTAAAGTTAAAGCATTGGTATCTACAGTCGGTATCGAAATAGCAAAAAGATATATAGCAGGAGGAAAAATATTTTTTAGAGCTGGTATAAACTTATTAAATAATGAGAAACGTGGACAAAGTACACAATGGGATCAAGCAGCTATTTTATACTCAAACTACATTGTTAATAAATTACGAGGATTTGAGACTGATAGAGAATTTATACTAACTAAAATTATACAAATGACATCTGTAGCCATTACTGGATCACTAAGGCTATTTCCGTCAGAACGAGTGTTAACTACTAATTCTACATTTAAAGTATTTGATTCAGAAGATTTCATTATAGAGTATGGAACAACTGACGATGAAGTATATATACAAAGAGCGTTTATGTCATTGTCTAGTCAAAAGTCAGGAATAGCTGATGAAATTGCTTCTTCACAAACATTTAAAAATTATGTTAATAAATTATCTGACCAACTATTAGTATCAAAAAACGTAATTGTATCCAAAGGTATAGCTGTAACAGAAAAGGCAAAATTGAATTCATATGCACCAGTTTATTTAGAAAAACGTCGTGCGCAAATATCAGCGTTATTAACTATGTTGCAGAAACCAGTGTCATTTAAATCAAATAAAATTACTATTAATGACATTTTGCGTGACATAAAACCATTTTTTGTCACTTCTGAAGCTAATTTGTCAATTCAATACAGAAAATTTATGCCAACACTACCCGATAATGTCCAATATGTTATACAATGTATAGGATCGAGGACGTATCAGATAGAAGATAGTGGGTCAAAATCATCGATTTCGAAATTAATATCAAAATATTCAGTTTACAAACCATCGATTGAAGAACTATATAAAGTCATATCTTTAAGAGAACAAGAAATACAGTTGTATTTAGTTTCATTAGGAGTTCCGCCGGTTGATGCAGGCACGTACGTCGGGTCAAGAATATATTCGCAAGATAAGTATAAAATATTAGAATCTTACGTATATAATTTATTATCAATTAATTATGGATGTTATCAATTATTCGATTTTAATTCTCCAGATTTAGAGAAACTTATACGAATTCCTTTTAAAGGTAAGATACCAGCCGTAACATTTATATTACATCTTTACGCTAAACTTGAAATAATAAACTATGCTATTAAGAATGGAGCTTGGATTAGTTTGTTTTGTAACTACCCAAAATCTGAGATGATTAAACTGTGGAAGAAAATGTGGAATATAACAGCATTACGGTCTCCCTATACTAGTGCGAATTTCTTTCAAGAT
>AFJ68380
ATGGGGAAGTACAATCTAATCTTGTCAGAATATTTATCATTTGTTTATAATTCACAATCTGCAGTTCAAATACCAATTTATTATTCTTCCAATTCAGAATTAGAAAAAAGATGTATTGAGTTTCATGCTAAATGTGTTGACAGTTCTAAAAAAGGTATGTCATTAAAACCTTTATTTGAAGAGTATAAAGATGTAATAGATAATGCAACGTTACTATCTATATTATCATATTCTTATGATAAATACAACGCTGTGGAACGGAAACTAGTTAATTATGCTAAAGGTAAGCCTTTAGAGGCTGATTTAACGGCAAACGAGCTTGATTATGAAAATAACAAAATAACTTCTGAACTATTTCAGTCAGCCGAAGAATATACCGATTCATTAATGGATCCTGCTATATTAACTTCTTTATCTTCAAATTTAAATGCAGTTATGTTTTGGTTAGAACGACACTCAAATGACGTTGCTGACGCAAATAAAATTTATAAGCGTAGACTAGATTTATTTACCATAGTGGCATCTACAATAAATAAATACGGAGTACCCAGACATAATGAAAAATACAGATATGAATATGAAGTGATGAAGGATAAACCGTATTACTTAGTAACTTGGGCTAACTCATCTATAGAAATGCTTATGTCAGTGTTTTCACATGAGGATTATTTAATAGCAAAAGAGTTAATAATCTTATCATACTCAAATAGATCAACGTTAGCAAAACTAGTTTCATCTCCAATGTCAATATTAGTTGCATTAATAGATATCAATGGTACGTTTATTACAAATGAAGAATTAGAACTTGAGTTTTCGGATAAATATGTTAAGGCAATTGTACCTGATCAAATTTTCGATGAATTACAGGAAATGATTGACAATATGAAGAAAGTTGGTCTAGTAGACATACCAAGAATGATTCAAGAATGGTTAGTTGATTGTTCATTAGAGAAATTTACACTGATGTCAAAAATTTATTCTTGGTCATTTCATGTTGGTTTTAGAAAACAAAAAATGATTGATGCAGCATTAGACCAATTGAAGACAGAGTACACTGAAGATGTAGATGGTGAGATGTACAATGAGTATACAATGTTAATTAGAGATGAAATAGTTAAAATGCTAGAAGTACCAGTTAAACATGACGATCATCTACTTCGTGATTCAGAATTAGCTGGATTGTTATCAATGTCATCAGCTTCAAATGGTGAATCAAGGCAACTTAAATTTGGTCGTAAAACAATATTTTCAACTAAGAAAAATATGCATGTTATGGATGATATTGCACATGGAAAGTATACTCCTGGTGTCATTCCTCCAGTAAACGTAGATAGACCAATTCCACTAGGTCGTAGAGATGTTCCTGGACGAAGAACAAGAATTATATTCATATTACCATATGAATACTTTATTGCGCAGCACGCTGTCGTAGAAAAAATGTTATCATACGCAAAGCATACTAGAGAGTATGCGGAATTTTACTCACAGTCAAATCAATTGCTATCATACGGTGATGTTACAAGATTCCTATCCAGTAATTCTATGGTGTTATACACAGACGTTTCACAATGGGATTCGTCACAACATAACACACAGCCATTTAGAAAAGGAATAATTATGGGTTTAGATATGTTATCTAATATGACTAATGATCCAAAAGTAATACAAACGCTAAATTTATATAAACAAACACAAATTAATCTCATGGATTCATATGTCCAAATACCTGATGGTAATGTAATCAAAAAGATTCAGTATGGTGCTGTTGCTTCAGGAGAAAAACAAACTAAGGCAGCTAATTCCATAGCTAATTTGGCACTCATTAAAACAGTATTGTCAAGGATTGCAAATAAATATTCTTTTATAACCAAAATAATCAGAGTTGATGGTGATGATAATTATGCAGTACTACAATTTAACACCGATGTCACTAAACAAATGGTCCAAGATGTGTCAAACGATGTGAGACATATATATTCTAGAATGAATGCTAAAGTTAAAGCATTGGTATCTACAGTCGGTATTGAAATAGCAAAAAGATATATAGCTGGAGGAAAAATATTTTTTAGAGCTGGTATAAACTTGTTAAATAATGAGAAGCGTGGACAAAGTACACAATGGGATCAAGCAGCTATTTTATATTCGAACTACATTGTTAACAAATTACGAGGATTTGAGACTGATAGAGAATTTATATTAACTAAAATTATACAAATGACATCTGTAGCCATTACTGGATCACTAAGGCTATTTCCGTCAGAACGAGTGTTAACTACTAATTCTACATTCAAAGTATTTGACTCAGAAGATTTCATTATAGAGTATGGAACAACTGACGATGAAGTATATATACAGAGAGCATTTATGTCATTATCTAGTCAAAAGTCAGGAATAGCTGATGAAATTGCCTCTTCACAAACATTCAAAAATTATGTTAATAAATTATCTGACCAACTATTAATATCAAAAAACGTAATTGTATCCAAAGGTATAGCTGTAACAGAGAAAGCGAAATTGAATTCATATGCACCAATTTATTTAGAAAAACGTCGTGCGCAAATATCAGCGCTATTAACTATGTTACAGAAGCCAGTGTCATTTAAATCAAATAAAATTACTATTAATGACATTTTGCGTGACATCAAACCATTTTTTATTACTTCTGAAGCCAATTTGTCAATTCAATACAGAAAATTTATGCCAACACTACCTGATAACGTCCAATATGTTATACAATGTATAGGATCAAGGACGTATCAGATAGAAGATAGTGGGTCGAAATCATCGATTTCGAAGTTAATATCAAAATACTCAGTTTACAAACCATCAATTGAGGAACTATATAAAGTTATATCTTTACGAGAACAAGAAATACAGTTGTATTTAGTTTCACTAGGAGTTCCGCCAGTTGATGCAGGCACGTACGTTGGGTCAAGAATATATTCGCAAGACAAGTATAAAATATTAGAATCTTACGTATATAATTTATTATCAATTAATTATGGATGTTATCAATTATTCGATTTTAATTCTCCAGATTTAGAGAAACTTATACGAATTCCTTTTAAAGGTAAAATACCAGCCGTAACATTTATATTACATCTTTACGCAAAACTTGAAATAATAAATCATGCCATTAAGAATGGAGTATGGATTAGTTTGTTTTGTAATTACCCGAAATCTGAGATGATTAAACTATGGAAGAAAATGTGGAACATAACAGCATTGCGGTCTCCCTATACTAGTGCGAATTTCTTTCAAGAT
>AGE98467
ATGGGGAAGTACAATCTAATCTTGTCAGAATATTTATCATTTGTTTACAATTCACAATCTGCAGTTCAAATACCAATTTACTATTCTTCTAATTCAGAATTAGAAAAGAGATGTATCGAATTTCATGCTAAATGTGTTGACAGTTCTAAGAAAGGTCTGTCATTAAAACCTTTATTCGAAGAATATAAAGATGTAATAGATAATGCAACTTTACTATCTATATTGTCATATTCTTATGACAAATACAACGCTGTAGAACGAAAGCTAGTCAATTATGCTAAAGGTAAACCATTAGAGGCTGATTTAACGGCAAACGAGATTGATTATGAAAATAATAAAATAACTTCTGAATTGTTTCAGTCAGCCGAAGAATATACTGATTCATTAATGGATCCTGCTATATTAACTTCGTTATCTTCAAATTTAAATGCAGTCATGTTTTGGTTAGAACGACATTCAAATGACGTTGCTGATGCGAATAAAATTTATAAACGTAGACTGGATCTATTTACCATAGTAGCATCTACAATAAATAAATATGGAGTGCCTAGACATAATGAAAAATACAGATATGAATACGAGGTGATGAAGGATAAACCGTATTACTTAGTAACATGGGCTAACTCGTCTATAGAAATGCTTATGTCAGTGTTTTCACATGAAGATTATTTAATAGCAAAAGAGTTAATAATATTATCATATTCAAATAGATCGACGTTAGCTAAATTAGTTTCATCTCCAATGTCGATATTAGTTGCATTAATAGATATCAATGGTACGTTTATTACAAATGAAGAGTTAGAACTTGAGTTTTCAGATAAATATGTTAAGGCAATTGTACCTGATCAAATTTTCGATGAATTACAGGAAATGATCGACAATATGAGAAAAGCTGGTTTAGTAGATATACCAAGAATGATTCAAGAATGGTTAGTTGATTGTTCATTAGAGAAATTTACACTGATGTCAAAAATTTATTCTTGGTCATTTCATGTTGGATTTAGAAAACAAAAGATGATTGACGCAGCATTAGACCAATTAAAAACAGAGTACACTGAAGATGTAGATGGTGAGATGTATAATGAGTATACAATGTTAATTAGAGATGAAATAGTCAAGATGCTAGAAGTGCCAGTTAAACATGATGATCATTTACTTCGCGATTCAGAATTAGCCGGATTGTTATCAATGTCATCAGCTTCAAATGGTGAATCAAGGCAACTTAAATTTGGTCGTAAAACGATATTTTCAACTAAGAAAAATATGCATGTCATGGATGATATTGCACATGGAAGATATACTCCAGGTGTCATTCCTCCAGTAAACGTAGATAGACCAATTCCATTAGGTCGTAGAGATGTTCCTGGACGAAGAACAAGAATTATATTCATATTACCATATGAATACTTTATTGCGCAGCACGCTGTCGTAGAAAAAATGTTATCATACGCAAAGCATACTAGAGAGTACGCAGAATTTTACTCGCAGTCAAATCAATTGCTATCATATGGTGATGTTACGAGATTCTTATCCAGTAATTCTATGGTATTATACACAGACGTTTCACAATGGGATTCGTCACAACATAACACACAGCCATTTAGAAAAGGAATAATTATGGGTTTAGATATGTTATCCAATATGACTAATGATCCAAAAGTAGTACAAACGCTAAATTTATATAAACAAACACAAATTAATCTTATGGACTCATATGTTCAAATACCTGATGGTAATGTAATCAAAAAGATTCAGTATGGTGCTGTTGCTTCAGGAGAAAAACAAACTAAGGCAGCTAATTCTATAGCTAACTTAGCACTCATTAAAACAGTATTGTCAAGGATTGCAAATAAGTATTCTTTTATAACCAAAATAATCAGAGTCGATGGTGATGATAATTATGCAGTGCTACAATTTAACACCATTGTCACTAAACAAATGGTTCAAGATGTGTCAAACGATGTGAGATATATATATTCTAGAATGAATGCTAAAGTTAAAGCATTGGTATCTACAGTCGGTATTGAAATAGCAAAAAGATATATAGCAGGAGGAAAAATATTTTTCAGAGCTGGTATAAACTTATTAAATAATGAGAAACGTGGGCAAAGTACACAATGGGATCAAGCAGCTATTTTATACTCAAACTATATTGTTAACAAATTACGAGGATTTGAGACTGATAGAGAATTTATATTAACTAAAATTATACAAATGACATCTGTAGCCATTACTGGATCACTAAGGTTATTTCCGTCAGAACGAGTGCTAACTACTAATTCTACATTCAAAGTATTTGACTCAGAAGATTTCATTATAGAATATGGAACAACTAACGATGAAGTATATATACAAAGAGCATTTATGTCGCTGTCCAGTCAAAAGTCAGGAATAGCTGATGAAATAGCTTCTTCACAAACATTTAAAAATTATGTTGACAAATTATCTGACCAATTATTAATATCAAAAAACGTAATTGTATCCAAAGGTATAGCTGTAACAGAAAAGGCGAAATTGAATTCATATGCACCAGTTTATTTAGAAAAACGTCGTGCGCAAATATCAGCGTTATTAACTATGTTACAGAAACCAGTGTCGTTTAAATCAAATAAAATTACTATTAATGACATTTTGCGTGACATAAAACCATTTTTTGTCACTTCTGAAGCTAATTTGCCAATTCAATACAGAAAATTTATGCCAACACTACCTAATAATGTCCAATATGTTATACAATGCATAGGATCGAGGACGTATCAAATAGAAGATAGTGGGTCAAAATCATCGATTTCGAAGTTAATATCAAAATATTCAGTTTACAAACCATCGATTGAAGAACTATATAAAGTTATATCTTTAAGAGAACAAGAAATACAGTTGTATTTAGTTTCATTAGGAGTTCCACCAGTTGATGCAAGCACGTACGTTGGGTCAAGAATATATTCGCAGGATAAGTATAAAATATTAGAATCCTACGTATATAATTTATTATCAATTAATTATGGATGTTATCAACTATTCGATTTTAATTCTCCAGATTTAGAGAAACTTATACGAATTCCTTTTAAAGGCAAGATACCAGCCGTAACATTTATATTACATCTTTATGCTAAACTTGAAATAATAAACTATGCTATTAAGAATGGAGCTTGGATTAGTTTGTTTTGTAACTACCCAAAATCTGAAATGATTAAATTATGGAAGAAAATGTGGAATATAACAGCATTACGGTCTCCCTACACTAGTGCGAACTTCTTTCAAGAT
>AGE98540
ATGGGGAAGTACAATCTAATCTTGTCAGAATATTTATCATTTGTTTATAATTCACAATCTGCAGTTCAAATACCAATTTATTATTCTTCCAATTCAGAATTAGAAAAAAGATGTATTGAGTTTCATGCTAAATGTGTTGACAGTTCTAAAAAAGGTCTGTCATTAAAACCTTTATTCGAAGAATATAAAGATGTAATAGATAATGCAACTCTACTATCTATATTATCATATTCTTATGACAAATACAACGCTGTAGAACGGAAACTAGTCAATTATGCCAAATGTAAACCGTTAGAGGCTGATTTAACGGCAAACGAGCTTGATTATGAAAATAATAAAATAACTTCCGAATTGTTTCAGTCAGCCGAAGAATATACTGATTCATTAATGGATCCTGCTATATTAACTTCGTTATCTTCAAATTTAAATGCAGTCATGTTTTGGTTAGAACGACACTCAAATGACGTTGCTGATGCAAACAAAATTTATAAACGCAGACTGGATCTATTTACCATAGTAGCATCTACAATAAATAAATATGGAGTACCTAGACATAATGAAAAATACAGATATGAATACGAGGTGATGAAGGATAAACCGTACTACTTAGTAACCTGGGCCAACTCATCTATAGAAATGCTTATGTCAGTGTTTTCACATGAAGATTATTTAATAGCAAAAGAGTTAATAATCTTATCATATTCAAATAGATCGACGTTAGCAAAACTAGTTTCATCTCCAATGTCGATATTGGTTGCATTAATAGATATCAATGGTACGTTTATTACAAATGAAGAGTTAGAACTTGAGTTTTCAGATAAATATGTTAAGGCAATTGTACCTGATCAAATTTTCGATGAATTACAGGAAATGATCGATAATATGAGGAAAGTTGGTTTAGTAGATATACCAAAAATGATTCAAGAATGGTTAGTTGATTGTTCATTAGAGAAATTTACACTGATGTCAAAAATTTATTCTTGGTCATTTCATGTTGGTTTTAGAAAACAAAAGATGATTGATGCAGCATTAGACCAATTGAAGACAGAGTATACTGAAGATGTAGATGGTGAGATGTACAATGAGTATACGATGTTAATTAGAGATGAAATAGTTAAAATGCTAGAAGTACCAGTTAAACATGATGACCATCTACTTCGCGATTCAGAATTAGCCGGATTGTTATCAATGTCATCAGCTTCAAATGGTGAATCAAGGCAACTTAAATTTGGTCGCAAAACAATATTTTCAACTAAGAAAAATATGCATGTCATGGATGATATCGCAAATGGAAGATATACTCCGGGTGTCATTCCTCCAGTAAATGTAGATAGACCAATTCCACTAGGTCGTAGAGATGTTCCTGGACGAAGAACAAGAATTATATTCATATTACCATATGAATACTTTATTGCGCAGCACGCTGTCGTAGAAAAAATGTTATCATATGCAAAGCATACTAGAGAGTACGCAGAATTTTACTCACAGTCAAATCAATTGCTATCATATGGTGATGTTACAAGATTCTTGTCCAGTAATTCTATGGTATTATACACAGACGTTTCACAATGGGATTCGTCACAACATAACACACAGCCATTTAGAAAAGGAATAATTATGGGTTTAGATATGCTATCCAATATGACTAATGATCCAAAAGTAATACAAACACTAAATTTATATAAACAAACACAAATTAATCTCATGGATTCATATGTTCAAATACCTGATGGTAATGTAATCAAAAAGATTCAATATGGTGCTGTTGCTTCAGGAGAAAAACAAACTAAGGCAGCTAATTCTATAGCTAATTTGGCACTCATTAAAACGGTATTATCAAGGATTGCAAATAAATATTCTTTTATAACCAAAATAATCAGAGTTGATGGTGATGATAATTATGCAGTACTACAATTTAACACCGATGTCACTAAACAAATGATCCAAGATGTGTCAAACGATGTGAGGTATATATATTCTAGAATGAATGCTAAAGTTAAAGCATTGGTATCTACAGTCGGTATCGAAATAGCAAAAAGATATATAGCAGGAGGAAAAATATTTTTTAGAGCTGGTATAAACTTATTAAATAATGAGAAACGTGGACAAAGTACACAATGGGATCAAGCAGCTATTTTATACTCAAACTACATTGTTAATAAATTACGAGGATTTGAGACTGATAGAGAATTTATACTAACTAAAATTATACAAATGACATCTGTAGCCATTACTGGATCACTAAGGCTATTTCCGTCAGAACGAGTGTTAACTACTAATTCTACATTTAAAGTATTTGATTCAGAAGATTTCATTATAGAGTATGGAACAACTGACGATGAAGTATATATACAAAGAGCGTTTATGTCATTGTCTAGTCAAAAGTCAGGAATAGCTGATGAAATTGCTTCTTCACAAACATTTAAAAATTATGTTAATAAATTATCTGACCAACTATTAGTATCAAAAAACGTAATTGTATCCAAAGGTATAGCTGTAACAGAAAAGGCAAAATTGAATTCATATGCACCAGTTTATTTAGAAAAACGTCGTGCGCAAATATCAGCGTTATTAACTATGTTGCAGAAACCAGTGTCATTTAAATCAAATAAAATTACTATTAATGACATTTTGCGTGACATAAAACCATTTTTTGTCACTTCTGAAGCTAATTTGTCAATTCAATACAGAAAATTTATGCCAACACTACCCGATAATGTCCAATATGTTATACAATGTATAGGATCGAGGACGTATCAGATAGAAGATAGTGGGTCAAAATCATCGATTTCGAAATTAATATCAAAATATTCAGTTTACAAACCATCGATTGAAGAACTATATAAAGTCATATCTTTAAGAGAACAAGAAATACAGTTGTATTTAGTTTCATTAGGAGTTCCGCCGGTTGATGCAGGCACGTACGTCGGGTCAAGAATATATTCGCAAGATAAGTATAAAATATTAGAATCTTACGTATATAATTTATTATCAATTAATTATGGATGTTATCAATTATTCGATTTTAATTCTCCAGATTTAGAGAAACTTATACGAATTCCTTTTAAAGGTAAGATACCAGCCGTAACATTTATATTACATCTTTACGCTAAACTTGAAATAATAAACTATGCTATTAAGAATGGAGCTTGGATTAGTTTGTTTTGTAACTACCCAAAATCTGAGATGATTAAACTGTGGAAGAAAATGTGGAATATAACAGCATTACGGTCTCCCTATACTAGTGCGAATTTCTTTCAAGAT
>AGE99013
ATGGGGAAGTACAATCTAATCTTGTCAGAATATTTATCATTTGTTTATAATTCACAATCTGCAGTTCAAATACCAATTTATTATTCTTCCAATTCAGAATTAGAAAAAAGATGTATTGAGTTTCATGCTAAATGTGTTGACAGTTCTAAAAAAGGTCTGTCATTAAAACCTTTATTCGAAGAATATAAAGATGTAATAGATAATGCAACTCTACTATCTATATTATCATATTCTTATGACAAATACAACGCTGTAGAACGGAAACTAGTCAATTATGCCAAATGTAAACCGTTAGAGGCTGATTTAACGGCAAACGAGCTTGATTATGAAAATAATAAAATAACTTCCGAATTGTTTCAGTCAGCCGAAGAATATACTGATTCATTAATGGATCCTGCTATATTAACTTCGTTATCTTCAAATTTAAATGCAGTCATGTTTTGGTTAGAACGACACTCAAATGACGTTGCTGATGCAAACAAAATTTATAAACGCAGACTGGATCTATTTACCATAGTAGCATCTACAATAAATAAATATGGAGTACCTAGACATAATGAAAAATACAGATATGAATACGAGGTGATGAAGGATAAACCGTACTACTTAGTAACCTGGGCCAACTCATCTATAGAAATGCTTATGTCAGTGTTTTCACATGAAGATTATTTAATAGCAAAAGAGTTAATAATCTTATCATATTCAAATAGATCGACGTTAGCAAAACTAGTTTCATCTCCAATGTCGATATTGGTTGCATTAATAGATATCAATGGTACGTTTATTACAAATGAAGAGTTAGAACTTGAGTTTTCAGATAAATATGTTAAGGCAATTGTACCTGATCAAATTTTCGATGAATTACAGGAAATGATCGATAATATGAGGAAAGTTGGTTTAGTAGATATACCAAAAATGATTCAAGAATGGTTAGTTGATTGTTCATTAGAGAAATTTACACTGATGTCAAAAATTTATTCTTGGTCATTTCATGTTGGTTTTAGAAAACAAAAGATGATTGATGCAGCATTAGACCAATTGAAGACAGAGTATACTGAAGATGTAGATGGTGAGATGTACAATGAGTATACGATGTTAATTAGAGATGAAATAGTTAAAATGCTAGAAGTACCAGTTAAACATGATGACCATCTACTTCGCGATTCAGAATTAGCCGGATTGTTATCAATGTCATCAGCTTCAAATGGTGAATCAAGGCAACTTAAATTTGGTCGCAAAACAATATTTTCAACTAAGAAAAATATGCATGTCATGGATGATATCGCAAATGGAAGATATACTCCGGGTGTCATTCCTCCAGTAAATGTAGATAGACCAATTCCACTAGGTCGTAGAGATGTTCCTGGACGAAGAACAAGAATTATATTCATATTACCATATGAATACTTTATTGCGCAGCACGCTGTCGTAGAAAAAATGTTATCATATGCAAAGCATACTAGAGAGTACGCAGAATTTTACTCACAGTCAAATCAATTGCTATCATATGGTGATGTTACAAGATTCTTGTCCAGTAATTCTATGGTATTATACACAGACGTTTCACAATGGGATTCGTCACAACATAACACACAGCCATTTAGAAAAGGAATAATTATGGGTTTAGATATGCTATCCAATATGACTAATGATCCAAAAGTAATACAAACACTAAATTTATATAAACAAACACAAATTAATCTCATGGATTCATATGTTCAAATACCTGATGGTAATGTAATCAAAAAGATTCAATATGGTGCTGTTGCTTCAGGAGAAAAACAAACTAAGGCAGCTAATTCTATAGCTAATTTGGCACTCATTAAAACGGTATTATCAAGGATTGCAAATAAATATTCTTTTATAACCAAAATAATCAGAGTTGATGGTGATGATAATTATGCAGTACTACAATTTAACACCGATGTCACTAAACAAATGATCCAAGATGTGTCAAACGATGTGAGGTATATATATTCTAGAATGAATGCTAAAGTTAAAGCATTGGTATCTACAGTCGGTATCGAAATAGCAAAAAGATATATAGCAGGAGGAAAAATATTTTTTAGAGCTGGTATAAACTTATTAAATAATGAGAAACGTGGACAAAGTACACAATGGGATCAAGCAGCTATTTTATACTCAAACTACATTGTTAATAAATTACGAGGATTTGAGACTGATAGAGAATTTATACTAACTAAAATTATACAAATGACATCTGTAGCCATTACTGGATCACTAAGGCTATTTCCGTCAGAACGAGTGTTAACTACTAATTCTACATTTAAAGTATTTGATTCAGAAGATTTCATTATAGAGTATGGAACAACTGACGATGAAGTATATATACAAAGAGCGTTTATGTCATTGTCTAGTCAAAAGTCAGGAATAGCTGATGAAATTGCTTCTTCACAAACATTTAAAAATTATGTTAATAAATTATCTGACCAACTATTAGTATCAAAAAACGTAATTGTATCCAAAGGTATAGCTGTAACAGAAAAGGCAAAATTGAATTCATATGCACCAGTTTATTTAGAAAAACGTCGTGCGCAAATATCAGCGTTATTAACTATGTTGCAGAAACCAGTGTCATTTAAATCAAATAAAATTACTATTAATGACATTTTGCGTGACATAAAACCATTTTTTGTCACTTCTGAAGCTAATTTGTCAATTCAATACAGAAAATTTATGCCAACACTACCCGATAATGTCCAATATGTTATACAATGTATAGGATCGAGGACGTATCAGATAGAAGATAGTGGGTCAAAATCATCGATTTCGAAATTAATATCAAAATATTCAGTTTACAAACCATCGATTGAAGAACTATATAAAGTCATATCTTTAAGAGAACAAGAAATACAGTTGTATTTAGTTTCATTAGGAGTTCCGCCGGTTGATGCAGGCACGTACGTCGGGTCAAGAATATATTCGCAAGATAAGTATAAAATATTAGAATCTTACGTATATAATTTATTATCAATTAATTATGGATGTTATCAATTATTCGATTTTAATTCTCCAGATTTAGAGAAACTTATACGAATTCCTTTTAAAGGTAAGATACCAGCCGTAACATTTATATTACATCTTTACGCTAAACTTGAAATAATAAACTATGCTATTAAGAATGGAGCTTGGATTAGTTTGTTTTGTAACTACCCAAAATCTGAGATGATTAAACTGTGGAAGAAAATGTGGAATATAACAGCATTACGGTCTCCCTATACTAGTGCGAATTTCTTTCAAGAT
>AGF85914
ATGGGGAAGTATAATCTAATCTTGTCAGAATATTTAGCATTTATATATAATTCACAATCTGCAGTTCAAATTCCAATTTATTATTCTTCCAATAGTGAATTAGAGAATAGATGCATTGAATTTCATTCTAAATGTTTAGAAAACTCAAAGAACGGATTGTCACTGAAAAAACTTTTTTCTGAATATAACGATGTCATAGAGAATGCCACACTGTTGTCAATATTATCGTACTCTTATGATAAATATAACGCTGTTGAAAGGAAGTTAGTAAAATATGCAAAAGGTAAGCCATTAGAAGCAGATTTGACAGTGAATGAATTAGATTATGAGAATAACAAGATAACATCTGAACTTTTTCCAACCGCAGAAGAATATACTGATTCATTAATGGATCCAGCAATTTTAACTTCATTATCATCAAATTTAAATGCAGTTATGTTCTGGTTAGAAAAACATGAAAATGACGTTGCTGAAAAACTCAAAATCTACAAAAGGAGATTGGATTTATTTACTATAGTAGCTTCAACAGTAAATAAATATGGTGTACCAAGACATAATTCGAAATATAGATATGAATATGAAGTAATGAAAGATAAGCCATATTACTTGGTAACATGGGCAAATTCTTCAATTGAAATGCTTATGTCAGTTTTTTCTCATGAAGATTATTTAATTGCGAGAGAATTGATAGTACTGTCATATTCTAACAGATCGACGCTAGCAAAGCTAGTGTCATCACCAATGTCAATTCTAGTAGCCTTAGTTGATATAAATGGAGCATTTATTACAAATGAAGAATTAGAACTAGAGTTTTCAAATAAATATGTACGAGCAATAGTTCCTGACCAAACATTTGATGAATTAAAACAGATGCTTGAAAACATGAGAAAAGCTGGGTTAACTGACATACCTAAGATGATACAGGACTGGTTAGTCGACTGCTCCATTGAAAAATTTCCACTGATGGCTAAAATATATTCTTGGTCATTTCATGTCGGGTTCAGAAAACAGAAAATGTTGGATGCCGCATTAGATCAATTGAAAACTGAGTATACAGAAGATGTAGATGATGAAATGTATCAAGAATACACAATGCTAATAAGAGATGAAGTTGTGAAAATGCTTGAGGAACCAGTAAAGCATGATGACCATTTATTACAGGATTCTGAATTAGCTGGTTTACTATCAATGTCATCAGCATCGAATGGTGAATCAAGACAACTAAAATTTGGTAGAAAGACGATTTTTTCGACTAAAAAGAACATGCATGTAATGGATGACATGGCTAATGGGCGATACACACCGGGCATAATACCACCAGTGAATGTCGATAAACCGATACCATTAGGACGAAGGGATGTACCAGGAAGACGAACTAGAATAATATTTATCTTACCATACGAATATTTTATAGCCCAACATGCTGTAGTTGAAAAAATGCTAAGTTATGCGAAACATACTAGAGAATATGCTGAATTCTACTCACAGTCAAATCAGTTATTGTCTTATGGTGATGTTACACGYTTTTTATCTAATAATTCTATGGTATTATATACAGACGTGTCTCAGTGGGACTCATCTCAACACAATACGCAGCCATTCAGGAAAGGAATAATTATGGGATTGGACATRCTAGCCAATATGACTAATGACGCTAGAGTTATTCAGACGTTAAATTTATACAAACAGACGCAAATTAACCTAATGGATTCATACGTTCAAATACCAGATGGTAATGTTATTAAAAAGATACAGTATGGAGCTGTAGCGTCAGGAGAGAAGCAGACGAAAGCAGCTAATTCAATAGCGAATTTAGCACTGATTAAAACTGTCTTATCGCGTATTTCTAACAAATATTCATTCGCGACTAAGATAATAAGAGTTGACGGAGATGACAATTATGCAGTATTGCAGTTCAATACAGAAGTAACTAAGCAAATGGTTCAAGATGTATCAAATGATGTGAGAGAAACATATGCGCGAATGAATGCTAAAGTTAAAGCYTTAGTATCTACAGTAGGAATAGAAATAGCTAAAAGATATATCGCAGGTGGGAAAATATTYTTTAGGGCTGGAATAAATTTACTGAATAATGAAAAAAGAGGACAGAGTACACAGTGGGATCAAGCGGCTGTCTTATACTCAAACTATATTGTGAATAGACTTCGAGGATTTGAAACTGACAGAGAGTTCATTTTAACTAAAATAATGCAAATGACATCAGTTGCCATTACAGGATCGCTAAGACTCTTTCCTTCTGAACGCGTATTAACTACGAATTCTACATTTAAAGTATTTGACTCGGAGGACTTTATCATAGAGTATGGAACAACTGATGACGAAGTCTACATACAAAGAGCGTTTATGTCTTTATCAAGTCAGAAGTCAGGAATAGCTGATGAGATAGCTGCATCATCAACATTTAAGAATTATGTGTCTAGATTATCTGAGCAGCTATTGTTTTCAAAGAATAACATAGTATCCAGAGGAATAGCATTGACTGAAAAGGCAAAGTTAAACTCATATGCACCAATATCACTTGAAAAAAGACGTGCGCAAATATCAGCTTTATTGACTATGCTACAAAAGCCAGTAACTTTTAAATCAAGTAAAATAACGATAAATGATATACTTAGAGATATAAAGCCTTTTTTCATTATAAGTGAGGCGCATCTGTCGATACAATATCAAAAATTTATGCCAACTTTACCAGATAATGTGCAGTATATAATTCAGTGTATAGGATCCAGAACCTATCAAATTGAAGATGATGGTTCAAAGTCAGCCATATCTCGACTAATATCAAAGTATTCTGTTTACAAGCCGTCAATTGAAGAATTATACAAAGTAATTTCACTGCACGAGAACGAAATACAATTATATTTAATATCACTAGGCATACCGAAAATAGACGCTGATACGTACGTAGGATCAAAAATTTATTCTCAAGATAAATACAGAATATTAGAGTCATACGTATATAATTTATTATCCATTAATTACGGATGTTATCAGCTATTCGACTTTAATTCACCTGATCTAGAAAAGCTGATCAGAATACCGTTTAAAGGAAAGATACCAGCTGTCACTTTCATATTACATTTATATGCTAAACTAGAAGTTATAAATCACGCTATTAAAAATGGCTCATGGATAAGCTTRTTCTGTAACTACCCAAAATCAGAAATGATAAAATTATGGAAGAAAATGTGGAACATTACGTCATTACGTTCACCGTATACTAACGCAAACTTCTTTCAAGAT
>ACZ51949
ATGGGGAAGTACAATCTAATCTTGTCAGAATATTTATCATTTGTTTACAATTCACAATCTGCAGTTCAAATACCAATTTACTATTCTTCTAATTCAGAATTAGAAAAGAGATGTATCGAATTTCATGCTAAATGTGTTGACAGTTCTAAGAAAGGTCTATCATTAAAACCTTTATTCGAAGAATATAAAGATGTAATAGATAATGCAACTTTACTATCTATATTGTCATATTCTTATGACAAATACAACGCTGTAGAACGAAAGCTAGTCAATTATGCTAAAGGTAAACCATTAGAGGCTGATTTAACGGCAAACGAGATTGATTATGAAAATAATAAAATAACTTCTGAATTATTTCAGTCAGCCGAAGAATATACTGATTCATTAATGGATCCTGCTATATTAACTTCGTTATCTTCAAATTTAAATGCAGTCATGTTTTGGTTAGAACGACATTCAAATGACGTTGCTGATGCGAACAAAATTTATAAACGTAGACTGGATCTATTTACCATAGTAGCATCTACAATAAATAAATATGGAGTGCCTAGACATAATGAAAAATACAGATATGAATACGAGGTGATGAAGGATAAACCGTATTACTTAGTAACATGGGCTAACTCGTCTATAGAAATGCTTATGTCAGTGTTTTCACATGAAGATTATTTAATAGCAAAAGAGTTAATAATATTATCATATTCAAATAGATCGACGTTAGCTAAATTAGTTTCATCTCCAATGTCGATATTAGTTGCATTAATAGATATCAATGGTACGTTTATTACAAATGAAGAGTTAGAACTTGAGTTTTCAGATAAATATATTAAGGCAATTGTACCTGATCAAATTTTCGATGAATTACAGGAAATGATCGACAATATGAGAAAAGCTGGTTTAGTAGATATACCAAGAATGATTCAAGAATGGTTAGTTGATTGTTCATTAGAGAAATTTACACTGATGTCAAAAATTTATTCTTGGTCATTTCATGTTGGATTTAGAAAACAAAAGATGATTGACGCAGCATTAGACCAATTGAAAACAGAGTACACTGAAGATGTAGATGGTGAGATGTATAATGAGTATACAATGTTAATTAGAGATGAAATAGTCAAGATGCTAGAAGTACCAGTTAAACATGATGATCATTTACTTCGCGATTCAGAATTAGCCGGATTGTTATCAATGTCATCAGCTTCAAATGGTGAATCAAGGCAACTTAAATTTGGTCGTAAAACGATATTTTCAACTAAGAAAAATATGCATGTCATGGATGATATTGCACATGGAAGATATACTCCAGGTGTCATTCCTCCAGTAAACGTAGATAGACCAATTCCATTAGGTCGTAGAGATGTTCCTGGACGAAGAACAAGAATTATATTCATATTACCATATGAATACTTTATTGCGCAGCACGCTGTCGTAGAAAAAATGTTATCATACGCAAAGCATACTAGAGAGTACGCAGAATTTTACTCGCAGTCAAATCAATTGCTATCATATGGTGATGTTACAAGATTCTTATCCAGTAATTCTATGGTATTATACACAGACGTTTCACAATGGGATTCGTCACAACATAACACACAGCCATTTAGAAAAGGAATAATTATGGGTTTAGATATGTTATCCAATATGACTAATGATTCAAAAGTAGTACAAACGCTAAATTTATATAAACAAACACAAATTAATCTCATGGACTCATACGTTCAAATACCTGATGGTAATGTAATCAAAAAGATTCAGTATGGTGCTGTTGCTTCAGGAGAAAAACAAACTAAGGCAGCTAATTCTATAGCTAACTTAGCACTCATTAAAACGGTATTGTCAAGGATTGCAAATAAGTATTCTTTTATAACCAAAATAATCAGAGTCGATGGTGATGATAATTATGCAGTGCTACAATTTAACACCGATGTCACTAAACAAATGGTTCAAGATGTGTCAAACGATGTGAGATATATATATTCTAGAATGAATGCTAAAGTTAAAGCATTGGTATCTACAGTCGGTATTGAAATAGCAAAAAGATATATAGCAGGAGGAAAAATATTTTTCAGAGCTGGTATAAACTTATTAAATAATGAGAAACGTGGGCAAAGTACACAATGGGATCAAGCAGCTATTTTATACTCAAACTATATTGTTAACAAATTACGAGGATTTGAGACTGATAGAGAATTTATATTAACTAAAATTATACAAATGACATCTGTAGCCATTACTGGATCACTAAGGTTATTTCCGTCAGAACGAGTGTTAACTACTAATTCTACATTCAAAGTATTTGACTCAGAAGATTTCATTATAGAATATGGAACAACTAACGATGAAGTATATATACAAAGAGCATTTATGTCGCTGTCTAGTCAAAAGTCAGGAATAGCTGATGAAATAGCTTCTTCACAAACATTTAAAAATTATGTTGACAAATTATCTGACCAATTATTAATATCAAAAAACGTAATTGTATCCAAAGGTATAGCTGTAACAGAAAAGGCGAAATTGAATTCATATGCACCAGTTTATTTAGAAAAACGTCGTGCGCAAATATCAGCGTTATTAACTATGTTACAGAAACCAGTGTCGTTTAAATCAAATAAAATTACTATTAATGACATTTTGCGTGACATAAAACCATTTTTTGTCACTTCTGAAGCTAATTTGCCAATTCAATACAGAAAATTTATGCCAACACTACCTAATAATGTCCAATATGTTATACAATGCATAGGATCGAGGACGTATCAAATAGAAGATAGTGGGTCAAAATCATCGATTTCGAAGTTAATATCAAAATATTCAGTTTACAAACCATCGATTGAAGAACTATATAAAGTTATATCTTTAAGAGAACAAGAAATACAGTTGTATTTAGTTTCATTAGGAGTTCCACCAGTTGATGCAAGCACGTACGTTGGGTCAAGAATATATTCGCAGGATAAGTATAAAATATTAGAATCCTACGTATATAATTTATTATCAATTAATTATGGATGTTATCAACTATTCGATTTTAATTCTCCAGATTTAGAGAAACTTATACGAATTCCTTTTAAAGGCAAGATACCAGCCGTAACATTTATATTACATCTTTATGCTAAACTTGAAATAATAAACTATGCTATTAAGAATGGAGCTTGGATTAGTTTGTTTTGTAACTACCCAAAATCTGAAATGATTAAATTATGGAAGAAAATGTGGAATATAACAGCATTACGGTCTCCCTACACTAGTGCGAACTTCTTTCAAGAT
>AGE46862
ATGGGGAAGTATAATCTAATCTTGTCAGAATATTTATCATTTATATATAATTCACAATCTGCAGTTCAAATTCCAATTTATTATTCTTCCAATAGTGAACTGGAAAGTAGATGTATAGAATTTCATTCCAAATGTTTAGAGAATTCGAAGAATGGTCTATCACTGAGAAAACTATTCAATGAATATAGTGATGTCATTGAGAATGCTACGTTATTATCAATATTATCATACTCTTACGACAAATATAATGCTGTTGAGCGAAAATTAGTCAAATATGCAAAAGGTAAACCGCTTGAGGCGGATTTGACGGTGAATGAATTAGATTATGAAAATAATAAAATAACATCTGAACTGTTTCCAACAGCGGAAGAATACACTGACTCATTGATGGATCCAGCAATTCTAACTTCCTTGTCATCAAATTTAAACGCAGTCATGTTTTGGTTGGAAAAACACGAAAATGATACTGCTGAAAGATTTAAGATTTATAAAAGGAGATTAGACTTATTCACTATAGTAGCCTCAACCGTAAACAAATATGGTGTACCAAGGCATAATACAAAATATAGATACGAATATGATGTGATGAAAGATAAACCATATTACTTAGTGACATGGGCAAACTCTTCAATTGAAATGCTAATGTCAGTCTTTTCTCATGAAGATTATTTAATTGCAAGAGAATTGATAGTATTATCATATTCTAATAGATCAACTTTGGCAAAACTAGTGTCATCTCCAATGTCAATTTTAGTTGCTTTAGTGGATATTAATGGAACGTTTATTACGAATGAAGAGTTAGAATTAGAGTTTTCAAATAAATACGTGCGAGCCATAGTACCAGATCAAACATTTGATGAATTAAAGCAGATGCTTGATAATATGAGGAAAGCTGGATTAGTTGATATACCTAAAATGATACAAGACTGGCTAGTTGACTATTCCATCGAGAAATTTCCACTGATGGCTAAAATATACTCATGGTCGTTTCATGTTGGATTCAGGAAGCAAAAAATGTTAGACGCTGCCCTAGACCAATTGAAAACTGAATACACAGAAGATGTAGATGACGAAATGTATCGTGAATATACAATGTTAATAAGAGATGAGGTTGTTAAAATGCTTGAAGAATCGGTAAAACATGATGACCACCTATTACAAGATTCTGAATTAGCTGGCTTGTTATCAATGTCTTCAGCATCGAATGGAGAATCCAGACAGCTTAAATTTGGTAGAAAAACAGTTTTTTCAACTAAAAAGAACATGCATGTTATGGATGATATGGCTAATGGAAGATATACACCAGGTATAATTCCACCTGTGAATGCTGATAAACCAATACCGTTAGGAAGAAGAGATGTACCAGGAAGAAGGACTAGAATAATATTCATATTGCCGTATGAATATTTCATAGCACAGCACGCTGTGGTTGAGAAAATGTTGATTTATGCAAAGCATACCAGAGAATATGCTGAATTCTATTCGCAATCAAATCAACTCTTATCATACGGTGATGTTACGCGTTTCCTCTCTAATAATACTATGGTGTTATATACAGACGTATCTCAATGGGATTCATCTCAACATAATACACAACCGTTTAGGAAAGGAATAATAATGGGATTAGATATATTAGCTAATATGACTAATGATGTTAAAGTTATTCAGACACTAAATTTATATAAACAAACACAAATTAACTTGATGGATTCATATGTTCAAATACCAGATGGTAATGTCATTAAGAAAATACAGTATGGAGCTGTAGCATCAGGAGAAAAACAAACGAAGGCAGCTAACTCTATAGCGAATCTAGCACTAATTAAAACAGTTTTATCACGTATTTCTAATAAATATTCATTTGCTATAAAAATAATAAGAGTTGACGGTGATGATAACTACGCTGTGCTACAATTTAATACGGAAGTGACTAAACAAATGGTTCAAGATGTTTCAAACGATGTGAGAGAAACTTACGCACGAATGAATGCTAAAGTTAAAGCTTTAGTATCCACGGTAGGAATAGAAATAGCTAAAAGATATATTGCAGGAGGGAAAATATTCTTCAGAGCAGGAATAAACTTGCTTAATAATGAGAAAAGAGGACAAAGTACGCAATGGGATCAGGCAGCAGTTTTATACTCTAATTATATTGTAAACAGACTTAGAGGATTTGAGACTGATAGAGAATTTATTTTAACTAAAATAATGCAAATGACGTCTGTTGCCATTACTGGATCGCTGAGACTTTTTCCCTCTGAACGTGTGTTGACTACGAATTCTACATTTAAGGTGTTCGATTCAGAAGATTTTATCATAGAGTATGGAACAACTGATGATGAAGTATATATACAGAGAGCATTTATGTCTTTGTCAAGTCAGAGATCAGGAATAGCTGATGAAATAGCTGCGTCACCAACATTTAAAAATTTCGTGTCCAGACTATCAGAACAGCTACTTTTTTCAAAAAATAACATAGTATCTAGAGGAATAGCTTTGACTGAAAAAGCGAAATTAAATTCGTATGCACCAATATCACTCGAGAAGAGACGCGCGCAGATATCAGCTTTGTTAACAATGCTACAAAAACCAGTCACTTTTAAATCAAACAAGATAACAATAAACGACATACTTAAAGACATAAAACCATTTTTTACAGTGAATGAAGCACATTTACCAATACAGTATCAAAAGTTTATGCCGACCTTACCAGAAAACGTACAATATATAATTCAGTGTATAGGGTCAAGAACTTACCAGATTGAAGATGATGGCTCAAAATCAGCGATATCCCGGCTTATATCAAAGTATTCAGTTTATAAACCATCAATTGAGGAGTTATATAAAGTAATTTCATTACATGAGAATGAAATACAATTATATTTAATTTCATTAGGCATACCAAAAATAGATGCTGATACATATGTTGGTTCAAAGATTTACTCTCAAGATAAATACAGGATATTGGAATCGTATATGTATAACCTGTTATCCATCAATTATGGATGCTATCAATTATTCGACTTTAATTCACCGGACTTGGAAAAATTAATTAGAATACCATTTAAAGGGAAGATACCAGCTGTCACATTTATACTACATTTATATGCTAAATTAGAAGTTATAAACCATGCGATTAAGAATGGTTCATGGATAAGTCTATTCTGTAACTATCCAAAGTCAGAAATGATAAAGTTATGGAAGAAAATGTGGAACATTACGTCATTGCGTTCACCATATACCAACGCAAATTTCTTTCAAGAT
>AGE99140
ATGGGGAAGTATAATCTAATCTTGTCAGAATATTTATCATTTGTTTACAATTCACAATCTGCAGTTCAAATACCAATTTACTATTCTTCTAATTCAGAATTAGAAAAGAGATGTATCGAATTTCATGCTAAATGTGTTGACAGTTCTAAGAAAGGTCTATCATTAAAACCTTTATTCGAAGAATATAAAGATGTAATAGATAATGCAACTTTACTATCTATATTATCATATTCTTATGACAAATACAACGCTGTAGAACGAAAGCTAGTCAATTATGCTAAAGGTAAACCATTAGAGGCTGATTTAACGGCAAACGAGATTGATTATGAAAATAATAAAATAACTTCTGAATTGTTTCAGTCGGCTGAAGAATATACTGATTCATTAATGGATCCTGCTATATTAACTTCGTTATCTTCAAATTTAAATGCAGTCATGTTTTGGTTAGAACGACATTCAAATGACGTTGCTGATGCAAACAAAATTTATAAACGTAGACTGGATCTATTTACCATAGTAGCATCTACAATAAATAAATATGGAGTGCCTAGACATAATGAAAAATACAGATATGAATACGAGGTGATGAAGGATAAACCGTATTACTTAGTAACATGGGCTAACTCATCTATAGAAATGCTTATGTCAGTGTTTTCACATGAAGATTATTTAATAGCAAAAGAGTTAATAATATTATCATATTCAAATAGATCGACGTTAGCTAAACTAGTTTCATCTCCAATGTCGATATTAGTTGCATTAATAGATATCAATGGTACGTTTATTACAAATGAAGAGTTAGAACTTGAATTTTCAGATAAATATGTTAAGGCAATTGTACCTGATCAAATTTTCGATGAATTACAGGAAATGATCGACAATATGAGAAAAGCTGGTTTAGTAGATATACCAAGAATGATTCAAGAATGGTTAGTTGATTGTTCATTAGAGAAATTTACACTGATGTCAAAAATTTATTCTTGGTCATTTCATGTTGGATTTAGAAAACAAAAGATGATTGACGCAGCATTAGACCAATTGAAGACAGAGTACACTGAAGATGTAGATGGTGAGATGTACAATGAGTATACAATGTTAATTAGAGATGAAATAGTCAAGATGCTAGAAGTACCAGTTAAACATGATGATCATCTACTTCGCGATTCAGAATTAGCCGGATTGTTATCAATGTCATCAGCTTCAAATGGTGAATCAAGGCAGCTTAAATTTGGTCGTAAAACGATATTTTCAACTAAGAAAAATATGCATGTCATGGATGATATTGCATATGGAAGATATACTCCAGGTGTCATTCCTCCAGTAAACGTAGATAGACCAATTCCATTAGGTCGTAGAGATGTTCCTGGACGAAGAACAAGAATTATATTCATATTACCATATGAATACTTTATTGCGCAGCACGCTGTCGTAGAAAAAATGTTATCATACGCAAAGCATACTAGAGAGTACGCAGAATTTTACTCGCAGTCAAATCAATTATTATCATATGGTGATGTTACAAGATTCTTATCCAGTAATTCTATGGTATTATACACAGACGTTTCACAATGGGATTCGTCACAACATAACACACAGCCATTTAGAAAAGGAATAATTATGGGTTTAGATATGTTATCCAATATGACTAATGATCCAAAAGTAGTACAAACGCTAAATTTATATAAACAAACACAAATTAATCTCATGGATTCATACGTTCAAATACCTGATGGTAATGTAATCAAAAAGATTCAGTATGGTGCTGTTGCTTCAGGAGAAAAACAAACTAAGGCAGCTAATTCTATAGCTAACTTAGCACTCATTAAAACGGTATTGTCAAGGATTGCAAATAAGTATTCTTTTATAACCAAAATAATCAGAGTCGATGGTGATGATAATTATGCAGTGCTACAATTTAACACCGATGTCACTAAGCAAATGGTCCAAGATGTGTCAAACGATGTGAGATATATATATTCTAGAATGAATGCTAAAGTTAAAGCATTGGTATCTACAGTCGGTATTGAAATAGCAAAAAGATATATAGCAGGAGGAAAAATATTTTTCAGAGCTGGTATAAACTTATTAAATAATGAGAAACGTGGGCAAAGTACACAATGGGATCAGGCAGCTATTTTATATTCAAACTACATTGTTAACAAATTACGAGGGTTTGAGACTGATAGAGAATTTATATTAACTAAAATTATACAAATGACATCTGTAGCCATTACTGGATCACTAAGGTTATTTCCGTCAGAACGAGTGTTAACTACTAATTCTACATTCAAAGTATTTGACTCAGAAGATTTCATTATAGAATATGGAACAACTAACGATGAAGTATATATACAAAGAGCATTTATGTCACTGTCTAGTCAAAAGTCAGGAATAGCTGATGAAATAGCTTCTTCACAAACATTTAAAAATTATGTTAACAAATTATCTGACCAATTATTAATATCAAAAAACTTAATTGTATCCAAAGGTATAGCTGTAACAGAAAAGGCGAAATTGAATTCATATGCACCAGTTTATTTAGAAAAACGTCGTGCGCAAATATCAGCGTTATTAACTATGTTGCAGAAACCAGTGTCATTTAAATCAAATAAAATTACTATTAATGACATTTTGCGTGACATAAAACCATTTTTTGTCACTTCTGAAGCTAATTTGCCAATCCAATACAGAAAATTTATGCCAACACTACCTAATAATGTCCAATATGTTATACAATGCATAGGATCGAGGACGTATCAAATAGAAGATAGTGGGTCAAAATCATCGATTTCGAAGTTAATATCAAAATATTCAGTTTACAAACCATCGATTGAAGAACTATATAAAGTTATATCTTTAAGAGAACAAGAAATACAGTTGTATTTAGTTTCATTAGGAGTTCCACCAGTTGATGCAGGCACGTACGTTGGGTCAAGAATATATTCGCAGGATAAGTATAAAATATTAGAATCTTACGTATATAATTTATTATCAATTAATTATGGATGTTATCAACTATTCGATTTTAATTCTCCAGATTTAGAGAAACTTATACGAATTCCTTTTAAAGGCAAGATACCAGCCGTAACATTTATATTGCATCTTTATGCTAAACTTGAAATAATAAACTATGCTATTAAGAATAGAGCTTGGATTAGTTTGTTTTGTAACTACCCAAAATCTGAAATGATTAAATTATGGAAGAAAATGTGGAATATAACAGCATTACGGTCTCCCTACACTAGTGCGAACTTCTTTCAAGAT
>AGE47557
ATGGGGAAGTATAATCTAATCTTGTCAGAATACTTATCATTTATATATAATTCACAATCTGCAGTTCAAATTCCAATTTATTACTCTTCCAATAGTGAATTGGAAAGTAGATGTATAGAATTTCATTCCAAATGTTTAGAAAATTCAAAAAATGGTCTATCACTGAAAAAACTATTTAATGAATATAGTGATGTCATTGAGAATGCTACGTTGTTATCAATATTATCATACTCCTACGACAAATATAACGCCGTTGAACGGAAATTAGTCAAATATGCGAAAGGTAAACCGCTTGAGGCAGACCTAACGGTGAACGAACTGGATTATGAAAATAATAAAATAACGTCTGAGCTGTTTCCAACAGCGGAAGAATACACCGACTCATTGATGGATCCAGCAATTCTAACTTCCTTGTCATCAAATTTAAACGCAGTCATGTTTTGGTTAGAAAAACACGAAAATGATACTACTGAAAAATTTAAAATTTATAAAAGAAGACTAGACTTATTCACTATAGTAGCTTCAACCGTAAACAAATATGGTGTACCAAGGCATAATGCAAAATATAGATACGAATATGATGTGATGAAAGATAAACCATATTACTTAGTGACATGGGCAAATTCTTCAATTGAAATGCTAATGTCAGTCTTTTCTCACGAAGATTATTTAATTGCAAGAGAATTAATAGTGTTGTCATATTCTAATAGATCAACTTTGGCAAAACTAGTATCATCTCCAATGTCAATTTTAGTTGCTTTAGTGGATATTAATGGAACGTTTATTACGAATGAAGAGTTAGAATTAGAGTTTTCAAATAAATACGTGCGGGCCATAGTACCAGATCAAACATTTGATGAATTAAAACAGATGCTTAACAGTATGAGAAAAGCTGGATTGGTTGATATACCTAAGATGATACAAGACTGGTTAGTTGATTGTTCCATTGAAAAATTTCCACTAATGGCTAAAATATACTCATGGTCGTTTCATGTTGGATTCAGAAAGCAAAAAATGTTAGATGCTGCATTAGACCAATTGAAAACTGAATATACAGAGGATGTAGATGACGAAATGTATCGTGAATACACAATGCTAATAAGAGATGAGGTTGTTAAAATGCTTGAAGAATCAGTAAAACATGATGACCACCTATTACAAGATTCTGAATTAGCTGGTTTGTTATCAATGTCTTCAGCATCGAATGGAGAATCTAGACAGCTTAAATTTGGTAGAAAAACAGTTTTTTCAACTAAAAAGAACATGCATGTTATGGATGATATGGCTAATGGAAGATATACACCAGGCATAATTCCACCTGTAAATGCTGATAAACCAATACCGTTAGGAAGAAGAGACGTACCAGGAAGAAGAACTAGAATAATATTCATATTACCGTATGAATATTTTATAGCACAGCATGCTGTGGTTGAGAAAATGTTGATCTATGCAAAGCATACTAGAGAATATGCTGAATTCTATTCGCAATCAAATCAACTCTTATCATACGGTGATGTTACACGTTTCCTTTCTAATAATGCTATGGTGTTATATACAGACGTGTCTCAATGGGATTCATCTCAACATAATACGCAACCGTTTAGGAAAGGAATAATAATGGGATTGGATATACTAGCTAACATGACTAATGATGCTAAAGTTATTCAGACATTAAATTTATATAAACAAACGCAAATTAACTTAATGGACTCATACGTTCAAATACCAGATGGTAATGTTATTAAGAAAATACAGTATGGAGCTGTAGCATCAGGGGAAAAACAAACGAAGGCAGCTAACTCTATAGCGAATCTGGCACTAATTAAAACGGTTTTATCACGTATTTCTAATAAATATTCATTTGCCACAAAAATAATAAGAGTTGACGGTGATGATAACTACGCTGTGCTACAATTTAATACAGAAGTAACTAAACAAATGGTTCAGGATGTTTCGAACGATGTGAGAGAAACTTATGCACGAATGAATGCTAAAGTTAAAGCTCTAGTATCCACAGTAGGAATAGAAATAGCTAAAAGATATATTGCAGGAGGAAAAATATTCTTTAGAGCAGGAATAAATTTGCTTAATAATGAAAAAAGAGGACAAAGTACACAATGGGATCAGGCAGCAGTTTTATACTCTAATTATATCGTAAACAGGCTTAGAGGGTTTGAGACTGATAGAGAATTTATTTTAACTAAAATAATGCAAATGACATCTGTTGCTATTACTGGATCGCTAAGACTCTTTCCTTCTGAACGTGTGTTGACTACGAACTCTACATTTAAGGTGTTTGATTCAGAGGATTTTATCATAGAGTATGGAACAACTGATGATGAAGTATATATACAGAGAGCATTCATGTCTTTGTCAAGTCAGAGATCAGGAATAGCTGATGAAATAGCCGCATCACCAACATTTAAAAATTATGTGTCTAGATTATCAGAACAGCTACTTTTTTCAAAGAATAATATAGTATCTAGAGGAATAGCTTTGACTGAAAAAGCAAAATTGAATTCATATGCACCAATATCACTTGAAAAAAGACGTGCGCAGATATCAGCTTTATTAACAATGTTGCAGAAACCAGTTACCTTCAAATCAAACAAAATAACAATAAACGACATACTTAAAGACATAAAACCATTTTTTATAATGAGCGAAGCACATTTGCCAATACAGTATCAAAAGTTTATGCCGACCTTACCAGAAAATGTACAATATATAATTCAGTGTATAGGATCAAGAACTTATCAGATTGAAGATGATGGCTCAAAATCAGCAATATCCCGGCTTATATCAAAGTACTCAGTTTATAAACCGTCGATCGAGGAACTATATAAAGTAATTTCATTACATGAGAGTGAAATACAACTATATTTAATTTCACTAGGCATACCAAAAATAGATGCTGATACATATGTTGGTTCAAAAATTTACTCTCAAGATAAATACAGGATATTGGAATCATATGTATATAACCTGTTATCCATCAATTACGGATGCTATCAGTTATTTGATTTTAATTCACCGGACTTGGAAAAATTAATTAGAATACCATTCAAAGGGAAGATACCAGCCGTCACATTTATATTACATTTATATGCTAAATTAGAAGTTATAAACCATGCTATTAAGAATGGTTCATGGATAAGTCTATTCTGTAACTATCCAAAATCAGAAATGATAAAGTTATGGAAGAAAATGTGGAACATTACGTCGTTACGTTCGCCATATACCAATGCAAATTTCTTTCAAGAT
>AER51143
ATGGGGAAGTATAATCTAATCTTGTCAGAATATTTATCATTTATATATAACTCACAATCCGCAGTTCAAATTCCAATTTACTACTCTTCCAATAGTGAGTTAGAGAATAGATGTATTGAATTTCATTCTAAATGCTTAGAGAACTCAAAGAATGGACTATCACTGAAAAAGCTATTTGTTGAATATAGCGATGTTATAGAGAATGCTACGCTATTGTCAATACTATCATATTCTTATGATAAATATAACGCTGTTGAAAGGAAATTAGTAAAGTATGCAAAAAGTAAGCCGCTAGAAGCAGATTTGACAGTGAATGAGTTAGATTATGAGAATAACAAGATAACGTCCGAACTTTTTCCAACAGCAGAGGAATATACTGATTCGTTGATGGATCCAGCAATTTTAACTTCATTGTCATCAAATTTAAATGCAGTTATGTTCTGGTTGGAAAAACATGAAAATGACGTTGCTGAAAAACTTAAAATTTACAAAAGGAGATTAGATTTATTTACTATAGTAGCTTCAACAGTAAATAAATATGGCGTACCAAGGCACAATGCGAAATATAGATATGAATACGAAGTAATGAAAGACAAGCCATACTACTTGGTAACATGGGCAAATTCCTCAATTGAAATGCTAATGTCAGTTTTTTCTCATGAGGATTATTTAATTGCGAAAGAACTGATAGTACTATCATATTCTAATAGATCAACTCTGGCAAAACTGGTGTCATCACCAATGTCAATTCTGGTAGCTTTAGTGGATATAAACGGAACATTTGTTACGAATGAAGAATTGGAACTAGAGTTTTCAAACAAATATGTACGAGCAATAGTTCCTGACCAAACATTCGATGAATTAAAACAGATGATTGACAATATGAGAAAAGCTGGGTTGATTGACATACCTAAGATGATACAAGACTGGCTAGTTGACTGCTCTATTGAAAAATTTCCATTGATGGCTAAAATATATTCGTGGTCATTTCATGTCGGGTTCAGAAAGCAGAAAATGTTGGACGCCGCACTAGATCAATTGAAAACTGAGTATACAGAAGATGTGGATGACGAAATGTATCGAGAATACACAATGTTAATAAGAGATGAAGTTGTGAAAATGCTCGAAGAACCAGTAAAGCATGATGATCATTTATTACAAGATTCTGAACTGGCTGGTTTACTATCAATGTCATCAGCGTCGAATGGTGAATCAAGACAACTAAAATTTGGTAGGAAGACGATTTTTTCGACTAAAAAGAATATGCATGTAATGGATGACATGGCTAATGGAAGATATACGCCAGGCATAATACCACCAGTGAATGTCGATAAGCCGATACCATTAGGAAGAAGGGATGTACCAGGAAGACGGACTAGAATAATATTCATCTTACCATATGAATATTTTATAGCACAACATGCTGTAGTTGAAAAAATGTTAATTTATGCAAAACATACTAGAGAATATGCTGAGTTTTACTCACAGTCAAATCAGCTGTTGTCCTATGGCGACGTTACACGCTTTTTATCTAATAACTCCATGGTACTATATACAGACGTATCCCAGTGGGACTCATCTCAACACAACACGCAGCCATTTAGGAAAGGGATAATTATGGGATTGGACATGCTAGCCAATATGACTAATGATGCTAGAGTTATCCAGACACTAAATTTGTATAAACAGACGCAAATTAATCTAATGGATTCATACGTTCAAATACCAGATGGTAATGTTATTAAAAAGATACAGTATGGTGCTGTAGCGTCAGGAGAGAAGCAGACGAAAGCAGCGAATTCAATAGCAAATTTAGCACTGATTAAAACGGTTTTATCACGTATTTCTAACAAATATTCATTCGCGACGAAGATAATAAGAGTTGATGGAGATGACAATTACGCAGTATTACAGTTCAATACAGAAGTGACTAAACAAATGGTTCAAGATGTATCAAATGACGTGAGAGAAACGTATGCGCGAATGAACGCTAAAGTTAAAGCCTTAGTATCTACAGTGGGAATAGAAATAGCTAAAAGGTATATTGCAGGTGGGAAAATATTCTTTAGAGCTGGAATAAATTTATTGAATAACGAAAAGAGAGGACAAAATACACAGTGGGATCAAGCAGCCGTCCTATATTCGAACTATATTGTGAATAGACTTCGAGGATTCGAAACTGACAGAGAATTTATTTTAACTAAAATAATGCAAATGACGTCAGTTGCCATTACCGGATCATTAAGACTCTTTCCATCTGAACGCGTGTTAACCACGAACTCTACGTTTAAAGTATTTGATTCGGAGGACTTCATTATTGAGTATGGGACAACTGATGACGAAGTGTACATACAAAGAGCGTTCATGTCTTTATCTAGTCAGAAGTCAGGAATAGCTGATGAGATAGCTGCATCGTCAACATTTAAAAATTATGTGTCTAGATTATCTGAGCAGCTGTTGTTCTCAAAGAATAATATAGTGTCTAGAGGAATAGCATTGACTGAAAAGGCAAAGTTGAACTCATACGCGCCAATATCACTTGAGAAAAGACGTGCGCAAATATCAGCTTTACTGACCATGCTGCAAAAACCAGTTACTTTTAAATCAAGTAAAATAACAATAAATGATATACTTAGAGATATAAAGCCATTTTTCGTCGTGAGTGAAGCGCATTTGCCGATGCAATATCAAAAATTTATGCCGACTTTACCAGACAATGTGCAGTACATAATTCAGTGTATAGGATCTAGAACTTATCAAATTGAAGATGATGGTTCGAAGTCAGCCATATCTCGGCTAATATCAAAGTATTCAGTTTACAAGCCGTCAATCGAAGAGTTATACAAAGTAATTTCACTACACGAGAGTGAAATACAACTGTATTTGATTTCACTAGGCATACCGAAAATAGACGCTGATACGTACGTCGGATCGAAAATTTATTCTCAAGATAAATACAGGATATTAGAATCGTATGTATATAATCTATTGTCCATTAATTATGGATGTTATCAGTTATTCGACTTTAATTCACCAGATCTAGAAAAGCTGATCAGAATACCGTTTAAAGGAAAGATACCGGCTGTCACTTTTATATTGCATTTGTACGCCAAACTAGAAGTTATAAATTATGCCATTAAAAATGGTTCATGGATAAGCTTATTCTGTAACTACCCAAAATCAGAAATGATAAAATTATGGAAGAAAATGTGGAATATTACGTCACTACGTTCACCGTACACCAATGCAAACTTCTTTCAAGAT
>AFJ68332
ATGGGGAAGTACAATCTAATCTTGTCAGAATATTTATCATTTGTTTACAATTCACAATCTGCAGTTCAAATACCAATTTACTATTCTTCTAATTCAGAATTAGAAAAGAGATGTATCGAATTTCATGCTAAATGTGTTGACAGTTCTAAGAAAGGTATGTCATTAAGGCCTTTATTCGAAGAATATAAGGATGTAATAGATAATGCAACTTTACTATCTATATTATCATATTCTTATGACAAATACAACGCTGTAGAACGAAAGTTAGTCAATTATGCTAAAGGTAAGCCATTAGAGGCTGATTTATCGGCAAACGAAATTGATTATGAAAATAATAAAATAACTTCTGAATTGTTTCAGTCGGCCGAAGAATATACTGATTCATTAATGGATCCTGCTATATTAACTTCGTTATCTTCAAATTTAAATGCAGTCATGTTTTGGTTAGAACGACATTCAAATGACGTTGCTGATGCAAATAAAATTTATAAGCGTAGACTGGATCTATTTACCATAGTAGCATCTACAATAAATAAATATGGAGTGCCTAGACATAATGAAAAATACAGATATGAATACGAGGTGATGAAGGATAAACCGTATTACTTAGTAACATGGGCTAACTCATCTATAGAAATGCTTATGTCAGTGTTTTCACATGAAGATTATTTAATAGCAAAAGAGTTAATAATATTATCATATTCAAATAGATCGACGTTGGCTAAACTAGTTTCATCTCCAATGTCGATATTAGTTGCATTAATAGATATCAATGGTACGTTTATTACAAATGAAGAGTTAGAACTTGAATTTTCAGATAAATATGTTAAGGCAATTGTACCTGATCAAATTTTCGATGAATTACAGGAAATGATCGATAATATGAGAAAAGCTGGTTTAGTAGATATACCAAGAATGATTCAAGAATGGTTAGTTGATTGTTCATTAGAGAAATTTACATTGATGTCAAAAATTTATTCTTGGTCATTTCATGTTGGATTTAGAAAACAAAAGATGATTGACGCAGCATTAGATCAATTGAAGACAGAGTACACTGAAGGTGTAGATGGTGAGATGTACAATGAGTACACAATGTTAATTAGAGATGAAATAGTCAAGATGCTAGAAGTACCAGTTAAACATGATGATCATCTACTTCGCGATTCAGAATTAGCCGGATTGTTATCAATGTCATCAGCTTCAAATGGTGAATCAAGGCAGCTTAAATTTGGTCGTAAAACGATATTTTCAACTAAGAAAAATATGCATGTCATGGATGATATTGCACATGGAAGATATACTCCAGGTGTCATTCCTCCAGTAAACGTAGATAGACCAATTCCATTAGGTCGTAGAGATGTTCCTGGACGAAGAACAAGGATTATATTCATATTACCATATGAATACTTTATTGCGCAGCACGCTGTCGTAGAAAAAATGTTATCATACGCAAAGCATACTAGAGAGTACGCAGAATTTTACTCACAGTCAAATCAATTATTATCATACGGCGACGTTACAAGATTCTTATCCAGTAATTCTATGGTATTATATACAGACGTTTCACAATGGGATTCATCACAGCATAACACACAGCCATTTAGAAAAGGAATAATTATGGGTTTAGATATGTTATCCAATATGACTAATGATCCAAAAGTAGTACAAACGCTAAATTTATATAAACAAACACAAATTAATCTCATGGATTCATACGTTCAAATACCTGATGGTAATGTAATCAAAAAGATTCAGTATGGTGCTGTTGCTTCAGGAGAAAAACAAACTAAGGCAGCTAATTCTATAGCTAATTTAGCACTCATTAAAACGGTATTGTCAAGGATTGCAAATAAGTATTCTTTTATAACCAAAATAATCAGAGTCGATGGTGATGATAATTATGCAGTGCTACAATTTAACACCGATGTCACTAAACAAATGGTCCAAGATGTGTCAAACGATGTGAGATATATATATTCTAGAATGAATGCTAAAGTTAAAGCATTGGTATCTACAGTCGGTATTGAAATAGCAAAAAGATATATAGCAGGAGGAAAAATATTTTTCAGAGCTGGTATAAACTTATTAAATAATGAGAAACGTGGGCAAAGTACACAATGGGATCAAGCAGCTATTCTATATTCAAACTACATAGTTAACAAATTACGAGGATTTGAGACTGATAGAGAATTTATATTAACTAAAATTATACAAATGACATCTGTAGCCATTACTGGATCACTAAGGCTATTTCCATCAGAACGAGTGTTAACTACTAATTCTACATTCAAAGTATTTGACTCAGAAGATTTCATTATAGAATATGGGACAACTGACGATGAAGTATATATACAAAGAGCATTTATGTCACTGTCTAGTCAAAAATCAGGAATAGCTGATGAAATAGCTTCTTCACAAACATTTAAAAATTATGTTAACAAATTATCTGACCAATTATTAATATCAAAAAACGTAATTGTATCCAAAGGTATAGCTGTAACAGAAAAGGCGAAATTGAATTCATATGCACCAGTTTATTTAGAAAAACGTCGTGCACAAATATCAGCGTTATTAACTATGTTGCAGAAACCAGTATCATTTAAATCAAATAAAATTACTATTAATGACATTTTACGTGACATAAAACCATTTTTTGTCACTTCTGAAGCTAATTTGCCAATTCAGTACAGAAAATTTATGCCAACACTACCTAATAATGTTCAATATGTTATACAATGCATAGGATCGAGGACGTATCAAATAGAAGACAGTGGGTCAAAATCATCGATTTCGAAATTAATATCAAAATATTCAGTTTACAAACCATCGATTGAAGAACTATATAAAGTTATATCTTTAAGAGAACAAGAAATACAGTTGTATTTAGTTTCATTAGGAGTTCCACCAGTTGACGCAGGTACGTACGTTGGGTCAAGAATATATTCGCAGGATAAGTATAAAATATTAGAATCTTACGTATATAATTTATTATCAATTAATTATGGATGTTATCAACTATTCGATTTTAATTCTCCAGATTTAGAGAAACTTATACGAATTCCTTTTAAAGGCAAGATACCAGCTGTAACATTTATATTGCATCTTTATGCTAAGCTTGAAATAATAAACTATGCTATTAAGAATGGAGCTTGGATTAGTTTGTTTTGTAACTACCCAAAATCTGAAATGATTAAATTATGGAAGAAAATGTGGAATATAACAGCATTACGGTCTCCTTACACGAGTGCGAACTTCTTTCAAGAT
>AGE47006
ATGGGGAAGTATAATCTAATCTTGTCAGAATACTTATCATTTATATATAATTCACAATCTGCAGTTCAAATTCCAATTTATTACTCTTCCAATAGTGAGTTGGAAAGTAGATGTATAGAATTTCATTCCAAATGTTTAGAAAATTCAAAAAATGGTCTATCACTGAAAAAACTATTTAATGAATATAGTGATGTCATTGAGAATGCTACGTTATTATCAATATTATCATACTCCTACGACAAATATAACGCCGTTGAACGGAAATTAGTCAAATATGCGAAAGGTAAACCGCTTGAGGCAGACCTAACGATAAACGAACTGGATTATGAAAATAATAAAATAACGTCTGAGCTGTTTCCAACAGCAGAAGAATACACCGACTCATTGATGGATCCAGCAATTCTAACTTCCTTGTCATCAAATTTAAACGCAGTCATGTTTTGGTTGGAAAAACACGAAAATGATACTGCTGAAAAATTTAAAATTTATAAAAGAAGATTAGACTTATTCACTATAGTAGCTTCAACCGTAAATAAATATGGTGTACCAAGGCATAATGCAAAGTATAGATACGAATATGATGTGATGAAAGATAAACCATATTACTTAGTGACATGGGCAAATTCTTCAATTGAAATGCTAATGTCAGTCTTTTCTCATGAAGATTATTTAATTGCAAGAGAATTGATAGTGTTGTCATATTCTAATAGATCAACCTTGGCAAAACTAGTATCATCTCCAATGTCAATTTTAGTTGCTTTAGTGGATATTAATGGAACGTTTATTACGAATGAAGAGTTAGAATTAGAGTTTTCAAATAAATACGTGCGGGCCATAGTACCAGATCAAACATTTGATGAATTAAAACAGATGCTTAACAGTATGAGAAAAGCTGGATTGGTTGATATACCTAAGATGATACAAGACTGGTTAGTTGATTGTTCCATAGAAAAATTTCCACTAATGGCTAAAATATACTCATGGTCGTTTCATGTTGGATTCAGAAAGCAAAAAATGTTAGATGCTGCCTTAGACCAATTGAAAACTGAGTATACAGAAGATGTGGATGACGAAATGTATCGTGAATACACAATGCTAATAAGAGATGAAGTTGTTAAAATGCTTGAAGAATCAGTAAAACATGATGACCACCTATTACAAGATTCTGAATTAGCTGGTTTGTTATCAATGTCTTCAGCATCGAATGGAGAATCCAGACAGCTTAAATTTGGTAGAAAAACAGTTTTTTCAACTAAAAAGAACATGCATGTTATGGATGATATGGCTAATGGAAGATATACACCAGGCATAATTCCACCTGTAAATGCTGATAAACCAATACCGTTAGGAAGAAGAGACGTACCAGGAAGAAGAACTAGAATAATATTCATATTACCGTATGAATATTTTATAGCACAGCATGCTGTGGTTGAGAAAATGCTGATCTATGCAAAGCATACTAGAGAATATGCTGAATTCTATTCGCAATCAAATCAACTCTTATCATACGGTGATGTTACACGTTTCCTTTCTAATAATGCTATGGTGTTATATACAGACGTGTCTCAATGGGATTCATCTCAACATAATACGCAACCGTTTAGGAAAGGAATAATAATGGGATTGGATATACTAGCTAACATGACTAATGATGCTAAAGTTATTCAGACATTAAATTTATATAAACAAACGCAAATTAACTTGATGGACTCATACGTTCAAATACCAGATGGTAATGTTATTAAGAAAATACAGTATGGAGCTGTAGCATCAGGGGAAAAACAAACGAAGGCAGCTAACTCTATAGCGAATCTGGCACTAATTAAAACGGTTTTATCACGTATTTCTAATAAATATTCATTTGCCACAAAAATAATAAGAGTTGACGGTGATGATAACTACGCTGTGCTACAATTTAATACAGAAGTAACTAAACAAATGGTTCAGGATGTTTCGAACGATGTGAGAGAAACTTATGCACGAATGAATGCTAAAGTTAAAGCTCTAGTATCCACAGTAGGAATAGAAATAGCTAAAAGATATATTGCAGGAGGAAAAATATTCTTTAGAGCAGGAATAAATTTGCTTAATAATGAAAAAAGAGGACAAAGTACACAATGGGATCAGGCAGCAGTTTTATACTCTAATTATATCGTAAACAGACTTAGAGGGTTTGAGACTGATAGAGAATTTATTTTAACTAAAATAATGCAAATGACGTCTGTTGCTATTACTGGATCGCTAAGACTTTTTCCTTCTGAACGTGTATTGACTACGAACTCTACATTTAAGGTGTTTGATTCAGAGGATTTTATCATAGAGTATGGAACAACTGATGATGAAGTATATATACAGAGAGCATTCATGTCTTTGTCGAGTCAGAGATCAGGAATAGCTGATGAAATAGCCGCATCACCAACATTTAAAAATTACGTGTCTAGATTATCAGAACAGCTACTTTTTTCAAAGAATAATATAGTATCTAGAGGAATAGCTTTGACTGAAAAAGCAAAGTTGAATTCATATGCACCAATATCACTTGAAAAAAGACGTGCGCAGATATCAGCTTTGTTAACAATGTTGCAGAAACCAGTTACCTTCAAATCAAACAAAATAACAATAAACGACATACTTAAAGACATAAAACCATTTTTTACAATGAGCGAAGCACATTTGCCAATACAGTATCAAAAGTTTATGCCGACCTTACCAGAAAATGTACAATATATAATTCAGTGTATAGGGTCAAGAACTTACCAGATTGAAGATGATGGCTCAAAATCAGCAATATCCAGGCTTATATCAAAGTATTCAGTTTATAAACCGTCGATTGAGGAACTATATAAAGTAATTTCATTACATGAGAATGAAATACAACTATATTTAATTTCATTAGGCATACCTAAAATAGATGCTGATACATATGTTGGTTCAAAAATTTACTCTCAAGATAAATACAGGATATTGGAATCATATGTATATAACCTATTATCCATCAATTACGGATGTTATCAATTATTTGACTTTAATTCACCGGACTTAGAAAAATTAATTAGAATACCATTCAAAGGGAAGATACCAGCTGTCACATTTATATTACATTTATATGCTAAATTAGAAGTTATAAACTATGCTATTAAGAATGGTTCATGGATAAGTCTATTCTGTAACTATCCAAAATCAGAAATGATAAAGTTATGGAAGAAAATGTGGAACATTACGTCGTTACGTTCACCATATACCAATGCAAATTTCTTTCAAGAT
>ACH97417
ATGGGGAAGTACAATCTAATCTTGTCAGAATATCTCTCATTTATTTACAACTCACAATCTGCTGTGCAAATTCCAATTTATTATTCTTCCAATTCAGATCTAGAAAAGAGATGTATAGATTTTCACTCTAAATGTTTAGAGAACTCGAAACGAGGATTATCTTTAAAAAACGTCTTCGAAGAGTATAAAGACGTCATAGAGAACGCAACTCTATTATCTATATTATCATATTCATATGATAAATATAATGCAGTGGAAAGAAAGCTAGTGCATTATGCAAAAGGTAAACCTTTAGAAGCTGATTTGAAAGCAAACGAATTAGATTATGAGAATAATAAGTTGACTAGTGAATTGTTTCCAACAGCTGAAGAATACACTGATTCTTTGATGGATCCAGCTATTTTAACGTCATTATCTTCAAATCTTAACGCAGTTATGTTTTGGCTAGAGAAACATAGCAACGATACTGCGGAAAAATCTAAAATTTATAAAAGGAGATTAGATTTATTTACGATTGTAGCTTCAACAGTAAACAAATATGGAGTGCCTAGACATAATACAAAATATAGATACGAATATGAAGTAATGAAAGATAAACCATATTATTTAGTAACTTGGGCAAATTCGTCAATTGAAATGTTAATGTCTGTATTCACGCATGAAGATTATTTAATTGCGAGGGAACTAATCATCCTTTCATACTCAAACAGATCCACTTTAGCTAAACTTGTCTCATCACCAATGTCAATTCTAGTTGCACTAGTTGACATAAATGGTACTTTTATTACTAATGAAGAGTTGGAACTGGAATATTCCAATAAGTATGTTAAAGCAATTGTTCCAGATCAAACATTTAGTGAATTAAAAGAAATGCTTGATAATATGAAAAAGGCTGGACTAGTTGATATACCAAAGATGATACAGGATTGGCTAGTGGATTGTTCAATCGAAAAATTTCCATTAATGGCGAAAATTTATTCTTGGTCTTTTCATGTAGGATTTAGAAAACAGAAGATGTTAGACGCTGCTTTGGATCAATTAAAGACTCAATATACTGAAGATGTTGATGATGAAATGTATAGAGAATATACTATGTTAATTAGAGATGAAATTGTGAAAATGTTAGAAGAAGCAGTCAAGCATGATGATCATCTTCTTCAAGATTCTGAGCTAGCCGGTTTGCTTTCAATGTCATCTGCATCGAATGGTGAATCACGACAATTAAAATTTGGTCGAAAAACTGTGTTTTCTACAAAAAAGAACATGCATGTAATGGATGATATGGCTAACGGAAAATATACGCCTGGAGTAATTCCACCAGTTAATATTAATAAACCAATCCCATTAGGAAGAAGAGACGTTCCGGGACGACGTACCAGAATAATTTTTATATTGCCATACGAGTATTTTATTGCTCAACATGCGGTTGTCGAAAAGATGTTAATTTATGCAAAGCACACTAGGGAATATGCTGAATTTTACTCGCAGTCTAATCAGCTTCTTTCGTATGGGGACGTGACCAGGTTTTTATCAAATAATGCTATGGTATTATACACTGACGTGTCCCAATGGGATTCATCTCAGCACAATACTCAACCATTTAGAAAAGGAATAATTATGGGATTGGATATATTAGCTAATATGACTAATAACGCTAAGGTAATACAAACGCTAAATTTATATAAGCAAACGCAGATCAACTTGATGGATTCGTATGTACAAATACCGGATGGAAATGTGATTAAGAAAATACAGTATGGAGCAGTTGCATCAGGTGAAAAACAAACAAAAGCCGCTAACTCCATAGCTAACTTAGCTCTAATCAAAACAGTACTGTCGCGTATAGCGAATAAATATTCGTTTATAACTAAAATAATTCGAGTTGATGGAGATGATAATTATGCAGTTCTACAGTTTAATACTGAGGTTACTAAACAGATGGTGCAAGATGTTTCAAATGACGTTAGAGATACTTATGCGCGGATGAATGCTAAAGTGAAAGCTTTAGTTTCTACTGTTGGAATAGAAATTGCTAAACGATACATCGCTGGTGGTAAAATATTTTTTAGAGCTGGTATAAACTTATTGAATAATGAAAAAAGAGGACAAAGTACACAATGGGACCAGGCAGCGGTTTTATATTCGAATTATATTGTGAATAGATTAAGAGGTTTTGAAACTGATAGGGAATTTATATTAACAAAAATCATGCAAATGACTTCAGTGGCTATTACTGGATCACTTAGACTATTTCCATCAGAAAGAGTTCTGACGACTAATTCTACATTTAAGGTTTTTGACTCTGAAGATTTCATAATTGAATATGGTACAACAGATGATGAAGTATATATTCAAAGAGCGTTTATGTCGCTATCAAGCCAAAAGTCAGGAATAGCAGACGAAATTGCAGCATCACAAACTTTTAAGAATTATGTATCTAGACTTTCAGACCAATTGTTGATATCAAAGAATACAATTGTTTCAAGAGGTATAGCGCTAACTGAAAAAGCAAAATTAAATTCATACGCTCCTATCTCTTTGGAGAAACGTCGCGCACAAATTTCCGCTTTACTAACAATGCTACAAAAACCAGTAACATTTAAATCAAACAAGATAACGATTAATGACATTTTGCATGATATCAAGCCATATTTTGTAGTAAGTGAGGCTAATTTACCTATACAATATCAAAAATTTATGCCGACATTACCTGTCAATGTTCAATACATAATACAATGCATTGGGTCAAGAACCTATCAAATAGAAGATGATGGATCTAAATCAGCTATTTCGAGATTGATATCAAAATATTCAGTATATAGACCATCAATAGAAGAACTGTATAAAGTAATTTCGCTTCATGAACAAGAAATTCAACTTTATTTAATGTCTCTAGGAATTCCAAAAATTGACGCCGATACTTATGTTGGATCAAAAATTTATTCGCAAGATAAATATCGCATATTAGAATCGTATGTATATAATTTATTGTCTATAAATTATGGTTGCTATCAACTTTTTGATTTTAATTCACCAGATTTAGAGAAATTAATAAGAATCCCATTTAAAGGAAAGATACCAGCTGTAACGTTTATTCTACATTTGTATGCTAAATTAGAGATTATTAACCACGCTATTAAAAACGGTTCATGGATTAGTTTATTTTGTAATTATCCGAAATCTGAAATGATCAAACTTTGGAAGAAAATGTGGAACATAACTTCATTGAGATCTCCATATACTAACGCCAACTTCTTTCAAGAT
>AFQ21468
ATGGGGAAGTACAATCTAATCTTGTCAGAATATTTATCATTTGTTTATAATTCACAATCTGCAGTTCAAATACCAATTTATTATTCTTCCAATTCAGAATTAGAAAAAAGATGTATTGAGTTTCATGCTAAATGTGTTGACAGTTCTAAAAAAGATGTGTCATTAAAACCTTTATTTGAAGAGTACAAAGATGTAATAGATAATGCAACGTTACTATCTATATTATCATATTCTTATGATAAATACAACGCTGTGGAACGGAAACTAGTCAATTATGCTAAAGGTAAACCTTTAGAGGCTGATTTAACGGCAAACGAGCTTGATTATGAAAATAACAAAATAACTTCTGAACTATTTCAGTCAGCCGAAGAATATACCGATTCATTAATGGATCCTGCTATATTAACTTCGTTATCTTCAAATTTAAATGCAGTTATGTTTTGGTTAGAACGACACTCAAATGACGTTGCTGATGCAAATAAAATTTATAAGCGTAGACTAGATTTATTTACCATAGTGGCATCTACAATAAATAAATACGGAGTACCCAGGCATAATGAAAAATACAGATATGAATACGAAGTGATGAAGGATAAACCGTATTACTTAGTAACTTGGGCTAACTCATCTATAGAAATGCTTATGTCAGTGTTTTCACATGAGGATTATTTAATAGCAAAAGAGTTAATAATCTTATCATACTCAAATAGATCAACGTTAGCAAAACTAGTTTCATCTCCAATGTCAATATTAGTTGCATTAATAGATATCAATGGTACGTTTATCACGAATGAAGAATTGGAACTTGAATTTTCGGATAAATACGTTAAGGCAATTGTACCTGATCAAATTTTCGATGAATTACAGGAAATGATTGACAATATGAAGAAAGTTGGTTTAGTAGACATACCAAGAATGATTCAAGAATGGTTAGTTGACTGTTCATTAGAGAAATTTACACTGATGTCAAAAATTTATTCTTGGTCATTTCATGTTGGTTTTAGAAAACAAAAAATGATTGATGCAGCATTAGACCAATTGAAGACAGAGTACACTGAAGATGTAGATGGTGAGATGTACAATGAGTATACAATGTTAATTAGAGATGAAATAGTTAAAATGCTAGAAGTACCAGTTAAACATGACGATCATCTACTTCGTGATTCAGAATTAGCTGGATTGTTATCAATGTCATCAGCTTCAAATGGTGAATCAAGGCAACTTAAATTTGGTCGCAAAACAATATTTTCAACTAAGAAAAATATGCATGTTATGGATGATATTGCACATGGAAGGTATACTCCTGGTGTCATTCCTCCAGTAAACGTAGATAGACCAATTCCACTAGGTCGTAGAGATGTTCCTGGACGAAGAACAAGAATTATATTCATATTACCATATGAATACTTTATTGCGCAGCACGCTGTCGTAGAAAAAATGCTATCATACGCAAAGCATACTAGAGAGTATGCGGAGTTTTACTCACAGTCAAATCAATTGCTATCATACGGTGATGTTACAAGATTCTTATCCAGTAATTCTATGGTGTTATACACAGACGTTTCACAATGGGATTCGTCACAACATAACACACAGCCATTTAGAAAAGGAATAATTATGGGTTTAGATATGTTATCTAATATGACTAATGATCCAAAAGTAATACAAACGCTAAATTTATATAAACAAACACAAATTAATCTCATGGATTCATATGTTCAAATACCTGATGGTAATGTAATCAAAAAGATTCAGTATGGTGCTGTTGCTTCAGGAGAAAAACAAACTAAGGCAGCTAATTCTATAGCTAATTTGGCACTTATTAAGACAGTATTGTCAAGGATTGCAAATAAATATTCTTTTATAACCAAAATAATCAGAGTTGATGGTGATGATAATTATGCAGTCCTACAATTTAATACCGACGTCACTAAACAAATGGTCCAAGATGTGTCAAACGATGTGAGACATATATATTCTAGAATGAATGCTAAAGTTAAAGCATTGGTATCTACAGTCGGTATTGAAATAGCAAAAAGATATATAGCTGGAGGAAAAATATTTTTTAGAGCTGGTATAAACTTATTAAATAATGAGAAGCGTGGACAAAGTACGCAATGGGATCAAGCAGCTATTTTATATTCAAACTACATTGTTAACAAATTACGAGGATTTGAGACTGATAGAGAATTTATATTAACTAAAATTATACAAATGACATCTGTAGCCATTACTGGATCACTAAGGCTATTTCCGTCAGAACGAGTGTTAACTACTAATTCTACATTCAAAGTATTTGACTCAGAAGATTTCATTATAGAGTATGGAACAACTGACGATGAAGTGTATATACAGAGAGCATTTATGTCATTGTCTAGTCAAAAGTCAGGAATAGCTGATGAAATTGCCTCTTCACAAACATTCAAAAATTATGTTAATAAATTATCTGACCAACTGTTAATATCAAAAAACGTAATTGTATCCAAAGGTATAGCTGTAACAGAAAAAGCGAAATTGAATTCATATGCACCAGTTTATTTAGAAAAACGTCGTGCGCAAATATCAGCGCTATTAACTATGTTACAGAAGCCAGTGTCATTTAAATCAAATAAAATTACTATTAATGATATTTTGCGTGACATAAAACCATTTTTTGTTACTTCTGAAGCCAATTTGTCAATTCAATACAGAAAATTTATGCCAACACTACCTGATAACGTCCAATATGTTATACAATGTATAGGATCAAGGACGTATCAGATAGAAGATAGTGGGTCGAAATCATCGATTTCGAAGTTAATATCAAAATACTCAGTTTACAAACCATCAATTGAGGAACTATATAAAGTTATATCTTTACGAGAACAAGAAATACAGTTGTATCTAGTTTCACTAGGAGTTCCGCCAGTTGATGCAGGCACGTACGTCGGTTCAAGAATATATTCGCAAGACAAGTATAAAATATTAGAATCTTACGTATATAATTTATTATCAATTAATTATGGATGTTATCAATTATTCGATTTTAATTCTCCAGATTTAGAGAAACTTATACGAATTCCTTTTAAAGGTAAGATACCAGCCGTAACATTTATATTACATCTTTACGCAAAACTTGAAATAATAAATTATGCCATTAAAAATGGAGCATGGATTAGCTTGTTCTGTAATTATCCAAAATCTGAGATGATTAAACTATGGAAGAAAATGTGGAACATAACAGCATTACGGTCTCCCTATACTAGTGCGAATTTCTTTCAAGAT
>AGE47437
ATGGGGAAGTATAATCTAATCTTGTCAGAATATTTATCATTTATATATAATTCACAATCTGCAGTTCAAATTCCAATTTATTATTCTTCCAATAGTGAGCTGGAAAGTAGATGTATAGAATTTCATTCCAAATGTTTAGAGAATTCTAAGAATGGTCTATCACTGAAAAAACTATTCAATGAATATAGTGATGTCATTGAGAATGCTACGTTATTATCAATATTATCATACTCCTATGATAAATATAATGCTGTTGAGCGAAAATTAGTCAAATATGCAAAAGGTAAACCTCTTGAGGCAGATCTGACGGTGAATGAATTAGATTATGAAAATAATAAAATAACATCTGAGCTGTTTCCAACAGCGGAAGAATACACTGACTCATTGATGGATCCAGCAATTCTAACTTCCTTGTCATCAAATTTAAACGCAGTCATGTTTTGGTTGGAAAAACACGAAAATGATACTGCTGAAAGATTTAAGATTTATAAAAGGAGATTAGACTTATTCACTATAGTAGCCTCAACCGTAAACAAATATGGTGTACCAAGGCATAATGCAAAATATAGATATGAATATGATGTGATGAAAGATAAACCATATTACTTAGTGACATGGGCAAACTCTTCAATTGAAATGCTAATGTCAGTTTTTTCTCATGAAGATTATTTAATTGCAAAAGAATTGATAGTACTGTCATATTCTAATAGATCAACTTTGGCAAAACTAGTGTCATCTCCAATGTCAATTTTAGTTGCTTTAGTGGATATTAATGGAACGTTTATTACGAATGAAGAGTTAGAATTAGAGTTTTCAAATAAATACGTGCGAGCCATAGTACCAGATCAAACATTTGATGAATTAAAACAGATGCTTGATAATATGAGGAAAGCTGGATTGGTTGATATACCTAAAATGATACAAGACTGGCTAGTTGACTGTTCCATCGAGAAATTTCCACTAATGGCTAAGATATACTCATGGTCGTTTCATGTTGGATTCAGGAAGCAAAAAATGTTGGACGCTGCCCTAGACCAATTGAAAACTGAATACACAGAAGATGTAGATGACGAAATGTATCGTGAATATACAATGTTAATAAGAGATGAGGTTGTTAAAATGCTTGAAGAATCAGTAAAACACGATGACCACCTATTACAAGATTCTGAATTAGCTGGCTTGCTATCAATGTCTTCAGCATCGAATGGAGAATCCAGACAGCTTAAATTTGGTAGAAAAACAGTTTTTTCAACTAAAAAGAACATGCATGTTATGGATGATATGGCTAATGGAAGATATACACCAGGTATAATTCCACCTGTGAATGTTGATAAACCAATACCATTAGGAAGAAGAGATGTACCAGGAAGAAGAACTAGAATAATATTCATATTGCCGTATGAATATTTTATAGCACAGCACGCTGTAGTTGAGAAAATGTTGATTTATGCAAAGCATACCAGAGAATATGCTGAATTCTATTCGCAATCAAATCAACTCTTATCATACGGTGATGTTACACGTTTCCTCTCTAATAATGCTATGGTGTTATATACAGACGTATCTCAATGGGATTCATCTCAACATAATACGCAACCGTTTAGGAAAGGAATAATAATGGGATTGGATATATTAACTAACATGACTAATGATGCTAAAGTTATTCAGACACTAAATTTATATAAACAAACACAAATTAACTTGATGGATTCATATGTTCAAATACCAGATGGTAATGTCATTAAGAAAATACAGTATGGAGCTGTAGCATCAGGAGAAAAACAAACGAAGGCAGCTAACTCTATAGCGAATCTAGCACTAATTAAAACAGTTTTATCACGTATTTCTAATAAATATTCATTTGTTACAAAGATAATAAGAGTTGACGGTGATGATAACTACGCTGTGCTACAATTTAATACGGAAGTGACTAAACAAATGATTCAAGATGTTTCGAACGATGTGAGAGAAACTTACGCACGAATGAATGCTAAAGTTAAAGCTCTAGTATCCACGGTAGGAATAGAAATAGCTAAAAGATATATTGCAGGAGGGAAAATATTCTTCAGAGCAGGAATAAATTTGCTTAATAATGAGAAAAGGGGACAAAGTACGCAATGGGATCAAGCAGCGGTTTTATACTCTAATTATATTGTAAACAGACTTAGAGGATTTGAGACTGATAGAGAATTTATTTTAACTAAAATAATGCAAATGACGTCTGTTGCTATTACTGGATCGCTGAGACTTTTTCCTTCTGAACGTGTGTTGACTACGAATTCTACATTTAAGGTATTCGATTCAGAAGATTTTATCATAGAGTATGGAACAACTGATGATGAAGTATATATACAGAGAGCATTTATGTCTTTGTCAAGTCAGAGATCAGGAATAGCTGATGAAATAGCTGCGTCACCAACATTTAAAAATTACGTGTCCAGACTATCAGAACAGCTACTTTTTTCAAAAAATAACATAGTATCTAGAGGAATAGCTTTGACTGAAAAAGCAAAGTTAAATTCGTATGCACCAATATCACTCGAAAAGAGACGCGCGCAGATATCAGCTTTGTTAGCAATGCTACAAAAACCAGTTACTTTTAAATCAAACAAGATAACAATAAACGACATACTTAAAGACATAAAACCATTTTTTACAGTGAATGAAGCACATTTACCAATACAGTATCAAAAGTTTATGCCGACCTTACCAGAAAACGTACAATATATAATTCAGTGTATAGGGTCAAGAACTTACCAGATTGAAGATGATGGTTCAAAATCAGCGATATCCCGGCTTATATCAAAGTATTCAGTTTATAAACCATCAATCGAGGAATTATATAAAGTAATTTCATTACATGAGAATGAAATACAATTATATTTAATTTCATTAGGCATACCAAAAATAGATGCTGATACATATGTTGGTTCAAAGATTTACTCTCAAGATAAATACAGGATATTGGAATCATATGTGTATAACCTATTATCCATCAATTATGGATGCTATCAATTATTCGACTTTAATTCACCGGACTTGGAAAAATTAATTAGAATACCATTTAAAGGGAAGATACCAGCTGTCACATTTATACTACATTTATATGCTAAATTAGAAGTTATAAACCATGCGATTAAGAATGGTTCATGGATAAGTCTATTCTGTAACTATCCAAAGTCAGAAATGATAAAGTTATGGAAGAAAATGTGGAACATTACATCATTACGTTCACCATATACCAATGCAAATTTCTTTCAAGAT
>AFR53065
ATGGGGAAGTACAATCTAATCTTGTCAGAATATTTATCATTTATTTATAATTCACAATCTGCTGTACAAATTCCAATTTATTATTCTTCCAACTCAGATCTAGAAAAAAGATGTATAGATTTTCATTCAAAATGCTTAGAGAATTCAAAAAAAGGATTATCTTTAAAAAATGTTTTTGTAGAATATAAAGACGTCATTGAAAACGCAACTCTACTGTCAATACTATCATATTCATTTGACAAATATAACGCAGTAGAAAGAAAATTGGTACACTATGCAAAAGGCAAACCTTTAGAAGCTGATTTAAATGCGAATGAATTGGATAAGGAAAATAATAAATTAACTAGTGATCTGTTTCCAACAGCTGAAGAATACACCGATTCTTTAATGGATCCAGCAATATTAACATCACTATCTTCAAATTTAAATGCAGTTATGTTTTGGTTGGAGAAACATGTGAATGATACCGCAGAAAAAGCTAAAATTTATAAAAGAAGACTTGATTTATTTACAATCGTAGCTTCAACAGTGAATAAGTACGGAGTACCTAGACATAATGCAAAGTATAGATACGAATACGAAGTAATGAAAGATAAACCATATTATTTGGTAACTTGGGCAAATTCGTCAATTGAAATGCTAATGTCAGTGTTTTCACATGAAGATTATTTAATTGCAAGAGAGCTGATAATTCTTTCGTATTCAAACAGATCCACTTTAGCTAAACTTGTTTCATCACCTATGTCAATTTTGGTCGCGTTAGTAGACATAAACGGTACTTTCATTACTAATGAAGAACTGGAGCTGGAATTCTCCAATAAATATGTTAAAGCAATTGTTCCAGATCAAAATTTTGATGAATTAAAAGAAATGCTCGATAATATGAAGAAAGCTGGGCTAGTCGATATACCAAAAATGATACAAGACTGGTTAGTAGATTGTTCGATTGAAAAATTTCCTTTGATGGCAAAAATTTATTCTTGGTCTTTTCATGTAGGATTCAGAAAACAGAAAATGTTGGATGCTGCTTTAGATCAATTAAAAACTGAATATACTGAAGATGTTGATGACGAAATGTATAGAGAATATACCATGTTAATTAGAGACGAGGTTGTGAGGATGTTAGAAGAGTCAGTTAAACACGATGATCATCTTCTTCAAGATTCCGAATTGGCAGGACTACTTTCAATGTCATCAGCATCAAATGGTGAGTCACGACAATTAAAATTTGGTCGGAAAACTATTTTCTCTACAAAAAAGAATATGCACGTAATGGATGATATGGCTAATGGAAGATACACACCAGGAGTAATTCCACCAGTTAATGTTGATAAACCAATTCCATTAGGAAGAAGAGATGTCCCAGGTCGACGTACAAGAATAATTTTTATACTACCATATGAATATTTTATTGCTCAACACGCAATTGTTGAAAAAATGTTAATTTACGCAAAGCATACTAGAGAATACGCTGAATTCTATTCACAATCTAATCAATTACTTTCATACGGGGATGTTACTAGATTTCTATCGAATAATGCCATGGTGTTATACACTGATGTATCGCAGTGGGACTCATCTCAACATAATACGCAACCATTTAGAAAAGGAATAATTATGGGACTGGATATGTTAGCTAACATGACTAATGATGCTAAGGTAATACAAACATTACATTTATATAAGCAAACGCAAATTAATTTAATGGATTCATATGTACAGATACCAGATGGAAATGTAATTAAAAAGATACAGTATGGAGCAGTCGCATCAGGTGAGAAACAAACGAAAGCTGCTAATTCTATAGCGAATTTAGCATTAATCAAAACGGTCCTATCACGTATAGCAAATAAATATTCATTTGTGACTAAAATAATTCGGGTTGATGGAGATGATAACTATGCAGTGTTACAATTTAATACTGAAGTGACTAAACAAATGGTGCAAGATGTGTCAAATGATGTCAGGGATACTTATGCGCGAATGAATGCTAAAGTAAAAGCTTTGGTTTCAACGGTTGGAATAGAAATCGCTAAGCGCTATATAGCTGGCGGGAAAATATTTTTTAGAGCCGGTATAAATCTGTTAAACAATGAAAAACGCGGACAGAGCACACAATGGGACCAGGCAGCAGTTCTATACTCAAATTATATTGTTAACAGATTAAGAGGTTTTGAAACTGATAGAGAGTTTATATTAACGAAAATCATGCARATGACGTCAGTAGCTATCACTGGATCGCTTARATTGTTTCCATCAGAAAGAGTTTTGACGACCAATTCCACATTTAAAGTCTTTGATTCAGAGGACTTTATAATTGAATATGGTACTACAGATGATGAAGTATACATCCAGAGAGCGTTTATGTCATTATCAAGCCAGAAATCAGGAATAGCAGACGAAATCGCAGCTTCACAAACATTTAAAAATTACGTATCTAAATTATCAGATCAATTATTGGTGTCAAAAAATGCAATTGTTTCAAGAGGCATAGCACTAACTGAGAAAGCAAAGTTGAATTCATATGCACCTATTTCTTTAGAGAAACGTCGTGCGCAAATCTCTGCTCTGCTAACTATGCTGCAGAAGCCAGTGACGTTTAAATCGAATAAAATAACTATTAATGACATTTTACATGATATTAAGCCATATTTTGTAACAAGTGAGGCTAATTTACCCATTCAGTATCAAAAATTCATGCCAACTTTGCCTAATAACGTTCAGTATATAATACAGTGCATTGGATCAAGAACCTATCAGATTGAAGATGATGGATCTAAATCAGCTATATCAAAATTGATATCGAAATACTCAGTATATAGGCCATCAATAGAAGAGTTGTATAAAGTAATATCACTTCACGAACAAGAAATCCAACTTTATTTAGTATCATTAGGGATTCCTAAGATTGATGCCGATACTTACGTTGGTTCGAAGATCTATTCGCAAGATAAATACCGCATATTAGAATCATATGTGTACAATTTGTTATCCATAAACTATGGTTGTTATCAACTTTTTGACTTTAATTCACCAGATTTGGAGAAATTGATAAAAATTCCATTTAAAGGAAAAATACCAGCTGTGACATTTGTCTTACATCTATACGCTAAACTAGAAATTATTAATTACGCTATAAAAAATGGTTCATGGATCAGCCTATTTTGTAACTATCCAAAATCTGAAATGATTAAACTTTGGAAGAAAATGTGGAACATAACTTCATTGAGATCTCCTTATACTAATGCAAACTTCTTTCAAGAT
>AFJ68248
ATGGGGAAGTACAATCTAATCTTGTCAGAATATTTATCATTTGTTTACAATTCACAATCTGCAGTTCAAATACCAATTTACTATTCTTCCAATTCAGAATTAGAAAAAAGATGTATCGAATTTCATGCTAAATGTGTTGACAGTTCTAAGAAGGGTTTGTCATTAAAACCTTTATTCGAAGAATATAAAGATGTAATAGATAATGCAACTCTACTATCTATATTATCATATTCTTATGACAAATACAACGCTGTTGAACGAAAGCTAGTCAATTATGCTAAAGGTAAACCATTAGAAGCTGATTTAACGGCAAACGAGATTGATTATGAAAATAATAAGATAACTTCTGAATTGTTTCAGTCGGCCGAAGAATATACTGATTCACTAATGGATCCTGCTATATTAACTTCGTTATCTTCAAATTTAAATGCAGTTATGTTTTGGTTAGAAAGACATTCAAATGACGTTGCTGATGCAAACAAAATTTACAAACGTAGACTGGATCTATTTACCATAGTAGCATCTACAATAAATAAATATGGAGTGCCTAGACATAATGAAAAATACAGATATGAATACGAGGTGATGAAGAATAAACCGTATTACTTAGTAACATGGGCTAACTCATCTATAGAAATGCTTATGTCAGTGTTTTCACATGAAGATTATTTAATAGCAAAAGAGTTAATAATATTATCATATTCAAATAGATCGACATTAGCTAAACTAGTTTCATCTCCAATGTCGATATTAGTTGCATTAATAGATATTAATGGTACGTTTATTACAAATGAAGAGTTAGAACTTGAATTTTCAGATAAATATGTTAAGGCAATTGTACCTGATCAAATTTTTGATGAACTACAGGAAATGATCGACAATATGAGAAAAGCTGGTTTAGTAGATATACCAAGAATGATTCAAGAATGGTTAGTTGATTGTTCATTAGAGAAATTTACACTGATGTCAAAAATTTATTCTTGGTCATTTCATGTTGGATTTAGAAAACAAAAGATGATTGACGCAGCATTAGACCAATTGAAGACGGAGTACACTGAAGATGTAGATAGTGAGATGTACAATGAGTATACAAAGTTAATTAGAGATGAAATAGTCAAGATGCTAGAAGTACCAGTTAAACATGATGATCATCTACTTCGCGATTCAGAATTGGCCGGATTGTTATCAATGTCATCAGCTTCAAATGGTGAATCAAGGCAGCTTAAATTTGGTCGTAAAACGATATTTTCAACTAAGAAAAATATGCATGTCATGGATGATATTGCACATGGAAGATATACTCCGGGTGTTATTCCTCCAGTAAACGTAGATAGACCAATTCCATTAGGTCGTAGAGATGTTCCTGGACGGAGAACAAGAATTATATTCATATTACCATATGAATATTTTATTGCCCAGCACGCTGTCGTAGAAAAAATGTTATTATACGCAAAACATACTAGAGAATATGCAGAATTTTACTCGCAATCAAACCAATTATTATCATATGGTGATGTTACAAGATTCTTATCCAGTAATTCTATGGTATTATACACAGACGTCTCACAATGGGATTCATCACAACATAACACACAGCCATTTAGAAAAGGAATAATTATGGGTTTAGATATGTTATCTAATATGACTAATGATCCAAAAGTAGTACAAACGCTAAATTTATATAAACAAACACAAATTAATCTCATGGATTCATACGTTCAAATACCTGATGGTAATGTAATCAAAAAGATTCAGTATGGTGCTGTTGCTTCAGGAGAAAAACAAACTAAGGCAGCTAATTCCATAGCTAACTTAGCACTCATTAAAACAGTATTGTCAAGAATTGCGAATAAGTATTCTTTTATAACCAAAATAATCAGAGTCGATGGTGATGATAATTATGCAGTGCTACAATTTAACACCGATGTCACTAAACAAATGGTCCAAGATGTATCAAACGATGTGAGATATATATATTCTAGAATGAATGCTAAAGTTAAAGCATTGGTATCTACAGTCGGTATTGAAATAGCAAAAAGATATATAGCAGGAGGGAAAATATTTTTCAGAGCTGGTATAAACTTATTAAATAATGAGAAGCGTGGGCAAAGTACACAATGGGATCAAGCAGCTATTTTATATTCAAACTACATTGTTAACAAATTACGAGGATTTGAGACTGATAGAGAATTTATATTAACTAAAATTATACAAATGACATCTGTAGCCATTACTGGATCACTAAGATTATTTCCTTCAGAACGAGTGTTAACTACTAATTCTACATTCAAAGTATTTGACTCAGAAGATTTCATCATAGAATATGGAACAACTGACGATGAAGTATATATACAAAGAGCATTTATGTCACTGTCTAGTCAAAAGTCAGGAATAGCTGATGAAATAGCTTCTTCACAAACATTTAAAAATTATGTTAACAAATTATCTGACCAATTATTAGTATCAAAAAACGTAATTGTATCCAAAGGTATAGCTATAACAGAAAAAGCGAAATTGAATTCATATGCACCAGTTTATTTAGAAAAACGTCGTGCGCAAATATCAGCGTTATTAACTATGTTGCAGAAACCAGTGTCATTTAAATCAAATAAAATTACTATTAATGACATTTTGCGTGACATAAAACCATTTTTTGTCACTTCTGAAGCTAATTTACCAATTCAATACAGAAAATTTATGCCAACGCTACCTAATAATGTCCAATATGTTATACAATGCATAGGATCAAGGACGTATCAAATAGAAGATAGTGGGTCAAAATCATCTATTTCAAAGTTAATATCAAAATATTCAGTTTACAAACCATCCATTGAAGAACTATATAAAGTTATATCTTTAAGAGAACAAGAAATACAGTTGTATTTAGTTTCATTAGGAGTTCCACCAGTTGACGCAGGCACGTACGTTGGGTCAAGAATATATTCGCAGGACAAATATAAAATATTAGAATCTTACGTATATAATTTATTATCAATTAATTACGGATGTTATCAACTATTCGATTTTAATTCTCCAGATTTAGAAAAACTTATACGAATTCCTTTTAAAGGCAAGATACCAGCCGTAACATTTATATTGCATCTTTATGCTAAACTTGAAATAATAAACTATGCTATTAAGAATGGAGCTTGGATTAGTTTGTTTTGTAACTACCCAAAATCTGAAATGATTAAATTATGGAAGAAAATGTGGAATATAACAGCATTACGGTCTCCCTACACTAGTGCGAACTTCTTTCAAGAT
>AEB79609
ATGGGGAAGTACAATCTAATCTTGTCAGAATATTTATCATTTGTTTACAATTCACAATCTGCAGTTCAAATACCAATTTACTATTCTTCCAATTCAGAATTAGAAAAAAGATGTATCGAATTTCATGCTAAATGTGTTGATAGTTCTAAGAAGGGTTTGTCATTAAAACCTTTATTCGAAGAATATAAAGATGTAATAGATAATGCAACTCTACTATCTATATTATCATATTCTTATGACAAATACAACGCTGTAGAACGAAAGCTAGTCAATTATGCTAAAGGTAAACCATTAGAAGCTGATTTAACGGCAAACGAGATTGATTATGAAAATAATAAGATAACTTCTGAATTGTTTCAGTCGGCCGAAGAATATACTGATTCACTAATGGATCCTGCTATATTAACTTCGTTATCTTCAAATTTAAATGCAGTTATGTTTTGGTTAGAAAGACATTCAAATGACGTTGCTGATGCAAACAAAATTTACAAACGTAGACTGGATCTATTTACCATAGTAGCATCTACAATAAATAAATATGGAGTGCCTAGACATAATGAAAAATACAGATATGAATACGAGGTGATGAAGAATAAACCGTATTACTTAGTAACATGGGCTAACTCATCTATAGAAATGCTTATGTCAGTGTTTTCACATGAAGATTATTTAATAGCAAAAGAGTTAATAATATTATCATATTCAAATAGATCGACATTAGCTAAACTAGTTTCATCTCCAATGTCGATATTAGTTGCATTAATAGATATTAATGGTACGTTTATTACAAATGAAGAGTTAGAACTTGAATTTTCAGATAAATATGTTAAGGCAATTATACCTGATCAAATTTTTGATGAACTACAGGAAATGATCGACAATATGAGAAAAGCTGGTTTAGTAGATATACCAAGAATGATTCAAGAATGGTTAGTTGATTGTTCATTAGAGAAATTTACACTGATGTCAAAAATTTATTCTTGGTCATTTCATGTTGGATTTAGAAAACAAAAGATGATTGACGCAGCATTAGACCAATTGAAGACGGAGTACACTGAAGATGTAGATAGTGAGATGTACAATGAGTATACAATGTTAATTAGAGATGAAATAGTCAAGATGCTAGAAGTACCAGTTAAACATGATGATCATCTACTTCGCGATTCAGAATTGGCCGGATTGTTATCAATGTCATCAGCTTCAAATGGTGAATCAAGGCAGCTTAAATTTGGTCGTAAAACGATATTTTCAACTAAGAAAAATATGCATGTCATGGATGATATTGCACATGGAAGATATACTCCGGGTGTTATTCCCCCAGTAAACGTAGATAGACCAATTCCATTAGGTCGTAGAGATGTTCCTGGACGGAGAACAAGAATTATATTCATATTACCATATGAATATTTTATTGCTCAGCACGCTGTCGTAGAAAAAATGTTATTATACGCAAAACATACTAGAGAATATGCAGAATTTTACTCGCAATCAAACCAATTATTATCATATGGTGATGTTACAAGATTCTTATCCAGTAATTCTATGGTATTATACACAGACGTCTCACAATGGGATTCATCACAACATAACACACAGCCATTTAGAAAAGGAATAATTATGGGTTTAGATATGTTATCTAATATGACTAATGATCCAAAAGTAGTACAAACGCTAAATTTATATAAACAAACACAAATTAATCTCATGGATTCATACGTTCAAATACCTGATGGTAATGTAATCAAAAAGATTCAGTATGGTGCTGTTGCTTCAGGAGAAAAACAAACTAAGGCAGCTAATTCAATAGCTAACTTAGCACTCATTAAAACAGTATTGTCAAGAATTGCGAATAAGTATTCTTTTATAACCAAAATAATCAGAGTCGATGGTGATGATAATTATGCAGTGCTACAATTTAACACCGATGTCACTAAACAAATGGTCCAAGATGTATCAAACGATGTGAGATATATATATTCTAGAATGAATGCTAAAGTTAAAGCATTGGTATCTACAGTCGGTATTGAAATAGCAAAAAGATATATAGCAGGAGGGAAAATATTTTTCAGAGCTGGTATAAACTTATTAAATAATGAGAAGCGTGGGCAAAGTACACAATGGGATCAAGCAGCTATTTTATATTCAAACTACATTGTTAACAAATTACGAGGATTTGAGACTGATAGAGAATTTATATTAACTAAAATTATACAAATGACGTCTGTAGCCATTACTGGATCACTAAGATTATTTCCTTCAGAACGAGTGTTAACTACTAATTCTACATTCAAAGTATTTGACTCAGAAGATTTCATCATAGAATATGGAACAACTGACGATGAAGTATATATACAAAGAGCATTTATGTCACTGTCTAGTCAAAAGTCAGGAATAGCTGATGAAATAGCTTCTTCACAAACATTTAAAAATTATGTTAACAAATTATCTGACCAATTATTAATATCAAAAAACGTAATTGTATCCAAAGGTATAGCTATAACAGAAAAAGCGAAATTGAATTCATATGCACCAGTTTATTTAGAAAAACGTCGTGCGCAAATATCAGCGTTATTAACTATGTTGCAGAAACCAGTGTCATTTAAATCAAATAAAATTACTATTAATGACATTTTGCGTGACATAAAACCATTTTTTGTCACTTCTGAAGCTAATTTACCAATTCAATACAGAAAATTTATGCCAACGCTACCTAATAATGTCCAATATGTTATACAATGCATAGGATCAAGGACGTATCAAATAGAAGATAGTGGGTCAAAATCATCTATTTCAAAGTTAATATCAAAATATTCAGTTTACAAACCATCCATTGAAGAACTATATAAAGTTATATCTTTAAGAGAACAAGAAATACAGTTGTATTTAGTTTCATTAGGAGTTCCACCAGTTGACGCAGGCACGTACGTTGGGTCAAGAATATATTCGCAGGACAAGTATAAAATATTAGAATCTTACGTATATAATTTATTATCAATTAATTACGGATGTTATCAACTATTCGATTTTAATTCTCCAGATTTAGAAAAACTTATACGAATTCCTTTTAAAGGCAAGATACCAGCCGTAACATTTATATTGCATCTTTATGCTAAACTTGAAATAATAAACTATGCTATTAAGAATGGAGCTTGGATTAGTTTGTTTTGTAACTACCCAAAATCTGAAATGATTAAATTATGGAAGAAAATGTGGAATATAACAGCATTACGGTCTCCCTACACTAGTGCGAACTTCTTTCAAGAT
>AGH16272
ATGGGGAAGTACAATCTAATCTTGTCAGAATATTTATCATTTGTTTATAATTCACAATCTGCAGTTCAAATACCAATTTATTATTCTTCCAATTTAGAATTAGAAAGAAGATGTATTGAATTTCATGCTAAATGTGTTGACAATTCTAAAAAAGGTATATCATTAAAACCTTTATTTGAAGAGTATAAAGATGTAATAGATAATGCAACGTTACTATCTATATTATCATATTCTTATGATAAATACAACGCTGTGGAACGGAAACTAGTCAATTATGCTAAAGGTAAACCTTTAGAGGCTGATTTAACGGCAAACGAGCTTGATTATGAAAATAACAAAATAACTTCTGAACTGTTTCAGTCAGCTGAAGAATATACCGATTCATTAATGGATCCTGCTATACTAACTTCGTTATCTTCAAATTTAAATGCAGTTATGTTTTGGTTAGAACGACACTCAAATGACGTTGCTGATGCAAATAAAATTTATAAGCGTAGACTAGATTTATTTACCATAGTGGCATCTACAATAAATAAATACGGAGTACCCAGACATAATGAAAAATACAGATATGAATACGAAGTGATGAAGGATAAACCGTATTACTTAGTAACTTGGGCTAACTCATCTATAGAAATGCTTATGTCAGTGTTTTCACATGAGGATTATTTAATAGCAAAAGAGTTAATAATCTTATCATACTCAAATAGATCAACGTTAGCAAAACTAGTTTCATCTCCAATGTCAATATTAGTTGCGTTAATAGATATCAATGGTACGTTTATTACGAATGAAGAATTGGAACTTGAGTTTTCGGATAAATATGTTAAGGCAATTGTACCTGATCAAATTTTCGACGAATTACAGGAAATGATTGACAATATGAAGAAAGTTGGTTTAGTAGACATACCAAGAATGATTCAAGAATGGTTAGTTGATTGTTCATTAGAGAAATTTACACTGATGTCAAAAATTTATTCTTGGTCATTTCATGTTGGTTTTAGAAAACAAAAAATGATTGATGCAGCATTAGACCAATTGAAGACAGAGTACACTGAAGATGTAGATGGTGAGATGTACAATGAGTATACAATGTTAATTAGAGATGAAATAGTTAAAATGCTAGAAGTACCAGTTAAACATGACGATCATCTACTTCGTGATTCAGAATTAGCTGGATTGTTATCAATGTCATCAGCTTCAAATGGTGAATCAAGGCAACTTAAATTTGGTCGTAAAACAATATTTTCAACTAAGAAAAATATGCATGTTATGGATGATATTGCACATGGAAAGTATACTCCTGGTGTCATTCCTCCAGTAAACGTAGATAGACCAATTCCACTGGGTCGTAGAGATGTTCCTGGACGAAGAACAAGAATTATATTCATATTACCATATGAATACTTTATTGCGCAGCACGCTGTCGTAGAAAAAATGTTATCATACGCAAAGCATACTAGAGAGTATGCGGAATTTTACTCACAGTCAAATCAATTGCTATCATACGGTGATGTTACAAGATTCTTATCCAGTAATTCTATGGTGTTATACACAGACGTTTCACAATGGGATTCGTCACAACATAACACACAGCCATTTAGAAAAGGAATAATTATGGGTTTAGATATGTTATCTAATATGACTAATGATCCAAAAGTAATACAAACGCTAAATTTATATAAACAAACACAAATTAATCTCATGGATTCATATGTTCAAATACCTGATGGTAATGTAATTAAAAAGATTCAGTATGGTGCTGTTGCTTCAGGAGAAAAACAAACTAAGGCAGCCAATTCTATAGCTAATTTGGCACTCATTAAAACAGTATTGTCAAGGATTGCAAATAAATATTCTTTTATAACCAAAATAATCAGAGTTGATGGTGATGATAATTATGCAGTACTACAATTTAACACCGATGTTACTAAACAAATGGTCCAAGATGTGTCAAACGATGTGAGACATATATATTCTAGAATGAATGCTAAAGTTAAAGCATTGGTATCTACAGTCGGTATTGAAATAGCAAAAAGATATATAGCTGGAGGAAAAATATTTTTTAGAGCTGGTATAAACTTATTAAATAATGAGAAGCGTGGACAAAGTACACAATGGGATCAAGCAGCTATTTTATATTCGAACTACATTGTTAACAAATTACGAGGATTTGAGACTGATAGAGAATTTATATTAACTAAAATTATACAAATGACATCTGTAGCCATTACTGGATCACTAAGGCTATTTCCGTCAGAACGAGTGTTAACTACTAATTCTACATTCAAAGTATTTGACTCAGAAGATTTCATTATAGAGTATGGAACAACTGACGATGAAGTATATATACAGAGAGCATTTATGTCATTGTCTAGTCAAAAGTCAGGAATAGCTGATGAAATTGCCTCTTCACAAACATTCAAAAATTATGTTAATAAATTGTCTGACCAACTACTAATATCAAAAAACGTAATTGTATCCAAAGGTATAGCTGTAACAGAAAAAGCAAAATTGAATTCATATGCACCAGTTTATTTAGAAAAACGTCGTGCGCAAATATCAGCGCTATTAACTATGTTACAGAAGCCAGTGTCATTTAAATCAAATAAAATTACTATTAATGACATTTTGCGTGACATAAAACCATTTTTTGTTACTTCTGAAGCCAATTTGTCAATTCAATACAGAAAATTTATGCCAACATTACCTGATAACGTCCAATATGTTATACAATGTATAGGATCAAGGACGTATCAGATAGAAGATAGTGGGTCGAAATCATCGATTTCGAAGTTAATATCAAAATACTCAGTTTACAAACCATCAATTGAGGAACTATATAAAGTTATATCTTTACGAGAACAAGAAATACAGTTGTATTTAGTTTCACTAGGAGTTCCGCCAGTTGATGCAGGCACGTACGTCGGGTCAAGAATATATTCGCAAGACAAGTATAAAATATTAGAATCTTACGTATACAATTTATTATCAGTTAATTATGGATGTTATCAATTATTCGATTTTAATTCTCCAGATTTAGAGAAACTTATACGAATTCCTTTTAAAGGTAAGATACCAGCCGTAACATTTATATTACATCTTTACGCAAAACTTGAAATAATAAATCATGCCATTAAGAATGGAGCATGGATTAGTTTGTTCTGTAATTACCCAAAATCTGAGATGATTAAACTATGGAAGAAAATGTGGAACATAACAGCATTACGGTCTCCCTATACTAGTGCGAATTTCTTTCAAGAT
>AGE45465
ATGGGGAAGTATAATCTAATCTTGTCAGAATACTTATCATTTATATATAATTCACAATCTGCAGTTCAAATTCCAATTTATTACTCTTCCAATAGTGAGTTGGAAAGTAGATGTATAGAATTTCATTCCAAATGTTTAGAAAATTCAAAAAATGGTCTATCACTGAAAAAACTATTTAATGAATATAGTGATGTCATTGAGAATGCTACGTTATTATCAATATTATCATACTCCTACGACAAATATAATGCCGTTGAACGGAAATTAGTCAAATATGCGAAAGGTAAACCGCTTGAGGCAGACCTAACGGTGAACGAACTGGATTATGAAAATAATAAAATAACGTCTGAGCTGTTTCCAACAGCGGAAGAATACACCGACTCATTGATGGATCCAGCAATTCTAACTTCCTTGTCATCAAATTTAAACGCAGTCATGTTTTGGTTGGAAAAACACGAAAATGATACTACTGAAAAATTTAAAATTTATAAAAGAAGATTAGACTTATTCACTATAGTAGCTTCAACCGTAAACAAATATGGTGTACCAAGGCATAATGCAAAGTATAGATACGAATATGATGTGATGAAAGATAAACCATATTACTTAGTGACATGGGCAAATTCTTCAATTGAAATGCTAATGTCAGTCTTTTCTCATGAAGATTATTTAATTGCAAGAGAATTGATAGTGTTGTCATATTCTAATAGATCAACTTTGGCAAAACTAGTATCATCTCCAATGTCAATTTTAGTTGCTTTAGTGGATATTAATGGAACGTTTATTACGAATGAAGAGTTAGAATTAGAGTTTTCAAATAAATACGTGCAGGCCATAGTACCAGATCAAACATTTGATGAATTAAAACAGATGCTTAACAGTATGAGAAAAGCTGGATTGGTTGATATACCTAAGATGATACAAGACTGGTTAGTTGATTGTTCCATCGAAAAATTTCCACTAATGGCTAAAATATACTCATGGTCGTTTCATGTTGGATTCAGAAAGCAAAAAATGTTAGATGCTGCCTTAGACCAATTGAAAACTGAGTATACAGAGGATGTAGATGACGAAATGTATCGTGAATACACAATGCTAATAAGAGATGAGGTTGTTAAAATGCTTGAAGAATCAGTAAAACATGATGACCACCTATTACAAGATTCTGAATTAGCTGGTTTGTTATCAATGTCTTCAGCATCGAATGGAGAATCTAGACAGCTTAAATTTGGTAGAAAAACAGTTTTTTCAACTAAAAAGAACATGCATGTTATGGATGATATGGCTAATGGAAGATATACACCAGGCATAATTCCACCTGTAAATGCTGATAAACCAATACCGTTAGGAAGAAGAGACGTACCAGGAAGAAGAACTAGAATAATATTCATATTACCGTATGAATATTTTATAGCACAGCATGCTGTAGTTGAGAAAATGTTGATCTATGCAAAGCATACTAGAGAATATGCTGAATTCTATTCGCAATCAAATCAACTCTTATCATACGGTGATGTTACACGTTTCCTTTCTAATAATGCTATGGTGTTATATACAGACGTGTCTCAATGGGATTCATCTCAACATAATACGCAACCGTTTAGGAAAGGAATAATAATGGGATTAGATATACTAGCTAACATGACTAATGATGCTAAAGTTATTCAGACATTAAATTTATATAAACAAACGCAAATTAACTTAATGGACTCATACGTTCAAATACCAGATGGTAATGTTATTAAGAAAATACAGTATGGAGCTGTAGCATCAGGGGAAAAACAAACGAAGGCAGCTAACTCTATAGCGAATCTGGCACTAATTAAAACGGTTTTATCACGTATTTCTAATAAATATTCATTTGCCACAAAAATAATAAGAGTTGACGGTGATGATAACTACGCTGTGCTACAATTTAATACAGAAGTAACTAAACAAATGGTTCAGGATGTTTCGAACGATGTGAGAGAAACTTATGCACGAATGAATGCTAAAGTTAAAGCTCTAGTATCCACAGTAGGAATAGAAATAGCTAAAAGATATATTGCAGGAGGAAAAATATTCTTTAGAGCAGGAATAAATTTACTTAATAATGAAAAAAGAGGACAAAGTACACAATGGGATCAGGCAGCAGTTTTATACTCTAATTATATCGTAAACAGGCTTAGAGGGTTTGAGACTGATAGAGAATTTATTTTAACTAAAATAATACAAATGACATCTGTTGCTATTACTGGATCGCTAAGGCTCTTTCCTTCTGAACGTGTATTGACTACGAACTCTACATTTAAGGTGTTTGATTCAGAGGATTTTATCATAGAGTATGGAACAACTGATGATGAAGTATATATACAGAGAGCATTCATGTCTTTGTCAAGTCAGAGATCAGGAATAGCTGATGAAATAGCCGCATCACCAACATTTAAAAATTATGTGTCTAGATTATCAGAACAGCTACTTTTTTCAAAGAATAATATAGTATCTAGAGGAATAGCTTTAACTGAAAAAGCAAAATTGAATTCATATGCACCAATATCACTTGAAAAAAGACGTGCGCAGATATCAGCTTTATTAACAATGTTACAGAAACCAGTTACCTTCAAATCAAACAAAATAACAATAAACGACATACTTAAAGACATAAAACCATTTTTTACAATGAGCGAAGCACATTTGCCAATACAGTATCAAAAGTTTATGCCGACCTTACCAGAAAATGTACAATATATAATTCAGTGTATAGGATCAAGAACTTATCAGATTGAAGATGATGGCTCAAAATCAGCAATATCCCGGCTTATATCAAAGTACTCAGTTTATAAACCGTCGATCGAGGAACTATATAAAGTAATTTCATTACATGAGAATGAAATACAACTATATTTAATTTCACTAGGCATACCAAAAATAGATGCTGATACATATGTTGGTTCAAAAATTTACTCTCAAGATAAATACAGGATATTGGAATCATATGTATATAACCTGTTATCCATCAATTACGGATGCTATCAGTTATTTGACTTTAATTCACCGGACTTGGAAAAATTAATTAGAATACCATTCAAAGGGAAGATACCAGCTGTCACATTTATATTACATTTATATGCTAAATTAGAAGTTATAAACCATGCTATTAAGAATGGTTCATGGATAAGTCTATTCTGTAACTATCCAAAATCAGAAATGATAAAGTTATGGAAGAAAATGTGGAACATTACGTCGTTACGTTCGCCATATACCAATGCAAATTTCTTTCAAGAT
>AGE99166
ATGGGGAAGTACAATCTAATCTTGTCAGAATATTTATCATTTGTTTACAATTCACAATCTGCAGTTCAAATACCAATTTACTATTCTTCTAATTCAGAATTAGAAAAGAGATGTATCGAATTTCATGCTAAATGTGTTGACAGTTCTAAGAAAGGTCTGTCATTAAAACCTTTATTCGAAGAATATAAAGATGTAATAGATAATGCAACTTTACTATCTATATTGTCATATTCTTATGATAAATACAACGCTGTAGAACGAAAGCTAGTTAATTATGCTAAAGGTAAACCATTAGAGGCTGATTTAACAGCAAACGAGATTGATTATGAAAATAATAAAATAACTTCTGAATTATTTCAGTCAGCTGAAGAATATACTGATTCATTAATGGATCCTGCTATATTAACTTCGTTATCTTCAAATTTAAATGCAGTCATGTTTTGGTTAGAACGACATTCAAATGACGTTGCTGATGCGAACAAAATTTATAAACGTAGACTGGATCTATTTACCATAGTGGCATCTACAATAAATAAATATGGAGTGCCTAGACATAATGAAAAATACAGATATGAATACGAGGTGATGAAGGATAAACCGTATTACTTAGTAACATGGGCTAACTCGTCTATAGAAATGCTTATGTCAGTGTTTTCACATGAAGATTATTTAATAGCAAAAGAGTTAATAATATTATCATATTCAAATAGATCGACGTTAGCTAAATTAGTTTCATCTCCAATGTCGATATTAGTTGCATTAATAGATATCAATGGTACGTTTATTACAAATGAAGAGTTAGAACTTGAGTTTTCAGATAAATATGTTAAAGCAATTGTACCTGATCAAATTTTCGATGAATTACAGGAAATGATCGACAATATGAGAAAAGCTGGTTTAGTAGATATACCAAGAATGATTCAAGAATGGTTAGTTGATTGTTCATTAGAGAAATTTACACTGATGTCAAAAATTTATTCTTGGTCATTTCATGTTGGATTTAGAAAACAAAAGATGATTGACGCAGCATTAGACCAATTGAAGACAGAGTACACTGAAGATGTAGATGGTGAGATGTACAATGAGTATACAATGTTAATTAGAGATGAAATAGTCAAGATGCTAGAAGTACCAGTTAAACATGATGATCATTTACTTCGCGATTCAGAATTAGCCGGATTGTTATCAATGTCATCAGCTTCAAATGGTGAATCAAGGCAACTTAAATTTGGTCGTAAAACGATATTTTCAACTAAGAAAAATATGCATGTCATGGATGATATTGCACATGGAAGATATACTCCGGGTGTCATTCCTCCAGTAAACGTAGATAGACCAATTCCATTAGGTCGTAGAGATGTTCCTGGACGAAGAACAAGAATTATATTCATATTACCATATGAATATTTTATTGCGCAGCATGCTGTCGTAGAAAAAATGTTATCATACGCAAAGCATACTAGAGAGTACGCAGAATTTTACTCGCAGTCAAATCAATTGCTATCATATGGTGATGTTACAAGGTTCTTATCCAGTAATTCTATGGTATTATATACAGACGTTTCACAATGGGATTCGTCACAACATAACACACAGCCATTTAGAAAAGGAATAATTATGGGTTTAGATATGTTATCCAATATGACTAATGATCCAAAAGTAGTACAAACGCTAAATTTATATAAACAAACACAAATTAATCTCATGGACTCATACGTTCAAATACCTGATGGCAATGTAATCAAAAAGATTCAATATGGTGCTGTTGCTTCAGGAGAAAAACAAACTAAGGCAGCTAATTCTATAGCTAACTTAGCACTCATTAAAACGGTATTATCAAGGATTGCAAATAAGTATTCTTTTATAACCAAAATAATCAGAGTCGATGGTGATGATAATTATGCAGTGCTACAATTTAACACCGATGTCACTAAACAGATGATTCAAGATGTGTCAAACGATGTGAGATATATATATTCTAGAATGAATGCTAAAGTTAAAGCATTGGTATCTACAGTCGGTATTGAAATAGCAAAAAGATATATAGCAGGAGGAAAAATATTTTTCAGAGCTGGTATAAACTTATTAAATAATGAGAAGCGTGGGCAAAGTACACAATGGGATCAAGCAGCTATTTTATACTCAAACTATATTGTTAACAAATTACGAGGATTTGAGACTGATAGAGAATTTATATTAACTAAAATTATACAAATGACATCTGTAGCCATTACTGGATCACTAAGGTTATTTCCGTCAGAACGAGTGCTAACTACTAATTCTACATTCAAAGTATTTGACTCAGAAGATTTCATTATAGAATATGGAACAACTAACGATGAAGTATATATACAAAGAGCATTTATGTCGCTGTCTAGTCAAAAGTCAGGAATAGCTGATGAAATAGCTTCTTCACAAACATTTAAAAATTATGTTAACAAATTATCTGACCAATTATTAATATCAAAAAACGTAATTGTATCCAAAGGTATAGCTGTAACAGAAAAGGCGAAATTAAATTCATATGCACCAGTTTATTTAGAAAAACGTCGTGCACAAATATCAGCGTTATTAACTATGTTACAGAAACCAGTGTCGTTTAAATCAAATAAAATTACTATTAATGACATTTTGCGTGACATAAAACCATTTTTTGTCACTTCTGAAGCTAATTTGCCAATTCAATACAGAAAATTTATGCCAACACTACCTAATAATGTCCAATATGTTATACAATGCATAGGATCAAGGACGTATCAAATAGAAGATAGTGGGTCAAAATCATCGATTTCGAAGTTAATATCAAAATATTCAGTTTACAAACCATCGATTGAAGAACTATATAAAGTTATATCTTTAAGAGAACAAGAAATACAGTTGTATTTAGTTTCATTAGGAGTTCCACCAGTTGATGCAAGCACGTACGTTGGGTCAAGAATATATTCGCAGGATAAGTATAAAATATTAGAATCCTACGTATATAATTTATTATCAGTTAATTATGGATGTTATCAACTATTCGATTTCAATTCTCCAGATTTAGAGAAACTTATACGAATTCCTTTTAAAGGCAAGATACCAGCCGTAACATTTATATTACATCTTTATGCTAAACTTGAAATAATAAACTATGCTATTAAGAATGGAGCTTGGATTAGTTTGTTTTGTAACTACCCAAAATCTGAAATGATTAAATTATGGAAGAAAATGTGGAATATAACAGCATTACGGTCTCCCTACACTAGTGCGAACTTCTTTCAAGAT
>AEB79602
[truncated: 1,257,591 more chars]
