# Supplementary material for: FRESCo: finding regions of excess synonymous constraint in diverse viruses
Source: Genome Biol. 2015 Feb 17;16(1):38. doi: 10.1186/s13059-015-0603-7 (PMC4376164; doi:10.1186/s13059-015-0603-7)
Supplement: Additional file 4: — Sequence alignments (zip folder of FASTA alignments). [file 13059_2015_603_MOESM4_ESM.zip › alignments/rotavirus/VP2.fa.revtrans]

>AGE46887
ATGGCGTACAGGAAACGTGGAGCGCGCCGTGAGGCGAACTTA---AAT---AATAATGATCGAATG---CAGGAGAAAATTGATGAAAAA------------------CAA------------------------------------------GAT---------------------------------TCAAATAAAACACAATTATCTGATAAGGTACTTTCGAAGAAAGAAGAAATTGTAACGGATAGTCATGAGGAAGTTAAAGTTACTGATGAATTAAAAAAATCAACGAAAGAAGAATCAAAACAATTGCTTGAAGTGTTGAAAACAAAGGAAGAACATCAGAAAGAAATACAGTATGAAATATTACAGAAAACTATACCAACATTCGAACCTAAAGAGACGATATTGAGAAAATTAGAGGATATTAAACCAGAACTAGCGAAAAAACAGACTAAGCTATTTAGAATATTTGAACCGAAACAATTACCGATTTATAGAGCAAATGGAGAAAGAGAATTGCGTAATAGATGGTATTGGAAATTAAAAAAAGATACACTACCAGACGGGGACTATGATGTGAGAGAGTATTTTCTGAATTTGTACGATCAAGTGCTTACTGAAATGCCAGACTACTTATTATTGAAAGATATGGCAGTAGAAAATAAGAATTCTAGGGATGCAGGTAAAGTCGTTGACTCAGAAACGGCTAGTATATGCGATGCCATCTTTCAAGATGAAGAAACGGAAGGTGCCGTTAGAAGATTCATTGCAGAAATGAGACAACGTGTGCAAGCTGATAGAAATGTTGTCAATTATCCATCAATATTACATCCAATAGATTATGCATTTAATGAATACTTTTTACAACATCAATTGGTTGAACCATTGAATAATGATATAATATTTAATTATATACCAGAAAGAATAAGAAATGATGTTAATTATATTCTCAATATGGACAGAAATTTACCATCAACTGCCAGATATATAAGACCTAATTTACTTCAAGATAGATTAAATTTGCACGATAATTTTGAATCACTATGGGATACAATAACTACATCAAATTATATTTTGGCGAGATCGGTAGTACCAGATTTAAAAGAA------TTAGTGTCAACGGAAGCACAAATTCAGAAAATGTCACAAGATTTGCAATTAGAAGCATTAACAATTCAGTCAGAAACACAATTTCTAACAGGTATAAATTCACAAGCAGCTAACGATTGTTTTAAAACCTTAATTGCAGCAATGTTAAGTCAACGTACTATGTCATTAGATTTTGTAACTACTAATTATATGTCACTGATTTCAGGTATGTGGCTGTTGACGGTCGTGCCAAATGATATGTTTATAAGGGAATCGTTAGTCGCGTGTCAACTAGCTATAGTAAATACAATAATCTATCCAGCATTTGGAATGCAACGAATGCATTATAGAAACGGGGATCCACAAACACCGTTTCAGATAGCAGAACAGCAAATTCAAAATTTCCAAGTCGCAAATTGGTTACATTTTGTTAATAATAATCAATTTAGACAGGCGGTTATTGATGGTGTATTGAATCAGGTACTAAATGACAATATTAGAAATGGTCATGTTATTAACCAACTAATGGAAGCTCTAATGCAGCTGTCGCGACAACAATTTCCAACTATGCCAATTGATTATAAGAGATCAATTCAACGTGGAATATTACTGTTATCCAACAGACTTGGTCAATTAGTTGATTTAACTAGATTATTAGCTTACAATTATGAGACGTTAATGGCATGCATTACAATGAACATGCAACATGTTCAAACCTTAACAACAGAAAAATTACAATTAACGTCAGTTACATCATTATGTATGCTTATTGGAAACGCGACTGTTATACCAAGTCCACAAACATTATTTCATTATTATAACGTTAACGTTAATTTTCATTCAAATTACAATGAGAGAATTAATGATGCAGTAGCTATAATAACTGCTGCTAACAGACTGAATCTATATCAGAAAAAAATGAAGGCTATTGTTGAGGATTTCTTAAAAAGATTATACATTTTTGATGTATCTAGAGTTCCGGACGACCAAATGTATAGATTAAGGGATAGATTACGCTTATTGCCAGTAGAAATCAGAAGATTGGATATCTTCAATCTAATACTAATGAATATGGATCAAATTGAACGTGCCTCAGATAAAATTGCTCAAGGTGTAATCATTGCTTATCGTGACATGCATCTTGAAAGAGATGAGATGTACGGATATGTAAATATAGCTAGAAATTTAGAGGGATTTCAACAGATAAATTTAGAGGAGCTGATGAGATCAGGTGACTATGCGCAAATAACTAACATGCTTTTAAATAATCAGCCAGTAGCGTTGGTTGGAGCACTTCCGTTTATTACTGATTCATCAGTTATATCGTTAATAGCAAAACTTGACGCTACAGTGTTCGCTCAAATAGTTAAATTACGAAAAGTTGATACTTTAAAACCAATATTATACAAGATAAATTCAGACTCAAATGACTTTTATTTAGTAGCTAATTACGATTGGGTGCCAACTTCGACTACAAAAGTATACAAACAGGTTCCGCAACAATTTGATTTTAGAAATTCAATGCATATGTTAACTTCAAATCTTACTTTTACGGTTTATTCAGATCTTCTCGCGTTCGTATCAGCTGACACAGTAGAACCTATAAATGCAGTTGCATTTGACAATATGCGCATCATGAACGAATTG
>AGE98671
ATGGCGTACAGAAAGCGCGGAGCTAAACGTGAAAACTTACTA---CAA---CAAAATGAACGTCTG---CAAGAAAAAGAAGTTGAAAAGAACATAGACGCAACTATGGAG------------------AGTAAA------------------GCT------------------------------AATAATAAAAAGCGACAATTATCTGATAAAGTATTGTCACAAAAAGAAGAGATAATAACTGACGCACAAGATGATGTTAAGATAGCTGATGAGGTTAAGAAATCATCAAAAGAGGAATCGAAACAGCTACTAGAAATATTGAAAACTAAAGAAGATCATCAGAAAGAGATACAATACGAAATTCTACAAAAAACGATACCAACTTTTGAACCAAAGGAATCAATTTTGAAAAAATTAGAAGACATAAAACCAGAGCAGGCCAAGAAGCAAACTAAATTGTTCAGAATATTCGAACCAAGACAATTACCAATTTATCGGGCAAATGGTGAGAGAGAATTAAGAAATAGATGGTATTGGAAGTTGAAAAGAGATACACTGCCAGATGGAGATTATGATGTCCGAGAATACTTCTTAAATTTATATGATCAGATATTAATAGAAATGCCAGATTATTTATTATTGAAAGATATGGCAGTGGAGAATAAAAATTCTAGGGATGCGGGTAAAGTTGTGGATTCCGAGACAGCAAGTATTTGTGATGCCATATTTCAAGATGAGGAAACAGAGGGAGTCGTTAGAAGGTTCATTGCAGATATGAGACAACAAGTTCAAGCTGACAGAAATGTTGTTAACTATCCATCAATTTTACATCCAATCGATCATGCATTTAATGAATACTTTTTAAATCACCAATTAGTTGAACCATTGAATAATGAAATAATATTTAATTATATACCAGAAAGGATAAGAAATGATGTCAATTACATTCTAAATATGGATATGAATCTACCATCAACAGCAAGATATATTAGACCAAATTTACTGCAAGATAGGCTAAATTTGCATGATAATTTTGAGTCATTATGGGATACGATAACGACATCAAACTATATATTAGCTAGATCGGTTGTACCTGATCTGAAGGAAAAAGAGTTAGTCTCAACCGAAGCTCAAATACAGAAAATGTCTCAAGATTTGCAACTTGAAGCACTAACTATACAATCTGAAACACAATTTCTGGCTGGTATAAATTCACAAGCAGCAAATGACTGTTTTAAAACACTGATAGCAGCTATGTTAAGCCAACGTACAATGTCATTAGAATTCATGACTACAAATTATATGTCACTTATATCTGGTATGTGGTTATTAACAGTTATACCAAACGACATGTTTCTTCGTGAGTCGTTAGTTGCATGTGAGTTAGCTATAATAAATACTATTGTTTATCCAGCATTTGGAATGCAAAGGATGCACTATAGAAATGGTGACCCACAGACTCCATTCCAAATAGCAGAACAGCAGATACAAAATTTTCAAGTGGCTAATTGGTTGCACTTTATTAATAATAATAGATTTAGACAAGTTGTAATTGATGGAGTGTTGAATCAAACACTTAATGATAATATTAGAAATGGACAGGTTATCAATCAGTTGATGGAAGCGTTAATGCAGTTATCTAGACAACAATTTCCGACTATGCCAGTTGATTATAAAAGATCAATACAAAGAGGAATATTACTATTATCAAACAGGTTAGGTCAATTAGTTGACTTAACAAGATTATTATCATATAATTATGAAACCTTGATGGCTTGTATAACCATGAATATGCAACATGTACAAACTCTTACCACTGAGAAATTGCAATTAACTTCTGTTACATCTTTGTGTATGTTAATTGGAAATACTACAGTTATTCCGAGCCCACAAACATTGTTTCATTATTACAATGTAAATGTAAATTTTCACTCAAACTATAACGAACGGATTAATGATGCAGTAGCAATCATTACAGCAGCCAATAGACTGAATTTATATCAGAAGAAGATGAAATCAATAGTTGAAGAATTTTTGAAGAGACTGCAAATTTTTGATGTACCGCGAGTGCCCGATGATCAAATGTATAGACTAAGGGATAGACTTAGATTGCTGCCTGTTGAAAGACGAAGACTTGATATATTCAATCTAATATTAATGAATATGGAGCAGATTGAGCGAGCTTCAGACAAAATTGCCCAAGGTGTAATAATTGCTTATAGAGATATGCAACTAGAAAGAGATGAAATGTATGGATACGTCAATATTGCTAGAAACCTGGATGGATATCAACAAATTAATTTAGAAGAATTGATGAGGACAGGAGATTATGGTCAAATTACTAACATGTTATTAAACAATCAACCAGTAGCTCTAGTAGGAGCGTTACCATTCGTAACAGACTCATCAGTTATATCACTTATTGCGAAGTTGGATGCTACAGTCTTTGCTCAGATAGTTAAACTTAGGAAAGTAGATACTTTAAAACCGATATTGTATAAGATAAACTCTGATTCTAATGATTTCTATTTAGTTGCAAATTACGATTGGATACCAACTTCTACCACAAAAGTGTATAAACAGGTACCGCAACCCTTTGACTTTAGAGCGTCAATGCATATGTTAACGTCTAACCTCATCTTTACTGTTTATTCCGATTTGTTATCTTTTGTTTCTGCAGACACAGTTGAACCGATTAACGCAGTTGCTTTTGACAATATGCGCATTATGAACGAATTG
>AGE98770
ATGGCGTACAGGAAGCGCGGATCTAAACGTGAAGACTTACCA---CAA---CAAAATGAACGTCTG---CAAGAAAAAGAAATTGAAAATAATACAGACGTAACCATGGAA------AATAAAAATAAAAATAAA------------------AAT------------------------------AACAATAGAAAGCAGCAATTATCTGACAAAGTGCTATCCCAAAAAGAGGAAATAATAACTGATGTACAAGATGACATTAAAATAGCTGACGAGGTTAAAAAATCATCAAAAGAAGAGTCGAAACAGTTACTTGAAATATTAAAAACGAAAGAAGATCATCAGAAAGAAGTACAGTACGAAATTCTACAAAAAACAATACCGACTTTTGAACCAAAGGAATCGATTTTGAAAAAATTAGAAGATATAAGACCAGAACAAGCTAAGAAGCAAATGAAATTGTTTAGAATATTTGAACCAAGACAATTACCAATCTATCGAGCAAATGGTGAGAAAGAATTAAGGAATAGATGGTATTGGAAATTGAAAAAGGATACACTGCCAGACGGAGATTATGACGTACGAGAGTATTTTCTAAATTTATATGATCAAATACTGATAGAAATGCCAGATTATTTATTGCTAAAAGATATGGCTGTAGAAAATAAAAACTCTAGGGATGCTGGTAAAGTTGTAGATTCTGAGACTGCAAGTATTTGTGATGCTATATTTCAAGATGAGGAGACAGAGGGAGTTATTAGAAGATTTATCGCAGATATGAGACAACAAATTCAGGCTGATAGAAATATTGTCAATTATCCATCAATTTTACATCCAATTGATCATGCATTCAATGAATATTTTCTGAACCATCAATTAGTTGAACCACTGAATAACGAAATTATTTTTAATTATATACCAGAAAGAATAAGGAATGATGTTAATTATATTTTGAATATGGATATGAATTTGCCATCAACAGCGAGATATATTAGACCAAATCTATTGCAAGATAGACTAAATTTACATGATAATTTTGAATCATTATGGGACACAATAACTACATCAAATTACATATTAGCAAGATCAGTCGTGCCTGATTTGAAGGAAAAAGAATTAGTTTCAACTGAAGCTCAGATACAGAAAATGTCTCAAGATTTGCAGCTTGAAGCTTTAACAATACAATCTGAAACGCAGTTTCTGGCCGGTATAAATTCACAAGCAGCAAATGATTGTTTTAAAACACTGATAGCAGCTATGTTAAGCCAACGTACAATGTCATTAGATTTTGTAACTACGAATTATATGTCACTTATATCTAGCATGTGGCTATTGACTGTTATACCAAATGATATGTTTCTTCGTGAGTCGCTAGTCGCATGCGAATTGGCTATAATAAATACTATAGTTTACCCAGCATTTGGAATGCAAAGAATGCATTATAGAAATGGCGATCCCCAGACTCCATTTCAAATAGCAGAACAACAAATACAAAATTTTCAAGTAGCTAATTGGTTACATTTTATTAATAATAATAGATTTAGACAAGTTGTTATTGATGGAGTGTTAAATCAAACACTTAACGACAACATTAGAAATGGACAAGTTATTAATCAATTAATGGAAGCATTAATGCAGTTATCTAGACAACAATTTCCGACCATGCCAGTTGATTATAAAAGATCAATCCAAAGAGGAATATTGTTATTGTCTAACAGATTAGGTCAGTTAGTTGATTTAACAAGATTATTATCATATAATTATGAAACTCTAATGGCTTGTATAACTATGAATATGCAACATGTTCAAACTCTCACTACCGAAAAATTACAGTTAACTTCTGTCACATCTTTATGTATGTTAATTGGAAATACCACAGTAATTCCAAGTCCACAAACACTATTTCACTATTATAACGTAAATGTAAATTTTCATTCAAATTATAACGAACGAATTAACGATGCTGTGGCTATTATTACGGCTGCTAATAGACTAAACTTATATCAGAAGAAAATGAAATCAATAGTTGAGGATTTTTTGAAAAGATTGCAAATTTTTGATGTACCACGAGTACCAGATGACCAAATGTACAGGTTGAGAGACAGACTTAGATTATTGCCAGTTGAAAGACGAAGACTTGATATATTTAACTTAATATTAATGAATATGGAGCAGATCGAACGAGCTTCAGATAAAATTGCTCAAGGAGTAATAATTGCTTACAGAGATATGCAGCTAGAAAGAGATGAGATGTATGGATTTGTTAACATCGCTAGGAACCTCGATGGATACCAGCAAATCAATTTAGAAGAGTTAATGAGAACTGGGGACTATGGTCAAATTACTAATATGCTATTAAACAACCAACCTGTAGCTTTGGTAGGAGCATTGCCATTTATGACAGATTCATCAGTTATATCGCTCATTGCAAAATTGGATGCCACAGTTTTTGCTCAAATAGTTAAACTTAGAAAAGTGGATACTTTAAAACCAATATTGTACAAAATAAATTCTGATTCTAACGATTTCTACTTAGTTGCAAATTATGATTGGATACCAACTTCAACCACAAAAGTTTATAAGCAAGTACCACAACCTTTTGATTTCAGAGCGTCAATGCATATGTTAACATCTAATTTAACTTTTACCGTTTATTCTGATCTGCTATCTTTCGTTTCTGCAGACACAGTTGAACCTATCAACGCAATTGCTTTTGACAATATGCGCATTATGAACGAACTG
>AGF86178
ATGGCGTACAGGAAACGTGGAGCGCGCCGTGAGGCGAATATA---AAC---AATAATGACCGAATG---CAAGAGAAAGATGATGAGAAA------------------CAA------------------------------------------GAT------------------------------CAAAACAATAGAACGCAATTGGCTGACAAAGTACTTTCAAAAAAAGAGGAAGTCGTAACAGACAGTCAAGAGGAAATTAAAATTACTGATGAAGTGAAGAAATCGACAAAAGAAGAATCTAAACAATTGCTTGAAGTTTTGAAAACAAAAGAAGAGCACCAAAAAGAAATACAATACGAAATTTTACAAAAAACGATACCAACATTTGAACCAAAAGAGTCAATACTGAAGAAATTGGAAGATATCAAACCGGAGCAAGCAAAGAAGCAGACTAAGTTATTTAGAATATTTGAACCAAGACAGCTACCAATTTATAGAGCGAATGGCGAAAAGGAGTTGCGTAATAGATGGTATTGGAAGTTGAAGAAAGATACTTTACCAGATGGAGATTATGATGTTAGAGAGTATTTTTTAAATTTGTATGATCAGGTCCTTACTGAAATGCCAGATTATCTACTGTTAAAAGATATGGCAGTTGAAAATAAAAATTCAAGAGATGCCGGCAAAGTTGTCGATTCTGAAACGGCGAGTATCTGTGATGCCATATTTCAAGATGAAGAAACAGAAGGTGCGGTGAGAAGATTCATCGCAGAGATGAGACAGCGCGTACAAGCTGACAGAAACGTTGTCAATTACCCATCAATATTGCATCCAATAGATTACGCTTTCAATGAGTATTTCTTACAACACCAATTAGTCGAACCATTGAATAATGATATAATATTTAATTACATTCCTGAAAGGATAAGGAACGACGTTAATTATATACTGAATATGGACAGAAATCTGCCATCAACAGCTAGATATATAAGACCTAACTTACTACAAGATAGACTGAATTTGCATGATAATTTTGAATCCTTGTGGGATACGATAACAACCTCAAACTATATTTTGGCAAGATCGGTAGTACCAGATTTAAAGGAA------TTAGTTTCAACTGAAGCGCAAATCCAAAAAATGTCGCAAGACTTACAATTAGAAGCCTTAACAATACAGTCAGAAACACAGTTTTTAACRGGTATAAACTCACAAGCAGCAAATGACTGTTTYAAGACCTTGATCGCAGCAATGTTAAGTCAACGAACTATGTCGCTTGATTTCGTGACTACAAATTACATGTCATTAATCTCAGGTATGTGGCTGCTAACTGTAGTGCCAAATGACATGTTCATAAGGGAATCATTAGTTGCATGTCAATTGGCTATAGTAAATACGATAATATATCCAGCGTTCGGAATGCAGCGAATGCATTATAGAAACGGAGATCCTCAAACACCATTTCAAATAGCAGAACAGCAGATACAAAATTTTCAGGTAGCGAATTGGCTACATTTTGTCAATAACAACCAGTTTAGGCAAGTAGTTATTGATGGTGTATTGAATCAGGTGCTGAATGATAATATTAGAAATGGACATGTTATTAATCAATTGATGGAAGCTTTGATGCAACTATCACGACAACAGTTTCCAACAATGCCTGTTGATTATAAGAGATCAATCCAGCGTGGAATACTATTGTTATCAAATAGGCTTGGTCAATTAGTTGATTTAACTAGGTTATTAGCTTACAACTATGAGACACTAATGGCATGCGTTACGATGAATATGCAACATGTTCAGACTCTGACAACAGAAAAACTACAGTTGACTTCAGTCACGTCATTATGCATGCTTATCGGAAATGCAACCGTTATACCTAGCCCGCAGACATTGTTTCACTATTATAATGTTAATGTTAATTTTCATTCAAATTATAATGAAAGAATTAATGATGCAGTGGCTATAATAACTGCAGCTAACAGACTAAACCTATATCAGAAAAAGATGAAGGCAATAGTCGAAGATTTTTTAAAAAGATTGTATATTTTCGATGTAGCTAGAGTTCCAGATGATCAAATGTATAGATTGAGGGATAGACTACGATTATTGCCAGTAGAAGTAAGACGATTAGATATTTTTAATTTAATATTGATGAACATGGATCAGATAGAACGCGCCTCAGACAAAATTGCACAGGGTGTTATTATTGCATACCGTGATATGCAATTGGAAAGAGACGCAATGTATGGCTATGTGAATATTGCTAGAAATTTAGATGGGTTCCAGCAAATAAACCTAGAAGAATTAATGAGAACGGGAGATTATGCACAAATAACTAATATGCTTCTAAATAATCAACCAGTAGCACTAGTTGGAGCCCTTCCATTTATCACAGACTCGTCAGTTATATCGTTGATAGCGAAGCTTGACGCTACAGTTTTTGCTCAAATAGTTAAATTACGGAAAGTTGACACTTTAAAACCAATATTGTATAAAATAAATTCAGATTCGAATGACTTTTATCTAGTTGCTAACTATGATTGGGTGCCCACTTCAACCACAAAAGTATATAAACAAATTCCACAGCAATTTGATTTCAGAAGTTCGATGCATATGTTAACATCAAATCTTACTTTCACTGTTTACTCAGATCTGCTTGCATTCGTATCAGCTGATACGGTAGAACCTATAAATGCAGTTGCATTTGACAATATGCGCATCATGAACGAATTA
>ACL93327
ATGGCGTACAGGAAGCGCGGAGCTAAACGTGAAGACTTACCA---CAA---CAAAATGAACGTCTG---CAAGAAAAAGAAATTGAAAATAATCCCGACGTAACCATGGAA------AATAGAAATAAAAATAAA------------------AAT------------------------------AATAATAGAAAGCAACAATTATCTGACAAAGTGCTATCACAAAAAGAGGAAATAATAACTGATGCTCAAGATGACATTAAAATAGCTGATGAGGTCAAAAAATCATCAAAAGAAGAGTCGAAACAGTTACTTGAAATATTAAAAACGAAAGAAGATCATAAGAAAGAAGTACAGTACGAAATTCTACAAAAAACAATACCGACTTTTGAACCAAAAGAATCAATTTTGAAAAAGTTAGAGGATATAAGACCGGAACAAGCTAAGAAGCAAATGAAATTGTTTAGAATATTTGAACCAAGACAATTACCAATCTATCGAGCAAATGGTGAGAAAGAATTAAGGAATAGATGGTATTGGAAATTGAAAAAGGATACACTGCCAGACGGAGATTATGACGTACGGGAATATTTTTTAAATTTATATGATCAAATACTGATAGAAATGCCAGATTATTTATTACTAAAAGATATGGCTGTAGAAAATAAAAACTCTAGAGATGCTGGTAAAGTTGTAGACTCCGAGACTGCAAGTATTTGTGATGCTATATTTCAAGATGAGGAGACAGAGGGAGTTATTAGAAGATTTATAGCAGATATGAGACAACAAGTTCAAGCTGATAGGAATATTGTCAATTATCCATCAATTTTACATCCAATTGATCATGCATTTAATGAATATTTTCTGAATCATCAATTAGTTGAACCATTGAATAACGAAATTATTTTTAATTATATACCAGAAAGAATAAGGAATGATGTTAACTATATTTTGAATATGGATATGAATTTGCCATCAACAGCGAGATATATTAGACCAAATCTATTGCAAGATAGACTAAACTTACATGATAATTTTGAATCATTATGGGACACAATAACTACATCAAATTACATATTGGCAAGATCAGTCGTGCCTGATTTGAAGGAAAAAGAATTAGTTTCAACTGAAGCTCAGATACAGAAAATGTCTCAAGATTTGCAGCTTGAAGCTTTAACAATACAATCTGAAACGCAGTTTCTAGCCGGTATAAATTCACAAGCAGCGAATGATTGTTTTAAAACATTGATAGCAGCTATGTTAAGTCAACGTACAATGTCATTAGATTTTGTAACTACGAATTATATGTCACTTATATCTGGCATGTGGCTATTGACTATTATACCAAATGATATGTTTCTTCGTGAGTCGCTAGTCGCATGCGAATTGGCTATAATAAATACTATAGTTTACCCAGCATTTGGAATGCAAAGAATGCATTATAGAAATGGCGATCCCCAGACTCCATTTCAAATAGCAGAACAACAAATACAAAATTTTCAAGTAGCTAATTGGTTACATTTTATTAATAATAATAGATTTAGACAAGTTGTTATTGATGGAGTGTTAAATCAAACGCTTAACGACAACATTAGGAATGGACAAGTTATTAATCAATTAATGGAAGCATTAATGCAGTTATCTAGACAACAATTTCCGACCATGCCAGTTGATTATAAAAGATCAATCCAAAGAGGAATATTGTTATTGTCTAACAGATTAGGTCAGTTAGTTGATTTAACAAGATTATTATCATATAATTATGAAACTCTAATGGCTTGTATAACTATGAATATGCAACAAGTTCAGACTCTCACTACCGAAAAATTACAGTTAACTTCTGTCACATCTTTGTGTATGTTAATTGGAAATACTACGGTAATTCCAAGTCCGCAAACACTATTTCACTATTATAACGTAAATGTAAATTTTCATTCAAATTACAACGAACGAATTAACGATGCTGTGGCTATTATTACGGCTGCTAATAGACTAAATTTATATCAGAAAAAAATGAAATCAATAGTTGAGGATTTTTTGAAAAGATTGCAAATTTTTGATGTACCACGAGTACCAGACGACCAGATGTACAGGTTGAGAGACAGACTTAGATTATTGCCAGTTGAAAGACGAAGACTTGATATATTTAACTTAATATTAATGAATATGGAGCAGATCGAACGAGCTTCAGATAAAATTGCTCAAGGAGTAATAATTGCTTACAGAGATATGCAACTAGAAAGAGATGAGATGTATGGATTTGTTAACATCACTAGGAACCTCGATGGATATCAACAAATCAATTTAGAAGAGTTAATGAGAACTGGAGACTATGGTCAAATTACTAATATGCTATTAAACAACCAGCCTGTAGCTTTGGTAGGAGCATTGCCATTTGTAACAGATTCATCAGTTATATCGCTAATTGCAAAATTAGATGCCACAGTTTTTGCTCAAATCGTTAAACTTAGAAAAGTGGACACTTTAAAACCAATATTATATAAAATAAATTCTGATTCTAATGATTTCTACTTAGTTGCAAATTATGATTGGATACCAACTTCAACCACAAAAGTTTATAAGCAAATACCACAACCTTTTGATTTCAGAGCGTCAATGCATATGTTAACGTCTAATTTAACTTTTACTGTTTATTCTGATTTGCTATCTTTCGTTTCTGCAGATACGGTTGAACCTATTAACGCAATTGCTTTTGACAATATGCGCATTATGAACGAACTG
>AGE46959
ATGGCGTACAGGAAACGTGGAGCGCGCCGTGAGGCGAACTTA---AAT---AATAATGATCGAATG---CAGGAGAAAATTGATGAAAAA------------------CAA------------------------------------------GAT---------------------------------TCAAATAAAATACAATTATCTGATAAGGTACTTTCGAAGAAAGAAGAAGTTGTAACGGATAGTCATGAGGAAGTTAAAGTTACTGATGAGGTAAAAAAATCAACGAAAGAAGAATCAAAACAATTGCTTGAAGTATTGAAAACAAAGGAAGAACATCAGAAAGAAATACAGTATGAAATATTACAAAAAACTATACCAACATTCGAACCTAAAGAGACGATATTGAGAAAATTAGAGGATATTAAACCAGAACTAGCGAAAAAACAGACTAAGCTATTTAGAATATTTGAACCGAAACAATTACCGATTTATAGAGCAAATGGAGAGAGAGAATTACGTAATAGATGGTATTGGAAATTAAAAAAAGATACACTACCAGACGGAGACTATGATGTGAGAGAGTATTTTCTGAATTTGTATGATCAAGTGCTTACTGAAATGCCAGACTACTTATTATTGAAAGATATGGCAGTAGAAAATAAGAACTCTAGGGATGCAGGTAAAGTCGTTGATTCAGAAACGGCTAATATATGCGATGCCATATTTCAAGATGAAGAAACGGAAGGTGCCGTTAGAAGATTCATTGCAGAAATGAGACAGCGTGTGCAAGCTGATAGAAATGTTGTCAATTATCCATCAATATTACATCCAATAGATTATGCATTTAATGAATACTTTTTACAACATCAATTGGTTGAACCATTGAATAATGATATAATATTTAATTATATACCAGAAAGGATAAGAAATGATGTTAATTATATTCTCAATATGGACAGAAATTTACCATCAACTGCCAGATATATAAGACCTAATTTACTTCAAGATAGATTGAATTTGCATGATAATTTTGAATCACTATGGGATACAATAACTACATCAAATTATATTTTGGCGAGATCGGTAGTACCAGATTTAAAAGAA------TTAGTTTCAACGGAAGCACAAATTCAGAAAATGTCACAAGATTTGCAATTAGAAGCATTAACAATTCAGTCAGAAACACAGTTTCTAACAGGTATAAATTCACAAGCAGCTAACGATTGTTTTAAAACCTTAATTGCAGCAATGTTAAGTCAACGTACTATGTCATTAGATTTTGTAACTACTAATTATATGTCATTGATTTCAGGTATGTGGCTATTGACGGTCGTGCCAAATGATATGTTTATAAGGGAATCATTAGTCGCGTGTCAACTAGCTATAGTAAATACGATAATCTATCCAGCATTTGGAATGCAACGAATGCATTATAGAAACGGAGATCCACAAACACCGTTTCAGATAGCAGAACAGCAAATTCAAAATTTCCAAGTCGCAAATTGGTTACATTTTGTTAATAATAATCAATTTAGACAGGCAGTTATTGATGGTGTATTGAATCAGGTACTGAATGACAATATTAGAAATGGTCATGTTATTAATCAACTGATGGAAGCTCTAATGCAGCTGTCGCGACAACAATTTCCAACCATGCCAATTGATTATAAGAGATCAATTCAACGTGGAATATTACTGTTATCTAACAGACTTGGTCAGTTAGTTGATTTAACTAGATTATTAGCTTACAATTATGAGACATTAATGGCATGCATTACAATGAACATGCAACATGTTCAAACCTTAACAACAGAAAAATTACAACTAACATCAGTTACATCATTATGTATGCTTATTGGAAATGCGACTGTTATTCCAAGTCCACAAACATTATTTCATTATTATAACGTTAACGTTAATTTTCATTCAAATTACAATGAGAGAATTAATGATGCAGTAGCTATAATAACTGCTGCCAACAGATTGAATCTATATCAGAAAAAGATGAAGGCTATTGTTGAGGATTTCTTAAAAAGATTATACATTTTTGATGTATCTAGAGTTCCTGACGATCAAATGTATAGATTAAGGGATAGATTACGTTTATTGCCAGTAGAAATCAGAAGATTGGATATCTTCAATCTAATACTAATGAACATGGATCAAATTGAACGTGCCTCAGATAAAATTGCTCAAGGTGTAATCATTGCTTATCGTGACATGCATCTTGAAAGAGATGAGATGTACGGATATGTAAATATAGCTAGAAATTTAGATGGATTTCAACAGATAAATCTAGAGGAGCTGATGAGATCAGGTGACTATGCGCAAATAACTAACATGCTTTTGAATAATCAACCAGTAGCATTGGTTGGAGCACTTCCATTTATTACTGATTCATCAGTTATATCGCTGATAGCAAAACTTGACGCTACAGTGTTCGCTCAAATAGTTAAATTACGAAAAGTTGATACTTTAAAACCAATATTATACAAAATAAATTCAGACTCAAATGACTTTTATTTAGTAGCCAATTATGATTGGGTGCCAACTTCGACTACAAAAGTATACAAACAGGTTCCGCAACAGTTTGATTTTAGAAATTCAATGCATATGTTAACTTCGAATCTTACTTTTACGGTTTATTCAGATCTTCTCGCGTTCGTATCAGCTGACACAGTAGAACCTATAAATGCAGTTGCATTTGACAATATGCGCATCATGAACGAATTG
>AGF86076
ATGGCGTACAGGAAACGTGGAGCGCGCCGTGAGGCGAATATA---AAC---AATAATGACCGAATG---CAAGAAAAAGACGATGAGAAA------------------CAA------------------------------------------GAT------------------------------CAAAACAATAGAACGCAATTGGCTGACAAAGTACTTTCAAAAAAAGAAGAAGTCGTAACAGACAGTCAAGAGGAAATTAAAATTACTGATGAAGTGAAGAAATCGACGAAAGAAGAATCTAAACAATTGCTTGAAGTTTTGAAAACAAAAGAAGAGCACCAAAAAGAAATACAATACGAAATTTTACAAAAAACGATACCAACATTTGAACCAAAAGAGTCAATACTGAAGAAATTGGAAGATATCAAACCGGAGCAAGCGAAGAAGCAGACTAAGTTATTTAGAATATTTGAACCAAGACAGCTACCAATTTATAGAGCGAATGGTGAAAAGGAGTTGCGTAATAGATGGTATTGGAAGTTGAAGAAAGATACTTTACCAGATGGAGATTATGATGTTAGAGAGTATTTTTTAAATTTGTATGATCAGGTCCTTACTGAAATGCCAGATTATCTACTGTTAAAAGATATGGCAGTTGAAAATAAAAATTCAAGAGATGCCGGCAAAGTTGTCGATTCTGAAACGGCGAGTATCTGTGATGCCATATTTCAAGATGAAGAAACAGAAGGTACAGTGCGAAGATTCATCGCAGAGATGAGACAGCGCGTACAAGCTGACAGAAACGTTGTCAATTACCCATCAATATTGCATCCAATAGATTACGCTTTCAATGAGTATTTCTTACAACACCAATTAGTCGAACCATTGAATAATGATATAATATTCAATTACATTCCTGAAAGGATAAGGAACGACGTTAATTATATACTGAATATGGACAGAAATCTGCCATCAACAGCTAGATATATAAGACCTAATTTACTACAAGATAGACTGAATTTGCATGATAATTTTGAATCCTTGTGGGATACGATAACAACCTCAAACTATATTTTGGCAAGATCGGTAGTACCAGATTTAAAGGAA------TTAGTTTCAACTGAAGCGCAAATTCAAAAAATGTCGCAAGACTTACAATTAGAAGCCTTAACAATACAGTCAGAAACACAGTTTTTAACAGGTATAAACTCACAAGCAGCAAATGACTGTTTTAAGACCTTGATCGCAGCAATGTTAAGTCAACGAACTATGTCGCTTGATTTCGTGACTACAAATTACATGTCATTAATCTCAGGTATGTGGCTGCTAACTGTAGTGCCAAATGACATGTTCATAAGGGAATCATTAGTTGCATGTCAATTGGCTATAGTAAATACGATAATATATCCAGCGTTCGGAATGCAACGAATGCATTATAGAAACGGAGATCCTCAAACACCATTCCAAATAGCAGAACAGCAGATACAAAATTTTCAGGTAGCGAATTGGCTACATTTTGTCAATAACAACCAGTTTAGGCAAGTAGTTATTGATGGTGTATTGAATCAGGTGCTGAATGATAATATTAGAAATGGACATGTCATTAATCAATTGATGGAAGCTTTGATGCAACTATCACGACAACAGTTTCCAACAATGCCTGTTGATTATAAGAGATCAATCCAGCGTGGAATACTATTGTTATCAAATAGGCTTGGTCAACTAGTTGATTTAACTAGGTTATTAGCTTACAATTATGAGACACTAATGGCATGCGTTACGATGAATATGCAACATGTTCAGACTCTGACAACAGAAAAACTACAGTTGACTTCAGTCACGTCATTATGCATGCTTATCGGAAATGCAACCGTTATACCTAGCCCGCAGACATTGTTTCACTATTATAATGTTAATGTTAATTTTCATTCAAATTATAATGAAAGAATTAACGATGCAGTGGCTATAATAACTGCAGCTAACAGACTAAACCTATATCAGAAAAAGATGAAGGCAATAGTCGAAGATTTTTTAAAAAGATTGTATATTTTCGATGTAGCTAGAGTTCCAGATGATCAAATGTATAGATTGAGGGATAGACTACGATTATTGCCAGTAGAAGTAAGACGATTGGATATTTTTAATTTAATATTAATGAACATGGATCAGATAGAACGTGCCTCAGACAAAATTGCACAGGGTGTTATTATTGCATACCGTGATATGCAATTGGAAAGAGACGCAATGTATGGCTATGTGAATATTGCTAGAAATTTAGATGGGTTCCAGCAAATAAACCTAGAAGAATTAATGAGAACGGGAGATTATGCACAAATAACTAATATGCTTCTGAATAATCAACCAGTAGCACTAGTTGGAGCCCTTCCATTTATCACAGACTCGTCAGTTATATCGTTGATAGCGAAGCTTGACGCTACAGTTTTTGCTCAAATAGTTAAATTACGGAAAGTTGACACTTTAAAACCAATATTGTATAAAATAAATTCAGATTCGAATGACTTTTATCTAGTTGCTAACTATGATTGGGTGCCCACTTCAACCACAAAAGTATATAAACAAATTCCACAGCAATTTGATTTCAGAAGTTCGATGCATATGTTAACATCAAATCTTACTTTCACTGTTTACTCAGATTTGCTTGCATTCGTATCAGCTGATACGGTAGAACCTATAAATGCAGTTGCATTTGACAATATGCGCATCATGAACGAATTA
>ACZ51735
ATGGCGTACAGAAAGCGCGGAGCTAAACGTGAAAACTTACCA---CAA---CAAAATGAACGTCTG---CAAGAAAAAGAAGTTGAAAAGAACATAGACGCAACTATGGAG------------------AGTAAA------------------GCT------------------------------AATAATAAAAAGCAACAATTATCTGATAAAGTTTTATCACAAAAAGAAGAGATAATAACTGACATACAAGATGATGCTAAGATAGCTGATGAGGTTAAGAAATCATCAAAAGAGGAATCTAAACAGCTACTAGAAATATTGAAAACTAAAGAAAATCATCAGAAAGAGATACAATACGAAATTCTACAAAAAACAATACCAACTTTTGAACCAAAGGAATCAATTTTGAAAAAATTAGAAGACATAAAACCAGAGCAGGCCAAGAAGCAAACTAAATTGTTTAGAATATTCGAACCAAGACAATTACCAATTTATCGGGCAAATGGCGAGAGAGAATTAAGAAATAGATGGTATTGGAAGTTGAAAAGAGACACACTGCCAGATGGAGATTATGATGTCCGAGAATACTTCTTAAATTTATATGATCAGATATTAATAGAAATGCCAGATTATTTATTATTGAAAGACATGGCAGTGGAGAATAAGAATTCTAGAGATGCGGGTAAAGTGGTGGATTCCGAGACAGCAAGTATTTGTGATGCCATGTTTCAAGATGAGGAAACAGAGGGAGTCGTTAGAAGATTCATTGCAGATATGAGACAACAAGTTCAAGCTGATAGAAATGTTGTTAACTATCCATCAATTTTACACCCAATCGATCATGCATTTAATGAATACTTTTTAAATCACCAATTAGTTGAACCATTGAATAATGAAATAATATTTAATTATATACCAGAAAGGATAAGAAATGATGTCAATTACATTCTAAACATGGATATGAATCTACCATCAACAGCAAGATATATTAGACCGAACTTACTGCAAGATAGGCTAAATTTGCATGATAATTTTGAGTCATTATGGGATACGATAACGACATCAAACTATATATTAGCTAGATCGGTTGTACCTGATCTGAAGGAAAAAGAGTTAGTCTCAACCGAAGCTCAGATACAGAAAATGTCTCAAGATTTGCAACTTGAAGCACTAACTATACAATCTGAAACACAATTTCTGGCTGGTATAAATTCACAAGCAGCAAATGACTGTTTTAAAACACTGATAGCAGCTATGTTAAGCCAACGTACAATGTCATTAGAATTCATGACTACAAATTATATGTCACTTATATCTGGCATGTGGTTATTAACAGTTATACCAAACGACATGTTTCTTCGTGAGTCGTTAGTTGCATGTGAGTTGGCTATAATAAATACTATTGTTTATCCAGCATTTGGAATGCAAAGGATGCATTATAGAAATGGTGATCCACAGACTCCATTTCAAATAGCAGAACAACAGATACAAAATTTTCAAGTAGCTAATTGGTTGCACTTTATCAATAATAATAGATTTAGACAAGTTGTAATTGATGGAGTGTTGAATCAAACACTTAATGACAATATTAGAAATGGACAGGTTATCAATCAGTTGATGGAAGCGTTAATGCAGTTATCTAGACAACAATTTCCGACTATGCCAGTTGATTATAAAAGATCAATACAAAGAGGAATATTACTATTATCAAACAGGCTAGGTCAATTAGTTGACTTAACAAGATTATTATCATATAATTATGAAACTTTGATGGCTTGTATAACCATGAATATGCAACATGTACAAACTCTTACCACTGAGAAATTGCAATTAACTTCTGTTACATCTTTGTGTATGTTAATTGGAAATACTACAGTTATTCCGAGCCCACAAACATTATTTCATTATTACAATGTAAATGTAAATTTTCACTCAAACTATAACGAACGGATTAATGATGCAGTAGCAATCATTACAGCAGCCAATAGACTGAATTTATATCAGAAGAAGATGAAATCAATAGTTGAAGAATTTTTAAAGAGACTGCAAATCTTTGATGTACCGCGAGTACCTGATGATCAAATGTATAGACTAAGGGATAGACTTAGATTGCTGCCTGTTGAAAGACGAAGACTTGATATATTCAATCTAATATTAATGAATATGGAGCAGATCGAGCGAGCTTCAGACAAAATTGCCCAAGGTGTAATAATTGCTTATAGAGATATGCAACTAGAAAGAGATGAAATGTATGGATACGTCAACATTGCTAGAAACCTGGATGGATATCAACAAATTAATTTAGAAGAATTGATGAGAACAGGAGATTATGGTCAAATTACTAACATGTTACTAAACAATCAACCAGTAGTTCTAGTAGGAGCATTACCATTCGTAACAGACTCATCAGTTATATCACTCATTGCTAAGTTGGATGCTACAGTCTTTGCTCAGATAGTTAAACTTAGGAAAGTAGATACTTTAAAACCGATATTGTATAAGATAAATTCTGATTCTAATGATTTCTATTTAGTTGCAAATTACGATTGGATACCGACTTCCACCACAAAAGTATATAAGCAGGTACCGCAACCCTTTGACTTTAGAGCGTCAATGCATATGTTAACGTCTAACCTCACCTTTACTGTTTATTCCGATTTGTTATCTTTTGTTTCTGCAGACACAGTTGAACCGATCAACGCAGTTGCTTTTGACAATATGCGCATTATGAACGAACTG
>AFK27472
ATGGCGTACAGGAAGCGCGGAGCTAAACGTGAAGACTTACCA---CAA---CAAAATGAACGTCTG---CAAGAAAAAGAAATTGAAAATAATATAGACGTAACCATGGAA------AATAAAAATAAAAATAGA------------------AAT------------------------------AATAATAGAAAGCAGCAATTATCTGACAAAGTGCTATCACAAAAAGAAGAAATAATAACTGATGTACAAGATGACATTAAAATAGCTGATGAGGTTAAAAAATCATCAAAAGAAGAGTCGAAACAGTTACTTGAAATATTAAAAACGAAAGAAGATCATCAGAAAGAAGTACAATACGAAATTCTACAAAAAACAATACCGACTTTTGAACCAAAAGAATCAATTTTGAAAAAATTAGAGGATATAAAACCAGAGCAAGCTAAGAAGCAAATGAAATTATTTAGAATCTTTGAACCAAGGCAATTACCAATCTACCGAGCAAATGGTGAAAAAGAATTAAGGAATAGATGGTATTGGAAATTGAAAAAGGATACGCTACCAGACGGAGATTATGACGTACGTGAGTATTTTTTAAATTTATATGATCAAATACTGATAGAAATGCCAGATTATTTATTGCTAAAAGATATGGCTGTAGAAAATAAAAATTCTAGGGATGCTGGTAAAGTTGTAGATTCTGAGACTGCAAGTATTTGTGATGCTATATTTCAGGATGAGGAAACAGAGGGAATTATCAGAAGATTTATCTCAGATATGAGACAACAAGTTCAGGCTGACAGAAATATTGTTAATTATCCATCAATTTTGCATCCAATTGATCATGCATTTAACGAATATTTTCTGAACCATCAATTAGTTGAACCATTAAATAACGACATTATTTTTAATTATATACCAGAAAGAATAAGAAATGATGTCAACTATATTTTGAATATGGATATGAATTTGCCATCAACAGCAAGATATATTAGACCAAATCTATTGCAAGATAGATTAAATTTACATGATAATTTTGAATCATTATGGGATACAATAACTACATCAAATTACATATTAGCAAGATCAGTCGTGCCTGATTTGAAGGAAAAAGAATTAGTTTCAACTGAAGCTCAGATACAGAAAATGTCTCAAGATTTGCAGCTTGAAGCTTTAACAATACAATCTGAAACGCAGTTTCTGGCAGGCATAAATTCACAAGCAGCAAATGATTGTTTTAAAACGCTGATAGCAGCTATGTTAAGCCAACGTACAATGTCATTAGATTTTGTAACTACGAATTATATGTCACTTATATCTGGCATGTGGCTATTAACTATTATACCAAATGATATGTTTCTTCGTGAGTCGCTAGTCGCATGCGAATTGGCTATAATAAATACTATAGTTTACCCAGCATTTGGAATGCAAAGAATGCATTATAGAAATGGCGATCCTCAGACTCCATTTCAAATAGCAGAGCAGCAAATACAAAATTTTCAAGTAGCTAATTGGTTACATTTTATTAATAATAATAGATTTAGACAAGTTGTTATTGATGGAGTGTTAAATCAAACACTTAATGACAACATTAGAAATGGACAAGTTATTAATCAATTAATGGAAGCATTAATGCAGTTATCTAGACAACAATTTCCGACTATGCCAGTTGATTATAAAAGATCAATCCAAAGAGGAATATTGTTATTATCTAACAGATTGGGTCAGTTAGTTGATTTAACAAGGTTATTATCGTATAATTATGAAACTCTAATGGCTTGTATAACTATGAATATGCAACATGTTCAAACTCTCACTACCGAAAGATTACAGTTAACTTCTGTCACATCCTTATGTATGTTAATTGGAAATACCACAGTAATTCCAAGTCCACAAACACTGTTTCACTATTATAACGTAAATGTGAATTTTCACTCAAATTATAACGAACGAATTAACGATGCTGTGGCTATCATTACGGCTGCTAATAGACTAAACTTATATCAGAAAAAAATGAAATCAATAGTTGAGGATTTTTTAAAAAGATTGCAAATTTTTGATGTACCACGAGTACCAGATGATCAAATGTATAGGTTAAGAGACAGACTTAGATTATTGCCAGTTGAAAGACGAAGACTTGATATATTTAACTTAATATTAATGAATATGGAGCAGATCGAACGAGCTTCAGATAAAATTGCTCAAGGAGTAATAATTGCTTACAGAGATATGCAACTAGAAAGAGATGAAATGTATGGATTTGTTAACATTGCTAGGAACCTCGATGGATATCAACAAATCAATTTAGAAGAGTTAATGAGAACTGGAGACTATGGTCAAATTACTAATATGCTATTAAACAACCAGCCTGTAGCTTTGGTAGGAGCATTGCCATTTGTAACCGATTCATCAGTTATATCGCTCATTGCAAAATTGGATGCCACAGTTTTTGCTCAAATAGTTAAACTTAGAAAAGTGGACACTTTAAAACCGATATTGTATAAAATAAATTCTGATTCTAATGATTTCTACTTAGTTGCAAATTATGATTGGATACCGACTTCAACCACAAAAGTTTATAAGCAAGTACCACAACCTTTTGATTTCAGAGCGTCAATGCATATGTTAACGTCTAATTTAACTTTTACCGTTTATTCTGATTTACTATCTTTCGTTTCTGCAGACACGGTTGAACCTATTAACGCAATTGCTTTTGACAATATGCGCATTATGAACGAACTG
>AFK27473
ATGGCGTACAGGAAGCGCGGAGCTAAACGTGAAGACTTACCA---CAA---CAAAATGAACGTCTG---CAAGAAAAAGAAATTGAAAATAATACAGACGTAACTATGGAA------AATAAAAATAAAAATAAAAATAAA------------AAT------------------------------AATAATAGAAAACAGCAATTATCTGACAAAGTGTTATCACAAAAAGAAGAAATAATAACTGATGTACAAGATGACATTAAAATAGCTGATGAGGTTAAAAAATCATCAAAAGAAGAGTCGAAACAGTTACTTGAAATATTAAAAACGAAAGAAGATCATCAAAAAGAAGTACAATACGAAATTCTGCAAAAAACAATACCGACTTTTGAACCAAAAGAATCAATTTTGAAAAAATTAGAGGATATAAAACCAGAGCAGGCTAAGAAGCAGATGAAATTATTTAGAATCTTTGAACCAAGACAATTACCAATCTACAGAGCAAATGGTGAAAAAGAATTAAGGAATAGATGGTACTGGAAATTGAAAAAGGATACGCTACCAGACGGAGATTATGACGTACGCGAGTATTTTTTAAATTTATATGATCAAATACTAATAGAAATGCCAGATTATTTATTACTAAAAGATATGGCTGTAGAAAATAAAAACTCTAGGGATGCTGGTAAAGTTGTAGATTCTGAGACTGCAAGGATTTGTGATGCTATATTTCAGGATGAGGAAACAGAGGGAGTTATCAGAAGATTTATCGCAGATATGAGACAACAAGTTCAGGCTGATAGAAATATTGTTAATTATCCATCAATTTTACATCCAATTGATCATGCATTTAACGAATATTTTCTGAATCATCAATTAGTTGAACCATTAAATAACGACATTATTTTTAATTATATACCAGAAAGAATAAGAAATGATGTCAACTATATTTTGAATATGGATATGAATTTGCCATCAACAGCAAGATATATTAGACCAAATCTATTGCAAGATAGACTAAATTTACATGATAATTTTGAATCATTATGGGATACAATAACTACATCAAATTACATCTTAGCAAGATCAGTCGTGCCTGATTTAAAGGAAAAAGAATTAGTTTCAACTGAAGCTCAGATACAGAAAATGTCTCAAGATTTGCAGCTTGAAGCTTTAACAATACAGTCCGAAACGCAGTTTCTGGCCGGCATAAATTCACAAGCAGCAAATGATTGTTTTAAAACACTGATAGCAGCTATGTTGAGTCAACGTACAATGTCATTAGATTTTGTGACTACGAATTATATGTCACTTATATCTGGCATGTGGCTATTGACTGTTATACCAAATGATATGTTTCTTCGTGAGTCACTAGTTGCATGTGAATTGGCTATAATAAATACTATAGTTTACCCAGCATTTGGAATGCAAAGAATGCATTATAGAAATGGCGATCCTCAGACTCCATTTCAAATAGCAGAGCAACAAATACAAAATTTTCAAGTAGCTAATTGGTTACATTTTGTTAATAATAATAGATTTAGGCAAGTTGTTATTGATGGAGTATTAAATCAAACACTTAATGACAACATTAGAAATGGACAAGTTATTAATCAATTAATGGAAGCATTAATGCAGTTATCTAGACAACAATTTCCGACTATGCCAGTTGATTATAAAAGATCAATCCAAAGAGGAATATTGTTATTATCTAACAGATTAGGTCAGTTAGTTGATTTAACAAGATTATTATCATATAATTATGAAACTCTAATGGCTTGTATAACTATGAATATGCAACATGTTCAAACTCTCACTACCGAAAGATTACAGTTAACTTCTGTCACATCCTTATGTATGTTAATTGGAAATACTACAGTAATTCCCAGTCCACAAACACTATTTCACTATTATAACGTAAATGTGAATTTTCACTCAAATTATAATGAACGAATTAACGATGCTGTGGCTATTATTACGGCTGCTAATAGACTAAATTTATATCAGAAAAAAATGAAATCAATAGTTGAGGACTTTTTAAAAAGATTGCAAATTTTTGATGTACCACGAGTACCAGATGATCAAATGTATAGGTTGAGAGACAGACTTAGATTATTGCCAGTTGAAAGACGAAGACTTGATATATTTAACTTAATATTAATAAATATGGAACAGATCGAACGAGCTTCAGATAAAATTGCTCAAGGAGTAATAATTGCTTACAGAGATATGCAACTAGAAAGAGATGAGATGTATGGATTTGTTAACATCGCTAGGAACCTCGATGGATATCAACAAATCAATTTAGAAGAGTTAATGAGAACTGGAGACTACGGTCAAATTACTAATATGTTATTAAACAATCAGCCTGTAGCTTTGGTAGGAGCATTGCCATTTGTAACCGATTCATCAGTTATATCGCTCATTGCAAAATTAGATGCTACAGTTTTTGCTCAAATAGTTAAACTTAGAAAAGTGGACACTTTAAAACCGATATTGTATAAAATAAATTCTGATTCTAATGATTTCTATTTAGTTGCAAATTATGATTGGATACCGACTTCAACCACAAAAGTTTACAAGCAAGTACCGCAACCTTTTGATTTCAGAGCGTCAATGCATATGTTAACATCTAATTTAACTTTTACCGTTTATTCTGATTTACTATCCTTCGTTTCTGCAGACACGGTTGAACCTATTAACGCAATTGCTTTTGACAATATGCGCATTATGAACGAACTG
>AFK27470
ATGGCGTACAGGAAGCGCGGAGCTAAACGTGAAGACTTACCA---CAA---CAAAATGAACGTCTG---CAAGAAAAAGAAATTGAAAATAATACAGACGTAACTATGGAA------AATAAAAATAAAAATAAAAATAAA------------AAT------------------------------AATAATAGAAAACAGCAATTATCTGACAAAGTGTTATCACAAAAAGAAGAAATAATAACTGATGTACAAGATGACATTAAAATAGCTGATGAGGTTAAAAAATCATCAAAAGAAGAGTCGAAACAGTTACTTGAAATATTAAAAACGAAAGAAGATCATCAAAAAGAAGTACAATACGAAATTCTGCAAAAAACAATACCGACTTTTGAACCAAAAGAATCAATTTTGAAAAAATTAGAGGATATAAAACCAGAGCAGGCTAAGAAGCAGATGAAATTATTTAGAATCTTTGAACCAAGACAATTACCAATCTACAGAGCAAATGGTGAAAAAGAATTAAGGAATAGATGGTACTGGAAATTGAAAAAGGATACGCTACCAGACGGAGATTATGACGTACGCGAGTATTTTTTAAATTTATATGATCAAATACTAATAGAAATGCCAGATTATTTATTACTAAAAGATATGGCTGTAGAAAATAAAAACTCTAGGGATGCTGGTAAAGTTGTAGATTCTGAGACTGCAAGGATTTGTGATGCTATATTTCAGGATGAGGAAACAGAGGGAGTTATCAGAAGATTTATCGCAGATATGAGACAACAAGTTCAGGCTGATAGAAATATTGTTAATTATCCATCAATTTTACATCCAATTGATCATGCATTTAACGAATATTTTCTGAATCATCAATTAGTTGAACCATTAAATAACGACATTATTTTTAATTATATACCAGAAAGAATAAGAAATGATGTCAACTATATTTTGAATATGGATATGAATTTGCCATCAACAGCAAGATATATTAGACCAAATCTATTGCAAGATAGACTAAATTTACATGATAATTTTGAATCATTATGGGATACAATAACTACATCAAATTACATCTTAGCAAGATCAGTCGTGCCTGATTTAAAGGAAAAAGAATTAGTTTCAACTGAAGCTCAGATACAGAAAATGTCTCAAGATTTGCAGCTTGAAGCTTTAACAATACAGTCCGAAACGCAGTTTCTGGCCGGCATAAATTCACAAGCAGCAAATGATTGTTTTAAAACACTGATAGCAGCTATGTTGAGTCAACGTACAATGTCATTAGATTTTGTGACTACGAATTATATGTCACTTATATCTGGCATGTGGCTATTGACTGTTATACCAAATGATATGTTTCTTCGTGAGTCGCTAGTTGCATGTGAATTGGCTATAATAAATACTATAGTTTACCCAGCATTTGGAATGCAAAGAATGCATTATAGAAATGGCGATCCTCAGACTCCATTTCAAATAGCAGAGCAACAAATACAAAATTTTCAAGTAGCTAATTGGTTACATTTTGTTAATAATAATAGATTTAGGCAAGTTGTTATTGATGGAGTATTAAATCAAACACTTAATGACAACATTAGAAATGGACAAGTTATTAATCAATTAATGGAAGCATTAATGCAGTTATCTAGACAACAATTTCCGACTATGCCAGTTGATTATAAAAGATCAATCCAAAGAGGAATATTGTTATTATCTAACAGATTAGGTCAGTTAGTTGATTTAACAAGATTATTATCATATAATTATGAAACTCTAATGGCTTGTATAACTATGAATATGCAACATGTTCAAACTCTCACTACCGAAAGATTACAGTTAACTTCTGTCACATCCTTATGTATGTTAATTGGAAATACTACAGTAATTCCCAGTCCACAAACACTATTTCACTATTATAACGTAAATGTGAATTTTCACTCAAATTATAATGAACGAATTAACGATGCTGTGGCTATTATTACGGCTGCTAATAGACTAAATTTATATCAGAAAAAAATGAAATCAATAGTTGAGGACTTTTTAAAAAGATTGCAAATTTTTGATGTACCACGAGTACCAGATGATCAAATGTATAGGTTGAGAGACAGACTTAGATTATTGCCAGTTGAAAGACGAAGACTTGATATATTTAACTTAATATTAATAAATATGGAACAGATCGAACGAGCTTCAGATAAAATTGCTCAAGGAGTAATAATTGCTTACAGAGATATGCAACTAGAAAGAGATGAGATGTATGGATTTGTTAACATCGCTAGGAACCTCGATGGATATCAACAAATCAATTTAGAAGAGTTAATGAGAACTGGAGACTACGGTCAAATTACTAATATGTTATTAAACAATCAGCCTGTAGCTTTGGTAGGAGCATTGCCATTTGTAACCGATTCATCAGTTATATCGCTCATTGCAAAATTAGATGCTACAGTTTTTGCTCAAATAGTTAAACTTAGAAAAGTGGACACTTTAAAACCGATATTGTATAAAATAAATTCTGATTCTAATGATTTCTATTTAGTTGCAAATTATGATTGGATACCGACTTCAACCACAAAAGTTTACAAGCAAGTACCGCAACCTTTTGATTTCAGAGCGTCAATGCATATGTTAACATCTAATTTAACTTTTACCGTTTATTCTGATTTACTATCCTTCGTTTCTGCAGACACGGTTGAACCTATTAACGCAATTGCTTTTGACAATATGCGCATTATGAACGAACTG
>AFK27471
ATGGCGTACAGGAAGCGCGGAGCTAAACGTGAAGACTTACCA---CAA---CAAAATGAACGTCTG---CAAGAAAAAGAAATTGAAAATAATACAGACGTAACTATGGAA------AATAAAAATAAAAATAAAAATAAA------------AAT------------------------------AATAATAGAAAACAGCAATTATCTGACAAAGTGTTATCACAAAAAGAAGAAATAATAACTGATGTACAAGATGACATTAAAATAGCTGATGAGGTTAAAAAATCATCAAAAGAAGAGTCGAAACAGTTACTTGAAATATTAAAAACGAAAGAAGATCATCAAAAAGAAGTACAATACGAAATTCTGCAAAAAACAATACCGACTTTTGAACCAAAAGAATCAATTTTGAAAAAATTAGAGGATATAAAACCAGAGCAGGCTAAGAAGCAGATGAAATTATTTAGAATCTTTGAACCAAGACAATTACCAATCTACAGAGCAAATGGTGAAAAAGAATTAAGGAATAGATGGTACTGGAAATTGAAAAAGGATACGCTACCAGACGGAGATTATGACGTACGCGAGTATTTTTTAAATTTATATGATCAAATACTAATAGAAATGCCAGATTATTTATTACTAAAAGATATGGCTGTAGAAAATAAAAACTCTAGGGATGCTGGTAAAGTTGTAGATTCTGAGACTGCAAGGATTTGTGATGCTATATTTCAGGATGAGGAAACAGAGGGAGTTATCAGAAGATTTATCGCAGATATGAGACAACAAGTTCAGGCTGATAGAAATATTGTTAATTATCCATCAATTTTACATCCAATTGATCATGCATTTAACGAATATTTTCTGAATCATCAATTAGTTGAACCATTAAATAACGACATTATTTTTAATTATATACCAGAAAGAATAAGAAATGATGTCAACTATATTTTGAATATGGATATGAATTTGCCATCAACAGCAAGATATATTAGACCAAATCTATTGCAAGATAGACTAAATTTACATGATAATTTTGAATCATTATGGGATACAATAACTACATCAAATTACATCTTAGCAAGATCAGTCGTGCCTGATTTAAAGGAAAAAGAATTAGTTTCAACTGAAGCTCAGATACAGAAAATGTCTCAAGATTTGCAGCTTGAAGCTTTAACAATACAGTCCGAAACGCAGTTTCTGGCCGGCATAAATTCACAAGCAGCAAATGATTGTTTTAAAACACTGATAGCAGCTATGTTGAGTCAACGTACAATGTCATTAGATTTTGTGACTACGAATTATATGTCACTTATATCTGGCATGTGGCTATTGACTGTTATACCAAATGATATGTTTCTTCGTGAGTCACTAGTTGCATGTGAATTGGCTATAATAAATACTATAGTTTACCCAGCATTTGGAATGCAAAGAATGCATTATAGAAATGGCGATCCTCAGACTCCATTTCAAATAGCAGAGCAACAAATACAAAATTTTCAAGTAGCTAATTGGTTACATTTTGTTAATAATAATAGATTTAGGCAAGTTGTTATTGATGGAGTATTAAATCAAACACTTAATGACAACATTAGAAATGGACAAGTTATTAATCAATTAATGGAAGCATTAATGCAGTTATCTAGACAACAATTTCCGACTATGCCAGTTGATTATAAAAGATCAATCCAAAGAGGAATATTGTTATTATCTAACAGATTAGGTCAGTTAGTTGATTTAACAAGATTATTATCATATAATTATGAAACTCTAATGGCTTGTATAACTATGAATATGCAACATGTTCAAACTCTCACTACCGAAAGATTACAGTTAACTTCTGTCACATCCTTATGTATGTTAATTGGAAATACTACAGTAATTCCCAGTCCACAAACACTATTTCACTATTATAACGTAAATGTGAATTTTCACTCAAATTATAATGAACGAATTAACGATGCTGTGGCTATTATTACGGCTGCTAATAGACTAAATTTATATCAGAAAAAAATGAAATCAATAGTTGAGGACTTTTTAAAAAGATTGCAAATTTTTGATGTACCACGAGTACCAGATGATCAAATGTATAGGTTGAGAGACAGACTTAGATTATTGCCAGTTGAAAGACGAAGACTTGATATATTTAACTTAATATTAATAAATATGGAACAGATCGAACGAGCTTCAGATAAAATTGCTCAAGGAGTAATAATTGCTTACAGAGATATGCAACTAGAAAGAGATGAGATGTATGGATTTGTTAACATCGCTAGGAACCTCGATGGATATCAACAAATCAATTTAGAAGAGTTAATGAGAACTGGAGACTACGGTCAAATTACTAATATGTTATTAAACAATCAGCCTGTAGCTTTGGTAGGAGCATTGCCATTTGTAACCGATTCATCAGTTATATCGCTCATTGCAAAATTAGATGCTACAGTTTTTGCTCAAATAGTTAAACTTAGAAAAGTGGACACTTTAAAACCGATATTGTATAAAATAAATTCTGATTCTAATGATTTCTATTTAGTTGCAAATTATGATTGGATACCGACTTCAACCACAAAAGTTTACAAGCAAGTACCGCAACCTTTTGATTTCAGAGCGTCAATGCATATGTTAACATCTAATTTAACTTTTACCGTTTATTCTGATTTACTATCCTTCGTTTCTGCAGACACGGTTGAACCTATTAACGCAATTGCTTTTGACAATATGCGCATTATGAACGAACTG
>AGA03876
ATGGCGTACAGGAAGCGCGGAGCTAAACGTGAAGACTTACTA---CAA---CAAAATGAACGTCTG---CAAGAAAAGGAAATTGAAAATAATCCCGACGTAATCATGGAA------AATAGAAATAAAAATAAA------------------AAT------------------------AAAAATAACAATAGAAAGCAACAATTATCTGACAAAGTGCTATCACAAAAAGAGGAAATAATAACTGATGCTCAAGATGACATTAAAATAGCTGATGAGGTCAAAAAATCATCAAAAGAAGAGTCGAAACAGTTACTTGAAATATTAAAAACGAAAGAAGATCATAAGAAAGAAGTACAGTACGAAATTCTACAAAAAACAATACCGACTTTTGAACCAAAAGAATCAATTTTGAAAAAATTAGAGGATATAAGACCGGAACAAGCTAAGAAGCAAATGAAATTGTTTAGAATATTTGAACCAAGACAATTACCAATCTATCGAGCAAATGGTGAGAAAGAATTAAGGAATAGATGGTATTGGAAATTGAAAAAGGATACACTGCCAGACGGAGATTATGACGTACGGGAATATTTTTTAAATTTATATGATCAAATACTGATAGAAATGCCAGATTATTTATTGCTAAAAGATATGGCTGTAGAAAATAAAAACTCTAGGGATGCTGGTAAAGTTGTAGACTCCGAGACTGCAAGTATTTGTGATGCTATATTTCAAGATGAGGAGACAGAGGGAGTTATTAGAAGATTTATAGCAGATATGAGACAACAAGTTCAGGCTGATAGAAATATTGTCAATTATCCATCAATTTTACATCCAATTGATCATGCATTTAATGAATATTTTCTGAATCATCAATTAGTTGAACCATTGAATAACGAAATTATTTTTAATTATATACCAGAAAGAATAAGGAATGATGTCAACTATATTTTGAATATGGATATGAATTTGCCATCAACAGCGAGATATATTAGACCAAATCTATTGCAAGATAGACTAAACTTACATGATAATTTTGAATCATTATGGGACACAATAACTACATCAAATTACATATTGGCAAGATCAGTCGTGCCTGATTTGAAGGAAAAAGAATTAGTTTCAACTGAAGCTCAGATACAGAAAATGTCTCAAGATTTGCAGCTTGAAGCTTTAACAATACAATCTGAAACGCAGTTTCTAGCCGGTATAAATTCACAAGCAGCAAATGATTGTTTTAAAACATTGATAGCAGCTATGTTAAGTCAACGTACAATGTCATTAGATTTTGTAACTACGAATTATATGTCACTTATATCTGGCATGTGGCTATTGACTGTTATACCAAATGATATGTTTCTTCGTGAGTCGCTAGTCGCATGCGAATTGGCTATAATAAATACTATAGTTTACCCAGCATTTGGAATGCAAAGAATGCATTATAGAAATGGCGATCCCCAGACTCCATTTCAAATAGCAGAACAACAAATACAAAATTTTCAAGTAGCTAATTGGTTACATTTTATTAATAATAATAGATTTAGACAAGTAGTTATTGATGGAGTGTTAAATCAAACGCTTAACGACAACATTAGGAATGGACAAGTTATTAATCAATTAATGGAAGCATTAATGCAGTTATCTAGACAACAATTTCCGACCATGCCAGTTGATTATAAAAGATCAATCCAAAGAGGAATATTGTTATTGTCTAACAGATTAGGTCAGTTAGTTGATTTAACAAGATTGTTATCATATAATTATGAAACTCTAATGGCTTGTATAACTATGAATATGCAACAAGTTCAAACTCTCACTACCGAAAAATTACAGTTAACTTCTGTCACATCTTTGTGTATGTTAATTGGAAATACTACGGTAATTCCAAGCCCGCAAACACTATTTCACTATTATAACGTAAATGTAAATTTTCATTCAAATTACAACGAACGAATTAACGATGCTGTGGCTATTATTACGGCTGCTAATAGACTAAATTTATATCAGAAAAAAATGAAATCAATAGTTGAGGATTTTTTGAAAAGATTGCAAATTTTTGATGTACCACGAGTACCAGACGACCAGATGTACAGGTTGAGAGACAGACTTAGATTATTGCCAGTTGAAAGACGAAGACTTGATATATTTAACTTAATATTAATGAATATGGAGCAGATCGAGCGAGCTTCAGATAAAATTGCTCAAGGAGTAATAATTGCTTACAGAGATATGCAACTAGAAAGAGATGAGATGTATGGATTTGTTAACATCGCTAGGAACCTCGATGGATATCAACAAATCAATTTAGAAGAGTTAATGAGAACTGGAGACTATGGTCAAATTACTAATATGCTATTAAACAACCAGCCTGTAGCTTTAGTAGGAGCATTGCCATTTGTGACAGATTCATCAGTTATATCGCTAATTGCAAAATTAGATGCCACAGTTTTTGCTCAAATAGTTAAACTTAGAAAAGTGGACACTTTAAAACCAATATTATATAAAATAAATTCTGATTCTAATGATTTCTACTTAGTTGCAAATTATGATTGGATACCAACTTCAACCACAAAAGTTTATAAGCAAGTACCACAACCTTTTGATTTCAGAGCGTCAATGCATATGTTAACGTCTAATTTAACTTTTACTGTTTATTCTGATTTGCTATCTTTCGTTTCTGCAGATACGGTTGAACCTATTAACGCAATTGCTTTTGACAATATGCGCATTATGAACGAACTG
>AFK27474
ATGGCGTACAGGAAGCGCGGAGCTAAACGTGAAGACTTACCA---CAA---CAAAATGAACGTCTG---CAAGAAAAAGAAATTGAAAATAATATAGACGTAACCATGGAA------AATAAAAATAAAAATAGA------------------AAT------------------------------AATAATAGAAAGCAGCAATTATCTGACAAAGTGCTATCACAAAAAGAAGAAATAATAACTGATGTACAAGATGACATTAAAATAGCTGATGAGGTTAAAAAATCATCAAAAGAAGAGTCGAAACAGTTACTTGAAATATTAAAAACGAAAGAAGATCATCAGAAAGAAGTACAATACGAAATTCTACAAAAAACAATACCGACTTTTGAACCAAAAGAATCAATTTTGAAAAAATTAGAGGATATAAAACCAGAGCAAGCTAAGAAGCAAATGAAATTATTTAGAATCTTTGAACCAAGGCAATTACCAATCTACCGAGCAAATGGTGAAAAAGAATTAAGGAATAGATGGTATTGGAAATTGAAAAAGGATACGCTACCAGACGGAGATTATGACGTACGTGAGTATTTTTTAAATTTATATGATCAAATACTGATAGAAATGCCAGATTATTTATTGCTAAAAGATATGGCTGTAGAAAATAAAAATTCTAGGGATGCTGGTAAAGTTGTAGATTCTGAGACTGCAAGTATTTGTGATGCTATATTTCAGGATGAGGAAACAGAGGGAATTATCAGAAGATTTATCTCAGATATGAGACAACAAGTTCAGGCTGACAGAAATATTGTTAATTATCCATCAATTTTGCATCCAATTGATCATGCATTTAACGAATATTTTCTGAACCATCAATTAGTTGAACCATTAAATAACGACATTATTTTTAATTATATACCAGAAAGAATAAGAAATGATGTCAACTATATTTTGAATATGGATATGAATTTGCCATCAACAGCAAGATATATTAGACCAAATCTATTGCAAGATAGATTAAATTTACATGATAATTTTGAATCATTATGGGATACAATAACTACATCAAATTACATATTAGCAAGATCAGTCGTGCCTGATTTGAAGGAAAAAGAATTAGTTTCAACTGAAGCTCAGATACAGAAAATGTCTCAAGATTTGCAGCTTGAAGCTTTAACAATACAATCTGAAACGCAGTTTCTGGCAGGCATAAATTCACAAGCAGCAAATGATTGTTTTAAAACGCTGATAGCAGCTATGTTAAGCCAACGTACAATGTCATTAGATTTTGTAACTACAAATTATATGTCACTTATATCTGGCATGTGGCTATTAACTATTATACCAAATGATATGTTTCTTCGTGAGTCGCTAGTCGCATGCGAATTGGCTATAATAAATACTATAGTTTACCCAGCATTTGGAATGCAAAGAATGCATTATAGAAATGGCGATCCTCAGACTCCATTTCAAATAGCAGAGCAACAAATACAAAATTTTCAAGTAGCTAATTGGTTACATTTTATTAATAATAATAGATTTAGACAAGTTGTTATTGATGGAGTGTTAAATCAAACACTTAATGACAACATTAGAAATGGACAAGTTATTAATCAATTAATGGAAGCATTAATGCAGTTATCTAGACAACAATTTCCGACTATGCCAGTTGATTATAAAAGATCAATCCAAAGAGGAATATTGTTATTATCTAACAGATTGGGTCAGTTAGTTGATTTAACAAGGTTATTATCGTATAATTATGAAACTCTAATGGCTTGTATAACTATGAATATGCAACATGTTCAAACTCTCACTACCGAAAGATTACAGTTAACTTCTGTCACATCCTTATGTATGTTAATTGGAAATACCACAGTAATTCCAAGTCCACAAACACTGTTTCACTATTATAACGTAAATGTGAATTTTCACTCAAATTATAACGAACGAATTAACGATGCTGTGGCTATCATTACGGCTGCTAATAGACTAAACTTATATCAGAAAAAAATGAAATCAATAGTTGAGGATTTTTTAAAAAGATTGCAAATTTTTGATGTACCACGAGTACCAGATGATCAAATGTATAGGTTAAGAGACAGACTTAGATTATTGCCAGTTGAAAGACGAAGACTTGATATATTTAACTTAATATTAATGAATATGGAGCAGATCGAACGAGCTTCAGATAAAATTGCTCAAGGAGTAATAATTGCTTACAGAGATATGCAACTAGAAAGAGATGAAATGTATGGATTTGTTAACATTGCTAGGAACCTTGATGGATATCAACAAATCAATTTAGAAGAGTTAATGAGAACTGGAGACTATGGTCAAATTACTAATATGCTATTAAACAACCAGCCTGTAGCTTTGGTAGGAGCATTGCCATTTGTAACCGATTCATCAGTTATATCGCTCATTGCAAAATTGGATGCCACAGTTTTTGCTCAAATAGTTAAACTTAGAAAAGTGGACACTTTAAAACCGATATTGTATAAAATAAATTCTGATTCTAATGATTTCTACTTAGTTGCAAATTATGATTGGATACCGACTTCAACCACAAAAGTTTATAAGCAAGTACCACAACCTTTTGATTTCAGAGCGTCAATGCATATGTTAACGTCTAATTTAACTTTTACCGTTTATTCTGATTTACTATCTTTCGTTTCTGCAGACACGGTTGAACCTATTAACGCAATTGCTTTTGACAATATGCGCATTATGAACGAACTG
>AFK27475
ATGGCGTACAGGAAGCGCGGAACTAAACGTGAAAGTTTACCA---CAA---CAAAATGAACGTCTG---CAAGAAAAAGAAAGTGAGAAGAATACAGACGTGACTATGGAT------------------AGTAAA------------------ACT------------------------------AATATTAAAAAGCAACAACTATCTGACAAGGTATTATCACAAAAAGAGGAAATAATAACTGATGCACAAGATGATGTTAAAATAGCTGATGAAGTTAAAAAATCATCAAAAGAAGAGTCGAAACAATTGATTGAAATATTAAAAACGAAGGAAGACCATCAGAAAGAAGTACAATATGAAATTCTACAAAAGACAATACCAACCTTTGAACCAAAAGAATCAATTTTGAAAAAGTTAGAGGATATAAGACCAGAACAAGCTAAAAAGCAAACGAAGTTGTTTAGGATATTTGAGCCAAGACAGTTGCCGATTTATCGAGCAAATGGTGAAAAAGAATTGAGAAATAGATGGTATTGGAAATTGAAAAAAGATACATTGCCAGATGGAGATTATGATGTACGAGAATATTTCTTAAATCTATATGATCAGATATTAATAGAAATGCCAGATTATTTATTACTGAAAGATATGGCCGTGGAAAATAAAAACTCTAGAGATGCTGGTAAAGTTGTGGATTCTGAGACAGCAAGTATTTGTGACGCTATGTTCCAAGATGAAGAGACAGAGGGAGTTATTAGAAGATTTATTGCAGATATGAGGCAACAAGTTCAAGCTGATAGAAATATTGTCAATTACCCATCAATTTTACACCCAATTGATCATGCATTTAATGAATACTTCTTGAATCATCAGTTGGTAGAGCCATTAAATAACGAAATTATTTTTAATTACATACCAGAGAGAATAAGAAATGATGTTAATTACATTTTGAATATGGACATGAATTTGCCATCAACAGCAAGATACATTAGACCAAATTTATTGCAAGATAGGCTGAATTTACATGATAATTTCGAATCACTGTGGGATACAATAACAACGTCAAACTATATATTGGCTAGATCAGTTGTGCCTGATTTGAAGGAAAAAGAATTAGTTTCAACTGAAGCCCAGATACAGAAGATGTCTCAGGATTTGCAGCTTGAAGCTTTAACGATACAATCTGAAACACAGTTTTTAGCTGGTATAAATTCACAAGCAGCGAATGATTGTTTTAAAACGTTAATAGCAGCCATGTTAAGCCAGCGCACAATGTCATTGGATTTTGTAACTACAAATTATATGTCACTTATATCTGGCATGTGGTTATTGACTGTCATCCCAAATGACATGTTTCTTCGTGAGTCATTGGTTGCATGTGAATTGGCTATAATAAATACTATTGTTTATCCAGCATTTGGAATGCAAAGAATGCATTATAGAAATGGTGATCCTCAGACTCCATTTCAAATAGCAGAACAGCAAATACAGAATTTCCAAGTAGCTAATTGGTTACACTTTATTAATAATAATAGATTTAGACAAGTTGTTATTGATGGAGTATTAAATCAAACACTTAACGACAATATTAGGAATGGACAAGTTATTAATCAGCTAATGGAAGCACTAATGCAGTTATCTAGACAACAATTTCCAACTATGCCAGTTGACTATAAAAGATCAATACAAAGAGGAATATTGCTATTATCTAACAGATTAGGCCAGTTAGTTGATTTAACAAGATTATTATCATACAATTACGAAACTCTAATGGCTTGTATAACTATGAATATGCAACATGTTCAAACTCTTACTACTGAAAAATTACAGTTAACCTCTGTTACATCTCTGTGTATGTTGATCGGAAATACCACAGTTATCCCAAGTCCACAAACGCTATTTCACTATTATAACGTAAACGTAAATTTCCATTCAAATTATAATGAGCGAATTAATGATGCAGTAGCTATCATTACAGCAGCTAATAGACTAAATTTATATCAAAAGAAAATGAAATCGATAGTTGAAGATTTTCTGAAAAGATTGCAGATCTTTGATGTACCACGAGTGCCAGATGACCAAATGTATAGACTGAGAGATAGACTTAGGTTACTGCCAGTTGAGAGACGAAGACTTGACATATTCAACCTAATATTGATGAACATGGAACAGATTGAACGAGCTTCGGATAAAATTGCTCAGGGAGTAATAATTGCTTATAGAGACATGCAACTAGAAAGGGACGAAATGTATGGGTATGTCAATATCGCTAGGAACCTTGATGGATATCAGCAAATCAATTTAGAAGAATTAATGAGAACTGGAGATTATGGTCAAATTACTAACATGTTATTAAATAATCAGCCAGTAGCTTTAGTGGGAGCATTGCCATTTGTAACAGATTCATCAGTTATATCACTCATTGCAAAGTTGGATGCTACAGTTTTTGCTCAAATAGTTAAACTTAGAAAGGTAGATACTTTGAAACCAATATTGTATAAGATAAATTCTGATTCTAATGATTTCTATTTGGTTGCAAATTACGATTGGATACCAACTTCAACTACGAAAGTGTACAAGCAAGTACCGCAACCTTTCGATTTTAGAGCGTCAATGCATATGCTAACATCTAATCTTACTTTTACCGTTTATTCTGATTTATTATCTTTCGTTTCTGCAGACACAGTTGAACCCGTTAATGCAGTCGCTTTTGACAATATGCGCATTATGAACGAACTG
>AGE47558
ATGGCGTACAGGAAACGTGGAGCGCGCCGTGAGGCGAACTTA---AAT---AATAATGATCGAATG---CAGGAGAAAATTGATGAAAAA------------------CAA------------------------------------------GAT---------------------------------TCAAATAAAATACAATTATCTGATAAGGTACTTTCGAAGAAAGAAGAAGTTGTAACGGATAGTCATGAAGAAGTTAAAGTTACTGATGAGGTAAAAAAATCAACGAAAGAAGAATCAAAACAATTGCTCGAAGTGTTGAAAACAAAGGAAGAACATCAGAAAGAAATACAGTATGAAATATTACAGAAAACTATACCAACATTCGAACCTAAAGAGACGATATTGAGAAAATTAGAGGATATTAAACCAGAACTAGCGAAAAAACAGACTAAGCTATTTAGAATATTTGAACCGAAACAATTACCGATTTATAGAGCAAATGGAGAGAGAGAATTACGTAATAGATGGTATTGGAAATTAAAAAAAGATACACTACCAGATGGAGACTATGATGTGAGAGAGTATTTTCTGAATTTGTATGATCAAGTGCTTACTGAAATGCCAGACTACTTATTATTGAAAGATATGGCAGTAGAAAATAAGAACTCTAGGGATGCAGGTAAAGTCGTTGACTCAGAAACGGCTAGTATATGCGATGCCATATTTCAAGATGAAGAAACGGAAGGTGCCGTTAGAAGATTCATTGCAGAAATGAGACAGCGTGTGCAAGCTGATAGAAATGTTGTCAATTATCCATCAATATTACATCCAATAGATTATGCATTTAATGAATATTTTTTACAACATCAATTGGTTGAACCATTGAATAATGATATAATATTCAATTATATACCAGAAAGAATAAGAAATGATGTTAATTATATTCTCAATATGGACAGAAATTTACCATCAACTGCCAGATATATAAGACCTAATTTACTTCAAGATAGATTAAATTTGCACGATAATTTTGAATCACTATGGGATACAATAACTACATCAAATTATATTTTGGCGAGATCGGTAGTACCAGATTTAAAGGAA------TTAGTGTCAACGGAAGCACAAATTCAGAAAATGTCACAAGATTTGCAATTAGAAGCATTAACAATTCAGTCAGAAACACAATTTCTAACAGGCATAAATTCACAAGCAGCTAACGATTGTTTTAAAACCTTAATTGCAGCAATGTTAAGTCAACGTACTATGTCATTAGATTTTGTAACTACTAATTATATGTCATTGATTTCAGGTATGTGGCTATTGACGGTCGTGCCAAATGATATGTTTATAAGGGAATCGTTAGTCGCGTGTCAACTAGCTATAGTAAATACAATAATCTATCCAGCATTTGGAATGCAACGAATGCATTATAGAAACGGAGATCCACAAACACCGTTTCAGATAGCAGAACAGCAAATTCAAAATTTCCAAGTCGCAAATTGGTTACATTTTGTTAATAATAATCAATTTAGACAGGCAGTTATTGATGGTGTATTGAATCAGGTACTGAATGACAATATTAGAAATGGTCATGTTATTAATCAACTGATGGAAGCTCTAATGCAGCTGTCGCGACAACAATTTCCAACCATGCCAATTGATTATAAGAGATCAATTCAACGTGGAATATTACTGCTATCTAACAGACTTGGTCAGTTAGTTGATTTAACTAGATTATTAGCTTACAATTATGAGACATTAATGGCATGCATTACGATGAACATGCAACATGTTCAAACCTTAACAACAGAAAAATTACAATTAACGTCAGTTACATCATTATGTATGCTTATTGGAAATGCGACCGTTATACCAAGTCCACAAACATTATTTCATTATTATAACGTTAACGTTAATTTTCATTCAAATTACAATGAGAGAATTAATGATGCAGTAGCTATAATAACTGCTGCTAATAGACTGAATCTATATCAGAAAAAAATGAAGGCTATTGTTGAGGATTTCTTAAAGAGATTATACATTTTTGATGTATCTAGAGTTCCGGACGACCAAATGTATAGATTAAGGGATAGATTACGCTTATTGCCAGTAGAAATCAGAAGATTGGATATCTTCAATCTAATACTAATGAACATGGATCAAATTGAACGTGCCTCAGATAAAATTGCTCAAGGTGTAATCATTGCTTATCGTGACATGCATCTTGAAAGAGATGAAATGTACGGATATGTAAATATAGCTAGAAATTTAGAGGGATTTCAACAGATAAATTTAGAAGAGCTGATGAGATCAGGTGACTATGCGCAAATAACTAACATGCTTTTGAATAATCAACCGGTAGCATTGGTTGGAGCACTTCCATTTATTACTGATTCATCAGTTATATCGCTAATAGCAAAACTTGACGCTACAGTATTCGCTCAAATAGTTAAATTACGAAAAGTTGATACCTTAAAACCAATATTATACAAGATAAATTCAGACTCAAATGACTTTTATTTAGTAGCCAATTACGATTGGGTGCCAACTTCGACTACAAAAGTATACAAACAGGTTCCGCAACAATTTGATTTTAGAAATTCAATGCATATGTTAACTTCGAATCTTACTTTTACGGTTTATTCAGATCTTCTCGCGTTCGTATCAGCTGACACAGTAGAACCTATAAATGCAGTTGCATTTGACAATATGCGCATCATGAACGAATTG
>ADK46431
ATGGCGTACAGGAAGCGCGGAACTAAACGTGAAGACTTACCA---CAA---CAAAATGAACGTCTG---CAAGAAAAAGAAATTGAAAATAATCCCGACGTAACCATGGAA------------AATAGAAATAAA------------------AAT---------AAAAATAAAAATAAT---AATAATAATAGAAAGCAACAATTATCTGACAAAGTGCTATCACAAAAAGAGGAAATAATAACTGATGCTCAAGATGACATTAAAATAGCTGATGAGGTCAAAAAATCATCAAAAGAAGAGTCGAAACAGTTACTTGAAATATTAAAAACGAAAGAAGATCATAAGAAAGAAGTACAGTACGAAATTCTACAAAAAACAATACCGACTTTTGAACCAAAAGAATTAATTTTGAAAAAGTTAGAGGATATAAGACCGGAACAAGCTAAGAAGCAAATGAAATTATTTAGAATATTTGAACCAAGACAATTACCAATCTATCGAGCAAATGGTGAGAAAGAATTAAGGAATAGATGGTATTGGAAATTGAAAAAGGATACACTGCCAGACGGAGATTATGACGTACGGGAATATTTTTTAAATTTATATGATCAAATACTGATAGAAATGCCAGACTATTTATTGCTAAAAGATATGGCTGTAGAAAATAAAAACTCTAGGGATGCTGGTAAAGTTGTAGATTCCGAGACTGCAAGTATTTGTGATGCTATATTTCAAGATGAGGAGACAGAGGGAGTTATTAGAAGATTTATAGCAGATATGAGACAACAAGTTCAGGCTGATAGGAATATTGTCAATTATCCATCAATTTTACATCCAATTGATCATGCATTTAATGAATATTTTCTGAATCATCAATTAGTTGAACCATTGAATAACGAAATTATTTTTAATTATATACCAGAAAGAATAAGGAATGATGTCAACTATATTTTGAATATGGATATGAATTTGCCATCAACAGCGAGATATATTAGACCAAATCTATTGCAAGATAGACTAAACTTACATGATAATTTTGAATCATTATGGGACACAATAACTACATCAAATTACATATTGGCAAGATCAGTCGTGCCTGATTTGAAGGAAAAAGAATTAGTTTCAACTGAAGCTCAGATACAGAAAATGTCTCAAGATTTGCAACTTGAAGCTTTAACAATACAATCTGAAACGCAGTTTCTAGCCGGTATAAATTCACAAGCAGCGAATGATTGTTTTAAAACATTGATAGCAGCTATGTTAAGTCAACGTACAATGTCATTAGATTTTGTAACTACGAATTATATGTCACTTATATCTGGCATGTGGCTATTGACTGTTATACCAAATGATATGTTTCTTCGTGAGTCGCTAGTCGCATGCGAATTGGCCATAATAAATACTATAGTTTACCCAGCATTTGGAATGCAAAGAATGCATTATAGAAATGGCGATCCCCAGACTCCATTTCAAATAGCAGAACAACAAATACAAAATTTTCAAGTAGCTAATTGGTTACATTTTATTAATAATAATAGATTTAGACAAGTTGTTATTGATGGAGTGTTAAATCAAACGCTTAACGACAACATTAGGAATGGACAAGTTATTAATCAATTAATGGAAGCATTAATGCAGTTATCTAGACAACAATTTCCGACCATGCCAGTTGATTATAAAAGATCAATCCAAAGAGGTATATTGTTATTGTCTAACAGATTAGGTCAGTTAGTTGATTTAACAAGATTATTATCATATAATTATGAAACTCTAATGGCTTGTATAACTATGAATATGCAACAAGTTCAAACTCTCACTACCGAAAAATTACAGTTAACTTCTGTCACATCTTTGTGTATGTTAATTGGAAATACTACGGTAATTCCAAGCCCGCAAACACTATTTCACTATTATAACGTAAATGTAAATTTTCATTCAAATTACAACGAACGAATTAACGATGCTGTGGCTATTATTACGGCTGCTAATAGACTAAACTTATATCAGAAAAAAATGAAATCAATAGTTGAGGATTTTTTGAAAAGATTACAAATTTTTGATGTACCACGAGTACCAGACGACCAGATGTATAGGTTGAGAGACAGACTTAGATTATTACCAGTTGAAAGACGAAGACTTGATATATTTAACTTAATATTAATGAATATGGAGCAGATCGAGCGAGCTTCAGATAAAATTGCTCAAGGAGTAATAATTGCTTACAGAGATATGCAACTAGAAAGAGATGAGATGTATGGATTTGTTAACATCGCTAGGAACCTCGATGGATATCAACAAATCAATTTAGAAGAGTTAATGAGAACTGGAGACTATGGTCAAATTACTAATATGCTATTAAACAACCAGCCTGTAGCTTTGGTAGGAGCATTGCCATTTGTGACAGATTCATCAGTTATATCGCTAATTGCAAAATTAGATGCCACAGTTTTTGCTCAAATAGTTAAACTTAGAAAAGTGGACACTTTAAAACCAATATTATATAAAATAAATTCTGATTCTAATGATTTCTACTTAGTTGCAAATTATGATTGGATACCAACTTCAACCACAAAAGTTTATAAGCAAGTACCACAACCTTTTGATTTCAGAGCGTCAATGCATATGTTAACGTCTAATTTAACTTTTACTGTTTATTCTGATTTGCTATCTTTCGTTTCTGCAGATACGGTTGAACCTATTAACGCAATTGCTTTTGACAATATGCGCATTATGAACGAACTG
>ADK46430
ATGGCGTACAGGAAGCGCGGAGCTAAACGTGAAGACTTACCA---CAA---CAAAATGAACGTCTG---CAAGAAAAAGAAATTGAAAATAATCCCGACGTAACCATGGAA------------AATAGAAATAAA------------------AAT---------------AAAAATAAT---AATAATAATAGAAAGCAACAATTATCTGACAAAGTGCTATCACAGAAAGAGGAAATAATAACTGATGCTCAAGATGACATTAAAATAGCTGATGAGGTCAAAAAATCATCAAAAGAAGAGTCGAAACAGTTACTTGAAATATTAAAAACGAAAGAAGATCATAAGAAAGAAGTACAGTATGAAATTCTACAAAAAACAATACCGACTTTTGAACCAAAAGAATCAATTTTGAAAAAGTTAGAGGATATAAGACCGGAACAAGCTAAGAAGCAAATGAAATTATTTAGAATATTTGAACCAAGACAATTACCAATCTATCGAGCAAATGGTGAGAAAGAATTAAGGAACAGATGGTATTGGAAATTGAAAAAGGATACACTGCCAGACGGAGATTATGACGTACGGGAATATTTTTTAAATTTATATGATCAAATACTGATAGAAATGCCAGATTATTTATTGCTAAAAGATATGGCTGTAGAAAATAAAAACTCTAGAGATGCTGGTAAAGTTGTAGACTCCGAGACTGCAAGTATTTGTGATGCTATATTTCAAGATGAGGAGACAGAGGGAGTTATTAGAAGATTTATAGCAGATATGAGACAACAAGTTCAGGCTGATAGGAATATTGTCAATTATCCATCAATTTTACATCCAATTGATCATGCATTTAATGAATATTTTCTGAATCATCAATTAGTTGAACCATTGAATAACGAAATTATTTTTAATTATATACCAGAAAGAATAAGGAATGATGTCAACTATATTTTGAATATGGATATGAATTTGCCATCAACAGCGAGATATATTAGACCAAATCTATTGCAAGATAGACTAAACTTACATGATAATTTTGAATCATTATGGGACACAATAACTACATCAAATTACATATTGGCAAGATCAGTCGTGCCTGATTTGAAGGAAAAAGAATTAGTTTCAACTGAAGCTCAGATACAGAAAATGTCTCAAGATTTGCAACTTGAAGCTTTAACAATACAATCTGAAACGCAGTTTCTAGCCGGTATAAATTCACAAGCAGCGAATGATTGTTTTAAAACATTGATAGCAGCTATGTTAAGTCAACGTACAATGTCATTAGATTTTGTAACTACGAATTATATGTCACTTATATCTGGCATGTGGCTATTGACTGTTATACCAAATGATATGTTTCTTCGTGAGTCGCTAGTCGCATGCGAATTGGCTATAATAAATACTATAGTTTACCCAGCATTTGGAATGCAAAGAATGCATTATAGAAATGGCGATCCCCAGACTCCATTTCAAATAGCAGAACAACAAATACAAAATTTTCAAGTAGCTAATTGGTTACATTTTATTAATAATAATAGATTTAGACAAGTTATTATTGATGGAGTGTTAAATCAAACGCTTAACGACAACATTAGGAATGGACAAGTTATTAATCAATTAATGGAAGCATTAATGCAGTTATCTAGACAACAATTTCCGACCATGCCAGTTGATTATAAAAGATCAATCCAAAGAGGTATATTGTTATTGTCTAACAGATTAGGTCAGTTAGTTGATTTAACAAGATTATTATCATATAATTATGAAACTCTAATGGCTTGTATAACTATGAATATGCAACAAGTTCAAACTCTCACTACCGAAAAATTACAGTTAACTTCTGTCACATCTTTGTGTATGTTAATTGGAAATACTACGGTAATTCCAAGCCCGCAAACACTATTTCACTATTATAACGTAAATGTAAATTTTCATTCAAATTACAACGAACGAATTAACGATGCTGTGGCTATTATTACGGCTGCTAATAGACTAAATTTATATCAGAAAAAAATGAAATCAATAGTTGAGGATTTTTTGAAAAGATTACAAATTTTTGATGTACCACGAGTACCAGACGACCAAATGTATAGGTTGAGAGACAGACTTAGATTATTGCCAGTTGAAAGACGAAGACTTGATATATTTAACTTAATATTAATGAATATGGAGCAGATCGAGCGAGCTTCAGATAAAATTGCTCAAGGAGTAATAATTGCTTACAGAGATATGCAACTAGAAAGAGATGAGATGTATGGATTTGTTAACATCGCTAGGAACCTCGATGGATATCAACAAATCAATTTAGAAGAGTTAATGAGAACTGGAGACTATGGTCAAATTACTAATATGCTATTAAACAACCAGCCTGTAGCTTTGGTAGGAGCATTGCCATTTGTGACAGATTCATCAGTTATATCGCTAATTGCAAAATTAGATGCCACAGTTTTTGCTCAAATAGTTAAACTTAGAAAAGTGGACACTTTAAAACCAATATTATATAAAATAAATTCTGATTCTAATGATTTCTACTTAGTTGCAAATTATGATTGGATACCAACTTCAACCACAAAAGTTTATAAGCAAGTACCGCAACCTTTTGATTTCAGAGCGTCAATGCATATGTTAACGTCTAATTTAACTTTTACTGTTTATTCTGATTTGCTATCTTTCGTTTCTGCAGATACGGTTGAACCTATTAACGCAATTGCTTTTGACAATATGCGCATTATGAACGAACTG
>ADK46433
ATGGCGTACAGGAAGCGCGGAGCTAAACGTGAAGACTTACCA---CAA---CAAAATGAACGTCTG---CAAGAAAAAGAAATTGAAAATAATCCCGACGTAACCATGGAA------------AATAGAAATAAA------------------AAT---------------AAAAATAAT---AATAATAATAGAAAGCAACAATTATCTGACAAAGTGCTATCACAAAAAGAGGAAATAATAACTGATGCTCAAGATGACATTAAAATAGCTGATGAGGTCAAAAAATCATCAAAAGAAGAGTCGAAACAGTTACTTGAAATATTAAAAACGAAAGAAGATCATAAGAAAGAAGTACAGTACGAAATTCTACAAAAAACAATACCGACTTTTGAACCAAAAGAATCAATTTTGAAAAAGTTAGAGGATATAAGACCGGAACAAGCTAAGAAGCAAATGAAATTATTTAGAATATTTGAACCAAGACAATTACCAATCTATCGAGCAAATGGTGAGAAAGAATTAAGGAATAGATGGTATTGGAAATTGAAAAAGGATACACTGCCAGACGGAGATTATGACGTACGGGAATATTTTTTAAATTTATATGATCAAATACTGATAGAAATGCCAGATTATTTATTGCTAAAAGATATGGCTGTAGAAAATAAAAACTCTAGAGATGCTGGTAAAGTTGTAGACTCCGAGACTGCAAGTATTTGTGATGCTATATTTCAAGATGAGGAGACAGAGGGAGTTATTAGAAGATTTATAGCAGATATGAGACAACAAGTTCAGGCTGATAGGAATATTGTCAATTATCCATCAATTTTACATCCAATTGATCATGCATTTAATGAATATTTTCTGAATCATCAATTAGTTGAACCATTGAATAACGAAATTATTTTTAATTATATACCAGAAAGAATAAGGAATGATGTCAACTATATTTTGAATATGGATATGAATTTGCCATCAACAGCGAGATATATTAGACCAAATCTATTGCAAGATAGACTAAACTTACATGATAATTTTGAATCATTATGGGACACAATAACTACATCAAATTACATATTGGCAAGATCAGTCGTGCCTGATTTGAAGGAAAAAGAATTAGTTTCAACTGAAGCTCAGATACAGAAAATGTCTCAAGATTTGCAACTTGAAGCTTTAACAATACAATCTGAAACGCAGTTTCTAGCCGGTATAAATTCACAAGCAGCGAATGATTGTTTTAAAACATTGATAGCAGCTATGTTAAGTCAACGTACAATGTCATTAGATTTTGTAACTACGAATTATATGTCACTTATATCTGGCATGTGGCTATTGACTGTTATACCAAATGATATGTTTCTTCGTGAGTCGCTAGTCGCATGCGAATTGGCTATAATAAATACTATAGTTTACCCAGCATTTGGAATGCAAAGAATGCATTATAGAAATGGCGATCCCCAGACTCCATTTCAAATAGCAGAACAACAAATACAAAATTTTCAAGTAGCTAATTGGTTACATTTTATTAATAATAATAGATTTAGACAAGTTATTATTGATGGAGTGTTAAATCAAACGCTTAACGACAACATTAGGAATGGACAAGTTATTAATCAATTAATGGAAGCATTAATGCAGTTATCTAGACAACAATTTCCGACCATGCCAGTTGATTATAAAAGATCAATCCAAAGAGGTATATTGTTATTGTCTAACAGATTAGGTCAGTTAGTTGATTTAACAAGATTATTATCATATAATTATGAAACTCTAATGGCTTGTATAACTATGAATATGCAACAAGTTCAAACTCTCACTACCGAAAAATTACAGTTAACTTCTGTCACATCTTTGTGTATGTTAATTGGAAATACTACGGTAATTCCAAGCCCGCAAACACTATTTCACTATTATAACGTAAATGTAAATTTTCATTCAAATTACAACGAACGAATTAACGATGCTGTGGCTATTATTACGGCTGCTAATAGACTAAATTTATATCAGAAAAAAATGAAATCAATAGTTGAGGATTTTTTGAAAAGATTACAAATTTTTGATGTACCACGAGTACCAGACGACCAAATGTATAGGTTGAGAGACAGACTTAGATTATTGCCAGTTGAAAGACGGAGACTTGATATATTTAACTTAATATTAATGAATATGGAGCAGATCGAGCGAGCTTCAGATAAAATTGCTCAAGGAGTAATAATTGCTTACAGAGATATGCAACTAGAAAGAGATGAGATGTATGGATTTGTTAACATCGCTAGGAACCTCGATGGATATCAACAAATCAATTTAGAAGAGTTAATGAGAACTGGAGACTATGGTCAAATTACTAATATGCTATTAAACAACCAGCCTGTAGCTTTGGTAGGAGCATTGCCATTTGTGACAGATTCATCAGTTATATCGCTAATTGCAAAATTAGATGCCACAGTTTTTGCTCAAATAGTTAAACTTAGAAAAGTGGACACTTTAAAACCAATATTATATAAAATAAATTCTGATTCTAATGATTTCTACTTAGTTGCAAATTATGATTGGATACCAACTTCAACCACAAAAGTTTATAAGCAAGTACCGCAACCTTTTGATTTCAGAGCGTCAATGCATATGTTAACGTCTAATTTAACTTTTACTGTTTATTCTGATTTGCTATCTTTCGTTTCTGCAGATACGGTTGAACCTATTAACGCAATTGCTTTTGACAATATGCGCATTATGAACGAACTG
>ADK46432
ATGGCGTACAGGAAGCGCGGAACTAAACGTGAAGACTTACCA---CAA---CAAAATGAACGTCTG---CAAGAAAAAGAAATTGAAAATAATCCCGACGTAACCATGGAAAATAGAAATAAAAATAAAAATAAA------------------AAT------------------------AATAATAATAATAGAAAGCAACAATTATCTGACAAAGTGCTATCACAAAAAGAGGAAATAATAACTGATGCTCAAGATGACATTAAAATAGCTGATGAGGTCAAAAAATCATCAAAAGAAGAGTCGAAACAGTTACTTGAAATATTAAAAACGAAAGAAGATCATAAGAAAGAAGTACAGTACGAAATTCTACAAAAAACAATACCGACTTTTGAACCAAAAGAATTAATTTTGAAAAAGTTAGAGGATATAAGACCGGAACAAGCTAAGAAGCAAATGAAATTATTTAGAATATTTGAACCAAGACAATTACCAATCTATCGAGCAAATGGTGAGAAAGAATTAAGGAATAGATGGTATTGGAAATTGAAAAAGGATACACTGCCAGACGGAGATTATGACGTACGGGAATATTTTTTAAATTTATATGATCAAATACTGATAGAAATGCCAGACTATTTATTGCTAAAAGATATGGCTGTAGAAAATAAAAACTCTAGGGATGCTGGTAAAGTTGTAGATTCCGAGACTGCAAGTATTTGTGATGCTATATTTCAAGATGAGGAGACAGAGGGAGTTATTAGAAGATTTATAGCAGATATGAGACAACAAGTTCAGGCTGATAGGAATATTGTCAATTATCCATCAATTTTACATCCAATTGATCATGCATTTAATGAATATTTTCTGAATCATCAATTAGTTGAACCATTGAATAACGAAATTATTTTTAATTATATACCAGAAAGAATAAGGAATGATGTCAACTATATTTTGAATATGGATATGAATTTGCCATCAACAGCGAGATATATTAGACCAAATCTATTGCAAGATAGACTAAACTTACATGATAATTTTGAATCATTATGGGACACAATAACTACATCAAATTACATATTGGCAAGATCAGTCGTGCCTGATTTGAAGGAAAAAGAATTAGTTTCAACTGAAGCTCAGATACAGAAAATGTCTCAAGATTTGCAACTTGAAGCTTTAACAATACAATCTGAAACGCAGTTTCTAGCCGGTATAAATTCACAAGCAGCGAATGATTGTTTTAAAACATTGATAGCAGCTATGTTAAGTCAACGTACAATGTCATTAGATTTTGTAACTACGAATTATATGTCACTTATATCTGGCATGTGGCTATTGACTGTTATACCAAATGATATGTTTCTTCGTGAGTCGCTAGTCGCATGCGAATTGGCCATAATAAATACTATAGTTTACCCAGCATTTGGAATGCAAAGAATGCATTATAGAAATGGCGATCCCCAGACTCCATTTCAAATAGCAGAACAACAAATACAAAATTTTCAAGTAGCTAATTGGTTACATTTTATTAATAATAATAGATTTAGACAAGTTGTTATTGATGGAGTGTTAAATCAAACGCTTAACGACAACATTAGGAATGGACAAGTTATTAATCAATTAATGGAAGCATTAATGCAGTTATCTAGACAACAATTTCCGACCATGCCAGTTGATTATAAAAGATCAATCCAAAGAGGTATATTGTTATTGTCTAACAGATTAGGTCAGTTAGTTGATTTAACAAGATTATTATCATATAATTATGAAACTCTAATGGCTTGTATAACTATGAATATGCAACAAGTTCAAACTCTCACTACCGAAAAATTACAGTTAACTTCTGTCACATCTTTGTGTATGTTAATTGGAAATACTACGGTAATTCCAAGCCCGCAAACACTATTTCACTATTATAACGTAAATGTAAATTTTCATTCAAATTACAACGAACGAATTAACGATGCTGTGGCTATTATTACGGCTGCTAATAGACTAAACTTATATCAGAAAAAAATGAAATCAATAGTTGAGGATTTTTTGAAAAGATTACAAATTTTTGATGTACCACGAGTACCAGACGACCAGATGTATAGGTTGAGAGACAGACTTAGATTATTACCAGTTGAAAGACGAAGACTTGATATATTTAACTTAATATTAATGAATATGGAGCAGATCGAGCGAGCTTCAGATAAAATTGCTCAAGGAGTAATAATTGCTTACAGAGATATGCAACTAGAAAGAGATGAGATGTATGGATTTGTTAACATCGCTAGGAACCTCGATGGATATCAACAAATCAATTTAGAAGAGTTAATGAGAACTGGAGACTATGGTCAAATTACTAATATGCTATTAAACAACCAGCCTGTAGCTTTGGTAGGAGCATTGCCATTTGTGACAGATTCATCAGTTATATCGCTAATTGCAAAATTAGATGCCACAGTTTTTGCTCAAATAGTTAAACTTAGAAAAGTGGACACTTTAAAACCAATATTATATAAAATAAATTCTGATTCTAATGATTTCTACTTAGTTGCAAATTATGATTGGATACCAACTTCAACCACAAAAGTTTATAAGCAAGTACCACAACCTTTTGATTTCAGAGCGTCAATGCATATGTTAACGTCTAATTTAACTTTTACTGTTTATTCTGATTTGCTATCTTTCGTTTCTGCAGATACGGTTGAACCTATTAACGCAATTGCTTTTGACAATATGCGCATTATGAACGAACTG
>ADK46434
ATGGCGTACAGGAAGCGCGGAGCTAAACGTGAAGACTTACCA---CAA---CAAAATGAACGTCTG---CAAGAAAAAGAAATTGAAAATAATCCCGACGTAACCATGGAA------------AATAGAAATAAA------------------AAT---------------AAAAATAAT---AATAATAATAGAAAGCAACAATTATCTGACAAAGTGCTATCACAAAAAGAGGAAATAATAACTGATGCTCAAGATGACATTAAAATAGCTGATGAGGTCAAAAAATCATCAAAAGAAGAGTCGAAACAGTTACTTGAAATATTAAAAACGAAAGAAGATCATAAGAAAGAAGTACAGTACGAAATTCTACAAAAAACAATACCGACTTTTGAACCAAAAGAATCAATTTTGAAAAAGTTAGAGGATATAAGACCGGAACAAGCTAAGAAGCAAATGAAATTATTTAGAATATTTGAACCAAGACAATTACCAATCTATCGAGCAAATGGTGAGAAAGAATTAAGGAATAGATGGTATTGGAAATTGAAAAAGGATACACTGCCAGACGGAGATTATGACGTACGGGAATATTTTTTAAATTTATATGATCAAATACTGATAGAAATGCCAGATTATTTATTGCTAAAAGATATGGCTGTAGAAAATAAAAACTCTAGAGATGCTGGTAAAGTTGTAGACTCCGAGACTGCAAGTATTTGTGATGCTATATTTCAAGATGAGGAGACAGAGGGAGTTATTAGAAGATTTATAGCAGATATGAGACAACAAGTTCAGGCTGATAGGAATATTGTCAATTATCCATCAATTTTACATCCAATTGATCATGCATTTAATGAATATTTTCTGAATCATCAATTAGTTGAACCATTGAATAACGAAATTATTTTTAATTATATACCAGAAAGAATAAGGAATGATGTCAACTATATTTTGAATATGGATATGAATTTGCCATCAACAGCGAGATATATTAGACCAAATCTATTGCAAGATAGACTAAACTTACATGATAATTTTGAATCATTATGGGACACAATAACTACATCAAATTACATATTGGCAAGATCAGTCGTGCCTGATTTGAAGGAAAAAGAATTAGTTTCAACTGAAGCTCAGATACAGAAAATGTCTCAAGATTTGCAACTTGAAGCTTTAACAATACAATCTGAAACGCAGTTTCTAGCCGGTATAAATTCACAAGCAGCGAATGATTGTTTTAAAACATTGATAGCAGCTATGTTAAGTCAACGTACAATGTCATTAGATTTTGTAACTACGAATTATATGTCACTTATATCTGGCATGTGGCTATTGACTGTTATACCAAATGATATGTTTCTTCGTGAGTCGCTAGTCGCATGTGAATTGGCTATAATAAATACTATAGTTTACCCAGCATTTGGAATGCAAAGAATGCATTATAGAAATGGCGATCCCCAGACTCCATTTCAAATAGCAGAACAACAAATACAAAATTTTCAAGTAGCTAATTGGTTACATTTTATTAATAATAATAGATTTAGACAAGTTATTATTGATGGAGTGTTAAATCAAACGCTTAACGACAACATTAGGAATGGACAAGTTATTAATCAATTAATGGAAGCATTAATGCAGTTATCTAGACAACAATTTCCGACCATGCCAGTTGATTATAAAAGATCAATCCAAAGAGGTATATTGTTATTGTCTAACAGATTAGGTCAGTTAGTTGATTTAACAAGATTATTATCATATAATTATGAAACTCTAATGGCTTGTATAACTATGAATATGCAACAAGTTCAAACTCTCACTACCGAAAAATTACAGTTAACTTCTGTCACATCTTTGTGTATGTTAATTGGAAATACTACGGTAATTCCAAGCCCGCAAACACTATTTCACTATTATAACGTAAATGTAAATTTTCATTCAAATTACAACGAACGAATTAACGATGCTGTGGCTATTATTACGGCTGCTAATAGACTAAATTTATATCAGAAAAAAATGAAATCAATAGTTGAGGATTTTTTGAAAAGATTACAAATTTTTGATGTACCACGAGTACCAGACGACCAAATGTATAGGTTGAGAGACAGACTTAGATTATTGCCAGTTGAAAGACGGAGACTTGATATATTTAACTTAATATTAATGAATATGGAGCAGATCGAGCGAGCTTCAGATAAAATTGCTCAAGGAGTAATAATTGCTTACAGAGATATGCAACTAGAAAGAGATGAGATGTATGGATTTGTTAACATCGCTAGGAACCTCGATGGATATCAACAAATCAATTTAGAAGAGTTAATGAGAACTGGAGACTATGGTCAAATTACTAATATGCTATTAAACAACCAGCCTGTAGCTTTGGTAGGAGCATTGCCATTTGTGACAGATTCATCAGTTATATCGCTAATTGCAAAATTAGATGCCACAGTTTTTGCTCAAATAGTTAAACTTAGAAAAGTGGACACTTTAAAACCAATATTATATAAAATAAATTCTGATTCTAATGATTTCTACTTAGTTGCAAATTATGATTGGATACCAACTTCAACCACAAAAGTTTATAAGCAAGTACCGCAACCTTTTGATTTCAGAGCGTCAATGCATATGTTAACGTCTAATTTAACTTTTACTGTTTATTCTGATTTGCTATCTTTCGTTTCTGCAGATACGGTTGAACCTATTAACGCAATTGCTTTTGACAATATGCGCATTATGAACGAACTG
>ADK46437
ATGGCGTACAGGAAGCGCGGAGCTAAACGTGAAGACTTAACA---CAA---CAAAATGAACGTCTG---CAAGAAAAAGAAATTGAAAATAACCCCGACGTAACCATGGAA------AATAGAAATAAAATTAAA------------------AAT------------------------------AATAGTAGAAAGCAACAATTATCTGACAAAGTACTATCACAAAAAGAGGAAATAATAACTGACGCTCAAGATGACATTAAAATAGCTGATGAGGTCAAAAAATCATCAAAAGAAGAGTCGAAACAGTTACTTGAAATATTAAAAACGAAAGAAGATCATAAGAAAGAAGTACAGTATGAAATTCTACAAAAAACAATACCGACTTTTGAACCAAAAGAATCAATTTTGAAAAAGTTAGAGGATATAAGACCGGAACAAGCTAAGAAACAAATGAAATTGTTTAGAATATTTGAACCAAGACAATTACCAATCTATCGAGCAAATGGTGAGAAAGAATTAAGGAATAGATGGTATTGGAAATTGAAAAAGGATACACTGCCAGACGGAGATTATGACGTACGGGAATATTTTTTAAATTTATATGATCAAATACTGATAGAAATGCCAGATTATTTATTGCTAAAAGATATGGCTGTAGAAAATAAAAACTCTAGGGATGCTGGTAAAGTTGTAGACTCCGAGACTGCGAGCATTTGTGATGCTATATTCCAAGATGAGGAGACAGAGGGAGTTATTAGAAGATTTATAGCAGATATGAGACAACAAGTTCAGGCTGATAGGAATATTGTTAATTATCCATCAATTTTACATCCAATTGATCATGCATTTAATGAATATTTTCTGAATCATCAATTAGTTGAACCATTGAATAACGAAATTATTTTTAATTATATACCAGAAAGAATAAGGAATGATGTTAACTATATCTTGAATATGGACATGAATTTGCCATCAACAGCGAGATATATTAGACCAAATCTATTGCAAGATAGACTAAACTTACATGATAATTTTGAATCATTATGGGATACAATAACTACATCAAATTACATATTGGCAAGATCAGTCGTGCCTGATTTGAAGGAAAAAGAATTAGTTTCAACTGAAGCTCAGATACAGAAAATGTCTCAAGATTTGCAGCTTGAAGCTTTAACAATACAATCTGAAACGCAGTTTCTAGCCGGTATAAATTCACAAGCAGCGAATGATTGTTTTAAAACACTGATAGCAGCTATGTTAAGTCAACGTACAATGTCATTAGATTTTGTAACTACGAATTATATGTCACTTATATCTGGCATGTGGCTATTGACTGTTATACCAAATGACATGTTTCTTCGTGAGTCGCTAGTCGCATGCGAATTGGCTATAATAAATACTATAGTTTACCCAGCATTTGGAATGCAAAGAATGCATTATAGAAATGGCGATCCACAGACTCCATTTCAAATAGCAGAACAACAAATACAAAATTTTCAAGTAGCTAATTGGTTACATTTTATTAATAATAATAGATTTAGACAAGTTGTTATTGATGGAGTGTTAAATCAAACGCTTAACGACAACATTAGGAATGGACAAGTTATTAATCAATTAATGGAAGCATTAATGCAGTTATCCAGACAACAATTTCCGACCATGCCAGTTGATTATAAAAGATCAATCCAAAGAGGAATATTGTTATTGTCTAACAGATTAGGTCAGTTAGTTGATTTAACAAGATTATTATCATATAATTATGAAACTCTAATGGCTTGTATAACTATGAATATGCAACAAGTTCAAACTCTCACTACCGAAAAATTACAGTTAACTTCTGTCACATCTTTGTGTATGTTAATTGGAAATACTACGGTAATTCCAAGCCCGCAAACACTATTTCACTATTATAACGTAAATGTAAATTTTCATTCAAATTACAACGAACGAATTAACGATGCTGTGGCTATTATTACGGCTGCTAATAGACTAAATTTATATCAGAAAAAAATGAAATCAATAGTTGAGGATTTTTTGAAAAGATTGCAAATTTTTGATGTACCACGAGTACCAGACGACCAGATGTACAGGCTGAGAGACAGACTTAGATTATTGCCAGTTGAAAGACGAAGACTTGATATATTTAACTTAATATTAATGAATATGGAGCAGATCGAGCGAGCTTCAGATAAAATTGCTCAAGGAGTAATAATTGCTTACAGAGATATGCAACTAGAAAGAGATGAGATGTATGGATTTGTTAACATCGCTAGGAACCTCGATGGATATCAACAAATCAATTTGGAAGAGTTAATGAGAACTGGAGACTATGGTCAAATTACTAATATGCTATTAAACAACCAGCCTGTAGCTTTGGTAGGAGCATTGCCATTTGTGACAGATTCATCAGTTATATCGCTAATTGCAAAATTAGATGCCACAGTTTTTGCTCAAATAGTTAAACTTAGAAAAGTGGACACTTTAAAACCAATATTATATAAAATAAATTCTGATTCTAATGATTTCTACTTAGTTGCAAATTATGATTGGATACCAACTTCAACCACAAAAGTTTATAAGCAAGTACCACAACCTTTTGATTTCAGAGCGTCAATGCATATGTTAACGTCTAATTTAACTTTTACTGTTTATTCTGATTTGCTATCCTTCGTTTCTGCAGATACGGTTGAACCTATTAACGCAATTGCTTTTGACAATATGCGCATTATGAACGAACTG
>ADK46436
ATGGCGTACAGGAAGCGCGGAGCTAAACGTGAAGACTTAACA---CAA---CAAAATGAACGTCTG---CAAGAAAAAGAAATTGAAAATAACCCCGACGTAACCATGGAA------------AATAGAAATAAA---------ATTAAA---AAT------------------------------AATAGTAGAAAGCAACAATTATCTGACAAAGTACTATCACAAAAAGAGGAAATAATAACTGACGCTCAAGATGACATTAAAATAGCTGATGAGGTCAAAAAATCATCAAAAGAAGAGTCGAAACAGTTACTTGAAATATTAAAAACGAAAGAAGATCATAAGAAAGAAGTACAGTATGAAATTCTACAAAAAACAATACCGACTTTTGAACCAAAAGAATCAATTTTGAAAAAGTTAGAGGATATAAGACCGGAACAAGCTAAGAAACAAATGAAATTGTTTAGAATATTTGAACCAAGACAATTACCAATCTATCGAGCAAATGGTGAGAAAGAATTAAGGAATAGATGGTATTGGAAATTGAAAAAGGATACACTGCCAGACGGAGATTATGACGTACGGGAATATTTTTTAAATTTATATGATCAAATACTGATAGAAATGCCAGATTATTTATTGCTAAAAGATATGGCTGTAGAAAATAAAAACTCTAGGGATGCTGGTAAAGTTGTAGACTCCGAGACTGCGAGCATTTGTGATGCTATATTCCAAGATGAGGAGACAGAGGGAGTTATTAGAAGATTTATAGCAGATATGAGACAACAAGTTCAGRCTGATAGGAATATTGTTAATTATCCATCAATTTTACATCCAATTGATCATGCATTTAATGAATATTTTCTGAATCATCAATTAGTTGAACCATTGAATAACGAAATTATTTTTAATTATATACCAGAAAGAATAAGGAATGATGTTAACTATATCTTGAATATGGACATGAATTTGCCATCAACAGCGAGATATATTAGACCAAATCTATTGCAAGATAGACTAAACTTACATGATAATTTTGAATCATTATGGGATACAATAACTACATCAAATTACATATTGGCAAGATCAGTCGTGCCTGATTTGAAGGAAAAAGAATTAGTTTCAACTGAAGCTCAGATACAGAAAATGTCTCAAGATTTGCAGCTTGAAGCTTTAACAATACAATCTGAAACGCAGTTTCTAGCCGGTATAAATTCACAAGCAGCGAATGATTGTTTTAAAACACTGATAGCAGCTATGTTAAGTCAACGTACAATGTCATTAGATTTTGTAACTACGAATTATATGTCACTTATATCTGGCATGTGGCTATTGACTGTTATACCAAATGACATGTTTCTTCGTGAGTCGCTAGTCGCATGCGAATTGGCTATAATAAATACTATAGTTTACCCAGCATTTGGAATGCAAAGAATGCATTATAGAAATGGCGATCCACAGACTCCATTTCAAATAGCAGAACAACAAATACAAAATTTTCAAGTAGCTAATTGGTTACATTTTATTAATAATAATAGATTTAGACAAGTTGTTATTGATGGAGTGTTAAATCAAACGCTTAACGACAACATTAGGAATGGACAAGTTATTAATCAATTAATGGAAGCATTAATGCAGTTATCCAGACAACAATTTCCGACCATGCCAGTTGATTATAAAAGATCAATCCAAAGAGGAATATTGTTATTGTCTAACAGATTAGGTCAGTTAGTTGATTTAACAAGATTATTATCATATAATTATGAAACTCTAATGGCTTGTATAACTATGAATATGCAACAAGTTCAAACTCTCACTACCGAAAAATTACAGTTAACTTCTGTCACATCTTTGTGTATGTTAATTGGAAATACTACGGTAATTCCAAGCCCGCAAACACTATTTCACTATTATAACGTAAATGTAAATTTTCATTCAAATTACAACGAACGAATTAACGATGCTGTGGCTATTATTACGGCTGCTAATAGACTAAATTTATATCAGAAAAAAATGAAATCAATAGTTGAGGATTTTTTGAAAAGATTGCAAATTTTTGATGTACCACGAGTACCAGACGACCAGATGTACAGGCTGAGAGACAGACTTAGATTATTGCCAGTTGAAAGACGAAGACTTGATATATTTAACTTAATATTAATGAATATGGAGCAGATCGAGCGAGCTTCAGATAAAATTGCTCAAGGAGTAATAATTGCTTACAGAGATATGCAACTAGAAAGAGATGAGATGTATGGATTTGTTAACATCGCTAGGAACCTCGATGGATATCAACAAATCAATTTGGAAGAGTTAATGAGAACTGGAGACTATGGTCAAATTACTAATATGCTATTAAACAACCAGCCTGTAGCTTTGGTAGGAGCATTGCCATTTGTGACAGATTCATCAGTTATATCGCTAATTGCAAAATTAGATGCCACAGTTTTTGCTCAGATAGTTAAACTTAGAAAAGTGGACACTTTAAAACCAATATTATATAAAATAAATTCTGATTCTAATGATTTCTACTTAGTTGCAAATTATGATTGGATACCAACTTCAACCACAAAAGTTTATAAGCAAGTACCACAACCTTTTGATTTCAGAGCGTCAATGCATATGTTAACGTCTAATTTAACTTTTACTGTTTATTCTGATTTGCTATCCTTCGTTTCTGCAGATACGGTTGAACCTATTAACGCAATTGCTTTTGACAATATGCGCATTATGAACGAACTG
>ADK46439
ATGGCGTACAGGAAGCGCGGAGCTAAACGTGAAGACTTACCA---CAA---CAAAATGAACGTCTG---CAAGAAAAAGAAATTGAAAATAATACAGACGTAACCATGGAA------AATAAAAATAAAAATAAA------------------AAT------------------------------AACAATAGAAAGCAGCAATTATCTGACAAAGTGCTATCACAAAAAGAGGAAATAATAACTGATGTACAAGATGATATTAAAATAGCTGATGAGGTTAAAAAATCATCAAAAGAAGAGTCGAAACAGTTACTTGAAATATTAAAAACGAAAGAAGATCATCAGAAAGAAGTACAGTACGAAATTCTACAAAAAACAATACCGACTTTTGAACCAAAAGAATCAATTTTGAAAAAATTAGAAGATATAAGACCAGAACAAGCTAAGAAGCAAATGAAATTGTTTAGAATATTTGAACCAAGACAATTACCAATCTACCGAGCAAATGGTGAGAAAGAATTAAGGAATAGATGGTATTGGAAATTGAAAAAGGATACGCTGCCAGACGGAGATTATGACGTACGAGAGTATTTTTTAAATTTATATGATCAAATACTGATAGAAATGCCAGATTATTTATTGCTAAAAGATATGGCTGTAGAAAATAAAAACTCTAGAGATGCTGGTAAAGTTGTAGATTCTGAGACTGCAAGTATTTGTGATGCTATATTTCAGGATGAGGAAACAGAGGGAGTTATTAGAAGATTTATCGCAGATATGAGACAACAAGTTCAGGCTGATAGAAATATTGTCAATTATCCATCAATTTTACATCCAATTGATCATGCATTTAATGAATATTTTCTGAACCATCAATTAGTTGAACCATTGAATAACGACATTATTTTTAATTATATACCAGAAAGAATAAGAAATGATGTCAACTATATTTTGAATATGGATATGAATTTGCCATCAACAGCAAGATATATTAGACCAAATCTATTGCAAGATAGACTAAATTTACATGATAATTTTGAATCATTATGGGATACAATAACTACATCAAATTACGTATTAGCAAGATCAGTCGTGCCTGATTTGAAGGAAAAAGAATTAGTTTCAACTGAAGCTCAGATACAGAAAATGTCTCAAGATTTGCAGCTTGAAGCTTTAACAATACAATCTGAAACGCAGTTTCTGGCCGGCATAAATTCACAAGCAGCAAATGATTGTTTTAAAACACTGATAGCAGCTATGTTAAGCCAACGTACAATGTCATTAGATTTTGTAACTACGAATTATATGTCACTTATATCTGGCATGTGGCTATTGACTGTTATACCAAATGATATGTTTCTTCGTGAGTCGCTAGTCGCATGCGAATTGGCTATAATAAATACTATAGTTTACCCAGCATTTGGAATGCAAAGAATGCATTATAGAAATGGCGATCCCCAGACTCCATTTCAAATAGCAGAGCAACAAATACAAAATTTTCAAGTAGCTAATTGGTTACATTTTATTAATAATAATAGATTTAGACAAGTTGTTATTGATGGAGTGTTAAATCAAACACTTAACGACAACATTAGAAATGGACAAGTTATTAATCAATTAATGGAAGCATTAATGCAGTTATCTAGACAACAATTTCCGACCATGCCAGTTGATTATAAAAGATCAATCCAAAGAGGAATATTGTTATTGTCTAACAGATTGGGTCAGTTAGTTGATTTAACAAGATTATTATCATATAATTATGAAACTCTAATGGCTTGTATAACTATGAATATGCAACATGTTCAAACTCTCACTACCGAAAGATTACAGTTAACTTCTGTCACATCCTTATGTATGTTAATTGGAAATACCACAGTAATTCCAAGTCCACAAACACTATTTCACTATTATAACGTAAATGTAAATTTTCATTCAAATTATAATGAACGAATTAACGATGCTGTGGCTATTATTACGGCTGCTAATAGACTAAACTTATATCAGAAAAAAATGAAATCAATAGTTGAGGACTTTTTGAAAAGATTGCAAATTTTTGATGTACCACGAGTACCAGATGACCAAATGTACAGGTTGAGAGACAGACTTAGATTATTACCAGTTGAAAGACGAAGACTTGATATATTTAACTTAATATTAATGAATATGGAGCAGATCGAACGAGCTTCAGATAAAATTGCTCAAGGAGTAATAATTGCTTACAGAGATATGCAACTAGAAAGAGATGAAATGTATGGATTTGTTAACATCACTAGGAACCTCGATGGATATCAACAAATCAATTTAGAAGAGTTAATGAGAACTGGGGACTATGGTCAAATTACTAATATGCTATTAAACAATCAGCCTGTAGCTTTGGTAGGAGCATTGCCATTTGTGACAGATTCATCAGTTATATCGCTCATTGCAAAATTGGATGCCACAGTTTTTGCTCAAATAGTTAAACTTAGAAAAGTGGACACTTTAAAACCGATATTGTATAAAATAAATTCTGATTCTAATGATTTCTACTTAGTTGCAAATTATGATTGGATACCGACTTCAACCACAAAAGTTTATAAGCAAGTACCACAACCTTTTGATTTCAGAGCGTCAATGCATATGTTAACGTCTAATTTAACTTTTACCGTTTATTCTGATTTACTATCTTTCGTTTCTGCAGACACGGTTGAACCTATTAACGCAATTGCTTTTGACAATATGCGCATTATGAACGAACTG
>ADK46438
ATGGCGTACAGAAAGCGCGGAGCTAAACGTGAAAACTTACCA---CAA---CAAAATGAACGTCTG---CAAGAAAAAGAAGTTGAAAAGAACATAAACGCAACTATGGAG------------------AGTAAA------------------GCT------------------------------AATAATAAAAAGCAACAATTATCTGATAAAGTATTATCACAAAAAGAAGAGATAATAACTGACGCACAAGATGATGTTAAGATAGCTGATGAGGTTAAGAAATCATCAAAAGAGGAATCGAAACAGCTACTAGAAATATTGAAAACTAAAGAAGATCATCAGAAAGAGATACAATACGAAATTCTACAAAAAACGATACCAACTTTTGAACCAAAGGAATCAATTTTGAAAAAATTAGAAGACATAAAACCAGAGCAGGCCAAGAAGCAAACTAAATTGTTTAGAATATTCGAACCAAGACAATTACCAATTTATCGGGCAAATGGTGAGAGAGAATTAAGAAATAGATGGTATTGGAAGTTGAAAAGAGACACACTGCCAGATGGAGATTATGATGTCCGAGAATACTTCTTAAATTTATATGATCAGATATTAATAGAAATGCCAGATTATTTATTATTGAAAGATATGGCAGTGGAGAATAAAAATTCTAGAGATGCGGGTAAAGTTGTGGATTCTGAGACAGCAAGTATTTGTGATGCCATATTTCAAGATGAGGAAACAGAGGGAGTCGTTAGAAGGTTCATTGCAGATATGAGACAACAAGTTCAAGCTGATAGAAATGTTGTTAACTATCCATCAATTTTACATCCAATCGATCATGCATTTAATGAATACTTTTTAAATCACCAATTAGTTGAACCATTGAATAATGAAATAATATTTAATTATATACCAGAAAGGATAAGAAATGATGTCAATTACATTCTAAACATGGATATGAATCTACCATCAACAGCAAGATATATTAGACCAAATTTACTGCAAGATAGGCTAAATTTGCATGATAATTTTGAGTCATTATGGGATACGATAACGACATCAAACTATATATTAGCTAGATCGGTTGTACCTGATCTGAAGGAAAAAGAGTTAGTCTCAACCGAAGCTCAAATACAGAAAATGTCTCAAGATTTGCAACTTGAAGCACTAACTATACAATCTGAAACACAATTTCTGGCTGGTATAAATTCACAAGCAGCAAATGACTGTTTTAAAACATTGATAGCAGCTATGTTAAGCCAACGTACAATGTCATTAGAATTCATGACTACAAATTATATGTCACTCATATCTGGTATGTGGTTATTAACAGTTATACCAAACGACATGTTTCTTCGTGAGTCGTTAGTTGCATGTGAGTTGGCTATAATAAATACTATTGTTTATCCAGCATTTGGAATGCAAAGGATGCATTATAGAAATGGTGACCCACAGACTCCATTCCAAATAGCAGAACAGCAGATACAAAATTTTCAAGTGGCTAATTGGTTGCACTTTATTAATAATAATAGATTTAGACAAGTTGTAATTGATGGAGTGTTGAATCAAACACTTAATGATAATATTAGAAATGGACAGGTTATCAATCAGTTGATGGAAGCGTTAATGCAGTTATCTAGACAACAATTTCCGACTATGCCAGTTGATTATAAAAGATCAATACAAAGAGGAATATTACTATTATCAAACAGGCTAGGTCAATTAGTTGACTTAACAAGATTATTATCATATAATTATGAAACTTTGATGGCTTGTATAACCATGAATATGCAACATGTACAAACTCTTACCACTGAGAAATTGCAATTAACTTCTGTTACATCTTTGTGTATGTTAATTGGAAATACTACAGTTATTCCGAGCCCACAAACATTGTTTCATTATTACAATGTAAATGTAAATTTTCACTCAAACTATAATGAACGGATTAATGATGCAGTAGCAATCATTACGGCAGCCAATAGACTGAATTTATATCAGAAGAAGATGAAATCAATAGTTGAAGAATTTTTGAAGAGACTGCAAATTTTTGATGTACCGCGAGTGCCCGATGATCAAATGTATAGACTAAGGGATAGACTTAGATTGCTGCCTGTTGAAAGACGAAGACTTGATATATTCAATCTAATATTAATAAATATGGAGCAGATTGAGCGAGCTTCAGACAAAATTGCCCAAGGTGTAATAATTGCTTATAGAGATATGCAACTAGAAAGAGATGAAATGTATGGATACGTCAATATTGCTAGAAACCTGGATGGATATCAACAAATTAATTTAGAAGAATTGATGAGGACAGGAGATTATGGTCAAATTACTAACATGTTATTAAACAATCAACCAGTAGCTCTAGTAGGAGCATTACCATTCGTAACAGACTCATCAGTTATATCACTCATTGCGAAGTTGGATGCTACAGTCTTTGCTCAGATAGTTAAACTTAGGAAAGTAGATACTTTAAAACCGATATTGTATAAGATAAACTCTGATTCTAATGATTTTTATTTAGTTGCAAATTACGATTGGATACCAACTTCCACCACAAAAGTGTATAAGCAGGTACCGCAACCCTTTGACTTTAGAGCGTCAATGCATATGTTAACGTCTAACCTCACCTTTACTGTTTATTCCGATTTGTTATCTTTTGTTTCTGCAGACACAGTTGAACCGATTAACGCAGTTGCTTTTGACAATATGCGCATTATGAACGAACTG
>AGH68929
ATGGCGTACAGGAAGCGCGGAGCTAAACGTGAAGACTTACCA---CAA---CAAAATGAACGTCTG---CAAGAAAAAGAAATTGAAAATAATACAGACGTAACTATGGAA------AATAAAAATAAAAATAAA------------------AAT------------------------------AATAATAGAAAACAGCAATTATCTGACAAAGTGTTATCACAAAAAGAAGAAATAATAACTGATGTACAAGATGACATTAAAATAGCTGATGAGGTTAAAAAATCATCAAAAGAAGAGTCGAAACAGTTACTTGAAATATTAAAAACGAAAGAAGATCATCAGAAAGAAGTACAATACGAAATTCTGCAAAAAACAATACCGACTTTTGAACCAAAAGAATCAATTTTGAAAAAATTAGAGGATCTAAACCCAGAGCAGGGTCAGAAGCAGATGAAATTATTCAGAATCTTAGAACCAAGACAATTTTCAATCCACAGACCAAATGGTGACAAAGAATTAAGGAATAGATGGTACTGGAAATTTGTAAAGGATACGCTGCCAGACGGAGATTACGACGTACGCGAGTATTTTTTAAATTTATATGATCAAATACTAATAGAAATGCCAGATTATTTATTATTAAAAGATATGGCTGTAGAAAATAAAAACTCTAGGGATGCTGGTAAAGTTGTAGATTCTGAGACTGCAAGGATTTGTGATGCTATATTTCAGGATGAGGAAACAGAGGGAGTTATCAGAAGATTTATCGCAGATATGAGACAACAAGTTCAGGCTGATAGAAATATTGTCAATTATCCATCAATTTTACATCCAATTGATCATGCATTTAACGAATATTTTCTGAATCATCAATTAGTTGAACCATTAAATAACGACATTATTTTTAATTATATACCAGAAAGAATAAGAAATGATGTCAACTATATTTTGAATATGGATATGAATTTGCCATCAACAGCAAGATATATTAGACCAAATCTATTGCAAGATAGACTAAATTTACATGATAATTTTGAATCATTATGGGATACAATAACTACATCAAATTACATATTAGCAAGATCAGTCGAGCCTGATTTAAAGGAAAAAGACTTAGTTTCAACTGAAGCCCAGATACAGAAAATGTATCAAGATTTGCAGCTTGAAGCTTTAACAATACAATCCCAAACGCAGTTTCTGGCCGGCATAAATTCACAAGCAGAAAATGTGTGTTTTAAAACACTGATAGCATCTATGTTGAGCCACCGTACAATGTCATTAGATTTCGTAACTACGAATTATATGTCACTTATATCTGGCATGTGGCTATTGACTGTTATACCAAATGATATGTTTCTTCGTGAGTCACTAGTTGCATGTGAATTGGCTATAATAAATACTATAATTTACCCAGCATTTGGAATGCAAAGAATGCATTATAGAAATGGCGATCCTCAGACTCCATTTCAAATAGCAGAGCAACAAATACAAAATTTTCAAGTAGCTAATTGGTTACATTTTATTAATAATAATAGATTTAGGCAAGTTGTTATTGATGGAGTATTAAATCAAACACTTAATGACAACATTAGAAATGGACAAGTTATTAATCAACTAATGGAAGCATTAATGCAGTTATCTAGACAACAATTTCCGACTATGCCAGTTGATTATAAAAGATCAATCCAAAGAGGAATATTGTTATTATCTAACAGATTAGGTCAGTTAGTTGATTTAACAAGATTATTATCATATAATTATGAAACTCTAATGGCTTGTATAACTATGAATATGCAACATGTTCAAACTCTCACTACCGAAAAATTACAGTTAACTTCTGTCACATCCTTATGTATGTTAATTGGAAATACCACAGTAATTCCCAGTCCACAAACACTATTTCACTATTATAACGTAAACGTGAATTTTCACTCAAATTATAATGAACGAATTAACGATGCTGTGGCTATTATTACGGCTGCTAATAGGCTAAATTTATATCAGAAAAAAATGAAATCAATAGTTGAGGACTTTTTAAAAAGATTGCAAATTTTTGATGTACCACGAGTACCAGATGATCAAATGTATAGGTTGAGAGACAGACTTAGATTATTGCCAGTTGAAAGACGAAGACTTGATATATTTAATTTAATATTAATAAATATGGAGCAGATCGAACGAGCTTCAGATAAAATTGCTCAAGGAGTAATAATTGCTTACAGAGATATGCAACTAGAAAGAGATGAGATGTATGGATTTGTTAACATCGCTAGGAACCTCGATGGATATCAACAAATCAATTTAGAAGAGTTAATGAGAACTGGAGACTATGGTCAAATTACTAATATGTTATTAAACAATCAGCCTGTAGCTTTGGTAGGAGCATTGCCATTTGTAACCGATTCATCAGTTATATCGCTCATTGCAAAATTAGATGCTACAGTTTTTGCTCAAATAGTTAAACTTAGAAAAGTGGACACTTTAAAACCGATATTGTATAAAATAAATTCTGATTCTAATGATTTCTATTTAGTTGCAAATTATGATTGGATACCGACTTCAACCACAAAAGTTTACAAGCAAGTACCGCAACCTTTTGATTTCAGAGCGTCAATGCATATGTTAACATCTAATTTAACTTTTACCGTTTATTCTGATTTACTATCCTTCGTTTCTGCAGACACGGTTGAACCTATTAACGCAATTGCTTTTGACAATATGCGCATTATGAACGAACTG
>AGE98454
ATGGCGTACAGGAAGCGCGGATCTAAACGTGAAGACTTACCA---CAA---CAAAATGAACGTCTG---CAAGAAAAAGAAATTGAAAATAATACAGACGTAACCATGGAA------AATAAAAATAAAAATAAA------------------AAT------------------------------AACAATAGAAAGCAGCAATTATCTGACAAAGTGCTATCCCAAAAAGAGGAAATAATAACTGATGTACAAGATGACATTAAAATAGCTGACGAGGTTAAAAAATCATCAAAAGAAGAGTCGAAACAGTTACTTGAAATATTAAAAACGAAAGAAGATCATCAGAAAGAAGTACAGTACGAAATTCTACAAAAAACAATACCGACTTTTGAACCAAAGGAATCGATTTTGAAAAAATTAGAAGATATAAGACCAGAACAAGCTAAGAAGCAAATGAAATTGTTTAGAATATTTGAACCAAGACAATTACCAATCTATCGAGCAAATGGTGAGAAAGAATTAAGGAATAGATGGTATTGGAAATTGAAAAAGGATACACTGCCAGACGGAGATTATGACGTACGAGAGTATTTTCTAAATTTATATGATCAAATACTGATAGAAATGCCAGATTATTTATTGCTAAAAGATATGGCTGTAGAAAATAAAAACTCTAGGGATGCTGGTAAAGTTGTAGATTCTGAGACTGCAAGTATTTGTGATGCTATATTTCAAGATGAGGAGACAGAGGGAGTTATTAGAAGATTTATCGCAGATATGAGACAACAAATTCAGGCTGATAGAAATATTGTCAATTATCCATCAATTTTACATCCAATTGATCATGCATTCAATGAATATTTTCTGAACCATCAATTAGTTGAACCACTGAATAACGAAATTATTTTTAATTATATACCAGAAAGAATAAGGAATGATGTTAATTATATTTTGAATATGGATATGAATTTGCCATCAACAGCGAGATATATTAGACCAAATCTATTGCAAGATAGACTAAATTTACATGATAATTTTGAATCATTATGGGACACAATAACTACATCAAATTACATATTAGCAAGATCAGTCGTGCCTGATTTGAAGGAAAAAGAATTAGTTTCAACTGAAGCTCAGATACAGAAAATGTCTCAAGATTTGCAGCTTGAAGCTTTAACAATACAATCTGAAACGCAGTTTCTGGCCGGTATAAATTCACAAGCAGCAAATGATTGTTTTAAAACACTGATAGCAGCTATGTTAAGCCAACGTACAATGTCATTAGATTTTGTAACTACGAATTATATGTCACTTATATCTAGCATGTGGCTATTGACTGTTATACCAAATGATATGTTTCTTCGTGAGTCGCTAGTCGCATGCGAATTGGCTATAATAAATACTATAGTTTACCCAGCATTTGGAATGCAAAGAATGCATTATAGAAATGGCGATCCCCAGACTCCATTTCAAATAGCAGAACAACAAATACAAAATTTTCAAGTAGCTAATTGGTTACATTTTATTAATAATAATAGATTTAGACAAGTTGTTATTGATGGAGTGTTAAATCAAACACTTAACGACAACATTAGAAATGGACAAGTTATTAATCAATTAATGGAAGCATTAATGCAGTTATCTAGACAACAATTTCCGACCATGCCAGTTGATTATAAAAGATCAATCCAAAGAGGAATATTGTTATTGTCTAACAGATTAGGTCAGTTAGTTGATTTAACAAGATTATTATCATATAATTATGAAACTCTAATGGCTTGTATAACTATGAATATGCAACATGTTCAAACTCTCACTACCGAAAAATTACAGTTAACTTCTGTCACATCTTTATGTATGTTAATTGGAAATACCACAGTAATTCCAAGTCCACAAACACTATTTCACTATTATAACGTAAATGTAAATTTTCATTCAAATTATAACGAACGAATTAACGATGCTGTGGCTATTATTACGGCTGCTAATAGACTAAACTTATATCAGAAGAAAATGAAATCAATAGTTGAGGATTTTTTGAAAAGATTGCAAATTTTTGATGTACCACGAGTACCAGATGACCAAATGTACAGGTTGAGAGACAGACTTAGATTATTGCCAGTTGAAAGACGAAGACTTGATATATTTAACTTAATATTAATGAATATGGAGCAGATCGAACGAGCTTCAGATAAAATTGCTCAAGGAGTAATAATTGCTTACAGAGATATGCAGCTAGAAAGAGATGAGATGTATGGATTTGTTAACATCGCTAGGAACCTCGATGGATACCAGCAAATCAATTTAGAAGAGTTAATGAGAACTGGGGACTATGGTCAAATTACTAATATGCTATTAAACAACCAACCTGTAGCTTTGGTAGGAGCATTGCCATTTATGACAGATTCATCAGTTATATCGCTCATTGCAAAATTGGATGCCACAGTTTTTGCTCAAATAGTTAAACTTAGAAAAGTGGATACTTTAAAACCAATATTGTACAAAATAAATTCTGATTCTAACGATTTCTACTTAGTTGCAAATTATGATTGGATACCAACTTCAACCACAAAAGTTTATAAGCAAGTACCACAACCTTTTGATTTCAGAGCGTCAATGCATATGTTAACGTCTAATTTAACTTTTACCGTTTATTCTGATCTGCTATCTTTCGTTTCTGCAGACACAGTTGAACCTATCAACGCAATTGCTTTTGACAATATGCGCATTATGAACGAACTG
>AGS43818
ATGGCGTACAGGAAACGTGGAGCGCGCCGTGAGGCGAATATA---ACT---AATAATGACCGAATG---CAAGAGAAAGATGATGAGAAA------------------CAG------------------------------------------GAT------------------------------CAAAACAATAGAATGCAATTGTCTGACAAAGTACTTTCAAAGAAAGAGGAAGTCGTAACCGACAGTCAAGAGGAAATTAAAATTGCTGATGAAGTGAAGAAATCAACGAAAGAAGAATCTAAACAATTGCTTGAAGTTTTGAAAACAAAAGAAGAGCACCAAAAAGAAATACAATATGAAATTTTACAAAAAACGATACCAACATTTGAACCAAAAGAGTCAATATTGAAGAAATTGGAAGATATCAGACCAGAACAAGCGAAGAAGCAGACTAAGCTATTTAGAATATTTGAACCGAGACAGCTGCCAATTTATAGAGCGAATGGCGAAAAAGAGCTGCGTAACAGATGGTATTGGAAGTTGAAGAAAGATACTTTACCAGATGGAGATTATGACGTTAGAGAGTATTTTCTAAATTTGTATGATCAGGTCCTTACTGAAATGCCAGATTATTTACTATTAAAAGATATGGCAGTTGAAAATAAAAATTCAAGAGATGCTGGCAAAGTTGTCGATTCTGAAACGGCAAGTATCTGTGATGCTATATTTCAAGATGAGGAAACAGAGGGTGCAGTGAGAAGATTCATTGCGGAGATGAGACAGCGCGTACAAGCTGACAGAAACGTTGTCAATTACCCATCAATATTGCATCCAATAGATTACGCTTTCAATGAGTATTTTTTACAACACCAATTAGTTGAACCATTGAATAATGATATAATATTCAATTACATTCCTGAAAGGATAAGGAATGATGTTAACTATATACTTAATATGGACAGAAATTTGCCATCCACAGCTAGATATATAAGACCTAATTTACTACAAGACAGACTGAATTTGCATGATAATTTTGAATCCTTGTGGGATACGATAACGACTTCAAATTATATTCTGGCAAGATCGGTAGTACCAGATTTAAAGGAA------TTAGTTTCAACCGAAGCGCAAATTCAAAAAATGTCACAAGACTTACAACTAGAAGCATTAACGATACAGTCAGAAACGCAGTTTTTAACAGGTATAAACTCACAAGCAGCAAATGACTGTTTCAAAACTCTGATCGCAGCAATGTTAAGTCAACGAACCATGTCGCTTGATTTCGTGACTACAAATTATATGTCATTAATTTCAGGTATGTGGTTGCTAACTGTAGTGCCAAATGACATGTTCATAAGGGAATCATTAGTTGCATGTCAACTGGCTATAGTGAATACAATAATATATCCAGCGTTCGGAATGCAACGAATGCATTATAGAAACGGAGATCCACAGACACCATTTCAGATAGCAGAACAGCAGATACAGAATTTTCAGGTAGCGAATTGGCTGCATTTTGTCAATAACAATCAATTTAGACAAGTAGTTATTGATGGTGTATTGAATCAGGTGCTGAATGACAATATTAGAAATGGACATGTTATTAATCAATTGATGGAAGCTTTGATGCAACTATCACGACAGCAGTTTCCAACAATGCCTGTTGATTATAAGAGGTCAATCCAGCGCGGAATATTATTGCTATCAAATAGGCTTGGTCAATTAGTTGATTTAACTAGGTTATTAGCTTACAACTACGAAACACTAATGGCATGCGTTACGATGAATATGCAGCATGTTCAGACTCTGACAACGGAAAAATTACAGTTAACTTCAGTCACGTCGTTGTGTATGCTTATTGGAAATGCAACCGTTATACCCAGCCCGCAGACATTATTTCACTATTATAATGTTAATGTTAATTTTCATTCAAATTATAATGAAAGAATTAATGATGCAGTGGCCATAATAACTGCAGCTAATAGACTAAATTTATATCAAAAAAAGATGAAGGCAATAGTTGAAGATTTTTTAAAAAGATTACATATTTTTGATGTGGCTAGAGTTCCAGATGATCAAATGTATAGATTAAGGGATAGACTACGACTATTGCCAGTGGAAGTAAGACGATTAGATATTTTTAATTTGATACTGATGAACATGGATCAGATAGAACGCGCCTCAGACAAAATTGCGCAGGGTGTTATTATTGCATACCGCGATATGCAATTGGAAAGAGACGAAATGTATGGCTACGTGAATATAGCTAGGAATTTAGATGGGTTCCAGCAAATAAACCTAGAAGAATTGATGAGAACGGGCGATTATGCACAAATAACTAACATGCTCTTAAATAATCAACCAGTAGCGCTAGTTGGAGCTCTTCCATTTGTTACAGACTCGTCAGTCATATCGTTGATAGCGAAGCTTGACGCTACAGTTTTTGCCCAGATAGTTAAATTACGGAAAGTTGATACCTTGAAACCAATATTATATAAAATAAATTCAGATTCGAATGACTTTTATCTAGTTGCCAACTATGATTGGGTGCCTACTTCAACCACAAAAGTATATAAACAAGTTCCACAGCAATTTGATTTCAGAAATTCGATGCATATGTTAACATCAAATCTTACTTTCACTGTTTACTCAGATCTACTTGCATTCGTATCGGCCGATACAGTAGAACCTATAAATGCAGTTGCATTTGATAACATGCGCATCATGAACGAGTTG
>BAM76949
ATGGCGTACAGAAAGCGCGGAGCTAAACGTGAAGGCTTACCA---CAA---CAGAATGAACGTCTG---CAAGACAAAGAAGTTGAAAAGAATATAGACGCAACTATGGAG------------------AGTAAA------------------ACT------------------------------AATAATAAAAAGCAACAATTATCTGATAAAGTGCTATCACAAAAAGAGGAGATAATAACTGACGCACAGGACGACGTTAAGATAGCTGATGAGGTTAAGAAGTCGTCAAAGGAAGAATCAAAACAGCTATTGGAAATACTGAAAACTAAAGAAGATCATCAAAAAGAGATACAATATGAAATTTTACAAAAAACGATACCAACTTTTGAACCAAAGGAATCAATTTTGAAAAAACTAGAAGATATAAAACCAGAACAGGCTAAAAAGCAAACTAAATTGTTTAGAATATTTGAACCAAGGCAATTACCAATTTATCGAGCAAATGGTGAGAAAGAATTGAGAAACAGATGGTATTGGAAATTAAAAAAAGATACGCTGCCAGATGGAGATTATGATGTACGAGAATATTTCTTAAATTTATATGATCAAATATTGATAGAAATGCCAGATTATCTGTTATTAAAAGATATGGCGGTAGAAAACAAAAATTCTAGGGATGCTGGTAAAGTCGTAGACTCTGAAACAGCAAGCATTTGTGATGCCATATTTCAAGATGAGGAAACAGAAGGAGTCATTAGAAGATTCATCGCAGATATGAGACAACAAGTTCAAGCTGACAGGAACGTCGTTAATTACCCATCAATCCTACATCCAATTGATCATGCATTCAATGAATATTTTTTAAACCATCAATTAGTTGAACCATTGAACAATGAGATAATTTTTAATTACATACCAGAAAGAATAAGAAACGATGTTAATTATATCCTAAACATGGATATGAACCTACCATCAACAGCAAGATATATTAGACCAAATTTGTTGCAAGATAGACTAAATTTGCATGATAATTTCGAGTCATTATGGGATACAATAACAACATCAAACTATATATTAGCTAGATCGGTTGTACCAGATCTAAAGGAAAAAGAGCTAGTTTCAACTGAAGCTCAGATACAGAAAATGTCTCAAGATTTGCAACTCGAAGCATTAACTATACAATCTGAAACACAATTTTTGGCTGGTATAAATTCACAAGCAGCGAACGATTGTTTCAAAACATTAATAGCAGCTATGCTAAGTCAACGCACAATGTCATTGGAATTTGTAACTACAAATTATATGTCACTCATATCTGGTATGTGGTTACTAACAGTTATACCAAACGACATGTTTCTTCGTGAGTCGTTAGTTGCATGTGAGCTGGCTATAATAAACACTATCGTTTATCCAGCATTTGGAATGCAAAGAATGCATTATAGAAATGGTGATCCACAGACTCCATTCCAAATAGCAGAACAGCAGATACAGAACTTTCAAGTAGCTAATTGGCTACATTTTATCAATAACAATAGGTTTAGACAAGTTGTAATTGATGGAGTATTGAATCAAACACTTAATGATAATATTAGAAATGGACAAGTTATTAATCAATTAATGGAAGCATTAATGCAGTTGTCTAGACAGCAATTTCCAACTATGCCAGTTGACTACAAAAGATCAATTCAAAGAGGAATATTATTATTGTCAAACAGGTTAGGTCAACTAGTCGACTTGACAAGATTGCTGTCATATAATTATGAAACATTAATGGCTTGTATAACCATGAATATGCAACATGTGCAAACTCTTACCACTGAAAAATTACAATTAACCTCCGTTACATCGTTGTGCATGTTAATTGGAAATACTACAGTTATTCCGAGTCCACAGACATTGTTCCACTACTACAATGTTAATGTAAATTTCCACTCAAATTATAATGAACGAATTAATGATGCAGTAGCGATTATTACAGCAGCCAATAGATTAAATTTATATCAGAAGAAGATGAAATCGATAGTTGAAGAATTTTTAAAGAGACTGCAGATTTTTGATGTGCCACGAGTGCCTGATGATCAAATGTATAGACTGAGAGATAGACTCAGGTTGTTGCCAGTTGAAAGGCGAAGACTTGATATATTTAATTTAATATTGATGAACATGGAACAAATTGAACGAGCTTCAGATAAAATTGCCCAAGGTGTAATAATTGCTTATAGAGACATGCAACTGGAAAGAGATGAAATGTACGGATATGTCAATATTGCTAGAAATCTGGATGGATATCAACAAATTAATTTGGAAGAATTGATGAGGACGGGAGATTATGGTCAAATTACCAACATGTTACTAAATAATCAACCAGTAGCGTTAGTAGGAGCATTACCATTCGTAACGGACTCGTCAGTTATATCACTTATTGCGAAGCTAGATGCTACAGTTTTTGCTCAGATAGTTAAACTTAGAAAAGTAGATACTTTAAAACCAATATTATATAAAATAAATTCTGACTCTAACGATTTTTATTTAGTTGCGAACTATGATTGGATACCAACTTCTACCACAAAAGTATATAAACAGGTACCGCAACCATTTGATTTTAGAGCGTCAATGCACATGTTAACATCTAACCTCACTTTTACTGTTTATTCTGATTTACTAGCTTTTGTTTCTGCAGACACAGTTGAACCGATTAACGCAGTTGCTTTCGACAATATGCGCATTATGAACGAACTG
>AFJ68375
ATGGCGTACAGGAAGCGCGGAGCTAAACGTGAAGACTTACCA---CAA---CAAAATGAACGTCTG---CAAGAAAAAGAAATTGAAAATAATACAGACGTAACCATGGAA------------AATAAAAATAAA------------------AATAAAAATAGA------------------AATAATAATAGAAAGCAGCAATTATCTGACAAAGTGCTATCACAAAAAGAAGAAATAATAACTGATGTGCAAGATGACATTAAAATAGCTGATGAGGTTAAAAAATCATCAAAAGAAGAGTCGAAACAGTTACTTGAAATATTAAAAACGAAAGAAGATCATCAGAAAGAAGTACAATACGAAATTCTACAAAAAACAATACCGACTTTTGAACCAAAAGAATCAATTTTGAAAAAATTAGAGGATATAAAACCAGAGCAAGCTAAGAAGCAAATGAAATTATTTAGAATCTTTGAACCAAGGCAATTACCAATCTACCGAGCAAATGGTGAAAAAGAATTAAGGAATAGATGGTATTGGAAATTGAAAAAGGATACGTTGCCAGACGGAGATTATGACGTACGCGAGTATTTTTTAAATTTATATGATCAAATACTGATAGAAATGCCAGATTATTTATTGCTAAAAGATATGGCTGTAGAAAATAAAAACTCTAGGGATGCTGGTAAAGTTGTAGATTCTGAGACCGCAAGTATCTGTGATGCTATATTTCAGGATGAGGAAACAGAGGGAGTTATCAGAAGATTTATCGCAGATATGAGACAACAAGTTCAGGCTGACAGAAATATTGTCAATTATCCATCAATTTTACATCCAATTGATCATGCATTTAACGAATACTTTCTGAACCATCAATTAGTTGAACCATTAAATAACGACATTATTTTTAATTATATACCAGAAAGAATAAGAAATGATGTCAACTATATTTTGAATATGGATATGAATTTGCCATCAACAGCAAGATATATTAGACCAAATCTATTGCAAGATAGACTAAATTTACATGATAATTTTGAATCATTATGGGATACAATAACTACATCAAATTACATATTAGCAAGATCAGTCGTGCCTGATTTGAAGGAAAAAGAATTAGTTTCAACTGAAGCTCAGATACAGAAAATGTCTCAAGATTTGCAGCTTGAAGCTTTAACAATACAATCTGAAACGCAGTTTCTGGCCGGCATAAATTCACAAGCAGCAAATGATTGTTTTAAAACACTGATAGCAGCTATGTTAAGCCAACGTACAATGTCATTAGATTTTGTAACTACGAATTATATGTCACTTATATCTGGCATGTGGCTATTAACTGTTATACCAAATGATATGTTTCTTCGTGAGTCACTAGTCGCATGCGAATTGGCTATAATAAATACTATAGTTTACCCAGCATTTGGAATGCAAAGAATGCATTATAGAAATGGCGATCCTCAGACTCCATTTCAAATAGCAGAGCAACAAATACAAAATTTTCAAGTAGCTAATTGGTTACATTTTATTAATAATAATAGATTTAGACAAGTTGTTATTGATGGAGTGTTAAATCAAACGCTTAATGACAACATTAGAAATGGACAAGTTATTAATCAATTAATGGAAGCATTAATGCAGTTATCTAGACAACAATTTCCGACTATGCCAGTTGATTATAAAAGATCAATCCAAAGAGGAATATTGTTATTATCTAACAGATTGGGTCAGTTAGTTGATTTAACAAGATTATTATCGTATAATTATGAAACTCTAATGGCTTGTATAACTATGAATATGCAACATGTTCAAACTCTCACTACCGAAAGATTACAGTTAACTTCTGTCACATCCTTATGTATGTTAATTGGAAATACCACAGTAATTCCAAGTCCACAAACACTATTTCACTATTATAACGTAAATGTGAATTTTCACTCAAATTATAATGAACGAATTAACGATGCTGTGGCTATTATTACGGCTGCTAATAGACTAAACTTATATCAGAAAAAAATGAAATCAATAGTCGAGGACTTTTTAAAAAGATTGCAAATTTTTGATGTACCACGAGTACCAGATGATCAAATGTATAGGTTGAGGGACAGACTTAGATTATTGCCAGTTGAAAGACGAAGGCTTGATATATTTAACTTAATATTAATGAATATGGAGCAGATCGAACGAGCTTCAGATAAAATTGCTCAAGGAGTAATAATTGCTTACAGAGATATGCAACTAGAAAGAGATGAGATGTATGGATTTGTTAACATCGCTAGGAACCTCGATGGATATCAACAAATCAATTTAGAAGAGTTAATGAGAACTGGAGACTATGGTCAAATTACTAATATGCTATTAAACAACCAGCCTGTAGCTTTGGTAGGAGCATTGCCATTTGTTACCGATTCATCAGTTATATCGCTCATTGCAAAATTGGATGCCACCGTTTTTGCTCAAATAGTTAAACTTAGAAAAGTGGACACTTTAAAACCGATATTGTATAAAATAAATTCTGATTCTAATGATTTCTACTTAGTTGCAAATTATGATTGGATACCGACTTCAACCACAAAAGTTTATAAGCAAGTACCACAACCTTTTGATTTCAGAGCGTCAATGCATATGTTAACGTCTAATTTAACTTTTACCGTTTATTCTGATTTACTATCTTTCGTTTCTGCAGACACGGTTGAACCTATTAACGCAATTGCTTTTGACAATATGCGCATTATGAACGAACTG
>AGE89681
ATGGCGTACAGAAAGCGCGGAGCTAAACGTGAAGACTTACCA---CAA---CAAAATGAACGTCTG---CAAGAAAAAGAAATTGAAAATAATTCCGACGTAACCATGGAA------AATAGAAATAAAAATAAA------------------AAT------------------------------AACAATAGAAAGCAACAATTATCTGACAAAGTGCTATCACAAAAAGAGGAAATAATAACTGATGCTCAAGATGACATTAAAATAGCTGATGAGGTCAAAAAATCATCAAAAGAAGAGTCGAAACAGTTACTTGAAATATTAAAAACGAAAGAAGATCATAAGAAAGAAGTGCAGTACGAAATTCTACAAAAAACAATACCGACTTTTGAACCAAAAGAATCAATTTTGAAAAAATTAGAGGATATAAGACCGGAACAAGCTAAGAAGCAAATGAAATTGTTTAGAATATTTGAACCAAGACAATTACCAATCTATCGAGCAAATGGTGAGAAAGAATTAAGGAATAGATGGTATTGGAAATTGAAAAAGGATACACTGCCAGACGGGGATTATGACGTACGGGAATATTTTTTAAATTTATATGATCAAATACTGATAGAAATGCCAGATTATTTATTGCTAAAAGATATGGCTGTAGAAATTAAAAATTCTAGGGATCCTGGTAAAGTTGTAGACTCCGAAACTGCAAGTATTTGTGATGCTATATTTCAAGATGAGGAGACTGAGGGAGTTATTAGAAGATTTATAGCAGATATGAGACAACACGTTCAAGCTGATAGGAATATTGTTAATTATCCATCAATTTTACATCCAAGTGATCATGCATTTAATGAATACTTTCTGAATCATCAATTAGTTGAACCATTGAATAACGAAATTATATTTAATTATATACCAGAAAGAATAAGGAATGATGTTAACTATATTTTGAATATGGATATGAATTTGCCATCAACAGTGAGATATTTTAGACCAAATCTATTGCAAGATAGACTAAATTTACATGATAATTTTGAATCATTATGGGACACAATAACTACATCAAATTACATATTGGCAAGATCAGTCGTGCCTGATTTGAAGGAAAAAGAATTAGTTTCAACTGAAGCTCAGATACAGAAAATGTCTCAAGATTTGCAGCTTGAAGCTTTAACAATACAATCTGAAACGCAGTTTCTAGCCGGTATAAATTCACAAGCAGCGAATGATTGTTTTAAAACATTGATAGCAGCTATGTTAAGTCAACGTACAATGTCATTAGATTTTGTAACTACGAATTATATGTCACTTATATCTGGAATGTGGCTATTGACTGTTATACCAAATGATATGTTTCTTCGTGAGTCGCTAGTCGCATGCGAATTGGCTATAATAAATACTATAGTTTACCCAGCATTTGGAATGCAAAGAATGCATTATAGAAATGGCGATCCCCAGACTCCATTTCAAATAGCAGAACAACAAATACAAAATTTTCAAGTAGCTAATTGGTTACATTTTATTAATAATAATAGATTTAGACAAGTTGTTATTGATGGAGTGTTAAATCAAACGCTTAACGATAACATTAGGAATGGACAAGTTATTAATCAATTAATGGAAGCATTAATGCAGTTATCTAGACAACAATTTCCGACCATGCCAGTTGATTATAAAAGATCAATCCAAAGAGGAATATTGTTATTGTCTAACAGATTAGGTCAGTTAGTTGATTTAACAAGATTATTATCATATAATTATGAAACTCTAATGGCTTGTATAACTATGAATATGCAACAAGTTCAAACTCTCACTACCGAAAAATTACAGTTAACTTCTGTCACATCTTTGTGTATGCTAATTGGAAATACTACGGTAATTCCAAGTCCGCAAACACTATTTCACTATTATAACGTAAATGTAAATTTTCATTCAAATTACAACGAACGAATTAACGATGCTGTGGCTATTATTACGGCTGCTAATAGACTAAATTTATATCAGAAAAAAATGAAATCAATAGTTGAGGATTTTTTGAAAAGATTGCAAATTTTTGATGTACCACGAGTACCAGACGACCAGATGTACAGGTTGAGAGACAGACTTAGATTATTGCCAGTTGAAAGACGAAGACTTGATATATTTAACTTAATATTAATGAATATGGAGCAGATCGAACGAGCTTCAGATAAAATTGCTCAAGGAGTAATAATTGCTTACAGAGATATGCAACTAGAAAGAGATGAGATGTATGGATTTGTTAACATCGCTAGGAACCTCGATGGATATCAACAAATCAATTTAGAAGAGTTAATGAGAACTGGAGACTATGGTCAAATTACTAATATGCTATTAAACAACCAGCCTGTAGCTTTGGTAGGAGCATTGCCATTTGTAACAGATTCATCAGTTATATCGCTAATTGCAAAATTAGATGCCACAGTTTTTGCTCAAATCGTTAAACTTAGAAAAGTGGACACCTTAAAACCAATATTATATAAAATAAATTCTGATTCTAATGATTTCTACTTAGTTGCAAATTATGATTGGATACCAACTTCAACCACAAAAGTTTATAAGCAAGTACCACAACCTTTTGATTTCAGAGCGTCAATGCATATGTTAACGTCTAATTTAACTTTTACTGTTTATTCTGATTTGCTATCTTTCGTTTCTGCAGATACGGTTGAACCTATTAACGCAATTGCTTTTGACAATATGCGCATTATGAACGAACTG
>AGE98517
ATGGCGTACAGGAAGCGCGGATCTAAACGTGAAGACTTACCA---CAA---CAAAATGAACGTCTG---CAAGAAAAAGAAATTGAAAATAATACAGACGTAACCATGGAA------AATAAAAATAAAAATAAA------------------AAT------------------------------AACAATAGAAAGCAGCAATTATCTGACAAAGTGCTATCCCAAAAAGAGGAAATAATAACTGATGTACAAGATGACATTAAAATAGCTGACGAGGTTAAAAAATCATCAAAAGAAGAGTCGAAACAGTTACTTGAAATATTAAAAACGAAAGAAGATCATCAGAAAGAAGTACAGTACGAAATTCTACAAAAAACAATACCGACTTTTGAACCAAAGGAATCGATTTTGAAAAAATTAGAAGATATAAGACCAGAACAAGCTAAGAAGCAAATGAAATTGTTTAGAATATTTGAACCAAGACAATTACCAATCTATCGAGCAAATGGTGAGAAAGAATTAAGGAATAGATGGTATTGGAAATTGAAAAAGGATACACTGCCAGACGGAGATTATGACGTACGAGAGTATTTTCTAAATTTATATGATCAAATACTGATAGAAATGCCAGATTATTTATTGCTAAAAGATATGGCTGTAGAAAATAAAAACTCTAGGGATGCTGGTAAAGTTGTAGATTCTGAGACTGCAAGTATTTGTGATGCTATATTTCAAGATGAGGAGACAGAGGGAGTTATTAGAAGATTTATCGCAGATATGAGACAACAAATTCAGGCTGATAGAAATATTGTCAATTATCCATCAATTTTACATCCAATTGATCATGCATTCAATGAATATTTTCTGAACCATCAATTAGTTGAACCACTGAATAACGAAATTATTTTTAATTATATACCAGAAAGAATAAGGAATGATGTTAATTATATTTTGAATATGGATATGAATTTGCCATCAACAGCGAGATATATTAGACCAAATCTATTGCAAGATAGACTAAATTTACATGATAATTTTGAATCATTATGGGACACAATAACTACATCAAATTACATATTAGCAAGATCAGTCGTGCCTGATTTGAAGGAAAAAGAATTAGTTTCAACTGAAGCTCAGATACAGAAAATGTCTCAAGATTTGCAGCTTGAAGCTTTAACAATACAATCTGAAACGCAGTTTCTGGCCGGTATAAATTCACAAGCAGCAAATGATTGTTTTAAAACACTGATAGCAGCTATGTTAAGCCAACGTACAATGTCATTAGATTTTGTAACTACGAATTATATGTCACTTATATCTAGCATGTGGCTATTGACTGTTATACCAAATGATATGTTTCTTCGTGAGTCGCTAGTCGCATGCGAATTGGCTATAATAAATACTATAGTTTACCCAGCATTTGGAATGCAAAGAATGCATTATAGAAATGGCGATCCCCAGACTCCATTTCAAATAGCAGAACAACAAATACAAAATTTTCAAGTAGCTAATTGGTTACATTTTATTAATAATAATAGATTTAGACAAGTTGTTATTGATGGAGTGTTAAATCAAACACTTAACGACAACATTAGAAATGGACAAGTTATTAATCAATTAATGGAAGCATTAATGCAGTTATCTAGACAACAATTTCCGACCATGCCAGTTGATTATAAAAGATCAATCCAAAGAGGAATATTGTTATTGTCTAACAGATTAGGTCAGTTAGTTGATTTAACAAGATTATTATCATATAATTATGAAACTCTAATGGCTTGTATAACTATGAATATGCAACATGTTCAAACTCTCACTACCGAAAAATTACAGTTAACTTCTGTCACATCTTTATGTATGTTAATTGGAAATACCACAGTAATTCCAAGTCCACAAACACTATTTCACTATTATAACGTAAATGTAAATTTTCATTCAAATTATAACGAACGAATTAACGATGCTGTGGCTATTATTACGGCTGCTAATAGACTAAACTTATATCAGAAGAAAATGAAATCAATAGTTGAGGATTTTTTGAAAAGATTGCAAATTTTTGATGTACCACGAGTACCAGATGACCAAATGTACAGGTTGAGAGACAGACTTAGATTATTGCCAGTTGAAAGACGAAGACTTGATATATTTAACTTAATATTAATGAATATGGAGCAGATCGAACGAGCTTCAGATAAAATTGCTCAAGGAGTAATAATTGCTTACAGAGATATGCAGCTAGAAAGAGATGAGATGTATGGATTTGTTAACATCGCTAGGAACCTCGATGGATACCAGCAAATCAATTTAGAAGAGTTAATGAGAACTGGGGACTATGGTCAAATTACTAATATGCTATTAAACAACCAACCTGTAGCTTTGGTAGGAGCATTGCCATTTATGACAGATTCATCAGTTATATCGCTCATTGCAAAATTGGATGCCACAGTTTTTGCTCAAATAGTTAAACTTAGAAAAGTGGATACTTTAAAACCAATATTGTACAAAATAAATTCTGATTCTAACGATTTCTACTTAGTTGCAAATTATGATTGGATACCAACTTCAACCACAAAAGTTTATAAGCAAGTACCACAACCTTTTGATTTCAGAGCGTCAATGCATATGTTAACGTCTAATTTAACTTTTACCGTTTATTCTGATCTGCTATCTTTCGTTTCTGCAGACACAGTTGAACCTATCAACGCAATTGCTTTTGACAATATGCGCATTATGAACGAACTG
>AGE99180
ATGGCGTACAGGAAGCGCGGATCTAAACGTGAAGACTTACCA---CAA---CAAAATGAACGTCTG---CAAGAAAAAGAAATTGAAAATAATACAGACGTAACCATGGAA------AATAAAAATAAAAATAAA------------------AAT------------------------------AACAATAGAAAGCAGCAATTATCTGACAAAGTGCTATCCCAAAAAGAGGAAATAATAACTGATGTACAAGATGACATTAAAATAGCTGACGAGGTTAAAAAATCATCAAAAGAAGAGTCGAAACAGTTACTTGAAATATTAAAAACGAAAGAAGATCATCAGAAAGAAGTACAGTACGAAATTCTACAAAAAACAATACCGACTTTTGAACCAAAGGAATCGATTTTGAAAAAATTAGAAGATATAAGACCAGAACAAGCTAAGAAGCAAATGAAATTGTTTAGAATATTTGAACCAAGACAATTACCAATCTATCGAGCAAATGGTGAGAAAGAATTAAGGAATAGATGGTATTGGAAATTGAAAAAGGATACACTGCCAGACGGAGATTATGACGTACGAGAGTATTTTCTAAATTTATATGATCAAATACTGATAGAAATGCCAGATTATTTATTGCTAAAAGATATGGCTGTAGAAAATAAAAACTCTAGGGATGCTGGTAAAGTTGTAGATTCTGAGACTGCAAGTATTTGTGATGCTATATTTCAAGATGAGGAGACAGAGGGAGTTATTAGAAGATTTATCGCAGATATGAGACAACAAATTCAGGCTGATAGAAATATTGTCAATTATCCATCAATTTTACATCCAATTGATCATGCATTCAATGAATATTTTCTGAACCATCAATTAGTTGAACCACTGAATAACGAAATTATTTTTAATTATATACCAGAAAGAATAAGGAATGATGTTAATTATATTTTGAATATGGATATGAATTTGCCATCAACAGCGAGATATATTAGACCAAATCTATTGCAAGATAGACTAAATTTACATGATAATTTTGAATCATTATGGGATACAATAACTACATCAAATTACATATTAGCAAGATCAGTCGTGCCTGATTTGAAGGAAAAAGAATTAGTTTCAACTGAAGCTCAGATACAGAAAATGTCTCAAGATTTGCAGCTTGAAGCTTTAACAATACAATCTGAAACGCAGTTTCTGGCCGGTATAAATTCACAAGCAGCAAATGATTGTTTTAAAACACTGATAGCAGCTATGTTAAGCCAACGTACAATGTCATTAGATTTTGTAACTACGAATTATATGTCACTTATATCTAGCATGTGGCTATTGACTGTTATACCAAATGATATGTTTCTTCGTGAGTCGCTAGTCGCATGCGAATTGGCTATAATAAATACTATAGTTTACCCAGCATTTGGAATGCAAAGAATGCATTATAGAAATGGCGATCCCCAGACTCCATTTCAAATAGCAGAACAACAAATACAAAATTTTCAAGTAGCTAATTGGTTACATTTTATTAATAATAATAGATTTAGACAAGTTGTTATTGATGGAGTGTTAAATCAAACACTTAACGACAACATTAGAAATGGACAAGTTATTAATCAATTAATGGAAGCATTAATGCAGTTATCTAGACAACAATTTCCGACCATGCCAGTTGATTATAAAAGATCAATCCAAAGAGGAATATTGTTATTGTCTAACAGATTAGGTCAGTTAGTTGATTTAACAAGATTATTATCATATAATTATGAAACTCTAATGGCTTGTATAACTATGAATATGCAACATGTTCAAACTCTCACTACCGAAAAATTACAGTTAACTTCTGTCACATCTTTATGTATGTTAATTGGAAATACCACAGTAATTCCAAGTCCACAAACACTATTTCACTATTATAACGTAAATGTAAATTTTCATTCAAATTATAACGAACGAATTAACGATGCTGTGGCTATTATTACGGCTGCTAATAGACTAAACTTATATCAGAAGAAAATGAAATCAATAGTTGAGGATTTTTTGAAAAGATTGCAAATTTTTGATGTACCACGAGTACCAGATGACCAAATGTACAGGTTGAGAGACAGACTTAGATTATTGCCAGTTGAAAGACGAAGACTTGATATATTTAACTTAATATTAATGAATATGGAGCAGATCGAACGAGCTTCAGATAAAATTGCTCAAGGAGTAATAATTGCTTACAGAGATATGCAGCTAGAAAGAGATGAGATGTATGGATTTGTTAACATCGCTAGGAACCTCGATGGATACCAGCAAATCAATTTAGAAGAGTTAATGAGAACTGGGGACTATGGTCAAATTACTAATATGCTATTAAACAACCAACCTGTAGCTTTGGTAGGAGCATTGCCATTTATGACAGATTCATCAGTTATATCGCTCATTGCAAAATTGGATGCCACAGTTTTTGCTCAAATAGTTAAACTTAGAAAAGTGGATACTTTAAAACCAATATTGTACAAAATAAATTCTGATTCTAACGATTTCTACTTAGTTGCAAATTATGATTGGATACCAACTTCAACCACAAAAGTTTATAAGCAAGTACCACAACCTTTTGATTTCAGAGCGTCAATGCATATGTTAACGTCTAATTTAACTTTTACCGTTTATTCTGATCTGCTATCTTTCGTTTCTGCAGACACAGTTGAACCTATCAACGCAATTGCTTTTGACAATATGCGCATTATGAACGAACTG
>AGE46911
ATGGCGTACAGGAAACGTGGAGCGCGCCGTGAGGCGAACTTA---AAT---AATAATGATCGAATG---CAGGAGAAAATTGATGAAAAA------------------CAA------------------------------------------GAT---------------------------------TCAAATAAAATACAATTATCTGATAAGGTACTTTCGAAGAAAGAAGAAGTTGTAACAGATAGTCATGAGGAAGTTAAAGTTACTGATGAGATAAAAAAATCAACGAAAGAAGAATCAAAACAATTGCTTGAAGTGTTGAAAACAAAGGAAGAACATCAGAAAGAAATACAGTATGAAATATTACAGAAAACTATACCAACATTCGAACCTAAAGAGACGATATTGAGAAAATTAGAGGATATTAAACCAGAACTAGCGAAAAAACAGACTAAGCTATTTAGAATATTTGAACCGAAACAATTACCGATTTATAGAGCAAATGGAGAGAGAGAATTACGTAATAGATGGTATTGGAAATTAAAAAAAGATACACTACCAGACGGAGACTATGATGTGAGAGAGTATTTCCTGAATTTGTATGATCAAGTGCTTACTGAAATGCCAGACTACTTATTATTGAAAGATATGGCAGTAGAAAATAAGAACTCCAGGGATGCAGGTAAAGTCGTTGATTCAGAAACGGCTAATATATGCGATGCTATATTTCAAGATGAAGAAACGGAAGGTGCCGTTAGAAGATTCATTGCAGAAATGAGACAGCGTGTGCAAGCTGATAGAAATGTTGTCAATTATCCATCAATATTACATCCAATAGATTATGCATTTAATGAATACTTTTTACAACATCAATTGGTTGAACCATTGAATAATGATATAATATTTAATTATATACCAGAAAGGATAAGAAATGATGTTAATTATATTCTCAATATGGACAGAAATTTACCATCAACTGCCAGATATATAAGACCTAATTTACTTCAAGATAGATTGAATTTGCACGATAATTTTGAATCACTATGGGATACAATAACTACATCAAATTATATTTTGGCGAGATCGGTAGTACCAGATTTAAAGGAA------TTAGTGTCAACGGAAGCACAAATTCAGAAAATGTCACAAGATTTGCAATTAGAAGCATTAACAATTCAGTCAGAAACACAATTTCTAACAGGTATAAATTCACAAGCAGCTAACGATTGTTTTAAAACCTTAATTGCAGCAATGTTAAGTCAACGTACTATGTCATTAGATTTTGTAACTACTAATTATATGTCATTGATTTCAGGTATGTGGCTATTGACGGTCGTGCCAAATGATATGTTTATAAGGGAATCGTTAGTCGCGTGTCAACTAGCTATAGTAAATACAATAATCTATCCAGCATTTGGAATGCAACGAATGCATTATAGAAACGGGGATCCACAAACACCGTTTCAGATAGCAGAACAGCAAATTCAAAATTTCCAAGTCGCAAATTGGTTACATTTTGTTAATAATAATCAATTTAGACAGGCAGTTATTGATGGTGTATTGAATCAGGTACTGAATGACAATATTAGAAATGGTCATGTTATTAATCAACTGATGGAAGCTCTAATGCAGCTGTCGCGGCAACAATTTCCAACCATGCCAATTGATTATAAGAGATCAATTCAACGTGGAATATTACTGTTATCTAACAGACTTGGTCAATTAGTTGATTTAACTAGATTATTAGCTTACAATTATGAGACATTAATGGCATGCATTACAATGAACATGCAACATGTTCAAACCTTAACAACAGAAAAATTACAATTAACGTCAGTTACATCATTATGTATGCTTATTGGAAATGCGACTGTTATACCAAGTCCACAAACATTATTTCATTATTATAACGTTAACGTTAATTTTCATTCAAATTACAATGAGAGAATTAATGATGCAGTAGCTATAATAACTGCTGCTAACAGATTGAATCTATATCAGAAAAAAATGAAGGCTATTGTTGAGGATTTCTTAAAAAGATTATACATTTTTGATGTATCTAGAGTTCCGGACGACCAAATGTATAGATTAAGAGATAGATTACGCTTATTGCCAGTAGAAATCAGAAGATTGGATATCTTCAATCTAATACTAATGAACATGGATCAAATTGAACGTGCCTCAGATAAAATTGCTCAAGGTGTAATCATTGCTTATCGTGACATGCATCTTGAAAGAGATGAGATGTACGGATATGTAAATATAGCTAGAAATTTAGAGGGATTTCAACAGATAAATTTAGAGGAGCTGATGAGATCAGGTGATTATGCGCAAATAACTAACATGCTTTTGAATAATCAACCAGTAGCATTGGTTGGAGCACTTCCATTTATTACTGATTCATCAGTTATATCGCTAATAGCAAAACTTGACGCTACAGTGTTCGCTCAAATAGTTAAATTACGAAAAGTTGATACTTTAAAACCAATACTATACAAGATAAATTCAGACTCAAATGACTTTTATTTAGTAGCCAATTACGATTGGGTGCCAACTTCGACTACAAAAGTATACAAACAGGTTCCGCAACAATTTGATTTTAGAAATTCAATGCATATGTTAACTTCGAATCTTACTTTTACGGTTTATTCAGATCTTCTCGCGTTCGTATCAGCTGATACAGTAGAACCTATAAATGCAGTTGCATTTGACAATATGCGCATCATGAACGAATTG
>AGE98647
ATGGCGTACAGGAAGCGCGGATCTAAACGTGAAGACTTACCA---CAA---CAAAATGAACGTCTG---CAAGAAAAAGAAATTGAAAATAATACAGACGTAACCATGGAA------AATAAAAATAAAAATAAA------------------AAT------------------------------AACAATAGAAAGCAGCAATTATCTGACAAAGTGCTATCCCAAAAAGAGGAAATAATAACTGATGTACAAGATGACATTAAAATAGCTGACGAGGTTAAAAAATCATCAAAAGAAGAGTCGAAACAGTTACTTGAAATATTAAAAACGAAAGAAGATCATCAGAAAGAAGTACAGTACGAAATTCTACAAAAAACAATACCGACTTTTGAACCAAAGGAATCGATTTTGAAAAAATTAGAAGATATAAGACCAGAACAAGCTAAGAAGCAAATGAAATTGTTTAGAATATTTGAACCAAGACAATTACCAATCTATCGAGCAAATGGTGAGAAAGAATTAAGGAATAGATGGTATTGGAAATTGAAAAAGGATACACTGCCAGACGGAGATTATGACGTACGAGAGTATTTTCTAAATTTATATGATCAAATACTGATAGAAATGCCAGATTATTTATTGCTAAAAGATATGGCTGTAGAAAATAAAAACTCTAGGGATGCTGGTAAAGTTGTAGATTCTGAGACTGCAAGTATTTGTGATGCTATATTTCAAGATGAGGAGACAGAGGGAGTTATTAGAAGATTTATCGCAGATATGAGACAACAAATTCAGGCTGATAGAAATATTGTCAATTATCCATCAATTTTACATCCAATTGATCATGCATTCAATGAATATTTTCTGAACCATCAATTAGTTGAACCACTGAATAACGAAATTATTTTTAATTATATACCAGAAAGAATAAGGAATGATGTTAATTATATTTTGAATATGGATATGAATTTGCCATCAACAGCGAGATATATTAGACCAAATCTATTGCAAGATAGACTAAATTTACATGATAATTTTGAATCATTATGGGACACAATAACTACATCAAATTACATATTAGCAAGATCAGTCGTGCCTGATTTGAAGGAAAAAGAATTAGTTTCAACTGAAGCTCAGATACAGAAAATGTCTCAAGATTTGCAGCTTGAAGCTTTAACAATACAATCTGAAACGCAGTTTCTGGCCGGTATAAATTCACAAGCAGCAAATGATTGTTTTAAAACACTGATAGCAGCTATGTTAAGCCAACGTACAATGTCATTAGATTTTGTAACTACGAATTATATGTCACTTATATCTAGCATGTGGCTATTGACTGTTATACCAAATGATATGTTTCTTCGTGAGTCGCTAGTCGCATGCGAATTGGCTATAATAAATACTATAGTTTACCCAGCATTTGGAATGCAAAGAATGCATTATAGAAATGGCGATCCCCAGACTCCATTTCAAATAGCAGAACAACAAATACAAAATTTTCAAGTAGCTAATTGGTTACATTTTATTAATAATAATAGATTTAGACAAGTTGTTATTGATGGAGTGTTAAATCAAACACTTAACGACAACATTAGAAATGGACAAGTTATTAATCAATTAATGGAAGCATTAATGCAGTTATCTAGACAACAATTTCCGACCATGCCAGTTGATTATAAAAGATCAATCCAAAGAGGAATATTGTTATTGTCTAACAGATTAGGTCAGTTAGTTGATTTAACAAGATTATTATCATATAATTATGAAACTCTAATGGCTTGTATAACTATGAATATGCAACATGTTCAAACTCTCACTACCGAAAAATTACAGTTAACTTCTGTCACATCTTTATGTATGTTAATTGGAAATACCACAGTAATTCCAAGTCCACAAACACTATTTCACTATTATAACGTAAATGTAAATTTTCATTCAAATTATAACGAACGAATTAACGATGCTGTGGCTATTATTACGGCTGCTAATAGACTAAACTTATATCAGAAGAAAATGAAATCAATAGTTGAGGATTTTTTGAAAAGATTGCAAATTTTTGATGTACCACGAGTACCAGATGACCAAATGTACAGGTTGAGAGACAGACTTAGATTATTGCCAGTTGAAAGACGAAGACTTGATATATTTAACTTAATATTAATGAATATGGAGCAGATCGAACGAGCTTCAGATAAAATTGCTCAAGGAGTAATAATTGCTTACAGAGATATGCAGCTAGAAAGAGATGAGATGTATGGATTTGTTAACATCGCTAGGAACCTCGATGGATACCAGCAAATCAATTTAGAAGAGTTAATGAGAACTGGGGACTATGGTCAAATTACTAATATGCTATTAAACAACCAACCTGTAGCTTTGGTAGGAGCATTGCCATTTATGACAGATTCATCAGTTATATCGCTCATTGCAAAATTGGATGCCACAGTTTTTGCTCAAATAGTTAAACTTAGAAAAGTGGATACTTTAAAACCAATATTGTACAAAATAAATTCTGATTCTAACGATTTCTACTTAGTTGCAAATTATGATTGGATACCAACTTCAACCACAAAAGTTTATAAGCAAGTACCACAACCTTTTGATTTCAGAGCGTCAATGCATATGTTAACGTCTAATTTAACTTTTACCGTTTATTCTGATCTGCTATCTTTCGTTTCTGCAGACACAGTTGAACCTATCAACGCAATTGCTTTTGACAATATGCGCATTATGAACGAACTG
>AGF86259
ATGGCGTACAGGAAACGTGGAGCGCGCCGTGAGGCGAATATA---AAT---AATAATGACCGAATG---CAAGAGAAAGATGATGAGAAA------------------CAA------------------------------------------GAT------------------------------CAAAACAATAGAATGCAATTGGCTGACAAAGTACTTTCAAAAAAAGAGGAAGTCGTAACAGACAGTCAAGAGGAAATTAAAATTACTGATGAAGTAAAGAAATCGACGAAAGAAGAGTCTAAACAATTGCTTGAAATTTTGAAAACAAAAGAAGATCACCAAAAAGAAATACAATACGAAATTTTACAAAAAACGATACCAACATTTGAATCAAAAGAGTCAATACTGAAGAAATTGGAAGATATCAAACCGGAACAAGCGAAGAAACAGACTAAGTTGTTTAGAATATTTGAACCAAGACAGCTACCAATTTATAGAGCGAATGGTGAAAAGGAGTTGCGTAATAGATGGTATTGGAAGTTGAAGAGAGATACTTTACCAGATGGAGATTATGATGTTAGAGAGTATTTTTTAAATTTGTATGATCAGGTCCTTACTGAAATGCCAGATTATTTACTGTTAAAAGATATGGCAGTTGAAAATAAAAATTCAAGAGATGCCGGCAAAGTTGTCGATTCTGAAACGGCAAACATCTGTGATGCCATATTTCAAGATGAAGAAACAGAAGGTGCGGTGAGAAGATTCATTGCGGAGATGAGACAGCGTGTACAAGCTGACAGAAACGTTGTCAATTACCCATCAATATTGCATCCAATAGATTACGCTTTCAATGAATATTTCCTACAACATCAATTAGTTGAACCATTGAATAATGATATAATATTCAATTACATTCCCGAAAGGATAAGGAACGACGTTAATTATATACTGAATATGGACAGAAATCTGCCATCAACAGCTAGATACATAAGACCTAACTTACTACAAGACAGACTGAATTTGCATGATAATTTTGAATCCTTGTGGGACACGATAACAACCTCAAACTATATTTTGGCAAGATCGGTAGTACCAGATTTAAAGGAA------TTAGTTTCAACTGAAGCGCAAATCCAAAAAATGTCGCAAGACTTACAATTAGAAGCTTTAACAATACAGTCAGAAACACAGTTTTTAACAGGTATAAACTCACAAGCAGCAAATGACTGTTTCAAGACCTTGATTGCAGCAATGTTAAGTCAACGAACCATGTCGCTTGATTTCGTGACTACAAATTACATGTCATTAATCTCAGGTATGTGGCTGTTAACTGTAGTGCCAAATGACATGTTCATAAGGGAATCATTAGTTGCATGTCAGCTGGCTATAGTAAATACGATAATATATCCAGCATTTGGAATGCAACGAATGCATTATAGAAACGGAGATCCTCAGACACCATTTCAGATAGCAGAACAGCAGATACAAAATTTTCAGGTAGCGAACTGGCTACATTTTGTTAATAACAACCAGTTTAGGCAAGTAGTTATTGATGGTGTATTGAATCAGGTGCTGAATGATAATATTAGAAATGGACATGTTATTAATCAATTGATGGAAGCTTTGATGCAGCTATCACGACAACAGTTTCCAACAATGCCTGTTGATTATAAGAGGTCAATCCAGCGTGGAATACTGTTGTTATCAAATAGGCTTGGTCAATTAGTTGATTTAACTAGGTTATTAGCTTACAACTATGAAACACTAATGGCATGCATTACGATGAATATGCAACATGTTCAGACTTTGACAACAGAAAAACTACAGTTGACTTCAGTCACATCATTATGCATGCTTATCGGAAATGCAACCGTTATACCCAGCCCGCAGACATTATTTCACTATTATAACGTTAATGTTAATTTTCATTCAAATTATAATGAAAGAATTAATGATGCAGTGGCTATAATAACTGCAGCTAATAGACTAAACTTATATCAGAAAAAGATGAAGGCAATAGTTGAAGATTTTTTAAAGAGATTGTATATTTTCGATGTAGCTAGAGTTCCAGATGATCAAATGTATAGATTGAGGGATAGACTACGATTATTGCCGGTAGAAGTAAGACGATTAGATATTTTTAATTTGATATTGATGAACATGGATCAGATAGAACGTGCCTCAGACAAAATTGCACAGGGTGTTATTATTGCGTACCGCGATATGCAATTAGAAAGAGACGCAATGTATGGATATGTAAATATTGCTAGGAATTTAGATGGGTTCCAGCAAATAAACCTAGAAGAATTAATGAGAACGGGAGATTATGCACAAATAACTAATATGCTTTTAAATAATCAACCAGTAGCACTAGTTGGAGCTCTTCCATTTGTTACAGACTCGTCAGTCATATCGTTAATAGCGAAGCTTGATGCTACAGTTTTTGCTCAAATAGTTAAATTACGGAAAGTTGACACTTTGAAACCAATATTGTATAAAATAAATTCAGATTCGAATGACTTTTATCTAGTTGCCAATTATGATTGGGTACCCACTTCAACTACAAAAGTATATAAACAAATTCCACAGCAATTTGATTTCAGAAGTTCGATGCATATGTTAACATCAAATCTTACTTTCACTGTTTACTCAGATCTGCTTGCATTCGTATCAGCTGATACGGTAGAACCTATAAATGCAGTTGCATTTGACAATATGCGCATCATGAACGAGTTG
>AGE99490
ATGGCGTACAGGAAGCGCGGAGCTAAACGTGAAAACTTACCA---CAA---CAAAATGAACGTCTG---CAAGAAAAAGAAGTTGAAAAGAACATAGACGCAACTATGGAG------------------AGTAAA------------------GCT------------------------------AATAATAAAAAGCAACAATTATCTGATAAAGTATTATCACAAAAAGAAGAGATAATAACTGACGCACAAGATGATGTTAAGATAGCTGATGAGGTTAAGAAATCATCAAAAGAGGAATCGAAACAGCTACTAGAAATATTGAAAACTAAAGAAGATCATCAGAAAGAGATACAATACGAAATTCTACAAAAAACGATACCAACTTTTGAACCAAAGGAATCAATTTTGAAAAAATTAGAAGACATAAAACCAGAGCAGGCCAAGAAGCAAACTAAATTGTTTAGAATATTCGAACCAAGACAATTACCAATTTATCGGGCAAATGGTGAGAGAGAATTAAGAAATAGATGGTATTGGAAGTTGAAAAGAGACACACTGCCAGATGGAGATTATGATGTCCGAGAATACTTCTTAAATTTATATGATCAGATATTAATAGAAATGCCAGATTATTTATTATTGAAAGATATGGCAGTGGAGAATAAAAATTCTAGGGATGCGGGTAAAGTTGTGGATTCCGAGACAGCAAGTATTTGTGATGCCATATTTCAAGATGAGGAAACAGAGGGAGTCGTTAGAAGGTTCATTGCAGATATGAGACAACAAGTTCAAGCTGATAGAAATGTTGTTAACTATCCATCAATTTTACATCCAATCGATCATGCATTTAATGAATACTTTTTAAATCACCAATTAGTTGAACCATTGAATAATGAAATAATATTTAATTATATACCAGAAAGGATAAGAAATGATGTCAATTACATTCTAAACATGGATATGAATCTACCATCAACAGCAAGATATATTAGACCAAATTTACTGCAAGATAGGCTAAATTTGCATGATAATTTTGAGTCATTATGGGATACGATAACGACATCAAACTATATATTAGCTAGATCGGTTGTACCTGATCTGAAGGAAAAAGAGTTAGTCTCAACCGAAGCTCAAATACAGAAAATGTCTCAAGATTTGCAACTTGAAGCACTAACTATACAATCTGAAACACAATTTCTGGCTGGTATAAATTCACAAGCAGCAAATGACTGTTTTAAAACACTGATAGCAGCTATGTTAAGCCAACGTACAATGTCATTAGAATTCATGACTACAAATTATATGTCACTTATATCTGGTATGTGGTTACTAACAGTTATACCAAACGACATGTTTCTTCGTGAGTCGTTAGTTGCATGTGAGTTGGCTATAATAAATACTATTGTTTATCCAGCATTTGGAATGCAAAGGATGCATTATAGAAATGGTGACCCACAGACTCCGTTCCAAATAGCAGAACAGCAGATACAAAATTTTCAAGTGGCTAATTGGTTGCACTTTATTAATAATAATAGATTTAGACAAGTTGTAATTGATGGAGTGTTGAATCAAACACTTAATGATAATATTAGAAATGGACAGGTTATCAATCAGTTGATGGAAGCGTTAATGCAGTTATCTAGACAACAATTTCCGACTATGCCAGTTGATTATAAAAGATCAATACAAAGAGGAATATTACTATTATCAAACAGGCTAGGTCAATTAGTTGACTTAACAAGATTATTATCATATAATTATGAAACTTTGATGGCTTGTATAACCATGAATATGCAACATGTACAAACTCTTACCACTGAGAAATTGCAATTAACTTCTGTTACATCTTTGTGTATGTTAATTGGAAATACTACAGTTATTCCAAGCCCACAAACATTGTTTCATTATTACAATGTAAATGTAAATTTTCACTCAAACTATAACGAACGGATTAATGATGCAGTAGCAATCATTACAGCAGCCAATAGACTGAATTTATATCAGAAGAAGATGAAATCAATAGTTGAAGAATTTTTGAAGAGACTGCAAATTTTTGATGTACCGCGAGTGCCCGATGATCAAATGTATAGACTAAGGGATAGACTTAGATTGCTGCCTGTTGAAAGACGAAGACTTGATATATTCAATCTAATATTAATGAATATGGAGCAGATTGAGCGAGCTTCAGACAAAATTGCCCAAGGTGTAATAATTGCTTATAGAGATATGCAACTAGAAAGAGATGAAATGTATGGATACGTCAATATTGCTAGAAACCTGGATGGATATCAACAAATTAATTTAGAAGAATTGATGAGGACAGGAGATTATGGTCAAATTACTAACATGTTATTAAACAATCAACCAGTAGCTCTAGTAGGAGCATTACCATTCGTAACAGACTCATCAGTTATATCACTCATTGCGAAGTTGGATGCTACAGTCTTTGCTCAGATAGTTAAACTTAGGAAAGTAGATACTTTAAAACCGATATTGTATAAGATAAACTCTGATTCTAATGATTTCTATTTAGTTGCAAATTACGATTGGATACCAACTTCCACCACAAAAGTGTATAAGCAGGTACCGCAACCCTTTGACTTTAGAGCGTCAATGCATATGTTAACGTCTAACCTCACTTTTACTGTTTATTCCGATTTGTTATCTTTTGTTTCTGCAGACACAGTTGAACCGATTAACGCAGTTGCTTTTGACAATATGCGCATTATGAACGAACTG
>AGE47175
ATGGCGTACAGGAAACGTGGAGCGCGCCGTGAGGCGAACTTA---AAT---AATAATGATCGAATG---CAGGAGAAAATTGATGAAAAA---------------------------------------------------------------CAA------------------------------GATTCAAATAAAATACAATTATCTGATAAGGTACTTTCGAAGAAAGAAGAAGTTGTAACGGATAGTCATGAGGAAGTTAAAGTTACTGATGAGGTAAAAAAATCAACGAAAGAAGAATCAAAACAATTGCTCGAAGTGTTGAAAACAAAGGAAGAACATCAGAAAGAAATACAGTATGAAATATTACAGAAAACTATACCAACATTCGAACCTAAAGAGACGATATTGAGAAAATTAGAGGATATTAAACCAGAACTAGCGAAAAAACAGACTAAGCTATTTAGAATATTTGAACCGAAACAATTACCGATTTATAGAGCAAATGGAGAGAGAGAATTACGTAATAGATGGTATTGGAAATTAAAAAAAGATACACTACCAGATGGAGACTATGATGTGAGAGAGTATTTTCTGAATTTGTATGATCAAGTGCTTACTGAAATGCCAGACTACTTATTATTGAAAGATATGGCAGTAGAAAATAAGAACTCTAGGGATGCAGGTAAAGTCGTTGACTCAGAAACGGCTAGTATATGCGATGCCATATTTCAAGATGAAGAAACGGAAGGTGCCGTTAGAAGATTCATTGCAGAAATGAGACAGCGTGTGCAAGCTGATAGAAATGTTGTCAATTATCCATCAATATTACATCCAATAGATTATGCATTTAATGAATATTTTTTACAACATCAATTGGTTGAACCATTGAATAATGATATAATATTCAATTATATACCAGAAAGAATAAGAAATGATGTTAATTATATTCTCAATATGGACAGAAATTTACCATCAACTGCCAGATATATAAGACCTAATTTACTTCAAGATAGATTAAATTTGCACGATAATTTTGAATCACTATGGGATACAATAACTACATCAAATTATATTTTGGCGAGATCGGTAGTACCAGATTTAAAGGAA------TTAGTGTCAACGGAAGCACAAATTCAGAAAATGTCACAAGATTTGCAATTAGAAGCATTAACAATTCAGTCAGAAACACAATTTCTAACAGGCATAAATTCACAAGCAGCTAACGATTGTTTTAAAACCTTAATTGCAGCAATGTTAAGTCAACGTACTATGTCATTAGATTTTGTAACTACTAATTATATGTCATTGATTTCAGGTATGTGGCTATTGACGGTCGTGCCAAATGATATGTTTATAAGGGAATCGTTAGTCGCGTGTCAACTAGCTATAGTAAATACAATAATCTATCCAGCATTTGGAATGCAACGAATGCATTATAGAAACGGAGATCCACAAACACCGTTTCAGATAGCAGAACAGCAAATTCAAAATTTCCAAGTCGCAAATTGGTTACATTTTGTTAATAATAATCAATTTAGACAGGCAGTTATTGATGGTGTATTGAATCAGGTACTGAATGACAATATTAGAAATGGTCATGTTATTAATCAACTGATGGAAGCTCTAATGCAGCTGTCGCGACAACAATTTCCAACCATGCCAATTGATTATAAGAGATCAATTCAACGTGGAATATTACTGCTATCTAACAGACTTGGTCAGTTAGTTGATTTAACTAGATTATTAGCTTACAATTATGAGACATTAATGGCATGCATTACGATGAACATGCAACATGTTCAAACCTTAACAACAGAAAAATTACAATTAACGTCAGTTACATCATTATGTATGCTTATTGGAAATGCGACCGTTATACCAAGTCCACAAACATTATTTCATTATTATAACGTTAACGTTAATTTTCATTCAAATTACAATGAGAGAATTAATGATGCAGTAGCTATAATAACTGCTGCTAATAGACTGAATCTATATCAGAAAAAAATGAAGGCTATTGTTGAGGATTTCTTAAAGAGATTATACATTTTTGATGTATCTAGAGTTCCGGACGACCAAATGTATAGATTAAGGGATAGATTACGCTTATTGCCAGTAGAAATCAGAAGATTGGATATCTTCAATCTAATACTAATGAACATGGATCAAATTGAACGTGCCTCAGATAAAATTGCTCAAGGTGTAATCATTGCTTATCGTGACATGCATCTTGAAAGAGATGAAATGTACGGATATGTAAATATAGCTAGAAATTTAGAGGGATTTCAACAGATAAATTTAGAAGAGCTGATGAGATCAGGTGACTATGCGCAAATAACTAACATGCTTTTGAATAATCAACCGGTAGCATTGGTTGGAGCACTTCCATTTATTACTGATTCATCAGTTATATCGCTAATAGCAAAACTTGACGCTACAGTATTCGCTCAAATAGTTAAATTACGAAAAGTTGATACCTTAAAACCAATATTATACAAGATAAATTCAGACTCAAATGACTTTTATTTAGTAGCCAATTACGATTGGGTGCCAACTTCGACTACAAAAGTATACAAACAGGTTCCGCAACAATTTGATTTTAGAAATTCAATGCATATGTTAACTTCGAATCTTACTTTTACGGTTTATTCAGATCTTCTCGCGTTCGTATCAGCTGACACAGTAGAACCTATAAATGCAGTTGCATTTGACAATATGCGCATCATGAACGAATTG
>AGH16249
ATGGCGTACAGGAAGCGCGGAGCTAAACGCGAAGACTTACCA---CAA---CAAAATGAACGTCTG---CAAGAAAAAGAAATTGAAAATAATACAGACGTAACAATGGAA------AATAAAAATAAAAATAAA------------------AAT------------------------------AATAATAGAAAACAGCAATTATCTGACAAAGTGTTATCACAAAAAGAAGAAATAATAACTGATGTACAAGATGACATTAAAATAGCTGATGAGGTTAAGAAATCATCAAAAGAAGAGTCGAAACAGTTACTTGAAATATTAAAAACGAAAGAAGATCATCAGAAAGAAGTACAGTACGAAATTCTGCAAAAAACAATACCGACTTTTGAACCAAAAGAATCAATTTTGAAAAAATTAGAGGATATAAAACCAGAGCAGGCTAAGAAGCAAATGAAATTATTTAGAATCTTTGAACCAAGACAGTTACCAATCTACCGAGCAAATGGTGAAAAAGAATTAAGGAATAGATGGTATTGGAAATTGAAAAAGGATACGCTACCAGACGGAGATTATGACGTACGCGAGTATTTTTTAAATTTATATGATCAAATACTAATAGAAATGCCAGATTATTTATTACTAAAAGATATGGCTGTAGAAAATAAAAACTCTAGGGATGCTGGTAAAGTTGTAGATTCTGAGACTGCAAGGATTTGTGATGCTATATTTCAGGATGAAGAAACGGAGGGAGTTATCAGAAGATTTATTGCAGATATGAGACAACAAGTTCAGGCCGATAGAAATATTGTCAATTATCCATCAATTTTACATCCAATCGATCATGCATTTAACGAATATTTTCTGAATCATCAATTAGTTGAACCATTAAATAACGAAATTATTTTTAATTATATACCAGAAAGAATAAGAAATGATGTTAACTATATTTTGAATATGGATATGAATTTACCATCAACAGCAAGATATATTAGACCAAATCTATTGCAAGATAGACTAAATTTACATGATAATTTTGAATCATTATGGGATACTATAACTACATCAAATTACATATTAGCAAGATCAGTCGTGCCTGATTTAAAGGAAAAAGAACTAGTTTCAACTGAAGCTCAGATACAGAAAATGTCTCAAGATTTGCAGCTTGAAGCTTTAACAATACAATCCGAAACGCAGTTTCTGGCCGGCATAAATTCACAAGCAGCAAATGATTGTTTTAAAACACTGATAGCAGCTATGTTAAGCCAACGTACAATGTCATTAGATTTTGTAACTACGAATTATATGTCACTTATATCTGGTATGTGGCTATTGACTGTTATACCAAATGATATGTTTCTTCGTGAGTCACTAGTCGCATGCGAATTGGCTATAATAAATACTATAGTTTACCCAGCATTTGGAATGCAAAGAATGCATTATAGAAATGGCGATCCTCAGACTCCATTTCAAATAGCAGAGCAACAAATACAAAATTTTCAAGTAGCTAATTGGTTACATTTTATTAATAATAATAGATTTAGACAAGTTGTTATTGATGGAGTATTAAATCAAACACTTAACGACAACATTAGAAATGGACAAGTTATTAATCAATTAATGGAAGCATTAATGCAGTTATCTAGACAACAATTTCCAACTATGCCAGTTGATTATAAAAGATCAATCCAAAGAGGAATATTGTTATTATCTAACAGATTGGGTCAGTTAGTTGATTTAACGAGATTATTATCATATAATTATGAAACTCTAATGGCGTGTATAACTATGAATATGCAACATGTTCAAACTCTCACTACCGAAAGATTACAGTTAACTTCTGTCACATCCTTATGTATGTTAATTGGAAATACCACAGTAATTCCAAGTCCACAAACACTATTTCACTATTATAACGTAAATGTGAATTTTCACTCAAATTATAATGAACGAATTAACGATGCTGTGGCTATTATTACGGCTGCTAATAGACTAAATTTATATCAGAAAAAAATGAAATCAATAGTTGAAGACTTTTTAAAAAGATTGCAAATTTTTGATGTACCACGAGTACCAGATGATCAAATGTATAGGTTGAGAGACAGACTTAGATTATTGCCAGTTGAAAGACGAAGACTTGATATATTTAACTTAATATTAATGAATATGGAGCAGATCGAACGAGCTTCAGATAAAATCGCTCAAGGAGTAATAATTGCTTACAGAGATATGCAACTAGAAAGAGATGAGATGTATGGATTTGTTAACATAGCTAGGAACCTTGATGGATATCAACAAATCAATTTAGAAGAATTAATGAGAACTGGAGACTACGGTCAAATTACTAATATGTTATTAAACAACCAGCCTGTAGCTTTGGTAGGAGCATTGCCATTTGTGACCGACTCATCAGTTATATCGCTCATTGCAAAATTAGATGCCACAGTTTTTGCTCAAATAGTTAAACTTAGAAAAGTAGACACTTTAAAACCGATATTGTACAAAATAAATTCTGATTCTAATGACTTCTATTTAGTTGCAAATTATGATTGGATACCGACTTCAACCACAAAAGTTTATAAGCAAGTACCACAACCTTTTGATTTCAGAGCGTCAATGCATATGTTAACGTCTAATTTAACTTTTACCGTTTATTCCGATTTACTATCCTTCGTTTCTGCAGACACGGTTGAACCTATTAACGCAATTGCTTTTGACAATATGCGCATTATGAACGAACTG
>AGE45395
ATGGCGTACAGGAAACGTGGAGCGCGCCGTGAGGCGAACTTA---AAT---AATAATGATCGAATG---CAGGAGAAAATTGATGAAAAA---------------------------------------------------------------CAA------------------------------GATTCAAATAAAACACAATTATCTGATAAGGTACTTTCGAAGAAAGAAGAAATTGTAACGGATAGTCATGAGGAAGTTAAAGTTACTGATGAATTAAAAAAATCAACGAAAGAAGAATCAAAACAATTGCTTGAAGTATTGAAAACAAAGGAAGAACATCAGAAAGAAATACAGTATGAAATATTACAGAAAACTATACCAACATTCGAACCTAAAGAGACGATATTGAGAAAATTAGAGGATATTAAACCAGAACTAGCGAAAAAACAGACTAAGCTATTTAGAATATTTGAACCGAAACAATTACCGATTTATAGAGCAAATGGAGAAAGAGAATTGCGTAATAGATGGTATTGGAAATTAAAAAAAGATACACTACCAGACGGGGACTATGATGTGAGAGAGTATTTTCTGAATTTGTATGATCAAGTGCTTACTGAAATGCCAGACTACTTATTATTGAAAGATATGGCAGTAGAAAATAAGAACTCTAGGGATGCAGGTAAAGTCGTTGACTCAGAAACGGCTAGTATATGCGATGCCATCTTTCAAGATGAAGAAACGGAAGGTGCCGTTAGAAGATTCATTGCGGAAATGAGACAACGTGTGCAAGCTGATAGAAATGTTGTCAATTATCCATCAATATTACACCCAATAGATTATGCATTTAATGAATACTTTTTACAACATCAATTGGTTGAACCATTGAATAATGATATAATATTTAATTATATACCAGAAAGAATAAGAAATGATGTTAATTATATTCTCAATATGGACAGAAATTTACCATCAACTGCCAGATATATAAGACCTAATTTACTTCAAGATAGATTAAATTTGCACGATAATTTTGAATCACTATGGGATACAATAACTACATCAAATTATATTTTAGCGAGATCGGTAGTACCAGATTTAAAAGAA------TTAGTGTCAACGGAAGCACAAATTCAGAAAATGTCACAAGATTTACAATTAGAAGCATTAACAATTCAGTCAGAAACACAATTTCTAACAGGTATAAATTCGCAAGCAGCTAACGATTGTTTTAAAACCTTAATTGCAGCAATGTTAAGTCAACGTACTATGTCATTAGATTTTGTAACTACTAATTATATGTCACTGATTTCAGGTATGTGGCTATTGACGGTCGTGCCAAATGATATGTTTATAAGGGAATCGTTAGTCGCGTGTCAACTAGCTATAGTAAATACAATAATCTATCCAGCATTTGGAATGCAACGAATGCATTATAGAAACGGGGATCCACAAACACCGTTTCAGATAGCAGAACAGCAAATTCAAAATTTCCAAGTCGCAAATTGGTTACATTTTGTTAATAATAATCAATTTAGACAGGCAGTTATTGATGGTGTATTGAATCAGGTACTAAATGACAATATTAGAAATGGTCATGTTATTAACCAACTAATGGAAGCTCTAATGCAGCTGTCGCGACAACAATTTCCAACTATGCCAATTGATTATAAGAGATCAATTCAACGTGGAATATTACTGTTATCCAACAGACTTGGTCAATTAGTTGATTTAACTAGATTATTAGCTTACAATTATGAGACGTTAATGGCATGCATTACAATGAACATGCAACATGTTCAAACCTTAACAACAGAAAAATTACAATTAACGTCAGTTACATCATTATGTATGCTTATTGGAAATGCGACTGTTATACCAAGTCCACAAACATTATTTCATTATTATAACGTTAACGTTAATTTTCATTCAAATTACAATGAGAGAATTAATGATGCAGTAGCTATAATAACTGCTGCTAACAGACTGAATCTATATCAGAAAAAAATGAAGGCTATTGTTGAGGATTTCTTAAAAAGATTATACATTTTTGATGTATCTAGAGTTCCGGACGACCAAATGTATAGATTAAGGGATAGATTACGCTTATTGCCAGTAGAAATCAGAAGATTGGACATCTTCAATCTGATACTAATGAATATGGATCAAATTGAACGTGCCTCAGATAAAATTGCTCAAGGTGTAATCATTGCTTATCGTGACATGCATCTTGAAAGAGATGAGATGTACGGGTATGTAAATATAGCTAGAAATTTAGAGGGATTTCAACAGATAAATTTAGAGGAGCTGATGAGATCAGGTGACTATGCGCAAATAACTAACATGCTTTTAAATAATCAGCCAGTAGCATTGGTTGGAGCACTTCCATTTATTACTGATTCATCAGTTATATCGTTAATAGCAAAACTTGACGCTACAGTGTTTGCTCAAATAGTTAAATTACGAAAAGTTGATACTTTAAAACCAATATTATATAAGATAAATTCAGACTCAAATGACTTTTATTTAGTAGCCAATTACGATTGGGTGCCAACTTCGACCACAAAAGTATACAAACAGGTTCCGCAGCAATTTGATTTTAGAAATTCAATGCATATGTTAACTTCAAATCTTACTTTTACGGTTTATTCAGATCTTCTCGCGTTCGTATCAGCTGACACAGTAGAACCTATAAATGCAGTTGCATTTGACAATATGCGCATCATGAACGAATTG
>AFQ21476
ATGGCGTACAGGAAGCGCGGAGTTAAACGTGAAGACTTACCA---CAA---CAAAATGAACGTCTG---CAAGAAAAAGAAATTGAAAATAATACAGACGTAACTATGGAA------AATAAAAATAAAAATAAA------------------AAT------------------------------AATAATAGAAAACAGCAATTATCTGACAAAGTGTTATCACAAAAAGAAGAAATAATAACTGATGTACAAGATGACATTAAAATAGCTGATGAGGTTAAAAAATCATCAAAAGAAGAGTCGAGACAGTTACTTGAAATATTAAAAACGAAAGAAGATCATCAAAAAGAAGTACAGTACGAAATTCTGCAGAAAACAATACCGACTTTTGAACCAAAAGAATCAATTTTGAAAAAATTAGAGGATATAAAACCAGAACAGGCTAAGAAGCAAATGAAATTATTTAGAATCTTTGAACCAAGACAATTACCAATCTACCGAGCAAATGGTGAAAAAGAATTAAGGAATAGATGGTATTGGAAATTGAAAAAGGATACGCTGCCAGACGGAGATTATGACGTACGTGAGTATTTTTTAAATTTATATGATCAAATACTAATAGAAATGCCAGATTATTTATTACTAAAAGATATGGCCGTAGAAAATAAAAACTCTAGGGATGCTGGTAAAGTTGTAGATTCTGAGACTGCAAGGATTTGTGATGCTATATTTCAGGATGAGGAAACAGAGGGAGTCATCAGAAGATTTATCGCAGATATGAGACAACAAGTTCAGGCTGATAGAAATATTGTCAATTATCCATCAATTTTACATCCAATTGATCATGCATTTAACGAATATTTTCTGAATCATCAATTAGTTGAACCATTAAATAACGACATTATTTTTAATTATATACCAGAAAGAATAAGAAATGATGTCAATTATATTTTGAATATGGATATGAATTTGCCATCAACAGCAAGATATATTAGACCAAATCTATTGCAAGATAGACTAAATTTACATGATAATTTTGAATCATTATGGGATACAATAACTACATCAAATTACATATTAGCAAGATCAGTCGTGCCTGATTTAAAGGAAAAAGAATTAGTTTCAACTGAAGCTCAGATACAGAAAATGTCTCAAGATTTGCAGCTTGAAGCTTTAACAATACAATCCGAAACGCAGTTTCTAGCCGGCATAAATTCACAAGCAGCAAATGATTGTTTTAAAACACTGATAGCAGCTATGTTAAGCCAACGCACAATGTCATTAGATTTTGTAACTACGAATTATATGTCACTTATATCTGGCATGTGGCTATTGACTGTTATACCAAATGACATGTTTCTTCGTGAGTCACTAGTCGCATGTGAATTGGCTATAATAAATACTATAGTTTATCCAGCATTTGGAATGCAAAGAATGCATTATAGAAATGGCGATCCTCAGACTCCATTTCAAATAGCAGAGCAACAAATACAAAATTTTCAAGTAGCTAATTGGTTACATTTTATTAATAATAATAGATTTAGACAAGTTGTTATTGATGGAGTGTTAAATCAAACACTTAACGACAACATTAGAAATGGACAAGTTATTAATCAATTAATGGAAGCATTAATGCAGTTATCTAGACAACAATTTCCGACTATGCCAGTTGATTATAAAAGATCAATCCAAAGAGGAATATTGTTATTATCTAACAGATTGGGTCAGTTAGTTGATTTAACAAGATTATTATCATATAATTATGAAACTCTAATGGCTTGTATAACTATGAATATGCAACATGTTCAAACTCTCACTACCGAAAGATTACAGTTAACTTCTGTCACATCCTTATGTATGTTAATTGGAAATACCACAGTAATTCCAAGCCCACAAACACTATTTCACTATTATAACGTAAATGTAAATTTTCACTCAAATTATAATGAACGAATTAACGACGCTGTGGCTATTATTACGGCTGCTAATAGACTAAATTTATATCAGAAAAAAATGAAATCAATAGTTGAAGACTTTTTAAAAAGATTGCAAATTTTTGATGTACCACGAGTACCAGATGATCAAATGTATAGGTTGAGAGACAGACTTAGATTATTGCCAGTTGAAAGACGAAGACTTGATATATTTAATTTAATATTAATGAATATGGAGCAGATCGAACGAGCTTCAGATAAAATTGCTCAAGGAGTAATAATTGCTTACAGAGATATGCAACTAGAAAGAGATGAGATGTATGGATTTGTTAACATCGCTAGGAATCTCGATGGATATCAACAAATCAATTTAGAAGAGTTAATGAGAACTGGAGACTATGGTCAAATCACTAATATGTTATTAAACAACCAACCTGTAGCTTTGGTAGGAGCATTGCCATTTGTGACTGATTCATCAGTTATATCGCTCATTGCAAAATTAGATGCCACAGTTTTTGCTCAAATAGTTAAACTTAGAAAAGTGGACACTTTAAAACCGATATTGTATAAAATAAATTCTGATTCTAATGATTTCTATTTAGTTGCAAATTATGATTGGATACCGACTTCAACCACAAAAGTTTACAAGCAAGTACCACAACCTTTTGATTTCAGAGCATCAATGCATATGTTAACGTCTAATTTAACTTTTACCGTTTATTCTGATTTACTATCCTTCGTTTCTGCAGACACGGTTGAACCTATTAACGCAATTGCTTTTGACAATATGCGCATTATGAACGAACTG
>AFQ21477
ATGGCGTACAGGAAGCGCGGAGCTAAACGTGAAGACTTACCA---CAA---CAAAATGAACGTCTG---CAAGAAAAAGAAAATGAAAATAATACAGACGTAACTATGGAA------AATAAAAATAAAAATAAA------------------AGT------------------------------AATAATAGAAAACAGCAATTATCTGACAAAGTGTTATCACAAAAGGAAGAAATAATAACTGATGTACAAGATGACATTAAAATAGCTGATGAGGTTAAAAAATCATCAAAAGAAGAGTCGAAACAGTTACTTGAAATATTAAAAACGAAAGAAGATCATCAGAAAGAAGTACAATACGAAATTCTGCAAAAAACAATACCGACTTTCGAACCAAAAGAATCAATTTTGAAAAAATTAGAGGATATAAAACCAGAGCAGGCTAAGAAGCAGATGAAATTATTTAGAATCTTTGAACCAAAACAATTACCAATCTACCGAGCAAATGGTGAAAAAGAATTAAGGAATAGATGGTACTGGAAATTGAAAAAGGATACGTTGCCAGACGGAGATTATGATGTACGTGAGTATTTTTTAAATTTATATGATCAAATACTAATAGAAATGCCAGATTATTTATTACTAAAAGATATGGCTGTAGAAAATAAAAACTCTAGGGATGCTGGTAAAGTTGTAGATTCTGAGACTGCAAGGATTTGTGATGCTATATTTCAGGATGAGGAAACAGAGGGAGTTATCAGAAGATTTATCGCAGATATGAGACAACAAGTTCAGGCTGATAGAAATATTGTCAATTATCCATCAATTTTACATCCAATTGATCATGCATTTAACGAATATTTTCTGAATCATCAATTAGTTGAACCATTAAATAACGACATTATTTTTAATTATATACCAGAAAGAATAAGAAATGATGTCAACTATATTTTGAATATGGATATGAATTTGCCATCAACAGCAAGATATATTAGACCAAATCTATTGCAAGATAGACTAAATTTACATGATAATTTTGAATCATTATGGGATACAATAACTACATCAAATTACATATTAGCAAGATCAGTCGTGCCTGATTTAAAGGAGAAAGAATTAGTTTCAACTGAAGCTCAGATACAGAAAATGTCTCAAGATTTACAGCTTGAAGCTTTAACAATACAATCCGAAACGCAGTTTCTGGCCGGCATAAATTCGCAAGCAGCAAATGATTGTTTTAAAACACTGATAGCAGCTATGTTAAGCCAACGTACAATGTCATTAGATTTTGTAACTACGAATTATATGTCACTTATATCTGGCATGTGGCTATTGACTGTTATACCAAATGATATGTTTCTTCGTGAGTCACTAGTCGCATGTGAATTGGCTATAATAAATACTATAGTTTACCCAGCATTTGGCATGCAAAGAATGCATTATAGAAATGGCGATCCTCAGACTCCATTTCAAATAGCAGAGCAACAAATACAAAATTTTCAAGTAGCTAATTGGTTACATTTTATTAATAATAATAGATTTAGGCAAGTTGTTATTGATGGAGTATTAAATCAAACACTTAACGACAACATTAGAAATGGACAAGTTATTAATCAATTAATGGAAGCATTAATGCAGTTATCTAGACAACAATTTCCGACTATGCCAGTTGATTATAAAAGATCAATCCAAAGAGGAATATTGTTATTATCTAACAGATTAGGTCAGTTAGTTGATTTAACAAGATTATTATCATATAATTATGAAACTCTAATGGCTTGTATAACTATGAATATGCAACATGTTCAAACTCTCACTACCGAAAGATTACAGTTAACTTCTGTCACATCCTTATGTATGTTAATTGGAAATACCACAGTAATTCCAAGTCCACAAACACTATTTCACTATTATAACGTAAATGTGAATTTTCACTCAAATTATAATGAACGAATTAACGATGCTGTGGCTATTATTACGGCTGCTAATAGACTAAATTTATATCAGAAAAAAATGAAATCAATAGTTGAGGACTTTTTAAAAAGATTGCAAATTTTTGATGTACCGCGAGTACCAGATGATCAAATGTATAGGTTGAGAGATAGACTTAGATTATTGCCAGTTGAAAGACGAAGACTTGATATATTTAACTTAATATTAATAAATATGGAGCAGATCGAACGAGCTTCAGATAAAATTGCTCAAGGAGTAATAATTGCTTACAGAGATATGCAACTAGAAAGAGATGAGATGTATGGATTTGTTAACATCGCTAGGAACCTCGATGGATATCAACAAATCAATTTAGAAGAGTTAATGAGAACTGGAGACTATGGTCAAATTACTAATATGTTATTAAACAATCAGCCTGTAGCTTTGGTAGGAGCATTGCCATTTGTGACCGATTCATCAGTTATATCGCTCATTGCAAAATTAGATGCTACAGTTTTTGCTCAAATAGTTAAACTTAGAAAAGTGGACACTTTAAAACCGATATTGTATAAAATAAATTCTGATTCTAATGATTTCTATTTAGTTGCAAATTATGATTGGATACCGACTTCAACCACAAAAGTTTACAAGCAAGTACCACAACCTTTTGATTTCAGAGCGTCAATGCATATGTTAACATCTAATTTAACTTTTACCGTTTATTCTGATTTACTATCCTTCGTTTCTGCAGACACGGTTGAACCTATTAACGCAATTGCTTTTGACAATATGCGCATTATGAACGAACTG
>AFQ21475
ATGGCGTACAGGAAGCGCGGAGTTAAACGTGAAGACTTACCA---CAA---CAAAATGAACGTCTG---CAAGAAAAAGAAATTGAAAATAATACAGACGTAACTATGGAA------AATAAAAATAAAAATAAA------------------AAT------------------------------AATAATAGAAAACAGCAATTATCTGACAAAGTGTTATCACAAAAAGAAGAAATAATAACTGATGTACAAGATGACATTAAAATAGCTGATGAGGTTAAAAAATCATCAAAAGAAGAGTCGAGACAGTTACTTGAAATATTAAAAACGAAAGAAGATCATCAAAAAGAAGTACAGTACGAAATTCTGCAGAAAACAATACCGACTTTTGAACCAAAAGAATCAATTCTGAAAAAATTAGAGGATATAAAACCAGAACAGGCTAAGAAGCAAATGAAATTATTTAGAATCTTTGAACCAAGACAATTACCAATCTACCGAGCAAATGGTGAAAAAGAATTAAGGAATAGATGGTATTGGAAATTGAAAAAGGATACGCTGCCAGACGGAGATTATGACGTACGTGAGTATTTTTTAAATTTATATGATCAAATACTAATAGAAATGCCAGATTATTTATTACTAAAAGATATGGCCGTAGAAAATAAAAACTCTAGGGATGCTGGTAAAGTTGTAGATTCTGAGACTGCAAGGATTTGTGATGCTATATTTCAGGATGAGGAAACAGAGGGAGTCATCAGAAGATTTATCGCAGATATGAGACAACAAGTTCAGGCTGATAGAAATATTGTCAATTATCCATCAATTTTACATCCAATTGATCATGCATTTAACGAATATTTTCTGAATCATCAATTAGTTGAACCATTAAATAACGACATTATTTTTAATTATATACCAGAAAGAATAAGAAATGATGTCAATTATATTTTGAATATGGATATGAATTTGCCATCAACAGCAAGATATATTAGACCAAATCTATTGCAAGATAGACTAAATTTACATGATAATTTTGAATCATTATGGGATACAATAACTACATCAAATTACATATTAGCAAGATCAGTCGTGCCTGATTTAAAGGAAAAAGAATTAGTTTCAACTGAAGCTCAGATACAGAAAATGTCTCAAGATTTGCAGCTTGAAGCTTTAACAATACAATCCGAAACGCAGTTTCTAGCCGGCATAAATTCACAAGCAGCAAATGATTGTTTTAAAACACTGATAGCAGCTATGTTAAGCCAACGCACAATGTCATTAGATTTTGTAACTACGAATTATATGTCACTTATATCTGGCATGTGGCTATTGACTGTTATACCAAATGACATGTTTCTTCGTGAGTCACTAGTCGCATGTGAATTGGCTATAATAAATACTATAGTTTATCCAGCATTTGGAATGCAAAGAATGCATTATAGAAATGGCGATCCTCAGACTCCATTTCAAATAGCAGAGCAACAAATACAAAATTTTCAAGTAGCTAATTGGTTACATTTTATTAATAATAATAGATTTAGACAAGTTGTTATTGATGGAGTGTTAAATCAAACACTTAACGACAACATTAGAAATGGACAAGTTATTAATCAATTAATGGAAGCATTAATGCAGTTATCTAGACAACAATTTCCGACTATGCCAGTTGATTATAAAAGATCAATCCAAAGAGGAATATTGTTATTATCTAACAGATTGGGTCAGTTAGTTGATTTAACAAGATTATTATCATATAATTATGAAACTCTAATGGCTTGTATAACTATGAATATGCAACATGTTCAAACTCTCACTACCGAAAGATTACAGTTAACTTCTGTCACATCCTTATGTATGTTAATTGGAAATACCACAGTAATTCCAAGCCCACAAACACTATTTCACTATTATAACGTAAATGTAAATTTTCACTCAAATTATAATGAACGAATTAACGACGCTGTGGCTATTATTACGGCTGCTAATAGACTAAATTTATATCAGAAAAAAATGAAATCAATAGTTGAAGACTTTTTAAAAAGATTGCAAATTTTTGATGTACCACGAGTACCAGATGATCAAATGTATAGGTTGAGAGACAGACTTAGATTATTGCCAGTTGAAAGACGAAGACTTGATATATTTAATTTAATATTAATGAATATGGAGCAGATCGAACGAGCTTCAGATAAAATTGCTCAAGGAGTAATAATTGCTTACAGAGATATGCAACTAGAAAGAGATGAGATGTATGGATTTGTTAACATCGCTAGGAATCTCGATGGATATCAACAAATCAATTTAGAAGAGTTAATGAGAACTGGAGACTATGGTCAAATCAATAATATGTTATTAAACAACCAACCTGTAGCTTTGGTAGGAGCATTGCCATTTGTGACTGATTCATCAGTTATATCGCTCATTGCAAAATTAGATGCCACAGTTTTTGCTCAAATAGTTAAACTTAGAAAAGTGGACACTTTAAAACCGATATTGTATAAAATAAATTCTGATTCTAATGATTTCTATTTAGTTGCAAATTATGATTGGATACCGACTTCAACCACAAAAGTTTACAAGCAAGTACCACAACCTTTTGATTTCAGAGCATCAATGCATATGTTAACGTCTAATTTAACTTTTACCGTTTATTCTGATTTACTATCCTTCGTTTCTGCAGACACGGTTGAACCTATTAACGCAATTGCTTTTGACAATATGCGCATTATGAACGAACTG
>AGE98426
ATGGCGTACAGGAAGCGCGGAGCTAAACGTGAAGACTTACCA---CAA---CAAAATGAACGTCTG---CAAGAAAAAGAAGTTGAAAATAATACAGACGTAATCATGGAA------AATAAAAATAAAAATAAA------------------AAT------------------------------AACAATAGAAAGCAGCAATTATCTGACAAAGTGCTATCACAAAAAGAGGAAATAATAACTGATGTACAAGATGACATTAAAATAGCTGATGAGGTTAAAAAATCATCAAAAGAAGAGTCGAAACAGTTACTTGAAATATTAAAAACGAAAGAAGATCATCAGAAAGAAGTACAGTACGAAATTCTACAAAAGACAATACCGACTTTTGAACCAAAAGAATCAATTTTGAAAAAATTAGAAGATATAAGACCAGAACAAGCTAAGAAGCAAATGAAATTGTTTAGAATATTTGAACCAAGACAATTACCAATCTATCGAGCAAATGGTGAGAAAGAATTAAGGAATAGATGGTATTGGAAATTGAAAAAGGATACACTGCCAGACGGAGATTATGATGTACGAGAGTATTTTTTAAATTTATATGATCAAATATTGATAGAAATGCCAGATTATTTATTGCTGAAAGATATGGCTGTAGAAAATAAAAACTCTAGAGATGCTGGTAAAGTTGTAGATTCTGAGACTGCAAATATTTGTGATGCTATATTTCAAGATGAGGAGACAGAGGGAGTTATTAGAAGATTTATCGCAGATATGAGACAACAAATTCAGGCTGATAGAAATATTGTCAATTATCCATCAATTTTACATCCAATTGATCATGCATTTAATGAATATTTTCTGAACCATCAATTAGTTGAACCATTGAATAACGAAATTATTTTTAATTATATACCAGAAAGAATAAGGAATGATGTTAATTATATTTTGAATATGGATATGAATTTGCCATCAACAGCGAGATATATTAGACCAAATCTATTACAAGATAGACTAAATTTACACGATAATTTTGAATCATTATGGGACACAATAACTACATCAAATTACATATTAGCAAGATCAGTCGTGCCTGATTTGAAGGAAAAAGAATTAGTTTCAACTGAAGCTCAAATACAGAAAATGTCTCAAGATTTGCAGCTTGAAGCTTTAACAATACAATCTGAAACGCAATTTCTGGCCGGTATAAATTCACAAGCAGCAAATGATTGTTTTAAAACACTGATAGCAGCTATGTTAAGCCAACGTACAATGTCATTAGATTTTGTAACTACAAATTATATGTCACTTATATCTGGCATGTGGCTATTGACTGTTATACCAAATGATATGTTTCTTCGTGAGTCGCTAGTCGCATGCGAATTGGCTATAATCAATACTATAGTTTACCCAGCATTTGGAATGCAAAGAATGCATTACAGAAATGGCGATCCCCAGACTCCATTTCAAATAGCAGAACAACAAATACAAAATTTTCAAGTAGCTAATTGGTTACATTTTATTAATAATAATAGATTTAGACAAGTTGTTATTGATGGAGTGTTAAATCAAACACTTAACGACAACATTAGGAATGGACAAGTTATTAATCAATTAATGGAAGCATTAATGCAGTTATCTAGACAACAATTTCCGACCATGCCAGTTGATTATAAAAGATCAATCCAAAGAGGAATATTGTTATTGTCTAACAGATTAGGTCAGTTAGTTGATTTAACAAGATTATTATCATATAATTATGAAACTCTAATGGCTTGTATAACTATGAATATGCAACATGTTCAAACTCTCACTACCGAAAAATTACAGTTAACTTCTGTCACATCTTTATGTATGTTAATTGGAAATACCACAGTAATTCCAAGTCCACAAACACTATTTCACTATTATAACGTAAATGTAAATTTTCATTCAAATTATAACGAACGAATTAATGATGCTGTGGCTATTATTACGGCTGCTAATAGACTAAACTTATATCAGAAGAAAATGAAATCAATAGTTGAGGATTTTTTGAAAAGATTGCAAATTTTTGATGTACCACGAGTACCAGATGACCAAATGTACAGGTTGAGAGACAGACTTAGATTATTGCCAGTTGAAAGACGAAGACTTGATATATTTAACTTAATATTAATGAATATGGAGCAAATCGAACGAGCTTCAGATAAAATCGCTCAAGGAGTAATAATTGCTTACAGAGATATGCAGCTAGAGAGAGATGAGATGTATGGATTTGTTAACATCGCTAGGAACCTCGATGGATATCAACAAATCAATTTAGAAGAGTTAATGAGAACTGGGGACTATGGTCAAATTACTAATATGCTATTAAACAACCAGCCTGTAGCTTTGGTAGGAGCACTGCCATTTGTGACAGATTCATCAGTTATATCGCTCATTGCAAAATTGGATGCCACAGTTTTTGCTCAAATAGTTAAACTTAGAAAAGTGGATACTTTAAAACCAATATTGTATAAAATAAATTCTGATTCTAATGATTTCTACTTAGTTGCAAATTATGATTGGATACCAACTTCAACCACAAAAGTTTATAAGCAAGTGCCACAACCTTTTGATTTCAGAGCGTCAATGCATATGTTAACGTCTAATTTAACTTTTACCGTTTATTCTGATTTGCTATCTTTCGTTTCCGCAGACACGGTTGAACCTATTAACGCAATTGCTTTTGACAATATGCGCATTATGAACGAACTG
>AGA03900
ATGGCGTACAGGAAGCGCGGAGCTAAACGCGAAGATTTACCG---CAA---CAAAATGAACGTCTG---CAAGAAAAAGAAATTGAAAATAATACAGACGTAACAATGGAA------AATAAAAATAAAAATAAA------------------AAT------------------------------AATAATAGAAAACAGCAATTATCTGACAAAGTGTTATCACAAAAAGAAGAAATAATAACTGATGTACAAGATGACATTAAAATAGCTAATGAGGTTAAAAAATCATCAAAAGAAGAGTCGAAACAGTTACTTGAAATATTAAAAACTAAAGAAGATCATCAGAAGGAATTACAGTACGAAATTCTGCAAAAAACAATACCGACTTTTGAACCAAAAGAATCAATTTTGAAAAAATTAGAGGATATAAAACCAGAGCAGGCTAAGAAGCAAATGAAATTATTTAGAATCTTTGAACCAAGACAGTTACCAATCTACCGAGCAAATGGTGAAAAAGAATTAAGGAATAGATGGTATTGGAAATTGAAAAAGGATGCACTACCAGACGGAGATTATGACGTACGCGAGTATTTTTTAAATTTATATGATCAAATACTAATAGAAATGCCAGATTATTTATTACTAAAAGATATGGCTGTAGAAAACAAAAACTCTAGGGATGCTGGTAAAGTCGTAGATTCTGAGACTGCAAGGATTTGTGATGCTATATTTCAGGATGAAGAAACGGAGGGAGTTATCAGAAGATTTATTGCAGATATGAGACAACAAGTTCAGGCCGATAGAAATATTGTCAATTATCCATCAATTTTACATCCAATCGATCATGCATTTAACGAATATTTTCTGAATCATCAATTAGTTGAACCATTAAATAACGAAATCATTTTTAATTATATACCAGAAAGAATAAGAAATGATGTTAACTATATTTTGAATATGGATATGAATTTGCCATCAACAGCAAGATATATTAGACCAAACCTATTGCAAGATAGACTAAATTTACATGATAATTTTGAATCATTATGGGATACTATAACTACATCAAATTACATATTAGCAAGATCAGTCGTGCCTGATTTAAAGGAAAAAGAACTAGTTTCAACTGAAGCTCAGATACAGAAAATGTCTCAAGATTTGCAGCTTGAAGCTTTAACAATACAATCCGAAACGCAGTTTCTGGCTGGCATAAATTCACAATCAGCAAATGATTGTTTTAAAACACTGATAGCAGCTATGTTAAGTCAACGTACAATGTCATTAGATTTTGTAACTACGAATTATATGTCACTTATATCTGGTATGTGGCTATTGACTGTTATACCAAATGATATGTTTCTTCGTGAGTCACTAGTCGCATGCGAATTGGCTATAATAAATACTATAGTTTACCCAGCATTTGGAATGCAAAGAATGCATTATAGAAATGGCGATCCCCAGACTCCATTTCAAATAGCAGAGCAACAAATACAAAATTTTCAAGTAGCTAATTGGTTACATTTTATTAATAATAATAGATTTAGACAAGTTGTTATTGATGGAGTATTAAATCAAACACTTAACGACAACATTAGAAATGGACAAGTTATTAATCAATTAATGGAAGCATTAATGCAGTTATCTAGACAACAATTTCCAACTATGCCAGTTGATTATAAAAGATCAATCCAAAGAGGAATATTGTTATTATCTAACAGATTGGGTCAGTTAGTTGATTTAACAAGATTATTATCATATAATTATGAAACTCTAATGGCTTGTATAACTATGAATATGCAACATGTTCAAACTCTCACTACCGAAAAATTACAATTAACTTCTGTTACATCCTTATGTATGTTAATTGGAAATACCACAGTAATTCCAAGTCCACAAACACTATTTCACTATTATAACGTAAATGTGAATTTTCACTCAAATTATAATGAACGAATTAACGATGCTGTGGCTATTATTACGGCTGCTAATAGACTAAATTTATATCAGAAAAAAATGAAATCAATAGTTGAGGACTTTTTAAAAAGATTGCAAATTTTTGATGTACCACGAGTACCAGATGATCAAATGTATAGGTTGAGAGACAGACTTAGATTATTGCCAGTTGAAAGACGAAGACTTGATATATTTAATTTAATATTAATGAATATGGAGCAGATCGAACGAGCTTCAGATAAAATCGCTCAAGGAGTAATAATTGCTTACAGAGATATGCAACTAGAAAGAGATGAGATGTATGGATTTGTTAACATAGCTAGGAACCTCGATGGATATCAACAAATCAATTTAGAAGAATTAATGAGAACTGGAGACTACGGTCAAATTACTAATATGTTGTTAAACAACCAGCCTGTAGCTTTGGTAGGAGCATTGCCATTTGTGACCGACTCATCAGTTATATCGCTCATTGCAAAATTAGATGCCACAGTTTTTGCTCAAGTAGTTAAACTTAGAAAAGTGGACACTTTAAAACCGATATTGTATAAAATAAATTCTGATTCTAATGATTTCTATTTAGTTGCAAATTATGATTGGATACCGACTTCAACCACAAAAGTTTATAAGCAAGTACCACAACCTTTTGATTTCAGAGCGTCAATGCATATGTTAACGTCTAATTTAACTTTTACCGTTTATTCTGATTTACTATCCTTCGTTTCTGCAGACACGGTTGAACCTATTAACGCAATTGCTTTTGACAATATGCGCATTATGAACGAACTG
>AGE45419
ATGGCGTACAGGAAACGTGGAGCGCGCCGTGAGGCGAACTTA---AAT---AATAATGATCGAATG---CAGGAGAAAATTGATGAAAAA---------------------------------------------------------------CAA------------------------------GATTCAAATAAAATACAATTATCTGATAAAGTACTTTCGAAGAAAGAAGAAGTTGTAACGGATAGTCATGAGGAAGTTAAAGTTACTGATGAGGTAAAAAAATCAACGAAAGAAGAATCAAAACAATTGCTCGAAGTGTTGAAAACAAAAGAAGAACATCAGAAAGAAATACAGTATGAAATATTACAGAAAACTATACCAACATTCGAACCTAAAGAGACGATATTGAGAAAATTAGAGGATATTAAACCAGAACTAGCGAAAAAACAGACTAAGCTATTTAGAATATTTGAACCGAAACAATTACCGATTTATAGAGCAAATGGAGAGAGAGAATTGCGTAATAGATGGTATTGGAAATTAAAAAAAGATACACTACCAGACGGAGACTATGATGTGAGAGAGTATTTTCTGAATTTGTATGATCAAGTGCTTACTGAAATGCCAGACTACTTATTATTGAAAGATATGGCAGTAGAAAATAAGAACTCTAGAGATGCAGGTAAAGTCGTTGACTCAGAAACGGCTAGTATATGCGATGCCATATTTCAAGATGAAGAAACGGAAGGTGCCGTTAGAAGATTCATTGCAGAAATGAGACAGCGTGTGCAAGCTGATAGAAATGTTGTCAATTATCCATCAATATTACATCCAATAGATTATGCATTTAATGAATATTTTTTACAACATCAATTGGTTGAACCATTGAATAATGATATAATATTCAATTATATACCAGAAAGAATAAGAAATGATGTTAATTATATTCTCAATATGGACAGAAATTTACCATCAACTGCCAGATATATAAGACCTAATTTACTTCAAGATAGATTAAATTTGCACGATAATTTTGAATCACTATGGGATACAATAACTACATCAAATTATATTTTGGCGAGATCGGTAGTACCAGATTTAAAGGAA------TTAGTGTCAACGGAAGCACAAATTCAGAAAATGTCACAAGATTTACAATTAGAAGCATTAACAATTCAGTCAGAAACACAATTTCTAACAGGCATAAATTCACAAGCAGCTAACGATTGTTTTAAAACCTTAATTGCAGCAATGTTAAGTCAACGTACTATGTCATTAGATTTTGTAACTACTAATTATATGTCATTGATTTCAGGTATGTGGCTATTGACGGTCGTGCCAAATGATATGTTTATAAGGGAATCGTTAGTCGCGTGTCAACTAGCTATAGTAAATACAATAATCTATCCAGCATTTGGAATGCAACGAATGCATTATAGAAACGGGGATCCACAAACACCGTTTCAGATAGCAGAACAGCAAATTCAAAATTTCCAAGTCGCAAATTGGTTACATTTTGTTAATAATAATCAATTTAGACAGGCAGTTATTGATGGTGTATTGAATCAGGTACTGAATGACAATATTAGAAATGGTCATGTTATTAATCAACTGATGGAAGCTCTAATGCAGCTGTCGCGACAACAATTTCCAACCATGCCAATTGATTATAAGAGATCAATTCAACGTGGAATATTACTGTTATCTAACAGACTTGGTCAGTTAGTTGATTTAACTAGATTATTAGCTTACAATTATGAGACATTAATGGCATGCATTACAATGAACATGCAACACGTTCAAACTTTAACAACAGAAAAATTACAATTAACGTCAGTTACATCATTATGTATGCTTATTGGAAATGCGACCGTTATACCAAGTCCACAAACATTATTTCATTATTATAACGTTAACGTTAATTTTCATTCAAATTACAATGAGAGAATTAATGATGCAGTAGCTATAATAACTGCTGCTAATAGACTGAATCTATATCAGAAAAAAATGAAGGCTATTGTTGAGGATTTCTTAAAAAGATTATACATTTTTGATGTATCTAGAGTTCCGGACGACCAAATGTATAGATTAAGGGATAGATTACGCTTATTGCCAGTAGAAATCAGAAGATTGGATATCTTCAATCTAATACTAATGAACATGGATCAAATTGAACGTGCCTCAGATAAAATTGCTCAAGGTGTAATCATTGCTTATCGTGACATGCATCTTGAAAGAGATGAAATGTACGGATATGTAAATATAGCTAGAAATTTAGAGGGATTTCAACAGATAAATTTAGAAGAGCTGATGAGATCAGGTGACTATGCGCAAATAACTAACATGCTTTTGAATAATCAACCGGTAGCATTGGTTGGAGCACTTCCATTTATTACTGATTCATCAGTTATATCGCTAATAGCAAAACTTGACGCTACAGTATTCGCTCAAATAGTTAAATTACGAAAAGTTGATACTTTAAAACCAATATTATACAAGATAAATTCAGACTCAAATGACTTTTATTTAGTAGCCAATTACGATTGGGTGCCAACTTCGACTACAAAAGTATACAAACAGGTTCCGCAACAATTTGATTTTAGAAATTCAATGCATATGTTAACTTCGAATCTTACTTTTACGGTTTATTCAGATCTTCTCGCGTTCGTATCAGCTGACACAGTAGAACCTATAAATGCAGTTGCATTTGACAATATGCGCATCATGAACGAATTG
>AFQ21479
ATGGCGTACAGGAAGCGCGGAGCTAAACGTGAAGACTTACCA---CAA---CAAAATGAACGTCTG---CAAGAAAAAGAAATTGAAAATAATACAGACGTAACTATGGAA------AATAAAAATAAAAATAAA------------------AAT------------------------------AATAATAGAAAACAACAATTATCTGACAAAGTGTTATCGCAAAAAGAAGAAATAATAACTGATGTACAAGATGACATTAAAATAGCTGATGAGGTTAAAAAATCATCAAAAGAAGAGTCGAAACAGCTACTTGAAATATTAAAAACGAAAGAAGATCATCAAAAAGAAGTACAATACGAAATTCTGCAAAAAACAATACCGACTTTTGAACCAAAAGAATCAATTTTGAAAAAATTAGAGGATATAAAACCAGAGCAGGCTAAGAAGCAGATGAAATTATTTAGAATCTTTGAACCAAGACAATTACCAATCTATAGAGCAAACGGTGAAAAAGAATTAAGGAATAGATGGTACTGGAAATTGAAAAAGGATACGCTGCCAGACGGAGATTATGACGTACGCGAATATTTTTTAAATTTATATGATCAAATACTAATAGAAATGCCAGATTATTTATTACTAAAAGATATGGCTGTAGAAAATAAAAACTCTAGGGATGCTGGTAAAGTTGTAGATTCTGAGACTGCAAGGATTTGTGATGCTATATTTCAGGATGAGGAAACAGAGGGAGTTATCAGAAGATTTATCGCAGATATGAGACAACAAGTTCAGGCTGATAGAAATATTGTTAATTATCCATCAATTTTACATCCAATTGATCATGCATTTAACGAATATTTTCTGAATCATCAATTAGTTGAACCATTAAATAACGACATTATTTTTAATTATATACCAGAAAGAATAAGAAATGATGTCAACTATATTTTGAATATGGATATGAATTTGCCATCAACAGCAAGATATATTAGACCAAATCTATTGCAAGATAGACTAAATTTACATGATAATTTTGAATCATTATGGGATACAATGACTACATCAAATTACATATTAGCAAGATCAGTCGTGCCTGATTTAAAGGAAAAAGAATTAGTTTCAACTGAAGCTCAGATACAGAAAATGTCTCAAGATTTGCAGCTTGAAGCTTTAACAATACAATCCGAAACGCAGTTTCTGGCCGGCATAAATTCACAAGCAGCAAATGATTGTTTTAAAACACTGATAGCAGCTATGTTGAGTCAACGTACAATGTCATTAGATTTTGTGACTACAAATTATATGTCACTTATATCTGGCATGTGGCTATTGACTGTTATACCAAATGATATGTTTCTTCGTGAGTCACTAGTGGCATGTGAATTGGCTATAATAAATACTATAGTTTACCCAGCATTTGGAATGCAAAGAATGCATTATAGAAATGGCGATCCTCAGACTCCATTTCAAATAGCAGAGCAACAAATACAAAATTTTCAAGTAGCTAATTGGTTACATTTTGTTAATAATAATAGATTTAGGCAAGTTGTTATTGATGGAGTATTAAATCAAACACTTAATGACAACATTAGAAATGGACAAGTTATTAATCAATTAATGGAAGCATTAATGCAGTTATCTAGACAACAATTTCCGACTATGCCAGTTGATTATAAAAGATCAATCCAAAGAGGAATATTGTTATTATCTAACAGATTAGGTCAATTAGTTGATTTAACAAGATTATTATCATATAATTATGAAACTCTAATGGCTTGTATAACTATGAATATGCAACATGTTCAAACTCTCACTACCGAAAGATTACAGTTAACTTCTGTCACATCCTTATGTATGTTAATTGGAAATACTACAGTAATTCCCAGTCCACAAACACTATTTCACTATTATAACGTAAATGTGAATTTTCACTCAAATTATAATGAACGAATTAACGATGCTGTGGCTATTATTACGGCTGCTAATAGACTAAATTTATATCAGAAAAAAATGAAATCAATAGTTGAGGACTTTTTAAAAAGATTGCAAATTTTTGATGTACCACGAGTACCAGATGATCAAATGTATAGGTTGAGAGACAGACTTAGATTATTGCCAGTTGAAAGACGAAGACTTGATATATTTAACTTAATATTAATAAATATGGAGCAGATCGAACGAGCTTCAGATAAAATTGCTCAAGGAGTAATAATTGCTTACAGAGATATGCAACTAGAAAGAGATGAGATGTATGGATTTGTTAACATCGCTAGGAACCTCGATGGATATCAACAAATCAATTTAGAAGAGTTGATGAGAACTGGAGACTATGGTCAAATTACTAATATGTTATTAAACAATCAGCCTGTAGCTTTGGTAGGAGCATTGCCATTTGTAACCGATTCATCAGTTATATCGCTCATTGCAAAATTAGATGCTACAGTTTTTGCTCAAATAGTTAAACTTAGAAAAGTGGACACTTTAAAACCGATATTGTATAAAATAAATTCTGATTCTAATGATTTCTATTTAGTTGCAAATTATGATTGGATACCGACTTCAACCACAAAAGTTTACAAGCAAGTACCGCAACCTTTTGATTTCAGAGCGTCAATGCATATGTTAACATCTAATTTAACTTTTACCGTTTATTCTGATTTACTATCCTTCGTTTCTGCAGACACGGTTGAACCTATTAACGCAATTGCTTTTGACAATATGCGCATTATGAACGAACTG
>AGE98587
ATGGCGTACAGGAAGCGCGGAGTTAAACGTGAAAGCTTACCA---CAA---CAAAATGAACGTCTG---CAAGAAAAAGAAATTGAAAAAGATGTAGATGTAACTATGGAA------------AATAAAAATAAA------------------AAT------------------------------AACAATAGAAAGCAGCAATTATCTGATAAAGTACTATCACAAAAAGAGGAAATAATAACTGATGCACAAGATGATATTAAAATAGCTAGTGAGATAAAAAAATCATCAAAAGAAGAGTCAAAACAGTTACTCGAAATATTAAAAACGAAAGAAGACCATCAGAAAGAAATACAGTATGAAATTCTACAAAAAACGATACCGACTTTTGAACCAAAAGAATCAATTTTGAAAAAATTAGAAGATATAAGACCGGAGCAAGCTAAGAAGCAAATGAAATTGTTTAGAATATTTGAACCAAAACAATTACCAATCTATCGAGCAAATGGTGAGAAAGAATTGAGAAATAGATGGTATTGGAAATTGAAAAAGGATACGCTGCCAGACGGAGATTATGACGTACGAGAATATTTTTTAAATTTATATGATCAGATCCTGATAGAAATGCCAGATTATTTGCTGCTGAAAGATATGGCTGTAGAAAATAAAAATTCTAGAGATGCTGGTAAAGTTGTAGATTCTGAAACAGCAAATATTTGTGATGCTATATTTCAAGATGAAGAGACAGAGGGAGTTGTCAGAAGATTCATTGCAGATATGAGACAACAGGTTCAGGCTGATAGAAATATTGTCAATTATCCATCAATTTTACATCCAATTGATCACGCATTTAATGAATATTTTCTAAATCATCAATTAGTCGAACCACTAAATAATGAAATCATTTTTAATTATATACCAGAAAGAATAAGGAATGATGTTAACTATATTTTAAATATGGATATGAATTTGCCATCAACAGCAAGATATATTAGACCAAATTTGTTACAAGATAGACTAAATTTACATGATAATTTTGAATCATTATGGGACACAATAACTACATCAAATTATATACTAGCCAGATCAGTTGTGCCTGATTTGAAGGAAAAAGAATTAGTTTCAACTGAAGCTCAGATACAGAAAATGTCTCAAGATTTGCAACTTGAAGCTTTAACGATACAATCTGAAACGCAGTTTCTTGCTGGCATAAATTCACAAGCAGCAAATGATTGTTTTAAAACATTGATAGCAGCTATGTTAAGCCAGCGTACAATGTCATTAGATTTTGTAACCACGAATTATATGTCACTTATATCTGGTATGTGGCTATTGACCGTTATACCAAATGACATGTTTCTTCGTGAATCATTAGTCGCATGCGAATTGGCCATAATAAATACTATAGTTTATCCAGCATTTGGAATGCAAAGAATGCATTATAGAAATGGTGATCCCCAGACTCCGTTTCAAATAGCAGAACAGCAAATACAAAATTTTCAAGTAGCTAATTGGTTACATTTTATTAATAATAATAGATTTAGGCAAGTTGTTATTGATGGAGTGTTAAATCAAACACTTAACGATAATATTAGGAACGGACAAGTTATTAATCAGTTAATGGAAGCATTAATGCAGCTATCTAGACAACAATTTCCGACTATGCCAGTTGATTATAAAAGATCAATACAAAGAGGAATATTACTATTATCTAACAGGTTAGGTCAGTTAGTTGATTTAACAAGATTAGTATCATATAATTATGAAACTCTAATGGCTTGTGTAACTATGAATATGCAACATGTTCAAACTCTCACGACCGAAAAATTACAATTAACTTCTGTCACATCTTTATGCATGTTAATTGGAAATACTACAGTAATTCCAAGTCCACAAACATTATTTCACTATTATAACGTAAATGTAAATTTTCATTCAAATTATAACGAACGAATTAATGACGCAGTGGCCATCATTACGGCCGCTAACAGACTAAATTTATATCAGAAAAAAATGAAATCAATAGTTGAGGATTTTTTGAAAAGATTGCAAATTTTTGATGTACCACGAGTACCAGATGACCAAATGTACAGGTTGAGAGATAGACTTAGGTTATTACCAGTTGAAAGACGAAGACTTGATATATTTAATTTAATATTAATGAATATGGAGCAGATCGAACGAGCTTCAGATAAAATTGCTCAAGGAGTAATAATTGCTTATAGAGATATGCAACTAGAAAGAGATGAGATGTATGGATATGTCAACATTGCTAGAAATCTTGATGGATATCAACAAATTAACCTAGAGGAGTTGATGAGAACTGGAGACTATGGGCAAATTACTAATATGTTATTAAACAATCAGCCTGTAGCTTTAGTAGGGGCATTACCATTTGTAACGGATTCTTCAGTTATATCACTCATTGCAAAATTAGATGCTACAGTTTTTGCTCAAATAGTTAAACTTAGAAAAGTGGACACTTTAAAACCAATATTGTATAAGATAAATTCTGATTCTAATGATTTCTACTTAGTTGCGAATTATGATTGGATACCAACTTCAACCACAAAAGTCTATAAACAAGTACCACAACCTTTTGATTTCAGAGCGTCAATGCACATGTTAACGTCTAATTTGACTTTTACAGTTTATTCTGATTTATTATCTTTCGTTTCTGCAGACACGGTTGAACCCATTAACGCAGTTGCTTTTGACAATATGCGCATTATGAACGAACTG
>AGE99115
ATGGCGTACAGGAAGCGCGGAGCTAAACGTGAAAACTTACCA---CAA---CAAAATGAACGTCTG---CAAGAAAAAGAAATTGAAAAAGATATGGACGTAACTATGGAG------------------AATAAA------------------AAT------------------------------AACAATAGAAAGCAACAATTATCTGATAAAGTACTATCACAAAAAGAGGAAATAATAACTGATGCACAAGATGATATTAAAATAGCTGGTGAGATTAAAAAATCATCAAAAGAAGAGTCAAAACAGCTGCTCGAAATATTAAAAACGAAAGAAGACCATCAGAAAGAAATACAGTATGAAATTCTACAAAAAACAATACCGACTTTTGAACCGAAAGAATCAATTTTGAAAAAATTAGAAGATATAAGACCGGAGCAAGCTAAGAAGCAAATGAAATTGTTTAGAATATTTGAACCAAAACAATTACCAATCTATCGAGCAAATGGTGAGAGAGAATTGAGAAACAGATGGTATTGGAAATTAAAAAAGGATACGCTGCCAGACGGAGATTATGATGTACGAGAATATTTCTTAAATTTATACGATCAGATTCTGATAGAAATGCCAGATTACTTGTTGCTGAAAGATATGGCTGTAGAAAATAAAAACTCTAGAGATGCTGGTAAAGTTGTAGATTCTGAGACAGCAAATATTTGTGATGCTATATTTCAAGATGAAGAGACAGAGGGAGTCATTAGAAGATTCATCGCAGATATGAGACAACAGGTTCAGGCTGATAGAAATATTGTTAATTATCCATCAATTTTACATCCAATTGATCACGCATTTAATGAATATTTTCTGAATCATCAATTGGTCGAACCGCTAAATAACGAAATCATTTTTAATTATATACCAGAAAGAATAAGGAATGATGTTAACTATATTTTGAATATGGATATGAATTTGCCATCAACAGCAAGATATATTAGACCAAATCTATTGCAAGATAGACTAAATTTACATGATAATTTTGAATCATTATGGGACACAATAACTACATCCAATTATATATTAGCCAGATCAGTCGTGCCTGATTTGAAGGAAAAAGAATTAGTTTCAACTGAAGCTCAGATACAGAAAATGTCTCAAGATTTGCAACTTGAAGCTTTAACGATACAATCTGAAACGCAGTTTCTTGCTGGTATAAATTCACAAGCTGCAAATGATTGTTTTAAAACATTGATAGCAGCTATGTTAAGCCAGCGTACAATGTCATTAGATTTTGTAACCACGAATTATATGTCACTTATATCTGGTATGTGGCTATTGACCGTTATACCAAATGATATGTTTCTTCGTGAATCATTGGTCGCATGCGAATTGGCTATAATAAATACTATAGTTTATCCAGCATTTGGAATGCAAAGAATGCATTATAGGAATGGCGATCCTCAGACTCCATTTCAAATAGCAGAACAGCAAATACAAAATTTTCAAGTAGCTAATTGGTTACATTTTATTAATAATAATAGATTTAGGCAAGTTGTTATTGATGGAGTATTAAATCAAACACTTAACGATAATATTAGGAATGGACAAGTTATTAATCAGTTAATGGAAGCATTAATGCAGTTATCTAGACAGCAATTTCCGACTATGCCAGTTGATTATAAAAGATCAATCCAAAGAGGAATATTATTATTATCTAACAGATTAGGTCAGTTAGTTGATTTAACAAGGTTATTATCATATAATTATGAAACTCTAATGGCTTGTGTAACTATGAACATGCAACATGTTCAAACTCTCACTACTGAAAAATTACAGTTAACTTCTGTCACATCTTTATGTATGTTAATTGGAAATACTACAGTAATTCCAAGTCCACAAACATTGTTTCACTATTATAACGTAAATGTAAATTTTCATTCAAATTATAACGAACGAATTAACGATGTAGTGGCTATCATTACGGCTGCTAATAGACTAAACTTATACCAGAAAAGAATGAAATCAATAGTTGAGGATTTTCTGAAAAGATTACAAATTTTTGATGTACCACGAGTACCAGATGACCAGATGTATAGGTTGAGAGATAGACTTAGGTTATTGCCAGTTGAAAGACGAAGACTTGATATATTTAATTTAATATTAATGAATATGGAACAGATCGAACGAGCTTCAGATAAAATTGCTCAAGGAGTAATAATTGCTTATAGAGATATGCAACTAGAAAGAGATGAGATGTATGGATATGTCAACATTGCTAGAAATCTCGATGGATATCAACAAATTAATCTGGAGGAGTTAATGAGAACTGGAGACTATGGGCAAATTACTAATATGCTATTAAATAATCAGCCTGTAGCTTTAGTAGGAGCATTACCATTTGTAACGGATTCTTCAGTTATATCACTCATTGCAAAATTAGATGCTACAGTTTTTGCTCAAATAGTTAAACTTAGAAAAGTGGACACTTTAAAACCAATATTGTATAAGATAAATTCTGATTCTAATGATTTCTACTTAGTTGCAAATTATGATTGGATACCAACTTCAACCACAAAAGTCTATAAACAAGTACCACAACCTTTTGATTTCAGAGCATCAATGCATATGTTAACGTCTAATTTGACTTTTACAGTTTATTCTGATTTATTATCTTTCGTTTCTGCAGACACGGTTGAACCTATTAACGCAGTTGCTTTTGACAATATGCGCATTATGAACGAACTG
>AGF86225
ATGGCGTACAGGAAACGTGGAGCGCGCCGTGAGGCGAATATA---AAC---AATAATGACCGAATG---CAAGAGAAAGATGATGAGAAA------------------CAA------------------------------------------GAT------------------------------CAAAACAATAGAACGCAATTGGCTGACAAAGTACTTTCAAAAAAAGAGGAAGTCGTAACAGACAGTCAAGAGGAAATTAAAATTACCGATGAAGTGAAGAAATCGACGAAAGAAGAATCTAAACAATTGCTTGAAGTTTTGAAAACAAAAGAAGAGCACCAAAAAGAAATACAATACGAAATTTTACAGAAAACGATACCAACATTTGAACCAAAAGAGTCAATACTGAAGAAATTGGAAGATATCAAACCGGAGCAAGCGAAGAAGCAGACTAAGTTATTTAGAATATTTGAACCAAGACAGCTACCAATTTATAGAGCGAATGGTGAAAAGGAGTTGCGTAATAGATGGTATTGGAAGTTGAAGAAAGATACTTTACCAGATGGAGATTATGATGTTAGAGAGTATTTTTTAAATTTGTATGATCAGGTCCTTACTGAAATGCCAGATTATTTACTGTTAAAAGATATGGCAGTTGAAAATAAAAATTCAAGAGATGCCGGCAAAGTTGTCGATTCTGAAACGGCAAGTATCTGTGATGCCATATTTCAAGATGAAGAAACAGAAGGTGCGGTGAGAAGATTCATCGCGGAGATGAGACAGCGCGTACAAGCTGACAGAAACGTTGTCAATTATCCATCAATATTGCATCCAATAGATTACGCTTTCAATGAGTATTTCTTACAACACCAATTAGTTGAACCACTGAATAATGATATAATATTCAATTACATTCCTGAAAGGATAAGGAACGACGTTAATTATATACTGAATATGGACAGAAATCTGCCATCAACAGCTAGATATATAAGACCTAACTTACTACAAGACAGACTGAATTTGCATGATAATTTTGAATCCTTGTGGGATACGATAACAACCTCAAACTATATTTTGGCAAGATCGGTAGTACCAGATTTAAAGGAA------TTGGTTTCAACTGAAGCGCAAATCCAAAAAATGTCGCAAGACTTACAATTAGAAGCCTTAACAATACAGTCAGAAACACAGTTTTTAACAGGTATAAACTCACAAGCAGCAAATGACTGYTTYAAGACCTTGATCGCAGCAATGTTAAGTCAACGAACYATGTCGCTTGATTTCGTGACTACAAATTACATGTCATTAATCTCAGGTATGTGGCTGCTAACTGTAGTGCCAAATGACATGTTCATAAGGGAATCATTAGTTGCATGTCAATTGGCTATAGTAAATACGATAATATATCCAGCGTTCGGAATGCAACGAATGCATTATAGAAACGGAGATCCTCAAACACCATTTCAAATAGCAGAACAGCAGATACAAAATTTTCAGGTAGCGAATTGGCTACATTTTGTCAATAACAACCAGTTTAGGCAAGTAGTTATTGATGGTGTATTGAATCAGGTGCTGAATGATAATATTAGAAATGGACATGTCATTAATCAATTGATGGAAGCTTTGATGCAACTATCACGACAACAGTTTCCAACAATGCCTGTTGATTATAAGAGATCAATCCAGCGTGGAATACTATTGTTATCAAATAGGCTTGGTCAATTAGTTGATTTAACTAGGTTATTAGCTTACAACTATGAAACACTAATGGCATGCGTTACGATGAATATGCAACATGTTCAGACTCTGACRACAGAAAAACTACAGTTGACTTCAGTCACGTCATTATGCATGCTTATCGGAAATGCAACCGTTATACCTAGCCCGCAGACATTGTTTCACTATTATAATGTTAATGTTAATTTTCATTCAAATTATAATGAAAGGATTAATGATGCAGTGGCTATAATAACTGCAGCTAACAGATTAAACCTATATCAGAAGAAGATGAAAGCAATAGTCGAAGATTTTTTAAAAAGATTGTATATTTTCGATGTAGCTAGAGTTCCAGATGATCAAATGTATAGATTGAGGGATAGACTACGATTATTGCCAGTAGAAGTAAGACGATTGGATATTTTTAATTTAATATTGATGAACATGGATCAGATAGAACGTGCCTCAGACAAAATTGCACAGGGTGTTATTATTGCATACCGTGATATGCAATTGGAAAGAGACGCAATGTATGGCTATGTGAACATTGCTAGAAATTTAGATGGGTTCCAGCAAATAAACCTAGAAGAATTAATGAGAACGGGAGATTATGCACAAATAACTAATATGCTTCTAAATAATCAACCAGTAGCACTAGTTGGAGCCCTTCCATTTATCACAGACTCGTCAGTTATATCGTTGATAGCGAAGCTTGACGCTACAGTTTTTGCTCAAATAGTTAAATTACGGAAAGTTGACACTTTAAAACCAATATTGTATAAAATAAATTCAGATTCGAATGACTTTTATCTAGTTGCTAACTATGATTGGGTGCCCACTTCAACCACAAAAGTATATAAACAAATTCCACAGCAATTTGATTTCAGAAGTTCGATGCATATGTTAACATCAAATCTTACTTTCACTGTTTACTCAGATCTACTTGCATTCGTATCAGCTGATACGGTAGAACCTATAAATGCAGTTGCATTTGACAATATGCGCATCATGAACGAATTA
>AGF85950
ATGGCGTACAGGAAACGTGGAGCGCGCCGTGAGGCGAATATA---AAC---AATAATGACCGAATG---CAAGAGAAAGATGATGAGAAA------------------CAA------------------------------------------GAT------------------------------CAAAACAATAGAACGCAATTGGCTGACAAAGTACTTTCAAAAAAAGAGGAAGTCGTAACAGACAGTCAAGAGGAAATTAAAATTACTGATGAAGTGAAGAAATCGACAAAAGAAGAATCTAAACAATTGCTTGAAGTTTTGAAAACAAAAGAAGAGCACCAAAAAGAAATACAATACGAAATTTTACAAAAAACGATACCAACATTTGAACCAAAAGAGTCAATACTGAAGAAATTGGAAGATATCAAACCGGAGCAAGCAAAGAAGCAGACTAAGTTATTTAGAATATTTGAACCAAGACAGCTACCAATTTATAGAGCGAATGGCGAAAAGGAGTTGCGTAATAGATGGTATTGGAAGTTGAAGAAAGATACTTTACCAGATGGAGATTATGATGTTAGAGAGTATTTTTTAAATTTGTATGATCAGGTCCTTACTGAAATGCCAGATTATCTACTGTTAAAAGATATGGCAGTTGAAAATAAAAATTCAAGAGATGCCGGCAAAGTTGTCGATTCTGAAACGGCGAGTATCTGTGATGCCATATTTCAAGATGAAGAAACAGAAGGTGCGGTGAGAAGATTCATCGCAGAGATGAGACAGCGCGTACAAGCTGACAGAAACGTTGTCAATTACCCATCAATATTGCATCCAATAGATTACGCTTTCAATGAGTATTTCTTACAACACCAATTAGTCGAACCATTGAATAATGATATAATATTTAATTACATTCCTGAAAGGATAAGGAACGACGTTAATTATATACTGAATATGGACAGAAATCTGCCATCAACAGCTAGATATATAAGACCTAACTTACTACAAGATAGACTGAATTTGCATGATAATTTTGAATCCTTGTGGGATACGATAACAACCTCAAACTATATTTTGGCAAGATCGGTAGTACCAGATTTAAAGGAA------TTAGTTTCAACTGAAGCGCAAATCCAAAAAATGTCGCAAGACTTACAATTAGAAGCCTTAACAATACAGTCAGAAACACAGTTTTTAACAGGTATAAACTCACAAGCAGCAAATGACTGTTTTAAGACCTTGATCGCAGCAATGTTAAGTCAACGAACTATGTCGCTTGATTTCGTGACTACAAATTACATGTCATTAATCTCAGGTATGTGGCTGCTAACTGTAGTGCCAAATGACATGTTCATAAGGGAATCATTAGTTGCATGTCAATTGGCTATAGTAAATACGATAATATATCCAGCGTTCGGAATGCAGCGAATGCATTATAGAAACGGAGATCCTCAAACACCATTTCAAATAGCAGAACAGCAGATACAAAATTTTCAGGTAGCGAATTGGCTACATTTTGTCAATAACAACCAGTTTAGGCAAGTAGTTATTGATGGTGTATTGAATCAGGTGCTGAATGATAATATTAGAAATGGACATGTTATTAATCAATTGATGGAAGCTTTGATGCAACTATCACGACAACAGTTTCCAACAATGCCTGTTGATTATAAGAGATCAATCCAGCGTGGAATACTATTGTTATCAAATAGGCTTGGTCAATTAGTTGATTTAACTAGGTTATTAGCTTACAACTATGAGACACTAATGGCATGCGTTACGATGAATATGCAACATGTTCAGACTCTGACAACAGAAAAACTACAGTTGACTTCAGTCACGTCATTATGCATGCTTATCGGAAATGCAACCGTTATACCTAGCCCGCAGACATTGTTTCACTATTATAATGTTAATGTTAATTTTCATTCAAATTATAATGAAAGAATTAATGATGCAGTGGCTATAATAACTGCAGCTAACAGACTAAACCTATATCAGAAAAAGATGAAGGCAATAGTCGAAGATTTTTTAAAAAGATTGTATATTTTCGATGTAGCTAGAGTTCCAGATGATCAAATGTATAGATTGAGGGATAGACTACGATTATTGCCAGTAGAAGTAAGACGATTAGATATTTTTAATTTAATATTGATGAACATGGATCAGATAGAACGCGCCTCAGACAAAATTGCACAGGGTGTTATTATTGCATACCGTGATATGCAATTGGAAAGAGACGCAATGTATGGCTATGTGAATATTGCTAGAAATTTAGATGGGTTCCAGCAAATAAACCTAGAAGAATTAATGAGAACGGGAGATTATGCACAAATAACTAATATGCTTCTAAATAATCAACCAGTAGCACTAGTTGGAGCCCTTCCATTTATCACAGACTCGTCAGTTATATCGTTGATAGCGAAGCTTGACGCTACAGTTTTTGCTCAAATAGTTAAATTACGGAAAGTTGACACTTTAAAACCAATATTGTATAAAATAAATTCAGATTCGAATGACTTTTATCTAGTTGCTAACTATGATTGGGTGCCCACTTCAACCACAAAAGTATATAAACAAATTCCACAGCAATTTGATTTCAGAAGTTCGATGCATATGTTAACATCAAATCTTACTTTCACTGTTTACTCAGATCTGCTTGCATTCGTATCAGCTGATACGGTAGAACCTATAAATGCAGTTGCATTTGACAATATGCGCATCATGAACGAATTA
>AFS89486
ATGGCGTACAGAAAACGTGGAGCGCGCCGTGAGGCGAATGTA---AAT---AATAATGATCGAATG---CAAGAGAAGGATGATGAAAAG------------------CAA------------------------------------------GAT------------------------------AAAAGCAATAAAAAGCAACTATCTGATAAGGTACTTTCGAAGAAAGAAGAAATTATAACTGATAATCAAGAAGAGATTAAAATTGCTGATGAAGTAAAGAAATCAACGAAAGAGGAATCTAAACAATTACTTGAAGTGTTGAAAACGAAGGAAGAGCACCAAAAAGAAATACAATATGAAATTCTACAGAAGACGATACCAACATTTGAACCAAAAGAGTCAATACTAAAAAAATTAGAGAACATTAAACCAGAACAAGCGAAAAAGCAAACAAAATTATTTAGAATATTTGAACCAAGACAGCTACCAATATATAGAGCGAATGGTGAAAAAGAATTACGCAATAGATGGTATTGGAAATTAAAGAAAGACACTCTACCAGATGGAGATTACGATGTTAGAGAATACTTTCTCAATTTATATGATCAGGTACTCACTGAAATGCCAGATTATTTATTACTAAAGGATATGGCAGTTGAAAATAAAAATTCAAGGGATGCAGGGAAAGTTGTAGATTCTGAAACGGCGAGTATTTGTGATGCTATATTTCAAGATGAGGAAACAGAAGGTGCAGTGAGGAGATTTATTGCAGAGATGAGGCAACGAGTACAAGCTGATAGAAATGTTGTTAATTATCCATCAATATTACATCCAATAGATTACGCTTTTAATGAGTATTTCCTGCAGCACCAATTGGTTGAACCATTGAATAATGACATAATATTCAACTACATTCCAGAAAGGATAAGGAATGATGTTAATTACATACTTAACATGGATAGAAATTTACCATCAACAGCTAGATACATAAGACCAAATTTACTACAGGATAGGCTGAATTTGCACGACAATTTTGAATCTTTGTGGGATACAATAACGACTTCAAACTATATACTAGCACGGTCAGTAGTACCGGATCTAAAAGAA------CTAGTCTCAACAGAAGCGCAGATTCAAAAAATGTCGCAAGATTTACAATTGGAGGCATTAACAATTCAATCAGAGACGCAATTTCTGACTGGCATAAATTCACAAGCAGCTAATGATTGCTTTAAGACTTTGATTGCAGCAATGTTAAGTCAACGAACTATGTCGCTTGATTTTGTAACTACTAACTACATGTCATTAATCTCAGGCATGTGGCTGCTGACTGTTATTCCAAACGATATGTTCATAAGAGAATCCTTAGTTGCATGTCAATTAGCGATAGTAAACACAATAATATATCCAGCATTTGGAATGCAACGAATGCATTATAGAAATGGAGATCCACAGACACCATTTCAAATAGCAGAACAACAGATACAAAACTTCCAAGTAGCGAATTGGCTACACTTTGTTAATAACAATCAGTTCAGACAAGTTGTTATTGATGGCGTACTAAATCAAGTATTAAATGATAATATTAGAAATGGGCATGTCATTAATCAATTGATGGAAGCTCTAATGCAATTATCACGACAGCAGTTTCCAACAATGCCAGTTGACTACAAAAGGTCGATTCAGCGTGGAATATTGTTGTTATCTAATAGGCTTGGCCAATTAGTTGATTTAACCAGGTTGTTAGCTTACAATTATGAGACGTTAATGGCATGTATTACGATGAACATGCAACACGTTCAGACTCTAACAACAGAAAAGTTGCAATTAACTTCAGTTACATCATTATGTATGCTTATTGGAAATGCGACTGTCATACCAAGTCCACAAACGCTATTCCATTATTACAATGTTAATGTTAATTTTCACTCAAATTATAACGAAAGAATTAATGACGCGGTAGCTATAATAACTGCAGCTAATAGATTAAATTTGTATCAAAAGAAAATGAAAGCAATTGTTGAGGATTTTTTAAAGAGATTACACATTTTTGATGTAGCGAGAGTTCCAGATGATCAAATGTATAGATTAAGAGATAGATTGCGACTATTGCCAGTAGAAGTTAGGCGATTAGACATTTTTAATTTAATATTGATGAATATGGATCAAATAGAACGTGCTTCAGATAAAATTGCACAAGGTGTCATTATTGCGTATCGTGATATGCAATTAGAGAGGGACGAAATGTATGGCTATGTAAATATAGCTAGGAACCTAGATGGGTTCCAGCAGATAAATTTAGAAGAATTGATGAGAACAGGTGATTATGCGCAAATAACTAATATGCTTTTAAATAATCAACCAGTGGCGTTAGTTGGAGCTCTTCCATTTATCACGGATTCGTCAGTTATATCACTGATAGCGAAGCTTGATGCCACAGTTTTTGCTCAGATAGTTAAATTACGCAAAGTTGATACTTTAAAACCAATATTATACAAAATAAATTCAGATTCAAATGACTTTTACTTAGTTGCTAACTATGATTGGGTACCAACTTCAACAACAAAAGTGTATAAGCAAGTTCCACAGCAATTTGATTTCAGGAATTCGATGCATATGTTGACATCAAATCTCACTTTTACTGTCTATTCGGACTTACTTGCATTCGTGTCAGCTGATACTGTAGAACCTATAAATGCAGTTGCGTTTGATAATATGCGCATCATGAACGAACTG
>AFJ68175
ATGGCGTACAGGAAGCGCGGAGCTAAACGTGAAAATTTACCA---CAA---CAAAATGAACGTCTG---CAAGAAAAAGAAATTGAAAAGGATATGGACGTAACTATGGAG------------------AATAAA------------------AAT------------------------------AACAATAGAAAGCAACAACTATCTGATAAAGTACTATCGCAAAAAGAGGAAATAATAACTGATGCACAAGATGATATTAAAATAGCTGGTGAGATTAAAAAATCATCAAAAGAAGAATCAAAACAGTTGCTCGAAATATTAAAAACGAAAGAAGACCATCAAAAAGAAATACAATATGAAATTCTACAAAAAACGATACCAACTTTTGAACCAAAAGAATCAATTTTGAAAAAATTAGAAGATATAAGACCGGAACAAGCTAAGAAGCAAATGAAATTGTTTAGAATATTTGAACCAAAGCAATTACCAATCTATCGAGCAAATGGTGAGAAAGAGTTGAGAAATAGATGGTATTGGAAGTTAAAAAAGGATACGCTGCCAGACGGAGATTATGATGTACGAGAATATTTTTTGAATTTATATGATCAGATCCTGATAGAAATGCCAGATTATTTGTTGCTGAAGGATATGGCTGTAGAAAATAAAAACTCTAGAGATGCTGGTAAAGTTGTAGATTCTGAAACAGCAAATATTTGTGATGCTATATTTCAAGATGAAGAGACAGAGGGAGTTGTCAGAAGATTTATTGCAGATATGAGACAACAGGTTCAGGCTGATAGAAATATTGTCAATTACCCATCAATTTTACATCCAATTGATCACGCATTTAATGAATATTTTTTGAATCATCAATTAGTTGAACCATTAAATAATGAAATAATTTTTAATTATATACCAGAAAGAATAAGAAATGATGTTAATTATATTTTGAATATGGATATGAATTTGCCATCAACAGCAAGATATATTAGACCAAATCTATTGCAAGATAGGTTAAATTTACATGATAATTTTGAATCATTATGGGACACAATAACTACATCAAATTATATACTAGCCAGATCAGTCGTGCCTGATCTGAAGGAAAAAGAATTAGTTTCAACTGAAGCTCAGATACAGAAGATGTCTCAAGATTTGCAACTTGAAGCTTTAACGATACAATCTGAAACGCAGTTTCTCGCTGGTATAAATTCACAAGCAGCAAATGATTGTTTTAAAACATTGATAGCAGCTATGTTAAGTCAGCGTACAATGTCATTAGATTTTGTAACCACAAATTATATGTCACTTATATCTGGTATGTGGTTATTGACCGTTATACCAAATGATATGTTTCTTCGTGAATCATTAGTCGCATGCGAATTGGCTATAATAAATACTATAGTTTATCCAGCATTTGGAATGCAGAGGATGCATTATAGAAATGGCGATCCCCAGACTCCATTTCAAATAGCAGAGCAGCAAATACAAAATTTTCAAGTAGCTAATTGGTTACATTTTATTAATAATAATAGATTTAGGCAAGTTGTTATTGATGGAGTATTAAATCAAACACTTAACGATAATATTAGAAATGGACAAGTTATTAATCAGTTAATGGAAGCATTAATGCAGTTATCTAGACAACAATTTCCGACTATGCCAGTTGATTATAAAAGATCAATCCAAAGAGGAATATTACTATTATCTAACAGATTAGGTCAGTTAGTTGATTTAACGAGGTTAATATCATATAATTATGAAACTCTAATGGCTTGCATAACTATGAATATGCAACATGTTCAAACTCTCACTACCGAAAAGTTACAGTTAACTTCTGTAACATCTTTATGTATGTTAATTGGAAATACTACAGTAATTCCAAGTCCACAAACATTATTTCACTATTATAACGTAAATGTAAATTTTCATTCAAATTATAACGAACGAATTAACGATGCAGTGGCTATCATTACGGCCGCTAATAGACTAAATTTATACCAGAAAAAAATGAAATCAATAGTTGAAGATTTTTTGAAAAGATTACAAATTTTTGATGTACCACGAGTACCAGATGATCAAATGTACAGGTTGAGAGATAGACTAAGGTTATTGCCAGTTGAAAGACGAAGACTTGATATATTTAATTTAATATTAATGAATATGGAGCAGATCGAACGAGCTTCAGATAAAATTGCTCAAGGAGTAATAATTGCTTATAGAGATATGCAACTAGAAAGAGACGAGATGTATGGATATGTTAATATTGCTAGAAATCTCGATGGATATCAACAAATTAATCTGGAGGAGTTAATGAGAACTGGAGACTATGGGCAAATTACTAATATGTTATTAAACAATCAGCCTGTAGCTTTAGTGGGAGCACTACCATTTGTAACAGATTCTTCAGTTATATCACTCATTGCAAAATTAGATGCTACAGTTTTTGCTCAAATAGTTAAACTCAGAAAAGTAGACACTTTAAAACCAATATTGTATAAGATAAATTCCGATTCTAATGATTTCTACTTAGTTGCGAATTATGATTGGATACCAACTTCAACCACAAAAGTATATAAACAAGTACCACAACCTTTTGACTTCAGAGCGTCAATGCATATGTTAACGTCTAATTTGACTTTTACAGTTTATTCTGATTTATTATCTTTCGTTTCTGCAGACACGGTTGAACCTATTAACGCAGTTGCTTTTGACAATATGCGCATTATGAACGAACTG
>AFJ68177
ATGGCGTACAGGAAGCGCGGAGCTAAACGTGAAGACTTACCA---CAA---CAAAATGAACGTCTG---CAAGAAAAAGAAATTGAAAATAATACAGACGTAACCATGGAA------AATAAAAATAAAAATAGA------------------AAT------------------------------AATAATAGAAAGCAGCAATTATCTGACAAAGTGCTATCACAAAAAGAAGAAATAATAACTGATGTACAAGATGACATTAAAATAGCTGATGAGGTTAAAAAATCATCAAAAGAAGAGTCGAAACAGTTACTTGAAATATTAAAAACGAAAGAAGATCATCAGAAAGAAGTACAATACGAAATTCTACAAAAAACAATACCGACTTTTGAACCAAAAGAATCAATTTTGAAAAAATTAGAGGATATAAAACCAGAGCAAGCTAAGAAGCAAATGAAATTATTTAGAATCTTTGAACCAAGGCAATTACCAATCTACCGAGCAAATGGTGAAAAAGAATTAAGGAATAGATGGTATTGGAAATTGAAAAAGGATACGTTGCCAGACGGAGATTATGACGTACGCGAGTATTTTTTAAATTTATATGATCAAATACTGATAGAAATGCCAGATTATTTATTGCTAAAAGATATGGCTGTAGAAAATAAAAACTCTAGGGATGCTGGTAAAGTTGTAGATTCTGAGACTGCAAGTATTTGTGATGCTATATTTCAGGATGAGGAAACAGAGGGAGTTATCAGAAGATTTATCGCAGATATGAGACAACAAGTTCAGGCTGACAGAAATATTGTCAATTATCCATCAATTTTACATCCAATTGATCATGCATTTAACGAATACTTTCTGAACCATCAATTAGTTGAACCATTAAATAACGACATTATTTTTAATTATATACCAGAAAGAATAAGAAATGATGTCAACTATATTTTGAATATGGATATGAATTTGCCATCAACAGCAAGATATATTAGACCAAATCTATTGCAAGATAGACTAAATTTACATGATAATTTTGAATCATTATGGGATACAATAACTACATCAAATTACATATTAGCAAGATCAGTCGTGCCTGATTTGAAGGAAAAAGAATTAGTTTCAACTGAAGCTCAGATACAGAAAATGTCTCAAGATTTGCAACTTGAAGCTTTAACAATACAATCTGAAACGCAGTTTCTGGCCGGCATAAATTCACAAGCAGCAAATGATTGTTTTAAAACACTGATAGCAGCTATGTTAAGTCAACGTACAATGTCATTAGATTTTGTAACTACGAATTATATGTCACTTATATCTGGCATGTGGCTATTAACTGTTATACCAAATGATATGTTTCTTCGTGAGTCACTAGTCGCATGCGAATTGGCTATAATAAATACTATAGTTTACCCAGCATTTGGAATGCAAAGAATGCATTATAGAAATGGCGATCCTCAGACTCCATTTCAAATAGCAGAGCAACAAATACAAAATTTTCAAGTAGCTAATTGGTTACATTTTATTAATAATAATAGATTTAGACAAGTTGTTATTGATGGAGTGTTAAATCAAACGCTTAATGACAACATTAGAAATGGACAAGTTATTAATCAATTAATGGAAGCATTAATGCAGTTATCTAGACAACAATTTCCGACTATGCCAGTTGATTATAAAAGATCAATCCAAAGAGGAATATTGTTATTATCTAACAGATTGGGTCAGTTAGTTGATTTAACAAGATTATTATCGTATAATTATGAAACTCTAATGGCTTGTATAACTATGAATATGCAACATGTTCAAACTCTCACTACCGAAAGATTACAGTTAACTTCTGTCACATCCTTATGTATGTTAATTGGAAATACCACAGTAATTCCAAGTCCACAAACACTATTTCACTATTATAACGTAAATGTGAATTTTCACTCAAATTATAATGAACGAATTAACGATGCTGTGGCTATTATTACGGCTGCTAATAGACTAAACTTATATCAGAAAAAAATGAAATCAATAGTCGAGGACTTTTTAAAAAGATTGCAAATTTTTGATGTACCACGAGTACCAGATGATCAAATGTATAGGTTGAGGGACAGACTTAGATTATTGCCAGTTGAAAGACGAAGGCTTGATATATTTAACTTAATATTAATGAATATGGAGCAGATCGAACGAGCTTCAGATAAAATTGCTCAAGGAGTAATAATTGCTTACAGAGATATGCAACTAGAAAGAGATGAGATGTATGGATTTGTTAACATCGCTAGGAACCTCGATGGATATCAACAAATCAATTTAGAAGAGTTAATGAGAACTGGAGACTATGGTCAAATTACTAATATGCTATTAAACAACCAGCCTGTAGCTTTGGTAGGAGCATTGCCATTTGTTACCGATTCATCAGTTATATCGCTCATTGCAAAATTGGATGCCACCGTTTTTGCTCAAATAGTTAAACTTAGAAAAGTGGACACTTTAAAACCGATATTGTATAAAATAAATTCTGATTCTAATGATTTCTACTTAGTTGCAAATTATGATTGGATACCGACTTCAACCACAAAAGTTTATAAGCAAGTACCACAACCTTTTGATTTCAGAGCGTCAATGCATATGTTAACGTCTAATTTAACTTTTACCGTTTATTCTGATTTACTATCTTTCGTTTCTGCAGACACGGTTGAACCTATTAACGCAATTGCTTTTGACAATATGCGCATTATGAACGAACTG
>AGO59821
ATGGCGTACAGGAAACGTGGAGCGCGCCGTGAGGCGAACTTA---AATAATAATAATGATCGAATG---CAGGAGAAAATTGATGAAAAA---------------------------------------------------------------CAA------------------------------GATTCAAATAAAACACAATTATCTGATAAGGTACTTTCGAAGAAAGAAGAAATTGTAACGGATAGTCATGAGGAAGTTAAAGTTACTGATGAATTAAAAAAATCAACGAAAGAAGAATCAAAACAATTGCTTGAAGTGTTGAAAACAAAGGAAGAACATCAGAAAGAAATACAGTATGAAATATTACAGAAAACTATACCAACATTCGAACCTAAAGAGACGATATTGAGAAAATTAGAGGATATTAAACCAGAATTAGCGAAAAAACAGACTAAGCTATTTAGAATATTTGAACCGAAACAATTACCGATTTATAGAGCAAATGGAGAAAGAGAATTGCGTAATAGATGGTATTGGAAATTAAAAAAAGATACACTACCAGACGGTGACTATGATGTGAGAGAGTATTTTCTGAATTTATATGATCAAGTGCTTACTGAAATGCCAGACTACTTATTATTGAAAGATATGGCAGTAGAAAATAAGAACTCTAGGGATGCAGGTAAAGTCGTTGACTCAGAAACGGCTAGTATATGCGATGCCATCTTTCAAGATGAAGAAACGGAAGGTGCCGTTAGAAGGTTCATTGCAGAAATGAGACAACGTGTGCAAGCTGATAGAAATGTTGTCAATTATCCATCAATATTACATCCAATAGATTATGCATTTAATGAATATTTTTTACAACATCAATTGGTTGAACCATTGAATAATGATATAATATTTAATTATATACCAGAAAGAATAAGAAATGATGTTAATTATATTCTCAATATGGACAGAAATTTACCATCAACTGCCAGATATATAAGACCTAATTTACTTCAAGATAGATTAAATTTGCACGATAATTTTGAATCACTATGGGATACAATAACTACATCAAATTATATTTTGGCGAGATCGGTAGTACCAGATTTAAAAGAA------TTAGTGTCAACGGAAGCACAAATTCAGAAAATGTCACAAGATTTGCAATTAGAAGCATTAACAATTCAGTCAGAAACACAATTTCTAACAGGTATAAATTCACAAGCAGCTAACGATTGCTTTAAAACCTTAATTGCAGCAATGTTAAGTCAACGTACTATGTCATTAGATTTTGTAACTACTAATTATATGTCACTGATTTCAGGTATGTGGTTACTGACGGTCGTACCAAATGATATGTTTATAAGGGAATCGTTAGTCGCGTGTCAACTAGCTATAGTAAATACAATAATCTATCCAGCATTTGGAATGCAACGAATGCATTATAGAAACGGGGATCCACAAACACCGTTTCAGATAGCAGAACAGCAAATTCAAAATTTCCAAGTCGCAAATTGGTTACATTTTGTTAATAATAATCAATTTAGGCAAGCGGTTATTGATGGTGTATTGAATCAGGTACTAAATGACAATATTAGAAATGGTCATGTCATTAACCAACTAATGGAAGCTCTAATGCAGCTGTCGCGACAACAATTTCCAACTATGCCAATTGATTATAAGAGATCAATTCAACGTGGAATATTACTGTTATCCAACAGACTTGGTCAATTAGTTGATTTAACTAGATTATTAGCTTACAATTATGAGACGTTAATGGCATGCATTACAATGAACATGCAGCATGTTCAAACCTTAACAACAGAAAAATTACAATTAACGTCAGTTACATCATTATGTATGCTTATTGGAAATGCGACTGTTATACCAAGTCCACAAACATTATTTCATTATTATAACGTTAACGTTAATTTTCATTCAAATTACAATGAGAGAATTAATGATGCAGTAGCTATAATAACTGCTGCTAACAGACTGAATCTATATCAGAAAAAAATGAAGGCTATTGTTGAGGATTTCTTAAAAAGATTATACATTTTTGATGTGTCTAGAGTTCCGGACGACCAAATGTATAGATTAAGGGATAGATTACGCTTATTGCCAGTAGAAATCAGAAGATTGGATATCTTCAATCTAATACTAATGAATATGGATCAAATTGAACGTGCCTCAGATAAAATTGCTCAAGGTGTAATTATTGCTTATCGTGACATGCATCTTGAAAGAGATGAGATGTACGGATATGTAAATATAGCTAGAAATTTAGAGGGATTTCAACAGATAAATTTAGAGGAGCTGATGAGATCAGGTGACTATGCGCAAATAACTAACATGCTTTTAAATAATCAGCCAGTAGCATTGGTTGGAGCACTTCCATTTATTACTGATTCATCAGTTATATCGTTAATAGCAAAACTTGATGCTACAGTGTTCGCTCAAATAGTTAAATTACGAAAAGTTGATACTTTAAAACCAATATTATACAAGATAAATTCAGACTCAAATGACTTTTATTTAGTAGCCAATTACGATTGGGTGCCAACTTCGACTACAAAAGTATACAAACAGGTTCCGCAGCAATTTGATTTTAGAAATTCAATGCATATGTTAACTTCAAATCTTACTTTTACGGTTTATTCAGATCTTCTCGCGTTCGTATCAGCTGACACAGTAGAACCTATAAATGCAGTTGCATTTGACAATATGCGCATCATGAACGAATTG
>AGE46923
ATGGCGTACAGGAAACGTGGAGCGCGCCGTGAGGCGAACTTA---AAT---AATAATGATCGAATG---CAGGAGAAAATTGATGAAAAA---------------------------------------------------------------CAA------------------------------GATTCAAATAAAATACAATTATCTGATAAGGTACTTTCGAAGAAAGAAGAAGTTGTAACGGATAGTCATGAGGAAGTTAAAGTTACTGATGAGGTAAAAAAATCAACGAAAGAAGAATCAAAACAATTGCTCGAAGTGTTGAAAACAAAGGAAGAACATCAGAAAGAAATACAGTATGAAATATTACAGAAAACTATACCAACATTCGAACCTAAAGAGACGATATTGAGAAAATTAGAGGATATTAAACCAGAACTAGCGAAAAAACAGACTAAGCTATTTAGAATATTTGAACCGAAACAATTACCGATTTATAGAGCAAATGGAGAGAGAGAATTACGTAATAGATGGTATTGGAAATTAAAAAAAGATACACTACCAGATGGAGACTATGATGTGAGAGAGTATTTTCTGAATTTGTATGATCAAGTGCTTACTGAAATGCCAGACTACTTATTATTGAAAGATATGGCAGTAGAAAATAAGAACTCTAGGGATGCAGGTAAAGTCGTTGACTCAGAAACGGCTAGTATATGCGATGCCATATTTCAAGATGAAGAAACGGAAGGTGCCGTTAGAAGATTCATTGCAGAAATGAGACAGCGTGTGCAAGCTGATAGAAATGTTGTCAATTATCCATCAATATTACATCCAATAGATTATGCATTTAATGAATATTTTTTACAACATCAATTGGTTGAACCATTGAATAATGATATAATATTCAATTATATACCAGAAAGAATAAGAAATGATGTTAATTATATTCTCAATATGGACAGAAATTTACCATCAACTGCCAGATATATAAGACCTAATTTACTTCAAGATAGATTAAATTTGCACGATAATTTTGAATCACTATGGGATACAATAACTACATCAAATTATATTTTGGCGAGATCGGTAGTACCAGATTTAAAGGAA------TTAGTGTCAACGGAAGCACAAATTCAGAAAATGTCACAAGATTTGCAATTAGAAGCATTAACAATTCAGTCAGAAACACAATTTCTAACAGGCATAAATTCACAAGCAGCTAACGATTGTTTTAAAACCTTAATTGCAGCAATGTTAAGTCAACGTACTATGTCATTAGATTTTGTAACTACTAATTATATGTCATTGATTTCAGGTATGTGGCTATTGACGGTCGTGCCAAATGATATGTTTATAAGGGAATCGTTAGTCGCGTGTCAACTAGCTATAGTAAATACAATAATCTATCCAGCATTTGGAATGCAACGAATGCATTATAGAAACGGAGATCCACAAACACCGTTTCAGATAGCAGAACAGCAAATTCAAAATTTCCAAGTCGCAAATTGGTTACATTTTGTTAATAATAATCAATTTAGACAGGCAGTTATTGATGGTGTATTGAATCAGGTACTGAATGACAATATTAGAAATGGTCATGTTATTAATCAACTGATGGAAGCTCTAATGCAGCTGTCGCGACAACAATTTCCAACCATGCCAATTGATTATAAGAGATCAATTCAACGTGGAATATTACTGCTATCTAACAGACTTGGTCAGTTAGTTGATTTAACTAGATTATTAGCTTACAATTATGAGACATTAATGGCATGCATTACGATGAACATGCAACATGTTCAAACCTTAACAACAGAAAAATTACAATTAACGTCAGTTACATCATTATGTATGCTTATTGGAAATGCGACCGTTATACCAAGTCCACAAACATTATTTCATTATTATAACGTTAACGTTAATTTTCATTCAAATTACAATGAGAGAATTAATGATGCAGTAGCTATAATAACTGCTGCTAATAGACTGAATCTATATCAGAAAAAAATGAAGGCTATTGTTGAGGATTTCTTAAAGAGATTATACATTTTTGATGTATCTAGAGTTCCGGACGACCAAATGTATAGATTAAGGGATAGATTACGCTTATTGCCAGTAGAAATCAGAAGATTGGATATCTTCAATCTAATACTAATGAACATGGATCAAATTGAACGTGCCTCAGATAAAATTGCTCAAGGTGTAATCATTGCTTATCGTGACATGCATCTTGAAAGAGATGAAATGTACGGATATGTAAATATAGCTAGAAATTTAGAGGGATTTCAACAGATAAATTTAGAAGAGCTGATGAGATCAGGTGACTATGCGCAAATAACTAACATGCTTTTGAATAATCAACCGGTAGCATTGGTTGGAGCACTTCCATTTATTACTGATTCATCAGTTATATCGCTAATAGCAAAACTTGACGCTACAGTATTCGCTCAAATAGTTAAATTACGAAAAGTTGATACCTTAAAACCAATATTATACAAGATAAATTCAGACTCAAATGACTTTTATTTAGTAGCCAATTACGATTGGGTGCCAACTTCGACTACAAAAGTATACAAACAGGTTCCGCAACAATTTGATTTTAGAAATTCAATGCATATGTTAACTTCGAATCTTACTTTTACGGTTTATTCAGATCTTCTCGCGTTCGTATCAGCTGACACAGTAGAACCTATAAATGCAGTTGCATTTGACAATATGCGCATCATGAACGAATTG
>AGE98842
ATGGCGTACAGGAAGCGCGGATCTAAACGTGAAGACTTACCA---CAA---CAAAATGAACGTCTG---CAAGAAAAAGAAATTGAAAATAATACAGACGTAACCATGGAA------AATAAAAATAAAAATAAA------------------AAT------------------------------AACAATAGAAAGCAGCAATTATCTGACAAAGTGCTATCCCAAAAAGAGGAAATAATAACTGATGTACAAGATGACATTAAAATAGCTGACGAGGTTAAAAAATCATCAAAAGAAGAGTCGAAACAGTTACTTGAAATATTAAAAACGAAAGAAGATCATCAGAAAGAAGTACAGTACGAAATTCTACAAAAAACAATACCGACTTTTGAACCAAAGGAATCGATTTTGAAAAAATTAGAAGATATAAGACCAGAACAAGCTAAGAAGCAAATGAAATTGTTTAGAATATTTGAACCAAGACAATTACCAATCTATCGAGCAAATGGTGAGAAAGAATTAAGGAATAGATGGTATTGGAAATTGAAAAAGGATACACTGCCAGACGGAGATTATGACGTACGAGAGTATTTTCTAAATTTATATGATCAAATACTGATAGAAATGCCAGATTATTTATTGCTAAAAGATATGGCTGTAGAAAATAAAAACTCTAGGGATGCTGGTAAAGTTGTAGATTCTGAGACTGCAAGTATTTGTGATGCTATATTTCAAGATGAGGAGACAGAGGGAGTTATTAGAAGATTTATCGCAGATATGAGACAACAAATTCAGGCTGATAGAAATATTGTCAATTATCCATCAATTTTACATCCAATTGATCATGCATTCAATGAATATTTTCTGAACCATCAATTAGTTGAACCACTGAATAACGAAATTATTTTTAATTATATACCAGAAAGAATAAGGAATGATGTTAATTATATTTTGAATATGGATATGAATTTGCCATCAACAGCGAGATATATTAGACCAAATCTATTGCAAGATAGACTAAATTTACATGATAATTTTGAATCATTATGGGACACAATAACTACATCAAATTACATATTAGCAAGATCAGTCGTGCCTGATTTGAAGGAAAAAGAATTAGTTTCAACTGAAGCTCAGATACAGAAAATGTCTCAAGATTTGCAGCTTGAAGCTTTAACAATACAATCTGAAACGCAGTTTCTGGCCGGTATAAATTCACAAGCAGCAAATGATTGTTTTAAAACACTGATAGCAGCTATGTTAAGCCAACGTACAATGTCATTAGATTTTGTAACTACGAATTATATGTCACTTATATCTAGCATGTGGCTATTGACTGTTATACCAAATGATATGTTTCTTCGTGAGTCGCTAGTCGCATGCGAATTGGCTATAATAAATACTATAGTTTACCCAGCATTTGGAATGCAAAGAATGCATTATAGAAATGGCGATCCCCAGACTCCATTTCAAATAGCAGAACAACAAATACAAAATTTTCAAGTAGCTAATTGGTTACATTTTATTAATAATAATAGATTTAGACAAGTTGTTATTGATGGAGTGTTAAATCAAACACTTAACGACAACATTAGAAATGGACAAGTTATTAATCAATTAATGGAAGCATTAATGCAGTTATCTAGACAACAATTTCCGACCATGCCAGTTGATTATAAAAGATCAATCCAAAGAGGAATATTGTTATTGTCTAACAGATTAGGTCAGTTAGTTGATTTAACAAGATTATTATCATATAATTATGAAACTCTAATGGCTTGTATAACTATGAATATGCAACATGTTCAAACTCTCACTACCGAAAAATTACAGTTAACTTCTGTCACATCTTTATGTATGTTAATTGGAAATACCACAGTAATTCCAAGTCCACAAACACTATTTCACTATTATAACGTAAATGTAAATTTTCATTCAAATTATAACGAACGAATTAACGATGCTGTGGCTATTATTACGGCTGCTAATAGACTAAACTTATATCAGAAGAAAATGAAATCAATAGTTGAGGATTTTTTGAAAAGATTGCAAATTTTTGATGTACCACGAGTACCAGATGACCAAATGTACAGGTTGAGAGACAGACTTAGATTATTGCCAGTTGAAAGACGAAGACTTGATATATTTAACTTAATATTAATGAATATGGAGCAGATCGAACGAGCTTCAGATAAAATTGCTCAAGGAGTAATAATTGCTTACAGAGATATGCAGCTAGAAAGAGATGAGATGTATGGATTTGTTAACATCGCTAGGAACCTCGATGGATACCAGCAAATCAATTTAGAAGAGTTAATGAGAACTGGGGACTATGGTCAAATTACTAATATGCTATTAAACAACCAACCTGTAGCTTTGGTAGGAGCATTGCCATTTATGACAGATTCATCAGTTATATCGCTCATTGCAAAATTGGATGCCACAGTTTTTGCTCAAATAGTTAAACTTAGAAAAGTGGATACTTTAAAACCAATATTGTACAAAATAAATTCTGATTCTAACGATTTCTACTTAGTTGCAAATTATGATTGGATACCAACTTCAACCACAAAAGTTTATAAGCAAGTACCACAACCTTTTGATTTCAGAGCGTCAATGCATATGTTAACGTCTAATTTAACTTTTACCGTTTATTCTGATCTGCTATCTTTCGTTTCTGCAGACACAGTTGAACCTATCAACGCAATTGCTTTTGACAATATGCGCATTATGAACGAACTG
>AFJ68223
ATGGCGTACAGGAAGCGCGGAGTTAAACGTGAAAATTTACCA---CAA---CAAAATGAACGTCTG---CAAGAAAAAGAAATTGAAAAGGATATGGACGTAACTATGGAG------------------AATAAA------------------AAT------------------------------AACAATAGAAAGCAACAACTATCTGATAAAGTACTATCGCAAAAAGAGGAAATAATAACTGATGCACAAGATGATATTAAAATAGCTGGTGAGATCAAAAAATCATCAAAAGAAGAATCAAAACAGTTGCTCGAAATATTAAAAACGAAAGAAGACCATCAAAAAGAAATACAATATGAAATTCTACAAAAAACGATACCAACTTTTGAACCAAAAGAATCAATTTTGAAAAAATTAGAAGATATAAGACCGGAACAAGCTAAGAAGCAAATGAAATTGTTTAGAATATTTGAACCAAAGCAATTACCAATCTATCGAGCAAATGGTGAGAAAGAGTTGAGAAATAGATGGTATTGGAAGTTAAAAAAGGATACGCTGCCAGACGGAGATTATGATGTACGAGAATATTTTTTGAATTTATATGATCAGATCCTGATAGAAATGCCAGATTATTTGTTGCTGAAGGATATGGCTGTAGAAAATAAAAACTCTAGAGATGCTGGTAAAGTTGTAGATTCTGAAACAGCAAATATTTGTGATGCTATATTTCAAGATGAAGAGACAGAGGGAGTTGTCAGAAGATTTATTGCAGATATGAGACAACAGGTTCAGGCTGATAGAAATATTGTCAATTACCCATCAATTTTACATCCAATTGATCACGCATTTAATGAATATTTTTTGAATCATCAATTAGTTGAACCATTAAATAATGAAATAATTTTTAATTATATACCAGAAAGAATAAGAAATGATGTTAATTATATTTTGAATATGGATATGAATTTGCCATCAACAGCAAGATATATTAGACCAAATCTATTGCAAGATAGGTTAAATTTACATGATAATTTTGAATCATTATGGGACACAATAACTACATCAAATTATATACTAGCCAGATCAGTCGTGCCTGATCTGAAGGAAAAAGAATTAGTTTCAACTGAAGCTCAGATACAGAAGATGTCTCAAGATTTGCAACTTGAAGCTTTAACGATACAATCTGAAACGCAGTTTCTCGCTGGTATAAATTCACAAGCAGCAAATGATTGTTTTAAAACATTGATAGCAGCTATGTTAAGTCAGCGTACAATGTCATTAGATTTTGTAACCACAAATTATATGTCACTTATATCTGGTATGTGGTTATTGACCGTTATACCAAATGATATGTTTCTTCGTGAATCATTAGTCGCATGCGAATTGGCTATAATAAATACTATAGTTTATCCAGCATTTGGAATGCAGAGGATGCATTATAGAAATGGCGATCCCCAGACTCCATTTCAAATAGCAGAGCAGCAAATACAAAATTTTCAAGTAGCTAATTGGTTACATTTTATTAATAATAATAGATTTAGGCAAGTTGTTATTGATGGAGTATTAAATCAAACACTTAACGATAATATTAGAAATGGACAAGTTATTAATCAGTTAATGGAAGCATTAATGCAGTTATCTAGACAACAATTTCCGACTATGCCAGTTGATTATAAAAGATCAATCCAAAGAGGAATATTACTATTATCTAACAGATTAGGTCAGTTAGTTGATTTAACGAGGTTAATATCATATAATTATGAAACTTTAATGGCTTGCATAACTATGAATATGCAACATGTTCAAACTCTCACTACCGAAAAGTTACAGTTAACTTCTGTAACATCTTTATGTATGTTAATTGGAAATACTACAGTAATTCCAAGTCCACAAACATTATTTCACTATTATAACGTAAATGTAAATTTTCATTCAAATTATAACGAACGAATTAACGATGCAGTGGCTATCATTACGGCCGCTAATAGACTAAATTTATACCAGAAAAAAATGAAATCAATAGTTGAAGATTTTTTGAAAAGATTACAAATTTTTGATGTACCACGAGTACCAGATGATCAAATGTACAGGTTGAGAGATAGACTAAGGTTATTGCCAGTTGAAAGACGAAGACTTGATATATTTAATTTAATATTAATGAATATGGAGCAGATCGAACGAGCTTCAGATAAAATTGCTCAAGGAGTAATAATTGCTTATAGAGATATGCAACTAGAAAGAGACGAGATGTATGGATATGTTAATATTGCTAGAAATCTCGATGGATATCAACAAATTAATCTGGAGGAGTTAATGAGAACTGGAGACTATGGGCAAATTACTAATATGTTATTAAACAATCAGCCTGTAGCTTTAGTGGGAGCACTACCATTTGTAACAGATTCTTCAGTTATATCACTCATTGCAAAATTAGATGCTACAGTTTTTGCTCAAATAGTTAAACTCAGAAAAGTAGACACTTTAAAACCAATATTGTATAAGATAAATTCCGATTCTAATGATTTCTACTTAGTTGCGAATTATGATTGGATACCAACTTCAACCACAAAAGTATATAAACAAGTACCACAACCTTTTGACTTCAGAGCGTCAATGCATATGTTAACGTCTAATTTGACTTTTACAGTTTATTCTGATTTATTATCTTTCGTTTCTGCAGACACGGTTGAACCTATTAACGCAGTTGCTTTTGACAATATGCGCATTATGAACGAACTG
>AGH16331
ATGGCGTACAGGAAGCGCGGAGCTAAACGCGAAGACTTACCA---CAA---CAAAATGAACGTCTG---CAAGAAAAAGAAATTGAAAATAATACAGACGTAACTATGGAA------AATAAAAATAAAAATAAA------------------AAT------------------------------AATAATAGAAAACAGCAATTATCTGACAAAGTGTTATCACAAAAAGAAGAAATAATAACTGATGTACAAGATGACATTAAAATAGCTGATGAGGTTAAAAAATCATCAAAAGAAGAGTCGAAACAGTTACTTGAAATATTAAAAACGAAAGAAGATCATCAGAAAGAAGTACAGTACGAAATTCTGCAAAAAACAATACCGACTTTTGAACCAAAAGAATCAATTTTGAAAAAATTAGAGGATATAAAACCAGAGCAGGCTAAGAAGCAAATGAAATTATTTAGAATCTTTGAACCAAGACAGTTACCAATCTACCGAGCAAATGGTGAAAAAGAATTAAGGAATAGATGGTATTGGAAATTGAAAAAGGATACGCTACCAGACGGAGATTATGACGTACGCGAGTATTTTTTAAATTTATATGATCAAATACTAATAGAAATGCCAGATTATTTATTACTAAAAGATATGGCTGTAGAAAATAAAAACTCTAGGGATGCTGGTAAAGTTGTAGATTCTGAGACTGCAAGGATTTGTGATGCTATATTTCAGGATGAAGAAACGGAGGGAGTTATCAGAAGATTTATTGCAGATATGAGACAACAAGTTCAGGCCGATAGAAATATTGTCAATTATCCATCAATTTTACATCCAATCGATCATGCATTTAACGAATATTTTCTGAATCATCAATTAGTTGAACCATTAAATAACGAAATTATTTTTAATTATATACCAGAAAGAATAAGAAATGACGTTAACTATATTTTGAATATGGATATGAATTTGCCATCAACAGCAAGATATATTAGACCAAATCTATTGCAAGATAGACTAAATTTACATGATAATTTTGAATCATTATGGGATACTATAACTACATCAAATTACATATTAGCAAGATCAGTCGTGCCTGATTTAAAGGAAAAAGAACTAGTTTCAACTGAAGCTCAGATACAGAAAATGTCTCAAGATTTGCAGCTTGAAGCTTTAACAATACAATCCGAAACGCAGTTTCTGGCCGGCATAAATTCACAAGCAGCAAATGATTGTTTTAAAACACTGATAGCAGCTATGTTAAGTCAACGTACAATGTCATTAGATTTTGTAACTACAAATTATATGTCACTTATATCTGGTATGTGGCTATTGACTGTTATACCAAATGATATGTTTCTTCGTGAGTCACTAGTCGCATGCGAATTGGCTATAATAAATACTATAGTTTACCCAGCATTTGGAATGCAAAGAATGCATTATAGAAATGGCGATCCTCAGACTCCATTTCAAATAGCAGAGCAACAAATACAAAATTTTCAAGTAGCTAATTGGTTACATTTTATTAATAATAATAGATTTAGACAAGTTGTTATTGATGGAGTATTAAATCAAACACTTAACGACAACATTAGAAATGGACAAGTTATTAATCAATTAATGGAAGCATTAATGCAGTTATCTAGACAACAATTTCCAACTATGCCAGTTGATTATAAAAGATCAATCCAAAGAGGAATATTGTTATTATCTAACAGATTGGGTCAGTTAGTTGATTTAACAAGATTATTATCATATAATTATGAAACTCTAATGGCTTGTATAACTATGAATATGCAACATGTTCAAACTCTCACTACCGAAAGATTACAGTTAACTTCTGTCACATCCTTATGTATGTTAATTGGAAATACCACAGTAATTCCAAGTCCACAAACACTATTTCACTATTATAACGTAAATGTGAATTTTCACTCAAATTATAATGAACGAATTAACGATGCTGTGGCTATCATTACGGCTGCTAATAGACTAAATTTATATCAGAAAAAAATGAAATCAATAGTTGAGGACTTTTTAAAAAGATTGCAAATTTTTGATGTACCACGAGTACCAGATGATCAAATGTATAGGTTGAGAGACAGACTTAGATTATTGCCAGTTGAAAGACGAAGACTTGATATATTTAACTTAATATTAATGAATATGGAGCAGATCGAACGAGCTTCAGATAAAATCGCTCAAGGAGTAATAATTGCTTACAGAGATATGCAACTAGAAAGAGATGAGATGTATGGATTTGTTAACATCGCTAGGAACCTCGATGGATATCAACAAATTAATTTGGAAGAATTAATGAGAACTGGAGACTACGGTCAAATTACTAATATGTTATTAAACAATCAGCCTGTAGCTTTAGTAGGAGCATTGCCATTTGTGACCGACTCATCAGTTATATCGCTCATTGCAAAATTAGATGCCACAGTTTTTGCTCAAATAGTTAAACTTAGAAAAGTGGACACTTTAAAACCGATATTGTATAAAATAAATTCTGATTCTAATGATTTCTATTTAGTTGCAAATTATGATTGGATACCGACTTCAACCACAAAAGTTTATAAGCAAGTACCACAACCTTTTGATTTCAGAGCGTCAATGCATATGTTAACGTCTAATTTAACTTTTACCGTTTATTCTGATTTACTATCCTTCGTTTCTGCAGACACTGTTGAACCTATTAACGCAATTGCTTTTGACAATATGCGCATTATGAACGAACTG
>AGH16239
ATGGCGTACAGGAAGCGCGGAGCTAAACGTGAAGACTTACCA---CAA---CAAAATGAACGTCTG---CAAGAAAAAGAAATTGAAAATAATACAGACGTAACCATGGAA------AATAAAAATAAAAATAGA------------------AAT------------------------------AATAATAGAAAGCAGCAATTATCTGACAAAGTGCTATCACAAAAAGAAGAAATAATAACTGATGTACAAGATGACATTAAAATAGCTGATGAGGTTAAAAAATCATCAAAAGAAGAGTCGAAACAGTTACTTGAAATATTAAAAACGAAAGAAGATCATCAGAAAGAAGTACAATACGAAATTCTACAAAAAACAATACCGACTTTTGAACCAAAAGAATCAATTTTGAAAAAATTAGAGGATATAAAACCAGAGCAAGCTAAGAAGCAAATGAAATTATTTAGAATCTTTGAACCAAGGCAATTACCAATCTACCGAGCAAATGGTGAAAAAGAATTAAGGAATAGATGGTATTGGAAATTGAAAAAGGATACGTTGCCAGACGGAGATTATGACGTACGCGAGTATTTTTTAAATTTATATGATCAAATACTGATAGAAATGCCAGATTATTTATTGCTAAAAGATATGGCTGTAGAAAATAAAAACTCTAGGGATGCTGGTAAAGTTGTAGATTCTGAGACTGCAAGTATTTGTGATGCTATATTTCAGGATGAGGAAACAGAGGGAGTTATCAGAAGATTTATCGCAGATATGAGACAACAAGTTCAGGCTGACAGAAATATTGTCAATTATCCATCAATTTTACATCCAATTGATCATGCATTTAACGAATACTTTCTGAACCATCAATTAGTTGAACCATTAAATAACGACATTATTTTTAATTATATACCAGAAAGAATAAGAAATGATGTCAACTATATTTTGAATATGGATATGAATTTGCCATCAACAGCAAGATATATTAGACCAAATCTATTGCAAGATAGACTAAATTTACATGATAATTTTGAATCATTATGGGATACAATAACTACATCAAATTACATATTAGCAAGATCAGTCGTGCCTGATTTGAAGGAAAAAGAATTAGTTTCAACTGAAGCTCAGATACAGAAAATGTCTCAAGATTTGCAACTTGAAGCTTTAACAATACAATCTGAAACGCAGTTTCTGGCCGGCATAAATTCACAAGCAGCAAATGATTGTTTTAAAACACTGATAGCAGCTATGTTAAGTCAACGTACAATGTCATTAGATTTTGTAACTACGAATTATATGTCACTTATATCTGGCATGTGGCTATTAACTGTTATACCAAATGATATGTTTCTTCGTGAGTCACTAGTCGCATGCGAATTGGCTATAATAAATACTATAGTTTACCCAGCATTTGGAATGCAAAGAATGCATTATAGAAATGGCGATCCTCAGACTCCATTTCAAATAGCAGAGCAACAAATACAAAATTTTCAAGTAGCTAATTGGTTACATTTTATTAATAATAATAGATTTAGACAAGTTGTTATTGATGGAGTGTTAAATCAAACGCTTAATGACAACATTAGAAATGGACAAGTTATTAATCAATTAATGGAAGCATTAATGCAGTTATCTAGACAACAATTTCCGACTATGCCAGTTGATTATAAAAGATCAATCCAAAGAGGAATATTGTTATTATCTAACAGATTGGGTCAGTTAGTTGATTTAACAAGATTATTATCGTATAATTATGAAACTCTAATGGCTTGTATAACTATGAATATGCAACATGTTCAAACTCTCACTACCGAAAGATTACAGTTAACTTCTGTCACATCCTTATGTATGTTAATTGGAAATACCACAGTAATTCCAAGTCCACAAACACTATTTCACTATTATAACGTAAATGTGAATTTTCACTCAAATTATAATGAACGAATTAACGATGCTGTGGCTATTATTACGGCTGCTAATAGACTAAACTTATATCAGAAAAAAATGAAATCAATAGTCGAGGACTTTTTAAAAAGATTGCAAATTTTTGATGTACCACGAGTACCAGATGATCAAATGTATAGGTTGAGGGACAGACTTAGATTATTGCCAGTTGAAAGACGAAGGCTTGATATATTTAACTTAATATTAATGAATATGGAGCAGATCGAACGAGCTTCAGATAAAATTGCTCAAGGAGTAATAATTGCTTACAGAGATATGCAACTAGAAAGAGATGAGATGTATGGATTTGTTAACATCGCTAGGAACCTCGATGGATATCAACAAATCAATTTAGAAGAGTTAATGAGAACTGGAGACTATGGTCAAATTACTAATATGCTATTAAACAACCAGCCTGTAGCTTTGGTAGGAGCATTGCCATTTGTTACCGATTCATCAGTTATATCGCTCATTGCAAAATTGGATGCCACCGTTTTTGCTCAAATAGTTAAACTTAGAAAAGTGGACACTTTAAAACCGATATTGTATAAAATAAATTCTGATTCTAATGATTTCTACTTAGTTGCAAATTATGATTGGATACCGACTTCAACCACAAAAGTTTATAAGCAAGTACCACAACCTTTTGATTTCAGAGCGTCAATGCATATGTTAACGTCTAATTTAACTTTTACCGTTTATTCTGATTTACTATCTTTCGTTTCTGCAGACACGGTTGAACCTATTAACGCAATTGCTTTTGACAATATGCGCATTATGAACGAACTG
>AGE47474
ATGGCGTACAGGAAACGTGGAGCGCGCCGTGAGGCGAACTTA---AAT---AATAATGATCGAATG---CAGGAGAAAATTGATGAAAAA------------------CAA------------------------------------------GAT---------------------------------TCAAATAAAATACAATTATCTGATAAGGTACTTTCGAAGAAAGAAGAAGTTGTAACGGATAGTCATGAGGAAGTTAAAGTTACTGATGAGGTAAAAAAATCAACGAAAGAAGAATCAAAACAATTGCTCGAAGTGTTGAAAACAAAGGAAGAACATCAGAAAGAAATACAGTATGAAATATTACAGAAAACTATACCAACATTCGAACCTAAAGAGACGATATTGAAAAAATTAGAGGATATTAAACCAGAACTAGCGAAAAAACAGACTAAGCTATTTAGAATATTTGAACCGAAACAATTACCGATTTATAGAGCAAATGGAGAGAGAGAATTGCGTAATAGATGGTATTGGAAATTAAAAAAAGATACACTACCAGACGGAGACTATGATGTGAGAGAGTATTTTCTGAATTTGTATGATCAAGTGCTTACTGAAATGCCAGACTACTTATTATTGAAAGATATGGCAGTAGAAAATAAGAACTCTAGGGATGCAGGTAAAGTCGTTGACTCAGAAACGGCTAGTATATGCGATGCCATATTTCAAGATGAAGAAACGGAAGGTGCCGTTAGAAGATTCATTGCAGAAATGAGACAGCGTGTACAAGCTGACAGAAATGTTGTCAATTATCCATCAATATTACATCCAATAGATTATGCATTTAATGAATATTTCTTACAACATCAATTGGTTGAACCATTGAATAATGATATAATATTCAATTATATACCAGAAAGAATAAGAAATGACGTTAATTACATTCTCAATATGGACAGAAATTTACCATCAACTGCCAGATATATAAGACCTAATTTACTTCAAGATAGATTAAATTTGCACGATAATTTTGAATCACTATGGGATACAATAACTACATCAAATTATATTTTGGCGAGATCGGTAGTACCAGATTTAAAGGAA------TTAGTGTCAACGGAAGCACAAATTCAGAAAATGTCGCAAGATTTGCAATTAGAAGCATTAACAATTCAGTCAGAAACACAATTTCTAACAGGCATAAATTCACAAGCAGCTAACGATTGTTTTAAAACCTTAATTGCAGCAATGTTAAGTCAACGTACTATGTCATTAGATTTTGTAACTACTAATTATATGTCATTGATTTCAGGTATGTGGTTATTGACGGTCGTGCCAAATGACATGTTTATAAGGGAATCGTTAGTCGCGTGTCAACTAGCTATAGTAAATACAATAATCTATCCAGCATTTGGAATGCAACGAATGCATTATAGAAACGGGGATCCACAAACACCGTTTCAGATAGCAGAACAGCAAATTCAAAATTTCCAAGTCGCAAATTGGTTACATTTTGTCAATAATAATCAATTTAGACAGGCAGTTATTGATGGTGTATTGAATCAGGTACTGAATGACAATATTAGAAATGGTCATGTTATTAATCAACTGATGGAAGCTCTAATGCAGCTGTCGCGACAACAATTTCCAACTATGCCAATTGATTATAAGAGATCAATTCAGCGTGGAATATTACTGTTATCTAACAGACTTGGTCAGTTAGTTGATTTAACTAGATTATTAGCTTACAATTATGAGACATTAATGGCATGCATTACAATGAACATGCAACATGTTCAAACCTTAACAACAGAAAAATTACAATTAACGTCAGTTACATCATTATGTATGCTTATTGGAAATGCGACCGTTATACCAAGTCCACAAACATTATTTCATTATTATAACGTTAACGTTAATTTTCATTCAAATTACAATGAGAGAATTAATGATGCAGTAGCTATAATAACCGCTGCTAATAGACTGAATCTATATCAGAAAAAAATGAAGGCTATTGTTGAGGATTTCTTAAAAAGATTATACATTTTTGATGTATCTAGAGTTCCGGACGACCAAATGTATAGATTAAGGGATAGATTACGCTTATTGCCAGTAGAAGTCAGAAGATTGGATATCTTCAATCTAATACTAATGAATATGGATCAAATTGAACGTGCCTCAGATAAAATTGCTCAAGGTGTAATCATTGCTTATCGTGATATGCATCTTGAAAGGGATGAAATGTACGGATATGTAAACATAGCTAGAAATTTAGAGGGATTTCAACAGATAAATTTAGAAGAGCTGATGAGATCAGGTGACTATGCGCAAATAACTAACATGCTTTTGAATAATCAACCGGTAGCATTAGTTGGAGCACTTCCATTTATTACTGATTCATCAGTTATATCGCTAATAGCAAAACTTGACGCTACAGTATTCGCTCAAATAGTTAAATTACGAAAAGTTGATACTTTAAAACCAATATTATACAAGATAAATTCAGACTCAAATGACTTTTATTTAGTAGCCAATTACGATTGGGTACCAACTTCGACTACAAAAGTATACAAACAGGTTCCGCAACAATTTGATTTTAGAAATTCAATGCATATGTTAACATCTAATCTTACTTTTACGGTTTATTCAGATCTTCTCGCGTTCGTATCAGCTGACACAGTAGAACCTATAAATGCAGTTGCATTTGACAATATGCGCATCATGAACGAATTG
>AGE98635
ATGGCGTACAGGAAGCGCGGAGCTAAACGTGAAAACTTACCA---CAA---CAAAATGAACGTCTG---CAAGAAAAAGAAATTGAAAAAGATGTGGATGTAACTATGGAG------------------AATAAA------------------AAT------------------------------AACAATAGAAAGCAGCAATTATCTGATAAAGTACTATCACAAAAAGAGGAAATAATAACTGATGCACAAGATGATATTAAAATAGCTGGTGAGATTAAAAAATCATCAAAAGAAGAGTCAAAACAGTTGCTCGAAATATTAAAAACGAAAGAAGACCATCAGAAAGAAATACAGTATGAAATTCTACAAAAAACGATACCGACTTTTGAATCAAAAGAATCAATTTTGAAAAAATTAGAAGATATAAGACCGGAGCAAGCTAAGAAGCAAATGAAATTGTTTAGAATATTTGAACCAAAACAATTACCAATCTATCGAGCAAATGGTGAGAAAGAATTGAGAAATAGATGGTATTGGAAATTGAAAAAGGATACGCTGCCAGATGGAGATTATGATGTACGAGAATATTTCTTAAATTTATATGATCAGATCCTGATAGAAATGCCAGATTATTTGCTACTGAAAGATATGGCTGTAGAAAATAAAAACTCTAGAGATGCTGGTAAAGTTGTAGATTCTGAAACGGCAAATATTTGTGATGCTATATTTCAAGATGAAGAGACAGAGGGAGTTGTCAGAAGATTCATTGCAGATATGAGACAACAGGTTCAGGCTGATAGAAATATTGTCAATTATCCATCAATTTTACATCCAATTGATCACGCATTTAATGAATATTTTCTAAATCATCAATTAGTCGAACCACTAAATAATGAAATCATTTTTAATTATATACCAGAAAGAATAAGGAATGATGTTAACTATATTTTGAATATGGATATGAATTTGCCATCAACAGCAAGATATATTAGACCAAATTTATTGCAAGATAGACTAAATTTACATGATAATTTTGAATCATTATGGGACACAATAACTACATCAAATTATATACTAGCCAGATCAGTTGTGCCTGATTTGAAGGAAAAAGAATTAGTTTCAACTGAAGCTCAGATACAGAAAATGTCTCAAGATTTGCAACTTGAAGCTTTAACGATACAATCTGAAACGCAGTTTCTTGCTGGCATAAATTCACAAGCAGCAAATGATTGTTTTAAAACATTGATAGCAGCTATGTTAAGCCAGCGTACAATGTCATTAGATTTTGTAACCACGAATTATATGTCACTTATATCTGGTATGTGGCTATTGACCGTTATACCAAATGATATGTTTCTTCGTGAATCATTAGTCGCATGCGAATTGGCCATAATAAATACTATAGTTTATCCAGCATTTGGAATGCAAAGAATGCATTATAGAAATGGTGATCCCCAGACTCCGTTTCAAATAGCAGAACAGCAAATACAAAATTTTCAAGTAGCTAATTGGTTACATTTTATTAATAATAATAGATTTAGGCAAGTTGTTATTGATGGAGTGTTAAATCAAACACTTAACGATAATATTAGGAATGGACAAGTTATTAATCAGTTAATGGAAGCATTAATGCAGCTATCTAGACAACAATTTCCGACTATGCCAGTTGATTATAAAAGATCAATCCAAAGAGGAATATTACTATTATCTAACAGATTAGGTCAGTTAGTTGATTTAACAAGATTAGTATCATATAATTATGAAACTCTAATGGCTTGTGTAACTATGAATATGCAACATGTTCAAACTCTCACTACCGAAAAATTACAATTAACTTCTGTCACATCTTTATGTATGTTAATTGGAAATACTACAGTAATTCCAAGTCCACAAACATTATTTCACTATTATAACATAAATGTAAATTTTCATTCAAATTATAACGAACGAATTAACGACGCAGTGGCTATCATTACGGCTGCTAATAGACTAAACTTATATCAGAAAAAAATGAAATCAATAGTTGAGGATTTTTTGAAAAGATTGCAAATTTTTGATGTACCACGAGTACCAGATGACCAAATGTACAGGTTGAGAGATAGACTTAGGTTATTACCAGTTGAAAGACGAAGACTTGATATATTTAATTTAATATTAATGAATATGGAGCAGATCGAACGAGCTTCAGATAAAATTGCTCAAGGAGTAATAATTGCTTATAGAGATATGCAACTAGAAAGAGATGAGATGTATGGATATGTCAACATTGCTAGAAATCTCGATGGATATCAACAAATTAACCTAGAGGAGTTGATGAGAACTGGAGACTATGGGCAAATTACTAATATGTTATTAAACAATCAGCCTGTAGCTTTAGTAGGGGCATTACCATTTGTGACGGATTCTTCAGTTATATCACTCATTGCAAAATTAGATGCTACAGTTTTTGCTCAAATAGTTAAACTTAGAAAAGTGGACACTTTAAAACCAATATTGTATAAGATAAATTCTGATTCTAATGATTTCTACTTAGTTGCAAATTATGATTGGATACCAACTTCAACCACAAAAGTCTATAAACAAGTACCACAACCTTTTGATTTCAGAGCGTCAATGCATATGTTAACGTCTAATTTGACTTTTACAGTTTATTCTGATTTATTATCTTTCGTTTCTGCAGACACGGTTGAACCCATTAACGCAGTTGCTTTTGACAATATGCGCATTATGAACGAACTG
>AGF86030
ATGGCGTACAGGAAACGTGGAGCGCGCCGTGAGGCGAATATA---AAC---AATAATGACCGAATG---CAAGAGAAAGATGATGAGAAA------------------CAA------------------------------------------GAT------------------------------CAAAACAATAGAACGCAATTGGCTGACAAAGTACTTTCAAAAAAAGAGGAAGTCGTAACAGACAGTCAAGAGGAAATTAAAATTACTGATGAAGTGAAGAAATCGACAAAAGAAGAATCTAAACAATTGCTTGAAGTTTTGAAAACAAAAGAAGAGCACCAAAAAGAAATACAATACGAAATTTTACAAAAAACGATACCAACATTTGAACCAAAAGAGTCAATACTGAAGAAATTGGAAGATATCAAACCGGAGCAAGCAAAGAAGCAGACTAAGTTATTTAGAATATTTGAACCAAGACAGCTACCAATTTATAGAGCGAATGGCGAAAAGGAGTTGCGTAATAGATGGTATTGGAAGTTGAAGAAAGATACTTTACCAGATGGAGATTATGATGTTAGAGAGTATTTTTTAAATTTGTATGATCAGGTCCTTACTGAAATGCCAGATTATCTACTGTTAAAAGATATGGCAGTTGAAAATAAAAATTCAAGAGATGCCGGCAAAGTTGTCGATTCTGAAACGGCRAGTATCTGTGATGCCATATTTCAAGATGAAGAAACAGAAGGTGCGGTGAGAAGATTCATCGCAGAGATGAGACAGCGCGTACAAGCTGACAGAAACGTTGTCAATTACCCATCAATATTGCATCCAATAGATTACGCTTTCAATGAGTATTTCTTACAACACCAATTAGTCGAACCATTGAATAATGATATAATATTTAATTACATTCCTGAAAGGATAAGGAACGACGTTAATTATATACTGAATATGGACAGAAATCTGCCATCAACAGCTAGATATATAAGACCTAACTTACTACAAGATAGACTGAATTTGCATGATAATTTTGAATCCTTGTGGGATACGATAACAACCTCAAACTATATTTTGGCAAGATCGGTAGTACCAGATTTAAAGGAA------TTAGTTTCAACTGAAGCGCAAATCCAAAAAATGTCGCAAGACTTACAATTAGAAGCCTTAACAATACAGTCAGAAACACAGTTTTTAACAGGTATAAACTCACAAGCAGCAAATGACTGTTTTAAGACCTTGATCGCAGCAATGTTAAGTCAACGAACTATGTCGCTTGATTTCGTGACTACAAATTACATGTCATTAATCTCAGGTATGTGGCTGCTAACTGTAGTGCCAAATGACATGTTCATAAGGGAATCATTAGTTGCATGTCAATTGGCTATAGTAAATACGATAATATATCCAGCGTTCGGAATGCAGCGAATGCATTATAGAAACGGAGATCCTCAAACACCATTTCAAATAGCAGAACAGCAGATACAAAATTTTCAGGTAGCGAATTGGCTACATTTTGTCAATAACAACCAGTTTAGGCAAGTAGTTATTGATGGTGTATTGAATCAGGTGCTGAATGATAATATTAGAAATGGACATGTTATTAATCAATTGATGGAAGCTTTGATGCAACTATCACGACAACAGTTTCCAACAATGCCTGTTGATTATAAGAGATCAATCCAGCGTGGAATACTATTGTTATCAAATAGGCTTGGTCAATTAGTTGATTTAACTAGGTTATTAGCTTACAACTATGAGACACTAATGGCATGCGTTACGATGAATATGCAACATGTTCAGACTCTGACAACAGAAAAACTACAGTTGACTTCAGTCACGTCATTATGCATGCTTATCGGAAATGCAACCGTTATACCTAGCCCGCAGACATTGTTTCACTATTATAATGTTAATGTTAATTTTCATTCAAATTATAATGAAAGAATTAATGATGCAGTGGCTATAATAACTGCAGCTAACAGACTAAACCTATATCAGAAAAAGATGAAGGCAATAGTCGAAGATTTTTTAAAAAGATTGTATATTTTCGATGTAGCTAGAGTTCCAGATGATCAAATGTATAGATTGAGGGATAGACTACGATTATTGCCAGTAGAAGTAAGACGATTAGATATTTTTAATTTAATATTGATGAACATGGATCAGATAGAACGCGCCTCAGACAAAATTGCACAGGGTGTTATTATTGCATACCGTGATATGCAATTGGAAAGAGACGCAATGTATGGCTATGTGAATATTGCTAGAAATTTAGATGGGTTCCAGCAAATAAACCTAGAAGAATTAATGAGAACGGGAGATTATGCACAAATAACTAATATGCTTCTAAATAATCAACCAGTAGCACTAGTTGGAGCCCTTCCATTTATCACAGACTCGTCAGTTATATCGTTGATAGCGAAGCTTGACGCTACAGTTTTTGCTCAAATAGTTAAATTACGGAAAGTTGACACTTTAAAACCAATATTGTATAAAATAAATTCAGATTCGAATGACTTTTATCTAGTTGCTAACTATGATTGGGTGCCCACTTCAACCACAAAAGTATATAAACAAATTCCACAGCAATTTGATTTCAGAAGTTCGATGCATATGTTAACATCAAATCTTACTTTCACTGTTTACTCAGATCTGCTTGCATTCGTATCAGCTGATACGGTAGAACCTATAAATGCAGTTGCATTTGACAATATGCGCATCATGAACGAATTA
>ACZ52142
ATGGCGTACAGAAAGCGCGGAGCTAAACGTGAAAACTTACTA---CAA---CAAAATGAACGTCTG---CAAGAAAAAGAAGTTGAAAAGAACATAGACGCAACTATGGAG------------------AGTAAA------------------GCT------------------------------AATAATAAAAAGCAACAATTATCTGATAAAGTTTTATCACAAAAAGAAGAGATAATAACTGACACACAAGATGATGCTAAGATAGCTGATGAGGTTAAGAAATCATCAAAAGAGGAATCGAAACAGCTACTAGAAATATTGAAAACTAAAGAAAATCATCAGAAAGAGATACAATACGAAATTCTACAAAAAACGATACCAACTTTTGAACCAAAGGAATCAATTTTGAAAAAATTAGAAGACATAAAACCAGAGCAGGCCAAGAAGCAAACTAAATTGTTTAGAATATTCGAACCAAGACAATTACCAATTTATCGGGCAAATGGCGAGAGAGAATTAAGAAATAGATGGTATTGGAAGTTGAAAAGAGACACACTGCCAGATGGAGATTATGATGTCCGAGAATACTTCTTAAATTTATATGATCAGATATTAATAGAAATGCCAGATTATTTATTATTGAAAGACATGGCAGTGGAGAATAAGAATTCTAGAGATGCGGGTAAAGTGGTGGATTCCGAGACAGCAAGTATTTGTGATGCCATATTTCAAGATGAGGAAACAGAGGGAGTCGTTAGAAGATTCATTGCAGATATGAGACAACAAGTTCAGGCTGATAGAAATGTTGTTAACTATCCATCAATTTTACATCCAATCGATCATGCATTTAATGAATACTTTTTAAATCATCAATTAGTTGAACCATTGAATAATGAAATAATATTTAATTATATACCAGAAAGGATAAGAAATGATGTCAATTACATTCTAAACATGGATATGAATCTACCATCAACAGCAAGATATATTAGACCAAACTTACTGCAAGATAGGCTAAATTTGCATGATAATTTTGAGTCATTATGGGATACGATAACGACATCAAACTATATATTAGCTAGATCGGTTGTACCTGATCTGAAGGAAAAAGAGTTAGTCTCAACCGAAGCTCAGATACAGAAAATGTCTCAAGATTTGCAACTTGAAGCACTAACTATACAATCTGAAACACAATTTCTGGCTGGTATAAATTCACAAGCAGCAAATGACTGTTTTAAAACACTGATAGCAGCTATGTTAAGCCAACGTACAATGTCATTAGAATTCATGACTACAAATTATATGTCACTTATATCTGGTATGTGGTTATTAACAGTTATACCAAACGACATGTTTCTTCGTGAGTCGTTAGTTGCATGTGAGTTGGCTATAATAAATACTATTGTTTATCCAGCATTTGGAATGCAAAGGATGCATTATAGAAATGGTGATCCACAGACTCCATTTCAAATAGCAGAACAACAGATACAAAATTTTCAAGTGGCTAATTGGTTGCACTTTATCAATAATAATAGATTTAGACAAGTTGTAATTGATGGAGTGTTGAATCAAACACTTAATGACAATATTAGAAATGGACAGGTTATCAATCAGTTGATGGAAGCGTTAATGCAGTTATCTAGACAACAATTTCCGACTATGCCAGTTGATTATAAAAGATCAATACAAAGAGGAATATTACTATTATCAAATAGGCTAGGTCAATTAGTTGACTTAACAAGATTATTATCATATAATTATGAAACTTTGATGGCTTGTATAACCATGAATATGCAACATGTACAAACTCTTACCACTGAGAAATTGCAATTAACTTCTGTTACATCTTTGTGTATGTTAATTGGAAATACTACAGTTATTCCAAGCCCACAAACATTGTTTCATTATTACAATGTAAATGTAAATTTTCACTCAAACTATAACGAACGGATTAATGATGCAGTAGCAATCATTACAGCAGCCAATAGACTGAATTTATATCAGAAGAAGATGAAATCAATAGTTGAAGAATTTTTAAAGAGACTGCAAATCTTTGATGTACCGCGAGTACCTGATGATCAAATGTATAGACTAAGGGATAGACTTAGATTGCTGCCTGTTGAAAGACGAAGACTTGATATATTCAATCTTATATTAATGAATATGGAGCAGATCGAGCGAGCTTCAGACAAAATTGCCCAAGGTGTAATAATTGCTTATAGAGATATGCAACTAGAAAGAGATGAAATGTATGGATACGTCAACATTGCTAGAAACCTGGATGGATATCAACAAATTAATTTAGAAGAATTGATGAGGACAGGAGATTATGGTCAAATTACTAACATGTTACTAAACAATCAACCAGTAGCTCTAGTAGGAGCATTACCATTCGTAACAGACTCATCAGTTATATCACTCATTGCTAAGTTGGATGCTACAGTCTTTGCCCAGATAGTTAAACTTAGGAAAGTAGATACTTTAAAACCGATATTGTATAAGATAAATTCTGATTCTAATGATTTCTATTTAGTTGCAAATTACGATTGGATACCGACTTCCACCACAAAAGTATATAAGCAGGTACCGCAACCCTTTGACTTTAGAGCGTCAATGCATATGTTAACGTCTAACCTCACCTTTACTGTTTATTCCGATTTGTTATCTTTTGTTTCTGCAGACACAGTTGAACCGATCAACGCAGTTGCTTTTGACAATATGCGCATTATGAACGAACTG
>AGF86136
ATGGCGTACAGGAAACGTGGAGCGCGCCGTGAGGCGAATATA---AAC---AATAATGACCGAATG---CAAGAGAAAGATGATGAGAAA------------------CAA------------------------------------------GAT------------------------------CAAAACAATAGAACGCAATTGGCTGACAAAGTACTTTCAAAAAAAGAGGAAGTCGTAACAGACAGTCAAGAGGAAATTAAAATTACTGATGAAGTGAAGAAATCGACAAAAGAAGAATCTAAACAATTGCTTGAAGTTTTGAAAACAAAGGAAGAGCACCAAAAAGAAATACAATACGAAATTTTACAAAAAACGATACCAACATTTGAACCAAAAGAGTCAATACTGAAGAAATTGGAAGATATCAAACCGGAGCAAGCAAAGAAGCAGACTAAGTTATTTAGAATATTTGAACCAAGACAGCTACCAATTTATAGAGCGAATGGCGAAAAGGAGTTGCGTAATAGATGGTATTGGAAGTTGAAGAAAGATACTTTACCAGATGGAGATTATGATGTTAGAGAGTATTTTTTAAATTTGTATGATCAGGTCCTTACTGAAATGCCAGATTATYTACTGTTAAAAGATATGGCAGTTGAAAATAAAAATTCAAGAGATGCCGGCAAAGTTGTCGATTCTGAAACGGCGAGTATCTGTGATGCCATATTTCAAGATGAAGAAACAGAAGGTGCGGTGAGAAGATTCATCGCAGAGATGAGACAGCGCGTACAAGCTGACAGAAACGTTGTCAATTACCCATCAATATTGCATCCAATAGATTACGCTTTCAATGARTATTTCTTACAACACCAATTAGTYGAACCATTGAATAATGATATAATATTTAATTACATTCCTGAAAGGATAAGGAACGACGTTAATTATATACTGAATATGGACAGAAATCTGCCATCAACAGCTAGATATATAAGACCTAACTTACTACAAGATAGACTGAATTTGCATGATAATTTTGAATCCTTGTGGGATACGATAACAACCTCAAACTATATTTTGGCAAGATCRGTAGTACCAGATTTAAAGGAA------TTRGTTTCAACTGAAGCGCAAATCCAAAAAATGTCGCAAGACTTACAATTAGAAGCCTTAACAATACAGTCAGAAACACAGTTTTTAACAGGTATAAACTCACAAGCAGCAAATGACTGTTTTAAGACCTTGATCGCAGCAATGTTAAGTCAACGAACTATGTCGCTTGATTTCGTGACTACAAATTACATGTCATTAATCTCAGGTATGTGGCTGCTAACTGTAGTGCCAAATGACATGTTCATAAGGGAATCATTAGTTGCATGTCAATTGGCTATAGTAAATACGATAATATATCCAGCGTTCGGAATGCARCGAATGCATTATAGAAACGGAGATCCTCAAACACCATTTCAAATAGCAGAACAGCAGATACAAAATTTTCAGGTAGCGAATTGGCTACATTTTGTCAATAACAACCAGTTTAGGCAAGTAGTTATTGATGGTGTATTGAATCAGGTGCTGAATGATAATATTAGAAATGGACATGTYATTAATCAATTGATGGAAGCTTTGATGCAACTATCACGACAACAGTTTCCAACAATGCCTGTTGATTATAAGAGATCAATCCAGCGTGGAATACTATTGTTATCAAATAGGCTTGGTCAATTAGTTGATTTAACTAGGTTATTAGCTTACAACTATGARACACTAATGGCATGCGTTACGATGAATATGCAACATGTTCAGACTCTGACAACAGAAAAACTACAGTTGACTTCAGTCACGTCATTATGCATGCTTATCGGAAATGCAACCGTTATACCTAGCCCGCAGACATTGTTTCACTATTATAATGTTAATGTTAATTTTCATTCAAATTATAATGAAAGAATTAATGATGCAGTGGCTATAATAACTGCAGCTAACAGACTAAACCTATATCAGAAAAAGATGAAGGCAATAGTCGAAGATTTTTTAAAAAGATTGTATATTTTCGATGTAGCTAGAGTTCCAGATGATCAAATGTATAGATTGAGGGATAGACTACGATTATTGCCAGTAGAAGTAAGACGATTAGATATTTTTAATTTAATATTGATGAACATGGATCAGATAGAACGCGCCTCAGACAAAATTGCACAGGGTGTTATTATTGCATACCGTGATATGCAATTGGAAAGAGACGCAATGTATGGCTATGTGAATATTGCTAGAAATTTAGATGGGTTCCAGCAAATAAACCTAGAAGAATTAATGAGAACGGGAGATTATGCACAAATAACTAATATGCTTCTAAATAATCAACCAGTAGCACTAGTTGGAGCCCTTCCATTTATCACAGACTCGTCAGTTATATCGTTGATAGCGAAGCTTGACGCTACAGTTTTTGCTCAAATAGTTAAATTACGGAAAGTTGACACTTTAAAACCAATATTGTATAAAATAAATTCAGATTCGAATGACTTTTATCTAGTTGCTAACTATGATTGGGTGCCCACTTCAACCACAAAAGTATATAAACAAATTCCACAGCAATTTGATTTCAGAAGTTCGATGCATATGTTAACATCAAATCTTACTTTCACTGTTTACTCAGATCTGCTTGCATTCGTATCAGCTGATACGGTAGAACCTATAAATGCAGTTGCATTTGACAATATGCGCATCATGAACGAATTA
>AFJ68293
ATGGCGTACAGGAAGCGCGGAGCTAAACGTGAAGACTTACCA---CAA---CAAAATGAACGTCTG---CAAGAAAAAGAAATTGAAAATAATCCCGACGTAACCATGGAA------------AATAGAAATAAA------------------AAT---------------AAAAATAAT---AATAATAATAGAAAGCAACAATTATCTGACAAAGTGCTATCACAGAAAGAGGAAATAATAACTGATGCTCAAGATGACATTAAAATAGCTGATGAGGTCAAAAAATCATCAAAAGAAGAGTCGAAACAGTTACTTGAAATATTAAAAACGAAAGAAGATCATAAGAAAGAAGTACAGTATGAAATTCTACAAAAAACAATACCGACTTTTGAACCAAAAGAATCAATTTTGAAAAAGTTAGAGGATATAAGACCGGAACAAGCTAAGAAGCAAATGAAATTATTTAGAATATTTGAACCAAGACAATTACCAATCTATCGAGCAAATGGTGAGAAAGAATTAAGGAATAGATGGTATTGGAAATTGAAAAAGGATACACTGCCAGACGGAGATTATGACGTACGGGAATATTTTTTAAATTTATATGATCAAATACTGATAGAAATGCCAGATTATTTATTGCTAAAAGATATGGCTGTAGAAAATAAAAACTCTAGAGATGCTGGTAAAGTTGTAGACTCCGAGACTGCAAGTATTTGTGATGCTATATTTCAAGATGAGGAGACAGAGGGAGTTATTAGAAGATTTATAGCAGATATGAGACAACAAGTTCAGGCTGATAGGAATATTGTCAATTATCCATCAATTTTACATCCAATTGATCATGCATTTAATGAATATTTTCTGAATCATCAATTAGTTGAACCATTGAATAACGAAATTATTTTTAATTATATACCAGAAAGAATAAGGAATGATGTCAACTATATTTTGAATATGGATATGAATTTGCCATCAACAGCGAGATATATTAGACCAAATCTATTGCAAGATAGACTAAACTTACATGATAATTTTGAATCATTATGGGACACAATAACTACATCAAATTACATATTGGCAAGATCAGTCGTGCCTGATTTGAAGGAAAAAGAATTAGTTTCAACTGAAGCTCAGATACAGAAAATGTCTCAAGATTTGCAACTTGAAGCTTTAACAATACAATCTGAAACGCAGTTTCTAGCCGGTATAAATTCACAAGCAGCGAATGATTGTTTTAAAACATTGATAGCAGCTATGTTAAGTCAACGTACAATGTCATTAGATTTTGTAACTACGAATTATATGTCACTTATATCTGGCATGTGGCTATTGACTGTTATACCAAATGATATGTTTCTTCGTGAGTCGCTAGTCGCATGCGAATTGGCTATAATAAATACTATAGTTTACCCAGCATTTGGAATGCAAAGAATGCATTATAGAAATGGCGATCCCCAGACTCCATTTCAAATAGCAGAACAACAAATACAAAATTTTCAAGTAGCTAATTGGTTACATTTTATTAATAATAATAGATTTAGACAAGTTATTATTGATGGAGTGTTAAATCAAACGCTTAACGACAACATTAGGAATGGACAAGTTATTAATCAATTAATGGAAGCATTAATGCAGTTATCTAGACAACAATTTCCGACCATGCCAGTTGATTATAAAAGATCAATCCAAAGAGGTATATTGTTATTGTCTAACAGATTAGGTCAGTTAGTTGATTTAACAAGATTATTATCATATAATTATGAAACTCTAATGGCTTGTATAACTATGAATATGCAACAAGTTCAAACTCTCACTACCGAAAAATTACAGTTAACTTCTGTCACATCTTTGTGTATGTTAATTGGAAATACTACGGTAATTCCAAGCCCGCAAACACTATTTCACTATTATAACGTAAATGTAAATTTTCATTCAAATTACAACGAACGAATTAACGATGCTGTGGCTATTATTACGGCTGCTAATAGACTAAATTTATATCAGAAAAAAATGAAATCAATAGTTGAGGATTTTTTGAAAAGATTACAAATTTTTGATGTACCAAGAGTACCAGACGACCAAATGTATAGGTTGAGAGACAGACTTAGATTATTGCCAGTTGAAAGACGAAGACTTGATATATTTAACTTAATATTAATGAATATGGAGCAGATCGAGCGAGCTTCAGATAAAATTGCTCAAGGAGTAATAATTGCTTACAGAGATATGCAACTAGAAAGAGATGAGATGTATGGATTTGTTAACATCGCTAGGAACCTCGATGGATATCAACAAATCAATTTAGAAGAGTTAATGAGAACTGGAGACTATGGTCAAATTACTAATATGCTATTAAACAACCAGCCTGTAGCTTTGGTAGGAGCATTGCCATTTGTGACAGATTCATCAGTTATATCGCTAATTGCAAAATTAGATGCCACAGTTTTTGCTCAAATAGTTAAACTTAGAAAAGTGGACACTTTAAAACCAATATTATATAAAATAAATTCTGATTCTAATGATTTCTACTTAGTTGCAAATTATGATTGGATACCAACTTCAACCACAAAAGTTTATAAGCAAGTACCGCAACCTTTTGATTTCAGAGCGTCAATGCATATGTTAACGTCTAATTTAACTTTTACTGTTTATTCTGATTTGCTATCTTTCGTTTCTGCAGATACGGTTGAACCTATTAACGCAATTGCTTTTGACAATATGCGCATTATGAACGAACTG
>AGE47079
ATGGCGTACAGGAAACGTGGAGCGCGCCGTGAGGCAAACTTA---AAT---AATAATGATCGAATG---CAGGAGAAAAATGATGAAAAG------------------CAA------------------------------------------GAT---------------------------------TCAAATAAAATACAATTATCTGATAAGGTACTTTCGAAGAAAGAAGAAATTGTAACAGATAGTCATGAAGAAGTTAAAATTACTGATGAGGTGAAAAAATCAACGAAAGAAGAATCAAAGCAGTTGCTTGAAGTGTTAAAAACAAAGGAAGAACATCAGAAAGAGATACAGTATGAAATATTGCAGAAAACTATACCAACATTTGAACCTAAAGAGACAATATTGAAAAAACTAGAGGATATTAAACCAGAACTAGCGAAAAAACAGACTAAGCTATTTAGAATATTTGAACCGAAGCAATTACCGATTTATAGAGCAAATGGAGAGAGAGAGTTGCGTAATAGATGGTATTGGAAATTAAAAAAGGATACCTTACCAGATGGAGATTATGATGTAAGAGAATATTTTCTGAATTTGTATGATCAAGTGCTTACTGAGATGCCGGACTATCTATTATTAAAAGATATGGCAGTCGAAAATAAGAATTCCAGAGACGCAGGTAAGGTTGTTGATTCAGAAACGGCTAGCATATGCGACGCCATTTTTCAAGATGAAGAAACGGAAGGTGCCGTCAGAAGATTCATTGCAGAGATGAGACAGCGTGTGCAAGCTGATAGAAATGTTGTCAATTATCCATCAATATTACATCCAATAGATTATGCGTTTAATGAATACTTTTTGCAACATCAATTAGTTGAACCATTGAATAATGACATAATATTTAATTATATACCAGAAAGGATAAGAAATGATGTTAATTACATTCTCAATATGGATAGAAATTTACCATCAACTGCCAGATATATAAGACCTAACTTACTTCAAGATAGGTTGAATTTACACGATAATTTTGAATCGCTATGGGATACAATAACCACATCAAATTATATCTTGGCAAGATCAATAGTACCAGACTTAAAAGAA------TTAGTATCAACTGAAGCACAAATTCAGAAAATGTCGCAAGATTTGCAATTAGAAGCGTTAACAATTCAGTCAGAAACACAGTTTCTAACAGGTATAAATTCACAAGCAGCTAACGATTGCTTTAAAACTTTAATTGCAGCAATGTTAAGTCAACGTACTATGTCATTGGACTTTGTAACTACTAATTATATGTCATTAATTTCAGGTATGTGGCTATTGACAGTTATACCAAATGATATGTTTATAAGGGAGTCGTTAGTAGCGTGCCAGCTAGCTATAGTAAATACAATAATCTATCCAGCGTTTGGAATGCAACGCATGCATTATAGAAACGGAGACCCACAAACACCGTTTCAGATAGCAGAACAGCAAATTCAAAATTTTCAAGTTGCAAATTGGTTGCATTTTGTTAACAATAATCAATTTAGACAGGCAGTTATTGATGGTGTATTGAACCAGGTATTAAATGACAATATTAGAAGTGGTCATGTTATTAATCAACTAATGGAAGCTTTAATGCAGTTGTCGCGACAACAATTTCCAACCATGCCAGTTGATTATAAGAGATCAATTCAACGTGGAATATTACTGTTATCTAACAGACTTGGTCAGTTAGTCGATTTAACTAGATTATTAGCTTACAATTACGAGACATTAATGGCATGTATTACAATGAACATGCAACATGTTCAAACTTTAACAACAGAAAAATTACAATTAACGTCAGTCACATCATTATGTATGCTTATTGGAAACGCGACTGTTATACCAAGTCCACAAACATTATTTCATTATTATAACGTTAATGTTAATTTTCATTCAAATTATAATGAGAGAATTAATGATGCAGTAGCTATAATAACTGCTGCTAATAGACTAAACTTATATCAGAAAAAAATGAAGGCAATTGTTGAGGATTTTTTAAAGAGATTATATATTTTTGATGTATCTAGAGTTCCGGACGACCAAATGTATAGATTAAGGGATAGATTACGCTTATTACCAGTGGAAATCAGAAGATTGGATATCTTTAACTTAATATTAATGAATATGGATCAAATTGAACGTGCCTCAGATAAAATTGCTCAAGGTGTAATCATTGCCTATCGTGACATGCATCTTGAAAGAGATGAGATGTACGGATATGTAAATATAGCTAGAAATTTAGACGGATTCCAACAGATAAATTTAGAGGAGCTGATGAGATCAGGTGATTATGCGCAAATAACTAACATGCTTTTAAATAATCAACCGGTAGCATTGGTTGGAGCACTTCCATTTATTACTGATTCATCAGTCATATCACTAATAGCAAAACTCGACGCTACAGTGTTCGCTCAAATAGTCAAATTACGAAAAGTTGATACTTTAAAACCAATATTGTACAAAATAAATTCAGATTCAAATGACTTTTATTTGGTAGCTAACTATGATTGGGTGCCAACTTCGACTACAAAAGTATACAAACAGGTCCCGCAACAATTTGATTTTAGAAATTCAATGCATATGTTAACTTCGAATCTCACTTTTACAGTTTATTCAGATCTTCTCGCATTCGTGTCAGCTGATACAGTAGAACCCATAAATGCGGTTGCATTTGACAACATGCGCATCATGAACGAGTTG
>ABC66298
ATGGCGTACAGAAAACGTGGAGCGCGCCGTGAGGCAAATATA---AGT---AGTGATAGTCGAATG---CAAGAAAAAGATGACGAGAAG------------------CGA------------------------------------------GAT------------------------------CAAAGTAACAAAATGCAACTATCAGACAAAGTGCTTTCAAAGAGGGAAGAGGTTATAACCGACAGTCAAGAAGAGGTTAAAATTGCTGACGAAGTAAAGAAATCAGCAAAGGAAGAATCTAAGCAGTTACTTGAAGTACTGAAAACAAAAGGAGAGCATCAAAAAGAAGTACAGTATGAAATTTTACAAAAAACGATACCAACGTTTGAACCAAAAGAGTCAATACTGAAGAAGCTAGAGGACATTAAACCGGAACAAGCGAAAAAGCAGACTAAGTTGTTTAGAATATTCGAACCACGACAACTACCTATTTATAGAGCAAATGGCGAAAAGGAATTGCGTAATAGATGGTATTGGAAGCTGAAGAAAGATACTTTACCGGATGGAGATTATGATGTTAGAGAATATTTTCTCAATTTGTATGACCAGGTTCTTACTGAAATGCCAGACTACCTACTATTAAAAGATATGGCAGTTGAAAACAAAAATTCAAGAGATGCTGGCAAAGTAGTCGACTCTGAAACGGCTAGTATATGTGATGCCATATTTCAAGATGAAGAAACAGAAGGTGCAGTGAGAAGATTTATTGCAGAAATGAGACAGCGCGTACAAGCTGATAGAAACGTTGTTAATTATCCATCAATATTACATCCAATAGATTATGCTTTCAATGAATATTTCTTACAGCACCAACTAGTTGAACCGTTAAATAATGATATAATATTCAATTATATTCCTGAGAGAATAAGGAACGACGTTAACTACATACTTAATATGGATAGAAATTTGCCATCAACAGCTAGATACATAAGACCTAATTTGCTGCAAGATAGGCTAAATTTACATGACAATTTTGAATCTTTATGGGATACAATAACGACTTCAAACTACATTTTGGCAAGATCAGTTGTACCAGATTTAAAGGAG------CTAGTCTCAACCGAAGCGCAAATTCAAAAAATGTCACAAGATTTACAATTAGAAGCGTTAACAATACAGTCAGAGACACAGTTTTTAACAGGTATAAATTCACAAGCAGCTAATGACTGCTTTAAAACACTGATTGCAGCTATGCTGAGTCAGCGGACTATGTCGCTTGATTTTGTAACTACCAACTATATGTCATTAATTTCAGGTATGTGGTTGTTAACTGTAGTGCCAAACGATATGTTTATAAGAGAGTCATTAGTTGCATGCCAACTAGCTATAGTGAACACGATAGTGTACCCAGCGTTTGGAATGCAAAGGATGCATTATAGAAACGGGGATCCGCAGACACCGTTTCAGATAGCCGAACAGCAAATACAAAACTTCCAGGTGGCTAATTGGCTGCATTTTGTAAATAATAATCAATTTAGACAAGTAATTATTGATGGTGTATTGAATCAAGTATTGAACGACAACATCAGGAATGGACACGTTATTAATCAATTAATGGAGGCCTTAATGCAATTGTCACGACAACAATTTCCGACAATGCCCGTTGATTATAAAAGGTCAATTCAACGTGGAATATTATTATTATCAAATAGACTTGGTCAACTGGTCGATTTAACTAGGTTGCTAGCTTACAATTATGAGACACTAATGGCATGCATCACAATGAACATGCAACACGCTCAAACCCTAACAACGGAAAAATTACAGCTAACTTCAGTTACATCGCTGTGCATGCTCATTGGGAATGCAACTGTTATACCTAGTCCACAGACGTTGTTTCACTATTATAATGTTAACGTTAACTTCCACTCAAATTACAATGAAAGGATCAATGATGCAGTGGCTATTATAACTGCGGCTAATAGACTGAATTTATACCAGAAAAAGATGAAAGCGATAGTTGAAGATTTCTTGAAAAGATTACACGTTTTCGATGTGGCTAGAGTTCCAGACGACCAAATGTATAGGTTAAGGGATAGACTTCGATTACTACCAGTGGAAGTAAGACGATTAGATATTTTCAACTTGATACTGATGAACATGGATCAGATAGAACGTGCATCGGATAAAATTGCTCAGGGTGTCATTATTGCATACCGTGACATGCAATTAGAAAGAGATGAAATGTATGGCTATGTGAATATAGCTAGAAATCTAGATGGATTCCAGCAAATAAATCTAGAAGAATTAATGAGAACAGGTGACTATGCGCAAATAACTAATATGCTTTTAAATAATCAACCAGTAGCGTTAGTTGGAGCTCTTCCATTTATCACAGATTCATCAGTCATATCACTAATAGCGAAGCTTGATGCCACAGTTTTTGCTCAGATAGTTAAGTTAAGGAAAGTTGACACTCTAAAACCAATATTGTATAAAATAAATTCAGATTCGAATGATTTTTATCTAGTCGCTAATTATGATTGGGTGCCTACTTCAACCACAAAAGTATACAAGCAAGTCCCACAGCAGTTTGATTTTAGAAATTCAATGCATATGCTAACATCAAATCTTACCTTCACCGTTTACTCAGATCTACTTGCATTCGTATCGGCTGACACAGTAGAACCTATAAATGCAGTTGCGTTTGATAACATGCGCATCATGAATGAGTTG
>ACH97440
ATGGCGTACAGAAAACGTGGAGCGCGCCGTGAGGCAAACTTA---GGT---AATAATGATCGAATGCAGGAGGAAAAAGATAATGAAAAA------------------CAG------------------------------------------GAT---------------------------------TCAAATAAAATGCAATTGTCTGATAAGGTACTTTCGAAGAAGGAAGAAGTTGTAACGGATAGTCAAGAAGAAGTTAAACTTGCTGATGAGGTAAAAAAATCAACGAAAGAAGAATCAAAACAGCTGCTTGAAGTGCTAAAAACAAAAGAAGAACATCAGAAAGAAATACAGTATGAAATATTACAGAAAACTATACCAACATTTGAACCTAAAGAGACGATATTGAAAAAGCTAGAGGATATTAAACCAGAACAAGCGAAAAAACAGACCAAACTATTTAGAATATTTGAACCAAGACAATTACCAATTTATAGAGCGAATGGAGAGAGAGAGTTACGTAATAGATGGTATTGGAAATTGAAAAAAGATACTCTGCCAGATGGAGACTATGACGTGAGAGAATATTTTCTAAATTTGTATGATCAAGTGCTTACTGAAATGCCAGACTATCTATTATTAAAAGATATGGCCGTCGAAAATAAAAATTCAAGAGATGCAGGTAAAGTTGTTGATTCAGAAACGGCTAGCATATGTGATGCAATATTTCAAGATGAAGAAACGGAAGGTGCAGTCAGAAGATTCATTGCAGAGATGAGACAACGTGTACAGGCTGATAGAAATGTTGTTAATTATCCATCAATATTGCATCCAATAGATTATGCATTTAATGAGTATTTTTTACAACATCAGTTAGTTGAACCATTGAATAATGATATAATATTTAACTACATACCAGAAAGAATAAGAAATGATGTTAATTACATTCTTAATATGGATAGAAACTTGCCATCAACTGCTAGATATATAAGACCTAATTTACTTCAAGATAGATTGAATTTGCATGATAATTTTGAGTCACTGTGGGATACAATAACTACATCAAATTACATCTTGGCAAGATCTGTAGTACCAGATTTAAAGGAA------CTAGTATCAACAGAGGCACAAATCCAGAAAATGTCGCAGGATTTGCAATTAGAGGCATTAACAATTCAGTCAGAAACACAATTCTTAACAGGCATAAATTCGCAAGCAGCTAACGATTGCTTTAAGACCTTAATCGCAGCTATGTTGAGTCAACGTACTATGTCACTGGACTTTGTAACTACCAATTATATGTCATTGATTTCAGGTATGTGGCTATTGACTGTTATACCAAATGATATGTTTATAAGGGAATCGCTAGTCGCATGTCAATTAGCTATAGTAAATACAATAATTTATCCAGCATTTGGGATGCAACGCATGCATTATAGAAATGGAGATCCGCAAACACCGTTTCAAATAGCGGAACAACAAATTCAGAATTTCCAAGTGGCGAATTGGTTGCATTTTGTTAATAATAATCAGTTTAGACAGGTAGTTATTGATGGTGTATTAAACCAGGTGTTGAATGACAATATTAGAAATGGTCACGTTATTAATCAACTAATGGAAGCTTTAATGCAGTTGTCACGACAACAATTTCCAACCATGCCAGTTGATTATAAAAGGTCAATCCAACGCGGAATATTGCTGTTATCCAATAGACTTGGTCAGTTAGTTGATTTAACCAGACTGTTAGCTTATAATTATGAGACACTGATGGCATGCATTACTATGAACATGCAACGCGTTCAAACCTTGACAACAGAAAAGTTGCAGTTAACGTCAGTCACCTCATTATGTATGCTTATTGGAAACGCAACTGTCATACCAAGTCCACAAACATTATTTCATTATTATAATGTTAACGTTAATTTTCATTCAAATTATAATGAGAGAATTAATGACGCAGTAGCTATAATAACCGCCGCCAATAGATTGAATCTATATCAGAAAAAAATGAAGGCAATTGTTGAAGATTTTTTAAAGAGATTATATATTTTTGATGTCTCTAGAGTTCCGGATGACCAAATGTATAGATTAAGGGATAGATTGCGTTTACTACCAGTAGAGATCAGAAGATTGGATATCTTCAATCTAATATTAATGAATATGGAGCAAATTGAACGTGCTTCAGATAAGATTGCTCAAGGTGTAATCATTGCCTACCGTGATATGCAGTTGGAGAGAGATGAGATGTACGGATATGTAAATATAGCTAGAAACTTAGATGGATTTCAACAGATAAACTTAGAGGAGCTAATGAGAACTGGTGACTATGCACAAATAACTAACATGCTTTTAAATAATCAACCAGTAGCATTAGTTGGAGCACTTCCATTCATTACAGATTCATCAGTCATATCACTGATAGCAAAACTTGACGCTACAGTGTTCGCTCAAATAGTTAAACTACGAAAAGTTGATACTTTAAAACCAATATTGTATAAAATAAATTCAGATTCAAATGATTTTTACCTGGTAGCTAACTATGATTGGGTGCCAACTTCAACTACAAAAGTGTACAAACAAGTCCCACAGCAATTCGATTTTCGAAATTCAATGCATATGTTAACTTCGAACCTCACTTTCACAGTTTATTCAGATCTTCTTGCATTCGTATCAGCTGATACAGTAGAACCTATAAACGCAGTTGCATTTGATAACATGCGCATCATGAATGAATTG
>AGE99234
ATGGCGTACAGGAAGCGCGGAGCTAAACGTGAAAACTTACCA---CAA---CAAAATGAACGTCTG---CAAGAAAAAGAAATTGAAAAAGATGTGGATGTAACTATGGAA------------AATAAAAATAAA------------------AAT------------------------------AACAATAGAAAGCAGCAATTATCTGATAAAGTACTATCACAAAAAGAGGAAATAATAACTGATGCACAAGATGATATTAAAATAGCTGGTGAGATTAAAAAATCATCAAAAGAAGAGTCAAAACAGTTGCTCGAAATATTAAAAACGAAAGAAGACCATCAGAAAGAAATACAGTATGAAATTCTACAAAAAACGATACCGACTTTTGAATCAAAAGAATCAATTTTGAAAAAATTAGAAGATATAAGACCGGAGCAAGCTAAGAAGCAAATGAAATTGTTTAGAATATTTGAACCAAAACAATTACCAATCTATCGAGCAAATGGTGAGAAAGAATTGAGAAATAGATGGTATTGGAAATTGAAAAAGGATACGTTGCCAGACGGAGATTATGATGTACGAGAATATTTTTTAAATTTATATGATCAGATCCTGATAGAAATGCCAGATTATTTGCTACTGAAAGATATGGCTGTAGAAAATAAAAACTCTAGAGATGCTGGTAAAGTTGTAGATTCTGAAACAGCAAATATTTGTGATGCTATATTTCAAGATGAAGAGACAGAGGGAGTTGTCAGAAGATTCATTGCAGATATGAGACAACAGGTTCAGGCTGATAGAAATATTGTCAACTATCCATCAATTTTACATCCAATTGATCACGCATTTAATGAATATTTTCTAAATCATCAATTAGTCGAACCACTAAATAATGAAATCATTTTTAATTATATACCAGAAAGAATAAGGAATGATGTTAACTATATTTTGAATATGGATATGAATTTGCCATCAACAGCAAGATATATTAGACCAAATTTATTGCAAGATAGACTAAATTTACATGATAATTTTGAATCATTATGGGACACAATAACTACATCAAATTATATACTAGCCAGATCAGTTGTGCCTGATTTGAAGGAAAAAGAATTAGTTTCAACTGAAGCTCAGATACAGAAAATGTCTCAAGATTTGCAACTTGAAGCTTTAACGATACAATCTGAAACGCAGTTTCTTGCTGGCATAAATTCACAAGCAGCAAATGATTGTTTTAAAACATTGATAGCAGCTATGTTAAGCCAGCGTACAATGTCATTAGATTTTGTAACCACGAATTATATGTCACTTATATCTGGTATGTGGCTATTGACCGTTATACCAAATGACATGTTTCTTCGTGAATCATTAGTCGCATGCGAATTGGCCATAATAAATACTATAGTTTATCCAGCATTTGGAATGCAAAGAATGCATTATAGAAATGGTGATCCCCAGACTCCGTTTCAAATAGCAGAACAGCAAATACAAAATTTTCAAGTAGCTAATTGGTTACATTTTATTAATAATAATAGATTTAGGCAAGTTGTTATTGATGGAGTGTTAAATCAAACACTTAACGATAATATTAGGAATGGACAAGTTATTAATCAGTTAATGGAAGCATTAATGCAGCTATCTAGACAACAATTTCCGACTATGCCAGTTGATTATAAAAGATCAATCCAAAGAGGAATATTACTATTATCTAACAGATTAGGTCAGTTAGTTGATTTAACAAGATTAGTATCATATAATTATGAAACTCTAATGGCTTGTGTAACTATGAATATGCAACATGTTCAAACTCTCACTACCGAAAAATTACAATTAACTTCTGTCACATCTTTATGTATGTTAATTGGAAATACTACAGTAATTCCAAGTCCACAAACATTATTTCACTATTATAACGTAAATGTAAATTTTCATTCAAATTATAACGAACGAATTAACGACGCAGTGGCTATCATTACGGCTGCTAACAGACTGAATTTATATCAGAAAAAAATGAAATCAATAGTTGAGAATTTTTTGAAAAGATTGCAAATTTTTGATGTACCACGAGTACCAGATGACCAAATGTACAGGTTGAGAGATAGACTTAGGTTATTACCAGTTGAAAGACGAAGACTTGATATATTTAATTTAATATTAATGAATATGGAGCAGATCGAACGAGCTTCAGATAAAATTGCTCAAGGAGTAATAATTGCTTATAGAGATATGCAACTAGAAAGAGATGAGATGTATGGATATGTCAACATTGCTAGAAATCTCGATGGATATCAACAAATTAACCTAGAGGAGTTGATGAGAACTGGAGACTATGGGCAAATTACTAATATGTTATTAAACAATCAGCCTGTAGCTTTAGTAGGGGCATTACCATTTGTGACGGATTCTTCAGTTATATCACTCATTGCAAAATTAGATGCTACAGTTTTTGCTCAAATAGTTAAACTTAGAAAAGTGGACACTTTAAAACCAATATTGTATAAGATAAATTCTGATTCTAATGATTTCTACTTAGTTGCAAATTATGATTGGATACCAACTTCAACCACAAAAGTCTATAAACAAGTACCACAACCTTTTGATTTCAGAGCGTCAATGCATATGTTAACGTCTAATTTGACTTTTACAGTTTATTCTGATTTATTATCTTTCGTTTCTGCAGACACGGTTGAACCCATTAACGCAGTTGCTTTTGACAATATGCGCATTATGAACGAACTG
>AFX61447
ATGGCGTACAGAAAACGTGGAGCGCGTCGTGAGACGACTTTA---AAA---CAGGATGATCGAATG---CAAGAAAAGGAAGAAAATAAAAACGTAATTGGTAATATTGAA------------------AATAAA---------------------------------------------------AACACTACAAAAACTCAATTATCAGAAAAAGTATTATCTAAAAAAGAAGAAGTGATTATGGACAATCAGGAAGAAATTAAAATAGCTGATGAAGTTAAAAAGTCTAGTAAAGAAGAGTCAAAACAACTATTGGAGGTTCTAAAAACTAAGGAAGAACATCAAAAAGAAGTTCAATATGAAATATTACAAAAAACAATACCTACTTTTGAACCAAAAGAGTCTATACTAAAGAAATTGGAAGATATTAAACCAGAACGAGCCAAGAAACAAACTAAATTATTCAGAATATTTGAACCTAAGCAACTACCAATATATAGAGCAAACGGAGAGAAAGAATTACGTAATAGATGGTATTGGAAACTAAAACGAGATACTTTGCCTGATGGAGATTACGATGTGAGGGAATATTTTTTGAATCTATATGACCAAGTACTAACTGAAATGCCAGATTACCTACTACTTAAAGACATGGCTGTTGAGAATAAAAATTCTAGAGATGCAGGTAAAGTTGTTGACTCTGAAACTGCAGCCATTTGTGACGCAATTTTCCAGGATGAGGAGACTGAAGGTGTAGTAAGAAGATTTATAGCGGAAATGAGGCAAAGAGTACAAGCTGATCGAAATGTAGTTAATTATCCATCGATATTGCATCCAATCGACCATGCTTTCAATGAGTATTTTTTACAGCATCAATTAGTTGAACCATTGAACAATGATATAATATTTAATTATATACCTGAAAGAATACGGAATGACGTAAACTATATACTAAACATGGATCGAAATTTGCCCTCGACGGCCAGATATATTAGACCAAATCTACTTCAGGATAGACTTAACTTGCATGATAACTTCGAATCTTTGTGGGATACTATAACTACATCAAACTATATATTAGCTAGGTCAGTTGTACCAGATCTAAAAGAA------CTAGTGTCCACAGAGGCTCAAATACAGAAAATGTCACAGGATTTACAGTTAGAAGCACTGACAATTCAATCAGAAACACAATTTTTAACAGGCATCAATTCACAGGCAGCTAATGACTGCTTTAAGACGTTGATTGCTGCTATGCTTAGCCAACGTACTATGTCTTTAGATTTCGTCACTACAAATTACATGTCATTGATTTCAGGAATGTGGTTACTAACGGTTATACCTAATGATATGTTCATACGTGAATCTTTAGTGGCGTGTCAGTTGGCGATAATTAATACCATCGTGTACCCAGCCTTTGGAATGCAGAGAATGCATTATAGAAATGGTGACCCTCAAACTCCTTTTCAGATCGCTGAACAACAAATTCAAAACTTTCAAGTAGCCAATTGGCTGCATTTCGTCAATAATAATCAATTTAGACAAGTAGTAATTGATGGAGTGTTAAACCAAGTTCTAAACGATAACATAAGAAACGGTCATGTAATTAACCAATTGATGGAAGCGTTAATGCAATTGTCACGACAGCAATTTCCGACTATGCCAGTGGATTATAAACGATCAATACAGAGAGGAATTTTACTCCTATCGAACAGACTAGGACAATTAGTTGACCTAACTAGACTATTGGCGTATAATTATGAAACTCTAATGGCGTGCATTACTATGAATATGCAACACGTTCAAACTCTAACCACTGAAAAGCTGCAATTGACGTCAGTTACTTCCCTATGTATGCTAATAGGAAATGCCACGGTTATACCAAGCCCACAAACGTTATTTCACTATTATAACGTCAATGTCAATTTCCATTCAAATTATAATGAAAGAATAAATGACGCAGTAGCAATTATAACCGCTGCGAATAGATTGAATTTATACCAGAAAAAAATGAAGTCGATAGTTGAAGACTTCTTAAAGAGGCTACAAATATTCGATGTTTCTAGAGTTCCAGATGATCAAATGTATAGACTTAGAGATAGATTGAGATTGCTTCCAGTTGAAATTAGAAGGTTGGACATCTTTAATCTAATATTAATGAATATGGAACAGATTGAACGTGCGTCAGATAAAATTGCTCAAGGAGTGATTATAGCCTACAGAGACATGCAGTTGGAGAGAGATGAAATGTATGGTTATGTTAATATAGCTCGTAACTTAGATGGTTTTCAGCAAATAAATTTAGAGGAGTTGATGAGAACGGGAGACTATGCACAAATCACCAACATGCTACTAAACAATCAGCCAGTGGCGTTAGTAGGAGCATTACCATTCATAACAGACTCATCAGTTATATCATTAATAGCTAAATTAGACGCTACTGTCTTTGCACAAATTGTCAAACTTAGAAAGGTTGATACTTTGAAACCAATACTGTATAAAATAAACTCTGATTCGAATGATTTTTATCTTGTAGCAAATTATGATTGGGTTCCAACATCTACAACAAAGGTTTATAAACAAGTACCACAGCAATTCGATTTTAGAGCATCTATGCACATGCTGACGTCCAATTTGACTTTCACCGTATATTCTGATCTTCTTGCATTCGTTTCAGCAGATACTGTTGAACCAATTAATGCCGTTGCTTTTGATAACATGCGCATTATGAACGAACTA
>AGE47211
ATGGCGTACAGGAAACGTGGAGCGCGCCGTGAGGCGAACTTAAATAAT---AATAATGATCGAATG---CAGGAGAAAATTGATGAAAAA------------------CAA------------------------------------------GAG---------------------------------TCAAATAAAATACAATTATCTGATAAGGTACTTTCGAAGAAAGAAGAAGTTGTAACGGATAGTCATGAGGAAGTTAAAGTTACTGATGAGGTAAAAAGATCAACGAAAGAAGAATCAAAACAATTGCTTGAAGTATTGAAAACAAAGGAAGAACATCAGAAAGAAATACAGTATGAAATATTACAAAAAACTATACCAACATTCGAACCTAAAGAGACGATATTGAGAAAATTAGAGGATATTAAACCAGAACTAGCGAAAAAACAGACTAAGCTATTTAGAATATTTGAACCGAAACAATTACCGATTTATAGAGCAAATGGAGAGAGAGAATTACGTAATAGATGGTATTGGAAATTAAAAAAAGATACACTACCAGACGGAGACTATGATGTGAGAGAGTATTTTCTGAATTTGTATGATCAAGTGCTTACTGAAATGCCAGACTACTTATTATTGAAAGATATGGCAGTAGAAAATAAGAACTCTAGGGATGCAGGTAAAGTCGTTGATTCAGAAACGGCTAATATATGCGATGCCATATTTCAAGATGAAGAAACGGAAGGTGCCGTTAGAAGATTCATTGCAGAAATGAGACAGCGTGTGCAAGCTGATAGAAATGTTGTCAATTATCCATCAATATTACATCCAATAGATTATGCATTTAATGAATACTTTTTACAACATCAATTGGTTGAACCATTGAATAATGATATAATATTTAATTATATACCAGAAAGGATAAGAAATGATGTTAATTATATTCTCAATATGGACAGAAATTTACCATCAACTGCCAGATATATAAGACCTAATTTACTTCAAGATAGATTGAATTTGCATGATAATTTTGAATCACTATGGGATACAATAACTACATCAAATTATATTTTGGCGAGATCGGTAGTACCAGATTTAAAAGAA------TTAGTTTCAACGGAAGCACAAATTCAGAAAATGTCACAAGATTTGCAATTAGAAGCATTAACAATTCAGTCAGAAACACAGTTTCTAACAGGTATAAATTCACAAGCAGCTAACGATTGTTTTAAAACCTTAATTGCAGCAATGTTAAGTCAACGTACTATGTCATTAGATTTTGTAACTACTAATTATATGTCATTGATTTCAGGTATGTGGCTATTGACGGTCGTGCCAAATGATATGTTTATAAGGGAATCATTAGTCGCGTGTCAACTAGCTATAGTAAATACGATAATCTATCCAGCATTTGGAATGCAACGAATGCATTATAGAAACGGAGATCCACAAACACCGTTTCAGATAGCAGAACAGCAAATTCAAAATTTCCAAGTCGCAAATTGGTTACATTTTGTTAATAATAATCAATTTAGACAGGCAGTTATTGATGGTGTATTGAATCAGGTACTGAATGACAATATTAGAAATGGTCATGTTATTAATCAACTGATGGAAGCTCTAATGCAGCTGTCGCGACAACAATTTCCAACCATGCCAATTGATTATAAGAGATCAATTCAACGTGGAATATTACTGTTATCTAACAGACTTGGTCAGTTAGTTGATTTAACTAGATTATTAGCTTACAATTATGAGACATTAATGGCATGCATTACAATGAACATGCAACATGTTCAAACCTTAACAACAGAAAAATTACAACTAACATCAGTTACATCATTATGTATGCTTATTGGAAATGCGACTGTTATTCCAAGTCCACAAACATTATTTCATTATTATAACGTTAACGTTAATTTTCATTCAAATTACAATGAGAGAATTAATGATGCAGTAGCTATAATAACTGCTGCCAACAGATTGAATCTATATCAGAAAAAGATGAAGGCTATTGTTGAGGATTTCTTAAAAAGATTATACATTTTTGATGTATCTAGAGTTCCTGACGATCAAATGTATAGATTAAGGGATAGATTACGTTTATTGCCAGTAGAAATCAGAAGATTGGATATCTTCAATCTAATACTAATGAACATGGATCAAATTGAACGTGCCTCAGATAAAATTGCTCAAGGTGTAATCATTGCTTATCGTGACATGCATCTTGAAAGAGATGAGATGTACGGATATGTAAATATAGCTAGAAATTTAGATGGATTTCAACAGATAAATCTAGAGGAGCTGATGAGATCAGGTGACTATGCGCAAATAACTAACATGCTTTTGAATAATCAACCAGTAGCATTGGTTGGAGCACTTCCATTTATTACTGATTCATCAGTTATATCGCTGATAGCAAAACTTGACGCTACAGTGTTCGCTCAAATAGTTAAATTACGAAAAGTTGATACTTTAAAACCAATATTATACAAAATAAATTCAGACTCAAATGACTTTTATTTAGTAGCCAATTATGATTGGGTGCCAACTTCGACTACAAAAGTATACAAACAGGTTCCGCAACAGTTTGATTTTAGAAATTCAATGCATATGTTAACTTCGAATCTTACTTTTACGGTTTATTCAGATCTTCTCGCGTTCGTATCAGCTGACACAGTAGAACCTATAAATGCAGTTGCATTTGACAATATGCGCATCATGAACGAATTG
>AGE99466
ATGGCGTACAGGAAGCGCGGAGCTAAACGTGAAGACTTACCA---CAA---CAAAATGAACGTCTG---CAAGAAAAAGAAGTTGAAAATAATACAGACGTAATCATGGAA------AATAAAAATAAAAATAAA------------------AAT------------------------------AACAATAGAAAGCAGCAATTATCTGACAAAGTGCTATCACAAAAAGAGGAAATAATAACTGATGTACAAGATGACATTAAAATAGCTGATGAGGTTAAAAAATCATCAAAAGAAGAGTCGAAACAGTTACTTGAAATATTAAAAACGAAAGAAGATCATCAGAAAGAAGTACAGTACGAAATTCTACAAAAGACAATACCGACTTTTGAACCAAAAGAATCAATTTTGAAAAAATTAGAAGATATAAGACCAGAACAAGCTAAGAAGCAAATGAAATTGTTTAGAATATTTGAACCAAGACAATTACCAATCTATCGAGCAAATGGTGAGAAAGAATTAAGGAATAGATGGTATTGGAAATTGAAAAAGGATACACTGCCAGACGGAGATTATGATGTACGAGAGTATTTTTTAAATTTATATGATCAAATATTGATAGAAATGCCAGATTATTTATTGCTAAAAGATATGGCTGTAGAAAATAAAAACTCTAGAGATGCTGGTAAAGTTGTAGATTCTGAGACTGCAAATATTTGTGATGCTATATTTCAAGATGAGGAGACAGAGGGAGTTATTAGAAGATTTATCGCAGATATGAGACAACAAATTCAGGCTGATAGAAATATTGTCAATTATCCATCAATTTTACATCCAATTGATCATGCATTTAATGAATATTTTCTGAACCATCAATTAGTTGAACCATTGAATAACGAAATTATTTTTAATTATATACCAGAAAGAATAAGGAATGATGTTAATTATATTTTGAATATGGATATGAATTTGCCATCAACAGCGAGATATATTAGACCAAATCTATTACAAGATAGACTAAATTTACACGATAATTTTGAATCATTATGGGACACAATAACTACATCAAATTACATATTAGCAAGATCAGTCGTGCCTGATTTGAAGGAAAAAGAATTAGTTTCAACTGAAGCTCAAATACAGAAAATGTCTCAAGATTTGCAGCTTGAAGCTTTAACAATACAATCTGAAACGCAATTTCTGGCCGGTATAAATTCACAAGCAGCAAATGATTGTTTTAAAACACTGATAGCAGCTATGTTAAGCCAACGTACAATGTCATTAGATTTTGTAACTACAAATTATATGTCACTTATATCTGGCATGTGGCTATTGACTGTTATACCAAATGATATGTTTCTTCGTGAGTCGCTAGTCGCATGCGAATTGGCTATAATCAATACTATAGTTTACCCAGCATTTGGAATGCAAAGAATGCATTACAGAAATGGCGATCCCCAGACTCCATTTCAAATAGCAGAACAACAAATACAAAATTTTCAAGTAGCTAATTGGTTACATTTTATTAATAATAATAGATTTAGACAAGTTGTTATTGATGGAGTGTTAAATCAAACACTTAACGACAACATTAGGAATGGACAAGTTATTAATCAATTAATGGAAGCATTAATGCAGTTATCTAGACAACAATTTCCGACCATGCCAGTTGATTATAAAAGATCAATCCAAAGAGGAATATTGTTATTGTCTAACAGATTAGGTCAGTTAGTTGATTTAACAAGATTATTATCATATAATTATGAAACTCTAATGGCTTGTATAACTATGAATATGCAACATGTTCAAACTCTCACTACCGAAAAATTACAGTTAACTTCTGTCACATCTTTATGTATGTTAATTGGAAATACCACAGTAATTCCAAGTCCACAAACACTATTTCACTATTATAACGTAAATGTAAATTTTCATTCAAATTATAACGAACGAATTAATGATGCTGTGGCTATTATTACGGCTGCTAATAGACTAAACTTATATCAGAAGAAAATGAAATCAATAGTTGAGGATTTTTTGAAAAGATTGCAAATTTTTGATGTACCACGAGTACCAGATGACCAAATGTACAGGTTGAGAGACAGACTTAGATTATTGCCAGTTGAAAGACGAAGACTTGATATATTTAACTTAATATTAATGAATATGGAGCAAATCGAACGAGCTTCAGATAAAATCGCTCAAGGAGTAATAATTGCTTACAGAGATATGCAGCTAGAGAGAGATGAGATGTATGGATTTGTTAACATCGCTAGGAACCTCGATGGATATCAACAAATCAATTTAGAAGAGTTAATGAGAACTGGGGACTATGGTCAAATTACTAATATGCTATTAAACAACCAGCCTGTAGCTTTGGTAGGAGCACTGCCATTTGTGACAGATTCATCAGTTATATCGCTCATTGCAAAATTGGATGCCACAGTTTTTGCTCAAATAGTTAAACTTAGAAAAGTGGATACTTTAAAACCAATATTGTATAAAATAAATTCTGATTCTAATGATTTCTACTTAGTTGCAAATTATGATTGGATACCAACTTCAACCACAAAAGTTTATAAGCAAGTGCCACAACCTTTTGATTTCAGAGCGTCAATGCATATGTTAACGTCTAATTTAACTTTTACCGTTTATTCTGATTTGCTATCTTTCGTTTCCGCAGACACGGTTGAACCTATTAACGCAATTGCTTTTGACAATATGCGCATTATGAACGAACTG
>AGE47355
ATGGCGTACAGGAAACGTGGAGCGCGCCGTGAGGCGAACTTA---AAT---AATAATGATCGAATG---CAGGAGAAAATTGATGAAAAA---------------------------------------------------------------CAA------------------------------GATTCAAATAAAACACAATTATCTGATAAGGTACTTTCGAAGAAAGAAGAAATTGTAACGGATAGTCATGAGGAAGTTAAAGTTACTGATGAATTAAAAAAATCAACGAAAGAAGAATCAAAACAATTGCTTGAAGTGTTGAAAACAAAGGAAGAACATCAGAAAGAAATACAGTATGAAATATTACAGAAAACTATACCAACATTCGAACCTAAAGAGACGATATTGAGAAAATTAGAGGATATTAAACCAGAACTAGCGAAAAAACAGACTAAGCTATTTAGAATATTTGAACCGAAACAATTACCGATTTATAGAGCAAATGGAGAAAGAGAATTGCGTAATAGATGGTATTGGAAATTAAAAAAAGATACACTACCAGACGGGGACTATGATGTGAGAGAGTATTTTCTGAATTTGTACGATCAAGTGCTTACTGAAATGCCAGACTACTTATTATTGAAAGATATGGCAGTAGAAAATAAGAATTCTAGGGATGCAGGTAAAGTCGTTGACTCAGAAACGGCTAGTATATGCGATGCCATCTTTCAAGATGAAGAAACGGAAGGTGCCGTTAGAAGATTCATTGCAGAAATGAGACAACGTGTGCAAGCTGATAGAAATGTTGTCAATTATCCATCAATATTACATCCAATAGATTATGCATTTAATGAATACTTTTTACAACATCAATTGGTTGAACCATTGAATAATGATATAATATTTAATTATATACCAGAAAGAATAAGAAATGATGTTAATTATATTCTCAATATGGACAGAAATTTACCATCAACTGCCAGATATATAAGACCTAATTTACTTCAAGATAGATTAAATTTGCACGATAATTTTGAATCACTATGGGATACAATAACTACATCAAATTATATTTTGGCGAGATCGGTAGTACCAGATTTAAAAGAA------TTAGTGTCAACGGAAGCACAAATTCAGAAAATGTCACAAGATTTGCAATTAGAAGCATTAACAATTCAGTCAGAAACACAATTTCTAACAGGTATAAATTCACAAGCAGCTAACGATTGTTTTAAAACCTTAATTGCAGCAATGTTAAGTCAACGTACTATGTCATTAGATTTTGTAACTACTAATTATATGTCACTGATTTCAGGTATGTGGCTGTTGACGGTCGTGCCAAATGATATGTTTATAAGGGAATCGTTAGTCGCGTGTCAACTAGCTATAGTAAATACAATAATCTATCCAGCATTTGGAATGCAACGAATGCATTATAGAAACGGGGATCCACAAACACCGTTTCAGATAGCAGAACAGCAAATTCAAAATTTCCAAGTCGCAAATTGGTTACATTTTGTTAATAATAATCAATTTAGACAGGCGGTTATTGATGGTGTATTGAATCAGGTACTAAATGACAATATTAGAAATGGTCATGTTATTAACCAACTAATGGAAGCTCTAATGCAGCTGTCGCGACAACAATTTCCAACTATGCCAATTGATTATAAGAGATCAATTCAACGTGGAATATTACTGTTATCCAACAGACTTGGTCAATTAGTTGATTTAACTAGATTATTAGCTTACAATTATGAGACGTTAATGGCATGCATTACAATGAACATGCAAAATGTTCAAACCTTAACAACAGAAAAATTACAATTAACGTCAGTTACATCATTATGTATGCTTATTGGAAACGCGACTGTTATACCAAGTCCACAAACATTATTTCATTATTATAACGTTAACGTTAATTTTCATTCAAATTACAATGAGAGAATTAATGATGCAGTAGCTATAATAACTGCTGCTAACAGACTGAATCTATATCAGAAAAAAATGAAGGCTATTGTTGAGGATTTCTTAAAAAGATTATACATTTTTGATGTATCTAGAGTTCCGGACGACCAAATGTATAGATTAAGGGATAGATTACGCTTATTGCCAGTAGAAATCAGAAGATTGGATATCTTCAATCTAATACTAATGAATATGGATCAAATTGAACGTGCCTCAGATAAAATTGCTCAAGGTGTAATCATTGCTTATCGTGACATGCATCTTGAAAGAGATGAGATGTACGGATATGTAAATATAGCTAGAAATTTAGAGGGATTTCAACAGATAAATTTAGAGGAGCTGATGAGATCAGGTGACTATGCGCAAATAACTAACATGCTTTTAAATAATCAGCCAGTAGCGTTGGTTGGAGCACTTCCGTTTATTACTGATTCATCAGTTATATCGTTAATAGCAAAACTTGACGCTACAGTGTTCGCTCAAATAGTTAAATTACGAAAAGTTGATACTTTAAAACCAATATTATACAAGATAAATTCAGACTCAAATGACTTTTATTTAGTAGCTAATTACGATTGGGTGCCAACTTCGACTACAAAAGTATACAAACAGGTTCCGCAACAATTTGATTTTAGAAATTCAATGCATATGTTAACTTCAAATCTTACTTTTACGGTTTATTCAGATCTTCTCGCGTTCGTATCAGCTGACACAGTAGAACCTATAAATGCAGTTGCATTTGACAATATGCGCATCATGAACGAATTG
>AGH68962
ATGGCGTACAGGAAGCGCGGAGCTAAACGTGAAGACTTACCA---CAA---CAAAATGAACGTCTG---CAAGAAAAAGAAATTGAAAATAATACCGACGTAACCATGGAA------AATAGAAATAAAAATAAA------------------AAT------------------------------AACAATAGAAAGCAACAATTATCTGATAAAGTACTATCACAAAAAGAGGAAATAATAACTGATGCACAAGATGACATTAAAATAGCTGATGAGGTCAAAAAATCATCAAAAGAAGAGTCGAAACAGTTACTTGAAATATTAAAAACGAAAGAAGATCATAAGAAAGAAGTACAGTACGAAATTCTACAAAAAACAATCCCGACTTTTGAACCAAAAGAATCAATTTTGAAAAAATTAGAGGATATAAGACCAGAACAAGCTAAGAAGCAAATGAAATTGTTTAGAATATTTGAACCAAGACAATTACCAATCTATCGAGCAAATGGTGAGAAAGAATTAAGGAATAGATGGTATTGGAAATTGAAAAAGGATACATTGCCAGACGGAGATTATGACGTACGGGAATATTTTTTAAATTTATATGATCAAATACTGATAGAAATGCCAGATTATTTATTACTAAAAGATATGGCTGTAGAAAATAAAAACTCTAGGGATGCTGGTAAAGTTGTAGACTCTGAGACTGCAAGTATTTGTGATGCTATATTTCAAGATGAGGAGACAGAGGGAGTTATTAGAAGATTTATAGCAGATATGAGACAACAAGTTCAGGCAGATAGGAATATTGTCAATTATCCATCAATTTTACATCCAATTGATCATGCATTTAATGAATATTTTTTGAATCATCAATTAGTTGAACCACTGAATAACGAAATTATTTTTAATTATATACCAGAAAGAATAAGGAATGATGTCAACTATATTTTGAATATGGATATGAATTTGCCATCAACAGCGAGATATATTAGACCGAATCTATTGCAAGATAGACTAAACTTACATGATAATTTTGAATCATTATGGGACACAATAACTACATCAAATTACATATTGGCAAGATCAGTCGTGCCTGATTTGAAGGAAAAAGAATTAGTTTCAACTGAAGCTCAGATACAGAAAATGTCTCAAGATTTGCAGCTTGAAGCTTTAACAATACAATCTGAAACGCAGTTTCTAGCCGGTATAAGTTCACAAGCAGCGAATGATTGTTTTAAAACATTGATAGCAGCTATGTTAAGTCAACGTACAATGTCATTAGATTTTGTAACTACGAATTATATGTCACTTATATCTGGCATGTGGTTATTGACTGTTATACCAAATGATATGTTTCTTCGTGAGTCGCTAGTCGCATGCGAATTGGCCATAATAAATACTATAGTTTACCCAGCATTTGGAATGCAAAGAATGCATTATAGAAATGGCGATCCCCAGACTCCATTTCAAATAGCAGAACAACAAATACAAAATTTTCAAGTAGCTAATTGGTTACATTTTATTAATAATAATAGATTTAGACAAGTTGTTATTGATGGAGTGTTAAATCAAACGCTTAACGACAACATTAGGAATGGACAAGTTATTAATCAATTAATGGAAGCATTAATGCAGTTATCTAGACAACAATTTCCGACCATGCCAGTTGATTATAAAAGATCAATCCAAAGAGGAATATTGTTATTGTCTAACAGATTAGGTCAGTTAGTTGATTTAACAAGATTATTATCATATAATTATGAAACTCTAATGGCTTGTATAACTATGAATATGCAACAAGTTCAAACTCTCACTACCGAAAAATTACAGTTAACTTCTGTCACATCTTTATGTATGTTAATTGGAAATACTACGGTAATTCCAAGCCCGCAAACACTATTTCACTATTATAACGTAAATGTAAATTTTCATTCGAATTACAACGAACGAATTAACGATGCTGTGGCTATTATTACGGCTGCTAATAGACTAAATTTATATCAGAAAAAAATGAAATCAATAGTTGAGGATTTTTTGAAACGATTGCAAATTTTTGATGTACCACGAGTACCAGACGACCAGATGTACAGGTTGAGAGACAGACTTAGATTATTGCCAGTTGAAAGACGAAGACTTGATATATTTAACTTAATATTAATGAATATGGAGCAGATCGAGCGAGCTTCAGATAAAATTGCTCAAGGAGTAATAATTGCTTACAGAGATATGCAACTAGAAAGAGATGAGATGTATGGATTTGTTAACATCGCTAGGAACCTCGATGGATATCAACAAATCAATTTAGAAGAGTTGATGAGAACTGGAGACTATGGTCAAATTACTAATATGTTATTAAACAACCAGCCTGTAGCTTTGGTAGGAGCGAAGCCATTTGTGACAGATTCATCAGTTATATCGCTAATTGCAAAATTAGATGCCACAGTTTTTGCTCAAATAGTTAAACTTAGAAAAGTGGACACTTTAAAACCAATATTATATAAAATAAATTCTGATTCTAATGATTTCTACTTAGTTGCAAATTATGATTGGATACCAACTTCAACCACAAAAGTTTATAAGCAAGTACCACAACCTTTTGATTTCAGAGCATCAATGCATATGTTAACATCTAATTTAACTTTTACTGTTTATTCTGATTTACTATCTTTCGTTTCTGCAGATACGGTTGAACCTATTAACGCAATTGCTTTTGACAATATGCGCATTATGAACGAATTG
>AGF86040
ATGGCGTACAGGAAACGTGGAGCGCGCCGTGAGGCGAATATA---AAC---AATAATGACCGAATG---CAAGAGAAAGATGATGAGAAA------------------CAA------------------------------------------GAT------------------------------CAAAACAATAGAACGCAATTGGCTGACAAAGTACTTTCAAAAAAAGAGGAAGTCGTAACGGACAGTCAAGAGGAAATTAAAATTACCGATGAAGTGAAGAAATCGACGAAAGAAGAATCTAAACAATTGCTTGAAGTTTTGAAAACAAAAGAAGAGCACCAAAAAGAAATACAATACGAAATTTTACAGAAAACGATACCAACATTTGAACCAAAAGAGTCAATACTGAAGAGATTGGAAGATATCAAACCGGAGCAAGCGAAGAAGCAGACTAAGTTATTTAGAATATTTGAACCAAGACAGCTACCAATTTATAGAGCGAATGGTGAAAAGGAGTTGCGTAATAGATGGTATTGGAAGTTGAAGAAAGATACTTTACCAGATGGAGATTATGATGTTAGAGAGTATTTTTTAAATTTGTATGATCAGGTCCTTACTGAAATGCCAGATTATTTACTGTTAAAAGATATGGCAGTTGAAAATAAAAATTCAAGAGATGCCGGCAAAGTTGTCGATTCTGAAACGGCGAGTATCTGTGATGCCATATTTCAAGATGAAGAAACAGAAGGTGCGGTGAGAAGATTCATCGCGGAGATGAGACAGCGCGTACAAGCTGACAGAAACGTTGTCAATTATCCATCAATATTGCATCCAATAGATTATGCTTTCAATGAGTATTTCTTACAACACCAATTAGTTGAACCACTGAATAATGATATAATATTCAATTACATTCCTGAAAGGATAAGGAACGACGTTAATTATATACTGAATATGGACAGAAATCTGCCATCAACAGCTAGATATATAAGACCTAACTTACTACAAGACAGACTGAATTTGCATGATAATTTTGAATCCTTGTGGGATACGATAACAACCTCAAAYTATATTTTGGCAAGATCGGTAGTACCAGATTTAAAGGAA------TTAGTTTCAACTGAAGCGCAAATCCAAAAAATGTCGCAAGACTTACAATTAGAAGCCTTAACAATACAGTCAGAAACACAGTTTTTAACAGGTATAAACTCACAAGCAGCAAATGACTGTTTCAAGACCTTGATCGCAGCAATGTTAAGTCAACGAACCATGTCGCTTGATTTCGTGACTACAAATTACATGTCATTAATTTCAGGTATGTGGCTGCTAACTGTAGTGCCAAATGACATGTTCATAAGGGAATCATTAGTTGCATGTCAATTGGCTATAGTAAATACGATAATATATCCAGCGTTCGGAATGCAACGAATGCATTATAGAAACGGAGATCCTCAAACACCATTTCAAATAGCAGAACAGCAGATACAAAATTTTCAGGTAGCGAATTGGTTACATTTTGTCAATAACAACCAGTTTAGGCAAGTAGTTATTGATGGTGTATTGAATCAGGTGCTGAATGATAATATTAGAAATGGACATGTCATTAATCAATTGATGGAAGCTTTGATGCAACTATCACGACAACAGTTTCCAACAATGCCTGTTGATTATAAGAGATCAATCCAGCGTGGAATACTATTGTTATCAAATAGGCTTGGTCAATTAGTTGATTTAACTAGGTTATTAGCTTACAACTATGAAACACTAATGGCATGCGTTACGATGAATATGCAACATGTTCAGACTCTGACAACAGAAAAACTACAGTTGACTTCAGTCACGTCATTATGCATGCTTATCGGAAATGCAACCGTTATACCTAGCCCGCAGACATTGTTTCACTATTATAATGTTAATGTTAATTTTCATTCAAATTATAATGAAAGGATTAATGATGCAGTGGCTATAATAACTGCAGCTAACAGACTAAACCTATATCAGAAAAAGATGAAGGCAATAGTCGAAGATTTTTTAAAAAGATTGTATATTTTCGATGTAGCTAGAGTTCCAGATGATCAAATGTATAGATTGAGGGATAGACTACGATTATTGCCAGTAGAAGTAAGACGATTGGATATTTTTAATTTGATATTGATGAACATGGATCAGATAGAACGTGCCTCAGACAAAATTGCACAGGGTGTTATTATTGCATACCGTGATATGCAATTGGAAAGAGACGCAATGTATGGCTATGTGAACATTGCTAGAAATTTAGATGGGTTCCAGCAAATAAACCTAGAAGAATTAATGAGAACGGGAGATTATGCACAAATAACTAATATGCTTCTAAATAATCAACCAGTAGCACTAGTTGGAGCCCTTCCATTTATCACAGACTCGTCAGTTATATCGTTGATAGCGAAGCTTGATGCTACAGTTTTTGCTCAAATAGTTAAATTACGGAAAGTTGACACTTTAAAACCAATATTGTATAAAATAAATTCAGATTCGAATGACTTTTATCTAGTTGCTAACTATGATTGGGTGCCCACTTCAACCACAAAAGTATATAAACAAATTCCACAGCAATTTGATTTCAGAAGTTCGATGCATATGTTAACATCAAATCTTACTTTCACTGTTTACTCAGATCTACTTGCATTCGTATCAGCTGATACGGTAGAACCTATAAATGCAGTTGCATTTGACAATATGCGCATCATGAACGAATTA
>AGE47283
ATGGCGTACAGGAAACGTGGAGCGCGCCGTGAGGCGAACTTA---AAT---AATAATGATCGAATG---CAGGAGAAAATTGATGAAAAA---------------------------------------------------------------CAA------------------------------GATTCAAATAAAATACAATTATCTGATAAGGTACTTTCGAAGAAAGAAGAAGTTGTAACGGATAGCCATGAGGAAGTTAAAGTTACTGATGAGGTAAAAAAATCAACGAAAGAAGAATCAAAACAATTGCTTGAAGTATTGAAAACAAAGGAAGAACATCAGAAAGAAATACAGTATGAAATATTACAAAAAACTATACCAACATTCGAACCTAAAGAGACGATATTGAGAAAATTAGAGGATATTAAACCAGAACTAGCGAAAAAACAGACTAAGCTATTTAGAATATTTGAACCGAAACAATTACCGATTTATAGAGCAAATGGAGAGAGAGAATTACGTAATAGATGGTATTGGAAATTAAAAAAAGATACACTACCAGACGGAGACTATGATGTGAGAGAGTATTTTCTGAATTTGTATGATCAAGTGCTTACTGAAATGCCAGACTACTTATTATTGAAAGATATGGCAGTAGAAAATAAGAACTCTAGGGATGCAGGTAAAGTCGTTGATTCAGAAACGGCTAATATATGCGATGCCATATTTCAAGATGAAGAGACGGAAGGTGCCGTTAGAAGATTCATTGCAGAAATGAGACAGCGTGTGCAAGCTGATAGAAATGTTGTCAATTATCCATCAATATTACATCCAATAGATTATGCATTTAATGAATACTTTTTACAACATCAATTGGTTGAACCATTGAATAATGATATAATATTTAATTATATACCAGAAAGGATAAGAAATGATGTTAATTATATTCTCAATATGGACAGAAATTTACCATCAACTGCCAGATATATAAGACCTAATTTACTTCAAGATAGATTGAATTTGCATGATAATTTTGAATCACTATGGGATACAATAACTACATCAAATTATATTTTGGCGAGATCGGTAGTACCAGATTTAAAAGAA------TTAGTTTCAACGGAAGCACAAATTCAGAAAATGTCACAAGATTTGCAATTAGAAGCATTAACAATTCAGTCAGAAACACAGTTTCTAACAGGTATAAATTCACAAGCAGCTAACGATTGTTTTAAAACCTTAATTGCAGCAATGTTAAGTCAACGTACTATGTCATTAGATTTTGTAACTACTAATTATATGTCATTGATTTCAGGTATGTGGCTATTGACGGTCGTGCCAAATGATATGTTTATAAGGGAATCATTAGTCGCGTGTCAACTAGCTATAGTAAATACGATAATCTATCCAGCATTTGGAATGCAACGAATGCATTATAGAAACGGAGATCCACAAACACCGTTTCAGATAGCAGAACAGCAAATTCAAAATTTCCAAGTCGCAAATTGGTTACATTTTGTTAATAATAATCAATTTAGACAGGCAGTTATTGATGGTGTATTGAATCAGGTACTGAATGACAATATTAGAAATGGTCATGTTATTAATCAACTGATGGAAGCTCTAATGCAGCTGTCGCGACAACAATTTCCAACCATGCCAATTGATTATAAGAGATCAATTCAACGTGGAATATTACTGTTATCTAACAGACTTGGTCAGTTAGTTGATTTAACTAGATTATTAGCTTACAATTATGAGACATTAATGGCATGCATTACAATGAACATGCAACATGTTCAAACCTTAACAACAGAAAAATTACAACTAACATCAGTTACATCATTATGTATGCTTATTGGAAATGCGACTGTTATTCCAAGTCCACAAACATTATTTCATTATTATAACGTTAACGTTAATTTTCATTCAAATTACAATGAGAGAATTAATGATGCAGTAGCTATAATAACTGCTGCCAACAGATTGAATCTATATCAGAAAAAGATGAAGGCTATTGTTGAGGATTTCTTAAAAAGATTATACATTTTTGATGTATCTAGAGTTCCTGACGATCAAATGTATAGATTAAGGGATAGATTACGTTTATTGCCAGTAGAAATCAGAAGATTGGATATCTTCAATCTAATACTAATGAACATGGATCAAATTGAACGTGCCTCAGATAAAATTGCTCAAGGTGTAATCATTGCTTATCGTGACATGCATCTTGAAAGAGATGAGATGTACGGATATGTAAATATAGCTAGAAATTTAGATGGATTTCAACAGATAAATCTAGAGGAGCTGATGAGATCAGGTGACTATGCGCAAATAACTAACATGCTTTTGAATAATCAACCAGTAGCATTGGTTGGAGCACTTCCATTTATTACTGATTCATCAGTTATATCGCTGATAGCAAAACTTGACGCTACAGTGTTCGCTCAAATAGTTAAATTACGAAAAGTTGATACTTTAAAACCAATATTATACAAAATAAATTCAGACTCAAATGACTTTTATTTAGTAGCCAATTATGATTGGGTGCCAACTTCGACTACAAAAGTATACAAACAGGTTCCGCAACAGTTTGATTTTAGAAATTCAATGCATATGTTAACTTCGAATCTTACTTTTACGGTTTATTCAGATCTTCTCGCGTTCGTATCAGCTGACACAGTAGAACCTATAAATGCAGTTGCATTTGACAATATGCGCATCATGAACGAATTG
>AGE47151
ATGGCGTACAGGAAACGTGGAGCGCGCCGTGAGGCGAACTTA---AAT---AATAATGATCGAATG---CAGGAGAAAATTGATGAAAAA---------------------------------------------------------------CAA------------------------------GATTCAAATAAAATACAATTATCTGATAAAGTACTTTCGAAGAAAGAAGAAGTTGTAACGGATAGTCATGAGGAAGTTAAAGTTACTGATGAGGTAAAAAAATCAACGAAAGAAGAATCAAAACAATTGCTCGAAGTGTTGAAAACAAAAGAAGAACATCAGAAAGAAATACAGTATGAAATATTACAGAAAACTATACCAACATTCGAACCTAAAGAGACGATATTGAGAAAATTAGAGGATATTAAACCAGAACTAGCGAAAAAACAGACTAAGCTATTTAGAATATTTGAACCGAAACAATTACCGATTTATAGAGCAAATGGAGAGAGAGAATTGCGTAATAGATGGTATTGGAAATTAAAAAAAGATACACTACCAGACGGAGACTATGATGTGAGAGAGTATTTTCTGAATTTGTATGATCAAGTGCTTACTGAAATGCCAGACTACTTATTATTGAAAGATATGGCAGTAGAAAACAAGAACTCTAGAGATGCAGGTAAAGTCGTTGACTCAGAAACGGCTAGTATATGCGATGCCATATTTCAAGATGAAGAAACGGAAGGTGCCGTTAGAAGATTCATTGCAGAAATGAGACAGCGTGTGCAAGCTGATAGAAATGTTGTCAATTATCCATCAATATTACATCCAATAGATTATGCATTTAATGAATATTTTTTACAACATCAATTGGTTGAACCATTGAATAATGATATAATATTCAATTATATACCAGAAAGAATAAGAAATGATGTCAATTATATTCTCAATATGGACAGAAATTTACCATCAACTGCCAGATATATAAGACCTAATTTACTTCAAGATAGATTAAATTTGCACGATAATTTTGAATCACTATGGGATACAATAACTACATCAAATTATATTTTGGCGAGATCGGTAGTACCAGATTTAAAGGAA------TTAGTGTCAACGGAAGCACAAATTCAGAAAATGTCACAAGATTTACAATTAGAAGCATTAACAATTCAGTCAGAAACACAATTTCTAACAGGCATAAATTCACAAGCAGCTAACGATTGTTTTAAAACCTTAATTGCAGCAATGTTAAGTCAACGTACTATGTCATTAGATTTTGTAACTACTAATTATATGTCATTGATTTCAGGTATGTGGCTATTGACGGTCGTGCCAAATGATATGTTTATAAGGGAATCGTTAGTCGCGTGTCAACTAGCTATAGTAAATACAATAATCTATCCAGCATTTGGAATGCAACGAATGCATTATAGAAACGGGGATCCACAAACACCGTTTCAGATAGCAGAACAGCAAATTCAAAATTTCCAAGTCGCAAATTGGTTACATTTTGTTAATAATAATCAATTTAGACAAGCAGTTATTGATGGTGTATTGAATCAGGTACTGAATGACAATATTAGAAATGGTCATGTTATTAATCAACTGATGGAAGCTCTAATGCAGCTGTCGCGACAACAATTTCCAACCATGCCAATTGATTATAAGAGATCAATTCAACGTGGAATATTACTGTTATCTAACAGACTTGGTCAGTTAGTTGATTTAACTAGATTATTAGCTTACAATTATGAGACATTAATGGCATGCATTACAATGAACATGCAACACGTTCAAACTTTAACAACAGAAAAATTACAATTAACGTCAGTTACATCATTATGTATGCTTATTGGAAATGCGACCGTTATACCAAGTCCACAAACATTATTTCATTATTATAACGTTAACGTTAATTTTCATTCAAATTACAATGAGAGAATTAATGATGCAGTAGCTATAATAACTGCTGCTAATAGACTGAATCTATATCAGAAAAAAATGAAGGCTATTGTTGAGGATTTCTTAAAAAGATTATACATTTTTGATGTATCTAGAGTTCCGGACGACCAAATGTATAGATTAAGGGATAGATTACGCTTATTGCCAGTAGAAATCAGAAGATTGGATATCTTCAATCTAATACTAATGAACATGGATCAAATTGAACGTGCCTCAGATAAAATTGCTCAAGGTGTAATCATTGCTTATCGTGACATGCATCTTGAAAGAGATGAAATGTACGGATATGTAAATATAGCTAGAAATTTAGAGGGATTTCAACAGATAAATTTAGAAGAGCTGATGAGATCAGGTGACTATGCGCAAATAACTAACATGCTTTTGAATAATCAACCGGTAGCATTGGTTGGAGCACTTCCATTTATTACTGATTCATCAGTTATATCGCTAATAGCAAAACTTGACGCTACAGTATTCGCTCAAATAGTTAAATTACGAAAAGTTGATACTTTAAAACCAATATTATACAAGATAAATTCAGACTCAAATGACTTTTATTTAGTAGCCAATTACGATTGGGTGCCAACTTCGACTACAAAAGTATACAAACAGGTTCCGCAACAATTTGATTTTAGAAATTCAATGCATATGTTAACTTCGAATCTTACTTTTACGGTTTATTCAGATCTTCTCGCGTTCGTATCAGCTGACACAGTAGAACCTATAAATGCAGTTGCATTTGACAATATGCGCATCATGAACGAATTG
>AGF85986
ATGGCGTACAGGAAACGTGGAGCGCGCCGTGAGGCGAATATA---AAC---AATAATGACCGAATG---CAAGAGAAAGATGATGAGAAA------------------CAA------------------------------------------GAT------------------------------CAAAACAATAGAACGCAATTGGCTGACAAAGTACTTTCAAAAAAAGAGGAAGTCGTAACAGACAGTCAAGAGGAAATTAAAATTACTGATGAAGTGAAGAAATCGACAAAAGAAGAATCTAAACAATTGCTTGAAGTTTTGAAAACAAAAGAAGAGCACCAAAAAGAAATACAATACGAAATTTTACAAAAAACGATACCAACATTTGAACCAAAAGAGTCAATACTGAAGAAATTGGAAGATATCAAACCGGAGCAAGCAAAGAAGCAGACTAAGTTATTTAGAATATTTGAACCAAGACAGCTACCAATTTATAGAGCGAATGGCGAAAAGGAGTTGCGTAATAGATGGTATTGGAAGTTGAAGAAAGATACTTTACCAGATGGAGATTATGATGTTAGAGAGTATTTTTTAAATTTGTATGATCAGGTCCTTACTGAAATGCCAGATTATCTACTGTTAAAAGATATGGCAGTTGAAAATAAAAATTCAAGAGATGCCGGCAAAGTTGTCGATTCTGAAACGGCGAGTATCTGTGATGCCATATTTCAAGATGAAGAAACAGAAGGTGCGGTGAGAAGATTCATCGCAGAGATGAGACAGCGCGTACAAGCTGACAGAAACGTTGTCAATTACCCATCAATATTGCATCCAATAGATTACGCTTTCAATGAGTATTTCTTACAACACCAATTAGTCGAACCATTGAATAATGATATAATATTTAATTACATTCCTGAAAGGATAAGGAACGACGTTAATTATATACTGAATATGGACAGAAATCTGCCATCAACAGCTAGATATATAAGACCTAACTTACTACAAGATAGACTGAATTTGCATGATAATTTTGAATCCTTGTGGGATACGATAACAACCTCAAACTATATTTTGGCAAGATCGGTAGTACCAGATTTAAAGGAA------TTAGTTTCAACTGAAGCGCAAATCCAAAAAATGTCGCAAGACTTACAATTAGAAGCCTTAACAATACAGTCAGAAACACAGTTTTTAACAGGTATAAACTCACAAGCAGCAAATGACTGTTTTAAGACCTTGATCGCAGCAATGTTAAGTCAACGAACTATGTCGCTTGATTTCGTGACTACAAATTACATGTCATTAATCTCAGGTATGTGGCTGCTAACTGTAGTGCCAAATGACATGTTCATAAGGGAATCATTAGTTGCATGTCAATTGGCTATAGTAAATACGATAATATATCCAGCGTTCGGAATGCAGCGAATGCATTATAGAAACGGAGATCCTCAAACACCATTTCAAATAGCAGAACAGCAGATACAAAATTTTCAGGTAGCGAATTGGCTACATTTTGTCAATAACAACCAGTTTAGGCAAGTAGTTATTGATGGTGTATTGAATCAGGTGCTGAATGATAATATTAGAAATGGACATGTTATTAATCAATTGATGGAAGCTTTGATGCAACTATCACGACAACAGTTTCCAACAATGCCTGTTGATTATAAGAGATCAATCCAGCGTGGAATACTATTGTTATCAAATAGGCTTGGTCAATTAGTTGATTTAACTAGGTTATTAGCTTACAACTATGAGACACTAATGGCATGCGTTACGATGAATATGCAACATGTTCAGACTCTGACAACAGAAAAACTACAGTTGACTTCAGTCACGTCATTATGCATGCTTATCGGAAATGCAACCGTTATACCTAGCCCGCAGACATTGTTTCACTATTATAATGTTAATGTTAATTTTCATTCAAATTATAATGAAAGAATTAATGATGCAGTGGCTATAATAACTGCAGCTAACAGACTAAACCTATATCAGAAAAAGATGAAGGCAATAGTCGAAGATTTTTTAAAAAGATTGTATATTTTCGATGTAGCTAGAGTTCCAGATGATCAAATGTATAGATTGAGGGATAGACTACGATTATTGCCAGTAGAAGTAAGACGATTAGATATTTTTAATTTAATATTGATGAACATGGATCAGATAGAACGCGCCTCAGACAAAATTGCACAGGGTGTTATTATTGCATACCGTGATATGCAATTGGAAAGAGACGCAATGTATGGCTATGTGAATATTGCTAGAAATTTAGATGGGTTCCAGCAAATAAACCTAGAAGAATTAATGAGAACGGGAGATTATGCACAAATAACTAATATGCTTCTAAATAATCAACCAGTAGCACTAGTTGGAGCCCTTCCATTTATCACAGACTCGTCAGTTATATCGTTGATAGCGAAGCTTGACGCTACAGTTTTTGCTCAAATAGTTAAATTACGGAAAGTTGACACTTTAAAACCAATATTGTATAAAATAAATTCAGATTCGAATGACTTTTATCTAGTTGCTAACTATGATTGGGTGCCCACTTCAACCACAAAAGTATATAAACAAATTCCACAGCAATTTGATTTCAGAAGTTCGATGCATATGTTAACATCAAATCTTACTTTCACTGTTTACTCAGATCTGCTTGCATTCGTATCAGCTGATACGGTAGAACCTATAAATGCAGTTGCATTTGACAATATGCGCATCATGAACGAATTA
>CBJ23798
ATGGCGTACAGGAAACGTGGAGCGCGCCGTGAGGCAAATGTG---AGT---AATAATGATCGAATG---CAAGAGAAAGATGATGAAAAG------------------CAA------------------------------------------GAT------------------------------CAGAACAATAAAATGCAACTATCAGACAAAGTACTTTCAAAGAAAGAAGAGGTCATAACTGACAATCAAGAAGAGGTTAAAATTGCTGATGAAATGAAAAAATCAACGAAAGAGGAATCTAAGCAGTTACTTGAAGTGCTGAAAACAAAAGAAGAGCACCAAAAGGAAATACAGTATGAGATTTTACAAAAAACGATACCAACATTTGAACCAAAAGAGTCAATACTGAAGAAACTAGAAGATATTAAGCCAGAGCAAGCAAAAAAGCAGACTAAATTATTTAGAATATTTGAACCAAGACAGCTACCTATTTATAGGGCGAATGGTGAAAAAGAATTGCGTAACAGATGGTACTGGAAGCTGAAGAAAGACACTCTACCAGATGGAGATTATGATGTTAGAGAGTACTTCCTTAATTTGTATGACCAGGTCCTTACTGAAATGCCAGATTACTTACTACTAAAAGATATGGCGGTTGAAAACAAAAATTCAAGAGATGCTGGCAAAGTTGTTGATTCTGAAACAGCAAGTATTTGTGATGCCATATTTCAAGATGAAGAAACGGAAGGTGCGGTAAGAAGATTCATTGCAGAAATGAGACAGCGCGTGCAAGCTGATAGAAACGTTGTAAATTATCCATCAATACTACACCCAATAGATTATGCTTTCAATGAATATTTCTTACAACACCAATTAGTTGAACCACTGAATAATGATATAATATTCAACTACATTCCTGAGAGGATAAGGAATGACGTTAACTATATACTTAATATGGATAGAAACTTGCCATCAACAGCTAGATACATAAGACCTAATCTACTACAAGATAGGTTGAATTTACACGACAATTTTGAGTCTTTGTGGGATACAATAACGACTTCAAATTATATTTTGGCAAGATCAGTAGTACCAGATTTAAAGGAA------CTAGTTTCAACCGAAGCACAAATTCAAAAGATGTCACAAGACTTGCAATTAGAAGCGTTGACAATACAGTCAGAGACACAGTTCTTAACAGGTATAAATTCACAAGCAGCTAATGACTGTTTCAAAACTCTGATTGCAGCAATGTTGAGTCAGCGAACTATGTCGCTAGACTTTGTGACTACCAACTACATGTCATTAATCTCAGGTATGTGGTTACTAACTGTAGTGCCAAACGATATGTTTATAAGGGAGTCATTAGTTGCATGTCAACTAGCCATAGTAAATACGATAGTGTATCCAGCGTTTGGAATGCAACGAATGCATTATAGAAACGGAGACCCGCAGACACCATTTCAGATAGCAGAACAGCAGATACAAAATTTTCAGGTAGCGAATTGGCTACACTTTGTTAATAATAACCAATTTAGGCAAGTAGTCATTGATGGTGTATTAAATCAGGTGCTGAACGATAACATTAGGAATGGACATGTTATTAATCAACTAATGGAAGCCTTAATGCAGCTGTCACGACAACAGTTTCCAACAATGCCCGTTGATTACAAGAGATCAATTCAACGTGGAATATTGTTGTTATCAAATAGGCTTGGTCAACTAGTCGATTTAACTAGGTTACTAGCTTATAATTATGAGACACTAATGGCATGCATTACGATGAACATGCAACATGTTCAAACTTTAACAACGGAAAAATTGCAGCTAACTTCAGTTACATCATTGTGCATGCTCATTGGAAATGCAACTGTCATACCCAGTCCACAGACGTTATTTCATTATTATAACGTTAATGTTAATTTTCACTCAAATTACAATGAAAGAATCAATGATGCAGTAGCCATTATAACTGCGGCTAATAGATTGAACTTATACCAAAAAAAGATGAAGGCAATAGTTGAAGACTTTCTAAAAAGATTACATATTTTCGACGTGGCTAGAGTTCCAGATGATCAAATGTATCGGCTAAGGGACAGACTGCGATTGTTACCGGTAGAAGTAAGACGATTAGATATTTTTAATTTAATACTGATGAACATGGATCAGATAGAACGTGCCTCAGATAAAATTGCACAGGGTGTCATCATTGCATACCGTGATATGCAGTTAGAAAGAGATGAGATGTATGGTTATGTGAATATAGCTAGAAATCTAGATGGGTTCCAGCAAATAAACCTGGAAGAACTAATGAGAACAGGCGACTATGCGCAAATAACTAATATGCTTTTAAATAATCAACCAGTAGCACTAGTTGGGGCTCTTCCATTTATTACAGATTCATCAGTAATATCACTAATAGCAAAACTTGATGCTACAGTTTTCGCCCAAATCGTTAAATTAAGGAAAGTTGACACTCTAAAACCAATATTGTATAAAATAAATTCAGATTCAAATGATTTTTACCTGGTTGCTAATTATGACTGGGTGCCTACTTCAACCACGAAAGTATACAAGCAAGTTCCACAGCAATTTGATTTTAGAAATTCAATGCATATGTTAACATCAAATCTTACTTTCACTGTTTACTCAGACTTACTTGCATTCGTATCAGCTGATACGGTAGAACCTATAAATGCAGTTGCGTTTGATAATATGCGCATCATGAACGAGTTG
>AGA03887
ATGGCGTACAGGAAGCGCGGAACTAAACGTGAAGATTTACCA---CAA---CAAAATGAACGTCTG---CAAGAAAAAGAAATTGAAAATAATACAGACGTAACTATGGAA------AATAAAAATAAAAATAAA------------------AAT------------------------------AATAACAGAAAACAGCAATTATCTGACAAAGTGTTATCACAAAAAGAAGAAATAATAACTGATGTACAAGATGACATTAAAATAGCTGATGAGGTTAAAAAATCATCAAAAGAAGAGTCGAAACAATTACTTGAAATATTAAAAACGAAAGAAGATCATCAGAAAGAAGTACAGTACGAAATTCTGCAAAAAACAATACCGACTTTTGAACCAAAAGAATCAATTTTGAAAAAATTAGAGGATATAAAACCAGAGCAGGCTAAGAAGCAAACGAAATTATTTAGAATCTTTGAACCAAGACAATTACCAATCTATCGAGCAAATGGTGAAAAAGAATTAAGGAATAGATGGTATTGGAAATTGAAAAAGGATACGCTGCCAGACGGAGATTATGACGTGCGCGAGTATTTTTTAAATTTATATGATCAAATACTAATAGAAATGCCAGATTACTTATTACTAAAAGATATGGCTGTAGAAAATAAAAACTCTAGGGATGCTGGTAAAGTTGTAGATTCTGAGACTGCAAGGATTTGTGATGCTATATTCCAGGATGAGGAAACAGAGGGAGTTATCAGAAGATTTATCGCAGATATGAGACAACAAGTTCAGGCTGATAGAAATATTGTCAATTATCCATCAATTTTACATCCAATTGATCATGCATTTAACGAATATTTTCTGAATCATCAATTAGTTGAACCATTAAATAACGACATTATTTTTAATTATATACCAGAAAGAATAAGAAATGATGTCAACTATATTTTGAATATGGACATGAATTTGCCATCAACAGCAAGATATATTAGACCAAATCTATTGCAAGATAGACTAAATTTACATGATAATTTTGAATCATTATGGGATACAATAACTACATCAAATTATATATTAGCAAGATCAGTCGTGCCTGATTTAAAGGAAAAAGAATTAGTTTCAACTGAAGCTCAAATACAGAAAATGTCTCAAGATTTGCAGCTTGAAGCTTTAACAATACAATCCGAAACGCAGTTTCTGGCCGGCATAAATTCACAAGCAGCAAATGATTGTTTTAAAACACTAATAGCAGCTATGTTAAGCCAGCGTACAATGTCATTAGATTTCGTAACTACGAATTATATGTCACTTATATCTGGCATGTGGTTATTGACTGTTATACCAAATGATATGTTTCTTCGTGAGTCACTAGTCGCATGTGAATTGGCTATAATAAATACTATAGTTTACCCAGCATTTGGAATGCAAAGAATGCATTATAGAAATGGCGATCCTCAGACTCCATTTCAAATAGCAGAGCAACAAATACAAAATTTTCAAGTAGCTAATTGGTTACATTTTATTAATAATAATAGATTTAGACAAATTGTTATTGATGGAGTATTAAATCAAACACTTAACGACAACATTAGAAATGGACAAGTTATTAATCAATTAATGGAAGCATTAATGCAGTTATCTAGACAACAATTTCCGACTATGCCAGTCGATTATAAAAGATCAATCCAAAGAGGAATATTGTTATTATCTAACAGATTGGGTCAGTTAGTTGATTTAACAAGATTATTATCATATAATTATGAAACTCTAATGGCTTGTATAACTATGAATATGCAACATGTTCAAACTCTCACTACCGAAAGATTACAGTTAACTTCTGTCACATCCTTATGTATGTTAATTGGAAATACCACAGTAATTCCAAGTCCACAAACACTATTTCACTATTATAACGTAAATGTGAATTTTCACTCAAATTATAATGAACGAATTAACGATGCTGTGGCTATTATTACGGCTGCTAATAGACTAAATTTATATCAGAAAAAAATGAAATCAATAGTTGAGGACTTTTTAAAAAGATTGCAAATTTTTGATGTACCACGAGTACCAGATGATCAAATGTATAGGTTGAGAGACAGACTTAGATTATTGCCAGTTGAAAGACGAAGACTTGATATATTTAACTTAATATTAATGAATATGGAGCAGATCGAACGAGCTTCAGATAAAATTGCTCAAGGAGTAATAATTGCTTACAGAGATATGCAACTAGAAAGAGATGAGATGTATGGATTTGTTAACATCGCTAGGAATCTTGATGGATATCAACAAATCAATTTAGAAGAGTTAATGAGAACTGGAGACTATGGTCAAATTACTAATATGTTATTAAACAACCAGCCTGTGGCTTTGGTAGGAGCATTGCCATTTGTGACCGATTCATCAGTTATATCGCTCATTGCAAAATTAGATGCCACAGTTTTTGCTCAAATAGTTAAACTTAGAAAAGTGGATACTTTAAAACCGATATTGTATAAAATAAATTCTGATTCTAATGATTTCTATTTAGTTGCAAATTATGATTGGATACCGACTTCAACCACAAAAGTTTACAAGCAAGTACCACAACCTTTTGATTTCAGAGCGTCAATGCATATGTTAACGTCTAATTTAACTTTTACCGTTTATTCTGATTTACTATCTTTCGTTTCTGCAGACACTGTTGAACCTATTAACGCAATTGCTTTTGACAATATGCGCATTATGAACGAACTG
>AGE99308
ATGGCGTACAGAAAGCGCGGAGCTAAACGTGAAAACTTACCA---CAA---CAAAATGAACGTCTG---CAAGAAAAAGAAGTTGAAAAGAACATAGACGCAACTATGGAG------------------AGTAAA------------------GCT------------------------------AATAATAAAAAGCAACAATTATCTGATAAAGTATTATCACAAAAAGAAGAGATAATAACTGACGCACAAGATGATGTTAAGATAGCTGATGAGGTTAAAAAATCATCAAAAGAGGAATCGAAACAGCTACTAGAAATATTGAAAACTAAAGAAAATCATCAGAAAGAGATACAATACGAAATTCTACAAAAAACGATACCAACTTTTGAACCAAAGGAATCAATTTTGAAAAAATTAGAAGACATAAAACCAGAGCAGGCCAAGAAGCAAACTAAATTGTTTAGAATATTCGAACCAAGACAATTACCAATTTATCGGGCAAATGGTGAGAGAGAATTAAGAAATAGATGGTATTGGAAGTTGAAAAGAGACACACTGCCAGATGGAGATTATGATGTCCGAGAATACTTCTTAAATTTATATGATCAGATATTAATAGAAATGCCAGATTATTTATTATTGAAAGATATGGCAGTGGAGAATAAAAATTCTAGAGATGCGGGTAAAGTTGTGGATTCCGAGACAGCAAGTATTTGTGATGCCATATTTCAAGATGAGGAAACAGAGGGAGTCGTTAGAAGATTCATTGCAGATATGAGACAACAAGTTCAAGCTGATAGAAATGTTGTTAACTATCCATCAATTTTACATCCAATCGATCATGCATTTAATGAATACTTTTTAAATCACCAATTAGTTGAACCATTGAATAATGAAATAATATTTAATTATATACCAGAAAGGATAAGAAATGATGTCAATTACATTCTAAACATGGATATGAATCTACCATCAACAGCAAGATATATTAGACCAAATTTACTGCAAGATAGGCTAAATTTGCATGATAATTTTGAGTCATTATGGGATACGATAACGACATCAAACTATATATTAGCTAGATCGGTTGTACCTGATCTGAAGGAAAAAGAGTTAGTCTCAACCGAAGCTCAAATACAGAAAATGTCTCAAGATTTGCAACTTGAAGCACTAACTATACAATCTGAAACACAATTTTTGGCTGGTATAAATTCACAAGCAGCAAATGACTGTTTTAAAACACTGATAGCAGCTATGTTAAGCCAACGTACAATGTCATTAGAATTCATGACTACAAATTATATGTCACTTATATCTGGTATGTGGTTATTAACAGTTATACCAAACGACATGTTTCTTCGTGAGTCGTTAGTTGCATGTGAGTTGGCTATAATAAATACTATTGTTTATCCAGCATTTGGAATGCAAAGGATGCATTATAGAAATGGTGACCCACAGACTCCATTCCAAATAGCAGAACAGCAGATACAAAATTTTCAAGTGGCTAATTGGTTGCACTTTATCAATAATAATAGATTTAGACAAGTTGTAATTGATGGAGTGTTGAATCAAACACTTAATGATAATATTAGAAATGGACAGGTTATCAATCAGTTGATGGAAGCGTTAATGCAGTTATCTAGACAACAATTTCCGACTATGCCAGTTGATTATAAAAGATCAATACAAAGAGGAATATTACTATTATCAAACAGGCTAGGTCAATTAGTTGACTTAACAAGATTATTATCATATAATTATGAAACTTTGATGGCTTGTATAACCATGAATATGCAACATGTACAAACTCTTACCACTGAGAAATTGCAATTAACTTCTGTTACATCTTTGTGTATGTTAATTGGAAATACTACAGTTATTCCGAGCCCACAAACATTGTTTCATTATTACAATGTAAATGTAAATTTTCACTCAAACTATAACGAACGGATTAATGATGCAGTAGCAATCATTACAGCAGCCAATAGACTGAATTTATATCAGAAGAAGATGAAATCAATAGTTGAAGAATTTTTAAAGAGACTGCAAATTTTTGATGTACCGCGAGTGCCCGATGATCAAATGTATAGACTAAGGGATAGACTTAGATTGCTGCCTGTTGAAAGACGAAGACTTGATATATTCAATCTAATATTAATGAATATGGAGCAGATTGAGCGAGCTTCAGACAAAATTGCCCAAGGTGTAATAATTGCTTATAGAGATATGCAACTAGAAAGAGATGAAATGTATGGATACGTCAATATTGCTAGAAACCTGGATGGATATCAACAAATTAATTTAGAAGAATTGATGAGGACAGGAGATTATGGTCAAATTACTAACATGTTGCTAAACAATCAACCAGTAGCTCTAGTAGGAGCATTACCATTCGTAACAGACTCATCAGTTATATCACTCATTGCTAAGTTGGATGCTACAGTCTTTGCTCAGATAGTTAAACTTAGGAAAGTAGATACTTTAAAACCGATATTGTATAAGATAAATTCTGATTCTAATGATTTCTATTTAGTTGCAAATTACGATTGGATACCAACTTCCACCACAAAAGTATATAAGCAGGTACCGCAACCCTTTGACTTTAGAGCGTCAATGCATATGTTAACGTCTAACCTCACCTTTACTGTTTATTCCGATTTGTTATCTTTTGTTTCTGCAGACACAGTTGAACCGATCAACGCAGTTGCTTTTGACAATATGCGCATTATGAACGAACTG
>AGE99514
ATGGCGTACAGGAAGCGCGGAGCTAAACGTGAAAACTTACCA---CAA---CAAAATGAACGTCTG---CAAGAAAAAGAAATTGAAAAAGATGTGGATGTAACTATGGAG------------------AATAAA------------------AAT------------------------------AACAATAGAAAGCAGCAATTATCTGATAAAGTACTATCACAAAAAGAGGAAATAATAACTGATGCACAAGATGATATTAAAATAGCTGGTGAGATTAAAAAATCATCAAAAGAAGAGTCAAAACAGTTGCTCGAAATATTAAAAACGAAAGAAGACCATCAGAAAGAAATACAGTATGAAATTCTACAAAAAACGATACCGACTTTTGAATCAAAAGAATCAATTTTGAAAAAATTAGAAGATATAAGACCGGAGCAAGCTAAGAAGCAAATGAAATTGTTTAGAATATTTGAACCAAAACAATTACCAATCTATCGAGCAAATGGTGAGAAAGAATTGAGAAATAGATGGTATTGGAAATTGAAAAAGGATACGCTGCCAGATGGAGATTATGATGTACGAGAATATTTCTTAAATTTATATGATCAGATCCTGATAGAAATGCCAGATTATTTGCTACTGAAAGATATGGCTGTAGAAAATAAAAACTCTAGAGATGCTGGTAAAGTTGTAGATTCTGAAACGGCAAATATTTGTGATGCTATATTTCAAGATGAAGAGACAGAGGGAGTTGTCAGAAGATTCATTGCAGATATGAGACAACAGGTTCAGGCTGATAGAAATATTGTCAATTATCCATCAATTTTACATCCAATTGATCACGCATTTAATGAATATTTTCTAAATCATCAATTAGTCGAACCACTAAATAATGAAATCATTTTTAATTATATACCAGAAAGAATAAGGAATGATGTTAACTATATTTTGAATATGGATATGAATTTGCCATCAACAGCAAGATATATTAGACCAAATTTATTGCAAGATAGACTAAATTTACATGATAATTTTGAATCATTATGGGACACAATAACTACATCAAATTATATACTAGCCAGATCAGTTGTGCCTGATTTGAAGGAAAAAGAATTAGTTTCAACTGAAGCTCAGATACAGAAAATGTCTCAAGATTTGCAACTTGAAGCTTTAACGATACAATCTGAAACGCAGTTTCTTGCTGGCATAAATTCACAAGCAGCAAATGATTGTTTTAAAACATTGATAGCAGCTATGTTAAGCCAGCGTACAATGTCATTAGATTTTGTAACCACGAATTATATGTCACTTATATCTGGTATGTGGCTATTGACCGTTATACCAAATGATATGTTTCTTCGTGAATCATTAGTCGCATGCGAATTGGCCATAATAAATACTATAGTTTATCCAGCATTTGGAATGCAAAGAATGCATTATAGAAATGGTGATCCCCAGACTCCGTTTCAAATAGCAGAACAGCAAATACAAAATTTTCAAGTAGCTAATTGGTTACATTTTATTAATAATAATAGATTTAGGCAAGTTGTTATTGATGGAGTGTTAAATCAAACACTTAACGATAATATTAGGAATGGACAAGTTATTAATCAGTTAATGGAAGCATTAATGCAGCTATCTAGACAACAATTTCCGACTATGCCAGTTGATTATAAAAGATCAATCCAAAGAGGAATATTACTATTATCTAACAGATTAGGTCAGTTAGTTGATTTAACAAGATTAGTATCATATAATTATGAAACTCTAATGGCTTGTGTAACTATGAATATGCAACATGTTCAAACTCTCACTACCGAAAAATTACAATTAACTTCTGTCACATCTTTATGTATGTTAATTGGAAATACTACAGTAATTCCAAGTCCACAAACATTATTTCACTATTATAACATAAATGTAAATTTTCATTCAAATTATAACGAACGAATTAACGACGCAGTGGCTATCATTACGGCTGCTAATAGACTAAACTTATATCAGAAAAAAATGAAATCAATAGTTGAGGATTTTTTGAAAAGATTGCAAATTTTTGATGTACCACGAGTACCAGATGACCAAATGTACAGGTTGAGAGATAGACTTAGGTTATTACCAGTTGAAAGACGAAGACTTGATATATTTAATTTAATATTAATGAATATGGAGCAGATCGAACGAGCTTCAGATAAAATTGCTCAAGGAGTAATAATTGCTTATAGAGATATGCAACTAGAAAGAGATGAGATGTATGGATATGTCAACATTGCTAGAAATCTCGATGGATATCAACAAATTAACCTAGAGGAGTTGATGAGAACTGGAGACTATGGGCAAATTACTAATATGTTATTAAACAATCAGCCTGTAGCTTTAGTAGGGGCATTACCATTTGTGACGGATTCTTCAGTTATATCACTCATTGCAAAATTAGATGCTACAGTTTTTGCTCAAATAGTTAAACTTAGAAAAGTGGACACTTTAAAACCAATATTGTATAAGATAAATTCTGATTCTAATGATTTCTACTTAGTTGCAAATTATGATTGGATACCAACTTCAACCACAAAAGTCTATAAACAAGTACCACAACCTTTTGATTTCAGAGCGTCAATGCATATGTTAACGTCTAATTTGACTTTTACAGTTTATTCTGATTTATTATCTTTCGTTTCTGCAGACACGGTTGAACCCATTAACGCAGTTGCTTTTGACAATATGCGCATTATGAACGAACTG
>AAV65742
ATGGCGTACAGGAAACGTGGAGCGCGCCGTGAGGCAAACTTA---AAT---AATAATGATCGAATG---CAGGAGAAAAATGATGAAAAA------------------CAA------------------------------------------GAT---------------------------------TCAAATAAAATACAATTATCTGATAAGGTACTTTCGAAGAAAGAAGAAGTTGTAACGGATAGTCATGAGGAAATTAAAATTACTGATGAGGTAAAAAAATCAACAAAAGAAGAATCAAAACAGTTGCTTGAAGTGTTGAAAACAAAGGAAGAACATCAGAAAGAAATACAGTATGAAATATTACAGAAAACTATACCAACATTCGAACCTAAAGAGACGATATTGAGAAAATTAGAGGATATTAAACCAGAACTAGCGAAAAAACAGACTAAGCTATTTAGAATATTTGAACCTAAACAATTACCGATTTATAGAGCAAATGGAGAGAGAGAATTGCGTAATAGATGGTATTGGAAATTAAAAAAAGATACCTTGCCAGACGGAGACTATGATGTGAGAGAATATTTTCTGAATTTGTATGATCAAGTGCTTACTGAAATGCCAGACTATTTATTATTAAAAGATATGGCAGTAGAAAATAAGAACTCTAGAGATGCAGGTAAGGTCGTTGACTCAGAAACGGCTAGCATATGCGACGCCATATTTCAAGATGAAGAAACGGAAGGTGCCGTTAGAAGATTCATTGCAGAAATGAGACAGCGTGTGCAAGCTGATAGAAATGTTGTCAATTATCCATCAATATTACATCCAATAGATTATGCATTTAATGAATACTTTTTACAACATCAATTGGTTGAACCATTGAATAATGATATAATATTTAATTATATACCAGAAAGGATAAGAAATGATGTTAACTATATTCTCAATATGGACAGAAATTTACCATCAACTGCCAGATATATAAGACCTAATTTACTTCAAGATAGATTGAATTTGCACGATAATTTTGAATCGCTATGGGATACAATAACTACATCAAATTATATTTTGGCGAGATCGGTAGTACCAAATTTAAAGGAA------TTAGTGTCAACAGAAGCACAAATTCAGAAAATGTCACAAGATTTGCAATTAGAAGCATTAACAATTCAGTCAGAAACACAATTTCTAACAGGTATAAATTCACAAGCAGCCAACGATTGCTTTAAAACTTTAATTGCAGCAATGTTAAGCCAACGTACTATGTCATTGGACTTTGTAACTACCAATTATATGTCATTGATTTCAGGTATGTGGCTATTGACGGTTGTACCAAATGATATGTTTATAAGGGAATCGTTAGTCGCGTGCCAACTAGCTATAGTAAATACAATAATCTATCCAGCATTTGGAATGCAACGAATGCATTATAGAAACGGGGATCCACAAACACCGTTTCAGATAGCAGAACAGCAAATTCAAAATTTCCAAGTCGCAAATTGGTTACATTTTGTTAATAATAATCAATTTAGACAGGCAGTTATTGACGGTGTATTGAATCAGGTATTGAACGACAATATTAGAAATGGTCATGTTATTAATCAACTGATGGAAGCTCTAATGCAGCTGTCGCGACAACAATTTCCAACCATGCCAGTTGATTATAAGAGATCAATCCAACGTGGAATATTACTGTTATCTAACAGACTTGGTCAGTTAGTTGATTTAACTAGATTATTAGCTTACAATTACGAGACATTAATGGCATGCATCACAATGAACATGCAACATGTTCAAACCTTGACAACAGAAAAATTACAATTAACGTCAGTTACATCATTATGTATGCTTATTGGAAACGCGACTGTTATACCAAGTCCACAAACATTATTTCATTATTATAACGTTAACGTTAATTTTCATTCAAATTATAATGAGAGAATTAGTGATGCAGTAGCTATAATAACTGCTGCTAATAGACTAAACCTATATCAGAAAAAAATGAAGGCTATTGTTGAGGATTTCTTAAAAAGATTATACATTTTTGATGTATCTAGAGTTCCAGACGACCAAATGTATAGATTAAGGGATAGATTACGTTTATTGCCAGTAGAAATCAGAAGATTGGATATCTTCAATCTAATATTAATGAACATGGATCAAATTGAACGTGCTTCAGATAAAATTGCCCAAGGTGTAATCATTGCTTATCGTGACATGCATCTTGAAAGAGATGAGATGTACGGATATGTAAATATAGCTAGAAATTTAGAAGGATTCCAACAGATAAATTTAGAGGAGCTGATGAGATCAGGTGACTATGCGCAAATAACTAACATGCTTTTGAATAATCAACCAGTAGCATTGGTTGGAGCACTTCCATTTATTACTGATTCATCAGTTATATCACTAATAGCAAAACTTGACGCTACAGTGTTCGCTCAAATAGTCAAATTACGAAAAGTTGATACTTTAAAACCAATATTATACAAAATAAATTCAGACTCAAATGACTTTTATTTGGTAGCTAACTATGATTGGGCGCCAACTTCGACTACAAAAGTATACAAACAGGTTCCGCAACAATTTGATTTTAGAAATTCAATGCATATGTTAACTTCAAATCTTACTTTTACGGTTTATTCAGATCTTCTCGCGTTCGTGTCAGCTGATACAGTAGAACCTATAAATGCAGTTGCATTTGACAATATGCGCATCATGAACGAATTG
>AFR53066
ATGGCGTACAGAAAACGTGGAACGCGTCGTGAGACGATTTTA---AAA---CAAGATGATCGAATG---CAAGAAAAAGAAGAAAATAAAAACGTAAATAGTAATATTGAA------------------AATAAA---------------------------------------------------AATGCTACAAAAACTCAATTGTCAGAAAAAGTATTATCTCAAAAGGAAGAAGTGATTACAGATAATCAGGAAGAAATTAAAATAGCTGATGAAGTTAAAAAATCTAGTAAAGAAGAGTCAAAACAGCTATTGGAGGTGCTAAAAACAAAGGAAGAACATCAGAAAGAAGTTCAATATGAAATATTACAAAAAACAATACCTACTTTTGAACCAAAAGAATCTATACTAAAGAAATTAGAAGATATTAAACCAGAACAGGCCAAGAAGCAAACTAAACTATTCAGAATATTTGAACCTAAGCAATTACCAATATATAGAGCAAACGGAGAAAAAGAATTACGTAATAGATGGTATTGGAAACTAAAGCGAGACACTTTGCCCGATGGAGACTATGATGTGAGAGAATATTTTTTGAATTTATATGACCAAGTACTAACTGAAATGCCAGATTACCTACTACTTAAAGACATGGCTGTTGAAAATAAAAATTCTAGAGACGCAGGCAAAGTTGTTGACTCTGAAACTGCAGCCATTTGTGATGCAATTTTCCAAGATGAAGAAACTGAAGGTGTAGTAAGAAGATTCATAGCGGAAATGAGGCAAAGAGTACAAGCTGATCGAAATGTAGTTAATTATCCATCAATATTACATCCAATTGATCATGCATTCAATGAGTATTTTTTACAGCATCAATTAGTTGAACCATTGAATAATGATATAATATTTAACTATATACCTGAAAGAATACGGAATGACGTAAACTATATACTAAACATGGATCGAAATCTACCCTCAACAGCCAGGTACATTAGACCAAATTTACTTCAAGATAGACTTAATTTACATGACAACTTCGAATCTTTATGGGATACTATAACTACATCAAACTATATCTTAGCTAGATCAGTTGTACCAGATCTTAAGGAA------CTAGTATCCACAGAGGCTCAAATACAGAAAATGTCACAAGATTTACAGTTAGAAGCACTAACAATTCAATCAGAAACACAATTTTTAACAGGCATCAATTCACAGGCAGCTAATGATTGCTTCAAGACGCTAATTGCCGCTATGCTTAGCCAACGTACTATGTCTTTAGATTTCGTCACTACAAATTACATGTCATTAATTTCAGGAATGTGGTTACTAACGGTTATACCCAATGATATGTTCATACGTGAATCCTTAGTAGCATGCCAATTGGCAATAATTAACACCATCATATACCCAGCCTTTGGAATGCAGAGAATGCATTATAGAAATGGTGATCCTCAAACTCCTTTTCAGATCGCTGAACAACAAATTCAAAACTTCCAAGTAGCCAATTGGCTGCATTTCGTCAATAATAACCAATTTAGACAAGTGGTAATTGATGGAGTATTAAACCAAGTTCTGAATGATAACATAAGGAACGGCCACGTAGTTAACCAATTGATGGAAGCTTTGATGCAACTGTCACGACAGCAATTTCCAACTATGCCAGTGGATTATAAAAGATCAATACAGAGAGGAATTTTACTTCTATCGAATAGATTAGGACAATTAGTTGACTTAACTAGACTATTGGCATATAATTACGAAACTCTGATGGCGTGTATTACCATGAATATGCAGCATGTACAAACTCTAACTACTGAAAAGTTGCAATTAACGTCAGTTACTTCATTATGTATGCTAATAGGAAATGCTACAGTTATACCGAGTCCACAAACATTATTTCATTATTACAACGTCAATGTTAACTTCCACTCAAATTATAATGAAAGAATAAATGATGCGGTAGCGATTATAACTGCCGCGAATAGGTTGAATCTGTATCAAAAAAAGATGAAGTCGATAGTTGAAGATTTCTTAAAAAGACTACAAATATTCGATGTTTCTAGAGTTCCAGATGATCAGATGTATAGACTTAGGGATAGATTGAGATTGCTTCCAGTTGAGATTAGAAGGTTAGACATTTTTAATTTAATATTGATGAACATGGAACAGATTGAACGCGCGTCGGATAAAATTGCTCAGGGAGTGATTATAGCCTATAGAGATATGCAGTTAGAAAGAGATGAAATGTACGGCTACGTTAACATAGCTCGTAACTTAGATGGTTTTCAGCAAATAAATTTAGAAGAGTTAATGAGAACGGGAGATTATGCACAAATTACTAACATGCTATTAAATAATCAGCCAGTGGCATTAGTAGGAGCATTACCATTCATAACAGACTCATCAGTTATATCATTGATAGCTAAATTGGACGCTACTGTCTTTGCACAAATTGTTAAACTTAGAAAGGTTGACACTTTAAAACCGATACTGTATAAAATAAATTCTGATTCAAACGATTTTTATCTTGTAGCAAATTATGATTGGGTACCAACATCTACAACAAAAGTCTATAAACAAGTACCACAGCAATTCGACTTTAGAGCATCTATGCACATGCTAACGTCTAATTTGACTTTCACTGTATATTCAGATCTTCTTGCATTCGTTTCAGCAGATACTGTTGAGCCAATCAATGCTGTTGCGTTTGATAACATGCGCATCATGAGCGAACTG
>AEB79112
ATGGCGTACAGGAAGCGCGGAGCTAAACGCGAAGACTTACCA---CAA---CAAAATGAACGTCTG---CAAGAAAAAGAAATTGAAAATAATACAGACGTAACTATGGAA------AATAAAAATAAAAATAAA------------------AAT------------------------------AATAATAGAAAACAGCAATTATCTGACAAAGTGTTATCACAAAAAGAAGAAATAATAACTGATGTACAAGATGACATTAAAATAGCTGATGAGGTTAAAAAATCATCAAAAGAAGAGTCGAAACAGTTACTTGAAATATTAAAAACGAAAGAAGATCATCAGAAAGAAGTACAGTACGAAATTCTGCAAAAAACAATACCGACTTTTGAACCAAAAGAATCAATTTTGAAAAAATTAGAGGATATAAAACCAGAGCAGGCTAAGAAGCAAATGAAATTATTTAGAATCTTTGAACCAAGACAGTTACCAATCTACCGAGCAAATGGTGAAAAAGAATTAAGGAATAGATGGTATTGGAAATTGAAAAAGGATACGCTACCAGACGGAGATTATGACGTACGCGAGTATTTTTTAAATTTATATGATCAAATACTAATAGAAATGCCAGATTATTTATTACTAAAAGATATGGCTGTAGAAAATAAAAACTCTAGGGATGCTGGTAAAGTTGTAGATTCTGAGACTGCAAGGATTTGTGATGCTATATTTCAGGATGAAGAAACGGAGGGAGTTATCAGAAGATTTATTGCAGATATGAGACAACAAGTTCAGGCCGATAGAAATATTGTCAATTATCCATCAATTTTACATCCAATCGATCATGCATTTAATGAATATTTTCTGAATCATCAATTAGTTGAACCATTAAATAACGAAATTATTTTTAATTATATACCAGAAAGAATAAGAAATGATGTTAACTATATTTTGAATATGGATATGAATTTGCCATCAACAGCAAGATATATTAGACCAAATCTATTGCAAGATAGACTAAATTTACATGATAATTTTGAATCATTATGGGATACTATAACTACATCAAATTACATATTAGCAAGATCAGTCGTGCCTGATTTAAAGGAAAAAGAACTAGTTTCAACTGAAGCTCAGATACAGAAAATGTCTCAAGATTTGCAGCTTGAAGCTTTAACAATACAATCCGAAACGCAGTTTCTGGCCGGCATAAATTCACAAGCAGCAAATGATTGTTTTAAAACACTGATAGCAGCTATGTTAAGTCAACGTACAATGTCATTAGATTTTGTAACTACAAATTATATGTCACTTATATCTGGTATGTGGCTATTGACTGTTATACCAAATGATATGTTTCTTCGTGAGTCACTAGTCGCATGCGAATTGGCTATAATAAATACTATAGTTTACCCAGCATTTGGAATGCAAAGAATGCATTATAGAAATGGCGATCCTCAGACTCCATTTCAAATAGCAGAGCAACAAATACAAAATTTTCAAGTAGCTAATTGGTTACATTTTATTAATAATAATAGATTTAGACAAGTTGTTATTGATGGAGTATTAAATCAAACACTTAACGACAACATTAGAAATGGACAAGTTATTAATCAATTAATGGAAGCATTAATGCAGTTATCTAGACAACAATTTCCAACTATGCCAGTTGATTATAAAAGATCAATCCAAAGAGGAATATTGTTATTATCTAACAGATTGGGTCAGTTAGTTGATTTAACAAGATTATTATCATATAATTATGAAACTCTAATGGCTTGTATAACTATGAATATGCAACATGTTCAAACTCTCACTACCGAAAGATTACAGTTAACTTCTGTCACATCCTTATGTATGTTAATTGGAAATACCACAGTAATTCCAAGTCCACAAACACTATTTCACTATTATAACGTAAATGTGAATTTTCACTCAAATTATAATGAACGAATTAACGATGCTGTGGCTATTATTACGGCTGCTAATAGACTAAATTTATATCAGAAAAAAATGAAATCAATAGTTGAGGACTTTTTAAAAAGATTGCAAATTTTTGATGTACCACGAGTACCAGATGATCAAATGTATAGGTTGAGAGACAGACTTAGATTATTGCCAGTTGAAAGACGAAGACTTGATATATTTAACTTAATATTAATGAATATGGAGCAGATCGAACGAGCTTCAGATAAAATCGCTCAAGGAGTAATAATTGCTTACAGAGATATGCAACTAGAAAGAGATGAGATGTATGGATTTGTTAACATCGCTAGGAACCTCGATGGATATCAACAAATTAATTTAGAAGAATTAATGAGAACTGGAGACTACGGTCAAATTACTAATATGTTATTAAACAATCAGCCTGTAGCTTTGGTAGGAGCATTGCCATTTGTGACCGACTCATCAGTTATATCGCTCATTGCAAAATTAGATGCCACAGTTTTTGCTCAAATAGTTAAACTTAGAAAAGTGGACACTTTAAAACCGATATTGTATAAAATAAATTCTGATTCTAATGATTTCTATTTAGTTGCAAATTATGATTGGATACCGACTTCAACCACAAAAGTTTATAAGCAAGTACCACAACCTTTTGATTTCAGAGCGTCAATGCATATGTTAACGTCTAATTTAACTTTTACCGTTTATTCTGATTTACTATCCTTCGTTTCTGCAGACACTGTTGAACCTATTAACGCAATTGCTTTTGACAATATGCGCATTATGAACGAACTG
>AEB79113
ATGGCGTACAGGAAGCGCGGAGCTAAACGTGAAGACTTACCA---CAA---CAAAATGAACGTCTG---CAAGAAAAAGAAATTGAAAATAATCCCGACGTAACCATGGAA------AATAGAAATAAAATTAAA------------------AAT------------------------------AATAGTAGAAAGCAACAATTATCTGACAAAGTACTATCACAAAAAGAGGAAATAATAACTGATGCTCAAGATGACATTAAAATAGCTGATGAGGTCAAAAAATCATCAAAAGAAGAGTCGAAACAGTTACTTGAAATATTAAAAACGAAAGAAGATCATAAGAAAGAAGTACAGTATGAAATTCTACAAAAAACAATACCGACTTTTGAACCAAAAGAATCAATTTTGAAAAAGTTAGAGGATATAAGACCGGAACAAGCTAAGAAACAAATGAGATTGTTTAGAATATTTGAACCAAGACAATTACCAATCTATCGAGCAAATGGTGAGAAAGAATTAAGGAATAGATGGTATTGGAAATTGAAAAAGGATACACTGCCAGACGGAGATTATGACGTACGGGAATATTTTTTAAATTTATATGATCAAATACTGATAGAAATGCCAGATTATTTATTGCTAAAAGATATGGCTGTAGAAAATAAAAACTCTAGGGATGCTGGTAAAGTTGTAGACTCCGAGACTGCAAGTATTTGTGATGCTATATTTCAAGATGAGGAGACAGAGGGAGTTATTAGAAGATTTATAGCAGATATGAGACAACAAGTTCAGGCTGATAGGAATATTGTCAATTATCCATCAATTTTACATCCAATTGATCATGCATTTAATGAATATTTTCTGAATCATCAATTAGTTGAACCATTGAATAACGAAATTATTTTTAATTATATACCAGAAAGAATAAGGAATGATGTTAACTATATCTTGAATATGGACATGAATTTGCCATCAACAGCGAGATATATTAGACCAAATCTATTGCAAGATAGACTAAACTTACATGATAATTTTGAATCATTATGGGACACAATAACTACATCAAATTACATATTGGCAAGATCAGTCGTGCCTGATTTGAAGGAAAAAGAATTAGTTTCAACTGAAGCTCAGATACAGAAAATGTCTCAAGATTTGCAGCTTGAAGCTTTAACAATACAATCTGAAACGCAGTTTCTAGCCGGTATAAATTCACAAGCAGCGAATGATTGTTTTAAAACATTGATAGCAGCTATGTTAAGTCAACGTACAATGTCATTAGATTTTGTAACTACGAATTATATGTCACTTATATCTGGCATGTGGCTATTGACTGTTATACCAAATGACATGTTTCTTCGTGAGTCGCTAGTCGCATGCGAATTGGCTATAATAAATACTATAGTTTACCCAGCATTTGGAATGCAAAGAATGCATTATAGAAATGGCGATCCACAGACTCCATTTCAAATAGCAGAACAACAAATACAAAATTTTCAAGTAGCTAATTGGTTACATTTTATTAATAATAATAGATTTAGACAAGTTGTTATTGATGGAGTGTTAAATCAAACGCTTAACGACAACATTAGGAATGGACAAGTTATTAATCAATTAATGGAAGCATTAATGCAGTTATCTAGACAACAATTTCCGACCATGCCAGTTGATTATAAAAGATCAATCCAAAGAGGAATATTGTTATTGTCTAACAGATTAGGTCAGTTAGTTGATTTAACAAGATTATTATCATATAATTATGAAACTCTAATGGCTTGTATAACTATGAATATGCAACAAGTTCAAACTCTCACTACCGAAAAATTACAGTTAACTTCTGTCACATCTTTGTGTATGTTAATTGGAAATACTACGGTAATTCCAAGCCCGCAAACACTATTTCACTATTATAACGTAAATGTAAATTTTCATTCAAATTACAACGAACGAATTAACGATGCTGTGGCTATTATTACGGCTGCTAATAGACTAAATTTATATCAGAAAAAAATGAAATCAATAGTTGAGGATTTTTTGAAAAGATTGCAAATTTTTGATGTACCACGAGTACCAGACGACCAGATGTACAGGCTGAGAGACAGACTTAGATTATTGCCAGTTGAAAGACGAAGACTTGATATATTTAACTTAATATTAATGAATATGGAGCAGATCGAGCGAGCTTCAGATAAAATTGCTCAAGGAGTAATAATTGCTTACAGAGATATGCAACTAGAAAGAGATGAGATGTATGGATTTGTTAACATCGCTAGGAACCTCGATGGATATCAACAAATCAATTTGGAAGAGTTAATGAGAACTGGAGACTATGGTCAAATTACTAATATGCTATTAAACAACCAGCCTGTAGCTTTGGTAGGAGCATTGCCATTTGTGACAGATTCATCAGTTATATCGCTAATTGCAAAATTAGATGCCACAGTTTTTGCTCAAATAGTTAAACTTAGAAAAGTGGACACTTTAAAACCAATATTATATAAAATAAATTCTGATTCTAATGATTTCTACTTAGTTGCAAATTATGATTGGATACCAACTTCAACCACAAAAGTTTATAAGCAAGTACCACAACCTTTTGATTTCAGAGCGTCAATGCATATGTTAACGTCTAATTTAACTTTTACTGTTTATTCTGATTTGCTATCCTTCGTTTCTGCAGATACGGTTGAACCTATTAACGCAATTGCTTTTGACAATATGCGCATTATGAACGAACTG
>AEB79110
ATGGCGTACAGGAAGCGCGGAGCTAAACGCGAAGACTTACCA---CAA---CAAAATGAACGTCTG---CAAGAAAAAGAAATTGAAAATAATACAGACGTAACTATGGAA------AATAAAAATAAAAATAAA------------------AAT------------------------------AATAATAGAAAACAGCAATTATCTGACAAAGTGTTATCACAAAAAGAAGAAATAATAACTGATGTACAAGATGACATTAAAATAGCTGATGAGGTTAAAAAATCATCAAAAGAAGAGTCGAAACAGTTACTTGAAATATTAAAAACGAAAGAAGATCATCAGAAAGAAGTACAGTACGAAATTCTGCAAAAAACAATACCGACTTTTGAACCAAAAGAATCAATTTTGAAAAAATTAGAGGATATAAAACCAGAGCAGGCTAAGAAGCAAATGAAATTATTTAGAATCTTTGAACCAAGACAGTTACCAATCTACCGAGCAAATGGTGAAAAAGAATTAAGGAATAGATGGTATTGGAAATTGAAAAAGGATACGCTACCAGACGGAGATTATGACGTACGCGAGTATTTTTTAAATTTATATGATCAAATACTAATAGAAATGCCAGATTATTTATTACTAAAAGATATGGCTGTAGAAAATAAAAACTCTAGGGATGCTGGTAAAGTTGTAGATTCTGAGACTGCAAGGATTTGTGATGCTATATTTCAGGATGAAGAAACGGAGGGAGTTATCAGAAGATTTATTGCAGATATGAGACAACAAGTTCAGGCCGATAGAAATATTGTCAATTATCCATCAATTTTACATCCAATCGATCATGCATTTAACGAATATTTTCTGAATCATCAATTAGTTGAACCATTAAATAACGAAATTATTTTTAATTATATACCAGAAAGAATAAGAAATGATGTTAACTATATTTTGAATATGGATATGAATTTGCCATCAACAGCAAGATATATTAGACCAAATCTATTGCAAGATAGACTAAATTTACATGATAATTTTGAATCATTATGGGATACTATAACTACATCAAATTACATATTAGCAAGATCAGTCGTGCCTGATTTAAAGGAAAAAGAACTAGTTTCAACTGAAGCTCAGATACAGAAAATGTCTCAAGATTTGCAGCTTGAAGCTTTAACAATACAATCCGAAACGCAGTTTCTGGCCGGCATAAATTCACAAGCAGCAAATGATTGTTTTAAAACACTGATAGCAGCTATGTTAAGTCAACGTACAATGTCATTAGATTTTGTAACTACAAATTATATGTCACTTATATCTGGTATGTGGCTATTGACTGTTATACCAAATGATATGTTTCTTCGTGAGTCACTAGTCGCATGCGAATTGGCTATAATAAATACTATAGTTTACCCAGCATTTGGAATGCAAAGAATGCATTATAGAAATGGCGATCCTCAGACTCCATTTCAAATAGCAGAGCAACAAATACAAAATTTTCAAGTAGCTAATTGGTTACATTTTATTAATAATAATAGATTTAGACAAGTTGTTATTGATGGAGTATTAAATCAAACACTTAACGACAACATTAGAAATGGACAAGTTATTAATCAATTAATGGAAGCATTAATGCAGTTATCTAGACAACAATTTCCAACTATGCCAGTTGATTATAAAAGATCAATCCAAAGAGGAATATTGTTATTATCTAACAGATTGGGTCAGTTAGTTGATTTAACAAGATTATTATCATATAATTATGAAACTCTAATGGCTTGTATAACTATGAATATGCAACATGTTCAAACTCTCACTACCGAAAGATTACAGTTAACTTCTGTCACATCCTTATGTATGTTAATTGGAAATACCACAGTAATTCCAAGTCCACAAACACTATTTCACTATTATAACGTAAATGTGAATTTTCACTCAAATTATAATGAACGAATTAACGATGCTGTGGCTATTATTACGGCTGCTAATAGACTAAATTTATATCAGAAAAAAATGAAATCAATAGTTGAGGACTTTTTAAAAAGATTGCAAATTTTTGATGTACCACGAGTACCAGATGATCAAATGTATAGGTTGAGAGACAGACTTAGATTATTGCCAGTTGAAAGACGAAGACTTGATATATTTAACTTAATATTAATGAATATGGAGCAGATCGAACGAGCTTCAGATAAAATCGCTCAAGGAGTAATAATTGCTTACAGAGATATGCAACTAGAAAGAGATGAGATGTATGGATTTGTTAACATCGCTAGGAACCTCGATGGATATCAACAAATTAATTTAGAAGAATTAATGAGAACTGGAGACTACGGTCAAATTACTAATATGTTATTAAACAATCAGCCTGTAGCTTTGGTAGGAGCATTGCCATTTGTGACCGACTCATCAGTTATATCGCTCATTGCAAAATTAGATGCCACAGTTTTTGCTCAAATAGTTAAACTTAGAAAAGTGGACACTTTAAAACCGATATTGTATAAAATAAATTCTGATTCTAATGATTTCTATTTAGTTGCAAATTATGATTGGATACCGACTTCAACCACAAAAGTTTATAAGCAAGTACCACAACCTTTTGATTTCAGAGCGTCAATGCATATGTTAACGTCTAATTTAACTTTTACCGTTTATTCTGATTTACTATCCTTCGTTTCTGCAGACACTGTTGAACCTATTAACGCAATTGCTTTTGACAATATGCGCATTATGAACGAACTG
>AEB79111
ATGGCGTACAGGAAGCGCGGAGCTAAACGCGAAGACTTACCA---CAA---CAAAATGAACGTCTG---CAAGAAAAAGAAATTGAAAATAATACAGACGTAACAATGGAA------AATAAAAATAAAAAT------------AAA---AATAAT------------------------------AATAATAGAAAACAGCAATTATCTGACAAAGTGTTATCACAAAAAGAAGAAATAATAACTGATGTACAAGATGACATTAAAATAGCTGATGAGGTTAAAAAATCATCAAAAGAAGAGTCGAAACAGTTACTTGAAATATTAAAAACGAAAGAAGATCATCAGAAAGAAGTACAGTACGAAATTCTGCAAAAAACAATACCGACTTTTGAACCAAAAGAATCAATTTTGAAAAAATTAGAGGATATAAAACCAGAGCAGGCTAAGAAGCAAATGAAATTATTTAGAATCTTTGAACCAAGACAGTTACCAATCTACCGAGCAAATGGTGAAAAAGAATTAAGGAATAGATGGTATTGGAAATTGAAAAAGGATACGCTACCAGATGGAGATTATGACGTACGCGAGTATTTTTTAAATTTATATGATCAAATACTAATAGAAATGCCAGATTATTTATTACTAAAAGATATGGCTGTAGAAAATAAAAACTCTAGGGATGCTGGTAAAGTTGTAGATTCTGAGACTGCAAGGATTTGTGATGCTATATTTCAGGATGAAGAAACGGAGGGAGTTATCAGAAGATTTATTGCAGATATGAGACAACAAGTTCAGGCTGATAGAAATATTGTCAATTATCCATCAATTTTACATCCAATCGATCATGCATTTAACGAATATTTTCTGAATCATCAATTAGTTGAACCATTAAATAACGAAATTATTTTTAATTATATACCAGAAAGAATAAGAAATGATGTTAACTATATTTTGAATATGGATATGAATTTGCCATCAACAGCAAGATATATTAGACCAAATCTATTGCAAGATAGACTAAATTTACATGATAATTTTGAATCATTATGGGATACTATAACTACATCAAATTACATATTAGCAAGATCAGTCGTGCCTGATTTAAAGGAAAAAGAACTAGTTTCAACTGAAGCTCAGATACAGAAAATGTCTCAAGACTTGCAGCTTGAAGCTTTAACGATACAATCCGAAACGCAGTTTCTGGCCGGCATAAATTCACAAGCAGCAAATGATTGTTTTAAAACACTGATAGCAGCTATGTTAAGTCAACGTACAATGTCATTAGATTTTGTAACTACGAATTATATGTCACTTATATCTGGTATGTGGCTATTGACTGTTATACCAAATGATATGTTTCTTCGTGAGTCACTAGTCGCATGCGAATTGGCTATAATAAATACTATAGTTTACCCAGCATTTGGAATGCAAAGAATGCATTATAGAAATGGCGATCCTCAGACTCCATTTCAAATAGCAGAGCAACAAATACAAAATTTTCAAGTAGCTAATTGGTTACATTTTATTAATAATAATAGATTTAGACAAGTTGTTATTGATGGAGTATTAAATCAAACACTTAACGACAACATTAGAAATGGACAAGTTATTAATCAATTAATGGAAGCATTAATGCAGTTATCTAGACAACAATTCCCAACTATGCCAGTTGATTATAAAAGATCAATCCAAAGAGGAATATTGTTATTATCTAACAGATTGGGTCAGTTAGTTGATTTAACAAGATTATTATCATATAATTATGAAACTCTAATGGCGTGTATAACTATGAATATGCAAYACGTTCAAACTCTCACTACCGAAAGATTACAGTTAACTTCTGTCACATCCTTATGTATGTTAATTGGAAATACCACAGTAATTCCAAGTCCACAAACACTATTTCACTATTATAACGTAAATGTGAATTTTCACTCAAATTATAATGAACGAATTAACGATGCTGTGGCTATTATTACGGCTGCTAATAGACTAAATTTATATCAGAAAAAAATGAAATCAATAGTTGAGGACTTTTTAAAAAGATTGCAAATTTTTGATGTACCACGAGTACCAGATGATCAAATGTATAGGTTGAGAGACAGACTTAGATTATTGCCAGTTGAAAGACGAAGACTTGATATATTTAACTTAATATTAATGAATATGGAGCAGATCGAACGAGCTTCAGATAAAATCGCTCAAGGAGTAATAATTGCTTACAGAGATATGCAACTAGAAAGAGATGAGATGTATGGATTTGTTAACATAGCTAGGAACCTCGATGGATATCAACAAATCAATTTAGAAGAATTAATGAGAACTGGAGACTACGGTCAAATTACTAATATGTTATTAAACAACCAGCCTGTAGCTTTGGTAGGAGCATTGCCATTTGTGACCGACTCATCAGTTATATCGCTCATTGCAAAATTAGATGCCACAGTTTTTGCTCAAATAGTTAAACTTAGAAAAGTGGACACTTTAAAACCGATATTGTATAAAATAAATTCTGATTCTAATGATTTCTATTTAGTTGCAAATTATGATTGGATACCGACTTCAACCACAAAAGTTTATAAGCAAGTACCACAACCTTTTGATTTCAGAGCGTCAATGCATATGTTAACGTCTAATTTAACTTTTACCGTTTATTCTGATTTACTATCCTTCGTTTCTGCAGACACGGTTGAACCTATTAACGCAATTGCTTTTGACAATATGCGCATTATGAACGAACTG
>AEB79116
ATGGCGTACAGGAAGCGCGGAGCTAAACGTGAAGACTTACCA---CAA---CAAAATGAACGTCTG---CAAGAAAAAGAAATTGAAAATAATCCCGACGTAACCATGGAA------AATAGAAATAAAATTAAA------------------AAT------------------------------AATAGTAGAAAGCAACAATTATCTGACAAAGTACTATCACAAAAAGAGGAAATAATAACTGATGCTCAAGATGACATTAAAATAGCTGATGAGGTCAAAAAATCATCAAAAGAAGAGTCGAAACAGTTACTTGAAATATTAAAAACGAAAGAAGATCATAAAAAAGAAGTACAGTATGAAATTCTACAAAAAACAATACCGACTTTTGAACCAAAAGAATCAATTTTGAAAAAGTTAGAGGATATAAGACCGGAACAAGCTAAGAAACAAATGAGATTGTTTAGAATATTTGAACCAAGACAATTACCAATCTATCGAGCAAATGGTGAGAAAGAATTAAGGAATAGATGGTATTGGAAATTGAAAAAGGATACACTGCCAGACGGAGATTATGACGTACGGGAATATTTTTTAAATTTATATGATCAAATACTGATAGAAATGCCAGATTATTTATTGCTAAAAGATATGGCTGTAGAAAATAAAAACTCTAGGGATGCTGGTAAAGTTGTAGACTCCGAGACTGCAAGTATTTGTGATGCTATATTTCAAGATGAGGAGACAGAGGGAGTTATTAGAAGATTTATAGCAGATATGAGACAACAAGTTCAGGCTGATAGGAATATTGTCAATTATCCATCAATTTTACATCCAATTGATCATGCATTTAATGAATATTTTCTGAATCATCAATTAGTTGAACCATTGAATAACGAAATTATTTTTAATTATATACCAGAAAGAATAAGGAATGATGTTAACTATATCTTGAATATGGACATGAATTTGCCATCAACAGCGAGATATATTAGACCAAATCTATTGCAAGATAGACTAAACTTACATGATAATTTTGAATCATTATGGGACACAATAACTACATCAAATTACATATTGGCAAGATCAGTCGTGCCTGATTTGAAGGAAAAAGAATTAGTTTCAACTGAAGCTCAGATACAGAAAATGTCTCAAGATTTGCAGCTTGAAGCTTTAACAATACAATCTGAAACGCAGTTTCTAGCCGGTATAAATTCACAAGCAGCGAATGATTGTTTTAAAACATTGATAGCAGCTATGTTAAGTCAACGTACAATGTCATTAGATTTTGTAACTACGAATTATATGTCACTTATATCTGGCATGTGGCTATTGACTGTTATACCAAATGACATGTTTCTTCGTGAGTCGCTAGTCGCATGCGAATTGGCTATAATAAATACTATAGTTTACCCAGCATTTGGAATGCAAAGAATGCATTATAGAAATGGCGATCCACAGACTCCATTTCAAATAGCAGAACAACAAATACAAAATTTTCAAGTAGCTAATTGGTTACATTTTATTAATAATAATAGATTTAGACAAGTTGTTATTGATGGAGTGTTAAATCAAACGCTTAACGACAACATTAGGAATGGACAAGTTATTAATCAATTAATGGAAGCATTAATGCAGTTATCTAGACAACAATTTCCGACCATGCCAGTTGATTATAAAAGATCAATCCAAAGAGGAATATTGTTATTGTCTAACAGATTAGGTCAGTTAGTTGATTTAACAAGATTATTATCATATAATTATGAAACTCTAATGGCTTGTATAACTATGAATATGCAACAAGTTCAAACTCTCACTACCGAAAAATTACAGTTAACTTCTGTCACATCTTTGTGTATGTTAATTGGAAATACTACGGTAATTCCAAGCCCGCAAACACTATTTCACTATTATAACGTAAATGTAAATTTTCATTCAAATTACAACGAACGAATTAACGATGCTGTGGCTATTATTACGGCTGCTAATAGACTAAATTTATATCAGAAAAAAATGAAATCAATAGTTGAGGATTTTTTGAAAAGATTGCAAATTTTTGATGTACCACGAGTACCAGACGACCAGATGTACAGGCTGAGAGACAGACTTAGATTATTGCCAGTTGAAAGACGAAGACTTGATATATTTAACTTAATATTAATGAATATGGAGCAGATCGAGCGAGCTTCAGATAAAATTGCTCAAGGAGTAATAATTGCTTATAGAGATATGCAACTAGAAAGAGATGAGATGTATGGATTTGTTAACATCGCTAGGAACCTCGATGGATATCAACAAATCAATTTGGAAGAGTTAATGAGAACTGGAGACTATGGTCAAATTACTAATATGCTATTAAACAACCAGCCTGTAGCTTTGGTAGGAGCATTGCCATTTGTGACAGATTCATCAGTTATATCGCTAATTGCAAAATTAGATGCCACAGTTTTTGCTCAAATAGTTAAACTTAGAAAAGTGGACACTTTAAAACCAATATTATATAAAATAAATTCTGATTCTAATGATTTCTACTTAGTTGCAAATTATGATTGGATACCAACTTCAACCACAAAAGTTTATAAGCAAGTACCACAACCTTTTGATTTCAGAGCGTCAATGCATATGTTAACGTCTAATTTAACTTTTACTGTTTATTCTGATTTGCTATCCTTCGTTTCTGCAGATACGGTTGAACCTATTAACGCAATTGCTTTTGACAATATGCGCATTATGAACGAACTG
>AEB79117
ATGGCGTACAGGAAGCGCGGAGCTAAACGTGAAGACTTACCA---CAA---CAAAATGAACGTCTG---CAAGAAAAAGAAATTGAAAATAATCCCGACGTAACCATGGAA------AATAGAAATAAAATTAAA------------------AAT------------------------------AATAGTAGAAAGCAACAATTATCTGACAAAGTACTATCACAAAAAGAGGAAATAATAACTGATGCTCAAGATGACATTAAAATAGCTGATGAGGTCAAAAAATCATCAAAAGAAGAGTCGAAACAGTTACTTGAAATATTAAAAACGAAAGAAGATCATAAGAAAGAAGTACAGTATGAAATTCTACAAAAAACAATACCGACTTTTGAACCAAAAGAATCAATTTTGAAAAAGTTAGAGGATATAAGACCGGAACAAGCTAAGAAACAAATGAGATTGTTTAGAATATTTGAACCAAGACAATTACCAATCTATCGAGCAAATGGTGAGAAAGAATTAAGGAATAGATGGTATTGGAAATTGAAAAAGGATACACTGCCAGACGGAGATTATGACGTACGGGAATATTTTTTAAATTTATATGATCAAATACTGATAGAAATGCCAGATTATTTATTGCTAAAAGATATGGCTGTAGAAAATAAAAACTCTAGGGATGCTGGTAAAGTTGTAGACTCCGAGACTGCAAGTATTTGTGATGCTATATTTCAAGATGAGGAGACAGAGGGAGTTATTAGAAGATTTATAGCAGATATGAGACAACAAGTTCAGGCTGATAGGAATATTGTCAATTATCCATCAATTTTACATCCAATTGATCATGCATTTAATGAATATTTTCTGAATCATCAATTAGTTGAACCATTGAATAACGAAATTATTTTTAATTATATACCAGAAAGAATAAGGAATGATGTTAACTATATCTTGAATATGGACATGAATTTGCCATCAACAGCGAGATATATTAGACCAAATCTATTGCAAGATAGACTAAACTTACATGATAATTTTGAATCATTATGGGACACAATAACTACATCAAATTACATATTGGCAAGATCAGTCGTGCCTGATTTGAAGGAAAAAGAATTAGTTTCAACTGAAGCTCAGATACAGAAAATGTCTCAAGATTTGCAGCTTGAAGCTTTAACAATACAATCTGAAACGCAGTTTCTAGCCGGTATAAATTCACAAGCAGCGAATGATTGTTTTAAAACATTGATAGCAGCTATGTTAAGTCAACGTACAATGTCATTAGATTTTGTAACTACGAATTATATGTCACTTATATCTGGCATGTGGCTATTGACTGTTATACCAAATGACATGTTTCTTCGTGAGTCGCTAGTCGCATGCGAATTGGCTATAATAAATACTATAGTTTACCCAGCATTTGGAATGCAAAGAATGCATTATAGAAATGGCGATCCACAGACTCCATTTCAAATAGCAGAACAACAAATACAAAATTTTCAAGTAGCTAATTGGTTACATTTTATTAATAATAATAGATTTAGACAAGTTGTTATTGATGGAGTGTTAAATCAAACACTTAACGACAACATTAGGAATGGACAAGTTATTAATCAATTAATGGAAGCATTAATGCAGTTATCTAGACAACAATTTCCGACCATGCCAGTTGATTATAAAAGATCAATCCAAAGAGGAATATTGTTATTGTCTAACAGATTAGGTCAGTTAGTTGATTTAACAAGATTATTATCATATAATTATGAAACTCTAATGGCTTGTATAACTATGAATATGCAACAAGTTCAAACTCTCACTACCGAAAAATTACAGTTAACTTCTGTCACATCTTTGTGTATGTTAATTGGAAATACTACGGTAATTCCAAGCCCGCAAACACTATTTCACTATTATAACGTAAATGTAAATTTTCATTCAAATTACAACGAACGAATTAACGATGCTGTGGCTATTATTACGGCTGCTAATAGACTAAATTTATATCAGAAAAAAATGAAATCAATAGTTGAGGATTTTTTGAAAAGATTGCAAATTTTTGATGTACCACGAGTACCAGACGACCAGATGTACAGGCTGAGAGACAGACTTAGATTATTGCCAGTTGAAAGACGAAGACTTGATATATTTAACTTAATATTAATGAATATGGAGCAGATCGAGCGAGCTTCAGATAAAATTGCTCAAGGAGTAATAATTGCTTACAGAGATATGCAACTAGAAAGAGATGAGATGTATGGATTTGTTAACATCGCTAGGAACCTCGATGGATACCAACAAATCAATTTGGAAGAGTTAATGAGAACTGGAGACTATGGTCAAATTACTAATATGCTATTAAACAACCAGCCTGTAGCTTTGGTAGGAGCATTGCCATTTGTGACAGATTCATCAGTTATATCGCTAATTGCAAAATTAGATGCCACAGTTTTTGCTCAAATAGTTAAACTTAGAAAAGTGGACACTTTAAAACCAATATTATATAAAATAAATTCTGATTCTAATGATTTCTACTTAGTTGCAAATTATGATTGGATACCAACTTCAACCACAAAAGTTTATAAGCAAGTACCACAACCTTTTGATTTCAGAGCGTCAATGCATATGTTAACGTCTAATTTAACTTTTACTGTTTATTCTGATTTGCTATCCTTCGTTTCTGCAGATACAGTTGAACCTATTAACGCAATTGCTTTTGACAATATGCGCATTATGAACGAACTG
>AEB79114
ATGGCGTACAGGAAGCGCGGAGCTAAACGTGAAGACTTACCA---CAA---CAAAATGAACGTCTG---CAAGAAAAAGAAATTGAAAATAATCCCGACGTAACCATGGAA------AATAGAAATAAAATTAAA------------------AAT------------------------------AATAGTAGAAAGCAACAATTATCTGACAAAGTACTATCACAAAAAGAGGAAATAATAACTGATGCTCAAGATGACATTAAAATAGCTGATGAGGTCAAAAAATCATCAAAAGAAGAGTCGAAACAGTTACTTGAAATATTAAAAACGAAAGAAGATCATAAGAAAGAAGTACAGTATGAAATTCTACAAAAAACAATACCGACTTTTGAACCAAAAGAATCAATTTTGAAAAAGTTAGAGGATATAAGACCGGAACAAGCTAAGAAACAAATGAGATTGTTTAGAATATTTGAACCAAGACAATTACCAATCTATCGAGCAAATGGTGAGAAAGAATTAAGGAATAGATGGTATTGGAAATTGAAAAAGGATACACTGCCAGACGGAGATTATGACGTACGGGAATATTTTTTAAATTTATATGATCAAATACTGATAGAAATGCCAGATTATTTATTGCTAAAAGATATGGCTGTAGAAAATAAAAACTCTAGGGATGCTGGTAAAGTTGTAGACTCCGAGACTGCAAGTATTTGTGATGCTATATTTCAAGATGAGGAGACAGAGGGAGTTATTAGAAGATTTATAGCAGATATGAGACAACAAGTTCAGGCTGATAGGAATATTGTCAATTATCCATCAATTTTACATCCAATTGATCATGCATTTAATGAATATTTTCTGAATCATCAATTAGTTGAACCATTGAATAACGAAATTATTTTTAATTATATACCAGAAAGAATAAGGAATGATGTTAACTATATCTTGAATATGGACATGAATTTGCCATCAACAGCGAGATATATTAGACCAAATCTATTGCAAGATAGACTAAACTTACATGATAATTTTGAATCATTATGGGACACAATAACTACATCAAATTACATATTGGCAAGATCAGTCGTGCCTGATTTGAAGGAAAAAGAATTAGTTTCAACTGAAGCTCAGATACAGAAAATGTCTCAAGATTTGCAGCTTGAAGCTTTAACAATACAATCTGAAACGCAGTTTCTAGCCGGTATAAATTCACAAGCAGCGAATGATTGTTTTAAAACATTGATAGCAGCTATGTTAAGTCAACGTACAATGTCATTAGATTTTGTAACTACGAATTATATGTCACTTATATCTGGCATGTGGCTATTGACTGTTATACCAAATGACATGTTTCTTCGTGAGTCGCTAGTCGCATGCGAATTGGCTATAATAAATACTATAGTTTACCCAGCATTTGGAATGCAAAGAATGCATTATAGAAATGGCGATCCACAGACTCCATTTCAAATAGCAGAACAACAAATACAAAATTTTCAAGTAGCTAATTGGTTACATTTTATTAATAATAATAGATTTAGACGAGTTGTTATTGATGGAGTGTTAAATCAAACGCTTAACGACAACATTAGGAATGGACAAGTTATTAATCAATTAATGGAAGCATTAATGCAGTTATCTAGACAACAATTTCCGACCATGCCAGTTGATTATAAAAGATCAATCCAAAGAGGAATATTGTTATTGTCTAACAGATTAGGTCAGTTAGTTGATTTAACAAGATTATTATCATATAATTATGAAACTCTAATGGCTTGTATAACTATGAATATGCAACAAGTTCAAACTCTCACTACCGAAAAATTACAGTTAACTTCTGTCACATCTTTGTGTATGTTAATTGGAAATACTACGGTAATTCCAAGCCCGCAAACACTATTTCACTATTATAACGTAAATGTAAATTTTCATTCAAATTACAACGAACGAATTAACGATGCTGTGGCTATTATTACGGCTGCTAATAGACTAAATTTATATCAGAAAAAAATGAAATCAATAGTTGAGGATTTTTTGAAAAGATTGCAAATTTTTGATGTACCACGAGTACCAGACGACCAGATGTACAGGCTGAGAGACAGACTTAGATTATTGCCAGTTGAAAGACGAAGACTTGATATATTTAACTTAATATTAATGAATATGGAGCAGATCGAGCGAGCTTCAGATAAAATTGCTCAAGGAGTAATAATTGCTTACAGAGATATGCAACTAGAAAGAGATGAGATGTATGGATTTGTTAACATCGCTAGGAACCTCGATGGATATCAACAAATCAATTTGGAAGAGTTAATGAGAACTGGAGACTATGGTCAAATTACTAATATGCTATTAAACAACCAGCCTGTAGCTTTGGTAGGAGCATTGCCATTTGTGACAGATTCATCAGTTATATCGCTAATTGCAAAATTAGATGCCACAGTTTTTGCTCAAATAGTTAAACTTAGAAAAGTGGACACTTTAAAACCAATATTATATAAAATAAATTCTGATTCTAATGATTTCTACTTAGTTGCAAATTATGATTGGATACCAACTTCAACCACAAAAGTTTATAAGCAAGTACCACAACCTTTTGATTTCAGAGCGTCAATGCATATGTTAACGTCTAATTTAACTTTTACTGTTTATTCTGATTTGCTATCCTTCGTTTCTGCAGATACGGTTGAACCTATTAACGCAATTGCTTTTGACAATATGCGCATTATGAACGAACTG
>AEB79115
ATGGCGTACAGGAAGCGCGGAGCTAAACGTGAAGACTTACCA---CAA---CAAAATGAACGTCTG---CAAGAAAAAGAAATTGAAAATAATCCCGACGTAACCATGGAA------AATAGAAATAAAATTAAA------------------AAT------------------------------AATAGTAGAAAGCAACAATTATCTGACAAAGTACTATCACAAAAAGAGGAAATAATAACTGATGCTCAAGATGACATTAAAATAGCTGATGAGGTCAAAAAATCATCAAAAGAAGAGTCGAAACAGTTACTTGAAATATTAAAAACGAAAGAAGATCATAAGAAAGAAGTACAGTATGAAATTCTACAAAAAACAATACCGACTTTTGAACCAAAAGAATCAATTTTGAAAAAGTTAGAGGATATAAGACCGGAACAAGCTAAGAAACAAATGAGATTGTTTAGAATATTTGAACCAAGACAATTACCAATCTATCGAGCAAATGGTGAGAAAGAATTAAGGAATAGATGGTATTGGAAATTGAAAAAGGATACACTGCCAGACGGAGATTATGACGTACGGGAATATTTTTTAAATTTATATGATCAAATACTGATAGAAATGCCAGATTATTTATTGCTAAAAGATATGGCTGTAGAAAATAAAAACTCTAGGGATGCTGGTAAAGTTGTAGACTCCGAGACTGCAAGTATTTGTGATGCTATATTTCAAGATGAGGAGACAGAGGGAGTTATTAGAAGATTTATAGCAGATATGAGACAACAAGTTCAGGCTGATAGGAATATTGTCAATTATCCATCAATTTTACATCCAATTGATCATGCATTTAATGAATATTTTCTGAATCATCAATTAGTTGAACCATTGAATAACGAAATTATTTTTAATTATATACCAGAAAGAATAAGGAATGATGTTAACTATATCTTGAATATGGACATGAATTTGCCATCAACAGCGAGATATATTAGACCAAATCTATTGCAAGATAGACTAAACTTACATGATAATTTTGAATCATTATGGGACACAATAACTACATCAAATTACATATTGGCAAGATCAGTCGTGCCTGATTTGAAGGAAAAAGAATTAGTTTCAACTGAAGCTCAGATACAGAAAATGTCTCAAGATTTGCAGCTTGAAGCTTTAACAATACAATCTGAAACGCAGTTTCTAGCCGGTATAAATTCACAAGCAGCGAATGATTGTTTTAAAACATTGATAGCAGCTATGTTAAGTCAACGTACAATGTCATTAGATTTTGTAACTACGAATTATATGTCACTTATATCTGGCATGTGGCTATTGACTGTTATACCAAATGACATGTTTCTTCGTGAGTCGCTAGTCGCATGCGAATTGGCTATAATAAATACTATAGTTTACCCAGCATTTGGAATGCAAAGAATGCATTATAGAAATGGCGATCCACAGACTCCATTTCAAATAGCAGAACAACAAATACAAAATTTTCAAGTAGCTAATTGGTTACATTTTATTAATAATAATAGATTTAGACAAGTTGTTATTGATGGAGTGTTAAATCAAACGCTTAACGACAACATTAGGAATGGACAAGTTATTAATCAATTAATGGAAGCATTAATGCAGTTATCTAGACAACAATTTCCGACCATGCCAGTTGATTATAAAAGATCAATCCAAAGAGGAATATTGTTATTGTCTAACAGATTAGGTCAGTTAGTTGATTTAACAAGATTATTATCATATAATTATGAAACTCTAATGGCTTGTATAACTATGAATATGCAACAAGTTCAAACTCTCACTACCGAAAAATTACAGTTAACTTCTGTCACATCTTTGTGTATGTTAATTGGAAATACTACGGTAATTCCAAGCCCGCAAACACTATTTCACTATTATAACGTAAATGTAAATTTTCATTCAAATTACAACGAACGAATTAACGATGCTGTGGCTATTATTACGGCTGCTAATAGACTAAATTTATATCAGAAAAAAATGAAATCAATAGTTGAGGATTTTTTGAAAAGATTGCAAATTTTTGATGTACCACGAGTACCAGACGACCAGATGTACAGGCTGAGAGACAGACTTAGATTATTGCCAGTTGAAAGACGAAGACTTGATATATTTAACTTAATATTAATGAATATGGAGCAGATCGAGCGAGCTTCAGATAAAATTGCTCAAGGAGTAATAATTGCTTACAGAGATATGCAACTAGAAAGAGATGAGATGTATGGATTTGTTAACATCGCTAGGAACCTCGATGGATATCAACAAATCAATTTGGAAGAGTTAATGAGAACTGGAGACTATGGTCAAATTACTAATATGCTATTAAACAACCAGCCTGTAGCTTTGGTAGGAGCATTGCCATTTGTGACAGATTCATCAGTTATATCGCTAATTGCAAAATTAGATGCCACAGTTTTTGCTCAAATAGTTAAACTTAGAAAAGTGGACACTTTAAAACCAATATTATATAAAATAAATTCTGATTCTAATGATTTCTACTTAGTTGCAAATTATGATTGGATACCAACTTCAACCACAAAAGTTTATAAGCAAGTACCACAACCTTTTGATTTCAGAGCGTCAATGCATATGTTAACGTCTAATTTAACTTTTACTGTTTATTCTGATTTGCTATCCTTCGTTTCTGCAGATACGGTTGAACCTATTAACGCAATTGCTTTTGACAATATGCGCATTATGAACGAACTG
>AEK64461
ATGGCGTACAGGAAGCGCGGAGCTAAACGTGAAGACTTACCA---CAA---CAAAATGAACGTCTG---CAAGAAAAAGAAATTGAAAATAATACAGACGTAACCATGGAA------AATAAAAATAAAAATAGA------------------AAT------------------------------AATAATAGAAAGCAGCAATTATCTGACAAAGTGCTATCACAAAAAGAAGAAATAATAACTGATGTACAAGATGACATTAAAATAGCTGATGAGGTTAAAAAATCATCAAAAGAAGAGTCGAAACAGTTACTTGAAATATTAAAAACGAAAGAAGATCATCAGAAAGAAGTACAATACGAAATTCTACAAAAAACAATACCGACTTTTGAACCAAAAGAATCAATTTTGAAAAAATTAGAGGATATAAAACCAGAGCAAGCTAAGAAGCAAATGAAATTATTTAGAATCTTTGAACCAAGGCAATTACCAATCTACCGAGCAAATGGTGAAAAAGAATTAAGGAATAGATGGTATTGGAAATTGAAAAAGGATACGCTGCCAGACGGAGATTATGACGTACGCGAGTATTTTTTAAATTTATATGATCAAATACTGATAGAAATGCCAGATTATTTATTGCTAAAAGATATGGCTGTAGAAAATAAAAACTCTAGGGATGCTGGTAAAGTTGTAGATTCTGAGACTGCAAGTATTTGTGATGCTATATTTCAGGATGAGGAAACAGAGGGAGTTATCAGAAGATTTATCGCAGATATGAGACAACAAGTTCAGGCTGACAGAAATATTGTCAATTATCCATCAATTTTACATCCAATTGATCATGCATTTAACGAATATTTTCTGAACCATCAATTAGTTGAACCATTAAATAACGACATTATTTTTAATTATATACCAGAAAGAATAAGAAATGATGTCAACTATATTTTGAATATGGATATGAATTTGCCATCAACAGCAAGATATATTAGACCAAATCTATTGCAAGATAGACTAAATTTACATGATAATTTTGAATCATTATGGGATACAATAACTACATCAAATTACATATTAGCAAGATCAGTCGTGCCTGATTTGAAGGAAAAAGAATTAGTTTCAACTGAAGCTCAGATACAGAAAATGTCTCAAGATTTGCAGCTTGAAGCTTTAACAATACAATCTGAAACGCAGTTTCTGGCCGGCATAAATTCACAAGCAGCAAATGATTGTTTTAAAACACTGATAGCAGCTATGTTAAGCCAACGTACAATGTCATTAGATTTTGTAACTACGAATTATATGTCACTTATATCTGGCATGTGGCTATTGACTGTTATACCAAATGATATGTTTCTTCGTGAGTCGCTAGTCGCATGCGAATTGGCTATAATAAATACTATAGTTTACCCAGCATTTGGAATGCAAAGAATGCATTATAGAAATGGCGATCCTCAGACTCCATTTCAAATAGCAGAGCAACAAATACAAAATTTTCAAGTAGCTAATTGGTTACATTTTATTAATAATAATAGATTTAGACAAGTTGTTATTGATGGAGTGTTAAATCAAACACTAAATGACAACATTAGAAATGGACAAGTTATTAATCAATTAATGGAAGCATTAATGCAGTTATCTAGACAACAATTTCCGACTATGCCAGTTGATTATAAAAGATCAATCCAAAGAGGAATATTGTTATTATCTAACAGATTGGGTCAGTTAGTTGATTTAACAAGATTATTATCGTATAATTATGAAACTCTAATGGCTTGTATAACTATGAATATGCAACATGTTCAAACTCTCACTACCGAAAGATTACAGTTAACTTCTGTCACATCCTTATGTATGTTAATTGGAAATACCACAGTAATTCCAAGTCCACAAACACTATTTCACTATTATAACGTAAATGTGAATTTTCATTCAAATTATAATGAACGAATTAACGATGCTGTGGCTATTATTACGGCTGCTAATAGACTAAACTTATATCAGAAAAAAATGAAATCAATAGTCGAGGACTTTTTAAAAAGATTGCAAATTTTTGATGTACCACGAGTACCAGATGATCAAATGTATAGGTTGAGAGACAGACTTAGATTATTGCCAGTTGAAAGACGAAGACTTGATATATTTAACTTAATATTAATGAATATGGAGCAGATCGAAAGAGCTTCAGATAAAATTGCTCAAGGAGTAATAATTGCTTACAGAGATATGCAACTAGAAAGAGATGAGATGTATGGATTTGTTAACATCGCTAGGAATCTCGATGGATATCAACAAATCAATTTAGAAGAGTTAATGAGAACTGGAGACTATGGTCAAATTACTAATATGCTATTAAACAACCAGCCTGTAGCTTTGGTAGGAGCATTGCCATTTGTGACTGATTCATCAGTTATATCACTCATTGCAAAATTGGATGCCACAGTTTTTGCTCAAATAGTTAAACTTAGAAAAGTGGACACTTTAAAACCGATATTGTATAAAATAAATTCTGATTCTAATGATTTCTACTTAGTTGCAAATTATGATTGGATACCGACTTCAACCACAAAAGTTTATAAGCAAGTACCACAACCTTTTGATTTCAGAGCGTCAATGCATATGTTAACGTCTAATTTAACTTTTACCGTTTATTCTGATTTACTATCTTTCGTTTCTGCAGACACGGTTGAACCTATTAACGCAATTGCTTTTGACAATATGCGCATTATGAACGAACTG
>AEK64460
ATGGCGTACAGGAAGCGCGGAGCTAAACGTGAAGACTTACCA---CAA---CAAAATGAACGTCTG---CAAGAAAAAGAAATTGAAAATAATACAGACGTAACTATGGAA------AACAAAGATAAAAATAAAAATAAAAAT---------AAT------------------------------AATAATAGAAAACAGCAACTATCTGACAAAGTGTTATCACAAAAAGAAGAAATAATAACTGATGTACAAGATGACATTAAAATAGCTGATGAGGTTAAAAAATCATCAAAAGAAGAGTCGAAACAGTTACTTGAAATATTAAAAACGAAAGAAGATCATCAGAAAGAAGTACAATACGAAATTCTGCAAAAAACAATACCGACTTTTGAACCAAAAGAATCAATTTTGAAAAAATTAGAGGATATAAAACCAGAGCAGGCTAAGAAGCAGATGAAATTATTTAGAATCTTTGAACCAAGACAATTACCAATCTACCGAGCAAATGGTGAAAAAGAATTAAGGAATAGATGGTACTGGAAATTGAAAAAGGATACGCTGCCAGACGGAGATTATGACGTACGCGAGTATTTTTTAAATTTATATGATCAAATACTAATAGAAATGCCAGATTATTTATTACTAAAAGATATGGCTGTAGAAAATAAAAACTCTAGGGATGCTGGTAAAGTTGTAGATTCTGAGACTGCAAGGATTTGTGATGCTATATTTCAGGATGAGGAAACAGAGGGAGTTATCAGAAGATTTATCGCGGATATGAGACAGCAAGTTCAGGCTGATAGAAATATTGTCAATTATCCATCAATTTTACATCCAATTGATCATGCATTTAACGAATATTTTCTGAATCATCAATTAGTTGAACCATTAAATAACGACATTATTTTTAATTATATACCAGAAAGAATAAGAAATGATGTCAACTATATTTTGAATATGGATATGAATTTGCCATCAACAGCAAGATATATTAGACCAAATCTATTGCAAGATAGACTAAATTTACATGATAATTTTGAATCATTATGGGATACAATAACTACATCAAATTATATATTAGCAAGATCAGTCGTGCCTGATTTAAAGGAAAAAGAATTAGTTTCAACTGAAGCTCAGATACAGAAAATGTCTCAAGATTTGCAGCTTGAAGCTTTAACAATACAATCCGAAACGCAGTTTCTAGCCGGCATAAATTCACAAGCAGCAAATGATTGTTTTAAAACACTGATAGCAGCTATGTTAAGCCAACGTACAATGTCATTAGATTTTGTAACTACGAATTATATGTCACTTATATCTGGTATGTGGCTATTGACTGTTATACCAAATGATATGTTTCTTCGTGAGTCACTAGTCGCATGTGAATTGGCTATAATAAATACTATAGTTTACCCAGCATTTGGAATGCAAAGAATGCATTATAGAAATGGCGATCCTCAGACTCCATTTCAAATAGCAGAGCAACAAATACAAAATTTTCAAGTAGCTAATTGGTTACATTTTATTAATAATAATAGATTTAGGCAAGTTGTTATTGACGGAGTATTAAATCAAACACTTAACGACAACATTAGAAATGGACAAGTTATTAATCAATTAATGGAAGCATTAATGCAGTTATCTAGACAACAATTTCCGACTATGCCAGTTGATTATAAAAGATCAATTCAAAGAGGAATATTGTTGTTATCTAACAGATTAGGTCAGTTAGTTGATTTAACAAGATTATTATCATATAATTATGAAACTCTAATGGCTTGTATAACTATGAATATGCAACATGTTCAAACTCTCACTACCGAAAGATTACAGTTAACTTCTGTCACATCCTTATGTATGTTAATTGGAAATACCACAGTAATTCCAAGTCCACAAACACTATTTCACTATTATAACGTAAATGTGAATTTTCACTCAAATTATAATGAACGAATTAACGATGCTGTGGCTATTATTACGGCTGCTAATAGACTAAATTTATATCAGAAAAAAATGAAATCAATAGTTGAGGACTTTTTAAAAAGATTGCAAATTTTTGATGTACCACGAGTACCAGATGATCAAATGTATAGGTTGAGAGACAGACTTAGATTATTGCCAGTTGAAAGACGAAGACTTGATATATTTAACTTAATATTAATAAATATGGAGCAGATCGAACGAGCTTCAGATAAAATTGCTCAAGGAGTAATAATTGCTTATAGAGATATGCAACTAGAAAGAGATGAGATGTATGGATTTGTTAACATCGCTAGGAACCTCAATGGATATCAACAAATCAATTTAGAAGAGTTAATGAGAACTGGAGACTATGGTCAAATTACTAATATGTTATTAAACAACCAGCCTGTAGCTTTGGTAGGAGCATTGCCATTTGTGACCGATTCATCAGTTATATCGCTCATTGCAAAATTAGATGCCACAGTTTTTGCTCAAATAGTTAAACTTAGAAAAGTGGACACTTTAAAACCGATATTGTATAAAATAAATTCTGATTCTAATGATTTCTATTTAGTTGCAAATTATGATTGGATACCGACTTCAACCACAAAAGTTTACAAACAAGTACCACAACCTTTTGATTTCAGAGCGTCAATGCATATGTTAACATCTAATTTAACTTTTACCGTTTATTCTGATTTACTATCCTTCGTTTCTGCAGACACGGTTGAACCTATTAACGCAATTGCTTTTGACAATATGCGCATTATGAACGAACTG
>AGE10432
ATGGCGTACAGGAAACGTGGAGCGCGCCGTGAGGCGAACTTA---AAT---AATAATGATCGAATG---CAGGAGAAAATTGATGAAAAG------------------CAA------------------------------------------GAT---------------------------------TCAAATAAAACACAATTATCTGATAAGGTACTTTCGAAGAAAGAAGAAATTGTAACGGATAGTCATGAGGAAGTTAAAGTTACTGATGAATTAAAAAAATCAACGAAAGAAGAATCAAAACAATTGCTTGAAGTGTTGAAAACAAAGGAAGAACATCAGAAAGAAATACAGTATGAAATATTACAGAAAACTATACCAACATTCGAACCTAAAGAGACGATATTGAGAAAATTAGAGGATATTAAACCAGAACTAGCGAAAAAACAGACTAAGCTATTTAGAATATTTGAACCGAAACAATTACCGATTTATAGAGCAAATGGAGAAAGAGAATTGCGTAATAGATGGTATTGGAAATTAAAAAAAGATACACTACCAGACGGGGACTATGATGTGAGAGAGTATTTTCTGAATTTGTATGATCAAGTGCTTACTGAAATGCCAGACTACTTATTATTGAAAGATATGGCAGTAGAAAATAAGAACTCTAGAGATGCAGGTAAAGTCGTTGACTCAGAAACGGCTAGTATATGCGATGCCATCTTTCAAGATGAAGAAACGGAAGGTGCCGTTAGAAGGTTCATTGCAGAAATGAGACAACGTGTGCAAGCTGATAGAAATGTTGTCAATTATCCATCAATATTACATCCAATAGATTATGCATTTAATGAATACTTTTTACAACATCAATTGGTTGAACCATTGAATAATGATATAATATTTAATTATATACCAGAAAGAATAAGAAATGATGTTAATTATATTCTCAATATGGACAGAAATTTACCATCAACTGCCAGATATATAAGACCTAATTTACTTCAAGATAGATTAAATTTGCATGATAATTTTGAATCACTATGGGATACAATAACTACATCAAATTATATTTTGGCGAGATCGGTAGTACCAGATTTAAAAGAA------TTAGTGTCAACGGAAGCACAAATTCAGAAAATGTCACAAGATTTGCAATTAGAAGCATTAACAATTCAGTCAGAAACACAATTTCTAACAGGTATAAATTCACAAGCAGCTAACGATTGTTTTAAAACCTTAATTGCAGCAATGTTAAGTCAACGTACTATGTCATTAGATTTTGTAACTACTAATTATATGTCACTGATTTCAGGTATGTGGCTATTGACGGTCGTGCCAAATGATATGTTTATAAGGGAATCGTTAGTCGCGTGTCAACTAGCTATAGTAAATACAATAATCTATCCAGCATTTGGAATGCAACGAATGCATTATAGAAACGGGGATCCACAAACACCGTTTCAGATAGCAGAACAGCAAATTCAAAATTTCCAAGTCGCAAATTGGTTACATTTTGTTAATAATAATCAATTTAGACAGGCGGTTATTGATGGTGTATTGAATCAGGTACTAAATGACAATATTAGAAATGGTCATGTTATTAACCAACTAATGGAAGCTCTAATGCAGCTGTCGCGACAACAATTTCCAACTATGCCAATTGATTATAAGAGATCAATTCAACGTGGAATATTACTGTTATCCAACAGACTTGGTCAATTAGTTGATTTAACTAGATTATTAGCTTACAATTATGAGACGTTAATGGCATGCGTTACAATGAACATGCAGCATGTTCAAACCTTAACAACAGAAAAATTACAATTAACGTCAGTTACATCATTATGTATGCTTATTGGAAATGCGACTGTTATACCAAGTCCACAAACATTATTTCATTATTATAACGTTAACGTTAATTTTCATTCAAATTACAATGAGAGAATTAATGATGCAGTAGCTATAATAACTGCTGCTAACAGACTGAATCTATATCAGAAAAAAATGAAGGCTATTGTTGAGGATTTCTTAAAAAGATTATACATTTTTGATGTATCTAGAGTTCCAGACGACCAAATGTATAGATTAAGGGATAGATTACGCTTATTGCCAGTAGAAATCAGAAGATTGGATATCTTCAATCTAATACTAATGAATATGGATCAAATTGAACGTGCCTCAGATAAAATTGCTCAAGGTGTAATCATTGCTTATCGTGACATGCATCTTGAAAGAGATGAGATGTACGGATATGTAAATATAGCTAGAAATTTAGAGGGATTTCAACAGATAAATTTAGAGGAGCTGATGAGATCAGGTGATTATGCGCAAATAACTAACATGCTTTTAAATAATCAGCCAGTAGCATTGGTTGGAGCACTTCCATTTATTACTGATTCATCAGTTATATCGTTAATAGCAAAACTTGACGCTACAGTGTTCGCTCAAATAGTTAAATTACGAAAAGTTGATACTTTAAAACCAATATTATACAAGATAAATTCAGACTCAAATGACTTTTATTTAGTAGCCAATTACGATTGGGTGCCAACTTCGACTACAAAAGTATACAAACAGGTTCCGCAACAATTTGATTTTAGAAATTCAATGCATATGTTAACTTCAAATCTTACTTTTACGGTTTATTCAGATCTTCTCGCGTTCGTATCAGCTGACACAGTAGAACCTATAAATGCAGTTGCATTTGACAATATGCGCATCATGAACGAATTG
>ACH97396
ATGGCGTACAGAAAACGTGGAGCGCGCCGTGAGGCGAACTTA---GGT---AATAATGATCGAATGCAGGAGGAAAAAGATAATGAAAAA------------------CAG------------------------------------------GAT---------------------------------TCAAATAAAATGCAATTGTCTGATAAGGTACTTTCGAAGAAAGAAGAAGTTGTAACGGATAGTCAAGAAGAAGTTAAAATTGCTGATGAGGTAAAAAAATCAACGAAAGAAGAATCAAAACAGCTGCTTGAAGTGCTAAAAACAAAAGAAGAACATCAGAAAGAAATACAGTATGAAATATTACAGAAAACTATACCAACATTTGAACCTAAAGAGACGATATTGAAAAAGCTAGAGGATATTAAACCAGAACAAGCGAAAAAACAGACCAAGCTATTTAGAATATTTGAACCAAGACAATTACCAATTTATAGAGCGAATGGAGAGAGAGAGTTACGTAATAGATGGTATTGGAAATTGAAAAAAGATACTCTGCCAGATGGAGACTACGACGTGAGAGAATATTTTCTAAATTTGTATGATCAAGTGCTCACTGAAATGCCAGACTATCTATTACTAAAAGATATGGCCGTCGAAAATAAAAATTCAAGAGATGCAGGTAAAGTCGTTGATTCAGAAACGGCTAGTATATGCGATGCAATATTTCAAGATGAAGAAACGGAAGGTGCAGTCAGAAGATTCATTGCAGAGATGAGACAACGTGTACAGGCTGATAGAAATGTTGTTAATTATCCATCAATATTGCATCCAATAGATTATGCATTTAATGAGTATTTTTTGCAACATCAGTTAGTTGAACCATTGAATAATGATATAATATTCAACTACATACCAGAAAGAATAAGAAATGATGTTAATTACATTCTTAATATGGATAGAAACTTACCATCAACTGCTAGATATATAAGACCTAATTTACTTCAAGATAGATTGAACTTGCATGATAATTTTGAGTCACTGTGGGATACAATAACTACATCAAATTACATCTTGGCAAGATCTGTAGTACCAGATTTAAAGGAA------CTAGTATCAACAGAGGCACAAATTCAGAAAATGTCGCAAGATTTGCAATTAGAGGCATTGACAATTCAGTCAGAAACACAATTCTTAACAGGCATAAATTCACAAGCAGCTAACGATTGCTTTAAGACCTTAATCGCAGCCATGTTGAGTCAACGTACTATGTCACTGGACTTTGTAACCACCAATTATATGTCATTGATTTCAGGTATGTGGCTATTGACGGTTATACCAAATGATATGTTTATAAGGGAATCGTTAGTCGCATGTCAATTAGCTATAGTAAATACAATAATTTATCCAGCATTTGGAATGCAACGCATGCATTATAGGAACGGAGATCCGCAAACACCGTTTCAAATAGCGGAGCAACAAATTCAAAATTTCCAAGTGGCGAATTGGTTGCATTTTGTTAATAATAATCAGTTTAGACAGGTAGTTATTGATGGTGTATTAAACCAGGTGTTAAATGACAATATTAGAAATGGTCACGTTATTAACCAACTAATGGAAGCTTTAATGCAGTTGTCACGACAACAATTTCCAACCATGCCAGTTGATTATAAGAGATCAATCCAACGCGGAATATTGCTGTTATCTAATAGACTTGGTCAGTTAGTTGATTTAACCAGACTGTTAGCTTATAATTATGAGACACTGATGGCATGCATTACTATGAACATGCAACATGTTCAAACCTTGACAACAGAAAAGTTGCAGTTAACATCAGTCACCTCATTGTGTATGCTTATTGGAAACGCAACTGTCATACCAAGTCCACAAACATTATTTCATTATTATAATGTTAACGTTAATTTTCATTCAAATTATAATGAGAGAATTAATGACGCAGTAGCTATAATAACCGCCGCCAATAGATTGAATCTATATCAGAAAAAAATGAAGGCAATTGTTGAAGATTTTTTAAAGAGATTATATATTTTTGATGTATCTAGAGTTCCGGATGACCAAATGTATAGATTAAGGGATAGATTGCGTTTACTACCAGTAGAGATCAGAAGATTGGATATCTTCAATCTAATATTAATGAATATGGAGCAAATTGAACGCGCTTCAGATAAGATTGCTCAAGGTGTAATTATTGCCTACCGTGATATGCAGTTGGAAAGAGATGAGATGTACGGATATGTAAATATAGCTAGAAACTTGGATGGATTTCAACAGATAAACTTAGAGGAGCTAATGAGAACTGGTGACTATGCACAAATAACTAACATGCTTTTAAATAATCAACCAGTAGCATTAGTTGGAGCACTTCCATTCATTACAGATTCATCAGTCATATCACTGATAGCAAAACTTGACGCTACAGTGTTCGCTCAAATAGTTAAACTCCGAAAAGTTGATACTTTAAAACCAATATTGTATAAAATAAATTCAGATTCAAATGATTTTTACCTGGTAGCTAACTATGATTGGGTGCCAACTTCAACTACAAAAGTGTACAAACAAGTCCCACAGCAATTCGATTTTCGAAATTCAATGCATATGTTAACTTCGAACCTCACTTTTACAGTTTATTCAGATCTTCTTGCATTCGTATCAGCTGATACAGTAGAACCTATAAACGCAGTTGCATTTGATAACATGCGCATCATGAACGAATTG
>AGB06151
ATGGCGTACAGAAAGCGCGGAGCTAAACGTGAAAACTTACCA---CAA---CAAAATGAACGTCTG---CAAGAAAAAGAAGTTGAAAAGAACATAGACGCAACTATGGAG------------------AGTAAA------------------GCT------------------------------AATAATAAAAAGCAACAATTATCTGATAAAGTATTATCACAAAAAGAAGAGATAATAACTGACGCACAAGATGATGTTAAGATAGCTGATGAGGTTAAGAAATCATCAAAAGAGGAATCGAAACAGCTACTAGAAATATTGAAAACTAAAGAAGATCATCAGAAAGAGATACAATACGAAATTCTACAAAAAACGATACCAACTTTTGAACCAAAGGAATCAATTTTGAAAAAATTAGAAGACATAAAACCAGAGCAGGCCAAGAAGCAAACTAAATTGTTTAGAATATTCGAACCAAGACAATTACCAATTTACCGAGCAAATGGTGAGAGAGAATTAAGAAATAGATGGTATTGGAAGTTGAAAAGAGACACACTGCCAGATGGAGATTATGATGTCCGAGAATACTTCTTAAATTTATATGATCAGATATTAATAGAAATGCCAGATTATTTATTATTGAAAGATATGGCAGTGGAGAATAAAAATTCTAGAGATGCGGGTAAAGTTGTGGATTCCGAGACAGCAAGTATTTGTGATGCCATATTTCAAGATGAGGAAACAGAGGGAATCGTTAGAAGGTTCATTGCAGATATGAGACAACAAGTTCAAGCTGATAGAAATGTTGTTAACTATCCATCAATTTTACATCCAATCGATCATGCATTTAATGAATATTTTTTAAATCACCAATTAGTTGAACCATTGAATAATGAAATAATATTTAATTATATACCAGAAAGGATAAGAAATGATGTCAATTACATTCTAAACATGGATATGAATCTACCATCAACAGCAAGATATATTAGACCAAATTTACTGCAAGATAGGCTAAATTTGCATGATAATTTTGAGTCATTATGGGATACGATAACGACATCAAACTATATATTAGCTAGATCGGTTGTACCTGATCTGAAGGAAAAAGAGTTAGTCTCAACCGAAGCTCAAATACAGAAAATGTCTCAAGATTTGCAACTTGAAGCATTAACTATACAATCTGAAACACAATTTCTGGCTGGTATAAATTCACAAGCAGCAAATGACTGTTTTAAAACACTAATAGCAGCTATGTTAAGCCAACGTACAATGTCATTAGAATTCATGACTACAAATTATATGTCACTTATATCTGGTATGTGGTTATTAACAGTTATACCAAACGACATGTTTCTTCGTGAGTCGTTAGTTGCATGTGAGTTGGCTATAATAAATACTATTGTTTATCCAGCATTTGGAATGCAAAGGATGCATTATAGAAATGGTGACCCACAGACTCCATTCCAAATAGCAGAACAGCAGATACAAAATTTTCAAGTGGCTAATTGGTTGCACTTTATTAATAATAATAGATTTAGACAAGTTGTAATTGATGGAGTGTTGAATCAAACACTTAATGATAATATTAGAAATGGACAGGTTATCAATCAGTTGATGGAAGCATTAATGCAGTTATCTAGACAACAATTTCCGACTATGCCAGTTGATTATAAAAGATCAATACAAAGAGGAATATTACTATTATCAAACAGGCTAGGTCAATTAGTTGACTTAACAAGATTATTATCATATAATTATGAAACTTTGATGGCCTGTATAACCATGAATATGCAACATGTACAAACTCTTACCACTGAGAAATTGCAATTAACTTCTGTTACATCTTTGTGTATGTTAATTGGAAATACTACAGTTATTCCGAGCCCACAAACATTGTTTCATTATTACAATGTAAATGTAAATTTTCACTCAAACTATAACGAACGGATTAATGATGCAGTAGCAATCATTACAGCAGCCAATAGACTGAATTTATATCAGAAGAAGATGAAATCAATAGTTGAAGAATTTTTGAAGAGACTGCAAATTTTTGATGTACCGCGAGTGCCCGATGATCAAATGTATAGACTAAGGGATAGACTTAGATTGCTGCCTGTTGAAAGACGAAGACTTGATATATTCAATCTAATATTAATGAATATGGAGCAGATTGAGCGAGCTTCAGACAAAATTGCCCAAGGTGTAATAATTGCTTATAGAGATATGCAACTAGAAAGAGATGAAATGTATGGATACGTCAATATTGCTAGAAACCTGGATGGATATCAACAAATTAATTTAGAAGAATTGATGAGGACAGGAGATTATGGTCAAATTACTAACATGCTATTAAACAATCAACCAGTAGCTCTAGTAGGAGCATTACCTTTCGTAACAGACTCATCAGTTATATCACTCATTGCGAAGTTGGATGCTACAGTCTTTGCTCAGATAGTTAAACTTAGGAAAGTAGATACTTTAAAACCAATATTGTATAAGATAAACTCTGATTCTAATGATTTCTATTTAGTTGCAAATTACGATTGGATACCAACTTCCACCACAAAAGTGTATAAGCAGGTACCGCAACCCTTTGACTTTAGAGCGTCAATGCATATGTTAACGTCTAACCTCACCTTTACTGTTTACTCCGATTTGTTATCTTTTGTTTCTGCAGACACAGTTGAACCGATTAACGCAGTTGCTTTTGACAATATGCGCATTATGAACGAACTG
>AGE98782
ATGGCGTACAGGAAGCGCGGATCTAAACGTGAAGACTTACCA---CAA---CAAAATGAACGTCTG---CAAGAAAAAGAAATTGAAAATAATACAGACGTAACCATGGAA------AATAAAAATAAAAATAAA------------------AAT------------------------------AACAATAGAAAGCAGCAATTATCTGACAAAGTGCTATCCCAAAAAGAGGAAATAATAACTGATGTACAAGATGACATTAAAATAGCTGACGAGGTTAAAAAATCATCAAAAGAAGAGTCGAAACAGTTACTTGAAATATTAAAAACGAAAGAAGATCATCAGAAAGAAGTACAGTACGAAATTCTACAAAAAACAATACCGACTTTTGAACCAAAGGAATCGATTTTGAAAAAATTAGAAGATATAAGACCAGAACAAGCTAAGAAGCAAATGAAATTGTTTAGAATATTTGAACCAAGACAATTACCAATCTATCGAGCAAATGGTGAGAAAGAATTAAGGAATAGATGGTATTGGAAATTGAAAAAGGATACACTGCCAGACGGAGATTATGACGTACGAGAGTATTTTCTAAATTTATATGATCAAATACTGATAGAAATGCCAGATTATTTATTGCTAAAAGATATGGCTGTAGAAAATAAAAACTCTAGGGATGCTGGTAAAGTTGTAGATTCTGAGACTGCAAGTATTTGTGATGCTATATTTCAAGATGAGGAGACAGAGGGAGTTATTAGAAGATTTATCGCAGATATGAGACAACAAATTCAGGCTGATAGAAATATTGTCAATTATCCATCAATTTTACATCCAATTGATCATGCATTCAATGAATATTTTCTGAACCATCAATTAGTTGAACCACTGAATAACGAAATTATTTTTAATTATATACCAGAAAGAATAAGGAATGATGTTAATTATATTTTGAATATGGATATGAATTTGCCATCAACAGCGAGATATATTAGACCAAATCTATTGCAAGATAGACTAAATTTACATGATAATTTTGAATCATTATGGGACACAATAACTACATCAAATTACATATTAGCAAGATCAGTCGTGCCTGATTTGAAGGAAAAAGAATTAGTTTCAACTGAAGCTCAGATACAGAAAATGTCTCAAGATTTGCAGCTTGAAGCTTTAACAATACAATCTGAAACGCAGTTTCTGGCCGGTATAAATTCACAAGCAGCAAATGATTGTTTTAAAACACTGATAGCAGCTATGTTAAGCCAACGTACAATGTCATTAGATTTTGTAACTACGAATTATATGTCACTTATATCTAGCATGTGGCTATTGACTGTTATACCAAATGATATGTTTCTTCGTGAGTCGCTAGTCGCATGCGAATTGGCTATAATAAATACTATAGTTTACCCAGCATTTGGAATGCAAAGAATGCATTATAGAAATGGCGATCCCCAGACTCCATTTCAAATAGCAGAACAACAAATACAAAATTTTCAAGTAGCTAATTGGTTACATTTTATTAATAATAATAGATTTAGACAAGTTGTTATTGATGGAGTGTTAAATCAAACACTTAACGACAACATTAGAAATGGACAAGTTATTAATCAATTAATGGAAGCATTAATGCAGTTATCTAGACAACAATTTCCGACCATGCCAGTTGATTATAAAAGATCAATCCAAAGAGGAATATTGTTATTGTCTAACAGATTAGGTCAGTTAGTTGATTTAACAAGATTATTATCATATAATTATGAAACTCTAATGGCTTGTATAACTATGAATATGCAACATGTTCAAACTCTCACTACCGAAAAATTACAGTTAACTTCTGTCACATCTTTATGTATGTTAATTGGAAATACCACAGTAATTCCAAGTCCACAAACACTATTTCACTATTATAACGTAAATGTAAATTTTCATTCAAATTATAACGAACGAATTAACGATGCTGTGGCTATTATTACGGCTGCTAATAGACTAAACTTATATCAGAAGAAAATGAAATCAATAGTTGAGGATTTTTTGAAAAGATTGCAAATTTTTGATGTACCACGAGTACCAGATGACCAAATGTACAGGTTGAGAGACAGACTTAGATTATTGCCAGTTGAAAGACGAAGACTTGATATATTTAACTTAATATTAATGAATATGGAGCAGATCGAACGAGCTTCAGATAAAATTGCTCAAGGAGTAATAATTGCTTACAGAGATATGCAGCTAGAAAGAGATGAGATGTATGGATTTGTTAACATCGCTAGGAACCTCGATGGATACCAGCAAATCAATTTAGAAGAGTTAATGAGAACTGGGGACTATGGTCAAATTACTAATATGCTATTAAACAACCAACCTGTAGCTTTGGTAGGAGCATTGCCATTTATGACAGATTCATCAGTTATATCGCTCATTGCAAAATTGGATGCCACAGTTTTTGCTCAAATAGTTAAACTTAGAAAAGTGGATACTTTAAAACCAATATTGTACAAAATAAATTCTGATTCTAACGATTTCTACTTAGTTGCAAATTATGATTGGATACCAACTTCAACCACAAAAGTTTATAAGCAAGTACCACAACCTTTTGATTTCAGAGCGTCAATGCATATGTTAACGTCTAATTTAACTTTTACCGTTTATTCTGATCTGCTATCTTTCGTTTCTGCAGACACAGTTGAACCTATCAACGCAATTGCTTTTGACAATATGCGCATTATGAACGAACTG
>AGE98466
ATGGCGTACAGAAAGCGCGGAGCTAAACGTGAAAACTTACCA---CAA---CAAAATGAACGTCTG---CAAGAAAAAGAAGTTGAAAAGAACATAGACGCAACTATGGAG------------------AGTAAA------------------GCT------------------------------AATAATAAAAAGCAACAATTATCTGATAAAGTATTATCACAAAAAGAAGAGATAATAACTGACGCACAAGATGATGTTAAGATAGCTGATGAGGTTAAGAAATCATCAAAAGAGGAATCGAAACAGCTACTAGAAATATTGAAAACTAAAGAAGATCATCAGAAAGAGATACAATACGAAATTCTACAAAAAACGATACCAACTTTTGAACCAAAGGAATCAATTTTGAAAAAATTAGAAGACATAAAACCAGAGCAGGCCAAGAAGCAAACTAAATTGTTTAGAATATTCGAACCAAGACAATTACCAATTTATCGGGCAAATGGTGAGAGAGAATTAAGAAATAGATGGTATTGGAAGTTGAAAAGAGACACACTGCCAGATGGAGATTATGATGTCCGAGAATACTTCTTAAATTTATATGATCAGATATTAATAGAAATGCCAGATTATTTATTATTGAAAGATATGGCAGTGGAGAATAAAAATTCTAGAGATGCGGGTAAAGTTGTGGATTCCGAGACAGCAAGTATTTGTGATGCCATATTTCAAGATGAGGAAACAGAGGGAGTCGTTAGAAGGTTCATTGCAGATATGAGACAACAAGTTCAAGCTGATAGAAATGTTGTTAACTATCCATCAATTTTACATCCAATCGATCATGCATTTAACGAATACTTTTTAAATCACCAATTAGTTGAACCATTGAATAATGAAATAATATTTAATTATATACCAGAAAGGATAAGAAATGATGTCAATTACATTCTAAACATGGATATGAATCTACCATCAACAGCAAGATATATTAGACCAAATTTACTGCAGGATAGGCTAAATTTGCATGATAATTTTGAGTCATTATGGGATACGATAACGACATCAAACTATATATTAGCTAGATCGGTTGTACCTGATCTGAAGGAAAAAGAGTTAGTCTCAACCGAAGCTCAAATACAGAAAATGTCTCAAGATTTGCAACTTGAAGCACTAACTATACAATCTGAAACACAATTTCTGGCTGGTATAAATTCACAAGCAGCAAATGACTGTTTTAAAACACTGATAGCAGCTATGTTAAGCCAACGTACAATGTCATTAGAATTCATGACTACAAATTATATGTCACTTATATCTGGTATGTGGTTATTAACAGTTATACCAAACGACATGTTTCTTCGTGAGTCGTTAGTTGCATGTGAGTTGGCTATAATAAATACTATTGTTTATCCAGCATTTGGAATGCAAAGGATGCATTATAGAAATGGTGACCCACAGACTCCATTCCAAATAGCAGAACAGCAGATACAAAATTTTCAAGTGGCTAATTGGTTGCACTTTATTAATAATAATAGATTTAGACAAGTTGTAATTGATGGAGTGTTGAATCAAACACTTAATGATAATATTAGAAATGGACAGGTTATCAATCAGTTGATGGAAGCGTTAATGCAGTTATCTAGACAACAATTTCCGACTATGCCAGTTGATTATAAAAGATCAATACAAAGAGGAATATTACTATTATCAAACAGGCTAGGTCAATTAGTTGACTTAACAAGATTATTATCATATAATTATGAAACTTTGATGGCTTGTATAACCATGAATATGCAACATGTACAAACTCTTACCACTGAGAAATTGCAATTAACTTCTGTTACATCTTTGTGTATGTTAATTGGAAATACTACAGTTATTCCGAGCCCACAAACATTGTTTCATTATTACAATGTAAATGTAAATTTTCACTCAAACTATAACGAACGGATTAATGATGCAGTAGCAATCATTACAGCAGCCAATAGACTGAATTTATATCAGAAGAAGATGAAATCAATAGTTGAAGAATTTTTGAAGAGACTGCAAATTTTTGATGTACCGCGAGTGCCCGATGATCAAATGTATAGACTAAGGGATAGACTTAGATTGCTGCCTGTTGAAAGACGAAGACTTGATATATTCAATCTAATATTAATGAATATGGAGCAGATTGAGCGAGCTTCAGACAAAATTGCCCAAGGTGTAATAATTGCTTATAGAGATATGCAACTAGAAAGAGATGAAATGTATGGATACGTCAATATTGCTAGAAACCTGGATGGATATCAACAAATTAATTTAGAAGAATTGATGAGGACAGGAGATTATGGTCAAATTACTAACATGTTATTAAACAATCAACCAGTAGCTCTAGTAGGAGCATTACCATTCGTAACAGACTCATCAGTTATATCACTCATTGCGAAGTTGGATGCTACAGTTTTTGCTCAGATAGTTAAACTTAGGAAAGTAGATACTTTAAGACCGATATTGTATAAGATAAACTCTGATTCTAATGATTTCTATTTAGTTGCAAATTACGATTGGATACCAACTTCCACCACAAAAGTGTATAAGCAGGTACCGCAACCCTTTGACTTTAGAGCGTCAATGCATATGTTAACGTCTAACCTCACCTTTACTGTTTATTCCGATTTGTTATCTTTTGTTTCTGCAGACACAGTTGAACCGATTAACGCAGTTGCTTTTGACAATATGCGCATTATGAACGAACTG
>AGB06159
ATGGCGTACAGGAAACGTGGAGCGCGCCGTGAGGCAAACTTA---AAT---AATAATGATCGAATG---CAAGAGAAAAATGATGAAAAA------------------CAA------------------------------------------GAT---------------------------------TCAAATAAAATACAATTATCTGATAAAGTACTTTCGAAAAAAGAAGAAGTTGTAACGGATAGTCATGAAGAAGTTAAAATTACTGATGAGGTAAAAAAATCAACGAAAGAAGAATCAAAACAGTTACTTGAAGTATTGAAAACAAAGGAAGAACATCAGAAAGAAATACAGTATGAAATATTACAAAAAACTATACCAACATTCGAACCTAAAGATACGATATTGAAAAAATTGGAGGATATTAAACCAGAACTGGCGAAAAAACAGACTAAGCTATTTAGAATATTTGAACCAAAACAATTACCGATCTATAGAGCAAATGGAGAGAGAGAGTTGCGTAATAGATGGTATTGGAAATTAAAAAAAGATACTTTGCCAGATGGAGACTACGATGTGAGAGAATATTTTCTAAATTTATATGATCAAGTACTTACTGAAATGCCGGACTATCTATTATTAAAAGATATGGCAGTCGAAAATAAGAACTCTAGAGATGCAGGTAAAGTTGTTGACTCAGAAACGGCTAGTATATGCGACGCCATATTTCAAGATGAAGAAACGGAAGGTGCCGTCAGAAGATTTATTGCAGAAATGAGACAGCGTGTGCAAGCTGATAAAAATGTTGTTAATTATCCATCAATATTGCATCCAATAGATTATGCATTTAATGAATACTTTTTACAACATCAATTAGTTGAACCATTGAATAATGATATAATATTTAATTATATACCAGAAAGGATAAGAAATGATGTTAATTATATTCTCAATATGGATAGAAATCTACCATCAACTGCCAGATATATAAGACCTAACTTACTTCAAGATAGATTGAATTTGCATGATAATTTTGAATCGTTATGGGATACAATAACCACATCAAATTATATCTTGGCAAGATCAGTAGTACCAGATTTAAAGGAA------TTAGTGTCAACAGAAGCACAAATTCAGAAAATGTCACAGGATTTGCAATTAGAAGCATTAACAATTCAATCAGAAACACAGTTTCTAACAGGTATAAATTCCCAAGCAGCCAATGATTGCTTTAAAACTTTAATTGCAACAATGTTAAGTCAACGTACTATGTCATTAGACTTTGTAACTACTAATTATATGTCATTAATTTCAGGTATGTGGCTATTGACGGTCGTACCAAATGATATGTTCATAAGGGAATCGTTAGTCGCGTGTCAACTAGCTATAGTAAACACAATAATCTATCCAGCATTTGGAATGCAACGCATGCACTATAGAAACGGGGATCCACAAACACCATTTCAGATAGCAGAACAGCAAATTCAAAATTTCCAAGTTGCAAATTGGTTACATTTTGTTAATAATAATCAATTTAGACAAGTGGTTGTTGATGGTGTATTGAACCAAGTATTGAATGACAATATTAGAAATGGTCATGTTATTAATCAACTGATGGAAGCTCTAATGCAGTTGTCGCGTCAACAATTTCCAACCATGCCAGTTGATTATAAGAGATCAATTCAACGTGGAATATTATTATTATCTAATAGACTCGGTCAGTTAGTTGATTTAACTAGATTATTAGCTTACAATTACGAGACGTTAATGGCATGCATCACAATGAACATGCAACATGTTCAAACCTTAACAACAGAAAAATTACAATTAACGTCAGTTACATCATTATGTATGCTTATTGGAAATGCGACTGTTATACCAAGTCCACAAACATTATTTCATTATTATAACGTAAACGTTAATTTTCATTCAAATTATAATGAGAGAATTAATGATGCAGTAGCTATAATAACTGCCGCTAATAGACTAAACCTATATCAGAAAAAAATGAAGGCGATTGTTGAGGATTTCTTAAAAAGATTATATATTTTTGATGTATCTAGAGTTCCGGACGACCAAATGTATAGATTAAGGGACAGACTACGTTTATTGCCAGTAGAAATCAGAAGATTAGATATCTTCAACCTAATATTAATGAATATGGATCAAATTGAACGTGCATCAGATAAAATTGCTCAAGGTGTGATTATTGCCTATCGTGACATGCACCTTGAAAGAGATGAGATGTATGGATATGTAAATATAGCTAGAAATTTAGACGGATTCCAACAGATAAATTTAGAGGAATTGATGAGATCAGGTGACTATGCGCAAATAACTAATATGCTTTTGAATAATCAACCAGTAGCATTAGTTGGAGCACTTCCATTTATTACTGACTCATCAGTCATATCACTAATAGCAAAACTTGACGCTACAGTGTTCGCCCAAATAGTCAAATTAAGAAAGGTTGATACTTTAAAACCAATATTATATAAAATAAATTCAGACTCAAATGACTTTTATTTGGTAGCTAACTATGATTGGGTGCCAACTTCAACTACAAAAGTATACAAACAGGTCCCGCAACAATTTGATTTTAGGAATTCAATGCATATGTTAACTTCGAATCTCACTTTTACGGTTTATTCAGATCTTCTCGCATTCGTGTCAGCTGATACAGTAGAACCTATAAATGCTGTTGCATTTGACAACATGCGCATCATGAACGAATTG
>AGE99012
ATGGCGTACAGGAAGCGCGGATCTAAACGTGAAGACTTACCA---CAA---CAAAATGAACGTCTG---CAAGAAAAAGAAATTGAAAATAATACAGACGTAACCATGGAA------AATAAAAATAAAAATAAA------------------AAT------------------------------AACAATAGAAAGCAGCAATTATCTGACAAAGTGCTATCCCAAAAAGAGGAAATAATAACTGATGTACAAGATGACATTAAAATAGCTGACGAGGTTAAAAAATCATCAAAAGAAGAGTCGAAACAGTTACTTGAAATATTAAAAACGAAAGAAGATCATCAGAAAGAAGTACAGTACGAAATTCTACAAAAAACAATACCGACTTTTGAACCAAAGGAATCGATTTTGAAAAAATTAGAAGATATAAGACCAGAACAAGCTAAGAAGCAAATGAAATTGTTTAGAATATTTGAACCAAGACAATTACCAATCTATCGAGCAAATGGTGAGAAAGAATTAAGGAATAGATGGTATTGGAAATTGAAAAAGGATACACTGCCAGACGGAGATTATGACGTACGAGAGTATTTTCTAAATTTATATGATCAAATACTGATAGAAATGCCAGATTATTTATTGCTAAAAGATATGGCTGTAGAAAATAAAAACTCTAGGGATGCTGGTAAAGTTGTAGATTCTGAGACTGCAAGTATTTGTGATGCTATATTTCAAGATGAGGAGACAGAGGGAGTTATTAGAAGATTTATCGCAGATATGAGACAACAAATTCAGGCTGATAGAAATATTGTCAATTATCCATCAATTTTACATCCAATTGATCATGCATTCAATGAATATTTTCTGAACCATCAATTAGTTGAACCACTGAATAACGAAATTATTTTTAATTATATACCAGAAAGAATAAGGAATGATGTTAATTATATTTTGAATATGGATATGAATTTGCCATCAACAGCGAGATATATTAGACCAAATCTATTGCAAGATAGACTAAATTTACATGATAATTTTGAATCATTATGGGACACAATAACTACATCAAATTACATATTAGCAAGATCAGTCGTGCCTGATTTGAAGGAAAAAGAATTAGTTTCAACTGAAGCTCAGATACAGAAAATGTCTCAAGATTTGCAGCTTGAAGCTTTAACAATACAATCTGAAACGCAGTTTCTGGCCGGTATAAATTCACAAGCAGCAAATGATTGTTTTAAAACACTGATAGCAGCTATGTTAAGCCAACGTACAATGTCATTAGATTTTGTAACTACGAATTATATGTCACTTATATCTAGCATGTGGCTATTGACTGTTATACCAAATGATATGTTTCTTCGTGAGTCGCTAGTCGCATGCGAATTGGCTATAATAAATACTATAGTTTACCCAGCATTTGGAATGCAAAGAATGCATTATAGAAATGGCGATCCCCAGACTCCATTTCAAATAGCAGAACAACAAATACAAAATTTTCAAGTAGCTAATTGGTTACATTTTATTAATAATAATAGATTTAGACAAGTTGTTATTGATGGAGTGTTAAATCAAACACTTAACGACAACATTAGAAATGGACAAGTTATTAATCAATTAATGGAAGCATTAATGCAGTTATCTAGACAACAATTTCCGACCATGCCAGTTGATTATAAAAGATCAATCCAAAGAGGAATATTGTTATTGTCTAACAGATTAGGTCAGTTAGTTGATTTAACAAGATTATTATCATATAATTATGAAACTCTAATGGCTTGTATAACTATGAATATGCAACATGTTCAAACTCTCACTACCGAAAAATTACAGTTAACTTCTGTCACATCTTTATGTATGTTAATTGGAAATACCACAGTAATTCCAAGTCCACAAACACTATTTCACTATTATAACGTAAATGTAAATTTTCATTCAAATTATAACGAACGAATTAACGATGCTGTGGCTATTATTACGGCTGCTAATAGACTAAACTTATATCAGAAGAAAATGAAATCAATAGTTGAGGATTTTTTGAAAAGATTGCAAATTTTTGATGTACCACGAGTACCAGATGACCAAATGTACAGGTTGAGAGACAGACTTAGATTATTGCCAGTTGAAAGACGAAGACTTGATATATTTAACTTAATATTAATGAATATGGAGCAGATCGAACGAGCTTCAGATAAAATTGCTCAAGGAGTAATAATTGCTTACAGAGATATGCAGCTAGAAAGAGATGAGATGTATGGATTTGTTAACATCGCTAGGAACCTCGATGGATACCAGCAAATCAATTTAGAAGAGTTAATGAGAACTGGGGACTATGGTCAAATTACTAATATGCTATTAAACAACCAACCTGTAGCTTTGGTAGGAGCATTGCCATTTATGACAGATTCATCAGTTATATCGCTCATTGCAAAATTGGATGCCACAGTTTTTGCTCAAATAGTTAAACTTAGAAAAGTGGATACTTTAAAACCAATATTGTACAAAATAAATTCTGATTCTAACGATTTCTACTTAGTTGCAAATTATGATTGGATACCAACTTCAACCACAAAAGTTTATAAGCAAGTACCACAACCTTTTGATTTCAGAGCGTCAATGCATATGTTAACGTCTAATTTAACTTTTACCGTTTATTCTGATCTGCTATCTTTCGTTTCTGCAGACACAGTTGAACCTATCAACGCAATTGCTTTTGACAATATGCGCATTATGAACGAACTG
>AGE98683
ATGGCGTACAGGAAGCGCGGAGCTAAACGTGAAAGCTTACCA---CAA---CAAAATGAACGTCTG---CAAGAAAAAGAAATTGAAAAAGATGTGAATGTAACTATGGAA------------------AATAAA------------------AAT------------------------------AATAATAGAAAGCAGCAATTATCTGATAAAGTACTATCACAAAAAGAGGAAATAATAACTGATGCACAAGATGATATTAAAATAGCTGGTGAGATTAAAAAATCATCAAAAGAAGAGTCAAAACAGTTGCTCGAAATATTAAAAACGAAAGAAGACCATCAGAAAGAAATACAGTATGAAATTCTACAAAAAACGATACCGACTTTTGAACCAAAAGAATCAATTTTGAAAAAATTAGAAGATATAAAACCGGAGCAAGCTAAGAAGCAAATGAAATTGTTTAGAATATTTGAACCAAAACAATTACCAATCTATCGAGCAAATGGTGAGAAAGAATTGAGAAATAGATGGTATTGGAAATTGAAAAAGGATACGCTGCCAGACGGAGATTATGACGTACGAGAATATTTTTTAAATTTATATGATCAGATCCTGATAGAAATGCCAGATTATTTACTACTGAAAGATATGGCTGTAGAAAATAAAAATTCTAGAGATGCTGGTAAAGTTGTAGATTCTGAAACAGCAAATATTTGTGATGCTATATTTCAAGATGAAGAGACAGAGGGAGTTGTCAGAAGATTCATTGCAGATATGAGACAACAGGTTCAGGCTGATAGAAATATTGTCAATTATCCATCAATTTTACATCCAATTGATCACGCATTTAATGAATATTTTCTAAATCATCAATTAGTCGAACCACTAAATAATGAAATCATTTTTAATTATATACCAGAAAGAATAAGGAATGATGTTAACTATATTTTGAATATGGATATGAATTTGCCATCAACAGCAAGATATATTAGACCGAATTTGTTGCAAGATAGACTAAATTTACATGATAATTTTGAATCATTATGGGACACAATAACTACATCAAATTATATACTAGCCAGATCAGTTGTGCCTGATTTGAAGGAAAAAGAATTAGTTTCAACTGAAGCTCAGATACAGAAAATGTCTCAAGATTTACAACTTGAAGCTTTAACGATACAATCTGAAACGCAGTTTCTTGCTGGCATAAATTCACAAGCAGCAAATGATTGTTTTAAAATATTGATAGCAGCTATGTTAAGCCAGCGTACAATGTCATTAGATTTTGTAACCACGAATTATATGTCACTTATATCTGGTATGTGGCTATTGACCGTTATACCAAATGACATGTTTCTTCGTGAATCATTAGTCGCATGCGAATTGGCCATAATAAATACTATAGTTTATCCAGCATTTGGAATGCAAAGAATGCATTATAGAAATGGTGATCCCCAGACTCCGTTTCAAATAGCAGAACAGCAAATACAAAATTTTCAAGTAGCTAATTGGTTACATTTTATTAATAATAATAGATTTAGGCAAGTTGTTATTGATGGAGTGTTAAATCAAACACTTAACGATAATATTAGGAACGGACAAGTTATTAATCAGTTAATGGAAGCATTAATGCAGCTATCTAGACAACAATTTCCGACTATGCCAGTTGATTATAAAAGATCAATACAAAGAGGAATATTACTATTATCTAACAGGTTAGGTCAGTTAGTTGATTTAACAAGATTAGTATCATATAATTATGAAACTCTAATGGCTTGTGTAACTATGAATATGCAACATGTTCAAACTCTCACGACCGAAAAATTACAATTGACTTCTGTCACATCTTTATGTATGTTAATTGGAAATACTACAGTAATTCCAAGTCCACAAACATTATTTCACTATTATAACGTAAATGTAAATTTTCATTCAAATTATAACGAACGAATTAACGACGCAGTGGCTATCATTACGGCTGCTAACAGACTAAATTTATATCAGAAAAAAATGAAATCAATAGTTGAGGATTTTTTGAAAAGATTGCAAATTTTTGATGTACCACGAGTACCAGATGACCAAATGTACAGGTTGAGAGATAGACTTAGGTTATTACCAGTTGAAAGACGAAGACTTGATATATTTAATTTAATATTAATGAATATGGAGCAGATCGAACGAGCTTCAGATAAAATTGCTCAAGGAGTAATAATTGCTTATAGAGATATGCAACTAGAAAGAGATGAGATGTATGGATATGTCAACATTGCTAGAAATCTCGATGGATATCAACAAATTAACCTAGAGGAGTTGATGAGAACTGGAGACTATGGGCAAATTACTAATATGTTATTAAACAATCAGCCTGTAGCTTTAGTAGGGGCATTACCATTTATAACGGATTCTTCAGTTATATCACTCATTGCAAAATTAGATGCTACAGTTTTTGCTCAAATAGTTAAACTTAGAAAAGTGGACACTTTAAAACCAATATTGTATAAGATAAATTCTGATTCTAATGATTTCTACTTAGTTGCAAATTATGATTGGATACCAACTTCAACCACAAAAGTCTATAAACAAGTACCACAACCTTTTGATTTCAGAGCGTCAATGCATATGTTAACGTCTAATTTGACTTTTACAGTTTATTCTGATTTATTATCTTTCGTTTCTGCAGACACGGTTGAACCCATTAACGCAGTTGCTTTTGACAATATGCGCATTATGAACGAACTG
>AGF85915
ATGGCGTACAGGAAACGTGGAGCGCGCCGTGAGGCGAATATA---AAC---AATAATGACCGAATG---CAAGAGAAAGATGATGAGAAA------------------CAA------------------------------------------GAT------------------------------CAAAACAATAGAACGCAATTGGCTGACAAAGTACTTTCAAAAAAGGAGGAAGTCGTAACAGACAGTCAAGAGGAAATTAAAATTACCGATGAAGTGAAGAAATCGACGAAAGAAGAATCTAAACAATTGCTTGAAGTTTTGAAAACAAAAGAAGAGCACCAAAAAGAAATACAATACGAAATTTTACAGAAAACGATACCAACATTTGAACCAAAAGAGTCAATACTGAAGAAATTGGAAGATATCAAACCGGAGCAAGCGAAGAAGCAGACTAAGTTATTTAGAATATTTGAACCAAGACAGCTACCAATTTATAGAGCGAATGGTGAAAAGGAGTTGCGTAATAGATGGTATTGGAAGTTGAAGAAAGATACTTTACCAGATGGAGATTATGATGTTAGAGAGTATTTTTTAAATTTGTATGATCAGGTCCTTACTGAAATGCCAGATTATTTACTGTTAAAAGATATGGCAGTTGAAAATAAAAATTCAAGAGATGCCGGCAAAGTTGTCGATTCTGAAACGGCGAGTATCTGTGATGCCATATTTCAAGATGAAGAAACAGAAGGTGCGGTGAGAAGATTCATCGCGGAGATGAGACAGCGCGTACAAGCTGACAGAAACGTTGTCAATTATCCATCAATATTGCATCCAATAGATTACGCTTTCAATGAGTATTTCTTACAACACCAATTAGTTGAACCACTGAATAATGATATAATATTCAATTACATTCCTGAAAGGATAAGGAACGACGTTAATTATATACTGAATATGGACAGAAATCTGCCATCAACAGCTAGATATATAAGACCTAACTTACTACAAGACAGACTGAATTTGCATGATAATTTTGAATCCTTGTGGGATACGATAACAACCTCAAACTATATTTTGGCAAGATCGGTAGTACCAGATTTAAAGGAA------TTGGTTTCAACTGAAGCGCAAATCCAAAAAATGTCGCAAGACTTACAATTAGAAGCCTTAACAATACAGTCAGAAACACAGTTTTTAACAGGTATAAACTCACAAGCAGCAAATGACTGTTTCAAGACCTTGATCGCAGCAATGTTAAGTCAACGAACCATGTCGCTTGATTTCGTGACTACAAATTACATGTCATTAATCTCAGGTATGTGGCTGCTAACTGTAGTGCCAAATGACATGTTCATAAGGGAATCATTAGTTGCATGTCAATTGGCTATAGTAAATACGATAATATATCCAGCGTTCGGAATGCAACGAATGCATTATAGAAACGGAGATCCTCAAACACCATTTCAAATAGCAGAACAGCAGATACAAAATTTTCAGGTAGCGAATTGGCTACATTTTGTCAATAACAACCAGTTTAGGCAAGTAGTTATTGATGGTGTATTGAATCAGGTGCTGAATGATAATATTAGAAATGGACATGTCATTAATCAATTGATGGAAGCTTTGATGCAACTATCACGACAACAGTTTCCAACAATGCCTGTTGATTATAAGAGATCAATCCAGCGTGGAATACTATTGTTATCAAATAGGCTTGGTCAATTAGTTGATTTAACTAGGTTATTAGCTTACAACTATGAAACACTAATGGCATGCGTTACGATGAATATGCAACATGTTCAGACTCTGACAACAGAAAAACTACAGTTGACTTCAGTCACGTCATTATGCATGCTTATCGGAAATGCAACCGTTATACCTAGCCCGCAGACATTGTTTCACTATTATAATGTTAATGTTAATTTTCATTCAAATTATAATGAAAGGATTAATGATGCAGTGGCTATAATAACTGCAGCTAACAGATTAAACCTATATCAGAAAAAGATGAAAGCAATAGTCGAAGATTTTTTAAAAAGATTGTATATTTTCGATGTAGCTAGAGTTCCAGATGATCAAATGTATAGATTGAGGGATAGACTACGATTATTGCCAGTAGAAGTAAGACGATTGGATATTTTTAATTTAATATTGATGAACATGGATCAGATAGAGCGTGCCTCAGACAAAATTGCACAGGGTGTTATTATTGCATACCGTGATATGCAATTAGAAAGAGACGCAATGTATGGCTATGTGAACATTGCTAGAAATTTAGATGGGTTCCAGCAAATAAACCTAGAAGAATTAATGAGAACGGGAGATTATGCACAAATAACTAATATGCTTCTAAATAATCAACCAGTAGCACTAGTTGGAGCCCTTCCATTTATCACAGACTCGTCAGTTATATCGTTGATAGCGAAGCTTGACGCTACAGTTTTTGCTCAAATAGTTAAATTACGGAAAGTTGACACTTTAAAACCAATATTGTATAAAATAAATTCAGATTCGAATGACTTTTATCTAGTTGCTAACTATGATTGGGTGCCCACTTCAACCACAAAAGTATATAAACAAATTCCACAGCAATTTGATTTCAGAAGTTCGATGCATATGTTAACATCAAATCTTACTTTCACTGTTTACTCAGATCTACTTGCATTCGTATCAGCTGATACGGTAGAACCTATAAATGCAGTTGCATTTGACAATATGCGCATCATGAACGAATTA
>AGE99399
ATGGCGTACAGGAAGCGCGGATCTAAACGTGAAGACTTACCA---CAA---CAAAATGAACGTCTG---CAAGAAAAAGAAATTGAAAATAATACAGACGTAACCATGGAA------------------AATAAA------------------AAT------------------------------AAAAATAAAAAGCAGCAATTATCTGACAAAGTGCTATCCCAAAAAGAGGAAATAATAACTGATGTACAAGATGACATTAAAATAGCTGACGAGGTTAAAAAATCATCAAAAGAAGAGTCGAAACAGTTACTTGAAATATTAAAAACGAAAGAAGATCATCAGAAAGAAGTACAGTACGAAATTCTACAAAAAACAATACCGACTTTTGAACCAAAGGAATCGATTTTGAAAAAATTAGAAGATATAAGACCAGAACAAGCTAAGAAGCAAATGAAATTGTTTAGAATATTTGAACCAAGACAATTACCAATCTATCGAGCAAATGGTGAGAAAGAATTAAGGAATAGATGGTATTGGAAATTGAAAAAGGATACACTGCCAGACGGAGATTATGACGTACGAGAGTATTTTCTAAATTTATATGATCAAATACTGATAGAAATGCCAGATTATTTATTGCTAAAAGATATGGCTGTAGAAAATAAAAACTCTAGGGATGCTGGTAAAGTTGTAGATTCTGAGACTGCAAGTATTTGTGATGCTATATTTCAAGATGAGGAGACAGAGGGAGTTATTAGAAGATTTATCGCAGATATGAGACAACAAATTCAGGCTGATAGAAATATTGTCAATTATCCATCAATTTTACATCCAATTGATCATGCATTCAATGAATATTTTCTGAACCATCAATTAGTTGAACCACTGAATAACGAAATTATTTTTAATTATATACCAGAAAGAATAAGGAATGATGTTAATTATATTTTGAATATGGATATGAATTTGCCATCAACAGCGAGATATATTAGACCAAATCTATTGCAAGATAGACTAAATTTACATGATAATTTTGAATCATTATGGGACACAATAACTACATCAAATTACATATTAGCAAGATCAGTCGTGCCTGATTTGAAGGAAAAAGAATTAGTTTCAACTGAAGCTCAGATACAGAAAATGTCTCAAGATTTGCAGCTTGAAGCTTTAACAATACAATCTGAAACGCAGTTTCTGGCCGGTATAAATTCACAAGCAGCAAATGATTGTTTTAAAACACTGATAGCAGCTATGTTAAGCCAACGTACAATGTCATTAGATTTTGTAACTACGAATTATATGTCACTTATATCTAGCATGTGGCTATTGACTGTTATACCAAATGATATGTTTCTTCGTGAGTCGCTAGTCGCATGCGAATTGGCTATAATAAATACTATAGTTTACCCAGCATTTGGAATGCAAAGAATGCATTATAGAAATGGCGATCCCCAGACTCCATTTCAAATAGCAGAACAACAAATACAAAATTTTCAAGTAGCTAATTGGTTACATTTTATTAATAATAATAGATTTAGACAAGTTGTTATTGATGGAGTGTTAAATCAAACACTTAACGACAACATTAGAAATGGACAAGTTATTAATCAATTAATGGAAGCATTAATGCAGTTATCTAGACAACAATTTCCGACCATGCCAGTTGATTATAAAAGATCAATCCAAAGAGGAATATTGTTATTGTCTAACAGATTAGGTCAGTTAGTTGATTTAACAAGATTATTATCATATAATTATGAAACTCTAATGGCTTGTATAACTATGAATATGCAACATGTTCAAACTCTCACTACCGAAAAATTACAGTTAACTTCTGTCACATCTTTATGTATGTTAATTGGAAATACCACAGTAATTCCAAGTCCACAAACACTATTTCACTATTATAACGTAAATGTAAATTTTCATTCAAATTATAACGAACGAATTAACGATGCTGTGGCTATTATTACGGCTGCTAATAGACTAAACTTATATCAGAAGAAAATGAAATCAATAGTTGAGGATTTTTTGAAAAGATTGCAAATTTTTGATGTACCACGAGTACCAGATGACCAAATGTACAGGTTGAGAGACAGACTTAGATTATTGCCAGTTGAAAGACGAAGACTTGATATATTTAACTTAATATTAATGAATATGGAGCAGATCGAACGAGCTTCAGATAAAATTGCTCAAGGAGTAATAATTGCTTACAGAGATATGCAGCTAGAAAGAGATGAGATGTATGGATTTGTTAACATCGCTAGGAACCTCGATGGATACCAGCAAATCAATTTAGAAGAGTTAATGAGAACTGGGGACTATGGTCAAATTACTAATATGCTATTAAACAACCAACCTGTAGCTTTGGTAGGAGCATTGCCATTTATGACAGATTCATCAGTTATATCGCTCATTGCAAAATTGGATGCCACAGTTTTTGCTCAAATAGTTAAACTTAGAAAAGTGGATACTTTAAAACCAATATTGTACAAAATAAATTCTGATTCTAACGATTTCTACTTAGTTGCAAATTATGATTGGATACCAACTTCAACCACAAAAGTTTATAAGCAAGTACCACAACCTTTTGATTTCAGAGCGTCAATGCATATGTTAACGTCTAATTTAACTTTTACCGTTTATTCTGATCTGCTATCTTTCGTTTCTGCAGACACAGTTGAACCTATCAACGCAATTGCTTTTGACAATATGCGCATTATGAACGAACTG
>AGE99398
ATGGCGTACAGGAAGCGCGGAGCTAAACGTGAAAGCTTATCA---CAA---CAAAATGAACGTCTG---CAAGAAAAAGAAATTGAAAAAGATGTGAATGTAACTATGGAA------------------AATAAA------------------AAT------------------------------AATAATAGAAAGCAGCAATTATCTGATAAAGTACTATCACAAAAAGAGGAAATAATAACTGATGCACAAGATGATATTAAAATAGCTGGTGAGATTAAAAAATCATCAAAAGAAGAGTCAAAACAGTTGCTCGAAATATTAAAAACGAAAGAAGACCATCAGAAAGAAATACAGTATGAAATTCTACAAAAAACGATACCGACTTTTGAACCAAAAGAATCAATTTTGAAAAAATTAGAAGATATAAAACCGGAGCAAGCTAAGAAGCAAATGAAATTGTTTAGAATATTTGAACCAAAACAATTACCAATCTATCGAGCAAATGGTGAGAAAGAATTGAGAAATAGATGGTATTGGAAATTGAAAAAGGATACGCTGCCAGACGGAGATTATGACGTACGAGAATATTTTTTAAATTTATATGATCAGATCCTGATAGAAATGCCAGATTATTTACTACTGAAAGATATGGCTGTAGAAAATAAAAATTCTAGAGATGCTGGTAAAGTTGTAGATTCTGAAACAGCAAATATTTGTGATGCTATATTTCAAGATGAAGAGACAGAGGGAGTTGTCAGAAGATTCATTGCAGATATGAGACAACAGGTTCAGGCTGATAGAAATATTGTCAATTATCCATCAATTTTACATCCAATTGATCACGCATTTAATGAATATTTTCTAAATCATCAATTAGTCGAACCACTAAATAATGAAATCATTTTTAATTATATACCAGAAAGAATAAGGAATGATGTTAACTATATTTTGAATATGGATATGAATTTGCCATCAACAGCAAGATATATTAGACCGAATTTGTTGCAAGATAGACTAAATTTACATGATAATTTTGAATCATTATGGGACACAATAACTACATCAAATTATATACTAGCCAGATCAGTTGTGCCTGATTTGAAGGAAAAAGAATTAGTTTCAACTGAAGCTCAGATACAGAAAATGTCTCAAGATTTACAACTTGAAGCTTTAACGATACAATCTGAAACGCAGTTTCTTGCTGGCATAAATTCACAAGCAGCAAATGATTGTTTTAAAATATTGATAGCAGCTATGTTAAGCCAGCGTACAATGTCATTAGATTTTGTAACCACGAATTATATGTCACTTATATCTGGTATGTGGCTATTGACCGTTATACCAAATGACATGTTTCTTCGTGAATCATTAGTCGCATGCGAATTGGCCATAATAAATACTATAGTTTATCCAGCATTTGGAATGCAAAGAATGCATTATAGAAATGGTGATCCCCAGACTCCGTTTCAAATAGCAGAACAGCAAATACAAAATTTTCAAGTAGCTAATTGGTTACATTTTATTAATAATAATAGATTTAGGCAAGTTGTTATTGATGGAGTGTTAAATCAAACACTTAACGATAATATTAGGAACGGACAAGTTATTAATCAGTTAATGGAAGCATTAATGCAGCTATCTAGACAACAATTTCCGACTATGCCAGTTGATTATAAAAGATCAATACAAAGAGGAATATTACTATTATCTAACAGGTTAGGTCAGTTAGTTGATTTAACAAGATTAGTATCATATAATTATGAAACTCTAATGGCTTGTGTAACTATGAATATGCAACATGTTCAAACTCTCACGACCGAAAAATTACAATTGACTTCTGTCACATCTTTATGTATGTTAATTGGAAATACTACAGTAATTCCAAGTCCACAAACATTATTTCACTATTATAACGTAAATGTAAATTTTCATTCAAATTATAACGAACGAATTAACGACGCAGTGGCTATCATTACGGCTGCTAACAGACTAAATTTATATCAGAAAAAAATGAAATCAATAGTTGAGGATTTTTTGAAAAGATTGCAAATTTTTGATGTACCACGAGTACCAGATGACCAAATGTACAGGTTGAGAGATAGACTTAGGTTATTACCAGTTGAAAGACGAAGACTTGATATATTTAATTTAATATTAATGAATATGGAGCAGATCGAACGAGCTTCAGATAAAATTGCTCAAGGAGTAATAATTGCTTATAGAGATATGCAACTAGAAAGAGATGAGATGTATGGATATGTCAACATTGCTAGAAATCTCGATGGATATCAACAAATTAACCTAGAGGAGTTGATGAGAACTGGAGACTATGGGCAAATTACTAATATGTTATTAAACAATCAGCCTGTAGCTTTAGTAGGGGCATTACCATTTGTAACGGATTCTTCAGTTATATCACTCATTGCAAAATTAGATGCTACAGTTTTTGCTCAAATAGTTAAACTTAGAAAAGTGGACACTTTAAAACCAATATTGTATAAGATAAATTCTGATTCTAATGATTTCTACTTAGTTGCAAATTATGATTGGATACCAACTTCAACCACAAAAGTCTATAAACAAGTACCACAACCTTTTGATTTCAGAGCGTCAATGCATATGTTAACGTCTAATTTGACTTTTACAGTTTATTCTGATTTATTATCTTTCGTTTCTGCAGACACGGTTGAACCCATTAACGCAGTTGCTTTTGACAATATGCGCATTATGAACGAACTG
>AGE47259
ATGGCGTACAGGAAACGTGGAGCGCGCCGTGAGGCGAACTTA---AAT---AATAATGATCGAATG---CAGGAGAAAATTGATGAAAAA---------------------------------------------------------------CAA------------------------------GATTCAAATAAAATACAATTATCTGATAAGGTACTTTCGAAGAAAGAAGAAGTTGTAACGGATAGTCATGAAGAAGTTAAAGTTACTGATGAGGTAAAAAAATCAACGAAAGAAGAATCAAAACAATTGCTCGAAGTGTTGAAAACAAAGGAAGAACATCAGAAAGAAATACAGTATGAAATATTACAGAAAACTATACCAACATTCGAACCTAAAGAGACGATATTGAGAAAATTAGAGGATATTAAACCAGAACTAGCGAAAAAACAGACTAAGCTATTTAGAATATTTGAACCGAAACAATTACCGATTTATAGAGCAAATGGAGAGAGAGAATTACGTAATAGATGGTATTGGAAATTAAAAAAAGATACACTACCAGATGGAGACTATGATGTGAGAGAGTATTTTCTGAATTTGTATGATCAAGTGCTTACTGAAATGCCAGACTACTTATTATTGAAAGATATGGCAGTAGAAAATAAGAACTCTAGGGATGCAGGTAAAGTCGTTGACTCAGAAACGGCTAGTATATGCGATGCCATATTTCAAGATGAAGAAACGGAAGGTGCCGTTAGAAGATTCATTGCAGAAATGAGACAGCGTGTGCAAGCTGATAGAAATGTTGTCAATTATCCATCAATATTACATCCAATAGATTATGCATTTAATGAATATTTTTTACAACATCAATTGGTTGAACCATTGAATAATGATATAATATTCAATTATATACCAGAAAGAATAAGAAATGATGTTAATTATATTCTCAATATGGACAGAAATTTACCATCAACTGCCAGATATATAAGACCTAATTTACTTCAAGATAGATTAAATTTGCACGATAATTTTGAATCACTATGGGATACAATAACTACATCAAATTATATTTTGGCGAGATCGGTAGTACCAGATTTAAAGGAA------TTAGTGTCAACGGAAGCACAAATTCAGAAAATGTCACAAGATTTGCAATTAGAAGCATTAACAATTCAGTCAGAAACACAATTTCTAACAGGCATAAATTCACAAGCAGCTAACGATTGTTTTAAAACCTTAATTGCAGCAATGTTAAGTCAACGTACTATGTCATTAGATTTTGTAACTACTAATTATATGTCATTGATTTCAGGTATGTGGCTATTGACGGTCGTGCCAAATGATATGTTTATAAGGGAATCGTTAGTCGCGTGTCAACTAGCTATAGTAAATACAATAATCTATCCAGCATTTGGAATGCAACGAATGCATTATAGAAACGGAGATCCACAAACACCGTTTCAGATAGCAGAACAGCAAATTCAAAATTTCCAAGTCGCAAATTGGTTACATTTTGTTAATAATAATCAATTTAGACAGGCAGTTATTGATGGTGTATTGAATCAGGTACTGAATGACAATATTAGAAATGGTCATGTTATTAATCAACTGATGGAAGCTCTAATGCAGCTGTCGCGACAACAATTTCCAACCATGCCAATTGATTATAAGAGATCAATTCAACGTGGAATATTACTGCTATCTAACAGACTTGGTCAGTTAGTTGATTTAACTAGATTATTAGCTTACAATTATGAGACATTAATGGCATGCATTACGATGAACATGCAACATGTTCAAACCTTAACAACAGAAAAATTACAATTAACGTCAGTTACATCATTATGTATGCTTATTGGAAATGCGACCGTTATACCAAGTCCACAAACATTATTTCATTATTATAACGTTAACGTTAATTTTCATTCAAATTACAATGAGAGAATTAATGATGCAGTAGCTATAATAACTGCTGCTAATAGACTGAATCTATATCAGAAAAAAATGAAGGCTATTGTTGAGGATTTCTTAAAGAGATTATACATTTTTGATGTATCTAGAGTTCCGGACGACCAAATGTATAGATTAAGGGATAGATTACGCTTATTGCCAGTAGAAATCAGAAGATTGGATATCTTCAATCTAATACTAATGAACATGGATCAAATTGAACGTGCCTCAGATAAAATTGCTCAAGGTGTAATCATTGCTTATCGTGACATGCATCTTGAAAGAGATGAAATGTACGGATATGTAAATATAGCTAGAAATTTAGAGGGATTTCAACAGATAAATTTAGAAGAGCTGATGAGATCAGGTGACTATGCGCAAATAACTAACATGCTTTTGAATAATCAACCGGTAGCATTGGTTGGAGCACTTCCATTTATTACTGATTCATCAGTTATATCGCTAATAGCAAAACTTGACGCTACAGTATTCGCTCAAATAGTTAAATTACGAAAAGTTGATACCTTAAAACCAATATTATACAAGATAAATTCAGACTCAAATGACTTTTATTTAGTAGCCAATTACGATTGGGTGCCAACTTCGACTACAAAAGTATACAAACAGGTTCCGCAACAATTTGATTTTAGAAATTCAATGCATATGTTAACTTCGAATCTTACTTTTACGGTTTATTCAGATCTTCTCGCGTTCGTATCAGCTGACACAGTAGAACCTATAAATGCAGTTGCATTTGACAATATGCGCATCATGAACGAATTG
>AER51144
ATGGCGTACAGAAAACGTGGAGCGCGCCGTGAGGCGAATGTA---AAC---AATAATGACCGAATG---CAAGAGAAAGATGATGAGAAA------------------CAA------------------------------------------GAT------------------------------CAAAACAATAAAATGCAATTATCTGATAAAGTACTGTCGAAGAAGGAAGAAGTTATAACTGATAATCAAGAAGAAGTTAAAATTACTGATGAAGTGAAGAAATCGACGAAAGAAGAATCTAAGCAATTACTTGAAGTGTTGAAAACGAAAGAAGAGCACCAAAAAGAAATACAATATGAAATTTTGCAAAAAACGATACCAACATTTGAACCAAAAGAATCAATATTGAAGAAATTAGAAGATATCAAACCAGAGCAAGCAAAGAAGCAAACCAAATTATTTAGAATATTTGAACCGAGACAGCTACCTATTTATAGGGCGAATGGTGAAAAAGAATTACGTAATAGATGGTATTGGAAATTGAAGAAAGATACTCTACCAGATGGAGATTATGATGTTAGAGAGTATTTCTTAAATTTATATGATCAGGTTCTCACTGAAATGCCGGATTATTTACTATTAAAAGATATGGCAGTTGAAAATAAAAATTCAAGGGATGCCGGTAAAGTTGTTGATTCTGAAACGGCAAGCATCTGCGATGCTATATTTCAAGATGAGGAAACAGAAGGTGCAGTGAGAAGATTTATTGCGGAGATGAGGCAGCGCGTACAAGCTGACAGAAATGTCGTTAACTACCCATCAATATTGCATCCAATTGATTACGCTTTCAACGAGTATTTTTTACAACATCAACTAGTTGAACCACTGAACAATGATATAATATTTAACTACATTCCAGAAAGAATAAGGAATGACGTTAACTACATACTTAATATGGACAGAAATTTGCCATCAACAGCTAGATATATAAGACCTAATCTATTACAAGACAGATTGAATTTACATGACAATTTTGAATCTTTATGGGACACGATAACAACTTCAAACTATATTTTAGCGAGATCTGTGGTGCCAGATTTGAAGGAA------TTAGTCTCAACCGAAGCGCAAATTCAAAAGATGTCACAAGATTTGCAATTAGAAGCATTAACAATACAGTCAGAAACGCAGTTTTTAACAGGCATAAATTCACAAGCAGCAAATGATTGTTTCAAAACTTTGATTGCAGCAATGTTAAGCCAGAGAACTATGTCGCTTGATTTCGTAACTACCAATTACATGTCATTAATTTCAGGCATGTGGTTACTAACTGTGGTACCAAACGACATGTTCATAAGGGAATCATTAGTTGCATGTCAGTTAGCTATAGTGAATACACTAGTGTATCCAGCATTTGGAATGCAGCGAATGCATTACAGAAACGGAGATCCACAGACACCATTTCAGATAGCAGAACAGCAAATACAAAATTTCCAAGTAGCGAATTGGCTGCACTTCGTTAATAATAACCAATTTAGACAAGTAGTCATTGATGGTGTGTTAAATCAAGTGCTTAATGATAATATAAGAAATGGACATGTTATTAATCAATTGATGGAAGCTTTAATGCAACTGTCACGACAACAGTTCCCAACAATGCCCGTTGATTATAAAAGGTCAATTCAGCGTGGAATATTGCTGCTATCAAATAGACTTGGTCAATTAGTTGATTTAACTAGACTGCTGGCTTACAATTATGAAACGCTAATGGCATGTATTACGATGAATATGCAGCATGTTCAGACTTTAACGACGGAAAAATTGCAATTAACTTCAGTTACATCGTTGTGTATGCTTATTGGAAATGCAACCGTCATACCCAGTCCACAAACGCTATTTCACTATTACAATGTTAATGTTAACTTTCACTCGAATTATAATGAAAGAATCAATGATGCAGTGGCTATAATAACTGCAGCTAATAGATTAAATTTATATCAGAAAAAGATGAAGGCAATAGTTGAAGATTTCCTAAAAAGACTACATATTTTTGATGTAGCTAGAGTTCCGGATGACCAAATGTATAGATTACGAGATAGGTTAAGACTGTTGCCAGTAGAAGTGAGACGATTGGACATTTTTAATTTAATACTGATGAACATGGATCAGATAGAACGTGCTTCAGATAAGATTGCGCAGGGTGTTATTATTGCATACCGCGATATGCAATTAGAAAGAGACGAAATGTATGGTTATGTGAATATAGCCAGAAATTTAGATGGATTTCAGCAAATAAATTTAGAAGAATTAATGAGGACAGGTGATTATGCACAGATAACTAACATGCTTTTGAATAATCAACCAGTAGCACTAGTTGGAGCCCTTCCATTTATTACGGATTCGTCAGTCATATCGTTAATAGCAAAACTTGATGCCACAGTTTTCGCTCAAATAGTTAAATTACGCAAAGTTGACACTTTAAAACCAATATTGTATAAAATAAATTCAGATTCAAATGACTTTTACCTAGTTGCCAATTACGATTGGGTGCCCACTTCAACTACAAAAGTATATAAGCAAGTTCCGCAGCAATTTGATTTCAGAAACTCGATGCATATGCTAACATCAAATCTCACTTTCACTGTCTACTCAGATCTGCTTGCATTCGTATCAGCTGATACAGTAGAACCTATAAATGCAGTTGCATTTGATAACATGCGCATCATGAACGAGTTG
>AFJ68331
ATGGCGTACAGGAAGCGCGGAGCTAAACGTGAAGACTTACCA---CAA---CAAAATGAACGTCTG---CAAGAAAAAGAAATTGAAAATAATACAGACGTAACTATGGAA------AATAAAAATAAAAATAAA------------------AAT------------------------------AATAATAGAAAACAGCAATTATCTGACAAAGTGTTATCACAAAAAGAAGAAATAATAACTGATGTACAAGATGACATTAAAATAGCTGATGAGGTTAAAAAATCATCAAAAGAAGAGTCGAAACAGTTACTTGAAATATTAAAAACGAAAGAAGATCATCAGAAAGAAGTACAATACGAAATTCTGCAAAAAACAATACCGACTTTTGAACCAAAAGAATCAATTTTGAAAAAATTAGAGGATATAAAACCAGAGCAGGCTAAGAAGCAGATGAAATTATTTAGAATCTTTGAACCAAGACAATTACCAATCTACAGAGCAAATGGTGAAAAAGAATTAAGGAATAGATGGTACTGGAAATTGAAAAAGGATACGCTGCCAGACGGAGATTATGACGTACGCGAGTATTTTTTAAATTTATATGATCAAATACTAATAGAAATGCCAGATTATTTATTACTAAAAGATATGGCTGTAGAAAATAAAAACTCTAGGGATGCTGGTAAAGTTGTAGATTCTGAGACTGCAAGGATTTGTGATGCTATATTTCAGGATGAGGAAACAGAGGGAGTTATCAGAAGATTTATCGCAGATATGAGACAACAAGTTCAGGCTGATAGAAATATTGTTAATTATCCATCAATTTTACATCCAATTGATCATGCATTTAACGAATATTTTCTGAATCATCAATTAGTTGAACCATTAAATAACGACATTATTTTTAATTATATACCAGAAAGAATAAGAAATGATGTCAACTATATTTTGAATATGGATATGAATTTGCCATCAACAGCAAGATATATTAGACCAAATCTATTGCAAGATAGACTAAATTTACATGATAATTTTGAATCATTATGGGATACAATAACTACATCAAATTACATATTAGCAAGATCAGTCGTGCCTGATTTAAAGGAAAAAGAATTAGTTTCAACTGAAGCTCAGATACAGAAAATGTCTCAAGATTTGCAGCTTGAAGCTTTAACAATACAATCCGAAACGCAGTTTCTGGCCGGCATAAATTCACAAGCAGCAAATGATTGTTTTAAAACACTGATAGCAGCTATGTTGAGCCAACGTACAATGTCACTAGATTTTGTAACTACGAATTATATGTCACTTATATCTGGCATGTGGCTATTGACTGTTATACCAAATGATATGTTTCTTCGTGAGTCACTAGTTGCATGTGAATTGGCTATAATAAATACTATAGTTTACCCAGCATTTGGAATGCAAAGAATGCATTATAGAAATGGCGATCCTCAGACTCCATTTCAAATAGCAGAGCAACAAATACAAAATTTTCAAGTAGCTAATTGGTTACATTTTATTAATAATAATAGATTTAGGCAAGTTGTTATTGATGGAGTATTAAATCAAACACTTAATGACAACATTAGAAATGGACAAGTTATTAATCAATTAATGGAAGCATTAATGCAGTTATCTAGACAACAATTTCCGACTATGCCAGTTGATTATAAAAGATCAATCCAAAGAGGAATATTGTTATTATCTAACAGATTAGGTCAGTTAGTTGATTTAACGAGATTATTATCATATAATTATGAAACTCTAATGGCTTGTATAACTATGAATATGCAACATGTTCAAACTCTTACTACCGAAAGATTACAGTTAACTTCTGTCACATCTTTATGTATGTTAATTGGAAATACCACAGTAATTCCCAGTCCACAAACACTATTTCACTATTATAACGTAAATGTGAATTTTCACTCAAATTATAATGAACGAATTAACGATGCTGTGGCTATTATTACGGCTGCTAATAGACTAAATTTATATCAGAAAAAAATGAAATCAATAGTTGAGGACTTTCTAAAAAGATTGCAAATTTTTGATGTACCACGAGTACCAGATGATCAAATGTATAGGTTGAGAGACAGACTTAGATTATTGCCAGTTGAAAGACGAAGACTTGATATATTTAACTTAATATTAATAAATATGGAGCAGATCGAACGAGCTTCAGATAAAATTGCTCAAGGAGTAATAATTGCTTACAGAGATATGCAACTAGAAAGAGATGAGATGTATGGATTTGTTAACATCGCTAGGAACCTCGATGGATATCAACAAATCAATTTAGAAGAGTTAATGAGAACTGGAGACTATGGTCAAATTACTAATATGTTATTAAACAATCAGCCTGTAGCTTTGGTAGGAGCATTGCCATTTGTAACCGATTCATCAGTTATATCGCTCATTGCAAAATTAGATGCTACAGTTTTTGCTCAAATAGTTAAACTTAGAAAAGTGGACACTTTAAAACCGATATTGTATAAAATAAACTCTGATTCTAATGATTTCTATTTAGTTGCAAATTATGATTGGATACCGACTTCAACCACAAAAGTTTACAAGCAAGTACCGCAACCTTTTGATTTCAGAGCGTCAATGCATATGTTAACATCTAATTTAACTTTTACCGTTTATTCTGATTTACTATCCTTCGTTTCTGCAGACACGGTTGAACCTATTAACGCAATTGCTTTTGACAATATGCGCATTATGAACGAACTG
>AGE47007
ATGGCGTACAGGAAACGTGGAGCGCGCCGTGAGGCAAACTTA---AAT---AATAATGATCGAATG---CAGGAGAAAAATGATGAAAAA------------------CAA------------------------------------------GAT---------------------------------TCAACTAAAATACAATTATCTGATAAGGTACTTTCGAAGAAAGAAGAAGTTGTAACGGATAGTCATGAGGAAGTTAAAATTACTGATGATGTAAAAAAATCAACGAAAGAAGAATCAAAACAGTTGCTTGAAGTGTTGAAAACAAAGGAAGAACATCAGAAAGAAATACAGTATGAAATATTACAGAAAACTATACCAACATTCGAACCTAAAGAGACGATATTGAGAAAGTTAGAGGATATTAAACCAGAATTAGCGAAAAAACAGACTAAGCTATTTAGAATATTTGAACCGAAACAATTACCAATTTATAGAGCAAATGGAGAGAGAGAATTGCGTAATAGATGGTATTGGAAATTAAAAAAGGATACATTGCCAGACGGAGACTATGATGTGAGAGAATATTTTCTGAATTTGTATGATCAAGTGCTTACTGAAATGCCAGACTATTTATTATTAAAAGATATGGCAGTAGAAAATAAGAATTCTAGGGATGCAGGTAAGGTTGTTGACTCAGAAACGGCTAGTATATGCGACGCTATATTTCAAGATGAAGAAACGGAAGGTGCCGTTAGAAGATTCATTGCAGAAATGAGACAGCGTGTGCAAGCTGATAGAAATGTTGTCAATTATCCATCAATATTACATCCAATAGATTATGCATTTAATGAATACTTTTTACAACATCAATTGGTTGAACCATTGAATAATGATATAATATTTAATTATATACCAGAAAGGATAAGAAATGATGTTAATTATATTCTCAATATGGACAGAAATTTACCATCAACTGCCAGATATATAAGACCTAATTTACTTCAAGATAGATTGAATTTGCACGATAATTTTGAATCACTATGGGATACAATAACTACATCAAATTATATTTTGGCGAGATCGGTAGTACCAGATTTAAAGGAA------TTAGTGTCAACGGAAGCACAAATTCAGAAAATGTCACAAGATTTGCAATTAGAAGCATTAACAATTCAGTCAGAAACACAGTTTCTAACAGGTATAAATTCACAAGCAGCCAACGATTGCTTTAAAACTTTAATTGCAGCAATGTTAAGTCAACGTACTATGTCATTAGATTTTGTAACTACTAATTATATGTCATTGATTTCAGGTATGTGGCTATTGACGGTCATGCCAAATGATATGTTTATAAGGGAATCGTTAGTCGCGTGTCAACTAGCTATAGTAAATACAATAATCTATCCAGCATTTGGAATGCAACGAATGCATTATAGAAACGGGGATCCACAAACACCGTTTCAGATAGCAGAACAGCAAATTCAAAATTTCCAAGTCGCAAATTGGTTACATTTTGTTAATAATAATCAATTTAGACAGGCAGTTATTGATGGTGTATTGAATCAGGTACTGAATGACAATATTAGAAACGGTCATGTTATTAATCAACTGATGGAAGCTCTAATGCAGCTGTCGCGACAACAATTTCCAACCATGCCAATTGATTATAAGAGATCAATCCAACGTGGAATATTACTGTTATCTAATAGACTTGGTCAGTTAGTTGATTTAACTAGATTATTAGCTTACAATTATGAGACATTAATGGCATGCATTACAATGAACATGCAACATGTTCAAACCTTGACAACAGAAAAATTACAATTAACGTCAGTTACATCATTATGTATGCTTATTGGAAATGCGACTGTTATACCAAGTCCACAAACATTATTTCATTATTATAATGTCAACGTTAATTTTCATTCAAATTATAATGAGAGAATTAATGATGCAGTAGCTATAATAACTGCTGCTAACAGACTGAATCTATATCAGAAAAAAATGAAGGCTATTGTTGAGGATTTCTTAAAAAGATTATACATTTTTGATGTATCTAGAGTTCCGGACGACCAAATGTATAGATTAAGGGATAGATTACGCTTATTGCCAGTAGAAATCAGAAGATTGGATATCTTCAATCTAATACTAATGAACATGGATCAAATTGAACGTGCCTCAGACAAAATTGCTCAAGGTGTAATCATTGCTTATCGTGACATGCATCTTGAAAGAGATGAGATGTACGGATATGTAAATATAGCTAGAAATTTAGAGGGATTTCAACAAATAAATTTAGAGGAGCTGATGAGATCAGGTGACTATGCGCAAATAACTAACATGCTTTTGAATAATCAACCAGTAGCATTGGTTGGAGCACTTCCATTTATTACTGATTCATCAGTTATATCACTAATAGCAAAACTTGACGCTACAGTGTTCGCTCAAATAGTTAAATTACGAAAAGTTGATACTTTAAAACCAATATTATACAAGATAAATTCAGACTCAAATGATTTTTATTTGGTAGCTAATTATGATTGGGTGCCAACTTCGACTACAAAAGTATATAAACAAGTTCCGCAACAATTTGATTTTAGAAATTCAATGCATATGTTAACTTCAAATCTTACTTTCACGGTTTATTCAGATCTTCTCGCGTTCGTATCAGCTGATACAGTAGAACCTATAAATGCAGTTGCATTTGACAATATGCGCATCATGAACGAATTG
>AGE99270
ATGGCGTACAGGAAGCGCGGATCTAAACGTGAAGACTTACCA---CAA---CAAAATGAACGTCTG---CAAGAAAAAGAAATTGAAAATAATACAGACGTAACCATGGAA------AATAAAAATAAAAATAAA------------------AAT------------------------------AACAATAGAAAGCAGCAATTATCTGACAAAGTGCTATCCCAAAAAGAGGAAATAATAACTGATGTACAAGATGACATTAAAATAGCTGACGAGGTTAAAAAATCATCAAAAGAAGAGTCGAAACAGTTACTTGAAATATTAAAAACGAAAGAAGATCATCAGAAAGAAGTACAGTACGAAATTCTACAAAAAACAATACCGACTTTTGAACCAAAGGAATCGATTTTGAAAAAATTAGAAGATATAAGACCAGAACAAGCTAAGAAGCAAATGAAATTGTTTAGAATATTTGAACCAAGACAATTACCAATCTATCGAGCAAATGGTGAGAAAGAATTAAGGAATAGATGGTATTGGAAATTGAAAAAGGATACACTGCCAGACGGAGATTATGACGTACGAGAGTATTTTCTAAATTTATATGATCAAATACTGATAGAAATGCCAGATTATTTATTGCTAAAAGATATGGCTGTAGAAAATAAAAACTCTAGGGATGCTGGTAAAGTTGTAGATTCTGAGACTGCAAGTATTTGTGATGCTATATTTCAAGATGAGGAGACAGAGGGAGTTATTAGAAGATTTATCGCAGATATGAGACAACAAATTCAGGCTGATAGAAATATTGTCAATTATCCATCAATTTTACATCCAATTGATCATGCATTCAATGAATATTTTCTGAACCATCAATTAGTTGAACCACTGAATAACGAAATTATTTTTAATTATATACCAGAAAGAATAAGGAATGATGTTAATTATATTTTGAATATGGATATGAATTTGCCATCAACAGCGAGATATATTAGACCAAATCTATTGCAAGATAGACTAAATTTACATGATAATTTTGAATCATTATGGGACACAATAACTACATCAAATTACATATTAGCAAGATCAGTCGTGCCTGATTTGAAGGAAAAAGAATTAGTTTCAACTGAAGCTCAGATACAGAAAATGTCTCAAGATTTGCAGCTTGAAGCTTTAACAATACAATCTGAAACGCAGTTTCTGGCCGGTATAAATTCACAAGCAGCAAATGATTGTTTTAAAACACTGATAGCAGCTATGTTAAGCCAACGTACAATGTCATTAGATTTTGTAACTACGAATTATATGTCACTTATATCTAGCATGTGGCTATTGACTGTTATACCAAATGATATGTTTCTTCGTGAGTCGCTAGTCGCATGCGAATTGGCTATAATAAATACTATAGTTTACCCAGCATTTGGAATGCAAAGAATGCATTATAGAAATGGCGATCCCCAGACTCCATTTCAAATAGCAGAACAACAAATACAAAATTTTCAAGTAGCTAATTGGTTACATTTTATTAATAATAATAGATTTAGACAAGTTGTTATTGATGGAGTGTTAAATCAAACACTTAACGACAACATTAGAAATGGACAAGTTATTAATCAATTAATGGAAGCATTAATGCAGTTATCTAGACAACAATTTCCGACCATGCCAGTTGATTATAAAAGATCAATCCAAAGAGGAATATTGTTATTGTCTAACAGATTAGGTCAGTTAGTTGATTTAACAAGATTATTATCATATAATTATGAAACTCTAATGGCTTGTATAACTATGAATATGCAACATGTTCAAACTCTCACTACCGAAAAATTACAGTTAACTTCTGTCACATCTTTATGTATGTTAATTGGAAATACCACAGTAATTCCAAGTCCACAAACACTATTTCACTATTATAACGTAAATGTAAATTTTCATTCAAATTATAACGAACGAATTAACGATGCTGTGGCTATTATTACGGCTGCTAATAGACTAAACTTATATCAGAAGAAAATGAAATCAATAGTTGAGGATTTTTTGAAAAGATTGCAAATTTTTGATGTACCACGAGTACCAGATGACCAAATGTACAGGTTGAGAGACAGACTTAGATTATTGCCAGTTGAAAGACGAAGACTTGATATATTTAACTTAATATTAATGAATATGGAGCAGATCGAACGAGCTTCAGATAAAATTGCTCAAGGAGTAATAATTGCTTACAGAGATATGCAGCTAGAAAGAGATGAGATGTATGGATTTGTTAACATCGCTAGGAACCTCGATGGATACCAGCAAATCAATTTAGAAGAGTTAATGAGAACTGGGGACTATGGTCAAATTACTAATATGCTATTAAACAACCAACCTGTAGCTTTGGTAGGAGCATTGCCATTTATGACAGATTCATCAGTTATATCGCTCATTGCAAAATTGGATGCCACAGTTTTTGCTCAAATAGTTAAACTTAGAAAAGTGGATACTTTAAAACCAATATTGTACAAAATAAATTCTGATTCTAACGATTTCTACTTAGTTGCAAATTATGATTGGATACCAACTTCAACCACAAAAGTTTATAAGCAAGTACCACAACCTTTTGATTTCAGAGCGTCAATGCATATGTTAACGTCTAATTTAACTTTTACCGTTTATTCTGATCTGCTATCTTTCGTTTCTGCAGACACAGTTGAACCTATCAACGCAATTGCTTTTGACAATATGCGCATTATGAACGAACTG
>AGE47438
ATGGCGTACAGGAAACGTGGAGCGCGCCGTGAGGCGAACTTA---AAT---AATAATGATCGAATG---CAGGAGAAAATTGATGAAAAA------------------CAA------------------------------------------GAT---------------------------------TCAAATAAAACACAATTATCTGATAAGGTACTTTCGAAGAAAGAAGAAATTGTAACGGATAGTCATGAGGAAGTTAAGGTTACTGATGAATTAAAAAAATCAACGAAAGAAGAATCAAAACAATTGCTTGAAGTGTTGAAAACAAAGGAAGAACATCAGAAAGAAATACAGTATGAAATATTACAGAAAACTATACCAACCTTCGAACCTAAAGAGACGATATTGAGAAAATTAGAGGATATTAAACCAGAATTAGCGAAAAAACAGACTAAGCTATTTAGAATATTTGAACCGAAACAATTACCGATTTATAGAGCAAATGGAGAAAGAGAATTGCGTAATAGATGGTATTGGAAATTAAAAAAAGATACACTACCAGACGGAGACTATGATGTGAGAGAATATTTTCTGAATTTGTATGATCAAGTGCTTACTGAAATGCCAGACTACTTATTATTGAAAGATATGGCAGTAGAAAATAAGAACTCTAGGGATGCAGGTAAAGTCGTTGACTCAGAAACGGCTAGTATATGCGATGCCATTTTTCAAGATGAAGAAACGGAAGGTGCCGTTAGAAGATTCATTGCAGAAATGAGACAACGTGTGCAAGCTGATAGAAATGTTGTTAATTATCCATCAATATTACATCCAATAGATTATGCATTTAATGAATACTTTTTACAACATCAATTGGTTGAACCATTGAATAATGATATAATATTTAATTATATACCAGAAAGAATAAGAAATGATGTTAATTATATCCTCAATATGGACAGAAATTTACCATCAACTGCCAGATATATAAGACCTAATTTACTTCAAGATAGGTTAAATTTGCACGATAATTTTGAATCACTATGGGATACAATAACTACATCAAATTATATTTTGGCGAGATCGGTAGTACCAGATTTAAAAGAA------TTAGTATCAACGGAAGCACAAATTCAGAAAATGTCACAAGATTTGCAATTAGAAGCATTAACAATTCAGTCAGAAACACAATTTCTAACAGGTATAAATTCACAAGCAGCTAACGATTGTTTTAAAACCTTAATTGCAGCAATGTTAAGTCAACGTACTATGTCATTAGATTTTGTAACTACTAATTATATGTCACTGATTTCAGGTATGTGGCTATTGACAGTCGTGCCAAATGATATGTTTATAAGGGAATCGTTAGTCGCGTGTCAACTAGCTATAGTAAATACAATAATCTATCCAGCATTTGGAATGCAACGAATGCATTATAGAAACGGGGATCCACAAACACCGTTTCAGATAGCAGAACAGCAAATTCAAAATTTCCAAGTCGCAAATTGGTTACATTTTGTTAATAATAATCAATTTAGACAGGCGGTTATTGATGGTGTATTGAATCAGGTACTAAATGACAATATTAGAAATGGTCATGTTATTAACCAACTAATGGAAGCTCTAATGCAGCTGTCGCGACAACAATTTCCAACTATGCCAATTGATTATAAGAGATCAATTCAACGTGGAATATTACTGTTATCCAACAGACTTGGTCAATTAGTTGATTTAACTAGATTATTAGCTTACAATTATGAGACGTTAATGGCATGCATTACAATGAACATGCAACATGTTCAAACCTTAACAACAGAAAAATTACAATTAACGTCAGTTACATCATTATGTATGCTTATTGGAAATGCGACTGTTATACCAAGTCCACAAACATTATTTCATTATTATAACGTTAACGTTAATTTTCATTCAAATTACAATGAGAGAATTAATGATGCAGTAGCTATAATAACTGCTGCTAGCAGACTGAATCTATATCAGAAAAAAATGAAGGCTATTGTTGAGGATTTCTTAAACAGATTATACATTTTTGATGTATCTAGAGTTCCGGACGACCAAATGTATAGATTAAGGGATAGATTACGCTTATTGCCAGTAGAAATCAGAAGATTGGATATCTTCAATCTGATACTAATGAATATGGATCAAATTGAACGTGCCTCAGATAAAATTGCTCAAGGTGTAATCATTGCTTATCGTGACATGCATCTTGAAAGAGATGAGATGTACGGATATGTAAATATAGCTAGAAATTTAGAGGGATTTCAACAGATAAATTTAGAGGAGCTGATGAGATCAGGTGACTATGCGCAAATAACTAACATGCTTCTAAATAATCAGCCAGTAGCATTGGTTGGGGCACTTCCATTTATTACTGATTCATCAGTTATATCGTTAATAGCAAAGCTTGACGCTACAGTGTTCGCTCAAATAGTTAAATTACGAAAAGTTGACACTTTAAAACCAATATTATATAAGATAAATTCAGACTCAAATGACTTTTATTTAGTAGCCAATTACGATTGGGTGCCAACTTCGACTACAAAAGTATACAAACAGGTTCCGCAACAATTTGATTTTAGAAATTCAATGCATATGTTAACTTCAAATCTTACTTTTACGGTTTATTCAGATCTTCTCGCGTTCGTATCAGCTGACACAGTAGAACCTATAAATGCAGTTGCATTTGACAATATGCGCATCATGAACGAATTG
>ACH97418
ATGGCGTACAGAAAACGTGGAGCGCGCCGTGAGGCAAACTTA---GGT---AATAATGATCGAATGCAAGAGGAAAAAGATAATGAAAAA------------------CAA------------------------------------------GAT---------------------------------TCAAATAAAATGCAATTGTCTGATAAGGTACTTTCGAAGAAAGAAGAAATTGTAACAGATAGTCAAGAGGAAGTTAAAATCGCTGATGAGGTAAAAAGATCAACGAAAGAAGAATCAAAACAGCTGCTTGAAGTGCTAAAAACAAAAGAAGAACATCAAAAAGAAATACAGTATGAAATATTACAGAAAACTATACCAACATTTGAACCTAAAGAGACGATATTGAAAAAACTAGAGGATATTAAACCAGAACAAGCGAAAAAACAGACCAAGCTATTTAGAATATTTGAACCAAGACAATTACCAATTTATAGAGCGAATGGAGAGAGAGAGTTACGTAATAGATGGTATTGGAAGTTGAAAAAAGATACTCTGCCAGATGGAGACTACGATGTGAGAGAATATTTTCTAAATTTGTATGATCAAGTGCTCACTGAAATGCCAGATTATCTATTATTAAAAGATATGGCCGTTGAAAATAAGAATTCAAGAGATGCAGGTAAAGTTGTTGATTCAGAAACAGCTAGTATATGCGACGCAATATTTCAAGATGAAGAAACAGAAGGCGCAGTCAGAAGATTTATTGCAGAGATGAGACAACGTGTACAGGCTGATAGAAATGTTGTTAATTATCCATCAATATTGCATCCAATAGATTACGCATTTAATGAGTACTTTTTACAACATCAGTTAGTTGAACCATTAAACAATGATATAATATTTAATTACATACCAGAAAGAATAAGAAATGACGTTAATTACATTCTTAATATGGATAGAAACTTACCATCAACTGCTAGATATATAAGACCTAATTTACTTCAAGATAGATTGAATTTGCATGATAATTTTGAGTCACTGTGGGATACAATAACTACATCAAATTACATCTTGGCAAGATCCGTGGTACCAGATTTAAAGGAA------CTAGTGTCAACAGAGGCACAAATCCAGAAAATGTCGCAGGATTTACAATTAGAGGCATTAACAATTCAGTCAGAAACACAATTCTTAACAGGCATAAATTCGCAAGCAGCTAACGATTGCTTTAAGACCTTAATTGCAGCTATGTTGAGTCAACGTACTATGTCACTGGACTTTGTAACTACCAATTATATGTCATTGATTTCAGGTATGTGGCTGTTGACGGTTATACCAAATGATATGTTTATAAGGGAATCGTTAGTCGCATGTCAATTGGCAGTAGTAAATACAATAATTTATCCAGCATTTGGAATGCAACGTATGCATTATAGAAACGGAGATCCGCAAACGCCGTTTCAAATAGCGGAACAACAAATTCAGAATTTCCAAGTGGCGAATTGGTTGCATTTTGTTAATAATAATCAGTTTAGACAAGTAGTTATTGATGGTGTATTAAACCAGGTATTGAATGATAATATTAGAAATGGTCACGTTATTAATCAACTAATGGAAGCTTTAATGCAACTGTCACGACAACAGTTTCCAACCATGCCAGTTGATTATAAGAGATCAATCCAACGCGGAATATTATTGTTATCTAATAGACTTGGTCAATTAGTTGATTTAACCAGACTGTTAGCTTATAATTATGAGACACTGATGGCATGCATTACTATGAACATGCAACATGTTCAAACTTTAACAACAGAAAAGTTGCAGTTAACGTCAGTCACCTCATTGTGTATGCTTATTGGAAACGCAACTGTCATACCAAGTCCACAAACATTATTTCATTATTATAATGTTAACGTTAATTTTCATTCAAATTATAATGAGAGAATTAATGACGCAGTAGCTATAATAACCGCCGCCAATAGATTGAATCTATATCAGAAAAAAATGAAGGCAATTGTTGAAGATTTTTTAAAGAGATTATATGTTTTTGATGTATCCAGAGTTCCGGATGACCAAATGTATAGATTAAGAGATAGATTGCGTTTACTACCAGTAGAGATCAGAAGATTGGATATTTTCAATCTAATATTAATGAATATGGAGCAAATTGAACGTGCTTCAGATAAGATTGCTCAAGGTGTAATCATTGCCTATCGTGATATGCAGTTGGAAAGAGATGAGATGTACGGATATGTAAATATAGCTAGAAATTTGGATGGATTTCAACAGATAAATTTAGAGGAGCTAATGAGAACGGGTGACTATGCACAGATAACTAACATGCTTTTAAATAATCAACCAGTAGCATTGGTTGGAGCACTGCCATTCATTACAGATTCATCAGTCATATCGCTGATAGCAAAACTTGACGCTACAGTGTTCGCTCAAATAGTTAAGCTACGAAAAGTTGATACTTTAAAACCAATATTGTATAAAATAAATTCAGATTCAAATGATTTTTACCTGGTGGCTAATTATGATTGGGTGCCAACTTCAACTACAAAAGTATACAAACAAGTCCCACAGCAATTCGATTTTCGAAACTCAATGCATATGTTAACTTCGAATCTCACTTTCACAGTTTATTCAGATCTCCTTGCATTCGTATCAGCTGATACAGTAGAACCTATAAACGCGGTTGCATTTGATAACATGCGCATCATGAATGAATTG
>AGH16273
ATGGCGTACAGGAAGCGCGGAGCTAAACGTGAAGATTTACCA---CAA---CAAAATGAACGTCTG---CAAGAAAAAGAAATTGAAAATAATACAGACGTAACCATGGAA------AATAAAAATAAAAATAGA------------------AAT------------------------------AATAATAGAAAGCAGCAATTATCTGACAAAGTGCTATCACAAAAAGAAGAAATAATAACTGATGTACAAGATGACATTAAAATAGCTGATGAGGTTAAAAAATCATCAAAAGAAGAGTCGAAACAGTTACTTGAAATATTAAAAACGAAAGAAGATCATCAGAAAGAAGTACAATACGAAATTCTACAAAAAACAATACCGACTTTTGAACCAAAAGAATCAATTTTGAAAAAATTAGAGGATATAAAACCAGAGCAAGCTAAAAAGCAAATGAAATTATTTAGAATCTTTGAACCAAGGCAATTACCAATCTACCGAGCAAATGGTGAAAAAGAATTAAGGAATAGATGGTATTGGAAATTGAAAAAGGATACGCTACCAGACGGAGATTATGACGTACGCGAGTATTTTTTAAATTTATATGATCAAATACTGATAGAAATGCCAGATTATTTATTGCTAAAAGATATGGCTGTAGAAAATAAAAATTCTAGGGATGCTGGTAAAGTTGTAGATTCTGAGACTGCAAGTATTTGTGATGCTATATTTCAGGATGAGGAAACAGAGGGAATTATCAGAAGATTTATCGCAGATATGAGACAACAAGTTCAGGCTGACAGAAATATTGTTAATTATCCATCAATTTTGCATCCAATTGATCATGCATTTAACGAATATTTTCTGAACCATCAATTAGTTGAACCATTAAATAACGACATTATTTTTAATTATATACCAGAAAGAATAAGAAATGATGTCAACTATATTTTGAATATGGATATGAATTTGCCATCAACAGCAAGATATATTAGACCAAATCTATTGCAAGATAGACTAAATTTACATGATAATTTTGAATCATTATGGGATACAATAACTACATCAAATTACATATTAGCAAGATCAGTCGTGCCTGATTTGAAGGAAAAAGAATTAGTTTCAACTGAAGCTCAGATACAGAAAATGTCTCAAGATTTGCAGCTTGAAGCTTTAACAATACAATCTGAAACGCAGTTTCTGGCCGGCATAAATTCACAAGCAGCAAATGATTGTTTTAAAACACTGATAGCAGCTATGTTAAGCCAACGTACAATGTCATTAGATTTTGTAACTACGAATTATATGTCACTTATATCTGGCATGTGGATATTGACTGTTATACCAAATGATATGTTTCTTCGTGAGTCGCTAGTCGCATGCGAATTGGCTATAATAAATACTATAGTTTACCCAGCATTTGGAATGCAAAGAATGCATTATAGAAATGGCGATCCTCAGACTCCATTTCAAATAGCAGAGCAACAAATACAAAATTTTCAAGTAGCTAATTGGTTACATTTTATTAATAATAATAGATTTAGACAAGTTGTTATTGATGGAGTGTTAAATCAAACACTTAATGACAACATTAGAAATGGACAAGTTATTAATCAATTAATGGAAGCATTAATGCAGTTATCTAGACAACAATTTCCGACTATGCCAGTTGATTATAAAAGATCAATCCAAAGAGGAATATTGTTATTATCTAACAGATTGGGTCAGTTAGTTGATTTAACAAGATTATTATCGTATAATTATGAAACTCTAATGGCTTGTATAACTATGAATATGCAACATGTTCAAACTCTCACTACCGAAAGATTACAGTTAACTTCTGTCACATCCTTATGTATGTTAATTGGAAATACCACAGTAATTCCAAGTCCACAAACACTATTTCACTATTATAACGTAAATGTGAATTTTCACTCAAATTATAATGAACGAATTAACGATGCTGTGGCTATCATTACGGCTGCTAATAGACTAAACTTATATCAGAAAAAAATGAAATCAATAGTTGAGGACTTTTTAAAAAGATTGCAAATTTTTGATGTACCACGAGTACCAGATGATCAAATGTATAGGTTAAGAGACAGACTTAGATTATTGCCAGTTGAAAGACGAAGACTTGATATATTCAACTTAATATTAATGAATATGGAGCAGATCGAACGAGCTTCAGATAAAATTGCTCAAGGAGTAATAATTGCTTACAGAGATATGCAACTAGAAAGAGATGAAATGTATGGATTTGTTAACATCGCTAGGAACCTCGATGGATATCAACAAATCAATTTAGAAGAGTTAATGAGAACTGGAGACTATGGTCAAATTACTAATATGCTATTAAACAACCAGCCTGTAGCTTTGGTAGGAGCATTGCCATTTGTGACCGATTCATCAGTTATATCGCTCATTGCAAAATTGGATGCCACAGTTTTTGCTCAAATAGTTAAACTTAGAAAAGTGGACACTTTAAAACCGATATTGTATAAAATAAATTCTGATTCTAATGATTTCTACCTAGTTGCAAATTATGATTGGATACCGACTTCAACCACAAAAGTTTATAAGCAAGTACCACAACCTTTTGATTTCAGAGCGTCAATGCATATGTTAACGTCTAATTTAACTTTTACCGTTTATTCTGATTTACTATCTTTCGTTTCTGCAGACACGGTTGAACCTATTAACGCAATTGCTTTTGACAATATGCGCATTATGAACGAACTG
>AGE45466
ATGGCGTACAGGAAACGTGGAGCGCGCCGTGAGGCGAACTTA---AAT---AATAATGATCGAATG---CAGGAGAAAATTGATGAAAAA---------------------------------------------------------------CAA------------------------------GATTCAAATAAAATACAATTATCTGATAAAGTACTTTCGAAGAAAGAAGAAGTTGTAACGGATAGTCATGAGGAAGTTAAAGTTACTGATGAGGTAAAAAAATCAACGAAAGAAGAATCAAAACAATTGCTCGAAGTGTTGAAAACAAAAGAAGAACATCAGAAAGAAATACAGTATGAAATATTACAGAAAACTATACCAACATTCGAACCTAAAGAGACGATATTGAGAAAATTAGAGGATATTAAACCAGAACTAGCGAAAAAACAGACTAAGCTATTTAGAATATTTGAACCGAAACAATTACCGATTTATAGAGCAAATGGAGAGAGAGAATTGCGTAATAGATGGTATTGGAAATTAAAAAAAGATACACTACCAGACGGAGACTATGATGTGAGAGAGTATTTTCTGAATTTGTATGATCAAGTGCTTACTGAAATGCCAGACTACTTATTATTGAAAGATATGGCAGTAGAAAATAAGAACTCTAGAGATGCAGGTAAAGTCGTTGACTCAGAAACGGCTAGTATATGCGATGCCATATTTCAAGATGAAGAAACGGAAGGTGCCGTTAGAAGATTCATTGCAGAAATGAGACAGCGTGTGCAAGCTGATAGAAATGTTGTCAATTATCCATCAATATTACATCCAATAGATTATGCATTTAATGAATATTTTTTACAACATCAATTGGTTGAACCATTGAATAATGATATAATATTCAATTATATACCAGAAAGAATAAGAAATGATGTTAATTATATTCTCAATATGGACAGAAATTTACCATCAACTGCCAGATATATAAGACCTAATTTACTTCAAGATAGATTAAATTTGCACGATAATTTTGAATCACTATGGGATACAATAACTACATCAAATTATATTTTGGCGAGATCGGTAGTACCAGATTTAAAGGAA------TTAGTGTCAACGGAAGCACAAATTCAGAAAATGTCACAAGATTTACAATTAGAAGCATTAACAATTCAGTCAGAAACACAATTTCTAACAGGCATAAATTCACAAGCAGCTAACGATTGTTTTAAAACATTAATTGCAGCAATGTTAAGTCAACGTACTATGTCATTAGATTTTGTAACTACTAATTATATGTCATTGATTTCAGGTATGTGGCTATTGACGGTCGTGCCAAATGATATGTTTATAAGGGAATCGTTAGTCGCGTGTCAACTAGCTATAGTAAATACAATAATCTATCCAGCATTTGGAATGCAACGAATGCATTATAGAAACGGGGATCCACAAACACCGTTTCAGATAGCAGAACAGCAAATTCAAAATTTCCAAGTCGCAAATTGGTTACATTTTGTTAATAATAATCAATTTAGACAGGCAGTTATTGATGGTGTATTGAATCAAGTACTGAATGACAATATTAGAAATGGTCATGTTATTAATCAACTGATGGAAGCTCTAATGCAGCTGTCGCGACAGCAATTTCCAACCATGCCAATTGATTATAAGAGATCAATTCAACGTGGAATATTACTGTTATCTAACAGACTTGGTCAGTTAGTTGATTTAACTAGATTATTAGCTTACAATTATGAGACATTAATGGCATGCATTACAATGAACATGCAACACGTTCAAACTTTAACAACAGAAAAATTACAATTAACGTCAGTTACATCATTATGTATGCTTATTGGAAATGCGACCGTTATACCAAGTCCACAAACATTATTTCATTATTATAACGTTAACGTTAATTTTCATTCAAATTACAATGAGAGAATTAATGATGCAGTAGCTATAATAACTGCTGCTAATAGACTGAATCTATATCAGAAAAAAATGAAGGCTATTGTTGAGGATTTCTTAAAAAGATTATACATTTTTGATGTATCTAGAGTTCCGGACGATCAAATGTATAGATTAAGGGATAGATTACGCTTATTGCCAGTAGAAATCAGAAGATTGGATATCTTCAATCTAATACTAATGAACATGGATCAAATTGAACGTGCCTCAGATAAAATTGCTCAAGGTGTAATCATTGCTTATCGTGACATGCATCTTGAAAGAGATGAAATGTACGGATATGTAAATATAGCTAGAAATTTAGAGGGATTTCAACAGATAAATTTAGAAGAGCTGATGAGATCAGGTGACTATGCGCAAATAACTAACATGCTTTTGAATAATCAACCGGTAGCATTGGTTGGAGCACTTCCATTTATTACTGATTCATCAGTTATATCGCTAATAGCAAAACTTGACGCTACAGTATTCGCTCAAATAGTTAAATTACGAAAAGTTGATACTTTAAAACCAATATTATACAAGATAAATTCAGACTCAAATGACTTTTATTTAGTAGCCAATTACGATTGGGTGCCAACTTCGACTACAAAAGTATACAAACAGGTTCCGCAACAATTTGATTTTAGAAATTCAATGCATATGTTAACTTCGAATCTTACTTTTACGGTTTATTCAGATCTTCTCGCGTTCGTATCAGCTGACACAGTAGAACCTATAAATGCAGTTGCATTTGACAATATGCGCATCATGAACGAATTG
>ACZ51831
ATGGCGTACAGGAAGCGCGGAGCTAAACGTGAAAACTTACCA---CAA---CAAAATGAACGTCTG---CAAGAAAAAGAAATAGAAAAAGATATGGACGTAACTATGGAG------------------AATAAA------------------AAT------------------------------AACAATAGAAAGCAGCAATTATCTGATAAAGTACTATCACAAAAAGAGGAAATAATAACTGATACACAAGACGATATTAAAATAGCTGGTGAGATTAAAAAATCATCAAAAGAAGAGTCAAAACAGTTGCTCGAAATATTAAAAACGAAAGAAGACCATCAGAAAGAAATACAGTATGAAATTCTACAAAAAACAATACCGACTTTTGAACCAAAAGAATCAATTTTGAAAAAATTAGAAGATATACGACCGGAGCAAGCTAAGAAGCAAATGAAATTGTTTAGAATATTTGAACCAAAACAATTACCAATTTATCGAGTAAATGGTGAGAAAGAATTGAGAAATAGATGGTATTGGAAATTGAAAAAGGATACGCTGCCAGACGGAGATTATGATGTACGAGAATATTTTTTAAATTTATATGATCAGATCCTGATAGAAATGCCAGATTATTTGTTATTGAAAGATATGGCTGTGGAAAATAAAAACTCTAGAGATGCTGGTAAAGTCGTAGATTCTGAGACAGCAAATATTTGTGATGCTATATTTCAAGATGAAGAAACAGAAGGCGTTATTAGAAGATTCATTGCAGATATGAGACAACAGGTTCAGGCCGATAGAAATATTGTCAATTATCCATCAATTTTACACCCAATTGATCATGCATTTAATGAATATTTTCTGAATCATCAATTAGTCGAACCATTAAATAATGAAATTATTTTTAATTATATACCAGAAAGAATAAGGAATGATGTCAACTATATTTTGAATATGGATATGAATTTGCCATCAACAGCAAGATATATTAGACCAAATCTATTGCAAGATAGACTAAATTTACATGATAATTTTGAATCATTATGGGATACAATAACTACATCCAATTATATACTAGCCAGATCAGTCGTGCCTGATTTGAAGGAAAAAGAATTAGTTTCAACTGAAGCTCAGATACAGAAAATGTCTCAAGATTTGCAACTTGAAGCTTTAACTATACAATCTGAAACGCAATTTCTTGCTGGTATAAATTCACAAGCGGCAAATGATTGTTTTAAAACATTAATAGCAGCTATGTTAAGTCAGCGTACAATGTCATTAGATTTTGTAACCACGAATTATATGTCACTTATATCTGGTATGTGGCTATTGACCGTTATACCAAATGATATGTTTCTTCGTGAATCATTAGTCGCATGCGAATTGGCTATAATAAACACTATAGTTTATCCAGCATTTGGAATGCAAAGGATGCATTATAGGAATGGCGATCCCCAGACTCCATTTCAAATAGCAGAACAGCAAACACAAAATTTTCAAGTAGCTAATTGGTTACATTTTATTAATAATAATAGATTTAGGCAAGTTATTATTGATGGAGTATTAAATCAAACACTTAACGATAATATTAGGAATGGACAAGTTATTAATCAGTTAATGGAAGCATTAATGCAGTTATCTAGACAACAATTTCCGGCTATGCCAGTTGATTATAAAAGATCAATCCAAAGAGGAATATTACTATTATCTAACAGATTAGGTCAGTTAGTTGATTTAACAAGGTTATTATCATATAATTATGAGACTCTAATGGCTTGTGTAACTATGAATATGCAACATGTTCAAACTCTTACTACCGAAAAATTACAGTTAACTTCTGTCACATCTTTATGTATGTTAATTGGAAATACTACAGTAATTCCAAGTCCACAAACATTGTTTCACTATTATAACGTAAATGTAAATTTTCATTCAAATTATAACGAACGAATTAACGACGCAGTGGCTATCATTACGGCTGCTAATAGACTAAACTTATACCAGAAAAAAATGAAATCAATAGTTGAGGATTTTTTAAAAAGATTACAAATTTTTGATGTACCACGAGTACCAGATGACCAAATGTACAGGTTGAGAGATAGACTTAGGTTATTACCAGTTGAAAGACGAAGACTTGATATATTTAATTTAATATTAATGAATATGGAGCAGATCGAACGAGCTTCAGATAAAATTGCTCAAGGAGTAATAATTGCTTATAGAGATATGCAACTAGAAAGAGATGAAATGTATGGATATGTTAACATTGCTAGAAATCTCGATGGATATCAACAAATTAATCTGGAGGAGTTAATGAGAACTGGAGACTATGGGCAAATTACTAATATGCTATTAAACAATCAGCCTGTAGCTTTAGTAGGAGCATTACCGTTTGTAACAGATTCTTCAGTTATATCACTCATTGCAAAATTAGATGCTACAGTTTTTGCTCAAATAGTTAAACTTAGAAAAGTGGACACTTTAAAACCAATATTGTATAAGATAAATTCTGATTCTAATGATTTCTATTTAGTTGCAAATTATGATTGGATACCAACTTCAACCACAAAAGTTTATAAACAAGTACCACAACCTTTTGATTTTAGAGCATCAATGCATATGCTAACGTCTAATTTGACTTTTACAGTTTATTCTGATTTACTATCTTTCGTTTCTGCAGACACGGTTGAACCTATTAACGCAGTTGCTTTTGATAATATGCGCATTATGAACGAACTG
>AFQ21487
ATGGCGTACAGGAAGCGCGGAGCTAAACGTGAAGACTTACCA---CAA---CAAAATGAACGTCTG---CAAGAAAAAGAAATTGAAAATAATACAGACGTAACCATGGAA------AATAAAAATAAAAATAGA------------------AAT------------------------------AATAATAGAAAGCAGCAATTATCTGACAAAGTGCTATCACAAAAAGAAGAAATAATAACTGATGTACAAGATGACATTAAAATAGCTGATGAGGTTAAAAAATCATCAAAAGAAGAGTCGAAACAGTTACTTGAAATATTAAAAACGAAAGAAGATCATCAGAAAGAAGTACAATACGAAATTCTACAAAAAACAATACCGACTTTTGAACCAAAAGAATCAATTTTGAAAAAATTAGAGGATATAAAACCAGAGCAAGCTAAGAAGCAAATGAAATTATTTAGAATCTTTGAACCAAGGCAATTACCAATCTACCGAGCAAATGGTGAAAAAGAATTAAGGAATAGATGGTATTGGAAATTGAAAAAGGATACGTTGCCAGACGGAGATTATGACGTACGCGAGTATTTTTTAAATTTATATGATCAAATACTGATAGAAATGCCAGATTATTTATTGCTAAAAGATATGGCTGTAGAAAATAAAAACTCTAGGGATGCTGGTAAAGTTGTAGATTCTGAGACTGCAAGTATTTGTGATGCTATATTTCAGGATGAGGAAACAGAGGGAGTTATCAGAAGATTTATCGCAGATATGAGACAACAAGTTCAGGCTGACAGAAATATTGTCAATTATCCATCAATTTTACATCCAATTGATCATGCATTTAACGAATACTTTCTGAACCATCAATTAGTTGAACCATTAAATAACGACATTATTTTTAATTATATACCAGAAAGAATAAGAAATGATGTCAACTATATTTTGAATATGGATATGAATTTGCCATCAACAGCAAGATATATTAGACCAAATCTATTGCAAGATAGATTAAATTTACATGATAATTTTGAATCATTATGGGATACAATAACTACATCAAATTACATATTAGCAAGATCAGTCGTACCTGATTTGAAGGAAAAAGAATTAGTTTCAACTGAAGCTCAGATACAGAAAATGTCTCAAGATTTGCAGCTTGAAGCTTTAACAATACAATCTGAAACGCAGTTTCTGGCCGGCATAAATTCACAAGCAGCAAATGATTGTTTTAAAACACTGATAGCAGCTATGTTAAGCCAACGTACAATGTCATTAGATTTTGTAACTACGAATTATATGTCACTTATATCTGGCATGTGGCTATTAACTGTTATACCAAATGATATGTTTCTTCGTGAGTCACTAGTCGCATGCGAATTGGCTATAATAAATACTATAGTTTACCCAGCATTTGGAATGCAAAGGATGCATTATAGAAATGGCGATCCTCAGACTCCATTTCAAATAGCAGAGCAACAAATACAAAATTTTCAAGTAGCTAATTGGTTACATTTTATTAATAATAATAGATTTAGACAAGTTGTTATTGATGGAGTGTTAAATCAAACGCTCAATGACAGCATTAGAAATGGACAAGTTATTAATCAATTAATGGAAGCATTAATGCAGTTATCTAGACAACAATTTCCGACTATGCCAGTTGATTATAAAAGATCAATCCAAAGAGGAATATTGTTATTATCTAACAGATTGGGTCAGTTAGTTGATTTAACAAGATTATTATCGTATAATTATGAAACTCTAATGGCTTGTATAACTATGAATATGCAACATGTTCAAACTCTCACTACCGAAAGATTACAGTTAACTTCTGTCACATCCTTATGTATGTTAATTGGAAATACCACAGTAATTCCAAGTCCACAAACACTATTTCACTATTATAACGTAAATGTGAATTTTCACTCAAATTATAATGAACGAATTAACGATGCTGTGGCTATTATTACGGCTGCTAATAGACTAAACTTATATCAGAAAAAAATGAAATCAATAGTCGAGGACTTTTTAAAAAGATTGCAAATTTTTGATGTACCACGAGTACCAGATGATCAAATGTATAGGTTGAGGGACAGACTTAGATTATTGCCAGTTGAAAGACGAAGGCTTGATATATTTAACTTAATACTAATGAATATGGAGCAGATCGAACGAGCTTCAGATAAAATTGCTCAAGGAGTAATAATTGCTTACAGAGATATGCAACTAGAAAGAGATGAGATGTATGGATTTGTTAACATCGCTAGGAACCTCGATGGATATCAACAAATCAATTTAGAAGAGTTAATGAGAACTGGAGATTATGGTCAAATTACTAATATGCTATTAAATAACCAGCCTGTAGCTTTGGTAGGAGCATTGCCATTTGTTACCGATTCATCAGTTATATCGCTCATTGCAAAATTGGATGCCACCGTTTTTGCTCAAATAGTTAAACTTAGAAAAGTGGACACTTTAAAACCGATATTGTATAAAATAAATTCTGATTCTAATGATTTCTACTTAGTTGCAAATTATGATTGGATACCGACTTCAACTACAAAAGTTTATAAGCAAGTACCACAACCTTTTGATTTCAGAGCGTCAATGCATATGTTAACGTCTAATTTAACTTTTACCGTTTATTCTGATTTACTATCTTTCGTTTCTGCAGACACGGTTGAACCTATTAACGCAATTGCTTTTGACAATATGCGCATTATGAACGAACTG
>AGE98930
ATGGCGTACAGGAAGCGCGGAGCTAAACGTGAAAACTTACCA---CAA---CAAAATGAACGTCTG---CAAGAAAAAGAAATTGAAAAAGACGTGGATGTAACTATGGAG------------------AATAAA------------------AAT------------------------------AACAATAGAAAGCAGCAATTATCTGATAAAGTACTATCACAAAAAGAGGAAATAATAACTGATGCACAAGATGATATTAAAATAGCTGGTGAGATTAAAAAATCATCAAAAGAAGAGTCAAAACAGTTGCTCGAAATATTAAAAACGAAAGAAGACCATCAGAAAGAAATACAGTATGAAATTCTACAAAAAACGATACCGACTTTTGAATCAAAAGAATCAATTTTGAAAAAATTAGAAGATATAAGACCGGAGCAAGCTAAGAAGCAAATGAAATTGTTTAGAATATTTGAACCAAAACAATTACCAATCTATCGAGCAAATGGTGAGAAAGAATTGAGAAATAGATGGTATTGGAAATTGAAAAAGGATACGCTGCCAGATGGAGATTATGATGTACGAGAATATTTCTTAAATTTATATGATCAGATCCTGATAGAAATGCCAGATTATTTGCTACTGAAAGATATGGCTGTAGAAAATAAAAACTCTAGAGATGCTGGTAAAGTTGTAGATTCTGAAACGGCAAATATTTGTGATGCTATATTTCAAGATGAAGAGACAGAGGGAGTTGTCAGAAGATTCATTGCAGATATGAGACAACAGGTTCAGGCTGATAGAAATATTGTCAATTATCCATCAATTTTACATCCAATTGATCACGCATTTAATGAATATTTTCTAAATCATCAATTAGTCGAACCACTAAATAATGAAATCATTTTTAATTATATACCAGAAAGAATAAGGAATGATGTTAACTATATTTTGAATATGGATATGAATTTGCCATCAACAGCAAGATATATTAGACCAAATTTGTTGCAAGATAGACTAAATTTACATGATAATTTTGAATCATTATGGGACACAATAACTACATCAAATTATATACTAGCCAGATCAGTTGTGCCTGATTTGAAGGAAAAAGAATTAGTTTCAACTGAAGCTCAGATACAGAAAATGTCTCAAGATTTGCAACTTGAAGCTTTAACGATACAATCTGAAACGCAGTTTCTTGCTGGCATAAATTCACAAGCAGCAAATGATTGTTTTAAAACATTGATAGCAGCTATGTTAAGCCAGCGTACAATGTCATTAGATTTTGTAACCACGAATTATATGTCACTTATATCTGGTATGTGGCTATTGACCGTTATACCAAATGATATGTTTCTTCGTGAATCATTAGTCGCATGCGAATTGGCCATAATAAATACTATAGTTTATCCAGCATTTGGAATGCAAAGAATGCATTATAGAAATGGTGATCCCCAGACTCCGTTTCAAATAGCAGAACAGCAAATACAAAATTTTCAAGTAGCTAATTGGTTACATTTTATTAATAATAATAGATTTAGGCAAGTTGTTATTGATGGAGTGTTAAATCAAACACTTAACGATAATATTAGGAATGGACAAGTTATTAATCAGTTAATGGAAGCATTAATGCAGCTATCTAGACAACAATTTCCGACTATGCCAGTTGATTATAAAAGATCAATCCAAAGAGGAATATTACTATTATCTAACAGATTAGGTCAGTTAGTTGATTTAACAAGATTAGTATCATATAATTATGAAACTCTAATGGCTTGTGTAACTATGAATATGCAACATGTTCAAACTCTCACTACCGAAAAATTACAATTAACTTCTGTCACATCTTTATGTATGTTAATTGGAAATACTACAGTAATTCCAAGTCCACAAACATTATTTCACTATTATAACATAAATGTAAATTTTCATTCAAATTATAACGAACGAATTAACGACGCAGTGGCTATCATTACGGCTGCTAATAGACTAAACTTATATCAGAAAAAAATGAAATCAATAGTTGAGGATTTTTTGAAAAGATTGCAAATTTTTGATGTACCACGAGTACCAGATGACCAAATGTACAGGTTGAGAGATAGACTTAGGTTATTACCAGTTGAAAGACGAAGACTTGATATATTTAATTTAATATTAATGAATATGGAGCAGATCGAACGAGCTTCAGATAAAATTGCTCAAGGAGTAATAATTGCTTATAGAGATATGCAACTAGAAAGAGATGAGATGTATGGATATGTCAACATTGCTAGAAATCTCGATGGATATCAACAAATTAACCTAGAGGAGTTGATGAGAACTGGAGACTATGGGCAAATTACTAATATGTTATTAAACAATCAGCCTGTAGCTTTAGTAGGGGCATTACCATTTGTGACGGATTCTTCAGTTATATCACTCATTGCAAAATTAGATGCTACAGTTTTTGCTCAAATAGTTAAACTTAGAAAAGTGGACACTTTAAAACCAATATTGTATAAGATAAATTCTGATTCTAATGATTTCTACTTAGTTGCAAATTATGATTGGATACCAACTTCAACCACAAAAGTCTATAAACAAGTACCACAACCTTTTGATTTCAGAGCGTCAATGCATATGTTAACGTCTAATTTGACTTTTACAGTTTATTCTGATTTATTATCTTTCGTTTCTGCAGACACGGTTGAACCCATTAACGCAGTTGCTTTTGACAATATGCGCATTATGAACGAACTG
>ACZ51938
ATGGCGTACAGAAAGCGCGGAGCTAAACGTGAAAACTTACCA---CAA---CAAAATGAACGTCTG---CAAGAAAAAGAAGTTGAAAAGAACATAGACGCAACTATGGAG------------------AGTAAA------------------GCT------------------------------AATAATAAAAAGCAACAATTATCTGATAAAGTTTTATCACAAAAAGAAGAGATAATAACTGACACACAAGATGATGCTAAGATAGCTGATGAGGTTAAGAAATCATCAAAAGAGGAATCGAAACAGCTACTAGAAATATTGAAAACTAAAGAAAATCATCAGAAAGAGATACAATACGAAATTCTACAAAAAACGATACCAACTTTTGAACCAAAGGAATCAATTTTGAAAAAATTAGAAGACATAAAACCAGAGCAGGCCAAGAAGCAAACTAAATTGTTTAGAATATTCGAACCAAGACAATTACCAATTTATCGGGCAAATGGCGAGAGAGAATTAAGAAATAGATGGTATTGGAAGTTGAAAAGAGACACACTGCCAGATGGAGATTATGATGTCCGAGAATACTTCTTAAATTTATATGATCAGATATTAATAGAAATGCCAGATTATTTATTATTGAAAGACATGGCAGTGGAGAATAAGAATTCTAGAGATGCGGGTAAAGTGGTGGATTCCGAGACAGCAAGTATTTGTGATGCCATATTTCAAGATGAGGAAACAGAGGGAGTCGTTAGAAGATTCATTGCAGATATGAGACAACAAGTTCAGGCTGATAGAAATGTTGTTAACTATCCATCAATTTTACATCCAATCGATCATGCATTTAATGAATACTTTTTAAATCATCAATTAGTTGAACCATTGAATAATGAAATAATATTTAATTATATACCAGAAAGGATAAGAAATGATGTCAATTACATTCTAAACATGGATATGAATCTACCATCAACAGCAAGATATATTAGACCAAACTTACTGCAAGATAGGCTAAATTTGCATGATAATTTTGAGTCATTATGGGATACGATAACGACATCAAACTATATATTAGCTAGATCGGTTGTACCTGATCTGAAGGAAAAAGAGTTAGTCTCAACCGAAGCTCAGATACAGAAAATGTCTCAAGATTTGCAACTTGAAGCACTAACTATACAATCTGAAACACAATTTCTGGCTGGTATAAATTCACAAGCAGCAAATGACTGTTTTAAAACACTGATAGCAGCTATGTTAAGCCAACGTACAATGTCATTAGAATTCATGACTACAAATTATATGTCACTTATATCTGGTATGTGGTTATTAACAGTTATACCAAACGACATGTTTCTTCGTGAGTCGTTAGTTGCATGTGAGTTGGCTATAATAAATACTATTGTTTATCCAGCATTTGGAATGCAAAGGATGCATTATAGAAATGGTGATCCACAGACTCCATTTCAAATAGCAGAACAACAGATACAAAATTTTCAAGTGGCTAATTGGTTGCACTTTATCAATAATAATAGATTTAGACAAGTTGTAATTGATGGAGTGTTGAATCAAACACTTAATGACAACATTAGAAATGGACAGGTTATCAATCAGTTGATGGAAGCGTTAATGCAGTTATCTAGACAACAATTTCCGACTATGCCAGTTGATTATAAAAGATCAATACAAAGAGGAATATTACTATTATCAAATAGGCTAGGTCAATTAGTTGACTTAACAAGATTATTATCATATAATTATGAAACTTTGATGGCTTGTATAACCATGAATATGCAACATGTACAAACTCTTACCACTGAGAAATTGCAATTAACTTCTGTTACATCTTTGTGTATGTTAATTGGAAATACTACCGTTATTCCAAGCCCACAAACATTGTTTCATTATTACAATGTAAATGTAAATTTTCACTCAAACTATAACGAACGTATTAATGATGCAGTAGCAATCATTACAGCAGCCAATAGACTGAATTTATATCAGAAGAAGATGAAATCAATAGTTGAAGAATTTTTAAAGAGACTGCAAATTTTTGATGTACCGCGAGTACCTGATGATCAAATGTATAGACTAAGGGATAGGCTTAGATTGCTGCCTGTTGAAAGACGAAGACTTGATATATTCAATCTAATATTAATGAATATGGATCAGATCGAGCGAGCTTCAGACAAAATTGCCCAAGGTGTAATAATTGCTTATAGAGATATGCAACTAGAAAGAGATGAAATGTATGGATACGTCAACATTGCTAGAAACCTGGATGGATATCAACAAATTAATTTAGAAGAATTGATGAGGACAGGAGATTATGGTCAAATTACTAACATGTTACTAAACAATCAACCAGTAGCTCTAGTAGGAGCATTACCATTCGTAACAGACTCATCAGTTATATCACTCATTGCTAAGTTGGATGCTACAGTCTTTGCCCAGATAGTTAAACTTAGGAAAGTAGATACTTTAAAACCGATATTGTATAAGATAAATTCTGATTCTAATGATTTCTATTTAGTTGCAAATTACGATTGGATACCGACTTCCACCACAAAAGTATATAAGCAGGTACCGCAACCCTTTGACTTTAGAGCGTCAATGCATATGTTAACGTCTAACCTCACCTTTACTGTTTATTCCGATTTGTTATCTTTTGTTTCTGCAGACACAGTTGAACCGATCAACGCAGTTGCTTTTGACAATATGCGCATTATGAACGAACTG
>AGE47139
ATGGCGTACAGGAAACGTGGAGCGCGCCGTGAGGCGAACTTA---AAT---AATAATGATCGAATG---CAGGAGAAAATTGATGAAAAA---------------------------------------------------------------CAA------------------------------GATTCAAATAAAATACAATTATCTGATAAGGTACTTTCGAAGAAAGAAGAAGTTGTAACAGATAGTCATGAGGAAGTTAAAGTTACTGATGAGATAAAAAAATCAACGAAAGAAGAATCAAAACAATTGCTTGAAGTGTTGAAAACAAAGGAAGAACATCAGAAAGAAATACAGTATGAAATATTACAGAAAACTATACCAACATTCGAACCTAAAGAGACGATATTGAGAAAATTAGAGGATATTAAACCAGAACTAGCGAAAAAACAGACTAAGCTATTTAGAATATTTGAACCGAAACAATTACCGATTTATAGAGCAAATGGAGAGAGAGAATTACGTAATAGATGGTATTGGAAATTAAAAAAAGATACACTACCAGACGGAGACTATGATGTGAGAGAGTATTTCCTGAATTTGTATGATCAAGTGCTTACTGAAATGCCAGACTACTTATTATTGAAAGATATGGCAGTAGAAAATAAGAACTCCAGGGATGCAGGTAAAGTCGTTGATTCAGAAACGGCTAATATATGCGATGCTATATTTCAAGATGAAGAAACGGAAGGTGCCGTTAGAAGATTCATTGCAGAAATGAGACAGCGTGTGCAAGCTGATAGAAATGTTGTCAATTATCCATCAATATTACATCCAATAGATTATGCATTTAATGAATACTTTTTACAACATCAATTGGTTGAACCATTGAATAATGATATAATATTTAATTATATACCAGAAAGGATAAGAAATGATGTTAATTATATTCTCAATATGGACAGAAATTTACCATCAACTGCCAGATATATAAGACCTAATTTACTTCAAGATAGATTGAATTTGCACGATAATTTTGAATCACTATGGGATACAATAACTACATCAAATTATATTTTGGCGAGATCGGTAGTACCAGATTTAAAGGAA------TTAGTGTCAACGGAAGCACAAATTCAGAAAATGTCACAAGATTTGCAATTAGAAGCATTAACAATTCAGTCAGAAACACAATTTCTAACAGGTATAAATTCACAAGCAGCTAACGATTGTTTTAAAACCTTAATTGCAGCAATGTTAAGTCAACGTACTATGTCATTAGATTTTGTAACTACTAATTATATGTCATTGATTTCAGGTATGTGGCTATTGACGGTCGTGCCAAATGATATGTTTATAAGGGAATCGTTAGTCGCGTGTCAACTAGCTATAGTAAATACAATAATCTATCCAGCATTTGGAATGCAACGAATGCATTATAGAAACGGGGATCCACAAACACCGTTTCAGATAGCAGAACAGCAAATTCAAAATTTCCAAGTCGCAAATTGGTTACATTTTGTTAATAATAATCAATTTAGACAGGCAGTTATTGATGGTGTATTGAATCAGGTACTGAATGACAATATTAGAAATGGTCATGTTATTAATCAACTGATGGAAGCTCTAATGCAGCTGTCGCGGCAACAATTTCCAACCATGCCAATTGATTATAAGAGATCAATTCAACGTGGAATATTACTGTTATCTAACAGACTTGGTCAATTAGTTGATTTAACTAGATTATTAGCTTACAATTATGAGACATTAATGGCATGCATTACAATGAACATGCAACATGTTCACACCTTAACAACAGAAAAATTACAATTAACGTCAGTTACATCATTATGTATGCTTATTGGAAATGCGACTGTTATACCAAGTCCACAAACATTATTTCATTATTATAACGTTAACGTTAATTTTCATTCAAATTACAATGAGAGAATTAATGATGCAGTAGCTATAATAACTGCTGCTAACAGATTGAATCTATATCAGAAAAAAATGAAGGCTATTGTTGAGGATTTCTTAAAAAGATTATACATTTTTGATGTATCTAGAGTTCCGGACGACCAAATGTATAGATTAAGAGATAGATTACGCTTATTGCCAGTAGAAATCAGAAGATTGGATATATTCAATCTAATACTAATGAACATGGATCAAATTGAACGTGCCTCAGATAAAATTGCTCAAGGTGTAATCATTGCTTATCGTGACATGCATCTTGAAAGAGATGAGATGTACGGATATGTAAATATAGCTAGAAATTTAGAGGGATTTCAACAGATAAATTTAGAGGAGCTGATGAGATCAGGTGATTATGCGCAAATAACTAACATGCTTTTGAATAATCAACCAGTAGCATTGGTTGGAGCACTTCCATTTATTACTGATTCATCAGTTATATCGCTAATAGCAAAACTTGACGCTACAGTGTTCGCTCAAATAGTTAAATTACGAAAAGTTGATACTTTAAAACCAATACTATACAAGATAAATTCAGACTCAAATGACTTTTATTTAGTAGCCAATTACGATTGGGTGCCAACTTCGACTACAAAAGTATACAAACAGGTTCCGCAACAATTTGATTTTAGAAATTCAATGCATATGTTAACTTCGAATCTTACTTTTACGGTTTATTCAGATCTTCTCGCGTTCGTATCAGCTGATACAGTAGAACCTATAAATGCAGTTGCATTTGACAATATGCGCATCATGAACGAATTG
>AFJ68415
ATGGCGTACAGGAAGCGCGGAACTAAACGTGAGGACTTATCA---CAA---CAAAATGAACGTCTG---CAAGAAAAAGAAATTGAAAATAATACAGACGTAACCATGGAA------------AATAAAAATAAA------------------GGT------ACTAATAAGAACAATAATAAAAATAACAATAGAAAGCAACAATTATCTGACAAAGTATTATCACAAAAAGAGGAAATAATAACTGATGTACAAGATGACATCAAAATAGCTGATGAGGTTAAAAAATCGTCAAAAGAAGAGTCGAAACAGTTACTTGAAATACTAAAAACGAAAGAAGATCATCAGAAAGAAGTACAGTACGAAATTCTACAAAAAACAATACCGACTTTTGAACCAAAAGAATCAATTTTGAAAAAATTGGAAGATATAAGACCAGAGCAAGCTAAGAAGCAAATGAAATTGTTTAGAATATTTGAACCAAGACAATTACCAATCTACCGAGCAAATGGTGAGAAAGAATTAAGGAATAGATGGTATTGGAAATTGAAAAAGGATACACTGCCAGACGGAGATTATGACGTACGAGAGTATTTTTTAAATTTATATGATCAAATATTGATAGAAATGCCAGATTATTTATTGCTAAAAGATATGGCTGTAGAAAATAAAAACTCTAGGGATGCTGGTAAAGTTGTAGATTCTGAGACTGCAAGTATTTGTGATGCCATATTTCAAGATGAGGAGACAGAGGGAGTTATTAGAAGATTTATCGCAGATATGAGACAACAAGTTCAAGCTGATAGGAATATTGTCAATTATCCATCAATTTTACATCCAATTGATCATGCATTTAATGAATATTTTCTGAATCATCAATTAGTTGAACCATTGAATAACGACATTATTTTTAATTATATACCAGAAAGAATAAGAAATGATGTCAACTATATTTTGAATATGGATATGAATTTACCATCAACAGCAAGATATATTAGACCAAATCTGTTGCAAGACAGACTAAATTTGCATGATAATTTTGAATCATTATGGGACACAATAACTACATCGAATTATATATTAGCAAGATCAGTTGTGCCTGATTTGAAGGAAAAAGAATTAGTTTCAACTGAAGCTCAGATACAGAAAATGTCTCAAGATTTGCAGCTTGAAGCTTTAACAATACAATCTGAAACGCAATTTCTGGCCGGCATAAATTCACAAGCAGCAAATGATTGTTTTAAAACACTGATAGCAGCTATGCTAAGTCAACGTACAATGTCATTAGATTTTGTAACTACGAATTATATGTCACTTATATCTGGCATGTGGCTATTGACTGTTATACCAAATGATATGTTTCTTCGTGAGTCGCTAGTCGCATGTGAATTGGCTATAATAAATACTATAGTTTACCCAGCATTTGGAATGCAAAGAATGCATTATAGAAATGGTGATCCCCAGACTCCATTTCAAATAGCAGAGCAACAAATACAAAATTTTCAAGTAGCTAATTGGTTACATTTTATTAATAATAATAGATTTAGACAAGTTGTTATTGATGGAGTGTTAAATCAAACACTTAACGACAATATTAGGAATGGACAAGTTATTAATCAATTAATGGAAGCATTAATGCAGTTATCTAGACAACAATTTCCGACCATGCCAGTTGATTATAAAAGATCAATCCAAAGAGGAATATTATTATTGTCCAACAGATTGGGTCAGTTAGTTGATTTAACGAGATTATTATCATATAATTATGAAACTCTAATGTCTTGTATAACTATGAATATGCAACATGTTCAAACTCTCACTACCGAAAGATTACAGTTAACTTCTGTCACATCTTTATGTATGTTAATTGGAAATACCACAGTAATTCCAAGTCCACAAACACTATTTCACTATTATAACGTAAATGTAAATTTTCATTCAAATTATAATGAACGAATTAACGATGCTGTGGCTATCATTACGGCTGCTAATAGACTAAACTTATATCAGAAAAAAATGAAATCAATAGTTGAGGATTTTTTGAAAAGATTGCAAATTTTTGATGTACCACGAGTACCAGATGATCAAATGTACAGATTGAGAGACAGACTTAGATTATTGCCAGTTGAAAGACGAAGACTTGATATATTTAACTTAATATTAATGAATATGGAGCAGATCGAACGAGCTTCAGATAAAATTGCTCAAGGAGTAATAATTGCTTATAGAGATATGCAGCTAGAAAGAGATGAGATGTATGGATTTGTTAACATCGCTAGGAACCTTGATGGATATCAACAAATCAATTTAGAAGAGTTAATGAGAACTGGGGACTATGGTCAAATTACTAATATGCTATTAAACAACCAGCCTGTAGCTTTGGTAGGAGCATTACCATTTGTAACAGATTCATCAGTCATATCGCTTATTGCGAAATTGGATGCCACAGTATTTGCTCAAATAGTTAAACTTAGAAAAGTGGACACTTTAAAACCGATATTGTATAGAATAAATTCTGATTCTAATGATTTCTACTTAGTTGCAAATTATGATTGGATACCGACTTCAACCACAAAAGTTTATAAGCAAGTACCACAACCTTTTGATTTCAGAGCATCAATGCATATGTTAACGTCTAATTTAACTTTTACCGTTTATTCTGATTTACTATCTTTCGTTTCTGCAGACACGGTTGAACCTATTAACGCAATTGCTTTTGACAATATGCGCATTATGAACGAACTG
>ACZ51759
ATGGCGTACAGGAAGCGCGGAGCTAAACGTGAAGACTTACCA---CAA---CAAAATGAACGTCTG---CAAGAAAAAGAAATTGAAAATAATACAGACGTAACCATGGAA------AATAAAAATAAAAATAAA------------------AAT------------------------------AACAATAGAAAGCAGCAATTATCTGACAAAGTGCTATCACAAAAAGAGGAAATAATAACTGATGTACAAGATGACATTAAAATAACTGATGAGATTAAAAAATCATCAAAAGAAGAGTCGAAACAGTTACTTGAAATATTAAAAACGAAAGAAGATCATCAGAAAGAAGTACAGTACGAAATTCTACAAAAAACAATACCGACTTTTGAACCAAAAGAATCAATTTTGAAAAAATTAGAAGATATAAGACCAGAACAAGCTAAGAAGCAAATGAAATTGTTTAGAATATTTGAACCAAGACAATTACCAATCTATCGAGCAAATGGTGAGAAAGAATTAAGGAATAGATGGTATTGGAAATTGAAAAAGGATACATTGCCAGACGGAGATTATGACGTACGAGAGTATTTTTTAAATTTATATGATCAAATACTGATAGAAATGCCAGATTATTTATTGCTAAAAGATATGGCTGTAGAAAATAAAAACTCTAGGGATGCTGGTAAAGTTGTAGATTCTGAGACTGCAAATATTTGTGATGCTATATTTCAAGATGAGGAGACAGAGGGAGTTATTAGAAGATTTATCGCAGATATGAGACAACAAATTCAGGCTGATAGAAATATTGTCAATTATCCATCAATTTTACATCCAATTGATCATGCATTTAATGAATATTTTCTGAACCATCAATTAGTTGAACCATTGAATAACGAAATCATTTTTAATTATATACCAGAAAGAATAAGGAATGATGTTAATTATATTTTGAATATGGATATGAATTTGCCATCAACAGCGAGATACATTAGACCAAATCTATTGCAAGATAGACTAAATTTACATGATAATTTTGAATCATTATGGGACACAATAACTACATCAAATTACATATTAGCAAGATCAGTCGTACCTGATTTGAAGGAAAAAGAATTAGTTTCAACTGAAGCTCAGATACAGAAAATGTCTCAAGATTTGCAGCTTGAAGCTTTAACAATACAATCTGAAACGCAGTTTCTGGCCGGTATAAATTCACAAGCAGCAAATGATTGTTTTAAAACACTGATAGCAGCTATGTTAAGCCAACGCACAATGTCATTAGATTTTGTAACTACGAATTATATGTCACTTATATCTGGCATGTGGCTATTGACTGTTATCCCAAATGATATGTTTCTTCGTGAGTCGCTAGTCGCATGCGAATTGGCTATAATAAATACCATAGTTTACCCAGCATTTGGAATGCAAAGAATGCATTACAGAAATGGCGATCCCCAGACTCCATTTCAAATAGCAGAACAACAAATACAAAATTTTCAAGTAGCTAATTGGTTACATTTTATTAATAATAATAGATTTAGACAAGTTGTTATTGATGGAGTGTTAAATCAAACACTTAACGACAACATTAGGAATGGACAAGTTATTAATCAATTAATGGAAGCATTAATGCAGTTATCTAGACAACAATTTCCGACCATGCCAGTTGATTATAAAAGATCAATTCAAAGAGGAATATTGTTATTGTCTAACAGATTAGGCCAGTTAGTTGATTTAACAAGATTATTATCATATAATTATGAAACTCTAATGGCTTGTATAACTATGAATATGCAACATGTTCAAACTCTCACTACCGAAAAATTACAGTTAACTTCTGTCACATCTTTATGTATGTTAATTGGAAATACCACAGTAATTCCAAGTCCACAAACACTATTTCACTATTATAACGTAAATGTAAATTTTCATTCAAATTATAACGAACGAATTAACGATGCTGTGGCTATTATTACGGCTGCTAATAGACTAAACTTATATCAGAAGAAAATGAAATCAATAGTTGAGGATTTTTTGAAAAGATTGCAAATTTTTGATGTACCACGAGTACCAGATGACCAAATGTACAGGTTGAGAGACAGACTTAGATTATTGCCAGTTGAAAGACGAAGACTTGATATATTTAACTTAATATTAATGAATATGGAGCAGATCGAACGAGCTTCAGATAAAATTGCTCAAGGAGTAATAATTGCTTACAGAGATATGCAGCTAGAAAGAGATGAGATGTATGGATTTGTTAACATCGCTAGGAACCTCGATGGATATCAACAAATCAATTTAGAAGAGTTAATGAGAACTGGGGACTATGGTCAAATTACTAATATGCTATTAAACAACCAGCCTGTAGCTTTGGTAGGAGCATTGCCATTTGTGACAGATTCATCAGTTATATCGCTCATTGCAAAATTGGATGCCACAGTTTTTGCTCAAATAGTTAAACTTAGAAAAGTGGATACTTTAAAACCAATATTGTATAAAATAAATTCTGATTCTAACGATTTCTACTTAGTTGCAAATTATGATTGGATACCAACTTCAACCACAAAAGTTTATAAGCAAGTGCCACAACCTTTTGATTTCAGAGCGTCAATGCATATGTTAACGTCTAATTTGACTTTTACCGTTTATTCTGATTTGCTATCTTTCGTTTCCGCAGACACGGTTGAACCTATTAACGCAATTGCTTTTGACAATATGCGCATTATGAACGAACTG
>AGE47319
ATGGCGTACAGGAAACGTGGAGCGCGCCGTGAGGCGAACTTA---AAT---AATAATGATCGAATG---CAGGAGAAAATTGATGAAAAA---------------------------------------------------------------CAA------------------------------GATTCAAATAAAATACAATTATCTGATAAGGTACTTTCGAAGAAAGAAGAAGTTGTAACGGATAGTCATGAGGAAGTTAAAGTTACTGATGAGGTAAAAAAATCAACGAAAGAAGAATCAAAACAATTGCTCGAAGTGTTGAAAACAAAGGAAGAACATCAGAAAGAAATACAGTATGAAATATTACAGAAAACTATACCAACATTCGAACCTAAAGAGACGATATTGAAAAAATTAGAGGATATTAAACCAGAACTAGCGAAAAAACAGACTAAGCTATTTAGAATATTTGAACCGAAACAATTACCGATTTATAGAGCAAATGGAGAGAGAGAATTGCGTAATAGATGGTATTGGAAATTAAAAAAAGATACACTACCAGACGGAGACTATGATGTGAGAGAGTATTTTCTGAATTTGTATGATCAAGTGCTTACTGAAATGCCAGACTACTTATTATTGAAAGATATGGCAGTAGAAAATAAGAACTCTAGGGATGCAGGTAAAGTCGTTGACTCAGAAACGGCTAGTATATGCGATGCCATATTTCAAGATGAAGAAACGGAAGGTGCCGTTAGAAGATTCATTGCAGAAATGAGACAGCGTGTACAAGCTGACAGAAATGTTGTCAATTATCCATCAATATTACATCCAATAGATTATGCATTTAATGAATATTTCTTACAACATCAATTGGTTGAACCATTGAATAATGATATAATATTCAATTATATACCAGAAAGAATAAGAAATGACGTTAATTACATTCTCAATATGGACAGAAATTTACCATCAACTGCCAGATATATAAGACCTAATTTACTTCAAGATAGATTAAATTTGCACGATAATTTTGAATCACTATGGGATACAATAACTACATCAAATTATATTTTGGCGAGATCGGTAGTACCAGATTTAAAGGAA------TTAGTGTCAACGGAAGCACAAATTCAGAAAATGTCGCAAGATTTGCAATTAGAAGCATTAACAATTCAGTCAGAAACACAATTTCTAACAGGCATAAATTCACAAGCAGCTAACGATTGTTTTAAAACCTTAATTGCAGCAATGTTAAGTCAACGTACTATGTCATTAGATTTTGTAACTACTAATTATATGTCATTGATTTCAGGTATGTGGTTATTGACGGTCGTGCCAAATGACATGTTTATAAGGGAATCGTTAGTCGCGTGTCAACTAGCTATAGTAAATACAATAATCTATCCAGCATTTGGAATGCAACGAATGCATTATAGAAACGGGGATCCACAAACACCGTTTCAGATAGCAGAACAGCAAATTCAAAATTTCCAAGTCGCAAATTGGTTACATTTTGTCAATAATAATCAATTTAGACAGGCAGTTATTGATGGTGTATTGAATCAGGTACTGAATGACAATATTAGAAATGGTCATGTTATTAATCAACTGATGGAAGCTCTAATGCAGCTGTCGCGACAACAATTTCCAACTATGCCAATTGATTATAAGAGATCAATTCAGCGTGGAATATTACTGTTATCTAACAGACTTGGTCAGTTAGTTGATTTAACTAGATTATTAGCTTACAATTATGAGACATTAATGGCATGCATTACAATGAACATGCAACATGTTCAAACCTTAACAACAGAAAAATTACAATTAACGTCAGTTACATCATTATGTATGCTTATTGGAAATGCGACCGTTATACCAAGTCCACAAACATTATTTCATTATTATAACGTTAACGTTAATTTTCATTCAAATTACAATGAGAGAATTAATGATGCAGTAGCTATAATAACCGCTGCTAATAGACTGAATCTATATCAGAAAAAAATGAAGGCTATTGTTGAGGATTTCTTAAAAAGATTATACATTTTTGATGTATCTAGAGTTCCGGACGACCAAATGTATAGATTAAGGGATAGATTACGCTTATTGCCAGTAGAAGTCAGAAGATTGGATATCTTCAATCTAATACTAATGAATATGGATCAAATTGAACGTGCCTCAGATAAAATTGCTCAAGGTGTAATCATTGCTTATCGTGATATGCATCTTGAAAGGGATGAAATGTACGGATATGTAAACATAGCTAGAAATTTAGAGGGATTTCAACAGATAAATTTAGAAGAGCTGATGAGATCAGGTGACTATGCGCAAATAACTAACATGCTTTTGAATAATCAACCGGTAGCATTAGTTGGAGCACTTCCATTTATTACTGATTCATCAGTTATATCGCTAATAGCAAAACTTGACGCTACAGTATTCGCTCAAATAGTTAAATTACGAAAAGTTGATACTTTAAAACCAATATTATACAAGATAAATTCAGACTCAAATGACTTTTATTTAGTAGCCAATTACGATTGGGTACCAACTTCGACTACAAAAGTATACAAACAGGTTCCGCAACAATTTGATTTTAGAAATTCAATGCATATGTTAACATCTAATCTTACTTTTACGGTTTATTCAGATCTTCTCGCGTTCGTATCAGCTGACACAGTAGAACCTATAAATGCAGTTGCATTTGACAATATGCGCATCATGAACGAATTG
>AGE47091
ATGGCGTACAGGAAGCGCGGAGTTAAACGTGAAGACTTACCA---CAA---CAAAATGAACGTCTG---CAAGAAAAAGAAATTGAAAATAATAACGACGTAACCATGGAA------------AATAGAAATAAA------------------AAT---------------AAAAATAAA---AATAACAATAGAAAGCAACAGTTATCTGACAAAGTGCTATCACAAAAAGAGGAAATAATAACTGATGCACAAGATGACATTAAAATAGCTGATGAGGTCAAAAAATCATCAAAAGAAGAGTCGAAACAGTTACTTGAAATATTAAAAACGAAAGAAGATCATAAGAAAGAAGTACAGTACGAAATTCTACAAAAAACAATCCCGACTTTTGAACCAAAAGAATCAATTTTGAAAAAATTAGAGGATATAAGACCGGAACAAGCTAAGAAGCAAATGAAATTGTTTAGAATATTTGAACCAAGACAATTACCAATCTATCGAACAAATGGTGAGAAAGAATTAAGGAATAGATGGTATTGGAAATTGAAAAAGGATACATTGCCAGACGGAGATTATGACGTACGGGAATATTTTTTAAATTTATATGATCAAATACTGATAGAAATGCCAGATTATTTATTGCTAAAAGATATGGCTGTAGAAAATAAAAACTCTAGGGATGCTGGTAAAGTTGTAGACTCTGAGACTGCAAGTATTTGTGATGCTATATTTCAAGATGAGGAGACAGAGGGAGTTATTAGAAGATTTATAGCAGATATGAGACAACAAGTTCAGGCTGATAGGAATATTGTCAATTATCCATCAATTTTACATCCAATTGATCATGCATTTAATGAATATTTTCTGAATCATCAATTAGTTGAACCATTGAATAACGAAATTATTTTTAATTATATACCAGAAAGAATAAGGAATGATGTCAACTATATTTTGAATATGGATATGAATTTGCCATCAACAGCGAGATATATTAGACCGAATCTATTGCAAGATAGACTAAACTTACATGATAATTTTGAATCATTATGGGACACAATAACTACATCAAATTACATATTGGCAAGATCAGTCGTGCCTGATTTGAAGGAAAAAGAATTAGTTTCAACTGAAGCTCAGATACAGAAAATGTCTCAAGATTTGCAGCTTGAAGCTTTAACAATACAATCTGAAACGCAGTTTCTAGCCGGTATAAATTCACAAGCAGCGAATGATTGTTTTAAAACATTGATAGCAGCTATGTTAAGTCAACGTACAATGTCATTAGATTTTGTAACTACGAATTATATGTCACTTATATCTGGCATGTGGTTATTGACTGTTATACCAAATGATATGTTTCTTCGTGAGTCGCTAGTCGCATGCGAATTGGCCATAATAAATACTATAGTTTACCCAGCATTTGGAATGCAAAGAATGCATTATAGAAATGGCGATCCCCAGACTCCATTTCAAATAGCAGAACAACAAATACAAAATTTTCAAGTAGCTAATTGGTTACATTTTATTAATAATAATAGATTTAGACAAGTTGTTATTGATGGAGTGTTAAATCAGACGCTTAACGACAACATTAGGAATGGACAAGTTATTAATCAATTAATGGAAGCATTAATGCAGTTATCTAGACAACAATTTCCGACCATGCCAGTTGATTATAAAAGATCAATCCAAAGAGGAATATTGTTATTGTCTAACAGATTAGGTCAGTTAGTTGATTTAACAAGATTATTATCATATAATTATGAAACTCTAATGGCTTGTATAACTATGAATATGCAACAAGTTCAAACTCTCACTACCGAAAAATTACAGTTAACTTCTGTCACATCTTTATGTATGTTAATTGGAAATACTACGGTAATTCCAAGCCCGCAAACACTATTTCACTATTATAACGTAAATGTAAATTTTCATTCGAATTACAACGAACGAATTAACGATGCTGTGGCTATTATTACGGCTGCTAATAGACTAAATTTATATCAGAAAAAAATGAAATCAATAGTTGAGGATTTTTTGAAAAGATTGCAAATTTTTGATGTACCACGAGTACCAGACGACCAGATGTACAGGTTGAGAGACAGACTTAGATTATTGCCAGTTGAAAGACGAAGACTTGATATATTTAACTTAATATTAATGAATATGGAGCAGATCGAGCGAGCTTCAGATAAAATTGCTCAAGGAGTAATAATTGCTTACAGAGATATGCAACTAGAAAGAGATGAGATGTATGGATTTGTTAACATCGCTAGGAACCTCGATGGATATCAACAAATCAATTTAGAAGAGTTAATGAGAACTGGAGACTATGGTCAAATTACTAATATGTTATTAAACAACCAGCCTGTAGCTTTGGTAGGAGCATTGCCATTTGTAACAGATTCATCAGTTATATCGCTAATTGCAAAATTAGATGCCACAGTTTTTGCTCAAATAGTTAAACTTAGAAAAGTGGACACTTTAAAACCAATATTATATAAAATAAATTCTGATTCTAATGATTTCTACTTAGTTGCAAATTATGATTGGATACCAACTTCAACCACAAAAGTCTATAAGCAAGTACCACAACCTTTTGATTTCAGAGCATCAATGCATATGTTAACGTCTAATTTAACTTTTACTGTTTATTCTGATTTGCTATCTTTCGTTTCTGCAGATACGGTTGAACCTATTAACGCAATTGCTTTTGACAATATGCGCATTATGAACGAATTG
>AGH16300
ATGGCGTACAGGAAGCGCGGAGCTAAACGTGAAGACTTACCA---CAA---CAAAATGAACGTCTG---CAAGAAAAAGAAATTGAAAATAATCCCGACGTAACCATGGAA------------AATAGAAATAAA------------------AAT---------------AAAAATAAT---AATAATAATAGAAAGCAACAATTATCTGACAAAGTGCTATCACAGAAAGAGGAAATAATAACTGATGCTCAAGATGACATTAAAATAGCTGATGAGGTCAAAAAATCATCAAAAGAAGAGTCGAAACAGTTACTTGAAATATTAAAAACGAAAGAAGATCATAAGAAAGAAGTACAGTATGAAATTCTACAAAAAACAATACCGACTTTTGAACCAAAAGAATCAATTTTGAAAAAGTTAGAGGATATAAGACCGGAACAAGCTAAGAAGCAAATGAAATTATTTAGAATATTTGAACCAAGACAATTACCAATCTATCGAGCAAATGGTGAGAAAGAATTAAGGAATAGATGGTATTGGAAATTGAAAAAGGATACACTGCCAGACGGAGATTATGACGTACGGGAATATTTTTTAAATTTATATGATCAAATACTGATAGAAATGCCAGATTATTTATTGCTAAAAGATATGGCTGTAGAAAATAAAAACTCTAGAGATGCTGGTAAAGTTGTAGACTCCGAGACTGCAAGTATTTGTGATGCTATATTTCAAGATGAGGAGACAGAGGGAGTTATTAGAAGATTTATAGCAGATATGAGACAACAAGTTCAGGCTGATAGGAATATTGTCAATTATCCATCAATTTTACATCCAATTGATCATGCATTTAATGAATATTTTCTGAATCATCAATTAGTTGAACCATTGAATAACGAAATTATTTTTAATTATATACCAGAAAGAATAAGGAATGATGTCAACTATATTTTGAATATGGATATGAATTTGCCATCAACAGCGAGATATATTAGACCAAATCTATTGCAAGATAGACTAAACTTACATGATAATTTTGAATCATTATGGGACACAATAACTACATCAAATTACATATTGGCAAGATCAGTCGTGCCTGATTTGAAGGAAAAAGAATTAGTTTCAACTGAAGCTCAGATACAGAAAATGTCTCAAGATTTGCAACTTGAAGCTTTAACAATACAATCTGAAACGCAGTTTCTAGCCGGTATAAATTCACAAGCAGCGAATGATTGTTTTAAAACATTGATAGCAGCTATGTTAAGTCAACGTACAATGTCATTAGATTTTGTAACTACGAATTATATGTCACTTATATCTGGCATGTGGCTATTGACTGTTATACCAAATGATATGTTTCTTCGTGAGTCGCTAGTCGCATGCGAATTGGCTATAATAAATACTATAGTTTACCCAGCATTTGGAATGCAAAGAATGCATTATAGAAATGGCGATCCCCAGACTCCATTTCAAATAGCAGAACAACAAATACAAAATTTTCAAGTAGCTAATTGGTTACATTTTATTAATAATAATAGATTTAGACAAGTTRTTATTGATGGAGTGTTAAATCAAACGCTTAACGACAACATTAGGAATGGACAAGTTATTAATCAATTAATGGAAGCATTAATGCAGTTATCTAGACAACAATTTCCGACCATGCCAGTTGATTATAAAAGATCAATCCAAAGAGGTATATTGTTATTGTCTAACAGATTAGGTCAGTTAGTTGATTTAACAAGATTATTATCATATAATTATGAAACTCTAATGGCTTGTATAACTATGAATATGCAACAAGTTCAAACTCTCACTACCGAAAAATTACAGTTAACTTCTGTCACATCTTTGTGTATGTTAATTGGAAATACTACGGTAATTCCAAGCCCGCAAACACTATTTCACTATTATAACGTAAATGTAAATTTTCATTCAAATTACAACGAACGAATTAACGATGCTGTGGCTATTATTACGGCTGCTAATAGACTAAATTTATATCAGAAAAAAATGAAATCAATAGTTGAGGATTTTTTGAAAAGATTACAAATTTTTGAYGTACCACGAGTACCAGACGACCAAATGTATAGGTTGAGAGACAGACTTAGATTATTGCCAGTTGAAAGACGAAGACTTGATATATTTAACTTAATATTAATGAATATGGAGCAGATCGAGCGAGCTTCAGATAAAATTGCTCAAGGAGTAATAATTGCTTACAGAGATATGCAACTAGAAAGAGATGAGATGTATGGATTTGTTAACATCGCTAGGAACCTCGATGGATATCAACAAATCAATTTAGAAGAGTTAATGAGAACTGGAGACTATGGTCAAATTACTAATATGCTATTAAACAACCAGCCTGTAGCTTTGGTAGGAGCATTGCCATTTGTGACAGATTCATCAGTTATATCGCTAATTGCAAAATTAGATGCCACAGTTTTTGCTCAAATAGTTAAACTTAGAAAAGTGGACACTTTAAAACCAATATTATATAAAATAAATTCTGATTCTAATGATTTCTACTTAGTTGCAAATTATGATTGGATACCAACTTCAACCACAAAAGTTTATAAGCAAGTACCGCAACCTTTTGATTTCAGAGCGTCAATGCATATGTTAACGTCTAATTTAACTTTTACTGTTTATTCTGATTTGCTATCTTTCGTTTCTGCAGATACGGTTGAACCTATTAACGCAATTGCTTTTGACAATATGCGCATTATGAACGAACTG
>AGE47486
ATGGCGTACAGGAAACGTGGAGCGCGCCGTGAGGCGAACTTG---AAT---AATAATGATCGAATG---CAGGAGAAAATTGATGAAAAA------------------CAA------------------------------------------GAT---------------------------------TCAAATAAAACACAATTATCTGATAAGGTACTTTCGAAGAAAGAAGAAGTTGTAACGGATAGTCATGAAGAAATTAAAGTTACTGATGAGGTAAAAAAATCAACGAAAGAAGAATCGAAACAATTGCTTGAAGTATTGAAAACAAAGGAAGAACATCAGAAAGAAATACAGTATGAAATATTACAAAAAACTATACCAACATTCGAACCTAAAGAGACGATATTGAGAAAATTAGAGGATATTAAACCAGAACTAGCGAAAAAACAGACTAAGCTATTTAGAATATTCGAACCGAAACAATTACCGATTTATAGAGCAAATGGAGAGAGAGAATTGCGTAATAGATGGTATTGGAAATTAAAAAAAGATACACTACCAGACGGAGACTATGATGTGAGAGAGTATTTTCTGAATTTGTATGATCAAGTGCTTACTGAAATGCCAGACTACTTATTATTGAAAGATATGGCAGTAGAAAATAAGAACTCTAGGGATGCAGGTAAAGTCGTTGATTCAGAAACGGCTAGTATATGCGATGCCATATTTCAAGATGAAGAAACGGAAGGTGCCGTTAGAAGATTCATTGCAGAAATGAGACAGCGTGTGCAAGCTGATAGAAATGTTGTCAATTATCCATCAATATTACATCCAATAGATTATGCATTTAATGAATATTTTTTACAACATCAATTGGTTGAACCATTGAATAATGATATAATATTTAATTATATACCAGAAAGGATAAGAAATGATGTTAATTATATTCTCAATATGGACAGAAATTTACCATCAACTGCCAGATATATAAGACCTAATTTACTTCAAGATAGATTAAATTTGCACGATAATTTTGAATCACTATGGGATACAATAACTACATCAAATTATATTTTGGCGAGATCGGTAGTACCAGATTTAAAAGAA------TTAGTTTCAACGGAAGCACAAATTCAGAAAATGTCACAAGATTTGCAATTAGAAGCATTAACAATTCAGTCAGAAACACAATTTCTAACAGGTATAAATTCACAAGCAGCTAACGATTGTTTTAAAACCTTAATTGCAGCAATGTTAAGTCAACGTACTATGTCATTAGATTTTGTAACTACTAATTATATGTCATTGATTTCAGGTATGTGGCTATTGACGGTCGTGCCAAATGATATGTTTATAAGGGAATCGTTAGTCGCGTGTCAACTAGCTATAGTAAATACAATAATCTATCCAGCATTTGGAATGCAACGAATGCATTATAGAAACGGGGATCCGCAAACACCGTTTCAGATAGCAGAACAGCAAATTCAAAATTTCCAAGTCGCAAATTGGTTACATTTTGTTAATAACAATCAATTTAGACAGGCAGTTATTGATGGTGTATTGAATCAGGTACTGAATGACAATATTAGAAATGGTCATGTTATTAATCAACTGATGGAAGCTCTAATGCAGCTGTCGCGACAACAATTTCCAACCATGCCAATTGATTATAAGAGATCAATTCAACGTGGAATATTACTGTTATCTAACAGACTTGGTCAGTTAGTTGATTTAACTAGATTATTAGCTTACAATTATGAGACATTAATGGCATGCATTACAATGAATATGCAACATGTTCAAACCTTAACAACAGAAAAATTACAATTAACATCAGTTACATCATTATGTATGCTTATTGGAAATGCGACTGTTATACCAAGTCCACAAACATTATTTCATTATTATAACGTTAACGTTAATTTTCATTCAAATTACAATGAGAGAATTAATGATGCAGTAGCTATAATAACTGCTGCTAACAGATTGAATCTATATCAGAAAAAGATGAAGGCTATTGTTGAGGATTTCTTAAAAAGATTATACATTTTTGATGTATCTAGAGTTCCTGACGACCAAATGTATAGATTAAGGGATAGATTACGTTTATTGCCAGTAGAAATCAGAAGATTGGATATCTTCAATCTAATACTAATGAACATGGATCAAATTGAACGTGCCTCAGATAAAATTGCTCAAGGTGTAATCATTGCTTATCGTGACATGCATCTTGAAAGAGATGAGATGTACGGATATGTAAATATAGCTAGAAATTTAGATGGATTTCAACAGATAAATCTAGAGGAGCTAATGAGATCAGGTGACTATGCACAAATAACTAACATGCTTTTGAATAATCAACCAGTAGCATTGGTTGGAGCACTTCCATTTATTACTGATTCATCAGTTATATCGCTGATAGCAAAACTTGACGCTACAGTGTTCGCTCAAATAGTTAAATTACGAAAAGTTGATACTTTAAAACCAATATTATACAAGATAAATTCAGACTCAAATGACTTTTATTTAGTAGCCAATTACGATTGGGTGCCAACTTCGACTACAAAAGTATACAAACAGGTTCCGCAACAGTTTGATTTTAGAAATTCAATGCATATGTTAACTTCGAATCTTACTTTTACGGTTTATTCAGATCTTCTCGCGTTCGTATCAGCTGACACAGTAGAACCTATAAATGCAGTTGCATTTGACAATATGCGCATCATGAACGAATTG
>AEB79118
ATGGCGTACAGGAAGCGCGGAGCTAAACGTGAAGACTTACCA---CAA---CAAAATGAACGTCTG---CAAGAAAAAGAAATTGAAAATAATCCCGACGTAACCATGGAA------AATAGAAATAAAATTAAA------------------AAT------------------------------AATAGTAGAAAGCAACAATTATCTGACAAAGTACTATCACAAAAAGAGGAAATAATAACTGATGCTCAAGATGACATTAAAATAGCTGATGAGGTCAAAAAATCATCAAAAGAAGAGTCGAAACAGTTACTTGAAATATTAAAAACGAAAGAAGATCATAAGAAAGAAGTACAGTATGAAATTCTACAAAAAACAATACCGACTTTTGAACCAAAAGAATCAATTTTGAAAAAGTTAGAGGATATAAGACCGGAACAAGCTAAGAAACAAATGAGATTGTTTAGAATATTTGAACCAAGACAATTACCAATCTATCGAGCAAATGGTGAGAAAGAATTAAGGAATAGATGGTATTGGAAATTGAAAAAGGATACACTGCCAGACGGAGATTATGACGTACGGGAATATTTTTTAAATTTATATGATCAAATACTGATAGAAATGCCAGATTATTTATTGCTAAAAGATATGGCTGTAGAAAATAAAAACTCTAGGGATGCTGGTAAAGTTGTAGACTCCGAGACTGCAAGTATTTGTGATGCTATATTTCAAGATGAGGAGACAGAGGGAGTTATTAGAAGATTTATAGCAGATATGAGACAACAAGTTCAGGCTGATAGGAATATTGTCAATTATCCATCAATTTTACATCCAATTGATCATGCATTTAATGAATATTTTCTGAATCATCAATTAGTTGAACCATTGAATAACGAAATTATTTTTAATTATATACCAGAAAGAATAAGGAATGATGTTAACTATATCTTGAATATGGACATGAATTTGCCATCAACAGCGAGATATATTAGACCAAATCTATTGCAAGATAGACTAAACTTACATGATAATTTTGAATCATTATGGGACACAATAACTACATCAAATTACATATTGGCAAGATCAGTCGTGCCTGATTTGAAGGAAAAAGAATTAGTTTCAACTGAAGCTCAGATACAGAAAATGTCTCAAGATTTGCAGCTTGAAGCTTTAACAATACAATCTGAAACGCAGTTTCTAGCCGGTATAAATTCACAAGCAGCGAATGATTGTTTTAAAACATTGATAGCAGCTATGTTAAGTCAACGTACAATGTCATTAGATTTTGTAACTACGAATTATATGTCACTTATATCTGGCATGTGGCTATTGACTGTTATACCAAATGACATGTTTCTTCGTGAGTCGCTAGTCGCATGCGAATTGGCTATAATAAATACTATAGTTTACCCAGCATTTGGAATGCAAAGAATGCATTATAGAAATGGCGATCCACAGACTCCATTTCAAATAGCAGAACAACAAATACAAAATTTTCAAGTAGCTAATTGGTTACATTTTATTAATAATAATAGATTTAGACAAGTTGTTATTGATGGAGTGTTAAATCAAACACTTAACGACAACATTAGGAATGGACAAGTTATTAATCAATTAATGGAAGCATTAATGCAGTTATCTAGACAACAATTTCCGACCATGCCAGTTGATTATAAAAGATCAATCCAAAGAGGAATATTGTTATTGTCTAACAGATTAGGTCAGTTAGTTGATTTAACAAGATTATTATCATATAATTATGAAACTCTAATGGCTTGTATAACTATGAATATGCAACAAGTTCAAACTCTCACTACCGAAAAATTACAGTTAACTTCTGTCACATCTTTGTGTATGTTAATTGGAAATACTACGGTAATTCCAAGCCCGCAAACACTATTTCACTATTATAACGTAAATGTAAATTTTCATTCAAATTACAACGAACGAATTAACGATGCTGTGGCTATTATTACGGCTGCTAATAGACTAAATTTATATCAGAAAAAAATGAAATCAATAGTTGAGGATTTTTTGAAAAGATTGCAAATTTTTGATGTACCACGAGTACCAGACGACCAGATGTACAGGCTGAGAGACAGACTTAGATTATTGCCAGTTGAAAGACGAAGACTTGATATATTTAACTTAATATTAATGAATATGGAGCAGATCGAGCGAGCTTCAGATAAAATTGCTCAAGGAGTAATAATTGCTTACAGAGATATGCAACTAGAAAGAGATGAGATGTATGGATTTGTTAACATCGCTAGGAACCTCGATGGATACCAACAAATCAATTTGGAAGAGTTAATGAGAACTGGAGACTATGGTCAAATTACTAATATGCTATTAAACAACCAGCCTGTAGCTTTGGTAGGAGCATTGCCATTTGTGACAGATTCATCAGTTATATCGCTAATTGCAAAATTAGATGCCACAGTTTTTGCTCAAATAGTTAAACTTAGAAAAGTGGACACTTTAAAACCAATATTATATAAAATAAATTCTGATTCTAATGATTTCTACTTAGTTGCAAATTATGATTGGATACCAACTTCAACCACAAAAGTTTATAAGCAAGTACCACAACCTTTTGATTTCAGAGCGTCAATGCATATGTTAACGTCTAATTTAACTTTTACTGTTTATTCTGATTTGCTATCCTTCGTTTCTGCAGATACAGTTGAACCTATTAACGCAATTGCTTTTGACAATATGCGCATTATGAACGAACTG
>AEB79119
ATGGCGTACAGGAAGCGCGGAGCTAAACGTGAAGACTTACCA---CAA---CAAAATGAACGTCTG---CAAGAAAAAGAAATTGAAAATAATCCCGACGTAACCATGGAA------AATAGAAATAAAATTAAA------------------AAT------------------------------AATAGTAGAAAGCAACAATTATCTGACAAAGTACTATCACAAAAAGAGGAAATAATAACTGATGCTCAAGATGACATTAAAATAGCTGATGAGGTCAAAAAATCATCAAAAGAAGAGTCGAAACAGTTACTTGAAATATTAAAAACGAAAGAAGATCATAAGAAAGAAGTACAGTATGAAATTCTACAAAAAACAATACCGACTTTTGAACCAAAAGAATCAATTTTGAAAAAGTTAGAGGATATAAGACCGGAACAAGCTAAGAAACAAATGAGATTGTTTAGAATATTTGAACCAAGACAATTACCAATCTATCGAGCAAATGGTGAGAAAGAATTAAGGAATAGATGGTATTGGAAATTGAAAAAGGATACACTGCCAGACGGAGATTATGACGTACGGGAATATTTTTTAAATTTATATGATCAAATACTGATAGAAATGCCAGATTATTTATTGCTAAAAGATATGGCTGTAGAAAATAAAAACTCTAGGGATGCTGGTAAAGTTGTAGACTCCGAGACTGCAAGTATTTGTGATGCTATATTTCAAGATGAGGAGACAGAGGGAGTTATTAGAAGATTTATAGCAGATATGAGACAACAAGTTCAGGCTGATAGGAATATTGTCAATTATCCATCAATTTTACATCCAATTGATCATGCATTTAATGAATATTTTCTGAATCATCAATTAGTTGAACCATTGAATAACGAAATTATTTTTAATTATATACCAGAAAGAATAAGGAATGATGTTAACTATATCTTGAATATGGACATGAATTTGCCATCAACAGCGAGATATATTAGACCAAATCTATTGCAAGATAGACTAAACTTACATGATAATTTTGAATCATTATGGGACACAATAACTACATCAAATTACATATTGGCAAGATCAGTCGTGCCTGATTTGAAGGAAAAAGAATTAGTTTCAACTGAAGCTCAGATACAGAAAATGTCTCAAGATTTGCAGCTTGAAGCTTTAACAATACAATCTGAAACGCAGTTTCTAGCCGGTATAAATTCACAAGCAGCGAATGATTGTTTTAAAACATTGATAGCAGCTATGTTAAGTCAACGTACAATGTCATTAGATTTTGTAACTACGAATTATATGTCACTTATATCTGGCATGTGGCTATTGACTGTTATACCAAATGACATGTTTCTTCGTGAGTCGCTAGTCGCATGCGAATTGGCTATAATAAATACTATAGTTTACCCAGCATTTGGAATGCAAAGAATGCATTATAGAAATGGCGATCCACAGACTCCATTTCAAATAGCAGAACAACAAATACAAAATTTTCAAGTAGCTAATTGGTTACATTTTATTAATAATAATAGATTTAGACGAGTTGTTATTGATGGAGTGTTAAATCAAACGCTTAACGACAACATTAGGAATGGACAAGTTATTAATCAATTAATGGAAGCATTAATGCAGTTATCTAGACAACAATTTCCGACCATGCCAGTTGATTATAAAAGATCAATCCAAAGAGGAATATTGTTATTGTCTAACAGATTAGGTCAGTTAGTTGATTTAACAAGATTATTATCATATAATTATGAAACTCTAATGGCTTGTATAACTATGAATATGCAACAAGTTCAAACTCTCACTACCGAAAAATTACAGTTAACTTCTGTCACATCTTTGTGTATGTTAATTGGAAATACTACGGTAATTCCAAGCCCGCAAACACTATTTCACTATTATAACGTAAATGTAAATTTTCATTCAAATTACAACGAACGAATTAACGATGCTGTGGCTATTATTACGGCTGCTAATAGACTAAATTTATATCAGAAAAAAATGAAATCAATAGTTGAGGATTTTTTGAAAAGATTGCAAATTTTTGATGTACCACGAGTACCAGACGACCAGATGTACAGGCTGAGAGACAGACTTAGATTATTGCCAGTTGAAAGACGAAGACTTGATATATTTAACTTAATATTAATGAATATGGAGCAGATCGAGCGAGCTTCAGATAAAATTGCTCAAGGAGTAATAATTGCTTACAGAGATATGCAACTAGAAAGAGATGAAATGTATGGATTTGTTAACATCGCTAGGAACCTCGATGGATATCAACAAATCAATTTGGAAGAGTTAATGAGAACTGGAGACTATGGTCAAATTACTAATATGCTATTAAACAACCAGCCTGTAGCTTTGGTAGGAGCATTGCCATTTGTGACAGATTCATCAGTTATATCGCTAATTGCAAAATTAGATGCCACAGTTTTTGCTCAAATAGTTAAACTTAGAAAAGTGGACACTTTAAAACCAATATTATATAAAATAAATTCTGATTCTAATGATTTCTACTTAGTTGCAAATTATGATTGGATACCAACTTCAACCACAAAAGTTTATAAGCAAGTACCACAACCTTTTGATTTCAGAGCGTCAATGCATATGTTAACGTCTAATTTAACTTTTACTGTTTATTCTGATTTGCTATCCTTCGTTTCTGCAGATACGGTTGAACCTATTAACGCAATTGCTTTTGACAATATGCGCATTATGAACGAACTG
>AGF86168
ATGGCGTACAGGAAACGTGGAGCGCGCCGTGAGGCGAATATA---AAC---AATAATGACCGAATG---CAAGAGAAAGATGATGAGAAA------------------CAA------------------------------------------GAT------------------------------CAAAACAATAGAACGCAATTGGCTGACAAAGTACTTTCAAAAAAAGAGGAAGTCGTAACAGACAGTCAAGAGGAAATTAAAATTACTGATGAAGTGAAGAAATCGACAAAAGAAGAATCTAAACAATTGCTTGAAGTTTTGAAAACAAAAGAAGAGCACCAAAAAGAAATACAATACGAAATTTTACAAAAAACGATACCAACATTTGAACCAAAAGAGTCAATACTGAAGAAATTGGAAGATATCAAACCGGAGCAAGCAAAGAAGCAGACTAAGTTATTTAGAATATTTGAACCAAGACAGCTACCAATTTATAGAGCGAATGGCGAAAAGGAGTTGCGTAATAGATGGTATTGGAAGTTGAAGAAAGATACTTTACCAGATGGAGATTATGATGTTAGAGAGTATTTTTTAAATTTGTATGATCAGGTCCTTACTGAAATGCCAGATTATCTACTGTTAAAAGATATGGCAGTTGAAAATAAAAATTCAAGAGATGCCGGCAAAGTTGTCGATTCTGAAACGGCGAGTATCTGTGATGCCATATTTCAAGATGAAGAAACAGAAGGTGCGGTGAGAAGATTCATCGCAGAGATGAGACAGCGCGTACAAGCTGACAGAAACGTTGTCAATTACCCATCAATATTGCATCCAATAGATTACGCTTTCAATGAGTATTTCTTACAACACCAATTAGTCGAACCATTGAATAATGATATAATATTTAATTACATTCCTGAAAGGATAAGGAACGACGTTAATTATATACTGAATATGGACAGAAATCTGCCATCAACAGCTAGATATATAAGACCTAACTTACTACAAGATAGACTGAATTTGCATGATAATTTTGAATCCTTGTGGGATACGATAACAACCTCAAACTATATTTTGGCAAGATCGGTAGTACCAGATTTAAAGGAA------TTAGTTTCAACTGAAGCGCAAATCCAAAAAATGTCGCAAGACTTACAATTAGAAGCCTTAACAATACAGTCAGAAACACAGTTTTTAACAGGTATAAACTCACAAGCAGCAAATGACTGTTTTAAGACCTTGATCGCAGCAATGTTAAGTCAACGAACTATGTCGCTTGATTTCGTGACTACAAATTACATGTCATTAATCTCAGGTATGTGGCTGCTAACTGTAGTGCCAAATGACATGTTCATAAGGGAATCATTAGTTGCATGTCAATTGGCTATAGTAAATACGATAATATATCCAGCGTTCGGAATGCAGCGAATGCATTATAGAAACGGAGATCCTCAAACACCATTTCAAATAGCAGAACAGCAGATACAAAATTTTCAGGTAGCGAATTGGCTACATTTTGTCAATAACAACCAGTTTAGGCAAGTAGTTATTGATGGTGTATTGAATCAGGTGCTGAATGATAATATTAGAAATGGACATGTTATTAATCAATTGATGGAAGCTTTGATGCAACTATCACGACAACAGTTTCCAACAATGCCTGTTGATTATAAGAGATCAATCCAGCGTGGAATACTATTGTTATCAAATAGGCTTGGTCAATTAGTTGATTTAACTAGGTTATTAGCTTACAACTATGAGACACTAATGGCATGCGTTACGATGAATATGCAACATGTTCAGACTCTGACAACAGAAAAACTACAGTTGACTTCAGTCACGTCATTATGCATGCTTATCGGAAATGCAACCGTTATACCTAGCCCGCAGACATTGTTTCACTATTATAATGTTAATGTTAATTTTCATTCAAATTATAATGAAAGAATTAATGATGCAGTGGCTATAATAACTGCAGCTAACAGACTAAACCTATATCAGAAAAAGATGAAGGCAATAGTCGAAGATTTTTTAAAAAGATTGTATATTTTCGATGTAGCTAGAGTTCCAGATGATCAAATGTATAGATTGAGGGATAGACTACGATTATTGCCAGTAGAAGTAAGACGATTAGATATTTTTAATTTAATATTGATGAACATGGATCAGATAGAACGCGCCTCAGACAAAATTGCACAGGGTGTTATTATTGCATACCGTGATATGCAATTGGAAAGAGACGCAATGTATGGCTATGTGAATATTGCTAGAAATTTAGATGGGTTCCAGCAAATAAACCTAGAAGAATTAATGAGAACGGGAGATTATGCACAAATAACTAATATGCTTCTAAATAATCAACCAGTAGCACTAGTTGGAGCCCTTCCATTTATCACAGACTCGTCAGTTATATCGTTGATAGCGAAGCTTGACGCTACAGTTTTTGCTCAAATAGTTAAATTACGGAAAGTTGACACTTTAAAACCAATATTGTATAAAATAAATTCAGATTCGAATGACTTTTATCTAGTTGCTAACTATGATTGGGTGCCCACTTCAACCACAAAAGTATATAAACAAATTCCACAGCAATTTGATTTCAGAAGTTCGATGCATATGTTAACATCAAATCTTACTTTCACTGTTTACTCAGATCTGCTTGCATTCGTATCAGCTGATACGGTAGAACCTATAAATGCAGTTGCATTTGACAATATGCGCATCATGAACGAATTA
>ACZ52118
ATGGCGTACAGAAAGCGCGGAGCTAAACGTGAAAACTTACCA---CAA---CAAAATGAACGTCTG---CAAGAAAAAGAAGTTGAAAAGAACATAGACGCAACTATGGAG------------------AGTAAA------------------GCT------------------------------AATAATAAAAAGCAACAATTATCTGATAAAGTTTTATCACAAAAAGAAGAGATAATAACTGACATACAAGATGATGCTAAGATAGCTGATGAGGTTAAGAAATCATCAAAAGAGGAATCTAAACAGCTACTAGAAATATTGAAAACTAAAGAAAATCATCAGAAAGAGATACAATACGAAATTCTACAAAAAACAATACCAACTTTTGAACCAAAGGAATCAATTTTGAAAAAATTAGAAGACATAAAACCAGAGCAGGCCAAGAAGCAAACTAAATTGTTTAGAATATTCGAACCAAGACAATTACCAATTTATCGGGCAAATGGCGAGAGAGAATTAAGAAATAGATGGTATTGGAAGTTGAAAAGAGACACACTGCCAGATGGAGATTATGATGTCCGAGAATACTTCTTAAATTTATATGATCAGATATTAATAGAAATGCCAGATTATTTATTATTGAAAGACATGGCAGTGGAGAATAAGAATTCTAGAGATGCGGGTAAAGTGGTGGATTCCGAGACAGCAAGTATTTGTGATGCCATGTTTCAAGATGAGGAAACAGAGGGAGTCGTTAGAAGATTCATTGCAGATATGAGACAACAAGTTCAAGCTGATAGAAATGTTGTTAACTATCCATCAATTTTACACCCAATCGATCATGCATTTAATGAATACTTTTTAAATCACCAATTAGTTGAACCATTGAATAATGAAATAATATTTAATTATATACCAGAAAGGATAAGAAATGATGTCAATTACATTCTAAACATGGATATGAATCTACCATCAACAGCAAGATATATTAGACCGAACTTACTGCAAGATAGGCTAAATTTGCATGATAATTTTGAGTCATTATGGGATACGATAACGACATCAAACTATATATTAGCTAGATCGGTTGTACCTGATCTGAAGGAAAAAGAGTTAGTCTCAACCGAAGCTCAGATACAGAAAATGTCTCAAGATTTGCAACTTGAAGCACTAACTATACAATCTGAAACACAATTTCTGGCTGGTATAAATTCACAAGCAGCAAATGACTGTTTTAAAACACTGATAGCAGCTATGTTAAGCCAACGTACAATGTCATTAGAATTCATGACTACAAATTATATGTCACTTATATCTGGCATGTGGTTATTAACAGTTATACCAAACGACATGTTTCTTCGTGAGTCGTTAGTTGCATGTGAGTTGGCTATAATAAATACTATTGTTTATCCAGCATTTGGAATGCAAAGGATGCATTATAGAAATGGTGATCCACAGACTCCATTTCAAATAGCAGAACAACAGATACAAAATTTTCAAGTAGCTAATTGGTTGCACTTTATCAATAATAATAGATTTAGACAAGTTGTAATTGATGGAGTGTTGAATCAAACACTTAATGACAATATTAGAAATGGACAGGTTATCAATCAGTTGATGGAAGCGTTAATGCAGTTATCTAGACAACAATTTCCGACTATGCCAGTTGATTATAAAAGATCAATACAAAGAGGAATATTACTATTATCAAACAGGCTAGGTCAATTAGTTGACTTAACAAGATTATTATCATATAATTATGAAACTTTGATGGCTTGTATAACCATGAATATGCAACATGTACAAACTCTTACCACTGAGAAATTGCAATTAACTTCTGTTACATCTTTGTGTATGTTAATTGGAAATACTACAGTTATTCCGAGCCCACAAACATTATTTCATTATTACAATGTAAATGTAAATTTTCACTCAAACTATAACGAACGGATTAATGATGCAGTAGCAATCATTACAGCAGCCAATAGACTGAATTTATATCAGAAGAAGATGAAATCAATAGTTGAAGAATTTTTAAAGAGACTGCAAATCTTTGATGTACCGCGAGTACCTGATGATCAAATGTATAGACTAAGGGATAGACTTAGATTGCTGCCTGTTGAAAGACGAAGACTTGATATATTCAATCTAATATTAATGAATATGGAGCAGATCGAGCGAGCTTCAGACAAAATTGCCCAAGGTGTAATAATTGCTTATAGAGATATGCAACTAGAAAGAGATGAAATGTATGGATACGTCAACATTGCTAGAAACCTGGATGGATATCAACAAATTAATTTAGAAGAATTGATGAGAACAGGAGATTATGGTCAAATTACTAACATGTTACTAAACAATCAACCAGTAGTTCTAGTAGGAGCATTACCATTCGTAACAGACTCATCAGTTATATCACTCATTGCTAAGTTGGATGCTACAGTCTTTGCTCAGATAGTTAAACTTAGGAAAGTAGATACTTTAAAACCGATATTGTATAAGATAAATTCTGATTCTAATGATTTCTATTTAGTTGCAAATTACGATTGGATACCGACTTCCACCACAAAAGTATATAAGCAGGTACCGCAACCCTTTGACTTTAGAGCGTCAATGCATATGTTAACGTCTAACCTCACCTTTACTGTTTATTCCGATTTGTTATCTTTTGTTTCTGCAGACACAGTTGAACCGATCAACGCAGTTGCTTTTGACAATATGCGCATTATGAACGAACTG
>AGE98806
ATGGCGTACAGGAAGCGCGGAGCTAAACGTGAAAGCTTACCA---CAA---CAAAATGAACGTCTG---CAAGAAAAAGAAATTGAAAAAGATGTGAATGTAACTATGGAA------------AATAAAAATAAA------------------AAT------------------------------AATAATAGAAAGCAGCAATTATCTGATAAAGTACTATCACAAAAAGAGGAAATAATAACTGATGCACAAGATGATATTAAAATAGCTGGTGAGATTAAAAAATCATCAAAAGAAGAGTCAAAACAGTTGCTCGAAATATTAAAAACGAAAGAAGACCATCAGAAAGAAATACAGTATGAAATTCTACAAAAAACGATACCGACTTTTGAACCAAAAGAATCAATTTTGAAAAAATTAGAAGATATAAAACCGGAGCAAGCTAAGAAGCAAATGAAATTGTTTAGAATATTTGAACCAAAACAATTACCAATCTATCGAGCAAATGGTGAGAAAGAATTGAGAAATAGATGGTATTGGAAATTGAAAAAGGATACGCTGCCAGACGGAGATTATGACGTACGAGAATATTTTTTAAATTTATATGATCAGATCCTGATAGAAATGCCAGATTATTTACTACTGAAAGATATGGCTGTAGAAAATAAAAATTCTAGAGATGCTGGTAAAGTTGTAGATTCTGAAACAGCAAATATTTGTGATGCTATATTTCAAGATGAAGAGACAGAGGGAGTTGTCAGAAGATTCATTGCAGATATGAGACAACAGGTTCAGGCTGATAGAAATATTGTCAATTATCCATCAATTTTACATCCAATTGATCACGCATTTAATGAATATTTTCTAAATCATCAATTAGTCGAACCACTAAATAATGAAATCATTTTTAATTATATACCAGAAAGAATAAGGAATGATGTTAACTATATTTTGAATATGGATATGAATTTGCCATCAACAGCAAGATATATTAGACCGAATTTGTTGCAAGATAGACTAAATTTACATGATAATTTTGAATCATTATGGGACACAATAACTACATCAAATTATATACTAGCCAGATCAGTTGTGCCTGATTTGAAGGAAAAAGAATTAGTTTCAACTGAAGCTCAGATACAGAAAATGTCTCAAGATTTACAACTTGAAGCTTTAACGATACAATCTGAAACGCAGTTTCTTGCTGGCATAAATTCACAAGCAGCAAATGATTGTTTTAAAATATTGATAGCAGCTATGTTAAGCCAGCGTACAATGTCATTAGATTTTGTAACCACGAATTATATGTCACTTATATCTGGTATGTGGCTATTAACCGTTATACCAAATGACATGTTTCTTCGTGAATCATTAGTCGCATGCGAATTGGCCATAATAAATACTATAGTTTATCCAGCATTTGGAATGCAAAGAATGCATTATAGAAATGGTGATCCCCAGACTCCGTTTCAAATAGCAGAACAGCAAATACAAAATTTTCAAGTAGCTAATTGGTTACATTTTATTAATAATAATAGATTTAGGCAAGTTGTTATTGATGGAGTGTTAAATCAAACACTTAACGATAATATTAGGAACGGACAAGTTATTAATCAGTTAATGGAAGCATTAATGCAGCTATCTAGACAACAATTTCCGACTATGCCAGTTGATTATAAAAGATCAATACAAAGAGGAATATTACTATTATCTAACAGGTTAGGTCAGTTAGTTGATTTAACAAGATTAGTATCATATAATTATGAAACTCTAATGGCTTGTGTAACTATGAATATGCAACATGTTCAAACTCTCACGACCGAAAAATTACAATTGACTTCTGTCACATCTTTATGTATGTTAATTGGAAATACTACAGTAATTCCAAGTCCACAAACATTATTTCACTATTATAATGTAAATGTAAATTTTCATTCAAATTATAACGAACGAATTAACGACGCAGTGGCTATCATTACGGCTGCTAACAGACTAAATTTATATCAGAAAAAAATGAAATCAATAGTTGAGGATTTTTTGAAAAGATTGCAAATTTTTGATGTACCACGAGTACCAGATGACCAAATGTACAGGTTGAGAGATAGACTTAGGTTATTACCAGTTGAAAGACGAAGACTTGATATATTTAATTTAATATTAATGAATATGGAGCAGATCGAACGAGCTTCAGATAAAATTGCTCAAGGAGTAATAATTGCTTATAGAGATATGCAACTAGAAAGAGATGAGATGTATGGATATGTCAACATTGCTAGAAATCTCGATGGATATCAACAAATTAACCTAGAGGAGTTGATGAGAACTGGAGACTATGGGCAAATTACTAATATGTTATTAAACAATCAGCCTGTAGCTTTAGTAGGGGCATTACCATTTGTAACGGATTCTTCAGTTATATCACTCATTGCAAAATTAGATGCTACAGTTTTTGCTCAAATAGTTAAACTTAGAAAAGTGGACACTTTAAAACCAATATTGTATAAGATAAATTCTGATTCTAATGATTTCTACTTAGTTGCAAATTATGATTGGATACCAACTTCAACCACAAAAGTCTATAAACAAGTACCACAACCTTTTGATTTCAGAGCGTCAATGCATATGTTAACGTCTAATTTGACTTTTACAGTTTATTCTGATTTATTATCTTTCGTTTCTGCAGACACGGTTGAACCCATTAACGCAGTTGCTTTTGACAATATGCGCATTATGAACGAACTG
>AGE99344
ATGGCGTACAGGAAGCGCGGATCTAAACGTGAAGACTTACCA---CAA---CAAAATGAACGTCTG---CAAGAAAAAGAAATTGAAAATAATACAGACGTAACCATGGAA------AATAAAAATAAAAATAAA------------------AAT------------------------------AACAATAGAAAGCAGCAATTATCTGACAAAGTGCTATCCCAAAAAGAGGAAATAATAACTGATGTACAAGATGACATTAAAATAGCTGACGAGGTTAAAAAATCATCAAAAGAAGAGTCGAAACAGTTACTTGAAATATTAAAAACGAAAGAAGATCATCAGAAAGAAGTACAGTACGAAATTCTACAAAAAACAATACCGACTTTTGAACCAAAGGAATCGATTTTGAAAAAATTAGAAGATATAAGACCAGAACAAGCTAAGAAGCAAATGAAATTGTTTAGAATATTTGAACCAAGACAATTACCAATCTATCGAGCAAATGGTGAGAAAGAATTAAGGAATAGATGGTATTGGAAATTGAAAAAGGATACACTGCCAGACGGAGATTATGACGTACGAGAGTATTTTCTAAATTTATATGATCAAATACTGATAGAAATGCCAGATTATTTATTGCTAAAAGATATGGCTGTAGAAAATAAAAACTCTAGGGATGCTGGTAAAGTTGTAGATTCTGAGACTGCAAGTATTTGTGATGCTATATTTCAAGATGAGGAGACAGAGGGAGTTATTAGAAGATTTATCGCAGATATGAGACAACAAATTCAGGCTGATAGAAATATTGTCAATTATCCATCAATTTTACATCCAATTGATCATGCATTCAATGAATATTTTCTGAACCATCAATTAGTTGAACCACTGAATAACGAAATTATTTTTAATTATATACCAGAAAGAATAAGGAATGATGTTAATTATATTTTGAATATGGATATGAATTTGCCATCAACAGCGAGATATATTAGACCAAATCTATTGCAAGATAGACTAAATTTACATGATAATTTTGAATCATTATGGGACACAATAACTACATCAAATTACATATTAGCAAGATCAGTCGTGCCTGATTTGAAGGAAAAAGAATTAGTTTCAACTGAAGCTCAGATACAGAAAATGTCTCAAGATTTGCAGCTTGAAGCTTTAACAATACAATCTGAAACGCAGTTTCTGGCCGGTATAAATTCACAAGCAGCAAATGATTGTTTTAAAACACTGATAGCAGCTATGTTAAGCCAACGTACAATGTCATTAGATTTTGTAACTACGAATTATATGTCACTTATATCTAGCATGTGGCTATTGACTGTTATACCAAATGATATGTTTCTTCGTGAGTCGCTAGTCGCATGCGAATTGGCTATAATAAATACTATAGTTTACCCAGCATTTGGAATGCAAAGAATGCATTATAGAAATGGCGATCCCCAGACTCCATTTCAAATAGCAGAACAACAAATACAAAATTTTCAAGTAGCTAATTGGTTACATTTTATTAATAATAATAGATTTAGACAAGTTGTTATTGATGGAGTGTTAAATCAAACACTTAACGACAACATTAGAAATGGACAAGTTATTAATCAATTAATGGAAGCATTAATGCAGTTATCTAGACAACAATTTCCGACCATGCCAGTTGATTATAAAAGATCAATCCAAAGAGGAATATTGTTATTGTCTAACAGATTAGGTCAGTTAGTTGATTTAACAAGATTATTATCATATAATTATGAAACTCTAATGGCTTGTATAACTATGAATATGCAACATGTTCAAACTCTCACTACCGAAAAATTACAGTTAACTTCTGTCACATCTTTATGTATGTTAATTGGAAATACCACAGTAATTCCAAGTCCACAAACACTATTTCACTATTATAACGTAAATGTAAATTTTCATTCAAATTATAACGAACGAATTAACGATGCTGTGGCTATTATTACGGCTGCTAATAGACTAAACTTATATCAGAAGAAAATGAAATCAATAGTTGAGGATTTTTTGAAAAGATTGCAAATTTTTGATGTACCACGAGTACCAGATGACCAAATGTACAGGTTGAGAGACAGACTTAGATTATTGCCAGTTGAAAGACGAAGACTTGATATATTTAACTTAATATTAATGAATATGGAGCAGATCGAACGAGCTTCAGATAAAATTGCTCAAGGAGTAATAATTGCTTACAGAGATATGCAGCTAGAAAGAGATGAGATGTATGGATTTGTTAACATCGCTAGGAACCTCGATGGATACCAGCAAATCAATTTAGAAGAGTTAATGAGAACTGGGGACTATGGTCAAATTACTAATATGCTATTAAACAACCAACCTGTAGCTTTGGTAGGAGCATTGCCATTTATGACAGATTCATCAGTTATATCGCTCATTGCAAAATTGGATGCCACAGTTTTTGCTCAAATAGTTAAACTTAGAAAAGTGGATACTTTAAAACCAATATTGTACAAAATAAATTCTGATTCTAACGATTTCTACTTAGTTGCAAATTATGATTGGATACCAACTTCAACCACAAAAGTTTATAAGCAAGTACCACAACCTTTTGATTTCAGAGCGTCAATGCATATGTTAACGTCTAATTTAACTTTTACCGTTTATTCTGATCTGCTATCTTTCGTTTCTGCAGACACAGTTGAACCTATCAACGCAATTGCTTTTGACAATATGCGCATTATGAACGAACTG
>AFK27465
ATGGCGTACAGGAAGCGCGGAGCTAAACGTGAAGATTTACCA---CAA---CAAAATGAACGTCTG---CAAGAAAAAGAAATTGAAAATAATACAGACGTAACTATGGAA------AATAAAAATAAAAATAAAAATAAA------------AAT------------------------------AATAATAGAAAACAGCAATTATCTGACAAAGTGTTATCACAAAAAGAAGAAATAATAACTGATGTACAAGATGACATTAAAATAGCTGATGAGGTTAAAAAATCATCAAAAGAAGAGTCGAAACAGTTACTTGAAATATTAAAAACGAAAGAAGATCATCAAAAAGAAGTACAATACGAAATTCTGCAAAAAACAATACCGACTTTTGAACCAAAAGAATCAATTTTGAAAAAATTAGAGGATATAAAACCAGAGCAGGCTAAGAAGCAGATGAAATTATTTAGAATCTTTGAACCAAGACAATTACCAATCTACAGAGCAAATGGTGAAAAAGAATTAAGGAATAGATGGTACTGGAAATTGAAAAAGGATACGCTACCAGACGGAGATTATGACGTACGCGAGTATTTTTTAAATTTATATGATCAAATACTAATAGAAATGCCAGATTATTTATTACTAAAAGATATGGCTGTAGAAAATAAAAACTCTAGGGATGCTGGTAAAGTTGTAGATTCTGAGACTGCAAGGATTTGTGATGCTATATTTCAGGATGAGGAAACAGAGGGAGTTATCAGAAGATTTATCGCAGATATGAGACAACAAGTTCAGGCTGATAGAAATATTGTTAATTATCCATCAATTTTACATCCAATTGATCATGCATTTAACGAATATTTTCTGAATCATCAATTAGTTGAACCATTAAATAACGACATTATTTTTAATTATATACCAGAAAGAATAAGAAATGATGTCAACTATATTTTGAATATGGATATGAATTTGCCATCAACAGCAAGATATATTAGACCAAATCTATTGCAAGATAGACTAAATTTACATGATAATTTTGAATCATTATGGGATACAATAACTACATCAAATTACATCTTAGCAAGATCAGTCGTGCCTGATTTAAAGGAAAAAGAATTAGTTTCAACTGAAGCTCAGATACAGAAAATGTCTCAAGATTTGCAGCTTGAAGCTTTAACAATACAGTCCGAAACGCAGTTTCTGGCCGGCATAAATTCACAAGCAGCAAATGATTGTTTTAAAACACTGATAGCAGCTATGTTGAGTCAACGTACAATGTCATTAGATTTTGTGACTACGAATTATATGTCACTTATATCTGGCATGTGGCTATTGACTGTTATACCAAATGATATGTTTCTTCGTGAGTCACTAGTTGCATGTGAATTGGCTATAATAAATACTATAGTTTACCCAGCATTTGGAATGCAAAGAATGCATTATAGAAATGGCGATCCTCAGACTCCATTTCAAATAGCAGAGCAACAAATACAAAATTTTCAAGTAGCTAATTGGTTACATTTTGTTAATAATAATAGATTTAGGCAAGTTGTTATTGATGGAGTATTAAATCAAACACTTAATGACAACATTAGAAATGGACAAGTTATTAATCAATTAATGGAAGCATTAATGCAGTTATCTAGACAACAATTTCCGACTATGCCAGTTGATTATAAAAGATCAATCCAAAGAGGAATATTGTTATTATCTAACAGATTAGGTCAGTTAGTTGATTTAACAAGATTATTATCATATAATTATGAAACTCTAATGGCTTGTATAACTATGAATATGCAACATGTTCAAACTCTCACTACCGAAAGATTACAGTTAACTTCTGTCACATCCTTATGTATGTTAATTGGAAATACTACAGTAATTCCCAGTCCACAAACACTATTTCACTATTATAACGTAAATGTGAATTTTCACTCAAATTATAATGAACGAATTAACGATGCTGTGGCTATTATTACGGCTGCTAATAGACTAAATTTATATCAGAAAAAAATGAAATCAATAGTTGAGGACTTTTTAAAAAGATTGCAAATTTTTGATGTACCACGAGTACCAGATGATCAAATGTATAGGTTGAGAGACAGACTTAGATTATTGCCAGTTGAAAGACGAAGACTTGATATATTTAACTTAATATTAATAAATATGGAACAGATCGAACGAGCTTCAGATAAAATTGCTCAAGGAGTAATAATTGCTTACAGAGATATGCAACTAGAAAGAGATGAGATGTATGGATTTGTTAACATCGCTAGGAACCTCGATGGATATCAACAAATCAATTTAGAAGAGTTAATGAGAACTGGAGACTACGGTCAAATTACTAATATGTTATTAAACAATCAGCCTGTAGCTTTGGTAGGAGCATTGCCATTTGTAACCGATTCATCAGTTATATCGCTCATTGCAAAATTAGATGCTACAGTTTTTGCTCAAATAGTTAAACTTAGAAAAGTGGACACTTTAAAACCGATATTGTATAAAATAAATTCTGATTCTAATGATTTCTATTTAGTTGCAAATTATGATTGGATACCGACTTCAACCACAAAAGTTTACAAGCAAGTACCGCAACCTTTTGATTTCAGAGCGTCAATGCATATGTTAACATCTAATTTAACTTTTACCGTTTATTCTGATTTACTATCCTTCGTTTCTGCAGACACGGTTGAACCTATTAACGCAATTGCTTTTGACAATATGCGCATTATGAACGAACTG
>AGE47546
ATGGCGTACAGGAAACGTGGAGCGCGCCGTGAGGCGAACTTA---AAT---AATAATGATCGAATG---CAGGAGAAAATTGATGAAAAA------------------CAA------------------------------------------GAT---------------------------------TCAAATAAAACACAATTATCTGATAAGGTACTTTCGAAGAAAGAAGAAATTGTAACGGATAGTCATGAGGAAGTTAAGGTTACTGATGAATTAAAAAAATCAACGAAAGAAGAATCAAAACAATTGCTTGAAGTGTTGAAAACAAAGGAAGAACATCAGAAAGAAATACAGTATGAAATATTACAGAAAACTATACCAACCTTCGAACCTAAAGAGACGATATTGAGAAAATTAGAGGATATTAAACCAGAATTAGCGAAAAAACAGACTAAGCTATTTAGAATATTTGAACCGAAACAATTACCGATTTATAGAGCAAATGGAGAAAGAGAATTGCGTAATAGATGGTATTGGAAATTAAAAAAAGATACACTACCAGACGGAGACTATGATGTGAGAGAATATTTTCTGAATTTGTATGATCAAGTGCTTACTGAAATGCCAGACTACTTATTATTGAAAGATATGGCAGTAGAAAATAAGAACTCTAGGGATGCAGGTAAAGTCGTTGACTCAGAAACGGCTAGTATATGCGATGCCATTTTTCAAGATGAAGAAACGGAAGGTGCCGTTAGAAGATTCATTGCAGAAATGAGACAACGTGTGCAAGCTGATAGAAATGTTGTTAATTATCCATCAATATTACATCCAATAGATTATGCATTTAATGAATACTTTTTACAACATCAATTGGTTGAACCATTGAATAATGATATAATATTTAATTATATACCAGAAAGAATAAGAAATGATGTTAATTATATCCTCAATATGGACAGAAATTTACCATCAACTGCCAGATATATAAGACCTAATTTACTTCAAGATAGATTAAATTTGCACGATAATTTTGAATCACTATGGGATACAATAACTACATCAAATTATATTTTGGCGAGATCGGTAGTACCAGATTTAAAAGAA------TTAGTATCAACGGAAGCACAAATTCAGAAAATGTCACAAGATTTGCAATTAGAAGCATTAACAATTCAGTCAGAAACACAATTTCTAACAGGTATAAATTCACAAGCAGCTAACGATTGTTTTAAAACCTTAATTGCAGCAATGTTAAGTCAACGTACTATGTCATTAGATTTTGTAACTACTAATTATATGTCACTGATTTCAGGTATGTGGCTATTGACAGTCGTGCCAAATGATATGTTTATAAGGGAATCGTTAGTCGCGTGTCAACTAGCTATAGTAAATACAATAATCTATCCAGCATTTGGAATGCAACGAATGCATTATAGAAACGGGGATCCACAAACACCGTTTCAGATAGCAGAACAGCAAATTCAAAATTTCCAAGTCGCAAATTGGTTACATTTTGTTAATAATAATCAATTTAGACAGGCGGTTATTGATGGTGTATTGAATCAGGTACTAAATGACAATATTAGAAATGGTCATGTTATTAACCAACTAATGGAAGCTCTAATGCAGCTGTCGCGACAACAATTTCCAACTATGCCAATTGATTATAAGAGATCAATTCAACGTGGAATATTACTGTTATCCAACAGACTTGGTCAATTAGTTGATTTAACTAGATTATTAGCTTACAATTATGAGACGTTAATGGCATGCATTACAATGAACATGCAACATGTTCAAACCTTAACAACAGAAAAATTACAATTAACGTCAGTTACATCATTATGTATGCTTATTGGAAATGCGACTGTTATACCAAGTCCACAAACATTATTTCATTATTATAACGTTAACGTTAATTTTCATTCAAATTACAATGAGAGAATTAATGATGCAGTAGCTATAATAACTGCTGCTAACAGACTGAATCTATATCAGAAAAAAATGAAGGCTATTGTTGAGGATTTCTTAAACAGATTATACATTTTTGATGTATCTAGAGTTCCGGACGACCAAATGTATAGATTAAGGGATAGATTACGCTTATTGCCAGTAGAAATCAGAAGATTGGATATCTTCAATCTGATACTAATGAATATGGATCAAATTGAACGTGCCTCAGATAAAATTGCTCAAGGTGTAATCATTGCTTATCGTGACATGCATCTTGAAAGAGATGAGATGTACGGATATGTAAATATAGCTAGAAATTTAGAGGGATTTCAACAGATAAATTTAGAGGAGCTGATGAGATCAGGTGACTATGCGCAAATAACTAACATGCTTCTAAATAATCAGCCAGTAGCATTGGTTGGGGCACTTCCATTTATTACTGATTCATCAGTTATATCGTTAATAGCAAAGCTTGACGCTACAGTGTTCGCTCAAATAGTTAAATTACGAAAAGTTGACACTTTAAAACCAATATTATATAAGATAAATTCAGACTCAAATGACTTTTATTTAGTAGCCAATTACGATTGGGTGCCAACTTCGACTACAAAAGTATACAAACAGGTTCCGCAACAATTTGATTTTAGAAATTCAATGCATATGTTAACTTCAAATCTTACTTTTACGGTTTATTCAGATCTTCTCGCGTTCGTATCAGCTGACACAGTAGAACCTATAAATGCAGTTGCATTTGACAATATGCGCATCATGAACGAATTG
>AFK27467
ATGGCGTACAGGAAGCGCGGAGCTAAACGTGAAGACTTACCA---CAA---CAAAATGAACGTCTG---CAAGAAAAAGAAATTGAAAATAATACAGACGTAACTATGGAA------AATAAAAATAAAAATAAAAATAAA------------AAT------------------------------AATAATAGAAAACAGCAATTATCTGACAAAGTGTTATCACAAAAAGAAGAAATAATAACTGATGTACAAGATGACATTAAAATAGCTGATGAGGTTAAAAAATCATCAAAAGAAGAGTCGAAACAGTTACTTGAAATATTAAAAACGAAAGAAGATCATCAAAAAGAAGTACAATACGAAATTCTGCAAAAAACAATACCGACTTTTGAACCAAAAGAATCAATTTTGAAAAAATTAGAGGATATAAAACCAGAGCAGGCTAAGAAGCAGATGAAATTATTTAGAATCTTTGAACCAAGACAATTACCAATCTACAGAGCAAATGGTGAAAAAGAATTAAGGAATAGATGGTACTGGAAATTGAAAAAGGATACGCTGCCAGACGGAGATTATGACGTACGCGAGTATTTTTTAAATTTATATGATCAAATACTAATAGAAATGCCAGATTATTTATTACTAAAAGATATGGCTGTAGAAAATAAAAACTCTAGGGATGCTGGTAAAGTTGTAGATTCTGAGACTGCAAGGATTTGTGATGCTATATTTCAGGATGAGGAAACAGAGGGAGTTATCAGAAGATTTATCGCAGATATGAGACAACAATTTCAGGCTGATAGAAATATTGTTAATTATCCATCAATTTTACATCCAATTGATCATGCATTTAACGAATATTTTCTGAATCATCAATTAGTTGAACCATTAAATAACGACATTATTTTTAATTATATACCAGAAAGAATAAGAAATGATGTCAACTATATTTTGAATATGGATATGAATTTGCCATCAACAGCAAGATATATTAGACCAAATCTATTGCAAGATAGACTAAATTTACATGATAATTTTGAATCATTATGGGATACAATAACTACATCAAATTACATCTTAGCAAGATCAGTCGTGCCTGATTTAAAGGAAAAAGAATTAGTTTCAACTGAAGCTCAGATACAGAAAATGTCTCAAGATTTGCAGCTTGAAGCTTTAACAATACAGTCCGAAACGCAGTTTCTGGCCGGCATAAATTCACAAGCAGCAAATGATTGTTTTAAAACACTGATAGCAGCTATGTTGAGTCAACGTACAATGTCATTAGATTTTGTGACTACGAATTATATGTCACTTATATCTGGCATGTGGCTATTGACTGTTATACCAAATGATATGTTTCTTCGTGAGTCACTAGTTGCATGTGAATTGGCTATAATAAATACTATAGTTTACCCAGCATTTGGAATGCAAAGAATGCATTATAGAAATGGCGATCCTCAGACTCCATTTCAAATAGCAGAGCAACAAATACAAAATTTTCAAGTAGCTAATTGGTTACATTTTGTTAATAATAATAGATTTAGGCAAGTTGTTATTGATGGAGTATTAAATCAAACACTTAATGACAACATTAGAAATGGACAAGTTATTAATCAATTAATGGAAGCATTAATGCAGTTATCTAGACAACAATTTCCGACTATGCCAGTTGATTATAAAAGATCAATCCAAAGAGGAATATTGTTATTATCTAACAGATTAGGTCAGTTAGTTGATTTAACAAGATTATTATCATATAATTATGAAACTCTAATGGCTTGTATAACTATGAATATGCAACATGTTCAAACTCTCACTACCGAAAGATTACAGTTAACTTCTGTCACATCCTTATGTATGTTAATTGGAAATACTACAGTAATTCCCAGTCCACAAACACTATTTCACTATTATAACGTAAATGTGAATTTTCACTCAAATTATAATGAACGAATTAACGATGCTGTGGCTATTATTACGGCTGCTAATAGACTAAATTTATATCAGAAAAAAATGAAATCAATAGTTGAGGACTTTTTAAAAAGATTGCAAATTTTTGATGTACCACGAGTACCAGATGATCAAATGTATAGGTTGAGAGACAGACTTAGATTATTACCAGTTGAAAGACGAAGACTTGATATATTTAACTTAATATTAATAAATATGGAACAGATCGAACGAGCTTCAGATAAAATTGCTCAAGGAGTAATAATTGCTTACAGAGATATGCAACTAGAAAGAGATGAGATGTATGGATTTGTTAACATCGCTAGGAACCTCGATGGATATCAACAAATCAATTTAGAAGAGTTAATGAGAACTGGAGACTATGGTCAAATTACTAATATGTTATTAAACAATCAGCCTGTAGCTTTGGTAGGAGCATTGCCATTTGTAACCGATTCATCAGTTATATCGCTCATTGCAAAATTAGATGCTACAGTTTTTGCTCAAATAGTTAAACTTAGAAAAGTGGACACTTTAAAACCGATATTGTATAAAATAAATTCTGATTCTAATGATTTCTATTTAGTTGCAAATTATGATTGGATACCGACTTCAACCACAAAAGTTTACAAGCAAGTACCGCAACCTTTTGATTTCAGAGCGTCAATGCATATGTTAACATCTAATTTAACTTTTACCGTTTATTCTGATTTACTATCCTTCGTTTCTGCAGACACGGTTGAACCTATTAACGCAATTGCTTTTGACAATATGCGCATTATGAACGAACTG
>AFK27466
ATGGCGTACAGGAAGCGCGGAGCTAAACGTGAAGACTTACCA---CAA---CAAAATGAACGTCTG---CAAGAAAAAGAAATTGAAAATAATACAGACGTAACTATGGAA------AATAAAAATAAAAATAAAAATAAA------------AAT------------------------------AATAATAGAAAACAGCAATTATCTGACAAAGTGTTATCACAAAAAGAAGAAATAATAACTGATGTACAAGATGACATTAAAATAGCTGATGAGGTTAAAAAATCATCAAAAGAAGAGTCGAAACAGTTACTTGAAATATTAAAAACGAAAGAAGATCATCAAAAAGAAGTACAATACGAAATTCTGCAAAAAACAATACCGACTTTTGAACCAAAAGAATCAATTTTGAAAAAATTAGAGGATATAAAACCAGAGCAGGCTAAGAAGCAGATGAAATTATTTAGAATCTTTGAACCAAGACAATTACCAATCTACAGAGCAAATGGTGAAAAAGAATTAAGGAATAGATGGTACTGGAAATTGAAAAAGGATACGCTGCCAGACGGAGATTATGACGTACGCGAGTATTTTTTAAATTTATATGATCAAATACTAATAGAAATGCCAGATTATTTATTACTAAAAGATATGGCTGTAGAAAATAAAAACTCTAGGGATGCTGGTAAAGTTGTAGATTCTGAGACTGCAAGGATTTGTGATGCTATATTTCAGGATGAGGAAACAGAGGGAGTTATCAGAAGATTTATCGCAGATATGAGACAACAAGTTCAGGCTGATAGAAATATTGTTAATTATCCATCAATTTTACATCCAATTGATCATGCATTTAACGAATATTTTCTGAATCATCAATTAGTTGAACCATTAAATAACGACATTATTTTTAATTATATACCAGAAAGAATAAGAAATGATGTCAACTATATTTTGAATATGGATATGAATTTGCCATCAACAGCAAGATATATTAGACCAAATCTATTGCAAGATAGACTAAATTTACATGATAATTTTGAATCATTATGGGATACAATAACTACATCAAATTACATCTTAGCAAGATCAGTCGTGCCTGATTTAAAGGAAAAAGAATTAGTTTCAACTGAAGCTCAGATACAGAAAATGTCTCAAGATTTGCAGCTTGAAGCTTTAACAATACAGTCCGAAACGCAGTTTCTGGCCGGCATAAATTCACAAGCAGCAAATGATTGTTTTAAAACACTGATAGCAGCTATGTTGAGTCAACGTACAATGTCATTAGATTTTGTGACTACGAATTATATGTCACTTATATCTGGCATGTGGCTATTGACTGTTATACCAAATGATATGTTTCTTCGTGAGTCACTAGTTGCATGTGAATTGGCTATAATAAATACTATAGTTTACCCAGCATTTGGAATGCAAAGAATGCATTATAGAAATGGCGATCCTCAGACTCCATTTCAAATAGCAGAGCAACAAATACAAAATTTTCAAGTAGCTAATTGGTTACATTTTGTTAATAATAATAGATTTAGGCAAGTTGTTATTGATGGAGTATTAAATCAAACACTTAATGACAACATTAGAAATGGACAAGTTATTAATCAATTAATGGAAGCATTAATGCAGTTATCTAGACAACAATTTCCGACTATGCCAGTTGATTATAAAAGATCAATCCAAAGAGGAATATTGTTATTATCTAACAGATTAGGTCAGTTAGTTGATTTAACAAGATTATTATCATATAATTATGAAACTCTAATGGCTTGTATAACTATGAATATGCAACATGTTCAAACTCTCACTACCGAAAGATTACAGTTAACTTCTGTCACATCCTTATGTATGTTAATTGGAAATACTACAGTAATTCCCAGTCCACAAACACTATTTCACTATTATAACGTAAATGTGAATTTTCACTCAAATTATAATGAACGAATTAACGATGCTGTGGCTATTATTACGGCTGCTAATAGACTAAATTTATATCAGAAAAAAATGAAATCAATAGTTGAGGACTTTTTAAAAAGATTGCAAATTTTTGATGTACCACGAGTACCAGATGATCAAATGTATAGGTTGAGAGACAGACTTAGATTATTGCCAGTTGAAAGACGAAGACTTGATATATTTAACTTAATATTAATAAATATGGAACAGATCGAACGAGCTTCAGATAAAATTGCTCAAGGAGTAATAATTGCTTACAGAGATATGCAACTAGAAAGAGATGAGATGTATGGATTTGTTAACATCGCTAGGAACCTCGATGGATATCAACAAATCAATTTAGAAGAGTTAATGAGAACTGGAGACTACGGTCAAATTACTAATATGTTATTAAACAATCAGCCTGTAGCTTTGGTAGGAGCATTGCCATTTGTAACCGATTCATCAGTTATATCGCTCATTGCAAAATTAGATGCTACAGTTTTTGCTCAAATAGTTAAACTTAGAAAAGTGGACACTTTAAAACCGATATTGTATAAAATAAATTCTGATTCTAATGATTTCTATTTAGTTGCAAATTATGATTGGATACCGACTTCAACCACAAAAGTTTACAAGCAAGTACCGCAACCTTTTGATTTCAGAGCGTCAATGCATATGTTAACATCTAATTTAACTTTTACCGTTTATTCTGATTTACTATCCTTCGTTTCTGCAGACACGGTTGAACCTATTAACGCAATTGCTTTTGACAATATGCGCATTATGAACGAACTG
>AFK27463
ATGGCGTACAGGAAGCGCGGAGCTAAACGTGAAGACTTACCA---CAA---CAAAATGAACGTCTG---CAAGAAAAAGAAATTGAAAATAATACAGACGTAACTATGGAA------AATAAAAATAAAAATAAAAATAAA------------AAT------------------------------AATAATAGAAAACAGCAATTATCTGACAAAGTGTTATCACAAAAAGAAGAAATAATAACTGATGTACAAGATGACATTAAAATAGCTGATGAGGTTAAAAAATCATCAAAAGAAGAGTCGAAACAGTTACTTGAAATATTAAAAACGAAAGAAGATCATCAAAAAGAAGTACAATACGAAATTCTGCAAAAAACAATACCGACTTTTGAACCAAAAGAATCAATTTTGAAAAAATTAGAGGATATAAAACCAGAGCAGGCTAAGAAGCAGATGAAATTATTTAGAATCTTTGAACCAAGACAATTACCAATCTACAGAGCAAATGGTGAAAAAGAATTAAGGAATAGATGGTACTGGAAATTGAAAAAGGATACGCTGCCAGACGGAGATTATGACGTACGCGAGTATTTTTTAAATTTATATGATCAAATACTAATAGAAATGCCAGATTATTTATTACTAAAAGATATGGCTGTAGAAAATAAAAACTCTAGGGATGCTGGTAAAGTTGTAGATTCTGAGACTGCAAGGATTTGTGATGCTATATTTCAGGATGAGGAAACAGAGGGAGTTATCAGAAGATTTATCGCAGATATGAGACAACAAGTTCAGGCTGATAGAAATATTGTTAATTATCCATCAATTTTACATCCAATTGATCATGCATTTAACGAATATTTTCTGAATCATCAATTAGTTGAACCATTAAATAACGACATTATTTTTAATTATATACCAGAAAGAATAAGAAATGATGTCAACTATATTTTGAATATGGATATGAATTTGCCATCAACAGCAAGATATATTAGACCAAATCTATTGCAAGATAGACTAAATTTACATGATAATTTTGAATCATTATGGGATACAATAACTACATCAAATTACATCTTAGCAAGATCAGTCGTGCCTGATTTAAAGGAAAAAGAATTAGTTTCAACTGAAGCTCAGATACAGAAAATGTCTCAAGATTTGCAGCTTGAAGCTTTAACAATACAGTCCGAAACGCAGTTTCTGGCCGGCATAAATTCACAAGCAGCAAATGATTGTTTTAAAACACTGATAGCAGCTATGTTGAGTCAACGTACAATGTCATTAGATTTTGTGACTACGAATTATATGTCACTTATATCTGGCATGTGGCTATTGACTGTTATACCAAATGATATGTTTCTTCGTGAGTCACTAGTTGCATGTGAATTGGCTATAATAAATACTATAGTTTACCCAGCATTTGGAATGCAAAGAATGCATTATAGAAATGGCGATCCTCAGACTCCATTTCAAATAGCAGAGCAACAAATACAAAATTTTCAAGTAGCTAATTGGTTACATTTTGTTAATAATAATAGATTTAGGCAAGTTGTTATTGATGGAGTATTAAATCAAACACTTAATGACAACATTAGAAATGGACAAGTTATTAATCAATTAATGGAAGCATTAATGCAGTTATCTAGACAACAATTTCCGACTATGCCAGTTGATTATAAAAGATCAATCCAAAGAGGAATATTGTTATTATCTAACAGATTAGGTCAGTTAGTTGATTTAACAAGATTATTATCATATAATTATGAAACTCTAATGGCTTGTATAACTATGAATATGCAACATGTTCAAACTCTCACTACCGAAAGATTACAGTTAACTTCTGTCACATCCTTATGTATGTTAATTGGAAATACTACAGTAATTCCCAGTCCACAAACACTATTTCACTATTATAACGTAAATGTGAATTTTCACTCAAATTATAATGAACGAATTAACGATGCTGTGGCTATTATTACGGCTGCTAATAGACTAAATTTATATCAGAAAAAAATGAAATCAATAGTTGAGGACTTTTTAAAAAGATTGCAAATTTTTGATGTACCACGAGTACCAGATGATCAAATGTATAGGTTGAGAGACAGACTTAGATTATTACCAGTTGAAAGACGAAGACTTGATATATTTAACTTAATATTAATAAATATGGAACAGATCGAACGAGCTTCAGATAAAATTGCTCAAGGAGTAATAATTGCTTACAGAGATATGCAACTAGAAAGAGATGAGATGTATGGATTTGTTAACATCGCTAGGAACCTCGATGGATATCAACAAATCAATTTAGAAGAGTTAATGAGAACTGGAGACTATGGTCAAATTACTAATATGTTATTAAACAATCAGCCTGTAGCTTTGGTAGGAGCATTGCCATTTGTAACCGATTCATCAGTTATATCGCTCATTGCAAAATTAGATGCTACAGTTTTTGCTCAAATAGTTAAACTTAGAAAAGTGGACACTTTAAAACCGATATTGTATAAAATAAATTCTGATTCTAATGATTTCTATTTAGTTGCAAATTATGATTGGATACCGACTTCAACCACAAAAGTTTACAAGCAAGTACCGCAACCTTTTGATTTCAGAGCGTCAATGCATATGTTAACATCTAATTTAACTTTTACCGTTTATTCTGATTTACTATCCTTCGTTTCTGCAGACACGGTTGAACCTATTAACGCAATTGCTTTTGACAATATGCGCATTATGAACGAACTG
>AFK27462
ATGGCGTACAGGAAGCGCGGAGCTAAACGTGAAGACTTACCA---CAA---CAAAATGAACGTCTG---CAAGAAAAAGAAATTGAAAATAATACAGACGTAACTATGGAA------AATAAAAATAAAAATAAAAATAAA------------AAT------------------------------AATAATAGAAAACAGCAATTATCTGACAAAGTGTTATCACAAAAAGAAGAAATAATAACTGATGTACAAGATGACATTAAAATAGCTGATGAGGTTAAAAAATCATCAAAAGAAGAGTCGAAACAGTTACTTGAAATATTAAAAACGAAAGAAGATCATCAAAAAGAAGTACAATACGAAATTCTGCAAAAAACAATACCGACTTTTGAACCAAAAGAATCAATTTTGAAAAAATTAGAGGATATAAAACCAGAGCAGGCTAAGAAGCAGATGAAATTATTTAGAATCTTTGAACCAAGACAATTACCAATCTACAGAGCAAATGGTGAAAAAGAATTAAGGAATAGATGGTACTGGAAATTGAAAAAGGATACGCTGCCAGACGGAGATTATGACGTACGCGAGTATTTTTTAAATTTATATGATCAAATACTAATAGAAATGCCAGATTATTTATTACTAAAAGATATGGCTGTAGAAAATAAAAACTCTAGGGATGCTGGTAAAGTTGTAGATTCTGAGACTGCAAGGATTTGTGATGCTATATTTCAGGATGAGGAAACAGAGGGAGTTATCAGAAGATTTATCGCAGATATGAGACAACAAGTTCAGGCTGATAGAAATATTGTTAATTATCCATCAATTTTACATCCAATTGATCATGCATTTAACGAATATTTTCTGAATCATCAATTAGTTGAACCATTAAATAACGACATTATTTTTAATTATATACCAGAAAGAATAAGAAATGATGTCAACTATATTTTGAATATGGATATGAATTTGCCATCAACAGCAAGATATATTAGACCAAATCTATTGCAAGATAGACTAAATTTACATGATAATTTTGAATCATTATGGGATACAATAACTACATCAAATTATATCTTAGCAAGATCAGTCGTGCCTGATTTAAAGGAAAAAGAATTAGTTTCAACTGAAGCTCAGATACAGAAAATGTCTCAAGATTTGCAGCTTGAAGCTTTAACAATACAGTCCGAAACGCAGTTTCTGGCCGGCATAAATTCACAAGCAGCAAATGATTGTTTTAAAACACTGATAGCAGCTATGTTGAGTCAACGTACAATGTCATTAGATTTTGTGACTACGAATTATATGTCACTTATATCTGGCATGTGGCTATTGACTGTTATACCAAATGATATGTTTCTTCGTGAGTCACTAGTTGCATGTGAATTGGCTATAATAAATACTATAGTTTACCCAGCATTTGGAATGCAAAGAATGCATTATAGAAATGGCGATCCTCAGACTCCATTTCAAATAGCAGAGCAACAAATACAAAATTTTCAAGTAGCTAATTGGTTACATTTTGTTAATAATAATAGATTTAGGCAAGTTGTTATTGATGGAGTATTAAATCAAACACTTAATGACAACATTAGAAATGGACAAGTTATTAATCAATTAATGGAAGCATTAATGCAGTTATCTAGACAACAATTTCCGACTATGCCAGTTGATTATAAAAGATCAATCCAAAGAGGAATATTGTTATTATCTAACAGATTAGGTCAGTTAGTTGATTTAACAAGATTATTATCATATAATTATGAAACTCTAATGGCTTGTATAACTATGAATATGCAACATGTTCAAACTCTCACTACCGAAAGATTACAGTTAACTTCTGTCACATCCTTATGTATGTTAATTGGAAATACTACAGTAATTCCCAGTCCACAAACACTATTTCACTATTATAACGTAAATGTGAATTTTCACTCAAATTATAATGAACGAATTAACGATGCTGTGGCTATTATTACGGCTGCTAATAGACTAAATTTATATCAGAAAAAAATGAAATCAATAGTTGAGGACTTTTTAAAAAGATTGCAAATTTTTGATGTACCACGAGTACCAGATGATCAAATGTATAGGTTGAGAGACAGACTTAGATTATTACCAGTTGAAAGACGAAGACTTGATATATTTAACTTAATATTAATAAATATGGAACAGATCGAACGAGCTTCAGATAAAATTGCTCAAGGAGTAATAATTGCTTACAGAGATATGCAACTAGAAAGAGATGAGATGTATGGATTTGTTAACATCGCTAGGAACCTCGATGGATATCAACAAATCAATTTAGAAGAGTTAATGAGAACTGGAGACTATGGTCAAATTACTAATATGTTATTAAACAATCAGCCTGTAGCTTTGGTAGGAGCATTGCCATTTGTAACCGATTCATCAGTTATATCGCTCATTGCAAAATTAGATGCTACAGTTTTTGCTCAAATAGTTAAACTTAGAAAAGTGGACACTTTAAAACCGATATTGTATAAAATAAATTCTGATTCTAATGATTTCTATTTAGTTGCAAATTATGATTGGATACCGACTTCAACCACAAAAGTTTACAAGCAAGTACCGCAACCTTTTGATTTCAGAGCGTCAATGCATATGTTAACATCTAATTTAACTTTTACCGTTTATTCTGATTTACTATCCTTCGTTTCTGCAGACACGGTTGAACCTATTAACGCAATTGCTTTTGACAATATGCGCATTATGAACGAACTG
>AGE46983
ATGGCGTACAGGAAACGTGGAGCGCGCCGTGAGGCGAACTTA---AAT---AATAATGATCGAATG---CAGGAGAAAATTGATGAAAAA---------------------------------------------------------------CAA------------------------------GATTCAAATAAAATACAATTATCTGATAAGGTACTTTCGAAGAAAGAAGAAGTTGTAACAGATAGTCATGAGGAAGTTAAAGTTACTGATGAGATAAAAAAATCAACGAAAGAAGAATCAAAACAATTGCTTGAAGTGTTGAAAACAAAGGAAGAACATCAGAAAGAAATACAGTATGAAATATTACAGAAAACTATACCAACATTCGAACCTAAAGAGACGATATTGAGAAAATTAGAGGATATTAAACCAGAACTAGCGAAAAAACAGACTAAGCTATTTAGAATATTTGAACCGAAACAATTACCGATTTATAGAGCAAATGGAGAGAGAGAATTACGTAATAGATGGTATTGGAAATTAAAAAAAGATACACTACCAGACGGAGACTATGATGTGAGAGAGTATTTCCTGAATTTGTATGATCAAGTGCTTACTGAAATGCCAGACTACTTATTATTGAAAGATATGGCAGTAGAAAATAAGAACTCCAGGGATGCAGGTAAAGTCGTTGATTCAGAAACGGCTAATATATGCGATGCTATATTTCAAGATGAAGAAACGGAAGGTGCCGTTAGAAGATTCATTGCAGAAATGAGACAGCGTGTGCAAGCTGATAGAAATGTTGTCAATTATCCATCAATATTACATCCAATAGATTATGCATTTAATGAATACTTTTTACAACATCAATTGGTTGAACCATTGAATAATGATATAATATTTAATTATATACCAGAAAGGATAAGAAATGATGTTAATTATATTCTCAATATGGACAGAAATTTACCATCAACTGCCAGATATATAAGACCTAATTTACTTCAAGATAGATTGAATTTGCACGATAATTTTGAATCACTATGGGATACAATAACTACATCAAATTATATTTTGGCGAGATCGGTAGTACCAGATTTAAAGGAA------TTAGTGTCAACGGAAGCACAAATTCAGAAAATGTCACAAGATTTGCAATTAGAAGCATTAACAATTCAGTCAGAAACACAATTTCTAACAGGTATAAATTCACAAGCAGCTAACGATTGTTTTAAAACCTTAATTGCAGCAATGTTAAGTCAACGTACTATGTCATTAGATTTTGTAACTACTAATTATATGTCATTGATTTCAGGTATGTGGCTATTGACGGTCGTGCCAAATGATATGTTTATAAGGGAATCGTTAGTCGCGTGTCAACTAGCTATAGTAAATACAATAATCTATCCAGCATTTGGAATGCAACGAATGCATTATAGAAACGGGGATCCACAAACACCGTTTCAGATAGCAGAACAGCAAATTCAAAATTTCCAAGTCGCAAATTGGTTACATTTTGTTAATAATAATCAATTTAGACAGGCAGTTATTGATGGTGTATTGAATCAGGTACTGAATGACAATATTAGAAATGGTCATGTTATTAATCAACTGATGGAAGCTCTAATGCAGCTGTCGCGGCAACAATTTCCAACCATGCCAATTGATTATAAGAGATCAATTCAACGTGGAATATTACTGTTATCTAACAGACTTGGTCAATTAGTTGATTTAACTAGATTATTAGCTTACAATTATGAGACATTAATGGCATGCATTACAATGAACATGCAACATGTTCAAACCTTAACAACAGAAAAATTACAATTAACGTCAGTTACATCATTATGTATGCTTATTGGAAATGCGACTGTTATACCAAGTCCACAAACATTATTTCATTATTATAACGTTAACGTTAATTTTCATTCAAATTACAATGAGAGAATTAATGATGCAGTAGCTATAATAACTGCTGCTAACAGATTGAATCTATATCAGAAAAAAATGAAGGCTATTGTTGAGGATTTCTTAAAAAGATTATACATTTTTGATGTATCTAGAGTTCCGGACGACCAAATGTATAGATTAAGAGATAGATTACGCTTATTGCCAGTAGAAATCAGAAGATTGGATATCTTCAATCTAATACTAATGAACATGGATCAAATTGAACGTGCCTCAGATAAAATTGCTCAAGGTGTAATCATTGCTTATCGTGACATGCATCTTGAAAGAGATGAGATGTACGGATATGTAAATATAGCTAGAAATTTAGAGGGATTTCAACAGATAAATTTAGAGGAGCTGATGAGATCAGGTGATTATGCGCAAATAACTAACATGCTTTTGAATAATCAACCAGTAGCATTGGTTGGAGCACTTCCATTTATTACTGATTCATCAGTTATATCGCTAATAGCAAAACTTGACGCTACAGTGTTCGCTCAAATAGTTAAATTACGAAAAGTTGATACTTTAAAACCAATACTATACAAGATAAATTCAGACTCAAATGACTTTTATTTAGTAGCCAATTACGATTGGGTGCCAACTTCGACTACAAAAGTATACAAACAGGTTCCGCAACAATTTGATTTTAGAAATTCAATGCATATGTTAACTTCGAATCTTACTTTTACGGTTTATTCAGATCTTCTCGCGTTCGTATCAGCTGATACAGTAGAACCTATAAATGCAGTTGCATTTGACAATATGCGCATCATGAACGAATTG
>AFK27469
ATGGCGTACAGGAAGCGCGGAGCTAAACGTGAAGACTTACCA---CAA---CAAAATGAACGTCTG---CAAGAAAAAGAAATTGAAAATAATACAGACGTAACTATGGAA------AATAAAAATAAAAATAAAAATAAA------------AAT------------------------------AATAATAGAAAACAGCAATTATCTGACAAAGTGTTATCACAAAAAGAAGAAATAATAACTGATGTACAAGATGACATTAAAATAGCTGATGAGGTTAAAAAATCATCAAAAGAAGAGTCGAAACAGTTACTTGAAATATTAAAAACGAAAGAAGATCATCAAAAAGAAGTACAATACGAAATTCTGCAAAAAACAATACCGACTTTTGAACCAAAAGAATCAATTTTGAAAAAATTAGAGGATATAAAACCAGAGCAGGCTAAGAAGCAGATGAAATTATTTAGAATCTTTGAACCAAGACAATTACCAATCTACAGAGCAAATGGTGAAAAAGAATTAAGGAATAGATGGTACTGGAAATTGAAAAAGGATACGCTACCAGACGGAGATTATGACGTACGCGAGTATTTTTTAAATTTATATGATCAAATACTAATAGAAATGCCAGATTATTTATTACTAAAAGATATGGCTGTAGAAAATAAAAACTCTAGGGATGCTGGTAAAGTTGTAGATTCTGAGACTGCAAGGATTTGTGATGCTATATTTCAGGATGAGGAAACAGAGGGAGTTATCAGAAGATTTATCGCAGATATGAGACAACAAGTTCAGGCTGATAGAAATATTGTTAATTATCCATCAATTTTACATCCAATTGATCATGCATTTAACGAATATTTTCTGAATCATCAATTAGTTGAACCATTAAATAACGACATTATTTTTAATTATATACCAGAAAGAATAAGAAATGATGTCAACTATATTTTGAATATGGATATGAATTTGCCATCAACAGCAAGATATATTAGACCAAATCTATTGCAAGATAGACTAAATTTACATGATAATTTTGAATCATTATGGGATACAATAACTACATCAAATTACATCTTAGCAAGATCAGTCGTGCCTGATTTAAAGGAAAAAGAATTAGTTTCAACTGAAGCTCAGATACAGAAAATGTCTCAAGATTTGCAGCTTGAAGCTTTAACAATACAGTCCGAAACGCAGTTTCTGGCCGGCATAAATTCACAAGCAGCAAATGATTGTTTTAAAACACTGATAGCAGCTATGTTGAGTCAACGTACAATGTCATTAGATTTTGTGACTACGAATTATATGTCACTTATATCTGGCATGTGGCTATTGACTGTTATACCAAATGATATGTTTCTTCGTGAGTCACTAGTTGCATGTGAATTGGCTATAATAAATACTATAGTTTACCCAGCATTTGGAATGCAAAGAATGCATTATAGAAATGGCGATCCTCAGACTCCATTTCAAATAGCAGAGCAACAAATACAAAATTTTCAAGTAGCTAATTGGTTACATTTTGTTAATAATAATAGATTTAGGCAAGTTGTTATTGATGGAGTATTAAATCAAACACTTAATGACAACATTAGAAATGGACAAGTTATTAATCAATTAATGGAAGCATTAATGCAGTTATCTAGACAACAATTTCCGACTATGCCAGTTGATTATAAAAGATCAATCCAAAGAGGAATATTGTTATTATCTAACAGATTAGGTCAGTTAGTTGATTTAACAAGATTATTATCATATAATTATGAAACTCTAATGGCTTGTATAACTATGAATATGCAACATGTTCAAACTCTCACTACCGAAAGATTACAGTTAACTTCTGTCACATCCTTATGTATGTTAATTGGAAATACTACAGTAATTCCCAGTCCACAAACACTATTTCACTATTATAACGTAAATGTGAATTTTCACTCAAATTATAATGAACGAATTAACGATGCTGTGGCTATTATTACGGCTGCTAATAGACTAAATTTATATCAGAAAAAAATGAAATCAATAGTTGAGGACTTTTTAAAAAGATTGCAAATTTTTGATGTACCACGAGTACCAGATGATCAAATGTATAGGTTGAGAGACAGACTTAGATTATTGCCAGTTGAAAGACGAAGACTTGATATATTTAACTTAATATTAATAAATATGGAACAGATCGAACGAGCTTCAGATAAAATTGCTCAAGGAGTAATAATTGCTTACAGAGATATGCAACTAGAAAGAGATGAGATGTATGGATTTGTTAACATCGCTAGGAACCTCGATGGATATCAACAAATCAATTTAGAAGAGTTAATGAGAACTGGAGACTACGGTCAAATTACTAATATGTTATTAAACAATCAGCCTGTAGCTTTGGTAGGAGCATTGCCATTTGTAACCGATTCATCAGTTATATCGCTCATTGCAAAATTAGATGCTACAGTTTTTGCTCAAATAGTTAAACTTAGAAAAGTGGACACTTTAAAACCGATATTGTATAAAATAAATTCTGATTCTAATGATTTCTATTTAGTTGCAAATTATGATTGGATACCGACTTCAACCACAAAAGTTTACAAGCAAGTACCGCAACCTTTTGATTTCAGAGCGTCAATGCATATGTTAACATCTAATTTAACTTTTACCGTTTATTCTGATTTACTATCCTTCGTTTCTGCAGACACGGTTGAACCTATTAACGCAATTGCTTTTGACAATATGCGCATTATGAACGAACTG
>AFK27468
ATGGCGTACAGGAAGCGCGGAGCTAAACGTGAAGATTTACCA---CAA---CAAAATGAACGTCTG---CAAGAAAAAGAAATTGAAAATAATACAGACGTAACTATGGAA------AATAAAAATAAAAATAAAAATAAA------------AAT------------------------------AATAATAGAAAACAGCAATTATCTGACAAAGTGTTATCACAAAAAGAAGAAATAATAACTGATGTACAAGATGACATTAAAATAGCTGATGAGGTTAAAAAATCATCAAAAGAAGAGTCGAAACAGTTACTTGAAATATTAAAAACGAAAGAAGATCATCAAAAAGAAGTACAATACGAAATTCTGCAAAAAACAATACCGACTTTTGAACCAAAAGAATCAATTTTGAAAAAATTAGAGGATATAAAACCAGAGCAGGCTAAGAAGCAGATGAAATTATTTAGAATCTTTGAACCAAGACAATTACCAATCTACAGAGCAAATGGTGAAAAAGAATTAAGGAATAGATGGTACTGGAAATTGAAAAAGGATACGCTACCAGACGGAGATTATGACGTACGCGAGTATTTTTTAAATTTATATGATCAAATACTAATAGAAATGCCAGATTATTTATTACTAAAAGATATGGCTGTAGAAAATAAAAACTCTAGGGATGCTGGTAAAGTTGTAGATTCTGAGACTGCAAGGATTTGTGATGCTATATTTCAGGATGAGGAAACAGAGGGAGTTATCAGAAGATTTATCGCAGATATGAGACAACAATTTCAGGCTGATAGAAATATTGTTAATTATCCATCAATTTTACATCCAATTGATCATGCATTTAACGAATATTTTCTGAATCATCAATTAGTTGAACCATTAAATAACGACATTATTTTTAATTATATACCAGAAAGAATAAGAAATGATGTCAACTATATTTTGAATATGGATATGAATTTGCCATCAACAGCAAGATATATTAGACCAAATCTATTGCAAGATAGACTAAATTTACATGATAATTTTGAATCATTATGGGATACAATAACTACATCAAATTACATCTTAGCAAGATCAGTCGTGCCTGATTTAAAGGAAAAAGAATTAGTTTCAACTGAAGCTCAGATACAGAAAATGTCTCAAGATTTGCAGCTTGAAGCTTTAACAATACAGTCCGAAACGCAGTTTCTGGCCGGCATAAATTCACAAGCAGCAAATGATTGTTTTAAAACACTGATAGCAGCTATGTTGAGTCAACGTACAATGTCATTAGATTTTGTGACTACGAATTATATGTCACTTATATCTGGCATGTGGCTATTGACTGTTATACCAAATGATATGTTTCTTCGTGAGTCACTAGTTGCATGTGAATTGGCTATAATAAATACTATAGTTTACCCAGCATTTGGAATGCAAAGAATGCATTATAGAAATGGCGATCCTCAGACTCCATTTCAAATAGCAGAGCAACAAATACAAAATTTTCAAGTAGCTAATTGGTTACATTTTGTTAATAATAATAGATTTAGGCAAGTTGTTATTGATGGAGTATTAAATCAAACACTTAATGACAACATTAGAAATGGACAAGTTATTAATCAATTAATGGAAGCATTAATGCAGTTATCTAGACAACAATTTCCGACTATGCCAGTTGATTATAAAAGATCAATCCAAAGAGGAATATTGTTATTATCTAACAGATTAGGTCAGTTAGTTGATTTAACAAGATTATTATCATATAATTATGAAACTCTAATGGCTTGTATAACTATGAATATGCAACATGTTCAAACTCTCACTACCGAAAGATTACAGTTAACTTCTGTCACATCCTTATGTATGTTAATTGGAAATACTACAGTAATTCCCAGTCCACAAACACTATTTCACTATTATAACGTAAATGTGAATTTTCACTCAAATTATAATGAACGAATTAACGATGCTGTGGCTATTATTACGGCTGCTAATAGACTAAATTTATATCAGAAAAAAATGAAATCAATAGTTGAGGACTTTTTAAAAAGATTGCAAATTTTTGATGTACCACGAGTACCAGATGATCAAATGTATAGGTTGAGAGACAGACTTAGATTATTGCCAGTTGAAAGACGAAGACTTGATATATTTAACTTAATATTAATAAATATGGAACAGATCGAACGAGCTTCAGATAAAATTGCTCAAGGAGTAATAATTGCTTACAGAGATATGCAACTAGAAAGAGATGAGATGTATGGATTTGTTAACATCGCTAGGAACCTCGATGGATATCAACAAATCAATTTAGAAGAGTTAATGAGAACTGGAGACTACGGTCAAATTACTAATATGTTATTAAACAATCAGCCTGTAGCTTTGGTAGGAGCATTGCCATTTGTAACCGATTCATCAGTTATATCGCTCATTGCAAAATTAGATGCTACAGTTTTTGCTCAAATAGTTAAACTTAGAAAAGTGGACACTTTAAAACCGATATTGTATAAAATAAATTCTGATTCTAATGATTTCTATTTAGTTGCAAATTATGATTGGATACCGACTTCAACCACAAAAGTTTACAAGCAAGTACCGCAACCTTTTGATTTCAGAGCGTCAATGCATATGTTAACATCTAATTTAACTTTTACCGTTTATTCTGATTTACTATCCTTCGTTTCTGCAGACACGGTTGAACCTATTAACGCAATTGCTTTTGACAATATGCGCATTATGAACGAACTG
>AGE99550
ATGGCGTACAGGAAGCGCGGAGCTAAACGTGAAAGCTTACCA---CAA---CAAAATGAACGTCTG---CAAGAAAAAGAAATTGAAAAAGATATGAATGTAACTATGGAA------------------AATAAA------------------AAT------------------------------AACAATAGAAAGCAGCAGTTATCTGATAAAGTACTATCACAAAAAGAGGAAATAATAACTGATGCACAAGATGATATTAAAATAGCTGGTGAGATTAAAAAATCATCAAAAGAAGAGTCAAAACAGTTGCTCGAAATATTAAAAACGAAAGAAGACCATCAGAAAGAAATACAGTATGAAATTCTACAAAAAACGATACCGACTTTTGAACCAAAAGAATCAATTTTGAAAAAATTAGAAGATATAAAACCGGAGCAAGCTAAGAAGCAAATGAAATTGTTTAGAATATTTGAACCAAAACAATTACCAATCTATCGAGCAAATGGTGAGAAAGAATTGAGAAATAGATGGTATTGGAAATTGAAAAAGGATACGCTGCCAGACGGAGATTATGACGTACGAGAATATTTTTTAAATTTATATGATCAGATCCTGATAGAAATGCCAGATTATTTACTACTGAAAGATATGGCTGTAGAAAATAAAAATTCTAGAGATGCTGGTAAAGTTGTAGATTCTGAAACAGCAAATATTTGTGATGCTATATTTCAAGATGAAGAGACAGAGGGAGTTGTCAGAAGATTCATTGCGGATATGAGACAACAGGTTCAGGCTGATAGAAATATTGTCAATTATCCATCAATTTTACATCCAATTGATCACGCATTTAATGAATATTTTCTAAATCATCAATTAGTCGAACCACTAAATAATGAAATCATTTTTAATTATATACCAGAAAGAATAAGGAATGATGTTAACTATATTTTGAATATGGATATGAATTTGCCATCAACAGCAAGATATATTAGACCGAATTTGTTGCAAGATAGACTAAATTTACATGATAATTTTGAATCATTATGGGACACAATAACTACATCAAATTATATACTAGCCAGATCAGTTGTGCCTGATTTGAAGGAAAAAGAATTAGTTTCAACTGAAGCTCAGATACAGAAAATGTCTCAAGATTTACAACTTGAAGCTTTAACGATACAATCTGAAACGCAGTTTCTTGCTGGCATAAATTCACAAGCAGCAAATGATTGTTTTAAAATATTGATAGCAGCTATGTTAAGCCAGCGTACAATGTCATTAGATTTTGTAACCACGAATTATATGTCACTTATATCTGGTATGTGGCTATTGACAGTTATACCAAATGACATGTTTCTTCGTGAATCATTAGTCGCATGCGAATTGGCCATAATAAATACTATAGTTTATCCAGCATTTGGAATGCAAAGAATGCATTATAGAAATGGTGATCCACAGACTCCGTTTCAAATAGCAGAACAGCAAATACAAAATTTTCAAGTAGCTAATTGGTTACATTTTATTAATAATAATAGATTTAGGCAAGTTGTTATTGATGGAGTGTTAAATCAAACACTTAACGATAATATTAGGAACGGACAAGTTATTAATCAGTTAATGGAAGCATTAATGCAGCTATCTAGACAACAATTTCCGACTATGCCAGTTGATTATAAAAGATCAATACAAAGAGGAATATTACTATTATCTAACAGGTTAGGTCAGTTAGTTGATTTAACAAGATTAGTATCATATAATTATGAAACTCTAATGGCTTGTGTAACTATGAATATGCAACATGTTCAAACTCTCACGACCGAAAAATTACAATTAACTTCTGTCACATCTTTATGTATGTTAATTGGAAATACTACAGTAATTCCAAGTCCACAAACATTATTTCACTATTATAACGTAAATGTAAATTTTCATTCAAATTATAACGAACGAATTAACGACGCAGTGGCTATCATTACGGCTGCTAACAGACTAAATTTATATCAGAAAAAAATGAAATCAATAGTTGAGGATTTTTTGAAAAGATTGCAAATTTTTGATGTACCACGAGTACCAGATGATCAAATGTACAGGTTGAGAGATAGACTTAGGTTATTACCAGTTGAAAGACGAAGACTTGATATATTTAATTTAATATTAATGAATATGGAGCAGATCGAACGAGCTTCAGATAAAATTGCTCAAGGAGTAATAATTGCTTATAGAGATATGCAACTAGAAAGAGATGAGATGTATGGATATGTCAACATTGCTAGAAATCTCGATGGATATCAACAAATTAACCTAGAGGAGTTGATGAGAACTGGAGACTATGGGCAAATTACTAATATGTTATTAAACAATCAGCCTGTAGCTTTAGTAGGGGCATTACCATTTGTAACGGATTCTTCAGTTATATCACTCATTGCAAAATTAGATGCTACAGTTTTTGCTCAAATAGTTAAACTTAGAAAAGTGGACACTTTAAAACCAATATTGTATAAGATAAATTCTGATTCTAATGATTTCTACTTAGTTGCAAATTATGATTGGATACCAACTTCAACCACAAAAGTCTATAAACAAGTACCACAACCTTTTGATTTCAGAGCGTCAATGCATATGTTAACGTCTAATTTGACTTTTACAGTTTATTCTGATTTATTATCTTTCGTTTCTGCAGACACGGTTGAACCCATTAACGCAGTTGCTTTTGACAATATGCGCATTATGAACGAACTG
>ADK46444
ATGGCGTACAGGAAGCGCGGAGCTAAACGTGAAAACTTACCA---CAA---CAAAATGAACGTCTG---CAAGAAAAAGAAATTGAAAAAGATGTGGATGTAACTATGGAA------------------AATAAA------------------AAT------------------------------AACAATAGAAAGCAGCAATTATCTGATAAAGTACTATCACAAAAAGAGGAAATAATAACTGATGCACAAGATGATATTAAAATAGCTGGTGAGATTAAAAAATCATCAAAAGAAGAGTCAAAACAGTTGCTCGAAATATTAAAAACGAAAGAAGACCATCAGAAAGAAATACAGTATGAAATTCTACAAAAAACGATACCGACTTTTGAATCAAAAGAATCAATTTTGAAAAAATTAGAAGATATAAGACCGGAGCAAGCTAAGAAGCAAATGAAATTGTTTAGAATATTTGAACCAAAACAATTACCAATCTATCGAGCAAATGGTGAGAAAGAATTGAGAAATAGATGGTATTGGAAATTGAAAAAGGATACGCTGCCAGACGGAGATTATGATGTACGAGAATATTTTTTAAATTTATATGATCAGATCCTGATAGAAATGCCAGATTATTTGCTACTGAAAGATATGGCTGTAGAAAATAAAAACTCTAGAGATGCTGGTAAAGTTGTAGATTCTGAAACAGCAAATATTTGTGATGCTATATTTCAAGATGAAGAGACAGAGGGAGTTGTCAGAAGATTCATTGCAGATATGAGACAACAGGTTCAGGCTGATAGAAATATTGTCAACTATCCATCAATTTTACATCCAATTGATCACGCATTTAATGAATATTTTCTAAATCATCAATTAGTCGAACCACTAAATAATGAAATCATTTTTAATTATATACCAGAAAGAATAAGGAATGATGTTAACTATATTTTGAATATGGATATGAATTTGCCATCAACAGCAAGATATATTAGACCAAATTTATTGCAAGATAGACTAAATTTACATGATAATTTTGAATCATTATGGGACACAATAACTACATCAAATTATATACTAGCCAGATCAGTTGTGCCTGATTTGAAGGAAAAAGAATTAGTTTCAACTGAAGCTCAGATACAGAAAATGTCTCAAGATTTGCAACTTGAAGCTTTAACGATACAATCTGAAACGCAGTTTCTTGCTGGCATAAATTCACAAGCAGCAAATGATTGTTTTAAAACATTGATAGCAGCTATGTTAAGCCAGCGTACAATGTCATTAGATTTTGTAACCACGAATTATATGTCACTTATATCTGGTATGTGGCTATTGACCGTTATACCAAATGACATGTTTCTTCGTGAATCATTAGTCGCATGCGAATTGGCCATAATAAATACTATAGTTTATCCAGCATTTGGAATGCAAAGAATGCATTATAGAAATGGTGATCCCCAGACTCCGTTTCAAATAGCAGAACAGCAAATACAAAATTTTCAAGTAGCTAATTGGTTACATTTTATTAATAATAATAGATTTAGGCAAGTTGTTATTGATGGAGTGTTAAATCAAACACTTAACGATAATATTAGGAATGGACAAGTTATTAATCAGTTAATGGAAGCATTAATGCAGCTATCTAGACAACAATTTCCGACTATGCCAGTTGATTATAAAAGATCAATCCAAAGAGGAATATTACTATTATCTAACAGATTAGGTCAGTTAGTTGATTTAACAAGATTAGTATCATATAATTATGAAACTCTAATGGCTTGTGTAACTATGAATATGCAACATGTTCAAACTCTCACTACCGAAAAATTACAATTAACTTCTGTCACATCTTTATGTATGTTAATTGGAAATACTACAGTAATTCCAAGTCCACAAACATTATTTCACTATTATAACGTAAATGTAAATTTTCATTCAAATTATAACGAACGAATTAACGACGCAGTGGCTATCATTACGGCTGCTAACAGACTAAATTTATATCAGAAAAAAATGAAATCAATAGTTGAGGATTTTTTGAAAAGATTGCAAATTTTTGATGTACCACGAGTACCAGATGACCAAATGTACAGGTTGAGAGATAGACTTAGGTTATTACCAGTTGAAAGACGAAGACTTGATATATTTAATTTAATATTAATGAATATGGAGCAGATCGAACGAGCTTCAGATAAAATTGCTCAAGGAGTAATAATTGCTTATAGAGATATGCAACTAGAAAGAGATGAGATGTATGGATATGTCAACATTGCTAGAAATCTCGATGGATATCAACAAATTAACCTAGAGGAGTTGATGAGAACTGGAGACTATGGGCAAATTACTAATATGTTATTAAACAATCAGCCTGTAGCTTTAGTAGGGGCATTACCATTTGTGACGGATTCTTCAGTTATATCACTCATTGCAAAATTAGATGCTACAGTTTTTGCTCAAATAGTTAAACTTAGAAAAGTGGACACTTTAAAACCAATATTGTATAAGATAAATTCTGATTCTAATGATTTCTACTTAGTTGCAAATTATGATTGGATACCAACTTCAACCACAAAAGTCTATAAACAAGTACCACAACCTTTTGATTTCAGAGCGTCAATGCATATGTTAACGTCTAATTTGACTTTTACAGTTTATTCTGATTTATTATCTTTCGTTTCTGCAGACACGGTTGAACCCATTAACGCAGTTGCTTTTGACAATATGCGCATTATGAACGAACTG
>ADK46445
ATGGCGTACAGGAAGCGCGGAGCTAAACGTGAAAACTTACCA---CAA---CAAAATGAACGTCTG---CAAGAAAAAGAAATTGAAAAAGATGTGGATGTAACTATGGAA------------------AATAAA------------------AAT------------------------------AACAATAGAAAGCAGCAATTATCTGATAAAGTACTATCACAAAAAGAGGAAATAATAACTGATGCACAAGATGATATTAAAATAGCTGGTGAGATTAAAAAATCATCAAAAGAAGAGTCAAAACAGTTGCTCGAAATATTAAAAACGAAAGAAGACCATCAGAAAGAAATACAGTATGAAATTCTACAAAAAACGATACCGACTTTTGAATCAAAAGAATCAATTTTGAAAAAATTAGAAGATATAAGACCGGAGCAAGCTAAGAAGCAAATGAAATTGTTTAGAATATTTGAACCAAAACAATTACCAATCTATCGAGCAAATGGTGAGAAAGAATTGAGAAATAGATGGTATTGGAAATTGAAAAAGGATACGCTGCCAGACGGAGATTATGATGTACGAGAATATTTTTTAAATTTATATGATCAGATCCTGATAGAAATGCCAGATTATTTGCTACTGAAAGATATGGCTGTAGAAAATAAAAACTCTAGAGATGCTGGTAAAGTTGTAGATTCTGAAACAGCAAATATTTGTGATGCTATATTTCAAGATGAAGAGACAGAGGGAGTTGTCAGAAGATTCATTGCAGATATGAGACAACAGGTTCAGGCTGATAGAAATATTGTCAACTATCCATCAATTTTACATCCAATTGATCACGCATTTAATGAATATTTTCTAAATCATCAATTAGTCGAACCACTAAATAATGAAATCATTTTTAATTATATACCAGAAAGAATAAGGAATGATGTTAACTATATTTTGAATATGGATATGAATTTGCCATCAACAGCAAGATATATTAGACCAAATTTATTGCAAGATAGACTAAATTTACATGATAATTTTGAATCATTATGGGACACAATAACTACATCAAATTATATACTAGCCAGATCAGTTGTGCCTGATTTGAAGGAAAAAGAATTAGTTTCAACTGAAGCTCAGATACAGAAAATGTCTCAAGATTTGCAACTTGAAGCTTTAACGATACAATCTGAAACGCAGTTTCTTGCTGGCATAAATTCACAAGCAGCAAATGATTGTTTTAAAACATTGATAGCAGCTATGTTAAGCCAGCGTACAATGTCATTAGATTTTGTAACCACGAATTATATGTCACTTATATCTGGTATGTGGCTATTGACCGTTATACCAAATGACATGTTTCTTCGTGAATCATTAGTCGCATGCGAATTGGCCATAATAAATACTATAGTTTATCCAGCATTTGGAATGCAAAGAATGCATTATAGAAATGGTGATCCCCAGACTCCGTTTCAAATAGCAGAACAGCAAATACAAAATTTTCAAGTAGCTAATTGGTTACATTTTATTAATAATAATAGATTTAGGCAAGTTGTTATTGATGGAGTGTTAAATCAAACACTTAACGATAATATTAGGAATGGACAAGTTATTAATCAGTTAATGGAAGCATTAATGCAGCTATCTAGACAACAATTTCCGACTATGCCAGTTGATTATAAAAGATCAATCCAAAGAGGAATATTACTATTATCTAACAGATTAGGTCAGTTAGTTGATTTAACAAGATTAGTATCATATAATTATGAAACTCTAATGGCTTGTGTAACTATGAATATGCAACATGTTCAAACTCTCACTACCGAAAAATTACAATTAACTTCTGTCACATCTTTATGTATGTTAATTGGAAATACTACAGTAATTCCAAGTCCACAAACATTATTTCACTATTATAACGTAAATGTAAATTTTCATTCAAATTATAACGAACGAATTAACGACGCAGTGGCTATCATTACGGCTGCTAACAGACTAAATTTATATCAGAAAAAAATGAAATCAATAGTTGAGGATTTTTTGAAAAGATTGCAAATTTTTGATGTACCACGAGTACCAGATGACCAAATGTACAGGTTGAGAGATAGACTTAGGTTATTACCAGTTGAAAGACGAAGACTTGATATATTTAATTTAATATTAATGAATATGGAGCAGATCGAACGAGCTTCAGATAAAATTGCTCAAGGAGTAATAATTGCTTATAGAGATATGCAACTAGAAAGAGATGAGATGTATGGATATGTCAACATTGCTAGAAATCTCGATGGATATCAACAAATTAACCTAGAGGAGTTGATGAGAACTGGAGACTATGGGCAAATTACTAATATGTTATTAAACAATCAGCCTGTAGCTTTAGTAGGGGCATTACCATTTGTGACGGATTCTTCAGTTATATCACTCATTGCAAAATTAGATGCTACAGTTTTTGCTCAAATAGTTAAACTTAGAAAAGTGGACACTTTAAAACCAATATTGTATAAGATAAATTCTGATTCTAATGATTTCTACTTAGTTGCAAATTATGATTGGATACCAACTTCAACCACAAAAGTCTATAAACAAGTACCACAACCTTTTGATTTCAGAGCGTCAATGCATATGTTAACGTCTAATTTGACTTTTACAGTTTATTCTGATTTATTATCTTTCGTTTCTGCAGACACGGTTGAACCCATTAACGCAGTTGCTTTTGACAATATGCGCATTATGAACGAACTG
>ADK46446
ATGGCGTACAGGAAGCGCGGAGCTAAACGTGAAAACTTACCA---CAA---CAAAATGAACGTCTG---CAAGAAAAAGAAATTGAAAAAGATGTGGATGTAACTATGGAA------------------AATAAA------------------AAT------------------------------AACAATAGAAAGCAGCAATTATCTGATAAAGTACTATCACAAAAAGAGGAAATAATAACTGATGCACAAGATGATATTAAAATAGCTGGTGAGATTAAAAAATCATCAAAAGAAGAGTCAAAACAGTTGCTCGAAATATTAAAAACGAAAGAAGACCATCAGAAAGAAATACAGTATGAAATTCTACAAAAAACGATACCGACTTTTGAATCAAAAGAATCAATTTTGAAAAAATTAGAAGATATAAGACCGGAGCAAGCTAAGAAGCAAATGAAATTGTTTAGAATATTTGAACCAAAACAATTACCAATCTATCGAGCAAATGGTGAGAAAGAATTGAGAAATAGATGGTATTGGAAATTGAAAAAGGATACGCTGCCAGACGGAGATTATGATGTACGAGAATATTTTTTAAATTTATATGATCAGATCCTGATAGAAATGCCAGATTATTTGCTACTGAAAGATATGGCTGTAGAAAATAAAAACTCTAGAGATGCTGGTAAAGTTGTAGATTCTGAAACAGCAAATATTTGTGATGCTATATTTCAAGATGAAGAGACAGAGGGAGTTGTCAGAAGATTCATTGCAGATATGAGACAACAGGTTCAGGCTGATAGAAATATTGTCAACTATCCATCAATTTTACATCCAATTGATCACGCATTTAATGAATATTTTCTAAATCATCAATTAGTCGAACCACTAAATAATGAAATCATTTTTAATTATATACCAGAAAGAATAAGGAATGATGTTAACTATATTTTGAATATGGATATGAATTTGCCATCAACAGCAAGATATATTAGACCAAATTTATTGCAAGATAGACTAAATTTACATGATAATTTTGAATCATTATGGGACACAATAACTACATCAAATTATATACTAGCCAGATCAGTTGTGCCTGATTTGAAGGAAAAAGAATTAGTTTCAACTGAAGCTCAGATACAGAAAATGTCTCAAGATTTGCAACTTGAAGCTTTAACGATACAATCTGAAACGCAGTTTCTTGCTGGCATAAATTCACAAGCAGCAAATGATTGTTTTAAAACATTGATAGCAGCTATGTTAAGCCAGCGTACAATGTCATTAGATTTTGTAACCACGAATTATATGTCACTTATATCTGGTATGTGGCTATTGACCGTTATACCAAATGACATGTTTCTTCGTGAATCATTAGTCGCATGCGAATTGGCCATAATAAATACTATAGTTTATCCAGCATTTGGAATGCAAAGAATGCATTATAGAAATGGTGATCCCCAGACTCCGTTTCAAATAGCAGAACAGCAAATACAAAATTTTCAAGTAGCTAATTGGTTACATTTTATTAATAATAATAGATTTAGGCAAGTTGTTATTGATGGAGTGTTAAATCAAACACTTAACGATAATATTAGGAATGGACAAGTTATTAATCAGTTAATGGAAGCATTAATGCAGCTATCTAGACAACAATTTCCGACTATGCCAGTTGATTATAAAAGATCAATCCAAAGAGGAATATTACTATTATCTAACAGATTAGGTCAGTTAGTTGATTTAACAAGATTAGTATCATATAATTATGAAACTCTAATGGCTTGTGTAACTATGAATATGCAACATGTTCAAACTCTCACTACCGAAAAATTACAATTAACTTCTGTCACATCTTTATGTATGTTAATTGGAAATACTACAGTAATTCCAAGTCCACAAACATTATTTCACTATTATAACGTAAATGTAAATTTTCATTCAAATTATAACGAACGAATTAACGACGCAGTGGCTATCATTACGGCTGCTAACAGACTAAATTTATATCAGAAAAAAATGAAATCAATAGTTGAGGATTTTTTGAAAAGATTGCAAATTTTTGATGTACCACGAGTACCAGATGACCAAATGTACAGGTTGAGAGATAGACTTAGGTTATTACCAGTTGAAAGACGAAGACTTGATATATTTAATTTAATATTAATGAATATGGAGCAGATCGAACGAGCTTCAGATAAAATTGCTCAAGGAGTAATAATTGCTTATAGAGATATGCAACTAGAAAGAGATGAGATGTATGGATATGTCAACATTGCTAGAAATCTCGATGGATATCAACAAATTAACCTAGAGGAGTTGATGAGAACTGGAGACTATGGGCAAATTACTAATATGTTATTAAACAATCAGCCTGTAGCTTTAGTAGGGGCATTACCATTTGTGACGGATTCTTCAGTTATATCACTCATTGCAAAATTAGATGCTACAGTTTTTGCTCAAATAGTTAAACTTAGAAAAGTGGACACTTTAAAACCAATATTGTATAAGATAAATTCTGATTCTAATGATTTCTACTTAGTTGCAAATTATGATTGGATACCAACTTCAACCACAAAAGTCTATAAACAAGTACCACAACCTTTTGATTTCAGAGCGTCAATGCATATGTTAACGTCTAATTTGACTTTTACAGTTTATTCTGATTTATTATCTTTCGTTTCTGCAGACACGGTTGAACCCATTAACGCAGTTGCTTTTGACAATATGCGCATTATGAACGAACTG
>ADK46447
[truncated: 923,251 more chars]
