# Supplementary material for: FRESCo: finding regions of excess synonymous constraint in diverse viruses
Source: Genome Biol. 2015 Feb 17;16(1):38. doi: 10.1186/s13059-015-0603-7 (PMC4376164; doi:10.1186/s13059-015-0603-7)
Supplement: Additional file 4: — Sequence alignments (zip folder of FASTA alignments). [file 13059_2015_603_MOESM4_ESM.zip › alignments/rotavirus/VP4.fa.revtrans]

>ACZ51605
ATGGCTTCGCTCATTTATAGACAACTTCTCACTAATTCATACTCAGTAGATTTACATGATGAAATAGAACAAATTGGGTCAGAAAAAACTCAAAACGTAACTGTAAATCCAGGTCCGTTCGCCCAAACCAGGTATGCTCCAGTCAATTGGGGTCATGGAGAGATAAATGATTCAACCACAGTAGAACCAATTTTAGACGGTCCTTATCAGCCTACTACATTTACACCACCTACTGATTATTGGATACTTATTAACTCAAATACAAATGGAGTGGTATACGAGAGTACGAATAATAGTGACTTTTGGACTGCAGTCGTTGCTGTTGAACCGCACGTTAATCCAGTAGATAGACAATACACTGTATTTGGTGAAAATAAACAATTTAATGTAAGAAATGATTCAGAT---AAGTGGAAGTTTTTAGAAATGTTTAGAAGCAGTAGTCAAAATGAATTTTATAATAGACGT---ACACTAACTTCTGATACTAAACTCGTGGGAATATTAAAATATGGT---GGAAGAATATGGACGTTTCATGGTGAAACACCGAGAGCTACTACTGAT------AGTTCAAATACTGCAAATTTAAACGATATATCAATTATAATACATTCAGAATTTTATATTATTCCAAGGTCTCAAGAGTCTAAGTGTAATGAATATATTAATAATGGTTTACCACCAATTCAAAATACTAGAAATGTAGTACCATTATCATTATCATCT---AGATCCATACAGTATAAGAGAGCTCAAGTTAATGAAGACATTACAATTTCGAAAACCTCATTATGGAAAGAAATGCAATATAATAGGGATATTATAATTAGATTTAAATTTGGTAATAGTATTGTAAAACTGGGAGGACTAGGTTATAAATGGTCCGAAATATCATTTAAGGCAGCAAACTATCAATATAATTATTTACGTGATGGCGAACAAGTAACTGCACATACTACTTGCTCAGTAAATGGAGTAAATAATTTTAGCTATAACGGGGGATCTTTACCTACTGATTTTAGCATCTCAAGATATGAAGTTATCAAAGAAAATTCTTATGTATACGTAGATTATTGGGATGATTCAAAAGCATTTAGAAATATGGTATATGTCAGATCATTAGCAGCTAATTTAAACTCAGTGAAATGTACAGGTGGAAGTTACGACTTTAGTATACCTGTAGGTGCATGGCCAGTTATGAATGGAGGCGCTGTTTCGTTACATTTTGCTGGAGTTACATTATCTACGCAATTCACAGATTTCGTATCATTGAATTCATTACGATTTAGATTTAGTTTGACAGTGGATGAACCATCTTTTTCAATATTGAGAACACGTACAGTGAATTTGTACGGATTACCAGCAGCTAATCCAAATAATGGAAATGAATACTACGAAATATCAGGAAGGTTTTCGCTCATTTCTTTAGTTCCAACTAATGATGATTATCAGACTCCAATTATGAATTCAGTAACAGTAAGACAAGATTTAGAACGTCAACTTACTGATTTACGAGAGGAATTTAATTCATTATCACAAGAAATAGCTATGTCACAATTAATTGATTTAGCGTTATTACCTTTAGATATGTTTTCTATGTTTTCAGGAATTAAAAGTACAATTGATCTGACTAAATCAATGGCAACTAGTGTAATGAAAAAATTTAGAAAATCAAAATTAGCTACATCAATTTCGGAAATGACTAATTCATTATCAGACGCAGCATCATCAGCATCAAGAAGCGTTTCCATCAGATCGAATATATCCACAATTTCGAATTTGACTAAC---GTTTCAAATGATGTATCAAATGTGACTAATTCGTTGAATGATATTTCAACACAAACGTCTACA---ATCAGTAAGAAACTTAGATTAAGAGAAATGATTACTCAAACTGAAGGAATGAGTTTTGATGATATTTCAGCGGCAGTATTAAAAACAAAAATAGATATGTCTACTCAAATTGGAAAGAATACCTTACCCGACATAGTCACAGAGGCATCTGAGAAATTTATTCCAAAACGATCATATCGAATATTAAAAGATGACGAAGTGATGGAAATTAATACTGAAGGGAAAGTCTTTGCATATAAAATAGATACACTTAATGAAGTACCATTTGACGTAAATAAATTTGCTGAACTTGTAACAAATTCTCCAGTTATATCAGCAATAATCGATTTTAAAACATTAAAAAACTTGAATGATAATTATGGAATTACTCGGATAGAAGCACTAAATTTAATTAAATCGAATCCAAATGTATTACGTAATTTCATTAACCAAAATAATCCAATTATAAGGAATAGAATTGAACAGCTAATTCTACAATGTAAGTTG
>AGE47321
ATGGCTTCGCTCATTTATAGACAACTTCTCACTAATTCATATTCGGTAGACTTGCATGACGAAATAGAACAGATTGGATCGGAGAAAACTCAAAATGTGACGGTAAATCCAGGCCCATTTGCACAGACTAGATATGCTCCAGTCAATTGGGGACACGGAGAGATTAATGATTCAACTACGGTGGAACCAGTTTTAGATGGTCCTTATCAACCAACTACATTTAAACCACCCAATGATTATTGGCTGCTTATTAGTTCAAGTACAGATGGAGTAGTCTATGAGAGTACAAATAATAGTGACTTTTGGACAGCAGTTATCGCTGTCGAACCACATGTCAGTCAAACAAATAGGCAATATGTTTTATTTGGTGAGAATAAGCAGTTTAACATAGAAAATAGTTCAGAT---AAATGGAAATTTTTCGAAATGTTTAAAGGTAGTAGTCAGGGTGATTTTTCTAATAGACGG---ACTTTAACCTCTAATAATAGACTTGTAGGAATACTAAAATATGGT---GGAAGAGTATGGACGTTTCATGGTGAAACACCAAGAGCTACTACTGAT------AGTTCGAATACTGCAGATTTAAATAATATATCAATTATAATTCATTCAGAGTTTTATATTATTCCAAGATCCCAAGAATCTAAATGTAATGAATATATCAATAATGGTTTACCACCAATTCAAAATACTAGAAATGTAGTTCCATTATCTCTATCATCC---AGGTCTATTCAATATAGAAGAGCACAAGTTAATGAAGATATTACAATTTCAAAAACTTCATTATGGAAGGAGATGCAATATAATAGAGATATTATAATAAGATTTAAATTTGGTAATAGTGTCATAAAATTAGGAGGATTGGGATATAAATGGTCTGAAATATCATACAAAGCAGCGAATTATCAATATAGCTATACGCGTGATGGTGAACAAGTTACTGCACATACCACTTGTTCAGTAAATGGAGTAAATAATTTTAGCTATAATGGAGGTTCATTACCTACTGATTTCAGTATTTCGAGATATGAGGTTATTAAAGAAAATTCTCATGTATATATAGATTACTGGGATGATTCAAAAGCATTTAGAAATATGGTATATGTTAGATCATTAGCAGCGAATTTAAATTCAGTGAAATGTGTAGGTGGTAGTTATGATTTTAGATTACCTGTAGGTGAATGGCCTATTATGAATGGCGGTGCTGTATCATTACATTTTGCTGGAGTTACATTATCTACACAGTTCACTGATTTTGTATCATTGAATTCGCTACGATTTAGATTCAGTTTAACAGTAGATGAACCATCTTTCTCAATAATACGAACACGTACAATGAACTTATATGGATTACCAGCAGCTAATCCAAACAATGGAAATGAATACTATGAAGTGTCAGGAAGGTTCTCACTTATTTCTTTAGTTCCAACCAATGATGATTATCAAACTCCAATTATGAATTCAGTAACAGTAAGGCAAGATTTAGAACGCCAGCTTAATGATTTACGAGAGGAGTTTAATTCATTGTCACAAGAAATAGCTATGTCACAATTGATTGATTTAGCATTATTACCTTTAGATATGTTTTCTATGTTTTCAGGGATAAAAAGTACTATTGATCTGACCAAGTCAATGGCAACTAGTGTAATGAAAAAATTTAGAAAATCCAAATTAGCCACATCAATTTCAGAAATGACTAATTCATTGTCAGATGCGGCTTCGTCAGCATCAAGAAGTGCTTCTATTAGATCAAATTTATCGACGATTTCAAATTGGTCTGAT---GTTTCAAAAAGTGTATTAGATGTAACTGACTCAGTAAATGATGTTTCAACACAAACATCTACA---ATTAGTAAGAAACTTAGATTAAAAGAGATGATTGCTCAAACTGAAGGAATTAGTTTTGACGATATTTCAGCAGCCGTATTGAAAACGAAAATAGATATGTCCACACAAATTGGAAAAAATACCTTACCTGATATAGTTACTGAAGCATCTGAAAAGTTTATTCCAAAACGATCATATCGAGTATTAAAAGATGATGAAGTGATGGAAGTTAATACTGAAGGAAAGTTTTTTGCTTATAAAGTGGATACACTTAATGAGATCCCATTTGACATAAATAAATTCGCTGAACTTGTGACGGATTCTCCAGTTATATCAGCGATAATAGATTTTAGAACGCTAAAAAATTTAAACGATAATTATGGAATTACCCGCATAGAAGCGCTTAATTTAATTAAATCGAATCCAAATGTACTGCGTAGTTTTATTAATCAAAATAATCCAATTATAAGAAATAGGATTGAGCAGTTAATTCTACAATGTAAATTG
>AGE46889
ATGGCTTCGCTCATTTATAGACAACTTCTCACTAATTCATATTCGGTAGACTTGCATGACGAAATAGAACAGATTGGATCGGAGAAAACTCAAAATGTGACGGTAAATCCAGGCCCATTTGCACAGACTAGATACGCTCCAGTTAATTGGGGACACGGAGAGATTAATGATTCAACTACAGTGGAACCAGTTTTAGATGGTCCTTATCAACCAACTACATTCAAACCACCCAATGATTATTGGCTGCTTATTAGTTCAAATACAGATGGAGTAGTCTATGAGAGTACAAATAATAGTGACTTTTGGACAGCAGTTATCGCTGTTGAACCACATGTCAGTCAAACAAATAGGCAATATGTTTTATTTGGTGAAAATAAGCAGTTTAACGTAGAAAATAGTTCAGAT---AAATGGAAATTTTTCGAAATGTTTAAAGGTAGTAGTCAGAGTGATTTTTCTAATAGACGG---ACTTTAACCTCCAATAATAAACTTGTAGGAATGCTAAAATATGGT---GGAAGAGTATGGACATTTCATGGTGAAACACCAAGAGCTACTACTGAT------AGTTCGAATACTGCGGATTTAAATAATATATCAATTATAATTCATTCAGAGTTTTATATTATTCCAAGATCCCAAGAATCTAAATGTAATGAATATATTAATAATGGTTTACCACCAATTCAAAATACTAGAAATGTAGTTTCATTATCTCTATCATCC---AGATCTATTCAATATAGAAGAGCACAAGTTAATGAAGATATTACAATTTCAAAAACTTCATTATGGAAAGAAATGCAATATAATAGAGATATTATAATAAGATTTAAATTTGGTAATAGTATCATAAAATTAGGAGGATTGGGATACAAATGGTCTGAAATATCATACAAAGCAGCGAATTATCAATATAGCTATTCACGTGATGGTGAACAAGTTACTGCACATACCACTTGTTCAGTAAATGGAGTAAATAATTTTAGCTATAATGGAGGTTCACTACCTACTGATTTCAGTATTTCGAGATATGAGGTTATTAAAGAAAATTCTTATGTATATATAGATTACTGGGATGATTCAAAAGCGTTTAGAAATATGGTATATGTTAGATCGTTAGCAGCAAATTTAAATTCAGTGAAATGCGTAGGTGGAAGCTATGATTTTAGATTACCTGTAGGTGAATGGCCTATTATGAATGGCGGTGCTGTATCATTACATTTTGCCGGAGTTACATTATCTACACAGTTCACTGATTTTGTATCATTGAATTCGCTACGATTTAGATTCAGTTTAACAGTAGATGAACCATCTTTCTCAATAATACGAACACGTACAATGAACTTATACGGATTACCAGCAGCTAATCCAAACAATGGAAATGAATACTATGAAGTGTCAGGAAGGTTCTCACTTATTTCTTTAGTTCCAACTAATGATGATTATCAAACTCCAATTATGAATTCAGTAACAGTAAGGCAAGATTTAGAACGTCAACTTAATGATTTACGAGAAGAGTTTAATTCATTGTCACAAGAAATAGCTATGTCACAATTAATTGATTTGGCATTATTACCTTTAGATATGTTTTCTATGTTTTCGGGGATAAAAAGTACTATTGATCTGACCAAGTCAATGGCAACTAGCGTAATGAAAAAATTTAGAAAATCAAAATTAGCTACATCGATTTCAGAAATGACTAATTCATTATCAGATGCGGCTTCGTCGGCATCAAGAAGTGCTTCTATTAGATCAAATTTATCGACAATTTCAAATTGGTCTGAC---GCTTCAAAAAGTGTATTAAATGTAACTGACTCAGTAAATGATATTTCAACACAAACATCTACA---ATTAGTAAAAAACTTAGATTAAAAGAAATGATTACTCAAACTGAAGGAATTAGTTTTGACGATATTTCAGCAGCCGTATTGAAAACGAAAATAGATATGTCCACACAAATTGGAAAAAATACCTTACCTGATATAGTTACTGAAGCATCTGAAAAGTTTATTCCAAAACGATCATATCGAGTATTAAAAGATGATGAAGTGATGGAAGTTAACACTGAAGGAAAGTTTTTTGCTTATAAAGTGGATACACTTAATGAGATCCCATTTGATATAAATAAATTCGCTGAACTTGTGACGGATTCTCCAGTTATATCAGCAATAATAGATTTTAAAACGTTAAAGAATTTAAACGATAATTATGGAATTACCCGCATAGAAGCGCTTAATTTAATTAAATCGAATCCGAATGTACTACGTAATTTTATTAATCAAAATAATCCAATTATAAGAAATAGAATTGAGCAATTAATTCTGCAATGTAAATTG
>AGE47081
ATGGCTTCGCTCATTTATAGACAACTTCTCACTAATTCATATTCGGTAGACTTGCATGATGAAATAGAACAGATTGGATCGGAGAAAACTCAAAGTGTAACAGTAAATCCAGGTCCATTTGCACAAACCAGATACGCTCCAGTTAATTGGGGACATGGGGAGATTAATGATTCAACTACAGTGGAACCAGTTTTAGATGGTCCTTATCAACCCACTACATTCAAACCACCCAATGATTATTGGTTGCTTATTAGTTCAAATACAGATGGAGTAGTCTACGAAAGTACAAATAATAATGATTTTTGGACAGCAGTTATCGCAGTTGAACCACATGTTAGTCAAACAAATAGGCAATATATTTTATTTGGTGAAAATAAACAGTTTAACGTAGAAAACAATTCAGAT---AAATGGAAATTTTTCGAAATGTTTAAAGGTAGTAGTCAGGGTGATTTTTCTAATAGACGG---ACTCTAACCTCTAACAATAGACTTGTAGGGATGCTAAAATATGGT---GGAAGAGTATGGACATTTCATGGTGAAACACCAAGAGCTACTACTGAT------AGTTCAAATACTGCGGATTTAAATAATATATCAATTATAATTCATTCAGAGTTTTATATTATTCCAAGATCCCAAGAATCTAAATGTAACGAGTATATCAATAATGGTTTACCACCAATTCAGAATACTAGAAACGTAGTTCCATTATCTTTATCATCC---AGATCTATTCAGTATAGGAGAGCACAAGTTAATGAAGATATTACAATTTCAAAAACTTCATTATGGAAGGAAATGCAATATAATAGAGATATTATAATAAGATTTAAATTTGGTAATAGTGTTATAAAACTAGGAGGATTGGGATATAAATGGTCTGAAATATCATATAAAGCAGCGAATTATCAGTATAGTTATTCACGTGATGGTGAACAAGTTACTGCACATACCACTTGTTCAGTAAATGGAGTAAATAATTTTAGCTATAATGGAGGTTCACTACCTACTGATTTCAGTATTTCGAGATATGAAGTTATTAAAGAAAATTCTTATGTGTATATAGACTACTGGGATGATTCAAAAGCATTTAGAAATATGGTGTATGTTAGATCGCTAGCAGCAAATTTAAATTCAGTGAAATGTACAGGTGGGAGTTATGCTTTTAGATTGCCCGTAGGTGGATGGCCTATTATGAATGGTGGTGCTGTATCATTACATTTTGCTGGAGTTACATTATCTACACAGTTCACTGATTTTGTATCATTAAATTCACTGCGATTTAGATTCAGTTTAACAGTAGATGAACCATCTTTCTCAATAATACGAACACGTACAATAAACTTGTACGGATTACCAGCAGCTAATCCGAACAATGGAAATGAGTACTATGAAATGTCAGGAAGGTTTTCATTTATTTCTTTAGTTCAAACCAATGATGATTATCAAACTCCAATTATGAATTCAGTAACAGTAAGGCAGGATTTAGAACGCCAGCTTAATGATTTGCGAGAAGAATTTAATTCATTGTCACAAGAAATAGCTATGTCACAATTAATTGATTTAGCATTACTACCTTTAGATATGTTCTCTATGTTTTCGGGAATAAAAAGTACAATTGATCTAACCAAATCAATGGCAACTAGTGTAATGAAAAAATTTAGAAAATCGAAATTAGCTACATCAATTTCAGAAATGACTAATTCATTGTCAGATGCGGCTTCATCAGCATCAAGAAGTGCTTCTATTAGATCAAATTTATCTACGATTTCAAATTGGACTAAT---ACTTCAAAAAGTGTGTCAAATGTAACTGACTCAGTAAATGATGTTTCAACACAAACATCTACA---ATTAGTAAGAAACTTAGATTAAGAGAGATGATTACTCAAACTGAAGGAATGAGTTTTGATGATATTTCAGCAGCTGTACTGAAAACGAAAATAGATATGTCCACACAAATTGGAAAAAACACTTTACCTGATATAGTTACTGAAGCGTCTGAAAAATTTATTCCAAAACGATCATATCGAGTATTAAAAGATAATGAAGTAATGGAAATTAACACTGAAGGAAAGTTTTTTGCATATAAAGTGGATACACTCAATGAGATACCATTTGATATAAATAAATTCGCCGAACTTGTCACGGATTCTCCAGTTATATCAGCGATAATAGACTTTAAGACGTTAAAAAATTTAAACGACAATTATGGAATTACTCGTATTGAAGCGTTTAATTTAATTAAATCGAATCCAAATGTGCTACGTAATTTCATTAATCAAAATAATCCAATTATAAGAAATAGAATTGAGCAGTTAATTCTACAATGTAAGTTG
>AGF86170
ATGGCTTCACTAATATACAGACAGCTACTTTATAACTCATATTCAGTAGATTTATCAGATGAAATAACTAATATAGGTGCAGAAAAGAAAGAGAATGTGACTGTGCAGATTGGTGAATTCGCTCAAAGTCAATACGCACCAGTTTCATGGGGATCAGGAGAGATATTAAGTGGAAATGTTGAAGAACAGGCTCTAGATGGACCATATACACCAGATAGTTCGAACTTACCGTCTAACTATTGGTATTTGATCAATCCATCAAATGATGGTGTGGTGTTTTCAGTAACGAATAACAGCACATTCTGGATGTTTACTTATTTAATCTTACCAAATACAGCTCAAACTAATGTCACAGTAAATGTGATGAATGAGACAGTAAATATATCAATAGACAATTCGGGTTCG---ACATATAGGTTTGTGGATTACTTTAAGACTAGTTCCACGCAATCGTATAGGCAGAGGAAC---TATCTGATTACTGAACATAGATTACAAGCTTACAGAAGAGATGAAAGTGGAAATATATCAAATTATTGGGGTTCGTCTACATATGGTGACTTGAGAGTTGGAACATATTTTAATCCTGTACTCAATGCAGTG---ATAAACCTAAATGCAGATTTCTACATTATACCAGATTCGCAACAAGAGAAATGCACAGAATACATAAAGGGAGGATTGCCGGCTATGCAGACCACAACTTATGTGACACCAATTAATTATGCTATT---AGGAGT------CAAAGAATTGCAAGACCAAATGAAGACATAATCATATCGAAGGCATCACTGTGGAAAGAGGTTCAATATAATAGAGACATTGTGATAAGATTTGTGTTTGCAAATAATATAATCAAAGCAGGTGGACTTGGTTATAAATGGTCAGAGATATCATATAAAGCTAATAACTACCAATATACGTATATGAGAGATGGCGTGGAAGTTGTTGCTCATACTACTGTTTCAGTGAACGGTGTTAGTGTGTATAATTATAACACTGGATCGTTACCAACTGATTTCACGATACGAAATTATGACGTTTTAAAAGAAAGTTCGTTCGTGTATGTTGATTATTGGGACGATTCTCAGGCTTTCAGAAATATGGTATATGTGAGATCGCTGAGTGCGGAACTAAATCAAGTGCATTGTGTAGGAGGTAATTATTCGTTCGCATTGCCCGTTGGCTCATGGCCAGTGATGCAAGGAGGAAGTGTGATTTTAACATTTGATGGTGTGACGTTATCAACACAATTTACTGACTATGTATCATTGAATTCGCTAAGGTTCAGATTTAGATGTGCAGTGAACGAACCTCCATTTAGGGTCACTGGTACGAGGATATCGAATTTGTATGGCCTTCCAGCCGCTAACCCAATGGGAGACCAACAACATTATGAGGCATCAGGTAGGTTTTCATTGATATCTTTAGTGCCAAGTAATGATGACTACCAGACTCCAATTGCAAATTCAGTCACTGTAAGACAGGATCTAGAGAGACATCTGGATGAAATGAGAAGAGAATTCAATGAACTATCATCTAATATAGCTTTGTCACAACTTATAGATTTAGCATTATTACCACTTGATATGTTTTCAATGTTCAGTGGTATACGAAGTACCGTTGAAGCAGCAAAAAGCTTCGCAACATCAGTGATGAAGAAATTTAGAAAGTCGAATTTGGCAAAAAGTGTTAATAGTTTAACTGATGCCATAACTGATGCCGCTGGTTCAATTTCTAGGTCATCGACACTACGATCGGTCAGTAGCGCGACTTCAGTATGGACGGAT---------------ATAAGTGACATAGTGGATTCAACAGACGATATTGTGGCAGCTACAGCAACAGCCGCTGCGAAGAAGTTTAGAGTTAAAGAGTTCACAACGGAATTTAGTGGTGTTAGCTTTGATGATATATCTGCTGCGGTTGTAAAAACGAAAATGAACAAATTGAATGCCGTGGATGAGGAAATACTACCACAAATAATAACTGAGGCGTCGGAGAAGTTCATACCGAATCGTGCATATAGATTAATAGATGGAGAGAAGGTATATGAGGTTACAACGGAAGGGAAGTATTTTGCTTATCTAACAGAAACATTAGAAGAAGTGGTTTTTGATGCAGAGAGATTTACTGAATTAGTTACTGATTCTCCAGTAATATCAGCAATTATAGACTTTAAAACGATAAAGAATCTGAATGATAATTATGGTATTACAAGGGAGCAAGCGTTGAATATGTTACGTTCGGATCCGAAAGTATTAAGAAGCTTTATTAACCAAAACAATCCTATAATTAAAAACAGAATAGAGCAACTAATATTGCAGTGTAGGATA
>ACJ65724
ATGGCTTCGCTCATTTATAGACAACTTCTCACTAATTCATATTCAGTAGATTTATATGATGAAATAGAGCAGATTGGATCAGAAAAAACTCAAGATGTAACTGTAAATCCAGGTCCATTTGCACAAACAAGGTATGCTCCAGTTAATTGGGGTCATGGAGAAGTAAATGATTCAACTACAGTAGAACCAATTTTAGATGGTCCTTATCAACCAACTACATTTACCCCACCTAAGGATTATTGGATACTCATTAATTCAAATACAAATGGAGTGGTATATGAGAGCACGAATAATAGTGATTTTTGGACTGCAGTTATTGCTGTTGAACCACACGTTGATCCAGTAGATAGACAATACACTATATTTGGTGAAAGTAAGCAATTTAATGTAAGGAACGATTCAAAT---AAGTGGAAGTTTTTTGAAATGTTTAGAGGCAATAGTCAAAGTGAATTTTATAATAGACGT---ACGTTAACTTCTGATACTAGGCTCGTAGGAATATTGAAATATGGT---GGAAGAATATGGACATTTCATAAAGAAACGCCAGGAGCTGTTACTGAT------GGTTCAAATACATCAGATTTAATTAGTATATCAATTGTAATTCACTCTGAATTTTACATAATACCGAGATCTCAAGAGTCTAAATGTATTGAATATATTAATTATGGTCTACCACCAATTCAAAATACCAGAAATGTAGTTCCATTATCATTATCATCT---AGATCTATACAGTATAAGAGAGCACAAGTTAATGAAGACATTATAGTTTCAAAAACCTCATTATGGAAAGAAATGCAGTATAACAGGGATATTATAATTAGATTCAAATTTGGTAATAGTATTGTAAAACTAGGAGGGCTGGGATACAAGTGGTCTGAAATATCATTTAAGGCAGCAAATTATCAGTATAATTATTTACGTGATGGCGAACAAGTAACTGCACATACCACTTGTTCAGTAAATGGAGTAAATAATTTTAACTACAACGGAGGATCTTTGCCTACTGATTTTAGTATTTCAAGATATGAAGTCATTAAAGAAAATTCTTTCGTATATGTAGACTATTGGGATGATTCAAAAGCATTTAGAAACATGGTGTATGTTAGATCATTAGCAGCTAATTTAAATTCAGTGAAATGTACAGGCGGAAGTTATGACTTTACACTACCAGTAGGTGCATGGCCAGTTATGAATGGGGGTGCTGTTTCTTTGCATTTTGCTGGAGTTACTTTATCCACACAATTCACTGACTTCGTATCATTGAATTCACTGCGATTTAGGTTCAGTTTAATAGTGGATGAACCATCTTTCTCAATATTAAGAACGCGTACAGTGAATTTGTATGGGTTACCAGCCGCTAATCCAAATAATGGAAATGACTACTACGAAATATCAGGAAGATTTTCGCTCATTTCTTTAGTACCAACTAATGATGATTATCAAACTCCAATTATGAATTCAGTAACGGTGAGGCAAGATCTAGAGCGTCAACTTACTGATTTGCGAGAAGAGTTTAACTCATTATCACAAGAAATAGCTATGTCGCAATTAATTGATTTAGCGTTGTTACCTCTAGATATGTTCTCTATGTTTTCGGGAATTAAAAGTACAATTGATTTAACTAAATCAATGGCGACTAGTGTAATGAAGAAATTTAGAAAGTCAAAATTAGCTACTTCAATTTCAGAAATGACTAATTCACTATCAGATGCAGCTTCATCGGCGTCAAGAAGCGTTTCCATTCGATCAAATTTATCCGCAATTTCAAATTGGACTAGT---GCCTCAAATGATGTATCAAATATAGCTAATTCGTTTAATGATATTTCAACACAAACGTCTACA---ATTACTAAAAAACTTAGATTGAAAGAAATGGTAGCTCAAACAGAAGGAATGAGTTTCGATGATATTTCAGCAGCCGTACTAAAAACAAAAATAGACATGTCTACCCAAATTGGGAAAAATACTTTGCCTGACATAATCACCGAAGCATCTGAAAAATTTATTCCAAAACGGTCATATCGAGTGCTGAAGGATGATGAGGTAATGGAAATTAATACTGAAGGTAAATTCTTTGCATATAAGATTAATACACTTGATGAAGTACCATTTGATATAAATAAATTCGCTGAACTTGTAACAGATTCTCCAGTTATATCAGCAATAATTGATTTTAAAACGTTAAAGAATTTAAATGATAATTATGGAATAACTCGTATGGAAGCTTTAAATTTAATTAAGTCTAATCCAAATATGCTACGTAATTTTATTAATCAAAATAATCCAATTATAAGGAATAGAATAGAACAGTTAATTCTACAATGTAAATTG
>ACL93329
ATGGCTTCGCTCATTTATAGACAGCTTCTCACTAATTCATATTCAGTAGATTTATATGATGAAATAGAGCAAATTGGATCAGAAAAAACTCAAAATGTAACTGTAAATCCAGGTCCATTTGCTCAAACAAGATATGTTCCAGTCAATTGGGGTCATGGAGAAATAAATGATTCAACGACAGTGGAACCAATTTTAGATGGTCCTTATCAACCTACTACATTTACACCACCTACTGATTATTGGATACTTATTAACTCAAATACAAATGGAGTAGTATACGAGAGTACAAATAATAGTGACTTTTGGACTGCAGTCATTGCTGTTGAACCGCACGTCAATCCAGTAGATAGACAATATAATGTATTTGGTGAAAATAAACAATTTAATGTAAGAAATGATTCAGAT---AAATGGAAGTTTTCAGAAATGTTTAGAGGCAGTAGTCAAAATGACTTTTATAATAGACGT---ACACTAACTTCTGATACTAGACTCGTGGGAATATTAAAATATGGT---GGAAGAGTATGGACATTTCATGGTGAAACACCAAGGGCTACCACTGAT------AGTTCAAACACTGCAAATTTGAACGGTATATCAATTACAATTCATTCAGAATTTTATATTATTCAAAGGTCCCAAGAGTCTAAGTGTAATGAATATATTAACAACGGTCTGCCACCAATTCAAAATACTAGAAATGTAGTACCATTATCATTATCATCT---AGATCTATACAGTATAAGAGAGCACAAGTTAATGAAGACATTACAATTTCAAAGACCTCATTATGGAAAGAAATGCAATATAACAGAGATATTATAATTAGATTTAAATTTGGTAATAGTATTGTTAAACTAGGGGGACTAGGTTATAAATGGTCTGAAATATCATATAAGGCGGCAAACTATCAATATAATTATCTACGTGATGGCGAACAAGTAACTGCACATACTACTTGCTCAGTGAATGGAGTAAATAATTTTAGCTATAACGGAGGATCTTTACCTACTGATTTTAGCGTTTCAAGGTATGAAGTTATTAAAGAAAATTCCTATGTATATGTAGATTATTGGGATGATTCAAAAGCATTTCGAAATATGGTGTATGTTAGATCATTAGCAGCTAATTTAAATTCAGTGAAATGTACAGGTGGAAGTTACGACTTCAGTATACCTGTGGGTGCATGGCCAGTTATGAATGGAGGTGCTGTTTCGTTGCATTTTGCTGGTGTTACATTATCTACGCAATTCACAGATTTCGTATCATTAAATTCATTACGGTTTAGATTTAGTTTGACAGTGGATGAACCATCTTTTTCAATATTGAGAACACGTACGGTAAATTTATACGGATTACCAGCTGCTAATCCAAATAATGGAAATGAATATTACGAAATATCAGGAAGGTTTTCACTTATTTCTTTAGTTCCAACTAACGATGATTATCAGACTCCAATTATGAATTCAGTAACAGTAAGACAAGATTTAGAACGTCAACTTACTGATTTACGAGAGGAATTCAATTCATTATCACAAGAAATAGCTATGTCACAATTAATTGATTTAGCGCTATTACCTTTAGATATGTTTTCTATGTTTTCAGGAATTAAAAGCACAATTGATCTAACTAAATCAATGGCAACTAGTGTAATGAAAAAATTTAGAAAATCAAAGTTAGCTACATCAGTTTCAGAAATGACTAATTCATTGTCAGACGCAGCATCATCAGCATCAAGAAGCGTTTCTGTTAGATCAAATATATCCGCAGTTTCAAACTGGACTAAC---GTTTCAAATGATGTGTCAAATGTGACTAATTCAGTAAATGATATTTCGACACAAACGTCTACG---ATCAGTAAAAACCTTAGATTAAAAGAGATGATTACTCAAACTGAAGGAATGAGTTTTGACGATATTTCAGCAGCAGTACTAAAAACAAAAATAGATATGTCTACTCAAATTGGGAAAAACACTTTACCCGATATAGTCACAGAGGCATCTGAGAAATTTATTCCAAAACGATCATATCGAATATTAAAAGATGATGAAGTAATGGAAATTAATACTGAAGGAAAATTCTTTGCATATAAAATTGATACACTTAATGAAGTGCCATTTGATGTAAATAAATTTACTGAACTTATAACAAATTCTCCAGTTATATCAGCAATAATCGATTTTAAAACATTAAAAAATTTAAATGATAATTATGGAATTACTCGAACTGAAGCGTTAAATTTAATTAAATCAAATCCAAATGTATTACGTAATTTTATTAATCAAAATAATCCAATTATAAGGAATAGAATTGAACAGTTAATTCTACAATGTAAGTTG
>ACZ51737
ATGGCTTCACTCATTTATAGACAACTTCTCACTAATTCATACTCAGTAGATTTACATGATGAAATAGAACAAATTGGGTCAGAAAAAACTCAAAACGTAACTGTAAATCCAGGTCCGTTCGCTCAAACCAGGTATGCTCCAGTCAATTGGGGTCATGGAGAGATAAATGATTCAACCACAGTAGAACCAATTTTAGACGGTCCTTATCAGCCTACTACATTTACACCACCTACTGATTATTGGATACTTATTAACTCAAATACAAATGGAGTAGTATACGAGAGTACAAATAATAGTGACTTTTGGACTGCAGTCATCGCTGTTGAACCGCACGTTAATCCAGTAGATAGACAATACACTGTATTTGGTGAAAATAAACAATTTAATGTAAGAAATGATTCAGAT---AAGTGGAAGTTTTTAGAAATGTTTAGAAGCAATAGTCAAAATGAATTTTATAATAGACGT---ACACTAACTTCTGATACCAAACTCGTGGGAATATTAAAATATGGT---GGAAGAATATGGACGTTTCATGGTGAAACACCGAGAGCTACTACTGAT------AGTTCAAATACTGCAAATTTAAACGATATATCAATTATAATACATTCAGAATTTTATATTATTCCAAGGTCTCAAGAATCTAAGTGTAATGAATATATTAATAATGGTCTGCCACCAATTCAAAATACTAGAAATGTAGTACCATTATCATTATCATCT---AGATCCATACAGTATAAGAGAGCTCAAGTTAATGAAGACATTACAATTTCGAAAACCTCATTATGGAAAGAAATGCAATATAATAGGGATATTATAATTAGATTTAAATTTGGTAATAGTATTGTAAAACTGGGAGGACTAGGTTATAAATGGTCCGAAATATCATTTAAGGCAGCAAACTATCAATATAATTATTTACGTGATGGCGAACAAGTAACTGCACATACTACTTGCTCAGTAAACGGAGTAAATAATTTTAGCTATAACGGGGGATCTTTACCTACTGATTTTAGCATCTCAAGATATGAAGTTATCAAAGAAAATTCTTATGTATACGTAGATTATTGGGATGATTCAAAAGCATTTAGGAATATGGTATATGTCAGATCATTAGCAGCTAATTTAAACTCGGTGAAATGTACAGGTGGAAGTTACGACTTTAGTATACCTGTAGGTGCATGGCCAGTTATGAATGGAGGTGCTGTTTCGTTACATTTTGCTGGAGTTACATTATCTACGCAATTCACGGATTTCGTATCATTGAATTCATTACGATTTAGATTTAGTTTGACAGTGGATGAACCATCTTTTTCAATATTGAGAACACGTACAGTGAATTTATATGGGTTACCAGCAGCTAATCCAAATAATGGAAATGAATACTACGAAATATCAGGAAGGTTTTCGCTCATTTCTTTAGTTCCAACTAATGATGATTATCAAACTCCAATTATGAATTCAGTAACAGTAAGACAAGATTTAGAGCGTCAACTTACTGATTTACGAGAGGAATTTAATTCATTATCACAAGAAATAGCTATGTCACAATTAATTGATTTAGCGTTATTACCTTTAGATATGTTTTCTATGTTTTCAGGAATTAAAAGTACAATTGATCTGACTAAATCAATGGCAACTAGTGTAATGAAAAAATTTAGAAAATCAAAATTAGCTACATCAATTTCGGAAATGACTACTTCATTATCAGACGCAGCATCATCAGCATCAAGAAGCGTTTCCATCAGATCGAATATATCCACAATTTCGAATTTGACTAAT---GTTTCAAATGATGTATCAAATGTGACTAATTCGTTGAATGATATTTCAACACAAACGTCTACA---ATTAGTAAGAAACTTAGATTAAGAGAAATGATTACTCAAACTGAAGGAATGAGTTTTGATGATATTTCAGCGGCAGTATTAAAAACGAAAATAGATATGTCTACTCAAATTGGAAAGAACACCTTACCCGACATAGTCACAGAGGCATCTGAGAAATTTATTCCAAAACGATCATATCGAATATTAAAAGATGACGAAGTGATGGAAATTAATACGGAAGGGAAAGTCTTTGCATATAAAATAGATACACTTAATGAAGTACCATTTGACGTAAATAAATTTGCTGACCTTGTAACAAATTCTCCAGTTATATCAGCAATAATCGATTTTAAAACATTAAAAAACTTAAATGATAATTATGGAATTACTCGGATAGATGCACTAAATTTAATTAAATCGAATCCAAATGTATTACGTAATTTCATTAACCAAAATAATCCAATTATAAGGAATAGAATTGAACAGCTAATCCTACAATGTAAGTTG
>AAB05652
ATGGCTTCACTCATTTATAGACAGCTACTCACTAATTCATACACAGTTGAATTATCAGATGAGATTAATACGATTGGATCAGAAAAAAGTCAAAATGTAACGATTAATCCCGGACCGTTTGCTCAAACAAATTATGCACCAGTAACTTGGAGTCATGGGGAAGTGAATGATTCGACAACAATAGAGCCAGTACTTGATGGCCCTTATCAACCAACAAGTTTTAAGCCACCAAGCGATTACTGGATATTATTGAATCCAACTAATCAACAAGTTGTATTAGAGGGTACCAATAAAACTGATATTTGGGTTGCCTTATTACTTGTTGAACCAAACGTAACCAATCAAAGTAGACAATACACATTATTTGGAGAAACGAAACAAATTACTGTAGAAAATAACACAAAC---AAATGGAAATTCTTCGAAATGTTCAGAAGCAGTGTTAGTGCCGAATTTCAACATAAGCGC---ACTTTAACATCAGACACTAAATTAGCTGGGTTTTTAAAACATTAT---AATAGTGTTTGGACTTTCCACGGTGAAACGCCACATGCTACAACTGAT------TACTCATCAACTTCAAATTTATCAGAAGTAGAAACTACAATACATGTTGAGTTTTATATAATACCAAGATCGCAGGAATCTAAGTGTGTTGAATATATAAATACTGGATTGCCACCAATGCAGAATACAAGGAATATAGTTCCAGTTGCACTATCATCT---AGAGCAGTGACTTATCAACGTGCTCAGGTTAATGAAGATATCATCATATCAAAGACATCGTTGTGGAAGGAAATGCAATATAACAGAGACATCGTAATAAGGTTTAAATTTAATAATAGTATAGTAAAACTTGGTGGGCTAGGTTATAAATGGTCAGAAATTTCGTTTAAAGCTGCTAATTATCAGTACAATTACTTGCGAGATGGAGAACAAGTTACGGCACATACTACTTGTTCAGTCAATGGTGTCAATAACTTCAGTTATAATGGAGGATCACTGCCAACTGATTTTAGTGTATCAAGATATGAAGTGATTAAGGAGAATTCTTATGTCTATGTTGATTATTGGGATGATTCACAAGCATTTAGGAACATGGTATACGTCAGGTCATTGGCAGCAAATTTAAATTCAGTAAAGTGTAGTGGAGGAAATTATGATTTTCAAATACCAGTTGGTGCATGGCCAGTGATGAGTGGAGGTGCGGTATCTTTGCATTTTGCGGGAGTCACCTTATCCACTCAATTTACTGACTTTGTATCACTTAATTCGTTAAGATTTAGATTCAGTTTGACCGTTGAAGATCCACCTTTTTCAATTTTACGCACACGTGTGTCAGGATTATACGGGCTACCAGCATTTAATCCGAATAGCGGACATGAATATTATGAAATAGCTGGGAGATTTTCTCTTATTTCATTAGTACCGTCTAATGACGATTATCAAACTCCAATCATGAATTCAGTTACAGTGCGACAAGATCTTGAACGTCAACTAGGTGATTTAAGGGAGGAATTCAATTCTCTATCACAAGAAATAGCGATGACGCAATTGATAGATTTAGCATTATTACCGTTAGATATGTTTTCTATGTTCTCAGGTATTAAAAGCACAATTGACGCAGCTAAATCAATGGCCACAAAGGTGATGAAAAAGTTTAAGAGATCGGGATTAGCTACATCAATCTCTGAATTAACTGGATCATTATCAAACGCTGCTTCATCAGTTTCCAGAAGTTCATCTATTAGATCTAACATATCATCCATTTCAGTGTGGACGGAT---GTTTCCGAACAGATAGCGGGTTCGTCAGACTCTGTCAGGAATATTTCCACGCAAACGTCAGCT---ATTAGTAGAAGATTGCGACTACGCGAAATTACTACACAAACTGAAGGTATGAATTTTGATGATATTTCAGCGGCAGTTCTTAAAACTAAGATAGATAAATCAACTCATATAAGCCCAGATACATTACCAGACATAATAACTGAGTCATCTGAAAAATTCATACCAAAACGAGCTTATAGAGTTCTAAAAGATGATGAAGTGATGGAAGCTGACGTGGATGGGAAGTTCTTCGCATATAAGGTTGACACTTTTGAAGAAGTGCCATTTGACGTAGATAAATTTGTCGATTTGGTAACTGATTCTCCTGTAATTTCAGCTATAATCGATTTTAAGACGTTGAAGAATTTAAACGACAATTATGGTATAACGCGATCTCAAGCGTTAGACTTAATCAGATCTGATCCCAGAGTTTTACGCGATTTTATCAATCAGAATAATCCAATTATTAAAAATAGAATTGAACAGCTAATACTGCAATGTAGACTG
>AGE99379
ATGGCTTCGCTCATTTATAGACAGCTTCTCACTAATTCATATTCAGTAGATTTATATGATGAAATAGAGCAAATTGGATCAGAAAAAACTCAGAATGTAACCATAAATCCGGGTCCATTTGCACAGACTAGATATGCTCCAGTCAATTGGGGTCATGGAGAGATAAATGATTCGACTACAGTAGAACCAATTTTAGATGGTCCTTATCAGCCAACTACATTTACTCCACCTAATGATTATTGGATACTTATTAATTCAAATACAAATGGAGTAGTATATGAAAGTACAAATAATAGTGACTTTTGGACTGCAGTCGTTGCTATTGAACCGCACGTCAACCCAGTAGATAGACAATATATGATATTTGGTGAAAGCAAACAATTTAATGTGAGTAACGATTCAAAT---AAATGGAAGTTTTTAGAAATGTTCAGAAGCAGTAGTCAAAATGAATTTTATAATAGACGT---ACATTAACTTCTGACACCAGACTTGTAGGAATATTGAAATATGGT---GGAAGAGTATGGACATTTCATGGTGAAACACCAAGAGCTACTACTGAC------AGTTCAAGTACTGCAAATTTAAATAATATATCAATTACAATTCATTCAGAATTTTACATTATTCCAAGGTCCCAGGAATCTAAATGTAATGAATATATTAATAATGGTCTGCCACCAATTCAAAATACTAGAAATGTAGTTCCATTGCCATTATCATCT---AGATCGATACAGTATAAGAGAGCACAAGTTAATGAAGACATTATAGTTTCAAAAACTTCATTATGGAAAGAAATGCAGTATAATAGGGATATTATAATTAGATTTAAATTTGGTAATAGTATTGTAAAGATGGGAGGACTAGGTTATAAATGGTCTGAAATATCATATAAAGCAGCAAATTATCAATATAATTACTTACGTGACGGTGAACAAGTAACCGCACACACCACTTGTTCAGTAAATGGAGTGAACAATTTTAGCTATAATGGAGGGTCTCTACCCACTGATTTTGGTATTTCAAGGTATGAAGTTATTAAAGAGAACTCTTATGTATATGTAGACTATTGGGATGATTCAAAAGCATTTAGAAATATGGTATATGTTAGATCATTAGCAGCTAATTTAAATTCAGTGAAATGTACAGGTGGAAGTTATGATTTCAGTATACCAGTAGGTGCATGGCCAGTAATAAATGGTGGCGCTGTTTCGTTGCATTTTGCCGGAGTTACATTATCCACGCAATTTACTGATTTTGTATCATTGAATTCATTACGATTTAGATTTAGTTTGACAGTTGATGAACCACCTTTCTCAATATTGAGAACACGTACAGTGAATTTGTATGGATTACCAGCCGCTAATCCAAATAATGGAAATGAATACTACGAAATATCAGGAAGGTTTTCACTCATTTCTTTAGTTCCAACTAATGATGATTATCAGACTCCAATTATGAATTCAGTGACGGTAAGACAAGATTTAGAGCGCCAACTTACTGATTTACGAGAAGAATTTAACTCATTGTCACAAGAAATAGCTATGGCACAATTGATTGATTTAGCACTGTTGCCTCTAGATATGTTTTCCATGTTTTCAGGAATTAAAAGTACAATTGATTTAACTAAATCAATGGCGACTAGTGTAATGAAGAAATTTAGAAAATCAAAATTGGCTACATCAATTTCAGAAATGACTAATTCATTGTCAGATGCTGCTTCATCAGCATCAAGAAACGTTTCTATTAGATCGAATTTATCTGCGATTTCAAATTGGACTAAT---GTTTCAAATGATGTGTCAAACGTAACTAATTCATTAAACGATATTTCAACACAAACATCTACA---ATTAGTAAGAAACTTAGATTAAAAGAAATGATTACTCAAACTGAAGGAATGAGCTTTGATGACATTTCAGCAGCTGTACTAAAAACAAAAATAGATATGTCTACTCAAATTGGAAAAAATACTTTACCTGATATAGTTACAGAAGCATCTGAGAAATTTATTCCAAAACGATCATATCGAATATTAAAGGATGATGAAGTAATGGAAATTAATACTGAAGGAAAATTCTTTGCATACAAAATTAATACATTTGATGAAGTGCCATTCGATGTAAACAAATTCGCTGAACTAGTAACAGATTCTCCAGTTATATCAGCGATAATCGATTTTAAGACATTGAAAAATTTAAATGATAATTATGGAATCACTCGTACAGAAGCATTAAATTTAATTAAATCGAATCCAAATATGTTACGTAATTTCATTAATCAAAATAATCCAATTATAAGGAATAGAATTGAACAGTTAATACTACAATGTAAATTG
>AGF86204
ATGGCTTCGCTAATATACAGACAGCTACTTTATAACTCATATTCAGTAGATTTATCAGATGAAATAACTAATATAGGTACAGAAAAGAAAGAGAATGTGACTGTTCAGATTGGTGAATTCGCTCAAAGTCAATACGCACCAGTTTCATGGGGATCAGGAGAGATATTAAGTGGAAATGTTGAAGAACAGGCTCTAGATGGACCATATACACCAGATAGTTCGAACTTACCGTCTAACTATTGGTATTTGATCAATCCATCAAATGATGGTGTGGTGTTCTCAGTAACGAATAACAGCACGTTCTGGATGTTTACTTATTTAATCTTACCAAATACAGCTCAAACTAATGTCACAGTAAATGTGATGAATGAGACAGTAAATATATCAATAGACAATTCGGGTTCG---ACATATAGGTTTGTAGATTACTTTAAGACTAGTTCCACGCAATCGTATAGGCAGAGGAAC---TATCTGATTACTGAACATAGATTACAAGCTTACAGAAGAGATGAAAGTGGAAATATATCAAATTATTGGGGTTCGTCTACATATGGTGACTTGAGAGTTGGAACATATTTTAATCCTGTACTTAATGCAGTG---ATAAACCTAAATGCGGATTTCTACATTATACCAGATTCGCAACAAGAAAAATGCACAGAATACATAAAGGGAGGATTGCCGGCTATGCAGACTACAACTTATGTGACACCAATTAGTTATGCTATT---AGGAGT------CAAAGAATTGCAAGACCAAATGAAGACATAATTATATCGAAGGCATCACTGTGGAAAGAGGTTCAATATAATAGAGACATTGTGATAAGATTTGTATTTGCAAATAATATAATCAAAGCAGGTGGACTTGGTTATAAATGGTCAGAGATATCATATAAAGCTAATAACTACCAATATACGTATATGAGAGATGGTGTGGAAGTTGTTGCTCATACTACTGTTTCAGTGAACGGTGTTAGTGTGTATAATTATAACACTGGATCGTTACCAACTGATTTCACGATACGAAATTATGACGTTTTAAAAGAAAGTTCGTTCGTGTATGTTGATTATTGGGACGATTCTCAGGCTTTCAGAAATATGGTATATGTGAGATCGCTGAGTGCGGAACTAAATCAAGTGCATTGTGTAGGAGGTAATTATTCGTTCGCATTGCCCGTTGGCTCATGGCCAGTGATGCAAGGAGGAAGTGTGATTTTAACATTTGATGGTGTGACGTTGTCAACGCAATTTACTGACTATGTGTCGTTGAATTCGCTAAGGTTCAGATTTAGATGTGCAGTGAACGAACCTCCATTTAGGGTTACTGGTACAAGGATATCAAATTTGTATGGCCTTCCAGCCGCTAACCCAATGGGAGACCAACAATATTATGAGGCATCAGGTAGGTTTTCATTGATATCTTTAGTGCCAAGTAATGATGACTATCAGACTCCAATTGCAAATTCAGTCACTGTAAGACAGGATCTAGAGAGACATCTGGATGAAATGAGAAGAGAATTCAATGAACTATCAGCTAATATAGCTTTGTCACAACTCATAGATTTAGCGTTATTACCACTTGATATGTTTTCAATGTTCAGTGGTATACGAAGTACCGTTGAAGCAGCAAAAAGCTTCGCAACATCAGTGATGAAGAAATTTAGAAAGTCGAATTTGGCAAAAAGTGTTAATAGTTTAACTGATGCCATAACTGATGCTGCTGGTTCAATTTCTAGGTCATCGACACTACGATCGGTTAGCAGCGCGGCTTCAGTATGGACGGAC---------------ATAAGTGACATAGTAGATTCAACAGACGATATTGTGGCAGCTACAGCAACAGCCGCTGCGAAGAAGTTTAGAGTTAAAGAGTTCACAACGGAATTTAGTGGTGTTAGTTTTGATGATATATCTGCTGCGGTTGTAAAAACGAAAATGAACAAATTGAATGCCGTGGATGAGGAAATACTACCACAAATAATAACTGAGGCGTCGGAGAAGTTCATACCGAATCGTGCATATAGATTAATAGATGGAGAGAAGGTATATGAGGTTACAACGGAAGGGAAGTATTTTGCTTATCTAACAGAAACATTAGAAGAAGTGGTTTTTGATGCAGAGAGATTTACTGAATTAGTTACTGATTCTCCAGTAATATCAGCAATTATAGACTTTAAAACGATAAAGAATCTGAATGATAATTATGGTATTACAAGGGAGCAAGCGTTGAATATGTTACGTTCAGATCCGAAAGTATTAAGAAGCTTTATTAACCAAAACAATCCTATAATTAAAAACAGAATAGAGCAACTAATATTGCAGTGTAGGATA
>AGE99548
ATGGCTTCGCTCATTTATAGACAACTTCTCACTAATTCATATTCAGTAGATTTACATGATGAAATAGAGCAAATTGGATCAGAAAAAACTCAGAATGTAACTATAAATCCGGGTCCATTTGCACAGACTAGATATGCTCCAGTCAATTGGGGTCATGGAGAGATAAATGATTCGACTACAGTAGAACCAATTTTAGATGGTCCTTATCAGCCAACTACATTTACTCCACCTAATGATTATTGGATACTTATTAATTCAAATACAAATGGAGTAGTATATGAAAGTACAAATAATAGTGACTTTTGGACTGCAGTCGTTGCTATTGAACCGCACGTCAACCCAGTAGATAGACAATATATGATATTTGGTGAAAGCAAGCAATTTAATGTGAGTAACGATTCAAAT---AAATGGAAGTTTTTAGAAATGTTTAGAAGCAGTAGTCAAAATGAATTTTATAATAGACGT---ACATTAACTTCTGATACCAGACTTGTAGGAATATTAAAATATGGT---GGAAGAGTATGGACATTTCATGGTGAAACACCAAGAGCTACTACTGAC------AGTTCAAGTACTGCAAATTTAAATAATATATCAATTACAATTCATTCAGAATTTTACATTATTCCAAGGTCCCAGGAATCTAAATGTAATGAATATATTAATAATGGTCTGCCACCAATTCAAAATACTAGAAATGTAGTTCCATTGCCATTATCATCT---AGATCGATACAGTATAAGAGAGCACAAGTTAATGAAGACATTATAGTTTCAAAAACTTCATTATGGAAAGAAATGCAGTATAATAGGGATATTATAATTAGATTTAAATTTGGTAATAGTATTGTAAAGATGGGAGGACTAGGTTATAAATGGTCTGAAATATCATATAAGGCAGCAAATTATCAATATAATTACTTACGTGACGGTGAACAAGTAACCGCACACACCACTTGTTCAGTAAATGGAGTGAACAATTTTAGCTATAATGGAGGGTCTCTACCCACTGATTTTGGTATTTCAAGGTATGAAGTTATTAAAGAGAATTCTTATGTATATGTAGACTATTGGGATGATTCAAAAGCATTTAGAAATATGGTATATGTTAGATCATTAGCAGCTAATTTAAATTCAGTGAAATGTACAGGTGGAAGTTATGATTTCAGTATACCAGTAGGTGCATGGCCAGTAATGAATGGTGGCGCTGTTTCGTTGCATTTTGCCGGAGTTACATTATCCACGCAATTTACTGATTTTGTATCATTAAATTCACTACGATTTAGATTTAGTTTGACAGTTGATGAACCACCTTTCTCAATACTGAGAACACGTACAGTGAATTTGTATGGATTACCAGCCGCTAATCCAAATAATGGAAATGAATACTACGAAATATCAGGAAGGTTTTCACTCATTTCTTTAGTTCCAACTAATGATGATTATCAGACTCCAATTATGAATTCAGTGACGGTAAGACAAGATTTAGAGCGCCAACTTACTGATTTACGAGAAGAATTTAACTCATTGTCACAAGAAATAGCTATGGCACAATTGATTGATTTAGCACTGTTGCCTCTAGATATGTTTTCCATGTTTTCAGGAATTAAAAGTACAATTGATTTAACTAAATCAATGGCGACTAGTGTAATGAAGAAATTTAGAAAATCAAAATTAGCTACATCAATTTCAGAAATGACTAATTCATTGTCAGATGCTGCTTCATCAGCATCAAGAAACGTTTCTATTAGATCGAATTTATCTGCGATTTCAAATTGGACTAAT---GTTTCAAATGATGTGTCAAACGTAACTAATTCATTGAACGATATTTCAACACAAACATCTACA---ATTAGTAAGAAACTTAGATTAAAAGAAATGATTACTCAAACTGAAGGAATGAGCTTTGACGACATTTCAGCAGCTGTACTAAAAACAAAAATAGATATGTCTACTCAAATTGGAAAAAATACTTTACCTGATATAATTACAGAAGCATCTGAGAAATTTATTCCAAAACGATCATATCGAATATTAAAGGATGATGAAGTAATGGAAATTAATACTGAAGGAAAATTCTTTGCATACAAAATTAATACATTTGATGAAGTGCCATTCGATGTAAATAAATTCGCTGAACTAGTAACAGATTCTCCAGTTATATCAGCGATAATCGATTTTAAGACATTGAAAAATTTAAATGATAATTATGGAATCACTCGTACAGAAGCGTTAAATTTAATTAAATCGAATCCAAATATGTTACGTAATTTCATTAATCAAAATAATCCAATTATAAGGAATAGAATTGAACAGTTAATACTACAATGTAAATTG
>AAL06056
ATGGCTTCGCTAATATACAGACAGCTACTCTATAACTCATATTCAGTAGATTTATCAGACGAAATAACTAACATAGGTGCAGAAAAGAAAGAGAATGTGACTGTGCAGCTTGGTGAATTCGCTCAAAGTCAGTACGCGCCCGTTTCATGGGGATCAGGAGAGACATTAAGTGGAAGTGTTGAAGAGCAGACTTTAGATGGGCCATATGCGCCAGATAGCTCGAACTTGCCGTCTAACTATTGGTATTTAGTCAATCCATCAAATGATGGTGTGGTGTTTTCAGTAACGGATAACAGCCCGTTTTGGATGTTTACTTATTTAGTCTTACCAAATACAGCTCAGACTAATGTCACAGTAAATGTGATGAATGAGACGGTGAATATATCAATAGACAATTCGGGTTCG---ACATACAGATTTGTGGATTACATTAAAACTAGTTCCACACAAGCGTATGGGTCGAGGAAC---TATCTGAATACTGCACATAGATTGCAAGCTTACAGAAGAGATGGAGATGGGAATATATCAAATTACTGGGGTGCGGATACACAAGGCGATTTGAGGGTTGGAACATATTCTAATCCCGTGCCGAATGCAGTG---ATCAATCTAAATGCAGATTTTTACGTCATACCAGATTCGCAACAAGAGATATGTACAGAATACATAAGGGGAGGATTACCAGCTATGCAAACTACAACTTACGTGACACCAATTAGTTATACTATT---AGAAGT------CAAAGAATTGCGAGACCGAATGAAGACATAATCATATCAAAGGCGTCACTATGGAAAGAGGTTCAATATAATAGAGACATTGTGATAAGATTTGTGTTTGCAAATAATATAATTAAAGCAGGTGGACTTGGTTATAAATGGTCAGAGATATCATATAAAGCTAATAATTATCAATATACATATATGAGAGACGGCGTAGAAGTTGTTGCTCATACAACTGTCTCAGTGAACGGCGTTAGCGTGTACAATTATAACACTAGACCACTACCAACTGATTTCATGATACGAAATTATGATGTTTTGAAAGAAAGTTCGTTCGTATACGTTGATTATTGGGACGATTCACAGGCTTTCAGAAATATGGTATATGTGCGGTCGCTGAGTGCGGAACTAAATCAAGTGCGGTGCGTAGGAGGTCATTATTCGTTCGCACTGCCTGTTGGCTCATGGCCGGTGATGCCAGGAGGGAGTGTGATTCTAACATTTGATGGTGTAACGTTATCAACGCAATTTACTGACTATGTGTCGTTGAACTCACTAAGGTTCAGATTTAGATGTGCAGTGAGCGAACCTTCGTTTAGAGTTACAGGTAAAAGGATATCAAATTTGTATGGCCTTCCAGCCGCTAACCCAATGGGAGACCAGCAATATTATGAGGCATCAGGTAGGTTTTCATTGATATCGCTAGTGCCAAGTAATGATGACTACCAAACTCCAATTGCAAATTCAGTCACTGTAAGACAGGATTTAGAGAGACAGCTAGATGAAATGAGAAGAGAATTCAATGAACTATCAGCTAATATAGCTTTGTCCCAGCTAATAGATTTAGCACTATTGCCACTTGATATGTTTTCAATGTTCAGTGGAATACAAAGTACCGTTGAAGCGGCAAAAAGCTTCGCGACATCAGTGATGAAGAAATTTAGAAAGTCGGATTTGGCAAAAAGTGTTAATAGCTTGACTGACGCCATAACTGATGCAGCTAGTTCAATTTCTAGATCATCAACGCTGCGATCGGTCAACAGCGCGGCTTCAGTGTGGACGGAT---------------ATAAGTGACATAGTAGACTCAACAGATAATGTTGTGGCAGCTACAGCAACAGCCGCTGCGAAGAAATTCAGAGTTAAAGAGTTCACAACGGAGTTTAATGGTGTTAGTTTTGATGATATATCCGCTGCGGTTGTAAAAACAAAAATGAACAAATTGAATGTTGTGGATAAGGAGATACTACCGCAAATAATAACTGAGGCGTCGGAGAAGTTCATACCAAACCGTGCGTATAGATTAATAGATGGAGAGAAAGTATACGAGGTTACAACGGAAGGGAAGTATTTTGCTTATCTGACGGAAACATTCGAAGAAGTGGTGTTTGATGCAGAGAGGTTTGCTGAATTGGTTACTGACTCGCCAGTAATATCAGCAATTATAGACTTTAAAACGATAAAGAATCTGAATGATAATTATGGCATTACGAGGGAGCAAGCGTTGAACATGTTACGTTCAGATCCGAAAGTATTAAGAAGCTTTATTAATCAAAACAATCCTATAATTAAAAATAGAATAGAGCAACTAATACTACAGTGTAGGATA
>AGA03878
ATGGCTTCGCTCATTTATAGACAGCTTCTCACTAATTCATATTCAGTAGATTTACATGATGAAATAGAGCAAATTGGATCAGAAAAAACTCAAAATGTAACTGTAAATCCAGGTCCATTTGCTCAAACAAGATATGCTCCAGTCAATTGGGGTCATGGAGAAATAAATGATTCAACGACAGTGGAACCAATTTTAGATGGTCCTTATCAACCTACTACATTTACACCACCTACTGATTATTGGATACTTATTAACTCAAATACAAATGGAGTAGTATACGAGAGTACAAATAATAGTGACTTTTGGACTGCAGTCATTGCTGTTGAACCGCACGTCAATCCAGTAGATAGACAATATAATGTATTTGGTGAAAATAAACAATTTAATGTAAGAAATGATTCAGAT---AAATGGAAGTTTTTAGAAATGTTTAGAGGTAGTAGTCAAAATGACTTTTATAATAGACGT---ACACTAACTTCTGATACTAGACTCGTGGGAATATTAAAATATGGT---GGAAGAGTATGGACATTTCATGGTGAAACACCGAGGGCTACCACTGAT------AGTTCAAACACTGCAAATTTGGACGGTATATCAATTACAATTCATTCAGAATTTTATATTATTCCAAGGTCCCAAGAGTCTAAGTGTAATGAATATATTAACAACGGTCTGCCACCAATTCAAAATACTAGAAATGTAGTACCATTATCATTATCATCT---AGATCTATACAGTATAAGAGAGCACAAGTTAATGAAGACATTACAATTTCAAAGACCTCATTATGGAAAGAAATGCAATATAACAGAGATATTATAATTAGATTTAAATTTGGTAATAGTATTGTTAAACTAGGGGGACTAGGTTATAAATGGTCCGAAATATCATATAAGGCGGCAAATTATCAATATAATTATCTACGTGATGGCGAACAAGTAACTGCACATACTACTTGCTCAGTGAATGGAGTAAATAATTTTAGCTATAACGGAGGATCTTTACCTACTGATTTTAGCGTTTCAAGGTATGAAGTTATTAAAGAAAATTCCTATGTATATGTAGATTATTGGGATGATTCAAAAGCATTTCGAAATATGGTGTATGTTAGATCATTAGCAGCTAATTTAAATTCAGTGAAATGTACAGGTGGAAGTTACGACTTTAGTATACCTGTGGGTGCATGGCCAGTTATGAATGGAGGTGCTGTTTCGTTGCATTTTGCTGGTGTTACATTATCTACGCAATTCACAGATTTCGTATCATTAAATTCATTACGGTTTAGATTTAGTTTGACAGTGGATGAACCATCTTTTTCAATATTGAGAACACGTACATTAAATTTATACGGATTACCAGCTGCTAATCCAAATAATGGAAATGAATATTACGAAATATCAGGAAGGTTTTCACTTATTTCTTTAGTTCCAACTAACGATGATTATCAGACTCCAATTATGAATTCAGTAACAGTAAGACAAGATTTAGAACGTCAACTTACTGATTTACGAGAGGAATTCAATTCATTATCACAAGAAATAGCTATGTCACAATTAATTGATTTAGCGCTATTACCTTTAGATATGTTTTCTATGTTTTCAGGAATTAAAAGCACAATTGATCTAACTAAATCAATGGCAACTAGTGTAATGAAAAAATTTAGAAAATCAAAGTTAGCTACATCAGTTTCAGAAATGACTAATTCATTGTCAGACGCAGCATCATCAGCGTCAAGAAGTGTTTCTGGTAGATCAAATATATCCTTAGTTTCAAACTGGACTAAC---GTTTCAAATGATGTGTCAAATGTGACTAATTCAGTAAATGATATTTCGACACAAACGTCTACG---ATCAGTAAAAACCTTAGATTAAAAGAGATGATTACTCAAACTGAAGGAATGAGTTTTGACGATATTTCAGCAGCAGTACTAAAAACAAAAATAGATATGTCTACTCAAATTGGGAAAAACACTTTACCTGACATAGTCACAGAGGCATCTGAGAAATTTATTCCAAAACGATCATATCGAATATTAAAAGATGATGAAGTAATGGAAATTAATACTGAAGGAAAATTCTTTGCATATAAAATTGATACACTTAATGAAGTGCCATTTGATGTAAATAAATTTACTGAACTTGTAACAAATTCTCCAGTTATATCAGCAATAATCGATTTTAAAACATTAAAAAATTTAAATGATAATTATGGAATTACTCGAACTGAAGCGTTAAATTTAATTAAATCAAATCCAAATATATTACGTAATTTTATTAATCAAAATAATCCAATTATAAGGAATAGAATTGAACAGTTAATTCTACAATGTAAGTTG
>AAV65734
ATGGCTTCGCTCATTTATAGACAACTTCTCACTAATTCATATTCGGTAGACTTGCATGACGAAATAGAACAGATTGGATCGGAGAAAACTCAAAATGTGACGATAAATCCAGGCCCATTTGCACAGACTAGATATGCTCCAGTTGATTGGGGACACGGAGAGATTAATGATTCAACTACAGTGGAACCAGTTTTAGATGGTCCTTATCAACCCACCACATTCAAACCACCCAATGATTATTGGCTACTTATTAGCTCAAATACTGATGGAGTAGTCTATGAGAGCACAAATAATAGTGACTTTTGGACAGCAGTTATCGCTGTTGAACCACATGTCAGTCAAACAAATAGGCAATATATTTTATTTGGTGAAAATAAGCAGTTTAACGTAGAAAATAATTCAGAT---AAATGGAAATTCTTCGAAATGTTTAAAGGTAGTAGTCATAGTGATTTTTCTAATAGACGG---ACTCTAACCTCTAATAATAGACTTGTAGGAATGCTAAAATATGGT---GGAAGAGTATGGACGTTTCATGGTGAAACACCAAGAGCTACTACTGAT------AGTTCGAATACTGCGGATTTAAATAATATATCAATTATAATTCATTCAGAGTTTTATATTATTCCAAGATCCCAAGAATCTAAATGTAATGAATATATTAATAATGGTTTACCACCAATTCAAAATACTAGAAATGTAGTTCCATTATCTCTATCATCC---AGATCTATTCAATATAGGAGAGCACAAGTTAATGAAGATATTACAATTTCAAAAACTTCATTATGGAAGGAAATGCAATATAATAGAGATATTATAATAAGATTTAAATTTGGTAATAGTGTCGTAAAGCTAGGAGGATTGGGATATAAATGGTCTGAAATATCATACAAAGCAGCGAATTATCAATATAGCTATTCACGTGATGGTGAACAAGTTACTGCACATACCACCTGTTCAGTAAATGGAGTAAATAATTTTAGCTATAATGGAGGCTCACTACCTACTGATTTTAGTATTTCGAGATATGAAGTTATTAAAGAAAATTCTTATGTATATATAGACTACTGGGATGATTCAAAAGCATTTAGAAATATGGTATATGTTAGATCGCTAGCAGCAAATTTGAATTCAGTAAAATGTGTAGGTGGGAGTTATGATTTTAGATTACCTGTAGGTGAATGGCCTATTATGAATGGCGGTGCTGTATCATTACATTTTGCTGGAGTTACATTATCTACACAGTTCACTGATTTTGTATCATTGAATTCGCTACGATTTAGATTCAGTTTAACAGTAGATGAACCATCTTTCTCAATAATACGAACACGTACAATGAACTTGTACGGACTACCAGCAGCTAACCCAAACAATGGAAATGAATACTATGAAATGTCAGGAAGGTTTTCACTTATGTCTTTAGTTCCAACCAATGATGATTATCAAACTCCAATTATGAATTCAGTAACAGTAAGGCAGGATCTAGAACGCCAGCTTAATGATTTACGAGAAGAGTTTAATTCATTGTCACAAGAAATAGCTATGTCACAATTAATTGATTTAGCATTATTACCTTTAGATATGTTTTCTATGTTTTCGGGGATAAGAAGCACTATTGATCTGACCAAGTCAATGGCAACTAGTGTAATGAAAAAATTTAGAAAATCAAAATTAGCCACATCAATTTCAGAAATGACTAATTCATTGTCAGATGCGGCTTCGTCAGCATCAAGAAGTGCTTCTATTAGATCAAATTTATCGACGATTTCAAATTGGTCTGAT---GCTTCAAAAAGTGTGTTAAATGTAACTGACTCAGTAAATGATGTTTCAACACAAACATCTACA---ATTAGTAAGAAACTTAGATTAAAAGAGATGATTACTCAAACTGAAGGAATTAGTTTTGACGATATTTCAGCAGCTGTACTGAAAACGAAAATAGATATGTCCACACAAATTGGGAAAAATACCTTACCTGATATAGTTACTGAAGCATCTGAAAAGTTTATTCCAAAACGATCGTATCGAGTATTAAAAGATGATGAAGTGATGGAAGTTAACACTGAAGGAAAGTTTTTTGCTTATAAAGTGGATACACTTAATGAGATCCCATTTGATATAAATAAATTCGCTGAACTTGTGACGGATTCTCCAGTTATATCAGCAATAATAGATTTTAAGACGTTAAAAAATTTAAACGATAATTATGGAATTACCCGCATAGAAGCGCTTAATTTAATTAAATCAAATCCGAATGTACTACGTAATTTTATTAATCAAAATAATCCAATTATAAGAAATAGAATTGAGCAGTTAATTCTACAATGTAAATTG
>AGE99428
ATGGCTTCGCTCATTTATAGACAGCTTCTCACTAATTCATATTCAGTAGATTTACATGATGAAATAGAGCAAATTGGGTCAGAAAAAACTCAAAATGTAACTGTAAATCCAGGTCCATTTGCTCAAACCAGATATGCTCCAGTCAATTGGGGTCATGGAGAAATAAATGATTCAACCACAGTAGAACCAATTTTAGATGGTCCTTATCAACCCACTACATTTACACCACCTACTGATTATTGGATACTTATTAACTCAAATACAAATGGAGTAGTATACGAGAGTACAAATAATAGTGACTTTTGGACTGCAGTCGTTGCTGTTGAACCGCACGTTAATCCAGTAGATAGACAATATACTGTATTTGGTGAAAATAAACAATTTAATGTAAGGAATGATTCAGAT---AAATGGAAGTTTTTAGAAATGTTTAAAGGCAGTAGTCAAAATGAATTTTATAATAGACGT---ACACTAACTTCTGATACTAGACTCGTGGGAATATTGAAATATGGT---GGAAGAGTATGGACATTTCATGGTGAAACACCGAGAGCTACTACTGAT------AGCTCAAACACTGCAAATTTGAACGGTATATCAATTACAATCCATTCAGAATTTTATATTATTCCAAGGTCCCAAGAGTCTAAGTGTAATGAATATATTAACAACGGTCTGCCACCAATTCAAAATACTAGAAATGTAGTACCATTATCATTATCATCC---AGATCTATACAGTATAAGAGAGCACAAGTTAATGAAGACATTACAATTTCAAAGACATCATTATGGAAAGAAATGCAATATAATAGGGATATTATAATTAGATTTAAATTTGGTAATAGTATTATAAAACTAGGGGGACTAGGTTATAAATGGTCCGAAATATCATATAAGGCGGCAAACTATCAATATACTTATCTACGTGATGGCGAACAAGTAACTGCACATACTACTTGTTCAGTAAATGGAGTAAATAATTTTAGCTATAACGGAGGGTCTTTACCTACTGATTTTAGCGTTTCAAGGTATGAAGTTATTAAAGAAAATTCCTATGTATATGTAGATTATTGGGACGATTCAAAAGCATTTCGAAATATGGTATATGTTAGATCATTAGCAGCTAATTTAAACTCAGTGAAATGTACAGGTGGAAGCTACGACTTTAGTATACCTGTAGGTGCATGGCCAGTTATGAATGGAGGCGCTGTTTCGTTGCATTTTGCTGGTGTCACATTATCTACGCAATTCACAGATTTCGTATCATTAAATTCACTGCGGTTCAGATTTAGTTTGACAGTGGATGAACCATCTTTTTCAATATTGAGAACACGTACGGTGAATTTATACGGATTGCCAGCTGCTAATCCAAATAATGGAAATGAATATTACGAAATATCAGGAAGATTTTCACTCATTTCTTTAGTTCCAACTAACGATGATTATCAGACTCCAATTATGAATTCAGTAACAGTAAGACAAGATTTAGAACGTCAACTTACTGATTTACGAGAGGAATTCAATTCATTATCACAAGAAATAGCTATGTCACAATTAATTGATTTAGCGCTATTACCTTTAGATATGTTTTCTATGTTTTCAGGAATTAAAAGTACAATTGATCTAACCAAATCAATGGCAACTAGCGTAATGAAAAAATTTAGAAAATCAAAGTTAGCTACATCAGTTTCAGAGATGGCTAATTCGTTGTCAGACGCAGCATCATCAGCATCAAGAAGCGTTTCTGTTAGATCGAATATATCCGCAGTTTCAAATTGGACTAAC---GTTTCAAATGATGTGTCAAATGTGACTAATTCAGTAAATAATATTTCAACACAAACGTCTACA---ATCAGTAAAAACCTTAGATTAAAAGAGATGATTACTCAAACTGAAGGAATGAGTTTTGACGATATTTCAGCAGCAGTACTAAAAACAAAAATAGATATGTCTACTCAAATTGGGAAAAATACTTTACCTGACATAGTCACAGAGGCATCTGAGAAATTTATTCCAAAACGATCATATCGAATACTAAAAGATGATGAAGTAATGGAAATTAATACTGAAGGAAAATTCTTTGCATATAAAATCGATACACTTAATGAAGTGCCATTTGATGTAAATAAATTTACTGAACTTGTGACAAATTCTCCAGTTATATCAGCAATAATCGATTTTAAAACATTAAAAAATTTAAATGATAATTATGGAATTACTCGAACGGAAGCATTAAATTTAATTAAGTCAAATCCAAATGTATTACGTAATTTTATTAACCAAAATAATCCAATTATAAGGAATAGAATTGAACAGTTAATTCTACAATGTAAGTTG
>ACZ51677
ATGGCTTCGCTCATTTATAGACAGCTTCTCACTAATTCATATTCAGTAGATTTACATGATGAAATAGAACAAATTGGATCGGAAAAAACTCAAAACGTAACTATAAATCCAGGTCCATTTGCACAGACTAGATATGCTCCAGTCAACTGGGGTCATGGAGAGATAAATGATTCGACTACAGTAGAACCAATTTTAGATGGTCCTTATCAGCCAACTACATTTACTCCACCTAATGATTATTGGATACTTATTAACTCAAATACAAATGGAGTAGTATATGAAAGTACAAATAATAGTGACTTTTGGACTGCAGTCGTTGCTATTGAACCGCACGTTAACCCAGTAGATAGACAATATACGATATTTGGTGAAAGTAAGCAATTTAATGTAAGTAACGATTCAAAT---AAATGGAAGTTTTTAGAAATGTTTAGAAACAGTAGTCAAAATGAATTTTATAATAGACGT---ACATTAACTTCTGATACTAGACTCGTAGGAATATTGAAATATGGT---GGAAGAGTATGGACATTTCATGGTGAAACACCAAGAGCTACTACTGAC------AGTTCAAGTACTGCAAATTTAAATAATATATCAATTACAATTCATTCAGAATTTTATATAATTCCAAGATCCCAAGAATCTAAATGTAATGAATACATTAATAATGGTCTGCCACCAATTCAAAATACTAGAAATGTAGTTCCATTGCCATTATCATCT---AGGTCTATACAGTATAAGAGAGCACAAGTTAATGAAGACATTATAATTTCAAAGACTTCATTATGGAAAGAAATGCAATATAATAGGGATATTGTAATTAGATTTAAATTTGGTAACAGTATTATAAAAATGGGAGGACTAGGTTATAAATGGTCTGAAGTATCATATAAGGCAGCAAATTATCAATATAATTACTTACGTGACGGTGAACAAGTAACCGCACACACCACTTGTTCAGTAAATGGAGTGAACAATTTTAGCTATAATGGAGGGTCTCTACCTACTGATTTTAGTATTTCAAGATATGAAGTTATTAAAGAAAATTCTTATGTATATGTAGACTATTGGGATGATTCAAAAGCATTTAGAAATATGGTATATGTTAGATCATTAGCAGCTAACTTGAATTCAGTGAAATGTACAGGTGGAAGTTATGATTTTAGTATACCTGTAGGTGCATGGCCAGTCATGAATGGTGGCGCCGTTTCATTGCATTTTGCCGGGGTTACATTATCCACGCAATTTACTGACTTTGTATCATTGAATTCACTACGATTTAGATTTAGTTTGACAGTGGATGAACCACCTTTCTCAATATTGAGAACACGTACAGTAAATTTGTATGGATTACCAGCCGCTAATCCAAATAATGGAAATGAATACTACGAAATATCAGGAAGGTTTTCACTCATTTCTTTAGTTCCAACTAATGATGATTATCAGACTCCAATCATGAATTCAGTGACAGTAAGACAAGACTTAGAGCGTCAACTTACTGATTTACGAGAAGAATTTAACTCATTGTCACAAGAAATAGCTATGGCACAATTGATTGATCTAGCACTGTTGCCTCTAGATATGTTTTCCATGTTTTCAGGAATTAAAAGTACAATTGATTTAACTAAATCAATGGCGACTAGTGTAATGAAGAAATTTAGAAAATCAAAATTAGCTACATCAATTTCAGAAATGACTAATTCATTATCAGATGCAGCTTCATCAGCATCAAGAAACGTTTCCATTAGATCAAATTTATCTGCAATTTCAAATTGGACTAAT---GTCTCAAATGATGTGTCAAATGTGACTAATTCATTGAACGATATTTCGACACAAACGTCTACA---ATTAGTAAGAAACTTAGATTAAAAGAAATGATTACTCAAACTGAAGGAATGAGCTTTGACGATATTTCAGCAGCTGTATTAAAAACGAAAATAGATATGTCTACTCAAATTGGGAAAAATACTTTACCTGACATAGTTACAGAGGCATCTGAGAAATTTATTCCAAAACGATCATATCGAATATTAAAGGATGATGAAGTAATGGAAATTAATACTGAAGGAAAATTCTTTGCATACAAAATTAATACACTTGATGAAGTGCCATTCGATGTAAATAAATTCGCTGAATTAGTAACAGATTCTCCAGTTATATCAGCAATAATCGATTTTAAGACATTGAAAAATTTAAATGATAATTATGGAATTACTCGTACGGAAGCGTTAAATTTAATTAAATCGAATCCAAATATGTTGCGTAATTTCATTAATCAAAATAATCCAATTATAAGGAATAGAATTGAACAGTTAATATTACAATGTAAATTG
>AFJ68377
ATGGCTTCGCTCATTTATAGACAGCTTCTCACTAATTCATATTCAGTAGATTTATATGACGAAATAGAGCAAATTGGATCAGAAAAAACTCAAAATGTAACTGTAAATCCAGGTCCATTTGCTCAAACAAGATATGCTCCAGTCAATTGGGGTCATGGAGAAATAAATGATTCAACCACAGTGGAACCAATTTTAGATGGTCCTTATCAACCTACTACATTTACACCACCTACTGATTACTGGATACTCATTAACTCAAATACAAATGGAGTAGTATACGAGAGTACAAATAACAGTGACTTTTGGACTGCAGTCATTGCTGTTGAACCGCACGTCGATCCAGTAGATAGACAATATAATGTATTTGGTGAAAATAAACAATTTAATGTAAGAAACGATTCAGAT---AAATGGAAGTTTTTAGAAATGTTTAGAGGCAGTAGTCAAAATGACTTTTATAATAGACGT---ACACTAACCTCTGATACTAGGCTCGTGGGAATATTAAAATATGGT---GGAAGAATATGGACATTTCATGGTGAAACACCGAGGGCTACTACTGAT------AGTTCAAACACTGCAAATTTGAACGGTATATCAATTACAATTCATTCAGAATTTTATATTATTCCAAGGTCCCAAGAATCTAAGTGTAATGAATATATTAACAATGGTCTACCACCAATTCAAAACACTAGAAATGTAGTACCATTATCGTTATCATCT---AGAACTATACAGTATAAGAGAGCACAAGTTAATGAAGACATTACAATTTCAAAGACTTCATTATGGAAAGAAATGCAATATAATAGAGATATTATAATTAGATTTAAATTTGGTAATAGTATTATTAAATTAGGTGGATTAGGTTATAAATGGTCAGAAATATCATATAAAGCGGCAAACTATCAATATAATTATCTACGTGATGGTGAACAAGTAACTGCACATACTACCTGTTCAGTAAATGGAGTAAATAATTTTAGCTATAACGGAGGATCTTTACCCACTGATTTTAGCATTTCAAGATATGAAGTTATTAAAGAAAATTCCTATGTATATGTAGATTACTGGGACGATTCGAAAGCATTTCGAAATATGGTGTATGTTAGATCACTAGCAGCTAATTTAAATGCAGTGAAATGTACAGGTGGAAGTTACGACTTTAGTATACCTGTGGGTGCATGGCCTGTTATGAATGGAGGTGCCGTTTCGTTGCATTTTGCCGGTGTTACATTATCTACGCAATTCACAGATTTCGTATCATTAAATTCATTACGGTTTAGATTTAGTTTGACAGTGGATGAACCATCTTTTTCAATATTGAGAACACGTACGGTAAATTTATATGGATTACCAGCTGCTAATCCAAATAATGGAAATGAATATTACGAAATATCAGGAAGGTTTTCGCTTATTTCTTTAGTTCCAACCAACGATGATTATCAGACTCCAATTATGAATTCAGTAACAGTAAGACAAGATTTAGAACGTCAACTAACTGATTTACGAGAGGAATTCAATTCATTATCACAAGAAATAGCTATGTCACAATTAATTGATTTAGCGTTATTACCTTTAGATATGTTTTCTATGTTTTCAGGAATTAAAAGCACAATTGATCTAACCAAATCAATGGCAACTAGCGTAATGAAAAAATTTAGAAAATCAAAGTTGGCTACATCAGTTTCAGAAATGACTAATTCATTGTCAGACGCAGCATCATCAGCATCAAGAAGCGTTTCTGTTAAATCGAATATATCCGCAGTTTCAAATTGGACGAAC---GTTTCAAATAATGTGTCAAATGTGACTAATTCAGTAAATGATATTTCAACACAAACATCTACG---ATTAGTAAAAACCTTAGATTAAAAGAGATGATTACTCAAACTGAAGGAATGAGTTTTGACGATATTTCAGCAGCAGTACTAAAAACAAAAATAGATATGTCTACTCAAATTGGGAAAAATACTTTACCTGACATAGTCACAGAGGCATCTGARAAATTTATTCCAAAACGGTCGTATCGAATACTAAAAGATGATGAAGTAATGGAAATTAGTACTGAAGGAAAATTCTTTGCATATAAAATTGATACACTTAATGAAGTGCCATTTGATGTAAATAAATTTGCTGAACTTGTAACGAATTCTCCAGTAATATCAGCAATAATCGATTTTAAAACATTAAAAAATTTAAATGATAATTATGGAATTACTCGAACTGAAGCGTTAAATTTAATTAAATCAAATCCAAATGTATTACGTAATTTTATTAATCAAAATAATCCAATTATAAGGAATAGAATTGAACAATTAATTCTACAATGTAAGTTG
>AGE89683
ATGGCTTCGCTCATTTATAGACAGCTTCTCACTAATTCATATTCAGTAGATTTATATGATGAAATAGAGCAAATTGGATCAGAAAAAACTCAAAATGTAACTGTAAATCCAGGTCCATTTGCTCAAACAAGATATGCTCCAGTCAATTGGGGTCATGGAGGGCTGAATGATGCATCACGAGTGGAACCAATTTTAGATGGTCCTTATCAACCTACTACATTTACACCACCTACTGATTATTGGATACTTATTACCTCAAATACAAATGGAGTAGTATACGAGAGTACAAATAATAGTGACTTTTGGACTGCAGTCATTGCTGTTGAACCGCACGTCAATCCAGTAGATAGACAATATAATGTATTTGGTGAAAATAAACAATTTAATGTAAGAAATGATTCAGAT---AAATGGAAGTTTTTAGAAATGTTTAGAGGCAGTAGTCAAAATGACTTTTATAATAGACGT---ACACTAACTTCTGATACTAGACTCGTGGGAATATTAAAATATGGT---GGAAGAGTATGGACATTTCATGGTGAAACACCGAGGGCTACCACTGAT------AGTTCAAACACTGCAAATTTGGACGGTATATCAATTACAATTCATTCAGAATTTTATATTATTCCAAGGTCCCAAGAGTCTAAGTGTAATGAATATATTAACAACGGTCTGCCACCAATTCAAAATACTAGAAATGTAGTACCATTATCATTATCATCT---AGATCTATACAGTATAAGAGAGCACAAGTTAATGAAGACATTACAATTTCAAAGACTTCATTATGGAAAGAAATGCAATATAACAGAGATATTATAATTAGATTTAAATTTGGTAATAGTATTGTTAAACTAGGGGGACTAGGTTATAAATGGTCCGAAATATCATATAAGGCAGCAAACTATCAATATAATTATCTACGTGATGGCGAACAAGTAACTGCACATACTACTTGCTCAGTGAATGGAGTAAATAATTTTAGCTATAACGGAGGATCTTTACCTACTGATTTTAGCGTTTCAAGGTATGAAGTTATTAAAGAAAATTCCTATGTATATGTAGATTATTGGGATGATTCAAAAGCATTCCGATATATGGTGTATGTTAGATCATTAGCAGCTAACTTAAATTCAGTGAAATGTACAGGTGGAAGTTACGACTTTAGTATACCTGTGGGTGCATGGCCAGTTATGAATGGAGGTGCTGTTTCGTTGCATTTTGCTGGTGTTACATTATCTACGCAATTCACAGATTTCGTATCATTAAATTCATTACGGTTTAGATTTAGTTTGACAGTGGATGAACCATCTTTTTCAATATTGAGAACACGTTCCGTAAATTTAAACGGATTACCAGCTGCTAATCCAAATAATGGAAATGAATATTATGAAATATCAGGAAGGTTTTCAGTTATTTCTTTAGTTCCAACTAACGATGATTATCAGACTCCAATTATGAATTCAGTAACAGTAAGACAAGATTTAGAACGTCAACTTACTGATTTACGGGAGGAATTCAATTCATTATCACAAGAAATAGCTATGTCACAATTAATTGATTTAGCGCTATTACCTTTAGATATGTTTTCTATGTTTTCAGGAATCAAAAGCACAATTGATCTAACTAAATCAATGGCAACTAGTGTAATGAAAAAATTTAGAAAATCAAAGTTAGCTACATCAGTTTCAGAAATGACTAATTCATTGTCAGACGCAGCATCATCAGCATCAAGAAGCGTTTCTGTTAGATCAAATATATCCGCAGTTTCAAACTGGACTAAC---GTTTCAAATGATGTGTCAAATGTGACTAATTCAGTAAATGATATTTCGACACAAACGTCTACG---ATCAGTAAAAACCTTAGATTAAAGGAGATGATTACTCAAACTGAAGGAATGAGTTTTGACGATATTTCAGCAGCAGTACTAAAAACAAAAATAGATATGTCTACTCAAATTGGGAAAAACACTTTACCTGACATAGTCACAGAGGCATCTGAGAAATTTATTCCAAAACGATCATATCGAATATTAAAAGATGATGAAGTAATGGAAATTAATACTGAAGGAAAATTCTTTGCATATAAAATTGATACACTTAATGAAGTGCCATTTGATGTAAATAAATTTGCTGAACTTGTAACGAATTCTCCAGTTATATCAGCGATAATCGATTTTAAAACATTAAAAAATTTAAATGATAATTATGGAATTACTCGAACTGAAGCGTTAAATTTAATTAAATCAAATCCAAATGTATTACGTAATTTCATTAATCAAAATAATCCAATTATAAGGAATAGAATTGAACAGTTAATTCTACAATGTAAGTTG
>AGE98452
ATGGCTTCGCTCATTTATAGGCAGCTTCTCACTAATTCATATTCAGTAGATTTACATGATGAAATAGAGCAAATTGGGTCAGAAAAAACGCAAAATGTAACTGTAAATCCAGGTCCGTTTGCTCAAACTAGATATGCTCCAGTCAATTGGGGTCATGGAGAAATAAATGATTCAACCACAGTAGAACCAATTTTAGATGGTCCTTATCAACCCACTACATTTACACCACCTACTGATTATTGGATACTTATTAACTCAAATACAAATGGAGTAGTATACGAGAGTACAAATAATAGTGACTTTTGGACTGTAGTCGTTGCTGTTGAACCGCACGTCAATCCAGTAGATAGACAATATACTGTATTTGGTGAAAATAAACAATTTAATGTAAGAAACGATTCAGAT---AAATGGAAGTTCTTAGAAATGTTCAGAAGCGGCAGTCAAAATGAATTTTATAATAGACGT---ACATTAACTTCTGATACTAGACTCGTAGGAATATTAAAATATGGT---GGAAGAGTATGGACATTTCATGGTGAAACACCGAGAGCTACTACTGAT------AGCTCAAACACTGCAAATTTAAACAATATATCAATTACAATTCATTCAGAATTTTATATTATTCCAAGGTCCCAAGAGTCTAAATGTAATGAATATATTAATAACGGTCTGCCACCAATTCAAAATACTAGAAATGTAGTACCATTATCATTATCATCC---AGATCTATACAGTATAAGAGAGCACAAGTTAATGAAGACATTACAATTTCAAAGACCTCATTATGGAAAGAAATGCAATATAATAGGGATATTATAATTAGATTTAAGTTTGGTAATAGTATTATAAAACTTGGGGGACTAGGTTATAAATGGTCCGAAATATCATTTAAGGCAGCAAACTATCAATATAATTATCTACGTGATGGCGAACAAGTAACTGCACATACTACTTGTTCAGTAAATGGAATAAATAATTTTAGCTATAACGGAGGATCTTTACCTACTGATTTTAGCGTTTCAAGGTATGAAGTTATTAAAGAAAATTCCTATGTATATGTAGATTATTGGGATGATTCAAAAGCATTTAGAAATATGGTATATGTTAGATCATTAGCAGCTAATTTGAACTCAGTGAAATGTACAGGTGGAAGTTACGACTTTAGTATACCTGTAGGTGCATGGCCAGTTATGAATGGAGGCGCTGTTTCGTTGCATTTTGCTGGTGTCACATTATCTACGCAATTCACAGATTTTGTATCATTAAATTCACTGCGGTTTAGATTTAGTTTAACAGTGGATGAACCATCTTTTTCAATATTGAGAACACGTACGGTGAATTTATACGGATTACCAGCTGCTAATCCAAATAATGGAAATGAATATTACGAAATATCAGGAAGGTTTTCACTCATTTCTTTAGTTCCGACTAACGATGATTATCAGACTCCAATTATGAATTCAGTAACAGTAAGACAAGATTTAGAACGTCAACTTACTGATTTACGAGAGGAATTCAATTCATTATCACAAGAAATAGCTATGTCACAATTAATTGATTTAGCGTTATTACCTTTAGATATGTTTTCTATGTTTTCAGGAATTAAAAGTACAATTGATCTAACTAAATCAATGGCAACTAGCGTAATGAAAAAATTTAGAAAATCAAAATTAGCTACATCAGTTTCAGAAATGACTAATTCATTGTCGGACGCAGCATCATCAGCATCAAGAAGCGTTTCTGTTAGATCGAATGTATCCGCAATTTCAAATTGGACTAAT---ATTTCAGATGATGTATCAAATGTGACTAATTCGTTAAATGATATTTCAACGCAAACGTCTACA---ATCAGTAAGAACCTTAGATTAAAAGAGATGATTACTCAAACTGAAGGAATGAGTTTTGACGACATTTCAGCAGCAGTACTAAAAACAAAAATAGATATGTCTACTCAAATTGGGAAAAATACTTTACCTGACATAGTCACAGAGGCATCTGAGAAATTTATTCCAAAACGATCATATCGAATATTAAAAGATGATGAAGTAATGGAAGTTAATACTGAAGGAAAATTCTTTGCATATAAAATCGATACACTTAATGAAGTGCCATTTGATGTAAATAAATTTACTGAACTTGTGACAAATTCTCCAGTTATATCAGCAATAATCGATTTTAAAACATTGAAAAATTTAAATGATAATTATGGAATTACTCGAACGGAAGCATTAAATTTAATTAAATCAAATCCAAATGTATTACGTAATTTTATAAACCAAAATAATCCAATTATAAGAAATAGAATTGAACAGTTAATTCTACAATGTAAGTTG
>AGE98515
ATGGCTTCGCTCATTTATAGGCAGCTTCTCACTAATTCATATTCAGTAGATTTACATGATGAAATAGAGCAAATTGGGTCAGAAAAAACGCAAAATGTAACTGTAAATCCAGGTCCGTTTGCTCAAACTAGATATGCTCCAGTCAATTGGGGTCATGGAGAAATAAATGATTCAACCACAGTAGAACCAATTTTAGATGGTCCTTATCAACCCACTACATTTACACCACCTACTGATTATTGGATACTTATTAACTCAAATACAAATGGAGTAGTATACGAGAGTACAAATAATAGTGACTTTTGGACTGTAGTCGTTGCTGTTGAACCGCACGTCAATCCAGTAGATAGACAATATACTGTATTTGGTGAAAATAAACAATTTAATGTAAGAAACGATTCAGAT---AAATGGAAGTTCTTAGAAATGTTCAGAAGCGGCAGTCAAAATGAATTTTATAATAGACGT---ACATTAACTTCTGATACTAGACTCGTAGGAATATTAAAATATGGT---GGAAGAGTATGGACATTTCATGGTGAAACACCGAGAGCTACTACTGAT------AGCTCAAACACTGCAAATTTAAACAATATATCAATTACAATTCATTCAGAATTTTATATTATTCCAAGGTCCCAAGAGTCTAAATGTAATGAATATATTAATAACGGTCTGCCACCAATTCAAAATACTAGAAATGTAGTACCATTATCATTATCATCC---AGATCTATACAATATAAGAGAGCACAAGTTAATGAAGACATTACAATTTCAAAGACCTCATTATGGAAAGAAATGCAATATAATAGGGATATTATAATTAGATTTAAGTTTGGTAATAGTATTATAAAACTTGGGGGACTAGGTTATAAATGGTCCGAAATATCATTTAAGGCAGCAAACTATCAATATAATTATCTACGTGATGGCGAACAAGTAACTGCACATACTACTTGTTCAGTAAATGGAATAAATAATTTTAGCTATAACGGAGGATCTTTACCTACTGATTTTAGCGTTTCAAGGTATGAAGTTATTAAAGAAAATTCCTATGTATATGTAGATTATTGGGATGATTCAAAAGCATTTAGAAATATGGTATATGTTAGATCATTAGCAGCTAATTTGAACTCAGTGAAATGTACAGGTGGAAGTTACGACTTTAGTATACCTGTAGGTGCATGGCCAGTTATGAATGGAGGCGCTGTTTCGTTGCATTTTGCTGGTGTCACATTATCTACGCAATTCACAGATTTTGTATCATTAAATTCACTGCGGTTTAGATTTAGTTTAACAGTGGATGAACCATCTTTTTCAATATTGAGAACACGTACGGTGAATTTATACGGATTACCAGCTGCTAATCCAAATAATGGAAATGAATATTACGAAATATCAGGAAGGTTTTCACTCATTTCTTTAGTTCCGACTAACGATGATTATCAGACTCCAATTATGAATTCAGTAACAGTAAGACAAGATTTAGAACGTCAACTTACTGATTTACGAGAGGAATTCAATTCATTATCACAAGAAATAGCTATGTCACAATTAATTGATTTAGCGTTATTACCTTTAGATATGTTTTCTATGTTTTCAGGAATTAAAAGTACAATTGATCTAACTAAATCAATGGCAACTAGCGTAATGAAAAAATTTAGAAAATCAAAATTAGCTACATCAGTTTCAGAAATGACTAATTCATTGTCGGACGCAGCATCATCAGCATCAAGAAGCGTTTCTGTTAGATCGAATGTATCCGCAATTTCAAATTGGACTAAT---ATTTCAGATGATGTATCAAATGTGACTAATTCGTTAAATGATATTTCAACGCAAACGTCTACA---ATCAGTAAGAACCTTAGATTAAAAGAGATGATTACTCAAACTGAAGGAATGAGTTTTGACGACATTTCAGCAGCAGTACTAAAAACAAAAATAGATATGTCTACTCAAATTGGGAAAAATACTTTACCTGACATAGTCACAGAGGCATCTGAGAAATTTATTCCAAAACGATCATATCGAATATTAAAAGATGATGAAGTAATGGAAGTTAATACTGAAGGAAAATTCTTTGCATATAAAATCGATACACTTAATGAAGTGCCATTTGATGTAAATAAATTTACTGAACTTGTGACAAATTCTCCAGTTATATCAGCAATAATCGATTTTAAAACATTGAAAAATTTAAATGATAATTATGGAATTACTCGAACGGAAGCATTAAATTTAATTAAATCAAATCCAAATGTATTACGTAATTTTATAAACCAAAATAATCCAATTATAAGAAATAGAATTGAACAGTTAATTCTACAATGTAAGTTG
>ADT82720
ATGGCTTCGCTCATTTATAGACAACTTCTCACTAATTCATATTCAGTAGATTTATATGATGAAATAGAGCAGATTGGATCAGAAAAAACTCAAGATGTAACTGTAAATCCAGGTCCATTCGCACAAACAAGGTATGCTCCAGTTAATTGGGGTCATGGAGAGGTAAATGATTCAACTACAGTAGAACCAATTTTAGATGGCCCTTATCAACCAACTACATTTACCCCACCTAAGGATTATTGGATACTTATTAATTCAAATACAAACGGAGTAGTATATGAGAGCACGAATAATAGTGATTTTTGGACTGCAGTTATTGCTGTTGAACCACACGTTGATCCAGTAGATAGACAATACACTATATTTGGTGAGAGTAAGCACTTTAATGTAAGGAACGACTCAAAT---AAGTGGAAGTTTTTTGAAATGTTTAGAGGCAGTAATCAAAGTGAATTTTATAATAGACGT---ACATTAACTTCTGATACTAGACTCGTAGGAATATTAAAATATGGT---GGAAGAATATGGACATTTCATAAAGAAACGCCAGGAGCTGTTACTGAT------GGTTCAAATACATCAGATTTAACCAGTATATCAATTATAATTCACTCTGAGTTTTATATAATACCGAGATCTCAAGAGTCTAAATGTGTTGAATATATTAATTACGGTCTACCACCAATTCAAAATACCAGAAATGTAGTTCCATTATCATTATCATCT---AGATCTATACAGTATAAGAGAGCACAAGTTAATGAAGACATTATAGTTTCAAAAACCTCATTGTGGAAAGAAATGCAGTATAACAGGGATATTATAATTAGATTCAAATTTGGTAATAGTATTGTAAAACTAGGAGGACTAGGATACAAGTGGTCTGAAATATCATTTAAGGCAGCAAATTACCAGTATAATTATTTACGTGATGGCGAACAAGTAACTGCACATACCACTTGTTCAGTGAATGGAATAAATAATTTTAATTACAACGGAGGATCTTTGCCTACTGATTTTAGCATTTCAAGATATGAAGTCATTAAAGAAAATTCTTTCGTATATGTAGACTATTGGGATGATTCAAAAGCATTTAGAAACATGGTATATGTTAGATCATTAGCAGCTAATTTAAATTCAGTGAAATGTACAGGCGGAAGTTATGACTTTACACTACCAGTAGGTGCATGGCCAGTTATGAATGGGGGTGCTGTTTCTTTGCATTTTGCTGGAGTTACTTTATCCACACAATTCACTGACTTCGTATCATTGAATTCACTGCGATTTAGGTTCAGTTTAACAGTGGATGAACCATCTTTTTCAATATTAAGAACGCGTACAGTGAACTTGTATGGATTACCAGCCGCTAATCCAAATAATGGAAATGACTATTACGAAATATCAGGAAGATTTTCGCTCATTTCTTTAGTACCAACCAATGATGATTATCAAACTCCAATTATGAATTCAGTAACGGTGAGGCAAGATCTAGAGCGTCAACTTACTGATTTGCGAGAAGAGTTTAATTCATTATCACAAGAAATAGCTATGTCGCAATTAATTGATTTAGCGTTGTTACCTCTAGATATGTTTTCTATGTTTTCGGGAATTAAAAGTACAATTGATTTAACTAAATCAATGGCGACTAGTGTAATGAAGAAATTTAGAAAGTCAAAATTAGCTACTTCAATTTCAGAAATGACTAATTCACTATCAGATGCTGCTTCATCGACGTCAAGAAGCGTTTCCATTCGATCAAATTTATCCGCAATTTCAAATTGGACTAGT---GCCTCGAATGATGTATCAAATATAGCTAATTCGTTTAATGATATTTCAACACAAACGTCTACA---ATTACTAAAAAACTTAGATTGAAAGAAATGATAGCTCAAACAGAAGGAATGAGTTTCGATGATATTTCAGCAGCCGTACTAAAAACAAAAATAGACATGTCTACCCAAATTGGGAAAAATACTTTGCCTGACATAATCACCGAAGCATCTGAAAAATTTATTCCAAAACGGTCATATCGAGTGCTGAAAGATGATGAAGTAATGGAAATTAATACTGAAGGAAAATTCTTTGCATATAARATTAATACACTTGATGAAGTGCCATTTGACATAAACAAATTCGCTGAACTTGTAACAGATTCTCCAGTTATATCAGCAATAATTGATTTTAAAACATTAAAGAATTTAAACGATAATTATGGAATAACTCGTACGGAAGCTTTAAATTTAATTAAGTCTAATCCAAATATGCTACGTAATTTTATTAATCAAAACAATCCAATTATAAGGAATAGAATAGAACAGTTAATTCTACAATGTAAATTG
>BAJ14089
ATGGCTTCGCTCATTTATAGACAGCTACTCACTAATTCATACACAGTCGAATTATCAGATGAAATTAAAACAATTGGATCAGAGAAAAGTCAAAATGTAACGATTAACCCCGGACCGTTTGCTCAAACAAATTATGCACCTGTGACTTGGAGTCATGGAGAAGTGAATGATTCGACAACAATAGAACCAGTACTTGATGGTCCTTATCAACCAACAAGTTTTAAACCACCAAACGATTACTGGGTATTATTAAGTCCAACTAATCAACAAATTGTATTAGAAGGTACCAATAGAACTGATGTTTGGGTTGTTTTATTACTTGTTGAACCGAACGTGACCAATCAAAGTAGACAATACACGTTATTTGGAGAAACGAAACAAATTACTGTGGAAAATAATACAAAC---AAATGGAAATTCTACGAGATGTTCAGAGGCAGCGCTAGCGCCGAATTTCAACATAAGCGC---ACTTTAACATCAGATACTAAGTTAGCTGGGTTTTTAAAACATGGT---GGACGTGTTTGGACTTTTCGCGGCGAAACACCGCATGCTACAACTGAT------TACTCATCGACTTCAAACTTATCTGAAGTAGAAACTGTAATACATGCTGAGTTTTATATAATACCAAGATCGCAGGAATCTAAGTGTAATGAATATATAAATACCGGGTTGCCACCAATGCAGAATACAAGAAATATAGTTCCAGTTGCGTTATCATCT---AGATCAGTGGCTTATAAACGTGCTCAGGTTAATGAAGATATTATCGTGTCAAAGACGTCGTTGTGGAAGGAAATGCAATATAACAGAGATATCATAATAAGATTTAAATTTAATAATAGCATAGTAAAACTCGGTGGGCTAGGTTATAAATGGTCAGAAATTTCGTTTAAAGCAGCTAATTACCAATACAATTACTTGCGAGATGGAGAGCAAGTTACGGCACATACTACTTGTTCAGTTAATGGTGTAAATAACTTTAGCTACAATGGAGGATCACTGCCAACTGACTTTAGTGTATCAAGGTATGAAGTGATTAAGGAGAATTCTTATGTCTATGTTGATTATTGGGATGACTCACAAGCATTCAGGAATATGGTGTACGTCAGATCATTAGCGGCAAATTTAAATTCAGTAAAATGTAGCGGAGGAAACCATGATTTTCAAATACCAGTTGGTGCGTGGCCAGTGATGAGTGGAGGTGCAGTGTCTTTACATTTTGCAGGAGTCACATTATCCACTCAATTTACTGATTTTGTATCACTTAACTCATTAAGGTTTAGATTCAGTTTAACTGTTGAAGAGCCACCTTTTTCAATTTTACGTACACGCGTGTCAGGATTATACGGGTTACCAGCAGCTAATCCGAATAACGGACATGAATATTATGAAATAGCTGGGAGATTTTCTCTTATTTCATTAGTGCCGTCTAATGACGATTATCAAACTCCAATCATGAATTCAGTTACAGTGCGACAAGATCTTGAACGTCAACTAGGTGATTTAAGGGAAGAGTTCAATTCTTTATCACAAGAAATAGCGATGACGCAACTGATAGATTTAGCATTATTACCATTAGATATGTTCTCTATGTTCTCAGGTATTAAAAGCACAATTGACGTAGCTAAATCGATGGCTACGAAGGTGATGAAAAAATTCAAGAGGTCGGGATTAGCTACATCAATTTCTGAATTAACTGGATCATTATCAAGTGCTGCTTCATCAGTTTCTAGAAGCTCATCTATTAGATCTAACATATCATCCATTTCAGTGTGGACGGAT---GTTTCCGAACAGATAGCGGGTTCATCAGACTCTGTTAGGAATATTTCCACGCAAACGTCAGCT---ATTAGTAGAAGATTGCGACTACGTGAAATTACTACACAAACTGAAGGTATGAATTTTGATGATATTTCAGCAGCAGTTCTTAAAACTAAGATAGATAGATCAACTCATATAAGTCCAGATACGTTACCAGACATAATAACCGAGTCATCTGAAAAATTTATACCAAAACGAGCTTATAGGGTTCTAAAAGATGATGAAGTGATGGAAGCTGACGTAGATGGGAAATTCTTTGCATATAAGGTTGACACTTTTGAAGAAGTACCATTTGACGTAGATAAGTTTGTTGATTTGGTAACTGATTCTCCTGTAATTTCAGCTATAATAGATTTTAAAACGTTGAAAAATTTAAATGACAATTATGGTATAACGCGGGCTCAAGCGTTAGACTTAATCAGATCTGATCCCAGAGTTTTACGCGATTTTATCAATCAGAATAATCCAATTATTAAAAATAGAATTGAACAACTAATACTGCAATGTAGACTG
>AGE47177
ATGGCTTCGCTCATTTATAGACAACTTCTCACTAATTCATATTCGGTAGACTTGCATGACGAAATAGAACAGATTGGATCGGAGAAAACTCAAAATGTGACGGTAAATCCAGGCCCATTTGCACAGACTAGATATGCTCCAGTCAATTGGGGACACGGAGAGATTAATGATTCAACTACAGTGGAACCAGTTTTAGATGGTCCTTATCAACCAACTACATTTAAACCACCCAATGATTATTGGCTGCTTATTAGTTCAAATACAGATGGAGTAGTCTATGAGAGTACAAATAATAGTGACTTTTGGGCAGCAGTTATCGCTGTCGAACCACATGTCAGTCAAACAAATAGGCAATATGTTTTATTTGGTGAGAATAAGCAGTTTAACATAGAAAATAGTTCAGAT---AAATGGAAATTTTTCGAAATGTTTAAAGGTAGTAATCAGAGTGATTTTTCTAATAGACGG---ACTTTAACCTCTAATAATAGACTTGTAGGAATGCTAAAATATGGT---GGAAGAGTATGGACGTTTCATGGTGAAACACCAAGAGCTACTACTGAT------AGTTCGAATACTGCGGATTTAAATAATATATCAATTATAATTCATTCAGAGTTTTATATTATTCCAAGATCCCAAGAATCTAAATGTAATGAATATATCAATAATGGTTTACCACCAATTCAAAATACTAGAAATGTAGTTCCATTATCTCTATCATCC---AGGTCTATTCAATATAGAAGAGCACAAGTTAATGAAGATATTACAATTTCAAAAACTTCATTATGGAAGGAAATGCAATATAATAGAGATATTATAATAAGATTTAAATTTGGTAATAGTGTCATAAAATTAGGAGGATTGGGATATAAATGGTCTGAAATATCATACAAAGCAGCGAATTATCAATATAGCTATTCACGTGATGGTGAACAAGTTACTGCACATACCACTTGTTCAGTAAATGGAGTAAATAATTTTAGCTATAATGGAGGTTCACTACCTACTGATTTCAGTATTTCGAGATATGAGGTTATTAAAGAAAATTCTTATGTATATATAGATTACTGGGATGATTCAAAAGCATTTAGAAATATGGTATATGTTAGATCATTAGCAGCAAATTTGAATTCAGTGAAATGTGTAGGTGGGAGTTATGATTTTAGATTACCTGTAGGTGAATGGCCTATTATGAATGGCGGTGCTGTATCATTACATTTTGCTGGAGTTACATTATCTACACAGTTCACTGATTTTGTATCATTGAATTCGCTACGATTTAGATTCAGTTTAACAGTAGATGAACCATCTTTCTCAATAATACGAACACGTACAATGAATTTATATGGATTACCAGCAGCTAATCCAAACAATGGAAATGAATACTATGAAGTGTCAGGAAGGTTCTCACTTATTTCTTTAGTTCCAACCAATGATGATTATCAAACTCCAATTATGAATTCAGTAACAGTAAGGCAAGATTTAGAACGCCAGCTTAATGATTTACGAGAAGAGTTTAATTCATTGTCACAAGAAATAGCTATGTCACAATTGATTGATTTAGCATTATTACCTTTAGATATGTTTTCTATGTTTTCAGGGATAAAAAGTACTATTGATCTGACCAAGTCAATGGCAACTAGTGTAATGAAAAAATTTAGAAAATCAAAATTAGCCACATCAATTTCAGAAATGACTAATTCATTGTCAGATGCGGCTTCGTCAGCATCAAGAAGTGCTTCTATTAGATCAAATTTATCGACGATTTCAAATTGGTCTGAT---GCTTCAAAAAGTGTATTAAATGTAACTGACTCAGTAAATGATGTTTCAACACAAACATCTACA---ATTAGTAAGAAACTTAGATTAAAAGAGATGATTACTCAAACTGAAGGAATTAGTTTTGACGATATTTCAGCAGCCGTATTGAAAACGAAAATAGATATGTCCACACAAATTGGAAAAAATACCTTACCTGATATAGTTACTGAAGCATCTGAAAAGTTTATTCCAAAACGATCATATCGAGTATTAAAAGATGATGAAGTGATGGAAGTTAATACTGAAGGAAAGTTTTTTGCTTATAAAGTGGATACACTTAATGAGATCCCATTTGATATAAATAAATTCGTTGAACTTGTGACGGATTCTCCAGTTATATCAGCGATAATAGATTTTAAAACGCTAAAAAATTTAAACGATAATTATGGAATTACCCGCATAGAAGCGCTTAATTTAATTAAATCGAATCCGAATGTACTACGTAATTTTATTAATCAAAATAATCCAATTATAAGAAATAGAATTGAGCAGTTAATTCTACAATGTAAATTG
>AEB79208
ATGGCTTCGCTCATTTATAAACAGCTTCTCACTAATTCATATTCAGTAGATTTATATGATGAAATAGAGCAAATTGGATCAGAAAAAACTCAAAATGTAACTGTAAATCCAGGTCCATTTGCTCAAACAAGATATGCTCCAGTCAATTGGGGTCATGGAGAAATAAATGATTCAACCACAGTGGAACCAATTCTAGATGGTCCTTATCAACCTACTACATTTACACCACCTACTGATTACTGGATACTTATTAACTCAAATACAAATGGAGTAGTATACGAAAGTACAAATAATAGTGACTTTTGGACTGTAGTCATTGCTGTTGAACCACACGTCGATCCAGTAGATAGACAATATAATGTATTTGGTGAAAATAAACAATTTAATGTAAGAAATGATTCAGAT---AAATGGAAGTTTTTAGAAATGTTTAGAGGCAGTAGTCAAAATGACTTTTATAATAGACGT---ACACTAACTTCTGATACTAGACTCGTAGGAATATTAAAATATGGT---GGAAGAATATGGACATTTCATGGTGAAACACCGAGGGCTACTACCGAT------AGCTCAAACACTGCAAATTTGAACGGTATATCAATTACAATTCATTCAGAATTTTATATTATTCCAAGGTCCCAAGAGTCTAAGTGTAATGAATATATTAACAACGGTCTACCACCAATTCAAAATACTAGAAATGTAGTACCATTATCATTATCATCT---AGATCTATACAGTATACGAGAGCACAAGTTAATGAAGACATTACAATTTCAAAGACTTCATTATGGAAAGAAATGCAATATAACAGAGATATTATAATTAGGTTTAAATTTGGTAATAGTATTATTAAATTAGGGGGATTAGGTTATAAATGGTCCGAAATATCATATAAAGCGGCGAACTATCAATATAATTATCTACGTGATGGTGAACAAGTAACTGCACATACTACCTGTTCAGTAAATGGAGTAAATAATTTTAGCTATAACGGAGGATCTTTGCCTACTGATTTTAGCATTTCAAGATATGAAGTTATTAAAGAAAATTCCTATGTATATGTAGATTATTGGGACGATTCAAAAGCATTTCGAAATATGGTGTATGTTAGATCATTAGCAGCTAATTTAAACTCAGTGAAATGTGCAGGTGGAAGTTATGACTTTAGTATACCTGTGGGTGCATGGCCAGTTATGAATGGAGGTGCCGTTTCGTTGCATTTTGCTGGTGTTACATTATCTACACAATTCACAGATTTCGTATCATTAAATTCATTACGGTTTAGATTTAGTTTGACAGTGGATGAACCATCTTTTTCAATATTGAGAACACGTACGGTAAATTTATATGGATTGCCAGCTGCTAATCCAAATAATGGAAATGAATATTACGAAATATCAGGAAGGTTTTCGCTTATTTCTTTAGTTCCAACCAACGATGATTATCAGACTCCAATTATGAATTCAGTAACAGTAAGACAAGATTTAGAACGTCAACTAACTGATTTACGAGAGGAATTCAATTCATTATCACAAGAAATAGCTATGTCACAATTAATTGATTTAGCGCTATTACCTTTAGACATGTTTTCTATGTTTTCAGGAATTAAAAGCACAATTGATCTAACCAAATCAATGGCGACTAGCGTAATGAAAAAATTTAGGAAATCAAAGTTAGCTACATCAGTTTCAGAAATGACTAATTCATTATCAGACGCAGCATCATCAGCGTCAAGAAGCGTTTCTGTTAGATCGAATATATCCGCATTTTCAAATTGGACTAAT---GTTTCAAATGATGTATCAAATGTGACTAATTCAGTAAATGATATTTCAACACAAACATCTACG---ATCAGCAAAAACCTTAGATTAAAAGAAATGATCACTCAAACTGAAGGAATGAGTTTTGATGATATTTCAGCAGCAGTACTAAAAACGAAAATAGATATGTCTACTCAAATTGGGAAAAATACTTTACCTGACATAGTCACAGAGGCATCTGAGAAATTTATTCCAAAACGATCGTATCGAATACTAAAAGATGATGAAGTAATGGAAGTTAATACTGAAGGAAAATTCTTCGCATATAAAATCGATACACTTAATGAAGTGCCATTTGATGTAAATAAATTTGCTGAACTTGTAACGAATTCTCCAGTTATATCAGCAATAATCGATTTTAAAACATTAAAAAATTTAAATGATAATTATGGAATTACTCGAATTGAAGCGTTAAATTTAATTAAATCAAATCCAAATGTATTACGTAATTTTATTAACCAAAATAATCCAATTATAAGGAATAGAATTGAACAGTTAATTCTACAATGTAAGTTG
>AEB79209
ATGGCTTCGCTCATTTATAAACAGCTTCTCACTAATTCATATTCAGTAGATTTATATGATGAAATAGAGCAAATTGGATCAGAAAAAACTCAAAATGTAACTGTAAATCCAGGTCCATTTGCTCAAACAAGATATGCTCCAGTCAATTGGGGTCATGGAGAAATAAATGATTCAACCACAGTGGAACCAATTCTAGATGGTCCTTATCAACCTACTACATTTACACCACCTACTGATTACTGGATACTTATTAACTCAAATACAAATGGAGTAGTATACGAAAGTACAAATAATAGTGACTTTTGGACTGTAGTCATTGCTGTTGAACCACACGTCGATCCAGTAGATAGACAATATAATGTATTTGGTGAAAATAAACAATTTAATGTAAGAAATGATTCAGAT---AAATGGAAGTTTTTAGAAATGTTTAGAGGCAGTAGTCAAAATGACTTTTATAATAGACGT---ACACTAACTTCTGATACTAGACTCGTAGGAATGTTAAAATATGGT---GGAAGAATATGGACATTTCATGGTGAAACACCGAGGGCTACTACCGAT------AGCTCAAACACTGCAAATTTGAACGGTATATCAATTACAATTCATTCAGAATTTTATATTATTCCAAGGTCCCAAGAGTCTAAGTGTAATGAATATATTAACAACGGTCTACCACCAATTCAAAATACTAGAAATGTAGTACCATTATCATTATCATCT---AGATCTATACAGTATACAAGAGCACAAGTTAATGAAGACATTACAATTTCAAAGACTTCATTATGGAAAGAAATGCAATATAACAGAGATATTATAATTAGGTTTAAATTTGGTAATAGTATTATTAAATTAGGGGGATTAGGTTATAAATGGTCCGAAATATCATATAAAGCGGCGAACTATCAATATAATTATCTACGTGATGGTGAACAAGTAACTGCACATACTACCTGTTCAGTAAATGGAGTAAATAATTTTAGCTATAACGGAGGATCTTTGCCTACTGATTTTAGCATTTCAAGATATGAAGTTATTAAAGAAAATTCCTATGTATATGTAGATTATTGGGACGATTCAAAAGCATTTCGAAATATGGTGTATGTTAGATCATTAGCAGCTAATTTAAACTCAGTGAAATGTGCAGGTGGAAGTTATGACTTTAGTATACCTGTGGGTGCATGGCCAGTTATGAATGGAGGTGCCGTTTCGTTGCATTTTGCTGGTGTTACATTATCTACACAATTCACAGATTTCGTATCATTAAATTCATTACGGTTTAGATTTAGTTTGACAGTGGATGAACCATCTTTTTCAATATTGAGAACACGTACGGTAAATTTATATGGATTGCCGGCTGCTAATCCAAATAATGGAAATGAATATTACGAAATATCAGGAAGGTTTTCGCTTATTTCTTTAGTTCCAACCAACGATGATTATCAGACTCCAATTATGAATTCAGTAACAGTAAGACAAGATTTAGAACGTCAACTAACTGATTTACGAGAGGAATTCAATTCATTATCACAAGAAATAGCTATGTCACAATTAATTGATTTAGCGCTATTACCTTTAGACATGTTTTCTATGTTTTCAGGAATTAAAAGCACAATTGATCTAACCAAATCAATAGCGACTAGCGTAATGAAAAAATTTAGGAAATCAAAGTTAGCTACATCAGTTTCAGAAATGACTAATTCATTATCAGACGCAGCATCATCAGTGTCAAGAAGCGTTTCTGTTAGATCGAATATATCCGCATTTTCAAATTGGACTAAT---GTTTCAAATGATGTATCAAATGTGACTAATTCAGTAAATGATATTTCAACACAAACATCTACG---ATCAGTAAAAACCTTAGATTAAAAGAAATGATCACTCAAACTGAAGGAATGAGTTTTGATGATATTTCAGCAGCAGTACTAAAAACGAAAATAGATATGTCTACTCAAATTGGGAAAAATACTTTACCTGACATAGTCACAGAGGCATCTGAGAAATTTATTCCAAAACGATCGTATCGAATACTAAAAGATGATGAAGTAATGGAAGTTAATACTGAAGGAAAATTCTTCGCATATAAAATCGATACACTTAATGAAGTGCCATTTGATGTAAATAAATTTGCTGAACTTGTAACGAATTCTCCAGTTATATCAGCAATAATCGATTTTAAAACATTAAAAAATTTAAATGATAATTATGGAATTACTCGAATTGAAGCGTTAAATTTAATTAAATCAAATCCAAATGTATTACGTAATTTTATTAACCAAAATAATCCAATTATAAGGAATAGAATTGAACAGTTAATTCTACAATGTAAGTTG
>AEB79206
ATGGCTTCGCTCATTTATAAACAGCTTCTCACTAATTCATATTCAGTAGATTTATATGATGAAATAGAGCAAATTGGATCAGAAAAAACTCAAAATGTAACTGTAAATCCAGGTCCATTTGCTCAAACAAGATATGCTCCAGTCAATTGGGGTCATGGAGAAATAAATGATTCAACCACAGTGGAACCAATTCTAGATGGTCCTTATCAACCTACTACATTTACACCACCTACTGATTACTGGATACTTATTAACTCAAATACAAATGGAGTAGTATACGAAAGTACAAATAATAGTGACTTTTGGACTGTAGTCATTGCTGTTGAACCACACGTCGATCCAGTAGATAGACAATATAATGTATTTGGTGAAAATAAACAATTTAATGTAAGAAATGATTCAGAT---AAATGGAAGTTTTTAGAAATGTTTAGAGGCAGTAGTCAAAATGACTTTTATAATAGACGT---ACACTAACTTCTGATAATAGACTCGTAGGAATATTAAAATATGGT---GGAAGAATATGGACATTTCATGGTGAAACACCGAGGGCTACTACCGAT------AGCTCAAACACTGCAAATTTGAACGGTATATCAATTACAATTCATTCAGAATTTTATATTATTCCAAGGTCCCAAGAGTCTAAGTGTAATGAATATATTAACAACGGTCTACCACCAATTCAAAATACTAGAAATGTAGTACCATTATCATTATCATCT---AGATCTATACAATATACGAGAGCACAAGTTAATGAAGACATTACAATTTCAAAGACTTCATTATGGAAAGAAATGCAATATAACAGAGATATTATAATTAGGTTTAAATTTGGTAATAGTATTATTAAATTAGGGGGATTAGGTTATAAATGGTCCGAAATATCATATAAAGCGGCGAACTATCAATATAATTATCTACGTGATGGTGAACAAGTAACTGCACATACTACCTGTTCAGTAAATGGAGTAAATAATTTTAGCTATAACGGAGGATCTTTGCCTACTGATTTTAGCATTTCAAGATATGAAGTTATTAAAGAAAATTCCTATATATATGTAGATTATTGGGACGATTCAAAAGCATTTCGAAATATGGTGTATGTTAGATCATTAGCAGCTAATTTAAACTCAGTGAAATGTGCAGGTGGAAGTTATGACTTTAGTATACCTGTGGGTGCATGGCCAGTTATGAATGGAGGTGCCGTTTCGTTGCATTTTGCTGGTGTTACATTATCTACACAATTCACAGATTTCGTATCATTAAATTCATTACGGTTTAGATTTAGTTTGACAGTGGATGAACCATCTTTTTCAATATTGAGAACACGTACGGTAAATTTATATGGATTGCCAGCTGCTAATCCAAATAATGGAAATGAATATTACGAAATATCAGGAAGGTTTTCGCTTATTTCTTTAGTTCCAACCAACGATGATTATCAGACTCCAATTATGAATTCAGTAACAGTAAGACAAGATTTAGAACGTCAACTAACTGATTTACGAGAGGAATTCAATTCATTATCACAAGAAATAGCTATGTCACAATTAATTGATTTAGCGCTATTACCTTTAGACATGTTTTCTATGTTTTCAGGAATTAAAAGCACAATTGATCTAACCAAATCAATGGCGACTAGCGTAATGAAAAAATTTAGGAAATCAAAGTTAGCTACATCAGTTTCAGAAATGACTAATTCATTATCAGACGCAGCATCATCAGCGTCAAGAAGCGTTTCTGTTAGATCGAATATATCCGCATTTTCAAATTGGACTAAT---GTTTCAAATGATGTATCAAATGTGACTAATTCAGTAAATGATATTTCAACACAAACATCTACG---ATCAGCAAAAACCTTAGATTAAAAGAAATGATCACTCAAACTGAAGGAATGAGTTTTGATGATATTTCAGCAGCAGTACTAAAAACGAAAATAGATATGTCTACTCAAATTGGGAAAAATACTTTACCTGACATAGTCACAGAGGCATCTGAGAAATTTATTCCAAAACGATCGTATCGAATACTAAAAGATGATGAAGTAATGGAAGTTAATACTGAAGGAAAATTCTTCGCATATAAAATCGATACACTTAATGAAGTGCCATTTGATGTAAATAAATTTGCTGAACTTGTAACGAATTCTCCAGTTATATCAGCAATAATCGATTTTAAAACATTAAAAAATTTAAATGATAATTATGGAATTACTCGAATTGAAGCGTTAAATTTAATTAAATCAAATCCAAATGTATTACGTAATTTTATTAACCAAAATAATCCAATTATAAGGAATAGAATTGAACAGTTAATTCTACAATGTAAGTTG
>AEB79207
ATGGCTTCGCTCATTTATAAACAGCTTCTCACTAATTCATATTCAGTAGATTTATATGATGAAATAGAGCAAATTGGATCAGAAAAAACTCAAAATGTAACTGTAAATCCAGGTCCATTTGCTCAAACAAGATATGCTCCAGTCAATTGGGGTCATGGAGAAATAAATGATTCAACCACAGTGGAACCAATTCTAGATGGTCCTTATCAACCTACTACATTTACACCACCTACTGATTACTGGATACTTATTAACTCAAATACAAATGGAGTAGTATACGAAAGTACAAATAATAGTGACTTTTGGACTGTAGTCATTGCTGTTGAACCACACGTCGATCCAGTAGATAGACAATATAATGTATTTGGTGAAAATAAACAATTTAATGTAAGAAATGATTCAGAT---AAATGGAAGTTTTTAGAAATGTTTAGAGGCAGTAGTCAAAATGACTTTTATAATAGACGT---ACACTAACTTCTGATACTAGACTCGTAGGAATATTAAAATATGGT---GGAAGAATATGGACATTTCATGGTGAAACACCGAGGGCTACTACCGAT------AGCTCAAACACTGCAAATTTGAACGGTATATCAATTACAATTCATTCAGAATTTTATATTATTCCAAGGTCCCAAGAGTCTAAGTGTAATGAATATATTAACAACGGTCTACCACCAATTCAAAATACTAGAAATGTAGTACCATTATCATTATCATCT---AGATCTATACAGTATACGAGAGCACAAGTTAATGAAGACATTACAATTTCAAAGACTTCATTATGGAAAGAAATGCAATATAACAGAGATATTATAATTAGGTTTAAATTTGGTAATAGTATTATTAAATTAGGGGGATTAGGTTATAAATGGTCCGAAATATCATATAAAGCGGCGAACTATCAATATAATTATCTACGTGATGGTGAACAAGTAACTGCACATACTACCTGTTCAGTAAATGGAGTAAATAATTTTAGCTATAACGGAGGATCTTTGCCTACTGATTTTAGCATTTCAAGATATGAAGTTATTAAAGAAAATTCCTATGTATATGTAGATTATTGGGACGATTCAAAAGCATTTCGAAATATGGTGTATGTTAGATCATTAGCAGCTAATTTAAACTCAGTGAAATGTGCAGGTGGAAGTTATGACTTTAGTATACCTGTGGGTGCATGGCCAGTTATGAATGGAGGTGCCGTTTCGTTGCATTTTGCTGGTGTTACATTATCTACACAATTCACAGATTTCGTATCATTAAATTCATTACGGTTTAGATTTAGTTTGACAGTGGATGAACCATCTTTTTCAATATTGAGAACACGTACGGTAAATTTATATGGATTGCCAGCTGCTAATCCAAATAATGGAAATGAATATTACGAAATATCAGGAAGGTTTTCGCTTATTTCTTTAGTTCCAACCAACGATGATTATCAGACTCCAATTATGAATTCAGTAACAGTAAGACAAGATTTAGAACGTCAACTAACTGATTTACGAGAGGAATTCAATTCATTATCACAAGAAATAGCTATGTCACAATTAATTGATTTAGCGCTATTACCTTTAGACATGTTTTCTATGTTTTCAGGAATTAAAAGCACAATTGATCTAACCAAATCAATGGCGACTAGCGTAATGAAAAAATTTAGGAAATCAAAGTTAGCTACATCAGTTTCAGAAATGACTAATTCATTATCAGACGCAGCATCATCAGCGTCAAGAAGCGTTTCTGTTAGATCGAATATATCCGCATTTTCAAATTGGACTAAT---GTTTCAAATGATGTATCAAATGTGACTAATTCAGTAAATGATATTTCAACACAAACATCTACG---ATCAGCAAAAACCTTAGATTAAAAGAAATGATCACTCAAACTGAAGGAATGAGTTTTGATGATATTTCAGCAGCAGTACTAAAAACGAAAATAGATATGTCTACTCAAATTGGGAAAAATACTTTACCTGACATAGTCACAGAGGCATCTGAGAAATTTATTCCAAAACGATCGTATCGAATACTAAAAGATGATGAAGTAATGGAAGTTAATACTGAAGGAAAATTCTTCGCATATAAAATCGATACACTTAATGAAGTGCCATTTGATGTAAATAAATTTGCTGAACTTGTAACGAATTCTCCAGTTATATCAGCAATAATCGATTTTAAAACATTAAAAAATTTAAATGATAATTATGGAATTACTCGAATTGAAGCGTTAAATTTAATTAAATCAAATCCAAATGTATTACGTAATTTTATTAACCAAAATAATCCAATTATAAGGAATAGAATTGAACAGTTAATTCTACAATGTAAGTTG
>AEB79204
ATGGCTTCGCTCATTTATAAACAGCTTCTCACTAATTCATATTCAGTAGATTTATATGATGAAATAGAGCAAATTGGATCAGAAAAAACTCAAAATGTAACTGTAAATCCAGGTCCATTTGCTCAAACAAGATATGCTCCAGTCAATTGGGGTCATGGAGAAATAAATGATTCAACCACAGTGGAACCAATTCTAGATGGTCCTTATCAACCTACTACATTTACACCACCTACTGATTACTGGATACTTATTAACTCAAATACAAATGGAGTAGTATACGAAAGTACAAATAATAGTGACTTTTGGACTGTAGTCATTGCTGTTGAACCACACGTCGATCCAGTAGATAGACAATATAATGTATTTGGTGAAAATAAACAATTTAATGTAAGAAATGATTCAGAT---AAATGGAAGTTTTTAGAAATGTTTAGAGGCAGTAGTCAAAATGACTTTTATAATAGACGT---ACACTAACTTCTGATACTAGACTCGTAGGAATATTAAAATATGGT---GGAAGAATATGGACATTTCATGGTGAAACACCGAGGGCTACTACCGAT------AGCTCAAACACTGCAAATTTGAACGGTATATCAATTACAATTCATTCAGAATTTTATATTATTCCAAGGTCCCAAGAGTCTAAGTGTAATGAATATATTAACAACGGTCTACCACCAATTCAAAATACTAGAAATGTAGTACCATTATCATTATCATCT---AGATCTATACAGTATACGAGAGCACAAGTTAATGAAGACATTACAATTTCAAAGACTTCATTATGGAAAGAAATGCAATATAACAGAGATATTATAATTAGGTTTAAATTTGGTAATAGTATTATTAAATTAGGGGGATTAGGTTATAAATGGTCCGAAATATCATATAAAGCGGCGAACTATCAATATAATTATCTACGTGATGGTGAACAAGTAACTGCACATACTACCTGTTCAGTAAATGGAGTAAATAATTTTAGCTATAACGGAGGATCTTTGCCTACTGATTTTAGCATTTCAAGATATGAAGTTATTAAAGAAAATTCCTATGTATATGTAGATTATTGGGACGATTCAAAAGCATTTCGAAATATGGTGTATGTTAGATCATTAGCAGCTAATTTAAACTCAGTGAAATGTGCAGGTGGAAGTTATGACTTTAGTATACCTGTGGGTGCATGGCCAGTTATGAATGGAGGTGCCGTTTCGTTGCATTTTGCTGGTGTTACATTATCTACACAATTCACAGATTTCGTATCATTAAATTCATTACGGTTTAGATTTAGTTTGACAGTGGATGAACCATCTTTTTCAATATTGAGAACACGTACGGTAAATTTATATGGATTGCCAGCTGCTAATCCAAATAATGGAAATGAATATTACGAAATATCAGGAAGGTTTTCGCTTATTTCTTTAGTTCCAACCAACGATGATTATCAGACTCCAATTATGAATTCAGTAACAGTAAGACAAGATTTAGAACGTCAACTAACTGATTTACGAGAGGAATTCAATTCATTATCACAAGAAATAGCTATGTCACAATTAATTGATTTAGCGCTATTACCTTTAGACATGTTTTCTATGTTTTCAGGAATTAAAAGCACAATTGATCTAACCAAATCAATGGCGACTAGCGTAATGAAAAAATTTAGGAAATCAAAGTTAGCTACATCAGTTTCAGAAATGACTAATTCATTATCAGACGCAGCATCATCAGCGTCAAGAAGCGTTTCTGTTAGATCGAATATATCCGCATTTTCAAATTGGACTAAT---GTTTCAAATGATGTATCAAATGTGACTAATTCAGTAAATGATATTTCAACACAAACATCTACG---ATCAGCAAAAACCTTAGATTAAAAGAAATGATCACTCAAACTGAAGGAATGAGTTTTGATGATATTTCAGCAGCAGTACTAAAAACGAAAATAGATATGTCTACTCAAATTGGGAAAAATACTTTACCTGACATAGTCACAGAGGCATCTGAGAAATTTATTCCAAAACGATCGTATCGAATACTAAAAGATGATGAAGTAATGGAAGTTAATACTGAAGGAAAATTCTTCGCATATAAAATCGATACACTTAATGAAGTGCCATTTGATGTAAATAAATTTGCTGAACTTGTAACGAATTCTCCAGTTATATCAGCAATAATCGATTTTAAAACATTAAAAAATTTAAATGATAATTATGGAATTACTCGAATTGAAGCGTTAAATTTAATTAAATCAAATCCAAATGTATTACGTAATTTTATTAACCAAAATAATCCAATTATAAGGAATAGAATTGAACAGTTAATTCTACAATGTAAGTTG
>AEB79205
ATGGCTTCGCTCATTTATAAACAGCTTCTCACTAATTCATATTCAGTAGATTTATATGATGAAATAGAGCAAATTGGATCAGAAAAAACTCAAAATGTAACTGTAAATCCAGGTCCATTTGCTCAAACAAGATATGCTCCAGTCAATTGGGGTCATGGAGAAATAAATGATTCAACCACAGTGGAACCAATTCTAGATGGTCCTTATCAACCTACTACATTTACACCACCTACTGATTACTGGATACTTATTAACTCAAATACAAATGGATTAGTATACGAAAGTACAAATAATAGTGACTTTTGGACTGTAGTCATTGCTGTTGAACCACACGTCGATCCAGTAGATAGACAATATAATGTATTTGGTGAAAATAAACAATTTAATGTAAGAAATGATTCAGAT---AAATGGAAGTTTTTAGAAATGTTTAGAGGCAGTAGTCAAAATGACTTTTATAATAGACGT---ACACTAACTTCTGATACTAGACTCGTAGGAATATTAAAATATGGT---GGAAGAATATGGACATTTCATGGTGAAACACCGAGGGCTACTACCGAT------AGCTCAAACACTGCAAATTTGAACGGTATATCAATTACAATTCATTCAGAATTTTATATTATTCCAAGGTCCCAAGAGTCTAAGTGTAATGAATATATTAACAACGGTCTACCACCAATTCAAAATACTAGAAATGTAGTACCATTATCATTATCATCT---AGATCTATACAGTATACGAGAGCACAAGTTAATGAAGACATTACAATTTCAAAGACTTCATTATGGAAAGAAATGCAATATAACAGAGATATTATAATTAGGTTTAAATTTGGTAATAGTATTATTAAATTAGGGGGATTAGGTTATAAATGGTCCGAAATATCATATAAAGCGGCGAACTATCAATATAATTATCTACGTGATGGTGAACAAGTAACTGCACATACTACCTGTTCAGTAAATGGAGTAAATAATTTTAGCTATAACGGAGGATCTTTGCCTACTGATTTTAGCATTTCAAGATATGAAGTTATTAAAGAAAATTCCTATGTATATGTAGATTATTGGGACGATTCAAAAGCATTTCGAAATATGGTGTATGTTAGATCATTAGCAGCTAATTTAAACTCAGTGAAATGTGCAGGTGGAAGTTATGACTTTAGTATACCTGTGGGTGCATGGCCAGTTATGAATGGAGGTGCCGTTTCGTTGCATTTTGCTGGTGTTACATTATCTACACAATTCACAGATTTCGTATCATTAAATTCATTACGGTTTAGATTTAGTTTGACAGTGGATGAACCATCTTTTTCAATATTGAGAACACGTACGGTAAATTTATATGGATTGCCAGCTGCTAATCCAAATAATGGAAATGAATATTACGAAATATCAGGAAGGTTTTCGCTTATTTCTTTAGTTCCAACCAACGATGATTATCAGACTCCAATTATGAATTCAGTAACAGTAAGACAAGATTTAGAACGTCAACTAACTGATTTACGAGAGGAATTCAATTCATTATCACAAGAAATAGCTATGTCACAATTAATTGATTTAGCGCTATTACCTTTAGACATGTTTTCTATGTTTTCAGGAATTAAAAGCACAATTGATCTAACCAAATCAATGGCGACTAGCGTAATGAAAAAATTTAGGAAATCAAAGTTAGCTACATCAGTTTCAGAAATGACTAATTCATTATCAGACGCAGCATCATCAGCGTCAAGAAGCGTTTCTGTTAGATCGAATATATCCGCATTTTCAAATTGGACTAAT---GTTTCAAATGATGTATCAAATGTGACTAATTCAGTAAATGATATTTCAACACAAACATCTACG---ATCAGCAAAAACCTTAGATTAAAAGAAATGATCACTCAAACTGAAGGAATGAGTTTTGATGATATTTCAGCAGCAGTACTAAAAACGAAAATAGATATGTCTACTCAAATTGGGAAAAATACTTTACCTGACATAGTCACAGAGGCATCTGAGAAATTTATTCCAAAACGATCGTATCGAATACTAAAAGATGATGAAGTAATGGAAGTTAATACTGAAGGAAAATTCTTCGCATATAAAATCGATACACTTAATGAAGTGCCATTTGATGTAAATAAATTTGCTGAACTTGTAACGAATTCTCCAGTTATATCAGCAATAATCGATTTTAAAACATTAAAAAATTTAAATGATAATTATGGAATTACTCGAATTGAAGCGTTAAATTTAATTAAATCAAATCCAAATGTATTACGTAATTTTATTAACCAAAATAATCCAATTATAAGGAATAGAATTGAACAGTTAATTCTACAATGTAAGTTG
>AEB79202
ATGGCTTCGCTCATTTATAAACAGCTTCTCACTAATTCATATTCAGTAGATTTATATGATGAAATAGAGCAAATTGGATCAGAAAAAACTCAAAATGTAACTGTAAATCCAGGTCCATTTGCTCAAACAAGATATGCTCCAGTCAATTGGGGTCATGGAGAAATAAATGATTCAACCACAGTGGAACCAATTCTAGATGGTCCTTATCAACCTACTACATTTACACCACCTACTGATTACTGGATACTTATTAACTCAAATACAAATGGAGTAGTATACGAAAGTACAAATAATAGTGACTTTTGGACTGTAGTCATTGCTGTTGAACCACACGTCGATCCAGTAGATAGACAATATAATGTATTTGGTGAAAATAAACAATTTAATGTAAGAAATGATTCAGAT---AAATGGAAGTTTTTAGAAATGTTTAGAGGCAGTAGTCAAAATGACTTTTATAATAGACGT---ACACTAACTTCTGATACTAGACTCGTAGGAATATTAAAATATGGT---GGAAGAATATGGACATTTCATGGTGAAACACCGAGGGCTACTACCGAT------AGCTCAAACACTGCAAATTTGAACGGTATATCAATTACAATTCATTCAGAATTTTATATTATTCCAAGGTCCCAAGAGTCTAAGTGTAATGAATATATTAACAACGGTCTACCACCAATTCAAAATACTAGAAATGTAGTACCATTATCATTATCATCT---AGATCTATACAGTATACGAGAGCACAAGTTAATGAAGACATTACAATTTCAAAGACTTCATTATGGAAAGAAATGCAATATAACAGAGATATTATAATTAGGTTTAAATTTGGTAATAGTATTATTAAATTAGGGGGATTAGGTTATAAATGGTCCGAAATATCATATAAAGCGGCGAACTATCAATATAATTATCTACGTGATGGTGAACAAGTAACTGCACATACTACCTGTTCAGTAAATGGAGTAAATAATTTTAGCTATAACGGAGGATCTTTGCCTACTGATTTTAGCATTTCAAGATATGAAGTTATTAAAGAAAATTCCTATGTATATGTAGATTATTGGGACGATTCAAAAGCATTTCGAAATATGGTGTATGTTAGATCATTAGCAGCTAATTTAAACTCAGTGAAATGTGCAGGTGGAAGTTATGACTTTAGTATACCTGTGGGTGCATGGCCAGTTATGAATGGAGGTGCCGTTTCGTTGCATTTTGCTGGTGTTACATTATCTACACAATTCACAGATTTCGTATCATTAAATTCATTACGGTTTAGATTTAGTTTGACAGTGGATGAACCATCTTTTTCAATATTGAGAACACGTACGGTAAATTTATATGGATTGCCAGCTGCTAATCCAAATAATGGAAATGAATATTACGAAATATCAGGAAGGTTTTCGCTTATTTCTTTAGTTCCAACCAACGATGATTATCAGACTCCAATTATGAATTCAGTAACAGTAAGACAAGATTTAGAACGTCAACTAACTGATTTACGAGAGGAATTCAATTCATTATCACAAGAAATAGCTATGTCACAATTAATTGATTTAGCGCTATTACCTTTAGACATGTTTTCTATGTTTTCAGGAATTAAAAGCACAATTGATCTAACCAAATCAATGGCGACTAGCGTAATGAAAAAATTTAGGAAATCAAAGTTAGCTACATCAGTTTCAGAAATGACTAATTCATTATCAGACGCAGCATCATCAGCGTCAAGAAGCGTTTCTGTTAGATCGAATATATCCGCATTTTCAAATTGGACTAAT---GTTTCAAATGATGTATCAAATGTGACTAATTCAGTAAATGATATTTCAACACAAACATCTACG---ATCAGCAAAAACCTTAGATTAAAAGAAATGATCACTCAAACTGAAGGAATGAGTTTTGATGATATTTCAGCAGCAGTACTAAAAACGAAAATAGATATGTCTACTCAAATTGGGAAAAATACTTTACCTGACATAGTCACAGAGGCATCTGAGAAATTTATTCCAAAACGATCGTATCGAATACTAAAAGATGATGAAGTAATGGAAGTTAATACTGAAGGAAAATTCTTCGCATATAAAATCGATACACTTAATGAAGTGCCATTTGATGTAAATAAATTTGCTGAACTTGTAACGAATTCTCCAGTTATATCAGCAATAATCGATTTTAAAACATTAAAAAATTTAAATGATAATTATGGAATTACTCGAATTGAAGCGTTAAATTTAATTAAATCAAATCCAAATGTATTACGTAATTTTATTAACCAAAATAATCCAATTATAAGGAATAGAATTGAACAGTTAATTCTACAATGTAAGTTG
>AEB79203
ATGGCTTCGCTCATTTATAAACAGCTTCTCACTAATTCATATTCAGTAGATTTATATGATGAAATAGAGCAAATTGGATCAGAAAAAACTCAAAATGTAACTGTAAATCCAGGTCCATTTGCTCAAACAAGATATGCTCCAGTCAATTGGGGTCATGGAGAAATAAATGATTCAACCACAGTGGAACCAATTCTAGATGGTCCTTATCAACCTACTACATTTACACCACCTACTGATTACTGGATACTTATTAACTCAAATACAAATGGAGTAGTATACGAAAGTACAAATAATAGTGACTTTTGGACTGTAGTCATTGCTGTTGAACCACACGTCGATCCAGTAGATAGACAATATAATGTATTTGGTGAAAATAAACAATTTAATGTAAGAAATGATTCAGAT---AAATGGAAGTTTTTAGAAATGTTTAGAGGCAGTAGTCAAAATGACTTTTATAATAGACGT---ACACTAACTTCTGATACTAGACTCGTAGGAATATTAAAATATGGT---GGAAGAATATGGACATTTCATGGTGAAACACCGAGGGCTACTACCGAT------AGCTCAAACACTGCAAATTTGAACGGTATATCAATTACAATTCATTCAGAATTTTATATTATTCCAAGGTCCCAAGAGTCTAAGTGTAATGAATATATTAACAACGGTCTACCACCAATTCAAAATACTAGAAATGTAGTACCATTATCATTATCATCT---AGATCTATACAGTATACGAGAGCACAAGTTAATGAAGACATTACAATTTCAAAGACTTCATTATGGAAAGAAATGCAATATAACAGAGATATTATAATTAGGTTTAAATTTGGTAATAGTATTATTAAATTAGGGGGATTAGGTTATAAATGGTCCGAAATATCATATAAAGCGGCGAACTATCAATATAATTATCTACGTGATGGTGAACAAGTAACTGCACATACTACCTGTTCAGTAAATGGAGTAAATAATTTTAGCTATAACGGAGGATCTTTGCCTACTGATTTTAGCATTTCAAGATATGAAGTTATTAAAGAAAATTCCTATGTATATGTAGATTATTGGGACGATTCAAAAGCATTTCGAAATATGGTGTATGTTAGATCATTAGCAGCTAATTTAAACTCAGTGAAATGTGCAGGTGGAAGTTATGACTTTAGTATACCTGTGGGTGCATGGCCAGTTATGAATGGAGGTGCCGTTTCGTTGCATTTTGCTGGTGTTACATTATCTACACAATTCACAGATTTCGTATCATTAAATTCATTACGGTTTAGATTTAGTTTGACAGTGGATGAACCATCTTTTTCAATATTGAGAACACGTACGGTAAATTTATATGGATTGCCAGCTGCTAATCCAAATAATGGAAATGAATATTACGAAATATCAGGAAGGTTTTCGCTTATTTCTTTAGTTCCAACCAACGATGATTATCAGACTCCAATTATGAATTCAGTAACAGTAAGACAAGATTTAGAACGTCAACTAACTGATTTACGAGAGGAATTCAATTCATTATCACAAGAAATAGCTATGTCACAATTAATTGATTTAGCGCTATTACCTTTAGACATGTTTTCTATGTTTTCAGGAATTAAAAGCACAATTGATCTAACCAAATCAATGGCGACTAGCGTAATGAAAAAATTTAGGAAATCAAAGTTAGCTACATCAGTTTCAGAAATGACTAATTCATTATCAGACGCAGCATCATCAGCGTCAAGAAGCGTTTCTGTTAGATCGAATATATCCGCATTTTCAAATTGGACTAAT---GTTTCAAATGATGTATCAAATGTGACTAATTCAGTAAATGATATTTCAACACAAACATCTACG---ATCAGCAAAAACCTTAGATTAAAAGAAATGATCACTCAAACTGAAGGAATGAGTTTTGATGATATTTCAGCAGCAGTACTAAAAACGAAAATAGATATGTCTACTCAAATTGGGAAAAATACTTTACCTGACATAGTCACAGAGGCATCTGAGAAATTTATTCCAAAACGATCGTATCGAATACTAAAAGATGATGAAGTAATGGAAGTTAATACTGAAGGAAAATTCTTCGCATATAAAATCGATACACTTAATGAAGTGCCATTTGATGTAAATAAATTTGCTGAACTTGTAACGAATTCTCCAGTTATATCAGCAATAATCGATTTTAAAACATTAAAAAATTTAAATGATAATTATGGAATTACTCGAATTGAAGCGTTAAATTTAATTAAATCAAATCCAAATGTATTACGTAATTTTATTAACCAAAATAATCCAATTATAAGGAATAGAATTGAACAGTTAATTCTACAATGTAAGTTG
>AEB79200
ATGGCTTCGCTCATTTATAAACAGCTTCTCACTAATTCATATTCAGTAGATTTATATGATGAAATAGAGCAAATTGGATCAGAAAAAACTCAAAATGTAACTGTAAATCCAGGTCCATTTGCTCAAACAAGATATGCTCCAGTCAATTGGGGTCATGGAGAAATAAATGATTCAACCACAGTGGAACCAATTCTAGATGGTCCTTATCAACCTACTACATTTACACCACCTACTGATTACTGGATACTTATTAACTCAAATACAAATGGAGTAGTATACGAAAGTACAAATAATAGTGACTTTTGGACTGTAGTCATTGCTGTTGAACCACACGTCGATCCAGTAGATAGACAATATAATGTATTTGGTGAAAATAAACAATTTAATGTAAGAAATGATTCAGAT---AAATGGAAGTTTTTAGAAATGTTTAGAGGCAGTAGTCAAAATGACTTTTATAATAGACGT---ACACTAACTTCTGATACTAGACTCGTAGGAATATTAAAATATGGT---GGAAGAATATGGACATTTCATGGTGAAACACCGAGGGCTACTACCGAT------AGCTCAAACACTGCAAATTTGAACGGTATATCAATTACAATTCATTCAGAATTTTATATTATTCCAAGGTCCCAAGAGTCTAAGTGTAATGAATATATTAACAACGGTCTACCACCAATTCAAAATACTAGAAATGTAGTACCATTATCATTATCATCT---AGATCTATACAGTATACGAGAGCACAAGTTAATGAAGACATTACAATTTCAAAGACTTCATTATGGAAAGAAATGCAATATAACAGAGATATTATAATTAGGTTTAAATTTGGTAATAGTATTATTAAATTAGGGGGATTAGGTTATAAATGGTCCGAAATATCATATAAAGCGGCGAACTATCAATATAATTATCTACGTGATGGTGAACAAGTAACTGCACATACTACCTGTTCAGTAAATGGAGTAAATAATTTTAGCTATAACGGAGGATCTTTGCCTACTGATTTTAGCATTTCAAGATATGAAGTTATTAAAGAAAATTCCTATGTATATGTAGATTATTGGGACGATTCAAAAGCATTTCGAAATATGGTGTATGTTAGATCATTAGCAGCTAATTTAAACTCAGTGAAATGTGCAGGTGGAAGTTATGACTTTAGTATACCTGTGGGTGCATGGCCAGTTATGAATGGAGGTGCCGTTTCGTTGCATTTTGCTGGTGTTACATTATCTACACAATTCACAGATTTCGTATCATTAAATTCATTACGGTTTAGATTTAGTTTGACAGTGGATGAACCATCTTTTTCAATATTGAGAACACGTACGGTAAATTTATATGGATTGCCAGCTGCTAATCCAAATAATGGAAATGAATATTACGAAATATCAGGAAGGTTTTCGCTTATTTCTTTAGTTCCAACCAACGATGATTATCAGACTCCAATTATGAATTCAGTAACAGTAAGACAAGATTTAGAACGTCAACTAACTGATTTACGAGAGGAATTCAATTCATTATCACAAGAAATAGCTATGTCACAATTAATTGATTTAGCGCTATTACCTTTAGACATGTTTTCTATGTTTTCAGGAATTAAAAGCACAATTGATCTAACCAAATCAATGGCGACTAGCGTAATGAAAAAATTTAGGAAATCAAAGTTAGCTACATCAGTTTCAGAAATGACTAATTCATTATCAGACGCAGCATCATCAGCGTCAAGAAGCGTTTCTGTTAGATCGAATATATCCGCATTTTCAAATTGGACTAAT---GTTTCAAATGATGTATCAAATGTGACTAATTCAGTAAATGATATTTCAACACAAACATCTACG---ATCAGCAAAAACCTTAGATTAAAAGAAATGATCACTCAAACTGAAGGAATGAGTTTTGATGATATTTCAGCAGCAGTACTAAAAACGAAAATAGATATGTCTACTCAAATTGGGAAAAATACTTTACCTGACATAGTCACAGAGGCATCTGAGAAATTTATTCCAAAACGATCGTATCGAATACTAAAAGATGATGAAGTAATGGAAGTTAATACTGAAGGAAAATTCTTCGCATATAAAATCGATACACTTAATGAAGTGCCATTTGATGTAAATAAATTTGCTGAACTTGTAACGAATTCTCCAGTTATATCAGCAATAATCGATTTTAAAACATTAAAAAATTTAAATGATAATTATGGAATTACTCGAATTGAAGCGTTAAATTTAATTAAATCAAATCCAAATGTATTACGTAATTTTATTAACCAAAATAATCCAATTATAAGGAATAGAATTGAACAGTTAATTCTACAATGTAAGTTG
>AEB79201
ATGGCTTCGCTCATTTATAAACAGCTTCTCACTAATTCATATTCAGTAGATTTATATGATGAAATAGAGCAAATTGGATCAGAAAAAACTCAAAATGTAACTGTAAATCCAGGTCCATTTGCTCAAACAAGATATGCTCCAGTCAATTGGGGTCATGGAGAAATAAATGATTCAACCACAGTGGAACCAATTCTAGATGGTCCTTATCAACCTACTACATTTACACCACCTACTGATTACTGGATACTTATTAACTCAAATACAAATGGAGTAGTATACGAAAGTACAAATAATAGTGACTTTTGGACTGTAGTCATTGCTGTTGAACCACACGTCGATCCAGTAGATAGACAATATAATGTATTTGGTGAAAATAAACAATTTAATGTAAGAAATGATTCAGAT---AAATGGAAGTTTTTAGAAATGTTTAGAGGCAGTAGTCAAAATGACTTTTATAATAGACGT---ACACTAACTTCTGATACTAGACTCGTAGGAATATTAAAATATGGT---GGAAGAATATGGACATTTCATGGTGAAACACCGAGGGCTACTACCGAT------AGCTCAAACACTGCAAATTTGAACGGTATATCAATTACAATTCATTCAGAATTTTATATTATTCCAAGGTCCCAAGAGTCTAAGTGTAATGAATATATTAACAACGGTCTACCACCAATTCAAAATACTAGAAATGTAGTACCATTATCATTATCATCT---AGATCTATACAGTATACGAGAGCACAAGTTAATGAAGACATTACAATTTCAAAGACTTCATTATGGAAAGAAATGCAATATAACAGAGATATTATAATTAGGTTTAAATTTGGTAATAGTATTATTAAATTAGGGGGATTAGGTTATAAATGGTCCGAAATATCATATAAAGCGGCGAACTATCAATATAATTATCTACGTGATGGTGAACAAGTAACTGCACATACTACCTGTTCAGTAAATGGAGTAAATAATTTTAGCTATAACGGAGGATCTTTGCCTACTGATTTTAGCATTTCAAGATATGAAGTTATTAAAGAAAATTCCTATGTATATGTAGATTATTGGGACGATTCAAAAGCATTTCGAAATATGGTGTATGTTAGATCATTAGCAGCTAATTTAAACTCAGTGAAATGTGCAGGTGGAAGTTATGACTTTAGTATACCTGTGGGTGCATGGCCAGTTATGAATGGAGGTGCCGTTTCGTTGCATTTTGCTGGTGTTACATTATCTACACAATTCACAGATTTCGTATCATTAAATTCATTACGGTTTAGATTTAGTTTGACAGTGGATGAACCATCTTTTTCAATATTGAGAACACGTACGGTAAATTTATATGGATTGCCAGCTGCTAATCCAAATAATGGAAATGAATATTACGAAATATCAGGAAGGTTTTCGCTTATTTCTTTAGTTCCAACCAACGATGATTATCAGACTCCAATTATGAATTCAGTAACAGTAAGACAAGATTTAGAACGTCAACTAACTGATTTACGAGAGGAATTCAATTCATTATCACAAGAAATAGCTATGTCACAATTAATTGATTTAGCGCTATTACCTTTAGACATGTTTTCTATGTTTTCAGGAATTAAAAGCACAATTGATCTAACCAAATCAATGGCGACTAGCGTAATGAAAAAATTTAGGAAATCAAAGTTAGCTACATCAGTTTCAGAAATGACTAATTCATTATCAGACGCAGCATCATCAGCGTCAAGAAGCGTTTCTGTTAGATCGAATATATCCGCATTTTCAAATTGGACTAAT---GTTTCAAATGATGTATCAAATGTGACTAATTCAGTAAATGATATTTCAACACAAACATCTACG---ATCAGCAAAAACCTTAGATTAAAAGAAATGATCACTCAAACTGAAGGAATGAGTTTTGATGATATTTCAGCAGCAGTACTAAAAACGAAAATAGATATGTCTACTCAAATTGGGAAAAATACTTTACCTGACATAGTCACAGAGGCATCTGAGAAATTTATTCCAAAACGATCGTATCGAATACTAAAAGATGATGAAGTAATGGAAGTTAATACTGAAGGAAAATTCTTCGCATATAAAATCGATACACTTAATGAAGTGCCATTTGATGTAAATAAATTTGCTGAACTTGTAACGAATTCTCCAGTTATATCAGCAATAATCGATTTTAAAACATTAAAAAATTTAAATGATAATTATGGAATTACTCGAATTGAAGCGTTAAATTTAATTAAATCAAATCCAAATGTATTACGTAATTTTATTAACCAAAATAATCCAATTATAAGGAATAGAATTGAACAGTTAATTCTACAATGTAAGTTG
>AGE98424
ATGGCTTCGCTCATTTATAGACAGCTTCTCACTAATTCATATTCAGTAGATTTACATGATGAAATAGAGCAAATTGGGTCAGAAAAAACTCAAAATGTAACTGTAAATCCAGGTCCATTTGCTCAAACCAGATATGCTCCAGTCAATTGGGGTCATGGAGAAATAAATGATTCAACCACAGTAGAACCGATTTTAGATGGTCCTTATCAACCCACTACATTTACACCACCTACTGATTATTGGATACTTATTAACTCAAATACAAATGGAGTAGTATACGAGAGTACAAATAATAGTGACTTTTGGACTGCAGTCGTTGCTGTTGAACCGCACGTTAATCCAGTAGATAGACAATATACTGTATTTGGTGAAAATAAACAATTTAATGTAAGGAATGATTCAGAT---AAATGGAAGTTTTTAGAAATGTTTAAAGGTAGTAGTCAAAATGAATTTTATAATAGACGT---ACACTAACTTCTGATACTAGACTCGTGGGAATATTGAAATATGGT---GGAAGAGTATGGACATTTCATGGTGAAACACCGAGAGCTACTACTGAT------AGCTCAAACACTGCAAATTTGAACGGTATATCAATTACAATCCATTCAGAATTTTATATTATTCCAAGGTCCCAAGAGTCTAAGTGTAATGAATATATTAACAACGGTCTGCCACCAATTCAAAATACTAGAAATGTAGTACCATTATCATTATCATCC---AGATCTATACAGTATAAGAGAGCACAAGTTAATGAAGACATTACAATTTCAAAGACATCATTATGGAAAGAAATGCAATATAATAGGGATATTATAATTAGATTTAAATTTGGTAATAGTATTATAAAACTAGGGGGACTAGGTTATAAATGGTCCGAAATATCATATAAGGCGGCAAACTATCAATATACTTATCTACGTGATGGCGAACAAGTAACTGCACATACTACTTGTTCAGTAAATGGAGTAAATAATTTTAGCTATAACGGAGGATCTTTACCTACTGATTTTAGCGTTTCAAGGTATGAAGTTATTAAAGAAAATTCCTATGTATATGTAGATTATTGGGACGATTCAAAAGCATTTCGAAATATGGTATATGTTAGATCATTAGCAGCTAATTTAAACTCAGTGAAATGTACAGGTGGAAGCTACGACTTTAGTATACCTGTAGGTGCATGGCCAGTTATGAATGGAGGCGCTGTTTCGTTGCATTTTGCTGGTGTCACATTATCTACGCAATTCACAGATTTCGTATCATTAAATTCACTGCGGTTCAGATTTAGTTTGACAGTGGATGAACCATCTTTTTCAATATTGAGAACACGTACGGTGAATTTATACGGATTGCCAGCTGCTAATCCAAATAATGGAAATGAATATTACGAAATATCAGGAAGATTTTCACTCATTTCTTTAGTTCCAACTAACGATGATTATCAGACTCCAATTATGAATTCAGTAACAGTAAGACAAGATTTAGAACGTCAACTTACTGATTTACGAGAGGAATTCAATTCATTATCACAAGAAATAGCTATGTCACAATTAATTGATTTAGCGCTATTACCTTTAGATATGTTTTCTATGTTTTCAGGAATTAAAAGTACAATTGATCTAACCAAATCAATGGCAACTAGCGTAATGAAAAAATTTAGAAAATCAAAGTTAGCTACATCAGTTTCAGAGATGGCTAATTCGTTGTCAGATGCAGCATCATCAGCATCAAGAAGCGTTTCTGTTAGATCGAATATATCCGCAGTTTCAAATTGGACTAAC---GTTTCAAATGATGTGTCAAATGTGACTAATTCAGTAAATAATATTTCAACACAAACGTCTACA---ATCAGTAAAAACCTTAGATTAAAAGAGATGATTACTCAAACTGAAGGAATGAGTTTTGACGATATTTCAGCAGCAGTACTAAAAACAAAAATAGATATGTCTACTCAAATTGGGAAAAATACTTTACCTGACATAGTCACAGAGGCATCTGAGAAATTTATTCCAAAACGATCATATCGAATACTAAAAGATGATGAAGTAATGGAAATTAATACTGAAGGAAAATTCTTTGCATATAAAATCGATACACTTAATGAAGTGCCATTTGATGTAAATAAATTTACTGAACTTGTGACAAATTCTCCAGTTATATCAGCAATAATCGATTTTAAAACATTAAAAAATTTAAATGATAATTATGGAATTACTCGAACGGAAGCATTAAATTTAATTAAGTCAAATCCAAATGTATTACGTAATTTTATTAACCAAAATAATCCAATTATAAGGAATAGAATTGAACAGTTAATTCTACAATGTAAGTTG
>AGE99191
ATGGCTTCACTCATTTATAGACAACTTCTCACTAATTCATACTCAGTAGATTTACATGATGAAATAGAACAAATTGGGTCAGAAAAAACTCAAAACGTAACTGTAAATCCAGGTCCGTTCGCTCAAACCAGGTATGCTCCAGTCAATTGGGGTCATGGAGAGATAAATGATTCAACCACAGTAGAACCAATTTTAGACGGTCCTTATCAGCCTACTACATTTACACCACCTACTGATTATTGGATACTTATTAACTCAAATACAAATGGAGTAGTATACGAGAGTACAAATAATAGTGACTTTTGGACTGCAGTCATCGCTGTTGAACCGCACGTTAATCCAGTAGATAGACAATACACTGTATTTGGTGAAAATAAACAATTTAATGTAAGAAATGATTCAGAT---AAGTGGAAGTTTTTAGAAATGTTTAGAAGCAATAGTCAAAATGAATTTTATAATAGACGT---ACACTAACTTCTGATACCAAACTCGTGGGAATATTAAAATATGGT---GGAAGAATATGGACGTTTCATGGTGAAACACCGAGAGCTACTACTGAT------AGTTCAAATACTGCAAATTTAAACGATATATCAATTATAATACATTCAGAATTTTATATTATTCCAAGGTCTCAAGAATCTAAGTGTAATGAATATATTAATAATGGTCTGCCACCAATTCAAAATACTAGAAATGTAGTACCATTATCATTATCATCT---AGATCCATACAGTATAAGAGAGCTCAAGTTAATGAAGACATTACAATTTCGAAAACCTCATTATGGAAAGAAATGCAATATAATAGGGATATTATAATTAGATTTAAATTTGGTAATAGTATTGTAAAACTGGGAGGACTAGGTTATAAATGGTCCGAAATATCATTTAAGGCAGCAAACTATCAATATAATTATTTACGTGATGGCGAACAAGTAACTGCACATACTACTTGCTCAGTAAACGGAGTAAATAATTTTAGCTATAACGGGGGATCTTTACCTACTGATTTTAGCATCTCAAGATATGAAGTTATCAAAGAAAATTCTTATGTATACGTAGATTATTGGGATGATTCAAAAGCATTTAGGAATATGGTATATGTCAGATCATTAGCAGCTAATTTAAACTCGGTGAAATGTACAGGTGGAAGTTACGACTTTAGTATACCTGTAGGTGCATGGCCAGTTATGAATGGAGGTGCTGTTTCGTTACATTTTGCTGGAGTTACATTATCTACGCAATTCACGGATTTCGTATCATTGAATTCATTACGATTTAGATTTAGTTTGACAGTGGATGAACCATCTTTTTCAATATTGAGAACACGTACAGTGAATTTATATGGGTTACCAGCAGCTAATCCAAATAATGGAAATGAATACTACGAAATATCAGGAAGGTTTTCGCTCATTTCTTTAGTTCCAACTAATGATGATTATCAAACTCCAATTATGAATTCAGTAACAGTAAGACAAGATTTAGAGCGTCAACTTACTGATTTACGAGAGGAATTTAATTCATTATCACAAGAAATAGCTATGTCACAATTAATTGATTTAGCGTTATTACCTTTAGATATGTTTTCTATGTTTTCAGGAATTAAAAGTACAATTGATCTGACTAAATCAATGGCAACTAGTGTAATGAAAAAATTTAGAAAATCAAAATTAGCTACATCAATTTCGGAAATGACTACTTCATTATCAGACGCAGCATCATCAGCATCAAGAAGCGTTTCCATCAGATCGAATATATCCACAATTTCGAATTTGACTAAT---GTTTCAAATGATGTATCAAATGTGACTAATTCGTTGAATGATATTTCAACACAAACGTCTACA---ATTAGTAAGAAACTTAGATTAAGAGAAATGATTACTCAAACTGAAGGAATGAGTTTTGATGATATTTCAGCGGCAGTATTAAAAACGAAAATAGATATGTCTACTCAAATTGGAAAGAACACCTTACCCGACATAGTCACAGAGGCATCTGAGAAATTTATTCCAAAACGATCATATCGAATATTAAAAGATGACGAAGTGATGGAAATTAATACGGAAGGGAAAGTCTTTGCATATAAAATAGATACACTTAATGAAGTACCATTTGACGTAAATAAATTTGCTGACCTTGTAACAAATTCTCCAGTTATATCAGCAATAATCGATTTTAAAACATTAAAAAACTTAAATGATAATTATGGAATTACTCGGATAGATGCACTAAATTTAATTAAATCGAATCCAAATGTATTACGTAATTTCATTAACCAAAATAATCCAATTATAAGGAATAGAATTGAACAGCTAATCCTACAATGTAAGTTG
>ACZ51845
ATGGCTTCGCTCATTTATAGACAGCTTCTCACTAATTCATATTCAGTAGATTTACATGATGAAATAGAACAAATTGGATCGGAAAAAACTCAAAACGTAACTATAAATCCAGGTCCATTTGCACAGACTAGATATGCTCCAGTCAACTGGGGTCATGGAGAGATAAATGATTCGACTACAGTAGAACCAATTTTAGATGGTCCTTATCAGCCAACTACATTTACTCCACCTAATGATTATTGGATACTTATTAACTCAAATACAAATGGAGTAGTATATGAAAGTACAAATAATAGTGACTTTTGGACTGCAGTCGTTGCTATTGAACCGCACGTTAACCCAGTAGATAGACAATATACGATATTTGGTGAAAGTAAGCAATTTAATGTAAGTAACGATTCAAAT---AAATGGAAGTTTTTAGAAATGTTTAGAAACAGTAGTCAAAATGAATTTTATAATAGACGT---ACATTAACTTCTGATACTAGACTCGTAGGAATATTGAAATATGGT---GGAAGAGTATGGACATTTCATGGTGAAACACCAAGAGCTACTACTGAC------AGTTCAAGTACTGCAAATTTAAATAATATATCAATTACAATTCATTCAGAATTTTATATAATTCCAAGATCCCAAGAATCTAAATGTAATGAATACATTAATAATGGTCTGCCACCAATTCAAAATACTAGAAATGTAGTTCCATTGCCATTATCATCT---AGGTCTATACAGTATAAGAGAGCACAAGTTAATGAAGACATTATAATTTCAAAGACTTCATTATGGAAAGAAATGCAATATAATAGGGATATTGTAATTAGATTTAAATTTGGTAACAGTATTATAAAAATGGGAGGACTAGGTTATAAATGGTCTGAAGTATCATATAAGGCAGCAAATTATCAATATAATTACTTACGTGACGGTGAACAAGTAACCGCACACACCACTTGTTCAGTAAATGGAGTGAACAATTTTAGCTATAATGGAGGGTCTCTACCTACTGATTTTAGTATTTCAAGATATGAAGTTATTAAAGAAAATTCTTATGTATATGTAGACTATTGGGATGATTCAAAAGCATTTAGAAATATGGTATATGTTAGATCATTAGCAGCTAACTTGAATTCAGTGAAATGTACAGGTGGAAGTTATGATTTTAGTATACCTGTAGGTGCATGGCCAGTCATGAATGGTGGCGCCGTTTCATTGCATTTTGCCGGGGTTACATTATCCACGCAATTTACTGACTTTGTATCATTGAATTCACTACGATTTAGATTTAGTTTGACAGTGGATGAACCACCTTTCTCAATATTGAGAACACGTACAGTAAATTTGTATGGATTACCAGCCGCTAATCCAAATAATGGAAATGAATACTACGAAATATCAGGAAGGTTTTCACTCATTTCTTTAGTTCCAACTAATGATGATTATCAGACTCCAATCATGAATTCAGTGACAGTAAGACAAGACTTAGAGCGTCAACTTACTGATTTACGAGAAGAATTTAACTCATTGTCACAAGAAATAGCTATGGCACAATTGATTGATCTAGCACTGTTGCCTCTAGATATGTTTTCCATGTTTTCAGGAATTAAAAGTACAATTGATTTAACTAAATCAATGGCGACTAGTGTAATGAAGAAATTTAGAAAATCAAAATTAGCTACATCAATTTCAGAAATGACTAATTCATTATCAGATGCAGCTTCATCAGCATCAAGAAACGTTTCCATTAGATCAAATTTATCTGCAATTTCAAATTGGACTAAT---GTCTCAAATGATGTGTCAAATGTGACTAATTCATTGAACGATATTTCGACACAAACGTCTACA---ATTAGTAAGAAACTTAGATTAAAAGAAATGATTACTCAAACTGAAGGAATGAGCTTTGACGATATTTCAGCAGCTGTATTAAAAACGAAAATAGATATGTCTACTCAAATTGGGAAAAATACTTTACCTGACATAGTTACAGAGGCATCTGAGAAATTTATTCCAAAACGATCATATCGAATATTAAAGGATGATGAAGTAATGGAAATTAATACTGAAGGAAAATTCTTTGCATACAAAATTAATACACTTGATGAAGTGCCATTCGATGTAAATAAATTCGCTGAATTAGTAACAGATTCTCCAGTTATATCAGCAATAATCGATTTTAAGACATTGAAAAATTTAAATGATAATTATGGAATTACTCGTACGGAAGCGTTAAATTTAATTAAATCGAATCCAAATATGTTGCGTAATTTCATTAATCAAAATAATCCAATTATAAGGAATAGAATTGAACAGTTAATATTACAATGTAAATTG
>ACV83848
ATGGCTTCGCTCATTTATAGACAGCTTCTCACTAATTCATATTCAGTAGATTTACATGATGAGATAGAGCAAATTGGATCAGAAAAAACTCAAAATGTAACTGTAAATCCAGGTCCGTTTGCTCAAACAAGATATGCTCCAGTCAATTGGGGTCATGGAGAAATAAATGATTCAACGACAGTGGAACCAATTTTAGATGGTCCTTATCAACCTACTACATTTACACCACCTACTGATTATTGGATACTTATTAACTCAAATACAAATGGAGTAGTATACGAGAGTACAAATAATAGTGACTTTTGGACTGCAGTCATTGCTGTTGAACCGCACGTCAATCCAATAGATAGACAATATAATGTATTTGGTGAAAATAAACAATTTAATGTAAGAAATGATTCAGAT---AAATGGAAGTTTTTAGAAATGTTCAGAGGCAGTAGTCAAAATGACTTTTATAATAGACGT---ACACTAACTTCTGATACTAGACTCGTGGGAATATTAAAATATGGT---GGAAGAGTATGGACATTTCATGGTGAAACACCGAGAGCTACCACTGAT------AGTTCAACCACTGCAAATTTGAACGGTATATCAATTACAATTCATTCAGAATTTTATATTATTCCAAGGTCCCAAGAGTCTAAGTGTAATAAATATATTAACAACGGTTTGCCACCAATTCAAAATACTAGAAATGTAGTGCCATTATCATTATCATCT---AGATCTATACAGTATAAGAGAGCACAAGTTAATGAAGACATTACAATTTCAAAGACCTCATTATGGAAAGAAATGCAATATAACAGAGATATTATAATTAGATTTAAATTTGGTAATAGTATTGTTAAACTAGGGGGACTAGGTTATAAATGGTCCGAAATATCATATAAGGCGGCAAACTATCAATATAATTATCTACGTGATGGCGAACAAGTAACTGCACATACTACTTGCTCAGTGAATGGAGTAAATAATTTTAGCTATAACGGAGGATCTTTACCTACTGATTTTAGCGTTTCAAGGTATGAAGTTATTAAAGAAAATTCCTATGTATATGTAGATTATTGGGATGATTCAAAAGCATTTCGAAATATGGTGTATGTTAGATCATTAGCAGCTAATTTAAATTCAGTGAAATGTACAGGTGGAAGTTACGACTTTAGTATACCTGTGGGTGCATGGCCAGTTATGAATGGAGGTGCTGTTTCGTTGCATTTTGCTGGTGTTACATTATCTACGCAATTCACAGATTTCGTATCATTAAATTCATTACGGTTTAGATTTAGTTTGACAGTGGATGAACCATCTTTTTCAATATTGAGAACACGTACGGTAAATTTATACGGATTACCAGCTGCTAATCCGAATAATGGAAATGAATATTACGAAATATCAGGAAGGTTTTCACTTATTTCTTTAGTTCCAACTAACGATGATTATCAGACTCCAATTATGAACTCAGTAACAGTAAGACAAGATTTAGAACGTCAACTTACTGATTTACGAGAGGAATTCAATTCATTATCACAAGAAATAGCTATGTCACAATTAATTGATTTAGCGCTATTACCTTTAGATATGTTTTCTATGTTTTCAGGAATTAAAAGCACAATTGATCTAACTAAATCAATGGCAACTAGTGTAATGAAAAAATTTAGAAAATCAAAGTTAGCTACATCAGTTTCAGAAATGACTAATTCATTGTCAGACGCAGCATCATCAGCATCAAGAAGCGTTTCTGTTAGATCAAATATATCCGCATTTTCAAACTGGACCAAC---GTTTCAAATGATGTGTCAAATGTGACTAATTCAGTAAATGATATTTCGACACAAACGTCTACG---ATCAGTAAAAACCTTAGATTAAAAGAGATGATTACTCAAACTGAAGGAATGAGTTTTGACGATATTTCAGCAGCAGTACTAAAAACAAAAATAGATATGTCTACTCAAATTGGGAAAAACACTTTACCTGACATAGTCACAGAGGCATCTGAGAAATTTATTCCAAAACGATCATATCGAATATTAAAAGATGATGAAGTAATGGAAATTAATACTGAAGGAAAATTCTTTGCATATAAAATTGATACACTTAATGAAGTGCCATTTGATGTAAATAAATTTACTGAACTTGTAACAAATTCTCCAGTTATATCAGCAATAATCGATTTTAAAACATTAAAAAATTTAAATGATAATTATGGAATTACTCGAACTGAAGCGTTAAATTTAATTAAATCGAATCCAAATGTATTACGTAATTTTATTAATCAAAATAATCCAATTATAAGGAATAGAATTGAACAGTTAATTCTACAATGTAAGTTG
>AGE98585
ATGGCTTCGCTCATTTATAGACAGCTTCTCACTAATTCATATTCAGTAGATTTATATGATGAAATAGAGCAAATTGGATCAGAAAAAACTCAGAATGTAACCATAAATCCGGGTCCATTTGCACAGACTAGATATGCTCCAGTCAATTGGGGTCATGGAGAGATAAATGATTCGACTACAGTAGAACCAATTTTAGATGGTCCTTATCAGCCAACTACATTTACTCCACCTAATGATTATTGGATACTTATTAATTCAAATACAAATGGAGTAGTATATGAAAGTACAAATAATAGTGACTTTTGGACTGCAGTCGTTGCTATTGAACCGCACGTCAACCCAGTAGATAGACAATATATGATATTTGGTGAAAGCAAACAATTTAATGTGAGTAACGATTCAAAT---AAATGGAAGTTTTTAGAAATGTTCAGAAGCAGTAGTCAAAATGAATTTTATAATAGACGT---ACATTAACTTCTGACACCAGACTTGTAGGAATATTGAAATATGGT---GGAAGAGTATGGACATTTCATGGTGAAACACCAAGAGCTACTACTGAC------AGTTCAAGTACTGCAAATTTAAATAATATATCAATTACAATTCATTCAGAATTTTACATTATTCCAAGGTCCCAGGAATCTAAATGTAATGAATATATTAATAATGGTCTGCCACCAATTCAAAATACTAGAAATGTAGTTCCATTGCCATTATCATCT---AGATCGATACAGTATAAGAGAGCACAAGTTAATGAAGACATTATAGTTTCAAAAACTTCATTATGGAAAGAAATGCAGTATAATAGGGATATTATAATTAGATTTAAATTTGGTAATAGTATTGTAAAGATGGGAGGACTAGGTTATAAATGGTCTGAAATATCATATAAGGCAGCAAATTATCAATATAATTACTTACGTGACGGTGAACAAGTAACCGCACACACCACTTGTTCAGTAAATGGAGTGAACAATTTTAGCTATAATGGAGGGTCTCTACCCACTGATTTTGGTATTTCAAGGTATGAAGTTATTAAAGAGAACTCTTATGTATATGTAGACTATTGGGATGATTCAAAAGCATTTAGAAATATGGTATATGTTAGATCATTAGCAGCTAATTTAAATTCAGTGAAATGTACAGGTGGAAGTTATGATTTCAGTATACCAGTAGGTGCATGGCCAGTAATAAATGGTGGCGCTGTTTCGTTGCATTTTACCGGAGTTACATTATCCACGCAATTTACTGATTTTGTATCATTGAATTCATTACGATTTAGATTTAGTTTGACAGTTGATGAACCACCTTTCTCAATATTGAGAACACGTACAGTGAATTTGTATGGATTACCAGCCGCTAATCCAAATAATGGAAATGAATACTACGAAATATCAGGAAGGTTTTCACTCATTTCTTTAGTTCCAACTAATGATGATTATCAGACTCCAATTATGAATTCAGTGACGGTAAGACAAGATTTAGAGCGCCAACTTACTGATTTACGAGAAGAATTTAACTCATTGTCACAAGAAATAGCTATGGCACAATTGATTGATTTAGCACTGTTGCCTCTAGATATGTTTTCCATGTTTTCAGGAATTAAAAGTACAATTGATTTAACTAAATCAATGGCGACTAGTGTAATGAAGAAATTTAGAAAATCAAAATTAGCTACATCAATTTCAGAAATGACTAATTCATTGTCAGATGCTGCTTCATCAGCATCAAGAAACGTTTCTATTAGATCGAATTTATCTGCGATTTCAAATTGGACTAAT---GTTTCAAATGATGTGTCAAACGTAACTAATTCATTAAACGATATTTCAACACAAACATCTACA---ATTAGTAAGAAACTTAGATTAAAAGAAATGATTACTCAAACTGAAGGAATGAGCTTTGATGACATTTCAGCAGCTGTACTAAAAACAAAAATAGATATGTCTACTCAAATTGGAAAAAATACTTTACCTGATATAGTTACAGAAGCATCTGAGAAATTTATTCCAAAACGATCATATCGAATATTAAAGGATGATGAAGTAATGGAAATTAATACTGAAGGAAAATTCTTTGCATACAAAATTAATACATTTGATGAAGTGCCATTCGATGTAAACAAATTTGCTGAACTAGTAACAGATTCTCCAGTTATATCAGCGATAATCGATTTTAAGACATTGAAAAATTTACATGATAATTATGGAATCACTCGTACAGAAGCATTAAATTTAATTAAATCGAATCCAAATATGTTACGTAATTTCATTAATCAAAATAATCCAATTATAAGGAATAGAATTGAACAGTTAATACTACAATGTAAATTG
>AFS89488
ATGGCTTCGCTCATTTATAGACAATTACTTACGAATTCATATACAGTGAATCTTTCAGATGAAATACAGTTAATTGGATCAGAAAAAACGCAGAGAACTACAGTAAATCCAGGTCCATTTGCACAAACTGGTTATGCACCAGTGAATTGGGGGCCTGGGGAAACGAGTGATTCCACTACTGTTGATCCAGTGTTGGATGGACCATATCAGCCGACGACTTTCAATCCACCAATAGAATATTGGATGCTTCTAGCACCAACATCAGAAGGGGTAGTTGTTGAAGGTACTAATGGTACGGATAGATGGCTAGCTACAATACTTATAGAACCAAATGTGCCTGAGACGACTAGAAATTACACATTATTTGGGGAAACAGCGAGTATATCAGTAGCAAACCCATCACAAAGTAAATGGCGTTTTGTTGACGTAGCTAAGACCACTGCAAATGGAACATATTCACAATATGGA---CCATTACTATCAGATACAAAACTGTATGGAGTAATGAAATACAAC---GGGAAGTTGTATACGTATAGTGGTGAAACTCCGAATGCTACAACAAAT------TATTATTCAACTACAAATTATGACTCAGTGAATATGACATCTTATTGCGATTTTTACATTATACCAAGAGCACAAGAATCAAAGTGCACAGAATACGTAAATAATGGATTACCACCAATACAAAACACCAGAAATGTCGTACCATTAGCTTTATCTTCA---CGATCAATAGTTGCTAGAAGAGCTGCAGTGAACGAAGACATAGTTATATCGAAAACGTCATTGTGGAAAGAAATGCAATATAATCGAGATATCATAATAAGATTTAAGTTTGCAAACTCAATTATTAAATCAGGTGGACTAGGGTATAAATGGTCAGAGATTTCATTCAAACCAGCAAACTATCAATATACATATATACGTGATGGAGAGGAAGTAACTGCACATACAACATGTTCAGTGAATGGAGTGAACGACTTCAACTATAACGGAGGATCATTACCAACTGACTTTGTAATATCACGTTATGAAGTTATAAAAGAGAACTCTTATGTATATATAGATTATTGGGATGATTCACAAGCATTCAGAAACATGGTATATGTGAGATCATTAGCTGCGGACTTAAATGAAGTGACATGTGCAGGGGGTACTTATAATTTCCAACTACCAGTTGGACAATGGCCTGTGATGAGTGGTGGCTCAGTATCATTGCGTTCAGCTGGAGTAACGTTATCAACTCAATTTACAGACTTTGTGTCATTAAATTCGTTAAGATTTAGGTTCAGTTTAGCAGTAGAAGAACCGCCATTCTCTATTTCAAGGACACGGATATCAGGGTTATATGGGTTACCGGCAGCCAATCCAAATAATGGAAGAGACTTCTATGAAATTGCGGGTAGATTTTCATTAATTTTATTAGTACCATCAAATGATGATTATCAAACTCCTATAATGAACTCAGTGACGGTGAGACAGGACTTAGAGAGGCAGTTAGGAGAATTGAGAGAAGAATTTAACGCATTATCACAAGAGATAGCTATGTCACAATTGATAGATCTAGCTTTACTACCATTGGACATGTTCTCAATGTTTTCAGGAATTAAAACAACGATAGATGCAGCTAAATCAATGGCCACTAATGTAATGAAGAAGTTTAAAAGCTCAGGCTTGGCCACGTCTGTATCCACGTTGACAGACTCATTATCTGACGCCGCATCAGCGGTATCAAGGAACAGCTCAATAAGATCAATTGGATCAACAGCATCAGCTTGGACAGAC---ATTTCTTCACAAATAGTGGATACGCAAGCATCAGTCAATACGTTGGCAACTCAAACGTCAACT---ATCAGCAAGAGATTAAGGTTAAAAGAAATTGCGACTCAAACAGAGGGAATGAATTTCGACGACATATCAGCAGCTGTGTTAAAAACTAAAATTGACAAATCATCACAAATAGGACCAAGTACTTTACCAGATATTGTTACTGAAGCGTCGGAGAAGTTTATACCAAATAGAACGTATAGAGTAATTGACGATGATACTGTGTTTGAAGCAGGAACAGATGGGAGATTTTACGCATATAGAGTCGAGACGTTTGAGGAAGTTCCATTTGATGTGCAAAAATTCGCAGATTTAGTAACTGACTCTCCAGTAATCTCGGCCATTATAGACTTTAAAACGCTTAAAAACTTGAATGATAACTATGGAATTACTCGGTCGCAAGCATTAAATCTAATTAGATCAGATCCAAGGGTTCTGCGAGAATTTATCAATCAAGATAATCCAATAATAAGAAACAGGATAGAGCAGTTAATTCTGCAATGTAGATTG
>AGE99113
ATGGCTTCGCTCATTTATAGACAGCTTCTCACTAATTCATATTCAGTAGATTTACATGATGAAATAGAGCAAATTGGATCAGAAAAAACTCAAAATGTAACTATAAATCCGGGTCCATTTGCACAGACTAGATATGCTCCAGTCAATTGGGGTCATGGGGAGATAAATGATTCGACTACAGTAGAACCAATTTTAGATGGTCCTTATCAGCCAACTACATTTACTCCACCTAATGATTATTGGATACTTATTAATTCGAATACAAATGGAGTAGTATATGAAAGTACAAATAATAGTGACTTTTGGACTGCAGTCATTGCTATTGAACCACACGTTAGCCCAGTAGATAGACAATATATAATATTTGGTGAAAGTAAGCAATTTAGTGTAAGTAACGATTCAAAT---AAATGGAAGTTTTTAGAAATGTTTAGAAGCAGTAGTCAAAATGAATTTTATAATAGACGT---ACATTAACTTCTGATACTAGACTTGTAGGGATATTGAAATATGGT---GGAAGAGTATGGACATTTCATGGTGAAACACCAAGAGCTACTACTGAC------AGCTCAAATACTGCAAATTTAAATAATATATCAATTACAATTTATTCAGAATTTTATATCATTCCAAGATCCCAAGAATCTAAATGTAATGAATATATTAATAATGGTCTGCCACCAATTCAAAATACTAGAAATGTAGTTCCATTGCCATTATCATCT---AGATCGATACAGTATAAGAGAGCACAAGTTAATGAAGACATTATAATTTCAAAAACTTCATTATGGAAAGAAATGCAGTATAATAGAGATATTATAATTAGATTTAAATTTGGTAATAGTATTATAAAAATGGGAGGACTAGGTTATAAATGGTCTGAAATATCATATAAGGCAGCAAATTATCAATATAATTACTTACGTGACGGTGAACAAGTAACCGCACACACCACTTGTTCAGTAAATGGAGTGAACAATTTTAGCTATAATGGAGGGTCTCTACCTACTGATTTTGGTATTTCAAGGTATGAAGTTATTAAAGAAAATTCTTATGTATATGTAGACTATTGGGATGATTCAAAAGCATTTAGAAATATGGTATATGTTAGATCATTAGCAGCTAACTTGAATTCAGTGAAGTGTACAGGTGGAAGTTATGATTTTAGTATACCAGTAGGTGCATGGCCAGTCATGAATGGTGGCGCTGTTTCGTTGCATTTTGCCGGAGTTACATTATCCACGCAATTTACTGACTTTGTATCATTGAATTCATTACGATTTAGATTTAGTTTGACAGTAGATGAACCACCTTTCTCAATATTGAGAACACGTACAGTGAATTTGTACGGATTACCAGCCGCTAATCCAAATAATGGAAATGAATATTACGAAATATCAGGAAGGTTTTCACTCATTTCTTTAGTTCCAACTAATGATGATTATCAGACTCCAATTATGAATTCAGTGACAGTAAGACAAGATTTAGAGCGCCAACTTACTGATTTACGAGAAGAATTTAACTCATTGTCACAAGAAATAGCTATGGCACAATTGATTGATTTAGCACTGTTGCCTCTAGATATGTTTTCCATGTTTTCAGGAATTAAAAGCACAATTGATTTAACTAAATCAATGGCAACTAGTGTAATGAAGAAATTTAGAAAATCAAAATTAGCTACATCAATTTCAGAAATGACTAATTCATTGTCAGATGCAGCTTCATCAGCGTCAAGAAACGTCTCCATTAGATCGAATTTATCTGCAATTTCAAATTGGACTAAT---GCTTTAAATAATGTGTCAAATGTAACTAATTCATTGAACGATATTTCAACACAAACGTCTACA---ATTAGTAAGAAACTTAGATTAAGAGAAATGATTACTCAAACTGAAGGAATGAGCTTTGATGATATTTCAGCAGCTGTACTAAAAACAAAAATAGATATGTCTACTCAAATTGGAAAAAATACTTTACCTGACATAGTTACAGAGGCGTCTGAGAAATTTATTCCAAAACGATCATATCGAATATTAAAGGATGATGAAGTAATGGAAATTAATACTGAAGGAAAATTCTTTGCATACAAAATTAATACACTTGATGAAGTGCCATTCGATGTAAATAAATTCGCTGAACTAGTAACAGATTCTCCAGTTATATCAGCGATAATCGATTTTAAGACATTAAAAAATTTAAATGATAACTATGGAATTACTCGTACAGAAGCGTTAAATTTAATTAAATCGAATCCAAGTATGTTGCGTAACTTCATTAATCAAAATAATCCAATTATAAGGAATAGAATTGAACAGTTAATACTACAATGTAAATTG
>AGE99058
ATGGCTTCGCTCATTTATAGACAGCTTCTCACTAATTCATATTCAGTAGATTTATATGATGAAATAGAGCAAATTGGATCAGAAAAAACTCAGAATGTAACCATAAATCCGGGTCCATTTGCACAGACTAGATATGCTCCAGTCAATTGGGGTCATGGAGAGATAAATGATTCGACTACAGTAGAACCAATTTTAGATGGTCCTTATCAGCCAACTACATTTACTCCACCTAATGATTATTGGATACTTATTAATTCAAATACAAATGGAGTAGTATATGAAAGTACAAATAATAGTGACTTTTGGACTGCAGTCGTTGCTATTGAACCGCACGTCAACCCAGTAGATAGACAATATATGATATTTGGTGAAAGCAAACAATTTAATGTGAGTAACGATTCAAAT---AAATGGAAGTTTTTAGAAATGTTCAGAAGCAGTAGTCAAAATGAATTTTATAATAGACGT---ACATTAACTTCTGACACCAGACTTGTAGGAATATTGAAATATGGT---GGAAGAGTATGGACATTTCATGGTGAAACACCAAGAGCTACTACTGAC------AGTTCAAGTACTGCAAATTTAAATAATATATCAATTACAATTCATTCAGAATTTTACATTATTCCAAGGTCCCAGGAATCTAAATGTAATGAATATATTAATAATGGTCTGCCACCAATTCAAAATACTAGAAATGTAGTTCCATTGCCATTATCATCT---AGATCGATACAGTATAAGAGAGCACAAGTTAATGAAGACATTATAGTTTCAAAAACTTCATTATGGAAAGAAATGCAGTATAATAGGGATATTATAATTAGATTTAAATTTGGTAATAGTATTGTAAAGATGGGAGGACTAGGTTATAAATGGTCTGAAATATCATATAAAGCAGCAAATTATCAATATAATTACTTACGTGACGGTGAACAAGTAACCGCACACACCACTTGTTCAGTAAATGGAGTGAACAATTTTAGCTATAATGGAGGGTCTCTACCCACTGATTTTGGTATTTCAAGGTATGAAGTTATTAAAGAGAACTCTTATGTATATGTAGACTATTGGGATGATTCAAAAGCATTTAGAAATATGGTATATGTTAGATCATTAGCAGCTAATTTAAATTCAGTGAAATGTACAGGTGGAAGTTATGATTTCAGTATACCAGTAGGTGCATGGCCAGTAATAAATGGTGGCGCTGTTTCGTTGCATTTTGCCGGAGTTACATTATCCACGCAATTTACTGATTTTGTATCATTGAATTCATTACGATTTAGATTTAGTTTGACAGTTGATGAACCACCTTTCTCAATATTGAGAACACGTACAGTGAATTTGTATGGATTACCAGCCGCTAATCCAAATAATGGAAATGAATACTACGAAATATCAGGAAGGTTTTCACTCATTTCTTTAGTTCCAACTAATGATGATTATCAGACTCCAATTATGAATTCAGTGACGGTAAGACAAGATTTAGAGCGCCAACTTACTGATTTACGAGAAGAATTTAACTCATTGTCACAAGAAATAGCTATGGCACAATTGATTGATTTAGCACTGTTGCCTCTAGATATGTTTTCCATGTTTTCAGGAATTAAAAGTACAATTGATTTAACTAAATCAATGGCGACTAGTGTAATGAAGAAATTTAGAAAATCAAAATTGGCTACATCAATTTCAGAAATGACTAATTCATTGTCAGATGCTGCTTCATCAGCATCAAGAAACGTTTCTATTAGATCGAATTTATCTGCGATTTCAAATTGGACTAAT---GTTTCAAATGATGTGTCAAACGTAACTAATTCATTAAACGATATTTCAACACAAACATCTACA---ATTAGTAAGAAACTTAGATTAAAAGAAATGATTACTCAAACTGAAGGAATGAGCTTTGATGACATTTCAGCAGCTGTACTAAAAACAAAAATAGATATGTCTACTCAAATTGGAAAAAATACTTTACCTGATATAGTTACAGAAGCATCTGAGAAATTTATTCCAAAACGATCATATCGAATATTAAAGGATGATGAAGTAATGGAAATTAATACTGAAGGAAAATTCTTTGCATACAAAATTAATACATTTGATGAAGTGCCATTCGATGTAAACAAATTCGCTGAACTAGTAACAGATTCTCCAGTTATATCAGCGATAATCGATTTTAAGACATTGAAAAATTTAAATGATAATTATGGAATCACTCGTACAGAAGCATTAAATTTAATTAAATCGAATCCAAATATGTTACGTAATTTCATTAATCAAAATAATCCAATTATAAGGAATAGAATTGAACAGTTAATACTACAATGTAAATTG
>AGF86227
ATGGCTTCGCTAATATACAGACAGCTACTTTATAACTCATATTCAGTAGATTTATCAGATGAAATAACTAATATAGGTGCAGAAAAGAAAGAGAATGTGACTGTGCAGATTGGTGAATTCGCTCAAAGTCAATACGCACCAGTTTCATGGGGATCAGGAGAGATATTAAGTGGAAATGTTGAAGAACAGGCTCTAGATGGACCATATACACCAGATAGTTCGAACTTACCGTCTAACTATTGGTATTTGATCAATCCATCAAATGATGGTGTGGTGTTTTCAGTAACGAATAACAGCACATTCTGGATGTTTACTTATTTAATCTTACCAAATACAGCTCAAACTAATGTCACAGTAAATGTGATGAATGAGACAGTAAATATATCAATAGACAATTCGGGTTCG---ACATATAGGTTTGTGGATTACTTTAAGACTAGTTCCACGCAATCGTATAGGCAGAGGAAC---TATCTGATTACTGAACATAGATTACAAGCTTACAGAAGAGATGAAAGTGGAAATATATCAAATTATTGGGGTTCGTCTACATATGGTGACTTGAGAGTTGGAACATATTTTAATCCTGTACTCAATGCAGTG---ATAAACCTAAATGCAGATTTCTACATTATACCAGATTCGCAACAAGAGAAATGCACAGAATACATAAAGGGAGGATTGCCGGCTATGCAGACCACAACTTATGTGACACCAATTAATTATGCTATT---AGGAGT------CAAAGAATTGCAAGACCAAATGAAGACATAATCATATCGAAGGCATCACTGTGGAAAGAGGTTCAATATAATAGAGACATTGTGATAAGATTTGTGTTTGCAAATAATATAATCAAAGCAGGTGGACTTGGTTATAAATGGTCAGAGATATCATATAAAGCTAATAACTACCAATATACGTATATGAGAGATGGCGTGGAAGTTGTTGCTCATACTACTGTTTCAGTGAACGGTGTTAGTGTGTATAATTATAACACTGGATCGTTACCAACTGATTTCACGATACGAAATTATGACGTTTTAAAAGAAAGTTCGTTCGTGTATGTTGATTATTGGGACGATTCTCAGGCTTTCAGAAATATGGTATATGTGAGATCGCTGAGTGCGGAACTAAATCAAGTGCATTGTGTAGGAGGTAATTATTCGTTCGCATTGCCCGTTGGCTCATGGCCAGTGATGCAAGGAGGAAGTGTGATTTTAACATTTGATGGTGTGACGTTATCAACACAATTTACTGACTATGTATCATTGAATTCGCTAAGGTTCAGATTTAGATGTGCAGTGAACGAACCTCCATTTAGGGTCACTGGTACGAGGATATCGAATTTGTATGGCCTTCCAGCCGCTAACCCAATGGGAGACCAACAACATTATGAGGCATCAGGTAGGTTTTCATTGATATCTTTAGTGCCAAGTAATGATGACTACCAGACTCCAATTGCAAATTCAGTCACTGTAAGACAGGATCTAGAGAGACATCTGGATGAAATGAGAAGAGAATTCAATGAACTATCATCTAATATAGCTTTGTCACAACTCATAGATTTAGCATTATTACCACTTGATATGTTTTCAATGTTCAGTGGTATACGAAGTACCGTTGAAGCAGCAAAAAGCTTCGCAACATCAGTGATGAAGAAATTTAGAAAGTCGAATTTGGCAAAAAGTGTTAATAGTTTAACTGATGCCATAACTGATGCCGCTGGTTCAATTTCTAGGTCATCGACACTACGATCGGTCAGTAGCGCGACTTCAGTATGGACGGAT---------------ATAAGTGACATAGTGGATTCAACAGACGATATTGTGGCAGCTACAGCAACAGCCGCTGCGAAGAAGTTTAGAGTTAAAGAGTTCACAACGGAATTTAGTGGTGTTAGCTTTGATGATATATCTGCTGCGGTTGTAAAAACGAAAATGAACAAATTGAATGCCGTGGATGAGGAAATACTACCACAAATAATAACTGAGGCGTCGGAGAAGTTCATACCGAATCGTGCATATAGATTAATAGATGGAGAGAAGGTATATGAGGTTACAACGGAAGGGAAGTATTTTGCTTATCTAACAGAAACATTAGAAGAAGTGGTTTTTGATGCAGAGAGATTTACTGAATTAGTTACTGATTCTCCAGTAATATCAGCAATTATAGACTTTAAAACGATAAAGAATCTGAATGATAATTATGGTATTACAAGGGAGCAAGCGTTGAATATGTTACGTTCGGATCCGAAAGTATTAAGAAGCTTTATTAACCAAAACAATCCTATAATTAAAAACAGAATAGAGCAACTAATATTGCAGTGTAGGATA
>AGF85952
ATGGCTTCGCTAATATACAGACAGCTACTTTATAACTCATATTCAGTAGATTTATCAGATGAAATAACTAATATAGGTGCAGAAAAGAAAGAGAATGTGACTGTGCAGATTGGTGAATTCGCTCAAAGTCAATACGCACCAGTTTCATGGGGATCAGGAGAGATATTAAGTGGAAATGTTGAAGAACAGGCTCTAGATGGACCATATACACCAGATAGTTCGAACTTACCGTCTAACTATTGGTATTTGATCAATCCATCAAATGATGGTGTGGTGTTTTCAGTAACGAATAACAGCACATTCTGGATGTTTACTTATTTAATCTTACCAAATACAGCTCAAACTAATGTCACAGTAAATGTGATGAATGAGACAGTAAATATATCAATAGACAATTCGGGTTCG---ACATATAGGTTTGTGGATTACTTTAAGACTAGTTCCACGCAATCGTATAGGCAGAGGAAC---TATCTGATTACTGAACATAGATTACAAGCTTACAGAAGAGATGAAAGTGGAAATATATCAAATTATTGGGGTTCGTCTACATATGGTGACTTGAGAGTTGGAACATATTTTAATCCTGTACTCAATGCAGTG---ATAAACCTAAATGCAGATTTCTACATTATACCAGATTCGCAACAAGAGAAATGCACAGAATACATAAAGGGAGGATTGCCGGCTATGCAGACCACAACTTATGTGACACCAATTAATTATGCTATT---AGGAGT------CAAAGAATTGCAAGACCAAATGAAGACATAATCATATCGAAGGCATCACTGTGGAAAGAGGTTCAATATAATAGAGACATTGTGATAAGATTTGTGTTTGCAAATAATATAATCAAAGCAGGTGGACTTGGTTATAAATGGTCAGAGATATCATATAAAGCTAATAACTACCAATATACGTATATGAGAGATGGCGTGGAAGTTGTTGCTCATACTACTGTTTCAGTGAACGGTGTTAGTGTGTATAATTATAACACTGGATCGTTACCAACTGATTTCACGATACGAAATTATGACGTTTTAAAAGAAAGTTCGTTCGTGTATGTTGATTATTGGGACGATTCTCAGGCTTTCAGAAATATGGTATATGTGAGATCGCTGAGTGCGGAACTAAATCAAGTGCATTGTGTAGGAGGTAATTATTCGTTCGCATTGCCCGTTGGCTCATGGCCAGTGATGCAAGGAGGAAGTGTGATTTTAACATTTGATGGTGTGACGTTATCAACACAATTTACTGACTATGTATCATTGAATTCGCTAAGGTTCAGATTTAGATGTGCAGTGAACGAACCTCCATTTAGGGTCACTGGTACGAGGATATCGAATTTGTATGGCCTTCCAGCCGCTAACCCAATGGGAGACCAACAACATTATGAGGCATCAGGTAGGTTTTCATTGATATCTTTAGTGCCAAGTAATGATGACTACCAGACTCCAATTGCAAATTCAGTCACTGTAAGACAGGATCTAGAGAGACATCTGGATGAAATGAGAAGAGAATTCAATGAACTATCATCTAATATAGCTTTGTCACAACTCATAGATTTAGCATTATTACCACTTGATATGTTTTCAATGTTCAGTGGTATACGAAGTACCGTTGAAGCAGCAAAAAGCTTCGCAACATCAGTGATGAAGAAATTTAGAAAGTCGAATTTGGCAAAAAGTGTTAATAGTTTAACTGATGCCATAACTGATGCCGCTGGTTCAATTTCTAGGTCATCGACACTACGATCGGTCAGTAGCGCGACTTCAGTATGGACGGAT---------------ATAAGTGACATAGTGGATTCAACAGACGATATTGTGGTAGCTACAGCAACAGCCGCTGCGAAGAAGTTTAGAGTTAAAGAGTTCACAACGGAATTTAGTGGTGTTAGCTTTGATGATATATCTGCTGCGGTTGTAAAAACGAAAATGAACAAATTGAATGCCGTGGATGAGGAAATACTACCACAAATAATAACTGAGGCGTCGGAGAAGTTCATACCGAATCGTGCATATAGATTAATAGATGGAGAGAAGGTATATGAGGTTACAACGGAAGGGAAGTATTTTGCTTATCTAACAGAAACATTAGAAGAAGTGGTTTTTGATGCAGAGAGATTTACTGAATTAGTTACTGATTCTCCAGTAATATCAGCAATTATAGACTTTAAAACGATAAAGAATCTGAATGATAATTATGGTATTACAAGGGAGCAAGCGTTGAATATGTTACGTTCGGATCCGAAAGTATTAAGAAGCTTTATTAACCAAAACAATCCTATAATTAAAAACAGAATAGAGCAACTAATATTGCAGTGTAGGATA
>ACZ51869
ATGGCTTCGCTCATTTATAGACAGCTTCTCACTAATTCATATTCAGTAGATTTACATGATGAAATAGAGCAAATTGGATCAGAAAAAACTCAAAATGTAACTATAAATCCGGGTCCATTTGCACAGACTAGATATGCTCCAGTCAATTGGGGTCATGGAGAGATAAATGATTCGACTACAGTAGAACCAATTTTAGATGGTCCTTATCAGCCAACTACATTTACTCCACCTAATGATTATTGGATACTTATTAATTCAAATACAAATGGAGTAGTATATGAAAGTACAAATAATAGTGACTTTTGGACTGCAGTCGTTGCTATTGAACCGCACGTTAACCCAGTAGACAGACAATATACGATATTTGGTGAAAGTAAACAATTTAATGTGAGTAACGATTCAAAT---AAATGGAAGTTTTTAGAAATGTTTAGAAGCAGTAGTCAAAATGAATTTTATAATAGACGT---ACATTAACTTCTGATACTAGACTTGTAGGAATATTGAAATATGGT---GGAAGAGTATGGACATTTCATGGTGAAACACCAAGAGCTACTACTGAC------AGTTCAAGTACTGCAAATTTAAATAATATATCAATTACAATTCATTCAGAATTTTACATTATTCCAAGGTCCCAAGAATCTAAATGTAATGAATATATTAATAATGGTCTGCCACCAATTCAAAATACTAGAAATGTAGTTCCATTGCCATTATCATCT---AGATCGATACAGTATAAGAGAGCACAAGTTAATGAAGACATTATAGTTTCAAAAACTTCATTATGGAAAGAAATGCAGTATAATAGGGACATTATAATTAGATTTAAATTTGGTAATAGTATTGTAAAAATGGGAGGACTAGGTTATAAATGGTCTGAAATATCATATAAGGCAGCAAATTATCAATATAATTACTTACGTGACGGTGAACAAGTAACCGCACACACCACTTGTTCAGTAAATGGAGTGAACAATTTTAGCTATAATGGAGGGTCTCTACCCACTGATTTTGGTATTTCAAGGTATGAAGTTATTAAAGAGAATTCTTATGTATATGTAGACTATTGGGATGATTCAAAAGCATTTAGAAATATGGTATATGTTAGATCATTAGCAGCTAATCTGAATTCAGTGAAATGTACAGGTGGAAGTTATGATTTTAGTATACCAGTAGGTGCATGGCCAGTAATGAATGGTGGCGCTGTTTCGTTGCATTTTGCCGGAGTTACATTATCCACGCAATTTACTGATTTTGTATCATTGAATTCACTACGATTTAGATTTAGTTTGACAGTTGATGAACCACCTTTCTCAATATTGAGAACACGTACAGTGAATTTGTACGGATTACCAGCCGCTAATCCAAATAATGGAAATGAATACTATGAAATATCAGGAAGGTTTTCACTCATTTCTTTAGTTCCAACTAATGATGATTATCAGACTCCAATTATGAATTCAGTGACAGTAAGACAAGATTTAGAGCGCCAACTTACTGATTTACGAGAAGAATTTAACTCATTGTCACAAGAAATAGCTATGGCACAATTGATTGATTTAGCACTGTTGCCTCTAGATATGTTTTCCATGTTTTCAGGAATTAAAAGTACAATTGATTTAACTAAATCAATGGCGACTAGTGTAATGAAGAAATTTAGAAAATCAAAATTAGCTACATCAATTTCAGAAATGACTAATTCATTGTCAGATGCTGCTTCATCAGCATCAAGAAACGTTTCTATTAGATCGAATTTATCTGCGATTTCAAATTGGACTAAT---GTTTCAAATGATGTGTCAAACGTAACTAATTCATTGAACGATATTTCAACACAAACGTATACA---ATTAGTAAGAAACTTAGATTAAAAGAAATGATTACTCAAACTGAAGGAATGAGCTTTGACGACATTTCAGCAGCTGTACTAAAAACAAAAATAGATATGTCTACTCAAATTGGAAAAAATACTTTACCTGACATAGTTACAGAGGCATCTGAAAAATTTATTCCAAAACGATCATATCGAATATTAAAGGATGATGAAGTAATGGAAATTAATACTGAAGGAAAATTCTTTGCATACAAAATTAATACATTTGATGAAGTGCCATTCGATGTAAATAAATTCGCTGAACTAGTAACAGATTCTCCAGTTATATCAGCGATAATCGATTTTAAGACATTGAAAAATTTAAATGATAATTATGGAATCACTCGTACAGAAGCGTTAAATTTAATTAAATCGAATCCAAATATGTTGCGTAATTTCATTAATCAAAATAATCCAATTATAAGGAATAGAATTGAACAGTTAATACTACAATGTAAATTG
>ACZ51905
ATGGCTTCGCTCATTTATAGACAACTTCTCACTAATTCATACTCAGTAGATTTACATGATGAAATAGAACAAATTGGGTCAGAAAAAACTCAAAACGTAACTGTAAATCCAGGTCCGTTCGCCCAAACCAGGTATGCTCCAGTCAATTGGGGTCATGGAGAGATAAATGATTCAACCACAGTAGAACCAATTTTAGACGGTCCTTATCAGCCTACTACATTTACACCACCTACTGATTATTGGATACTTATTAACTCAAATACAAATGGAGTGGTATACGAGAGTACGAATAATAGTGACTTTTGGACTGCAGTCGTTGCTGTTGAACCGCACGTTAATCCAGTAGATAGACAATACACTGTATTTGGTGAAAATAAACAATTTAATGTAAGAAATGATTCAGAT---AAGTGGAAGTTTTTAGAAATGTTTAGAAGCAGTAGTCAAAATGAATTTTATAATAGACGT---ACACTAACTTCTGATACTAAACTCGTGGGAATATTAAAATATGGT---GGAAGAATATGGACGTTTCATGGTGAAACACCGAGAGCTACTACTGAT------AGTTCAAATACTGCAAATTTAAACGATATATCAATTATAATACATTCAGAATTTTATATTATTCCAAGGTCTCAAGAGTCTAAGTGTAATGAATATATTAATAATGGTTTACCACCAATTCAAAATACTAGAAATGTAGTACCATTATCATTATCATCT---AGATCCATACAGTATAAGAGAGCTCAAGTTAATGAAGACATTACAATTTCGAAAACCTCATTATGGAAAGAAATGCAATATAATAGGGATATTATAATTAGATTTAAATTTGGTAATAGTATTGTAAAACTGGGAGGACTAGGTTATAAATGGTCCGAAATATCATTTAAGGCAGCAAACTATCAATATAATTATTTACGTGATGGCGAACAAGTAACTGCACATACTACTTGCTCAGTAAATGGAGTAAATAATTTTAGCTATAACGGGGGATCTTTACCTACTGATTTTAGCATCTCAAGATATGAAGTTATCAAAGAAAATTCTTATGTATACGTAGATTATTGGGATGATTCAAAAGCATTTAGAAATATGGTATATGTCAGATCATTAGCAGCTAATTTAAACTCAGTGAAATGTACAGGTGGAAGTTACGACTTTAGTATACCTGTAGGTGCATGGCCAGTTATGAATGGAGGCGCTGTTTCGTTACATTTTGCTGGAGTTACATTATCTACGCAATTCACAGATTTCGTATCATTGAATTCATTACGATTTAGATTTAGTTTGACAGTGGATGAACCATCTTTTTCAATATTGAGAACACGTACAGTGAATTTGTACGGATTACCAGCAGCTAATCCAAATAATGGAAATGAATACTACGAAATATCAGGAAGGTTTTCGCTCATTTCTTTAGTTCCAACTAATGATGATTATCAGACTCCAATTATGAATTCAGTAACAGTAAGACAAGATTTAGAACGTCAACTTACTGATTTACGAGAGGAATTTAATTCATTATCACAAGAAATAGCTATGTCACAATTAATTGATTTAGCGTTATTACCTTTAGATATGTTTTCTATGTTTTCAGGAATTAAAAGTACAATTGATCTGACTAAATCAATGGCAACTAGTGTAATGAAAAAATTTAGAAAATCAAAATTAGCTACATCAATTTCGGAAATGACTAATTCATTATCAGACGCAGCATCATCAGCATCAAGAAGCGTTTCCATCAGATCGAATATATCCACAATTTCGAATTTGACTAAC---GTTTCAAATGATGTATCAAATGTGACTAATTCGTTGAATGATATTTCAACACAAACGTCTACA---ATCAGTAAGAAACTTAGATTAAGAGAAATGATTACTCAAACTGAAGGAATGAGTTTTGATGATATTTCAGCGGCAGTATTAAAAACAAAAATAGATATGTCTACTCAAATTGGAAAGAATACCTTACCCGACATAGTCACAGAGGCATCTGAGAAATTTATTCCAAAACGATCATATCGAATATTAAAAGATGACGAAGTGATGGAAATTAATACTGAAGGGAAAGTCTTTGCATATAAAATAGATACACTTAATGAAGTACCATTTGACGTAAATAAATTTGCTGAACTTGTAACAAATTCTCCAGTTATATCAGCAATAATCGATTTTAAAACATTAAAAAACTTGAATGATAATTATGGAATTACTCGGATAGAAGCACTAAATTTAATTAAATCGAATCCAAATGTATTACGTAATTTCATTAACCAAAATAATCCAATTATAAGGAATAGAATTGAACAGCTAATTCTACAATGTAAGTTG
>AET43481
ATGGCTTCGCTCATTTATAGACAGCTACTCACTAATTCATACACAGTTGAATTATCAGATGAAATTAATACAATTGGATCAGAAAAAAGTCAAAATGTAACAATTAATCCCGGACCATTTGCTCAAACAAATTATGCACCAGTGACTTGGAGTCATGGGGAAGTGAATGATTCGACAACGATAGAACCAGTACTCGATGGTCCTTATCAACCAACAAATTTTAAGCCACCAAATGATTACTGGATATTATTGAATCCAACTAATCAACAAGTTGTATTAGAGGGTACCAATAAAACTGATGTTTGGGTTGCTTTATTACTTGTTGAACCAAACGTAACTAATCAAAGTAGACAATACACATTATTTGGAGAAACGAAACAAATTACTGTAGAAAATAATACAAAC---AAATGGAAATTCTTCGAAATGTTCAGAAATAATGTTAGTGCCGAATTTCAACATAAGCGC---ACTTTAACATCAGACACTAAATTAGCTGGTTTTATGAAATTTTAT---AATAGTGTTTGGACTTTCCATGGTGAAACGCCACATGCTACAACTGAT------TATTCGTCAACGTCAAATTTATCTGAAGTAGAAACTGTAATACATGTTGAGTTTTATATAATACCAAGATCGCAAGAATCTAAGTGTAGTGAATATATAAATACTGGGTTACCACCAATGCAGAATACAAGGAATATAGTTCCAGTTGCGTTATCGTCT---AGATCGGTGACTTATCAACGTGCTCAAGTTAATGAAGATATCATTGTATCAAAGACATCGTTGTGGAAGGAAATGCAATATAACAGAGACATCATAATAAGGTTTAAATTTAATAATAGTATAGTAAAACTTGGTGGGCTAGGTTATAAATGGTCAGAAATTTCGTTTAAAGCAGCTAATTATCAGTATAATTACTTGCGAGATGGAGAGCAAGTTATGGCACATACTACTTGTTCAGTCAACGGTGTGAATAACTTCAGTTATAATGGAGGATCACTGCCAACTGATTTTAGTATATCAAGATATGAAGTGATTAAAGAGAATTCTTATGTCTATGTTGATTATTGGGATGACTCACAAGCATTTAGGAACATGGTATATGTCAGGTCATTAGCAGCAAATTTAAATTCAGTAAAGTGTGGTGGAGGAAATTATAATTTTCAAATACCAGTTGGTGCATGGCCAGTGATGAGTGGAGGTGCAGTGTCTTTACATTTCGCAGGAGTCACTTTATCCACTCAATTTACTGACTTCGTATCACTTAATTCGTTAAGATTTAGATTCAGTTTAACCGTTGAAGAGCCACCGTTCTCAATTTTACGCACACGTGTATCAGGATTATACGGACTACCAGCATTCGATCCGAATAACGGACATGAATATTATGAAATAGCTGGGAGATTTTCTCTTATTTCATTAGTGCCATCTAATGACGATTATCAAACTCCAATCATGAATTCAGTTACAGTGCGACAAGATCTTGAACGCCAACTAGGTGATTTAAGGGAGGAATTCAATTCCCTATCACAAGAAATAGCAATGACGCAATTGATAGATTTAGCATTATTGCCATTAGATATGTTTTCTATGTTCTCAGGTATTAAGAGCACAATTGACGCAGCTAAATCAATGGCCACAAAGGTGATGAAGAAGTTTAAGAAATCAGGATTAGCTACATCAATCTCTGAATTGACTGGATCATTATCAAATGCCGCCTCATCAGTTTCCAGAAGTTCATCTATTAGATCTAACATATCATCCATATCAGTGTGGACGGAT---GTTTCCGAACAAATAGCAGGTTCGTCAGACTCCGTCAGGAACATTTCCACGCAAACTTCAGCT---ATTAGTAAAAGATTGCGACTACGCGAAATTACTACACAAACTGAAGGTATGAATTTTGATGATATTTCAGCGGCAGTTCTTAAAACTAAAATAGATAGATCAACTCACATAAGCCCAGATACATTACCAGACATAATAACTGAGTCATCTGAGAAGTTCATACCAAAACGAGCTTATAGAGTTCTAAAAGATGATGAAGTGATGGAAGCTGACGTAGATGGGAAATTCTTTGCATATAAAGTTGACACTTTTGAAGAAGTACCATTCGACGTAGATAAATTTGTTGATTTGGTAACTGATTCTCCTGTAATTTCAGCTATAATTGATTTTAAGACGTTGAAGAATTTAAACGACAATTATGGTATAACGCGATCTCAAGCGTTAGATTTAATCAGATCTGATCCCAGAGTTTTACGCGATTTTATCAATCAGAATAATCCAATTATTAAAAATAGAATTGAACAGCTAATACTGCAATGTAGATTG
>AGE98940
ATGGCTTCGCTCATTTATAGGCAGCTTCTCACTAATTCATATTCAGTAGATTTACATGATGAAATAGAGCAAATTGGGTCAGAAAAAACGCAAAATGTAACTGTAAATCCAGGTCCGTTTGCTCAAACTAGATATGCTCCAGTCAATTGGGGTCATGGAGAAATAAATGATTCAACCACAGTAGAACCAATTTTAGATGGTCCTTATCAACCCACTACATTTACACCACCTACTGATTATTGGATACTTATTAACTCAAATACAAATGGAGTAGTATACGAGAGTACAAATAATAGTGACTTTTGGACTGTAGTCGTTGCTGTTGAACCGCACGTCAATCCAGTAGATAGACAATATACTGTATTTGGTGAAAATAAACAATTTAATGTAAGAAACGATTCAGAT---AAATGGAAGTTCTTAGAAATGTTCAGAAGCGGCAGTCAAAATGAATTTTATAATAGACGT---ACATTAACTTCTGATACTAGACTCGTAGGAATATTAAAATATGGT---GGAAGAGTATGGACATTTCATGGTGAAACACCGAGAGCTACTACTGAT------AGCTCAAACACTGCAAATTTAAACAATATATCAATTACAATTCATTCAGAATTTTATATTATTCCAAGGTCCCAAGAGTCTAAATGTAATGAATATATTAATAACGGTCTGCCACCAATTCAAAATACTAGAAATGTAGTACCATTATCATTATCATCC---AGATCTATACAGTATAAGAGAGCACAAGTTAATGAAGACATTACAATTTCAAAGACTTCATTATGGAAAGAAATGCAATATAATAGGGATATTATAATTAGATTTAAGTTTGGTAATAGTATTATAAAACTTGGGGGACTAGGTTATAAATGGTCCGAAATATCATTTAAGGCAGCAAACTATCAATATAATTATCTACGTGATGGCGAACAAGTAACTGCACATACTACTTGTTCAGTAAATGGAATAAATAATTTTAGCTATAACGGAGGATCTTTACCTACTGATTTTAGCGTTTCAAGGTATGAAGTTATTAAAGAAAATTCCTATGTATATGTAGATTATTGGGATGATTCAAAAGCATTTAGAAATATGGTATATGTTAGATCATTAGCAGCTAATTTGAACTCAGTGAAATGTACAGGTGGAAGTTACGACTTTAGTATACCTGTAGGTGCATGGCCAGTTATGAATGGAGGCGCTGTTTCGTTGCATTTTGCTGGTGTCACATTATCTACGCAATTCACAGATTTTGTATCATTAAATTCACTGCGGTTTAGATTTAGTTTAACAGTGGATGAACCATCTTTTTCAATATTGAGAACACGTACGGTGAATTTATACGGATTACCAGCTGCTAATCCAAATAATGGAAATGAATATTACGAAATATCAGGAAGGTTTTCACTCATTTCTTTAGTTCCGACTAACGATGATTATCAGACTCCAATTATGAATTCAGTAACAGTAAGACAAGATTTAGAACGTCAACTTACTGATTTACGAGAGGAATTCAATTCATTATCACAAGAAATAGCTATGTCACAATTAATTGATTTAGCGTTATTACCTTTAGATATGTTTTCTATGTTTTCAGGAATTAAAAGTACAATTGATCTAACTAAATCAATGGCAACTAGCGTAATGAAAAAATTTAGAAAATCAAAATTAGCTACATCAGTTTCAGAAATGACTAATTCATTGTCGGACGCAGCATCATCAGCATCAAGAAGCGTTTCTGTTAGATCGAATGTATCCGCAATTTCAAATTGGACTAAT---ATTTCAGATGATGTATCAAATGTGACTAATTCGTTAAATGATATTTCAACGCAAACGTCTACA---ATCAGTAAGAACCTTAGATTAAAAGAGATGATTACTCAAACTGAAGGAATGAGTTTTGACGACATTTCAGCAGCAGTACTAAAAACAAAAATAGATATGTCTACTCAAATTGGGAAAAATACTTTACCTGACATAGTCACAGAGGCATCTGAGAAATTTATTCCAAAACGATCATATCGAATATTAAAAGATGATGAAGTAATGGAAGTTAATACTGAAGGAAAATTCTTTGCATATAAAATCGATACACTTAATGAAGTGCCATTTGATGTAAATAAATTTACTGAACTTGTGACAAATTCTCCAGTTATATCAGCAATAATCGATTTTAAAACATTGAAAAATTTAAATGATAATTATGGAATTACTCGAACGGAAGCATTAAATTTAATTAAATCAAATCCAAATGTATTACGTAATTTTATAAACCAAAATAATCCAATTATAAGAAATAGAATTGAACAGTTAATTCTACAATGTAAGTTG
>AFK27498
ATGGCTTCGCTCATTTATAGACAGCTTCTCACTAATTCATATTCAGTAGATTTACATGATGAAATAGAGCAAATTGGATCAGAAAAAACTCAAAATGTAACTGTAAATCCAGGTCCATTTGCTCAAACAAGATATGCTCCAGTCAATTGGGGTCATGGAGAAATAAATGATTCAACCACAGTGGAACCCATTTTAGATGGTCCATATCAACCTACTACATTTACACCACCTACTGATTACTGGATACTTATTAATTCAAATACAAATGGAGTAGTATACGAGAGTACAAATAATAGTGACTTTTGGACTGTAGTCATTGCTGTTGAACCACATGTCGATCCAGTAGATAGACAATATAATGTATTTGGTGAAAACAAACAATTTAATGTAAGAAATGATTCAGAT---AAATGGAAGTTTTTAGAAATGTTTAGAGGCAGTAGTCAAAATGACTTTTATAATAGACGT---ACACTAACTTCTGATACTAGACTCGTAGGAATATTAAAATATGGT---GGGAGAATATGGACATTTCATGGTGAAACACCGAGAGCTACTACCGAT------AGCACAAACACTGCAAATTTGAACGGTATATCAATTACAATTCATTCAGAATTTTATATTATCCCAAGGTCCCAAGAGTCTAAGTGTAATGAATATATTAATAACGGTCTACCACCAATTCAAAATACTAGAAATGTAGTACCATTATCATTATCATCT---AGATCTATACAGTATACGAGAGCACAAGTTAATGAAGACATTACAATTTCAAAGACTTCATTATGGAAAGAAATGCAATATAACAGAGATATTATAATTAGGTTTAAATTTGGTAATAGTATTATAAAATTAGGGGGATTAGGTTATAAATGGTCCGAAATATCATATAAAGCGGCGAACTATCAATATAATTATCTACGTGATGGTGAACAAGTAACTGCACATACTACCTGTTCAGTAAATGGAGTGAATAATTTTAGCTATAACGGAGGATCTTTACCCACTGATTTTAGCATTTCAAGATATGAAGTTATTAAAGAAAATTCCTATGTATATGTAGATTATTGGGACGATTCAAAAGCATTTCGAAATATGGTGTATGTTAGATCATTAGCAGCTAATTTAAACTCAGTGAAGTGTACAGGTGGGAGTTACGATTTTAGTATACCTGTGGGTGCATGGCCAGTTATGAATGGAGGTGCCGTTTCGTTGCATTTTGCTGGTGTTACATTATCTACGCAATTCACAGATTTCGTATCATTAAATTCATTACGGTTTAGATTTAGTTTGACAGTGGATGAACCATCTTTTTCAATATTGAGAACACGTACGGTAAATTTATATGGATTACCAGCTGCTAATCCAAATAATGGAAATGAATATTACGAAATATCAGGAAGGTTTTCGCTTATTTCTTTAGTTCCAACCAACGATGATTATCAGACTCCAATTATGAATTCAGTAACAGTAAGACAAGATTTAGAACGTCAACTAACTGATTTACGAGAGGAATTCAATTCATTATCACAAGAAATAGCCATGTCACAATTAATTGATTTAGCGTTATTACCTTTAGACATGTTTTCTATGTTTTCAGGAATAAAAAGCACAATTGATCTAACCAAATCAATGGCGACTAACGTAATGAAAAAATTTAGAAAATCAAAGTTAGCTACATCAGTTTCAGAAATGACTAATTCATTGTCAGACGCAGCATCATCAGCATCAAGAAGCGTTTCTGTTAGATCGAATATATCCGCATTTTCAAATTGGACTAAT---GTTTCAAATGATGTATCAAATGTGACTAATTCAGTAAATGATATTTCAACACAAACATCTACG---ATCAGTAAAAACCTTAGATTAAGAGAAATGATCACTCAAACTGAAGGAATGAGTTTTGATGATATTTCAGCAGCAGTACTAAAAACGAAAATAGATATGTCTACTCAAATTGGAAAAAATACTTTACCTGACATAGTCACAGAGGCATCTGAGAAATTTATTCCAAAACGATCGTATCGAATACTAAAAGATGATGAAGTAATGGAAATTAATACTGAAGGAAAATTCTTTGCATATAAAATCGATACGCTTAATGAAGTGCCATTTGATGTAAATAAATTTGCTGAACTTGTAACGAATTCTCCAGTTATATCAGCAATAATCGATTTTAAAACATTAAAAAATTTAAACGATAATTATGGAATTACCCGAACTGAAGCGTTAAATTTAATTAAATCAAATCCAAATGTATTACGTAATTTTATTAACCAAAATAATCCAATTATAAGGAATAGAATTGAACAGTTAATTCTACAATGTAAGTTG
>AFK27499
ATGGCTTCGCTCATTTATAGACAGCTTCTCACTAATTCATATTCAGTAGATTTACATGATGAAATAGAGCAAATTGGATCAGAAAAAACTCAAAATGTAACTGTAAATCCAGGTCCATTTGCTCAAACAAGATATGCTCCAGTCAATTGGGGTCATGGAGAAATAAATGATTCAACCACAGTGGAACCCATTTTAGATGGTCCATATCAACCTACTACATTTACACCACCTACTGATTACTGGATACTTATTAATTCAAATACAAATGGAGTAGTATACGAGAGTACAAATAATAGTGACTTTTGGACTGTAGTCATTGCTGTTGAACCACATGTCGATCCAGTAGATAGACAATATAATGTATTTGGTGAAAACAAACAATTTAATGTAAGAAATGATTCAGAT---AAATGGAAGTTTTTAGAAATGTTTAGAGGCAGTAGTCAAAATGACTTTTATAATAGACGT---ACACTAACTTCTGATACTAGACTCGTAGGAATATTAAAATATGGT---GGGAGAATATGGACATTTCATGGTGAAACACCGAGAGCTACTACCGAT------AGCACAAACACTGCAAATTTGAACGGTATATCAATTACAATTCATTCAGAATTTTATATTATCCCAAGGTCCCAAGAGTCTAAGTGTAATGAATATATTAATAACGGTCTACCACCAATTCAAAATACTAGAAATGTAGTACCATTATCATTATCATCT---AGATCTATACAGTATACGAGAGCACAAGTTAATGAAGACATTACAATTTCAAAGACTTCATTATGGAAAGAAATGCAATATAACAGAGATATTATAATTAGGTTTAAATTTGGTAATAGTATTATAAAATTAGGGGGATTAGGTTATAAATGGTCCGAAATATCATATAAAGCGGCGAACTATCAATATAATTATCTACGTGATGGTGAACAAGTAACTGCACATACTACCTGTTCAGTAAATGGAGTGAATAATTTTAGCTATAACGGAGGATCTTTACCCACTGATTTTAGCATTTCAAGATATGAAGTTATTAAAGAAAATTCCTATGTATATGTAGATTATTGGGACGATTCAAAAGCATTTCGAAATATGGTGTATGTTAGATCATTAGCAGCTAATTTAAACTCAGTGAAGTGTACAGGTGGGAGTTACGATTTTAGTATACCTGTGGGTGCATGGCCAGTTATGAATGGAGGTGCCGTTTCGTTGCATTTTGCTGGTGTTACATTATCTACGCAATTCACAGATTTCGTATCATTAAATTCATTACGGTTTAGATTTAGTTTGACAGTGGATGAACCATCTTTTTCAATATTGAGAACACGTACGGTAAATTTATATGGATTACCAGCTGCTAATCCAAATAATGGAAATGAATATTACGAAATATCAGGAAGGTTTTCGCTTATTTCTTTAGTTCCAACCAACGATGATTATCAGACTCCAATTATGAATTCAGTAACAGTAAGACAAGATTTAGAACGTCAACTAACTGATTTACGAGAGGAATTCAATTCATTATCACAAGAAATAGCCATGTCACAATTAATTGATTTAGCGTTATTACCTTTAGACATGTTTTCTATGTTTTCAGGAATAAAAAGCACAATTGATCTAACCAAATCAATGGCGACTAACGTAATGAAAAAATTTAGAAAATCAAAGTTAGCTACATCAGTTTCAGAAATGACTAATTCATTGTCAGACGCAGCATCATCAGCATCAAGAAGCGTTTCTGTTAGATCGAATATATCCGCATTTTCAAATTGGACTAAT---GTTTCAAATGATGTATCAAATGTGACTAATTCAGTAAATGATATTTCAACACAAACATCTACG---ATCAGTAAAAACCTTAGATTAAGAGAAATGATCACTCAAACTGAAGGAATGAGTTTTGATGATATTTCAGCAGCAGTACTAAAAACGAAAATAGATATGTCTACTCAAATTGGAAAAAATACTTTACCTGACATAGTCACAGAGGCATCTGAGAAATTTATTCCAAAACGATCGTATCGAATACTAAAAGATGATGAAGTAATGGAAATTAATACTGAAGGAAAATTCTTTGCATATAAAATCGATACGCTTAATGAAGTGCCATTTGATGTAAATAAATTTGCTGAACTTGTAACGAATTCTCCAGTTATATCAGCAATAATCGATTTTAAAACATTAAAAAATTTAAACGATAATTATGGAATTACCCGAACTGAAGCGTTAAATTTAATTAAATCAAATCCAAATGTATTACGTAATTTTATTAACCAAAATAATCCAATTATAAGGAATAGAATTGAACAGTTAATTCTACAATGTAAGTTG
>AFJ68173
ATGGCTTCGCTCATTTATAGACAGCTTCTCACTAATTCATATTCAGTAGATTTATATGACGAAATAGAGCAAATTGGATCAGAAAAAACTCAAAATGTAACTATAAATCCGGGTCCATTTGCACAGACTAGATATGCTCCAGTCAATTGGGGTCATGGAGAGATAAATGATTCGACTACAGTAGAACCAATTTTAGATGGTCCTTATCAGCCAACTACATTTACTCCTCCTAATGATTATTGGATACTTATTAATTCAAATACAAATGGAGTAGTATATGAAAGTACAAATAATAGTGACTTTTGGACTGCAGTTATTGCCATTGAACCGCATGTTGACCCAGTAGATAGACAATATACGATATTTGGTGAAAGTAAACAATTTAATGTAAGCAACGATTCAAAT---AAATGGAAGTTTTTAGAAATGTTTAGAAGCAGTAATCAAAATGAATTTTATAATAGACGT---ACATTAACTTCTGATACTAGACTTGTAGGAATGTTGAAATATGGT---GGAAGAGTATGGACATTTCATGGTGAAACACCAAGAGCTACTACTGAC------AGTTCAAATACTGCAAATTTAAATAATATATCAATTACAATTCATTCAGAATTTTATATTATTCCAAGGTCCCAGGAATCTAAATGTAATGAATATATTAATAGTGGTCTGCCACCAATTCAAAATACTAGAAATGTAGTTCCATTGCCATTATCATCC---AGATCGATACAGTATAAGAGAGCACAAGTTAATGAAGACATTATAGTTTCAAAAACTTCATTATGGAAAGAAATGCAGTATAATAGGGATATTATAATTAGATTTAAATTTGGTAATAGTATTGTAAAGATGGGAGGACTAGGTTATAAATGGTCTGAAATATCATATAAGGCAGCAAATTATCAATATAATTACTTACGTGACGGTGAACAAGTAACTGCACACACCACTTGTTCAGTAAATGGAGTGAACAATTTTAGTTATAATGGAGGGTCTCTACCCACTGATTTTGGCATTTCAAGGTATGAAGTTATTAAAGAGAATTCTTATGTATATGTAGACTATTGGGATGATTCAAAAGCATTTAGAAATATGGTATATGTTAGATCATTAGCAGCTAATTTGAATTCAGTGAAATGTACAGGTGGAAGTTATGATTTTAGTATACCAGTAGGTGCATGGCCAGTAATGAATGGTGGCGCTGTTTCGTTGCATTTTGCCGGAGTTACATTATCCACGCAATTTACTGATTTTGTATCATTGAATTCACTACGATTTAGATTTAGTTTGACAGTTGATGAACCACCTTTCTCAATATTGAGAACACGTACAGTGAATTTGTACGGATTACCAGCCGCTAATCCAAATAATGGAAATGAATACTACGAAATATCAGGAAGGTTTTCACTCATTTCTTTAGTTCCGACTAATGATGATTATCAGACTCCAATTATGAATTCAGTGACAGTAAGACAAGATTTAGAGCGCCAACTTACTGATTTACGAGAAGAATTTAACTCATTGTCACAAGAAATAGCTATGGCACAATTGATTGATTTAGCACTGTTGCCTCTAGATATGTTTTCCATGTTTTCAGGAATTAAAAGTACAATTGATTTAACCAAATCAATGGCGACTAGTGTAATGAAGAAATTTAGAAAATCAAAATTAGCTACATCAATTTCAGAAATGACCAATTCATTGTCAGATGCTGCTTCATCAGCATCAAGAAACGTTTCTATTAGATCGAATTTATCTGCGATTTCAAATTGGACTAAT---GTTTCAAATGATGTGTCAAACGTAACTAATTCATTGAATGATATTTCAACACAAACGTCTACA---ATTAGTAAGAAACTTAGATTAAAAGAAATGATTACTCAAACTGAAGGAATGAGCTTTGACGATATTTCAGCAGCTGTACTAAAAACAAAAATAGATATGTCTACTCAAATTGGAAAAAATACTTTACCTGACGTAATTACAGAGGCATCTGAGAAATTTATTCCAAAACGATCATATCGAATATTAAAGGATGATGAAGTAATGGAAATTAATACTGAAGGTAAATTCTTTGCATACAAAATTAATACATTTGATGAAGTGCCATTCGATATAAATAAATTCGCTGAACTAGTAACAGATTCTCCAGTTATATCAGCGATAATCGATTTTAAGACACTGAAAAATTTAAATGATAATTATGGAATCACTCGTACAGAAGCGTTAAATTTAATTAAATCGAATCCAAATATGTTGCGTAATTTTATTAATCAAAATAATCCAATTATAAGGAATAGAATTGAACAGTTAATATTACAATGTAAATTG
>AFK27490
ATGGCTTCGCTCATTTATAGACAGCTTCTCACTAATTCATATTCAGTAGATTTACATGATGAAATAGAGCAAATTGGATCAGAAAAAACTCAAAATGTAACTGTAAATCCAGGTCCATTTGCTCAAACAAGATATGCTCCAGTCAATTGGGGTCATGGAGAAATAAATGATTCAACCACAGTGGAACCCATTTTAGATGGTCCATATCAACCTACTACATTTACACCACCTACTGATTACTGGATACTTATTAACTCAAATACAAATGGAGTAGTATACGAGAGTACAAATAATAGTGACTTTTGGACTGTAGTCATTGCTGTTGAACCACACGTCGATCCAGTAGATAGACAATATAATGTATTTGGTGAAAACAAACAATTTAATGTAAGAAATGATTCAGAT---AAATGGAAGTTTTTAGAAATGTTTAGAGGCAGTAGTCAAAATGACTTTTATAATAGACGT---ACACTAACTTCTGATACTAGACTCGTAGGAATATTAAAATATGGT---GGGAGAATATGGACATTTCATGGTGAAACACCGAGAGCTACTACCGAT------AGCTCAAACACTGCAAATTTAAACGGTATATCAATTACAATTCATTCAGAATTTTATATTATCCCAAGGTCCCAAGAGTCTAAGTGTAATGAATATATTAATAACGGTCTACCACCAATTCAAAATACTAGAAATGTAGTACCATTATCATTATCATCT---AGATCTATACAGTATACGAGAGCACAAGTTAATGAAGACATTACAATTTCAAAGACTTCATTATGGAAAGAAATGCAATATAACAGAGATATTATAATTAGGTTTAAATTTGGTAATAGTATTATAAAATTAGGGGGATTAGGTTATAAATGGTCCGAAATATCATATAAAGCGGCGAACTATCAATATAATTATCTACGTGATGGTGAGCAAGTAACTGCACATACTACCTGTTCAGTAAATGGAGTGAATAATTTTAGCTATAACGGAGGATCTTTACCCACTGATTTTAGCATTTCAAGATATGAAGTTATTAAAGAAAATTCCTATGTATATGTAGATTATTGGGATGATTCAAAAGCATTTAGAAATATGGTGTATGTTAGATCATTAGCAGCTAATTTAAACTCAGTGAAATGTACAGGTGGGAGTTACGATTTTAGTATACCTGTGGGTGCATGGCCAGTTATGAATGGAGGTGCCGTTTCGTTGCATTTTGCTGGTGTTACATTATCTACGCAATTCACAGATTTCGTATCATTAAATTCATTACGGTTTAGATTTAGTTTGACAGTGGATGAACCATCTTTTTCAATATTGAGAACACGTACGGTAAACTTATATGGATTACCAGCTGCTAATCCAAATAATGGAAATGAATATTACGAAATATCAGGAAGGTTTTCGCTTATTTCTTTAGTTCCAACCAACGATGATTATCAGACTCCAATTATGAATTCAGTAACAGTAAGACAAGATTTAGAACGTCAACTAACTGATTTACGAGAGGAATTCAATTCATTATCACAAGAAATAGCCATGTCACAATTAATTGATTTAGCGTTATTACCTTTAGACATGTTTTCTATGTTTTCAGGAATAAAAAGCACAATTGATCTAACCAAATCAATGGCGACTAGCGTAATGAAAAAATTTAGAAAATCAAAGTTAGCTACATCAGTTTCAGAAATGACTAATTCATTGTCAGACGCAGCATCATCAGCATCAAGAAGCGTTTCTGTTAGATCGAATATATCCGCATTTTCAAATTGGACTAAT---GTTTCAAATGATGTATCAAATGTGACTAATTCAGTAAATGATATTTCAACACAAACATCTACG---ATCAGTAAAAACCTTAGATTAAGAGAAATGATCACTCAAACTGAAGGAATGAGTTTTGATGATATTTCAGCAGCAGTACTAAAAACGAAAATAGATATGTCTACTCAAATTGGAAAAAATACTTTACCTGACATAGTCACAGAGGCATCTGAGAAATTTATTCCAAAACGATCGTATCGAATACTAAAAGATGATGAAGTAATGGAAATTAATACTGAAGGAAAATTCTTTGCATATAAAATCGATACGCTTGATGAAGTGCCATTTGATGTAAATAAATTTGCTGAACTTGTAACGAATTCTCCAGTTATATCAGCAATAATCGATTTTAAAACATTAAAAAATTTAAACGATAATTATGGAATTACCCGAACTGAAGCGTTAAATTTAATTAAATCAAATCCAAATGTATTACGTAATTTTATTAACCAAAATAATCCAATTATAAGGAATAGAATTGAACAGTTAATTCTACAATGTAAGTTG
>AFK27491
ATGGCTTCGCTCATTTATAGACAGCTTCTCACTAATTCATATTCAGTAGATTTACATGATGAAATAGAGCAAATTGGATCAGAAAAAACTCAAAATGTAACTGTAAATCCAGGTCCATTTGCTCAAACAAGATATGCTCCAGTCAATTGGGGTCATGGAGAAATAAATGATTCAACCACAGTGGAACCCATTTTAGATGGTCCATATCAACCTACTACATTTACACCACCTACTGATTACTGGATACTTATTAACTCAAATACAAATGGAGTAGTATACGAGAGTACAAATAATAGTGACTTTTGGACTGTAGTCATTGCTGTTGAACCACACGTCGATCCAGTAGATAGACAATATAATGTATTTGGTGAAAACAAACAATTTAATGTAAGAAATGATTCAGAT---AAATGGAAGTTTTTAGAAATGTTTAGAGGCAGTAGTCAAAATGACTTTTATAATAGACGT---ACACTAACTTCTGATACTAGACTCGTAGGAATATTAAAATATGGT---GGGAGAATATGGACATTTCATGGTGAAACACCGAGAGCTACTACCGAT------AGCTCAAACACTGCAAATTTAAACGGTATATCAATTACAATTCATTCAGAATTTTATATTATCCCAAGGTCCCAAGAGTCTAAGTGTAATGAATATATTAATAACGGTCTACCACCAATTCAAAATACTAGAAATGTAGTACCATTATCATTATCATCT---AGATCTATACAGTATACGAGAGCACAAGTTAATGAAGACATTACAATTTCAAAGACTTCATTATGGAAAGAAATGCAATATAACAGAGATATTATAATTAGGTTTAAATTTGGTAATAGTATTATAAAATTAGGGGGATTAGGTTATAAATGGTCCGAAATATCATATAAAGCGGCGAACTATCAATATAATTATCTACGTGATGGTGAGCAAGTAACTGCACATACTACCTGTTCAGTAAATGGAGTGAATAATTTTAGCTATAACGGAGGATCTTTACCCACTGATTTTAGCATTTCAAGATATGAAGTTATTAAAGAAAATTCCTATGTATATGTAGATTATTGGGACGATTCAAAAGCATTTCGAAATATGGTGTATGTTAGATCATTAGCAGCTAATTTAAACTCAGTGAAATGTACAGGTGGGAGTTACGATTTTAGTATACCTGTGGGTGCATGGCCAGTTATGAATGGAGGTGCCGTTTCGTTGCATTTTGCTGGTGTTACATTATCTACGCAATTCACAGATTTCGTATCATTAAATTCATTACGGTTTAGATTTAGTTTGACAGTGGATGAACCATCTTTTTCAATATTGAGAACACGTACGGTAAACTTATATGGATTACCAGCTGCTAATCCAAATAATGGAAATGAATATTACGAAATATCAGGAAGGTTTTCGCTTATTTCTTTAGTTCCAACCAACGATGATTATCAGACTCCAATTATGAATTCAGTAACAGTAAGACAAGATTTAGAACGTCAACTAACTGATTTACGAGAGGAATTCAATTCATTATCACAAGAAATAGCCATGTCACAATTAATTGATTTAGCGTTATTACCTTTAGACATGTTTTCTATGTTTTCAGGAATAAAAAGCACAATTGATCTAACCAAATCAATGGCGACTAGCGTAATGAAAAAATTTAGAAAATCAAAGTTAGCTACATCAGTTTCAGAAATGACTAATTCATTGTCAGACGCAGCATCATCAGCATCAAGAAGCGTTTCTGTTAGATCGAATATATCCGCATTTTCAAATTGGACTAAT---GTTTCAAATGATGTATCAAATGTGACTAATTCAGTAAATGATATTTCAACACAAACATCTACG---ATCAGTAAAAACCTTAGATTAAGAGAAATGATCACTCAAACTGAAGGAATGAGTTTTGATGATATTTCAGCAGCAGTACTAAAAACGAAAATAGATATGTCTACTCAAATTGGAAAAAATACTTTACCTGACATAGTCACAGAGGCATCTGAGAAATTTATTCCAAAACGATCGTATCGAATACTAAAAGATGATGAAGTAATGGAAATTAATACTGAAGGAAAATTCTTTGCATATAAAATCGATACGCTTGATGAAGTGCCATTTGATGTAAATAAATTTGCTGAACTTGTAACGAATTCTCCAGTTATATCAGCAATAATCGATTTTAAAACATTAAAAAATTTAAACGATAATTATGGAATTACCCGAACTGAAGCGTTAAATTTAATTAAATCAAATCCAAATGTATTACGTAATTTTATTAACCAAAATAATCCAATTATAAGGAATAGAATTGAACAGTTAATTCTACAATGTAAGTTG
>AFK27492
ATGGCTTCGCTCATTTATAGACAGCTTCTCACTAATTCATATTCAGTAGATTTACATGATGAAATAGAGCAAATTGGATCAGAAAAAACTCAAAATGTAACTGTAAATCCAGGTCCATTTGCTCAAACAAGATATGCTCCAGTCAATTGGGGTCATGGAGAAATAAATGATTCAACCACAGTGGAACCCATTTTAGATGGTCCATATCAACCTACTACATTTACACCACCTACTGATTACTGGATACTTATTAATTCAAATACAAATGGAGTAGTATACGAGAGTACAAATAATAGTGACTTTTGGACTGTAGTCATTGCTGTTGAACCACATGTCGATCCAGTAGATAGACAATATAATGTATTTGGTGAAAACAAACAATTTAATGTAAGAAATGATTCAGAT---AAATGGAAGTTTTTAGAAATGTTTAGAGGCAGTAGTCAAAATGACTTTTATAATAGACGT---ACACTAACTTCTGATACTAGACTCGTAGGAATATTAAAATATGGT---GGGAGAATATGGACATTTCATGGTGAAACACCGAGAGCTACTACCGAT------AGCACAAACACTGCAAATTTGAACGGTATATCAATTACAATTCATTCAGAATTTTATATTATCCCAAGGTCCCAAGAGTCTAAGTGTAATGAATATATTAATAACGGTCTACCACCAATTCAAAATACTAGAAATGTAGTACCATTATCATTATCATCT---AGATCTATACAGTATACGAGAGCACAAGTTAATGAAGACATTACAATTTCAAAGACTTCATTATGGAAAGAAATGCAATATAACAGAGATATTATAATTAGGTTTAAATTTGGTAATAGTATTATAAAATTAGGGGGATTAGGTTATAAATGGTCCGAAATATCATATAAAGCGGCGAACTATCAATATAATTATCTACGTGATGGTGAACAAGTAACTGCACATACTACCTGTTCAGTAAATGGAGTGAATAATTTTAGCTATAACGGAGGATCTTTACCCACTGATTTTAGCATTTCAAGATATGAAGTTATTAAAGAAAATTCCTATGTATATGTAGATTATTGGGACGATTCAAAAGCATTTCGAAATATGGTGTATGTTAGATCATTAGCAGCTAATTTAAACTCAGTGAAATGTACAGGTGGGAGTTACGATTTTAGTATACCTGTGGGTGCATGGCCAGTTATGAATGGAGGTGCCGTTTCGTTGCATTTTGCTGGTGTTACATTATCTACACAATTCACAGATTTCGTATCATTAAATTCATTACGGTTTAGATTTAGTTTGACAGTGGATGAACCATCTTTTTCAATATTGAGAACACGTACGGTAAATTTATATGGATTACCAGCTGCTAATCCAAATAATGGAAATGAATATTACGAAATATCAGGAAGGTTTTCGCTTATTTCTTTAGTTCCAACCAACGATGATTATCAGACTCCAATTATGAATTCAGTAACAGTAAGACAAGATTTAGAACGTCAACTAACTGATTTACGAGAGGAATTCAACTCATTATCACAAGAAATAGCCATGTCACAATTAATTGATTTAGCGTTATTACCTTTAGACATGTTTTCTATGTTTTCAGGAATAAAAAGCACAATTGATCTAACCAAATCAATGGCGACTAACGTAATGAAAAAATTTAGAAAATCAAAGTTAGCTACATCAGTTTCAGAAATGACTAATTCATTGTCAGACGCAGCATCATCAGCATCAAGAAGCGTTTCTGTTAGATCGAATATATCCGCATTTTCAAATTGGACTAAT---GTTTCAAATGATGTATCAAATGTGACTAATTCAGTAAATGATATTTCAACACAAACATCTACG---ATCAGTAAAAACCTTAGATTAAGAGAAATGATCACTCAAACTGAAGGAATGAGTTTTGATGATATTTCAGCAGCAGTACTAAAAACGAAAATAGATATGTCTACTCAAATTGGAAAAAATACTTTACCTGACATAGTCACAGAGGCATCTGAGAAATTTATTCCAAAACGATCGTATCGAATACTAAAAGATGATGAAGTAATGGAAATTAATACTGAAGGAAAATTCTTTGCATATAAAATCGATACGCTTAATGAAGTGCCATTTGATGTAAATAAATTTGCTGAACTTGTAACGAATTCTCCAGTTATATCAGCAATAATCGATTTTAAAACATTAAAAAATTTAAACGATAATTATGGAATTACCCGAACTGAAGCGTTAAATTTAATTAAATCAAATCCAAATGTATTACGTAATTTTATTAACCAAAATAATCCAATTATAAGGAATAGAATTGAACAGTTAATTCTACAATGTAAGTTG
>AFK27493
ATGGCTTCGCTCATTTATAGACAGCTTCTCACTAATTCATATTCAGTAGATTTACATGATGAAATAGAGCAAATTGGATCAGAAAAAACTCAAAATGTAACTGTAAATCCAGGTCCATTTGCTCAAACAAGATATGCTCCAGTCAATTGGGGTCATGGAGAAATAAATGATTCAACCACAGTGGAACCCATTTTAGATGGTCCATATCAACCTACTACATTTACACCACCTACTGATTACTGGATACTTATTAATTCAAATACAAATGGAGTAGTATACGAGAGTACAAATAATAGTGACTTTTGGACTGTAGTCATTGCTGTTGAACCACATGTCGATCCAGTAGATAGACAATATAATGTATTTGGTGAAAACAAACAATTTAATGTAAGAAATGATTCAGAT---AAATGGAAGTTTTTAGAAATGTTTAGAGGCAGTAGTCAAAATGACTTTTATAATAGACGT---ACACTAACTTCTGATACTAGACTCGTAGGAATATTAAAATATGGT---GGGAGAATATGGACATTTCATGGTGAAACACCGAGAGCTACTACCGAT------AGCACAAACACTGCAAATTTGAACGGTATATCAATTACAATTCATTCAGAATTTTATATTATCCCAAGGTCCCAAGAGTCTAAGTGTAATGAATATATTAATAACGGTCTACCACCAATTCAAAATACTAGAAATGTAGTACCATTATCATTATCATCT---AGATCTATACAGTATACGAGAGCACAAGTTAATGAAGACATTACAATTTCAAAGACTTCATTATGGAAAGAAATGCAATATAACAGAGATATTATAATTAGGTTTAAATTTGGTAATAGTATTATAAAATTAGGGGGATTAGGTTATAAATGGTCCGAAATATCATATAAAGCGGCGAACTATCAATATAATTATCTACGTGATGGTGAACAAGTAACTGCACATACTACCTGTTCAGTAAATGGAGTGAATAATTTTAGCTATAACGGAGGATCTTTACCCACTGATTTTAGCATTTCAAGATATGAAGTTATTAAAGAAAATTCCTATGTATATGTAGATTATTGGGACGATTCAAAAGCATTTCGAAATATGGTGTATGTTAGATCATTAGCAGCTAATTTAAACTCAGTGAAATGTACAGGTGGGAGTTACGATTTTAGTATACCTGTGGGTGCATGGCCAGTTATGAATGGAGGTGCCGTTTCGTTGCATTTTGCTGGTGTTACATTATCTACGCAATTCACAGATTTCGTATCATTAAATTCATTACGGTTTAGATTTAGTTTGACAGTGGATGAACCATCTTTTTCAATATTGAGAACACGTACGGTAAATTTATATGGATTACCAGCTGCTAATCCAAATAATGGAAATGAATATTACGAAATATCAGGAAGGTTTTCGCTTATTTCTTTAGTTCCAACCAACGATGATTATCAGACTCCAATTATGAATTCAGTAACAGTAAGACAAGATTTAGAACGTCAACTAACTGATTTACGAGAGGAATTCAATTCATTATCACAAGAAATAGCCATGTCACAATTAATTGATTTAGCGTTATTACCTTTAGACATGTTTTCTATGTTTTCAGGAATAAAAAGCACAATTGATCTAACCAAATCAATGGCGACTAACGTAATGAAAAAATTTAGAAAATCAAAGTTAGCTACATCAGTTTCAGAAATGACTAATTCATTGTCAGACGCAGCATCATCAGCATCAAGAAGCGTTTCTGTTAGATCGAATATATCCGCATTTTCAAATTGGACTAAT---GTTTCAAATGATGTATCAAATGTGACTAATTCAGTAAATGATATTTCAACACAAACATCTACG---ATCAGTAAAAACCTTAGATTAAGAGAAATGATCACTCAAACTGAAGGAATGAGTTTTGATGATATTTCAGCAGCAGTACTAAAAACGAAAATAGATATGTCTACTCAAATTGGAAAAAATACTTTACCTGACATAGTCACAGAGGCATCTGAGAAATTTATTCCAAAACGATCGTATCGAATACTAAAAGATGATGAAGTAATGGAAATTAATACTGAAGGAAAATTCTTTGCATATAAAATCGATACGCTTAATGAAGTGCCGTTTGATGTAAATAAATTTGCTGAACTTGTAACGAATTCTCCAGTTATATCAGCAATAATCGATTTTAAAACATTAAAAAATTTAAACGATAATTATGGAATTACCCGAACTGAAGCGTTAAATTTAATTAAATCAAATCCAAATGTATTACGTAATTTTATTAACCAAAATAATCCAATTATAAGGAATAGAATTGAACAGTTAATTCTACAATGTAAGTTG
>AFK27494
ATGGCTTCGCTCATTTATAGACAGCTTCTCACTAATTCATATTCAGTAGATTTACATGATGAAATAGAGCAAATTGGATCAGAAAAAACTCAAAATGTAACTGTAAATCCAGGTCCATTTGCTCAAACAAGATATGCTCCAGTCAATTGGGGTCATGGAGAAATAAATGATTCAACCACAGTGGAACCCATTTTAGATGGTCCATATCAACCTACTACATTTACACCACCTACTGATTACTGGATACTTATTAATTCAAATACAAATGGAGTAGTATACGAGAGTACAAATAATAGTGACTTTTGGACTGTAGTCGTTGCTGTTGAACCACATGTCGATCCAGTAGATAGACAATATAATGTATTTGGTGAAAACAAACAATTTAATGTAAGAAATGATTCAGAT---AAATGGAAGTTTTTAGAAATGTTTAGAGGCAGTAGTCAAAATGACTTTTATAATAGACGT---ACACTAACTTCTGATACTAGACTCGTAGGAATATTAAAATATGGT---GGGAGAATATGGACATTTCATGGTGAAACACCGAGAGCTACTACCGAT------AGCTCAAACACTGCAAATTTGAACGGTATATCAATTACAATTCATTCAGAATTTTATATTATCCCAAGGTCCCAAGAGTCTAAGTGTAATGAATATATTAATAACGGTCTACCACCAATTCAAAATACTAGAAATGTAGTACCATTATCATTATCATCT---AGATCTATACAGTATACGAGAGCACAAGTTAATGAAGACATTACAATTTCAAAGACTTCATTATGGAAAGAAATGCAATATAACAGAGATATTATAATTAGGTTTAAATTTGGTAATAGTGTTATAAAATTAGGGGGATTAGGTTATAAATGGTCCGAAATATCATATAAAGCGGCGAACTATCAATATAATTATCTACGTGATGGTGAACAAGTAACTGCACATACTACCTGTTCAGTAAATGGAGTGAATAATTTTAGCTATAACGGAGGATCTTTACCCACTGATTTTAGCATTTCAAGATATGAAGTTATTAAAGAAAATTCCTATGTATATGTAGATTATTGGGACGATTCAAAAGCATTTCGAAATATGGTGTATGTTAGATCATTAGCAGCTAATTTAAACTCAGTGAAATGTACAGGTGGGAGTTACGATTTTAGTATACCTGTGGGTGCATGGCCAGTTATGAATGGAGGTGCCGTTTCGTTGCATTTTGCTGGTGTTACATTATCTACGCAATTCACAGATTTCGTATCATTAAATTCATTACGGTTTAGATTTAGTTTGACAGTGGATGAACCATCTTTTTCAATATTGAGAACACGTACGGTAAATTTATATGGATTACCAGCTGCTAATCCAAATAATGGAAATGAATATTACGAAGTATCAGGAAGGTTTTCGCTTATTTCTTTAGTTCCAACCAACGATGATTATCAGACTCCAATTATGAATTCAGTAACAGTAAGACAAGATTTAGAACGTCAACTAACTGATTTACGAGAGGAATTCAATTCATTATCACAAGAAATAGCCATGTCACAATTAATTGATTTAGCGTTATTACCTTTAGACATGTTTTCTATGTTTTCAGGAATAAAAAGCACAATTGATCTAACCAAATCAATGGCGACTAACGTAATGAAAAAATTTAGAAAATCAAAGTTAGCTACATCAGTTTCAGAAATGACTAATTCATTGTCAGACGCAGCATCATCAGCATCAAGAAGCGTTTCTGTTAGATCGAATATATCCGCATTTTCAAATTGGACTAAT---GTTTCAAATGATGTATCAAATGTGACTAATTCAGTAAATGATATTTCAACACAAACATCTACG---ATCAGTAAAAACCTTAGATTAAGAGAAATGATCACTCAAACTGAAGGAATGAGTTTTGATGATATTTCAGCAGCAGTACTAAAAACGAAAATAGATATGTCTACTCAAATTGGAAAAAATACTTTACCTGACATAGTCACAGAGGCATCTGAGAAATTTATTCCAAAACGATCGTATCGAATACTAAAAGATGATGAAGTAATGGAAATTAATACTGAAGGAAAATTCTTTGCATATAAAATCGATACGCTTAATGAAGTGCCATTTGATGTAAATAAATTTGCTGAACTTGTAACGAATTCTCCAGTTATATCAGCAATAATCGATTTTAAAACATTAAAAAATTTAAACGATAATTATGGAATTACCCGAACTGAAGCGTTAAATTTAATTAAATCAAATCCAAATGTATTACGTAATTTTATTAACCAAAATAATCCAATTATAAGGAATAGAATTGAACAGTTAATTCTACAATGTAAGTTG
>AFK27495
ATGGCTTCGCTCATTTATAGACAGCTTCTCACTAATTCATATTCAGTAGATTTACATGATGAAATAGAGCAAATTGGATCAGAAAAAACTCAAAATGTAACTGTAAATCCAGGTCCATTTGCTCAAACAAGATATGCTCCAGTCAATTGGGGTCATGGAGAAATAAATGATTCAACCACAGTGGAACCCATTTTAGATGGTCCATATCAACCTACTACATTTACACCACCTACTGATTACTGGATACTTATTAACTCAAATACAAATGGAGTAGTATACGAGAGTACAAATAATAGTGACTTTTGGACTGTAGTCATTGCTGTTGAACCACACGTCGATCCAGTAGATAGACAATATAATGTATTTGGTGAAAACAAACAATTTAATGTAAGAAATGATTCAGAT---AAATGGAAGTTTTTAGAAATGTTTAGAGGCAGTAGTCAAAATGACTTTTATAATAGACGT---ACACTAACTTCTGATACTAGACTCGTAGGAATATTAAAATATGGT---GGGAGAATATGGACATTTCATGGTGAAACACCGAGAGCTACTACCGAT------AGCTCAAACACTGCAAATTTAAACGGTATATCAATTACAATTCATTCAGAATTTTATATTATCCCAAGGTCCCAAGAGTCTAAGTGTAATGAATATATTAATAACGGTCTACCACCAATTCAAAATACTAGAAATGTAGTACCATTATCATTATCATCT---AGATCTATACAGTATACGAGAGCACAAGTTAATGAAGACATTACAATTTCAAAGACTTCATTATGGAAAGAAATGCAATATAACAGAGATATTATAATTAGGTTTAAATTTGGTAATAGTATTATAAAATTAGGGGGATTAGGTTATAAATGGTCCGAAATATCATATAAAGCGGCGAACTATCAATATAATTATCTACGTGATGGTGAGCAAGTAACTGCACATACTACCTGTTCAGTAAATGGAGTGAATAATTTTAGCTATAACGGAGGATCTTTACCCACTGATTTTAGCATTTCAAGATATGAAGTTATTAAAGAAAATTCCTATGTATATGTAGATTATTGGGACGATTCAAAAGCATTTCGAAATATGGTGTATGTTAGATCATTAGCAGCTAATTTAAACTCAGTGAAATGTACAGGTGGGAGTTACGATTTTAGTATACCTGTGGGTGCATGGCCAGTTATGAATGGAGGTGCCGTTTCGTTGCATTTTGCTGGTGTTACATTATCTACGCAATTCACAGATTTCGTATCATTAAATTCATTACGGTTTAGATTTAGTTTGACAGTGGATGAACCATCTTTTTCAATATTGAGAACACGTACGGTAAACTTATATGGATTACCAGCTGCTAATCCAAATAATGGAAATGAATATTACGAAATATCAGGAAGGTTTTCGCTTATTTCTTTAGTTCCAACCAACGATGATTATCAGACTCCAATTATGAATTCAGTAACAGTAAGACAAGATTTAGAACGTCAACTAACTGATTTACGAGAGGAATTCAATTCATTATCACAAGAAATAGCCATGTCACAATTAATTGATTTAGCGTTATTACCTTTAGACATGTTTTCTATGTTTTCAGGAATAAAAAGCACAATTGATCTAACCAAATCAATGGCGACTAGCGTAATGAAAAAATTTAGAAAATCAAAGTTAGCTACATCAGTTTCAGAAATGACTAATTCATTGTCAGACGCAGCATCATCAGCATCAAGAAGCGTTTCTGTTAGATCGAATATATCCGCATTTTCAAATTGGACTAAT---GTTTCAAATGATGTATCAAATGTGACTAATTCAGTAAATGATATTTCAACACAAACATCTACG---ATCAGTAAAAACCTTAGATTAAGAGAAATGATCACTCAAACTGAAGGAATGAGTTTTGATGATATTTCAGCAGCAGTACTAAAAACGAAAATAGATATGTCTACTCAAATTGGAAAAAATACTTTACCTGACATAGTCACAGAGGCATCTGAGAAATTTATTCCAAAACGATCGTATCGAATACTAAAAGATGATGAAGTAATGGAAATTAATACTGAAGGAAAATTCTTTGCATATAAAATCGATACGCTTGATGAAGTGCCATTTGATGTAAATAAATTTGCTGAACTTGTAACGAATTCTCCAGTTATATCAGCAATAATCGATTTTAAAACATTAAAAAATTTAAACGATAATTATGGAATTACCCGAACTGAAGCGTTAAATTTAATTAAATCAAATCCAAATGTATTACGTAATTTTATTAACCAAAATAATCCAATTATAAGGAATAGAATTGAACAGTTAATTCTACAATGTAAGTTG
>AFK27496
ATGGCTTCGCTCATTTATAGACAGCTTCTCACTAATTCATATTCAGTAGATTTACATGATGAAATAGAGCAAATTGGATCAGAAAAAACTCAAAATGTAACTGTAAATCCAGGTCCATTTGCTCAAACAAGATATGCTCCAGTCAATTGGGGTCATGGAGAAATAAATGATTCAACCACAGTGGAACCCATTTTAGATGGTCCATATCAACCTACTACATTTACACCACCTACTGATTACTGGATACTTATTAATTCAAATACAAATGGAGTAGTATACGAGAGTACAAATAATAGTGACTTTTGGACTGTAGTCATTGCTGTTGAACCACATGTCGATCCAGTAGATAGACAATATAATGTATTTGGTGAAAACAAACAATTTAATGTAAGAAATGATTCAGAT---AAATGGAAGTTTTTAGAAATGTTTAGAGGCAGTAGTCAAAATGACTTTTATAATAGACGT---ACACTAACTTCTGATACTAGACTCGTAGGAATATTAAAATATGGT---GGGAGAATATGGACATTTCATGGTGAAACACCGAGAGCTACTACCGAT------AGCACAAACACTGCAAATTTGAACGGTATATCAATTACAATTCATTCAGAATTTTATATTATCCCAAGGTCCCAAGAGTCTAAGTGTAATGAATATATTAATAACGGTCTACCACCAATTCAAAATACTAGAAATGTAGTACCATTATCATTATCATCT---AGATCTATACAGTATACGAGAGCACAAGTTAATGAAGACATTACAATTTCAAAGACTTCATTATGGAAAGAAATGCAATATAACAGAGATATTATAATTAGGTTTAAATTTGGTAATAGTATTATAAAATTAGGGGGATTAGGTTATAAATGGTCCGAAATATCATATAAAGCGGCGAACTATCAATATAATTATCTACGTGATGGTGAACAAGTAACTGCACATACTACCTGTTCAGTAAATGGAGTGAATAATTTTAGCTATAACGGAGGATCTTTACCCACTGATTTTAGCATTTCAAGATATGAAGTTATTAAAGAAAATTCCTATGTATATGTAGATTATTGGGACGATTCAAAAGCATTTCGAAATATGGTGTATGTTAGATCATTAGCAGCTAATTTAAACTCAGTGAAATGTACAGGTGGGAGTTACGATTTTAGTATACCTGTGGGTGCATGGCCAGTTATGAATGGAGGTGCCGTTTCGTTGCATTTTGCTGGTGTTACATTATCTACGCAATTCACAGATTTCGTATCATTAAATTCATTACGGTTTAGATTTAGTTTGACAGTGGATGAACCATCTTTTTCAATATTGAGAACACGTACGGTAAATTTATATGGATTACCAGCTGCTAATCCAAATAATGGAAATGAATATTACGAAATATCAGGAAGGTTTTCGCTTATTTCTTTAGTTCCAACCAACGATGATTATCAGACTCCAATTATGAATTCAGTAACAGTAAGACAAGATTTAGAACGTCAACTAACTGATTTACGAGAGGAATTCAATTCATTATCACAAGAAATAGCCATGTCACAATTAATTGATTTAGCGTTATTACCTTTAGACATGTTTTCTATGTTTTCAGGAATAAAAAGCACAATTGATCTAACCAAATCAATGGCGACTAACGTAATGAAAAAATTTAGAAAATCAAAGTTAGCTACATCAGTTTCAGAAATGACTAATTCATTGTCAGACGCAGCATCATCAGCATCAAGAAGCGTTTCTGTTAGATCGAATATATCCGCATTTTCAAATTGGACTAAT---GTTTCAAATGATGTATCAAATGTGACTAATTCAGTAAATGATATTTCAACACAAACATCTACG---ATCAGTAAAAACCTTAGATTAAGAGAAATGATCACTCAAACTGAAGGAATGAGTTTTGATGATATTTCAGCAGCAGTACTAAAAACGAAAATAGATATGTCTACTCAAATTGGAAAAAATACTTTACCTGACATAGTCACAGAGGCATCTGAGAAATTTATTCCAAAACGATCGTATCGAATACTAAAAGATGATGAAGTAATGGAAATTAATACTGAAGGAAAATTCTTTGCATATAAAATCGATACGCTTAATGAAGTGCCGTTTGATGTAAATAAATTTGCTGAACTTGTAACGAATTCTCCAGTTATATCAGCAATAATCGATTTTAAAACATTAAAAAATTTAAACGATAATTATGGAATTACCCGAACTGAAGCGTTAAATTTAATTAAATCAAATCCAAATGTATTACGTAATTTTATTAACCAAAATAATCCAATTATAAGGAATAGAATTGAACAGTTAATTCTACAATGTAAGTTG
>AFK27497
ATGGCTTCGCTCATTTATAGACAGCTTCTCACTAATTCATATTCAGTAGATTTACATGATGAAATAGAGCAAATTGGATCAGAAAAAACTCAAAATGTAACTGTAAATCCAGGTCCATTTGCTCAAACAAGATATGCTCCAGTCAATTGGGGTCATGGAGAAATAAATGATTCAACCACAGTGGAACCCATTTTAGATGGTCCATATCAACCTACTACATTTACACCACCTACTGATTACTGGATACTTATTAATTCAAATACAAATGGAGTAGTATACGAGAGTACAAATAATAGTGACTTTTGGACTGTAGTCATTGCTGTTGAACCACATGTCGATCCAGTAGATAGACAATATAATGTATTTGGTGAAAACAAACAATTTAATGTAAGAAATGATTCAGAT---AAATGGAAGTTTTTAGAAATGTTTAGAGGCAGTAGTCAAAATGACTTTTATAATAGACGT---ACACTAACTTCTGATACTAGACTCGTAGGAATATTAAAATATGGT---GGGAGAATATGGACATTTCATGGTGAAACACCGAGAGCTACTACCGAT------AGCACAAACACTGCAAATTTGAACGGTATATCAATTACAATTCATTCAGAATTTTATATTATCCCAAGGTCCCAAGAGTCTAAGTGTAATGAATATATTAATAACGGTCTACCACCAATTCAAAATACTAGAAATGTAGTACCATTATCATTATCATCT---AGATCTATACAGTATACGAGAGCACAAGTTAATGAAGACATTACAATTTCAAAGACTTCATTATGGAAAGAAATGCAATATAACAGAGATATTATAATTAGGTTTAAATTTGGTAATAGTATTATAAAATTAGGGGGATTAGGTTATAAATGGTCCGAAATATCATATAAAGCGGCGAACTATCAATATAATTATCTACGTGATGGTGAACAAGTAACTGCACATACTACCTGTTCAGTAAATGGAGTGAATAATTTTAGCTATAACGGAGGATCTTTACCCACTGATTTTAGCATTTCAAGATATGAAGTTATTAAAGAAAATTCCTATGTATATGTAGATTATTGGGACGATTCAAAAGCATTTCGAAATATGGTGTATGTTAGATCATTAGCAGCTAATTTAAACTCAGTGAAATGTACAGGTGGGAGTTACGATTTTAGTATACCTGTGGGTGCATGGCCAGTTATGAATGGAGGTGCCGTTTCGTTGCATTTTGCTGGTGTTACATTATCTACACAATTCACAGATTTCGTATCATTAAATTCATTACGGTTTAGATTTAGTTTGACAGTGGATGAACCATCTTTTTCAATATTGAGAACACGTACGGTAAATTTATATGGATTACCAGCTGCTAATCCAAATAATGGAAATGAATATTACGAAATATCAGGAAGGTTTTCGCTTATTTCTTTAGTTCCAACCAACGATGATTATCAGACTCCAATTATGAATTCAGTAACAGTAAGACAAGATTTAGAACGTCAACTAACTGATTTACGAGAGGAATTCAACTCATTATCACAAGAAATAGCCATGTCACAATTAATTGATTTAGCGTTATTACCTTTAGACATGTTTTCTATGTTTTCAGGAATAAAAAGCACAATTGATCTAACCAAATCAATGGCGACTAACGTAATGAAAAAATTTAGAAAATCAAAGTTAGCTACATCAGTTTCAGAAATGACTAATTCATTGTCAGACGCAGCATCATCAGCATCAAGAAGCGTTTCTGTTAGATCGAATATATCCGCATTTTCAAATTGGACTAAT---GTTTCAAATGATGTATCAAATGTGACTAATTCAGTAAATGATATTTCAACACAAACATCTACG---ATCAGTAAAAACCTTAGATTAAGAGAAATGATCACTCAAACTGAAGGAATGAGTTTTGATGATATTTCAGCAGCAGTACTAAAAACGAAAATAGATATGTCTACTCAAATTGGAAAAAATACTTTACCTGACATAGTCACAGAGGCATCTGAGAAATTTATTCCAAAACGATCGTATCGAATACTAAAAGATGATGAAGTAATGGAAATTAATACTGAAGGAAAATTCTTTGCATATAAAATCGATACGCTTAATGAAGTGCCATTTGATGTAAATAAATTTGCTGAACTTGTAACGAATTCTCCAGTTATATCAGCAATAATCGATTTTAAAACATTAAAAAATTTAAACGATAATTATGGAATTACCCGAACTGAAGCGTTAAATTTAATTAAATCAAATCCAAATGTATTACGTAATTTTATTAACCAAAATAATCCAATTATAAGGAATAGAATTGAACAGTTAATTCTACAATGTAAGTTG
>ACZ51761
ATGGCTTCGCTCATTTATAGACAGCTTCTCACTAATTCATATTCAGTAGATTTACATGATGAAATAGAGCAAATTGGGTCAGAAAAAACTCAAAACGTAACTGTAAATCCAGGTCCGTTTGCCCAAACTAGGTATGCTCCAGTCAATTGGGGTCATGGAGAGATAAATGATTCAACCACAGTAGAACCAATTTTAGATGGTCCTTATCAACCTACTACATTTACACCACCTATTGATTATTGGATACTTATTAACTCAAATACAAATGGAGTAGTATACGAGAGTACGAATAATAGTGACTTTTGGACTGCAGTCGTTGCTGTTGAACCGCACGTTAGTCCAGTAGATAGACAATATACTGTATTTGGTGAAAATAAACAATTTAATGTAAGAAATGATTCAGAT---AAATGGAAGTTTTTAGAAATGTTTAGAAGCAGTAGTCAAAATGAATTTTATAATAGACGT---ACACTAACTTCTGATACTAAACTCGTGGGAATATTAAAATATGGT---GGAAGAATATGGACATTTCATGGTGAAACACCGAGAGCTACTACTGAT------AGCTCAAATACTGCAAATTTAAACGATATATCGATTATAATACATTCAGAATTTTATATTATTCCAAGGTCTCAAGAATCTAAGTGTAATGAATATATTAACAATGGTTTGCCACCAATTCAAAATACTAGAAATGTAGTACCATTATCATTATCATCT---AGATCTATACAGTATAAGAGGGCACAAGTTAATGAAGACATTACAATTTCAAAGACCTCATTATGGAAAGAAATGCAATATAATAGGGATATTATAATTAGATTTAAATTTGGTAATAGTATTGTAAAACTGGGGGGACTAGGTTATAAATGGTCCGAAATATCATATAAAGCAGCAAACTATCAATATAATTATCTACGTGATGGCGAACAAGTAACTGCACATACTACTTGCTCAGTAAATGGAGTAAATAATTTTAGCTATAACGGAGGATCTTTACCTACTGATTTTAGCGTCTCAAGGTATGAAGTTATTAAAGAAAATTCTTATGTATATATAGATTATTGGGATGATTCAAAAGCATTTAGAAATATGGTATATGTCAGATCATTAGCAGCTAATCTGAACTCAGTGAAATGTACAGGTGGAAGTTACGATTTCAGTATACCTGTAGGTGCATGGCCAGTTATAAATGGAGGCGCTGTTTCATTGCATTTTGCTGGAGTTACATTATCTACGCAATTCACAGATTTCGTATCATTGAATTCACTACGATTTAGATTTAGTTTGACAGTGGATGAACCATCTTTTTCAATATTGAGAACGCGTACGGTGAATTTGTACGGATTACCAGCTGCTAATCCAAATAATGGAAATGAATACTACGAAATATCAGGAAGGTTTTCGCTCATTTCTTTAGTTCCAACTAATGATGATTATCAGACCCCAATTATGAATTCAGTAACAGTAAGACAAGATTTAGAACGTCAACTTACTGATTTACGAGAGGAATTTAATTCATTATCACAAGAAATAGCTATGTCACAATTGATTGATTTAGCGTTATTACCTTTAGATATGTTTTCTATGTTTTCAGGAATTAAAAGTACAATTGATCTGACTAAATCAATGGCAACTAGTGTGATGAAAAAATTTAGAAAATCAAAATTAGCTACATCAATTTCAGAAATGACTAATTCATTGTCAGACGCAGCATCATCAGCATCAAGAAGCGTTTCTATCAGATCGAATATATCCACAATTTCGAATTGGACTAAC---GTTTCAAATGATGTATCAAATGTGACTAATTCGTTGAATGATATTTCAACACAAACGTCTACA---ATCAGTAAGAACCTTAGATTGAAAGAAATGATTACTCAAACTGAAGGAATGAGTTTTGATGATATTTCAGCGGCAGTATTAAAAACAAAAATAGATATGTCTACTCAAATTGGAAAGAATACTTTACCCGACATAGTCACAGAGGCATCTGAGAAATTTATTCCAAAACGATCATATCGAATATTGAAAGATGATGAAGTAATGGAAATTAATACTGAAGGGAAAGTCTTTGCATATAAAATCGATACACTTAATGAAGTGCCATTTGATGTAAATAAATTTGCTGAACTTGTAACAAATTCTCCAGTTATATCAGCAATAATCGATTTTAAAACATTAAAAAATTTGAATGATAATTACGGAATTACTCGGATAGAAGCATTAAATTTAATTAAATCGAATCCAAATGTATTACGTGATTTCATTAACCAAAATAATCCAATTATAAGGAATAGAATTGAACAACTAATTCTACAATGTAAGTTG
>AGE46925
ATGGCTTCGCTCATTTATAGACAACTTCTCACTAATTCATATTCGGTAGACTTGCATGACGAAATAGAACAGATTGGATCGGAGAAAACTCAAAATGTGACGGTAAATCCAGGCCCATTTGCACAGACTAGATATGCTCCAGTCAATTGGGGACACGGAGAGATTAATGATTCAACTACAGTGGAACCAGTTTTAGATGGTCCTTATCAACCAACTACATTTAAACCACCCAATGATTATTGGCTGCTTATTAGTTCAAATACAGATGGAGTAGTCTATGAGAGTACAAATAATAGTGACTTTTGGGCAGCAGTTATCGCTGTCGAACCACATGTCAGTCAAACAAATAGGCAATATGTTTTATTTGGTGAGAATAAGCAGTTTAACATAGAAAATAGTTCAGAT---AAATGGAAATTTTTCGAAATGTTTAAAGGTAGTAGTCAGAGTGATTTTTCTAATAGACGG---ACTTTAACCTCTAATAATAGACTTGTAGGAATGCTAAAATATGGT---GGAAGAGTATGGACGTTTCATGGTGAAACACCAAGAGCTACTACTGAT------AGTTCGAATACTGCGGATTTAAATAATATATCAATTATAATTCATTCAGAGTTTTATATTATTCCAAGATCCCAAGAATCTAAATGTAATGAATATATCAATAATGGTTTACCACCAATTCAAAATACTAGAAATGTAGTTCCATTATCTCTATCATCC---AGGTCTATTCAATATAGAAGAGCACAAGTTAATGAAGATATTACAATTTCAAAAACTTCATTATGGAAGGAAATGCAATATAATAGAGATATTATAATAAGATTTAAATTTGGTAATAGTGTCATAAAATTAGGAGGATTGGGATATAAATGGTCTGAAATATCATACAAAGCAGCGAATTATCAATATAGCTATTCACGTGATGGTGAACAAGTTACTGCACATACCACTTGTTCAGTAAATGGAGTAAATAATTTTAGCTATAATGGAGGTTCACTACCTACTGATTTCAGTATTTCGAGATATGAGGTTATTAAAGAAAATTCTTATGTATATATAGATTACTGGGATGATTCAAAAGCATTTAGAAATATGGTATATGTTAGATCATTAGCAGCAAATTTGAATTCAGTGAAATGTGTAGGTGGGAGTTATGATTTTAGATTACCTGTAGGTGAATGGCCTATTATGAATGGCGGTGCTGTATCATTACATTTTGCTGGAGTTACATTATCTACACAGTTCACTGATTTTGTATCATTGAATTCGCTACGATTTAGATTCAGTTTAACAGTAGATGAACCATCTTTCTCAATAATACGAACACGTACAATGAATTTATATGGATTACCAGCAGCTAATCCAAACAATGGAAATGAATACTATGAAGTGTCAGGAAGGTTCTCACTTATTTCTTTAGTTCCAACCAATGATGATTATCAAACTCCAATTATGAATTCAGTAACAGTAAGGCAAGATTTAGAACGCCAGCTTAATGATTTACGAGAAGAGTTTAATTCATTGTCACAAGAAATAGCTATGTCACAATTGATTGATTTAGCATTATTACCTTTAGATATGTTTTCTATGTTTTCAGGGATAAAAAGTACTATTGATCTGACCAAGTCAATGGCAACTAGTGTAATGAAAAAATTTAGAAAATCAAAATTAGCCACATCAATTTCAGAAATGACTAATTCATTGTCAGATGCGGCTTCGTCAGCATCAAGAAGTGCTTCTATTAGATCAAATTTATCGACGATTTCAAATTGGTCTGAT---GCTTCAAAAAGTGTATTAAATGTAACTGACTCAGTAAATGATGTTTCAACACAAACATCTACA---ATTAGTAAGAAACTTAGATTAAAAGAGATGATTACTCAAACTGAAGGAATTAGTTTTGACGATATTTCAGCAGCCGTATTGAAAACGAAAATAGATATGTCCACACAAATTGGAAAAAATACCTTACCTGATATAGTTACTGAAGCATCTGAAAAGTTTATTCCAAAACGATCATATCGAGTATTAAAAGATGATGAAGTGATGGAAGTTAATACTGAAGGAAAGTTTTTTGCTTATAAAGTGGATACACTTAATGAGATCCCATTTGATATAAATAAATTCGTTGAACTTGTGACGGATTCTCCAGTTATATCAGCGATAATAGATTTTAAAACGCTAAAAAATTTAAACGATAATTATGGAATTACCCGCATAGAAGCGCTTAATTTAATTAAATCGAATCCGAATGTACTACGTAATTTTATTAATCAAAATAATCCAATTATAAGAAATAGAATTGAGCAGTTAATTCTACAATGTAAATTG
>BAI45195
ATGGCTTCTTTAATTTATAGACAGTTATTATCAAACTCATATGTTACGAACATCTCTGACGAAGTTAACGAAATTGGAACTAAAAAAACAACTAACGTCACTGTTAATCCAGGGCCGTTCGCACAAACGGGATATGCGCCTGTTGATTGGGGACATGGTGAATTGCCTGATTCTACATTAGTGCAACCAACTCTCGATGGTCCATATCAACCCACTTCACTCAATTTACCAGTTGATTATTGGATGCTAATTGCGCCTACTAGAGAAGGGAAAGTTGCTGAAGGTACGAATACGACTGACAGATGGTTTGCTTGTGTGCTAGTTGAACCGAATGTGCAAAACGCACAAAGACAATACGTATTAGATGGGCGAAATGTCCAATTACAGGTCTCAAACGATTCAAGTACTTCGTGGAAATTTATATTATTCATTAAATTGACACCTGACGGAACATACACTCAATACTCA---ACCTTGTCAACACCGCATAAGTTATGTGCGTGGATGAAAAGAGAC---AACAGAGTGTACTGGTATCAAGGAGCGACGCCGAACGCATCAGAAAGC------TATTACTTGACTATAAACAATGATAATAGCAACGTTTCAAGTGACGCTGAATTTTATTTGATACCGCAATCGCAGACTGCTATGTGTACACAATATATAAATAATGGTTTACCACCGATTCAGAATACAAGGAATATTGTACCAGTAAATATTACATCT---AGACAGATTAAAGACATAAGAGCTCAGATGAATGAAGACATAGTAATATCGAAAACTTCATTATGGAAAGAAATGCAATATAATAGAGATATAATCATTAGGTTTAAATTTGCTAATTCAATAATCAAATCAGGTGGACTAGGTTATAAGTGGTCGGAAATATCATTTAAGCCCATGAACTATCAATATACGTACGCAAGAGATGGAGAAGAAGTGACAGCACACACAACATGCTCAGTGAATGGTGTCAATGATTTTAATTATAATGGAGGTACGTTGCCTACTGATTTTGCAATATCGAGATTTGAGGTCATAAAGGAAAATTCTTATGTATATGTAGATTATTGGGATGATTCACAAGCATTTAGAAATATGGTATATGTAAGGTCGTTAGCTACAAATTTGAATGATGTAGTATGCAGTGGAGGTTCTTACAGTTTTGCGTTACCTGTAGGCAATCATCCGGTGATGAGTGGTGGCGCAGTGACCTTAACATCTGCTGGTGTAACACTATCAACCCAGTATACAGATTATGTATCATTAAATTCATTGCGGTTCAGATTCAGATTGGCGGTGAGCGAACCGTCATTTTCTATCTCGCGAACTAGAATGAGTGGCATATACGGATTACCAGCTGTAAATCCAAATAATAACGCAGAATATTATGAGATAGCTGGTAGATTCTCACTCATATCACTAATACCAACAAATGATGACTATCAAACGCCAATCGCTAATTCAGTTACCGTGAGACAAGATTTAGAGAGACAATTAGGTGAGTTAAGAGAAGAATTCAATTCGTTGTCACAAGAAATAGCTGTTTCCCAACTTATAGACCTAGCAACACTACCGCTTGATATGTTCTCAATGTTCTCTGGAATAAAATCAACGGTAGAGGCAGTAAAATCTATGACTACGAATGTGATGAAAAGATTTAAAACATCAAGTTTAGCAAACGCCATATCTGATTTAACAAGCAATATGTCGGAAGCGGCATCATCCGTA---AGATTGACGTCAGTGAGGTCGGTTGGCACTGTTACACTGCCAAGAGCTAGA---GTTTCATTGCAAGTAAGTGATGACTTAAGGTCTATGCAGGACGTATCAACACAAGTGTCAAAT---GTGAGTAGAAATTTGAGATTGAAAGAGTTCACGACGCAAACTGATACTTTAAGCTTTGATGACATTTCTGCAGCTGTATTGAAGACGAAACTAGACAAATCGACGCAGATTTCACAACAAACAATGCCAGATATTATAGCTGAGTCATCTGAAAAGTTTATACCGAAAAGATCGTACAGAATAGTTGATGAGGATATCGCATTCGAAACTGGAATTGACGGAACGTTTTATGCTTACAAAGTCGATACATTTAATGAAATTCCGTTTGATATGGAACGATTTAATAAATTAATAACAGACTCACCAGTTTTATCAGCAATAATAGACTTTAAGACGTTAAAGAACTTAAACGATAATTATGGAATAACAAAGAAACAAGCCATGGAACTGTTGCATTCAAATCCAAAGACATTAAAAGAGTTTATAAATAATAATAATCCAATAATTAGAAATAGGATTGAGAATTTAATATCGCAGTGTCGGTTG
>BAI45197
ATGGCTTCTTTAATTTATAGACAGTTATTATCAAATTCATATGTTACGAACATCTCTGACGAAGTTAACGAAATTGGAACTAAAAAAACAACTAACGTTACTGTTAATCCAGGGCCGTTCGCACAAACGGGATATGCGCCTGTTGATTGGGGACATGGTGAATTGCCTGATTCTACATTAGTGCAACCAACTCTCGATGGTCCATATCAACCCACTTCACTCAACTTACCAGTTGATTATTGGATGTTAATTGCGCCTACTAGAGAAGGAAGAGTTGCTGAAGGTACGAATACGACTGACAGATGGTTTGCTTGTGTGCTAGTTGAACCAAATGTACAAAATACACAAAGACAATACGTATTAGATGGGCAAAATGTCCAATTGCAGGTCTCAAACGATTCAAGTACTTCGTGGAAATTTATATTATTCATTAAATTGACGCCTGACGGAACGTACACTCAATATTCA---ACCTTGTCAACACCGCATAAATTATGCGCGTGGATGAAAAGAGAC---AACAGAGTGTACTGGTATCAAGGAGCGACGCCGAACGCATCAGAGAGC------TATTACTTGACTATAAACAATGATAACAGCAACGTTTCAAGTGACGCTGAATTTTATTTGATACCGCGATCGCAGACTGCTATGTGTACACAATATATAAATAATGGTTTACCACCAATTCAGAATACAAGGAATATTGTACCAGTAAATATTACATCT---AGACAGATTAAAGGCATAAGAGCTCAGATGAATGAAGACATAGTAATATCGAAAACTTCATTATGGAAAGAAATGCAATATAATAGAGATATAATCATTAGATTTAAATTTGCTAATTCAATAATCAAATCAGGTGGACTAGGTTATAAGTGGTCGGAAATATCATTTAAGCCCATGAACTATCAATATACGTACACAAGAGATGGAGAAGAAGTGACAGCCCATACAACATGTTCAGTGAATGGTGTCAATGATTTTAATTATAATGGAGGTACGTTACCTACTGATTTTGCAATATCGAGATTTGAGGTCATAAAGGAAAATTCTTATGTATATGTAGATTATTGGGATGATTCACAAGCATTTAGAAATATGGTATATGTAAGGTCGTTAGCTGCAAATTTGAATGATGTAGTATGCAGTGGAGGTTCTTACAGTTTTGCGTTACCTGTAGGCAATCATCCGGTGATGAGTGGTGGCGCAGTGACCTTAACATCTGCTGGTGTAACACTATCAACCCAGTATACAGATTATGTATCATTAAATTCATTGCGATTCAGATTCAGATTGGCGGTGAGCGAACCATCATTTTCTATCTCGCGAACTAGAATGAGTGGCATACACGGATTACCAGCTGTAAATCCAAATAATAACGCAGAATATTATGAGATAGCTGGTAGATTCTCACTCATATCACTAGTACCAACAAATGATGACTATCAAACGCCAATCGCTAATTCAGTTACCGCGAGACAAGATTTAGAGAGACAATTAGGTGAGTTAAGAGAAGAATTCAATTCGTTGTCACAAGAAATAGCTGTTTCCCAACTTATAGACCTAGCAACACTACCGCTTGATATGTTCTCAATGTTCTCTGGAATAAAATCAACGGTAGAGGCAGTAAAATCTATGACTACGAATGTGATGAAAAGATTTAAAACATCAAGTTTAGCAAACGCCATATCTGATTTAACAAGCAATATGTCGGAAGCGGCATCATCCGTA---AGATTGACGTCAGTAAGATCGGTTGGCACTGTTGCATTGCCAAGAGCTAGA---GTTTCATTGCAAGTAAGTGATGACTTAAGGTCTATGCAGGACGTATCAACACAAGTGTCAAAT---GTGAGTAGAAATTTGAGATTGAAAGAGTTCACGACGCAAACTGATACTTTAAGCTTTGATGACATCTCTGCAGCTGTATTGAAGACGAAACTAGACAAATCGACGCAAATTTCACAACAAACGATGCCAGATATTATAGCTGAGTCATCTGAAAAGTTCATACCGAAAAGATCGTACAGAATAGTTGATGAGGATACCGCATTCGAAACTGGAATTGACGGAACGTTTTATGCTTACAAAGTCGATACATTTAATGAAATTCCGTTTGATATGGAACGATTTAATAAATTAACAACAGACTCACCAGTTTTATCAGCAATAATAGACTTTAAGACGTTAAAGAACTTAAACGATAATTATGGAATAACAAAGAAACAAGCCATGGAACTATTACATTCAAATCCAAAGACATTAAAAGAGTTTATAAATAATAATAATCCAATAATTAGAAATAGAATTGAAAATTTAATATCGCAGTGTAGGTTG
>ACZ52096
ATGGCTTCACTCATTTATAGACAACTTCTCACTAATTCATACTCAGTAGATTTACATGATGAAATAGAACAAATTGGGTCAGAAAAAACTCAAAACGTAACTGTAAATCCAGGTCCGTTCGCTCAAACCAGGTATGCTCCAGTCAATTGGGGTCATGGAGAGATAAATGATTCAACCACAGTAGAACCAATTTTAGACGGTCCTTATCAGCCTACTACATTTACACCACCTACTGATTATTGGATACTTATTAACTCAAATACAAATGGAGTAGTATACGAGAGTACAAATAATAGTGACTTTTGGACTGCAGTCATCGCTGTTGAACCGCACGTTAATCCAGTAGATAGACAATACACTGTATTTGGTGAAAATAAACAATTTAATGTAAGAAATGATTCAGAT---AAGTGGAAGTTTTTAGAAATGTTTAGAAGCAATAGTCAAAATGAATTTTATAATAGACGT---ACACTAACTTCTGATACCAAACTCGTGGGAATATTAAAATATGGT---GGAAGAATATGGACGTTTCATGGTGAAACACCGAGAGCTACTACTGAT------AGTTCAAATACTGCAAATTTAAACGATATATCAATTATAATACATTCAGAATTTTATATTATTCCAAGGTCTCAAGAATCTAAGTGTAATGAATATATTAATAATGGTCTGCCACCAATTCAAAATACTAGAAATGTAGTACCATTATCATTATCATCT---AGATCCATACAGTATAAGAGAGCTCAAGTTAATGAAGACATTACAATTTCGAAAACCTCATTATGGAAAGAAATGCAATATAATAGGGATATTATAATTAGATTTAAATTTGGTAATAGTATTGTAAAACTGGGAGGACTAGGTTATAAATGGTCCGAAATATCATTTAAGGCAGCAAACTATCAATATAATTATTTACGTGATGGCGAACAAGTAACTGCACATACTACTTGCTCAGTAAACGGAGTAAATAATTTTAGCTATAACGGGGGATCTTTACCTACTGATTTTAGCATCTCAAGATATGAAGTTATCAAAGAAAATTCTTATGTATACGTAGATTATTGGGATGATTCAAAAGCATTTAGGAATATGGTATATGTCAGATCATTAGCAGCTAATTTAAACTCGGTGAAATGTACAGGTGGAAGTTACGACTTTAGTATACCTGTAGGTGCATGGCCAGTTATGAATGGAGGTGCTGTTTCGTTACATTTTGCTGGAGTTACATTATCTACGCAATTCACGGATTTCGTATCATTGAATTCATTACGATTTAGATTTAGTTTGACAGTGGATGAACCATCTTTTTCAATATTGAGAACACGTACAGTGAATTTATATGGGTTACCAGCAGCTAATCCAAATAATGGAAATGAATACTACGAAATATCAGGAAGGTTTTCGCTCATTTCTTTAGTTCCAACTAATGATGATTATCAAACTCCAATTATGAATTCAGTAACAGTAAGACAAGATTTAGAGCGTCAACTTACTGATTTACGAGAGGAATTTAATTCATTATCACAAGAAATAGCTATGTCACAATTAATTGATTTAGCGTTATTACCTTTAGATATGTTTTCTATGTTTTCAGGAATTAAAAGTACAATTGATCTGACTAAATCAATGGCAACTAGTGTAATGAAAAAATTTAGAAAATCAAAATTAGCTACATCAATTTCGGAAATGACTACTTCATTATCAGACGCAGCATCATCAGCATCAAGAAGCGTTTCCATCAGATCGAATATATCCACAATTTCGAATTTGACTAAT---GTTTCAAATGATGTATCAAATGTGACTAATTCGTTGAATGATATTTCAACACAAACGTCTACA---ATTAGTAAGAAACTTAGATTAAGAGAAATGATTACTCAAACTGAAGGAATGAGTTTTGATGATATTTCAGCGGCAGTATTAAAAACGAAAATAGATATGTCTACTCAAATTGGAAAGAACACCTTACCCGACATAGTCACAGAGGCATCTGAGAAATTTATTCCAAAACGATCATATCGAATATTAAAAGATGACGAAGTGATGGAAATTAATACGGAAGGGAAAGTCTTTGCATATAAAATAGATACACTTAATGAAGTACCATTTGACGTAAATAAATTTGCTGACCTTGTAACAAATTCTCCAGTTATATCAGCAATAATCGATTTTAAAACATTAAAAAACTTAAATGATAATTATGGAATTACTCGGATAGATGCACTAAATTTAATTAAATCGAATCCAAATGTATTACGTAATTTCATTAACCAAAATAATCCAATTATAAGGAATAGAATTGAACAGCTAATCCTACAATGTAAGTTG
>ACZ51881
ATGGCTTCGCTCATTTATAGACAACTTCTCACTAATTCATACTCAGTAGATTTACATGATGAAATAGAACAAATTGGGTCAGAAAAAACTCAAAACGTAACTGTAAATCCAGGTCCGTTCGCCCAAACCAGGTATGCTCCAGTCAATTGGGGTCATGGAGAGATAAATGATTCAACCACAGTAGAACCAATTTTAGACGGTCCTTATCAGCCTACTACATTTACACCACCTACTGATTATTGGATACTTATTAACTCAAATACAAATGGAGTAGTATACGAGAGTACGAATAATAGTGACTTTTGGACTGCAGTCGTTGCTGTTGAACCGCACGTTAATCCAGTAGATAGACAATACACTGTATTTGGTGAAAATAAACAATTTAATGTAAGAAATGATTCAGAT---AAGTGGAAGTTTTTAGAAATGTTTAGAAGCAGTAGTCAAAATGAATTTTATAATAGACGT---ACACTAACTTCTGATACTAAACTCGTGGGAATATTAAAATATGGT---GGAAGAATATGGACGTTTCATGGTGAAACACCGAGAGCTACTACTGAT------AGTTCAAATACTGCAAATTTAAACGATATATCAATTATAATACATTCAGAATTTTATATTATTCCAAGGTCTCAAGAGTCTAAGTGTAATGAATATATTAATAATGGTTTACCACCAATTCAAAATACTAGAAATGTAGTACCATTATCATTATCATCT---AGATCCATACAGTATAAGAGAGTTCAAGTTAATGAAGACATTACAATTTCGAAAACCTCATTATGGAAAGAAATGCAATATAATAGGGATATTATAATTAGATTTAAATTTGGTAATAGTATTGTAAAACTGGGAGGACTAGGTTATAAATGGTCCGAAATGTCATTTAAGGCAGCAAACTATCAATATAATTATTTACGTGATGGCGAACAAGTAACTGCACATACTACTTGCTCAGTAAATGGAGTAAATAATTTTAGCTATAACGGGGGATCTTTACCTACTGATTTTAGCATCTCAAGATATGAAGTTATCAAAGAAAATTCTTATGTATACGTAGATTATTGGGATGATTCAAAAGCATTTAGAAATATGGTATATGTCAGATCATTAGCAGCTAATTTAAACTCAGTGAAATGTACAGGTGGAAGTTACGACTTTAGTATACCTGTAGGTGCATGGCCAGTTATGAATGGAGGCGCTGTTTCGTTACATTTTGCTGGAGTTACATTATCTACGCAATTCACAGATTTCGTATCATTGAATTCATTACGATTTAGATTTAGTTTGACAGTGGATGAACCATCTTTTTCAATATTGAGAACACGTACAGTGAATTTGTACGGATTACCAGCAGCTAATCCAAATAATGGAAATGAATACTACGAAATATCAGGAAGGTTTTCGCTCATTTCTTTAGTTCCAACTAATGATGATTATCAGACTCCAATTATGAATTCAGTAACAGTAAGACAAGATTTAGAACGTCAACTTACTGATTTACGAGAGGAATTTAATTCATTATCACAAGAAATAGCTATGTCACAATTAATTGATTTAGCGTTATTACCTTTAGATATGTTTTCTATGTTTTCAGGAATTAAAAGTACAATTGATCTGACTAAATCAATGGCAACTAGTGTAATGAAAAAATTTAGAAAATCAAAATTAGCTACATCAATTTCGGAAATGACTAATTCATTATCAGACGCAGCATCATCAGCATCAAGAAGCGTTTCAATCAGATCGAATATATCCACAATTTCGAATTTGACTAAC---GTTTCAAATGATGTATCAAATGTGACTAATTCGTTGAATGATATTTCAACACAAACGTCTACA---ATCAGTAAGAAACTTAGATTAAGAGAAATGATTACTCAAACTGAAGGAATGAGTTTTGATGATATTTCAGCGGCAGTATTAAAAACAAAAATAGATATGTCTACTCAAATTGGAAAGAATACCTTACCCGACATAGTCACAGAGGCATCTGAGAAATTTATTCCAAAACGATCATATCGAATATTAAAAGATGACGAAGTGATGGAAATTAATACTGAAGGGAAAGTCTTTGCATATAAAATAGATACACTTAATGAAGTACCATTTGACGTAAATAAATTTGCTGAACTTGTAACAAATTCTCCAGTTATATCAGCAATAATCGATTTTAAAACATTAAAAAACTTGAATGATAATTATGGAATTACTCGGATAGAAGCACTAAATTTAATTAAATCGAATCCAAATGTATTACGTAATTTCATTAACCAAAATAATCCAATTATAAGGAATAGAATTGAACAGCTAATTCTACAATGTAAGTTG
>AFJ68205
ATGGCTTCGCTCATTTATAGACAGCTTCTCACTAATTCATATTCAGTAGATTTATATGATGAAATAGAGCAAATTGGATCAGAAAAAACTCAAAATGTAACTGTAAATCCAGGTCCATTTGCTCAAACAAGATATGCTCCAGTCAATTGGGGTCATGGAGAAATAAATGATTCAACCACAGTGGAACCAATTTTAGATGGTCCTTATCAACCTACTACATTTACACCACCTACTGATTACTGGATACTTATTAACTCAAATACAAATGGAATAGTATACGAGAGTACAAATAACAGTGACTTTTGGACTGCAGTCATTGCTGTTGAACCGCACGTCGATCCAGTAGATAGACAATATAATGTATTTGGTGAAAATAAACAATTTAATGTAAGAAATGATTCAGAT---AAATGGAAGTTTTTAGAAATGTTTAGAGGCAGTAGTCAAAATGACTTTTATAATAGACGT---ACATTAACTTCTGATACTAGACTCGTAGGAATATTAAAATATGGT---GGAAGAATATGGACATTTCATGGTGAAACACCGAGGGCTACTACCGAT------AGCTCAAACACTGCAAATTTGAACGGTATATCAATTACAATTCATTCAGAATTTTATATTATTCCAAGGTCCCAAGAGTCTAAGTGTAATGAATACATTAATAACGGTCTACCACCAATTCAAAATACTAGAAATGTAGTACCATTATCATTATCATCT---AGATCTATACAGTATACGAGAGCACAAGTTAATGAAGACATTACAATTTCAAAGACTTCATTATGGAAAGAAATGCAATATAACAGAGATATTATAATTAGGTTTAAATTTGGTAATAGTATTATTAAATTAGGGGGATTAGGTTATAAATGGTCCGAAATATCATATAAAGCGGCGAACTATCAATATAATTATCTACGTGATGGTGAACAAGTAACTGCACATACTACCTGTTCAGTAAATGGAGTAAATAATTTTAGTTATAACGGAGGATCTTTGCCCACTGATTTTAGTATTTCAAGATATGAAGTTATTAAAGAAAATTCCTATGTATATGTAGATTATTGGGACGATTCAAAAGCATTTCGAAATATGGTGTATGTTAGATCATTAGCAGCTAATTTAAACTCAGTGAAATGCACAGGTGGAAGTTACGACTTTAGTATACCTGTGGGTGCATGGCCAGTTATGAATGGAGGTGCCGTTTCGTTGCATTTTGCTGGTGTTACATTATCTACGCAATTCACAGATTTCGTATCATTAAATTCATTACGGTTTAGATTTAGTTTGACAGTGGATGAACCATCTTTTTCAATATTGAGAACACGTACGGTAAATTTATATGGATTACCAGCTGCTAATCCAAATAATGGAAATGAATATTACGAAATATCAGGAAGGTTTTCGCTTATTTCTTTAGTTCCAACCAACGATGATTATCAGACTCCAATTATGAATTCAGTAACAGTAAGACAAGATTTAGAACGTCAACTAACTGATTTACGTGAGGAATTCAATTCATTATCACAAGAAATAGCTATGTCACAATTAATTGATTTAGCGCTATTACCTTTAGACATGTTTTCTATGTTTTCAGGAATTAAAAGCACAATTGATCTAACCAAATCAATGGCGGCTAGCGTAATGAAAAAATTTAGAAAGTCAAAGTTAGCTGCATCAGTTTCAGAAATGACTAATTCATTGTCAGACGCAGCATCATCAGCATCAAGAAGTGTTTCTGTTAGATCGAATATATCCGCATTTTCAAATTGGACTGAT---GTTTCAAATGATGTATCAAATGTGACTAATTCAGTAAATGATATTTCAACACAAACATCTACG---ATCAGTAAAAACCTTAGATTAAAAGAAATGATCACTCAAACTGAAGGAATGAGTTTTGATGATATTTCAGCAGCAGTACTAAAAACGAAAATAGATATGTCTACTCAAATTGGGAAAAATACTTTACCTGACATAGTCACAGAGGCATCTGAGAAATTTATTCCAAAACGATCGTATCGAATACTAAAAGATGATGAAGTAATGGAAATTAATACTGAAGGAAAATTCTTTGCATATAAAATCGATACACTTAATGAAGTGCCATTTGATGTAAATAAATTTGCTGAACTTGTAACGAATTCTCCAGTTATATCAGCAATAATCGATTTTAAGACATTAAAAAATTTAAATGATAATTATGGAATTACTCGAATTGAAGCGTTAAATTTAATTAAATCAAATCCAAATGTATTACGTAATTTTATTAATCAAAATAATCCAATTATAAGGAATAGAATTGAACAGTTAATTCTACAATGTAAGTTG
>AGH16333
ATGGCTTCGCTCATTTATAGACAGCTTCTCACTAATTCATATTCAGTAGATTTATATGATGAAATAGAGCAAATTGGATCAGAAAAAACTCAAAATGTAACTGTAAATCCAGGTCCATTTGCGCAAACAAGATATGCTCCAGTCAATTGGGGCCATGGAGAAATAAATGATTCAACCACAGTGGAACCAATTTTAGATGGTCCTTATCAACCTACCACATTTACACCACCTACTGATTACTGGATACTTATTAACTCAAATACAAATGGAGTAGTATACGAAAGTACAAATAATAGTGACTTTTGGACTGCAGTCATTGCTGTTGAACCTCACGTCGATCCAGTAGATAGACAATATAATGTATTTGGTGAAAATAAACAATTTAATGTAAGAAATGATTCAGAT---AAATGGAAGTTTTTAGAAATGTTTAGAGGCAGTATTCAAAATGACTTTTATAATAGACGT---ACACTAACTTCTGATACTAGACTCGTAGGAATATTAAAATATGGT---GGAAGAATATGGACATTTCATGGTGAAACACCGAGGGCTACTACCGAT------AGCTCAAACACTGCAAATTTGAACGGTATATCAATTACAATTCATTCAGAATTTTATATTATTCCAAGGTCCCAAGAGTCTAAGTGTAATGAATATATTAACAACGGTCTACCACCAATTCAAAATACTAGAAATGTAGTACCATTATCTTTATCATCT---AGATCTATACAGTATACGAGAGCACAAGTTAATGAAGACATTACGATTTCAAAGACTTCATTATGGAAAGAAATGCAATATAACAGAGATATTATAATTAGGTTTAAATTTGGTAATAGTATTATTAAATTAGGGGGATTAGGTTATAAATGGTCAGAAATATCATATAAAGCGGCGAACTATCAATATAATTATCTACGTGATGGTGAACAAGTAACTGCACATACTACCTGTTCAGTAAATGGAGTAAATAATTTTAGCTATAACGGAGGATCTTTGCCCACTGATTTTAGCATTTCAAGATATGAAGTTATTAAAGAAAATTCCTATGTATATGTAGATTATTGGGACGATTCAAAAGCATTTCGAAATATGGTGTATGTTAGATCATTAGCAGCTAATTTAAACTCAGTGAAATGTACAGGTGGAAGTTACGACTTTAGTATACCTGTGGGTGCATGGCCAGTTATGAATGGAGGTGCCGTTTCGTTGCATTTTGCTGGTGTTACATTATCTACGCAATTCACAGATTTCGTATCATTAAATTCATTACGGTTTAGATTTAGTTTGACAGTGGATGAACCATCTTTTTCAATATTGAGAACACGTACGGTAAATTTATATGGATTACCAGCTGCTAATCCAAATAATGGAAATGAATATTACGAAATATCAGGAAGGTTTTCGCTTATTTCTTTAGTTCCAACCAACGATGATTATCAGACTCCAATTATGAATTCAGTAACAGTAAGACAAGATTTAGAACGTCAACTAACTGATTTACGAGAGGAATTCAATTCATTATCACAAGAAATAGCTATGTCACAATTAATTGATTTAGCGCTATTACCTTTAGACATGTTTTCTATGTTTTCAGGAATTAAAAGCACAATTGATCTAACCAAATCAATGGCAACTAACGTAATGAAAAAATTTAGGAAATCAAAGTTAGCTACATCAGTTTCAGAAATGACTAATTCATTATCAGACGCAGCATCATCAGCATCAAGAAGCGTTTCTGTTAGATCGAATATATCCGCATTTTCAAATTGGACTAAT---GTTTCAAATGATGTATCAAATGTGACTAATTCAGTAAATGATATTTCAACACAAACATCTACG---ATCAGTAAAAATCTTAGATTAAAAGAAATGATCACTCAAACTGAAGGAATGAGTTTTGATGATATTTCAGCAGCAGTACTAAAAACGAAAATAGATATGTCTACTCAAATTGGGAAAAATACTTTACCTGACATAGTCACAGAGGCATCTGAGAAATTTATTCCAAAACGATCGTATCGAATATTAAAAGATGATGAAGTAATGGAAGTTAATACTGAAGGAAAATTCTTTGCATATAAAATCGATACACTTAATGAAGTGCCATTTGATGTAAATAAATTTGCTGATCTTGTAACGAATTCTCCAGTTATATCAGCAATAATCGATTTTAAAACATTAAAAAATTTAAATGATAATTATGGAATTACTCGAACTGAAGCGTTAAATTTAATTAAATCAAATCCAAATGTATTACGTAATTTTATTAACCAAAATAATCCAATTATAAGGAATAGAATTGAACAGTTAATTCTACAATGTAAGTTG
>BAA02665
ATGGCTTCGCTCATTTATAGACAATTGCTTACTAATTCATACACCGTAAATTTATCAGATGAGATACAAGAGATCGGGTCTACGAAAACTCAAAATATTACCATTAACCCAGGTCCATTCGCACAAACTGGATACGCTCCAGTAAATTGGGGTCCTGGTGAAACGAATGACTCTACCACAATTGAACCAGTATTAGATGGACCATACCAACCAACTTCATTTAATCCACCAGTAGGTTATTGGATGTTACTTTCACCTACTGCACCTGGAGTAGTAGTAGAGGGAACGAATAACACAGATCGTTGGTTAGCTACGATATTAATAGAGCCGAATGTGACATCACAGCAACGGACATATACAATTTTTGGAGTGCAAGAACAAATTACAGTAGAGAATACTTCACAGACGCAATGGAGGTTTGTTGATGTATCTAAAACTACGCAAAATGGAAGTTATTCACAGTATAGT---CCATTATTGTCTACTCCGAAACTATATGCCGTGATGAAATATGGT---GGTAGAATCCATACATACAGTGGCCAAACGCCAAACGCAACCACTGGC------TATTATTCAGCTACCAATTATGACTCAGTGAACATGACGACTTTTTGCGATTTTTATATAATACCACGATCTGAAGAGTCCAAATGTACTGAATATATTAATAATGGGTTACCACCGATTCAAAATACAAGAAACATCATTCCGTTAGCGCTATCAGCT---AGAAATGTGAGATCATTAAAAGCTCAATCAAATGAGGACATTGTTGTCTCAAAGACATCTCTGTGGAAGGAAATGCAATATAACAGGGATATAACAATAAGATTTAAATTTGCAAATTCAATTGTTAAATCTGGTGGATTAGGTTATAAATGGTCAGAAATTTCATTTAAGCCAGCAAACTACCAGTATACATACATGCGAGATGGTGAAGAAGTAACGGCGCATACAACATGTTCCGTAAATGGTATGAACGATTTCAGTTTTAATGGAGGGTCGTTGCCAACAGATTTGCTTATTTCTAGATATGAAGTGATAAAAGAGAATTCTTATGTGTACATTGATTATTGGGATGATTCTCAAGCTTTTAGAAATATGGTTTATGTAAGATCTTTAGCTGCAAATTTAAATTCTGTGATATGTGCAGGAGGTCATTATAATTTTGCACTACCAGTTGGTCAATGGCCATATATGACAGGTGGAGCAGTGTCACTACATTCAGCAGGTGTTACATTGTCCACACAGTTCACCGATTTTGTGTCATTAAATTCTTTAAGATTTAGATTCAGATTGGCTGTAGAAGAACCCTCATTTGCAATTATGAGAACTAGAGTTAGTGGGCTATATGGACTGCCTGCAGCTAATCCAAATAACGGGAGAGAATATTATGAGATAGCTGGCAGATTTTCGTTGATTTCTTTGATACCCTCTAATGATAATTATCAGACGCCTATAGCTAATTCAGTTACAGTTAGACAAGATCTGGAACGGCAGTTAGGTGAGCTTAGAGAAGAATTTAATGCTTTGTCACAGGAAATAGCAATGTCTCAACTAATCGATCTAGCACTACTTCCATTAGACATGTTCTCGATGTTCTCTGGTATCAAAAGTACCATCGATGCAGCTAAATCTATAGCTACTAATGTAATGAAGAAATTTAAAAAATCGAGTTTAGCCAGTTCAGTTTCTACACTAACGGACTCATTGTCTGATGCCGCCTCTTCATTATCAAGAGGATCATCTATCAGATCAGTAGGATCATCAGTTTCAGCATGGACAGAC---GTATCTACACAAATTACAGATGTCTCATCATCAGTTAGTTCAATTTCAACACAAACGTCAACT---ATTAGTAGACGGTTACGACTGAAGGAAATGGCAACACAAACTGAAGGAATGAATTTTGATGATATATCTGCTGCAGTTCTGAAAACTAAAATTGATAAATCAATCCAGATTTCTCCAAACACATTACCAGACATTGTTACTGAAGCTTCAGAGAAATTTATTCCTAATAGGGCATATAGAGTAATCAATAACGATGAAGTATTCGAAGCCAGCACAGATGGAAGGTTTTTTGCGTATCGCGTTGATACGTTTGAAGAAATACCATTTGATGTTCAAAAATTCGCAGACTTAGTGACTGATTCACCAGTAATTTCAGCCATTATAGATTTCAAGACACTGAAGAACCTAAATGACAACTATGGTATTGGTAAACAGCAAGCATTCAATTTACTACGATCTGACCCAAAAGTACTACGCGAATTTATTAATCAGAATAACCCAATAATTCGAAATAGAATTGAACAGTTGATAATGCAATGTAGATTG
>AGE47476
ATGGCTTCGCTCATTTATAGACAACTTCTCACTAATTCATATTCGGTAGACTTGCATGACGAAATAGAACAGATTGGATCGGAGAAAACTCAAAATGTGACGGTAAATCCAGGCCCATTTGCACAGACTAGATATGCTCCAGTCAATTGGGGACACGGAGAGATTAATGATTCAACTACGGTGGAACCAGTTTTAGATGGTCCTTATCAACCAACTACATTTAAACCACCCAATGATTATTGGCTGCTTATTAGTTCAAGTACAGATGGAGTAGTCTATGAGAGTACAAATAATAGTGACTTTTGGACAGCAGTTATCGCTGTCGAACCACATGTCAGTCAAACAAATAGGCAATATGTTTTATTTGGTGAGAATAAGCAGTTTAACATAGAAAATAGTTCAGAT---AAATGGAAATTTTTCGAAATGTTTAAAGGTAGTAGTCAGGGTGATTTTTCTAATAGACGG---ACTTTAACCTCTAATAATAGACTTGTAGGAATACTAAAATATGGT---GGAAGAGTATGGACGTTTCATGGTGAAACACCAAGAGCTACTACTGAT------AGTTCGAATACTGCAGATTTAAATAATATATCAATTATAATTCATTCAGAGTTTTATATTATTCCAAGATCCCAAGAATCTAAATGTAATGAATATATCAATAATGGTTTACCACCAATTCAAAATACTAGAAATGTAGTTCCATTATCTCTATCATCC---AGGTCTATTCAATATAGAAGAGCACAAGTTAATGAAGATATTACAATTTCAAAAACTTCATTATGGAAGGAGATGCAATATAATAGAGATATTATAATAAGATTTAAATTTGGTAATAGTGTCATAAAATTAGGAGGATTGGGATATAAATGGTCTGAAATATCATACAAAGCAGCGAATTATCAATATAGCTATACGCGTGATGGTGAACAAGTTACTGCACATACCACTTGTTCAGTAAATGGAGTAAATAATTTTAGCTATAATGGAGGTTCATTACCTACTGATTTCAGTATTTCGAGATATGAGGTTATTAAAGAAAATTCTCATGTATATATAGATTACTGGGATGATTCAAAAGCATTTAGAAATATGGTATATGTTAGATCATTAGCAGCGAATTTAAATTCAGTGAAATGTGTAGGTGGTAGTTATGATTTTAGATTACCTGTAGGTGAATGGCCTATTATGAATGGCGGTGCTGTATCATTACATTTTGCTGGAGTTACATTATCTACACAGTTCACTGATTTTGTATCATTGAATTCGCTACGATTTAGATTCAGTTTAACAGTAGATGAACCATCTTTCTCAATAATACGAACACGTACAATGAACTTATATGGATTACCAGCAGCTAATCCAAACAATGGAAATGAATACTATGAAGTGTCAGGAAGGTTCTCACTTATTTCTTTAGTTCCAACCAATGATGATTATCAAACTCCAATTATGAATTCAGTAACAGTAAGGCAAGATTTAGAACGCCAGCTTAATGATTTACGAGAGGAGTTTAATTCATTGTCACAAGAAATAGCTATGTCACAATTGATTGATTTAGCATTATTACCTTTAGATATGTTTTCTATGTTTTCAGGGATAAAAAGTACTATTGATCTGACCAAGTCAATGGCAACTAGTGTAATGAAAAAATTTAGAAAATCCAAATTAGCCACATCAATTTCAGAAATGACTAATTCATTGTCAGATGCGGCTTCGTCAGCATCAAGAAGTGCTTCTATTAGATCAAATTTATCGACGATTTCAAATTGGTCTGAT---GTTTCAAAAAGTGTATTAGATGTAACTGACTCAGTAAATGATGTTTCAACACAAACATCTACA---ATTAGTAAGAAACTTAGATTAAAAGAGATGATTGCTCAAACTGAAGGAATTAGTTTTGACGATATTTCAGCAGCCGTATTGAAAACGAAAATAGATATGTCCACACAAATTGGAAAAAATACCTTACCTGATATAGTTACTGAAGCATCTGAAAAGTTTATTCCAAAACGATCATATCGAGTATTAAAAGATGATGAAGTGATGGAAGTTAATACTGAAGGAAAGTTTTTTGCTTATAAAGTGGATACACTTAATGAGATCCCATTTGACATAAATAAATTCGCTGAACTTGTGACGGATTCTCCAGTTATATCAGCGATAATAGATTTTAGAACGCTAAAAAATTTAAACGATAATTATGGAATTACCCGCATAGAAGCGCTTAATTTAATTAAATCGAATCCAAATGTACTGCGTAGTTTTATTAATCAAAATAATCCAATTATAAGAAATAGGATTGAGCAGTTAATTCTACAATGTAAATTG
>AGF85988
ATGGCTTCGCTAATATACAGACAGCTACTTTATAACTCATATTCAGTAGATTTATCAGATGAAATAACTAATATAGGTGCAGAAAAGAAAGAGAATGTGACTGTGCAGATTGGTGAATTCGCTCAAAGTCAATACGCACCAGTTTCATGGGGATCAGGAGAGATATTAAGTGGAAATGTTGAAGAACAGGCTCTAGATGGACCATATACACCAGATAGTTCGAACTTACCGTCTAACTATTGGTATTTGATCAATCCATCAAATGATGGTGTGGTGTTTTCAGTAACGAATAACAGCACATTCTGGATGTTTACTTATTTAATCTTACCAAATACAGCTCAAACTAATGTCACAGTAAATGTGATGAATGAGACAGTAAATATATCAATAGACAATTCGGGTTCG---ACATATAGGTTTGTGGATTACTTTAAGACTAGTTCCACGCAATCGTATAGGCAGAGGAAC---TATCTGATTACTGAACATAGATTACAAGCTTACAGAAGAGATGAAAGTGGAAATATATCAAATTATTGGGGTTCGTCTACATATGGTGACTTGAGAGTTGGAACATATTTTAATCCTGTACTCAATGCAGTG---ATAAACCTAAATGCAGATTTCTACATTATACCAGATTCGCAACAAGAGAAATGCACAGAATACATAAAGGGAGGATTGCCGGCTATGCAGACCACAACTTATGTGACACCAATTAATTATGCTATT---AGGAGT------CAAAGAAYTGCAAGACCAAATGAAGACATAATCATATCGAAGGCATCACTGTGGAAAGAGGTTCAATATAATAGAGACATTGTGATAAGATTTGTGTTTGCAAATAATATAATCAAAGCAGGTGGACTTGGTTATAAATGGTCAGAGATATCATATAAAGCTAATAACTACCAATATACGTATATGAGAGATGGCGTGGAAGTTGTTGCTCATACTACTGTTTCAGTGAACGGTGTTAGTGTGTATAATTATAACACTGGATCGTTACCAACTGATTTCACGATACGAAATTATGACGTTTTAAAAGAAAGTTCGTTCGTGTATGTTGATTATTGGGACGATTCTCAGGCTTTCAGAAATATGGTATATGTGAGATCGCTGAGTGCGGAACTAAATCAAGTGCATTGTGTAGGAGGTAATTATTCGTTCGCATTGCCCGTTGGCTCATGGCCAGTGATGCAAGGAGGAAGTGTGATTTTAACATTTGATGGTGTGACGTTATCAACACAATTTACTGACTATGTATCATTGAATTCGCTAAGGTTCAGATTTAGATGTGCAGTGAACGAACCTCCATTTAGGGTCACTGGTACGAGGATATCGAATTTGTATGGCCTTCCAGCCGCTAACCCAATGGGAGACCAACAACATTATGAGGCATCAGGTAGGTTTTCATTGATATCTTTAGTGCCAAGTAATGATGACTACCAGACTCCAATTGCAAATTCAGTCACTGTAAGACAGGATCTAGAGAGACATCTGGATGAAATGAGAAGAGAATTCAATGAACTATCATCTAATATAGCTTTGTCACAACTCATAGATTTAGCATTATTACCACTTGATATGTTTTCAATGTTCAGTGGTATACGAAGTACCGTTGAAGCAGCAAAAAGCTTCGCAACATCAGTGATGAAGAAATTTAGAAAGTCGAATTTGGCAAAAAGTGTTAATAGTTTAACTGATGCCATAACTGATGCCGCTGGTTCAATTTCTAGGTCATCGACACTACGATCGGTCAGTAGCGCGACTTCAGTATGGACGGAT---------------ATAAGTGACATAGTGGATTCAACAGACGATATTGTGGCAGCTACAGCAACAGCCGCTGCGAAGAAGTTTAGAGTTAAAGAGTTCACAACGGAATTTAGTGGTGTTAGCTTTGATGATATATCTGCTGCGGTTGTAAAAACGAAAATGAACAAATTGAATGCCGTGGATGAGGAAATACTACCACAAATAATAACTGAGGCGTCGGAGAAGTTCATACCGAATCGTGCATATAGATTAATAGATGGAGAGAAGGTATATGAGGTTACAACGGAAGGGAAGTATTTTGCTTATCTAACAGAAACATTAGAAGAAGTGGTTTTTGATGCAGAGAGATTTACTGAATTAGTTACTGATTCTCCAGTGATATCAGCAATTATAGACTTTAAAACGATAAAGAATCTGAATGATAATTATGGTATTACAAGGGAGCAAGCGTTGAATATGTTACGTTCGGATCCGAAAGTATTAAGAAGCTTTATTAACCAAAACAATCCTATAATTAAAAACAGAATAGAGCAACTAATATTGCAGTGTAGGATA
>AGE98633
ATGGCTTCGCTCATTTATAGACAGCTTCTCACTAATTCATATTCAGTAGATTTACATGATGAAATAGAGCAAATTGGATCAGAAAAAACTCAAAATGTAACTATAAATCCGAGTCCATTTGCACAGACTAGATATGCTCCAGTCAATTGGGGTCATGGAGAGATAAATGATTCGACTACAGTAGAACCAATTTTAGATGGTCCTTATCAGCCAACTACATTTACTCCACCTAATGATTATTGGATACTTATTAATTCAAATACAAATGGAGTAGTATATGAAAGTACAAATAATAGTGACTTTTGGACTGCAGTCGTTGCTATTGAACCGCACGTTAACCCAGTAGATAGACAATATACGATATTTGGTGAAAGTAAGCAATTTAATGTGAGTAACGATTCAAAT---AAATGGAAGTTTTTAGAAATGTTTAGAAGCAGTAGTCAAAATGAATTTTATAATAGACGT---ACATTAACTTCTGATACTAGACTTGTAGGAATATTGAAATATGGT---GGAAGAGTATGGACATTTCATGGTGAAACACCAAGAGCTACTACTGAC------AGTTCAAGTACTGCAAATTTAAATAATATATCAATTACAATTCATTCAGAATTTTACATTATTCCAAGGTCCCAAGAATCTAAATGTAATGAATATATTAATAATGGTCTGCCACCAATTCAAAATACTAGAAATGTAGTTCCATTGCCATTATCATCT---AGATCGATACAGTATAAGAGAGCACAAGTTAATGAAGACATTATAGTTTCAAAAACTTCATTATGGAAAGAAATGCAGTATAATAGGGATATTATAATTAGATTTAAATTTGGTAATAGTATTGTAAAAATGGGAGGACTAGGTTATAAATGGTCTGAAATATCATATAAGGCAGCAAATTATCAATATAATTACTTACGTGACGGTGAACAAGTAACCGCACACACCACTTGTTCAGTAAATGGAGTGAACAATTTTAGCTATAATGGAGGGTCTCTACCCACTGATTTTGGTATTTCAAGGTATGAAGTTATTAAAGAGAATTCCTATGTATATGTAGACTATTGGGATGATTCAAAAGCATTTAGAAATATGGTATATGTTAGATCATTAGCAGCTAATTTGAATTCAGTGAAATGTACAGGTGGAAGTTATGATTTTAGTATACCAGTAGGTGCATGGCCAGTAATGAATGGTGGCGCTGTTTCGTTGCATTTTGCCGGAGTTACATTATCCACGCAATTTACTGATTTTGTATCATTGAATTCACTACGATTTAGATTTAGTTTGACAGTTGATGAACCACCTTTCTCAATATTGAGAACACGTACAGTGAATTTGTACGGATTACCAGCCGCTAATCCAAATAATGGAAATGAATACTACGAAATATCAGGAAGGTTTTCACTCATTTCTTTAGTTCCAACTAATGATGATTATCAGACTCCAATTATGAATTCAGTGACAGTAAGACAAGATTTAGAGCGCCAACTTACTGATTTGCGAGAAGAATTTAACTCATTGTCACAAGAAATAGCTATGGCACAATTGATTGATTTAGCACTGTTGCCTCTAGATATGTTTTCCATGTTTTCAGGAATTAAAAGTACAATTGATTTAACTAAATCAATGGCGACTAGTGTAATGAAGAAATTTAGAAAATCAAAATTAGCTACATCAATTTCAGAAATGACTAATTCATTGTCAGATGCTGCTTCATCAGCATCAAGAAACGTTTCTATTAGATCGAATTTATCTGCGATTTCAAATTGGACTAAT---GTTTCAAATGATGTGTCAAACGTAACTAATTCATTGAACGATATTTCAACACAAACGTCTACA---ATTAGTAAGAAACTTAGATTAAAAGAAATGATTACTCAAACTGAAGGAATGAGCTTTGACGACATTTCAGCAGCTGTACTAAAAACAAAAATAGATATGTCTACTCAAATTGGAAAAAATACTTTACCTGACATAGTTACAGAGGCATCTGAGAAATTTATTCCAAAACGATCATATCGAATATTAAAGGATGATGAAGTAATGGAAATTAATACTGAAGGAAAATTCTTTGCATACAAAATTAATACATTTGATGAAGTGCCATTCGATGTAAATAAATTCGCTGAACTAGTAACAGATTCTCCAGTTATATCAGCGATAATCGATTTTAAGACATTGAAAAATTTAAATGATAATTATGGAATCACTCGTACAGAAGCGTTAAATTTAATTAAATCGAATCCAAATATGTTGCGTAATTTCATTAATCAAAATAATCCAATTATAAGGAATAGAATTGAACAGTTAATACTACAATGTAAATTG
>ACZ52144
ATGGCTTCACTCATTTATAGACAACTTCTCACTAATTCATACTCAGTAGATTTACATGATGAAATAGAACAAATTGGGTCAGAAAAAACTCAAAACGTAACTGTAAATCCAGGTCCGTTCGCTCAAACCAGGTATGCTCCAGTCAATTGGGGTCATGGAGAGATAAATGATTCAACCACAGTAGAACCAATTTTAGACGGTCCTTATCAGCCTACTACATTTACACCACCTACTGATTATTGGATACTTATTAACTCAAATACAAATGGAGTAGTATACGAGAGTACAAATAATAGTGACTTTTGGACTGCAGTCATCGCTGTTGAACCGCATGTTAATCCAGTAGATAGACAATACACTGTATTTGGTGAAAATAAACAATTTAATGTAAGAAATGATTCAGAT---AAGTGGAAGTTTTTAGAAATGTTTAGAAGCAATAGTCAAAATGAATTTTATAATAGACGT---ACACTAACTTCTGATACCAAACTCGTGGGAATATTAAAATATGGT---GGAAGAATATGGACGTTTCATGGTGAAACACCGAGAGCTACTACTGAT------AGTTCAAATACTGCAAATTTAAACGATATATCAATTATAATACATTCAGAATTTTATATTATTCCAAGGTCTCAAGAATCTAAGTGTAATGAATATATTAATAATGGTCTACCACCAATTCAAAATACTAGAAATGTAGTACCATTATCCTTATCATCT---AGATCCATACAGCATAAGAGAGCTCAAGTTAATGAAGACATTACAATTTCGAAAACCTCATTATGGAAAGAAATGCAATATAATAGGGATATTATAATTAGATTTAAATTTGGTAATAGTATTGTAAAACTGGGAGGACTAGGTTATAAATGGTCCGAAATATCATTTAAGGCAGCAAACTATCAATATAATTATTTACGTGATGGCGAACAAGTAACTGCACATACTACTTGCTCAGTAAATGGAGTAAATAATTTTAGCTATAACGGGGGATCTTTACCTACTGATTTTAGCATCTCAAGATATGAAGTTATCAAAGAAAATTCTTATGTATACGTAGATTATTGGGATGATTCAAAAGCATTTAGGAATATGGTATATGTCAGATCATTAGCAGCTAATTTAAACTCGGTGAAATGTACAGGTGGAAGTTACGACTTTAGTATACCTGTAGGTGCATGGCCAGTTATGAATGGAGGTGCTGTTTCGTTACATTTTGCTGGAGTTACATTATCTACGCAATTCACAGATTTCGTATCATTGAATTCATTACGATTTAGATTTAGTTTGACAGTGGATGAACCATCTTTTTCAATATTGAGAACACGTACAGTGAATTTGTACGGGTTACCAGCAGCTAATCCAAATAATGGAAATGAATACTACGAAATATCAGGAAGGTTTTCGCTCATTTCTTTAGTTCCAACTAATGATGATTATCAAACTCCAATTATGAATTCAGTAACAGTAAGACAAGATTTAGAGCGTCAACTTACTGATTTACGAGAGGAATTTAATTCATTATCACAAGAAATAGCTATGTCACAATTAATTGATTTAGCGTTATTACCTTTAGATATGTTTTCTATGTTTTCAGGAATTAAAAGTACAATTGATCTGACTAAATCAATGGCAACTAGTGTAATGAAAAAATTTAGAAAATCAAAATTAGCTACATCAATTTCGGAAATGACTACTTCATTATCAGACGCAGCATCATCAGCATCAAGAAGCGTTTCCATCAGATCGAATATATCCACAATTTCAAATTTGACTAAC---GTTTCAAATGATGTATCAAATGTGACTAATTCGTTGAATGATATTTCAACACAAACGTCTACA---ATTAGTAAGAAACTTAGGTTAAGAGAAATGATTACTCAAACTGAAGGAATGAGTTTTGATGATATTTCAGCTGCAGTATTAAAAACGAAAATAGATATGTCTACTCAAATTGGAAAGAACACCTTACCCGACATAGTCACAGAGGCATCTGAGAAATTTATTCCAAAACGATCATATCGAATATTAAAAGATGACGAAGTGATGGAAATTAATACGGAAGGGAAAGTCTTTGCATATAAAATAGATACACTTAATGAAGTACCATTTGACGTAAATAAATTTGCTGACCTTGTAACAAATTCTCCAGTTATATCAGCAATAATCGATTTTAAAACATTAAAAAACTTAAATGATAATTATGGAATTACTCGGATAGACGCACTAAATTTAATTAAATCGAATCCAAATGTATTACGTAATTTCATTAACCAAAATAATCCAATTATAAGGAATAGAATTGAACAGCTAATTCTACAATGTAAGTTG
>AFJ68473
ATGGCTTCGCTCATTTATAAACAGCTTCTCACTAATTCATATTCAGTAGATTTATATGATGAAATAGAGCAAATTGGATCAGAAAAAACTCAAAATGTAACCGTAAATCCAGGTCCATTTGCTCAAACAAGATATGCTCCAGTCAATTGGGGTCATGGAGAAATAAATGATTCAACCACAGTGGAACCAATCTTAGATGGTCCTTATCAACCTACTACATTTACACCACCTTCTGATTACTGGATACTTATTAACTCAAATACAAATGGAGTAGTATACGAGAGTACAAATAATAGTGACTTTTGGACTGCAGTTATTGCTGTTGAACCGCATGTCGATCCAGTAGATAGACAATATAATGTATTTGGTGAAAATAAACAATTTAATGTAAGAAATGATTCAGAT---AAATGGAAGTTTTTAGAAATGTTTAGAGGCAGTAGTCAAAATGACTTTTATAATAGACGT---ACACTAACTTCTGATACTAGACTCGTGGGAATATTAAAATATGGT---GGAAGAATATGGACATTTCATGGTGAAACACCGAGGGCTACTACTGAT------AGCTCAAACACTGCAAATTTAAACGGTATATCAATTATAATTCATTCAGAATTTTATATTATTCCAAGGTCCCAAGAATCTAAGTGTAATGAATATATTAACAACGGTCTACCACCAATTCAAAATACTAGAAATGTAGTACCATTATCATTATCATCT---AGATCTATACAGTATAAAAGAGCACAAGTTAATGAAGATATTACAATTTCAAAGACTTCATTATGGAAAGAAATGCAATATAACAGAGATATTATAATTAGATTTAAATTTGGCAATAGTATTATTAAATTAGGGGGATTAGGTTATAAATGGTCCGAAATATCATATAAAGCGGCGAACTATCAATATAATTATCTACGTGATGGTGAACAAGTAACTGCACATACTACCTGTTCAGTAAATGGAGTAAATAATTTTAGCTATAACGGAGGATCTTTACCCACTGATTTTAGCATTTCAAGATATGAAGTTATTAAAGAAAATTCCTATGTATATGTAGATTATTGGGACGATTCAAAAGCATTTCGAAATATGGTGTATGTTAGATCATTAGCGGCTAACTTAAATTCAGTGAAATGTACAGGTGGAAGTTACGACTTTAGTATACCTGTGGGTGCATGGCCAGTTATGAATGGAGGTGCCGTTTCGTTGCATTTTGCTGGTGTTACATTATCTACACAATTCACAGATTTCGTATCATTAAATTCATTACGGTTTAGATTTAGTTTGACAGTGGATGAACCATCTTTTTCAATATTGAGAACACGTACAGTAAATTTATATGGATTACCGGCTGCTAATCCAAATAATGGAAATGAATATTACGAAATATCAGGAAGGTTTTCGCTTATTTCTTTAGTTCCAACCAACGATGATTATCAAACTCCAATTATGAATTCAGTAACAGTAAGACAAGATTTAGAACGTCAATTAACTGACTTACGAGAGGAATTCAATTCATTATCACAAGAAATAGCTATGTCACAATTAATTGATTTAGCGCTATTACCTTTAGATATGTTTTCTATGTTTTCGGGAATTAAAAGCACAATTGATCTAACCAAATCAATGGCAACTAGCGTAATGAAAAAATTTAGAAAATCAAAATTAGCTACATCAGTTTCAGAAATGACTAATTCATTGTCAGACGCAGCATCATCAGCATCAAGAAGTGTTTCTGTTAGATCTAATATATCCGCAGTTTCAAATTGGACTAAC---GTTTCAAATGATGTGTCAAATGTGACTAATTCAGTAAATGATATTGCAACACAAACATCTACG---ATCAGTAAAAACCTTAGATTAAAAGAAATGATTACTCAAACTGAAGGAATGAGTTTTGACGATATTTCAGCAGCAGTACTAAAAACAAAAATAGATATGTCTACTCAAATTGGGAAAAATACTTTACCTGACATAGTCACAGAGGCATCTGAGAAATTTATTCCAAAACGATCGTATCGAATACTAAAAGATGACGAAGTAATGGAAATTAATACTGAAGGAAAATTCTTTGCATATAAAATCGATACACTTAATGAAGTGCCATTTGATGTAAATAAATTTGCTGAACTTGTAACGAATTCTCCAGTTATATCAGCAATAATCGATTTTAAAACATTAAAAAATTTAAATGATAATTATGGAATTACTCGAACTGAAGCATTAAATTTAATTAAATCAAATCCAAATGTATTACGTAATTTTATTAACCAAAATAATCCAATTATAAGGAATAGAATTGAACAGTTAATTCTACAATGTAAGTTG
>AFJ68294
ATGGCTTCGCTCATTTATAGACAGCTTCTCACTAATTCATATTCAGTAGATTTATATGATGAAATAGAGCAAATTGGATCAGAAAAAACTCAGAATGTAACCATAAATCCGGGTCCATTTGCACAGACTAGATATGCTCCAGTCAATTGGGGTCATGGAGAGATAAATGATTCGACTACAGTAGAACCAATTTTAGACGGTCCTTATCAGCCAACTACATTTACTCCACCTAACGATTACTGGATACTTATTAATTCAAATACAAATGGAGTGGTATATGAAAGTACAAATAATAGTGACTTTTGGACTACAGTCGTTGCTATTGAACCGCATGTCACCCCAGTAGATAGACAATATATGATATTTGGTGAAAGCAGACAATTTAACGTGAGTAACGATTCAAAT---AAATGGAAGTTTTTAGAAATGTTCAGAAGCAGTAGTCAAAATGAATTTTATAATAGACGT---ACATTAACTTCTGACACCAGACTTGTAGGAATATTAAAATATGGT---GGAAGAGTATGGACATTTCATGGTGAAACACCAAGAGCTACTACTGAC------AGTTCAAGTACTGCAAATTTAAATAATATATCAATTACAATTCATTCAGAATTTTACATTATTCCAAGGTCCCAGGAATCTAAATGTAATGAATATATTAATAATGGTCTGCCACCAATTCAAAATACTAGAAATGTAGTTCCATTGCCATTATCATCT---AGATCGATACAGTATAAGAGAGCACAAGTTAATGAAGACATTATAGTTTCAAAAACTTCATTATGGAAAGAAATGCAGTATAATAGGGATATTATAATTAGATTTAAATTTGGTAATAGTATTGTAAAAATGGGAGGACTAGGTTATAAATGGTCTGAAATATCATATAAGGCAGCAAATTATCAATATAATTATTTACGTGACGGTGAACAAGTAACCGCACACACCACTTGTTCAGTAAATGGAGTGAACAATTTTAGCTATAATGGAGGGTCCCTACCCACTGATTTTGGTATTTCAAGGTATGAAGTTATTAAAGAAAATTCTTATGTATATGTAGACTATTGGGATGATTCAAAAGCATTTAGAAATATGGTATATGTTAGATCATTAGCAGCTAATTTAAATTCAGTGAAATGTACAGGTGGAAGTTATGATTTCAGTATACCAGTAGGTGCATGGCCAGTAATAAATGGTGGCGCTGTTTCGTTGCATTTTGCCGGAGTTACATTATCCACGCAATTTACTGATTTTGTATCATTGAATTCATTACGATTTAGATTTAGTTTGACAGTTGATGAACCACCTTTCTCAATATTGAGAACACGTACAGTGAATTTGTATGGATTACCAGCCGCTAATCCAAATAATGGAAATGAATACTACGAAATATCAGGAAGGTTTTCACTCATTTCTTTAGTTCCGACTAATGATGATTATCAGACTCCAATTATGAATTCAGTGACGGTAAGACAAGATTTAGAGCGCCAACTTACTGATTTACGGGAAGAATTTAACTCATTGTCACAAGAAATAGCTATGGCACAATTGATTGATTTAGCACTGTTGCCTCTAGATATGTTTTCCATGTTTTCAGGAATTAAAAGTACAATTGATTTAACTAAATCAATGGCGACTAGTGTAATGAAGAAATTTAGAAAATCAAAATTAGCTACATCAATTTCAGAAATGACTAATTCATTGTCAGATGCTGCTTCATCAGCATCAAGAAACGTTTCTATTAGATCGAATTTATCTACGATTTCAAATTGGACTAAT---GTTTCAAATGATGTGTCAAACGTAACTAATTCATTAAGTGATATTTCAACACAAACATATACA---ATTGGTAAGAAACTTAGATTAAAAGAAATGATTACTCAAACTGAAGGAATGAGCTTTGATGACATTTCAGCAGCTGTACTAAAAACAAAAATAGATATGTCTACTCAAATTGGAAAAAATACTTTACCTGATATAGTTACAGAAGCATCTGAGAAATTTATTCCAAAACGATCATATCGAATATTAAAGGATGATGAAGTAATGGAAATTAATACTGAAGGAAAATTCTTTGCATACAAAATTAATACATTTGATGAAGTTCCATTCGATGTAAACAAATTCGCTGAACTAGTAACAGATTCTCCAGTTATATCAGCGATAATCGATTTTAAGACATTGAAAAATTTAAATGATAATTATGGAATCACTCGTACAGAAGCGTTAAATTTAATTAAATCGAATCCAAATATGTTACGTAATTTCATTAATCAAAATAATCCAATTATAAGGAATAGAATTGAACAGTTAATACTACAATGTAAATTG
>ACZ52024
ATGGCTTCGCTCATTTATAGACAGCTTCTCACTAATTCATATTCAGTAGATTTACATGATGAAATAGAGCAAATTGGATCAGAAAAAACTCAAAATGTAACTATAAATCCGGGTCCATTTGCACAGACTAGATATGCTCCAGTCAATTGGGGTCATGGAGAGATAAATGATTCGACTACAGTAGAACCAATTTTAGATGGTCCTTATCAGCCAACTACATTTACTCCACCTAATGATTATTGGATACTTATTAATTCAAATACAAATGGAGTAGTATATGAAAGTACAAATAATAGTGACTTTTGGACTGCAGTCGTTGCTATTGAACCGCACGTTAACCCAGTAGACAGACAATATACGATATTTGGTGAAAGTAAACAATTTAATGTGAGTAACGATTCAAAT---AAATGGAAGTTTTTAGAAATGTTTAGAAGCAGTAGTCAAAATGAATTTTATAATAGACGT---ACATTAACTTCTGATACTAGACTTGTAGGAATATTGAAATATGGT---GGAAGAGTATGGACATTTCATGGTGAAACACCAAGAGCTACTACTGAC------AGTTCAAGTACTGCAAATTTAAATAATATATCAATTACAATTCATTCAGAATTTTACATTATTCCAAGGTCCCAAGAATCTAAATGTAATGAATATATTAATAATGGTCTGCCACCAATTCAAAATACTAGAAATGTAGTTCCATTGCCATTATCATCT---AGATCGATACAGTATAAGAGAGCACAAGTTAATGAAGACATTATAGTTTCAAAAACTTCATTATGGAAAGAAATGCAGTATAATAGGGACATTATAATTAGATTTAAATTTGGTAATAGTATTGTAAAAATGGGAGGACTAGGTTATAAATGGTCTGAAATATCATATAAGGCAGCAAATTATCAATATAATTACTTACGTGACGGTGAACAAGTAACCGCACACACCACTTGTTCAGTAAATGGAGTGAACAATTTTAGCTATAATGGAGGGTCTCTACCCACTGATTTTGGTATTTCAAGGTATGAAGTTATTAAAGAGAATTCTTATGTATATGTAGACTATTGGGATGATTCAAAAGCATTTAGAAATATGGTATATGTTAGATCATTAGCAGCTAATCTGAATTCAGTGAAATGTACAGGTGGAAGTTATGATTTTAGTATACCAGTAGGTGCATGGCCAGTAATGAATGGTGGCGCTGTTTCGTTGCATTTTGCCGGAGTTACATTATCCACGCAATTTACTGATTTTGTATCATTGAATTCACTACGATTTAGATTTAGTTTGACAGTTGATGAACCACCTTTCTCAATATTGAGAACACGTACAGTGAATTTGTACGGATTACCAGCCGCTAATCCAAATAATGGAAATGAATACTATGAAATATCAGGAAGGTTTTCACTCATTTCTTTAGTTCCAACTAATGATGATTATCAGACTCCAATTATGAATTCAGTGACAGTAAGACAAGATTTAGAGCGCCAACTTACTGATTTACGAGAAGAATTTAACTCATTGTCACAAGAAATAGCTATGGCACAATTGATTGATTTAGCACTGTTGCCTCTAGATATGTTTTCCATGTTTTCAGGAATTAAAAGTACAATTGATTTAACTAAATCAATGGCGACTAGTGTAATGAAGAAATTTAGAAAATCAAAATTAGCTACATCAATTTCAGAAATGACTAATTCATTGTCAGATGCTGCTTCATCAGCATCAAGAAACGTTTCTATTAGATCGAATTTATCTGCGATTTCAAATTGGACTAAT---GTTTCAAATGATGTGTCAAACGTAACTACTTCATTGAACGATATTTCAACACAAACGTATACA---ATTAGTAAGAAACTTAGATTAAAAGAAATGATTACTCAAACTGAAGGAATGAGCTTTGACGACATTTCAGCAGCTGTACTAAAAACAAAAATAGATATGTCTACTCAAATTGGAAAAAATACTTTACCTGACATAGTTACAGAGGCATCTGAAAAATTTATTCCAAAACGATCATATCGAATATTAAAGGATGATGAAGTAATGGAAATTAATACTGAAGGAAAATTCTTTGCATACAAAATTAATACATTTGATGAAGTGCCATTCGATGTAAATAAATTCGCTGAACTAGTAACAGATTCTCCAGTTATATCAGCGATAATCGATTTTAAGACATTGAAAAATTTAAATGATAATTATGGAATCACTCGTACAGAAGCGTTAAATTTAATTAAATCGAATCCAAATATGTTGCGTAATTTCATTAATCAAAATAATCCAATTATAAGGAATAGAATTGAACAGTTAATACTACAATGTAAATTG
>ACH97442
ATGGCTTCGCTCATTTATAGACAATTGCTTACTAATTCATATACCGTAAATTTATCAGATGAGATACAAGAAATCGGGTCTACGAAAACTCAAAATACTACCATTAATCCAGGTCCATTCGCACAAACTGGATACGCTCCAGTAAATTGGGGTCCCGGTGAAACGAATGATTCTACTACAATCGAACCAGTATTAGATGGGCCATACCAACCAACTTCATTTAATCCACCAGTAGGTTATTGGATGTTACTTTCACCTACTGCACCTGGAGTAGTAGTAGAGGGAACGAATAATACAGATCGTTGGTTAGCTACGATATTAATAGAACCGAATGTATCATCACAGCAACGTACATATACAATTTTTGGAGTACAAGAACAAATTACAGTAGAGAATACTTCACAAACACAATGGAGGTTTGTTGATGTATCTAAAATCACGCAAAATGGAAGTTATTCACAGTATGGT---CCATTGTTGTCTACTCCGAAACTGTATGCCGTGATGAAGTATGGT---GGTAGAATTCATACATATAGTGGCCAAACGCCAAACGCAACCACTGGC------TATTATTCAGCTACCAATTATGACTCAGTGAACATGACGGCTTTTTGTGATTTTTATATAATACCACGATCTGAAGAGTCCAAATGTACTGAATATATTAATAATGGATTACCACCGATCCAAAATACAAGAAACATCATTCCGTTAGCGCTATCAGCT---AGAAATGTGAGATCATTAAAAGCTCAATCAAATGAGGATATTGTTGTCTCAAAGACATCATTGTGGAAGGAAATGCAATATAACAGGGATATAACAATAAGATTTAAATTTGCAAATTCAATTGTTAAATCTGGTGGATTAGGTTATAAATGGTCAGAAATTTCATTTAAGCCAGCAAACTATCAGTATACATACATGCGAGATGGTGAAGAAGTAACGGCGCATACAACATGTTCCGTAAATGGTATGAACGATTTCAGTTTTAATGGAGGGTCGTTGCCAACAGATTTCGTTATTTCTAGATATGAAGTGATAAAAGAGAATTCTTATGTGTACATTGATTATTGGGATGATTCTCAAGCTTTTAGGAATATGGTTTATGTAAGATCTTTAGCTGCAAACTTAAATTCTGTGATATGTGCAGGAGGTGATTATAATTTTGCACTACCAGTTGGTCAATGGCCATATATGACAGGTGGGGCAGTGTCACTACATTCAGCAGGTGTTACATTGTCCACACAGTTCACCGATTTTGTGTCATTAAATTCTTTAAGATTTAGATTCAGATTGGCTGTAGAAGAACCCTCATTTGCAATTATGAGAACTAGAGTTAGTGGGCTATACGGACTGCCTGCAGCTAATCCAAATAACGGGAGAGAATATTATGAGATAGCTGGCAGATTTTCGTTAATTTCTTTGGTACCATCTAATGATAATTATCAGACGCCTATAGCTAATTCAGTTACAGTTAGACAAGATCTGGAACGGCAGTTAGGTGAGCTTAGAGAAGAATTTAATGCTTTGTCACAGGAAATAGCAATGTCTCAACTAATCGATCTAGCACTACTTCCATTAGACATGTTCTCGATGTTCTCTGGTATCAAAAGTACCATCGACGCAGCTAAATCTATAGCTACTAATGTAATGAAGAAATTTAAAAAATCGAGTTTAGCCAGTTCAGTTTCTACACTAACGGACTCATTGTCTGATGCCGCTTCTTCAGTATCAAGAGGATCATCTATCAGATCAGTAGGATCATCAGTTTCAGCATGGACAGAC---GTATCTACACAAATTACAGATGTCTCATCATCAGTTAGTTCAATTTCAACACAAACGTCAACT---ATTAGTAGACGGTTACGACTGAAGGAAATGGCGACACAAACTGAAGGAATGAATTTTGATGATATATCTGCTGCAGTTCTGAAGACTAAAATTGATAAATCAATCCAAATTTCTCCAACCACATTACCAGACATTGTCACTGAAGCTTCAGAGAAATTTATCCCTAATAGGGCATATAGAGTAATCAATAATGATGAAGTTTTTGAAGCTGGTATAGATGGAAGGTTTTTTGCGTATCGTGTTGATACGTTTGAAGAAATACCATTTGATGTCCAAAAATTCGCAGACTTAGTGACTGATTCGCCAGTAATTTCAGCCATTATAGATTTCAAGACACTGAAGAACCTAAATGACAACTATGGTATTAGTAAACAGCAAGCATTCAATTTACTACGATCTGACCCAAGAGTACTACGCGAATTTATTAATCAGAATAACCCAATAATTCGAAATAGAATTGAACAGTTGATAATGCAATGTAGATTG
>AGE99232
ATGGCTTCGCTCATTTATAGACAGCTTCTCACTAATTCATATTCAGTAGATTTACATGATGAAATAGAGCAAATTGGATCAGAAAAAACTCAAAATGTAACTATAAATCCGGGTCCATTTGCACAGACTAGATATGCTCCAGTCAATTGGGGTCATGGAGAGATAAATGATTCGACTACAGTAGAACCAATTTTAGATGGTCCTTATCAGCCAACTACATTTACTCCACCTAATGATTATTGGATACTTATTAATTCAAATACAAATGGAGTAGTATATGAAAGTACAAATAACAGTGACTTTTGGACTGCAGTTGTTGCTATTGAACCGCACGTTAACCCAGTGGATAGACAATATACGATATTTGGTGAAAGCAAGCAATTTAATGTGAGTAACGATTCAAAT---AAATGGAAGTTTTTAGAAATGTTTAGAAGCAGTAGTCAAAATGAATTTTATAATAGACGT---ACATTAACTTCTGATACTAGACTTGTAGGAATATTGAAATATGGT---GGAAGAGTATGGACATTTCATGGTGAAACACCAAGAGCTACTACTGAC------AGTTCAAGTACTGCAAATTTAAATAATATATCAATTACAATTCATTCAGAATTTTACATTATTCCAAGGTCCCAGGAATCTAAATGTAATGAATATATTAATAATGGTCTGCCACCAATTCAAAATACTAGAAATGTAGTTCCATTGTCATTATCATCT---AGATCGATACAGTATAAAAGAGCACAAGTTAATGAAGACATTATAGTTTCAAAAACTTCATTATGGAAAGAAATGCAGTATAATAGGGATATTATAATTAGATTTAAATTTGGTAATAGTATTGTAAAGATGGGAGGACTAGGTTATAAATGGTCTGAAATATCATATAAGGCAGCAAATTATCAATATAATTACTTACGTGACGGTGAACAAGTAACCGCACACACCACTTGTTCAGTAAATGGAGTGAACAATTTTAGCTATAATGGAGGGTCTCTACCCACTGATTTTGGTATTTCAAGGTATGAAGTTATTAAAGAGAATTCTTATGTATATGTAGACTATTGGGATGATTCAAAAGCATTTAGAAATATGGTATATGTTAGATCATTAGCAGCTAATTTGAATTCAGTGAAATGTACAGGTGGAAGTTATGATTTTAGTATACCAGTAGGTGCATGGCCAGTAATGAATGGTGGCGCTGTTTCGTTGCATTTTGCCGGAGTTACATTATCCACGCAATTTACTGATTTTGTATCATTGAATTCACTACGATTTAGATTTAGTTTGACAGTTGATGAACCACCTTTCTCAATATTGAGAACACGTACAGTGAATTTATACGGATTACCAGCCGCTAATCCAAATAATGGAAATGAATACTACGAAATATCAGGAAGGTTTTCACTCATTTCTTTAGTTCCAACTAATGATGATTATCAGACTCCAATTATGAATTCAGTGACAGTAAGACAAGATTTAGAGCGCCAACTTACTGATTTACGAGAAGAATTTAACTCATTGTCACAAGAAATAGCTATGGCACAATTGATTGATTTAGCACTGTTGCCTCTAGATATGTTTTCCATGTTTTCAGGAATTAAAAGTACAATTGATTTAACTAAATCAATGGCGACTAGTGTAATGAAGAAATTTAGAAAATCAAAATTAGCTACATCAATTTCAGAAATGACTAATTCATTGTCAGATGCTGCTTCATCAGCATCAAGAAACGGTTCTATTAGATCGAATTTATCTGCGATTTCAAATTGGACTAAT---GTTTCAAATGATGTGTCAAACGTAACTAATTCATTGAACGATATTTCAACACAAACGTCTACA---ATTAGTAAGAAACTTAGATTAAAAGAAATGATTACTCAAACTGAAGGAATGAGCTTTGACGACATTTCAGCAGCTGTACTAAAAACAAAAATAGATATGTCTACTCAAATTGGAAAAAATACTTTACCTGACATAGTTACAGAGGCATCTGAGAAATTTATTCCAAAACGATCATATCGAATATTAAAGGATGATGAAGTAATGGAAATTAATACTGAAGGAAAATTCTTTGCATACAAAATTAATACATTTGATGAAGTGCCATTCGATGTAAATAAATTCGCTGAACTAGTAACAGATTCTCCAGTTATATCAGCGATAATCGATTTTAAGACATTGAAAAATTTAAATGATAATTATGGAATCACTCGTACAGAAGCGTTAAATTTAATTAAATCGAATCCAAATATGTTGCGTAATTTCATTAATCAAAATAATCCAATTATAAGGAATAGAATTGAACAGTTAATACTACAATGTAAATTG
>ACZ51665
ATGGCTTCGCTCATTTATAGACAGCTTCTCACTAATTCATATTCAGTAGATTTACATGATGAAATAGAACAAATTGGATCGGAAAAAACTCAAAACGTAACTATAAATCCAGGTCCATTTGCACAGACTAGATATGCTCCAGTCAACTGGGGTCATGGAGAGATAAATGATTCGACTACAGTAGAACCAATTTTAGATGGTCCTTATCAGCCAACTACATTTACTCCACCTAATGATTATTGGATACTTATTAACTCAAATACAAATGGAGTAGTATATGAAAGTACAAATAATAGTGACTTTTGGACTGCAGTCGTTGCTATTGAACCGCACGTTAACCCAGTAGATAGACAATATACGATATTTGGTGAAAGTAAGCAATTTAATGTAAGTAACGATTCAAAT---AAATGGAAGTTTTTAGAAATGTTTAGAAACAGTAGTCAAAATGAATTTTATAATAGACGT---ACATTAACTTCTGATACTAGACTCGTAGGAATATTGAAATATGGT---GGAAGAGTATGGACATTTCATGGTGAAACACCAAGAGCTACTACTGAC------AGTTCAAGTACTGCAAATTTAAATAATATATCAATTACAATTCATTCAGAATTTTATATAATTCCAAGATCCCAAGAATCTAAATGTAATGAATACATTAATAATGGTCTGCCACCAATTCAAAATACTAGAAATGTAGTTCCATTGCCATTATCATCT---AGGTCTATACAGTATAAGAGAGCACAAGTTAATGAAGACATTATAATTTCAAAGACTTCATTATGGAAAGAAATGCAATATAATAGGGATATTGTAATTAGATTTAAATTTGGTAACAGTATTATAAAAATGGGAGGACTAGGTTATAAATGGTCTGAAGTATCATATAAGGCAGCAAATTATCAATATAATTACTTACGTGACGGTGAACAAGTAACCGCACACACCACTTGTTCAGTAAATGGAGTGAACAATTTTAGCTATAATGGAGGGTCTCTACCTACTGATTTTAGTATTTCAAGATATGAAGTTATTAAAGAAAATTCTTATGTATATGTAGACTATTGGGATGATTCAAAAGCATTTAGAAATATGGTATATGTTAGATCATTAGCAGCTAACTTGAATTCAGTGAAATGTACAGGTGGAAGTTATGATTTTAGTATACCTGTAGGTGCATGGCCAGTCATGAATGGTGGCGCCGTTTCATTGCATTTTGCCGGGGTTACATTATCCACGCAATTTACTGACTTTGTATCATTGAATTCACTACGATTTAGATTTAGTTTGACAGTGGATGAACCACCTTTCTCAATATTGAGAACACGTACAGTAAATTTGTATGGATTACCAGCCGCTAATCCAAATAATGGAAATGAATACTACGAAATATCAGGAAGGTTTTCACTCATTTCTTTAGTTCCAACTAATGATGATTATCAGACTCCAATCATGAATTCAGTGACAGTAAGACAAGACTTAGAGCGTCAACTTACTGATTTACGAGAAGAATTTAACTCATTGTCACAAGAAATAGCTATGGCACAATTGATTGATCTAGCACTGTTGCCTCTAGATATGTTTTCCATGTTTTCAGGAATTAAAAGTACAATTGATTTAACTAAATCAATGGCGACTAGTGTAATGAAGAAATTTAGAAAATCAAAATTAGCTACATCAATTTCAGAAATGACTAATTCATTATCAGATGCAGCTTCATCAGCATCAAGAAACGTTTCCATTAGATCAAATTTATCTGCAATTTCAAATTGGACTAAT---GTCTCAAATGATGTGTCAAATGTGACTAATTCATTGAACGATATTTCGACACAAACGTCTACA---ATTAGTAAGAAACTTAGATTAAAAGAAATGATTACTCAAACTGAAGGAATGAGCTTTGACGATATTTCAGCAGCTGTATTAAAAACGAAAATAGATATGTCTACTCAAATTGGGAAAAATACTTTACCTGACATAGTTACAGAGGCATCTGAGAAATTTATTCCAAAACGATCATATCGAATATTAAAGGATGATGAAGTAATGGAAATTAATACTGAAGGAAAATTCTTTGCATACAAAATTAATACACTTGATGAAGTGCCATTCGATGTAAATAAATTCGCTGAATTAGTAACAGATTCTCCAGTTATATCAGCAATAATCGATTTTAAGACATTGAAAAATTTAAATGATAATTATGGAATTACTCGTACGGAAGCGTTAAATTTAATTAAATCGAATCCAAATATGTTGCGTAATTTCATTAATCAAAATAATCCAATTATAAGGAATAGAATTGAACAGTTAATATTACAATGTAAATTG
>AGE98987
ATGGCTTCGCTCATTTATAGACAACTTCTCACTAATTCATATTCAGTAGATTTACATGATGAAATAGAGCAAATTGGATCAGAAAAAACTCAGAATGTAACTATAAATCCGGGTCCATTTGCACAGACTAGATATGCTCCAGTCAATTGGGGTCATGGAGAGATAAATGATTCGACTACAGTAGAACCAATTTTAGATGGTCCTTATCAGCCAACTACATTTACTCCACCTAATGATTATTGGATACTTATTAATTCAAATACAAATGGAGTAGTATATGAAAGTACAAATAATAGTGACTTTTGGACTGCAGTCGTTGCTATTGAACCGCACGTCAACCCAGTAGATAGACAATATATGATATTTGGTGAAAGCAAGCAATTTAATGTGAGTAACGATTCAAAT---AAATGGAAGTTTTTAGAAATGTTTAGAAGCAGTAGTCAAAATGAATTTTATAATAGACGT---ACATTAACTTCTGATACCAGACTTGTAGGAATATTAAAATATGGT---GGAAGAGTATGGACATTTCATGGTGAAACACCGAGAGCTACTACTGAC------AGTTCAAGTACTGCAAATTTAAATAATATATCAATTACAATTCATTCAGAATTTTACATTATTCCAAGGTCCCAGGAATCTAAATGTAATGAATATATTAATAATGGTCTGCCACCAATTCAAAATACTAGAAATGTAGTTCCATTGCCATTATCATCT---AGATCGATACAGTATAAGAGAGCACAAGTTAATGAAGACATTATAGTTTCAAAAACTTCATTATGGAAAGAAATGCAGTATAATAGGGATATTATAATTAGATTTAAATTTGGTAATAGTATTGTAAAGATGGGAGGACTAGGTTATAAATGGTCTGAAATATCATATAAGGCAGCAAATTATCAATATAATTACTTACGTGACGGTGAACAAGTAACCGCACACACCACTTGTTCAGTAAATGGAGTGAACAATTTTAGCTATAATGGAGGGTCTCTACCCACTGATTTTGGTATTTCAAGGTATGAAGTTATTAAAGAGAATTCTTATGTATATGTAGACTATTGGGATGATTCAAAAGCATTTAGAAATATGGTATATGTTAGATCATTAGCAGCTAATTTAAATTCAGTGAAATGTACAGGTGGAAGTTATGATTTCAGTATACCAGTAGGTGCATGGCCAGTAATGAATGGTGGCGCTGTTTCGTTGCATTTTGCCGGAGTTACATTATCCACGCAATTTACTGATTTTGTATCATTAAATTCACTACGATTTAGATTTAGTTTGACAGTTGATGAACCACCTTTCTCAATACTGAGAACACGTACAGTGAATTTGTATGGATTACCAGCCGCTAATCCAAATAATGGAAATGAATACTACGAAATATCAGGAAGGTTTTCACTCATTTCTTTAGTTCCAACTAATGATGATTATCAGACTCCAATTATGAATTCAGTGACGGTAAGACAAGATTTAGAGCGCCAACTTACTGATTTACGAGAAGAATTTAACTCATTGTCACAAGAAATAGCTATGGCACAATTGATTGATTTAGCACTGTTGCCTCTAGATATGTTTTCCATGTTTTCAGGAATTAAAAGTACAATTGATTTAACTAAATCAATGGCGACTAGTGTAATGAAGAAATTTAGAAAATCAAAATTAGCTACATCAATTTCAGAAATGACTAATTCATTGTCAGATGCTGCTTCATCAGCATCAAGAAACGTTTCTATTAGATCGAATTTATCTGCGATTTCAAATTGGACTAAT---GTTTCAAATGATGTGTCAAACGTAACTAATTCATTGAACGATATTTCAACACAAACATCTACA---ATTAGTAAGAAACTTAGATTAAAAGAAATGATTACTCAAACTGAAGGAATGAGCTTTGACGACATTTCAGCAGCTGTACTAAAAACAAAAATAGATATGTCTACTCAAATTGGAAAAAATACTTTACCTGATATAGTTACAGAAGCATCTGAGAAATTTATTCCAAAACGATCATATCGAATATTAAAGGATGATGAAGTAATGGAAATTAATACTGAAGGAAAATTCTTTGCATACAAAATTAATACATTTGATGAAGTGCCATTCGATGTAAATAAATTCGCTGAACTAGTAACAGATTCTCCAGTTATATCAGCGATAATCGATTTTAAGACATTGAAAAATTTAAATGATAATTATGGAATCACTCGTACAGAAGCGTTAAATTTAATTAAATCGAATCCAAATATGTTACGTAATTTCATTAATCAAAATAATCCAATTATAAGGAATAGAATTGAACAGTTAATACTACAATGTAAATTG
>ACJ54813
ATGGCTTCGCTCATTTATAGACAGCTTCTCACTAATTCATATTCAGTAGATTTATATGATGAAATAGAGCAAATTGGATCAGAAAAAACTCAAAATGTAACTGTAAATCCAGGTCCATTTGCTCAAACAAGATATGCTCCAGTCAATTGGGGTCATGGAGAAATAAATGATTCAACCACAGTGGAACCAATTTTAGATGGTCCTTATCAATCTACTACATTTACACCACCTACTGATTACTGGATACTTATTAATTCAAATACAAATGGAGTAGTATACGAGAGTACAAATAATAGTGACTTTTGGACTGCAGTCATTGCTGTTGAACCGCACGTCGATCCAGTAGATAGACAATATAATGTATTTGGTGAAAATAAACAATTTAATGTAAGAAATGATTCAGAT---AAATGGAAGTTTTTAGAAATGTTTAGAGGCAGTAGTCAAAATGACTTTTATAATAGACGT---ACACTAACTTCTGATACTAGACTCGTAGGAATATTAAAATATGGT---GGAAGAATATGGACATTTCATGGTGAAACACCAAGGGCTACTACCGAT------AGCTCAAACACTGCAAATTTGAACGGTATATCAATTACAATTCATTCAGAATTTTATATTATTCCAAGGTCCCAAGAGTCTAAGTGTAATGAATATATTAACAACGGTCTACCACCAATTCAAAATACTAGAAATGTAGTACCATTATCATTATCATCT---AGATCTATACAGTATACGAGAGCACAAGTTAATGAAGACATTACAATTTCAAAGACTTCATTATGGAAAGAAATGCAATATAACAGAGATATTATAATTAGGTTTAAATTTGGTAATAGTATTATTAAATTAGGGGGATTAGGTTATAAATGGTCCGAAATATCATACAAAGCGGCGAACTATCAATATAATTATCTACGTGATGGTGAACAAGTAACTGCACATACTACCTGTTCAGTAAATGGAGTAAATAATTTTAGCTATAACGGAGGATCTTTGCCCACTGATTTTAGCATTTCAAGATATGAAGTTATTAAAGAAAATTCCTACGTATATGTAGATTATTGGGACGATTCAAAAGCATTTCGAAATATGGTATATGTTAGATCATTAGCAGCTAATTTAAACTCAGTGAAATGTACAGGTGGAAGTTACGATTTTAGTATACCTGTGGGTGCATGGCCAGTTATGAATGGAGGTGCCGTTTCGTTGCATTTTGCTGGTGTTACATTATCTACGCAATTCACAGATTTCGTATCATTAAATTCATTACGGTTTAGATTTAGTTTGACAGTGGATGAACCATCTTTTTCAATATTGAGGACACGTACGGTAAATTTATATGGATTACCAGCTGCTAATCCAAATAATGGAAATGAATATTATGAAATATCAGGAAGGTTTTCGCTTATTTCTTTAGTTCCAACTAACGATGATTATCAGACTCCAATTATGAATTCAGTAACAGTAAGACAAGATTTAGAACGTCAACTAACTGATTTACGAGAGGAATTCAATTCATTATCACAAGAAATAGCTATGTCACAATTAATTGATTTAGCGTTATTACCTTTAGACATGTTTTCTATGTTTTCAGGAATTAAAAGCACAATTGATCTAACCAAATCAATGGCGACTAGCGTAATGAAAAAATTTAGAAAATCAAAGTTAGCTACATCAGTTTCAGAAATGACTAATTCATTGTCAGACGCAGCATCATCAGCATCAAGAAGCGTTTCTGTTAGATCGAATATATCCGCATTTTCAAATTGGACTAAT---GTTTCAAATGATGTATCAAATGTGACTAATTCAGTAAATGATATTTCAACACAAACATCTACG---ATCAGTAAAAACCTCAGATTAAAAGAAATGATCACTCAAACTGAAGGAATGAGTTTTGATGATATTTCAGCAGCAGTACTAAAAACGAAAATAGATATGTCTACTCAAATTGGGAAAAATACTTTACCTGACATAGTCACAGAGGCATCTGAGAAATTTATTCCAAAACGATCGTATCGAATACTAAAAGATGATGAAGTAATGGAAATTAATACTGAAGGAAAATTCTTTGCATATAAAATCGATACACTTAATGAAGTACCATTTGATGTAAATAAATTTGCTGAACTTGTAACGAATTCCCCAGTTATATCAGCAATAATCGATTTTAAAACATTAAAAAATTTAAATGATAATTATGGAATTACTCGAACTGAAGCGTTAAATTTAATTAAATCAAATCCAAATGTATTACGCAATTTTATTAACCAAAATAATCCAATTATAAGGAATAGAATTGAACAGTTAATTCTACAATGTAAATTG
>ACZ52108
ATGGCTTCACTCATTTATAGACAACTTCTCACTAATTCATACTCAGTAGATTTACATGATGAAATAGAACAAATTGGGTCAGAAAAAACTCAAAACGTAACTGTAAATCCAGGTCCGTTCGCTCAAACCAGGTATGCTCCAGTCAATTGGGGTCATGGAGAGATAAATGATTCAACCACAGTAGAACCAATTTTAGACGGTCCTTATCAGCCTACTACATTTACACCACCTACTGATTATTGGATACTTATTAACTCAAATACAAATGGAGTAGTATACGAGAGTACAAATAATAGTGACTTTTGGACTGCAGTCATCGCTGTTGAACCGCACGTTAATCCAGTAGATAGACAATACACTGTATTTGGTGAAAATAAACAATTTAATGTAAGAAATGATTCAGAT---AAGTGGAAGTTTTTAGAAATGTTTAGAAGCAATAGTCAAAATGAATTTTATAATAGACGT---ACACTAACTTCTGATACCAAACTCGTGGGAATATTAAAATATGGT---GGAAGAATATGGACGTTTCATGGTGAAACACCGAGAGCTACTACTGAT------AGTTCAAATACTGCAAATTTAAACGATATATCAATTATAATACATTCAGAATTTTATATTATTCCAAGGTCTCAAGAATCTAAGTGTAATGAATATATTAATAATGGTCTGCCACCAATTCAAAATACTAGAAATGTAGTACCATTATCATTATCATCT---AGATCCATACAGTATAAGAGAGCTCAAGTTAATGAAGACATTACAATTTCGAAAACCTCATTATGGAAAGAAATGCAATATAATAGGGATATTATAATTAGATTTAAATTTGGTAATAGTATTGTAAAACTGGGAGGACTAGGTTATAAATGGTCCGAAATATCATTTAAGGCAGCAAACTATCAATATAATTATTTACGTGATGGCGAACAAGTAACTGCACATACTACTTGCTCAGTAAACGGAGTAAATAATTTTAGCTATAACGGGGGATCTTTACCTACTGATTTTAGCATCTCAAGATATGAAGTTATCAAAGAAAATTCTTATGTATACGTAGATTATTGGGATGATTCAAAAGCATTTAGGAATATGGTATATGTCAGATCATTAGCAGCTAATTTAAACTCGGTGAAATGTACAGGTGGAAGTTACGACTTTAGTATACCTGTAGGTGCATGGCCAGTTATGAATGGAGGTGCTGTTTCGTTACATTTTGCTGGAGTTACATTATCTACGCAATTCACGGATTTCGTATCATTGAATTCATTACGATTTAGATTTAGTTTGACAGTGGATGAACCATCTTTTTCAATATTGAGAACACGTACAGTGAATTTATATGGGTTACCAGCAGCTAATCCAAATAATGGAAATGAATACTACGAAATATCAGGAAGGTTTTCGCTCATTTCTTTAGTTCCAACTAATGATGATTATCAAACTCCAATTATGAATTCAGTAACAGTAAGACAAGATTTAGAGCGTCAACTTACTGATTTACGAGAGGAATTTAATTCATTATCACAAGAAATAGCTATGTCACAATTAATTGATTTAGCGTTATTACCTTTAGATATGTTTTCTATGTTTTCAGGAATTAAAAGTACAATTGATCTGACTAAATCAATGGCAACTAGTGTAATGAAAAAATTTAGAAAATCAAAATTAGCTACATCAATTTCGGAAATGACTACTTCATTATCAGACGCAGCATCATCAGCATCAAGAAGCGTTTCCATCAGATCGAATATATCCACAATTTCGAATTTGACTAAT---GTTTCAAATGATGTATCAAATGTGACTAATTCGTTGAATGATATTTCAACACAAACGTCTACA---ATTAGTAAGAAACTTAGATTAAGAGAAATGATTACTCAAACTGAAGGAATGAGTTTTGATGATATTTCAGCGGCAGTATTAAAAACGAAAATAGATATGTCTACTCAAATTGGAAAGAACACCTTACCCGACATAGTCACAGAGGCATCTGAGAAATTTATTCCAAAACGATCATATCGAATATTAAAAGATGACGAAGTGATGGAAATTAATACGGAAGGGAAAGTCTTTGCATATAAAATAGATACACTTAATGAAGTACCATTTGACGTAAATAAATTTGCTGACCTTGTAACAAATTCTCCAGTTATATCAGCAATAATCGATTTTAAAACATTAAAAAACTTAAATGATAATTATGGAATTACTCGGATAGATGCACTAAATTTAATTAAATCGAATCCAAATGTATTACGTAATTTCATTAACCAAAATAATCCAATTATAAGGAATAGAATTGAACAGCTAATCCTACAATGTAAGTTG
>AGE47213
ATGGCTTCGCTCATTTATAGACAACTTCTCACTAATTCATATTCGGTAGACTTGCATGACGAAATAGAACAGATTGGATCGGAGAAAACTCAAAATGTGACGATAAATCCAGGCCCATTTGCACAGACTAGATACGCTCCAGTTGATTGGGGACACGGAGAGATTAATGATTCAACTACAGTGGAACCAGTTTTAGATGGTCCTTATCAACCAACTACATTCAAACCACCCAATGATTATTGGCTGCTTATTAGTTCAAATACAGATGGAGTAGTTTATGAGAGTACAAATAATAGTGACTTTTGGACAGCAGTTATCGCTGTTGAACCACATGTCAGTCAAACAAATAGGCAATATGTTTTATTTGGTGAAAATAAGCAGTTTAACGTAGAAAATAGTTCAGAT---AAATGGAAATTTTTCGAAATGTTTAAAGGTAGTAGTCAGAGTGATTTTTCTAATAGACGG---ACTTTAACCTCTAATAATAAACTTGTAGGAATGCTAAAATATGGT---GGAAGAGTATGGACATTTCATGGTGAAACACCAAGAGCTACTACTGAT------AGTTCGAATACTGCGGATTTAAATAATATATCAATTATAATTCATTCAGAGTTTTATATTATTCCAAGATCCCAAGAATCTAAATGTAATGAATATATTAATAATGGTTTACCACCAATTCAAAATACTAGAAATGTAGTTCCATTATCTCTATCATCC---AGATCTATTCAATATAGAAGAGCACAAGTTAATGAAGATATTACAATTTCAAAAACTTCATTATGGAAAGAAATGCAATATAATAGAGATATTATAATAAGATTTAAATTTGGTAATAGTATCATAAAATTAGGAGGATTGGGATACAAATGGTCTGAAATATCATACAAAGCAGCGAATTATCAATATAGCTATTCGCGTGATGGTGAACAAGTTACTGCACATACCACTTGTTCAGTAAATGGAGTAAATAATTTTAGCTATAATGGAGGTTCACTACCTACTGATTTCAGTATTTCGAGATATGAGGTTATTAAAGAAAATTCTTATGTATATATAGATTACTGGGATGATTCAAAAGCGTTTAGAAATATGGTATATGTTAGATCGTTAGCGGCAAATTTAAATTCAGTGAAATGCGTAGGTGGAAGCTATGATTTTAGATTACCTGTAGGTGAATGGCCTATTATGAATGGCGGTGCTGTATCATTACATTTTGCCGGAGTTACATTATCTACACAGTTCACTGATTTTGTATCATTGAATTCGCTACGATTTAGATTCAGTTTAACAGTAGATGAACCATCTTTCTCAATAATACGAACACGTGCAATGAACTTATACGGATTACCAGCAGCTAATCCAAACAATGGAAATGAATACTATGAAGTGTCAGGAAGGTTCTCACTTATTTCTTTAGTTCCAACTAATGATGATTATCAAACTCCAATTATGAATTCAGTAACAGTAAGGCAAGATTTAGAACGTCAACTTAATGATTTACGAGAAGAGTTTAATTCATTGTCACAAGAAATAGCTATGTCACAATTGATTGATTTGGCATTATTACCTTTAGATATGTTTTCTATGTTTTCGGGGATAAAAAGTACTATTGATCTGACCAAGTCAATGGCAACTAGCGTAATGAAAAAATTTAGAAAATCAAAATTAGCTACATCGATTTCAGAAATGACTAATTCATTGTCAGATGCGGCTTCGTCGGCATCAAGAAGTGCTTCTATTAGATCAAATTTATCGACAATTTCAAATTGGTCTGAC---GCTTCAAAAAGTGTATTAAATGTAACTGACTCAGTAAATGATATTTCAACACAAACATCTACA---ATTAGTAAAAAACTTAGATTAAAAGAAATGATTACTCAAACTGAAGGAATTAGTTTTGACGATATTTCAGCAGCCGTATTGAAAACGAAAATAGATATGTCCACACAAATTGGAAAAAATACCTTACCTGATATAGTTACTGAAGCATCTGAAAAGTTTATTCCAAAACGATCATATCGAGTATTAAAAGATAATGAAGTGATGGAAGTTAACACTGAAGGAAAGTTTTTTGCTTATAAAGTGGATACACTTAATGAGATCCCATTTGATATAAATAAATTCGCTGAACTTGTGACGGATTCTCCAGTTATATCAGCAATAATAGATTTTAAAACGTTAAAGAATTTAAACGATAATTATGGAATTACCCGCATAGAAGCGCTTAATTTAATTAAATCGAATCCGAATGTACTACGTAATTTTATTAATCAAAATAATCCAATTATAAGAAATAGAATTGAGCAGTTAATTCTACAATGTAAATTG
>AGE47357
ATGGCTTCGCTCATTTATAGACAACTTCTCACTAATTCATATTCGGTAGACTTGCATGACGAAATAGAACAGATTGGATCGGAGAAAACTCAAAATGTGACGGTAAATCCAGGCCCATTTGCACAGACTAGATACGCTCCAGTTAATTGGGGACACGGAGAGATTAATGATTCAACTACAGTGGAACCAGTTTTAGATGGTCCTTATCAACCAACTACATTCAAACCACCCAATGATTATTGGCTGCTTATTAGTTCAAATACAGATGGAGTAGTCTATGAGAGTACAAATAATAGTGACTTTTGGACAGCAGTTATCGCTGTTGAACCACATGTCAGTCAAACAAATAGGCAATATGTTTTATTTGGTGAAAATAAGCAGTTTAACGTAGAAAATAGTTCAGAT---AAATGGAAATTTTTCGAAATGTTTAAAGGTAGTAGTCAGAGTGATTTTTCTAATAGACGG---ACTTTAACCTCCAATAATAAACTTGTAGGAATGCTAAAATATGGT---GGAAGAGTATGGACATTTCATGGTGAAACACCAAGAGCTACTACTGAT------AGTTCGAATACTGCGGATTTAAATAATATATCAATTATAATTCATTCAGAGTTTTATATTATTCCAAGATCCCAAGAATCTAAATGTAATGAATATATTAATAATGGTTTACCACCAATTCAAAATACTAGAAATGTAGTTCCATTATCTCTATCATCC---AGATCTATTCAATATAGAAGAGCACAAGTTAATGAAGATATTACAATTTCAAAAACTTCATTATGGAAAGAAATGCAATATAATAGAGATATTATAATAAGATTTAAATTTGGTAATAGTATCATAAAATTAGGAGGATTGGGATACAAATGGTCTGAAATATCATACAAAGCAGCGAATTATCAATATAGCTATTCACGTGATGGTGAACAAGTTACTGCACATACCACTTGTTCAGTAAATGGAGTAAATAATTTTAGCTATAATGGAGGTTCACTACCTACTGATTTCAGTATTTCGAGATATGAGGTTATTAAAGAAAATTCTTATGTATATATAGATTACTGGGATGATTCAAAAGCGTTTAGAAATATGGTATATGTTAGATCGTTAGCAGCAAATTTAAATTCAGTGAAATGCGTAGGTGGAAGCTATGATTTTAGATTACCTGTAGGTGAATGGCCTATTATGAATGGCGGTGCTGTATCATTACATTTTGCCGGAGTTACATTATCTACACAGTTCACTGATTTTGTATCATTGAATTCGCTACGATTTAGATTCAGTTTAACAGTAGATGAACCATCTTTCTCAATAATACGAACACGTACAATGAACTTATACGGATTACCAGCAGCTAATCCAAACAATGGAAATGAATACTATGAAGTGTCAGGAAGGTTCTCACTTATTTCTTTAGTTCCAACTAATGATGATTATCAAACTCCAATTATGAATTCAGTAACAGTAAGGCAAGATTTAGAACGTCAACTTAATGATTTACGAGAAGAGTTTAATTCATTGTCACAAGAAATAGCTATGTCACAATTAATTGATTTGGCATTATTACCTTTAGATATGTTTTCTATGTTTTCGGGGATAAAAAGTACTATTGATCTGACCAAGTCAATGGCAACTAGCGTAATGAAAAAATTTAGAAAATCAAAATTAGCTACATCGATTTCAGAAATGACTAATTCATTATCAGATGCGGCTTCGTCGGCATCAAGAAGTGCTTCTATTAGATCAAATTTATCGACAATTTCAAATTGGTCTGAC---GCTTCAAAAAGTGTATTAAATGTAACTGACTCAGTAAATGATATTTCAACACAAACATCTACA---ATTAGTAAAAAACTTAGATTAAAAGAAATGATTACTCAAACTGAAGGAATTAGTTTTGACGATATTTCAGCAGCCGTATTGAAAACGAAAATAGATATGTCCACACAAATTGGAAAAAATACCTTACCTGATATAGTTACTGAAGCATCTGAAAAGTTTATTCCAAAACGATCATATCGAGTATTAAAAGATGATGAAGTGATGGAAGTTAACACTGAAGGAAAGTTTTTTGCTTATAAAGTGGATACACTTAATGAGATCCCATTTGATATAAATAAATTCGCTGAACTTGTGACGGATTCTCCAGTTATATCAGCAATAATAGATTTTAAAACGTTAAAGAATTTAAACGATAATTATGGAATTACCCGCATAGAAGCGCTTAATTTAATTAAATCGAATCCGAATGTACTACGTAATTTTATTAATCAAAATAATCCAATTATAAGAAATAGAATTGAGCAATTAATTCTGCAATGTAAATTG
>AGE99464
ATGGCTTCGCTCATTTATAGACAGCTTCTCACTAATTCATATTCAGTAGATTTACATGATGAAATAGAGCAAATTGGGTCAGAAAAAACTCAAAATGTAACTGTAAATCCAGGTCCATTTGCTCAAACCAGATATGCTCCAGTCAATTGGGGTCATGGAGAAATAAATGATTCAACCACAGTAGAACCAATTTTAGATGGTCCTTATCAACCCACTACATTTACACCACCTACTGATTATTGGATACTTATTAACTCAAATACAAATGGAGTAGTATACGAGAGTACAAATAATAGTGACTTTTGGACTGCAGTCGTTGCTGTTGAACCGCACGTTAATCCAGTAGATAGACAATATACTGTATTTGGTGAAAATAAACAATTTAATGTAAGGAATGATTCAGAT---AAATGGAAGTTTTTAGAAATGTTTAAAGGCAGTAGTCAAAATGAATTTTATAATAGACGT---ACACTAACTTCTGATACTAGACTCGTGGGAATATTGAAATATGGT---GGAAGAGTATGGACATTTCATGGTGAAACACCGAGAGCTACTACTGAT------AGCTCAAACACTGCAAATTTGAACGGTATATCAATTACAATCCATTCAGAATTTTATATTATTCCAAGGTCCCAAGAGTCTAAGTGTAATGAATATATTAACAACGGTCTGCCACCAATTCAAAATACTAGAAATGTAGTACCATTATCATTATCATCC---AGATCTATACAGTATAAGAGAGCACAAGTTAATGAAGACATTACAATTTCAAAGACATCATTATGGAAAGAAATGCAATATAATAGGGATATTATAATTAGATTTAAATTTGGTAATAGTATTATAAAACTAGGGGGACTAGGTTATAAATGGTCCGAAATATCATATAAGGCGGCAAACTATCAATATACTTATCTACGTGATGGCGAACAAGTAACTGCACATACTACTTGTTCAGTAAATGGAGTAAATAATTTTAGCTATAACGGAGGGTCTTTACCTACCGATTTTAGCGTTTCAAGGTATGAAGTTATTAAAGAAAATTCCTATGTATATGTAGATTATTGGGACGATTCAAAAGCATTTCGAAATATGGTATATGTTAGATCATTAGCAGCTAATTTAAACTCAGTGAAATGTACAGGTGGAAGCTACGACTTTAGTATACCTGTAGGTGCATGGCCAGTTATGAATGGAGGCGCTGTTTCGTTGCATTTTGCTGGTGTCACATTATCTACGCAATTCACAGATTTCGTATCATTAAATTCACTGCGGTTCAGATTTAGTTTGACAGTGGATGAACCATCTTTTTCAATATTGAGAACACGTACGGTGAATTTATACGGATTGCCAGCTGCTAATCCAAATAATGGAAATGAATATTACGAAATATCAGGAAGATTTTCACTCATTTCTTTAGTTCCAACTAACGATGATTATCAGACTCCAATTATGAATTCAGTAACAGTAAGACAAGATTTAGAACGTCAACTTACTGATTTACGAGAGGAATTCAATTCATTATCACAAGAAATAGCTATGTCACAATTAATTGATTTAGCGCTATTACCTTTAGATATGTTTTCTATGTTTTCAGGAATTAAAAGTACAATTGATCTAACCAAATCAATGGCAACTAGCGTAATGAAAAAATTTAGAAAATCAAAGTTAGCTACATCAGTTTCAGAGATGGCTAATTCGTTGTCAGACGCAGCATCATCAGCATCAAGAAGCGTTTCTGTTAGATCGAATATATCCGCAGTTTCAAATTGGACTAAC---GTTTCAAATGATGTGTCAAATGTGACTAATTCAGTAAATAATATTTCAACACAAACGTCTACA---ATCAGTAAAAACCTTAGATTAAAAGAGATGATTACTCAAACTGAAGGAATGAGTTTTGACGATATTTCAGCAGCAGTACTAAAAACAAAAATAGATATGTCTACTCAAATTGGGAAAAATACTTTACCTGACATAGTCACAGAGGCATCTGAGAAATTTATTCCAAAACGATCATATCGAATACTAAAAGATGATGAAGTAATGGAAATTAATACTGAAGGAAAATTCTTTGCATATAAAATCGATACACTTAATGAAGTGCCATTTGATGTAAATAAATTTACTGAACTTGTGACAAATTCTCCAGTTATATCAGCAATAATCGATTTTAAAACATTAAAAAATTTAAATGATAATTATGGAATTACTCGAACGGAAGCATTAAATTTAATTAAGTCAAATCCAAATGTATTACGTAATTTTATTAACCAAAATAATCCAATTATAAGGAATAGAATTGAACAGTTAATTCTACAATGTAAGTTG
>AGH68964
ATGGCTTCGCTCATTTATAGACAGCTTCTCACTAATTCATATTCAGTAGATTTACATGATGAAATAGAACAAATTGGATCAGAAAAAACTCAAAATGTAACTGTAAATCCAGGTCCATTTGCTCAAACAAGATATGCTCCAGTTAATTGGGGTCATGGAGAAATAAATGATTCAACGACAGTGGAACCAATTTTAGATGGTCCTTACCAACCTACTACATTTACACCACCTACTGATTATTGGATACTTATTACCTCAAATACAAATGGAGTAGTATACGAGAGTACAAATAATAGTGACTTTTGGACTGCAGTCATTGCTGTTGAACCGCACGTCAATCCAGTAGATAGACAATATAATGTATTTGGTGAAAATAAACAATTTAATGTAAGAAATGATTCAGAT---AAATGGAAGTTTTTAGAAATGTTTAGAGGCAGTAGTCAAAATGACTTTTATAATAGACGT---ACACTAACTTCTGATACTAGACTCGTGGGAATATTAAAATATGGT---GGAAGAGTATGGACATTTCATGGTGAAACACCGAGGGCTACCACTGAT------AGTTCAAACACTGCAAACTTGGACGGTATATCAATTACAATTCATTCAGAATTTTATATTATTCCAAGGTCCCAAGAGTCTAAGTGTAATGAATATATTAACAACGGTCTGCCACCAATTCAAAATACTAGAAATGTAGTACCATTATCATTATCATCT---AGATCTATACAGTATAAGAGAGCACAAGTTAATGAAGACATTACAATTTCAAAGACCTCATTATGGAAAGAAATGCAATATAACAGAGATATTATAATTAGATTTAAATTTGGTAATAGTATTGTTAAACTAGGGGGACTAGGTTATAAATGGTCCGAAATATCATATAAAGCAGCAAACTATCAATATAATTATCTACGTGATGGCGAACAAGTAACTGCACATACTACTTGCTCAGTGAATGGAGTAAATAATTTTAGCTATAACGGAGGATCTTTACCTACTGATTTTAGCGTTTCAAGGTATGAAGTTATTAAAGAAAATTCCTATGTATATGTAGATTATTGGGATGATTCAAAAGCATTTCGAAATATGGTGTATGTTAGATCATTAGCAGCTAATTTAAATTCAGTGAAATGTACAGGTGGAAGTTACGACTTTAGTATACCTGTGGGTGCATGGCCAGTTATGAATGGAGGTGCTGTTTCGTTGCATTTTGCTGGTGTTACATTATCTACGCAATTCACAGATTTCGTATCATTAAATTCATTACGGTTTAGATTTAGTTTGACAGTGGATGAACCATCTTTTTCAATATTGAGAACACGTACGGTAAATTTATACGGATTACCAGCTGCTAATCCAAATAATGGAAATGAATATTACGAAATATCAGGAAGGTTTTCACTTATTTCTTTAGTTCCAACTAACGATGATTATCAGACTCCAATTATGAATTCAGTAACAGTAAGACAAGATTTAGAACGTCAACTTACTGATTTACGAGAGGAATTCAATTCATTATCACAAGAAATAGCTATGTCACAATTAATTGATTTAGCGCTATTACCTTTAGATATGTTTTCTATGTTTTCAGGAATTAAAAGCACAATTGATCTAACTAAATCAATGGCAACTAGTGTAATGAAAAAATTTAGAAAATCAAAGTTAGCTACATCAGTTTCAGAAATGACTAATTCATTGTCAGACGCAGCATCATCAGCATCAAGAAGCGTTTCTGTTAGATCAAATATATCCGCAGTTTCAAACTGGACTAAC---GTTTCAAATGATGTGTCAAATGTGACTAATTCAGTAAATGATATTTCGACACAAACGTCTACG---ATCAGTAAAAACCTTAGATTAAAGGAGATGATTACTCAAACTGAAGGAATGAGTTTTGACGATATTTCAGCAGCAGTACTAAAAACAAAAATAGATATGTCTACTCAAATTGGGAAAAACACTTTACCTGACATAGTCACAGAGGCATCTGAGAAATTTATTCCAAAACGATCATATCGAATATTAAAAGATGATGAAGTAATGGAAATTAATACTGAAGGAAAATTCTTTGCATATAAAATTGATACACTTAACGAAGTGCCATTTGATGTAAATAAATTCACTGAACTTGTAACAAATTCTCCAGTTATATCAGCGATAATCGATTTTAAAACATTAAAAAATTTAAATGATAATTATGGAATTACTCGAACTGAAGCGTTAAATTTAATTAAATCAAATCCAAATGTATTACGTAATTTTATTAATCAAAATAATCCAATTATAAGGAATAGAATTGAACAGTTAATTCTACAATGTAAGTTG
>AGE98645
ATGGCTTCGCTCATTTATAGGCAGCTTCTCACTAATTCATATTCAGTAGATTTACATGATGAAATAGAGCAAATTGGGTCAGAAAAAACGCAAAATGTAACTGTAAATCCAGGTCCGTTTGCTCAAACTAGATATGCTCCAGTCAATTGGGGTCATGGAGAAATAAATGATTCAACCACAGTAGAACCAATTTTAGATGGTCCTTATCAACCCACTACATTTACACCACCTACTGATTATTGGATACTTATTAACTCAAATACAAATGGAGTAGTATACGAGAGTACAAATAATAGTGACTTTTGGACTGTAGTCGTTGCTGTTGAACCGCACGTCAATCCAGTAGATAGACAATATACTGTATTTGGTGAAAATAAACAATTTAATGTAAGAAACGATTCAGAT---AAATGGAAGTTCTTAGAAATGTTCAGAAGCGGCAGTCAAAATGAATTTTATAATAGACGT---ACATTAACTTCTGATACTAGACTCGTAGGAATATTAAAATATGGT---GGAAGAGTATGGACATTTCATGGTGAAACACCGAGAGCTACTACTGAT------AGCTCAAACACTGCAAATTTAAACAATATATCAATTACAATTCATTCAGAATTTTATATTATTCCAAGGTCCCAAGAGTCTAAATGTAATGAATATATTAATAACGGTCTGCCACCAATTCAAAATACTAGAAATGTAGTACCATTATCATTATCATCC---AGATCTATACAGTATAAGAGAGCACAAGTTAATGAAGACATTACAATTTCAAAGACCTCATTATGGAAAGAAATGCAATATAATAGGGATATTATAATTAGATTTAAGTTTGGTAATAGTATTATAAAACTTGGGGGACTAGGTTATAAATGGTCCGAAATATCATTTAAGGCAGCAAACTATCAATATAATTATCTACGTGATGGCGAACAAGTAACTGCACATACTACTTGTTCAGTAAATGGAATAAATAATTTTAGCTATAACGGAGGATCTTTACCTACTGATTTTAGCGTTTCAAGGTATGAAGTTATTAAAGAAAATTCCTATGTATATGTAGATTATTGGGATGATTCAAAAGCATTTAGAAATATGGTATATGTTAGATCATTAGCAGCTAATTTGAACTCAGTGAAATGTACAGGTGGAAGTTACGACTTTAGTATACCTGTAGGTGCATGGCCAGTTATGAATGGAGGCGCTGTTTCGTTGCATTTTGCTGGTGTCACATTATCTACGCAATTCACAGATTTTGTATCATTAAATTCACTGCGGTTTAGATTTAGTTTAACAGTGGATGAACCATCTTTTTCAATATTGAGAACACGTACGGTGAATTTATACGGATTACCAGCTGCTAATCCAAATAATGGAAATGAATATTACGAAATATCAGGAAGGTTTTCACTCATTTCTTTAGTTCCGACTAACGATGATTATCAGACTCCAATTATGAATTCAGTAACAGTAAGACAAGATTTAGAACGTCAACTTACTGATTTACGAGAGGAATTCAATTCATTATCACAAGAAATAGCTATGTCACAATTAATTGATTTAGCGTTATTACCTTTAGATATGTTTTCTATGTTTTCAGGAATTAAAAGTACAATTGATCTAACTAAATCAATGGCAACTAGCGTAATGAAAAAATTTAGAAAATCAAAATTAGCTACATCAGTTTCAGAAATGACTAATTCATTGTCGGACGCAGCATCATCAGCATCAAGAAGCGTTTCTGTTAGATCGAATGTATCCGCAATTTCAAATTGGACTAAT---ATTTCAGATGATGTATCAAATGTGACTAATTCGTTAAATGATATTTCAACGCAAACGTCTACA---ATCAGTAAGAACCTTAGATTAAAAGAGATGATTACTCAAACTGAAGGAATGAGTTTTGACGACATTTCAGCAGCAGTACTAAAAACAAAAATAGATATGTCTACTCAAATTGGGAAAAATACTTTACCTGACATAGTCACAGAGGCATCTGAGAAATTTATTCCAAAACGATCATATCGAATATTAAAAGATGATGAAGTAATGGAAGTTAATACTGAAGGAAAATTCTTTGCATATAAAATCGATACACTTAATGAAGTGCCATTTGATGTAAATAAATTTACTGAACTTGTGACAAATTCTCCAGTTATATCAGCAATAATCGATTTTAAAACATTGAAAAATTTAAATGATAATTATGGAATTACTCGAACGGAAGCATTAAATTTAATTAAATCAAATCCAAATGTATTACGTAATTTTATAAACCAAAATAATCCAATTATAAGAAATAGAATTGAACAGTTAATTCTACAATGTAAGTTG
>AGE47285
ATGGCTTCGCTCATTTATAGACAACTTCTCACTAATTCATATTCGGTAGACTTGCATGACGAAATAGAACAGATTGGATCGGAGAAAACTCAAAATGTGACGATAAATCCAGGCCCATTTGCACAGACTAGATACGCTCCAGTTGATTGGGGACACGGAGAGATTAATGATTCAACTACAGTGGAACCAGTTTTAGATGGTCCTTATCAACCAACTACATTCAAACCACCCAATGATTATTGGCTGCTTATTAGTTCAAATACAGATGGAGTAGTTTATGAGAGTACAAATAATAGTGACTTTTGGACAGCAGTTATCGCTGTTGAACCACATGTCAGTCAAACAAATAGGCAATATGTTTTATTTGGTGAAAATAAGCAGTTTAACGTAGAAAATAGTTCAGAT---AAATGGAAATTTTTCGAAATGTTTAAAGGTAGTAGTCAGAGTGATTTTTCTAATAGACGG---ACTTTAACCTCTAATAATAAACTTGTAGGAATGCTAAAATATGGT---GGAAGAGTATGGACATTTCATGGTGAAACACCAAGAGCTACTACTGAT------AGTTCGAATACTGCGGATTTAAATAATATATCAATTATAATTCATTCAGAGTTTTATATTATTCCAAGATCCCAAGAATCTAAATGTAATGAATATATTAATAATGGTTTACCACCAATTCAAAATACTAGAAATGTAGTTCCATTATCTCTATCATCC---AGATCTATTCAATATAGAAGAGCACAAGTTAATGAAGATATTACAATTTCAAAAACTTCATTATGGAAAGAAATGCAATATAATAGAGATATTATAATAAGATTTAAATTTGGTAATAGTATCATAAAATTAGGAGGATTGGGATACAAATGGTCTGAAATATCATACAAAGCAGCGAATTATCAATATAGCTATTCGCGTGATGGTGAACAAGTTACTGCACATACCACTTGTTCAGTAAATGGAGTAAATAATTTTAGCTATAATGGAGGTTCACTACCTACTGATTTCAGTATTTCGAGATATGAGGTTATTAAAGAAAATTCTTATGTATATATAGATTACTGGGATGATTCAAAAGCGTTTAGAAATATGGTATATGTTAGATCGTTAGCGGCAAATTTAAATTCAGTGAAATGCGTAGGTGGAAGCTACGATTTTAGATTACCTGTAGGTGAATGGCCTATTATGAATGGCGGTGCTGTATCATTACATTTTGCCGGAGTTACATTATCTACACAGTTCACTGATTTTGTATCATTGAATTCGTTACGATTTAGATTCAGTTTAACAGTAGATGAACCATCTTTCTCAATAATACGAACACGTGCAATGAACTTATACGGATTACCAGCAGCTAATCCAAACAATGGAAATGAATACTATGAAGTGTCAGGAAGGTTCTCACTTATTTCTTTAGTTCCAACTAATGATGATTATCAAACTCCAATTATGAATTCAGTAACAGTAAGGCAAGATTTAGAACGTCAACTTAATGATTTACGAGAAGAGTTTAATTCATTGTCACAAGAAATAGCTATGTCACAATTGATTGATTTGGCATTATTACCTTTAGATATGTTTTCTATGTTTTCGGGGATAAAAAGTACTATTGATCTGACCAAGTCAATGGCAACTAGCGTAATGAAAAAATTTAGAAAATCAAAATTAGCTACATCGATTTCAGAAATGACTAATTCATTGTCAGATGCGGCTTCGTCGGCATCAAGAAGTGCTTCTATTAGATCAAATTTATCGACAATTTCAAATTGGTCTGAC---GCTTCAAAAAGTGTATTAAATGTAACTGACTCAGTAAATGATATTTCAACACAAACATCTACA---ATTAGTAAAAAACTTAGATTAAAAGAAATGATTACTCAAACTGAAGGAATTAGTTTTGACGATATTTCAGCAGCCGTATTGAAAACGAAAATAGATATGTCCACACAAATTGGAAAAAATACCTTACCTGATATAGTTACTGAAGCATCTGAAAAGTTTATTCCAAAACGATCATATCGAGTATTAAAAGATGATGAAGTGATGGAAGTTAACACTGAAGGAAAGTTTTTTGCTTATAAAGTGGATACACTTAATGAGATCCCATTTGATATAAATAAATTCGTTGAACTTGTGACGGATTCTCCAGTTATATCAGCAATAATAGATTTTAAAACGTTAAAGAATTTAAACGATAATTATGGAATTACCCGCATAGAAGCGCTTAATTTAATTAAATCGAATCCGAATGTACTACGTAATTTTATTAATCAAAATAATCCAATTATAAGAAATAGAATTGAGCAGTTAATTCTACAATGTAAATTG
>AGF86042
ATGGCTTCGCTAATATACAGACAGCTACTTTATAACTCATATTCAGTAGATTTATCAGATGAAATAACTAATATAGGTGCAGAAAAGAAAGAGAATGTGACTGTGCAGATTGGTGAATTCGCTCAAAGTCAATACGCACCAGTTTCATGGGGATCAGGAGAGATATTAAGTGGAAATGTTGAAGAACAGGCTCTAGATGGACCATATACACCAGATAGTTCGAACTTACCGTCTAACTATTGGTATTTGATCAATCCATCAAATGATGGTGTGGTGTTCTCAGTAACGAATAACAGCACATTCTGGATGTTTACTTATTTAATCTTACCAAATACAGCTCAAACTAATGTCACAGTAAATGTGATGAATGAGACAGTAAATATATCAATAGACAATTCGGGTTCG---ACATATAGGTTTGTAGATTACTTTAAAACTAGTTCCACGCAATCGTATAGGCAGAGGAAC---TATCTGATTACTGAACATAGATTACAAGCTTACAGAAGAGATGAAAGTGGAAATATATCAAATTATTGGGGTTCGTCTACATATGGTGACTTGAGAGTTGGAACATATTTTAATCCTGTACTCAATGCAGTG---ATAAACCTAAATGCGGATTTTTACATTATACCAGATTCGCAACAAGAGAAATGCACAGAATACATAAAGGGAGGATTGCCGGCTATGCAGACTACAACTTATGTGACACCAATTAGTTATGCTATT---AGGAGT------CAAAGAATTGCAAGACCAAATGAAGACATAATCATATCGAAGGCATCACTGTGGAAAGAGGTTCAATATAATAGAGACATTGTGATAAGATTTGTGTTTGCAAATAATATAATCAAAGCAGGTGGACTTGGTTATAAATGGTCAGAGATATCATATAAAGCTAATAACTACCAATATACGTATATGAGAGATGGCGTGGAAGTTGTTGCTCATACTACTGTTTCAGTGAACGGTGTTAGTGTGTATAATTATAACACTGGATCGTTACCAACTGATTTCACGATACGAAATTATGACGTTTTAAAAGAAAGTTCGTTCGTGTATGTTGATTATTGGGACGATTCTCAGGCTTTCAGAAATATGGTATATGTGAGATCGCTGAGTGCGGAACTAAATCAAGTACATTGTGTAGGAGGTAATTATTCGTTCGCATTGCCCGTTGGCTCATGGCCAGTGATGCAAGGAGGAAGTGTGATTTTAACATTTGATGGTGTGACGTTATCAACACAATTTACTGACTATGTTTCGTTGAATTCGCTAAGGTTCAGATTTAGATGTGCAGTGAACGAACCTCCATTTAGGGTTACTGGTACGAGGATATCGAATTTGTATGGCCTTCCAGCCGCTAACCCAATGGGAGACCAACAACATTATGAGGCATCAGGTAGGTTTTCATTGATATCTTTAGTGCCAAGTAATGATGACTACCAGACTCCAATTGCGAATTCAGTCACTGTAAGACAGGATCTAGAGAGACATCTGGATGAAATGAGAAGAGAATTCAATGAACTATCAGCTAATATAGCTTTGTCACAACTCATAGATTTAGCATTATTACCACTTGATATGTTTTCAATGTTCAGTGGTATACGAAGTACCGTTGAAGCAGCAAAAAGCTTCGCAACATCAGTGATGAAGAAATTTAGAAAGTCGAATTTGGCAAAAAGTGTTAATAGTTTAACTGATGCCATAACTGATGCTGCTAGTTCAATTTCTAGGTCATCGACACTACGATCGGTCAGCAGTGCAGCTTCAGTATGGACGGAT---------------ATAAGTGACATAGTAGATTCAACAGACGATATTGTGGCAGCTACAGCAACAGCCGCTGCGAAGAAGTTTAGAGTTAAAGAGTTCACAACGGAATTTAGTGGTGTTAGTTTTGATGATATATCTGCTGCGGTTGTAAAAACGAAAATGAACAAATTGAATGCCGTGGATGAGGAAATACTACCACAAATAATAACTGAGGCGTCGGAGAAGTTCATACCGAATCGTGCATATAGATTAATAGATGGAGAGAAGGTATATGAGGTTACAACGGAAGGGAAGTATTTTGCTTATCTAACAGAAACATTAGAAGAAGTGGTTTTTGATGCAGAGAGATTTACTGAATTAGTTACTGATTCTCCAGTAATATCAGCAATTATAGACTTTAAAACGATAAAGAATCTGAATGATAATTATGGTATTACAAGAGAGCAAGCGTTGAATATGTTACGTTCGGATCCGAAAGTATTAAGAAGCTTTATTAACCAAAACAATCCTATAATTAAAAACAGAATAGARCAACTAATATTGCAGTGTAGGATA
>ACZ51641
ATGGCTTCGCTCATTTATAGACAACTTCTCACTAATTCATACTCAGTAGATTTACATGATGAAATAGAACAAATTGGGTCAGAAAAAACTCAAAACGTAACTGTAAATCCAGGTCCGTTCGCCCAAACCAGGTATGCTCCAGTCAATTGGGGTCATGGAGAGATAAATGATTCAACCACAGTAGAACCAATTTTAGACGGTCCTTATCAGCCTACTACATTTACACCACCTACTGATTATTGGATACTTATTAACTCAAATACAAATGGAGTGGTATACGAGAGTACGAATAATAGTGACTTTTGGACTGCAGTCGTTGCTGTTGAACCGCACGTTAATCCAGTAGATAGACAATACACTGTATTTGGTGAAAATAAACAATTTAATGTAAGAAATGATTCAGAT---AAGTGGAAGTTTTTAGAAATGTTTAGAAGCAGTAGTCAAAATGAATTTTATAATAGACGT---ACACTAACTTCTGATACTAAACTCGTGGGAATATTAAAATATGGT---GGAAGAATATGGACGTTTCATGGTGAAACACCGAGAGCTACTACTGAT------AGTTCAAATACTGCAAATTTAAACGATATATCAATTATAATACATTCAGAATTTTATATTATTCCAAGGTCTCAAGAGTCTAAGTGTAATGAATATATTAATAATGGTTTACCACCAATTCAAAATACTAGAAATGTAGTACCATTATCATTATCATCT---AGATCCATACAGTATAAGAGAGCTCAAGTTAATGAAGACATTACAATTTCGAAAACCTCATTATGGAAAGAAATGCAATATAATAGGGATATTATAATTAGATTTAAATTTGGTAATAGTATTGTAAAACTGGGAGGACTAGGTTATAAATGGTCCGAAATATCATTTAAGGCAGCAAACTATCAATATAATTATTTACGTGATGGCGAACAAGTAACTGCACATACTACTTGCTCAGTAAATGGAGTAAATAATTTTAGCTATAACGGGGGATCTTTACCTACTGATTTTAGCATCTCAAGATATGAAGTTATCAAAGAAAATTCTTATGTATACGTAGATTATTGGGATGATTCAAAAGCATTTAGAAATATGGTATATGTCAGATCATTAGCAGCTAATTTAAACTCAGTGAAATGTACAGGTGGAAGTTACGACTTTAGTATACCTGTAGGTGCATGGCCAGTTATGAATGGAGGCGCTGTTTCGTTACATTTTGCTGGAGTTACATTATCTACGCAATTCACAGATTTCGTATCATTGAATTCATTACGATTTAGATTTAGTTTGACAGTGGATGAACCATCTTTTTCAATATTGAGAACACGTACAGTGAATTTGTACGGATTACCAGCAGCTAATCCAAATAATGGAAATGAATACTACGAAATATCAGGAAGGTTTTCGCTCATTTCTTTAGTTCCAACTAATGATGATTATCAGACTCCAATTATGAATTCAGTAACAGTAAGACAAGATTTAGAACGTCAACTTACTGATTTACGAGAGGAATTTAATTCATTATCACAAGAAATAGCTATGTCACAATTAATTGATTTAGCGTTATTACCTTTAGATATGTTTTCTATGTTTTCAGGAATTAAAAGTACAATTGATCTGACTAAATCAATGGCAACTAGTGTAATGAAAAAATTTAGAAAATCAAAATTAGCTACATCAATTTCGGAAATGACTAATTCATTATCAGACGCAGCATCATCAGCATCAAGAAGCGTTTCCATCAGATCGAATATATCCACAATTTCGAATTTGACTAAC---GTTTCAAATGATGTATCAAATGTGACTAATTCGTTGAATGATATTTCAACACAAACGTCTACA---ATCAGTAAGAAACTTAGATTAAGAGAAATGATTACTCAAACTGAAGGAATGAGTTTTGATGATATTTCAGCGGCAGTATTAAAAACAAAAATAGATATGTCTACTCAAATTGGAAAGAATACCTTACCCGACATAGTCACAGAGGCATCTGAGAAATTTATTCCAAAACGATCATATCGAATATTAAAAGATGACGAAGTGATGGAAATTAATACTGAAGGGAAAGTCTTTGCATATAAAATAGATACACTTAATGAAGTACCATTTGACGTAAATAAATTTGCTGAACTTGTAACAAATTCTCCAGTTATATCAGCAATAATCGATTTTAAAACATTAAAAAACTTGAATGATAATTATGGAATTACTCGGATAGAAGCACTAAATTTAATTAAATCGAATCCAAATGTATTACGTAATTTCATTAACCAAAATAATCCAATTATAAGGAATAGAATTGAACAGCTAATTCTACAATGTAAGTTG
>AEB79228
ATGGCTTCGCTCATTTATAAACAGCTTCTCACTAATTCATATTCAGTAGATTTATATGATGAAATAGAGCAAATTGGATCAGAAAAAACTCAAAATGTAACTGTAAATCCAGGTCCATTTGCTCAAACAAGATATGCTCCAGTCAATTGGGGTCATGGAGAAATAAATGATTCAACCACAGTGGAACCAATTCTAGATGGTCCTTATCAACCTACTACATTTACACCACCTACTGATTACTGGATACTTATTAACTCAAATACAAATGGAGTAGTATACGAAAGTACAAATAATAGTGACTTTTGGACTGTAGTCATTGCTGTTGAACCACACGTCGATCCAGTAGATAGACAATATAATGTATTTGGTGAAAATAAACAATTTAATGTAAGAAATGATTCAGAT---AAATGGAAGTTTTTAGAAATGTTTAGAGGCAGTAGTCAAAATGACTTTTATAATAGACGT---ACACTAACTTCTGATACTAGACTCGTAGGAATATTAAAATATGGT---GGAAGAATATGGACATTTCATGGTGAAACACCGAGGGCTACTACCGAT------AGCTCAAACACTGCAAATTTGAACGGTATATCAATTACAATTCATTCAGAATTTTATATTATTCCAAGGTCCCAAGAGTCTAAGTGTAATGAATATATTAACAACGGTCTACCACCAATTCAAAATACTAGAAATGTAGTACCATTATCATTATCATCT---AGATCTATACAGTATACGAGAGCACAAGTTAATGAAGACATTACAATTTCAAAGACTTCATTATGGAAAGAAATGCAATATAACAGAGATATTATAATTAGGTTTAAATTTGGTAATAGTATTATTAAATTAGGGGGATTAGGTTATAAATGGTCCGAAATATCATATAAAGCGGCGAACTATCAATATAATTATCTACGTGATGGTGAACAAGTAACTGCACATACTACCTGTTCAGTAAATGGAGTAAATAATTTTAGCTATAACGGAGGATCTTTGCCTACTGATTTTAGCATTTCAAGATATGAAGTTATTAAAGAAAATTCCTATGTATATGTAGATTATTGGGACGATTCAAAAGCATTTCGAAATATGGTGTATGTTAGATCATTAGCAGCTAATTTAAACTCAGTGAAATGTGCAGGTGGAAGTTATGACTTTAGTATACCTGTGGGTGCATGGCCAGTTATGAATGGAGGTGCCGTTTCGTTGCATTTTGCTGGTGTTACATTATCTACACAATTCACAGATTTCGTATCATTAAATTCATTACGGTTTAGATTTAGTTTGACAGTGGATGAACCATCTTTTTCAATATTGAGAACACGTACGGTAAATTTATATGGATTGCCAGCTGCTAATCCAAATAATGGAAATGAATATTACGAAATATCAGGAAGGTTTTCGCTTATTTCTTTAGTTCCAACCAACGATGATTATCAGACTCCAATTATGAATTCAGTAACAGTAAGACAAGATTTAGAACGTCAACTAACTGATTTACGAGAGGAATTCAATTCATTATCACAAGAAATAGCTATGTCACAATTAATTGATTTAGCGCTATTACCTTTAGACATGTTTTCTATGTTTTCAGGAATTAAAAGCACAATTGATCTAACCAAATCAATGGCGACTAGCGTAATGAAAAAATTTAGGAAATCAAAGTTAGCTACATCAGTTTCAGAAATGACTAATTCATTATCAGACGCAGCATCATCAGCGTCAAGAAGCGTTTCTGTTAGATCGAATATATCCGCATTTTCAAATTGGACTAAT---GTTTCAAATGATGTATCAAATGTGACTAATTCAGTAAATGATATTTCAACACAAACATCTACG---ATCAGCAAAAACCTTAGATTAAAAGAAATGATCACTCAAACTGAAGGAATGAGTTTTGATGATATTTCAGCAGCAGTACTAAAAACGAAAATAGATATGTCTACTCAAATTGGGAAAAATACTTTACCTGACATAGTCACAGAGGCATCTGAGAAATTTATTCCAAAACGATCGTATCGAATACTAAAAGATGATGAAGTAATGGAAGTTAATACTGAAGGAAAATTCTTCGCATATAAAATCGATACACTTAATGAAGTGCCATTTGATGTAAATAAATTTGCTGAACTTGTAACGAATTCTCCAGTTATATCAGCAATAATCGATTTTAAAACATTAAAAAATTTAAATGATAATTATGGAATTACTCGAATTGAAGCGTTAAATTTAATTAAATCAAATCCAAATGTATTACGTAATTTTATTAACCAAAATAATCCAATTATAAGGAATAGAATTGAACAGTTAATTCTACAATGTAAGTTG
>BAA02664
ATGGCTTCGCTCATTTATAGACAATTGCTTACTAATTCATATACCGTAGATTTATCAGATGAAATACAAGAGATCGGGTCTACGAAAACTCAAAATACTACCATTAACCCAGGTCCATTTGCGCAAACTGGATACGCTCCAGTAAATTGGGGTCCCGGTGAAACGAATGACTCTACTACAATTGAACCAGTATTAGATGGACCATACCAACCAACTACATTTAATCCACCAGTAGGTTATTGGATGTTACTTTCACCTACTGCAGCTGGAGTAATAGTAGAGGGAACGAATAATACAGATCGTTGGTTAGCTACGATATTGATAGAACCAAATGTAACATCACAGCAACGAACATATACAATTTTTGGAGTACAAGAACAAATTACAGTAGAGAATACTTCACAGACGCAATGGAGGTTTGTTGATGTATCTAAAACTACACAGAACGGAAATTATTCACAGCATGGT---CCATTGTTGTCTACTCCGAAACTGTATGCTGTAATGAAGTATGGT---GGTAGAATCCATACGTATAGTGGCCAAACGCCAAACGCAACCACTGGC------TATTATTCAGCTACCAATTATGACTCAGTGAACATGACGACTTTTTGTGATTTTTATATAATACCACGATCTGAAGAGTCCAAATGTACTGAATATATTAATAATAGATTACCACCGATTCAAAATACTAGAAACATTGTTCCGTTAGCGCTATCAGCT---AGAAATGTGATATCGTTAAAAGCTCAATCAAATGAGGACATTGTTGTCTCAAAGACATCACTGTGGAAGGAAATGCAATATAATAGGGATATAACAATAAGATTTAAATTTGCAAATTCAATTGTTAAATCTGGTGGATTAGGTTATAAATGGTCAGAAATTTCGTTTAAACCAGCGAACTATCAATATACATACATGCGAGATGGTGAAGAAGTAACGGCGCATACAACATGTTCCGTGAATGGCATGAACGATTTCAGTTTTAATGGAGGGTCGTTACCAACAGATTTCGTTATTTCTAGATATGAAGTGATAAAAGAGAATTCTTATGTGTACATTGATTATTGGGATGATTCTCAAGCTTTTAGAAATATGGTTTATGTAAGATCTTTAGCTGCAAATTTAAATTCTGTGATTTGTGCAGGAGGTCATTATCATTTTGCACATCCAGTTGGCCAATGGCCATACATGACAGGTGGAGCAGTGTCACTACATTCAGCAGGTGTTACATTATCCACACAGTTCACCGATTTTGTGTCGCTCAATTCTTTAAGATTTAGATTCAGATTGGCTGTAGAAGAACCCTCATTTGCAATTATGAGAACTAGAGTTAGTGGACTATATGGACTGCCTGCAGCTAATCCAAATAACGGGAGAGAATATTATGAGATAGCCGGCAGATTTTCATTGATTTCTTTGGTACCCTCTAATGATAATTATCAGACGCCTATAGCTTATTCGGTTACAGTCAGGCAAGATCTGGAACGGCAATTAGGTGAGCTTAGAGAAGAATTTAATGCTTTGTCGCAGGAAATAGCGATGTCTCAACTTATCGATCTAGCACTTCTTCCATTAGACATGTTCTCGATGTTCTCTGGCATCAAAAGTACCATCGACGCAGCTAAATCTATAGCTACTAATGTAATGAAGAAATTTAAAAAATCGAGTTTAGCCAGTTCAGTTTCTACACTAACGGATTCACTGTCTGATGCCGCCTCTTCAGTATCAAGAGGATCATCTATCAGATCAGTAGGATCATCAGTTTCAGCATGGACAGAC---GTATCTACACAAATTACAGATGTTTCATCATCAGTTAGTTCAATTTCAACACAAACATCAACT---ATTAGTAGACGGTTACGACTGAAAGAAATGGCAACACAAACTGAAGGAATGAATTTTGATGATATATCTGCTGCAGTTTTGAAGACTAAAATTGATAAATCAATCCAAATTTCTCCAAACACATTACCAGACATTGTTACCGAAGCTTCAGAGAAATTTATTCCTAATAGGGCATATAGAGTAATCAATAACGATGAAGTATTCGAAGCCAGCACAGATGGAAGGTTTTTTGCGTATCGCGTTGATACGTTTGAAGAAATACCATTTGATGTTCAAAAATTCGCAGACTTAGTGACTGATTCACCAGTAATTTCAGCCATTATAGATTTCAAGACACTGAAGAACTTAAATGACAATTATGGTATTGGTAAACAACAAGCATTCAATTTACTACGATCTGACCCAAGAGAGTTACGCGAATTTATTAATCAAAATAACCCAATAATTCGAAATAGAATTGAGCAGTTGATAATGCAATGTAGATTG
>AAP70006
ATGGCTTCGCTCATTTACAGACAGCTTCTCACTAATTCATATACAGTTGATTTATCAGATGAAATTACATCAATTGGATCAGAAAAGACTCAAAGTACAACTATAAATCCGGGTCCATTCGCTCAAACCAGTTACGCACCAGTAAATTGGGGACACGGAGAAATAAATGACTCAACTACTGTAGAGCCTGTATTAGATGGTCCATACCAACCAGTTGCATTTAAACCTCCGAATGATTATTGGATACTAGTTAACTCGAATTCTAATGGTGTAGTGCTCGAGGGTACTAATAATACAGATGTATGGGTAGCTATCATATCTATTGAACCAAATGTTAATTCAGAGAGCAGACAATACTCTCTATTTGGAGTAAACAAGCAAATTACCGTAGTTAATACCTCAAAT---AAATGGAAGTTCATGGAAATGTTTAGAAATAACAGTAATGCCGAATTCCAGCATAAGCGT---ACGTTAACTTCGAGTACAAAACTAGTCGGTATTCTGAAGCATGGC---GGGAGATTGTGGACATATCATGGTGAAACACCAAACGCTACTACCGAT------TATTCAACAACGTCAAATTTAAACGAGATTAGTGTTACAACATATGCTGAATTTTATATTATACCACGATCTCAAGAATCTAAGTGTACCGAATATATTAACACTGGATTACCACCAATACAAAATACTAGAAATGTCGTACCTTTATCATTAACTTCA---AGAACAGTTATACATAAGAGAGCACAAGTTAATGAAGATATCATAATTTCGAAAGCCTCGCTATGGAAAGAAATGCAGTATAATAGAGATATTATAATCAGATTTAAATTTAATAACAGTGTTATAAAATTAGGCGGTTTAGGTTATAAATGGTCTGAAGTTTCATTCAAAGCAGCAAATTATCAGTACACCTACTTACGTGACGGTGAGCAAGTAACTGCGCATACTACTTGTTCAGTTAATGGTGTTAATAATTTTAATTATAATGGTGGTTCTTTACCTACGGACTTTAATATATCTAGATATGAAGTGATTAAAGAAAATTCTTATGTCTATATAGTTTCTTGGGATGATTCTCAAGCATTTAGAAATATGGTGTATGTTAGGTCATTAGCCGCTAATTTGAATTCTGTTAAATGTACAGGAGGAAATTATGATTTTCAAATACCGGTTGGTGCATGGCCTGTTATGAGTGGTGGTGCAGTATCATTACATTTTGCTGGTGTTACATTGTCAACTCAATTCACAGATTTTGTGTCTCTAAATTCGCTCCGATTTAGGTTTAGTCTGACTGTCGAAGAACCATCATTTTCAATACTTCGAACGAGAGTTTCTAATTTATATGGACTTCCAGCAGCTAATCCAAATAATGGTAATGATTATTACGAAATAGCTGGTAGATTTTCATTAATATCATTAGTTCCAACTAATGATGATTATCAAACTCCAATTATGAATTCAGTCACTGTTAGGCAAGATCTTGAGAGACAGCTTGGAGACTTAAGAGAAGAATTCAACTCGTTATCGCAAGAAATTGCAATGTCACAATTGATAGATTTAGCATTATTGCCATTGGATATGTTTTCAATGTTCTCAGGGATTAAAAGTACGGTAGATATAGCGAAATCCATGGCTACTAATGTTATGAAAAAGTTCAAAAGATCAAATTTGGCTACATCAATATCAGATTTAACCGATTCATTATCAAATGCAGCATCATCAATATCTAGAAATTCATCCATTCGATCTAATGTATCATCAATTTCGGTGTGGACGGAT---GTTTCAAATCAAATCGTAGACGCATCGAATTCAGTTAGTAGTATTTCAACTCAGACTGCTACT---ATTAGTAGAAGGCTTAGGCTAAAAGAAATGACGACGCAAACTGAAGGAATGAATTTTGATGATATTTCAGCAGCTGTGTTAAAAACGAAAATAGATAGATCAACTCAATTAAGTCCTAATACTTTACCAGATATAATAACGGAGGCATCAGAAAAGTTTATTCCAAAAAGGTCATACCGTGTTTTAAAAGATGATGAGGTTATGGAAGTTAGTGTTGACGGAAAGTTTTTCGCATATAAGGTGGACACCCTTGAAGAAGTACCTTTTGATGTTAATAAATTCGTAGATTTAGTCACAGATTCTCCGGTAATATCTGCTATAATAGATTTTAAAACTTTGAAAAACCTGAACGATAATTATGGTATTACTCGCACACAAGCATTAGATTTAATCAGATCAGATCCAAAAGTGTTACGAGATTTTATTAATCAAAACAATCCAATAATACGGAACAGAATAGAACAATTAATATCACAGTGTAGATTG
>AEB79189
ATGGCTTCGCTCATTTATAGACAGCTTCTCACTAATTCATATTCAGTAGATTTATATGATGAAATAGAGCAAATTGGATCAGAAAAAACTCAGAATGTAACCATAAATCCGGGTCCATTTGCACAGACTAGATATGCTCCAGTCAATTGGGGTCATGGAGAGATAAATGATTCGACTACAGTAGAACCAATTTTAGACGGTCCTTATCAGCCAACTACATTTACTCCACCTAACGATTATTGGATACTTATTAATTCAAATACAAATGGAGTGGTATATGAAAGTACAAATAATAGTGACTTTTGGACTGCAGTCGTTGCTATTGAACCGCATGTCACCCCAGTAGATAGACAATATATGATATTTGGTGAAAGCAAACAATTTAATGTGAGTAATGATTCAAAT---AAATGGAAGTTTTTAGAAATGTTCAGAAGCAGTAGTCAAAATGAATTTTATAATAGACGT---ACATTAACTTCTGACACCAGACTTGTAGGAATATTAAAATATGGT---GGAAGAGTATGGACATTTCACGGTGAAACACCAAGAGCTACTACTGAC------AGTTCAAGTACTGCAAATTTAAATAATATATCAATTACAATTCATTCAGAATTTTACATTATTCCAAGGTCCCAGGAATCTAAATGTAATGAATATATTAATAATGGTCTGCCACCAATTCAAAATACTAGAAATGTAGTTCCATTGCCATTATCATCT---AGATCGATACAGTATAAGAGAGCACAAGTTAATGAAGACATTATAGTTTCAAAAACTTCATTATGGAAAGAAATGCAGTATAATAGGGATATTATAATTAGATTTAAATTTGGTAATAGTATTGTAAAGATGGGAGGACTAGGTTATAAATGGTCTGAAATATCATATAAAGCAGCAAATTATCAATATAATTATTTACGTGACGGTGAACAAGTAACCGCACACACCACTTGTTCAGTAAATGGAGTGAACAATTTTAGCTATAATGGAGGGTCCCTACCCACTGATTTTGGTATTTCAAGGTATGAAGTTATTAAAGAAAATTCTTATGTATATGTAGACTATTGGGATGATTCAAAAGCATTTAGAAATATGGTATATGTTAGATCATTAGCAGCTAATTTAAATTCAGTGAAATGTACAGGTGGAAGTTATGATTTCAGTATACCAGTAGGTGCATGGCCAGTAATAAATGGTGGCGCTGTTTCGTTGCATTTTGCCGGAGTTACATTATCCACGCAATTTACTGATTTTGTATCATTGAATTCATTACGATTTAGATTTAGTTTGACAGTTGATGAACCACCTTTCTCAATATTGAGAACACGTACAGTGAATTTGTATGGATTACCAGCCGCTAATCCAAATAATGGAAATGAATACTACGAAATATCAGGAAGGTTTTCACTCATTTCTTTAGTTCCGACTAATGATGATTATCAGACTCCAATTATGAATTCAGTGACGGTAAGACAAGATTTAGAGCGCCAACTTACTGATTTACGGGAAGAATTTAACTCATTGTCACAAGAAATAGCTATGGCACAATTGATTGATTTAGCACTGTTGCCTCTAGATATGTTTTCCATGTTTTCAGGAATTAAAAGTACAATTGATTTAACTAAATCAATGGCGACTAGTGTAATGAAGAAATTTAGAAAATCAAAATTAGCTACATCAATTTCAGAAATGACTAATTCATTGTCAGATGCTGCTTCATCAGCATCAAGAAACGTTTCTATTAGATCGAATTTATCTGCGATTTCAAATTGGACTAAT---GTTTCAAATGATGTGTCAAACGTAACTAATTCATTAAGTGATATTTCAACACAAACATCTACA---ATTGGTAAGAAACTTAGATTAAAAGAAATGATTACTCAAACTGAAGGAATGAGCTTTGATGACATTTCAGCAGCTGTACTAAAAACAAAAATAGATATGTCTACTCAAATTGGAAAAAATACTTTACCTGATATAGTTACAGAAGCATCTGAGAAATTTATCCCAAAACGATCATATCGAGTATTAAAGGATGATGAAGTAATGGAAATTAATACTGAAGGAAAATTCTTTGCATACAAAATTAATACATTTGATGAAGTTCCATTCGATGTAAACAAATTCGCTGAACTAGTAACAGATTCTCCAGTTATATCAGCGATAATCGATTTTAAGACATTGAAAAATTTAAATGATAACTATGGAATCACTCGTACAGAAGCGTTAAATTTAATTAAATCGAATCCAAATATGTTACGTAATTTCATTAATCAAAATAATCCAATTATAAGGAATAGAATTGAACAGTTAATACTACAATGTAAATTG
>AEB79188
ATGGCTTCGCTCATTTATAGACAGCTTCTCACTAATTCATATTCAGTAGATTTATATGATGAAATAGAGCAAATTGGATCAGAAAAAACTCAAAATGTAACTGTAAATCCAGGTCCATTTGCTCAAACAAGATATGCTCCAGTCAATTGGGGTCATGGAGAAATAAATGATTCAACCACAGTGGAACCAATTTTAGATGGTCCTTATCAACCTACTACATTTACACCACCTACTGATTACTGGATACTTATTAATTCAAATACAAATGGAGTAGTATACGAGAGTACAAATAATAGTGACTTTTGGACTGCAGTCATTGCTGTTGAACCGCACATCGATCCAGTAGATAGACAATATAATGTATTTGGTGAAAATAAACAATTTAATGTAAGAAATGATTCAGAT---AAATGGAAGTTTTTAGAAATGTTTAGAGGCAGTAGTCAAAATGACTTTTATAATAGACGT---ACACTAACTTCTGATACTAGACTCGTAGGAATATTAAAATATGGT---GGAAGAATATGGACATTCCATGGTGAAACACCGAGGGCTACTACCGAT------AGCTCAAACACTGCAAATTTGAACGGTATATCAATTACAATTCATTCAGAATTTTATATTATTCCAAGGTCCCAAGAGTCTAAGTGTAATGAATATATTAACAACGGTCTACCACCAATTCAAAATACTAGAAATGTAGTACCATTATCATTATCATCT---AGATCTATACAGTATACGAGAGCACAAGTTAATGAAGACATTACAATTTCAAAGACTTCATTATGGAAAGAAATGCAATATAACAGAGATATTATAATTAGGTTTAAATTTGGTAATAGTATTATTAAATTAGGGGGATTAGGTTATAAATGGTCCGAAATATCATACAAAGCGGCGAACTATCAATATAATTATCTACGTGATGGTGAACAAGTAACTGCACATACTACCTGTTCAGTAAATGGAGTAAATAATTTTAGCTATAACGGAGGATCTTTGCCCACTGATTTTAGCATTTCAAGATATGAAGTTATTAAAGAAAATTCCTATGTATATGTAGATTATTGGGACGATTCAAAAGCGTTTCGAAATATGGTGTATGTTAGATCATTAGCAGCTAATTTAAACTCAGTGAAATGTACAGGTGGAAGTTACGATTTTAGTATACCTGTGGGTGCATGGCCAGTTATGAATGGAGGTGCCGTTTCGTTGCATTTTGCTGGTGTTACATTATCTACGCAATTCACAGATTTCGTATCATTAAATTCATTACGGTTTAGATTTAGTTTGACAGTGGATGAACCATCTTTTTCAATATTGAGGACACGTACGGTAAATTTATATGGATTACCAGCTGCTAATCCAAACAATGGAAATGAATATTACGAAATATCAGGAAGGTTTTCGCTTATTTCTTTAGTTCCAACCAACGATGATTATCAGACTCCAATTATGAATTCAGTAACAGTAAGACAAGATTTAGAACGTCAACTAACTGATTTACGAGAGGAATTCAATTCATTATCACAAGAAATAGCTATGTCACAATTAATTGATTTAGCGTTATTACCTTTAGACATGTTTTCTATGTTTTCAGGAATTAAAAGCACAATTGATCTAACCAAATCAATGGCGACTAGCGTAATGAAAAAATTTAGAAAATCAAAGTTAGCTACATCAGTTTCAGAAATGACTAATTCATTGTCAGACGCAGCATCATCAGCATCAAGAAGCGTTTCTGTTAGATCGAATATATCCGCATTTTCAAATTGGACTAAT---GTTTCAAATGATGTATCAAATGTGACTAATTCAGTAAATGATATTTCAACACAAACATCCACG---ATCAGTAAAAACCTTAGATTAAAAGAAATGATCACTCAAACTGAAGGAATGAGTTTTGATGATATTTCAGCAGCAGTACTAAAAACGAAAATAGATATGTCTACTCAAATTGGGAAAAATACTTTACCTGACATAGTCACAGAGGCATCTGAGAAATTTATTCCAAAACGATCGTATCGAATACTAAAAGATGATGAAGTAATGGAAATTAATACTGAAGGAAAATTCTTTGCATATAAAATTGATACATTTAATGAAGTGCCATTTGATGTAAATAAATTTGCTGAACTTGTAACGAATTCCCCAGTTATATCAGCAATAATCGATTTTAAAACATTAAAAAATTTAAATGATAATTATGGAATTACTCGAACTGAAGCGTTAAATTTAATTAAATCAAATCCAAATGTATTACGTAATTTTATTAACCAAAACAATCCAATTATAAGGAATAGAATTGAACAGTTAATTCTACAATGTAAGTTG
>AEB79187
ATGGCTTCGCTCATTTATAGACAGCTTCTCACTAATTCATATTCAGTAGATTTATATGATGAAATAGAGCAAATTGGATCAGAAAAAACTCAAAATGTAACTGTAAATCCAGGTCCATTTGCTCAAACAAGATATGCTCCAGTCAATTGGGGTCATGGAGAAATAAATGATTCAACCACAGTGGAACCAATTTTAGATGGTCCTTATCAACCTACTACATTTACACCACCTACTGATTACTGGATACTTATTAATTCAAATACAAATGGAGTAGTATACGAGAGTACAAATAATAGTGACTTTTGGACTGCAGTCATTGCTGTTGAACCGCACATCGATCCAGTAGATAGACAATATAATGTATTTGGTGAAAATAAACAATTTAATGTAAGAAATGATTCAGAT---AAATGGAAGTTTTTAGAAATGTTTAGAGGCAGTAGTCAAAATGACTTTTATAATAGACGT---ACACTAACTTCTGATACTAGACTCGTAGGAATATTAAAATATGGT---GGAAGAATATGGACATTCCATGGTGAAACACCGAGGGCTACTACCGAT------AGCTCAAACACTGCAAATTTGAACGGTATATCAATTACAATTCATTCAGAATTTTATATTATTCCAAGGTCCCAAGAGTCTAAGTGTAATGAATATATTAACAACGGTCTACCACCAATTCAAAATACTAGAAATGTAGTACCATTATCATTATCATCT---AGATCTATACAGTATACGAGAGCACAAGTTAATGAAGACATTACAATTTCAAAGACTTCATTATGGAAAGAAATGCAATATAACAGAGATATTATAATTAGGTTTAAATTTGGTAATAGTATTATTAAATTAGGGGGATTAGGTTATAAATGGTCCGAAATATCATACAAAGCGGCGAACTATCAATATAATTATCTACGTGATGGTGAACAAGTAACTGCACATACTACCTGTTCAGTAAATGGAGTAAATAATTTTAGCTATAACGGAGGATCTTTGCCCACTGATTTTAGCATTTCAAGATATGAAGTTATTAAAGAAAATTCCTATGTATATGTAGATTATTGGGACGATTCAAAAGCGTTTCGAAATATGGTGTATGTTAGATCATTAGCAGCTAATTTAAACTCAGTGAAATGTACAGGTGGAAGTTACGATTTTAGTATACCTGTGGGTGCATGGCCAGTTATGAATGGAGGTGCCGTTTCGTTGCATTTTGCTGGTGTTACATTATCTACGCAATTCACAGATTTCGTATCATTAAATTCATTACGGTTTAGATTTAGTTTGACAGTGGATGAACCATCTTTTTCAATATTGAGGACACGTACGGTAAATTTATATGGATTACCAGCTGCTAATCCAAACAATGGAAATGAATATTACGAAATATCAGGAAGGTTTTCGCTTATTTCTTTAGTTCCAACCAACGATGATTATCAGACTCCAATTATGAATTCAGTAACAGTAAGACAAGATTTAGAACGTCAACTAACTGATTTACGAGAGGAATTCAATTCATTATCACAAGAAATAGCTATGTCACAATTAATTGATTTAGCGTTATTACCTTTAGACATGTTTTCTATGTTTTCAGGAATTAAAAGCACAATTGATCTAACCAAATCAATGGCGACTAGCGTAATGAAAAAATTTAGAAAATCAAAGTTAGCTACATCAGTTTCAGAAATGACTAATTCATTGTCAGACGCAGCATCATCAGCATCAAGAAGCGTTTCTGTTAGATCGAATATATCCGCATTTTCAAATTGGACTAAT---GTTTCAAATGATGTATCAAATGTGACTAATTCAGTAAATGATATTTCAACACAAACATCCACG---ATCAGTAAAAACCTTAGATTAAAAGAAATGATCACTCAAACTGAAGGAATGAGTTTTGATGATATTTCAGCAGCAGTACTAAAAACGAAAATAGATATGTCTACTCAAATTGGGAAAAATACTTTACCTGACATAGTCACAGAGGCATCTGAGAAATTTATTCCAAAACGATCGTATCGAATACTAAAAGATGATGAAGTAATGGAAATTAATACTGAAGGAAAATTCTTTGCATATAAAATTGATACATTTAATGAAGTGCCATTTGATGTAAATAAATTTGCTGAACTTGTAACGAATTCCCCAGTTATATCAGCAATAATCGATTTTAAAACATTAAAAAATTTAAATGATAATTATGGAATTACTCGAACTGAAGCGTTAAATTTAATTAAATCAAATCCAAATGTATTACGTAATTTTATTAACCAAAACAATCCAATTATAAGGAATAGAATTGAACAGTTAATTCTACAATGTAAGTTG
>AGE99306
ATGGCTTCACTCATTTATAGACAACTTCTCACTAATTCATACTCAGTAGATTTACATGATGAAATAGAACAAATTGGGTCAGAAAAAACTCAAAACGTAACTGTAAATCCAGGTCCGTTCGCCCAAACCAGGTATGCTCCAGTCAATTGGGGTCATGGAGAGATAAATGATTCAACCACAGTAGAACCAATTTTAGACGGTCCTTATCAGCCTACTACATTTACACCACCTACTGATTATTGGATACTTATTAACTCAAATACAAATGGAGTAGTATACGAGAGTACGAATAATAGTGACTTTTGGACTGCAGTCGTTGCTGTTGAACCGCACGTTAATCCAGTAGATAGACAATACACTGTATTTGGTGAAAATAAACAATTTAATGTAAGAAATGATTCAGAT---AAGTGGAAGTTTTTAGAACTGTTTAGAAGCAGTAGTCAAAATGAATTTTATAATAGACGT---ACACTAACTTCTGATACTAAACTCGTGGGAATATTAAAATATGGT---GGAAGAATATGGACGTTTCATGGTGAAACACCGAGAGCTACTACTGAT------AGTTCAAATACTACAAATTTAAACGATATATCAATTATAATACATTCAGAATTTTATATTATTCCAAGGTCTCAAGAATCTAAGTGTAATGAATATATTAATAATGGTTTACCACCAATTCAAAATACTAGAAATGTAGTACCATTATCATTATCATCT---AGATCCATACAGTATAAGAGAGCTCAAGTTAATGAAGACATTACAATTTCGAAAACCTCATTATGGAAAGAAATGCAATATAATAGGGATATTATAATTAGATTTAAATTTGGTAATAGTATTGTAAAACTGGGAGGACTAGGTTATAAATGGTCCGAAATATCATTTAAGGCAGCAAACTATCAATATAATTATTTACGTGATGGCGAACAAGTAACTGCACATACTACTTGCTCAGTAAATGGAGTAAATAATTTTAGCTATAACGGGGGATCTTTACCTACTGATTTTAGCATCTCAAGATATGAAGTTATCAAAGAAAATTCTTATGTATACGTAGATTATTGGGATGATTCAAAAGCATTTAGAAATATGGTATATGTCAGATCATTAGCAGCTAATTTAAACTCGGTGAAATGTACAGGTGGAAGTTACGACTTTAGTATACCTGTAGGTGCATGGCCAGTTATGAATGGAGGCGCTGTTTCGTTACATTTTGCTGGAGTTACATTATCTACGCAATTCACAGATTTCGTATCATTGAATTCATTACGATTTAGATTTAGTTTGACAGTGGATGAACCATCTTTTTCAATATTGAGAACACGTACAGTGAATTTGTACGGGTTACCAGCAGCTAATCCAAATAATGGAAATGAATACTACGAAATATCAGGAAGGTTTTCGCTCATTTCTTTAGTTCCAACTAATGATGATTATCAGACTCCAATTATGAATTCAGTAACAGTAAGACAAGATTTAGAACGTCAACTTACTGATTTACGAGAGGAATTTAATTCATTATCACAAGAAATAGCTATGTCACAATTAATTGATTTAGCGTTATTACCTTTAGATATGTTTTCTATGTTTTCAGGAATTAAAAGTACAATTGATCTAACTAAATCAATGGCAACTAGTGTAATGAAAAAATTTAGAAAATCAAAATTAGCTACATCAATTTCGGAAATGACTAATTCATTATCAGACGCAGCATCATCAGCATCAAGAAGCGTTTCCATCAGATCGAATATATCCACAATTTCGAATTTGACTAAC---GTTTCAAATGATGTATCAAATGTGACTAATTCGTTGAATGATATTTCAACACAAACGTCTACA---ATCAGTAAGAAACTTAGATTAAGAGAAATGATTACTCAAACTGAAGGAATGAGTTTTGATGATATTTCAGCGGCAGTATTAAAAACAAAAATAGATATGTCTACTCAAATTGGAAAGAATACCTTACCCGACATAGTCACAGAGGCATCTGAGAAATTTATTCCAAAACGATCATATCGAATATTAAAAGATGACGAAGTGATGGAAATTAATACTGAAGGGAAAGTCTTTGCATATAAAATAGATACACTTAATGAAGTACCATTTGACGTAAATAAATTTGCTGACCTTGTAACAAATTCTCCAGTTATATCAGCAATAATCGATTTTAAAACATTAAAAAACTTGAATGATAATTATGGAATTACTCGGATAGAAGCACTAAATTTAATTAAATCAAATCCAAATGTATTACGTAATTTCATTAACCAAAATAATCCAATTATAAGGAATAGAATTGAACAGCTAATTCTACAATGTAAGTTG
>AGA03889
ATGGCTTCGCTCATTTATAGACAGCTTCTCACTAATTCATATTCAGTAGATTTATATGATGAAATAGAGCAAATTGGATCAGAAAAAACTCAAAATGTAACTGTAAATCCAGGTCCATTTGCGCAAACAAGATATGCTCCAGTCAATTGGGGTCATGGAGAAATAAATGATTCAACCACAGTGGAACCAATTTTAGATGGTCCTTATCAACCTACTACATTTACACCACCTACTGATTACTGGATACTTATTAACTCAAATACAAATGGAGTAGTATACGAGAGTACAAATAATAGTGACTTTTGGACTGCAGTCATTGCAGTTGAACCGCACGTCGATCCAGTAGATAGACAATATAATGTATTTGGTGAAAATAAACAATTTAATGTAAGAAATGATTCAGAT---AAATGGAAGTTTTTAGAAATGTTTAGAGGCAGTAGTCAAAATGACTTTTATAATAGACGT---ACACTAACTTCTGATACTAAACTCGTGGGAATATTAAAATATGGT---GGAAGAATATGGACATTTCATGGTGAAACACCGAGGGCTACTACTGAT------AGTTCAAACACTACAAATTTGAACGGTATATCAATTACAATTCATTCAGAATTTTATATTATTCCAAGGTCCCAAGAGTCTAAGTGTAATGAATATATTAACAATGGTCTACCACCAATTCAAAATACTAGAAATGTAGTACCATTATCATTATCATCT---AGATCTATACAGTATAAGAGAGCACAAGTTAATGAAGACATTACAATTTCAAAGACTTCATTATGGAAAGAAATGCAATATAACAGAGATATTATAATTAGGTTTAAATTTGGTAACAGTATCATTAAATTAGGGGGATTAGGTTATAAATGGTCCGAAATATCATATAAAGCGGCAAACTATCAATATAATTATCTACGTGATGGTGAACAAGTAACTGCACATACTACCTGTTCAGTAAATGGAGTAAATAATTTTAGCTATAACGGAGGATCTTTACCCACTGATTTTAGCATTTCAAGATATGAAGTTATTAAAGAAAATTCCTATGTATATGTAGATTATTGGGATGATTCGAAAGCATTTCGAAATATGGTGTATGTTAGATCATTAGCAGCTAATTTAAATTCAGTGAAATGTACAGGTGGAAGTTATGACTTTAGTATACCTGTGGGTGCATGGCCAGTTATGAATGGAGGTGCCGTTTCATTACATTTTGCTGGTGTTACATTATCTACGCAATTCACAGATTTCGTATCATTAAATTCATTACGGTTTAGATTCAGTTTGACAGTGGATGAACCATCTTTTTCAATATTGAGAACACGTACGGTAAATTTATATGGATTACCAGCCGCTAATCCAAATAATGGAAATGAATATTACGAAATATCAGGAAGGTTTTCGCTTATTTCTTTAGTTCCAACCAACGATGATTATCAGACCCCAATTATGAATTCAGTAACAGTAAGACAAGATTTAGAACGTCAACTAACTGATTTACGAGAGGAATTCAATTCATTATCACAAGAAATAGCTATGTCACAATTAATTGATTTAGCGTTATTACCTTTAGATATGTTTTCCATGTTTTCAGGAATTAAAAGCACAATTGATCTAACCAAATCAATGGCAACTAGCGTAATGAAAAAATTTAGGAAATCAAAGTTGGCTACATCAGTTTCAGAAATGACTAATTCATTGTCAGACGCGGCATCATCAGCATCAAGAAGCGTTTCTGTTAGATCAAATATATCCGCAGTTTCAAATTGGACTAAT---GTTTCGAATGATGTGTCAAATGTGACTAATTCAGTAAATGATATTTCAACACAAACATCTACG---ATTAGTAGAAACCTTAGATTAAAAGAGATGATTGCTCAAACTGAAGGAATGAGTTTTGACGATATTTCAGCAGCAGTACTAAAAACAAAAATAGATATGTCTACTCAAATTGGGAAAAATACTTTACCTGACATAGTCACAGAGGCATCTGAGAAATTTATTCCAAAACGATCGTATCGAATACTAAAAGATGATGAAGTAATGGAAATTAATACTGAAGGAAAATTCTTTGCATATAAAATTGATACACTTAATGAAGTGCCATTTGATGTAAATAAATTTGCTGAACTTGTAACGAATTCTCCAGTCATATCAGCAATAATCGACTTTAAAACATTAAAAAATTTAAATGATAATTATGGAATTACTCGAACTGAAGCGTTAAATTTAATTAAATCAAATCCAAATGTATTACGTAATTTTATTAACCAAAATAATCCAATTATAAGGAATAGAATTGAACAGTTAATTCTACAATGTAAGTTG
>AGE47500
ATGGCTTCGCTCATTTATAGACAACTTCTCACTAATTCATATTCGGTAGACTTGCATGACGAAATAGAACAGATTGGATCGGAGAAAACTCAAAATGTGACGGTAAATCCAGGCCCATTTGCACAGACTAGATATGCTCCAGTCAATTGGGGACACGGAGAGATTAATGATTCAACTACGGTGGAACCAGTTTTAGATGGTCCTTATCAACCAACTACATTTAAACCACCCAATGATTATTGGCTGCTTATTAGTTCAAGTACAGATGGAGTAGTCTATGAGAGTACAAATAATAGTGACTTTTGGACAGCAGTTATCGCTGTCGAACCACATGTCAGTCAAACAAATAGACAATATGTTTTATTTGGTGAGAATAAGCAGTTTAACATAGAAAATAGTTCAGAT---AAATGGAAATTTTTCGAAATGTTTAAAGGTAGTAGTCAGAGTGATTTTTCTAATAGACGG---ACTTTAACCTCTAATAATAGACTTGTAGGAATGCTAAAATATGGT---GGAAGAGTATGGACGTTTCATGGTGAAACGCCAAGAGCTACTACTGAT------AGTTCGAATACTGCAGATTTAAATAATATATCAATTATAATTCATTCAGAGTTTTATATTATTCCAAGATCTCAAGAATCTAAATGTAATGAATATATCAATAATGGTTTACCACCAATTCAAAATACTAGAAATGTAGTTCCATTATCTCTATCATCC---AGGTCTATTCAATATAGAAGAGCACAAGTTAATGAAGATATTACAATTTCAAAAACTTCATTATGGAAGGAGATGCAATATAATAGAGATATTATAATAAGGTTTAAATTTGGTAATAGTGTCATAAAATTAGGAGGATTGGGATATAAATGGTCTGAAATATCATACAAAGCAGCGAATTATCAATATAGCTATACGCGTGATGGTGAACAAGTTACTGCACATACCACTTGTTCAGTAAATGGAGTAAATAATTTTAGCTATAATGGAGGTTCATTACCTACTGATTTCAGTATTTCGAGATATGAGGTTATTAAAGAAAATTCTTATGTATATATAGATTACTGGGATGATTCAAAAGCATTTAGAAATATGGTATATGTTAGATCATTAGCAGCGAATTTAAATTCAGTGAAATGTGTAGGTGGTAGTTATGATTTTAGATTACCTGTAGGTGAATGGCCTATTATGAATGGCGGTGCTGTATCATTACATTTTGCTGGAGTTACATTATCTACACAGTTTACTGATTTTGTATCATTAAATTCGCTACGATTTAGATTCAGTTTAACAGTAGATGAACCATCTTTCTCAATAATACGAACACGTACAATGAACTTATATGGATTACCAGCAGCTAATCCAAACAATGGAAATGAATACTATGAAGTGTCAGGAAGGTTCTCACTTATTTCTTTAGTTCCAACCAATGATGATTATCAAACTCCAATTATGAATTCAGTAACAGTAAGGCAAGATTTAGAACGCCAGCTTAATGATTTACGAGAGGAGTTTAATTCATTGTCACAAGAAATAGCTATGTCACAATTAATTGATTTAGCATTATTACCTTTAGATATGTTTTCTATGTTTTCAGGAATAAAAAGTACTATTGATCTGACCAAGTCAATGGCAACTAGTGTAATGAAAAAATTTAGAAAATCCAAATTAGCCACATCAATTTCAGAAATGACTAATTCATTGTCAGATGCGGCTTCGTCAGCATCAAGAAGTGCTTCTATTAGATCAAATTTATCGACGATTTCAAATTTGTCTGAT---GTTTCAAAAAGTGTATTAGATGTAACTGACTCAGTAAATGACGTTTCAACACAAACGTCTACA---ATTAGTAAGAAACTTAGATTAAAAGAGATGATTACTCAAACTGAAGGAATTAGTTTTGACGATATTTCAGCAGCCGTATTGAAAACGAAAATAGATATGTCCACACAAATTGGAAAAAATACCTTACCTGATATAGTTACTGAAGCATCTGAAAAGTTTATTCCAAAACGATCATATCGAGTATTAAAAGATGATGAAGTGATGGAAGTTAATACTGAAGGAAAGTTTTTTGCTTATAAAGTGGATACACTTAATGAGATCCCATTTGACATAAATAAATTCGCTGAACTTGTGACGGATTCTCCAGTTATATCAGCGATAATAGATTTTAAAACGCTAAAAAATTTAAACGATAATTATGGAATTACCCGCATAGAAGCGCTTAATTTAATTAAATCGAATCCAAATGTACTGCGTAGTTTTATTAATCAAAATAATCCAATTATAAGAAATAGGATTGAGCAGTTAATTCTACAATGTAAATTG
>AGE99512
ATGGCTTCGCTCATTTATAGACAGCTTCTCACTAATTCATATTCAGTAGATTTACATGATGAAATAGAGCAAATTGGATCAGAAAAAACTCAAAATGTAACTATAAATCCGAGTCCATTTGCACAGACTAGATATGCTCCAGTCAATTGGGGTCATGGAGAGATAAATGATTCGACTACAGTAGAACCAATTTTAGATGGTCCTTATCAGCCAACTACATTTACTCCACCTAATGATTATTGGATACTTATTAATTCAAATACAAATGGAGTAGTATATGAAAGTACAAATAATAGTGACTTTTGGACTGCAGTCGTTGCTATTGAACCGCACGTTAACCCAGTAGATAGACAATATACGATATTTGGTGAAAGTAAGCAATTTAATGTGAGTAACGATTCAAAT---AAATGGAAGTTTTTAGAAATGTTTAGAAGCAGTAGTCAAAATGAATTTTATAATAGACGT---ACATTAACTTCTGATACTAGACTTGTAGGAATATTGAAATATGGT---GGAAGAGTATGGACATTTCATGGTGAAACACCAAGAGCTACTACTGAC------AGTTCAAGTACTGCAAATTTAAATAATATATCAATTACAATTCATTCAGAATTTTACATTATTCCAAGGTCCCAAGAATCTAAATGTAATGAATATATTAATAATGGTCTGCCACCAATTCAAAATACTAGAAATGTAGTTCCATTGCCATTATCATCT---AGATCGATACAGTATAAGAGAGCACAAGTTAATGAAGACATTATAGTTTCAAAAACTTCATTATGGAAAGAAATGCAGTATAATAGGGATATTATAATTAGATTTAAATTTGGTAATAGTATTGTAAAAATGGGAGGACTAGGTTATAAATGGTCTGAAATATCATATAAGGCAGCAAATTATCAATATAATTACTTACGTGACGGTGAACAAGTAACCGCACACACCACTTGTTCAGTAAATGGAGTGAACAATTTTAGCTATAATGGAGGGTCTCTACCCACTGATTTTGGTATTTCAAGGTATGAAGTTATTAAAGAGAATTCCTATGTATATGTAGACTATTGGGATGATTCAAAAGCATTTAGAAATATGGTATATGTTAGATCATTAGCAGCTAATTTGAATTCAGTGAAATGTACAGGTGGAAGTTATGATTTTAGTATACCAGTAGGTGCATGGCCAGTAATGAATGGTGGCGCTGTTTCGTTGCATTTTGCCGGAGTTACATTATCCACGCAATTTACTGATTTTGTATCATTGAATTCACTACGATTTAGATTTAGTTTGACAGTTGATGAACCACCTTTCTCAATATTGAGAACACGTACAGTGAATTTGTACGGATTACCAGCCGCTAATCCAAATAATGGAAATGAATACTACGAAATATCAGGAAGGTTTTCACTCATTTCTTTAGTTCCAACTAATGATGATTATCAGACTCCAATTATGAATTCAGTGACAGTAAGACAAGATTTAGAGCGCCAACTTACTGATTTGCGAGAAGAATTTAACTCATTGTCACAAGAAATAGCTATGGCACAATTGATTGATTTAGCACTGTTGCCTCTAGATATGTTTTCCATGTTTTCAGGAATTAAAAGTACAATTGATTTAACTAAATCAATGGCGACTAGTGTAATGAAGAAATTTAGAAAATCAAAATTAGCTACATCAATTTCAGAAATGACTAATTCATTGTCAGATGCTGCTTCATCAGCATCAAGAAACGTTTCTATTAGATCGAATTTATCTGCGATTTCAAATTGGACTAAT---GTTTCAAATGATGTGTCAAACGTAACTAATTCATTGAACGATATTTCAACACAAACGTCTACA---ATTAGTAAGAAACTTAGATTAAAAGAAATGATTACTCAAACTGAAGGAATGAGCTTTGACGACATTTCAGCAGCTGTACTAAAAACAAAAATAGATATGTCTACTCAAATTGGAAAAAATACTTTACCTGACATAGTTACAGAGGCATCTGAGAAATTTATTCCAAAACGATCATATCGAATATTAAAGGATGATGAAGTAATGGAAATTAATACTGAAGGAAAATTCTTTGCATACAAAATTAATACATTTGATGAAGTGCCATTCGATGTAAATAAATTCGCTGAACTAGTAACAGATTCTCCAGTTATATCAGCGATAATCGATTTTAAGACATTGAAAAATTTAAATGATAATTATGGAATCACTCGTACAGAAGCGTTAAATTTAATTAAATCGAATCCAAATATGTTGCGTAATTTCATTAATCAAAATAATCCAATTATAAGGAATAGAATTGAACAGTTAATACTACAATGTAAATTG
>AGE98711
ATGGCTTCGCTCATTTATAGACAGCTTCTCACTAATTCATATTCAGTAGATTTACATGATGAAATAGAGCAAATTGGATCAGAAAAAACTCAAAATGTAACTATAAATCCGAGTCCATTTGCACAGACTAGATATGCTCCAGTCAATTGGGGTCATGGAGAGATAAATGATTCGACTACAGTAGAACCAATTTTAGATGGTCCTTATCAGCCAACTACATTTACTCCACCTAATGATTATTGGATACTTATTAATTCAAATACAAATGGAGTAGTATATGAAAGTACAAATAATAGTGACTTTTGGACTGCAGTCGTTGCTATTGAACCGCACGTTAACCCAGTAGATAGACAATATACGATATTTGGTGAAATTAAGCAATTTAATGTGAGTAACGATTCAAAT---AAATGGAAGTTTTTAGAAATGTTTAGAAGCAGTAGTCAAAATGAATTTTATAATAGACGT---ACATTAACTTCTGATACTAGACTTGTAGGAATATTGAAATATGGT---GGAAGAGTATGGACATTTCATGGTGAAACACCAAGAGCTACTACTGAC------AGTTCAAGTACTGCAAATTTAAATAATATATCAATTACAATTCATTCAGAATTTTACATTATTCCAAGGTCCCAAGAATCTAAATGTAATGAATATATTAATAATGGTCTGCCACCAATTCAAAATACTAGAAATGTAGTTCCATTGCCATTATCATCT---AGATCGATACAGTATAAGAGAGCACAAGTTAATGAAGACATTATAGTTTCAAAAACTTCATTATGGAAAGAAATGCAGTATAATAGGGATATTATAATTAGATTTAAATTTGGTAATAGTATTGTAAAAATGGGAGGACTAGGTTATAAATGGTCTGAAATATCATATAAGGCAGCAAATTATCAATATAATTACTTACGTGACGGTGAACAAGTAACCGCACACACCACTTGTTCAGTAAATGGAGTGAACAATTTTAGCTATAATGGAGGGTCTCTACCCACTGATTTTGGTATTTCAAGGTATGAAGTTATTAAAGAGAATTCCTATGTATATGTAGACTATTGGGATGATTCAAAAGCATTTAGAAATATGGTATATGTTAGATCATTAGCAGCTAATTTGAATTCAGTGAAATGTACAGGTGGAAGTTATGATTTTAGTATACCAGTAGGTGCATGGCCAGTAATGAATGGTGGCGCTGTTTCGTTGCATTTTGCCGGAGTTACATTATCCACGCAATTTACTGATTTTGTATCATTGAATTCACTACGATTTAGATTTAGTTTGACAGTTGATGAACCACCTTTCTCAATATTGAGAACACGTACAGTGAATTTGTACGGATTACCAGCCGCTAATCCAAATAATGGAAATGAATACTACGAAATATCAGGAAGGTTTTCACTCATTTCTTTAGTTCCAACTAATGATGATTATCAGACTCCAATTATGAATTCAGTGACAGTAAGACAAGATTTAGAGCGCCAACTTACTGATTTGCGAGAAGAATTTAACTCATTGTCACAAGAAATAGCTATGGCACAATTGATTGATTTAGCACTGTTGCCTCTAGATATGTTTTCCATGTTTTCAGGAATTAAAAGTACAATTGATTTAACTAAATCAATGGCGACTAGTGTAATGAAGAAATTTAGAAAATCAAAATTAGCTACATCAATTTCAGAAATGACTAATTCATTGTCAGATGCTGCTTCATCAGCATCAAGAAACGTTTCTATTAGATCGAATTTATCTGCGATTTCAAATTGGACTAAT---GTTTCAAATGATGTGTCAAACGTAACTAATTCATTGAACGATATTTCAACACAAACGTCTACA---ATTAGTAAGAAACTTAGATTAAAAGAAATGATTACTCAAACTGAAGGAATGAGCTTTGACGACATTTCAGCAGCTGTACTAAAAACAAAAATAGATATGTCTACTCAAATTGGAAAAAATACTTTACCTGACATAGTTACAGAGGCATCTGAGAAATTTATTCCAAAACGATCATATCGAATATTAAAGGATGATGAAGTAATGGAAATTAATACTGAAGGAAAATTCTTTGCATACAAAATTAATACATTTGATGAAGTGCCATTCGATGTAAATAAATTCGCTGAACTAGTAACAGATTCTCCAGTTATATCAGCGATAATCGATTTTAAGACATTGAAAAATTTAAATGATAATTATGGAATCACTCGTACAGAAGCGTTAAATTTAATTAAATCGAATCCAAATATGTTGCGTAATTTCATTAATCAAAATAATCCAATTATAAGGAATAGAATTGAACAGTTAATACTACAATGTAAATTG
>ACH97420
ATGGCTTCGCTCATTTATAGACAATTGCTTACTAATTCATACACCGTAAATTTATCAGATGAGATACAAGAGATCGGGTCTACGAAAACTCAAAATATTACCATTAACCCAGGTCCATTCGCACAAACTGGATACGCTCCAGTAAATTGGGGTCCTGGTGAAACGAATGACTCTACCACAATTGAACCAGTATTAGATGGACCATACCAACCAACTTCATTTAATCCACCAGTAGGTTATTGGATGTTACTTTCACCTACTGCACCTGGAGTAGTAGTAGAGGGAACGAATAACACAGATCGTTGGTTAGCTACGATATTAATAGAGCCGAATGTATCATCACAGCAACGGACATATACAATTTTTGGAGTGCAAGAACAAATTACAGTAGAGAATACTTCACAGACGCAATGGAGGTTTGTTGATGTATCTAAAACTACGCAAAATGGAAGTTATTCACAGTATAGT---CCATTATTGTCTACTCCGAAACTATATGCCGTGATGAAATATGGT---GGTAGAATCCATACATACAGTGGCCAAACGCCAAACGCAACCACTGGC------TATTATTCAGCTACCAATTATGACTCAGTGAACATGACGACTTTTTGCGATTTTTATATAATACCACGATCTGAAGAGTCCAAATGTACTGAATATATTAATAATGGGTTACCACCGATTCAAAATACAAGAAACATCATTCCGTTAGCGCTATCAGCT---AGAAATGTGAGATCATTAAAAGCTCAATCAAATGAGGACATTGTTGTCTCAAAGACATCACTGTGGAAGGAAATGCAATATAACAGGGATATAACAATAAGATTTAAATTTGCAAATTCAATTGTTAAATCTGGTGGATTAGGTTATAAATGGTCAGAAATTTCATTTAAGCCAGCAAACTACCAGTATACATACATGCGAGATGGTGAAGAAGTAACGGCGCATACAACATGTTCCGTAAATGGTATGAACGATTTCAGTTTTAATGGAGGGTCGTTGCCAACAGATTTCGTTATTTCTAGATATGAAGTGATAAAAGAGAATTCTTATGTGTACATTGATTATTGGGATGATTCTCAAGCTTTTAGAAATATGGTTTATGTAAGATCTTTAGCTGCAAATTTAAATTCTGTGATATGTGCAGGAGGTGATTATAATTTTGCACTACCAGTTGGTCAATGGCCATATATGACAGGTGGAGCAGTGTCACTACATTCAGCAGGTGTTACATTGTCCACACAGTTCACCGATTTTGTGTCATTAAATTCTTTAAGATTTAGATTCAGATTGGCTGTAGAAGAACCCTCATTTGCAATTATGAGAACTAGAGTTAGTGGGCTATATGGACTGCCTGCAGCTAATCCAAATAATGGGAGAGAATATTATGAGATAGCTGGCAGATTTTCGTTAATTTCTTTGATACCCTCTAATGATAATTATCAGACGCCTATAGCTAATTCAGTTACAGTTAGACAAGATCTGGAACGGCAGTTAGGTGAGCTTAGAGAAGAATTTAATGCTTTGTCACAGGAAATAGCAATGTCTCAACTAATCGATCTAGCACTACTTCCATTAGACATGTTCTCGATGTTCTCTGGTATCAAAAGTACCATCGACGCAGCTAAATCTATAGCTACTAATGTAATGAAGAAATTTAAAAAATCGAGTTTAGCCAGTTCAGTTTCTACACTAACGGACTCATTGTCTGATGCCGCCTCTTCATTATCAAGAGGATCATCTATCAGATCAGTAGGATCATCAGTTTCAGCATGGACAGAC---GTATCTACACAAATTACAGATGTCTCATCATCAGTTAGTTCAATTTCAACACAAACGTCAACT---ATTAGTAGACGGTTACGACTGAAGGAAATGGCAACACAAACTGAAGGAATGAATTTTGATGATATATCTGCTGCAGTTCTGAAAACTAAAATTGATAAATCAATCCAGATTTCTCCAAACACATTACCAGACATTGTTACTGAAGCTTCAGAGAAATTTATTCCTAATAGGGCATATAGAGTAATCAATAATGATGAAGTTTTTGAAGCTGGCATAGATGGAAGATTTTTTGCGTATCGTGTTGATACGTTTGAAGAAATACCATTTGATGTCCAAAAATTTGCAGACTTAGTGACTGATTCACCAGTAATTTCAGCCATTATAGATTTCAAGACACTGAAGAACCTAAATGACAACTATGGTATTGGTAAACAGCAAGCATTCAATTTACTACGATCTGACCCAAAAGTACTACGCGAATTTATTAATCAGAATAACCCAATAATTCGAAATAGAATTGAACAGTTGATAATGCAATGTAGATTG
>BAB88672
ATGGCTTCTTTCATTTATAGACAGTTACTATCAAACTCATACGTTACAAATATCTCTGATGAAGTTAGCGAAATTGGAGCTAAAAAAACAACTAATGTTACTGTAAATCCAGGACCATTTGCACAAACGGGATATGCGCCTGTTGACTGGGGACATGGTGAACTGCCTGACTCAACACTAGTGCAACCAACTCTTGATGGTCCATATCAACCTACTTCATTCAATCTGCCGATTGATTATTGGATGTTGATTGCACCTACTAGGGAAGGAAAAATTGCTGAAGGTACGAATACGACTGATAGATGGTTTGCTTGCGTATTAGTTGAACCAAATGTGCAAAGTACACAAAGACAGTACGTACTAGATGGACAAAATGTTCAATTACAGGTTTCAAATGATTCAAATACTTCGTGGAAATTCATATTATTTATTAAATTGACGCATGACGGAACGTATACTCAATATTCA---ACCTTGTCAACACCACACAAATTATGCGCGTGGATGAAGAGAGAT---AACAGAGTATACTGGTACCAAGGAACGACACCGAACGCATCAGAAAGC------TATTATTTAACCATAAACAATGATAACAGTAACGTTTCAAGTGACGCTGAATTTTATTTAATACCGCAATCACAAACTGCTATGTGTACACAATATATAAATAATGGTTTACCACCAATTCAGAATACAAGAAACATTGTACCAGTAAATATTACATCT---AGACAGATTAAAAACGTAAGAGCCCAGATGAATGAAGATATAGTAATATCAAAAACTTCATTGTGGAAGGAAATGCAATATAATAGAGACATAACCATTAGATTTAAATTTGCTAATTCAATAATTAAATCAGGTGGACTAGGTTATAAATGGTCAGAAATATCATTTAAACCTATGAACTATCAATATACATACACACGGGATGGAGAAGAAATAACGGCGCATACGACATGTTCAGTGAACGGTGTTAATGATTTTAATTATAATGGAGGTACATTACCTACTGATTTTGTAATATCAAGATTTGAAGTAATAAAAGAGAATTCTTATGTATATATAGATTATTGGGATGATTCTCAAGCATTTAGAAATATGGTCTATGTAAGGTCATTAGCTGCAAATCTAAACGATGTAGTATGCAGTGGAGGTTCTTACAGTTTTGCGTTACCTGTAGGTAATCATCCAGTGATGAGTGGTGGCGCAGTAACCTTAACATCTGCTGGTGTTACACTATCAACTCAATATACAGATTATGTATCATTAAATTCTTTGCGATTTAGATTTAGATTGGCGGTGAGTGAGCCATCATTTTCTATTTCGCGAACTAGAATGAGTGGCATATACGGATTACCTGCTGTGAATCCAAACAATAACGCAGAATATTATGAGATTGCTGGTAGATTCTCACTCATATCACTAGTACCAACAAACGATGATTATCAAACCCCAATTGCTAATTCAGTTACCGTGAGACAGGATTTAGAAAGACAGTTAGGCGAATTGAGAGAAGAATTTAATTCGCTGTCACAAGAAATAGCCGTTTCTCAACTTATAGACTTAGCGACATTACCACTTGATATGTTTTCAATGTTCTCTGGAATAAAATCAACGGTAGAGGCAGTAAAATCTATGACTACAAGCGTGATGAAAAGATTCAAAACATCAAGTATAGCAAACGCCATATCTGATTTAACAAATAGCATGTCAGAAGCGGCATCATCTATA---AGACTAACGTCAGTAAGATCAGTAGGCACAATCACATTACCAAGAGCTAGG---GTTTCACTGCAGGCGGGTGATAGCTTAAGGTCCATTCAAGACGTATCAACACAAGTGTCGAAT---GTGAGTAGGAATTTGAGACTGAGGGAGTTTACGACGCAAACTGATACTTTAAACTTTGATGATATCTCTGCAGCCGTACTAAAAACGAAACTAGACAAATCAACGCAAATTTCACAGCAGACAATGCCAGATATTATAGCTGAGTCATCCGAGAAATTCATACCAAAGAGATCGTATCGAATAATTGATGAGGATACCGCATTCGAGACTGGGATTGATGGAACGTTTTATGCTTACAAAGTTGATACATTTGATGAAATTCCCTTTGACATGGAACGGTTTAACAAGTTAATAACAGACTCACCAGTCTTATCAGCGATAATAGACTTTAAAACACTAAAGAATTTAAATGATAATTATGGAATAACGAAGAAACAAGCCATGGAACTATTACATTCAAATCCAAGAACATTAAAGGAGTTTATAAATAACAATAATCCAATAATTAGAAATAGAATTGAAAATTTAATATCGCAGTGTAGATTG
>AEB79221
ATGGCTTCGCTCATTTATAGACAGCTTCTCACTAATTCATATTCAGTAGATTTATATGACGAAATAGAGCAAATTGGATCAGAAAAAACTCAAAATGTAACTATAAATCCGGGTCCATTTGCACAGACTAGATATGCTCCAGTCAATTGGGGTCATGGAGAGATAAATGATTCGACTACAGTAGAACCAATTTTAGATGGTCCTTATCAGCCAACTACATTTACTCCTCCTAATGATTATTGGATACTTATTAATTCAAATACAAATGGAGTAGTATATGAAAGTACAAATAATAGTGACTTTTGGACTGCAGTTATTGCCATTGAACCGCATGTTGACCCAGTAGATAGGCAATATACGATATTTGGTGAAAGTAAACAATTTAATGTAAGTAACGATTCAAAT---AAATGGAAGTTTTTAGAAATGTTTAGAAGCAGTAATCAAAATGAATTTTATAATAGACGT---ACATTAACTTCTGATACTAGACTTGTAGGAATGTTGAAATATGGT---GGAAGAGTATGGACATTTCATGGTGAAACACCAAGAGCTACTACTGAC------AGTTCAAATACTGCAAATTTAAATAATATATCAATTACAATTCATTCAGAATTTTATATTATTCCAAGGTCCCAGGAATCTAAATGTAATGAATATATTAATAGTGGTCTGCCACCAATTCAAAATACTAGAAATGTAGTTCCATTGCCATTATCATCC---AGATCGATACAGTATAAGAGAGCACAAGTTAATGAAGACATTATAGTTTCAAAAACTTCATTATGGAAAGAAATGCAGTATAATAGGGATATTATAATTAGATTTAAATTTGGTAATAGTATTGTAAAGATGGGAGGACTAGGTTATAAATGGTCTGAAATATCATATAAGGCAGCAAATTATCAATATAATTACTTACGTGACGGTGAACAAGTAACTGCACACACCACTTGTTCAGTAAATGGAGTGAACAATTTTAGTTATAATGGAGGGTCTCTACCCACTGATTTTGGCATTTCAAGGTATGAAGTTATTAAAGAGAATTCTTATGTATATGTAGACTATTGGGATGATTCAAAAGCATTTAGAAATATGGTATATGTTAGATCATTAGCAGCTAATTTGAATTCAGTGAAATGTACAGGTGGAAGTTATGATTTTAGTATACCAGTAGGTGCATGGCCAGTAATGAATGGTGGCGCTGTTTCGTTGCATTTTGCCGGAGTTACATTATCCACGCAATTTACTGATTTTGTATCATTGAATTCACTACGATTTAGATTTAGTTTGACAGTTGATGAACCACCTTTCTCAATATTGAGAACACGTACAGTGAATTTGTACGGATTACCAGCCGCTAATCCAAATAATGGAAATGAATACTACGAAATATCAGGAAGGTTTTCACTCATTTCTTTAGTTCCGACTAATGATGATTATCAGACTCCAATTATGAATTCAGTGACAGTAAGACAAGATTTAGAGCGCCAACTTACTGATTTACGAGAAGAATTTAACTCATTGTCACAAGAAATAGCTATGGCACAATTGATTGATTTAGCACTGTTGCCTCTAGATATGTTTTCCATGTTTTCAGGAATTAAAAGTACAATTGATTTAACCAAATCAATGGCGACTAGTGTAATGAAGAAATTTAGAAAATCAAAATTAGCTACATCAATTTCAGAAATGACCAATTCATTGTCAGATGCTGCTTCATCAGCATCAAGAAACGTTTCTATTAGATCGAATTTATCTGCGATTTCAAATTGGACTAAT---GTTTCAAATGATGTGTCAAACGTAACTAATTCATTGAATGATATTTCAACACAAACGTCTACA---ATTAGTAAGAAACTTAGATTAAAAGAAATGATTACTCAAACTGAAGGAATGAGCTTTGACGATATTTCAGCAGCTGTACTAAAAACAAAAATAGATATGTCTACTCAAATTGGAAAAAATACTTTACCTGACGTAATTACAGAGGCATCTGAGAAATTTATTCCAAAACGATCATATCGAATATTAAAGGATGATGAAGTAATGGAAATTAATACTGAAGGTAAATTCTTTGCATACAAAATTAATACATTTGATGAAGTGCCATTCGATATAAATAAATTCGCTGAACTAGTAACAGATTCTCCAGTTATATCAGCGATAATCGATTTTAAGACATTGAAAAATTTAAATGATAATTATGGAATCACTCGTACAGAAGCGTTAAATTTAATTAAATCGAATCCAAATATGTTGCGTAATTTTATTAATCAAAATAATCCAATTATAAGGAATAGAATTGAACAGTTAATATTACAATGTAAATTG
>AFJ68269
ATGGCTTCGCTCATTTATAGACAGCTTCTCACTAATTCATATTCAGTAGATTTATATGACGAAATAGAGCAAATTGGATCAGAAAAAACTCAAAATGTAACTATAAATCCGGGTCCATTTGCACAGACTAGATATGCTCCAGTCAATTGGGGTCATGGAGAGATAAATGATTCGACTACAGTAGAACCAATTTTAGATGGTCCTTATCAGCCAACTACATTTACTCCTCCTAATGATTATTGGATACTTATTAATTCAAATACAAATGGAGTAGTATATGAAAGTACAAATAATAGTGACTTTTGGACTGCAGTTATTGCCATTGAACCGCATGTTGACCCAGTAGATAGACAATATACGATATTTGGTGAAAGTAAACAATTTAATGTAAGCAACGATTCAAAT---AAATGGAAGTTTTTAGAAATGTTTAGAAGCAGTAATCAAAATGAATTTTATAATAGACGT---ACATTAACTTCTGATACTAGACTTGTAGGAATGTTGAAATATGGT---GGAAGAGTATGGACATTTCATGGTGAAACACCAAGAGCTACTACTGAC------AGTTCAAATACTGCAAATTTAAATAATATATCAATTACAATTCATTCAGAATTTTATATTATTCCAAGGTCCCAGGAATCTAAATGTAATGAATATATTAATAGTGGTCTGCCACCAATTCAAAATACTAGAAATGTAGTTCCATTGCCATTATCATCC---AGATCGATACAGTATAAGAGAGCACAAGTTAATGAAGACATTATAGTTTCAAAAACTTCATTATGGAAAGAAATGCAGTATAATAGGGATATTATAATTAGATTTAAATTTGGTAATAGTATTGTAAAGATGGGAGGACTAGGTTATAAATGGTCTGAAATATCATATAAGGCAGCAAATTATCAATATAATTACTTACGTGACGGTGAACAAGTAACTGCACACACCACTTGTTCAGTAAATGGAGTGAACAATTTTAGTTATAATGGAGGGTCTCTACCCACTGATTTTGGCATTTCAAGGTATGAAGTTATTAAAGAGAATTCTTATGTATATGTAGACTATTGGGATGATTCAAAAGCATTTAGAAATATGGTATATGTTAGATCATTAGCAGCTAATTTGAATTCAGTGAAATGTACAGGTGGAAGTTATGATTTTAGTATACCAGTAGGTGCATGGCCAGTAATGAATGGTGGCGCTGTTTCGTTGCATTTTGCCGGAGTTACATTATCCACGCAATTTACTGATTTTGTATCATTGAATTCACTACGATTTAGATTTAGTTTGACAGTTGATGAACCACCTTTCTCAATATTGAGAACACGTACAGTGAATTTGTACGGATTACCAGCCGCTAATCCAAATAATGGAAATGAATACTACGAAATATCAGGAAGGTTTTCACTCATTTCTTTAGTTCCGACTAATGATGATTATCAGACTCCAATTATGAATTCAGTGACAGTAAGACAAGATTTAGAGCGCCAACTTACTGATTTACGAGAAGAATTTAACTCATTGTCACAAGAAATAGCTATGGCACAATTGATTGATTTAGCACTGTTGCCTCTAGATATGTTTTCCATGTTTTCAGGAATTAAAAGTACAATTGATTTAACCAAATCAATGGCGACTAGTGTAATGAAGAAATTTAGAAAATCAAAATTAGCTACATCAATTTCAGAAATGACCAATTCATTGTCAGATGCTGCTTCATCAGCATCAAGAAACGTTTCTATTAGATCGAATTTATCTGCGATTTCAAATTGGACTAAT---GTTTCAAATGATGTGTCAAACGTAACTAATTCATTGAATGATATTTCAACACAAACGTCTACA---ATTAGTAAGAAACTTAGATTAAAAGAAATGATTACTCAAACTGAAGGAATGAGCTTTGACGATATTTCAGCAGCTGTACTAAAAACAAAAATAGATATGTCTACTCAAATTGGAAAAAATACTTTACCTGACGTAATTACAGAGGCATCTGAGAAATTTATTCCAAAACGATCATATCGAATATTAAAGGATGATGAAGTAATGGAAATTAATACTGAAGGTAAATTCTTTGCATACAAAATTAATACATTTGATGAAGTGCCATTCGATATAAATAAATTCGCTGAACTAGTAACAGATTCTCCAGTTATATCAGCGATAATCGATTTTAAGACACTGAAAAATTTAAATGATAATTATGGAATCACTCGTACAGAAGCGTTAAATTTAATTAAATCGAATCCAAATATGTTGCGTAATTTTATTAATCAAAATAATCCAATTATAAGGAATAGAATTGAACAGTTAATATTACAATGTAAATTG
>AFJ68389
ATGGCTTCGCTCATTTATAGACAGCTTCTCACTAATTCATATTCAGTAGATTTATATGATGAAATAGAGCAAATTGGATCAGAAAAAACTCAAAATGTAACTGTAAATCCAGGTCCATTTGCGCAAACAAGATATGCTCCAGTCAATTGGGGTCATGGAGAAATAAATGATTCAACCACAGTGGAACCAATTTTAGATGGTCCTTATCAACCTACTACATTTACACCACCTACTGATTACTGGATACTTATTAACTCAAATACAAATGGAGTAGTATACGAAAGTACAAATAATAGTGACTTTTGGACTGCAGTCATTGCTGTTGAACCGCACGTCGATCCAGTAGATAGACAATATAATGTATTTGGTGAAAATAAACAATTTAATGTAAGAAATGATTCAGAT---AAATGGAAGTTTTTAGAAATGTTTAGAGGCAGTAGTCAAAATGACTTTTATAATAGACGT---ACACTAACTTCTGATACTAGACTCGTAGGAATATTAAAATATGGT---GGAAGAATATGGACATTTCATGGTGAAACACCGAGGGCTACTACCGAT------AGCTCAAACACTGCAAATTTGAACGGTATATCAATTACAATTCATTCAGAATTTTATATTATTCCAAGGTCCCAAGAGTCTAAGTGTAATGAATATATTAACAACGGTCTACCACCAATTCAAAATACTAGAAATGTAGTACCATTATCATTATCATCT---AGATCTATACAGTATACGAGAGCACAAGTTAATGAAGACATTACGATTTCAAAGACTTCATTATGGAAAGAAATGCAATATAACAGAGATATTATAATTAGGTTTAAATTTGGTAATAGTATTATTAAATTAGGGGGATTAGGTTATAAATGGTCCGAAATATCATATAAAGCGGCGAACTATCAATATAATTATCTACGTGATGGTGAACAAGTAACTGCACATACTACCTGTTCAGTAAATGGAATAAATAATTTTAGCTATAACGGAGGATCTTTGCCCACTGATTTTAGCATTTCAAGATATGAAGTTATTAAAGAAAATTCCTATGTATATGTAGATTATTGGGACGATTCAAAAGCATTTCGAAATATGGTGTATGTTAGATCATTAGCAGCTAATTTAAACTCAGTGAAATGTACAGGTGGAAGTTACGACTTTAGTATACCTGTGGGTGCATGGCCAGTTATGAATGGAGGTGCCGTTTCGTTGCATTTTGCTGGTGTTACATTATCTACGCAATTCACAGATTTCGTATCATTAAATTCATTACGGTTTAGATTTAGTTTGACAGTGGATGAACCATCTTTTTCAATATTGAGAACACGTACGGTAAATTTATATGGATTACCAGCTGCTAATCCAAATAATGGAAATGAATATTACGAAATATCAGGAAGGTTTTCGCTTATTTCTTTAGTTCCAACCAACGATGATTATCAGACTCCAATTATGAATTCAGTAACAGTAAGACAAGATTTAGAACGTCAACTAACTGATTTACGAGAGGAATTCAATTCATTATCACAAGAAATAGCTATGTCACAATTAATTGATTTAGCACTATTACCTTTAGACATGTTTTCTATGTTTTCAGGAATTAAAAGCACAATTGATCTAACCAAATCAATGGCGACTAACGTAATGAAAAAATTTAGGAAATCAAAGTTAGCTACATCAGTTTCAGAAATGACTAATTCATTATCAGACGCAGCATCATCAGCATCAAGAAGCGTTTCTGTTAGATCGAATATATCCGCATTTTCAAATTGGACTAAT---GTTTCAAATGATGTATCAAATGTGACTAATTCAGTAAATGATATTTCAACACAAACATCTACG---ATCAGTAAAAACCTTAGATTAAAAGAAATGATCACTCAAACTGAAGGAATGAGTTTTGATGATATTTCAGCAGCAGTACTAAAAACGAAAATAGATATGTCTACTCAAATTGGGAAAAATACTTTACCTGACATAGTCACAGAGGCATCTGAGAAATTTATTCCAAAACGATCGTATCGAATATTAAAAGATGATGAAGTAATGGAAGTTAATACTGAAGGAAAATTCTTTGCATATAAAATCGATACACTTAATGAAGTGCCATTTGATGTAAATAAATTTGCTGATCTTGTAACGAATTCTCCAGTTATATCAGCAATAATCGATTTTAAAACATTAAAAAATCTAAATGATAATTATGGAATTACTCGAACTGAAGCGTTAAATTTAATTAAATCAAATCCAAATGTATTACGTAATTTTATTAACCAAAATAATCCAATTATAAGGAATAGAATTGAACAGTTAATTCTACAATGTAAATTG
>AGE98780
ATGGCTTCGCTCATTTATAGGCAGCTTCTCACTAATTCATATTCAGTAGATTTACATGATGAAATAGAGCAAATTGGGTCAGAAAAAACGCAAAATGTAACTGTAAATCCAGGTCCGTTTGCTCAAACTAGATATGCTCCAGTCAATTGGGGTCATGGAGAAATAAATGATTCAACCACAGTAGAACCAATTTTAGATGGTCCTTATCAACCCACTACATTTACACCACCTACTGATTATTGGATACTTATTAACTCAAATACAAATGGAGTAGTATACGAGAGTACAAATAATAGTGACTTTTGGACTGTAGTCGTTGCTGTTGAACCGCACGTCAATCCAGTAGATAGACAATATACTGTATTTGGTGAAAATAAACAATTTAATGTAAGAAACGATTCAGAT---AAATGGAAGTTCTTAGAAATGTTCAGAAGCGGCAGTCAAAATGAATTTTATAATAGACGT---ACATTAACTTCTGATACTAGACTCGTAGGAATATTAAAATATGGT---GGAAGAGTATGGACATTTCATGGTGAAACACCGAGAGCTACTACTGAT------AGCTCAAACACTGCAAATTTAAACAATATATCAATTACAATTCATTCAGAATTTTATATTATTCCAAGGTCCCAAGAGTCTAAATGTAATGAATATATTAATAACGGTCTGCCACCAATTCAAAATACTAGAAATGTAGTACCATTATCATTATCATCC---AGATCTATACAGTATAAGAGAGCACAAGTTAATGAAGACATTACAATTTCAAAGACCTCATTATGGAAAGAAATGCAATATAATAGGGATATTATAATTAGATTTAAGTTTGGTAATAGTATTATAAAACTTGGGGGACTAGGTTATAAATGGTCCGAAATATCATTTAAGGCAGCAAACTATCAATATAATTATCTACGTGATGGCGAACAAGTAACTGCACATACTACTTGTTCAGTAAATGGAATAAATAATTTTAGCTATAACGGAGGATCTTTACCTACTGATTTTAGCGTTTCAAGGTATGAAGTTATTAAAGAAAATTCCTATGTATATGTAGATTATTGGGATGATTCAAAAGCATTTAGAAATATGGTATATGTTAGATCATTAGCAGCTAATTTGAACTCAGTGAAATGTACAGGTGGAAGTTACGACTTTAGTATACCTGTAGGTGCATGGCCAGTTATGAATGGAGGCGCTGTTTCGTTGCATTTTGCTGGTGTCACATTATCTACGCAATTCACAGATTTTGTATCATTAAATTCACTGCGGTTTAGATTTAGTTTAACAGTGGATGAACCATCTTTTTCAATATTGAGAACACGTACGGTGAATTTATACGGATTACCAGCTGCTAATCCAAATAATGGAAATGAATATTACGAAATATCAGGAAGGTTTTCACTCATTTCTTTAGTTCCGACTAACGATGATTATCAGACTCCAATTATGAATTCAGTAACAGTAAGACAAGATTTAGAACGTCAACTTACTGATTTACGAGAGGAATTCAATTCATTATCACAAGAAATAGCTATGTCACAATTAATTGATTTAGCGTTATTACCTTTAGATATGTTTTCTATGTTTTCAGGAATTAAAAGTACAATTGATCTAACTAAATCAATGGCAACTAGCGTAATGAAAAAATTTAGAAAATCAAAATTAGCTACATCAGTTTCAGAAATGACTAATTCATTGTCGGACGCAGCATCATCAGCATCAAGAAGCGTTTCTGTTAGATCGAATGTATCCGCAATTTCAAATTGGACTAAT---ATTTCAGATGATGTATCAAATGTGACTAATTCGTTAAATGATATTTCAACGCAAACGTCTACA---ATCAGTAAGAACCTTAGATTAAAAGAGATGATTACTCAAACTGAAGGAATGAGTTTTGACGACATTTCAGCAGCAGTACTAAAAACAAAAATAGATATGTCTACTCAAATTGGGAAAAATACTTTACCTGACATAGTCACAGAGGCATCTGAGAAATTTATTCCAAAACGATCATATCGAATATTAAAAGATGATGAAGTAATGGAAGTTAATACTGAAGGAAAATTCTTTGCATATAAAATCGATACACTTAATGAAGTGCCATTTGATGTAAATAAATTTACTGAACTTGTGACAAATTCTCCAGTTATATCAGCAATAATCGATTTTAAAACATTGAAAAATTTAAATGATAATTATGGAATTACTCGAACGGAAGCATTAAATTTAATTAAATCAAATCCAAATGTATTACGTAATTTTATAAACCAAAATAATCCAATTATAAGAAATAGAATTGAACAGTTAATTCTACAATGTAAGTTG
>AGE10434
ATGGCTTCGCTCATTTATAGACAACTTCTCACTAATTCATATTCGGTAGACTTGCATGACGAAATAGAACAGATTGGATCGGAGAAAACTCAAAATGTGACGGTAAATCCAGGCCCATTTGCACAGACTAGATACGCTCCAGTTAATTGGGGACACGGAGAGATTAATGATTCAACTACAGTGGAACCAGTTTTAGATGGTCCTTATCAACCAACTACATTCAAACCACCCAATGATTATTGGTTGCTTATTAGTTCAAATACAGATGGAGTAGTCTATGAGAGTACAAATAATAGTGACTTTTGGACAGCAGTTATCGCTGTTGAACCACATGTCAGTCAAACAAATAGGCAATATGTTTTATTTGGTGAAAATAAGCAGTTTAATATAGAAAATAGTTCAGAT---AAATGGAAATTTTTCGAAATGTTTAAAGGTAGTAGTCAGAGTGATTTTTCTAATAGACGG---ACTTTAACCTCTAATAATAGACTTGTAGGAATGCTGAAATATGGT---GGAAGAGTATGGACGTTTCATGGTGAAACACCAAGAGCTACTACTGAT------AGTTCGAATACTGCGGATTTAAATAATATATCAATTATAATTCATTCAGAGTTTTATATTATTCCAAGATCCCAAGAATCTAAATGTAATGAATATATTAATAATGGTTTACCACCAATTCAAAATACTAGAAATGTAGTTCCATTATCTCTATCATCC---AGATCTATTCAATATAGAAGAGCACAAGTTAATGAAGATATTACAATTTCAAAAACTTCATTATGGAAAGAAATGCAATATAATAGAGATATTATAATAAGATTTAAATTTGGTAATAGTGTCATAAAATTAGGAGGATTGGGATATAAATGGTCTGAAATATCATACAAAGCAGCGAATTATCAATATAGCTATTCGCGTGATGGTGAACAAGTTACTGCACATACTACTTGTTCAGTGAATGGAGTAAATAATTTTAGCTATAATGGAGGTTCACTACCTACTGATTTCAGTATTTCGAGATATGAAGTTATTAAAGAAAATTCTTATGTGTATATAGATTACTGGGATGATTCAAAAGCATTTAGAAATATGGTATATGTTAGATCGTTAGCAGCAAATTTAAATTCAGTGAAATGCGTAGGTGGGAGTTATGATTTTAGATTACCTGTAGGTGAATGGCCTATTATGAATGGCGGTGCTGTATCATTACATTTTGCCGGAGTTACATTATCTACACAGTTCACTGATTTTGTATCATTGAATTCGCTACGATTTAGATTCAGTTTAACAGTAGATGAACCATCTTTCTCAATAATACGAACACGTACAATGAACTTATACGGATTACCAGCAGCTAATCCAAACAATGGAAATGAATACTATGAAGTGTCAGGAAGGTTCTCACTTATTTCTTTAGTTCCAACTAATGATGATTATCAAACTCCAATTATGAATTCAGTAACAGTAAGGCAAGATTTAGAACGCCAGCTTAATGATTTACGAGAAGAGTTTAATTCATTGTCACAAGAAATAGCTATGTCACAATTGATTGATTTAGCATTATTACCTTTAGATATGTTTTCTATGTTTTCAGGGATTAAAAGTACTATTGATCTAACCAAGTCAATGGCAACTAGTGTAATGAAAAAATTTAGAAAATCAAAATTAGCCACATCGATTTCAGAAATGACTAATTCATTGTCAGATGCGGCTTCGTCAGCATCAAGAAGTGCCTCTATTAGATCAAATTTATCGACAATTTCAAATTGGTCTGAT---GCTCCAAAAAGTATATTAAATGTAACTGATTCAGTAAATGATATTTCAACACAAACGTCTACA---ATTAGTAAGAAACTTAGATTAAAAGAAATGATTACTCAAACTGAAGGAATTAGTTTTGACGATATTTCAGCAGCCGTATTGAAAACGAAAATAGATATGTCCACACAAATTGGAAAAAATACCTTACCTGATATAGTTACTGAAGCATCTGAAAAGTTTATTCCAAAACGATCATATCGAGTATTAAAAGATGACGAAGTGATGGAAGTTAACATCGAAGGAAAGTTTTTTGCTTATAAAGTGGATACACTTAATGAGATCCCATTTGATATAAATAAATTCGCTGAACTTGTGACGGATTCTCCAGTTATATCAGCGATAATAGATTTCAAAACGTTAAAAAATTTAAACGATAATTACGGAATTACCCGCATAGAAGCGCTTAATTTAATTAAATCGAATCCGAATGTACTACGTAATTTTATTAATCAAAATAATCCAATTATAAGAAATAGAATTGAGCAGTTAATTCTACAATGTAAATTG
>AGE98464
ATGGCTTCGCTCATTTATAGACAACTTCTCACTAATTCATACTCAGTAGATTTACATGATGAAATAGAACAAATTGGGTCAGAAAAAACTCAGAGCATAACTGTAAATCCAGGTCCGTTCGCCCAAACTAGGTATGCTCCAGTCAATTGGGGTCATGGAGAGATAAATGATTCAACCACAGTAGAACCAATTTTAGACGGTCCTTATCAGCCTACTACATTTACACCACCTACTGATTATTGGATACTTATTAACTCAAATACAAATGGAGTAGTATACGAGAGTACGAATAATAGTGACTTTTGGACTGCAGTCGTTGCTGTTGAACCGCACGTTAATCCAGTAGATAGACAATACACTGTATTTGGTGAAAATAAACAATTTAATGTAAGAAATGATTCAGAT---AAGTGGAAGTTTTTAGAAATGTTTAGAAGCAGTAGTCAAAATGAATTTTATAATAGACGT---ACACTAACTTCTGATACTAAACTCGTGGGAATATTAAAATATGGT---GGAAGAATATGGACGTTTCATGGTGAAACACCGAGAGCTACTACTGAT------AGTTCAAATATTGCAAATTTAAACGATATATCAATTATAATACATTCAGAATTTTATATTATTCCAAGGTCTCAAGAGTCTAAGTGTAATGAATATATTAATAATGGTTTACCACCAATTCAAAATACTAGAAATGTAGTACCATTATCATTATCATCT---AGATCCATACAGTATAAGAGAGCTCAAGTTAATGAAGACATTACAATTTCGAAAACCTCATTATGGAAAGAAATGCAATATAATAGGGATATTATAATTAGATTTAAATTTGGTAATAGTATTGTAAAACTGGGAGGACTAGGTTATAAATGGTCCGAAATATCATTTAAGGCAGCAAACTATCAATATAATTATTTACGTGATGGCGAACAAGTAACTGCACATACTACTTGTTCAGTAAATGGAGTAAATAATTTTAGCTATAACGGGGGATCTTTACCTACTGATTTTAGCATCTCAAGATATGAAGTTATCAAAGAAAATTCTTATGTATACGTAGATTATTGGGATGATTCAAAAGCATTTAGAAATATGATATATGTCAGATCATTAGCAGCTAATTTAAACTCAGTGAAATGTACAGGTGGAAGTTACGACTTTAGTATACCTGTAGGTGCATGGCCAGTTATGAATGGAGGCGCTGTTTCGTTACATTTTGCTGGAGTTACATTATCTACGCAATTCACAGATTTCGTATCATTGAATTCATTACGATTTAGATTTAGTTTGACAGTGGATGAACCATCTTTTTCAATATTGAGAACACGTACAGTGAATTTGTACGGATTACCAGCAGCTAATCCAAATAATGGAAATGAATACTACGAAATATCAGGAAGGTTTTCGCTCATTTCTTTAGTTCCAACTAATGATGATTATCAGACTCCAATTATGAATTCAGTAACAGTAAGACAAGATTTAGAACGTCAACTTACTGATTTACGAGAGGAATTTAATTCATTATCACAAGAAATAGCTATGTCACAATTAATTGATTTAGCGTTATTACCTTTAGATATGTTTTCTATGTTTTCAGGAATTAAAAGTACAATTGATTTGACTAAATCAATGGCAACTAGTGTAATGAAAAAATTTAGAAAATCAAAATTAGCTACATCAATTTCGGAAATGACTAATTCATTATCAGACGCAGCATCATCAGCATCAAGAAGCGTTTCCATCAGATCGAATATATCCACAATTTCGAATTTGACTAAC---GTTTCAAATGATGTATCAAATGTGACTAATTCGTTGAATGATATTTCAACACAAACGTCTACA---ATCAGTAAGAAACTTAGATTAAGAGAAATGATTACTCAAACTGAAGGAATGAGTTTTGATGATATTTCAGCGGCAGTATTAAAAACAAAAATAGATATGTCTACTCAAATTGGAAAGAATACCTTACCCGACATAGTCACAGAGGCATCTGAGAAATTTATTCCAAAACGATCATATCGAATATTAAAAGATGACGAAGTGATGGAAATTAATACTGAAGGGAAAGTCTTTGCATATAAAATAGATACACTTAATGAAGTACCATTTGACGTAAATAAATTTGCTGACCTTGTAACAAATTCTCCAGTTATATCAGCAATAATTGATTTTAAAACATTAAAAAACTTGAATGATAATTATGGAATTACTCGGATAGAAGCACTAAATTTAATTAAATCGAATCCAAATGTATTACGTAATTTCATTAACCAAAATAATCCAATTATAAGGAATAGAATTGAACAGCTAATTCTACAATGTAAGTTG
>ACH97398
ATGGCTTCGCTCATTTATAGACAATTGCTTACTAATTCATATACTGTAAATCTATCAGATGAGATACAAGAGATCGGGTCTACGAAAACTCAAAATACTACTATTAACCCAGGTCCATTTGCGCAAACTGGATACGCTCCAGTAAATTGGGGTCCCGGTGAAACGAATGACTCCACAACAATTGAACCGGTGTTAGATGGACCATATCAACCAACCTCATTTAATCCACCAGTAGGTTATTGGATGTTACTTTCACCTACTACAGCTGGAGTAATAGTAGAGGGAACGAATAATACAGATCGTTGGTTAGCTACGATATTAATAGAACCGAATGTAACATCACAGCAACGAACATATACAATTTTTGGAGTACAAGAACAGATTACAATAGAGAATACTTCACAGACGCAATGGAGATTTGTTGATGTATCTAAAACTACGCAGAATGGAAGTTATTCACAGTATGGT---CCATTGTTGTCTACTCCGAAACTGTATGCTGTAATGAAATATGGT---GGTAGAATCCATACATATAGTGGCCAAACGCCAAACGCAACCACTGGC------TATTACTCAGCTACTAATTATGACTCAGTGAATATGACGACTTTTTGCGATTTTTATATAATGCCACGGTCAGAAGAGTCCAAATGTACTGAATATATTAACAATGGATTACCACCTATTCAAAATACAAGAAACATCGTTCCGTTAGCGCTCTCAGCT---AGAAATGTGATACCATTAAAAGCTCAATCAAATGAGGATATCGTTGTCTCAAAGACGTCACTGTGGAAGGAAATGCAATACAATAGGGATATAACAATAAGATTTAAATTTGCAAATTCAATTGTTAAATCTGGTGGATTAGGTTACAAATGGTCAGAAATTTCATTTAAACCAGCGAACTATCAATATACATACATGCGAGACGGTGAAGAAGTAACAGCGCATACAACATGTTCCGTTAATGGTATGAACGATTTCAGTTTTAATGGAGGGTCGTTGCCAACAGATTTCGTTATTTCTAGATATGAAGTGATAAAAGAGAATTCTTATGTGTACATTGATTATTGGGATGATTCTCAAGCTTTTAGAAATACGGTTTATGTAAGATCTTTAGCTGCAAATTTAAATTCTGTGACGTGTGCAGGAGGTGATTATAATTTTGCACTACCAGTTGGCCAATGGCCATATATGACAGGTGGAGCAGTGTCACTACATTCAGCAGGTGTTACATTATCCACACAGTTCACCGATTTTGTGTCTCTAAATTCTTTAAGATTTAGATTCAGATTGGCTGTAGAAGAACCCTCATTTGCAATTATGAGAACTAGAGTTAGTGGACTGTATGGACTGCCTGCAGCTAATCCAAATAACGGGAGAGAATATTATGAGATAGCTGGCAGATTTTCATTAATTTCTTTGGTACCCTCTAATGATAATTATCAGACGCCAATAGCTAATTCGGTTACAGTCAGACAAGATCTGGAACGGCAATTAGGTGAGCTTAGAGAAGAATTTAATGCTTTGTCACAGGAAATAGCAATGTCTCAACTAATCGATCTAGCATTACTTCCATTAGACATGTTCTCGATGTTCTCTGGCATTAAAAGTACCATCGACGCAGCTAAATCTATAGCTACTAATGTAATGAAGAAATTTAAAAGATCGAGTTTAGCCAGTTCAGTTTCTACATTAACGGACTCATTGTCTGACGCCGCCTCTTCAGTATCAAGAGGATCATCTATCAGATCAGTAGGATCATCAGTCTCAGCATGGACAGAC---GTGTCTATACAAATTACAGATGTCTCATCATCAGTTAGTTCAATTTCAACACAAACGTCAACC---ATTAGTAGACGGTTACGACTGAAGGAAATGGCAACACAAACTGAAGGAATGAATTTTGATGATATATCTGCTGCAGTTCTGAAGACTAAAATTGATAAATCAATCCAAATTTCTCCAACCACATTACCAGACATTGTTACCGAAGCTTCAGAGAAATTTATTCCTAATAGGGCATATAGAGTAATTAATAACGATGAAGTTTTTGAAGCTGGCACAGATGGAAGGTTTTTTGCGTATCGTGTTGATACGTTTGAAGAAATACCATTTGATGTTCAAAAATTTGCAGACTTAGTGACTGATTCACCAGTGATTTCAGCCATTATAGATTTCAAGACACTGAAGAACTTAAATGACAATTATGGTATCGGTAAACAGCAAGCATTCAATTTACTACGATCTGACCCAAGAGTACTACGCGAATTTATTAATCAAAATAACCCAATAATTCGAAATAGAATTGAACAGTTGATAATGCAATGTAGATTG
>AGE98681
ATGGCTTCGCTCATTTATAGACAACTTCTCACTAATTCATATTCAGTAGATTTACATGATGAAATAGAGCAAATTGGATCAGAAAAAACTCAGAATGTAACTATAAATCCGGGTCCATTTGCACAGACTAGATATGCTCCAGTCAATTGGGGTCATGGAGAGATAAATGATTCGACTACAGTAGAACCAATTTTAGATGGTCCTTATCAGCCAACTACATTTACTCCACCTAATGATTATTGGATACTTATTAATTCAAATACAAATGGAGTAGTATATGAAAGTACAAATAATAGTGACTTTTGGACTGCAGTCGTTGCTATTGAACCGCACGTCAACCCAGTAGATAGACAATATATGATATTTGGTGAAAGCAAGCAATTTAATGTGAGTAACGATTCAAAT---AAATGGAAGTTTTTAGAAATGTTTAGAAGCAGTAGTCAAAATGAATTTTATAATAGACGT---ACATTAACTTCTGATACCAGACTTGTAGGAATATTAAAATATGGT---GGAAGAGTATGGACATTTCATGGTGAAACACCGAGAGCTACTACTGAC------AGTTCAAGTACTGCAAATTTAAATAATATATCAATTACAATTCATTCAGAATTTTACATTATTCCAAGGTCCCAGGAATCTAAATGTAATGAATATATTAATAATGGTCTGCCACCAATTCAAAATACTAGAAATGTAGTTCCATTGCCATTATCATCT---AGATCGATACAGTATAAGAGAGCACAAGTTAATGAAGACATTATAGTTTCAAAAACTTCATTATGGAAAGAAATGCAGTATAATAGGGATATTATAATTAGATTTAAATTTGGTAATAGTATTGTAAAGATGGGAGGACTAGGTTATAAATGGTCTGAAATATCATATAAGGCAGCAAATTATCAATATAATTACTTACGTGACGGTGAACAAGTAACCGCACACACCACTTGTTCAGTAAATGGAGTGAACAATTTTAGCTATAATGGAGGGTCTCTACCCACTGATTTTGGTATTTCAAGGTATGAAGTTATTAAAGAGAATTCTTATGTATATGTAGACTATTGGGATGATTCAAAAGCATTTAGAAATATGGTATATGTTAGATCATTAGCAGCTAATTTAAATTCAGTGAAATGTACAGGTGGAAGTTATGATTTCAGTATACCAGTAGGTGCATGGCCAGTAATGAATGGTGGCGCTGTTTCGTTGCATTTTGCCGGAGTTACATTATCCACGCAATTTACTGATTTTGTATCATTAAATTCACTACGATTTAGATTTAGTTTGACAGTTGATGAACCACCTTTCTCAATACTGAGAACACGTACAGTGAATTTGTATGGATTACCAGCCGCTAATCCAAATAATGGAAATGAATACTACGAAATATCAGGAAGGTTTTCACTCATTTCTTTAGTTCCAACTAATGATGATTATCAGACTCCAATTATGAATTCAGTGACGGTAAGACAAGATTTAGAGCGCCAACTTACTGATTTACGAGAAGAATTTAACTCATTGTCACAAGAAATAGCTATGGCACAATTGATTGATTTAGCACTGTTGCCTCTAGATATGTTTTCCATGTTTTCAGGAATTAAAAGTACAATTGATTTAACTAAATCAATGGCGACTAGTGTAATGAAGAAATTTAGAAAATCAAAATTAGCTACATCAATTTCAGAAATGACTAATTCATTGTCAGATGCTGCTTCATCAGCATCAAGAAACGTTTCTATTAGATCGAATTTATCTGCGATTTCAAATTGGACTAAT---GTTTCAAATGATGTGTCAAACGTAACTAATTCATTGAACGATATTTCAACACAAACATCTACA---ATTAGTAAGAAACTTAGATTAAAAGAAATGATTACTCAAACTGAAGGAATGAGCTTTGACGACATTTCAGCAGCTGTACTAAAAACAAAAATAGATATGTCTACTCAAATTGGAAAAAATACTTTACCTGATATAGTTACAGAAGCATCTGAGAAATTTATTCCAAAACGATCATATCGAATATTAAAGGATGATGAAGTAATGGAAATTAATACTGAAGGAAAATTCTTTGCATACAAAATTAATACATTTGATGAAGTGCCATTCGATGTAAATAAATTCGCTGAACTAGTAACAGATTCTCCAGTTATATCAGCGATAATCGATTTTAAGACATTGAAAAATTTAAATGATAATTATGGAATCACTCGTACAGAAGCGTTAAATTTAATTAAATCGAATCCAAATATGTTACGTAATTTCATTAATCAAAATAATCCAATTATAAGGAATAGAATTGAACAGTTAATACTACAATGTAAATTG
>AGF86180
ATGGCTTCGCTAATATACAGACAGCTACTTTATAACTCATATTCAGTAGATTTATCAGATGAAATAACTAATATAGGTGCAGAAAAGAAAGAGAATGTGACTGTGCAGATTGGTGAATTCGCTCAAAGTCAATACGCACCAGTTTCATGGGGATCAGGAGAGATATTAAGTGGAAATGTTGAAGAACAGGCTCTAGATGGACCATATACACCAGATAGTTCGAACTTACCGTCTAACTATTGGTATTTGATCAATCCATCAAATGATGGTGTGGTGTTTTCAGTAACGAATAACAGCACATTCTGGATGTTTACTTATTTAATCTTACCAAATACAGCTCAAACTAATGTCACAGTAAATGTGATGAATGAGACAGTAAATATATCAATAGACAATTCGGGTTCG---ACATATAGGTTTGTGGATTACTTTAAGACTAGTTCCACGCAATCGTATAGGCAGAGGAAC---TATCTGATTACTGAACATAGATTACAAGCTTACAGAAGAGATGAAAGTGGAAATATATCAAATTATTGGGGTTCGTCTACATATGGTGACTTGAGAGTTGGAACATATTTTAATCCTGTACTCAATGCAGTG---ATAAACCTAAATGCAGATTTCTACATTATACCAGATTCGCAACAAGAGAAATGCACAGAATACATAAAGGGAGGATTGCCGGCTATGCAGACCACAACTTATGTGACACCAATTAATTATGCTATT---AGGAGT------CAAAGAATTGCAAGACCAAATGAAGACATAATCATATCGAAGGCATCACTGTGGAAAGAGGTTCAATATAATAGAGACATTGTGATAAGATTTGTGTTTGCAAATAATATAATCAAAGCAGGTGGACTTGGTTATAAATGGTCAGAGATATCATATAAAGCTAATAACTACCAATATACGTATATGAGAGATGGCGTGGAAGTTGTTGCTCATACTACTGTTTCAGTGAACGGTGTTAGTGTGTATAATTATAACACTGGATCGTTACCAACTGATTTCACGATACGAAATTATGACGTTTTAAAAGAAAGTTCGTTCGTGTATGTTGATTATTGGGACGATTCTCAGGCTTTCAGAAATATGGTATATGTGAGATCGCTGAGTGCGGAACTAAATCAAGTGCATTGTGTAGGAGGTAATTATTCGTTCGCATTGCCCGTTGGCTCATGGCCAGTGATGCAAGGAGGAAGTGTGATTTTAACATTTGATGGTGTGACGTTATCAACACAATTTACTGACTATGTATCATTGAATTCGCTAAGGTTCAGATTTAGATGTGCAGTGAACGAACCTCCATTTAGGGTCACTGGTACGAGGATATCGAATTTGTATGGCCTTCCAGCCGCTAACCCAATGGGAGACCAACAACATTATGAGGCATCAGGTAGGTTTTCATTGATATCTTTAGTGCCAAGTAATGATGACTACCAGACTCCAATTGCAAATTCAGTCACTGTAAGACAGGATCTAGAGAGACATCTGGATGAAATGAGAAGAGAATTCAATGAACTATCATCTAATATAGCTTTGTCACAACTYATAGATTTAGCATTATTACCACTTGATATGTTTTCAATGTTCAGTGGTATACGAAGTACCGTTGAAGCAGCAAAAAGCTTCGCAACATCAGTGATGAAGAAATTTAGAAAGTCGAATTTGGCAAAAAGTGTTAATAGTTTAACTGATGCCATAACTGATGCCGCTGGTTCAATTTCTAGGTCATCGACACTACGATCGGTCAGTAGCGCGACTTCAGTATGGACGGAT---------------ATAAGTGACATAGTGGATTCAACAGACGATATTGTGGCAGCTACAGCAACAGCCGCTGCGAAGAAGTTTAGAGTTAAAGAGTTCACAACGGAATTTAGTGGTGTTAGCTTTGATGATATATCTGCTGCGGTTGTAAAAACGAAAATGAACAAATTGAATGCCGTGGATGAGGAAATACTACCACAAATAATAACTGAGGCGTCGGAGAAGTTCATACCGAATCGTGCATATAGATTAATAGATGGAGAGAAGGTATATGAGGTTACAACGGAAGGGAAGTATTTTGCTTATCTAACAGAAACATTAGAAGAAGTGGTTTTTGATGCAGAGAGATTTACTGAATTAGTTACTGATTCTCCAGTAATATCAGCAATTATAGACTTTAAAACGATAAAGAATCTGAATGATAATTATGGTATTACAAGGGAGCAAGCGTTGAATATGTTACGTTCGGATCCGAAAGTATTAAGAAGCTTTATTAACCAAAACAATCCTATAATTAAAAACAGAATAGAGCAACTAATATTGCAGTGTAGGATA
>AGE98549
ATGGCTTCGCTCATTTATAGACAGCTTCTCACTAATTCATATTCAGTAGATTTACATGATGAAATAGAGCAAATTGGATCAGAAAAAACTCAAAATGTAACTATAAATCCGAGTCCATTTGCACAGACTAGATATGCTCCAGTCAATTGGGGTCATGGAGAGATAAATGATTCGACTACAGTAGAACCAATTTTAGATGGTCCTTATCAGCCAACTACATTTACTCCACCTAATGATTATTGGATACTTATTAATTCAAATACAAATGGAGTAGTATATGAAAGTACAAATAATAGTGACTTTTGGACTGCAGTCGTTGCTATTGAACCGCACGTTAACCCAGTAGATAGACAATATACGATATTTGGTGAAAGTAAGCAATTTAATGTGAGTAACGATTCAAAT---AAATGGAAGTTTTTAGAAATGTTTAGAAGCAGTATTCAAAATGAATTTTATAATAGACGT---ACATTAACTTCTGATACTAGACTTGTAGGAATATTGAAATATGGT---GGAAGAGTATGGACATTTCATGGTGAAACACCAAGAGCTACTACTGAC------AGTTCAAGTACTGCAAATTTAAATAATATATCAATTACAATTCATTCAGAATTTTACATTATTCCAAGGTCCCAAGAATCTAAATGTAATGAATATATTAATAATGGTCTGCCACCAATTCAAAATACTAGAAATGTAGTTCCATTGCCATTATCATCT---AGATCGATACAGTATAAGAGAGCACAAGTTAATGAAGACATTATAGTTTCAAAAACTTCATTATGGAAAGAAATGCAGTATAATAGGGATATTATAATTAGATTTAAATTTGGTAATAGTATTGTAAAAATGGGAGGACTAGGTTATAAATGGTCTGAAATATCATATAAGGCAGCAAATTATCAATATAATTACTTACGTGACGGTGAACAAGTAACCGCACACACCACTTGTTCAGTAAATGGAGTGAACAATTTTAGCTATAATGGAGGGTCTCTACCCACTGATTTTGGTATTTCAAGGTATGAAGTTATTAAAGAGAATTCCTATGTATATGTAGACTATTGGGATGATTCAAAAGCATTTAGAAATATGGTATATGTTAGATCATTAGCAGCTAATTTGAATTCAGTGAAATGTACAGGTGGAAGTTATGATTTTAGTATACCAGTAGGTGCATGGCCAGTAATGAATGGTGGCGCTGTTTCGTTGCATTTTGCCGGAGTTACATTATCCACGCAATTTACTGATTTTGTATCATTGAATTCACTACGATTTAGATTTAGTTTGACAGTTGATGAACCACCTTTCTCAATATTGAGAACACGTACAGTGAATTTGTACGGATTACCAGCCGCTAATCCAAATAATGGAAATGAATACTACGAAATATCAGGAAGGTTTTCACTCATTTCTTTAGTTCCAACTAATGATGATTATCAGACTCCAATTATGAATTCAGTGACAGTAAGACAAGATTTAGAGCGCCAACTTACTGATTTGCGAGAAGAATTTAACTCATTGTCACAAGAAATAGCTATGGCACAATTGATTGATTTAGCACTGTTGCCTCTAGATATGTTTTCCATGTTTTCAGGAATTAAAAGTACAATTGATTTAACTAAATCAATGGCGACTAGTGTAATGAAGAAATTTAGAAAATCAAAATTAGCTACATCAATTTCAGAAATGACTAATTCATTGTCAGATGCTGCTTCATCAGCATCAAGAAACGTTTCTATTAGATCGAATTTATCTGCGATTTCAAATTGGACTAAT---GTTTCAAATGATGTGTCAAACGTAACTAATTCATTGAACGATATTTCAACACAAACGTCTACA---ATTAGTAAGAAACTTAGATTAAAAGAAATGATTACTCAAACTGAAGGAATGAGCTTTGACGACATTTCAGCAGCTGTACTAAAAACAAAAATAGATATGTCTACTCAAATTGGAAAAAATACTTTACCTGACATAGTTACAGAGGCATCTGAGAAATTTATTCCAAAACGATCATATCGAATATTAAAGGATGATGAAGTAATGGAAATTAATACTGAAGGAAAATTCTTTGCATACAAAATTAATACATTTGATGAAGTGCCATTCGATGTAAATAAATTCGCTGAACTAGTAACAGATTCTCCAGTTATATCAGCGATAATCGATTTTAAGACATTGAAAAATTTAAATGATAATTATGGAATCACTCGTACAGAAGCGTTAAATTTAATTAAATCGAATCCAAATATGTTGCGTAATTTCATTAATCAAAATAATCCAATTATAAGGAATAGAATTGAACAGTTAATACTACAATGTAAATTG
>AGE99395
ATGGCTTCGCTCATTTATAGACAACTTCTCACTAATTCATATTCAGTAGATTTACATGATGAAATAGAGCAAATTGGATCAGAAAAAACTCAGAATGTAACTATAAATCCGGGTCCATTTGCACAGACTAGATATGCTCCAGTCAATTGGGGTCATGGAGAGATAAATGATTCGACTACAGTAGAACCAATTTTAGATGGTCCTTATCAGCCAACTACATTTACTCCACCTAATGATTATTGGATACTTATTAATTCAAATACAAATGGAGTAGTATATGAAAGTACAAATAATAGTGACTTTTGGACTGCAGTCGTTGCTATTGAACCGCACGTAAACCCAGTAGATAGACAATATATGATATTTGGTGAAAGCAAGCAATTTAATGTGAGTAACGATTCAAAT---AAATGGAAGTTTTTAGAAATGTTTAGAAGCAGTAGTCAAAATGAATTTTATAATAGACGT---ACATTAACTTCTGATACCAGACTTGTAGGAATATTAAAATATGGT---GGAAGAGTATGGACATTTCATGGTGAAACACCAAGAGCTACTACTGAC------AGTTCAAGTACTGCAAATTTAAATAATATATCAATTACAATTCATTCAGAATTTTACATTATTCCAAGGTCCCAGGAATCTAAATGTAATGAATATATTAATAATGGTCTGCCACCAATTCAAAATACTAGAAATGTAGTTCCATTGCCATTATCATCT---AGATCAATACAGTATAAGAGAGCACAAGTTAATGAAGACATTATAGTTTCAAAAACTTCATTATGGAAAGAAATGCAGTATAATAGGGATATTATAATTAGATTTAAATTTGGTAATAGTATTGTAAAGATGGGAGGACTAGGTTATAAATGGTCTGAAATATCATATAAGGCAGCAAATTATCAATATAATTACTTACGTGACGGTGAACAAGTAACCGCACACACCACTTGTTCAGTAAATGGAGTGAACAATTTTAGCTATAATGGAGGGTCTCTACCTACTGATTTTGGTATTTCAAGGTATGAAGTTATTAAAGAGAATTCTTATGTATATGTAGACTATTGGGATGATTCAAAAGCATTTAGAAATATGGTATATGTTAGATCATTAGCAGCTAATTTAAATTCAGTGAAATGTACAGGTGGAAGTTATGATTTCAGTATACCAGTAGGTGCATGGCCAGTAATGAATGGTGGCGCTGTTTCGTTGCATTTTGCCGGAGTTACATTATCCACGCAATTTACTGATTTTGTATCATTAAATTCACTACGATTTAGATTTAGTTTGACAGTTGATGAACCACCTTTCTCAATACTGAGAACACGTACAGTGAATTTGTATGGATTACCAGCCGCTAATCCAAATAATGGAAATGAATACTACGAAATATCAGGAAGGTTTTCACTCATTTCTTTAGTTCCAACTAATGATGATTATCAGACTCCAATTATGAATTCAGTGACGGTAAGACAAGATTTAGAGCGCCAACTTACTGATTTACGAGAAGAATTTAACTCATTGTCACAAGAAATAGCTATGGCACAATTGATTGATTTAGCACTGTTGCCTCTAGATATGTTTTCCATGTTTTCAGGAATTAAAAGTACAATTGATTTAACTAAATCAATGGCGACTAGTGTAATGAAGAAATTTAGAAAATCAAAATTAGCTACATCAATTTCAGAAATGACTAATTCATTGTCAGATGCTGCTTCATCAGCATCAAGAAACGTTTCTATTAGATCGAATTTATCTGCGATTTCAAATTGGACTAAT---GTTTCAAATGATGTGTCAAACGTAACTAATTCATTGAACGATATTTCAACACAAACATCTACA---ATTAGTAAGAAACTTAGATTAAAAGAAATGATTACTCAAACTGAAGGAATGAGCTTTGACGACATTTCAGCAGCTGTACTAAAAACAAAAATAGATATGTCTACTCAAATTGGAAAAAATACTTTACCTGATATAGTTACAGAAGCATCTGAGAAATTTATTCCAAAACGATCATATCGAATATTAAAGGATGATGAAGTAATGGAAATTAATACTGAAGGAAAATTCTTTGCATACAAAATTAATACATTTGATGAAGTGCCATTCGATGTAAATAAATTCGCTGAACTAGTAACAGATTCTCCAGTTATATCAGCGATAATCGATTTTAAGACATTGAAAAATTTAAATGATAATTATGGAATCACTCGTACAGAAGCGTTAAATTTAATTAAATCGAATCCAAATATGTTACGTAATTTCATTAATCAAAATAATCCAATTATAAGGAATAGAATTGAACAGTTAATATTACAATGTAAATTG
>AGE99394
ATGGCTTCGCTCATTTATAGGCAGCTTCTCACTAATTCATATTCAGTAGATTTACATGATGAAATAGAGCAAATTGGGTCAGAAAAAACGCAAAATGTAACTGTAAATCCAGGTCCGTTTGCTCAAACTAGATATGCTCCAGTCAATTGGGGTCATGGAGAAATAAATGATTCAACCACAGTAGAACCAATTTTAGATGGTCCTTATCAACCCACTACATTTACACCACCTACTGATTATTGGATACTTATTAACTCAAATACAAATGGAGTAGTATACGAGAGTACAAATAATAGTGACTTTTGGACTGTAGTCGTTGCTGTTGAACCGCACGTCAATCCAGTAGATAGACAATATACTGTATTTGGTGAAAATAAACAATTTAATGTAAGAAACGATTCAGAT---AAATGGAAGTTCTTAGAAATGTTCAGAAGCGGCAGTCAAAATGAATTTTATAATAGACGT---ACATTAACTTCTGATACTAGACTCGTAGGAATATTAAAATATGGT---GGAAGAGTATGGACATTTCATGGTGAAACACCGAGAGCTACTACTGAT------AGCTCAAACACTGCAAATTTAAACAATATATCAATTACAATTCATTCAGAATTTTATATTATTCCAAGGTCCCAAGAGTCTAAATGTAATGAATATATTAATAACGGTCTGCCACCAATTCAAAATACTAGAAATGTAGTACCATTATCATTATCATCC---AGATCTATACAGTATAAGAGAGCACAAGTTAATGAAGACATTACAATTTCAAAGACCTCATTATGGAAAGAAATGCAATATAATAGGGATATTATAATTAGATTTAAGTTTGGTAATAGTATTATAAAACTTGGGGGACTAGGTTATAAATGGTCCGAAATATCATTTAAGGCAGCAAACTATCAATATAATTATCTACGTGATGGCGAACAAGTAACTGCACATACTACTTGTTCAGTAAATGGAATAAATAATTTTAGCTATAACGGAGGATCTTTACCTACTGATTTTAGCGTTTCAAGGTATGAAGTTATTAAAGAAAATTCCTATGTATATGTAGATTATTGGGATGATTCAAAAGCATTTAGAAATATGGTATATGTTAGATCATTAGCAGCTAATTTGAACTCAGTGAAATGTACAGGTGGAAGTTACGACTTTAGTATACCTGTAGGTGCATGGCCAGTTATGAATGGAGGCGCTGTTTCGTTGCATTTTGCTGGTGTCACATTATCTACGCAATTCACAGATTTTGTATCATTAAATTCACTGCGGTTTAGATTTAGTTTAACAGTGGATGAACCATCTTTTTCAATATTGAGAACACGTACGGTGAATTTATACGGATTACCAGCTGCTAATCCAAATAATGGAAATGAATATTACGAAATATCAGGAAGGTTTTCACTCATTTCTTTAGTTCCGACTAACGATGATTATCAGACTCCAATTATGAATTCAGTAACAGTAAGACAAGATTTAGAACGTCAACTTACTGATTTACGAGAGGAATTCAATTCATTATCACAAGAAATAGCTATGTCACAATTAATTGATTTAGCGTTATTACCTTTAGATATGTTTTCTATGTTTTCAGGAATTAAAAGTACAATTGATCTAACTAAATCAATGGCAACTAGCGTAATGAAAAAATTTAGAAAATCAAAATTAGCTACATCAGTTTCAGAAATGACTAATTCATTGTCGGACGCAGCATCATCAGCATCAAGAAGCGTTTCTGTTAGATCGAATGTATCCGCAATTTCAAATTGGACTAAT---ATTTCAGATGATGTATCAAATGTGACTAATTCGTTAAATGATATTTCAACGCAAACGTCTACA---ATCAGTAAGAACCTTAGATTAAAAGAGATGATTACTCAAACTGAAGGAATGAGTTTTGACGACATTTCAGCAGCAGTACTAAAAACAAAAATAGATATGTCTACTCAAATTGGGAAAAATACTTTACCTGACATAGTCACAGAGGCATCTGAGAAATTTATTCCAAAACGATCATATCGAATATTAAAAGATGATGAAGTAATGGAAGTTAATACTGAAGGAAAATTCTTTGCATATAAAATCGATACACTTAATGAAGTGCCATTTGATGTAAATAAATTTACTGAACTTGTGACAAATTCTCCAGTTATATCAGCAATAATCGATTTTAAAACATTGAAAAATTTAAATGATAATTATGGAATTACTCGAACGGAAGCATTAAATTTAATTAAATCAAATCCAAATGTATTACGTAATTTTATAAACCAAAATAATCCAATTATAAGAAATAGAATTGAACAGTTAATTCTACAATGTAAGTTG
>AER51146
ATGGCTTCGCTCATATACAGACAGCTGCTCGCTAATTCTTATGCAGTGGATTTGTCTGATGAAATACAGTCAGTTGGATCAGAGAAGAATCAACGTGTTACAGTGAATCCAGGACCATTTGCGCAGACAGGATATGCGCCAGTGAACTGGGGGCCAGGTGAAGTGAATGACTCAACTGTGGTGCAACCTGTGCTGGATGGACCGTATCAACCAGCATCATTTGATCTACCAGTAGGAAATTGGATGTTACTAGCGCCAACGGGACCAGGTGTAGTGGTGGAAGGGACGGACAATTCTGGCAGATGGTTATCTGTAATTCTAGTTGAGCCAGGTGTCACATCAGAGACAAGAACGTATACAATGTTTGGATCAAGTAAACAGGTGCTAGTGTCGAACGTGTCCGATACGAAATGGAAATTTGTCGAAATGATGAAGACGGCAGTTGATGGTGATTATGCGGAATGGGGA---ACTTTGTTGTCGGACACCAAACTCTATGGAATGATGAAATATGGA---GAGAGACTATTCATATACGAAGGAGAAACTCCAAATGTCACGACCAAA------GGATACATCGTAACGAATTATGCATCAGTTGAGGTAAGGCCATATAGTGACTTTTATATAATTTCCAGATCACAAGAGTCGGCATGCACTGAGTATATAAATAACGGGCTGCCACCCATCCAAAACACCAGGAATGTAGTGCCTGTAGCAATATCGTCA---AGATTAATCAAACAAAGAGAAGTGCAGGCTAATGAAGATATTGTAGTTTCTAAAACTTCACTATGGAAAGAAATGCAATATAATAGAGATATCATAATTAGATTTAAGTTTGACAACTCGATAATAAAATCCGGAGGTTTGGGCTATAAGTGGGCTGAAATCTCATTTAAAGCTGCAAATTATCAATATAATTACATAAGAGATGGAGAAGAGGTTACAGCGCATACGACGTGCTCAGTTAACGGTGTTAATGATTTCAGCTTTAACGGAGGCTCATTACCAACGGATTTCGCAATATCAAGATATGAAGTAATTAAAGAAAATTCGTATGTATACGTTGACTATTGGGACGATTCACAGGCATTCAGGAATATGGTCTACGTACGATCATTGGCAGCGAATTTAAATGACGTAATGTGTTCTGGCGGAGATTATAGTTTCAAGCTGCCTGCCGGACAATGGCCAGTGATGAAAGGAGGAGCGGTAACATTGCGCACAGCGGGAGTGACATTATCTACACAATTCACCGACTTTGTATCGCTGAACTCACTAAGATTTAGATTTAGACTGGCGGTCGAGGAACCCTCATTCACGATAACTAGAACACGTGTATCAAAACTGTATGGTTTACCAGCAGCGAATCCAAACGGCGGAAGGGAATACTATGAAGTGGCAGGAAGATTTTCGTTGATCTCATTGGTGCCATCAAATGATGACTATCAAACGCCAATCATGAACTCAGTAACAGTAAGACAAGACTTGGAAAGGCGTTTAAATGAGTTGAGAGAAGAGTTTAACAACTTATCACAAGAGATAGCTGTGTCACAGTTAATTGACTTAGCTATGTTGCCACTAGACATGTTTTCGATGTTCTCGGGAATTGAGGGTACTGTGAATGCAGCAAAATCGATGGCTACTAATGTGATGAGGAAATTTAAGAGTTCGAAACTCGCATCATCAGTGTCGATGTTAACGGACTCTTTGTCCGATGCGGCCTCATCTATCGCAAGGAGCGCATCAATGCGGTCAATAGGATCGACGGCGTCAGCTTGGGCTAAC---ATTTCAGAACAGACGCAAGATGCTGTTAGCGAAGTTGCGACGATGTCATCACAAGTGTCACAA---ATAAGTGGGAAATTAAGATTAAAAGAAATTACGACTCAAACAGAAGGAATGAATTTCGATGATATATCAGCGGCGGTGCTAAAAGCCAAGATAGATAGATCAATACAGGTCGACCAAAATGCATTACCAGACGTCATCACAGAAGCGTCAGAGAAGTTCATTCGTAATAGGGCGTATAGAGTAATAGACGGGGATGAAGCGTTTGAGGCGGGCACCGACGGAAGATTTTTCGCGTACAAGGTGGAAACGCTTGAGGAAATGCCATTCAATATAGAAAAATTCGCAGACTTAGTTACCAACTCACCAGTAATATCCGCAATAATAGATTTTAAGACATTGAAAAACTTAAATGACAATTATGGGGTAACTAAAGAGCAAGCATTCAATTTGTTACGGTCAAACCCCAAAGTTTTACGTGGATTTATTGACCAAAATAATCCAATCATAAAAAACAGGATAGAACAATTGATCATGCAATGTAGATTG
>AFJ68245
ATGGCTTCGCTCATTTATAGACAGCTTCTCACTAATTCATATTCAGTAGATTTATATGATGAAATAGAGCAAATTGGATCAGAAAAAACTCAGAATGTAACCATAAATCCGGGTCCATTTGCACAGACTAGATATGCTCCAGTCAATTGGGGTCATGGAGAGATAAATGATTCGACTACAGTAGAACCAATTTTAGACGGTCCTTATCAGCCAACTACATTTACTCCACCTAACGATTACTGGATACTTATTAATTCAAATACAAATGGAGTGGTATATGAAAGTACAAATAATAGTGACTTTTGGACTACAGTCGTTGCTATTGAACCGCATGTCACCCCAGTAGATAGACAATATATGATATTTGGTGAAAGCAAACAATTTAACGTGAGTAACGATTCAAAT---AAATGGAAGTTTTTAGAAATGTTCAGAAGCAGTAATCAAAATGAATTTTATAATAGACGT---ACATTAACTTCTGACACCAGACTTGTAGGAATATTAAAATATGGT---GGAAGAGTATGGACATTTCATGGTGAAACACCAAGAGCTACTACTGAC------AGTTCAAGTACTGCAAATTTAAATAATATATCAATTACAATTCATTCAGAATTTTACATTATTCCAAGGTCCCAGGAATCTAAATGTAATGAATATATTAATAATGGTCTGCCACCAATTCAAAATACTAGAAATGTAGTTCCATTGCCATTATCATCT---AGATCGATACAGTATAAGAGAGCACAAGTTAATGAAGACATTATAGTTTCAAAAACTTCATTATGGAAAGAAATGCAGTATAATAGGGATATTATAATTAGATTTAAATTTGGTAATAGTATTGTAAAAATGGGAGGACTAGGTTATAAATGGTCTGAAATATCATATAAGGCAGCAAATTATCAATATAATTATTTACGTGACGGTGAACAAGTAACCGCACACACCACTTGTTCAGTAAATGGAGTGAACAATTTTAGCTATAATGGAGGGTCCCTACCCACTGATTTTGGTATTTCAAGGTATGAAGTTATTAAAGAAAATTCTTATGTATATGTAGACTATTGGGATGATTCAAAAGCATTTAGAAATATGGTATATGTTAGATCATTAGCAGCTAATTTAAATTCAGTGAAATGTACAGGTGGAAGTTATGATTTCAGTATACCAGTAGGTGCATGGCCAGTAATAAATGGTGGCGCTGTTTCGTTGCATTTTGCCGGAGTTACATTATCCACGCAATTTACTGATTTTGTATCATTGAATTCATTACGATTTAGATTTAGTTTGACAGTTGATGAACCACCTTTCTCAATATTGAGAACACGTACAGTGAATTTGTATGGATTACCAGCCGCTAATCCAAATAATGGAAATGAATACTACGAAATATCAGGAAGGTTTTCACTCATTTCTTTAGTTCCGACTAATGATGATTATCAGACTCCAATTATGAATTCAGTGACGGTAAGACAAGATTTAGAGCGCCAACTTACTGATTTACGGGAAGAATTTAACTCATTGTCACAAGAAATAGCTATGGCACAATTGATTGATTTAGCACTGTTGCCTCTAGATATGTTTTCCATGTTTTCAGGAATTAAAAGTACAATTGATTTAACTAAATCAATGGCGACTAGTGTAATGAAGAAATTTAGAAAATCAAAATTAGCTACATCAATTTCAGAAATGACTAATTCATTGTCAGATGCTGCTTCATCAGCATCAAGAAACGTTTCTATTAGATCGAATTTATCTACGATTTCAAATTGGACTAAT---GTTTCAAATGATGTGTCAAACGTAACTAATTCATTAAGTGATATTTCAACACAAACATCTACA---ATTGGTAAGAAACTTAGATTAAAAGAAATGATTACTCAAACTGAAGGAATGAGCTTTGATGACATTTCAGCAGCTGTACTAAAAACAAAAATAGATATGTCTACTCAAATTGGAAAAAATACTTTACCTGATATAGTTACAGAAGCATCTGAGAAATTTATTCCAAAACGATCATATCGAATATTAAAGGATGATGAAGTAATGGAAATTAATACTGAAGGAAAATTCTTTGCATACAAAATTAATACATTTGATGAAGTTCCATTCGATGTAAACAAATTCGCTGAACTAGTAACAGATTCTCCAGTTATATCAGCGATAATCGATTTTAAGACATTGAAAAATTTAAATGATAATTATGGAATCACTCGTACAGAAGCGTTAAATTTAATTAAATCGAATCCAAATATGTTACGTAATTTCATTAATCAAAATAATCCAATTATAAGGAATAGAATTGAACAGTTAATACTACAATGTAAATTG
>AGE47009
ATGGCTTCGCTCATTTATAGACAACTTCTCACTAATTCATATTCGGTAGACTTGCATGACGAAATAGAACAGATTGGATCGGAGAAAACTCAAAATGTGACGGTAAATCCAGGTCCATTTGCACAGACTAGATATGCTCCAGTTAATTGGGGACACGGAGAGATTAATGATTCAACTACAGTGGAACCAGTTTTAGATGGTCCTTATCAACCGACTACATTCAAACCACCCAATGATTATTGGCTGCTTATTAGTTCAAATACAGATGGAGTAGTTTATGAGAGTACAAATAATAGTGACTTTTGGACAGCAGTTATCGCTGTCGAACCACATGTCAGTCAAACAAATAGGCAATATGTTTTATTTGGTGAGAATAAGCAGTTTAACGTAGAAAATAGTTCAGAT---AAATGGAAATTTTTCGAAATGTTTAAAGGTAATAGTCAGAGTGATTTTTCTAATAGACGG---ACTTTAACCTCTAATAATAGACTTGTAGGAATGCTAAAATATGGT---GGAAGAGTATGGACGTTTCATGGTGAAACACCAAGAGCTACTACTGAT------AGTTCGAATACTGCGGATTTAAATAATATATCAATTATAATTCATTCAGAGTTTTATATTATTCCAAGATCCCAAGAATCTAAATGTAATGAATATATTAATAATGGTTTACCACCAATTCAAAATACTAGAAATGTAGTTCCATTATCTCTATCATCC---AGATCTATTCAATATAGAAGAGCACAAGTTAATGAAGATATTACAATTTCAAAAACTTCATTATGGAAGGAAATGCAATATAATAGAGATATTATAATAAGATTTAAATTTGGTAATAGTGTCATAAAATTAGGAGGATTGGGATATAAATGGTCTGAAATATCATACAAAGCAGCGAATTATCAATATAGCTATTCGCGTGATGGTGAACAAGTTACTGCACATACCACTTGTTCAGTAAATGGAGTAAATAATTTTAGCTATAATGGAGGTTCACTACCTACTGATTTCAGTATTTCGAGATATGAGGTTATTAAAGAAAATTCTTATGTATATATAGATTACTGGGATGATTCAAAAGCATTTAGAAATATGGTATACGTTAGATCGTTAGCAGCAAATTTGAATTCAGTGAAATGTGTAGGTGGGAGTTATGATTTTAGATTACCTGTAGGTGAATGGCCTATTATGAATGGCGGTGCTGTATCATTACATTTTGCTGGAGTTACATTATCTACACAGTTCACTGATTTTGTATCATTGAATTCGCTACGATTTAGATTCAGTTTAACAGTAGATGAACCATCTTTCTCAATAATACGAACACGTACAATGAACTTATACGGATTACCAGCAGCTAATCCAAACAATGGAAATGAATACTATGAAGTGTCAGGAAGGTTCTCACTTATTTCTTTAGTTCCAACTAATGATGATTATCAAACTCCAATTATGAATTCAGTAACAGTAAGGCAAGATTTAGAACGCCAGCTTAATGATTTACGAGAAGAGTTTAATTCATTGTCACAAGAAATAGCTATGTCACAATTGATTGATTTAGCATTATTACCTTTAGATATGTTTTCTATGTTTTCGGGGATAAAAAGTACTATTGATCTGACCAAGTCAATGGCAACTAGTGTAATGAAAAAATTTAGAAAATCAAAATTAGCCACATCAATTTCAGAAATGACTAATTCATTGTCAGATGCGGCTTCGTCGGCATCAAGAAGTGCTTCTATTAGATCAAATTTATCGACGACTTCAAATTGGTCTAAT---GCTTCAAAAAGTGTATTAAATGTAACTGACTCAGTAAATGATGTTTCAACACAAACATCTACA---ATTAGTAAGAAACTTAGATTAAAAGAGATGATTACTCAAACTGAAGGAATTAGTTTTGATGATATTTCAGCAGCCGTATTGAAAACGAAAATAGATATGTCCACACAAATTGGAAAAAATACCTTACCTGATATAGTTACTGAAGCATCTGAAAAGTTTATTCCAAAACGATCATATCGAGTATTAAAAGATGATGAAGTGATGGAAGTTAACACTGAAGGAAAGTTTTTTGCTTATAAAGTGGATACACTTAATGAGATCCCATTTGATATAAATAAATTCGCTGAACTTGTAACGGATTCTCCAGTTATATCAGCGATAATAGATTTTAAAACGCTAAAAAATTTAAACGATAATTATGGAATTACCCGCATAGAAGCGCTTAATTTAATTAAATCGAATCCAAATGTACTACGTAATTTTATTAATCAAAATAATCCAATTATAAGAAATAGAATTGAGCAGTTAATTCTACAATGTAAATTG
>AGH16275
ATGGCTTCGCTCATTTATAGACAGCTTCTCACTAATTCATATTCAGTAGATTTATATGATGAAATAGAGCAAATTGGATCAGAAAAAACTCAAAATGTAACCGTAAATCCAGGTCCATTTGCTCAAACAAGATATGCTCCAGTCAATTGGGGTCATGGAGAAATAAATGATTCAACCACAGTGGAACCAATCTTAGATGGTCCTTATCAACCTACTACATTTACACCACCTTCTGATTACTGGATACTTATTAACTCAAATACAAATGGAGTAGTATACGAGAGTACAAATAATAGTGACTTTTGGACTGCAGTTATTGCTGTTGAACCGCACGTCGATCCAGTAGATAGACAATATAATGTATTTGGTGAAAATAAACAATTTAATGTAAGAAATGATTCAGAT---AAATGGAAGTTTTTAGAAATGTTTAGAGGCAGTAGTCAAAATGACTTTTATAATAGACGT---ACACTAACTTCTGATACTAGACTCGTGGGAATATTAAAATATGGT---GGAAGAATATGGACATTTCATGGTGAAACACCGAGGGCTACTACTGAT------AGCTCAAACACTGCAAATTTAAACGGTATATCAATTACAATTCATTCAGAATTTTATATTATTCCAAGGTCCCAAGAATCTAAGTGTAATGAATATATTAACAACGGTCTACCACCAATTCAAAATACTAGAAATGTAGTACCATTATCATTATCATCT---AGATCTATACAGTATAAAAGAGCACAAGTTAATGAAGATATTACAATTTCAAAGACTTCATTATGGAAAGAAATGCAATATAACAGAGATATTATAATTAGGTTTAAATTTGGCAATAGTATTATTAAATTAGGGGGATTAGGTTATAAATGGTCCGAAATATCATATAAAGCGGCAAACTATCAATATAATTATCTACGTGATGGTGAACAAGTAACTGCACATACTACCTGTTCAGTAAATGGAGTAAATAATTTTAGCTATAACGGAGGATCTTTACCCACTGATTTTAGCATTTCAAGATATGAAGTTATTAAAGAAAATTCCTATGTATATGTAGATTATTGGGACGATTCAAAAGCATTTCGAAATATGGTGTATGTTAGATCATTAGCGGCTAATTTAAATTCAGTGAAATGTACAGGTGGAAGTTACGACTTTAGTATACCTGTGGGTGCATGGCCAGTTATGAATGGAGGTGCCGTTTCGTTGCATTTTGCTGGTGTTACATTATCTACACAATTCACAGATTTCGTATCATTAAATTCATTACGGTTTAGATTTAGTTTGACAGTGGATGAACCATCTTTTTCAATATTGAGAACACGTACGGTAAATTTATATGGATTACCGGCTGCTAATCCAAATAATGGAAATGAATATTACGAAATATCAGGAAGGTTTTCGCTTATTTCTTTAGTTCCAACCAACGATGATTATCAAACTCCAATTATGAATTCAGTAACAGTAAGACAAGATTTAGAACGTCAATTAACTGACTTACGAGAGGAATTCAATTCATTATCACAAGAAATAGCTATGTCACAATTAATTGATTTAGCGCTATTACCTTTAGATATGTTTTCTATGTTTTCGGGAATTAAAAGCACAATTGATCTAACCAAATCAATGGCAACTAGCGTAATGAAAAAATTTAGAAAATCAAAATTAGCTACATCAGTTTCAGAAATGACTAATTCATTGTCAGACGCAGCATCATCAGCATCAAGAAGTGTTTCTGTTAGATCTAATATATTCGCAGTTTCAAATTGGACTAAC---GTTTCAAATGATGTGTCAAATGTGACTAATTCAGTAAATGATATTGCAACACAAACATCTACG---ATCAGTAAAAACCTTAGATTAAAAGAAATGATTACTCAAACTGAAGGAATGAGTTTTGACGATATTTCAGCAGCAGTACTAAAAACAAAAATAGATATGTCTACTCAAATTGGGAAAAATACTTTACCTGACATAGTCACAGAGGCATCTGAGAAGTTTATTCCAAAACGATCGTATCGAATACTAAAAGATGACGAAGTAATGGAAATTAATACTGAAGGAAAGTTCTTTGCATATAAAATCGATACACTTAATGAAGTGCCATTTGATGTAAATAAATTTGCTGAACTTGTAACGAATTCTCCAGTTATATCAGCAATAATCGATTTTAAAACATTAAAAAATTTAAATGATAATTATGGAATTACTCGAACTGAAGCGTTAAATTTAATTAAATCAAATCCAAATGTATTACGCAATTTTATTAACCAAAATAATCCAATTATAAGGAATAGAATTGAACAGTTAATTCTACAATGTAAGTTG
>AGE45468
ATGGCTTCGCTCATTTATAGACAACTTCTCACTAATTCATATTCGGTAGACTTGCATGACGAAATAGAACAGATTGGATCAGAGAAAACTCAAAATGTGACGGTAAATCCAGGCCCATTTGCACAGACTAGATATGCTCCAGTCAATTGGGGACACGGAGAGATTAATGATTCAACTACAGTAGAACCAGTTTTAGATGGTCCTTATCAACCAACTACATTTAAACCACCCAATGATTATTGGCTGCTTATTAGTTCAAATACAGATGGAGTAGTCTATGAGAGTACAAATAACAGTGACTTTTGGACAGCAGTTATCGCTGTTGAACCACATGTCAGTCAAACAAATAGGCAATATGTTTTATTTGGTGAGAATAAGCAGTTTAACATAGAAAATAGTTCAGAT---AAATGGAAATTTTTCGAAATGTTTAAAGGTAGTAGTCAGAGTGATTTTTCTAATAGACGG---ACTTTAACCTCTAATAATAGACTTGTGGGAATGCTAAAATATGGT---GGAAGAGTATGGACGTTTCATGGTGAAACACCAAGAGCTACTACTGAT------AGTTCGAATACTGCGGATTTAAATAATATATCAATTATAATTCATTCAGAGTTTTATATTATTCCAAGATCCCAAGAATCTAAATGTAATGAATATATCAATAATGGTTTACCACCAATTCAAAATACTAGAAATGTAGTTCCATTATCTCTATCATCC---AGGTCTATTCAATATAGAAGAGCACAAGTTAATGAAGATATTACAATTTCAAAAACTTCATTATGGAAGGAAATGCAATATAATAGAGATATTATAATAAGATTTAAATTTGGTAATAGTGTCATAAAATTAGGAGGATTGGGATATAAATGGTCTGAAATATCATACAAAGCAGCGAATTATCAATATAGCTATTCACGTGATGGTGAACAAGTTACTGCACATACCACTTGTTCAGTAAATGGAGTAAATAATTTTAGCTATAATGGAGGTTCACTACCTACTGATTTCAGTATTTCGAGATATGAGGTTATTAAAGAAAATTCTTATGTATATATAGATTACTGGGATGATTCAAAAGCATTTAGAAATATGGTATATGTTAGATCATTAGCAGCAAATTTGAATTCAGTGAAATGTGTAGGTGGGAGTTATGATTTTAGATTACCTGTAGGTGAATGGCCTATTATGAATGGCGGTGCTGTATCATTACATTTTGCTGGAGTTACATTATCTACACAGTTCACTGATTTTGTATCATTGAATTCGCTACGATTTAGATTCAGTTTAACAGTAGATGAACCATCTTTCTCAATAATACGAACACGTACAATGAACTTATATGGATTACCAGCAGCTAATCCAAACAATGGAAATGAATACTATGAAGTGTCAGGAAGGTTCTCACTTATTTCTTTAGTTCCAACCAATGATGATTATCAAACTCCAATTATGAATTCAGTAACAGTAAGGCAAGATTTAGAACGCCAGCTTAATGATTTACGAGAAGAATTTAATTCATTGTCACAAGAAATAGCTATGTCACAATTGATTGATTTAGCATTATTACCTTTAGATATGTTTTCTATGTTTTCAGGGATAAAAAGTACTATTGATCTGACCAAGTCAATGGCAACTAGTGTAATGAAAAAATTTAGAAAATCAAAATTAGCCACATCAATTTCAGAAATGACTAATTCATTGTCAGATGCGGCTTCGTCAGCATCAAGAAGTGCTTCTATTAGATCAAATTTATCGACGATTTCAAATTGGTCTGAT---GCTTCAAAAAGTGTATTAAATGTAACTGACTCAGTAAATGATGTTTCAACACAAACATCTACA---ATTAGTAAGAAACTTAGATTAAAAGAGATGATTACTCAAACTGAAGGAATTAGTTTTGACGATATTTCAGCAGCCGTATTGAAAACGAAAATAGATATGTCCACACAAATTGGAAAAAATACCTTACCTGATATAGTTACTGAAGCATCTGAAAAGTTTATTCCGAAACGATCATATCGAGTATTAAAAGATGATGAAGTGATGGAAGTTAATACTGAAGGAAAGTTTTTTGCTTATAAAGTGGATTCACTTAATGAGATCCCATTTGATATAAATAAATTCGCTGAACTTGTGACGGATTCTCCAGTTATATCAGCGATAATAGATTTTAAAACGCTAAAAAATTTAAACGATAATTATGGAATTACCCGCATAGAAGCGCTTAATTTAATTAAATCGAATCCGAATGTACTACGTAATTTTATTAATCAAAATAATCCAATTATAAGAAATAGAATTGAACAGTTAATTCTACAATGTAAATTG
>BAJ13366
ATGGCTTCTCTAATTTACAGACAGCTACTATCAAACTCATATACTGTAGATTTATCAGATGAAATACAAATTATTGGTTCTGAGAAAACGCAAAACGTGACAATAAATCCAGGACCATTTGCTCAGACTGGATACGCACCCGTGAATTGGGGACCCGGAGAGACGAATGACTCAACAACAGTCGAACCAGTACTTGATGGTCCATATCAACCTACCACGTTCAATCCACCAGTGAGTTATTGGATCCTATTGTCTCCGTCTAATGCAGGAGTAGTAGTAGAGGGAACGAACAATTCAGATAGATGGTTAGCTACCATACTAATTGAACCAAACGTCACATCACAAAGTAGAACATATACTTTATTTGGAAGGCAAGAACAAATAATAGTTGAAAATGTTTCAACAACGAAATGGAAATTTATAGATTTGGCTAAAACTGATATTAATGGAACGTTTACACAGCACGGA---CCGTTGCTGTCAGATACAAAACTCTACGGAGTAATGAAGTTTAGT---GGTAGATTATATACGTACAATGGTCAAACACCGAATGCAGTTACTGGT------TATTACACCACAACTAACTATGACACAGTGAGCATGACGTCACACTGTGATTTCTATATTATACCACGATCTGAAGAAAATACTTGCACAAATTACATTAATAATGGATTACCACCAATACAAAACACTAGGAATGTGGTTCCAGTGTCTTTAACTTCT---AGGTCAATTGTATATACTAGAGCTCAGGCAAATGAAGATATTGTTGTATCGAAAACTTCATTGTGGAAAGAAATGCAATACAATAGAGACATAACTATACGTTTTAAGTTCGCGAACGCCATAATCAAATCTGGCGGTCTAGGGTATAAGTGGTCTGAGATTTCATTTAAACCAGCAAACTATCAATATACTTATACGCGAGATGAGGAAGTGATTACAGCGCATACAACATGTTCAGTTAATGGAATTAATGATTTTAGCTACAATAGTGGTTCGTTGCCAACGGATTTTGTTATATCAAGATATGAAGTAATCAAAGAAAATTCATACGTTTATGTAGACTATTGGGATGATTCTCAAGCTTTCAAAAATATGGTGTACGTTAGGTCGTTGGCGGCTAATTTAAATTCAGTGATTTGTACTGGAGGAAATTATGACTTCAGATTACCAGTTGGTGCATGGCCAGTGATGACTGGTGGCGCTGTGTCATTACGACCCGCAGGAGTAACACTATCAACACAATTTACGGATTTCGTGTCGTTAAATTCACTAAGATTCAGGTTCAGCTTATCAGTAGAAGAACCACCATTTTCTATTGCACGCACTAGAGTGTCAGGTCTGTACGGTCTACCAGCTGCAAATCCAAATAATGGAAAGGATTATTATGAAATATTAGGAAGATTCTCACTTATATCATTAGTACCATCGAACGATGATTACCAGACACCAATTATGAACTCAGTAACAGTTAGGCAGGATTTAGAGCGACAGTTGAATGAACTACGTCAAGAATTTAATTCGCTGTCACAAGAAATAGCGATGTCGCAACTCATTGATCTAGCTTTATTGCCATTAGATATGTTTTCCATGTTTTCTGGCATTAAAAGCACCATTGATGCAGCCAAATCTATGGCTACCAGTGTAATGAAGAAATTTAAGAGGTCTAATCTGGCATCATCTATATCGACTTTAACAGATTCATTATCTGACGCTGCATCATCAATTTCGAGGAATCCTTCTGTAAGATCGATCGGGTCATCTGTATCAGCGTGGACGGAT---ATATCTACGCAAGTAACAGATATGTCTAGTACATTAAGTTCAGCATCAACGCAAACATCTACG---ATAAGTAGACGATTGAGATTGAAAGAAATCACGACTCAGACAGAAGGTATGAATTTTGATGACATTTCAGCTGCAGTGTTAAAAACAAAAATTGATAAGTCAGTTCAAATATCGTCGACTACATTACCAGATATAGTAACTGAGGCTTCAGAAAAATTCATACCGAATCGAGCCTATAGGGTTATAAAAAATGATGAAGTATTAGAAGCTGGAACGGACGGACGATTCTTCGCGTATAAAGTTGATACTTTCGATGAGATTCCATTTGACGTGCAAAAGTTCGCAGATCTAGTCACTGATTCGCCTGTAATATCAGCTATAATAGATTTTAAAACGTTGAAAAACTTGAATGATAATTACGGAATAACCAGAGAACAAGCTTTCAATTTGTTAAAATCAGATCCTAGGGTATTGCGAGAATTTATAAATCAAGATAATCCAATAATTCGTAACAGAATAGAACAACTTATTTTACAATGTAGATTG
>AGE45385
ATGGCTTCGCTCATTTATAGACAACTTCTCACTAATTCATATTCGGTAGACTTGCATGACGAAATAGAACAGATTGGATCGGAGAAAACTCAAAATGTGACGGTAAATCCAGGCCCATTTGCACAGACTAGATACGCTCCAGTTAATTGGGGACACGGAGAGATTAATGATTCAACTACAGTGGAACCAGTTTTAGACGGTCCTTATCAACCAACTACATTCAAACCACCCAATGATTATTGGCTGCTTATTAGTTCAAATACAGATGGAGTAGTCTATGAGAGTACAAATAATAGTGACTTTTGGACAGCAGTTATCGCTGTTGAACCACATGTAAGTCAAATAAATAGGCAATATGTTTTATTTGGTGAAAATAAGCAGTTTAACGTAGAAAATAGTTCAGAT---AAATGGAAATTTTTCGAAATGTTTAAAGGTAGTAGTCAGAGTGATTTTTCTAATAGACGG---ACTTTAACCTCTAATAATAGACTTGTAGGAATGCTAAAATATGGT---GGAAGAGTATGGACATTTCATGGTGAAACACCAAGAGCTACTACTGAT------AGTTCGAATACTGCGGATTTAAATAACATATCAATTATAATTCATTCAGAGTTTTATATTATTCCAAGATCCCAAGAATCTAAATGCAATGAATATATTAATAATGGTTTACCACCAATTCAAAATACTAGAAATGTAGTTCCATTATCTCTATCATCC---AGATCTATTCAATATAGAAGAGCACAAGTTAATGAAGATATTACAATTTCAAAAACTTCATTATGGAAAGAAATGCAATATAATAGAGATATTATAATAAGATTTAAATTTGGTAATAGTGTCATAAAATTAGGAGGATTGGGATATAAATGGTCTGAAATATCATACAAAGCAGCGAATTATCAATATAGCTATTCGCGTGATGGTGAACAAGTTACTGCACATACCACTTGTTCAGTAAATGGAGTAAATAATTTTAGCTATAATGGAGGTTCACTACCTACTGATTTCAGTATCTCGAGATATGAGGTTATTAAAGAGAATTCTTATGTATATATAGATTACTGGGATGATTCAAAAGCATTTAGAAATATGGTATATGTCAGATCGTTAGCAGCAAATTTAAATTCAGTGAAATGCGTAGGTGGAAGCTATGATTTTAGATTACCTGTAGGTGAATGGCCTATTATGAATGGCGGTGCTGTATCATTACATTTTGCCGGAGTTACATTATCTACACAGTTCACTGATTTTGTGTCATTGAATTCGCTACGATTTAGATTCAGTTTAACAGTAGATGAACCATCTTTCTCAATAATACGAACACGTACAATGAACTTATACGGATTACCAGCAGCTAATCCAAACAATGGAAATGAATACTATGAAGTGTCAGGAAGGTTCTCACTTATTTCTTTAGTTCCAACTAATGATGATTATCAAACTCCAATTATGAATTCAGTAACAGTAAGACAAGATTTAGAACGTCAACTTAATGATTTACGAGAAGAGTTTAATTCATTGTCACAAGAAATAGCTATGTCACAATTGATTGATTTAGCATTATTACCTTTAGATATGTTTTCTATGTTTTCGGGGATAAAGAGTACTATTGATCTGACCAAGTCAATGGCAACTAGCGTAATGAAAAAATTTAGAAAATCAAAATTAGCTACATCAATTTCAGAAATGACTAATTCATTGTCAGATGCGGCTTCGTCAGCATCAAGAAGTGCTTCTATTAGATCAAATTTATCGACAATTTCAAATTGGTCTGAC---GCTTCAAAAAGTGTATTAAATGTAACTGATTCAGTAAATGATATTTCAACACAAACATCTACA---ATTAGTAAGAAACTTAGATTAAAAGAAATGATTACTCAAACTGAAGGGATTAGTTTTGACGATATTTCAGCAGCCGTATTGAAAACGAAAATAGATATGTCCACACAAATTGGGAAAAATACCCTACCTGATATAGTTACTGAAGCATCTGAAAAGTTTATTCCAAAACGATCATATCGAGTATTAAAAGATGATGAAGTGATGGAAGTTAACACTGAAGGAAAGTTTTTTGCTTATAAGGTGGATACACTTAATGAGATCCCATTTGATATAAATAAATTCGCTGAACTTGTGACGGATTCTCCAGTTATATCAGCAATAATAGATTTTAAAACGTTAAAGAATTTAAACGATAATTATGGAATTACCCGCGTAGAAGCGCTTAATTTAATTAAATCGAATCCGAATATACTACGTAATTTTATTAATCAAAATAATCCAATTATAAGGAATAGAATTGAGCAGTTAATTCTACAATGTAAATTG
>ACZ51833
ATGGCTTCGCTCATTTATAGACAGCTTCTCACTAATTCATATTCAGTAGATTTACATGATGAAATAGAGCAAATTGGATCAGAAAAAACTCAAAATGTAACTATAAATCCGGGTCCATTTGCACAGACTAGATATGCTCCAGTCAATTGGGGTCATGGAGAGATAAATGATTCGACTACAGTAGAACCAATTTTAGATGGTCCTTATCAGCCAACTACATTTACTCCACCTAATGATTATTGGATACTTATTAATTCAAATACAAATGGAGTAGTATATGAAAGTACAAATAATAGTGACTTTTGGACTGCAGTCGTTGCTATTGAACCGCACGTTAACCCAGTAGACAGACAATATACGATATTTGGTGAAAGTAAACAATTTAATGTGAGTAACGATTCAAAT---AAATGGAAGTTTTTAGAAATGTTTAGAAGCAGTAGTCAAAATGAATTTTATAATAGACGT---ACATTAACTTCTGATACTAGACTTGTAGGAATATTGAAATATGGT---GGAAGAGTATGGACACTTCATGGTGAAACACCAAGAGCTACTACTGAC------AGTTCAAGTACTGCAAATTTAAATAATATATCAATTACAATTCATTCAGAATTTTACATTATTCCAAGGTCCCAAGAATCTAAATGTAATGAATATATTAATAATGGTCTGCCACCAATTCAAAATACTAGAAATGTAGTTCCATTGCCATTATCATCT---AGATCGATACAGTATAAGAGAGCACAAGTTAATGAAGACATTATAGTTTCAAAAACTTCATTATGGAAAGAAATGCAGTATAATAGGGACATTATAATTAGATTTAAATTTGGTAATAGTATTGTAAAAATGGGAGGACTAGGTTATAAATGGTCTGAAATATCATATAAGGCAGCAAATTATCAATATAATTACTTACGTGACGGTGAACAAGTAACCGCACACACCACTTGTTCAGTAAATGGAGTGAACAATTTTAGCTATAATGGAGGGTCTCTACCCACTGATTTTGGTATTTCAAGGTATGAAGTTATTAAAGAGAATTCTTATGTATATGTAGACTATTGGGATGATTCAAAAGCATTTAGAAATATGGTATATGTTAGATCATTAGCAGCTAATCTGAATTCAGTGAAATGTACAGGTGGAAGTTATGATTTTAGTATACCAGTAGGTGCATGGCCAGTAATGAATGGTGGCGCTGTTTCGTTGCATTTTGCCGGAGTTACATTATCCACGCAATTTACTGATTTTGTATCATTGAATTCACTACGATTTAGATTTAGTTTGACAGTTGATGAACCACCTTTCTCAATATTGAGAACACGTACAGTGAATTTGTACGGATTACCAGCCGCTAATCCAAATAATGGAAATGAATACTATGAAATATCAGGAAGGTTTTCACTCATTTCTTTAGTTCCAACTAATGATGATTATCAGACTCCAATTATGAATTCAGTGACAGTAAGACAAGATTTAGAGCGCCAACTTACTGATTTACGAGAAGAATTTAACTCATTGTCACAAGAAATAGCTATGGCACAATTGATTGATTTAGCACTGTTGCCTCTAGATATGTTTTCCATGTTTTCAGGAATTAAAAGTACAATTGATTTAACTAAATCAATGGCGACTAGTGTAATGAAGAAATTTAGAAAATCAAAATTAGCTACATCAATTTCAGAAATGACTAATTCATTGTCAGATGCTGCTTCATCAGCATCAAGAAACGTTTCTATTAGATCGAATTTATCTGCGATTTCAAATTGGACTAAT---GTCTCAAATGATGTGTCAAACGTAACTAATTCATTGAACGATATTTCAACACAAACGTATACA---ATTAGTAAGAAACTTAGATTAAAAGAAATGATTACTCAAACTGAAGGAATGAGCTTTGACGACATTTCAGCAGCTGTACTAAAAACAAAAATAGATATGTCTACTCAAATTGGAAAAAATACTTTACCTGACATAGTTACAGAGGCATCTGAAAAATTTATTCCAAAACGATCATATCGAATATTAAAGGATGATGAAGTAATGGAAATTAATACTGAAGGAAAATTCTTTGCATACAAAATTAATACATTTGATGAAGTGCCATTCGATGTAAATAAATTCGCTGAACTAGTAACAGATTCTCCAGTTATATCAGCGATAATCGATTTTAAGACATTGAAAAATTTAAATGATAATTATGGAATCACTCGTACAGAAGCGTTAAATTTAATTAAATCGAATCCAAATATGTTGCGTAATTTCATTAATCAAAATAATCCAATTATAAGGAATAGAATTGAACAGTTAATACTACAATGTAAATTG
>AEB79216
ATGGCTTCGCTCATTTATAGACAGCTTCTCACTAATTCATATTCAGTAGATTTATATGATGAAATAGAGCAAATTGGATCAGAAAAAACTCAGAATGTAACCATAAATCCGGGTCCATTTGCACAGACTAGATATGCTCCAGTCAATTGGGGTCATGGAGAGATAAATGATTCGACTACAGTAGAACCAATTTTAGACGGTCCTTATCAGCCAACTACATTTACTCCACCTAACGATTACTGGATACTTATTAATTCAAATACAAATGGAGTGGTATATGAAAGTACAAATAATAGTGACTTTTGGACTACAGTCATTGCTATTGAACCGCATGTCACCCCAGTAGATAGACAATATATGATATTTGGTGAAAGCAAACAATTTAATGTGAGTAACGATTCAAAT---AAATGGAAGTTTTTAGAAATGTTCAGAAGCAGTAGTCAAAATGAATTTTATAATAGACGT---ACATTAACTTCTGACACCAGACTTGTAGGAATATTAAAATATGGT---GGAAGAGTATGGACATTTCATGGTGAAACACCAAGAGCTACTACTGAC------AGTTCAAGTACTGCAAATTTAAATGATATATCAATTACAATTCATTCAGAATTTTACATTATTCCAAGGTCCCAGGAATCTAAATGTAATGAATATATTAATAATGGTCTGCCACCAATTCAAAATACTAGAAATGTAGTTCCATTGCCATTATCATCT---AGATCGATACAGTATAAGAGAGCACAAGTTAATGAAGACATTATAGTTTCAAAAACTTCATTATGGAAAGAAATGCAGTATAATAGGGATATTATAATTAGATTTAAATTTGGTAATAGTATTGTAAAGATGGGAGGACTAGGTTATAAATGGTCTGAAATATCATATAAGGCAGCAAATTATCAATATAATTATTTACGTGACGGTGAACAAGTAACCGCACACACCACTTGTTCAGTAAATGGAGTGAACAATTTTAGCTATAATGGAGGGTCCCTACCCACTGATTTTGGTATTTCAAGGTATGAAGTTATTAAAGAAAATTCTTATGTATATGTAGACTATTGGGATGATTCAAAAGCATTTAGAAATATGGTATATGTTAGATCATTAGCAGCTAATTTAAATTCAGTGAAATGTACAGGTGGAAGTTATGATTTCAGTATACCAGTAGGTGCATGGCCAGTAATAAATGGTGGCGCTGTTTCGTTGCATTTTGCCGGAGTTACATTATCCACGCAATTTACTGATTTTGTATCATTGAATTCATTACGATTTAGATTTAGTTTGACAGTTGATGAACCACCTTTCTCAATATTGAGAACACGTACAGTGAATTTGTATGGATTACCAGCCGCTAATCCAAATAATGGAAATGAATACTACGAAATATCAGGAAGGTTTTCACTCATTTCTTTAGTTCCGACTAATGATGATTATCAGACTCCAATTATGAATTCAGTGACGGTAAGACAAGATTTAGAGCGCCAACTTACTGATTTACGGGAAGAATTTAACTCATTGTCACAAGAAATAGCTATGGCACAATTGATTGATTTAGCACTGTTGCCTCTAGATATGTTTTCCATGTTTTCAGGAATTAAAAGTACAATTGATTTAACTAAATCAATGGCGACTAGTGTAATGAAGAAATTTAGAAAATCAAAATTAGCTACATCAATTTCAGAAATGACTAATTCATTGTCAGATGCTGCTTCATCAGCATCAAGAAACGTTTCTATTAGATCGAATTTATCTACGATTTCAAATTGGACTAAT---GTTTCAAATGATGTGTCAAACGTAACTAATTCATTAAGTGATATTTCAACACAAACATCTACA---ATTGGTAAGAAACTTAGATTAAAAGAAATGATTACTCAAACTGAAGGAATGAGCTTTGATGACATTTCAGCAGCTGTACTAAAAACAAAAATAGATATGTCTACTCAAATTGGAAAAAATACTTTACCTGATATAGTTACAGAAGCATCTGAGAAATTTATTCCAAAACGATCATATCGAATATTAAAGGATGATGAAGTAATGGAAATTAATACTGAAGGAAAATTCTTTGCATACAAAATTAATACATTTGATGAAGTTCCATTCGATGTAAACAAATTCGCTGAACTAGTAACAGATTCTCCAGTTATATCAGCGATAATCGATTTTAAGACATTGAAAAATTTAAATGATAATTATGGAATCACTCGTACAGAAGCGTTAAATTTAATTAAATCGAATCCAAATATGTTACGTAATTTCATTAATCAAAATAATCCAATTATAAGGAATAGAATTGAACAGTTAATACTACAATGTAAATTG
>BAJ13368
ATGGCTTCTCTAATTTACAGACAGCTACTGTCAAATTCGTATACTGTAGATTTATCAGATGAAATACAAACTATTGGTTCTGAGAAAACACGAAACGTGACAATAAATCCAGGACCATTTGCACAAACTGGATACGCACCAGTGAACTGGGGACCTGGAGAAACAAATGATTCAACAACAGTCGAACCAGTACTTGACGGTCCGTACCAACCTACTACGTTCAATCCACCAGTAAGTTATTGGATACTATTGTCTCCGACTAACGCAGGAGTAGTAGTAGAAGGAACAAACAATTCAGATAGATGGTTAGCTACTATACTAATCGAACCAAATGTCACGTCACAAAGCAGAACATACACTCTATTTGGACGGCAAGAACAGATAACGGTTGAAAATGTTTCAACAACGAAGTGGAAATTTATAGATTTGGCTAAAGCTGACGTTAATGGGACGTTTACACAGCATGGA---CCATTACTGTCAGATACAAAGCTCTATGGAGTGATGAAGTTTAGT---GGTAGATTGTATACGTACAATGGTGAGACACCGAACGCAACTACTGGT------TATTACACTACAACTAACTATGACACAGTAAACGTGGTATCACATTGTGATTTCTATATTATACCACGATCCGAAGAGACTACGTGTACAAACTATATCAATAACGGATTACCACCAATACAAAATACTAGAAATGTAGTTCCAGTATCTCTAACTTCT---AGATCAATTGTATATACTAGGGCTCAGGCAAATGAAGATATTGTTGTATCGAAAACTTCGTTATGGAAAGAAATGCAATATAATAGAGATATAATCATACGTTTCAAGTTTGCGAACGCCATAATCAAATCTGGAGGTCTAGGATATAAGTGGTCTGAGATATCATTTAAACCAGCAAACTACCAGTATAGCTATACACGAGATGGGGAAGTAATCACAGCTCACACAACATGTTCAGTTAATGGAACTAATGATTTTAGTTATAATGGTGGTTCTTTACCAACAGACTTTGTTATATCAAGATATGAAGTAATTAAAGAAAATTCATACGTCTATGTAGACTATTGGGATGATTCTCAAGCTTTTAGAAATATGGTATACGTTAGATCATTGGCAGCCAATTTAAATTCAGTAACTTGTACTGGAGGAAATTACGACTTCAGATTACCAGTAGGTGCATTTCCAGTAATGACCGGCGGTGCTGTGTCATTACGACTCGCGGGGGTAACGCTATCAACACAGTTCACTGACTACGTGTCGTTAAATTCACTAAGATTCAGGTTCAGCCTGTCAGTAGAAGAGCCACCATTCGCTATTGCACGTACTAGAGTGTCAGGCTTGTACGGCCTACCATCTGCAAATCCAAATAATGGAAGAGATTATTATGAAATATTAGGAAGATTCTCGCTTATATCATTAGTGCCGTCGAATGATGATTACCAAACGCCAATTATGAATTCAGTAACAGTCAGGCAGGATCTGGAACGACAGTTAAACGAATTACGCCAAGAATTTAATTCACTATCACAAGAAATAGCAATGTCGCAACTTATTGACTTAGCTTTATTGCCATTAGACATGTTTTCTATGTTCGCTGGTATTAAGAGCACCATTGATGCAGCTAAGTCTATGGCCACTAATGTGATGAAGAAATTCAAAAGATCTAGTCTAGCATCATCTATATCAACTCTAACAGATTCATTATCTGATGCCGCTTCATCAATTTCGAGGAACCCTTCTATAAGATCGGTCGGATCATCTATATCAGCATGGACAGAC---ATATCCACGCAAATAGCAGATATATCTGATACG---------GTATCAACACAAACATCTACG---ATAAGTAGACGGTTAAGATTGAAAGAAATCACAACTCAGACGGAAGGTATGAATTTTGATGATATTTCAGCTGCAGTGTTAAAAACAAAGATAGATAAATCAGTTCAAATATCATCAACAACGTTACCAGATATAGTGACTGAGGCTTCAGAAAAATTTATACCAAATCGAGCTTATAGAGTTATAAAAGATGATGAAGTGTTAGAAGCAGGGACGGATGGACGGTTTTTTGCATATAGAGTCGATACTTTTGATGAGATTCCATTCGATGTACAGAAATTCGCAGATCTAGTTACTGATTCGCCTGTAATATCAGCCATAATAGATTTTAAAACGTTGAAAAACCTGAATGACAATTACGGAATAACCAGAGAACAAGCTTTCAATTTATTAAGATCAGATCCTAGAGTATTACGGGAATTTATAAATCAAGATAATCCAATAATTCGTAATAGGATAGAACAACTTATTTCGCAATGTAGACTG
>AGE99163
ATGGCTTCGCTCATTTATAGACAACTTCTCACTAATTCATACTCAGTAGATTTACATGATGAAATAGAACAAATTGGGTCAGAAAAAACTCAAAACGTAACTGTAAATCCAGGTCCGTTCGCCCAAACCAGGTATGCTCCAGTCAATTGGGGTCATGGAGAGATAAATGATTCAACCACAGTAGAACCAATTTTAGATGGTCCTTATCAGCCTACCACATTTACACCACCTACTGATTATTGGATACTTATTAACTCAAATACAAATGGAGTGGTATACGAGAGTACGAATAATAGTGACTTTTGGACTGCAGTCGTTGCTGTTGAACCGCACGTTAATCCAGTAGATAGACAATACACTGTATTTGGTGAAAATAAACAATTTAATGTAAGAAATGATTCAGAT---AAGTGGAAGTTTTTAGAAATGTTTAGAAGCAGTAGTCAAAATGAATTTTATAATAGACGT---ACACTAACTTCTGATACTAAACTCGTGGGAATATTAAAATATGGT---GGAAGAATATGGACGTTTCATGGTGAAACACCGAGAGCTACTACTGAT------AGTTCAAATACTGCAAATTTAAACGATATATCAATTATAATACATTCAGAATTTTATATTATTCCAAGGTCCCAAGAGTCCAAGTGTAATGAATATATTAATAATGGTTTACCACCAATTCAAAATACTAGAAATGTAGTACCATTATCATTATCATCT---AGATCCATACAGTATAAGAGAGCTCAAGTTAATGAAGACATTACAATTTCAAAAACCTCATTATGGAAAGAAATGCAATATAATAGGGATATAATAATTAGATTTAAATTTGGTAATAGTATTGTAAAACTGGGAGGATTAGGTTATAAATGGTCCGAAATATCATTTAAGGCAGCAAACTATCAATATAATTATTTACGTGATGGCGAACAAGTAACTGCACATACTACTTGCTCAGTAAATGGAGTAAATAATTTTAGCTATAACGGGGGATCTTTACCTACTGATTTTAGCGTCTCAAGATATGAAGTTATTAAAGAAAATTCTTATGTATACGTAGATTATTGGGATGATTCAAAAGCATTTAGAAATATGGTATATGTCAGATCATTAGCAGCTAATTTAAACTCAGTGAAATGTACAGGTGGAAGTTACGACTTTAGTATACCTGTAGGTGCATGGCCAGTTATGAATGGAGGCGCTGTTTCGTTACATTTTGCTGGAGTTACATTATCTACGCAATTCACAGATTTCGTATCATTGAATTCATTACGATTTAGATTTAGTTTGACAGTGGATGAACCATCTTTTTCAATATTGAGAACACGTACAGTGAATTTGTACGGATTACCAGCAGCTAATCCAAATAATGGAAATGAATACTACGAAATATCAGGAAGGTTTTCGCTCATTTCTTTAGTTCCAACTAATGATGATTATCAGACTCCAATTATGAATTCAGTAACAGTAAGACAAGATTTAGAACGTCAACTTACTGATTTACGAGAGGAATTTAATTCATTATCACAAGAAATAGCTATGTCACAATTAATTGATTTAGCGTTATTACCTTTAGATATGTTTTCTATGTTTTCAGGAATTAAAAGTACAATTGATCTGACTAAATCAATGGCAACTAGTGTAATGAAAAAATTTAGAAAATCAAAATTAGCTACATCAATTTCGGAAATGACTAATTCATTGTCAGACGCAGCATCATCAGCGTCAAGAAGCGTTTCCATCAGATCGAATATATCCACAATTTCGAATTTGACTAAC---GTTTCAAATGATGTATCAAATGTAACTAATTCGTTGAATGATATTTCAACACAAACGTCTACA---ATCAGTAAGAAACTTAGATTAAGAGAAATGATTACTCAAACTGAAGGAATGAGTTTTGATGATATTTCAGCAGCAGTATTAAAAACAAAAATAGATATGTCTACTCAAATTGGAAAGAATACCTTACCCGACATAGTCACAGAGGCATCTGAGAAATTTATTCCAAAACGATCATATCGAATATTAAAAGATGACGAAGTGATGGAAATTAATACTGAAGGGAAAGTCTTTGCATATAAAATAGATACACTTAATGAAGTACCATTTGACGTAAATAAATTCGCTGAACTTGTAACAAATTCTCCAGTTATATCAGCAATAATCGATTTTAAAACATTAAAAAACTTGAATGATAATTATGGAATTACTCGGATAGAAGCACTAAATTTAATTAAATCGAATCCAAATGTATTACGTAATTTCATTAACCAAAATAATCCAATTATAAGGAATAGAATTGAACAGCTAATTCTACAATGTAAGTTG
>ACZ52060
ATGGCTTCACTCATTTATAGACAACTTCTCACTAATTCATACTCAGTAGATTTACATGATGAAATAGAACAAATTGGGTCAGAAAAAACTCAAAACGTAACTGTAAATCCAGGTCCGTTCGCTCAAACCAGGTATGCTCCAGTCAATTGGGGTCATGGAGAGATAAATGATTCAACCACAGTAGAACCAATTTTAGACGGTCCTTATCAGCCTACTACATTTACACCACCTACTGATTATTGGATACTTATTAACTCAAATACAAATGGAGTAGTATACGAGAGTACAAATAATAGTGACTTTTGGACTGCAGTCATCGCTGTTGAACCGCACGTTAATCCAGTAGATAGACAATACACTGTATTTGGTGAAAATAAACAATTTAATGTAAGAAATGATTCAGAT---AAGTGGAAGTTTTTAGAAATGTTTAGAAGCAATAGTCAAAATGAATTTTATAATAGACGT---ACACTAACTTCTGATACCAAACTCGTGGGAATATTAAAATATGGT---GGAAGAATGTGGACGTTTCATGGTGAAACACCGAGAGCTACTACTGAT------AGTTCAAATACTGCAAATTTAAACGATATATCAATTATAATACATTCAGAATTTTATATTATTCCAAGGTCTCAAGAATCTAAGTGTAATGAATATATTAATAATGGTCTACCACCAATTCAAAATACCAGAAATGTAGTACCATTATCCTTATCATCT---AGATCCATACAGCATAAGAGAGCTCAAGTTAATGAAGACATTACAATTTCGAAAACCTCATTATGGAAAGAAATGCAATATAATAGGGATATTATAATTAGATTTAAATTTGGTAATAGTATTGTAAAACTGGGAGGACTAGGTTATAAATGGTCCGAAATATCATTTAAGGCAGCAAACTATCAATATAATTATTTACGTGATGGCGAACAAGTAACTGCACATACTACTTGCTCAGTAAATGGAGTAAATAATTTTAGCTATAACGGGGGATCTTTACCTACTGATTTTAGCATCTCAAGATATGAAGTTATCAAAGAAAATTCTTATGTATACGTAGATTATTGGGATGATTCAAAAGCATTTAGGAATATGGTATATGTCAGATCATTAGCAGCTAATTTAAACTCGGTGAAATGTACAGGTGGAAGTTACGACTTTAGTATACCTGTAGGTGCATGGCCAGTTATGAATGGAGGTGCTGTTTCGTTACATTTTGCTGGAGTTACATTATCTACGCAATTCACAGATTTCGTATCATTGAATTCATTACGATTTAGATTTAGTTTGACAGTGGATGAACCATCTTTTTCAATATTGAGAACACGTACAGTGAATTTGTACGGGTTACCAGCAGCTAATCCAAATAATGGAAATGAATACTACGAAATATCAGGAAGGTTTTCGCTCATTTCTTTAGTTCCAACTAATGATGATTATCAAACTCCAATTATGAATTCAGTAACAGTAAGACAAGATTTAGAGCGTCAACTTACTGATTTACGAGAGGAATTTAATTCATTATCACAAGAAATAGCTATGTCACAATTAATTGATTTAGCGTTATTACCTTTAGATATGTTTTCTATGTTTTCAGGAATTAAAAGTACAATTGATCTGACTAAATCAATGGCAACTAGTGTAATGAAAAAATTTAGAAAATCAAAATTAGCTACATCAATTTCGGAAATGACTACTTCATTATCAGACGCAGCATCATCAGCATCAAGAAGCGTTTCCATCAGATCGAATATATCCACAATTTCAAATTTGACTAAC---GTTTCAAATGATGTATCAAATGTGACTAATTCGTTGAATGATATTTCAACACAAACGTCTACA---ATTAGTAAGAAACTTAGATTAAGAGAAATGATTACTCAAACTGAAGGAATGAGTTTTGATGATATTTCAGCGGCAGTATTAAAAACGAAAATAGATATGTCTACTCAAATTGGAAAGAACACCTTACCCGACATAGTCACAGAGGCATCTGAGAAATTTATTCCAAAACGATCATATCGAATATTAAAAGATGACGAAGTGATGGAAATTAATACGGAAGGGAAAGTCTTTGCATATAAAATAGATACACTTAATGAAGTACCATTTGACGTAAATAAATTTGCTGACCTTGTAACAAATTCTCCAGTTATATCAGCAATAATCGATTTTAAAACATTAAAAAACTTAAATGATAATTATGGAATTACTCGGATAGACGCACTAAATTTAATTAAATCGAATCCAAATGTATTACGTAATTTCATTAACCAAAATAATCCAATTATAAGGAATAGAATTGAACAGCTAATTCTACAATGTAAGTTG
>AFJ68413
ATGGCTTCGCTCATTTATAGACAGCTTCTCACTAATTCATATTCAGTAGATTTATATGATGAAATAGAGCAAATTGGATCAGAAAAAACTCAAAATGTAACTGTAAATCCAGGTCCATTTGCTCAAACAAGATATGCTCCAGTCAATTGGGGTCATGGAGAAATAAATGATTCAACCACAGTGGAACCAATTTTAGATGGTCCTTATCAACCTACTACATTTACACCACCTACTGATTACTGGATACTTATTAACTCAAATACAAATGGAGTAGTATACGAAAGTACAAATAATAGTGACTTTTGGACTGCAGTCATTGCTGTTGAACCGCACGTCGATCCAGTAGATAGACAATATAATGTATTTGGTGAAAATAAACAATTTAATGTAAGAAATGATTCAGAT---AAATGGAAGTTTTTAGAAATGTTTAGAGGCAGTAGTAAAAATGACTTTTATAATAGACGT---ACACTAACTTCTGATACTAGACTCGTAGGAATATTAAAATATGGT---GGAAGAATATGGACATTTCATGGTGAAACACCGAGGGCTACTACTGAT------AGCTCAAACACTGCAAATTTGAACGGTATAACAATTACAATTCATTCAGAATTTTATATTATTCCAAGGTCCCAAGAGTCTAAGTGTAATGAATATATTAACAACGGTCTACCACCAATTCAAAATACTAGAAATGTAGTACCATTATCATTATCATCT---AGATCTATACAGTATACGAGAGCACAAGTTAATGAAGATATTACAATTTCAAAGACTTCATTATGGAAAGAAATGCAATATAACAGAGATATTATAATTAGGTTTAAATTTGGTAATAGTATTATTAAATTAGGAGGATTAGGTTATAAATGGTCCGAAATATCATATAAAGCGGCGAACTATCAATATAATTATTTACGTGACGGTGAACAAGTAACTGCACATACTACCTGTTCAGTAAATGGAGTAAATAATTTTAGCTATAACGGAGGATCTTTGCCCACTGATTTTAGCATTTCAAGATATGAAGTTATTAAAGAAAATTCCTATGTATATGTAGATTATTGGGACGATTCAAAAGCATTTCGAAATATGGTGTATGTTAGATCATTAGCAGCTAATTTAAACTCAGTGAAATGTACAGGTGGAAGTTACGACTTTAGTATACCTGTGGGTGCATGGCCAGTTATGAATGGAGGTGCCGTTTCGTTGCATTTTGCTGGTGTTACATTATCTACGCAGTTCACAGATTTCGTATCATTAAATTCATTACGGTTTAGATTTAGTTTGACAGTAGATGAACCATCTTTTTCAATATTGAGAACACGTACGGTAAATTTATATGGATTACCAGCTGCTAATCCAAATAATGGAAATGAATATTACGAAATATCAGGAAGGTTTTCGCTTATTTCTTTAGTTCCAACCAACGATGATTATCAGACTCCCATTATGAATTCAGTAACAGTAAGACAAGATTTAGAACGTCAACTAACTGATTTACGAGAGGAATTCAATTCATTATCACAAGAAATAGCTATGTCACAATTAATTGATTTAGCGCTATTACCTTTAGACATGTTTTCTATGTTTTCAGGAATTAAAAGCACAATTGATCTAACCAAATCAATGGCGACTAGCGTAATGAAAAAATTTAGGAAATCAAAGTTAGCTACATCAGTTTCAGAAATGACTAATTCATTATCAGACGCAGCATCATCAGCATCAAGAAGCGTTTCTGTTAGATCGAATATATCCGCATTTTCAAATTGGACTAAT---GTTTCAAATGATGTATCAAATGTGACTAATTCAGTAAATAATATTTCAACACAAACATCTACG---ATCAGTAAAAACCTTAGATTAAAAGAAATGATCACTCAAACTGAAGGAATGAGTTTTGATGATATTTCAGCAGCAGTACTAAAAACGAAAATAGATATGTCTACTCAAATTGGGAAAAATACTTTACCTGAAATAGTCACAGAGGCATCTGAGAAATTTATTCCAAAACGATCGTATCGAATACTAAAAGATGATGAAGTAATGGAAGTTAATACTGAAGGAAAATTCTTCGCATATAAAATCGATACACTTAATGAAGTGCCATTTGATGTAAATAAATTTGCTGAACTTGTAACGAATTCTCCAGTTATATCAGCAATAATCGATTTTAAAACATTAAAAAATTTAAATGATAATTATGGAATTACTCGAACTGAAGCGTTAAATTTAATTAAATCAAATCCAAATGTATTACGTAATTTTATTAACCAAAATAATCCAATTATAAGGAATAGAATTGAACAGTTAATTCTACAATGTAAGTTG
>AGH16283
ATGGCTTCGCTCATTTATAGACAGCTTCTCACTAATTCATATTCAGTAGATTTATATGACGAAATAGAGCAAATTGGATCAGAAAAAACTCAAAATGTAACTATAAATCCGGGTCCATTTGCACAGACTAGATATGCTCCAGTCAATTGGGGTCATGGAGAGATAAATGATTCGACTACAGTAGAACCAATTTTAGATGGTCCTTATCAGCCAACTACATTTACTCCTCCTAATGATTATTGGATACTTATTAATTCAAATACAAATGGAGTAGTATATGAAAGTACAAATAATAGTGACTTTTGGACTGCAGTTATTGCCATTGAACCGCATGTTGACCCAGTAGATAGACAATATACGATATTTGGTGAAAGTAAACAATTTAATGTAAGCAACGATTCAAAT---AAATGGAAGTTTTTAGAAATGTTTAGAAGCAGTAATCAAAATGAATTTTATAATAGACGT---ACATTAACTTCTGATACTAGACTTGTAGGAATGTTGAAATATGGT---GGAAGAGTATGGACATTTCATGGTGAAACACCAAGAGCTACTACTGAC------AGTTCAAATACTGCAAATTTAAATAATATATCAATTACAATTCATTCAGAATTTTATATTATTCCAAGGTCCCAGGAATCTAAATGTAATGAATATATTAATAGTGGTCTGCCACCAATTCAAAATACTAGAAATGTAGTTCCATTGCCATTATCATCC---AGATCGATACAGTATAAGAGAGCACAAGTTAATGAAGACATTATAGTTTCAAAAACTTCATTATGGAAAGAAATGCAGTATAATAGGGATATTATAATTAGATTTAAATTTGGTAATAGTATTGTAAAGATGGGAGGACTAGGTTATAAATGGTCTGAAATATCATATAAGGCAGCAAATTATCAATATAATTAYTTACGTGACGGTGAACAAGTAACTGCACACACCACTTGTTCAGTAAATGGAGTGAACAATTTTAGTTATAATGGAGGGTCTCTACCCACTGATTTTGGCATTTCAAGGTATGAAGTTATTAAAGARAATTCTTATGTATATGTAGACTATTGGGATGATTCAAAAGCATTTAGAAATATGGTATATGTTAGATCATTAGCAGCTAATTTRAATTCAGTGAAATGTACAGGTGGAAGTTATGATTTTAGTATACCAGTAGGTGCATGGCCAGTAATGAATGGTGGCGCTGTTTCGTTGCATTTTGCCGGAGTTACATTATCCACGCAATTTACTGATTTTGTATCATTGAATTCACTACGATTTAGATTTAGTTTGACAGTTGATGAACCACCTTTCTCAATATTGAGAACACGTACAGTGAATTTGTACGGATTACCAGCCGCTAATCCAAATAATGGAAATGAATACTACGAAATATCAGGAAGGTTTTCACTCATTTCTTTAGTTCCGACTAATGATGATTATCAGACTCCAATTATGAATTCAGTGACAGTAAGACAAGATTTAGAGCGCCAACTTACTGATTTGCGAGAAGAATTTAACTCATTGTCACAAGAAATAGCTATGGCACAATTGATTGATTTAGCACTGTTGCCTCTAGATATGTTTTCCATGTTTTCAGGAATTAAAAGTACAATTGATTTAACCAAATCAATGGCGACTAGTGTAATGAAGAAATTTAGAAAATCAAAATTAGCTACATCAATTTCAGAAATGACCAATTCATTGTCAGATGCTGCTTCATCAGCATCAAGAAACGTTTCTATTAGATCGAATTTATCTGCGATTTCAAATTGGACTAAT---GTTTCAAATGATGTGTCAAACGTAACTAATTCATTGAATGATATTTCAACACAAACGTCTACA---ATTAGTAAGAAACTTAGATTAAAAGAAATGATTACTCAAACTGAAGGAATGAGCTTTGACGATATTTCAGCAGCTGTACTAAAAACAAAAATAGATATGTCTACTCAAATTGGAAAAAATACTTTACCTGACGTAATTACAGAGGCATCTGAGAAATTTATTCCAAAACGATCATATCGAATATTAAAGGATGATGAAGTAATGGAAATTAATACTGAAGGTAAATTCTTTGCATACAAAATTAATACATTTGATGAAGTGCCATTCGATATAAATAAATTCGCTGAACTAGTAACAGATTCTCCAGTTATATCAGCGATAATCGATTTTAAGACACTGAAAAATTTAAATGATAATTATGGAATCACTCGTACAGAAGCGTTAAATTTAATTAAATCGAATCCAAATATGTTGCGTAATTTTATTAATCAAAATAATCCAATTATAAGGAATAGAATTGAACAGTTAATATTACAATGTAAATTG
>ACZ51545
ATGGCTTCGCTCATTTATAGACAACTTCTCACTAATTCATACTCAGTAGATTTACATGATGAAATAGAACAAATTGGGTCAGAAAAAACTCAAAACGTAACTGTAAATCCAGGTCCGTTCGCCCAAACCAGGTATGCTCCAGTCAATTGGGGTCATGGAGAGATAAATGATTCAACCACAGTAGAACCAATTTTAGACGGTCCTTATCAGCCTACTACATTTACACCACCTACTGATTATTGGATACTTATTAACTCAAATACAAATGGAGTAGTATACGAGAGTACGAATAATAGTGACTTTTGGACTGCAGTCGTTGCTGTTGAACCGCACGTTAATCCAGTAGACAGACAATACACTGTATTTGGTGAAAATAAACAATTTAATGTAAGAAATGATTCAGAT---AAGTGGAAGTTTTTAGAAATGTTTAGAAGCAGTAGTCAAAATGAATTTTATAATAGACGT---ACACTAACTTCTGATACTAAACTCGTGGGAATATTAAAATATGGT---GGAAGAATATGGACGTTTCATGGTGAAACACCGAGAGCTACTACTGAT------AGTTCAAATACTGCAAATTTAAACGATATATCAATTATAATACATTCAGAATTTTATATTATTCCAAGGTCCCAAGAGTCTAAGTGTAATGAATATATTAATAATGGTTTACCACCAATTCAAAATACTAGAAATGTAGTACCATTATCATTATCATCT---AGATCCATACAGTATAAGAGAGCTCAAGTTAATGAAGACATTACAATTTCGAAAACCTCATTATGGAAAGAAATGCAATATAATAGGGATATTATAATTAGATTTAAATTTGGTAATAGTATTGTAAAACTGGGAGGACTAGGTTATAAATGGTCCGAAATATCATTTAAGGCAGCAAACTACCAATATAATTATTTACGTGATGGCGAACAAGTAACTGCACATACTACTTGCTCAGTAAATGGAGTAAATAATTTTAGCTATAACGGGGGATCTTTACCTACTGATTTTAGCATCTCAAGATATGAAGTTATCAAAGAAAATTCTTATGTATACGTAGATTATTGGGATGATTCAAAAGCATTTAGAAATATGGTATATGTCAGATCATTAGCAGCTAATTTAAACTCAGTGAAATGTACAGGTGGAAGTTACGACTTTAGTATACCTGTAGGTGCATGGCCAGTTATGAATGGAGGCGCTGTTTCGTTACATTTTGCTGGAGTTACATTATCTACGCAATTCACAGATTTCGTATCATTGAATTCATTACGATTTAGATTTAGTTTGACAGTGGATGAACCATCTTTTTCAATATTGAGAACACGTACGGTGAATTTGTACGGATTACCAGCAGCTAATCCAAATAATGGAAATGAATACTACGAAATATCAGGAAGGTTTTCGCTCATTTCTTTAGTTCCAACTAATGATGATTATCAGACTCCAATTATGAATTCAGTAACAGTAAGACAAGATTTAGAACGTCAACTTACTGATTTACGAGAGGAATTTAATTCATTATCACAAGAAATAGCTATGTCACAATTAATTGATTTAGCGTTATTACCTTTAGATATGTTTTCTATGTTTTCAGGAATTAAAAGTACAATTGATCTGACTAAATCAATGGCAACTAGTGTAATGAAAAAATTTAGAAAATCAAAATTAGCTACATCAATTTCGGAAATGACTAATTCATTATCAGACGCAGCATCATCAGCATCAAGAAGCGTTTCCATCAGATCGAATATATCCACAATTTCGAATTTGACTAAC---GTTTCAAATGATGTATCAAATGTGACTAATTCGTTGAATGATATTTCAACACAAACGTCTACA---ATCAGTAAGAAACTTAGATTAAGAGAAATGATTACTCAAACTGAAGGAATGAGTTTTGATGATATTTCAGCGGCAGTATTAAAAACAAAAATAGATATGTCTACTCAAATTGGAAAGAATACCTTACCCGACATAGTCACAGAGGCATCTGAGAAATTTATTCCAAAACGATCATATCGAATATTAAAAGATGACGAAGTGATGGAAATTAATACTGAAGGGAAAGTCTTTGCATATAAAATAGATACACTTAATGAAGTACCATTTGACGTAAATAAATTTGCTGAACTTGTAACAAATTCTCCAGTTATATCAGCAATAATCGATTTTAAAACATTAAAAAACTTGAATGATAATTATGGAATTACTCGGATAGAAGCACTAAATTTAATTAAATCGAATCCAAATGTATTACGTAATTTCATTAACCAAAATAATCCAATTATAAGGAATAGAATTGAACAGCTAATTCTACAATGTAAGTTG
>AFJ68142
ATGGCTTCGCTCATTTATAGACAGCTTCTCACTAATTCATATTCAGTAGATTTATATGACGAAATAGAGCAAATTGGATCAGAAAAAACTCAAAATGTAACTATAAATCCGGGTCCATTTGCACAGACTAGATATGCTCCAGTCAATTGGGGTCATGGAGAGATAAATGATTCGACTACAGTAGAACCAATTTTAGATGGTCCTTATCAGCCAACTACATTTACTCCTCCTAATGATTATTGGATACTTATTAATTCAAATACAAATGGAGTAGTATATGAAAGTACAAATAATAGTGACTTTTGGACTGCAGTTATTGCCATTGAACCGCATGTTGACCCAGTAGATAGACAATATACGATATTTGGTGAAAGTAAACAATTTAATGTAAGCAACGATTCAAAT---AAATGGAAGTTTTTAGAAATGTTTAGAAGCAGTAATCAAAATGAATTTTATAATAGACGT---ACATTAACTTCTGATACTAGACTTGTAGGAATGTTGAAATATGGT---GGAAGAGTATGGACATTTCATGGTGAAACACCAAGAGCTACTACTGAC------AGTTCAAATACTGCAAATTTAAATAATATATCAATTACAATTCATTCAGAATTTTATATTATTCCAAGGTCCCAGGAATCTAAATGTAATGAATATATTAATAGTGGTCTGCCACCAATTCAAAATACTAGAAATGTAGTTCCATTGCCATTATCATCC---AGATCGATACAGTATAAGAGAGCACAAGTTAATGAAGACATTATAGTTTCAAAAACTTCATTATGGAAAGAAATGCAGTATAATAGGGATATTATAATTAGATTTAAATTTGGTAATAGTATTGTAAAGATGGGAGGACTAGGTTATAAATGGTCTGAAATATCATATAAGGCAGCAAATTATCAATATAATTACTTACGTGACGGTGAACAAGTAACTGCACACACCACTTGTTCAGTAAATGGAGTGAACAATTTTAGTTATAATGGAGGGTCTCTACCCACTGATTTTGGCATTTCAAGGTATGAAGTTATTAAAGAGAATTCTTATGTATATGTAGACTATTGGGATGATTCAAAAGCATTTAGAAATATGGTATATGTTAGATCATTAGCAGCTAATTTGAATTCAGTGAAATGTACAGGTGGAAGTTATGATTTTAGTATACCAGTAGGTGCATGGCCAGTAATGAATGGTGGCGCTGTTTCGTTGCATTTTGCCGGAGTTACATTATCCACGCAATTTACTGATTTTGTATCATTGAATTCACTACGATTTAGATTTAGTTTGACAGTTGATGAACCACCTTTCTCAATATTGAGAACACGTACAGTGAATTTGTACGGATTACCAGCCGCTAATCCAAATAATGGAAATGAATACTACGAAATATCAGGAAGGTTTTCACTCATTTCTTTAGTTCCGACTAATGATGATTATCAGACTCCAATTATGAATTCAGTGACAGTAAGACAAGATTTAGAGCGCCAACTTACTGATTTGCGAGAAGAATTTAACTCATTGTCACAAGAAATAGCTATGGCACAATTGATTGATTTAGCACTGTTGCCTCTAGATATGTTTTCCATGTTTTCAGGAATTAAAAGTACAATTGATTTAACCAAATCAATGGCGACTAGTGTAATGAAGAAATTTAGAAAATCAAAATTAGCTACATCAATTTCAGAAATGACCAATTCATTGTCAGATGCTGCTTCATCAGCATCAAGAAACGTTTCTATTAGATCGAATTTATCTGCGATTTCAAATTGGACTAAT---GTTTCAAATGATGTGTCAAACGTAACTAATTCATTGAATGATATTTCAACACAAACGTCTACA---ATTAGTAAGAAACTTAGATTAAAAGAAATGATTACTCAAACTGAAGGAATGAGCTTTGACGATATTTCAGCAGCTGTACTAAAAACAAAAATAGATATGTCTACTCAAATTGGAAAAAATACTTTACCTGACGTAATTACAGAGGCATCTGAGAAATTTATTCCAAAACGATCATATCGAATATTAAAGGATGATGAAGTAATGGAAATTAATACTGAAGGTAAATTCTTTGCATACAAAATTAATACATTTGATGAAGTGCCATTCGATATAAATAAATTCGCTGAACTAGTAACAGATTCTCCAGTTATATCAGCGATAATCGATTTTAAGACACTGAAAAATTTAAATGATAATTATGGAATCACTCGTACAGAAGCGTTAAATTTAATTAAATCGAATCCAAATATGTTGCGTAATTTTATTAATCAAAATAATCCAATTATAAGGAATAGAATTGAACAGTTAATATTACAATGTAAATTG
>ACZ52120
ATGGCTTCACTCATTTATAGACAACTTCTCACTAATTCATACTCAGTAGATTTACATGATGAAATAGAACAAATTGGGTCAGAAAAAACTCAAAACGTAACTGTAAATCCAGGTCCGTTCGCTCAAACCAGGTATGCTCCAGTCAATTGGGGTCATGGAGAGATAAATGATTCAACCACAGTAGAACCAATTTTAGACGGTCCTTATCAGCCTACTACATTTACACCACCTACTGATTATTGGATACTTATTAACTCAAATACAAATGGAGTAGTATACGAGAGTACAAATAATAGTGACTTTTGGACTGCAGTCATCGCTGTTGAACCGCACGTTAATCCAGTAGATAGACAATACACTGTATTTGGTGAAAATAAACAATTTAATGTAAGAAATGATTCAGAT---AAGTGGAAGTTTTTAGAAATGTTTAGAAGCAATAGTCAAAATGAATTTTATAATAGACGT---ACACTAACTTCTGATACCAAACTCGTGGGAATATTAAAATATGGT---GGAAGAATATGGACGTTTCATGGTGAAACACCGAGAGCTACTACTGAT------AGTTCAAATACTGCAAATTTAAACGATATATCAATTATAATACATTCAGAATTTTATATTATTCCAAGGTCTCAAGAATCTAAGTGTAATGAATATATTAATAATGGTCTGCCACCAATTCAAAATACTAGAAATGTAGTACCATTATCATTATCATCT---AGATCCATACAGTATAAGAGAGCTCAAGTTAATGAAGACATTACAATTTCGAAAACCTCATTATGGAAAGAAATGCAATATAATAGGGATATTATAATTAGATTTAAATTTGGTAATAGTATTGTAAAACTGGGAGGACTAGGTTATAAATGGTCCGAAATATCATTTAAGGCAGCAAACTATCAATATAATTATTTACGTGATGGCGAACAAGTAACTGCACATACTACTTGCTCAGTAAACGGAGTAAATAATTTTAGCTATAACGGGGGATCTTTACCTACTGATTTTAGCATCTCAAGATATGAAGTTATCAAAGAAAATTCTTATGTATACGTAGATTATTGGGATGATTCAAAAGCATTTAGGAATATGGTATATGTCAGATCATTAGCAGCTAATTTAAACTCGGTGAAATGTACAGGTGGAAGTTACGACTTTAGTATACCTGTAGGTGCATGGCCAGTTATGAATGGAGGTGCTGTTTCGTTACATTTTGCTGGAGTTACATTATCTACGCAATTCACGGATTTCGTATCATTGAATTCATTACGATTTAGATTTAGTTTGACAGTGGATGAACCATCTTTTTCAATATTGAGAACACGTACAGTGAATTTATATGGGTTACCAGCAGCTAATCCAAATAATGGAAATGAATACTACGAAATATCAGGAAGGTTTTCGCTCATTTCGTTAGTTCCAACTAATGATGATTATCAAACTCCAATTATGAATTCAGTAACAGTAAGACAAGATTTAGAGCGTCAACTTACTGATTTACGAGAGGAATTTAATTCATTATCACAAGAAATAGCTATGTCACAATTAATTGATTTAGCGTTATTACCTTTAGATATGTTTTCTATGTTTTCAGGAATTAAAAGTACAATTGATCTGACTAAATCAATGGCAACTAGTGTAATGAAAAAATTTAGAAAATCAAAATTAGCTACATCAATTTCGGAAATGACTACTTCATTATCAGACGCAGCATCATCAGCATCAAGAAGCGTTTCCATCAGATCGAATATATCCACAATTTCGAATTTGACTAAT---GTTTCAAATGATGTATCAAATGTGACTAATTCGTTGAATGATATTTCAACACAAACGTCTACA---ATTAGTAAGAAACTTAGATTAAGAGAAATGATTACTCAAACTGAAGGAATGAGTTTTGATGATATTTCAGCGGCAGTATTAAAAACGAAAATAGATATGTCTACTCAAATTGGAAAGAACACCTTACCCGACATAGTCACAGAGGCATCTGAGAAATTTATTCCAAAACGATCATATCGAATATTAAAAGATGACGAAGTGATGGAAATTAATACGGAAGGGAAAGTCTTTGCATATAAAATAGATACACTTAATGAAGTACCATTTGACGTAAATAAATTTGCTGACCTTGTAACAAATTCTCCAGTTATATCAGCAATAATCGATTTTAAAACATTAAAAAACTTAAATGATAATTATGGAATTACTCGGATAGATGCACTAAATTTAATTAAATCGAATCCAAATGTATTACGTAATTTCATTAACCAAAATAATCCAATTATAAGGAATAGAATTGAACAGCTAATCCTACAATGTAAGTTG
>ACZ51617
ATGGCTTCGCTCATTTATAGACAACTTCTCACTAATTCATACTCAGTAGATTTACATGATGAAATAGAACAAATTGGGTCAGAAAAAACTCAAAACGTAACTGTAAATCCAGGTCCGTTCGCCCAAACCAGGTATGCTCCAGTCAATTGGGGTCATGGAGAGATAAATGATTCAACCACAGTAGAACCAATTTTAGACGGTCCTTATCAGCCTACTACATTTACACCACCTACTGATTATTGGATACTTATTAACTCAAATACAAATGGAGTGGTATACGAGAGTACGAATAATAGTGACTTTTGGACTGCAGTCGTTGCTGTTGAACCGCACGTTAATCCAGTAGATAGACAATACACTGTATTTGGTGAAAATAAACAATTTAATGTAAGAAATGATTCAGAT---AAGTGGAAGTTTTTAGAAATGTTTAGAAGCAGTAGTCAAAATGAATTTTATAATAGACGT---ACACTAACTTCTGATACTAAACTCGTGGGAATATTAAAATATGGT---GGAAGAATATGGACGTTTCATGGTGAAACACCGAGAGCTACTACTGAT------GGTTCAAATACTGCAAATTTAAACGATATATCAATTATAATACATTCAGAATTTTATATTATTCCAAGGTCTCAAGAGTCTAAGTGTAATGAATATATTAATAATGGTTTACCACCAATTCAAAATACTAGAAATGTAGTACCATTATCATTATCATCT---AGATCCATACAGTATAAGAGAGCTCAAGTTAATGAAGACATTACAATTTCGAAAACCTCATTATGGAAAGAAATGCAATATAATAGGGATATTATAATTAGATTTAAATTTGGTAATAGTATTGTAAAACTGGGAGGACTAGGTTATAAATGGTCCGAAATATCATTTAAGGCAGCAAACTATCAATATAATTATTTACGTGATGGCGAACAAGTAACTGCACATACTACTTGCTCAGTAAATGGAGTAAATAATTTTAGCTATAACGGGGGATCTTTACCTACTGATTTTAGCATCTCAAGATATGAAGTTATCAAAGAAAATTCTTATGTATACGTAGATTATTGGGATGATTCAAAAGCATTTAGAAATATGGTATATGTCAGATCATTAGCAGCTAATTTAAACTCAGTGAAATGTACAGGTGGAAGTTACGACTTTAGTATACCTGTAGGTGCATGGCCAGTTATGAATGGAGGCGCTGTTTCGTTACATTTTGCTGGAGTTACATTATCTACGCAATTCACAGATTTCGTATCATTGAATTCATTACGATTTAGATTTAGTTTGACAGTGGATGAACCATCTTTTTCAATATTGAGAACACGTACAGTGAATTTGTACGGATTACCAGCAGCTAATCCAAATAATGGAAATGAATACTACGAAATATCAGGAAGGTTTTCGCTCATTTCTTTAGTTCCAACTAATGATGATTATCAGACTCCAATTATGAATTCAGTAACAGTAAGACAAGATTTAGAACGTCAACTTACTGATTTACGAGAGGAATTTAATTCATTATCACAAGAAATAGCTATGTCACAATTAATTGATTTAGCGTTATTACCTTTAGATATGTTTTCTATGTTTTCAGGAATTAAAAGTACAATTGATCTGACTAAATCAATGGCAACTAGTGTAATGAAAAAATTTAGAAAATCAAAATTAGCTACATCAATTTCGGAAATGACTAATTCATTATCAGACGCAGCATCATCAGCATCAAGAAGCGTTTCCATCAGATCGAATATATCCACAATTTCGAATTTGACTAAC---GTTTCAAATGATGTATCAAATGTGACTAATTCGTTGAATGATATTTCAACACAAACGTCTACA---ATCAGTAAGAAACTTAGATTAAGAGAAATGATTACTCAAACTGAAGGAATGAGTTTTGATGATATTTCAGCGGCAGTATTAAAAACAAAAATAGATATGTCTACTCAAATTGGAAAGAATACCTTACCCGACATAGTCACAGAGGCATCTGAGAAATTTATTCCAAAACGATCATATCGAATATTAAAAGATGACGAAGTGATAGAAATTAATACTGAAGGGAAAGTCTTTGCATATAAAATAGATACACTTAATGAAGTACCATTTGACGTAAATAAATTTGCTGAACTTGTAACAAATTCTCCAGTTATATCAGCAATAATCGATTTTAAAACATTAAAAAACTTGAATGATAATTATGGAATTACTCGGATAGAAGCACTAAATTTAATTAAATCGAATCCAAATGTATTACGTAATTTCATTAACCAAAATAATCCAATTATAAGGAATAGAATTGAACAGCTAATTCTACAATGTAAGTTG
>AGE47093
ATGGCTTCGCTCATTTACAGACAGCTTCTCACTAATTCATATTCAGTAGATTTACATGATGAAATAGAGCAAATTGGATCAGAAAAAACTCAAAACGTAACTGTAAATCCAGGTCCATTTGCTCAAACAAGATATGCTCCAGTCAATTGGGGTCATGGAGAAATAAATGATTCAACCACAGTGGAACCAATTTTAGATGGTCCTTATCAACCTACTACATTTACACCACCTAATGATTATTGGATACTTATTAACTCAAATACAAATGGAGTAGTATACGAATGTACAAATAATAGTGACTTTTGGACTGCAGTCATTGCTGTTGAACCGCACGTCGATCCAGTAGATAGACAATATAATGTATTTGGTGAAAATAAACAATTTAATGTAAGAAATGATTCAGAT---AAATGGAAGTTTTTAGAAATGTTTAGAGGCAGTAGTCAAAATGACTTTTATAATAGACGT---ACACTAACTTCTGATACTAGACTCGTGGGAATATTAAAATATGGT---GGAAGAATATGGACATTTCATGGTGAGACACCGAGGGCTACTACTGAT------AGCTCAAACACTGCAAATTTGAACGGTATATCAATTACAATTCATTCAGAATTTTATATTATTCCAAGGTCCCAAGAGTCTAAGTGTAATGAATATATTAACAACGGTCTACCACCAATTCAAAATACTAGAAATGTAGTACCATTATCATTATCATCT---AGATCTATACAATATAAGAGAGCACAAGTTAATGAAGATATTACAATTTCAAAGACTTCATTATGGAAAGAAATGCAATATAACAGAGATATTATAATTAGGTTTAAATTTGGTAATAGTATTATTAAATTAGGGGGACTAGGTTATAAATGGTCCGAAATATCATATAAGGCAGCAAACTATCAGTATAATTATCTACGTGATGGTGAACAAGTAACTGCACATACTACCTGCTCAGTAAATGGAGTAAATAATTTTAGCTATAACGGAGGATCTTTACCTACTGATTTTAGCATTTCAAGATATGAAGTTATTAAAGAAAATTCCTATGTATATGTAGATTATTGGGACGATTCAAAAGCATTTCGAAATATGGTGTATGTTAGATCATTAGCAGCTAATTTGAATTCAGTGAAATGTACAGGTGGAAGTTACGACTTTAGTATACCTGTGGGTGCATGGCCAGTAATGAATGGAGGTGCTGTTTCTTTGCATTTTGCTGGTGTTACATTATCCACGCAATTCACAGATTTCGTATCATTAAATTCATTACGGTTTAGATTTAGTTTGACAGTGGATGAACCATCTTTTTCAATATTGAGAACACGTACGGTAAATTTATATGGATTACCAGCTGCTAATCCAAATAATGGAAATGAATATTACGAAATATCAGGAAGATTTTCACTTATTTCTTTAGTTCCAACTAACGATGATTATCAGACTCCAATTATGAATTCAGTAACAGTAAGACAAGATTTAGAACGTCAACTTACTGATTTACGAGAGGAATTCAATTCATTATCACAAGAAATAGCTATGTCACAATTAATTGATTTAGCGCTATTACCTTTAGATATGTTTTCTATGTTTTCAGGAATTAAAAGCACAATTGATCTAACCAAATCAATGGCAACTAGCGTAATGAAAAAATTTAGAAAATCAAAGTTAGCTACATCAGTTTCAGAAATGACTAATTCATTGTCAGACGCAGCATCATCAGCATCAAGAAACGTTTCTATTAGATCGAATATATCCACAGTTTCAAATTGGACTAAC---GTTTCAAATGATGTGTCAAATGTGACTAATTCAGTGAATGATGTTTCGACACAAACATCTACG---ATCAGTAAAAACCTTAGATTAAAAGAGATGATTACTCAAACTGAAGGAATGAGTTTTGACGATATTTCAGCAGCAGTACTAAAAACAAAAATAGATATGTCTACTCAAATTGGGAAAAATACTTTACCTGATATAGTCACAGAGGCATCTGAGAAATTTATCCCAAAACGATCGTATCGAATACTAAAAGATGATGAAGTAATGGAAATTAATACTGAAGGAAAATTCTTTGCATATAAAATCGATACACTTAATGAAGTGCCATTTGATGTAAATAAATTTGCTGAACTTGTAACGAATTCTCCAGTTATATCAGCAATAATCGATTTTAAAACATTAAAAAATTTAAATGATAATTATGGAATTACTCGAACTGAAGCGTTAAATTTAATTAAATCAAATCCAAATGTATTACGTAATTTTATTAACCAAAATAATCCAATTATAAGGAATAGAATTGAACAGTTAATTCTACAATGTAAGTTG
>AGE98768
ATGGCTTCGCTCATTTATAGGCAGCTTCTCACTAATTCATATTCAGTAGATTTACATGATGAAATAGAGCAAATTGGGTCAGAAAAAACGCAAAATGTAACTGTAAATCCAGGTCCGTTTGCTCAAACTAGATATGCTCCAGTCAATTGGGGTCATGGAGAAATAAATGATTCAACCACAGTAGAACCAATTTTAGATGGTCCTTATCAACCCACTACATTTACACCACCTACTGATTATTGGATACTTATTAACTCAAATACAAATGGAGTAGTATACGAGAGTACAAATAATAGTGACTTTTGGACTGTAGTCGTTGCTGTTGAACCGCACGTCAATCCAGTAGATAGACAATATACTGTATTTGGTGAAAATAAACAATTTAATGTAAGAAACGATTCAGAT---AAATGGAAGTTCTTAGAAATGTTCAGAAGCGGCAGTCAAAATGAATTTTATAATAGACGT---ACATTAACTTCTGATACTAGACTCGTAGGAATATTAAAATATGGT---GGAAGAGTATGGACATTTCATGGTGAAACACCGAGAGCTACTACTGAT------AGCTCAAACACTGCAAATTTAAACAATATATCAATTACAATTCATTCAGAATTTTATATTATTCCAAGGTCCCAAGAGTCTAAATGTAATGAATATATTAATAACGGTCTGCCACCAATTCAAAATACTAGAAATGTAGTACCATTATCATTATCATCC---AGATCTATACAGTATAAGAGAGCACAAGTTAATGAAGACATTACAATTTCAAAGACCTCATTATGGAAAGAAATGCAATATAATAGGGATATTATAATTAGATTTAAGTTTGGTAATAGTATTATAAAACTTGGGGGACTAGGTTATAAATGGTCCGAAATATCATTTAAGGCAGCAAACTATCAATATAATTATCTACGTGATGGCGAACAAGTAACTGCACATACTACTTGTTCAGTAAATGGAATAAATAATTTTAGCTATAACGGAGGATCTTTACCTACTGATTTTAGCGTTTCAAGGTATGAAGTTATTAAAGAAAATTCCTATGTATATGTAGATTATTGGGATGATTCAAAAGCATTTAGAAATATGGTATATGTTAGATCATTAGCAGCTAATTTGAACTCAGTGAAATGTACAGGTGGAAGTTACGACTTTAGTATACCTGTAGGTGCATGGCCAGTTATGAATGGAGGCGCTGTTTCGTTGCATTTTGCTGGTGTCACATTATCTACGCAATTCACAGATTTTGTATCATTAAATTCACTGCGGTTTAGATTTAGTTTAACAGTGGATGAACCATCTTTTTCAATATTGAGAACACGTACGGTGAATTTATACGGATTACCAGCTGCTAATCCAAATAATGGAAATGAATATTACGAAATATCAGGAAGGTTTTCACTCATTTCTTTAGTTCCGACTAACGATGATTATCAGACTCCAATTATGAATTCAGTAACAGTAAGACAAGATTTAGAACGTCAACTTACTGATTTACGAGAGGAATTCAATTCATTATCACAAGAAATAGCTATGTCACAATTAATTGATTTAGCGTTATTACCTTTAGATATGTTTTCTATGTTTTCAGGAATTAAAAGTACAATTGATCTAACTAAATCAATGGCAACTAGCGTAATGAAAAAATTTAGAAAATCAAAATTAGCTACATCAGTTTCAGAAATGACTAATTCATTGTCGGACGCAGCATCATCAGCATCAAGAAGCGTTTCTGTTAGATCGAATGTATCCGCAATTTCAAATTGGACTAAT---ATTTCAGATGATGTATCAAATGTGACTAATTCGTTAAATGATATTTCAACGCAAACGTCTACA---ATCAGTAAGAACCTTAGATTAAAAGAGATGATTACTCAAACTGAAGGAATGAGTTTTGACGACATTTCAGCAGCAGTACTAAAAACAAAAATAGATATGTCTACTCAAATTGGGAAAAATACTTTACCTGACATAGTCACAGAGGCATCTGAGAAATTTATTCCAAAACGATCATATCGAATATTAAAAGATGATGAAGTAATGGAAGTTAATACTGAAGGAAAATTCTTTGCATATAAAATCGATACACTTAATGAAGTGCCATTTGATGTAAATAAATTTACTGAACTTGTGACAAATTCTCCAGTTATATCAGCAATAATCGATTTTAAAACATTGAAAAATTTAAATGATAATTATGGAATTACTCGAACGGAAGCATTAAATTTAATTAAATCAAATCCAAATGTATTACGTAATTTTATAAACCAAAATAATCCAATTATAAGAAATAGAATTGAACAGTTAATTCTACAATGTAAGTTG
>BAH23585
ATGGCTTCTCTAATTTACAGACAACTACTTTCGAATTCATATACTACAAATATATCTGATGAAATAACAGAATTATCACAGGAGAAAACACAAAATGTAATAGTTAATCCAGGACCATTTGCTCAAACTAGCTTTGCACCAGTGGATTGGGGACCAGGTGAAACGCCTGATTCTACGTTAGTGCAGCCAGTACTTGATGGACCATACCAACCAACAAAGTTCAAACCTGATAATGGAAACTGGCTACTACTGCAACCTGAAAGACCAGGTGTGATTATGACCGGAACAGATAATGTAAACGTATGGATGGCGGCAATAATTATTGAACCAAACTTATCAGCAGAGCAGCGTACATACAGGATATATGATGAGGACGTTGAATTACTTGTAGATAATGCATCACGAACTAAGTGGAAGATAGTGGATTTATATAAAACTCAACAGTCAGGACAATATGTGAGACAGAATTGGCGCATTTATACGGCGTACAAATTATATGGCATTAGAATAGTTGAT---ACAAAACTACAGTCATATGGTGGAGAAACTCCGAATTTATCGATAATA------ACAACAACTGTAACAAATTACTCAAATGTTGAAATAACTACATTATCCAACTTTTTTATAATCTCTTCAAATAACACAGAAAAATGTACAACGTATATGAATCAAGGATTGGAACCAATACAAAATACTACCAGAGTGATATCTGTGCCCTTGGAGAATTTTTACCAAACGTCAAATTATTTGGCACAGCCGAATCAAGATATAGAAGTGTCAAAAACGTCATTATGGAAAGAAATGCAGTACAATAGAGACATAATTATCAGGTTTAGATTTGAGAATGTGATAATAAAAGCTGGAGGGTTAGGTTATAAATGGAGTGAAATTTCGTATAAAGCTTCAAATTATAGATACACGTATGAAAGAGATGGAGAAGAGATTATAGCTCATACAACGTGTTCAGTGAATGGAGTGAATGAGTATAATTATAATGGTGGATCGTTGCCTACTGATTTTAGCATAACAAGATATGATGTACTTAAAGAGAACTCATTTGTCTATATAGATTATTGGGATGATTCACAAGCTTTTAGGAATATGGTGTATGTTAGATCATTAGTTGCAGAGTTGAATAATATATATTGCGATGGAGGAGATTACAGCTTTAGAGTGCCAGTTGGAGAATTTCCAATATTAAAGGGCGGGGCGATTACATTAGTACCCGCTGGAGTTACATTATCAACACAATTTACAGATTTTGTGTCGCTGAATTCGTTAAGGTTTAGATTCAAAGCATCAGTTGCAGAGCCATCATTCAGAATTATTAGGACTAGAGTGAACAGTTTATATGGACTACCAGCTATGAATCCAAACGGAAATCATGATTATTATGAAACAGCTGGGAGGTTTTCATTAATATCGTTGGTGCCAAGTAATGATGACTATCAGATACCAATAGCAAACTCAGTTACGGTAAGACAAGACTTGGAAAGACAACTTGGTGAACTAAGGGAGGAGTTTAATATGTTGTCACAGAATATCGCAGTGTCTCAATTAATAGATTTGGCACTACTGCCATTGGACATGTTTTCAATGTTCTCAGGGATTAAAAGTACGCTAGAAGCTACAAAATCGATGGCGACATCAGTAATGAAGAGATTTAAAAACACAAATATAGCTAAAACGATAACATCAATAACAGATGATTTGTCAGATGCAGCTAGTAGCGTAAGTAGACGGAATACTATACAATCTATTGGAAGCGTTAGATCAGCATGGTCAAAC---ACAGATAGTGTATCAACACCTGTTATTGAAAGTGTG---GACGTATCGACGCAAGTATCAAGA---TTGTCGAATAGGCTAAGGTTCAAAGAAATGGTTACGCAAACTGAAGGACTGAACTTCGATGATATCTCTGCTGCTGTGCTAAAAACTAAAGTTGATAAATCTACATACGTAACATCAAATACACTACCAGAAATAGTGTCGGAAGCGGCTGACAGTTTCATACCAGCAAGAGCATATAGAGTCATTGTTGATGATGATGTTTTGGAAGTTGGGACTGACGGAAGACATTTTGCATATAAAGTAGGAACGTTTGATGAAGTTGAGTTCGATTTAGATAAATTTGCGGAACTGGTAACGGACTCACCGGTGATATCTGCAATAATAGATTTTAAAACTATCAAGAACTTGAATGACAATTATGGAATTACGAAACAACAAGCACTAAACATACTAAAGTCAGATCCGAAAACTTTAAGAGATTTCGTAAATCAAAATAACCCAATAATTAGGAACAGAATAGAGCAATTGATATTGCAATGTAGAGTT
>AGE98609
ATGGCTTCGCTCATTTATAGGCAGCTTCTCACTAATTCATATTCAGTAGATTTACATGATGAAATAGAGCAAATTGGGTCAGAAAAAACGCAAAATGTAACTGTAAATCCAGGTCCGTTTGCTCAAACTAGATATGCTCCAGTCAATTGGGGTCATGGAGAAATAAATGATTCAACCACAGTAGAACCAATTTTAGATGGTCCTTATCAACCCACTACATTTACACCACCTACTGATTATTGGATACTTATTAACTCAAATACAAATGGAGTAGTATACGAGAGTACAAATAATAGTGACTTTTGGACTGTAGTCGTTGCTGTTGAACCGCACGTCAATCCAGTAGATAGACAATATACTGTATTTGGTGAAAATAAACAATTTAATGTAAGAAACGATTCAGAT---AAATGGAAGTTCTTAGAAATGTTCAGAAGCGGCAGTCAAAATGAATTTTATAATAGACGT---ACATTAACTTCTGATACTAGACTCGTAGGAATATTAAAATATGGT---GGAAGAGTATGGACATTTCATGGTGAAACACCGAGAGCTACTACTGAT------AGCTCAAACACTGCAAATTTAAACAATATATCAATTACAATTCATTCAGAATTTTATATTATTCCAAGGTCCCAAGAGTCTAAATGTAATGAATATATTAATAACGGTCTGCCACCAATTCAAAATACTAGAAATGTAGTACCATTATCATTATCATCC---AGATCTATACAGTATAAGAGAGCACAAGTTAATGAAGACATTACAATTTCAAAGACCTCATTATGGAAAGAAATGCAATATAATAGGGATATTATAATTAGATTTAAGTTTGGTAATAGTATTATAAAACTTGGGGGACTAGGTTATAAATGGTCCGAAATATCATTTAAGGCAGCAAACTATCAATATAATTATCTACGTGATGGCGAACAAGTAACTGCACATACTACTTGTTCAGTAAATGGAATAAATAATTTTAGCTATAACGGAGGATCTTTACCTACTGATTTTAGCGTTTCAAGGTATGAAGTTATTAAAGAAAATTCCTATGTATATGTAGATTATTGGGATGATTCAAAAGCATTTAGAAATATGGTATATGTTAGATCATTAGCAGCTAATTTGAACTCAGTGAAATGTACAGGTGGAAGTTACGACTTTAGTATACCTGTAGGTGCATGGCCAGTTATGAATGGAGGCGCTGTTTCGTTGCATTTTGCTGGTGTCACATTATCTACGCAATTCACAGATTTTGTATCATTAAATTCACTGCGGTTTAGATTTAGTTTAACAGTGGATGAACCATCTTTTTCAATATTGAGAACACGTACGGTGAATTTATACGGATTACCAGCTGCTAATCCAAATAATGGAAATGAATATTACGAAATATCAGGAAGGTTTTCACTCATTTCTTTAGTTCCGACTAACGATGATTATCAGACTCCAATTATGAATTCAGTAACAGTAAGACAAGATTTAGAACGTCAACTTACTGATTTACGAGAGGAATTCAATTCATTATCACAAGAAATAGCTATGTCACAATTAATTGATTTAGCGTTATTACCTTTAGATATGTTTTCTATGTTTTCAGGAATTAAAAGTACAATTGATCTAACTAAATCAATGGCAACTAGCGTAATGAAAAAATTTAGAAAATCAAAATTAGCTACATCAGTTTCAGAAATGACTAATTCATTGTCGGACGCAGCATCATCAGCATCAAGAAGCGTTTCTGTTAGATCGAATGTATCCGCAATTTCAAATTGGACTAAT---ATTTCAGATGATGTATCAAATGTGACTAATTCGTTAAATGATATTTCAACGCAAACGTCTACA---ATCAGTAAGAACCTTAGATTAAAAGAGATGATTACTCAAACTGAAGGAATGAGTTTTGACGACATTTCAGCAGCAGTACTAAAAACAAAAATAGATATGTCTACTCAAATTGGGAAAAATACTTTACCTGACATAGTCACAGAGGCATCTGAGAAATTTATTCCAAAACGATCATATCGAATATTAAAAGATGATGAAGTAATGGAAGTTAATACTGAAGGAAAATTCTTTGCATATAAAATCGATACACTTAATGAAGTGCCATTTGATGTAAATAAATTTACTGAACTTGTGACAAATTCTCCAGTTATATCAGCAATAATCGATTTTAAAACATTGAAAAATTTAAATGATAATTATGGAATTACTCGAACGGAAGCATTAAATTTAATTAAATCAAATCCAAATGTATTACGTAATTTTATAAACCAAAATAATCCAATTATAAGAAATAGAATTGAACAGTTAATTCTACAATGTAAGTTG
>AGE46961
ATGGCTTCGCTCATTTATAGACAACTTCTCACTAATTCATATTCGGTAGACTTGCATGACGAAATAGAACAGATTGGATCGGAGAAAACTCAAAATGTGACGATAAATCCAGGCCCATTTGCACAGACTAGATACGCTCCAGTTGATTGGGGACACGGAGAGATTAATGATTCAACTACAGTGGAACCAGTTTTAGATGGTCCTTATCAACCAACTACATTCAAACCACCCAATGATTATTGGCTGCTTATTAGTTCAAATACAGATGGAGTAGTTTATGAGAGTACAAATAATAGTGACTTTTGGACAGCAGTTATCGCTGTTGAACCACATGTCAGTCAAACAAATAGGCAATATGTTTTATTTGGTGAAAATAAGCAGTTTAACGTAGAAAATAGTTCAGAT---AAATGGAAATTTTTCGAAATGTTTAAAGGTAGTAGTCAGAGTGATTTTTCTAATAGACGG---ACTTTAACCTCTAATAATAAACTTGTAGGAATGCTAAAATATGGT---GGAAGAGTATGGACATTTCATGGTGAAACACCAAGAGCTACTACTGAT------AGTTCGAATACTGCGGATTTAAATAATATATCAATTATAATTCATTCAGAGTTTTATATTATTCCAAGATCCCAAGAATCTAAATGTAATGAATATATTAATAATGGTTTACCACCAATTCAAAATACTAGAAATGTAGTTCCATTATCTCTATCATCC---AGATCTATTCAATATAGAAGAGCACAAGTTAATGAAGATATTACAATTTCAAAAACTTCATTATGGAAAGAAATGCAATATAATAGAGATATTATAATAAGATTTAAATTTGGTAATAGTATCATAAAATTAGGAGGATTGGGATACAAATGGTCTGAAATATCATACAAAGCAGCGAATTATCAATATAGCTATTCGCGTGATGGTGAACAAGTTACTGCACATACCACTTGTTCAGTAAATGGAGTAAATAATTTTAGCTATAATGGAGGTTCACTACCTACTGATTTCAGTATTTCGAGATATGAGGTTATTAAAGAAAATTCTTATGTATATATAGATTACTGGGATGATTCAAAAGCGTTTAGAAATATGGTATATGTTAGATCGTTAGCGGCAAATTTAAATTCAGTGAAATGCGTAGGTGGAAGCTATGATTTTAGATTACCTGTAGGTGAATGGCCTATTATGAATGGCGGTGCTGTATCATTACATTTTGCCGGAGTTACATTATCTACACAGTTCACTGATTTTGTATCATTGAATTCGCTACGATTTAGATTCAGTTTAACAGTAGATGAACCATCTTTCTCAATAATACGAACACGTGCAATGAACTTATACGGATTACCAGCAGCTAATCCAAACAATGGAAATGAATACTATGAAGTGTCAGGAAGGTTCTCACTTATTTCTTTAGTTCCAACTAATGATGATTATCAAACTCCAATTATGAATTCAGTAACAGTAAGGCAAGATTTAGAACGTCAACTTAATGATTTACGAGAAGAGTTTAATTCATTGTCACAAGAAATAGCTATGTCACAATTGATTGATTTGGCATTATTACCTTTAGATATGTTTTCTATGTTTTCGGGGATAAAAAGTACTATTGATCTGACCAAGTCAATGGCAACTAGCGTAATGAAAAAATTTAGAAAATCAAAATTAGCTACATCGATTTCAGAAATGACTAATTCATTGTCAGATGCGGCTTCGTCGGCATCAAGAAGTGCTTCTATTAGATCAAATTTATCGACAATTTCAAATTGGTCTGAC---GCTTCAAAAAGTGTATTAAATGTAACTGACTCAGTAAATGATATTTCAACACAAACATCTACA---ATTAGTAAAAAACTTAGATTAAAAGAAATGATTACTCAAACTGAAGGAATTAGTTTTGACGATATTTCAGCAGCCGTATTGAAAACGAAAATAGATATGTCCACACAAATTGGAAAAAATACCTTACCTGATATAGTTACTGAAGCATCTGAAAAGTTTATTCCAAAACGATCATATCGAGTATTAAAAGATGATGAAGTGATGGAAGTTAACACTGAAGGAAAGTTTTTTGCTTATAAAGTGGATACACTTAATGAGATCCCATTTGATATAAATAAATTCGCTGAACTTGTGACGGATTCTCCAGTTATATCAGCAATAATAGATTTTAAAACGTTAAAGAATTTAAACGATAATTATGGAATTACCCGCATAGAAGCGCTTAATTTAATTAAATCGAATCCGAATGTACTACGTAATTTTATTAATCAAAATAATCCAATTATAAGAAATAGAATTGAGCAGTTAATTCTACAATGTAAATTG
>AGE99178
ATGGCTTCGCTCATTTATAGGCAGCTTCTCACTAATTCATATTCAGTAGATTTACATGATGAAATAGAGCAAATTGGGTCAGAAAAAACGCAAAATGTAACTGTAAATCCAGGTCCGTTTGCTCAAACTAGATATGCTCCAGTCAATTGGGGTCATGGAGAAATAAATGATTCAACCACAGTAGAACCAATTTTAGATGGTCCTTATCAACCCACTACATTTACACCACCTACTGATTATTGGATACTTATTAACTCAAATACAAATGGAGTAGTATACGAGAGTACAAATAATAGTGACTTTTGGACTGTAGTCGTTGCTGTTGAACCGCACGTCAATCCAGTAGATAGACAATATACTGTATTTGGTGAAAATAAACAATTTAATGTAAGAAACGATTCAGAT---AAATGGAAGTTCTTAGAAATGTTCAGAAGCGGCAGTCAAAATGAATTTTATAATAGACGT---ACATTAACTTCTGATACTAGACTCGTAGGAATATTAAAATATGGT---GGAAGAGTATGGACATTTCATGGTGAAACACCGAGAGCTACTACTGAT------AGCTCAAACACTGCAAATTTAAACAATATATCAATTACAATTCATTCAGAATTTTATATTATTCCAAGGTCCCAAGAGTCTAAATGTAATGAATATATTAATAACGGTCTGCCACCAATTCAAAATACTAGAAATGTAGTACCATTATCATTATCATCC---AGATCTATACAGTATAAGAGAGCACAAGTTAATGAAGACATTACAATTTCAAAGACTTCATTATGGAAAGAAATGCAATATAATAGGGATATTATAATTAGATTTAAGTTTGGTAATAGTATTATAAAACTTGGGGGACTAGGTTATAAATGGTCCGAAATATCATTTAAGGCAGCAAACTATCAATATAATTATCTACGTGATGGCGAACAAGTAACTGCACATACTACTTGTTCAGTAAATGGAATAAATAATTTTAGCTATAACGGAGGATCTTTACCTACTGATTTTAGCGTTTCAAGGTATGAAGTTATTAAAGAAAATTCCTATGTATATGTAGATTATTGGGATGATTCAAAAGCATTTAGAAATATGGTATATGTTAGATCATTAGCAGCTAATTTGAACTCAGTGAAATGTACAGGTGGAAGTTACGACTTTAGTATACCTGTAGGTGCATGGCCAGTTATGAATGGAGGCGCTGTTTCGTTGCATTTTGCTGGTGTCACATTATCTACGCAATTCACAGATTTTGTATCATTAAATTCACTGCGGTTTAGATTTAGTTTAACAGTGGATGAACCATCTTTTTCAATATTGAGAACACGTACGGTGAATTTATACGGATTACCAGCTGCTAATCCAAATAATGGAAATGAATATTACGAAATATCAGGAAGGTTTTCACTCATTTCTTTAGTTCCGACTAACGATGATTATCAGACTCCAATTATGAATTCAGTAACAGTAAGACAAGATTTAGAACGTCAACTTACTGATTTACGAGAGGAATTCAATTCATTATCACAAGAAATAGCTATGTCACAATTAATTGATTTAGCGTTATTACCTTTAGATATGTTTTCTATGTTTTCAGGAATTAAAAGTACAATTGATCTAACTAAATCAATGGCAACTAGCGTAATGAAAAAATTTAGAAAATCAAAATTAGCTACATCAGTTTCAGAAATGACTAATTCATTGTCGGACGCAGCATCATCAGCATCAAGAAGCGTTTCTGTTAGATCGAATGTATCCGCAATTTCAAATTGGACTAAT---ATTTCAGATGATGTATCAAATGTGACTAATTCGTTAAATGATATTTCAACGCAAACGTCTACA---ATCAGTAAGAACCTTAGATTAAAAGAGATGATTACTCAAACTGAAGGAATGAGTTTTGACGACATTTCAGCAGCAGTACTAAAAACAAAAATAGATATGTCTACTCAAATTGGGAAAAATACTTTACCTGACATAGTCACAGAGGCATCTGAGAAATTTATTCCAAAACGATCATATCGAATATTAAAAGATGATGAAGTAATGGAAGTTAATACTGAAGGAAAATTCTTTGCATATAAAATCGATACACTTAATGAAGTGCCATTTGATGTAAATAAATTTACTGAACTTGTGACAAATTCTCCAGTTATATCAGCAATAATCGATTTTAAAACATTGAAAAATTTAAATGATAATTATGGAATTACTCGAACGGAAGCATTAAATTTAATTAAATCAAATCCAAATGTATTACGTAATTTTATAAACCAAAATAATCCAATTATAAGAAATAGAATTGAACAGTTAATTCTACAATGTAAGTTG
>ACZ51725
ATGGCTTCACTCATTTATAGACAACTTCTCACTAATTCATACTCAGTAGATTTACATGATGAAATAGAACAAATTGGGTCAGAAAAAACTCAAAACGTAACTGTAAATCCAGGTCCGTTCGCTCAAACCAGGTATGCTCCAGTCAATTGGGGTCATGGAGAGATAAATGATTCAACCACAGTAGAACCAATTTTAGACGGTCCTTATCAGCCTACTACATTTACACCACCTACTGATTATTGGATACTTATTAACTCAAATACAAATGGAGTAGTATACGAGAGTACAAATAATAGTGACTTTTGGACTGCAGTCATCGCTGTTGAACCGCACGTTAATCCAGTAGATAGACAATACACTGTATTTGGTGAAAATAAACAATTTAATGTAAGAAATGATTCAGAT---AAGTGGAAGTTTTTAGAAATGTTTAGAAGCAATAGTCAAAATGAATTTTATAATAGACGT---ACACTAACTTCTGATACCAAACTCGTGGGAATATTAAAATATGGT---GGAAGAATATGGACGTTTCATGGTGAAACACCGAGAGCTACTACTGAT------AGTTCAAATACTGCAAATTTAAACGATATATCAATTATAATACATTCAGAATTTTATATTATTCCAAGGTCTCAAGAATCTAAGTGTAATGAATATATTAATAATGGTCTGCCACCAATTCAAAATACTAGAAATGTAGTACCATTATCATTATCATCT---AGATCCATACAGTATAAGAGAGCTCAAGTTAATGAAGACATTACAATTTCGAAAACCTCATTATGGAAAGAAATGCAATATAATAGGGATATTATAATTAGATTTAAATTTGGTAATAGTATTGTAAAACTGGGAGGACTAGGTTATAAATGGTCCGAAATATCATTTAAGGCAGCAAACTATCAATATAATTATTTACGTGATGGCGAACAAGTAACTGCACATACTACTTGCTCAGTAAACGGAGTAAATAATTTTAGCTATAACGGGGGATCTTTACCTACTGATTTTAGCATCTCAAGATATGAAGTTATCAAAGAAAATTCTTATGTATACGTAGATTATTGGGATGATTCAAAAGCATTTAGGAATATGGTATATGTCAGATCATTAGCAGCTAATTTAAACTCGGTGAAATGTACAGGTGGAAGTTACGACTTTAGTATACCTGTAGGTGCATGGCCAGTTATGAATGGAGGTGCTGTTTCGTTACATTTTGCTGGAGTTACATTATCTACGCAATTCACGGATTTCGTATCATTGAATTCATTACGATTTAGATTTAGTTTGACAGTGGATGAACCATCTTTTTCAATATTGAGAACACGTACAGTGAATTTATATGGGTTACCAGCAGCTAATCCAAATAATGGAAATGAATACTACGAAATATCAGGAAGGTTTTCGCTCATTTCTTTAGTTCCAACTAATGATGATTATCAAACTCCAATTATGAATTCAGTAACAGTAAGACAAGATTTAGAGCGTCAACTTACTGATTTACGAGAGGAATTTAATTCATTATCACAAGAAATAGCTATGTCACAATTAATTGATTTAGCGTTATTACCTTTAGATATGTTTTCTATGTTTTCAGGAATTAAAAGTACAATTGATCTGACTAAATCAATGGCAACTAGTGTAATGAAAAAATTTAGAAAATCAAAATTAGCTACATCAATTTCGGAAATGACTACTTCATTATCAGACGCAGCATCATCAGCATCAAGAAGCGTTTCCATCAGATCGAATATATCCACAATTTCGAATTTGACTAAT---GTTTCAAATGATGTATCAAATGTGACTAATTCGTTGAATGATATTTCAACACAAACGTCTACA---ATTAGTAAGAAACTTAGATTAAGAGAAATGATTACTCAAACTGAAGGAATGAGTTTTGATGATATTTCAGCGGCAGTATTAAAAACGAAAATAGATATGTCTACTCAAATTGGAAAGAACACCTTACCCGACATAGTCACAGAGGCATCTGAGAAATTTATTCCAAAACGATCATATCGAATATTAAAAGATGACGAAGTGATGGAAATTAATACGGAAGGGAAAGTCTTTGCATATAAAATAGATACACTTAATGAAGTACCATTTGACGTAAATAAATTTGCTGACCTTGTAACAAATTCTCCAGTTATATCAGCAATAATCGATTTTAAAACATTAAAAAACTTAAATGATAATTATGGAATTACTCGGATAGATGCACTAAATTTAATTAAATCGAATCCAAATGTATTACGTAATTTCATTAACCAAAATAATCCAATTATAAGGAATAGAATTGAACAGCTAATCCTACAATGTAAGTTG
>AGF86160
ATGGCTTCGCTAATATACAGACAGCTACTTTATAACTCATATTCAGTAGATTTATCAGATGAAATAACTAATATAGGTGCAGAAAAGAAAGAGAATGTGACTGTGCAGATTGGTGAATTCGCTCAAAGTCAATACGCACCAGTTTCATGGGGATCAGGAGAGATATTAAGTGGAAATGTTGAAGAACAGGCTCTAGATGGACCATATACACCAGATAGTTCGAACTTACCGTCTAACTATTGGTATTTGATCAATCCATCAAATGATGGTGTGGTGTTCTCAGTAACGAATAACAGCACATTCTGGATGTTTACTTATTTAATCTTACCAAATACAGCTCAAACTAATGTCACAGTAAATGTGATGAATGAGACAGTAAATATATCAATAGACAATTCGGGTTCG---ACATATAGGTTTGTAGATTACTTTAAGACTAGTTCCACGCAATCGTATAGGCAGAGGAAC---TATCTGGTTACTGAACATAGATTACAAGCTTACAAAAGAGATGAAAGTGGAAATATATCAAATTATTGGGGTTCGTCTACATATGGTGACTTGAGAGTTGGAACATATTTTAATCCTGTACTTAATGCAGTG---ATAAACCTAAATGCGGATTTCTACATTATACCAGATTCGCAACAAGAGAAATGCACAGAATACATAAAGGGAGGATTGCCGGCTATGCAGACTACAACTTATGTGACACCAATTAGTTATGCTATT---AGGAGT------CAAAGAATTGCAAGACCAAATGAAGACATAATTATATCGAAGGCATCACTGTGGAAAGAGGTTCAATATAATAGAGACATTGTGATAAGATTTGTGTTTGCAAATAATATAATCAAAGCAGGTGGACTTGGTTATAAATGGTCAGAGATATCATATAAAGCTAATAACTACCAATATACGTATATGAGAGATGGTGTGGAAGTTGTTGCTCATACTACTGTTTCAGTGAACGGTGTTAGTGTGTATAATTATAACACTGGATCGTTACCAACTGATTTCACGATACGAAATTATGACGTTTTAAAAGAAAGTTCGTTCGTGTATGTTGATTATTGGGACGATTCTCAGGCTTTCAGAAATATGGTATATGTGAGATCGCTGAGTGCGGAACTAAATCAAGTGCATTGTGTAGGAGGTAATTATTCGTTCGCATTGCCCGTTGGCTCATGGCCAGTGATGCAAGGAGGGAGTGTGATTTTAACATTTGATGGTGTGACGTTGTCAACGCAATTTACTGACTATGTGTCGTTGAATTCGCTAAGGTTCAGATTTAGATGTGCAGTGAACGAACCTCCATTTAGGGTTACTGGTACGAGGATATCGAATTTGTATGGCCTTCCAGCCGCTAACCCAATGGGAGACCAACAGTATTATGAGGCATCAGGTAGGTTTTCATTGATATCTTTAGTGCCAAGTAATGATGACTATCAGACTCCAATTGCAAATTCAGTCACTGTAAGACAGGATCTAGAGAGACATCTGGATGAAATGAGAAGAGAATTCAATGAACTATCAGCTAATATAGCTTTGTCACAACTCATAGATTTAGCATTATTACCACTTGATATGTTTTCAATGTTCAGTGGTATACGAAGTACCGTTGAAGCAGCAAAAAGCTTCGCAACATCAGTGATGAAGAAATTTAGAAAGTCGAATTTGGCAAAAAGTGTTAATAGTTTAACTGATGCCATAACTGATGCTGCTGGTTCAATTTCTAGGTCATCGACACTACGATCGGTCAGCAGCGCGGCTTCAGTATGGACGGAC---------------ATAAGTGACATAGTAGATTCAACAGACGATATTGTGGCAGGTACAGCAACAGCCGCTGCGAAGAAGTTTAGAGTTAAAGAGTTCACAACGGAATTTAGTGGTGTTAGTTTTGATGATATATCTGCTGCGGTTGTAAAAACGAAAATGAACAAATTGAATGCCGTGGATGAGGGAATACTACCACAAATAATAACTGAGGCGTCAGAGAAGTTCATACCGAATCGTGCATATAGATTAATAGATGGAGAGAAGGTATATGAGGTTACAACGGAAGGGAAGTATTTTGCTTATCTAACAGAAACATTAGAAGAAGTGGTTTTTGATGCAGAGAGATTTACTGAATTAGTTACTGATTCTCCAGTAATATCAGCAATTATAGACTTTAAAACGATAAAGAATCTGAATGATAATTATGGTATTACAAGGGAGCAAGCGTTGAATATGTTACGTTCGGATCCGAAAGTATTAAGAAGCTTTATTAACCAAAACAATCCTATAATTAAAAACAGGATAGAGCAACTAATATTGCAGTGTAGGATA
>AGE98804
ATGGCTTCGCTCATTTATAGACAACTTCTCACTAATTCATATTCAGTAGATTTACATGATGAAATAGAGCAAATTGGATCAGAAAAAACTCAGAATGTAACTATAAATCCGGGTCCATTTGCACAGACTAGATATGCTCCAGTCAATTGGGGTCATGGAGAGATAAATGATTCGACTACAGTAGAACCAATTTTAGATGGTCCTTATCAGCCAACTACATTTACTCCACCTAATGATTATTGGATACTTATTAATTCAAATACAAATGGAGTAGTATATGAAAGTACAAATAATAGTGACTTTTGGACTGCAGTCGTTGCTATTGAACCGCACGTCAACCCAGTAGATAGACAATATATGATATTTGGTGAAAGCAAGCAATTTAATGTGAGTAACGATTCAAAT---AAATGGAAGTTTTTAGAAATGTTTAGAAGCAGTAGTCAAAATGAATTTTATAATAGACGT---ACATTAACTTCTGATACCAGACTTGTAGGAATATTAAAATATGGT---GGAAGAGTATGGACATTTCATGGTGAAACACCGAGAGCTACTACTGAC------AGTTCAAGTACTGCAAATTTAAATAATATATCAATTACAATTCATTCAGAATTTTACGTTATTCCAAGGTCCCAGGAATCTAAATGTAATGAATATATTAATAATGGTCTGCCACCAATTCAAAATACTAGAAATGTAGTTCCATTGCCATTATCATCT---AGATCGATACAGTATAAGAGAGCACAAGTTAATGAAGACATTATAGTTTCAAAAACTTCATTATGGAAAGAAATGCAGTATAATAGGGATATTATAATTAGATTTAAATTTGGTAATAGTATTGTAAAGATGGGAGGACTAGGTTATAAATGGTCTGAAATATCATATAAGGCAGCAAATTATCAATATAATTACTCACGTGACGGTGAACAAGTAACCGCACACACCACTTGTTCAGTAAATGGAGTGAACAATTTTAGCTATAATGGAGGGTCTCTACCCACTGATTTTGGTATTTCAAGGTATGAAGTTATTAAAGAGAATTCTTATGTATATGTAGACTATTGGGATGATTCAAAAGCATTTAGAAATATGGTATATGTTAGATCATTAGCAGCTAATTTAAATTCAGTGAAATGTACAGGTGGAAGTTATGATTTCAGTATACCAGTAGGTGCATGGCCAGTAATGAATGGTGGCGCTGTTTCGTTGCATTTTGCCGGAGTTACATTATCCACGCAATTTACTGATTTTGTATCATTAAATTCACTACGATTTAGATTTAGTTTGACAGTTGATGAACCACCTTTCTCAATACTGAGAACACGTACAGTGAATTTGTATGGATTACCAGCCGCTAATCCAAATAATGGAAATGAATACTACGAAATATCAGGAAGGTTTTCACTCATTTCTTTAGTTCCAACTAATGATGATTATCAGACTCCAATTATGAATTCAGTGACGGTAAGACAAGATTTAGAGCGCCAACTTACTGATTTACGAGAAGAATTTAACTCATTGTCACAAGAAATAGCTATGGCACAATTGATTGATTTAGCACTGTTGCCTCTAGATATGTTTTCCATGTTTTCAGGAATTAAAAGTACAATTGATTTAACTAAATCAATGGCGACTAGTGTAATGAAGAAATTTAGAAAATCAAAATTAGCTACATCAATTTCAGAAATGACTAATTCATTGTCAGATGCTGCTTCATCAACATCAAGAAACGTTTCTATTAGATCGAATTTATCTGCGATTTCAAATTGGACTAAT---GTTTCAAATGATGTGTCAAACGTAACTAATTCATTGAACGATATTTCAACACAAACATCTACA---ATTAGTAAGAAACTTAGATTAAAAGAAATGATTACTCAAACTGAAGGAATGAGCTTTGACGACATTTCAGCAGCTGTACTAAAAACAAAAATAGATATGTCTACTCAAATTGGAAAAAATACTTTACCTGATATAGTTACAGAAGCATCTGAGAAATTTATTCCAAAACGATCATATCGAATATTAAAGGATGATGAAGTAATGGAAATTAATACTGAAGGAAAATTCTTTGCATACAAAATTAATACATTTGATGAAGTGCCATTCGATGTAAATAAATTCGCTGAACTAGTAACAGATTCTCCAGTTATATCAGCGATAATCGATTTTAAGACATTGAAAAATTTAAATGATAATTATGGAATCACTCGTACAGAAGCGTTAAATTTAATTAAATCGAATCCAAATATGTTACGTAATTTCATTAATCAAAATAATCCAATTATAAGGAATAGAATTGAACAGTTAATACTACAATGTAAATTG
>ACZ51689
ATGGCTTCGCTCATTTATAGACAGCTTCTCACTAATTCATATTCAGTAGATTTACATGATGAAATAGAGCAAATTGGATCAGAAAAAACTCAAAATGTAACTATAAATCCGGGTCCATTTGCACAGACTAGATATGCTCCAGTCAATTGGGGTCATGGAGAGATAAATGATTCGACTACAGTAGAACCAATTTTAGATGGTCCTTATCAGCCAACTACATTTACTCCACCTAATGATTATTGGATACTTATTAATTCAAATACAAATGGAGTAGTATATGAAAGTACAAATAATAGTGACTTTTGGACTGCAGTCGTTGCTATTGAACCGCACGTTAACCCAGTAGACAGACAATATACGATATTTGGTGAAAGTAAACAATTTAATGTGAGTAACGATTCAAAT---AAATGGAAGTTTTTAGAAATGTTTAGAAGCAGTAGTCAAAATGAATTTTATAATAGACGT---ACATTAACTTCTGATACTAGACTTGTAGGAATATTGAAATATGGT---GGAAGAGTATGGACATTTCATGGTGAAACACCAAGAGCTACTACTGAC------AGTTCAAGTACTGCAAATTTAAATAATATATCAATTACAATTCATTCAGAATTTTACATTATTCCAAGGTCCCAAGAATCTAAATGTAATGAATATATTAATAATGGTCTGCCACCAATTCAAAATACTAGAAATGTAGTTCCATTGCCATTATCATCT---AGATCGATACAGTATAAGAGAGCACAAGTTAATGAAGACATTATAGTTTCAAAAACTTCATTATGGAAAGAAATGCAGTATAATAGGGACATTATAATTAGATTTAAATTTGGTAATAGTATTGTAAAAATGGGAGGACTAGGTTATAAATGGTCTGAAATATCATATAAGGCAGCAAATTATCAATATAATTACTTACGTGACGGTGAACAAGTAACCGCACACACCACTTGTTCAGTAAATGGAGTGAACAATTTTAGCTATAATGGAGGGTCTCTACCCACTGATTTTGGTATTTCAAGGTATGAAGTTATTAAAGAGAATTCTTATGTATATGTAGACTATTGGGATGATTCAAAAGCATTTAGAAATATGGTATATGTTAGATCATTAGCAGCTAATCTGAATTCAGTGAAATGTACAGGTGGAAGTTATGATTTTAGTATACCAGTAGGTGCATGGCCAGTAATGAATGGTGGCGCTGTTTCGTTGCATTTTGCCGGAGTTACATTATCCACGCAATTTACTGATTTTGTATCATTGAATTCACTACGATTTAGATTTAGTTTGACAGTTGATGAACCACCTTTCTCAATATTGAGAACACGTACAGTGAATTTGTACGGATTACCAGCCGCTAATCCAAATAATGGAAATGAATACTATGAAATATCAGGAAGGTTTTCACTCATTTCTTTAGTTCCAACTAATGATGATTATCAGACTCCAATTATGAATTCAGTGACAGTAAGACAAGATTTAGAGCGCCAACTTACTGATTTACGAGAAGAATTTAACTCATTGTCACAAGAAATAGCTATGGCACAATTGATTGATTTAGCACTGTTGCCTCTAGATATGTTTTCCATGTTTTCAGGAATTAAAAGTACAATTGATTTAACTAAATCAATGGCGACTAGTGTAATGAAGAAATTTAGAAAATCAAAATTAGCTACATCAATTTCAGAAATGACTAATTCATTGTCAGATGCTGCTTCATCAGCATCAAGAAACGTTTCTATTAGATCGAATTTATCTGCGATTTCAAATTGGACTAAT---GTCTCAAATGATGTGTCAAACGTAACTAATTCATTGAACGATATTTCAACACAAACGTATACA---ATTAGTAAGAAACTTAGATTAAAAGAAATGATTACTCAAACTGAAGGAATGAGCTTTGACGACATTTCAGCAGCTGTACTAAAAACAAAAATAGATATGTCTACTCAAATTGGAAAAAATACTTTACCTGACATAGTTACAGAGGCATCTGAAAAATTTATTCCAAAACGATCATATCGAATATTAAAGGATGATGAAGTAATGGAAATTAATACTGAAGGAAAATTCTTTGCATACAAAATTAATACATTTGATGAAGTGCCATTCGATGTAAATAAATTCGCTGAACTAGTAACAGATTCTCCAGTTATATCAGCGATAATCGATTTTAAGACATTGAAAAATTTAAATGATAATTATGGAATCACTCGTACAGAAGCGTTAAATTTAATTAAATCGAATCCAAATATGTTGCGTAATTTCATTAATCAAAATAATCCAATTATAAGGAATAGAATTGAACAGTTAATACTACAATGTAAATTG
>AGE99342
ATGGCTTCGCTCATTTATAGGCAGCTTCTCACTAATTCATATTCAGTAGATTTACATGATGAAATAGAGCAAATTGGGTCAGAAAAAACGCAAAATGTAACTGTAAATCCAGGTCCGTTTGCTCAAACTAGATATGCTCCAGTCAATTGGGGTCATGGAGAAATAAATGATTCAACCACAGTAGAACCAATTTTAGATGGTCCTTATCAACCCACTACATTTACACCACCTACTGATTATTGGATACTTATTAACTCAAATACAAATGGAGTAGTATACGAGAGTACAAATAATAGTGACTTTTGGACTGTAGTCGTTGCTGTTGAACCGCACGTCAATCCAGTAGATAGACAATATACTGTATTTGGTGAAAATAAACAATTTAATGTAAGAAACGATTCAGAT---AAATGGAAGTTCTTAGAAATGTTCAGAAGCGGCAGTCAAAATGAATTTTATAATAGACGT---ACATTAACTTCTGATACTAGACTCGTAGGAATATTAAAATATGGT---GGAAGAGTATGGACATTTCATGGTGAAACACCGAGAGCTACTACTGAT------AGCTCAAACACTGCAAATTTAAACAATATATCAATTACAATTCATTCAGAATTTTATATTATTCCAAGGTCCCAAGAGTCTAAATGTAATGAATATATTAATAACGGTCTGCCACCAATTCAAAATACTAGAAATGTAGTACCATTATCATTATCATCC---AGATCTATACAGTATAAGAGAGCACAAGTTAATGAAGACATTACAATTTCAAAGACTTCATTATGGAAAGAAATGCAATATAATAGGGATATTATAATTAGATTTAAGTTTGGTAATAGTATTATAAAACTTGGGGGACTAGGTTATAAATGGTCCGAAATATCATTTAAGGCAGCAAACTATCAATATAATTATCTACGTGATGGCGAACAAGTAACTGCACATACTACTTGTTCAGTAAATGGAATAAATAATTTTAGCTATAACGGAGGATCTTTACCTACTGATTTTAGCGTTTCAAGGTATGAAGTTATTAAAGAAAATTCCTATGTATATGTAGATTATTGGGATGATTCAAAAGCATTTAGAAATATGGTATATGTTAGATCATTAGCAGCTAATTTGAACTCAGTGAAATGTACAGGTGGAAGTTACGACTTTAGTATACCTGTAGGTGCATGGCCAGTTATGAATGGAGGCGCTGTTTCGTTGCATTTTGCTGGTGTCACATTATCTACGCAATTCACAGATTTTGTATCATTAAATTCACTGCGGTTTAGATTTAGTTTAACAGTGGATGAACCATCTTTTTCAATATTGAGAACACGTACGGTGAATTTATACGGATTACCAGCTGCTAATCCAAATAATGGAAATGAATATTACGAAATATCAGGAAGGTTTTCACTCATTTCTTTAGTTCCGACTAACGATGATTATCAGACTCCAATTATGAATTCAGTAACAGTAAGACAAGATTTAGAACGTCAACTTACTGATTTACGAGAGGAATTCAATTCATTATCACAAGAAATAGCTATGTCACAATTAATTGATTTAGCGTTATTACCTTTAGATATGTTTTCTATGTTTTCAGGAATTAAAAGTACAATTGATCTAACTAAATCAATGGCAACTAGCGTAATGAAAAAATTTAGAAAATCAAAATTAGCTACATCAGTTTCAGAAATGACTAATTCATTGTCGGACGCAGCATCATCAGCATCAAGAAGCGTTTCTGTTAGATCGAATGTATCCGCAATTTCAAATTGGACTAAT---ATTTCAGATGATGTATCAAATGTGACTAATTCGTTAAATGATATTTCAACGCAAACGTCTACA---ATCAGTAAGAACCTTAGATTAAAAGAGATGATTACTCAAACTGAAGGAATGAGTTTTGACGACATTTCAGCAGCAGTACTAAAAACAAAAATAGATATGTCTACTCAAATTGGGAAAAATACTTTACCTGACATAGTCACAGAGGCATCTGAGAAATTTATTCCAAAACGATCATATCGAATATTAAAAGATGATGAAGTAATGGAAGTTAATACTGAAGGAAAATTCTTTGCATATAAAATCGATACACTTAATGAAGTGCCATTTGATGTAAATAAATTTACTGAACTTGTGACAAATTCTCCAGTTATATCAGCAATAATCGATTTTAAAACATTGAAAAATTTAAATGATAATTATGGAATTACTCGAACGGAAGCATTAAATTTAATTAAATCAAATCCAAATGTATTACGTAATTTTATAAACCAAAATAATCCAATTATAAGAAATAGAATTGAACAGTTAATTCTACAATGTAAGTTG
>AGE99268
ATGGCTTCGCTCATTTATAGGCAGCTTCTCACTAATTCATATTCAGTAGATTTACATGATGAAATAGAGCAAATTGGGTCAGAAAAAACGCAAAATGTAACTGTAAATCCAGGTCCGTTTGCTCAAACTAGATATGCTCCAGTCAATTGGGGTCATGGAGAAATAAATGATTCAACCACAGTAGAACCAATTTTAGATGGTCCTTATCAACCCACTACATTTACACCACCTACTGATTATTGGATACTTATTAACTCAAATACAAATGGAGTAGTATACGAGAGTACAAATAATAGTGACTTTTGGACTGTAGTCGTTGCTGTTGAACCGCACGTCAATCCAGTAGATAGACAATATACTGTATTTGGTGAAAATAAACAATTTAATGTAAGAAACGATTCAGAT---AAATGGAAGTTCTTAGAAATGTTCAGAAGCGGCAGTCAAAATGAATTTTATAATAGACGT---ACATTAACTTCTGATACTAGACTCGTAGGAATATTAAAATATGGT---GGAAGAGTATGGACATTTCATGGTGAAACACCGAGAGCTACTACTGAT------AGCTCAAACACTGCAAATTTAAACAATATATCAATTACAATTCATTCAGAATTTTATATTATTCCAAGGTCCCAAGAGTCTAAATGTAATGAATATATTAATAACGGTCTGCCACCAATTCAAAATACTAGAAATGTAGTACCATTATCATTATCATCC---AGATCTATACAGTATAAGAGAGCACAAGTTAATGAAGACATTACAATTTCAAAGACCTCATTATGGAAAGAAATGCAATATAATAGGGATATTATAATTAGATTTAAGTTTGGTAATAGTATTATAAAACTTGGGGGACTAGGTTATAAATGGTCCGAAATATCATTTAAGGCAGCAAACTATCAATATAATTATCTACGTGATGGCGAACAAGTAACTGCACATACTACTTGTTCAGTAAATGGAATAAATAATTTTAGCTATAACGGAGGATCTTTACCTACTGATTTTAGCGTTTCAAGGTATGAAGTTATTAAAGAAAATTCCTATGTATATGTAGATTATTGGGATGATTCAAAAGCATTTAGAAATATGGTATATGTTAGATCATTAGCAGCTAATTTGAACTCAGTGAAATGTACAGGTGGAAGTTACGACTTTAGTATACCTGTAGGTGCATGGCCAGTTATGAATGGAGGCGCTGTTTCGTTGCATTTTGCTGGTGTCACATTATCTACGCAATTCACAGATTTTGTATCATTAAATTCACTGCGGTTTAGATTTAGTTTAACAGTGGATGAACCATCTTTTTCAATATTGAGAACACGTACGGTGAATTTATACGGATTACCAGCTGCTAATCCAAATAATGGAAATGAATATTACGAAATATCAGGAAGGTTTTCACTCATTTCTTTAGTTCCGACTAACGATGATTATCAGACTCCAATTATGAATTCAGTAACAGTAAGACAAGATTTAGAACGTCAACTTACTGATTTACGAGAGGAATTCAATTCATTATCACAAGAAATAGCTATGTCACAATTAATTGATTTAGCGTTATTACCTTTAGATATGTTTTCTATGTTTTCAGGAATTAAAAGTACAATTGATCTAACTAAATCAATGGCAACTAGCGTAATGAAAAAATTTAGAAAATCAAAATTAGCTACATCAGTTTCAGAAATGACTAATTCATTGTCGGACGCAGCATCATCAGCATCAAGAAGCGTTTCTGTTAGATCGAATGTATCCGCAATTTCAAATTGGACTAAT---ATTTCAGATGATGTATCAAATGTGACTAATTCGTTAAATGATATTTCAACGCAAACGTCTACA---ATCAGTAAGAACCTTAGATTAAAAGAGATGATTACTCAAACTGAAGGAATGAGTTTTGACGACATTTCAGCAGCAGTACTAAAAACAAAAATAGATATGTCTACTCAAATTGGGAAAAATACTTTACCTGACATAGTCACAGAGGCATCTGAGAAATTTATTCCAAAACGATCATATCGAATATTAAAAGATGATGAAGTAATGGAAGTTAATACTGAAGGAAAATTCTTTGCATATAAAATCGATACACTTAATGAAGTGCCATTTGATGTAAATAAATTTACTGAACTTGTGACAAATTCTCCAGTTATATCAGCAATAATCGATTTTAAAACATTGAAAAATTTAAATGATAATTATGGAATTACTCGAACGGAAGCATTAAATTTAATTAAATCAAATCCAAATGTATTACGTAATTTTATAAACCAAAATAATCCAATTATAAGAAATAGAATTGAACAGTTAATTCTACAATGTAAGTTG
>AGE46985
ATGGCTTCGCTCATTTATAGACAACTTCTCACTAATTCATATTCGGTAGACTTGCATGACGAAATAGAACAGATTGGATCGGAGAAAACTCAAAATGTGACGGTAAATCCAGGCCCATTTGCACAAACTAGATATGCTCCAGTTAATTGGGGGCACGGAGAGATTAATGATTCAACTACAGTGGAACCAGTTTTAGATGGTCCTTATCAACCAACTACATTCAAACCACCCAATGATTATTGGCTGCTTATTAGTTCAAATACAGATGGAGTAGTCTATGAGAGTACAAATAATAGTGACTTTTGGACAGCAGTTATCGCTGTCGAACCACATGTCAGTCAAACAAATAGGCAATATGTTTTATTTGGTGAGAATAAGCAGTTTAACGTAGAAAATAGTTCAGAT---AAATGGAAATTTTTCGAAATGTTTAAAGGTAATAGTCAGAGTGATTTTTCTAATAGACGG---ACTTTAACCTCTAATAATAGACTTGTAGGAATGCTAAAATATGGT---GGAAGAGTATGGACGTTTCATGGTGAAACACCAAGAGCTACTACTGAT------AGTTCGAGTACTGCGGATTTAAATAATATATCAATTATAACTCATTCAGAGTTTTATATTATTCCAAGATCCCAAGAATCTAAATGTAATGAATATATTAATAATGGTTTACCACCAATTCAAAATACTAGAAATGTAGTTCCATTATCTCTATCATCT---AGGTCTATTCAATATAGAAGAGCACAAGTTAATGAAGATATTACAATTTCAAAAACTTCATTATGGAAGGAAATGCAATATAATAGAGATATTATAATAAGATTTAAATTTGGTAATAGTGTCATAAAATTAGGAGGATTGGGATATAAATGGTCTGAAATATCATACAAAGCAGCGAATTATCAATATAGCTATTCGCGTGATGGTGAACAAGTTACTGCACATACCACTTGTTCAGTAAATGGAGTAAATAATTTTAGCTATAATGGAGGTTCACTACCTACTGATTTCAGTATTTCGAGATATGAGGTTATTAAAGAAAATTCTTATGTATATATAGATTACTGGGATGATTCAAAAGCATTTAGAAATATGGTATATGTTAGATCGTTAGCAGCAAATTTGAATTCAGTGAAATGTGTAGGTGGGAGTTATGATTTTAGATTACCTGTAGGTGAATGGCCTATTATGAATGGCGGTGCTGTATCATTACATTTTGCTGGAGTTACATTATCTACACAGTTCACTGATTTTGTATCACTAAATTCGCTACGATTTAGATTCAGTTTAACAGTAGATGAACCATCTTTCTCAATAATACGAACACGTACAATGAACTTATACGGATTACCAGCAGCTAATCCAAACAATGGAAATGAATACTATGAAGTGTCAGGAAGGTTCTCACTTATTTCTTTAGTTCCAACCAATGATGATTATCAAACTCCAATTATGAATTCAGTAACAGTAAGGCAAGATTTAGAACGCCAGCTTAATGATTTACGAGAAGAGTTTAATTCATTGTCACAAGAAATAGCTATGTCACAATTGATTGATTTAGCATTATTACCTTTAGATATGTTTTCTATGTTTTCGGGGATAAAAAGTACTATTGATCTGACCAAGTCAATGGCAACTAGTGTAATGAAAAAATTTAGAAAATCAAAATTAGCCACATCAATTTCAGAAATGACTAATTCATTGTCAGATGCGGCTTCGTCAGCATCAAGAAGTGCTTCTATTAGATCAAATTTATCGACGATTTCAAATTGGTCTAAT---GCTTCAAAAAGTGTATTAAATGTAACTGACTCAGTAAATGATGTTTCAACACAAACATCTACA---ATTAGTAAGAAACTTAGATTAAAAGAGATGATTACTCAAACTGAAGGAATTAGTTTTGATGATATTTCAGCAGCCGTATTGAAAACGAAAATAGATATGTCCACACAAATTGGAAAAAATACCTTACCTGATATAGTTACTGAAGCATCTGAAAAGTTTATTCCAAAACGATCATATCGAGTATTAAAAGATGATGAAGTGATGGAAGTTAACACTGAAGGAAAGTTTTTTGCTTATAAAGTGGATACACTTAATGAGATCCCATTTGATATAAATAAATTCACTGAACTTGTGACGGATTCTCCAGTTATATCAGCGATAATAGATTTTAAAACGCTAAAAAATTTAAACGATAATTATGGAATTACCCGCATAGAAGCGCTTAATTTAATTAAATCGAATCCGAATGTACTACGCAATTTTATTAATCAAAATAATCCAATTATAAGAAATAGGATTGAGCAGTTAATTCTACAATGTAAATTG
>AGE47548
ATGGCTTCGCTCATTTATAGACAACTTCTCACTAATTCGTATTCGGTAGACTTGCATGACGAAATAGAACAGATTGGATCGGAGAAAACTCAAAATGTGACGGTAAATCCAGGCCCATTTGCACAGACTAGATATGCTCCAGTTAATTGGGGACACGGAGAGATTAATGATTCAACTACAGTGGAACCAGTTTTAGATGGTCCTTATCAACCAACTACATTCAAACCACCCAATGATTATTGGTTGCTTATTAGTTCAAATACAGATGGAGTAGTCTATGAGAGTACAAATAATAGTGACTTTTGGACAGCAGTTATCGCTGTTGAACCACATGTCAGTCAAACAAATAGGCAGTATATTTTATTTGGTGAAAATAAGCAGTTTAATATAGAAAATAGTTCAGAT---AAATGGAAATTTTTCGAAATGTTTAAAGGTAGTAGTCAGAGTGATTTTTCTAATAGACGG---ACTTTAACCTCTAATAATAGACTTGTAGGAATGCTAAAATATGGT---GGAAGAGTATGGACGTTTCATGGTGAAACACCAAGAGCTACTACTGAT------AGTTCGAATACTGCGGATTTAAATAATATATCGATTATAATTCATTCAGAGTTTTATATTATTCCAAGATCCCAAGAATCTAAATGTAATGAATATATTAATAATGGCTTACCACCAATTCAAAATACTAGAAATGTAGTTCCATTATCTCTATCATCC---AGATCTATTCAATATAGAAGAGCACAAGTTAATGAAGATATTATAATTTCAAAAACTTCATTATGGAAAGAAATGCAATATAATAGAGATATTATAATAAGATTTAAATTTGGTAATAGTGTCATAAAATTAGGAGGATTGGGATATAAATGGTCTGAAATATCATACAAAGCAGCGAATTATCAATATAGCTATTCACGTGATGGTGAACAAGTTACTGCACATACCACTTGTTCAGTGAATGGAGTGAATAATTTTAGCTATAATGGAGGTTCACTACCTACTGATTTCAGTATTTCGAGATATGAAGTTATTAAAGAAAATTCTTATGTATATATAGATTACTGGGATGATTCAAAAGCATTTAGAAATATGGTATATGTTAGATCGTTAGCAGCAAATTTAAATTCAGTGAAATGCGTAGGTGGGAGTTATGATTTTAGATTACCTGTAGGTGAATGGCCTATTATGAATGGCGGTGCTGTATCATTACATTTTGCCGGAGTTACATTATCTACACAGTTCACTGATTTTGTATCATTGAATTCGCTACGATTTAGATTCAGTTTAACAGTAGATGAACCATCTTTCTCAATAATACGAACACGAACAATGAACTTATACGGATTACCAGCAGCTAATCCAAACAATGGAAATGAATACTATGAAGTGTCAGGAAGGTTCTCACTTATTTCTTTAGTTCCAACTAATGATGATTATCAAACTCCAATTATGAATTCAGTAACAGTAAGGCAAGATTTAGAACGCCAGCTTAATGATTTACGAGAAGAGTTTAATTCATTGTCACAAGAAATAGCTATGTCACAATTGATTGATTTAGCATTATTACCTTTAGATATGTTTTCTATGTTTTCGGGGATTAAAAGTACTATTGATCTAACCAAGTCAATGGCAACTAGTGTAATGAAAAAATTTAGAAAATCAAAATTAGCCACATCGATTTCAGAAATGACTAATTCATTGTCAGATGCAGCTTCGTCAGCATCAAGAAGTGCCTCTATTAGATCAAATTTATCGACAATTTCAAATTGGTCTGAT---GCTTCAAAAAGTGTATTAAACGTAACTGATTCAGTAAATGATATTTCAACACAAACGTCTACA---ATTAGTAAGAAACTTAGATTAAAAGAAATGATTACTCAAACTGAAGGAATTAGTTTTGACGATATTTCAGCAGCCGTATTGAAAACGAAAATAGATATGTCCACACAAATTGGAAAAAATACCTTACCCGATATAGTTACTGAAGCATCTGAAAAGTTTATTCCAAAACGATCATATCGAGTATTAAAAGATGACGAAGTGATGGAAGTTAACACCGAAGGAAAGTTTTTTGCTTATAAAGTGGATACACTTAATGAGATCCCATTTGATATAAATAAATTCGCTGAACTTGTGACGGATTCTCCAGTTATATCAGCGATAATAGATTTTAAAACGTTGAAAAATTTAAACGATAATTACGGAATTACCCGCATAGAAGCGCTTAATTTAATTAAATCGAATCCGAATGTACTACGTAATTTTATTAATCAAAATAATCCAATTATAAGAAATAGAATTGAGCAGTTAATTCTACAATGTAAATTG
>AGE99416
ATGGCTTCGCTCATTTATAGACAACTTCTCACTAATTCATACTCAGTAGATTTACATGATGAAATAGAACAAATTGGGTCAGAAAAAACTCAAAGCATAACTGTAAATCCAGGTCCGTTCGCCCAAACTAGGTATGCTCCAGTCAATTGGGGTCATGGAGAGATAAATGATTCAACCACAGTAGAACCAATTTTAGACGGTCCTTATCAGCCTACTACATTTACACCACCTACTGATTATTGGATACTTATTAACTCAAATACAAATGGAGTAGTATACGAGAGTACGAATAATAGTGACTTTTGGACTGCAGTCGTTGCTGTTGAACCGCACGTTAATCCAGTAGATAGACAATACACTGTATTTGGTGAAAATAAACAATTTAATGTAAGAAATGATTCAGAT---AAGTGGAAGTTTTTAGAAATGTTTAGAAGCAGTAGTCAAAATGAATTTTATAATAGACGT---ACACTAACTTCTGATACTAAACTCGTGGGAATATTAAAATATGGT---GGAAGAATATGGACGTTTCATGGTGAAACACCGAGAGCTACTACTGAT------AGTTCAAATACTGCAAATTTAAACGATATATCAATTATAATACATTCAGAATTTTATATTATTCCAAGGTCTCAAGAGTCTAAGTGTAATGAATATATTAATAATGGTTTACCACCAATTCAAAATACTAGAAATGTAGTACCATTATCATTATCATCT---AGATCCATACAGTATAAGAGAGCTCAAGTTAATGAAGACATTACAATTTCGAAAACCTCATTATGGAAAGAAATGCAATATAATAGGGATATTATAATTAGATTCAAATTTGGTAATAGTATTGTAAAACTGGGAGGACTAGGTTATAAATGGTCCGAAATATCATTTAAGGCAGCAAACTATCAATATAATTATTTACGTGATGGCGAACAAGTAACTGCACATACTACTTGTTCAGTAAATGGAGTAAATAATTTTAGCTATAACGGGGGATCTTTACCTACTGATTTTAGCATCTCAAGATATGAAGTTATCAAAGAAAATTCTTATGTATACGTAGATTATTGGGATGATTCAAAAGCATTTAGAAATATGATATATGTCAGATCATTAGCAGCTAATTTAAACTCAGTGAAATGTACAGGTGGAAGTTACGACTTTAGTATACCTGTAGGTGCATGGCCAGTTATGAATGGAGGCGCTGTTTCGTTACATTTTGCTGGAGTTACATTATCTACGCAATTCACAGATTTCGTATCATTGAATTCATTACGATTTAGATTTAGTTTGACAGTGGATGAACCATCTTTTTCAATATTGAGAACACGTACAGTGAATTTGTACGGATTACCAGCAGCTAATCCAAATAATGGAAATGAATACTACGAAATATCAGGAAGGTTTTCGCTCATTTCTTTAGTTCCAACTAATGATGATTATCAGACTCCAATTATGAATTCAGTAACAGTAAGACAAGATTTAGAACGTCAACTTACTGATTTACGAGAGGAATTTAATTCATTATCACAAGAAATAGCTATGTCACAATTAATTGATTTAGCGTTATTACCTTTAGATATGTTTTCTATGTTTTCAGGAATTAAAAGTACAATTGATTTGACTAAATCAATGGCAACTAGTGTAATGAAAAAATTTAGAAAATCAAAATTAGCTACATCAATTTCGGAAATGACTAATTCATTATCAGACGCAGCATCATCAGCATCAAGAAGCGTTTCCATCAGATCGAATATATCCACAATTTCGAATTTGACTAAC---GTTTCAAATGATGTATCAAATGTGACTAATTCGTTGAATGATATTTCAACACAAACGTCTACA---ATCAGTAAGAAACTTAGATTAAGAGAAATGATTACTCAAACTGAAGGAATGAGTTTTGATGATATTTCAGCGGCAGTATTAAAAACAAAAATAGATATGTCTACTCAAATTGGAAAGAATACCTTACCCGACATAGTCACAGAGGCATCTGAGAAATTTATTCCAAAACGATCATATCGAATATTAAAAGATGACGAAGTGATGGAAATTAATACTGAAGGGAAAGTCTTTGCATATAAAATAGATACACTTAATGAAGTACCATTTGACGTAAATAAATTTGCTGACCTTGTAACAAATTCTCCAGTTATATCAGCAATAATCGATTTTAAAACATTAAAAAACTTGAATGATAATTATGGAATTACTCGGATAGAAGCACTAAATTTAATTAAATCGAATCCAAATGTATTACGTAATTTCATTAACCAAAATAATCCAATTATAAGGAATAGAATTGAACAGCTAATTCTACAATGTAAGTTG
>AGH68953
ATGGCTTCGCTCATTTATAGACAGCTTCTCACTAATTCATATTCAGTAGATTTATATGATGAAATAGAGCAAATTGGATCAGAAAAAACTCAAAATGTAACTGTAAATCCAGGTCCATTTGCGCAAACAAGATATGCTCCAGTCAATTGGGGTCATGGAGAAATAAATGATTCAACTACAGTGGAACCAATTTTAGATGGTCCTTATCAACCTACTACATTTACACCACCTACTGATTACTGGATACTTATTAACTCAAATACAAATGGAGTAGTATACGAAAGTACAAATAATAGTGACTTTTGGACTGCAGTCATTGCTGTTGAACCGCACGTCGATCCAGTAGATAGACAATATAATATATTTGGTGAAAATAAACAATTTAATGTAAGAAATGATTCAGAT---AAATGGAAGTTTTTAGAAATGTTTAGAGGCAGTAGTCAAAACGACTTTTATAATAGACGT---ACACTAACTTCTGATACTAGACTCGTAGGAATATTAAAATATGGT---GGAAGAATATGGACATTTCATGGTGAAACACCGAGGGCTACTACCGAT------AGCTCAAACACTGCAAATTTGAACGGTATATCAATTACAATTCACTCAGAATTTTATATTATTCCAAGGTCTCAAGAGTCTAAGTGTAATGAATATATTAACAACGGTCTACCACCAATTCAAAATACTAGAAATGTAGTACCATTATCATTATCATCT---AGATCTATACAGTATACGAGAGCACAAGTTAATGAAGACATTACGATTTCAAAGACTTCATTATGGAAAGAGATGCAATATAACAGAGATATTATAATTAGGTTTAAATTTGGTAATAGTATTATTAAATTAGGGGGATTAGGTTATAAATGGTCCGAAATATCATATAAAGCGGCGAACTATCAATATAATTATCTACGTGATGGTGAACAAGTAACTGCACATACTACCTGTTCAGTAAATGGAGTAAATAATTTTAGCTATAACGGAGGATCTTTGCCCACTGATTTTAGCATTTCAAGATATGAAGTTATTAAAGAAAATTCCTATGTATATGTAGATTATTGGGACGATTCAAAAGCATTTCGAAATATGGTGTATGTTAGATCATTAGCAGCTAATTTAAACTCAGTGAAATGTACAGGTGGAAGTTACGACTTTAGTATACCTGTGGGTGCATGGCCAGTTATGAATGGAGGTGCCGTTTCGTTGCATTTTGCTGGTGTTACATTATCTACGCAATTCACAGATTTCGTATCATTAAATTCATTACGGTTTAGATTTAGTTTGACAGTGGATGAACCATCTTTTTCAATATTGAGAACACGTACGGTAAATTTATATGGATTACCAGCTGCTAATCCAAATAATGGAAATGAATATTACGAAATATCAGGAAGGTTTTCGCTTATTTCTTTAGTTCCAACCAACGATGATTATCAGACTCCAATTATGAATTCAGTAACAGTAAGACAAGATTTAGAACGTCAACTAACTGATTTACGAGAGGAATTCAATTCATTATCACAAGAAATAGCTATGTCACAATTAATTGATTTAGCGCTATTACCTTTAGATATGTTTTCTATGTTTTCAGGAATTAAAAGCACAATTGATCTAACCAAATCAATGGCGACTAACGTAATGAAAAAATTTAGGAAATCAAAGTTAGCTACATCAGTTTCAGAAATGACTAATTCATTATCAGACGCAGCATCATCAGCATCAAGAAGCGTTTCTGTTAGATCGAATATATCCGCATTTTCAAATTGGACTAAT---GTTTCAAACGATGTATCAAATGTGACTAATTCAGTTAATGATATTTCAACACAAACATCTACG---ATCAGTAAAAACCTTAGATTAAAAGAAATGATCACTCAAACTGAAGGAATGAGTTTTGATGATATTTCAGCAGCAGTACTAAAAACGAAAATAGATATGTCTACTCAAATTGGGAAAAATACTTTACCTGACATAGTCACAGAGGCATCTGAGAAATTTATTCCAAAACGATCGTATCGAATATTAAAAGATGATGAAGTAATGGAAGTTAATACTGAAGGGAAATTCTTTGCATATAAAATCGATACACTTAATGAAGTGCCATTTGATGTAAATAAATTTGCTGATCTTGTAACGAATTCTCCAGTTATATCAGCAATAATCGATTTTAAAACATTAAAAAATTTAAATGATAATTATGGAATTACTCGAACTGAAGCGTTAAATTTAATTAAATCCAATCCAAATGTATTACGTAATTTTATTAACCAAAATAATCCAATTATAAGGAATAGAATTGAACAGTTAATTCTACAATGTAAGTTG
>AFJ68340
ATGGCTTCGCTCATTTATAGACAGCTTCTCACTAATTCATATTCAGTAGATTTACATGATGAAATAGAGCAAATTGGATCGGAAAAAACTCAAAATGTAACTGTAAATCCAGGTCCATTTGCTCAAACAAGATATGCTCCAGTCAATTGGGGTCATGGAGAAATAAATGATTCAACGACAGTGGAACCAATTTTAGATGGTCCTTATCAACCCACTACATTTACACCACCTACTGATTATTGGATACTTATTAATTCAAATACAAATGGAGTAGTATACGAGAGTACAAATAATAGTGACTTTTGGACTGCAGTCATTGCTGTTGAACCGCACGTCAATCCAGTAGATAGACAATATAATGTATTTGGTGAAAATAAACAATTTAATGTAAGAAATGATTCAGAT---AAATGGAAGTTTTTAGAAATGTTCAGAGGCAGTAGTCAAAATGACTTTTATAATAGACGT---ACACTAACTTCTGATACTAGACTCGTGGGAATATTAAAATATGGT---GGAAGAGTATGGACATTTCATGGTGAAACACCAAGGGCTACCACTGAT------AGTTCAAACACTGCAAATTTGAACGGTATATCAATTACAATTCATTCAGAATTTTATATTATTCCAAGGTCCCAAGAGTCTAAGTGTAATGAATATATTAACAACGGTCTGCCACCAATTCAAAATACTAGAAATGTAGTACCATTATCATTATCATCT---AGATCTATACAGTATAAGAGAGCACAAGTTAATGAAGACATTACAATTTCAAAGACCTCATTATGGAAAGAAATGCAATATAACAGAGATATTATAATTAGATTTAAATTTGGTAATAGTATTGTTAAACTAGGGGGACTAGGTTATAAATGGTCTGAAATATCATATAAGGCGGCAAACTATCAATATAATTATCTACGTGATGGCGAACAAGTAACTGCACATACTACTTGCTCAGTGAATGGAGTAAATAATTTTAGCTATAACGGAGGATCTTTACCTACTGATTTTAGCGTTTCAAGGTATGAAGTTATTAAAGAAAATTCCTATGTATATGTAGATTATTGGGATGATTCAAAAGCATTTCGAAATATGGTGTATGTTAGATCATTAGCAGCTAATTTAAATTCAGTGAAATGTACAGGTGGAAGTTACGACTTCAGTATACCTGTGGGTGCATGGCCAGTTATGAATGGAGGTGCTGTTTCGTTGCATTTTGCTGGTGTTACATTATCTACGCAATTCACAGATTTCGTATCATTAAATTCATTACGGTTTAGATTTAGTTTGACAGTGGATGAACCATCTTTTTCAATATTGAGAACACGTACGGTAAATTTATACGGATTACCAGCTGCTAATCCAAATAATGGAAATGAATATTACGAAATATCAGGAAGGTTTTCACTTATTTCTTTAGTTCCAACTAACGATGATTATCAGACTCCAATTATGAATTCAGTAACAGTAAGACAAGATTTAGAACGTCAACTTACTGATTTACGAGAGGAATTCAATTCATTATCACAAGAAATAGCTATGTCACAATTAATTGATTTAGCGCTATTACCTTTAGATATGTTTTCTATGTTTTCAGGAATTAAAAGCACAATTGATCTAACTAAATCAATGGCAACTAGTGTAATGAAAAAATTTAGAAAATCAAAGTTAGCTACATCAGTTTCAGAAATGACTAATTCATTGTCAGACGCAGCATCATCAGCATCAAGAAGCGTTTCTGTTAGATCAAATATATCCGCAGTTTCAAACTGGACTAAC---GTTTCAAATGATGTGTCAAATGTGACTAATTCAGTAAATGATATTTCGACACAAACGTCTACG---ATCAGTAAAAACCTTAGATTAAAAGAGATGATTACTCAAACTGAAGGAATGAGTTTTGACGATATTTCAGCAGCAGTACTAAAAACAAAAATAGATATGTCTACTCAAATTGGGAAAAACACTTTACCTGATATAGTCACAGAGGCATCTGAGAAATTTATTCCAAAACGATCATATCGAATATTAAAAGATGATGAAGTAATGGAAATTAATACTGAAGGAAAATTCTTTGCATATAAAATTGATACACTTAATGAAGTGCCATTTGATGTAAATAAATTTACTGAACTTATAACAAATTCTCCAGTTATATCAGCAATAATCGATTTTAAAACATTAAAAAATTTAAATGATAATTATGGAATTACTCGAACTGAAGCGTTAAATTTAATTAAATCAAATCCAAATGTATTACGTAATTTTATTAATCAAAATAATCCAATTATAAGGAATAGAATTGAACAGTTAATTCTACAATGTAAGTTG
>AAC68883
ATGGCTTCACTCATTTATAGACAGCTACTCACCAATTCATACACAGTTGAATTATCAGATGAAATTAATACGATTGGATCAGAAAAAAATCAAAATGTAACGATTAATCCCGGACCGTTTGCTCAAACGAATTATGCACCAGTGACTTGGAGTCATGGGGAAGTGAATGATTCTACAACGATAGAGCCAGTACTTGATGGCCCTTATCAACCAACAAGTTTTAAGCCACCAAGCGATTACTGGATATTATTGAATCCAACTAATCAGCAAGTTGTATTAGAGGGTACCAATAAAACTGATATTTGGGTTGCTTTAGTACTTGTTGAACCAAACGTAACCAATCAAAGTAGACAATACACATTATTTGGAGAAACGAAACAAATTACTGTAGAAAATACCACAAAC---AAATGGAAATTCTTCGAAATGTTCAGAAGCAGTGTTAGTGCCGAATTTCAACATAAGCGC---ACTTTAACATCAGATACTAAATTAGCTGGATTTTTAAAACATTAT---AATAGTGTTTGGACTTTCCACGGTGAAACGCCACATGCTACAACTGAT------TACTCGTCAACTTCAAATTTATCTGAAGTAGAAACTACAATACATGTTGAGTTTTATATAATACCAAGATCGCAGGAATCTAAGTGTGTTGAATATATAAATACTGGATTGCCACCAATGCAGAATACAAGGAATATAGTTCCAGTTGCACTATCATCT---AGATCAGTGACTTATCAACGTGCTCAGGTTAATGAAGATATCATCATATCAAAGACATCGTTGTGGAAGGAGATGCAATATAACAGAGACATCGTAATAAGGTTTAAATTTAATAATAGTATAGTAAAACTCGGTGGGCTAGGTTATAAATGGTCAGAAATTTCGTTTAAAGCGGCTAATTATCAGTACACTTACTTGCGAGATGGAGAACAAGTTACGGCGCATACTACTTGTTCAGTTAATGGTGTGAATAACTTCAGTTATAATGGAGGATCACTGCCAACTGATTTTAGTGTATCAAAATATGAAGTAATTAAGGAGAATTCTTATGTCTATGTTGATTATTGGGATGACTCACAAGCATTTAGGAACATGGTATACGTCAGGTCATTGGCAGCAAATTTAAATTCAGTAAAGTGTATTGGAGGAAATTATGATTTTCAAATACCAGTTGGTGCATGGCCAGTGATGAGTGGAGGTGCGGTATCTTTGCATTTTGCAGGAGTCACCTTATCCACTCAATTTACTGACTTTGTATCACTTAATTCGTTAAGATTTAGATTCAGTTTGACCGTTGAAGATCCACCTTTTTCAATTTTACGCACACGTGTGTCAGGCTTATACGGGCTACCAGCATTTAATCCGAATAGCGGACATGAATATTATGAAATAGCTGGTAGATTTTCTCTTATTTCATTAGTACCGTCTAATGACGATTATCAAACTCCAATCATGAATTCAGTTACAGTGCGACAAGATCTTGAACGTCAGCTAGGTGATTTAAGGGAGGAATTCAATTCTCTATCACAAGAAATAGCGATGACGCAATTGATAGATTTAGCATTATTACCGTTAGATATGTTTTCCATGTTCTCAGGTATTAAAAGCACAATTGACGCAGCTAAATCAATGGCCACAAAGGTGATGAAAAAGTTTAAGAGATCGGGATTAGCTACATCAATCTCTGAATTAACTGGATCATTATCAAACGCTGCTTCATCAGTTTCCCGAAGTTCATCTATTAGATCTAACATATCATCCATTTCAGTGTGGACGGAT---GTTTCCGAACAGATAGCGAGTTCTTCAGACTCTGTAAGGAATATTTCCACGCAAACGTCAGCT---ATTAGTAGAAGATTGCGACTACGTGAAATTACTACACAAACTGAAGGTATGAATTTTGATGATATTTCAGCGGCAGTTCTTAAAACTAAGATAGATAAATCAACTCATATAAGCCCAGATACATTACCAGACATAATAACTGAGTCATCTGAAAAATTCATACCAAAACGAGCTTATAGAGTTCTAAAAGATGATGAAGTGATGGAAGCTGACGTGGATGGGAAGTTCTTTGCATATAAGGTTGACACTTTTGAAGAAGTGCCATTTGACGTAGATAAATTCGTCGATTTGGTAACTGATTCTCCTGTAATTTCAGCTATAATCGATTTTAAGACGTTGAAGAATTTAAACGACAATTATGGTATAACGCGATCTCAAGCGTTAGACTTAATCAGATCTAATCCCAGAGTTTTACGCGATTTTATCAATCAGAATAATCCAATTATTAAAAATAGAATTGAACAGTTAATACTGCAATGTAGACTG
>AGE99192
ATGGCTTCGCTCATTTATAGACAGCTTCTCACTAATTCATATTCAGTAGATTTATATGATGAAATAGAGCAAATTGGATCAGAAAAAACTCAGAATGTAACCATAAATCCGGGTCCATTTGCACAGACTAGATATGCTCCAGTCAATTGGGGTCATGGAGAGATAAATGATTCGACTACAGTAGAACCAATTTTAGATGGTCCTTATCAGCCAACTACATTTACTCCACCTAATGATTATTGGATACTTATTAATTCAAATACAAATGGAGTAGTATATGAAAGTACAAATAATAGTGACTTTTGGACTGCAGTCGTTGCTATTGAACCGCACGTCAACCCAGTAGATAGACAATATATGATATTTGGTGAAAGCAAACAATTTAATGTGAGTAACGATTCAAAT---AAATGGAAGTTTTTAGAAATGTTCAGAAGCAGTAGTCAAAATGAATTTTATAATAGACGT---ACATTAACTTCTGACACCAGACTTGTAGGAATATTGAAATATGGT---GGAAGAGTATGGACATTTCATGGTGAAACACCAAGAGCTACTACTGAC------AGTTCAAGTACTGCAAATTTAAATAATATATCAATTACAATTCATTCAGAATTTTACATTATTCCAAGGTCCCAGGAATCTAAATGTAATGAATATATTAATAATGGTCTGCCACCAATTCAAAATACTAGAAATGTAGTTCCATTGCCATTATCATCT---AGATCGATACAGTATAAGAGAGCACAAGTTAATGAAGACATTATAGTTTCAAAAACTTCATTATGGAAAGAAATGCAGTATAATAGGGATATTATAATTAGATTTAAATTTGGTAATAGTATTGTAAAGATGGGAGGACTAGGTTATAAATGGTCTGAAATATCATATAAAGCAGCAAATTATCAATATAATTACTTACGTGACGGTGAACAAGTAACCGCACACACCACTTGTTCAGTAAATGGAGTGAACAATTTTAGCTATAATGGAGGGTCTCTACCCACTGATTTTGGTATTTCAAGGTATGAAGTTATTAAAGAGAACTCTTATGTATATGTAGACTATTGGGATGATTCAAAAGCATTTAGAAATATGGTATATGTTAGATCATTAGCAGCTAATTTAAATTCAGTGAAATGTACAGGTGGAAGTTATGATTTCAGTATACCAGTAGGTGCATGGCCAGTAATAAATGGTGGCGCTGTTTCGTTGCATTTTGCCGGAGTTACATTATCCACGCAATTTACTGATTTTGTATCATTGAATTCATTACGATTTAGATTTAGTTTGACAGTTGATGAACCACCTTTCTCAATATTGAGAACACGTACAGTGAATTTGTATGGATTACCAGCCGCTAATCCAAATAATGGAAATGAATACTACGAAATATCAGGAAGGTTTTCACTCATTTCTTTAGTTCCAACTAATGATGATTATCAGACTCCAATTATGAATTCAGTGACGGTAAGACAAGATTTAGAGCGCCAACTTACTGATTTACGAGAAGAATTTAACTCATTGTCACAAGAAATAGCTATGGCACAATTGATTGATTTAGCACTGTTGCCTCTAGATATGTTTTCCATGTTTTCAGGAATTAAAAGTACAATTGATTTAACTAAATCAATGGCGACTAGTGTAATGAAGAAATTTAGAAAATCAAAATTGGCTACATCAATTTCAGAAATGACTAATTCATTGTCAGATGCTGCTTCATCAGCATCAAGAAACGTTTCTATTAGATCGAATTTATCTGCGATTTCAAATTGGACTAAT---GTTTCAAATGATGTGTCAAACGTAACTAATTCATTAAACGATATTTCAACACAAACATCTACA---ATTAGTAAGAAACTTAGATTAAAAGAAATGATTACTCAAACTGAAGGAATGAGCTTTGATGACATTTCAGCAGCTGTACTAAAAACAAAAATAGATATGTCTACTCAAATTGGAAAAAATACTTTACCTGATATAGTTACAGAAGCATCTGAGAAATTTATTCCAAAACGATCATATCGAATATTAAAGGATGATGAAGTAATGGAAATTAATACTGAAGGAAAATTCTTTGCATACAAAATTAATACATTTGATGAAGTGCCATTCGATGTAAACAAATTCGCTGAACTAGTAACAGATTCTCCAGTTATATCAGCGATAATCGATTTTAAGACATTGAAAAATTTAAATGATAATTATGGAATCACTCGTACAGAAGCATTAAATTTAATTAAATCGAATCCAAATATGTTACGTAATTTCATTAATCAAAATAATCCAATTATAAGGAATAGAATTGAACAGTTAATACTACAATGTAAATTG
>AGS43820
ATGGCTTCGCTCATTTATAGACAGCTGCTCGCTAATTCTTACGCAGTGGATTTGTCTGATGAGATACAGTCAGTTGGATCAGAAAAGAACCAACGCGTTACAGTGAATCCAGGACCATTTGCGCAGACAGGACATGCGCCGGTGAACTGGGGGCCCGGTGAAGTGAATGACTCGACTGTGGTACAACCCGTGTTGGATGGACCGTACCAACCAGCGCCGTTCGATCTACCAGTAGGAAATTGGATGTTGCTAGCGCCAACAGGACCAGGTGTGGTAGTGGAAGGAACGGACAATTCTGGCAGATGGTTATCTGTAATTCTGATTGAACCAGGCGTCACATCAGAGACTAGAACGTATACGATGTTTGGATCAAGTAAACAGGTGTTAGTGTCGAACGTGTCTGATACGAAATGGAAATTTGTTGAAATGATGAAGACGGCGGTTGATGGTGACTATGCGGAATGGGGA---ACATTACTATCGGACACCAAACTCTATGGGATGATGAAATATGGA---GAGAGACTATTCATATACGAAGGAGAAACCCCAAATGTCACGACCAAA------GGATACATTGTAACGAATTATGCATCAGTTGAGGTAAGGCCATATAGTGACTTTTATATAATTTCAAGATCACAAGAATCAGCATGCACTGAGTATATAAACAACGGGCTGCCACCTATCCAAAACACCAGGAATGTAGTGCCTGTGGCAATATCGTCA---AGATCAATTAAACCAAGAAAAGTGCAGGCTAATGAAGATATTGTAGTTTCCAAGACTTCACTATGGAAAGAAATGCAATATAATAGAGATATCATAATTAGATTTAGGTTTGATAACTCAATAATAAAATCTGGAGGCTTGGGCTATAAATGGGCTGAAATCTCATTTAAAGCTGCAAATTATCAATACAATTACATAAGAGACGGAGAAGAGGTTACAGCGCATACGACGTGCTCAGTTAATGGTGTTAATGATTTTAGTTTTAACGGAGGCTCACTACCAACAGATTTCGCAATATCGAGATATGAAGTAATTAAAGAAAATTCGTATGTATATGTTGATTACTGGGACGATTCACAGGCATTCAGAAATATGGTTTACGTGCGATCATTGGCAGCGAATTTGAATGACGTAATGTGTTCTGGCGGAGATTATAGCTTCGCGCTACCTGCTGGACAGTGGCCAGTGATGAAAGGGGGAGCGGTGACGTTGCACACAGCAGGAGTAACATTATCTATACAATTCACCGACTACGTATCGCTGAACTCACTAAGGTTTAGGTTTAGACTGGCGGTTGAAGAACCCTCATTTACGATAACTAGAACACGTGTATCAAAACTGTATGGTTTACCAGCGGCGAACCCAAACGGCGGAAGGGAATATTATGAAGTGGCAGGAAGGTTTTCGCTGATATCATTGGTGCCATCAAATGATGACTATCAAACGCCAATTATGAACTCAGTAACAGTAAGGCAAGACTTGGAAAGGCGCTTAAATGAGTTGAGAGAAGAGTTTAATAACTTATCACAAGAGATAGCTGTGTCACAGTTAATTGACTTAGCTATGCTGCCACTAGACATGTTTTCGATGTTCTCGGGAATTGAGGGTACTGTGAACGCAGCAAAATCGATGGCCACCAACGTGATGAGGAAATTTAAGAGTTCAAAACTCGCATCATCAGTGTCAATGTTGACGGACTCTCTGTCCGATGCGGCCTCATCTATCGCAAGGAGCACATCAATACGATCAATAGGATCGACAGCATCAGCTTGGGCTAAT---ATTTCGGAACAAACGCAAGACGCTGTTAATGAAGTTGCGACGATATCATCACAAGTGTCACAA---ATAAGTGGGAAATTAAGATTAAAAGAAATTACGACTCAAACAGAAGGAATGAATTTCGATGACATATCGGCGGCGGTGCTAAAAGCCAAGATAGATAGATCAATACAGGTCGACCAAAATGCATTACCAGACGTCATCACAGAAGCGTCAGAGAAATTCATTCGTAATAGGGCGTATAGAGTAATAGACGGAGATGAAGCATTTGAGGCGGGTACTGACGGAAGATTTTTCGCGTACAAGGTGGAAACGCTTGAGGAAATGCCATTCAATATAGAAAAATTCGCAGATTTAGTTACCAACTCACCAGTGATATCAGCAATAATAGACTTTAAGACATTGAAAAACCTGAACGACAATTATGGGATAACTAGAGAGCAAGCATTTAATTTGTTACGGTCAAACCCCAAAGTTTTGCGTGGATTTATTGACCAAAACAATCCAATCATAAAAAACAGGATAGAACAATTAATCATGCAATGTCGCTTG
>AGE98375
ATGGCTTCGCTCATTTATAGACAACTTCTCACTAATTCATATTCAGTAGATTTACATGATGAAATAGAGCAAATTGGATCAGAAAAAACTCAGAATGTAACTATAAATCCGGGTCCATTTGCACAGACTAGATATGCTCCAGTCAATTGGGGTCATGGAGAGATAAATGATTCGACTACAGTAGAACCAATTTTAGATGGTCCTTATCAGCCAACTACATTTACTCCACCTAATGATTATTGGATACTTATTAATTCAAATACAAATGGAGTAGTATATGAAAGTACAAATAATAGTGACTTTTGGACTGCAGTCGTTGCTATTGAACCGCACGTCAACCCAGTAGATAGACAATATATGATATTTGGTGAAAGCAAGCAATTTAATGTGAGTAACGATTCAAAT---AAATGGAAGTTTTTAGAAATGTTTAGAAGCAGTAGTCAAAATGAATTTTATAATAGACGT---ACATTAACTTCTGATACCAGACTTGTAGGAATATTAAAATATGGT---GGAAGAGTATGGACATTTCATGGTGAAACACCGAGAGCTACTACTGAC------AGTTCAAGTACTGCAAATTTAAATAATATATCAATTACAATTCATTCAGAATTTTACATTATTCCAAGGTCCCAGGAATCTAAATGTAATGAATATATTAATAATGGTCTGCCACCAATTCAAAATACTAGAAATGTAGTTCCATTGCCATTATCATCT---ATATCGATACAGTATAAGAGAGCACAAGTTAATGAAGACATTATAGTTTCAAAAACTTCATTATGGAAAGAAATGCAGTATAATAGGGATATTATAATTAGATTTAAATTTGGTAATAGTATTGTAAAGATGGGAGGACTAGGTTATAAATGGTCTGAAATATCATATAAGGCAGCAAATTATCAATATAATTACTTACGTGACGGTGAACAAGTAACCGCACACACCACTTGTTCAGTAAATGGAGTGAACAATTTTAGCTATAATGGAGGGTCTCTACCCACTGATTTTGGTATTTCAAGGTATGAAGTTATTAAAGAGAATTCTTATGTATATGTAGACTATTGGGATGATTCAAAAGCATTTAGAAATATGGTATATGTTAGATCATTAGCAGCTAATTTAAATTCAGTGAAATGTACAGGTGGAAGTTATGATTTCAGTATACCAGTAGGTGCATGGCCAGTAATGAATGGTGGCGCTGTTTCGTTGCATTTTGCCGGAGTTACATTATCCACGCAATTTACTGATTTTGTATCATTAAATTCACTACGATTTAGATTTAGTTTGACAGTTGATGAACCACCTTTCTCAATACTGAGAACACGTACAGTGAATTTGTATGGATTACCAGCCGCTAATCCAAATAATGGAAATGAATACTACGAAATATCAGGAAGGTTTTCACTCATTTCTTTAGTTCCAACTAATGATGATTATCAGACTCCAATTATGAATTCAGTGACGGTAAGACAAGATTTAGAGCGCCAACTTACTGATTTACGAGAAGAATTTAACTCATTGTCACAAGAAATAGCTATGGCACAATTGATTGATTTAGCACTGTTGCCTCTAGATATGTTTTCCATGTTTTCAGGAATTAAAAGTACAATTGATTTAACTAAATCAATGGCGACTAGTGTAATGAAGAAATTTAGAAAATCAAAATTAGCTACATCAATTTCAGAAATGACTAATTCATTGTCAGATGCTGCTTCATCAGCATCAAGAAACGTTTCTATTAGATCGAATTTATCTGCGATTTCAAATTGGACTAAT---GTTTCAAATGATGTGTCAAACGTAACTAATTCATTGAACGATATTTCAACACAAACATCTACA---ATTAGTAAGAAACTTAGATTAAAAGAAATGATTACTCAAACTGAAGGAATGAGCTTTGACGACATTTCAGCAGCTGTACTAAAAACAAAAATAGATATGTCTACTCAAATTGGAAAAAATACTTTACCTGATATAGTTACAGAAGCATCTGAGAAATTTATTCCAAAACGATCATATCGAATATTAAAGGATGATGAAGTAATGGAAATTAATACTGAAGGAAAATTCTTTGCATACAAAATTAATACATTTGATGAAGTGCCATTCGATGTAAATAAATTCGCTGAACTAGTAACAGATTCTCCAGTTATATCAGCGATAATCGATTTTAAGACATTGAAAAATTTAAATGATAATTATGGAATCACTCGTACAGAAGCGTTAAATTTAATTAAATCGAATCCAAATATGTTACGTAATTTCATTAATCAAAATAATCCAATTATAAGGAATAGAATTGAACAGTTAATACTACAATGTAAATTG
>AGE99294
ATGGCTTCGCTCATTTATAGGCAGCTTCTCACTAATTCATATTCAGTAGATTTACATGATGAAATAGAGCAAATTGGGTCAGAAAAAACGCAAAATGTAACTGTAAATCCAGGTCCGTTTGCTCAAACTAGATATGCTCCAGTCAATTGGGGTCATGGAGAAATAAATGATTCAACCACAGTAGAACCAATTTTAGATGGTCCTTATCAACCCACTACATTTACACCACCTACTGATTATTGGATACTTATTAACTCAAATACAAATGGAGTAGTATACGAGAGTACAAATAATAGTGACTTTTGGACTGTAGTCGTTGCTGTTGAACCGCACGTCAATCCAGTAGATAGACAATATACTGTATTTGGTGAAAATAAACAATTTAATGTAAGAAACGATTCAGAT---AAATGGAAGTTCTTAGAAATGTTCAGAAGCGGCAGTCAAAATGAATTTTATAATAGACGT---ACATTAACTTCTGATACTAGACTCGTAGGAATATTAAAATATGGT---GGAAGAGTATGGACATTTCATGGTGAAACACCGAGAGCTACTACTGAT------AGCTCAAACACTGCAAATTTAAACAATATATCAATTACAATTCATTCAGAATTTTATATTATTCCAAGGTCCCAAGAGTCTAAATGTAATGAATATATTAATAACGGTCTGCCACCAATTCAAAATACTAGAAATGTAGTACCATTATCATTATCATCC---AGATCTATACAGTATAAGAGAGCACAAGTTAATGAAGACATTACAATTTCAAAGACTTCATTATGGAAAGAAATGCAATATAATAGGGATATTATAATTAGATTTAAGTTTGGTAATAGTATTATAAAACTTGGGGGACTAGGTTATAAATGGTCCGAAATATCATTTAAGGCAGCAAACTATCAATATAATTATCTACGTGATGGCGAACAAGTAACTGCACATACTACTTGTTCAGTAAATGGAATAAATAATTTTAGCTATAACGGAGGATCTTTACCTACTGATTTTAGCGTTTCAAGGTATGAAGTTATTAAAGAAAATTCCTATGTATATGTAGATTATTGGGATGATTCAAAAGCATTTAGAAATATGGTATATGTTAGATCATTAGCAGCTAATTTGAACTCAGTGAAATGTACAGGTGGAAGTTACGACTTTAGTATACCTGTAGGTGCATGGCCAGTTATGAATGGAGGCGCTGTTTCGTTGCATTTTGCTGGTGTCACATTATCTACGCAATTCACAGATTTTGTATCATTAAATTCACTGCGGTTTAGATTTAGTTTAACAGTGGATGAACCATCTTTTTCAATATTGAGAACACGTACGGTGAATTTATACGGATTACCAGCTGCTAATCCAAATAATGGAAATGAATATTACGAAATATCAGGAAGGTTTTCACTCATTTCTTTAGTTCCGACTAACGATGATTATCAGACTCCAATTATGAATTCAGTAACAGTAAGACAAGATTTAGAACGTCAACTTACTGATTTACGAGAGGAATTCAATTCATTATCACAAGAAATAGCTATGTCACAATTAATTGATTTAGCGTTATTACCTTTAGATATGTTTTCTATGTTTTCAGGAATTAAAAGTACAATTGATCTAACTAAATCAATGGCAACTAGCGTAATGAAAAAATTTAGAAAATCAAAATTAGCTACATCAGTTTCAGAAATGACTAATTCATTGTCGGACGCAGCATCATCAGCATCAAGAAGCGTTTCTGTTAGATCGAATGTATCCGCAATTTCAAATTGGACTAAT---ATTTCAGATGATGTATCAAATGTGACTAATTCGTTAAATGATATTTCAACGCAAACGTCTACA---ATCAGTAAGAACCTTAGATTAAAAGAGATGATTACTCAAACTGAAGGAATGAGTTTTGACGACATTTCAGCAGCAGTACTAAAAACAAAAATAGATATGTCTACTCAAATTGGGAAAAATACTTTACCTGACATAGTCACAGAGGCATCTGAGAAATTTATTCCAAAACGATCATATCGAATATTAAAAGATGATGAAGTAATGGAAGTTAATACTGAAGGAAAATTCTTTGCATATAAAATCGATACACTTAATGAAGTGCCATTTGATGTAAATAAATTTACTGAACTTGTGACAAATTCTCCAGTTATATCAGCAATAATCGATTTTAAAACATTGAAAAATTTAAATGATAATTATGGAATTACTCGAACGGAAGCATTAAATTTAATTAAATCAAATCCAAATGTATTACGTAATTTTATAAACCAAAATAATCCAATTATAAGAAATAGAATTGAACAGTTAATTCTACAATGTAAGTTG
>ADB81097
ATGGCTTCGCTCATTTATAGACAGTTATTATCAAACTCATATGTTACAAACATCTCTGACGAAGTTAATGAAATTGGAACTAAGAAAACAACTAACGTTACTGTTAATCCAGGACCATTCGCACAAACGGGATATGCGCCTGTTGATTGGGGACATGGTGAATTGCCTGATTCTACATTAGTGCAACCAACTCTTGATGGTCCATACCAACCTACCTCACTCAACTTACCAGTTGATTATTGGATGTTAATTGCACCTACTAGAGAGGGAAAAGTTGCTGAAGGTACGAATACGACTGACAGATGGTTTGCTTGTGTGCTAATTGAACCAAATGTGCAAAACACACAAAGACAATACGTATTAGATGGGCAAAATGTCCAATTAAATGTCTCAAATGATTCAAGCACTTCATGGAAATTTATATTATTCATTAAATTGACGCCTGATGGAACGTACACTCAATACTCA---ACCTTGTCAACACCGCATAAGTTATGCGCGTGGATGAAAAGAGAT---AACAGAGTGTACTGGTATCAAGGAGCGACACCGAACGCATCAGAGAGC------TATTACTTGACTATAAACAATGATAACAGCAACGTCTCAAGTGACGCTGAATTTTACTTGATACCGCAATCGCAGACTGCTATGTGCACACAATATATAAACAATGGTTTACCACCAATTCAGAATACAAGGAATATTGTACCAGTAAATATTACATCT---AGGCAGATTAAAGACATAAGAGCTCAGATGAATGAAGACATAGTGATATCAAAAACTTCGTTATGGAAAGAAATGCAATATAATAGAGACATAATCATTAGATTTAAATTCGCTAATTCAATAATCAAATCAGGTGGACTAGGTTATAAGTGGTCGGAAATATCATTTAAGCCTATGAACTATCAATATACGTACACGAGAGATGGAGAAGAAGTAACAGCACATACAACATGTTCAGTGAATGGTGTCAATGATTTTAATTATAATGGAGGTACGTTACCTACTGATTTTGCAATATCGAGATTTGAGGTCATAAAGGAAAATTCTTATGTATATGTAGATTATTGGGACGATTCACAAGCATTTAGAAATATGGTATATGTAAGGTCGTTAGCTGCAAATTTGAATGATGTAGTGTGCAGTGGAGGTTCTTACAGTTTTGCGTTGCCTGTAGGCAATCATCCGGTGATGAGTGGTGGTGCAGTGACCTTAACATCTGCTGGTGTAACACTATCAACCCAGTATACAGATTATGTATCATTGAATTCATTGCGATTCAGGTTCAGATTGGCGGTGAGTGAACCATCGTTTTCTATCTCGCGAACTAGAATGAGTGGCATATATGGATTACCAGCTGTGAATCCAAATAATAACGCTGAGTATTATGAGGTAGCTGGTAGATTCTCACTCATATCACTAGTACCAACAAATGATGACTATCAAACGCCAATCGCTAATTCAGTTACAGTGAGACAAGATTTAGAGAGACAATTAGGTGAGTTAAGAGAAGAATTTAACTCGTTGTCACAAGAAATAGCTGTTTCCCAACTTATAGACCTTGCAACGCTACCGCTTGATATGTTCTCAATGTTCTCTGGAATAAAATCAACGGTAGAGGCAGTAAAATCTATGACTACGAATGTGATGAAAAGATTTAAAACGTCAAGTTTGGCAAACGCCATATCCGATTTAGCAAGCAATATGTCGGAAGCGGCATCATCTGTA---AGATTGACGTCAGTAAGATCAGTGGGCACCATTACATTGCCAAGAGCTAGA---GTTTCATTGCAAGTAGGCGATGACTTAAGGTCCATGCAGGACGTATCAACACAAGTGTCAAAT---GTGAGTAGAAATCTGAGATTGAGAGAGTTTACGACGCAAACTGATACCTTAAGCTTTGATGACATCTCTGCAGCTGTATTGAAGACGAAATTGGACAAATCGACGCAAATTTCACAACAGACAATGCCAGATATTATAGCTGAGTCATCTGAAAAGTTTATACCGAAAAGATCGTACAGAATAGTTGATGAGGATACTGCATTCGAGACTGGAATTGACGGAACGTTTTATGCTTACAAAGTCGATACATTTAATGAAATTCCGTTTGATATGGAACGATTTAATAAATTAATAACAGACTCACCAGTTTTATCAGCAATAATAGATTTTAAGACGTTAAAGAACTTAAACGATAATTATGGAATAACAAAGAAACAAGCCATGGAACTATTGCATTCAAATCCAAAGACATTAAAAGAGTTTATAAACGATAATAATCCAATAATTAGAAATAGGATAGAAAATTTAATATCGCAGTGTAGGTTG
>ACZ51928
ATGGCTTCGCTCATTTATAGACAGCTTCTCACTAATTCATATTCAGTAGATTTACATGATGAAATAGAGCAAATTGGGTCAGAAAAAACTCAAAATGTAACTGTAAATCCAGGTCCATTTGCTCAAACCAGATATGCTCCAGTCAATTGGGGTCATGGAGAAATAAATGATTCAACCACAGTAGAACCAATTTTAGATGGTCCTTATCAACCCACTACATTTACACCACCTATTGATTATTGGATACTTATTAACTCAAATACAAATGGAGTAGTATACGAGAGTACAAATAATAGTGACTTTTGGACTGCAGTCATTGCTGTTGAACCGCACGTTAATCCAATAGATAGACAATATACTGTATTTGGTGAAAATAAACAATTTAATGTAAGAAATGATTCAGAT---AAATGGAAGTTTTTAGAAATGTTTAGAGGCAGTAGTCAAAATGAATTTTATAATAGACGT---ACACTAACTTCTGATACTAGACTCGTGGGAATATTAAAATATGGT---GGAAGAGTATGGACATTTCATGGTGAAACACCGAGAGCTACTACTGAT------AGCTCAAACACTGCAAATTTGAACGGTATATCAATTACAATCCATTCAGAATTTTATATTATTCCAAGGTCTCAAGAGTCTAAGTGTAATGAATATATTAACAACGGTCTGCCACCAATTCAAAATACTAGAAATGTAGTACCATTATCATTATCATCC---AGATCTATACAGTATAAGAGAGCACAAGTTAATGAAGACATTACAATTTCAAAGACCTCATTATGGAAAGAAATGCAATATAATAGGGATATTATAATTAGATTTAAATTTGGTAATAGTATTATAAAACTAGGGGGATTAGGTTATAAATGGTCCGAAATATCATATAAGGCGGCAAACTATCAATATACTTATCTACGTGATGGCGAACAAGTAACTGCACATACTACTTGTTCAGTAAATGGAGTAAATAATTTCAGCTATAACGGAGGATCTTTACCTACTGATTTTAGCGTTTCAAGGTATGAAGTTATTAAAGAAAATTCCTATGTATATGTAGATTATTGGGACGATTCAAAAGCATTTCGAAATATGGTATATGTTAGATCATTAGCAGCTAATTTAAACTCAGTGAAATGTACAGGTGGAAGCTACGACTTTAGTATACCTGTGGGTGCATGGCCAGTTATGAATGGAGGCGCTGTTTCGTTGCATTTTGCTGGTGTCACATTATCTACGCAATTCACAGATTTCGTATCATTAAATTCACTGCGGTTCAGATTTAGTTTGACAGTGGATGAACCATCTTTTTCAATATTGAGAACACGTACGGTGAATTTATACGGATTACCAGCTGCTAATCCAAATAATGGAAATGAATATTACGAAATATCAGGAAGATTTTCACTTATTTCTTTAGTTCCAACTAACGATGATTATCAGACTCCAATTATGAATTCAGTAACAGTAAGACAAGATTTAGAACGTCAACTTACTGATTTACGAGAGGAATTCAATTCATTATCACAAGAAATAGCTATGTCACAATTAATTGATTTAGCGCTATTACCTTTAGATATGTTTTCTATGTTTTCAGGAATTAAAAGTACAATTGATCTAACCAAATCGATGGCAACTAGCGTAATGAAAAAATTTAGAAAATCAAAGTTAGCTACATCAGTTTCAGAGATGACTAATTCGTTGTCAGACGCAGCATCATCAGCATCAAGAAGCGTTTCTGTTAGATCGAATATATCCGCAGTTTCAAATTGGACTAAC---GTTTCAAATGATGTGTCAAATGTGACTAATTCGGTAAATAATATTTCAACACAAACGTCTACA---ATCAGTAAAAACCTTAGATTAAAAGAGATGATTACTCAAACTGAAGGAATGAGTTTTGACGATATTTCAGCAGCAGTACTAAAAACAAAAATAGATATGTCTACTCAAATTGGGAAAAATACTTTACCTGACATAGTCACAGAGGCATCTGAGAAATTTATTCCAAAACGATCATATCGAATACTAAAAGATGATGAAGTAATGGAAATTAATACTGAAGGAAAATTCTTTGCATATAAAATCGATACACTTAATGAAGTGCCATTTGATGTAAATAAATTTACTGAACTTGTGACAAATTCTCCAGTTATATCAGCAATAATCGATTTTAAAACATTAAAAAATTTAAATGATAATTATGGAATTACTCGAACGGAAGCATTAAATTTAATTAAATCAAATCCAAATGTATTACGTAATTTTATTAACCAAAATAATCCAATTATAAGGAATAGAATTGAACAGTTAATTCTACAATGTAAGTTG
>AFJ68401
ATGGCTTCGCTCATTTATAGACAGCTTCTCACTAATTCATATTCAGTAGATTTATATGATGAAATAGAGCAAATTGGATCAGAAAAAACTCAAAATGTAACCGTAAATCCAGGTCCATTTGCTCAAACAAGATATGCTCCAGTCAATTGGGGTCATGGAGAGATAAATGATTCAACCACAGTGGAACCAATCTTAGATGGTCCTTATCAACCTACTACATTTACACCACCTTCTGATTACTGGATACTTATTAACTCAAATACAAATGGAGTAGTATACGAGAGTACAAATAATAGTGACTTTTGGACTGCAGTTATTGCTGTTGAACCGCACGTCGATCCAGTAGATAGACAATATAATGTATTTGGTGAAAATAAACAATTTAATGTAAGAAATGATTCAGAT---AAATGGAAGTTTTTAGAAATGTTTAGAGGCAGTAGTCAAAATGACTTTTATAATAGACGT---ACACTAACTTCTGATACTAGACTCGTGGGAATATTAAAATATGGT---GGAAGAATATGGACATTTCATGGTGAAACACCAAGGGCTACTACTGAT------AGCTCAAACACTGCAAATTTAAACGGTATATCAATTACAATTCATTCAGAATTTTATATTATTCCAAGGTCTCAAGAGTCTAAGTGTAATGAATATATTAACAACGGTCTACCACCAATTCAAAATACTAGAAATGTAGTACCATTATCATTATCGTCT---AGATCTATACAGTATAAGAGAGCACAAGTTAATGAAGACATTACAATTTCAAAGACTTCATTATGGAAAGAAATGCAATATAACAGAGATATTATAATTAGGTTTAAATTTGGCAATAGTATTATTAAATTAGGGGGATTAGGTTATAAATGGTCCGAAATATCATATAAAGCAGCAAACTATCAATATAATTATCTACGTGATGGTGAACAAGTAACTGCACATACTACCTGTTCAGTAAATGGAGTAAATAATTTTAGCTATAACGGAGGATCTTTACCCACTGATTTCAGCATTTCAAGATATGAAGTTATTAAAGAAAATTCCTATGTATATGTAGATTATTGGGATGATTCAAAAGCATTTCGAAATATGGTGTATGTTAGATCATTAGCGGCTAATTTAAATTCAGTGAAATGTACAGGTGGAAGTTACGACTTTAGTATACCTGTGGGTGCATGGCCAGTTATGAATGGAGGTGCCGTTTCGTTGCATTTTGCTGGTGTTACATTATCTACACAATTCACAGATTTCGTATCATTAAATTCATTACGGTTTAGATTCAGTTTGACAGTGGATGAACCATCTTTTTCAATATTGAGAACACGTACGGTAAATTTATATGGATTACCGGCTGCTAATCCAAATAATGGAAATGAATATTACGAAATATCAGGAAGGTTTTCGCTTATTTCTTTAGTTCCAACCAACGATGATTATCAGACTCCAATTATGAATTCAGTAACAGTAAGACAAGATTTAGAACGTCAACTAACTGACTTACGAGAGGAATTCAATTCATTATCACAAGAAATAGCTATGTCACAATTAATTGATTTAGCGTTATTACCTTTAGATATGTTTTCTATGTTTTCAGGAATTAAAAGCACAATTGATTTAACCAAATCAATGGCAACTAGCGTAATGAAAAAATTTAGAAAATCAAAATTAGCTATATCAGTTTCAGAAATGACTAATTCATTGTCAGACGCAGCATCATCAGCATCAAGAAGCGTTTCTGTTAGATCTAACATATCTGCAGTTTCAAATTGGACTAAC---GTTTCAAATGATGTGTCAAATGTGACTAATTCAGTAAATGATATTGCAACACAAACATCTACG---ATCAGTAAAAACCTTAGATTAAAAGAAATGATTATTCAAACTGAAGGAATGAGTTTTGACGATATTTCAGCAGCAGTACTAAAAACAAAAATAGATATGTCTACTCAAATTGGGAAAAATACTTTACCTGACATAGTCACAGAGGCATCTGAGAAATTTATTCCAAAACGATCGTATCGAATACTAAAAGATGATGAAGTAATGGAAATTAATACTGAAGGAAAATTCTTTGCATATAAAATCGATACACTTAATGAAGTGCCATTTAATGTAAATAAATTTGCTGAACTTGTAACGAATTCTCCAGTTATATCAGCAATAATCGATTTTAAAACATTAAAAAATTTAAATGATAATTATGGAATTACTCGAACTGAAGCGTTAAATTTAATTAAATCAAATCCAAATGTATTACGTAATTTTATTAACCAAAATAATCCAATTATAAGGAATAGAATTGAACAGTTAATTCTACAATGTAAGTTG
>BAJ10674
ATGGCTTCACTTATTTACAGACAGCTACTTGCAAATTCATATACTGTAGACTTATCAGATGAAATAGAAGTTATTGGATCAGAAAGATCAAGCAATGTGACTATTAATCCAGGTCCATTCGCACAGACAAGTTACGCACCAGTTGATTGGGGGTCCGGCGAAATAAACGACTCAACGACTGTTGAACCAGTATTAGATGGACCATATCAACCAACCACATTCAAACCTGATGTTGATTATTGGTTGTTACTGGAACCAAAGAACGATGGAGTCGTTTTCGAAACAACGAATGGCACTAATAAGTGGATAGCAGCTATAATGATAGAGCCAAGCACTATCTCAGTGACGAAAAACTACACATTGTTTGGTCAACAAGAGCAGGTGCAAGTATCAAATACATCAACTACAAAGTGGAAACTCGTTGAATTAGTAAAACAAACACAAAATGGAGTATATACGCAGCATGGT---GAGCTTTTGTCTGACACTAAGCTATATGGAGTAATGAAATATGGT---GGATTGGTGTGTACGTATAAAGGCGAAACGCCGAACGCTACAACTGAT------CAATATACTACATCAAATTATAGCGAATTAAGTATCGCAGTACACTGTGACTTCTACATAATTTCACGTGCACAAGAAGCGGAATGCACGAGATATATTAATTATGGATTGCCACCAATACAAAATACTAGAAATGTTGTGCCGGTATCTATTAAAGCG---AAATCAATAGTGTATCAACGTGCTCAAGCGAATGAAGACATTATGGTATCAAAAACGTCTCTATGGAAAGAAATGCAATATAATAGAGACATTAAAATTAAATTCAAATTTAATAATACCATAGTAAAATCTAGTGGTCTAGGATATAAATGGTCAGAGATTTCATTTAAACCAGAAAACTATAACTACACTTATTTACGAGACGGAGAGTTGGTTACAGCGCATACAACATGTTCTGTCAATGGTGTTTATGACTTTAATTTCAATAGTGGATCGCTGCCAACAGATTTTGTAATACATAAGTATGAAGTAATTAAAGAAGGTTCATACGTGTATGTAGACTATTGGGATGATTCGCAGGCATTTAGGAATATGGTGTATGTTAGGTCATTAGCCGCTAATTTAAATTCCGTAACATGTAACGGTGGTGACTACGTTTTTAGACTACCTGTAGGCCAGCATCCAGTGATGACTGGTGGTGCCGTAATATTACATCCAGCAGGTGTTACTCTGTCCACACAATTTACCGATTTTGTATCACTTAATTCGTTGCGCTTCAGATTTAGCTTGGAAGTATTAGACCCACCTTTCTCCATCTTAAAGACTAGGGTATCTAGATTATATGGACTGCCGGCCGCAAATCCTAATAACGACAGAGAATGGTACGAAGTTGATGGAAGATTCTCATTAATATCACTCGTGCCATCTAATGATGACTATCAGACACCAATCATGAATTCAGTTACAGTAAGGCAGGATCTAGAACGACAACTGAATAGCTTGAGAGATGAATTTAATAAATTGTCGCAAGAAATCGCAGTTTCACAGTTAATTGACCTAGCACTACTACCGTTAGATATGTTCTCAATGTTTGCAGGAATTAAGAGCACAGTTAACGCCGCTAAATCAATGGCCACTAGTGTTATGAAAAAGTTCAAGAGATCCAGTCTTGCATCATCAATATCATCATTGACTGATTCTTTATCTGATGCAGCATCATCCATATCACGTAACACTTCTTTTAGATCAGTTGGGTCGTCAGTTTCAGTTTGGACTGAT---GTTTCTTCTCAGGTTGCGGATACAGCGAGCTCT---------ATTGCAAATCAAACTTCCACT---ATCAGTCGGAGGTTAAGATTGAAAGAGATGGCTACTCAGACGGAAGGAATGAATTTTGATGACCTATCAGCTGCAGTACTTAAAACTAAGATAGACAGATCTAGTCAAGTGTCAATCAATACGTTGCCAGATGTTGTGACTGAGGCTTCAGAAAAGTTCATTCCTAACAGATCATATAGAGTAATTAAGGATGACGAGGTGCTAGAGGCGAGTACTGACGGAAAGTTCTTTGCGTATAAAGTGGATACCTTCGAAGAAATTCCGTTTGATGTTCAGAAATTTGCTGATCTAGTGACTGAGTCACCAGTTATATCTGCTATAATAGATTTTAAAACTTTAAAAAATTTAAACGATAACTATGGTATTACGCGTGAACAGGCTTTTAACTTACTTAGATCAGATCCACGCGTACTAAGAGAATTCATTAACCAAAACAATCCAATTATTAAAAACAGGATTGAGCAATTGATATTACAATGTAGACTA
>BAJ14093
ATGGCTTCGCTCATTTACAGACAATTGCTTACAAACTCGTATACAACTGATCTATCTGACGAGATCAAAGAAATTGGATCATCAAAATCACAAGATGTTACAATAAATCCAGGACCATTTGCTCAAACTGGATACGCTCCAGTTAACTGGGGTCCTGGTGAGACAAACGACTCAACAACGGTTGAACCAGTGTTAGACGGACCATATCAACAAACGACCTTTAATCCACCAATAGAATATTGGACGTTATTCGCTCCCACTGATAAAGGTATAGTTGCTGAATTGACAAATAACACAGATATATGGTTAGTCATTATCTTAATTGAACCAAATGTACCTAAAGAATCAAGAACGTATACTATATTCGGTCAACAAGTTAGCTTAGTGATCGAAAATACATCACAAACAAAATGGAAGTTCATTGATTTTGGTAGAAGAAACCAAAATGATGCTTATATACTTTATGGT---ACACTTTTATCAGATACGAAACTGCAGGCTACAATGAAATATGGG---GCAAGGTTATTTACATTTATTGGGGATACACCGAATGCAGCGCCACAGGATTATGGATATGAGACGAGCAATTACAGTGCAATTGGAATAAGATCTTTTTGTGATTTTTACATAATACCACGTATGCCACGAGAAGTGTGCAGAAACTATATTAATCAAGGTCTTCCACCAATGCAGAACACTAGAAACGTGGTATCAGTTGCATTGTCAGCT---AGAGATGCAGTGATACGAAGAACGAGTGTTAATGAAGATATCATTATATCTAAAACTTCCTTATGGAAGGAAATGCAATATAACAGAGACATTACAATTAGATTTAAATTCGCTAATCAAATAGTCAAATCTGGAGGACTAGGATACAAGTGGGCAGAAATCTCTTTCAGACCAGCGAATTATCAGTATACGTATACTAGAGATGGAGAAGAGGTTACAGCGCATACTACATGTTCAGTTAATGGAGTGAACAATTTTAGTTATAATGGAGGATCGCTGCCAACGGATTTTGTTATATCAAGGTACGAAGTTATTAAAGAGAATTCATTTGTATATATAGATTATTGGGATGATTCACAAGCATTCAGGAATATGGTATATGTAAGGTCATTGGCAGCTGATTTAAATTCAATAATTTGCGGCGGTGGTAGTTATAGTTTCGCGTTACCTTTAGGAAATTATCCAGTTATGTCAGGAGGCGCTGTGTCGTTACATCCTTCTGGAGTAACGTTGTCAACTCAATTTACAGATTTTGTATCTCTCAATTCATTAAGATTTAGATTCAGATTAGCAGTCGAAGAACCTCCATTTTCAATAATGCGTACGCGAGTAAGTGGATTATATGGATTACCAGCCGTGAATCCGAATAATACTAAAGAGTTTTATGAAATTACGGGAAGATTCTCTTTGATATCGCTAGTACCATCAAATGACGATTATCAAACACCAATAATGAATTCAGTAACGGTCAGGCAAGATCTTGAAAGGCAACTTGGAGAATTACGTAATGAATTCAATGCATTATCTCAACAAATTGCAATGTCTCAGCTTATAGACCTGGCACTACTACCATTAGATATGTTCTCGATGTTTTCAGGTATCAAAAGTACAGTAGATATAGCGAAATCTATGGCAACAAACGTAATGAAAAAATTCAGAAAATCAAATTTAGCTAATTCAGTTTCAACGTTAACTGACTCCTTATCGGACGCAGCATCGTCAATATCTAGAGGGTCAACCATTAGGTCAATTGGATCTTCAGCATCTGCATGGACAGAG---GTTTCAACTACAATTGCAGATACAACTAATGCAACTAGTTTAATAGCGACACAAACCGCCACA---ATTAGTAAACGATTAAGATTGAAAGAAATAGCGACACAGACTGATGGTATGAATTTTGACGACATTTCTGCTGCAGTATTAAAAACCAAAATAGATAAATCAACGCAGATTGCCCCAAATACGTTACCAGATATTGTCACGGAAGCATCAGAGAAATTTATACCAAATAGAGCATACCGAGTTATAGATAATGATGAAGTGTTTGAAGCTGGAACAGATGGAAGATTTTTTGCATATCGAGTTGAGACGTTCGAAGAGATACCTTTCGATGTGCAAAAGTTTGCAGATTTAGTTACTGATTCACCAGTTATCTCAGCAATAATAGATTTTAAAACTCTAAAAAATCTAAACGATAACTATGGGATAACTAAACAACAAGCATACAATTTATTGCGATCCGATCCGCGAGTGTTACGTGAGTTTATCAATCAGGAAAATCCAATAATACGTAATAGAATTGAGAACCTAATAATGCAATGTAGGCTG
>BAJ14091
ATGGCTTCGCTCATTTACAGACAATTGCTTACAAACTCATATATGACTGATCTATCTGATGAAATTGAAGAAATTGGATCATCAAAATCACAAGATGTTACGATAAACCCAGGACCATTTGCTCAAACTGGATACGCTCCAGTGAACTGGGGTCCTGGTGAGACAAGCGACTCAACAACAGTTGAACCAGTGTTAGATGGACCATATCAACGAACAAACTTTAATCCACCAATAGAATATTGGACGTTACTAGCTCCTAATGATAAGGGTATAGTTGCTGAATTGACAAATAACATAGATATATGGTTAGCCATTATCTTGATTGAACCAAATGTACCTCGAGAGTCAAGAATATATACTATATTTGGCAAACAAGTTAGTTTGGTAATCGAAAATACGTCACAAACGAAATGGAAATTCGTTGATTTTGGTAAAAGAAGTCAAAATGATACTTATATACTTTATGGT---GCACTTTTATCAGATACGAAACTGCAGGCTACAATGAAATATGGG---GCACGATTGTTTACATTCATAGGGGATACACCGAATGCAGCGCCACAGGAATATGGATATGAGACAAGTGATTACAGTACAATAGGATTAAAATCGTTTTGTGATTTTTATATAATACCACGCATGCCACGAGAAGTGTGCAGAAATTATATTAATCATGGTCTTCCACCAATGCAGAACACTAGAAATGTGGTATCAGTTGCATTGTCAGCT---AGAGATGTGGTAACGCGGAGAACAAGTATTAACGAAGACATAGTTATATCTAAAACTTCCTTGTGGAAGGAGATGCAATATAACAGAGACATTATAATTAGATTTAAATTCGCTAATCAAATAATCAAATCTGGAGGACTAGGATACAAGTGGGCAGAAATCTCTTTCAGACCAGCGAATTATCAATATACATACACTAGAGATGGAGAAGAAATAACAGCGCATACTACATGTTCAGTTAATGGAGTGAACAATTTTAGTTATAATGGAGGATCACTGCCAACGGACTTTGTTATATCAAGATACGAAGTTATTAAAGAGAATTCATTTGTATATATAGATTATTGGGATGATTCACAAGCATTCAGGAATATGGTATATGTAAGGGCATTAGCGGCTGACTTAAATTCAATAATTTGTAGTGGTGGCAGTTATAGTTTCGCATTGCCTTTAGGAAATTTCCCAGTTATGTCAGGAGGCGCTGTGTCGTTACATCCCTCTGGAGTGACATTATCAACTCAATTTACAGATTTTGTATCTCTCAATTCATTAAGATTCAGGTTCAGGTTAGCAGTCGAAGAACCTCCATTTTCAATAACGCGCACGCGAGTAAGTGGATTATATGGATTACCAGCCGTAAATCCGAATAACGCTAAAGATTTTTACGAAATGACTGGAAGGTTTTCTTTGATATCATTAGTACCGTCAAATGATGATTATCAAACACCGATAATGAATTCAGTAACGGTCAGGCAAGATCTTGAGAGGCAGCTTGGAGAATTACGTAATGAATTTAATGCGTTATCTCAACAAATAGCAATGTCTCAGCTTATAGACTTGGCACTACTACCATTAGACATGTTCTCGATGTTCTCAGGAATCAAAGGTACAGTAGATATAGCAAAATCTATGGCAACGAATGTAATGAAAAAATTTAGAAAATCAAATTTAGCTAATTCAGTTTCAACGTTAACTGAGTCCTTATCGGACGCGGCATCGTCAATATCTAGAGGGTCAACTATTAGGTCGATTGGGTCTTCGGCATCTGCATGGACAGAA---GTTTCGAATACAATTGTAGATACAACTAACACAACCAGTTCAATAGCGACACAAACCGCCACA---ATTAGTAAACGATTAAGACTGAAAGAAATAGCGACACAGACTGATGGTATGAATTTTGACGACATTTCTGCTGCAGTATTAAAAACTAAAATAGATAAATCAATGCAAATTGCGCCAAATACACTACCAGATATTGTCACGGAGGCATCAGAGAGATTCATACCAAATAGAGCATATCGAGTTATAGACAATGATGAAGTATTTGAAGCTGGAACAGATGGAAGATTTTTTGCATATCGAGTCGAAACATTCGAAGAAATACCTTTCGATGTACAAAAATTCGCAGATTTAGTTACCGATTCACCAGTTATTTCAGCAATAATAGATTTTAAAACTCTTAAGAATCTAAATGACAATTATGGGATAACTAAACAACAAGCATATAATTTATTACGATCAGACCCGCGAGTGTTACGTGAGTTTATCGATCAGGAAAATCCAATAATACGCAATAGAATTGAGAATTTGATTATGCAATGTAGACTG
>BAJ14095
ATGGCTTCGCTCATTTACAGACAATTGCTTACAAACTCGTATACAACTGATCTATCTGACGAGATCAAAGAAATTGGATCATCAAAATCACAAGATGTTACAATAAATCCAGGACCATTTGCTCAAACTGGATACGCTCCAGTTAACTGGGGTCCTGGTGAGACAAACGACTCAACAACGGTTGAACCAGTGTTAGACGGACCATATCAACAAACGACCTTTAATCCACCAATAGAATATTGGACGTTATTCGCTCCCACTGATAAAGGTATAGTTGCTGAATTGACAAATAACACAGATATATGGTTAGTCATTATCTTAATTGAACCAAATGTACCTAAAGAATCAAGAACGTATACTATATTCGGTCAACAAGTTAGCTTAGTGATCGAAAATACATCACAAACAAAATGGAAGTTCATTGATTTTGGTAGAAGAAACCAAAATGATGCTTATATACTTTATGGT---ACACTTTTATCAGATACGAAACTGCAGGCTACAATGAAATATGGG---GCAAGGTTATTTACATTTATTGGGGATACACCGAATGCAGCGCCACAGGATTATGGATATGAGACGAGCAATTACAGTGCAATTGGAATAAGATCTTTTTGTGATTTTTACATAATACCACGTATGCCACGAGAAGTGTGCAGAAACTATATTAATCAAGGTCTTCCACCAATGCAGAACACTAGAAACGTGGTATCAGTTGCATTGTCAGCT---AGAGATGCAGTGATACGAAGAACGAGTGTTAATGAAGATATCATTATATCTAAAACTTCCTTATGGAAGGAAATGCAATATAACAGAGACATTACAATTAGATTTAAATTCGCTAATCAAATAGTCAAATCTGGAGGACTAGGATACAAGTGGGCAGAAATCTCTTTCAGACCAGCGAATTATCAGTATACGTATACTAGAGATGGAGAAGAGGTTACAGCGCATACTACATGTTCAGTTAATGGAGTGAACAATTTTAGTTATAATGGAGGATCGCTGCCAACGGATTTTGTTATATCAAGGTATGAAGTTATTAAAGAGAATTCATTTGTATATATAGATTATTGGGATGATTCACAAGCATTCAGGAATATGGTATATGTAAGGTCATTGGCAGCTGATTTAAATTCAATAATTTGCGGCGGTGGTAGTTATAGTTTCGCGTTACCTTTAGGAAATTATCCAGTTATGTCAGGAGGCGCTGTGTCGTTACATCCTTCTGGAGTAACGTTGTCAACTCAATTTACAGATTTTGTATCTCTCAATTCATTAAGATTTAGATTCAGATTAGCAGTCGAAGAACCTCCATTTTCAATAATGCGTACGCGAGTAAGTGGATTATATGGATTACCAGCCGTGAATCCGAATAATACTAAAGAGTTTTATGAAATTACGGGAAGATTCTCTTTGATATCGCTAGTACCATCAAATGACGATTATCAAACACCAATAATGAATTCAGTAACGGTCAGGCAAGATCTTGAAAGGCAACTTGGAGAATTACGTAATGAATTCAATGCATTATCTCAACAAATTGCAATGTCTCAGCTTATAGACCTGGCACTACTACCATTAGATATGTTCTCGATGTTTTCAGGTATCAAAAGTACAGTAGATATAGCGAAATCTATGGCAACAAACGTAATGAAAAAATTCAGAAAATCAAATTTAGCTAATTCAGTTTCAACGTTAACTGACTCCTTATCGGACGCAGCATCGTCAATATCTAGAGGGTCAACCATTAGGTCAATTGGATCTTCAGCATCTGCATGGACAGAG---GTTTCAACTACAATTGCAGATACAACTAATGCAACTAGTTCAATAGCGACACAAACCGCCACA---ATTAGTAAACGATTAAGATTGAAAGAAATAGCGACACAGACTGATGGTATGAATTTTGACGACATTTCTGCTGCAGTATTAAAAACCAAAATAGATAAATCAACGCAGATTGCCCCAAATACGTTACCAGATATTGTCACGGAAGCATCAGAGAAATTTATACCAAATAGAGCATACCGAGTTATAGATAATGATGAAGTGTTTGAAGCTGGAACAGATGGAAGATTTTTTGCATATCGAGTTGAGACGTTCGAAGAGATACCTTTCGATGTGCAAAAGTTTGCAGATTTAGTTACTGATTCACCAGTTATCTCAGCAATAATAGATTTTAAAACTCTAAAAAATCTAAACGATAACTATGGGATAACTAAACAACAAGCATACAATTTATTGCGATCCGATCCGCGAGTGTTACGTGAGTTTATCAATCAGGAAAATCCAATAATACGTAATAGAATTGAGAACCTAATAATGCAATGTAGGCTG
>AAX15951
ATGGCTTCGCTAATTTACAGACAATTACTATCGAATTCGTACATTACTAATTTGTCAGATGAAATTACTGATATTGGAAATGAAAAAAATAGTAATGTCACTGTCAATCCAGGACCATTTTCACAGACAGGGTATGCTCCAGTTGATTGGGGACATGGAGAATTGCCGGATTCAACTTTAGTACAACCAGTGCTTGATGGTCCTTACCAACCTACATCTTTCAATTTACCAGTGGATTATTGGATGATGATGTCACCAACACAAGCAGGTAGAGTAGCTGAAGGAACAAATGGTACAGATAGATGGTTTGCGTGTATAATAGTAGAACCAAATGTATCGTTACAGTCCAGAGATTATGTTCTAGATGGCCAAATAGTACAGTTACAAGTAGATAACACATCTAATACTATGTGGAAATTCATATTATTTATCAAACTTACGAAAAGCGGAAACTATTCACAATACTCA---AGCTTGTCGACTAATCATAAACTATGCGCATGGATTAAACGAGAC---GGTAGAGTATATTGGTTTGATGGTACAGTACCAAATTCTTCAGATAAT------TACTATTTGACAATCAATAATGATAATAGTATTATTTCTAGTGATGTAGATTTTTATTTAATACCACGTACTCAGACTGATAGTTGTAGACGATATATCAATAATGGACTACCACCAATTCAGAATACACGTAATGTTGTTTCAGTAAAACTGTCAGCT---CGTGAGATTCCAACAGTTAAAGCACAAATGAATGAGGATATTATCATATCTAAAACATCACTATGGAAGGAAATGCAATATAACAGAGATATAACCATAAGATTTAAGTTCGATAATTCAATAGTTAAATCAGGAGGATTAGGATATAAATGGTCAGAAATTTCTTTCAAGCCAAAAAACTATCAATATACTTATAATAGAGACGGAGAAGAAGTGACTGCGCATACAACTTGTTCAGTAAATGGTGTTAATGATTTCAGCTATAATAGTGGTACATTGCCGACTGACTTTTCGATCTCTAGGTTTGAAGTCATAAAAGAGAATTCATTTGTGTATGTAGATTATTGGGATGATTCTCAAGCATTTAGAAATATGGTTTACGTTCGATCATTATCGGCAAATTTAAATGATGTGCAATGTATTGGAGGAAATTATGATTTTGTACTTCCGGTAGGACCATGGCCAATTATGTCAGGTGGAGCCGTCACACTATCTTTTGCAGGAGTTACCTTGTCTACACAATTTACTGATTACGTATCACTTAATTCATTAAGATTTAGATTTAGATTATCGGTTGGGGAACCATCATTTTCAATAATAAGAACCAGAATGAGTGGACTTTATGGATTGCCGGCAGCAAATCCAAATAATAATGTGGAGTATTACGAAATTGCTGGAAGGTTTTCATTAATTTCATTGGTCCCATCTAATGATGGATATCAAACTCCAATAGCCAATTCAGTCACTGTTAGACAAGATTTAGACCGACAATTAAGTGAATTAAGGAATGAATTTAATTCGTTATCTCAAGAAATAGCAATATCTCAATTGGTGGACTTAGCAACACTGCCTTTGGACATGTTCTCAATGTTCTCAGGACTCAAATCGACATTTGGAGCAATTAGGTCTTTAACCACTAATGTAATGAAAAAGTTTAAAAATTCAAATATTGCTCGATCGATATCAAGTTTAACTGACGCTATGTCTGATGCTGCCTCCTCAATTAACAGATCGCGATCGACTAGATCAATTACATCAAATATAAGTACAATAACGCAA---------------ACCAGCAGCGAGATAGAGTCTATAGCTGACATTTCAACACAAGTATCATCA---ATAAGTAGACAATTAAGGTTAAAAGAATTTTCTACTCAAACCGATCACATGAACTTTGATGATATTTCAGCAGCTGTACTCAAAACCAAATTGAATAAATCTACACAACTATCACAAGATACAATACCAGATATAATATCAGAATCGTCAGAAAAGTTTATACCTTCAAGAACATATAGATTTATTGATGATGATAATGTGTTTGAGGCTAGTATAGATGGAACGTTCTATGCATATAGGGTTGAAACATTAGACGAAATATCTTTTGATATGGAGAGATTTAGAAAATTAGTTACGGACTCACCTGTAATTTCAGCGATAATAGATTTTAAGACATTGAAAAATTTAAATGATAATTACGGAATTACTAAAAAACAAGCATTGGATCTTATATACTCAAATCCGAAAACATTGAAAGAATTTATAAACAATGATAATCCAATAATCAGAAACAGGATCGAGAATTTAATTGCACAGTGCAGACTG
>AGE99488
ATGGCTTCGCTCATTTATAGACAGCTTCTCACTAATTCATATTCAGTAGATTTGTATGATGAAATAGAGCAAATTGGATCAGAAAAAACTCAAAACGTAACTGTAAATCCAGGTCCATTTGCCCAAACTAGATATGCTCCAGTTAATTGGGGTCATGGAGAAATAAATGATTCAACCACAGTAGAACCAATTTTAGATGGTCCCTATCAGCCTACTACATTTACACCACCTAATGATTATTGGATACTCATTAACTCAAGTACAAATGGAGTAGTATATGAGAGTACAAATAATAGTGACTTTTGGACTGCAGTTGTTGCTGTTGAACCACACGTTAATCCAGTAGATAGACAATATACTGTATTTGGTGAAAATAAACAGTTTAATGTAAGAAATGATTCAGAT---AAATGGAAGTTTTTAGAAATGTTTAGGAGCAGTAGTCAAAATGAATTTTATAATAGACGT---ACACTAACTTCTGATACTGGACTTGTGGGAATATTAAAATATGGT---GGAAGAATATGGACATTTCATGGTGAAACACCGAGAGCTACTACTGAT------AGCTCAAATACTGCAAACTTAAACGATATATCAATTATAATTCATTCAGAATTTTATATTATTCCAAGATCTCAAGAATCTAAGTGCAATGAATATATCAACAACGGTCTGCCACCAATTCAAAATACTAGAAATGTAGTACCATTACCATTATCATCC---AGATCTATACAGTATAAGAGAGCACAAGTCAACGAAGACATTACAATTTCAAAAACCTCATTATGGAAAGAAATGCAATATAATAGAGATATTATAATTAGATTCAAATTTGGTAATAGTATTATAAAACTGGGGGGACTAGGTTATAAATGGTCCGAAATATCATATAAGGCAGCAAACTATCAGTATAACTATATACGTGATGGTGAACAAGTAACTGCACACACTACTTGTTCGGTAAATGGAGTAAATAATTTTAGCTATAACGGAGGATCTTTACCTACTGATTTTAGCGTCTCAAGATATGAAGTTATTAAAGAAAATTCTTATGTATATGTAGATTATTGGGATGATTCAAAAGCATTTAGAAATATGGTATATGTCAGATCATTATCAGCTAATTTGAACTCGGTGAAATGTACAGGTGGAAGTTACGATTTTAGTATACCTGTAGGTGCATGGCCAGTTATGAATGGGGGTGCTGTTTCGTTACATTTTGCTGGAGTTACATTATCTACGCAATTCACAGATTTCGTATCATTGAATTCGCTGCGGTTTAGATTTAGTTTAACAGTGGATGAACCATCTTTTTCAATATTGAGAACACGTACAATGAATTTGTACGGATTACCAGCTGCCAATCCAAATAATGGAAATGAATACTACGAAATATCAGGGAGGTTTTCACTCATTTCTTTAGTTCCAACTAACGATGATTATCAGACTCCAATTATGAATTCAGTAACAGTAAGACAAGATTTAGAACGTCAACTTACTGATTTACGAGAGGAGTTTAACTCATTATCACAAGAAATAGCTATGTCACAATTAATTGATTTAGCGTTGTTACCTCTAGATATGTTTTCTATGTTTTCAGGAATTAAAAGTACGATTGATCTAACTAAATCAATGGCAACTAGTGTAATGAAAAAATTTAGAAAATCAAAATTAGCTACATCAATTTCAGAAATGACTAATTCATTGTCAGACGCAGCATCATCAGCATCAAGAAGTGTTTCTATTAGATCAAATATATCCACAATTTCAAATTGGACTAAC---GTTTCAAACGATATATCAAATGTGACTAATTCATTGAATGATATTTCAACACAAACGTCTACA---ATCAGTAAGAAACTTAGATTAAAAGAAATGATTACTCAAACTGAAGGAATGAGTTTTGATGATATTTCAGCAGCAGTACTGAAAACAAAAATAGATATGTCTAACCAAATTAGGAAAAATACTTTACCTGACATAGTCACAGAGGCATCTGAGAAATTTATTCCAAAACGATCATATCGAATATTAAAAGACGATGAAGTAATGGAAGTTAATACTGAAGGAAAATTCTTTGCGTATAAAATCAACACACTTGATGAAGTGCCATTCGATGTGAATAAATTTGCTGAACTTGTAACAAATTCTCCAGTAATATCAGCAATAATTGATTTTAAAACATTAAAAAATTTAAACGATAATTATGGAATTACTCGGACGGAAGCATTAAATTTAATTAAATCAAATCCAAATGTATTACGTAATTTCATTAATCAAAATAATCCAATTATAAGGAATAGAATTGAACAGTTAATTCTACAATGTAAGTTG
>AGE99440
ATGGCTTCGCTCATTTATAGGCAGCTTCTCACTAATTCATATTCAGTAGATTTACATGATGAAATAGAGCAAATTGGGTCAGAAAAAACGCAAAATGTAACTGTAAATCCAGGTCCGTTTGCTCAAACTAGATATGCTCCAGTCAATTGGGGTCATGGAGAAATAAATGATTCAACCACAGTAGAACCAATTTTAGATGGTCCTTATCAACCCACTACATTTACACCACCTACTGATTATTGGATACTTATTAACTCAAATACAAATGGAGTAGTATACGAGAGTACAAATAATAGTGACTTTTGGACTGTAGTCGTTGCTGTTGAACCGCACGTCAATCCAGTAGATAGACAATATACTGTATTTGGTGAAAATAAACAATTTAATGTAAGAAACGATTCAGAT---AAATGGAAGTTCTTAGAAATGTTCAGAAGCGGCAGTCAAAATGAATTTTATAATAGACGT---ACATTAACTTCTGATACTAGACTCGTAGGAATATTAAAATATGGT---GGAAGAGTATGGACATTTCATGGTGAAACACCGAGAGCTACTACTGAT------AGCTCAAACACTGCAAATTTAAACAATATATCAATTACAATTCATTCAGAATTTTATATTATTCCAAGGTCCCAAGAGTCTAAATGTAATGAATATATTAATAACGGTCTGCCACCAATTCAAAATACTAGAAATGTAGTACCATTATCATTATCATCC---AGATCTATACAGTATAAGAGAGCACAAGTTAATGAAGACATTACAATTTCAAAGACCTCATTATGGAAAGAAATGCAATATAATAGGGATATTATAATTAGATTTAAGTTTGGTAATAGTATTATAAAACTTGGGGGACTAGGTTATAAATGGTCCGAAATATCATTTAAGGCAGCAAACTATCAATATAATTATCTACGTGATGGCGAACAAGTAACTGCACATACTACTTGTTCAGTAAATGGAATAAATAATTTTAGCTATAACGGAGGATCTTTACCTACTGATTTTAGCGTTTCAAGGTATGAAGTTATTAAAGAAAATTCCTATGTATATGTAGATTATTGGGATGATTCAAAAGCATTTAGAAATATGGTATATGTTAGATCATTAGCAGCTAATTTGAACTCAGTGAAATGTACAGGTGGAAGTTACGACTTTAGTATACCTGTAGGTGCATGGCCAGTTATGAATGGAGGCGCTGTTTCGTTGCATTTTGCTGGTGTCACATTATCTACGCAATTCACAGATTTTGTATCATTAAATTCACTGCGGTTTAGATTTAGTTTAACAGTGGATGAACCATCTTTTTCAATATTGAGAACACGTACGGTGAATTTATACGGATTACCAGCTGCTAATCCAAATAATGGAAATGAATATTACGAAATATCAGGAAGGTTTTCACTCATTTCTTTAGTTCCGACTAACGATGATTATCAGACTCCAATTATGAATTCAGTAACAGTAAGACAAGATTTAGAACGTCAACTTACTGATTTACGAGAGGAATTCAATTCATTATCACAAGAAATAGCTATGTCACAATTAATTGATTTAGCGTTATTACCTTTAGATATGTTTTCTATGTTTTCAGGAATTAAAAGTACAATTGATCTAACTAAATCAATGGCAACTAGCGTAATGAAAAAATTTAGAAAATCAAAATTAGCTACATCAGTTTCAGAAATGACTAATTCATTGTCGGACGCAGCATCATCAGCATCAAGAAGCGTTTCTGTTAGATCGAATGTATCCGCAATTTCAAATTGGACTAAT---ATTTCAGATGATGTATCAAATGTGACTAATTCGTTAAATGATATTTCAACGCAAACGTCTACA---ATCAGTAAGAACCTTAGATTAAAAGAGATGATTACTCAAACTGAAGGAATGAGTTTTGACGACATTTCAGCAGCAGTACTAAAAACAAAAATAGATATGTCTACTCAAATTGGGAAAAATACTTTACCTGACATAGTCACAGAGGCATCTGAGAAATTTATTCCAAAACGATCATATCGAATATTAAAAGATGATGAAGTAATGGAAGTTAATACTGAAGGAAAATTCTTTGCATATAAAATCGATACACTTAATGAAGTGCCATTTGATGTAAATAAATTTACTGAACTTGTGACAAATTCTCCAGTTATATCAGCAATAATCGATTTTAAAACATTGAAAAATTTAAATGATAATTATGGAATTACTCGAACGGAAGCATTAAATTTAATTAAATCAAATCCAAATGTATTACGTAATTTTATAAACCAAAATAATCCAATTATAAGAAATAGAATTGAACAGTTAATTCTACAATGTAAGTTG
>AEB79211
ATGGCTTCGCTCATTTATAAACAGCTTCTCACTAATTCATATTCAGTAGATTTATATGATGAAATAGAGCAAATTGGATCAGAAAAAACTCAAAATGTAACTGTAAATCCAGGTCCATTTGCTCAAACAAGATATGCTCCAGTCAATTGGGGTCATGGAGAAATAAATGATTCAACCACAGTGGAACCAATTCTAGATGGTCCTTATCAACCTACTACATTTACACCACCTACTGATTACTGGATACTTATTAACTCAAATATAAATGGAGTAGTATACGAAAGTACAAATAATAGTGACTTTTGGACTGTAGTCATTGCTGTTGAACCACACGTCGATCCAGTAGATAGACAATATAATGTATTTGGTGAAAATAAACAATTTAATGTAAGAAATGATTCAGAT---AAATGGAAGTTTTTAGAAATGTTTAGAGGCAGTAGTCAAAATGACTTTTATAATAGACGT---ACACTAACTTCTGATACTAGACTCGTAGGAATATTAAAATATGGT---GGAAGAATATGGACATTTCATGGTGAAACACCGAGGGCTACTACCGAT------AGCTCAAACACTGCAAATTTGAACGGTATATCAATTACAATTCATTCAGAATTTTATATTATTCCAAGGTCCCAAGAGTCTAAGTGTAATGAATATATTAACAACGGTCTACCACCAATTCAAAATACTAGAAATGTAGTACCATTATCATTATCATCT---AGATCTATACAGTATACGAGAGCACAAGTTAATGAAGACATTACAATTTCAAAGACTTCATTATGGAAAGAAATGCAATATAACAGAGATATTATAATTAGGTTTAAATTTGGTAATAGTATTATTAAATTAGGGGGATTAGGTTATAAATGGTCCGAAATATCATATAAAGCGGCRAACTATCAATATAATTATCTACGTGATGGTGAACAAGTAACTGCACATACTACCTGTTCAGTAAATGGAGTAAATAATTTTAGCTATAACGGAGGATCTTTGCCTACTGATTTTAGCATTTCAAGATATGAAGTTATTAAAGAAAATTCCTATGTATATGTAGATTATTGGGACGATTCAAAAGCATTTCGAAATATGGTGTATGTTAGATCATTAGCAGCTAATTTAAACTCAGTGAAATGTGCAGGTGGAAGTTATGACTTTAGTATACCTGTGGGTGCATGGCCAGTTATGAATGGAGGTGCCGTTTCGTTGCATTTTGCTGGTGTTACATTATCTACACAATTCACAGATTTCGTATCATTAAATTCATTACGGTTTAGATTTAGTTTGACAGTGGATGAACCATCTTTTTCAATATTGAGAACACGTACGGTAAATTTATATGGATTGCCAGCTGCTAATCCAAATAATGGAAATGAATATTACGAAATATCAGGAAGGTTTTCGCTTATTTCTTTAGTTCCAACCAACGATGATTATCAGACTCCAATTATGAATTCAGTAACAGTAAGACAAGATTTAGAACGTCAACTAACTGATTTACGAGAGGAATTCAATTCATTATCACAAGAAATAGCTATGTCACAATTAATTGATTTAGCGCTATTACCTTTAGACATGTTTTCTATGTTTTCAGGAATTAAAAGCACAATTGATCTAACCAAATCAATGGCGACTAGCGTAATGAAAAAATTTAGGAAATCAAAGTTAGCTACATCAGTTTCAGAAATGACTAATTCATTATCAGACGCAGCATCATCAGCGTCAAGAAGCGTTTCTGTTAGATCGAATATATCCGCATTTTCAAATTGGACTAAT---GTTTCAAATGATGTATCAAATGTGACTAATTCAGTAAATGATATTTCAACACAAACATCTACG---ATCAGCAAAAACCTTAGATTAAAAGAAATGATCACTCAAACTGAAGGAATGAGTTTTGATGATATTTCAGCAGCAGTACTAAAAACGAAAATAGATATGTCTACTCAAATTGGGAAAAATACTTTACCTGACATAGTCACAGAGGCATCTGAGAAATTTATTCCAAAACGATCGTATCGAATACTAAAAGATGATGAAGTAATGGAAGTTAATACTGAAGGAAAATTCTTCGCATATAAAATCGATACACTTAATGAAGTGCCATTTGATGTAAATAAATTTGCTGAACTTGTAACGAATTCTCCAGTTATATCAGCAATAATCGATTTTAAAACATTAAAAAATTTAAATGATAATTATGGAATTACTCGAATTGAAGCGTTAAATTTAATTAAATCAAATCCAAATGTATTACGTAATTTTATTAACCAAAATAATCCAATTATAAGGAATAGAATTGAACAGTTAATTCTACAATGTAAGTTG
>AEB79210
ATGGCTTCGCTCATTTATAAACAGCTTCTCACTAATTCATATTCAGTAGATTTATATGATGAAATAGAGCAAATTGGATCAGAAAAAACTCAAAATGTAACTGTAAATCCAGGTCCATTTGCTCAAACAAGATATGCTCCAGTCAATTGGGGTCATGGAGAAATAAATGATTCAACCACAGTGGAACCAATTCTAGATGGTCCTTATCAACCTACTACATTTACACCACCTACTGATTACTGGATACTTATTAACTCAAATATAAATGGAGTAGTATACGAAAGTACAAATAATAGTGACTTTTGGACTGTAGTCATTGCTGTTGAACCACACGTCGATCCAGTAGATAGACAATATAATGTATTTGGTGAAAATAAACAATTTAATGTAAGAAATGATTCAGAT---AAATGGAAGTTTTTAGAAATGTTTAGAGGCAGTAGTCAAAATGACTTTTATAATAGACGT---ACACTAACTTCTGATACTAGACTCGTAGGAATATTAAAATATGGT---GGAAGAATATGGACATTTCATGGTGAAACACCGAGGGCTACTACCGAT------AGCTCAAACACTGCAAATTTGAACGGTATATCAATTACAATTCATTCAGAATTTTATATTATTCCAAGGTCCCAAGAGTCTAAGTGTAATGAATATATTAACAACGGTCTACCACCAATTCAAAATACTAGAAATGTAGTACCATTATCATTATCATCT---AGATCTATACAGTATACGAGAGCACAAGTTAATGAAGACATTACAATTTCAAAGACTTCATTATGGAAAGAAATGCAATATAACAGAGATATTATAATTAGGTTTAAATTTGGTAATAGTATTATTAAATTAGGGGGATTAGGTTATAAATGGTCCGAAATATCATATAAAGCGGCGAACTATCAATATAATTATCTACGTGATGGTGAACAAGTAACTGCACATACTACCTGTTCAGTAAATGGAGTAAATAATTTTAGCTATAACGGAGGATCTTTGCCTACTGATTTTAGCATTTCAAGATATGAAGTTATTAAAGAAAATTCCTATGTATATGTAGATTATTGGGACGATTCAAAAGCATTTCGAAATATGGTGTATGTTAGATCATTAGCAGCTAATTTAAACTCAGTGAAATGTGCAGGTGGAAGTTATGACTTTAGTATACCTGTGGGTGCATGGCCAGTTATGAATGGAGGTGCCGTTTCGTTGCATTTTGCTGGTGTTACATTATCTACACAATTCACAGATTTCGTATCATTAAATTCATTACGGTTTAGATTTAGTTTGACAGTGGATGAACCATCTTTTTCAATATTGAGAACACGTACGGTAAATTTATATGGATTGCCAGCTGCTAATCCAAATAATGGAAATGAATATTACGAAATATCAGGAAGGTTTTCGCTTATTTCTTTAGTTCCAACCAACGATGATTATCAGACTCCAATTATGAATTCAGTAACAGTAAGACAAGATTTAGAACGTCAACTAACTGATTTACGAGAGGAATTCAATTCATTATCACAAGAAATAGCTATGTCACAATTAATTGATTTAGCGCTATTACCTTTAGACATGTTTTCTATGTTTTCAGGAATTAAAAGCACAATTGATCTAACCAAATCAATGGCGACTAGCGTAATGAAAAAATTTAGGAAATCAAAGTTAGCTACATCAGTTTCAGAAATGACTAATTCATTATCAGACGCAGCATCATCAGCGTCAAGAAGCGTTTCTGTTAGATCGAATATATCCGCATTTTCAAATTGGACTAAT---GTTTCAAATGATGTATCAAATGTGACTAATTCAGTAAATGATATTTCAACACAAACATCTACG---ATCAGCAAAAACCTTAGATTAAAAGAAATGATCACTCAAACTGAAGGAATGAGTTTTGATGATATTTCAGCAGCAGTACTAAAAACGAAAATAGATATGTCTACTCAAATTGGGAAAAATACTTTACCTGACATAGTCACAGAGGCATCTGAGAAATTTATTCCAAAACGATCGTATCGAATACTAAAAGATGATGAAGTAATGGAAGTTAATACTGAAGGAAAATTCTTCGCATATAAAATCGATACACTTAATGAAGTGCCATTTGATGTAAATAAATTTGCTGAACTTGTAACGAATTCTCCAGTTATATCAGCAATAATCGATTTTAAAACATTAAAAAATTTAAATGATAATTATGGAATTACTCGAATTGAAGCGTTAAATTTAATTAAATCAAATCCAAATGTATTACGTAATTTTATTAACCAAAATAATCCAATTATAAGGAATAGAATTGAACAGTTAATTCTACAATGTAAGTTG
>AEB79213
ATGGCTTCGCTCATTTATAGACAGCTTCTCACTAATTCATATTCAGTAGATTTATATGACGAAATAGAGCAAATTGGATCAGAAAAAACTCAAAATGTAACTATAAATCCGGGTCCATTTGCACAGACTAGATATGCTCCAGTCAATTGGGGTCATGGAGAGATAAATGATTCGACTACAGTAGAACCAATTTTAGATGGTCCTTATCAGCCAACTACATTTACTCCTCCTAATGATTATTGGATACTTATTAATTCAAATACAAATGGAGTAGTATATGAAAGTACAAATAATAGTGACTTTTGGACTGCAGTTATTGCCATTGAACCGCATGTTGACCCAGTAGATAGGCAATATACGATATTTGGTGAAAGTAAACAATTTAATGTAAGTAACGATTCAAAT---AAATGGAAGTTTTTAGAAATGTTTAGAAGCAGTAATCAAAATGAATTTTATAATAGACGT---ACATTAACTTCTGATACTAGACTTGTAGGAATGTTGAAATATGGT---GGAAGAGTATGGACATTTCATGGTGAAACACCAAGAGCTACTACTGAC------RGTTCAAATACTGCAAATTTAAATAATATATCAATTACAATTCATTCAGAATTTTATATTATTCCAAGGTCCCAGGAATCTAAATGTAATGAATATATTAATAGTGGTCTGCCACCAATTCAAAATACTAGAAATGTAGTTCCATTGCCATTATCATCC---AGATCGATACAGTATAAGAGAGCACAAGTTAATGAAGACATTATAGTTTCAAAAACTTCATTATGGAAAGAAATGCAGTATAATAGGGATATTATAATTAGATTTAAATTTGGTAATAGTATTGTAAAGATGGGAGGACTAGGTTATAAATGGTCTGAAATATCATATAAGGCAGCAAATTATCAATATAATTACTTACGTGACGGTGAACAAGTAACTGCACACACCACTTGTTCAGTAAATGGAGTGAACAATTTTAGTTATAATGGAGGGTCTCTACCCACTGATTTTGGCATTTCAAGGTATGAAGTTATTAAAGAGAATTCTTATGTATATGTAGACTATTGGGATGATTCAAAAGCATTTAGAAATATGGTATATGTTAGATCATTAGCAGCTAATTTGAATTCAGTGAAATGTACAGGTGGAAGTTATGATTTTAGTATACCAGTAGGTGCATGGCCAGTAATGAATGGTGGCGCTGTTTCGTTGCATTTTGCCGGAGTTACATTATCCACGCAATTTACTGATTTTGTATCATTGAATTCACTACGATTTAGATTTAGTTTGACAGTTGATGAACCACCTTTCTCAATATTGAGAACACGTACAGTGAATTTGTACGGATTACCAGCCGCTAATCCAAATAATGGAAATGAATACTACGAAATATCAGGAAGGTTTTCACTCATTTCTTTAGTTCCGACTAATGATGATTATCAGACTCCAATTATGAATTCAGTGACAGTAAGACAAGATTTAGAGCGCCAACTTACTGATTTACGAGAAGAATTTAACTCATTGTCACAAGAAATAGCTATGGCACAATTGATTGATTTAGCACTGTTGCCTCTAGATATGTTTTCCATGTTTTCAGGAATTAAAAGTACAATTGATTTAACCAAATCAATGGYGACTAGTGTAATGAAGAAATTTAGAAAATCAAAATTAGCTACATCAATTTCAGAAATGACCAATTCATTGTCAGATGCTGCTTCATCAGCATCAAGAAACGTTTCTATTAGATCGAATTTATCTGCGATTTCAAATTGGACTAAT---GTTTCAAATGATGTGTCAAACGTAACTAATTCATTGAATGATATTTCAACACAAACGTCTACA---ATTAGTAAGAAACTTAGATTAAAAGAAATGATTACTCAAACTGAAGGAATGAGCTTTGACGATATTTCAGCAGCTGTACTAAAAACAAAAATAGATATGTCTACTCAAATTGGAAAAAATACTTTACCTGACGTAATTACAGAGGCATCTGAGAAATTTATTCCAAAACGATCATATCGAATATTAAAGGATGATGAAGTAATGGAAATTAATACTGAAGGTAAATTTTTTGCATACAAAATTAATACATTTGATGAAGTGCCATTCGATATAAATAAATTCGCTGAACTAGTAACAGATTCTCCAGTTATATCAGCGATAATCGATTTTAAGACATTGAAAAATTTAAATGATAATTATGGAATCACTCGTACAGAAGCGTTAAATTTAATTAAATCGAATCCAAATATGTTGCGTAATTTTATTAATCAAAATAATCCAATTATAAGGAATAGAATTGAACAGTTAATATTACAATGTAAATTG
>AEB79212
ATGGCTTCGCTCATTTATAGACAGCTTCTCACTAATTCATATTCAGTAGATTTATATGATGAAATAGAGCAAATTGGATCAGAAAAAACTCAAAATGTAACCGTAAATCCAGGTCCATTTGCTCAAACAAGATATGCTCCAGTCAATTGGGGTCATGGAGAAATAAATGATTCAACCACAGTGGAACCAATCTTAGATGGTCCTTATCAACCTACTACATTTACACCACCTTCTGATTACTGGATACTTATTAACTCAAATACAAATGGAGTAGTATACGAGAGTACAAATAATAGTGACTTTTGGACTGCAGTTATTGCTGTTGAACCGCACGTCGATCCAGTAGATAGACAATATAATGTATTTGGTGAAAATAAACAATTTAACGTAAGAAATGATTCAGAT---AAATGGAAGTTTTTAGAAATGTTTAGAGGCAGTAGTCAAAATGACTTTTATAATAGACGT---ACACTAACTTCTGATACTAGACTCGTGGGAATATTAAAATATGGT---GGAAGAATATGGACATTTCATGGTGAAACACCGAGGGCTACTACTGAT------AGCTCAAACACTGCAAATTTAAACGGTATATCAATTACAATTCATTCAGAATTTTATATTATTCCAAGGTCCCAAGAATCTAAGTGTAATGAATATATTAACAACGGTCTACCACCAATTCAAAATACTAGAAATGTAGTACCATTATCATTATCATCT---AGATCTATACAGTATAAAAGAGCACAAGTTAATGAAGATATTACAATTTCAAAGACTTCATTATGGAAAGAAATGCAATATAACAGAGATATTATAATTAGGTTTAAATTTGGCAATAGTATTATTAAATTAGGGGGATTAGGTTATAAATGGTCCGAAATATCATATAAAGCGGCAAACTATCAATATAATTATCTACGTGATGGTGAACAAGTAACTGCACATACTACCTGTTCAGTAAATGGAGTAAATAATTTTAGCTATAACGGAGGATCTTTACCCACTGATTTTAGCATTTCAAGATATGAAGTTATTAAAGAAAATTCCTATGTATATGTAGATTATTGGGACGATTCAAAAGCATTTCGAAATATGGTGTATGTTAGATCATTAGCGGCTAATTTAAATTCAGTGAAATGTACAGGTGGAAGTTACGACTTTAGTATACCTGTGGGTGCATGGCCAGTTATGAATGGAGGTGCCGTTTCGTTGCATTTTGCTGGTGTTACATTATCTACACAATTCACAGATTTCGTATCATTAAATTCATTACGGTTTAGATTTAGTTTGACAGTGGATGAACCATCTTTTTCAATATTGAGAACACGTACGGTAAATTTATATGGATTACCGGCTGCTAATCCAAATAATGGAAATGAATATTACGAAATATCAGGAAGGTTTTCGCTTATTTCTTTAGTTCCAACCAACGATGATTATCAAACTCCAATTATGAATTCAGTAACAGTAAGACAAGATTTAGAACGTCAATTAACTGACTTACGAGAGGAATTCAATTCATTATCACAAGAAATAGCTATGTCACAATTAATTGATTTAGCGCTATTACCTTTAGATATGTTTTCTATGTTTTCGGGAATTAAAAGCACAATTGATCTAACCAAATCAATGGCAACTAGCGTAATGAAAAAATTTAGAAAATCAAAATTAGCTACATCAGTTTCAGAAATGACTAATTCATTGTCAGACGCAGCATCATCAGCATCAAGAAGTGTTTCTGTTAGATCTAATATATCCGCAGTTTCAAATTGGACTAAC---GTTTCAAATGATGTGTCAAATGTGACTAATTCAGTAAATGATATTGCAACACAAACATCTACG---ATCAGTAAAAACCTTAGATTAAAAGAAATGATTACTCAAACTGAAGGAATGAGTTTTGACGATATTTCAGCAGCAGTACTAAAAACAAAAATAGATATGTCTACTCAAATTGGGAAAAATACTTTACCTGACATAGTCACAGAGGCATCTGAGAAGTTTATTCCAAAACGATCGTATCGAATACTAAAAGATGACGAAGTAATGGAAATTAATACTGAAGGAAAGTTCTTTGCATATAAAATCGATACACTTAATGAAGTGCCATTTGATGTAAATAAATTTGCTGAACTTGTAACGAATTCTCCAGTTATATCAGCAATAATCGATTTTAAAACATTAAAAAATTTAAATGATAATTATGGAATTACTCGAACTGAAGCGTTAAATTTAATTAAATCAAATCCAAATGTATTACGCAATTTTATTAACCAAAATAATCCAATTATAAGGAATAGAATTGAACAGTTAATTCTACAATGTAAGTTG
>AEB79215
ATGGCTTCGCTCATTTATAGACAGCTTCTCACTAATTCATATTCAGTAGATTTATATGACGAAATAGAGCAAATTGGATCAGAAAAAACTCAAAATGTAACTATAAATCCGGGTCCATTTGCACAGACTAGATATGCTCCAGTCAATTGGGGTCATGGAGAGATAAATGATTCGACTACAGTAGAACCAATTTTAGATGGTCCTTATCAGCCAACTACATTTACTCCTCCTAATGATTATTGGATACTTATTAATTCAAATACAAATGGAGTAGTATATGAAAGTACAAATAATAGTGACTTTTGGACTGCAGTTATTGCCATTGAACCGCATGTTGACCCAGTAGATAGACAATATACGATATTTGGTGAAAGTAAACAATTTAATGTAAGTAACGATTCAAAT---AAATGGAAGTTTTTAGAAATGTTTAGAAGCAGTAATCAAAATGAATTTTATAATAGACGT---ACATTAACTTCTGATACTAGACTTGTAGGAATGTTGAAATATGGT---GGAAGAGTATGGACATTTCATGGTGAAACACCAAGAGCTACTACTGAC------AGTTCAAATACTGCAAATTTAAATAATATATCAATTACAATTCATTCAGAATTTTATATTATTCCAAGGTCCCAGGAATCTAAATGTAATGAATATATTAATAGTGGTCTGCCACCAATTCAAAATACTAGAAATGTAGTTCCATTGCCATTATCATCC---AGATCGATACAGTATAAGAGAGCACAAGTTAATGAAGACATTATAGTTTCAAAAACTTCATTATGGAAAGAAATGCAGTATAATAGGGATATTATAATTAGATTTAAATTTGGTAATAGTATTGTAAAGATGGGAGGACTAGGTTATAAATGGTCTGAAATATCATATAAGGCAGCAAATTATCAATATAATTACTTACGTGACGGTGAACAAGTAACTGCACACACCACTTGTTCAGTAAATGGAGTGAACAATTTTAGTTATAATGGAGGGTCTCTACCCACTGATTTTGGCATTTCAAGGTATGAAGTTATTAAAGAGAATTCTTATGTATATGTAGACTATTGGGATGATTCAAAAGCATTTAGAAATATGGTATATGTTAGATCATTAGCAGCTAATTTGAATTCAGTGAAATGTACAGGTGGAAGTTATGATTTTAGTATACCAGTAGGTGCATGGCCAGTAATGAATGGTGGCGCTGTTTCGTTGCATTTTGCCGGAGTTACATTATCCACGCAATTTACTGATTTTGTATCATTGAATTCACTACGATTTAGATTTAGTTTGACAGTTGATGAACCACCTTTCTCAATATTGAGAACACGTACAGTGAATTTGTACGGATTACCAGCCGCTAATCCAAATAATGGAAATGAATACTACGAAATATCAGGAAGGTTTTCACTCATTTCTTTAGTTCCGACTAATGATGATTATCAGACTCCAATTATGAATTCAGTGACAGTAAGACAAGATTTAGAGCGCCAACTTACTGATTTACGAGAAGAATTTAACTCATTGTCACAAGAAATAGCTATGGCACAATTGATTGATTTAGCACTGTTGCCTCTAGATATGTTTTCCATGTTTTCAGGAATTAAAAGTACAATTGATTTAACCAAATCAATGGCGACTAGTGTAATGAAGAAATTTAGAAAATCAAAATTAGCTACATCAATTTCAGAAATGACCAATTCATTGTCAGATGCTGCTTCATCAGCATCAAGAAACGTTTCTATTAGATCGAATTTATCTGCGATTTCAAATTGGACTAAT---GTTTCAAATGATGTGTCAAACGTAACTAATTCATTGAATGATATTTCAACACAAACGTCTACA---ATTAGTAAGAAACTTAGATTAAAAGAAATGATTACTCAAACTGAAGGAATGAGCTTTGACGATATTTCAGCAGCTGTACTAAAAACAAAAATAGATATGTCTACTCAAATTGGAAAAAATACTTTACCTGACGTAATTACAGAGGCATCTGAGAAATTTATTCCAAAACGATCATATCGAATATTAAAGGATGATGAAGTAATGGAAATTAATACTGAAGGTAAATTCTTTGCATACAAAATTAATACATTTGATGAAGTGCCATTCGATATAAATAAATTCGCTGAACTAGTAACAGATTCTCCAGTTATATCAGCGATAATCGATTTTAAGACATTGAAAAATTTAAATGATAATTATGGAATCACTCGTACAGAAGCGTTAAATTTAATTAAATCGAATCCAAATATGTTGCGTAATTTTATTAATCAAAATAATCCAATTATAAGGAATAGAATTGAACAGTTAATATTACAATGTAAATTG
>AEB79214
[truncated: 833,071 more chars]
