# Supplementary material for: FRESCo: finding regions of excess synonymous constraint in diverse viruses
Source: Genome Biol. 2015 Feb 17;16(1):38. doi: 10.1186/s13059-015-0603-7 (PMC4376164; doi:10.1186/s13059-015-0603-7)
Supplement: Additional file 4: — Sequence alignments (zip folder of FASTA alignments). [file 13059_2015_603_MOESM4_ESM.zip › alignments/rotavirus/VP6.fa.revtrans]

>ACZ51607
ATGGAGGTTTTATATTCATTGTCAAAAACCCTTAAAGATGCTAGGGACAAAATTGTTGAAGGTACATTATATTCTAATGTTAGCGATCTCATTCAACAATTCAATCAGATGATAGTAACTATGAATGGAAATGACTTTCAGACTGGAGGAATTGGTAATTTACCTATTAGGAATTGGACTTTCGATTTTGGTCTATTAGGTACAACACTTTTAAATTTGGATGCTAATTACGTTGAGAATGCTAGAACTACAATTGAATATTTTATTGATTTTATTGATAATGTATGTATGGATGAAATGGCAAGAGAGTCTCAAAGAAATGGAGTAGCTCCACAATCTGAAGCGTTAAGAAAGTTAGCAGGCATTAAATTTAAGAGAATAAATTTTGACAATTCATCTGAATATATAGAGAATTGGAATCTACAAAATAGGAGACAGCGTACTGGATTTGTTTTTCATAAACCTAATATATTTCCATACTCAGCTTCATTTACTTTAAATAGATCTCAACCAATGCATGATAATTTGATGGGAACTATGTGGCTTAATGCTGGATCAGAAATTCAAGTAGCTGGATTTGATTATTCATGCGCTATAAATGCACCAGCGAACATACAACAATTTGAGCATATTGTCCAACTTAGACGTGCACTAACTACAGCTACTATAACTCTATTACCTGATGCAGAAAGATTTAGTTTTCCAAGAGTTATTAATTCAGCTGATGGTGCAACTACATGGTTCTTTAATCCAGTCATTTTAAGACCAAATAATGTTGAAGTAGAATTTTTGTTGAATGGGCAAATTATTAATACATATCAAGCTAGATTTGGTACTATTATCGCAAGAAATTTTGATACAATTCGATTGTCATTCCAGTTAATGCGCCCGCCA------AATATGACACCAGCTGTTAATGCACTATTTCCACAAGCACAACCTTTTCAACATCACGCAACAGTTGGACTTACATTACGCATTGAATCTGCAGTTTGTGAATCAGTACTTGCAGATGCTAATGAGACTCTGTTGGCGAATGTGACCGCAGTACGTCAAGAGTATGCTATACCAGTTGGACCGGTATTTCCACCAGGCATGAATTGGACTGAATTAATTACTAATTATTCACCATCTAGAGAAGATAATTTACAGCGCGTGTTTACAGTAGCTTCCATTAGAAGCATGTTAATTAAG
>ABO20878
ATGGAGGTTCTGTATTCATTGTCAAAAACTCTTAAAGATGCTAGGGATAAGATTGTTGAAGGTACATTATATTCTAATGTTAGCGATCTTATTCAGCAATTTAATCAAATGATAGTAACCATGAACGGAAATGACTTTCAAACTGGAGGAATTGGCAATTTACCCATTAGAAATTGGACATTTGACTTTGGTCTACTAGGTACTACGCTTTTAAATCTTGATGCTAATTATGTTGAGACTGCCAGAACTACGATTGAGTATTTTATTGATTTCATTGATAATGTATGTATGGATGAAATGGCAAGAGAGTCTCAAAGAAATGGAGTAGCTCCACAATCTGAGGCATTGAGAAAGCTAGCCGGTATTAAATTTAAAAGAATAAACTTTAATAATTCATCAGAATATATAGAAAATTGGAATTTACAAAATAGAAGACAACGTACTGGATTTGTTTTTCATAAACCTAATATATTTCCATACTCAGCATCATTTACTTTAAATAGATCTCAACCAATGCATGATAATTTAATGGGAACCATGTGGCTTAATGCTGGATCAGAAATTCAAGTGGCCGGATTTGACTATTCGTGTGCTCTAAATGCTCCAGCAAATATTCAGCAATTTGAACATATTGTCCAGCTAAGGCGTGCGCTAACTACAGCTACTATAACTTTGTTACCTGATGCAGAAAGATTTAGTTTTCCAAGAGTTATTAATTCAGCAGATGGCGCAACTACATGGTTCTTTAATCCAATCATCCTAAGACCAAACAATGTAGAAGTAGAATTTTTACTGAATGGACAAATTATTAATACATATCAAGCTAGATTTGGCACTATTGTCGCAAGAAATTTTGATACAATTCGCCTGTCATTCCAATTAATGCGTCCACCA------AACATGACGCCAGCCGTAAATGCATTATTTCCGCAAGCACAACCTTTTCAACATCATGCAACAGTTGGACTTACGTTACGTATTGAGTCTGCAGTTTGTGAATCAGTGCTTGCGGATGCAAATGAAACTTTATTGGCGAATGTTACCGCAGTACGTCAAGAGTATGCTATACCAGTTGGACCAGTATTTCCACCAGGCATGAATTGGACTGAGCTGATTACTAACTATTCACCATCTAGGGAAGATAATTTGCAACGTGTCTTTACAGTAGCCTCTATCAGAAGCATGTTAATTAAG
>AFC90174
ATGGAGGTTCTGTACTCATTGTCAAAAACTTTGAAGGATGCTAGAGATAAAATTGTTGAAGGTACACTATATTCAAATGTGAGTGATTTGATTCAACAATTTAATCAAATGATAGTTACTATGAATGGAAATGACTTTCAAACAGGAGGAATAGGAAATTTGCCAATTAGGAATTGGACTTTTGATTTCGGATTACTTGGTACTACTTTACTTAATCTAGATGCAAACTATGTTGAAAATGCTAGAACTACCATTGAATACTTTATTGATTTTATAGATAATGTATGTATGGATGAAATAGCTAGAGAATCGCAACGAAATGGGATAGCACCACAATCTGAAGCACTAAGAAAGCTGTCGGGTATAAAATTTAAAAGAATTAACTTTGACAATTCATCTGATTATATTGAGAATTGGAATCTACAGAATAGGCGGCAGCGCACAGGATTTGTATTTCATAAACCAAACATACTTCCATATTCAGCATCATTTACTCTAAATCGATCACAGCCAGCGCATGATAATTTGATGGGAACTATGTGGATTAATGCTGGATCAGAAATTCAGGTAGCTGGATTTGATTATTCATGCGCTTTTAATGCACCAGCAAACATTCAGCAGTTTGAACATGTTGTACCACTAAGACGTGCTCTCACAACAGCTACGATTACCTTGCTACCGGATGCTGAAAGATTCAGTTTCCCGAGAGTAATTAACTCAGCTGATGGTACTACCACATGGTACTTCAATCCAGTTATTCTAAGACCAAGTAATGTAGAGGTTGAATTTCTATTGAATGGACAGATAATTAATACATATCAAGCACGATTTGGAACTATCGTAGCTAGAAATTTTGATACCATTCGTTTGTCATTTCAACTAGTACGTCCCCCA------AATATGACACCAGCAGTTGCAAATCTATTTCCGCAAGCACCACCATTTATATTTCACGCCACAGTTGGACTTACATTACGCATTGAATCTGCAGTTTGTGAATCTGTACTTGCGGATGCTTCAGAAACCTTGTTGGCGAATGTGACATCGGTGCGTCAAGAATATGCAATACCAGTAGGACCAGTATTTCCACCAGGTATGAATTGGACAGAATTAATTACCAATTATTCACCTTCAAGAGAAGATAACTTGCAACGTGTTTTTACAGTAGCTTCCATTAGAAGCATGTTGATTAAG
>AGE47322
ATGGATGTCCTATACTCTTTGTCAAAAACTCTTAAAGATGCTAGAGACAAGATTGTCGAAGGCACATTGTACTCTAATGTGAGTGATCTAATTCAACAATTTAACCAAATGGTAACTACTATGAATGGAAATGAGTTCCAAACTGGAGGAATTGGTAATCTACCAATTAGAAATTGGAATTTTGATTTTGGATTACTTGGAACAACTCTACTAAATTTAGACGCTAATTACGTCGAAACAGCCCGCAACACAATTGATTATTTCGTAGATTTTGTAGATAACGTATGTATGGATGAAATGGTTAGAGAATCACAAAGAAATGGAATTGCACCACAATCAGATTCGCTTAGAAAATTGTCAGGCATTAAGTTCAAAAGAATAAATTTTGATAATTCATCGGAATATATAGAGAATTGGAATCTACAAAACAGAAGACAACGAACAGGTTTTACATTTCATAAACCAAATATTTTCCCTTATTCAGCGTCATTCACACTGAATAGATCACAACCAGCTCATGACAACTTGATGGGTACGATGTGGCTGAACGCAGGATCAGAAATTCAGGTCGCTGGATTCGACTATTCGTGTGCAATTAATGCGCCAGCTAATACGCAACAATTTGAGCACATTGTACAACTCCGAAGAGTTTTAACTACAGCTACAATAACACTTTTACCGGATGCAGAAAGATTTAGTTTTCCAAGAGTGATTAATTCAGCTGACGGAGCAACTACATGGTATTTTAACCCAGTAATTCTTAGACCAAACAACGTTGAAGTGGAGTTTTTACTAAACGGGCAGATAATAAACACTTACCAGGCTAGATTTGGAACAATCGTAGCTAGAAATTTTGATACAATCAGATTGTCGTTCCAGTTGATGAGACCACCA------AATATGACACCAGCAGTAGCAGCATTATTTCCAAATGCACAACCATTTGATCATCATGCTACAGTAGGATTGACACTGAAAATTGAATCTGCAGTTTGTGAATCTGTACTTGCTGACGCAAGCGAGACAATGCTAGCAAATGTGACATCTGTTAGACAAGAATATGCAATACCAGTTGGACCAGTCTTTCCACCAGGTATGAATTGGACTGATTTGATCACTAACTATTCACCATCTAGAGAGGATAACTTGCAGCGTGTATTTACAGTGGCTTCCATTAGAAGCATGCTTGTCAAA
>AGE47082
ATGGATGTTTTATATTCATTATCAAAAACTCTTAAGGATGCTAGAGACAAAATTGTCGAAGGCACTTTATACTCTAATGTTAGTGATCTAATTCAACAATTTAATCAAATGATAATTACTATGAATGGGAATGAATTTCAGACTGGAGGAATTGGTAATCTACCAACTAGAAATTGGAGTTTTGATTTTGGTTTACTTGGAACTACGCTTTTAAACTTAGATGCTAATTATGTTGAAACTGCGCGTAACACAATTGATTATTTTGTTGATTTTGTAGATAACGTGTGTATGGATGAGATGGTTAGAGAATCACAAAGAAACGGAATTGCACCGCAGTCAGAATCACTTAGAAAACTATCAGGGATTAAATTTAAAAGAATAAATTTTGATAATTCGTCGGAATATATAGAAAACTGGAATTTGCAAAATAGAAGACAGAGAACTGGTTTTACATTTCATAAACCAAACATCTTTCCATATTCAGCTTCATTTACGTTAAATAGATCACAACCCGCGCATGATAATTTAATGGGTACGATGTGGTTGAATGCAGGTTCAGAGATTCAAGTCGCTGGATTTGATTATTCTTGCGCCATCAATGCACCAGCCAACATACAGCAATTTGAACATATAGTTCAGCTCCGCAGAGTGTTAACGACGGCTACAATAACTCTCTTACCAGATGCTGAAAGATTTAGTTTTCCTAGAGTAATCAATTCAGCTGATGGAGCGACTACATGGCATTTTAATCCAGTAATACTTAGACCGAATAATGTCGAAGTAGAATTTCTGTTGAATGGACAGATAATAAATACTTATCAGGCAAGATTTGGTACAATTGTAGCTAGAAATTTTGATACGATTAGATTATCATTTCAATTAATGAGACCACCA------AATATGACCCCATCAGTCGCAGCACTTTTCCCTAACGCGCAGCCATTTGAACATCATGCTACTGTAGGACTAACATTACGAATTGAGTCTGCAGTTTGTGAGTCAGTGCTTGCTGATGCTAGTGAAACAATGTTAGCTAATGTAACATCTGTTAGACAAGAATATGCAATACCAGTTGGACCAGTTTTTCCACCAGGTATGAATTGGACTGATTTAATTACTAACTATTCACCATCTAGAGAGGATAATTTACAACGTGTGTTTACAGTAGCTTCCATTAGAAGCATGCTTGTTAAA
>ABY82752
ATGGAGGTTCTGTACTCATTGTCAAAAACTTTGAAGGATGCTAGAGATAAAATTGTTGAAGGTACACTATATTCAAATGTGAGTGATTTGATTCAACAATTTAATCAAATGATAGTTACTATGAATGGAAATGACTTTCAAACAGGAGGAATAGGAAATTTGCCAATTAGGAATTGGACTTTTGATTTTGGATTACTTGGTACTACTTTACTTAATCTAGATGCAAACTATGTTGAAAATGCTAGAACTACCATTGAATATTTTATTGATTTTATAGATAATGTATGTATGGATGAAATAGCTAGAGAATCACAACGAAATGGGATAGCACCACAATCTGAAGCACTAAGAAAGCTGTCGGGCATAAAATTTAAAAGAATTAACTTTGACAATTCATCTGATTATATTGAGAATTGGAATCTACAGAACAGGCGACAGCGCACCGGATTTGTATTTCATAAACCAAACATACTTCCATATTCAGCATCATTTACTCTAAACCGATCACAGCCAGCGCATGATAATTTGATGGGGACCATGTGGATTAATGCTGGATCAGAAATTCAGGTAGCTGGATTTGATTATTCATGCGCTTTTAATGCACCAGCAAACATTCAGCAGTTTGAACATGTTGTACCACTAAGACGTGCTCTCACAACAGCTACAATTACCTTGCTACCAGATGCTGAAAGATTCAGTTTCCCGAGAGTAATTAATTCAGCCGATGGTACTACCACATGGTACTTCAATCCAGTTATTCTAAGACCAAGTAATGTAGAGGTTGAATTTCTATTGAATGGACAGATAATTAATACATATCAAGCACGATTTGGAACTATCGTAGCTAGAAATTTTGATACCATTCGCTTGTCATTTCAACTAGTACGTCCCCCA------AATATGACACCAGCAGTTGCAAATCTATTTCCGCAAGCACCACCATTTATATTTCATGCTACAGTTGGACTTACATTACGCATTGAATCTGCAGTTTGTGAATCTGTACTTGCGGATGCTTCAGAGACCTTATTGGCAAATGTGACATCGGTGCGTCAAGAATATGCAATACCAGTAGGACCAGTATTTCCACCAGGTATGAATTGGACAGAATTAATTACCAATTATTCACCTTCAAGAGAAGATAACTTGCAACGTGTTTTTACAGTAGCTTCCATTAGAAGCATGTTGATTAAG
>ADD09826
ATGGATGTCCTGTACTCCTTGTCAAAAACTCTCAAAGATGCGAGAGACAAGATTGTCGAAGGCACATTATACTCTAATGTGAGTGATCTAATTCAACAATTTAACCAAATGATAATTACTATGAATGGAAATGAGTTCCAAACTGGAGGAATTGGTAATCTACCAATTAGAAATTGGAATTTTGATTTTGGATTACTTGGAACAACTCTACTAAATTTAGACGCTAATTACGTCGAGACAGCCCGTAACACAATTGATTATTTTGTAGATTTTGTAGATAACGTATGTATGGATGAAATGGTTAGAGAATCACAAAGAAATGGAATTGCACCACAATCAGATTCGCTTAGAAAATTGTCAGGCATTAAGTTCAAAAGAATAAATTTTGATAATTCATCGGAATATATAGAGAATTGGAATCTACAAAACAGAAGACAACGAACAGGTTTTACATTTCATAAACCAAATATTTTCCCTTATTCAGCGTCATTCACACTGAATAGATCACAACCAGCTCATGATAACTTAATGGGTACGATGTGGCTGAACGCAGGATCAGAAATTCAGGTCGCTGGATTCGACTATTCGTGTGCAATTAATGCGCCAGCTAATACACAACAATTTGAGCACATTGTACAGCTCCGAAGAGTTCTAACTACAGCTACAATAACACTTTTACCAGATGCAGAAAGATTCAGTTTTCCAAGAGTGATTAATTCAGCTGACGGAGCAACTACATGGTACTTTAACCCAGTAATTCTTAGACCAAATAACGTTGAAGTGGAGTTTCTATTAAACGGGCAGATAATAAACACTTACCAGGCTAGATTTGGAACAATCGTAGCTAGAAATTTTGATACAATCAGATTGTCGTTCCAATTGATGAGACCACCA------AATATGACACCAGCAGTAGCAGCATTATTTCCAAATGCGCAACCATTTGAACATCATGCTACAGTAGGACTGACACTGAGAATTGAATCTGCAGTTTGTGAATCTGTACTTGCCGACGCAAGCGAGACAATGCTAGCAAATGTGACATCTGTTAGACAGGAATATGCAATACCAGTTGGGCCAGTTTTTCCACCAGGTATGAATTGGACTGATTTGATCACTAATTATTCACCATCTAGAGAGGATAACTTGCAACGTGTATTTACAGTGGCTTCCATTAGAAGCATGCTTGTCAAA
>AGE98779
ATGGAGGTTCTGTATTCATTGTCAAAAACTCTTAAAGATGCTAGGGATAAGATTGTTGAAGGTACATTATATTCTAATGTTAGCGATCTCATTCAGCAATTTAATCAAATGATAGTAACCATGAATGGAAATGACTTTCAAACTGGAGGAATTGGCAATTTATCTATTAGAAATTGGACATTTGACTTTGGTCTACTAGGTACTACGCTTTTAAATCTTGATGCTAATTATGTTGAGACTGCAAGAACTACGATTGAGTATTTTATTGATTTTATTGATAATGTATGTATGGATGAAATGGCAAGAGAGTCTCAAAGAAATGGAGTAGCTCCACAATCTGAGGCATTGAGGAAGCTAGCCGGTATTAAATTTAAAAGAATAAACTTTAATAATTCATCAGAATATATAGAAAATTGGAATTTACAGAATAGAAGACAACGTACCGGATTTGTTTTTCATAAACCTAATATATTTCCATACTCAGCATCATTTACTTTAAATAGATCTCAACCAATGCATGACAATTTAATGGGAACCATGTGGCTTAATGCTGGATCAGAAATTCAAGTGGCTGGATTTGACTACTCGTGTGCTCTAAATGCTCCAGCAAATATTCAACAGTTTGAACATATTGTCCAGCTAAGGCGTGCGCTAACTACAGCTACTATAACTTTGTTACCTGATGCAGAAAGATTTAGTTTTCCAAGAGTTATTAATTCAGCAGATGGCGCAACTACATGGTTCTTTAATCCAATTATCCTAAGACCAAACAATGTAGAGGTAGAATTCTTACTGAATGGACAAATTATTAATACATATCAAGCTAGATTTGGCACTATTATCGCAAGAAATTTTGATACAATTCGTCTATCATTCCAATTAATGCGTCCACCA------AACATGACGCCAGCCGTAAATGCATTATTTCCGCAAGCACAACCTTTTCAACATCATGCAACAGTTGGACTTACGTTACGTATTGAGTCTGCAGTTTGTGAATCAGTACTTGCGGATGCAAATGAAACTTTATTGGCGAATGTTACCGCAGTACGTCAAGAGTATGCTATACCAGTTGGACCAGTATTCCCACCAGGCATGAATTGGACCGAGCTGATTACTAACTATTCACCATCCAGGGAAGATAATTTGCAACGTGTCTTTACAGTAGCCTCTATCAGAAGCATGTTGATTAAG
>ADD09824
ATGGATGTCCTGTACTCCTTGTCAAAAACTCTCAAAGATGCGAGAGACAAGATTGTCGAAGGCACATTATACTCTAATGTGAGTGATCTAATTCAACAATTTAACCAAATGATAATTACTATGAATGGAAATGAGTTCCAAACTGGAGGAATTGGTAATCTACCAATTAGAAATTGGAATTTTGATTTTGGATTACTTGGAACAACTCTACTAAATTTAGACGCTAATTACGTCGAGACAGCCCGTAACACAATTGATTATTTTGTAGATTTTGTAGATAACGTATGTATGGATGAAATGGTTAGAGAATCACAAAGAAATGGAATTGCACCACAATCAGATTCGCTTAGAAAATTGTCAGGCATTAAGTTCAAAAGAATAAATTTTGATAATTCATCGGAATATATAGAGAATTGGAATCTACAAAACAGAAGACAACGAACAGGTTTTACATTTCATAAACCAAATATTTTCCCTTATTCAGCGTCATTCACACTGAATAGATCACAACCAGCTCATGATAACTTAATGGGTACGATGTGGCTGAACGCAGGATCAGAAATTCAGGTCGCTGGATTCGACTATTCGTGTGCAATTAATGCGCCAGCTAATACACAACAATTTGAGCACATTGTACAGCTCCGAAGAGTTCTAACTACAGCTACAATAACACTTTTACCAGATGCAGAAAGATTCAGTTTTCCAAGAGTGATTAATTCAGCTGACGGAGCAACTACATGGTACTTTAACCCAGTAATTCTTAGACCAAATAACGTTGAAGTGGAGTTTCTATTAAACGGGCAGATAATAAACACTTACCAGGCTAGATTTGGAACAATCGTAGCTAGAAATTTTGATACAATCAGATTGTCGTTCCAATTGATGAGACCACCA------AATATGACACCAGCAGTAGCAGCATTATTTCCAAATGCGCAACCATTTGAACATCATGCTACAGTAGGACTGACACTGAGAATTGAATCTGCAGTTTGTGAATCTGTACTTGCCGACGCAAGCGAGACAATGCTAGCAAATGTGACATCTGTTAGACAGGAATATGCAATACCAGTTGGGCCAGTTTTTCCACCAGGTATGAATTGGACTGATTTGATCACTAATTATTCACCATCTAGAGAGGATAACTTGCAACGTGTATTTACAGTGGCTTCCATTAGAAGCATGCTTGTCAAA
>ADD09825
ATGGAGGTTCTGTATTCATTGTCAAAAACTCTTAAAGATGCCAGAGATAAGATTGTTGAAGGTACATTATATTCTAATGTTAGCGATCTCATTCAGCAATTTAATCAAATGATAGTAACTATGAATGGAAATGACTTTCAAACTGGAGGAATTGGCAATTTACCTATTAGAAATTGGACATTTGACTTTGGTCTACTAGGTACTACACTTTTAAATCTTGATGCTAATTATGTTGAGACTGCAAGAACTACGATTGAGTATTTTATCGATTTTATTGATAATGTATGTATGGATGAAATGGCAAGAGAGTCTCAAAGAAATGGAGTAGCTCCACAATCTGAGGCATTGAGGAAGCTAGCTGGTATTAAATTTAAAAGAATAAACTTTAATAATTCATCAGAATATATAGAAAATTGGAATTTACAAAATAGAAGACAACGTACCGGATTTGTTTTTCATAAACCTAATATATTTCCATACTCAGCATCATTTACTTTGAATAGATCTCAACCAATGCATGACAATTTAATGGGAACCATGTGGCTTAATGCTGGATCAGAAATTCAAGTGGCTGGATTTGACTACTCGTGTGCTCTAAATGCTCCAGCAAATATTCAGCAGTTTGAACATATTGTCCAGCTAAGGCGTGCGTTAACTACAGCTACTATAACTTTGTTACCCGATGCAGAAAGATTTAGTTTCCCAAGAGTTATTAATTCAGCAGATGGCGCAACTACATGGTTCTTTAATCCAATTATCCTAAGACCAAATAATGTAGAGGTGGAATTCTTACTGAATGGACAAATCATTAATACATATCAAGCTAGATTTGGCACTATTATCGCAAGAAATTTTGATACGATTCGTTTATCATTCCAATTAATGCGTCCACCA------AATATGACTCCAGCCGTAAATGCATTATTTCCGCAAGCACAACCTTTTCAACATCATGCAACAGTTGGACTTACGTTACGTATTGAATCTGCAGTTTGTGAATCAGTGCTTGCGGATGCAAATGAAACGTTATTGGCGAATGTTACCGCAGTACGTCAAGAGTATGCTATACCAGTTGGGCCAGTATTTCCACCAGGCATGAATTGGACTGAGCTAATTACTAATTATTCACCATCCAGGGAAGATAATTTGCAACGTGTCTTTACAGTAGCCTCTATCAGAAGCATGTTGATTAAG
>ADD09822
ATGGAGGTTCTGTATTCATTGTCAAAAACTCTTAAAGATGCCAGAGATAAGATTGTTGAAGGTACATTATATTCTAATGTTAGCGATCTCATTCAGCAATTTAATCAAATGATAGTAACTATGAATGGAAATGACTTTCAAACTGGAGGAATTGGCAATTTACCTATTAGAAATTGGACATTTGACTTTGGTCTACTAGGTACTACACTTTTAAATCTTGATGCTAATTATGTTGAGACTGCAAGAACTACGATTGAGTATTTTATCGATTTTATTGATAATGTATGTATGGATGAAATGGCAAGAGAGTCTCAAAGAAATGGAGTAGCTCCACAATCTGAGGCATTGAGGAAGCTAGCTGGTATTAAATTTAAAAGAATAAACTTTAATAATTCATCAGAATATATAGAAAATTGGAATTTACAAAATAGAAGACAACGTACCGGATTTGTTTTTCATAAACCTAATATATTTCCATACTCAGCATCATTTACTTTGAATAGATCTCAACCAATGCATGACAATTTAATGGGAACCATGTGGCTTAATGCTGGATCAGAAATTCAAGTGGCTGGATTTGACTACTCGTGTGCTCTAAATGCTCCAGCAAATATTCAGCAGTTTGAACATATTGTCCAGCTAAGGCGTGCGTTAACTACAGCTACTATAACTTTGTTACCCGATGCAGAAAGATTTAGTTTCCCAAGAGTTATTAATTCAGCAGATGGCGCAACTACATGGTTCTTTAATCCAATTATCCTAAGACCAAATAATGTAGAGGTGGAATTCTTACTGAATGGACAAATCATTAATACATATCAAGCTAGATTTGGCACTATTATCGCAAGAAATTTTGATACGATTCGTTTATCATTCCAATTAATGCGTCCACCA------AATATGACTCCAGCCGTAAATGCATTATTTCCGCAAGCACAACCTTTTCAACATCATGCAACAGTTGGACTTACATTACGTATTGAATCTGCAGTTTGTGAATCAGTGCTTGCGGATGCAAATGAAACGTTATTGGCGAATGTTACCGCAGTACGTCAAGAGTATGCTATACCAGTTGGGCCAGTATTTCCACCAGGCATGAATTGGACTGAGCTAATTACTAATTATTCACCATCCAGGGAAGATAATTTGCAACGTGTCTTTACAGTAGCCTCTATCAGAAGCATGTTGATTAAG
>ADD09821
ATGGAGGTTCTGTATTCATTGTCAAAAACTCTTAAAGATGCTAGGGATAAGATTGTTGAAGGTACATTATATTCTAATGTTAGCGATCTCATTCAACAATTTAATCAAATGATAGTAACCATGAATGGAAATGACTTTCAAACTGGAGGAATTGGTAATTTACCTATTAGAAATTGGACATTTGACTTTGGTTTACTAGGTACTACGCTTTTAAATCTTGATGCTAATTATGTTGAGACTGCAAGAACTACGATTGAGTATTTCATTGATTTTATTGATAATGTATGTATGGATGAAATGGCAAGAGAGTCTCAAAGAAATGGAGTAGCTCCACAATCTGAGGCATTGAGGAAGCTAGCTGGCATTAAATTTAAACGAATAAACTTTAATAATTCATCAGAATATATAGAAAATTGGAATTTACAAAATAGAAGACAACGTACTGGATTTGTTTTTCATAAACCTAATATATTTCCATACTCAGCATCATTTACTTTAAACAGATCTCAACCAATGCATGACAATTTAATGGGAACCATGTGGCTTAATGCTGGATCAGAAGTTCAAGTAGCTGGATTTGACTATTCGTGTGCTCTAAATGCTCCAGCAAATATTCAGCAGTTTGAACATATTGTCCAGCTAAGACGTGCGCTAACTACAGCTACTATAACTTTGTTACCTGATGCAGAAAGATTTAGTTTTCCAAGAATTATTAATTCAGCAGATGGCGCAACTACATGGTTCTTTAATCCAATTATCCTAAGACCAAACAATGTAGAGGTAGAATTTTTACTGAATGGACAAATTATCAATACATATCAAGCTAGATTTGGCACTATTATTGCAAGAAATTTTGATACAATTCGTCTATCATTCCAATTAATGCGTCCACCA------AACATGACGCCAGCCGTAAATGCATTATTTCCGCAAGCACAACCTTTTCAACATCATGCAACAGTTGGACTTACGTTACGTATTGAGTCTGCAGTTTGTGAATCAGTGCTTGCGGATGCAAATGAAACTTTATTGGCGAATGTTACCGCAGTACGTCAAGAGTATGCTATACCAGTTGGACCAGTATTCCCACCAGGCATGAATTGGACTGAGCTGATTACTAACTATTCACCATCCAGGGAAGATAATTTGCAACGTGTCTTTACGGTAGCCTCTATCAGAAGCATGTTGATTAAG
>ADD09828
ATGGAGGTTCTGTATTCATTGTCAAAAACTCTTAAAGATGCTAGGGATAAAATCGTTGAAGGTACATTATATTCTAATGTTAGCGATCTAATTCAACAATTTAATCAAATGATAGTAACCATGAATGGAAATGACTTTCAAACTGGAGGAATTGGCAATTTGCCTATTAGAAATTGGACATTTGACTTTGGTCTACTAGGTACTACGCTTTTAAATCTTGATGCTAATTATGTTGAGACTGCAAGAACTACGATTGAGTATTTTATTGATTTCATTGATAATGTATGTATGGATGAAATGGCAAGAGAGTCTCAAAGAAATGGAGTAGCTCCACAATCTGAGGCGTTGAGGAAGCTAGCTGGTATTAAATTTAAAAGAATAAACTTTAATAATTCATCAGAATATATAGAAAATTGGAATTTACAAAATAGAAGACAACGTACTGGATTTGTTTTTCATAAACCTAATATATTTCCATACTCAGCATCATTTACTTTAAATAGATCTCAACCAATGCATGACAATTTAATGGGAACCATGTGGCTTAATGCTGGATCAGAAATTCAAGTAGCTGGATTTGACTACTCGTGTGCTCTAAATGCTCCAGCAAATATTCAGCAGTTTGAACATATTGTCCAGCTAAGGCGTGCACTAACTACAGCCACTATAACTTTGTTACCTGATGCAGAAAGATTTAGTTTTCCAAGAGTTATTAATTCAGCAGATGGTGCAACTACATGGTTCTTTAATCCAATTATCATAAGACCAAATAATGTAGAGGTAGAATTTTTACTGAATGGACAAATTATTAATACATACCAAGCTAGATTTGGCACTATTATCGCAAGAAATTTTGATACAATTCGTCTATCATTCCAATTAATGCGTCCACCA------AACATGACGCCAGCCGTAAATGCATTATTTCCGCAAGCGCAACCTTTTCAACATCATGCAACAGTTGGACTTACGTTACGTATTGAGTCTGCAGTTTGTGAATCAGTGCTTGCGGATTCAAATGAAACTTTATTGGCGAATGTTACCGCAGTACGTCAAGAGTATGCTATACCAGTTGGACCAGTATTCCCACCAGGCATGAACTGGACTGAGCTGATTACTAACTATTCACCATCTAGGGAAGATAATTTGCAACGTGTCTTTACGGTAGCCTCTATCAGAAGCATGTTGATTAAG
>ADD09829
ATGGAGGTTCTGTATTCATTGTCAAAAACTCTTAAAGATGCCAGAGATAAGATTGTTGAAGGTACATTATATTCTAATGTTAGCGATCTCATTCAGCAATTTAATCAAATGATAGTAACTATGAATGGAAATGACTTTCAAACTGGAGGAATTGGCAATTTACCTATTAGAAATTGGACATTTGACTTTGGTCTACTAGGTACTACACTTTTAAATCTTGATGCTAATTATGTTGAGACTGCAAGAACTACGATTGAGTATTTTATCGATTTTATTGATAATGTATGTATGGATGAAATGGCAAGAGAGTCTCAAAGAAATGGAGTAGCTCCACAATCTGAGGCATTGAGGAAGCTAGCTGGTATTAAATTTAAAAGAATAAACTTTAATAATTCATCAGAATATATAGAAAATTGGAATTTACAAAATAGAAGACAACGTACCGGATTTGTTTTTCATAAACCTAATATATTTCCATACTCAGCATCATTTACTTTGAATAGATCTCAACCAATGCATGACAATTTAATGGGAACCATGTGGCTTAATGCTGGATCAGAAATTCAAGTGGCTGGATTTGACTACTCGTGTGCTCTAAATGCTCCAGCAAATATTCAGCAGTTTGAACATATTGTCCAGCTAAGGCGTGCGTTAACTACAGCTACTATAACTTTGTTACCCGATGCAGAAAGATTTAGTTTCCCAAGAGTTATTAATTCAGCAGATGGCGCAACTACATGGTTCTTTAATCCAATTATCCTAAGACCAAATAATGTAGAGGTGGAATTCTTACTGAATGGACAAATCATTAATACATATCAAGCTAGATTTGGCACTATTATCGCAAGAAATTTTGATACGATTCGTTTATCATTCCAATTAATGCGTCCACCA------AATATGACTCCAGCCGTAAATGCATTATTTCCGCAAGCACAACCTTTTCAACATCATGCAACAGTTGGACTTACATTACGTATTGAATCTGCAGTTTGTGAATCAGTGCTTGCGGATGCAAATGAAACGTTATTGGCGAATGTTACCGCAGTACGTCAAGAGTATGCTATACCAGTTGGGCCAGTATTTCCACCAGGCATGAATTGGACTGAGCTAATTACTAATTATTCACCATCCAGGGAAGATAATTTGCAACGTGTCTTTACAGTAGCCTCTATCAGAAGCATGTTGATTAAG
>ACZ51739
ATGGAAGTTTTATATTCATTGTCAAAAACTCTTAAAGATGCTAGGGACAAAATTGTTGAAGGTACACTATATTCTAATGTTAGCGATCTCATTCAACAATTCAATCAAATGATAGTAACTATGAATGGAAATGACTTTCAAACTGGAGGAATTGGTAATTTGCCTATCAGAAACTGGACTTTCGATTTTGGTCTATTAGGTACAACACTTTTAAATTTAGATGCTAATTACGTTGAGAATGCTAGAACTACAATTGAATATTTTATTGACTTTATTGATAATGTATGTATGGATGAAATGGCAAGAGAGTCTCAAAGAAATGGAGTAGCTCCACAATCTGAAGCGTTAAGGAAGTTAGCAGGTATTAAATTCAAGAGAATAAATTTTGATAATTCATCTGAATATATAGAAAATTGGAACTTGCAAAATAGGAGGCAGCGTACTGGATTTGTTTTCCATAAACCTAATATATTTCCATACTCAGCTTCATTCACTTTAAATAGATCTCAACCAATGCATGATAATCTGATGGGAACTATGTGGCTTAATGCTGGATCAGAAATTCAGGTAGCCGGATTTGATTATTCATGCGCTATAAATGCACCAGCAAACATACAGCAATTTGAACATATTGTCCAGCTTAGGCGTGCGCTAACTACAGCTACTATAACTTTATTACCTGATGCAGAAAGATTCAGTTTTCCAAGAGTTATTAATTCAGCTGATGGCGCGACTACATGGTTCTTTAATCCAGTCATTTTAAGACCAAATAATGTTGAAGTAGAATTTTTGTTGAATGGACAAATTATTAATACATATCAAGCTAGATTTGGCACTATTATTGCAAGAAATTTTGATACTATTCGGTTGTTATTCCAGTTGATGCGTCCACCA------AATATGACGCCAGCTGTTAATGCACTGTTTCCGCAAGCACAACCTTTTCAACATCATGCAACAGTTGGACTTACATTACGTATTGAATCTGCAGTTTGTGAATCAGTGCTTGCGGATGCTAATGAGACTTTATTGGCGAATGTGACCGCAGTACGTCAAGAGTATGCTATACCAGTTGGTCCAGTATTTCCACCAGGCATGAATTGGACTGAATTAATTACTAATTACTCACCATCTAGAGAAGATAATTTACAACGTGTTTTTACAGTAGCTTCTATTAGAAGCATGTTGATTAAG
>AGF86079
ATGGATGTCCTGTACTCCTTGTCAAAAACTCTTAAAAATGCTAGAGACAAAATTGTCGAAGGCACATTATATTCCAATGTGAGTGATCTAATTCAACAATTTAATCAAATGATAATTACTATGAATGGAAATGAGTTCCAAACTGGAGGAATTGGCAATCTACCGATTAGAAATTGGAATTTTGATTTTGGATTACTTGGAACAACTTTACTAAATTTAGACGCTAACTACGTTGAAACGGCCCGCAATACTATTGATTATTTTGTAGATTTTGTAGACAATGTATGCATGGATGAAATGGTTAGAGAGTCACAAAGAAATGGAATTGCACCACAATCGGATTCACTTAGAAAATTGTCAGGTATTAAATTTAAAAGAATAAATTTTGATAATTCATCAGAATACATAGAGAATTGGAACTTACAAAATAGAAGGCAAAGAACAGGTTTTACGTTTCATAAACCAAACATTTTTCCTTACTCAGCGTCATTCACACTGAACAGATCGCAACCAGCTCATGATAACTTGATGGGTACAATGTGGCTGAACGCGGGATCTGAAATTCAGGTTGCTGGGTTTGACTATTCATGTGCAATTAATGCGCCAGCTAATACACAACAATTTGAGCACATTGTACAACTCCGAAGAGTACTAACTACAGCTACAATAACTCTTTTACCAGATGCAGAAAGATTTAGTTTTCCAAGAGTGATTAATTCAGCTGATGGAGCGACCACGTGGTACTTCAACCCAGTGATTCTTAGACCGAATAATGTTGAAGTAGAGTTTTTACTTAATGGGCAGATAATAAATACTTACCAAGCAAGATTTGGAACAATTGTAGCTAGAAATTTTGATACAATCAGATTGTCGTTTCAGTTAATGAGACCACCG------AATATGACACCAGCAGTAGCGGCGTTATTTCCAAATGCGCAACCATTTGAACATCATGCTACAGTAGGACTTACACTTAGGATTGAATCTGCAGTTTGTGAATCTGTTCTTGCCGACGCAAGCGAAACAATGTTAGCAAATGTGACATCTGTTAGACAAGAATACGCTATACCAGTTGGACCAGTTTTTCCACCAGGTATGAATTGGACTGATTTGATCACCAACTATTCACCATCTAGAGAGGATAACTTGCAGCGTGTATTTACAGTGGCTTCCATTAGAAGCATGCTTGTCAAA
>ABQ00930
ATGGATGTCCTATACTCCTTGTCGAAAACTCTTAAAGATGCCAGAGACAAAATTGTCGAAGGCACATTATACTCTAATGTGAGTGATCTAATTCAACAATTTAATCAGATGATAATTACTATGAATGGAAATGAGTTTCAAACTGGAGGAATTGGTAATCTACCAATTAGAAATTGGAATTTTGACTTTGGATTACTTGGAACAACTCTACTAAATTTAGACGCTAACTACGTCGAAACGGCTCGTAATACAATTGATTATTTTGTAGATTTTGTAGATAACGTATGTATGGATGAAATGGTTAGGGAATCACAAAGAAATGGAATTGCACCACAATCAGATTCACTTAGAAAATTGTCAGGTATTAAATTTAAAAGAATAAATTTTGATAATTCATCGGAATACATAGAGAACTGGAATTTGCAAAACAGAAGACAAAGAACAGGTTTTACATTTCATAAACCGAATATTTTCCCTTATTCAGCATCATTCACACTGAATAGATCGCAACCAGCTCATGATAACTTGATGGGTACGATGTGGCTAAACGCGGGATCAGAAATTCAGGTCGCTGGATTCGATTATTCGTGTGCAATTAATGCGCCAGCTAATACACAGCAATTTGAACACGTTGTACAGCTCCGAAGAGTTTTAACTACAGCTACAATAACACTTTTACCAGATGCAGAAAGATTTAGTTTTCCAAGAGTGATTAACTCAGCTGACGGAGCGACTACATGGTACTTCAATCCAGTAATTCTTAGACCAAACAACGTTGAAGTGGAGTTTCTACTAAACGGGCAGATAATAAACACTTACCAGGCTAGATTTGGAACAATTATAGCTAGAAACTTTGATACAATCAGATTGTCGTTCCAGTTGATGAGACCACCA------AATATGACACCAGCGGTAGCAGCACTATTTCCAAATGCGCAGCCATTTGAACATCATGCTACAGTAGGACTAACACTGAGAATTGAATCTGCAGTTTGTGAATCTGTACTTGCCGACGCAAGCGAGACAATGCTAGCAAACGTAACATCTGTTAGACAAGAATATGCGATACCAGTTGGACCAGTCTTTCCGCCGGGTATGAATTGGACTGATTTGATCACTAACTACTCACCATCTAGAGAGGATAACTTGCAGCGTGTATTTACAGTGGCTTCCATTAGAAGCATGCTTGTCAAA
>AGE46950
ATGGATGTCCTGTACTCCTTGTCAAAAACTCTTAAAGATGCTAGAGACAAGATTGTCGAAGGCACATTATACTCTAATGTGAGTGATCTAATTCAACAATTTAACCAAATGATAATTACTATGAATGGAAATGAGTTCCAAACTGGAGGAATTGGTAATCTACCAATTAGAAATTGGAATTTTGATTTTGGATTACTTGGAACAACTCTACTAAATTTAGACGCTAATTACGTCGAAACAGCCCGCAACACAATTGATTATTTTGTAGATTTTGTAGATAACGTATGTATGGATGAAATGGTTAGAGAATCACAAAGAAATGGAATTGCACCACAATCAGATTCGCTTAGAAAATTGTCAGGCATTAAGTTCAAAAGAATAAATTTTGATAATTCATCGGAATATATAGAGAATTGGAATCTGCAAAACAGAAGACAACGAACAGGTTTTACATTTCATAAACCAAATATTTTCCCTTATTCAGCGTCATTCACACTGAATAGATCACAACCAGCTCATGACAACTTGATGGGTACGATGTGGCTGAACGCAGGATCAGAAATTCAGGTCGCTGGATTTGACTATTCGTGTGCAATTAATGCGCCAGCTAATACGCAACAATTTGAGCACATTGTACAGCTCCGAAGAGTTTTAACTACAGCTACAATAACACTTTTACCGGATGCAGAAAGATTTAGTTTTCCAAGAGTGATTAATTCAGCTGACGGAGCAACTACATGGTATTTTAACCCAGTAATTCTTAGACCAAACAACGTTGAAGTGGAGTTTTTACTAAACGGGCAGATAATAAACACTTACCAGGCTAGATTTGGAACAATCGTAGCTAGAAATTTTGATACAATCAGATTGTCGTTCCAGTTGATGAGACCACCA------AATATGACACCAGCAGTAGCAGCATTATTTCCAAATGCGCAACCATTTGAACATCATGCTACAGTAGGACTGACACTGAGAATTGAATCTGCAGTTTGTGAATCTGTACTTGCCGACGCAAGCGAGACAATGCTAGCAAATGTGACATCTGTTAGACAAGAATATGCAATACCAGTTGGACCAGTCTTTCCACCAGGTATGAATTGGACTGATTTGATCACTAACTATTCACCATCTAGAGAGGATAACTTGCAGCGTGTATTTACAGTGGCTTCCATTAGAAGCATGCTTGTCAAA
>AFX82739
ATGGAGGTTCTGTATTCATTGTCAAAAACTCTTAAAGATGCCAGAGATAAGATTGTTGAAGGTACATTATATTCTAATGTTAGCGATCTCATTCAGCAATTTAATCAAATGATAGTAACTATGAATGGAAATGACTTTCAAACTGGAGGAATTGGCAATTTACCTATTAGAAATTGGACATTTGACTTTGGTTTACTAGGTACTACACTTTTAAATCTTGATGCTAATTATGTTGAGACTGCAAGAACTACGATTGAGTATTTTATCGATTTTATTGATAATGTATGTATGGATGAAATGGCAAGAGAGTCTCAAAGAAATGGAGTAGCTCCACAATCTGAGGCATTGAGGAAGCTAGCTGGTATTAAATTTAAAAGAATAAACTTTAATAATTCATCAGAATATATAGAAAATTGGAATTTACAAAATAGAAGACAACGTACCGGATTTGTTTTTCATAAACCTAATATATTTCCATACTCAGCATCATTTACTTTGAATAGATCTCAACCAATGCATGACAATTTAATGGGAACCATGTGGCTTAATGCTGGATCAGAAATTCAAGTGGCTGGATTTGACTACTCGTGTGCTCTAAATGCTCCAGCAAATATTCAGCAGTTTGAACATATTGTCCAGCTAAGGCGTGCGTTAACTACAGCTACTATAACTTTGTTACCCGATGCAGAAAGATTTAGTTTCCCAAGAGTTATTAATTCAGCAGATGGCGCAACTACATGGTTCTTTAATCCAATTATCCTAAGACCAAATAATGTAGAGGTGGAATTCTTACTGAATGGACAAATCATTAATACATATCAAGCTAGATTTGGCACTATTATCGCAAGAAATTTTGATACGATTCGTTTATCATTCCAGTTAATGCGTCCACCA------AATATGACTCCAGCCGTAAATGCATTATTTCCGCAAGCACAACCTTTTCAACATCATGCAACAGTTGGACTTACATTACGTATTGAATCTGCAGTTTGTGAATCAGTGCTTGCGGATGCAAATGAAACATTATTGGCGAATGTTACCGCAGTACGTCAAGAGTATGCTATACCAGTTGGGCCAGTATTTCCACCAGGCATGAATTGGACTGAGTTAATTACTAATTATTCACCATCCAGGGAAGATAATTTGCAACGTGTCTTTACAGTAGCCTCTATCAGAAGCATGTTGATTAAG
>AGE99378
ATGGAGGTTCTGTATTCATTGTCAAAAACTCTTAAAGATGCTAGGGATAAGATTGTTGAAGGTACATTATATTCTAATGTTAGCGATCTCATTCAACAATTTAATCAAATGATAGTAACCATGAATGGAAATGACTTTCAAACTGGAGGAATTGGCAATTTACCTATTAGAAATTGGACATTTGACTTTGGTTTACTAGGTACTACGCTTTTAAATCTTGATGCTAATTATGTTGAGACTGCAAGAACTACGATTGAGTATTTTATTGATTTTATTGATAATGTATGTATGGATGAAATGGCAAGAGAGTCTCAAAGAAATGGAGTAGCTCCACAATCTGAGGCATTGAGGAAGCTAGCTGGTATTAAATTTAAACGAATAAACTTTAATAATTCATCAGAATATATAGAAAATTGGAATTTACAAAATAGAAGACAACGTACCGGATTTGTTTTTCATAAACCTAATATATTTCCATACTCAGCATCATTTACTTTAAACAGATCTCAACCAATGCATGACAATTTAATGGGAACCATGTGGCTTAATGCTGGATCAGAAATTCAAGTAGCTGGATTTGACTACTCGTGTGCTCTAAATGCTCCAGCAAATATTCAGCAGTTTGAACATATTGTCCAGCTAAGACGTGCGCTAACTACAGCTACTATAACTTTGTTACCTGATGCAGAAAGATTTAGTTTTCCAAGAGTTATTAATTCAGCAGATGGCGCAACTACATGGTTCTTTAATCCAATTATCCTAAGACCAAACAATGTAGAGGTAGAATTTTTACTGAATGGACAAATTATCAATACATATCAAGCTAGATTTGGCACTATTATCGCAAGAAATTTTGATACAATTCGTCTATCATTCCAATTAATGCGTCCACCA------AACATGACGCCAGCCGTAAATGCATTATTTCCGCAAGCACAACCTTTTCAACATCATGCAACAGTTGGACTTACGTTACGTATTGAGTCTGCAGTTTGTGAATCAGTGCTTGCGGATGCAAATGAAACTTTATTGGCGAATGTTACCGCAGTACGTCAAGAGTATGCTATACCAGTTGGACCAGTATTCCCACCAGGCATGAATTGGACTGAGCTGATTACTAACTATTCACCATCCAGGGAAGATAATTTGCAACGTGTCTTTACGGTAGCCTCTATCAGAAGCATGTTGATTAAG
>AGE99377
ATGGAAGTTTTATATTCATTGTCAAAAACTCTTAAAGATGCTAGGGACAAAATTGTTGAAGGTACACTATATTCTAATGTTAGCGATCTCATTCAACAATTCAATCAAATGATAGTAACTATGAATGGAAATGACTTTCAAACTGGAGGAATTGGTAATTTGCCTATCAGAAACTGGACTTTCGATTTTGGTCTATTAGGTACAACACTTTTAAATTTAGATGCTAATTACGTTGAGAATGCTAGAACTACAATTGAATATTTTATTGACTTTATTGATAATGTATGTATGGATGAAATGGCAAGAGAGTCTCAAAGAAATGGAGTAGCTCCACAATCTGAAGCGTTAAGGAAGTTAGCAGGTATTAAATTCAAGAGAATAAATTTTGATAATTCATCTGAATATATAGAAAATTGGAACTTGCAAAATAGGAGGCAGCGTACTGGATTTGTTTTCCATAAACCTAATATATTTCCATACTCAGCTTCATTCACTTTAAATAGATCTCAACCAATGCATGATAATCTGATGGGAACTATGTGGCTTAATGCTGGATCAGAAATTCAGGTAGCCGGATTTGATTATTCATGCGCTATAAATGCACCAGCAAACATACAGCAATTTGAACATATTGTCCAGCTTAGGCGTGCGCTAACTACAGCTACTATAACTTTATTACCTGATGCAGAAAGATTCAGTTTTCCAAGAGTTATTAATTCAGCTGATGGCGCGACTACATGGTTCTTTAATCCAGTCATTTTAAGACCAAATAATGTTGAAGTAGAATTTTTGTTGAATGGACAAATTATTAATACATATCAAGCTAGATTTGGCACTATTATTGCAAGAAATTTTGATACTATTCGGTTGTTATTCCAGTTGATGCGTCCACCA------AATATGACGCCAGCTGTTAATGCACTGTTTCCGCAAGCACAACCTTTTCAACATCATGCAACAGTTGGACTTACATTACGTATTGAATCTGCAGTTTGTGAATCAGTGCTTGCGGATGCTAATGAGACTTTATTGGCGAATGTGACCGCAGTACGTCAAGAGTATGCTATACCAGTTGGTCCAGTATTTCCACCAGGCATGAATTGGACTGAATTAATTACTAATTACTCACCATCTAGAGAAGATAATTTACAACGTGTTTTTACAGTAGCTTCTATTAGAAGCATGTTGATTAAG
>ACF18774
ATGGATGTCCTCTATTCTTTGTCAAAAACTCTTAAAGATGCTAGAGACAAAATTGTCGAAGGCACACTGTACTCAAATGTTAGTGATTTGATACAACAATTTAATCAAATGATAATTACAATGAATGGAAATGAATTTCAAACAGGTGGAATTGGTAATTTGCCGGTTAGAAACTGGAATTTTGATTTTGGTTTACTAGGTACGACATTACTTAATCTTGATGCTAATTATGTTGAAACTGCTCGCACCACAATTGAATATTTTGTCGACTTTGTGGATAATGTTTGTATGGATGAAATGGCTAGAGAATCACAGCGGAATGGAATAGCACCTCAGTCTGATGCTCTAAGGAAATTGTCAGGCATAAAGTTTAAAAGGATCAATTTCGATAACTCTTCAGAATATATAGAAAATTGGAATTTACAAAGCAGAAGGCAAAGAACTGGGTTTACTTTTCATAAGCCAAACATATTCCCCTATTCAGCATCGTTCACTCTTAATAGATCTCAACCACAACATGATAATCTAATGGGCACTATGTGGCTTAATGCGGGATCAGAAATTCAAGTTGCAGGATTCGATTACTCTTGTGCTATTAATGCTCCCGCTAACACTCAACAGTTTGAGCATATAGTTCAACTACGTCGTGTCCTACCTACAGCGACTATTACTCTCCTCCCAGACGCCGAAAGATTCAGCTTTCCAAGAGTAGTTAATTCAGCTGATGGTGCTACAACGTGGTATTTTAATCCTGTGGTATTACGACCTTACCAATGTGAAGTTGAATTTTTGTTGAATGGGCAAATAATTAATACGTATCAGGCTAGATTTGGCACAATTATCGCCAGGAACTTTGACACTATTAGATTGTCATTTCAACTAATGCGGCCTCCA------AATATGACGCCAGCTGTCGCCGCACTATTTCCAAATGCTCAACCTTTCGTAAATCATGCCACTGTTGGATTGACTCTCAGGATCGATTCAGCCATTTGTGAATCTGTACTCGCTGACGCCACCGAAACAATGTTGGCTAATGTCACAGCTGTTAGGCAAGAATATGCCGTTCCAGTTGGACCAGTGTTTCCACCAGGCATGAACTGGACTGAATTGATCACTAATTACTCTCCATCACGTGAAGATAACCTACAACGTGTGTTTACTGTGGCCTCCATTAGAAGCATGCTTGTTAAG
>ABY82761
ATGGAGGTTCTGTACTCATTGTCAAAAACTTTAAAGGATGCTAGGGACAAAATTGTTGAAGCTTCACTATACTCAAATGTAAGTGATTTAATTCAGCAATTTATTCAAATGATAGTTACCATGAATGGAAATAATTTTCAAACAGGAGGAATTGGAAATTTGCCAGTCAGAAATTGGACTTTTGATTTCGGATTACTTGGTACTACTTTACTTAACCTAGATGCAAATTACGTTGAGAATGCTAGAACTACCATTGAATACTTTGTTGATTTTATAGACAATGTATGCATGGATGAAATAGCTAGAGAATCACAACGAAATGGAATAGCACCACAATCTGAAGCACTGAGAAAGCTGTCGGGTATTAAATTTAAAAGAATTAATTTTGATAATTCATCTGATTATATCGAGAACTGGAATTTACAGAATAGGCGACAGCGTACTGGATTTGTATTTCATAAACCAAATATACTTCCATATTCAGCATCCTTCACTCTAAATCGATCACAGCCAGCTCATGATAATTTGATGGGAACTATGTGGATTAACGCTGGATCAGAAATTCAAGTAGCTGGATTCGATTATTCCTGCGCTTTAAATGCGCCAGCAAACATTCAGCAGTTTGAACACGTTGTACCGCTAAGACGTGCTCTCACAACAGCTACAATTACTCTGCTACCAGATGCAGAAAGATTTAGTTCCCCTAGAGTAATTAATTCAGCTGATGGTACTACCACATGGCATTTTAATCCAGTTGTTCTAAGACCAAGTAATGTGGAGGTTGAATTTCTACTGAATGGACAGATAATTACTGCTTATCAAGCACGATTTGGAACCATCGTAGCTAGAAATTTTGATACTATTCGTTTATCATTTCAATTAGTACGTCCACCG------AATATGACACCAGCAGTTGCGCACCTGTTTCCGCAAGCGCCACCATTTATATTCCATGCTACAGTTGGGCTTACAATGCGTATTGAATCTGCAGTTTGTGAATCTGTGCTTGCGGACGCTTCAGAAACTTTGTTGGCAAATGTAACATCAGTACGTCAGGAGTATGCAATACCAGTAGGACCAGTATTTCCACCAGGTATGAATTGGACGGAATTGATTACCAATTATTCACCTTCAAGAGAAGATAACTTGCAACGCGTTTTTACGGTAGCTTCCATTAGAAGCATGTTGATTAAG
>ABY82760
ATGGAGGTTCTGTACTCATTGTCAAAAACATTGAAGGATGCTAGAGATAAAATTGTTGAGGGCACATTATACTCAAATGTAAGTGATTTGATTCAACAATTTAATCAAATGATAGTCACTATGAATGGAAATGATTTTCAAACAGGAGGAATAGGAAATTTGCCGGTTAGAAATTGGACTTTTGATTTCGGATTACTTGGTACTACTTTGCTTAATCTAGATGCAAATTATGTTGAGAATGCTAGAACTACCATTGAATATTTTATTGATTTTATAGATAATGTATGTATGGATGAAATAGCTAGAGAATCACAACGAAATGGGATAGCACCACAATCTGAGGCACTGAGAAAGCTGTCGGGTATTAAATTTAAAAGAATTAATTTCGATAATTCATCTGATTATATCGAAAACTGGAATCTACAAAATAGGCGACAGCGCACTGGATTTGTATTTCATAAACCGAATATACTTCCATATTCAGCATCATTCACTTTAAATCGATCACAGCCGGCTCATGATAATTTGATGGGAACTATGTGGATTAACGCTGGATCAGAAATTCAAGTAGCTGGATTCGATTATTCATGCGCTTTGAATGCACCAGCAAATATTCAGCAGTTTGAACACGTTGTGCCGCTAAGACGTGCTCTTACAACAGCTACAATTACTTTGCTACCAGATGCAGAAAGATTTAGTTCTCCCAGAGTAATTAATTCAGCCGATGGCACTACCACATGGTACTTTAATCCAGTTGTTCTAAGACCAAGTAATGTAGAAGTTGAATTTCTACTGAATGGACAGATAATTAATACATATCAAGCACGATTTGGAACTATCATAGCTAGAAATTTTGATACTATTCGTTTATCATTTCAATTAGTACGTCCACCA------AATATGACACCAGCAGTTGCACACCTATTTCCGCAAGCACCACCATTTATATTTCATGCTACAGTTGGACTTACAATGCGTATTGAGTCTGCAGTTTGCGAATCTGTGCTTGCGGACGCTTCAGAAACTTTGTTGGCAAATGTAACATCAGTACGTCAGGAGTATGCAATACCAGTAGGACCAGTGTTTCCACCGGGTATGAATTGGACGGAATTGATTACTAATTATTCACCTTCAAGAGAAGATAATTTGCAACGTGTTTTTACAGTAGCTTCCATTAGAAGCATGTTGATTAAG
>ABY82763
ATGGAGGTTCTGTACTCATTGTCAAAAACTTTAAAGGATGCTAGGGACAAAATTGTTGAAGGTACACTATACTCAAATGTAAGTGATTTAATTCAGCAATTTAATCAAATGATAGTTACCATGAATGGAAATAATTTTCAAACAGGAGGAATTGGAAATTTGCCAGTCAGAAATTGGACTTTTGATTTCGGATTACTTGGTACTACTTTACTTAACCTAGATGCAAATTACGTTGAGAATGCTAGAACTACCATTGAATACTTTGTTGATTTTATAGACAATGTATGCATGGATGAAATAGCTAGAGAATCACAACGAAATGGAATAGCACCACAATCTGAAGCACTGAGAAAGCTGTCGGGTATTAAATTTAAAAGAATTAATTTTGATAATTCATCTGATTATATCGAGAACTGGAATTTACAGAATAGGCGACAGCGTACTGGATTTGTATTTCATAAACCAAATATACTTCCATATTCAGCATCATTCACTCTAAATCGATCACAGCCAGCTCATGATAATTTGATGGGAACTATGTGGATTAACGCTGGATCAGAAATTCAAGTAGCTGGATTCGATTATTCCTGCGCTTTAAATGCACCAGCAAACATTCAGCAGTTTGAACACGTTGTACCGCTAAGACGTGCTCTCACAACAGCTACAATTACTCTGCTACCAGATGCAGAAAGATTTAGTTCCCCTAGAGTAATTAATTCAGCTGATGGTACTACCACATGGCATTTTAATCCAGTTGTTCTAAGACCAAGTAATGTGGAGGTTGAATTTCTACTGAATGGACAGATAATTACTGCTTATCAAGCACGATTTGGAACCATCGTAGCTAGAAATTTTGATACTATTCGTTTATCATTTCAATTAGTACGTCCACCG------AATATGACACCAGCAGTTGCGCACCTGTTTCCGCAAGCGCCACCATTTATATTCCATGCTACAGTTGGACTTACAATGCGTATTGAATCTGCAGTTTGTGAATCTGTGCTTGCGGACGCTTCAGAAACTTTGTTGGCAAATGTAACATCAGTACGTCAGGAGTATGCAATACCAGTAGGACCAGTATTTCCACCAGGTATGAATTGGACGGAATTGATTACCAATTATTCACCTTCAAGAGAAGATAACTTGCAACGCGTTTTTACGGTAGCTTCCATTAGAAGCATGTTGATTAAG
>ABY82762
ATGGAGGTTCTGTACTCATTGTCAAAAACTTTAAAGGATGCTAGGGACAAAATTGTTGAAGGTACACTATACTCAAATGTAAGTGATTTAATTCAGCAATTTAATCAAATGATAGTTACCATGAATGGAAATAATTTTCAAACAGGAGGAATTGGAAATTTGCCAGTCAGAAATTGGACTTTTGATTTCGGATTACTTGGTACTACTTTACTTAACCTAGATGCAAATTACGTTGAGAATGCTAGAACTACCATTGAATACTTTGTTGATTTTATAGACAATGTATGCATGGATGAAATAGCTAGAGAATCACAACGAAATGGAATAGCACCACAATCTGAAGCACTGAGAAAGCTGTCGGGTATTAAATTTAAAAGAATTAATTTTGATAATTCATCTGATTATATCGAGAACTGGAATTTACAGAATAGGCGACAGCGTACTGGATTTGTATTTCATAAACCAAATATACTTCCATATTCAGCATCATTCACTCTAAATCGATCACAGCCAGCTCATGATAATTTGATGGGAACTATGTGGATTAACGCTGGATCAGAAATTCAAGTAGCTGGATTCGATTATTCCTGCGCTTTAAATGCACCAGCAAACATTCAGCAGTTTGAACACGTTGTACCGCTAAGACGTGCTCTCACAACAGCTACAATTACTCTGCTACCAGATGCAGAAAGATTTAGTTCCCCTAGAGTAATTAATTCAGCTGATGGTACTACCACATGGCATTTTAATCCAGTTGTTCTAAGACCAAGTAATGTGGAGGTTGAATTTCTACTGAATGGACAGATAATTACTGCTTATCAAGCACGATTTGGAACCATCGTAGCTAGAAATTTTGATACTATTCGTTTATCATTTCAATTAGTACGTCCACCG------AATATGACACCAGCAGTTGCGCACCTGTTTCCGCAAGCGCCACCATTTATATTCCATGCTACAGTTGGGCTTACAATGCGTATTGAATCTGCAGTTTGTGAATCTGTGCTTGCGGACGCTTCAGAAACTTTGTTGGCAAATGTAACATCAGTACGTCAGGAGTATGCAATACCAGTAGGACCAGTATTTCCACCAGGTATGAATTGGACGGAATTGATTACCAATTATTCACCTTCAAGAGAAGATAACTTGCAACGCGTTTTTACGGTAGCTTCCATTAGAAGCATGTTGATTAAG
>ABY82764
ATGGAGGTTCTGTACTCATTGTCAAAAACTTTGAAGGATGCTAGGGACAAAATTGTTGAAGGTACACTATACTCAAATGTAAGTGATTTGATTCAGCAATTTAATCAAATGATAGTTACCATGAATGGAAATGATTTTCAAACAGGAGGAATTGGAAATTTGCCAGTCAGAAATTGGACTTTTGATTTCGGATTACTTGGTACTACTTTGCTTAACCTAGATGCAAATTACGTTGAGAATGCTAGAACTACCATTGAATACTTTGTTGATTTTATAGACAATGTATGCATGGATGAAATAGCTAGAGAATCACAACGAAATGGAATAGCACCACAATCTGAAGCACTGAGAAAGCTGTCGGGTATTAAATTTAAAAGAATTAATTTTGATAATTCATCTGATTATATCGAGAACTGGAATCTACAGAATAGGCGACAGCGTACTGGATTTGTATTTCATAAACCAAATATACTTCCATATTCAGCATCATTCACTCTAAATCGATCACAGCCAGCTCATGATAATTTGATGGGAACTATGTGGATTAACGCTGGATCAGAAATTCAAGTAGCTGGATTCGATTATTCCTGCGCTTTGAATGCACCAGCAAACATTCAGCAGTTTGAACACGTTGTGCCGCTAAGACGTGCTCTCACAACAGCTACAATTACTCTGCTACCAGATGCAGAAAGATTTAGTTCCCCTAGAGTAATTAATTCAGCTGATGGCACTACCACATGGCATTTTAATCCAGTTGTTCTAAGACCAAGTAATGTGGAGGTTGAATTTCTACTGAATGGACAGATAATTACTGCTTATCAAGCACGATTTGGAACCATCGTAGCTAGAAATTTTGATACCATTCGTTTATCATTTCAATTAGTACGTCCACCG------AATATGACACCAGCAGTTGCGCACCTGTTTCCGCAAGCGCCACCATTTATATTCCATGCTACAGTTGGGCTTACAATGCGTATTGAATCTGCAGTTTGTGAATCTGTGCTTGCGGACGCTTCAGAAACTTTGTTGGCAAATGTAACATCAGTACGTCAGGAGTATGCAATACCAGTAGGACCAGTATTTCCACCAGGTATGAATTGGACGGAATTGATTACCAATTATTCACCTTCAAGAGAAGATAACTTGCAACGCGTTTTTACGGTAGCTTCCATTAGAAGCATGTTGATTAAG
>ABQ00931
ATGGATGTCCTATACTCTTTGTCAAAGACTCTTAAAGATGCCAGAGACAAAATTGTCGAAGGCACATTGTATTCTAACGTAGGTGATCTAATTCAACAATTTAATCAAATGATAATTACTATGAATGGAAATGAATTTCAAACTGGAGGAATCGGTAATTTGCCAATTAGAAATTGGAATTTTAATTTTGGACTACTTGGAACAACTTTGTTGAACCTAGATGCTAATTATGTTGAAACGGCAAGGAATACAATTGATTATTTTGTGGACTTTGTAGATAATGTATGTATGGATGAAATGGTTAGAGAATCACAAAGAAACGGAATTGCGCCGCAATCAGACTCGCTAAGAAAGTTGTCAGGCATTAGATTCAAAAGAATAAATTTTGATAATTCGTCGGAATATATAGAAAACTGGAATTTGCAAAATAGAAGACAGAGAACAGGTTTTACATTTCATAAACCAAACATTTTCCCTTATTCAGCATCATTTACGCTGAATAGATCACAACCCGCTCATGATAATTTAATGGGTACAATGTGGCTAAATGCAGGATCAGAAATTCAAGTTGCTGGATTTGACTATTCATGTGCTATTAATGCACCAGCTAATATACAACAGTTCGAGCATATTGTGCCACTCCGAAGAGTGTTGACTACAGCTACGATAACTCTTCTACCAGATGCAGAAAGATTTAGTTTTCCAAGAGTGATCAATTCAGCTGACGGAGCAACTACATGGTTTTTTAACCCAGTCATTCTCAGACCGAATAACGTTGAAGTGGAATTTCTATTGAATGGACAGATAATAAACACTTATCAAGCAAGATTTGGAACCATCGTAGCTAGAAACTTTGATACAATTAGACTGTCATTTCAGCTAATGAGACCACCA------AATATGACACCAGCAGTAGCAGCATTATTTCCAAATGCACAGCCATTTGAACACCATGCAACAGTGGGATTGACACTTAGAATTGAATCTGCAATTTGTGAGTCTGTACTAGCTGATGCAAGTGAAACCCTGTTAGCAAACGTAACATCCGTCAGGCAAGAGTACGCAATACCAGTTGGACCAGTATTTCCACCAGGTATGAACTGGACTGATTTGATCACTAATTATTCACCATCTAGAGAGGATAACTTGCAACGTGTATTCACAGTGGCTTCCATTAGAAGCATGCTTATCAAA
>AGA03879
ATGGAGGTTCTGTATTCATTGTCAAAAACTCTTAAAGATGCTAGGGATAAAATCGTTGAAGGTACACTATATTCTAATGTTAGCGATCTAATTCAACAATTTAATCAAATGATAGTAACCATGAATGGAAATGACTTTCAAACTGGAGGAATTGGCAATTTACCTATTAGAAATTGGACATTTGACTTTGGTCTACTAGGTACTACGCTTTTAAATCTTGATGCTAATTATGTTGAGACTGCAAGAACTACGATTGAGTATTTTATTGATTTCATTGATAATGTATGTATGGATGAAATGGCAAGAGAGTCTCAAAGAAATGGAGTAGCTCCACAATCTGAGGCGTTGAGGAAGCTAGCTGGTATTAAATTTAAAAGAATAAACTTTAATAATTCATCAGAATATATAGAAAATTGGAATTTACAAAATAGAAGACAACGTACTGGATTTGTTTTTCATAAACCTAATATATTTCCATACTCAGCATCATTTACTTTAAATAGATCTCAACCAATGCATGACAATTTAATGGGAACCATGTGGCTTAATGCTGGATCAGAAATTCAAGTAGCTGGATTTGACTACTCGTGTGCTCTAAATGCTCCAGCAAATATTCAGCAGTTTGAACATATTGTCCAGCTAAGGCGTGCACTAACTACAGCCACTATAACTTTGTTACCTGATGCAGAAAGATTTAGTTTTCCAAGAGTTATTAATTCAGCAGATGGTGCAACTACATGGTTCTTTAATCCAATTATCCTAAGACCAAATAATGTAGAGGTAGAATTTTTACTGAATGGACAAATTATTAATACATACCAAGCTAGATTTGGCACTATTATCGCAAGAAATTTTGATACAATTCGTCTATCATTCCAATTAATGCGTCCACCA------AACATGACGCCAGCCGTAAATGCATTATTTCCGCAAGCGCAACCTTTTCAACATCATGCAACAGTTGGACTTACGTTACGTATTGAGTCTGCAGTTTGTGAATCAGTGCTTGCGGATTCAAATGAAACTTTATTGGCGAATGTTACCGCAGTACGTCAAGAGTATGCTATACCAGTTGGACCAGTATTCCCACCAGGCATGAATTGGACTGAGCTGATTACTAACTATTCACCATCCAGGGAAGATAATTTGCAACGTGTCTTTACGGTAGCCTCTATCAGAAGCATGTTAATTAAG
>AGE99547
ATGGAGGTTCTGTACTCACTGTCAAAAACTCTTAAAGATGCTAGGGACAAAATTATTGAAGGTACATTATATTCTAACGTTAGCGATCTTATTCAGCAATTCAATCAAATGATAGTAACTATGAATGGAAATGACTTTCAGACTGGAGGAATTGGTAATTTACCTGTTAGAAATTGGACTTTCGATTTTGGTCTATTAGGTACAACACTTTTGAACTTGGATGCTAATTATGTTGAGAATGCAAGAACTACAATTGAATATTTTATTGACTTTATTGATAATGTATGTATGGATGAAATGGCAAGAGAATCTCAAAGAAATGGAGTAGCGCCACAATCTGAAGCGTTAAGAAAGCTAGCGGGAATTAAATTTAAGAGAATAAATTTCGATAATTCATCAGAATACATAGAAAATTGGAACTTACAAAATAGAAGACAGCGCACCGGATTTGTTTTTCATAAACCTAACATTTTTCCATACTCAGCTTCATTTACTCTAAATAGATCTCAACCAATGCATGATAATTTAATGGGAACCATGTGGCTTAATGCTGGATCAGAAATTCAAGTGGCTGGATTTGATTACTCATGCGCCATAAATGCACCAGCGAACATACAGCAATTTGAACATATCGTTCAGCTTAGGCGCGCACTGACTACAGCTACTATAACTTTATTACCTGATGCAGAGAGATTTAGTTTTCCAAGAGTAATTAATTCAGCTGATGGCGCGACTACATGGTTCTTTAATCCAGTTATTCTAAGACCAAACAATGTAGAGGTAGAATTTTTATTGAATGGACAAATTATTAATACATATCAGGCTAGATTTGGTACTATCATCGCAAGAAATTTTGATACAATTCGTTTATTATTTCAGTTGATGCGTCCACCT------AATATGACACCAGCTGTTAATGCACTATTTCCACAAGCACAACCTTTTCAGCACCATGCAACAGTTGGACTTACATTACGTATTGAATCTGCGGTTTGTGAATCAGTGCTTGCGGACGCGAATGAAACTCTGTTAGCAAATGTGACCGCGGTGCGTCAAGAATATGCCATACCAGTTGGACCGGTATTTCCACCAGGCATGAATTGGACTGAATTGATTACTAACTATTCGCCATCTAGAGAAGATAACTTGCAACGCGTTTTCACGGTAGCTTCCATTAGAAGCATGTTGATTAAG
>AGE99279
ATGGAGGTTCTGTATTCATTGTCAAAAACTCTTAAAGATGCTAGGGATAAGATTGTTGAAGGTACATTATATTCTAATGTTAGCGATCTCATTCAACAATTTAATCAAATGATAGTAACCATGAATGGAAATGACTTTCAAACTGGAGGAATTGGCAATTTACCTATTAGAAATTGGACATTTGACTTTGGTTTACTAGGTACTACGCTTTTAAATCTTGATGCTAATTATGTTGAGACTGCAAGAACTACGATTGAGTATTTTATTGATTTTATTGATAATGTATGTATGGATGAAATGGCAAGAGAGTCTCAAAGAAATGGAGTAGCTCCACAATCTGAGGCATTGAGGAAGCTAGCTGGTATTAAATTTAAACGAATAAACTTTAATAATTCATCAGAATATATAGAAAATTGGAATTTACAAAATAGAAGACAACGTACCGGATTTGTTTTTCATAAACCTAATATATTTCCATACTCAGCATCATTTACTTTAAACAGATCTCAACCAATGCATGACAATTTAATGGGAACCATGTGGCTTAATGCTGGATCAGAAATTCAAGTAGCTGGATTTGACTACTCGTGTGCTCTAAATGCTCCAGCAAATATTCAGCAGTTTGAACATATTGTCCAGCTAAGACGTGCGCTAACTACAGCTACTATAACTTTGTTACCTGATGCAGAAAGATTTAGTTTTCCAAGAGTTATTAATTCAGCAGATGGCGCAACTACATGGTTCTTTAATCCAATTATCCTAAGACCAAACAATGTAGAGGTAGAATTTTTACTGAATGGACAAATTATCAATACATATCAAGCTAGATTTGGCACTATTATCGCAAGAAATTTTGATACAATTCGTCTATCATTCCAATTAATGCGTCCACCA------AACATGACGCCAGCCGTAAATGCATTATTTCCGCAAGCACAACCTTTTCAACATCATGCAACAGTTGGACTTACGTTACGTATTGAGTCTGCAGTTTGTGAATCAGTGCTTGCGGATGCAAATGAAACTTTATTGGCGAATGTTACCGCAGTACGTCAAGAGTATGCTATACCAGTTGGACCAGTATTCCCACCAGGCATGAATTGGACTGAGCTGATTACTAACTATTCACCATCCAGGGAAGATAATTTGCAACGTGTCTTTACGGTAGCCTCTATCAGAAGCATGTTGATTAAG
>AFD95719
ATGGAGGTTCTGTATTCATTGTCAAAAACTCTTAAAGATGCTAGGGATAAGATTGTTGAAGGTACATTATATTCTAATGTTAGCGATCTTATTCAGCAATTTAATCAAATGATAGTAACCATGAACGGAAATGACTTTCAAACTGGAGGAATTGGCAATTTACCCATTAGAAATTGGACATTTGACTTTGGTCTATTAGGCACTACGCTTTTAAATCTTGATGCTAATTATGTTGAGACCGCCAGAACTACGGTTGAGTATTTTATTGATTTCATTGATAATGTATGTATGGATGAAATGGCAAGAGAGTCTCAAAGAAATGGAGTAGCTCCACAATCTGAGGCATTGAGAAAGCTAGCCGGTATTAAATTTAAAAGAATAAACTTTAATAATTCATCAGAATATATAGAAAATTGGAATTTACAAAACAGAAGACAACGTACTGGATTTGTTTTTCATAAACCTAATATATTTCCATACTCAGCATCGTTTACTTTAAATAGGTCTCAACCAATGCATGACAATTTAATGGGAACTATGTGGCTCAATGCTGGATCAGAAATTCAAGTAGCTGGATTTGACTATTCGTGTGCTCTAAATGCTCCAGCAAATATTCAGCAATTTGAACATATTGTCCAGCTAAGGCGTGCGCTAACTACAGCTACTATAACTTTGTTACCTGATGCAGAAAGATTTAGTTTTCCAAGAGTTATTAATTCAGCAGATGGCGCAACTACATGGTTCTTTAATCCAATCATCCTAAGACCAAACAACGTAGAAGTAGAATTTTTACTGAACGGACAAATTATTAATACATATCAAGCTAGATTTGGCACTATTGTCGCAAGAAATTTCGATACAATTCGTCTATCATTCCAATTAATGCGTCCACCA------AACATGACACCAGCCGTAAATGCATTATTTCCGCAAGCACAACCTTTTCAACATCATGCAACAGTTGGACTTACGTTACGTATTGAGTCTGCAGTTTGTGAATCAGTGCTTGCGGATGCAAATGAAACTTTATTGGCGAATGTTACCGCAGTACGTCAAGAGTATGCTATACCAGTTGGACCAGTATTTCCACCAGGCATGAATTGGACTGAGTTGATTACTAACTATTCACCATCTAGGGAAGATAATTTGCAACGTGTCTTTACAGTAGCCTCTATCAGAAGCATGTTGATTAAG
>AFD95718
ATGGAGGTTCTGTATTCATTGTCAAAAACTCTTAAAGATGCTAGGGATAAGATTGTTGAAGGTACATTATATTCTAATGTTAGCGATCTTATTCAGCAATTTAATCAAATGATAGTAACCATGAACGGAAATGACTTTCAAACTGGAGGAATTGGCAATTTACCCATTAGAAATTGGACATTTGACTTTGGTCTATTAGGCACTACGCTTTTAAATCTTGATGCTAATTATGTTGAGACCGCCAGAACTACGGTTGAGTATTTTATTGATTTCATTGATAATGTATGTATGGATGAAATGGCAAGAGAGTCTCAAAGAAATGGAGTAGCTCCACAATCTGAGGCATTGAGAAAGCTAGCCGGTATTAAATTTAAAAGAATAAACTTTAATAATTCATCAGAATATATAGAAAATTGGAATTTACAAAACAGAAGACAACGTACTGGATTTGTTTTTCATAAACCTAATATATTTCCATACTCAGCATCGTTTACTTTAAATAGGTCTCAACCAATGCATGACAATTTAATGGGAACTATGTGGCTCAATGCTGGATCAGAAATTCAAGTAGCTGGATTTGACTATTCGTGTGCTCTAAATGCTCCAGCAAATATTCAGCAATTTGAACATATTGTCCAGCTAAGGCGTGCGCTAACTACAGCTACTATAACTTTGTTACCTGATGCAGAAAGATTTAGTTTTCCAAGAGTTATTAATTCAGCAGATGGCGCAACTACATGGTTCTTTAATCCAATCATCCTAAGACCAAACAACGTAGAAGTAGAATTTTTACTGAACGGACAAATTATTAATACATATCAAGCTAGATTTGGCACTATTGTCGCAAGAAATTTCGATACAATTCGTCTATCATTCCAATTAATGCGTCCACCA------AACATGACACCAGCCGTAAATGCATTATTTCCGCAAGCACAACCTTTTCAACATCATGCAACAGTTGGACTTACGTTACGTATTGAGTCTGCAGTTTGTGAATCAGTGCTTGCGGATGCAAATGAAACTTTATTGGCGAATGTTACCGCAGTACGTCAAGAGTATGCTATACCAGTTGGACCAGTATTTCCACCAGGCATGAATTGGACTGAGTTGATTACTAACTATTCACCATCTAGGGAAGATAATTTGCAACGTGTCTTTACAGTAGCCTCTATCAGAAGCATGTTGATTAAG
>AGE99427
ATGGAGGTTCTATATTCATTGTCAAAAACTCTTAAAGATGCTAGGGATAAGATTGTTGAAGGTACATTATATTCTAATGTTAGCGATCTCATTCAGCAATTTAATCAAATGATAGTAACCATGAATGGAAATGACTTTCAAACTGGAGGAATTGGCAATTTACCTATTAGAAATTGGACATTTGACTTTGGTCTACTAGGTACTACACTTTTAAATCTTGATGCTAATTATGTTGAGACTGCCAGAACTACGATTGAGTATTTTATTGATTTCGTTGATAATGTATGTATGGATGAAATGGCAAGAGAGTCTCAAAGAAATGGATTAGCGCCACAATCTGAGGCATTGAGGAAGCTAGCCGGTATTAAATTTAAAAGAATAAACTTTAATAATTCATCAGAATATATAGAAAATTGGAATTTACAAAATAGAAGACAACGTACCGGATTTGTTTTTCATAAACCTAATATATTTCCATACTCAGCATCATTTACTCTAAATAGATCTCAACCAATGCATGACAATTTAATGGGAACCATGTGGCTTAATGCTGGATCAGAAATCCAAGTGGCTGGATTTGACTACTCGTGTGCTCTAAATGCTCCAGCAAATATTCAGCAGTTTGAACATATTGTACAGCTAAGACGTGCGCTAACTACAGCTACTATAACTTTGTTACCTGATGCAGAAAGATTTAGTTTTCCAAGAGTTATTAATTCAGCAGATGGCGCAACTACATGGTTCTTTAATCCAATTATCCTAAGACCAAACAATGTAGAAGTAGAATTTTTACTGAATGGACAAATTATTAATACATATCAAGCTAGATTTGGCACTATTATTGCAAGAAATTTTGATACAATTCGTCTATCATTCCAATTAATGCGTCCACCA------AACATGACGCCAGCCGTAAATGCATTATTTCCGCAAGCACAACCTTTTCAACATCATGCAACAGTTGGACTTACGTTACGTATTGAGTCTGCAGTTTGTGAATCAGTGCTTGCGGATGCAAATGAAACTTTATTGGCGAATGTTACCGCAGTACGTCAAGAGTATGCTATACCAGTTGGACCAGTATTCCCGCCAGGCATGAATTGGACTGAGCTAATTACTAACTATTCACCATCCAGAGAAGATAATTTGCAACGTGTCTTTACAGTAGCCTCTATCAGAAGCATGTTGATTAAG
>AFD95713
ATGGAGGTTCTGTATTCATTGTCAAAAACTCTTAAAGATGCTAGGGATAAGATTGTTGAAGGTACATTATATTCTAATGTTAGCGATCTTATTCAGCAATTTAATCAAATGATAGTAACCATGAACGGAAATGACTTTCAAACTGGAGGAATTGGCAATTTACCCATTAGAAATTGGACATTTGACTTTGGTCTATTAGGCACTACGCTTTTAAATCTTGATGCTAATTATGTTGAGACCGCCAGAACTACGGTTGAGTATTTTATTGATTTCATTGATAATGTATGTATGGATGAAATGGCAAGAGAGTCTCAAAGAAATGGAGTAGCTCCACAATCTGAGGCATTGAGAAAGCTAGCCGGTATTAAATTTAAAAGAATAAACTTTAATAATTCATCAGAATATATAGAAAATTGGAATTTACAAAACAGAAGACAACGTACTGGATTTGTTTTTCATAAACCTAATATATTTCCATACTCAGCATCGTTTACTTTAAATAGGTCTCAACCAATGCATGACAATTTAATGGGAACTATGTGGCTCAATGCTGGATCAGAAATTCAAGTAGCTGGATTTGACTATTCGTGTGCTCTAAATGCTCCAGCAAATATTCAGCAATTTGAACATATTGTCCAGCTAAGGCGTGCGCTAACTACAGCTACTATAACTTTGTTACCTGATGCAGAAAGATTTAGTTTTCCAAGAGTTATTAATTCAGCAGATGGCGCAACTACATGGTTCTTTAATCCAATCATCCTAAGACCAAACAACGTAGAAGTAGAATTTTTACTGAATGGACAAATTATTAATACATATCAAGCTAGATTTGGCACTATTGTCGCAAGAAATTTCGATACAATTCGTCTATCATTCCAATTAATGCGTCCACCA------AACATGACACCAGCCGTAAATGCATTATTTCCGCAAGCACAACCTTTTCAACATCATGCAACAGTTGGACTTACGTTACGTATTGAGTCTGCAGTTTGTGAATCAGTGCTTGCGGATGCAAATGAAACTTTATTGGCGAATGTTACCGCAGTACGTCAAGAGTATGCTATACCAGTTGGACCAGTATTTCCACCAGGCATGAATTGGACTGAGTTGATTACTAACTATTCACCATCTAGGGAAGATAATTTGCAACGTGTCTTTACAGTAGCCTCTATCAGAAGCATGTTGATTAAG
>AFD95712
ATGGAGGTTCTGTATTCATTGTCAAAAACTCTTAAAGATGCTAGGGATAAGATTGTTGAAGGTACATTATATTCTAATGTTAGTGATCTTATTCAGCAATTTAATCAAATGATAGTAACCATGAACGGAAATGACTTTCAAACTGGAGGAATTGGCAATTTACCCATTAGAAATTGGACATTTGACTTTGGTCTACTAGGCACTACGCTTTTAAATCTTGATGCTAATTATGTTGAGACCGCCAGAACTACGATTGAGTATTTTATTGATTTCATTGATAATGTATGTATGGATGAAATGTCAAGAGAGTCTCAAAGAAATGGAGTAGCTCCACAATCTGAGGCATTGAGAAAGCTAGCCGGTATTAAATTTAAAAGAATAAACTTTAATAATTCATCAGAATATATAGAAAATTGGAATTTACAAAATAGAAGACAACGTACTGGATTTGTTTTTCATAAACCTAATATATTTCCATACTCAGCATCATTTACTTTAAATAGATCTCAACCAATGCATGACAATTTAATGGGAACTATGTGGCTTAATGCTGGATCAGAAATTCAAGTGGCTGGATTTGACTATTCGTGTGCTCTAAATGCTCCAGCAAATATTCAGCAATTTGAACATATCGTCCAGCTAAGGCGTGCGCTAACTACAGCTACTATAACTTTGTTACCTGATGCAGAAAGATTTAGTTTTCCAAGAGTTATTAATTCAGCAGATGGCGCAACTACATGGTTCTTTAATCCAATCATTCTAAGACCAAACAACGTAGAAGTAGAATTCTTACTGAATGGACAAATTATTAATACATATCAAGCTAGATTTGGCACTATTGTCGCAAGAAATTTCGATACAATTCGTCTATCATTCCAATTAATGCGTCCACCA------AACATGACGCCAGCCGTAAATGCATTATTTCCGCAAGCACAACCTTTTCAACATCATGCAACAGTTGGACTTACGTTACGTATTGAGTCTGCAGTTTGTGAATCAGTGCTTGCGGATGCAAATGAAACTTTATTGGCGAATGTTACTGCAGTACGTCAAGAGTATGCTATACCAGTTGGACCAGTATTTCCACCAGGCATGAATTGGACTGAGCTGATTACTAATTATTCACCATCTAGGGAAGATAATTTGCAACGTGTCTTTACAGTAGCCTCTATCAGAAGCATGTTGATTAAG
>AFD95711
ATGGAGGTTCTGTATTCATTGTCAAAAACTCTTAAAGATGCTAGGGATAAGATTGTTGAAGGTACATTATATTCTAATGTTAGCGATCTTATTCAGCAATTTAATCAAATGATAGTAACCATGAACGGAAATGACTTTCAAACTGGAGGAATTGGCAATTTACCCATTAGAAATTGGACATTTGACTTTGGTCTATTAGGCACTACGCTTTTAAATCTTGATGCTAATTATGTTGAGACCGCCAGAACTACGGTTGAGTATTTTATTGATTTCATTGATAATGTATGTATGGATGAAATGGCAAGAGAGTCTCAAAGAAATGGAGTAGCTCCACAATCTGAGGCATTGAGAAAGCTAGCCGGTATTAAATTTAAAAGAATAAACTTTAATAATTCATCAGAATATATAGAAAATTGGAATTTACAAAACAGAAGACAACGTACTGGATTTGTTTTTCATAAACCTAATATATTTCCATACTCAGCATCGTTTACTTTAAATAGGTCTCAACCAATGCATGACAATTTAATGGGAACTATGTGGCTCAATGCTGGATCAGAAATTCAAGTAGCTGGATTTGACTATTCGTGTGCTCTAAATGCTCCAGCAAATATTCAGCAATTTGAACATATTGTCCAGCTAAGGCGTGCGTTAACTACAGCTACTATAACTTTGTTACCTGATGCAGAAAGATTTAGTTTTCCAAGAGTTATTAATTCAGCAGATGGCGCAACTACATGGTTCTTTAATCCAATCATCCTAAGACCAAACAACGTAGAAGTAGAATTTTTACTGAACGGACAAATTATTAATACATATCAAGCTAGATTTGGCACTATTGTCGCAAGAAATTTCGATACAATTCGTCTATCATTCCAATTAATGCGTCCACCA------AACATGACACCAGCCGTAAATGCATTATTTCCGCAAGCACAACCTTTTCAACATCATGCAACAGTTGGACTTACGTTACGTATTGAGTCTGCAGTTTGTGAATCAGTGCTTGCGGATGCAAATGAAACTTTATTGGCGAATGTTACCGCAGTACGTCAAGAGTATGCTATACCAGTTGGACCAGTATTTCCACCAGGCATGAATTGGACTGAGTTGATTACTAACTATTCACCATCTAGGGAAGATAATTTGCAACGTGTCTTTACAGTAGCCTCTATCAGAAGCATGTTGATTAAG
>AFD95710
ATGGAGGTTCTGTATTCATTATCAAAAACCCTTAAAGATGCTAGGGATAAGATTGTTGAAGGTACATTATATTCTAATGTTAGCGATCTCATTCAGCAATTTAATCAAATGATAGTAACCATGAATGGAAATGATTTTCAAACTGGAGGAATTGGCAATTTACCTATTAGAAATTGGACATTTGACTTTGGTCTACTAGGTACTACGCTTTTAAATCTTGATGCTAATTATGTTGAGACTGCAAGAACTACGATTGAGTATTTTATTGATTTTATTGATAATGTATGTATGGATGAAATGGCAAGAGAGTCTCAAAGAAATGGAGTAGCTCCACAATCTGAAGCGTTGAGGAAACTAGCCGGTATTAAATTTAAAAGGATAAACTTTAATAATTCATCAGAATATATAGAAAATTGGAATTTACAAAATAGAAGACAACGCACCGGATTTGTTTTTCATAAACCTAATATATTTCCATACTCAGCATCATTTACTTTAAATAGATCTCAACCAATGCATGACAATTTAATGGGAACCATGTGGCTTAATGCTGGATCAGAAATTCAAGTGGCTGGATTTGACTACTCGTGTGCCCTAAATGCTCCAGCAAACATTCAGCAGTTTGAACATATTGTCCAGCTAAGACGTGCGCTAACTACAGCTACTATAACTTTGTTACCTGATGCAGAAAGATTTAGTTTTCCAAGAGTTATTAATTCAGCAGATGGCGCAACTACATGGTTTTTTAATCCAATTATCTTGAGACCAAACAATGTAGAAGTAGAATTTTTACTGAATGGACAAATTATTAATACATATCAAGCTAGATTTGGTACTATTATCGCAAGAAATTTTGATACAATTCGTCTATCATTCCAATTAATGCGTCCACCA------AACATGACGCCAGCCGTAAATGCATTATTTCCGCAAGCACAACCTTTTCAACATCATGCAACAGTTGGACTTACGTTACGTATTGAGTCTGCAGTTTGTGAATCAGTGCTTGCGGATGCAAATGAAACTTTATTGGCGAATGTTACCGCAGTACGTCAAGAGTATGCTATACCAGTTGGACCAGTATTTCCACCAGGCATGAATTGGACTGAGCTGATTACTAACTATTCACCATCCAGGGAAGATAACTTGCAACGTGTCTTTACAGTAGCCTCTATCAGAAGCATGTTGATTAAG
>AFD95717
ATGGAGGTTCTGTATTCATTGTCAAAAACTCTTAAAGATGCTAGGGATAAGATTGTTGAAGGTACATTATATTCCAATGTTAGCGATCTCATTCAACAATTTAATCAAATGATAGTAACCATGAATGGGAATGACTTTCAAACTGGAGGAATTGGCAATTTACCTATTAGAAATTGGACATTTGACTTTGGTCTACTAGGTACTACGCTTTTAAATCTTGATGCTAATTATGTTGAGACTGCAAGAACCACGATTGAGTATTTTATTGATTTCATTGATAATGTATGTATGGATGAAATGGCAAGAGAGTCTCAAAGAAATGGAGTAGCTCCACAATCTGAGGCATTGAGGAAGTTAGCTGGTATTAAATTTAAAAGAATAAACTTTGATAATTCATCAGAATATATAGAAAATTGGAATTTACAAAATAGGAGACAACGTACTGGATTTGTTTTTCATAAACCGAATATATTTCCATACTCAGCATCATTTACCTTAAATAGATCTCAACCAATGCATGACAATTTGATGGGAACCATGTGGCTTAATGCTGGATCAGAAATTCAAGTAGCTGGATTTGACTACTCATGTGCTCTAAATGCTCCAGCAAATATTCAGCAGTTTGAACATATTGTCCAGCTAAGGCGTGCGCTAACTACAGCTACTATAACTTTGTTACCCGATGCAGAAAGATTTAGTTTTCCAAGAGTTATTAATTCAGCAGATGGCGCAACTACATGGTTCTTTAATCCAATTATTCTAAGACCAAACAATGTAGAGGTAGAATTTTTACTGAATGGACAAATTATTAATACATATCAAGCTAGATTTGGCACTATTATCGCAAGAAATTTTGATACAATTCGTCTATCATTCCAATTAATGCGTCCACCA------AACATGACGCCAGCCGTAAATGCATTATTTCCGCAAGCACAACCTTTTCAACATCATGCAACAGTTGGACTTACGTTACGTATTGAATCTGCAGTTTGTGAATCAGTGCTTGCGGATGCAAATGAAACTTTATTGGCAAATGTTACCGCAGTACGTCAAGAATATGCTATACCAGTTGGACCAGTATTTCCACCAGGCATGAATTGGACTGAACTAATTACTAACTATTCACCATCCAGGGAAGATAATTTACAACGTGTCTTTACAGTAGCCTCTATCAGAAGCATGTTGATTAAG
>AFD95716
ATGGAGGTTCTGTATTCATTGTCAAAAACTCTTAAAGATGCTAGGGATAAGATTGTTGAAGGTACATTATATTCTAATGTTAGCGATCTTATTCAGCAATTTAATCAAATGATAGTAACCATGAACGGAAATGACTTTCAAACTGGAGGAATTGGCAATTTACCCATTAGAAATTGGACATTTGACTTTGGTCTATTAGGCACTACGCTTTTAAATCTTGACGCTAATTATGTTGAGACCGCCAGAACTACGATTGAGTATTTTATTGATTTCATTGATAATGTATGTATGGATGAAATGGCAAGAGAGTCTCAAAGAAATGGAGTAGCTCCACAATCTGAGGCATTGAGAAAGCTAGCCGGTATTAAATTTAAAAGAATAAACTTTAATAATTCATCAGAATATATAGAAAATTGGAATTTACAAAACAGAAGACAACGTACTGGATTTGTTTTTCATAAACCTAATATATTTCCATACTCAGCATCATTTACTTTAAATAGATCTCAACCAATGCATGACAATTTAATGGGAACTATGTGGCTTAATGCTGGATCAGAAATTCAAGTGGCTGGATTTGACTATTCGTGTGCTCTAAATGCTCCAGCAAATATTCAGCAATTTGAACATATTGTCCAGCTAAGGCGTGCGCTAACTACAGCTACTATAACTTTGTTACCTGATGCAGAAAGATTTAGTTTTCCAAGAGTTATTAATTCAGCAGATGGCGCAACTACATGGTTCTTTAATCCAATCATCCTAAGACCAAACAACGTAGAAGTAGAATTTTTACTGAATGGACAAATTATTAATACATATCAAGCTAGATTTGGCACTATTGTCGCAAGAAATTTCGATACAATTCGTCTATCATTCCAATTAATGCGTCCACCA------AACATGACACCAGCCGTAAATGCATTATTCCCGCAAGCACAACCTTTTCAACATCATGCAACAGTTGGACTTACGTTACGTATTGAGTCTGCAGTTTGTGAATCAGTGCTTGCGGATGCAAATGAAACTTTATTGGCGAATGTTACCGCAGTACGTCAAGAGTATGCTATACCAGTTGGACCAGTATTTCCACCAGGCATGAATTGGACTGAGCTGATTACTAACTATTCACCATCTAGGGAAGATAATTTGCAACGTGTCTTTACAGTAGCCTCTATCAGAAGCATGTTGATTAAG
>AGR88589
ATGGAAGTTCTGTATTCATTGTCAAAAACTTTAAAAGATGCTAGGGATAAAATTGTTGAAGGTACATTGTACTCGAATGTAAGTGATTTGATTCAACAATTTAATCAAATGATAGTTACTATGAATGGAAATGACTTTCAAACAGGAGGAATAGGAAATTTGCCAATTAGAAATTGGACGTTTGATTTTGGATTACTTGGTACTACATTACTTAATTTGGATGCAAATTATGTTGAAAATGCTAGAACTACTATTGAATACTTTATTGATTTTATAGATAATGTATGTATGGATGAAATAGCTAGGGAATCACAACGAAATGGAATAGCACCACAATCTGAAGCATTAAGAAAGCTGTCGGGTATTAAGTTTAAAAGAATTAATTTTGACAATTCATCTGATTATATTGAGAATTGGAATTTACAGAATAGGCGACAGCGCACTGGATTTGTATTTCATAAACCAAATATACTTCCATACTCAGCATCATTCACTCTAAATCGATCACAGCCAGCCCATGATAATTTGATGGGGACTATGTGGATTAATGCTGGATCAGAAATTCAAGTAGGTGGGAATGATTATTCATGTGCTCTTAACGCGCCAGCAAACATTCAACAGTTTGAACACGTTGTGCCACTAAGGCGTGCTCTCACAACAGCTACAATTACTCTGCTACCAGATGCTGAAAGATTCAGTTTCCCGAGAGTAATTAATTCAGCAGATGGTACTACCACATGGTATTTCAATCCAGTTATTCTAAGACCAAGTAATGTAGAGGTTGAATTTTTATTGAATGGACAAATAATTAATACATATCAAGCGCGATTTGGGACCATCGTGGCTAGAAATTTTGATACCATTCGTTTATCATTTCAATTAGTACGTCCACCA------AATATGACACCAGCAGTTGCAAATCTATTTCCGCAAGCGCCACCATTTATATTTCACGCTACAGTTGGACTTACGTTGCGTATTGAATCTGCAGTTTGTGAATCTGTGCTTGCGGATGCTTCAGAGACTTTGTTGGCAAATGTGACATCAGTACGTCAGGAGTATGCGATACCAGTAGGACCAGTATTTCCACCAGGTATGAATTGGACGGAATTAATTACCAATTATTCACCTTCAAGAGAAGATAACTTGCAACGTGTCTTTACAGTAGCTTCCATTAGAAGCATGTTGATTAAG
>AGR88588
ATGGAAGTTCTGTATTCATTGTCAAAAACTTTAAAAGATGCTAGGGATAAAATTGTTGAAGGTACATTGTACTCGAATGTAAGTGATTTGATTCAACAATTTAATCAAATGATAGTTACTATGAATGGAAATGACTTTCAAACAGGAGGAATAGGAAATTTGCCAATTAGAAATTGGACGTTTGATTTTGGATTACTTGGTACTACATTACTTAATTTGGATGCAAATTATGTTGAAAATGCTAGAACTACTATTGAATACTTTATTGATTTTATAGATAATGTATGTATGGATGAAATAGCTAGGGAATCACAACGAAATGGAATAGCACCACAATCTGAAGCATTAAGAAAGCTGTCGGGTATTAAGTTTAAAAGAATTAATTTTGACAATTCATCTGATTATATTGAAAATTGGAATTTACAGAATAGGCGACAGCGCACTGGATTTGTATTTCATAAACCAAATATACTTCCATACTCAGCATCATTCACTCTAAATCGATCACAGCCAGCCCATGATAATTTGATGGGGACTATGTGGATTAATGCTGGATCAGAAATTCAGGTAGCTGGATTTGATTATTCATGTGCTCTTAACGCGCCAGCAAACATTCAACAGTTTGAACACGTTGTGCCACTAAGGCGTGCTCTCACAACAGCTACAATTACTCTGCTACCAGATGCTGAAAGATTCAGTTTCCCGAGAGTAATTAATTCAGCAGATGGTACTACCACATGGTATTTCAATCCAGTTATTCTAAGACCAAGTAATGTAGAGGTTGAATTTTTATTGAATGGACAAATAATTAATACATATCAAGCGCGATTTGGGACCATCGTGGCTAGAAATTTTGATACCATTCGTTTATCATTTCAATTAGTACGTCCACCA------AATATGACACCAGCAGTTGCAAATCTATTTCCGCAAGCGCCACCATTTATATTTCACGCTACAGTTGGACTTACGTTGCGTATTGAATCTGCAGTTTGTGAATCTGTGCTTGCGGATGCTTCAGAGACTTTGTTGGCAAATGTGACATCAGTACGTCAGGAGTATGCGATACCAGTAGGACCAGTATTTCCACCAGGTATGAATTGGACGGAATTAATTACCAATTATTCACCTTCAAGAGAAGATAACTTGCAACGTGTCTTTACAGTAGCTTCCATTAGAAGCATGTTGATTAAG
>ACZ51966
ATGGAGGTTCTGTACTCATTGTCAAAAACTCTTAAAGATGCTAGGGATAAAATTGTTGAAGGTACACTATACTCCAATGTTAGCGATCTCATTCAACAATTTAATCAAATGATAGTGACTATGAATGGAAATGACTTTCAAACTGGAGGAATTGGTAATTTACCTGCTAGAAATTGGACTTTTGATTTTGGTCTATTAGGTACAACACTTTTAAATTTGGATGCTAATTATGTTGAAAATGCAAGAACTACGATTGAATATTTCATTGATTTTATCGATAATGTATGTATGGATGAAATGGCAAGAGAGTCTCAAAGAAATGGAGTAGCTCCACAATCTGAAGCGTTGAGGAAATTATCAGGCATTAAATTTAAGAGAATAAATTTTGATAATTCATCAGAATATATAGAAAATTGGAATCTACAAAATAGAAGACAGCGTACTGGATTTGTCTTTCATAAACCTAATATATTTCCATACTCAGCTTCGTTCACTTTGAATAGATCTCAACCAATGCATGATAATTTGATGGGAACTATGTGGCTTAATGCTGGATCGGAGATACAAGTAGCTGGTTTTGATTATTCATGTGCTATAAACGCACCAGCGAATATACAGCAGTTCGAACATATTGTGCAGCTTAGACGTGCACTAACTACAGCTACTATAACTTTGTTACCTGATGCGGAAAGATTTAGTTTTCCAAGAGTTATCAATTCGGCTGACGGCGCAACTACATGGTTCTTTAATCCAGTTATTCTAAGACCAAATAATGTAGAAGTAGAGTTTTTGTTGAATGGACAAATCATTAACACATATCAGGCTAGATTTGGTACTATTATCGCAAGAAATTTTGACACAATTCGATTGTCATTTCAGTTAATGCGTCCACCA------AATATGACACCAGCTGTTAACGCATTATTTCCGCAAGCGCAACCTTTTCAACACCATGCAACAGTTGGACTCACATTACGCATTGAATCTGCTGTCTGTGAATCAGTGCTTGCGGATGCGAATGAAACTCTGTTAGCGAATGTGACCGCAGTGCGTCAAGAATATGCTATACCAGTTGGACCGGTATTTCCACCAGGCATGAATTGGACTGAGCTAATTACTAACTATTCACCATCTAGAGAAGATAACCTGCAACGCGTCTTTACAGTAGCTTCCATTAGAAGCATGTTGATTAAG
>ADK46554
ATGGAGGTTCTGTATTCATTGTCAAAAACTCTTAAAGATGCTAGGGATAAGATTGTTGAAGGTACGTTATATTCTAATGTTAGCGATCTTATTCAGCAATTTAATCAAATGATAGTAACCATGAACGGAAATGACTTTCAAACTGGAGGAATTGGCAATTTACCCATTAGAAATTGGACATTTGACTTTGGCCTACTAGGTACTACGCTTTTAAATCTTGATGCTAATTATGTTGAGACTGCTAGAACTACGATCGAGTATTTTATTGATTTCATTGATAATGTGTGTATGGATGAAATGGCAAGAGAGTCTCAAAGAAATGGAGTAGCTCCACAATCTGAAGCATTGAGAAAGCTAGCCGGTATTAAATTTAAAAGAATAAACTTTAATAATTCATCAGAATATATAGAAAATTGGAATTTACAAAATAGAAGACAACGTACTGGATTTGTTTTTCATAAACCTAATATATTTCCATACTCAGCATCATTTACTTTAAATAGATCTCAACCAATGCATGATAATTTAATGGGAACCATGTGGCTTAATGCTGGATCAGAAATTCAAGTGGCTGGATTTGACTATTCGTGTGCTCTAAACGCTCCAGCAAATATTCAGCAATTTGAACATATTGTCCAGCTAAGGCGTGCGCTAACTACAGCTACTATAACTTTGTTACCTGATGCAGAAAGATTTAGTTTTCCAAGAGTTATTAATTCAGCAGATGGCGCAACTACATGGTTCTTTAATCCAATCATCCTAAGACCAAACAATGTAGAAGTAGAATTTTTACTAAATGGACAAATTATTAATACATATCAAGCTAGATTTGGCACTATTGTCGCAAGAAATTTTGATACAATTCGCCTGTCATTCCAATTAATGCGTCCACCA------AACATGACGCCAGCCGTAAATGCATTATTTCCGCAAGCACAACCTTTTCAACATCATGCAACAGTTGGACTTACGTTACGTATTGAGTCTGCAGTTTGTGAATCAGTGCTTGCGGATGCAAATGAAACTTTATTGGCGAATGTTACCGCAGTACGTCAAGAGTATGCTATACCAGTTGGACCAGTATTTCCACCAGGCATGAATTGGACTGAGCTGATTACTAACTATTCACCATCTAGGGAAGATAATTTGCAACGTGTCTTTACAGTAGCCTCTATCAGAAGCATGTTAATTAAG
>AGE98572
ATGGAAGTTTTATATTCATTGTCAAAAACTCTTAAAGATGCTAGGGACAAAATTGTTGAAGGTACATTATATTCTAATGTTAGCGATCTCATTCAACAATTCAATCAAATGATAGTAACTATGAATGGAAATGACTTTCAAACTGGAGGAATTGGTAATTTGCCTATTAGAAATTGGACTTTCGATTTTGGTCTATTAGGTACAACACTTTTAAATTTAGATGCTAATTACGTTGAGAATGCTAGAACTACAATTGAATATTTTATTGACTTTATTGATAATGTATGTATGGATGAAATGGCAAGAGAGTCTCAAAGAAATGGAGTAGCTCCACAATCTGAAGCGTTAAGGAAATTAGCAGGTATTAAATTCAAGAGAATAAATTTTGATAATTCATCTGAATATATAGAAAATTGGAACTTACAAAATAGGAGGCAGCGTACCGGATTTGTTTTCCATAAACCTAATATATTTCCATACTCAGCTTCATTCACTTTAAATAGATCTCAACCAATGCATGATAATCTGATGGGAACTATGTGGCTTAATGCTGGATCAGAAATTCAGGTAGCCGGATTTGATTATTCATGCGCTATAAATGCACCAGCAAACATACAGCAATTTGAACATATTGTCCAGCTTAGGCGTGCGCTAACTACAGCTACTATAACTTTATTACCTGATGCAGAAAGATTCAGTTTTCCAAGAGTTATTAATTCAGCTGATGGCGCGACTACATGGTTCTTTAATCCAGTCATTTTAAGGCCAAATAATGTTGAAGTAGAATTTTTGTTGAATGGACAAATTATTAATACATATCAAGCTAGATTTGGCACAATTATTGCAAGAAATTTTGATACTATTCGGTTGTCATTCCAGTTAATGCGTCCACCA------AATATGACGCCAGCTGTTAATGCACTGTTTCCGCAAGCACAACCTTTTCAACATCATGCAACAGTTGGACTCACATTACGTATTGAATCTGCAGTTTGTGAATCAGTGCTTGCGGATGCTAATGAGACTCTATTGGCGAATGTGACCGCAGTACGTCAAGAGTATGCTATACCAGTTGGTCCGGTATTTCCACCAGGCATGAATTGGACTGAATTAATTACTAATTATTCACCATCTAGAGAAGATAATTTACAACGTGTTTTTACAGTAGCTTCTATTAGAAGCATGTTGATTAAG
>AGE89684
ATGGATGTCCTGTACTCCTTGTCAAAAACTCTTAAAGATGCTAGGGATAAAATCGTTGAAGGTACATTATATTCTAATGTTAGCGATCTAATTCAACAATTTAATCAAATGATAGTAACCATGAATGGAAATGACTTTCAAACTGGAGGAATTGGCAATTTGCCTATTAGAAATTGGACATTTGACTTTGGTCTACTAGGTACTACGCTTTTAAATCTTGATGCTAATTATGTTGAGACTGCAAGAACTACGATTGAGTATTTTATTGATTTCATTGATAATGTATGTATGGATGAAATGGCAAGAGAGTCTCAAAGAAATGGAGTAGCTCCACAATCTGAGGCGTTGAGGAAGCTGGCTGGTATTAAATTTAAAAGAATAAACTTTAATAATTCATCAGAATATATAGAAAATTGGAATTTACAAAATAGAAGACAACGTACTGGATTTGTTTTTCATAAACCTAATATATTTCCATACTCAGCATCATTTACTTTAAATAGATCTCAACCAATGCATGACAATTTAATGGGAACCATGTGGCTTAATGCTGGATCAGAAATTCAAGTAGCTGGATTTGACTACTCGTGTGCTCTAAATGCTCCAGCAAATATTCAGCAGTTTGAACATATTGTCCAGCTAAGGCGTGCACTAACTACAGCCACTATAACTTTGTTACCTGATGCAGAAAGATTTAGTTTTCCAAGAGTTATTAATTCAGCAGATGGTGCAACTACATGGTTCTTTATTCCAATTATCCTAAGACCAAATATTGTAGACGTAGAATTTTTACTGAATGGACAAATTATTAATACATACCAAGCTAGATTTGGCACTATTATCGCAAGAAATTTTGATACAATTCGTCTATCATTCCAATTAATGCGTCCACCA------AACATGACGCCAGCCGTAAATGCATTATTTCCGCAAGCGCAACCTTTTCAACATCATGCAACAGTTGGACTTACGTTACGTATTGAGTCTGCAGTTTGTGAATCAGTGCTTGCGGATTCAAATGAAACTTTATTGGCGAATGTTACCGCAGTACGTCAAGAGTATGCTATACCAGTTGGACCAGTATTCCCACCAGGCATGAACTGGACTGAGCTGATTACTAACTATTCACCATCTAGGGAAGATAATTTGCAACGTGTCTTTACGGTAGCCTCTATCAGAAGCATGTTGATTAAG
>AGE98451
ATGGAGGTTCTGTATTCATTGTCAAAAACTCTTAAAGATGCTAGGGATAAGATTGTTGAAGGTACATTATATTCTAATGTTAGCGATCTCATTCAGCAATTTAATCAAATGATAGTAACCATGAATGGAAATGACTTTCAAACTGGAGGAATTGGCAATTTATCTATTAGAAATTGGACATTTGACTTTGGTCTACTAGGTACTACGCTTTTAAATCTTGATGCTAATTATGTTGAGACTGCAAGAACTACGATTGAGTATTTTATTGATTTTATTGATAATGTATGTATGGATGAAATGGCAAGAGAGTCTCAAAGAAATGGAGTAGCTCCACAATCTGAGGCATTGAGGAAGCTAGCCGGTATTAAATTTAAAAGAATAAACTTTAATAATTCATCAGAATATATAGAAAATTGGAATTTACAGAATAGAAGACAACGTACCGGATTTGTTTTTCATAAACCTAATATATTTCCATACTCAGCATCATTTACTTTAAATAGATCTCAACCAATGCATGACAATTTAATGGGAACCATGTGGCTTAATGCTGGATCAGAAATTCAAGTGGCTGGATTTGACTACTCGTGTGCTCTAAATGCTCCAGCAAATATTCAACAGTTTGAACATATTGTCCAGCTAAGGCGTGCGCTAACTACAGCTACTATAACTTTGTTACCTGATGCAGAAAGATTTAGTTTTCCAAGAGTTATTAATTCAGCAGATGGCGCAACTACATGGTTCTTTAATCCAATTATCCTAAGACCAAACAATGTAGAGGTAGAATTCTTACTGAATGGACAAATTATTAATACATATCAAGCTAGATTTGGCACTATTATCGCAAGAAATTTTGATACAATTCGTCTATCATTCCAATTAATGCGTCCACCA------AACATGACGCCAGCCGTAAATGCATTATTTCCGCAAGCACAACCTTTTCAACATCATGCAACAGTTGGACTTACGTTACGTATTGAGTCTGCAGTTTGTGAATCAGTACTTGCGGATGCAAATGAAACTTTATTGGCGAATGTTACCGCAGTACGTCAAGAGTATGCTATACCAGTTGGACCAGTATTCCCACCAGGCATGAATTGGACCGAGCTGATTACTAACTATTCACCATCCAGGGAAGATAATTTGCAACGTGTCTTTACAGTAGCCTCTATCAGAAGCATGTTGATTAAG
>AGE99189
ATGGAGGTTCTGTATTCATTGTCAAAAACTCTTAAAGATGCTAGGGATAAGATTGTTGAAGGTACATTATATTCTAATGTTAGCGATCTCATTCAACAATTTAATCAAATGATAGTAACCATGAATGGAAATGACTTTCAAACTGGAGGAATTGGCAATTTACCTATTAGAAATTGGACATTTGACTTTGGTTTACTAGGTACTACGCTTTTAAATCTTGATGCTAATTATGTTGAGACTGCAAGAACTACGATTGAGTATTTTATTGATTTTATTGATAATGTATGTATGGATGAAATGGCAAGAGAGTCTCAAAGAAATGGAGTAGCTCCACAATCTGAGGCATTGAGGAAGCTAGCTGGTATTAAATTTAAACGAATAAACTTTAATAATTCATCAGAATATATAGAAAATTGGAATTTACAAAATAGAAGACAACGTACCGGATTTGTTTTTCATAAACCTAATATATTTCCATACTCAGCATCATTTACTTTAAACAGATCTCAACCAATGCATGACAATTTAATGGGAACCATGTGGCTTAATGCTGGATCAGAAGTTCAAGTAGCTGGATTTGACTACTCGTGTGCTCTAAATGCTCCAGCAAATATTCAGCAGTTTGAACATATTGTCCAGCTAAGACGTGCGCTAACTACAGCTACTATAACTTTGTTACCTGATGCAGAAAGATTTAGTTTTCCAAGAGTTATTAATTCAGCAGATGGCGCAACTACATGGTTCTTTAATCCAATTATCCTAAGACCAAACAATGTAGAGGTAGAATTTTTACTGAATGGACAAATTATCAATACATATCAAGCTAGATTTGGCACTATTATCGCAAGAAATTTTGATACAATTCGTCTATCATTCCAATTAATGCGTCCACCA------AACATGACGCCAGCCGTAAATGCATTATTTCCGCAAGCACAACCTTTTCAACATCATGCAACAGTTGGACTTACGTTACGTATTGAGTCTGCAGTTTGTGAATCAGTGCTTGCGGATGCAAATGAAACTTTATTGGCGAATGTTACCGCAGTACGTCAAGAGTATGCTATACCAGTTGGACCAGTATTCCCACCAGGCATGAATTGGACTGAGCTGATTACTAACTATTCACCATCCAGGGAAGATAATTTGCAACGTGTCTTTACGGTAGCCTCTATCAGAAGCATGTTGATTAAG
>ADW11146
ATGGATGTCCTGTACTCCTTGTCAAAAACTCTTAAAGATGCTAGAGACAAAATTGTCGAAGGTACATTATACTCTAATGTGAGTGATCTAATTCAACAATTTAACCAAATGATAATTACTATGAATGGAAATGAGTTCCAAACTGGAGGAATTGGTAATCTACCAATTAGAAATTGGAATTTTGATTTTGGATTACTTGGAACAACTCTACTAAATTTAGACGCTAACTACGTCGAAACAGCCCGCAACACAATTGATTATTTTGTAGATTTTGTAGACAACGTATGTATGGATGAAATGGTTAGAGAATCACAAAGAAATGGAATTGCACCACAATCAGATTCACTTAGAAAATTGTCAGGCATTAAGTTCAAAAGAATAAATTTTGATAATTCATCAGAATATATAGAGAACTGGAATCTGCAAAACAGAAGACAACGAACAGGTTTTACATTTCATAAACCAAATATTTTTCCTTATTCAGCGTCATTCACACTAAATAGATCACAACCAGCTCATGATAACTTGATGGGTACGATGTGGCTGAACGCAGGATCAGAAATTCAGGTCGCTGGATTTGACTATTCGTGTGCAATTAATGCGCCAGCGAATACACAACAATTTGAGCACATTGTACAGCTCCGAAGAGTTTTAACTACAGCTACAATAACACTTTTACCGGATGCAGAAAGATTCAGTTTTCCAAGAGTAATTAATTCAGCTGACGGAGCAACTACATGGTACTTTAATCCAGTAATTCTTAGACCAAACAACGTTGAAGTGGAGTTTCTACTAAACGGTCAGATAATAAACACTTACCAGGCTAGATTTGGAACAATCGTAGCTAGAAATTTTGATACAATCAGGTTGTCGTTCCAGTTGATGAGACCACCA------AATATGACACCAGCAGTAGCAGCATTATTTCCAAATGCGCAGCCATTTGAACATCATGCTACAGTAGGACTGACACTGAGAATTGAATCTGCAGTTTGTGAATCTGTACTTGCCGACGCAAGCGAGACAATGCTAGCAAATGTGACATCTGTTAGACAAGAATACGCAATACCAGTTGGACCAGTCTTTCCACCAGGTATGAATTGGACTGATTTGATCACTAATTATTCACCATCTAGAGAGGATAACTTGCAGCGTGTATTTACAGTGGCTTCCATTAGAAGCATGCTTGTCAAA
>AGE98514
ATGGAAGTTTTATATTCATTGTCAAAAACTCTTAAAGATGCTAGGGACAAAATTGTTGAAGGTACATTATATTCTAATGTTAGCGATCTCATTCAACAATTCAATCAAATGATAGTAACTATGAATGGAAATGACTTTCAAACTGGAGGAATTGGTAATTTGCCTATTAGAAACTGGACTTTCGATTTTGGTTTATTAGGTACAACACTTTTAAATTTAGATGCTAATTACGTTGAGAATGCTAGAACTACAATTGAATATTTTATTGACTTTATTGATAATGTATGTATGGATGAAATGTCAAGAGAGTCTCAAAGAAATGGAGTAGCTCCACAATCTGAAGCGTTAAGGAAGTTAGCAGGTATTAAATTCAAGAGAATAAATTTTGATAATTCATCTGAATATATAGAAAATTGGAACTTACAAAATAGGAGGCAGCGTACCGGATTTGTTTTCCATAAACCTAATATATTTCCATACTCAGCTTCATTCACTTTAAATAGATCTCAACCAATGCATGATAATCTGATGGGAACTATGTGGCTTAATGCTGGATCAGAAATTCAGGTAGCCGGATTTGATTATTCATGCGCCATAAATGCACCAGCAAACATACAGCAATTTGAACATATTGTCCAGCTTAGGCGTGCGCTAACTACAGCTACTATAACTTTACTACCTGATGCAGAAAGATTCAGTTTTCCAAGAGTTATTAATTCAGCTGATGGCGCGACTACATGGTTCTTTAATCCAGTCATTTTAAGACCAAATAATGTTGAAGTAGAATTTTTGTTGAATGGACAAATTATTAATACATATCAAGCTAGATTTGGCACTATTATTGCAAGAAATTTTGATACTATTCGGTTGTCATTCCAGTTAATGCGCCCACCA------AATATGACGCCAGCTGTTAATGCACTGTTTCCGCAAGCACAACCTTTTCAACATCATGCAACAGTTGGACTTACATTACGTATTGAATCTGCAGTTTGTGAATCGGTGCTTGCGGATGCTAATGAGACTCTATTGGCGAATGTGACCGCAGTACGTCAAGAGTATGCTATACCAGTTGGTCTGGTATTTCCACCAGGCATGAATTGGACCGAGCTGATTACTAACTATTCACCATCCAGGGAAGATAATTTGCAACGTGTCTTTACAGTAGCTTCTATTAGAAGCATGTTGATTAAG
>ADK46578
ATGGAAGTTTTATATTCATTGTCAAAAACTCTTAAAGATGCTAGGGACAAAATTGTTGAAGGTACATTATATTCTAATGTTAGCGATCTCATTCAACAATTCAATCAAATGATAGTAACTATGAATGGAAATGACTTTCAAACTGGAGGAATTGGTAATTTGCCTATTAGAAACTGGACTTTCGATTTTGGTCTATTAGGTACAACACTTTTAAATTTAGATGCTAATTATGTTGAGAATGCTAGAACTACAATTGAATATTTTATTGACTTTATTGATAATGTATGTATGGATGAAATGGCAAGAGAGTCTCAAAGAAATGGAGTAGCTCCACAATCTGAAGCGTTAAGGAAGTTAGCAGGTATTAAATTCAAGAGAATAAATTTTGATAATTCATCTGAATATATAGAAAATTGGAACTTACAAAATAGGAGGCAGCGTACCGGATTTGTTTTCCATAAACCTAATATATTTCCATACTCAGCTTCATTCACTTTAAATAGATCTCAACCAATGCATGATAATCTGATGGGAACTATGTGGCTTAATGCTGGATCAGAAATTCAGGTAGCCGGATTTGATTATTCATGCGCTATAAATGCACCAGCAAACATACAGCAATTTGAACATATTGTCCAGCTTAGGCGTGCGCTAACTACAGCTACTATAACTTTATTACCTGATGCAGAAAGATTCAGTTTTCCAAGAGTTATTAATTCAGCTGATGGCGCGACTACATGGTTCTTTAATCCAGTCATTTTAAGACCAAATAATGTTGAAGTAGAATTTTTGTTGAATGGACAAATTATTAATACATATCAAGCTAGATTTGGCACTATTATTGCAAGAAATTTTGATACTATTCGGTTGTCATTCCAGTTAATGCGCCCACCA------AATATGACGCCAGCTGTTAATGCACTGTTTCCGCAAGCACAACCTTTTCAACATCATGCAACAGTTGGACTTACATTACGTATTGAATCTGCAGTTTGTGAATCAGTGCTTGCGGATGCTAATGAGACTCTATTGGCGAATGTGACCGCAGTACGTCAAGAGTATGCTATACCAGTTGGTCCGGTATTTCCACCAGGCATGAATTGGACTGAATTAATTACTAATTATTCACCATCTAGAGAAGATAATTTACAACGTGTTTTTACAGTAGCTTCTATTAGAAGCATGTTGATTAAG
>AGS43810
ATGGATGTCCTGTACTCTTTATCAAAAACTCTTAAAGATGCCAGAGATAAAATTGTTGAAGGCACCTTATATTCTAATGTAAGTGATCTAATTCAGCAGTTTAATCAAATGGTAATTACTATGAATGGGAATGAATTTCAAACTGGAGGGATTGGCAACTTACCAATTAGAAATTGGAATTTTGATTTTGGATTACTTGGAACAACTCTATTAAACCTAGATGCCAATTATGTTGAGACCGCCCGTAATACGATTGATTACTTTGTTGATTTTGTGGATAATGTATGTATGGATGAAATGGTTCGAGAATCGCAGAGAAATGGAATCGCACCACAATCAGATTCTCTCAGAAAATTATCAGGTATTAAATTTAAGAGAATAAATTTTGATAATTCATCTGAATATATAGAGAATTGGAATTTGCAGAATAGAAGACAGAGAACGGGCTTTACATTTCATAAACCAAATATTTTTCCATATTCAGCTTCATTCACACTAAACAGATCACAACCAGCTCATGATAATTTGATGGGCACAATGTGGTTGAATGCTGGTTCAGAAATTCAAGTTGCTGGGTTTGACTATTCTTGCGCTATTAATGCACCAGCTAATACGCAGCAGTTTGAGCATATAGTACAGCTCCGAAGAGTACTAACAACAGCTACAATAACTCTTCTACCAGATGCAGAGAGATTTAGTTTTCCAAGAGTAATTAATTCAGCTGATGGAACAACCACGTGGTATTTCAATCCGGTAATATTTAGACCAAATAATGTTGAGATTGAATTTCTACTGAACGGACAAATAATAAATAATTATCAGGCAAGATTTGGAACAATCATAGCAAGAAATTTTGATACGATTAGACTGTCATTTCAGTTAATGCGACCACCACCACAAAACATGACTCCAGCAGTTGCAGCACTCTTTCCTAATGCACCGCCGTTTGAACATCATGCTACAGTAGGATTAACTCTACGAATCGAATCTGCAATTTGTGAGTCAGTACTTGCTGATGCCAGTGAGACAATGTTAGCTAACGTAACGTCTGTTAGACAGGAATATGCGGTTCCAGTTGGACCAGTATTTCCGCCGGGCATGAATTGGACTGATTTAATTACAAACTATTCACCATCTAGAGAAGATAATTTACAACGAGTGTTTACAGTGGCTTCCATTAGAAGCATGCTTATCAAA
>ACZ52038
ATGGAGGTTCTGTACTCATTGTCAAAAACTCTTAAAGATGCTAGGGATAAAATTGTTGAAGGTACACTATACTCCAATGTTAGCGATCTCATTCAACAATTTAATCAAATGATAGTGACTATGAATGGAAATGACTTTCAAACTGGAGGAATTGGTAATTTACCTGCTAGAAATTGGACTTTTGATTTTGGTCTATTAGGTACAACACTTTTAAATTTGGATGCTAATTATGTTGAAAATGCAAGAACTACGATTGAATATTTCATTGATTTTATCGATAATGTATGTATGGATGAAATGGCAAGAGAGTCTCAAAGAAATGGAGTAGCTCCACAATCTGAAGCGTTGAGGAAATTATCAGGCATTAAATTTAAGAGAATAAATTTTGATAATTCATCAGAATATATAGAAAATTGGAATCTACAAAATAGAAGACAGCGTACTGGATTTGTCTTTCATAAACCTAATATATTTCCATACTCAGCTTCGTTCACTTTGAATAGATCTCAACCAATGCATGATAATTTGATGGGAACTATGTGGCTTAATGCTGGATCGGAGATACAAGTAGCTGGTTTTGATTATTCATGTGCTATAAACGCACCAGCGAATATACAGCAGTTCGAACATATTGTGCAGCTTAGACGTGCACTAACTACAGCTACTATAACTTTGTTACCTGATGCGGAAAGATTTAGTTTTCCAAGAGTTATCAATTCGGCTGACGGCGCAACTACATGGTTCTTTAATCCAGTTATTCTAAGACCAAATAATGTAGAAGTAGAGTTTTTGTTGAATGGACAAATCATTAACACATATCAGGCTAGATTTGGTACTATTATCGCAAGAAATTTTGACACAATTCGATTGTCATTTCAGTTAATGCGTCCACCA------AATATGACACCAGCTGTTAACGCATTATTTCCGCAAGCGCAACCTTTTCAACACCATGCAACAGTTGGACTCACATTACGCATTGAATCTGCTGTCTGTGAATCAGTGCTTGCGGATGCGAATGAAACTCTGTTAGCGAATGTGACCGCAGTGCGTCAAGAATATGCTATACCAGTTGGACCGGTATTTCCACCAGGCATGAATTGGACTGAGCTAATTACTAACTATTCACCATCTAGAGAAGATAACCTGCAACGCGTCTTTACAGTAGCTTCCATTAGAAGCATGTTGATTAAG
>BAM76942
ATGGAAGTTCTGTACTCACTGTCAAAAACTTTAAAGGATGCTAGAGATAAAATTGTTGAAGGTACACTATACTCAAATGTAAGTGATTTAATTCAACAATTCAATCAAATGATAGTTACTATGAATGGAAATGATTTCCAAACAGGAGGAATAGGAAATTTGCCGGTTAGAAATTGGACTTTTGACTTCGGATTACTTGGTACTACTTTACTTAATCTAGATGCAAATTATGTTGAGAATGCTAGAACTACCATTGAATATTTTATTGATTTTATAGATAATGTATGTATGGATGAAATAGCTAGAGAATCACAACGAAATGGAATAGCACCACAATCTGAAGCACTGAGAAAGCTGTCGGGTATCAAATTTAAAAGAATCAATTTTGATAATTCATCTGATTATATCGAAAATTGGAATTTACAGAATAGACGACAACGCACTGGATTTGTATTTCATAAACCAAATATACTTCCATATTCAGCATCATTCACTTTAAATCGGTCGCAGCCAGCTCATGATAATTTGATGGGAACTATGTGGATTAATGCTGGATCAGAAATTCAAGTGGCTGGATTCGATTATTCGTGTGCTTTAAATGCGCCAGCAAACATTCAGCAGTTTGAACACGTTGTACCGTTAAGACGTGCCCTCACAACAGCTACAATTACTTTGCTACCAGATGCAGAAAGATTTAGTACCCCTAGAGTAATTAATTCAGCTGATGGTACTACCACATGGTACTTTAATCCAGTTGTTTTAAGACCAAGTAATGTAGAAGTTGAATTTCTACTGAATGGACAGATAATTAACACATATCAAGCGCGATTTGGAACTATCGTAGCTAGAAACTTTGATACCATTCGTTTATCATTTCAATTAGTACGTCCACCG------AATATGACACCAGCAGTTGCACACCTATTTCCGCAAGCACCACCATTTTTATTCCATGCTACAGTTGGACTTACAATGCGTATTGAGTCTGCAGTTTGTGAATCTGTGCTTGCGGATGCTTCAGAAACTTTGTTGGCAAATGTAACATCAGTACGTCAGGAGTATGCAATACCAGTAGGACCAGTATTCCCACCGGGTATGAATTGGACGGAATTGATTACCAATTATTCACCTTCAAGAGAAGATAATTTGCAACGTGTTTTTACAGTAGCTTCCATTAGAAGCATGTTGATTAAG
>AGE98513
ATGGAGGTTCTGTATTCATTGTCAAAAACTCTTAAAGATGCTAGGGATAAGATTGTTGAAGGTACATTATATTCTAATGTTAGCGATCTCATTCAGCAATTTAATCAAATGATAGTAACCATGAATGGAAATGACTTTCAAACTGGAGGAATTGGCAATTTATCTATTAGAAATTGGACATTTGACTTTGGTCTACTAGGTACTACGCTTTTAAATCTTGATGCTAATTATGTTGAGACTGCAAGAACTACGATTGAGTATTTTATTGATTTTATTGATAATGTATGTATGGATGAAATGGCAAGAGAGTCTCAAAGAAATGGAGTAGCTCCACAATCTGAGGCATTGAGGAAGCTAGCCGGTATTAAATTTAAAAGAATAAACTTTAATAATTCATCAGAATATATAGAAAATTGGAATTTACAGAATAGAAGACAACGTACCGGATTTGTTTTTCATAAACCTAATATATTTCCATACTCAGCATCATTTACTTTAAATAGATCTCAACCAATGCATGACAATTTAATGGGAACCATGTGGCTTAATGCTGGATCAGAAATTCAAGTGGCTGGATTTGACTACTCGTGTGCTCTAAATGCTCCAGCAAATATTCAACAGTTTGAACATATTGTCCAGCTAAGGCGTGCGCTAACTACAGCTACTATAACTTTGTTACCTGATGCAGAAAGATTTAGTTTTCCAAGAGTTATTAATTCAGCAGATGGCGCAACTACATGGTTCTTTAATCCAATTATCCTAAGACCAAACAATGTAGAGGTAGAATTCTTACTGAATGGACAAATTATTAATACATATCAAGCTAGATTTGGCACTATTATCGCAAGAAATTTTGATACAATTCGTCTATCATTCCAATTAATGCGTCCACCA------AACATGACGCCAGCCGTAAATGCATTATTTCCGCAAGCACAACCTTTTCAACATCATGCAACAGTTGGACTTACGTTACGTATTGAGTCTGCAGTTTGTGAATCAGTACTTGCGGATGCAAATGAAACTTTATTGGCGAATGTTACCGCAGTACGTCAAGAGTATGCTATACCAGTTGGACCAGTATTCCCACCAGGCATGAATTGGACCGAGCTGATTACTAACTATTCACCATCCAGGGAAGATAATTTGCAACGTGTCTTTACAGTAGCCTCTATCAGAAGCATGTTGATTAAG
>AGF86250
ATGGATGTCCTGTACTCCTTGTCAAAAACTCTTAAAAATGCTAGAGACAAAATTGTCGAAGGCACATTATATTCCAATGTGAGTGATCTAATTCAACAATTTAATCAAATGATAATTACTATGAATGGAAATGAGTTCCAAACTGGAGGAATTGGCAATCTACCGATTAGAAATTGGAATTTTGATTTTGGATTACTTGGAACAACTTTACTAAATTTAGACGCTAACTACGTCGAAACGGCCCGCAATACTATTGATTATTTTGTAGATTTTGTAGACAATGTATGCATGGATGAAATGGTTAGAGAGTCACAAAGAAATGGAATTGCACCACAATCGGATTCACTTAGAAAATTGTCAGGTATTAAATTTAAAAGAATAAATTTTGATAATTCATCAGAATACATAGAGAATTGGAACTTACAAAATAGAAGGCAAAGAACAGGTTTTACGTTTCATAAACCAAACATTTTTCCTTACTCAGCGTCATTCACACTGAACAGATCGCAACCAGCTCATGATAACTTGATGGGTACAATGTGGCTGAACGCGGGATCTGAAATTCAGGTTGCTGGGTTTGACTATTCATGTGCAATTAATGCGCCAGCTAATACACAACAATTTGAGCACATTGTACAACTCCGAAGAGTACTAACTACAGCTACAATAACTCTTTTACCAGATGCAGAAAGATTTAGTTTTCCAAGAGTGATTAATTCAGCTGATGGAGCGACCACGTGGTACTTCAATCCAGTGATTCTTAGACCGAATAATGTTGAAGTAGAGTTTTTACTTAATGGGCAGATAATAAATACTTACCAAGCAAGATTTGGAACAATTGTAGCTAGAAATTTTGATACAATCAGATTGTCGTTTCAGTTAATGAGACCACCG------AATATGACACCAGCAGTAGCGGCGTTATTTCCAAATGCGCAACCATTTGAACATCATGCTACAGTAGGACTCACACTTAGGATTGAATCTGCAGTTTGTGAATCTGTTCTTGCCGACGCAAGCGAAACAATGTTAGCAAATGTGACATCTGTTAGACAAGAATACGCTATACCAGTTGGACCAGTTTTTCCACCAGGTATGAATTGGACTGATTTGATCACCAACTATTCACCATCTAGAGAGGATAACTTGCAGCGTGTATTTACAGTGGCTTCCATTAGAAGCATGCTTGTCAAA
>AFJ05040
ATGGAGGTTCTGTATTCATTGTCAAAAACTCTTAAAGATGCTAGGGATAAGATTGTTGAAGGTACATTATATTCCAATGTTAGCGATCTCATTCAACAATTTAATCAAATGATAGTAACCATGAATGGGAATGACTTTCAAACTGGAGGAATTGGCAATTTACCTATTAGAAATTGGACATTTGACTTTGGTCTACTAGGTACTACGCTTTTAAATCTTGATGCTAATTATGTTGAGACTGCAAGAACCACGATTGAGTATTTTATTGATTTCATTGATAATGTATGTATGGATGAAATGGCAAGAGAGTCTCAAAGAAATGGAGTAGCTCCACAATCTGAGGCATTGAGGAAGTTAGCTGGTATTAAATTTAAAAGAATAAACTTTGATAATTCATCAGAATATATAGAAAATTGGAATTTACAAAATAGGAGACAACGTACTGGATTTGTTTTTCATAAACCGAATATATTTCCATACTCAGCATCATTTACCTTAAATAGATCTCAACCAATGCATGACAATTTGATGGGAACCATGTGGCTTAATGCTGGATCAGAAATTCAAGTAGCTGGATTTGACTACTCATGTGCTCTAAATGCTCCAGCAAATATTCAGCAGTTTGAACATATTGTCCAGCTAAGGCGTGCGCTAACTACAGCTACTATAACTTTGTTACCCGATGCAGAAAGATTTAGTTTTCCAAGAGTTATTAATTCAGCAGATGGCGCAACTACATGGTTCTTTAATCCAATTATTCTAAGACCAAACAATGTAGAGGTAGAATTTTTACTGAATGGACAAATTATTAATACATATCAAGCTAGATTTGGCACTATTATCGCAAGAAATTTTGATACAATTCGTCTATCATTCCAATTAATGCGTCCACCA------AACATGACGCCAGCCGTAAATGCATTATTTCCGCAAGCACAACCTTTTCAACATCATGCAACAGTTGGACTTACGTTACGTATTGAATCTGCAGTTTGTGAATCAGTGCTTGCGGATGCAAATGAAACTTTATTGGCAAATGTTACCGCAGTACGTCAAGAATATGCTATACCAGTTGGACCAGTATTTCCACCAGGCATGAATTGGACTGAACTAATTACTAACTATTCACCATCCAGGGAAGATAATTTACAACGTGTCTTTACAGTAGCCTCTATCAGAAGCATGTTGATTAAG
>ACZ51787
ATGGAGGTTTTATATTCATTGTCAAAAACCCTTAAAGATGCTAGGGACAAAATTGTTGAAGGTACATTATATTCTAATGTTAGCGATCTCATTCAACAATTCAATCAGATGATAGTAACTATGAATGGAAATGACTTTCAGACTGGAGGAATTGGTAATTTACCTATTAGGAATTGGACTTTCGATTTTGGTCTATTAGGTACAACACTTTTAAATTTGGATGCTAATTACGTTGAGAATGCTAGAACTACAATTGAATATTTTATTGATTTTATTGATAATGTATGTATGGATGAAATGGCAAGAGAGTCTCAAAGAAATGGAGTAGCTCCACAATCTGAAGCGTTAAGAAAGTTAGCAGGCATTAAATTTAAGAGAATAAATTTTGACAATTCATCTGAATATATAGAGAATTGGAATCTACAAAATAGGAGACAGCGTACCGGATTTGTTTTTCATAAACCTAATATATTTCCATACTCAGCTTCATTTACTTTAAATAGATCTCAACCAATGCATGATAATTTGATGGGAACTATGTGGCTTAATGCTGGATCAGAAATTCAAGTAGCTGGATTTGATTATTCATGCGCTATAAATGCACCAGCGAACATACAACAATTTGAGCATATTGTCCAACTTAGACGTGCACTAACTACAGCTACTATAACTTTATTACCTGATGCAGAAAGATTTAGTTTTCCAAGAGTTATTAATTCAGCTGATGGTGCAACTACATGGTTCTTTAATCCAGTCATTTTAAGACCAAATAATGTTGAAGTAGAATTTTTGTTGAATGGGCAAATTATCAATACATATCAAGCTAGATTTGGTACTATTATCGCAAGAAATTTTGATACAATTCGGTTGTCATTCCAGTTAATGCGCCCGCCA------AATATGACACCAGCTGTTAATGCACTATTTCCACAAGCACAACCTTTTCAACATCACGCAACAGTTGGACTTACATTACGCATTGAATCTGCAGTTTGTGAATCAGTACTTGCAGATGCTAATGAGACTCTGTTGGCGAATGTGACCGCAGTACGTCAAGAGTATGCTATACCAGTTGGACCGGTATTTCCACCAGGCATGAATTGGACTGAATTAATTACTAATTATTCACCATCTAGAGAAGATAATTTACAGCGCGTGTTTACAGTAGCTTCCATTAGAAGCATGTTAATTAAG
>AGE99499
ATGGAAGTTTTATATTCATTGTCAAAAACTCTTAAAGATGCTAGGGACAAAATTGTTGAAGGTACATTATATTCTAATGTTAGCAATCTCATTCAACAATTCAATCAAATGATAGTAACTATGAATGGAAATGACTTTCAAACTGGAGGAATTGGTAATTTGCCTATTAGAAATTGGACTTTCGATTTTGGTCTATTAGGTACAACACTTTTAAATTTAGATGCTAATTATGTTGAGAATGCTAGAACTACAATTGAATATTTTATTGACTTTATTGATAATGTATGTATGGATGAAATGGCAAGAGAGTCTCAAAGAAATGGAGTAGCTCCACAATCCGAAGCGTTAAGGAAGTTAGCAGGTATTAAATTCAAGAGAATAAATTTCGATAATTCATCTGAATATATAGAAAATTGGAACTTACAAAATAGGAGACAGCGTACCGGATTTGTTTTCCATAAACCTAATATATTTCCATACTCAGCTTCATTCACTTTAAATAGATCTCAACCAATGCATGATAATCTGATGGGAACTATGTGGCTTAATGCTGGATCAGAAATTCAGGTAGCCGGATTTGATTATTCATGCGCTATAAATGCACCAGCAAACATACAGCAATTTGAACATATTGTCCAGCTTAGGCGTGCGCTAACTACAGCTACTATAACTTTATTACCTGATGCAGAAAGATTCAGTTTTCCAAGAGTTATTAATTCAGCTGATGGCGCGACTACATGGTTCTTTAATCCAGTCATTTTAAGACCAAATAATGTTGAAGTAGAATTTTTGTTGAATGGACAAATTATTAATACATATCAAGCTAGATTTGGCACTATTATTGCAAGAAATTTTGATACTATTCGGTTGTCATTCCAGTTAATGCGTCCACCA------AATATGACGCCAGCTGTTAATGCACTGTTTCCGCAAGCACAACCTTTTCAACATCATGCAACAGTTGGACTTACATTACGTATTGAATCTGCAGTTTGTGAATCAGTGCTTGCGGATGCTAATGAGACTCTATTGGCGAATGTGACCGCAGTACGTCAAGAGTATGCTATACCAGTTGGTCCGGTATTTCCACCAGGCATGAATTGGACTGAATTAATTACTAATTATTCACCATCTAGAGAAGATAATTTACAACGTGTTTTTACAGTAGCTTCTATTAGAAGCATGTTGATTAAG
>ADD09827
ATGGAGGTTCTGTATTCATTGTCAAAAACTCTTAAAGATGCCAGAGATAAGATTGTTGAAGGTACATTATATTCTAATGTTAGCGATCTCATTCAGCAATTTAATCAAATGATAGTAACTATGAATGGAAATGACTTTCAAACTGGAGGAATTGGCAATTTACCTATTAGAAATTGGACATTTGACTTTGGTCTACTAGGTACTACACTTTTAAATCTTGATGCTAATTATGTTGAGACTGCAAGAACTACGATTGAGTATTTTATCGATTTTATTGATAATGTATGTATGGATGAAATGGCAAGAGAGTCTCAAAGAAATGGAGTAGCTCCACAATCTGAGGCATTGAGGAAGCTAGCTGGTATTAAATTTAAAAGAATAAACTTTAATAATTCATCAGAATATATAGAAAATTGGAATTTACAAAATAGAAGACAACGTACCGGATTTGTTTTTCATAAACCTAATATATTTCCATACTCAGCATCATTTACTTTGAATAGATCTCAACCAATGCATGACAATTTAATGGGAACCATGTGGCTTAATGCTGGATCAGAAATTCAAGTGGCTGGATTTGACTACTCGTGTGCTCTAAATGCTCCAGCAAATATTCAGCAGTTTGAACATATTGTCCAGCTAAGGCGTGCGTTAACTACAGCTACTATAACTTTGTTACCCGATGCAGAAAGATTTAGTTTCCCAAGAGTTATTAATTCAGCAGATGGCGCAACTACATGGTTCTTTAATCCAATTATCCTAAGACCAAATAATGTAGAGGTGGAATTCTTACTGAATGGACAAATCATTAATACATATCAAGCTAGATTTGGCACTATTATCGCAAGAAATTTTGATACGATTCGTTTATCATTCCAATTAATGCGTCCACCA------AATATGACTCCAGCCGTAAATGCATTATTTCCGCAAGCACAACCTTTTCAACATCATGCAACAGTTGGACTTACATTACGTATTGAATCTGCAGTTTGTGAATCAGTGCTTGCGGATGCAAATGAAACGTTATTGGCGAATGTTACCGCAGTACGTCAAGAGTATGCTATACCAGTTGGGCCAGTATTTCCACCAGGCATGAATTGGACTGAGCTAATTACTAATTATTCACCATCCAGGGAAGATAATTTGCAACGTGTCTTTACAGTAGCCTCTATCAGAAGCATGTTGATTAAG
>AGE45398
ATGGATGTCCTGTACTCCTTGTCAAAAACTCTTAAAGATGCTAGAGACAAAATTGTCGAAGGTACATTATACTCTAATGTGAGTGATCTAATTCAACAATTTAACCAAATGATAATTACTATGAATGGAAATGAGTTCCAAACTGGAGGAATTGGTAATCTACCAATTAGAAATTGGAATTTTGATTTTGGATTACTTGGAACAACTCTACTAAATTTAGACGCTAACTACGTCGAAACAGCCCGCAACACAATTGATTATTTTGTAGATTTTGTAGACAACGTATGTATGGATGAAATGGTTAGAGAATCACAAAGAAATGGAATTGCACCACAATCAGATTCACTTAGAAAATTGTCAGGCATTAAGTTCAAAAGAATAAATTTTGATAATTCATCAGAATATATAGAGAACTGGAATCTGCAAAACAGAAGACAACGAACAGGTTTTACATTTCATAAACCAAATATTTTTCCTTATTCAGCGTCATTCACACTAAATAGATCACAACCAGCTCATGATAACTTGATGGGTACGATGTGGCTGAACGCAGGATCAGAAATTCAGGTCGCTGGATTTGACTATTCGTGTGCAATTAATGCGCCAGCGAATACACAACAATTTGAGCACATTGTACAGCTCCGAAGAGTTTTAACTACAGCTACAATAACACTTTTACCGGATGCAGAAAGATTCAGTTTTCCAAGAGTAATTAATTCAGCTGACGGAGCAACTACATGGTACTTTAATCCAGTAATTCTTAGACCAAACAACGTTGAAGTGGAGTTTCTACTAAACGGTCAGATAATAAACACTTACCAGGCTAGATTTGGAACAATCGTAGCTAGAAATTTTGATACAATCAGGTTGTCGTTCCAGTTGATGAGACCACCA------AATATGACACCAGCAGTAGCAGCATTATTTCCAAATGCGCAGCCATTTGAACATCATGCTACAGTAGGACTGACACTGAGAATTGAATCTGCAGTTTGTGAATCTGTACTTGCCGACGCAAGCGAGACAATGCTAGCAAACGTGACATCTGTTAGACAAGAATACGCAATACCAGTTGGACCAGTCTTTCCACCAGGTATGAATTGGACTGATTTGATCACTAATTATTCACCATCTAGAGAGGATAACTTGCAGCGTGTATTTACAGTGGCTTCCATTAGAAGCATGCTTGTCAAA
>AGH16241
ATGGAGGTTCTGTATTCATTGTCAAAAACTCTTAAAGATGCTAGGGATAAGATTGTTGAAGGTACATTATATTCTAATGTTAGCGATCTTATTCAGCAATTTAATCAAATGATAGTAACCATGAATGGAAATGACTTTCAAACTGGAGGAATTGGCAATTTACCCATTAGAAATTGGACATTTGACTTTGGTCTATTAGGCACTACGCTTTTAAATCTTGATGCTAATTATGTTGAGACCGCCAGAACTACGATTGAGTATTTTATTGATTTCATTGATAATGTATGTATGGATGAAATGGCAAGAGAGTCTCAAAGAAATGGAGTAGCTCCACAATCTGAGGCATTGAGAAAGCTAGCCGGTATTAAATTTAAAAGAATAAACTTTAATAATTCATCAGAATATATAGAAAATTGGAATTTACAAAACAGAAGACAACGTACTGGATTTGTTTTTCATAAACCTAATATATTTCCATACTCAGCATCATTTACTTTAAATAGATCTCAACCAATGCATGACAATTTAATGGGAACTATGTGGCTTAATGCTGGATCAGAAATTCAAGTGGCTGGATTTGACTATTCGTGTGCTCTAAATGCTCCAGCAAATATTCAGCAATTTGAACATATTGTCCAGCTAAGGCGTGCGCTAACTACAGCTACTATAACTTTGTTACCTGATGCAGAAAAATTTAGTTTTCCAAGAGTTATTAATTCAGCAGATGGCGCAACTACATGGTTCTTTAATCCAATCATCCTAAGACCAAACAACGTAGAAGTAGAATTTTTACTGAATGGACAAATTATTAATACATATCAAGCTAGATTTGGCACTATTGTCGCAAGAAATTTCGATACAATTCGTCTATCATTCCAATTAATGCGTCCACCA------AACATGACACCAGCCGTAAACGCATTATTTCCGCAAGCACAACCTTTTCAACATCATGCAACAGTTGGACTTACGTTACGTATTGAGTCTGCAGTTTGTGAATCAGTGCTTGCGGATGCAAATGAAACTTTATTGGCGAATGTTACCGCAGTACGTCAAGAGTATGCTATACCAGTTGGACCAGTATTTCCACCAGGCATGAATTGGACTGAGCTGATTACTAACTATTCACCATCTAGGGAAGATAATTTGCAACGTGTCTTTACAGTAGCCTCTATCAGAAGCATGTTGATTAAG
>AGE47178
ATGGATGTCCTGTACTCCTTGTCAAAAACTCTTAAAGATGCTAGAGACAAGATTGTCGAAGGCACATTATACTCTAATGTGAGTGATCTAATTCAACAATTTAACCAAATGATAATTACTATGAATGGAAATGAGTTCCAAACTGGAGGAATTGGTAATCTACCAATTAGAAATTGGAATTTTGATTTTGGATTACTTGGAACAACTCTACTAAATTTAGACGCTAATTACGTCGAAACAGCCCGCAACACAATTGATTATTTTGTAGATTTTGTAGATAACGTATGTATGGATGAAATGGTTAGAGAATCACAAAGAAATGGAATTGCACCACAATCAGATTCGCTTAGAAAATTGTCAGGCATTAAGTTCAAAAGAATAAATTTTGATAATTCATCGGAATATATAGAGAATTGGAATCTGCAAAACAGAAGACAACGAACAGGTTTTACATTTCATAAACCAAATATTTTCCCTTATTCAGCGTCATTCACACTGAATAGATCACAACCAGCTCATGACAACTTGATGGGTACGATGTGGCTGAACGCAGGATCAGAAATTCAGGTCGCTGGATTTGACTATTCGTGTGCAATTAATGCGCCAGCTAATACGCAACAATTTGAGCACATTGTACAGCTCCGAAGAGTTTTAACTACAGCTACAATAACACTTTTACCGGATGCAGAAAGATTTAGTTTTCCAAGAGTGATTAATTCAGCTGACGGAGCAACTACATGGTATTTTAACCCAGTAATTCTTAGACCAAACAACGTTGAAGTGGAGTTTTTACTAAACGGGCAGATAATAAACACTTACCAGGCTAGATTTGGAACAATCGTAGCTAGAAATTTTGATACAATCAGATTGTCGTTCCAGTTGATGAGACCACCA------AATATGACACCAGCAGTAGCAGCATTATTTCCAAATGCGCAACCATTTGAACATCATGCTACAGTAGGACTGACACTGAGAATTGAATCTGCAGTTTGTGAATCTGTACTTGCCGACGCAAGCGAGACAATGCTAGCAAATGTGACATCTGTTAGACAAGAATATGCAATACCAGTTGGACCAGTCTTTCCACCAGGTATGAATTGGACTGATTTGATCACTAACTATTCACCATCTAGAGAGGATAACTTGCAGCGTGTATTTACAGTGGCTTCCATTAGAAGCATGCTTGTCAAA
>AGE98423
ATGGAGGTTCTGTATTCATTGTCAAAAACTCTTAAAGATGCTAGGGATAAGATTGTTGAAGGTACATTATATTCTAATGTTAGCGATCTCATTCAGCAATTTAATCAAATGATAGTAACCATGAATGGAAATGACTTTCAAACTGGAGGAATTGGCAATTTACCTATTAGAAATTGGACATTTGACTTTGGTCTACTAGGTACTACACTTTTAAATCTTGATGCTAATTATGTTGAGACTGCCAGAACTACGATTGAGTATTTTATTGATTTCGTTGATAATGTATGTATGGATGAAATGGCAAGAGAGTCTCAAAGAAATGGAGTAGCGCCACAATCTGAGGCATTGAGGAAGCTAGCCGGTATTAAATTTAAAAGAATAAACTTTAATAATTCATCAGAATATATAGAAAATTGGAATTTACAAAATAGAAGACAACGTACCGGATTTGTTTTTCATAAACCTAATATATTTCCATACTCAGCATCATTTACTCTAAATAGATCTCAACCAATGCATGACAATTTAATGGGAACCATGTGGCTTAATGCTGGATCAGAAATCCAAGTGGCTGGATTTGACTACTCATGTGCTCTAAATGCTCCAGCAAATATTCAGCAGTTTGAACATATTGTACAGCTAAGACGTGCGCTAACTACAGCTACTATAACTTTGTTACCTGATGCAGAAAGATTTAGTTTTCCAAGAGTTATTAATTCAGCAGATGGCGCAACTACATGGTTCTTTAATCCAATTATCCTAAGACCAAACAATGTAGAAGTAGAATTTTTACTGAATGGACAAATTATTAATACATATCAAGCTAGATTTGGCACTATTATTGCAAGAAATTTTGATACAATTCGTCTATCATTCCAATTAATGCGTCCACCA------AACATGACGCCAGCCGTAAATGCATTATTTCCGCAAGCACAACCTTTTCAACATCATGCAACAGTTGGACTTACGTTACGTATTGAGTCTGCAGTTTGTGAATCAGTGCTTGCGGATGCAAATGAAACTTTATTGGCGAATGTTACCGCAGTACGTCAAGAGTATGCTATACCAGTTGGACCAGTATTCCCGCCAGGCATGAATTGGACTGAGCTAATTACTAACTATTCACCATCCAGAGAAGATAATTTGCAACGTGTCTTTACAGTAGCCTCTATCAGAAGCATGTTGATTAAG
>AGE45410
ATGGATGTCCTGTACTCCTTGTCAAAAACTCTTAAAGATGCTAGAGACAAAATTGTCGAAGGTACATTATACTCTAATGTGAGTGATCTAATTCAACAATTTAACCAAATGATAATTACTATGAATGGAAATGAGTTCCAAACTGGAGGAATTGGTAATCTACCAATTAGAAATTGGAATTTTGATTTTGGATTACTTGGAACAACTCTACTAAATTTAGACGCTAACTATGTCGAAACAGCCCGTAACACAATTGATTATTTTGTAGATTTTGTAGACAACGTTTGTATGGATGAAATGGTTAGAGAATCACAAAGAAATGGAATTGCACCACAATCAGATTCACTTAGAAAATTGTCAGGCATTAAGTTCAAAAGAATAAATTTTGATAATTCATCAGAGTATATAGAGAACTGGAATCTGCAAAACAGAAGACAACGAACAGGTTTTACATTTCATAAACCAAATATTTTTCCTTATTCAGCGTCATTCACACTAAATAGATCACAACCAGCTCATGATAACTTGATGGGTACGATGTGGCTGAACGCAGGATCAGAAATTCAGGTCGCTGGATTTGACTATTCGTGTGCAATTAATGCGCCAGCGAATACACAACAATTTGAGCACATTGTACAGCTCCGAAGAGTTTTAACTACAGCTACAATAACACTTTTACCGGATGCAGAAAGATTCAGTTTTCCAAGAGTAATTAATTCAGCTGACGGAGCAACTACATGGTACTTTAATCCAGTAATTCTTAGACCAAACAACGTTGAAGTGGAGTTTCTACTAAATGGTCAGATAATAAACACTTACCAGGCTAGATTTGGAACAATCGTAGCTAGAAATTTTGATACAATCAGGTTGTCGTTCCAGTTGATGAGACCACCA------AATATGACACCAGCAGTAGCAGCATTATTTCCAAATGCACAGCCATTTGAACATCATGCTACAGTAGGACTGACACTGAGAATTGAATCTGCAGTTTGTGAATCTGTACTTGCCGACGCAAGCGAGACAATGCTAGCAAATGTGACATCTGTTAGACAAGAATACGCAATACCAGTTGGACCAGTCTTTCCACCAGGTATGAATTGGACTGATTTGATCACTAATTATTCACCATCTAGAGAGGATAACTTGCAGCGTGTATTTACAGTGGCTTCCATTAGAAGCATGCTTGTCAAA
>AGE99190
ATGGAAGTTTTATATTCATTGTCAAAAACTCTTAAAGATGCTAGGGACAAAATTGTTGAAGGTACACTATATTCTAATGTTAGCGATCTCATTCAACAATTCAATCAAATGATAGTAACTATGAATGGAAATGACTTTCAAACTGGAGGAATTGGTAATTTGCCTATCAGAAACTGGACTTTCGATTTTGGTCTATTAGGTACAACACTTTTAAATTTAGATGCTAATTACGTTGAGAATGCTAGAACTACAATTGAATATTTTATTGACTTTATTGATAATGTATGTATGGATGAAATGGCAAGAGAGTCTCAAAGAAATGGAGTAGCTCCACAATCTGAAGCGTTAAGGAAGTTAGCAGGTATTAAATTCAAGAGAATAAATTTTGATAATTCATCTGAATATATAGAAAATTGGAACTTGCAAAATAGGAGGCAGCGTACTGGATTTGTTTTCCATAAACCTAATATATTTCCATACTCAGCTTCATTCACTTTAAATAGATCTCAACCAATGCATGATAATCTGATGGGAACTATGTGGCTTAATGCTGGATCAGAAATTCAGGTAGCCGGATTTGATTATTCATGCGCTATAAATGCACCAGCAAACATACAGCAATTTGAACATATTGTCCAGCTTAGGCGTGCGCTAACTACAGCTACTATAACTTTATTACCTGATGCAGAAAGATTCAGTTTTCCAAGAGTTATTAATTCAGCTGATGGCGCGACTACATGGTTCTTTAATCCAGTCATTTTAAGACCAAATAATGTTGAAGTAGAATTTTTGTTGAATGGACAAATTATTAATACATATCAAGCTAGATTTGGCACTATTATTGCAAGAAATTTTGATACTATTCGGTTGTTATTCCAGTTGATGCGTCCACCA------AATATGACGCCAGCTGTTAATGCACTGTTTCCGCAAGCACAACCTTTTCAACATCATGCAACAGTTGGACTTACATTACGTATTGAATCTGCAGTTTGTGAATCAGTGCTTGCGGATGCTAATGAGACTTTATTGGCGAATGTGACCGCAGTACGTCAAGAGTATGCTATACCAGTTGGTCCAGTATTTCCACCAGGCATGAATTGGACTGAATTAATTACTAATTACTCACCATCTAGAGAAGATAATTTACAACGTGTTTTTACAGTAGCTTCTATTAGAAGCATGTTGATTAAG
>AFS89489
ATGGATGTCCTTTATTCTTCGTCAAAAACTCTTAAGGATGCCAGAGACGAAATTGTCGAAGGCACCCTATATTCAAATGTAAGTGATCTGATTCAACAATTTAATCAAATGATAGTTACTATGAATGGAAATGAATTCCAGACTGGAGGTATTGGTAATCTTCCTATCAGAAATTGGAACTTCGATTTTGGGCTACTCGGAACAACGCTCCTGAATTTGGATGCTAATTATGTTGAAACTGCAAGAAATACGATTGATTACTTTGTTGATTTTGTAGATAATGTATGTATGGATGAAATGGTTAGGGAATCGCAGAGAAATGGAATTGCACCGCAATCAGAATCTCTAAGAAAATTGTCAGGTATTAAGTTTAAGAGAATAAATTTTGACAATTCATCAGAATATATTGAAAATTGGAATTTACAGAATAGAAGACAGAGAACGGGTTTTACATTTCATAAACCAAACATATTCCCATATTCAGCATCCTTTACACTGAATAGATCGCAGCCAGCCCACGATAATTTGATGGGAACAATGTGGTTAAATGCAGGGTCAGAGATACAGGTTGCAGGATTTGACTATTCATGTGCTATTAACGCACCAGCCAACACGCAGCAGTTTGAGCATATAGTGCAGCTCCGTAGAGTGCTGACCACCGCTACCATAACTCTTTTACCAGATGCAGAGAGATTTAGTTTTCCAAGAGTTATAAATTCAGCTGACGGAGCAACAACTTGGTATTTTAATCCAGTAATACTGAGACCAAACAATGTTGAAGTAGAATTTTTGCTTAATGGGCAGATAATTAACACATACCAGGCAAGATTTGGAACAATAATAGCTAGGAATTTTGACACAATTAGATTGTCATTCCAGTTAATGAGACCACCT------AATATAACACCAGCAGTTGCAGCACTCTTTCCAAATGCGCAGCCTTTCGAACATCATGCCACAGTTGGATTGACATTGCGGATTGAATCTGCTGTGTGTGAATCAGTACTCGCTGACGCTAGTGAAACAATGTTAGCTAATGTGACGTCAGTTAGACAAGAATACGCGATTCCAGTCGGACCAGTTTTTCCACCAGGAATGAATTGGACAGATCTGATCACTAATTATTCACCATCCAGAGAGGACAATTTGCAACGTGTGTTTACAGTGGCTTCCATTAGAAGCATGCTTATTAAA
>AGE98584
ATGGAGGTTCTGTATTCATTGTCAAAAACTCTTAAAGATGCTAGGGATAAGATTGTTGAAGGTACATTATATTCTAATGTTAGCGATCTCATTCAACAATTTAATCAAATGATAGTAACCATGAATGGAAATGACTTTCAAACTGGAGGAATTGGCAATTTACCTATTAGAAATTGGACATTTGACTTTGGTTTACTAGGTACTACGCTTTTAAATCTTGATGCTAATTATGTTGAGACTGCAAGAACTACGATTGAGTATTTTATTGATTTTATTGATAATGTATGTATGGATGAAATGGCAAGAGAGTCTCAAAGAAATGGAGTAGCTCCACAATCTGAGGCATTGAGGAAGCTAGCTGGTATTAAATTTAAACGAATAAACTTTAATAATTCATCAGAATATATAGAAAATTGGAATTTACAAAATAGAAGACAACGTACCGGATTTGTTTTTCATAAACCTAATATATTTCCATACTCAGCATCATTTACTTTAAACAGATCTCAACCAATGCATGACAATTTAATGGGAACCATGTGGCTTAATGCTGGATCAGAAGTTCAAGTAGCTGGATTTGACTACTCGTGTGCTCTAAATGCTCCAGCAAATATTCAGCAGTTTGAACATATTGTCCAGCTAAGACGTGCGCTAACTACAGCTACTATAACTTTGTTACCTGATGCAGAAAGATTTAGTTTTCCAAGAGTTATTAATTCAGCAGATGGCGCAACTACATGGTTCTTTAATCCAATTATCCTAAGACCAAACAATGTAGAGGTAGAATTTTTACTGAATGGACAAATTATCAATACATATCAAGCTAGATTTGGCACTATTATCGCAAGAAATTTTGATACAATTCGTCTATCATTCCAATTAATGCGTCCACCA------AACATGACGCCAGCCGTAAATGCATTATTTCCGCAAGCACAACCTTTTCAACATCATGCAACAGTTGGACTTACGTTACGTATTGAGTCTGCAGTTTGTGAATCAGTGCTTGCGGATGCAAATGAAACTTTATTGGCGAATGTTACCGCAGTACGTCAAGAGTATGCTATACCAGTTGGACCAGTATTCCCACCAGGCATGAATTGGACTGAGCTGATTACTAACTATTCACCATCCAGGGAAGATAATTTGCAACGTGTCTTTACGGTAGCCTCTATCAGAAGCATGTTGATTAAG
>AGE99112
ATGGAGGTTCTGTACTCACTATCAAAAACTCTTAAAGATGCTAGGGATAAAATTGTTGAAGGTACATTATATTCTAATGTTAGCGATCTTATTCAGCAATTCAATCAAATGATAGTAACTATGAATGGAAATGATTTTCAGACTGGAGGAATTGGTAATTTACCTGTGAGAAATTGGACTTTCGATTTTGGTCTATTAGGTACAACACTTTTGAATTTGGATGCTAATTATGTTGAGAATGCGAGAACTACAATTGAATATTTTATTGACTTTATTGATAATGTATGTATGGATGAAATAGCAAGAGAGTCTCAAAGAAATGGAGTAGCGCCACAATCTGAAGCGTTGAGAAAGTTAGCGGGAATTAAATTTAAGAGAATAAATTTCAATAATTCATCAGAATACATAGAAAATTGGAACTTACAAAACAGAAGACAGCGCACCGGATTTGTTTTCCATAAACCTAACATATTTCCATACTCAGCTTCATTTACTCTAAATAGATCTCAACCAATGCATGATAATTTAATGGGAACCATGTGGCTTAATGCTGGATCAGAAATTCAAGTGGCTGGATTTGACTACTCATGCGCCATAAATGCACCAGCGAACATACAGCAATTTGAACATATCGTCCAGCTTAGGCGCGCACTGACTACAGCTACTATAACTTTGTTACCTGATGCAGAAAGATTTAGTTTTCCAAGAGTCATTAATTCAGCTGATGGTGCGACTACATGGTTCTTTAATCCAGTTATTCTAAGACCAAACAATGTAGAGGTAGAATTTTTGTTGAATGGACAAATTATTAATACATATCAAGCTAGATTTGGTACTATTATCGCAAGAAATTTTGATACAATTCGTTTGTCATTTCAGTTGATGCGTCCACCT------AATATGACACCAGCTGTTAATGCACTGTTTCCACAAGCACAACCTTTTCAGCACCATGCAACAGTTGGACTTACATTACGTATTGAATCTGCGGTTTGTGAATCAGTGCTTGCGGATGCAAATGAAACTTTGTTAGCGAATGTGACTGCGGTGCGTCAAGAATATGCCATACCAGTTGGACCGGTATTCCCACCAGGCATGAATTGGACTGAATTGATTACTAATTATTCACCATCTAGAGAAGATAACTTGCAACGCGTTTTCACGGTAGCTTCCATTAGAAGCATGTTAATTAAG
>AET43489
ATGGAGGTTCTGTATTCATTGTCAAAAACTCTTAAAGATGCTAGGGACAAAATTGTTGAAGGTACATTATACTCTAATGTTAGCGATCTCATTCAGCAATTTAATCAAATGATAGTAACTATGAACGGAAATGACTTCCAAACTGGAGGGATTGGTAATTTACCGGTTAGAAATTGGACATTTGACTTTGGACTACTTGGTACAACTCTGTTAAATTTAGACGCTAATTACGTCGAAACGGCCCGTAATACAATTGATTATTTTGTAGATTTTGTAGATAATGTATGCATTGATGAAATGGTTAGAGAATCTCAAAGAAATGGAATTGCACCACAATCGGACTCACTTAGAAAGTTGTCAGGCATTAAGTTCAAAAGAATAAACTTTTATAATTCATCAGAATATATAGAGAATTGGAATTTACAAAATAGAAGACAACGTACTGGATTCGTTTTTCATAAACCTAATATATTTCCATACTCAGCATCATTTACTTTAAATAGATCTCAACCAATGCATGATAATTTAATGGGAACTATGTGGCTTAATGCTGGATCAGAAATTCAAGTGGCTGGATTCGACTATTCGTGTGCTCTAAATGCTCCAGCAAATATTCAGCAATTTGAACATATTGTCCAGCTAAGGCGTGCGCTAACCACAGCTACTATAACTTTGTTACCTGATGCAGAAAGATTTAGTTTTCCAAGAGTTATTAATTCAGCAGATGGCGCAACTACATGGTTCTTTAATCCAATCATCCTAAGACCAAACAATGTAGAAGTAGAATTTTTACTGAATGGACAAATTATTAATACATATCAAGCTAGATTTGGCACTATTGTCGCAAGAAATTTCGATACAATTCGTCTATCATTCCAATTAATGCGTCCACCA------AACATGACGCCAGCCGTAAATGCATTATTTCCGCAAGCACAACCTTTTCAACATCATGCAACAGTTGGAATTACGTTACGTATTGAGTCTGCAGTTTGTGAATCAGTGCTTGCGGATGCAAATGAAACTTTATTGGCGAATGTTACCGCAGTACGTCAAGAGTATGCTATACCAGTTGGACCAGTATTTCCACCAGGCATGAATTGGACTGAGCTGATTACTAACTATTCACCATCTAGGGAAGATAATTTGCAACGTGTCTTTACAGTAGCCTCTATCAGAAGCATGTTGATTAAG
>AET43488
ATGGAGGTCCTGTATTCATTGTCAAAAACTCTTAAAGATGCTAGGGACAAAATTGTTGAAGGTACATTATATTCTAATGTTAGCGATCTCATTCAGCAATTTAATCAAATGATAGTAACTATGAACGGAAATGACTTTCAAACTGGAGGAATTGGTAATTTACCTATTAGAAATTGGACATTTGACTTTGGCCTACTAGGTACTACGCTTTTAAATCTTGATGCTAATTATGTTGAGACTGCTAGAACTACGATCGAGTATTTTATTGATTTCATTGATAATGTATGTATGGATGAAATGGCAAGAGAGTCTCAAAGAAATGGAGTAGCTCCACAATCTGAGGCATTGAGAAAGCTAGCCGGTATTAAATTTAAAAGAATAAACTTTAATAATTCATCAGAATATATAGAAAATTGGAATTTACAAAATAGAAGACAACGTACTGGATTCGTTTTTCATAAACCTAATATATTTCCATACTCAGCATCATTTACTTTAAATAGATCTCAACCAATGCATGATAATTTAATGGGAACTATGTGGCTTAATGCTGGATCAGAAATTCAAGTGGCTGGATTCGACTATTCGTGTGCTCTAAATGCTCCAGCAAATATTCAGCAATTTGAACATATTGTCCAGCTAAGGCGTGCGCTAACCACAGCTACTATAACTTTGTTACCTGATGCAGAAAGATTTAGTTTTCCAAGAGTTATTAATTCAGCAGATGGCGCAACTACATGGTTCTTTAATCCAATCATCCTAAGACCAAACAATGTAGAAGTAGAATTTTTACTGAATGGCCAAATTATTAATACATATCAAGCTAGATTTGGCACTATTGTTGCAAGAAATTTTGATACAATTCGCCTGTCATTTCAATTAATGCGTCCACCA------AACATGACGCCAGCCGTAAATGCATTATTTCCGCAAGCACAACCTTTTCAACATCATGCAACAGTTGGACTTACGTTACGTATCGAGTCTGCAGTTTGTGAATCAGTGCTTGCGGATGCAAATGAAACTTTATTGGCGAATGTTACCGCAGTACGTCAAGAGTATGCTATACCAGTTGGACCAGTATTCCCACCAGGCATGAATTGGACTGAGTTGATTACTAACTATTCACCATCTAGGGAAGATAATTTGCAACGTGTCTTTACAGTAGCCTCTATCAGAAGCATGTTAATTAAG
>AGF85953
ATGGATGTCCTGTACTCCTTGTCAAAAACTCTTAAAAATGCTAGAGACAAAATTGTCGAAGGCACATTATATTCCAATGTGAGTGATCTAATTCAACAATTTAATCAAATGATAATTACTATGAATGGAAATGAGTTCCAAACTGGAGGAATTGGCAATCTACCGATTAGAAATTGGAATTTTGATTTTGGATTACTTGGAACAACTTTACTAAATTTAGACGCTAACTACGTTGAAACGGCCCGCAATACTATTGATTATTTTGTAGATTTTGTAGACAATGTATGCATGGATGAAATGGTTAGAGAGTCACAAAGAAATGGAATTGCACCACAATCGGATTCACTTAGAAAATTGTCAGGTATTAAATTTAAAAGAATAAATTTTGATAATTCATCAGAATACATAGAGAATTGGAACTTACAAAATAGAAGGCAAAGAACAGGTTTTACGTTTCATAAACCAAACATTTTTCCTTACTCAGCGTCATTCACACTGAACAGATCGCAACCAGCTCATGATAACTTGATGGGTACAATGTGGCTGAACGCGGGATCTGAAATTCAGGTTGCTGGGTTTGACTATTCATGTGCAATTAATGCGCCAGCTAATACACAACAATTTGAGCACATTGTACAACTCCGAAGAGTACTAACTACAGCTACAATAACTCTTTTACCAGATGCAGAAAGATTTAGTTTTCCAAGAGTGATTAATTCAGCTGATGGAGCGACCACGTGGTACTTCAACCCAGTGATTCTTAGACCGAATAATGTTGAAGTAGAGTTTTTACTTAATGGGCAGATAATAAATACTTACCAAGCAAGATTTGGAACAATTGTAGCTAGAAATTTTGATACAATCAGATTGTCGTTTCAGTTAATGAGACCACCG------AATATGACACCAGCAGTAGCGGCGTTATTTCCAAATGCGCAACCATTTGAACATCATGCTACAGTAGGACTTACACTTAGGATTGAATCTGCAGTTTGTGAATCTGTTCTTGCCGACGCAAGCGAAACAATGTTAGCAAATGTGACATCTGTTAGACAAGAATACGCTATACCAGTTGGACCAGTTTTTCCACCAGGTATGAATTGGACTGATTTGATCACCAACTATTCACCATCTAGAGAGGATAACTTGCAGCGTGTATTTACAGTGGCTTCCATTAGAAGCATGCTTGTCAAA
>AGE99057
ATGGAGGTTCTGTATTCATTGTCAAAAACTCTTAAAGATGCTAGGGATAAGATTGTTGAAGGTACATTATATTCTAATGTTAGCGATCTCATTCAACAATTTAATCAAATGATAGTAACCATGAATGGAAATGACTTTCAAACTGGAGGAATTGGCAATTTACCTATTAGAAATTGGACATTTGACTTTGGTTTACTAGGTACTACGCTTTTAAATCTTGATGCTAATTATGTTGAGACTGCAAGAACTACGATTGAGTATTTTATTGATTTTATTGATAATGTATGTATGGATGAAATGGCAAGAGAGTCTCAAAGAAATGGAGTAGCTCCACAATCTGAGGCATTGAGGAAGCTAGCTGGTATTAAATTTAAACGAATAAACTTTAATAATTCATCAGAATATATAGAAAATTGGAATTTACAAAATAGAAGACAACGTACCGGATTTGTTTTTCATAAACCTAATATATTTCCATACTCAGCATCATTTACTTTAAACAGATCTCAACCAATGCATGACAATTTAATGGGAACCATGTGGCTTAATGCTGGATCAGAAATTCAAGTAGCTGGATTTGACTACTCGTGTGCTCTAAATGCTCCAGCAAATATTCAGCAGTTTGAACATATTGTCCAGCTAAGACGTGCGCTAACTACAGCTACTATAACTTTGTTACCTGATGCAGAAAGATTTAGTTTTCCAAGAGTTATTAATTCAGCAGATGGCGCAACTACATGGTTCTTTAATCCAATTATCCTAAGACCAAACAATGTAGAGGTAGAATTTTTACTGAATGGACAAATTATCAATACATATCAAGCTAGATTTGGCACTATTATCGCAAGAAATTTTGATACAATTCGTCTATCATTCCAATTAATGCGTCCACCA------AACATGACGCCAGCCGTAAATGCATTATTTCCGCAAGCACAACCTTTTCAACATCATGCAACAGTTGGACTTACGTTACGTATTGAGTCTGCAGTTTGTGAATCAGTGCTTGCGGATGCAAATGAAACTTTATTGGCGAATGTTACCGCAGTACGTCAAGAGTATGCTATACCAGTTGGACCAGTATTCCCACCAGGCATGAATTGGACTGAGCTGATTACTAACTATTCACCATCCAGGGAAGATAATTTGCAACGTGTCTTTACGGTAGCCTCTATCAGAAGCATGTTGATTAAG
>ACZ51907
ATGGAGGTTTTATATTCATTGTCAAAAACCCTTAAAGATGCTAGGGACAAAATTGTTGAAGGTACATTATATTCTAATGTTAGCGATCTCATTCAACAATTCAATCAGATGATAGTAACTATGAATGGAAATGACTTTCAGACTGGAGGAATTGGTAATTTACCTATTAGGAATTGGACTTTCGATTTTGGTCTATTAGGTACAACACTTTTAAATTTGGATGCTAATTACGTTGAGAATGCTAGAACTACAATTGAATATTTTATTGATTTTATTGATAATGTATGTATGGATGAAATGGCAAGAGAGTCTCAAAGAAATGGAGTAGCTCCACAATCTGAAGCGTTAAGAAAGTTAGCAGGCATTAAATTTAAGAGAATAAATTTTGACAATTCATCTGAATATATAGAGAATTGGAATCTACAAAATAGGAGACAGCGTACTGGATTTGTTTTTCATAAACCTAATATATTTCCATACTCAGCTTCATTTACTTTAAATAGATCTCAACCAATGCATGATAATTTGATGGGAACTATGTGGCTTAATGCTGGATCAGAAATTCAAGTAGCTGGATTTGATTATTCATGCGCTATAAATGCACCAGCGAACATACAACAATTTGAGCATATTGTCCAACTTAGACGTGCACTAACTACAGCTACTATAACTCTATTACCTGATGCAGAAAGATTTAGTTTTCCAAGAGTTATTAATTCAGCTGATGGTGCAACTACATGGTTCTTTAATCCAGTCATTTTAAGACCAAATAATGTTGAAGTAGAATTTTTGTTGAATGGGCAAATTATTAATACATATCAAGCTAGATTTGGTACTATTATCGCAAGAAATTTTGATACAATTCGATTGTCATTCCAGTTAATGCGCCCGCCA------AATATGACACCAGCTGTTAATGCACTATTTCCACAAGCACAACCTTTTCAACATCACGCAACAGTTGGACTTACATTACGCATTGAATCTGCAGTTTGTGAATCAGTACTTGCAGATGCTAATGAGACTCTGTTGGCGAATGTGACCGCAGTACGTCAAGAGTATGCTATACCAGTTGGACCGGTATTTCCACCAGGCATGAATTGGACTGAATTAATTACTAATTATTCACCATCTAGAGAAGATAATTTACAGCGCGTGTTTACAGTAGCTTCCATTAGAAGCATGTTAATTAAG
>ABQ00929
ATGGATGTCCTATACTCTTTGTCAAAGACTCTTAAAGATGCCAGAGACAAAATTGTTGATGGCACATTGTATTCTAACGTGGGTGATTTAATTCAACAATTTAATCAAATGATAATTACTATGAATGGAAATGAATTTCAAACTGGAGGAATCGGTAATTTGCCAATTAGAAATTGGAATTTTAATTTTGGACTACTTGGAACAACTTTGTTGAATCTGGATGCTAATTATGTTGAAACGGCGAGAAATACGATTGATTATTTTGTGGACTTTGTAGATAATGTATGTATGGATGAAATGGTTAGAGAATCACAAAGAAACGGAATTGCACCGCAATCAGACTCGCTAAGAAAGCTGTCAGGTATTAGATTCAAGAGAATAAATTTTGATAATTCGTCGGAGTATATAGAAAACTGGAATTTGCAAAATAGAAGACAGAGAACAGGTTTTACATTTCATAAACCAAACATTTTCCCTTATTCAGCATCATTTACACTGAATAGATCACAACCTGCTCATGATAATTTGATGGGTACGATGTGGTTAAATGCAGGATCAGAAATTCAGGTCGCTGGATTTGACTATTCATGCGCTATTAATGCACCAGCTAATATACAACAATTCGAGCATATTGTGCCACTTCGAAGAGTGTTGACTACAGCTACGATAACTCTTCTACCAGATGCAGAAAGGTTTAGTTTTCCAAGAGTGATTAATTCAGCTGACGGAGCAACTACGTGGTTTTTCAATCCAGTGATTCTCAGACCGAATAACGTTGAAGTGGAATTTCTATTGAATGGACAGATAATAAACACTTATCAAGCGAGATTTGGAACCATCGTAGCTAGAAACTTTGATACAATTAGACTGTCATTCCAGCTAATGAGACCACCA------AATATGACACCAGCAGTAGCAGCATTATTTCCAAATGCACAGCCGTTTGAACATCATGCAACGGTGGGATTGACACTTAGAATTGAATCTGCAATTTGTGAGTCTGTACTAGCTGATGCAAGTGAAACTCTGTTGGCAAACGTAACATCCGTTAGGCAAGAATACGCAATACCAGTTGGACCAGTCTTTCCACCAGGTATGAACTGGACTGATCTGATCACTAATTATTCACCATCTAGAGAGGATAACTTGCAACGTGTATTCACAGTGGCTTCCATTAGAAGCATGCTTATCAAA
>AGE46926
ATGGATGTCCTGTACTCCTTGTCAAAAACTCTTAAAGATGCTAGAGACAAGATTGTCGAAGGCACATTATACTCTAATGTGAGTGATCTAATTCAACAATTTAACCAAATGATAATTACTATGAATGGAAATGAGTTCCAAACTGGAGGAATTGGTAATCTACCAATTAGAAATTGGAATTTTGATTTTGGATTACTTGGAACAACTCTACTAAATTTAGACGCTAATTACGTCGAAACAGCCCGCAACACAATTGATTATTTTGTAGATTTTGTAGATAACGTATGTATGGATGAAATGGTTAGAGAATCACAAAGAAATGGAATTGCACCACAATCAGATTCGCTTAGAAAATTGTCAGGCATTAAGTTCAAAAGAATAAATTTTGATAATTCATCGGAATATATAGAGAATTGGAATCTGCAAAACAGAAGACAACGAACAGGTTTTACATTTCATAAACCAAATATTTTCCCTTATTCAGCGTCATTCACACTGAATAGATCACAACCAGCTCATGACAACTTGATGGGTACGATGTGGCTGAACGCAGGATCAGAAATTCAGGTCGCTGGATTTGACTATTCGTGTGCAATTAATGCGCCAGCTAATACGCAACAATTTGAGCACATTGTACAGCTCCGAAGAGTTTTAACTACAGCTACAATAACACTTTTACCGGATGCAGAAAGATTTAGTTTTCCAAGAGTGATTAATTCAGCTGACGGAGCAACTACATGGTATTTTAACCCAGTAATTCTTAGACCAAACAACGTTGAAGTGGAGTTTTTACTAAACGGGCAGATAATAAACACTTACCAGGCTAGATTTGGAACAATCGTAGCTAGAAATTTTGATACAATCAGATTGTCGTTCCAGTTGATGAGACCACCA------AATATGACACCAGCAGTAGCAGCATTATTTCCAAATGCGCAACCATTTGAACATCATGCTACAGTAGGACTGACACTGAGAATTGAATCTGCAGTTTGTGAATCTGTACTTGCCGACGCAAGCGAGACAATGCTAGCAAATGTGACATCTGTTAGACAAGAATATGCAATACCAGTTGGACCAGTCTTTCCACCAGGTATGAATTGGACTGATTTGATCACTAACTATTCACCATCTAGAGAGGATAACTTGCAGCGTGTATTTACAGTGGCTTCCATTAGAAGCATGCTTGTCAAA
>ACZ51763
ATGGAGGTTCTGTATTCATTGTCAAAAACTCTTAAAGATGCTAGGGATAAGATTGTTGAAGGTACATTATATTCTAATGTTAGCGATCTCATTCAACAATTTAATCAAATGATAGTAACCATGAATGGAAATGATTTTCAAACTGGAGGAATTGGCAATTTACCTATTAGAAATTGGACATTTGACTTTGGTCTACTAGGTACTACACTTTTAAATCTTGATGCTAATTATGTTGAGACTGCAAGAACTACAATTGAGTATTTTATTGACTTTATTGATAATGTATGTATGGATGAAATGGCAAGAGAGTCTCAAAGAAATGGAGTAGCTCCACAATCTGAGGCATTAAGGAAGCTAGCCGGTATTAAATTTAAAAGAATAAATTTTAATAATTCATCAGAATATATAGAAAATTGGAATTTACAAAATAGAAGACAACGTACCGGATTTGTTTTTCATAAACCTAATATATTTCCATACTCAGCATCATTTACTTTAAATAGATCTCAACCAATGCATGATAATTTAATGGGAACTATGTGGCTCAATGCTGGATCAGAAATTCAAGTGGCTGGATTTGACTACTCGTGTGCTCTAAATGCTCCAGCAAATATTCAGCAGTTTGAACATATTGTCCAGCTTAGGCGTGCGCTAACTACAGCTACTATAACTTTGTTACCTGATGCAGAAAGATTTAGTTTTCCAAGAGTTATTAATTCAGCAGATGGCGCAACTACATGGTTCTTTAATCCAATTATCCTAAGACCAAACAATGTAGAGGTAGAATTTTTACTAAATGGACAAATTATTAATACATATCAAGCTAGATTTGGCACTATTATCGCAAGAAATTTTGATACAATTCGTCTATCATTCCAATTAATGCGTCCACCA------AACATGACGCCAGCCGTAAATGCATTATTTCCGCAAGCACAACCTTTTCAACATCATGCAACAGTTGGACTTACGTTACGTATTGAGTCTGCAGTTTGTGAATCAGTGCTTGCGGATGCAAATGAAACTTTGTTGGCGAATGTTACCGCAGTACGTCAAGAGTATGCCATACCAGTTGGACCAGTATTCCCACCAGGCATGAATTGGACTGAGCTGATTACTAACTATTCACCATCCAGGGAAGATAATTTGCAACGTGTCTTTACAGTAGCCTCTATCAGAAGCATGTTAATTAAG
>ABJ51903
ATGGATGTCCTCTATTCTTTGTCCAAAACTCTTAAAGATGCTAGAGACAAAATTGTCGAAGGCACACTATACTCTAATGTTAGTGATCTTATTCAGCAATTTAATCAAATGATAATTACCATGAATGGAAATGATTTTCAAACTGGAGGAATTGGCAACCTACCCGTCAGAAATTGGAATTTCGATTTTGGATTGTTAGGCACAACTCTATTAAATTTGGATGCTAATTATGTTGAAACAGCCAGAACTACAATTGATTACTTTGTTGATTTTGTAGATAATGTCTGTATGGATGAAATGGCAAGAGAGTCTCAACGAAATGGAATTGCTCCGCAATCTGATGCACTTAGAAAATTATCTGGTATTAAATTTAAGAGAATAAATTTTGATAACTCATCTGAGTATATAGAAAATTGGAATTTGCAGAGTAGAAGACAGAGGACGGGATTCACGTTCCATAAACCTAATATTTTTCCATATTCATTCTCATTTACACTAAATAGATCACAACCTCAACATGATAATTTGATGGGCACGATGTGGTTGAATGCAGGTTCAGAGATTCAAGTTGCAGGATTTGACTACTCATGCGCACTTAATGCTCCAGCTAATACTCAACAATTTGAGCACATAGTTCAATTGCGCCGAGTACTGACAACAGCTACCATTACTCTGCTCCCTGACTCAGAAAGATTCGGCTTTCCAAGAGTTGTTAATTCTGCAGATGGTGCAACGACATGGTATTTTAATCCTGTAGTATTGCGACCGAACAATGTTGAAGTTGAATTTCTTTTAAACGGTCAGATTATAAATACTTATCAAGCAAGATTTGGCACCATTACGGCTAGGAATTTTGATACAATACGACTGTCATTTCAACTGATGAGGCCTCCA------AATATGACACCTGCAGTCGCAGCTCTATTTCCAAATGCTCAACCATTTGTTCATCATGCTACAGTTGGACTAACTCTTCGAATTGACTCAGCGATTTGTGAATCTGTTTTGGCGGATGCTAATGAAACGATGTTGGCTAACGTTACATCAGTTCGACAAGAATACGCTGTTCCAGTTGGACCAGTTTTTCCTCCAGGTATGAATTGGACAGAACTTATCACTAACTACTCACCATCTCGTGAAGATAATTTGCAGCGTGTATTTACTGTGGCTTCCATTAGAAGCATGCTTGTTAAG
>ACZ52098
ATGGAAGTTTTATATTCATTGTCAAAAACTCTTAAAGATGCTAGGGACAAAATTGTTGAAGGTACACTATATTCTAATGTTAGCGATCTCATTCAACAATTCAATCAAATGATAGTAACTATGAATGGAAATGACTTTCAAACTGGAGGAATTGGTAATTTGCCTATCAGAAACTGGACTTTCGATTTTGGTCTATTAGGTACAACACTTTTAAATTTAGATGCTAATTACGTTGAGAATGCTAGAACTACAATTGAATATTTTATTGACTTTATTGATAATGTATGTATGGATGAAATGGCAAGAGAGTCTCAAAGAAATGGAGTAGCTCCACAATCTGAAGCGTTAAGGAAGTTAGCAGGTATTAAATTCAAGAGAATAAATTTTGATAATTCATCTGAATATATAGAAAATTGGAACTTGCAAAATAGGAGGCAGCGTACTGGATTTGTTTTCCATAAACCTAATATATTTCCATACTCAGCTTCATTCACTTTAAATAGATCTCAACCAATGCATGATAATCTGATGGGAACTATGTGGCTTAATGCTGGATCAGAAATTCAGGTAGCCGGATTTGATTATTCATGCGCTATAAATGCACCAGCAAACATACAGCAATTTGAACATATTGTCCAGCTTAGGCGTGCGCTAACTACAGCTACTATAACTTTATTACCTGATGCAGAAAGATTCAGTTTTCCAAGAGTTATTAATTCAGCTGATGGCGCGACTACATGGTTCTTTAATCCAGTCATTTTAAGACCAAATAATGTTGAAGTAGAATTTTTGTTGAATGGACAAATTATTAATACATATCAAGCTAGATTTGGCACTATTATTGCAAGAAATTTTGATACTATTCGGTTGTTATTCCAGTTGATGCGTCCACCA------AATATGACGCCAGCTGTTAATGCACTGTTTCCGCAAGCACAACCTTTTCAACATCATGCAACAGTTGGACTTACATTACGTATTGAATCTGCAGTTTGTGAATCAGTGCTTGCGGATGCTAATGAGACTTTATTGGCGAATGTGACCGCAGTACGTCAAGAGTATGCTATACCAGTTGGTCCAGTATTTCCACCAGGCATGAATTGGACTGAATTAATTACTAATTACTCACCATCTAGAGAAGATAATTTACAACGTGTTTTTACAGTAGCTTCTATTAGAAGCATGTTGATTAAG
>ADK46581
ATGGAAGTTTTATATTCATTGTCAAAAACTCTTAAAGATGCTAGGGACAAAATTGTTGAAGGTACATTATATTCTAATGTTAGCGATCTCATTCAACAATTCAATCAAATGATAGTAACTATGAATGGAAATGACTTTCAAACTGGAGGAATTGGTAATTTGCCTATTAGAAACTGGACTTTCGATTTTGGTTTATTAGGTACAACACTTTTAAATTTAGATGCTAATTACGTTGAGAATGCTAGAACTACAATTGAATATTTTATTGACTTTATTGATAATGTATGTATGGATGAAATGTCAAGAGAGTCTCAAAGAAATGGAGTAGCTCCACAATCTGAAGCGTTAAGGAAGTTAGCAGGTATTAAATTCAAGAGAATAAATTTTGATAATTCATCTGAATATATAGAAAATTGGAACTTACAAAATAGGAGGCAGCGTACCGGATTTGTTTTCCATAAACCTAATATATTTCCATACTCAGCTTCATTCACTTTAAATAGATCTCAACCAATGCATGATAATCTGATGGGAACTATGTGGCTTAATGCTGGATCAGAAATTCAGGTAGCCGGATTTGATTATTCATGCGCCATAAATGCACCAGCAAACATACAGCAATTTGAACATATTGTCCAGCTTAGGCGTGCGCTAACTACAGCTACTATAACTTTATTACCTGATGCAGAAAGATTCAGTTTTCCAAGAGTTATTAATTCAGCTGATGGCGCGACTACATGGTTCTTTAATCCAGTCATTTTAAGACCAAATAATGTTGAAGTAGAATTTTTGTTGAATGGACAAATTATTAATACATATCAAGCTAGATTTGGCACTATTATTGCAAGAAATTTTGATACTATTCGGTTGTCATTCCAGTTAATGCGCCCACCA------AATATGACGCCAGCTGTTAATGCACTGTTTCCGCAAGCACAACCTTTTCAACATCATGCAACAGTTGGACTTACATTACGTATTGAATCTGCAGTTTGTGAATCGGTGCTTGCGGATGCTAATGAGACTCTATTGGCGAATGTGACCGCAGTACGTCAAGAGTATGCTATACCAGTTGGTCCGGTATTTCCACCAGGCATGAATTGGACTGAATTAATTACTAATTATTCACCATCTAGAGAAGATAATTTACAACGTGTTTTTACAGTAGCTTCTATTAGAAGCATGTTGATTAAG
>ADK46580
ATGGAGGTTCTGTATTCATTGTCAAAAACTCTTAAAGATGCTAGGGATAAGATTGTTGAAGGTACATTATATTCTAATGTTAGCGATCTCATTCAGCAATTTAATCAAATGATAGTAACCATGAATGGAAATGACTTTCAAACTGGAGGAATTGGCAATTTACCTATTAGAAATTGGACATTTGACTTTGGTCTACTAGGTACTACGCTTTTAAATCTTGATGCTAATTATGTTGAGACTGCAAGAACTACGATTGAGTATTTTATTGATTTCATTGATAATGTATGTATGGATGAAATGGCAAGAGAGTCTCAAAGAAATGGAGTAGCTCCACAATCTGAGGCATTGAGGAAACTAGCCGGTATTAAATTTAAAAGAATAAACTTTAATAATTCATCAGAATATATAGAAAATTGGAATTTACAAAATAGAAGACAACGTACCGGATTTGTTTTTCATAAACCTAATATATTTCCATACTCAGCATCATTTACTTTAAATAGATCTCAACCAATGCATGACAATTTAATGGGAACTATGTGGCTTAATGCTGGATCAGAAATTCAAGTGGCTGGATTTGACTACTCGTGTGCTCTAAATGCTCCAGCAAATATTCAGCAGTTTGAACATATTGTCCAGCTAAGGCGTGCGCTAACTACAGCTACTATAACTTTGTTACCTGATGCAGAAAGATTTAGTTTTCCAAGAGTTATTAATTCAGCCGATGGCGCAACCACATGGTTCTTTAATCCAATTATCCTAAGACCAAACAATGTAGAGGTAGAATTTTTACTGAATGGACAAATTATTAATACATATCAAGCTAGATTTGGCACTATTATCGCAAGAAATTTTGATACAATTCGTCTATCATTCCAATTAATGCGTCCACCA------AACATGACGCCAGCCGTAAATGCATTATTTCCGCAAGCACAACCTTTTCAACATCATGCGACAGTTGGACTTACGTTACGTATTGAGTCTGCAGTTTGTGAATCAGTGCTTGCGGATGCAAATGAAACTTTATTGGCGAATGTTACCGCAGTACGTCAAGAGTATGCTATACCAGTTGGACCAGTGTTCCCACCAGGCATGAATTGGACTGAGCTGATTACTAACTATTCACCATCCAGGGAAGATAATTTGCAACGTGTCTTTACAGTAGCCTCTATCAGAAGCATGTTGATTAAG
>ADK46583
ATGGAGGTTCTGTATTCATTGTCAAAAACTCTTAAAGATGCTAGGGATAAGATTGTTGAAGGTACATTATATTCTAATGTTAGCGATCTCATTCAACAATTTAATCAAATGATAGTAACCATGAATGGAAATGATTTTCAAACTGGAGGAATTGGCAATTTACCTATTAGAAATTGGACATTTGACTTTGGTCTACTAGGTACTACACTTTTAAATCTTGATGCTAATTATGTTGAGACTGCAAGAACTACAATTGAGTATTTTATTGACTTTATTGATAATGTATGTATGGATGAAATGGCAAGAGAGTCTCAAAGAAATGGAGTAGCTCCACAATCTGAGGCATTAAGGAAGCTAGCCGGTATTAAATTTAAAAGAATAAATTTTAATAATTCATCAGAATATATAGAAAATTGGAATTTACAAAATAGAAGACAACGTACCGGATTTGTTTTTCATAAACCTAATATATTTCCATACTCAGCATCATTTACTTTAAATAGATCTCAACCAATGCATGATAATTTAATGGGAACCATGTGGCTCAATGCTGGATCAGAAATTCAAGTGGCTGGATTTGACTACTCGTGTGCTCTAAATGCTCCAGCAAATATTCAGCAGTTTGAACATATTGTCCAGCTTAGGCGTGCGCTAACTACAGCTACTATAACTTTGTTACCTGATGCAGAAAGATTTAGTTTTCCAAGAGTTATTAATTCAGCAGATGGCGCAACTACATGGTTCTTTAATCCAATTATCCTAAGACCAAACAATGTAGAGGTAGAATTTTTACTAAATGGACAAATTATTAATACATATCAAGCTAGATTTGGCACTATTATCGCAAGAAATTTTGATACAATTCGTCTATCATTCCAATTAATGCGTCCACCA------AACATGACGCCAGCCGTAAATGCATTATTTCCGCAAGCACAACCTTTTCAACATCATGCAACAGTTGGACTTACGTTACGTATTGAGTCTGCAGTTTGTGAATCAGTGCTTGCGGATGCAAATGAAACTTTGTTGGCGAATGTTACCGCAGTACGTCAAGAGTATGCCATACCAGTTGGACCAGTATTCCCACCAGGCATGAATTGGACTGAGCTGATTACTAACTATTCACCATCCAGGGAAGATAATTTGCAACGTGTCTTTACAGTAGCCTCTATCAGAAGCATGTTAATTAAG
>ADK46582
ATGGAAGTTCTATATTCATTGTCAAAAACTCTTAAAGATGCTAGGGACAAAATTGTTGAAGGTACATTATATTCTAATGTTAGCGATCTCATTCAACAATTCAATCAAATGATAGTAACTATGAATGGAAATGACTTTCAAACTGGAGGAATTGGTAATTTGCCTATTAGAAACTGGACTTTCGATTTTGGTCTATTAGGTACAACACTTTTAAATTTAGATGCTAATTACGTTGAGAATGCTAGAACTACAATTGAATATTTTATTGACTTTATTGATAATGTATGTATGGATGAAATGGCAAGAGAGTCTCAAAGAAATGGAGTAGCTCCACAATCTGAAGCGTTAAGGAAGTTAGCAGGTATTAAATTCAAGAGAATAAATTTTGATAATTCATCTGAATATATAGAAAATTGGAACTTACAAAATAGGAGGCAGCGTACCGGATTTGTTTTCCATAAACCTAATATATTTCCATACTCAGCTTCATTCACTTTAAATAGATCTCAACCAATGCATGATAATCTGATGGGAACTATGTGGCTTAATGCTGGATCAGAAATTCAGGTAGCCGGATTTGATTATTCATGCGCTATAAATGCACCAGCAAACATACAGCAATTTGAACATATTGTCCAGCTTAGGCGTGCGCTAACTACAGCTACTATAACTTTATTACCTGATGCAGAAAGATTCAGTTTTCCAAGAGTTATTAATTCAGCTGATGGCGCGACTACATGGTTCTTTAATCCAGTCATTTTAAGACCAAATAATGTTGAAGTAGAATTTTTGTTGAATGGACAAATTATTAATACATATCAAGCTAGATTTGGCACTATTATTGCAAGAAATTTTGATACTATTCGGTTGTCATTCCAGTTAATGCGCCCACCA------AATATGACGCCAGCTGTTAATGCACTGTTTCCGCAAGCACAACCTTTTCAACATCATGCAACAGTTGGACTTACATTACGTATTGAATCTGCAGTTTGTGAATCAGTGCTTGCGGATGCTAATGAGACTCTATTGGCGAATGTGACCGCAGTACGTCAAGAGTATGCTATACCAGTTGGTCCGGTATTTCCACCAGGCATGAATTGGACTGAATTAATTACTAATTATTCACCATCTAGAGAAGATAATTTACAACGTGTTTTTACAGTAGCTTCTATTAGAAGCATGTTGATTAAG
>ADK46585
ATGGAGGTTCTGTATTCATTGTCAAAAACTATTAAAGATGCTAGGGATAAGATTGTTGAAGGTACATTATATTCTAATGTTAGCGATCTCATTCAGCAATTTAATCAAATGATAGTAACCATGAATGGAAATGACTTTCAAACTGGAGGAATTGGCAATTTACCTATTAGAAATTGGACATTTGACTTTGGTCTACTAGGTACTACGCTTTTAAATCTTGATGCTAATTATGTTGAGACTGCAAGAACTACGATTGAGTATTTTATTGATTTCATTGATAATGTATGTATGGATGAAATGGCAAGAGAGTCTCAAAGAAATGGAGTAGCTCCACAATCTGAGGCATTGAGGAAACTAGCCGGTATTAAATTTAAAAGAATAAACTTTAATAATTCATCAGAATATATAGAAAATTGGAATTTACAAAATAGAAGACAACGTACCGGATTTGTTTTTCATAAACCTAATATATTTCCATACTCAGCATCATTTACTTTAAATAGATCTCAACCAATGCATGACAATTTAATGGGAACTATGTGGCTTAATGCTGGATCAGAAATTCAAGTGGCTGGATTTGACTACTCGTGTGCTCTAAATGCTCCAGCAAATATTCAGCAGTTTGAACATATTGTCCAGCTAAGGCGTGCGCTAACTACAGCTACTATAACTTTGTTACCTGATGCAGAAAGATTTAGTTTTCCAAGAGTTATTAATTCAGCCGATGGCGCAACCACATGGTTCTTTAATCCAATTATCCTAAGACCAAACAATGTAGAGGTAGAATTTTTACTGAATGGACAAATTATTAATACATATCAAGCTAGATTTGGCACTATTATCGCAAGAAATTTTGATACAATTCGTCTATCATTCCAATTAATGCGTCCACCA------AACATGACGCCAGCCGTAAATGCATTATTTCCGCAAGCACAACCTTTTCAACATCATGCGACAGTTGGACTTACGTTACGTATTGAGTCTGCAGTTTGTGAATCAGTGCTTGCGGATGCAAATGAAACTTTATTGGCGAATGTTACCGCAGTACGTCAAGAGTATGCTATACCAGTTGGACCAGTGTTCCCACCAGGCATGAATTGGACTGAGCTGATTACTAACTATTCACCATCCAGGGAAGATAATTTGCAACGTGTCTTTACAGTAGCCTCTATCAGAAGCATGTTGATTAAG
>ADK46584
ATGGAGGTTCTGTATTCATTGTCAAAAACTCTTAAAGATGCTAGGGATAAGATTGTTGAAGGTACATTATATTCTAATGTTAGCGATCTCATTCAGCAATTTAATCAAATGATAGTAACCATGAATGGAAATGACTTTCAAACTGGAGGAATTGGCAATTTACCTATTAGAAATTGGACATTTGACTTTGGTCTACTAGGTACTACGCTTTTAAATCTTGATGCTAATTATGTTGAGACTGCAAGAACTACGATTGAGTATTTTATTGATTTCATTGATAATGTATGTATGGATGAAATGGCAAGAGAGTCTCAAAGAAATGGAGTAGCTCCACAATCTGAGGCATTGAGGAAACTAGCCGGTATTAAATTTAAAAGAATAAACTTTAATAATTCATCAGAATATATAGAAAATTGGAATTTACAAAATAGAAGACAACGTACCGGATTTGTTTTTCATAAACCTAATATATTTCCATACTCAGCATCATTTACTTTAAATAGATCTCAACCAATGCATGACAATTTAATGGGAACTATGTGGCTTAATGCTGGATCAGAAATTCAAGTGGCTGGATTTGACTACTCGTGTGCTCTAAATGCTCCAGCAAATATTCAGCAGTTTGAACATATTGTCCAGCTAAGGCGTGCGCTAACTACAGCTACTATAACTTTGTTACCTGATGCAGAAAGATTTAGTTTTCCAAGAGTTATTAATTCAGCCGATGGCGCAACCACATGGTTCTTTAATCCAATTATCCTAAGACCAAACAATGTAGAGGTAGAATTTTTACTGAATGGACAAATTATTAATACATATCAAGCTAGATTTGGCACTATTATCGCAAGAAATTTTGATACAATTCGTCTATCATTCCAATTAATGCGTCCACCA------AACATGACGCCAGCCGTAAATGCATTATTTCCGCAAGCACAACCTTTTCAACATCATGCGACAGTTGGACTTACGTTACGTATTGAGTCTGCAGTTTGTGAATCAGTGCTTGCGGATGCAAATGAAACTTTATTGGCGAATGTTACCGCAGTACGTCAAGAGTATGCTATACCAGTTGGACCAGTGTTCCCACCAGGCATGAATTGGACTGAGCTGATTACTAACTATTCACCATCCAGGGAAGATAATTTGCAACGTGTCTTTACAGTAGCCTCTATCAGAAGCATGTTGATTAAG
>ADK46587
ATGGAGGTTCTGTATTCATTGTCAAAAACTCTTAAAGATGCTAGGGATAAGATTGTTGAAGGTACATTATATTCTAATGTTAGCGATCTCATTCAGCAATTTAATCAAATGATAGTAACCATGAATGGAAATGACTTTCAAACTGGAGGAATTGGCAATTTACCTATTAGAAATTGGACATTTGACTTTGGTCTACTAGGTACTACGCTTTTAAATCTTGATGCTAATTACGTTGAGACTGCAAGAACTACGATTGAGTATTTTATTGATTTCATTGATAATGTATGTATGGATGAAATGGCAAGAGAGTCTCAAAGAAATGGAGTAGCTCCACAATCTGAGGCACTGAGGAAGCTAGCCGGTATTAAATTTAAAAGAATAAACTTTAATAATTCATCAGAATATATAGAAAATTGGAATTTACAAAATAGAAGACAACGCACCGGATTTGTTTTTCATAAACCTAATATATTTCCATACTCAGCATCATTTACTTTAAATAGATCTCAACCAATGCATGACAATTTAATGGGAACCATGTGGCTTAATGCTGGATCAGAAATTCAAGTGGCTGGATTTGACTACTCATGTGCTCTAAATGCTCCAGCAAATATTCAGCAGTTTGAACATATTGTCCAGTTAAGGCGTGCGCTAACTACAGCTACTATAACTTTGTTACCTGATGCAGAAAGATTTAGTTTTCCAAGAGTTATTAATTCAGCCGATGGCGCAACTACATGGTTCTTTAATCCAATTATCCTAAGACCGAACAATGTAGAGGTAGAATTTTTACTGAATGGACAAATTATTAATACATATCAAGCTAGATTTGGCACTATTATCGCAAGAAATTTTGATACAATTCGTCTATCATTCCAATTAATGCGTCCACCA------AACATGACGCCAGCCGTAAATGCATTATTTCCGCAAGCACAACCTTTTCAACATCATGCAACAGTTGGACTTACGTTACGTATTGAGTCTGCAGTTTGTGAATCAGTGCTTGCGGATGCAAATGAAACTTTATTGGCGAATGTTACCGCAGTACGTCAAGAGTATGCTATACCAGTTGGACCAGTGTTTCCACCAGGCATGAATTGGACTGAGCTGATTACTAACTATTCACCATCCAGGGAAGATAATTTGCAACGTATCTTTACAGTAGCCTCTATCAGAAGCATGTTGATTAAG
>ADK46586
ATGGAGGTTCTGTATTCATTGTCAAAAACTATTAAAGATGCTAGGGATAAGATTGTTGAAGGTACATTATATTCTAATGTTAGCGATCTCATTCAGCAATTTAATCAAATGATAGTAACCATGAATGGAAATGACTTTCAAACTGGAGGAATTGGCAATTTACCTATTAGAAATTGGACATTTGACTTTGGTCTACTAGGTACTACGCTTTTAAATCTTGATGCTAATTATGTTGAGACTGCAAGAACTACGATTGAGTATTTTATTGATTTCATTGATAATGTATGTATGGATGAAATGGCAAGAGAGTCTCAAAGAAATGGAGTAGCTCCACAATCTGAGGCATTGAGGAAACTAGCCGGTATTAAATTTAAAAGAATAAACTTTAATAATTCATCAGAATATATAGAAAATTGGAATTTACAAAATAGAAGACAACGTACCGGATTTGTTTTTCATAAACCTAATATATTTCCATACTCAGCATCATTTACTTTAAATAGATCTCAACCAATGCATGACAATTTAATGGGAACTATGTGGCTTAATGCTGGATCAGAAATTCAAGTGGCTGGATTTGACTACTCGTGTGCTCTAAATGCTCCAGCAAATATTCAGCAGTTTGAACATATTGTCCAGCTAAGGCGTGCGCTAACTACAGCTACTATAACTTTGTTACCTGATGCAGAAAGATTTAGTTTTCCAAGAGTTATTAATTCAGCCGATGGCGCAACCACATGGTTCTTTAATCCAATTATCCTAAGACCAAACAATGTAGAGGTAGAATTTTTACTGAATGGACAAATTATTAATACATATCAAGCTAGATTTGGCACTATTATCGCAAGAAATTTTGATACAATTCGTCTATCATTCCAATTAATGCGTCCACCA------AACATGACGCCAGCCGTAAATGCATTATTTCCGCAAGCACAACCTTTTCAACATCATGCGACAGTTGGACTTACGTTACGTATTGAGTCTGCAGTTTGTGAATCAGTGCTTGCGGATGCAAATGAAACTTTATTGGCGAATGTTACCGCAGTACGTCAAGAGTATGCTATACCAGTTGGACCAGTGTTCCCACCAGGCATGAATTGGACTGAGCTGATTACTAACTATTCACCATCCAGGGAAGATAATTTGCAACGTGTCTTTACAGTAGCCTCTATCAGAAGCATGTTGATTAAG
>AFQ20108
ATGGAGGTTCTGTATTCATTGTCAAAAACTCTTAAAGATGCTAGGGATAAGATTGTTGAAGGTACATTATATTCTAATGTTAGCGATCTTATTCAGCAATTTAATCAAATGATAGTAACTATGAACGGAAATGACTTTCAAACTGGAGGAATTGGCAATTTACCCATTAGAAACTGGACATTTGACTTTGGTCTATTAGGCACTACGCTTTTAAATCTTGATGCTAATTATGTTGAGACCGCCAGAACTACGATTGAGTATTTTATTGATTTCATTGATAATGTATGTATGGATGAAATGGCAAGAGAGTCTCAAAGAAATGGAGTAGCTCCACAATCTGAGGCATTGAGAAAGCTAGCCGGTATTAAATTTAAAAGAATAAACTTTAATAATTCATCAGAATATATAGAAAATTGGAATTTACAAAATAGAAGACAACGTACTGGATTTGTTTTTCATAAACCTAATATATTTCCATACTCAGCATCATTTACTTTAAATAGATCTCAACCAATGCATGACAATTTAATGGGAACTATGTGGCTTAATGCTGGATCAGAAATTCAAGTGGCTGGATTTGACTATTCGTGTGCTCTAAATGCTCCAGCAAATATTCAGCAATTTGAACATATTGTCCAGCTAAGGCGTGCGCTAACTACAGCTACTATAACTTTGTTACCTGATGCAGAAAGATTTAGTTTTCCAAGAGTTATTAATTCAGCAGATGGCGCAACTACATGGTTCTTTAATCCAATCATCCTAAGACCAAACAACGTAGAAGTAGAATTTTTACTGAATGGACAAATTATTAATACATATCAAGCTAGATTTGGCACTATTGTCGCAAGAAATTTCGATACAATTCGTCTATCATTCCAATTAATGCGTCCACCA------AACATGACGCCAGCCGTAAATGCATTATTTCCGCAAGCACAACCTTTTCAACATCATGCAACAGTTGGACTTACGTTACGTATTGAGTCTGCAGTTTGTGAATCAGTGCTTGCGGATGCAAATGAAACTTTATTGGCGAATGTTACCGCAGTACGTCAAGAGTATGCTATACCAGTTGGACCAGTATTTCCACCAGGCATGAATTGGACTGAGCTGATTACTAACTATTCACCATCTAGGGAAGATAATTTGCAACGTGTCTTTACAGTAGCCTCTATCAGAAGCATGTTGATTAAG
>AGE47477
ATGGATGTCCTATACTCTTTGTCAAAAACTCTTAAAGATGCTAGAGACAAGATTGTCGAAGGCACATTGTACTCTAATGTGAGTGATCTAATTCAACAATTTAACCAAATGGTAACTACTATGAATGGAAATGAGTTCCAAACTGGAGGAATTGGTAATCTACCAATTAGAAATTGGAATTTTGATTTTGGATTACTTGGAACAACTCTACTAAATTTAGACGCTAATTACGTCGAAACAGCCCGCAACACAATTGATTATTTCGTAGATTTTGTAGATAACGTATGTATGGATGAAATGGTTAGAGAATCACAAAGAAATGGAATTGCACCACAATCAGATTCGCTTAGAAAATTGTCAGGCATTAAGTTCAAAAGAATAAATTTTGATAATTCATCGGAATATATAGAGAATTGGAATCTACAAAACAGAAGACAACGAACAGGTTTTACATTTCATAAACCAAATATTTTCCCTTATTCAGCGTCATTCACACTGAATAGATCACAACCAGCTCATGACAACTTGATGGGTACGATGTGGCTGAACGCAGGATCAGAAATTCAGGTCGCTGGATTCGACTATTCGTGTGCAATTAATGCGCCAGCTAATACGCAACAATTTGAGCACATTGTACAACTCCGAAGAGTTTTAACTACAGCTACAATAACACTTTTACCGGATGCAGAAAGATTTAGTTTTCCAAGAGTGATTAATTCAGCTGACGGAGCAACTACATGGTATTTTAACCCAGTAATTCTTAGACCAAACAACGTTGAAGTGGAGTTTTTACTAAACGGGCAGATAATAAACACTTACCAGGCTAGATTTGGAACAATCGTAGCTAGAAATTTTGATACAATCAGATTGTCGTTCCAGTTGATGAGACCACCA------AATATGACACCAGCAGTAGCAGCATTATTTCCAAATGCACAACCATTTGATCATCATGCTACAGTAGGATTGACACTGAAAATTGAATCTGCAGTTTGTGAATCTGTACTTGCTGACGCAAGCGAGACAATGCTAGCAAATGTGACATCTGTTAGACAAGAATATGCAATACCAGTTGGACCAGTCTTTCCACCAGGTATGAATTGGACTGATTTGATCACTAACTATTCACCATCTAGAGAGGATAACTTGCAGCGTGTATTTACAGTGGCTTCCATTAGAAGCATGCTTGTCAAA
>AGH16334
ATGGAGGTTCTGTATTCATTGTCAAAAACTCTCAAAGATGCTAGGGATAAGATTGTTGAAGGTACATTATATTCTAATGTTAGTGATCTCATTCAGCAATTTAATCAAATGATAGTAACCATGAATGGAAATGACTTTCAAACTGGAGGAATTGGCAATTTACCTATTAGAAATTGGACATTTGACTTTGGTCTACTAGGTACTACGCTTTTAAATCTTGATGCTAATTATGTTGAGACTGCAAGAACTACGATTGAGTATTTTATTGATTTTATTGATAATGTATGTATGGATGAAATGGCAAGAGAGTCTCAAAGAAATGGAGTAGCTCCACAATCTGAGGCATTGAGGAAGCTAGCCGGTATTAAATTTAAAAGAATAAACTTTAATAATTCATCAGAATATATAGAAAATTGGAATTTACAAAATAGAAGACAACGCACCGGATTTGTTTTTCATAAACCTAATATATTTCCATACTCAGCGTCATTTACTTTAAATAGATCTCAACCAATGCATGACAATTTAATGGGAACCATGTGGCTTAATGCTGGATCAGAAATTCAAGTGGCTGGATTTGACTACTCGTGTGCCTTAAATGCTCCAGCAAATATTCAGCAGTTTGAACATATTGTCCAGCTAAGGCGTGCGCTAACTACAGCTACTATAACTTTGTTACCTGATGCAGAAAGATTTAGTTTTCCAAGAGTTATTAATTCAGCAGATGGCGCAACTACATGGTTCTTTAATCCAATTATCCTAAGACCAAACAATGTAGAGGTAGAATTTTTACTGAATGGACAAATTATTAATACATATCAAGCTAGATTTGGCACTATTATCGCAAGAAATTTTGATACAATTCGTCTATCATTCCAATTAATGCGTCCACCA------AACATGACACCAGCCGTAAATGCATTATTCCCGCAAGCACAACCCTTTCAACATCATGCAACAGTTGGACTTACGTTACGTATTGAATCTGCAGTTTGTGAATCAGTGCTTGCGGATGCAAATGAAACTTTATTGGCGAATGTTACCGCGGTACGTCAAGAGTATGCTATACCAGTTGGACCAGTATTCCCACCAGGCATGAATTGGACTGAGCTGATTACTAACTATTCACCATCCAGGGAAGATAACTTGCAACGTGTCTTTACAGTAGCCTCTATCAGAAGCATGTTGATTAAG
>AGH16231
ATGGAGGTTCTGTACTCATTGTCAAAAACTCTTAAAGATGCTAGGGACAAAATTGTTGAAGGTACACTGTACTCCAATGTTAGCGATATCATTCAACAATTTAATCAAATGATAGTGACTATGAATGGAAATGATTTTCAAACTGGAGGAATTGGTAATTTACCTGTTAGAAATTGGACTTTTGATTTTGGTCTATTAGGTACAACACTTTTAAATTTGGATGCTAATTATGTTGAAAATGCAAGAACTACGATTGAATATTTCATTGATTTTATCGATAACGTATGTATGGATGAAATGGCAAGAGAGTCTCAAAGAAATGGAGTAGCTCCACAATCTGAAGCGTTGAGGAAGTTATCAGGCATTAAATTTAAGAGAATAAATTTTGATAATTCATCAGAATATATAGAAAATTGGAATCTACAAAATAGAAGACAGCGTACTGGATTTGTCTTTCATAAACCTAATATATTTCCATACTCAGCTTCGTTCACTTTAAATAGATCTCAACCAATGCATGATAATTTAATGGGAACTATGTGGCTTAATGCTGGATCGGAGATACAAGTAGCTGGTTTTGATTATTCATGTGCTATAAACGCACCAGCAAATATACAGCAGTTCGAGCATATTGTGCAGCTTAGACGTGCACTAACTACAGCTACTATAACTTTGTTACCTGATGCGGAAAGATTCAGTTTTCCAAGAGTTATTAATTCAGCGGACGGCGCAACTACATGGTTCTTTAATCCAGTTATTCTAAGACCAAATAATGTAGAAGTAGAGTTTTTGTTGAATGGACAAATCATTAACACATATCAGGCTAGATTTGGTACTATTATCGCAAGAAATTTTGATACAATTCGGTTGTCATTTCAGTTAATGCGTCCACCA------AATATGACACCAGCTGTTAACGCATTATTTCCGCAAGCGCAACCTTTTCAACACCATGCAACAGTTGGACTCACATTACGTATTGAATCTGCTGTCTGTGAATCAGTGCTTGCGGACGCGAATGAAACTCTGTTAGCGAATGTGACCGCGGTGCGTCAAGAGTATGCTATACCAGTTGGACCGGTATTTCCACCAGGCATGAATTGGACTGAGCTAATTACTAACTATTCACCATCTAGAGAAGATAACCTGCAACGTATCTTTACGGTAGCTTCCATTAGAAGCATGTTGATTAAG
>ADD09855
ATGGATGTCCTGTACTCCTTGTCAAAAACTCTTAAAGATGCTAGAGACAAAATTGTCGAAGGTACATTATACTCTAATGTGAGTGATCTAATTCAACAATTTAACCAAATGATAATTACTATGAATGGAAATGAGTTCCAAACTGGAGGAATTGGTAATCTACCAATTAGAAATTGGAATTTTGATTTTGGATTACTTGGAACAACTCTACTAAATTTAGACGCTAACTACGTCGAAACAGCCCGCAACACAATTGATTATTTTGTAGATTTTGTAGACAACGTATGTATGGATGAAATGGTTAGAGAATCACAAAGAAATGGAATTGCACCACAATCAGATTCACTTAGAAAATTGTCAGGCATTAAGTTCAAACGAATAAATTTTGATAATTCATCAGAATATATAGAGAACTGGAATCTGCAAAACAGAAGACAACGAACAGGTTTTACATTTCATAAACCAAATATTTTTCCTTATTCAGCGTCATTCACACTAAATAGATCACAACCAGCTCATGATAACTTGATGGGTACGATGTGGCTGAACGCAGGATCAGAAATTCAGGTCGCTGGATTTGACTATTCGTGTGCAATTAATGCGCCAGCGAATACACAACAATTTGAGCACATTGTACAGCTCCGAAGAGTTTTAACTACAGCTACAATAACACTTTTACCGGATGCAGAAAGATTCAGTTTTCCAAGAGTAATTAATTCAGCTGACGGAGCAACTACATGGTACTTTAATCCAGTAATTCTTAGACCAAACAACGTTGAAGTGGAGTTTCTACTAAACGGTCAGATAATAAACACTTACCAGGCTAGATTTGGAACAATCGTAGCTAGAAATTTTGATACAATCAGGTTGTCATTCCAGTTGATGAGACCACCA------AATATGACACCAGCAGTAGCAGCATTATTTCCAAATGCGCAGCCATTTGAACATCATGCTACAGTAGGACTAACACTGAGAATTGAATCTGCAGTTTGTGAATCTGTACTTGCCGACGCAAGCGAGACAATGCTAGCAAATGTGACATCTGTTAGACAAGAATACGCAATACCAGTTGGACCAGTCTTTCCACCAGGTATGAATTGGACTGATTTGATCACTAATTATTCACCATCTAGAGAGGATAACTTGCAGCGTGTATTTACAGTGGCTTCCATTAGAAGCATGCTTGTCAAA
>AGE98632
ATGGAGGTTCTGTACTCACTGTCAAAAACTCTTAAAGATGCTAGGGACAAAATTGTTGAAGGTACATTATATTCTAATGTTAGCGATCTTATTCAGCAATTCAATCAAATGATAGTAACTATGAATGGAAATGATTTTCAGACTGGAGGAATTGGTAATTTACCTGTTAGAAATTGGACTTTCGATTTTGGTCTATTAGGTACAACACTTTTGAACTTGGATGCTAATTATGTTGAGAATGCAAGAACTATAATTGAATATTTTATTGACTTTATTGATAATGTATGTATGGATGAAATGGCAAGAGAATCTCAAAGAAATGGAGTAGCGCCACAATCTGAAGCGTTGAGAAAGTTAGCGGGAATTAAATTTAAGAGAATAAATTTCGATAATTCATCAGAATACATAGAAAATTGGAACTTACAAAATAGAAGACAGCGCACCGGATTTGTTTTTCATAAACCTAACATATTTCCATACTCAGCTTCATTTACTCTAAATAGATCTCAACCAATGCATGATAATTTAATGGGAACCATGTGGCTTAATGCTGGATCAGAAATTCAAGTGGCTGGATTTGACTACTCATGCGCCATAAATGCACCAGCGAACATACAGCAATTTGAACATATCGTCCAGCTTAGGCGCGCACTGACTACAGCTACTATAACTTTATTACCTGATGCAGAGAGATTTAGTTTTCCAAGAGTAATTAATTCAGCTGATGGCGCGACTACATGGTTCTTTAATCCAGTTATTCTAAGACCAAACAATGTAGAGGTAGAATTTTTGTTGAATGGACAAATTATTAATACATATCAGGCTAGATTTGGTACTATCATCGCAAGAAATTTTGATGCAATTCGTTTATTATTTCAGTTGATGCGTCCACCT------AATATGACACCAGCTGTTAATGCACTGTTTCCACAAGCACAACCTTTTCAGCACCATGCAACAGTTGGACTTACATTACGTATTGAATCTGCGGTTTGTGAATCAGTGCTTGCGGACGCAAATGAAACTCTGTTAGCAAATGTGACCGCGGTGCGTCAAGAATATGCCATACCAGTTGGACCGGTATTTCCACCAGGCATGAATTGGACTGAATTAATTACTAACTATTCGCCATCTAGAGAAGATAACTTGCAACGCGTTTTCACGGTAGCTTCCATTAGAAGCATGTTGATTAAG
>ADD09853
ATGGAGGTTCTGTATTCATTGTCAAAAACTCTTAAAGATGCTAGGGATAAGATTGTTGAAGGTACATTATATTCTAATGTTAGCGATCTTATTCAGCAATTTAATCAAATGATAGTAACCATGAACGGAAATGACTTTCAAACTGGAGGAATTGGCAATTTACCCATTAGAAATTGGACATTTGACTTTGGTCTACTAGGCACTACGCTTTTAAATCTTGATGCTAATTATGTTGAGACAGCCAGAACTACGATTGAGTATTTTATTGATTTCATTGATAATGTATGTATGGATGAAATGGCAAGAGAGTCTCAAAGAAATGGAGTAGCTCCACAATCTGAGGCATTGAGAAAGCTAGCCGGTATTAAATTTAAAAGAATAAACTTTAATAATTCATCAGAATATATAGAAAATTGGAATTTACAAAACAGAAGACAACGTACTGGATTTGTTTTTCATAAACCTAATATATTTCCATACTCAGCATCATTTACTTTAAATAGATCTCAACCAATGCATGACAATTTAATGGGAACTATGTGGCTTAATGCTGGATCAGAAATTCAAGTGGCTGGATTTGACTATTCGTGTGCTCTAAATGCTCCAGCAAATATTCAGCAATTTGAACATATTGTCCAGCTAAGGCGTGCGCTAACTACAGCTACTATAACTTTGTTACCTGATGCAGAAAGATTTAGTTTTCCAAGAGTTATTAATTCAGCAGATGGCGCAACTACATGGTTCTTTAATCCAATCATCCTAAGACCAAACAACGTAGAAGTAGAATTTTTACTGAATGGACAAATTATTAATACATATCAAGCTAGATTTGGCACTATTGTCGCAAGAAATTTCGATACAATTCGTCTATCATTCCAATTAATGCGTCCACCA------AACATGACGCCAGCCGTAAATGTATTATTTCCGCAAGCACAACCTTTTCAACATCATGCAACAGTTGGACTTACGTTACGTATTGAGTCTGCAGTTTGTGAATCAGTGCTTGCGGATGCAAATGAAACTTTATTGGCGAATGTTACCGCAGTACGTCAAGAGTATGCTATACCAGTTGGACCAGTATTCCCACCAGGCATGAATTGGACTGAGCTGATTACTAACTATTCACCATCTAGGGAAGATAATTTGCAACGTGTCTTTACAGTAGCCTCTATCAGAAGCATGTTGATTAAG
>ACZ52146
ATGGAAGTTTTATATTCATTGTCAAAAACTCTTAAAGATGCTAGGGACAAAATTGTTGAAGGTACATTATATTCTAATGTTAGCGATCTCATTCAACAATTCAATCAAATGATAGTAACTATGAATGGAAATGACTTTCAAACTGGAGGAATTGGTAATTTGCCTATTAGAAACTGGACTTTCGATTTTGGTCTATTAGGTACAACACTTTTAAATTTAGATGCTAATTACGTTGAGAATGCTAGAACTACAATTGAATATTTTATTGACTTTATTGATAATGTATGTATGGATGAAATGGCAAGAGAGTCTCAAAGAAATGGAGTAGCTCCACAATCTGAAGCGTTAAGGAAGTTAGCAGGTATTAAATTCAAGAGAATAAATTTTGATAATTCATCTGAATATATAGAAAATTGGAACTTGCAAAATAGGAGGCAGCGTACCGGATTTGTTTTCCATAAACCTAATATATTTCCATACTCAGCTTCATTCACTTTAAATAGATCTCAACCAATGCATGATAATCTGATGGGAACTATGTGGCTTAATGCTGGATCAGAAATTCAGGTAGCCGGATTTGATTATTCATGCGCTATAAATGCACCAGCAAACATACAGCAATTTGAACATATTGTCCAGCTTAGGCGTGCGCTAACTACAGCTACTATAACTTTATTACCTGATGCAGAAAGATTCAGTTTTCCAAGAGTTATTAATTCAGCTGATGGCGCGACTACATGGTTCTTTAATCCAGTCATTTTAAGACCAAATAATGTTGAAGTAGAATTTTTGTTGAATGGACAAATTATTAATACATATCAAGCTAGATTTGGCACTATTATTGCAAGAAATTTTGATACTATTCGGTTGTTATTCCAGTTGATGCGTCCACCA------AATATGACACCAGCTGTTAATGCACTGTTTCCGCAAGCACAACCTTTTCAACATCATGCAACAGTTGGACTTACATTACGTATTGAATCTGCAGTTTGTGAATCAGTGCTTGCGGATGCTAATGAGACTTTATTGGCGAATGTGACCGCAGTACGTCAAGAGTATGCTATACCAGTTGGTCCAGTATTTCCACCAGGCATGAATTGGACTGAATTAATTACTAATTACTCACCATCTAGAGAAGATAATTTACAACGTGTTTTTACAGTAGCTTCTATTAGAAGCATGTTGATTAAG
>AGF86033
ATGGATGTCCTGTACTCCTTGTCAAAAACTCTTAAAAATGCTAGAGACAAAATTGTCGAAGGCACATTATATTCCAATGTGAGTGATCTAATTCAACAATTTAATCAAATGATAATTACTATGAATGGAAATGAGTTCCAAACTGGAGGAATTGGCAATCTACCGATTAGAAATTGGAATTTTGATTTTGGATTACTTGGAACAACTTTACTAAATTTAGACGCTAACTACGTYGAAACGGCCCGCAATACTATTGATTATTTTGTAGATTTTGTAGACAATGTATGCATGGATGAAATGGTTAGAGAGTCACAAAGAAATGGAATTGCACCACAATCGGATTCACTTAGAAAATTGTCAGGTATTAAATTTAAAAGAATAAATTTTGATAATTCATCAGAATACATAGAGAATTGGAACTTACAAAATAGAAGGCAAAGAACAGGTTTTACGTTTCATAAACCAAACATTTTTCCTTACTCAGCGTCATTCACACTGAACAGATCGCAACCAGCTCATGATAACTTGATGGGTACAATGTGGCTGAACGCGGGATCTGAAATTCAGGTYGCTGGGTTTGACTATTCATGTGCAATTAATGCGCCAGCTAATACACAACAATTTGAGCACATTGTACAACTCCGAAGAGTACTAACTACAGCTACAATAACTCTTTTACCAGATGCAGAAAGATTTAGTTTTCCAAGAGTGATTAATTCAGCTGATGGAGCGACCACGTGGTACTTCAACCCAGTGATTCTTAGACCGAATAATGTTGAAGTAGAGTTTTTACTTAATGGGCAGATAATAAATACTTACCAAGCAAGATTTGGAACAATTGTAGCTAGAAATTTTGATACAATCAGATTGTCGTTTCAGTTAATGAGACCACCG------AATATGACACCAGCAGTAGCGGCGTTATTTCCAAATGCGCAACCATTTGAACATCATGCTACAGTAGGACTTACACTTAGGATTGAATCTGCAGTTTGTGAATCTGTTCTTGCCGACGCAAGCGAAACAATGTTAGCAAATGTGACATCTGTTAGACAAGAATACGCTATACCAGTTGGACCAGTTTTTCCACCAGGTATGAATTGGACTGATTTGATCACCAACTATTCACCATCTAGAGAGGATAACTTGCAGCGTGTATTTACAGTGGCTTCCATTAGAAGCATGCTTGTCAAA
>ACZ51595
ATGGAGGTTCTGTATTCATTGTCAAAAACTCTTAAAGATGCTAGGGATAAGATTGTTGAAGGTACATTATATTCTAATGTTAGCGATCTCATTCAACAATTTAATCAAATGATAGTAACCATGAATGGAAATGACTTTCAAACTGGAGGAATTGGCAATTTACCTATTAGAAATTGGACATTTGACTTTGGTTTACTAGGTACTACGCTTTTAAATCTTGATGCTAATTATGTTGAGACTGCAAGAACTACGATTGAGTATTTTATTGATTTTATTGATAATGTATGTATGGATGAAATGGCAAGAGAGTCTCAAAGAAATGGAGTAGCTCCACAATCTGAGGCATTGAGGAAGCTAGCTGGTATTAAATTTAAACGAATAAACTTTAATAATTCATCAGAATATATAGAAAATTGGAATTTACAAAATAGAAGACAACGTACCGGATTTGTTTTTCATAAACCTAATATATTTCCATACTCAGCATCATTTACTTTAAACAGATCTCAACCAATGCATGACAATTTAATGGGAACCATGTGGCTTAATGCTGGATCAGAAATTCAAGTAGCTGGATTTGACTACTCGTGTGCTCTAAATGCTCCAGCAAATATTCAGCAGTTTGAACATATTGTCCAGCTAAGACGTGCGCTAACTACAGCTACTATAACTTTGTTACCTGATGCAGAAAGATTTAGTTTTCCAAGAGTTATTAATTCAGCAGATGGCGCAACTACATGGTTCTTTAATCCAATTATCCTAAGACCAAACAATGTAGAGGTAGAATTTTTACTGAATGGACAAATTATCAATACATATCAAGCTAGATTTGGCACTATTATCGCAAGAAATTTTGATACAATTCGTCTATCATTCCAATTAATGCGTCCACCA------AACATGACGCCAGCCGTAAATGCATTATTTCCGCAAGCACAACCTTTTCAACATCATGCAACAGTTGGACTTACGTTACGTATTGAGTCTGCAGTTTGTGAATCAGTGCTTGCGGATGCAAATGAAACTTTATTGGCGAATGTTACCGCAGTACGTCAAGAGTATGCTATACCAGTTGGACCAGTATTCCCACCAGGCATGAATTGGACTGAGCTGATTACTAACTATTCACCATCCAGGGAAGATAATTTGCAACGTGTCTTTACGGTAGCCTCTATCAGAAGCATGTTGATTAAG
>BAB20501
ATGGATGTCCTGTACTCCTTGTCAAAAACTCTTAAAGATGCTAGAGACAAAATTGTCGAAGGCACACTATACTCCAATGTGAGTGATCTAATTCAACAATTTAATCAAATGATAATTACTATGAATGGAAATGAGTTCCAAACTGGAGGAATTGGTAATCTACCAATTAGAAACTGGAATTTTGATTTTGGATTACTTGGAACAACTCTACTGAATTTAGACGCTAACTACGTCGAAACAGCCCGCAATACAATTGATTATTTTGTAGATTTTGTAGATAATGTATGCATGGACGAAATGGTTAGAGAATCGCAAAGAAATGGAATTGCACCACAATCAGATTCACTTAGAAAGTTGTCAGGTATTAGATTTAAAAGAATAAATTTTGATAATTCATCGGAATACATAGAGAACTGGAACTTGCAAAATAGAAGACAGAGAACAGGTTTTACATTTCATAAACCGAACATTTTCCCTTATTCAGCGTCATTCACACTGAACAGATCTCAACCGGCGCATGATAACTTGATGGGTACGATGTGGCTGAACGCGGGATCAGAAATCCAGGTCGCTGGATTCGATTATTCATGTGCAATTAATGCGCCAGCTAATACACAACAATTTGAGCATGTTGTACAGCTCCGAAGAGTGTTAACTACAGCTACAATAACCCTTTTACCAGATGCAGAAAGATTTAGTTTTCCAAGAGTGATTAATTCAGCTGACGGAGCAACTACATGGTATTTCAACCCAGTGATTCTTAGACCAAACAACGTTGAAGTAGAGTTTTTACTAAACGGGCAGATAATAAATACTTACCAGGCAAGATTTGGAACAATTATAGCTAGAAATTTTGATACAATCAGATTGTCGTTTCAGTTGATGAGACCACCA------AATATGACACCAGCGGTAGCGGCGTTATTTCCAAATGCGCAGCCATTTGAACATCATGCTACAGTAGGACTCACACTTAGGATTGAATCTGCAGTTTGTGAATCTGTACTTGCCGACGCAAGCGAAACAATGCTAGCAAATGTGACGTCTGTTAGACAAGAATACGCGATACCAGTTGGACCAGTCTTTCCGCCAGGTATGAATTGGACTGATTTGATCACTAATTATTCACCGTCTAGAGAGGATAACTTGCAGCGTGTATTTACAGTGGCTTCCATTAGAAGCATGCTTGTCAAA
>ACZ52026
ATGGAGGTTCTGTACTCATTGTCAAAAACTCTTAAAGATGCTAGGGATAAAATTGTTGAAGGTACACTATACTCCAATGTTAGCGATCTCATTCAACAATTTAATCAAATGATAGTGACTATGAATGGAAATGACTTTCAAACTGGAGGAATTGGTAATTTACCTGCTAGAAATTGGACTTTTGATTTTGGTCTATTAGGTACAACACTTTTAAATTTGGATGCTAATTATGTTGAAAATGCAAGAACTACGATTGAATATTTCATTGATTTTATCGATAATGTATGTATGGATGAAATGGCAAGAGAGTCTCAAAGAAATGGAGTAGCTCCACAATCTGAAGCGTTGAGGAAATTATCAGGCATTAAATTTAAGAGAATAAATTTTGATAATTCATCAGAATATATAGAAAATTGGAATCTACAAAATAGAAGACAGCGTACTGGATTTGTCTTTCATAAACCTAATATATTTCCATACTCAGCTTCGTTCACTTTGAATAGATCTCAACCAATGCATGATAATTTGATGGGAACTATGTGGCTTAATGCTGGATCGGAGATACAAGTAGCTGGTTTTGATTATTCATGTGCTATAAACGCACCAGCAAATATACAGCAGTTCGAACATATTGTGCAGCTTAGACGTGCACTAACTACAGCTACTATAACTTTGTTACCTGATGCGGAAAGATTTAGTTTTCCAAGAGTTATCAATTCGGCTGACGGCGCAACTACATGGTTCTTTAATCCAGTTATTCTAAGACCAAATAATGTAGAAGTAGAGTTTTTGTTGAATGGACAAATCATTAACACATATCAGGCTAGATTTGGTACTATTATCGCAAGAAATTTTGACACAATTCGATTGTCATTTCAGTTAATGCGTCCACCA------AATATGACACCAGCTGTTAACGCATTATTTCCGCAAGCGCAACCTTTTCAACACCATGCAACAGTTGGACTCACATTACGCATTGAATCTGCTGTCTGTGAATCAGTGCTTGCGGATGCGAATGAAACTCTGTTAGCGAATGTGACCGCAGTGCGTCAAGAATATGCTATACCAGTTGGACCGGTATTTCCACCAGGCATGAATTGGACTGAGCTAATTACTAACTATTCACCATCTAGAGAAGATAACCTGCAACGCGTCTTTACAGTAGCTTCCATTAGAAGCATGTTGATTAAG
>AGF86139
ATGGATGTCCTGTACTCCTTGTCAAAAACTCTTAAAAATGCTAGAGACAAAATTGTCGAAGGCACATTATATTCCAATGTGAGTGATCTAATTCAACAATTTAATCAAATGATAATTACTATGAATGGAAATGAGTTCCAAACTGGAGGAATTGGCAATCTACCGATTAGAAATTGGAATTTTGATTTTGGATTACTTGGAACAACTTTACTAAATTTAGACGCTAACTACGTCGAAACGGCCCGCAATACTATTGATTATTTTGTAGATTTTGTAGACAATGTATGCATGGATGAAATGGTTAGAGAGTCACAAAGAAATGGAATTGCACCACAATCGGATTCACTTAGAAAATTGTCAGGTATTAAATTTAAAAGAATAAATTTTGATAATTCATCAGAATACATAGAGAATTGGAACTTACAAAATAGAAGGCAAAGAACAGGTTTTACRTTTCATAAACCAAACATTTTTCCTTACTCAGCGTCATTCACACTGAACAGATCGCAACCAGCTCATGATAACTTGATGGGTACAATGTGGCTGAACGCGGGATCTGAAATTCAGGTTGCTGGGTTTGACTATTCATGTGCAATTAATGCGCCAGCYAATACACAACAATTTGAGCACATTGTACAACTCCGAAGAGTRYTAACTACAGCTACAATAACTCTTTTACCAGATGCAGAAAGATTTAGTTTTCCAAGAGTGATTAATTCAGCTGATGGAGCGACCACGTGGTACTTCAACCCAGTGATTCTTAGACCGAATAATGTTGAAGTAGAGTTTTTACTTAATGGGCAGATAATAAATACTTACCAAGCAAGATTTGGAACAATTGTAGCTAGRAATTTTGATACAATCAGATTGTCGTTTCAGTTAATGAGACCACCG------AATATGACACCAKCAGTAGCGGCGTTATTTCCAAATGCGCAACCATTTGAACATCATGCTACAGTAGGACTCACACTTAGGATTGAATCTGCAGTTTGTGAATCTGTTCTTGCCGACGCAAGCGAAACAATGTTAGCAAATGTGACATCTGTTAGACAAGAATACGCTATACCAGTTGGACCAGTTTTTCCACCAGGTATGAATTGGACTGATTTGATCACCAACTATTCACCATCTAGAGAGGATAACTTGCAGCGTGTATTTACAGTGGCTTCCATTAGAAGCATGCTTGTCAAA
>AGE47070
ATGGATGTCCTGTACTCCTTGTCAAAAACTCTTAAAGATGCTAGAGACAAAATTGTCGAAGGCACATTATACTCCAATGTAAGTGATCTAATTCAACAATTTAATCAAATGATAATTACTATGAATGGAAATGAGTTCCAAACTGGAGGAATTGGTAATCTACCGATTAGAAATTGGAATTTTGATTTTGGATTACTTGGAACAACTCTATTAAATCTAGATGCTAACTACGTCGAAACGGCCCGCAACACAATTGATTATTTTGTAGATTTTGTAGACAATGTATGTATGGATGAAATGGTTAGAGAATCACAAAGAAATGGAATTGCACCACAATCAGATTCACTTAGAAAGTTATCAGGCATTAAATTTAAAAGAATAAATTTTGACAATTCATCAGAATACATAGAGAACTGGAATTTGCAAAACAGAAGACAAAGAACGGGTTTTACATTTCATAAACCAAACATTTTCCCTTATTCAGCGTCATTCACACTGAACAGATCACAACCAGCTCATGATAACTTGATGGGTACGATGTGGCTCAATGCGGGATCAGAAATTCAGGTCGCTGGATTCGACTATTCATGTGCAATCAATGCGCCAGCCAATACACAACAATTTGAGCACGTTGTACAGCTCCGAAGAGTGTTAACTACAGCTACAATAACTCTTTTACCAGATGCAGAAAGATTTAGTTTTCCAAGAGTGATTAATTCAGCTGACGGAGCGACTACATGGTACTTCAACCCAGTGATTCTTAGACCAAATAACGTTGAAGTAGAATTTCTATTAAACGGGCAGATAATAAATACTTACCAAGCAAGATTTGGAACGATCATAGCTAGAAATTTTGATACAATCAGATTGTCATTTCAGTTGATGAGACCACCA------AATATGACACCAGCGGTAGCGGCGTTATTTCCAAATGCACAGCCATTTGAACATCATGCAACAGTAGGACTCACGCTTAGAATTGAATCTGCAGTTTGTGAATCAGTGCTTGCCGACGCAAGTGAAACAATGCTAGCAAATGTGACATCTGTTAGACAAGAATACGCGATACCAGTTGGACCAGTTTTTCCACCAGGTATGAATTGGACTGATTTGATCACTAACTATTCACCATCTAGAGAGGATAACTTGCAGCGTGTATTTACAGTGGCTTCCATTAGAAGCATGCTTGTCAAA
>AFX61449
ATGGACGTCCTTTTTTCATTGTCCAAAACTCTTAAAGATGCTAGAGACAAAATTGTCGAAGGCACACTATACTCTAATGTTAGTGATCTTATTCAGCAATTTAATCAAATGATAATTACCATGAATGGAAATGATTTTCAAACTGGAGGAATTGGTAACCTACCCGTCAGAAATTGGAATTTCGATTTTGGATTGTTAGGCACAACTCTATTAAATTTGGATGCTAATTATGTTGAAACAGCCAGAACTACAATTGATTACTTTGTTGATTTTGTAGATAATGTCTGTATGGATGAGATGGCAAGAGAGTCTCAACGAAATGGAATCGCTCCGCAATCTGATGCACTTAGAAAATTATCTGGTATTAAATTTAAGAGAATAAATTTTGATAACTCATCTGAGTATATAGAAAATTGGAATTTGCAGAGTAGAAGACAGAGGACGGGATTCACGTTCCATAAACCTAATATTTTTCCATATTCATTCTCATTTACACTAAATAGATCACAACCTCAACATGATAATTTGATGGGTACGATGTGGTTGAATGCAGGTTCAGAGATTCAAGTTGCAGGATTTGACTACTCATGCGCACTTAATGCTCCAGCCAATACTCAACAATTTGAGCACATAGTTCAATTGCGCCGAGTACTGACAACAGCTACCATTACTCTGCTCCCTGACGCAGAAAGATTCGGCTTTCCAAGAGTTGTTAATTCTGCAGATGGTGCAACAACATGGTATTTTAATCCTGTAGTATTGCGACCGAACAATGTTGAAGTTGAATTTCTTTTAAACGGTCAGATTATAAATACTTATCAAGCAAGATTTGGCACCATTACGGCTAGGAATTTTGATACAATACGACTGTCATTTCAACTGATGAGGCCTCCA------AATATGACACCTGCAGTCGCAGCTCTATTTCCAAATGCTCAACCATTTGTTCATCATGCTACAGTTGGACTAACTCTTCGAATTGACTCAGCGATTTGTGAATCTGTTTTGGCGGATGCTAATGAAACGATGTTGGCTAACGTTACATCAGTTCGACAAGAATACGCTGTTCCAGTTGGACCAGTTTTTCCTCCAGGTATGAATTGGACAGAACTTATCACTAACTACTCACCATCTCGTGAAGATAATTTGCAGCGTGTATTTACTGTGGCTTCCATTAGAAGCATGCTTGTTAAG
>AGE99231
ATGGAGGTTCTGTACTCACTGTCAAAAACTCTTAAAGATGCTAGGGACAAAATTGTTGAAGGTACATTATATTCTAATGTTAGCGATCTTATTCAGCAATTCAATCAAATGATAGTAACTATGAATGGAAATGACTTTCAGACTGGAGGAATTGGTAATTTACCTGTTAGAAATTGGACTTTCGATTTTGGTCTATTAGGTACAACACTTTTGAACTTGGATGCTAATTATGTTGAGAATGCAAGAACTACAATTGAATATTTTATTGACTTTATTGATAATGTATGTATGGATGAAATGGCAAGAGAATCTCAAAGAAATGGAGTAGCGCCACAATCTGAAGCGTTGAGAAAGTTAGCGGGAATTAAATTTAAGAGAATAAATTTCGATAATTCATCAGAATACATAGAAAATTGGAACTTACAAAATAGAAGACAGCGCACCGGATTTGTTTTTCATAAACCTAACATATTTCCATACTCAGCTTCATTTACTCTAAATAGATCTCAACCAATGCATGATAATTTAATGGGAACCATGTGGCTTAATGCTGGATCAGAAATTCAAGTGGCTGGATTTGATTACTCATGTGCCATAAATGCACCAGCGAACATACAGCAATTTGAACATATCGTCCAGCTTAGGCGCGCACTGACTACAGCTACTATAACTTTATTACCTGATGCAGAGAGATTTAGTTTTCCAAGAGTAATTAATTCAGCTGACGGCGCGACTACATGGTTCTTTAATCCAGTTATTCTAAGACCAAACAATGTAGAGGTAGAATTTTTGTTGAATGGACAAATTATTAATACATATCAGGCTAGATTTGGTACTATCATCGCAAGAAATTTTGATACAATTCGTTTATTATTTCAGTTGATGCGTCCACCT------AATATGACACCAGCTGTTAATGCACTGTTTCCACAAGCACAACCTTTTCAGCACCATGCAACAGTTGGACTTACATTACGTATTGAATCTGCGGTTTGTGAATCAGTGCTTGCGGACGCGAATGAAACTCTGTTAGCAAATGTGACCGCGGTGCGTCAAGAATATGCCATACCAGTTGGACCGGTATTTCCACCAGGCATGAATTGGACTGAATTGATTACTAACTATTCGCCATCTAGAGAAGATAACTTGCAACGCGTTTTCACGGTAGCTTCCATTAGAAGCATGTTGATTAAG
>ABY82729
ATGGAGGTTCTGTACTCATTGTCAAAAACTTTGAAGGATGCTAGGGACAAAATTGTTGAAGGTACACTGTACTCAAATGTAAGTGATTTAATTCAACAGTTTAATCAAATGATAGTTACTATGAATGGAAATGACTTTCAAACTGGAGGAATAGGAAATTTGCCGGTCAGAAATTGGACTTTTGATTTCGGATTACTTGGTACTACTTTGCTTAATCTAGATGCAAATTACGTTGAGAATGCTAGAACTACTATTGAATATTTTATTGATTTTATAGATAATGTATGTATGGATGAAATAGCTAGAGAATCACAACGAAATGGGATAGCACCACAATCTGAAGCACTGAGAAAGCTGTCGGGTATTAAATTTAAAAGAATTAATTTTGATAATTCATCTGATTATATCGAGAATTGGAATTTACAGAATAGGCGGCAGCGCACCGGATTTGTATTCCATAAACCAAATATACTTCCATATTCAGCATCATTCACTCTAAATCGATCGCAGCCAGCTCATGATAATTTAATGGGAACTATGTGGATTAACGCTGGATCAGAAATTCAAGTAGCTGGATTCGATTATTCATGTGCTTTAAATGCACCAGCAAACATTCAACAGTTTGAACACGTTGTACCATTAAGACGTGCTCTCACAACAGCTACAATTACTCTATTACCAGATGCAGAGAGATTTAGTTCTCCTAGAGTAATTAATTCAGCTGATGGTACTACCACATGGTACTTCAATCCAGTTGTTCTGAGACCAAGTAATGTAGAAGTTGAATTTCTACTGAATGGACAGATTATTAATACATATCAAGCACGATTTGGAACTATTATAGCTAGAAATTTTGATACTATTCGTTTATCATTTCAGTTAGTACGTCCACCG------AATATGACACCAGCAGTTGCACATCTATTTCCGCAAGCGCCACCATTTATATTTCATGCTACAGTTGGACTTACAATGCGTATTGAGTCTGCAGTTTGTGAATCTGTGCTTGCGGATGCTTCAGAAACTTTGTTGGCAAATGTAACATCAGTACGTCAGGAGTATGCAATACCAGTAGGACCAGTATTTCCACCGGGTATGAATTGGACGGAATTGATTACCAATTATTCACCTTCAAGAGAAGATAACTTGCAACGTGTTTTTACAGTAGCTTCCATTAGAAGCATGTTGATTAAG
>ABY82728
ATGGAGGTTCTGTACTCATTGTCAACAACTTTGAAGGATGCTAGAGATAAAATTGTTGAAGGTACACTATATTCAAATGTGAGTGATTTGATTCAACAATTTAATCAAATGATAGTTACTATGAATGGAAATGACTTTCAAACAGGAGGAATAGGAAATTTGCCAATTAGGAATTGGACTTTTGATTTTGGATTACTTGGTACTACTTTACTTAATCTAGATGCAAACTATGTTGAAAATGCTAGAACTACCATTGAATATTTTATTGATTTTATAGATAATGTATGTATGGATGAAATAGCTAGAGAATCACAACGAAATGGGATAGCACCACAATCTGAAGCACTAAGAAAGCTGTCGGGCATAAAATTTAAAAGAATTAACTTTGACAATTCATCTGATTATATTGAGAATTGGAATCTACAGAACAGGCGACAGCGCACCGGATTTGTATTTCATAAACCAAACATACTTCCATATTCAGCATCATTTACTCTAAACCGATCACAGCCAGCGCATGATAATTTGATGGGGACCATGTGGATTAATGCTGGATCAGAGATTCAGGTAGCTGGATTTGATTATTCATGCGCTTTTAATGCACCAGCAAACATTCAGCAGTTTGAACATGTTGTACCACTAAGACGTGCTCTCACAACAGCTACAATTACCTTGCTACCAGATGCTGAAAGATTCAGTTTCCCGAGAGTAATTAATTCAGCCGATGGTACTACCACATGGTACTTCAATCCAGTTATTCTAAGACCAAGTAATGTAGAGGTTGAATTTCTATTGAATGGACAGATAATTAATACATATCAAGCACGATTTGGAACTATCGTAGCTAGAAATTTTGATACCATTCGCTTGTCATTTCAACTAGTACGTCCCCCG------AATATGACACCAGCAGTTGCAAATCTATTTCCGCAAGCACCACCATTTATATTTCATGCTACAGTTGGACTTACATTACGCATTGAATCTGCAGTTTGTGAATCTGTACTTGCGGATGCTTCAGAGACCTTATTGGCAAATGTGACATCGGTGCGTCAAGAGTATGCAATACCAGTAGGACCAGTATTTCCACCAGGTATGAATTGGACAGAATTAATTACCAATTATTCACCTTCAAGAGAAGATAACTTGCAACGTGTTTTTACAGTAGCTTCCATTAGAAGCATGTTGATTAAG
>ABY82725
ATGGAGGTTCTGTACTCATTGTCAAAAACTTTGAAGGATGCTAGAGATAAAATTGTTGAAGGTACACTATATTCAAATGTGAGTGATTTGATTCAACAATTTAATCAAATGATAGTTACTATGAATGGAAATGACTTTCAAACAGGAGGAATAGGAAATTTGCCAATTAGGAATTGGACTTTTGATTTTGGATTACTTGGTACTACTTTACTTAATCTAGATGCAAACTATGTTGAAAATGCTAGAACTACCATTGAATATTTTATTGATTTTATAGATAATGTATGTATGGATGAAATAGCTAGAGAATCACAACGAAATGGGATAGCACCACAATCTGAAGCACTAAGAAAGCTGTCGGGCATAAAATTTAAAAGAATTAACTTTGACAATTCATCTGATTATATTGAGAATTGGAATCTACAGAACAGGCGACAGCGCACCGGATTTGTATTTCATAAACCAAACATACTTCCATATTCAGCATCATTTACTCTAAACCGATCACAGCCAGCGCATGATAATTTGATGGGGACTATGTGGATTAATGCTGGATCAGAAATTCAGGTAGCTGGATTTGATTATTCATGCGCTTTTAATGCACCAGCAAACATTCAGCAGTTTGAACATGTTGTACCACTAAGACGTGCTCTCACAACAGCTACAATTACCTTGCTACCAGATGCTGAAAGATTCAGTTTCCCGAGAGTAATTAATTCAGCCGATGGTACTACCACATGGTACTTCCATCCAGTTATTCTAAGACCAAGTAATGTAGAGGTTGAATTTCTATTGAATGGACAGATAATTAATACATATCAAGCACGATTTGGAACTATCATAGCTAGAAATTTTGATACCATTCGCTTGTCATTTCAACTAGTACGTCCCCCA------AATATGACACCAGCAGTTGCAAATCTATTTCCGCAAGCACCACCATTTATATTTCATGCCACAGTTGGACTTACATTACGCATTGAATCTGCAGTTTGTGAATCTGTACTTGCGGATGCTTCAGAGACCTTATTGGCAAATGTGACATCGGTGCGTCAAGAATATGCAATACCAGTAGGACCAGTATTTCCACCAGGTATGAATTGGACAGAATTAATTACCAATTATTCACCTTCAAGAGAAGATAACTTGCAACGTGTTTTTACAGTAGCTTCCATTAGAAGCATGTTGATTAAG
>ABY82724
ATGGAGGTTCTGTACTCATTGTCAAAAACTTTGAAGGATGCTAGAGATAAAATTGTTGAAGGTACACTATATTCAAATGTGAGTGATTTGATTCAACAATTTAATCAAATGATAGTTACTATGAATGGAAATGACTTTCAAACAGGAGGAATAGGAAATTTGCCAATTAGGAATTGGACTTTTGATTTTGGATTACTTGGTACTACTTTACTTAATCTAGATGCAAACTATGTTGAAAATGCTAGAACTACCATTGAATATTTTATTGATTTTATAGATAATGTATGTATGGATGAAATAGCTAGAGAATCACAACGAAATGGGATAGCACCACAATCTGAAGCACTAAGAAAGCTGTCGGGCATAAAATTTAAAAGAATTAACTTTGACAATTCATCTGATTATATTGAGAATTGGAATCTACAGAACAGGCGACAGCGCACCGGATTTGTATTTCATAAACCAAACATACTTCCATATTCAGCATCATTTACTCTAAACCGATCACAGCCAGCGCATGATAATTTGATGGGGACCATGTGGATTAATGCTGGATCAGAAATTCAGGTAGCTGGATTTGATTATTCATGCGCTTTTAATGCACCAGCAAACATTCAGCAGTTTGAACATGTTGTACCACTAAGACGTGCTCTCACAACAGCTACAATTACCTTGCTACCAGATGCTGAAAGATTCAGTTTCCCGAGAGTAATTAATTCAGCCGATGGTACTACCACATGGTACTTCAATCCAGTTATTCTAAGACCAAGTAATGTAGAGGTTGAATTTCTATTGAATGGACAGATAATTAATACATATCAAGCACGATTTGGAACTATCGTAGCTAGAAATTTTGATACCATTCGCTTGTCATTTCAACTAGTACGTCCCCCA------AATATGACACCAGCAGTTGCAAATCTATTTCCGCAAGCACCACCATTTATATTTCATGCTACAGTTGGACTTACATTACGCATTGAATCTGCAGTTTGTGAATCTGTACTTGCGGATGCTTCAGAGACCTTATTGGCAAATGTGACATCGGTGCGTCAAGAATATGCAATACCAGTAGGACCAGTATTTCCACCAGGTATGAATTGGACAGAATTAATTACCAATTATTCACCTTCAAGAGAAGATAACTTGCAACGTGTTTTTACAGTAGCTTCCATTAGAAGCATGTTGATTAAG
>ABY82727
ATGGAGGTTCTGTACTCATTGTCAAAAACTTTGAAGGATGCTAGAGATAAAATTGTTGAAGGTACACTATATTCAAATGTGAGTGATTTGATTCAACAATTTAATCAAATGATAGTTACTATGAATGGAAATGACTTTCAAACAGGAGGAATAGGAAATTTGCCAATTAGGAATTGGACTTTTGATTTTGGATTACTTGGTACTACTTTACTTAATCTAGATGCAAACTATGTTGAAAATGCTAGAACTACCATTGAATATTTTATTGATTTTATAGATAATGTATGTATGGATGAAATAGCTAGAGAATCACAACGAAATGGGATAGCACCACAATCTGAAGCACTAAGAAAGCTGTCGGGCATAAAATTTAAAAGAATTAACTTTGACAATTCATCTGATTATATTGAGAATTGGAATCTACAGAACAGGCGACAGCGCACCGGATTTGTATTTCATAAACCAAACATACTTCCATATTCAGCATCATTTACTCTAAACCGATCACAGCCAGCGCATGATAATTTGATGGGGACCATGTGGATTAATGCTGGATCAGAGATTCAGGTAGCTGGATTTGATTATTCATGCGCTTTTAATGCACCAGCAAACATTCAGCAGTTTGAACATGTTGTACCACTGAGACGTGCTCTCACAACAGCTACAATTACCTTGCTACCAGATGCTGAAAGATTCAGTTTCCCGAGAGTAATTAATTCAGCCGATGGTACTACCACATGGTACTTCAATCCAGTTATTCTAAGACCAAGTAATGTAGAGGTTGAATTTCTATTGAATGGACAGATAATTAATACATATCAAGCACGATTTGGAACTATCGTAGCTAGAAATTTTGATACCATTCGCTTGTCATTTCAACTAGTACGTCCCCCA------AATATGACACCAGCAGTTGCAAATCTATTTCCGCAAGCACCACCATTTATATTTCATGCTACAGTTGGACTTACATTACGCATTGAATCTGCAGTTTGTGAATCTGTACTTGCGGATGCTTCAGAGACCTTATTGGCAAATGTGACATCGGTGCGTCAAGAATATGCAATACCAGTAGGACCAGTATTTCCACCAGGTATGAATTGGACAGAATTAATTACCAATTATTCACCTTCAAGAGAAGATAACTTGCAACGTGTTTTTACAGTAGCTTCCATTAGAAGCATGTTGATTAAG
>ABY82726
ATGGAGGTTCTGTACTCATTGTCAAAAACTTTGAAGGATGCTAGAGATAAAATTGTTGAAGGTACACTATATTCAAATGTGAGTGATTTGATTCAACAATTTACTCAAATGATAGTTACTATGAATGGAAATGACTTTCAAACAGGAGGAATAGGAAATTTGCCAATTAGGAATTGGACTTTTGATTTTGGATTACTTGGTACTACTTTACTTAATCTAGATGCAAACTATGTTGAAAATGCTAGAACTACCATTGAATATTTTATTGATTTTATAGATAATGTATGTATGGATGAAATAGCTAGAGAATCACAACGAAATGGGATAGCACCACAATCTGAAGCACTAAGAAAGCTGTCGGGCATAAAATTTAAAAGAATTAACTTTGACAATTCATCTGATTATATTGAGAATTGGAATCTACAGAACAGGCGACAGCGCACCGGATTTGTATTTCATAAACCAAACATACTTCCATATTCAGCATCATTTACTCTAAACCGATCACAGCCAGCGCATGATAATTTGATGGGGACCATGTGGATTAATGCTGGATCAGAGATTCAGGTAGCTGGATTTGATTATTCATGCGCTTTTAATGCACCAGCAAACATTCAGCAGTTTGAACATGTTGTACCACTAAGACGTGCTCTCACAACAGCTACAATTACCTTGCTACCAGATGCTGAAAGATTCAGTTTCCCGAGAGTAATTAATTCAGCCGATGGTACTACCACATGGTACTTCAATCCAGTTATTCTAAGACCAAGTAATGTAGAGGTTGAATTTCTATTGAATGGACAGATAATTAATACATATCAGGCACGATTTGGAACTATCGTAGCTAGAAATTTTGATACCATTCGCTTGTCATTTCAACTAGTACGTCCCCCA------AATATGACACCAGCAGTTGCAAATCTATTTCCGCAAGCACCACCATTTATATTTCATGCTACAGTTGGACTTACATTACGCATTGAATCTGCAGTTTGTGAATCTGTACTTGCGGATGCTTCAGAGACCTTATTGGCAAATGTGACATCGGTGCGTCAAGAATATGCAATACCAGTAGGACCAGTATTTCCACCAGGTATGAATTGGACAGAATTAATTACCAATTATTCACCTTCAAGAGAAGATAACTTGCAACGTGTTTTTACAGTAGCTTCCATTAGAAGCATGTTGATTAAG
>ABY82721
ATGGAGGTTCTGTACTCATTGTCAAAAACTCTTAAAGATGCTAGGGATAAAATTGTTGAAGGTACACTATATTCTAATGTTAGCGATCTCATTCAACAATTCAATCAGATGATAGTGACCATGAATGGAAATGATTTTCAAACTGGAGGAATTGGTAATTTACCTGTTAGGAATTGGACTTTTGATTTTGGTCTATTAGGCACAACACTTTTAAATTTGGATGCTAACTACGTTGAGAACGCAAGGACAACAATTGAATACTTTATTGATTTTATTGACAATGTATGCATGGATGAAATGGCGAGAGAATCTCAGAGAAATGGAGTGGCTCCACAATCTGAAGCGCTAAGAAAGTTAGCAGGTATTAAATTTAAAAGAATAAATTTTGATAATTCATCAGAATACATAGAAAATTGGAATTTACAGAATAGAAGACAACGCACCGGTTTTGTTTTTCACAAACCCAACATATTTCCATATTCAGCTTCATTTACTTTAAACAGATCTCAACCAATGCATGATAATTTAATGGGAACTATGTGGCTTAATGCTGGATCAGAGATTCAAGTGGCTGGATTTGATTATTCATGTGCTATAAATGCACCAGCAAATATACAGCAGTTTGAACATATTGTCCAACTTAGACGCGCACTAACCACAGCTACTATAACTTTACTGCCTGATGCAGAGAGATTTAGTTTTCCAAGAGTTATCAATTCAGCTGATGGCGCTACTACATGGTTCTTTAACCCAGTTATTCTAAGACCAAATAATGTAGAAGTAGAGTTTCTGTTGAATGGACAAATCATCAATACATATCAAGCTAGATTCGGCACTATAATCGCAAGAAATTTTGATACAATTCGTTTATCATTTCAATTGATGCGTCCACCA------AACATGACACCAGCCGTTAATGCACTATTTCCGCAAGCGCAACCCTTTCAGTATCACGCAACAGTTGGACTTACATTACGTATTGAATCTGCAGTTTGTGAGTCAGTGCTTGCGGATGCAAATGAAACTCTGTTGGCGAATGTGACCGCTGTACGTCAAGAGTATGCTATCCCAGTTGGACCGGTATTTCCACCAGGCATGAATTGGACTGAACTAATTACTAATTATTCACCGTCCAGAGAAGATAATTTACAACGTGTTTTTACAGTAGCTTCCATTAGAAGCATGTTGATTAAG
>ABY82720
ATGGAGGTTCTGTACTCATTGTCAAAAACTCTTAAAGATGCTAGGGATAAAATTGTTGAAGGTACACTATATTCTAATGTTAGCGATCTCATTCAACAATTCAATCAGATGATAGTGACCATGAATGGAAATGATTTTCAAACTGGAGGAATTGGTAATTTACCTGTTAGGAATTGGACTTTTGATTTTGGTCTATTAGGCACAACACTTTTAAATTTGGATGCTAACTACGTTGAGAACGCAAGGACAACAATTGAATACTTTATTGATTTTATTGACAATGTATGCATGGATGAAATGGCGAGAGAATCTCAGAGAAATGGAGTGGCTCCACAATCTGAAGCGCTAAGAAAGTTAGCAGGTATTAAATTTAAAAGAATAAATTTTGATAATTCATCAGAATACATAGAAAATTGGAATTTACAGAATAGAAGACAACGCACCGGTTTTGTTTTTCACAAACCCAACATATTTCCATATTCAGCTTCATTTACTTTAAACAGATCTCAACCAATGCATGATAATTTAATGGGAACTATGTGGCTTAATGCTGGATCAGAGATTCAAGTGGCTGGATTTGATTATTCATGTGCTATAAATGCACCAGCAAATATACAGCAGTTTGAACATATTGTCCAACTTAGACGCGCACTAACCACAGCTACTATAACTTTACTGCCTGATGCAGAGAGATTTAGTTTTCCAAGAGTTATCAATTCAGCTGATGGCGCTACTACATGGTTCTTTAACCCAGTTATTCTAAGACCAAATAATGTAGAAGTAGAGTTTCTGTTGAATGGACAAATCATCAATACATATCAAGCTAGATTCGGCACTATAATCGCAAGAAATTTTGATACAATTCGTTTATCATTTCAATTGATGCGTCCACCA------AACATGACACCAGCCGTTAATGCACTATTTCCGCAAGCGCAACCCTTTCAGTATCACGCAACAGTTGGACTTACATTACGTATTGAATCTGCAGTTTGTGAGTCAGTGCTTGCGGATGCAAATGAAACTCTGTTGGCGAATGTGACCGCTGTACGTCAAGAGTATGCTATCCCAGTTGGACCGGTATTTCCACCAGGCATGAATTGGACTGAACTAATTACTAATTATTCACCGTCCAGAGAAGATAATTTACAACGTGTTTTTACAGTAGCTTCCATTAGAAGCATGTTGATTAAG
>ABY82723
ATGGAGGTTCTGTACTCATTGTCAAAAACTTTGAAGGATGCTAGAGATAAAATTGTTGAAGGTACACTATATTCAAATGTGAGTGATTTGATTCAACAATTTAATCAAATGATAGTTACTATGAATGGAAATGACTTTCAAACAGGAGGAATAGGAAATTTGCCAATTAGGAATTGGACTTTTGATTTTGGATTACTTGGTACTACTTTACTTAATCTAGATGCAAACTATGTTGAAAATGCTAGAACTACCATTGAATATTTTATTGATTTTATAGATAATGTATGTATGGATGAAATAGCTAGAGAATCACAACGAAATGGGATAGCACCACAATCTGAAGCACTAAGAAAGCTGTCGGGCATAAAATTTAAAAGGATTAACTTTGACAATTCATCTGATTATATTGAGAATTGGAATCTACAGAACAGGCGACAGCGCACCGGATTTGTATTTCATAAACCAAACATACTTCCATATTCAGCATCATTTACTCTAAACCGATCACAGCCAGCGCATGATAATTTGATGGGGACCATGTGGATTAATGCTGGATCAGAAATTCAGGTAGCTGGATTTGATTATTCATGCGCTTTTAATGCCCCAGCAAACATTCAGCAGTTTGAACATGTTGTACCACTAAGACGTGCTCTCACAACAGCTACAATTACCTTGCTACCAGATGCTGAAAGATTCAGTTTCCCGAGAGTAATTAATTCAGCCGATGGTACTACCACATGGTACTTCAATCCAGTTATTCTAAGACCAAGTAATGTAGAGGTTGAATTTCTATTGAATGGACAGATAATTAATACATATCAAGCACGATTTGGAACTATCGTAGCTAGAAATTTTGATACCATTCGCTTGTCATTTCAACTAGTACGTCCCCCA------AATATGACACCAGCAGTTGCAAATCTATTTCCGCAAGCACCACCATTTATATTTCATGCTACAGTTGGACTTACATTACGCATTGAATCTGCAGTTTGTGAATCTGTACTTGCGGATGCTTCAGAGACCTTATTGGCAAATGTGACATCGGTGCGTCAAGAATATGCAATACCAGTAGGACCAGTATTTCCACCAGGTATGAATTGGACAGAATTAATTACCAATTATTCACCTTCAAGAGAAGATAACTTGCAACGTGTTTTTACAGTAGCTTCCATTAGAAGCATGTTGATTAAG
>ABY82722
ATGGAGGTTTTGTACTCATTGTCAAAAACTTTAAAGGATGCTAGGGACAAAATTGTTGAAGGTACACTATACTCAAATGTAAGTGATTTAATTCAGCAATTTAATCAAATGATAGTTACCATGAATGGAAATAATTTTCAAACAGGAGGAATAGGAAATTTGCCAGTCAGAAATTGGACTTTTGATTTCGGATTACTTGGTACTACTTTGCTTAACCTAGATGCAAATTACGTTGAGAATGCTAGAACTACCATTGAATACTTTGTTGATTTCATAGACAATGTATGCATGGATGAAATAGCTAGAGAATCACAACGAAATGGAATAGCACCACAATCTGAAGCACTGAGAAAGCTGTCGGGTATTAAATTTAAAAGAATTAATTTTGATAATTCATCTGATTATATCGAGAACTGGAATTTACAGAATAGGCGACAGCGTACTGGATTTGTATTTCATAAACCAAATATACTTCCATATTCAGCATCATTCACTCTAAATCGATCACAGCCAGCTCATGATAATTTGATGGGAACTATGTGGATTAACGCTGGATCAGAAATTCAAGTAGCTGGATTCGATTATTCCTGCGCTTTAAATGCACCAGCAAACATTCAGCAGTTTGAACACGTTGTACCGCTAAGACGTGCTCTCACAACAGCTACAATTACTCTGCTACCAGATGCAGAAAGATTTAGTTCCCCTAGAGTAATTAATTCAGCTGATGGTACTACCACATGGTATTTTAATCCAGTTGTTCTAAGACCAAGTAATGTGGAGGTTGAATTTCTACTGAATGGACAGATAATTACTGCTTATCAAGCACGATTTGGAACTATCGTAGCTAGAAATTTTGATACTATTCGTTTATCATTTCAATTAGTACGTCCACCG------AATATGACACCAGCAGTTGCGCACCTGTTTCCGCAAGCGCCACCATTTATATTCCATGCTACAGTTGGGCTTACAATGCGTATTGAATCTGCAGTTTGTGAATCTGTGCTTGCGGACGCTTCAGAAACTTTGTTGGCAAATGTAACATCAGTACGTCAGGAGTATGCAATACCAGTAGGACCAGTATTTCCACCAGGTATGAATTGGACGGAATTGATTACCAATTATTCACCTTCAAGAGAAGATAACTTGCAACGCGTTTTTACGGTAGCTTCCATTAGAAGCATGTTGATTAAG
>AGE47214
ATGGATGTCCTGTACTCCTTGTCAAAAACTCTTAAAGATGCTAGAGACAAAATTGTCGAAGGCACATTATACTCTAATGTGAGTGATCTAATTCAACAATTTAACCAAATGATAATTACTATGAATGGAAATGAGTTCCAAACTGGAGGAATTGGTAATCTACCAATTAGAAATTGGAATTTTGATTTTGGATTACTTGGAACAACTCTACTAAATTTAGACGCTAACTACGTCGAAACAGCCCGCAACACAATTGACTATTTTGTAGATTTTGTAGATAACGTATGTATGGATGAAATGGTTAGAGAATCACAAAGAAATGGAATTGCACCACAATCAGATTCACTTAGAAAATTGTCAGGCATTAAGTTCAAAAGAATAAATTTTGATAATTCATCGGAATATATAGAGAACTGGAATCTGCAAAATAGAAGACAACGAACAGGTTTTACATTTCATAAACCAAATATTTTCCCTTATTCAGCGTCATTCACACTAAATAGATCACAACCAGCTCATGATAACTTGATGGGTACGATGTGGCTGAACGCAGGATCAGAAATTCAGGTCGCTGGATTTGACTATTCGTGTGCAATTAATGCGCCAGCTAATACACAACAATTTGAGCACATTGTACAGCTCCGAAGAGTTTTAACTACAGCTACAATAACACTTTTACCGGATGCAGAAAGATTCAGTTTTCCAAGAGTAATTAATTCAGCTGATGGAGCAACTACATGGTACTTTAATCCAGTAATTCTTAGACCAAACAACGTTGAAGTGGAGTTTCTACTAAACGGTCAGATAATAAACACTTACCAGGCTAGATTTGGAACAATCGTAGCTAGAAATTTTGATACAATCAGATTGTCGTTCCAGTTGATGAGACCACCA------AATATGACACCAGCAGTAGCAGCATTATTTCCAAATGCGCAACCATTTGAACATCATGCTACAGTAGGACTGACACTGAGAATTGAATCTGCAGTTTGTGAATCTGTACTTGCCGACGCAAGCGAGACAATGCTAGCAAATGTGACATCTGTTAGACAAGAATACGCAATACCAGTTGGACCAGTTTTTCCACCAGGCATGAATTGGACTGATTTGATCACTAATTATTCACCATCTAGAGAGGATAATTTGCAGCGTGTATTTACAGTGGCTTCCATTAGAAGCATGCTTGTCAAA
>AGE47358
ATGGATGTCCTGTACTCATTGTCAAAAACTCTTAAAGATGCTAGAGACAAAATTGTCGAAGGTACATTATACTCTAATGTGAGTGATCTAATTCAACAATTTAACCAAATGATAATTACTATGAATGGAAACGAGTTCCAAACTGGAGGAATTGGTAATCTACCAATTAGAAATTGGAATTTTGATTTTGGATTACTTGGAACAACTCTACTAAATTTAGACGCTAACTACGTCGAAACAGCCCGCAACACAATTGATTATTTTGTAGATTTTGTAGACAACGTATGTATGGATGAAATGGTTAGAGAATCACAAAGAAATGGAATTGCACCACAATCAGATTCACTTAGAAAATTGTCAGGCATTAAGTTCAAAAGAATAAATTTTGATAATTCATCAGAATATATAGAGAACTGGAATCTGCAAAACAGAAGACAACGAACAGGTTTTACATTTCATAAACCAAATATTTTTCCTTATTCAGCGTCATTCACACTAAATAGATCACAACCAGCTCATGATAACTTGATGGGTACGATGTGGCTGAACGCAGGATCAGAAATTCAGGTCGCTGGATTTGACTATTCGTGTGCAATTAATGCGCCAGCGAATACACAACAATTTGAGCACATTGTACAGCTCCGAAGAGTTTTAACTACAGCTACAATAACACTTTTACCGGATGCAGAAAGATTCAGTTTTCCAAGAGTAATTAATTCAGCTGACGGAGCAACTACATGGTACTTTAATCCAGTAATTCTTAGACCAAACAACGTTGAAGTGGAGTTTCTACTAAACGGTCAGATAATAAACACTTACCAGGCTAGATTTGGAACAATCGTAGCTAGAAATTTTGATACAATCAGGTTGTCGTTCCAGTTGATGAGACCACCA------AATATGACACCAGCAGTAGCAGCATTATTTCCAAATGCGCAGCCATTTGAACATCATGCTACAGTAGGACTGACACTGAGAATTGAATCTGCAGTTTGTGAATCTGTACTTGCCGACGCAAGCGAGACAATGCTAGCAAATGTGACATCTGTTAGACAAGAATACGCAATACCAGTTGGACCAGTCTTTCCACCAGGTATGAATTGGACTGATTTGATAACTAATTATTCACCATCTAGAGAGGATAACTTGCAGCGTGTATTTACAGTGGCTTCCATTAGAAGCATGCTTGTTAAA
>ABC41660
ATGGATGTCCTCTATTCTTTGTCAAAAACTCTTAAAGATGCCAGAGACAAAATTGTCGAAGGCACACTGTACTCAAATGTCAGTGATCTAATTCAGCAATTTAACCAAATGCTAATCACAATGAACGGAAACGAATTTCAAACGGGTGGAATAGGTAATTTACCAGTTAGGAATTGGAATTTCGATTTTGGATTGCTTGGCACAACATTACTAAATCTTGACGCAAATTATGTAGAAACTGCTAGAACTACCATTGAATATTTTGTTGATTTTGTAGATAATGTATGTATGGATGAAATGGCTAGAGAATCTCAGCGGAATGGAATAGCTCCGCAATCAGATGCATTAAGAAAACTGTCTGGAATAAAATTTAAAAGAATTAATTTCGATAACTCATCAGAATACATAGAGAATTGGAATTTACAAAGCAGAAGACAAAGAACTGGATTCACCTTTCATAAACCGAATATCTTTCCATATTCCGCTTCTTTTACGTTGAATAGGTCTCAACCACAGCATGATAATCTGATGGGAACGATGTGGCTCAACGCAGGTTCAGAGATTCAAGTAGCTGGATTCGATTATTCATGTGCCATTAATGCTCCCGCTAACACTCAACAGTTTGAGCATATAGTTCAACTACGTCGTGTCCTACCTACAGCGACTATTACTCTCCTCCCAGACGCCGAAAGATTCAGCTTTCCAAGAGTAATTAATTCCGCTGATGGCGCTACGACATGGTATTTCAATCCAGTAGTACTGAGGCCAAATAATGTTGAAGTTGAATTTCTATTAAATGGACAAATAATTAACACTTATCAAGCTAGATTTGGAACGATTGTCGCAAGAAATTTTGACACCATCAGACTATCATTTCAGCTTATGAGACCACCA------AATATGACACCAGCTGTTGCGGCACTATTTCCAAACGCTCAACCATTCATTCATCATGCAACTGTTGGACTGACATTGCGCATTGATTCAGCTATTTGTGAATCAGTTCTTGCTGACGCTACTGAAACGATGTTGGCTAATGTAACGGCTGTGAGACAGGAATACGCAGTGCCAGTTGGACCAGTATTTCCACCAGGAATGAATTGGACAGAATTGATCACTAACTATTCTCCATCGCGTGAAGATAATTTACAGCGCGTATTTACTGTGGCTTCCATTCGAAGCATGCTCATCAAG
>AGE99463
ATGGAGGTTCTATATTCATTGTCAAAAACTCTTAAAGATGCTAGGGATAAGATTGTTGAAGGTACATTATATTCTAATGTTAGCGATCTCATCCAGCAATTTAATCAAATGATAGTAACCATGAATGGAAATGACTTTCAAACTGGAGGAATTGGCAATTTACCTATTAGAAATTGGACATTTGACTTTGGTCTACTAGGTACTACACTTTTAAATCTTGATGCTAATTATGTTGAGACTGCCAGAACTACGATTGAGTATTTTATTGATTTCGTTGATAATGTATGTATGGATGAAATGGCAAGAGAGTCTCAAAGAAATGGAGTAGCGCCACAATCTGAGGCATTGAGGAAGCTAGCCGGTATTAAATTTAAAAGAATAAACTTTAATAATTCATCAGAATATATAGAAAATTGGAATTTACAAAATAGAAGACAACGTACCGGATTTGTTTTTCATAAACCTAATATATTTCCATACTCAGCATCATTTACTCTAAATAGATCTCAACCAATGCATGACAATTTAATGGGAACCATGTGGCTTAATGCTGGATCAGAAATCCAAGTGGCTGGATTTGACTACTCGTGTGCTCTAAATGCTCCAGCAAATATTCAGCAGTTTGAACATATTGTACAGCTAAGACGTGCGCTAACTACAGCTACTATAACTTTGTTACCTGATGCAGAAAGATTTAGTTTTCCAAGAGTTATTAATTCAGCAGATGGCGCAACTACATGGTTCTTTAATCCAATTATCCTAAGACCAAACAATGTAGAAGTAGAATTTTTACTGAATGGACAAATTATTAATACATATCAAGCTAGATTTGGCACTATTATTGCAAGAAATTTTGATACAATTCGTCTATCATTCCAATTAATGCGTCCACCA------AACATGACGCCAGCCGTAAATGCATTATTTCCGCAAGCACAACCTTTTCAACATCATGCAACAGTTGGACTTACGTTACGTATTGAGTCTGCAGTTTGTGAATCAGTGCTTGCGGATGCAAATGAAACTTTATTGGCGAATGTTACCGCAGTACGTCAAGAGTATGCTATACCAGTTGGACCAGTATTCCCGCCAGGCATGAATTGGACTGAGCTAATTACTAACTATTCACCATCCAGAGAAGATAATTTGCAACGTGTCTTTACAGTAGCCTCTATCAGAAGCATGTTGATTAAG
>ADK46574
ATGGAGGTTCTGTATTCATTGTCAAAAACTCTTAAAGATGCCAGAGATAAGATTGTTGAAGGTACATTATATTCTAATGTTAGCGATCTCATTCAACAATTTAATCAAATGATAGTAACCATGAATGGAAATGACTTTCAAACTGGAGGAATTGGCAATTTACCTATTAGAAATTGGACATTTGACTTTGGTTTACTAGGTACTACGCTTTTAAATCTTGATGCTAATTATGTTGAGACTGCAAGAACTACGATTGAGTATTTTATTGATTTTATTGATAATGTATGTATAGATGAAATGGCAAGAGAGTCTCAAAGAAATGGAGTAGCTCCACAATCTGAGGCATTGAGGAAGTTAGCTGGTATTAAATTTAAACGAATAAACTTTAATAATTCATCAGAATATATAGAAAATTGGAATTTACAAAATAGAAGACAACGTACCGGATTTGTTTTTCATAAACCTAATATATTTCCATACTCAGCATCATTTACTTTAAACAGATCTCAACCAGTACATGACAATTTAATGGGAACTATGTGGCTTAATGCTGGATCAGAAGTTCAAGTAGCTGGATTTGACTATTCGTGTGCTCTAAATGCTCCAGCAAATATTCAGCAGTTTGAACATATTGTCCAGCTAAGACGTGCGCTAACTACAGCTACTATAACTTTGTTACCTGATGCAGAAAGATTTAGTTTTCCAAGAGTTATTAATTCAGCAGATGGCGCAACTACATGGTTCTTTAATCCAATTATCCTAAGACCAAACAATGTAGAGGTAGAATTTTTACTGAATGGACAAATTATCAATACATATCAAGCTAGATTTGGCACTATTATCGCAAGAAATTTTGATACAATTCGTCTATCATTCCAATTAATGCGTCCACCA------AATATGACGCCAGCCGTAAATGCATTATTTCCGCAAGCACAACCTTTTCAACATCATGCAACAGTTGGACTTACGTTACGTATTGAGTCTGCAGTTTGTGAATCAGTGCTTGCGGATGCAAATGAAACTTTATTGGCGAATGTTACCGCAGTACGTCAAGAGTATGCTATACCAGTTGGACCAGTATTCCCACCAGGCATGAATTGGACTGAGCTAATTACTAATTATTCACCATCTAGGGAAGATAATTTGCAACGTGTCTTTACGGTAGCCTCTATCAGAAGCATGTTGATTAAG
>ADK46575
ATGGAGGTTCTGTATTCATTATCAAAAACTCTTAAAGATGCTAGGGATAAGATTGTTGAAGGTACATTATATTCTAATGTTAGCGATCTTATTCAGCAATTTAATCAAATGATAGTAACTATGAACGGAAATGACTTTCAAACTGGAGGAATTGGCAATTTACCCATTAGAAATTGGACATTTGACTTTGGTCTACTAGGTACTACGCTTTTAAATCTTGATGCTAATTATGTTGAGACTGCCAGAACTACGATTGAGTATTTTATTGATTTCATTGATAATGTATGTATGGATGAAATGGCAAGAGAGTCTCAAAGAAATGGAGTAGCTCCACAATCTGAGGCATTGAGGAAGCTAGCCGGTATTAAATTTAAAAGAATAAACTTTAATAATTCATCAGAATATATAGAAAATTGGAATTTACAAAATAGAAGACAACGTACTGGATTTGTTTTTCATAAACCTAATATATTTCCATACTCAGCATCATTTACTTTAAATAGATCTCAACCAATGCATGATAATTTAATGGGAACCATGTGGCTTAATGCTGGATCAGAAATTCAAGTGGCCGGATTTGATTATTCGTGTGCTCTAAATGCTCCAGCAAATATTCAGCAATTTGAACATATTGTCCAGCTAAGGCGTGCGCTAACTACAGCTACTATAACTTTGCTACCTGATGCAGAAAGATTTAGTTTTCCAAGAGTTATTAATTCAGCAGATGGCGCAACTACATGGTTCTTTAATCCAATCATCCTAAGACCAAACAATGTAGAAGTAGAATTTTTACTGAATGGACAAATTATTAATACATATCAAGCTAGATTTGGCACTATCGTCGCAAGAAATTTTGATACAATTCGCCTGTCATTCCAATTAATGCGTCCACCA------AACATGACGCCAGCCGTAAATGCATTATTTCCGCAAGCGCAACCTTTTCAACATCATGCAACAGTTGGACTTACGTTACGTATTGAATCTGCAGTTTGTGAATCAGTGCTTGCGGATGCAAATGAAACTTTATTGGCGAATGTTACCGCAGTACGTCAAGAGTATGCTATACCAGTTGGACCAGTATTTCCACCAGGCATGAATTGGACTGAGCTGATTACTAACTATTCACCATCTAGGGAAGATAATTTGCAACGTGTCTTTACAGTAGCCTCTATCAGAAGCATGTTAATTAAG
>ADK46576
ATGGAGGTTCTGTATTCATTGTCAAAAACTCTCAAAGATGCTAGGGATAAAATTGTTGAAGGTACATTATATTCTAATGTTAGTGATCTCATTCAGCAATTTAATCAAATGATAGTAACCATGAATGGAAATGACTTTCAAACTGGAGGAATTGGCAATTTACCTATTAGAAATTGGACATTTGACTTTGGTCTACTAGGTACTACACTTTTAAATCTTGATGCTAATTATGTTGAGACTGCAAGAACTACGATTGAGTATTTTATTGATTTTATTGACAATGTATGTATGGATGAAATGGCAAGAGAGTCTCAAAGAAATGGAGTAGCTCCACAATCTGAGGCATTGAGGAAGCTAGCCGGTATTAAATTTAAAAGAATAAACTTTAATAATTCATCAGAATATATAGAAAATTGGAATTTACAAAATAGAAGACAACGCACCGGATTTGTTTTTCATAAACCTAATATATTTCCATACTCAGCGTCATTTACTTTAAATAGATCTCAACCAATGCATGACAATTTAATGGGAACCATGTGGCTTAATGCTGGATCAGAAATTCAAGTGGCTGGATTTGACTATTCGTGTGCCTTAAACGCTCCAGCAAATATTCAGCAGTTTGAACATATTGTCCAGCTAAGACGTGCGCTAACTACAGCTACTATAACTTTGTTACCTGATGCAGAAAGATTTAGTTTTCCAAGAGTTATTAATTCAGCAGATGGCGCAACTACATGGTTCTTTAATCCAATTATCCTAAGACCAAACAATGTAGAGGTAGAATTTTTACTGAATGGACAAATTATTAATACATATCAAGCTAGATTTGGCACTATTATCGCAAGAAATTTTGATACAATTCGTTTATCATTCCAATTAATGCGTCCACCA------AACATGACACCAGCCGTAAATGCATTATTCCCGCAAGCACAACCCTTTCAACATCATGCAACAGTTGGACTTACGTTACGTATTGAATCTGCAGTTTGTGAATCAGTGCTTGCGGATGCAAATGAAACTTTATTGGCGAATGTTACCGCGGTACGTCAAGAGTATGCTATACCAGTTGGACCAGTATTCCCACCAGGCATGAATTGGACTGAGCTGATTACTAACTATTCACCATCCAGGGAAGATAACTTGCAACGTGTCTTTACAGTAGCCTCTATCAGAAGCATGTTGATTAAG
>ADK46577
ATGGAGGTTCTGTATTCATTGTCAAAAACTCTCAAAGATGCTAGGGATAAAATTGTTGAAGGTACATTATATTCTAATGTTAGTGATCTCATTCAGCAATTTAATCAAATGATAGTAACCATGAATGGAAATGACTTTCAAACTGGAGGAATTGGCAATTTACCTATTAGAAATTGGACATTTGACTTTGGTCTACTAGGTACTACACTTTTAAATCTTGATGCTAATTATGTTGAGACTGCAAGAACTACGATTGAGTATTTTATTGATTTTATTGACAATGTATGTATGGATGAAATGGCAAGAGAGTCTCAAAGAAATGGAGTAGCTCCACAATCTGAGGCATTGAGGAAGCTAGCCGGTATTAAATTTAAAAGAATAAACTTTAATAATTCATCAGAATATATAGAAAATTGGAATTTACAAAATAGAAGACAACGCACCGGATTTGTTTTTCATAAACCTAATATATTTCCATACTCAGCGTCATTTACTTTAAATAGATCTCAACCAATGCATGACAATTTAATGGGAACCATGTGGCTTAATGCTGGATCAGAAATTCAAGTGGCTGGATTTGACTATTCGTGTGCCTTAAACGCTCCAGCAAATATTCAGCAGTTTGAACATATTGTCCAGCTAAGACGTGCGCTAACTACAGCTACTATAACTTTGTTACCTGATGCAGAAAGATTTAGTTTTCCAAGAGTTATTAATTCAGCAGATGGCGCAACTACATGGTTCTTTAATCCAATTATCCTAAGACCAAACAATGTAGAGGTAGAATTTTTACTGAATGGACAAATTATTAATACATATCAAGCTAGATTTGGCACTATTATCGCAAGAAATTTTGATACAATTCGTTTATCATTCCAATTAATGCGTCCACCA------AACATGACACCAGCCGTAAATGCATTATTCCCGCAAGCACAACCCTTTCAACATCATGCAACAGTTGGACTTACGTTACGTATTGAATCTGCAGTTTGTGAATCAGTGCTTGCGGATGCAAATGAAACTTTATTGGCGAATGTTACCGCGGTACGTCAAGAGTATGCTATACCAGTTGGACCAGTATTCCCACCAGGCATGAATTGGACTGAGCTGATTACTAACTATTCACCATCCAGGGAAGATAACTTGCAACGTGTCTTTACAGTAGCCTCTATCAGAAGCATGTTGATTAAG
>ADK46570
ATGGAGGTTCTGTATTCATTGTCAAAAACTCTTAAAGATGCCAGAGATAAGATTGTTGAAGGTACATTATATTCTAATGTTAGCGATCTCATTCAACAATTTAATCAAATGATAGTAACCATGAATGGAAATGACTTTCAAACTGGAGGAATTGGCAATTTACCTATTAGAAATTGGACATTTGACTTTGGTTTACTAGGTACTACGCTTTTAAATCTTGATGCTAATTATGTTGAGACTGCAAGAACTACGATTGAGTATTTTATTGATTTTATTGATAATGTATGTATAGATGAAATGGCAAGAGAGTCTCAAAGAAATGGAGTAGCTCCACAATCTGAGGCATTGAGGAAGTTAGCTGGTATTAAATTTAAACGAATAAACTTTAATAATTCATCAGAATATATAGAAAATTGGAATTTACAAAATAGAAGACAACGTACCGGATTTGTTTTTCATAAACCTAATATATTTCCATACTCAGCATCATTTACTTTAAACAGATCTCAACCAGCACATGACAATTTAATGGGAACTATGTGGCTTAATGCTGGATCAGAAGTTCAAGTAGCTGGATTTGACTATTCGTGTGCTCTAAATGCTCCAGCAAATATTCAGCAGTTTGAACATATTGTCCAGCTAAGACGTGCGCTAACTACAGCTACTATAACTTTGTTACCTGATGCAGAAAGATTTAGTTTTCCAAGAGTTATTAATTCAGCAGATGGCGCAACTACATGGTTCTTTAATCCAATTATCCTAAGACCAAACAATGTAGAGGTAGAATTTTTACTGAATGGACAAATTATCAATACATATCAAGCTAGATTTGGCACTATTATCGCAAGAAATTTTGATACAATTCGTCTATCATTCCAATTAATGCGTCCACCA------AATATGACGCCAGCCGTAAATGCATTATTTCCGCAAGCACAACCTTTTCAACATCATGCAACAGTTGGACTTACGTTACGTATTGAGTCTGCAGTTTGTGAATCAGTGCTTGCGGATGCAAATGAAACTTTATTGGCGAATGTTACCGCAGTACGTCAAGAGTATGCTATACCAGTTGGACCAGTATTCCCACCAGGCATGAATTGGACTGAGCTAATTACTAATTATTCACCATCTAGGGAAGATAATTTGCAACGTGTCTTTACGGTAGCCTCTATCAGAAGCATGTTGATTAAG
>ADK46571
ATGGAGGTTCTGTATTCATTGTCAAAAACTCTTAAAGATGCTAGGGATAAGATTGTTGAAGGTACATTATATTCTAATGTTAGCGATCTCATTCAACAATTTAATCAAATGATAGTAACCATGAATGGAAATGACTTTCAAACTGGAGGAATTGGCAATTTACCTATTAGAAATTGGACATTTGACTTTGGTTTACTAGGTACTACGCTTTTAAATCTTGATGCTAATTATGTTGAGACTGCAAGAACTACGATTGAGTATTTTATTGATTTTATTGATAATGTATGTATAGATGAAATGGCAAGAGAGTCTCAAAGAAATGGGGTAGCTCCACAATCTGAGGCATTGAGGAAGTTAGCTGGTATTAAATTTAAACGAATAAACTTTAATAATTCATCAGAATATATAGAAAATTGGAATTTACAAAATAGAAGACAACGCACCGGATTTGTTTTTCATAAACCTAATATATTTCCATACTCAGCATCATTTACTTTAAACAGATCTCAACCAATACATGACAATTTAATGGGAACTATGTGGCTTAATGCTGGATCAGAAGTTCAAGTAGCTGGATTTGACTATTCGTGTGCTCTAAATGCTCCAGCAAATATTCAGCAGTTTGAACATATTGTCCAGCTAAGACGTGCGCTAACTACAGCTACTATAACTTTGTTACCTGATGCAGAAAGATTTAGTTTTCCAAGAGTTATTAATTCAGCAGATGGCGCAACTACATGGTTCTTTAATCCAATTATCCTAAGACCAAACAATGTAGAGGTAGAATTTTTACTGAATGGACAAATTATCAATACATATCAAGCTAGATTTGGCACTATTATCGCAAGAAATTTTGACACAATTCGTCTATCATTCCAATTAATGCGTCCACCA------AATATGACGCCAGCCGTAAATGCATTATTTCCGCAAGCACAACCTTTTCAACATCATGCAACAGTTGGACTTACGTTACGTATTGAGTCTGCAGTTTGTGAATCAGTGCTTGCGGATGCAAATGAAACTTTATTAGCGAATGTTACCGCAGTACGTCAAGAGTATGCTATACCAGTTGGACCAGTATTCCCACCAGGCATGAATTGGACTGAGCTAATTACTAATTATTCACCATCTAGGGAAGATAATTTGCAACGTGTCTTTACGGTAGCCTCTATCAGAAGCATGTTGATTAAG
>ADK46572
ATGGAGGTTCTGTATTCATTGTCAAAAACTCTTAAAGATGCTAGGGATAAGATTGTTGAAGGTACATTATATTCTAATGTTAGCGATCTCATTCAACAATTTAATCAAATGATAGTAACCATGAATGGAAATGACTTTCAAACTGGAGGAATTGGCAATTTACCTATTAGAAATTGGACATTTGACTTTGGTTTACTAGGTACTACGCTTTTAAATCTTGATGCTAATTATGTTGAGACTGCAAGAACTACGATTGAGTATTTTATTGATTTTATTGATAATGTATGTATAGATGAAATGGCAAGAGAGTCTCAAAGAAATGGGGTAGCTCCACAATCTGAGGCATTGAGGAAGTTAGCTGGTATTAAATTTAAACGAATAAACTTTAATAATTCATCAGAATATATAGAAAATTGGAATTTACAAAATAGAAGACAACGCACCGGATTTGTTTTTCATAAACCTAATATATTTCCATACTCAGCATCATTTACTTTAAACAGATCTCAACCAATACATGACAATTTAATGGGAACTATGTGGCTTAATGCTGGATCAGAAGTTCAAGTAGCTGGATTTGACTATTCGTGTGCTCTAAATGCTCCAGCAAATATTCAGCAGTTTGAACATATTGTCCAGCTAAGACGTGCGCTAACTACAGCTACTATAACTTTGTTACCTGATGCAGAAAGATTTAGTTTTCCAAGAGTTATTAATTCAGCAGATGGCGCAACTACATGGTTCTTTAATCCAATTATCCTAAGACCAAACAATGTAGAGGTAGAATTTTTACTGAATGGACAAATTATCAATACATATCAAGCTAGATTTGGCACTATTATCGCAAGAAATTTTGACACAATTCGTCTATCATTCCAATTAATGCGTCCACCA------AATATGACGCCAGCCGTAAATGCATTATTTCCGCAAGCACAACCTTTTCAACATCATGCAACAGTTGGACTTACGTTACGTATTGAGTCTGCAGTTTGTGAATCAGTGCTTGCGGATGCAAATGAAACTTTATTAGCGAATGTTACCGCAGTACGTCAAGAGTATGCTATACCAGTTGGACCAGTATTCCCACCAGGCATGAATTGGACTGAGCTAATTACTAATTATTCACCATCTAGGGAAGATAATTTGCAACGTGTCTTTACGGTAGCCTCTATCAGAAGCATGTTGATTAAG
>ADK46573
ATGGAGGTTCTGTATTCATTGTCAAAAACTCTTAAAGATGCCAGAGATAAGATTGTTGAAGGTACATTATATTCTAATGTTAGCGATCTCATTCAACAATTTAATCAAATGATAGTAACCATGAATGGAAATGACTTTCAAACTGGAGGAATTGGCAATTTACCTATTAGAAATTGGACATTTGACTTTGGTTTACTAGGTACTACGCTTTTAAATCTTGATGCTAATTATGTTGAGACTGCAAGAACTACGATTGAGTATTTTATTGATTTTATTGATAATGTATGTATAGATGAAATGGCAAGAGAGTCTCAAAGAAATGGAGTAGCTCCACAATCTGAGGCATTGAGGAAGTTAGCTGGTATTAAATTTAAACGAATAAACTTTAATAATTCATCAGAATATATAGAAAATTGGAATTTACAAAATAGAAGACAACGTACCGGATTTGTTTTTCATAAACCTAATATATTTCCATACTCAGCATCATTTACTTTAAACAGATCTCAACCAGTACATGACAATTTAATGGGAACTATGTGGCTTAATGCTGGATCAGAAGTTCAAGTAGCTGGATTTGACTATTCGTGTGCTCTAAATGCTCCAGCAAATATTCAGCAGTTTGAACATATTGTCCAGCTAAGACGTGCGCTAACTACAGCTACTATAACTTTGTTACCTGATGCAGAAAGATTTAGTTTTCCAAGAGTTATTAATTCAGCAGATGGCGCAACTACATGGTTCTTTAATCCAATTATCCTAAGACCAAACAATGTAGAGGTAGAATTTTTACTGAATGGACAAATTATCAATACATATCAAGCTAGATTTGGCACTATTATCGCAAGAAATTTTGATACAATTCGTCTATCATTCCAATTAATGCGTCCACCA------AATATGACGCCAGCCGTAAATGCATTATTTCCGCAAGCACAACCTTTTCAACATCATGCAACAGTTGGACTTACGTTACGTATTGAGTCTGCAGTTTGTGAATCAGTGCTTGCGGATGCAAATGAAACTTTATTGGCGAATGTTACCGCAGTACGTCAAGAGTATGCTATACCAGTTGGACCAGTATTCCCACCAGGCATGAATTGGACTGAGCTAATTACTAATTATTCACCATCTAGGGAAGATAATTTGCAACGTGTCTTTACGGTAGCCTCTATCAGAAGCATGTTGATTAAG
>AGH68965
ATGGAGGTTCTGTATTCATTGTCAAAAACTCTTAAAGATGCTAGGGATAAAATCGTTGAAGGTACATTATATTCTAATGTTAGCGATCTAATTCAACAATTTAATCAAATGATAGTAACCATGAATGGAAATGACTTTCAAACTGGAGGAATTGGCAATTTGCCTATTAGAAATTGGACATTTGACTTTGGTCTACTAGGTACTACGCTTTTAAATCTTGATGCTAATTATGTTGAGACTGCAAGAACTACGATTGAGTATTTTATTGATTTCATTGATAATGTATGTATGGATGAAATGGCAAGAGAGTCTCAAAGAAATGGAGTAGCTCCACAATCTGAGGCGTTGAGGAAGCTAGCTGGTATTAAATTTAAAAGAATAAACTTTAATAATTCATCAGAATATATAGAAAATTGGAATTTACAAAATAGAAGACAGCGTACTGGATTTATTTTTCATAAACCTAATATATTTCCATACTCAGCATCATTTACTTTAAATAGATCTCAACCAATGCATGACAATTTAATGGGAACCATGTGGCTTAATGCTGGATCAGAAATTCAAGTAGCTGGATTTGACTACTCGTGTGCTCTAAATGCTCCAGCAAATATTCAGCAGTTTGAACATATTGTCCAGCTAAGGCGTGCACTAACTACAGCCACTATAACTTTGTTACCTGATGCAGAAAGATTTAGTTTTCCAAGAGTTATTAATTCAGCAGATGGTGCAACTACATGGTTCTTTAATCCAATTATACTAAGACCAAATAATGTAGAGGTAGAATTTTTACTGAATGGACAAATTATTAATACATACCAAGCTAGATTTGGCACTATTATCGCAAGAAATTTTGATACAATTCGTCTATCATTCCAATTAATGCGTCCACCA------AACATGACGCCAGCCGTAAATGCATTATTTCCGCAAGCGCAACCTTTTCAACATCATGCAACAGTTGGACTTACGTTACGTATTGAGTCTGCAGTTTGTGAATCAGTGCTTGCGGATTCAAATGAAACTTTATTGGCGAATGTTACCGCAGTACGTCAAGAGTATGCTATACCAGTTGGACCAGTATTCCCACCAGGCATGAACTGGACCGAGCTGATTACTAACTATTCACCATCTAGGGAAGATAATTTGCAACGTGTCTTTACGGTAGCCTCTATCAGAAGCATGTTGATTAAG
>AGE98644
ATGGAGGTTCTGTATTCATTGTCAAAAACTCTTAAAGATGCTAGGGATAAGATTGTTGAAGGTACATTATATTCTAATGTTAGCGATCTCATTCAGCAATTTAATCAAATGATAGTAACCATGAATGGAAATGACTTTCAAACTGGAGGAATTGGCAATTTATCTATTAGAAATTGGACATTTGACTTTGGTCTACTAGGTACTACGCTTTTAAATCTTGATGCTAATTATGTTGAGACTGCAAGAACTACGATTGAGTATTTTATTGATTTTATTGATAATGTATGTATGGATGAAATGGCAAGAGAGTCTCAAAGAAATGGAGTAGCTCCACAATCTGAGGCATTGAGGAAGCTAGCCGGTATTAAATTTAAAAGAATAAACTTTAATAATTCATCAGAATATATAGAAAATTGGAATTTACAGAATAGAAGACAACGTACCGGATTTGTTTTTCATAAACCTAATATATTTCCATACTCAGCATCATTTACTTTAAATAGATCTCAACCAATGCATGACAATTTAATGGGAACCATGTGGCTTAATGCTGGATCAGAAATTCAAGTGGCTGGATTTGACTACTCGTGTGCTCTAAATGCTCCAGCAAATATTCAACAGTTTGAACATATTGTCCAGCTAAGGCGTGCGCTAACTACAGCTACTATAACTTTGTTACCTGATGCAGAAAGATTTAGTTTTCCAAGAGTTATTAATTCAGCAGATGGCGCAACTACATGGTTCTTTAATCCAATTATCCTAAGACCAAACAATGTAGAGGTAGAATTCTTACTGAATGGACAAATTATTAATACATATCAAGCTAGATTTGGCACTATTATTGCAAGAAATTTTGATACAATTCGTCTATCATTCCAATTAATGCGTCCACCA------AACATGACGCCAGCCGTAAATGCATTATTTCCGCAAGCACAACCTTTTCAACATCATGCAACAGTTGGACTTACGTTACGTATTGAGTCTGCAGTTTGTGAATCAGTACTTGCGGATGCAAATGAAACTTTATTGGCGAATGTTACCGCAGTACGTCAAGAGTATGCTATACCAGTTGGACCAGTATTCCCACCAGGCATGAATTGGACCGAGCTGATTACTAACTATTCACCATCCAGGGAAGATAATTTGCAACGTGTCTTTACAGTAGCCTCTATCAGAAGCATGTTGATTAAG
>ADK46579
ATGGAGGTTCTGTATTCATTATCAAAAACTCTTAAAGATGCTAGGGATAAAATTGTTGAAGGTACATTATATTCTAATGTTAGCGATCTCATTCAGCAATTTAATCAAATGATAGTAACCATGAATGGAAATGACTTTCAAACTGGAGGAATTGGCAATTTACCTATTAGAAATTGGACATTTGACTTTGGTCTACTAGGTACTACGCTTTTAAATCTTGATGCTAATTATGTTGAGACTGCAAGAACTACGATTGAGTATTTTATTGATTTTATTGATAATGTATGTATGGATGAAATGGCAAGAGAGTCTCAAAGAAATGGAGTAGCTCCACAATCTGAGGCATTGAGGAAGTTAGCCGGTATTAAATTTAAAAGAATAAACTTTAATAATTCATCAGAATATATAGAAAATTGGAATTTACAAAATAGAAGACAACGTACCGGATTTGTTTTTCATAAACCTAATATATTTCCATACTCAGCATCATTTACTTTAAATAGATCTCAACCAATGCATGACAACTTAATGGGAACCATGTGGCTTAATGCTGGATCAGAAATTCAAGTGGCTGGATTTGACTACTCGTGTGCTCTAAATGCTCCAGCAAATATTCAGCAGTTTGAACATATTGTCCAGCTAAGGCGTGCGCTAACTACAGCTACTATAACTTTGTTACCTGATGCAGAAAGATTTAGTTTTCCAAGAGTTATTAATTCAGCAGATGGCGCAACTACATGGTTCTTTAATCCAATTATCCTAAGACCAAACAATGTAGAGGTAGAATTTTTATTGAATGGGCAAATTATTAATACATATCAAGCTAGATTTGGTACTATTATTGCAAGAAATTTTGATACAATTCGTCTATCATTCCAATTAATGCGTCCACCA------AACATGACGCCAGCCGTAAATGCATTATTTCCACAAGCACAACCTTTTCAACATCATGCAACAGTTGGACTTACGTTACGTATTGAGTCTGCAGTTTGTGAATCAGTGCTTGCGGATGCAACTGAAACTTTATTGGCGAATGTTACCGCAGTACGTCAAGAGTATGCTATACCAGTTGGACCAGTATTCCCACCAGGCATGAATTGGACTGAGCTGATTACTAACTATTCACCATCCAGGGAAGATAATTTGCAACGTGTCTTTACAGTAGCCTCTATCAGAAGCATGTTGATTAAG
>AEG77037
ATGGATGTTTTGTATTCATTATCAAAAACTCTTAAGGATGCTAGAGACAAAATTGTCGAAGGCACTTTATACTCTAATGTTAGTGATCTAATTCAACAATTTAATCAAATGATAATTACTATGAATGGGAATGAATTTCAGACTGGAGGAATTGGTAATCTACCAATTAGAAATTGGAGTTTCGATTTTGGTTTACTTGGAACTACGCTTTTGAATTTAGATGCTAATTATGTTGAAACCGCGCGCAACACAATTGATTATTTTGTTGATTTTGTAGATAACGTATGTATGGATGAGATGGTTAGAGAATCGCAAAGAAACGGAATTGCACCGCAGTCAGAATCACTTAGAAAACTATCAGGGATTAAATTTAAAAGAATAAATTTTGATAATTCGTCGGAATATATAGAAAACTGGAATTTGCAAAATAGAAGACAACGAACTGGTTTTACATTTCATAAACCAAACATCTTTCCATATTCAGCTTCATTTACGTTAAATAGATCACAACCTGCGCATGATAATTTAATGGGTACGATGTGGTTGAATGCAGGTTCAGAGATTCAAGTTGCTGGATTTGATTATTCTTGCGCCATCAATGCACCAGCCAACATACAGCAATTTGAACATATAGTTCAACTCCGCAGGGTGTTAACAACGGCTACAATAACTCTCTTACCAGATGCTGAAAGATTTAGTTTTCCTAGAGTAATTAATTCAGCTGATGGAGCAACTACATGGTATTTTAACCCAGTAATACTTAGACCGAATAACGTCGAAGTAGAATTTTTATTGAATGGACAGATAATAAATACTTATCAGGCAAGATTTGGTACAATTGTAGCTAGAAATTTTGATACGATTAGATTATCATTTCAGTTAATGAGACCACCA------AATATGACCCCATCAGTCGCAGCAATTTTCCCTAACGCACAGCCATTTGAATATCATGCTACTGTAGGACTAACATTACGAATTGAATCTGCAATTTGTGAGTCAGTGCTTGCTGATGCTAGTGAGACAATGTTAGCTAATGTAACATCTGTTAGACAGGAATATGCAATACCAGTTGGACCAGTTTTTCCACCAGGTATGAATTGGACTGATTTAATCACTAACTATTCACCATCTAGAGAGGATAATTTACAACGTGTGTTTACAGTAGCTTCCATTAGAAGCATGCTTGTTAAA
>ACU87640
ATGGAGGTTCTGTATTCATTGTCAAAAACTCTTAAAGATGCTAGGGATAAGATTGTTGAAGGTACATTATATTCTAATGTTAGCGATCTTATTCAGCAATTTAATCAAATGATAGTGACCATGAACGGAAATGACTTTCAAACTGGAGGAATTGGTAATCTACCCATTAGAAACTGGACATTTGACTTTGGTCTACTAGGTACTACGCTTTTAAATCTTGATGCTAATTATGTTGAGACTGCCAGAACTACGATTGAGTATTTTATTGATTTCATTGATAATGTATGTATGGATGAAATAGCAAGAGAGTCTCAAAGAAATGGAGTAGCTCCGCAATCTGAAGCACTGAGAAAGCTATCCGGTATTAAATTTAAAAGAATAAACTTTAATAATTCATCAGAATATATAGAAAATTGGAATTTACAAAATAGAAGACAACGTACTGGATTTGTTTTTCATAAACCTAATATATTTCCATACTCAGCATCATTTACTTTAAATAGATCTCAACCAATGCATGACAATTTAATGGGAACCATGTGGCTTAATGCTGGATCAGAAATTCAAGTGGCTGGATTTGACTATTCGTGTGCTCTAAATGCTCCAGCAAATATTCAGCAATTTGAACATATTGTCCAGCTAAGACGTGCGCTAACTACAGCTACTATAACTTTGTTACCTGATGCAGAAAGATTTAGTTTTCCAAGAGTTATTAATTCAGCAGATGGCGCAACTACATGGTTCTTTAATCCAATCATCCTAAGACCAAACAATGTAGAAGTAGAATTTTTATTAAATGGACAAATTATTAATACATATCAAGCTAGATTTGGTACTATTATCGCAAGAAATTTTGATACAATTCGTCTATCATTCCAATTAATGCGTCCACCA------AACATGACGCCGGCTGTAAATGCATTATTTCCGCAAGCACAACCTTTTCAACATCATGCAACCGTTGGACTTACGTTACGTATTGAGTCTGCAGTTTGTGAATCAGTACTTGCGGATGCAAATGAAACTTTATTGGCGAATGTTACCGCAGTACGTCAAGAGTATGCTATACCAGTTGGACCAGTATTTCCACCAGGTATGAATTGGACTGAGTTGATTACTAATTATTCACCATCTAGGGAAGATAATTTGCAACGTGTCTTTACAGTAGCCTCTATCAGAAGCATGTTGATTAAG
>ACZ51643
ATGGAGGTTTTATATTCATTGTCAAAAACCCTTAAAGATGCTAGGGACAAAATTGTTGAAGGTACATTATATTCTAATGTTAGCGATCTCATTCAACAATTCAATCAGATGATAGTAACTATGAATGGAAATGACTTTCAGACTGGAGGAATTGGTAATTTACCTATTAGGAATTGGACTTTCGATTTTGGTCTATTAGGTACAACACTTTTAAATTTGGATGCTAATTACGTTGAGAATGCTAGAACTACAATTGAATATTTTATTGATTTTATTGATAATGTATGTATGGATGAAATGGCAAGAGAGTCTCAAAGAAATGGAGTAGCTCCACAATCTGAAGCGTTAAGAAAGTTAGCAGGCATTAAATTTAAGAGAATAAATTTTGACAATTCATCTGAATATATAGAGAATTGGAATCTACAAAATAGGAGACAGCGTACTGGATTTGTTTTTCATAAACCTAATATATTTCCATACTCAGCTTCATTTACTTTAAATAGATCTCAACCAATGCATGATAATTTGATGGGAACTATGTGGCTTAATGCTGGATCAGAAATTCAAGTAGCTGGATTTGATTATTCATGCGCTATAAATGCACCAGCGAACATACAACAATTTGAGCATATTGTCCAACTTAGACGTGCACTAACTACAGCTACTATAACTCTATTACCTGATGCAGAAAGATTTAGTTTTCCAAGAGTTATTAATTCAGCTGATGGTGCAACTACATGGTTCTTTAATCCAGTCATTTTAAGACCAAATAATGTTGAAGTAGAATTTTTGTTGAATGGGCAAATTATTAATACATATCAAGCTAGATTTGGTACTATTATCGCAAGAAATTTTGATACAATTCGATTGTCATTCCAGTTAATGCGCCCGCCA------AATATGACACCAGCTGTTAATGCACTATTTCCACAAGCACAACCTTTTCAACATCACGCAACAGTTGGACTTACATTACGCATTGAATCTGCAGTTTGTGAATCAGTACTTGCAGATGCTAATGAGACTCTGTTGGCGAATGTGACCGCAGTACGTCAAGAGTATGCTATACCAGTTGGACCGGTATTTCCACCAGGCATGAATTGGACTGAATTAATTACTAATTATTCACCATCTAGAGAAGATAATTTACAGCGCGTGTTTACAGTAGCTTCCATTAGAAGCATGTTAATTAAG
>AGE47286
ATGGATGTCCTGTACTCCTTGTCAAAAACTCTTAAAGATGCTAGAGACAAAATTGTCGAAGGCACATTATACTCTAATGTGAGTGATCTAATTCAACAATTTAACCAAATGATAATTACTATGAATGGAAATGAGTTCCAAACTGGAGGAATTGGTAATCTACCAATTAGAAATTGGAATTTTGATTTTGGATTACTTGGAACAACTCTACTAAATTTAGACGCTAACTACGTCGAAACAGCCCGCAACACAATTGACTATTTTGTAGATTTTGTAGATAACGTATGTATGGATGAAATGGTTAGAGAATCACAAAGAAATGGAATTGCACCACAATCAGATTCACTTAGAAAATTGTCAGGCATTAAGTTCAAAAGAATAAATTTTGATAATTCATCGGAATATATAGAGAACTGGAATCTGCAAAATAGAAGACAACGAACAGGTTTTACATTTCATAAACCAAATATTTTCCCTTATTCAGCGTCATTCACACTAAATAGATCACAACCAGCTCATGATAACTTGATGGGTACGATGTGGCTAAATGCAGGATCAGAAATTCAGGTCGCTGGATTTGACTATTCGTGTGCAATTAATGCGCCAGCTAATACACAACAATTTGAGCACATTGTACAGCTCCGAAGAGTTTTAACTACAGCTACAATAACACTTTTACCGGATGCAGAAAGATTCAGTTTTCCAAGAGTAATTAATTCAGCTGATGGAGCAACTACATGGTACTTTAATCCAGTAATTCTTAGACCAAACAACGTTGAAGTGGAGTTTCTACTAAACGGTCAGATAATAAACACTTACCAGGCTAGATTTGGAACAATCGTAGCTAGAAATTTTGATACAATCAGATTGTCGTTCCAGTTGATGAGACCACCA------AATATGACACCAGCAGTAGCAGCATTATTTCCAAATGCGCAACCATTTGAACATCATGCTACAGTAGGACTGACACTGAGAATTGAATCTGCAGTTTGTGAATCTGTACTTGCCGACGCAAGCGAGACAATGCTAGCAAATGTGACATCTGTTAGACAAGAATACGCAATACCAGTTGGACCAGTTTTTCCACCAGGCATGAATTGGACTGATTTGATCACTAATTATTCACCATCTAGAGAGGATAATTTGCAGCGTGTATTTACAGTGGCTTCCATTAGAAGCATGCTTGTCAAA
>AGF86043
ATGGATGTCCTGTACTCCTTGTCAAAAACTCTTAAAAATGCTAGAGACAAAATTGTCGAAGGCACATTATATTCCAATGTGAGTGATCTAATTCAACAATTTAATCAAATGATAATTACTATGAATGGAAATGAGTTCCAAACTGGAGGAATTGGCAATCTACCGATTAGAAATTGGAATTTTGATTTTGGATTACTTGGAACAACTTTACTAAATTTAGACGCTAACTACGTCGAAACGGCCCGCAATACTATTGATTATTTTGTAGATTTTGTAGACAATGTATGCATGGATGAAATGGTTAGAGAGTCACAAAGAAATGGAATTGCACCACAATCGGATTCACTTAGAAAATTGTCAGGTATTAAATTTAAAAGAATAAATTTTGATAATTCATCAGAATACATAGAGAATTGGAACTTACAAAATAGAAGGCAAAGAACAGGTTTTACGTTTCATAAACCAAACATTTTTCCTTACTCAGCGTCATTCACACTGAACAGATCGCAACCAGCTCATGATAACTTGATGGGTACAATGTGGCTGAACGCGGGATCTGAAATTCAGGTTGCTGGGTTTGACTATTCATGTGCAATTAATGCGCCAGCTAATACACAACAATTTGAGCACATTGTACAACTCCGAAGAGTACTAACTACAGCTACAATAACTCTTTTACCAGATGCAGAAAGATTTAGTTTTCCAAGAGTGATTAATTCAGCTGATGGAGCGACCACGTGGTACTTCAACCCAGTGATTCTTAGACCGAATAATGTTGAAGTAGAGTTTTTACTTAATGGGCAGATAATAAATACTTACCAAGCAAGATTTGGAACAATTGTAGCTAGAAATTTTGATACAATCAGATTGTCGTTTCAGTTAATGAGACCACCG------AATATGACACCAGCAGTAGCGGCGTTATTTCCAAATGCGCAACCATTTGAACATCATGCTACAGTAGGACTCACACTTAGGATTGAATCTGCAGTTTGTGAATCTGTTCTTGCCGACGCAAGCGAAACAATGTTAGCAAATGTGACATCTGTTAGACAAGAATACGCTATACCAGTTGGACCAGTTTTTCCACCAGGTATGAATTGGACTGATTTGATCACCAACTATTCACCATCTAGAGAGGATAACTTGCAGCGTGTATTTACAGTGGCTTCCATTAGAAGCATGCTTGTCAAA
>AGF85989
ATGGATGTCCTGTACTCCTTGTCAAAAACTCTTAAAAATGCTAGAGACAAAATTGTCGAAGGCACATTATATTCCAATGTGAGTGATCTAATTCAACAATTTAATCAAATGATAATTACTATGAATGGAAATGAGTTCCAAACTGGAGGAATTGGCAATCTACCGATTAGAAATTGGAATTTTGATTTTGGATTACTTGGAACAACTTTACTAAATTTAGACGCTAACTACGTTGAAACGGCCCGCAATACTATTGATTATTTTGTAGATTTTGTAGACAATGTATGCATGGATGAAATGGTTAGAGAGTCACAAAGAAATGGAATTGCACCACAATCGGATTCACTTAGAAAATTGTCAGGTATTAAATTTAAAAGAATAAATTTTGATAATTCATCAGAATACATAGAGAATTGGAACTTACAAAATAGAAGGCAAAGAACAGGTTTTACGTTTCATAAACCAAACATTTTTCCTTACTCAGCGTCATTCACACTGAACAGATCGCAACCAGCTCATGATAACTTGATGGGTACAATGTGGCTGAACGCGGGATCTGAAATTCAGGTTGCTGGGTTTGACTATTCATGTGCAATTAATGCGCCAGCTAATACACAACAATTTGAGCACATTGTACAACTCCGAAGAGTACTAACTACAGCTACAATAACTCTTTTACCAGATGCAGAAAGATTTAGTTTTCCAAGAGTGATTAATTCAGCTGATGGAGCGACCACGTGGTACTTCAACCCAGTGATTCTTAGACCGAATAATGTTGAAGTAGAGTTTTTACTTAATGGGCAGATAATAAATACTTACCAAGCAAGATTTGGAACAATTGTAGCTAGAAATTTTGATACAATCAGATTGTCGTTTCAGTTAATGAGACCACCG------AATATGACACCAGCAGTAGCGGCGTTATTTCCAAATGCGCAACCATTTGAACATCATGCTACAGTAGGACTTACACTTAGGATTGAATCTGCAGTTTGTGAATCTGTTCTTGCCGACGCAAGCGAAACAATGTTAGCAAATGTGACATCTGTTAGACAAGAATACGCTATACCAGTTGGACCAGTTTTTCCACCAGGTATGAATTGGACTGATTTGATCACCAACTATTCACCATCTAGAGAGGATAACTTGCAGCGTGTATTTACAGTGGCTTCCATTAGAAGCATGCTTGTCAAA
>ABY82758
ATGGAGGTTCTGTACTCATTGTCAAAAACTTTGAAGGATGCTAGAGATAAAATTGTTGAGGGCACATTATACTCAAATGTAAGTGATTTGATTCAACAATTTAATCAAATGATAGTTACTATGAATGGAAATGATTTTCAAACAGGAGGAATAGGAAATTTGCCGGTTAGAAATTGGACTTTTGATTTCGGATTACTTGGTACTACTTTGCTTAATCTAGATGCAAATTATGTTGAGAATGCTAGAACTACCATTGAATATTTTATTGATTTTATAGATAATGTATGTATGGATGAAATAGCTAGAGAATCACAACGAAATGGAATAGCACCACAATCTGAGGCACTGAGAAAGCTGTCGGGTATTAAATTTAAAAGAATTAATTTCGATAATTCATCTGATTATATCGAAAACTGGAATCTACAGAATAGGCGACAGCGCACTGGATTTGTATTTCATAAACCAAATATACTTCCATATTCAGCATCATTCACTTTAAATCGATCACAGCCGGCTCATGATAATTTGATGGGAACTATGTGGATTAACGCTCGATCAGAAATTCAAGTAGCTGGATTCGATTATTCATGCGCTTTGAATGCACCAGCAAATATTCAGCAGTTTGAACACGTTGTGCCGCTAAGACGTGCTCTTACAACAGCTACAATTACTTTGCTACCAGATGCAGAAAGATTTAGTTCTCCCAGAGTAATTAATTCAGCCGATGGCACTACCACATGGTACTTTAATCCAGTTGTTCTAAGACCAAGTAATGTAGAAGTTGAATTTCTACTGAATGGACAGATAATTAATACATATCAAGCACGATTTGGAACTATCATAGCTAGAAATTTTGATACTATTCGTTTATCATTTCAATTAGTACGTCCACCG------AATATGTCACCAGCAGTTGCACACCTATTTCCGCAAGCACCACCATTTATATTTCACGCTACAGTTGGACTCGCAATGCGTATTGAGTCTGCAGTTTGCGAATCTGTGCTTGCGGACGCTTCAGAAACTTTGTTGGCAAATGTAACATCAGTACGTCAGGAGTATGCAATACCAGTAGGACCAGTGTTTCCACCGGGTATGAATTGGACGGAATTGATTACTAATTATTCACCTTCAAGAGAAGATAATTTGCAACGTGTTTTTACAGTAGCTTCCATTAGAAGCATGTTGATTAAG
>ABY82759
ATGGAGGTTCTGTACTCATTGTCAAAAACTTTGAAGGATGCTAGGGACAAAATTGTTGAAGCTACACTATACTCAAATGTAAGTGATTTAATTCAGCAATTTAATCAAATGATAGTTACCATGAATGGAAATAATTTTCAAACAGGAGGAATTGGAAATTTGCCAGTCAGAAATTGGACTTTTGATTTCGGATTACTTGGTACTACTTTACTTAACCTAGATGCAAATTACGTTGAGAATGCTAGAACTACCATTGAATACTTTGTTGATTTTATAGACAATGTATGCATGGATGAAATAGCTAGAGAATCACAACGAAATGGAATAGCACCACAATCTGAAGCACTGAGAAAGCTGTCGGGTATTAAATTTAAAAGAATTAATTTTGATAATTCATCTGATTATATCGAGAACTGGAATTTACAGAATAGGCGACAGCGTACTGGATTTGTATTTCATAAACCAAATATACTTCCATATTCAGCATCATTCACTCTAAATCGATCACAGCCAGCTCATGATAATTTGATGGGAACTATGTGGATTAACGCTGGATCAGAAATTCAAGTAGCTGGATTCGATTATTCCTGCGCTTTAAATGCACCAGCAAACATTCAGCAGTTTGAACACGTTGTACCGCTAAGACGTGCTCTCACAACAGCTACAATTACTCTGCTACCAGATGCAGAAAGATTTAGTTCCCCTAGAGTAATTAATTCAGCTGATGGTACTACCACATGGCATTTTAATCCAGTTGTTCTAAGACCAAGTAATGTGGAGGTTGAATTTCTACTGAATGGACAGATAATTACTGCTTATCAAGCACGATTTGGAACCATCGTAGCTAGAAATTTTGATACTATTCGTTTATCATTTCAATTAGTACGTCCACCG------AATATGACACCAGCAGTTGCGCACCTGTTTCCGCAAGCGCCACCATTTATATTCCATGCTACAGTTGGGCTTACAATGCGTATTGAATCTGCAGTTTGTGAATCTGTGCTTGCGGACGCTTCAGAAACTTTGTTGGCAAATGTAACATCAGTACGTCAGGAGTATGCAATACCAGTAGGACCAGTATTTCCACCAGGTATGAATTGGACGGAATTGATTACCAATTATTCACCTTCAAGAGAAGATAACTTGCAACGCGTTTTTACGGTAGCTTCCATTAGAAGCATGTTGATTAAG
>AGE99305
ATGGAAGTTTTATATTCATTGTCAAAAACTCTTAAAGATGCTAGGGACAAAATTGTTGAAGGTACATTATATTCTAATGTTAGCGATCTCATTCAACAATTCAATCAAATGATAGTAACTATGAATGGAAATGACTTTCAAACTGGAGGAATTGGTAATTTGCCTATTAGAAACTGGACTTTCGATTTTGGTCTATTAGGTACAACAATTTTAAATTTAGATGCTAATTACGTTGAGAATGCTAGAACTACAATTGAATATTTTATTGACTTTATTGATAATGTATGTATGGATGAAATGGCAAGAGAGTCTCAAAGAAATGGAGTAGCTCCACAATCTGAAGCGTTAAGGAAGTTAGCAGGTATTAAATTCAAGAGAATAAATTTTGATAATTCATCTGAATATATAGAAAATTGGAACTTACAAAATAGGAGGCAGCGTACCGGATTTGTTTTCCATAAACCTAATATATTTCCATACTCAGCTTCATTCACTTTAAATAGATCTCAACCAATGCATGATAATCTGATGGGAACTATGTGGCTTAATGCTGGATCAGAAATTCAGGTAGCCGGATTTGATTATTCATGCGCTATAAATGCACCAGCAAACATACAGCAATTTGAACATATTGTCCAGCTTAGGCGTGCGCTAACTACAGCTACTATAACTTTATTACCTGATGCAGAAAGATTCAGTTTTCCAAGAGTTATTAATTCAGCTGATGGCGCGACTACATGGTTCTTTAATCCAGTCATTTTAAGACCAAATAATGTTGAAGTAGAATTTTTGTTGAATGGACAAATTATTAATACATATCAAGCTAGATTTGGCACTATTATTGCAAGAAATTTTGATACTATTCGGTTGTCATTCCAGTTAATGCGCCCACCA------AATATGACGCCAGCTGTTAATGCACTGTTTCCGCAAGCACAACCTTTTCAACATCATGCAACAGTTGGACTTACATTACGTATTGAATCTGCAGTTTGTGAATCAGTGCTTGCGGATGCTAATGAGACTCTATTGGCGAATGTGACCGCAGTACGTCAAGAGTATGCTATACCAGTTGGTCCGGTATTTCCACCAGGCATGAATTGGACTGAATTAATTACTAATTATTCACCATCTAGAGAAGATAATTTACAACGTGTTTTTACAGTAGCTTCTATTAGAAGCATGTTGATTAAG
>ABY82750
ATGGAGGTTCTGTACTCATTGTCAAAAACTTTGAAGGATGCTAGGGACAAAATTGTTGAAGGTACACTGTACTCAAATGTAAGTGATTTAATTCAACAGTTTAATCAAATGATAGTTACTATGAATGGAAATGACTTTCAAACTGGAGGAATAGGAAATTTGCCGGTCAGAAATTGGACTTTTGATTTCGGATTACTTGGTACTACTTTGCTTAATCTAGATGCAAATTACGTTGAGAATGCTAGAACTACTATTGAATATTTTATTGATTTTATAGATAATGTATGTATGGATGAAATAGCTAGAGAATCACAACGAAATGGGATAGCACCACAATCTGAAGCACTGAGAAAGCTGTCCGGGATTAAATTTAAAAGAATTAATTTTGATAATTCATCTGATTATATCGAGAATTGGAATTTACACAATAGGCGGCAGCACACTGCATTTGTTTTTCATACCCCAAATATACTTCCATATTCAGCATCATTCACTCTAAATAGATCGCAGCCAGCTCATGATAATTTAATGGGAACTATGTGGATTAACGCTGGATCAGAAATTCAAGTAGCTGGATTCGATTATTCATGTGCTTTAAATGCACCAGCAAACATTCAACAGTTTGAACACGTTGTACCATTAAGACGTGCTCTCACAACAGCTACAATTACTCTGTTACCAGATGCAGAGAGATTTAGTTCTCCTAGAGTAATTAATTCAGCTGATGGTACTACCACATGGTACTTCAATCCAGTTGTTCTGAGACCAAGTAATGTAGAAGTTGAATTTCTACTGAATGGACAGATTATTAATACATATCAAGCACGATTTGGAACTATTATAGCTAGAAATTTTGATACTATTCGTTTATCATTTCAGTTAGTACGTCCACCG------AATATGGCACCAGCAGTTGCACATCTATTTCCGCAAGCGCCACCATTTATATTTCATGCTACAGTTGGACTTACAATGCGTATTGAGTCTGCAGTTTGTGAATCTGTGCTTGCGGATGCTTCAGAAACTTTGTTGGCAAATGTAACATCAGTACGTCAGGAGTATGCAATACCAGTAGGACCAGTATTTCCACCGGGTATGAATTGGACGGAATTGATTACCAATTATTCACCTTCAAGAGAAGATAACTTGCAACGTGTTTTTACAGTAGCTTCCATTAGAAGCATGTTGATTAAG
>ABY82751
ATGGAGGTTCTGTACTCATTGTCAAAAACTTTGAAGGATGCTAGGGACAAAATTGTTGAAGGTACACTGTACTCAAATGTAAGTGATTTAATTCAACAGTTTAATCAAATGATAGTTACTATGAATGGAAATGACTTTCAAACTGGAGGAATAGGAAATTTGCCGGTCAGAAATTGGACTTTTGATTTCGGATTACTTGGTACTACTTTGCTTAATCTAGATGCAAATTACGTTGAGAATGCTAGAACTACTATTGAATATTTTATTGATTTTATAGATAATGTATGTATGGATGAAATAGCTAGAGAATCACAACGAAATGGGATAGCACCACAATCTGAAGCACTGAGAAAGCTGTCGGGTATTAAATTTAAAAGAATTAATTTTGATAATTCATCTGATTATATCGAGAATTGGAATTTACAGAATAGGCGGCAGCGCACCGGATTTGTATTTCATAAACCAAATATACTTCCATATTCAGCATCATTCACTCTAAATCGATCGCAGCCAGCTCATGATAATTTAATGGGAACTATGTGGATTAACGCTGGATCAGAAATTCAAGTAGCTGGATTCGATTATTCATGTGCTTTAAATGCACCAGCAAACATTCAACAGTTTGAACACGTTGTACCATTAAGACGTGCTCTCACAACAGCTACAATTACTCTGTTACCAGATGCAGAGAGATTTAGTTCTCCTAGAGTAATTAATTCAGCTGATGGTACTACCACATGGTACTTCAATCCAGTTGTTCTGAGACCAAGTAATGTAGAAGTTGAATTTCTACTGAATGGACAGATTATTAATACATATCAAGCACGATTTGGAACTATTATAGCTAGAAATTTTGATACTATTCGTTTATCATTTCAGTTAGTACGTCCACCG------AATATGACACCAGCAGTTGCACATCTATTTCCGCAAGCGCCACCATTTATATTTCATGCTACAGTTGGACTTACAATGCGTATTGAGTCTGCAGTTTGTGAATCTGTGCTTGCGGATGCTTCAGAAACTTTGTTGGCAAATGTAACATCAGTACGTCAGGAGTATGCAATACCAGTAGGACCAGTATTTCCACCGGGTATGAATTGGACGGAATTGATTACCAATTATTCACCTTCAAGAGAAGATAACTTGCAACGTGTTTTTACAGTAGCTTCCATTAGAAGCATGTTGATTAAG
>AGE47501
ATGGATGTCCTGTACTCATTGTCAAAAACTCTTAAAGATGCTAGAGACAAAATTGTCGAAGGTACATTATACTCTAATGTGAGTGATCTAATTCAACAATTTAACCAAATGATAATTACTATGAATGGAAATGAGTTCCAAACTGGAGGAATTGGTAATCTACCAATTAGAAATTGGAATTTTGATTTTGGATTACTTGGAACAACTCTACTAAACTTAGACGCTAACTATGTCGAAACAGCTCGCAACACAATTGATTATTTTGTAGATTTTGTAGACAACGTATGTATGGATGAAATGGTTAGAGAATCACAAAGAAATGGAATTGCACCACAATCAGATTCACTTAGAAAATTGTCAGGCATTAAGTTCAAAAGAATAAATTTTGATAATTCATCAGAATATATAGAGAACTGGAATCTGCAAAACAGAAGACAACGAACAGGTTTTACATTTCATAAACCAAATATTTTTCCCTATTCAGCGTCATTCACACTAAATAGATCACAACCAGCTCATGATAATTTGATGGGTACGATGTGGCTGAACGCAGGATCAGAAATTCAGGTCGCTGGATTTGACTATTCGTGTGCAATTAATGCGCCAGCGAATACACAACAATTTGAGCACATTGTACAGCTCCGAAGAGTTTTAACTACAGCTACAATAACACTTTTACCGGATGCAGAAAGATTCAGTTTTCCAAGAGTAATTAATTCAGCTGACGGAGCGACTACATGGTACTTTAATCCAGTAATTCTTAGACCAAACAACGTTGAAGTGGAGTTTCTACTAAACGGTCAGATAATAAACACTTACCAGGCTAGATTTGGAACAATCGTAGCTAGAAATTTTGATACAATCAGGTTGTCGTTCCAGTTGATGAGACCACCA------AATATGACACCAGCAGTAGCAGCATTATTTCCAAATGCGCAGCCATTTGAACATCATGCTACAGTAGGACTGACACTGAGAATTGAATCTGCAGTTTGTGAATCTGTACTTGCCGACGCAAGTGAGACAATGCTAGCAAATGTGACATCTGTTAGACAAGAATACGCAATACCAGTTGGACCAGTCTTTCCACCAGGTATGAATTGGACTGATTTGATAACTAATTATTCACCATCTAGAGAGGATAACTTGCAGCGTGTATTTACAGTGGCTTCCATTAGAAGCATGCTTATCAAA
>ABY82753
ATGGAGGTTCTGTACTCATTGTCAAAAACTTTGAAGGATGCTAGAGATAAAATTGTTGAAGCTACACTATATTCAAATGTGAGTGATTTGATTCAACAATTTAATCAAATGATAGTTACTATGAATGGAAATGACTTTCAAACAGGAGGAATAGGAAATTTGCCAATTAGGAATTGGACTTTTGATTTTGGATTACTTGGTACTACTTTACTTAATCTAGATGCAAACTATGTTGAAAATGCTAGAACTACCATTGAATATTTTATTGATTTTATAGATAATGTATGTATGGATGAAATAGCTAGAGAATCACAACGAAATGGGATAGCACCACAATCTGAAGCACTAAGAAAGCTGTCGGGCATAAAATTTAAAAGAATTAACTTTGACAATTCATCTGATTGTATTGAGAATTGGAATCTACCGAACAGGCGACAGCGCACCGGATTTGTATTTCATAAACCAAACATACTTCCATATTCAGCATCATTTACTCTAAACCGATCACAGCCAGCGCATGATAATTTGATGGGGACCATGCGGATTAATGCTGGATCAGAAATTCAGGTAGCTGGATTTGATTATTCATGCGCTTTTAATGCACCAGCAAACATTCAGCAGTTTGAACATGTTGTACCACTAAGACGTGCTCTCACAACAGCTACAATTACCTTGCTACCAGATGCTGAAAGATTCAGTTTCCCGAGAGTAATTAATTCAGCCGATGGTACTACCACATGGTACTTCAATCCAGTTATTCTAAGACCAAGTAATGTAGAGGTTGAATTTCTATTGAATGGACAGATAATTAATACATATCAAGCACGATTTGGAACTATCGTAGCTAGAAATTTTGATACCATTCGCTTGTCATTTCAACTAGTACGTCCCCCA------AATATGACACCAGCAGTTGCAAATCTATTTCCGCAAGCACCACCATTTATATTTCATGCTACAGTTGGACTTACATTACGCATTGAATCTGCAGTTTGTGAATCTGTACTTGCGGATGCTTCAGAGACCTTATTGGCAAATGTGACATCGGTGCGTCAAGAATATGCAATACCAGTAGGACCAGTATTTCCACCAGGTATGAATTGGACAGAATTAATTACCAATTATTCACCTTCAAGAGAAGATAACTTGCAACGTGTTTTTACAGTAGCTTCCATTAGAAGCATGTTGATTAAG
>ABY82754
ATGGAGGTTCTGTACTCATTGTCAAAAACTTTGAAGGATGCTAGAGATAAAATTGTTGAAGGTACACTATATTCAAATGTGAGTGATTTGATTCAACAATTTAATCAAATGATAGTTACTATGAATGGAAATGACTTTCAAACAGGAGGAATAGGAAATTTGCCAATTAGGAATTGGACTTTTGATTTTGGATTACTTGGTACTACTTTACTTAATCTAGATGCAAACTATGTTGAAAATGCTAGAACTACCATTGAATATTTTATTGATTTTATAGATAATGTATGTATGGATGAAATAGCTAGAGAATCACAACGAAATGGGATAGCACCACAATCTGAAGCACTAAGAAAGCTGTCGGGCATAAAATTTAAAAGAATTAACTTTGACAATTCATCTGATTATATTGAGAATTGGAATCTACAGAACAGGCGACAGCGCACCGGATTTGTATTTCATAAACCAAACATACTTCCATATTCAGCATCATTTACTCTAAACCGATCACAGCCAGCGCATGATAATTTGATGGGGACCATGTGGATTAATGCTGGATCAGAAATTCAGGTAGCTGGATTTGATTATTCATGCGCTTTTAATGCACCAGCAAACATTCAGCAGTTTGAACATGTTGTACCACTAAGACGTGCTCTCACAACAGCTACAATTACCTTGCTACCAGATGCTGAAAGATTCAGTTTCCCGAGAGTAATTAATTCAGCCGATGGTACTACCACATGGTACTTCAATCCAGTTATTCTAAGACCAAGTAATGTAGAGGTTGAATTTCTATTGAATGGACAGATAATTAATACATATCAAGCACGATTTGGAACTATCGTAGCTAGAAATTTTGATACCATTCGCTTGTCATTTCAACTAGTACGTCCCCCA------AATATGACACCAGCAGTTGCAAATCTATTTCCGCAAGCACCACCATTTATATTTCATGCTACAGTTGGACTTACATTACGCATTGAATCTGCAGTTTGTGAATCTGTACTTGCGGATGCTTCAGAGACCTTATTGGCAAATGTGACATCGGTGCGTCAAGAATATGCAATACCAGTAGGACCAGTATTTCCACCAGGTATGAATTGGACAGAATTAATTACCAATTATTCACCTTCAAGAGAAGATAACTTGCAACGTGTTTTTACAGTAGCTTCCATTAGAAGCATGTTGATTAAG
>AGE98710
ATGGAGGTTCTGTACTCACTGTCAAAAACTCTTAAAGATGCTAGGGACAAAATTGTTGAAGGTACATTATATTCTAATGTTAGCGATCTTATTCAGCAATTCAATCAAATGATAGTAACTATGAATGGAAATGATTTTCAGACTGGAGGAATTGGTAATTTACCTGTTAGAAATTGGACTTTCGATTTTGGTCTATTAGGTACAACACTTTTGAACTTGGATGCTAATTATGTTGAGAATGCAAGAACTATAATTGAATATTTTATTGACTTTATTGATAATGTATGTATGGATGAAATGGCAAGAGAATCTCAAAGAAATGGAGTAGCGCCACAATCTGAAGCGTTGAGAAAGTTAGCGGGAATTAAATTTAAGAGAATAAATTTCGATAATTCATCAGAATACATAGAAAATTGGAACTTACAAAATAGAAGACAGCGCACCGGATTTGTTTTTCATAAACCTAACATATTTCCATACTCAGCTTCATTTACTCTAAATAGATCTCAACCAATGCATGATAATTTAATGGGAACCATGTGGCTTAATGCTGGATCAGAAATTCAAGTGGCTGGATTTGACTACTCATGCGCCATAAATGCACCAGCGAACATACAGCAATTTGAACATATCGTCCAGCTTAGGCGCGCACTGACTACAGCTACTATAACTTTATTACCTGATGCAGAGAGATTTAGTTTTCCAAGAGTAATTAATTCAGCTGATGGCGCGACTACATGGTTCTTTAATCCAGTTATTCTAAGACCAAACAATGTAGAGGTAGAATTTTTGTTGAATGGACAAATTATTAATACATATCAGGCTAGATTTGGTACTATCATCGCAAGAAATTTTGATGCAATTCGTTTATTATTTCAGTTGATGCGTCCACCT------AATATGACACCAGCTGTTAATGCACTGTTTCCACAAGCACAACCTTTTCAGCACCATGCAACAGTTGGACTTACATTACGTATTGAATCTGCGGTTTGTGAATCAGTGCTTGCGGACGCAAATGAAACTCTGTTAGCAAATGTGACCGCGGTGCGTCAAGAATATGCCATACCAGTTGGACCGGTATTTCCACCAGGCATGAATTGGACTGAATTAATTACTAACTATTCGCCATCTAGAGAAGATAACTTGCAACGCGTTTTCACGGTAGCTTCCATTAGAAGCATGTTGATTAAG
>ABY82756
ATGGAGGTTCTGTACTCATTGTCAAAAACTTTGAAGGATGCTAGAGATAAAATTGTTGAAGGTACACTATATTCAAATGTGAGTGATTTGATTCAACAATTTAATCAAATGATAGTTACTATGAATGGAAATGACTTTCAAACAGGAGGAATAGGAAATTTGCCAATTAGGAATTGGACTTTTGATTTTGGATTACTTGGTACTACTTTACTTAATCTAGATGCAAACTACGTTGAAAATGCTAGAACTACCATTGAATATTTTATTGATTTTATAGATAATGTATGTATGGATGAAATAGCTAGAGAATCACAACGAAATGGGATAGCACCACAATCTGAAGCACTAAGAAAGCTGTCGGGCATAAAATTTAAAAGAATTAACTTTGACAATTCATCTGATTATATTGAGAATTGGAATCTACAGAACAGGCGACAGCGCACCGGATTTGTATTTCATAAACCAAACATACTTCCATATTCAGCATCATTTACTCTAAACCGATCACAGCCAGCGCATGATAATTTGATGGGGACCATGTGGATTAATGCTGGATCAGAAATTCAGGTAGCTGGATTTGATTATTCATGCGCTTTTAATGCACCAGCAAACATTCAGCAGTTTGAACATGTTGTACCACTAAGACGTGCTCTCACAACAGCTACAATTACCTTGCTACCAGATGCTGAAAGATTCAGTTTCCCGAGAGTAATTAATTCAGCCGATGGTACTACCACATGGTACTTCAATCCAGTTATTCTAAGACCAAGTAATGTAGAGGTTGAATTTCTATTGAATGGACAGATAATTAATACATATCAAGCACGATTTGGAACTATCGTAGCTAGAAATTTTGATACCATTCGCTTGTCATTTCAACTAGTACGTCCCCCA------AATATGACACCAGCAGTTGCAAATCTATTTCCGCAAGCACCACCATTTATATTTCATGCTACAGTTGGACTTACATTACGCATTGAATCTGCAGTTTGTGAATCTGTACTTGCGGATGCTTCAGAGACCTTATTGGCAAATGTGACATCGGTGCGTCAAGAATATGCAATACCAGTAGGACCAGTATTTCCACCAGGTATGAATTGGACAGAATTAATTACCAATTATTCACCTTCAAGAGAAGATAACTTGCAACGTGTTTTTACAGTAGCTTCCATTAGAAGCATGTTGATTAAG
>ABY82757
ATGGAGGTTCTGTACTCATTGTCAAAAACTTTGAAGGATGCTAGAGATAAAATTGTTGAAGGTACACTATATTCAAATGTGAGTGATTTGATTCAACAATTTAATCAAATGATAGTTACTATGAATGGAAATGACTTTCAAACAGGAGGAATAGGAAATTTGCCAATTAGGAATTGGACTTTTGATTTTGGATTACTTGGTACTACTTTACTTAATCTAGATGCAAACTATGTTGAAAATGCTAGAACTACCATTGAATATTTTATTGATTTTATAGATAATGTATGTATGGATGAAATAGCTAGAGAATCACAACGAAATGGGATAGCACCACAATCTGAAGCACTAAGAAAGCTGTCGGGCATAAAATTTAAAAGAATTAACTTTGACAATTCATCTGATTATATTGAGAATTGGAATCTACAGAACAGGCGACAGCGCACCGGATTTGTATTTCATAAACCAAACATACTTCCATATTCAGCATCATTTACTCTAAACCGATCACAGCCAGCGCATGATAATTTGATGGGGACTATGTGGATTAATGCTGGATCAGAAATTCAGGTAGCTGGATTTGATTATTCATGCGCTTTTAATGCACCAGCAAACATTCAGCAGTTTGAACATGTTGTACCACTAAGACGTGCTCTCACAACAGCTACAATTACCTTGCTACCAGATGCTGAAAGATTCAGTTTCCCGAGAGTAATTAATTCAGCCGATGGTACTACCACATGGTACTTCAATCCAGTTATTCTAAGACCAAGTAATGTAGAGGTTGAATTTCTATTGAATGGACAGATAATTAATACATATCAAGCACGATTTGGAACTATCGTAGCTAGAAATTTTGATACCATTCGCTTGTCATTTCAACTAGTACGTCCCCCA------AATATGACACCAGCAGTTGCAAATCTATTTCCGCAAGCACCACCATTTATATTTCATGCCACAGTTGGACTTACATTACGCATTGAATCTGCAGTTTGTGAATCTGTACTTGCGGATGCTTCAGAGACCTTATTGGCAAATGTGACATCGGTGCGTCAAGAATATGCAATACCAGTAGGACCAGTATTTCCACCAGGTATGAATTGGACAGAATTAATTACCAATTATTCACCTTCAAGAGAAGATAACTTGCAACGTGTTTTTACAGTAGCTTCCATTAGAAGCATGTTGATTAAG
>AFR53069
ATGGATGTCCTTTTTTCATTGTCCAAAACTCTTAAAGATGCTAGAGACAAAATTGTCGAGGGCACACTATACTCTAATGTTAGTGATCTTATTCAACAATTTAACCAAATGATAATTACCATGAATGGAAATGATTTTCAAACTGGAGGAATTGGTAATCTACCCGTCAGGAATTGGAACTTTGACTTTGGATTACTAGGCACAACTCTATTAAACTTGGATGCTAATTACGTCGAGACAGCTAGAACCACAATTGATTATTTTGTTGATTTTGTAGACAACGTATGCATGGACGAAATGGCAAGAGAGTCTCAACGAAATGGAATTGCTCCACAATCTGATGCACTTCGAAAGTTATCTGGCATAAAATTCAAAAGAATTAATTTTGACAATTCATCTGAATATATAGAAAATTGGAATTTGCAGAGTAGAAGGCAAAGGACGGGATTTACATTCCATAAACCTAATATTTTCCCATACTCATTCTCATTCACATTAAATAGATCACAACCTCAACATGATAATCTGATGGGTACGATGTGGTTGAATGCAGGTTCAGAAATTCAAGTTGCAGGATTTGACTATTCGTGCGCACTTAATGCTCCAGCTAATACCCAACAATTTGAGCACATAGTTCAATTGCGCAGAGTATTGACTACAGCTACCATTACTCTACTTCCTGATGCAGAAAGATTCGGTTTCCCAAGAGTTGTTAATTCTGCAGATGGTGCAACGACATGGTACTTTAATCCTGTAGTATTGCGACCAAATAATGTTGAAGTTGAATTTCTTTTAAACGGCCAAATTATAAACACTTATCAAGCGAGATTTGGTACCATTACGGCTAGGAATTTTGATACAATACGACTATTATTTCAACTAATGAGGCCTCCA------AATATGACACCTGCAGTCGCAGCTCTATTTCCAAATGCCCAACCATTCGTTCATCATGCTACAGTTGGATTAACTCTTCGAATTGACTCAGCGATTTGCGAATCTGTTTTGGCTGACGCTAATGAAACAATGTTAGCTAACGTTACATCAGTTCGGCAAGAGTACGCTGTTCCAGTTGGACCAGTCTTTCCTCCAGGCATGAATTGGACAGAACTTATCACTAACTATTCACCATCGCGTGAGGATAATTTGCAGCGCGTATTCACTGTGGCTTCCATTAGAAGCATGCTTGTTAAG
>AGE99511
ATGGAGGTTCTGTACTCACTGTCAAAAACTCTTAAAGATGCTAGGGACAAAATTGTTGAAGGTACATTATATTCTAATGTTAGCGATCTTATTCAGCAATTCAATCAAATGATAGTAACTATGAATGGAAATGATTTTCAGACTGGAGGAATTGGTAATTTACCTGTTAGAAATTGGACTTTCGATTTTGGTCTATTAGGTACAACACTTTTGAACTTGGATGCTAATTATGTTGAGAATGCAAGAACTATAATTGAATATTTTATTGACTTTATTGATAATGTATGTATGGATGAAATGGCAAGAGAATCTCAAAGAAATGGAGTAGCGCCACAATCTGAAGCGTTGAGAAAGTTAGCGGGAATTAAATTTAAGAGAATAAATTTCGATAATTCATCAGAATACATAGAAAATTGGAACTTACAAAATAGAAGACAGCGCACCGGATTTGTTTTTCATAAACCTAACATATTTCCATACTCAGCTTCATTTACTCTAAATAGATCTCAACCAATGCATGATAATTTAATGGGAACCATGTGGCTTAATGCTGGATCAGAAATTCATGTGGCTGGATTTGACTACTCATGCGCCATAAATGCACCAGCGAACATACAGCAATTTGAACATATCGTCCAGCTTAGGCGCGCACTGACTACAGCTACTATAACTTTATTACCTGATGCAGAGAGATTTAGTTTTCCAAGAGTAATTAATTCAGCTGATGGCGCGACTACATGGTTCTTTAATCCAGTTATTCTAAGACCAAACAATGTAGAGGTAGAATTTTTGTTGAATGGACAAATTATTAATACATATCAGGCTAGATTTGGTACTATCATCGCAAGAAATTTTGATGCAATTCGTTTATTATTTCAGTTGATGCGTCCACCT------AATATGACACCAGCTGTTAATGCACTGTTTCCACAAGCACAACCTTTTCAGCACCATGCAACAGTTGGACTTACATTACGTATTGAATCTGCGGTTTGTGAATCAGTGCTTGCGGACGCAAATGAAACTCTGTTAGCAAATGTGACCGCGGTGCGTCAAGAATATGCCATACCAGTTGGACCGGTATTTCCACCAGGCATGAATTGGACTGAATTAATTACTAACTATTCGCCATCTAGAGAAGATAACTTGCAACGCGTTTTCACGGTAGCTTCCATTAGAAGCATGTTGATTAAG
>ADV52459
ATGGAGGTTCTGTATTCATTGTCAAAAACTCTTAAAGATGCTAGGGATAAAATCGTTGAAGGTACATTATATTCTAATGTTAGCGATCTAATTCAACAATTTAATCAAATGATAGTAACCATGAATGGAAATGACTTTCAAACTGGAGGAATTGGCAATTTGCCTATTAGAAATTGGGCATTTGACTTTGGTCTATTAGGTACTACGCTTTTAAATCTTGATGCTAATTATGTTGAGACTGCAAGAACTACGATTGAGTATTTTATTGATTTCATTGATAATGTATGTATGGATGAAATGGCAAGAGAGTCTCAAAGAAATGGAGTAGCTCCACAATCTGAGGCGTTGAGGAAGCTAGCTGGTATTAAATTTAAAAGAATAAACTTTAATAATTCATCAGAATATATAGAAAATTGGAATTTACAAAATAGAAGACAACGTACTGGATTTGTTTTTCATAAACCTAATATATTTCCATACTCAGCATCATTTACTTTAAATAGATCTCAACCAATGCATGACAATTTAATGGGAACCATGTGGCTTAATGCTGGATCAGAAATTCAAGTAGCTGGATTTGACTACTCGTGTGCTCTAAATGCTCCAGCAAATATTCAGCAGTTTGAACATATTGTCCAGCTAAGGCGTGCACTAACTACAGCCACTATAACTTTGTTACCTGATGCAGAAAGATTTAGTTTTCCAAGAGTTATTAATTCAGCAGATGGTGCAACTACATGGTTCTTTAATCCAATTATCCTAAGACCAAATAACGTAGAGGTAGAATTTTTACTGAATGGACAAATTATTAATACATACCAAGCTAGATTTGGCACTATTATCGCAAGAAATTTTGATACAATTCGTCTATCATTCCAATTAATGCGTCCACCA------AACATGACGCCAGCCGTAAATGCATTATTTCCGCAAGCGCAACCTTTTCAACATCATGCAACAGTTGGACTTACGTTACGTATTGAGTCTGCAGTTTGTGAATCAGTGCTTGCGGATTCAAATGAAACTTTATTGGCGAATGTTACCGCAGTACGTCAAGAGTATGCTATACCAGTTGGACCAGTATTCCCACCAGGCATGAACTGGACTGAGCTGATTACTAACTATTCACCATCTAGGGAAGATAATTTGCAACGTGTCTTTACGGTAGCCTCTATCAGAAGCATGTTGATTAAG
>ADV52458
ATGGATGTCCTGTACTCCTTGTCAAAAACTCTTAAAGATGCTAGAGACAAAATTGTCGAAGGCACATTATACTCTAATGTGAGTGATCTAATTCAACAATTTAACCAAATGATAATTACTATGAATGGAAATGAGTTCCAAACTGGAGGAATTGGTAATCTACCAATTAGAAATTGGAATTTTGATTTTGGATTACTTGGAACAACTCTACTAAATTTAGACGCTAACTACGTCGAAACAGCCCGCAACACAATTGACTATTTTGTAGATTTTGTAGATAACGTATGTATGGATGAAATGGTTAGAGAGTCACAAAGAAATGGAATTGCACCACAATCAGATTCACTTAGAAAATTATCAGGCATTAAGTTCAAAAGAATAAATTTTGATAATTCATCGGAATATATAGAGAACTGGAATCTGCAAAATAGAAGACAACGAACAGGTTTTACATTTCATAAACCAAATATTTTCCCTTATTCAGCGTCATTCACACTAAATAGATCACAACCAGCTCATGATAATTTGATGGGTACGATGTGGCTGAACGCAGGATCAGAAATTCAGGTCGCTGGATTTGACTATTCGTGTGCAATTAATGCGCCAGCTAATACACAACAGTTTGAGCACATTGTACAGCTCCGAAGAGTTTTAACTACAGCTACAATAACACTCTTACCGGATGCAGAAAGATTCAGTTTTCCAAGAGTAATTAATTCAGCTGATGGAGCAACTACATGGTACTTTAATCCAGTAATTCTTAGACCAAACAACGTTGAAGTGGAGTTTCTACTAAACGGTCAGATAATAAACACTTACCAGGCTAGATTTGGAACAATCGTAGCTAGAAATTTTGATACAATCAGATTGTCGTTCCAGTTGATGAGACCACCA------AATATGACACCAGCAGTAGCAGCATTATTTCCAAATGCGCAGCCATTTGAACATCATGCTACAGTAGGACTGACACTGAGAATTGAATCTGCAGTTTGTGAATCTGTACTTGCCGACGCAAGCGAGACAATGCTAGCAAATGTGACATCTGTTAGACAAGAATACGCAATACCAGTTGGACCAGTTTTTCCACCAGGCATGAATTGGACTGATTTGATCACTAATTATTCACCATCTAGAGAGGATAATTTGCAGCGTGTATTTACAGTGGCTTCCATTAGAAGCATGCTTGTCAAA
>ADV52455
ATGGATGTCCTGTACTCCTTGTCAAAAACTCTTAAAGATGCTAGAGACAAAATTGTCGAAGGTACATTATACTCTAATGTGAGTGATCTAATTCAACAATTTAACCAAATGATAATTACTATGAATGGAAATGAGTTCCAAACTGGAGGAATTGGTAATCTACCAATTAGAAATTGGAATTTTGATTTTGGATTACTTGGAACAACTCTACTAAATTTAGACGCTAACTACGTCGAAACGGCTCGCAACACAATTGATTATTTTGTAGATTTTGTAGACAATGTATGTATGGATGAAATGGTTAGAGAATCACAAAGAAATGGAATTGCACCACAATCAGATTCACTTAGAAAATTGTCAGGCATTAAGTTCAAACGAATAAATTTTGATAATTCATCAGAATATATAGAGAACTGGAATCTGCAAAACAGAAGACAACGAACAGGTTTTACATTTCATAAACCGAATATTTTTCCTTATTCAGCGTCATTCACACTAAATAGATCACAACCAGCTCATGATAACTTGATGGGTACGATGTGGCTGAACGCAGGATCAGAAATTCAGGTCGCTGGATTTGACTATTCGTGTGCAATTAATGCGCCAGCGAATACACAACAATTTGAGCACATTGTACAGCTCCGAAGAGTTTTAACTACAGCTACAATAACACTTTTACCGGATGCAGAAAGATTCAGTTTTCCAAGAGTAATTAATTCAGCTGACGGAGCAACTACATGGTACTTTAATCCAGTAATTCTTAGACCAAACAACGTTGAAGTGGAGTTTCTACTAAACGGTCAGATAATAAACACTTACCAGGCTAGATTTGGAACAATCGTAGCTAGAAATTTTGATACAATCAGGTTGTCATTCCAGTTGATGAGACCACCA------AATATGACACCAGCAGTAGCAGCATTATTTCCAAATGCGCAGCCATTTGAACATCATGCTACAGTAGGACTAACACTGAGAATTGAATCTGCAGTTTGTGAATCTGTACTTGCCGACGCAAGCGAGACAATGCTAGCAAATGTGACATCTGTTAGACAAGAATACGCAATACCAGTTGGACCAGTCTTTCCACCAGGTATGAATTGGACTGATTTGATCACTAATTATTCACCATCTAGAGAGGATAACTTGCAGCGTGTATTTACAGTGGCTTCCATTAGAAGCATGCTTGTCAAA
>AEF32676
ATGGAGGTTCTGTATTCATTGTCAAAAACTCTTAAAGATGCTAGGGATAAGATTGTTGAAGGTACATTATATTCTAATGTTAGCGACCTTATTCAGCAATTTAATCAAATGATAGTAACCATGAACGGAAATGACTTTCAAACTGGAGGAATTGGCAATCTACCCATTAGAAACTGGACATTTGACTTTGGTCTACTAGGTACTACGCTTTTAAATCTTGATGCTAATTATGTTGAGACTGCCAGAACTACGATTGAGTATTTTATTGATTTCATTGATAATGTATGTATGGATGAAATGGCAAGAGAGTCTCAAAGAAATGGAGTAGCTCCGCAATCTGAAGCATTGAGAAAACTAGCCGGTATTAAATTTAAAAGAATAAACTTTAATAATTCATCAGAATATATAGAAAATTGGAATTTACAAAATAGAAGACAACGTACTGGATTTGTTTTTCATAAACCTAATATATTTCCATACTCAGCATCATTTACTTTAAATAGATCTCAACCAATGCATGACAATTTAATGGGAACCATGTGGCTTAATGCTGGATCAGAAATTCAAGTGGCTGGATTTGACTATTCGTGTGCTCTAAATGCTCCAGCAAATATTCAACAATTTGAACATATTGTCCAGCTAAGACGTGCGCTAACTACAGCTACTATAACTTTGTTACCTGATGCAGAAAGATTTAGTTTTCCAAGAGTTATTAATTCAGCAGATGGCGCAACTACATGGTTTTTTAATCCAGTTATTCTAAGACCAAATAATGTAGAAGTAGAGTTTTTGTTGAATGGACAAATCATTAACACATATCAGGCTAGATTTGGTACTATTATCGCAAGAAATTTTGATACAATTCGATTGTCATTCCAGTTAATGCGTCCACCA------AATATGACACCAGCTGTTAATGCATTATTTCCGCAAGCACAACCTTTTCAACACCATGCAACAGTTGGACTCACATTACGTATTGAATCTGCTGTCTGTGAATCAGTGCTTGCGGATGCGAATGAAACTCTGTTAGCGAATGTGACCGCAGTGCGTCAAGAATATGCTATACCAGTTGGACCGGTTTTTCCACCAGGCATGAATTGGACTGAACTAATTACTAACTATTCACCATCGAGAGAAGATAACCTGCAACGCGTCTTTACAGTAGCTTCCATTAGAAGCATGTTGATTAAG
>ADT82712
ATGGAGGTTCTGTATTCATTGTCAAAAACTCTTAAAGATGCCAGAGATAAGATTGTTGAAGGTACATTATATTCTAATGTTAGCGATCTCATTCAGCAATTTAATCAAATGATAGTAACTATGAATGGAAATGACTTTCAAACTGGAGGAATTGGCAATTTACCTATTAGAAGTTGGACATTTGACTTTGGTCTACTAGGTACTACACTTTTAAATCTTGATGCTAATTATGTTGAGACTGCAAGAACTACGATTGAGTATTTTATCGATTTTATTGATAATGTATGTATGGATGAAATGGCAAGAGAGTCTCAAAGAAATGGAGTAGCTCCACAATCTGAGGCATTGAGGAAGCTAGCTGGTATTAAATTTAAAAGAATAAACTTTAATAATTCATCAGAATATATAGAAAATTGGAATTTACAAAATAGAAGACAACGTACCGGATTTGTTTTTCATAAACCTAATATATTTCCATACTCAGCATCATTTACTTTGAATAGATCTCAACCAATGCATGACAATTTAATGGGAACCATGTGGCTTAATGCTGGATCAGAAATTCAAGTGGCTGGATTTGACTACTCGTGTGCTCTAAATGCTCCAGCAAATATTCAGCAGTTTGAACATATTGTCCAGCTAAGGCGTGCGTTAACTACAGCTACTATAACTTTGTTACCCGATGCAGAAAGATTTAGTTTCCCAAGAGTTATTAATTCAGCAGATGGCGCAACTACATGGTTCTTTAATCCAATTATCCTAAGACCAAATAATGTAGAGGTGGAATTCTTACTGAATGGACAAATCATTAATACATATCAAGCTAGATTTGGCACTATTATCGCAAGAAATTTTGATACGATTCGTTTATCATTCCAATTAATGCGTCCACCA------AATATGACTCCAGCCGTAAATGCATTATTTCCGCAAGCACAACCTTTTCAACATCATGCAACAGTTGGACTTACATTACGTATTGAATCTGCAGTTTGTGAATCAGTGCTTGCGGATGCAAATGAAACGTTATTGGCGAATGTTACCGCAGTACGTCAAGAGTATGCTATACCAGTTGGGCCAGTATTTCCACCAGGCATGAATTGGACTGAGCTAATTACTAATTATTCACCATCCAGGGAAGATAATTTGCAACGTGTCTTTACAGTAGCCTCTATCAGAAGCATGTTGATTAAG
>ADV52456
ATGGAGGTTCTGTATTCATTGTCAAAAACTCTTAAAGATGCTAGGGATAAAATCGTTGAAGGTACATTATATTCTAATGTTAGCGATCTAATTCAACAATTTAATCAAATGATAGTAACCATGAATGGAAATGACTTTCAAACTGGAGGAATTGGCAATTTGCCTATTAGAAATTGGGCATTTGACTTTGGTCTATTAGGTACTACGCTTTTAAATCTTGATGCTAATTATGTTGAGACTGCAAGAACTACGATTGAGTATTTTATTGATTTCATTGATAATGTATGTATGGATGAAATGGCAAGAGAGTCTCAAAGAAATGGAGTAGCTCCACAATCTGAGGCGTTGAGGAAGCTAGCTGGTATTAAATTTAAAAGAATAAACTTTAATAATTCATCAGAATATATAGAAAATTGGAATTTACAAAATAGAAGACAACGTACTGGATTTGTTTTTCATAAACCTAATATATTTCCATACTCAGCATCATTTACTTTAAATAGATCTCAACCAATGCATGACAATTTAATGGGAACCATGTGGCTTAATGCTGGATCAGAAATTCAAGTAGCTGGATTTGACTACTCGTGTGCTCTAAATGCTCCAGCAAATATTCAGCAGTTTGAACATATTGTCCAGCTAAGGCGTGCACTAACTACAGCCACTATAACTTTGTTACCTGATGCAGAAAGATTTAGTTTTCCAAGAGTTATTAATTCAGCAGATGGTGCAACTACATGGTTCTTTAATCCAATTATCCTAAGACCAAATAACGTAGAGGTAGAATTTTTACTGAATGGACAAATTATTAATACATACCAAGCTAGATTTGGCACTATTATCGCAAGAAATTTTGATACAATTCGTCTATCATTCCAATTAATGCGTCCACCA------AACATGACGCCAGCCGTAAATGCATTATTTCCGCAAGCGCAACCTTTTCAACATCATGCAACAGTTGGACTTACGTTACGTATTGAGTCTGCAGTTTGTGAATCAGTGCTTGCGGATTCAAATGAAACTTTATTGGCGAATGTTACCGCAGTACGTCAAGAGTATGCTATACCAGTTGGACCAGTATTCCCACCAGGCATGAACTGGACTGAGCTGATTACTAACTATTCACCATCTAGGGAAGATAATTTGCAACGTGTCTTTACGGTAGCCTCTATCAGAAGCATGTTGATTAAG
>AEF32677
ATGGAGGTTCTGTATTCATTGTCAAAAACTCTTAAAGATGCTAGGGATAAGATTGTTGAAGGTACATTATATTCCAATGTTAGCGATCTCATTCAACAATTTAATCAAATGATAGTAACCATGAATGGGAATGACTTTCAAACTGGAGGAATTGGCAATTTACCTATTAGAAATTGGACATTTGACTTTGGTCTACTAGGTACTACGCTTTTAAATCTTGATGCTAATTATGTTGAGACTGCAAGAACCACGATTGAGTATTTTATTGATTTCATTGATAATGTATGTATGGATGAAATGGCAAGAGAGTCTCAAAGAAATGGAGTAGCTCCACAATCTGAGGCATTGAGGAAGTTAGCTGGTATTAAATTTAAAAGAATAAACTTTGATAATTCATCAGAATATATAGAAAATTGGAATTTACAAAATAGGAGACAACGTACTGGATTTGTTTTTCATAAACCGAATATATTTCCATACTCAGCATCATTTACCTTAAATAGATCTCAACCAATGCATGACAATTTGATGGGAACCATGTGGCTTAATGCTGGATCAGAAATTCAAGTAGCTGGATTTGACTACTCATGTGCTCTAAATGCTCCAGCAAATATTCAGCAGTTTGAACATATTGTCCAGCTAAGGCGTGCGCTAACTACAGCTACTATAACTTTGTTACCCGATGCAGAAAGATTTAGTTTTCCAAGAGTTATTAATTCAGCAGATGGCGCAACTACATGGTTCTTTAATCCAATTATTCTAAGACCAAACAATGTAGAGGTAGAATTTTTACTGAATGGACAAATTATTAATACATATCAAGCTAGATTTGGCACTATTATCGCAAGAAATTTTGATACAATTCGTCTATCATTCCAATTAATGCGTCCACCA------AACATGACGCCAGCCGTAAATGCATTATTTCCGCAAGCACAACCTTTTCAACATCATGCAACAGTTGGACTTACGTTACGTATTGAATCTGCAGTTTGTGAATCAGTGCTTGCGGATGCAAATGAAACTTTATTGGCAAATGTTACCGCAGTACGTCAAGAATATGCTATACCAGTTGGACCAGTATTTCCACCAGGCATGAATTGGACTGAACTAATTACTAACTATTCACCATCCAGGGAAGATAATTTACAACGTGTCTTTACAGTAGCCTCTATCAGAAGCATGTTGATTAAG
>ACH97410
ATGGATGTCCTTTTTTCATTATCAAAAACTCTCAAAGATGCTAGAGACAAAATTGTCGAGGGCACACTATACTCAAATGTTAGTGACCTAATTCAACAATTTAATCAGATGATAATCACTATGAACGGAAATGACTTTCAAACTGGAGGAATTGGTAATCTACCTATCAGAAATTGGAACTTTGATTTTGGATTGCTAGGTACAACTTTGTTAAATTTGGACGCTAATTATGTTGAAACTGCTAGAACCACAATTGATTATTTTATAGATTTTGTAGATAATGTATGTATGGATGAAATGGCAAGAGAGTCTCAACGGAATGGAATCGCACCGCAGTCTGAAGCGCTTAGAAAACTGTCTGGTATAAAATTTAAAAGAATTAATTTTGACAACTCTTCTGAATATATAGAAAATTGGAATTTGCAGAGTAGAAGGCAGAGAACAGGGTTCACATTTCATAAACCAAATATTTTCCCATACTCATTTTCATTTACTCTGAATAGATCGCAGCCTCAACATGATAATTTAATGGGTACAATGTGGTTAAATGCAGGTTCGGAGATTCAAGTTGCAGGATTTGATTACTCATGTGCATTCAATGCTCCGGCTAATACCCAACAATTTGAACACATAGTCCAATTGCGCCGTGTGTTGACCACAGCTACTATTACTCTACTTCCTGATGCAGAGAGATTTAGTTTTCCAAGAGTTGTCAATTCTGCAGACGGCGCAACAACATGGTATTTTAATCCTGTAGTGTTGAGACCAAACAATGTTGAAGTTGAATTTCTTTTAAATGGTCAAATTATAAATACCTACCAAGCAAGATTTGGTACCATTACAGCCAGGAACTTCGACACAATACGCTTATCATTCCAGCTAATGAGACCTCCA------AATATGACACCGGCAGTTGCGGCTCTATTTCCAAATGCTCAACCATTCGTTCATCATGCTACAGTTGGGTTAACTCTTCGAATTGATTCAGCAATTTGTGAATCCGTTCTAGCGGACGCTAATGAAACACTGTTAGCTAATGTTACATCAGTTCGACAAGAATATGCTGTTCCAGTTGGGCCAGTTTTTCCTCCAGGCATGAGTTGGACAGAGATTATCACTAATTACTCGCCCTCACGTGAAGATAATTTGCAACGTGTGTTTACAGTGGCCTCCATTAGAAGCATGCTTGTTAAG
>AEK69536
ATGGAGGTTCTATACTCATTGTCAAAAACTCTTAAAGATGCTAGAGACAAAATTGTTGAAGGTACACTGTACTCCAATGTTAGTGATCTCATTCAACAATTTAATCAAATGATAGTGACTATGAATGGAAATGATTTTCAAACTGGAGGAATTGGTAATTTACCTGTTAGAAATTGGACTTTTGATTTTGGTCTATTAGGTACAACACTTTTAAATTTGGATGCTAATTATGTTGAAAATGCAAGAACTACGATTGAATATTTCATTGATTTTATCGATAACGTATGTATGGATGAAATGGCAAGAGAGTCTCAAAGAAATGGAGTAGCTCCACAATCTGAAGCGTTGAGGAAGTTATCAGGCATTAAATTTAAGAGAATAAATTTTGATAATTCATCAGAATATATAGAAAATTGGAATCTACAAAATAGAAGACAGCGTACTGGATTTGTCTTTCATAAACCTAATATATTTCCATACTCAGCTTCGTTCACTTTAAATAGATCTCAACCAATGCATGATAATTTAATGGGAACTATGTGGCTTAATGCTGGATCGGAGATACAAGTAGCTGGTTTTGATTATTCATGTGCTATAAATGCACCAGCAAATATACAGCAGTTCGAACATATTGTGCAGCTTAGACGTGCACTAACTACAGCTACTATAACTTTGTTACCTGATGCGGAAAGATTCAGTTTTCCAAGAGTTATTAATTCAGCGGACGGCGCAACTACATGGTTCTTTAATCCAGTTATTCTAAGACCAAATAATGTAGAAGTAGAGTTTTTGTTGAATGGACAAATCATTAACACATATCAGGCTAGATTTGGTACTATTATCGCAAGAAATTTTGATACAATTCGGTTGTCATTTCAGTTGATGCGTCCACCA------AATATGACACCAGCTGTTAACGCATTATTTCCGCAAGCGCAACCTTTTCAACACCATGCAACAGTTGGACTCACATTACGTATTGAATCTGCTGTCTGTGAATCAGTGCTTGCGGACGCGAATGAAACTCTGTTAGCGAATGTGACCGCGGTGCGTCAAGAGTATGCTATACCAGTTGGACCGGTATTTCCACCAGGCATGAATTGGACTGAACTAATTACTAACTATTCACCATCTAGAGAAGATAACCTGCAACGTATCTTTACAGTAGCTTCCATTAGAAGCATGTTGATTAAG
>AEK69537
ATGGAGGTTCTGTATTCATTGTCAAAAACTCTTAAAGATGCTAGGGATAAGATTGTTGAAGGTACATTATATTCTAATGTTAGCGATCTTATTCAGCAATTTAATCAAATGATAGTAACCATGAACGGAAATGACTTTCAAACTGGAGGAATTGGCAATTTACCCATTAGAAATTGGACATTTGACTTTGGTCTACTAGGTACTACGCTTTTAAATCTTGATGCTAATTATGTTGAGACTGCCAGAACTACGATTGAGTATTTTATTGATTTCATTGATAATGTATGTATGGATGAAATGGCAAGAGAGTCTCAAAGAAATGGAGTAGCTCCACAATCTGAGGCATTGAGAAAGCTAGCCGGTATTAAATTTAAAAGAATAAACTTTAATAATTCATCAGAATATATAGAAAATTGGAATTTACAAAATAGAAGACAACGTACTGGATTTGTTTTTCATAAACCTAATATATTTCCATACTCAGCATCATTTACTTTAAATAGATCTCAACCAATGCATGATAATTTAATGGGAACCATGTGGCTTAATGCTGGATCAGAAATTCAAGTGGCCGGATTTGACTATTCGTGTGCTCTAAATGCTCCAGCAAATATTCAGCAATTTGAACATATTGTCCAGCTAAGGCGTGCGCTAACTACAGCTACTATAACTTTGTTGCCTGATGCAGAAAGATTTAGTTTTCCAAGAGTTATTAATTCAGCAGATGGCGCAACTACATGGTTCTTTAATCCAATCATCCTAAGACCAAACAATGTAGAAGTAGAATTTTTACTGAATGGACAAATTATTAATACATATCAAGCTAGATTTGGCACTATTGTCGCAAGAAATTTTGATACAATTCGCTTGTCATTCCAATTAATGCGTCCACCA------AACATGACGCCAGCCGTAAATGCATTATTTCCACAAGCACAACCTTTTCAACATCATGCAACAGTTGGACTTACGTTACGTATTGAGTCTGCAGTTTGTGAATCAGTACTTGCGGATGCAAATGAAACTTTATTGGCGAATGTTACCGCAGTACGTCAAGAGTATGCTATACCAGTTGGACCAGTATTTCCACCAGGCATGAATTGGACTGAGCTGATTACTAACTATTCACCATCTAGGGAGGATAATTTGCAACGTGTCTTTACAGTAGCCTCTATCAGAAGCATGTTAATTAAG
>AGB06153
ATGGAGGTTTTATATTCATTGTCAAAAACCCTTAAAGATGCTAGGGACAAAATTGTTGAAGGTACATTATATTCTAATGTTAGCGATCTCATTCAACAATTCAATCAGATGATAGTAACTATGAATGGGAATGACTTTCAGACTGGAGGAATTGGTAATTTACCTATTAGAAATTGGACTTTCGATTTTGGTCTATTAGGTACAACACTTTTAAATTTGGATGCTAATTATGTTGAGAATGCTAGAACTACAATTGAATATTTTATTGATTTTATTGATAATGTATGTATGGATGAAATGGCAAGAGAGTCTCAAAGAAATGGAGTAGCTCCACAATCTGAAGCGTTAAGAAAGTTAGCAGGCATTAAATTTAAGAGAATAAATTTTGACAATTCATCTGAATATATAGAGAATTGGAACCTACAAAATAGGAGACAGCGTACTGGATTTGTTTTTCATAAACCTAATATATTTCCGTACTCAGCTTCATTTACTTTAAATAGATCTCAACCAATGCATGATAATTTGATGGGAACTATGTGGCTTAATGCTGGATCAGAAATTCAAGTAGCTGGATTTGATTATTCATGCGCTATAAATGCACCAGCAAACATACAACAATTTGAGCATATTGTCCAACTTAGACGTGCACTAACTACAGCTACTATAACTTTATTACCTGATGCAGAAAGATTTAGTTTTCCAAGAGTTATTAATTCAGCTGATGGTGCAACTACATGGTTCTTTAATCCAGTCATTTTAAGACCAAATAATGTTGAAGTAGAATTTTTGTTGAATGGGCAAATTATTAATACATATCAAGCTAGATTTGGTACTATTATCGCAAGAAATTTTGATACAATTCGGTTGTCATTCCAGTTAATGCGCCCGCCA------AATATGACACCAGCTGTTAATGCACTATTTCCACAAGCACAACCTTTTCAACATCACGCAACAGTTGGACTTACATTACGCATTGAATCCGCAGTTTGTGAATCAGTACTTGCAGATGCTAATGAGACCCTGTTGGCGAATGTGACCGCAGTACGTCAAGAGTATGCTATACCAGTTGGACCAGTATTTCCACCAGGCATGAATTGGACTGAATTAATTACTAATTATTCACCATCTAGAGAAGATAATTTACAGCGCGTGTTTACAGTGGCTTCCATTAGAAGCATGTTAATTAAG
>ADV52462
ATGGAGGTTCTGTATTCATTGTCAAAAACTCTTAAAGATGCTAGGGATAAAATCGTTGAAGGTACATTATATTCTAATGTTAGCGATCTAATTCAACAATTTAATCAAATGATAGTAACCATGAATGGAAATGACTTTCAAACTGGAGGAATTGGCAATTTGCCTATTAGAAATTGGGCATTTGACTTTGGTCTATTAGGTACTACGCTTTTAAATCTTGATGCTAATTATGTTGAGACTGCAAGAACTACGATTGAGTATTTTATTGATTTCATTGATAATGTATGTATGGATGAAATGGCAAGAGAGTCTCAAAGAAATGGAGTAGCTCCACAATCTGAGGCGTTGAGGAAGCTAGCTGGTATTAAATTTAAAAGAATAAACTTTAATAATTCATCAGAATATATAGAAAATTGGAATTTACAAAATAGAAGACAACGTACTGGATTTGTTTTTCATAAACCTAATATATTTCCATACTCAGCATCATTTACTTTAAATAGATCTCAACCAATGCATGACAATTTAATGGGAACCATGTGGCTTAATGCTGGATCAGAAATTCAAGTAGCTGGATTTGACTACTCGTGTGCTCTAAATGCTCCAGCAAATATTCAGCAGTTTGAACATATTGTCCAGCTAAGGCGTGCACTAACTACAGCCACTATAACTTTGTTACCTGATGCAGAAAGATTTAGTTTTCCAAGAGTTATTAATTCAGCAGATGGTGCAACTACATGGTTCTTTAATCCAATTATCCTAAGACCAAATAACGTAGAGGTAGAATTTTTACTGAATGGACAAATTATTAATACATACCAAGCTAGATTTGGCACTATTATCGCAAGAAATTTTGATACAATTCGTCTATCATTCCAATTAATGCGTCCACCA------AACATGACGCCAGCCGTAAATGCATTATTTCCGCAAGCGCAACCTTTTCAACATCATGCAACAGTTGGACTTACGTTACGTATTGAGTCTGCAGTTTGTGAATCAGTGCTTGCGGATTCAAATGAAACTTTATTGGCGAATGTTACCGCAGTACGTCAAGAGTATGCTATACCAGTTGGACCAGTATTCCCACCAGGCATGAACTGGACTGAGCTGATTACTAACTATTCACCATCTAGGGAAGATAATTTGCAACGTGTCTTTACGGTAGCCTCTATCAGAAGCATGTTGATTAAG
>AGE10435
ATGGATGTCCTGTACTCCTTGTCAAAAACTCTTAAAGATGCTAGAGACAAAATTGTCGAAGGTACATTATACTCTAATGTGAGTGATCTAATTCAACAATTTAACCAAATGATAATTACTATGAATGGAAATGAGTTCCAAACTGGAGGAATTGGTAATCTACCAATTAGAAATTGGAATTTTGATTTTGGATTACTTGGAACAACTCTACTAAATTTAGACGCTAACTATGTCGAAACAGCCCGCAACACAATTGATTATTTTGTAGATTTTGTAGACAATGTTTGTATGGATGAAATGGTTAGAGAATCACAAAGAAATGGAATTGCACCACAATCAGATTCACTTAGAAAATTGTCAGGCATTAAGTTCAAAAGAATAAATTTTGATAATTCATCAGAATATATAGAGAACTGGAATCTGCAAAACAGAAGACAACGAACAGGTTTTACATTTCATAAACCAAATATTTTTCCTTATTCAGCGTCATTCACACTAAATAGATCACAACCAGCTCATGATAACTTGATGGGTACGATGTGGCTGAACGCAGGATCAGAAATTCAGGTCGCTGGATTTGACTATTCGTGTGCAATTAATGCGCCAGCGAATACACAACAATTTGAGCACATTGTACAGCTCCGAAGAGTTTTAACTACAGCTACAATAACACTTTTACCGGATGCAGAAAGATTCAGTTTTCCAAGAGTAATTAATTCAGCTGACGGAGCAACTACATGGTACTTTAATCCAGTAATTCTTAGACCAAACAACGTTGAAGTGGAGTTTCTACTAAACGGTCAGATAATAAACACTTACCAGGCTAGATTTGGAACAATCGTAGCTAGAAATTTTGATACAATCAGGTTGTCGTTCCAGTTGATGAGACCACCA------AATATGACACCAGCAGTAGCAGCATTATTTCCAAATGCACAGCCATTTGAACATCACGCTACAGTAGGACTGACACTGAGAATTGAATCTGCAGTTTGTGAATCTGTACTTGCCGACGCAAGCGAGACAATGCTAGCAAATGTGACATCTGTTAGACAAGAATACGCAATACCAGTTGGACCAGTCTTTCCACCAGGTATGAATTGGACTGATTTGATCACTAATTATTCACCATCTAGAGAGGATAACTTGCAGCGTGTATTTACAGTGGCTTCCATTAGAAGCATGCTTGTCAAA
>AEK69535
ATGGAGGTTCTGTATTCATTGTCAAAAACTCTTAAAGATGCTAGGGATAAGATTGTTGAAGGTACATTATATTCTAATGTTAGCGATCTCATTCAACAATTTAATCAAATGATAGTAACCATGAATGGAAATGACTTTCAAACTGGAGGAATTGGCAATTTACCTATTAGAAATTGGACATTTGACTTTGGTCTACTAGGTACTACGCCTTTAAATCTTGATGCTAATTATGTTGAGACTGCAAGAACTACGATTGAGTATTTTATTGATTTCATTGATAATGTATGTATGGATGAAATGGCAAGAGAGTCTCAAAGAAATGGAGTAGCTCCACAATCTGAGGCATTGAGGAAGCTAGCTGGTATTAAATTCAAAAGAATAAACTTTGATAATTCATCAGAATATATAGAAAATTGGAATTTACAAAATAGAAGACAACGTACCGGATTTGTTTTTCATAAACCTAATATATTTCCATACTCAGCATCATTTACTTTAAATAGATCTCAACCAATGCATGACAATTTAATGGGAACCATGTGGCTTAATGCTGGATCAGAAATTCAAGTAGCTGGATTTGACTACTCGTGTGCTCTAAATGCTCCAGCAAATATTCAGCAGTTTGAACATATTGTCCAGCTAAGGCGTGCGCTAACTACAGCTACTATAACTTTGTTACCTGATGCAGAAAGATTTAGTTTTCCAAGAGTTATTAATTCAGCAGATGGCGCAACTACATGGTTCTTTAATCCAATTATCCTGAGACCAAACAATGTAGAGGTAGAATTTTTACTGAATGGACAAATTATTAATACATATCAAGCTAGATTTGGCACTATTATTGCAAGAAATTTTGATACAATTCGTCTATCATTCCAACTAATGCGTCCACCA------AACATGACGCCAGCCGTAAATGCATTATTTCCGCAAGCACAACCTTTTCAACATCATGCAACAGTTGGACTTACGTTACGTATTGAGTCTGCAGTTTGTGAATCAGTGCTTGCGGATGCAAATGAAACTTTATTGGCGAATGTTACCGCAGTACGTCAAGAGTATGCTATACCAGTTGGACCAGTATTCCCACCAGGCATGAATTGGACTGAGCTGATTACTAACTATTCACCATCCAGGGAAGATAATTTGCAACGTGTCTTTACGGTAGCCTCTATCAGAAGCATGTTGATTAAG
>ACH97399
ATGGATGTCCTTTTTTCGTTATCAAAAACTCTCAAAGATGCTAGAGACAAAATTGTCGAGGGCACACTATACTCAAATGTTAGTGACCTAATTCAACAATTTAATCAAATGATAATTACTATGAACGGAAATGACTTTCAAACTGGAGGAATTGGTAATCTACCCATCAGAAATTGGAACTTTGATTTTGGATTGCTAGGTACAACTTTGTTAAATTTGGACGCCAATTATGTTGAAACTGCTAGAACCACAATTGATTATTTTATCGATTTTGTAGATAATGTATGTATGGATGAAATGGCAAGAGAGTCTCAACGAAATGGAATCGCACCGCAGTCTGAAGCGCTTAGAAAACTGTCTGGTATAAAATTTAAAAGAATTAATTTTGACAATTCTTCTGAATATATAGAAAATTGGAATTTGCAAAGTAGAAGACAGAGAACAGGGTTCACATTTCATAAACCAAATATTTTTCCATACTCGTTTTCATTTACTCTGAATAGATCGCAGCCTCAACATGATAATTTAATGGGTACAATGTGGTTAAATGCAGGTTCGGAGATTCAAGTTGCAGGATTTGATTACTCATGTGCACTCAATGCTCCGGCTAATACCCAACAATTTGAACACATAGTTCAATTGCGCCGTGTGTTGACCACAGCTACTATTACTCTACTTCCTGATGCAGAGAGATTTAGTTTTCCAAGAGTTGTCAATTCTGCAGACGGCGCAACAACATGGTATTTTAATCCTGTAGTATTGAGACCAAACAATGTTGAAGTTGAATTTCTTTTAAATGGTCAAATTATAAATACCTACCAAGCAAGATTTGGTACCATTACAGCCAGGAACTTCGACACAATACGCCTATCATTCCAGCTAATGAGACCTCCA------AATATGACACCGGCAGTTGCAGCTCTATTTCCAAATGCTCAACCATTCGTTCATCATGCTACAGTTGGATTAACTCTTCGAATTGATTCAGCAATTTGTGAATCCGTTCTAGCGGACGCTAATGAAACGCTGTTAGCTAATGTTACATCAGTTCGACAAGAATATGCTGTTCCAGTTGGGCCAGTTTTTCCTCCAGGCATGAGTTGGACAGAGATTATTACTAATTACTCGCCCTCACGTGAAGATAACTTGCAACGTGTGTTTACAGTGGCCTCCATTAGAAGCATGCTTGTTAAG
>AGE98463
ATGGAAGTTTTATATTCATTGTCAAAAACTCTTAAAGATGCTAGGGACAAGATTGTTGAAGGTACATTATATTCTAATGTTAGCGATCTCATTCAACAATTCAATCAAATGATAGTAACTATGAATGGAAATGACTTTCAAACTGGAGGAATTGGTAATTTGCCTATTAGAAACTGGACTTTCGATTTTGGTCTATTAGGTACAACACTTTTAAATTTAGATGCTAATTACGTTGAGAATGCTAGAACTACAATTGAATATTTTATTGACTTTATTGATAATGTATGTATGGATGAAATGGCAAGAGAGTCTCAAAGAAATGGAGTAGCTCCACAATCTGAAGCGTTAAGGAAGTTAGCAGGTATTAAATTCAAGAGAATAAATTTTGATAATTCATCTGAATATATAGAAAATTGGAACTTACAAAATAGGAGGCAGCGTACCGGATTTGTTTTCCATAAACCTAATATATTTCCATACTCAGCTTCATTCACTTTAAATAGATCTCAACCAATGCATGATAATCTGATGGGAACTATGTGGCTTAATGCTGGATCAGAAATTCAGGTAGCCGGATTTGATTATTCATGCGCTATAAATGCACCAGCAAACATACAGCAATTTGAACATATTGTCCAGCTTAGGCGTGCGCTAACTACAGCTACTATAACTTTATTACCTGATGCAGAAAGATTCAGTTTTCCAAGAGTTATTAATTCAGCTGATGGCGCGACTACATGGTTCTTTAATCCAGTCATTTTAAGACCAAATAATGTTGAAGTAGAATTTTTGTTGAATGGACAAATTATTAATACATATCAAGCTAGATTTGGCACTATTATTGCAAGAAATTTTGATACTATTCGGTTGTTATTCCAGTTAATGCGTCCACCA------AATATGACGCCAGCTGTTAATGCACTGTTTCCGCAAGCACAACCTTTTCAACATCATGCAACAGTTGGACTTACATTACGTATTGAATCTGCAGTTTGTGAATCAGTGCTTGCGGATGCTAATGAGACTCTATTGGCGAATGTGACCGCAGTACGTCAAGAGTATGCTATACCAGTTGGTCCGGTATTTCCACCAGGCATGAATTGGACTGAATTAATTACTAATTATTCACCATCTAGAGAAGATAATTTACAACGTGTTTTTACAGTAGCTTCTATTAGAAGTATGTTGATTAAG
>AAQ09560
ATGGAGGTTCTGTATTCATTGTCAAAAACTTTGAAAGATGCTAGGGATAAAATCGTTGAAGGTACATTATACTCAAATGTGAGTGACTTAATTCAGCAATTTAATCAAATGATAGTTACTATGAATGGAAATGATTTTCAGACAGGAGGAATTGGAAATTTGCCAATTAGAAACTGGACTTTTGACTTTGGATTACTTGGTACTACTTTGCTTAATCTTGATGCAAATTATGTTGAAAATGCTAGAACTACTATTGAATATTTCATTGATTTTATAGACAATGTATGTATGGATGAAATAGCTAGAGAATCGCAACGAAATGGGATAGCTCCACAATCTGAAGCACTAAGAAAATTGTCAGGTATTAAATTTAAGAGAATTAACTTCGATAACTCGTCTGATTACATTGAAAATTGGAACTTACAAAACAGACGACAGCGTACAGGATTCGTGTTTCATAAACCTAATATACTTCCATATTCAGCATCATTCACTCTGAATAGATCACAGCCAGCACATGATAATTTGATGGGGACTATGTGGATTAATGCCGGATCAGAAATTCAGGTAGCTGGGTTTGATTACTCGTGTGCTTTCAATGCACCAGCGAAATTTCAACAGTTGGAACATGTTGTACCGTTAAGACGTGCTCTCACAACAGCTACAATTACTCTATTGCCAGACGCTGAAAGATTCAGTTTTCCAAGAGTTATTAATTCAGCCGATGGTACTACTACATGGTATTTTAATCCAGTTATTCTAAGGCCAAGTAATGTGGAAGTTGAATTTTTGTTGAACGGACAAATAATTAACACATATCAAGCACGATTTGGAACTATCATAGCCAGAAATTTTGATACTATCCGTTTATCGTTTCAGTTAGTACGACCACCG------AATATGACACCAGCAGTTGCGAATCTATTTCCGCAAGCACCGCCATTTATATTTCACGCTACAGTTGGACTTACATTAAGAATTGAATCTGCAGTTTGTGAATCTGTGCTTGCGGACGCTTCCGAAACTTTGTTGGCAAATGTGACGGCAGTTCGTCAAGAATATGCTATACCAGTAGGACCAGTATTTCCACCAGGTATGAATTGGACAGAACTGATTACCAACTATTCACCTTCAAGAGAAGATAATTTGCAACGCGTTTTCACAGTAGCCTCCATTAGAAGCATGTTGATTAAG
>ACZ51990
ATGGAGGTTTTATATTCATTGTCAAAAACCCTTAAAGATGCTAGGGACAAAATTGTTGAAGGTACATTATATTCTAATGTTAGCGATCTCATTCAACAATTCAATCAGATGATAGTAACTATGAATGGAAATGACTTTCAGACTGGAGGAATTGGTAATTTACCTATTAGGAATTGGACTTTCGATTTTGGTCTATTAGGTACAACACTTTTAAATTTGGATGCTAATTACGTTGAGAATGCTAGAACTACAATTGAATATTTTATTGATTTTATTGATAATGTATGTATGGATGAAATGGCAAGAGAGTCTCAAAGAAATGGAGTAGCTCCACAATCTGAAGCGTTAAGAAAGTTAGCAGGCATTAAATTTAAGAGAATAAATTTTGACAATTCATCTGAATATATAGAGAATTGGAATCTACAAAATAGGAGACAGCGTACTGGATTTGTTTTTCATAAACCTAATATATTTCCATACTCAGCTTCATTTACTTTAAATAGATCTCAACCAATGCATGATAATTTGATGGGAACTATGTGGCTTAATGCTGGATCAGAAATTCAAGTAGCTGGATTTGATTATTCATGCGCTATAAATGCACCAGCAAACATACAACAATTTGAGCATATTGTCCAACTTAGACGTGCACTAACTACAGCTACTATAACTTTATTACCTGATGCAGAAAGATTTAGTTTTCCAAGAGTTATTAATTCAGCTGATGGTGCAACTACATGGTTCTTTAATCCAGTCATTTTAAGACCAAATAATGTTGAAGTAGAATTTTTGTTGAATGGGCAAATTATTAATACATATCAAGCTAGATTTGGTACTATTATCGCAAGAAATTTTGATACAATTCGGTTGTCATTCCAGTTAATGCGCCCGCCA------AATATGACACCAGCTGTTAATGCACTATTTCCACAAGCACAACCTTTTCAACATCACGCAACAGTTGGACTTACATTACGCATTGAATCTGCAGTTTGTGAATCAGTACTTGCAGATGCTAATGAGACTCTGTTGGCGAATGTGACCGCAGTACGTCAAGAGTATGCTATACCAGTTGGACCAGTATTTCCACCAGGCATGAATTGGACTGAATTAATTACTAATTATTCACCATCTAGAGAAGATAATTTACAGCGCGTGTTTACAGTAGCTTCCATTAGAAGCATGTTAATTAAG
>AGE98548
ATGGAGGTTCTGTACTCACTGTCAAAAACTCTTAAAGATGCTAGGGACAAAATTGTTGAAGGTACATTATATTCTAATGTTAGCGATCTTATTCAGCAATTCAATCAAATGATAGTAACTATGAATGGAAATGATTTTCAGACTGGAGGAATTGGTAATTTACCTGTTAGAAATTGGACTTTCGATTTTGGTCTATTAGGTACAACACTTTTGAACTTGGATGCTAATTATGTTGAGAATGCAAGAACTATAATTGAATATTTTATTGACTTTATTGATAATGTATGTATGGATGAAATGGCAAGAGAATCTCAAAGAAATGGAGTAGCGCCACAATCTGAAGCGTTGAGAAAGTTAGCGGGAATTAAATTTAAGAGAATAAATTTCGATAATTCATCAGAATACATAGAAAATTGGAACTTACAAAATAGAAGACAGCGCACCGGATTTGTTTTTCATAAACCTAACATATTTCCATACTCAGCTTCATTTACTCTAAATAGATCTCAACCAATGCATGATAATTTAATGGGAACCATGTGGCTTAATGCTGGATCAGAAATTCAAGTGGCTGGATTTGACTACTCATGCGCCATAAATGCACCAGCGAACATACAGCAATTTGAACATATCGTCCAGCTTAGGCGCGCACTGACTACAGCTACTATAACTTTATTACCTGATGCAGAGAGATTTAGTTTTCCAAGAGTAATTAATTCAGCTGATGGCGCGACTACATGGTTCTTTAATCCAGTTATTCTAAGACCAAACAATGTAGAGGTAGAATTTTTGTTGAATGGACAAATTATTAATACATATCAGGCTAGATTTGGTACTATCATCGCAAGAAATTTTGATGCAATTCGTTTATTATTTCAGTTGATGCGTCCACCT------AATATGACACCAGCTGTTAATGCACTGTTTCCACAAGCACAACCTTTTCAGCACCATGCAACAGTTGGACTTACATTACGTATTGAATCTGCGGTTTGTGAATCAGTGCTTGCGGACGCAAATGAAACTCTGTTAGCAAATGTGACCGCGGTGCGTCAAGAATATGCCATACCAGTTGGACCGGTATTTCCACCAGGCATGAATTGGACTGAATTAATTACTAACTATTCGCCATCTAGAGAAGATAACTTGCAACGCGTTTTCACGGTAGCTTCCATTAGAAGCATGTTGATTAAG
>AGF86262
ATGGATGTCCTGTACTCCTTGTCAAAAACTCTTAAAAATGCTAGAGACAAAATTGTCGAAGGCACATTATATTCCAATGTGAGTGATCTAATTCAACAATTTAATCAAATGATAATTACTATGAATGGAAATGAGTTCCAAACTGGAGGAATTGGCAATCTACCGATTAGAAATTGGAATTTTGATTTTGGATTACTTGGAACAACTTTACTAAATTTAGACGCTAACTACGTCGAAACGGCCCGCAATACTATTGATTATTTTGTAGATTTTGTAGACAATGTATGCATGGATGAAATGGTTAGAGAGTCACAAAGAAATGGAATTGCACCACAATCGGATTCACTTAGAAAATTGTCAGGTATTAAATTTAAAAGAATAAATTTTGATAATTCATCAGAATACATAGAGAATTGGAACTTACAAAATAGAAGGCAAAGAACAGGTTTTACGTTTCATAAACCAAACATTTTTCCTTACTCAGCGTCATTCACACTGAACAGATCGCAACCAGCTCATGATAACTTGATGGGTACAATGTGGCTGAACGCGGGATCTGAAATTCAGGTTGCTGGGTTTGACTATTCATGTGCAATTAATGCGCCAGCTAATACACAACAATTTGAGCACATTGTACAACTCCGAAGAGTACTAACTACAGCTACAATAACTCTTTTACCAGATGCAGAAAGATTTAGTTTTCCAAGAGTGATTAATTCAGCTGATGGAGCGACCACGTGGTACTTCAATCCAGTGATTCTTAGACCGAATAATGTTGAAGTAGAGTTTTTACTTAATGGGCAGATAATAAATACTTACCAAGCAAGATTTGGAACAATTGTAGCTAGAAATTTTGATACAATCAGATTGTCGTTTCAGTTAATGAGACCACCG------AATATGACACCAGCAGTAGCGGCGTTATTTCCAAATGCGCAACCATTTGAACATCATGCTACAGTAGGACTCACACTTAGGATTGAATCTGCAGTTTGTGAATCTGTTCTTGCCGACGCAAGCGAAACAATGTTAGCAAATGTGACATCTGTTAGACAAGAATACGCTATACCAGTTGGACCAGTTTTTCCACCAGGTATGAATTGGACTGATTTGATCACCAACTATTCACCATCTAGAGAGGATAACTTGCAGCGTGTATTTACAGTGGCTTCCATTAGAAGCATGCTTGTCAAA
>ACZ51799
ATGGAGGTTTTATATTCATTGTCAAAAACCCTTAAAGATGCTAGGGACAAAATTGTTGAAGGTACATTATATTCTAATGTTAGCGATCTCATTCAACAATTCAATCAGATGATAGTAACTATGAATGGAAATGACTTTCAGACTGGAGGAATTGGTAATTTACCCATTAGGAATTGGACTTTCGATTTTGGTCTATTAGGTACAACACTTTTAAATTTGGATGCTAATTACGTTGAGAATGCTAGAACTACAATTGAATATTTTATTGATTTTATTGATAATGTATGTATGGATGAAATGGCAAGAGAGTCTCAAAGAAATGGAGTAGCTCCACAATCTGAAGCGTTAAGAAAGTTAGCAGGCATTAAATTTAAGAGAATAAATTTTGACAATTCATCTGAATATATAGAGAATTGGAATCTACAAAATAGGAGACAGCGTACTGGATTTGTTTTTCATAAACCTAATATATTTCCATACTCAGCTTCATTTACTTTAAATAGATCTCAACCAATGCATGATAATTTGATGGGAACTATGTGGCTTAATGCTGGATCAGAAATTCAAGTAGCTGGATTTGATTATTCATGCGCTATAAATGCACCAGCAAACATACAACAATTTGAGCATATTGTCCAACTTAGACGTGCACTAACTACAGCTACTATAACTTTATTACCTGATGCAGAAAGATTTAGTTTTCCAAGAGTTATTAATTCAGCTGATGGTGCAACTACATGGTTCTTTAATCCAGTCATTTTAAGACCAAATAATGTTGAAGTAGAATTTTTGTTGAATGGGCAAATTATTAATACATATCAAGCTAGATTTGGTACTATTATCGCAAGAAATTTTGATACAATTCGGTTGTCATTCCAGTTAATGCGCCCGCCA------AATATGACACCAGCTGTTAATGCACTATTTCCACAAGCACAACCTTTTCAACATCACGCAACAGTTGGACTTACATTACGCATTGAATCTGCAGTTTGTGAATCAGTACTTGCAGATGCTAATGAGACTCTGTTGGCGAATGTGACCGCAGTACGTCAAGAGTATGCTATACCAGTTGGACCAGTATTTCCACCAGGCATGAATTGGACTGAATTAATTACTAATTATTCACCATCTAGAGAAGATAATTTACAGCGCGTGTTTACAGTAGCTTCCATTAGAAGCATGTTAATTAAG
>AGF85917
ATGGATGTCCTGTACTCCTTGTCAAAAACTCTTAAAAATGCTAGAGACAAAATTGTCGAAGGCACATTATATTCCAATGTGAGTGATCTAATTCAACAATTTAATCAAATGATAATTACTATGAATGGAAATGAGTTCCAAACTGGAGGAATTGGCAATCTACCGATTAGAAATTGGAATTTTGATTTTGGATTACTTGGAACAACTTTACTAAATTTAGACGCTAACTACGTTGAAACGGCCCGCAATACTATTGATTATTTTGTAGATTTTGTAGACAATGTATGCATGGATGAAATGGTTAGAGAGTCACAAAGAAATGGAATTGCACCACAATCGGATTCACTTAGAAAATTGTCAGGTATTAAATTTAAAAGAATAAATTTTGATAATTCATCAGAATACATAGAGAATTGGAACTTACAAAATAGAAGGCAAAGAACAGGTTTTACGTTTCATAAACCAAACATTTTTCCTTACTCAGCGTCATTCACACTGAACAGATCGCAACCAGCTCATGATAACTTGATGGGTACAATGTGGCTGAACGCGGGATCTGAAATTCAGGTTGCTGGGTTTGACTATTCATGTGCAATTAATGCGCCAGCTAATACACAACAATTTGAGCACATTGTACAACTCCGAAGAGTACTAACTACAGCTACAATAACTCTTTTACCAGATGCAGAAAGATTTAGTTTTCCAAGAGTGATTAATTCAGCTGATGGAGCGACCACGTGGTACTTCAACCCAGTGATTCTTAGACCGAATAATGTTGAAGTAGAGTTTTTACTTAATGGGCAGATAATAAATACTTACCAAGCAAGATTTGGAACAATTGTAGCTAGAAATTTTGATACAATCAGATTGTCGTTTCAGTTAATGAGACCACCG------AATATGACACCAGCAGTAGCGGCGTTATTTCCAAATGCGCAACCATTTGAACATCATGCTACAGTAGGACTTACACTTAGGATTGAATCTGCAGTTTGTGAATCTGTTCTTGCCGACGCAAGCGAAACAATGTTAGCAAATGTGACATCTGTTAGACAAGAATACGCTATACCAGTTGGACCAGTTTTTCCACCAGGTATGAATTGGACTGATTTGATCACCAACTATTCACCATCTAGAGAGGATAACTTGCAGCGTGTATTTACAGTGGCTTCCATTAGAAGCATGCTTGTCAAA
>AGE99393
ATGGAAGTTCTGTACTCACTGTCAAAAACTCTTAAAGATGCTAGGGACAAAATTGTTGAAGGTACATTATATTCTAACGTTAGCGATCTTATTCAGCAATTCAATCAAATGATAGTAACTATGAATGGAAATGACTTTCAGACTGGAGGAATTGGTAATTTACCTGTTAGAAATTGGACTTTCGATTTTGGTCTATTAGGTACAACACTTTTGAACTTGGATGCTAATTATGTTGAGAATGCAAGAACTACAATTGAATATTTTATTGACTTTATTGATAATGTATGTATGGATGAAATGGCAAGAGAATCTCAAAGAAATGGAATAGCGCCACAATCTGAAGCGTTAAGAAAGCTAGCGGGAATTAAATTTAAGAGAATAAATTTCGATAATTCATCAGAATACATAGAAAATTGGAACTTACAAAATAGAAGACAGCGCACCGGATTTGTTTTTCATAAACCTAACATTTTTCCATACTCAGCTTCATTTACTCTAAATAGATCTCAACCAATGCATGATAATTTAATGGGAACCATGTGGCTTAATGCTGGATCAGAAATTCAAGTGGCTGGATTTGATTACTCATGCGCCATAAATGCACCAGCGAACATACAGCAATTTGAACATATCGTTCAGCTTAGGCGCGCACTGACTACAGCTACTATAACTTTATTACCTGATGCAGAGAGATTTAGTTTTCCAAGAGTAATTAATTCAGCTGATGGCGCGACTACATGGTTCTTTAATCCAGTTATTCTAAGACCAAACAATGTAGAGGTAGAATTTTTATTGAATGGACAAATTATTAATACATATCAGGCTAGATTTGGTACTATCATCGCAAGAAATTTTGATACAATTCGTTTATTATTTCAGTTGATGCGTCCACCT------AATATGACACCAGCTGTTAATGCACTATTTCCACAAGCACAACCTTTTCAGCATCATGCAACAGTTGGACTTACATTACGTATTGAATCTGCGGTTTGTGAATCAGTGCTTGCGGACGCGAATGAAACTCTGTTAGCAAATGTGACCGCGGTGCGTCAAGAATATGCCATACCAGTTGGACCGGTATTTCCACCAGGCATGAATTGGACTGAATTGATTACTAACTATTCGCCATCTAGAGAAGATAACTTGCAACGCGTTTTCACGGTAGCTTCCATTAGAAGCATGTTGATTAAG
>AGE99392
ATGGAGGTTCTGTATTCATTGTCAAAAACTCTTAAAGATGCTAGGGATAAGATTGTTGAAGGTACATTATATTCTAATGTTAGCGATCTCATTCAGCAATTTAATCAAATGATAGTAACCATGAATGGAAATGACTTTCAAACTGGAGGAATTGGCAATTTATCTATTAGAAATTGGACATTTGACTTTGGTCTACTAGGTACTACGCTTTTAAATCTTGATGCTAATTATGTTGAGACTGCAAGAACTACGATTGAGTATTTTATTGATTTTATTGATAATGTATGTATGGATGAAATGGCAAGAGAGTCTCAAAGAAATGGAGTAGCTCCACAATCTGAGGCATTGAGGAAGCTAGCCGGTATTAAATTTAAAAGAATAAACTTTAATAATTCATCAGAATATATAGAAAATTGGAATTTACAGAATAGAAGACAACGTACCGGATTTGTTTTTCATAAACCTAATATATTTCCATACTCAGCATCATTTACTTTAAATAGATCTCAACCAATGCATGACAATTTAATGGGAACCATGTGGCTTAATGCTGGATCAGAAATTCAAGTGGCTGGATTTGACTACTCGTGTGCTCTAAATGCTCCAGCAAATATTCAACAGTTTGAACATATTGTCCAGCTAAGGCGTGCGCTAACTACAGCTACTATAACTTTGTTACCTGATGCAGAAAGATTTAGTTTTCCAAGAGTTATTAATTCAGCAGATGGCGCAACTACATGGTTCTTTAATCCAATTATCCTAAGACCAAACAATGTAGAGGTAGAATTCTTACTGAATGGACAAATTATTAATACATATCAAGCTAGATTTGGCACTATTATTGCAAGAAATTTTGATACAATTCGTCTATCATTCCAATTAATGCGTCCACCA------AACATGACGCCAGCCGTAAATGCATTATTTCCGCAAGCACAACCTTTTCAACATCATGCAACAGTTGGACTTACGTTACGTATTGAGTCTGCAGTTTGTGAATCAGTACTTGCGGATGCAAATGAAACTTTATTGGCGAATGTTACCGCAGTACGTCAAGAGTATGCTATACCAGTTGGACCAGTATTCCCACCAGGCATGAATTGGACCGAGCTGATTACTAACTATTCACCATCCAGGGAAGATAATTTGCAACGTGTCTTTACAGTAGCCTCTATCAGAAGCATGTTGATTAAG
>ACZ51942
ATGGAAGTTTTATATTCATTGTCAAAAACTCTTAAAGATGCTAGGGACAAAATTGTTGAAGGTACATTATATTCTAATGTTAGCGATCTCATTCAACAATTCAATCAAATGATAGTAACTATGAATGGAAATGACTTTCAAACTGGAGGAATTGGTAATTTGCCTATTAGAAACTGGACTTTCGATTTTGGTCTATTAGGTACAACACTTTTAAATTTAGATGCTAATTACGTTGAGAATGCTAGAACTACAATTGAATATTTTATTGACTTTATTGATAATGTATGTATGGATGAAATGGCAAGAGAGTCTCAAAGAAATGGAGTAGCTCCACAATCTGAAGCGTTAAGGAAGTTAGCAGGTATTAAATTCAAGAGAATAAATTTTGATAATTCATCTGAATATATAGAAAATTGGAACTTGCAAAATAGAAGGCAGCGTACCGGATTTGTTTTCCATAAACCTAATATATTTCCATACTCAGCTTCATTCACTTTAAATAGATCTCAACCAATGCATGATAATCTGATGGGAACTATGTGGCTTAATGCTGGATCAGAAATTCAGGTAGCCGGATTTGATTATTCATGCGCTATAAATGCACCAGCAAACATACAGCAATTTGAACATATTGTCCAGCTTAGGCGTGCGTTAACTACAGCTACTATAACTTTATTACCTGATGCAGAAAGATTCAGTTTTCCAAGAGTTATTAATTCAGCTGATGGCGCGACTACATGGTTCTTTAATCCAGTCATTTTAAGACCAAATAATGTTGAAGTAGAATTTTTGTTGAATGGACAAATTATTAATACATATCAAGCTAGATTTGGCACTATTATTGCAAGAAATTTTGATACTATTCGGTTGTTATTCCAGTTGATGCGTCCACCA------AATATGACACCAGCTGTTAATGCACTGTTTCCGCAAGCACAACCTTTTCAACATCATGCAACAGTTGGACTTACATTACGTATTGAATCTGCAGTTTGTGAATCAGTGCTTGCGGATGCTAATGAGACTTTATTGGCGAATGTGACCGCAGTACGTCAAGAGTATGCTATACCAGTTGGTCCAGTATTTCCACCAGGCATGAATTGGACTGAATTAATTACTAATTACTCACCATCTAGAGAAGATAATTTACAACGTGTTTTTACAGTAGCTTCTATTAGAAGCATGTTGATTAAG
>AFK27515
ATGGAGGTTCTGTACTCATTGTCAAAAACTCTTAAAGATGCTAGGGACAAAATTGTTGAAGGTACATTATATTCTAATGTTAGCGATCTCATTCAACAATTTAACCAGATGATAATGACTATGAATGGGAATGATTTTCAGACTGGAGGAATTGGTAATTTATCTATTAGAAATTGGACTTTTGATTTTGGTCTATTGGGTACTACGCTTTTGAACTTAGATGCAAATTATGTTGAGACTGCAAGGACTACAATTGAATATTTCATTGACTTCATCGATAATGTATGCATGGATGAAATGGCTAGAGAGTCTCAAAGAAATGGAATAGCTCCACAATCCGAAGCGTTAAGAAAATTAGCAGGTATTAAATTTAAAAGAATAAACTTTGATAATTCATCAGAATACATAGAAAATTGGAATTTACAAAACAGAAGACAACGTACTGGATTTGTTTTCCATAAGCCTAATATATTTCCATATTCAGCTTCGTTCACATTGAACAGATCTCAACCAATGCATGATAATTTAATGGGAACTATGTGGCTTAATGCCGGATCAGAAATTCAAGTAGCCGGATTTGACTATTCGTGTGCTATAAACGCTCCAGCGAACATACAACAGTTTGAGCACATTGTTCAACTTAGACGCGCATTAACCACAGCCACTATAACTTTGTTACCTGATGCAGAGCGTTTTAGTTTTCCAAGAGTTATCAATTCAGCTGACGGTGCAACTACATGGTTCTTCAATCCAGTTATTCTGAGACCAAATAATGTGGAAGTAGAATTTCTGTTGAATGGACAAATTATCAATACATATCAGGCCAGATTCGGTACCATTGTTGCAAGAAATTTTGACACAATACGTCTGTCATTTCAATTGATGCGTCCACCA------AATATGACACCAGCTGTTAATGCACTATTTCCGCAAGCACAACCTTTTCAATACCATGCGACTGTTGGCCTCACGTTACGTATTGAATCAGCGGTTTGTGAATCAGTGCTTGCGGATGGAAATGAAACTTTATTGGCGAATGTGACCGCAGTACGTCAAGAGTATGCTATACCAGTTGGACCAGTATTTCCACCAGGCATGAATTGGACTGAACTAATTACTAATTATTCACCTTCCAGAGAAGATAATTTGCAACGTGTTTTTACAGTAGCTTCTATTAGAAGCATGCTGATTAAG
>AFK27514
ATGGAGGTTCTGTATTCATTGTCAAAAACTCTTAAAGATGCTAGGGATAAGATTGTTGAAGGTACATTATATTCTAATGTTAGCGATCTTATTCAGCAATTTAATCAAATGATAGTAACCATGAACGGAAATGACTTTCAAACTGGAGGAATTGGCAATTTACCCATTAGAAATTGGACATTTGACTTTGGCTTACTAGGTACTACGCTTTTAAATCTTGATGCTAATTATGTTGAGACTGCAAGAACTACGATCGAGTATTTTATTGATTTCATTGATAATGTATGTATGGATGAAATGGCAAGAGAATCTCAAAGAAATGGAGTAGCTCCACAATCTGAGGCATTGAGAAAGCTAGCCGGTATTAAATTTAAAAGAATAAACTTCAATAATTCATCAGAATATATAGAAAATTGGAATTTACAAAATAGAAGACAACGTACTGGATTTGTTTTTCATAAACCTAATATATTTCCATACTCAGCATCATTTACTTTAAATAGATCTCAACCAATGCATGATAATTTAATGGGAACCATGTGGCTTAATGCTGGATCAGAAATTCAAGTGGCTGGATTTGACTATTCGTGTGCTCTAAATGCTCCAGCAAATATTCAGCAATTTGAACATATTGTCCAGCTAAGGCGTGCGCTAACTACAGCTACCATAACTTTGTTACCTGATGCAGAAAGATTTAGTTTTCCAAGAGTTATTAATTCGGCAGATGGCGCAACTACATGGTTCTTTAATCCAATCATCTTAAGACCAAACAATGTAGAAGTAGAATTTTTACTAAATGGACAAATTATTAATACATATCAAGCTAGATTTGGCACTATTGTCGCAAGAAATTTTGATACAATTCGCCTGTCATTCCAATTAATGCGTCCACCA------AACATGACGCCAGCCGTAAATGCATTATTTCCGCAAGCACAACCTTTTCAACATCATGCAACAGTTGGACTTACGTTACGTATTGAGTCTGCAGTTTGTGAATCAGTACTTGCGGATGCAAATGAAACTTTATTGGCGAATGTTACTGCAGTACGTCAAGAGTATGCTATACCAGTTGGACCAGTATTTCCACCAGGCATGAATTGGACTGAGCTGATTACTAACTATTCACCATCTAGGGAAGATAATTTGCAACGTGTCTTTACAGTAGCCTCTATCAGAAGCATGTTAATTAAG
>AFK27517
ATGGAGGTTCTGTACTCATTGTCAAAAACTCTTAAAGATGCTAGGGACAAAATTGTTGAAGGTACATTATATTCTAATGTTAGCGATCTCATTCAACAATTTAATCAGATGATAGTGACTATGAATGGGAATGATTTTCAGACTGGAGGAATTGGTAATTTGCCTATTAGAAATTGGACTTTTGATTTTGGTCTATTGGGTACTACGCTTTTGAACTTGGATGCAAATTATGTTGAGACTGCAAGAACTACAATTGAATATTTCATTGACTTCATTGATAATGTATGCATGGATGAAATGGCTAGAGAATCTCAAAGAAATGGAATAGCTCCACAATCCGAAGCGTTAAGAAAATTAGCAGGTATTAAATTTAAAAGAATAAACTTTGATAATTCATCAGAATACATAGAAAATTGGAATTTACAAAACAGAAGACAACGTACTGGATTCATTTTCCATAAGCCTAATATATTTCCATATTCAGCTTCGTTCACATTGAACAGATCTCAACCAATACATGATAATTTAATGGGAACTATGTGGCTTAATGCCGGATCAGAAATTCAAGTAGCCGGATTTGATTATTCGTGTGCTATAAACGCTCCAGCGAACATACAACAGTTTGAGCACATTGTTCAACTTAGACGAGCATTAACCACAGCCACTATAACTTTATTACCTGATGCAGAGCGTTTTAGTTTTCCAAGAGTTATCAATTCAGCTGACGGTGCAACTACATGGTTCTTCAATCCAGTTATTCTGAGACCAAATAATGTGGAAGTAGAATTTCTGTTGAATGGACAAATTATTAATACATATCAGGCCAGATTCGGTACCATTGTTGCAAGAAATTTTGACACAATACGTCTGTCATTTCAGTTGATGCGTCCACCA------AATATGACACCAGCTGTTAATGCACTATTTCCGCAAGCACAACCTTTTCAACACCATGCAACTGTTGGTCTCACGTTACGTATTGAATCAGCGGTTTGCGAATCAGTGCTTGCGGATGCAAATGAAACTTTATTGGCGAATGTGACCGCGGTACGTCAAGAGTATGCTATACCAGTTGGACCAGTATTTCCACCAGGCATGAATTGGACTGAACTAATTACTAATTATTCACCTTCCAGAGAAGATAATTTGCAACGTGTTTTTACAGTAGCTTCTATTAGAAGCATGCTAATTAAG
>AFK27516
ATGGAGGTTCTGTATTCATTGTCAAAAACTCTTAAAGATGCTAGGGATAAGATTGTTGAAGGTACATTATATTCTAATGTTAGCGATCTTATTCAGCAATTTAATCAAATGATAGTAACCATGAACGGAAATGACTTTCAAACTGGAGGAATTGGCAATTTACCCATTAGAAATTGGACATTTGACTTTGGCCTACTAGGTACTACGCTTTTAAATCTTGATGCTAATTATGTTGAGACTGCTAGAACTACGATCGAGTATTTTATTGATTTCATTGATAATGTATGTATGGATGAAATGGCAAGAGAATCTCAAAGAAATGGAGTAGCTCCACAATCTGAGGCATTGAGAAAGCTAGCCGGTATTAAATTTAAAAGAATAAACTTCAATAATTCATCAGAATATATAGAAAATTGGAATTTACAAAATAGAAGACAACGTACTGGATTTGTTTTTCATAAACCTAATATATTTCCATACTCAGCATCATTTACTTTAAATAGATCTCAACCAATGCATGATAATTTAATGGGAACCATGTGGCTTAATGCTGGATCAGAAATTCAAGTGGCTGGATTTGACTATTCGTGTGCTCTAAATGCTCCAGCAAATATTCAGCAATTTGAACATATTGTCCAGCTAAGGCGTGCGCTAACTACAGCTACCATAACTTTGTTACCTGATGCAGAAAGATTTAGTTTTCCAAGAGTTATTAATTCAGCAGATGGCGCAACTACATGGTTCTTTAATCCAATCATCTTAAGACCAAACAATGTAGAAGTAGAATTTTTACTAAATGGACAAATTATTAATACATATCAAGCTAGATTTGGCACTATTGTCGCAAGAAATTTTGATACAATTCGCCTGTCATTCCAATTAATGCGTCCACCA------AATATGACGCCAGCCGTAAATGCATTATTTCCGCAAGCACAACCTTTTCAACATCATGCAACAGTTGGACTTACGTTACGTATTGAGTCTGCAGTTTGTGAATCAGTACTTGCGGATGCAAATGAAACTTTATTGGCGAATGTTACTGCAGTACGTCAAGAGTATGCTATACCAGTTGGACCAGTATTTCCACCAGGCATGAATTGGACTGAGCTGATTACTAACTATTCACCATCTAGGGAAGATAATTTGCAACGTGTCTTTACAGTAGCCTCTATCAGAAGCATGTTAATTAAG
>AGF85852
ATGGATGTCCTGTACTCCTTGTCAAAAACTCTTAAAAATGCTAGAGACAAAATTGTCGAAGGCACATTATATTCCAATGTGAGTGATTTAATTCAACAATTTAATCAAATGATAATTACTATGAATGGAAATGAGTTCCAAACTGGAGGAATTGGCAATCTACCGATTAGAAATTGGAATTTTGATTTTGGATTACTTGGAACAACTTTACTAAATTTAGACGCTAACTACGTCGAAACGGCCCGCAATACTATTGATTATTTTGTAGATTTTGTAGACAATGTATGCATGGATGAAATGGTTAGAGAGTCACAAAGAAATGGAATTGCACCACAATCGGATTCACTTAGAAAATTGTCAGGTATTAAATTTAAAAGAATAAATTTTGATAATTCATCAGAATACATAGAGAATTGGAACTTACAAAATAGAAGGCAAAGAACAGGTTTTACGTTTCATAAACCAAACATTTTTCCTTACTCAGCGTCATTCACACTGAACAGATCGCAACCAGCTCATGATAACTTGATGGGTACAATGTGGCTGAACGCGGGATCTGAAATTCAGGTTGCTGGGTTTGACTATTCATGTGCAATTAATGCGCCAGCTAATACACAACAATTTGAGCACATTGTACAGCTCCGAAGAGTACTAACTACAGCTACAATAACTCTTTTACCAGATGCAGAAAGATTTAGTTTTCCAAGAGTGATTAATTCAGCTGATGGAGCAACCACGTGGTACTTCAACCCAGTGATTCTTAGACCGAATAATGTTGAAGTAGAGTTTTTACTTAATGGGCAGATAATAAATACTTACCAAGCAAGATTTGGAACAATTGTAGCTAGAAATTTTGATACAATCAGATTGTCGTTTCAGTTAATGAGACCACCG------AATATGACACCAGCAGTAGCAGCGTTATTTCCAAATGCGCAACCATTTGAACATCATGCTACAGTAGGACTCACACTTAGGATTGAATCTGCAGTTTGTGAATCTGTTCTTGCCGACGCAAGCGAAACAATGTTAGCAAATGTGACATCTGTTAGACAAGAATACGCTATACCAGTTGGACCAGTTTTTCCACCAGGTATGAATTGGACTGATTTGATCACCAACTATTCACCATCTAGAGAGGATAATTTGCAGCGTGTATTTACAGTGGCTTCCATTAGAAGCATGCTTGTCAAA
>AFK27510
ATGGAGGTTCTGTACTCATTGTCAAAAACTCTTAAAGATGCTAGGGACAAAATTGTTGAAGGTACATTATATTCTAATGTTAGCGATCTCATTCAACAATTTAACCAGATGATAATGACTATGAATGGGAATGATTTTCAGACTGGAGGAATTGGTAATTTACCTATTAGAAATTGGACTTTTGATTTTGGTCTATTGGGTACTACGCTTTTGAACTTAGATGCAAATTATGTTGAGACTGCAAGGACTACAATTGAATATTTCATTGACTTCATCGATAATGTATGCATGGATGAAATGGCTAGAGAGTCTCAAAGAAATGGAATAGCTCCACAATCCGAAGCGTTAAGAAAATTAGCAGGTATTAAATTTAAAAGAATAAACTTTGATAATTCATCAGAATACATAGAAAATTGGAATTTACAAAACAGAAGACAACGTACTGGATTTGTTTTCCATAAGCCTAATATATTTCCATATTCAGCTTCGTTCACATTGAACAGATCTCAACCAATGCATGATAATTTAATGGGAACTATGTGGCTTAATGCCGGATCAGAAATTCAAGTAGCCGGATTTGACTATTCGTGTGCTATAAACGCTCCAGCGAACATACAACAGTTTGAGCACATTGTTCAACTTAGACGCGCATTAACCACAGCCACTATAACTTTGTTACCTGATGCAGAGCGTTTTAGTTTTCCAAGAGTTATCAATTCAGCTGACGGTGCAACTACATGGTTCTTCAATCCAGTTATTCTGAGACCAAATAATGTGGAAGTAGAATTTCTGTTGAATGGACAAATTATCAATACATATCAGGCCAGATTCGGTACCATTGTTGCAAGAAATTTTGACACAATACGTCTGTCATTTCAATTGATGCGTCCACCA------AATATGACACCAGCTGTTAATGCACTATTTCCGCAAGCACAACCTTTTCAATACCATGCGACTGTTGGCCTCACGTTACGTATTGAATCAGCGGTTTGTGAATCAGTGCTTGCGGATGGAAATGAAACTTTATTGGCGAATGTGACCGCAGTACGTCAAGAGTATGCTATACCAGTTGGACCAGTATTTCCACCAGGCATGAATTGGACTGAACTAATTACTAATTATTCACCTTCCAGAGAAGATAATTTGCAACGTGTTTTTACAGTAGCTTCTATTAGAAGCATGCTGATTAAG
>AFK27513
ATGGAGGTTCTGTACTCATTGTCAAAAACTCTTAAAGATGCTAGGGACAAAATTGTTGAAGGTACATTATATTCTAATGTTAGCGATCTCATTCAACAATTTAACCAGATGATAATGACTATGAATGGGAATGATTTTCAGACTGGAGGAATTGGTAATTTATCTATTAGAAATTGGACTTTTGATTTTGGTCTATTGGGTACTACGCTTTTGAACTTAGATGCAAATTATGTTGAGACTGCAAGGACTACAATTGAATATTTCATTGACTTCATCGATAATGTATGCATGGATGAAATGGCTAGAGAGTCTCAAAGAAATGGAATAGCTCCACAATCCGAAGCGTTAAGAAAATTAGCAGGTATTAAATTTAAAAGAATAAACTTTGATAATTCATCAGAATACATAGAAAATTGGAATTTACAAAACAGAAGACAACGTACTGGATTTGTTTTCCATAAGCCTAATATATTTCCATATTCAGCTTCGTTCACATTGAACAGATCTCAACCAATGCATGATAATTTAATGGGAACTATGTGGCTTAATGCCGGATCAGAAATTCAAGTAGCCGGATTTGACTATTCGTGTGCTATAAACGCTCCAGCGAACATACAACAGTTTGAGCACATTGTTCAACTTAGACGCGCATTAACCACAGCCACTATAACTTTGTTACCTGATGCAGAGCGTTTTAGTTTTCCAAGAGTTATCAATTCAGCTGACGGTGCAACTACATGGTTCTTCAATCCAGTTATTCTGAGACCAAATAATGTGGAAGTAGAATTTCTGTTGAATGGACAAATTATCAATACATATCAGGCCAGATTCGGTACCATTGTTGCAAGAAATTTTGACACAATACGTCTGTCATTTCAATTGATGCGTCCACCA------AATATGACACCAGCTGTTAATGCACTATTTCCGCAAGCACAACCTTTTCAATACCATGCGACTGTTGGCCTCACGTTACGTATTGAATCAGCGGTTTGTGAATCAGTGCTTGCGGATGGAAATGAAACTTTATTGGCGAATGTGACCGCAGTACGTCAAGAGTATGCTATACCAGTTGGACCAGTATTTCCACCAGGCATGAATTGGACTGAACTAATTACTAATTATTCACCTTCCAGAGAAGATAATTTGCAACGTGTTTTTACAGTAGCTTCTATTAGAAGCATGCTGATTAAG
>AFK27512
ATGGAGGTTCTGTACTCATTGTCAAAAACTCTTAAAGATGCTAGGGACAAAATTGTTGAAGGTACATTATATTCTAATGTTAGCGATCTCATTCAACAATTTAACCAGATGATAATGACTATGAATGGGAATGATTTTCAGACTGGAGGAATTGGTAATTTATCTATTAGAAATTGGACTTTTGATTTTGGTCTATTGGGTACTACGCTTTTGAACTTAGATGCAAATTATGTTGAGACTGCAAGGACTACAATTGAATATTTCATTGACTTCATCGATAATGTATGCATGGATGAAATGGCTAGAGAGTCTCAAAGAAATGGAATAGCTCCACAATCCGAAGCGTTAAGAAAATTAGCAGGTATTAAATTTAAAAGAATAAACTTTGATAATTCATCAGAATACATAGAAAATTGGAATTTACAAAACAGAAGACAACGTACTGGATTTGTTTTCCATAAGCCTAATATATTTCCATATTCAGCTTCGTTCACATTGAACAGATCTCAACCAATGCATGATAATTTAATGGGAACTATGTGGCTTAATGCCGGATCAGAAATTCAAGTAGCCGGATTTGACTATTCGTGTGCTATAAACGCTCCAGCGAACATACAACAGTTTGAGCACATTGTTCAACTTAGACGCGCATTAACCACAGCCACTATAACTTTGTTACCTGATGCAGAGCGTTTTAGTTTTCCAAGAGTTATCAATTCAGCTGACGGTGCAACTACATGGTTCTTCAATCCAGTTATTCTGAGACCAAATAATGTGGAAGTAGAATTTCTGTTGAATGGACAAATTATCAATACATATCAGGCCAGATTCGGTACCATTGTTGCAAGAAATTTTGACACAATACGTCTGTCATTTCAATTGATGCGTCCACCA------AATATGACACCAGCTGTTAATGCACTATTTCCGCAAGCACAACCTTTTCAATACCATGCGACTGTTGGCCTCACGTTACGTATTGAATCAGCGGTTTGTGAATCAGTGCTTGCGGATGGAAATGAAACTTTATTGGCGAATGTGACCGCAGTACGTCAAGAGTATGCTATACCAGTTGGACCAGTATTTCCACCAGGCATGAATTGGACTGAACTAATTACTAATTATTCACCTTCCAGAGAAGATAATTTGCAACGTGTTTTTACAGTAGCTTCTATTAGAAGCATGCTGATTAAG
>AER51147
ATGGATGTCCTGTACTCCTTGTCAAAAACTCTTAAAGATGCTAGAGACAAAATTGTCGAAGGCACACTATACTCCAATGTGAGTGATCTAATTCAACAATTTAATCAAATGATAGTTACTATGAATGGAAATGAATTCCAAACTGGAGGAATCGGTAATCTACCAATTAGAAACTGGAATTTTGATTTTGGATTACTTGGAACAACTCTACTAAATTTAGACGCTAACTACGTCGAAACGGCCCGCAATACAATTGATTATTTTGTAGATTTTGTGGATAATGTATGTATGGATGAAATGGTTAGAGAATCACAGAGGAATGGAATTGCACCACAATCAGATTCACTTAGAAAGTTGTCAGGCATTAAATTTAAAAGAATAAATTTTGATAACTCATCGGAATACATAGAGAACTGGAATTTGCAAAACAGAAGGCAGAGAACAGGTTTTACATTTCATAAACCAAACATTTTCCCTTATTCAGCGTCATTCACACTAAACAGATCGCAACCGGCTCATGATAACTTGATGGGTACGATGTGGCTGAACGCGGGATCAGAAATTCAGGTCGCTGGATTCGACTATTCATGTGCAATCAATGCGCCAGCTAATACACAACAATTTGAACATGTTGTACAGCTCCGGAGAGTGTTAACTACAGCTACAATAACTCTTCTACCAGATGCAGAAAGGTTTAGTTTTCCAAGAGTGATTAACTCAGCTGACGGAGTAACTACATGGTATTTCAATCCAGTGATTCTTAGACCAAATAACGTTGAAGTGGAGTTCCTACTAAACGGGCAAATAATAAATACTTATCAGGCAAGATTTGGAACAATTATAGCTAGAAATTTTGATACAATCAGATTGTCGTTTCAGTTGATGAGACCACCA------AATATGACACCAGCGGTAGCGGCGTTATTTCCAAATGCGCAGCCATTTGAACATCATGCTACAGTGGGACTCACGCTTAGGATTGAATCTGCAGTTTGTGAATCTGTACTTGCCGACGCAAGTGAAACAATGCTAGCAAATGTGACATCTGTTAGACAAGAATACGCGATACCAGTTGGACCAGTCTTTCCGCCAGGTATGAATTGGACTGATTTGATCACTAACTATTCACCATCTAGAGAGGATAACTTACAGCGTGTATTTACAGTGGCTTCCATTAGAAGCATGCTTGTCAAA
>ACO87891
ATGGAGGTTTTATATTCATTGTCAAAAACTCTTAAAGATGCTAGGGACAAAATTGTTGAAGGTACATTATATTCTAATGTCAGCGATCTTATTCAACAATTTAATCAAATGATAGTAACTATGAACGGAAATGACTTTCAAACTGGAGGAATTGGTAATTTACCTATTAGGAATTGGACTTTCGATTTTGGTCTATTAGGTACAACACTTTTAAATTTGGATGCTAATTACGTTGAGAATGCTAGAACTACAATTGAATATTTTATTGATTTTATTGATAATGTATGTATAGATGAAATGTCAAGAGAGTCTCAAAGAAATGGAGTAGCTCCACAATCTGAAGCGTTAAGAAAATTAGCAGGCATTAAATTCAAGAGAATAAATTTTAACAACTCATCTGAGTATATAGAAAACTGGAATTTACAAAATAGAAGACAACGTACCGGATTTGTTTTTCATAAACCTAATATATTTCCATACTCGGCTTCATTTACTTTAAATAGATCTCAACCAATGCATGATAATTTAATGGGAACTATGTGGCTTAATGCTGGATCAGAAATTCAAGTAGCTGGATTTGATTATTCATGCGCTATAAATGCACCAGCGAACATACAGCAATTTGAGCACATTGTCCAGCTTAGACGTGCGCTAACTACAGCTACTATAACTTTATTACCTGATGCAGAAAGATTCAGTTTTCCAAGAGTTATTAATTCAGCTGATGGTGCAACTACATGGCTCTTCAATCCAGTCATTTTAAGACCAAATAATGTTGAAGTAGAATTTTTGTTAAATGGGCAAATCATTAATACATATCAAGCTAGATTTGGCACTATTATTGCAAGAAATTTTGATACAATTCGGTTGTCATTCCAGTTAATGCGCCCGCCA------AATATGACACCAGCTGTTAATGCACTATTTCCGCAAGCACAACCTTTTCAACACCATGCAACAGTTGGACTTACACTACGTATTGAATCTGCAGTTTGTGAATCAGTGCTTGCGGATGCTAATGAGACTCTGTTGGCGAATGTGACAGCAGTACGTCAAGAGTATGCTATTCCAGTTGGACCCGTATTTCCGCCAGGCATGAATTGGACTGAATTGATTACTAACTATTCACCATCTAGAGAAGACAATTTACAGCGTGTATTTACAGTAGCTTCCATTCGAAGCATGTTGATTAAG
>ADV52454
ATGGAGGTTCTGTATTCATTGTCAAAAACTCTTAAAGATGCTAGGGATAAAATCGTTGAAGGTACATTATATTCTAATGTTAGCGATCTAATTCAACAATTTAATCAAATGATAGTAACCATGAATGGAAATGACTTTCAAACTGGAGGAATTGGCAATTTGCCTATTAGAAATTGGGCATTTGACTTTGGTCTATTAGGTACTACGCTTTTAAATCTTGATGCTAATTATGTTGAGACTGCAAGAACTACGATTGAGTATTTTATTGATTTCATTGATAATGTATGTATGGATGAAATGGCAAGAGAGTCTCAAAGAAATGGAGTAGCTCCACAATCTGAGGCGTTGAGGAAGCTAGCTGGTATTAAATTTAAAAGAATAAACTTTAATAATTCATCAGAATATATAGAAAATTGGAATTTACAAAATAGAAGACAACGTACTGGATTTGTTTTTCATAAACCTAATATATTTCCATACTCAGCATCATTTACTTTAAATAGATCTCAACCAATGCATGACAATTTAATGGGAACCATGTGGCTTAATGCTGGATCAGAAATTCAAGTAGCTGGATTTGACTACTCGTGTGCTCTAAATGCTCCAGCAAATATTCAGCAGTTTGAACATATTGTCCAGCTAAGGCGTGCACTAACTACAGCCACTATAACTTTGTTACCTGATGCAGAAAGATTTAGTTTTCCAAGAGTTATTAATTCAGCAGATGGTGCAACTACATGGTTCTTTAATCCAATTATCCTAAGACCAAATAACGTAGAGGTAGAATTTTTACTGAATGGACAAATTATTAATACATACCAAGCTAGATTTGGTACTATTATCGCAAGAAATTTTGATACAATTCGTCTATCATTCCAATTAATGCGTCCACCA------AACATGACGCCAGCCGTAAATGCATTATTTCCGCAAGCGCAACCTTTTCAACATCATGCAACAGTTGGACTTACGTTACGTATTGAGTCTGCAGTTTGTGAATCAGTGCTTGCGGATTCAAATGAAACTTTATTGGCGAATGTTACCGCAGTACGTCAAGAGTATGCTATACCAGTTGGACCAGTATTCCCACCAGGCATGAACTGGACTGAGCTGATTACTAACTATTCACCATCTAGGGAAGATAATTTGCAACGTGTCTTTACGGTAGCCTCTATCAGAAGCATGTTGATTAAG
>AGH16263
ATGGAGGTTCTGTATTCATTGTCAAAAACTCTTAAAGATGCTAGGGATAAGATTGTTGAAGGTACATTATATTCTAATGTTAGCGATCTTATTCAACAATTTAATCAAATGATAGTAACTATGAATGGAAATGACTTTCAAACTGGAGGAATTGGCAATTTACCCATTAGAAATTGGACATTTGACTTTGGTCTACTAGGTACTACGCTTTTAAATCTTGATGCTAATTACGTTGAGACTGCCAGAACTACAATTGAGTATTTTATTGATTTCATTGATAATGTATGTATGGATGAAATGGCAAGAGAATCTCAAAGAAATGGAGTAGCTCCACAATCTGAGGCATTGAGAAAGCTAGCTGGTATTAAATTTAAAAGAATAAACTTTAATAATTCATCAGAATATATAGAAAATTGGAATTTACAAAATAGAAGACAGCGTACTGGATTTGTTTTTCATAAACCTAATATATTTCCATACTCAGCATCATTTACTTTAAATAGATCTCAACCAATGCATGACAATTTAATGGGAACCATGTGGCTTAATGCTGGATCAGAAATTCAAGTGGCTGGATTTGACTATTCGTGTGCTCTAAATGCTCCAGCAAATATTCAACAATTTGAACATATTGTCCAGCTAAGACGTGCACTAACTACAGCTACTATAACTTTATTACCTGATGCAGAAAGATTTAGTTTTCCAAGAGTTATTAATTCAGCAGATGGCGCAACTACATGGTTCTTTAATCCAATCATCTTGAGACCAAACAATGTAGAAGTAGAATTTTTACTGAATGGACAAATTATTAATACATATCAAGCTAGATTTGGCACTATTGTCGCAAGAAATTTTGATACAATTCGTTTATCATTCCAATTAATGCGTCCACCA------AATATGACGCCAGCCGTAAATGCATTATTTCCGCAAGCCCAACCTTTTCAACATCATGCAACAGTTGGACTTACGTTACGTATTGAGTCTGCAGTTTGTGAATCAGTGCTTGCGGATGCAAATGAAACTTTATTGGCGAATGTTACCGCAGTACGTCAAGAGTATGCTATACCAGTTGGACCAGTATTTCCACCAGGCATGAATTGGACTGAGCTGATTACTAACTATTCCCCATCTAGGGAAGATAATTTGCAACGCGTCTTTACAGTAGCCTCTATCAGAAGCATGTTGATTAAG
>ACZ52002
ATGGAGGTTCTGTACTCATTGTCAAAAACTCTTAAAGATGCTAGGGATAAAATTGTTGAAGGTACACTATACTCCAATGTTAGCGATCTCATTCAACAATTTAATCAAATGATAGTGACTATGAATGGAAATGACTTTCAAACTGGAGGAATTGGTAATTTACCTGCTAGAAATTGGACTTTTGATTTTGGTCTATTAGGTACAACACTTTTAAATTTGGATGCTAATTATGTTGAAAATGCAAGAACTACGATTGAATATTTCATTGATTTTATCGATAATGTATGTATGGATGAAATGGCAAGAGAGTCTCAAAGAAATGGAGTAGCTCCACAATCTGAAGCGTTGAGGAAATTATCAGGCATTAAATTTAAGAGAATAAATTTTGATAATTCATCAGAATATATAGAAAATTGGAATCTACAAAATAGAAGACAGCGTACTGGATTTGTCTTTCATAAACCTAATATATTTCCATACTCAGCTTCGTTCACTTTGAATAGATCTCAACCAATGCATGATAATTTGATGGGAACTATGTGGCTTAATGCTGGATCGGAGATACAAGTAGCTGGTTTTGATTATTCATGTGCTATAAACGCACCAGCGAATATACAGCAGTTCGAACATATTGTGCAGCTTAGACGTGCACTAACTACAGCTACTATAACTTTGTTACCTGATGCGGAAAGATTTAGTTTTCCAAGAGTTATCAATTCGGCTGACGGCGCAACTACATGGTTCTTTAATCCAGTTATTCTAAGACCAAATAATGTAGAAGTAGAGTTTTTGTTGAATGGACAAATCATTAACACATATCAGGCTAGATTTGGTACTATTATCGCAAGAAATTTTGACACAATTCGATTGTCATTTCAGTTAATGCGTCCACCA------AATATGACACCAGCTGTTAACGCATTATTTCCGCAAGCGCAACCTTTTCAACACCATGCAACAGTTGGACTCACATTACGCATTGAATCTGCTGTCTGTGAATCAGTGCTTGCGGATGCGAATGAAACTCTGTTAGCGAATGTGACCGCAGTGCGTCAAGAATATGCTATACCAGTTGGACCGGTATTTCCACCAGGCATGAATTGGACTGAGCTAATTACTAACTATTCACCATCTAGAGAAGATAACCTGCAACGCGTCTTTACAGTAGCTTCCATTAGAAGCATGTTGATTAAG
>ACZ51571
ATGGAAGTTTTATATTCATTGTCAAAAACTCTTAAAGATGCTAGGGACAAAATTGTTGAAGGTACATTATATTCTAATGTTAGCGATCTCATTCAACAATTCAATCAAATGATAGTAACTATGAATGGAAATGACTTTCAAACTGGAGGAATTGGTAATTTGCCTATTAGAAACTGGACTTTCGATTTTGGTCTATTAGGTACAACACTTTTAAATTTAGATGCTAATTACGTTGAGAATGCTAGAACTACAATTGAATATTTTATTGACTTTATTGATAATGTATGTATGGATGAAATGGCAAGAGAGTCTCAAAGAAATGGAGTAGCTCCACAATCTGAAGCGTTAAGGAAGTTAGCAGGTATTAAATTCAAGAGAATAAATTTTGATAATTCATCTGAATATATAGAAAATTGGAACTTACAAAATAGGAGGCAGCGTACCGGATTTGTTTTCCATAAACCTAATATATTTCCATACTCAGCTTCATTCACTTTAAATAGATCTCAACCAATGCATGATAATCTGATGGGAACTATGTGGCTTAATGCTGGATCAGAAATTCAGGTAGCCGGATTTGATTATTCATGCGCTATAAATGCACCAGCAAACATACAGCAATTTGAACATATTGTCCAGCTTAGGCGTGCGCTAACTACAGCTACTATAACTTTATTACCTGATGCAGAAAGATTCAGTTTTCCAAGAGTTATTAATTCAGCTGATGGCGCGACTACATGGTTCTTTAATCCAGTCATTTTAAGACCAAATAATGTTGAAGTAGAATTTTTGTTGAATGGACAAATTATTAATACATATCAAGCTAGATTTGGCACTATTATTGCAAGAAATTTTGATACTATTCGGCTGTCATTCCAGTTAATGCGCCCACCA------AATATGACGCCAGCTGTTAATGCACTGTTTCCGCAAGCACAACCTTTTCAACATCATGCAACAGTTGGACTTACATTACGTATTGAATCTGCAGTTTGTGAATCAGTGCTTGCGGATGCTAATGAGACTCTATTGGCGAATGTGACCGCAGTACGTCAAGAGTATGCTATACCAGTTGGTCCGGTATTTCCACCAGGCATGAATTGGACTGAATTAATTACTAATTATTCACCATCTAGAGAAGATAATTTACAACGTGTTTTTACAGTAGCTTCTATTAGAAGCATGTTGATTAAG
>AAA65638
ATGGATGTCCTATACTCTTTGTCAAAGAGTCTTAAACACGCTAGAGACAAAATTGTCGAAGGCACATTGTATTCTAACGTGAGTGATCTAATTCAACAATTTAATCAAATGATAATTACTATGAATGGAAATGAATTTCAAACTGGAGGAATCGGTAATTTGCCAATTAGAAACTGGAATTTTAATTTCGGGTTACTTGGAACAACTTTGCTGAACTTAGACGCTAATTATGTTGAAACGGCAAGAAATACAATTGATTATTTCGTGGATTTTGTAGACAATGTATGCATGGATGAGATGGTTAGAGAATCACAAAGGAACGGAATTGCACCTCAATCAGACTCGCTAAGAAAGCTGTCAGGCATTAAATTCAAAAGAATAAATTTTGATAATTCGTCGGAATACATAGAAAACTGGAATTTGCAAAATAGAAGACAGAGGACAGGTTTCACTTTTCATAAACCAAACATTTTTCCTTATTCAGCATCATTTACACTAAATAGATCACAACCCGCTCATGATAATTTGATGGGCACAATGTGGTTAAATGCAGGATCGGAAATTCAAGTCGCTGGATTTGACTACTCATGTGCTATTAACGCACCAGCCAATATACAACAATTTGAGCATATTGTGCCACTCCGAAGAGTGTTAACTACAGCTACGATAACTCTTCTACCAGACGCGGAAAGGTTTAGTTTTCCAAGAGTGATCAATTCAGCTGACGGGGCAACTACATGGTTTTTCAACCCAGTGATTCTCAGGCCGAATAACGTTGAAGTGGAGTTTCTATTGAATGGACAGATAATAAACACTTATCAAGCAAGATTTGGAACTATCGTAGCTAGAAATTTTGATACTATTAGACTATCATTCCAGTTAATGAGACCACCA------AACATGACACCAGCAGTAGCAGTACTATTCCCGAATGCACAGCCATTCGAACATCATGCAACAGTGGGATTGACACTTAGAATTGAGTCTGCAGTTTGTGAGTCTGTACTCGCCGATGCAAGTGAAACTCTATTAGCAAATGTAACATCCGTTAGGCAAGAGTACGCAATACCAGTTGGACCAGTCTTTCCACCAGGTATGAACTGGACTGATTTAATCACCAATTATTCACCGTCTAGGGAGGACAATTTGCAACGCGTATTTACAGTGGCTTCCATTAGAAGCATGCTCATTAAA
>AEF32691
ATGGATGTCCTGTACTCCTTGTCAAAAACTCTTAAAGATGCTAGAGACAAAATTGTCGAAGGCACATTATACTCCAATGTAAGTGATCTAATTCAACAATTTAATCAAATGATAATTACTATGAATGGAAATGAGTTCCAAACTGGAGGAATTGGTAATCTACCGATTAGAAATTGGAATTTTGATTTTGGATTACTTGGAACAACTCTACTAAATTTAGATGCTAACTACGTCGAAACGGCCCGCAATACAATTGATTATTTTGTAGATTTTGTAGACAATGTATGTATGGACGAAATGGTTAGAGAATCACAAAGAAATGGAATTGCACCACAATCAGATTCACTTAGAAAGTTGTCAGGCATTAAATTTAAAAGAATAAATTTTGACAATTCATCAGAATACATAGAGAACTGGAATTTGCAAAACAGAAGACAAAGAACGGGTTTTACATTTCATAAACCAAACATTTTCCCTTATTCAGCTTCATTCACGTTGAACAGATCACAACCGGCTCATGACAACTTGATGGGTACGATGTGGCTCAATGCGGGATCAGAAATTCAGGTCGCTGGATTCGACTACTCATGTGCAATAAACGCGCCAGCTAATACACAACAATTTGAGCATATTGTACAGCTTCGAAGAGTGTTGACTACAGCTACAATAACTCTTTTACCAGATGCAGAAAGATTTAGTTTTCCAAGAGTGATTAATTCAGCTGACGGAGCGACTACATGGTACTTCAATCCAGTGATTCTTAGACCAAATAACGTTGAAGTAGAGTTTCTACTAAACGGGCAGATAATAAATACTTACCAAGCAAGATTTGGAACGATCATAGCTAGAAATTTTGATACAATTAGATTGTCATTTCAGTTGATGAGACCACCA------AATATGACACCGGCGGTAGCGGCGTTATTTCCAAATGCGCAGCCATTTGAACATCATGCGACAGTAGGACTCACGCTTAGAATTGAATCTGCAGTTTGTGAATCAGTACTTGCCGACGCAAGTGAAACAATGCTAGCAAATGTGACATCTGTTAGACAAGAATACGCAATACCAGTTGGACCAGTTTTTCCACCAGGTATGAATTGGACTGATTTGATCACTAACTATTCACCATCTAGAGAGGATAATTTGCAGCGTGTATTTACAGTGGCTTCCATTAGAAGCATGCTTGTCAAA
>AGH16276
ATGGAGGTTCTGTATTCATTGTCAAAAACTCTTAAAGATGCTAGGGATAAGATTGTTGAAGGCACATTATATTCTAATGTTAGCGATCTTATTCAGCAATTTAATCAAATGATAGTAACCATGAACGGAAATGACTTTCAGACTGGAGGAATTGGCAATTTACCCATTAGAAATTGGACATTTGACTTTGGCCTACTAGGTACTACGCTTTTAAATCTTGATGCTAATTATGTTGAGACTGCTAGAACTACGATCGAGTATTTTATTGATTTCATTGATAATGTATGTATGGATGAAATGGCAAGAGAGTCTCAAAGAAATGGAGTAGCTCCACAATCTGAGGCATTGAGAAAGCTAGCCGGTATTAAATTTAAACGAATAAACTTCAATAATTCATCAGAATATATAGAAAATTGGAATTTACAAAATAGAAGACAACGTACTGGATTTGTTTTTCATAAACCTAATATATTTCCATACTCAGCATCATTTACTTTAAATAGATCTCAACCAATGCATGATAATTTAATGGGAACCATGTGGCTTAATGCTGGATCAGAAATTCAAGTGGCTGGATTTGACTATTCGTGTGCTCTAAATGCTCCAGCAAATATTCAACAATTTGAACATATTGTCCAGCTAAGGCGTGCGCTAACTACAGCTACTATAACTTTGTTACCTGATGCAGAAAGATTTAGTTTTCCAAGAGTTATTAATTCAGCAGATGGCGCAACTACATGGTTCTTTAATCCAATCATCCTAAGACCAAACAATGTAGAAGTAGAATTTTTACTGAATGGACAAATTATTAATACATATCAAGCTAGATTTGGCACTATTGTCGCAAGAAATTTTGATACAATTCGCCTGTCATTCCAATTAATGCGTCCACCA------AACATGACGCCAGCCGTAAATGCATTATTTCCGCAAGCACAACCTTTTCAACATCATGCAACAGTTGGACTTACGTTACGTATTGAGTCTGCAGTTTGTGAATCAGTGCTTGCGGACGCAAATGAAACTTTATTAGCGAATGTTACCGCAGTACGTCAAGAGTATGCTATACCAGTTGGACCAGTATTTCCACCAGGCATGAATTGGACTGAGCTGATTACTAACTATTCACCATCTAGGGAAGATAATTTGCAACGTGTCTTTACAGTAGCCTCTATCAGAAGCATGTTAATTAAG
>AFQ21541
ATGGAGGTTCTGTATTCATTGTCAAAAACTCTTAAAGATGCTAGGGATAAGATTGTTGAAGGTACATTATATTCTAATGTTAGCGATCTTATTCAACAATTTAATCAAATGATAGTAACCATGAACGGAAATGACTTTCAAACTGGAGGAATTGGCAATCTACCCATTAGAAACTGGACATTTGACTTTGGTCTACTAGGTACTACGCTTTTAAATCTTGATGCTAATTATGTTGAGACTGCCAGAACTACGATTGAGTATTTTATTGATTTCATTGATAATGTATGTATGGATGAAATGGCAAGAGAGTCTCAAAGAAATGGAGTAGCTCCGCAATCTGAAGCATTGAGAAAGCTAGCCGGTATTAAATTTAAAAGAATAAACTTTAATAATTCATCAGAATATATAGAAAATTGGAATTTACAAAATAGAAGACAACGTACTGGATTTGTTTTTCATAAACCTAATATATTTCCATACTCAGCATCATTTACTTTAAATAGATCTCAACCAATGCATGACAATTTAATGGGAACCATGTGGCTTAATGCTGGATCAGAAATTCAAGTGGCTGGATTTGACTATTCGTGTGCTCTAAATGCTCCAGCAAATATTCAGCAATTTGAACATATTGTTCAGCTAAGACGTGCGCTAACTACAGCTACTATAACTTTGTTACCTGATGCAGAAAGATTTAGTTTTCCAAGAGTTATTAATTCAGCAGATGGCGCAACTACATGGTTCTTTAATCCAATCATCCTAAGACCAAACAATGTAGAAGTAGAATTTTTACTGAATGGACAAATTATTAATACATATCAAGCTAGATTTGGTACTATTGTCGCAAGAAATTTTGATACAATCCGTCTATCATTCCAATTAATGCGTCCACCA------AACATGACGCCGGCTGTAAATGCATTATTTCCGCAAGCACAACCTTTTCAACATCATGCAACCGTTGGACTTACGTTACGTATTGAGTCTGCAGTTTGTGAATCAGTACTTGCGGATGCAAATGAAACTTTATTGGCGAATGTTACCGCAGTACGTCAAGAGTATGCTATACCAGTTGGACCAGTATTTCCACCAGGTATGAATTGGACTGAGTTGATTACTAATTATTCACCATCTAGGGAAGATAATTTGCAACGTGTCTTTACAGTAGCCTCTATCAGAAGCATGTTGATTAAG
>AEF32694
ATGGAGGTTCTGTATTCATTGTCAAAAACTCTTAAAGATGCTAGGGATAAGATTGTTGAAGGTACATTATATTCTAATGTTAGCGATCTTATTCAGCAATTTAATCAAATGATAGTAACCATGAACGGAAATGACTTTCAAACTGGAGGAATTGGCAATTTACCCATTAGAAATTGGACATTTGACTTTGGTTTACTAGGTACTACGCTTTTAAATCTTGATGCTAATTATGTTGAGACCGCCAGAACTACGATTGAGTATTTTATTGATTTCATTGATAATGTATGTATGGATGAAATGGCAAGAGAGTCTCAAAGAAATGGAGTAGCTCCACAATCTGAGGCATTGAGAAAGCTAGCCGGTATTAAATTTAAAAGAATAAACTTTAATAATTCATCAGAATATATAGAAAATTGGAATTTACAAAATAGAAGACAACGTACTGGATTTGTTTTTCATAAACCTAATATATTTCCATACTCAGCATCATTTACTTTAAATAGATCTCAACCAATGCATGACAATTTAATGGGAACTATGTGGCTTAATGCTGGATCAGAAATTCAAGTGGCTGGATTTGACTATTCGTGTGCTCTAAATGCTCCAGCAAATATTCAGCAATTTGAACATATTGTCCAGCTAAGGCGTGCGCTAACTACAGCTACTATAACTTTGTTACCTGATGCAGAAAGATTTAGTTTTCCAAGAGTTATTAATTCAGCAGATGGCGCAACTACATGGTTCTTTAATCCAATCATCCTAAGACCAAACAACGTAGAAGTAGAATTTTTACTGAATGGACAAATTATTAATACGTATCAAGCTAGATTTGGCACTATTGTCGCAAGAAATTTCGATACAATTCGTCTATCATTCCAATTAATGCGTCCACCA------AACATGACGCCAGCCGTAAATGCATTATTTCCGCAAGCACAACCTTTTCAACATCATGCAACAGTTGGACTTACGTTACGTATTGAGTCTGCAGTTTGTGAATCAGTGCTTGCGGATGCAAATGAAACTTTATTGGCGAATGTTACCGCAGTACGTCAAGAGTATGCTATACCCGTTGGACCAGTATTTCCACCAGGCATGAATTGGACTGAGCTGATTACTAACTATTCACCATCTAGGGAAGATAATTTGCAACGTGTCTTTACAGTAGCCTCTATCAGAAGCATGTTGATTAAG
>AGE45469
ATGGATGTCCTGTACTCCTTGTCAAAAACTCTTAAAGATGCTAGAGACAAAATTGTCGAAGGCACATTATACTCTAATGTGAGTGATCTAATTCAACAATTTAACCAAATGATAATTACTATGAATGGAAATGAGTTCCAAACTGGAGGAATTGGTAATCTACCAATTAGAAATTGGAATTTTGATTTTGGATTACTTGGAACAACTCTACTAAATTTAGACGCTAATTACGTCGAAACAGCCCGTAACACAATTGATTATTTTGTAGATTTTGTAGATAACGTATGTATGGATGAAATGGTTAGAGAATCACAAAGAAATGGAATTGCACCACAATCAGATTCGCTTAGAAAATTGTCAGGCATTAAGTTCAAAAGAATAAATTTTGATAATTCATCGGAATATATAGAGAATTGGAATCTGCAAAACAGAAGACAACGAACAGGTTTTACATTTCATAAACCAAATATTTTCCCTTATTCAGCGTCATTCACACTAAATAGATCACAACCAGCTCATGACAACTTGATGGGTACGATGTGGCTGAACGCAGGATCAGAAATTCAGGTCGCTGGATTCGACTATTCGTGTGCAATTAATGCGCCAGCTAATACGCAACAATTTGAGCACATTGTACAGCTCCGAAGAGTTTTAACTACAGCTACAATAACACTTTTACCGGATGCAGAAAGATTCAGTTTTCCAAGAGTGATTAATTCAGCTGACGGAGCAACTACATGGTATTTTAACCCAGTAATTCTTAGACCAAACAACGTTGAAGTGGAGTTTTTACTAAACGGGCAGATAATAAACACTTACCAGGCTAGATTTGGAACAATCGTAGCTAGAAATTTTGATACAATCAGATTGTCGTTCCAGTTGATGAGACCACCA------AATATGACACCAGCAGTAGCAGCATTATTTCCAAATGCGCAACCATTTGAACATCATGCTACAGTAGGACTGACGCTGAGAATTGAATCTGCAGTTTGTGAATCTGTACTTGCCGACGCAAGCGAGACAATGCTAGCAAATGTGACATCTGTTAGACAAGAATATGCAATACCAGTTGGACCAGTCTTTCCACCAGGTATGAATTGGACTGATTTGATCACTAACTATTCACCATCTAGAGAGGATAACTTGCAACGTGTATTTACAGTGGCTTCCATTAGAAGCATGCTTGTCAAA
>AEF32699
ATGGAGGTTCTGTACTCATTGTCAAAAACTCTTAAAGATGCTAGGGACAAAATTGTTGAAGGTACATTATATTCTAATGTTAGCGATCTCATTCAACAATTTAATCAGATGATAGTAACTATGAATGGAAATGATTTTCAAACTGGAGGAATCGGTAATTTACCCGTTAGGAATTGGACTTTTGATTTTGGTCTATTAGGCACAACACTTTTAAATTTAGATGCTAATTACGTTGAGAATGCAAGGACAACAATTGAATACTTCATTGATTTTATTGATAATGTATGTATGGATGAAATGGCGAGAGAGTCTCAGAGAAATGGGGTGGCTCCACAATCTGAAGCGCTAAGGAAGTTGGCAGGTATTAAATTTAAAAGGATAAATTTTGATAATTCATCAGAATACATAGAAAATTGGAATTTACAGAATAGGAGACAGCGCACCGGTTTTGTTTTCCATAAACCCAACATATTTCCATATTCAGCTTCATTTACTTTAAATAGATCTCAACCAATGCATGACAATTTAATGGGAACTATGTGGCTTAATGCTGGATCAGAGATTCAAGTGGCTGGATTTGATTATTCATGTGCTATAAATGCACCAGCGAATATACAACAGTTTGAACATATCGTCCAGCTTAGACGTGCACTAACTACAGCTACTATAACTTTATTACCTGATGCAGAAAGATTTAGTTTTCCAAGAGTTATCAATTCAGCTGATGGCGCAACCACATGGTTTTTTAACCCAGTTATTCTAAGACCAAATAATGTAGAAGTAGAATTTCTGTTGAATGGACAAATTATCAATACATATCAAGCTAGATTCGGTACTATAATCGCAAGAAACTTTGATACAATTCGTTTATCATTCCAGTTAATGCGTCCACCA------AATATGACACCAGCTGTCAATGCACTATTCCCGCAAGCACAACCCTTTCAACATCACGCAACAGTTGGGCTTACACTGCGTATTGAATCTGCAGTTTGTGAATCGGTGCTTGCGGATGCAAATGAAACTCTGTTGGCGAATGTGACCGCCGTGCGTCAAGAGTATGCTATACCAGTTGGACCAGTATTTCCACCAGGCATGAATTGGACTGAGTTAATTACTAATTATTCACCATCTAGAGAGGATAATTTGCAACGTGTTTTTACGGTAGCTTCCATTAGAAGCATGTTGATTAAG
>ABO20881
ATGGAGGTTCTGTATTCATTATCAAAAACTCTTAAAGATGCTAGGGATAAGATTGTTGAAGGTACATTATATTCTAATGTTAGCGATCTTATTCAGCAATTTAATCAAATGATAGTAACTATGAACGGAAATGACTTTCAAACTGGAGGAATTGGCAATTTACCCATTAGAAATTGGACATTTGACTTTGGTCTACTAGGTACTACGCTTTTAAATCTTGATGCTAATTATGTTGAGACTGCCAGAACTACGATTGAGTATTTTATTGATTTCATTGATAATGTATGTATGGATGAAATGGCAAGAGAGTCTCAAAGAAATGGAGTAGCTCCACAATCTGAGGCATTGAGAAAGCTAGCCGGTATTAAATTTAAAAGAATAAACTTTAATAATTCATCAGAATATATAGAAAATTGGAATTTACAAAATAGAAGACAACGTACTGGATTTGTTTTTCATAAACCTAATATATTTCCATACTCAGCATCATTTACTTTAAATAGATCTCAACCAATGCATGATAATTTAATGGGAACCATGTGGCTTAATGCTGGATCAGAAATTCAAGTGGCCGGATTTGATTATTCGTGTGCTCTAAATGCTCCAGCAAATATTCAGCAATTTGAACATATTGTCCAGCTAAGGCGTGCGCTAACTACAGCTACTATAACTTTGTTACCTGATGCAGAAAGATTTAGTTTTCCAAGAGTTATTAATTCAGCAGATGGCGCAACTACATGGTTCTTTAATCCAATCATCCTAAGACCAAACAATGTAGAAGTAGAATTTTTACTGAATGGACAAATTATTAATACATATCAAGCTAGATTTGGCACTATTGTCGCAAGAAATTTTGATACAATTCGCCTGTCATTCCAATTAATGCGTCCACCA------AACATGACGCCAGCCGTAAATGCATTATTTCCGCAAGCACAACCTTTTCAACATCATGCAACAGTTGGACTTACGTTACGTATTGAGTCTGCAGTTTGTGAATCAGTGCTTGCGGATGCAAATGAAACTTTATTGGCGAATGTTACCGCAGTACGTCAAGAGTATGCTATACCAGTTGGACCAGTATTTCCACCAGGCATGAATTGGACTGAGCTGATTACTAACTATTCACCATCTAGGGAAGATAATTTGCAACGTGTCTTTACAGTAGCCTCTATCAGAAGCATGTTAATTAAG
>AFQ21547
ATGGATGTCCTGTATTCCTTGTCAAAAACTCTTAAAGATGCTAGAGACAAGATTGTCGAAGGCACGTTATACTCTAATGTGAGTGATCTAATTCAACAATTTAACCAAATGATAATTACTATGAATGGAAATGAGTTCCAAACTGGAGGAATTGGTAATCTACCAATTAGAAATTGGAATTTTGATTTTGGATTACTTGGAACAACTCTACTAAATTTAGACGCTAATTACGTCGAAACAGCCCGCAACACAATTGATTATTTTGTAGATTTTGTAGATAACGTATGTATGGATGAAATGGTTAGAGAATCACAAAGAAATGGAATTGCACCACAATCAGATTCGCTTAGAAAATTGTCAGGCATTAAGTTCAAAAGAATAAATTTTGATAATTCATCGGAATATATAGAGAATTGGAATCTGCAAAACAGAAGACAACGAACAGGTTTTACATTTCATAAACCAAATATTTTCCCTTATTCAGCGTCATTCACACTAAATAGATCACAACCAGCTCATGACAATTTGATGGGTACGATGTGGCTGAACGCAGGATCAGAAATTCAGGTCGCTGGATTCGATTATTCGTGTGCAATTAATGCGCCAGCTAATACGCAACAATTTGAGCACATTGTACAGCTCCGAAGAGTTTTAACTACAGCTACAATAACACTTTTACCGGATGCAGAAAGATTCAGTTTTCCAAGAGTGATTAATTCAGCTGACGGAGCAACTACATGGTATTTTAACCCAGTAATTCTTAGACCAAACAACGTTGAAGTGGAGTTTTTACTAAACGGGCAGATAATAAACACTTACCAGGCTAGATTTGGAACAATCGTAGCTAGAAATTTTGATACAATCAGATTGTCGTTCCAGTTGATGAGACCACCA------AATATGACACCAGCAGTAGCAGCATTATTTCCAAACGCGCAACCATTTGAACATCACGCTACAGTAGGACTGACGCTGAGAATTGAATCTGCAGTTTGTGAATCTGTACTTGCCGACGCAAGCGAGACAATGCTAGCAAATGTGACATCTGTTAGACAAGAATATGCAATACCAGTTGGACCAGTCTTTCCACCAGGTATGAATTGGACTGATTTGATCACTAACTATTCACCATCTAGAGAGGATAACTTGCAGCGTGTATTTACAGTGGCTTCCATTAGAAGCATGCTTGTCAAA
>AGE47250
ATGGATGTCCTGTACTCCTTGTCAAAAACTCTTAAAGATGCTAGAGACAAGATTGTCGAAGGCACATTATACTCTAATGTGAGTGATCTAATTCAACAATTTAACCAAATGATAATTACTATGAATGGAAATGAGTTCCAAACTGGAGGAATTGGTAATCTACCAATTAGAAATTGGAATTTTGATTTTGGATTACTTGGAACAACTCTACTAAATTTAGACGCTAATTACGTCGAAACAGCCCGCAACACAATTGATTATTTTGTAGATTTTGTAGATAACGTATGTATGGATGAAATGGTTAGAGAATCACAAAGAAATGGAATTGCACCACAATCAGATTCGCTTAGAAAATTGTCAGGCATTAAGTTCAAAAGAATAAATTTTGATAATTCATCGGAATATATAGAGAATTGGAATCTGCAAAACAGAAGACAACGAACAGGTTTTACATTTCATAAACCAAATATTTTCCCTTATTCAGCGTCATTCACACTGAATAGATCACAACCAGCTCATGACAACTTGATGGGTACGATGTGGCTGAACGCAGGATCAGAAATTCAGGTCGCTGGATTTGACTATTCGTGTGCAATTAATGCGCCAGCTAATACGCAACAATTTGAGCACATTGTACAGCTCCGAAGAGTTTTAACTACAGCTACAATAACACTTTTACCGGATGCAGAAAGATTTAGTTTTCCAAGAGTGATTAATTCAGCTGACGGAGCAACTACATGGTATTTTAACCCAGTAATTCTTAGACCAAACAACGTTGAAGTGGAGTTTTTACTAAACGGGCAGATAATAAACACTTACCAGGCTAGATTTGGAACAATCGTAGCTAGAAATTTTGATACAATCAGATTGTCGTTCCAGTTGATGAGACCACCA------AATATGACACCAGCAGTAGCAGCATTATTTCCAAATGCGCAACCATTTGAACATCATGCTACAGTAGGACTGACACTGAGAATTGAATCTGCAGTTTGTGAATCTGTACTTGCCGACGCAAGCGAGACAATGCTAGCAAATGTGACATCTGTTAGACAAGAATATGCAATACCAGTTGGACCAGTCTTTCCACCAGGTATGAATTGGACTGATTTGATCACTAACTATTCACCATCTAGAGAGGATAACTTGCAGCGTGTATTTACAGTGGCTTCCATTAGAAGCATGCTTGTCAAA
>AGE99162
ATGGAAGTTTTATATTCATTGTCAAAAACTCTTAAAGATGCTAGGGACAAAATTGTTGAAGGTACATTATATTCTAATGTTAGCGATCTCATTCAACAATTCAATCAAATGATAGTAACTATGAATGGAAATGACTTTCAAACTGGAGGAATTGGTAATTTGCCTATTAGAAATTGGACTTTCGATTTTGGTCTATTAGGTACAACACTTTTAAATTTAGATGCTAATTACGTTGAGAATGCTAGAACTACAATTGAATATTTTATTGACTTTATTGATAATGTATGTATGGATGAAATGGCAAGAGAGTCTCAAAGAAATGGAGTAGCTCCACAATCTGAAGCGTTAAGGAAATTAGCAGGTATTAAATTCAAGAGAATAAATTTTGATAATTCATCTGAATATATAGAAAATTGGAACTTACAAAATAGGAGGCAGCGTACCGGATTTGTTTTCCATAAACCTAATATATTTCCATACTCAGCTTCATTCACTTTAAATAGATCTCAACCAATGCATGATAATCTGATGGGAACTATGTGGCTTAATGCTGGATCAGAAATTCAGGTAGCCGGATTTGATTATTCATGCGCTATAAATGCACCAGCAAACATACAGCAATTTGAACATATTGTCCAGCTTAGGCGTGCGCTAACTACAGCTACTATAACTTTATTACCTGATGCAGAAAGATTCAGTTTTCCAAGAGTTATTAATTCAGCTGATGGCGCGACTACATGGTTCTTTAATCCAGTCATTTTAAGGCCAAATAATGTTGAAGTAGAATTTTTGTTGAATGGACAAATTATTAATACATATCAAGCTAGATTTGGCACAATTATTGCAAGAAATTTTGATACTATTCGGTTGTCATTCCAGTTAATGCGTCCACCA------AATATGACGCCAGCTGTTAATGCACTGTTTCCGCAAGCACAACCTTTTCAACATCATGCAACAGTTGGACTTACATTACGTATTGAATCTGCAGTTTGTGAATCAGTGCTTGCGGATGCTAATGAGACTCTATTGGCGAATGTGACCGCAGTACGTCAAGAGTATGCTATACCAGTTGGTCCGGTATTTCCACCAGGCATGAATTGGACTGAATTAATTACTAATTATTCACCATCTAGAGAAGATAATTTACAACGTGTTTTTACAGTGGCTTCTATTAGAAGCATGTTGATTAAG
>ACZ52062
ATGGAAGTTTTATATTCATTGTCAAAAACTCTTAAAGATGCCAGGGACAAAATTGTTGAAGGTACATTATATTCTAATGTTAGCGATCTCATTCAACAATTCAATCAAATGATAGTAACTATGAATGGAAATGACTTTCAAACTGGAGGAATTGGTAATTTGCCTATTAGAAACTGGACTTTCGATTTTGGTCTATTAGGTACAACACTTTTAAATTTAGATGCTAATTACGTTGAGAATGCTAGAACTACAATTGAATATTTTATTGACTTTATTGATAATGTATGTATGGATGAAATGGCAAGAGAGTCTCAAAGAAATGGAGTAGCTCCACAATCTGAAGCGTTAAGGAAGTTAGCAGGTATTAAATTCAAGAGAATAAATTTTGATAATTCATCTGAATATATAGAAAATTGGAACTTGCAAAATAGAAGGCAGCGTACCGGATTTGTTTTCCATAAACCTAATATATTTCCATACTCAGCTTCATTCACTTTAAATAGATCTCAACCAATGCATGATAATCTGATGGGAACTATGTGGCTTAATGCTGGATCAGAAATTCAGGTAGCCGGATTTGATTATTCATGCGCTATAAATGCACCAGCAAACATACAGCAATTTGAACATATTGTCCAGCTTAGGCGTGCGTTAACTACAGCTACTATAACTTTATTACCTGATGCAGAAAGATTCAGTTTTCCAAGAGTTATTAATTCAGCTGATGGCGCGACTACATGGTTCTTTAATCCAGTCATTTTAAGACCAAATAATGTTGAAGTAGAATTTTTGTTGAATGGACAAATTATTAATACATATCAAGCTAGATTTGGCACTATTATTGCAAGAAATTTTGATACTATTCGGTTGTTATTCCAGTTGATGCGTCCACCA------AATATGACACCAGCTGTTAATGCACTGTTTCCGCAAGCACAACCTTTTCAACATCATGCAACAGTTGGACTTACATTACGTATTGAATCTGCAGTTTGTGAATCAGTGCTTGCGGATGCTAATGAGACTTTATTGGCGAATGTGACCGCAGTACGTCAAGAGTATGCTATACCAGTTGGTCCAGTATTTCCACCAGGCATGAATTGGACTGAATTAATTACTAATTACTCACCATCTAGAGAAGATAATTTACAACGTGTTTTTACAGTAGCTTCTATTAGAAGCATGTTGATTAAG
>ACZ51930
ATGGAGGTTCTGTATTCATTGTCAAAAACTCTTAAAGATGCTAGGGATAAAATTGTTGAAGGTACATTATATTCTAATGTTAGCGATCTCATTCAGCAATTTAATCAAATGATAGTAACCATGAATGGAAATGACTTTCAAACTGGAGGAATTGGCAATTTACCTATTAGAAATTGGACATTTGACTTTGGTCTACTAGGTACTACGCTTTTAAATCTTGATGCTAATTATGTTGAGACTGCAAGAACTACGATTGAGTATTTTATTGATTTTATTGATAATGTATGTATGGATGAAATGGCAAGAGAGTCTCAAAGAAATGGAGTAGCTCCACAATCTGAGGCATTGAGGAAGTTAGCCGGTATTAAATTTAAAAGAATAAACTTTAATAATTCATCAGAATATATAGAAAATTGGAATTTACAAAATAGAAGACAACGTACCGGATTTGTTTTTCATAAACCTAATATATTTCCATACTCAGCATCATTTACTTTAAATAGATCTCAACCAATGCATGACAATTTAATGGGAACCATGTGGCTTAATGCTGGATCAGAAATTCAAGTGGCTGGATTTGACTACTCGTGTGCTCTAAATGCTCCAGCAAATATTCAGCAGTTTGAACATATTGTCCAGCTAAGGCGTGCGCTAACTACAGCTACTATAACTTTGTTACCTGATGCAGAAAGATTTAGTTTTCCAAGAGTTATTAATTCAGCAGATGGCGCAACTACATGGTTCTTTAATCCAATTATCCTAAGACCAAACAATGTAGAGGTAGAATTTTTATTGAATGGGCAAATTATTAATACATATCAAGCTAGATTTGGTACTATTATTGCAAGAAATTTTGATACAATTCGTCTATCATTCCAATTAATGCGTCCACCA------AACATGACGCCAGCCGTAAATGCATTATTTCCGCAAGCACAACCTTTTCAACATCATGCAACAGTTGGACTTACGTTACGTATTGAGTCTGCAGTTTGTGAATCAGTGCTTGCGGATGCAAATGAAACTTTATTGGCGAATGTTACCGCAGTACGTCAAGAGTATGCTATACCAGTTGGACCAGTATTCCCACCAGGCATGAATTGGACTGAGCTGATTACTAACTATTCACCATCCAGGGAAGATAATTTGCAACGTGTCTTTACAGTAGCCTCTATCAGAAGCATGTTGATTAAG
>ABY82732
ATGGAGGTTCTGTACTCATTGTCAAAAACATTGAAGGATGCTAGAGATAAAATTGTTGAAGGTACATTATACTCAAATGTAAGTGATTTGATTCAACAATTTAATCAAATGATAGTTACTATGAATGGAAATGATTTTCAAACAGGAGGAATAGGAAATTTGCCGGTTAGAAATTGGACTTTTGATTTCGGATTACTTGGTACTACTTTGCTTAACCTAGATGCAAATTATGTTGAGAATGCTAGAACTACCATTGAATATTTTATTGATTTTATAGATAATGTATGTATGGATGAAATAGCTAGAGAATCACAACGAAATGGGATAGCACCACAATCTGAGGCACTGAGAAAGCTGTCGGGTATTAAATTTAAAAGAATTAATTTTGATAATTCATCTGATTATATCGAAAACTGGAATCTACAGAATAGGCGACAGCGTACTGGATTTGTATTTCATAAACCAAATATACTTCCATATTCAGCATCATTCACTTTAAATCGATCACAGCCGGCTCATGATAATTTGATGGGAACTATGTGGATTAACGCTGGATCAGAAATTCCAGTAGCTGGATTCGATTATTCATGCGCTTGGAATGCACCAGCAAATATTCAGCAGTTTGAACACGTTGTGCCGCTAAGACGTGCTCTCACAACAGCTACAATTACTTTGCTACCAGATGCAGAAAGATTTAGTTCTCCAAGAGTAATTAATTCAGCCGATGGCACTACCACATGGTACTTTAATCCAGTTGTTCTAAGACCAAGTAATGTAGAAGTTGAATTTCTACTAAATGGACAGATAATTAATACATATCAAGCACGATTTGGAACTATCATAGCTAGAAATTTCGATACCATTCGTTTATCGTTTCAATTAGTACGTCCACCA------AATATGACACCAGCAGTTGCACACCTATTTCCGCAAGCACCACCATTTATATTTCATGCTACAGTTGGACTTACAATGCGTATTGAATCTGCAGTTTGCGAATCTGTGCTTGCGGACGCTTCAGAAACTTTGTTGGCGAATGTAACATCAGTACGTCAGGAGTATGCAATACCAGTAGGACCAGTGTTTCCACCAGGCATGAATTGGACGGAATTGATTACTAATTATTCACCTTCAAGAGAAGATAATTTGCAACGTGTTTTTACAGTAGCTTCCATTAGAAGCATGTTGATTAAG
>AGE47130
ATGGATGTCCTGTACTCCTTGTCAAAAACTCTTAAAGATGCTAGAGACAAGATTGTCGAAGGCACATTATACTCTAATGTGAGTGATCTAATTCAACAATTTAACCAAATGATAATTACTATGAATGGAAATGAGTTCCAAACTGGAGGAATTGGTAATCTACCAATTAGAAATTGGAATTTTGATTTTGGATTACTTGGAACAACTTTACTAAATTTAGACGCTAATTACGTCGAAACAGCCCGCAACACAATTGATTATTTTGTAGATTTTGTAGATAACGTATGTATGGATGAAATGGTTAGAGAATCACAAAGAAATGGAATTGCGCCACAATCAGATTCGCTTAGAAAATTGTCAGGCATTAAGTTCAAAAGAATAAATTTTGATAATTCATCGGAATATATAGAGAATTGGAATCTGCAAAACAGAAGACAACGAACAGGTTTTACATTTCATAAACCAAATATTTTCCCTTATTCAGCGTCATTCACACTGAATAGATCACAACCAGCTCATGACAACTTGATGGGTACGATGTGGCTGAACGCAGGATCAGAAATTCAGGTCGCTGGATTCGACTATTCGTGTGCAATTAATGCGCCAGCTAATACGCAACAATTTGAGCACATTGTACAGCTCCGAAGAGTTTTAACTACAGCTACAATAACACTTTTACCGGATGCAGAAAGATTTAGTTTTCCAAGAGTGATTAATTCAGCTGACGGAGCAACTACATGGTATTTTAACCCAGTAATTCTTAGACCAAACAACGTTGAAGTGGAGTTTTTACTAAACGGGCAGATAATAAATACTTACCAGGCTAGATTTGGAACAATCGTAGCTAGAAATTTTGATACAATCAGATTGTCGTTCCAGTTGATGAGACCACCA------AATATGACACCAGCAGTAGCAGCATTATTTCCAAATGCGCAACCATTTGAACATCATGCTACAGTAGGACTGACACTGAGAATTGAATCTGCAGTTTGTGAATCCGTACTTGCCGACGCAAGCGAGACAATGCTAGCAAATGTGACATCTGTTAGACAAGAATATGCAATACCAGTTGGACCAGTCTTTCCACCAGGTATGAATTGGACTGATTTGATCACTAACTATTCACCATCTAGAGAGGATAACTTGCAGCGTGTATTTACAGTGGCTTCCATTAGAAGCATGCTTGTCAAA
>AGE98914
ATGGAAGTTTTATATTCATTGTCAAAAACTCTTAAAGATGCTAGGGACAAGATTGTTGAAGGTACATTATATTCTAATGTTAGCGATCTCATTCAACAATTCAATCAAATGATAGTAACTATGAATGGAAATGACTTTCAAACTGGAGGAATTGGTAATTTGCCTATTAGAAACTGGACTTTCGATTTTGGTCTATTAGGTACAACACTTTTAAATTTAGATGCTAATTACGTTGAGAATGCTAGAACTACAATTGAATATTTTATTGACTTTATTGATAATGTATGTATGGATGAAATGGCAAGAGAGTCTCAAAGAAATGGAGTAGCTCCACAATCTGAAGCGTTAAGGAAGTTAGCAGGTATTAAATTCAAGAGAATAAATTTTGATAATTCATCTGAATATATAGAAAATTGGAACTTACAAAATAGGAGGCAGCGTACCGGATTTGTTTTCCATAAACCTAATATATTTCCATACTCAGCTTCATTCACTTTAAATAGATCTCAACCAATGCATGATAATCTGATGGGAACTATGTGGCTTAATGCTGGATCAGAAATTCAGGTAGCCGGATTTGATTATTCATGCGCTATAAATGCACCAGCAAACATACAGCAATTTGAACATATTGTCCAGCTTAGGCGTGCGCTAACTACAGCTACTATAACTTTATTACCTGATGCAGAAAGATTCAGTTTTCCAAGAGTTATTAATTCAGCTGATGGCGCGACTACATGGTTCTTTAATCCAGTCATTTTAAGACCAAATAATGTTGAAGTAGAATTTTTGTTGAATGGACAAATTATTAATACATATCAAGCTAGATTTGGCACTATTATTGCAAGAAATTTTGATACTATTCGGTTGTTATTCCAGTTAATGCGTCCACCA------AATATGACGCCAGCTGTTAATGCACTGTTTCCGCAAGCACAACCTTTTCAACATCATGCAACAGTTGGACTTACATTACGTATTGAATCTGCAGTTTGTGAATCAGTGCTTGCGGATGCTAATGAGACTCTATTGGCGAATGTGACCGCAGTACGTCAAGAGTATGCTATACCAGTTGGTCCGGTATTTCCACCAGGCATGAATTGGACTGAATTAATTACTAATTATTCACCATCTAGAGAAGATAATTTACAACGTGTTTTTACAGTAGCTTCTATTAGAAGTATGTTGATTAAG
>AET43487
ATGGATGTTCTGTATTCCTTGTCAAAAACTCTTAAAGATGCTAGGGACAAAATTGTTGAAGGCACATTATACTCAAATGTGAGCGATCTCATTCAACAATTTAATCAAATGATAATTACCATGAACGGAAATGAGTTTCAAACTGGAGGAATTGGTAATTTACCTGTTAGAAATTGGAAATTTGACTTTGGCCTACTAGGTACTACGCTTTTAAATCTTGATGCTAATTATGTTGAGACTGCTAGAACCACGATCGAGTATTTTATTGATTTTATTGATAATGTATGTATGGATGAAATGGCAAGAGAGTCTCAAAGAAATGGAGTAGCTCCACAATCTGAGGCACTTAGAAAACTAGCCGGCATTAAGTTCAAAAGAATAAACTTTAATAATTCATCGGAATATATAGAGAATTGGAATTTGCAAAACAGGAGACAACGAACAGGCTTTACATTTCACAAACCAAATATTTTTCCTTATTCAGCGTCATTCACACTAAATAGATCACAACCAGCTCATGATAACTTGATGGGTACGATGTGGCTGAACGCAGGATCAGAAATTCAGGTTGCTGGATTCGACTATTCGTGTGCAATTAATGCGCCAGCTAATACACAGCAATTTGAGCACATTGTACAGCTTCGAAGAGTTTTAACTACAGCTACAATAACACTTTTACCAGATGCAGAAAGATTTAGTTTTCCAAGAGTGATTAATTCAGCTGATGGAGCAACTACATGGTACTTTAACCCAGTAATTCTTAGACCAAATAACGTTGAAGTGGAGTTTCTACTAAACGGGCAGATAATAAACACTTACCAGGCTAGATTTGGAACAATCGTAGCTAGAAATTTTGATACAATCAGATTGTCGTTCCAGTTAATGAGACCACCA------AATATGACACCAGCAGTAGCAGCATTATTTCCAAATGCGCAGCCATTTGAACATCATGCTACAGTAGGACTGACAATGAGAATTGAATCTGCAGTTTGTGAATCTGTACTTGCCGACGCAAGCGAGACAATGCTAGCAAATGTGACATCTGTTAAACAAGAATACGCAATACCAGTTGGACCAGTCTTTCCACCAGGTATGAATTGGACTGATTTGATCACTAATTATTCACCATCTAGAGAGGATAACTTACAGCGTGTATTTACAGTGGCTTCCATTAGAAGCATGCTTGTCAAA
>ACZ51547
ATGGAGGTTTTATATTCATTGTCAAAAACCCTTAAAGATGCTAGGGACAAAATTGTTGAAGGTACATTATATTCTAATGTTAGCGATCTCATTCAACAATTCAATCAGATGATAGTAACTATGAATGGAAATGACTTTCAGACTGGAGGAATTGGTAATTTACCTATTAGGAATTGGACTTTCGATTTTGGTCTATTAGGTACAACACTTTTAAATTTGGATGCTAATTACGTTGAGAATGCTAGAACTACAATTGAATATTTTATTGATTTTATTGATAATGTATGTATGGATGAAATGGCAAGAGAGTCTCAAAGAAATGGAGTAGCTCCACAATCTGAAGCGTTAAGAAAGTTAGCAGGCATTAAATTTAAGAGAATAAATTTTGACAATTCATCTGAATATATAGAGAATTGGAATCTACAAAATAGGAGACAGCGTACTGGATTTGTTTTTCATAAACCTAATATATTTCCATACTCAGCTTCATTTACTTTAAATAGATCTCAACCAATGCATGATAATTTGATGGGAACTATGTGGCTTAATGCTGGATCAGAAATTCAAGTAGCTGGATTTGATTATTCATGCGCTATAAATGCACCAGCAAACATACAACAATTTGAGCATATTGTCCAACTTAGACGTGCACTAACTACAGCTACTATAACTTTATTACCTGATGCAGAAAGATTTAGTTTTCCAAGAGTTATTAATTCAGCTGATGGTGCAACTACATGGTTCTTTAATCCAGTCATTTTAAGACCAAATAATGTTGAAGTAGAATTTTTGTTGAATGGGCAAATTATTAATACATATCAAGCTAGATTTGGTACTATTATCGCAAGAAATTTTGATACAATTCGGTTGTCATTCCAGTTAATGCGCCCGCCA------AATATGACACCAGCTGTTAATGCACTATTTCCACAAGCACAACCTTTTCAACATCACGCAACAGTTGGACTTACATTACGCATTGAATCTGCAGTTTGTGAATCAGTACTTGCAGATGCTAATGAGACTCTGTTGGCGAATGTGACCGCAGTACGTCAAGAGTATGCTATACCAGTTGGACCAGTATTTCCACCAGGCATGAATTGGACTGAATTAATTACTAATTATTCACCATCTAGAGAAGATAATTTACAGCGCGTGTTTACAGTAGCTTCCATTAGAAGCATGTTAATTAAG
>AGE98939
ATGGAGGTTCTGTATTCATTGTCAAAAACTCTTAAAGATGCTAGGGATAAGATTGTTGAAGGTACATTATATTCTAATGTTAGCGATCTCATTCAGCAATTTAATCAAATGATAGTAACCATGAATGGAAATGACTTTCAAACTGGAGGAATTGGCAATTTATCTATTAGAAATTGGACATTTGACTTTGGTCTACTAGGTACTACGCTTTTAAATCTTGATGCTAATTATGTTGAGACTGCAAGAACTACGATTGAGTATTTTATTGATTTTATTGATAATGTATGTATGGATGAAATGGCAAGAGAGTCTCAAAGAAATGGAGTAGCTCCACAATCTGAGGCATTGAGGAAGCTAGCCGGTATTAAATTTAAAAGAATAAACTTTAATAATTCATCAGAATATATAGAAAATTGGAATTTACAGAATAGAAGACAACGTACCGGATTTGTTTTTCATAAACCTAATATATTTCCATACTCAGCATCATTTACTTTAAATAGATCTCAACCAATGCATGACAATTTAATGGGAACCATGTGGCTTAATGCTGGATCAGAAATTCAAGTGGCTGGATTTGACTACTCGTGTGCTCTAAATGCTCCAGCAAATATTCAACAGTTTGAACATATTGTCCAGCTAAGGCGTGCGCTAACTACAGCTACTATAACTTTGTTACCTGATGCAGAAAGATTTAGTTTTCCAAGAGTTATTAATTCAGCAGATGGCGCAACTACATGGTTCTTTAATCCAATTATCCTAAGACCAAACAATGTAGAGGTAGAATTCTTACTGAATGGACAAATTATTAATACATATCAAGCTAGATTTGGCACTATTATCGCAAGAAATTTTGATACAATTCGTCTATCATTCCAATTAATGCGTCCACCA------AACATGACGCCAGCCGTAAATGCATTATTTCCGCAAGCACAACCTTTTCAACATCATGCAACAGTTGGACTTACGTTACGTATTGAGTCTGCAGTTTGTGAATCAGTACTTGCGGATGCAAATGAAACTTTATTGGCGAATGTTACCGCAGTACGTCAAGAGTATGCTATACCAGTTGGACCAGTATTCCCACCAGGCATGAATTGGACCGAGCTGATTACTAACTATTCACCATCCAGGGAAGATAATTTGCAACGTGTCTTTACAGTAGCCTCTATCAGAAGCATGTTGATTAAG
>AFQ21549
ATGGAGGTTCTGTATTCATTGTCAAAAACTCTTAAGGATGCTAGGGATAAGATTGTTGAAGGTACATTATATTCTAATGTTAGCGATCTTATTCAGCAATTTAATCAAATGATAGTAACCATGAACGGAAATGACTTTCAAACTGGAGGAATTGGCAATTTACCCATTAGAAATTGGACATTTGACTTTGGCCTACTAGGTACTACGCTTTTAAATCTTGATGCTAATTATGTTGAGACTGCTAGAACTACGATCGAGTATTTTATTGATTTCATTGATAATGTATGTATGGATGAAATGGCAAGAGAATCTCAAAGAAATGGAGTAGCTCCACAATCTGAGGCATTGAGAAAGCTAGCCGGTATTAAATTTAAAAGAATAAACTTTAATAATTCATCAGAATATATAGAAAATTGGAATTTACAAAATAGAAGACAACGTACTGGATTTGTTTTTCATAAACCTAATATATTTCCATACTCAGCATCATTTACTTTAAATAGATCTCAACCAATGCATGATAATTTAATGGGAACCATGTGGCTTAATGCTGGATCAGAAATTCAAGTGGCTGGATTTGACTATTCGTGTGCTCTAAATGCTCCAGCAAATATTCAGCAATTTGAACATATTGTCCAGCTAAGGCGTGCGCTAACTACAGCTACCATAACTTTGTTACCTGATGCAGAAAGATTTAGTTTTCCAAGAGTTATTAATTCAGCAGATGGCGCAACTACATGGTTCTTTAATCCAATCATCCTAAGACCAAACAATGTAGAAGTAGAATTTTTACTAAATGGACAAATTATTAATACATATCAAGCTAGATTTGGCACTATTGTCGCAAGAAATTTTGATACAATTCGCCTGTCATTCCAATTAATGCGTCCACCA------AACATGACGCCAGCCGTAAATGCATTATTTCCGCAAGCACAACCTTTTCAACATCATGCAACAGTTGGACTTACGTTACGTATTGAGTCTGCAGTTTGTGAATCAGTACTTGCGGATGCAAATGAAACTTTATTGGCGAATGTTACCGCAGTACGTCAAGAGTATGCTATACCAGTTGGACCAGTATTTCCACCAGGCATGAATTGGACTGAGCTGATTACTAACTATTCACCATCTAGGGAAGATAATTTGCAACGTGTCTTTACAGTAGCCTCTATCAGAAGCATGTTAATTAAG
>ACZ51619
ATGGAGGTTTTATATTCATTGTCAAAAACCCTTAAAGATGCTAGGGACAAAATTGTTGAAGGTACATTATATTCTAATGTTAGCGATCTCATTCAACAATTCAATCAGATGATAGTAACTATGAATGGAAATGACTTTCAGACTGGAGGAATTGGTAATTTACCTATTAGGAATTGGACTTTCGATTTTGGTCTATTAGGTACAACACTTTTAAATTTGGATGCTAATTACGTTGAGAATGCTAGAACTACAATTGAATATTTTATTGATTTTATTGATAATGTATGTATGGATGAAATGGCAAGAGAGTCTCAAAGAAATGGAGTAGCTCCACAATCTGAAGCGTTAAGAAAGTTAGCAGGCATTAAATTTAAGAGAATAAATTTTGACAATTCATCTGAATATATAGAGAATTGGAATCTACAAAATAGGAGACAGCGTACTGGATTTGTTTTTCATAAACCTAATATATTTCCATACTCAGCTTCATTTACTTTAAATAGATCTCAACCAATGCATGATAATTTGATGGGAACTATGTGGCTTAATGCTGGATCAGAAATTCAAGTAGCTGGATTTGATTATTCATGCGCTATAAATGCACCAGCGAACATACAACAATTTGAGCATATTGTCCAACTTAGACGTGCACTAACTACAGCTACTATAACTCTATTACCTGATGCAGAAAGATTTAGTTTTCCAAGAGTTATTAATTCAGCTGATGGTGCAACTACATGGTTCTTTAATCCAGTCATTTTAAGACCAAATAATGTTGAAGTAGAATTTTTGTTGAATGGGCAAATTATTAATACATATCAAGCTAGATTTGGTACTATTATCGCAAGAAATTTTGATACAATTCGATTGTCATTCCAGTTAATGCGCCCGCCA------AATATGACACCAGCTGTTAATGCACTATTTCCACAAGCACAACCTTTTCAACATCACGCAACAGTTGGACTTACATTACGCATTGAATCTGCAGTTTGTGAATCAGTACTTGCAGATGCTAATGAGACTCTGTTGGCGAATGTGACCGCAGTACGTCAAGAGTATGCTATACCAGTTGGACCGGTATTTCCACCAGGCATGAATTGGACTGAATTAATTACTAATTATTCACCATCTAGAGAAGATAATTTACAGCGCGTGTTTACAGTAGCTTCCATTAGAAGCATGTTAATTAAG
>ABY82736
ATGGAGGTTCTGTACTCATTGTCAAAAACTTTGAAGGATGCTAGGGACAAAATTGTTGACGGTACACTGTACTCAAATGTAAGTGATTTAATTCAACAGTTTAATCAAATGATAGTTACTATGAATGGAAATGACTTTCAAACTGGAGGAATAGGAAATTTGCCGGTCAGAAATTGGACTTTTGATTTCGGATTACTTGGTACTACTTTGCTTAATCTAGATGCAAATTACGTTGAGAATGCTAGAACTACTATTGAATATTTTATTGATTTTATAGATAATGTATGTATGGATGAAATAGCTAGAGAATCACAACGAAATGGGATAGCACCACAATCTGAAGCACTGAGAAAGCTGTCGGGTATTAAATTTAAAAGAATTAATTTTGATAATTCATCTGATTATATCGAGAATTGGAATTTACAGAATAGGCGGCAGCGCACTGGATTTGTATTTCATAAACCAAATATACTTCCATATTCAGCATCATTCACTCTAAATCGATCGCAGCCAGCTCATGATAATTTGATGGGAACTATGTGGATTAACGCTGGATCAGAAATTCAAGTAGCTGGATTCGATTATTCATGTGCTTTAAATGCACCAGCAAACATTCAACAGTTTGAACACGTTGTACCATTAAGACGTGCTCTCACAACAGCTACAATTACTCTGTTACCAGATGCAGAAAGATTTAGTTCTCCTAGAGTAATTAATTCAGCTGATGGTACTACCACATGGTACTTCAATCCAGTTGTTCTGAGACCAAGTAATGTAGAAGTTGAATTTCTACTGAATGGACAGATTATTAATACATATCAAGCACGATTTGGAACTATTATAGCTAGAAATTTTGATACTATTCGTTTATCATTTCAGTTAGTACGTCCACCG------AATATGACACCAGCAGTTGCACATCTATTTCCGCAAGCGCCACCATTTATATTTCATGCTACAGTTGGACTTACAATGCGTATTGAGTCTGCAGTTTGTGAATCTGTGCTTGCGGATGCTTCAGAAACTTTGTTGGCAAATGTAACATCAGTACGTCAGGAGTATGCAATACCAGTAGGACCAGTATTTCCACCGGGTATGAATTGGACGGAATTGATTACCAATTATTCACCTTCAAGAGAAGATAACTTGCAACGTGTTTTTACAGTAGCTTCCATTAGAAGCATGTTGATTAAG
>AGE47310
ATGGATGTCCTGTACTCCTTGTCAAAAACTCTTAAAGATGCTAGAGACAAGATTGTCGAAGGCACATTATACTCTAATGTGAGTGATCTAATTCAACAATTTAACCAAATGATAATTACTATGAATGGAAATGAGTTCCAAACTGGAGGAATTGGTAATCTATCAATTAGAAATTGGAATTTTGATTTTGGATTACTTGGAACAACTCTACTAAATTTAGACGCTAATTACGTCGAAACAGCCCGCAACACAATTGATTATTTTGTAGATTTTGTAGATAACGTATGTATGGATGAAATGGTTAGAGAATCACAAAGAAATGGAATTGCACCACAATCAGATTCGCTTAGAAAATTGTCAGGCATTAAGTTCAAAAGAATAAATTTTGATAATTCATCGGAATATATAGAGAATTGGAATCTGCAAAACAGAAGACAACGAACAGGTTTTACATTTCATAAACCAAATATTTTTCCTTATTCAGCGTCATTCACACTGAATAGATCACAACCAGCTCATGACAACTTGATGGGTACGATGTGGCTGAACGCAGGATCAGAAATTCAGGTCGCTGGATTCGACTATTCGTGTGCAATTAATGCGCCAGCTAATACGCAACAATTTGAGCACATTGTACAGCTCCGAAGAGTTTTAACTACAGCCACAATAACACTTTTACCAGATGCAGAAAGATTTAGTTTTCCAAGAGTGATTAATTCAGCTGACGGAGCAACTACATGGTATTTTAATCCAGTAATTCTTAGACCAAACAACGTTGAAGTGGAGTTTTTACTAAACGGGCAGATAATAAATACTTACCAGGCTAGATTTGGAACAATCGTAGCTAGAAATTTTGATACAATCAGATTGTCGTTCCAGTTGATGAGACCACCA------AATATGACACCAGCAGTAGCAGCATTATTTCCAAATGCGCAACCATTTGAACATCATGCTACAGTAGGACTGACACTGAGAATTGAATCTGCAGTTTGTGAATCTGTACTTGCTGACGCAAGCGAAACAATGCTAGCAAATGTGACATCTGTTAGACAAGAATATGCAATACCAGTTGGACCAGTCTTTCCACCAGGTATGAATTGGACTGATTTGATCACTAACTATTCACCATCTAGAGAGGATAACTTGCAGCGTGTATTTACAGTGGCTTCCATTAGAAGCATGCTTGTCAAA
>AAV65735
ATGGATGTTTTGTATTCATTATCAAAAACTCTTAAGGATGCTAGAGACAAAATTGTCGAAGGCACTTTATACTCTAATGTTAGTGATCTAATTCAACAATTTAATCAAATGATAATTACTATGAATGGAAATGAATTTCAAACTGGAGGAATTGGTAATCTACCAACCAGAAATTGGAGTTTTGATTTTGGTTTACTTGGAACTACGCTTTTGAATTTAGATGCCAATTATGTTGAAACTGCGCGTAACACAATTGATTATTTTGTTGATTTTGTAGATAACGTATGTATGGATGAGATGGTTAGAGAATCACAAAGAAACGGAATTGCACCGCAGTCAGAATCACTTAGAAAACTATCAGGGATTAAGTTTAAAAGAATAAATTTTGACAATTCGTCGGAATACATAGAAAACTGGAACTTGCAAAATAGAAGACAAAGAACTGGTTTTACATTTCATAAACCAAACATCTTTCCATATTCAGCTTCATTTACGTTAAATAGATCACAACCTGCGCATGATAATTTAATGGGTACAATGTGGTTGAATGCAGGTTCAGAGATTCAAGTTGCTGGATTTGATTATTCTTGCGCCATTAATGCACCAGCCAACATACAGCAATTTGAGCATATAGTTCAGCTCCGTAGGGTGTTAACGACGGCTACAATAACTCTTTTACCAGATGCTGAAAAGTTTAGTTTCCCTAGAGTAATTAATTCAGCTGATGGAGCAACTACATGGTATTTTAATCCAGTAATACTTAGACCGAATAATGTCGAAGTAGAATTTCTATTGAATGGACAGATAATAAATACTTATCAGGCAAGATTTGGTACAATTGTAGCTAGAAATTTTGATACTATTAGATTATCATTTCAATTGATGAGACCACCA------AATATGACCCCATCAGTCGCAGCACTTTTCCCTAACGCGCAGCCATTTGAACATCATGCTACTGTAGGACTAACATTACGCATTGAATCTGCAATTTGTGAGTCAGTGCTTGCTGATGCTAGTGAAACAATGTTAGCTAATGTAACATCTGTTAGACAAGAATATGCAATACCAGTTGGGCCAGTTTTTCCACCAGGTATGAATTGGACTGATTTGATTACTAACTACTCACCATCTAGAGAGGATAATTTACAACGTGTGTTTACAGTAGCTTCCATTAGAAGCATGCTTGTTAAA
>ABY82737
ATGGAGGTTCTGGTCTCATTGTCAAAAACATTGAAGGATGCTAGAGATAAAATTGTTGAAGGTACATTATACTCAAATGTAAGTGATTTGATTCAACAATTTAATCAAATGATAGTTACTATGAATGGAAATGATTTTCAAACAGGAGGAATAGGAAATTTGCCGGTTAGAAATTGGACTTTTGATTTCGGATTACTTGGTACTACTTTGCTTAACCTAGATGCAAATTATGTTGAGAATGCTAGAACTACCATTGAATATTTTATTGATTTTATAGATAATGTATGTATGGATGAAATAGCTAGAGAATCACAACGAAATGGGATAGCACCACAATCTGAGGCACTGAGAAAGCTGTCGGGTATTAAATTTAAAAGAATTAATTTTGATAATTCATCTGATTATATCGAAAACTGGAATCTACAGAATAGGCGACAGCGTACTGGATTTGTATTTCATAAACCAAATATACTTCCATATTCAGCATCATTCACTTTAAATCGATCACAGCCGGCTCATGATAATTTGATGGGAACTATGTGGATTAACGCTGGATCAGAAATTCAAGTAGCTGGATTCGATTATTCATGCGCTTTGAATGCACCAGCAAATATTCAGCAGTTTGAACACGTTGTGCCGCTAAGACGTGCTCTCACAACAGCTACAATTACTTTGCTACCAGATGCAGAAAGATTTAGTTCTCCAAGAGTAATTAATTCAGCCGATGGCACTACCACATGGTACTTTAATCCAGTTGTTCTAAGACCAAGTAATGTAGAAGTTGAATTTCTACTAAATGGACAGATAATTAATACATATCAAGCACGATTTGGAACTATCATAGCTAGAAATTTCGATACCATTCGTTTATCGTTTCAATTAGTACGTCCACCA------AATATGACACCAGCAGTTGCACACCTATTTCCGCAAGCACCACCATTTATATTTCATGCTACAGTTGGACTTACAATGCGTATTGAATCTGCAGTTTGCGAATCTGTGCTTGCGGACGCTTCAGAAACTTTGTTGGCGAATGTAACATCAGTACGTCAGGAGTATGCAATACCAGTAGGACCAGTGTTTCCACCAGGTATGAATTGGACGGAATTGATTACTAATTATTCACCTTCAAGAGAAGATAATTTGCAACGTGTTTTTACAGTAGCTTCCATTAGAAGCATGTTGATTAAG
>ADD09839
ATGGAGGTTCTGTATTCATTGTCAAAAACTCTTAAAGATGCCAGAGATAAGATTGTTGAAGGTACATTATATTCTAATGTTAGCGATCTCATTCAGCAATTTAATCAAATGATAGTAACTATGAATGGAAATGACTTTCAAACTGGAGGAATTGGCAATTTACCTATTAGAAATTGGACATTTGACTTTGGTCTACTAGGTACTACACTTTTAAATCTTGATGCTAATTATGTTGAGACTGCAAGAACTACGATTGAGTATTTTATCGATTTTATTGATAATGTATGTATGGATGAAATGGCAAGAGAGTCTCAAAGAAATGGAGTAGCTCCACAATCTGAGGCATTGAGGAAGCTAGCTGGTATTAAATTTAAAAGAGTAAACTTTAATAATTCATCAGAATATATAGAAAATTGGAATTTACAAAATAGAAGACAACGTACCGGATTTGTTTTTCATAAACCTAATATATTTCCATACTCAGCATCATTTACTTTAAATAGATCTCAACCAATGCATGACAATTTAATGGGAACCATGTGGCTTAATGCTGGATCAGAAATTCAAGTGGCTGGATTTGACTACTCGTGTGCTCTAAATGCTCCAGCAAATATTCAGCAGTTTGAACATATTGTCCAGCTAAGGCGTGCGTTAACTACAGCTACTATAACTTTGTTACCCGATGCAGAAAGATTTAGTTTCCCAAGAGTTATTAATTCAGCAGATGGCGCAACTACATGGTTCTTTAATCCAATTATCCTAAGACCAAATAATGTAGAGGTGGAATTCTTACTGAATGGACAAATCATTAATACATATCAAGCTAGATTTGGCACTATTATCGCAAGAAATTTTGATACGATTCGTTTATCATTCCAATTAATGCGTCCACCA------AATATGACTCCAGCCGTAAATGCATTATTTCCGCAAGCACAACCTTTTCAACATCATGCAACAGTTGGACTTACATTACGTATTGAATCTGCAGTTTGTGAATCAGTGCTTGCGGATGCAAATGAAACGTTATTGGCGAATGTTACCGCAGTACGTCAAGAGTATGCTATACCAGTTGGGCCAGTATTTCCACCAGGCATGAATTGGACTGAGCTAATTACTAATTATTCACCATCCAGGGAAGATAATTTGCAACGTGTCTTTACAGTAGCCTCTATCAGAAGCATGTTGATTAAG
>AGE47489
ATGGATGTCCTGTACTCCTTGTCAAAAACTCTTAAAGATGCTAGAGACAAGATTGTCGAAGGCACATTATACTCTAATGTGAGTGATCTAATTCAACAATTTAACCAAATGATAATTACTATGAATGGAAATGAGTTCCAAACTGGAGGAATTGGTAATCTACCAATTAGAAATTGGAATTTTGATTTTGGATTACTTGGAACAACTCTACTAAATTTAGACGCTAATTACGTCGAAACAGCCCGCAACACAATTGATTATTTTGTAGATTTTGTAGATAACGTATGTATGGATGAAATGGTTAGAGAATCACAAAGAAATGGAATTGCACCACAATCAGATTCGCTTAGAAAATTGTCAGGCATTAAGTTCAAAAGAATAAATTTTGATAATTCATCGGAATATATAGAGAATTGGAATCTGCAAAACAGAAGACAACGAACAGGTTTTACATTTCATAAACCAAATATTTTCCCTTATTCAGCGTCATTCACACTGAATAGATCACAACCAGCTCATGACAACTTGATGGGTACGATGTGGCTGAACGCAGGATCAGAAATTCAGGTCGCTGGATTCGACTATTCGTGTGCAATTAATGCGCCAGCTAATACGCAACAATTTGAGCACATTGTACAGCTCCGAAGAGTTTTAACTACAGCTACAATAACACTTTTACCAGATGCAGAAAGATTTAGTTTTCCAAGAGTGATTAATTCAGCTGACGGAGCAACTACATGGTATTTTAATCCAGTAATTCTTAGACCAAACAACGTTGAAGTGGAGTTTTTACTAAACGGGCAGATAATAAATACTTACCAGGCTAGATTTGGAACAATCGTAGCTAGAAATTTTGATACAATCAGATTGTCGTTCCAGTTGATGAGACCACCA------AATATGACACCAGCAGTAGCAGCATTATTTCCAAATGCGCAACCATTTGAACATCATGCTACAGTAGGACTGACACTGAGAATTGAATCTGCAGTTTGTGAATCTGTACTTGCTGACGCAAGCGAAACAATGCTAGCAAATGTGACATCTGTTAGACAAGAATATGCAATACCAGTTGGACCAGTCTTTCCACCAGGTATGAATTGGACTGATTTGATCACTAACTATTCACCATCTAGAGAGGATAACTTGCAGCGTGTATTTACAGTGGCTTCCATTAGAAGCATGCTTGTCAAA
>AGE47094
ATGGAGGTTCTGTATTCATTATCAAAAACTCTTAAAGATGCTAGGGATAAAATCGTTGAAGGTACATTATATTCTAATGTTAGCGATCTAATTCAACAATTTAATCAAATGATAGTAACCATGAATGGAAATGACTTTCAAACTGGAGGAATTGGCAATTTGCCTATTAGAAATTGGACATTTGACTTTGGTCTACTAGGTACTACGCTTTTAAATCTTGATGCTAATTATGTTGAGACTGCAAGAACTACGATTGAGTATTTTATTGATTTCATTGATAACGTATGTATGGATGAAATGGCAAGAGAGTCTCAAAGAAATGGAGTAGCTCCACAATCTGAGGCGTTGAGGAAGCTAGCTGGTATTAAATTTAAAAGAATAAACTTTAATAATTCATCAGAATATATAGAAAATTGGAATTTACAAAATAGAAGACAACGTACTGGATTTGTTTTTCATAAACCTAATATATTTCCATACTCAGCATCATTTACTTTAAATAGATCTCAACCAATGCATGACAATTTAATGGGAACCATGTGGCTTAATGCTGGATCAGAAATTCAAGTAGCTGGATTTGACTACTCGTGTGCTCTAAATGCTCCAGCAAATATTCAGCAGTTTGAACATATTGTCCAGCTAAGGCGTGCACTAACTACAGCCACTATAACTTTGTTACCTGATGCAGAAAGATTTAGTTTTCCAAGAGTTATTAATTCAGCAGATGGTGCAACTACATGGTTCTTTAATCCAATTATCCTAAGACCAAATAATGTAGAGGTAGAATTTTTACTGAATGGACAACTTATTAATACATACCAAGCTAGATTTGGCACTATTATCGCAAGAAATTTTGATACAATTCGTCTATCATTCCAATTAATGCGTCCACCA------AACATGACGCCAGCCGTAAATGCATTATTTCCGCAAGCGCAACCTTTTCAACATCATGCAACAGTTGGACTTACGTTACGTATTGAGTCTGCAGTTTGTGAATCAGTGCTTGCGGATTCAAATGAAACTTTATTGGCGAATGTTACCGCAGTACGTCAAGAGTATGCTATACCAGTTGGACCAGTATTCCCACCAGGCATGAACTGGACTGAGCTGATTACTAACTATTCACCATCTAGGGAAGATAATTTGCAACGTGTCTTTACGGTAGCCTCTATCAGAAGCATGTTGATTAAG
>ABJ51899
ATGGATGTCCTCTATTCTTTGTCAAAAACTCTTAAAGATGCTAGAGACAAAATTGTCGAAGGCACACTATACTCTAATGTTAGTGATCTTATTCAGCAATTTAATCAAATGATAATTACCATGAATGGAAATGATTTTCAAACTGGAGGAATTGGCAACCTACCCGTCAGAAATTGGAATTTCGATTTTGGATTGTTAGGCACAACTCTATTAAATTTGGATGCTAATTATGTTGAAACAGCCAGAACTACAATTGATTACTTTGTTGATTTTGTAGATAATGTCTGTATGGATGAAATGGCAAGAGAGTCTCAACGAAATGGAATTGCTCCGCAATCTGATGCACTTAGAAAATTATCTGGTATTAAATTTAAGAGAATAAATTTTGATAACTCATCTGAGTATATAGAAAATTGGAATTTGCAGAGTAGAAGACAGAGGACGGGATTCACGTTCCATAAACCTAATATTTTTCCATATTCATTCTCATTTACACTAAATAGATCACAACCTCAACATGATAATTTGATGGGTACGATGTGGTTGAATGCAGGTTCAGAGATTCAAGTTGCAGGATTTGACTACTCATGCGCACTTAATGCTCCAGCTAATACTCAACAATTTGAGCACATAGTTCAATTGCGCCGAGTACTGACAACAGCTACCATTACTCTGCTCCCTGACGCAGAAAGATTCGGCTTTCCAAGAGTTGTTAATTCTGCAGATGGTGCAACGACATGGTATTTTAATCCTGTAGTATTGCGACCGAACAATGTTGAAGTTGAATTTCTTTTAAACGGTCAGATTATAAATACTTATCAAGCAAGATTTGGCACCATTACGGCTAGGAATTTTGATACAATACGACTGTCATTTCAACTGATGAGGCCTCCA------AATATGACACCTGCAGTCGCAGCTCTATTTCCAAATGCTCAACCATTTGTTCATCATGCTACAGTTGGACTAACTCTTCGAATTGACTCAGCGATTTGTGAATCTGTTTTGGCGGATGCTAATGAAACGATGTTGGCTAACGTTACATCAGTTCGACAAGAATACGCTGTTCCAGTTGGACCAGTTTTTCCTCCAGGTATGAATTGGACAGAACTTATCACTAACTACTCACCATCTCGTGAAGATAATTTGCAGCGTGTATTTACTGTGGCTTCCATTAGAAGCATGCTTGTTAAG
>ADD09831
ATGGAGGTTCTGTATTCATTGTCAAAAACTCTTAAAGATGCCAGAGATAAGATTGTTGAAGGTACATTATATTCTAATGTTAGCGATCTCATTCAGCAATTTAATCAAATGATAGTAACTATGAATGGAAATGACTTTCAAACTGGAGGAATTGGCAATTTACCTATTAGAAATTGGACATTTGACTTTGGTCTACTAGGTACTACACTTTTAAATCTTGATGCTAATTATGTTGAGACTGCAAGAACTACGATTGAGTATTTTATCGATTTTATTGATAATGTATGTATGGATGAAATGGCAAGAGAGTCTCAAAGAAATGGAGTAGCTCCACAATCTGAGGCATTGAGGAAGCTAGCTGGTATTAAATTTAAAAGAATAAACTTTAATAATTCATCAGAATATATAGAAAATTGGAATTTACAAAATAGAAGACAACGTACCGGATTTGTTTTTCATAAACCTAATATATTTCCATACTCAGCATCATTTACTTTGAATAGATCTCAACCAATGCATGACAATTTAATGGGAACCATGTGGCTTAATGCTGGATCAGAAATTCAAGTGGCTGGATTTGACTACTCGTGTGCTCTAAATGCTCCAGCAAATATTCAGCAGTTTGAACATATTGTCCAGCTAAGGCGTGCGTTAACTACAGCTACTATAACTTTGTTACCCGATGCAGAAAGATTTAGTTTCCCAAGAGTTATTAATTCAGCAGATGGCGCAACTACATGGTTCTTTAATCCAATTATCCTAAGACCAAATAATGTAGAGGTGGAATTCTTACTGAATGGACAAATCATTAATACATATCAAGCTAGATTTGGCACTATTATCGCAAGAAATTTTGATACGATTCGTTTATCATTCCAATTAATGCGTCCACCA------AATATGACTCCAGCCGTAAATGCATTATTTCCGCAAGCACAACCTTTTCAACATCATGCAACAGTTGGACTTACATTACGTATTGAATCTGCAGTTTGTGAATCAGTGCTTGCGGATGCAAATGAAACGTTATTGGCGAATGTTACCGCAGTACGTCAAGAGTATGCTATACCAGTTGGGCCAGTATTTCCACCAGGCATGAATTGGACTGAGCTAATTACTAATTATTCACCATCCAGGGAAGATAATTTGCAACGTGTCTTTACAGTAGCCTCTATCAGAAGCATGTTGATTAAG
>ADD09830
ATGGAGGTTCTGTATTCATTGTCAAAAACTCTTAAAGATGCCAGAGATAAGATTGTTGAAGGTACATTATATTCTAATGTTAGCGATCTCATTCAGCAATTTAATCAAATGATAGTAACTATGAATGGAAATGACTTTCAAACTGGAGGAATTGGCAATTTACCTATTAGAAATTGGACATTTGACTTTGGTCTACTAGGTACTACACTTTTAAATCTTGATGCTAATTATGTTGAGACTGCAAGAACTACGATTGAGTATTTTATCGATTTTATTGATAATGTATGTATGGATGAAATGGCAAGAGAGTCTCAAAGAAATGGAGTAGCTCCACAATCTGAGGCATTGAGGAAGCTAGCTGGTATTAAATTTAAAAGAATAAACTTTAATAATTCATCAGAATATATAGAAAATTGGAATTTACAAAATAGAAGACAACGTACCGGATTTGTTTTTCATAAACCTAATATATTTCCATACTCAGCATCATTTACTTTGAATAGATCTCAACCAATGCATGACAATTTAATGGGAACCATGTGGCTTAATGCTGGATCAGAAATTCAAGTGGCTGGATTTGACTACTCGTGTGCTCTAAATGCTCCAGCAAATATTCAGCAGTTTGAACATATTGTCCAGCTAAGGCGTGCGTTAACTACAGCTACTATAACTTTGTTACCCGATGCAGAAAGATTTAGTTTCCCAAGAGTTATTAATTCAGCAGATGGCGCAACTACATGGTTCTTTAATCCAATTATCCTAAGACCAAATAATGTAGAGGTGGAATTCTTACTGAATGGACAAATCATTAATACATATCAAGCTAGATTTGGCACTATTATCGCAAGAAATTTTGATACGATTCGTTTATCATTCCAATTAATGCGTCCACCA------AATATGACTCCAGCCGTAAATGCATTATTTCCGCAAGCGCAACCTTTTCAACATCATGCAACAGTTGGACTTACATTACGTATTGAATCTGCAGTTTGTGAATCAGTGCTTGCGGATGCAAATGAAACGTTATTGGCGAATGTTACCGCAGTACGTCAAGAGTATGCTATACCAGTTGGGCCAGTATTTCCACCAGGCATGAATTGGACTGAGCTAATTACTAATTATTCACCATCCAGGGAAGATAATTTGCAACGTGTCTTTACAGTAGCCTCTATCAGAAGCATGTTGATTAAG
>AGH16302
ATGGAGGTTCTGTATTCATTGTCAAAAACTCTTAAAGATGCCAGAGATAAGATTGTTGAAGGTACATTATATTCTAATGTTAGCGATCTCATTCAACAATTTAATCAAATGATAGTAACCATGAATGGAAATGACTTTCAAACTGGAGGAATTGGCAATTTACCTATTAGAAATTGGACATTTGACTTTGGTTTACTAGGTACTACGCTTTTAAATCTTGATGCTAATTATGTTGAGACTGCAAGAACTACGATTGAGTATTTTATTGATTTTATTGATAATGTATGTATAGATGAAATGGCAAGAGAGTCTCAAAGAAATGGAGTAGCTCCACAATCTGAGGCATTGAGGAAGTTAGCTGGTATTAAATTTAAACGAATAAACTTTAATAATTCATCAGAATATATAGAAAATTGGAATTTACAAAATAGAAGACAACGTACCGGATTTGTTTTTCATAAACCTAATATATTTCCATACTCAGCATCATTTACTTTAAACAGATCTCAACCAGTACATGACAAYTTAATGGGAACTATGTGGCTTAATGCTGGATCAGAAGTTCAAGTAGCTGGATTTGACTATTCGTGTGCTCTAAATGCTCCAGCAAATATTCAGCAGTTTGAACATATTGTCCAGCTAAGACGTGCGCTAACTACAGCTACTATAACTTTGTTACCTGATGCAGAAAGATTTAGTTTTCCAAGAGTTATTAATTCAGCAGATGGCGCAACTACATGGTTCTTTAATCCAATTATCCTAAGACCAAACAATGTAGAGGTAGAATTTTTACTGAATGGACAAATTATCAATACATAYCAAGCTAGATTTGGCACTATTATCGCAAGAAATTTTGATACAATTCGTCTATCATTCCAATTAATGCGTCCACCA------AATATGACGCCAGCCGTAAATGCATTATTTCCGCAAGCACAACCTTTTCAACATCATGCAACAGTTGGACTTACGTTACGTATTGAGTCTGCAGTTTGTGAATCAGTGCTTGCGGATGCAAATGAAACTTTATTGGCGAATGTTACCGCAGTACGTCAAGAGTATGCTATACCAGTTGGACCAGTATTCCCACCAGGCATGAATTGGACTGAGCTAATTACTAATTATTCACCATCTAGGGAAGATAATTTGCAACGTGTCTTTACAGTAGCCTCTATCAGAAGCATGTTGATTAAG
>ADD09832
ATGGAGGTTCTGTATTCATTGTCAAAAACTCTTAAAGATGCCAGAGATAAGATTGTTGAAGGTACATTATATTCTAATGTTAGCGATCTCATTCAGCAATTTAATCAAATGATAGTAACTATGAATGGAAATGACTTTCAAACTGGAGGAATTGGCAATTTACCTATTAGAAATTGGACATTTGACTTTGGTCTACTAGGTACTACACTTTTAAATCTTGATGCTAATTATGTTGAGACTGCAAGAACTACGATTGAGTATTTTATCGATTTTATTGATAATGTATGTATGGATGAAATGGCAAGAGAGTCTCAAAGAAATGGAGTAGCTCCACAATCTGAGGCATTGAGGAAGCTAGCTGGTATTAAATTTAAAAGAATAAACTTTAATAATTCATCAGAATATATAGAAAATTGGAATTTACAAAATAGAAGACAACGTACCGGATTTGTTTTTCATAAACCTAATATATTTCCATACTCAGCATCATTTACTTTGAATAGATCTCAACCAATGCATGACAATTTAATGGGAACCATGTGGCTTAATGCTGGATCAGAAATTCAAGTGGCTGGATTTGACTACTCGTGTGCTCTAAATGCTCCAGCAAATATTCAGCAGTTTGAACATATTGTCCAGCTAAGGCGTGCGTTAACTACAGCTACTATAACTTTGTTACCCGATGCAGAAAGATTTAGTTTCCCAAGAGTTATTAATTCAGCAGATGGCGCAACTACATGGTTCTTTAATCCAATTATCCTAAGACCAAATAATGTAGAGGTGGAATTCTTACTGAATGGACAAATCATTAATACATATCAAGCTAGATTTGGCACTATTATCGCAAGAAATTTTGATACGATTCGTTTATCATTCCAATTAATGCGTCCACCA------AATATGACTCCAGCCGTAAATGCATTATTTCCGCAAGCACAACCTTTTCAACATCATGCAACAGTTGGACTTACGTTACGTATTGAATCTGCAGTTTGTGAATCAGTGCTTGCGGATGCAAATGAAACGTTATTGGCGAATGTTACCGCAGTACGTCAAGAGTATGCTATACCAGTTGGGCCAGTATTTCCACCAGGCATGAATTGGACTGAGCTAATTACTAATTATTCACCATCCAGGGAAGATAATTTGCAACGTGTCTTTACAGTAGCCTCTATCAGAAGCATGTTGATTAAG
>ADD09835
ATGGAGGTTCTGTATTCATTGTCAAAAACTCTTAAAGATGCCAGAGATAAGATTGTTGAAGGTACATTATATTCTAATGTTAGCGATCTCATTCAGCAATTTAATCAAATGATAGTAACTATGAATGGAAATGACTTTCAAACTGGAGGAATTGGCAATTTACCTATTAGAAATTGGACATTTGACTTTGGTCTACTAGGTACTACACTTTTAAATCTTGATGCTAATTATGTTGAGACTGCAAGAACTACGATTGAGTATTTTATCGATTTTATTGATAATGTATGTATGGATGAAATGGCAAGAGAGTCTCAAAGAAATGGAGTAGCTCCACAATCTGAGGCATTGAGGAAGCTAGCTGGTATTAAATTTAAAAGAATAAACTTTAATAATTCATCAGAATATATAGAAAATTGGAATTTACAAAATAGAAGACAACGTACCGGATTTGTTTTTCATAAACCTAATATATTTCCATACTCAGCATCATTTACTTTGAATAGATCTCAACCAATGCATGACAATTTAATGGGAACCATGTGGCTTAATGCTGGATCAGAAATTCAAGTGGCTGGATTTGACTACTCGTGTGCTCTAAATGCTCCAGCAAATATTCAGCAGTTTGAACATATTGTCCAGCTAAGGCGTGCGTTAACTACAGCTACTATAACTTTGTTACCCGATGCAGAAAGATTTAGTTTCCCAAGAGTTATTAATTCAGCAGATGGCGCAACTACATGGTTCTTTAATCCAATTATCCTAAGACCAAATAATGTAGAGGTGGAATTCTTACTGAATGGACAAATCATTAATACATATCAAGCTAGATTTGGCACTATTATCGCAAGAAATTTTGATACGATTCGTTTATCATTCCAATTAATGCGTCCACCA------AATATGACTCCAGCCGTAAATGCATTATTTCCGCAAGCACAACCTTTTCAACATCATGCAACAGTTGGACTTACATTACGTATTGAATCTGCAGTTTGTGAATCAGTGCTTGCGGATGCAAATGAAACGTTATTGGCGAATGTTACCGCAGTACGTCAAGAGTATGCTATACCAGTTGGGCCAGTATTTCCACCAGGCATGAATTGGACTGAGCTAATTACTAATTATTCACCATCCAGGGAAGATAATTTGCAACGTGTCTTTACAGTAGCCTCTATCAGAAGCATGTTGATTAAG
>ADD09834
ATGGAGGTTCTGTATTCATTGTCAAAAACTCTTAAAGATGCCAGAGATAAGATTGTTGAAGGTACATTATATTCTAATGTTAGCGATCTCATTCAGCAATTTAATCAAATGATAGTAACTATGAATGGAAATGACTTTCAAACTGGAGGAATTGGCAATTTACCTATTAGAAATTGGACATTTGACTTTGGTCTACTAGGTACTACACTTTTAAATCTTGATGCTAATTATGTTGAGACTGCAAGAACTACGATTGAGTATTTTATCGATTTTATTGATAATGTATGTATGGATGAAATGGCAAGAGAGTCTCAAAGAAATGGAGTAGCTCCACAATCTGAGGCATTGAGGAAGCTAGCTGGTATTAAATTTAAAAGAATAAACTTTAATAATTCATCAGAATATATAGAAAATTGGAATTTACAAAATAGAAGACAACGTACCGGATTTGTTTTTCATAAACCTAATATATTTCCATACTCAGCATCATTTACTTTGAATAGATCTCAACCAATGCATGACAATTTAATGGGAACCATGTGGCTTAATGCTGGATCAGAAATTCAAGTGGCTGGATTTGACTACTCGTGTGCTCTAAATGCTCCAGCAAATATTCAGCAGTTTGAACATATTGTCCAGCTAAGGCGTGCGTTAACTACAGCTACTATAACTTTGTTACCCGATGCAGAAAGATTTAGTTTCCCAAGAGTTATTAATTCAGCAGATGGCGCAACTACATGGTTCTTTAATCCAATTATCCTAAGACCAAATAATGTAGAGGTGGAATTCTTACTGAATGGACAAATCATTAATACATATCAAGCTAGATTTGGCACTATTATCGCAAGAAATTTTGATACGATTCGTTTATCATTCCAATTAATGCGTCCACCA------AATATGACTCCAGCCGTAAATGCATTATTTCCGCAAGCACAACCTTTTCAACATCATGCAACAGTTGGACTTACATTACGTATTGAATCTGCAGTTTGTGAATCAGTGCTTGCGGATGCAAATGAAACGTTATTGGCGAATGTTACCGCAGTACGTCAAGAGTATGCTATACCAGTTGGGCCAGTATTTCCACCAGGCATGAATTGGACTGAGCTAATTACTAATTATTCACCATCCAGGGAAGATAATTTGCAACGTGTCTTTACAGTAGCCTCTATCAGAAGCATGTTGATTAAG
>ADD09837
ATGGAGGTTCTGTATTCATTGTCAAAAACTCTTAAAGATGCCAGAGATAAGATTGTTGAAGGTACATTATATTCTAATGTTAGCGATCTCATTCAGCAATTTAATCAAATGATAGTAACTATGAATGGAAATGACTTTCAAACTGGAGGAATTGGCAATTTACCTATTAGAAATTGGACATTTGACTTTGGTCTACTAGGTACTACACTTTTAAATCTTGATGCTAATTATGTTGAGACTGCAAGAACTACGATTGAGTATTTTATCGATTTTATTGATAATGTATGTATGGATGAAATGGCAAGAGAGTCTCAAAGAAATGGAGTAGCTCCACAATCTGAGGCATTGAGGAAGCTAGCTGGTATTAAATTTAAAAGAATAAACTTTAATAATTCATCAGAATATATAGAAAATTGGAATTTACAAAATAGAAGACAACGTACCGGATTTGTTTTTCATAAACCTAATATATTTCCATACTCAGCATCATTTACTTTGAATAGATCTCAACCAATGCATGACAATTTAATGGGAACCATGTGGCTTAATGCTGGATCAGAAATTCAAGTGGCTGGATTTGACTACTCGTGTGCTCTAAATGCTCCAGCAAATATTCAGCAGTTTGAACATATTGTCCAGCTAAGGCGTGCGTTAACTACAGCTACTATAACTTTGTTACCCGATGCAGAAAGATTTAGTTTCCCAAGAGTTATTAATTCAGCAGATGGCGCAACTACATGGTTCTTTAATCCAGTTATCCTAAGACCAAATAATGTAGAGGTGGAATTCTTACTGAATGGACAAATCATTAATACATATCAAGCTAGATTTGGCACTATTATCGCAAGAAATTTTGATACGATTCGTTTATCATTCCAATTAATGCGTCCACCA------AATATGACTCCAGCCGTAAATGCATTATTTCCGCAAGCACAACCTTTTCAACATCATGCAACAGTTGGACTTACATTACGTATTGAATCTGCAGTTTGTGAATCAGTGCTTGCGGATGCAAATGAAACGTTATTGGCGAATGTTACCGCAGTACGTCAAGAGTATGCTATACCAGTTGGGCCAGTATTTCCACCAGGCATGAATTGGACTGAGCTAATTACTAATTATTCACCATCCAGGGAAGATAATTTGCAACGTGTCTTTACAGTAGCCTCTATCAGAAGCATGTTGATTAAG
>ADD09836
ATGGAGGTTCTGTATTCATTGTCAAAAACTCTTAAAGATGCCAGAGATAAGATTGTTGAAGGTACATTATATTCTAATGTTAGCGATCTCATTCAGCAATTTAATCAAATGATAGTAACTATGAATGGAAATGACTTTCAAACTGGAGGAATTGGCAATTTACCTATTAGAAATTGGACATTTGACTTTGGTCTACTAGGTACTACACTTTTAAATCTTGATGCTAATTATGTTGAGACTGCAAGAACTACGATTGAGTATTTTATCGATTTTATTGATAATGTATGTATGGATGAAATGGCAAGAGAGTCTCAAAGAAATGGAGTAGCTCCACAATCTGAGGCATTGAGGAAGCTAGCTGGTATTAAATTTAAAAGAATAAACTTTAATAATTCATCAGAATATATAGAAAATTGGAATTTACAAAATAGAAGACAACGTACCGGATTTGTTTTTCATAAACCTAATATATTTCCATACTCAGCATCATTTACTTTGAATAGATCTCAACCAATGCATGACAATTTAATGGGAACCATGTGGCTTAATGCTGGATCAGAAATTCAAGTGGCTGGATTTGACTACTCGTGTGCTCTAAATGCTCCAGCAAATATTCAGCAGTTTGAACATATTGTCCAGCTAAGGCGTGCGTTAACTACAGCTACTATAACTTTGTTACCCGATGCAGAAAGATTTAGTTTCCCAAGAGTTATTAATTCAGCAGATGGCGCAACTACATGGTTCTTTAATCCAATTATCCTAAGACCAAATAATGTAGAGGTGGAATTCTTACTGAATGGACAAATCATTAATACATATCAAGCTAGATTTGGCACTATTATCGCAAGAAATTTTGATACGATTCGTTTATCATTCCAATTAATGCGTCCACCA------AATATGACTCCAGCCGTAAATGCATTATTTCCGCAAGCACAACCTTTTCAACATCATGCAACAGTTGGACTTACGTTACGTATTGAATCTGCAGTTTGTGAATCAGTGCTTGCGGATGCAAATGAAACGTTATTGGCGAATGTTACCGCAGTACGTCAAGAGTATGCTATACCAGTTGGGCCAGTATTTCCACCAGGCATGAATTGGACTGAGCTAATTACTAATTATTCACCATCCAGGGAAGATAATTTGCAACGTGTCTTTACAGTAGCCTCTATCAGAAGCATGTTGATTAAG
>AFQ20132
ATGGAGGTTCTGTATTCATTGTCAAAAACTCTTAAAGATGCTAGGGATAAGATTGTTGAAGGTACATTATATTCTAATGTTAGCGATCTTATTCAGCAATTTAATCAAATGATAGTAACTATGAACGGAAATGACTTTCAAACTGGAGGAATTGGCAATTTACCCATTAGAAATTGGACATTTGACTTTGGTCTATTAGGCACTACGCTTTTAAATCTTGATGCTAATTATGTTGAGACCGCCAGAACTACGATTGAGTATTTTATTGATTTCATTGATAATGTATGTATGGATGAAATGGCAAGAGAGTCTCAAAGAAATGGAGTAGCTCCACAATCTGAGGCATTGAGAAAGCTAGCCGGTATTAAATTTAAAAGAATAAACTTTAATAATTCATCAGAATATATAGAAAATTGGAATTTACAAAATAGAAGACAACGTACTGGATTTGTTTTTCATAAACCTAATATATTTCCATACTCAGCATCATTTACTTTAAATAGATCTCAACCAATGCATGACAATTTAATGGGAACTATGTGGCTTAATGCTGGATCAGAAATTCAAGTGGCTGGATTTGACTATTCGTGTGCTCTAAATGCTCCAGCAAATATTCAGCAATTTGAACATATTGTCCAGCTAAGGCGTGCGCTAACTACAGCTACTATAACTTTGTTACCTGATGCAGAAAGATTTAGTTTTCCAAGAGTTATTAATTCAGCAGATGGCGCAACTACATGGTTCTTTAATCCAATCATCCTAAGACCAAACAACGTAGAAGTAGAATTTTTACTGAATGGACAAATTATTAATACATATCAAGCTAGATTTGGCACTATTGTCGCAAGAAATTTCGATACAATTCGTCTATCATTCCAATTAAAGCGTCCACCA------AACATGACGCCAGCCGTAAATGCATTATTTCCGCAAGCACAACCTTTTCAACATCATGCAACAGTTGGACTTACGTTACGTATTGAATCTGCAATTTGTGAATCAGTGCTTGCGGATGCAAATGAAACTTTATTGGCGAATGTTACCGCAGTACGCCAAGAGTATGCTATACCAGTTGGACCAGTATTTCCACCAGGCATGAATTGGACTGAGCTGATTACTAACTATTCACCATCTAGGGAAGATAATTTGCAACGTGTCTTTACAGTAGCCTCTATCAGAAGCATGTTGATTAAG
>AGE98767
ATGGAGGTTCTGTATTCATTGTCAAAAACTCTTAAAGATGCTAGGGATAAGATTGTTGAAGGTACATTATATTCTAATGTTAGCGATCTCATTCAGCAATTTAATCAAATGATAGTAACCATGAATGGAAATGACTTTCAAACTGGAGGAATTGGCAATTTATCTATTAGAAATTGGACATTTGACTTTGGTCTACTAGGTACTACGCTTTTAAATCTTGATGCTAATTATGTTGAGACTGCAAGAACTACGATTGAGTATTTTATTGATTTTATTGATAATGTATGTATGGATGAAATGGCAAGAGAGTCTCAAAGAAATGGAGTAGCTCCACAATCTGAGGCATTGAGGAAGCTAGCCGGTATTAAATTTAAAAGAATAAACTTTAATAATTCATCAGAATATATAGAAAATTGGAATTTACAGAATAGAAGACAACGTACCGGATTTGTTTTTCATAAACCTAATATATTTCCATACTCAGCATCATTTACTTTAAATAGATCTCAACCAATGCATGACAATTTAATGGGAACCATGTGGCTTAATGCTGGATCAGAAATTCAAGTGGCTGGATTTGACTACTCGTGTGCTCTAAATGCTCCAGCAAATATTCAACAGTTTGAACATATTGTCCAGCTAAGGCGTGCGCTAACTACAGCTACTATAACTTTGTTACCTGATGCAGAAAGATTTAGTTTTCCAAGAGTTATTAATTCAGCAGATGGCGCAACTACATGGTTCTTTAATCCAATTATCCTAAGACCAAACAATGTAGAGGTAGAATTCTTACTGAATGGACAAATTATTAATACATATCAAGCTAGATTTGGCACTATTATCGCAAGAAATTTTGATACAATTCGTCTATCATTCCAATTAATGCGTCCACCA------AACATGACGCCAGCCGTAAATGCATTATTTCCGCAAGCACAACCTTTTCAACATCATGCAACAGTTGGACTTACGTTACGTATTGAGTCTGCAGTTTGTGAATCAGTACTTGCGGATGCAAATGAAACTTTATTGGCGAATGTTACCGCAGTACGTCAAGAGTATGCTATACCAGTTGGACCAGTATTCCCACCAGGCATGAATTGGACCGAGCTGATTACTAACTATTCACCATCCAGGGAAGATAATTTGCAACGTGTCTTTACAGTAGCCTCTATCAGAAGCATGTTGATTAAG
>AGE46962
ATGGATGTCCTGTACTCCTTGTCAAAAACTCTTAAAGATGCTAGAGACAAAATTGTCGAAGGCACATTATACTCTAATGTGAGTGATCTAATTCAACAATTTAACCAAATGATAATTACTATGAATGGAAATGAGTTCCAAACTGGAGGAATTGGTAATCTACCAATTAGAAATTGGAATTTTGATTTTGGATTACTTGGAACAACTCTACTAAATTTAGACGCTAACTACGTCGAAACAGCCCGCAACACAATTGACTATTTTGTAGATTTTGTAGATAACGTATGTATGGATGAAATGGTTAGAGAATCACAAAGAAATGGAATTGCACCACAATCAGATTCACTTAGAAAATTGTCAGGCATTAAGTTCAAAAGAATAAATTTTGATAATTCATCGGAATATATAGAGAACTGGAATCTGCAAAATAGAAGACAACGAACAGGTTTTACATTTCATAAACCAAATATTTTCCCTTATTCAGCGTCATTCACACTAAATAGATCACAACCAGCTCATGATAACTTGATGGGTACGATGTGGCTGAACGCAGGATCAGAAATTCAGGTCGCTGGATTTGACTATTCGTGTGCAATTAATGCGCCAGCTAATACACAACAATTTGAGCACATTGTACAGCTCCGAAGAGTTTTAACTACAGCTACAATAACACTTTTACCGGATGCAGAAAGATTCAGTTTTCCAAGAGTAATTAATTCAGCTGATGGAGCAACTACATGGTACTTTAATCCAGTAATTCTTAGACCAAACAACGTTGAAGTGGAGTTTCTACTAAACGGTCAGATAATAAACACTTACCAGGCTAGATTTGGAACAATCGTAGCTAGAAATTTTGATACAATCAGATTGTCGTTCCAGTTGATGAGACCACCA------AATATGACACCAGCAGTAGCAGCATTATTTCCAAATGCGCAACCATTTGAACATCATGCTACAGTAGGACTGACACTGAGAATTGAATCTGCAGTTTGTGAATCTGTACTTGCCGACGCAAGCGAGACAATGCTAGCAAATGTGACATCTGTTAGACAAGAATACGCAATACCAGTTGGACCAGTTTTTCCACCAGGCATGAATTGGACTGATTTGATCACTAATTATTCACCATCTAGAGAGGATAATTTGCAGCGTGTATTTACAGTGGCTTCCATTAGAAGCATGCTTGTCAAA
>ACZ52110
ATGGAAGTTTTATATTCATTGTCAAAAACTCTTAAAGATGCTAGGGACAAAATTGTTGAAGGTACACTATATTCTAATGTTAGCGATCTCATTCAACAATTCAATCAAATGATAGTAACTATGAATGGAAATGACTTTCAAACTGGAGGAATTGGTAATTTGCCTATCAGAAACTGGACTTTCGATTTTGGTCTATTAGGTACAACACTTTTAAATTTAGATGCTAATTACGTTGAGAATGCTAGAACTACAATTGAATATTTTATTGACTTTATTGATAATGTATGTATGGATGAAATGGCAAGAGAGTCTCAAAGAAATGGAGTAGCTCCACAATCTGAAGCGTTAAGGAAGTTAGCAGGTATTAAATTCAAGAGAATAAATTTTGATAATTCATCTGAATATATAGAAAATTGGAACTTGCAAAATAGGAGGCAGCGTACTGGATTTGTTTTCCATAAACCTAATATATTTCCATACTCAGCTTCATTCACTTTAAATAGATCTCAACCAATGCATGATAATCTGATGGGAACTATGTGGCTTAATGCTGGATCAGAAATTCAGGTAGCCGGATTTGATTATTCATGCGCTATAAATGCACCAGCAAACATACAGCAATTTGAACATATTGTCCAGCTTAGGCGTGCGCTAACTACAGCTACTATAACTTTATTACCTGATGCAGAAAGATTCAGTTTTCCAAGAGTTATTAATTCAGCTGATGGCGCGACTACATGGTTCTTTAATCCAGTCATTTTAAGACCAAATAATGTTGAAGTAGAATTTTTGTTGAATGGACAAATTATTAATACATATCAAGCTAGATTTGGCACTATTATTGCAAGAAATTTTGATACTATTCGGTTGTTATTCCAGTTGATGCGTCCACCA------AATATGACGCCAGCTGTTAATGCACTGTTTCCGCAAGCACAACCTTTTCAACATCATGCAACAGTTGGACTTACATTACGTATTGAATCTGCAGTTTGTGAATCAGTGCTTGCGGATGCTAATGAGACTTTATTGGCGAATGTGACCGCAGTACGTCAAGAGTATGCTATACCAGTTGGTCCAGTATTTCCACCAGGCATGAATTGGACTGAATTAATTACTAATTACTCACCATCTAGAGAAGATAATTTACAACGTGTTTTTACAGTAGCTTCTATTAGAAGCATGTTGATTAAG
>AGF86001
ATGGATGTCCTGTACTCCTTGTCAAAAACTCTTAAAAATGCTAGAGACAAAATTGTCGAAGGCACATTATATTCCAATGTGAGTGATCTAATTCAACAATTTAATCAAATGATAATTACTATGAATGGAAATGAGTTCCAAACTGGAGGAATTGGCAATCTACCGATTAGAAATTGGAATTTTGATTTTGGATTACTTGGAACAACTTTACTAAATTTAGACGCTAACTACGTTGAAACGGCCCGCAATACTATTGATTATTTTGTAGATTTTGTAGACAATGTATGCATGGATGAAATGGTTAGAGAGTCACAAAGAAATGGAATTGCACCACAATCGGATTCACTTAGAAAATTGTCAGGTATTAAATTTAAAAGAATAAATTTTGATAATTCATCAGAATACATAGAGAATTGGAACTTACAAAATAGAAGGCAAAGAACAGGTTTTACGTTTCATAAACCAAACATTTTTCCTTACTCAGCGTCATTCACACTGAACAGATCGCAACCAGCTCATGATAACTTGATGGGTACAATGTGGCTGAACGCGGGATCTGAAATTCAGGTTGCTGGGTTTGACTATTCATGTGCAATTAATGCGCCAGCTAATACACAACAATTTGAGCACATTGTACAACTCCGAAGAGTACTAACTACAGCTACAATAACTCTTTTACCAGATGCAGAAAGATTTAGTTTTCCAAGAGTGATTAATTCAGCTGATGGAGCGACCACGTGGTACTTCAACCCAGTGATTCTTAGACCGAATAATGTTGAAGTAGAGTTTTTACTTAATGGGCAGATAATAAATACTTACCAAGCAAGATTTGGAACAATTGTAGCTAGAAATTTTGATACAATCAGATTGTCGTTTCAGTTAATGAGACCACCG------AATATGACACCAGCAGTAGCGGCGTTATTTCCAAATGCGCAACCATTTGAACATCATGCTACAGTAGGACTTACACTTAGGATTGAATCTGCAGTTTGTGAATCTGTTCTTGCCGACGCAAGCGAAACAATGTTAGCAAATGTGACATCTGTTAGACAAGAATACGCTATACCAGTTGGACCAGTTTTTCCACCAGGTATGAATTGGACTGATTTGATCACCAACTATTCACCATCTAGAGAGGATAACTTGCAGCGTGTATTTACAGTGGCTTCCATTAGAAGCATGCTTGTCAAA
>AGE98803
ATGGAGGTTCTGTACTCACTGTCAAAAACTCTTAAAGATGCTAGGGACAAAATTGTTGAAGGTACATTATATTCTAACGTTAGCGATCTTATTCAGCAATTCAATCAAATGATAGTAACTATGAATGGAAATGACTTTCAGACTGGAGGAATTGGTAATTTACCTGTTAGAAATTGGACTTTCGATTTTGGTCTATTAGGTACAACACTTTTGAACTTGGATGCTAATTATGTTGAGAATGCAAGAACTACAATTGAATATTTTATTGACTTTATTGATAATGTATGTATGGATGAAATGGCAAGAGAATCTCAAAGAAATGGAGTAGCGCCACAATCTGAAGCGTTAAGAAAGCTAGCGGGAATTAAATTTAAGAGAATAAATTTCGATAATTCATCAGAATACATAGAAAATTGGAACTTACAAAATAGAAGACAGCGCACCGGATTTGTTTTTCATAAACCTAACATTTTTCCATACTCAGCTTCATTTACTCTAAATAGATCTCAACCAATGCATGATAATTTAATGGGAACCATGTGGCTTAATGCTGGATCAGAAATTCAAGTGGCTGGATTTGATTACTCATGCGCCATAAATGCACCAGCGAACATACAGCAATTTGAGCATATCGTTCAGCTTAGGCGCGCACTGACTACAGCTACTATAACTTTATTACCTGATGCAGAGAGATTTAGTTTTCCAAGAGTAATTAATTCAGCTGATGGCGCGACTACATGGTTCTTTAATCCAGTTATTCTAAGACCAAACAATGTAGAGGTAGAATTTTTATTGAATGGACAAATTATTAATACATATCAGGCTAGATTTGGTACTATCATCGCAAGAAATTTTGATACAATTCGTTTATTATTTCAGTTGATGCGTCCACCT------AATATGACACCAGCTGTTAATGCACTATTTCCACAAGCACAACCTTTTCAGCACCATGCAACAGTTGGACTTACATTACGTATTGAATCTGCGGTTTGTGAATCAGTGCTTGCGGACGCGAATGAAACTCTGTTAGCAAATGTGACCGCGGTGCGTCAAGAATATGCCATACCAGTTGGACCGGTATTTCCACCAGGCATGAATTGGACTGAATTGATTACTAACTATTCGCCATCTAGAGAAGATAACTTGCAACGCGTTTTCACGGTAGCTTCCATTAGAAGCATGTTGATTAAG
>AGF86161
ATGGATGTCCTGTACTCCTTGTCAAAAACTCTTAAAAATGCTAGAGACAAAATTGTCGAAGGCACATTATATTCCAATGTGAGTGATCTAATTCAACAATTTAATCAAATGATAATTACTATGAATGGAAATGAGTTCCAAACTGGGGGAATTGGCAATCTACCGATTAGAAATTGGAATTTTGATTTTGGATTACTTGGAACAACGTTACTAAATTTAGACGCTAACTACGTCGAAACGGCCCGCAATACTATTGATTATTTTGTAGATTTTGTAGACAATGTATGCATGGATGAAATGGTTAGAGAGTCACAAAGAAATGGAATTGCACCACAATCGGATTCACTTAGAAAATTGTCAGGTATTAAATTTAAAAGGATAAATTTTGATAATTCATCAGAATATATAGAGAATTGGAACTTACAAAATAGAAGGCAAAGAACAGGTTTTACATTTCACAAACCAAACATTTTTCCTTATTCAGCGTCATTCACACTGAACAGATCGCAACCAGCTCATGATAACTTGATGGGTACAATGTGGCTGAACGCGGGATCTGAAATTCAGGTTGCTGGATTTGACTATTCATGTGCAATTAATGCGCCAGCTAATACACAACAATTTGAGCACATTGTACAACTCCGAAGAGTACTAACTACAGCTACAATAACTCTTTTACCAGATGCAGAAAGATTTAGTTTTCCTAGAGTGATTAATTCAGCTGATGGAGCGACCACGTGGTACTTTAACCCAGTGATTCTTAGACCGAATAATGTTGAAGTAGAGTTTTTACTTAATGGGCAGATAATAAATACCTACCAAGCAAGATTTGGAACAATTGTAGCTAGAAATTTTGATACAATCAGATTGTCGTTTCAGTTAATGAGACCACCG------AATATGACACCAGCAGTAGCGGCGTTATTTCCAAATGCACAACCATTTGAACATCATGCGACAGTAGGACTCACACTTAGGATTGAATCTGCAGTTTGTGAATCTGTTCTTGCCGACGCAAGCGAAACAATGTTAGCAAATGTGACATCTGTTAGACAAGAATACGCTATACCAGTTGGACCAGTTTTTCCACCAGGCATGAATTGGACTGATTTGATCACCAACTATTCACCATCTAGAGAGGATAACTTGCAGCGTGTATTTACAGTGGCTTCCATTAGAAGCATGCTTGTCAAA
>AFE85467
ATGGATGTCCTGTACTCCTTGTCAAAAACTCTTAAAGATGCTAGAGACAAAATTGTCGAAGGTACATTATACTCTAATGTGAGTGATCTAATTCAACAATTTAACCAAATGATAATTACTATGAATGGAAATGAGTTCCAAACTGGAGGAATTGGTAATCTACCAATTAGAAATTGGAATTTTGATTTTGGATTACTTGGAACAACTCTACTAAATTTAGACGCTAACTACGTCGAAACAGCCCGCAACACAATTGATTATTTTGTAGATTTTGTAGACAACGTATGTATGGATGAAATGGTTAGAGAATCACAAAGAAATGGAATTGCACCACAATCAGATTCACTTAGAAAATTGTCAGGCATTAAGTTCAAAAGAATAAATTTTGATAATTCATCAGAATATATAGAGAACTGGAATCTGCAAAACAGAAGACAACGAACAGGTTTTACATTTCATAAACCAAATATTTTTCCTTATTCAGCGTCATTCACACTAAATAGATCACAACCAGCTCATGATAACTTGATGGGTACGATGTGGCTGAACGCAGGATCAGAAATTCAGGTCGCTGGATTTGACTATTCGTGTGCAATTAATGCGCCAGCGAATACACAACAATTTGAGCACATTGTACAGCTCCGAAGAGTTTTAACTACAGCTACAATAACACTTTTACCGGATGCAGAAAGATTCAGTTTTCCAAGAGTAATTAATTCAGCTGACGGAGCAACTACATGGTACTTTAATCCAGTAATTCTTAGACCAAACAACGTTGAAGTGGAGTTTCTACTAAACGGTCAGATAATAAACACTTACCAGGCTAGATTTGGAACAATCGTAGCTAGAAATTTTGATACAATCAGGTTGTCGTTCCAGTTGATGAGACCACCA------AATATGACACCAGCAGTAGCAGCATTATTTCCAAATGCGCAGCCATTTGAACATCATGCTACAGTAGGACTGACACTGAGAATTGAATCTGCAGTTTGTGAATCTGTACTTGCCTACACAAGCGAGACAATGCTAGCAAATGTGACATCTGTTAGACAAGAATACGCAATACCAGTTGGACCAGTCTTTCCACCAGGTATGAATTGGACTGATTTGATCACTAATTATTCACCATCTAGAGAGGATAACTTGCAGCGTGTATTTACAGTGGCTTCCATTAGAAGCATGCTTGTCAAA
>AFE85465
ATGGATGTCCTGTACTCCTTGTCAAAAACTCTTAAAGATGCTAGAGACAAAATTGTCGAAGGTACATTATACTCTAATGTGAGTGATCTAATTCAACAATTTAACCAAATGATAATTACTATGAATGGAAATGAGTTCCAAACTGGAGGAATTGGTAATCTACCAATTAGAAATTGGAATTTTGATTTTGGATTACTTGGAACAACTCTACTAAATTTAGACGCTAACTACGTCGAAACAGCCCGCAACACAATTGATTATTTTGTAGATTTTGTAGACAACGTATGTATGGATGAAATGGTTAGAGAATCACAAAGAAATGGAATTGCACCACAATCAGATTCACTTAGAAAATTGTCAGGCATTAAGTTCAAAAGAATAAATTTTGATAATTCATCAGAATATATAGAGAACTGGAATCTGCAAAACAGAAGACAACGAACAGGTTTTACATTTCATAAACCAAATATTTTTCCTTATTCAGCGTCATTCACACTAAATAGATCACAACCAGCTCATGATAACTTGATGGGTACGATGTGGCTGAACGCAGGATCAGAAATTCAGGTCGCTGGATTTGACTATTCGTGTGCAATTAATGCGCCAGCGAATACACAACAATTTGAGCACATTGTACAGCTCCGAAGAGTTTTAACTACAGCTACAATAACACTTTTACCGGATGCAGAAAGATTCAGTTTTCCAAGAGTAATTAATTCAGCTGACGGAGCAACTACATGGTACTTTAATCCAGTAATTCTTAGACCAAACAACGTTGAAGTGGAGTTTCTACTAAACGGTCAGATAATAAACACTTACCAGGCTAGATTTGGAACAATCGTAGCTAGAAATTTTGATACAATCAGGTTGTCGTTCCAGTTGATGAGACCACCA------AATATGACACCAGCAGTAGCAGCATTATTTCCAAATGCGCAGCCATTTGAACATCATGCTACAGTAGGACTGACACTGAGAATTGAATCTGCAGTTTGTGAATCTGTACTTGCCGACGCAAGCGAGACAATGCTAGCAAATGTGACATCTGTTAGACAAGAATACGCAATACCAGTTGGACCAGTCTTTCCACCAGGGATGAATTGGACTGATTTGATCACTAATTATTCACCATCTAGAGAGGATAACTTGCAGCGTGTATTTACAGTGGCTTCCATTAGAAGCATGCTTGTCAAA
>AGE99341
ATGGAGGTTCTGTATTCATTGTCAAAAACTCTTAAAGATGCTAGGGATAAGATTGTTGAAGGTACATTATATTCTAATGTTAGCGATCTCATTCAGCAATTTAATCAAATGATAGTAACCATGAATGGAAATGACTTTCAAACTGGAGGAATTGGCAATTTATCTATTAGAAATTGGACATTTGACTTTGGTCTACTAGGTACTACGCTTTTAAATCTTGATGCTAATTATGTTGAGACTGCAAGAACTACGATTGAGTATTTTATTGATTTTATTGATAATGTATGTATGGATGAAATGGCAAGAGAGTCTCAAAGAAATGGAGTAGCTCCACAATCTGAGGCATTGAGGAAGCTAGCCGGTATTAAATTTAAAAGAATAAACTTTAATAATTCATCAGAATATATAGAAAATTGGAATTTACAGAATAGAAGACAACGTACCGGATTTGTTTTTCATAAACCTAATATATTTCCATACTCAGCATCATTTACTTTAAATAGATCTCAACCAATGCATGACAATTTAATGGGAACCATGTGGCTTAATGCTGGATCAGAAATTCAAGTGGCTGGATTTGACTACTCGTGTGCTCTAAATGCTCCAGCAAATATTCAACAGTTTGAACATATTGTCCAGCTAAGGCGTGCGCTAACTACAGCTACTATAACTTTGTTACCTGATGCAGAAAGATTTAGTTTTCCAAGAGTTATTAATTCAGCAGATGGCGCAACTACATGGTTCTTTAATCCAATTATCCTAAGACCAAACAATGTAGAGGTAGAATTCTTACTGAATGGACAAATTATTAATACATATCAAGCTAGATTTGGCACTATTATCGCAAGAAATTTTGATACAATTCGTCTATCATTCCAATTAATGCGTCCACCA------AACATGACGCCAGCCGTAAATGCATTATTTCCGCAAGCACAACCTTTTCAACATCATGCAACAGTTGGACTTACGTTACGTATTGAGTCTGCAGTTTGTGAATCAGTACTTGCGGATGCAAATGAAACTTTATTGGCGAATGTTACCGCAGTACGTCAAGAGTATGCTATACCAGTTGGACCAGTATTCCCACCAGGCATGAATTGGACCGAGCTGATTACTAACTATTCACCATCCAGGGAAGATAATTTGCAACGTGTCTTTACAGTAGCCTCTATCAGAAGCATGTTGATTAAG
>AFE85463
ATGGATGTCCTGTACTCCTTGTCAAAAACTCTTAAAGATGCTAGAGACAAAATTGTCGAAGGTACATTATACTCTAATGTGAGTGATCTAATTCAACAATTTAACCAAATGATAATTACTATGAATGGAAATGAGTTCCAAACTGGAGGAATTGGTAATCTACCAATTAGAAATTGGAATTTTGATTTTGGATTACTTGGAACAACTCTACTAAATTTAGACGCTAACTACGTCGAAACAGCCCGCAACACAATTGATTATTTTGTAGATTTTGTAGACAACGTATGTATGGATGAAATGGTTAGAGAATCACAAAGAAATGGAATTGCACCACAATCAGATTCACTTAGAAAATTGTCAGGCATTAAGTTCAAAAGAATAAATTTTGATAATTCATCAGAATATATAGAGAACTGGAATCTGCAAAACAGAAGACAACGAACAGGTTTTACATTTCATAAACCAAATATTTTTCCTTATTCAGCGTCATTCACACTAAATAGATCACAACCAGCTCATGATAACTTGATGGGTACGATGTGGCTGAACGCAGGATCAGAAATTCAGGTCGCTGGATTTGACTATTCGTGTGCAATTAATGCGCCAGCGAATACACAACAATTTGAGCACATTGTACAGCTCCGAAGAGTTTTAACTACAGCTACAATAACACTTTTACCGGATGCAGAAAGATTCAGTTTTCCAAGAGTAATTAATTCAGCTGACGGAGCAACTACATGGTACTTTAATCCAGTAATTCTTAGACCAAACAACGTTGAAGTGGAGTTTCTACTAAACGGTCAGATAATAAACACTTACCAGGCTAGATTTGGAACAATCGTAGCTAGAAATTTTGATACAATCAGGTTGTCGTTCCAGTTGATGAGACCACCA------AATATGACACCAGCAGTAGCAGCATTATTTCCAAATGCGCAGCCATTTGAACATCATGCTACAGTAGGACTGACACTGAGAATTGAATCTGCAGTTTGTGAATCTGTACTTGCCGACGCAAGCGAGACAATGCTAGCAAATGTGACATCTGTTAGACAAGAATACGCAATACCAGTTGGACCAGTCTTTCCACCAGGTATGAATTGGACTGATTTGATCACTAATTATTCACCATCTAGAGAGGATAACTTGCAGCGTGTATTTACAGTGGCTTCCATTAGAAGCATGCTTGTCAAA
>AFE85462
ATGGATGTCCTGTACTCCTTGTCAAAAACTCTTAAAGATGCTAGAGACAAAATTGTCGAAGGTACATTATACTCTAATGTGAGTGATCTAATTCAACAATTTAACCAAATGATAATTACTATGAATGGAAATGAGTTCCAAACTGGAGGAATTGGTAATCTACCAATTAGAAATTGGAATTTTGATTTTGGATTACTTGGAACAACTCTACTAAATTTAGACGCTAACTACGTCGAAACAGCCCGCAACACAATTGATTATTTTGTAGATTTTGTAGACAACGTATGTATGGATGAAATGGTTAGAGAATCACAAAGAAATGGAATTGCACCACAATCAGATTCACTTAGAAAATTGTCAGGCATTAAGTTCAAAAGAATAAATTTTGATAATTCATCAGAATACATAGAGAACTGGAATCTGCAAAACAGAAGACAACGAACAGGTTTTACATTTCATAAACCAAATATTTTTCCTTATTCAGCGTCATTCACACTAAATAGATCACAACCAGCTCATGATAACTTGATGGGTACGATGTGGCTGAACGCAGGATCAGAAATTCAGGTCGCTGGATTTGACTATTCGTGTGCAATTAATGCGCCAGCGAATACACAACAATTTGAGCACATTGTACAGCTCCGAAGAGTTTTAACTACAGCTACAATAACACTTTTACCGGATGCAGAAAGATTCAGTTTTCCAAGAGTAATTAATTCAGCTGACGGAGCAACTACATGGTACTTTAATCCAGTAATTCTTAGACCAAACAACGTTGAAGTGGAGTTTCTACTAAACGGTCAGATAATAAACACTTACCAGGCTAGATTTGGAACAATCGTAGCTAGAAATTTTGATACAATCAGGTTGTCGTTCCAGTTGATGAGACCACCA------AATATGACACCAGCAGTAGCAGCATTATTTCCAAATGCGCAGCCATTTGAACATCATGCTACAGTAGGACTGACACTGAGAATTGAATCTGCAGTTTGTGAATCTGTACTTGCCGACGCAAGCGAGACAATGCTAGCAAATGTGACATCTGTTAGACAAGAATACGCAATACCAGTTGGACCAGTCTTTCCACCAGGTATGAATTGGACTGATTTGATCACTAATTATTCACCATCTAGAGAGGATAACTTGCAGCGTGTATTTACAGTGGCTTCCATTAGAAGCATGCTTGTCAAA
>AAR20865
ATGGATGTCCTGTACTCCTTGTCAAAAACTCTTAAAGATGCTAGAGACAAGATTGTCGAAGGCACATTATACTCTAATGTGAGTGATCTAATTCAACAATTTAACCAAATGATAATTACTATGAATGGAAATGAGTTCCAAACTGGAGGAATTGGTAATCTACCAATTAGAAATTGGAATTTTGATTTTGGATTACTTGGAACAACTCTACTAAATTTAGACGCTAATTACGTCGAAACAGCCCGCAACACAATTGATTATTTTGTAGATTTTGTAGATAACGTATGTATGGATGAAATGGTTAGAGAATCACAAAGAAATGGAATTGCACCACAATCAGATTCGCTTAGAAAATTGTCAGGCATTAAGTTCAAAAGAATAAATTTTGATAATTCATCGGAATATATAGAGAATTGGAATCTGCAAAACAGAAGACAACGAACAGGTTTTACATTTCATAAACCAAATATTTTCCCTTATTCAGCGTCATTCACACTGAATAGATCACAACCAGCTCATGATAACTTGATGGGTACGATGTGGCTGAACGCAGGATCAGAAATTCAGGTCGCTGGATTCGACTATTCGTGTGCAATTAATGCGCCAGCTAATACACAACAATTTGAGCACATTGTACAGCTCCGAAGAGTTTTAACTACAGCTACAATAACACTTTTACCGGATGCAGAAAGATTCAGTTTTCCAAGAGTGATTAATTCAGCTGACGGAGCAACTACATGGTACTTTAACCCAGTAATTCTTAGACCAAACAACGTTGAAGTGGAGTTTCTACTAAACGGGCAGATAATAAACACTTACCAGGCTAGATTTGGAACAATCGTAGCTAGAAATTTTGATACAATCAGATTGTCGTTCCAGTTGATGAGACCACCA------AATATGACACCAGCAGTAGCAGCATTATTTCCAAATGCGCAACCATTTGAACATCATGCTACAGTAGGACTGACACTGAGAATTGAATCTGCAGTTTGTGAATCTGTACTTGCCGACGCAAGCGAGACAATGCTAGCAAATGTGACATCTGTTAGACAAGAATATGCAATACCAGTTGGACCAGTCTTTCCACCAGGTATGAATTGGACTGATTTGATCACTAATTATTCACCATCTAGAGAGGATAACTTGCAGCGTGTATTTACAGTGGCTTCCATTAGAAGCATGCTTGTCAAA
>AGE99267
ATGGAGGTTCTGTATTCATTGTCAAAAACTCTTAAAGATGCTAGGGATAAGATTGTTGAAGGTACATTATATTCTAATGTTAGCGATCTCATTCAGCAATTTAATCAAATGATAGTAACCATGAATGGAAATGACTTTCAAACTGGAGGAATTGGCAATTTATCTATTAGAAATTGGACATTTGACTTTGGTCTACTAGGTACTACGCTTTTAAATCTTGATGCTAATTATGTTGAGACTGCAAGAACTACGATTGAGTATTTTATTGATTTTATTGATAATGTATGTATGGATGAAATGGCAAGAGAGTCTCAAAGAAATGGAGTAGCTCCACAATCTGAGGCATTGAGGAAGCTAGCCGGTATTAAATTTAAAAGAATAAACTTTAATAATTCATCAGAATATATAGAAAATTGGAATTTACAGAATAGAAGACAACGTACCGGATTTGTTTTTCATAAACCTAATATATTTCCATACTCAGCATCATTTACTTTAAATAGATCTCAACCAATGCATGACAATTTAATGGGAACCATGTGGCTTAATGCTGGATCAGAAATTCAAGTGGCTGGATTTGACTACTCGTGTGCTCTAAATGCTCCAGCAAATATTCAACAGTTTGAACATATTGTCCAGCTAAGGCGTGCGCTAACTACAGCTACTATAACTTTGTTACCTGATGCAGAAAGATTTAGTTTTCCAAGAGTTATTAATTCAGCAGATGGCGCAACTACATGGTTCTTTAATCCAATTATCCTAAGACCAAACAATGTAGAGGTAGAATTCTTACTGAATGGACAAATTATTAATACATATCAAGCTAGATTTGGCACTATTATCGCAAGAAATTTTGATACAATTCGTCTATCATTCCAATTAATGCGTCCACCA------AACATGACGCCAGCCGTAAATGCATTATTTCCGCAAGCACAACCTTTTCAACATCATGCAACAGTTGGACTTACGTTACGTATTGAGTCTGCAGTTTGTGAATCAGTACTTGCGGATGCAAATGAAACTTTATTGGCGAATGTTACCGCAGTACGTCAAGAGTATGCTATACCAGTTGGACCAGTATTCCCACCAGGCATGAATTGGACCGAGCTGATTACTAACTATTCACCATCCAGGGAAGATAATTTGCAACGTGTCTTTACAGTAGCCTCTATCAGAAGCATGTTGATTAAG
>ABY82714
ATGGAGGTTCTGTATTCATTGTCAAAAACTCTTAAAGATGCTAGGGATAAGATTGTTGAAGGTACATTATATTCTAATGTTAGCGATCTTATTCAGCAATTTAATCAAATGATAGTAACCATGAACGGAAATGACTTTCAAACTGGAGGAATTGGCAATTTACCCATTAGAAATTGGACATTTGACTTTGGCCTACTAGGCACTACGCTTTTAAATCTTGATGCTAATTATGTTGAGACCGCCAGAACTACGATTGAGTATTTTATTGATTTCATTGATAATGTATGTATGGATGAAATGGCAAGAGAGTCTCAAAGAAATGGAGTAGCTCCACAATCTGAGGCATTGAGAAAGCTAGCCGGCATTAAATTTAAAAGAATAAACTTTAATAATTCATCAGAATATATAGAAAATTGGAATTTACAAAATAGAAGACAACGTACTGGATTTGTTTTTCATAAACCTAATATATTTCCATACTCAGCATCATTTACTTTAAATAGATCTCAACCAATGCATGACAATTTAATGGGAACTATGTGGCTTAATGCTGGATCAGAAATTCAAGTGGCTGGATTTGACTATTCGTGTGCTCTAAATGCTCCAGCAAATATTCAGCAATTTGAACATATTGTCCAGCTAAGGCGTGCGCTAACTACAGCTACTATAACTTTGTTACCTGATGCAGAAAGATTTAGTTTTCCAAGAGTTATTAATTCAGCAGATGGCGCAACTACATGGTTCTTTAATCCAATCATCCTAAGACCAAACAACGTAGAAGTAGAATTTTTACTGAATGGACAAATTATTAATACATATCAAGCTAGATTTGGCACTATTGTCGCAAGAAATTTCGATACAATTCGTCTATCATTCCAATTAATGCGTCCACCA------AACATGACGCCAGCCGTAAATGCATTATTTCCGCAAGCACAACCTTTTCAACATCATGCAACAGTTGGACTTACGTTACGTATTGAGTCTGCAGTTTGTGAATCAGTGCTTGCGGATGCAAATGAAACTTTATTGGCGAATGTTACCGCAGTACGTCAAGAGTATGCTATACCAGTTGGACCAGTATTTCCACCAGGCATGAATTGGACTGAGCTGATTACTAACTATTCACCATCTAGGGAAGATAATTTGCAACGTGTCTTTACAGTAGCCTCTATCAGAAGCATGTTGATTAAG
>ABY82715
ATGGAGGTTCTGTATTCATTGTCAAAAACTCTTAAAGATGCTAGGGATAAGATTGTTGAAGGTACATTATATTCTAATGTTAGCGATCTTATTCAGCAATTTAATCAAATGATAGTAACCATGAACGGAAATGACTTTCAAACTGGAGGAATTGGCAATTTACCCATTAGAAATTGGACATTTGACTTTGGCCTACTAGGTACCACGCTTTTAAATCTTGATGCTAATTATGTTGAGACTGCTAGAACTACGATCGAGTATTTTATTGATTTCATTGATAATGTATGTATGGATGAAATGGCAAGAGAGTCTCAAAGAAATGGAGTAGCTCCACAATCTGAGGCATTGAGAAAGCTAGCCGGTATTAAATTTAAAAGAATAAACTTTAATAATTCATCAGAATATATAGAAAATTGGAATTTACAAAATAGAAGACAACGTACTGGATTTGTTTTTCATAAACCTAACATATTTCCATACTCAGCATCATTTACTTTAAATAGATCTCAACCAATGCATGATAATTTAATGGGAACCATGTGGCTTAATGCTGGATCAGAAATTCAAGTGGCTGGATTTGACTATTCGTGTGCTCTAAATGCTCCAGCAAATATTCAGCAATTTGAACATATTGTCCAGCTAAGGCGTGCGCTAACTACAGCTACTATAACTTTGTTACCTGATGCAGAAAGATTTAGTTTCCCAAGAGTTATTAATTCAGCAGATGGCGCAACTACATGGTTCTTTAATCCAATCATCCTAAGACCAAACAATGTAGAAGTAGAATTTTTACTGAATGGACAAATTATTAATACATATCAAGCTAGATTTGGCACTATTGTCGCAAGAAATTTTGATACAATTCGCCTGTCATTCCAATTAATGCGTCCACCA------AACATGACGCCAGCCGTAAATGCATTCTTTCCGCAAGCACAACCTTTTCAATATCATGCAACAGTTGGACTTACGTTACGTATTGAGTCTGCAGTTTGTGAATCAGTGCTTGCGGATGCAAATGAAACTTTATTGGCGAATGTTACCGCAGTACGCCAAGAGTATGCTATACCAGTTGGACCAGTATTTCCACCAGGCATGAATTGGACTGAGCTGATTACTAACTATTCACCATCTAGGGAAGATAATTTGCAACGTGTCTTTACAGTAGCCTCTATCAGAAGCATGTTAATTAAG
>AFC90166
ATGGAGGTTCTGTACTCATTGTCAAAAACTTTGAAGGATGCTAGAGATAAAATTGTTGAAGGTACACTATATTCAAATGTGAGTGATTTGATTCAACAATTTAATCAAATGATAGTTACTATGAATGGAAATGACTTTCAAACAGGAGGAATAGGAAATTTGCCAATTAGGAATTGGACTTTTGATTTCGGATTACTTGGTACTACTTTACTTAATCTAGATGCAAACTATGTTGAAAATGCTAGAACTACCATTGAGTACTTTATTGATTTTATAGATAATGTATGTATGGATGAAATAGCTAGAGAATCGCAACGAAATGGGATAGCACCACAATCTGAAGCACTAAGAAAGCTGTCGGGTATAAAATTTAAAAGAATTAACTTTGACAATTCATCTGATTATATTGAGAATTGGAATCTACAGAATAGGCGGCAGCGCACCGGATTTGTATTTCATAAACCAAACATACTTCCATATTCAGCATCATTTACTCTAAATCGATCACAGCCAGCGCATGATAATTTGATGGGAACTATGTGGATTAATGCTGGATCAGAAATTCAGGTAGCTGGATTTGATTATTCATGCGCTTTTAATGCACCAGCAAACATTCAGCAGTTTGAACATGTTGTACCACTAAGACGTGCTCTCACAACAGCTACAATTACCTTGCTACCGGATGCTGGAAGATTCAGTTTCCCGAGAGTAATTAACTCAGCTGATGGTACTACCACATGGTACTTCAATCCAGTTATTCTAAGACCAAGTAATGTAGAGGTTGAATTTCTATTGAATGGACAGATAATTAATACATATCAAGCACGATTTGGAACTATCGTAGCTAGAAATTTTGATACCATTCGTTTGTCATTTCAACTAGTACGTCCCCCA------AATATGACACCAGCAGTTGCAAATCTATTTCCGCAAGCACCACCATTTATATTTCATGCTACAGTTGGACTTACATTACGCATTGAATCTGCAGTTTGTGAATCTGTACTTGCGGATGCTTCAGAAACCTTGTTGGCAAATGTGACATCGGTGCGTCAAGAATATGCAATACCAGTAGGACCAGTATTTCCACCAGGTATGAATTGGACAGAATTAATTACCAATTATTCACCTTCAAGAGAAGATAACTTGCAACGTGTTTTCACAGTAGCTTCCATTAGAAGCATGTTGATTAAG
>ABY82717
ATGGAGGTTCTGTACTCATTGTCAAAAACTTTGAAGGATGCTAGGGACAAAATTGTTGAAGGTACACTGTACTCAAATGTAAGTGATTTAATTCAACAGTTTAATCAAATGATAGTTACTATGAATGGAAATGACTTTCAAACTGGAGGAATAGGAAATTTGCCGGTCAGAAATTGGACTTTTGATTTCGGATTACTTGGTACTACTTTGCTTAATCTAGATGCAAATTACGTTGAGAATGCTAGAACTACTATTGAATATTTTATTGATTTTATAGATAATGTATGTATGGATGAAATAGCTAGAGAATCACAACGAAATGGGATAGCACCACAATCTGAAGCACTGAGAAAGCTGTCGGGTATTAAATTTAAAAGAATTAATTTTGATAATTCATCTGATTATATCGAGAATTGGAATTTACAGAATAGGCGGCAGCGCACCGGATTTGTATTTCATAAACCAAATATACTTCCATATTCAGCATCATTCACTCTAAATCGATCGCAGCCAGCTCATGATAATTTGATGGGAACTATGTGGATTAACGCTGGATCAGAAATTCAAGTAGCTGGATTCGATTATTCATGTGCTTTAAATGCACCAGCAAACATTCAACAGTTTGAACACGTTGTACCATTAAGACGTGCTCTCACAACAGCTACAATTACTCTGTTACCAGATGCAGAGAGATTTAGTTCTCCTAGAGTAATTAATTCAGCTGATGGTACTACCACATGGTACTTCAATCCAGTTGTTCTGAGACCAAGTAATGTAGAAGTTGAATTTCTACTGAATGGACAGATTATTAATACATATCAAGCACGATTTGGAACTATTATAGCTAGAAATTTTGATACTATTCGTTTGTCATTTCAGTTAGTACGTCCACCG------AATATGACACCAGCAGTTGCACATCTATTTCCGCAAGCGCCACCATTTATATTTCATGCTACAGTTGGACTTACAATGCGTATTGAGTCTGCAGTTTGTGAATCTGTGCTTGCGGATGCTTCAGAAACTTTGTTGGCAAATGTAACATCAGTACGTCAGGAGTATGCAATACCAGTAGGACCAGTATTTCCACCGGGTATGAATTGGACGGAATTGATTCCCAATTATTCACCTTCAAGAGAAGATAACTTGCAACGTGTTTTTACAGTAGCTTCCATTAGAAGCATGTTGATTAAG
>ABY82710
ATGGAGGTTCTGTATTCATTGTCAAAAACTCTTAAAGATGCTAGGGATAAGATTGTTGAAGGTACATTATATTCTAATGTTAGCGATCTTATTCAGCAATTTAATCAAATGATAGTAACCATGAACGGAAATGAATTTCAAACTGGAGGAATTGGCAATTTACCCATTAGAAATTGGACATTTGACTTTGGCCTACTAGGTACCACGCTTTTAAATCTTGATGCTAATTATGTTGAGACTGCTAGAACTACGATCGAGTATTTTATTGATTTCATTGATAATGTATGTATGGATGAAATGGCAAGAGAGTCTCAAAGAAATGGAGTAGCTCCACAATCTGAGGCATTGAGAAAGCTAGCCGGTATTAAATTTAAAAGAATAAACTTTAATAATTCATCAGAATATATAGAAAATTGGAATTTACAAAATAGAAGACAACGTACTGGATTTGTTTTTCATAAACCTAACATATTTCCATACTCAGCATCATTTACTTTAAATAGATCTCAACCAATGCATGATAATTTAATGGGAACCATGTGGCTTAATGCTGGATCAGAAATTCAAGTGGCTGGATTTGACTATTCGTGTGCTCTAAATGCTCCAGCAAATATTCAGCAATTTGAACATATTGTCCAGCTAAGGCGTGCGCTAACTACAGCTACTATAACTTTGTTACCTGATGCAGAAAGATTTAGTTTCCCAAGAGTTATTAATTCAGCAGATGGCGCAACTACATGGTTCTTTAATCCAATCATCCTAAGACCAAACAATGTAGAAGTAGAATTTTTACTGAATGGACAAATTATTAATACATATCAAGCTAGATTTGGCACTATTGTCGCAAGAAATTTTGATACAATTCGCCTGTCATTCCAATTAATGCGTCCACCA------AACATGACGCCAGCCGTAAATGCATTATTTCCGCAAGCACAACCTTTTCAATATCATGCAACAGTTGGACTTACGTTACGTATTGAGTCTGCAGTTTGTGAATCAGTGCTTGCGGATGCAAATGAAACTTTATTGGCGAATGTTACCGCAGTACGTCAAGAGTATGCTATACCAGTTGGACCAGTATTTCCACCAGGCATGAATTGGACTGAGCTGATTACTAACTATTCACCATCTAGGGAAGATAATTTGCAACGTGTCTTTACAGTAGCCTCTATCAGAAGCATGTTAATTAAG
>AFD95715
ATGGAGGTTCTGTATTCATTGTCAAAAACTCTTAAAGATGCTAGGGATAAGATTGTTGAAGGTACATTATATTCTAATGTTAGCGATCTTATTCAGCAATTTAATCAAATGATAGTAACCATGAACGGAAATGACTTTCAAACTGGAGGAATTGGCAATTTACCCATTAGAAATTGGACATTTGACTTTGGTCTATTAGGCACTACGCTTTTAAATCTTGACGCTAATTATGTTGAGACCGCCAGAACTACGATTGAGTATTTTATTGATTTCATTGATAATGTATGTATGGATGAAATGGCAAGAGAGTCTCAAAGAAATGGAGTAGCTCCACAATCTGAGGCATTGAGAAAGCTAGCCGGTATTAAATTTAAAAGAATAAACTTTAATAATTCATCAGAATATATAGAAAATTGGAATTTACAAAACAGAAGACAACGTACTGGATTTGTTTTTCATAAACCTAATATATTTCCATACTCAGCATCATTTACTTTAAATAGATCTCAACCAATGCATGACAATTTAATGGGAACTATGTGGCTTAATGCTGGATCAGAAATTCAAGTGGCTGGATTTGACTATTCGTGTGCTCTAAATGCTCCAGCAAATATTCAGCAATTTGAACATATTGTCCAGCTAAGGCGTGCGCTAACTACAGCTACTATAACTTTGTTACCTGATGCAGAAAGATTTAGTTTTCCAAGAGTTATTAATTCAGCAGATGGCGCAACTACATGGTTCTTTAATCCAATCATCCTAAGACCAAACAACGTAGAAGTAGAATTTTTACTGAATGGACAAATTATTAATACATATCAAGCTAGATTTGGCACTATTGTCGCAAGAAATTTCGATACAATTCGTCTATCATTCCAATTAATGCGTCCACCA------AACATGACACCAGCCGTAAATGCATTATTCCCGCAAGCACAACCTTTTCAACATCATGCAACAGTTGGACTTACGTTACGTATTGAGTCTGCAGTTTGTGAATCAGTGCTTGCGGATGCAAATGAAACTTTATTGGCGAATGTTACCGCAGTACGTCAAGAGTATGCTATACCAGTTGGACCAGTATTTCCACCAGGCATGAATTGGACTGAGCTGATTACTAACTATTCACCATCTAGGGAAGATAATTTGCAACGTGTCTTTACAGTAGCCTCTATCAGAAGCATGTTGATTAAG
>AGE99559
ATGGAAGTTTTATATTCATTGTCAAAAACTCTTAAAGATGCTAGGGACAAAATTGTTGAAGGTACATTATATTCTAATGTTAGCGATCTCATTCAACAATTCAATCAAATGATAGTAACTATGAATGGAAATGATTTTCAAACTGGAGGAATTGGTAATTTGCCTATTAGAAATTGGACTTTCGATTTTGGTCTATTAGGTACAACACTTTTAAATTTAGATGCTAATTACGTTGAGAATGCTAGAACTACAATTGAATATTTTATTGACTTTATTGATAATGTATGTATGGATGAAATGGCAAGAGAGTCTCAAAGAAATGGAGTAGCTCCACAATCTGAAGCGTTAAGGAAATTAGCAGGTATTAAATTCAAGAGAATAAATTTTGATAATTCATCTGAATATATAGAAAATTGGAACTTACAAAATAGGAGGCAGCGTACCGGATTTGTTTTCCATAAACCTAATATATTTCCATACTCAGCTTCATTCACTTTAAATAGATCTCAACCAATGCATGATAATCTGATGGGAACTATGTGGCTTAATGCTGGATCAGAAATTCAGGTAGCCGGATTTGATTATTCATGCGCTATAAATGCACCAGCAAACATACAGCAATTTGAACATATTGTCCAGCTTAGGCGTGCGCTAACTACAGCTACTATAACTTTATTACCTGATGCAGAAAGATTCAGTTTTCCAAGAGTTATTAATTCAGCTGATGGCGCGACTACATGGTTCTTTAATCCAGTCATTTTAAGACCAAATAATGTTGAAGTAGAATTTTTGTTGAATGGACAAATTATTAATACATATCAAGCTAGATTTGGCACTATTATTGCAAGAAATTTTGATACTATTCGGTTGTCATTCCAGTTAATGCGTCCACCA------AATATGACGCCAGCTGTTAATGCACTGTTTCCGCAAGCACAACCTTTTCAACATCATGCAACAGTTGGACTTACATTACGTATTGAATCTGCAGTTTGTGAATCAGTGCTTGCGGATGCTAATGAGACTCTATTGGCGAATGTGACCGCAGTACGTCAAGAGTATGCTATACCAGTTGGTCCGGTATTTCCACCAGGCATGAATTGGACTGAATTAATTACTAATTATTCACCATCTAGAGAAGATAATTTACAACGTGTTTTTACAGTAGCTTCTATTAGAAGCATGTTGATTAAG
>ABY82713
ATGGAGGTTCTGTATTCATTGTCAAAAACTCTTAAAGATGCTAGGGATAAGATTGTTGAAGGTACATTATATTCTAATGTTAGCGATCTTATTCAGCAATTTAATCAAATGATAGTAACCATGAACGGAAATGACTTTCAAACTGGAGGAATTGGCAATTTACCCATTAGAAATTGGACATTTGACTTTGGTCTACTAGGCACTACGCTTTTAAATCTTGATGCTAATTATGTTGAGACCGCCAGAACTACGATTGAGTATTTTATTGATTTCATTGATAATGTATGTATGGATGAAATGGCAAGAGAGTCTCAAAGAAATGGAGTAGCTCCACAATCTGAGGCATTGAGAAAGCTAGCCGGTATTAAATTTAAAAGAATAAACTTTAATAATTCATCAGAATATATAGAAAATTGGAATTTACAAAATAGAAGACAACGTACTGGATTTGTTTTTCATAAACCTAATATATTTCCATACTCAGCATCATTTACTTTAAATAGATCTCAACCAATGCATGACAATTTAATGGGAACTATGTGGCTTAATGCTGGATCAGAAATTCAAGTGGCTGGATTTGACTATTCGTGTGCTCTAAATGCTCCAGCAAATATTCAGCAATTTGAACATATTGTCCAGCTAAGGCGTGCGCTAACTACAGCTACTATAACTTTGTTACCTGATGCAGAAAGATTTAGTTTTCCAAGAGTTATTAATTCAGCAGATGGCGCAACTACATGGTTCTTTAATCCAATCATCCTAAGACCAAACAACGTAGAAGTAGAATTTTTACTGAATGGACAAATTATTAATACATATCAAGCTAGATTTGGCACTATTGTCGCAAGAAATTTCGATACAATTCGTCTATCATTCCAATTAATGCGTCCACCA------AACATGACGCCAGCCGTAAATGCATTATTTCCGCAAGCACAACCTTTTCAACATCATGCAACAGTTGGACTTACGTTACGTATTGAGTCTGCAGTTTGTGAATCAGTGCTTGCGGATGCAAATGAAACTTTATTGGCGAATGTTACCGCAGTACGTCAAGAGTATGCTATACCAGTTGGACCAGTATTTCCACCAGGCATGAATTGGACTGAGCTGATTACTAACTATTCACCATCTAGGGAAGATAATTTGCAACGTGTCTTTACAGTAGCCTCTATCAGAAGCATGTTGATTAAG
>AFD95714
ATGGAGGTTCTGTATTCATTGTCAAAAACTCTTAAAGATGCTAGGGATAAGATTGTTGAAGGTACATTATATTCTAATGTTAGCGACCTTATTCAGCAATTTAATCAAATGATAGTAACCATGAACGGAAATGACTTTCAAACTGGAGGAATTGGCAATCTACCCATTAGAAACTGGACATTTGACTTTGGTCTACTAGGTACTACGCTTTTAAATCTTGATGCTAATTATGTTGAGACTGCCAGAACTACGATTGAGTATTTTATTGATTTCATTGATAATGTATGTATGGATGAAATGGCAAGAGAGTCTCAAAGAAATGGAGTAGCTCCGCAATCTGAAGCATTGAGAAAACTAGCCGGTATTAAATTTAAAAGAATAAACTTTAATAATTCATCAGAATATATAGAAAATTGGAATTTACAAAATAGAAGACAACGTACTGGATTTGTTTTTCATAAACCTAATATATTTCCATACTCAGCATCATTTACTTTAAATAGATCTCAACCAATGCATGACAATTTAATGGGAACCATGTGGCTTAATGCTGGATCAGAAATTCAAGTGGCTGGATTTGACTATTCGTGTGCTCTAAATGCTCCAGCAAATATTCAACAATTTGAACATATTGTCCAGCTAAGACGTGCGCTAACTACAGCTACTATAACTTTGTTACCTGATGCAGAAAGATTTAGTTTTCCAAGAGTTATTAATTCAGCAGATGGCGCAACTACATGGTTCTTTAATCCGATTATCCTCAGACCAAACAATGTAGAAGTAGAATTTTTACTGAATGGACAAATTATTAATACATATCAAGCTAGATTTGGTACTATTGTCGCAAGAAATTTTGATACAATTCGACTATCATTCCAATTAATGCGTCCACCA------AATATGACGCCGGCTGTGAATGCATTATTTCCGCAAGCACAACCTTTTCAACATCATGCAACCGTTGGACTTACGTTACGTATTGAGTCTGCAGTTTGTGAATCAGTACTTGCGGATGCAAATGAAACTTTATTGGCGAATGTTACCGCAGTACGTCAAGAGTATGCTATACCAGTTGGACCAGTATTTCCACCAGGTATGAATTGGACTGAGCTGATTACTAATTATTCACCATCTAGGGAAGATAATTTGCAACGTGTCTTTACAGTAGCCTCTATCAGAAGCATGTTGATTAAG
>AGE47262
ATGGATGTCCTGTACTCCTTGTCAAAAACTCTTAAAGATGCTAGAGACAAGATTGTCGAAGGCACATTATACTCTAATGTGAGTGATCTAATTCAACAATTTAACCAAATGATAATTACTATGAATGGAAATGAGTTCCAAACTGGAGGAATTGGTAATCTACCAATTAGAAATTGGAATTTTGATTTTGGATTACTTGGAACAACTCTACTAAATTTAGACGCTAATTACGTCGAAACAGCCCGCAACACAATTGATTATTTTGTAGATTTTGTAGATAACGTATGTATGGATGAAATGGTTAGAGAATCACAAAGAAATGGAATTGCACCACAATCAGATTCGCTTAGAAAATTGTCAGGCATTAAGTTCAAAAGAATAAATTTTGATAATTCATCGGAATATATAGAGAATTGGAATCTGCAAAACAGAAGACAACGAACAGGTTTTACATTTCATAAACCAAATATTTTCCCTTATTCAGCGTCATTCACACTGAATAGATCACAACCAGCTCATGACAACTTGATGGGTACGATGTGGCTGAACGCAGGATCAGAAATTCAGGTCGCTGGATTTGACTATTCGTGTGCAATTAATGCGCCAGCTAATACGCAACAATTTGAGCACATTGTACAGCTCCGAAGAGTTTTAACTACAGCTACAATAACACTTTTACCGGATGCAGAAAGATTTAGTTTTCCAAGAGTGATTAATTCAGCTGACGGAGCAACTACATGGTATTTTAACCCAGTAATTCTTAGACCAAACAACGTTGAAGTGGAGTTTTTACTAAACGGGCAGATAATAAACACTTACCAGGCTAGATTTGGAACAATCGTAGCTAGAAATTTTGATACAATCAGATTGTCGTTCCAGTTGATGAGACCACCA------AATATGACACCAGCAGTAGCAGCATTATTTCCAAATGCGCAACCATTTGAACATCATGCTACAGTAGGACTGACACTGAGAATTGAATCTGCAGTTTGTGAATCTGTACTTGCCGACGCAAGCGAGACAATGCTAGCAAATGTGACATCTGTTAGACAAGAATATGCAATACCAGTTGGACCAGTCTTTCCACCAGGTATGAATTGGACTGATTTGATCACTAACTATTCACCATCTAGAGAGGATAACTTGCAGCGTGTATTTACAGTGGCTTCCATTAGAAGCATGCTTGTCAAA
>ABY82719
ATGGAGGTTCTGTACTCATTGTCAAAAACTTTGAAGGATGCTAGGGACAAAATTGTTGAAGGTACACTGTACTCAAATGTAAGTGATTTAATTCAACAGTTTAATCAAATGATAGTTACTATGAATGGAAATGACTTTCAAACTGGAGGAATAGGAAATTTGCCGGTCAGAAATTGGACTTTTGATTTCGGATTACTTGGTACTACTTTGCTTAATCTAGATGCAAATTACGTTGAGAATGCTAGAACTACTATTGAATATTTTATTGATTTTATAGATAATGTATGTATGGATGAAATAGCTAGAGAATCACAACGAAATGGGATAGCACCACAATCTGAAGCACTGAGAAAGCTGTCGGGTATTAAATTTAAAAGAATTAATTTTGATAATTCATCTGATTATATCGAGAATTGGAATTTACAGAATAGGCGGCAGCGCACCGGATTTGTATTTCATAAACCAAATATACTTCCATATTCAGCATCATTCACTCTAAATCGATCGCAGCCAGCTCATGATAATTTAATGGGAACTATGTGGATTAACGCTGGATCAGAAATTCAAGTAGCTGGATTCGATTATTCATGTGCTTTAAATGCACCAGCAAACATTCAACAGTTTGAACACGTTGTACCATTAAGACGTGCTCTCACAACAGCTACAATTACTCTGTTACCAGATGCAGAGAGATTTAGTTCTCCTAGAGTAATTAATTCAGCTGATGGTACTACCACATGGTACTTCAATCCAGTTGTTCTGAGACCAAGTAATGTAGAAGTTGAATTTCTACTGAATGGACAGATTATTAATACATATCAAGCACGATTTGGAACTATTATAGCTAGAAATTTTGATACTATTCGTTTATCATTTCAGTTAGTACGTCCACCG------AATATGACACCAGCAGTTGCACATCTATTTCCGCAAGCGCCACCATTTATATTTCATGCTACAGTTGGACTTACAATGCGTATTGAGTCTGCAGTTTGTGAATCTGTGCTTGCGGATGCTTCAGAAACTTTGTTGGCAAATGTAACATCAGTACGTCAGGAGTATGCAATACCAGTAGGACCAGTATTTCCACCGGGTATGAATTGGACGGAATTGATTACCAATTATTCACCTTCAAGAGAAGATAACTTGCAACGTGTTTTTACAGTAGCTTCCATTAGAAGCATGTTGATTAAG
>AGE46986
ATGGATGTCCTGTACTCCTTATCAAAAACTCTTAAAGATGCTAGAGACAAGATTGTCGAAGGCACATTATACTCTAATGTGAGTGATCTAATTCAACAATTTAACCAAATGATAATTACTATGAATGGAAATGAGTTCCAAACTGGAGGAATTGGTAATCTACCAATTAGAAATTGGAATTTTGATTTTGGATTACTTGGAACAACTCTACTAAATTTAGACGCTAATTACGTCGAAACAGCCCGCAACACAATTGATTATTTTGTAGATTTTGTAGATAACGTATGTATGGATGAAATGGTTAGAGAATCACAAAGAAATGGAATTGCACCACAATCAGATTCGCTTAGAAAATTGTCAGGCATTAAGTTCAAAAGAATAAATTTTGATAATTCATCGGAATATATAGAGAATTGGAATCTGCAAAACAGAAGACAACGAACAGGTTTTACATTTCATAAACCAAATATTTTCCCTTATTCAGCATCATTCACACTGAATAGATCACAACCAGCTCATGATAACTTGATGGGTACGATGTGGCTGAACGCAGGATCAGAAATTCAGGTCGCTGGATTCGACTATTCGTGTGCAATTAATGCGCCAGCTAATACACAACAATTTGAGCACATTGTACAGCTTCGAAGAGTTTTAACTACAGCTACAATAACACTTTTACCGGATGCAGAAAGATTCAGTTTTCCAAGAGTGATTAATTCAGCTGACGGAGCAACTACATGGTACTTTAATCCAGTAATTCTTAGACCAAACAACGTTGAAGTGGAGTTTCTACTAAACGGGCAGATAATAAACACTTACCAGGCTAGATTTGGAACAATCGTAGCTAGAAATTTTGATACAATCAGATTGTCGTTCCAGTTGATGAGACCACCA------AATATGACACCAGCAGTAGCAGCATTATTTCCAAATGCGCAACCATTTGAACATCATGCTACAGTAGGACTGACACTGAGAATTGAATCTGCAGTTTGTGAATCTGTACTTGCCGACGCAAGCGAAACAATGCTAGCAAATGTGACATCTGTTAGACAAGAATATGCAATACCAGTTGGACCAGTCTTTCCACCAGGTATGAATTGGACTGATTTGATCACTAACTATTCACCATCTAGAGAGGATAACTTGCAGCGTGTATTTACAGTAGCTTCCATTAGAAGCATGCTTGTCAAA
>AGE99415
ATGGAAGTTTTATATTCATTGTCAAAAACTCTTAAAGATGCTAGGGACAAGATTGTTGAAGGTACATTATATTCTAATGTTAGCGATCTCATTCAACAATTCAATCAAATGATAGTAACTATGAATGGAAATGACTTTCAAACTGGAGGAATTGGTAATTTGCCTATTAGAAACTGGACTTTCGATTTTGGTCTATTAGGTACAACACTTTTAAATTTAGATGCTAATTACGTTGAGAATGCTAGAACTACAATTGAATATTTTATTGACTTTATTGATAATGTATGTATGGATGAAATGGCAAGAGAGTCTCAAAGAAATGGAGTAGCTCCACAATCTGAAGCGTTAAGGAAGTTAGCAGGTATTAAATTCAAGAGAATAAATTTTGATAATTCATCTGAATATATAGAAAATTGGAACTTACAAAATAGGAGGCAGCGTACCGGATTTGTTTTCCATAAACCTAATATATTTCCATACTCAGCTTCATTCACTTTAAATAGATCTCAACCAATGCATGATAATCTGATGGGAACTATGTGGCTTAATGCTGGATCAGAAATTCAGGTAGCCGGATTTGATTATTCATGCGCTATAAATGCACCAGCAAACATACAGCAATTTGAACATATTGTCCAGCTCAGGCGTGCGCTAACTACAGCTACTATAACTTTATTACCTGATGCAGAAAGATTCAGTTTTCCAAGAGTTATTAATTCAGCTGATGGCGCGACTACATGGTTCTTTAATCCAGTCATTTTAAGACCAAATAATGTTGAAGTAGAATTTTTGTTGAATGGACAAATTATTAATACATATCAAGCTAGATTTGGCACTATTATTGCAAGAAATTTTGATACTATTCGGTTGTTATTCCAGTTAATGCGTCCACCA------AATATGACGCCAGCTGTTAATGCACTGTTTCCGCAAGCACAACCTTTTCAACATCATGCAACAGTTGGACTTACATTACGTATTGAATCTGCAGTTTGTGAATCAGTGCTTGCGGATGCTAATGAGACTCTATTGGCGAATGTGACCGCAGTACGTCAAGAGTATGCTATACCAGTTGGTCCGGTATTTCCACCAGGCATGAATTGGACTGAATTAATTACTAATTATTCACCATCTAGAGAAGATAATTTACAACGTGTTTTTACAGTAGCTTCTATTAGAAGTATGTTGATTAAG
>AFD95728
ATGGAGGTTCTGTATTCATTGTCAAAAACTCTTAAAGATGCTAGGGATAAGATTGTTGAAGGTACATTATATTCCAATGTTAGCGATCTCATTCAACAATTTAATCAAATGATAGTAACCATGAATGGGAATGACTTTCAAACTGGAGGAATTGGCAATTTACCTATTAGAAATTGGACATTTGACTTTGGTCTACTAGGTACTACGCTTTTAAATCTTGATGCTAATTATGTTGAGACTGCAAGAACCACGATTGAGTATTTTATTGATTTCATTGATAATGTATGTATGGATGAAATGGCAAGAGAGTCTCAAAGAAATGGAGTAGCTCCACAATCTGAGGCATTGAGGAAGTTAGCTGGTATTAAATTTAAAAGAATAAACTTTGATAATTCATCAGAATATATAGAAAATTGGAATTTACAAAATAGGAGACAACGTACTGGATTTGTTTTTCATAAACCGAATATATTTCCATACTCAGCATCATTTACCTTAAATAGATCTCAACCAATGCATGACAATTTGATGGGAACCATGTGGCTTAATGCTGGATCAGAAATTCAAGTAGCTGGATTTGACTACTCATGTGCTCTAAATGCTCCAGCAAATATTCAGCAGTTTGAACATATTGTCCAGCTAAGGCGTGCGCTAACTACAGCTACTATAACTTTGTTACCCGATGCAGAAAGATTTAGTTTTCCAAGAGTTATTAATTCAGCAGATGGCGCAACTACATGGTTCTTTAATCCAATTATTCTAAGACCAAACAATGTAGAGGTAGAATTTTTACTGAATGGACAAATTATTAATACATATCAAGCTAGATTTGGCACTATTATCGCAAGAAATTTTGATACAATTCGTCTATCATTCCAATTAATGCGTCCACCA------AACATGACGCCAGCCGTAAATGCATTATTTCCGCAAGCACAACCTTTTCAACATCATGCAACAGTTGGACTTACGTTACGTATTGAATCTGCAGTTTGTGAATCAGTGCTTGCGGATGCAAATGAAACTTTATTGGCAAATGTTACCGCAGTACGTCAAGAATATGCTATACCAGTTGGACCAGTATTTCCACCAGGCATGAATTGGACTGAACTAATTACTAACTATTCACCATCCAGGGAAGATAATTTACAACGTGTCTTTACAGTAGCCTCTATCAGAAGCATGTTGATTAAG
>AFD95729
ATGGAGGTTCTGTATTCATTGTCAAAAACTCTTAAAGATGCTAGGGATAAGATTGTTGAAGGTACATTATATTCTAATGTTAGCGATCTTATTCAGCAATTTAATCAAATGATAGTAACCATGAACGGAAATGACTTTCAAACTGGAGGAATTGGCAATTTACCCATTAGAAATTGGACATTTGACTTTGGTCTATTAGGCACTACGCTTTTAAATCTTGATGCTAATTATGTTGAGACCGCCAGAACTACGGTTGAGTATTTTATTGATTTCATTGATAATGTATGTATGGATGAAATGGCAAGAGAGTCTCAAAGAAATGGAGTAGCTCCACAATCTGAGGCATTGAGAAAGCTAGCCGGTATTAAATTTAAAAGAATAAACTTTAATAATTCATCAGAATATATAGAAAATTGGAATTTACAAAACAGAAGACAACGTACTGGATTTGTTTTTCATAAACCTAATATATTTCCATACTCAGCATCGTTTACTTTAAATAGGTCTCAACCAATGCATGACAATTTAATGGGAACTATGTGGCTCAATGCTGGATCAGAAATTCAAGTAGCTGGATTTGACTATTCGTGTGCTCTAAATGCTCCAGCAAATATTCAGCAATTTGAACATATTGTCCAGCTAAGGCGTGCGCTAACTACAGCTACTATAACTTTGTTACCTGATGCAGAAAGATTTAGTTTTCCAAGAGTTATTAATTCAGCAGATGGCGCAACTACCTGGTTTTATAATCCAATTATTCTAAGACCAAACAACGTAGAAGTAGAATTTTTACTGAACGGACAAATTATTAATACATATCAAGCTAGATTTGGCACTATTGTCGCAAGAAATTTCGATACAATTCGTCTATCATTCCAATTAATGCGTCCACCA------AACATGACACCAGCCGTAAATGCATTATTTCCGCAAGCACAACCTTTTCAACATCATGCAACAGTTGGACTTACGTTACGTATTGAGTCTGCAGTTTGTGAATCAGTGCTTGCGGATGCAAATGAAACTTTATTGGCGAATGTTACCGCAGTACGTCAAGAGTATGCTATACCAGTTGGACCAGTATTTCCACCAGGCATGAATTGGACTGAGTTGATTACTAACTATTCACCATCTAGGGAAGATAATTTGCAACGTGTCTTTACAGTAGCCTCTATCAGAAGCATGTTGATTAAG
>AFD95726
ATGGAGGTTCTGTATTCATTGTCAAAAACTCTTAAAGATGCTAGGGATAAGATTGTTGAAGGTACATTATATTCTAATGTTAGCGATCTTATTCAGCAATTTAATCAAATGATAGTAACCATGAACGGAAATGACTTTCAAACTGGAGGAATTGGCAATTTACCCATTAGAAATTGGACATTTGACTTTGGTCTATTAGGCACTACGCTTTTAAATCTTGATGCTAATTATGTCGAGACCGCCAGAACTACGGTTGAGTATTTTATTGATTTCATTGATAATGTATGTATGGATGAAATGGCAAGAGAGTCTCAAAGAAATGGAGTAGCTCCACAATCTGAGGCATTGAGAAAGCTAGCCGGTATTAAATTTAAAAGAATAAACTTTAATAATTCATCAGAATATATAGAAAATTGGAATTTACAAAACAGAAGACAACGTACTGGATTTGTTTTTCATAAACCTAATATATTTCCATACTCAGCATCGTTTACTTTAAATAGGTCTCAACCAATGCATGACAATTTAATGGGAACTATGTGGCTCAATGCTGGATCAGAAATTCAAGTAGCTGGATTTGACTATTCGTGTGCTCTAAATGCTCCAGCAAATATTCAGCAATTTGAACATATTGTCCAGCTAAGGCGTGCGCTAACTACAGCTACTATAACTTTGTTACCTGATGCAGAAAGATTTAGTTTTCCAAGAGTTATTAATTCAGCAGATGGCGCAACTACATGGTTCTTTAATCCAATCATCCTAAGACCAAACAACGTAGAAGTAGAATTTTTACTGAACGGACAAATTATTAATACATATCAAGCTAGATTTGGCACTATTGTCGCAAGAAATTTCGATACAATTCGTCTATCATTCCAATTAATGCGTCCACCA------AACATGACACCAGCCGTAAATGCATTATTTCCGCAAGCACAACCTTTTCAACATCATGCAACAGTTGGACTTACGTTACGTATTGAGTCTGCAGTTTGTGAATCAGTGCTTGCGGATGCAAATGAAACTTTATTGGCGAATGTTACCGCAGTACGTCAAGAGTATGCTATACCAGTTGGACCAGTATTTCCACCAGGCATGAATTGGACTGAGTTGATTACTAACTATTCACCATCTAGGGAAGATAATTTGCAACGTGTCTTTACAGTAGCCTCTATCAGAAGCATGTTGATTAAG
>AFD95727
ATGGAGGTTCTGTATTCATTGTCAAAAACTCTTAAAGATGCTAGGGATAAGATTGTTGAAGGTACATTATATTCCAATGTTAGCGATCTCATTCAACAATTTAATCAAATGATAGTAACCATGAATGGGAATGACTTTCAAACTGGAGGAATTGGCAATTTACCTATTAGAAATTGGACATTTGACTTTGGTCTACTAGGTACTACGCTTTTAAATCTTGATGCTAATTATGTTGAGACTGCAAGAACCACGATTGAGTATTTTATTGATTTCATTGATAATGTATGTATGGATGAAATGGCAAGAGAGTCTCAAAGAAATGGAGTAGCTCCACAATCTGAGGCATTGAGGAAGTTAGCTGGTATTAAATTTAAAAGAATAAACTTTGATAATTCATCAGAATATATAGAAAATTGGAATTTACAAAATAGGAGACAACGTACTGGATTTGTTTTTCATAAACCGAATATATTTCCATACTCAGCATCATTTACCTTAAATAGATCTCAACCAATGCATGACAATTTGATGGGAACCATGTGGCTTAATGCTGGATCAGAAATTCAAGTAGCTGGATTTGACTACTCATGTGCTCTAAATGCTCCAGCAAATATTCAGCAGTTTGAACATATTGTCCAGCTAAGGCGTGCGCTAACTACAGCTACTATAACTTTGTTACCCGATGCAGAAAGATTTAGTTTTCCAAGAGTTATTAATTCAGCAGATGGCGCAACTACATGGTTCTTTAATCCAATTATTCTAAGACCAAACAATGTAGAGGTAGAATTTTTACTGAATGGACAAATTATTAATACATATCAAGCTAGATTTGGCACTATTATCGCAAGAAATTTTGATACAATTCGTCTATCATTCCAATTAATGCGTCCACCA------AACATGACGCCAGCCGTAAATGCATTATTTCCGCAAGCACAACCTTTTCAACATCATGCAACAGTTGGACTTACGTTACGTATTGAATCTGCAGTTTGTGAATCAGTGCTTGCGGATGCAAATGAAACTTTATTGGCAAATGTTACCGCAGTACGTCAAGAATATGCTATACCAGTTGGACCAGTATTTCCACCAGGCATGAATTGGACTGAACTAATTACTAACTATTCACCATCCAGGGAAGATAATTTACAACGTGTCTTTACAGTAGCCTCTATCAGAAGCATGTTGATTAAG
>AFD95724
ATGGAGGTTCTGTATTCATTGTCAAAAACTCTTAAAGATGCTAGGGATAAGATTGTTGAAGGTACATTATATTCCAATGTTAGCGATCTCATTCAACAATTTAATCAAATGATAGTAACCATGAATGGGAATGACTTTCAAACTGGAGGAATTGGCAATTTACCTATTAGAAATTGGACATTTGACTTTGGTCTACTAGGTACTACGCTTTTAAATCTTGATGCTAATTATGTTGAGACTGCAAGAACCACGATTGAGTATTTTATTGATTTCATTGATAATGTATGTATGGATGAAATGGCAAGAGAGTCTCAAAGAAATGGAGTAGCTCCACAATCTGAGGCATTGAGGAAGTTAGCTGGTATTAAATTTAAAAGAATAAACTTTGATAATTCATCAGAATATATAGAAAATTGGAATTTACAAAATAGGAGACAACGTACTGGATTTGTTTTTCATAAACCGAATATATTTCCATACTCAGCATCATTTACCTTAAATAGATCTCAACCAATGCATGACAATTTGATGGGAACCATGTGGCTTAATGCTGGATCAGAAATTCAAGTAGCTGGATTTGACTACTCATGTGCTCTAAATGCTCCAGCAAATATTCAGCAGTTTGAACATATTGTCCAGCTAAGGCGTGCGCTAACTACAGCTACTATAACTTTGTTACCCGATGCAGAAAGATTTAGTTTTCCAAGAGTTATTAATTCAGCAGATGGCGCAACTACATGGTTCTTTAATCCAATTATTCTAAGACCAAACAATGTAGAGGTAGAATTTTTACTGAATGGACAAATTATTAATACATATCAAGCTAGATTTGGCACTATTATCGCAAGAAATTTTGATACAATTCGTCTATCATTCCAATTAATGCGTCCACCA------AACATGACGCCAGCCGTAAATGCATTATTTCCGCAAGCACAACCTTTTCAACATCATGCAACAGTTGGACTTACGTTACGTATTGAATCTGCAGTTTGTGAATCAGTGCTTGCGGATGCAAATGAAACTTTATTGGCAAATGTTACCGCAGTACGTCAAGAATATGCTATACCAGTTGGACCAGTATTTCCACCAGGCATGAATTGGACTGAACTAATTACTAACTATTCACCATCCAGGGAAGATAATTTACAACGTGTCTTTACAGTAGCCTCTATCAGAAGCATGTTGATTAAG
>AFD95725
ATGGAGGTTCTGTATTCATTGTCAAAAACTCTTAAAGATGCTAGGGATAAAATCGTTGAAGGTACATTATATTCTAATGTTAGCGATCTAATTCAACAATTTAATCAAATGATAGTAACCATGAATGGAAATGACTTTCAAACTGGAGGAATTGGCAATTTGCCTATTAGAAATTGGGCATTTGACTTTGGTCTATTAGGTACTACGCTTTTAAATCTTGATGCTAATTATGTTGAGACTGCAAGAACTACGATTGAGTATTTTATTGATTTCATTGATAATGTATGTATGGATGAAATGGCAAGAGAGTCTCAAAGAAATGGAGTAGCTCCACAATCTGAGGCGTTGAGGAAGCTAGCTGGTATTAAATTTAAAAGAATAAACTTTAATAATTCATCAGAATATATAGAAAATTGGAATTTACAAAATAGAAGACAACGTACTGGATTTGTTTTTCATAAACCTAATATATTTCCATACTCAGCATCATTTACTTTAAATAGATCTCAACCAATGCATGACAATTTAATGGGAACCATGTGGCTTAATGCTGGATCAGAAATTCAAGTAGCTGGATTTGACTACTCGTGTGCTCTAAATGCTCCAGCAAATATTCAGCAGTTTGAACATATTGTCCAGCTAAGGCGTGCACTAACTACAGCCACTATAACTTTGTTACCTGATGCAGAAAGATTTAGTTTTCCAAGAGTTATTAATTCAGCAGATGGTGCAACTACATGGTTCTTTAATCCAATTATCCTAAGACCAAATAATGTAGAGGTAGAATTTTTACTGAATGGACAAATTATTAATACATACCAAGCTAGATTTGGCACTATTATCGCAAGAAATTTTGATACAATTCGTCTATCATTCCAATTAATGCGTCCACCA------AACATGACGCCAGCCGTAAATGCATTATTTCCGCAAGCGCAACCTTTTCAACATCATGCAACAGTTGGACTTACGTTACGTATTGAGTCTGCAGTTTGTGAATCAGTGCTTGCGGATTCAAATGAAACTTTATTGGCGAATGTTACCGCAGTACGTCAAGAGTATGCTATACCAGTTGGACCAGTATTCCCACCAGGCATGAACTGGACTGAGCTGATTACTAACTATTCACCATCTAGGGAAGATAATTTGCAACGTGTCTTTACGGTAGCCTCTATCAGAAGCATGTTGATTAAG
>AFD95722
ATGGAGGTTCTGTATTCATTGTCAAAAACTCTTAAAGATGCTAGGGATAAGATTGTTGAAGGTACATTATATTCTAATGTTAGCGATCTTATTCAGCAATTTAATCAAATGATAGTAACCATGAACGGAAATGACTTTCAAACTGGAGGAATTGGCAATTTACCCATTAGAAATTGGACATTTGACTTTGGTCTATTAGGCACTACGCTTTTAAATCTTGATGCTAATTATGTTGAGACCGCCAGAACTACGGTTGAGTATTTTATTGATTTCATTGATAATGTATGTATGGATGAAATGGCAAGAGAGTCTCAAAGAAATGGAGTAGCTCCACAATCTGAGGCATTGAGAAAGCTAGCCGGTATTAAATTTAAAAGAATAAACTTTAATAATTCATCAGAATATATAGAAAATTGGAATTTACAAAACAGAAGACAACGTACTGGATTTGTTTTTCATAAACCTAATATATTTCCATACTCAGCATCGTTTACTTTAAATAGGTCTCAACCAATGCATGACAATTTAATGGGAACTATGTGGCTCAATGCTGGATCAGAAATTCAAGTAGCTGGATTTGACTATTCGTGTGCTCTAAATGCTCCAGCAAATATTCAGCAATTTGAACATATTGTCCAGCTAAGGCGTGCGCTAACTACAGCTACTATAACTTTGTTACCTGATGCAGAAAGATTTAGTTTTCCAAGAGTTATTAATTCAGCAGATGGCGCAACTACATGGTTCTTTAATCCAATCATCCTAAGACCAAACAACGTAGAAGTAGAATTTTTACTGAACGGACAAATTATTAATACATATCAAGCTAGATTTGGCACTATTGTCGCAAGAAATTTCGATACAATTCGTCTATCATTCCAATTAATGCGTCCACCA------AACATGACACCAGCCGTAAATGCATTATTTCCGCAAGCACAACCTTTTCAACATCATGCAACAGTTGGACTTACGTTACGTATTGAGTCTGCAGTTTGTGAATCAGTGCTTGCGGATGCAAATGAAACTTTATTGGCGAATGTTACCGCAGTACGTCAAGAGTATGCTATACCAGTTGGACCAGTATTTCCACCAGGCATGAATTGGACTGAGTTGATTACTAACTATTCACCATCTAGGGAAGATAATTTGCAACGTGTCTTTACAGTAGCCTCTATCAGAAGCATGTTGATTAAG
>AFD95723
ATGGAGGTTCTGTATTCATTGTCAAAAACTCTTAAAGATGCTAGGGATAAGATTGTTGAAGGTACATTATATTCTAATGTTAGCGATCTTATTCAGCAATTTAATCAAATGATAGTAACCATGAACGGAAATGACTTTCAAACTGGAGGAATTGGCAATTTACCCATTAGAAATTGGACATTTGACTTTGGTCTATTAGGCACTACGCTTTTAAATCTTGATGCTAATTATGTTGAGACCGCCAGAACTACGGTTGAGTATTTTATTGATTTCATTGATAATGTATGTATGGATGAAATGGCAAGAGAGTCTCAAAGAAATGGAGTAGCTCCACAATCTGAGGCATTGAGAAAGCTAGCCGGTATTAAATTTAAAAGAATAAACTTTAATAATTCATCAGAATATATAGAAAATTGGAATTTACAAAACAGAAGACAACGTACTGGATTTGTTTTTCATAAACCTAATATATTTCCATACTCAGCATCGTTTACTTTAAATAGGTCTCAACCAATGCATGACAATTTAATGGGAACTATGTGGCTCAATGCTGGATCAGAAATTCAAGTAGCTGGATTTGACTATTCGTGTGCTCTAAATGCTCCAGCAAATATTCAGCAATTTGAACATATTGTCCAGCTAAGGCGTGCGCTAACTACAGCTACTATAACTTTGTTACCTGATGCAGAAAGATTTAGTTTTCCAAGAGTTATTAATTCAGCAGATGGCGCAACTACATGGTTCTTTAATCCAATCATCCTAAGACCAAACAACGTAGAAGTAGAATTTTTACTGAACGGACAAATTATTAATACATATCAAGCTAGATTTGGCACTATTGTCGCAAGAAATTTCGATACAATTCGTCTATCATTCCAATTAATGCGTCCACCA------AACATGACACCAGCCGTAAATGCATTATTTCCGCAAGCACAACCTTTTCAACATCATGCAACAGTTGGACTTACGTTACGTATTGAGTCTGCAGTTTGTGAATCAGTGCTTGCGGATGCAAATGAAACTTTATTGGCGAATGTTACCGCAGTACGTCAAGAGTATGCTATACCAGTTGGACCAGTATTTCCACCAGGCATGAATTGGACTGAGTTGATTACTAACTATTCACCATCTAGGGAAGATAATTTGCAACGTGTCTTTACAGTAGCCTCTATCAGAAGCATGTTGATTAAG
>AFD95720
ATGGAGGTTCTGTATTCATTGTCAAAAACTCTTAAAGATGCTAGGGATAAGATTGTTGAAGGTACATTATATTCTAATGTTAGCGATCTTATTCAGCAATTTAATCAAATGATAGTAACCATGAACGGAAATGACTTTCAAACTGGAGGAATTGGCAATTTACCCATTAGAAATTGGACATTTGACTTTGGTCTATTAGGCACTACGCTTTTAAATCTTGACGCTAATTATGTTGAGACCGCCAGAACTACGATTGAGTATTTTATTGATTTCATTGATAATGTATGTATGGATGAAATGGCAAGAGAGTCTCAAAGAAATGGAGTAGCTCCACAATCTGAGGCATTGAGAAAGCTAGCCGGTATTAAATTTAAAAGAATAAACTTTAATAATTCATCAGAATATATAGAAAATTGGAATTTACAAAACAGAAGACAACGTACTGGATTTGTTTTTCATAAACCTAATATATTTCCATACTCAGCATCATTTACTTTAAATAGATCTCAACCAATGCATGACAATTTAATGGGAACTATGTGGCTTAATGCTGGATCAGAAATTCAAGTGGCTGGATTTGACTATTCGTGTGCTCTAAATGCTCCAGCAAATATTCAGCAATTTGAACATATTGTCCAGCTAAGGCGTGCGCTAACTACAGCTACTATAACTTTGTTACCTGATGCAGAAAGATTTAGTTTTCCAAGAGTTATTAATTCAGCAGATGGCGCAACTACATGGTTCTTTAATCCAATCATCCTAAGACCAAACAACGTAGAAGTAGAATTTTTACTGAATGGACAAATTATTAATACATATCAAGCTAGATTTGGCACTATTGTCGCAAGAAATTTCGATACAATTCGTCTATCATTCCAATTAATGCGTCCACCA------AACATGACACCAGCCGTAAATGCATTATTCCCGCAAGCACAACCTTTTCAACATCATGCAACAGTTGGACTTACGTTACGTATTGAGTCTGCAGTTTGTGAATCAGTGCTTGCGGATGCAAATGAAACTTTATTGGCGAATGTTACCGCAGTACGTCAAGAGTATGCTATACCAGTTGGACCAGTATTTCCACCAGGCATGAATTGGACTGAGCTGATTACTAACTATTCACCATCTAGGGAAGATAATTTGCAACGTGTCTTTACAGTAGCCTCTATCAGAAGCATGTTGATTAAG
>AFD95721
ATGGAGGTTCTGTATTCATTGTCAAAAACTCTTAAAGATGCTAGGGATAAGATTGTTGAAGGTACATTATATTCTAATGTTAGCGATCTTATTCAGCAATTTAATCAAATGATAGTAACCATGAACGGAAATGACTTTCAAACTGGAGGAATTGGCAATTTACCCATTAGAAATTGGACATTTGACTTTGGTCTATTAGGCACTACGCTTTTAAATCTTGATGCTAATTATGTTGAGACCGCCAGAACTACGGTTGAGTATTTTATTGATTTCATTGATAATGTATGTATGGATGAAATGGCAAGAGAGTCTCAAAGAAATGGAGTAGCTCCACAATCTGAGGCATTGAGAAAGCTAGCCGGTATTAAATTTAAAAGAATAAACTTTAATAATTCATCAGAATATATAGAAAATTGGAATTTACAAAACAGAAGACAACGTACTGGATTTGTTTTTCATAAACCTAATATATTTCCATACTCAGCATCGTTTACTTTAAATAGGTCTCAACCAATGCATGACAATTTAATGGGAACTATGTGGCTCAATGCTGGATCAGAAATTCAAGTAGCTGGATTTGACTATTCGTGTGCTCTAAATGCTCCAGCAAATATTCAGCAATTTGAACATATTGTCCAGCTAAGGCGTGCGCTAACTACAGCTACTATAACTTTGTTACCTGATGCAGAAAGATTTAGTTTTCCAAGAGTTATTAATTCAGCAGATGGCGCAACTACATGGTTCTTTAATCCAATCATCCTAAGACCAAACAACGTAGAAGTAGAATTTTTACTGAACGGACAAATTATTAATACATATCAAGCTAGATTTGGCACTATTGTCGCAAGAAATTTCGATACAATTCGTCTATCATTCCAATTAATGCGTCCACCA------AACATGACACCAGCCGTAAATGCATTATTTCCGCAAGCACAACCTTTTCAACATCATGCAACAGTTGGACTTACGTTACGTATTGAGTCTGCAGTTTGTGAATCAGTGCTTGCGGATGCAAATGAAACTTTATTGGCGAATGTTACCGCAGTACGTCAAGAGTATGCTATACCAGTTGGACCAGTATTTCCACCAGGCATGAATTGGACTGAGTTGATTACTAACTATTCACCATCTAGGGAAGATAATTTGCAACGTGTCTTTACAGTAGCCTCTATCAGAAGCATGTTGATTAAG
>AGH68954
ATGGAGGTTCTGTATTCATTGTCAAAAACTCTCAAAGATGCTAGGGATAAAATTGTTGAAGGTACATTATATTCTAATGTTAGTGATCTCATTCAGCAATTTAATCAAATGATAGTAACCATGAATGGAAATGACTTTCAAACTGGAGGAATTGGCAATTTACCTATTAGAAATTGGACATTTGATTTTGGTCTACTAGGTACTACACTTTTAAATCTTGATGCTAATTATGTTGAGACTGCAAGAACTACGATTGAGTATTTTATTGATTTTATTGACAATGTATGTATGGATGAAATGGCAAGAGAGTCTCAAAGAAATGGAGTAGCTCCACAATCTGAGGCATTGAGGAAGCTAGCCGGTATTAAATTTAAAAGAATAAACTTTAATAATTCATCAGAATATATAGAAAATTGGAATTTACAAAATAGAAGACAACGCACCGGATTTGTTTTTCATAAACCTAATATATTTCCATACTCAGCGTCATTTACTTTAAATAGATCTCAACCAATGCATGATAATTTAATGGGAACTATGTGGCTTAATGCTGGATCAGAAATTCAAGTGGCTGGGTTTGACTACTCGTGTGCCTTAAACGCTCCAGCAAATATTCAGCAGTTTGAACATATTGTCCAGCTAAGGCGTGCGCTAACTACAGCTACTATAACTTTGTTACCTGATGCAGAAAGATTTAGTTTTCCAAGAGTTATTAATTCAGCAGATGGCGCAACTACATGGTTCTTTAATCCAATTATCCTAAGACCAAACAATGTAGAGGTAGAATTTTTACTGAATGGACAAATTATTAATACATATCAAGCTAGATTTGGCACTATTATCGCAAGAAATTTTGATACAATTCGTTTATCATTCCAATTAATGCGTCCACCA------AACATGACACCAGCCGTAAATGCATTATTCCCGCAAGCACAACCCTTTCAACATCATGCAACAGTTGGACTTACGTTACGTATTGAATCTGCAGTTTGTGAATCAGTGCTTGCGGATGCAAATGAAACTTTATTGGCGAATGTTACCGCGGTACGTCAAGAGTATGCTATACCAGTTGGACCAGTATTCCCACCAGGCATGAATTGGACTGAGCTGATTACTAACTATTCACCATCCAGGGAAGATAACTTGCAACGTGTCTTTACAGTAGCCTCTATCAGAAGCATGTTGATTAAG
>AGB51100
ATGGAGGTTCTGTACTCATTGTCAAAAACTCTTAAAGATGCTAGGGATAAGATTGTTGAAGGTACATTATATTCTAATGTTAGCGATCTCATTCAGCAATTTAATCAAATGATAGTAACCATGAATGGAAATGACTTTCAAACCGGAGGAATTGGCAATTTACCTGTTAGAAACTGGACATTCGACTTTGGTCTACTAGGTACTACACTTTTAAATCTTGATGCTAATTATGTTGAGACTGCAAGAACTACGATTGAGTATTTTATTGACTTTATTGATAATGTATGTATGGATGAAATGGCAAGAGAGTCTCAAAGAAATGGAGTAGCTCCACAATCTGAGGCACTGAGGAAGCTAGCCGGTATTAAATTTAAAAGAATAAATTTTAATAATTCATCAGAGTATATAGAAAATTGGAATTTGCAAAATAGAAGACAACGTACCGGATTTGTTTTTCATAAACCTAATATATTTCCATACTCAGCATCATTTACTTTAAATAGATCTCAACCAATGCATGACAATTTGATGGGAACCATGTGGCTTAATGCTGGATCAGAAATTCAAGTGGCTGGATTTGACTACTCGTGTGCTCTAAATGCTCCAGCAAATATTCAGCAGTTTGAACATGTTGTCCAGCTTAGGCGTGCGCTAACTACAGCTACTATAACTTTGTTACCTGATGCAGAAAGATTTAGTTTTCCAAGAGTTATTAATTCAGCAGATGGCGCAACTACATGGTTCTTTAATCCAATTATTCTAAGACCAAACAATGTAGAGGTAGAATTTTTACTTAATGGACAAATTATTAATACATATCAAGCTAGATTTGGCACTATTATCGCAAGAAATTTTGATACAATTCGTCTATCATTTCAATTAATGCGTCCACCA------AACATAACGCCAGCTGTAAATGCATTATTTCCGCAAGCACAACCTTTTCAACATCATGCAACAGTTGGACTTACGTTACGTATTGATTCTGCAGTTTGTGAATCAGTGCTTGCGGATGCAAATGAAACTTTATTGGCAAATGTTACCGCAGTACGCCAAGAGTATGCTATACCAGTTGGACCAGTATTCCCACCAGGCATGAATTGGACTGAGCTGATTACTAACTATTCACCATCTAGGGAAGATAATTTGCAACGTGTTTTTACAGTAGCCTCTATCAGAAGCATGTTGATTAAG
>ADD09815
ATGGAGGTTCTGTATTCATTGTCAAAAACTCTTAAAGATGCCAGAGATAAGATTGTTGAAGGTACATTATATTCTAATGTTAGCGATCTCATTCAGCAATTTAATCAAATGATAGTAACTATGAATGGAAATGACTTTCAAACTGGAGGAATTGGCAATTTACCTATTAGAAATTGGACATTTGACTTTGGTCTACTAGGTACTACACTTTTAAATCTTGATGCTAATTATGTTGAGACTGCAAGAACTACGATTGAGTATTTTATCGATTTTATTGATAATGTATGTATGGATGAAATGGCAAGAGAGTCTCAAAGAAATGGAGTAGCTCCACAATCTGAGGCATTGAGGAAGCTAGCTGGTATTAAATTTAAAAGAATAAACTTTAATAATTCATCAGAATATATAGAAAATTGGAATTTACAAAATAGAAGACAACGTACCGGATTTGTTTTTCATAAACCTAATATATTTCCATACTCAGCATCATTTACTTTGAATAGATCTCAACCAATGCATGACAATTTAATGGGAACCATGTGGCTTAATGCTGGATCAGAAATTCAAGTGGCTGGATTTGACTACTCGTGTGCTCTAAATGCTCCAGCAAATATTCAGCAGTTTGAACATATTGTCCAGCTAAGGCGTGCGTTAACTACAGCTACTATAACTTTGTTACCCGATGCAGAAAGATTTAGTTTCCCAAGAGTTATTAATTCAGCAGATGGCGCAACTACATGGTTCTTTAATCCAATTATCCTAAGACCAAATAATGTAGAGGTGGAATTCTTACTGAATGGACAAATCATTAATACATATCAAGCTAGATTTGGCACTATTATCGCAAGAAATTTTGATACGATTCGTTTATCATTCCAATTAATGCGTCCACCA------AATATGACTCCAGCCGTAAATGCATTATTTCCGCAAGCACAACCTTTTCAACATCATGCAACAGTTGGACTTACATTACGTATTGAATCTGCAGTTTGTGAATCAGTGCTTGCGGATGCAAATGAAACGTTATTGGCGAATGTTACCGCAGTACGTCAAGAGTATGCTATACCAGTTGGGCCAGTATTTCCACCAGGCATGAATTGGACTGAGCTAATTACTAATTATTCACCATCCAGGGAAGATAATTTGCAACGTGTCTTTACAGTAGCCTCTATCAGAAGCATGTTGATTAAG
>AGE98501
ATGGAAGTTTTATATTCATTGTCAAAAACTCTTAAAGATGCTAGGGACAAAATTGTTGAAGGTACATTATATTCTAATGTTAGCGATCTCATTCAACAATTCAATCAAATGATAGTAACTATGAATGGAAATGACTTTCAAACTGGAGGAATTGGTAATTTGCCTATTAGAAACTGGACTTTCGATTTTGGTCTATTAGGTACAACAATTTTAAATTTAGATGCTAATTACGTTGAGAATGCTAGAACTACAATTGAATATTTTATTGACTTTATTGATAATGTATGTATGGATGAAATGGCAAGAGAGTCTCAAAGAAATGGAGTAGCTCCACAATCTGAAGCGTTAAGGAAGTTAGCAGGTATTAAATTCAAGAGAATAAATTTTGATAATTCATCTGAATATATAGAAAATTGGAACTTACAAAATAGGAGGCAGCGTACCGGATTTGTTTTCCATAAACCTAATATATTTCCATACTCAGCTTCATTCACTTTAAATAGATCTCAACCAATGCATGATAATCTGATGGGAACTATGTGGCTTAATGCTGGATCAGAAATTCAGGTAGCCGGATTTGATTATTCATGCGCTATAAATGCACCAGCGAACATACAGCAATTTGAACATATTGTCCAGCTTAGGCGTGCGCTAACTACAGCTACTATAACTTTATTACCTGATGCAGAAAGATTCAGTTTTCCAAGAGTTATTAATTCAGCTGATGGCGCGACTACATGGTTCTTTAATCCAGTCATTTTAAGACCAAATAATGTTGAAGTAGAATTTTTGTTGAATGGACAAATTATTAATACATATCAAGCTAGATTTGGCACTATTATTGCAAGAAATTTTGATACTATTCGGTTGTCATTCCAGTTAATGCGCCCACCA------AATATGACGCCAGCTGTTAATGCACTGTTTCCGCAAGCACAACCTTTTCAACATCATGCAACAGTTGGACTTACATTACGTATTGAATCTGCAGTTTGTGAATCAGTGCTTGCGGATGCTAATGAGACTCTATTGGCGAATGTGACCGCAGTACGTCAAGAGTATGCTATACCAGTTGGTCCGGTATTTCCACCAGGCATGAATTGGACTGAATTAATTACTAATTATTCACCATCTAGAGAAGATAATTTACAACGTGTTTTTACAGTAGCTTCTATTAGAAGCATGTTGATTAAG
>AGS43821
ATGGATGTCCTGTACTCCTTGTCAAAAACTCTTAAAGATGCTAGAGACAAAATTGTCGAAGGCACATTATACTCCAATGTAAGTGATCTAATTCAACAATTTAATCAAATGATAATTACTATGAATGGAAATGAGTTCCAAACTGGAGGAATTGGTAATCTACCGATTAGAAATTGGAATTTTGATTTTGGATTACTTGGCACAACTCTACTAAATTTAGATGCTAACTACGTCGAAACGGCCCGCAATACAATTGATTATTTTGTAGATTTTGTAGATAATGTATGTATGGACGAAATGGTTAGAGAATCACAAAGAAATGGAATTGCACCACAATCAGATTCGCTCAGAAAGTTGTCAGGCATTAAATTTAAAAGAATAAATTTTGACAATTCATCAGAATACATAGAGAACTGGAATTTGCAAAACAGAAGACAAAGAACGGGTTTTACATTTCATAAACCAAACATTTTCCCTTATTCAGCCTCATTCACACTGAACAGATCACAACCGGCTCATGACAACTTGATGGGTACGATGTGGCTCAATGCGGGATCAGAAATTCAAGTCGCTGGATTTGACTATTCATGTGCAATAAATGCGCCAGCTAATACACAACAATTTGAGCATGTTGTACAGCTTCGAAGGGTGTTGACTACAGCTACAATAACCCTTTTACCAGATGCAGAAAGATTTAGTTTCCCAAGAGTGATTAACTCAGCTGACGGAGCGACTACATGGTACTTCAATCCAGTGATTCTTAGACCAAATAACGTTGAAGTAGAGTTTCTACTAAACGGGCAGATAATAAATACTTACCAAGCAAGATTTGGAACGATCATAGCTAGAAATTTTGATACAATTAGACTGTCATTTCAGTTGATGAGACCACCA------AATATGACACCAGCGGTAGCAGCGTTATTTCCAAATGCGCAGCCATTTGAACATCATGCAACAGTAGGACTCACGCTTAGAATTGAATCTGCAGTTTGCGAATCAGTACTTGCCGACGCAAGCGAAACAATGCTAGCAAATGTGACATCTGTTAGACAAGAATACGCGATACCAGTTGGACCAGTTTTTCCACCAGGCATGAATTGGACTGATTTGATCACTAACTATTCACCATCTAGGGAGGATAACTTGCAGCGTGTATTTACAGTGGCTTCCATTAGAAGCATGCTTGTCAAA
>AGE98374
ATGGAGGTTCTGTACTCACTGTCAAAAACTCTTAAAGATGCTAGGGACAAAATTGTTGAAGGTACATTATATTCTAACGTTAGCGATCTTATTCAGCAATTCAATCAAATGATAGTAACTATGAATGGAAATGACTTTCAGACTGGAGGAATTGGTAATTTACCTGTTAGAAATTGGACTTTCGATTTTGGTCTATTAGGTACAACACTTTTGAACTTGGATGCTAATTATGTTGAGAATGCAAGAACTACAATTGAATATTTTATTGACTTTATTGATAATGTATGTATGGATGAAATGGCAAGAGAATCTCAAAGAAATGGAGTAGCGCCACAATCTGAAGCGTTAAGAAAGCTAGCGGGAATTAAATTTAAGAGAATAAATTTCGATAATTCATCAGAATACATAGAAAATTGGAACTTACAAAATAGAAGACAGCGCACCGGATTTGTTTTTCATAAACCTAACATTTTTCCATACTCAGCTTCATTTACTCTAAATAGATCTCAACCAATGCATGATAATTTAATGGGAACCATGTGGCTTAATGCTGGATCAGAAATTCAAGTGGCTGGATTTGATTACTCATGCGCCATAAATGCACCAGCGAACATACAGCAATTTGAGCATATCGTTCAGCTTAGGCGCGCACTGACTACAGCTACTATAACTTTATTACCTGATGCAGAGAGATTTAGTTTTCCAAGAGTAATTAATTCAGCTGATGGCGCGACTACATGGTTCTTTAATCCAGTTATTCTAAGACCAAACAATGTAGAGGTAGAATTTTTATTGAATGGACAAATTATTAATACATATCAGGCTAGATTTGGTACTATCATCGCAAGAAATTTTGATACAATTCGTTTATTATTTCAGTTGATGCGTCCACCT------AATATGACACCAGCTGTTAATGCACTATTTCCACAAGCACAACCTTTTCAGCACCATGCAACAGTTGGACTTACATTACGTATTGAATCTGCGGTTTGTGAATCAGTGCTTGCGGACGCGAATGAAACTCTGTTAGCAAATGTGACCGCGGTGCGTCAAGAATATGCCATACCAGTTGGACCGGTATTTCCACCAGGCATGAATTGGACTGAATTGATTACTAACTATTCGCCATCTAGAGAAGATAACTTGCAACGCGTTTTCACGGTAGCTTCCATTAGAAGCATGTTGATTAAG
>ACZ51978
ATGGAGGTTTTATATTCATTGTCAAAAACCCTTAAAGATGCTAGGGACAAAATTGTTGAAGGTACATTATATTCTAATGTTAGCGATCTCATTCAACAATTCAATCAGATGATAGTAACTATGAATGGAAATGACTTTCAGACTGGAGGAATTGGTAATTTACCTATTAGGAATTGGACTTTCGATTTTGGTCTATTAGGTACAACACTTTTAAATTTGGATGCTAATTACGTTGAGAATGCTAGAACTACAATTGAATATTTTATTGATTTTATTGATAATGTATGTATGGATGAAATGGCAAGAGAGTCTCAAAGAAATGGAGTAGCTCCACAATCTGAAGCGTTAAGAAAGTTAGCAGGCATTAAATTTAAGAGAATAAATTTTGACAATTCATCTGAATATATAGAGAATTGGAATCTACAAAATAGGAGACAGCGTACTGGATTTGTTTTTCATAAACCTAATATATTTCCATACTCAGCTTCATTTACTTTAAATAGATCTCAACCAATGCATGATAATTTGATGGGAACTATGTGGCTTAATGCTGGATCAGAAATTCAAGTAGCTGGATTTGATTATTCATGCGCTATAAATGCACCAGCGAACATACAACAATTTGAGCATATTGTCCAACTTAGACGTGCACTAACTACAGCTACTATAACTCTATTACCTGATGCAGAAAGATTTAGTTTTCCAAGAGTTATTAATTCAGCTGATGGTGCAACTACATGGTTCTTTAATCCAGTCATTTTAAGACCAAATAATGTTGAAGTAGAATTTTTGTTGAATGGGCAAATTATTAATACATATCAAGCTAGATTTGGTACTATTATCGCAAGAAATTTTGATACAATTCGATTGTCATTCCAGTTAATGCGCCCGCCA------AATATGACACCAGCTGTTAATGCACTATTTCCACAAGCACAACCTTTTCAACATCACGCAACAGTTGGACTTACATTACGCATTGAATCTGCAGTTTGTGAATCAGTACTTGCAGATGCTAATGAGACTCTGTTGGCGAATGTGACCGCAGTACGTCAAGAGTATGCTATACCAGTTGGACCGGTATTTCCACCAGGCATGAATTGGACTGAATTAATTACTAATTATTCACCATCTAGAGAAGATAATTTACAGCGCGTGTTTACAGTAGCTTCCATTAGAAGCATGTTAATTAAG
>ACJ66764
ATGGAGGTTCTGTATTCATTATCAAAAACTCTTAAAGATGCTAGGGATAAGATTGTTGAAGGTACATTATATTCTAATGTTAGCGATCTTATTCAGCAATTTAATCAAATGATAGTAACTATGAACGGAAATGACTTTCAAACTGGAGGAATTGGCAATTTACCCATTAGAAATTGGACATTTGACTTTGGTCTACTAGGTACTACGCTTTTAAATCTTGATGCTAATTATGTTGAGACTGCCAGAACTACGATTGAGTATTTTATTGATTTCATTGATAATGTATGTATGGATGAAATGGCAAGAGAGTCTCAAAGAAATGGAGTAGCTCCACAATCTGAGGCATTGAGGAAGCTAGCCGGTATTAAATTTAAAAGAATAAACTTTAATAATTCATCAGAATATATAGAAAATTGGAATTTACAAAATAGAAGACAACGTACTGGATTTGTTTTTCATAAACCTAATATATTTCCATACTCAGCATCATTTACTTTAAATAGATCTCAACCAATGCATGATAATTTAATGGGAACCATGTGGCTTAATGCTGGATCAGAAATTCAAGTGGCCGGATTTGATTATTCGTGTGCTCTAAATGCTCCAGCAAATATTCAGCAATTTGAACATATTGTCCAGCTAAGGCGTGCGCTAACTACAGCTACTATAACTTTGCTACCTGATGCAGAAAGATTTAGTTTTCCAAGAGTTATTAATTCAGCAGATGGCGCAACTACATGGTTCTTTAATCCAATCATCCTAAGACCAAACAATGTAGAAGTAGAATTTTTACTGAATGGACAAATTATTAATACATATCAAGCTAGATTTGGCACTATCGTCGCAAGAAATTTTGATACAATTCGCCTGTCATTCCAATTAATGCGTCCACCA------AACATGACGCCAGCCGTAAATGCATTATTTCCGCAAGCGCAACCTTTTCAACATCATGCAACAGTTGGACTTACGTTACGTATTGAATCTGCAGTTTGTGAATCAGTGCTTGCGGATGCAAATGAAACTTTATTGGCGAATGTTACCGCAGTACGTCAAGAGTATGCTATACCAGTTGGACCAGTATTTCCACCAGGCATGAATTGGACTGAGCTGATTACTAACTATTCACCATCTAGGGAAGATAATTTGCAACGTGTCTTTACAGTAGCCTCTATCAGAAGCATGTTAATTAAG
>AFJ05039
ATGGAGGTTCTGTATTCATTGTCAAAAACTCTTAAAGATGCCAGAGATAAGATTGTTGAAGGTACATTATATTCTAATGTTAGCGATCTCATTCAGCAATTTAATCAAATGATAGTAACTATGAATGGAAATGACTTTCAAACTGGAGGAGTTGGCAATTTACCTATTAGAAATTGGACATTTGACTTTGGTCTACTAGGTACTACACTTTTAAATCTTGATGCTAATTATGTTGAGACTGCAAGAACTACGATTGAGTATTTTATCGATTTTATTGATAATGTATGTATGGATGAAATGGCAAGAGAGTCTCAAAGAAATGGAGTAGCTCCACAATCTGAGGCATTGAGGAAGCTAGCTGGTATTAAATTTAAAAGAATAAACTTTAATAATTCATCAGAATATATAGAAAATTGGAATTTACAAAATAGAAGACAACGTACCGGATTTGTTTTTCATAAACCTAATATATTTCCATACTCAGCATCATTTACTTTAAATAGATCTCAACCAATGCATGACAATTTAATGGGAACCATGTGGCTTAATGCTGGATCAGAAATTCAAGTGGCTGGATTTGACTACTCGTGTGCTCTAAATGCTCCAGCAAATATTCAGCAGTTTGAACATATTGTCCAGCTAAGGCGTGCGTTAACTACAGCTACTATAACTTTGTTACCCGATGCAGAAAGATTTAGTTTCCCAAGAGTTATTAATTCAGCAGATGGCGCAACTACATGGTTCTTTAATCCAATTATCCTAAGACCAAATAATGTAGAGGTGGAATTCTTACTAAATGGACAAATCATTAATACATATCAAGCTAGATTTGGCACTATTATCGCAAGAAATTTTGATACGATTCGTTTATCATTCCAATTAATGCGTCCACCA------AATATGACTCCAGCCGTAAATGCATTATTTCCGCAAGCACAACCTTTTCAACATCATGCAACAGTTGGACTTACATTACGTATTGAATCTGCAGTTTGTGAATCAGTGCTTGCGGATGCAAATGAAACGTTATTGGCGAATGTTACCGCAGTACGTCAAGAGTATGCTATACCAGTTGGGCCAGTATTTCCACCAGGCATGAATTGGACTGAGCTAATTACTAATTATTCACCATCCAGGGAAGATAATTTGCAACGTGTCTTTACAGTAGCCTCTATCAGAAGCATGTTGATTAAG
>AFD33516
ATGGATGTCCTGTACTCCTTGTCAAAAACTCTTAAAGATGCTAGAGACAAAATTGTCGAAGGCACATTATACTCCAATGTGAGTGATCTAATCCAACAATTTAATCAAATGATAATTACTATGAATGGAAATGAGTTCCAAACTGGAGGAATTGGTAATCTACCAATTAGGAATTGGAATTTTGATTTTGGACTACTTGGAACAACTTTACTAAATTTAGACGCTAACTACGTTGAGACGGCTCGCAATACCATTGGTTATTTTGTAGATTTTGTAGATAATGTATGCATGGATGAAATGGTTAGAGAGTCACAAAGAAATGGGATTGCGCCGCAGTCGGATTCACTTAGAAAGTTGTCAGGTATTAAATTTAAGAGAATAAATTTTGACAATTCATCAGAATATATAGAGAACTGGAATCTGCAAAACAGAAGACAAAGAACAGGTTTTACATTTCATAAACCAAACATTTTCCCTTATTCAGCGTCATTTACATTGAATAGATCACAGCCAGCTCATGATAACTTGATGGGTACGATGTGGCTCAATGCGGGATCAGAAATCCAGGTCGCTGGATTTGACTATTCGTGTGCAATTAACGCACCAGCTAACACACAACAATTTGAGCATATTGTACAGCTCCGAAGAGTATTGACTACAGCTACAATAACTCTTTTACCAGATGCAGAAAGATTTAGTTTTCCTAGAGTGATTAATTCAGCTGACGGAGCGACTACATGGTACTTCAATCCAGTGATTCTCAGACCAAATAACGTTGAGGTAGAGTTTCTACTAAATGGGCAGATAATAAATACTTACCAAGCAAGATTTGGAACAATTATAGCTAGAAATTTTGATACAATCAGATTGTCGTTTCAGTTAATGAGACCACCA------AATATGACACCAGCAGTAGCGGCATTATTTCCGAACGCGCAGCCATTTGAACATCATGCTACAGTAGGACTCACACTTAGAATTGAATCTGCAGTTTGTGAATCTGTACTTGCCGATGCAAGCGAAACGATGCTAGCAAATGTGACATCTGTTAGGCAAGAATACGCGATACCAGTTGGACCGGTTTTCCCACCAGGTATGAATTGGACTGATTTGATCACTAACTATTCACCATCTAGAGAGGATAACCTGCAGCGTGTATTTACAGTGGCTTCCATTAGAAGCATGCTTGTCAAA
>ACJ54828
ATGGAGGTTCTGTATTCATTGTCAAAAACTCTTAAAGATGCTAGGGATAAGATTGTTGAAGGTACATTATATTCTAATGTTAGCGATCTTATTCAACAATTTAATCAAATGATAGTAACTATGAATGGAAATGACTTTCAAACTGGAGGAATTGGCAATTTACCCATTAGAAATTGGACATTTGACTTTGGTCTACTAGGTACTACGCTTTTAAATCTTGATGCTAATTACGTTGAGACTGCCAGAACTACAATTGAGTATTTTATTGATTTCATTGATAATGTATGTATGGATGAAATGGCAAGAGAGTCTCAAAGAAATGGAGTAGCTCCACAATCTGAGGCATTGAGAAAGCTAGCTGGTATTAAATTTAAAAGAATAAACTTTAATAATTCATCAGAATATATAGAAAATTGGAATTTACAAAATAGAAGACAGCGTACTGGATTTGTTTTTCATAAACCTAATATATTTCCATACTCAGCATCATTTACTTTAAATAGATCTCAACCAATGCATGACAATTTAATGGGAACCATGTGGCTTAATGCTGGATCAGAAATTCAAGTGGCTGGATTTGACTATTCGTGTGCTCTAAATGCTCCAGCAAATATTCAACAATTTGAACATATTGTCCAGCTAAGACGTGCACTAACTACAGCTACTATAACTTTATTACCTGATGCAGAAAGATTTAGTTTTCCAAGAGTTATTAATTCAGCAGATGGCGCAACTACATGGTTCTTTAATCCAATCATCTTGAGACCAAACAATGTAGAAGTAGAATTTTTACTGAATGGACAAATTATTAATACATATCAAGCTAGATTTGGCACTATTGTCGCAAGAAATTTTGATACAATTCGTTTATCATTCCAATTAATGCGTCCACCA------AATATGACGCCAGCCGTAAATGCATTATTTCCGCAAGCCCAACCTTTTCAACATCATGCAACAGTTGGACTTACGTTACGTATTGAGTCTGCAGTTTGTGAATCAGTGCTTGCGGATGCAAATGAAACTTTATTGGCGAATGTTACCGCAGTACGTCAAGAGTATGCTATACCAGTTGGACCAGTATTTCCACCAGGCATGAATTGGACTGAGCTGATTACTAACTATTCCCCATCTAGGGAAGATAATTTGCAACGCGTCTTTACAGTAGCCTCTATCAGAAGCATGTTGATTAAG
>AGE99293
ATGGAGGTTCTGTATTCATTGTCAAAAACTCTTAAAGATGCTAGGGATAAGATTGTTGAAGGTACATTATATTCTAATGTTAGCGATCTCATTCAGCAATTTAATCAAATGATAGTAACCATGAATGGAAATGACTTTCAAACTGGAGGAATTGGCAATTTATCTATTAGAAATTGGACATTTGACTTTGGTCTACTAGGTACTACGCTTTTAAATCTTGATGCTAATTATGTTGAGACTGCAAGAACTACGATTGAGTATTTTATTGATTTTATTGATAATGTATGTATGGATGAAATGGCAAGAGAGTCTCAAAGAAATGGAGTAGCTCCACAATCTGAGGCATTGAGGAAGCTAGCCGGTATTAAATTTAAAAGAATAAACTTTAATAATTCATCAGAATATATAGAAAATTGGAATTTACAGAATAGAAGACAACGTACCGGATTTGTTTTTCATAAACCTAATATATTTCCATACTCAGCATCATTTACTTTAAATAGATCTCAACCAATGCATGACAATTTAATGGGAACCATGTGGCTTAATGCTGGATCAGAAATTCAAGTGGCTGGATTTGACTACTCGTGTGCTCTAAATGCTCCAGCAAATATTCAACAGTTTGAACATATTGTCCAGCTAAGGCGTGCGCTAACTACAGCTACTATAACTTTGTTACCTGATGCAGAAAGATTTAGTTTTCCAAGAGTTATTAATTCAGCAGATGGCGCAACTACATGGTTCTTTAATCCAATTATCCTAAGACCAAACAATGTAGAGGTAGAATTCTTACTGAATGGACAAATTATTAATACATATCAAGCTAGATTTGGCACTATTATCGCAAGAAATTTTGATACAATTCGTCTATCATTCCAATTAATGCGTCCACCA------AACATGACGCCAGCCGTAAATGCATTATTTCCGCAAGCACAACCTTTTCAACATCATGCAACAGTTGGACTTACGTTACGTATTGAGTCTGCAGTTTGTGAATCAGTACTTGCGGATGCAAATGAAACTTTATTGGCGAATGTTACCGCAGTACGTCAAGAGTATGCTATACCAGTTGGACCAGTATTCCCACCAGGCATGAATTGGACCGAGCTGATTACTAACTATTCACCATCCAGGGAAGATAATTTGCAACGTGTCTTTACAGTAGCCTCTATCAGAAGCATGTTGATTAAG
>AEK64418
ATGGAGGTTCTGTATTCATTGTCAAAAACTCTCAAAGATGCTAGGGATAAAATTGTTGAAGGTACATTATATTCTAATGTTAGTGATCTCATTCAGCAATTTAATCAAATGATAGTAACCATGAATGGAAATGACTTTCAAACTGGAGGAATTGGCAATTTACCTATTAGAAATTGGACATTTGACTTTGGTCTACTAGGTACTACACTTTTAAATCTTGATGCTAATTATGTTGAGACTGCAAGAACTACGATTGAGTATTTTATTGATTTTATTGACAATGTATGTATGGATGAAATGGCAAGAGAGTCTCAAAGAAATGGAGTAGCTCCACAATCTGAGGCATTGAGGAAGCTAGCCGGTATTAAATTTAAAAGAATAAACTTTAATAATTCATCAGAATATATAGAAAATTGGAATTTACAAAATAGAAGACAACGCACCGGATTTGTTTTTCATAAACCTAATATATTTCCATACTCAGCGTCATTTACTTTAAATAGATCTCAACCAATGCATGACAATTTAATGGGAACCATGTGGCTTAATGCTGGATCAGAAATTCAAGTGGCTGGATTTGACTACTCGTGTGCCTTAAACGCTCCAGCAAATATTCAGCAGTTTGAACATATTGTCCAGCTAAGGCGTGCGCTAACTACAGCTACTATAACTTTGTTACCTGATGCAGAAAGATTTAGTTTTCCAAGAGTTATTAATTCAGCAGATGGCGCAACTACATGGTTCTTTAATCCAATTATCCTAAGACCAAACAATGTAGAGGTAGAATTTTTACTGAATGGACAAATTATTAATACATATCAAGCTAGATTTGGCACTATTATCGCAAGAAATTTTGATACAATTCGTTTATCATTCCAATTAATGCGTCCACCA------AACATGACACCAGCCGTAAATGCATTATTCCCGCAAGCACAACCCTTTCAACATCATGCAACAGTTGGACTTACGTTACGTATTGAATCTGCAGTTTGTGAATCAGTGCTTGCGGATGCAAATGAAACTTTATTGGCGAATGTTACCGCGGTACGTCAAGAGTATGCTATACCAGTTGGACCAGTATTCCCACCAGGCATGAATTGGACTGAGCTGATTACTAACTATTCACCATCCAGGGAGGATAACTTGCAACGTGTCTTTACAGTAGCCTCTATCAGAAGCATGTTGATTAAG
>ACJ54820
ATGGATGTCCTGTACTCCTTGTCAAAAACTCTTAAAGATGCTAGAGACAAAATTGTCGAAGGTACATTATACTCTAATGTGAGTGATCTAATTCAACAATTTAACCAAATGATAATTACTATGAATGGAAATGAGTTCCAAACTGGAGGAATTGGTAATCTACCAATTAGAAATTGGAATTTTGATTTTGGATTACTTGGAACAACTCTACTAAATTTAGACGCTAACTACGTCGAAACAGCCCGCAACACAATTGATTATTTTGTAGATTTTGTAGACAACGTATGTATGGATGAAATGGTTAGAGAATCACAAAGAAATGGAATTGCACCACAATCAGATTCACTTAGAAAATTGTCAGGCATTAAGTTCAAAAGAATAAATTTTGATAATTCATCAGAATATATAGAGAACTGGAATCTGCAAAACAGAAGACAACGAACAGGTTTTACATTTCATAAACCAAATATTTTTCCTTATTCAGCGTCATTCACACTAAATAGATCACAACCAGCTCATGATAACTTGATGGGTACGATGTGGCTGAACGCAGGATCAGAAATTCAGGTCGCTGGATTTGACTATTCGTGTGCAATTAATGCGCCAGCGAATACACAACAATTTGAGCACATTGTACAGCTCCGAAGAGTTTTAACTACAGCTACAATAACACTTTTACCGGATGCAGAAAGATTCAGTTTTCCAAGAGTAATTAATTCAGCTGACGGAGCAACTACATGGTACTTTAATCCAGTAATTCTTAGACCAAACAACGTTGAAGTGGAGTTTCTACTAAACGGTCAGATAATAAACACTTACCAGGCTAGATTTGGAACAATCGTAGCTAGAAATTTTGATACAATCAGGTTGTCGTTCCAGTTGATGAGACCACCA------AATATGACACCAGCAGTAGCAGCATTATTTCCAAATGCGCAGCCATTTGAACATCATGCTACAGTAGGACTGACACTGAGAATTGAATCTGCAGTTTGTGAATCTGTACTTGCAGACGCAAGCGAGACAATGCTAGCAAATGTGACATCTGTTAGACAAGAATACGCAATACCAGTTGGACCAGTCTTTCCACCAGGTATGAATTGGACTGATTTGATCACTAATTATTCACCATCTAGAGAGGATAACTTGCAGCGTGTATTTACAGTGGCTTCCATTAGAAGCATGCTTGTCAAA
>ACJ54822
ATGGAGGTTCTGTATTCATTGTCAAAAACTCTTAAAGATGCTAGGGATAAGATTGTTGAAGGTACATTATATTCTAATGTTAGCGATCTTATTCAACAATTTAATCAAATGATAGTAACTATGAATGGAAATGACTTTCAAACTGGAGGAATTGGCAATTTACCCATTAGAAATTGGACATTTGACTTTGGTCTACTAGGTACTACGCTTTTAAATCTTGATGCTAATTACGTTGAGACTGCCAGAACTACAATTGAGTATTTTATTGATTTCATTGATAATGTATGTATGGATGAAATGGCAAGAGAGTCTCAAAGAAATGGAGTAGCTCCACAATCTGAGGCATTGAGAAAGCTAGCTGGTATTAAATTTAAAAGAATAAACTTTAATAATTCATCAGAATATATAGAAAATTGGAATTTACAAAATAGAAGACAGCGTACTGGATTTGTTTTTCATAAACCTAATATATTTCCATACTCAGCATCATTTACTTTAAATAGATCTCAACCAATGCATGACAATTTAATGGGAACCATGTGGCTTAATGCTGGATCAGAAATTCAAGTGGCTGGATTTGACTATTCGTGTGCTCTAAATGCTCCAGCAAATATTCAACAATTTGAACATATTGTCCAGCTAAGACGTGCACTAACTACAGCTACTATAACTTTATTACCTGATGCAGAAAGATTTAGTTTTCCAAGAGTTATTAATTCAGCAGATGGCGCAACTACATGGTTCTTTAATCCAATCATCTTGAGACCAAACAATGTAGAAGTAGAATTTTTACTGAATGGACAAATTATTAATACATATCAAGCTAGATTTGGCACTATTGTCGCAAGAAATTTTGATACAATTCGTTTATCATTCCAATTAATGCGTCCACCA------AATATGACGCCAGCCGTAAATGCATTATTTCCGCAAGCCCAACCTTTTCAACATCATGCAACAGTTGGACTTACGTTACGTATTGAGTCTGCAGTTTGTGAATCAGTGCTTGCGGATGCAAATGAAACTTTATTGGCGAATGTTACCGCAGTACGTCAAGAGTATGCTATACCAGTTGGACCAGTATTTCCACCAGGCATGAATTGGACTGAGCTGATTACTAACTATTCCCCATCTAGGGAAGATAATTTGCAACGCGTCTTTACAGTAGCCTCTATCAGAAGCATGTTGATTAAG
>ADV52464
ATGGATGTCCTGTACTCCTTGTCAAAAACTCTTAAAGATGCTAGAGACAAAATTGTCGAAGGCACATTATACTCTAATGTGAGTGATCTAATTCAACAATTTAACCAAATGATAATTACTATGAATGGAAATGAGTTCCAAACTGGAGGAATTGGTAATCTACCAATTAGAAATTGGAATTTTGATTTTGGATTACTTGGAACAACTCTACTAAATTTAGACGCTAACTACGTCGAAACAGCCCGCAACACAATTGACTATTTTGTAGATTTTGTAGATAACGTATGTATGGATGAAATGGTTAGAGAGTCACAAAGAAATGGAATTGCACCACAATCAGATTCACTTAGAAAATTATCAGGCATTAAGTTCAAAAGAATAAATTTTGATAATTCATCGGAATATATAGAGAACTGGAATCTGCAAAATAGAAGACAACGAACAGGTTTTACATTTCATAAACCAAATATTTTCCCTTATTCAGCGTCATTCACACTAAATAGATCACAACCAGCTCATGATAATTTGATGGGTACGATGTGGCTGAACGCAGGATCAGAAATTCAGGTCGCTGGATTTGACTATTCGTGTGCAATTAATGCGCCAGCTAATACACAACAGTTTGAGCACATTGTACAGCTCCGAAGAGTTTTAACTACAGCTACAATAACACTCTTACCGGATGCAGAAAGATTCAGTTTTCCAAGAGTAATTAATTCAGCTGATGGAGCAACTACATGGTACTTTAATCCAGTAATTCTTAGACCAAACAACGTTGAAGTGGAGTTTCTACTAAACGGTCAGATAATAAACACTTACCAGGCTAGATTTGGAACAATCGTAGCTAGAAATTTTGATACAATCAGATTGTCGTTCCAGTTGATGAGACCACCA------AATATGACACCAGCAGTAGCAGCATTATTTCCAAATGCGCAGCCATTTGAACATCATGCTACAGTAGGACTGACACTGAGAATTGAATCTGCAGTTTGTGAATCTGTACTTGCCGACGCAAGCGAGACAATGCTAGCAAATGTGACATCTGTTAGACAAGAATACGCAATACCAGTTGGACCAGTTTTTCCACCAGGCATGAATTGGACTGATTTGATCACTAATTATTCACCATCTAGAGAGGATAATTTGCAGCGTGTATTTACAGTGGCTTCCATTAGAAGCATGCTTGTCAAA
>ADV52465
ATGGAGGTTCTGTATTCATTGTCAAAAACTCTTAAAGATGCTAGGGATAAAATCGTTGAAGGTACATTATATTCTAATGTTAGCGATCTAATTCAACAATTTAATCAAATGATAGTAACCATGAATGGAAATGACTTTCAAACTGGAGGAATTGGCAATTTGCCTATTAGAAATTGGGCATTTGACTTTGGTCTATTAGGTACTACGCTTTTAAATCTTGATGCTAATTATGTTGAGACTGCAAGAACTACGATTGAGTATTTTATTGATTTCATTGATAATGTATGTATGGATGAAATGGCAAGAGAGTCTCAAAGAAATGGAGTAGCTCCACAATCTGAGGCGTTGAGGAAGCTAGCTGGTATTAAATTTAAAAGAATAAACTTTAATAATTCATCAGAATATATAGAAAATTGGAATTTACAAAATAGAAGACAACGTACTGGATTTGTTTTTCATAAACCTAATATATTTCCATACTCAGCATCATTTACTTTAAATAGATCTCAACCAATGCATGACAATTTAATGGGAACCATGTGGCTTAATGCTGGATCAGAAATTCAAGTAGCTGGATTTGACTACTCGTGTGCTCTAAATGCTCCAGCAAATATTCAGCAGTTTGAACATATTGTCCAGCTAAGGCGTGCACTAACTACAGCCACTATAACTTTGTTACCTGATGCAGAAAGATTTAGTTTTCCAAGAGTTATTAATTCAGCAGATGGTGCAACTACATGGTTCTTTAATCCAATTATCCTAAGACCAAATAACGTAGAGGTAGAATTTTTACTGAATGGACAAATTATTAATACATACCAAGCTAGATTTGGCACTATTATCGCAAGAAATTTTGATACAATTCGTCTATCATTCCAATTAATGCGTCCACCA------AACATGACGCCAGCCGTAAATGCATTATTTCCGCAAGCGCAACCTTTTCAACATCATGCAACAGTTGGACTTACGTTACGTATTGAGTCTGCAGTTTGTGAATCAGTGCTTGCGGATTCAAATGAAACTTTATTGGCGAATGTTACCGCAGTACGTCAAGAGTATGCTATACCAGTTGGACCAGTATTCCCACCAGGCATGAACTGGACTGAGCTGATTACTAACTATTCACCATCTAGGGAAGATAATTTGCAACGTGTCTTTACGGTAGCCTCTATCAGAAGCATGTTGATTAAG
>ADV52466
ATGGAGGTTCTGTATTCATTGTCAAAAACTCTTAAAGATGCCAGAGATAAGATTGTTGAAGGTACATTATATTCTAATGTTAGCGATCTCATTCAGCAATTTAATCAAATGATAGTAACTATGAATGGAAATGACTTTCAAACTGGAGGAATTGGCAATTTACCTATTAGAAATTGGACATTTGACTTTGGTCTACTAGGTACTACACTTTTAAATCTTGATGCTAATTATGTTGAGACTGCAAGAACTACGATTGAGTATTTTATCGATTTTATTGATAATGTATGTATGGATGAAATGGCAAGAGAGTCTCAAAGAAATGGAGTAGCTCCACAATCTGAGGCATTGAGGAAGCTAGCTGGTATTAAATTTAAAAGAATAAACTTTAATAATTCATCAGAATATATAGAAAATTGGAATTTACAAAATAGAAGACAACGTACCGGATTTGTTTTTCATAAACCTAATATATTTCCATACTCAGCATCATTTACTTTAAATAGATCTCAACCAATGCATGACAATTTAATGGGAACCATGTGGCTTAATGCTGGATCAGAAATTCAAGTGGCTGGATTTGACTACTCGTGTGCTCTAAATGCTCCAGCAAATATTCAGCAGTTTGAACATATTGTCCAGCTAAGGCGTGCGTTAACTACAGCTACTATAACTTTGTTACCCGATGCAGAAAGATTTAGTTTCCCAAGAGTTATTAATTCAGCAGATGGCGCAACTACATGGTTCTTTAATCCAATTATCCTAAGACCAAATAATGTAGAGGTGGAATTCTTACTGAATGGACAAATCATTAATACGTATCAAGCTAGATTTGGTACTATTATCGCAAGAAATTTTGATACGATTCGTTTATCATTCCAATTAATGCGTCCACCA------AATATGACTCCAGCCGTAAATGCATTATTTCCGCAAGCACAACCTTTTCAACATCATGCAACAGTTGGACTTACATTACGTATTGAATCTGCAGTTTGTGAATCAGTGCTTGCGGATGCAAATGAAACGTTATTGGCGAATGTTACCGCAGTACGTCAAGAGTATGCTATACCAGTTGGGCCAGTATTTCCACCAGGCATGAATTGGACTGAGCTAATTACTAATTATTCACCATCCAGGGAAGATAATTTGCAACGTGTCTTTACAGTAGCCTCTATCAGAAGCATGTTGATTAAG
>ADV52467
ATGGAGGTTCTGTATTCATTGTCAAAAACTCTTAAAGATGCTAGGGATAAGATTGTTGAAGGTACATTATATTCCAATGTTAGCGATCTCATTCAACAATTTAATCAAATGATAGTAACCATGAATGGGAATGACTTTCAAACTGGAGGAATTGGCAATTTACCTATTAGAAATTGGACATTTGACTTTGGTCTACTAGGTACTACGCTTTTAAATCTTGATGCTAATTATGTTGAGACTGCAAGAACCACGATTGAGTATTTTATTGATTTCATTGATAATGTATGTATGGATGAAATGGCAAGAGAGTCTCAAAGAAATGGAGTAGCTCCACAATCTGAGGCATTGAGGAAGTTAGCTGGTATTAAATTTAAAAGAATAAACTTTGATAATTCATCAGAATATATAGAAAATTGGAATTTACAAAATAGGAGACAACGTACTGGATTTGTTTTTCATAAACCGAATATATTTCCATACTCAGCATCATTTACCTTAAATAGATCTCAACCAATGCATGACAATTTGATGGGAACCATGTGGCTTAATGCTGGATCAGAAATTCAAGTAGCTGGATTTGACTACTCATGTGCTCTAAATGCTCCAGCAAATATTCAGCAGTTTGAACATATTGTCCAGCTAAGGCGTGCGCTAACTACAGCTACTATAACTTTGTTACCCGATGCAGAAAGATTTAGTTTTCCAAGAGTTATTAATTCAGCAGATGGCGCAACTACATGGTTCTTTAATCCAATTATTCTAAGACCAAACAATGTAGAGGTAGAATTTTTACTGAATGGACAAATTATTAATACATATCAAGCTAGATTTGGCACTATTATCGCAAGAAATTTTGATACAATTCGTCTATCATTCCAATTAATGCGTCCACCA------AACATGACGCCAGCCGTAAATGCATTATTTCCGCAAGCACAACCTTTTCAACATCATGCAACAGTTGGACTTACGTTACGTATTGAATCTGCAGTTTGTGAATCAGTGCTTGCGGATGCAAATGAAACTTTATTGGCAAATGTTACCGCAGTACGTCAAGAATATGCTATACCAGTTGGACCAGTATTTCCACCAGGCATGAATTGGACTGAACTAATTACTAACTATTCACCATCCAGGGAAGATAATTTACAACGTGTCTTTACAGTAGCCTCTATCAGAAGCATGTTGATTAAG
>ADV52460
ATGGATGTCCTGTACTCCTTGTCAAAAACTCTTAAAGATGCTAGAGACAAAATTGTCGAAGGTACATTATACTCTAATGTGAGTGATCTAATTCAACAATTTAACCAAATGATAATTACTATGAATGGAAATGAGTTCCAAACTGGAGGAATTGGTAATCTACCAATTAGAAATTGGAATTTTGATTTTGGATTACTTGGAACAACTCTACTAAATTTAGACGCTAACTACGTCGAAACAGCCCGCAACACAATTGATTATTTTGTAGATTTTGTAGACAACGTATGTATGGATGAAATGGTTAGAGAATCACAAAGAAATGGAATTGCACCACAATCAGATTCACTTAGAAAATTGTCAGGCATTAAGTTCAAACGAATAAATTTTGATAATTCATCAGAATATATAGAGAACTGGAATCTGCAAAACAGAAGACAACGAACAGGTTTTACATTTCATAAACCAAATATTTTTCCTTATTCAGCGTCATTCACACTAAATAGATCACAACCAGCTCATGATAACTTGATGGGTACGATGTGGCTGAACGCAGGATCAGAAATTCAGGTCGCTGGATTTGACTATTCGTGTGCAATTAATGCGCCAGCGAATACACAACAATTTGAGCACATTGTACAGCTCCGAAGAGTTTTAACTACAGCTACAATAACACTTTTACCGGATGCAGAAAGATTCAGTTTTCCAAGAGTAATTAATTCAGCTGACGGAGCAACTACATGGTATTTTAATCCAATAATTCTTAGACCAAACAACGTTGAAGTGGAGTTTCTACTAAACGGTCAGATAATAAACACTTACCAGGCTAGATTTGGAACAATCGTAGCTAGAAATTTTGATACAATCAGGTTGTCATTCCAGTTGATGAGACCACCA------AATATGACACCAGCAGTAGCAGCATTATTTCCAAATGCGCAGCCATTTGAACATCATGCTACAGTAGGACTAACACTGAGAATTGAATCTGCAGTTTGTGAATCTGTACTTGCCGACGCAAGCGAGACAATGCTAGCAAATGTGACATCTGTTAGACAAGAATACGCAATACCAGTTGGACCAGTCTTTCCACCAGGTATGAATTGGACTGATTTGATCACTAATTATTCACCATCTAGAGAGGATAACTTGCAGCGTGTATTTACAGTGGCTTCCATTAGAAGCATGCTTGTCAAA
>ADV52461
ATGGATGTCCTGTACTCTTTGTCAAAAACTCTTAAAGATGCTAGAGACAAAATTGTCGAAGGTACATTATACTCTAATGTGAGTGATCTAATTCAACAATTTAACCAAATGATAATTACTATGAATGGAAATGAGTTCCAAACTGGAGGAATTGGTAATCTACCAATTAGAAATTGGAATTTTGATTTTGGATTACTTGGAACAACTCTACTAAATTTAGACGCTAACTACGTCGAAACAGCCCGCAACACAATTGATTATTTTGTAGATTTTGTAGACAACGTATGTATGGATGAAATGGTTAGAGAATCACAAAGAAATGGAATTGCACCACAATCAGATTCACTTAGAAAATTGTCAGGCATTAAGTTCAAACGAATAAATTTTGATAATTCATCAGAATATATAGAGAACTGGAATCTACAAAACAGAAGACAACGAACAGGTTTTACATTTCATAAACCAAATATTTTTCCTTATTCAGCGTCATTCACACTAAATAGATCACAACCAGCTCATGATAACTTGATGGGTACGATGTGGCTGAACGCAGGATCAGAAATTCAGGTCGCTGGATTTGACTATTCGTGTGCAATTAATGCGCCAGCGAATACACAACAATTTGAGCACATTGTACAGCTCCGAAGAGTTTTAACTACAGCTACAATAACACTTTTACCGGATGCAGAAAGATTCAGTTTTCCAAGAGTAATTAATTCAGCTGACGGAGCAACTACATGGTACTTTAATCCAGTAATTCTTAGACCAAACAACGTTGAAGTGGAGTTTCTACTAAACGGTCAGATAATAAACACTTACCAGGCTAGATTTGGAACAATCGTAGCTAGAAATTTTGATACAATCAGGTTGTCATTCCAGTTGATGAGACCACCA------AATATGACACCAGCAGTAGCAGCATTATTTCCAAATGCGCAGCCATTTGAACATCATGCTACAGTAGGACTAACACTGAGAATTGAATCTGCAGTTTGTGAATCTGTACTTGCCGACGCAAGCGAGACAATGCTAGCAAATGTGACATCTGTTAGACAAGAATACGCAATACCAGTTGGACCAGTCTTTCCACCAGGTATGAATTGGACTGATTTGATCACTAATTATTCACCATCTAGAGAGGATAACTTGCAGCGTGTATTTACAGTGGCTTCCATTAGAAGCATGCTTGTCAAA
>AGE99487
ATGGAAGTTTTATATTCATTGTCAAAAACTCTTAAAGATGCTAGGGACAAAATTGTTGAAGGTACATTATATTCTAATGTTAGCGATCTCATTCAACAATTCAATCAAATGATAGTAACTATGAATGGAAATGACTTTCAAACTGGAGGAATTGGTAATTTGCCTATTAGAAATTGGACTTTCGATTTTGGTCTATTAGGTACAACACTTTTAAATTTAGATGCTAATTACGTTGAGAATGCTAGAACTACAATTGAATATTTTATTGACTTTATTGATAATGTATGTATGGATGAAATGGCAAGAGAGTCTCAAAGAAATGGAGTAGCTCCACAATCCGAAGCGTTAAGGAAGTTAGCAGGTATTAAATTCAAGAGAATAAATTTTGATAATTCATCTGAATATATAGAAAATTGGAACTTACAAAATAGGAGGCAGCGTACCGGATTTGTTTTCCATAAACCTAATATATTTCCATACTCAGCTTCATTCACTTTAAATAGATCTCAACCAATGCATGATAATCTGATGGGAACTATGTGGCTTAATGCTGGATCAGAAATTCAGGTAGCCGGATTTGATTATTCATGCGCTATAAATGCACCAGCAAACATACAGCAATTTGAACATATTGTCCAGCTTAGGCGTGCGCTAACTACAGCTACTATAACTTTATTACCTGATGCAGAAAGATTCAGTTTTCCAAGAGTTATTAATTCAGCTGATGGCGCGACTACATGGTTCTTTAATCCAGTCATTTTAAGACCAAATAATGTTGAAGTAGAATTTTTGTTGAATGGACAAATTATTAATACATATCAAGCTAGATTTGGCACTATTATTGCAAGAAATTTTGATACTATTCGGTTGTCATTCCAGTTAATGCGTCCACCA------AATATGACGCCAGCTGTTAATGCACTGTTTCCGCAAGCACAACCTTTTCAACATCATGCAACAGTTGGACTTACATTACGTATTGAATCTGCAGTTTGTGAATCAGTGCTTGCGGATGCTAATGAGACTCTATTGGCGAATGTGACCGCAGTACGTCAAGAGTATGCTATACCAGTTGGTCCGGTATTTCCACCAGGCATGAATTGGACTGAATTAATTACTAATTATTCACCATCTAGAGAAGATAATTTACAACGTGTTTTTACAGTAGCTTCTATTAGAAGCATGTTGATTAAG
>ADV52463
ATGGAGGTTCTGTATTCATTGTCAAAAACTCTTAAAGATGCTAGGGATAAGATTGTTGAAGGTACATTATATTCTAATGTTAGCGACCTTATTCAGCAATTTAATCAAATGATAGTAACCATGAACGGAAATGACTTTCAAACTGGAGGAATTGGCAATCTACCCATTAGAAACTGGACATTTGACTTTGGTCTACTAGGTACTACGCTTTTAAATCTTGATGCTAATTATGTTGAGACTGCCAGAACTACGATTGAGTATTTTATTGATTTCATTGATAATGTATGTATGGATGAAATGGCAAGAGAGTCTCAAAGAAATGGAGTAGCTCCGCAATCTGAAGCATTGAGAAAGCTAGCCGGTATTAAATTTAAAAGAATAAACTTTAATAATTCATCAGAATATATAGAAAATTGGAATTTACAAAATAGAAGACAACGTACTGGATTTGTTTTTCATAAACCTAATATATTTCCATACTCAGCATCATTTACTTTAAATAGATCTCAACCAATGCATGACAATTTAATGGGAACCATGTGGCTTAATGCTGGATCAGAAATTCAAGTGGCTGGATTTGACTATTCGTGTGCTCTAAATGCTCCAGCAAATATTCAACAATTTGAACATATTGTCCAGTTAAGACGTGCGCTAACTACAGCTACTATAACTTTGTTACCTGATGCAGAAAGATTTAGTTTTCCAAGAGTTATTAATTCAGCAGATGGCGCAACTACATGGTTCTTTAATCCGATTATCCTCAGACCAAACAATGTAGAAGTAGAATTTTTACTGAATGGACAAATTATTAATACATATCAAGCTAGATTTGGTACTATTGTCGCAAGAAATTTTGATACAATTCGACTATCATTCCAATTAATGCGTCCACCA------AATATGACGCCGGCTGTGAATGCATTATTTCCGCAAGCACAACCTTTTCAACATCATGCAACCGTTGGACTTACGTTACGTATTGAGTCTGCAGTTTGTGAATCAGTACTTGCGGATGCAAATGAAACTTTATTGGCGAATGTTACCGCAGTACGTCAAGAGTATGCTATACCAGTTGGACCAGTATTTCCACCAGGTATGAATTGGACTGAGCTGATTACTAATTATTCACCATCTAGGGAAGATAATTTGCAACGTGTCTTTACAGTAGCCTCTATCAGAAGCATGTTGATTAAG
>AEK69538
ATGGAGGTTCTGTATTCATTGTCAAAAACTCTTAAAGATGCTAGGGATAAGATTGTTGAAGGTACATTATATTCTAATGTTAGCGATCTTATTCAGCAATTTAATCAAATGATAGTAACCATGAACGGAAATGACTTTCAAACTGGAGGAATTGGTAATTTACCCATTAGAAATTGGACATTTGACTTTGGTCTACTAGGTACTACGCTTTTAAATCTTGATGCTAATTATGTTGAGACTGCCAGAACTACGATTGAGTATTTTATTGATTTCATTGATAATGTATGTATGGATGAAATGGCAAGAGAGTCTCAAAGAAACGGAGTAGCTCCACAATCTGAAGCATTGAGAAAGCTAGCCGGTATTAAATTTAAAAGAATAAACTTTAATAATTCATCAGAATATATAGAAAATTGGAATTTACAAAATAGAAGACAACGTACTGGATTTGTTTTTCATAAACCTAATATATTTCCATACTCAGCATCATTTACTTTAAATAGATCTCAACCAATGCATGACAATTTAATGGGAACCATGTGGCTTAATGCTGGATCAGAAATTCAAGTGGCTGGATTTGACTATTCGTGTGCTCTAAATGCTCCAGCAAATATTCAGCAATTTGAACATATTGTCCAGCTAAGGCGTGCGCTAACTACAGCTACTATAACTTTGTTACCTGATGCAGAAAGATTTAGTTTTCCAAGAGTTATTAATTCAGCAGATGGCGCAACTACATGGTTCTTTAATCCAATCATCCTAAGACCAAACAATGTAGAAGTAGAATTTTTACTGAATGGACAAATTATTAATACATATCAAGCTAGATTTGGTACTATTGTCGCAAGAAATTTTGATACAATTCGTCTATCATTCCAATTAATGCGTCCACCA------AACATGACGCCAGCCGTAAATGCATTATTTCCGCAAGCACAACCTTTTCAACATCATGCAACAGTTGGACTTACGTTACGTATTGAATCTGCAGTTTGTGAATCAGTGCTTGCGGATGCAAATGAAACTTTATTGGCGAATGTTACCGCAGTACGTCAAGAGTATGCTATACCAGTTGGACCAGTATTTCCACCAGGCATGAATTGGACTGAGATGATTACTAACTATTCACCATCTAGGGAAGATAATTTGCAGCGTGTCTTTACAGTAGCCTCTATCAGAAGCATGTTGATTAAG
>AEK69539
ATGGAGGTTCTGTATTCATTGTCAAAAACTCTTAAAGATGCTAGGGATAAGATTGTTGAAGGTACATTATATTCTAATGTTAGCGATCTTATTCAGCAATTTAATCAAATGATAGTAACCATGAACGGAAATGACTTTCAAACTGGAGGAATTGGCAATTTACCCATTAGAAATTGGACATTTGACTTTGGTCTACTAGGTACTACGCTTTTAAATCTTGATGCTAATTATGTTGAGACTGCCAGAACTACAATTGAGTATTTTATTGATTTCATTGATAATGTATGTATGGATGAAATGGCAAGAGAGTCTCAAAGAAATGGAGTAGCTCCACAATCTGAGGCATTGAGAAAGCTAGCCGGTATTAAATTTAAAAGAATAAACTTTAATAATTCATCAGAATATATAGAAAATTGGAATTTACAAAATAGAAGACAACGTACTGGATTTGTTTTTCATAAACCTAATATATTTCCATACTCAGCATCATTTACTTTAAATAGATCTCAACCAATGCATGACAATTTAATGGGAACCATGTGGCTTAACGCTGGATCAGAAATTCAAGTGGCCGGATTTGATTATTCATGTGCTCTAAATGCTCCAGCAAATATTCAGCAATTTGAACATATTGTCCAGCTAAGGCGCGCGCTAACTACAGCTACTATAACTTTGTTACCTGATGCAGAAAGATTTAGTTTTCCAAGAGTTATTAATTCAGCAGATGGCGCAACTACATGGTTTTTTAATCCAATCATCCTAAGACCAAACAATGTAGAAGTAGAATTTTTGCTGAATGGACAAATTATTAATACATATCAAGCTAGATTTGGCACTATTGTCGCAAGAAATTTTGATACAATTCGTCTGTCATTCCAATTAATGCGTCCACCA------AACATGACGCCAGCCGTAAATGCATTATTTCCGCAAGCACAACCTTTTCAACATCATGCAACAGTTGGACTTACGTTACGTATTGAGTCTGCAGTCTGTGAATCAGTGCTTGCGGATGCAAATGAAACTTTATTGGCGAATGTTACCGCAGTACGTCAAGAGTATGCTATACCAGTTGGACCAGTATTTCCACCAGGCATGAATTGGACTGAGCTGATTACTAACTATTCACCATCTAGGGAAGATAATTTGCAACGTGTCTTTACAGTAGCCTCTATCAGAAGCATGTTGATTAAG
>ADV52468
ATGGAGGTTCTGTATTCATTGTCAAAAACTCTTAAAGATGCTAGGGATAAGATTGTTGAAGGTACATTATATTCCAATGTTAGCGATCTCATTCAACAATTTAATCAAATGATAGTAACCATGAATGGGAATGACTTTCAAACTGGAGGAATTGGCAATTTACCTATTAGAAATTGGACATTTGACTTTGGTCTACTAGGTACTACGCTTTTAAATCTTGATGCTAATTATGTTGAGACTGCAAGAACCACGATTGAGTATTTTATTGATTTCATTGATAATGTATGTATGGATGAAATGGCAAGAGAGTCTCAAAGAAATGGAGTAGCTCCACAATCTGAGGCATTGAGGAAGTTAGCTGGTATTAAATTTAAAAGAATAAACTTTGATAATTCATCAGAATATATAGAAAATTGGAATTTACAAAATAGGAGACAACGTACTGGATTTGTTTTTCATAAACCGAATATATTTCCATACTCAGCATCATTTACCTTAAATAGATCTCAACCAATGCATGACAATTTGATGGGAACCATGTGGCTTAATGCTGGATCAGAAATTCAAGTAGCTGGATTTGACTACTCATGTGCTCTAAATGCTCCAGCAAATATTCAGCAGTTTGAACATATTGTCCAGCTAAGGCGTGCGCTAACTACAGCTACTATAACTTTGTTACCCGATGCAGAAAGATTTAGTTTTCCAAGAGTTATTAATTCAGCAGATGGCGCAACTACATGGTTCTTTAATCCAATTATTCTAAGACCAAACAATGTAGAGGTAGAATTTTTACTGAATGGACAAATTATTAATACATATCAAGCTAGATTTGGCACTATTATCGCAAGAAATTTTGATACAATTCGTCTATCATTCCAATTAATGCGTCCACCA------AACATGACGCCAGCCGTAAATGCATTATTTCCGCAAGCACAACCTTTTCAACATCATGCAACAGTTGGACTTACGTTACGTATTGAATCTGCAGTTTGTGAATCAGTGCTTGCGGATGCAAATGAAACTTTATTGGCAAATGTTACCGCAGTACGTCAAGAATATGCTATACCAGTTGGACCAGTATTTCCACCAGGCATGAATTGGACTGAACTAATTACTAACTATTCACCATCCAGGGAAGATAATTTACAACGTGTCTTTACAGTAGCCTCTATCAGAAGCATGTTGATTAAG
>ADV52469
ATGGAGGTTCTGTATTCATTGTCAAAAACTCTTAAAGATGCTAGGGATAAGATTGTTGAAGGTACATTATATTCCAATGTTAGCGATCTCATTCAACAATTTAATCAAATGATAGTAACCATGAATGGGAATGACTTTCAAACTGGAGGAATTGGCAATTTACCTATTAGAAATTGGACATTTGACTTTGGTCTACTAGGTACTACGCTTTTAAATCTTGATGCTAATTATGTTGAGACTGCAAGAACCACGATTGAGTATTTTATTGATTTCATTGATAATGTATGTATGGATGAAATGGCAAGAGAGTCTCAAAGAAATGGAGTAGCTCCACAATCTGAGGCATTGAGGAAGTTAGCTGGTATTAAATTTAAAAGAATAAACTTTGATAATTCATCAGAATATATAGAAAATTGGAATTTACAAAATAGGAGACAACGTACTGGATTTGTTTTTCATAAACCGAATATATTTCCATACTCAGCATCATTTACCTTAAATAGATCTCAACCAATGCATGACAATTTGATGGGAACCATGTGGCTTAATGCTGGATCAGAAATTCAAGTAGCTGGATTTGACTACTCATGTGCTCTAAATGCTCCAGCAAATATTCAGCAGTTTGAACATATTGTCCAGCTAAGGCGTGCGCTAACTACAGCTACTATAACTTTGTTACCCGATGCAGAAAGATTTAGTTTTCCAAGAGTTATTAATTCAGCAGATGGCGCAACTACATGGTTCTTTAATCCAATTATTCTAAGACCAAACAATGTAGAGGTAGAATTTTTACTGAATGGACAAATTATTAATACATATCAAGCTAGATTTGGCACTATTATCGCAAGAAATTTTGATACAATTCGTCTATCATTCCAATTAATGCGTCCACCA------AACATGACGCCAGCCGTAAATGCATTATTTCCGCAAGCACAACCTTTTCAACATCATGCAACAGTTGGACTTACGTTACGTATTGAATCTGCAGTTTGTGAATCAGTGCTTGCGGATGCAAATGAAACTTTATTGGCAAATGTTACCGCAGTACGTCAAGAATATGCTATACCAGTTGGACCAGTATTTCCACCAGGCATGAATTGGACTGAACTAATTACTAACTATTCACCATCCAGGGAAGATAATTTACAACGTGTCTTTACAGTAGCCTCTATCAGAAGCATGTTGATTAAG
>AFQ21542
ATGGACGTCCTTTTTTCATTGTCCAAAACTCTTAAAGATGCTAGAGACAAAATTGTCGAAGGCACACTATACTCTAATGTTAGTGATCTTATTCAGCAATTTAATCAAATGATAATTACCATGAATGGAAATGATTTTCAAACTGGAGGAATTGGTAACCTACCCGTCAGAAATTGGAATTTCGATTTTGGATTGTTAGGCACAACTCTATTAAATTTGGATGCTAATTATGTTGAAACAGCCAGAACTACAATTGACTACTTTGTTGATTTTGTAGATAACGTCTGTATGGATGAGATGGCAAGAGAGTCTCAACGAAATGGAATTGCCCCGCAATCTGATGCACTTAGAAAATTATCTGGTATTAAATTTAAGAGAATAAATTTTGATAACTCATCTGAGTATATAGAAAATTGGAATTTGCAGAGTAGAAGACAGAGGACGGGATTCACGTTCCATAAACCTAATATTTTTCCATATTCATTCTCATTTACACTAAATAGATCACAACCTCAACATGATAATTTGATGGGTACGATGTGGTTGAATGCAGGTTCAGAGATTCAAGTTGCAGGATTTGACTACTCATGCGCACTTAATGCTCCAGCTAATACTCAACAATTTGAGCACATAGTTCAATTGCGCCGAGTACTGACAACAGCTACCATTACTCTGCTCCCTGACGCAGAAAGATTCGGCTTTCCAAGAGTTGTTAATTCTGCAGATGGTGCAACAACATGGTATTTTAATCCTGTAGTATTGCGACCGAACAATGTTGAAGTTGAATTTCTTTTAAACGGTCAGATTATAAATACTTATCAAGCAAGATTTGGCACCATTACGGCTAGGAATTTTGATACAATACGACTGTCATTTCAACTGATGAGGCCTCCA------AATATGACACCTGCAGTCGCAGCTCTATTTCCAAATGCTCAACCATTTGTTCATCATGCTACAGTTGGACTAACTCTTCGAATTGACTCAGCGATTTGTGAATCTGTTTTGGCGGATGCTAATGAAACGATGTTGGCTAACGTTACATCAGTTCGGCAAGAATACGCTGTTCCAGTTGGACCAGTTTTCCCTCCAGGTATGAATTGGACAGAACTTATCACTAACTACTCACCATCTCGTGAAGATAATTTGCAGCGTGTATTTACTGTGGCTTCCATTAGAAGCATGCTTGTTAAG
>AFQ21543
ATGGATGTCCTGTACTCCTTGTCAAAAACTCTTAAAGATGCTAGAGACAAAATTGTCGAAGGTACATTATACTCTAATGTGAGTGATCTAATTCAACAATTTAACCAAATGATAATTACTATGAATGGAAATGAGTTCCAAACTGGAGGAATTGGTAATCTACCAATTAGAAATTGGAATTTTGATTTTGGATTACTTGGAACAACTCTATTAAATTTAGACGCTAACTACGTCGAGACAGCTCGTAACACAATTGATTATTTTGTAGATTTTGTAGACAACGTATGTATGGATGAAATGGTTAGAGAATCGCAAAGAAATGGAATTGCACCACAATCAGATTCACTTAGAAAATTGTCAGGCATTAAGTTCAAAAGAATAAATTTTGATAATTCGTCGGAATATATAGAGAACTGGAATCTGCAAAACAGAAGACAACGAACAGGTTTTACATTTCATAAACCAAATATTTTCCCTTATTCAGCGTCATTCACACTAAATAGATCACAACCAGCTCATGATAACTTGATGGGTACGATGTGGTTGAATGCAGGATCAGAAATTCAGGTCGCTGGATTTGATTATTCGTGTGCAATTAATGCGCCAGCTAATACACAACAATTTGAGCACATTGTACAGCTCCGAAGAGTTTTAACTACAGCTACAATAACACTTTTACCGGATGCAGAAAGATTCAGTTTTCCAAGAGTAATTAATTCAGCTGACGGAGCAACTACATGGTACTTTAACCCAGTAATTCTTAGACCAAACAACGTTGAAGTGGAGTTTCTACTAAACGGTCAGATAATAAACACTTACCAGGCTAGATTTGGAACAATCGTAGCTAGAAATTTTGATACAATCAGGTTGTCGTTCCAGTTGATGAGACCACCA------AATATGACACCGGCAGTAGCAGCCTTATTTCCAAATGCGCAGCCATTTGAACATCATGCTACAGTAGGACTGACACTGAGAATTGAATCTGCAGTTTGTGAATCTGTACTTGCCGACGCAAGCGAGACAATGCTAGCAAATGTGACATCTATTAGACAAGAATACGCAATACCAGTTGGACCAGTCTTTCCACCAGGTATGAATTGGACTGATTTGATCACTAATTATTCACCATCTAGAGAAGATAACTTGCAGCGTGTATTTACAGTGGCTTCCATTAGAAGCATGCTTGTCAAA
>AEB79273
ATGGAGGTTCTGTATTCATTGTCAAAAACTCTTAAAGATGCTAGGGATAAGATTGTTGAAGGTACATTATATTCTAATGTTAGCGATATTATTCAACAATTTAATCAAATGATAGTAACTATGAATGGAAATGACTTTCAAACTGGAGGAATTGGCAATTTACCCATTAGAAATTGGACATTTGACTTTGGTCTACTAGGTACTACGCTTTTAAATCTTGATGCTAATTACGTTGAGACTGCCAGAACTACAATTGAGTATTTTATTGATTTCATTGATAATGTATGTATGGATGAAATGGCAAGAGAGTCTCAAAGAAATGGAGTAGCTCCACAATCTGAGGCATTGAGAAAGCTAGCTGGTATTAAATTTAAAAGAATAAACTTTAATAATTCATCAGAATATATAGAAAATTGGAATTTACAAAATAGAAGACAGCGTACTGGATTTGTTTTTCATAAACCTAATATATTTCCATACTCAGCATCATTTACTTTAAATAGATCTCAACCAATGCATGACAATTTAATGGGAACCATGTGGCTTAATGCTGGATCAGAAATTCAAGTGGCTGGATTTGACTATTCGTGTGCTCTAAATGCTCCAGCAAATATTCAACAATTTGAACATATTGTCCAGCTAAGGCGTGCATTAACTACAGCTACTATAACTTTATTACCTGATGCAGAAAGATTTAGTTTTCCAAGAGTTATTAATTCAGCAGATGGCGCAACTACATGGTTCTTTAATCCAATCATCTTGAGACCAAACAATGTAGAAGTAGAATTTTTACTGAATGGACAAATTATTAATACATATCAAGCTAGATTTGGCACTATTGTCGCAAGAAATTTTGATACAATTCGTTTATCATTCCAATTAATGCGTCCACCA------AATATGACGCCAGCCGTAAATGCATTATTTCCGCAAGCCCAACCTTTTCAACATCATGCAACAGTTGGACTTACGTTACGTATTGAGTCTGCAGTTTGTGAATCAGTGCTTGCGGATGCAAATGAAACTTTATTGGCGAATGTTACCGCAGTACGTCAAGAGTATGCTATACCAGTTGGACCAGTATTTCCACCAGGCATGAATTGGACTGAGCTGATTACTAACTATTCACCATCTAGGGAAGATAATTTGCAACGCGTCTTTACAGTAGCCTCTATCAGAAGCATGTTGATTAAG
>AGF85965
ATGGATGTCCTGTACTCCTTGTCAAAAACTCTTAAAAATGCTAGAGACAAAATTGTCGAAGGCACATTATATTCCAATGTGAGTGATCTAATTCAACAATTTAATCAAATGATAATTACTATGAATGGAAATGAGTTCCAAACTGGAGGAATTGGCAATCTACCGATTAGAAATTGGAATTTTGATTTTGGATTACTTGGAACAACTTTACTAAATTTAGACGCTAACTACGTTGAAACGGCCCGCAATACTATTGATTATTTTGTAGATTTTGTAGACAATGTATGCATGGATGAAATGGTTAGAGAGTCACAAAGAAATGGAATTGCACCACAATCGGATTCACTTAGAAAATTGTCAGGTATTAAATTTAAAAGAATAAATTTTGATAATTCATCAGAATACATAGAGAATTGGAACTTACAAAATAGAAGGCAAAGAACAGGTTTTACGTTTCATAAACCAAACATTTTTCCTTACTCAGCGTCATTCACACTGAACAGATCGCAACCAGCTCATGATAACTTGATGGGTACAATGTGGCTGAACGCGGGATCTGAAATTCAGGTTGCTGGGTTTGACTATTCATGTGCAATTAATGCGCCAGCTAATACACAACAATTTGAGCACATTGTACAACTCCGAAGAGTACTAACTACAGCTACAATAACTCTTTTACCAGATGCAGAAAGATTTAGTTTTCCAAGAGTGATTAATTCAGCTGATGGAGCGACCACGTGGTACTTCAACCCAGTGATTCTTAGACCGAATAATGTTGAAGTAGAGTTTTTACTTAATGGGCAGATAATAAATACTTACCAAGCAAGATTTGGAACAATTGTAGCTAGAAATTTTGATACAATCAGATTGTCGTTTCAGTTAATGAGACCACCG------AATATGACACCAGCAGTAGCGGCGTTATTTCCAAATGCGCAACCATTTGAACATCATGCTACAGTAGGACTTACACTTAGGATTGAATCTGCAGTTTGTGAATCTGTTCTTGCCGACGCAAGCGAAACAATGTTAGCAAATGTGACATCTGTTAGACAAGAATACGCTATACCAGTTGGACCAGTTTTTCCACCAGGTATGAATTGGACTGATTTGATCACCAACTATTCACCATCTAGAGAGGATAACTTGCAGCGTGTATTTACAGTGGCTTCCATTAGAAGCATGCTTGTCAAA
>AFQ21546
ATGGATGTCCTGTACTTCTTGTCAAAAACTCTTAAAGATGCTAGAGACAAGATTGTCGAAGGCACATTATACTCTAATGTGAGTGATCTAATTCAACAATTTAACCAAATGATAATTACTATGAATGGAAATGAGTTCCAAACTGGAGGAATTGGTAATCTACCAATTAGAAATTGGAATTTTGATTTTGGATTACTTGGAACAACTCTACTAAATTTAGACGCTAATTACGTCGAAACAGCCCGCAACACAATTGATTATTTTGTAGATTTTGTAGATAACGTATGTATGGATGAAATGGTTAGAGAATCACAAAGAAATGGAATTGCACCACAATCAGATTCGCTTAGAAAATTGTCAGGCATTAAGTTCAAAAGAATAAATTTTGATAATTCATCGGAATATATAGAGAATTGGAATCTGCAAAACAGAAGACAACGAACAGGTTTTACATTTCATAAACCAAATATTTTCCCTTATTCAGCGTCATTCACACTAAATAGATCACAACCAGCTCATGACAACTTGATGGGTACGATGTGGCTGAACGCAGGATCAGAAATTCAGGTCGCTGGATTCGACTATTCGTGTGCAATTAATGCGCCAGCTAATACGCAACAATTTGAGCACATTGTACAGCTCCGAAGAGTTTTAACTACAGCTACAATAACACTTTTACCGGATGCAGAAAGATTCAGTTTTCCAAGAGTGATTAATTCAGCTGACGGAGCAACTACATGGTATTTTAACCCAGTAATTCTTAGACCAAACAACGTTGAAGTGGAGTTTTTACTAAACGGGCAGATAATAAACACTTACCAGGCTAGATTTGGAACAATCGTAGCTAGAAATTTTGATACAATCAGATTGTCGTTCCAGTTGATGAGACCACCA------AATATGACACCAGCAGTAGCAGCATTATTTCCAAACGCGCAACCATTTGAACATCACGCTACAGTAGGACTGACGCTGAGAATTGAATCTGCAGTTTGTGAATCTGTACTTGCCGACGCAAGCGAGACAATGCTAGCAAATGTGACATCTGTTAGACAAGAATATGCAATACCAGTTGGACCAGTCTTTCCACCAGGTATGAATTGGACTGATTTGATCACTAACTATTCACCATCTAGAGAGGATAACTTGCAGCGTGTATTTACAGTGGCTTCCATTAGAAGCATGCTTGTCAAA
>AGE45386
ATGGATGTCCTGTACTCCTTGTCAAAAACTCTTAAAGATGCTAGAGACAAAATTGTCGAAGGTACATTATACTCTAATGTGAGTGATCTAATTCAACAATTTAACCAAATGATAATTACTATGAATGGAAATGAGTTCCAAACTGGAGGAATTGGTAATCTACCAATTAGAAATTGGAATTTTGATTTTGGATTACTTGGAACAACTCTACTAAATTTAGACGCTAACTACGTCGAAACAGCCCGCAACACAATTGATTATTTTGTAGATTTTGTAGACAACGTATGTATGGATGAAATGGTTAGAGAATCACAAAGAAATGGAATTGCACCACAATCAGATTCACTTAGAAAATTATCAGGCATTAAGTTCAAAAGAATAAATTTTGATAATTCATCAGAATATATAGAGAACTGGAATCTGCAAAACAGAAGACAACGAACAGGTTTTACATTTCATAAACCAAATATTTTTCCTTATTCAGCGTCATTCACACTAAATAGATCACAACCAGCTCATGATAACTTGATGGGTACGATGTGGCTGAACGCAGGATCAGAAATTCAGGTCGCTGGATTTGACTATTCGTGTGCAATTAATGCGCCAGCGAATACACAACAATTTGAGCACATTGTACAGCTCCGAAGAGTTTTAACTACAGCTACAATAACACTTTTACCGGATGCAGAAAGATTCAGTTTTCCAAGAGTAATTAATTCAGCTGACGGAGCAACTACATGGTACTTTAATCCAGTAATTCTTAGACCAAACAACGTTGAAGTGGAGTTTCTACTAAACGGTCAGATAATAAACACTTACCAGGCTAGATTTGGAACAATCGTAGCTAGAAATTTTGATACAATCAGGTTGTCGTTCCAGTTGATGAGACCACCA------AATATGACACCAGCAGTAGCAGCATTATTTCCAAATGCGCAGCCATTTGAACATCATGCTACAGTAGGACTGACACTGAGAATTGAATCTGCAGTTTGTGAATCTGTACTTGCCGACGCAAGCGAGACAATGCTAGCAAACGTGACATCTGTTAGACAAGAATACGCAATACCAGTTGGACCAGTCTTTCCACCAGGTATGAATTGGACTGATTTGATCACTAATTATTCACCATCTAGAGAGGATAACTTGCAGCGTGTATTTACAGTGGCTTCCATTAGAAGCATGCTTGTCAAA
>AFQ21544
ATGGATGTCCTGTACTCTTTGTCAAAAACTCTTAAAGATGCTAGAGACAAGATTGTCGAAGGCACATTATATTCTAATGTGAGTGATCTAATTCAACAATTTAACCAAATGATAATTACTATGAATGGAAATGAATTTCAGACTGGAGGAATTGGTAATCTACCAATTAGAAATTGGAATTTTGATTTTGGATTACTTGGAACAACTCTACTAAATTTAGACGCTAATTACGTCGAAACAGCCCGTAACACAATTGATTATTTTGTAGATTTTGTAGATAACGTATGTATGGATGAAATGGCTAGAGAATCACAAAGAAATGGAATTGCACCACAATCAGATTCGCTTAGAAAATTGTCAGGCATTAAGTTCAAAAGAATAAATTTTGATAATTCATCGGAATATATAGAGAATTGGAATCTGCAAAACAGAAGACAACGAACAGGTTTTACATTTCATAAACCAAATATTTTCCCTTATTCAGCGTCATTCACACTGAATAGATCACAACCAGCTCATGATAACTTGATGGGTACGATGTGGCTGAACGCAGGATCAGAAATTCAGGTCGCTGGATTCGACTATTCGTGTGCAATTAATGCGCCAGCTAATACACAACAATTTGAGCACATTGTACAGCTCCGAAGAGTTTTAACTACAGCTACAATAACACTTTTACCGGATGCAGAAAGATTCAGTTTTCCAAGAGTGATTAATTCAGCTGACGGAGCAACTACATGGTACTTTAACCCAGTAATTCTTAGACCAAACAACGTTGAAGTGGAGTTTCTACTAAACGGGCAGATAATAAACACTTACCAGGCTAGATTTGGAACAATCGTAGCTAGAAACTTTGATACAATCAGATTGTCATTCCAGTTGATGAGACCACCA------AATATGGCACCAGCAGTAGCAGCATTATTTCCAAATGCGCAACCATTTGAACATCATGCTACAGTAGGACTGACACTGAGAATTGAATCTGCAGTTTGTGAATCTGTACTTGCCGACGCAAGCGAGACAATGCTAGCAAATGTTACATCTGTTAGACAAGAATATGCAATACCAGTTGGACCAGTCTTTCCACCAGGTATGAATTGGACTGATTTGATCACTAATTATTCACCATCTAGAGAGGATAATTTGCAGCGTGTATTTACAGTGGCTTCCATTAGAAGCATGCTTGTCAAA
>AFQ21545
ATGGATGTCCTGTATTCCTTGTCAAAAACTCTTAAAGATGCTAGAGACAAGATTGTCGAAGGCACATTATACTCTAATGTGAGTGATCTAATTCAACAATTTAACCAAATGATAATTACTATGAATGGAAATGAGTTCCAAACTGGAGGAATTGGTAATCTACCAATTAGAAATTGGAATTTTGATTTTGGATTACTTGGAACAACTCTACTAAATTTAGACGCTAATTACGTCGAAACAGCCCGCAACACAATTGATTATTTTGTAGATTTTGTAGATAACGTATGTATGGATGAAATGGTTAGAGAATCACAAAGAAATGGAATTGCACCACAATCAGATTCGCTTAGAAAATTGTCAGGCATTAAGTTCAAAAGAATAAATTTTGATAATTCATCGGAATATATAGAGAATTGGAATCTGCAAAACAGAAGACAACGAACAGGTTTTACATTTCATAAACCAAATATTTTCCCTTATTCAGCGTCATTCACACTAAATAGATCACAACCAGCTCATGACAACTTGATGGGTACGATGTGGCTGAACGCAGGATCAGAAATTCAGGTCGCTGGATTCGATTATTCGTGTGCAATTAATGCGCCAGCTAATACGCAACAATTTGAGCACATTGTACAGCTCCGAAGAGTTTTAACTACAGCTACAATAACACTTTTACCGGATGCAGAAAGATTCAGTTTTCCAAGAGTGATTAATTCAGCTGACGGAGCAACTACATGGTATTTTAACCCAGTAATTCTTAGACCAAACAACGTTGAAGTGGAGTTTTTACTAAACGGGCAGATAATAAACACTTACCAGGCTAGATTTGGAACAATCGTAGCTAGAAATTTTGATACAATCAGATTGTCGTTCCAGTTGATGAGACCACCA------AATATGACACCAGCAGTAGCAGCATTATTTCCAAACGCGCAACCATTTGAACATCACGCTACAGTAGGACTGACGCTGAGAATTGAATCTGCAGTTTGTGAATCTGTACTTGCCGACGCAAGCGAGACAATGCTAGCAAATGTGACATCTGTTAGACAAGAATATGCAATACCAGTTGGACCAGTCTTTCCACCAGGTATGAATTGGACTGATTTGATCACTAACTATTCACCATCTAGAGAGGATAACTTGCAGCGTGTATTTACAGTGGCTTCCATTAGAAGCATGCTTGTCAAA
>AFQ21548
ATGGATGTCCTGTACTTCTTGTCAAAAACTCTTAAAGATGCTAGAGACAAGATTGTCGAAGGCACATTATACTCTAATGTGAGTGATCTAATTCAACAATTTAACCAAATGATAATTACTATGAATGGAAATGAGTTCCAAACTGGAGGAATTGGTAATCTACCAATTAGAAATTGGAATTTTGATTTTGGATTACTTGGAACAACTCTACTAAATTTAGACGCTAATTACGTCGAAACAGCCCGCAACACAATTGATTATTTTGTAGATTTTGTAGATAACGTATGTATGGATGAAATGGTTAGAGAATCACAAAGAAATGGAATTGCACCACAATCAGATTCGCTTAGAAAATTGTCAGGCATTAAGTTCAAAAGAATAAATTTTGATAATTCATCGGAATATATAGAGAATTGGAATCTGCAAAACAGAAGACAACGAACAGGTTTTACATTTCATAAACCAAATATTTTCCCTTATTCAGCGTCATTCACACTAAATAGATCACAACCAGCTCATGACAACTTGATGGGTACGATGTGGCTGAACGCAGGATCAGAAATTCAGGTCGCTGGATTCGATTATTCGTGTGCAATTAATGCGCCAGCTAATACGCAACAATTTGAGCACATTGTACAGCTCCGAAGAGTTTTAACTACAGCTACAATAACACTTTTACCGGATGCAGAAAGATTCAGTTTTCCAAGAGTGATTAATTCAGCTGACGGAGCAACTACATGGTATTTTAACCCAGTAATTCTTAGACCAAACAACGTTGAAGTGGAGTTTTTACTAAACGGGCAGATAATAAACACTTACCAGGCTAGATTTGGAACAATCGTAGCTAGAAATTTTGATACAATCAGATTATCGTTCCAGTTGATGAGACCACCA------AATATGACACCAGCAGTAGCAGCATTATTTCCAAACGCGCAACCATTTGAACATCACGCTACAGTAGGACTGACGCTGAGAATTGAATCTGCAGTTTGTGAATCTGTACTTGCCGACGCAAGCGAGACAATGCTAGCAAATGTGACATCTGTTAGACAAGAATATGCAATACCAGTTGGACCAGTCTTTCCACCAGGTATGAATTGGACTGATTTGATCACTAACTATTCACCATCTAGAGAGGATAACTTGCAGCGTGTATTTACAGTGGCTTCCATTAGAAGCATGCTTGTCAAA
>AGE45421
ATGGATGTCCTGTACTCCTTGTCAAAAACTCTTAAAGATGCTAGAGACAAGATTGTCGAAGGCACATTATACTCTAATGTGAGTGATCTAATTCAACAATTTAACCAAATGATAATTACTATGAATGGAAATGAGTTCCAAACTGGAGGAATTGGTAATCTACCAATTAGAAATTGGAATTTTGATTTTGGATTACTTGGAACAACTCTACTAAATTTAGATGCTAATTACGTCGAAACAGCCCGCAACACAATTGATTATTTTGTAGATTTTGTAGATAACGTATGTATGGATGAAATGGTTAGAGAATCACAAAGAAATGGAATTGCACCACAATCAGATTCGCTTAGAAAATTGTCAGGCATTAAGTTCAAAAGAATAAATTTTGATAATTCATCGGAATATATAGAGAATTGGAATCTGCAAAACAGAAGACAACGAACAGGTTTTACATTTCATAAACCAAATATTTTCCCTTATTCAGCGTCATTCACACTGAATAGATCACAACCAGCTCATGACAACTTGATGGGTACGATGTGGCTGAACGCAGGATCAGAAATTCAGGTCGCTGGATTCGACTATTCGTGTGCAATTAATGCGCCAGCTAATACGCAACAATTTGAGCACATTGTACAGCTCCGAAGAGTTTTAACTACAGCTACAATAACACTTTTACCGGATGCAGAAAGATTCAGTTTTCCAAGAGTGATTAATTCAGCTGACGGAGCAACTACATGGTATTTTAACCCAGTAATTCTTAGACCAAACAACGTTGAAGTGGAGTTTTTACTAAACGGGCAGATAATAAACACTTACCAGGCTAGATTTGGAACAATCGTAGCTAGAAATTTTGATACAATCAGATTGTCGTTCCAGTTGATGAGACCACCA------AATATGACACCAGCAGTAGCAGCATTATTTCCAAATGCGCAACCATTTGAACATCATGCTACAGTAGGACTGACGCTGAGAATTGAATCTGCAGTTTGTGAATCTGTACTTGCCGACGCAAGCGAGACAATGCTAGCAAATGTGACATCTGTTAGACAAGAATATGCAATACCAGTTGGACCAGTCTTTCCACCAGGTATGAATTGGACTGATTTGATCACTAACTATTCACCATCTAGAGAGGATAACTTGCAACGTGTATTTACAGTGGCTTCCATTAGAAGCATGCTTATCAAA
>AAQ09559
ATGGAGGTTCTGTATTCATTGTCAAAAACTCTTAAAGATGCTAGGGATAAGATTGTTGAAGGTACATTATATTCTAATGTTAGCGATCTTATTCAGCAATTTAATCAAATGATAGTAACCATGAATGGAAATGACTTTCAAACTGGAGGAATTGGCAATTTACCTATTAGAAATTGGACATTTGACTTTGGTCTACTAGGTACTACGCTTTTAAATCTTGATGCTAATTATGTTGAGAATGCCAGAACTACGATTGAGTATTTTATTGATTTCATTGATAATGTATGTATGGATGAAATGGCAAGAGAGTCTCAAAGAAATGGAGTAGCTCCACAATCTGAGGCATTGAGGAAGCTAGCCGGTATTAAATTTAAAAGAATAAACTTTAATAATTCATCAGAATATATAGAAAATTGGAATTTACAAAATAGAAGACAACGTACTGGATTTGTTTTTCATAAACCTAATATATTTCCATACTCAGCATCATTTACTTTAAATAGATCTCAACCAATGCATGACAATTTAATGGGAACCATGTGGCTTAATGCTGGATCAGAAATTCAAGTGGCTGGATTTGACTATTCGTGTGCTCTAAATGCTCCAGCAAATATTCAGCAATTTGAACATGTTGTCCAGCTAAGGCGTGCGCTAACTACAGCTACTATAACTTTGTTACCTGATGCAGAAAGATTTAGTTTTCCAAGAGTTATTAATTCAGCAGATGGCGCAACTACATGGTTCTTTAATCCAATTATCCTAAGACCAAACAATGTAGAGGTAGAATTTTTACTGAATGGACAAATTATTAATACATATCAAGCTAGATTTGGCACTATTGTCGCAAGAAATTTTGATACAATTCGCCTATTATTCCAATTAATGCGTCCACCA------AACATGACGCCAGCCGTAAATGCACTATTTCCGCAAGCACAACCTTTTCAATATCATGCAACAGTTGGACTTACGTTACGTATTGAGTCTGCAGTTTGTGAATCAGTGCTTGCGGATGCAAATGAAACTTTATTGGCGAATGTTACCGCAGTACGTCAAGAGTATGCTATACCAGTTGGACCAGTATTTCCACCAGGCATGAATTGGACTGAGCTGATTACTAATTATTCACCATCTAGGGAAGATAATTTGCAACGTGTCTTTACAGTAGCCTCTATCAGAAGCATGTTGATTAAG
>AGE98436
ATGGAGGTTCTGTATTCATTGTCAAAAACTCTTAAAGATGCTAGGGATAAGATTGTTGAAGGTACATTATATTCTAATGTTAGCGATCTCATTCAACAATTTAATCAAATGATAGTAACCATGAATGGAAATGACTTTCAAACTGGAGGAATTGGCAATTTACCTATTAGAAATTGGACATTTGACTTTGGTTTACTAGGTACTACGCTTTTAAATCTTGATGCTAATTATGTTGAGACTGCAAGAACTACGATTGAGTATTTTATTGATTTTATTGATAATGTATGTATGGATGAAATGGCAAGAGAGTCTCAAAGAAATGGAGTAGCTCCACAATCTGAGGCATTGAGGAAGCTAGCTGGTATTAAATTTAAACGAATAAACTTTAATAATTCATCAGAATATATAGAAAATTGGAATTTACAAAATAGAAGACAACGTACCGGATTTGTTTTTCATAAACCTAATATATTTCCATACTCAGCATCATTTACTTTAAACAGATCTCAACCAATGCATGACAATTTAATGGGAACCATGTGGCTTAATGCTGGATCAGAAGTTCAAGTAGCTGGATTTGACTACTCGTGTGCTCTAAATGCTCCAGCAAATATTCAGCAGTTTGAACATATTGTCCAGCTAAGACGTGCGCTAACTACAGCTACTATAACTTTGTTACCTGATGCAGAAAGATTTAGTTTTCCAAGAGTTATTAATTCAGCAGATGGCGCAACTACATGGTTCTTTAATCCAATTATCCTAAGACCAAACAATGTAGAGGTAGAATTTTTACTGAATGGACAAATTATCAATACATATCAAGCTAGATTTGGCACTATTATCGCAAGAAATTTTGATACAATTCGTCTATCATTCCAATTAATGCGTCCACCA------AACATGACGCCAGCCGTAAATGCATTATTTCCGCAAGCACAACCTTTTCAACATCATGCAACAGTTGGACTTACGTTACGTATTGAGTCTGCAGTTTGTGAATCAGTGCTTGCGGATGCAAATGAAACTTTATTGGCGAATGTTACCGCAGTACGTCAAGAGTATGCTATACCAGTTGGACCAGTATTCCCACCAGGCATGAATTGGACTGAGCTGATTACTAACTATTCACCATCCAGGGAAGATAATTTGCAACGTGTCTTTACGGTAGCCTCTATCAGAAGCATGTTGATTAAG
>AGE98435
ATGGAAGTTTTATATTCATTGTCAAAAACTCTTAAAGATGCTAGGGACAAAATTGTTGAAGGTACACTATATTCTAATGTTAGCGATCTCATTCAACAATTCAATCAAATGATAGTAACTATGAATGGAAATGACTTTCAAACTGGAGGAATTGGTAATTTGCCTATCAGAAACTGGACTTTCGATTTTGGTCTATTAGGTACAACACTTTTAAATTTAGATGCTAATTACGTTGAGAATGCTAGAACTACAATTGAATATTTTATTGACTTTATTGATAATGTATGTATGGATGAAATGGCAAGAGAGTCTCAAAGAAATGGAGTAGCTCCACAATCTGAAGCGTTAAGGAAGTTAGCAGGTATTAAATTCAAGAGAATAAATTTTGATAATTCATCTGAATATATAGAAAATTGGAACTTGCAAAATAGGAGGCAGCGTACTGGATTTGTTTTCCATAAACCTAATATATTTCCATACTCAGCTTCATTCACTTTAAATAGATCTCAACCAATGCATGATAATCTGATGGGAACTATGTGGCTTAATGCTGGATCAGAAATTCAGGTAGCCGGATTTGATTATTCATGCGCTATAAATGCACCAGCAAACATACAGCAATTTGAACATATCGTCCAGCTTAGGCGTGCGCTAACTACAGCTACTATAACTTTATTACCTGATGCAGAAAGATTCAGTTTTCCAAGAGTTATTAATTCAGCTGATGGCGCGACTACATGGTTCTTTAATCCAGTCATTTTAAGACCAAATAATGTTGAAGTAGAATTTTTGTTGAATGGACAAATTATTAATACATATCAAGCTAGATTTGGCACTATTATTGCAAGAAATTTTGATACTATTCGGTTGTTATTCCAGTTGATGCGTCCACCA------AATATGACGCCAGCTGTTAATGCACTGTTTCCGCAAGCACAACCTTTTCAACATCATGCAACAGTTGGACTTACATTACGTATTGAATCTGCAGTTTGTGAATCAGTGCTTGCGGATGCTAATGAGACTTTATTGGCGAATGTGACCGCAGTACGTCAAGAGTATGCTATACCAGTTGGTCCAGTATTTCCACCAGGCATGAATTGGACTGAATTAATTACTAATTACTCACCATCTAGAGAAGATAATTTACAACGTGTTTTTACAGTAGCTTCTATTAGAAGCATGTTGATTAAG
>ADW11145
ATGGATATCCTGTACTCCTTGTCAAAAACTCTTAAAGATGCTAGAGACAAAATTGTCGAAGGTACATTATACTCTAATGTGAGTGATCTAATTCAACAATTTAACCAAATGATAATTACTATGAATGGAAATGAGTTCCAAACTGGAGGAATTGGTAATCTACCAATTAGAAATTGGAATTTTGATTTTGGATTACTTGGAACAACTCTACTAAATTTAGACGCTAACTACGTCGAAACAGCCCGCAACACAATTGATTATTTTGTAGATTTTGTAGACAACGTATGTATAGATGAAATGGTTAGAGAATCACAAAGAAATGGAATTGCACCACAATCAGATTCACTTAGAAAATTGTCAGGCATTAAGTTCAAAAGAATAAATTTTGATAATTCATCAGAATATATAGAGAACTGGAATCTGCAAAACAGAAGACAACGAACAGGTTTTACATTTCATAAACCAAATATTTTTCCCTATTCAGCGTCATTCACACTAAATAGATCACAACCAGCTCATGATAACTTGATGGGTACGATGTGGCTGAACGCAGGATCAGAAATTCAGGTCGCTGGATTTGACTATTCGTGTGCAATTAATGCGCCAGCTAATACACAACAATTTGAGCACATTGTACAGCTCCGAAGAGTTTTAACTACAGCTACAATAACACTTTTACCGGATGCAGAAAGATTCAGTTTTCCAAGAGTAATTAATTCAGCTGACGGAGCAACTACATGGTACTTTAATCCAGTAATTCTTAGACCAAACAACGTTGAAGTGGAGTTTCTACTAAATGGTCAGATAATAAACACTTACCAGGCTAGATTTGGAACAATCGTAGCTAGAAATTTTGATACAATCAGGTTGTCGTTCCAGTTGATGAGACCACCA------AATATGACACCAGCAGTAGCAGCATTATTTCCAAATGCGCAGCCATTTGAACATCATGCTACAGTAGGACTGACACTGAGAATTGAATCTGCAGTTTGTGAATCTGTACTCGCCGACGCAAGTGAGACAATGCTAGCAAATGTGACATCCGTTAGACAAGAATACGCAATACCAGTTGGACCAGTCTTTCCACCAGGTATGAATTGGACTGATTTGATCACTAATTATTCACCATCTAGAGAGGATAACTTGCAGCGTGTATTTACAGTGGCTTCCATTAGAAGCATGCTTGTCAAA
>AGE99124
ATGGAGGTTCTGTACTCACTGTCAAAAACTCTTAAAGATGCTAGGGACAAAATTGTTGAAGGTACATTATATTCTAATGTTAGCGATCTTATTCAGCAATTCAATCAAATGATAGTAACTATGAATGGAAATGATTTTCAGACTGGAGGAATTGGTAATTTACCTGTTAGAAATTGGACTTTCGATTTTGGTCTATTAGGTACAACACTTTTGAACTTGGATGCTAATTATGTTGAGAATGCAAGAACTATAATTGAATATTTTATTGACTTTATTGATAATGTATGTATGGATGAAATGGCAAGAGAATCTCAAAGAAATGGAGTAGCGCCACAATCTGAAGCGTTGAGAAAGTTAGCGGGAATTAAATTTAAGAGAATAAATTTCGATAATTCATCAGAATACATAGAAAATTGGAACTTACAAAATAGAAGACAGCGCACCGGATTTGTTTTTCATAAACCTAACATATTTCCATACTCAGCTTCATTTACTCTAAATAGATCTCAACCAATGCATGATAATTTAATGGGAACCATGTGGCTTAATGCTGGATCAGAAATTCAAGTGGCTGGATTTGACTACTCATGCGCCATAAATGCACCAGCGAACATACAGCAATTTGAACATATCGTCCAGCTTAGGCGCGCACTGACTACAGCTACTATAACTTTATTACCTGATGCAGAGAGATTTAGTTTTCCAAGAGTAATTAATTCAGCTGATGGCGCGACTACATGGTTCTTTAATCCAGTTATTCTAAGACCAAACAATGTAGAGGTAGAATTTTTGTTGAATGGACAAATTATTAATACATATCAGGCTAGATTTGGTACTATCATCGCAAGAAATTTTGATGCAATTCGTTTATTATTTCAGTTGATGCGTCCACCT------AATATGACACCAGCTGTTAATGCACTGTTTCCACAAGCACAACCTTTTCAGCACCATGCAACAGTTGGACTTACATTACGTATTGAATCTGCGGTTTGTGAATCAGTGCTTGCGGACGCAAATGAAACTCTGTTAGCAAATGTGACCGCGGTGCGTCAAGAATATGCCATACCAGTTGGACCGGTATTTCCACCAGGCATGAATTGGACTGAATTAATTACTAACTATTCGCCATCTAGAGAAGATAACTTGCAACGCGTTTTCACGGTAGCTTCCATTAGAAGCATGTTGATTAAG
>AGE99045
ATGGAGGTTCTGTACTCACTGTCAAAAACTCTTAAAGATGCTAGGGACAAAATTGTTGAAGGTACATTATATTCTAATGTTAGCGATCTTATTCAGCAATTCAATCAAATGATAGTAACTATGAATGGAAATGATTTTCAGACTGGAGGAATTGGTAATTTACCTGTTAGAAATTGGACTTTCGATTTTGGTCTATTAGGTACAACACTTTTGAACTTGGATGCTAATTATGTTGAGAATGCAAGAACTATAATTGAATATTTTATTGACTTTATTGATAATGTATGTATGGATGAAATGGCAAGAGAATCTCAAAGAAATGGAGTAGCGCCACAATCTGAAGCGTTGAGAAAGTTAGCGGGAATTAAATTTAAGAGAATAAATTTCGATAATTCATCAGAATACATAGAAAATTGGAACTTACAAAATAGAAGACAGCGCACCGGATTTGTTTTTCATAAACCTAACATATTTCCATACTCAGCTTCATTTACTCTAAATAGATCTCAACCAATGCATGATAATTTAATGGGAACCATGTGGCTTAATGCTGGATCAGAAATTCAAGTGGCTGGATTTGACTACTCATGCGCCATAAATGCACCAGCGAACATACAGCAATTTGAACATATCGTCCAGCTTAGGCGCGCACTGACTACAGCTACTATAACTTTATTACCTGATGCAGAGAGATTTAGTTTTCCAAGAGTAATTAATTCATCTGATGGCGCGACTACATGGTTCTTTAATCCAGTTATTCTAAGACCAAACAATGTAGAGGTAGAATTTTTGTTGAATGGACAAATTATTAATACATATCAGGCTAGATTTGGTACTATCATCGCAAGAAATTTTGATGCAATTCGTTTATTATTTCAGTTGATGCGTCCACCT------AATATGACACCAGCTGTTAATGCACTGTTTCCACAAGCACAACCTTTTCAGCACCATGCAACAGTTGGACTTACATTACGTATTGAATCTGCGGTTTGTGAATCAGTGCTTGCGGACGCAAATGAAACTCTGTTAGCAAATGTGACCGCGGTGCGTCAAGAATATGCCATACCAGTTGGACCGGTATTTCCACCAGGCATGAATTGGACTGAATTAATTACTAACTATTCGCCATCTAGAGAAGATAACTTGCAACGCGTTTTCACGGTAGCTTCCATTAGAAGCATGTTGATTAAG
>AGF86238
ATGGATGTCCTGTACTCCTTGTCAAAAACTCTTAAAAATGCTAGAGACAAAATTGTCGAAGGCACATTATATTCCAATGTGAGTGATCTAATTCAACAATTTAATCAAATGATAATTACTATGAATGGAAATGAGTTCCAAACTGGAGGAATTGGCAATCTACCGATTAGAAATTGGAATTTTGATTTTGGATTACTTGGAACAACTTTACTAAATTTAGACGCTAACTACGTCGAAACGGCCCGCAATACTATTGATTATTTTGTAGATTTTGTAGACAATGTATGYATGGATGAAATGGTTAGAGAGTCACAAAGAAATGGAATTGCACCACAATCGGATTCACTTAGAAAATTGTCAGGTATTAAATTTAAAAGAATAAATTTTGATAATTCATCAGAATACATAGAGAATTGGAACTTACAAAATAGAAGGCAAAGAACAGGTTTTACATTTCATAAACCAAACATTTTTCCTTACTCAGCGTCATTCACACTGAACAGATCGCAACCAGCTCATGATAACTTGATGGGTACAATGTGGCTGAACGCGGGATCTGAAATTCAGGTYGCTGGRTTTGACTATTCATGTGCAATTAATGCGCCAGCYAATACACAACAATTTGAGCACATTGTACAACTCCGAAGAGTRTTAACTACAGCTACAATAACTCTTTTACCAGATGCAGAAAGATTTAGTTTTCCAAGAGTGATTAATTCAGCTGATGGAGCGACCACGTGGTACTTCAACCCAGTRATTCTTAGACCGAATAATGTTGAAGTAGAGTTTTTACTTAATGGGCAGATAATAAATACTTACCAAGCAAGATTTGGAACAATTGTAGCTAGRAATTTTGATACAATCAGATTGTCGTTTCAGTTAATGAGACCACCG------AATATGACACCAKCAGTAGCGGCGTTATTTCCAAATGCGCAACCATTTGAACATCATGCTACAGTAGGACTCACACTTAGGATTGAATCTGCAGTTTGTGAATCTGTTCTTGCCGACGCAAGCGAAACAATGTTAGCAAATGTGACATCTGTTAGACAAGAATACGCTATACCAGTTGGACCAGTTTTTCCACCAGGTATGAATTGGACTGATTTGATCACCAACTATTCACCATCTAGAGAGGATAAYTTGCAGCGTGTATTTACAGTGGCTTCCATTAGAAGCATGCTTGTCAAA
>ABC66302
ATGGATGTCTTGTACTCATTATCGAAAACTCTTAAAGATGCTAGAGACAAAATTGTCGAAGGCACACTATACTCCAACGTGAGTGATCTAATTCAGCAATTTAATCAAATGATAATTACTATGAATGGAAATGAGTTCCAAACTGGAGGAATTGGGAATTTGCCAGTTAGAAATTGGAATTTCGATTTTGGACTGCTTGGTACAACTCTATTAAATCTAGACGCTAACTACGTTGAAACGGCACGTAATACAATTGATTATTTTGTAGATTTTGTAGATAATGTATGCATAGATGAAATGGTTAGAGAATCACAAAGAAATGGAATTGCACCACAATCAGATTCACTTAGAAAACTGTCAGGCATCAAGTTTAAAAGAATAAACTTTGATAACTCATCGGAATACATAGAGAACTGGAATTTGCAAAATAGAAGACAGAGAACGGGTTTCACATTTCATAAACCGAATATTTTCCCTTATTCAGCATCATTCACACTAAACAGATCGCAACCAGCTCATGACAACCTGATGGGTACGATGTGGTTAAATGCTGGATCAGAGATTCAGGTTGCTGGATTTGACTATTCATGCGCGATTAATGCACCAGCTAATACACAACAATTTGAACACGTTGTACAGCTCCGTAGAGTGTTGACTACAGCTACGATAACTCTTCTACCAGATGCAGAAAGATTCAGCTTTCCAAGAGTAGTCAACTCGGCTGACGGAGCAACCACATGGTATTTTAACCCAGTAATTCTCAGACCAAATAACGTGGAAGTGGAGTTTCTACTAAATGGACAGATAATAAATACTTATCAAGCAAGATTTGGAACAATTATAGCCAGAAATTTTGATACAATTAGATTATCGTTTCAGTTGATGAGACCACCG------AATATGACACCAGCTGTAGCGGCATTATTTCCGAATGCGCAGCCATTTGAACACCATGCAACAGTAGGACTCACACTTAGAATTGAATCTGCAATTTGTGAATCTGTGCTCGCTGATGCAAGTGAAACAATGTTAGCTAACGTAACATCTGTTAGACAGGAATACGCGATACCAGTTGGACCAGTTTTTCCGCCAGGTATGAATTGGACTGATTTGATCACTAACTATTCACCATCTAGAGAGGATAATTTGCAACGTGTATTTACAGTGGCTTCCATTAGAAGCATGCTCATCAAA
>AEB79286
ATGGAGGTTCTGTATTCATTGTCAAAAACTCTCAAAGATGCTAGGGATAAAATTGTTGAAGGTACATTATATTCTAATGTTAGTGATCTCATTCAGCAATTTAATCAAATGATAGTAACCATGAATGGAAATGACTTTCAAACTGGAGGAATTGGCAATTTACCTATTAGAAATTGGACATTTGACTTTGGTCTACTAGGTACTACACTTTTAAATCTTGATGCTAATTATGTTGAGACTGCAAGAACTACGATTGAGTATTTTATTGATTTTATTGACAATGTATGTATGGATGAAATGGCAAGAGAGTCTCAAAGAAATGGAGTAGCTCCACAATCTGAGGCATTGAGGAAGCTAGCCGGTATTAAATTTAAAAGAATAAACTTTAATAATTCATCAGAATATATAGAAAATTGGAATTTACAAAATAGAAGACAACGCACCGGATTTGTTTTTCATAAACCTAATATATTTCCATACTCAGCGTCATTTACTTTAAATAGATCTCAACCAATGCATGACAATTTAATGGGAACCATGTGGCTTAATGCTGGATCAGAAATTCAAGTGGCTGGATTTGACTACTCGTGTGCCTTAAACGCTCCAGCAAATATTCAGCAGTTTGAACATATTGTCCAGCTAAGGCGTGCGCTAACTACAGCTACTATAACTTTGTTACCTGATGCAGAAAGATTTAGTTTTCCAAGAGTTATTAATTCAGCAGATGGCGCAACTACATGGTTCTTTAATCCAATTATCCTAAGACCAAACAATGTAGAGGTAGAATTTTTACTGAATGGACAAATTATTAATACATATCAAGCTAGATTTGGCACTATTATCGCAAGAAATTTTGATACAATTCGTTTATCATTCCAATTAATGCGTCCACCA------AACATGACACCAGCCGTAAATGCATTATTCCCGCAAGCACAACCCTTTCAACATCATGCAACAGTTGGACTTACGTTACGTATTGAATCTGCAGTTTGTGAATCAGTGCTTGCGGATGCAAATGAAACTTTATTGGCGAATGTTACCGCGGTACGTCAAGAGTATGCTATACCAGTTGGACCAGTATTCCCACCAGGCATGAATTGGACTGAGCTGATTACTAACTATTCACCATCCAGGGAAGATAACTTGCAACGTGTCTTTACAGTAGCCTCTATCAGAAGCATGTTGATTAAG
>AEB79287
ATGGAGGTTCTGTATTCATTGTCAAAAACTCTCAAAGATGCTAGGGATAAAATTGTTGAAGGTACATTATATTCTAATGTTAGTGATCTCATTCAGCAATTTAATCAAATGATAGTAACCATGAATGGAAATGACTTTCAAACTGGAGGAATTGGCAATTTACCTATTAGAAATTGGACATTTGACTTTGGTCTACTAGGTACTACACTTTTAAATCTTGATGCTAATTATGTTGAGACTGCAAGAACTACGATTGAGTATTTTATTGATTTTATTGACAATGTATGTATGGATGAAATGGCAAGAGAGTCTCAAAGAAATGGAGTAGCTCCACAATCTGAGGCATTGAGGAAGCTAGCCGGTATTAAATTTAAAAGAATAAACTTTAATAATTCATCAGAATATATAGAAAATTGGAATTTACAAAATAGAAGACAACGCACCGGATTTGTTTTTCATAAACCTAATATATTTCCATACTCAGCGTCATTTACTTTAAATAGATCTCAACCAATGCATGACAATTTAATGGGAACCATGTGGCTTAATGCTGGATCAGAAATTCAAGTGGCTGGATTTGACTACTCGTGTGCCTTAAACGCTCCAGCAAATATTCAGCAGTTTGAACATATTGTCCAGCTAAGGCGTGCGCTAACTACAGCTACTATAACTTTGTTACCTGATGCAGAAAGATTTAGTTTTCCAAGAGTTATTAATTCAGCAGATGGCGCAACTACATGGTTCTTTAATCCAATTATCCTAAGACCAAACAATGTAGAGGTAGAATTTTTACTGAATGGACAAATTATTAATACATATCAAGCTAGATTTGGCACTATTATCGCAAGAAATTTTGATACAATTCGTTTATCATTCCAATTAATGCGTCCACCA------AACATGACACCAGCCGTAAATGCATTATTCCCGCAAGCACAACCCTTTCAACATCATGCAACAGTTGGACTTACGTTACGTATTGAATCTGCAGTTTGTGAATCAGTGCTTGCGGATGCAAATGAAACTTTATTGGCGAATGTTACCGCGGTACGTCAAGAGTATGCTATACCAGTTGGACCAGTATTCCCACCAGGCATGAATTGGACTGAGCTGATTACTAACTATTCACCATCCAGGGAAGATAACTTGCAACGTGTCTTTACAGTAGCCTCTATCAGAAGCATGTTGATTAAG
>AEB79284
ATGGAGGTTCTGTATTCATTGTCAAAAACTCTTAAAGATGCTAGGGATAAAATTGTTGAAGGTACATTATATTCTAATGTTAGCGATCTTATTCAGCAATTTAATCAAATGATAGTAACCATGAACGGAAATGACTTTCAAACTGGAGGAATTGGCAATTTACCCATTAGAAATTGGACATTTGACTTTGGTCTACTAGGTACTACGCTTTTAAATCTTGATGCTAATTATGTTGAGACTGCCAGAACTACGATTGAGTATTTTATTGATTTCATTGATAATGTATGTATGGATGAAATGGCAAGAGAGTCTCAAAGAAATGGAGTAGCTCCACAATCTGAGGCATTGAGAAAGCTAGCCGGTATTAAATTTAAAAGAATAAACTTTAATAATTCATCAGAGTATATAGAAAATTGGAATTTACAGAATAGAAGACAACGTACTGGATTTGTTTTTCATAAACCTAATATATTTCCATACTCAGCATCATTTACTTTAAATAGATCTCAACCAATGCATGATAATTTAATGGGAACCATGTGGCTTAATGCTGGATCAGAAATTCAAGTGGCCGGATTTGATTATTCGTGTGCTCTAAATGCTCCAGCAAATATTCAGCAATTTGAACATATTGTCCAGCTAAGACGTGCGCTAACTACAGCTACTATAACTTTGTTACCTGACGCAGAAAGATTTAGTTTTCCAAGAGTTATTAATTCAGCAGATGGCGCAACTACATGGTTCTTTAATCCAATCATCCTAAGACCAAATAATGTAGAAGTAGAATTTCTACTGAATGGACAAATTATTAATACATATCAAGCTAGATTTGGCACTATTGTCGCAAGAAATTTTGACACAATTCGCCTGTCATTCCAATTAATGCGTCCACCA------AACATGACGCCAGCCGTAAATGCATTATTTCCGCAAGCACAACCTTTCCAACATCATGCAACAGTTGGACTTACGTTACGTATTGAGTCTGCAGTTTGTGAATCAGTGCTTGCGGATGCAAATGAAACTTTATTGGCGAATGTTACCGCAGTACGTCAAGAGTATGCTATACCAGTTGGACCAGTATTTCCACCAGGCATGAATTGGACTGAGCTTATTACTAACTACTCACCATCTAGGGAAGATAATTTGCAACGTGTCTTTACAGTAGCCTCTATCAGAAGCATGTTAATTAAG
>AEB79285
ATGGAGGTTCTGTATTCATTGTCAAAAACTCTCAAAGATGCTAGGGATAAAATTGTTGAAGGTACATTATATTCTAATGTTAGTGATCTCATTCAGCAATTTAATCAAATGATAGTAACCATGAATGGAAATGACTTTCAAACTGGAGGAATTGGCAATTTACCTATTAGAAATTGGACATTTGACTTTGGTCTACTAGGTACTACACTTTTAAATCTTGATGCTAATTATGTTGAGACTGCAAGAACTACGATTGAGTATTTTATTGATTTTATTGACAATGTATGTATGGATGAAATGGCAAGAGAGTCTCAAAGAAATGGAGTAGCTCCACAATCTGAGGCATTGAGGAAGCTAGCCGGTATTAAATTTAAAAGAATAAACTTTAATAATTCATCAGAATATATAGAAAATTGGAATTTACAAAATAGAAGACAACGCACCGGATTTGTTTTTCATAAACCTAATATATTTCCATACTCAGCGTCATTTACTTTAAATAGATCTCAACCAATGCATGACAATTTAATGGGAACCATGTGGCTTAATGCTGGATCAGAAATTCAAGTGGCTGGATTTGACTACTCGTGTGCCTTAAACGCTCCAGCAAATATTCAGCAGTTTGAACATATTGTCCAGCTAAGGCGTGCGCTAACTACAGCTACTATAACTTTGTTACCTGATGCAGAAAGATTTAGTTTTCCAAGAGTTATTAATTCAGCAGATGGCGCAACTACATGGTTCTTTAATCCAATTATCCTAAGACCAAACAATGTAGAGGTAGAATTTTTACTGAATGGACAAATTATTAATACATATCAAGCTAGATTTGGCACTATTATCGCAAGAAATTTTGATACAATTCGTTTATCATTCCAATTAATGCGTCCACCA------AACATGACACCAGCCGTAAATGCATTATTCCCGCAAGCACAACCCTTTCAACATCATGCAACAGTTGGACTTACGTTACGTATTGAATCTGCAGTTTGTGAATCAGTGCTTGCGGATGCAAATGAAACTTTATTGGCGAATGTTACCGCGGTACGTCAAGAGTATGCTATACCAGTTGGACCAGTATTCCCACCAGGCATGAATTGGACTGAGCTGATTACTAACTATTCACCATCCAGGGAAGATAACTTGCAACGTGTCTTTACAGTAGCCTCTATCAGAAGCATGTTGATTAAG
>AEB79282
ATGGAGGTTCTGTATTCATTGTCAAAAACTCTTAAAGATGCTAGGGATAAAATTGTTGAAGGTACATTATATTCTAATGTTAGCGATCTTATTCAGCAATTTAATCAAATGATAGTAACCATGAACGGAAATGACTTTCAAACTGGAGGAATTGGCAATTTACCCATTAGAAATTGGACATTTGACTTTGGTCTACTAGGTACTACGCTTTTAAATCTTGATGCTAATTATGTTGAGACTGCCAGAACTACGATTGAGTATTTTATTGATTTCATTGATAATGTATGTATGGATGAAATGGCAAGAGAGTCTCAAAGAAATGGAGTAGCTCCACAATCTGAGGCATTGAGAAAGCTAGCCGGTATTAAATTTAAAAGAATAAACTTTAATAATTCATCAGAGTATATAGAAAATTGGAATTTACAGAATAGAAGACAACGTACTGGATTTGTTTTTCATAAACCTAATATATTTCCATACTCAGCATCATTTACTTTAAATAGATCTCAACCAATGCATGATAATTTAATGGGAACCATGTGGCTTAATGCTGGATCAGAAATTCAAGTGGCCGGATTTGATTATTCGTGTGCTCTAAATGCTCCAGCAAATATTCAGCAATTTGAACATATTGTCCAGCTAAGACGTGCGCTAACTACAGCTACTATAACTTTGTTACCTGACGCAGAAAGATTTAGTTTTCCAAGAGTTATTAATTCAGCAGATGGCGCAACTACATGGTTCTTTAATCCAATCATCCTAAGACCAAACAATGTAGAAGTAGAATTTCTACTGAATGGACAAATCATTAATACATATCAAGCTAGATTTGGCACTATTGTCGCAAGAAATTTTGACACAATTCGCCTGTCATTCCAATTAATGCGTCCACCA------AACATGACGCCAGCCGTAAATGCATTATTTCCGCAAGCACAACCTTTCCAACATCATGCAACAGTTGGACTTACGTTACGTATTGAGTCTGCAGTTTGTGAATCAGTGCTTGCGGATGCAAATGAAACTTTATTGGCGAATGTTACCGCAGTACGTCAAGAGTATGCTATACCAGTTGGACCAGTATTTCCACCAGGCATGAATTGGACTGAGCTTATTACTAACTACTCACCATCTAGGGAAGATAATTTGCAACGTGTCTTTACAGTAGCCTCTATCAGAAGCATGTTAATTAAG
>AEB79283
ATGGAGGTTCTGTATTCATTGTCAAAAACTCTTAAAGATGCTAGGGATAAGATTGTTGAAGGTACATTATATTCTAATGTTAGCGATATTATTCAACAATTTAATCAAATGATAGTAACTATGAATGGAAATGACTTTCAAACTGGAGGAATTGGCAATTTACCCATTAGAAATTGGACATTTGACTTTGGTCTACTAGGTACTACACTTTTAAATCTTGATGCTAATTACGTTGAGACTGCCAGAACTACAATTGAGTATTTTATTGATTTCATTGATAATGTATGTATGGATGAAATGGCAAGAGAGTCTCAAAGAAATGGAGTAGCTCCACAATCTGAGGCATTGAGAAAGCTAGCTGGTATTAAATTTAAAAGAATAAACTTTAATAATTCATCAGAATATATAGAAAATTGGAATTTACAAAATAGAAGACAGCGTACTGGATTTGTTTTTCATAAACCTAATATATTTCCATACTCAGCATCATTTACTTTAAATAGATCTCAACCAATGCATGACAATTTAATGGGAACCATGTGGCTTAATGCTGGATCAGAAATTCAAGTGGCTGGATTTGACTATTCGTGTGCTCTAAATGCTCCAGCAAATATTCAACAATTTGAACATATTGTCCAGCTAAGGCGTGCATTAACTACAGCTACTATAACTTTATTACCTGATGCAGAAAGATTTAGTTTTCCAAGAGTTATTAATTCAGCAGATGGCGCAACTACATGGTTCTTTAATCCAATCATCTTGAGACCAAACAATGTAGAAGTAGAATTTTTACTGAATGGACAAATTATTAATACATATCAAGCTAGATTTGGCACTATTGTCGCAAGAAATTTTGATACAATTCGTTTATCATTCCAATTAATGCGTCCACCA------AATATGACGCCAGCCGTAAATGCATTATTTCCGCAAGCCCAACCTTTTCAACATCATGCAACAGTTGGACTTACGTTACGTATTGAGTCTGCAGTTTGTGAATCAGTGCTTGCGGATGCAAATGAAACTTTATTGGCGAATGTTACCGCAGTACGTCAAGAGTATGCTATACCAGTTGGACCAGTATTTCCACCAGGCATGAATTGGACTGAGCTGATTACTAACTATTCACCATCTAGGGAAGATAATTTGCAACGCGTCTTTACAGTAGCCTCTATCAGAAGCATGTTGATTAAG
>AEB79280
ATGGAGGTTCTGTATTCATTGTCAAAAACTCTTAAAGATGCTAGGGATAAAATTGTTGAAGGTACATTATATTCTAATGTTAGCGATCTTATTCAGCAATTTAATCAAATGATAGTAACCATGAACGGAAATGACTTTCAAACTGGAGGAATTGGCAATTTACCCATTAGAAATTGGACATTTGACTTTGGTCTACTAGGTACTACGCTTTTAAATCTTGATGCTAATTATGTTGAGACTGCCAGAACTACGATTGAGTATTTTATTGATTTCATTGATAATGTATGTATGGATGAAATGGCAAGAGAGTCTCAAAGAAATGGAGTAGCTCCACAATCTGAGGCATTGAGAAAGCTAGCCGGTATTAAATTTAAAAGAATAAACTTTAATAATTCATCAGAGTATATAGAAAATTGGAATTTACAGAATAGAAGACAACGTACTGGATTTGTTTTTCATAAACCTAATATATTTCCATACTCAGCATCATTTACTTTAAATAGATCTCAACCAATGCATGATAATTTAATGGGAACCATGTGGCTTAATGCTGGATCAGAAATTCAAGTGGCCGGATTTGATTATTCGTGTGCTCTAAATGCTCCAGCAAATATTCAGCAATTTGAACATATTGTCCAGCTAAGACGTGCGCTAACTACAGCTACTATAACTTTGTTACCTGATGCAGAAAGATTTAGTTTTCCAAGAGTTATTAATTCAGCAGATGGCGCAACTACATGGTTCTTTAATCCAATCATCCTAAGACCAAACAATGTAGAAGTAGAATTTCTACTGAATGGACAAATTATTAATACATATCAAGCTAGATTTGGCACTATTGTCGCAAGAAATTTTGACACAATTCGCCTGTCATTCCAATTAATGCGTCCACCA------AACATGACGCCAGCCGTAAATGCATTATTTCCGCAAGCACAACCTTTCCAACATCATGCAACAGTTGGACTTACGTTACGTATTGAGTCTGCAGTTTGTGAATCAGTGCTTGCGGATGCAAATGAAACTTTATTGGCGAATGTTACCGCAGTACGTCAAGAGTATGCTATACCAGTTGGACCAGTATTTCCACCAGGCATGAATTGGACTGAGCTTATTACTAACTACTCACCATCTAGGGAAGATAATTTGCAACGTGTCTTTACAGTAGCCTCTATCAGAAGCATGTTAATTAAG
>AEB79281
ATGGAGGTTCTGTATTCATTGTCAAAAACTCTTAAAGATGCTAGGGATAAGATTGTTGAAGGTACATTATATTCTAATGTTAGCGATATTATTCAACAATTTAATCAAATGATAGTAACTATGAATGGAAATGACTTTCAAACTGGAGGAATTGGCAATTTACCCATTAGAAATTGGACATTTGACTTTGGTCTACTAGGTACTACGCTTTTAAATCTTGATGCTAATTACGTTGAGACTGCCAGAACTACAATTGAGTATTTTATTGATTTCATTGATAATGTATGTATGGATGAAATGGCAAGAGAGTCTCAAAGAAATGGAGTAGCTCCACAATCTGAGGCATTGAGAAAGCTAGCTGGTATTAAATTTAAAAGAATAAACTTTAATAATTCATCAGAATATATAGAAAATTGGAATTTACAAAATAGAAGACAGCGTACTGGATTTGTTTTTCATAAACCTAATATATTTCCATACTCAGCATCATTTACTTTAAATAGATCTCAACCAATGCATGACAATTTAATGGGAACCATGTGGCTTAATGCTGGATCAGAAATTCAAGTGGCTGGATTTGACTATTCGTGTGCTCTAAATGCTCCAGCAAATATTCAACAATTTGAACATATTGTCCAGCTAAGGCGTGCATTAACTACAGCTACTATAACTTTATTACCTGATGCAGAAAGATTTAGTTTTCCAAGAGTTATTAATTCAGCAGATGGCGCAACTACATGGTTCTTTAATCCAATCATCTTGAGACCAAACAATGTAGAAGTAGAATTTTTACTGAATGGACAAATTATTAATACATATCAAGCTAGATTTGGCACTATTGTCGCAAGAAATTTTGATACAATTCGTTTATCATTCCAATTAATGCGTCCACCA------AATATGACGCCAGCCGTAAATGCATTATTTCCGCAAGCCCAACCTTTTCAACATCATGCAACAGTTGGACTTACGTTACGTATTGAGTCTGCAGTTTGTGAATCAGTGCTTGCGGATGCAAATGAAACTTTATTGGCGAATGTTACCGCAGTACGTCAAGAGTATGCTATACCAGTTGGACCAGTATTTCCACCAGGCATGAATTGGACTGAGCTGATTACTAACTATTCACCATCTAGGGAAGATAATTTGCAACGCGTCTTTACAGTAGCCTCTATCAGAAGCATGTTGATTAAG
>ADP68535
ATGGATGTCCTTTACTCACTATCAAAAACTCTTAAAGATGCTAGAGACAAAATTGTCGAAGGCACACTATACTCAAATGTTAGTGATTTAATTCAACAATTCAATCAAATGCTGATAACTATGAATGGGAATGAATTCCAAACTGGCGGAATTGGTAATTTGCCAGTCAGAACATGGAATTTTGATTTTGGTCTACTAGGTACTACTTTATTGAATTTGGATGCAAATTACGTTGAGACAGCTAGAACCACAATAGAATATTTTGTTGATTTTATAGATAATGTATGTATGGATGAAATGGTGCGGGAGTCTCAACGTAATGGAATTGCACCACAGTCTGACGCTCTAAGGAAACTGTCTGGAATTAAATTTAAAAGAATTAATTTTGATAACTCTTCAGAATATATAGAAAATTGGAATTTGCAGAGCAGAAGGCAAAGAACTGGTTTTACATTTCATAAGCCAAACATTTTCCCATATTCAGCGTCATTCACGCTTAATAGATCACAACCACAACATGATAATTTAATGGGAACCATGTGGCTTAATGCTGGTTCAGAAATTCAGGTAGCAGGATTTGATTACTCTTGTGCTATAAATGCTCCAGCTAATACACAACAATTCGAGCATGTTGTACAATTAAGACGGGTTCTAACAACTGCTACTATCACACTTTTGCCTGATGCCGAGAGGTTTAGTTTTCCAAGAGTAATTAATTCTGCTGATGGAGCTACAACATGGTATTTCAATCCAGTCGTACTACGACCAAACAATGTAGAAGTGGAATTTCTTCTTAATGGGCAAATTATTAATACATATCAAGCTAGATTTGGAACAATAATTGCTAGAAACTTTGATACTATCAGATTGTCGTTCCAACTTATGCGTCCACCA------AATATGACAGCTGCCGTCGCTGCCCTGTTTCCAAATGCTCAGCCTTTCGAACATCATGCCACGGTTGGATTGACTCTAAGAATCGATTCAGCAATCTGTGAATCAGTGCTAGCAGACGCTACTGAAACAATGCTTGCAAACGTGACCGCTGTTAGACAAGAATATGCTATACCGGTTGGACCAGTGTTTCCACCAGGAATGAATTGGACTGATCTAATCACTAATTATTCACCATCCAGAGAAGATAATCTACAGCGTGTATTTACTGTGGCCTCCATTAGAAGCATGCTTATTAAG
>ADK46555
ATGGAGGTTCTGTATTCATTGTCAAAAACTCTTAAAGATGCTAGGGATAAGATTGTTGAAGGTACGTTATATTCTAATGTTAGCGATCTTATTCAGCAATTTAATCAAATGATAGTAACCATGAACGGAAATGACTTTCAAACTGGAGGAATTGGCAATTTACCCATTAGAAATTGGACATTTGACTTTGGCCTACTAGGTACTACGCTTTTAAATCTTGATGCTAATTATGTTGAGACTGCTAGAACTACGATCGAGTATTTTATTGATTTCATTGATAATGTGTGTATGGATGAAATGGCAAGAGAGTCTCAAAGAAATGGAGTAGCTCCACAATCTGAAGCATTGAGAAAGCTAGCCGGTATTAAATTTAAAAGAATAAACTTTAATAATTCATCAGAATATATAGAAAATTGGAATTTACAAAATAGAAGACAACGTACTGGATTTGTTTTTCATAAACCTAATATATTTCCATACTCAGCATCATTTACTTTAAATAGATCTCAACCAATGCATGATAATTTAATGGGAACCATGTGGCTTAATGCTGGATCAGAAATTCAAGTGGCTGGATTTGACTATTCGTGTGCTCTAAACGCTCCAGCAAATATTCAGCAATTTGAACATATTGTCCAGCTAAGGCGTGCGCTAACTACAGCTACTATAACTTTGTTACCTGATGCAGAAAGATTTAGTTTTCCAAGAGTTATTAATTCAGCAGATGGCGCAACTACATGGTTCTTTAATCCAATCATCCTAAGACCAAACAATGTAGAAGTAGAATTTTTACTAAATGGACAAATTATTAATACATATCAAGCTAGATTTGGCACTATTGTCGCAAGAAATTTTGATACAATTCGCCTGTCATTCCAATTAATGCGTCCACCA------AACATGACGCCAGCCGTAAATGCATTATTTCCGCAAGCACAACCTTTTCAACATCATGCAACAGTTGGACTTACGTTACGTATTGAGTCTGCAGTTTGTGAATCAGTGCTTGCGGATGCAAATGAAACTTTATTGGCGAATGTTACCGCAGTACGTCAAGAGTATGCTATACCAGTTGGACCAGTATTTCCACCAGGCATGAATTGGACTGAGCTGATTACTAACTATTCACCATCTAGGGAAGATAATTTGCAACGTGTCTTTACAGTAGCCTCTATCAGAAGCATGTTAATTAAG
>AEB79288
ATGGAGGTTCTGTATTCATTGTCAAAAACTCTCAAAGATGCTAGGGATAAAATTGTTGAAGGTACATTATATTCTAATGTTAGTGATCTCATTCAGCAATTTAATCAAATGATAGTAACCATGAATGGAAATGACTTTCAAACTGGAGGAATTGGCAATTTACCTATTAGAAATTGGACATTTGACTTTGGTCTACTAGGTACTACACTTTTAAATCTTGATGCTAATTATGTTGAGACTGCAAGAACTACGATTGAGTATTTTATTGATTTTATTGACAATGTATGTATGGATGAAATGGCAAGAGAGTCTCAAAGAAATGGAGTAGCTCCACAATCTGAGGCATTGAGGAAGCTAGCCGGTATTAAATTTAAAAGAATAAACTTTAATAATTCATCAGAATATATAGAAAATTGGAATTTACAAAATAGAAGACAACGCACCGGATTTGTTTTTCATAAACCTAATATATTTCCATACTCAGCGTCATTTACTTTAAATAGATCTCAACCAATGCATGACAATTTAATGGGAACCATGTGGCTTAATGCTGGATCAGAAATTCAAGTGGCTGGATTTGACTACTCGTGTGCCTTAAACGCTCCAGCAAATATTCAGCAGTTTGAACATATTGTCCAGCTAAGGCGTGCGCTAACTACAGCTACTATAACTTTGTTACCTGATGCAGAAAGATTTAGTTTTCCAAGAGTTATTAATTCAGCAGATGGCGCAACTACATGGTTCTTTAATCCAATTATCCTAAGACCAAACAATGTAGAGGTAGAATTTTTACTGAATGGACAAATTATTAATACATATCAAGCTAGATTTGGCACTATTATCGCAAGAAATTTTGATACAATTCGTTTATCATTCCAATTAATGCGTCCACCA------AACATGACACCAGCCGTAAATGCATTATTCCCGCAAGCACAACCCTTTCAACATCATGCAACAGTTGGACTTACGTTACGTATTGAATCTGCAGTTTGTGAATCAGTGCTTGCGGATGCAAATGAAACTTTATTGGCGAATGTTACCGCGGTACGTCAAGAGTATGCTATACCAGTTGGACCAGTATTCCCACCAGGCATGAATTGGACTGAGCTGATTACTAACTATTCACCATCCAGGGAAGATAACTTGCAACGTGTCTTTACAGTAGCCTCTATCAGAAGCATGTTGATTAAG
>AEB79289
ATGGAGGTTCTGTATTCATTGTCAAAAACTCTCAAAGATGCTAGGGATAAAATTGTTGAAGGTACATTATATTCTAATGTTAGTGATCTCATTCAGCAATTTAATCAAATGATAGTAACCATGAATGGAAATGACTTTCAAACTGGAGGAATTGGCAATTTACCTATTAGAAATTGGACATTTGACTTTGGTCTACTAGGTACTACACTTTTAAATCTTGATGCTAATTATGTTGAGACTGCAAGAACTACGATTGAGTATTTTATTGATTTTATTGACAATGTATGTATGGATGAAATGGCAAGAGAGTCTCAAAGAAATGGAGTAGCTCCACAATCTGAGGCATTGAGGAAGCTAGCCGGTATTAAATTTAAAAGAATAAACTTTAATAATTCATCAGAATATATAGAAAATTGGAATTTACAAAATAGAAGACAACGCACCGGATTTGTTTTTCATAAACCTAATATATTTCCATACTCAGCGTCATTTACTTTAAATAGATCTCAACCAATGCATGACAATTTAATGGGAACCATGTGGCTTAATGCTGGATCAGAAATTCAAGTGGCTGGATTTGACTACTCGTGTGCCTTAAACGCTCCAGCAAATATTCAGCAGTTTGAACATATTGTCCAGCTAAGGCGTGCGCTAACTACAGCTACTATAACTTTGTTACCTGATGCAGAAAGATTTAGTTTTCCAAGAGTTATTAATTCAGCAGATGGCGCAACTACATGGTTCTTTAATCCAATTATCCTAAGACCAAACAATGTAGAGGTAGAATTTTTACTGAATGGACAAATTATTAATACATATCAAGCTAGATTTGGCACTATTATCGCAAGAAATTTTGATACAATTCGTTTATCATTCCAATTAATGCGTCCACCA------AACATGACACCAGCCGTAAATGCATTATTCCCGCAAGCACAACCCTTTCAACATCATGCAACAGTTGGACTTACGTTACGTATTGAATCTGCAGTTTGTGAATCAGTGCTTGCGGATGCAAATGAAACTTTATTGGCGAATGTTACCGCGGTACGTCAAGAGTATGCTATACCAGTTGGACCAGTATTCCCACCAGGCATGAATTGGACTGAGCTGATTACTAACTATTCACCATCCAGGGAAGATAACTTGCAACGTGTATTTACAGTAGCCTCTATCAGAAGCATGTTGATTAAG
>ACZ51715
ATGGAAGTTTTATATTCATTGTCAAAAACTCTTAAAGATGCTAGGGACAAAATTGTTGAAGGTACACTATATTCTAATGTTAGCGATCTCATTCAACAATTCAATCAAATGATAGTAACTATGAATGGAAATGACTTTCAAACTGGAGGAATTGGTAATTTGCCTATCAGAAACTGGACTTTCGATTTTGGTCTATTAGGTACAACACTTTTAAATTTAGATGCTAATTACGTTGAGAATGCTAGAACTACAATTGAATATTTTATTGACTTTATTGATAATGTATGTATGGATGAAATGGCAAGAGAGTCTCAAAGAAATGGAGTAGCTCCACAATCTGAAGCGTTAAGGAAGTTAGCAGGTATTAAATTCAAGAGAATAAATTTTGATAATTCATCTGAATATATAGAAAATTGGAACTTGCAAAATAGGAGGCAGCGTACTGGATTTGTTTTCCATAAACCTAATATATTTCCATACTCAGCTTCATTCACTTTAAATAGATCTCAACCAATGCATGATAATCTGATGGGAACTATGTGGCTTAATGCTGGATCAGAAATTCAGGTAGCCGGATTTGATTATTCATGCGCTATAAATGCACCAGCAAACATACAGCAATTTGAACATATTGTCCAGCTTAGGCGTGCGCTAACTACAGCTACTATAACTTTATTACCTGATGCAGAAAGATTCAGTTTTCCAAGAGTTATTAATTCAGCTGATGGCGCGACTACATGGTTCTTTAATCCAGTCATTTTAAGACCAAATAATGTTGAAGTAGAATTTTTGTTGAATGGACAAATTATTAATACATATCAAGCTAGATTTGGCACTATTATTGCAAGAAATTTTGATACTATTCGGTTGTTATTCCAGTTGATGCGTCCACCA------AATATGACGCCAGCTGTTAATGCACTGTTTCCGCAAGCACAACCTTTTCAACATCATGCAACAGTTGGACTTACATTACGTATTGAATCTGCAGTTTGTGAATCAGTGCTTGCGGATGCTAATGAGACTTTATTGGCGAATGTGACCGCAGTACGTCAAGAGTATGCTATACCAGTTGGTCCAGTATTTCCACCAGGCATGAATTGGACTGAATTAATTACTAATTACTCACCATCTAGAGAAGATAATTTACAACGTGTTTTTACAGTAGCTTCTATTAGAAGCATGTTGATTAAG
>AGE98852
ATGGAGGTTCTGTACTCACTGTCAAAAACTCTTAAAGATGCTAGGGACAAAATTGTTGAAGGTACATTATATTCTAACGTTAGCGATCTTATTCAGCAATTCAATCAAATGATAGTAACTATGAATGGAAATGACTTTCAGACTGGAGGAATTGGTAATTTACCTGTTAGAAATTGGACTTTCGATTTTGGTCTATTAGGTACAACACTTTTGAACTTGGATGCTAATTATGTTGAGAATGCAAGAACTACAATTGAATATTTTATTGACTTTATTGATAATGTATGTATGGATGAAATGGCAAGAGAATCTCAAAGAAATGGAGTAGCGCCACAATCTGAAGCGTTAAGAAAGCTAGCGGGAATTAAATTTAAGAGAATAAATTTCGATAATTCATCAGAATACATAGAAAATTGGAACTTACAAAATAGAAGACAGCGCACCGGATTTGTTTTTCATAAACCTAACATTTTTCCATACTCAGCTTCATTTACTCTAAATAGATCTCAACCAATGCATGATAATTTAATGGGAACCATGTGGCTTAATGCTGGATCAGAAATTCAAGTGGCTGGATTTGATTACTCATGCGCCATAAATGCACCAGCGAACATACAGCAATTTGAGCATATCGTTCAGCTTAGGCGCGCACTGACTACAGCTACTATAACTTTATTACCTGATGCAGAGAGATTTAGTTTTCCAAGAGTAATTAATTCAGCTGATGGCGCGACTACATGGTTCTTTAATCCAGTTATTCTAAGACCAAACAATGTAGAGGTAGAATTTTTATTGAATGGACAAATTATTAATACATATCAGGCTAGATTTGGTACTATCATCGCAAGAAATTTTGATACAATTCGTTTATTATTTCAGTTGATGCGTCCACCT------AATATGACACCAGCTGTTAATGCACTATTTCCACAAGCACAACCTTTTCAGCACCATGCAACAGTTGGACTTACATTACGTATTGAATCTGCGGTTTGTGAATCAGTGCTTGCGGACGCGAATGAAACTCTGTTAGCAAATGTGACCGCGGTGCGTCAAGAATATGCCATACCAGTTGGACCGGTATTTCCACCAGGCATGAATTGGACTGAATTGATTACTAACTATTCGCCATCTAGAGAAGATAACTTGCAACGCGTTTTCACGGTAGCTTCCATTAGAAGCATGTTGATTAAG
>ACZ52086
ATGGAAGTTTTATATTCATTGTCAAAAACTCTTAAAGATGCTAGGGACAAAATTGTTGAAGGTACACTATATTCTAATGTTAGCGATCTCATTCAACAATTCAATCAAATGATAGTAACTATGAATGGAAATGACTTTCAAACTGGAGGAATTGGTAATTTGCCTATCAGAAACTGGACTTTCGATTTTGGTCTATTAGGTACAACACTTTTAAATTTAGATGCTAATTACGTTGAGAATGCTAGAACTACAATTGAATATTTTATTGACTTTATTGATAATGTATGTATGGATGAAATGGCAAGAGAGTCTCAAAGAAATGGAGTAGCTCCACAATCTGAAGCGTTAAGGAAGTTAGCAGGTATTAAATTCAAGAGAATAAATTTTGATAATTCATCTGAATATATAGAAAATTGGAACTTGCAAAATAGGAGGCAGCGTACTGGATTTGTTTTCCATAAACCTAATATATTTCCATACTCAGCTTCATTCACTTTAAATAGATCTCAACCAATGCATGATAATCTGATGGGAACTATGTGGCTTAATGCTGGATCAGAAATTCAGGTAGCCGGATTTGATTATTCATGCGCTATAAATGCACCAGCAAACATACAGCAATTTGAACATATTGTCCAGCTTAGGCGTGCGCTAACTACAGCTACTATAACTTTATTACCTGATGCAGAAAGATTCAGTTTTCCAAGAGTTATTAATTCAGCTGATGGCGCGACTACATGGTTCTTTAATCCAGTCATTTTAAGACCAAATAATGTTGAAGTAGAATTTTTGTTGAATGGACAAATTATTAATACATATCAAGCTAGATTTGGCACTATTATTGCAAGAAATTTTGATACTATTCGGTTGTTATTCCAGTTGATGCGTCCACCA------AATATGACGCCAGCTGTTAATGCACTGTTTCCGCAAGCACAACCTTTTCAACATCATGCAACAGTTGGACTTACATTACGTATTGAATCTGCAGTTTGTGAATCAGTGCTTGCGGATGCTAATGAGACTTTATTGGCGAATGTGACCGCAGTACGTCAAGAGTATGCTATACCAGTTGGTCCAGTATTTCCACCAGGCATGAATTGGACTGAATTAATTACTAATTACTCACCATCTAGAGAAGATAATTTACAACGTGTTTTTACAGTAGCTTCTATTAGAAGCATGTTGATTAAG
>ACV73803
ATGGATGTCCTGTACTCCTTGTCAAAAACTCTTAAAGATGCTAGAGACAAGATTGTCGAAGGCACATTATACTCTAATGTGAGTGATCTAATTCAACAATTTAACCAAATGATAATTACTATGAATGGAAATGAGTTCCAAACTGGAGGAATTGGTAATCTACCAATTAGAAATTGGAATTTTGATTTTGGATTACTTGGAACAACTCTACTAAATTTAGACGCTAATTACGTCGAAACAGCCCGCAACACAATTGATTATTTTGTAGATTTTGTAGATAACGTATGTATGGATGAAATGGTTAGAGAATCACAAAGAAATGGAATTGCACCACAATCAGATTCGCTTAGAAAATTGTCAGGCATTAAGTTCAAAAGAATAAATTTTGATAATTCGTCGGAATATATAGAGAATTGGAATCTGCAAAACAGAAGACAACGAACAGGTTTTACATTTCATAAACCAAATATTTTCCCTTATTCAGCGTCATTCACACTGAATAGATCACAACCAGCTCATGACAACTTGATGGGTACGATGTGGCTGAACGCAGGATCAGAAATTCAGGTCGCTGGATTCGACTATTCGTGTGCAATTAATGCGCCAGCTAATACGCAACAATTTGAGCACATTGTACAGCTCCGAAGAGTTTTAACTACAGCTACAATAACACTTTTACCAGATGCAGAAAGATTTAGTTTTCCAAGAGTGATTAATTCAGCTGACGGAGCAACTACATGGTATTTTAACCCAGTAATTCTTAGACCAAACAACGTTGAAGTGGAGTTTTTACTAAACGGGCAGATAATAAATACTTACCAGGCTAGATTTGGAACAATCGTAGCTAGAAATTTTGATACAATCAGATTGTCGTTCCAGTTGATGAGACCACCA------AATATGACACCAGCAGTAGCAGCATTATTTCCAAATGCACAACCATTTGAACATCATGCTACAGTAGGACTGACACTGAGAATTGAATCTGCAGTTTGTGAATCTGTACTTGCCGACGCAAGCGAGACAATGCTAGCAAATGTGACATCTGTTAGACAAGAATATGCAATACCAGTTGGACCAGTCTTTCCACCAGGTATGAATTGGACTGATTTGATCACTAACTATTCACCATCTAGAGAGGATAACTTGCAGCGTGTATTTACAGTGGCTTCCATTAGAAGCATGCTTGTCAAA
>ACZ51895
ATGGAGGTTCTGTACTCATTGTCAAAAACTCTTAAAGATGCTAGGGATAAAATTGTTGAAGGTACACTATACTCCAATGTTAGCGATCTCATTCAACAATTTAATCAAATGATAGTGACTATGAATGGAAATGACTTTCAAACTGGAGGAATTGGTAATTTACCTGCTAGAAATTGGACTTTTGATTTTGGTCTATTAGGTACAACACTTTTAAATTTGGATGCTAATTATGTTGAAAATGCAAGAACTACGATTGAATATTTCATTGATTTTATCGATAATGTATGTATGGATGAAATGGCAAGAGAGTCTCAAAGAAATGGAGTAGCTCCACAATCTGAAGCGTTGAGGAAATTATCAGGCATTAAATTTAAGAGAATAAATTTTGATAATTCATCAGAATATATAGAAAATTGGAATCTACAAAATAGAAGACAGCGTACTGGATTTGTCTTTCATAAACCTAATATATTTCCATACTCAGCTTCGTTCACTTTGAATAGATCTCAACCAATGCATGATAATTTGATGGGAACTATGTGGCTTAATGCTGGATCGGAGATACAAGTAGCTGGTTTTGATTATTCATGTGCTATAAACGCACCAGCAAATATACAGCAGTTCGAACATATTGTGCAGCTTAGACGTGCACTAACTACAGCTACTATAACTTTGTTACCTGATGCGGAAAGATTTAGTTTTCCAAGAGTTATCAATTCGGCTGACGGCGCAACTACATGGTTCTTTAATCCAGTTATTCTAAGACCAAATAATGTAGAAGTAGAGTTTTTGTTGAATGGACAAATCATTAACACATATCAGGCTAGATTTGGTACTATTATCGCAAGAAATTTTGACACAATTCGATTGTCATTTCAGTTAATGCGTCCACCA------AATATGACACCAGCTGTTAACGCATTATTTCCGCAAGCGCAACCTTTTCAACACCATGCAACAGTTGGACTCACATTACGCATTGAATCTGCTGTCTGTGAATCAGTGCTTGCGGATGCGAATGAAACTCTGTTAGCGAATGTGACCGCAGTGCGTCAAGAATATGCTATACCAGTTGGACCGGTATTTCCACCAGGCATGAATTGGACTGAGCTAATTACTAACTATTCACCATCTAGAGAAGATAACCTGCAACGCGTCTTTACAGTAGCTTCCATTAGAAGCATGTTGATTAAG
>AGH16345
ATGGAGGTTCTGTACTCATTGTCAAAAACTCTTAAAGATGCTAGGGACAAAATTGTTGAAGGTACACTGTACTCCAATGTTAGCGATATCATTCAACAATTTAATCAAATGATAGTGACTATGAATGGAAATGATTTTCAAACTGGAGGAATTGGTAATTTACCTGTTAGAAATTGGACTTTTGATTTTGGTCTATTAGGTACAACACTTTTAAATTTGGATGCTAATTATGTTGAAAATGCAAGAACTACGATTGAATATTTCATTGATTTTATCGATAACGTATGTATGGATGAAATGGCAAGAGAGTCTCAAAGAAATGGAGTAGCTCCACAATCTGAAGCGTTGAGGAAGTTATCAGGCATTAAATTTAAGAGAATAAATTTTGATAATTCATCAGAATATATAGAAAATTGGAATCTACAAAATAGAAGACAGCGTACTGGATTTGTCTTTCATAAACCTAATATATTTCCATACTCAGCTTCGTTCACTTTAAATAGATCTCAACCAATGCATGATAATTTAATGGGAACTATGTGGCTTAATGCTGGATCGGAGATACAAGTAGCTGGTTTTGATTATTCATGTGCTATAAACGCACCAGCAAATATACAGCAGTTCGAGCATATTGTGCAGCTTAGACGTGCACTAACTACAGCTACTATAACTTTGTTACCTGATGCGGAAAGATTCAGTTTTCCAAGAGTTATTAATTCAGCGGACGGCGCAACTACATGGTTCTTTAATCCAGTTATTCTAAGACCAAATAATGTAGAAGTAGAGTTTTTGTTGAATGGACAAATCATTAACACATATCAGGCTAGATTTGGTACTATTATCGCAAGAAATTTTGATACAATTCGGTTGTCATTTCAGTTAATGCGTCCACCA------AATATGACACCAGCTGTTAACGCATTATTTCCGCAAGCGCAACCTTTTCAACACCATGCAACAGTTGGACTCACATTACGTATTGAATCTGCTGTCTGTGAATCAGTGCTTGCGGACGCGAATGAAACTCTGTTAGCGAATGTGACCGCGGTGCGTCAAGAGTATGCTATACCAGTTGGACCGGTATTTCCACCAGGCATGAATTGGACTGAGCTAATTACTAACTATTCACCATCTAGAGAAGATAACCTGCAACGTATCTTTACGGTAGCTTCCATTAGAAGCATGTTGATTAAG
>AGE47190
ATGGAGGTTCTGTATTCATTGTCAAAAACTCTTAAAGATGCTAGGGATAAGATTGTTGAAGGTACATTATATTCTAATGTTAGCGACCTTATTCAGCAATTTAATCAAATGATAGTAACCATGAACGGAAATGACTTTCAAACTGGAGGAATTGGCAATCTACCCATTAGAAACTGGACATTTGACTTTGGTCTACTAGGTACTACGCTTTTAAATCTTGATGCTAATTATGTTGAGACTGCCAGAACTACGATTGAGTATTTTATTGATTTCATTGATAATGTGTGTATGGATGAAATGGCAAGAGAGTCTCAAAGAAATGGAGTAGCTCCACAATCTGAAGCGTTGAGAAAGCTAGCCGGTATTAAATTTAAAAGAATAAACTTTAATAATTCATCAGAATACATAGAAAATTGGAATTTACAAAATAGAAGACAACGTACTGGATTTGTTTTTCATAAACCTAATATATTTCCATACTCAGCATCATTTACTTTAAATAGATCTCAACCAATGCATGACAATTTAATGGGAACCATGTGGCTTAATGCTGGATCAGAAATTCAAGTGGCTGGATTTGACTATTCGTGTGCTCTAAATGCTCCAGCAAATATTCAGCAGTTTGAACATATTGTCCAGCTAAGACGTGCGCTAACTACAGCTACTATAACTTTATTACCTGATGCAGAAAGATTTAGTTTTCCAAGAGTTATTAATTCAGCAGATGGTGCAACTACATGGTTCTTTAATCCAATCATCCTAAGACCAAACAATGTAGAAGTAGAGTTTTTATTGAATGGACAAATTATTAATACATATCAAGCTAGATTCGGTACTATAGTCGCAAGAAATTTTGATACAATTCGTCTATCATTCCAATTAATGCGTCCACCA------AACATGACGCCGGCTGTAAATGCATTATTTCCGCAAGCACAACCTTTTCAACATCATGCAACCGTTGGACTTACGTTACGTATTGAGTCTGCAGTTTGTGAATCAGTACTTGCGGATGCAAATGAAACTTTATTGGCGAATGTTACCGCAGTACGTCAAGAGTATGCTATACCAGTTGGACCAGTATTTCCACCAGGTATGAATTGGACTGAGTTGATTACTAATTATTCACCATCTAGAGAAGATAATTTGCAACGTGTCTTTACAGTAGCCTCTATCAGAAGCATGTTGATTAAG
>AGE47441
ATGGATGTCCTGTACTCCTTGTCAAAAACTCTTAAAGATGCTAGAGACAAAATTGTCGAAGGTACATTATACTCTAATGTGAGTGATCTAATTCAACAATTTAACCAAATGATAATTACTATGAATGGAAATGAGTTCCAAACTGGAGGAATTGGTAATCTACCAATTAGAAATTGGAATTTTGATTTTGGATTACTTGGAACAACTCTACTAAATTTAGACGCTAACTACGTCGAAACAGCCCGCAACACAATTGATTATTTTGTAGATTTTGTAGACAACGTATGTATGGATGAAATGGTTAGAGAATCACAAAGAAATGGAATTGCACCACAATCAGATTCACTTAGAAAATTGTCAGGCATTAAGTTCAAAAGAATAAATTTTGATAATTCATCAGAATATATAGAGAACTGGAATCTGCAAAACAGAAGACAACGAACAGGTTTTACATTTCATAAACCAAATATTTTCCCTTATTCAGCGTCATTCACACTAAATAGATCGCAACCAGCTCATGATAACTTGATGGGTACGATGTGGCTGAACGCAGGATCAGAAATTCAGGTCGCTGGATTTGACTATTCGTGTGCAATTAATGCGCCAGCGAATACACAACAATTTGAGCACATTGTACAGCTCCGAAGAGTTTTAACTACAGCTACAATAACACTGTTACCGGATGCAGAAAGATTCAGTTTTCCAAGAGTAATTAATTCAGCCGACGGAGCAACTACATGGTACTTTAATCCAGTAATTCTTAGACCAAACAACGTTGAAGTGGAATTTCTACTAAACGGTCAGATAATAAATACTTACCAGGCTAGATTTGGAACAATCGTAGCTAGAAATTTTGATACAATCAGGTTGTCGTTCCAGTTGATGAGACCACCA------AATATGACACCAGCAGTAGCAGCATTATTTCCAAATGCGCAGCCATTTGAACATCATGCTACAGTAGGACTGACACTGAGAATTGAATCTGCAATTTGTGAATCTGTACTTGCCGACGCAAGCGAGACAATGCTAGCAAATGTGACATCTGTTAGACAAGAATACGCAATACCAGTTGGACCAGTCTTTCCACCAGGTATGAATTGGACTGATTTGATCAATAATTATTCACCATCTAGAGAGGATAACTTGCAGCGTGTATTTACAGTGGCTTCCATTAGAAGCATGCTTGTCAAA
>AGH16222
ATGGAGGTTCTGTATTCATTGTCAAAAACTCTTAAAGATGCCAGAGATAAGATTGTTGAAGGTACATTATATTCTAATGTTAGCGATCTCATTCAACAATTTAATCAAATGATAGTAACCATGAATGGAAATGACTTTCAAACTGGAGGAATTGGCAATTTACCTATTAGAAATTGGACATTTGACTTTGGTTTACTAGGTACTACGCTTTTAAATCTTGATGCTAATTATGTTGAGACTGCAAGAACTACGATTGAGTATTTTATTGATTTTATTGATAATGTATGTATAGATGAAATGGCAAGAGAGTCTCAAAGAAATGGAGTAGCTCCACAATCTGAGGCATTGAGGAAGTTAGCTGGTATTAAATTTAAACGAATAAACTTTAATAATTCATCAGAATATATAGAAAATTGGAATTTACAAAATAGAAGACAACGTACCGGATTTGTTTTTCATAAACCTAATATATTTCCATACTCAGCATCATTTACTTTAAACAGATCTCAACCAGTACATGACAATTTAATGGGAACTATGTGGCTTAATGCTGGATCAGAAGTTCAAGTAGCTGGATTTGACTATTCGTGTGCTCTAAATGCTCCAGCAAATATTCAGCAGTTTGAACATATTGTCCAGCTAAGACGTGCGCTAACTACAGCTACTATAACTTTGTTACCTGATGCAGAAAGATTTAGTTTTCCAAGAGTTATTAATTCAGCAGATGGCGCAACTACATGGTTCTTTAATCCAATTATCCTAAGACCAAACAATGTAGAGGTAGAATTTTTACTGAATGGACAAATTATCAATACATATCAAGCTAGATTTGGCACTATTATCGCAAGAAATTTTGATACAATTCGTCTATCATTCCAATTAATGCGTCCACCA------AATATGACGCCAGCCGTAAATGCATTATTTCCGCAAGCACAACCTTTTCAACATCATGCAACAGTTGGACTTACGTTACGTATTGAGTCTGCAGTTTGTGAATCAGTGCTTGCGGATGCAAATGAAACTTTATTGGCGAATGTTACCGCAGTACGTCAAGAGTATGCTATACCAGTTGGACCAGTATTCCCACCAGGCATGAATTGGACTGAGCTAATTACTAATTATTCACCATCTAGGGAAGATAATTTGCAACGTGTCTTTACGGTAGCCTCTATCAGAAGCATGTTGATTAAG
>BAM76943
ATGGAAGTTCTGTACTCACTGTCAAAAACTTTGAAGGATGCTAGAGATAAAATTGTTGAAGGTACACTATACTCAAATGTAAGTGATTTAATTCAACAATTCAATCAAATGATAGTTACTATGAATGGAAATGATTTCCAAACAGGAGGAATAGGAAATTTGCCGGTTAGAAATTGGACTTTTGACTTCGGATTACTTGGTACTACTTTACTTAATCTAGATGCAAATTATGTTGAGAATGCTAGAACTACCATTGAATATTTTATTGATTTTATAGATAATGTATGTATGGATGAAATAGCTAGAGAATCACAACGAAATGGAATAGCACCACAATCTGAAGCACTGAGAAAGCTGTCGGGTATCAAATTTAAAAGAATCAATTTTGATAATTCATCTGATTATATCGAAAATTGGAATTTACAGAATAGACGACAGCGCACTGGATTTGTATTTCATAAACCAAATATACTTCCATATTCAGCATCATTCACTTTAAATCGGTCGCAGCCAGCTCATGATAATTTGATGGGAACTATGTGGATTAACGCTGGATCAGAAATTCAAGTGGCTGGATTCGATTATTCGTGTGCTTTAAATGCGCCAGCAAACATTCAGCAGTTTGAACACGTTGTACCGTTAAGACGTGCCCTCACAACAGCTACAATTACTTTGCTACCAGATGCAGAAAGATTTAGTACCCCTAGAGTAATTAATTCAGCTGATGGTACTACCACATGGTACTTTAATCCAGTTGTTTTAAGACCAAGTAATGTAGAAGTTGAATTTCTACTGAATGGACAGATAATTAACACATATCAAGCGCGATTTGGAACTATCGTAGCTAGAAACTTTGATACCATTCGTTTATCATTTCAATTAGTACGTCCACCG------AATATGACACCAGCAGTTGCACACCTATTTCCGCAAGCACCACCATTTTTATTCCATGCTACAGTTGGACTTACAATGCGTATTGAGTCTGCAGTTTGTGAATCTGTGCTTGCGGATGCTTCAGAAACTTTGTTGGCAAATGTAACATCAGTACGTCAGGAGTATGCAATACCAGTAGGACCAGTATTCCCACCGGGTATGAATTGGACGGAATTGATTACCAATTATTCACCTTCAAGAGAAGATAATTTGCAACGTGTTTTTACAGTAGCTTCCATTAGAAGCATGTTGATTAAG
>ADI80504
ATGGAGGTTCTGTATTCATTGTCAAAAACTCTTAAAGATGCTAGGGATAAGATTGTTGAAGGTACGTTATATTCTAATGTTAGCGATCTTATTCAGCAATTTAATCAAATGATAGTAACCATGAACGGAAATGACTTTCAAACTGGAGGAATTGGCAATTTACCCATTAGAAATTGGACATTTGACTTTGGCCTACTAGGTACTACGCTTTTAAATCTTGATGCTAATTATGTTGAGACTGCTAGAACTACGATCGAGTATTTTATTGATTTCATTGATAATGTGTGTATGGATGAAATGGCAAGAGAGTCTCAAAGAAATGGAGTAGCTCCACAATCTGAAGCATTGAGAAAGCTAGCCGGTATTAAATTTAAAAGAATAAACTTTAATAATTCATCAGAATATATAGAAAATTGGAATTTACAAAATAGAAGACAACGTACTGGATTTGTTTTTCATAAACCTAATATATTTCCATACTCAGCATCATTTACTTTAAATAGATCTCAACCAATGCATGATAATTTAATGGGAACCATGTGGCTTAATGCTGGATCAGAAATTCAAGTGGCTGGATTTGACTATTCGTGTGCTCTAAACGCTCCAGCAAATATTCAGCAATTTGAACATATTGTCCAGCTAAGGCGTGCGCTAACTACAGCTACTATAACTTTGTTACCTGATGCAGAAAGATTTAGTTTTCCAAGAGTTATTAATTCAGCAGATGGCGCAACTACATGGTTCTTTAATCCAATCATCCTAAGACCAAACAATGTAGAAGTAGAATTTTTACTAAATGGACAAATTATTAATACATATCAAGCTAGATTTGGCACTATTGTCGCAAGAAATTTTGATACAATTCGCCTGTCATTCCAATTAATGCGTCCACCA------AACATGACGCCAGCCGTAAATGCATTATTTCCGCAAGCACAACCTTTTCAACATCATGCAACAGTTGGACTTACGTTACGTATTGAGTCTGCAGTTTGTGAATCAGTGCTTGCGGATGCAAATGAAACTTTATTGGCGAATGTTACCGCAGTACGTCAAGAGTATGCTATACCAGTTGGACCAGTATTTCCACCAGGCATGAATTGGACTGAGCTGATTACTAACTATTCACCATCTAGGGAAGATAATTTGCAACGTGTCTTTACAGTAGCCTCTATCAGAAGCATGTTAATTAAG
>ADD09816
ATGGAGGTTCTGTATTCATTGTCAAAAACTCTTAAAGATGCTAGGGATAAAATCGTTGAAGGTACATTATATTCTAATGTTAGCGATCTAATTCAACAATTTAATCAAATGATAGTAACCATGAATGGAAATGACTTTCAAACTGGAGGAATTGGCAATTTGCCTATTAGAAATTGGACATTTGACTTTGGTCTACTAGGTACTACGCTTTTAAATCTTGATGCTAATTATGTTGAGACTGCAAGAACTACGATTGAGTATTTTATTGATTTCATTGATAATGTATGTATGGATGAAATGGCAAGAGAGTCTCAAAGAAATGGAGTAGCTCCACAATCTGAGGCGTTGAGAAAGCTAGCTGGTATTAAATTCAAAAGAATAAACTTTAATAATTCATCAGAATATATAGAAAATTGGAATTTACAAAATAGAAGACAACGTACTGGATTTGTTTTTCATAAACCTAATATATTTCCATACTCAGCATCATTTACTTTAAATAGATCTCAACCAATGCATGACAATTTAATGGGAACCATGTGGCTTAATGCTGGATCAGAAATTCAAGTAGCTGGATTTGACTACTCGTGTGCTCTAAATGCTCCAGCAAATATTCAGCAGTTTGAACATATTGTCCAGCTAAGGCGTGCACTAACTACAGCCACTATAACTTTGTTACCTGATGCAGAAAGATTTAGTTTTCCAAGAGTTATTAATTCAGCAGATGGTGCAACTACATGGTTCTTTAATCCAATTATCCTAAGACCAAATAATGTAGAGGTAGAATTTTTACTGAATGGACAAATTATTAATACATACCAAGCTAGATTTGGCACTATTATCGCAAGAAATTTTGATACAATTCGTCTATCATTCCAATTAATGCGTCCACCA------AACATGACGCCAGCCGTAAATGCATTATTTCCGCAAGCGCAACCTTTTCAACATCATGCAACAGTTGGACTTACGTTACGTATTGAGTCTGCAGTTTGTGAATCAGTGCTTGCGGATTCAAATGAAACTTTATTGGCGAATGTTACCGCAGTACGTCAAGAGTATGCTATACCAGTTGGACCAGTATTCCCACCAGGCATGAACTGGACTGAGTTGATTACTAACTATTCACCATCTAGGGAAGATAATTTGCAACGTGTCTTTACGGTAGCCTCTATCAGAAGCATGTTGATCAAG
>AGE98722
ATGGAGGTTCTATATTCATTGTCAAAAACTCTTAAAGATGCTAGGGATAAGATTGTTGAAGGTACATTATATTCTAATGTTAGCGATCTCATTCAGCAATTTAATCAAATGATAGTAACCATGAATGGAAATGACTTTCAAACTGGAGGAATTGGCAATTTACCTATTAGAAATTGGACATTTGACTTTGGTCTACTAGGTACTACGCTTTTAAATCTTGATGCTAATTATGTTGAGACTGCAAGAACTACGATTGAGTATTTTATTGATTTCATTGATAATGTATGTATGGATGAAATGGCAAGAGAGTCTCAAAGAAATGGAGTAGCTCCACAATCTGAGGCATTGAGGAAACTAGCCGGTATTAAATTTAAAAGAATAAACTTTAATAATTCATCAGAATATATAGAAAATTGGAATTTACAAAATAGAAGACAACGTACCGGATTTGTTTTTCATAAACCTAATATATTTCCATACTCAGCATCATTTACTTTAAATAGATCTCAACCAATGCATGACAATTTAATGGGAACTATGTGGCTTAATGCTGGATCAGAAATTCAAGTGGCTGGATTTGACTACTCGTGTGCTCTAAATGCTCCAGCAAATATTCAGCAGTTTGAACATATTGTCCAGCTAAGGCGTGCGCTAACTACAGCTACTATAACTTTGTTACCTGATGCAGAAAGATTTAGTTTTCCAAGAGTTATTAATTCAGCCGATGGCGCAACCACATGGTTCTTTAATCCAATTATCCTAAGACCAAACAATGTAGAGGTAGAATTTTTACTGAATGGACAAATTATTAATACATATCAAGCTAGATTTGGCACTATTATCGCAAGAAATTTTGATACAATTCGTCTATCATTCCAATTAATGCGTCCACCA------AACATGACGCCAGCCGTAAATGCATTATTTCCGCAAGCACAACCTTTTCAACATCATGCGACAGTTGGACTTACGTTACGTATTGAGTCTGCAGTTTGTGAATCAGTGCTTGCGGATGCAAATGAAACTTTATTGGCGAATGTTACCGCAGTACGTCAAGAGTATGCTATACCAGTTGGACCAGTGTTCCCACCAGGCATGAATTGGACTGAGCTGATTACTAACTATTCACCATCCAGGGAAGATAATTTGCAACGTGTCTTTACAGTAGCCTCTATCAGAAGCATGTTGATTAAG
>AGE98721
ATGGAGGTTCTATATTCATTGTCAAAAACTCTTAAAGATGCTAGGGATAAGATTGTTGAAGGTACATTATATTCTAATGTTAGCGATCTCATTCAGCAATTTAATCAAATGATAGTAACCATGAATGGAAATGACTTTCAAACTGGAGGAATTGGCAATTTACCTATTAGAAATTGGACATTTGACTTTGGTCTACTAGGTACTACACTTTTAAATCTTGATGCTAATTATGTTGAGACTGCCAGAACTACGATTGAGTATTTTATTGATTTCGTTGATAATGTATGTATGGATGAAATGGCAAGAGAGTCTCAAAGAAATGGAGTAGCGCCACAATCTGAGGCATTGAGGAAGCTAGCCGGTATTAAATTTAAAAGAATAAACTTTAATAATTCATCAGAATATATAGAAAATTGGAATTTACAAAATAGAAGACAACGTACCGGATTTGTTTTTCATAAACCTAATATATTTCCATACTCAGCATCATTTACTCTAAATAGATCTCAACCAATGCATGACAATTTAATGGGAACCATGTGGCTTAATGCTGGATCAGAAATCCAAGTGGCTGGATTTGACTACTCGTGTGCTCTAAATGCTCCAGCAAATATTCAGCAGTTTGAACATATTGTACAGCTAAGACGTGCGCTAACTACAGCTACTATAACTTTGTTACCTGATGCAGAAAGATTTAGTTTTCCAAGAGTTATTAATTCAGCAGATGGCGCAACTACATGGTTCTTTAATCCAATTATCCTAAGACCAAACAATGTAGAAGTAGAATTTTTACTGAATGGACAAATTATTAATACATATCAAGCTAGATTTGGCACTATTATTGCAAGAAATTTTGATACAATTCGTCTATCATTCCAATTAATGCGTCCACCA------AACATGACGCCAGCCGTAAATGCATTATTTCCGCAAGCACAACCTTTTCAACATCATGCAACAGTTGGACTTACGTTACGTATTGAGTCTGCAGTTTGTGAATCAGTGCTTGCGGATGCAAATGAAACTTTATTGGCGAATGTTACCGCAGTACGTCAAGAGTATGCTATACCAGTTGGACCAGTATTCCCGCCAGGCATGAATTGGACTGAGCTAATTACTAACTATTCACCATCCAGAGAAGATAATTTGCAACGTGTCTTTACAGTAGCCTCTATCAGAAGCATGTTGATTAAG
>AGF86127
[truncated: 548,423 more chars]
