# Supplementary material for: FRESCo: finding regions of excess synonymous constraint in diverse viruses
Source: Genome Biol. 2015 Feb 17;16(1):38. doi: 10.1186/s13059-015-0603-7 (PMC4376164; doi:10.1186/s13059-015-0603-7)
Supplement: Additional file 4: — Sequence alignments (zip folder of FASTA alignments). [file 13059_2015_603_MOESM4_ESM.zip › alignments/rotavirus/VP7.fa.revtrans]

>AGE98525
ATGTATGGTATTGAATATACCACA------------ATTCTAATCTTTCTGATATCAATTATTCTACTCAACTATATATTAAAATCAGTAACTCGAATAATGGACTACATTATATATAGATCTTTGTTGATTTATGTAGCATTATTTGCCTTGACAAGAGCTCAGAATTATGGGCTTAACTTACCAATAACAGGATCAATGGACACTGTATAC------GCTAACTCTACTCAAGAAGGAATA---TTTCTAACATCTACATTATGTTTGTATTATCCAACTGAAGCAAGTACTCAAATTAATGATGGTGAATGGAAAGACTCATTATCACAAATGTTTCTCACAAAAGGTTGGCCAACAGGATCAGTCTATTTTAAAGAGTATTCAAATATTGTTGATTTTTCTGTTGATCCACAATTATATTGTGATTATAACTTAGTACTGATGAAATAT---GATCAAAATCTTGAATTAGATATGTCAGAGTTAGCTGATTTAATATTGAATGAATGGTTATGTAATCCAATGGATATAACATTATATTATTATCAACAATCGGGAGAATCAAATAAGTGGATATCAATGGGATCATCATGCACTGTGAAAGTGTGTCCACTGAATACGCAAACGTTAGGAATAGGTTGTCAAACTACAAATGTAGACTCGTTTGAAATGGTTGCTGAGAATGAGAAATTAGCTATAGTGGATGTCGTTGATGGGATAAATCATAAAATAAATTTGACAACTGCGACATGTACTATTCTAAATTGTAAGAAGTTAGGTCCAAGAGAGAATGTAGCTGTAATACAAGTTGGTGGCTCTAATGTATTAGACATAACAGCAGATCCAACGACTAATCCACAAACTGAGAGAATGATGAGAGTGAATTGGAAAAAATGGTGGCAAGTATTTTACACTATAGTAGATTATATTAACCAGATCATACAGGTAATGTCCAAAAGATCAAGATCATTAAATTCTGCAGCTTTTTACTATAGAGTA---------------
>ACJ54764
ATGTATGGTATTGAATATACCACA------------ATTCTAATCTTTCTGATATCAATCATTCTACTCAACTATATATTAAAATCAGTGACCCGAATAATGGACTACATTATATATAGATTTTTGTTAATTTTTGTAGCATTATTTGCCTTAACTAAAGCTCAGAATTATGGACTTAATATACCAATAACAGGATCAATGGATACTGTATAT------TCCAACTCTACTCGAGAAGAAGTA---TTTCTAACATCCACATTATGTTTGTATTATCCAACTGAAGCAAGTACTCAAATCAGTGATGGCGAATGGAAAGACTCATTATCGCAAATGTTTCTTACGAAAGGTTGGCCAACAGGATCAGTCTATTTTAAAGAGTACTCAAATATCGTTGATTTTTCCGTTGACCCACAATTATATTGTGATTATAACTTAGTACTAATGAAGTAT---GATCAAAATCTTGAATTAGATATGTCAGAATTAGCTGATTTGATATTGAATGAATGGTTATGTAATCCAATGGATATAACATTATATTATTATCAGCAATCGGGAGAATCAAATAAATGGATATCGATGGGATCATCATGTACTGTGAAAGTGTGTCCACTGAATACACAAACGTTAGGAATAGGTTGTCAAACAACGAATGTAGACTCATTTGAAACAGTTGCTGAGAATGAAAAATTAGCTATAGTGGATGTCGTTGATGGGATAAATCATAAAATAAATTTGACAACTACAACATGTACTATTCGAAATTGTAAGAAGTTAGGTCCAAGAGAGAATGTGGCTGTAATACAAGTCGGTGGCGCTAATATATTAGACATAACAGCGGATCCAACAACTAATCCACAAATTGAGAGAATGATGAGAGTGAATTGGAAAAGATGGTGGCAAGTGTTCTATACTATAGTAGATTATATTAATCAGATTGTACAGGTAATGTCCAAAAGATCAAGATCATTAAATTCCGCTGCGTTCTATTATAGAGTA---------------
>AFQ20979
ATGTATGGTATTGAATATACCACG------------ATTCTAATCTTTCTGATATCAATCATTCTACTCAACTATATATTGAAATCAGTGACTCGAATAATGGACTACATTATATATAGATTTTTGTTAATTTCTGTAGCATTATTTGCTTTGACTAAAGCTCAGAACTATGGACTTAATATACCAATAACGGGATCAATGGATACTGTATAC------TCCAACTCTACTCAAGAAGGAATA---TTTCTAACATCCACATTATGTTTGTATTATCCAACTGAAGCAAGTACTCAAATCAGTGATGGTGAATGGAAAGACTCATTATCACAAATGTTTCTTACAAAAGGTTGGCCAACAGGATCAGTCTATTTTAAAGAGTATTCAAACATCGTTGATTTTTCCGTTGACCCACAATTATATTGTGATTATAAATTAGTAATAATGAAGTAT---GATCAAAATTTTGAATTAGATATGTCAGAGTTAGCTGATTTGATATTGAATGAATGGTTATGTAATCCAATGGATATAACATTATATTATTACCAACAATCAGGAGAATCAAATAAGTGGATATCAATGGGATCATCATGTACTGTGAAAGTATGTCCACTGAATACACAAACGTTGGGAATAGGTTGTCAAACAACGAATGTAGACTCATTTGAAACAGTTGCTGAGAATGAAAAATTAGCTATAGTGGATGTCGTCGATGGGATAAATCATAAAATAAATTTGACAACTACGACATGTACTATTCGAAACTGTAAGAAGTTAGGTCCAAGAGAGAATGTAGCTGTAATACAAGTTGGTGGCTCTAATATATTAGACATAACAGCGGATCCAACGACTAATCCACAAATTGAGAGAATGATGAGAGTGAATTGGAAAAGATGGTGGCAAGTATTTTATACCATAGTAGATTATATTAATCAGATTGTACAGGTAATGTCCAAAAGATCAAGATCATTAGATTCTGCTGCGTTTTATTATAGAGTA---------------
>AAV64882
ATGTATGGTATTGAATATACCACA------------TTTCTAATCTACTTAATATCAATTATACTATTCAATTATATATTAAAGAGCATAACTAGAATGATGGACTATATAATTTATAAATTTTTACTTATAGTCACAATTACTTCAATCTTTGTCAATGCACAGAATTACGGTATTAACTTACCAATAACTGGATCAATGGATGTATCATAT------GCAAATACTACAAAGGATGAACCA---TTCCTAACGTCAACGTTATGTTTATATTACCCAACGGAAGCTAGAACAGAAATAAATGATAATGAGTGGATGAGTACACTATCACAGTTGTTTTTAACAAAGGGATGGCCAACTGGTTCAGTATATTTCAAAGAGTACGACGATATAGCTACTTTCTCAGTAGATCCACAACTGTATTGTGACTATAATATAGTTTTAATGCGATAC---AATTCAAGCTTGGAACTAGACATGTCAGAGTTAGCGAATTTGATACTGAATGAATGGCTATGTAATCCAATGGATGTTACATTGTATTATTATCAACAGACGGATGAAGCAAATAAATGGATAGCAATGGGACAATCATGTACAATAAAAGTGTGTCCATTGAACACTCAAACACTAGGGATAGGATGTCAGACAACAAATACTGGGACATTTGAAGAGGTGGCAACAGCTGAGAAACTGGTAATCACTGATGTGGTCGACGGCGTGAATCATAAATTGGATGTTACTACCGCAACTTGTACTATTAGAAATTGCAAGAAGCTGGGACCAAGAGAGAATGTGGCCGTAATACAAGTTGGTGGTGCTGACATCCTTGATATAACATCTGATCCTACGACTACTCCACAAACAGAACGGATGATGCGAATAAACTGGAAGAAGTGGTGGCAGGTATTTTACACCATAGTAGACTATGTGAACCAAATTGTACAAGCAATGTCTAAAAGGTCCAGATCACTAGACTCTGCAGCATTCTACTATAGAGTG---------------
>AAV64883
ATGTATGGTATTGAATATACCACA------------TTTCTAATCTACTTAATATCAATTATGCTATTCAATTATATATTAAAGAGTATAACTAGAATGATGGACCATATAATTTATAAATTTTTACTTATAGTCACAATTACTTCAATCTTTGTCAATGCACAGAATTACGGTATTAACTTACCAATAACTGGATCAATGGATGTATCATAT------GCAAATACTACAAAGGGTGAGCCA---TTCCTAACGTCAACGTTATGTTTATATTACCCACCGGAAGCTAGAACAGAAATAAATGATAATGAATGGATGAGTACACTATCACAGTTGTTTTTAACAAAGGGATGGCCAACTGGTTCAGTATATTTCAAAGAGTACGACGATATAGCTACTTTCTCAGTAGATCCACAACTGTATTGTGACTATAATATAGTTTTAATGCGATAC---AATTCAAGCTTGGAACTAGACATGTCAGAGTTAGCGAATTTGATACTGAATGAATGGTTATGTAATCCAATGGATGTTACATTGTATTATTATCAACAGACGGATGAAGCAAATAAATGGATAGCAATGGGACAATCATGTACAATAAAAGTGTGTCCATTGAACACTCAAACACTAGGGATAGGATGTCAGACAACAAATACTGGGACATTTGAAGAGGTGGCAACAGCTGAGAAACTGGTAATCACTGATGTGGTCGACGGCGTGAATCATAAATTGGATGTTACTACCGCAACTTGTACTATTAGAAATTGCAAGAAGCTGGGACCAAGAGAGAATGTGGCCGTAATACAAGTTGGTGGTGCTGACATCCTTGATATAACATCTGATCCTACGACTACTCCACAAACAGAACGGATGATGCGAATAAACTGGAAGAAGTGGTGGCAGGTATTTTACACCATAGTAGACTATGTGAACCAAATTGTACAAGCAATGGAAAAAAGGTCCAGATCTCTAGACTCTGCAGCATTCTACTATAGAGTG---------------
>AFQ21097
ATGTATGGTATTGAATATACCACA------------GTTTTAACCTTTTTGATATCAGTTATATTGTTGAATTACGTACTCAAATCCTTAACTAGAATAATGGACTTTATTATTTACAGATTTCTTTTAATTATAGTTATATTATCACCACTCCTTAATGCACAAAATTATGGAATAAATCTTCCGATTACTGGCTCAATGGACACACCATAT------ACGAACTCAACGCGAGAGGAAGTA---TTCCTAACTTCGACTTTATGTTTGTATTACCCAACTGAAGCAGCAACAGAAATAAATGATAATTCATGGAAGGATACACTTTCTCAGCTATTTTTAATCAAAGGATGGCCAACAGGATCTATTTATTTTAAAGATTATACTGATATTGCCTCATTTTCAGTCGATCCACAACTGTATTGTGATTATAATTTGGTATTAATGAAATAT---GACGCTACACTGCAACTAGACATGTCCGAACTAGCAGATTTGTTACTTAATGAGTGGTTATGTAATCCTATGGATATTACTTTGTATTATTATCAACAAACTGATGAGGCAAATAAATGGATTTCAATGGGATCATCTTGTACTATAAAGGTATGTCCACTAAATACGCAAACATTAGGAATTGGGTGCCTAACAACTGATACAAACACGTTTGAAGAAGTTGCAACAGCTGAAAAATTAGTGATTACTGACGTCGTGGATGGAGTCAATCATAAATTGAACGTGACAACAAACACTTGTACGATTAGAAATTGTAAAAAATTAGGACCAAGGGAAAACGTAGCAGTTATACAGGTTGGTGGCCCAGATGTACTTGACATAACAGCTGATCCAACGACAATGCCACAAACAGAAAGAATGATGCGAGTGAATTGGAAGAAATGGTGGCAAGTGTTTTATACAATAGTTGACTACGTGAATCAAATTGTGCAAGCAATGTCCAAAAGATCGAGATCATTAAATTCTGCTGCATTTTATTACAGAGTA---------------
>ACF18775
ATGTATGGTATTGAATATACCACA------------GTTCTAACCTTTTTGATATCATTCATTCTATTGAATTATATACTAAAATCCTTGACTAGAATGATGGACTTTATCATTTACAGGTTTCTCTTTATTATAGTCATTCTGTCACCATTGTTGAAAGCTCAAAATTATGGAATTAATCTACCAATTACTGGTTCAATGGATACTGCATAC------GCTAATTCTACACAAGAAGAAACT---TTTCTCACATCAACTTTGTGTTTATACTATCCAACTGAAGCTGCAACAGAGATAAATGATAATTCATGGAAAGATACACTTTCTCAATTGTTTTTGACTAAAGGATGGCCTACTGGATCTGTCTACTTTAAAGAATACACAGATATTGCTTCCTTCTCGGTTGATCCGCAGTTGTATTGTGATTACAATGTAGTACTAATGAAGTAT---GACGCCACTTTACAGTTGGATATGTCTGAGTTGGCTGATCTAATATTGAATGAGTGGCTATGCAACCCAATGGACATTACTCTATATTATTATCAACAAACGGATGAAGCAAATAAATGGATTTCTATGGGATCTTCATGTACAATAAAAGTATGTCCACTTAATACACAAACTCTTGGAATTGGTTGTCTGACTACTGATACAACTACATTTGAAGAAGTTGCAACGGCTGAAAAATTGGTAATTACTGATGTCGTTGATGGAGTAAATCATAAGCTTGATGTCACGACTACCACTTGTACTATTAGAAATTGTAAAAAGTTGGGACCACGAGAAAATGTTGCAGTAATTCAAGTTGGGGGTTCTGACGTTCTCGATATAACAGCTGATCCAACTACAGCACCACAAACTGAACGAATGATGCGTATTAATTGGAAAAAATGGTGGCAGGTGTTTTATACTATAGTTGATTACGTAAATCAAATAGTTCAGGCAATGTCCAAAAGATCACGATCACTAAACTCCGCTGCGTTTTATTATAGAGTT---------------
>AAV64885
ATGTATGGTATTGAATATACCACA------------ATTCTAACCTTTCTGATATCAATAGTTTTATTGAACTATATATTAAAATCACTAACTAGTGCGATGGACTTTATAATTTATAGATTTCTTTTACTTATTGTTATTGCATCACCTTTTGTTAAAACACAAAATTATGGAATTAATTTACCGATCACTGGCTCCATGGATACAGCATAT------ACAAATTCATCACAGCAAGAAACA---TTTTTGACTTCAACGCTATGCTTATATTATCCTACAGAAGCGTCAACTCAAATTGGAGATACGGAATGGAAGGATACTCTGTCCCAATTATTCTTGACTAAAGGGTGGCCAACTGGATCAGTCTATTTTAAAGAATACACCGATATCGCTTCATTCTCAATTAATCCGCAACTTTATTGTGATTATAATGTTGTACTTATGAAGTAT---GATTCAACGTTAGAGCTAGATATGTCTGAATTAGCTGATTTAATTCTAAATGAATGGTTATGTAACCCAATGGATATAACATTATATTATTATCAGCAAACAGATGAAGCGAATAAATGGATATCGATGGGACAGTCTTGTACCATAAAAGTATGTCCATTGAATACGCAGACTTTAGGAATAGGTTGTATTACCACAAATACAGCGACATTTGAAGAGGTGGCTACAAGTGAAAAATTAGTAATAACCGATGTTGTTGATGGTGTGAACCATAAACTTGATGTGACTACAAATACCTGTACAATTAGGAATTGTAAGAAGTTGGGACCAAGAGAAAATGTAGCGATTATACAAGTCGGTGGCTCAGATGTGTTAGATATTACAGCGGATCCAACTACTGCACCACAAACTGAACGTATGATGCGAGTAAATTGGAAGAAATGGTGGCAAGTTTTCTATACAGTAGTAGATTATATTAATCAGATTGTGCAAGTTATGTCCAAAAGATCACGGTCATTAAATTCAGCAGCTTTTTACTATAGGGTT---------------
>AEB79408
ATGTATGGTATTGAATATACCACA------------ATTCTAATCTTTCTGATATCAATTATTCTACTCAACTATATATTAAAATCAGTGACTCGAATAATGGACTACATTATATATAGATCTTTGTTGATTTCTGTAGCATTATTTGCCTTGACAAGAGCTCAGAACTATGGGATTAACTTACCAATAACAGGATCAATGGACACTACATAT------GCTAACTCTACTCAAGAAGGAATA---TTTCTAACATCTACATTATGTTTGTATTATCCAACTGAAGCAAGTACTCAAATCAATGATGGTGAATGGAAAGACTCATTGTCACAAATGTTTCTCACAAAAGGTTGGCCAACAGGATCAGTCTATTTTAAAGAGTATTCAAGTATTGTTGATTTTTCTGTTGACCCACAATTATATTGTGATTATAACTTAGTACTAATGAAATAT---GATCAAAATCTTGAATTAGACATGTCAGAGTTAGCTGATTTAATATTGAATGAATGGTTATGTAATCCAATGGATATAACATTATATTATTATCAACAATCAGGAGAATCAAATAAGTGGATATTAATGGGATCATCATGTACTGTGAAAGTGTGTCCACTGAATACGCAAACGTTAGGAATAGGTTGTCAAACAACAAATGTAGACTCGTTTGAAATGGTCGCTGAGAATGAGAAATTAGCTATAGTGGATGTCGTTGATGGTATAAATCATAAAATAAATTTGACAACTACGACATGTACTATTCGAAATTGTAAGAAGTTAGGTCCAAGAGAGAATGTAGCTGTAATACAAATTGGTGGCTCTAATGTATTAGACATAACAGCAGATCCAACGACTAATCCACAAACTGAGAGAATGATGAGAGTGAATTGGAAAAAATGGTGGCAAGTATTTTATACTATAGTAGATTATATTAACCAGATCGTGCAGGTAATGTCCAAAAGATCAAGATCATTAAATTCCGCAGCTTTTTATTATAGAGTA---------------
>AEB79409
ATGTATGGTATTGAATATACCACA------------ATTCTAATCTTTCTGATATCAATCATTCTACTCAACTATATATTAAAATCAGTGACCCGAATAATGGACTACATTATATATAGATTTTTGTTGATTTCTGTAGCATTATTTGCCTTAACTAAAGCTCAGAACTATGGACTTAATATACCAATAACAGGATCAATGGATACTGTATAC------TCCAACTCTACTCAAGAAGAAGTG---TTTCTAACATCCACATTATGTTTGTATTATCCAACTGAAGCAAGTACTCAAATCAGTGATGGTGAATGGAAAGAATCATTATCACAAATGTTTCTTACAAAAGGTTGGCCAACAGGCTCAGTCTATTTTAAAGAGTATTCAAATATTGTTGATTTCTCCGTTGACCCACAATTATATTGTGATTATAACTTAGTACTAATGAAGTAT---GATCAAAATCTTGAATTAGATATGTCAGAACTAGCTGATTTGATATTGAATGAATGGTTATGTAATCCAATGGATATAACATTATATTATTATCAACAATCGGGAGAATCGAATAAATGGATATCAATGGGATCATCATGTACTGTAAAAGTGTGTCCACTGAATACACAAACGTTAGGAATAGGTTGTCAAACAACGAATGTAGACTCATTTGAAACAGTTGCTGAGAATGAAAAATTAGCTATAGTGGATGTCGTTGATGGGATAAATCATAAAATAAATTTGACAACTACAACATGTACTATTCGAAATTGTAAGAAGTTAGATCCAAGAGAGAATGTGGCTGTAATACAAGTTGGTGGCTCTAATGTGTTAGACATAACAGCAGATCCAACAACTAATCCACAAATTGAGAGAATGATGAGAGTGAATTGGAAAAGATGGTGGCAAGTATTCTATACTATAGTAGATTATATTAATCAGATTGTACAGGTAATGTCCAAAAGATCAAGATCATTAAATTCCGCTGCGTTTTATTATAGAGTA---------------
>AGE47323
ATGTATGGTATTGAATATACCACA------------ATTCTAATCTTCTTGACATCGATTACATTATTGAATTATATCTTAAAATCAATAACGAGAATAATGGACTATATAATTTATAGATTTTTGTTTATGGTAGTGATCTTGGCCACCATAATAAATGCGCAAAACTATGGAGTAAATTTGCCAATTACAGGTTCAATGGATACTGCGTAT------GCAAACTCTACACAAAGTGAGCCA---TTTTTGACATCAACCCTTTGTTTGTATTATCCTGTTGAGGCATCAAACGAAATAGCTGATACTGAATGGAAAGATACCTTATCACAACTGTTCTTAACAAAAGGATGGCCAACAGGATCAGTGTACTTTAAAGAATATGCTGATATAGCGGCCTTTTCAGTGGAACCACAGTTATACTGTGATTATAATTTAGTTTTAATGAAATAT---GACTCTACACAAAAACTAGATATGTCTGAATTGGCCGATCTTATATTGAATGAATGGCTGTGCAATCCAATGGACATAACGCTATATTATTATCAGCAGACTGATGAGGCAAATAAATGGATATCAATGGGCTCTTCTTGCACGGTTAAAGTGTGTCCATTAAATACACAAACACTTGGTATTGGATGTCTAATAACTAATCCAGACACGTTTGAAACAGTTGCGACAACGGAGAAATTAGTGATTACAGATGTTGTAGATGGTGTCAACCACAAATTAAACGTCACAACGGCAACGTGCACCATACGCAACTGTAAAAAGTTAGGACCAAGGGAGAACGTAGCAGTCATACAGGTAGGCGGCGCGAACATTTTAGACATCACAGCTGATCCAACAACTACACCACAGACAGAGAGAATGATGCGAATAAATTGGAAAAAATGGTGGCAAGTGTTTTACACGGTAGTGGATTACGTCAATCAAATAATTCAGACAATGTCCAAAAGATCTAGATCGCTTAATTCGTCGGCGTTCTACTATAGAGTG---------------
>AEB00417
ATGTATGGTATTGAATATACCACA------------ATTCTAACCTTTCTGATATCATTTATTTTATTGAACTATACATTAAAATCTTTGACTAGAATAATGGACTTCATTATTTACAGATTCCTCTTTATCATAGTTGTTTTGTCACCATTGTTGAAAGCTCAAAATTATGGGATTAACTTACCAATTACTGGTTCAATGGATACTGCATAT------GCTAATTCCACACAAGAAGAGGCT---TTCCTCACGTCAACTTTATGCCTATATTATCCAACTGAAGCTGCAACAGAAATAAATGATAACTCGTGGAAAGATACTCTCTCTCAGTTGTTTTTAACCAAAGGGTGGCCTACTGGATCTGTTTATTTTAAAGAATACACCAATATTGCTTCATTTTCAGTCGATCCGCAATTATATTGTGATTATAATGTAGTATTAATGAAATAT---GACGCGAATCTGCAATTGGATATGTCTGAACTAGCTGATTTAATATTGAATGAATGGTTGTGCAATCCAATGGACATTACTTTATATTATTATCAGCAGACAGATGAAACTAATAAGTGGATTTCTATGGGATCTTCATGCACGATAAAAGTATGTCCACTTAACACGCAGACTCTTGGAATTGGTTGTTTGGCTACTAATGCGGCGACATTTGAAGAAGTGGCTACAGATGAGAAACTAGTAATTACTGATGTTGTTGACGGAGTGAATCATAAATTAGACGTTACGACTAATACGTGTACTATTAGGAATTGCAAGAAATTAGGACCAAGAGAGAACGTAGCTGTAATTCAAGTTGGAGGTTCTGATGTTCTTGATATAACAGCTGATCCAACCACAGCACCACAAACTGAGCGAATGATGCGTATTAATTGGAAAAAATGGTGGCAAGTATTTTACACTGTAGTTGATTACGTAAACCAAATAATCCAAGCGATGTCCAAAAGATCACGATCACTAAATTCTGCCGCGTTCTATTATAGGGTT---------------
>AEB79402
ATGTATGGTATTGAATATACCACA------------ATTCTAATCTTTCTGATATCAATCATTCTACTCAACTATATATTAAAATCAGTGACCCGAATAATGGACTACATTATATATAGATTTTTGTTAATTTTTGTAGCATTATTTGCCTTAACTAAAGCTCAGAATTATGGACTTAATATACCAATAACAGGATCAATGGATACTGTATAT------TCCAACTCTACTCGAGAAGAAGTA---TTTCTAACATCCACATTATGTTTGTATTATCCAACTGAAGCAAGTACTCAAATCAGTGATGGTGAATGGAAAGACTCATTATCGCAAATGTTTCTTACAAAAGGTTGGCCAACAGGATCAGTCTATTTTAAAGAGTACTCAAATATCGTTGATTTTTCCGTTGACCCACAATTATATTGTGATTATAACTTAGTACTAATGAAGTAT---GATCAAAATCTTGAATTAGATATGTCAGAATTAGCTGATTTAATATTGAATGAATGGTTATGTAATCCAATGGATATAACATTATATTATTATCAGCAATCGGGAGAATCAAATAAGTGGATATCAATGGGATCATCATGTACTGTGAAAGTGTGTCCACTGAATACACAAACGTTAGGAATAGGTTGTCAAACAACGAATGTAGACTCATTTGAAACAGTTGCTGAGAATGAAAAATTAGCTATAGTGGATGTCGTTGATGGGATAAATCATAAAATAAATTTGACAACTACAACATGTACTATTCGAAATTGTAAGAAGTTAGGTCCAAGAGAGAATGTGGCTGTAATACAAGTTGGTGGCGCTAATATATTAGACATAACAGCGGATCCAACAACTAATCCACAAATTGAGAGAATGATGAGAGTGAATTGGAAAAGATGGTGGCAAGTGTTCTATACTATAGTAGATTATATTAATCAGATTGTACAGGTAATGTCCAAAAGATCAAGATCATTAAATTCCGCTGCGTTCTATTATAGAGTA---------------
>AEB79403
ATGTATGGTATTGAATATACCACA------------ATTCTAATCTTTCTGATATCAATCATTCTACTCAACTATATATTAAAATCAGTGACCCGAATAATGGACTACATTATATATAGATTTTTGTTAATTTTTGTAGCATTATTTGCCTTAACTAAAGCTCAGAATTATGGACTTAATATACCAATAACAGGATCAATGGATACTGTATAT------TCCAACTCTACTCGAGAAGAAGTA---TTTCTAACATCCACATTATGTTTGTATTATCCAACTGAAGCAAGTACTCAAATCAGTGATGGTGAATGGAAAGACTCATTATCGCAAATGTTTCTTACAAAAGGTTGGCCAACAGGATCAGTCTATTTTAAAGAGTACTCAAATATCGTTGATTTTTCCGTTGACCCACAATTATATTGTGATTATAACTTAGTACTAATGAAGTAT---GATCAAAATCTTGAATTAGATATGTCAGAATTAGCTGATTTAATATTGAATGAATGGTTATGTAATCCAATGGATATAACATTATATTATTATCAGCAATCGGGAGAATCAAATAAGTGGATATCAATGGGATCATCATGTACTGTGAAAGTGTGTCCACTGAATACACAAACGTTAGGAATAGGTTGTCAAACAACGAATGTAGACTCATTTGAAACAGTTGCTGAGAATGAAAAATTAGCTATAGTGGATGTCGTTGATGGGATAAATCATAAAATAAATTTGACAACTACAACATGTACTATTCGAAATTGTAAGAAGTTAGGTCCAAGAGAGAATGTGGCTGTAATACAAGTTGGTGGCGCTAATATATTAGACATAACAGCGGATCCAACAACTAATCCACAAATTGAGAGAATGATGAGAGTGAATTGGAAAAGATGGTGGCAAGTGTTCTATACTATAGTAGATTATATTAATCAGATTGTACAGGTAATGTCCAAAAGATCAAGATCATTAAATTCCGCTGCGTTCTATTATAGAGTA---------------
>AEB79404
ATGTATGGTATTGAATATACCACA------------ATTCTAATCTTTCTGATATCAATCATTCTACTCAACTATATATTAAAATCAGTGACCCGAATAATGGACTACATTATATATAGATTTTTGTTGATTTCTGTAGCATTATTTGCCTTAACTAAAGCTCAGAACTATGGACTTAATATACCAATAACAGGATCAATGGATACTGTATAC------TCCAACTCTACTCAAGAAGGAGTA---TTTCTAACATCCACATTATGTTTGTATTATCCAACTGAAGCAAGTACTCAAATCAGTGATGGTGAATGGAAAAACTCATTATCACAAATGTTTCTTACAAAAGGTTGGCCAACAGGATCAGTTTATTTTAAAGAGTACTCAAATATTGTTGATTTTTCCGTTGACCCACAATTATATTGTGATTATAACTTAGTGCTAATGAAGTAT---GATCAAAATCTTGAATTAGATATGTCAGAATTAGCTGATTTGATATTGAATGAATGGTTATGTAATCCAATGGATATAACATTATATTATTATCAACAATCGGGAGAATCAAATAAGTGGATATCAATGGGATCATCATGTACTGTGAAAGTGTGTCCACTGAATACACAAACGTTAGGAATAGGTTGTCAAACAACGAATGTAGACTCATTTGAAACAGTTGCTGAGAATGAAAAATTAGCTATAGTGGATGTCGTTGATGGGATAAATCATAAAATAAATTTGACAACTACGACATGTACTATTCGAAATTGTAAGAAGTTAGGTCCAAGAGAGAATGTGGCTGTAATACAAGTTGGTGGCTCTAATGTGTTAGACATAACAGCGGATCCAACAACTAATCCACAAATTGAGAGAATGATGAGAGTGAATTGGAAAAGATGGTGGCAAGTATTCTATACTATAGTAGATTATATTAATCAGATTGTACAGGTAATGTCCAAAAGATCAAGATCATTAAATTCTGCTGCGTTTTATTATAGAGTA---------------
>AGE47083
ATGTATGGTATTGAATATACCACA------------ATTCTGACCATTTTGATATCTATCATATTATTGAATTATATATTAAAAACTATAACTAATACGATGGACTACATAATTTTCAGGTTTTTACTACTCATTGCTTTAATATCACCATTTGTAAGGACACAAAATTATGGCATGTATTTACCAATAACGGGATCACTAGACGCTGTATAT------ACGAATTCTACTAGTGGAGAGCCA---TTTTTAACTTCGACGCTGTGTTTATACTATCCAGCAGAAGCTAAAAATGAGATTTCAGATGATGAATGGGAAAATACTTTATCACAATTATTTTTAACTAAAGGATGGCCAATTGGATCAGTTTATTTTAAAGACTACAATGATATTAATACATTTTCTGTGAATCCACAACTATATTGTGATTATAATGTAGTATTGATGAGATAT---GACAATACATCTGAATTAGATGCATCAGAGTTAGCAGATCTTATATTGAATGAATGGCTGTGCAATCCTATGGATATATCGCTTTACTATTATCAACAAAGTAGCGAATCAAATAAATGGATATCGATGGGAACAGACTGCACGGTAAAAGTTTGTCCACTCAATACACAAACCCTAGGGATTGGATGCAAAACTACGGATGTAAACACATTTGAGATTGTTGCGTCGTCTGAAAAATTAGTAATTACTGACGTTGTAAATGGTGTTAACCATAAGATAAATATTTCAATAAATACGTGCACTATACGCAACTGTAATAAATTAGGACCACGAGAAAATGTTGCTATAATTCAAGTTGGTGGACCGAACGCATTAGATATCACTGCTGATCCAACAACAGTCCCACAAGTTCAAAGAATCATGCGAATAAATTGGAAAAAATGGTGGCAAGTATTTTATACAGTAGTTGACTATATTAACCAAGTTATACAAGTCATGTCCAAACGATCAAGATCATTAGACGCAGCTGCTTTTTATTATAGAATT---------------
>AEB79406
ATGTATGGTATTGAATATACCACA------------ATTCTAATCTTTCTGATATCAATCATTCTACTCAACTATATATTAAAATCAGTGACCCGAATAATGGACTACATTATATATAGATTTTTGTTGATTTCTGTAGCATTATTTGCCTTAACTAAAGCTCAGAACTATGGACTTAATATACCAATAACAGGATCAATGGATACTGTATAC------TCCAACTCTACTCAAGAAGGAGTA---TTTCTAACATCCACATTATGTTTGTATTATCCAACTGAAGCAAGTACTCAAATCAGTGATGGTGAATGGAAAAACTCATTATCACAAATGTTTCTTACAAAAGGTTGGCCAACAGGATCAGTTTATTTTAAAGAGTACTCAAATATTGTTGATTTTTCCGTTGACCCACAATTATATTGTGATTATAACTTAGTGCTAATGAAGTAT---GATCAAAATCTTGAATTAGATATGTCAGAATTAGCTGATTTGATATTGAATGAATGGTTATGTAATCCAATGGATATAACATTATATTATTATCAACAATCGGGAGAATCAAATAAGTGGATATCAATGGGATCATCATGTACTGTGAAAGTGTGTCCACTGAATACACAAACGTTAGGAATAGGTTGTCAAACAACGAATGTAGACTCATTTGAAACAGTTGCTGAGAATGAAAAATTAGCTATAGTGGATGTCGTTGATGGGATAAATCATAAAATAAATTTGACAACTACGACATGTACTATTCGAAATTGTAAGAAGTTAGGTCCAAGAGAGAATGTGGCTGTAATACAAGTTGGTGGCTCTAATGTGTTAGACATAACAGCGGATCCAACAACTAATCCACAAATTGAGAGAATGATGAGAGTGAATTGGAAAAGATGGTGGCAAGTATTCTATACTATAGTAGATTATATTAATCAGATTGTACAGGTAATGTCCAAAAGATCAAGATCATTAAATTCTGCTGCGTTTTATTATAGAGTA---------------
>AEB79407
ATGTATGGTATTGAATATACCACA------------ATTCTAATCTTTCTGATATCAATCATTCTACTCAACTATATATTAAAATCAGTGACCCGAATAATGGACTACATTATATATAGATTTTTGTTAATTTTTGTAGCATTATTTGCCTTAACTAAAGCTCAGAACTATGGACTTAATATACCAATAACAGGATCAATGGATACTGTATAT------TCCAACTTTACTCAAGAAGGAGTA---TTTCTAACATCCACGTTATGTTTGTATTATCCAACTGAAGCAAGTACTCAAATCAGTGATGGTGAATGGAAAGACTCATTATCGCAAATGTTTCTTACAAAAGGTTGGCCAACAGGATCAGTTTATTTTAAAGAGTACTCAAATATCGTTGATTTTTCCGTTGACCCACAATTATATTGTGATTATAACTTAGTACTAATGAAGTAT---GATCAAAATCTTGAATTAGATATGTCAGAATTAGCTGATTTGATATTGAATGAATGGTTATGTAATCCAATGGATATAACATTGTATTATTATCAACAATCGGGAGAATCAAATAAGTGGATATCAATGGGATCATCATGTACTGTGAAAGTGTGTCCACTGAATACACAAACGTTAGGAATAGGGTGTCAAACAACGAATGTAGACTCATTTGAAACAGTTGCTGAGAATGAAAAATTAGCTATAGTGGATGTCGTTGATGGGATAAATCATAAAATAAATTTAACAACTACAACATGTACTATTCGAAATTGTAAGAAGTTAGGTCCAAGAGAGAATGTGGCTGTAATACAAGTTGGTGGCGCTAATATATTAGACATAACAGCGGATCCAACAACTAATCCACAAATTGAGAGAATGATGAGAGTGAATTGGAAAAGATGGTGGCAAGTGTTCTATACTATAGTAGATTATATTAATCAGATTGTACAGGTAATGTCCAAAAGATCAAGATCATTAAATTCCGCTGCGTTCTATTATAGAGTA---------------
>AGE98778
ATGTATGGTATTGAATATACCACA------------ATTCTAATCTTTCTGATATCAATCATTCTACTCAACTATATATTAAAATCAGTAACCCGAATGATGGACTACATTATATATAGATCTTTGTTGATTTCTGTAGCATTATTTGCCTTGACAAGAGCTCAGAATTATGGGCTTAACTTACCAATAACAGGATCAATGGACACTGCATAC------GCTAACTCTACTCAAGAAGGAATA---TTTCTAACATCCACATTATGTTTGTATTATCCAACTGAAGCAAGTACTCAAATCAATGATGGTGAATGGAAAGACTCATTGTCGCAAATGTTTCTCACAAAAGGTTGGCCAACAGGATCAGTTTATTTTAAAGAGTATTCAAGTATTGTTGATTTTTCTGTTGACCCACAATTATATTGTGATTATAACTTAGTACTAATGAAATAT---GATCAAAATCTTGAATTAGATATGTCAGAGTTAGCTGATTTAATATTGAATGAATGGTTATGTAATCCAATGGATATAACGTTATATTATTATCAACAATCGGGAGAATCAAATAAGTGGATATCAATGGGATCATCATGTACTGTGAAAGTGTGTCCACTGAATACACAAACGTTAGGAATAGGTTGTCAAACAACGAATGTAGACTCATTTGAAATGGTTGCTGAGAATGAGAAATTAGCTATAGTGGATGTTGTTGATGGGATAAATCATAAAATAAATTTGACAACTACGACGTGTACTATTCGAAATTGTAAGAAGTTAGGTCCAAGAGAGAATGTAGCTGTAATACAAGTTGGTGGCTCTAATGTATTAGACATAACAGCAGATCCAACGACTAATCCACAAACCGAGAGAATGATGAGAGTGAATTGGAAAAAATGGTGGCAAGTATTTTATACTATAGTAGATTATATTAACCAGATTGTACAGGTAATGTCCAAAAGATCAAGAGCATTAAATTCTGCAGCTTTTTATTACAGAGTA---------------
>BAD22585
ATGTATGGTATTGAATATACCACA------------GTTCTAACCTTTTTGATATCAATCATTTTGTTGAATTATATACTAAAATCATTAACTAGTGCAATGGACTTTATAATTTATAGATTCCTTTTGCTTATAGTCATTGTATCACCATTTGTTAAGACGCAAAATTATGGAATTAATTTACCAATCACTGGCTCCATGGATACGGCATAT------GCAAACTCATCACAGCTAGATACA---TTTTTAACTTCAACGTTATGTTTATATTACCCTGCTGAAGCATCAACTCAAATTGGAGATACAGAATGGAAAGACACTCTGTCTCAATTGTTCTTGACTAAAGGGTGGCCAACTGGGTCAGTCTATTTTAAAGAATATACTGACATCGCTTCATTTTCTATTGATCCACAACTTTATTGCGATTATAATGTTGTATTAATGAAGTAC---GATTCAACATTAGAGTTAGACATGTCTGAACTAGCTGATTTGATTCTAAACGAATGGTTATGTAATCCGATGGATATAACACTATATTATTATCAACAAACAGATGAAGCGAATAAATGGATAGCGATGGGACAATCTTGTACAATAAAAGTGTGTCCGTTGAATACGCAGACTTTAGGAATAGGCTGTACAACTACAAATACAGCAACATTTGAGGAAGTGGCCGCAAGTGAAAAATTAGTGATAACTGATGTTGTTGATGGTGTGAATCATAAACTAGATGTAACTACAACTACTTGTACTATTAGAAATTGTAGAAAATTAGGACCAAGAGAGAATGTGGCAATTATACAAGTTGGCGGCTCAGAAGTGCTAGATATTACAGCAGACCCAACCACTGCGCCACAAACTGAACGTATGATGCGAATAAATTGGAAAAAATGGTGGCAAGTTTTTTATACGGTAGTAGATTATATCAATCAGATTGTGCAAGTTATGTCCAAAAGATCGCGATCGTTGAATTCAGCAGCTTTCTACTATAGAGTC---------------
>BAC66050
ATGTATGGTATTGAATATACCACA------------ATTCTAATCTTTTTGATATCAATCATTCTACTCAACTATATATTAAAATCAGTGACCCGAATAATGGACTACATTATATATAGATTTTTGTTAATTTCTGTAGCATTATTTGCCTTGACTAAAGCTCAGAACTATGGACTTAATATACCAATAACAGGATCAATGGATACTGTATAC------TCCAACTCTACTCAAGAAGGAGTA---TTTCTAATATCTACATTATGTTTGTATTATCCAACTGAAGCAAGTACTCAAATCAGTGATGGTGAATGGAAAGATTCATTATCGCAAATGTTTCTTACAAAAGGTTGGCCAACAGGATCAGTCTATTTTAAAGAGTACTCAAATATTGTTGATTTTTCCGTTGACCCACAATTATATTGTGATTATAACTTAGTACTAATGAAGTAT---GATCAAAATCTTGAATTAGATATGTCAGAATTAGCTGATTTGATATTGAATGAATGGTTATGTAATCCAATGGATATAACATTATATTATTATCAACAATCGGAAGAATCAAATAAGTGGATATCAATGGGATCATCATGTACTGTGAAAGTGTGTCCACTGAATACACAAACGTTGGGAATAGGTTGTCAAACAACGAATGTAGACTCATTTGAAACAGTTGCTGAGAATGAAAAATTAGCTATAGTGGATGTCGTTGATGGGATAAATCATAAAATAAATTTAACAACTACGACATGTACTATTCGAAATTGTAAGAAGTTAGGTCCAAGAGAGAATGTAGCTGTAATACAAGTTGGTGGCTCTAATATATTAGACATAACAGCGGATCCAACGACTAATCCACAAATTGAGAGAATGATGAGAGTGAATTGGAAAAGATGGTGGCAAGTATTTTATACTATAGTAGATTATATTAATCAGATTGTACAGGTAATGTCCAAAAGATCAAGATCATTAAATTCTGCTGCGTTTTATTATAGAGTA---------------
>AGH68955
ATGTATGGTATTGAATATACCGCA------------ATTCTAACCTTTCTGATATCAATAGTTTTATTGAACTATATATTAAAATCACTAACTAGTGCGATGGACTTTATAATTTATAGATTTCTTTTACTTATTGTTATTGTATCACCTTTTGTTAAAACACAAAATTATGGAATTAATTTACCGATCACTGGTTCCATGGATACAGTATAT------GCAAATTCATCACAGCAAGAAACA---TTTTTGACTTCAACGCTATGCTTATATTATCCTACAGAAGCATCAACTCAAATTGGAGATACGGAATGGAAGGATACTCTGTCCCAATTATTCTTGACTAAAGGATGGCCAACTGGATCAGTCTATTTTAAAGAATACACTGATATCGCTTCATTCTCAATTGATCCACAACTTTATTGTGATTATAATGTTGTACTGATGAAGTAT---GATTCAACGTTAGAGCTAGATATGTCTGAATTAGCTGATTTAATTCTAAATGAATGGTTATGTAACCCAATGGATATAACATTATATTATTATCAGCAAACAGATGAAGCGAATAAATGGATATCGATGGGACAGTCTTGTACCATAAAAGTATGTCCATTGAATACGCAGACTTTAGGAATAGGTTGTATTACCACAAATACAGCGACATTTGAAGAGGTGGCTACAAGTGAAAAATTAGTAATAACCGATGTTGTTGATGGTATAAACCATAAACTTGATGTGACTACAAATACCTGTACAATTAGGAATTGTAAGAAGTTAGGACCAAGAGAAAATGTAGCGATTATACAAGTCGGTGGCTCAGATGTGTTAGATATTACAGCGGATCCAACTACTGCACCACAAACTGAACGTATGATGCGAGTAAATTGGAAGAAATGGTGGCAAGTTTTCTATACGGTAGTAGATTATATTAATCAGATTGTACAAGTTATGTCCAAAAGATCACGGTCATTAAATTCAGCAGCTTTTTACTATAGGGTT---------------
>AGE98679
ATGTATGGTATTGAATATACCACA------------ATTCTAATCTTTCTGATATCAATTATTCTACTCAACTATATATTAAAATCAGTAACTCGAATAATGGACTACATTATATATAGATCTTTGTTGATTTATGTAGCATTATTTGCCTTGACAAGAGCTCAGAATTATGGGCTTAACTTACCAATAACAGGATCAATGGACACTGTATAC------GCTAACTCTACTCAAGAAGGAATA---TTTCTAACATCCACATTATGTTTGTATTATCCAACTGAAGCAAGTACTCAAATTAATGATGGTGAATGGAAAGACTCATTGTCACAAATGTTTCTCACAAAAGGTTGGCCAACAGGATCAGTCTATTTTAAAGAGTATTCAAGTATTGTTGATTTTTCTGTCGATCCACAATTATATTGTGATTATAACTTAGTACTAATGAAATAT---GATCAAAATCTTGAATTAGATATGTCAGAGTTAGCTGATTTAATATTGAATGAATGGTTATGTAATCCAATGGATATAACATTATATTATTATCAACAATCGGGAGAATCAAATAAGTGGATATCAATGGGATCATCATGTACTGTGAAAGTGTGTCCACTGAATACGCAAACGTTAGGAGTAGGTTGTCAAACAACAAATGTAGACTCGTTTGAAATGGTTGCTGAGAATGAGAAATTAGCTATAGTGGATGTCGTTGATGGGATAAATCATAAAATAAATTTGACAACTACGACATGTACTATTCGAAATTGTAAGAAGTTAGGTCCAAGAGAGAATGTAGCTGTAATACAAGTTGGTGGCTCTAATGTATTAGACATAACAGCAGATCCAACGACTAATCCACAAACTGAGAGAATGATGAGAGTGAATTGGAAAAAATGGTGGCAAGTATTTTATACTATAGTAGATTATATTAACCAAATCGTGCAGGTAATGTCCAAAAGATCAAGATCATTAAATTCTGCAGCTTTTTATTCTAGAGTA---------------
>AFQ21584
ATGTATGGTATTGAATATACCACA------------ATTCTGACCATTTTGATATTTATCATATTATTGAATTATATATTAAAAACTATAACTAATACGATGGACTATATAATTTTTAGGTTATTACTACTCATCGCTTTGATGTCACCATTTGTGAGGACGCAAAATTATGGTATGTATTTACCAATAACAGGATCACTAGACGCTGTATAC------ACAAATTCAACTAGTGGAGAATCA---TTTCTAACTTCAACGCTATGTTTATACTATCCAACAGAAGCTAAAAATGAGATTTCAGATAATGAATGGGAAAATACTCTATCGCAGTTATTTTTAACTAAAGGATGGCCGACTGAATCAGTTTATTTTAAAGACTACAATGATATTACTACATTTTCTATGAATCCACAACTATATTGTGATTATAATGTAGTATTGATGAGATAT---GATAATACATCTGAATTAGATGCATCGGAGTTAGCAGATCTTATATTGAACGAATGGCTGTGCAATCCTATGGATATATCACTTTACTATTATCAACAAAATAGCGAATCAAATAAATGGATATCAATGGGAACGGACTGTACAGTAAAAGTTTGTCCACTCAATACACAAACTTTAGGAATTGGATGCAAAACTACGGACGTGGATACATTTGAGATTGTTGCCTCGTCTGAAAAATTGGTAATTACTGACGTTGTAAATGGTGTTAATCATAAAATAAATATTTCAATAAGTACGTGTACTATACGTAATTGTAATAAACTAGGACCACGAGAAAATGTTGCTATAATTCAAGTTGGTGGACCGAACGCACTAGATATCACTGCTGATCCAACAACAGTTCCACAGGTTCAAAGAATCATGCGAGTAAATTGGAAAAAATGGTGGCAAGTGTTTTATACAGTAGTTGACTATATTAACCAAATTATACAAGTTATGTCCAAACGGTCAAGATCATTAGACACAGCTGCTTTTTATTATAGAATT---------------
>AFQ21582
ATGTATGGTATTGAATATACCACA------------ATTCTAATCTTTCTGATATCAATCATTCTATTAAATTATATATTAAAATCAGTGACTCGAATGATGGACTACATTATATATAGATCTTTGTTAATTTCTGTAGCATTATTTGCCTTGACAAGAGCTCAGAATTATGGGATTAACTTACCAATAACAGGATCAATGGACGCCGCATAC------GCTAACTCTACTCAAGAAGGAATA---TTTCTAACATCCACATTATGTTTGTATTATCCAACAGAAGCAAGTACTCAAATTAATGATGGTGAATGGAAAGACTCATTGTCACAAATGTTTCTCATAAAAGGTTGGCCAACAGGATCAGTCTATTTTAAAGAGTATTCAAGTATTGTTGATTTTTCTGTTGATCCACAATTATATTGTGATTATAACTTAGTATTAATGAAATAT---GATCAAAATCTTGAATTAGATATGTCAGAGTTAGCTGATTTAATATTGAATGAGTGGTTATGTAATCCAATGGATATAACATTATACTATTATCAACAATCGGGAGAATCAAATAAGTGGATATCAATGGGATCATCATGTACTGTGAAAGTGTGTCCACTGAATACGCAAACGTTAGGAATAGGTTGTCAAACAACAAATGTAGACTCGTTTGAAATGGTTGCTGAAAATGAGAAACTAGCTATAGTGGATGTCGTTGATGGGATAAATCATAAAATAAATTTGACAACTACGACATGTACTATTCGAAATTGTAAGAAGTTAGGTCCAAGAGAGAATGTAGCTGTAATACAAGTTGGTGGCTCTAATGTGTTAGACATAACAGCAGATCCAACGACTAATCCACAAACTGAGAGAATGATGAGAGTGAATTGGAAAAAATGGTGGCAAGTATTTTATACTATAGTAGATTATATTAACCAGATTGTACAGGTAATGTCCAAAAGGTCAAGATCATTAAATTCTGCAGCTTTTTATTATAGAGTA---------------
>AFQ21583
ATGTATGGTATTGAATATACCACA------------ATTCTAATCTTTCTGATATCAATCATTCTATTAAATTATATATTAAAATCAGTGACTCGAATGATGGACTACATTATATATAGATCTTTGTTAATTTCTGTAGCATTATTTGCCTTGACAAGAGCTCAGAATTATGGGATTAACTTACCAATAACAGGATCAATGGACGCCGCATAC------GCTAACTCTACTCAAGAAGGAATA---TTTCTAACATCCACATTATGTTTGTATTATCCAACAGAAGCAAGTACTCAAATTAATGATGGTGAATGGAAAGACTCATTGTCACAAATGTTTCTCATAAAAGGTTGGCCAACAGGATCAGTCTATTTTAAAGAGTATTCAAGTATTGTTGATTTTTCTGTTGATCCACAATTATATTGTGATTATAACTTAGTATTAATGAAATAT---GATCAAAATCTTGAATTAGATATGTCAGAGTTAGCTGATTTAATATTGAATGAGTGGTTATGTAATCCAATGGATATAACATTATACTATTATCAACAATCGGGAGAATCAAATAAGTGGATATCAATGGGATCATCATGTACTGTGAAAGTGTGTCCACTGAATACGCAAACGTTAGGAATAGGTTGTCAAACAACAAATGCAGACTCGTTTGAAATGGTTGCTGAAAATGAGAAACTAGCTATAGTGGATGTCGTTGATGGGATAAATCATAAAATAAATTTGACAACTACGACATGTACTATTCGAAATTGTAAGAAGTTAGGTCCAAGAGAGAATGTAGCTGTAATACAAGTTGGTGGCTCTAATGTGTTAGACATAACAGCAGATCCAACGACTAATCCACAAACTGAGAGAATGATGAGAGTGAATTGGAAAAAATGGTGGCAAGTATTTTATACTATAGTAGATTATATTAACCAGATTGTACAGGTAATGTCCAAAAGGTCAAGATCATTAAATTCTGCAACTTTTTATTATAGAGTA---------------
>AFQ21580
ATGTATGGTATTGAATATACCACA------------ATTCTAATCTTTCTGATATCAATCATTCTACTCAACTATATATTAAAATCAGTGACCCGAATAATGGACTACATTATATATAGATTTTTGTTAATTTCTGTAGCATTATTTGCCTTAACTAAAGCTCAGAACTATGGACTTAATATACCAATAACAGGATCAATGGATACTGTATAC------TCCAATTCTACTCAAGAAGGAGTA---TTTCTAACATCCACATTATGTTTGTATTATCCAACTGAAGCAAGTAATCAAATCAGTGATGGTGAATGGAAAGACTCATTATCGCAAATGTTTCTTACAAAGGGTTGGCCAACAGGATCAGTCTATTTTAAAGAGTACTCAAATATTGTTGATTTTTCCGTTGATCCACAATTATATTGTGATTATAACTTAGTACTAATGAAGTAT---AATCAAAATCTTGAATTAGATATGTCAGAATTAGCTGATTTGATATTGAATGAATGGTTATGTAATCCAATGGATATAACATTATATTATTACCAACAATCGGGAGAATCAAATAAGTGGATATCAATGGGATCATCGTGTACTGTGAAAGTGTGTCCACTGAATACACAAACGTTGGGAATAGGTTGTCAAACAACGAATGTAGACTCATTTGAAACAGTTGCTGAGAATGAAAAATTAGCTATAGTGGATGTCGTTGATGGGATAAATCATAAAATAAATTTGACAACTACGACATGTACTATTCGAAATTGTAAGAAGTTAGGTCCAAGAGAGAATGTAGCTGTAATACAAGTTGGTGGCTCTAATATATTAGACATAACAGCGGATCCAACGACTAATCCACAAATTGAGAGAATGATGAGAGTGAATTGGAAAAGATGGTGGCAAGTATTTTATACTATAGTAGATTATATTAATCAGATTGTACAGGTTATGTCCAAAAGATCAAGATCATTAAATTCTGCTGCGTTTTATTATAGAGTA---------------
>AFQ21581
ATGTATGGTATTGAATATACCACA------------ATTCTAATCTTTCTGATATCAATCATTCTATTAAATTATATATTAAAATCAGTGACTCGAATGATGGACTACATTATATATAGATCTTTGTTAATTTCTGTAGCATTATTTGCCTTGACAAGAGCTCAGAATTATGGGATTAACTTACCAATAACAGGATCAATGGACGCCGCATAC------GCTAACTCTACTCAAGAAGGAATA---TTTCTAACATCCACATTATGTTTGTATTATCCAACAGAAGCAAGTACTCAAATTAATGATGGTGAATGGAAAGACTCATTGTCACAAATGTTTCTCATAAAAGGTTGGCCAACAGGATCAGTCTATTTTAAAGAGTATTCAAGTATTGTTGATTTTTCTGTTGATCCACAATTATATTGTGATTATAACTTAGTATTAATGAAATAT---GATCAAAATCTTGAATTAGATATGTCAGAGTTAGCTGATTTAATATTGAATGAGTGGTTATGTAATCCAATGGATATAACATTATACTATTATCAACAATCGGGAGAATCAAATAAGTGGATATCAATGGGATCATCATGTACTGTGAAAGTGTGTCCACTGAATACGCAAACGTTAGGAATAGGTTGTCAAACAACAAATGTAGACTCGTTTGAAATGGTTGCTGAAAATGAGAAACTAGCTATAGTGGATGTCGTTGATGGGATAAATCATAAAATAAATTTGACAACTACGACATGTACTATTCGAAATTGTAAGAAGTTAGGTCCAAGAGAGAATGTAGCTGTAATACAAGTTGGTGGCTCTAATGTGTTAGACATAACAGCAGATCCAACGACTAATCCACAAACTGAGAGAATGATGAGAGTGAATTGGAAAAAATGGTGGCAAGTATTTTATACTATAGTAGATTATATTAACCAGATTGTACAGGTAATGTCCAAAAGGTCAAGATCATTAAATTCTGCAGCTTTTTATTATAGAGTA---------------
>AAU05743
ATGTATGGTATTGAATATACCACA------------GTTCTATTTTATTTGATATCGTTCGTTCTTGGGAGTTATATTCTGAAAACTATAATAAAGGTGATGGACTATATTATTTATAGAATAACATTTGTAATTGTAGTATTATCAGCATTGGCGAATGCACAAAATTATGGAATAAATTTGCCAATTACTGGATCTATGGATACAGCATAT------GTTAACTCAACACAAGACAATAAT---TTTTTATCTTCAACTTTATGTCTATATTATCCATCAGAAGCTCCAACTCAAATTAGTGATACTGAATGGAAAGATACACTATCTCAGCTATTTTTAACCAAAGGATGGCCGACAGGCTCAGTTTATTTTAATGAATATTCAAACGTTTTAGAATTTTCCATCGACCCAAAGCTATACTGTGATTATAATGTTGTGCTAATTAAATTC---GCTTCTGGTGAGGAGTTGGACATATCTGAATTAGCTGATCTAATACTGAATGAGTGGTTATGTAATCCAATGGATATAACATTATATTATTATCAACAAACTGGAGAGGCAAACAAATGGATATCAATGGGATCATCATGTACCATTAAAGTGTGTCCATTAAATACTCAGACATTAGGAATTGGATGTCAAACGACAAATACAGCTACTTTTGAAACAGTTGCTGACAGCGAAAAATTGGCAATAATTGATGTTGTCGACAGCGTAAATCATAAATTAGATGTCACATCTACTACATGTACAATACGGAATTGTAATAAACTAGGGCCGAGAGAAAATGTGGCCATAATACAGGTTGGCGGTTCTAATATATTAGATATAACGGCTGATCCCACAACTTCTCCCCAAACAGAACGAATGATGCGCGTGAACTGGAAAAAATGGTGGCAAGTATTCTATACCGTAGTTGATTACATTAATCAGATAGTACAAGTAATGTCCAAAAGATCGAGATCGTTAGATTCGTCATCTTTCTATTATAGAGTG---------------
>BAC66030
ATGTATGGTATTGAATATACCACA------------ATTCTAATCTTTCTGATATCAATCATTCTACTCAACTATATATTAAAATCAGTGACCCGAATAATGGACTACATTATATATAGATTTTTATTAATTTCTGTAGCATTATTTGCCTTGACTAAAGCTCAGAACTATGGACTTAATATACCAATAACAGGATCAATGGACACTGTATAC------TCCAACTCTACTCAAGAAGGAATA---TTTCTAACATCCACATTATGTTTGTATTATCCAACTGAAGCAAGTACTCAAATCAGTGATGGTGAATGGAAAGACTCATTATCACAAATGTTTCTTACAAAAGGTTGGCCAACAGGATCAGTCTATTTTAAAGAGTACTCAAATATTGTTGATTTTTCCGTTGACCCACAATTATATTGTGATTATAACTTAGTACTAATGAAGTAT---GATCAAAATCTTGAACTAGATATGTCAGAATTAGCTGATTTGATATTGAATGAATGGTTATGTAATCCAATGGATATAACATTATATTATTATCAACAATCGGGAGAATCAAATAAGTGGATATCAATGGGATCATCATGTACTGTGAAAGTGTGTCCACTGAATACACAAACGTTAGGAATAGGTTGTCAAACAACGAATGTAGACTCATTTGAAACAGTTGCTGAAAATGAAAAATTAGCTATAGTGGATGTCGTTGATGGGATAAATCATAAAATAAATTTGACAACTACGACATGTACTATTCGAAATTGTAAGAAGTTAGGTCCAAGAGAGAATGTAGCTGTCATACAAGTTGGTGGCTCTAATATATTAGACATAACAGCGGATCCAACGACTAATCCACAAATTGAGAGAATGATGAGAGTGAATTGGAAAAGATGGTGGCAAGTATTTTATACTATAGTAGATTATATTAATCAGATTGTACAGGTAATGTCCAAAAGATCAAGATCATTAAATTCTGCTACATTTTATTATAGAGTA---------------
>AAU05745
ATGTATGGTATTGAATATACCACA------------TTTCTAACCTTTCTGATATCAATAGTTTTATTGAACTATATATTGAAATCACTAACTAGTGCGATGGACTTTATAATTTATAGATTTCTTTTACTTATTGTTATTATATCACCATTTGTTAAAACGCAAAATTATGGAATTAATTTACCCATCACTGGCTCCATGGACACAGCATAT------GCAAATTCGTCACAGCAAGAAACA---TTTTTGACTTCAACGCTATGCTTATATTATCCTACAGAAGCATCAACTCAAATTGGAGATACGGAATGGAAGGATACTCTGTCCCAATTATTCTTGACTAAGGGGTGGCCAACTGGATCAGTCTATTTTAAAGAATACACCGATATCGCTTCATTCTCAATTGATCCACAACTTTATTGTGATTATAATGTTGTACTGATGAAGTAT---GATTCAACGTTAGAGCTAGATATGTCTGAATTAGCTGATTTAATTCTAAATGAATGGTTATGTAACCCAATGGATATAACATTATATTATTATCAGCAAACAGATGAAGCGAATAAATGGATATCGATGGGACAGTCTTGTACCATAAAAGTATGTCCATTAAATACACAGACTTTAGGAATAGGCTGTACTACTACAAATACAGCAACATTTGAAGAGGTGGCTACAAGTGAAAAATTAGCAATAACCGATGTTGTTGATGGTGTGAACCATAAACTTGATGTAACTACAAATACCTGTACAATTAGGAATTGTAAGAAGTTAGGACCAAGAGAAAATGTGGCGATTATACAAGTCGGTGGATCAGATGTATTAGATATTACAGCAGATCCAACTACTGCACCACAAACTGAGCGTATGATGCGAGTAAATTGGAAGAAATGGTGGCAAGTTTTCTATACAGTAGTAGATTATATTAATCAGATTGTGCAAGTCATGTCCAAAAGATCACGGTCATTAAATTCAGCAGCTTTTTACTATAGAGTC---------------
>AAU05744
ATGTATGGTATTGAATATACCACA------------ATTCTAACCTTTCTGATATCAATAGTTTTATTGAACTATATATTGAAATCACTAACTAGTGCGATGGACTTTATAATTTATAGATTTCTTTTACTTATTGTTATTGTATCACCATTTGTTAAAACGCAAAATTATGGAATTAATTTACCCATCACTGGCTCCATGGACACAGCATAT------GCAAATTCGTCACAGCAAGAAACA---TTTTTGACTTCAACGCTATGTTTATATTATCCTACAGAAGCATCAACTCAAATTGGAGATACGGAATGGAAGGATACTCTGTCCCAATTATTCTTGACTAAGGGATGGCCAACTGGATCAGTCTATTTTAAAGAATACACCGATATCGCTTCATTCTCAATTGATCCACAACTTTATTGTGATTATAATGTTGTACTGATGAAGTAT---GATTCAACGTTAGAGCTAGATATGTCTGAATTAGCTGATTTAATTCTAAATGAATGGTTGTGTAATCCAATGGATATAACATTGTATTATTATCAGCAAACAGATGAAGCGAATAAATGGATATCGATGGGACAGTCTTGTACCATAAAAGTATGTCCATTAAATACACAGCCTTTAGGAATAGGGTGTACTACTACAAATACAGCAACATTTGAAGAGGTGGCTACAAGTGAAAAATTAGTAATAACCGATGTTGTTGATGGTGTGAACCATAAACTTGATGTAACTACAAATACCTGTACAATTAGGAATTGTAAGAAGTTGGGACCAAGAGAAAATGTAGCGATTATACAAGTCGGTGGCTCAGATGTGTTAGATATTACAGCAGATCCAACTACTGCACCACAAACTGAGCGTATGATGCGAATAAATTGGAAGAAATGGTGGCAAGTTTTCTATACAGTAGTAGATTATATTAATCAGATTGTGCAAGTCATGTCCAAAAGATCACGGTCATTAAATTCAGCATCTTTTTACTATAGAGTC---------------
>AAU05747
ATGTACGGTATTGAATATACCACA------------GTTTTAACCTTTTTGATATCAGTTATATTGTTGAATTACGTACTCAAATCCTTAACTAGAATAATGGACTTTATTATTTACAGATTTCTTTTAATTATAGTTATATTATCACCACTCCTTAATGCACAAAATTATGGAATAAATCTTCCGATTACTGGCTCAATGGACACACCATAT------ACGAACTCAACGCGAGAGGAAGTA---TTCCTAACTTCGACTTTATGTTTGTATTACCCAACTGAAGCAGCAACAGAAATAAATGATAATTCATGGAAGGATACACTTTCTCAGCTATTTTTAATCAAAGGATGGCCAACAGGATCTGTTTATTTTAAAGATTATACTGATATTGCCTCGTTTTCAGTTGATCCACAACTGTACTGTGATTATAATTTGGTATTAATGAAATAC---GACGCTACACTGCAACTGGACATGTCCGAACTAGCAGATTTGTTACTTAATGAGTGGTTATGTAATCCTATGGATATTACTTTGTATTATTATCAACAAACTGATGAGGCAAATAAATGGATTTCAATGGGATCATCTTGTACTATAAAGGTATGTCCACTAAATACGCAAACATTAGGAATTGGGTGCCTAACAACTGATACAAACACGTTTGAAGAAGTTGCAACAGCTGAAAAATTAGTGATTACTGACGTTGTAGATGGAGTCAATCATAAATTAAACGTGACGACAAACACTTGTACGATTAGAAATTGTAAAAAATTAGGACCAAGGGAAAACGTAGCAGTTATACAGGTTGGTGGCCCAGATGTACTTGACATAACAGCTGATCCAACGACAATGCCACAAACAGAAAGAATGATGCGAGTGAATTGGAAGAAATGGTGGCAAGTATTTTATACAATAGTTGACTACGTGAATCAAATTGTGCAAGCAATGTCCAAAAGATCGAGATCATTAAATTCTGCTGCATTTTACTACAGAGTA---------------
>AAU05746
ATGTATGGTATTGAATATACCACA------------ATGCTGACCATTTTGATATTTATCATATTATTGAATTATATATTAAAAACTATAACTAATACGATGGACTATATAATTTTTAGGTTTTTACTACTCATCGCTCTGATGTCACCATTTGTGAGGACGCAAAATTATGGTATGTATTTACCAATAACAGGATCACTAGACGCTGTATAC------ACAAATTCAACTAGTGGAGAATCA---TTTCTAACTTCAACGCTATGTTTATACTATCCAACAGAAGCTAAAAATGAGATTTCAGATAATGAATGGGAAAATACTCTATCACAATTATTTTTAACTAAAGGATGGCCGACTGGATCAGTTTATTTTAAAGACTACAATGATATTACTACATTTTCTATGAATCCACAACTATATTGTGATTATAATGTAGTATTGATGAGATAT---GATAATACATCTGAATTAGATGCATCGGAGTTAGCAGATCTTATATTGAACGAATGGCTGTGCAATCCTATGGATATATCACTTTACTATTATCAACAAAATAGCGAATCAAATAAATGGATATCAATGGGAACAGACTGTACGGTAAAAGTTTGTCCACTCAATACACAAACTTTAGGAATTGGATGCAAAACTACGGACGTGGATACATTTGAGATTGTTGCGTCGTCTGAAAAATTGGTAATTACTGATGTTGTAAATGGTGTTAATCATAAAATAAATATTTCAATAAGTACGTGTACTATACGTAATTGTAATAAACTAGGACCACGAGAAAATGTTGCTATAATTCAAGTTGGTGGACCGAACGCACTAGATATCACTGCTGATCCAACAACAGTTCCACAGGTTCAAAGAATCATGCGAGTAAATTGGAAAAAATGGTGGCAAGTGTTTTATACAGTAGTTGACTATATTAACCAAATTATACAAGTTAAGTCCATGCGGTCAAGGTCATTAGACACAGCTGCTTTTTATTATAGAATT---------------
>BAC66037
ATGTATGGTATTGAATATACCACA------------ATTCTAATCTTTCTGATATCAATCATTCTACTCAACTATATATTAAAATCAGTGACCCGAATAATGGACTACATTATATATAGATTTTTGTTAATTTCTGTAGCATTATTTGCCTTGACTAAAGCTCAGAACTATGGACTTAATATACCAATAACAGGATCAATGGACACTGTATAC------TCCAACTCTACTCAAGAAGGAATA---TTTCTAACATCCACATTATGTTTGTATTATCCAACTGAAGCAAGTACTCAAATCAATGATGGTGAATGGAAAGACTCATTATCACAAATGTTTCTTACAAAAGGTTGGCCAACAGGATCAGTCTATTTTAAAGAGTACTCAAATATTGTTGATTTTTCCGTTGACCCACAATTATATTGTGATTATAACTTAGTACTAATGAAGTAT---GATCAAAATCTTGAACTAGATATGTCAGAATTAGCTGATTTGATATTGAATGAATGGTTATGTAATCCAATGGATATAACATTATATTATTATCAACAATCGGGAGAATCAAATAAGTGGATATCAATGGGATCATCATGTACTGTGAAAGTATGTCCACTGAACACACAAACGTTAGGAATAGGTTGTCAAACAACGAATGTAGACTCATTTGAAACAGTTGCTGAGAATGAAAAATTAGCTATATTGGATGTCGTTGATGGGATAAATCATAAAATAAATTTAACAACTACGACATGTACTATTCGAAATTGTAAGAAGTTAGGTCCAAGAGAGAATGTAGCTGTCATACAAGTCGGTGGCTCTAATATATTAGACATAACAGCGGATCCAACGACTAATCCACAAATTGAGAGAATGATGAGAGTGAATTGGAAAAGATGGTGGCAAGTATTTTATACTATAGTAGATTATGTTAATCAGATTGTACAGGTAATGTCCAAAAGATCAAGATCATTAAATTCTGCTGCGTTTTATTATAGAGTA---------------
>AGF86172
ATGTATGGTATTGAATATACCACA------------TTCCTAATCTACTTAATATCGATTATATTATTTAATTACATATTAAAGAGTATAACTAGAATGATGGACTATATAATTTATAAATTTTTGATTATAGTCATGATCTTTTCAATTATTGTTAACGCACAAAATTACGGGATTAATTTGCCTATAACTGGGTCGATGGATATGTCATAT------GTGAACATTACTAAAGATGAACCA---TTTCTAACGTCAACATTATGTTTATACTATCCAACAGAGGCTAGAACAGAGATACACGATAATGAGTGGATACGTACGTTATCGCAGTTGTTCTTAACAAAGGGATGGCCAACTGGATCCGTATACTTTAAAGAATACGATGATATAGCTGCTTTTTCAGTGGATCCTCAATTGTATTGTGACTATAACATAGTTTTAATGAAATAC---AATTCAACTCTAGAACTTGATATGTCAGAATTAGCAAATTTAATATTAAATGAATGGCTGTGTAATCCAATGGACGTTACATTATATTATTATCAGCAAACAGACGAAACAAACAAATGGATAGCAATGGGGAAATCATGTACAATAAAAGTATGTCCATTAAATGCCCAAACGTTAGGAATAGGATGTCAGACTACAGATACTGGAACATTTGAAGAAGTTGCGACAGCTGAAAAATTAGCAATTACTGACGTGGTTGATGGCGTAAATCATAAACTAGATGTTACTACTGCGACTTGTACTATCAGAAATTGCAAAAAACTAGGACCGAGAGAAAATGTAGCAGTAATTCAAGTAGGTGGTGCTGATGTCCTTGATATAACGTCTGATCCGACAACTAATCCACAAACTGAACGGATGATGAGAATAAATTGGAAAAAATGGTGGCAAGTGTTCTATACTATAGTTGATTATGTAAATCAAATTGTGCAAGCAATGTCTAAAAGGTCCAGATCATTGAATTCGGCGGCATTTTATTACAGAGTG---------------
>AGE46951
ATGTATGGTATTGAATATACCACA------------ATTCTGACCATTTTGATATTTATCATATTATTGAATTATATATTAAAAACTATAACTAATACGATGGACTATATAATTTTTAGGTTTTTACTACTCATCGCTCTGATGTCACCATTTGTGAGGACGCAAAATTATGGTATGTATTTACCAATAACAGGATCACTAGACGCTGTATAC------ACAAATTCAACTAGTGGAGAATCA---TTTCTAACTTCAACGCTATGTTTATACTATCCAACAGAAGCTAAAAATGAGATTTCAGATAATGAATGGGAAAATACTCTATCGCAATTATTTTTAACTAAAGGATGGCCGACTGGATCAGTTTATTTTAAAGACTACAATGATATTACTACATTTTCTATGAATCCACAACTATATTGTGATTATAATGTAGTATTGATGAGATAT---GATAATACATCTGAATTAGATGCATCGGAGTTAGCAGATCTTATATTGAACGAATGGCTGTGCAATCCTATGGATATATCACTTTACTATTATCAACAAAATAGCGAATCAAATAAATGGATATCAATGGGAACGGACTGTACGGTAAAAGTTTGTCCACTCAATACACAAACTTTAGGAATTGGATGCAAAACTACGGACGTGGATACATTTGAAATTGTTGCCTCGTCTGAAAAATTGGTAATTACTGATGTTGTAAATGGTGTTAATCATAAAATAAATATTTCAATAAGTACGTGTACTATACGTAATTGTAATAAACTAGGACCACGAGAAAATGTTGCTATAATTCAAGTTGGTGGACCGAACGCACTAGATATCACTGCTGATCCAACAACAGTTCCACAGGTTCAAAGAATCATGCGAGTAAATTGGAAAAAATGGTGGCAAGTGTTTTATACAGTAGTTGACTATATTAACCAAATTATACAAGTTATGTCCAAACGGTCAAGATCATTAGACACAGCTGCTTTTTATTATAGAATT---------------
>AGF86206
ATGTATGGTATTGAATATACCACA------------TTCCTAATTTACTTAATATCGATTATATTATTTAATTACATATTAAAGAGTATAACTAGAATGATGGACTATATAATTTATAAATTTTTGATTATAGTCATGATCTTTTCAATTATTGTTAACGCACAAAATTACGGGATTAATTTGCCTATAACTGGGTCGATGGATATGTCATAT------GTGAACATTACTAAAGATGAACCA---TTTCTAACGTCAACATTATGTTTATACTATCCAACAGAGGCTAGAACAGAGATACACGATAATGAGTGGATACGTACGTTATCGCAGTTGTTCTTAACAAAGGGATGGCCAACTGGATCCGTATACTTTAAAGAATACGATGATATAGCTGCTTTTTCAGTGGATCCTCAATTGTATTGTGACTATAACATAGTTTTAATGAAATAC---AATTCAACTCTAGAACTTGATATGTCAGAATTAGCAAATTTAATATTAAATGAATGGCTGTGTAATCCAATGGACGTTACATTATATTATTATCAGCAAACAGACGAAACAAACAAATGGATAGCAATGGGGAAATCATGTACAATAAAAGTATGTCCATTAAATGCCCAAACGTTAGGAATAGGATGTCAGACTACAGATACTGGAACATTTGAAGAAGTTGCGACAGCTGAAAAATTAGCAATTACTGACGTGGTTGATGGCGTAAATCATAAACTAGATGTTACTACTGCGACTTGTACTATCAGAAATTGCAAAAAACTAGGACCGAGAGAAAATGTAGCAGTAATTCAAGTAGGTGGTGCTGATGTCCTTGATATAACGTCTGATCCGACAACTAATCCACAAACTGAACGGATGATGAGAATAAATTGGAAAAAATGGTGGCAAGTGTTCTATACTATAGTTGATTATGTAAATCAAATTGTGCAAGCAATGTCTAAAAGGTCCAGATCATTGAATTCGGCGGCATTTTATTACAGAGTG---------------
>CAB61521
ATGTATGGTATTGAATATACCACA------------ATTCTAACCTTTCTGATATCAATAGTTTTATTGAACTATATATTAAAATCACTAACTAGTGCGATGGACTTTATAATTTATAGATTTCTTTTACTTATTGTTATTGCATCACCTTTTGTTAAAACACAAAATTATGGAATTAATTTACCGATCACTGGCTCCATGGATACAGCATAT------GCAAATTCATCACAGCAAGAAACA---TTTTTGACTTCAACGCTATGCTTATATTATCCTACAGAAGCGTCAACTCAAATTGGAGATACAGAATGGAAGGATACTCTGTCCCAATTATTCTTGACTAAAGGGTGGCCAACTGGATCAGTCTATTTTAAAGAATACACCGATATCGCTTCATTCTCAATTGATCCGCAACTTTATTGGGATTATAATGTTGTACTGATGAAGTAT---GATTCAACGTTAGAGCTAGATATGTCTGAATTAGCTGATTTAATTCTAAATGAATGGTTATGTAACCCAATGGATATAACATTATATTATTATCAGCAAACAGATGAAGCGAATAAATGGATATCGATGGGACAGTCTTGTACCATAAAAGTATGTCCATTGAATACGCAGACTTTAGGAATAGGTTGTATTACCACAAATACAGCGACATTTGAAGAGGTGGCTACAAGTGAAAAATTAGTAATAACCGATGTTGTTGATGGTGTGAACCATAAACTTGATGTGACTACAAATACCTGTACAATTAGGAATTGTAAGAAGTTGGGACCAAGAGAAAATGTAGCGATTATACAAGTCGGTGGCTCAGATGTGTTAGATATTACAGCGGATCCAACTACTGCACCACAAACTGAACGTATGATGCGAGTAAATTGGAAGAAATGGTGGCAAGTTTTCTATACAGTAGTAGATTATATTAATCAGATTGTGCAAGTTATGTCCAAAAGATCACGGTCATTAAATTCAGCAGCTTTTTACTATAGGGTT---------------
>AGE99376
ATGTATGGTATTGAATATACCACA------------ATTCTAATCTTTCTGATATCAATTATTCTACTCAACTATATATTAAAATCAGTAACTCGAATAATGGACTACATTATATATAGATCTTTGTTGATTTATGTAGCATTATTTGCCTTGACAAGAGCTCAGAATTATGGGCTTAACTTACCAATAACAGGATCAATGGACACTGTATAC------GCTAACTCTACTCAAGAAGGAATA---TTTCTAACATCTACATTATGTTTGTATTATCCAACTGAAGCAAGTACTCAAATTAATGATGGTGAATGGAAAGACTCATTATCACAAATGTTTCTCACAAAAGGTTGGCCAACAGGATCAGTCTATTTTAAAGAGTATTCAAATATTGTTGATTTTTCTGTTGATCCACAATTATATTGTGATTATAACTTAGTACTGATGAAATAT---GATCAAAATCTTGAATTAGATATGTCAGAGTTAGCTGATTTAATATTGAATGAATGGTTATGTAATCCAATGGATATAACATTATATTATTATCAACAATCGGGAGAATCAAATAAGTGGATATCAATGGGATCATCATGCACTGTGAAAGTGTGTCCACTGAATACGCAAACGTTAGGAATAGGTTGTCAAACTACAAATGTAGACTCGTTTGAAATGGTTGCTGAGAATGAGAAATTAGCTATAGTGGATGTCGTTGATGGGATAAATCATAAAATAAATTTGACAACTGCGACATGTACTATTCGAAATTGTAAGAAGTTAGGTCCAAGAGAGAATGTAGCTGTAATACAAGTTGGTGGCTCTAATGTATTAGACATAACAGCAGATCCAACGACTAATCCACAAACTGAGAGAATGATGAGAGTGAATTGGAAAAAATGGTGGCAAGTATTTTACACTATAGTAGATTATATTAACCAGATCATACAGGTAATGTCCAAAAGATCAAGATCATTAAATTCTGCAGCTTTTTACTATAGAGTA---------------
>AGE47550
ATGTATGGTATTGAATATACCACA------------ATTCTGACCATTTTGATATCTATCATATTATTGAACTACATATTAAAAGCTATAACTAATACAATGGACTACATAATTTTTAGACTTTTACTACTCATCGCTCTGATGTCACCATTTGTGAGGACGCAAAATTACGGCATGTATTTACCAATAACGGGATCACTAGACGCTGTATAC------ACAAATTCAACTAGTGGAGAATCA---TTTCTAACTTCAACGTTATGCTTATATTATCCAACAGAAGCTAAAAATGAGATTTCAGATAATGAATGGGAAAATACTCTATCACAATTATTTTTAACTAAAGGATGGCCGACTGGGTCAGTTTATTTTAAAGACTACAATGATATTACTACATTTTCTATGGATCCACAACTGTATTGTGATTATAATGTAGTACTGATGCGATAT---GATAATACATCTGAATTAGATGCATCGGAGTTAGCAGATCTTATATTGAACGAATGGCTGTGCAATCCTATGGATATATCACTTTACTATTATCAACAAAATAGCGAATCAAATAAATGGATATCAATGGGAACAGACTGCACGGTAAAAGTTTGTCCACTTAATACACAAACTTTAGGGATTGGATGTAAAACTACAGACGTGGATACATTTGAGATTGTTGCGTCGTCTGAAAAATTGGTAATTACTGATGTGGTAAATGGTGTTAATCATAAAATAAATATTTCAATAAATACGTGCACTATACGTAATTGTAATAAACTAGGACCACGAGAGAATGTTGCTATAATTCAAGTTGGTGGACCGAACGCACTAGATATCACTGCTGATCCAACAACGGTTCCACAGGTTCAAAGAATTATGCGAGTAAATTGGAAAAAATGGTGGCAAGTGTTTTATACAGTAATTGACTATATTAACCAAATTATACAAGTTATGTCCAAACGGTCAAGATCATTAGATACGGCTGCTTTCTATTATAGAATT---------------
>AGE99546
ATGTATGGTATTGAATATACCACA------------ATTCTAATCTTTCTGATATCAATTATTCTACTCAACTATATATTAAAATCAGTAACTCGAATAATGGACTACATTATATATAGATCTTTGTTGATTTATGTAGCATTATTTGCCTTGACAAGAGCTCAGAATTATGGGCTTAACTTACCAATAACAGGATCAATGGACACTGTATAC------GCTAACTCTACTCAAGAAGGAATA---TTTCTAACATCCACGTTATGTTTGTATTATCCAACTGAAGCAAGTACTCAAATTAATGATGGTGAATGGAAAGACTCATTGTCACAAATGTTTCTCACAAAAGGTTGGCCAACAGGATCAGTCTATTTTAAAGAGTATTCAAGTATTGTTGATTTTTCTGTTGATCCACAATTATATTGTGATTATAACTTAGTACTAATGAAATAT---GATCAAAATCTTGAATTAGATATGTCAGAGTTAGCTGATTTAATATTGAATGAATGGTTATGTAATCCAATGGATATAACATTATATTATTATCAACAATCGGGAGAATCAAATAAGTGGATATCAATGGGATCATCATGTACTGTGAAAGTGTGTCCACTGAATACGCAAACGTTAGGAATAGGTTGTCAAACAACAAATGTAGACTCGTTTGAAATGGTTGCTGAGAATGAGAAATTAGCTATAGTGGATGTCGTTGATGGGATAAATCATAAAATAAATTTGACAACTACGACATGTACTATTCGAAATTGTAAGAAGTTAGGTCCAAGAGAGAATGTAGCTGTAATACAAGTTGGTGGCTCTAATGTATTAGACATAACAGCAGATCCAACGACTAATCCACAAACTGAGAGAATGATGAGAGTGAATTGGAAAAAATGGTGGCAAGTATTTTATACTATAGTAGATTATATTAACCAGATCGTGCAGGTAATGTCCAAAAGATCAAGATCATTAAATTCTGCAGCTTTTTATTATAGAGTA---------------
>AFQ20990
ATGTATGGTATTGAATATACCACA------------ATTCTAATCTTTCTGATATCAATCATTCTATTAAATTATATATTAAAATCAGTGACTCGAATGATGGACTACATTATATATAGATCTTTGTTAATTTCTGTAGCATTATTTGCCTTGACAAGAGCTCAGAATTATGGGATTAACTTACCAATAACAGGATCAATGGACGCCGCATAC------GCTAACTCTACTCAAGAAGGAATA---TTTCTAACATCCACATTATGTTTGTATTATCCAACAGAAGCAAGTACTCAAATTAATGATGGTGAATGGAAAGACTCATTGTCACAAATGTTTCTCATAAAAGGTTGGCCAATAGGATCAGTCTATTTTAAAGAGTATTCAAGTATTGTTGATTTTTCTGTTGATCCGCAATTATATTGTGATTATAACTTAGTATTAATGAAATAT---GATCAAAATCTTGAATTAGATATGTCAGAGTTAGCTGATTTAATATTGAATGAGTGGTTATGTAATCCAATGGATATAACATTATACTATTATCAACAATCGGGAGAATCAAATAAGTGGATATCAATGGGATCATCATGTACTGTGAAAGTGTGTCCACTGAATACGCAAACGTTAGGAATAGGTTGTCAAACAACAAATGTAGACTCGTTTGAAATGGTTGCTGAAAATGAGAAACTAGCTATAGTGGATGTCGTTGATGGGATAAATCATAAAATAAATTTGACAACTACGACATGTACTATTCGAAATTGTAAGAAGTTAGGTCCAAGAGAGAATGTAGCTGTAATACAAGTTGGTGGCTCTAATGTGTTAGACATAACAGCAGATCCAACGACTAATCCACAAACTGAGAGAATGATGAGAGTGAATTGGAAAAAATGGTGGCAAGTATTTTATACTATAGTAGATTATATTAACCAGATTGTACAGGTAATGTCCAAAAGGTCAAGATCATTAAATTCTGCAGCTTTTTATTATAGAGTA---------------
>BAI49661
ATGTATGGTATTGAATATACCGCA------------ATTCTAACCTTTCTGATATCGATAGTTTTATTGAACTATATATTAAAATCACTAACTAGTGCGATGGACTTTATAATTTATAGATTTCTTTTACTTATTGTTATTGTATCACCTTTTGTTAAAACACAAAATTATGGAATTAATTTACCGATCACTGGTTCCATGGATACAGCATAT------GCAAATTCATCACAGCAAGAAACA---TTTTTGACTTCAACGCTATGCTTATATTATCCTACAGAAGCATCAACTCAAATTGGAGATACGGAATGGAAGGATACTCTGTCCCAATTATTCTTGACTAAAGGATGGCCAACTGGATCAGTCTATTTTAAAGAATACACTGATATCGCTTCATTCTCAATTGATCCACAACTTTATTGTGATTATAATGTTGTACTGATGAAGTAT---GATTCAACGTTAGAGCTAGATATGTCTGAATTAGCTGATTTAATTCTAAATGAATGGTTATGTAACCCAATGGATATAACATTATATTATTATCAGCAAACAGATGAAGCGAATAAATGGATATCGATGGGACAGTCTTGTACCATAAAAGTATGTCCATTGAATACGCAAACTTTAGGAATAGGTTGTATTACCACAAATACAGCGACATTTGAAGAGGTGGCTACAAGTGAAAAATTAGTAATAACCGATGTTGTTGATGGTGTAAACCATAAACTTGATGTGACTACAAATACCTGTACAATTAGGAATTGTAAGAAGTTAGGACCAAGAGAAAATGTAGCGATTATACAAGTCGGTGGCTCAGATGTGTTAGATATTACAGCGGATCCAACTACTGTACCACAAACTGAACGTATGATGCGAATAAATTGGAAGAAATGGTGGCAGGTTTTCTATACGGTAGTAGATTATATTAATCAAATTGTGCAAGTTATGTCCAAAAGATCACGGTCATTAAATTCAGCAGCTTTTTACTATAGGGTT---------------
>AGE99278
ATGTATGGTATTGAATATACCACA------------ATTCTAATCTTTCTGATATCAATTATTCTACTCAACTATATATTAAAATCAGTAACTCGAATAATGGACTACATTATATATAGATCTTTGTTGATTTATGTAGCATTATTTGCCTTGACAAGAGCTCAGAATTATGGGCTTAACTTACCAATAACAGGATCAATGGACACTGTATAC------GCTAACTCTACTCAAGAAGGAATA---TTTCTAACATCTACATTATGTTTGTATTATCCAACTGAAGCAAGTACTCAAATTAATGATGGTGAATGGAAAGACTCATTATCACAAATGTTTCTCACAAAAGGTTGGCCAACAGGATCAGTCTATTTTAAAGAGTATTCAAATATTGTTGATTTTTCTGTTGATCCACAATTATATTGTGATTATAACTTAGTACTGATGAAATAT---GATCAAAATCTTGAATTAGATATGTCAGAGTTAGCTGATTTAATATTGAATGAATGGTTATGTAATCCAATGGATATAACATTATATTATTATCAACAATCGGGAGAATCAAATAAGTGGATATCAATGGGATCATCATGCACTGTGAAAGTGTGTCCACTGAATACGCAAACGTTAGGAATAGGTTGTCAAACTACAAATGTAGACTCGTTTGAAATGGTTGCTGAGAATGAGAAATTAGCTATAGTGGATGTCGTTGATGGGATAAATCATAAAATAAATTTGACAACTGCGACATGTACTATTCTAAATTGTAAGAAGTTAGGTCCAAGAGAGAATGTAGCTGTAATACAAGTTGGTGGCTCTAATGTATTAGACATAACAGCAGATCCAACGACTAATCCACAAACTGAGAGAATGATGAGAGTGAATTGGAAAAAATGGTGGCAAGTATTTTACACTATAGTAGATTATATTAACCAGATCATACAGGTAATGTCCAAAAGATCAAGATCATTAAATTCTGCAGCTTTTTACTATAGAGTA---------------
>AFQ21054
ATGTATGGTATTGAATATACCACA------------GTTTTAACCTTTTTGATATCATTTATATTGTTGAATTACATATTCAAATCCTTAACTAGAATAATGGACTTTATTATTTACAGATTTCTTTTAATTATAGTTATATTATCACCACTCCTTAATGCACAAAATTATGGAATAAATCTTCCGATTACTGGCTCAATGGACACACCATAT------ACGAACTCAACGCGAGAGGAAGTA---TTCCTAACTTCGACTTTATGTTTGTATTACCCAACTGAAGCAGCAACAGAAATAAATGATAATTCATGGAAGGATACACTTTCTCAGCTATTTTTAATCAAAGGATGGCCAACAGGATCTATTTATTTTAAAGATTATACTGATATTGCCTCGTTTTCAGTCGATCCACAACTGTATTGTGATTATAATTTGGTATTAATGAAATAT---GACGCTACACTGCAACTAGACATGTCCGAACTAGCAGATTTGTTACTTAATGAGTGGTTATGTAATCCTATGGATATTACTTTGTATTATTATCAACAAACTGATGAGGCAAATAAATGGATTTCAATGGGATCATCTTGTACTATAAAGGTATGTCCACTAAATACGCAAACATTAGGAATTGGGTGCCTAACAACTGATACAAACACGTTTGAAGAAGTTGCAACAGCTGAAAAATTAGTGATTACTGACGTTGTAGATGGAGTCAATCATAAATTGAACGTGACAACAAACACTTGTACGATTAGAAATTGTAAAAAATTAGGACCAAGGGAAAACGTAGCAGTTATACAGGTTGGTGGCCCAGATGTACTTGACATAACAGCTGATCCAACGACAATGCCACAAACAGAAAGAATGATGCGAGTGAATTGGAAGAAATGGTGGCAAGTGTTTTATACAATAGTTGACTACGTGAATCAAATTGTGCAAGCAATGTCCAAAAGATCGAGATCATTAAATTCTGCTGCATTTTACTATAGAGTA---------------
>AFQ21055
ATGTATGGTATTGAATATACCACA------------GTTTTAACCTTTTTGATATCAGTTATATTGTTGAATTACGTACTCAAATCCTTAACTAGAATAATGGACTTTATTATTTACAGATTTCTTTTAATTATAGTTATATTATCACCACTCCTTAATGCACAAAATTATGGAATAAATCTTCCGATTACTGGCTCAATGGACACACCATAT------ACGAACTCAACGCGAGAGGAAGTA---TTCCTAACTTCGACTTTATGTTTGTATTACCCAACTGAAGCAGCAACAGAAATAAATGATAATTCATGGAAGGATACACTTTCTCAGCTATTTTTAATCAAAGGATGGCCAACAGGATCTATTTATTTTAAAGATTATACTGATATTGCCTCGTTTTCAGTCGATCCACAACTGTATTGTGATTATAATTTGGTATTAATGAAATAT---GACGCTACACTGCAACTAGACATGTCCGAACTAGCAGATTTGTTACTTAATGAGTGGTTATGTAATCCTATGGATATTACTTTGTATTATTATCAACAAACTGATGAGGCAAATAAATGGATTTCAATGGGATCATCTTGTACTATAAAGGTATGTCCACTAAATACGCAAACATTAGGAATTGGGTGCCTAACAACTGATACAAACACGTTTGAAGAAGTTGCAACAGCTGAAAAATTAGTGATTACTGACGTTGTAGATGGAGTCAATCATAAATTGAACGTGACAACAAACACTTGTACGATTAGAAATTGTAAAAAATTAGGACCAAGGGAAAACGTAGCAGTTATACAGGTTGGTGGCCCAGATGTACTTGACATAACAGCTGATCCAACGACAATGCCACAAACAGAAAGAATGATGCGAGTGAATTGGAAGAAATGGTGGCAAGTGTTTTATACAATAGTTGACTACGTGAATCAAATTGTGCAAGCAATGTCCAAAAGATCGAGATCATTAAATTCTGCTGCATTTTACTACAGAGTA---------------
>AFQ21056
ATGTATGGTATTGAATATACCACA------------GTTTTAACCTTTTTGATATCAGTTATATTGTTGAATTACGTACTCAAATCCTTAACTAGAATAATGGACTTTATTATTTACAGATTTCTTTTAATTATAGTTATATTATCACCACTCCTTAATGCACAAAATTATGGAATAAATCTTCCGATTACTGGCTCAATGGACACACCATAT------ACGAACTCAACGCGAGAGGAAGTA---TTCCTAACTTCGACTTTATGTTTGTATTACCCAACTGAAGCAGCAACAGAAATAAATGATAATTCATGGAAGGATACACTTTCTCAGCTATTTTTAATCAAAGGATGGCCAACAGGATCTATTTATTTTAAAGATTATACTGATATTGCCTCGTTTTCAGTCGATCCACAACTGTATTGTGATTATAATTTGGTATTAATGAAATAT---GACGCTACACTGCAACTAGACATGTCCGAACTAGCAGATTTGTTACTTAATGAGTGGTTATGTAATCCTATGGATATTACTTTGTATTATTATCAACAAACTGATGAGGCAAATAAATGGATTTCAATGGGATCATCTTGTACTATAAAGGTATGTCCACTAAATACGCAAACATTAGGAATTGGGTGCCTAACAACTGATACAAACACGTTTGAAGAAGTTGCAACAGCTGAAAAATTAGTGATTACTGACGTTGTAGATGGAGTCAATCATAAATTGAACGTGACAACAAACACTTGTACGATTAGAAATTGTAAAAAATTAGGACCAAGGGAAAACGTAGCAGTTATACAGGTTGGTGGCCCAGATGTACTTGACATAACAGCTGATCCAACGACAATGCCACAAACAGAAAGAATGATGCGAGTGAATTGGAAGAAATGGTGGCAAGTGTTTTATACAATAGTTGACTACGTGAATCAAATTGTGCAAGCAATGTCCAAAAGATCGAGATCATTAAATTCTGCTGCATTTTACTACAGAGTA---------------
>AFQ21057
ATGTATGGTATTGAATATACCACA------------GTTTTAACCTTTTTGATATCAGTTATATTGTTGAATTACGTACTCAAATCCTTAACTAGAATAATGGACTTTATTATTTACAGATTTCTTTTAATTATAGTTATATTATCACCACTCCTTAATGCACAAAATTATGGAATAAATCTTCCGATTACTGGCTCAATGGACACACCATAT------ACGAACTCAACGCGAGAGGAAGTA---TTCCTAACTTCGACTTTATGTTTGTATTACCCAACTGAAGCAGCAACAGAAATAAATGATAATTCATGGAAGGATACACTTTCTCAGCTATTTTTAATCAAAGGATGGCCAACAGGATCTATTTATTTTAAAGATTATACTGATATTGCCTCGTTTTCAGTCGATCCACAACTGTATTGTGATTATAATTTGGTATTAATGAAATAT---GACGCTACACTGCAACTAGACATGTCCGAACTAGCAGATTTGTTACTTAATGAGTGGTTATGTAATCCTATGGATATTACTTTGTATTATTATCAACAAACTGATGAGGCAAATAAATGGATTTCAATGGGATCATCTTGTACTATAAAGGTATGTCCACTAAATACGCAAACATTAGGAATTGGGTGCCTAACAACTGATACAAACACGTTTGAAGAAGTTGCAACAGCTGAAAAATTAGTGATTACTGACGTTGTAGATGGAGTCAATCATAAATTGAACGTGACAACAAACACTTGTACGATTAGAAATTGTAAAAAATTAGGACCAAGGGAAAACGTAGCAGTTATACAGGTTGGTGGCCCAGATGTACTTGACATAACAGCTGATCCAACGACAATGCCACAAACAGAAAGAATGATGCGAGTGAATTGGAAGAAATGGTGGCAAGTGTTTTATACAATAGTTGACTACGTGAATCAAATTGTGCAAGCAATGTCCAAAAGATCGAGATCATTAAATTCTGCTGCATTTTACTACAGAGTA---------------
>AFQ21050
ATGTATGGTATTGAATATACCACA------------ATTCTAATCTTTCTGATATCAATCATTCTATTAAATTATATATTAAAATCAGTGACTCGAATGATGGACTACATTATATATAGATCTTTGTTAATTTCTGTAGCATTATTTGCCTTGACAAGAGCTCAGAATTATGGGATTAACTTACCAATAACAGGATCAATGGACGCCGCATAC------GCTAACTCTACTCAAGAAGGAATA---TTTCTAACATCCACATTATGTTTGTATTATCCAACAGAAGCAAGTACTCAAATTAATGATGGTGAATGGAAAGACTCATTATCACAAATGTTTCTCATAAAAGGTTGGCCAACAGGATCAGTCTATTTTAAAGAGTATTCAAGTATTGTTGATTTTTCTGTTGATCCACAATTATATTGTGATTATAACTTAGTATTAATGAAATAT---GATCAAAATCTTGAATTAGATATGTCAGAGTTAGCTGATTTAATATTGAATGAATGGTTATGTAATCCAATGGATATAACATTATACTATTATCAACAATCGGGAGAATCAAATAAGTGGATATCAATGGGATCATCATGTACTGTGAAAGTGTGTCCACTGAATACGCAAACGTTAGGAATAGGTTGTCAAACAACAAATGTAGACTCGTTTGAAATGGTTGCTGAAAATGAGAAACTAGCTATAGTGGATGTCGTTGATGGGATAAATCATAAAATAAATTTGACAACTACGACATGTACTATTCGAAATTGTAAGAAGTTAGGTCCAAGAGAGAATGTAGCTGTAATACAAGTTGGTGGCTCTAATGTGTTAGACATAACAGCAGATCCAACGACTAATCCACAAACTGAGAGAATGATGAGAGTGAATTGGAAAAAATGGTGGCAAGTATTTTATACTATAGTAGATTATATTAACCAGATTGTACAGGTAATGTCCAAAAGGTCAAGATCATTAAATTCTGCAGCTTTTTATTATAGAGTA---------------
>AGE99426
ATGTATGGTATTGAATATACCACA------------ATTCTAATCTTTTTGATATCAATTATTCTACTCAACTATATATTAAAATCAGTGACCCGAATAATGGACTACATTATATATAGATTTTTGTTAATCTCTGTAGCATTATTTGCCTTGACTAAAGCTCAGAATTATGGACTTAACATACCAATAACAGGATCAATGGACACTGTATAC------TCCAACTCTACTCAAGAAGGAATA---TTTCTAACATCCACATTATGTTTGTATTATCCAACTGAAGCAAGTACTCAAGTTAATGATGGTGAATGGAAAGACTCATTGTCGCAAATGTTTCTTACAAAAGGTTGGCCAACAGGATCAGTCTATTTTAAAGAGTACTCAAATATTGTTGATTTTTCTGTTGACCCACAATTGTATTGTGATTATAACTTAGTATTAATGAAATAT---GATCAAAATCTTGAGCTAGATATGTCAGAATTAGCTGATTTACTATTGAATGAGTGGTTATGTAATCCAATGGATATAACATTATATTATTATCAACAATCGGGAGAATCAAATAAGTGGATATCAATGGGATCATCATGTACTGTGAAAGTGTGTCCACTGAATACACAAACGTTAGGAATAGGTTGTCAAACAACGAATGTAGACTCATTTGAAATGGTTGCTGAGAATGAGAAATTAGCTATAGTGGATGTCGTTGATGGGATAAATCATAAAATAAATTTGACAACTACGACGTGTACTATTCGAAATTGTAAGAAATTAGGTCCAAGAGAGAATGTAGCTGTAATACAAGTTGGTGGCTCTAATATATTAGACATAACAGCAGATCCAACTACTAATCCACAAATTGAGAGAATGATGAGAGTGAATTGGAAAAAATGGTGGCAAGTGTTTTATACTATAGTAGATTATATTAATCAGATTGTACAGGTAATGTCCAAAAGATCAAGATCATTAAATTCTGCTGCTTTTTATTATAGAGTA---------------
>AFQ21052
ATGTATGGTATTGAATATACCACA------------GTTTTAACCTTTTTGATATCAGTTATATTGTTGAATTACATATTCAAATCCTTAACTAGAATAATGGACTTTATTATTTACAGATTTCTTTTAATTATAGTTATATTATCACCACTCCTTAATGCACAAAATTATGGAATAAATCTTCCGATTACTGGATCAATGGACACACCATAT------ACGAACTCAACGCGAGAGGAAGTA---TTCCTAACTTCGACTTTATGTTTGTATTACCCAACTGAAGCAGCAACAGAAATAAATGATAATTCATGGAAGGATACACTTTCTCAGCTATTTTTAATCAAAGGATGGCCAACAGGATCTATTTATTTTAAAGATTATACTGATATTGCCTCATTTTCAGTTGATCCACAACTGTATTGTGATTATAATTTGGTATTAATGAAATAT---GACGCTACACTGCAACTAGACATGTCCGAACTAGCAGATTTGTTACTTAATGAGTGGTTATGTAATCCTATGGATATTACTTTGTATTATTATCAACAAACTGATGAGGCAAATAAATGGATTTCAATGGGATCATCTTGTACTATAAAGGTATGTCCACTAAATACGCAAACATTAGGAATTGGGTGCCTAACAACTGATACAAACACGTTTGAAGAAGTTGCAACAGCTGAAAAATTAGTGATTACTGACGTCGTGGATGGAGTCAATCATAAATTGAACGTGACAACAAACACTTGTACGATTAGAAATTGTAAAAAATTAGGACCAAGGGAAAACGTAGCAGTTATACAGGTTGGTGGCCCAGATGTACTTGACATAACAGCTGATCCAACGACAATGCCACAAACAGAAAGAATGATGCGAGTGAATTGGAAGAAATGGTGGCAAGTGTTTTATACAATAGTTGACTACGTGAATCAAATTGTGCAAGCAATGTCCAAAAGATCGAGATCATTAAATTCTGCTGCATTTTACTACAGAGTA---------------
>AFQ21053
ATGTATGGTATTGAATATACCACA------------GTTTTAACCTTTTTGATATCAGTTATATTGTTGAATTACATATTCAAATCCTTAACTAGAATAATGGACTTTATTATTTACAGATTTCTTTTAATTATAGTTATATTATCACCACTCCTTAATGCACAAAATTATGGAATAAATCTTCCGATTACTGGCTCAATGGACACACCATAT------ACGAACTCAACGCGAGAGGAAGTA---TTCCTAACTTCGACTTTATGTTTGTATTACCCAACTGAAGCAGCAACAGAAATAAATGATAATTCATGGAAGGATACACTTTCTCAGCTATTTTTAATCAAAGGATGGCCAACAGGATCTATTTATTTTAAAGATTATACTGATATTGCCTCGTTTTCAGTCGATCCACAACTGTATTGTGATTATAATTTGGTATTAATGAAATAT---GACGCTACACTGCAACTAGACATGTCCGAACTAGCAGATTTGTTACTTAATGAGTGGTTATGTAATCCTATGGATATTACTTTATATTATTATCAACAAACTGATGAGGCAAATAAATGGATTTCAATGGGATCATCTTGTACTATAAAGGTATGTCCACTAAATACGCAAACATTAGGAATTGGGTGCCTAACAACTGATACAAACACGTTTGAAGAAGTTGCAACAGCTGAAAAATTAGTGATTACTGACGTTGTAGATGGAGTCAATCATAAATTGAACGTGACAACAAACACTTGTACGATTAGAAATTGTAAAAAATTAGGACCAAGGGAAAACGTAGCAGTTATACAGGTTGGTGGCCCAGATGTACTTGACATAACAGCTGATCCAACGACAATGCCACAAACAGAAAGAATGATGCGAGTGAATTGGAAGAAATGGTGGCAAGTGTTTTATACAATAGTTGACTACGTGAATCAAATTGTGCAAGCAATGTCCAAAAGATCGAGATCATTAAATTCTGCTGCATTTTACTACAGAGTA---------------
>BAF98196
ATGTATGGTATTGAATATACCACA------------ATTCTAACCTTTCTGATATCAATAGTTTTATTGAACTATATATTAAAATCGCTAACTAGAGCGATGGACTTTATAATTTATAGATTTCTTTTACTTATTGTTATTGCATCACCTTTTGTTAAAACACAAAATTATGGAATTAATTTACCGATCACTGGCTCCATGGATGCAGCATAT------GCAAATTCATCACAGCAAGAAACA---TTTTTGACTTCAACGCTATGCTTATATTATCCTACAGAAGCATCAACTCAAATTGGAGATACGGAATGGAAGGATACTCTGTCCCAATTATTCTTGACTAAAGGGTGGCCAACTGGATCAGTCTATTTTAAAGAATACACTGATATCGCTTCATTCTCAATTGATCCACAACTTTATTGTGATTATAATGTTGTACTGATGAAGTAT---GATTCAACGTTAGAGCTAGATATGTCTGAATTAGCTGATTTAATTCTAAATGAATGGTTATGTAACCCAATGGATATAACATTATATTATTATCAGCAAACAGATGAAGCGAATAAATGGATATCGATGGGACAATCTTGTACCATAAAAGTATGTCCATTGAATACACAGACTTTAGGAATAGGTTGTATTACCACAAATACAGCGACATTTGAAGAGGTGGCTACAAGTGAAAAATTAGTAATAACCGATGTTGTTGATGGTGTGAACCATAAACTTGATGTGACTACAAATACCTGTACAATTAGGAATTGTAAGAAGTTGGGACCAAGAGAAAATGTAGCGATTATACAAGTCGGTGGCTCAGATGTGTTAGATATTACAGCGGATCCAACTACTGCACCACAAACTGAACGTATGATGCGAGTAAATTGGAAGAAATGGTGGCAAGTTTTCTATACGGTAGTAGATTATATTAATCAGATTGTGCAAGTTATGTCCAAAAGATCACGGTCATTAAATTCAGCAGCTTTTTACTATAGGATT---------------
>BAF98197
ATGTATGGTATTGAATATACCACA------------ATTCTAACCTTTCTGATATCAATAGTTTTATTGAACTATATATTAAAATCACTAACTAGTGCGATGGACTTTATAATTTATAGATTTCTTTTACTTATTGTTATTGCATCACCTTTTGTTAAAACACAAAATTATGGAATTAATTTACCGATCACTGGCTCCATGGATGCAGCATAT------GCAAATTCATCACAGCAAGAAACA---TTTTTGACTTCAACGCTATGCTTATATTATCCTACAGAAGCATCAACTCAAATTGGAGATACGGAATGGAAGGATACTCTGTCCCAATTATTCTTGACTAAAGGGTGGCCAACTGGATCAGTCTATTTTAAAGAATACACTGATATCGCTTCATTCTCAATTGATCCACAACTTTATTGTGATTATAATGTTGTACTGATGAAGTAT---GATTCAACGTTAGAGCTAGATATGTCTGAATTAGCTGATTTAATTCTAAATGAATGGTTATGTAACCCAATGGATATAACATTATATTATTATCAGCAAACAGATGAAGCGAATAAATGGATATCGATGGGACAATCTTGTACCATAAAAGTATGTCCATTGAATACACAGACTTTAGGAATAGGTTGTATTACCACAAATACAGCGACATTTGAAGAGGTGGCTACAAGTGAAAAATTAGTAATAACCGATGTTGTTGATGGTGTGAACCATAAACTTGATGTGACTACAAATACCTGTACAATTAGGAATTGTAAGAAGTTAGGACCAAGAGAAAATGTAGCGATTATACAAGTCGGTGGCTCAGATGTGTTAGATATTACAGCGGATCCAACTACTGCACCACAAACTGAACGTATGATGCGAGTAAATTGGAAGAAATGGTGGCAAGTTTTCTATACGGTAGTAGATTATATTAATCAGATTGTGCAAGTTATGTCCAAAAGATCACGGTCATTAAATTCAGCAGCTTTTTACTATAGGATT---------------
>BAF98194
ATGTATGGTATTGAATATACCACA------------ATTCTAACCTTTCTGATATCAATAGTTTTATTGAACTATATATTAAAATCACTAACTAGTGCGATGGACTTTATAATTTATAGATTTCTTTTACTTATTGTTATTGCATCACCTTTTGTTAAAACACAAAATTATGGAATTAATTTACCGATCACTGGCTCCATGGATGCAGCATAT------GCAAATTCATCACAGCAAGAAACA---TTTTTGACTTCAACGCTATGCTTATATTATCCTACAGAAGCATCAACTCAAATTGGAGATACGGAATGGAAGGATACTCTGTCCCAATTATTCTTGACTAAAGGGTGGCCAACTGGATCAGTCTATTTTAAAGAATACACTGATATCGCTTCATTCTCAATTGATCCACAACTTTATTGTGATTATAATGTTGTACTGATGAAGTAT---GATTCAACGTTAGAGCTAGATATGTCTGAATTAGCTGATTTAATTCTAAATGAATGGTTATGTAACCCAATGGATATAACATTATATTATTATCAGCAAACAGATGAAGCGAATAAATGGATATCGATGGGACAATCTTGTACCATAAAAGTATGTCCATTGAATACACAGACTTTAGGAATAGGTTGTATTACCACAAATACAGCGACATTTGAAGAGGTGGCTACAAGTGAAAAATTAGTAATAACCGATGTTGTTGATGGTGTGAACCATAAACTTGATGTGACTACAAATACCTGTACAATTAGGAATTGTAAGAAGTTAGGACCAAGAGAAAATGTAGCGATTATACAAGTCGGTGGCTCAGATGTGTTAGATATTACAGCGGATCCAACTACTGCACCACAAACTGAACGTATGATGCGAGTAAATTGGAAGAGATGGTGGCAAGTTTTCTATACGGTAGTAGATTATATTAATCAGATTGTGCAAGTTATGTCCAAAAGATCACGGTCATTAAATTCAGCAGCTTTTTACTATAGGATT---------------
>BAF98195
ATGTATGGTATTGAATATACCACA------------ATTCTAACCTTTCTGATATCAATAGTTTTATTGAACTATATATTAAAATCACTAACTAGTGCGATGGACTTTATAATTTATAGATTTCTTTTACTTATTGTTATTGCATCACCTTTTGTTAAAACACAAAATTATGGAATTAATTTACCGATCACTGGCTCCATGGATGCAGCATAT------GCAAATTCATCACAGCAAGAAACA---TTTTTGACTTCAACGCTATGCTTATATTATCCTACAGAAGCATCAACTCAAATTGGAGATACGGAATGGAAGGATACTCTGTCCCAATTATTCTTGACTAAAGGGTGGCCAACTGGATCAGTCTATTTTAAAGAATACACTGATATCGCTTCATTCTCAATTGATCCACAACTTTATTGTGATTATAATGTTGTACTGATGAAGTAT---GATTCAACGTTAGAGCTAGATATGTCTGAATTAGCTGATTTAATTCTAAATGAATGGTTATGTAACCCAATGGATATAACATTATATTATTATCAGCAAACAGATGAAGCGAATAAATGGATATCGATGGGACAATCTTGTACCATAAAAGTATGTCCATTGAATACACAGACTTTAGGAATAGGTTGTATTACCACAAATACAGCGACATTTGAAGAGGTGGCTACAAGTGAAAAATTAGTAATAACCGATGTTGTTGATGGTGTGAACCATAAACTTGATGTGACTACAAATACCTGTACAATTAGGAATTGTAAGAAGTTAGGACCAAGAGAAAATGTAGCGATTATACAAGTCGGTGGCTCAGATGTGTTAGATATTACAGCGGATCCAACTACTGCACCACAAACTGAACGTATGATGCGAGTAAATTGGAAGAGATGGTGGCAAGTTTTCTATACGGTAGTAGATTATATTAATCAGATTGTGCAAGTTATGTCCAAAAGATCACGGTCATTAAATTCAGCAGCTTTTTACTATAGGATT---------------
>AFQ21058
ATGTATGGTATTGAATATACCACA------------GTTTTAACCTTTTTGATATCAGTTATATTGTTGAATTACGTACTCAAATCCTTAACTAGAATAATGGACTTTATTATTTACAGATTTCTTTTAATTATAGTTATATTATCACCACTCCTTAATGCACAAAATTATGGAATAAATCTTCCGATTACTGGCTCAATGGACACACCATAT------ACGAACTCAACGCGAGAGGAAGTA---TTCCTAACTTCGACTTTATGTTTGTATTACCCAACTGAAGCAGCAACAGAAATAAATGATAATTCATGGAAGGATACACTTTCTCAGCTATTTTTAATCAAAGGATGGCCAACAGGATCTATTTATTTTAAAGATTATACTGATATTGCCTCGTTTTCAGTCGATCCACAACTGTATTGTGATTATAATTTGGTATTAATGAAATAT---GACGCTACACTGCAACTAGACATGTCCGAACTAGCAGATTTGTTACTTAATGAGTGGTTATGTAATCCTATGGATATTACTTTGTATTATTATCAACAAACTGATGAGGCAAATAAATGGATTTCAATGGGATCATCTTGTACTATAAAGGTATGTCCACTAAATACGCAAACATTAGGAATTGGGTGCCTAACAACTGATACAAACACGTTTGAAGAAGTTGCAACAGCTGAAAAATTAGTGATTACTGACGTTGTAGATGGAGTCAATCATAAATTGAACGTGACAACAAACACTTGTACGATTAGAAATTGTAAAAAATTAGGACCAAGGGAAAACGTAGCAGTTATACAGGTTGGTGGCCCAGATGTACTTGACATAACAGCTGATCCAACGACAATGCCACAAACAGAAAGAATGATGCGAGTGAATTGGAAGAAATGGTGGCAAGTGTTTTATACAATAGTTGACTACGTGAATCAAATTGTGCAAGCAATGTCCAAAAGATCGAGATCATTAAATTCTGCTGCATTTTACTACAGAGTA---------------
>AFQ21059
ATGTATGGTATTGAATATACCACA------------GTTTTAACCTTTTTGATATCAGTTATATTGTTGAATTACGTACTCAAATCCTTAACTAGAATAATGGACTTTATTATTTACAGATTTCTTTTAATTATAGTTATATTATCACCACTCCTTAATGCACAAAATTATGGAATAAATCTTCCGATTACTGGCTCAATGGACACACCATAT------ACGAACTCAACGCGAGAGGAAGTA---TTCCTAACTTCGACTTTATGTTTGTATTACCCAACTGAAGCAGCAACAGAAATAAATGATAATTCATGGAAGGATACACTTTCTCAGCTATTTTTAATCAAAGGATGGCCAACAGGATCTATTTATTTTAAAGATTATACTGATATTGCCTCGTTTTCAGTCGATCCACAACTGTATTGTGATTATAATTTGGTATTAATGAAATAT---GACGCTACACTGCAACTAGACATGTCCGAACTAGCAGATTTGTTACTTAATGAGTGGTTATGTAATCCTATGGATATTACTTTGTATTATTATCAACAAACTGATGAGGCAAATAAATGGATTTCAATGGGATCATCTTGTACTATAAAGGTATGTCCACTAAATACGCAAACATTAGGAATTGGGTGCCTAACAACTGATACAAACACGTTTGAAGAAGTTGCAACAGCTGAAAAATTAGTGATTACTGACGTTGTAGATGGAGTCAATCATAAATTGAACGTGACAACAAACACTTGTACGATTAGAAATTGTAAAAAATTAGGACCAAGGGAAAACGTAGCAGTTATACAGGTTGGTGGCCCAGATGTACTTGACATAACAGCTGATCCAACGACAATGCCACAAACAGAAAGAATGATGCGAGTGAATTGGAAGAAATGGTGGCAAGTGTTTTATACAATAGTTGACTACGTGAATCAAATTGTGCAAGCAATGTCCAAAAGATCGAGATCATTAAATTCTGCTGCATTTTACTACAGAGTA---------------
>BAF98190
ATGTATGGTATTGAATATACCACA------------ATTCTAACCTTTCTGATATCAATAGTTTTACTGAACTATATATTAAAATCACTAACTAGTGCGATGGACTTTATAATTTATAGATTTCTTTTACTTATTGTTATTGCATCACCTTTTGTTAAAACACAAAATTATGGAATTAATTTACCGATTACTGGCTCCATGGATACAGCATAT------GCAAATTCATCACAGCAAGAAACA---TTTTTGACTTCAACGCTATGCTTATATTATCCTACAGAAGCATCAACTCAAATTGGAGATACGGAATGGAAGGATACTCTGTCCCAATTATTCTTGACTAAAGGGTGGCCAACTGGATCAGTCTATTTTAAAGAATACACTGATATCGCTTCATTCTCAATTGATCCACAACTTTATTGTGATTATAATGTTGTACTGATGAAGTAT---GATTCAACGTTAGAGCTAGATATGTCTGAATTAGCTGATTTAATTCTAAATGAATGGTTATGTAACCCAATGGATATAACATTATATTATTATCAGCAAACAGATGAAGCGAATAAATGGATATCGATGGGACAATCTTGTACCATAAAAGTATGTCCATTGAATACACAGACTTTAGGAATAGGTTGTATTACCACAAATACAGCGACATTTGAAGAGGTGGCTACAAGTGAAAAATTAGTAATAACCGATGTTGTTGATGGTGTGAACCATAAACTTGATGTGACTACAAATACCTGTACAATTAGGAATTGTAAGAAGTTAGGACCAAGAGAAAATGTAGCGATTATACAAGTCGGTGGCTCAGATGTGTTAGATATTACAGCGGATCCAACTACTGCACCACAAACTGAACGTATGATGCGAGTAAATTGGAAGAAATGGTGGCAAGTTTTCTATACGGTAGTAGATTATATTAATCAGATTGTGCAAGTTATGTCCAAAAGATCACGGTCATTAAATTCAGCAGCTTTTTACTATAGGATT---------------
>BAF98191
ATGTATGGTATTGAATATACCACA------------ATTCTAACCTTTCTGATATCAATAGTTTTATTGAACTATATATTAAAATCACTAACTAGTGCGATGGACTTTATAATTTATAGATTTCTTTTACTTATTGTTATTGCATCACCTTTTGTTAAAACGCAAAATTATGGAATTAATTTACCGATTACTGGCTCCATGGATACAGCATAT------GCAAATTCATCACAGCAAGAAACA---TTTTTGACTTCAACGCTATGCTTATATTATCCTACAGAAGCATCAACTCAAATTGGAGATACGGAATGGAAGGATACTCTGTCCCAATTATTCTTGACTAAAGGGTGGCCAACTGGATCAGTCTATTTTAAAGAATACACTGATATCGCTTCATTCTCAATTGATCCACAACTTTATTGTGATTATAATGTTGTACTGATGAAGTAT---GATTCAACGTTAGAGCTAGATATGTCTGAATTAGCTGATTTAATTCTAAATGAATGGTTATGTAACCCAATGGATATAACATTATATTATTATCAGCAAACAGATGAAGCGAATAAATGGATATCGATGGGACAATCTTGTACCATAAAAGTATGTCCATTGAATACACAGACTTTAGGAATAGGTTGTATTACCACAAATACAGCGACATTTGAAGAGGTGGCTACAAGTGAAAAATTAGTAATAACCGATGTTGTTGATGGTGTGAACCATAAACTTGATGTGACTACAAATACCTGTACAATTAGGAATTGTAAGAAGTTAGGACCAAGAGAAAATGTAGCGATTATACAAGTCGGTGGCTCAGATGTGTTAGATGTTACAGCGGATCCAACTACTGCACCACAAACTGAACGTATGATGCGAGTAAATTGGAAGAAATGGTGGCAAGTTTTCTATACGGTAGTAGATTATATTAATCAGATTGTGCAAGTTATGTCCAAAAGATCACGGTCATTAAATTCAGCAGCTTTTTACTATAGGATT---------------
>AEK64434
ATGTATGGTATTGAATATACCACA------------ATTCTAATCTTTCTGATATCAATCATTCTACTCAACTATATATTAAAATCAGTGACCCGAATAATGGACTACATTATATATAGATTTTTGTTGATTTTTGTAGCATTATTTGCCTTAACTAAAGCTCAGAACTATGGACTTAATATACCAATAACAGGATCAATGGATACTGTATAC------TCCAACTCTACTCAAGAAGAAGTA---TTTCTAACATCCACATTATGTTTGTATTATCCAACTGAAGCAAGTACTCAAATCAGTGATGGTGAATGGAAAAACTCATTATCACAAATGTTTCTTACAAAAGGTTGGCCAACAGGATCAGTTTATTTTAAAGAGTACTCAAATATTGTTGATTTTTCCGTTGACCCACAATTATATTGTGATTATAACTTAGTGCTAATGAAGTAT---GATCAAAATCTTGAATTAGATATGTCAGAATTAGCTGATTTGATATTGAATGAATGGTTATGTAATCCAATGGATATAACATTATATTATTATCAACAATCGGGAGAATCAAATAAATGGATATCAATGGGATCATCATGTACTGTGAAAGTGTGTCCACTGAATACACAAACGTTAGGAATAGGTTGTCAAACAACGAATATAGACTCATTTGAAACAGTTGCTGAGAATGAAAAATTAGCTATAGTGGATGTCGTTGATGGGATAAATCATAAAATAAATTTGACAACTACGACATGTACTATTCGAAATTGTAAGAAGTTAGGTCCAAGAGAGAATGTAGCTGTAATACAAGTTGGTGGCTCTAATGTGTTAGACATAACAGCGGATCCAACAACTAATCCACAAATTGAGAGAATGATGAGAGTGAATTGGAAAAGATGGTGGCAAGTATTCTATACTATAGTAGATTATATTAATCAGATTGTACAGGTAATGTCCAAAAGATCAAGATCATTAAATTCTGCTGCGTTTTATTATAGAGTA---------------
>AEK64435
ATGTATGGTATTGAATATACCACA------------ATTCTAATCTTTCTGATATCAATCATTCTACTCAACTATATATTAAAATCAGTGACTCAAATGATGGACTACATTATATATAGATCTTTGTTAATTTCTGTAGCATTATTTGCCTTGACAAGAGCTCAGAATTATGGAATTAACTTACCAATAACAGGATCAATGGACGCCGCATAC------GCTAACTCTACTCAAGAAGGAATA---TTTCTAACATCCACATTATGTCTGTATTATCCGACAGAAGCAAGTACTCAAATTAATGATGGTGAATGGAAAGACTCATTATCACAAATGTTTCTCACAAAAGGTTGGCCAACAGGATCAGTCTATTTTAAAGAGTATTCAAGTATTGTTGATTTTTCTGTTGATCCACAATTATATTGTGATTATAACTTAGTACTAATGAAATAT---GATCAAAATCTTGAATTAGATATGTCAGAGTTAGCTGATTTAATATTGAATGAATGGTTATGTAATCCAATGGATATAACATTATATTATTATCAACAATCGGGAGAATCAAATAAGTGGATATCAATGGGATCATCATGTACTGTGAAAGTGTGTCCACTGAATACGCAAACGTTAGGAATAGGTTGTCAAACAACAAATGTAGACTCGTTTGAAATGGTTGCTGAAAATGAGAAATTAGCTATAGTGGATGTCGTTGATGGGATAAATCATAAAATAAATTTGACAACTACGACATGTACTATTCGAAATTGTAAGAAGTTAGGTCCAAGAGAGAATGTAGCTGTAATACAGGTTGGTGGCTCTAATGTATTAGACATAACAGCAGATCCAACGACTAATCCACAAACTGAGAGAATGATGAGAGTGAATTGGAAAAAATGGTGGCAAGTATTTTATACTATAGTAGATTATATTAACCAGATTGTACAGGTAATGTCCAAAAGATCAAGATCATTAAATTCTGCAGCTTTTTATTATAGAGTA---------------
>AEK64436
ATGTATGGTATTGAATATACCACA------------GTTTTAACCTTTTTGATATCAGTTATATTGTTGAATTACGTACTCAAATCCTTAACTAGAATAATGGACTTTATTATTTACAGATTTCTTTTAATTATAGTTATATTATCACCACTCCTTAATGCACAAAATTATGGAATAAATCTTCCGATTACTGGATCAATGGACACACCATAT------ACGAACTCAACGCGAGAGGAAGTA---TTCCTAACTTCGACTTTATGTTTGTATTACCCAACTGAAGCAGCAACAGAAATAAATGATAATTCATGGAAGGATACACTTTCTCAGCTATTTTTAATCAAAGGATGGCCAACAGGATCTATTTATTTTAAAGATTATACTGATATTGCCTCGTTTTCAGTCGATCCACAACTGTATTGTGATTATAATTTGGTATTAATGAAATAT---GACGCTACACTGCAACTAGACATGTCCGAACTAGCAGATTTGTTACTTAATGAGTGGTTATGTAATCCTATGGATATTACTTTATATTATTATCAACAAACTGATGAGGCAAATAAATGGATTTCAATGGGATCATCTTGTACTATAAAGGTATGTCCACTAAATACGCAAACATTAGGAATTGGGTGCCTAACAACTGATACAAACACGTTTGAAGAAGTTGCAACAGCTGAAAAATTAGTGATTACTGACGTTGTAGATGGAGTCAATCATAAATTGAACGTGACAACAAACACTTGTACGATTAGAAATTGTAAAAAATTAGGACCAAGGGAAAACGTAGCAGTTATACAGGTTGGTGGCCCAGATGTACTTGACATAACAGCTGATCCAACGACAATGCCACAAACAGAAAGAATGATGCGAGTGAATTGGAAGAAATGGTGGCAAGTGTTTTATACAATAGTTGACTACGTGAATCAAATTGTGCAAGCAATGTCCAAAAGATCGAGATCATTAAATTCTGCTGCATTTTACTACAGAGTA---------------
>BAC66023
ATGTATGGTATTGAATATACCACA------------ATTCTAATCTTTCTAATATCAATCATTCTACTCAACTATATATTAAAATCAGTGACCCGAATAATGGACTACATTATATATAGATTTTTGTTAATTTCTGTAGCATTATTTGCCTTGACTAAAGCTCAGAACTATGGACTTAATATACCAATAACAGGATCAATGGACACTGTATAC------TCCAACTCTACTCAAGAAGGAATA---TTTCTAACATCCACATTATGTTTGTATCATCCAACTGAAGCAAGTACTCAAATCAATGATGGTGAATGGAAAGACTCGTTATCACAAATGTTTCTTACAAAAGGTTGGCCAACAGGATCAGTCTATTTTAAAGAGTACTCAAATATTGTTGATTTTTCCGTTGACCCACAATTATATTGTGATTATAACTTAGTACTAATGAAGTAT---GATCAAAATATTGAACTAGATATGTCAGAATTAGCTGATTTGATATTGAATGAATGGTTATGTAATCCAATGGATATAACATTATATTATTATCAACAATCGGGAGAATCAAATAAGTGGATATCAATGGGATCATCATGTACTGTGAAAGTGTGTCCACTGAATACACAAACGTTAGGAATAGGTTGTCAAACAACGAATGTAGACTCATTTGAAACAGTTGCTGAAAATGAAAAATTAGCTATAGTGGATGTCGTTGATGGGATAAATCATAAAATAAATTTGACAACTACGACATGTACTATTCGAAATTGTAAGAAGTTAGGTCCAAGAGAGAATGTAGCTGTTATACAAGTTGGTGGCTCTAATATATTAGACATAACAGCGGATCCAACGACTAATCCACAAATTGAGAGAATGATGAGAGTGAATTGGAAAAGATGGTGGCAAGTATTTTATACTATAGTAGATTATATTAATCAGATTGTACAGGTAATGTCCAAAAGATCAAGATCATTAAATTCTGCTGCGTTTTATTATAGAGTA---------------
>BAC66024
ATGTATGGTATTGAATATACCACA------------ATTCTAATCTTTCTGATATCAATCATTCTACTCAACTATATATTAAAATCAGTGACCCGAATAATGGACTACATTATATATAGATTTTTGTTAATTTCTGTAGCATTATTTGCCTTGACTAAAACTCAGAACTATGGACTTAATATACCAATAACTGGATCAATGGACACTGTATAC------TCCAACTCTACTCAAGAAGGAATA---TTTCTAACATCCACATTATGTTTGTATTATCCAACTGAAGCAAGTACTCAAATCAATGATGGTGAATGGAAAGACTCATTATCACAAATGTTTCTTATAAAAGGTTGGCCAACAGGATCAGTCTATTTTAAAGAGTACTCAAATATTGTTGATTTTTCCGTTGACCCACAATTATACTGTGATTATAACTTAGTACTAATGAAGTAT---GATCAAAATCTTGAACTAGATATGTCAGAATTAGCTGATTTGATATTGAATGAATGGTTATGTAATCCAATGGATATAACATTATATTATTATCAACAATCGGGAGAATCAAATAAGTGGATATCAATGGGATCATCATGTACTGTGAAAGTGTGTCCACTGAATACACAAACGTTAGGAATAGGTTGTCAAACAACGAATGAAGACTCATTTGAAACAGTTGCTGAAAATGAAAAATTAGCTATAGTGGATGTTGTTGATGGGATAAATCATAAAATAAATTTGACAACTACGACATGTACTATTCGAAATTGTAAGAAGCTAGGTCCAAGAGAGAATGTAGCTGTCATACAAGTTGGTGGCTCTAATATATTAGACATAACAGCGGATCCAACGACTAATCCACAAATTGAGAGAATGATGAGAGTGAATTGGAAAAGATGGTGGCAAGTATTTTATACTATAGTAGATTATATTAATCAGATTGTACAGGTAATGTCCAAAAGATCAAGATCATTAAATTCTGCTGCGTTTTATTATAGAGTA---------------
>BAC66025
ATGTATGGTATTGAATATACCACA------------ATTCTAATCTTTCTGATATCAATCATTCTACTCAACTATATATTAAAATCAGTGACCCGAATAATGGACTACATTATATATAGATTTTTGTTAATTTCTGTAGCATTATTTGCCTTGACTAAAGCTCAGAACTATGGACTTAATATACCAATAACAGGATCAATGGACACTGTATAC------TCCAACTCTACTCAAGAAGGAATA---TTTCTAACATCCACATTATGTTTGTATTATCCAACTGAAGCAAGTACTCAAATCAATGATGGTGAATGGAAAGACTCATTATCACAAATGTTTCTTATAAAAGGTTGGCCAACAGGATCAGTCTATTTTAAAGAGTACTCAAATATTGTTGATTTTTCCGTTGACCCACAATTATACTGTGATTATAACTTAGTACTAATGAAGTAT---GATCAAAATCTTGAACTAGATATGTCAGAATTAGCTGATTTGATATTGAATGAATGGTTATGTAATCCAATGGATATAACATTATATTATTATCAACAATCGGGAGAATCAAATAAGTGGATATCAATGGGATCATCATGTACTGTGAAAGTGTGTCCACTGAATACACAAACGTTAGGAATAGGTTGTCGAACAACGAATGGAGACTCATTTGAAACAGTTGCTGAAAATGAAAAATTAGCTATAGTGGATGTCGTTGATGGGATAAATCATAAAATAAATTTGACGACTACGACATGTACTATTCGAAATTGTAAGAAGCTAGGTCCAAGAGAGAATGTAGCTGTCATACAAGTTGGTGGCTCTAATATATTAGACATAACAGCGGATCCAACGACTAATCCACAAATTGAGAGAATGATGAGAGTGAATTGGAAAAGATGGTGGCAAGTATTTTATACTATAGTAGATTATATTAATCAGATTGTACAGGTAATGTCCAAAAGATCAAGATCATTAAATTCTGCTGCGTTTTATTATAGAGTA---------------
>BAC66026
ATGTATGGTATTGAATATACCACA------------ATTCTAATCTTTCTGATATCAATCATTCTACTCAACTATATATTAAAATCAGTGACCCGAATAATGGACTACATTATATATAGATTTTTGTTAATTTCTGTAGCATTATTTGCCTTGACTAAAGCTCAGAACTATGGACTTAATATACCAATAACAGGATCAATGGACACTGTATAC------TCCAACTCTACTCAAGAAGGAATA---TTTCTAACATCCACATTATGTTTGTATCATCCAACTGAAGCAAGTACTCAAATCAATGATGGTGAATGGAAAGACTCGTTATCACAAATGTTTCTTACAAAAGGTTGGCCAACAGGATCAGTCTATTTTAAAGAGTACTCAAATATTGTTGATTTTTCCGTTGACCCACAATTATATTGTGATTATAACTTAGTACTAATGAAGTAT---GATCAAAATCTTGAACTAGATATGTCAGAATTAGCTGATTTGATATTGAATGAATGGTTATGTAATCCAATGGATATNACATTATATTATTATCAACAATCGGGAGAATCAAATAAGTGGATATCAATGGGATCATCATGTACTGTGAAAGTGTGTCCACTGAATACACAAACGTTAGGAATAGGTTGTCAAACAACGAATGTAGACTCATTTGAAACAGTTGCTGAAAATGAAAAATTAGCTATAGTGGATGTCGTTGATGGGATAAATCATAAAATAAATTTGACAACTACGACATGTACTATTCGAAATTGTAAGAAGTTAGGTCCAAGAGAGAATGTAGCTGTCATACAAGTTGGTGGCTCTAATATATTAGACATAACAGCGGATCCAACGACTAATCCACAAATTGAGAGAATGATGAGAGTGAATTGGAAAAGATGGTGGCAAGTATTTTATACTATAGTAGATTATATTAATCAGATTGTACAGGTAATGTCCAAAAGATCAAGATCATTAAATTCTGCTGCGTTTTATTATAGAGTA---------------
>BAC66027
ATGTATGGTATTGAATATACCACA------------ATTCTAATCTTTCTGATATCAATCATTCTACTCAACTATATATTAAAATCAGTGACCCGAATAATGGACTACATTATATATAGATTTTTATTAATTTCTGTAGCATTATTTGCCTTGACTAAAGCTCAGAACTATGGACTTAATATACCAATAACAGGATCAATGGACACTGTATAC------TCCAACTCTACTCAAGAAGGAATA---TTTCTAACATCCACATTATGTTTGTATTATCCAACTGAAGCAAGTACTCAAATCAGTGATGGTGAATGGAAAGACTCATTATCACAAATGTTTCTTACAAAAGGTTGGCCAACAGAATCAGTCTATTTTAAAGAGTACTCAAATATTGTTGATTTTTCCGTTGATCCACAATTATATTGTGATTATAACTTAGTACTAATGAAGTAT---GATCAAAATCTTGAACTAGATATGTCAGAATTAGCTGATTTGATATTGAATGAATGGTTATGTAATCCAATGGATATAACATTATATTATTATCAACAATCGGGAGAATCAAATAAGTGGATATCAATGGGATCATCATGTACTGTGAAAGTGTGTCCACTGAATACACAAACGTTAGGAATAGGTTGTCAAACAACGAATGTAGACTCATTTGAAACGGTTGCTGAAAATGAAAAATTAGCTATAGTGGATGTCGTTGATGGGATAAATCATAAAATAAATTTGACAACTACGACATGTACTATTCGAAATTGTAAGAAGTTAGGTCCAAGAGAGAATGTAGCTATCATACAAGTTGGTGGCTCTAATATATTAGACATAACAGCGGATCCAACGACTAATCCACAAATTGAGAGAATGATGAGAGTGAATTGGAAAAGATGGTGGCAAGTATTTTATACTATAGTAGATTATATTAATCAGATTGTACAGGTAATGTCCAAAAGATCAAGATCATTAAATTCTGCTGCGTTTTATTATAGAGTA---------------
>BAI49670
ATGTATGGTATTGAATATACCACA------------ATTCTAACCTTTTTGATATCAATTATTCTATTAAATTATATATTAAAATCAATAACTAATATGATGGACTTTATCATATATCGGTTTTTACTAATAGTTGTCGTCATACTGCCATTTATTAAAGCTCAAAATTATGGAATAAATCTTCCAATAACAGGTTCTATGGATACCGCATAT------GTAAACTCTACACAACAAGAGAAT---TTTATGACTTCCACTTTATGCTTATATTATCCAAGTTCAGTCACGACTGAAATAACTGATCCCGACTGGACGAACACACTGTCACAACTTTTCCTGACTAAAGGATGGCCGACAAATTCCGTCTACTTCAAGAGTTATGCTGATATATCGTCCTTCTCTGTAGATCCGCAGTTGTATTGTGATTATAATATTGTGTTAATACAGTAC---CAAAATTCATTAGCGTTAGATGTCTCAGAACTTGCTGATTTAATTTTAAATGAATGGTTATGTAATCCGATGGACGTAACGTTGTACTATTATCAACAGACAGATGAAGCGAATAAATGGATATCAATGGGAGAATCATGTACAGTTAAAGTATGTCCCTTAAATACACAAACTTTAGGAATTGGATGTACGACAACCGACGTCACAACATTTGAAGAGGTAGCAAATGCGGAAAAATTAGTAATAACTGACGTCGTGGATGGAGTCAATCATAAGATTAATATTACAGTGAATACATGTACTATACGGAATTGCAAAAAATTAGGACCGAGAGAAAATGTAGCAATTATACAAGTGGGTAGTTCTGACGTCATAGACATAACAGCAGATCCAACAACGATCCCACAAACTGAAAGAATGATGCGAATAAACTGGAAAAAATGGTGGCAGGTGTTTTATACCGTAGTAGATTACATAAATCAAATAGTTCAGGTAATGTCCAAACGATCAAGATCACTAAATTCAGCTGCTTTTTACTACAGAATT---------------
>BAI49671
ATGTATGGTATTGAATATACCACA------------ATTCTAACCTTTTTGATATCAATTATTCTGTTAAATTATATATTAAAATCAATAACTAATATGATGGACTTTATCATATATCGGTTTTTACTAATAGTTGTCGTCATACTGCCATTTATTAAAGCTCAAAATTATGGAATAAATCTTCCAATAACAGGTTCTATGGATACCGCATAT------GTAAACTCTACACAACAAGAGAAT---TTTATGACTTCCACTTTATGCTTATATTATCCAAGTTCAGTCACGACTGAAATAACTGATCCCGACTGGACGAACACACTGTCACAACTTTTCCTGACTAAAGGATGGCCGACAAATTCCGTCTACTTCAAGAGTTATGCTGATATATCGTCCTTCTCTATAGATCCGCAGTTGTATTGTGATTATAATATTGTGTTAATACAGTAC---CAAAATTCATTAGCGTTAGATGTCTCAGAACTTGCTGATTTAATTTTAAATGAATGGTTATGTAATCCGATGGACGTAACGTTGTACTATTATCAACAGACAGATGAAGCGAATAAATGGATATCAATGGGAGAATCATGTACAGTTAAAGTATGTCCCTTAAATACACAAACTTTAGGAATTGGATGTACGACAACCGACGTCACAACATTTGAAGAGGTAGCAAATGCGGAAAAATTAGTAATAACTGACGTCGTGGATGGAGTCAATCATAAGATTAATATTACAGTGAATACATGTACTATACGGAATTGCAAAAAATTAGGACCGAGAGAAAATGTAGCAATTATACAAGTGGGTAGTTCTGACGTCATAGACATAACAGCAGATCCAACAACGATCCCACAAACTGAAAGAATGATGCGAATAAACTGGAAAAAATGGTGGCAGGTGTTTTATACCGTAGTAGATTACATAAATCAAATAGTTCAGGTAATGTCCAAACGATCAAGATCACTAAATTCAGCTGCTTTTTACTACAGAATT---------------
>BAI49672
ATGTATGGTATTGAATATACCACA------------ATTCTAACCTTTTTGATATCAATTATTCTGTTAAATTATATATTAAAATCAATAACTAATATGATGGACTTTATCATATATCGGTTTTTACTAATAGTTGTCGTCATACTGCCATTTATTAAAGCTCAAAATTATGGAATAAATCTTCCAATAACAGGTTCTATGGATACCGCATAT------GTAAACTCTACACAACAAGAGAAT---TTTATGACTTCCACTTTATGCTTATATTATCCAAGTTCAGTCACGACTGAAATAACTGATCCCGACTGGACGAACACACTGTCACAACTTTTCCTGACTAAAGGATGGCCGACAAATTCCGTCTACTTCAAGAGTTATGCTGATATATCGTCCTTCTCTATAGATCCGCAGTTGTATTGTGATTATAATATTGTGTTAATACAGTAC---CAAAATTCATTAGCGTTAGATGTCTCAGAACTTGCTGATTTAATTTTAAATGAATGGTTATGTAATCCGATGGACGTAACGTTGTACTATTATCAACAGACAGATGAAGCGAATAAATGGATATCAATGGGAGAATCATGTACAGTTAAAGTATGTCCCTTAAATACACAAACTTTAGGAATTGGATGTACGACAACCGACGTCACAACATTTGAAGAGGTAGCAAATGCGGAAAAATTAGTAATAACTGACGTCGTGGATGGAGTCAATCATAAGATTAATATTACAGTGAATACATGTACTATACGGAATTGCAAAAAATTAGGACCGAGAGAAAATGTAGCAATTATACAAGTGGGTAGTTCTGACGTCATAGACATAACAGCAGATCCAACAACGATCCCACAAACTGAAAGAATGATGCGAATAAACTGGAAAAAATGGTGGCAGGTGTTTTATACCGTAGTAGATTACATAAATCAAATAGTTCAGGTAATGTCCAAACGATCAAGATCACTAAATTCAGCTGCTTTTTACTACAGAATT---------------
>BAI49673
ATGTATGGTATTGAATATACCACA------------ATTCTAACCTTTTTGATATCAATTATTCTGTTAAATTATATATTAAAATCAATAACTAATATGATGGACTTTATCATATATCGGTTTTTACTAATAGTTGTCGTCATACTGCCATTTATTAAAGCTCAAAATTATGGAATAAATCTTCCAATAACAGGTTCTATGGATACCGCATAT------GTAAACTCTACACAACAAGAGAAT---TTTATGACTTCCACTTTATGCTTATATTATCCAAGTTCAGTCACGACTGAAATAACTGATCCCGACTGGACGAACACACTGTCACAACTTTTCCTGACTAAAGGATGGCCGACAAATTCCGTCTACTTCAAGAGTTATGCTGATATATCGTCCTTCTCTATAGATCCGCAGTTGTATTGTGATTATAATATTGTGTTAATACAGTAC---CAAAATTCATTAGCGTTAGATGTCTCAGAACTTGCTGATTTAATTTTAAATGAATGGTTATGTAATCCGATGGACGTAACGTTGTACTATTATCAACAGACAGATGAAGCGAATAAATGGATATCAATGGGAGAATCATGTACAGTTAAAGTATGTCCCTTAAATACACAAACTTTAGGAATTGGATGTACGACAACCGACGTCACAACATTTGAAGAGGTAGCAAATGCGGAAAAATTAGTAATAACTGACGTCGTGGATGGAGTCAATCATAAGATTAATATTACAGTGAATACATGTACTATACGGAATTGCAAAAAATTAGGACCGAGAGAAAATGTAGCAATTATACAAGTGGGTAGTTCTGACGTCATAGACATAACAGCAGATCCAACAACGATCCCACAAACTGAAAGAATGATGCGAATAAACTGGAAAAAATGGTGGCAGGTGTTTTATACCGTAGTAGATTACATAAATCAAATAGTTCAGGTAATGTCCAAACGATCAAGATCACTAAATTCAGCTGCTTTTTACTACAGAATT---------------
>AEK64438
ATGTATGGTATTGAATATACCACA------------ATTCTAATCTTTTTGATATCAATCATTCTACTCAACTATATATTAAAATCGGTGACTCGAATAATGGACTACATTATATATAGATCTTTGTTGATTTTTGTAGCATTATTTGCCTTAACAAGAGCTCAGAATTATGGGATTAACTTACCGATAACAGGATCAATGGACACTGCATAC------GCTAACTCTACTCAAGAAGGAATA---TTTCTAACATCCACATTATGTTTGTATTATCCAACTGAAGCAAGTACTCAAATCAATGATGGTGAATGGAAAGACTCATTGTCACAAATGTTTCTCACAAAAGGTTGGCCAACAGGATCAGTCTATTTTAAAGAGTATTCAAGTATTGTTGATTTTTCCGTTGACCCACAATTATATTGTGATTATAACTTAGTACTAATGAAATAT---GATCAAAGTCTTGAATTGGATATGTCAGAGTTAGCTGATTTAATATTGAATGAATGGTTATGTAATCCAATGGATATAACATTATATTATTATCAACAATCGGGAGAATCAAATAAGTGGATATCAATGGGATCATCATGTACTGTGAAAGTGTGTCCACTGAATACGCAAACGTTAGGAATAGGTTGTCAAACAACAAATGTAGACTCGTTTGAAATGGTTGCTGAGAATGAGAAATTAGCTATAGTGGATGTCGTTGATGGGATAAATCATAAAATAAATTTGACAACTACGACATGTACTATTCGAAATTGTAAGAAGTTAGGTCCAAGAGAGAACGTAGCTGTAATACAAGTTGGTGGCTCTAATATATTAGACATAACAGCAGATCCAACGACTAATCCACAAACTGAGAGAATGATGAGAGTGAATTGGAAAAAATGGTGGCAAGTATTTTATACTATAGTAGATTATATTAACCAGATCGTACAGGTAATGTCCAAAAGATCAAGATCATTAAATTCTGCAGCTTTTTATTATAGAGTA---------------
>AEK64439
ATGTATGGTATTGAATATACCACA------------ATTCTAATCTTTCTGATATCAATCATTCTACTCAACTATATATTAAAATCAGTGACCCGAATAATGGACTACATTATATATAGATTTTTGTTGATTTCTGTAGCATTATTTGCCTTAACTAAAGCTCAGAACTATGGACTTAATATACCAATAACAGGATCAATGGATACTGTATAC------TCCAACTCTACTCAAGAAGAAGTG---TTTCTAACATCCACATTATGTTTGTATTATCCAACTGAAGCAAGTACTCAAATCAGTGATGGTGAATGGAAAGAATCATTATCACAAATGTTTCTTACAAAAGGTTGGCCAACAGGCTCAGTCTATTTTAAAGAGTATTCAAATATTGTTGATTTCTCCGTTGATCCACAATTATATTGTGATTATAACTTAGTACTAATGAAGTAT---GATCAAAATCTTGAATTAGATATGTCAGAACTAGCTGATTTGATATTGAATGAATGGTTATGTAATCCAATGGATATAACATTATATTATTATCAACAATCGGGAGAATCGAATAAATGGATATCAATGGGATCATCATGTACTGTAAAAGTGTGTCCACTGAATACACAAACGTTAGGAATAGGCTGTCAAACAACGAATGTAGACTCATTTGAAACAGTTGCTGAGAATGAAAAATTAGCTATAGTGGATGTCGTTGATGGAATAAATCATAAAATAAATTTGACAACTACAACATGTACTATTCGAAATTGTAAGAAGTTAGGTCCAAGAGAGAATGTAGCTGTAATACAAGTTGGTGGCTCTAATGTGTTAGACATAACAGCAGATCCAACAACTAATCCACAAATTGAGAGAATGATGAGAGTGAATTGGAAAAGATGGTGGCAAGTATTCTATACTATAGTAGATTATATTAATCAGATTGTACAGGTAATGTCCAAAAGATCAAGATCATTAAATTCCGCTGCGTTTTATTATAGAGTA---------------
>AAA03613
ATGTATGGTATTGAATATACCACA------------GTTCTAACCTTTTTGATATCAATCATTTTATTGAATTATATATTGAAATCAGTAACTAGTGCAATGGACTTTATAATTTATAGGTTTCTTTTAATTATTGTCGTTGTGTCACCATTCGTCAAAACACAAAATTATGGAATTAACGTACCGATCACTGGTTCCATGGATACAGCATAT------ACAAATTCATCACAGCAAGAGACA---TTTTTAACTTCAACGTTGTGCTTATATTATCCTATTGAAGCATCAACTCAAATTGGGGACACAGAATGGAAAGGTACTTTGTCTCAGTTATTCTTAACTAAAGGATGGCCAACTGGATCAGTTTATTTTAAAGAATATACCGATATCGCTTCATTTTCAATCGATCCACAATTTTATTGCGATTATAACGTTGTGTTAGTGAAATAT---AATTCAACATTAGAGTTAGATATGTCTGAACTAGCTGATTTGATTTTAAATGAATGGTTATGTAATCCGATGGATATAGCATTATATTATTATCAGCAAACAAATGAAGCGAACAAATGGATATCAATGGGACAATCTTGTACAATAAAAGTATGTCCATTGAATACACAAACTTTAGGAATAGGATGTACAACTACAAATACGGCGACATTTGAAGAGGTAGCGACGAACGAAAAATTAGTAATAACCGATGTTGTTGATGGTGTAAATCATAAACTTGATGTAACTACCAACACCTGCACAATTAGAAATTGTAGAAAGTTAGGACCAAGAGAGAATGTGGCAAAGTTACAAGTTGGCGGCTCAGAAGTGCTAGACATTACAGCAGATCCAACCACTACACCACAAACCGAGCGCATGATGCAAATAAATTGGAAGAAATGGTGGCAAGTTTTTTATACAGTAGTAGATTATATTAATCAAATTGTGCAAGTTATGTCCAAAAGATCACGATCGTTCAATTCAGCAGCTTTTTATTATAGAATC---------------
>BAI49677
ATGTATGGTATTGAATATACCACA------------ATTCTAACCTTTTTGATATCAATTATTCTGTTAAATTATATATTAAAATCAATAACTAATATGATGGACTTTATCATATATCGGTTTTTACTAATAGTTGTCGTCATACTGCCATTTATTAAAGCTCAAAATTATGGAATAAATCTTCCAATAACAGGTTCTATGGATACCGCATAT------GTAAACTCTACACAACAAGAGAAT---TTTATGACTTCCACTTTATGCTTATATTATCCAAGTTCAGTCACGACTGAAATAACTGATCCCGACTGGACGAACACACTGTCACAACTTTTCCTGACTAAAGGATGGCCGACAAATTCCGTCTACTTCAAGAGTTATGCTGATATATCGTCCTTCTCTATAGATCCGCAGTTGTATTGTGATTATAATATTGTGTTAATACAGTAC---CAAAATTCATTAGCGTTAGATGTCTCAGAACTTGCTGATTTAATTTTAAATGAATGGTTATGTAATCCGATGGACGTAACGTTGTACTATTATCAACAGACAGATGAAGCGAATAAATGGATATCAATGGGAGAATCATGTACAGTTAAAGTATGTCCCTTAAATACACAAACTTTAGGAATTGGATGTACGACAACCGACGTCACAACATTTGAAGAGGTAGCAAATGCGGAAAAATTAGCAATAACTGACGTCGTGGATGGAGTCAATCATAAGATTAATATTACAGTGAATACATGTACTATACGGAATTGTAAAAAATTAGGACCGAGAGAAAATGTAGCAATTATACAAGTGGGTAGTTCTGACGTCATAGACATAACAGCAGATCCAACAACGATCCCACAAACTGAAAGAATGATGCGAATAAACTGGAAAAAATGGTGGCAGGTGTTTTATACCGTAGTAGATTACATAAATCAAATAGTTCAGGTAATGTCCAAACGATCAAGATCACTAAATTCAGCTGCTTTTTACTACAGAATT---------------
>AGE89685
ATGTATGGTATTGAATATACCACA------------ACTCTAATCTTCCTGATTTGCCTGGTATTATTGAATTATATATTAAAATCAATAACTAGAGTAATGGACTACATATTGTATCGATTCTTGTTTTTTGTTGTTGTTATCGCACCATTTGTGAATTCACAGAATTATGGTATTAATCTGCCAATCACTGGATCAATGGACACAAATTAT------CAAAATGTGTCAGCTCAAGAACCA---TTTTTGACATCAACACTCTGCTTGTATTATCCAACAGAAGCTGAGACAGAAATAGCTGACAGTTCATGGAAAGAAACATTGTCACAACTGTTCCTAACAAAAGGATGGCCAACAGGTTCTGTTTATCTCAAAAGTTATGCGGATATTGCGACTTTCTCAATAAATCCTCAGTTATATTGTGATTATAATATTGTGTTGATGAAGTAC---AGTGCTAATTCAGAGCTAGATATGTCAGAATTAGCGGATCTGATACTTAACGAATGGTTATGTAACCCAATGGATATAACGTTGTATTATTATCAGCAGACAGATGAGGCGAATAAATGGATTTCAATGGGAGATTCATGCACAATTAAAGTATGTCCATTAAATACGCAGACACTGGGAATTGGATGTCTTACAACCGATACGACCACTTTCGAGGAAGTTGCAACAGCTGAAAAATTGGCTATAACTGACGTCGTAGATGGAGTAAACTATAAGATAAATGTTACTACTACTACATGTACAATTAGGAACTGTAAGAAACTAGGGCCTAGAGAGAACGTCGCAGTCATTCAGGTAGGTGGTTCAAACATATTAGATATAACGGCAGATCCAACGACAGCGCCACAAACAGAGAGAATGATGAGAGTGAATTGGAAGAAATGGTGGCAAGTTTTCTATACTGTTGTTGATTATGTAAACCAGATAATTCAAGCAATGTCCAAAAGATCTAGATCGTTAGATTCAGCGGCTTTTTATTATAGAGTT---------------
>AGE99188
ATGTATGGTATTGAATATACCACA------------ATTCTAATCTTTCTGATATCAATTATTCTACTCAACTATATATTAAAATCAGTAACTCGAATAATGGACTACATTATATATAGATCTTTGTTGATTTATGTAGCATTATTTGCCTTGACAAGAGCTCAGAATTATGGGCTTAACTTACCAATAACAGGATCAATGGACACTGTATAC------GCTAACTCTACTCAAGAAGGAATA---TTTCTAACATCTACATTATGTTTGTATTATCCAACTGAAGCAAGTACTCAAATTAATGATGGTGAATGGAAAGACTCATTATCACAAATGTTTCTCACAAAAGGTTGGCCAACAGGATCAGTCTATTTTAAAGAGTATTCAAATATTGTTGATTTTTCTGTTGATCCACAATTATATTGTGATTATAACTTAGTACTGATGAAATAT---GATCAAAATCTTGAATTAGATATGTCAGAGTTAGCTGATTTAATATTGAATGAATGGTTATGTAATCCAATGGATATAACATTATATTATTATCAACAATCGGGAGAATCAAATAAGTGGATATCAATGGGATCATCATGCACTGTGAAAGTGTGTCCACTGAATACGCAAACGTTAGGAATAGGTTGTCAAACTACAAATGTAGACTCGTTTGAAATGGTTGCTGAGAATGAGAAATTAGCTATAGTGGATGTCGTTGATGGGATAAATCATAAAATAAATTTGACAACTGCGACATGTACTATTCGAAATTGTAAGAAGTTAGGTCCAAGAGAGAATGTAGCTGTAATACAAGTTGGTGGCTCTAATGTATTAGACATAACAGCAGATCCAACGACTAATCCACAAACTGAGAGAATGATGAGAGTGAATTGGAAAAAATGGTGGCAAGTATTTTACACTATAGTAGATTATATTAACCAGATCATACAGGTAATGTCCAAAAGATCAAGATCATTAAATTCTGCAGCTTTTTACTATAGAGTA---------------
>AGE98450
ATGTATGGTATTGAATATACCACA------------ATTCTAATCTTTCTGATATCAATCATTCTACTCAACTATATATTAAAATCAGTAACCCGAATGATGGACTACATTATATATAGATCTTTGTTGATTTCTGTAGCATTATTTGCCTTGACAAGAGCTCAGAATTATGGGCTTAACTTACCAATAACAGGATCAATGGACACTGCATAC------GCTAACTCTACTCAAGAAGGAATA---TTTCTAACATCCACATTATGTTTGTATTATCCAACTGAAGCAAGTACTCAAATCAATGATGGTGAATGGAAAGACTCATTGTCGCAAATGTTTCTCACAAAAGGTTGGCCAACAGGATCAGTTTATTTTAAAGAGTATTCAAGTATTGTTGATTTTTCTGTTGACCCACAATTATATTGTGATTATAACTTAGTACTAATGAAATAT---GATCAAAATCTTGAATTAGATATGTCAGAGTTAGCTGATTTAATATTGAATGAATGGTTATGTAATCCAATGGATATAACGTTATATTATTATCAACAATCGGGAGAATCAAATAAGTGGATATCAATGGGATCATCATGTACTGTGAAAGTGTGTCCACTGAATACACAAACGTTAGGAATAGGTTGTCAAACAACGAATGTAGACTCATTTGAAATGGTTGCTGAGAATGAGAAATTAGCTATAGTGGATGTTGTTGATGGGATAAATCATAAAATAAATTTGACAACTACGACGTGTACTATTCGAAATTGTAAGAAGTTAGGTCCAAGAGAGAATGTAGCTGTAATACAAGTTGGTGGCTCTAATGTATTAGACATAACAGCAGATCCAACGACTAATCCACAAACCGAGAGAATGATGAGAGTGAATTGGAAAAAATGGTGGCAAGTATTTTATACTATAGTAGATTATATTAACCAGATTGTACAGGTAATGTCCAAAAGATCAAGAGCATTAAATTCTGCAGCTTTTTATTACAGAGTA---------------
>AFI60148
ATGTATGGTATTGAATATACCACA------------ATTCTAACCTTTCTGATATCAATAGTTTTATTGAACTATATATTAAAATCACTAACTAGTGCGATGGACTTTATAATTTATAGATTTCTTTTACTTATTGTTATTGCATCACCTTTTGTTAAAACGCAAAATTATGGGATTAATTTACCGATTACTGGCTCCATGGATACAGCATAT------GCAAATTCATCACAGCAAGAAACA---TTTTTGACTTCAACGCTATGCTTATATTATCCTACAGAAGCATCAACTCAAATTGGAGATACGGAATGGAAGGATACTCTGTCCCAATTGTTCTTGACTAAAGGGTGGCCAACTGGATCAGTCTATTTTAAAGAATACACTGATATCGCTTCATTCTCAATTGATCCACAACTTTATTGTGATTATAATGTTGTACTGATGAAGTAT---GATTCAACATTAGAGCTAGATATGTCTGAATTAGCTGATTTAATTCTAAATGAATGGTTATGTAACCCAATGGATATAACATTATATTATTATCAGCAAACAGATGAAGCGAATAAATGGATATCGATGGGACAATCTTGTACCATAAAAGTATGTCCATTGAATACACAGACTTTAGGAATAGGTTGTATTACCACAAATACAGCGACATTTGAAGAGGTGGCTACAAGTGAAAAATTAGTCATAACTGATGTTGTTGATGGTGTGAACCATAAACTTGATGTGACTACAAATACCTGTACAATTAGGAATTGTAAGAAGTTAGGACCAAGAGAAAATGTAGCGATTATACAAGTCGGTGGCTCAGATGTGTTAGATATTACAGCGGATCCAACTACTGCACCACAAACTGAACGTATGATGCGAGTAAATTGGAAGAAATGGTGGCAAGTTTTCTATACGGTAGTAGATTATATTAATCAGATTGTGCAAGTTATGTCCAAAAGATCACGGTCATTAAATTCAGCAGCTTTTTACTATAGGATT---------------
>AGE46999
ATGTATGGTATTGAATATACCACA------------ATTCTGACCATTTTAATATCTATCATATTATTGAATTATATACTAAAAACTATAACTAATACAATGGACTACATAATTTTTAGATTTTTACTACTCATCGCTCTGATGTCACCATTTGTGAGGACACAAAATTACGGCATGTATCTACCAATAACGGGATCACTAGACGCCGTATAC------ACAAATTCAACTAGTGGAGAATCA---TTTCTAACTTCAACGTTATGTTTATATTATCCAACAGAAGCTAAAAATGAGATTTCAGATAATGAATGGGAAAATACTCTATCACAATTATTTTTAACTAAAGGATGGCCGACTGGGTCAGTTTATTTTAAAGACTACAATGATATTACTACATTTTCTATGAATCCACAACTGTATTGTGATTATAATGTAGTATTGATGCGATAT---GATAATACATCTGAATTAGATGCATCGGAATTAGCAGATCTTATATTGAATGAATGGCTGTGCAATCCTATGGATATATCACTTTACTATTATCAACAAAATAGCGAATCAAATAAATGGATATCAATGGGAACAGACTGCACGGTAAAAGTTTGTCCACTCAATACGCAAACTTTAGGAATTGGATGCAAAACTACGGACGTGGATACATTTGAGATTGTTGCGTCGTCTGAAAAATTGGTAATTACTGATGTTGTAAATGGTGTTAATCATAAAATAAATATTTCAATAAATACGTGCACTATACGTAATTGTAATAAACTAGGACCACGAGAAAATGTTGCTATAATTCAAGTTGGTGGACCGAACGCATTAGATATCACTGCTGATCCAACAACAGTTCCACAGGTTCAAAGAATTATGCGAGTAAATTGGAAAAAATGGTGGCAAGTGTTTTATACAGTAGTTGATTATATTAACCAAATTATACAAGTTATGTCCAAACGGTCAAGATCATTAGACACGGCTGCTTTTTATTATAGAATT---------------
>AGE98571
ATGTATGGTATTGAATATACCACA------------ATTCTAATCTTTCTGATATCAGTTATTTTATTCAACTACATATTAAAATCAGTGACTCGAATAATGGACTACATTATATATAGATCTTTGTTGATTACTGTAGCATTATTTGCCTTGACAAGAGCTCAGAATTATGGACTTAACTTACCAATAACAGGATCAATGGACACTATTTAT------GCTAACTCTACTCAAGAAGGAATA---TTTCTAACATCTACATTATGTTTGTATTATCCAACTGAAGCAAGTACTCAAATTAGTGATGGTGAATGGAAAGATTCGTTATCACAAATGTTTCTCACAAAAGGTTGGCCAACAGGATCGGTCTATTTTAAAGAGTATTCAAGTATTGTTGATTTTTCTGTTGACCCACAATTGTATTGTGATTATAATTTAGTACTGATGAAATAT---GATCAAAATCTTGAATTAGACATGTCAGAGTTAGCTGATTTAATCTTGAATGAATGGTTATGTAATCCAATGGATATAACATTATATTATTATCAACAATCGGGAGAATCAAATAAATGGATATCAATGGGATCATCATGTACTGTAAAAGTGTGTCCACTGAATACACAAACGTTAGGAATAGGTTGTCAAACAACAAATGTAGACTCATTTGAAATGATTGCTGAGAATGAGAAATTAGCTATAGTGGATGTCGTTGATGGGATAAATCATAAAATAAATTTAACAACTACGACATGTACTATTCGAAACTGTAAGAAGTTAGGTCCAAGAGAGAACGTAGCTGTAATACAAGTTGGTGGTTCTAATGTATTAGATATAACAGCAGATCCAACAACTAATCCACAGACTGAAAGAATGATGAGAGTGAATTGGAAAAGATGGTGGCAAGTATTTTATACTATAGTAGATTATATTAACCAGATTGTACAGGTAATGTCCAAAAGATCAAGATCATTGAATTCTGCAGCTTTTTATTATAGAGTA---------------
>BAM76941
ATGTATGGTATTGAATATACCACA------------GTTTTAACCTTTTTGATATCAGTTGTATTATTGAATTACATACTTAAATCATTAACCAGAATAATGGACTTCATCATTTACAGATTTCTTCTCATTATAGTTATACTGTCACCATTTCTTAACGCACAAAATTATGGAATAAACCTTCCAATTACTGGATCAATGGATACTCCATAT------GCGAACTCGACACAAGAAGAAATG---TTCCTAACATCAACTTTATGCTTATACTATCCAACTGAAGTTGCGACACAAATAAATGACAATTCGTGGAAAGATACACTTTCTCAACTATTTTTAACTAAAGGGTGGCCAACAGGATCGGTCTATTTCAAAGATTACGCAGATATTGCCTCATTTTCAGTTGATCCACAATTATACTGTGATTATAATTTAGTATTGATGAAATAC---GACGCTGCGTTACAGTTAGACATGTCAGAATTAGCAGATTTGATACTTAATGAGTGGTTATGTAATCCCATGGATATTACTCTGTATTATTATCAACAAACAGATGAGGCGAATAAATGGATTTCAATGGGGTCATCTTGCACAATAAAGGTATGCCCATTAAATACACAAACATTAGGAATTGGGTGTCTGACTACTGATACGAATACGTTTGAAGAAGTTGCAACAGCTGAAAAGTTAGTGATTACCGACGTTGTAGATGGAGTCAATCATAAACTGAGCGTGACAACAAACACTTGTACAATTAGAAACTGTAAAAAACTAGGACCAAGAGAAAACGTAGCAGTTATACAAGTTGGTGGTTCAGATATACTCGACATAACAGCTGATCCAACAACAGCTCCACAAACTGAGAGGATGATGCGAGTAAATTGGAAAAAATGGTGGCAAGTATTTTATACAATAGTTGACTATGTAAATCAAATTGTACAAACGATGTCCAAAAGATCAAGATCATTGAATTCTGCTGCATTTTACTACAGAGTA---------------
>AGE98512
ATGTATGGTATTGAATATACCACA------------ATTCTAATCTTTCTGATATCAATCATTCTACTCAACTATATATTAAAATCAGTAACCCGAATGATGGACTACATTATATATAGATCTTTGTTGATTTCTGTAGCATTATTTGCCTTGACAAGAGCTCAGAATTATGGGCTTAACTTACCAATAACAGGATCAATGGACACTGCATAC------GCTAACTCTACTCAAGAAGGAATA---TTTCTAACATCCACATTATGTTTGTATTATCCTACTGAAGCAAGTACTCAAATCAATGATGGTGAATGGAAAGACTCATTGTCGCAAATGTTTCTCACAAAAGGTTGGCCAACAGGATCAGTTTATTTTAAAGAGTATTCAAGTATTGTTGATTTTTCTGTTGACCCACAATTATATTGTGATTATAACTTAGTACTAATGAAATAT---GATCAAAATCTTGAATTAGATATGTCAGAGTTAGCTGATTTAATATTGAATGAATGGTTATGTAATCCAATGGATATAACGTTATATTATTATCAACAATCGGGAGAATCAAATAAGTGGATATCAATGGGATCATCATGTACTGTGAAAGTGTGTCCACTGAATACACAAACGTTAGGAATAGGTTGTCAAACAACGAATGTAGACTCATTTGAAATGGTTGCTGAGAATGAGAAATTAGCTATAGTGGATGTTGTTGATGGGATAAATCATAAAATAAATTTGACAACTACGACGTGTACTATTCGAAATTGTAAGAAGTTAGGTCCAAGAGAGAATGTAGCTGTAATACAAGTTGGTGGCTCTAATGTATTAGACATAACAGCAGATCCAACGACTAATCCACAAACCGAGAGAATGATGAGAGTGAATTGGAAAAAATGGTGGCAAGTATTTTATACTATAGTAGATTATATTAACCAGATTGTACAGGTAATGTCCAAAAGATCAAGAGCATTAAATTCTGCAGCTTTTTATTACAGAGTA---------------
>ADK46676
ATGTATGGTATTGAATATACCACA------------ATTCTAATCTTTCTGATATCAATCATTCTACTCAACTATATATTAAAATCAGTGACCCGAATAATGGACTACATTATATATAGATTTTTGTTGATTTCTGTAGCATTATTTGCCTTAACTAAAGCTCAGAACTATGGACTTAATATACCAATAACAGGATCAATGGATACTGTATAC------TCCAACTCTACTCAAGAAGGAGTA---TTTCTAACATCCACATTATGTTTGTATTATCCAACTGAAGCAAGTACTCAAATCAGTGATGGTGAATGGAAAAACTCATTATCACAAATGTTTCTTACAAAAGGTTGGCCAACAGGATCAGTCTATTTTAAAGAGTACTCAAATATTGTTGATTTTTCCGTTGACCCACAATTATATTGTGATTATAACTTAGTGCTAATGAAGTAT---GATCAAAATCTTGAATTAGATATGTCAGAATTAGCTGATTTGATATTGAATGAATGGTTATGTAATCCAATGGATATAATATTATATTATTATCAACAATCGGGAGAATCAAATAAGTGGATATCAATGGGATCATCATGTACTGTGAAAGTGTGTCCACTGAATACACAAACGTTAGGAATAGGTTGTCAAACAACGAATGTAGACTCATTTGAAACAGTTGCTGAGAATGAAAAATTAGCTATAGTGGATGTCGTTGATGGGATAAATCATAAAATAAATTTGACAACTACGACATGTACTATTCGAAATTGTAAGAAGTTAGGTCCAAGAGAGAATGTGGCTGTAATACAAGTTGGTGGCTCTAATGTGTTAGACATAACAGCGGATCCAACAACTAATCCACAAATTGAGAGAATGATGAGAGTGAATTGGAAAAGATGGTGGCAAGTATTCTATACTATAGTAGATTATATTAATCAGATTGTACAGGTAATGTCCAAAAGATCAAGATCATTAAATTCTGCTGCGTTTTATTATAGAGTA---------------
>BAF98200
ATGTATGGTATTGAATATACCACA------------ATTCTAATCTTTCTGATATCAATAGTTTTATTGAACTATATATTAAAATCACTAACTAGTGCGATGGACTTTATAATTTATAGATTTCTTTTACTTATTGTTATTGCATCACCTTTTGTTAAAACACAAAATTATGGAATTAATTTACCGATCACTGGCTCCATGGATACAGCATAT------GCAAATTCATCACAGCAAGAAACA---TTTTTGACTTCAACGCTATGCTTATATTATCCTACAGAAGCATCAACTCAAATNGGAGATACGGAATGGAAGGATACTCTGTCCCAATTATTCTTGACTAAAGGGTGGCCAACTGGATCAGTCTATTTTAAAGAATATACTGATATCGCTTCATTCTCAATTGATCCACAACTTTATTGTGATTATAATGTTGTACTGATGAAGTAT---GATTCAACGTTAGAGCTAGATATGTCTGAATTAGCTGATTTAATTCTAAATGAATGGTTATGTAACCCAATGGATATAACATTATATTATTATCAGCAAACAGATGAAGCGAATAAATGGATATCGATGGGACAGTCTTGTACCATAAAAGTATGTCCATTGAATACGCAGACTTTAGGAATAGGTTGTATTACCACAAATACAGCGACATTTGAAGAGGTGGCTACAAGTGAAAAATTAGTAATAATCGACGTTGTTGATGGTGTGAACCATAAACTTGATGTGACTACAAATACCTGTACAATTAGGAATTGTAAGAAGTTAGGACCAAGAGAAAATGTAGCGATTATACAAGTCGGTGGCTCAGATGTGTTAGATATTACAGCAGATCCAACTACTACACCACAAACTGAACGTATGATGCGAGTAAATTGGAAGAAATGGTGGCAGGTTTTCTATACAGTAGTAGATTATATTAATCAGATTGTGCAAGTTATGTCCAAAAGATCACGGTCATTAAATTCAGCAGCTTTTTACTATAGGGTT---------------
>AGF86251
ATGTATGGTATTGAATATACCACA------------TTCCTAATCTACTTAATATCGATTATATTATTTAATTACATATTAAAGAGTATAACTAGAATGATGGACTATATAATTTATAAATTTTTGATTATAGTCATGATCTTTTCAATTATTGTTAACGCACAAAATTACGGGATTAATTTGCCTATAACTGGGTCGATGGATATGTCATAT------GTGAACATTACTAAAGATGAACCA---TTTCTAACGTCAACATTATGTTTGTACTATCCAACAGAGGCTAGAACAGAGATACACGATAATGAGTGGATACGTACGTTATCGCAGTTGTTCTTAACAAAGGGATGGCCAACTGGATCCGTATACTTTAAAGAATACGATGATATAGCTGCTTTTTCAGTGGATCCTCAATTGTATTGTGACTATAACATAGTTTTAATGAAATAC---AATTCAACTCTAGAACTTGATATGTCAGAATTAGCAAATTTAATATTAAATGAATGGCTGTGTAATCCAATGGACGTTACATTATATTATTATCAGCAAACAGACGAAACAAACAAATGGATAGCAATGGGGAAATCATGTACAATAAAAGTATGTCCATTAAATGCCCAAACGTTAGGAATAGGATGTCAGACTACAGATACTGGAACATTTGAAGAAGTTGCGACAGCTGAAAAATTAGCAATTACTGACGTGGTTGATGGCGTAAATCATAAACTAGATGTTACTACTGCGACTTGTACTATCAGAAATTGCAAAAAACTAGGACCGAGAGAAAATGTAGCAGTAATTCAAGTAGGTGGTGCTGATGTCCTTGATATAACGTCTGATCCGACAACTAATCCACAAACTGAACGGATGATGAGAATAAATTGGAAAAAATGGTGGCAAGTGTTCTATACTATAGTTGATTATGTAAATCAAATTGTGCAAGCAATGTCTAAAAGGTCCAGATCATTGAATTCGGCGGCATTTTATTACAGAGTG---------------
>AFQ21138
ATGTATGGTATTGAATATACCACA------------GTTTTAACCTTTTTGATATCAGTTATATTGTTGAATTACGTACTCAAATCCTTAACTAGAATAATGGACTTTATTATTTACAGATTTCTTTTAATTATAGTTATATTATCACCACTCCTTAATGCACAAAATTATGGAATAAATCTTCCGATTACTGGCTCAATGGACACACCATAT------ACGAACTCAACGCGAGAGGAAGTA---TTCCTAACTTCGACTTTATGTTTGTATTACCCAACTGAAGCAGCAACAGAAATAAATGATAATTCATGGAAGGATACACTTTCTCAGCTATTTTTAATCAAAGGATGGCCAACAGGATCTATTTATTTTAAAGATTATACTGATATTGCCTCATTTTCAGTCGATCCACAACTGTATTGTGATTATAATTTGGTATTAATGAAATAT---GACGCTACACTGCAACTAGACATGTCCGAACTAGCAGATTTGTTACTTAATGAGTGGTTATGTAATCCTATGGATATTACTTTGTATTATTATCAACAAACTGATGAGGCAAATAAATGGATTTCAATGGGATCATCTTGTACTATAAAGGTATGTCCACTAAATACGCAAACATTAGGAATTGGGTGCCTAACAACTGATACAAACACGTTTGAAGAAGTTGCAACAGCTGAAAAATTAGTGATTACTGACGTCGTGGATGGAGTCAATCATAAATTGAACGTGACAACAAACACTTGTACGATTAGAAATTGTAAAAAATTAGGACCAAGGGAAAACGTAGCAGTTATACAGGTTGGTGGCCCAGATGTACTTGACATAACAGCTGATCCAACGACAATGCCACAAACAGAAAGAATGATGCGAGTGAATTGGAAGAAATGGTGGCAAGTGTTTTATACAATAGTTGACTACGTGAATCAAATTGTGCAAGCAATGTCCAAAAGATCGAGATCATTAAATTCTGCTGCATTTTATTACAGAGTA---------------
>AFQ21137
ATGTATGGTATTGAATATACCACA------------GTTTTAACCTTTTTGATATCAGTTATATTGTTGAATTACGTACTCAAATCCTTAACTAGAATAATGGACTTTATTATTTACAGATTTCTTTTAATTATAGTTATATTATCACCACTCCTTAATGCACAAAATTATGGAATAAATCTTCCGATTACTGGCTCAATGGACACACCATAT------ACGAACTCAACGCGAGAGGAAGTA---TTCCTAACTTCGACTTTATGTTTGTATTACCCAACTGAAGCAGCAACAGAAATAAATGATAATTCATGGAAGGATACACTTTCTCAGCTATTTTTAATCAAAGGATGGCCAACAGGATCTATTTATTTTAAAGATTATACTGATATTGCCTCATTTTCAGTCGATCCACAACTGTATTGTGATTATAATTTGGTATTAATGAAATAT---GACGCTACACTGCAACTAGACATGTCCGAACTAGCAGATTTGTTACTTAATGAGTGGTTATGTAATCCTATGGATATTACTTTGTATTATTATCAACAAACTGATGAGGCAAATAAATGGATTTCAATGGGATCATCTTGTACTATAAAGGTATGTCCACTAAATACGCAAACATTAGGAATTGGGTGCCTAACAACTGATACAAACACGTTTGAAGAAGTTGCAACAGCTGAAAAATTAGTGATTACTGACGTCGTGGATGGAGTCAATCATAAATTGAACGTGACAACAAACACTTGTACGATTAGAAATTGTAAAAAATTAGGACCAAGGGAAAACGTAGCAGTTATACAGGTTGGTGGCCCAGATGTACTTGACATAACAGCTGATCCAACGACAATGCCACAAACAGAAAGAATGATGCGAGTGAATTGGAAGAAATGGTGGCAAGTGTTTTATACAATAGTTGACTACGTGAATCAAATTGTGCAAGCAATGTCCAAAAGATCGAGATCATTAAATTCTGCTGCATTTTACTACAGAGTA---------------
>AFQ21136
ATGTATGGTATTGAATATACCACA------------GTTTTAACCTTTTTGATATCAGTTATATTGTTGAATTACGTACTCAAATCCTTAACTAGAATAATGGACTTTATTATTTACAGATTTCTTTTAATTATAGTTATATTATCACCACTCCTTAATGCACAAAATTATGGAATAAATCTTCCGATTACTGGCTCAATGGACACACCATAT------ACGAACTCAACGCGAGAGGAAGTA---TTCCTAACTTCGACTTTATGTTTGTATTACCCAACTGAAGCAGCAACAGAAATAAATGATAATTCATGGAAGGATACACTTTCTCAGCTATTTTTAATCAAAGGATGGCCAACAGGATCTATTTATTTTAAAGATTATACTGATATTGCCTCATTTTCAGTCGATCCACAACTGTATTGTGATTATAATTTGGTATTAATGAAATAT---GACGCTACACTGCAACTAGACATGTCCGAACTAGCAGATTTGTTACTTAATGAGTGGTTATGTAATCCTATGGATATTACTTTGTATTATTATCAACAAACTGATGAGGCAAATAAATGGATTTCAATGGGATCATCTTGTACTATAAAGGTATGTCCACTAAATACGCAAACATTAGGAATTGGGTGCCTAACAACTGATACAAACACGTTTGAAGAAGTTGCAACAGCTGAAAAATTAGTGATTACTGACGTCGTGGATGGAGTCAATCATAAATTGAACGTGACAACAAACACTTGTACGATTAGAAATTGTAAAAAATTAGGACCAAGGGAAAACGTAGCAGTTATACAGGTTGGTGGCCCAGATGTACTTGACATAACAGCTGATCCAACGACAATGCCACAAACAGAAAGAATGATGCGAGTTAATTGGAAGAAATGGTGGCAAGTATTTTATACTGTAGTTGAATACGTGAATCAAATTGTGCAAGCAATGTCCAAAAGATCGAGATCATTAAATTCTGCTGCATTTTACTACAGAGTA---------------
>AFQ21135
ATGTATGGTATTGAATATACCACA------------GTTTTAACCTTTTTGATATCAGTTATATTGTTGAATTACGTACTCAAATCCTTAACTAGAATAATGGACTTTATTATTTACAGATTTCTTTTAATTATAGTTATATTATCACCACTCCTTAATGCACAAAATTATGGAATAAATCTTCCGATTACTGGCTCAATGGACACACCATAT------ACGAACTCAACGCGAGAGGAAGTA---TTCCTAACTTCGACTTTATGTTTGTATTACCCAACTGAAGCAGCAACAGAAATAAATGATAATTCATGGAAGGATACACTTTCTCAGCTATTTTTAATCAAAGGATGGCCAACAGGATCTATTTATTTTAAAGATTATACTGATATTGCCTCATTTTCAGTCGATCCACAACTGTATTGTGATTATAATTTGGTATTAATGAAATAT---GACGCTACACTGCAACTAGACATGTCCGAACTAGCAGATTTGTTACTTAATGAGTGGTTATGTAATCCTATGGATATTACTTTGTATTATTATCAACAAACTGATGAGGCAAATAAATGGATTTCAATGGGATCATCTTGTACTATAAAGGTATGTCCACTAAATACGCAAACATTAGGAATTGGGTGCCTAACAACTGATACAAACACGTTTGAAGAAGTTGCAACAGCTGAAAAATTAGTGATTACTGACGTTGTGGATGGAGTCAATCATAAATTGAACGTGACAACAAACACTTGTACGATTAGAAATTGTAAAAAATTAGGACCAAGGGAAAACGTAGCAGTTATACAGGTTGGTGGCCCAGATGTACTTGACATAACAGCTGATCCAACGACAATGCCACAAACAGAAAGAATGATGCGAGTGAATTGGAAGAAATGGTGGCAAGTGTTTTATACAATAGTTGACTACGTGAATCAAATTGTGCAAGCAATGTCCAAAAGATCGAGATCATTAAATTCTGCTGCATTTTACTACAGAGTA---------------
>AFQ21134
ATGTATGGTATTGAATATACCACA------------GTTTTAACCTTTTTGATATCAGTTATATTGTTGAATTACATATTCAAATCCTTAACTAGAATAATGGACTTTATTATTTACAGATTTCTTTTAATTATAGTTATATTATCACCACTCCTTAATGCACAAAATTATGGAATAAATCTTCCGATTACTGGCTCAATGGACACACCATAT------ACGAACTCAACGCGAGAGGAAGTA---TTCCTAACTTCGACTTTATGTTTGTATTACCCAACTGAAGCAGCAACAGAAATAAATGATAATTCATGGAAGGATACACTTTCTCAGCTATTTTTAATCAAAGGATGGCCAACAGGATCTATTTATTTTAAAGATTATACTGATATTGCCTCATTTTCAGTCGATCCACAACTGTATTGTGATTATAATTTGGTATTAATGAAATAT---GACGCTACACTGCAACTAGACATGTCCGAACTAGCAGATTTGTTACTTAATGAGTGGTTATGTAATCCTATGGATATTACTTTGTATTATTATCAACAAACTGATGAGGCAAATAAATGGATTTCAATGGGATCATCTTGTACTATAAAGGTATGTCCACTAAATACGCAAACATTAGGAATTGGGTGCCTAACAACTGATACAAACACGTTTGAAGAAGTTGCAACAGCTGAAAAATTAGTGATTACTGACGTCGTGGATGGAGTCAATCATAAATTGAACGTGACAACAAACACTTGTACGATTAGAAATTGTAAAAAATTAGGACCAAGGGAAAACGTAGCAGTTATACAGGTTGGTGGCCCAGATGTACTTGACATAACAGCTGATCCAACGACAATGCCACAAACAGAAAGAATGATGCGAGTGAATTGGAAGAAATGGTGGCAAGTGTTTTATACAATAGTTGACTACGTGAATCAAATTGTGCAAGCAATGTCCAAAAGATCGAGATCATTAAATTCTGCTGCATTTTACTACAGAGTA---------------
>AFQ21133
ATGTATGGTATTGAATATACCACA------------GTTTTAACCTTTTTGATATCAGTTATATTGTTGAATTACGTACTCAAATCCTTAACTAGAATAATGGACTTTATTATTTACAGATTTCTTTTAATTATAGTTATATTATCACCACTCCTTAATGCACAAAATTATGGAATAAATCTTCCGATTACTGGCTCAATGGACACACCATAT------ACGAACTCAACGCGAGAGGAAGTA---TTCCTAACTTCGACTTTATGTTTGTATTACCCAACTGAAGCAGCAACAGAAATAAATGATAATTCATGGAAGGATACACTTTCTCAGCTATTTTTAATCAAAGGATGGCCAACAGGATCTATTTATTTTAAAGATTATACTGATATTGCCTCATTTTCAGTCGATCCACAACTGTATTGTGATTATAATTTGGTATTAATGAAATAT---GACGCTACACTGCAACTAGACATGTCCGAACTAGCAGATTTGTTACTTAATGAGTGGTTATGTAATCCTATGGATATTACTTTGTATTATTATCAACAAACTGATGAGGCAAATAAATGGATTTCAATGGGATCATCTTGTACTATAAAGGTATGTCCACTAAATACGCAAACATTAGGAATTGGGTGCCTAACAACTGATACAAACACGTTTGAAGAAGTTGCAACAGCTGAAAAATTAGTGATTACTGACGTCGTGGATGGAGTCAATCATAAATTGAACGTGACAACAAACACTTGTACGATTAGAAATTGTAAAAAATTAGGACCAAGGGAAAACGTAGCAGTTATACAGGTTGGTGGCCCAGATGTACTTGACATAACAGCTGATCCAACGACAATGCCACAAACAGAAAGAATGATGCGAGTGAATTGGAAGAAATGGTGGCAAGTGTTTTATACAATAGTTGACTACGTGAATCAAATTGTGCAAGCAATGTCCAAAAGATCGAGATCATTAAATTCTGCTGCATTTTACTACAGAGTA---------------
>AFQ21132
ATGTATGGTATTGAATATACCACA------------GTTTTAACCTTTTTGATATCAGTTATATTGTTGAATTACGTACTCAAATCCTTAACTAGAATAATGGACTTTATTATTTACAGATTTCTTTTAATTATAGTTATATTATCACCACTCCTTAATGCACAAAATTATGGAATAAATCTTCCGATTACTGGCTCAATGGACACACCATAT------ACGAACTCAACGCGAGAGGAAGTA---TTCCTAACTTCGACTTTATGTTTGTATTACCCAACTGAAGCAGCAACAGAAATAAATGATAATTCATGGAAGGATACACTTTCTCAGCTATTTTTAATCAAAGGATGGCCAACAGGATCTATTTATTTTAAAGATTATACTGATATTGCCTCATTTTCAGTCGATCCACAACTGTATTGTGATTATAATTTGGTATTAATGAAATAT---GACGCTACACTGCAACTAGACATGTCCGAACTAGCAGATTTGTTACTTAATGAGTGGTTATGTAATCCTATGGATATTACTTTGTATTATTATCAACAAACTGATGAGGCAAATAAATGGATTTCAATGGGATCATCTTGTACTATAAAGGTATGTCCACTAAATACGCAAACATTAGGAATTGGGTGCCTAACAACTGATACAAACACGTTTGAAGAAGTTGCAACAGCTGAAAAATTAGTGATTACTGACGTCGTGGATGGAGTCAATCATAAATTGAACGTGACAACAAACACTTGTACGATTAGAAATTGTAAAAAATTAGGACCAAGGGAAAACGTAGCAGTTATACAGGTTGGTGGCCCAGATGTACTTGACATAACAGCTGATCCAACGACAATGCCACAAACAGAAAGAATGATGCGAGTGAATTGGAAGAAATGGTGGCAAGTGTTTTATACAATAGTTGACTACGTGAATCAAATTGTGCAAGCAATGTCCAAAAGATCGAGATCATTAAATTCTGCTGCATTTTACTACAGAGTA---------------
>AFQ21131
ATGTATGGTATTGAATATACCACA------------GTTTTAACCTTTTTGATATCAGTTATATTGTTGAATTACGTACTCAAATCCTTAACTAGAATAATGGACTTTATTATTTACAGATTTCTTTTAATTATAGTTATATTATCACCACTCCTTAATGCACAAAATTATGGAATAAATCTTCCGATTACTGGCTCAATGGACACACCATAT------ACGAACTCAACGCGAGAGGAAGTA---TTCCTAACTTCGACTTTATGTTTGTATTACCCAACTGAAGCAGCAACAGAAATAAATGATAATTCATGGAAGGATACACTTTCTCAGCTATTTTTAATCAAAGGATGGCCAACAGGATCTATTTATTTTAAAGATTATACTGATATTGCCTCATTTTCAGTCGATCCACAACTGTATTGTGATTATAATTTGGTATTAATGAAATAT---GACGCTACACTGCAACTAGACATGTCCGAACTAGCAGATTTGTTACTTAATGAGTGGTTATGTAATCCTATGGATATTACTTTGTATTATTATCAACAAACTGATGAGGCAAATAAATGGATTTCAATGGGATCATCTTGTACTATAAAGGTATGTCCACTAAATACGCAAACATTAGGAATTGGGTGCCTAACAACTGATACAAACACGTTTGAAGAAGTTGCAACAGCTGAAAAATTAGTGATTACTGACGTCGTGGATGGAGTCAATCATAAATTGAACGTGACAACAAACACTTGTACGATTAGAAATTGTAAAAAATTAGGACCAAGGGAAAACGTAGCAGTTATACAGGTTGGTGGCCCAGATGTACTTGACATAACAGCTGATCCAACGACAATGCCACAAACAGAAAGAATGATGCGAGTGAATTGGAAGAAATGGTGGCAAGTGTTTTATACAATAGTTGACTACGTGAATCAAATTGTGCAAGCAATGTCCAAAAGATCGAGATCATTAAATTCTGCTGCATTTTACTACAGAGTA---------------
>AFQ21130
ATGTATGGTATTGAATATACCACA------------GTTTTAACCTTTTTGATATCAGTTATATTGTTGAATTACGTACTCAAATCCTTAACTAGAATAATGGACTTTATTATTTACAGATTTCTTTTAATTATAGTTATATTATCACCACTCCTTAATGCACAAAATTATGGAATAAATCTTCCGATTACTGGCTCAATGGACACACCATAT------ACGAACTCAACGCGAGAGGAAGTA---TTCCTAACTTCGACTTTATGTTTGTATTACCCAACTGAAGCAGCAACAGAAATAAATGATAATTCATGGAAGGATACACTTTCTCAGCTATTTTTAATCAAAGGATGGCCAACAGGATCTATTTATTTTAAAGATTATACTGATATTGCCTCATTTTCAGTCGATCCACAACTGTATTGTGATTATAATTTGGTATTAATGAAATAT---GACGCTACACTGCAACTAGACATGTCCGAACTAGCAGATTTGTTACTTAATGAGTGGTTATGTAATCCTATGGATATTACTTTGTATTATTATCAACAAACTGATGAGGCAAATAAATGGATTTCAATGGGATCATCTTGTACTATAAAGGTATGTCCACTAAATACGCAAACATTAGGAATTGGGTGCCTAACAACTGATACAAACACGTTTGAAGAAGTTGCAACAGCTGAAAAATTAGTGATTACTGACGTCGTGGATGGAGTCAATCATAAATTGAACGTGACAACAAACACTTGTACGATTAGAAATTGTAAAAAATTAGGACCAAGGGAAAACGTAGCAGTTATACAGGTTGGTGGCCCAGATGTACTTGACATAACAGCTGATCCAACGACAATGCCACAAACAGAAAGAATGATGCGAGTGAATTGGAAGAAATGGTGGCAAGTGTTTTATACAATAGTTGACTACGTGAATCAAATTGTGCAAGCAATGTCCAAAAGATCGAGATCATTAAATTCTGCTGCATTTTACTACAGAGTA---------------
>AAZ17429
ATGTATGGTATTGAATATACCACA------------ATTCTAACCTTTTTGATATCAATTATTCTATTAAATTATATATTAAAATCAATAACTAATATAATGGACTTTATCATATATCGGTTTTTACTAATAGTTGTCGTCATGCTGCCATTTATTAAAGCTCAAAATTATGGAATTAATCTTCCAATAACAGGTTCTATGGATACCGCATAT------GTAAACTCTACACAACAAGAGAAT---TTTATGACTTCCACTTTATGCTTATATTATCCAAATTCAGTCACGACTGAAATAACTGATCCCGACTGGACGAACACACTGTCACAACTTTTCCTGACTAAAGGATGGCCGACAAATTCCGTCTACTTCAAGAGTTATGCTGATATATCGTCCTTCTCTGTAGATCCGCAGTTATATTGTGATTATAATATTGTGTTAATACAGTAC---CAAAATTCATTAGCGTTAGATGTCTCAGAACTTGCTGATTTAATTTTAAATGAATGGTTATGTAATCCGATGGACGTAACGTTGTACTATTATCAACAAACAGATGAAGCGAATAAATGGATATCAATGGGAGAATCATGTACAGTTAAAGTATGTCCCTTAAATACACAAACTTTAGGAATTGGATGTACGACAACTGACGTCACAACATTTGAAGAGGTAGCAAATGCGGAAAAATTAGTAATAACTGACGTCGTGGATGGAGTCAATCATAAGATTAATATTACAGTGAATACATGTACTATACGGAATTGTAAAAAATTAGGACCGAGGGAAAATGTAGCAATTATACAAGTGGGTAGTTCTGACGTCATAGACATAACAGCAGATCCAACAACGATCCCACAAACTGAAAGAATGATGCGAATAAACTGGAAAAAATGGTGGCAGGTGTTTTATACCGTAGTAGATTACATAAATCAAATAGTTCAGGTAAGGTCCAAACGATCAAGATCACTAAATTCAGCTGCTTTTTACTACAGAATT---------------
>AAU29512
ATGTATGGTATTGAATATACCACA------------GTTTTAACCTTTTTGATATCAGTTATATTGTTGAATTACGTACTCAAATCCTTAACTAGAATAATGGACTTTATTATTTACAGATTTCTTTTAATTATAGTTATATTATCACCACTCCTTAATGCACAAAATTATGGAATAAATCTTCCGATTACTGGCTCAATGGACACACCATAT------ACGAACTCAACGCGGGAGGAAGTA---TTCCTAACTTCGACTTTATGTTTGTATTACCCAACTGAAGCAGCAACAGAAATAAATGATAATTCATGGAAGGATACACTTTCTCAGCTATTTTTAATCAAAGGATGGCCAACAGGATCTATTTATTTTAAAGATTATACTGATATTGCCTCGTTTTCAGTCGATCCACAACTGTATTGTGATTATAATTTGGTATTAATGAAATAT---GACGCTACACTGCAACTAGACATGTCCGAACTAGCAGATTTGTTACTTAATGAGTGGTTATGTAATCCTATGGATATTACTTTGTATTATTATCAACAAACTGATGAGGCAAATAAATGGATTTCAATGGGATCATCTTGTACTATAAAGGTATGTCCACTAAATACGCAAACATTAGGAATTGGGTGCCTAACAACTGATACAAACACGTTTGAAGAAGTTGCAACAGCTGAAAAATTAGTGATTACTGACGTTGTAGATGGAGTCAATCATAAGTTGAACGTGACAACAAACACTTGTACGATTAGAAATTGTAAAAAATTAGGACCAAGGGAAAACGTAGCAGTTATACAGGTTGGTGGCCCAGATGTGCTTGACATAACAGCTGATCCAACGACAATGCCACAAACAGAAAGAATGATGCGAGTGAATTGGAAGAAATGGTGGCAAGTGTTCTATACAATAGTTGACTACGTGAATCAAATTGTGCAAGCAATGTCCAAAAGATCGAGATCATTAAATTCTGCTGCATTTTACTACAGAGTA---------------
>CAB61515
ATGTATGGTATTGAATATACCACA------------AGTCTAACCTTTCTGATATCAATAGTTTTATTGAATTATATATTAAAATCACTAACTAGTGCGATGGACTTTATAATTTATAGATTTCTTTTAATTATTGTTATTGCATCACCTTTTGTTAAAACACAAAATTATGGAATTAATTTACCGATCACTGGCTCCATGGATACAGCATAT------GCAAATTCATCACAGCAAGAACCA---TTTTTGACTTCAACGCTATGCTTATATTATCCTACAGAAGCATCAACTCAAATTGGAGATACAGAATGGAAGGATACTCTGTCCCAATTGTTCTTGACTAAAGGGTGGCCAACTGGATCAGTCTATTTTAAAGAATACACCGATATCGCTTCATTCTCAATTGATCCGCAATTTTATTGTGATTTTAATGTTGTACTGATGAAGTAT---GATTCAACGTTAGAGCTAGATATGTCTGAATTAGCTGATTTAATTCTAAATGAATGGTTATGTAACCCAATGGATATAACATTATATTATTATCAGCAAACAAATGAAGCGAATAAATGGATAGCGATGGGACAGTCTTGTACCATAAAAGTATGTCCATTGAATACGCAGACTTTAGGAATAGGTTGTATTACCACAAATACAGCGACATTTGAAGAGGTGGCTACAAGTGAAAAATTAGTAATAACCGATGTTGTTGATGGTGTGAACCATAAACTTGATGTGACTACAAAAACCTGTACAATTAGAAATTGCAAAAAGGTGGGACCAAGAGAAAATGTAGCGATTTTACAAGTGGGTGGCTCAGATGTGTTAGATATTACAGCGGATCCAACTACTGCACCACAAACTGAACGTATGATGCGAATAAATTGGAAGAAATGGTGGCCAGTTTTCTATACAGTAGTAGATTATATTAATCAGATTGTGCAAGTTATGTCCAAAAGATCACGGTCATTAAATTCAGCAGCTTTTTACTATAGGGTT---------------
>AAU29510
ATGTATGGTATTGAATATACCACA------------GTTCTAACCTTTTTGATATCATTCATTCTATTGAATTATATACTAAAATCCTTGACTAGAATGATGGACTTTATCATTTACAGGTTTCTCTTTATTGTAGTCATTCTGTCACCATTGTTGAAAGCTCAAAATTATGGAATTAATCTACCAATTACTGGTTCAATGGATACTGCATAC------GCTAATTCTACGCAGGAAGAAACT---TTTCTCACATCAACTTTGTGTTTATACTATCCAACTGAAGCTGCAACAGAGATAAATGATAATTCATGGAAAGATACACTTTCTCAATTGTTTTTGACTAAAGGATGGCCTACTGGATCTGTCTACTTTAAAGAATACACAGATATTGCTTCCTTCTCGGTTGATCCGCAGTTGTATTGTGATTACAATGTAGTACTAATGAAATAT---GACGCCACTTTACAGTTGGATATGTCTGAGTTGGCTGATCTAATATTGAATGAGTGGCTATGTAACCCAATGGACATTACTCTATATTATTATCAACAAACGGATGAAGCAAATAAATGGATTTCTATGGGATCTTCATGTACAATAAAAGTATGTCCACTTAATACACAAACTCTTGGAATTGGTTGTCTGACTACTGATACAACTACATTTGAAGAAGTTGCAACGGCTGAAAAATTGGTAATTACTGATGTTGTTGATGGAGTAAATCATAAGCTTGATGTCACGACTACCACTTGTACTATTAGAAATTGTAAAAAGTTGGGACCACGAGAAAATGTCGCAGTAATTCAAGTTGGAGGTTCTGACGTTCTTGATATAACAGCCGATCCAACTACAGCACCACAAACTGAACGAATGATGCGTATTAATTGGAAAAAATGGTGGCAGGTGTTTTATACTATAGTTGATTATGTAAATCAAATAGTTCAGGCAATGTCCAAAAGATCACGATCACTGAACTCCGCTGCGTTTTATTATAGAGTT---------------
>AAU29511
ATGTATGGTATTGAATATACCACA------------GTTTTAACCTTTTTGATATCAGTTATATTGTTGAATTACGTACTCAAATCCTTAACTAGAATAATGGACTTTATTATTTACAGATTTCTTTTAATTATAGTTATATTATCACCACTCCTTAATGCACAAAATTATGGAATAAATCTTCCGATTACTGGCTCAATGGACACACCATAT------ACGAACTCAACGCGGGAGGAAGTA---TTCCTAACTTCGACTTTATGTTTGTATTACCCAACTGAAGCAGCAACAGAAATAAATGATAATTCATGGAAGAATACACTTTCTCAGCTATTTTTAATCAAAGGATGGCCAACAGGATCTATTTATTTTAAAGATTATACTGATATTGCCTCGTTTTCAGTCGATCCACAACTGTATTGTGATTATAATTTGGTATTAATGAAATAT---GACGCTACACTGCAACTAGACATGTCCGAACTAGCAGATTTGTTACTTAATGAGTGGTTATGTAATCCTATGGATATTACTTTGGATTATTATCAACAAACTGATGAGGCAAATAAATGGATTTCAATGGGATCATCTTGTACTATAAAGGTATGTCCACTAAATACGCAAACATTAGGAATTGGGTGCCTAACAACTGATACAAACACGTTTGAAGAAGTTGCAACAGCTGAAAAATTAGTGATTACTGACGTTGTAGATGGAGTCAATCATAAGTTGAACGTGACAACAAACACTTGTACGATTAGAAATTGTAAAAAATTAGGACCAAGGGAAAACGTAGCAGTTATACAGGTTGGTGGCCCAGATGTGCTTGACATAACAGCTGATCCAACGACAATGCCACAAACAGAAAGAATGATGCGAGTGAATTGGAAGAAATGGTGGCAAGTGTTCTATACAATAGTTGACTACGTGAATCAAATTGTGCAAGCAATGTCCAAAAGATCGAGATCATTAAATTCTGCTGCATTTTACTACAGAGTA---------------
>AFJ05041
ATGTATGGTATTGAATATACCACA------------ATTCTGACCATTTTAATATCTATCATATTATTGAATTATACACTAAAAACTATAACTAATACAATGGACTACATAATTTTTAGATTTTTACTACTCATCGCTCTGATGTCACCATTTGTGAGGACACAAAATTACGGCATGTATTTACCAATAACGGGATCACTAGACGCTGTATAC------ACAAATTCAACTAGTGGAGAATCA---TTTCTAACTTCAACGTTATGTTTATATTATCCAACAGAAGCTAAAAATGAGATTTCAGATAATGAATGGGAAAATACTCTATCACAATTGTTTTTAACTAAAGGATGGCCGACTGGGTCAGTTTATTTTAAAGACTACAATGATATTACTACATTTTCTATGAATCCACACCTGTATTGTGATTATAATGTAGTATTGATGCGATAT---GATAATACATCTGAATTAGATGCATCGGAATTAGCAGATCTTATATTGAACGAATGGCTGTGCAATCCTATGGATATATCACTTTACTATTATCAACAAAATAGCGAATCAAATAAATGGATATCAATGGGAACAGACTGCACGGTAAAAGTTTGTCCACTCAATACGCAAACTTTAGGAATTGGATGCAAAACTACGGACGTGGATACATTTGAGATTGTTGCGTCGTCTGAAAAATTGGTAATTACTGATGTTGTAAATGGTGTTAATCATAAAATAAATATTTCAATAAATACGTGCACTATACGTAATTGTAATAAACTAGGACCACGAGAAAATGTTGCTATAATTCAAGTTGGTGGACCGAACGCACTAGATATCACTGCTGATCCAACAACAGTTCCACAGGTTCAAAGAATTATGCGAATAAATTGGAAAAAATGGTGGCAAGTGTTTTATACAGTAGTTGATTATATTAACCAAATTATACAAGTTATGTCCAAACGGTCAAGATCATTAGACACGGCTGCTTTTTATTATAGAATT---------------
>BAB32862
ATGTATGGTATTGAATATACCACA------------GTTCTATTTTATTTGATATCGTTCGTTCTTGTGAGTTATATTCTGAAGACTATAATAAAGATAATGGACTATATTATTTATAGAATAACATTTGTAATTGTAGTATTATCATTATTAGCGAATGCGCAAAATTATGGAATAAATTTGCCAATTACTGGATCTATGGATACAGCATAT------GCTAACTCAACACAAAACAATAAT---TTTTTGTCTTCAACTTTATGTCTATATTATCCATCAGAAGCTCCAACTCAAATTAGTGACACTGAATGGAAAGATACACTATCTCAGCTGTTTTTAACCAAAGGATGGCCGACAAGTTCAGTTTATTTTAATGAATATTCAAACGTTTTAGAATTTTCCATCGACCCAAAGCTATACTGTGATTATAATATTGTGCTAATTAAATTC---GCTTCTGGTGAGGAGTTGGACATATCTGAATTAGCTGATCTAATACTGAATGAGTGGTTATGTAATCCAATGGATATAACATTATATGATTATCAACAAACTGGAGAGGCAAACAAATGGATATCAATGGGGTCATCATGCACCGTTAAAGTGTGTCCATTAAATACTCAGACATTAGGAATTGGATGTCAAACGACAAATACAGCTACTTTTGAAACAGTTGCTGATAGCGAAAAACTGGCAATAATTGATGTTGTTGACAGCGTAAATCATAAATTAGATGTCACATCTACTACATGTACGATACGGAATTGTAATAAACTAGGACCGAGAGAAAATGTGGCCATAATACAGGTTGGTGGTTCTAATATATTAGATATAACGGCTGATCCCACAACTTCTCCACAAACAGAACGAATGATGCGTGTGAACTGGAAAAAATGGTGGCAAGTATTCTATACTGTAGTTGATTACATTAATCAGATAGTGCAAATAATGTCCAAAAGATCGAGATCGTTAGATTCATCATCTTTCAATTATAGAGTG---------------
>BAB32863
ATGTATGGTATTGAATATACCACA------------GTTCTATTTTATTTGATATCGTTCGTTCTTGTGAGTTATATTCTGAAAACCATAATAAAGATAATGGACTATATTATTTATAGAATAACATTTGTGATTGTAGTATTATCAGTATTATCGAATGCACCAAATTATGGAATAAATTTGCCAATTACTGGATCTATGGATACAGCATAT------ACTAACTCAACACAAGACAATAAT---TTTTTATCTTCAACTTTATGTCTATATTATCCATCAGAAGCTCCAACTCAAATCAGTGACACTGAATGGAAAGATACACTATCTCAGCTGTTTTTAACCAAAGGATGGCCGACAGGTTCAGTTTATTTTAATGAATATTCAAACGTTTTAGAATTTTCCATCGACCCAAAGCTATACTGTGATTATAATGTTGTGCTAATTAGATTC---GCTTCTGGTGAGAAGTTGGACATATCTGAATTAGCTGATCTAATACTGAATGAGTGGTTATGTAATCCAATGGATATAACATTATATTATTATCAACAAACTGGAGAGGCAAACAAATGGATATCAATGGGATCATCATGTACCGTTAAAGTGTGTCCATTAAATACTCAGACATTAGGAATTGGATGTCAAACGACAAATACAGCTACTTTTGAAACAGTTGCTGATAGCGAAAAATTGGCAATAATTGATGTTGTCGACAGCGTAAATCATAAATTAGATGTCACATCTACTACATGTACAATACGGAATTGTAATAAACTAGGACCGAGAGAAAATGTGGCTATAATACAGGTTGGCGGTTCTAATATATTAGATATACCAGCTGATCCCACAACTTCTCCACAAACAGAACGAATGATGCGCGTGAACTGGAAAAAATGGTGGCAAGTATTCTATACTGTAGTTGATTATATTAATCAGATAGTACAAGTAATGTCCAAAAGATCGAGATCGTTAGATTCGTCATCTTTCTATTATAGAGTG---------------
>BAB32860
ATGTATGGTATTGAATATACCACA------------GTTCTATTTTATTTGATATCGTTCGTTCTTGTGAGTTATATTCTGAAGACTATAATAAAGATAATGGACTATATTATTTATAGAATAACATTTGTAATTGTAGTATTATCAGTATTAGCGAATGCGCCAAATTATGGAATAAATTTGCCAATTACTGGATCTATGGATACAGCATAT------GCTAACTCAACACCAAACAATAAT---TTTTTATCTTCAACTTTATGTCTATATTATCCATCAGAAGCTCCAACTCAAATTAGTGACACTGAATGGAAAGATACACTATCTCAGCTGTTTTTAACCAAAGGATGGCCGACAAGTTCAGNTTATTTTAATGAATATTCAAAGGTTTTAGAATTTTCCATGCACCCAAAGCTATACTGTGATTATAATATTGTGCTAATTAAATTC---GCTTCTGGTGAGGAGTTGGACATATCTGAATTAGCTGATCTAATACTGAATGAGTGGTTATGTAATCCAATGGATATAACATTATATTATTATCAACAAACTGGAGAGGCAAACATATGGGTATCAATGGGGTCATCATGCCCCGTTAAAGTGTGTCCATTAAATACTCAGACATTAGGGATTGGATGTCAGGCGACAAATACAGCTACTTTTGGAACAGTTGCTGATAGCGGGAAATTGGGAATAATTGATGTTGTTGACAGCGTAAATCATAAATTAGATGTCACATCTACTACATGTACGAAACGGGATTGTAATAAACTAGGACCGAGAGAAAATGTGGCCATAATACAGGTTGGTGGTTCTAATATATTAGATATTGCGGCTGATCCCACAACTTCTCCACCAACAGAACGAATGATGCGCGTGAACTGGAAAAAATGGTGGCAAGTATTCTATACTGTAGTTGATTACATTAATCAGATAGTGCAAATGATGTCCAAAAGATCGAGATCGTTAGAGTCGGGGCCCTTCTATTATAGAGTA---------------
>BAB32861
ATGTATGGTATTGAATATACCACA------------GTTCTATTTTATTTGATATCGTTCGTTCTTGTGAGTTATATTCTGGAGACTATAATAAAGATAATGGACTATATTATTTATAGAATAACATTTGTAATTGTAGTATTATCAGTATTAGCGAATGCGCCAAATTATGGAATAAATTTGCCAATTACTGGATCTATGGATACAGCATAT------GCTAACTCAACACCAAACAATAAT---TTTTTATCTTCAACTTTATGTCTATATTATCCATCAGAAGCTCCAACTCAAATTAGTGACACTGAATGGAAAGATACACTATCTCAACTGTTTTTAACCAAAGGATGGCCGACAAGTTCAGTTTATTTTAATGAATATTCAAACGTTTTAGAATTTTCCATCGACCCAAAGCTATACTGTGATTATAATATTGTGCTAATTAAATTC---GCTTCTGGTGAGGAGTTGGACATATCTGAATTAGCTGATCTAATACTGAATGAGTGGTTATGTAATCCAATGGATATAACATTATATTATTATCAACAAACTGGAGAGGCAAATAAATGGATATCAATGGGGTCATCATGCACCGTTAAAGTGTGTCCATTAAATACTCAGACATTAGGAATTGGATGTCAAACGACGAATACAGCTACTTTTGAAACAGTTGCTGATAGCGAAAAATTGGCAATAATTGATGTTGTTGACAGCGTAAATCATAAATTAGATGTCACATCTACTACATGTACGATACGGAATTGTAATAAACTAGGACCGAGAGAAAATGTGGCCATAATACAGGTTGGTGGTTCTAATATATTAGATATAACGGCTGATCCCACAACTTCTCCACAAACAGAACGAATGATGCGCGTGAACTGGAAAAAATGGTGGCAAGTATTCTATACTGTAGTTGATTACATTAATCAGATAGTGCAAGTAATGTTCTATAGATTGAGATTGTTAGATTTGTCGGGTCCTCTTTTTAGAGTA---------------
>BAJ19438
ATGTATGGTATTGAATATACCACA------------GTTTTAACCTTTTTGATATCAGTTATATTGTTGAATTACGTACTCAAATCCTTAACTAGAATAATGGACTTTATTATTTACAGATTTCTTTTAATTATAGTTATATTATCACCACTCCTTAATGCACAAAATTATGGAATAAATCTTCCGATTACTGGCTCAATGGACACACCATAT------ACGAACTCAACGCGAGAGGAAGTA---TTCCTAACTTCGACTTTATGTTTGTATTACCCAACTGAAGCAGCAACAGAAATAAATGATAATTCATGGAAGGATACACTTTCTCAGCTATTTTTAATCAAAGGATGGCCAACAGGATCTATTTATTTTAAAGATTATACTGATATTGCCTCGTTTTCAGTCGATCCACAACTGTATTGTGATTATAATTTGGTATTAATGAAATAT---GACGCTACATTGCAACTAGACATGTCCGAACTAGCAGATTTGTTACTTAATGAGTGGTTATGTAATCCTATGGATATTACTTTGTATTATTATCAACAAACTGATGAGGCAAATAAATGGATTTCAATGGGATCATCTTGTACTATAAAGGTATGTCCACTAAATACGCAAACATTAGGAATTGGGTGCCTAACAACTGATACAAACACGTTTGAAGAAGTTGCAACAGCTGAAAAATTAGTGATTACTGACGTTGTAGATGGAGTCAATCATAAATTGAACGTGACAACAAACACCTGTACGATTAGAAATTGTAAAAAATTAGGACCAAGGGAAAACGTAGCAGTTATACAGGTTGGTGGCCCAGATGTACTTGACATAACAGCTGATCCAACGACAATGCCACAAACAGAAAGAATGATGCGAGTGAATTGGAAGAAATGGTGGCAAGTGTTTTATACAATAGTTGACTACGTGAATCAAATTGTGCAAGCAATGTCCAAAAGATCGAGATCATTAAATTCTGCTGCATTTTACTACAGAGTA---------------
>AGE99498
ATGTATGGTATTGAATATACCACA------------ATTCTAATCTTTCTGATATCAATTATTCTACTCAACTACATATTAAAATCAGTGACTCGATTAATGGACTACATTATATATAGATCTTTGTTGATTACTGTAGCATTATTTGCCTTGACAAGAGCTCAGAATTATGGGCTTAACTTACCAATAACAGGATCAATGGACACTATTTAT------GCTAACTCTACTCAAGAAGGAATA---TTTCTAACATCTACATTATGTTTGTATTATCCAACTGAAGCAAGTACTCAAATTAATGATGGTGAATGGAAAGATTCATTGTCACAAATGTTTCTCACAAAAGGTTGGCCAACAGGATCGGTCTATTTTAAAGAGTATTCAAGTATTGTTGATTTTTCTGTTGACCCACAATTGTATTGTGATTATAATTTAGTACTGATGAAATAT---GATCAAAATCTTGAATTAGATATGTCAGAGTTAGCTGATTTAATCTTGAATGAATGGTTATGTAATCCAATGGATATAACATTATATTATTATCAACAATCGGGAGAATCAAATAAATGGATATCAATGGGATCATCATGTACTGTAAAAGTGTGTCCACTGAATACACAAACGTTAGGAATAGGTTGTCAAACAACAAATGTAGACTCATTTGAAATGGTTGCTGAGAATGAGAAATTAGCTATAGTGGATGTCGTTGATGGGATAAATCATAAAATAAATTTAACAACTACGACATGTACTATTCGAAACTGTAAGAAGTTAGGTCCAAGAGAGAACGTAGCTGTAATACAAGTTGGTGGTTCTAATGTATTAGATATAACAGCAGATCCAACAACTAATCCACAAACTGAGAGAATGATGAGAGTGAATTGGAAAAAATGGTGGCAAGTATTTTATACTATAGTAGATTATATTAACCAGATTGTACAGGTAATGTCCAAAAGATCAAGATCATTGAATTCTGCAGCTTTTTATTATAGAGTA---------------
>BAJ19439
ATGTATGGTATTGAATATACCACA------------GTTTTAACCTTTTTGATATCAGTTATATTGTTGAATTACGTACTCAAATCCTTAACTAGAATAATGGACTTTATTATTTACAGATTTCTTTTAATTATAGTTATATTATCACCACTCCTTAATGCACAAAATTATGGAATAAATCTTCCGATTACTGGCTCAATGGACACACCATAT------ACGAACTCAACGCGAGAGGAAGTA---TTCCTAACTTCGACTTTATGTTTGTATTACCCAACTGAAGCAGCAACAGAAATAAATGATAATTCATGGAAGGATACACTTTCTCAGCTATTTTTAATCAAAGGATGGCCAACAGGATCTATTTATTTTAAAGATTATACTGATATTGCCTCGTTTTCAGTCGATCCACAACTGTATTGTGATTATAATTTGGTATTAATGAAATAT---GACGCTACATTGCAACTAGACATGTCCGAACTAGCAGATTTGTTACTTAATGAGTGGTTATGTAATCCTATGGATATTACTTTGTATTATTATCAACAAACTGATGAGGCAAATAAATGGATTTCAATGGGATCATCTTGTACTATAAAGGTATGTCCACTAAATACGCAAACATTAGGAATTGGGTGCCTAACAACTGATACAAACACGTTTGAAGAAGTTGCAACAGCTGAAAAATTAGTGATTACTGACGTTGTAGATGGAGTCAATCATAAATTGAACGTGACAACAAACACCTGTACGATTAGAAATTGTAAAAAATTAGGACCAAGGGAAAACGTAGCAGTTATACAGGTTGGTGGCCCAGATGTACTTGACATAACAGCTGATCCAACGACAATGCCACAAACAGAAAGAATGATGCGAGTGAATTGGAAGAAATGGTGGCAAGTGTTTTATACAATAGTTGACTACGTGAATCAAATTGTGCAAGCAATGTCCAAAAGATCGAGATCATTAAATTCTGCTGCATTTTACTACAGAGTA---------------
>BAD22586
ATGTATGGTATTGAATATACCACA------------GTTCTAACCTTTTTGATATCAATCATTTTGTTGAATTATACACTAAAATCATTAACTAGTGCAATGGACTTTATAATTTATAGACTCCTTTTGCTTATCGTCATTGTGTCACCATTTGTCAAGACGCAAAATTATGGAATTAATTTACCAATCACTGGCTCCATGGATACGGCATAT------GCAAACTTATCACAGCAAGAGACA---TTTTTAACTTCAACGTTATGTTTATATTACCCTGCTGAAGCATCAACTCAAATTGGAGATACAGAATGGAAAGACACTCTGTCTCAATTGTTCTTGACTAAAGGGTGGCCAACTGGGTCAGTCTATTTTAAAGAATATACTGATATCGCTTCATTTTCTATTGATCCACAACTTTATTGCGATTATAATGTTGTGTTAATGAAGTAC---GATTCAACATTAGAGTTAGACATGTCTGAACTAGCTGATTTGATTCTAAACGAATGGTTATGTAATCCGATGGATATAACACTATATTATTATCAACAAACAGATGAAGCGAATAAATGGATAGCGATGGGACAATCTTGTACAATAAAAGTGTGTCCGTTGAATACGCAGACTTTAGGAATAGGCTGTACAACTACAAATACAGCAACATTTGAGGAAGTGGCCGCAAGTGAAAAATTAGTGATAACTGATGTTGTTGATGGTGTGAATCATAAACTAGATGTAACTACAACTACTTGTACTATTAGAAATTGTAGAAAATTAGGACCAAGAGAGAATGTGGCAATTATACAAGTTGGCGGCTCAGAAGTGCTAGATATTACAGCAGACCCAACCACTGCGCCACAAACTGAACGTATGATGCGAATAAATTGGAAAAAATGGTGGCAAGTTTTTTATACGGTAGTAGATTATATCAATCAGATTGTTCAAGTTATGTCCAAAAGATCGCGATCGTTGAATTCAGCAGCTTTCTACTATAGAGTC---------------
>ACZ04423
ATGTATGGTATTGAATATACCACA------------ATTCTAATCTTTCTGATATCAATCATTCTACTCAACTATATATTAAAATCAGTGACCCGAATAATGGACTACATTATATATAGATTTTTGTTAATTTTTGTAGCATTATTTGCCTTAACTAAAGCTCAGAACTATGGACTTAATATACCAATAACAGGATCAATGGATACTGTATAC------TCCAACTCTACTCAAGAAGGAACA---TTTCTAACATCCACATTATGTTTGTATTATCCAACTGAAGCAAGTACTCAAATCAGTGATGGTGAATGGAAAGACTCATTATCGCAAATGTTTCTTACAAAAGGTTGGCCAACTGGATCGGTCTATTTTAAAGAGTATTCAAATATTGTTGATTTTTCCGTTGACCCACAATTATATTGTGATTATAACTTAGTACTAATGAAGTAT---GATCAAAATCTTGAATTAGATATGTCAGAATTAGCTGATTTGATATTGAATGAATGGTTGTGTAATCCAATGGATATAACATTATATTATTATCAACAATCGGGAGAATCAAATAAGTGGATATCAATGGGATCATCATGTACTGTGAAAGTGTGTCCACTGAATACACAAACATTAGGAATAGGTTGTCAAACAACGAATGTAGACTCATTTGAAACAGTTGCTGAGAATGAAAAATTAGCTATAGTGGATGTCGTTGATGGGATAAATCATAAAATAAATTTGACAACTACGACATGTACTATTCGAAATTGTAAGAAGTTAGGTCCAAGAGAGAATGTGGCTGTAATACAAGTTGGTGGCGCTAATATATTAGACATAACAGCGGATCCAACGACTAATCCACAAATTGAGAGAATGATGAGAGTGAATTGGAAAAGATGGTGGCAAGTGTTCTATACTATAGTAGATTATATTAATCAGATTGTACAGGTAATGTCCAAAAGATCAAGATCATTAAATTCTGCTGCGTTCTATTATAGAGTA---------------
>ADK46691
ATGTATGGTATTGAATATACCACA------------GTTCTATTTTATTTGATATCGTTTGTTCTTGTGAGTTATATTCTGAAAACCATAATAAAGATAATGGACTATATTATTTATAGAATAACATTTGTAATTGTAGTATTATCAGTATTATCGAATGCACAAAATTATGGAATAAATTTGCCAATTACTGGATCTATGGATACAGCATAT------GTTAACTCAACACAAGACAATAAT---TTTTTATCTTCAACTTTATGTTTATATTATCCATCAGAAGCTCCAACTCAAATTAGTGACACTGAATGGAAAGATACACTATCTCAGCTGTTTTTAACCAAAGGATGGCCGACAGGTTCAGTTTATTTTAATGAATATTCAAACGTTTTAGAATTTTCCATCGACCCAAAGCTATACTGTGATTATAATGTTGTGCTAATTAGATTC---GCTTCTGGTGAGGAGTTGGACATATCTGAATTAGCTGATCTAATACTGAATGAGTGGTTATGTAATCCAATGGATATAACATTATATTATTATCAACAAACTGGAGAGGCAAACAAATGGATATCAATGGGATCATCATGTACCGTTAAAGTGTGTCCATTAAATACTCAGACATTAGGAATTGGATGTCAAACGACAAATACAGCTACTTTTGAAACAGTTGCTGATAGCGAAAAATTGGCAATAATTGATGTTGTCGACAGCGTAAATCATAAATTAGACGTCACATCTACTACATGTACAATACGAAATTGTAATAAACTAGGACCGAGAGAAAATGTGGCTATAATACAGGTTGGCGGTTCTAATATATTAGATATAACAGCTGATCCTACAACTTCTCCACAAACAGAACGAATGATGCGCGTGAACTGGAAAAAATGGTGGCAAGTATTCTATACTGTAGTTGATTACATTAATCAGATAGTACAAGTAATGTCCAAAAGATCAAGATCGTTAGATTCGTCATCTTTCTATTATAGAGTG---------------
>ADK46690
ATGTATGGTATTGAATATACCACA------------GTTCTATTTTATTTGATATCGTTTGTTCTTGTGAGTTATATTCTGAAAACCATAATAAAGATAATGGACTATATTATTTATAGAATAACATTTGTAATTGTAGTATTATCAGTATTATCGAATGCACAAAATTATGGAATAAATTTGCCAATTACTGGATCTATGGATACAGCATAT------GTTAACTCAACACAAGACAATAAT---TTTTTATCTTCAACTTTATGTTTATATTATCCATCAGAAGCTCCAACTCAAATTAGTGACACTGAATGGAAAGATACACTATCTCAGCTGTTTTTAACCAAAGGATGGCCGACAGGTTCAGTTTATTTTAATGAATATTCAAACGTTTTAGAATTTTCCATCGACCCAAAGCTATACTGTGATTATAATGTTGTGCTAATTAGATTC---GCTTCTGGTGAGGAGTTGGACATATCTGAATTAGCTGATCTAATACTGAATGAGTGGTTATGTAATCCAATGGATATAACATTATATTATTATCAACAAACTGGAGAGGCAAACAAATGGATATCAATGGGATCATCATGTACCGTTAAAGTGTGTCCATTAAATACTCAGACATTAGGAATTGGATGTCAAACGACAAATACAGCTACTTTTGAAACAGTTGCTGATAGCGAAAAATTGGCAATAATTGATGTTGTCGACAGCGTAAATCATAAATTAGACGTCACATCTACTACATGTACAATACGAAATTGTAATAAACTAGGACCGAGAGAAAATGTGGCTATAATACAGGTTGGCGGTTCTAATATATTAGATATAACAGCTGATCCTACAACTTCTCCACAAACAGAACGAATGATGCGCGTGAACTGGAAAAAATGGTGGCAAGTATTCTATACTGTAGTTGATTACATTAATCAGATAGTACAAGTAATGTCCAAAAGATCAAGATCGTTAGATTCGTCATCTTTCTATTATAGAGTG---------------
>AFQ21579
ATGTATGGTATTGAATATACCACA------------ATTCTAATCTTTCTTATATCAATCATTCTACTCAACTATATATTGAAATCAGTGACTCGAATAATGGACTACATTATATATAGATTTTTGTTAATTTCTGTAGCATTATTTGCTTTGACTAAAGCTCAGAACTATGGACTCAATATACCAATAACAGGATCAATGGATACTGTATAC------TCCAACTCTACTCAAGAAGGAATA---TTTCTAACATCCACATTATGTTTGTATTATCCAACTGAAGCAAGTACTCAAATCAGTGATGGTGAATGGAAAGACTCATTATCACAAATGTTTCTTACAAAAGGTTGGCCAACAGGATCAGTCTATTTTAAAGAGTATTCAAACATCGTTGATTTTTCCGTTGACCCACAATTATATTGTGATTATAACTTAGTACTAATGAAGTAT---GATCAAAATCTTGAATTAGATATGTCAGAGTTAGCTGATTTAATATTGAATGAATGGTTATGTAATCCAATGGATATAACATTATATTATTACCAACAATCAGGAGAATCAAATAAGTGGATATCAATGGGATCATCATGTACTGTGAAAGTATGTCCACTGAATACACAAACGTTGGGAATAGGTTGTCAAACAACGAATGTAGACTCATTTGAAATAGTTGCTGAGAATGAAAAATTAGCTATAGTGGATGTCGTCGATGGGATAAATCATAAAATAAATTTGACAACTACGACATGTACTATTCGAAATTGTAAGAAGTTAGGTCCAAGAGAGAATGTAGCTGTAATACAAGTTGGTGGCTCTAATATATTAGACATAACAGCGGATCCAACGACTAATCCACAAATTGAGAGAATGATGAGAGTGAATTGGAAAAGATGGTGGCAAGTATTTTATACCATAGTAGATTATATTAATCAGATTGTACAGGTAATGTCCAAAAGATCAAGATCATTAGATTCTGCTGCGTTTTATTATAGAGTA---------------
>ADD84453
ATGTATGGTATTGAATATACCACA------------GTTTTAACCTTTTTGATATCAATTATATTGTTGAATTACGTACTCAAATCCTTAACTAGAATAATGGACTTTATTATTTACAGATTTCTTTTAATTATAGTTATATTATCACCACTCCTTAATGCACAAAATTATGGAATAAATCTTCCGATTACTGGCTCAATGGACACACCATAT------ACGAACTCAACGCGAGAGGAAGTA---TTCCTAACTTCGACTTTATGTTTGTATTACCCAACTGAAGCAGCAACAGAAATAAATGATAATTCATGGAAGGATACACTTTCTCAGCTATTTTTAATCAAGGGATGGCCAACAGGATCTATTTATTTTAAAGATTATACTGATATTGCCTCGTTTTCAGTCTATCCGCAACTGTATAGAGAATATAATTTTGTATTAATGAAATAT---GTAGCTAGAGTGCAATTAGACAGGTTCGAAATAGCAGATTTGTTACTTAATGAGTGGTTATGTAATCATATGGATATTACTTTGTATTATTATCAACAAACTGATGAGGCAAATAAATGGATTTCAATGGGATCATCTTGTACTATAAAGGTATGTCCACTAAATACGCAAACATTAGGAATTGGGTGCCTAACAACTGATACAAACACGTTTGAAGAAGTTGCAACAGCTGAAAAATTAGTGATTACTGACGTTGTAGATGGAGTCAATCATAAATTGAACGTGACAACAAACACTTGTACGATTAGAAATTGTAAAAAATTAGGACCAAGGGAAAACGTAGCAGTTATACAAGTTGGTGGCCCAGATGTACTTGACATAACAGCTGATCCAACGACAATGCCACAAACAGAAAGAATGATGCGAGTGAATTGGAAGAAATGGTGGCAAGTGTTTTATACAATAGTTGATTACGTGAATCAAATTGTGCAAGCGATGTCCAAAAGATCGAGATCATTAAATTCTGCTGCATTTTACTACAGAGTA---------------
>AFQ21577
ATGTATGGTATTGAATATACCACA------------GCTTTAACCTTTTTGATATCAGTTATATTGTTGAATTACGTACTCAAATCCTTAACTAGAATAATGGACTTTATTATTTACAGATTTCTTTTAATTATAGTTATATTATCACCACTCCTTAATGCACAAAATTATGGAATAAATCTTCCGATTACTGGCTCAATGGACACACCATAT------ACGAACTCAACACGAGAGGAAGTA---TTCCTAACTTCGACTTTATGTTTGTATTACCCAACTGAAGCAGCAACAGAAATAAATGATAATTCATGGAAGGATACACTTTCTCAGCTATTTTTAATCAAAGGATGGCCAACAGGATCTATTTATTTTAAAGATTATACTGATATTGCCTCATTTTCAGTCGATCCACAACTGTATTGTGATTATAATTTGGTATTAATGAAATAT---GACGCTACACTGCAACTAGACATGTCCGAACTAGCAGATTTGTTACTTAATGAGTGGTTATGTAATCCTATGGATATTACTTTGTATTATTATCAACAAACTGATGAGGCAAATAAATGGATTTCAATGGGATCATCTTGTACTATAAAGGTATGTCCACTAAATACGCAAACATTAGGAATTGGGTGCCTAACAACTGATACAAACACGTTTGAAGAAGTTGCAACAGCTGAAAAATTAGTGATTACTGACGTCGTGGATGGAGTCAATCATAAATTGAACGTGACAACAAACACTTGTACGATTAGAAATTGTAAAAAATTAGGACCAAGGGAAAACGTAGCAGTTATACAGGTTGGTGGCCCAGATGTACTTGACATAACAGCTGATCCAACGACAATGCCACAAACAGAAAGAATGATGCGAGTGAATTGGAAGAAATGGTGGCAAGTGTTTTATACAATAGTTGACTACGTGAATCAAATTGTGCAAGCAATGTCCAAAAGATCGAGATCATTAAATTCTGCTGCATTTTACTACAGAGTA---------------
>AFQ21576
ATGTATGGTATTGAATATACCACA------------GTTTTAACCTTTTTGATATCAGTTATATTGTTGAATTACGTACTCAAATCCTTAACTAGAATAATGGACTTTATTATTTACAGATTTCTTTTAATTATAGTTATATTATCACCACTCCTTAATGCACAAAATTATGGAATAAATCTTCCGATTACTGGCTCAATGGACACACCATAT------ACGAACTCAACGCGAGAGGAAGTA---TTCCTAACTTCGACTTTATGTTTGTATTACCCAACTGAAGCAGCAACAGAAATAAATGATAATTCATGGAAGGATACACTTTCTCAGCTATTTTTAATCAAAGGATGGCCAACAGGATCTATTTATTTTAAAGATTATACTGATATTGCCTCATTTTCAGTCGATCCACAACTGTATTGTGATTATAATTTGGTATTAATGAAATAT---GACGCTACACTGCAACTAGACATGTCCGAACTAGCAGATTTGTTACTTAATGAGTGGTTATGTAATCCTATGGATATTACTTTGTATTATTATCAACAAACTGATGAGGCAAATAAATGGATTTCAATGGGATCATCTTGTACTATAAAGGTATGTCCACTAAATACGCAAACATTAGGAATTGGGTGCCTAACAACTGATACAAACACGTTTGAAGAAGTTGCAACAGCTGAAAAATTAGTGATTACTGACGTCGTGGATGGAGTCAATCATAAATTGAACGTGACAACAAACACTTGTACGATTAGAAATTGTAAAAAATTAGGACCAAGGGAAAACGTAGCAGTTATACAGGTTGGTGGCCCAGATGTACTTGACATAACAGCTGATCCAACGACAATGCCACAAACAGAAAGAATGATGCGAGTGAATTGGAAGAAATGGTGGCAAGTGTTTTATACAATAGTTGACTACGTGAATCAAATTGTGCAAGCAATGTCCAAAAGATCGAGATCATTAAATTCTGCTGCATTTTACTACAGAGTA---------------
>AFQ21575
ATGTATGGTATTGAATATACCACA------------GTTTTAACCTTTTTGATATCAGTTATATTGTTGAATTACGTACTCAAATCCTTAACTAGAATAATGGACTTTATTATTTACAGATTTCTTTTAATTATAGTTATATTATCACCACTCCTTAATGCACAAAATTATGGAATAAATCTTCCGATTACTGGCTCAATGGACACACCATAT------ACGAACTCAACGCGAGAGGAAGTA---TTCCTAACTTCGACTTTATGTTTGTATTACCCAACTGAAGCAGCAACAGAAATAAATGATAATTCATGGAAGGATACACTTTCTCAGCTATTTTTAATCAAAGGATGGCCAACAGGATCTATTTATTTTAAAGATTATACTGATATTGCCTCATTTTCAGTCGATCCACAACTGTATTGTGATTATAATTTGGTATTAATGAAATAT---GACGCTACACTGCAACTAGACATGTCCGAACTAGCAGATTTGTTACTTAATGAGTGGTTATGTAATCCTATGGATATTACTTTGTATTATTATCAACAAACTGATGAGGCAAATAAATGGATTTCAATGGGATCATCTTGTACTATAAAGGTATGTCCACTAAATACGCAAACATTAGGAATTGGGTGCCTAACAACTGATACAAACACGTTTGAAGAAGTTGCAACAGCTGAAAAATTAGTGATTACTGACGTCGTGGATGGAGTCAATCATAAATTGAACGTGACAACAAACACTTGTACGATTAGAAATTGTAAAAAATTAGGACCAAGGGAAAACGTAGCAGTTATACAGGTTGGTGGCCCAGATGTACTTGACATAACAGCTGATCCAACGACAATGCCACAAACAGAAAGAATGATGCGAGTGAATTGGAAGAAATGGTGGCAAGTGTTTTATACAATAGTTGACTACGTGAATCAAATTGTGCAAGCAATGTCCAAAAGATCGAGATCATTAAATTCTGCTGCATTTTACTACAGAGTA---------------
>AFQ21574
ATGTATGGTATTGAATATACCACA------------ATTCTAACCTTTTTGATATCAATTATTCTATTAAATTATATATTAAAATCAATAACTAATATGATGGACTTTATCATATATCGGTTTTTACTAATAGTTGTCGTCATACTGCCATTTATTAAAGCTCAAAATTATGGAATAAATCTTCCAATAACAGGTTCTATGGATACCGCATAT------GTAAACTCTACACAACAAGAGAAT---TTTATGACTTCCACTTTATGCTTATATTATCCAAGTTCAGTTACGACTGAAATAACTGATCCCGACTGGACGAACACACTGTCACAACTTTTCCTGACTAAAGGATGGCCGACAAATTCCGTCTACTTCAAGAGTTATGCTGATATATCGTCCTTCTCTGTAGATCCGCAGTTGTATTGTGATTATAATATTGTGTTAATACAGTAC---CAAAATTCATTAGCGTTAGATGTCTCAGAACTTGCTGATTTAATTTTAAATGAATGGTTATGTAATCCGATGGACGTAACGTTGTACTATTATCAACAGACAGATGAAGCAAATAAATGGATATCAATGGGAGAATCATGTACAGTTAAAGTATGTCCCTTAAATACACAAACTTTAGGAATTGGATGTACGACAACCGACGTCACAACCTTTGAAGAGGTAGCAAATGCGGAAAAATTAGTAATAACTGACGTCGTGGATGGAGTCAATCATAAGATTAATATTACAGTGAATACATGTACTATACGGAATTGCAAAAAATTAGGACCGAGAGAAAATGTAGCAATTATACAAGTGGGTAGTTCTGACGTCATAGACATAACAGCAGATCCAACAACGATCCCACAAACTGAAAGAATGATGCGAATAAACTGGAAAAAATGGTGGCAGGTGTTTTATACCGTAGTAGATTACATAAATCAAATAGTTCAGGTAATGTCCAAACGATCAAGATCACTAAATTCAGCTGCTTTTTACTACAGAATT---------------
>AFQ21573
ATGTATGGTATTGAATATACCACA------------ATTCTAACCTTTTTGATATCAATTATTCTATTAAATTATATATTAAAATCAATAACTAATATGATGGACTTTATCATATATCGGTTTTTACTAATAGTTGTCGTCATACTGCCATTTATTAAAGCTCAAAATTATGGAATAAATCTTCCAATAACAGGTTCTATGGATACCGCATAT------GTAAACTCTACACAACAAGAGAAT---TTTATGACTTCCACTTTATGCTTATATTATCCAAGTTCAGTTACGACTGAAATAACTGATCCCGACTGGACGAACACACTGTCACAACTTTTCCTGACTAAAGGATGGCCGACAAATTCCGTCTACTTCAAGAGTTATGCTGATATATCGTCCTTCTCTGTAGATCCGCAGTTGTATTGTGATTATAATATTGTGTTAATACAGTAC---CAAAATTCATTAGCGTTAGATGTCTCAGAACTTGCTGATTTAATTTTAAATGAATGGTTATGTAATCCGATGGACGTAACGTTGTACTATTATCAACAGACAGATGAAGCAAATAAATGGATATCAATGGGAGAATCATGTACAGTTAAAGTATGTCCCTTAAATACACAAACTTTAGGAATTGGATGTACGACAACCGACGTCACAACCTTTGAAGAGGTAGCAAATGCGGAAAAATTAGTAATAACTGACGTCGTGGATGGAGTCAATCATAAGATTAATATTACAGTGAATACATGTACTATACGGAATTGCAAAAAATTAGGACCGAGAGAAAATGTAGCAATTATACAAGTGGGTAGTTCTGACGTCATAGACATAACAGCAGATCCAACAACGATCCCACAAACTGAAAGAATGATGCGAATAAACTGGAAAAAATGGTGGCAGGTGTTTTATACCGTAGTAGATTACATAAATCAAATAGTTCAGGTAATGTCCAAACGATCAAGATCACTAAATTCAGCTGCTTTTTACTACAGAATT---------------
>AFQ21572
ATGTATGGTATTGAATATACCACA------------ATTCTAACTTTTTTGATATCAATTATTCTATTAAATTATATATTAAAATCAATAACTAATATAATGGACTTTATCATATATCGGTTTTTACTAATAGTTGTTGTCATGCTGCCATTTATTGAAGCTCAAAATTATGGAATAAATCTTCCAATAACAGGTTCTATGGATACCGCATAT------GCAAACACTACACGACAAGAGAAT---TTTATGACTTCCACTTTATGTTTATATTATCCAAGTTCAGTCACGACTGAAATAACTGACCCCGATTGGACGAACACACTGTCACAACTTTTCCTAACTAAAGGATGGCCGACAAATTCCGTCTACTTCAAGAGTTATGCTGATATATCGTCCTTCTCTGTAGATCCGCAGTTATATTGTGATTACAATATTGTGTTAATACAGTAC---CAAAATTCATTATCGTTAGATGTCTCAGAACTTGCTGATTTAATTTTAAATGAATGGTTATGTAATCCGATGGACGTAACGTTGTACTATTATCAACAAACAGATGAAGCGAATAAATGGATATCAATGGGAGAATCATGTACAGTTAAAGTATGTCCCTTAAATACACAAACTTTAGGAATTGGATGCACAACAACCGACGTCACAACATTTGAAGAGGTAGCAAACGCGGAAAAATTAGTAATAACTGACGTCGTGGATGGAGTCAATCATAAGATTAATATTACAGTGAATACATGTACTATACGGAATTGCAAAAAATTAGGACCGAGGGAAAATGTAGCAATTATACAAGTAGGTAGTTCTGACGTCATAGACATAACAGCAGATCCAACAACGATCCCACAAACTGAAAGAATGATGCGCATAAACTGGAAAAAATGGTGGCAAGTGTTTTATACCGTAGTAGATTACATAAATCAAATAGTTCAGGTAATGTCCAAACGATCAAGGTCACTAAATTCAGCTGCTTTTTACTATAGAATT---------------
>AFQ21571
ATGTATGGTATTGAATATACCGCA------------ATTCTAACCTTTCTGATATCAATAGTTTTATTGAACTATATATTAAAATCACTAACTAGTGCGATGGACTTTATAATTTATAGATTTCTTTTACTTATTGTTATTGCATCACCTTTTGTTAAAACACAAAATTATGGAATTAATTTACCGATCACTGGTTCCATGGATGCAGCATAT------GCAAATTCATCACAGCAAGAAACA---TTTTTGACTTCAACGCTATGTTTATATTATCCTACAGAAGCATCAACTCAAATTGGAGATACGGAATGGAAGGATACTCTGTCCCAATTATTCTTGACTAAAGGGTGGCCAACTGGGTCAGTCTATTTTAAAGAATACACTGATATCGCTTCATTCTCAATTGATCCACAACTTTATTGTGATTATAATGTTGTACTGATGAAGTAT---GATTCAACGTTAGAACTAGATATGTCTGAATTAGCTGATTTAATTCTAAATGAATGGTTATGTAACCCAATGGATATAACATTATATTATTATCAGCAAACAGATGAAGCGAATAAATGGATATCGATGGGACAGTCTTGTACCATAAAAGTATGTCCATTGAATACGCAGACTTTAGGAATAGGTTGTATTACCACAAATACAGCAACATTTGAAGAGGTGGCTACAAGTGAAAAATTAGTAATAACCGATGTTGTTGATGGTGTGAACCATAAACTTGATGTGACTACAAATACCTGTACAATTAGAAATTGTAAGAAGTTAGGACCAAGAGAAAATGTAGCGATTATACAAGTCGGTGGCTCAGATGTGTTAGATATTACAGCGGATCCAACTACTGCACCACAAACTGAACGTATGATGCGAGTAAATTGGAAGAAATGGTGGCAAGTTTTCTATACGGTAGTAGATTATATTAATCAGATTGTGCAAGTTATGTCCAAAAGATCACGGTCATTAAATTCAGCAGCTTTTTACTATAGGGTT---------------
>AGE47179
ATGTATGGTATTGAATATACCACA------------ATTCTGACCATTTTGATATTTATCATATTATTGAATTATATATTAAAAACTATAACTAATACGATGGACTATATAATTTTTAGGTTTTTACTACTCATCGCTCTGATGTCACCATTTGTGAGGACGCAAAATTATGGTATGTATTTACCAATAACAGGATCACTAGACGCTGTATAC------ACAAATTCAACTAGTGGAGAATCA---TTTCTAACTTCAACGCTATGTTTATACTATCCAACAGAAGCTAAAAATGAGATTTCAGATAATGAATGGGAAAATACTCTATCGCAATTATTTTTAACTAAAGGATGGCCGACTGGATCAGTTTATTTTAAAGACTACAATGATATTACTACATTTTCTATGAATCCACAACTATATTGTGATTATAATGTAGTATTGATGAGATAT---GATAATACATCTGAATTAGATGCATCGGAGTTAGCAGATCTTATATTGAACGAATGGCTGTGCAATCCTATGGATATATCACTTTACTATTATCAACAAAATAGCGAATCAAATAAATGGATATCAATGGGAACGGACTGTACGGTAAAAGTTTGTCCACTCAATACACAAACTTTAGGAATTGGATGCAAAACTACGGACGTGGATACATTTGAAATTGTTGCCTCGTCTGAAAAATTGGTAATTACTGATGTTGTAAATGGTGTTAATCATAAAATAAATATTTCAATAAGTACGTGTACTATACGTAATTGTAATAAACTAGGACCACGAGAAAATGTTGCTATAATTCAAGTTGGTGGACCGAACGCACTAGATATCACTGCTGATCCAACAACAGTTCCACAGGTTCAAAGAATCATGCGAGTAAATTGGAAAAAATGGTGGCAAGTGTTTTATACAGTAGTTGACTATATTAACCAAATTATACAAGTTATGTCCAAACGGTCAAGATCATTAGACACAGCTGCTTTTTATTATAGAATT---------------
>AAY56330
ATGTATGGTATTGAATATACCACA------------ATTCTAACCTTTCTGATATCAATAGTTTTATTGAACTATATATTAAAATCACTAACTAGTGCGATGGACTTTATAATTTATAGATTTCTTTTACTTATTGTTATTGCATCATCTTTTGTTAAAACACAAAATTATGGAATTAATTTACCGATCACTGGCTCCATGGATACAGCATAT------GCAAATTCATCACAGCAAGAAACA---TTTTTGACTTCAACGCTATGCTTATATTATCCTACAGAAGCATCAACTCAAATTGGAGATACGGAATGGAAGGATACTCTGTCCCAATTATTCTTGACTAAAGGGTGGCCAACTGGATCAGTCTATTTTAAAGAATACACTGATATCGCTTCATTCTCAATTGATCCACAACTTTATTGTGATTATAATGTTGTACTGATGAAGTAT---GATTCAACGTTAGAGCTAGATATGTCTGAATTAGCTGATTTAATTTTAAATGAATGGTTATGTAACCCAATGGATATAACATTATATTATTATCAGCAAACAGATGAAGCGAATAAATGGATATCGATGGGACAGTCTTGTACCATAAAAGTATGTCCATTGAATACGCAGACTTTAGGAATAGGTTGTATTACCACAAATACAGCGACATTTGAAGAAGTGGCTACAAGTGAAAAATTAGTAATAACCGATGTTGTTGATGGTGTGAACCATAAACTTGATGTGACTACAAATACCTGTATAATTAGGAATTGTAAGAAGTTAGGACCAAGAGAAAATGTAGCGATTATACAAGTCGGTGGCTCAGATGTGTTAGATATTACAGCGGATCCAACTACTGCACCACAAACTGAACGTATGATGCGAGTAAATTGGAAGAAATGGTGGCAAGTTTTCTATACGGTAGTAGATTATATTAATCAGATTGTGCAAGTTATGTCCAAAAGATCACGGTCATTAAATTCAGCAGCTTTTTACTATAGGGTT---------------
>AAY56331
ATGTATGGTATTGAATATACCACA------------ATTCTAACCTTTCTGATATCAATAGTTTTATTGAACTATATATTAAAATCACTAACTAGTGCGATGGACTTTATAATTTATAGATTTCTTTTACTTATTGTTATTGCATCATCTTTTGTTAAAACACAAAATTATGGAATTAATTTACCGATCACTGGCTCCATGGATACAGCATAT------GCAAATTCATCACAGCAAGAAACA---TTTTTGACTTCAACGCTATGCTTATATTATCCTACAGAAGCATCAACTCAAATTGGAGATACGGAATGGAAGGATACTCTGTCCCAATTATTCTTGACTAAAGGGTGGCCAACTGGATCAGTCTATTTTAAAGAATACACTGATATCGCTTCATTCTCAATTGATCCACAACTCTATTGTGATTATAATGTTGTACTGATGAAGTAT---GATTCAACGTTAGAGCTAGATATGTCTGAATTAGCTGATTTAATTTTAAATGAATGGTTATGTAACCCAATGGATATAACATTATATTATTATCAGCAAACAGATGAAGCGAATAAATGGATATCGATGGGACAGTCTTGTACCATAAAAGTATGTCCATTGAATACGCAGACTTTAGGAATAGGTTGTATTACCACAAATACAGCGACATTTGAAGAAGTGGCTACAAGTGAAAAATTAGTAATAACCGATGTTGTTGATGGTGTGAACCATAAACTTGATGTGACTACAAATACCTGTATAATTAGGAATTGTAAGAAGTTAGGACCAAGAGAAAATGTAGCGATTATACAAGTCGGTGGCTCAGATGTGTTAGATATTACAGCGGATCCAACTACTGCACCACAAACTGAACGTATGATGCGAGTAAATTGGAAGAAATGGTGGCAAGTTTTCTATACGGTAGTAGATTATATTAATCAGATTGTGCAAGTTATGTCCAAAAGATCACGGTCATTAAATTCAGCAGCTTTTTACTATAGGGTT---------------
>AGE98422
ATGTATGGTATTGAATATACCACA------------ATTCTAATCTTTTTGATATCAATTATTCTACTCAACTATATATTAAAATCAGTGACCCGAATAATGGACTACATTATATATAGATTTTTGTTAATCTCTGTAGCATTATTTGCCTTGACTAAAGCTCAGAATTATGGACTTAACATACCAATAACAGGATCAATGGACACTGTATAC------TCCAACTCTACTCAAGAAGGAATA---TTTCTAACATCCACATTATGTTTGTATTATCCAACTGAAGCAAGTACTCAAATTAATGATGGTGAATGGAAAGACTCATTGTCGCAAATGTTTCTTACAAAAGGTTGGCCAACAGGATCAGTCTATTTTAAAGAGTACTCAAATATTGTTGATTTTTCTGTTGACCCACAATTGTATTGTGATTATAACTTAGTATTAATGAAATAT---GATCAAAATCTTGAGCTAGATATGTCAGAATTAGCTGATTTACTATTGAATGAGTGGTTATGTAATCCAATGGATATAACATTATATTATTATCAACAATCGGGAGAATCAAATAAGTGGATATCAATGGGATCATCATGTACTGTGAAAGTGTGTCCACTGAATACACAAACGTTAGGAATAGGTTGTCAAACAACGAATGTAGACTCATTTGAAATGGTTGCTGAGAATGAGAAATTAGCTATAGTGGATGTCGTTGATGGGATAAATCATAAAATAAATTTGACAACTACGACGTGTACTATTCGAAATTGTAAGAAATTAGGTCCAAGAGAGAATGTAGCTGTAATACAAGTTGGTGGCTCTAATATATTAGACATAACAGCAGATCCAACTACTAATCCACAAATTGAGAGAATGATGAGAGTGAATTGGAAAAAATGGTGGCAAGTGTTTTATACTATAGTAGATTATATTAATCAGATTGTACAGGTAATGTCCAAAAGATCAAGATCATTAAATTCTGCTGCTTTTTATTATAGAGTA---------------
>BAK19458
ATGTATGGTATTGAATGTACCACA------------ATTCTGACCTTTTTGATATCTCTTATTTTATTGAACTATATATTGCAATTATTGACAAGAATAATGGATTTTATTATTTATAGGTTTCTCTTTATTATAGTTTTTTTGTCACCTTTTTTAAAAGCTCAAAACTATGGAATCAATCTACCAATTACTGGTTCAATGGATACTGCATAT------GTTAATTCTACACAAGAGAACATT---TTTTTAACATCTACACTATGTTTATATTACCCAACTGAAGCTGCAACTCAAATAGATGACAATTCTTGGAAAGATACGATTTCTCAATTGTTTTTAACTAAAGGATGGCCTACTGGGTCTGTGTATTTAAAAGAATATACTGACATTACTTCTTTTTCAATTGATCCACAATTATACTGTGATTATAATGTAGTACTAATGAAGTAC---GACGAAGCATTGCAATTAGATATGTCTGAGCTGGCTGATTTGATTCTTAATGAATGGCTTTGTAATCCAATGGATATTACTTTATATTATTATCAACAAACTGATGAAACGAATAAATGGATATCTATGGGATCTTCATGTACAATCAAAGTATGTCCACTTAATACACAAACTCTAGGAATTGGTTGCTTGACTACTAATGTCGCAACATTCGAAGAAGTAGCTACATCTGAAAAATTAGTAATTACGGACGTGGTAGATGGAGTAGATCATAAAATTGATGTGACAACAACCACTTGTACTATTAGAAACTGCAAGAAATTAGGACCAAGAGAGAACGTGGCAATTATACAAGTTGGAGGTTCTGACATTCTCGATATAACGGCTGATCCAACTACGGCTCCACAGATTGCGCGAATGATGCGCATGAATTGGAAAAAATGGTGGCAAGTGTTTTATACTGTAGTTGATTACATTAATCAAATTGTTCAAGTAATGTCCAAAAGATCGCGATCATTAGATTCTGCTGCATTCTATTATAGAATT---------------
>BAJ19441
ATGTATGGTATTGAATATACCACA------------GTTTTAACCTTTTTGATATCAGTTATATTATTGAATTACGTACTCAAATCCTTAACTAGAATAATGGACTTTATTATTTACAGATTTCTTTTAATTATAGTTATATTATCACCACTCCTTGATGCACAAAATTATGGAATAAATCTTCCGATTACTGGCTCAATGGACGCACCATAT------ACGAACTYAACGCGAGAGGAAGTA---TTCCTAACTTCGACTTTATGTTTGTATTACCCAACTGAAGCAGCAACAGAAATAAATGATAATTCATGGAAGGATACACTTTCTCAGCTATTTTTAATCAAAGGATGGCCAACAGGATCTATTTATTTTAAAGATTAKACTGATATTGCCTCGTTTTCAGTCGATCCACAACTGTATTGTGATTATAATTTGGTATTAATGAAATAT---GACGCTACACTGCAACTAGACATGTCCGAAKTAGCAGATTTGTTACTTAATGAGTGGTTATGTAATCCTATGGATATTACTTTGTATTATTATCAACAAACTGATGAGGCAAATAAATGGATTTCAATGGGATCATCTTGTACTATAAAGGTATGTCCACTAAATACGCAAACATTAGGAATTGGGTGCCTAACAACTGATACAAACACGTTTGAAGAAGTTGCAACAGCTGAAAAATTAGTGATTACTGACGTTGTAGATGGAGTCAATCATAAATTGAACGTGACAACAAACACTTGTACGATTAGAAATTGTAAAAAATTAGGACCAAGGGAAAACGTAGCAGTTATACAGGTTGGTGGCCCAGATGTACTTGACATAACAGCTGATCCAACGACAATGCCACAAACAGAAAGAATGATGCGAGTGAATTGGAAGAAATGGTGGCAAGTGTTTTATACAATAGTTGACTACGTGAATCAAATWGTGCAAGCAATGTCCAAAAGATCGAGATCATTAAATTCTGCTGCATTTTACTACAGAGTA---------------
>AGE45411
ATGTATGGTATTGAATATACCACA------------ATTCTGACCATTTTGATATCTATCATATTATTGAATTACATATTAAAAACTATAACTAATACAATGGACTACATAATTTTTAGATTTTTACTACTCATCGCTCTGATGTCACCATTTGTGAGGACGCAAAATTACGGCATGTATTTACCAATAACGGGATCACTAGACGCTGTATAC------ACAAATTCAACTAGTGGAGAATCA---TTTCTAACTTCAACGTTATGTTTATATTATCCAACAGAAGCTAAAAATGAGATTTCAGATAATGAATGGGAAAATACTCTATCACAATTATTTTTAACTAAAGGATGGCCGACTGGGTCAGTTTATTTTAAAGACTACAATGATATTACTACATTTTCTATGGATCCACAACTGTATTGTGATTATAATGTAGTATTGATGCGATAT---GATAATACATCTGAATTAGATGCATCGGAGTTAGCAGATCTTATATTGAACGAATGGCTGTGCAATCCTATGGATATATCACTTTACTATTATCAACAAAATAGCGAATCAAATAAATGGATATCAATGGGAACAGACTGCACGGTAAAAGTTTGTCCACTCAATACACAAACTTTAGGAATTGGATGTAAAACTACGGACGTGGATACATTTGAGATTGTTGCGTCGTCTGAAAAATTGGTAATTACTGATGTTGTAAATGGTGTTAATCATAAAATAAATATTTCAATAAATACGTGCACTATACGTAATTGTAATAAACTAGGACCACGAGAGAATGTTGCTATAATTCAAGTTGGTGGACCGAACGCACTAGATATCACTGCTGATCCAACAACAGTTCCACAGGTTCAAAGAATTATGCGAGTAAATTGGAAAAAATGGTGGCAAGTGTTTTATACAGTAGTTGACTATATTAACCAAATTATACAAGTTATGTCCAAACGGTCAAGATCATTAGATACGGCTGCTTTCTATTATAGAATT---------------
>AGA03902
ATGTATGGTATTGAATATACCACA------------ATTCTAATCTTTCTGATATCAATCATTCTACTTAACTATATATTAAAATCAGTGACTCGAATAATGGACTACATTATATATAGATTTTTGTTAATTTTTGTAGCATTATTTGCCTTAACTAAAGCTCAGAATTATGGACTTAATATACCAATAACAGGATCAATGGATACTGTATAT------TCCAACTCTACTCGAGAAGAAGTA---TTTCTTACATCCACATTATGTTTGTATTATCCAACTGAAGCAAGTACTCAAATCAGTGATGGTGAATGGAAAGACTCATTATCGCAAATGTTTCTTACAAAAGGTTGGCCAACAGGATCAGTCTATTTTAAAGAGTACTCAAATATCGTTGATTTTTCCGTTGACCCACAATTATATTGTGATTATAACTTAGTACTAATGAAGTAT---GATCAAAATCTTGAATTAGATATGTCAGAATTAGCTGATTTGATATTGAATGAATGGTTATGTAATCCAATGGATATAACATTATATTATTATCAGCAATCGGGAGAATCAAATAAGTGGATATCAATGGGATCATCATGTACTGTGAAAGTGTGTCCACTAAATACACAAACGTTAGGAATAGGTTGTCAAACAACGAATACAGACTCATTTGAAACAGTTGCTGAGAATGAAAAATTAGCTATAGTAGATGTCGTTGATGGGATAAATCATAAAATAAATTTGACAACTACAACATGTACTATTCGAAATTGTAAGAAGTTAGGTCCAAGAGAGAATGTGGCTGTAATACAAGTTGGTGGCGCTAATATATTAGACATAACAGCGGATCCAACAACTAATCCACAAATTGAGAGAATGATGAGAGTGAATTGGAAAAGATGGTGGCAAGTGTTCTATACTATAGTAGATTATATTAATCAGATTGTACAGGTAATGTCCAAAAGATCAAGATCATTAAATTCCGCTGCGTTCTATTATAGAGTA---------------
>BAK19457
ATGTATGGTATTGAATGTACCACA------------ATTCTGACCTTTTTGATATCTCTTATTTTATTGAACTATATATTGCAATTATTGACAAGAATAATGGATTTTATTATTTATAGGTTTCTCTTTATTATAGTTTTTTTGTCACCTTTTTTAAAAGCTCAAAACTATGGAATCAATCTACCAATTACTGGTTCAATGGATACTGCATAT------GTTAATTCTACACAAGAGAACATT---TTTTTAACATCTACACTATGTTTATATTACCCAACTGAAGCTGCAACTCAAATAGATGACAATTCTTGGAAAGATACGATTTCTCAATTGTTTTTAACTAAAGGATGGCCTACTGGGTCTGTGTATTTAAAAGAATATACTGACATTACTTCTTTTTCAATTGATCCACAATTATACTGTGATTATAATGTAGTACTAATGAAGTAC---GACGAAGCATTGCAATTAGATATGTCTGAGCTGGCTGATTTGATTCTTAATGAATGGCTTTGTAATCCAATGGATATTACTTTATATTATTATCAACAAACTGATGAAACGAATAAATGGATATCTATGGGATCTTCATGTACAATCAAAGTATGTCCACTTAATACACAAACTCTAGGAATTGGTTGCTTGACTACTAATGTCGCAACATTCGAAGAAGTAGCTACATCTGAAAAATTAGTAATTACGGACGTGGTAGATGGAGTAGATCATAAAATTGATGTGACAACAACCACTTGTACTATTAGAAACTGCAAGAAATTAGGACCAAGAGAGAACGTGGCAATTATACAAGTTGGAGGTTCTGACATTCTCGATATAACGGCTGATCCAACTACGGCTCCACAGATTGCGCGAATGATGCGCATGAATTGGAAAAAATGGTGGCAAGTGTTTTATACTGTAGTTGATTACATTAATCAAATTGTTCAAGTAATGTCCAAAAGATCGCGATCATTAGATTCTGCTGCATTCTATTATAGAATT---------------
>ACZ51862
ATGTATGGTATTGAATATACCACA------------GTTTTAACCTTTTTGATATCAGTTATATTGTTGAATTACGTATTCAAATCACTAACTAGAATAATGGACTTTATCATTTACAGATTTCTTTTAATTATAGTTATACTGTCACCACTCCTTAATGCACAAAATTATGGAATAAATCTTCCGATTACTGGATCAATGGACACACCATAT------ACGAACTCAACGCGAGAGGAAGTA---TTCCTGACTTCGACTTTATGTTTGTATTATCCAACTGAAGCAGCAACAGAAATAAATGATAACTCATGGAAGGATACACTTTCGCAGCTATTTTTAACTAAAGGATGGCCAACAGGATCTATTTATTTTAAAGATTATACTGATATTGCCTCGTTTTCAGTTGATCCACAACTGTACTGTGATTATAATTTAGTATTAATGAAGTAT---GACGCTACACTGCAATTGGACATGTCCGAACTAGCAGATTTGTTACTTAATGAGTGGTTATGTAATCCTATGGACATCACTTTGTATTATTATCAACAAACTGATGAAGCAAATAAATGGATTTCAATGGGATCATCTTGTACCATAAAAGTATGTCCATTAAATACGCAAACATTAGGAATTGGGTGTCTAACTACTGATACAAATACTTTCGAAGAAGTTGCAACAGCTGAAAAATTAGTAATTACTGACGTTGTAGATGGGGTCAATCATAAATTGAAAGTGACGACAGACACTTGTACAATTAGAAATTGTAAAAAATTAGGACCAAGGGAAAACGTAGCAGTTATACAGGTTGGTGGCTCAGATGTACTTGACATAACAGCTGATCCAACGACAGCACCACAAACAGAAAGAATAATGCGAGTGAATTGGAAGAAATGGTGGCAAGTGTTTTATACAATAGTTGACTATGTGAATCAAATTGTACAAGCGATGTCCAAAAGATCGAGATCATTAAATTCTGCTGCATTTTATTACAGAGTA---------------
>AEB79431
ATGTATGGTATTGAATATACCACA------------ATTCTAATCTTTTTGATATCAATCATTCTACTCAACTATATATTAAAATCGGTGACTCGAATAATGGACTACATTATATATAGATCTTTGTTGATTTTTGTAGCATTATTTGCCTTAACAAGAGCTCAGAATTATGGGATTAACTTACCGATAACAGGATCAATGGACACTGCATAC------GCTAACTCTACTCAAGAAGGAATA---TTTCTAACATCCACATTATGTTTGTATTATCCAACTGAAGCAAGTACTCAAATCAATGATGGTGAATGGAAAGACTCATTGTCACAAATGTTTCTCACAAAAGGTTGGCCAACAGGATCAGTCTATTTTAAAGAGTATTCAAGTATTGTTGATTTTTCCGTTGACCCACAATTATATTGTGATTATAACTTAGTACTAATGAAATAT---GATCAAAGTCTTGAATTGGATATGTCAGAGTTAGCTGATTTAATATTGAATGAATGGTTATGTAATCCAATGGATATAACATTATATTATTATCAACAATCGGGAGAATCAAATAAGTGGATATCAATGGGATCATCATGTACTGTGAAAGTGTGTCCACTGAATACGCAAACGTTAGGAATAGGTTGTCAAACAACAAATGTAGACTCGTTTGAAATGGTTGCTGAGAATGAAAAATTAGCTATAGTGGATGTAGTTGATGGGATAAATCATAAAATAAATTTGACAACTACGACATGTACTATTCGAAATTGTAAGAAGTTAGGTCCAAGAGAGAACGTAGCTGTAATACAAGTTGGTGGCTCTAATATATTAGACATAACAGCAGATCCAACGACTAATCCACAAACTGAGAGAATGATGAGAGTGAATTGGAAAAAATGGTGGCAAGTATTTTATACTATAGTAGATTATATTAACCAGATCGTACAGGTAATGTCCAAAAGATCAAGATCATTAAATTCTGCAGCTTTTTATTATAGAGTA---------------
>AGF86366
ATGTATGGTATTGAATATACCACA------------ACTCTAATCTTCTTGATATTGCTTGTATTATTGAATTATATATTAAAATCAGTAACCAGAATTATGGACTATATATTGTATAGATTCTTGCTATTTGTTGTAATTGTCACACCATTCGTAAACTCACAGAATTATGGCATAAATCTACCAATTACTGGATCTATGGATATGAACTAT------CAGAATGTATCAACTTCAGAGCCT---TTTTTGACATCGACGCTGTGTCTATATTATCCAGCAGAAGCTGAGACAGAGATTGCTGATAGTTCATGGAAAGACACATTGTCACAGTTATTTTTGACAAAAGGATGGCCAACTGGTTCAATTTACCTTAAAAGTTACGTGGATATAGCGACATTCTCAATAAATCCTCAGTTGTATTGTGATTATAATATAGTATTAATGAAGTAT---AATGCTGATTCAGAGTTGGATATGTCGGAATTGGCGGACCTGATACTTAATGAATGGTTATGCAATCCAATGGACATAACGTTGTATTACTATCAACAGACGGACGAAGCGAACAAATGGATTGCGATGGGAGATTCATGTACTATTAAAGTATGTCCATTAAATACACAGACATTAGGTATTGGATGTCTTACTACTGACACTACGACTTTTGAAGAAATTGCAACAGCTGAGAAATTGGCAATAACGGACGTTGTTGATGGAGTGAACTATAAGGTAAACGTCACTACTACAACATGTACCATTAGAAATTGTAAAAAGCTGGGACCTAGAGAGAACGTTGCAGTTATTCAAGTAGGTGGTTCAAATGTCTTAGATATTACAGCTGATCCGACGACAGCACCACAAACTGAGAGAATGATGAGAGTTAATTGGAAGAAATGGTGGCAAGTTTTTTATACTGTTGTTGATTATGTAAACCAGATAATTCAAGCAATGTCCAAAAGATCTAGATCGTTAGATTCAGCGGCTTTTTACTATAGAGTT---------------
>AGE98583
ATGTATGGTATTGAATATACCACA------------ATTCTAATCTTTCTGATATCAATTATTCTACTCAACTATATATTAAAATCAGTAACTCGAATAATGGACTACATTATATATAGATCTTTGTTGATTTATGTAGCATTATTTGCCTTGACAAGAGCTCAGAATTATGGGCTTAACTTACCAATAACAGGATCAATGGACACTGTATAC------GCTAACTCTACTCAAGAAGGAATA---TTTCTAACATCTACATTATGTTTGTATTATCCAACTGAAGCAAGTACTCAAATTAATGATGGTGAATGGAAAGACTCATTGTCACAAATGTTTCTCACAAAAGGTTGGCCAACAGGATCAGTCTATTTTAAAGAGTATTCAAATATTGTTGATTTTTCTGTTGATCCACAATTATATTGTGATTATAACTTAGTACTAATGAAATAT---GATCAAAATCTTGAATTAGATATGTCAGAGTTAGCTGATTTAATATTGAATGAATGGTTATGTAATCCAATGGATATAACATTATATTATTATCAACAATCGGGAGAATCAAATAAGTGGATATCAATGGGATCATCATGCACTGTGAAAGTGTGTCCACTGAATACGCAAACGTTAGGAATAGGTTGTCAAACTACAAATGTAGACTCGTTTGAAATGGTTGCTGAGAATGAGAAATTAGCTATAGTGGATGTCGTTGATGGGATAAATCATAAAATAAATTTGACAACTACGACATGTACCATTCGAAATTGTAAGAAGTTAGGTCCAAGAGAGAATGTAGCTGTAATACAAGTTGGTGGCTCTAATGTATTAGACATAACAGCAGATCCAACGACTAATCCACAAACTGAGAGAATGATGAGAGTGAATTGGAAAAAATGGTGGCAAGTATTTTACACTATAGTAGATTATATTAACCAGATCATACAGGTAATGTCCAAAAGATCAAGATCATTAAATTCTGCAGCTTTTTACTATAGAGTA---------------
>AGE99111
ATGTATGGTATTGAATATACCACA------------ATTCTAATCTTTCTGATATCAATTATTCTACTCAACTACATATTAAAATCAGTGACTCGAATAATGGACTACATTATATATAGATCTTTGTTGATTACTATAGCATTATTTGCCTTGACAAGAGCTCAGAATTATGGACTTAACTTACCAATAACAGGATCAATGGACGCTGTTTAT------GCTAACTCTACTCAAGAAGGAGTA---TTTCTAACATCCACATTATGTTTGTATTATCCAACTGAAGCAAGTACTCAAATTAATGATGGTGAATGGAAAGACTCATTGTCACAAATGTTTCTTACAAAAGGTTGGCCAACAGGATCGGTCTATTTTAAAGAGTACTCAAGTATCGTTGATTTTTCTGTTGACCCACAACTGTATTGTGATTATAATTTAGTACTGATGAAATAT---GATCAAAATCTTGAATTAGATATGTCAGAGTTAGCTGATTTAATATTGAATGAATGGTTATGTAATCCAATGGATATAACATTATATTATTATCAACAATCGGGAGAATCAAATAAGTGGATATCAATGGGATCGTCATGTACTGTAAAAGTGTGTCCACTGAATACACAAACGTTAGGAATAGGTTGTCAAACAACAAATGTAGACTCATTTGAAATGGTTGCTGAAAATGAGAAATTAGCTATAGTAGATGTCGTTGATGGGATAAATCATAAAATAAATTTGACAACTACGACATGTACTATTCGAAATTGTAAGAAGTTAGGTCCAAGAGAGAACGTAGCTGTAATACAAGTTGGTGGCTCTAATGTATTAGATATAACAGCAGATCCAACAACTAATCCACAAACTGAGAGAATGATGAGAGTGAATTGGAAAAAATGGTGGCAAGTATTTTACACTATAGTAGATTATATTAACCAGATTGTACAGGTAATGTCCAAAAGATCAAGATCATTAAATTCTGCAGCTTTTTATTATAGAGTA---------------
>AEB79430
ATGTATGGTATTGAATATACCACA------------ATTCTAATCTTTCTGATATCAATCATTCTACTCAACTATATATTAAAATCAGTGACTCGAATGATGGACTACATTATATATAGATCTTTGTTGATTTCTGTAGCATTATTTGCCTTGACAAGAGCTCAGAATTATGGGCTTAACTTACCAATAACAGGATCAATGGACACTGCATAC------GCTAACTCTACTCAAGAAGGAATA---TTTCTAACATCCACATTATGTTTGTATTATCCAACTGAAGCAAGTACTCAAATTAATGATGGTGAATGGAAAGACTCATTGTCACAAATGTTTCTCACAAAAGGTTGGCCAACAGGATCAGTCTATTTTAAAGAGTATTCAAGTATTGTTGATTTTTCTGTTGATCCACAATTATATTGTGATTATAACTTAGTACTAATGAAATAT---GATCAAAATCTTGAATTAGATATGTCAGAGTTAGCTGATTTAATATTGAATGAATGGTTGTGTAATCCAATGGATATAACATTATATTATTATCAACAATCAGGAGAATCAAATAAGTGGATATCAATGGGATCATCATGTACTGTGAAAGTGTGTCCATTGAATACGCAAACGTTAGGAATAGGTTGTCAAACAACAAATGTAGACTCGTTTGAAATGGTTGCTGAGAATGAGAAATTAGCTATAGTAGATGTCGTTGATGGGATAAATTATAAAATAAATTTGACAACTACGACATGTACTATTCGAAATTGTAAGAAATTGGGTCCAAGAGAGAATGTAGCTGTAATACAAGTTGGTGGCTCTAATGTATTAGACATAACAGCAGATCCAACGACTAATCCACAAACTGAGAGAATGATGAGAGTGAATTGGAAAAAATGGTGGCAAGTATTTTATACTATAGTAGATTATATTAACCAGATCGTGCAGGTAATGTCCAAAAGATCAAGATCATTAAATTCTGCAGCTTTTTATTATAGAGTA---------------
>AGE99056
ATGTATGGTATTGAATATACCACA------------ATTCTAATCTTTCTGATATCAATTATTCTACTCAACTATATATTAAAATCAGTAACTCGAATAATGGACTACATTATATATAGATCTTTGTTGATTTATGTAGCATTATTTGCCTTGACAAGAGCTCAGAATTATGGGCTTAACTTACCAATAACAGGATCAATGGACACTGTATAC------GCTAACTCTACTCAAGAAGGAATA---TTTCTAACATCTACATTATGTTTGTATTATCCAACTGAAGCAAGTACTCAAATTAATGATGGTGAATGGAAAGACTCATTATCACAAATGTTTCTCACAAAAGGTTGGCCAACAGGATCAGTCTATTTTAAAGAGTATTCAAATATTGTTGATTTTTCTGTTGATCCACAATTATATTGTGATTATAACTTAGTACTGATGAAATAT---GATCAAAATCTTGAATTAGATATGTCAGAGTTAGCTGATTTAATATTGAATGAATGGTTATGTAATCCAATGGATATAACATTATATTATTATCAACAATCGGGAGAATCAAATAAGTGGATATCAATGGGATCATCATGCACTGTGAAAGTGTGTCCACTGAATACGCAAACGTTAGGAATAGGTTGTCAAACTACAAATGTAGACTCGTTTGAAATGGTTGCTGAGAATGAGAAATTAGCTATAGTGGATGTCGTTGATGGGATAAATCATAAAATAAATTTGACAACTGCGACATGTACTATTCTAAATTGTAAGAAGTTAGGTCCAAGAGAGAATGTAGCTGTAATACAAGTTGGTGGCTCTAATGTATTAGACATAACAGCAGATCCAACGACTAATCCACAAACTGAGAGAATGATGAGAGTGAATTGGAAAAAATGGTGGCAAGTATTTTACACTATAGTAGATTATATTAACCAGATCATACAGGTAATGTCCAAAAGATCAAGATCATTAAATTCTGCAGCTTTTTACTATAGAGTA---------------
>AGF86044
ATGTATGGTATTGAATATACCACA------------TTCCTAATCTACTTAATATCGATTATATTATTTAATTACATATTAAAGAGTATAACTAGAATGATGGACTATATAATTTATAAATTTTTGATTATAGTCACGATTTGTTCAATTATTGTTAACGCACAAAATTACGGGATTAATTTGCCTATAACTGGATCGATGGATATGTCATAT------GTGAACATTACTAAAGATGAACCA---TTTCTAACGTCAACATTATGTTTGTACTATCCAACAGAGGCTAGAACAGAGATACACGATACTGAGTGGATACGTACGTTATCGCAGTTGTTCTTAACAAAGGGATGGCCAACTGGATCCGTATACTTTAAAGAATACGATGATATAGCTGCTTTTTCAGTGGATCCTCAATTGTATTGTGACTATAACATAGTTTTAATGAAATAC---AATTCAACTCTAGAACTTGATATGTCAGAATTAGCGAATTTAATATTAAATGAATGGCTGTGCAATCCAATGGACGTTACATTATATTATTATCAGCAAACAGACGAAACAAACAAATGGATAGCAATGGGGAAATCATGTACAATAAAAGTATGTCCATTAAATGCCCAAACGTTAGGAATAGGATGTCAGACTACAGATACTGGAACATTTGAAGAAGTTGCGACAGCTGAAAAATTAGCAATTACTGACGTGGTTGATGGCGTAAATCACAAACTAGATGTTACTACTGCGACTTGTACTATCAGAAATTGCAAAAAACTAGGACCGAGAGAAAATGTAGCAGTAATTCAAGTAGGTGGTGCTGATGTCCTTGATATAACGTCTGATCCGACAACCAATCCACAAACTGAACGGATGATGAGAATAAATTGGAAAAAATGGTGGCAAGTGTTCTATACTATAGTTGATTATGTAAATCAAATTGTGCAAGCAATGTCTAAAAGGTCCAGATCATTGAATTCGGCGGCATTTTATTACAGAGTG---------------
>AET43485
ATGTATGGTATTGAATATACCACA------------ATTCTAACTTTTTTGATATCAATTATTCTATTAAATTATATATTAAAATCAATAACTAATATAATGGACTTTATCATATATCGGTTTTTACTAATAGTTGTTGTCATGCTGCCATTTATTAAAGCTCAAAATTATGGAATAAATCTTCCAATAACAGGTTCTATGGATACCGCATAT------GCAAACTCTACACAACAAGAGAAT---TTTATGACTTCCACTTTATGTTTATATTATCCAAGTTCAGTCACGACTGAAATAACTGACCCCGATTGGACGAACACACTGTCACAACTTTTCCTGACTAAAGGATGGTCGACAAATTCCGTCTACTTCAAGAGTTATGCTGATATATCGTCCTTCTCTGTAGATCCGCAGTTATATTGTGATTACAATATTGTGTTAATACAGTAC---CAAAATTCATTAGCGTTAGATGTCTCAGAACTTGCTGATTTAATTTTAAATGAATGGTTATGTAATCCGATGGACGTAACGTTGTACTATTATCAACAAACAGATGAAACGAATAAATGGATATCAATGGGAGAATCATGTACAGTTAAAGTATGTCCCTTAAATACACAAACTTTAGGAATTGGATGCACAACAACCGACGTCACAACATTTGAAGAGGTAGCAAACGCGGAAAAATTAGTAATAACTGACGTCGTGGATGGAGTCAATCATAAGATTAATATTACAGTGAATACATGTACTATACGGAATTGCAAAAAATTAGGACCGAGGGAAAATGTAGCAATTATACAAGTAGGTAGTTCTGACATCATAGACATAACAGCAGATCCAACAACGATCCCACAAACTGAAAGAATGATGCGAATAAACTGGAAAAAATGGTGGCAGGTGTTTTATACCGTAGTAGATTACATAAATCAAATAGTTCAGGTAATGTCCAAACGATCAAGGTCACTAAATTCAGCTGCTTTTTACTATAGAATT---------------
>AET43484
ATGTATGGTATTGAATATACCACA------------ACTCTAATCTTCTTGATATTGCTTGTATTATTAAATTATATATTAAAATCAGTAACCAGAATTATGGACTATATATTGTATAAATTCTTGCTATTTGTTGTAATTGTCACACCATTCGTAAACTCACAGAATTATGGCATAAATCTACCGATTACTGGATCCATGGATATGAACTAT------CAGAATGCATCAACTTCAGAGCCT---TTTCTGATATCGACGCTGTGTCTATATTATCCAACAGAAGCTGAAACAGAGATCGCTGATAGTTCATGGAAAGACACATTGTCACAGTTATTTTTGACAAAAGGATGGCCAACTGGTTCAGTTTACCTTAAAAGTTACGCAGATATAGCGACATTCTCAATAAATCCTCAGTTGTATTGTGATTACAATATAGTATTAATGAAATAT---AATGCTAATTCAGAGTTGGATATGTCGGAATTGGCGGACCTGATACTTAATGAATGGTTATGCAATCCAATGGACATAACGTTGTATTATTATCAGCAAACGGATGAAGCGAACAAATGGATTGCGATGGGAGATTCATGTACCATTAAAGTATGCCCATTAAATACACAGACATTAGGTATTGGATGTCTTACTACTGACACTACGACTTTTGAAGAAGTTGCAACAGCTGAGAAATTGGCAATAACGGACGTTGTTGATGGAGTAAACTATAAAATAAACGTCACTACTACAACATGTACCATTAGAAATTGTAAAAAGCTGGGACCTAGAGAGAACGTTGCAGTTATCCAAGTAGGTGGTTCAAATGTCTTAGATATTACAGCTGATCCGACGACAGCACCACAAACTGAGAGAATGATGAGAGTAAATTGGAAAAAATGGTGGCAAGTTTTTTATACTGTTGTTGATTATGTAAACCAGATAATTCAAGCAATGTCCAAAAGATCTAGATCATTAGATTCAGCGGCTTTTTACTATAGAATT---------------
>AET43482
ATGTATGGTATTGAATATACCACA------------ATTCTAACCTTTCTGATATCAATAATTTTATTGAACTATATATTAAAATCACTAACTAGTGCGATGGACTTTATAATTTACAGATTTCTTTTATTTATTGTTATTGCATCACCTTTTGTTAAAACACAAAATTATGGAATTAATTTGCCGATCACTGGCTCCATGGATACAGCATAT------GTAAATTCATCACAGCAAGAAACA---TTTTTGACTTCAACGCTATGCTTATATTATCCTACAGAAGCATCAACTCAAATTGGAGATACGGAATGGAAGGATACTCTGTCCCAATTATTCTTGACTAAAGGGTGGCCAACTGGATCAGTCTATTTTAAAGAATACACTGATATCGCTTCATTCTCAATTGATCCACAACTTTATTGTGATTATAATGTTGTACTGATGAAGTAT---GATTCAACGTTAGAGCTAGATATGTCTGAATTAGCCGATTTAATTCTAAATGAATGGTTATGTAACCCAATGGATATAACATTATATTATTATCAGCAAACAGATGAAGCGAATAAATGGATATCGATGGGACAGTCTTGTACCATAAAAGTATGTCCATTGAATACGCAGACTTTAGGAATAGGTTGTATTACTACAAATACAGCGACATTTGAAGAGGTGGCTACAAGTGAAAAATTAGTAATAACCGATGTTGTTGATGGTGTGAATCATAAACTTGATGTGACTACGAGTACTTGTACAATTAGGAATTGTAAGAAGTTAGGACCAAGGGAAAATGTAGCGATTATACAAGTCGGTGGCTCAGATGTGTTAGATATTACAGCGGATCCAACTACTGCACCACAAACTGAACGTATGATGCGAGTAAATTGGAAGAAATGGTGGCAAGTTTTCTATACGGTAGTAGATTATATTAATCAGATTGTGCAAGTTATGTCCAAAAGATCACGGTCATTAAATTCAGCAGCTTTTTACTATAGGGTT---------------
>AGF85954
ATGTATGGTATTGAATATACCACA------------TTCCTAATCTACTTAATATCGATTATATTATTTAATTACATATTAAAGAGTATAACTAGAATGATGGACTATATAATTTATAAATTTTTGATTATAGTCACGATCTTTTCAATTATTGTTAACGCACAAAATTACGGGATTAATTTGCCTATAACTGGGTCGATGGATATGTCATAT------GTGAACATTACTAAAGATGAACCA---TTTCTAACGTCAACATTATGTTTATACTATCCAACAGAGGCTAGAACAGAGATACACGATAATGAGTGGATACGTACGTTATCGCAGTTGTTCTTAACAAAGGGATGGCCAACTGGATCCGTATACTTTAAAGAATACGATGATATAGCTGCTTTTTCAGTGGATCCTCAATTGTATTGTGACTATAACATAGTTTTAATGAAATAC---AATTCAACTCTAGAACTTGATATGTCAGAATTAGCAAATTTAATATTAAATGAATGGCTGTGTAATCCAATGGACGTTACATTATATTATTATCAGCAAACAGACGAAACAAACAAATGGATAGCAATGGGGAAATCATGTACAATAAAAGTATGTCCATTAAATGCCCAAACGTTAGGAATAGGATGTCAGACTACAGATACTGGAACATTTGAAGAAGTTGCGACAGCTGAAAAATTAGCAATTACTGACGTGGTTGATGGCGTAAATCATAAACTAGATGTTACTACTGCGACTTGTACTATCAGAAATTGCAAAAAACTAGGACCGAGAGAAAATGTAGCAGTAATTCAAGTAGGTGGTGCTGATGTCCTTGATATAACGTCTGATCCGACAACTAATCCACAAACTGAACGGATGATGAGAATAAATTGGAAAAAATGGTGGCAAGTGTTCTATACTATAGTTGATTATGTAAATCAAATTGTGCAAGCAATGTCTAAAAGGTCCAGATCATTGAATTCGGCGGCATTTTATTACAGAGTG---------------
>AGO59825
ATGTATGGTATTGAATATACCACA------------ATTCTAACCTTTCTGATATCGATAGTTTTATTGAACTATATATTAAAATCACTAACTAGTGCGATGGACTTTATAATTTATAGATTTCTTTTACTTATTGTTATTGTATCACCTTTTGTTAAAACACAAAATTATGGAATTAATTTACCGATCACTGGTTCCATGGATACAGCATAT------GCAAATTCATCACAGCAAGAAACA---TTTTTGATTTCAACGCTATGCTTATATTATCCTACAGAAGCATCAACTCAAATTGGAGATACGGAATGGAAGGATACTCTGTCCCAATTATTCTTGATTAAAGGATGGCCAACTGGATCAGTCTATTTTAAAGAATACACTGATATCGCTTCATTCTCAATTGATCCACAACTTTATTGTGATTATAATGTTGTACTGATGAAGTAT---GATTCAACGTTAGAGCTGGATATGTCTGAATTAGCTGATTTAATTCTAAATGAATGGTTATGTAACCCAATGGATATAACATTATATTATTATCAGCAAACAGATGAAGCGAATAAATGGATATCGATGGGACAGTCTTGTACCATAAAAGTATGTCCATTGAATACGCAAACTTTAGGAATAGGTTGTATTACCACAAATACAGCGACATTTGAAGAGGTGGCTACAAGTGAAAAATTAGTAATAACCGATGTTGTTGATGGTGTAAACCATAAACTTGATGTGACTACAAATACCTGTACAATTAGGAATTGTAAGAAGTTAGGACCAAGAGAAAATGTAGCGATTATACAAGTCGGTGGCTCAGATGTGTTAGATATTACAGCGGATCCAACTACTGCACCACAAACTGAACGTATGATGCGAGTAAATTGGAAGAAATGGTGGCAAGTTTTCTATACGGTAGTAGATTATATTAATCAAATTGTGCAAGTTATGTCCAAAAGATCACGGTCATTAAATTCAGCAGCTTTTTACTATAGGGTT---------------
>AGE47394
ATGTATGGTATTGAATATACCACA------------ATTCTGACCATTTTAATATCTATCATATTATTGAATTATATACTAAAAACTATAACTAATACAATGGACTACATAATTTTTAGATTTTTACTACTCATCGCTCTGATGTCACCATTTGTGAGGACACAAAATTACGGCATGTATCTACCAATAACGGGATCACTAGACGCCGTATAC------ACAAATTCAACTAGTGGAGAATCA---TTTCTAACTTCAACGTTATGTTTATATTATCCAACAGAAGCTAAGAATGAGATTTCAGATAATGAATGGGAAAATACTCTATCACAATTATTTTTAACTAAAGGATGGCCGACTGGGTCAGTTTATTTTAAAGACTACAATGATATTACTACATTTTCTATGAATCCACAACTGTATTGTGATTATAATGTAGTATTGATGCGATAT---GATAATACATCTGAATTAGATGCATCGGAATTAGCAGATCTTATATTGAATGAATGGCTGTGCAATCCTATGGATATATCACTTTACTATTATCAACAAAATAGCGAATCAAATAAATGGATATCAATGGGAACAGACTGCACGGTAAAAGTTTGTCCACTCAATACGCAAACTTTAGGAATTGGATGCAAAACTACGGACGTGGATACATTTGAGATTGTTGCGTCGTCTGAAAAATTGGTAATTACTGATGTTGTAAATGGTGTTAATCATAAAATAAATATTTCAATAAATACGTGCACTATACGTAATTGTAATAAACTAGGACCACGAGAAAATGTTGCTATAATTCAAGTTGGTGGACCGAACGCATTAGATATCACTGCTGATCCAACAACAGTTCCACAGGTTCAAAGAATTATGCGAGTAAATTGGAAAAAATGGTGGCAAGTGTTTTATACAGTAGTTGATTATATTAACCAAATTATACAAGTTATGTCCAAACGGTCAAGATCATTAGACACGGCTGCTTTTTATTATAGAATT---------------
>AEV53606
ATGTATGGTATTGAATATACCGCA------------ATTCTAACCTTTCTGATATCAATAGTTTTATTGAACTATATATTAAAATCACTAACTAGTGCGATGGACTTTATAATTTATAGATTTCTTTTACTTATTGTTATTGCATCACCTTTTGTTAAAACACAAAATTATGGAATTAATTTACCGATCACTGGTTCCATGGATGCAGCATAT------GCAAATTCATCACAGCAAGAAACG---TTTTTGACTTCAACGCTATGTTTATATTATCCTACAGAAGCATCAACTCAAATTGGAGATACGGAATGGAAGGATACTCTGTCCCAATTATTCTTGACTAAAGGGTGGCCAACTGGGTCAGTCTATTTTAAAGAATATACTGATATCGCTTCATTCTCAATTGATCCACAACTTTATTGCGATTATAATGTTGTACTGATGAAGTAT---GATTCAACGTTAGAGCTAGATATGTCTGAATTAGCTGATTTAATTCTAAATGAATGGTTATGTAACCCAATGGATATAACATTATATTATTATCAGCAAACAGATGAAGCGAATAAATGGATATCGATGGGACAGTCTTGTACCATAAAAGTATGTCCATTGAATACGCAGACTTTAGGAATAGGTTGTATTACCACAAATACAGCAACATTTGAAGAGGTGGCTACAAGTGAAAAATTAGTAATAACCGATGTTGTTGATGGTGTGAACCATAAACTTGATGTGACTACAAATACCTGTACAATTAGGAATTGTAAGAAGTTAGGACCAAGAGAAAATGTAGCGATTATACAAGTCGGTGGCTCAGATGTTTTAGATATTACAGCGGATCCAACTACTGCACCACAAACTGAACGTATGATGCGAGTAAATTGGAAGAAATGGTGGCAAGTTTTCTATACGGTAGTAGATTATATTAATCAGATTGTGCAAGTTATGTCCAAAAGATCACGGTCATTAAATTCAGCAGCTTTTTACTATAGGGTT---------------
>AFX82717
ATGTATGGTATTGAATATACCACA------------ATTCTGACCATTTTAATATCTATCATATTATTGAATTATATACTAAAAACTATAACTAATACAATGGACTACATAATTTTTAGATTTTTACTACTCATCGCTCTGATGTCACCATTTGTGAGGACACAAAATTACGGCATGTATTTACCAATAACGGGATCACTAGACGCTGTATAC------ACAAATTCAACTAGTGGAGAATCA---TTTCTAACTTCAACGTTATGTTTATATTATCCAACAGAAGCTAAAAATGAGATTTCAGATAATGAATGGGAAAATACTCTATCACAATTATTTTTAACTAAAGGATGGCCAACTGGGTCAGTTTATTTTAAAGACTACAATGATATTACTACATTTTCTATGAATCCACAACTGTATTGTGATTATAATGTAGTATTGATGCGATAT---GATAATACATCTGAATTAGATGCATCGGAATTAGCAGATCTTATATTGAACGAATGGCTGTGCAATCCTATGGATATATCACTTTACTATTATCAACAAAATAGCGAATCAAATAAATGGATATCAATGGGAACAGACTGCACGGTAAAAGTTTGTCCACTCAATACACAAACTTTAGGAATTGGATGCAAAACTACGGACGTGGATACATTTGAGATTGTTGCGTCATCTGAAAAATTGGTAATTACTGATGTTGTAAATGGTGTTAATCATAAAATAAATATTTCAATAAATACGTGCACTATACGTAATTGTAATAAACTTGGACCACGAGAAAATGTTGCTATAATTCAAGTTGGTGGACCGAACGCACTAGATATCACTGCTGATCCAACAACAGTTCCACAGGTTCAAAGAATTATGCGAGTAAATTGGAAAAAATGGTGGCAAGTGTTTTATACAGTAGTTGATTATATTAACCAAATTATACAAGTTATGTCCAAACGGTCAAGATCATTAGACACGGCTGCTTTTTATTATAGAATT---------------
>AFX82716
ATGTATGGTATTGAATATACCACA------------ATTCTAATCTTTCTGATATCAATCATTCTACTCAACTATATATTAAAATCAGTGACTCAAATGATGGACTACATTATATATAGATCTTTGTTAATTTCTGTAGCATTATTTGCCTTGACAAGAGCTCAGAATTATGGGATTAACTTACCAATAACAGGATCAATGGACGCCGCATAC------GCTAACTCTACTCAAGAAGGAATA---TTTCTAACATCCACATTATGTCTGTATTATCCGACAGAAGCAAGTACTCAAATTAATGATGGTGAATGGAGAGACTCATTATCACAAATGTTTCTCACAAAAGGTTGGCCAACAGGATCAGTCTATTTTAAAGAGTATTCAAGTATTGTTGATTTTTCTGTTGATCCACAATTATATTGTGATTATAACTTAGTACTAATGAAATAT---GATCAAAATCTTGAATTAGATATGTCAGAGTTAGCTGATTTAATATTGAATGAATGGTTATGTAATCCAATGGATATAACATTATATTATTATCAACAATCGGGAGAATCAAATAAGTGGATATCAATGGGATCATCATGTACTGTGAAAGTGTGTCCACTGAATACGCAAACGTTAGGAATAGGTTGTCAAACAACAAATGTAGACTCGTTTGAAATGGTTGCTGAAAATGAGAAATTAGCTATAGTGGATGTCGTTGATGGGATAAATCATAAAATAAATTTGACAACTACGACATGTACTATTCGAAATTGTAAGAAGTTAGGTCCAAGAGAGAATGTAGCTGTAATACAGGTTGGTGGCTCTAATGTATTAGACATAACAGCAGATCCAACGACTAATCCACAAACTGAGAGAATGATGAGAGTAAATTGGAAAAAATGGTGGCAAGTATTTTATACTATAGTAGATTATATTAACCAGATTGTACAGGTAATGTCCAAAAGATCAAGATCATTAAATTCTGCAGCTTTTTATTATAGAGTA---------------
>AFX82715
ATGTATGGTATTGAATATACCACA------------ATTCTAATCTTTCTGATATCAATCATTCTACTCAACTATATATTAAAATCAGTGACTCAAATGATGGACTACATTATATATAGATCTTTGTTAATTTCTGTAGCATTATTTGCCTTGACAAGAGCTCAGAATTATGGGATTAACTTACCAATAACAGGATCAATGGACGCCGCATAC------GCTAACTCTACTCAAGAAGGAATA---TTTCTAACATCCACATTATGTCTGTATTATCCGACAGAAGCAAGTACTCAAATTAATGATGGTGAATGGAGAGACTCATTATCACAAATGTTTCTCACAAAAGGTTGGCCAACAGGATCAGTCTATTTTAAAGAGTATTCAAGTATTGTTGATTTTTCTGTTGATCCACAATTATATTGTGATTATAACTTAGTACTAATGAAATAT---GATCAAAATCTTGAATTAGATATGTCAGAGTTAGCTGATTTAATATTGAATGAATGGTTATGTAATCCAATGGATATAACATTATATTATTATCAACAATCGGGAGAATCAAATAAGTGGATATCAATGGGATCATCATGTACTGTGAAAGTGTGTCCACTGAATACGCAAACGTTAGGAATAGGTTGTCAAACAACAAATGTAGACTCGTTTGAAATGGTTGCTGAAAATGAGAAATTAGCTATAGTGGATGTCGTTGATGGGATAAATCATAAAATAAATTTGACAACTACGACATGTACTATTCGAAATTGTAAGAAGTTAGGTCCAAGAGAGAATGTAGCTGTAATACAGGTTGGTGGCTCTAATGTATTAGACATAACAGCAGATCCAACGACTAATCCACAAACTGAGAGAATGATGAGGGTAAATTGGAAAAAATGGTGGCAAGTATTTTATACTATAGTAGATTATATTAACCAGATTGTACAGGTAATGTCCAAAAGATCAAGATCATTAAATTCTGCAGCTTTTTATTATAGAGTA---------------
>AFX82719
ATGTATGGTATTGAATATACCACA------------ATTCTGACCATTTTGATATCTATCATATTATTGAATTATATATTAAAAACTATAACTAATACAATGGACTACATAATTTTTAGATTTTTACTACTCATCGCTCTAATGTCACCATTTGTGAAGACGCAAAATTACGGCATGTATTTACCAATAACGGGATCACTAGACGCTGTATAC------ACAAACTCAACTAGTGGAGAATCA---TTTCTAGCTTCAACGTTATGTTTATATTATCCAACAGAAGCTAAAAATGAGATTTCAGATAATGAATGGGAAAATACTCTATCACAATTATTTTTAACCAAAGGATGGCCGACTGGGTCAGTTTATTTTAAAGACTACAATGATATTACTACATTTTCTATGAATCCACAACTGTATTGTGATTATAATGTAGTATTGATGCGATAT---GATAATACATCTGAATTAGATGCATCGGAATTAGCAGATCTTATATTGAATGAATGGCTGTGCAATCCTATGGATATATCACTTTACTATTATCAACAAAATGGCGAATCAAATAAATGGATATCAATGGGAACAGACTGCACGGTAAAAGTTTGTCCACTCAATACACAAACTTTAGGAATTGGATGTAAAACTACGGACGTGGATACATTTGAGATTGTGGCATCGTCTGAAAAATTGGTAATTACTGATGTTGTAAATGGTGTCAATCATAAAATAAATATTTCAATAAATACATGCACTATACGTAATTGTAATAAACTAGGACCACGAGAAAATGTTGCTATAATTCAAGTTGGTGGACCAAACGCACTAGATATCACTGCTGATCCAACAACAGTTCCACAGGTTCAAAGAATTATGCGAGTAAATTGGAAAAAATGGTGGCAAGTGTTTTATACAGTAGTTGACTATATTAACCAAATTATACAAGTTATGTCCAAACGGTCAAGATCATTAGACACGGCTGCTTTTTATTATAGAATT---------------
>AFX82718
ATGTATGGTATTGAATATACCACA------------GTTTTAACCTTTTTGATATCAGTTATATTGTTGAATTACGTACTCAAATCCTTAACTAGAATAATGGACTTTATTATTTACAGATTTCTTTTAATTATAGTTATATTATCACCACTCCTTAATGCACAAAATTATGGAATAAATCTTCCGATTACTGGCTCAATGGACACACCATAT------ACGAACTCAACGCGAGAGGAAGTA---TTCCTAACTTCGACTTTATGTTTGTATTACCCAACTGAAGCAGCAACAGAAATAAATGATAATTCATGGAAGGATACACTTTCTCAGCTATTTTTAATCAAAGGATGGCCAACAGGATCTATTTATTTTAAAGATTATACTGATATTGCCTCGTTTTCAGTCGATCCACAACTGTATTGTGATTATAATTTGGTATTAATGAAATAT---GACGCTACACTGCAACTGGACATGTCCGAACTAGCAGATTTGTTACTTAATGAGTGGTTATGTAATCCTATGGATATTACGTTGTATTATTATCAACAAACTGATGAGGCAAATAAATGGATTTCAATGGGATCATCTTGTACTATAAAGGTATGTCCACTTAATACGCAAACATTAGGAATTGGGTGCCTAACAACTGATACAAACACGTTTGAAGAAGTTGCAACAGCTGAAAAATTAGTGATCACTGACGTTGTAGATGGAGTCAATCATAAATTGAACGTGACAACAAACACTTGTACGATTAGAAATTGTAAAAAATTAGGACCAAGGGAAAACGTAGCAGTTATACAGGTAGGTGGCCCAGATGTGCTTGACATAACAGCTGATCCAACGACAATGCCACAAACAGAAAGAATGATGCGAGTGAACTGGAAGAAATGGTGGCAAGTGTTTTATACAATAGTTGACTATGTGAATCAAATTGTGCAAGCAATGTCCAAAAGATCGAGATCATTAAATTCTGCTGCATTTTACTACAGAGTA---------------
>AGE10460
ATGTATGGTATTGAATATACCACA------------ATTCTAATCTTTCTGATATCAATTATTCTACTCAACTATATATTAAAATCAGTAACTCGAATAATGGACTACATTATATATAGATCTTTGTTGATTTATGTAGCATTATTTGCCTTGACAAGAGCTCAGAATTATGGGCTTAACTTACCAATAACAGGATCAATGGACACTGTATAC------GCTAACTCTACTCAAGAAGGAATA---TTTCTAACATCTACATTATGTTTGTATTATCCAACTGAAGCAAGTACTCAAATTAATGATGGTGAATGGAAAGACTCATTATCACAAATGTTTCTCACAAAAGGTTGGCCAACAGGATCAGTCTATTTTAAAGAGTATTCAAATATTGTTGATTTTTCTGTTGATCCACAATTATATTGTGATTATAACTTAGTACTGATGAAATAT---GATCAAAATCTTGAATTAGATATGTCAGAGTTAGCTGATTTAATATTGAATGAATGGTTATGTAATCCAATGGATATAACATTATATTATTATCAACAATCGGGAGAATCAAATAAGTGGATATCAATGGGATCATCATGCACTGTGAAAGTGTGTCCACTGAATACGCAAACGTTAGGAATAGGTTGTCAAACTACAAATGTAGACTCGTTTGAAATGGTTGCTGAGAATGAGAAATTAGCTATAGTGGATGTCGTTGATGGGATAAATCATAAAATAAATTTGACAACTGCGACATGTACTATTCGAAATTGTAAGAAGTTAGGTCCAAGAGAGAATGTAGCTGTAATACAAGTTGGTGGCTCTAATGTATTAGACATAACAGCAGATCCAACGACTAATCCACAAACTGAGAGAATGATGAGAGTGAATTGGAAAAAATGGTGGCAAGTATTTTACACTATAGTAGATTATATTAACCAGATCATACAGGTAATGTCCAAAAGATCAAGATCATTAAATTCTGCAGCTTTTTACTATAGAGTA---------------
>AER51170
ATGTATGGTATTGAATATACCACA------------ATTCTAATCTTCTTGACCTCGATTACATTGTTGAATTATATCTTAAAATCAATAACGAGAGTAATGGACTATATAATTTACAGATTTTTACTTATAGTGACAATCTTGGCCACCATAATAAATGCGCAGAACTATGGAGTGAATTTGCCAATTACAGGTTCGATGGATACTGCGTAT------GCGAACTCTACGCAAAGTGAGCCA---TTTTTGACATCAACTCTTTGTTTGTATTATCCTGTTGAGGCGTCGAACGAAATAGCCGATACTGAATGGAAAGATACCTTATCACAACTGCTATTGACAAAAGGATGGCCAACAGGATCGGTGTACTTCAAAGAATATGCTGATATAGCGGCCTTTTCAGTGGAACCACGGTTATACTGTGATTATAATTTAGTTTTAATGAAGTAT---GATTCTACACAGGAACTAGATATGTCTGAATTGGCCGATCTTATACTGAACGAATGGCTGTGCAATCCAATGGACATAACGCTGTATTATTACCAGCAGACTGATGAAGCGAATAAATGGATATCAATGGGTTCGTCTTGTACAGTCAAAGTGTGTCCATTAAATACGCAAACACTTGGTATTGGATGTCTAGTAACCAATCCAGACACGTTTGAAACAGTTGCAACAACGGAAAAGTTAGTGATTACAGATGTTGTAGATGGTGTCAACCATAAATTAAACGTCACGACAGCAACGTGTACTATACGCAACTGTCAAAAATTAGGACCAAGAGAGAACGTAGCAGTTATACAGGTAGGTGGTGCGAATGTTTTAGACATCACAGCTGATCCAACAACAACACCACAGACGGAGAGAATGATGCGAATAAATTGGAAAAAATGGTGGCAAGTGTTTTACACAGTAGTAGATTACGTCAATCAAATAATTCAAACGATGTCCAAAAGATCTAGATCGCTTAATTCGTCAGCGTTCTATTACAGAGTG---------------
>ADC97068
ATGTATGGTATTGAATATACCACA------------ATTCTGACCATTTTGATATCTATCATATTATTGAATTATATATTAAAAACTATAACTAATACAATGGACTACATAATTTTTAGATTTTTACTACTCATCGCTCTAATGTCACCATTTGTGAAGACGCAAAATTACGGCATGTATTTACCAATAACGGGATCACTAGACGCTGTATAC------ACAAACTCAACTAGTGGAGAATCA---TTTCTAGCTTCAACGTTATGTTTATATTATCCAACAGAAGCTAAAAATGAGATTTCAGATAATGAATGGGAAAATACTCTATCACAATTATTTTTAACCAAAGGATGGCCGACTGGGTCAGTTTATTTTAAAGACTACAATGATATTACTACATTTTCTATGAATCCACAACTGTATTGTGATTATAATGTAGTATTGATGCGATAT---GATAATACATCTGAATTAGATGCATCGGAATTAGCAGATCTTATATTGAATGAATGGCTGTGCAATCCTATGGATATATCACTCTACTATTATCAACAAAATGGCGAATCAAATAAATGGATATCAATGGGAACAGACTGCACGGTAAAAGTTTGTCCACTCAATACACAAACTTTAGGAATTGGATGTAAAACTACGGACGTGGATACATTTGAGATTGTGGCATCGTCTGAAAAATTGGTAATTACTGATGTTGTAAATGGTGTCAATCATAAAATAAATATTTCAATAAATACATGCACTATACGTAATTGTAATAAACTAGGACCACGAGAAAATGTTGCTATAATTCAAGTTGGTGGACCGAACGCACTAGATATCACTGCTGATCCAACAACAGTTCCACAGGTTCAAAGAATTATGCGAGTAAATTGGAAAAAATGGTGGCAAGTGTTTTATACAGTAGTTGACTATATTAACCAAATTATACAAGTTATGTCCAAACGGTCAAGATCATTAGACACGGCTGCTTTTTATTATAGAATT---------------
>AGE46927
ATGTATGGTATTGAATATACCACA------------ATTCTGACCATTTTGATATTTATCATATTATTGAATTATATATTAAAAACTATAACTAATACGATGGACTATATAATTTTTAGGTTTTTACTACTCATCGCTCTGATGTCACCATTTGTGAGGACGCAAAATTATGGTATGTATTTACCAATAACAGGATCACTAGACGCTGTATAC------ACAAATTCAACTAGTGGAGAATCA---TTTCTAACTTCAACGCTATGTTTATACTATCCAACAGAAGCTAAAAATGAGATTTCAGATAATGAATGGGAAAATACTCTATCGCAATTATTTTTAACTAAAGGATGGCCGACTGGATCAGTTTATTTTAAAGACTACAATGATATTACTACATTTTCTATGAATCCACAACTATATTGTGATTATAATGTAGTATTGATGAGATAT---GATAATACATCTGAATTAGATGCATCGGAGTTAGCAGATCTTATATTGAACGAATGGCTGTGCAATCCTATGGATATATCACTTTACTATTATCAACAAAATAGCGAATCAAATAAATGGATATCAATGGGAACGGACTGTACGGTAAAAGTTTGTCCACTCAATACACAAACTTTAGGAATTGGATGCAAAACTACGGACGTGGATACATTTGAAATTGTTGCCTCGTCTGAAAAATTGGTAATTACTGATGTTGTAAATGGTGTTAATCATAAAATAAATATTTCAATAAGTACGTGTACTATACGTAATTGTAATAAACTAGGACCACGAGAAAATGTTGCTATAATTCAAGTTGGTGGACCGAACGCACTAGATATCACTGCTGATCCAACAACAGTTCCACAGGTTCAAAGAATCATGCGAGTAAATTGGAAAAAATGGTGGCAAGTGTTTTATACAGTAGTTGACTATATTAACCAAATTATACAAGTTATGTCCAAACGGTCAAGATCATTAGACACAGCTGCTTTTTATTATAGAATT---------------
>ABJ51904
ATGTATGGTATTGAATATACCACA------------GTTTTAACCTTTTTGATATCAATTATATTGTTGAATTACGTGCTTAAATCATTAACTAGAATAATGGACTTTATTATCTACAGATTTCTTTTAATTATAGTTGTACTGTCGCCATTTCTTAATGCACAAAATTATGGAATAAATCTTCCGATTACTGGGTCAATGGATGCACCATAT------ACAAACTCAACGCAAGAAGAAGTA---TTTCTAACTTCGACTTTGTGCTTGTATTACCCAACAGAAGCTGCAGCAGAGATAAACGATAATTCATGGAAAGATACGCTTTCCCAACTATTTTTAACTAAAGGATGGCCAACAGGATCTATCTATTTTAAAGATTATGCTGATATTGCCTCATTTTCAGTTGATCCACAACTATACTGCGATTATAATTTGGTACTAATGAAATAT---GACGCTGCACTGCAACTGGACATGTCCGAATTAGCAGATTTGATACTTAATGAATGGTTATGTAATCCTATGGATATTACTTTATATTATTATCAACAAACCGATGAGGCAAATAAATGGATTTCAATGGGGTCATCTTGTACTATAAAAGTATGTCCACTGAATGCGCAGACATTGGGAATTGGATGTTTAACTACTGATACAAGTACGTTTGAAGAAATTGCAACGGCTGAAAAACTAGTGATCACTGATGTTGTAGATGGGGTCAATCATAAATTGAACGTGACGACTAATACTTGTACAATTAGGAATTGTAAAAAATTAGGACCAAGAGAAAACGTGGCAGTTATACAGGTTGGTGGTTCAAATGTACTTGACATAACAGCTGATCCAACGACAGCGCCACAAACAGAAAGAATGATGCGAGTGAATTGGAAAAAATGGTGGCAAGTATTTTATACAATAGTCGACTATGTGAATCAGATTGTGCAAGCGATGTCCAAAAGATCGAGATCACTAAATTCCGCTGCATTTAACTACAGAGTA---------------
>AFQ21104
ATGTATGGTATTGAATATACCACA------------GCTTTAACCTTTTTGATATCAGTTATATTGTTGAATTACGTACTCAAATCCTTAACTAGAATAATGGACTTTATTATTTACAGATTTCTTTTAATTATAGTTATATTATCACCACTCCTTAATGCACAAAATTATGGAATAAATCTTCCGATTACTGGCTCAATGGACACACCATAT------ACGAACTCAACACGAGAGGAAGTA---TTCCTAACTTCGACTTTATGTTTGTATTACCCAACTGAAGCAGCAACAGAAATAAATGATAATTCATGGAAGGATACACTTTCTCAGCTATTTTTAATCAAAGGATGGCCAACAGGATCTATTTATTTTAAAGATTATACTGATATTGCCTCATTTTCAGTCGATCCACAACTGTATTGTGATTATAATTTGGTATTAATGAAATAT---GACGCTACACTGCAACTAGACATGTCCGAACTAGCAGATTTGTTACTTAATGAGTGGTTATGTAATCCTATGGATATTACTTTGTATTATTATCAACAAACTGATGAGGCAAATAAATGGATTTCAATGGGATCATCTTGTACTATAAAGGTATGTCCACTAAATACGCAAACATTAGGAATTGGGTGCCTAACAACTGATACAAACACGTTTGAAGAAGTTGCAACAGCTGAAAAATTAGTGATTACTGACGTCGTGGATGGAGTCAATCATAAATTGAACGTGACAACAAACACTTGTACGATTAGAAATTGTAAAAAATTAGGACCAAGGGAAAACGTAGCAGTTATACAGGTTGGTGGCCCAGATGTACTTGACATAACAGCTGATCCAACGACAATGCCACAAACAGAAAGAATGATGCGAGTGAATTGGAAGAAATGGTGGCAAGTGTTTTATACAATAGTTGACTACGTGAATCAAATTGTGCAAGCAATGTCCAAAAGATCGAGATCATTAAATTCTGCTGCATTTTATTACAGAGTA---------------
>BAI45196
ATGTATGGTATTGAATATACCACA------------GTTTTAACCTTTTTGATATCAGTCATATTGTTGAATTACGTGCTTAAATCATTAACTAGAATAATGGACTTCATTATCTACAGATTTCTTTTAATTGTAGTTGTACTGTCACCATTCCTTAACGCACAAAATTATGGAATAAATCTTCCAATTACTGGGTCAATGGATACACCATAT------ACAAACTCAACGCAAGAAGAAGTA---TTTCTAACTTCGACTTTGTGCTTGTATTACCCAACTGAAGCTGCAACAGAAATAAACGATAATTCATGGAAAGATACGCTTTCTCAGCTATTTTTGACTAAAGGATGGCCAACAGGATCTATTTATTTTAAAGACTATGCTGATGTTGCCTCATTTTCAGTTGATCCACAACTGTACTGTGATTATAATTTGGTACTAATGAAGTAT---GACGCTACACTGCAACTGGACATGTCCGAATTAGCAGACTTAATACTTAATGAATGGTTGTGTAATCCTATGGATATTACTTTATATTATTATCAACAAACCGATGAGGCGAATAAATGGATTTCAATGGGGTCGTCTTGTACTATAAAAGTATGTCCGCTGAATACGCAGACGTTAGGAATTGGGTGTCTAACTACTGATACGAGTACGTTTGAAGAAGTTGCAACAGCTGAAAAACTAGTGATTACTGACGTTGTAGATGGAGTCAATCATAAATTGAACGTGACGACAAATACTTGTACAATTAGGAATTGTAAAAAATTAGGACCAAGAGAGAACGTGGCAGTTATACAAGTTGGTGGCTCAAATATACTTGACATAACGGCTGATCCAACGACAGCGCCACAAACAGAAAGAATGATGCGAGTGAATTGGAAAAAATGGTGGCAAGTATTTTATACAATAGTTGACTATGTGAATCAAATCGTGCAAGCGATGTCCAAAAGATCGAGATCATTAAATTCTGCTGCATTTTACTACAGAGTG---------------
>ADC97061
ATGTATGGTATTGAATATACCACA------------GTTTTAACCTTTTTGATATCAGTTATATTGTTGAACTACGTACTTAAATCATTAACTAGAATAATGGACTTCATTGTCTACAGATTTCTTTTAATCATGGTTGTACTGTCACCATTTCTTAATGCGCAAAATTATGGAATAAATCTTCCGATTACTGGATCAATGGATACACCATAT------GCAAACTCAACGCAAGAAGGGGTA---TTCCTGACTTCAACTTTATGCTTGTATTACCCAACTGAAGCTGCGACAGAAATAAACGATAATTCATGGAAGGATACGCTTTCTCAACTATTTTTAACTAAAGGATGGCCAACAGGATCTATTTATTTTAAAGACTATAGTGATATTGCCTCATTTTCAGTTGATCCACAACTGTACTGTGATTATAATTTGGTGTTAATGAAGTAC---GACGCTGCACTGCAATTGGACATGTCCGAATTAGCAGATTTGATACTTAACGAGTGGTTATGTAATCCTATGGATATTACTTTGTATTATTATCAACAAACTGATGAGGCGAATAAATGGATTTCAATGGGATCTTCTTGTACTATAAAGGTATGTCCACTGAATGCGCAAACATTAGGAATTGGGTGTCTAACTACTGATACAAACACGTTTGAAGAAGTTGCAACAGCTGAAAAATTAGTGATCACTGACGTTGTAGATGGAGTCAATCATAAATTAAACGTGACGACAAACACTTGTACAATTAGGAATTGTAAGAAATTAGGACCAAGGGAAAACGTGGCAATTATACAAGTTGGTGGCTCAGATGTACTTGACATAACGGCTGATCCAACGACAGCGCCACAAACAGAAAGAATGATGCGAGTGAATTGGAAAAAATGGTGGCAAGTATTTTATACAATAGTTGACTATGTGAATCAAATTGTACAAGCGATGTCCAAAAGGTCGAGATCACTAAATTCTGCTGCATTTTACTACAGAGTG---------------
>AFQ21105
ATGTATGGTATTGAATATACCACA------------GCTTTAACCTTTTTGATATCAGTTATATTGTTGAATTACGTACTCAAATCCTTAACTAGAATAATGGACTTTATTATTTACAGATTTCTTTTAATTATAGTTATATTATCACCACTCCTTAATGCACAAAATTATGGAATAAATCTTCCGATTACTGGCTCAATGGACACACCATAT------ACGAACTCAACACGAGAGGAAGTA---TTCCTAACTTCGACTTTATGTTTGTATTACCCAACTGAAGCAGCAACAGAAATAAATGATAATTCATGGAAGGATACACTTTCTCAGCTATTTTTAATCAAAGGATGGCCAACAGGATCTATTTATTTTAAAGATTATACTGATATTGCCTCATTTTCAGTCGATCCACAACTGTATTGTGATTATAATTTGGTATTAATGAAATAT---GACGCTACACTGCAACTAGACATGTCCGAACTAGCAGATTTGTTACTTAATGAGTGGTTATGTAATCCTATGGATATTACTTTGTATTATTATCAACAAACTGATGAGGCAAATAAATGGATTTCAATGGGATCATCTTGTACTATAAAGGTATGTCCACTAAATACGCAAACATTAGGAATTGGGTGCCTAACAACTGATACAAACACGTTTGAAGAAGTTGCAACAGCTGAAAAATTAGTGATTACTGACGTCGTGGATGGAGTCAATCATAAATTGAACGTGACAACAAACACTTGTACGATTAGAAATTGTAAAAAATTAGGACCAAGGGAAAACGTAGCAGTTATACAGGTTGGTGGCCCAGATGTACTTGACATAACAGCTGATCCAACGACAATGCCACAAACAGAAAGAATGATGCGAGTGAATTGGAAGAAATGGTGGCAAGTGTTTTATACAATAGTTGACTACGTGAATCAAATTGTGCAAGCAATGTCCAAAAGATCGAGATCATTAAATTCTGCTGCATTTTATTACAGAGTA---------------
>ADC97066
ATGTATGGTATTGAATATACCACA------------ATTCTAACCTTTCTGATATCAATAGTTTTATTGAACTATATATTAAAATCACTAACTAGTGCGATGGACTTTATAATTTATAGATTTCTTTTACTTATTGTTATTGCATCACCTTTTGTTAAAACACAAAATTATGGAATTAATTTACCGATCACTGGCTCCATGGATACAGCATAT------GCAAATTCATCACAGCAAGAAACA---TTTTTGACTTCAACGCTATGCTTATATTATCCTACAGAAGCATCAACTCAAATTGGAGATACGGAATGGAAGGATACTCTGTCCCAATTATTCTTGACTAAAGGGTGGCCAACTGGATCAGTCTATTTTAAAGAATATACTGATATCGCTTCATTCTCAATTGATCCACAACTTTATTGTGATTATAATGTTGTACTGATGAAGTAT---GATTCAACGTTAGAGCTAGATATGTCTGAATTAGCTGATTTAATTCTAAATGAATGGTTATGTAATCCAATGGATATAACATTATATTATTATCAGCAAGCAGATGAAGCGAATAAATGGATATCGATGGGACAGTCTTGTACCATAAAAGTATGTCCATTGAATACGCAGACTTTAGGAATAGGTTGTATTACCACAAATACAGCGACATTTGAAGAGGTGGCTACAAGTGAAAAATTAGTAATAACCGACGTTGTTGATGGTGTGAACCATAAACTTGATGTGACTACAAATACCTGTACAATTAGGAATTGTAAGAAGTTAGGACCAAGAGAAAATGTAGCGATTATACAAGTCGGTGGCTCAGATGTGTTAGATATTACAGCGGATCCAACTACTACACCACAAACTGAACGTATGATGCGAGTAAATTGGAAGAAATGGTGGCAAGTTTTCTATACAGTAGTAGATTATATTAATCAGATTGTGCAAGTTATGTCCAAACGATCACGGTCATTAAATTCAGCAGCTTTTTACTATAGGGTT---------------
>AEB79444
ATGTATGGTATTGAATATACCACA------------ATTCTAATCTTTCTGATATCAATCATTCTACTCAATTATATATTAAAATCAGTGACTCAAATGATGGACTACATTATATATAGATCTTTGTTAATTTCTGTAGCATTATTTGCCTTGACAAGAGCTCAGAATTATGGGATTAACTTACCAATAACAGGATCAATGGACGCCGCATAC------ACTAACTCTACTCAAGAAGGAATA---TTTCTAACATCCACATTATGTTTGTATTATCCAACAGAAGCAAGTACTCAAATTAATGATGGTGAATGGAAAGACTCATTGTCACAAATGTTTCTCATAAAAGGTTGGCCAACAGGATCAGTCTATTTTAAAGAGTATTCAAATATTGTTGATTTTTCTGTTGATCCACAATTATATTGTGATTATAACTTAGTATTAATGAAATAT---GATCAAAATCTTGAATTAGATATGTCAGAGTTAGCTGATTTAATATTGAATGAATGGTTATGTAATCCAATGGATATAACATTATACTATTATCAACAATCGGGAGAATCAAATAAGTGGATATCAATGGGATCATCATGTACTGTGAAAGTGTGTCCACTGAATACGCAAACGTTAGGAATAGGTTGTCAAACAACAAATGTAGACTCGTTTGAAATGGTTGCTGAAAATGAGAAACTAGCTATAGTGGATGTCGTTGATGGGATAAATCATAAAATAAATTTGACAACTACGACATGTACTATTCGAAATTGTAAGAAGTTAGGTCCAAGAGAGAATGTAGCTGTAATACAAGTTGGTGGCTCTAATGTGTTAGATATAACAGCAGATCCAACGACTAATCCACAAACTGAGAGAATGATGAGAGTGAATTGGAAAAAATGGTGGCAAGTATTTTATACTATAGTAGATTATATTAACCAGATTGTACAGGTAATGTCCAAAAGGTCAAGATCATTAAATTCTGCAGCTTTTTATTATAGAGTA---------------
>AEK69659
ATGTATGGTATTGAATATACCACA------------ATTCTAATCTTTCTGATATCAATCATTCTACTCAACTATATATTAAAATCAGTGACCCGAATAATGGACTACATTATATATAGATTTTTGTTAATTTCTATAGCATTATTTGCATTAACTAAAGCTCAGAACTATGGACTTAATATACCAATAACAGGATCAATGGATACTGTATAC------TCCAATTCTACTCAAGAAGAAATA---TTTCTAACATCCACATTATGTTTGTATTATCCAACTGAAGCAAGTAATCAAATCAGTGATGGTGAATGGAAAGACTCATTATCGCAAATGTTTCTTACAAAAGGTTGGCCAACAGGATCAGTCTATTTTAAAGAGTACTCAAATATTGTTGATTTTTCCGTTGACCCACAATTATATTGTGATTATAACTTAGTACTAATGAAGTAT---GATCAAAATCTTGAATTAGATATGTCAGAATTAGCTGATTTGATATTGAATGAATGGTTATGTAATCCAATGGATATAACATTATATTATTACCAACAATCGGGAGAATCAAATAAGTGGATATCAATGGGATCATCGTGTACTGTGAAAGTGTGTCCACTGAATACACAAACGTTGGGAATAGGTTGTCAAACAACGAATGTAGACTCATTCGAAACAGTTGCTGAGAATGAAAAATTAGCTATAGTGGATGTTGTTGATGGGATAAATCATAAAATAAATTTGACAACTACGACATGTACTATTCGAAATTGTAAGAAGTTAGGTCCAAGAGAGAATGTAGCTGTAATACAAGTTGGTGGCTCTAATATATTAGACATAACAGCGGATCCAACGACTAATCCACAAATTGAGAGAATGATGAGAGTGAATTGGAAAAGATGGTGGCAAGTATTTTATACTATAGTAGATTATATTAATCAGATTGTACAGGTTATGTCCAAAAGATCAAGATCACTAAATTCTGCTGCGTTTTATTATAGAGTA---------------
>AEK69658
ATGTATGGTATTGAATATACCACA------------ATTCTAATCTTTCTGATATCAATCATTCTACTCAACTATATATTAAAATCAGTGACCCGAATAATGGACTACATTATATATAGATTTTTGTTAATTTTTGTAGCATTATTTGCCTTAACTAAAGCTCAGAACTATGGACTTAATATACCAATAACAGGATCAATGGATACTGTATAC------TCCAACTCTACTCAAGAAGGAATA---TTTCTAACATCCACATTATGTTTGTATTATCCAACTGAAGCAAGTACTCAAATCAGTGATGGTGAATGGAAAGACTCATTATCGCAAATGTTTCTTATAAAAGGTTGGCCAACTGGATCAGTCTATTTTAAAGAGTATTCAAACATTGTTGATTTTTCCGTTGACCCACAATTATATTGTGATTATAACTTAGTACTAATGAAGTAT---GGTCAAAATCTTGAATTAGATATGTCAGAATTAGCTGATTTGATATTGAATGAATGGTTATGTAATCCAATGGATATAACATTATATTATTATCAACAATCGGGAGAATCAAATAAGTGGATATCAATGGGATCATCATGTACTGTGAAAGTGTGTCCACTGAATACACAAACATTAGGAATAGGTTGTCAAACAACGAATGTAGACTCATTTGAAACAGTTGCTGAGAATGAAAAATTAGCTATAGTGGATGTCGTTGATGGGATAAATCATAAAATAAATTTGACAACTACGACATGTACTATTCGAAATTGTAAGAAGTTAGGTCCAAGAGAGAATGTGGCTGTAATACAAGTTGGTGGCGCTAATATATTAGACATAACAGCGGATCCAACGACTAATCCACAAATTGAAAGAATGATGAGAGTGAATTGGAAAAGATGGTGGCAAGTGTTCTATACTATAGTAGATTATATTAATCAGATTGTACAGGTAATGTCCAAAAGATCAAGATCATTAAATTCTGCTGCATTCTATTATAGAGTA---------------
>AEB79440
ATGTATGGTATTGAATATACCACA------------ATTCTAATCTTTCTGATATCAATCATTCTACTCAACTATATATTAAAATCAGTGACTCGAATGATGGACTACATTATATATAGATCTTTGTTGATTTCTGTAGCATTATTTGCCTTGACAAGAGCTCAGAATTATGGGCTTAACTTACCAATAACAGGATCAATGGACACTGCATAC------GCTAACTCTACTCAAGAAGGAATA---TTTCTAACATCCACATTATGTTTGTATTATCCAACTGAAGCAAGTACTCAAATTAATGATGGTGAATGGAAAGACTCATTGTCACAAATGTTTCTCACAAAAGGTTGGCCAACAGGATCAGTCTATTTTAAAGAGTATTCAAGTATTGTTGATTTTTCTGTTGATCCACAATTATATTGTGATTATAACTTAGTACTAATGAAATAT---GATCAAAATCTTGAATTAGATATGTCAGAGTTAGCTGATTTAATATTGAATGAATGGTTGTGTAATCCAATGGATATAACATTATATTATTATCAACAATCAGGAGAATCAAATAAGTGGATATCAATGGGATCATCATGTACTGTGAAAGTGTGTCCATTGAATACGCAAACGTTAGGAATAGGTTGTCAAACAACAAATGTAGACTCGTTTGAAATGGTTGCTGAGAATGAGAAATTAGCTATAGTAGATGTCGTTGATGGGATAAATTATAAAATAAATTTGACAACTACGACATGTACTATTCGAAATTGTAAGAAATTGGGTCCAAGAGAGAATGTAGCTGTAATACAAGTTGGTGGCTCTAATGTATTAGACATAACAGCAGATCCAACGACTAATCCACAAACTGAGAGAATGATGAGAGTGAATTGGAAAAAATGGTGGCAAGTATTTTATACTATAGTAGATTATATTAACCAGATCGTGCAGGTAATGTCCAAAAGATCAAGATCATTAAATTCTGCAGCTTTTTATTATAGAGTA---------------
>AEB79441
ATGTATGGTATTGAATATACCACA------------ATTCTAATCTTTCTGATATCAATCATTCTACTCAACTATATATTAAAATCAGTGACCCGAATAATGGACTACATTATATATAGATTTTTGTTAATTTCTATAGCATTATTTGCATTAACTAAAGCTCAGAACTATGGACTTAATATACCAATAACAGGATCAATGGATACTGTATAC------TCCAATTCTACTCAAGAAGAAATA---TTTCTAACATCCACATTATGTTTGTATTATCCAACTGAAGCAAGTAATCAAATCAGTGATGGTGAATGGAAAGACTCATTATCGCAAATGTTTCTTACAAAAGGTTGGCCAACAGGATCAATCTATTTTAAAGAGTACTCAAATATTGTTGATTTTTCCGTTGACCCACAATTATATTGTGATTATAACTTAGTACTAATGAAGTAT---GATCAAAATCTTGAATTAGATATGTCAGAATTAGCTGATTTGATATTGAATGAATGGTTATGTAATCCAATGGATATAACATTATATTATTACCAACAATCGGGAGAATCAAATAAGTGGATATCAATGGGATCATCGTGTACTGTGAAAGTGTGTCCACTGAATACACAAACGTTGGGAATAGGTTGTCAAACAACGAATGTAGACTCATTCGAAACAGTTGCTGAGAATGAAAAATTAGCAATAGTGGATGTCGTTGATGGGATAAATCATAAAATAAATTTGACAACTACGACATGTACTATTCGAAATTGTAAGAAGTTAGGTCCAAGAGAGAATGTAGCTGTAATACAAGTTGGTGGCTCTAATATATTAGACATAACAGCGGATCCAACGACTAATCCACAAATTGAGAGAATGATGAGAGTGAATTGGAAAAGATGGTGGCAAGTATTTTATACTATAGTAGATTATATTAATCAGATTGTACAGGTTATGTCCAAAAGATCAAGATCACTAAATTCTGCTGCGTTTTATTATAGAGTA---------------
>AEB79442
ATGTATGGTATTGAATATACCACA------------ATTCTAATCTTTCTGATATCAATCATTCTACTCAACTATATATTAAAATCAGTGACCCGAATAATGGACTACATTATATATAGATTTTTGTTGATTTCTGTAGCATTATTTGCCTTAACTAAAGCTCAGAACTATGGACTTAATATACCAATAACAGGATCAATGGATACTGTATAC------TCCAACTCTACTCAAGAAGGAGTA---TTTCTAACATCCACATTATGTTTGTATTATCCAACTGAAGCAAGTACTCAAATCAGTGATGGTGAATGGAAAAACTCATTATCACAAATGTTTCTTACAAAAGGTTGGCCAACAGGATCAGTTTATTTTAAAGAGTACTCAAATATTGTTGATTTTTCCGTTGACCCACAATTATATTGTGATTATAACTTAGTGCTAATGAAGTAT---GATCAAAATCTTGAATTAGATATGTCAGAATTAGCTGATTTGATATTGAATGAATGGTTATGTAATCCAATGGATATAACATTATATTATTATCAACAATCGGGAGAATCAAATAAGTGGATATCAATGGGATCATCATGTACTGTGAAAGTGTGTCCACTGAATACACAAACGTTAGGAATAGGTTGTCAAACAACGAATGTAGACTCATTTGAAACAGTTGCTGAGAATGAAAAATTAGCTATAGTGGATGTCGTTGATGGGATAAATCATAAAATAAATTTGACAACTACGACATGTACTATTCGAAATTGTAAGAAGTTAGGTCCAAGAGAGAATGTGGCTGTAATACAAGTTGGTGGCTCTAATGTGTTAGACATAACAGCGGATCCAACAACTAATCCACAAATTGAGAGAATGATGAGAGTGAATTGGAAAAGATGGTGGCAAGTATTCTATACTATAGTAGATTATATTAATCAGATTGTACAGGTAATGTCCAAAAGATCAAGATCATTAAATTCTGCTGCGTTTTATTATAGAGTA---------------
>AEB79443
ATGTATGGTATTGAATATACCACA------------ATTCTAATCTTTCTGATATCAATCATTCTACTCAATTATATATTAAAATCAGTGACTCAAATGATGGACTACATTATATATAGATCTTTGTTAATTTCTGTAGCATTATTTGCCTTGACAAGAGCTCAGAATTATGGGATTAACTTACCAATAACAGGATCAATGGACGCCGCATAC------ACTAACTCTACTCAAGAAGGAATA---TTTCTAACATCCACATTATGTTTGTATTATCCAACAGAAGCAAGTACTCAAATTAATGATGGTGAATGGAAAGACTCATTGTCACAAATGTTTCTCATAAAAGGTTGGCCAACAGGATCAGTCTATTTTAAAGAGTATTCAAATATTGTTGATTTTTCTGTTGATCCACAATTATATTGTGATTATAACTTAGTATTAATGAAATAT---GATCAAAATCTTGAATTAGATATGTCAGAGTTAGCTGATTTAATATTGAATGAATGGTTATGTAATCCAATGGATATAACATTATACTATTATCAACAATCGGGAGAATCAAATAAGTGGATATCAATGGGATCATCATGTACTGTGAAAGTGTGTCCACTGAATACGCAAACGTTAGGAATAGGTTGTCAAACAACAAATGTAGACTCGTTTGAAATGGTTGCTGAAAATGAGAAACTAGCTATAGTGGATGTCGTTGATGGGATAAATCATAAAATAAATTTGACAACTACGACATGTACTATTCGAAATTGTAAGAAGTTAGGTCCAAGAGAGAATGTAGCTGTAATACAAGTTGGTGGCTCTAATGTGTTAGACATAACAGCAGATCCAACGACTAATCCACAAACTGAGAGAATGATGAGAGTGAATTGGAAAAAATGGTGGCAAGTATTTTATACTATAGTAGATTATATTAACCAGATTGTACAGGTAATGTCCAAAAGGTCAAGATCATTAAATTCTGCAGCTTTTTATTATAGAGTA---------------
>AEK69653
ATGTATGGTATTGAATATACCACA------------ATTCTAATCTTTCTGATATCAATCATTCTACTCAACTATATATTAAAATCAGTGACTCGAATGATGGACTACATTATATATAGATCTTTGTTGATTTCTGTAGCATTATTTGCCTTGACAAGAGCTCAGAATTATGGGCTTAACTTACCAATAACAGGATCAATGGACACTGCATAC------GCTAACTCTACTCAAGAAGGAATA---TTTCTAACATCCACATTATGTTTGTATTATCCAACTGAAGCAAGTACTCAAATTAATGATGGTGAATGGAAAGACTCATTGTCACAAATGTTTCTCACAAAAGGTTGGCCAACAGGATCAGTCTATTTTAAAGAGTATTCAAGTATTGTTGATTTTTCTGTTGATCCACAATTATATTGTGATTATAACTTAGTACTAATGAAATAT---GATCAAAATCTTGAATTAGATATGTCAGAGTTAGCTGATTTAATATTGAATGAATGGTTGTGTAATCCAATGGATATAACATTATATTATTATCAACAATCGGGAGAATCAAATAAGTGGATATCAATGGGATCATCATGTACTGTGAAAGTGTGTCCATTGAATACGCAAACGTTAGGAATAGGTTGTCAAACAACAAATGTAGACTCGTTTGAAATGGTTGCTGAGAATGAGAAATTAGCTATAGTAGATGTCGTTGATGGGATAAATTATAAAATAAATTTGACAACTACGACATGTACTATTCGAAATTGTAAGAAATTGGGCCCAAGAGAGAATGTAGCTGTAATACAAGTTGGTGGCTCTAATGTATTAGACATAACAGCAGATCCAACGACTAATCCACAAACTGAGAGAATGATGAGAGTGAATTGGAAAAAATGGTGGCAAGTATTTTATACTGTAGTAGATTATATTAACCAGATCGTGCAGGTAATGTCCAAAAGATCAAGATCATTAAATTCTGCAGCTTTTTATTATAGAGTA---------------
>AEK69652
ATGTATGGTATTGAATATACCACA------------ATTCTAATCTTTCTGATATCAATCATTCTACTCAACTATATATTAAAATCAGTGACTCGAATGATGGACTATATTATATATAGATCTTTGTTGATTTCTGTAACATTATTTGCCTTGACAAAAGCTCAGAATTATGGGCTTAACTTACCAATAACAGGATCAATGGACACTGCATAC------GCTAACTCTACTCAAGAAGGAATA---TTTCTAACATCCACATTATGTTTGTATTATCCAACTGAAGCAAGTACTCAAATTAATGATGGTGAATGGAAAGACTCATTGTCACAAATGTTTCTCACAAAAGGTTGGCCAACAGGATCAGTCTATTTTAAAGAGTATTCAAGTATTGTTGATTTTTCTGTTGATCCACAATTATATTGTGATTATAACTTAGTACTAATGAAATAT---GATCAAAATCTTGAATTAGATATGTCAGAGTTAGCTGATTTAATATTGAATGAATGGTTATGTAATCCAATGGATATAACATTATATTATTATCAACAGTCGGGAGAATCAAATAAGTGGATATCAATGGGATCATCATGTACTGTGAAAGTGTGTCCACTGAATACGCAAACGTTAGGAATAGGTTGTCAAACAACAAATGTAGACTCGTTTGAAATGGTTGCTGAGAATGAGAAATTAGCTATAGTAGATGTCGTTGATGGGATAAATTATAAAATAAATTTGACAACTACGACATGTACTATTCGAAATTGTAAGAAATTGGGTCCAAGAGAGAATGTAGCTGTAATACAAGTTGGTGGCTCTAATGTATTAGACATAACAGCAGATCCAACGACTAATCCACAAACTGAGAGAATGATGAGAGTGAATTGGAAAAAATGGTGGCAAGTATTTTATACTATAGTAGATTATATTAACCAGATCGTGCAGGTAATGTCCAAAAGATCAAGATCATTAAATTCTGCAGCTTTTTATTATAGAGTA---------------
>AGH16232
ATGTATGGTATTGAATATACCACA------------ATTCTAATCTTTCTGATATCAATCATTCTACTCAACTATATATTAAAATCAGTGACTCGAATGATGGACTACATTATATATAGATCTTTGTTGATTTCTGTAGCATTATTTGCCTTGACAAGAGCTCAGAATTATGGGCTTAACTTACCAATAACAGGATCAATGGACACTGCATAC------GCTAACTCTACTCAAGAAGGAATA---TTTCTAACATCCACATTATGTTTGTATTATCCAACTGAAGCAAGTACTCAAATTAATGATGGTGAATGGAAAGACTCATTGTCACAAATGTTTCTCACAAAAGGTTGGCCAACAGGATCAGTCTATTTTAAAGAGTATTCAAGTATTGTTGATTTTTCTGTTGATCCACAATTATATTGTGATTATAACTTAGTACTAATGAAATAT---GATCAAAATCTTGAATTAGATATGTCAGAGTTAGCTGATTTAATATTGAATGAATGGTTGTGCAATCCAATGGATATAACATTATATTATTATCAACAATCGGGAGAATCAAATAAGTGGATATCAATGGGATCATCATGTACTGTGAAAGTGTGTCCATTGAATACGCAAACGTTAGGAATAGGTTGTCAAACAACAAATGTAGACTCGTTTGAAATGGTTGCTGAGAATGAGAAATTAGCTATAGTAGATGTCGTTGATGGGATAAATTATAAAATAAATTTGACAACTACGACATGTACTATTCGAAATTGTAAGAAATTGGGTCCAAGAGAGAATGTAGCTGTAATACAAGTTGGTGGCTCTAATGTATTAGACATAACAGCAGATCCAACGACTAATCCGCAAACTGAGAGAATGATGAGAGTGAATTGGAAAAAATGGTGGCAAGTATTTTATACTATAGTAGATTATATTAACCAGATCGTGCAGGTAATGTCCAAAAGATCAAGATCATTAAATTCTGCAGCTTTTTATTATAGAGTA---------------
>AGE47478
ATGTATGGTATTGAATATACCACA------------ATTCTGACCATTTTGATATCTATCATATTATTGAATTATATATTAAAAACTATAACTAATACGATGGACTACATAATTTTCAGACTTTTACTACTTATTGCCCTGATATCACCATTTGTAAGGACACAAAATTATGGCATATATTTACCAATAACGGGATCATTAGACGCTGTGTAT------ATGAATTCAACTAGTGAAGAACCA---TTTCTAACTTCAACGCTATGTCTGTACTATCCAGCAGAGGCTAAAAATGAGATTTCAGATGATGAATGGGAAAATACTTTATCACAGTTATTTTTAACTAAAGGATGGCCAACTGGCTCAGTTTATTTTAAAGACTACAATGATATCACCACATTTTCTATGAATCCACAACTGTATTGTGATTATAATGTAGTGTTGATGAGATAT---GATAATACATCTGAATTAGATGCGTCAGAGTTAGCAGATCTTATATTGAATGAATGGCTGTGCAATCCTATGGATATATCACTTTACTATTATCAGCAAAGTAGCGAATCAAATAAATGGATATCAATGGGAACAGACTGCACAGTAAAAGTTTGTCCACTTAATACACAAACTCTAGGAATTGGGTGCAAAACTACGGACGTGGATACATTTGAGATTGTTGCGTCGTCTGAAAAATTGGTAATTACTGACGTTGTAAATGGTGTTAATCATAAGATAAATATTTCAATAAGTACGTGTACTATACGTAATTGTAATAAACTGGGACCACGAGAAAATGTTGCTATCATTCAAGTTGGTGGACCGAATGCGTTAGATATCACTGCTGATCCAACGACAGTTCCACAAGTTCAAAGAATTATGCGAATAAATTGGAAAAAATGGTGGCAAGTATTTTATACAGTAGTTGACTATATTAATCAAATTATACAAGTTATGTCCAAACGGTCGAGATCATTAGACACAGCTGCTTTTTATTATAGAATT---------------
>AGE98631
ATGTATGGTATTGAATATACCACA------------ATTCTAATCTTTTTGATATCAATCATTCTACTCAACTATATATTAAAATCAGTGACTCGAATAATGGACTACATTATATATAGATTTTTGTTGATTACTGTAGCATTATTTGCTTTGACAAGAGCTCAGAATTATGGACTTAACTTACCAATAACAGGATCAATGGACGCTGTATAT------ACTAACTCTACTCAAGAAGAAGTG---TTTCTAACTTCTACGTTATGTCTGTATTATCCAACTGAAGCAAGTACTCAAATCAATGATGGTGACTGGAAAGACTCATTGTCGCAAATGTTTCTTACAAAGGGTTGGCCAACAGGATCTGTTTACTTTAAAGAGTACTCAAGTATTGTTGATTTTTCTGTTGACCCACAGCTGTATTGTGACTATAATTTAGTACTTATGAAATAT---GACCAAAGTCTTGAATTAGATATGTCAGAGTTAGCTGATTTAATATTGAATGAATGGTTATGTAACCCAATGGATGTAACATTATACTATTATCAACAATCGGGAGAATCAAATAAGTGGATATCGATGGGATCATCATGTACCGTGAAAGTGTGTCCGCTAAATACACAAACGTTAGGGATAGGTTGTCAAACAACAAACGTAGACTCATTTGAAATGATTGCTGAGAATGAGAAATTAGCTATAGTGGATGTCGTTGATGGGATAAATCATAAAATAAATTTAACAACTACGACATGTACTATTCGAAATTGTAAGAAATTAGGTCCAAGAGAAAATGTAGCTGTAATACAAGTTGGTGGTTCTAATGTGTTAGACATAACAGCAGATCCAACAACTAATCCACAAACTGAGAGAATGATGAGAGTGAATTGGAAAAAGTGGTGGCAAGTATTTTATACTATAGTAGATTATATTAATCAAATTGTACAGGTAATGTCCAAAAGATCAAGATCATTAAATTCTGCAGCTTTTTATTATAGAGTA---------------
>AEK69656
ATGTATGGTATTGAATATACCACA------------ATTCTAATCTTTCTGATATCAATCATTCTACTCAACTATATATTAAAATCAGTGACTCGAATGATGGACTACATTATATATAGATCTTTGTTGATTTCTGTAGCATTATTTGCCTTGACAAGAGCTCAGAATTATGGACTTAACTTACCAATAACAGGATCAATGGACACTGCATAC------GCTAACTCTACTCAAGAAGGAATA---TTTCTAACATCCACATTATGTTTGTATTATCCAACTGAAGCAAGTACTCAAATTAATGATGGTGAATGGAAAGACTCATTGTCACAAATGTTTCTCACAAAAGGTTGGCCAACAGGATCAGTCTATTTTAAAGAGTATTCAAGTATTGTTGATTTTTCTGTTGATCCACAATTATATTGTGATTATAACTTAGTACTAATGAAATAT---GATCAAAATCTTGAATTAGATATGTCAGAGTTAGCTGATTTAATATTGAATGAATGGTTGTGTAATCCAATGGATATAACATTATATTATTATCAACAATTGGGAGAATCGAATAAGTGGATATCAATGGGATCATCATGTACTGTGAAAGTGTGTCCATTGAATACGCAAACGTTAGGAATAGGTTGTCAAACAACAAATGTAGACTCGTTTGAAATGGTTGCTGAGAATGAGAAATTAGCTATAGTAGATGTCGTTGATGGGATAAATTATAAAATAAATTTGACAACTACGACATGTACTATTCGAAATTGTAAGAAATTGGGCCCAAGAGAGAATGTAGCTGTAATACAAGTTGGTGGCTCTAATGTATTAGACATAACAGCAGATCCAACGACTAATCCACAAACTGAGAGAATGATGAGAGTGAATTGGAAAAAATGGTGGCAAGTATTTTATACTGTAGTAGATTATATTAACCAGATCGTGCAGGTAATGTCCAAAAGATCAAGATCATTAAATTCTGCAGCTTTTTATTATAGAGTA---------------
>AEK69655
ATGTATGGTATTGAATATACCACA------------ATTCTAATCTTTCTGATATCAATCATTCTACTCAACTATATATTAAAATCAGTGACCCGAATAATGGACTACATTATATATAGATTTTTGTTGATTTCTGTAGCATTATTTGCCTTAACTAAAGCTCAGAACTATGGACTTAATATACCAATAACAGGATCAATGGATACTGTATAC------TCCAACTCTACTCAAGAAGGAGTA---TTTCTAACATCCACATTATGTTTGTATTATCCAACTGAAGCAAGTACTCAAATCAATGATGGTGAATGGAAAGACTCATTATCACAAATGTTTCTTACAAAAGGTTGGCCAACAGGATCAGTCTATTTTAAAGAGTACTCAAATATTGTTGATTTTTCCGTTGACCCACAATTATATTGTGATTATAATTTAGTACTAATGAAGTAT---GATCAAAATCTTGAATTAGATATGTCAGAATTAGCTGATTTGATATTGAATGAATGGTTATGTAATCCAATGGATATAACATTATATTATTATCAACAATCGGGAGAATCAAATAAGTGGATATCAATGGGATCATCATGTACTGTGAAAGTGTGTCCACTGAATACACAAACGTTAGGAATAGGTTGTCAAACAACGAATGTAGACTCATTTGAAACAGTTGCTGAGAATGAAAAATTAGCTATAGTGGATGTCGTTGATGGGATAAATCATAAAATAAATTTGACAACTACGACATGTATTATTCGAAATTGTAAGAAGTTAGGTCCAAGAGAGAATGTGGCTGTAATACAAGTTGGTGGCTCTAATGTGTTAGACATAACAGCGGATCCAACGACTAATCCACAAATTGAGAGAATGATGAGAGTGAATTGGAAAAGATGGTGGCAAGTATTCTATACTATAGTAGATTATATTAATCAGATTGTACAGGTAATGTCCAAAAGATCAAGATCATTAAATTCTGCTGCGTTTTATTATAGAGTA---------------
>AEK69654
ATGTATGGTATTGAATATACCACA------------ATTCTAATCTTTCTGATATCAATCATTCTACTCAACTATATATTAAAATCAGTGACTCGAATGATGGACTACATTATATATAGATCTTTGTTGATTTCTGTAGCATTATTTGTCTTGACAAGAGCTCAGAATTATGGGCTTAACTTACCAATAACAGGATCAATGGACACTGCATAC------GCTAACTCTACTCAAGAAGGAATA---TTTCTAACATCCACATTATGTTTGTATTATCCAACTGAAGCAAGTACTCAAATTAATGATGGTGAATGGAAAGACTCATTGTCACAAATGTTTCTCACAAAAGGTTGGCCAACAGGATCAGTCTATTTTAAAGAGTATTCAAGTATTGTTGATTTTTCTGTTGATCCACAATTATATTGTGATTATAACTTAGTACTAATGAAATAT---GATCAAAATCTTGAATTAGATATGTCAGAGTTAGCTGATTTAATATTGAATGAATGGTTATGTAATCCAATGGATATAACATTATATTATTATCAACAATCGGGAGAATCAAATAAGTGGATATCAATGGGATCATCATGTACTGTGAAAGTGTGTCCATTGAATACGCAAACGTTAGGAATAGGTTGTCAAACAACAAATGTAGACTCGTTTGAAATGGTTGCTGAGAATGAGAAATTAGCTATAGTAGATGTCGTTGATGGAATAAATTATAAAATAAATTTGACAACTACGACATGTACTATTCGAAATTGTAAGAAATTGGGTCCAAGAGAGAATGTAGCTGTAATACAAGTTGGTGGCTCTAATATATTAGACATAACAGCAGATCCAACGACTAATCCACAAACTGAGAGAATGATGAGAGTGAATTGGAAAAAATGGTGGCAAGTATTTTATACTATAGTAGATTATATTAACCAGATCGTGCAGGTAATGTCCAAAAGATCAAGATCATTAAATTCTGCAGCTTTTTATTATAGAATA---------------
>AGE47107
ATGTATGGTATTGAATATACCACA------------ATTCTGACCATTTTAATATCTATCATATTATTGAATTATATACTAAAAACTATAACTAATACAATGGACTACATAATTTTTAGATTTTTACTACTCATCGCTCTGATGTCACCATTTGTGAGGACACAAAATTACGGCATGTATCTACCAATAACGGGATCACTAGACGCCGTATAC------ACAAATTCAACTAGTGGAGAATCA---TTTCTAACTTCAACGTTATGTTTATATTATCCAACAGAAGCTAAGAATGAGATTTCAGATAATGAATGGGAAAATACTCTATCACAATTATTTTTAACTAAAGGATGGCCGACTGGGTCAGTTTATTTTAAAGACTACAATGATATTACTACATTTTCTATGAATCCACAACTGTATTGTGATTATAATGTAGTATTGATGCGATAT---GATAATACATCTGAATTAGATGCATCGGAATTAGCAGATCTTATATTGAATGAATGGCTGTGCAATCCTATGGATATATCACTTTACTATTATCAACAAAATAGCGAATCAAATAAATGGATATCAATGGGAACAGACTGCACGGTAAAAGTTTGTCCACTCAATACGCAAACTTTAGGAATTGGATGCAAAACTACGGACGTGGATACATTTGAGATTGTTGCGTCGTCTGAAAAATTGGTAATTACTGATGTTGTAAATGGTGTTAATCATAAAATAAATATTTCAATAAATACGTGCACTATACGTAATTGTAATAAACTAGGACCACGAGAAAATGTTGCTATAATTCAAGTTGGTGGACCGAACGCATTAGATATCACTGCTGATCCAACAACAGTTCCACAGGTTCAAAGAATTATGCGAGTAAATTGGAAAAAATGGTGGCAAGTGTTTTATACAGTAGTTGATTATATTAACCAAATTATACAAGTTATGTCCAAACGGTCAAGATCATTAGACACGGCTGCTTTTTATTATAGAATT---------------
>AGE98963
ATGTATGGTATTGAATATACCACA------------ATTCTAATCTTTTTGATATCAATTATTCTACTCAACTATATATTAAAATCAGTGACCCGAATAATGGACTACATTATATATAGATTTTTGTTAATCTCTGTAGCATTATTTGCCTTGACTAAAGCTCAGAATTATGGACTTAACATACCAATAACAGGATCAATGGACACTGTATAC------TCCAACTCTACTCAAGAAGGAATA---TTTCTAACATCCACATTATGTTTGTATTATCCAACTGAAGCAAGTACTCAAATTAATGATGGTGAATGGAAAGACTCATTGTCGCAAATGTTTCTTACAAAAGGTTGGCCAACAGGATCAGTCTATTTTAAAGAGTACTCAAATATTGTTGATTTTTCTGTTGACCCACAATTGTATTGTGATTATAACTTAGTATTAATGAAATAT---GATCAAAATCTTGAGCTAGATATGTCAGAATTAGCTGATTTACTATTGAATGAGTGGTTATGTAATCCAATGGATATAACATTATATTATTATCAACAATCGGGAGAATCAAATAAGTGGATATCAATGGGATCATCATGTACTGTGAAAGTGTGTCCACTGAATACACAAACGTTAGGAATAGGTTGTCAAACAACGAATGTAGACTCATTTGAAATGGTTGCTGAGAATGAGAAATTAGCTATAGTGGATGTCGTTGATGGGATAAATCATAAAATAAATTTGACAACTACGACGTGTACTATTCGAAATTGTAAGAAATTAGGTCCAAGAGAGAATGTAGCTGTAATACAAGTTGGTGGCTCTAATATATTAGACATAACAGCAGATCCAACTACTAATCCACAAATTGAGAGAATGATGAGAGTGAATTGGAAAAAATGGTGGCAAGTGTTTTATACTATAGTAGATTATATTAATCAGATTGTACAGGTAATGTCCAAAAGATCAAGATCATTAAATTCTGCTGCTTTTTATTATAGAGTA---------------
>AGE47526
ATGTATGGTATTGAATATACCACA------------ATTCTGACCATTTTGATATTTATCATATTATTGAATTATATATTAAAAACTATAACTAATACGATGGACTATATAATTTTTAGGTTTTTACTACTCATCGCTCTGATGTCACCATTTGTGAGGACGCAAAATTATGGTATGTATTTACCAATAACAGGATCACTAGACGCTGTATAC------ACAAATTCAACTAGTGGAGAATCA---TTTCTAACTTCAACGCTATGTTTATACTATCCAACAGAAGCTAAAAATGAGATTTCAGATAATGAATGGGAAAATACTCTATCGCAATTATTTTTAACTAAAGGATGGCCGACTGGATCAGTTTATTTTAAAGACTACAATGATATTACTACATTTTCTATGAATCCACAACTATATTGTGATTATAATGTAGTATTGATGAGATAT---GATAATACATCTGAATTAGATGCATCGGAGTTAGCAGATCTTATATTGAACGAATGGCTGTGCAATCCTATGGATATATCACTTTACTATTATCAACAAAATAGCGAATCAAATAAATGGATATCAATGGGAACGGACTGTACGGTAAAAGTTTGTCCACTCAATACACAAACTTTAGGAATTGGATGCAAAACTACGGACGTGGATACATTTGAAATTGTTGCCTCGTCTGAAAAATTGGTAATTACTGATGTTGTAAATGGTGTTAATCATAAAATAAATATTTCAATAAGTACGTGTACTATACGTAATTGTAATAAACTAGGACCACGAGAAAATGTTGCTATAATTCAAGTTGGTGGACCGAACGCACTAGATATCACTGCTGATCCAACAACAGTTCCACAGGTTCAAAGAATCATGCGAGTAAATTGGAAAAAATGGTGGCAAGTGTTTTATACAGTAGTTGACTATATTAACCAAATTATACAAGTTATGTCCAAACGGTCAAGATCATTAGACACAGCTGCTTTTTATTATAGAATT---------------
>AGF86034
ATGTATGGTATTGAATATACCACA------------TTCCTAATCTACTTAATATCGATTATATTATTTAATTACATATTAAAGAGTATAACTAGAATGATGGACTATATAATTTATAAATTTTTGATTATAGTCACGATCTTTTCAATTATTGTTAACGCACAAAATTACGGGATTAATTTGCCTATAACTGGGTCTATGGATATGTCATAT------GTGAACATTACTAAAGATGAACCA---TTTCTAACGTCAACATTATGTTTGTACTATCCAACAGAGGCTAGAACAGAGATACACGATAATGAGTGGATACGTACGTTATCGCAGTTGTTCTTAACAAAGGGATGGCCAACTGGATCCGTATACTTTAAAGAATACGATGATATAACTGCTTTTTCAGTGGATCCTCAATTGTATTGTGACTATAACATAGTTTTAATGAAATAC---AATTCAACTCTAGAACTTGATATGTCAGAATTAGCGAATTTAATATTAAATGAATGGCTGTGCAATCCAATGGACGTTACATTATATTATTATCAGCAAACAGACGAAACAAACAAATGGATAGCAATGGGGCAATCATGTACAATAAAAGTATGTCCATTAAATGCTCAAACGTTAGGAATAGGATGTCAGACTACAGATACTGGAACATTTGAAGAAGTCGCGACAGCTGAAAAATTAGCAATTACTGATGTGGTTGATGGCGTAAATCAYAAACTAGATGTTACTACTGCGACTTGTACTATCAGAAATTGCAAAAAACTAGGACCGAGAGAAAATGTAGCAGTAATTCAAGTAGGTGGTGCTGATGTCCTTGATATAACGTCTGATCCGACAACTAATCCACAAACTGAACGGATGATGAGAATAAATTGGAAAAAATGGTGGCAAGTGTTCTATACTATAGTTGATTATGTAAATCAAATTGTACAAGCAATGTCCAAAAGGTCCAGATCACTGAATTCGGCGGCATTTTATTACAGAGTG---------------
>AFQ20958
ATGTATGGTATTGAATATACCACA------------ATTCTAATCTTTCTGATATCAATCATTCTATTAAATTATATATTAAAATCAGTGACTCGAATGATGGACTACATTATATATAGATCTTTGTTAATTTCTGTAGCATTATTTGCCTTGACAAGAGCTCAGAATTATGGGATTAACTTACCAATAACAGGATCAATGGACGCCGCATAC------TCTAACTCTACTCAAGAAGGAATA---TTTCTAACATCCACATTATGTTTGTATTATCCAACAGAAGCAAGTACTCAAATTAATGATGGTGAATGGAAAGACTCATTGTCACAAATGTTTCTCATAAAAGGTTGGCCAACAGGATCAGTCTATTTTAAAGAGTATTCAAGTATTGTTGATTTTTCTGTTGATCCACAATTATATTGTGATTATAACTTAGTATTAATGAAATAT---GATCAAAATCTTGAATTAGATATGTCAGAGTTAGCTGATTTAATATTGAATGAATGGTTATGTAATCCAATGGATATAACATTATACTATTATCAACAATCGGGAGAATCAAATAAGTGGATATCAATGGGATCATCATGTACTGTGAAAGTATGTCCACTGAATACGCAAACGTTAGGAATAGGTTGTCAAACAACAAATGTAGACTCGTTTGAAATGGTTGCTGAAAATGAGAAACTAGCTATAGTGGATGTCGTTGATGGGATAAATCATAAAATAAATTTGACAACTACGACATGTACTATTCGAAATTGTAAGAAGTTAGGTCCAAGAGAGAATGTAGCTGTAATACAAGTTGGTGGCTCTAATGTGTTAGACATAACAGCAGATCCAACGACTAATCCACAAACTGAGAGAATGATGAGAGTGAATTGGAAAAAATGGTGGCAAGTATTTTATACTATAGTAGATTATATTAACCAGATTGTACAGGTAATGTCCAAAAGGTCAAGATCATTAAATTCTGCAGCTTTTTATTATAGAGTA---------------
>AFD50567
ATGTATGGTATTGAATATACCGCA------------ATTCTAACCTTTCTGATATCAATAGTTTTATTGAACTATATATTAAAATCACTAACTAGTGCGATGGACTTTATAATTTATAGATTTCTTTTACTTATTGTTATTGCATCACCTTTTGTTAAAACACAAAATTATGGAATTAATTTACCGATCACTGGTTCCATGGATGCAGCATAT------GCAAATTCATCACAGCAGGAAACA---TTTTTGACTTCAACGCTATGTTTATATTATCCTACAGAAGCATCAACTCAAATTGGAGATACGGAATGGAAGGATACTCTGTCCCAATTATTTTTGACTAAAGGGTGGCCAACTGGGTCAGTCTATTTTAAAGAATACACTGATATCGCTTCATTCTCAATTGATCCACAACTTTATTGTGATTATAATGTTGTACTGATGAAGTAT---GATTCAACGTTAGAGCTAGATATGTCTGAATTAGCTGATTTAATTCTAAATGAATGGTTATGCAACCCAATGGATATAACATTATATTATTATCAGCAAACAGATGAAGCGAATAAATGGATATCGATGGGACAGTCTTGTACCATAAAAGTATGTCCATTGAATACGCAGACTTTAGGAATAGGTTGTATTACCACAAATACAGCAACATTTGAAGAGGTGGCTACAGGTGAAAAATTAGTAATAACCGATGTTGTTGATAGTGTGAACCATAAACTTGATGTGACTACAAATACCTGTACAATTAGGAATTGTAAGAAGTTAGGACCAAGAGAAAATGTAGCGATTATACAAGTCGGTGGCTCAGATGTGTTAGATATTACAGCGGATCCAACTACTGCACCACAAACTGAACGTATGATGCGAGTAAATTGGAAGAAATGGTGGCAAGTTTTCTATACGGTAATAGATTATATTAATCAGATTGTGCAAGTTATGTCCAAAAGATCACGGTCATTAAATTCAGCAGCTTTTTACTATAGGGTT---------------
>AFD50566
ATGTATGGTATTGAATATACCGCA------------ATTCTAACCTTTCTGATATCAATAGTTTTATTGAACTATATATTAAAATCACTAACTAGTGCGATGGACTTTATAATTTATAGATTTCTTTTACTTATTGTTATTGCATCACCTTTTGTTAAAACACAAAATTATGGAATTAATTTACCGATCACTGGTTCCATGGATGCAGCATAT------GCAAATTCATCACAGCAAGAAACA---TTTTTGACTTCAACGCTATGTTTATATTATCCTACAGAAGCATCAACTCAAATTGGAGATACGGAATGGAAGGATACTCTGTCCCAATTATTCTTGACTAAAGGGTGGCCAACTGGGTCAGTCTATTTTAAAGAATACACTGATATCGCTTCATTCTCAATTGATCCACAACTTTATTGTGATTATAATGTTGTACTGATGAAGTAT---GATTCAACGTTAGAGCTAGATATGTCTGAATTAGCTGATTTAATTCTAAATGAATGGTTATGTAACCCAATGGATATAACATTATATTATTATCAGCAAACAGATGAAGCGAATAAATGGATATCGATGGGACAGTCTTGTACCATAAAAGTATGTCCATTGAATACGCAGACTTTAGGAATAGGTTGTATTACCACAAATACAGCAACATTTGAAGAGGTGGCTACAAGTGAAAAATTAGTAATAACCGATGTTGTTGATGGTGTGAACCATAAACTTGATGTGACTACAAATACCTGTACAATTAGGAATTGTAAGAAGTTAGGACCAAGAGAAAATGTAGCGATTATACAAGTCGGTGGCTCAGATGTGTTAGATATTACAGCGGATCCAACTACTGCACCACAAACTGAACGTATGATGCGAGTAAATTGGAAGAAATGGTGGCAAGTTTTCTATACGGTAGTAGATTATATTAATCAGATTGTGCAAGTTATGTCCAAAAGATCACGATCATTAAATTCAGCAGCTTTTTACTATAGGGTT---------------
>AFD50565
ATGTATGGTATTGAATATACCGCA------------ATTCTAACCTTTCTGATATCAATAGTTTTATTGAACTATATATTAAAATCACTAACTAGTGCGATGGACTTTATAATTTATAGATTTCTTTTACTTATTGTTATTGTATCACCTTTTGTTAAAACACAAAATTATGGAATTAATTTACCGATCACTGGTTCCATGGATACAACATAT------GCAAATTCATCACAGCAAGAAACA---TTTTTGACTTCAACACTATGCTTATATTATCCTACAGAAGCATCAACTCAAATTGGAGATACGGAATGGAAGGATACTCTGTCCCAATTATTATTAACTAAAGGATGGCCAACTGGATCAGTCTATTTTAAAGAATACACTGATATCGCTTCATTCTCAATTGATCCACAACTTTATTGTGATTATAATATTGTACTAATGAAGTAT---GATTCAACGTTAGAACTAGATATGTCTGAATTAGCTAATTTAATTCTAAATGAATGGTTATGTAACCCAATGGATATAACATTATATTATTATCAGCAAACAGGTGAAGCGAATAAATGGATATCAATGGGACAGTCTTGCACCATAAAAGTATGTCCATTGAATACGCAGACTTTAGGAATAGGTTGTATTACCACAAATACAGCGACATTTGAAGAGGTGGCTACAAGTGAAAAATTAGTAATAACCGATGTTGTTGATGGTGTAAACCATAAACTTGATGTGACTACAAATACCTGTACAATTAGGAATTGTAAGAAGTTAGGACCAAGAGAAAATGTAGCGATTATACAAGTCGGTGGCTCAGATGTGTTAGATATTACAGCAGATCCAACTACTGCACCACAAACTGAACGTATGATGCGAGTAAATTGGAAGAAATGGTGGCAAGTTTTCTATACGGTAGTAGATTATATTAACCAGATTGTGCAAGTTATGTCCAAAAGATCACGGTCATTAAATTCAGCAGCTTTTTACTATAGGGTT---------------
>AFD50564
ATGTATGGTATTGAATATACCACA------------ATTCTAACCTTTCTGATATCAATAGTTTTATTGAACTATATATTAAAATCACTAACTAGTGCGATGGACTTTATAATTTATAGATTTCTTTTATTTATTGTTATTGTATCACCTTTTGTTAAAACACAAAATTATGGAATTAATTTACCGATTACTGGCTCCATGGATACAGCATAT------GCAAATTCATCACAGCAAGAAACA---TTTTTGACTTCAACGCTTTGCTTATATTATCCTACAGAAGCATCAACTCAAATTGGAGATACGGAATGGAAGGATACTTTGTCCCAATTATTCTTGACTAAGGGGTGGCCAACTGGATCAGTCTATTTTAAAGAATATACTGATATCGCTTCATTCTCAATTGATCCACAACTTTATTGTGATTATAATGTTGTACTGATGAAGTAT---GATTCAACGTTAGAGCTAGATATGTCTGAATTAGCTGATTTAATTCTAAATGAATGGTTATGTAATCCAATGGATATAACATTATATTATTATCAGCAAACAGATGAAGCGAATAAATGGATATCGATGGGACAGTCTTGTACCATAAAAGTATGTCCATTGAATACGCAGACTTTAGGAATAGGTTGTATTACCACAAATACAGCGACATTTGAAGAGGTGGCTACAAGTGAAAAATTAGTAATAACCGACGTTGTTGATGGTGTGAACCATAAACTTGATGTTACTACAAATACCTGTACAATTAGGAATTGTAAGAAGTTGGGACCAAGAGAAAATGTAGCGATTATACAAGTCGGTGGCTCAGATGTGTTAGATATTACAGCGGATCCAACTACTACACCACAAACTGAACGTATGATGCGAGTAAATTGGAAGAAATGGTGGCAAGTTTTCTATACAGTAGTAGATTATATTAATCAGATTGTGCAAGTTATGTCCAAACGATCACGGTCATTAAATTCAGCAGCTTTTTACTATAGGGTT---------------
>AFD50563
ATGTATGGTATTGAATATACCACA------------ATTCTAACCTTTCTGATATCAATAGTTTTATTGAACTATATATTAAAATCACTAACTAGTGCGATGGACTTTATAATTTATAGATTTCTTTTATTTATTGTTATTGTATCACCTTTTGTTAAAACACAAAATTATGGAATTAATTTACCGATTACTGGCTCCATGGATACAGCATAT------GCAAATTCATCACAGCAAGAAACA---TTTTTGACTTCAACGCTATGCTTATATTATCCTACAGAAGCATCAACTCAAATTGGAGATACGGAATGGAAGGATACTTTGTCCCAATTATTCTTGACTAAAGGGTGGCCAACTGGATCAGTCTATTTTAAAGAATATACTGATATCGCTTCATTCTCAATTGATCCACAACTTTATTGTGATTATAATGTTGTACTGATGAAGTAT---GATTCAACGTTAGAGCTAGATATGTCTGAATTAGCTGATTTAATTCTAAATGAATGGTTATGTAATCCAATGGATATAACATTATATTATTATCAGCAAACAGATGAAGCGAATAAATGGATATCGATGGGACAGTCTTGTACCATAAAAGTATGTCCATTGAATACGCAGACTTTAGGAATAGGTTGTATTACCACAAATACAGCGACATTTGAAGAGGTGGCTACAAGTGAAAAATTAGTAATAACCGACGTTGTTGATGGTGTGAACCATAAACTTGATGTTACTACAAATACCTGTACAATTAGGAATTGTAAGAAGTTGGGACCAAGAGAAAATGTAGCGATTATACAAGTCGGTGGCTCAGATGTGTTAGATATTACAGCGGATCCAACTACTACACCACAAACTGAACGTATGATGCGAGTAAATTGGAAGAAATGGTGGCAAGTTTTCTATACAGTAGTAGATTATATTAATCAGATTGTGCAAGTTATGTCCAAACGATCACGGTCATTAAATTCAGCAGCTTTTTACTATAGGGTT---------------
>AFD50562
ATGTATGGTATTGAATATACCGCA------------ATTCTAACCTTTCTGATATCAATAGTTTTATTGAACTATATATTAAAATCACTAACTAGTGCGATGGACTTTATAATTTATAGATTTCTTTTACTTATTGTTATTGCATCACCTTTTGTTAAAACACAAAATTATGGAATTAATTTACCGATCACTGGTTCCATGGATGCAGCATAT------GCAAATTCATCACAGCAAGAAACA---TTTTTGACTTCAACGCTTTGTTTATATTATCCTACAGAAGCATCAACTCAAATTGGAGATACGGAATGGAAGGATACTCTGTCCCAATTATTCTTGACTAAGGGGTGGCCAACTGGGTCAGTCTATTTTAAAGAATACACTGATATCGCTTCATTCTCAATTGATCCACAACTTTATTGTGATTATAATGTTGTACTGATGAAGTAT---GATTCAACGTTAGAGCTAGATATGTCTGAATTAGCTGATTTAATTCTAAATGAATGGTTATGTAACCCAATGGATATAACATTATATTATTATCAGCAAACAGATGAAGCGAATAAATGGATATCGATGGGACAGTCTTGTACCATAAAAGTATGTCCATTGAATACGCAGACTTTAGGAATAGGTTGTATTACCACAAATACAGCAACATTTGAAGAGGTGGCTACAAGTGAAAAATTAGTAATAACCGATGTTGTTGATGGTGTGAACCATAAACTTGATGTGACTACAAATACCTGTACAATTAGGAATTGTAAGAAGTTAGGACCAAGAGAAAATGTAGCGATTATACAAGTCGGTGGCTCAGATGTGTTAGATATTACAGCGGATCCAACTACTGCACCACAAACTGAACGTATGATGCGAGTAAATTGGAAGAAATGGTGGCAAGTTTTCTATACGGTAGTAGATTATATTAATCAGATTGTGCAAGTTATGTCCAAAAGATCACGATCATTAAATTCAGCAGCTTTTTACTATAGGGTT---------------
>AFD50561
ATGTATGGTATTGAATATACCACA------------ATTCTAACCTTTCTGATATCAATAGTGTTATTGAACTATATATTAAAATCACTAACTAGTGCGATGGACTTTATAATTTATAGATTTCTTTTACTTATTGTTATTGCATCACCTTTTGTTAAAACACAAAATTATGGAATTAATTTACCGATCACTGGCTCCATGGATACAGCATAT------GCAAATTCATCACAGCAAGAAACA---TTTTTGACTTCAACGCTATGCTTATATTATCCTACAGAGGCATCAACTCAAATTGGAGATACGGAATGGAAGAATACTCTGTCCCAATTATTCTTGACTAAAGGGTGGCCAACTGGATCAGTCTATTTTAAAGAATACACTGACATCGCTTCATTCTCAATTGATCCACAACTTTATTGTGATTATAATGTTGTACTGATGAAGTAT---GATTCAACGTTAGAGTTAGATATGTCTGAATTAGCTGATTTAATTCTAAATGAATGGTTATGTAACCCAATGGATATAACATTATATTATTATCAGCAAACAGATGAAGCGAATAAATGGATATCGATGGGACAGTCTTGTACCATAAAAGTATGTCCATTGAATACGCAGACTTTAGGAATAGGTTGTACTACCACAAATACAGCAACATTTGAAGAGGTGGCTACAAGTGAAAAATTAGTAATAACCGACGTTGTTGATGGTGTGAACCATAAACTTGACGTGACTACAAATACCTGTACAATTAGGAATTGTAAGAAGTTAGGACCAAGAGAAAATGTGGCGATTATACAAATTGGTGGCTCAGATGTGTTAGATATTACAGCGGATCCAACTACTACACCACAAACTGAACGTATGATGCGAGTAAATTGGAAGAAATGGTGGCAAGTTTTCTATACAGTAGTAGATTATATTAATCAGATTGTGCAAGTTATGTCCAAAAGATCACGGTCATTAAATTCAGCAGCTTTTTACTATAGGGTT---------------
>AFD50560
ATGTATGGTATTGAATATACCGCA------------ATTCTAACCTTTCTGATATCAATAGTTTTATTGAACTATATATTAAAATCACTAACTAGTGCGATGGACTTTATAATTTATAGATTTCTTTTACTTATTGTTATTGCATCACCTTTTGTTAAAACACAAAATTATGGAATTAATTTACCGATCACTGGTTCCATGGATGCAGCATAT------GCAAATTCATCACAGCAGGAAACA---TTTTTGACTTCAACGCTATGTTTATATTATCCTACAGAAGCATCAACTCAAATTGGAGATACGGAATGGAAGGATACTCTGTCCCAATTATTCTTGACTAAAGGGTGGCCAACTGGGTCAGTCTATTTTAAAGAATACACTGATATCGCTTCATTCTCAATTGATCCACAACTTTATTGTGATTATAATGTTGTACTGATGAAGTAT---GATTCAACGTTAGAGCTAGATATGTCTGAATTAGCTGATTTAATTCTAAATGAATGGTTATGCAACCCAATGGATATAACATTATATTATTATCAGCAAACAGATGAAGCGAATAAATGGATATCGATGGGACAGTCTTGTACCATAAAAGTATGTCCATTGAATACGCAGACTTTAGGAATAGGTTGTATTACCACAAATACAGCAACATTTGAAGAGGTGGCTACAAGTGAAAAATTAGTAATAACCGATGTTGTTGATAGTGTGAACCATAAACTTGATGTGACTACAAATACCTGTACAATTAGGAATTGTAAGAAGTTAGGACCAAGAGAAAATGTAGCGATTATACAAGTCGGTGGCTCAGATGTGTTAGATATTACAGCGGATCCAACTACTGCACCACAAACTGAACGTATGATGCGAGTAAATTGGAAGAAATGGTGGCAAGTTTTCTATACGGTAATAGATTATATTAATCAGATTGTGCAAGTTATGTCCAAAAGATCACGGTCATTAAATTCAGCAGCTTTTTACTATAGGGTT---------------
>ACH97444
ATGTATGGTATTGAATATACCACA------------ATTCTAACCTTTTTGATATCATTCATTTTTTTGAATTATATGTTGAAATCTTTGACTAGAATGATGGACTTTATCATCTATAGATTCCTTTTCATCATAGTTATCTTGTCACCATTGCTAAAGGCGCAGAATTATGGAATAAATCTGCCAATTACTGGTTCAATGGATACTGCATAC------GCTAATTCTACGCAGGAAGAGACG---TTCCTTACATCCACTTTATGTCTATATTATCCTACTGAAGCTGCAACAGAAATAAACGATAATTCATGGAAAGACACGCTTTCACAACTATTTCTAACTAAAGGATGGCCGACTGGGTCCGTTTATTTCAAAGAGTACACAGACATAGCATCCTTTTCAGTTGATCCACAATTGTATTGTGACTATAACATAGTGTTAATGAAATAT---GATGCAGCGTTGCAGTTGGATATGTCTGAATTGGCCGATTTAATATTGAATGAATGGTTGTGTAATCCAATGGACATTACTCTGTACTATTATCAACAAACAGATGAAGCTAATAAGTGGATTTCAATGGGTTCTTCATGTACAATTAAAGTATGTCCACTAAACACACAAACCTTAGGAATTGGCTGTCTGACCACCGATGTGTCGACATTTGAAGAGGTTGCAACAACCGAGAAGTTGGTGATCACTGATGTTGTTGATGGAGTCAATCATAAGCTTGATGTCACTACAACTACTTGCACTATTAGAAATTGCAAAAAGTTGGGGCCGCGAGAGAATGTAGCTGTGATTCAAGTCGGAGGTTCTGACATACTTGATATAACAGCTGATCCAACTACAGCACCACAGACTGAGAGGATGATGCGTATTAATTGGAAGAAATGGTGGCAAGTATTCTATACTGTAGTTGATTATGTAAATCAGATAATTCAGGCAATGTCCAAAAGATCACGATCATTAAACTCTGCTGCATTTTACTATAGAGTA---------------
>AGE47071
ATGTATGGTATTGAATATACCACA------------ATTCTAATCTTTTTGATATCAATCATTCTACTCAACTATATATTAAAATCAGTGACTCGAATAATGGACTACATTATATATAGATTTTTGTTGATTACTGTAGCATTATTTGCTTTGACAAGAGCTCAGAATTATGGACTTAACTTACCAATAACAGGATCAATGGACGCTGTATAT------ACTAACTCTACTCAAGAAGAAGTG---TTTCTAACTTCTACGTTATGTCTGTATTATCCAACTGAAGCAAGTACTCAAATCAATGATGGTGACTGGAAAGACACATTGTCGCAAATGTTTCTTACAAAGGGTTGGCCAACAGGATCTGTTTACTTTAAAGAGTACTCAAGTATTGTTGATTTTTCTGTTGACCCACAGCTGTATTGTGACTATAATTTAGTATTTATGAAATAT---GACCAAAGTCTTGAATTAGATATGTCAGAGTTGGCTGATTTAATATTGAATGAATGGTTATGTAACCCAATGGATGTAACGTTATACTATTATCAACAATCGGGAGAATCAAATAAGTGGATATCGATGGGATCATCATGTACCGTGAAAGTGTGTCCGCTAAATACACAAACGTTAGGAATAGGTTGTCAAACAACAAACGTAGACTCATTTGAAATGATCGCTGAGAATGAGAAATTAGCTATAGTGGATGTCGTTGATGGGATAAATCATAAAATAAATTTAACAACTACGACATGTACTATTCGAAATTGTAAGAAATTAGGTCCAAGAGAAAATGTAGCTGTAATACAAGTTGGTGGTTCTAATGTGTTAGACATAACAGCAGATCCAACAACTAATCCACAAACTGAGAGAATGATGAGAGTGAATTGGAAAAAGTGGTGGCAAGTATTTTATACTATAGTAGATTATATTAATCAAATTGTACAGGTAATGTCCAAAAGATCAAGATCATTAAATTCTGCATCTTTTTATTATAGAGTA---------------
>AFD50568
ATGTATGGTATTGAATATACCACA------------ATTCTAACCTTTCTGATATCAATAGTTTTATTGAACTATATATTAAAATCACTAACTAGTGCGATGGACTTTATAATTTATAGATTTCTTTTACTTATTGTTATTGCATCACCTTTTGTTAAAACACAAAATTATGGAATTAATTTACCGATTACTGGCTCCATGGATACAGCATAT------GCAAATTCATCACAGCAAGAAACA---TTTTTGACTTCAACGCTATGCTTATATTATCCTACAGAAGCATCAACTCAAATTGGAGATACGGAATGGAAGGATACTCTGTCCCAATTATTCTTGACTAAAGGGTGGCCAACTGGATCAGTCTATTTTAAAGAATATACTGATATCGCTTCATTCTCAATTGATCCACAACTTTATTGTGATTATAATGTTGTACTGATGAAGTAT---GATTCAACGTTAGAGCTAGATATGTCTGAATTAGCTGATTTAATTCTAAATGAATGGTTATGTAATCCAATGGATATAACATTATATTATTATCAGCAAACAGATGAAGCGAATAAATGGATATCGATGGGACAGTCTTGTACCATAAAAGTATGTCCATTGAATACGCAGACTTTAGGAATAGGTTGTATTACCACAAATACAGCGACATTTGAAGAGGTGGCTACAAGTGAAAAATTAGTAATAACCGACGTTGTTGATGGTGTGAACCATAAACTTGATGTTACTACAAATACCTGTACAATTAGGAATTGTAAGAAGTTGGGACCAAGAGAAAATGTAGCGATTATACAAGTCGGTGGCTCAGATGTGTTAGATATTACAGCGGATCCAACTACTACACCACAAACTGAACGTATGATGCGAGTAAATTGGAAGAAATGGTGGCAAGTTTTCTATACAGTAGTAGATTATATTAATCAGATTGTGCAAGTTATGTCCAAACGATCACGGTCATTAAATTCAGCAGCTTTTTACTATAGGGTT---------------
>AGE98951
ATGTATGGTATTGAATATACCACA------------ATTCTAATCTTTCTGATATCAGTTATTTTACTCAACTACATATTAAAATCAGTAACTCGAATGATGGACTACATTATATATAGATCTTTGTTGATTACTGTAGCATTATTTGCCTTGACAAGAGCTCAGAATTATGGACTTAACTTACCAATAACAGGATCAATGGATACTATTTAT------GCTAACTCTACTCAAGAAGGAATA---TTTCTAACATCTACATTATGTTTGTATTATCCAACTGAAGCAAGTACTCAAATTAGTGATGGTGAATGGAAAGATTCTTTGTCACAAATGTTTCTCACAAAAGGTTGGCCAACAGGATCGGTCTATTTTAAAGAGTATTCCAGTATTGTTGATTTTTCTGTTGACCCACAATTGTATTGTGATTATAATTTAGTACTGATGAAATAT---GATCAAAATCTTGAATTAGATATGTCAGAGTTAGCTGATTTAATCTTGAATGAATGGTTATGTAATCCAATGGATATAACATTATATTATTATCAACAATCGGGAGAATCAAATAAATGGATATCAATGGGATCATCATGTACTGTAAAAGTGTGTCCACTGAATACACAAACGTTAGGAATAGGTTGTCAAACAACAAATGTAGACTCATTTGAAATGATTGCTGAGAATGAGAAATTAGCTATAGTGGATGTCGTTGATGGGATAAATTACAAAATAAATTTAACAACTACGACATGTACTATTCGAAACTGTAAGAAGTTGGGTCCAAGAGAGAACGTAGCTGTAATACAAGTTGGTGGTTCTAATATATTAGATATAACAGCAGATCCAACAACTAATCCACAGACTGAGAGAATGATGAGAGTGAATTGGAAAAAATGGTGGCAAGTATTTTATACTATAGTAGATTATATTAACCAGATTGTACAGGTAATGTCCAAAAGATCAAGATCATTGAATTCTGCAGCTTTTTATTATAGAGTA---------------
>AGE99230
ATGTATGGTATTGAATATACCACA------------ATTCTAATCTTTTTGATATCAATCATTCTACTCAACTATATATTAAAATCAGTGACTCGAATAATGGACTACATTATATATAGATTTTTGTTGATTACTGTAGCATTATTTGCTTTGACAAGAGCTCAGAATTATGGACTTAACTTACCAATAACAGGATCAATGGACGCTGTATAT------ACTAACTCTACTCGAGAAGAAGTG---TTTCTAACTTCTACGTTATGTCTGTATTATCCAACTGAAGCAAGTACTCAAATCAATGATGGTGACTGGAAAGACTCATTGTCGCAAATGTTTCTTACAAAGGGTTGGCCAACAGGATCTGTTTACTTTAAAGAGTACTCAAGTATTGTTGATTTTTCTGTTGACCCACAGCTGTATTGTGACTATAATTTAGTACTTATGAAATAT---GACCAAAGTCTTGAATTAGATATGTCAGAGTTGGCTGATTTAATATTGAATGAATGGTTATGTAACCCAATGGATGTAACATTATACTATTATCAACAATCGGGAGAATCAAATAAGTGGATATCGATGGGATCATCATGTACCGTGAAAGTGTGTCCGCTAAATACACAAACGTTAGGGATAGGTTGTCAAACAACAAACGTAGACTCATTTGAAATGATCGCTGAGAATGAGAAATTAGCTATAGTGGATGTCGTTGATGGGATAAATCATAAAATAAATTTAACAACTACGACATGTACTATTCGAAATTGTAAGAAATTAGGTCCAAGAGAAAATGTAGCTGTAATACAAGTTGGTGGTTCTAATGTGTTAGACATAACAGCAGATCCAACAACTAATCCACAAACTGAGAGAATGATGAGAGTGAATTGGAAAAAGTGGTGGCAAGTATTTTATACTATAGTAGATTATATTAATCAAATTGTACAGGTAATGTCCAAAAGATCAAGATCATTAAATTCTGCAGCTTTTTATTATAGAGTA---------------
>ADC97045
ATGTATGGTATTGAATATACCACA------------ATTCTAATCTTTCTGATATCAATCATTCTACTCAACTATATATTAAAATCAGTGACTCAAATGATGGACTACATTATATATAGATCTTTGTTAATTTCTGTAGCATTATTTGCCTTGACAAGAGCTCAGAATTATGGGATTAACTTACCAATAACAGGATCAATGGACGCCGCATAC------GCTAACTCTACTCAAGAAGGAATA---TTTCTAACATCCACATTATGTCTGTATTATCCGACAGAAGCAAGTACTCAAATTAATGATGGTGAATGGAAAGACTCATTATCACAAATGTTTCTCACAAAAGGTTGGCCAACAGGATCAGTCTATTTTAAAGAGTATTCAAGTATTGTTGATTTTTCTGTTGATCCACAATTATATTGTGATTATAACTTAGTACTAATGAAATAT---GATCAAAATCTTGAATTAGATATGTCAGAGTTAGCTGATTTAATATTGAATGAATGGTTATGTAATCCAATGGATATAACATTATATTATTATCAACAATCGGGAGAATCAAATAAGTGGATATCAATGGGATCATCATGTACTGTGAAAGTGTGTCCACTGAATACGCAAACGTTAGGAATAGGTTGTCAAACAACAAATGTAGACTCGTTTGAAATGGTTGCTGAAAATGAGAAATTAGCTATAGTGGATGTCGTTGATGGGATAAATCATAAAATAAATTTGACAACTACGACATGTACTATTCGAAATTGTAAGAAGTTAGGTCCAAGAGAGAATGTAGCTGTAATACAGGTTGGTGGCTCTAATGTATTAGACATAACAGCAGATCCAACGACTAATCCACAAACTGAGAGAATGATGAGAGTAAATTGGAAAAAATGGTGGCAAGTATTTTATACTATAGTAGATTATATTAACCAGATTGTACAGGTAATGTCCAAAAGATCAAGATCATTAAATTCTGCAGCTTTTTATTATAGAGTA---------------
>BAD90833
ATGTATGGTATTGAATATACCACA------------ATTCTAACTTTTCTGATATCAATAGTTTTATTGAACTATATATTGAAATCACTAACTAGTGCGATGGACTTTATAATTTATAGATTTCTTTTACTTATTGTTATTATATCACCATTTGTTAAAACACAAAATTATGGAATTAATTTACCGATTACTGGCTCCATGGACACAGCATAT------GCAAATTCGTCACAGCAAGAAACA---TTCTTAACTTCAACGCTATGTTTATACTATCCTACCGAAGCATCAACTCAAATTGGAGATCCTGAATGGAAAAATACTTTATCTCAATTGTTTTTGACTAAGGGGTGGCCAACTGGATCAGTCTATTTTAAAGAATATACCAATATCGCTTCATTCTCAATTGACCCACAACTCTATTGTGATTATAATGTTGTGCTAATGAAGTAT---GACTCAACATTAGAGCTAGATATGTCTGAATTGGCTGATTTAATTCTAAATGAATGGTTATGTAACCCAATGGATATAACACTATATTACTATCAGCAAACAGATGAAGCGAATAAATGGATATCGATGGGACAATCTTGTACCATAAAAGTGTGCCCATTAAATACGCAGACTTTGGGAATAGGTTGTACTACTACAAATACAGCAACATTTGAAGAAGTGGCTACAAGTGAGAAATTGGCAATAACTGATGTCGTTGATGGTGTGAACTATAAACTTGACGTAACCACAAATACCTGTACAATTAGAAATTGTAAGAAGTTGGGACCAAGAGAAAATGTTGCGATTATACAGGTCGGTGGCTCAGAGGTATTAGATATTACAGCGGATCCAACAACTGCACCACAAACTGAGCGTATGATGCGAGTAAACTGGAAGAAATGGTGGCAAGTTTTCTATACAGTAGTAGATTATATTAACCAGATTGTACAAGTTATGTCCAAAAGATCACGGTCATTAAATTCAGCAGCTTTTTATTATAGAGTT---------------
>AFQ21078
ATGTATGGTATTGAATATACCACA------------GTTTTAACCTTTTTGATATCAGTTATATTGTTGAATTACGTACTCAAATCCTTAACTAGAATAATGGACTTTATTATTTACAGATTTCTTTTAATTATAGTTATATTATCACCACTCCTTAATGCACAAAATTATGGAATAAATCTTCCGATTACTGGCTCAATGGACACACCATAT------ACGAACTCAACGCGAGAGGAAGTA---TTCCTAACTTCGACTTTATGTTTGTATTACCCAACTGAAGCAGCAACAGAAATAAATGATAATTCATGGAAGGATACACTTTCTCAGCTATTTTTAATTAAAGGATGGCCAACAGGATCTATTTATTTTAAAGATTATACTGATATTGCCTCATTTTCAGTCGATCCACAACTGTATTGTGATTATAATTTGGTATTAATGAAATAT---GACGCTACACTGCAACTAGACATGTCCGAACTAGCAGATTTGTTACTTAATGAGTGGTTATGTAATCCTATGGATATTACTTTGTATTATTATCAACAAACTGATGAGGCAAATAAATGGATTTCAATGGGATCATCTTGTACTATAAAGGTATGTCCACTAAATACGCAAACATTAGGAATTGGGTGCCTAACGACTGATACAAACACGTTTGAAGAAGTTGCAACAGCTGAAAAATTAGTGATTACTGACGTCGTGGATGGAGTCAATCATAAATTGAACGTGACAACAAACACTTGTACGATTAGAAATTGTAAAAAATTAGGACCAAGGGAAAACGTAGCAGTTATACAGGTTGGTGGCCCAGATGTACTTGACATAACAGCTGATCCAACGACAATGCCACAAACAGAAAGAATGATGCGAGTGAATTGGAAGAAATGGTGGCAAGTGTTTTATACAATAGTTGACTACGTGAATCAAATTGTGCAAGCAATGTCCAAAAGATCGAGATCATTAAATTCTGCTGCATTTTACTACAGAGTA---------------
>AFQ21090
ATGTATGGTATTGAATATACCACA------------GTTTTAACCTTTTTGATATCAGTTATATTGTTGAATTACGTACTCAAATCCTTAACTAGAATAATGGACTTTATTATTTACAGATTTCTTTTAATTATAGTTATATTATCACCACTCCTTAATGCACAAAATTATGGAATAAATCTTCCGATTACTGGCTCAATGGACACACCATAT------ACGAACTCAACGCGAGAGGAAGTA---TTCCTAACTTCGACTTTATGTTTGTATTACCCAACTGAAGCAGCAACAGAAATAAATGATAATTCATGGAAGGATACACTTTCTCAGCTATTTTTAATCAAAGGATGGCCAACAGGATCTATTTATTTTAAAGATTATACTGATATTGCCTCGTTTTCAGTTGATCCACAACTGTATTGTGATTATAATTTGGTATTAATGAAATAT---GACGCTACACTGCAACTAGACATGTCCGAACTAGCAGATTTGTTACTTAATGAGTGGTTATGTAATCCTATGGATATTACTTTGTATTATTATCAACAAACTGATGAGGCAAATAAATGGATTTCAATGGGATCATCTTGTACTATAAAGGTATGTCCACTAAATACGCAAACATTAGGAATTGGGTGCCTAACGACTGATACAAACACGTTTGAAGAAGTTGCAACAGCTGAAAAATTAGTGATTACTGACGTCGTGGATGGAGTCAATCATAAATTGAACGTGACAACAAACACTTGTACGATTAGAAATTGTAAAAAATTAGGACCAAGGGAAAACGTAGCAGTTATACAGGTTGGTGGCCCAGATGTACTTGACATAACAGCTGATCCAACGACAATGCCACAAACAGAAAGAATGATGCGAGTGAATTGGAAGAAATGGTGGCAAGTGTTTTATACAATAGTTGACTACGTGAATCAAATTGTGCAAGCAATGTCCAAAAGATCGAGATCATTAAATTCTGCTGCATTTTACTACAGAGTA---------------
>AFQ21091
ATGTATGGTATTGAATATACCACA------------GTTTTAACCTTTTTGATATCAGTTATATTGTTGAATTACGTACTCAAATCCTTAACTAGAATAATGGACTTTATTATTTACAGATTTCTTTTAATTATAGTTATATTATCACCACTCCTTAATGCACAAAATTATGGAATAAATCTTCCGATTACTGGCTCAATGGACACACCATAT------ACGAACTCAACGCGAGAGGAAGTA---TTCCTAACTTCGACTTTATGTTTGTATTACCCAACTGAAGCAGCAACAGAAATAAATGATAATTCATGGAAGGATACACTTTCTCAGCTATTTTTAATCAAAGGATGGCCAACAGGATCTATTTATTTTAAAGATTATACTGATATTGCCTCATTTTCAGTCGATCCACAACTGTATTGTGATTATAATTTGGTATTAATGAAATAT---GACGCTACACTGCAACTAGACATGTCCGAACTAGCAGATTTGTTACTTAATGAGTGGTTATGTAATCCTATGGATATTACTTTGTATTATTATCAACAAACTGATGAGGCAAATAAATGGATTTCAATGGGATCATCTTGTACTATAAAGGTATGTCCACTAAATACGCAAACATTAGGAATTGGGTGCCTAACAACTGATACAAACACGTTTGAAGAAGTTGCAACAGCTGAAAAATTAGTGATTACTGACGTCGTGGATGGAGTCAATCATAAATTGAACGTGACAACAAACACTTGTACGATTAGAAATTGTAAAAAATTAGGACCAAGGGAAAACGTAGCAGTTATACAGGTTGGTGGCCCAGATGTACTTGACATAACAGCTGATCCAACGACAATGCCACAAACAGAAAGAATGATGCGAGTGAATTGGAAGAAATGGTGGCAAGTGTTTTATACAATAGTTGACTACGTGAATCAAATTGTGCAAGCAATGTCCAAAAGATCGAGATCATTAAATTCTGCTGCATTTTACTACAGAGTA---------------
>AGE47215
ATGTATGGTATTGAATATACCACA------------ATTCTGACCATTTTAATATCTATCATATTATTGAATTATATACTAAAAACTATAACTAATACAATGGACTACATAATTTTTAGATTTTTACTACTCATCGCTCTGATGTCACCATTTGTGAGGACACAAAATTACGGCATGTATCTACCAATAACGGGATCACTAGACGCCGTATAC------ACAAATTCAACTAGTGGAGAATCA---TTTCTAACTTCAACGTTATGTTTATATTATCCAACAGAAGCTAAAAATGAGATTTCAGATAATGAATGGGAAAATACTCTATCACAATTATTTTTAACTAAAGGATGGCCGACTGGGTCAGTTTATTTTAAAGACTACAATGATATTACTACATTTTCTATGAATCCACAACTGTATTGTGATTATAATGTAGTATTGATGCGATAT---GATAATACATCTGAATTAGATGCATCGGAATTAGCAGATCTTATATTGAATGAATGGCTGTGCAATCCTATGGATATATCACTTTACTATTATCAACAAAATAGCGAATCAAATAAATGGATATCAATGGGAACAGACTGCACGGTAAAAGTTTGTCCACTCAATACGCAAACTTTAGGAATTGGATGCAAAACTACGGACGTGGATACATTTGAGATTGTTGCGTCGTCTGAAAAATTGGTAATTACTGATGTTGTAAATGGTGTTAATCATAAAATAAATATTTCAATAAATACGTGCACTATACGTAATTGTAATAAACTAGGACCACGAGAAAATGTTGCTATAATTCAAGTTGGTGGACCGAACGCATTAGATATCACTGCTGATCCAACAACAGTTCCACAGGTTCAAAGAATTATGCGAGTAAATTGGAAAAAATGGTGGCAAGTGTTTTATACAGTAGTTGATTATATTAACCAAATTATACAAGTTATGTCCAAACGGTCAAGATCATTAGACACGGCTGCTTTTTATTATAGAATT---------------
>AFQ21093
ATGTATGGTATTGAATATACCACA------------GTTTTAACCTTTTTGATATCAGTTATATTGTTGAATTATGTACTCAAATCCTTAACTAGAATAATGGACTTTATTATTTATAGATTTCTTTTAATTATAGTTATATTATCACCACTCCTTAATGCACAAAATTATGGAATAAATCTTCCGATTACTGGCTCAATGGACACACCATAT------ACGAACTCAACGCGAGAGGAAGTA---TTCCTAACTTCGACTTTATGTTTGTATTACCCAACTGAAGCAGCAACAGAAATAAATGATAATTCATGGAAGGATACTCTTTCTCAGCTATTTTTAATCAAAGGATGGCCAACAGGATCTATTTATTTTAAAGATTATGCTGGTATTGCCTCATTTTCTGTCGATCCACAACTGTATTGTGATTATAATTTGGTATTAATGAAATAT---GACGCTACACTGCAACTAGACATGTCCGAACTAGCAGATTTGTTACTTAATGAGTGGTTATGTAATCCTATGGATATTACTTTGTATTATTATCAACAAACTGATGAGGCAAATAAATGCATTTCAATGGGATCATCTTGTACTATAAAGGTATGTCCACTAAATACGCAAACATTAGGAATTGGGTGCCTAACAAATGATACAAACACGTCTGAAGAAGTTGCAACAGCTGAAAAATTAGTGATTACTGACGTCGTGGATGGAGTCAATCATAAATTGAACGTGACAACAAACACTTGTACGATTAGAAATTGTAAAAAATTAGGACCAAGGGAAAACGTAGCAGTTATACAGGTTGGTGGCCCAGATGTACTTGACATAACAGCTGATCCAACGACAATGCCACAAACAGAAAGAATGATGCGAGTGAATTGGAAGAAATGGTGGCAAGTGTTTTATACAATAGTTGACTACGTGAATCAAATTGTGCAAGCAATGTCCAAAAGATCGGGATCATTAAATTCTGCTGCATTTTACTACAGAGTA---------------
>AFQ21094
ATGTATGGTATTGAATATACCACA------------GTTTTAACCTTTTTGATATCAGTTATATTGTTGAATTACGTACTCAAATCCTTAACTAGAATAATGGACTTTATTATTTACAGATTTCTTTTAATTATAGTTATATTATCACCACTCCTTAATGCACAAAATTATGGAATAAATCTTCCGATTACTGGCTCAATGGACACACCATAT------ACGAACTCAACGCGAGAGGAAGTA---TTCCTAACTTCGACTTTATGTTTGTATTACCCAACTGAAGCAGCAACAGAAATAAATGATAATTCATGGAAGGATACACTTTCTCAGCTATTTTTAATCAAAGGATGGCCAACAGGATCTATTTATTTTAAAGATTATACTGATATTGCCTCATTTTCAGTCGATCCACAACTGTATTGTGATTATAATTTGGTATTAATGAAATAT---GACGCTACACTGCAACTAGACATGTCCGAACTAGCAGATTTGTTACTTAATGAGTGGTTATGTAATCCTATGGATATTACTTTGTATTATTATCAACAAACTGATGAGGCAAATAAATGGATTTCAATGGGATCATCTTGTACTATAAAGGTATGTCCACTAAATACGCAAACATTAGGAATTGGGTGCCTAACAACTGATACAAACACGTTTGAAGAAGTTGCAACAGCTGAAAAATTAGTGATTACTGACGTCGTGGATGGAGTCAATCATAAATTGAACGTGACAACAAACACTTGTACGATTAGAAATTGTAAAAAATTAGGACCAAGGGAAAACGTAGCAGTTATACAGGTTGGTGGCCCAGATGTACTTGACATAACAGCTGATCCAACGACAATGCCACAAACAGAAAGAATGATGCGAGTGAATTGGAAGAAATGGTGGCAAGTGTTTTATACAATAGTTGACTACGTGAATCAAATTGTGCAAGCAATGTCCAAAAGATCGAGATCATTAAATTCTGCTGCATTTTACTACAGAGTA---------------
>AFQ21095
ATGTATGGTATTGAATATACCACA------------GTTTTAACCTTTTTGATATCAGTTATATTGTTGAATTACGTACTCAAATCCTTAACTAGAATAATGGACTTTATTATTTACAGATTTCTTTTAATTATAGTTATATTATCACCACTCCTTAATGCACAAAATTATGGAATAAATCTTCCGATTACTGGCTCAATGGACACACCATAT------ACGAACTCAACGCGAGAGGAAGTA---TTCCTAACTTCGACTTTATGTTTGTATTACCCAACTGAAGCAGCAACAGAAATAAATGATAATTCATGGAAGGATACACTTTCTCAGCTATTTTTAATCAAAGGATGGCCAACAGGATCTATTTATTTTAAAGATTATACTGATATTGCCTCATTTTCAGTCGATCCACAACTGTATTGTGATTATAATTTGGTATTAATGAAATAT---GACGCTACACTGCAACTAGACATGTCCGAACTAGCAGATTTGTTACTTAATGAGTGGTTATGTAATCCTATGGATATTACTTTGTATTATTATCAACAAACTGATGAGGCAAATAAATGGATTTCAATGGGATCATCTTGTACTATAAAGGTATGTCCACTAAATACGCAAACATTAGGAATTGGGTGCCTAACAACTGATACAAACACGTTTGAAGAAGTTGCAACAGCTGAAAAATTAGTGATTACTGACGTCGTGGATGGAGTCAATCATAAATTGAACGTGACAACAAACACTTGTACGATTAGAAATTGTAAAAAATTAGGACCAAGGGAAAACGTAGCAGTTATACAGGTTGGTGGCCCAGATGTACTTGACATAACAGCTGATCCAACGACAATGCCACAAACAGAAAGAATGATGCGAGTGAATTGGAAGAAATGGTGGCAAGTGTTTTATACAATAGTTGACTACGTGAATCAAATTGTGCAAGCAATGTCCAAAAGATCGAGATCATTAAATTCTGCTGCATTTTACTACAGAGTA---------------
>AFQ21096
ATGTATGGTATTGAATATACCACA------------GTTTTAACCTTTTTGATATCAGTTATATTGTTGAATTACGTACTCAAATCCTTAACTAGAATAATGGACTTTATTATTTACAGATTTCTTTTAATTATAGTTATATTATCACCACTCCTTAATGCACAAAATTATGGAATAAATCTTCCGATTACTGGCTCAATGGACACACCATAT------ACGAACTCAACGCGAGAGGAAGTA---TTCCTAACTTCGACTTTATGTTTGTATTACCCAACTGAAGCAGCAACAGAAATAAATGATAATTCATGGAAGGATACACTTTCTCAGCTATTTTTAATCAAAGGATGGCCAACAGGATCTATTTATTTTAAAGATTATACTGATATTGCCTCATTTTCAGTCGATCCACAACTGTATTGTGATTATAATTTGGTATTAATGAAATAT---GACGCTACACTGCAACTAGACATGTCCGAACTAGCAGATTTGTTACTTAATGAGTGGTTATGTAATCCTATGGATATTACTTTGTATTATTATCAACAAACTGATGAGGCAAATAAATGGATTTCAATGGGATCATCTTGTACTATAAAGGTATGTCCACTAAATACGCAAACATTAGGAATTGGGTGCCTAACAACTGATACAAACACGTTTGAAGAAGTTGCAACAGCTGAAAAATTAGTGATTACTGACGTCGTGGATGGAGTCAATCATAAATTGAACGTGACAACAAACACTTGTACGATTAGAAATTGTAAAAAATTAGGACCAAGGGAAAACGTAGCAGTTATACAGGTTGGTGGCCCAGATGTACTTGACATAACAGCTGATCCAACGACAATGCCACAAACAGAAAGAATGATGCGAGTGAATTGGAAGAAATGGTGGCAAGTGTTTTATACAATAGTTGACTACGTGAATCAAATTGTGCAAGCAATGTCCAAAAGATCGAGATCATTAAATTCTGCTGCATTTTATTACAGAGTA---------------
>AGE47359
ATGTATGGTATTGAATATACCACA------------ATTCTGACCATTTTAATATCTATCATATTATTGAATTATATACTAAAAACTATAACTAATACAATGGACTACATAATTTTTAGATTTTTACTACTCATCGCTCTGATGTCACCATTTGTGAGGACACAAAATTACGGCATGTATTTACCAATAACGGGATCACTAGACGCTGTATAC------ACAAATTCAACTAGTGGAGAATCA---TTTCTAACTTCAACGTTATGTTTATATTATCCAACAGAAGCTAAAAATGAGATTTCAGATAATGAATGGGAAAATACTCTATCACAATTATTTTTAACTAAAGGATGGCCAACTGGGTCAGTTTATTTTAAAGACTACAATGATATTACTACATTTTCTATGAATCCACAACTGTATTGTGATTATAATGTAGTATTGATGCGATAT---GATAATACATCTGAATTAGATGCATCGGAATTAGCAGATCTTATATTGAACGAATGGCTGTGCAATCCTATGGATATATCACTTTACTATTATCAACAAAATAGCGAATCAAATAAATGGATATCAATGGGAACAGACTGCACGGTAAAAGTTTGTCCACTCAATACACAAACTTTAGGAATTGGATGCAAAACTACGGACGTGGATACATTTGAGATTGTTGCGTCATCTGAAAAATTGGTAATTACTGATGTTGTAAATGGTGTTAATCATAAAATAAATATTTCAATAAATACGTGCACTATACGTAATTGTAATAAACTTGGACCACGAGAAAATGTTGCTATAATTCAAGTTGGTGGACCGAACGCACTAGATATCACTGCTGATCCAACAACAGTTCCACAGGTTCAAAGAATTATGCGAGTAAATTGGAAAAAATGGTGGCAAGTGTTTTATACAGTAGTTGATTATATTAACCAAATTATACAAGTTATGTCCAAACGGTCAAGATCATTAGACACGGCTGCTTTTTATTATAGAATT---------------
>AFQ21098
ATGTATGGTATTGAATATACCACA------------GTTTTAACCTTTTTGATATCAGTTATATTGTTGAATTACGTACTCAAATCCTTAACTAGAATAATGGACTTTATTATTTACAGATTTCTTTTAATTATAGTTATATTATCACCACTCCTTAATGCACAAAATTATGGAATAAATCTTCCGATTACTGGCTCAATGGACACACCATAT------ACGAACTCAACGCGAGAGGAAGTA---TTCCTAACTTCGACTTTATGTTTGTATTACCCAACTGAAGCAGCAACAGAAATAAATGATAATTCATGGAAGGATACACTTTCTCAGCTATTTTTAATCAAAGGATGGCCAACAGGATCTATTTATTTTAAAGATTATACTGATATTGCCTCATTTTCAGTCGATCCACAACTGTATTGTGATTATAATTTGGTATTAATGAAATAT---GACGCTACACTGCAACTAGACATGTCCGAACTAGCAGATTTGTTACTTAATGAGTGGTTATGTAATCCTATGGATATTACTTTGTATTATTATCAACAAACTGATGAGGCAAATAAATGGATTTCAATGGGATCATCTTGTACTATAAAGGTATGTCCACTAAATACGCAAACATTAGGAATTGGGTGCCTAACAACTGATACAAACACGTTTGAAGAAGTTGCAACAGCTGAAAAATTAGTGATTACTGACGTCGTGGATGGAGTCAATCATAAATTGAACGTGACAACAAACACTTGTACGATTAGAAATTGTAAAAAATTAGGACCAAGGGAAAACGTAGCAGTTATACAGGTTGGTGGCCCAGATGTACTTGACATAACAGCTGATCCAACGACAATGCCACAAACAGAAAGAATGATGCGAGTGAATTGGAAGAAATGGTGGCAAGTGTTTTATACAATAGTTGACTACGTGAATCAAATTGTGCAAGCAATGTCCAAAAGATCGAGATCATTAAATTCTGCTGCATTTTATTACAGAGTA---------------
>AFQ21099
ATGTATGGTATTGAATATACCACA------------GTTTTAACCTTTTTGATATCAGTTATATTGTTGAATTACGTACTCAAATCCTTAACTAGAATAATGGACTTTATTATTTACAGATTTCTTTTAATTATAGTTATATTATCACCACTCCTTAATGCACAAAATTATGGAATAAATCTTCCGATTACTGGCTCAATGGACACACCATAT------ACGAACTCAACGCGAGAGGAAGTA---TTCCTAACTTCGACTTTATGTTTGTATTACCCAACTGAAGCAGCAACAGAAATAAATGATAATTCATGGAAGGATACACTTTCTCAGCTATTTTTAATCAAAGGATGGCCAACAGGATCTATTTATTTTAAAGATTATACTGATATTGCCTCATTTTCAGTCGATCCACAACTGTATTGTGATTATAATTTGGTATTAATGAAATAT---GACGCTACACTGCAACTAGACATGTCCGAACTAGCAGATTTGTTACTTAATGAGTGGTTATGTAATCCTATGGATATTACTTTGTATTATTATCAACAAACTGATGAGGCAAATAAATGGATTTCAATGGGATCATCTTGTACTATAAAGGTATGTCCACTAAATACGCAAACATTAGGAATTGGGTGCCTAACAACTGATACAAACACGTTTGAAGAAGTTGCAACAGCTGAAAAATTAGTGATTACTGACGTCGTGGATGGAGTCAATCATAAATTGAACGTGACAACAAACACTTGTACGATTAGAAATTGTAAAAAATTAGGACCAAGGGAAAACGTAGCAGTTATACAGGTTGGTGGCCCAGATGTACTTGACATAACAGCTGATCCAACGACAATGCCACAAACAGAAAGAATGATGCGAGTGAATTGGAAGAAATGGTGGCAAGTGTTTTATACAATAGTTGACTACGTGAATCAAATTGTGCAAGCAATGTCCAAAAGATCGAGATCATTAAATTCTGCTGCATTTTATTACAGAGTA---------------
>ACJ54768
ATGTATGGTATTGAATATACCACA------------ATTCTAATCTTTCTGATATCAATCATTCTACTCAACTATATATTAAAATCAGTGACCCGAATAATGGACTACATTATATATAGATTTTTGTTAATTTTTGTAGCATTATTTGCCTTAACTAAAGCTCAGAATTATGGACTTAATATACCAATAACAGGATCAATGGATACTGTATAT------TCCAACTCTACTCGAGAAGAAGTA---TTTCTAACATCCACATTATGTTTGTATTATCCAACTGAAGCAAGTACTCAAATCAGTGATGGTGAATGGAAAGACTCATTATCGCAAATGTTTCTTACAAAAGGTTGGCCAACAGGATCAGTCTATTTTAAAGAGTACTCAAATATCGTTGATTTTTCCGTTGACCCACAATTATATTGTGATTATAACTTAGTACTAATGAAGTAT---GATCAAAATCTTGAATTAGATATGTCAGAATTAGCTGATTTGATATTGAATGAATGGTTATGTAATCCAATGGATATAACATTATATTATTATCAGCAATCGGGAGAATCAAATAAGTGGATATCAATGGGATCATCATGCACTGTGAAAGTGTGTCCACTGAATACACAAACGTTAGGAATAGGTTGTCAAACAACGAATGTAGACTCATTTGAAACAGTTGCTGAGAATGAAAAATTAGCTATAGTGGATGTCGTTGATGGGATAAATCATAAAATAAATTTGACAACTACAACATGTACTATTCGAAATTGTAAGAAGTTAGGTCCAAGAGAGAATGTGGCTGTAATACAAGTTGGTGGCGCTAATATATTAGACATAACAGCGGATCCAACAACTAATCCACAAATTGAGAGAATGATGAGAGTGAATTGGAAAAGATGGTGGCAAGTGTTCTATACTATAGTAGATTATATTAATCAGATTGTACAGGTAATGTCCAAAAGATCAAGATCATTAAATTCCGCTGTGTTCTATTATAGAGTA---------------
>ACJ54769
ATGTATGGTATTGAATATACCACA------------ATTCTAATCTTTCTGATATCAATCATTCTACTCAACTATATATTAAAATCAGTGACCCGAATAATGGACTACATTATATATAGATTTTTGTTAATTTTTGTAGCATTATTTGCCTTAACTAAAGCTCAGAATTATGGACTTAATATACCAATAACAGGATCAATGGATACTGTATAT------TCCAACTCTACTCGAGAAGAAGTA---TTTCTAACATCCACATTATGTTTGTATTATCCAACTGAAGCAAGTACTCAAATCAGTGATGGTGAATGGAAAGACTCGTTATCGCAAATGTTTCTTACAAAAGGTTGGCCAACAGGATCAGTCTATTTTAAAGAGTACTCAAATGTCGTTGATTTTTCCGTTGACCCACAATTATATTGTGATTATAACTTAGTACTAATGAAGTAT---GATCAAAATCTTGAATTAGATATGTCAGAATTAGCTGATTTAATATTGAATGAATGGTTATGTAATCCAATGGATATAACATTATATTATTATCAGCAATCGGGAGAATCAAATAAGTGGATATCAATGGGATCATCATGTACTGTGAAAGTGTGTCCACTGAATACACAAACGTTAGGAATAGGTTGTCAAACAACGAATGTAGACTCATTTGAAACAGTTGCTGAAAATGAAAAATTAGCTATAGTGGATGTCGTTGATGGGATAAATCATAAAATAAATTTGACAACTACAACATGTACTATTCGAAATTGTAAGAAGTTAGGTCCAAGAGAGAATGTGGCTGTAATACAAGTTGGTGGCGCTAATATATTAGACATAACAGCGGATCCAACAACTAATCCACAAATTGAGAGAATGATGAGAGTGAATTGGAAAAGATGGTGGCAAGTGTTCTATACTATAGTAGATTATATTAATCAGATTGTACAGGTAATGTCCAAAAGATCAAGATCATTAAATTCCGCTGCGTTCTATTATAGAGTA---------------
>AGE99462
ATGTATGGTATTGAATATACCACA------------ATTCTAATCTTTTTGATATCAATTATTCTACTCAACTATATATTAAAATCAGTGACCCGAATAATGGACTACATTATATATAGATTTTTGTTAATCTCTGTAGCATTATTTGCCTTGACTAAAGCTCAGAATTATGGACTTAACATACCAATAACAGGATCAATGGACACTGTATAC------TCCAACTCTACTCAAGAAGGAATA---TTTCTAACATCCACATTATGTTTGTATTATCCAACTGAAGCAAGTACTCAAATTAATGATGGTGAATGGAAAGACTCATTGTCGCAAATGTTTCTTACAAAAGGTTGGCCAACAGGATCAGTCTATTTTAAAGAGTACTCAAATATTGTTGATTTTTCTGTTGACCCACAATTGTATTGTGATTATAACTTAGTATTAATGAAATAT---GATCAAAATCTTGAGCTAGATATGTCAGAATTAGCTGATTTACTATTGAATGAGTGGTTATGTAATCCAATGGATATAACATTATATTATTATCAACAATCGGGAGAATCAAATAAGTGGATATCAATGGGATCATCATGTACTGTGAAAGTGTGTCCACTGAATACACAAACGTTAGGAATAGGTTGTCAAACAACGAATGTAGACTCATTTGAAATGGTTGCTGAGAATGAGAAATTAGCTATAGTGGATGTCGTTGATGGGATAAATCATAAAATAAATTTGACAACTACGACGTGTACTATTCGAAATTGTAAGAAATTAGGTCCAAGAGAGAATGTAGCTGTAATACAAGTTGGTGGCTCTAATATATTAGACATAACAGCAGATCCAACTACTAATCCACAAATTGAGAGAATGATGAGAGTGAATTGGAAAAAATGGTGGCAAGTGTTTTATACTATAGTAGATTATATTAATCAGATTGTACAGGTAATGTCCAAAAGATCAAGATCATTAAATTCTGCTGCTTTTTATTATAGAGTA---------------
>AGF86104
ATGTATGGTATTGAATATACCACA------------TTCCTAATCTACTTAATATCGATTATATTATTTAATTACATATTAAAGAGTATAACTAGAATGCTGGACTATATAATTTATAAATTTTTGATTATAGTCATGATCTTTTCAATTATTGTTAACGCACAAAATTACGGGATTAATTTGCCTATAACTGGGTCGATGGATATGTCATAT------GTGAACATTACTAAAGATGAACCA---TTTCTAACGTCAACATTATGTTTATACTATCCAACAGAGGCTAGAACAGAGATACACGATAATGAGTGGATACGTACGTTATCGCAGTTGTTCTTAACAAAGGGATGGCCAACTGGATCCGTATACTTTAAAGAATACGATGATATAGCTGCTTTTTCAGTGGATCCTCAATTGTATTGTGACTATAACATAGTTTTAATGAAATAC---AATTCAACTCTAGAACTTGATATGTCAGAATTAGCAAATTTAATATTAAATGAATGGCTGTGTAATCCAATGGACGTTACATTATATTATTATCAGCAAACAGACGAAACAAACAAATGGATAGCAATGGGGAAATCATGTACAATAAAAGTATGTCCATTAAATGCCCAAACGTTAGGAATAGGATGTCAGACTACAGATACTGGAACATTTGAAGAAGTTGCGACAGCTGAAAAATTAGCAATTACTGACGTGGTTGATGGCGTAAATCATAAACTAGATGTTACTACTGCGACTTGTACTATCAGAAATTGCAAAAAACTAGGACCGAGAGAAAATGTAGCAGTAATTCAAGTAGGTGGTGCTGATGTCCTTGATATAACGTCTGATCCGACAACTAATCCACAAACTGAACGGATGATGAGAATAAATTGGAAAAAATGGTGGCAAGTGTTCTATACTATAGTTGATTATGTAAATCAAATTGTGCAAGCAATGTCTAAAAGGTCCAGATCATTGAATTCGGCGGCATTTTATTACAGAGTG---------------
>ADK46679
ATGTATGGTATTGAATATACCACA------------ATTCTAATCTTTTTGATATCAATCATTCTACTCAACTATATATTAAAATCGGTGACTCGAATAATGGACTACATTATATATAGATCTTTGTTGATTTTTGTAGCATTATTTGCCTTAACAAGAGCTCAGAATTATGGGATTAACTTACCGATAACAGGATCAATGGACACTGCATAC------GCTAACTCTACTCAAGAAGGAATA---TTTCTAACACCCACATTATGTTTGTATTATCCAACTGAAGCAAGTACTCAAATCAATGATGGTGAATGGAAAGACTCATTGTCACAAATGTTTCTCACAAAAGGTTGGCCAACAGGATCAGTCTATTTTAAAGAGTATTCAAGTATTGTTGATTTTTCCGTTGACCCACAATTATATTGTGATTATAACTTAGTACTAATGAAATAT---GATCAAAGTCTTGAATTGGATATGTCAGAGTTAGCTGATTTAATATTGAATGAATGGTTATGTAATCCAATGGATATAACATTATATTATTATCAACAATCGGGAGAATCAAATAAGTGGATATCAATGGGATCATCATGTACTGTGAAAGTGTGTCCACTGAATACGCAAACGTTAGGAATAGGTTGTCAAACAACAAATGTAGACTCGTTTGAAATGGTTGCTGAGAATGAGAAATTAGCTATAGTGGATGTCGTTGATGGGATAAATCATAAAATAAATTTGACAACTACGACATGTACTATTCGAAATTGTAAGAAGTTAGGTCCAAGAGAGAACGTAGCTGTAATACAAGTTGGTGGCTCTAATATATTAGACATAACAGCAGATCCAACGACTAATCCACAAACTGAGAGAATGATGAGAGTGAATTGGAAAAAATGGTGGCAAGTATTTTATACTATAGTAGATTATATTAACCAGATTGTACAGGTAATGTCCAAAAGATCAAGATCATTAAATTTTGCAGCTTTTTATTATAGAGTA---------------
>ADK46678
ATGTATGGTATTGAATATACCACA------------ATTCTAATCTTTTTGATATCAATCATTCTACTCAACTATATATTAAAATCGGTGACTCGAATAATGGACTACATTATATATAGATCTTTGTTGATTTTTGTAGCATTATTTGCCTTAACAAGAGCTCAGAATTATGGGATTAACTTACCGATAACAGGATCAATGGACACTACATAC------GCTAACTCTACTCAAGAAGGAATA---TTTCTAACATCCACATTATGTTTGTATTATCCAACTGAAGCAAGTACTCAAATCAATGATGGTGAATGGAAAGACTCATTGTCACAAATGTTTCTCACAAAAGGTTGGCCAACAGGATCAGTCTATTTTAAAGAGTATTCAAGTATTGTTGATTTTTCCGTTGACCCACAATTATATTGTGATTATAACTTAGTACTAATGAAATAT---GATCAAAGTCTTGAATTGGATATGTCAGAGTTAGCTGATTTAATATTGAATGAATGGTTATGTAATCCAATGGATATAACATTATATTATTATCAACAATCGGGAGAATCAAATAAGTGGATATCAATGGGATCATCATGTACTGTGAAAGTGTGTCCACTGAATACGCAAACGTTAGGAATAGGTTGTCAAACAACAAATGTAGACTCGTTTGAAATGGTTGCTGAGAATGAGAAATTAGCTATAGTGGATGTCGTTGATGGGATAAATCATAAAATAAATTTGACAACTACGACATGTACTATTCGAAATTGTAAGAAGTTAGGTCCAAGAGAGAACGTAGCTGTAATACAAGTTGGTGGCTCTAATATATTAGACATAACAGCAGATCCAACGACTAATCCACAAACTGAGAGAATGATGAGAGTGAATTGGAAAAAATGGTGGCAAGTATTTTATACTATAGTAGATTATATTAACCAGATCGTACAGGTAATGTCCAAAAGATCAAGATCATTAAATTTTGCAGCTTTTTATTATAGAGTA---------------
>AFQ21079
ATGTATGGTATTGAATATACCACA------------GTTTTAACCTTTTTGATATCAGTTATATTGTTGAATTACGTACTCAAATCCTTAACTAGAATAATGGACTTTATTATTTACAGATTTCTTTTAATTATAGTTATATTATCACCACTCCTTAATGCACAAAATTATGGAATAAATCTTCCGATTACTGGCTCAATGGACACACCATAT------ACGAACTCAACGCGAGAGGAAGTA---TTCCTAACTTCGACTTTATGTTTGTATTACCCAACTGAAGCAGCAACAGAAATAAATGATAATTCATGGAAGGATACACTTTCTCAGCTATTTTTAATTAAAGGATGGCCAACAGGATCTATTTATTTTAAAGATTATACTGATATTGCCTCATTTTCAGTCGATCCACAACTGTATTGTGATTATAATTTGGTATTAATGAAATAT---GACGCTACACTGCAACTAGACATGTCCGAACTAGCAGATTTGTTACTTAATGAGTGGTTATGTAATCCTATGGATATTACTTTGTATTATTATCAACAAACTGATGAGGCAAATAAATGGATTTCAATGGGATCATCTTGTACTATAAAGGTATGTCCACTAAATACGCAAACATTAGGAATTGGGTGCCTAACGACTGATACAAACACGTTTGAAGAAGTTGCAACAGCTGAAAAATTAGTGATTACTGACGTCGTGGATGGAGTCAATCATAAATTGAACGTGACAACAAACACTTGTACGATTAGAAATTGTAAAAAATTAGGACCAAGGGAAAACGTAGCAGTTATACAGGTTGGTGGCCCAGATGTACTTGACATAACAGCTGATCCAACGACAATGCCACAAACAGAAAGAATGATGCGAGTTAATTGGAAGAAATGGTGGCAAGTGTTTTATACAATAGTTGACTACGTGAATCAAATTGTGCAAGCAATGTCCAAAAGATCGAGATCATTAAATTCTGCTGCATTTTACTACAGAGTA---------------
>ADK46673
ATGTATGGTATTGAATATACCACA------------ATTCTAATCTTTCTGATATCAATCATTCTACTCAACTATATATTAAAATCAGTGACCCGAATAATGGACTACATTATATATAGATTTTTGTTAATTTTTGTAGCATTATTTGCCTTAACTAAAGCTCAGAACTATGGACTTAATATACCAATAACAGGATCAATGGATACTGTATAT------TCCAACTCTACTCAAGAAGGAATA---TTTCTAACATCCACATTATGTTTGTATTATCCAACTGAAGCAAGTACTCAAATCAGTGATGGTGAATGGAAAGACTCATTATCGCAAATGTTTCTTACAAAAGGTTGGCCAACTGGATCAGTCTATTTTAAAGAGTATTCAAACATTGTTGATTTTTCCGTTGACCCACAATTATATTGTGATTATAACTTAGTACTAATGAAGTAT---GATCAAAATCTTGAATTAGATATGTCAGAATTAGCTGATTTAATATTGAATGAATGGTTATGTAATCCAATGGATATAACATTATATTATTATCAACAATCGGGAGAATCAAATAAGTGGATATCAATGGGATCATCATGTACTGTGAAAGTGTGTCCACTGAATACACAAACATTAGGAATAGGTTGTCAAACAACGAATGTAGACTCATTTGAAACAGTTGCTGAGAATGAAAAATTAGCTATAGTGGATGTCGTTGATGGGATAAATCATAAAATAAATTTGACAACTACGACATGTACTATTCGAAATTGTAAGAAGTTAGGTCCAAGAGAGAATGTGGCTGTAATACAAGTTGGTGGCGCTAATATATTAGACATAACAGCGGATCCAACGACTAATCCACAAATTGAAAGAATGATGAGAGTGAATTGGAAAAGGTGGTGGCAAGTGTTCTATACTATAGTAGATTATATTAATCAGATTGTACAGGTAATGTCCAAAAGATCAAGATCATTAAATTCTGCTGCGTTCTATTATAGAGTA---------------
>ADK46672
ATGTATGGTATTGAATATACCACA------------GTTTTAACCTTTTTGATATCAGTTATATTGTTGAATTACGTACTCAAATCCTTAACTAGAATAATGGACTTTATTATTTACAGATTTCTTTTAATTATAGTTATATTATCACCACTCCTTAATGCACAAAATTATGGAATAAATCTTCCGATTACTGGCTCAATGGACACACCATAT------ACGAACTCAACGCGAGAGGAAGTA---TTCCTAACTTCGACTTTATGTTTGTATTACCCAACTGAAGCAGTAACAGAAATAAATGATAATTCATGGAAGGATACACTTTCTCAGCTATTTTTAATCAAAGGATGGCCAACAGGATCTATTTATTTTAAAGATTATACTGATATTGCCTCGTTTTCAGTCGATCCACAACTGTATTGTGATTATAATTTGGTATTAATGAAATAT---GACGCTACACTGCAACTGGACATGTCCGAACTAGCAGATTTGTTACTTAATGAGTGGTTATGTAATCCTATGGATATTACGTTGTATTATTATCAACAAACTGATGAGGCAAATAAATGGATTTCAATGGGATCATCTTGTACTATAAAGGTATGTCCACTTAATACGCAAACATTAGGAATTGGGTGCCTAACAACTGATACAAACACGTTTGAAGAAGTTGCAACAGCTGAAAAATTAGTGATCACTGACGTTGTAGATGGAGTCAATCATAAATTGAACGTGACAACAAACACTTGTACGATTAGAAATTGTAAAAAATTAGGACCAAGGGAAAACGTAGCAGTTATACAGGTAGGTGGCCCAGATGTGCTTGACATAACAGCTGATCCAACGACAATGCCACAAACAGAAAGAATGATGCGAGTGAATTGGAAGAAATGGTGGCAAGTGTTTTATACAATAGTTGACTACGTGAATCAAATTGTGCAAGCAATGTCCAAAAGATCGAGATCATTAAATTCTGCTGCATTTTACTACAGAGTA---------------
>ADK46671
ATGTATGGTATTGAATATACCACA------------GTTTTAACCTTTTTGATATCAGTTATATTGTTGAATTACGTACTCAAATCCTTAACTAGAATAATGGACTTTATTATTTACAGATTTCTTTTAATTATAGTTATATTATCACCACTCCTTAATGCACAAAATTATGGAATAAATCTTCCGATTACTGGCTCAATGGACACACCATAT------ACGAACTCAACGCGAGAGGAAGTA---TTCCTAACTTCGACTTTATGTTTGTATTACCCAACTGAAGCAGCAACAGAAATAAATGATAATTCATGGAAGGATACACTTTCTCAGCTATTTTTAATCAAAGGATGGCCAACAGGATCTATTTATTTTAAAGATTATACTGATATTGCCTCGTTTTCAGTCGATCCACAACTGTATTGTGATTATAATTTGGTATTAATGAAATAT---GACGCTACATTGCAACTAGACATGTCCGAACTAGCAGATTTGTTACTTAATGAGTGGTTATGTAATCCTATGGATATTACTTTGTATTATTATCAACAAACTGATGAGGCAAATAAATGGATTTCAATGGGATCATCTTGTACTATAAAGGTATGTCCACTAAATACGCAAACATTAGGAATTGGATGCCTAACAACTGATACAAACACGTTTGAAGAAGTTGCAACAGCTGAAAAATTAGTGATTACTGACGTTGTAGATGGAGTCAATCATAAATTGAACGTAACAACAAACACTTGTACGATTAGAAATTGTAAAAAATTAGGACCAAGGGAAAACGTAGCAGTTATACAGGTTGGTGGCCCAGATGTACTTGACATAACAGCTGATCCAACGACAATGCCACAAACAGAAAGAATGATGCGAGTGAATTGGAAGAAATGGTGGCAAGTGTTTTATACAATAGTTGACTACGTGAATCAAATTGTGCAAGCAATGTCCAAAAGATCGAGATCATTAAATTCTGCTGCATTTTACTACAGAGTA---------------
>AGH68966
ATGTATGGTATTGAATATACCACA------------ATTCTAACCTTTCTGATATCAATAGTTTTATTGAACTATATATTAAAATCACTAACTAGTGCGATGGACTTTATAATTTATAGATTTCTTTTACTTATTGTTATTGCATCACCTTTTGTTAAAACGCAAAACTATGGAATTAATTTACCGATTACTGGCTCCATGGATACAGCATAT------GCAAATTCATCACAGCAAGAAACA---TTTTTGACTTCAACGCTATGCTTGTATTATCCTACAGAAGCATCAACTCAAATTGGAGATACGGAATGGAAGGATACTCTGTCCCAATTATTCTTGACTAAAGGGTGGCCAACTGGATCAGTCTATTTTAAAGAATACACTGATATCGCTTCATTCTCAATTGATCCACAACTTTATTGTGATTATAATGTTGTACTGATGAAGTAT---GATTCAACGTTAGAGCTAGATATGTCTGAATTAGCTGATTTAATTCTAAATGAATGGTTATGTAACCCAATGGATATAACATTATATTATTATCAGCAAACAGATGAAGCGAATAAATGGATATCGATGGGACAATCTTGTACCATAAAAGTATGTCCATTGAATACACAGACTTTAGGAATAGGTTGTATTACCACAAATACAGCGACATTTGAAGAGGTGGCTACAAGTGAAAAATTAGTAATAACCGATGTTGTTGATGGTGTGAACCATAAACTTGATGTGACTACAAATACCTGTACAATTAGGAATTGTAAGAAGTTAGGACCAAGAGAAAATGTAGCGATTATACAAGTCGGTGGCTCAGATGTGTTAGATATTACAGCGGATCCAACTACTGCACCACAAACTGAACGTATGATGCGAGTAAATTGGAAGAAATGGTGGCAAGTTTTCTATACGGTAGTAGATTATATTAATCAGATTGTGCAAGTTATGTCCAAAAGATCACGGTCATTAAATTCAGCAGCTTTTTACTATAGGATT---------------
>ADK46677
ATGTATGGTATTGAATATACCACA------------ATTCTAATCTTTCTGATATCAATCATTCTACTCAACTATATATTAAAATCAGTGACCCGAATAATGGACTACATTATATATAGATTTTTGTTGATTTCTGTAGCATTATTTGCCTTAACTAAAGCTCAGAACTATGGACTTAATATACCAATAACAGGATCAATGGATACTGTATAC------TCCAACTCTACTCAAGAAGGAGTA---TTTCTAACATCCACATTATGTTTGTATTATCCAACTGAAGCAAGTACTCAAATCAGTGATGGTGAATGGAAAAACTCATTATCACAAATGTTTCTTACAAAAGGTTGGCCAACAGGATCAGTCTATTTTAAAGAGTACTCAAATATTGTTGATTTTTCCGTTGACCCACAATTATATTGTGATTATAACTTAGTGCTAATGAAGTAT---GATCAAAATCTTGAATTAGATATGTCAGAATTAGCTGATTTGATATTGAATGAATGGTTATGTAATCCAATGGATATAATATTATATTATTATCAACAATCGGGAGAATCAAATAAGTGGATATCAATGGGATCATCATGTACTGTGAAAGTGTGTCCACTGAATACACAAACGTTAGGAATAGGTTGTCAAACAACGAATGTAGACTCATTTGAAACAGTTGCTGAGAATGAAAAATTAGCTATAGTGGATGTCGTTGATGGGATAAATCATAAAATAAATTTGACAACTACGACATGTACTATTCGAAATTGTAAGAAGTTAGGTCCAAGAGAGAATGTGGCTGTAATACAAGTTGGTGGCTCTAATGTGTTAGACATAACAGCGGATCCAACAACTAATCCACAAATTGAGAGAATGATGAGAGTGAATTGGAAAAGATGGTGGCAAGTATTCTATACTATAGTAGATTATATTAATCAGATTGTACAGGTAATGTCCAAAAGATCAAGATCATTAAATTCTGCTGCGTTTTATTATAGAGTA---------------
>AAR19753
ATGTATGGTATTGAATATACCACA------------GTTCTAACCTTTTTGATATCATTCATTTTACTGAATTATATACTTAAATCTTTGACTAGAATGATGGACTTTGTCATTTATAGATTTCTTTTCGTTATAGTCGTCCTGTCACCATTATTAAAAGCACAAAATTATGGAATAAACCTGCCAATCACTGGTTCAATGGATACTGCATAC------GCTAATTCCACACAAGAAGAGACA---TTCCTTACGTCTACTCTATGCCTGTACTATCCTACTGAGGCTGCAACAGAAATAAATGATAATTCGTGGAAAGACACGCTCTCACAATTATTTCTGACTAAGGGATGGCCTACTGGATCCATTTATTTCAGAGAGTATACAGACATAGTATCCTTCTCAGTTGATCCACAATTATACTGTGACTACAACGTAGTGTTAATGAAATAT---GACGCGGCATTACAGTTAGACATGTCTGAACTGGCTGATTTAATATTGAATGAATGGTTATGCAATCCGATGGACATTACTCTGTACTATTATCAACAGACAGATGAGGCTAATAAGTGGATTTCTATGGGGTCTTCATGTACAATTAAAGTATGCCCACTAAACACGCAAACTCTAGGAATTGGTTGCCTGACCACCGATACAGCGACATTTGAAGAAGTTGCAACAGCTGAGAAATTGGTAATAACTGATGTTGTTGACGGAGTCAATCACAAGCTTGATGTAACCACAGCTACTTGTACTATTAGAAATTGCAAAAAATTGGGACCGCGGGAAAATGTAGCTGTAATCCAAGTTGGTGGTTCTGACGTACTTGATATAACAGCTGATCCGACCACAGCGCCACAAACTGAGAGAATGATGCGTATTAATTGGAAGAAATGGTGGCAAGTGTTTTATACTGTAGTTGATTATGTGAATCAGATAATTCAATTAATGTCCAAAAGATCGCGATCGTTGAATTCCGCTGCATTTTACTATAGAGTA---------------
>ADK46675
ATGTATGGTATTGAATATACCACA------------ATTCTAATCTTTTTGATATCAATCATTCTACTCAACTATATATTAAAATCGGTGACTCGAATAATGGACTACATTATATATAGATCTTTGTTGATTTTTGTAGCATTATTTGCCTTAACAAGAGCTCAGAATTATGGGATTAACTTACCGATAACAGGATCAATGGACACTGCATAC------GCTAACTCTACTCAAGAAGGAATA---TTTCTAACATCCACATTATGTTTGTATTATCCAACTGAAGTAAGTACTCAAATCAATGATGGTGAATGGAAAGACTCATTGTCACAAATGTTTCTCACAAAAGGTTGGCCAACAGGATCAGTCTATTTTAAAGAGTATTCAAGTATTGTTGATTTTTCCGTTGACCCACAATTATATTGTGATTATAACTTAGTACTAATGAAATAT---GATCAAAGTCTTGAATTGGATATGTCAGAGTTAGCTGATTTAATATTGAATGAATGGTTATGTAATCCAATGGATATAACATTATATTATTATCAACAATCGGGAGAATCAAATAAATGGATATCAATGGGATCATCATGTACTGTGAAAGTGTGTCCACTGAATACGCAAACGTTAGGAATAGGTTGTCAAACAACAAATGTAGACTCGTTTGAAATGGTTGCTGAGAATGAGAAATTAGCTATAGTGGATGTCGTTGATGGGATAAATCATAAAATAAATTTGACAACTACGACATGTACTATTCGAAATTGTAAGAAGTTAGGTCCAAGAGAGAACGTAGCTGTAATACAAGTTGGTGGCTCTAATATATTAGACATAACAGCAGATCCAACGACTAATCCACAAACTGAGAGAATGATGAGAGTGAATTGGAAAAAATGGTGGCAAGTATTTTATACTATAGTAGATTATATTAACCAGATCGTACAGGTAATGTCCAAAAGATCAAGATCATTAAATTCTGCAGCTTTTTATTATAGAGTA---------------
>AFQ20957
ATGTATGGTATTGAATATACCACA------------ATTCTAATCTTTCTGATATCAATCATTCTACTCAATTATATATTAAAATCAGTGACTCAAATGATGGACTACATTATATATAGATCTTTGTTAATTTCTGTAGCATTATTTGCCTTGACAAGAGCTCAGAATTATGGGATTAACTTACCAATAACAGGATCAATGGACGCCGCATAC------GCTAACTCTACTCAAGAAGGAATA---TTTCTAACATCCACATTATGTTTGTATTATCCAACAGAAGCAAGTACTCAAATTAATGATGGTGAATGGAAAGACTCATTGTCACAAATGTTTCTCATAAAAGGTTGGCCAACAGGATCAGTCTATTTTAAAGAGTATTCAAGTATTGTTGATTTTTCTGTTGATCCACAATTATATTGTGATTATAACTTAGTATTAATGAAATAT---GATCAAAATCTTGAATTAGATATGTCAGAGTTAGCTGATTTAATATTGAATGAGTGGTTATGTAATCCAATGGATATAACATTATACTATTATCAACAATCGGGAGAATCAAATAAGTGGATATCAATGGGATCATCATGTACTGTGAAAGTGTGTCCACTGAATACGCAAACGTTAGGAATAGGTTGTCAAACAACAAATGTAGACTCGTTTGAAATGGTTGCTGAAAATGAGAAACTAGCTATAGTGGATGTCGTTGATGGGATAAATCATAAAATAAATTTGACAACTACGACATGTACTATTCGAAATTGTAAGAAGTTAGGTCCAAGAGAGAATGTAGCTGTAATACAAGTTGGTGGCTCTAATGTGTTAGACATAACAGCAGATCCAACGACTAATCCACAAACTGAGAGAATGATGAGAGTGAATTGGAAAAAATGGTGGCAAGTATTTTATACTATAGTAGATTATATTAACCAGATTGTACAGGTAATGTCCAAAAGGTCAAGATCATTAAATTCTGCAGCTTTTTATTATAGAGTA---------------
>BAI49634
ATGTATGGCATTGAATATACCACA------------GTTTTAACCTTTTTGATATCAGTTATATTGTTGAATTACGTACTTAAATCTTTAACTAGAATAATGGACTTTATTATTTACAGATTTCTTTTAATTATAGTTATATTATCACCACTCCTTAATGCACAAAATTATGGAATAAATCTTCCGATTACTGGCTCAATGGACACACCATAT------ACGAACTCAACGCGAGAGGAAGTA---TTCCTAACTTCGACTTTATGTTTGTATTACCCAACTGAAGCAGCAACAGAAATAAATGATAATTCATGGAAGGATACACTTTCTCAGCTATTTTTAATCAAAGGATGGCCAACAGGATCTATTTATTTTAAAGATTATACTGATATTGCCTCGTTTTCAGTCGATCCACAACTGTATTGTGATTATAATTTGGTATTAATGAAATAT---GACGCTACACTGCAACTAGACATGTCCGAGCTAGCAGATTTGTTACTTAATGAGTGGTTATGTAATCCTATGGATATTACTTTGTATTATTATCAACAAACTGATGAGGCAAATAAATGGATTTCAATGGGATCATCTTGTACTATAAAGGTATGTCCGCTAAATACGCAAACATTAGGAATTGGGTGCCTAACAACTGATACAAACACGTTTGAAGAAGTTGCAACAGCTGAAAAATTAGTGATTACTGACGTTGTAGATGGAGTCAATCATAAATTGAACGTGACAACAAACACTTGTACGATTAGAAATTGTAAAAAATTAGGACCAAGGGAAAACGTAGCAGTTATACAGGTTGGTGGCCCAGATGTGCTTGACATAACAGCTGATCCAACGACAATGCCACAAACAGAAAGAATGATGCGAGTGAATTGGAAGAAATGGTGGCAAGTGTTTTATACAATAGTTGACTACGTGAATCAAATTGTGCAAGCAATGTCCAAAAGATCGAGATCATTAAATTCTGCTGCATTTTACTACAGAGTA---------------
>BAI49635
ATGTATGGTATTGAATATACCACA------------GTTTTAACCTTTTTGATATCAGTTATATTGTTGAATTACGTACTTAAATCCTTAACTAGAATAATGGACTTTATTATTTACAGATTTCTTTTAATTATAGTTATATTATCACCACTCCTTAATGCACAAAATTATGGAATAAATCTTCCGATTACTGGCTCAATGGACACACCATAT------ACGAACTCAACGCGAGAGGAAGTA---TTCCTAACTTCGACTTTATGTTTGTATTACCCAACTGAAGCAGCAACAGAAATAAATGATAATTCATGGAAGGATACACTTTCTCAGCTATTTTTAATCAAAGGATGGCCAACAGGATCTATTTATTTTAAAGATTATACTGATATTGCCTCGTTTTCAGTCGATCCACAACTGTATTGTGATTATAATTTGGTATTAATGAAATAT---GACGCTACACTGCAACTAGACATGTCCGAACTAGCAGATTTGTTACTTAATGAGTGGTTATGTAATCCTATGGATATTACTTTGTATTATTATCAACAAACTGATGAGGCAAATAAATGGATTTCAATGGGATCATCTTGTACTATAAAGGTATGTCCACTAAATACGCAAACATTAGGAATTGGGTGCCTAACAACTGATACAAACACGTTTGAAGAAGTTGCAACAGCTGAAAAATTAGTGATTACTGACGTTGTAGATGGAGTCAATCATAAATTGAACGTGACAACAAACACTTGTACGATTAGAAATTGTAAAAAATTAGGACCAAGGGAAAACGTAGCAGTTATACAGGTTGGTGGCCCAGATGTGCTTGACATAACAGCTGATCCAACGACAATGCCACAAACAGAAAGAATGATGCGAGTGAATTGGAAGAAATGGTGGCAAGTGTTTTATACAATAGTTGACTACGTGAATCAAATTGTGCAAGCAATGTCCAAAAGATCGAGATCATTAAATTCTGCTGCATTTTACTACAGAGTA---------------
>BAI49636
ATGTATGGTATTGAATATACCGCA------------ATTCTAACCTTTCTGATATCGATAGTTTTATTGAACTATATATTAAAATCACTAACTAGTGCAATGGACTTTATAATTTATAGATTTCTTTTACTTATTGTTATTGTATCACCTTTTGTTAAAACACAAAATTATGGAATTAATTTACCGATCACTGGTTCCATGGATACAGCATAT------GCAAATTCATCACAGCAAGAAACA---TTTTTGACTTCAACGCTATGCTTATATTATCCTACAGAAGCATCAACTCAAATTGGAGATACGGAATGGAAGGATACTCTGTCCCAATTATTCTTGACTAAAGGATGGCCAACTGGATCAGTCTATTTTAAAGAATACACTGATATCGCTTCATTCTCAATTGATCCACAACTTTATTGTGATTATAATGTTGTACTGATGAAGTAT---GATTCAACGTTAGAGCTAGATATGTCTGAATTAGCTGATTTAATTCTAAATGAATGGTTATGTAACCCAATGGATATAACATTATATTATTATCAGCAAACAGATGAAGCGAATAAATGGATATCGATGGGACAGTCTTGTACCATAAAAGTATGTCCATTGAATACGCAAACTTTAGGAATAGGTTGTATTACCACAAATACAGCGACATTTGAAGAGGTGGCTACAAGTGAAAAATTAGTAATAACCGATGTTGTTGATGGTGTAAACCATAAACTTGATGTGACTACAAATACCTGTACAATTAGGAATTGTAAGAAGTTAGGACCAAGAGAAAATGTAGCGATTATACAAGTCGGTGGCTCAGATGTGTTAGATATTACAGCGGATCCAACTACTGCACCACAAACTGAACGTATGATGCGAATAAATTGGAAGAAATGGTGGCAGGTTTTCTATACGGTAGTAGATTATATTAATCAAATTGTGCAAGTTATGTCCAAAAGATCACGGTCATTAAATTCAGCAGCTTTTTACTATAGGGTT---------------
>BAI49637
ATGTATGGTATTGAATATACCGCA------------ATTCTAACCTTTCTGATATCGATAGTTTTATTGAACTATATATTAAAATCACTAACTAGTGCGATGGACTTTATAATTTATAGATTTCTTTTACTTATTGTTATTGTATCACCTTTTGTTAAAACACAAAATTATGGAATTAATTTACCGATCACTGGTTCCATGGATACAGCATAT------GCAAATTCATCACAGCAAGAAACA---TTTTTGACTTCAACGCTATGCTTATATTATCCTACAGAAGCATCAACTCAAATTGGAGATACGGAATGGAAGGATACTCTGTCCCAATTATTCTTGACTAAAGGATGGCCAACTGGATCAGTCTATTTTAAAGAATACACTGATATCGCTTCATTCTCAATTGATCCACAACTTTATTGTGATTATAATGTTGTACTGATGAAGTAT---GATTCAACGTTAGAGCTAGATATGTCTGAATTAGCTGATTTAATTCTAAATGAATGGTTATGTAACCCAATGGATATAACATTATATTATTATCAGCAAACAGATGAAGCGAATAAATGGATATCGATGGGACAGTCTTGTACCATAAAAGTATGTCCATTGAATACGCAAACTTTAGGAATAGGTTGTATTACCACAAATACAGCGACATTTGAAGAGGTGGCTACAAGTGAAAAATTAGTAATAACCGATGTTGTTGATGGTGTAAACCATAAACTTGATGTGACTACAAATACCTGTACAATTAGGAATTGTAAGAAGTTAGGACCAAGAGAAAATGTAGCGATTATACAAGTCGGTGGCTCAGATGTGTTAGATATTACAGCGGATCCAACTACTGCACCACAAACTGAACGTATGATGCGAATAAATTGGAAGAAATGGTGGCAGGTTTTCTATACGGTAGTAGATTATATTAATCAAATTGTGCAAGTTATGTCCAAAAGATCACGGTCATTAAATTCAGCAGCTTTTTATTATAGGGTT---------------
>BAI49630
ATGTATGGTATTGAATATACCACA------------ATTCTAACCTTTTTGATATCAATTATTCTATTAAATTATATATTAAAATCAATAACTAATATGATGGACTTTATCATATATCGGTATTTACTAATAGTTGTCGTCATACTGCCATTTATTAAAGCTCAAAATTATGGAATAAATCTTCCAATAACAGGTTCTATGGATACCGCATAT------GTAAACTCTACACAACAAGAGAAT---TTTATGACTTCCACTTTATGCTTATATTATCCAAGTTCAGTCACGACTGAAATAACTGATCCCGACTGGACGAACACACTGTCACAACTTTTCCTGACTAAAGGATGGCCGACAAATTCCGTCTACTTCAAGAGTTATGCTGATATATCGTCCTTCTCTGTAGATCCGCAGGTGTATTGTGATTATAATATTGTGTTAATACAGTAC---CAAAATTCATTAGCGTTAGATGTCTCAGAACTTGCTGATTTAATTTTAAATGAATGGTTATGTAATCCGATGGACGTAACGTTGTACTATTATCAACAGACAGATGAAGCGAATAAATGGATATCAATGGGAGAATCATGTACAGTTAAAGTATGTCCCTTAAATACACAAACTTTAGGAATTGGATGTACGACAACCGACGTCACAACATTTGAAGAGGTAGCAAATGCGGAAAAATTAGTAATAACTGACGTCGTGGATGGAGTCAATCATAAGATTAATATTACAGTGAATACATGTACTATACGGAATTGCAAAAAATTAGGACCGAGAGAAAATGTAGCAATTATACAAGTGGGTAGTTCTGACGTCATAGACATAACAGCAGATCCAACAACGATCCCACAAACTGAAAGAATGATGCGAATAAACTGGAAAAAATGGTGGCAGGTGTTTTATACCGTAGTAGATTACATAAATCAAATAGTTCAGGTAATGTCCAAACGATCAAGATCATTAAATTCAGCTGCTTTTTACTACAGAATT---------------
>BAI49631
ATGTATGGCATTGAATATACCACA------------GTTTTAACCTTTTTGATATCAGTTATATTGTTGAATTACGTACTTAAATCCTTAACTAGAATAATGGACTTTATTATTTACAGATTTCTTTTAATTATAGTTATATTATCACCACTCCTTAATGCACAAAATTATGGAATAAATCTTCCGATTACTGGCTCAATGGACACACCATAT------ACGAACTCAACGCGAGAGGAAGTA---TTCCTAACTTCGACTTTATGTTTGTATTACCCAACTGAAGCAGCAACAGAAATAAATGATAATTCATGGAAGGATACACTTTCTCAGCTATTTTTAATCAAAGGATGGCCAACAGGATCTATTTATTTTAAAGATTATACTGATATTGCCTCGTTTTCAGTCGATCCACAACTGTATTGTGATTATAATTTGGTATTAATGAAATAT---GACGCTACACTGCAACTAGACATGTCCGAACTAGCAGATTTGTTACTTAATGAGTGGTTATGTAATCCTATGGATATTACTTTGTATTATTATCAACAAACTGATGAGGCAAATAAATGGATTTCAATGGGATCATCTTGTACTATAAAGGTATGTCCACTAAATACGCAAACATTAGGAATTGGGTGCCTAACAACTGATACAAACACGTTTGAAGAAGTTGCAACAGCTGAAAAATTAGTGATTACTGACGTTGTAGATGGAGTCAATCATAAATTGAACGTGACAACAAACACTTGTACGATTAGAAATTGTAAAAAATTAGGACCAAGGGAAAACGTAGCAGTTATACAGGTTGGTGGCCCAGATGTGCTTGACATAACAGCTGATCCAACGACAATGCCACAAACAGAAAGAATGATGCGAGTGAATTGGAAGAAATGGTGGCAAGTGTTTTATACAATAGTGGACTACGCGAATCAAATTGTGCAAGCAATGTCCAAAAGATCGAGATCATTAAATTCTGCTGCATTTTACTACAGAGTA---------------
>BAI49632
ATGTATGGTATTGAATATACCACA------------GTTTTAACCTTTTTGATATCAGTTATATTGTTGAATTACGTACTTAAATCTTTAACTAGAATAATGGACTTTATTATTTACAGATTTCTTTTAATTATAGTTATATTATCACCACTCCTTAATGCACAAAATTATGGAATAAATCTTCCGATTACTGGCTCAATGGACACACCATAT------ACGAACTCAACGCGAGAGGAAGTA---TTCCTAACTTCGACTTTATGTTTGTATTACCCAACTGAAGCAGCAACAGAAATAAATGATAATTCATGGAAGGATACACTTTCTCAGCTATTTTTAATCAAAGGATGGCCAACAGGATCTATTTATTTTAAAGATTATACTGATATTGCCTCGTTTTCAGTCGATCCACAACTGTATTGTGATTATAATTTGGTATTAATGAAATAT---GACGCTACACTGCAACTAGACATGTCCGAGCTAGCAGATTTGTTACTTAATGAGTGGTTATGTAATCCTATGGATATTACTTTGTATTATTATCAACAAACTGATGAGGCAAATAAATGGATTTCAATGGGATCATCTTGTACTATAAAGGTATGTCCGCTAAATACGCAAACATTAGGAATTGGGTGCCTAACAACTGATACAAACACGTTTGAAGAAGTTGCAACAGCTGAAAAATTAGTGATTACTGACGTTGTAGATGGAGTCAATCATAAATTGAACGTGACAACAAACACTTGTACGATTAGAAATTGTAAAAAATTAGGACCAAGGGAAAACGTAGCAGTTATACAGGTTGGTGGCCCAGATGTGCTTGACATAACAGCTGATCCAACGACAATGCCACAAACAGAAAGAATGATGCGAGTGAATTGGAAGAAATGGTGGCAAGTGTTTTATACAATAGTTGACTACGTGAATCAAATTGTGCAAGCAATGTCCAAAAGATCGAGATCATTAAATTCTGCTGCATTTTACTACAGAGTA---------------
>BAI49633
ATGTATGGCATTGAATATACCACA------------GTTTTAACCTTTTTGATATCAGTTATATTGTTGAATTACGTACTTAAATCCTTAACTAGAATAATGGACTTTATTATTTACAGATTTCTTTTAATTATAGTTATATTATCACCACTCCTTAATGCACAAAATTATGGAATAAATCTTCCGATTACTGGCTCAATGGACACACCATAT------ACGAACTCAACGCGAGAGGAAGTA---TTCCTAACTTCGACTTTATGTTTGTATTACCCAACTGAAGCAGCAACAGAAATAAATGATAATTCATGGAAGGATACACTTTCTCAGCTATTTTTAATCAAAGGATGGCCAACAGGATCTATTTATTTTAAAGATTATACTGATATTGCCTCGTTTTCAGTCGATCCACAACTGTATTGTGATTATAATTTGGTATTAATGAAATAT---GACGCTACACTGCAACTAGACATGTCCGAACTAGCAGATTTGTTACTTAATGAGTGGTTATGTAATCCTATGGATATTACTTTGTATTATTATCAACAAACTGATGAGGCAAATAAATGGATTTCAATGGGATCATCTTGTACTATAAAGGTATGTCCACTAAATACGCAAACATTAGGAATTGGGTGCCTAACAACTGATACAAACACGTTTGAAGAAGTTGCAACAGCTGAAAAATTAGTGATTACTGACGTTGTAGATGGAGTCAATCATAAATTGAACGTGACAACAAACACTTGTACGATTAGAAATTGTAAAAAATTAGGACCAAGGGAAAACGTAGCAGTTATACAGGTTGGTGGCCCAGATGTGCTTGACATAACAGCTGATCCAACGACAATGCCACAAACAGAAAGAATGATGCGAGTGAATTGGAAGAAATGGTGGCAAGTGTTTTATACAATAGTTGACTACGTGAATCAAATTGTGCAAGCAATGTCCAAAAGATCGAGATCATTAAATTCTGCTGCATTTTACTACAGAGTA---------------
>AGE47287
ATGTATGGTATTGAATATACCACA------------ATTCTGACCATTTTAATATCTATCATATTATTGAATTATATACTAAAAACTATAACTAATACAATGGACTACATAATTTTTAGATTTTTACTACTCATCGTTCTGATGTCACCATTTGTGAGGACACAAAATTACGGCATGTATCTACCAATAACGGGATCACTAGACGCCGTATAC------ACAAATTCAACTAGTGGAGAATCA---TTTCTAACTTCAACGTTATGTTTATATTATCCAACAGAAGCTAAAAATGAGATTTCAGATAATGAATGGGAAAATACTCTATCACAATTATTTTTAACTAAAGGATGGCCGACTGGGTCAGTTTATTTTAAAGACTACAATGATATTACTATATTTTCTATGAATCCACAACTGTATTGTGATTATAATGTAGTATTGATGCGATAT---GATAATACATCTGAATTAGATGCATCGGAATTAGCAGATCTTATATTGAATGAATGGCTGTGCAATCCTATGGATATATCACTTTACTATTATCAACAAAATAGCGAATCAAATAAATGGATATCAATGGGAACAGACTGCACGGTAAAAGTTTGTCCACTCAATACGCAAACTTTAGGAATTGGATGCAAAACTACGGACGTGGATACATTTGAGATTGTTGCGTCGTCTGAAAAATTGGTAATTACTGATGTTGTAAATGGTGTTAATCATAAAATAAATATTTCAATAAATACGTGCACTATACGTAATTGTAATAAACTAGGACCACGAGAAAATGTTGCTATAATTCAAGTTGGTGGACCGAACGCATTAGATATCACTGCTGATCCAACAACAGTTCCACAGGTTCAAAGAATTATGCGAGTAAATTGGAAAAAATGGTGGCAAGTGTTTTATACAGTAGTTGATTATATTAACCAAATTATACAAGTTATGTCCAAACGGTCAAGATCATTAGACACGGCTGCTTTTTATTATAGAATT---------------
>AEG77038
ATGTATGGTATTGAATATACCACA------------ATTCTGACCATTTTGATATCTATCATATTATTGAATTATATATTAAAAACTATAACTAATACAATGGACTACATAATCTATAGATTTTTATTAGTTATTGTTCTAATATCACCATTTGTAAGAACACAAAATTATGGCATATATTTACCAATAACGGGATCACTAGACGCTGTATAT------ACGAATTCAACTAGTGGAGAAACA---TTTCTAACTTCAACACTATGTCTATACTATCCAGCAGAAGCTAAAAATGAGATTTCAGATGATGAATGGGAAAATACTCTATCACAATTATTTTTAACTAAAGGATGGCCAACTGGATCAGTTTATTTTAAAGACTACAATGACATTACCACATTTTCTATGAATCCACAACTGTATTGTGATTATAATGTAGTATTAATGAGATAT---GATAATACATCTGAATTAGATGCATCGGAGTTAGCAGATCTTATATTGAATGAATGGCTGTGCAATCCTATGGACATATCACTTTACTATTATCAGCAAAGTAGCGAATCAAATAAATGGATCTCAATGGGAACGGATTGCACGGTAAAAGTTTGCCCACTTAATACACAAACGTTAGGAATTGGATGCAAAACTACGGACGTGAGTACATTTGAGATAGTTGCGTCGTCTGAAAAATTAGTAATTACTGACGTTGTAAATGGTGTTAATCATAAGATAAATATTTCAATAAGTACATGCACTATACGCAACTGTAACAAATTAGGACCACGAGAAAATGTTGCTATAATTCAAGTTGGCGGACCGAACGCATTAGATATCACTGCTGATCCAACAACAGTTCCACAAATTCAAAGAATCATGCGAATAAATTGGAAAAAATGGTGGCAAGTCTTTTATACAGTAGTTGACTACATTAACCAAATTATACAAGTTATGTCCAAGCGGTCAAGATCATTAGACGCAGCTGCTTTTTATTATAGAGTT---------------
>BAI49639
ATGTATGGTATTGAATATACCGCA------------ATTCTAACCTTTCTGATATCGATAGTTTTATTGAACTATATATTAAAATCACTAACTAGTGCGATGGACTTTATAATTTATAGATTTCTTTTACTTATTGTTATTGTATCACCTTTTGTTAAAACACAAAATTATGGAATTAATTTACCGATCACTGGTTCCATGGATACAGCATAT------GCAAATTCATCACAGCAAGAAACA---TTTTTGACTTCAACGCTATGCTTATATTATCCTACAGAAGCATCAACTCAAATTGGAGATACGGAATGGAAGGATACTCTGTCCCAATTATTCTTGACTAAAGGATGGCCAACTGGATCAGTCTATTTTAAAGAATACACTGATATCGCTTCATTCTCAATTGATCCACAACTTTATTGTGATTATAATGTTGTACTGATGAAGTAT---GATTCAACGTTAGAGCTAGATATGTCTGAATTAGCTGATTTAATTCTAAATGAATGGTTATGTAACCCAATGGATATAACATTATATTATTATCAGCAAACAGATGAAGCGAATAAATGGATATCGATGGGACAGTCTTGTACCATAAAAGTATGTCCATTGAATACGCAAACTTTAGGAATAGGTTGTATTACCACAAATACAGCGACATTTGAAGAGGTGGCTACAAGTGAAAAATTAGTAATAACCGATGTTGTTGATGGTGTAAACCATAAACTTGATGTGACTACAAATACCTGTACAATTAGGAATTGTAAGAAGTTAGGACCAAGAGAAAATGTAGCGATTATACAAGTCGGTGGCTCAGATGTGTTAGATATTACAGCGGATCCAACTACTGCACCACAAACTGAACGTATGATGCGAATAAATTGGAAGAAATGGTGGCAAGTTTTCTATACGGTAGTAGATTATATTAATCAAATTGTGCAAGTTATGTCCAAAAGATCACGGTCATTAAATTCAGCAGCTTTTTACTATAGGGTT---------------
>AFQ20967
ATGTATGGTATTGAATATACCACA------------ATTCTAATCTTTCTGATATCAATCATTCTATTAAATTATATATTAAAATCAGTGACTCGAATGATGGACTACATTATATATAGATCTTTGTTAATTTCTGTAGCATTATTTGCCTTGACAAGAGCTCAGAATTATGGGATTAACTTACCAATAACAGGATCAATGGACGCCGCATAC------ACTAACTCTACTCAAGAAGGAATA---TTTCTAACATCCACATTATGTTTGTATTATCCAACAGAAGCAAGTACTCAAATTAATGATGGTGAATGGAAAGACTCATTGTCACAAATGTTTCTCATAAAAGGTTGGCCAACAGGATCAGTCTATTTTAAAGAGTATTCAAGTATTGTTGATTTTTCTGTTGATCCACAATTATATTGTGATTATAACTTAGTATTAATGAAATAT---GATCAAAATCTTGAATTAGATATGTCAGAATTAGCTGATTTAATATTGAATGAATGGTTATGTAATCCAATGGATATAACATTATACTATTATCAACAATCGGGAGAATCAAATAAGTGGATATCAATGGGATCATCATGTACTGTGAAAGTGTGTCCACTGAATACGCAAACGTTAGGAATAGGTTGTCAAACAACAAATGTAGACTCGTTTGAAATGGTTGCTGAAAATGAGAAACTAGCTATAGTGGATGTCGTTGATGGAATAAATCATAAAATAAATTTGACAACTACGACATGTATTATTCGAAATTGTAAGAAGTTAGGTCCAAGAGAGAATGTAGCTGTAATACAAGTTGGTGGCTCTAATGTGTTAGACATAACAGCAGATCCAACGACTAATCCACAAACTGAGAGAATGATGAGAGTGAATTGGAAAAAATGGTGGCAAGTATTTTATACCATAGTAGATTATATTAACCAGATTGTACAGGTAATGTCCAAAAGGTCAAGATCATTAAATTCTGCAGCTTTTTATTATAGAGTA---------------
>AFQ20966
ATGTATGGTATTGAATATACCACA------------ATTCTAATCTTTCTGATATCAATCATTCTATTAAATTATATATTAAAATCAGTGACTCGAATGATGGACTACATTATATATAGATCTTTGTTAATTTCTGTAGCATTATTTGCCTTGACAAGAGCTCAGAATTATGGGATTAACTTACCAATAACAGGATCAATGGACGCCGCATAC------GCTAACTCTACTCAAGAAGGAATA---TTTCTAACATCCACATTATGTTTGTATTATCCAACAGAAGCAAGTACTCAAATTAATGATGGTGAATGGAAAGACTCATTGTCACAAATGTTTCTCATAAAAGGTTGGCCAACAGGATCAGTCTATTTTAAAGAGTATTCAAGTATTGTTGATTTTTCTGTTGATCCACAATTATATTGTGATTATAACTTAGTATTAATGAAATAT---GATCAAAATCTTGAATTAGATATGTCAGAGTTAGCTGATTTAATATTGAATGAATGGTTATGTAATCCAATGGATATAACATTATACTATTATCAACAATCGGGAGAATCAAATAAGTGGATATCAATGGGATCATCATGTACTGTGAAAGTGTGTCCACTGAATACGCAAACGTTAGGAATAGGTTGTCAAACAACAAATGTAGACTCGTTTGAAATGGTTGCTGAAAATGAGAAACTAGCTATAGTGGATGTCGTTGATGGAATAAATCATAAAATAAATTTGACAACTACGACATGTATTATTCGAAATTGTAAGAAGTTAGGTCCAAGAGAGAATGTAGCTGTAATACAAGTTGGTGGCTCTAATGTGTTAGACATAACAGCAGATCCAACGACTAATCCACAAACTGAGAGAATGATGAGAGTGAATTGGAAAAAATGGTGGCAAGTATTTTATACCATAGTAGATTATATTAACCAGATTGTACAGGTAATGTCCAAAAGGTCAAGATCATTAAATTCTGCAGCTTTTTATTATAGAGTA---------------
>AFQ20965
ATGTATGGTATTGAATATACCACA------------ATTCTAATCTTTCTGATATCAATCATTCTATTAAATTATATATTAAAATCAGTGACTCGAATGATGGACTACATTATATATAGATCTTTGTTAATTTCTGTAGCATTATTTGCCTTGACAAGAGCTCAGAATTATGGGATTAACTTACCAATAACAGGATCAATGGACGCCGCATAC------GCTAACTCTACTCAAGAAGGAATA---TTTCTAACATCCACATTATGTTTGTATTATCCAACAGAAGCAAGTACTCAAATTAATGATGGTGAATGGAAAGACTCATTGTCACAAATGTTTCTCATAAAAGGTTGGCCAACAGGATCAGTCTATTTTAAAGAGTATTCAAGTATTGTTGATTTTTCTGTTGATCCACAATTATATTGTGATTATAACTTAGTATTAATGAAATAT---GATCAAAATCTTGAATTAGATATGTCAGAGTTAGCTGATTTAATATTGAATGAATGGTTATGTAATCCAATGGATATAACATTATACTATTATCAACAATCGGGAGAATCAAATAAGTGGATATCAATGGGATCATCATGTACTGTGAAAGTGTGTCCACTGAATACGCAAACGTTAGGAATAGGTTGTCAAACAACAAATGTAGACTCGTTTGAAATGGTTGCTGAAAATGAGAAACTAGCTATAGTGGATGTCGTTGATGGAATAAATCATAAAATAAATTTGACAACTACGACATGTACTATTCGAAATTGTAAGAAGTTAGGTCCAAGAGAGAATGTAGCTGTAATACAAGTTGGTGGCTCTAATGTGTTAGACATAACAGCAGATCCAACGACTAATCCACAAACTGAGAGAATGATGAGAGTGAATTGGAAAAAATGGTGGCAAGTATTTTATACTATAGTAGATTATATTAACCAGATTGTACAGGTAATGTCCAAAAGGTCAAGATCATTAAATTCTGCAGCTTTTTATTATAGAGTA---------------
>AFQ20964
ATGTATGGTATTGAATATACCACA------------ATTCTAATCTTTCTGATATCAATCATTCTATTCAATTATATATTAAAATCAGTGACTCGAATGATGGACTACATTATATATAGATCTTTGTTAATTTCTGTAGCATTATTTGCCTTGACAAGAGCTCAGAATTATGGGATTAACTTACCAATAACAGGATCAATGGACGCCGCATAC------ACTAACTCTACTCAAGAAGGAATA---TTTCTAACATCCACATTATGTTTGTATTATCCAACAGAAGCAAGTACTCAAATTAATGATGGTGAATGGAAAGACTCATTGTCACAAATGTTTCTCATAAAAGGTTGGCCAACAGGATCAGTCTATTTTAAAGAGTATTCAAATATTGTTGATTTTTCTGTTGATCCACAATTATATTGTGATTATAACTTAGTATTAATGAAATAT---GATCAAAATCTTGAATTAGATATGTCAGAGTTAGCTGATTTAATATTGAATGAATGGTTATGTAATCCAATGGATATAACATTATACTATTATCAACAATCGGGAGAATCAAATAAGTGGATATCAATGGGATCATCATGTACTGTGAAAGTGTGTCCACTGAATACGCAAACGTTAGGAATAGGTTGTCAAACAACAAATGTAGACTCGTTTGAAATGGTTGCTGAAAATGAGAAACTAGCTATAGTGGATGTCGTTGATGGAATAAATCATAAAATAAATTTGACAACTACGACATGTACTATTCGAAATTGTAAGAAGTTAGGTCCAAGAGAGAATGTAGCTGTAATACAAGTTGGTGGCTCTAATGTGTTAGACATAACAGCAGATCCAACGACTAATCCACAAACTGAGAGAATGATGAGAGTGAATTGGAAAAGATGGTGGCAAGTATTTTATACCATAGTAGATTATATTAATCAGATTGTACAGGTAATGTCCAAAAGATCAAGATCATTAGATTCTGCTGCGTTTTATTATAGAGTA---------------
>AFQ20963
ATGTATGGTATTGAATATACCACA------------ATTCTAATCTTTCTGATATCAATCATTCTATTCAATTATATATTAAAATCAGTGACTCGAATGATGGACTACATTATATATAGATCTTTGTTAATTTCTGTAGCATTATTTGCCTTGACAAGAGCTCAGAATTATGGGATTAACTTACCAATAACAGGATCAATGGACGCCGCATAC------ACTAACTCTACTCAAGAAGGAATA---TTTCTAACATCCACATTATGTTTGTATTATCCAACAGAAGCAAGTACTCAAATTAATGATGGTGAATGGAAAGACTCATTGTCACAAATGTTTCTCATAAAAGGTTGGCCAACAGGATCAGTCTATTTTAAAGAGTATTCAAATATTGTTGATTTTTCTGTTGATCCACAATTATATTGTGATTATAACTTAGTATTAATGAAATAT---GATCAAAATCTTGAATTAGATATGTCAGAGTTAGCTGATTTAATATTGAATGAATGGTTATGTAATCCAATGGATATAACATTATACTATTATCAACAATCGGGAGAATCAAATAAGTGGATATCAATGGGATCATCATGTACTGTGAAAGTGTGTCCACTGAATACGCAAACGTTAGGAATAGGTTGTCAAACAACAAATGTAGACTCGTTTGAAATGGTTGCTGAAAATGAGAAACTAGCTATAGTGGATGTCGTTGATGGGATAAATCATAAAATAAATTTGACAACTACGACATGTACTATTCGAAATTGTAAGAAGTTAGGTCCAAGAGAGAATGTAGCTGTAATACAAGTTGGTGGCTCTAATGTGTTAGACATAACAGCAGATCCAACGACTAATCCACAAACTGAGAGAATGATGAGAGTGAATTGGAAAAAATGGTGGCAAGTATTTTATACCATAGTAGATTATATTAATCAGATTGTACAGGTAATGTCCAAAAGATCAAGATCATTAGATTCTGCTGCGTTTTATTATAGAGTA---------------
>AFQ20962
ATGTATGGTATTGAATATACCACA------------ATTCTAATCTTTCTGATATCAATCATTCTATTCAATTATATATTAAAATCAGTGACTCGAATGATGGACTACATTATATATAGATCTTTGTTAATTTCTGTAGCATTATTTGCCTTGACAAGAGCTCAGAATTATGGGATTAACTTACCAATAACAGGATCAATGGACGCCGCATAC------ACTAACTCTACTCAAGAAGGAATA---TTTCTAACATCCACATTATGTTTGTATTATCCAACAGAAGCAAGTACTCAAATTAATGATGGTGAATGGAAAGACTCATTGTCACAAATGTTTCTCATAAAAGGTTGGCCAACAGGATCAGTCTATTTTAAAGAGTATTCAAATATTGTTGATTTTTCTGTTGATCCACAATTATATTGTGATTATAACTTAGTATTAATGAAATAT---GATCAAAATCTTGAATTAGATATGTCAGAGTTAGCTGATTTAATATTGAATGAATGGTTATGTAATCCAATGGATATAACATTATACTATTATCAACAATCGGGAGAATCAAATAAGTGGATATCAATGGGATCATCATGTACTGTGAAAGTGTGTCCACTGAATACGCAAACGTTAGGAATAGGTTGTCAAACAACAAATGTAGACTCGTTTGAAATGGTTGCTGAAAATGAGAAACTAGCTATAGTGGATGTCGTTGATGGGATAAATCATAAAATAAATTTGACAACTACGACATGTACTATTCGAAATTGTAAGAAGTTAGGTCCAAGAGAGAATGTAGCTGTAATACAAGTTGGTGGCTCTAATGTGTTAGACATAACAGCAGATCCAACGACTAATCCACAAACTGAGAGAATGATGAGAGTGAATTGGAAAAAATGGTGGCAAGTATTTTATACTATAGTAGATTATATTAATCAGATTGTACAGGTAATGTCCAAAAGATCAAGATCATTAGATTCTGCTGCGTTTTATTATAGAGTA---------------
>AFQ20961
ATGTATGGTATTGAATATACCACA------------ATTCTAATCTTTCTGATATCAATCATTCTACTCAATTATATATTAAAATCAGTGACTCGAATGATGGACTACATTATATATAGATTTTTGTTAATTTCTGTAGCATTATTTGCCTTGACTAAAGCTCAGAATTATGGACTTAATATACCAATAACAGGATCAATGGATACCGCATAC------TCCAACTCTACTCAAGAAGGAATA---TTTCTAACATCCACATTATGTTTGTATTATCCAACTGAAGCAAGTACTCAAATCAGTGATGGTGAATGGAAAGACTCATTGTCACAAATGTTTCTCATAAAAGGTTGGCCAACAGGATCAGTCTATTTTAAAGAGTATTCAAGTATTGTTGATTTTTCTGTTGATCCACAATTATATTGTGATTATAACTTAGTATTAATGAAATAT---GATCAAAATCTTGAATTAGATATGTCAGAGTTAGCTGATTTAATATTGAATGAATGGTTATGTAATCCAATGGATATAACATTATACTATTATCAACAATCGGGAGAATCAAATAAGTGGATATCAATGGGATCATCATGTACTGTGAAAGTGTGTCCACTGAATACGCAAACGTTAGGAATAGGTTGTCAAACAACAAATGTAGACTCGTTTGAAATGGTTGCTGAAAATGAGAAACTAGCTATAGTGGATGTCGTTGATGGGATAAATCATAAAATAAATTTGACAACTACGACATGTACTATTCGAAATTGTAAGAAGTTAGGTCCAAGAGAGAATGTAGCTGTAATACAAGTTGGTGGCTCTAATGTGTTAGACATAACAGCAGATCCAACGACTAATCCACAAACTGAGAGAATGATGAGAGTGAATTGGAAAAAATGGTGGCAAGTATTTTATACTATAGTAGATTATATTAATCAGATTGTACAGGTAATGTCCAAAAGGTCAAGATCATTAAATTCTGCAGCTTTTTATTATAGAGTA---------------
>AFQ20960
ATGTATGGTATTGAATATACCACA------------ATTCTAATCTTTCTGATATCAATCATTCTACTAAATTATATATTAAAATCAGTGACTCGAATGATGGACTACATTATATATAGATCTTTGTTAATTTCTGTAGCATTATTTGCCTTGACAAGAGCTCAGAATTATGGGATTAACTTACCAATAACAGGATCAATGGACGCCGCATAC------GCTAACTCTACTCAAGAAGGAATA---TTTCTAACATCCACATTATGTTTGTATTATCCAACAGAAGCAAGTACTCAAATTAATGATGGTGAATGGAAAGACTCATTGTCACAAATGTTTCTCATAAAAGGTTGGCCAACAGGATCAGTCTATTTTAAAGAGTATTCAAATATTGTTGATTTTTCTGTTGATCCACAATTATATTGTGATTATAACTTAGTATTAATGAAATAT---GATCAAAATCTTGAATTAGATATGTCAGAGTTAGCTGATTTAATATTGAATGAATGGTTATGTAATCCAATGGATATAACATTATACTATTATCAACAATCGGGAGAATCAAATAAGTGGATATCAATGGGATCATCATGTACTGTGAAAGTGTGTCCACTGAATACGCAAACGTTAGGAATAGGTTGTCAAACAACAAATGTAGACTCGTTTGAAATGGTTGCTGAAAATGAGAAACTAGCTATAGTGGATGTCGTTGATGGGATAAATCATAAAATAAATTTGACAACTACGACATGTACTATTCGAAATTGTAAGAAGTTAGGTCCAAGAGAGAATGTAGCTGTAATACAAGTTGGTGGCTCTAATGTGTTAGACATAACAGCAGATCCAACGACTAATCCACAAACTGAGAGAATGATGAGAGTGAATTGGAAAAAATGGTGGCAAGTATTTTATACTATAGTAGATTATATTAACCAGATTGTACAGGTAATGTCCAAAAGGTCAAGATCATTAGATTCTGCTGCGTTTTATTATAGAGTA---------------
>AFD33519
ATGTATGGTATTGAATATACCACA------------ATTCTAACCTTTCTGATATCATTTATTTTATTGAACTATACATTAAAATCTTTGACTAGAATAATGGACTTCATTATTTACAGATTCCTCTTTATCATAGTTGTTTTGTCACCATTGTTGAAAGCTCAAAATTATGGGATTAACTTACCAATTACTGGTTCAATGGATACTGCATAT------GCTAATTCCACACAAGAAGAGGCT---TTCCTCACGTCAACTTTATGCCTATATTATCCAACTGAAGCTGCAACAGAAATAAATGATAACTCGTGGAAAGATACTCTCTCTCAGTTGTTTTTAACCAAAGGGTGGCCTACTGGATCTGTTTATTTTAAAGAATACACCAATATTGCTTCATTTTCAGTCGATCCGCAATTATATTGTGATTATAATGTAGTATTAATGAAATAT---GACGCGAATCTGCAATTGGATATGTCTGAACTAGCTGATTTAATATTGAATGAATGGTTGTGCAATCCAATGGACATTACTTTATATTATTATCAGCAGACAGATGAAACTAATAAGTGGATTTCTATGGGATCTTCATGCACGATAAAAGTATGTCCACTTAACACGCAGACTCTTGGAATTGGTTGTTTGGCTACTAATGCGGCGACATTTGAAGAAGTGGCTACAGATGAGAAACTAGTAATTACTGATGTTGTTGACGGAGTGAATCATAAATTAGACGTTACGACTAATACGTGTACTATTAGGAATTGCAAGAAATTAGGACCAAGAGAGAACGTAGCTGTAATTCAAGTTGGAGGTTCTGATGTTCTTGATATAACAGCTGATCCAACCACAGCACCACAAACTGAGCGAATGATGCGTATTAATTGGAAAAAATGGTGGCAAGTATTTTACACTGTAGTTGATTACGTAAACCAAATAATCCAAGCGATGTCCAAAAGATCACGATCACTAAATTCTGCCGCGTTCTATTATAGGGTT---------------
>AFQ20969
ATGTATGGTATTGAATATACCACA------------ATTCTAATCTTTCTGATATCAATCATTCTACTAAATTATATATTAAAATCAGTGACTCGAATGATGGACTACATTATATATAGATCTTTGTTAATTTCTGTAGCATTATTTGCCTTGACAAGAGCTCAGAATTATGGGATTAACTTACCAATAACAGGATCAATGGACGCCGCATAC------GCTAACTCTACTCAAGAAGGAATA---TTTCTAACATCCACATTATGTTTGTATTATCCAACAGAAGCAAGTACTCAAATTAATGATGGTGAATGGAAAGACTCATTGTCACAAATGTTTCTCATAAAAGGTTGGCCAACAGGATCAGTCTATTTTAAAGAGTATTCAAGTATTGTTGATTTTTCTGTTGATCCACAATTATATTGTGATTATAACTTAGTATTAATGAAATAT---GATCAAAATCTTGAATTAGATATGTCAGAGTTAGCTGATTTAATATTGAATGAATGGTTATGTAATCCAATGGATATAACATTATACTATTATCAACAATCGGGAGAATCAAATAAGTGGATATCAATGGGATCATCATGTACTGTGAAAGTGTGTCCACTGAATACGCAAACGTTAGGAATAGGTTGTCAAACAACAAATGTAGACTCGTTTGAAATGGTTGCTGAAAATGAGAAACTAGCTATAGTGGATGTCGTTGATGGGATAAATCATAAAATAAATTTGACAACTACGACATGTACTATTCGAAATTGTAAGAAGTTAGGTCCAAGAGAGAATGTAGCTGTAATACAAGTTGGTGGCTCTAATGTGTTAGACATAACAGCAGATCCAACGACTAATCCACAAACTGAGAGAATGATGAGAGTGAATTGGAAAAAATGGTGGCAAGTATTTTATACTATAGTAGATTATATTAACCAGATTGTACAGGTAATGTCCAAAAGGTCAAGATCATTAAATTCTGCAGCTTTTTATTATAGAGTA---------------
>AFQ20968
ATGTATGGTATTGAATATACCACA------------ATTCTAATCTTTCTGATATCAATCATTCTACTCAATTATATATTAAAATCAGTGACTCGAATGATGGACTACATTATATATAGATCTTTGTTAATTTCTGTAGCATTATTTGCCTTGACAAGAGCTCAGAATTATGGGATTAACTTACCAATAACAGGATCAATGGACGCCGCATAC------GCTAACTCTACTCAAGAAGGAATA---TTTCTAACATCCACATTATGTTTGTATTATCCAACAGAAGCAAGTACTCAAATTAATGATGGTGAATGGAAAGACTCATTGTCACAAATGTTTCTCATAAAAGGTTGGCCAACAGGATCAGTCTATTTTAAAGAGTATTCAAGTATTGTTGATTTTTCTGTTGATCCACAATTATATTGTGATTATAACTTAGTATTAATGAAATAT---GATCAAAATCTTGAATTAGATATGTCAGAGTTAGCTGATTTAATATTGAATGAATGGTTATGTAATCCAATGGATATAACATTATACTATTATCAACAATCGGGAGAATCAAATAAGTGGATATCAATGGGATCATCATGTACTGTGAAAGTGTGTCCACTGAATACGCAAACGTTAGGAATAGGTTGTCAAACAACAAATGTAGACTCGTTTGAAATGGTTGCTGAAAATGAGAAACTAGCTATAGTGGATGTCGTTGATGGGATAAATCATAAAATAAATTTGACAACTACGACATGTACTATTCGAAATTGTAAGAAGTTAGGTCCAAGAGAGAATGTAGCTGTAATACAAGTTGGTGGCTCTAATGTGTTAGACATAACAGCAGATCCAACGACTAATCCACAAACTGAGAGAATGATGAGAGTGAATTGGAAAAAATGGTGGCAAGTATTTTATACTATAGTAGATTATATTAACCAGATTGTACAGGTAATGTCCAAAAGGTCAAGATCATTAAATTCTGCAGCTTTTTATTATAGAGTA---------------
>AGE98410
ATGTATGGTATTGAATATACCACA------------ATTCTAATCTTTCTGATATCAATCATTCTACTCAACTATATATTAAAATCAGTAACCCGAATGATGGACTACATTATATATAGATCTTTGTTGATTTCTGTAGCATTATTTGCCTTGACAAGAGCTCAGAATTATGGGCTTAACTTACCAATAACAGGATCAATGGACACTGCATAC------GCTAACTCTACTCAAGAAGGAATA---TTTCTAACATCCACATTATGTTTGTATTATCCAACTGAAGCAAGTACTCAAATCAATGATGGTGAATGGAAAGACTCATTGTCGCAAATGTTTCTCACAAAAGGTTGGCCAACAGGATCAGTTTATTTTAAAGAGTATTCAAGTATTGTTGATTTTTCTGTTGACCCACAATTATATTGTGATTATAACTTAGTACTAATGAAATAT---GATCAAAATCTTGAATTAGATATGTCAGAGTTAGCTGATTTAATATTGAATGAATGGTTATGTAATCCAATGGATATAACGTTATATTATTATCAACAATCGGGAGAATCAAATAAGTGGATATCAATGGGATCATCATGTACTGTGAAAGTGTGTCCACTGAATACACAAACGTTAGGAATAGGTTGTCAAACAACGAATGTAGACTCATTTGAAATGGTTGCTGAGAATGAGAAATTAGCTATAGTGGATGTTGTTGATGGGATAAATCATAAAATAAATTTGACAACTACGACGTGTACTATTCGAAATTGTAAGAAGTTAGGTCCAAGAGAGAATGTAGCTGTAATACAAGTTGGTGGCTCTAATGTATTAGACATAACAGCAGATCCAACGACTAATCCACAAACCGAGAGAATGATGAGAGTGAATTGGAAAAAATGGTGGCAAGTATTTTATACTATAGTAGATTATATTAACCAGATTGTACAGGTAATGTCCAAAAGATCAAGAGCATTAAATTCTGCAGCTTTTTATTACAGAGTA---------------
>AGE99304
ATGTATGGTATTGAATATACCACA------------ATTCTAATCTTTCTGATATCAGTTATTTTACTCAACTACATATTAAAATCAGTGACTCGAATAATGGACTACATTATATATAGATCTTTGTTGATTACTGTAGCATTATTTGCCTTGACAAGAGCTCAGAATTATGGACTTAACTTACCAATAACAGGATCAATGGATACTATTTAT------GCTAACTCTACTCAAGAAGGAATA---TTTCTAACATCTACATTATGTTTGTATTATCCAACTGAAGCAAGTACTCAAATTAGTGATGGTGAATGGAAAGATTCATTGTCACAAATGTTTCTCACAAAAGGTTGGCCAACAGGATCGGTCTATTTTAAAGAGTATTCCAGTATTGTTGATTTTTCTGTTGACCCACAATTGTATTGTGATTATAATTTAGTACTGATGAAATAT---GATCAAAATCTTGAATTAGATATGTCAGAGTTAGCTGATTTAATCTTGAATGAATGGTTATGTAATCCAATGGATATAACATTATATTATTATCAACAATCGGGAGAATCAAATAAATGGATATCAATGGGATCATCATGTACTGTAAAAGTGTGTCCACTGAATACACAAACGTTAGGAATAGGTTGTCAAACAACAAATGTAGACTCATTTGAAATGGTTGCTGAGAATGAGAAATTAGCTATAGTGGATGTCGTTGATGGGATAAATTATAAAATAAATTTAACAACTACGACATGTACTATTCGAAACTGTAAGAAGTTAGGTCCAAGAGAGAACGTAGCTGTAATACAAGTTGGTGGTTCTAATATATTAGATATAACAGCAGATCCAACAACTAATCCACAGACTGAGAGAATGATGAGAGTGAATTGGAAAAGATGGTGGCAAGTATTTTATACTATAGTAGATTATATTAACCAGATTGTACAGGTAATGTCCAAAAGATCAAGATCATTGAATTCTGCAGCTTTTTATTATAGAGTA---------------
>AAU29503
ATGTATGGTATTGAATATACCACA------------ATTCTGACCATTTTGATATCTATCATATTATTGAATTATATATTAAAAACTATAACTAATACGATGGACTACATAATTTTTAGATTTTTGTTGCTCATTGCTCTGATATCACCATTTGTGAGAACGCAAAATTATGGCATGTATTTACCAATAACGGGATCACTAGACGCTGCATAT------ACAAATTCAACTAGTGGAGAATCA---TTTCTAACTTCAACGCTATGTCTGTACTATCCAGCAGAAGCTAAAAATGAGATTGCAGATGATGAATGGGAAAATACTCTATCACAATTATTTTTAACTAAAGGATGGCCGACTGGATCAGTTTATTTTAAAGACTACAATGATATTACTACATTTTCTATGAATCCACAACTGTATTGTGATTATAATGTAGTATTGATGAGATAT---GATAATACATCTGAATTAGATGCATCGGAGTTAGCAGATCTTATATTGAACGAATGGCTGTGCAATCCTATGGATATATCACTTTACTATTATCAACAAAACAGCGAATCAAATAAATGGATATCAATGGGAACAGACTGCACGGTAAAAGTTTGTCCACTCAATACACAAACTTTAGGAATTGGATGCAAAACTACGGACGTGGACACATTTGAGATTGTTGCGTCCTCTGAAAAATTAGTAATTACTGATGTTGTAAATGGTGTTAATCATAAAATAAATATTTCAATAAGTACGTGTACTATACGTAATTGCAATAAGCTAGGACCACGAGAAAATGTTGCTATAATTCAAGTTGGTGGACCGAACGCATTAGATATCACTGCTGATCCAACAACAATTCCACAGGTTCAAAGAATTATGCGAGTAAATTGGAAAAAATGGTGGCAGGTGTTTTATACAGTAGTTGACTATATTAACCAAATTATACAAGTTATGTCCAAACGGTCAAGATCATTAGATACAGCTGCTTTTTATTATAGAATT---------------
>AGE47502
ATGTATGGTATTGAATATACCACA------------ATTCTGACCATTTTGATATCTATCATATTATTGAATTATATATTAAAAACTATAACTAATACGATGGACTACATAATTTTCAGACTTTTACTACTTATTGCCCTGATATCACCATTTGTAAGGACGCAAAATTATGGCATATATTTACCAATAACGGGATCATTAGACGCTGTGTAC------ATGAATTCAACTAGTGAAGAACCA---TTTCTAACTTCAACGCTATGTCTGTACTATCCAGCAGAGGCTAAAAATGAGATTTCGGATGATGAATGGGAAAATACTTTATCACAGTTATTTTTAACTAAAGGATGGCCAACTGGTTCAGTTTATTTTAAAGACTACAATGATATCACCACATTTTCTATGAATCCACAACTGTATTGTGATTATAATGTAGTATTGATGAGATAT---GATAATACATCTGAATTAGATGCGTCAGAGTTAGCAGATCTTATATTGAATGAATGGCTGTGCAATCCTATGGATATATCACTTTACTATTATCAGCAAAGTAGCGAATCAAATAAATGGATATCAATGGGAACAGACTGCACAGTAAAAGTTTGTCCACTTAATACACAAACTCTAGGAATTGGGTGCAAAACTACGGACGTGGATACATTTGAGATTGTTGCGTCATCTGAAAAATTGGCAATTACTGACGTTGTAAATGGTGTTAATCATAAGATAAATATTTCAATAAGTACGTGTACTATACGTAATTGCAATAAACTGGGACCACGAGAAAATGTTGCTATCATTCAAGTTGGTGGACCGAATGCGTTAGATATCACTGCTGATCCAACGACAGTTCCACAAGTTCAAAGAATTATGCGAATAAATTGGAAAAAATGGTGGCAAGTATTTTATACAGTAGTTGACTATATTAATCAAATTATACAAGTTATGTCCAAACGGTCAAGATCATTAGGCACAGCTGCTTTTTATTATAGAATT---------------
>AAU29502
ATGTATGGTATTGAATATACCACA------------ATTCTGACCATTTTGATATTTATCATATTATTGAATTATATATTAAAAACTATAACTAATACGATGGACTATATAATTTTTAGGTTTTTACTACTCATCGTTTTGATGTCACCATTTGTGAGGACACAAAATTATGGTATGTATTTACCAATAACTGGATCACTAGACGCTGTATAC------ATAAATTCAACTAGTGGAGAATCA---TTTCTAACTTCAACGCTATGTTTATACTATCCAACAGAAGCTAAAAATGAGATTTCAGATAATGAATGGGAAAATACTCTATCGCAATTATTTTTAACTAAAGGATGGCCGACTGGATCAGTTTATTTTAAAGACTACAATGATATTACTACATTTTCTATGAATCCACAACTATATTGTGATTATAATATAGTATTGATGAGATAT---GATAATACATCTGAATTAGATGCATCGGAGTTAGCAGATCTTATATTGAATGAATGGCTGTGCAATCCTATGGATATATCACTTTATTATTATCAACAAAATAGTGAATCAAATAAATGGATATCAATGGGAACAGACTGTACGGTAAAAGTTTGTCCACTCAATACACAAACTTTAGGAATTGGATGCAAAACTACGGACGTGGATACATTTGAGATTGTTGCCTCGTCTGAAAAATTGGTAATTACTGATGTTGTAAATGGTGTTAATCATAAAATAAATATTTCAATAAGTACGTGTACTATACGTAACTGTAATAAACTAGGACCACGAGAAAATGTTGCTATAATTCAAGTTGGTGGACCGAACGCACTAGATATTACTGCTGATCCAACAACAGTTCCACAGGTTCAAAGAATCATGCGAGTAAATTGGAAAAAATGGTGGCAAGTGTTTTATACAGTAGTTGACTATATTAACCAAATTATACAAGTTATGTCCAAACGGTCAAGATCATTAGACACAGCTGCTTTTTATTATAGAATT---------------
>AGE98349
ATGTATGGTATTGAATATACCACA------------ATTCTAATCTTTCTGATATCAGTTATTTTACTCAACTACATATTAAAATCAGTAACTCGAATGATGGACTACATTATATATAGATCTTTGTTGATTACTGTAGCATTATTTGCCTTGACAAGAGCTCAGAATTATGGACTTAACTTACCAATAACAGGATCAATGGATACTATTTAT------GCTAACTCTACTCAAGAAGGAATA---TTTCTAACATCTACATTATGTTTGTATTATCCAACTGAAGCAAGTACTCAAATTAGTGATGGTGAATGGAAAGATTCTTTGTCACAAATGTTTCTCACAAAAGGTTGGCCAACAGGATCGGTCTATTTTAAAGAGTATTCCAGTATTGTTGATTTTTCTGTTGACCCACAATTGTATTGTGATTATAATTTAGTACTGATGAAATAT---GATCAAAATCTTGAATTAGATATGTCAGAGTTAGCTGATTTAATCTTGAATGAATGGTTATGTAATCCAATGGATATAACATTATATTATTATCAACAATCGGGAGAATCAAATAAATGGATATCAATGGGATCATCATGTACTGTAAAAGTGTGTCCACTGAATACACAAACGTTAGGAATAGGTTGTCAAACAACAAATGTAGACTCATTTGAAATGATTGCTGAGAATGAGAAATTAGCTATAGTGGATGTCGTTGATGGGATAAATTACAAAATAAATTTAACAACTACGACATGTACTATTCGAAACTGTAAGAAGTTGGGTCCAAGAGAGAACGTAGCTGTAATACAAGTTGGTGGTTCTAATATATTAGATATAACAGCAGATCCAACAACTAATCCACAGACTGAGAGAATGATGAGAGTGAATTGGAAAAAATGGTGGCAAGTATTTTATACTATAGTAGATTATATTAACCAGATTGTACAGGTAATGTCCAAAAGATCAAGATCATTGAATTCTGCAGCTTTTTATTATAGAGTA---------------
>AFQ21019
ATGTATGGTATTGAATATACCACA------------ATTCTAATCTTTCTGATATCAATCATTCTATTAAATTATATATTAAAATCAGTGACTCGAATGATGGACTACATTATATATAGATCTTTGTTAATTTCTGTAGCATTATTTGCCTTGACAAGAGCTCAGAATTATGGGATTAACTTACCAATAACAGGATCAATGGACGCCGCATAC------GCTAACTCTACTCAAGAAGGAATA---TTTCTAACATCCACATTATGTTTGTATTATCCAACAGAAGCAAGTACTCAAATTAATGATGGTGAATGGAAAGACTCATTGTCACAAATGTTTCTCATAAAAGGTTGGCCAACAGGATCAGTCTATTTTAAAGAGTATTCAAGTATTGTTGATTTTTCTGTTGATCCACAATTATATTGTGATTATAACTTAGTATTAATGAAATAT---GATCAAAATCTTGAATTAGATATGTCAGAGTTAGCTGATTTAATATTGAATGAGTGGTTATGTAATCCAATGGATATAACATTATACTATTATCAACAATCGGGAGAATCAAATAAGTGGATATCAATGGGATCATCATGTACTGTGAAAGTGTGTCCACTGAATACGCAAACGTTAGGAATAGGTTGTCAAACAACAAATGTAGACTCGTTTGAAATGGTTGCTGAAAATGAGAAACTAGCTATAGTGGATGTCGTTGATGGGATAAATCATAAAATAAATTTGACAACTACGACATGTACTATTCGAAATTGTAAGAAGTTAGGTCCAAGAGAGAATGTAGCTGTAATACAAGTTGGTGGCTCTAATGTGTTAGACATAACAGCAGATCCAACGACTAATCCACAAACTGAGAGAATGATGAGAGTGAATTGGAAAAAATGGTGGCAAGTATTTTATACTATAGTAGATTATATTAACCAGATTGTACAGGTAATGTCCAAAAGGTCAAGATCATTAAATTCTGCAGCTTTTTATTATAGAGTA---------------
>AFQ21009
ATGTATGGTATTGAATATACCACA------------ATTCTAATCTTTCTGATATCAATCATTCTATTAAATTATATATTAAAATCAGTGACTCGAATGATGGACTACATTATATATAGATCTTTGTTAATTTCTGTAGCATTATTTGCTTTGACAAGAGCTCAGAATTATGGGATTAACTTACCAATAACAGGATCAATGGACGCCGCATAC------GCTAACTCTACTCAAGAAGGAATA---TTTCTAACATCCACATTATGTTTGTATTATCCAACAGAAGCAAGTACTCAAATTAATGATGGTGAATGGAAAGACTCATTGTCACAAATGTTTCTCATAAAAGGTTGGCCAACAGGATCAGTCTATTTTAAAGAGTATTCAAGTATTGTTGATTTTTCTGTTGATCCACAATTATATTGTGATTATAACTTAGTATTAATGAAATAT---GATCAAAATCTTGAATTAGATATGTCAGAGTTAGCTGATTTAATATTGAATGAATGGTTATGTAATCCAATGGATATAACATTATACTATTATCAACAATCGGGAGAATCAAATAAGTGGATATCAATGGGATCATCATGTACTGTGAAAGTGTGTCCACTGAATACGCAAACGTTAGGAATAGGTTGTCAAACAACAAATGTAGACTCGTTTGAAATGGTTGCTGAAAATGAGAAACTAGCTATAGTGGATGTCGTTGATGGGATAAATCATAAAATAAATTTGACAACTACGACATGTACTATTCGAAATTGTAAGAAGTTAGGTCCAAGAGAGAATGTAGCTGTAATACAAGTTGGTGGCTCTAATGTGTTAGACATAACAGCAGATCCAACGACTAATCCACAAACTGAGAGAATGATGAGAGTGAATTGGAAAAAATGGTGGCAAGTATTTTATACTATAGTAGATTATATTAACCAGATTGTACAGGTAATGTCCAAAAGGTCAAGATCATTAAATTCTGCAGCTTTTTATTATAGAGTA---------------
>AGE99510
ATGTATGGTATTGAATATACCACA------------ATTCTAATCTTTTTGATATCAATCATTCTACTCAACTATATATTAAAATCAGTGACTCGAATAATGGACTACATTATATATAGATTTTTGTTGATTACTGTAGCATTATTTGCTTTGACAAGAGCTCAGAATTATGGACTTAACTTACCAATAACAGGATCAATGGACGCTGTATAT------ACTAACTCTACTCAAGAAGAAGTG---TTTCTAACTTCTACGTTATGTCTGTATTATCCAACTGAAGCAAGTACTCAAATCAATGATGGTGACTGGAAAGACTCATTGTCGCAAATGTTTCTTACAAAGGGTTGGCCAACAGGATCTGTTTACTTTAAAGAGTACTCAAGTATTGTTGATTTTTCTGTTGACCCACAGCTGTATTGTGACTATAATTTAGTACTTATGAAATAT---GACCAAAGTCTTGAATTAGATATGTCAGAGTTAGCTGATTTAATATTGAATGAATGGTTATGTAACCCAATGGATGTAACATTATACTATTATCAACAATCGGGAGAATCAAATAAGTGGATATCGATGGGATCATCATGTACCGTGAAAGTGTGTCCGCTAAATACACAAACGTTAGGGATAGGTTGTCAAACAACAAACGTAGACTCATTTGAAATGATTGCTGAGAATGAGAAATTAGCTATAGTGGATGTCGTTGATGGGATAAATCATAAAATAAATTTAACAACTACGACATGTACTATTCGAAATTGTAAGAAATTAGGTCCAAGAGAAAATGTAGCTGTAATACAAGTTGGTGGTTCTAATGTGTTAGACATAACAGCAGATCCAACAACTAATCCACAAACTGAGAGAATGATGAGAGTGAATTGGAAAAAGTGGTGGCAAGTATTTTATACTATAGTAGATTATATTAATCAAATTGTACAGGTAATGTCCAAAAGATCAAGATCATTAAATTCTGCAGCTTTTTATTATAGAGTA---------------
>AGE98876
ATGTATGGTATTGAATATACCACA------------ATTCTAATCTTTCTGATATCAATTATTCTACTCAACTACATATTAAAATCAGTGACTCGAATAATGGACTACATTATATATAGATCTTTGTTGATTACTATAGCATTATTTGCCTTGACAAGAGCTCAGAATTATGGACTTAACTTACCAATAACAGGATCAATGGACGCTGTTTAT------GCTAACTCTACTCAAGAAGGAGTA---TTTCTAACATCCACATTATGTTTGTATTATCCAACTGAAGCAAGTACTCAAATTAATGATGGTGAATGGAAAGACTCATTGTCACAAATGTTTCTTACAAAAGGTTGGCCAACAGGATCGGTCTATTTTAAAGAGTACTCAAGTATCGTTGATTTTTCTGTTGACCCACAACTGTATTGTGATTATAATTTAGTACTGATGAAATAT---GATCAAAATCTTGAATTAGATATGTCAGAGTTAGCTGATTTAATATTGAATGAATGGTTATGTAATCCAATGGATATAACATTATATTATTATCAACAATCGGGAGAATCAAATAAGTGGATATCAATGGGATCGTCATGTACTGTAAAAGTGTGTCCACTGAATACACAAACGTTAGGAATAGGTTGTCAAACAACAAATGTAGACTCATTTGAAATGGTTGCTGAAAATGAGAAATTAGCTATAGTAGATGTCGTTGATGGGATAAATCATAAAATAAATTTGACAACTACGACATGTACTATTCGAAATTGTAAGAAGTTAGGTCCAAGAGAGAACGTAGCTGTAATACAAGTTGGTGGCTCTAATGTATTAGATATAACAGCAGATCCAACAACTAATCCACAAACTGAGAGAATGATGAGAGTGAATTGGAAAAAATGGTGGCAAGTATTTTACACTATAGTAGATTATATTAACCAGATTGTACAGGTAATGTCCAAAAGATCAAGATCATTAAATTCTGCAGCTTTTTATTATAGAGTA---------------
>AFQ21003
ATGTATGGTATTGAATATACCACA------------ATTCTAATCTTTCTGATATCAATCATTCTATTAAATTATATATTAAAATCAGTGACTCGAATGATGGACTACATTATATATAGATCTTTGTTAATTTCTGTAGCATTATTTGCCTTGACAAGAGCTCAGAATTATGGGATTAACTTACCAATAACAGGATCAATGGACGCCGCATAC------GCTAACTCTACTCAAGAAGGAATA---TTTCTAACATCCACATTATGTTTGTATTATCCAACAGAAGCAAGTACTCAAATTAATGATGGTGAATGGAAAGACTCATTGTCACAAATGTTTCTCATAAAAGGTTGGCCAACAGGATCAGTCTATTTTAAAGAGTATTCAAGTATTGTTGATTTTTCTGTTGATCCACAATTATATTGTGATTATAACTTAGTATTAATGAAATAT---GATCAAAATCTTGAATTAGATATGTCAGAGTTAGCTGATTTAATATTGAATGAGTGGTTATGTAATCCAATGGATATAACATTATACTATTATCAACAATCGGGAGAATCAAATAAGTGGATATCAATGGGATCATCATGTACTGTGAAAGTGTGTCCACTGAATACGCAAACGTTAGGAATAGGTTGTCAAACAACAAATGTAGACTCGTTTGAAATGGTTGCTGAAAATGAGAAACTAGCTATAGTGGATGTCGTTGATGGGATAAATCATAAAATAAATTTGACAACTACGACATGTACTATTCGAAATTGTAAGAAGTTAGGTCCAAGAGAGAATGTAGCTGTAATACAAGTTGGTGGCTCTAATGTGTTAGACATAACAGCAGATCCAACGACTAATCCACAAACTGAGAGAATGATGAGAGTGAATTGGAAAAAATGGTGGCAAGTATTTTATACTATAGTAGATTATATTAACCAGATTGTACAGGTAATGTCCAAAAGGTCAAGATCATTAAATTCTGCAGCTTTTTATTATAGAGTA---------------
>AFQ21002
ATGTATGGTATTGAATATACCACA------------ATTCTAATCTTTCTGATATCAATCATTCTATTAAATTATATATTAAAATCAGTGACTCGAATGATGGACTACATTATATATAGATCTTTGTTAATTTCTGTAGCATTATTTGCCTTGACAAGAGCTCAGAATTATGGGATTAACTTACCAATAACAGGATCAATGGACGCCGCATAC------GCTAACTCTACTCAAGAAGGAATA---TTTCTAACATCCACATTATGTTTGTATTATCCAACAGAAGCAAGTACTCAAATTAATGATGGTGAATGGAAAGACTCATTGTCACAAATGTTTCTCATAAAAGGTTGGCCAACAGGATCAGTCTATTTTAAAGAGTATTCAAGTATTGTTGATTTTTCTGTTGATCCACAATTATATTGTGATTATAACTTAGTATTAATGAAATAT---GATCAAAATCTTGAATTAGATATGTCAGAGTTAGCTGATTTAATATTGAATGAGTGGTTATGTAATCCAATGGATATAACATTATACTATTATCAACAATCGGGAGAATCAAATAAGTGGATATCAATGGGATCATCATGTACTGTGAAAGTGTGTCCACTGAATACGCAAACGTTAGGAATAGGTTGTCAAACAACAAATGTAGACTCGTTTGAAATGGTTGCTGAAAATGAGAAACTAGCTATAGTGGATGTCGTTGATGGGATAAATCATAAAATAAATTTGACAACTACGACATGTACTATTCGAAATTGTAAGAAGTTAGGTCCAAGAGAGAATGTAGCTGTAATACAAGTTGGTGGCTCTAATGTGTTAGACATAACAGCAGATCCAACGACTAATCCACAAACTGAGAGAATGATGAGAGTGAATTGGAAAAAATGGTGGCAAGTATTTTATACTATAGTAGATTATATTAACCAGATTGTACAGGTAATGTCCAAAAGGTCAAGATCATTAAATTCTGCAGCTTTTTATTATAGAGTA---------------
>AFQ21001
ATGTATGGTATTGAATATACCACA------------ATTCTAATCTTTCTGATATCAATCATTCTATTAAATTATATATTAAAATCAGTGACTCGAATGATGGACTACATTATATATAGATCTTTGTTAATTTCTGTAGCATTATTTGCCTTGACAAGAGCTCAGAATTATGGGATTAACTTACCAATAACAGGATCAATGGACGCCGCATAC------GCTAACTCTACTCAAGAAGGAATA---TTTCTAACATCCACATTATGTTTGTATTATCCAACAGAAGCAAGTACTCAAATTAATGATGGTGAATGGAAAGACTCATTGTCACAAATGTTTCTCATAAAAGGTTGGCCAACAGGATCAGTCTATTTTAAAGAGTATTCAAGTATTGTTGATTTTTCTGTTGATCCACAATTATATTGTGATTATAACTTAGTATTAATGAAATAT---GATCAAAATCTTGAATTAGATATGTCAGAGTTAGCTGATTTAATATTGAATGAGTGGTTATGTAATCCAATGGATATAACATTATACTATTATCAACAATCGGGAGAATCAAATAAGTGGATATCAATGGGATCATCATGTACTGTGAAAGTGTGTCCACTGAATACGCAAACGTTAGGAATAGGTTGTCAAACAACAAATGTAGACTCGTTTGAAATGGTTGCTGAAAATGAGAAACTAGCTATAGTGGATGTCGTTGATGGGATAAATCATAAAATAAATTTGACAACTACGACATGTACTATTCGAAATTGTAAGAAGTTAGGTCCAAGAGAGAATGTAGCTGTAATACAAGTTGGTGGCTCTAATGTGTTAGACATAACAGCAGATCCAACGACTAATCCACAAACTGAGAGAATGATGAGAGTGAATTGGAAAAAATGGTGGCAAGTATTTTATACTATAGTAGATTATATTAACCAGATTGTACAGGTAATGTCCAAAAGGTCAAGATCATTAAATTCTGCAGCTTTTTATTATAGAGTA---------------
>BAK08531
ATGTATGGTATTGAATATACCACA------------GTTGTAACTTTTCTGATATCATTTGTATTACTGAATTACATCCTTAAATCAATCTCAAGAATTATGGACTACATAATTTATAGATTTCTACTAATTATTGTCATCATCGCTCCCCTAATATCGGGACAGAACTATGGCCTTAATTTACCAATAACTGGATCTATGGATACTGTATAC------GCTAATTCAACGCAACAGGAAACA---TTTCTAACATCAACGCTCTGCTTGTACTATCCTACTGAAGCGCAAACTGAAATTAATGATAATAGCTGGAAAGACACTCTATCTCAACTATTCTTGACTAAAGGGTGGCCAACTGGTTCCGTATATTTTAAAGAGTACACAGACATTGCGTCATTCTCAGTAGATCCACAACTATACTGTGACTACAACGTTGTCCTCATGAAATAC---GATTCTACTTTACAACTAGATATGTCAGAATTAGCTGATTTGATTCTAAATGAATGGCTTTGTAATCCAATGGACATTACATTATATTATTACCAACAAACAGACGAGGCAAATAAATGGATTTCCATGGGTTCATCGTGTACAATTAAAGTGTGTCCATTGAATACTCAAACTTTAGGTATAGGATGTTTAACTACAGATACTGCAACGTTTGAAGAAGTAGCTACGGCAGAGAAACTAGTTATTACTGACGTTGTTGACGGTGTGAATCATAAATTAAATGTTACTACAGCAACTTGTACGATTAGAAATTGTAAGAAACTGGGACCAAGGGAAAACGTCGCAGTAATACAGGTTGGAGGTGCGGATATTTTAGATATAACAGCGGACCCTACTACTGCGCCACAGACTGAGAGAATGATGCGGATTAATTGGAAAAAGTGGTGGCAAGTATTCTATACTATCGTGGACTACGTGAATCAAATTGTGCAAGCGATGTCCAAAAGATCGAGATCGTTAAACTCGGCGGCTTTTTATTATAGAGTG---------------
>AFQ21007
ATGTATGGTATTGAATATACCACA------------ATTCTAATCTTTCTGATATCAATCATTCTACTCAATTATATATTAAAATCAGTGACTCGAATGATGGACTACATTATATATAGATCTTTGTTAATTTCTGTAGCATTATTTGCCTTGACAAGAGCTCAGAATTATGGGATTAACTTACCAATAACAGGATCAATGGACGCCGCATAC------GCTAACTCTACTCAAGAAGGAATA---TTTCTAACATCCACATTATGTTTGTATTATCCAACAGAAGCAAGTACTCAAATTAATGATGGTGAATGGAAAGACTCATTGTCACAAATGTTTCTCATAAAAGGTTGGCCAACAGGATCAGTCTATTTTAAAGAGTATTCAAGTATTGTTGATTTTTCTGTTGATCCACAATTATATTGTGATTATAACTTAGTATTAATGAAATAT---GATCAAAATCTTGAATTAGATATGTCAGAGTTAGCTGATTTAATATTGAATGAATGGTTATGTAATCCAATGGATATAACATTATACTATTATCAACAATCGGGAGAATCAAATAAGTGGATATCAATGGGATCATCATGTACTGTGAAAGTGTGTCCACTGAATACGCAAACGTTAGGAATAGGTTGTCAAACAACAAATGTAGACTCGTTTGAAATGGTTGCTGAAAATGAGAAACTAGCTATAGTGGATGTCGTTGATGGGATAAATCATAAAATAAATTTGACAACTACGACATGTACTATTCGAAATTGTAAGAAGTTAGGTCCAAGAGAGAATGTAGCTGTAATACAAGTTGGTGGCTCTAATGTGTTAGACATAACAGCAGATCCAACGACTAATCCACAAACTGAGAGAATGATGAGAGTGAATTGGAAAAAATGGTGGCAAGTATTTTATACTATAGTAGATTATATTAACCAGATTGTACAGGTAATGTCCAAAAGGTCAAGATCATTAAATTCTGCTGCGTTTTATTATAGAGTA---------------
>AFQ21006
ATGTATGGTATTGAATATACCACA------------ATTCTAATCTTTCTGATATCAATCATTCTATTAAATTATATATTAAAATCAGTGACTCGAATGATGGACTACATTATATATAGATCTTTGTTAATTTCTGTAGCATTATTTGCCTTGACAAGAGCTCAGAATTATGGGATTAACTTACCAATAACAGGATCAATGGACGCCGCATAC------GCTAACTCTACTCAAGAAGGAATA---TTTCTAACATCCACATTATGTTTGTATTATCCAACAGAAGCAAGTACTCAAATTAATGATGGTGAATGGAAAGACTCATTGTCACAAATGTTTCTCATAAAAGGTTGGCCAACAGGATCAGTCTATTTTAAAGAGTATTCAAGTATTGTTGATTTTTCTGTTGATCCACAATTATATTGTGATTATAACTTAGTATTAGTGAAATAT---GATCAAAATCTTGAATTAGATATGTCAGAGTTAGCTGATTTAATATTGAATGAGTGGTTATGTAATCCAATGGATATAACATTATACTATTATCAACAATCGGGAGAATCAAATAAGTGGATATCAATGGGATCATCATGTACTGTGAAAGTGTGTCCACTGAATACGCAAACGTTAGGAATAGGTTGTCAAACAACAAATGTAGACTCGTTTGAAATGGTTGCTGAAAATGAGAAACTAGCTATAGTAGATGTCGTTGATGGGATAAATCATAAAATAAATTTGACAACTACGACATGTACTATTCGAAATTGTAAGAAGTTAGGTCCAAGAGAGAATGTAGCTGTAATACAAGTTGGTGGCTCTAATGTGTTAGACATAACAGCAGATCCAACGACTAATCCACAAACTGAGAGAATGATGAGAGTGAATTGGAAAAAATGGTGGCAAGTATTTTATACTATAGTAGATTATATTAACCAGATTGTACAGGTAATGTCCAAAAGGTCAAGATCATTAAATTCTGCAGCTTTTTATTATAGAGTA---------------
>AFQ21005
ATGTATGGTATTGAATATACCACA------------ATTCTAATCTTTCTGATATCAATCATTCTATTAAATTATATATTAAAATCAGTGACTCGAATGATGGACTACATTATATATAGATCTTTGTTAATTTCTGTAGCATTATTTGCCTTGACAAGAGCTCAGAATTATGGGATTAACTTACCAATAACAGGATCAATGGACGCCGCATAC------GCTAACTCTACTCAAGAAGGAATA---TTTCTAACATCCACATTATGTTTGTATTATCCAACAGAAGCAAGTACTCAAATTAATGATGGTGAATGGAAAGACTCATTGTCACAAATGTTTCTCATAAAAGGTTGGCCAACAGGATCAGTCTATTTTAAAGAGTATTCAAGTATTGTTGATTTTTCTGTTGATCCACAATTATATTGTGATTATAACTTAGTATTAGTGAAATAT---GATCAAAATCTTGAATTAGATATGTCAGAGTTAGCTGATTTAATATTGAATGAGTGGTTATGTAATCCAATGGATATAACATTATACTATTATCAACAATCGGGAGAATCAAATAAGTGGATATCAATGGGATCATCATGTACTGTGAAAGTGTGTCCACTGAATACGCAAACGTTAGGAATAGGTTGTCAAACAACAAATGTAGACTCGTTTGAAATGGTTGCTGAAAATGAGAAACTAGCTATAGTAGATGTCGTTGATGGGATAAATCATAAAATAAATTTGACAACTACGACATGTACTATTCGAAATTGTAAGAAGTTAGGTCCAAGAGAGAATGTAGCTGTAATACAAGTTGGTGGCTCTAATGTGTTAGACATAACAGCAGATCCAACGACTAATCCACAAACTGAGAGAATGATGAGAGTGAATTGGAAAAAATGGTGGCAAGTATTTTATACTATAGTAGATTATATTAACCAGATTGTACAGGTAATGTCCAAAAGGTCAAGATCATTAAATTCTGCAGCTTTTTATTATAGAGTA---------------
>AFQ21004
ATGTATGGTATTGAATATACCACA------------ATTCTAATCTTTCTGATATCAATCATTCTACTCAATTATATATTAAAATCAGTGACTCGAATAATGGACTACATTATATATAGATTTTTGTTAATTTCTGTAGCATTATTTGCCTTGACAAGAGCTCAGAATTATGGGATTAACTTACCAATAACAGGATCAATGGACGCCGCATAC------TCTAACTCTACTCAAGAAGGAATA---TTTCTAACATCCACATTATGTTTGTATTATCCAACAGAAGCAAGTACTCAAATTAATGATGGTGAATGGAAAGACTCATTGTCACAAATGTTTCTCACAAAAGGTTGGCCAACAGGATCAGTCTATTTTAAAGAGTATTCAAGTATTGTTGATTTTTCTGTTGATCCACAATTATATTGTGATTATAACTTAGTATTAATGAAATAT---GATCAAAATCTTGAATTAGATATGTCAGAGTTAGCTGATTTAATATTGAATGAATGGTTATGTAATCCAATGGATATAACATTATACTATTATCAACAATCGGGAGAATCAAATAAGTGGATATCAATGGGATCATCATGTACTGTGAAAGTGTGTCCACTGAATACGCAAACGTTAGGAATAGGTTGTCAAACAACAAATGTAGACTCGTTTGAAATGGTTGCTGAAAATGAGAAACTAGCTATAGTGGATGTCGTTGATGGGATAAATCATAAAATAAATTTGACAACTACGACATGTACTATTCGAAATTGTAAGAAGTTAGGTCCAAGAGAGAATGTAGCTGTAATACAAGTTGGTGGCTCTAATGTGTTAGACATAACAGCAGATCCAACGACTAATCCACAAATTGAGAGAATGATGAGAGTGAATTGGAAAAAATGGTGGCAAGTATTTTATACTATAGTAGATTATATTAACCAGATTGTACAGGTAATGTCCAAAAGGTCAAGATCATTAAATTCTGCAGCTTTTTATTATAGAGTA---------------
>AFQ20981
ATGTATGGTATTGAATATACCACA------------ATTCTAATCTTTCTGATATCAATCATTCTACTCAACTATATATTGAAATCAGTGACTCGAATAATGGACTACATTATATATAGATTTTTGTTAATTTCTGTAGCATTATTTGCCTTGACTAAAGCTCAGAATTATGGAATTAACATACCAATAACAGGATCAATGGACGCCGCATAC------TCCAACTCTACTCAAGAAGGAATA---TTTCTAACATCCACATTATGTTTGTATTATCCAACAGAAGCAAGTACTCAAATTAATGATGGTGAATGGAAAGACTCATTGTCACAAATGTTTCTCATAAAAGGTTGGCCAACAGGATCAGTCTATTTTAAAGAGTATTCAAACATTGTTGATTTTTCTGTTGATCCACAATTATATTGTGATTATAACTTAGTATTAATGAAATAT---GATCAAAATCTTGAATTAGATATGTCAGAGTTAGCTGATTTAATATTGAATGAATGGTTATGTAATCCAATGGATATAACATTATACTATTATCAACAATCGGGAGAATCAAATAAGTGGATATCAATGGGATCATCATGTACTGTGAAAGTGTGTCCACTGAATACGCAAACGTTAGGAATAGGTTGTCAAACAACAAATGTAGACTCGTTTGAAATGGTTGCTGAAAATGAGAAACTAGCTATAGTGGATGTCGTTGATGGGATAAATCATAAAATAAATTTGACAACTACGACATGTACTATTCGAAATTGTAAGAAGTTAGGTCCAAGAGAGAATGTAGCTGTAATACAAGTTGGTGGCTCTAATGTGTTAGACATAACAGCAGATCCAACGACTAATCCACAAACTGAGAGAATGATGAGAGTGAATTGGAAAAAATGGTGGCAAGTATTTTATACTATAGTAGATTATATTAACCAGATTGTACAGGTAATGTCCAAAAGATCAAGATCATTAAATTCTGCTGCGTTTTATTATAGAGTA---------------
>ACL79511
ATGTATGGTATTGAATATACCACA------------ATTCTGACCATTTTAATATCTATCATATTATTGAATTATATACTAAAAACTATAACTAATACAATGGACTACATAATTTTTAGATTTTTACTACTCATCGCTCTGATGTCACCATTTGTGAGGACACAAAATTACGGCATGTATTTACCAATAACGGGATCACTAGACGCTGTATAC------ACAAATTCAACTAGTGGAGAATCA---TTTCTAACTTCAACGTTATGTTTATATTATCCAACAGAAGCTAAAAATGAGATTTCAGATAATGAATGGGAAAATACTCTATCACAATTATTTTTAACTAAAGGATGGCCGATTGGGTCAGTTTATTTTAAAGACTACAATGATATTACTACATTTTCTATGAATCCACAACTGTATTGTGATTATAATGTAGTATTGATGCGATAT---GATAATACATCTGAATTAGATGCATCGGAATTAGCAGATCTTATATTGAACGAATGGCTGTGCAATCCTATGGATATATCACTTTACTATTATCAACAAAATAGCGAATCAAATAAATGGATATCAATGGGAACAGACTGCACGGTAAAAGTTTGTCCACTCAATACGCAAACTTTAGGAATTGGATGCAAAACTACAGACGTGGATACATTTGAGATTGTTGCGTCGTCTGAAAAATTGGTAATTACTGATGTTGTAAATGGTGTTAATCATAAAATAAATATTTCAATAAATACGTGCACTATACGTAATTGTAATAAACTAGGACCACGAGAAAATGTTGCTATAATTCAAGTTGGTGGACCGAACGCACTAGATATCACTGCTGATCCAACAACAGTTCCACAGGTTCAAAGAATTATGCGAGTAAATTGGAAAAAATGGTGGCAAGTATTTTATACAGTAGTTGATTATATTAACCAAATTATACAAGTTATGTCCAAACGGTCAAGATCATTAGACACGGCTGCTTTTTATTATAGAATT---------------
>ABH03538
ATGTATGGTATTGAATATACCACA------------GTTTTAACCTTTTTGATATCAGTTGTATTATTGAATTACATACTTAAATCATTAACCAGAATAATGGACTTCATCATTTACAGATTTCTTCTCATTATAGTTATACTGTCACCATTTCTTAACGCACAAAATTATGGAATAAACCTTCCAATTACTGGATCAATGGATACTCCATAT------GCGAACTCGACACAAGAAGAAGTG---TTCCTAACATCAACTTTATGCTTATACTATCCAACTGAAGCTGCGACACAAATAAATGACAATTCGTGGAAAGATACACTTTCTCAGCTATTTTTAACTAAAGGGTGGCCAACAGGATCGGTCTATTTTAAAGATTACGCAGATATTGCCTCATTTTCAGTTGATCCACAATTATACTGTGATTATAATTTAGTATTGATGAAATAC---GACGCCGCGTTACAGTTAGACATGTCAGAATTAGCAGATTTGATACTTAATGAGTGGTTATGTAATCCCATGGATATTACTTTGTATTATTATCAACAAACAGATGAGGCGAATAAATGGATTTCAATGGGGCCATCTTGCACAATAAAAGTATGCCCATTAAATACACAAACATTAGGAATCGGGTGTCTGACTACTGATACGAATACGTTTGAAGAAGTTGCAACAGCTGAAAAGTTAGTGATTACCGACGTTGTGGATGGAGTCAATCATAAACTGAGCGTGACAACAAACACTTGTACAATTAGAAACTGTAAAAAACTAGGACCAAGAGAAAACGTAGCAGTTATACAAGTTGGTGGTTCAGATATACTCGACATAACAGCTGATCCAACAACAGCTCCACAAACTGAGAGGATGATGCGAGTAAATTGGAAAAAATGGTGGCAAGTATTTTATACAATAGTTGACTATGTAAACCAAATTGTACAAGCGATGTCCAAAAGATCAAGATCATTGAATTCTGCTGCATTTTACTACAGAGTA---------------
>ABH03537
ATGTATGGTATTGAATATACCACA------------GTTTTAACCTTTTTGATATCAGTTGTATTATTGAATTACATACTTAAATCATTAACCAGAATAATGGACTTCATCATTTACAGATTTCTTCTCATTATAGTTATACTGTCACCATTTCTTAACGCACAAAATTATGGAATAAACCTTCCAATTACTGGATCAATGGATACTCCATAT------GCGAACTCGACACAAGAAGAAGTG---TTCCTAACATCAACTTTATGCTTATACTATCCAACTGAAGCTGCGACACAAATAAATGACAATTCGTGGAAAGATACACTTTCTCAGCTATTTTTAACTAAAGGGTGGCCAACAGGATCGGTCTATTTTAAAGATTACGCAGATATTGCCTCATTTTCAGTTGATCCACAATTATACTGTGATTATAATTTAGTATTGATGAAATAC---GACGCCGCGTTACAGTTAGACATGTCAGAATTAGCAGATTTGATACTTAATGAGTGGTTATGTAATCCCATGGATATTACTTTGTATTATTATCAACAAACAGATGAGGCGAATAAATGGATTTCAATGGGGCCATCTTGCACAATAAAAGTATGCCCATTAAATACACAAACATTAGGAATCGGGTGTCTGACTACTGATACGAATACGTTTGAAGAAGTTGCAACAGCTGAAAAGTTAGTGATTACCGACGTTGTGGATGGAGTCAATCATAAACTGAGCGTGACAACAAACACTTGTACAATTAGAAACTGTAAAAAACTAGGACCAAGAGAAAACGTAGCAGTTATACAAGTTGGTGGTTCAGATATACTCGACATAACAGCTGATCCAACAACAGCTCCACAAACTGAGAGGATGATGCGAGTAAATTGGAAAAAATGGTGGCAAGTATTTTATACAATAGTTGACTATGTAAACCAAATTGTACAAGCGATGTCCAAAAGATCAAGATCATTGAATTCCGCTGCATTTTACTACAGAGTA---------------
>BAJ14096
ATGTATGGTATTGAATATACCACA------------GTTCTATTTTATTTGATATCTCTCGTTCTTGTGAGTTATATTCTGAAAACTATAACAAAAGCAATGGACTATCTAATTTACAGAATAACATTTATAATCGTTGTATTATCAGTACTATCTAATGCACAAAATTATGGAATAAATTTGCCAATTACTGGATCAATGGATACAGCCTAT------GCTAATTTAACACAGAATGAAAAT---TTCTTATCATCAACTTTATGTTTATACTATCCTACTGAAGCTCAAACACAGATAAGCGATAATGAATGGAAGGATACATTATCTCAATTGTTTCTAACTAAAGGATGGCCAACAGGCTCAGTCTATTTTAATGAATACTCGAATGTTCTAGAATTCTCCGTCGATCCAAAGTTATATTGTGATTATAATATTGTATTAATTAGATTT---GCTTCAGGAGAAGAATTAGATATATCTGAATTGGCTGATCTAATACTAAATGAGTGGTTATGCAATCCAATGGACATAACGTTATATTATTATCAGCAAACAGGAGAGGCAAATAAATGGATATCAATGGGATCATCATGTACTGTTAAAGTATGTCCATTAAATACGCAAACTTTAGGAGTTGGATGTCAAACTACGAATACAAATACCTTTGAAACAGTGGCTGAAAGTGAGAAATTGGCTATAGTTGACGTTGTCGATGGTGTAAATCATAAGTTAGACATTACATCTACAACATGTACGATACGAAACTGTAATAAATTGGGACCAAGAGAAAATGTAGCTATAATACAGGTTGGTGGTTCTAACATACTCGATATAACAGCTGATCCCACAACTTCTCCACAAACGGAACGAATGATGCGCGTGAATTGGAAAAAGTGGTGGCAAGTGTTTTATACAGTAATTGATTATATTAATCAGATAGTGCAAGTAATGTCCAAAAGATCAAGATCACTAGACTCATCTTCTTTTTATTATAGAGTG---------------
>AAZ06345
ATGTATGGGATTGAATATACCACA------------ATTCTAACCTTTCTGATATCAATAGTTTTATTGAACTATATATTAAAATCACTAACTAGTGCGATGGACTTTATAATTTATAGATTTCTTTTAATTATTGGTATTGCATCATCTTTTGTTAAAACACAAAATTATGGAATTAATTTACCGATCACTGGCTCCATGGATACAGCATAT------GCAAATTCATCACAGCAAGAAACA---TTTTTGACTTCAACGCTATGCTTATATTATCCTACAGAAGCATCAACTCAAATTGGAGATACGGAATGGAAGGATACTCTGTCCCAATTATTCTTGACTAAAGGGTGGCCAACTGGATCAGTCTATTTTAAAGAATACACTGATATCGCTTCATTCTCAATTGATCCACAACTTTATTGTGATTATAATGTTGTACTGATGAAGTAT---GATTCAACGTTAGAGCTAGATATGTCTGAATTAGCTGATTTAATTCTAAATGAATGGTTATGTAACCCAATGGATATAACATTATATTATTATCAGCAAACAGATGAAGCGAATAAATGGATATCGATGGGACAGTCTTGTACCATAAAAGTATGTCCATTGAATACGCAGACTTTAGGAATAGGTTGTATTACCACAAATACAGCGACATTTGAAGAGGTGGCTACAAGTGAAAAATTAGTAATAACCGATGTTGTTGATGGTGTGAACCATAAACTTGATGTGACTACAAATACCTGTACAATTAGGAATTGTAAGAAGTTAGGACCAAGAGAAAATGTAGCGATTATACAAGTCGGTGGCTCAGATGTGTTAGATATTACAGCGGATCCAACTACTGCACCACAAACTGAACGTATGATGCGAGTAAATTGGAAGAAATGGTGGCAAGTTTTCTATACGGTAATAGATTATATTAATCAGATTGTGCAAGTTATGTCCAAAAGATCACGGTCATTAAATTCAGCAGCTTTTTACTATAGGGTT---------------
>AGE10436
ATGTATGGTATTGAATATACCACA------------ATTCTGACCATTTTGATATCTATCATATTATTGAATTACATATTAAAAACTATAACTAATACAATGGACTATATAATTTTTAGATTTTTACTACTCATCGCTCTGATGTCACCATTTGTGAGGACGCAAAATTACGGCATGTATTTACCAATAACGGGATCACTAGACGCTGTATAC------ACAAATTCAACTAGTGGAGAATCA---TTTCTAACTTCAACGTTATGTTTATATTATCCAACAGAAGCTAAAAATGAGATTTCAGATAATGAATGGGAAAATACTCTATCACAATTATTTTTAACTAAAGGATGGCCGACTGGGTCAGTTTATTTTAAAGACTACAATGATATTACTACATTTTCTATGGATCCACAACTGTATTGTGATTATAATGTAGTATTGATGCGATAT---GATAATACATCTGAATTAGATGCATCGGAGTTAGCAGATCTTATATTGAACGAATGGCTGTGCAATCCTATGGATATATCACTTTACTATTATCAACAAAATAGCGAATCAAATAAATGGATATCAATGGGAACAGACTGCACGGTAAAAGTTTGTCCACTCAATACACAAACTTTAGGAATTGGATGTAAGACTACGGACGTGGATACATTTGAGATTGTTGCGTCGTCTGAAAAATTGGTAATTACTGATGTTGTAAATGGTGTTAATCATAAAATAAATATTTCAATAAATACGTGCACTATACGTAATTGTAATAAACTAGGACCACGAGAGAATGTTGCTATAATTCAAGTTGGTGGACCGAACGCACTAGATATCACTGCTGATCCAACAACAGTTCCACAGGTTCAAAGAATTATGCGAGTAAATTGGAAAAAATGGTGGCAAGTGTTTTATACAGTAGTTGACTATATTAACCAAATTATACAAGTTATGTCCAAACGGTCAAGATCATTAGATACGGCTGCTTTCTATTATAGAATT---------------
>AFQ21112
ATGTATGGTATTGAATATACCCCA------------GCTTTAACCTTTTTGATATCAGTTATATTGTTGAATTACGTACTCAAATCCTTAACTAGAATAATGGACTTTATTATTTACAGATTTCTTTTAATTATAGTTATATTATCACCACTCCTTAATGCACAAAATTATGGAATAAATCTTCCGATTACTGGCTCAATGGACACACCATAT------ACGAACTCAACACGAGAGGAAGTA---TTCCTAACTTCGACTTTATGTTTGTATTACCCAACTGAAGCAGCAACAGAAATAAATGATAATTCATGGAAGGATACACTTTCTCAGCTATTTTTAATCAAAGGATGGCCAACAGGATCTATTTATTTTAAAGATTATACTGATATTGCCTCATTTTCAGTCGATCCACAACTGTATTGTGATTATAATTTGGTATTAATGAAATAT---GACGCTACACTGCAACTAGACATGTCCGAACTAGCAGATTTGTTACTTAATGAGTGGTTATGTAATCCTATGGATATTACTTTGTATTATTATCAACAAACTGATGAGGCAAATAAATGGATTTCAATGGGATCATCTTGTACTATAAAGGTATGTCCACTAAATACGCAAACATTAGGAATTGGGTGCCTAACAACTGATACAAACACGTTTGAAGAAGTTGCAACAGCTGAAAAATTAGTGATTACTGACGTCGTGGATGGAGTCAATCATAAATTGAACGTGACAACAAACACTTGTACGATTAGAAATTGTAAAAAATTAGGACCAAGGGAAAACGTAGCAGTTATACAGGTTGGTGGCCCAGATGTACTTGACATAACAGCTGATCCAACGACAATGCCACAAACAGAAAGAATGATGCGAGTGAATTGGAAGAAATGGTGGCAAGTGTTTTATACAATAGTTGACTACGTGAATCAAATTGTGCAAGCAATGTCCAAAAGATCGAGATCATTAAATTCTGCTGCATTTTACTACAGAGTA---------------
>AGJ03439
ATGTATGGTATTGAATATACCACA------------GTTCTATTTTATTTGATATCGTTTGTTTTTGTGAGTCATATTCTGAAAACTATAATAAAGATAATGGACTATATTATTTATAGAATAACGTTTGTAATTGTAGTATTGTCAGTATTATCGAATGCACAAAATTATGGAATAAATTTGCCAATCACTGGATCTATGGATACAGCATAT------GCTAACTCAACACAAGACAATAATAATTTTTTATCTTCAACTTTGTGTCTATATTATCCATCAGAAGCTCCAACTCAAATTAGTGACACTGAATGGAAAGATACACTATCTCAACTGTTTTTAACCAAAGGATGGCCGACAGGTTCAGTTTATTTTAATGAATATTCAAACGTTTTAGAATTTTCCATCGAACCAAAACTATACTGTGATTATAATGTTGTGCTAATTAAATTC---ACTTCTGGTGAGGAATTGGACATATCTGAATTAGCTGATCTAATATTGAATGAGTGGTTATGCAATCCAATGGATATAACATTATATTATTATCAACAAACTGGAGAGGCAAACAAATGGATATCAATGGGATCATCATGCACCGTTAAAGTGTGCCCATTAAATACTCAGACGTTAGGAATTGGATGTCAAACGACAAATACAGCTACTTTTGAAACAGTTGCTGATAGCGAAAAATTGGCAATAATTGACGTTGTTGATAGCGTAAATCATAAATTAGACGTCACATCTACTACATGTACAATACGGAATTGTAATAAATTAGGACCGAGAGAAAATGTAGCTATAATACAGGTTGGCGGTTCTAATATATTAGATATAACAGCTGATCCCACAACTTCTCCACAAACAGAACGAATGATGCGCGTGAACTGGAAAAAATGGTGGCAAGTATTCTATACTGTAGTTGATTACATTAATCAGATAGTACAAGTAATGTCCAAAAGATCAAGATCGTTAGATTCGTCATCTTTCTATTATAGAGTG---------------
>ADD84483
ATGTATGGTATTGAATATACCACA------------ATTCTAACTTTTTTGATATCAATTATTCTATTAAATTATATATTAAAATCAATAACTAATATAATGGACTTTATCATATATCGGTTTTTACTAATAGTTGTTGTCATGCTGCCATTTATTGAAGCTCAAAATTATGGAATAAATCTTCCAATAACAGGTTCTATGGATACCGCATAT------GCAAACACTACACGACAAGAGAAT---TTTATGACTTCCACTTTATGTTTATATTATCCAAGTTCAGTCACGACTGAAATAACTGACCCCGATTGGACGAACACACTGTCACAACTTTTCCTAACTAAAGGATGGCCGACAAATTCCGTCTACTTCAAGAGTTATGCTGATATATCGTCCTTCTCTGTAGATCCGCAGTTATATTGTGATTACAATATTGTGTTAATACAGTAC---CAAAATTCATTATCGTTAGATGTCTCAGAACTTGCTGATTTAATTTTAAATGAATGGTTATGTAATCCGATGGACGTAACGTTGTACTATTATCAACAAACAGATGAAGCGAATAAATGGATATCAATGGGAGAATCATGTACAGTTAAAGTATGTCCCTTAAATACACAAACTTTAGGAATTGGATGCACAACAACCGACGTCACAACATTTGAAGAGGTAGCAAACGCGGAAAAATTAGTAATAACTGACGTCGTGGATGGAGTCAATCATAAGATTAATATTACAGTGAATACATGTACTATACGGAATTGCAAAAAATTAGGACCGAGGGAAAATGTAGCAATTATACAAGTAGGTAGTTCTGACGTCATAGACATAACAGCAGATCCAACAACGATCCCACAAACTGAAAGAATGATGCGCATAAACTGGAAAAAATGGTGGCAAGTGTTTTATACCGTAGTAGATTACATAAATCAAATAGTTCAGGTAATGTCCAAACGATCAAGGTCACTAAATTCAGCTGCTTTTTACTATAGAATT---------------
>AGE99486
ATGTATGGTATTGAATATACCACA------------ATTCTAATCTTTCTGATATCAATTATTCTACTCAACTACATATTAAAATCAGTGACTCGAATAATGGACTACATTATATATAGATCTTTGTTGATTACTGTAGCATTATTTGCCTTGACAAGAGCTCAGAATTATGGACTTAATTTACCAATAACAGGATCAATGGACACTATTTAT------GCTAACTCTACTCAAGAAGGAATA---TTTCTAACATCTACATTATGTTTGTATTATCCAACTGAAGCAAGTACTCAAATTAATGATGGTGAATGGAAAGATTCATTGTCACAAATGTTTCTCACAAAAGGTTGGCCAACAGGATCGGTCTATTTTAAAGAGTATTCAAGTATTGTTGATTTTTCTGTTGACCCACAATTGTATTGTGATTATAATTTAGTACTGATGAAATAT---GATCAAAATCTTGAATTAGATATGTCAGAGTTAGCTGATTTAATCTTGAATGAATGGTTATGTAATCCAATGGATATAACATTATATTATTATCAACAATCGGGAGAATCAAATAAATGGATATCAATGGGATCATCGTGTACTGTAAAAGTGTGTCCACTGAATACACAAACGTTAGGAATAGGTTGTCAAACAACAAATGTAGACTCATTTGAAATGGTTGCTGAGAATGAGAAATTAGCTATAGTGGATGTCGTTGATGGGATAAATCATAAAATAAATTTAACAACTACGACATGTACTATTCGAAACTGTAAGAAGTTAGGTCCAAGAGAGAACGTAGCTGTAATACAAGTTGGTGGTTCTAATGTATTAGATATAACAGCAGATCCAACAACTAATCCACAAACTGAGAGAATGATGAGAGTGAATTGGAAAAAATGGTGGCAAGTATTTTATACTATAGTAGATTATATTAACCAGATTGTACAGGTAATGTCCAAAAGATCAAGATCATTGAATTCTGCAGCTTTTTATTATAGAGTA---------------
>AGE98462
ATGTATGGTATTGAATATACCACA------------ATTCTAATCTTTTTGATATCAGTTATTTTACTCAACTACATATTAAAATCAGTGACTCGAATAATGGACTACATTATATATAGATCTTTGTTGATTACTGTAGCATTATTTGCCTTGACAAGAGCTCAGAATTATGGACTTAACTTACCAATAACAGGATCAATGGACACTATTTAT------GCTAACTCTACTCAAGAAGGAATA---TTTCTAACATCTACATTATGTTTGTATTATCCAACTGAAGCAAGTACTCAAATTAGTGATGGTGAATGGAAAGATTCATTGTCACAAATGTTTCTCACAAAAGGTTGGCCAACAGGATCGGTCTATTTTAAAGAGTATTCAAGTATTATTGATTTTTCTGTTGACCCACAATTGTATTGTGATTATAATTTAGTACTGATGAAATAT---GATCAAAATCTTGAATTAGATATGTCAGAGTTAGCTGATTTAATCTTGAATGAATGGTTATGTAATCCAATGGATATAACATTATATTATTATCAACAATCGGGAGAATCAAATAAATGGATATCAATGGGATCATCATGTACTGTAAAAGTGTGTCCACTGAATACACAAACGTTAGGAATAGGTTGTCAAACAACAAATGTAGACTCATTTGAAATGGTTGCTGAGAATGAGAAATTAGCTATAGTGGATGTCGTTGATGGGATAAATCATAAAATAAATTTAACAACTACGACATGTACTATTCGAAACTGTAAGAAGTTAGGTCCAAGAGAGAACGTAGCTGTAATACAAGTTGGTGGTTCTAATGTATTAGATATAACAGCAGATCCAACAACTAATCCACAGACTGAGAGAATGATGAGAGTGAATTGGAAAAGATGGTGGCAAGTATTTTATACTATAGTAGATTATATTAACCAGATTGTACAGGTAATGTCCAAAAGATCAAGATCATTGAATTCTGCAGCTTTTTATTATAGAGTA---------------
>AFI60145
ATGTATGGTATTGAATATACCGCA------------ATTCTAACCTTTCTGATATCGATAGTTTTATTGAACTATATATTAAAATCACTAACTAGTGCGATGGACTTTATAATTTATAGATTTCTTTTACTTATTGTTATTGTATCACCTTTTGTTAAAACACAAAATTATGGAATTAATTTACCGATCACTGGTTCCATGGATACAGCATAT------GCAAATTCATCACAGCAAGAAACA---TTTTTGACTTCAACGCTATGCTTATATTATCCTACAGAAGCATCAACTCAAATTGGAGATACGGAATGGAAGGATACTCTGYCCCAGTTATTCTTGATTAAAGGATGGCCAACTGGATCAGTCTATTTTAAAGAATACACTGATATCGCTTCATTCTCAATTGATCCACAACTTTATTGTGATTATAATGTTGTACTGATGAAGTAT---GATTCAACGTTAGAGCTAGATATGTCTGAATTAGCTGATTTAATTCTAAATGAATGGTTATGTAACCCAATGGATATAACATTATATTATTATCAGCAAACAGATGAAGCGAATAAATGGATATCGATGGGACAGTCTTGTACCATAAAAGTATGTCCATTGAATACGCAAACTTTAGGAATAGGTTGTATTACCACAAATACAGCGACATTTGAAGAGGTGGCTACAAGTGAAAAATTAGTAATAACCGATGTTGTTGATGGTGTAAACCATAAACTTGATGTGACTACAAATACCTGTACAATTAGGAATTGTAAGAAGTTAGGACCAAGAGAAAATGTAGCGATTATACAAGTCGGTGGMTCAGATGTGTTAGATATTACAGCGGATCCAACTACTGCACCACAAACTGAACGTATGATGCGAGTAAATTGGAAGAAATGGTGGCAAGTTTTCTATACGGTAGTAGATTATATTAATCAAATTGTGCAAGTTATGTCCAAAAGATCACGGTCATTAAATTCAGCAGCTTTTTACTATAGGGTT---------------
>AFQ21008
ATGTATGGTATTGAATATACCACA------------ATTCTAATCTTTCTGATATCAATCATTCTATTAAATTATATATTAAAATCAGTGACTCGAATGATGGACTACATTATATATAGATCTTTGTTAATTTCTGTAGCATTATTTGCCTTGACAAGAGCTCAGAATTATGGGATTAACTTACCAATAACAGGATCAATGGACGCCGCATAC------GCTAACTCTACTCAAGAAGGAATA---TTTCTAACATCCACATTATGTTTGTATTATCCAACAGAAGCAAGTACTCAAATTAATGATGGTGAATGGAAAGACTCATTGTCACAAATGTTTCTCATAAAAGGTTGGCCAACAGGATCAGTCTATTTTAAAGAGTATTCAAGTATTGTTGATTTTTCTGTTGATCCACAATTATATTGTGATTATAACTTAGTATTAATGAAATAT---GATCAAAATCTTGAATTAGATATGTCAGAGTTAGCTGATTTAATATTGAATGAGTGGTTATGTAATCCAATGGATATAACATTATACTATTATCAACAATCGGGAGAATCAAATAAGTGGATATCAATGGGATCATCATGTACTGTGAAAGTGTGTCCACTGAATACGCAAACGTTAGGAATAGGTTGTCAAACAACAAATGTAGACTCGTTTGAAATGGTTGCTGAAAATGAGAAACTAGCTATAGTAGATGTCGTTGATGGGATAAATCATAAAATAAATTTGACAACTACGACATGTACTATTCGAAATTGTAAGAAGTTAGGTCCAAGAGAGAATGTAGCTGTAATACAAGTTGGTGGCTCTAATGTGTTAGACATAACAGCAGATCCAACGACTAATCCACAAACTGAGAGAATGATGAGAGTGAATTGGAAAAAATGGTGGCAAGTATTTTATACTATAGTAGATTATATTAACCAGATTGTACAGGTAATGTCCAAAAGGTCAAGATCATTAAATTCTGCAGCTTTTTATTATAGAGTA---------------
>AGE98547
ATGTATGGTATTGAATATACCACA------------ATTCTAATCTTTTTGATATCAATCATTCTACTCAACTATATATTAAAATCAGTGACTCGAATAATGGACTACATTATATATAGATTTTTGTTGATTACTGTAGCATTATTTGCTTTGACAAGAGCTCAGAATTATGGACTTAACTTACCAATAACAGGATCAATGGACGCTGTATAT------ACTAACTCTACTCAAGAAGAAGTG---TTTCTAACTTCTACGTTATGTCTGTATTATCCAACTGAAGCAAGTACTCAAATCAATGATGGTGACTGGAAAGACTCATTGTCGCAAATGTTTCTTACAAAGGGTTGGCCAACAGGATCTGTTTACTTTAAAGAGTACTCAAGTATTGTTGATTTTTCTGTTGACCCACAGCTGTATTGTGACTATAATTTAGTACTTATGAAATAT---GACCAAAGTCTTGAATTAGATATGTCAGAGTTAGCTGATTTAATATTGAATGAATGGTTATGTAACCCAATGGATGTAACATTATACTATTATCAACAATCGGGAGAATCAAATAAGTGGATATCGATGGGATCATCATGTACCGTGAAAGTGTGTCCGCTAAATACACAAACGTTAGGGATAGGTTGTCAAACAACAAACGTAGACTCATTTGAAATGATTGCTGAGAATGAGAAATTAGCTATAGTGGATGTCGTTGATGGGATAAATCATAAAATAAATTTAACAACTACGACATGTACTATTCGAAATTGTAAGAAATTAGGTCCAAGAGAAAATGTAGCTGTAATACAAGTTGGTGGTTCTAATGTGTTAGACATAACAGCAGATCCAACAACTAATCCACAAACTGAGAGAATGATGAGAGTGAATTGGAAAAAGTGGTGGCAAGTATTTTATACTATAGTAGATTATATTAATCAAATTGTACAGGTAATGTCCAAAAGATCAAGATCATTAAATTCTGCAGCTTTTTATTATAGAGTA---------------
>AGF86182
ATGTATGGTATTGAATATACCACA------------TTCCTAATCTACTTAATATCGATTATATTATTTAATTACATATTAAAGAGTATAACTAGAATGATGGACTATATAATTTATAAATTTTTGATTATAGTCATGATCTTTTCAATTATTGTTAACGCACAAAATTACGGGATTAATTTGCCTATAACTGGGTCGATGGATATGTCATAT------GTGAACATTACTAAAGATGAACCA---TTTCTAACGTCAACATTATGTTTATACTATCCAACAGAGGCTAGAACAGAGATACACGATAATGAGTGGATACGTACGTTATCGCAGTTGTTCTTAACAAAGGGATGGCCAACTGGATCCGTATACTTTAAAGAATACGATGATATAGCTGCTTTTTCAGTGGATCCTCAATTGTATTGTGACTATAACATAGTTTTAATGAAATAC---AATTCAACTCTAGAACTTGATATGTCAGAATTAGCAAATTTAATATTAAATGAATGGCTGTGTAATCCAATGGACGTTACATTATATTATTATCAGCAAACAGACGAAACAAACAAATGGATAGCAATGGGGAAATCATGTACAATAAAAGTATGTCCATTAAATGCCCAAACGTTAGGAATAGGATGTCAGACTACAGATACTGGAACATTTGAAGAAGTTGCGACAGCTGAAAAATTAGCAATTACTGACGTGGTTGATGGCGTAAATCATAAACTAGATGTTACTACTGCGACTTGTACTATCAGAAATTGCAAAAAACTAGGACCGAGAGAAAATGTAGCAGTAATTCAAGTAGGTGGTGCTGATGTCCTTGATATAACGTCTGATCCGACAACTAATCCACAAACTGAACGGATGATGAGAATAAATTGGAAAAAATGGTGGCAAGTGTTCTATACTATAGTTGATTATGTAAATCAAATTGTGCAAGCAATGTCTAAAAGGTCCAGATCATTGAATTCGGCGGCATTTTATTACAGAGTG---------------
>AGE45375
ATGTATGGTATTGAATATACCACA------------ATTCTGACCATTTTGATATCTATCATATTATTGAATTATATATTAAAAACTATAACTAATACGATGGACTACATAATTTTTAGATTTTTACTACTCATCGCTCTAATGTCACCATTTGTGAAGACGCAAAATTACGGCATGTATTTACCAATAACGGGATCACTAGACGCTGTATAC------ACAAACTCAACTAGTGGAGAATCA---TTTCTAGCTTCAACGTTATGTTTATATTATCCAACAGAAGCTAAAAATGAGATTTCAGATAATGAATGGGAAAATACTCTATCACAATTATTTTTAACCAAAGGATGGCCGACTGGGTCAGTTTATTTTAAAGACTACAATGATATTACTACATTTTCTATGAATCCACAACTGTATTGTGATTATAATGTAGTATTGATGCGATAT---GATAATACATCTGAATTAGATGCATCGGAATTAGCAGATCTTATATTGAATGAATGGCTGTGCAATCCTATGGATATATCACTTTACTATTATCAACAAAATGGCGAATCAAATAAATGGATATCAATGGGAACAGACTGCACGGTAAAAGTTTGTCCACTCAATACACAAACTTTAGGAATTGGATGTAAAACTACGGACGTGGATACATTTGAGATTATTGCATCGTCTGAAAAATTGGTAATTACTGATGTTGTAAATGGTGTCAATCATAAAATAAATATTTCAATAAATACGTGCACTATACGTAATTGTAATAAACTAGGACCACGAGAAAATGTTGCTATAATTCAAGTTGGTGGACCGAACGCACTAGATATCACTGCTGATCCAACAACAGTTCCACAGGTTCAAAGAATTATGCGAGTAAATTGGAAAAAATGGTGGCAAGTGTTTTATACAGTAGTTGACTATATTAACCAAATTATGCAAGTTATGTCCAAACGGTCAAGATCATTAGACACGGCTGCTTTTTATTATAGAATT---------------
>BAG68900
ATGTATGGTATTGAATATACCACA------------GTTTTAACTTTCATCACATTACTTATTTTGAGTAATTACACATTGAAAATGGTGACTAAAACGATAGATTATATAATATACAGGTTTTTACTGATTGTAGCTGTCTTTTCCATAATTACTAATGCGCAGAACTACGGCATGAATTTACCAGTAACTGGTTCTATGGATGCGGCGTAT------TCTAATTCGACTGAAGAAAATATT---TTTATGAAATCAACGCTTTGTCTTTATTATCCAAACGAAGTAATAAGTCAAATTAATGATGATAAGTGGAAAGATACTATATCGCAATTGTTTGTGACAAAGGGATGGCCAACAGGTTCTGTATATTTTAAAGACTATAATAATATAGCCGCGTTTTCAGTTGATCCTCAGCTTTATTGTGACTATAACATCGTAATAATGAAATAT---GCTGATTCAGAATCGCTTGACATGTCAGAATTGGCTGATCTGATATTGAATGAATGGTTGTGTAATCCAATGGATGTGACATTATATTATTATCAGCAAAGTGGTGAAGCTAATAAATGGATATCAATGGGAGAAGAGTGCACAGTTAAAGTTTGTCCGTTGAATACTCAAACGGTAGGAATAGGTTGCGTGACTACAGATGTTAATACTTTTGAAGAATTAGCAACAACTAAGAAACTAGTTATTACGGATGTGGTTGATGGTGTAAATTACAAGATTAATATTACAACACAAAAGTGCACTATTCGTAATTGTAACAAGTTAGGTCCAAGAGAGAACGTCGCAATAATCCAAGTAGGTGGTTCAGACGTTATTGATATAACAGCAGATCCAACAACAACACCACAAATTGAACGAATGATGCGTGTTAATTGGAAAAGATGGTGGCAAGTGTTCTATACTATTGTAGATTATATTAATCAAATTGTGAAAGTGATGTCAAGGAGATCTAGGTCACTCAATTCTGCAGCTTTTTACTATAGAGTA---------------
>AGF86263
ATGTATGGTATTGAATATACCACA------------TTCCTAATCTACTTAATATCGATTATATTATTTAATTACATATTAAAGAGTATAACTAGAATGATGGACTATATAATTTATAAATTTTTGATTATAGTCATGATCTTTTCAATTATTGTTAACGCACAAAATTACGGGATTAATTTGCCTATAACTGGGTCGATGGATATGTCATAT------GTGAACATTACTAAAGATGAACCA---TTTCTAACGTCAACATTATGTTTGTACTATCCAACAGAGGCTAGAACAGAGATACACGATAATGAGTGGATACGTACGTTATCGCAGTTGTTCTTAACAAAGGGATGGCCAACTGGATCCGTATACTTTAAAGAATACGATGATATAGCTGCTTTTTCAGTGGATCCTCAATTGTATTGTGACTATAACATAGTTTTAATGAAATAC---AATTCAACTCTAGAACTTGATATGTCAGAATTAGCAAATTTAATATTAAATGAATGGCTGTGTAATCCAATGGACGTTACATTATATTATTATCAGCAAACAGACGAAACAAACAAATGGATAGCAATGGGGAAATCATGTACAATAAAAGTATGTCCATTAAATGCCCAAACGTTAGGAATAGGATGTCAGACTACAGATACTGGAACATTTGAAGAAGTTGCGACAGCTGAAAAATTAGCAATTACTGACGTGGTTGATGGCGTAAATCATAAACTAGATGTTACTACTGCGACTTGTACTATCAGAAATTGCAAAAAACTAGGACCGAGAGAAAATGTAGCAGTAATTCAAGTAGGTGGTGCTGATGTCCTTGATATAACGTCTGATCCGACAACTAATCCACAAACTGAACGGATGATGAGAATAAATTGGAAAAAATGGTGGCAAGTGTTCTATACTATAGTTGATTATGTAAATCAAATTGTGCAAGCAATGTCTAAAAGGTCCAGATCATTGAATTCGGCGGCATTTTATTACAGAGTG---------------
>AGE99391
ATGTATGGTATTGAATATACCACA------------ATTCTAATCTTTCTGATATCAATTATTCTACTCAACTATATATTAAAATCAGTAACTCGAATAATGGACTACATTATATATAGATTTTTGTTGATTTATGTAGCATTATTTGCCTTGACAAGAGCTCAGAATTATGGGCTTAACTTACCAATAACAGGATCAATGGACACTGTATAC------GCTAACTCTACTCAAGAAGGAATA---TTTCTAACATCCACATTATGTTTGTATTATCCAACTGAAGCAAGTACTCAAATTAATGATGGTGAATGGAAAGACTCATTGTCACAAATGTTTCTCACAAAAGGTTGGCCAACAGGATCAGTCTATTTTAAAGAGTATTCAAGTATTGTTGATTTTTCTGTCGATCCACAATTATATTGTGATTATAACTTAGTACTAATGAAATAT---GATCAAAATCTTGAATTAGATATGTCAGAGTTAGCTGATTTAATATTGAATGAATGGTTATGTAATCCAATGGATATAACATTATATTATTATCAACAATCGGGAGAATCAAATAAGTGGATATCAATGGGATCATCATGTACTGTGAAAGTGTGTCCACTGAATACGCAAACGTTAGGAATAGGTTGTCAAACAACAAATGTAGACTCGTTTGAAATGGTTGCTGAGAATGAGAAATTAGCTATAGTGGATGTCGTTGATGGGATAAATCATAAAATAAATTTGACAACTACGACATGTACTATTCGAAATTGTAAGAAGTTAGGTCCAAGAGAGAATGTAGCTGTAATACAAGTTGGTGGCTCTAATATATTAGACATAACAGCAGATCCAACGACTAATCCACAAACTGAGAGAATGATGAGAGTGAATTGGAAAAAATGGTGGCAAGTATTTTATACTATAGTAGATTATATTAACCAAATTGTGCAGGTAATGTCCAAAAGATCAAGATCATTAAATTCTGCAGCTTTTTATTATAGAGTA---------------
>CAB61507
ATGTATGGTATTGAATATACCACA------------ATTCTAACCTTTCTGATATCAATAGTTTTATTAAACTATATATTAAAATCACTAACTAGTGCGATGGACTTTATAATTTATAGATTTCTTTTACTTATTGTTATTGCATCACCTTTTGTTAAAACACAAAATTATGGAATTAATTTACCGATCACTGGCTCCATGGATACAGCATAT------GCAAATTCATCACAGCAAGAAACA---TTTTTGACTTCAACGCTATGCTTATATTATCCTACAGAAGCATCAACTCAAATTGGAGATACGGAATGGAAGGATACTCTGTCCCAATTATTTTTGACTAAAGGGTGGCCAACTGGATCAGTCTATTTTAAAGAATACACCGATATCGCTTCATTCTCAATTGATCCGCAACTTTATTGTGATTATAATGTTGTACTGATGAAGTAT---GATTCAACGTTAGAGCTAGATATGTCTGAATTAGCTGATTTAATTCTAAATGAATGGTTATGTAACCCAATGGATATAACATTATATTATTATCAGCAAACAGATGAAGCGAATAAATGGATATCGATGGGACAGTCTTGTACCATAAAAGTATGTCCATTGAATACGCAGACTTTAGGAATAGGTTGTATTACCACAAATACAGCGACATTTGAAGAGGTGGCTACAAGTGAAAAATTAGTAATAACCGATGTTGTTGATGGTGTGAACCATAAACTTGATGTGACTACAAATACCTGTACAATTAGGAATTGTAAGAAGTTGGGACCAAGAGAAAATGTAGCGATTATACAAGTCGGTGGCTCAGATGTGTTAGATACTACAGCGGATCCAACTACTGCACCACAAACTGAACGTATGATGCGAGTAAATTGGAAGAAATGGTGGCAAGTTTTCTATACAGTAGTAGATTATATTAATCAGATTGTGCAAGTTATGTCCAAAAGATCACGGTCATTAAATTCAGCAGCTTTTTACTATAGGGTT---------------
>AFK27519
ATGTATGGTATTGAATATACCACA------------ATTCTAATCTTTCTGATATCAATCATTCTACTCAACTATATATTAAAATCAGTGACCCGAATAATGGACTACATTATATATAGATTTTTGTTAATTTTTGTAGCATTATTTGCCTTAACTGAAGCTCAGAATTATGGACTTAATATACCAATAACAGGATCAATGGATACTGTATAT------TCCAACTCTACTCGAGAAGAAGTA---TTTCTAACATCCACATTATGTTTGTATTATCCAACTGAAGCAAGTACTCAAATTAATGATGGTGAATGGAAAGACTCATTATCGCAAATGCTTCTTACAAAAGGTTGGCCAACAGGATCAGTCTATTTTAAAGAGTACTCAAATATCGTTGATTTTTCCGTTGACCCACAATTATATTGTGATTATAACTTAGTACTAATGAAGTAT---GATCAAAATCTTGAATTAGATATGTCAGAATTAGCTGGTTTGATATTGAATGAATGGTTATGTAATCCAATGGATATAACATTATATTATTATCAGCAATCGGGAGAATCAAATAAGTGGATATCAATGGGATCATCATGTACTGTGAAAGTGTGTCCACTGAATACACAAACGTTAGGAATAGGTTGTCAAACAACGAATGTAGATTCATTTGAAACAGTCGCTGAGAATGAAAAATTAGCTATAGTGGATGTCGTTGATGGGATAAATCATAAAATAAATTTGACAACTACAACATGTACTATTCGAAATTGCAAGAAGTTAGGTCCAAGAGAGAATGTGGCTGTAATACAAGTTGGTGGCGCTAATATATTAGACATAACAGCAGATCCAACAACTAATCCACAAATTGAGAGAATGATGAGAGTGAATTGGAAAAGATGGTGGCAAGTGTTCTATACTATAGTAGATTATATTAATCAGATTGTACAGGTAATGTCCAAAAGATCAAGATCATTAAATTCCGCTGCGTTCTATTATAGAGTA---------------
>AFK27518
ATGTATGGTATTGAATATACCACA------------ATTCTAATCTTTCTGATATCAATCATTCTACTCAACTATATATTAAAATCAGTGACCCGAATAATGGACTACATTATATATAGATTTTTGTTAATTTTTGTAGCATTATTTGCCTTAACTGAAGCTCAGAATTATGGACTTAATATACCAATAACAGGATCAATGGATACTGTATAT------TCCAACTCTACTCGAGAAGAAGTA---TTTCTAACATCCACATTATGTTTGTATTATCCAACTGAAGCAAGTACTCAAATTAATGATGGTGAATGGAAAGACTCATTATCGCAAATGCTTCTTACAAAAGGTTGGCCAACAGGATCAGTCTATTTTAAAGAGTACTCAAATATCGTTGATTTTTCCGTTGACCCACAATTATATTGTGATTATAACTTAGTACTAATGAAGTAT---GATCAAAATCTTGAATTAGATATGTCAGAATTAGCTGATTTGATATTGAATGAATGGTTATGTAATCCAATGGATATAACATTATATTATTATCAGCAATCGGGAGAATCAAATAAGTGGATATCAATGGGATCATCATGTACTGTGAAAGTGTGTCCACTGAATACACAAACGTTAGGAATAGGTTGTCAAACAACGAATGTAGATTCATTTGAAACAGTCGCTGAGAATGAAAAATTAGCTATAGTGGATGTCGTTGATGGGATAAATCATAAAATAAATTTGACAACTACAACATGTACTATTCGAAATTGCAAGAAGTTAGGTCCAAGAGAGAATGTGGCTGTAATACAAGTTGGTGGCGCTAATATATTAGACATAACAGCAGATCCAACAACTAATCCACAAATTGAGAGAATGATGAGAGTGAATTGGAAAAGATGGTGGCAAGTGTTCTATACTATAGTAGATTATATTAATCAGATTGTACAGGTAATGTCCAAAAGATCAAGATCATTAAATTCCGCTGCGTTCTATTATAGAGTA---------------
>ADD84482
ATGTATGGTATTGAATATACCACA------------ATTCTAACCTTTTTGATATCAATTATTCTATTAAATTATATATTAAAATCAATAACTAATATGATGGACTTTATCATATATCGGTTTTTACTAATAGTTGTCGTCATACTGCCATTTATTAAAGCTCAAAATTATGGAATAAATCTTCCAATAACAGGTTCTATGGATACCGCATAT------GTAAACTCTACACAACAAGAGAAT---TTTATGACTTCCACTTTATGCTTATATTATCCAAGTTCAGTTACGACTGAAATAACTGATCCCGACTGGACGAACACACTGTCACAACTTTTCCTGACTAAAGGATGGCCGACAAATTCCGTCTACTTCAAGAGTTATGCTGATATATCGTCCTTCTCTGTAGATCCGCAGTTGTATTGTGATTATAATATTGTGTTAATACAGTAC---CAAAATTCATTAGCGTTAGATGTCTCAGAACTTGCTGATTTAATTTTAAATGAATGGTTATGTAATCCGATGGACGTAACGTTGTACTATTATCAACAGATAGATGAAGCAAATAAATGGATATCAATGGGAGAATCATGTACAGTTAAAGTATGTCCCTTAAATACACAAACTTTAGGAATTGGATGTACGACAACCGACGTCACAACCTTTGAAGAGGTAGCAAATGCGGAAAAATTAGTAATAACTGACGTCGTGGATGGAGTCAATCATAAGATTAATATTACAGTGAATACATGTACTATACGGAATTGCAAAAAATTAGGACCGAGAGAAAATGTAGCAATTATACAAGTGGGTAGTTCTGACGTCATAGACATAACAGCAGATCCAACAACGATCCCACAAACTGAAAGAATGATGCGAATAAACTGGAAAAAATGGTGGCAGGTGTTTTATACCGTAGTAGATTACATAAATCAAATAGTTCAGGTAATGTCCAAACGATCAAGATCACTAAATTCAGCTGCTTTTTACTACAGAATT---------------
>AEB79405
ATGTATGGTATTGAATATACCACA------------ATTCTAATCTTTCTGATATCAATCATTCTACTCAACTATATATTAAAATCAGTGACCCGAATAATGGACTACATTATATATAGATTTTTGTTGATTTCTGTAGCATTATTTGCCTTAACTAAAGCTCAGAACTATGGACTTAATATACCAATAACAGGATCAATGGATACTGTATAC------TCCAACTCTACTCAAGAAGGAGTA---TTTCTAACATCCACATTATGTTTGTATTATCCAACTGAAGCAAGTACTCAAATCAGTGATGGTGAATGGAAAAACTCATTATCACAAATGTTTCTTACAAAAGGTTGGCCAACAGGATCAGTTTATTTTAAAGAGTACTCAAATATTGTTGATTTTTCCGTTGACCCACAATTATATTGTGATTATAACTTAGTGCTAATGAAGTAT---GATCAAAATCTTGAATTAGAYATGTCAGAATTAGCTGATTTRATATTGAATGAATGGTTATGTAATCCAATGGATATAACATTATATTATTATCAACAATCGGGAGAATCAAATAAGTGGATATYAATGGGATCATCATGTACTGTGAAAGTGTGTCCACTGAATACACAAACGTTAGGAATAGGTTGTCAAACAACGAATGTAGACTCATTTGAAACAGTTGCTGAGAATGAAAAATTAGCTATAGTGGATGTCGTTGATGGGATAAATCATAAAATAAATTTGACAACTACGACATGTACTATTCGAAATTGTAAGAAGTTAGGTCCAAGAGAGAATGTGGCTGTAATACAAGTTGGTGGCTCTAATGTGTTAGACATAACAGCGGATCCAACAACTAATCCACAAATTGAGAGAATGATGAGAGTGAATTGGAAAAGATGGTGGCAAGTATTCTATACTATAGTAGATTATATTAATCAGATTGTACAGGTAATGTCCAAAAGATCAAGATCATTAAATTCTGCTGCGTTTTATTATAGAGTA---------------
>AGF85853
ATGTATGGTATTGAATATACCACA------------TTCCTAATCTACTTAATATCGATTATATTATTTAATTACATATTAAAGAGTATAACTAGAATGATGGACTATATAATTTATAAATTTTTGATTATAGTCACGATCTTTTCAATTATTGTTAACGCACAAAATTACGGGATTAATTTGCCTATAACTGGGTCGATGGATATGTCATAT------GTGAACATTACTAAAGATGAACCA---TTTCTAACGTCAACATTATGTTTGTACTATCCAACAGAGGCTAGAACAGAGATACATGATAATGATTGGATACGTACGTTATCGCAGTTGTTCTTAACAAAGGGATGGCCAACTGGATCCGTATACTTTAAAGAATACGATGATATAGCTGCTTTTTCAGTGGATCCTCAATTGTATTGTGACTATAACATAGTTTTAATGAAATAC---AATTCAACTCTAGAACTTGATATGTCAGAATTAGCGAATTTAATATTAAATGAATGGCTGTGCAATCCAATGGACGTTACATTATATTATTATCAGCAAACAGATGAAACAAACAAATGGATAGCAATGGGGAAATCATGTACAATAAAAGTATGTCCATTAAATGCCCAAACGTTAGGAATAGGATGTCAGACTACAGATACTGGAACATTTGAAGAAGTTGCGACAGCTGAAAAATTAGTAATTACTGACGTGGTTGATGGCGTAAATCACAAACTAGATGTTACTACTGCGACTTGTACTATCAGAAATTGCAAAAAACTAGGACCGAGAGAAAATGTAGCAGTAATTCAAGTAGGTGGTGCTGATGTCCTTGATATAACGTCTGATCCGACAACCAATCCACAAACTGAACGGATGATGAGAATAAATTGGAAAAAATGGTGGCAAGTGTTCTATACTATAGTTGATTATGTAAATCAAATTGTGCAAGCAATGTCTAAAAGGTCCAGATCATTGAATTCGGCGGCATTTTATTACAGAGTG---------------
>CAB61508
ATGTATGGTATTGAATATACCACA------------ATTCTAACCTTTCTGATATCAATAGTTTTATTAAACTATATATTAAAATCACTAACTAGTGCGATGGACTTTATAATTTATAGATTTCTTTTACTTATTGTTATTGCATCACCTTTTGTTAAAACACAAAATTATGGAATTAATTTACCGATCACTGGCTCCATGGATACAGCATAT------GCAAATTCATCACAGCAAGAAACA---TTTTTGACTTCAACGCTATGCTTATATTATCCTACAGAAGCATCAACTCAAATTGGAGATACGGAATGGAAGGATACTCTGTCCCAATTATTTTTGACTAAAGGGTGGCCAACTGGATCAGTCTATTTTAAAGAATACACCGATATCGCTTCATTCTCAATTGATCCGCAACTTTATTGTGATTTTAATGTTGTACTGATGAAGTAT---GATTCAACGTTAGAGCTAGATATGTCTGAATTAGCTGATTTAATTCTAAATGAATGGTTATGTAACCCAATGGATATAACATTATATTATTATCAGCAAACAGATGAAGCGAATAAATGGATATCGATGGGACAGTCTTGTACCATAAAAGTATGTCCATTGAATACGCAGACTTTAGGAATAGGTTGTATTACCACAAATACAGCGACATTTGAAGAGGTGGCTACAAGTGAAAAATTAGTAATAACCGATGTTGTTGATGGTGTGAACCATAAACTTGATGTGACTACAAATACCTGTACAATTAGGAATTGTAAGAAGTTGGGACCAAGAGAAAATGTAGCGATTATACAAGTCGGTGGCTCAGATGTGTTAGATACTACAGCGGATCCAACTACTGCACCACAAACTGAACGTATGATGCGAGTAAATTGGAAGAAATGGTGGCAAGTTTTCTATACAGTAGTAGATTATATTAATCAGATTGTGCAAGTTATGTCCAAAAGATCACGGTCATTAAATTCAGCAGCTTTTTACTATAGGGTT---------------
>AGF85918
ATGTATGGTATTGAATATACCACA------------TTCCTAATCTACTTAATATCGATTATATTATTTAATTACATATTAAAGAGTATAACTAGAATGATGGACTATATAATTTATAAATTTTTGATTATAGTCATGATCTTTTCAATTATTGTTAACGCACAAAATTACGGGATTAATTTGCCTATAACTGGGTCGATGGATATGTCATAT------GTGAACATTACTAAAGATGAACCA---TTTCTAACGTCAACATTATGTTTRTACTATCCAACAGAGGCTAGAACAGAGATACACGATAATGAGTGGATAMGTACGTTATCGCAGTTGTTCTTAACAAAGGGATGGCCAACTGGATCCGTATACTTTAAAGAATACGATGATATAGCTGCTTTTTCAGTGGATCCTCAATTGTATTGTGACTATAACATAGTTTTAATGAAATAC---AATTCAACTCTAGAACTTGATATGTCAGAATTAGCAAATTTAATATTAAATGAATGGCTGTGTAATCCAATGGACGTTACATTATATTATTATCAGCAAACAGACGAAACAAACAAATGGATAGCAATGGGGAAATCATGTACAATAAAAGTATGTCCATTAAATGCCCAAACGTTAGGAATAGGATGTCAGACTACAGATACTGGAACATTTGAAGAAGTTGCGACAGCTGAAAAATTAGCAATTACTGACGTGGTTGATGGCGTAAATCATAAACTAGATGTTACTACTGCGACTTGTACTATCAGAAATTGCAAAAAACTAGGACCGAGAGAAAATGTAGCAGTAATTCAAGTAGGTGGTGCTGATGTCCTTGATATAACGTCTGATCCGACAACTAATCCACAAACTGAACGGATGATGAGAATAAATTGGAAAAAATGGTGGCAAGTGTTCTATACTATAGTTGATTATGTAAATCAAATTGTGCAAGCAATGTCTAAAAGGTCCAGATCATTGAATTCGGCGGCATTTTATTACAGAGTG---------------
>ACJ54788
ATGTATGGTATTGAATATACCACA------------ATTCTAACCTTTCTGATATCAATAGTTTTATTGAACTATATACTAAAATCACTAACTAGTGCGATGGACTTTATAATTTATAGATTTCTTTTATTTATTGTTATTGCATCACCTTTTGTTAAAACACAAAATTATGGAATTAATTTACCGATCACTGGCTCCATGGATACAGCATAT------GTAAATTCATCACAGCAAGAAACA---TTTTTGACTTCAACGCTATGCTTATATTATCCTACAGAAGCATCAACTCAAATTGGAGATACGGAATGGAAGGATACTCTGTCCCAATTATTCTTGACTAAAGGGTGGCCAACTGGATCAGTCTATTTTAAAGAATACACTGATATCGCTTCATTCTCAATTGATCCACAACTTTATTGTGATTATAATGTTGTACTGATGAAGTAT---GATTCAACGTTAGAGCTAGATATGTCTGAATTAGCCGATTTAATTCTAAATGAATGGTTATGTAACCCAATGGATATAACATTATATTATTATCAGCAAACAGATGAAGCGAATAAATGGATATCGATGGGACAGTCTTGCACCATAAAAGTATGTCCATTGAATACGCAGACTTTAGGAATAGGTTGTATTACCACAAATACAGCGACATTTGAAGAGGTGGCTACAAGTGAAAAATTAGTAATAACCGATGTTGTTGATGGTGTGAACCATAAACTTGATGTGACTACAAGTACTTGTACAATTAGGAATTGTAAGAAGTTAGGACCAAGGGAAAATGTAGCGATTATACAAGTCGGTGGCTCAGATGTGTTAGATATTACAGCGGATCCAACTACTGCACCACAAACTGAACGTATGATGCGAGTAAATTGGAAGAAATGGTGGCAAGTTTTCTATACGGTAGTAGATTATATTAATCAGATTGTGCAAGTTATGTCCAAAAGATCACGGTCATTAAATTCAGCAGCTTTTTACTATAGGGTT---------------
>ACJ54789
ATGTATGGTATTGAATATACCACA------------ATTCTAACCTTTCTGATATCAATAGTTTTATTGAACTATATATTAAAATCACTAACTAGTGCGATGGACTTTATAATTTATAGATTTCTTTTATTTATTGTTATTGCATCACCTTTTGTTAAAACACAAAATTATGGAATTAATTTACCGATCACTGGCTCCATGGATACAGCATAT------GTAAATTCATCACAGCAAGAAACA---TTTTTGACTTCAACGCTATGCTTATATTATCCTACAGAAGCATCAACTCAAATTGGAGATACAGAATGGAAGGATACTCTGTCCCAATTATTCTTGACTAAAGGGTGGCCAACTGGATCAGTCTATTTTAAAGAATACACTGATATCGCTTCATTCTCAATTGATCCACAACTTTATTGTGATTATAATGTTGTACTGATGAAGTAT---GATTCAACGTTAGAGCTAGATATGTCTGAATTAGCCGATTTAATTCTAAATGAATGGTTATGTAACCCAATGGATATAACATTATATTATTATCAGCAAACAGATGAAGCGAATAAATGGATATCGATGGGACAGTCTTGTACCATAAAAGTATGTCCATTGAATACGCAGACTTTAGGAATAGGTTGTATTACCACAAATACAGCGACATTTGAAGAGGTGGCTACAAATGAAAAATTAGTAATAACCGATGTTGTTGATGGTGTGAACCATAAACTTGATGTGACTACAAGTACTTGTACAATTAGGAATTGTAAGAAGTTAGGACCAAGGGAAAATGTAGCGATTATACAAGTCGGTGGCTCAGATGTGTTAGATATTACAGCGGATCCAACTACTGCACCACAAACTGAACGTATGATGCGAGTGAATTGGAAGAAATGGTGGCAAGTTTTCTATACGGTAGTAGATTATATTAATCAGATTGTGCAAGTTATGTCCAAACGATCACGGTCATTAAATTCAGCAGCTTTTTACTATAGGGTT---------------
>ACO87894
ATGTATGGTATTGAATATACCACA------------GTTCTAACCTTTTTGATATCAATCATTTTATTGAATTATATATTGAAATCAGTAACTAGTGCAATGGACTTTATAATTTATAGGTTTCTTTTAATTATTGTCGTTGTGTCACCATTCGTCAAAACACAAAATTATGGAATTAACGTACCGATCACTGGTTCCATGGATACAGCATAT------ACAAATTCATCACAGCAAGAGACA---TTTTTAACTTCAACGTTGTGCTTATATTATCCTATTGAAGCATCAACTCAAATTGGGGACACAGAATGGAAAGGTACTTTGTCTCAGTTATTCTTAACTAAAGGATGGCCAACTGGATCAGTTTATTTTAAAGAATATACCGATATCGCTTCATTTTCAATCGATCCACAATTTTATTGCGATTATAACGTTGTGTTAGTGAAATAT---AATTCAACATTAGAGTTAGATATGTCTGAACTAGCTGATTTGATTTTAAATGAATGGTTATGTAATCCGATGGATATAGCATTATATTATTATCAGCAAACAAATGAAGCGAACAAATGGATATCAATGGGACAATCTTGTACAATAAAAGTATGTCCATTGAATACACAAACTTTAGGAATAGGATGTACAACTACAAATACGGCGACATTTGAAGAGGTAGCGACGAACGAAAAATTAGTAATAACCGATGTTGTTGATGGTGTAAATCATAAACTTGATGTAACTACAAACACCTGCACAATTAGAAATTGTAGAAAGTTAGGACCAAGAGAGAATGTGGCAATCATACAAGTTGGCGGCTCAGAAGTGCTAGACATTACAGCAGATCCAACCACTACACCACAAACCGAGCGCATGATGCGAATAAATTGGAAGAAATGGTGGCAAGTTTTTTATACAGTAGTAGATTATATTAATCAAATTGTGCAAGTTATGTCCAAAAGATCACGATCGTTGAATTCAGCAGCTTTTTATTATAGAATC---------------
>ACJ54780
ATGTATGGTATTGAATATACCACA------------ATTCTGACCATTTTGATATCTATCATATTATTGAATTACATATTAAAAACTATAACTAATACAATGGACTACATAATTTTTAGATTTTTACTACTCATCGCTCTGATGTCACCATTTGTGAGGACGCAAAATTACGGCATGTATTTACCAATAACGGGATCACTAGACGCTGTATAC------ACAAATTCAACTAGTGGAGAATCA---TTTCTAACTTCAACGTTATGTTTATATTATCCAACAGAAGCTAAAAATGAGATTTCAGATAATGAATGGGAAAATACTCTATCACAATTATTTTTAACTAAAGGATGGCCGACTGGGTCAGTTTATTTCAAAGACTACAATGATATTACTACATTTTCTATGAATCCACAACTGTATTGTGATTATAATGTAGTATTAATGCGATAT---GATAATACATCTGAATTAGATGCATCGGAGTTAGCAGATCTTATATTGAACGAATGGCTGTGCAATCCTATGGATATATCACTTTACTATTATCAACAAAATAGCGAATCAAATAAATGGATATCAATGGGAACAGACTGCACGGTAAAAGTTTGTCCACTCAATACACAAACTTTAGGGATTGGATGTAAAACTACGGACGTGTATACATTTGAGATTGTTGCGTCGTCTGAAAAATTGGTAATTACTGATGTTGTAAATGGTGTTAATCATAAAATAAATATTTCAATAAATACGTGCACTATACGTAATTGTAATAAACTAGGACCACGAGAGAATGTTGCTATAATTCAAGTTGGTGGACCGAACGCACTAGATATCACTGCTGATCCAACAACAGTTCCACAGGTTCAAAGAATTATGCGAGTAAATTGGAAAAAATGGTGGCAAGTGTTTTATACAGTAGTTGACTATATTAACCAAATTATACAAGTTATGTCCAAACGGTCAAGATCATTAGACACGGCTGCTTTCTATTATAGAATT---------------
>ACJ54781
ATGTATGGTATTGAATATACCACA------------ATTCTGACCATTTTGATATCTATCATATTATTGAATTACATATTAAAAACTATAACTAATACAATGGACTACATAATTTTTAGATTTTTACTACTCATCGCTCTGATGTCACCATTTGTGAGGACGCAAAATTACGGCATGTATTTACCAATAACGGGATCACTAGACGCTGTATAC------ACAAATTCAACTAGTGGAGAATCA---TTTCTAACTTCAACGTTATGTTTATATTATCCAACAGAAGCTAAAAATGAGATTTCAGATAATGAATGGGAAAATACTCTATCACAATTATTTTTAACTAAAGGATGGCCGACTGGGTCAGTTTATTTCAAAGACTACAATGATATTACTACATTTTCTATGAATCCACAACTGTATTGTGATTATAATGTAGTATTAATGCGATAT---GATAATACATCTGAATTAGATGCATCGGAGTTAGCAGATCTTATATTGAACGAATGGCTGTGCAATCCTATGGATATATCACTTTACTATTATCAACAAAATAGCGAATCAAATAAATGGATATCAATGGGAACAGATTGCACGGTAAAAGTTTGTCCACTCAATACACAAACTTTAGGGATTGGATGTAAAACTACGGACGTGGATACATTTGAGATTGTTGCGTCGTCTGAAAAATTGGTAATTACTGATGTTGTAAATGGTGTTAATCATAAAATAAATATTTCAATAAATACGTGCACTATGCGTAATTGTAATAAACTAGGACCACGAGAGAATGTTGCTATAATTCAAGTTGGTGGACCGAACGCACTAGATATCACTGCTGATCCAACAACAGTTCCACAGGTTCAAAGAATTATGCGAGTAAATTGGAAAAAATGGTGGCAAGTGTTTTATACAGTAGTTGACTATATTAACCAAATTATACAAGTTATGTCCAAACGGTCAAGATCATTAGACACGGCTGCTTTCTATTATAGAATT---------------
>ACJ54782
ATGTATGGTATTGAATATACCACA------------ATTCTGACCATTTTGATATCTATCATATTATTGAATTACATATTAAAAACTATAACTAATACAATGGACTACATAATTTTCAGATTTTTATTACTCATCGCTCTAATGTCACCATTTGTGAGGACACAAAATTACGGCATGTATTTACCAATAACGGGATCACTAGACGCTGTATAC------ACAAATTCAACTAGTGGAGAATCA---TTTCTAACTTCAACGTTATGTTTATATTATCCAACAGAAGCTAAAAATGAGATTTCAGATAATGAATGGGAAAATACTCTATCACAATTATTTTTAACTAAAGGATGGCCGACTGGGTCAGTTTATTTTAAAGACTACAATGATATTACTACATTTTCTATGGATCCACAACTGTATTGTGATTATAATGTAGTATTGATGCGATAT---GATAATACATCTGAATTAGATGCATCGGAGTTAGCAGATCTTATATTGAACGAATGGCTGTGCAATCCTATGGATATATCACTTTACTATTATCAACAAAATAGCGAATCAAATAAATGGATATCAATGGGAACAGACTGCACGGTAAAAGTTTGTCCACTCAATACACAAACTTTAGGGATTGGATGTAAAACTACGGACGTGGATACATTTGAGATTGTTGCGTCGTCTGAAAAATTGGTAATTACTGATGTTGTAAATGGTGTTAATCATAAAATAAATATTTCAATAAATACGTGCACTGTACGTAATTGTAATAAACTAGGACCACGAGAGAATGTTGCTATAATTCAAGTTGGTGGACCGAACGCACTAGATATCACTGCTGATCCAACAACAGTTCCACAGGTTCAAAGAATTATGCGAGTAAATTGGAAAAAATGGTGGCAAGTGTTTTATACAGTAGTTGACTATATTAACCAAATTATACAAGTTATGTCCAAACGGTCAAGATCATTAGATACGGCTGCTTTCTATTATAGAATT---------------
>ACJ54783
ATGTATGGTATTGAATATACCACA------------ATTCTGACCATTTTGATATCTATCATATTATTGAATTACATATTAAAAACTATAACTAATACAATGGACTACATAATTTTTAGATTTTTATTACTCATCGCTCTGATGTCACCATTTGTGAGGACGCAAAATTACGGCATGTATTTACCAATAACGGGATCACTAGACGCTGTATAC------ACAAATTCAACTAGTGGAGAATCA---TTTCTAACTTCAACGTTATGTTTATATTATCCAACAGAAGCTAAAAATGAGATTTCAGATAATGAATGGGAAAATACTCTATCGCAATTATTTTTAACTAAAGGATGGCCGACTGGGTCAGTTTATTTTAAAGACTACAATGATATTACTACATTTTCTATGGATCCACAACTGTATTGTGATTATAATGTAGTGTTGATGCGATAT---GATAATACATCTGAATTAGATGCATCGGAGTTAGCAGATCTTATATTGAACGAATGGCTGTGCAATCCTATGGATATATCACTTTACTATTATCAACAAAATAGCGAATCAAATAAATGGATATCAATGGGAACAGACTGCACGGTAAAAGTTTGTCCACTCAATACACAAACTTTAGGGATTGGATGTAAAACTACGGACGTGGATACATTTGAGATTGTTGCGTCGTCTGAAAAATTGGTAATTACTGATGTTGTAAATGGTGTTAATCATAAAATAAATATTTCAATAAACACGTGCACTATACGTAATTGTAATAAACTAGGACCACGAGAGAATGTTGCTATAATTCAAGTTGGTGGACCGAACGCATTAGATATCACTGCTGATCCAACAACAGTTCCACAGGTTCAAAGAATTATGCGAGTAAATTGGAAAAAATGGTGGCAAGTGTTTTATACAGTAGTTGACTATATTAACCAAATTATACAAGTTATGTCCAAACGGTCAAGATCATTAGATACGGCTGCTTTCTATTATAGAATT---------------
>ACJ54784
ATGTATGGTATTGAATATACCACA------------ATTCTGACCATTTTGATATCTATCATATTATTGAATTACATATTAAAAACTATAACTAATACAATGGACTACATAATTTTCAGATTTTTATTACTCATCGCTCTAATGTCACCATTTGTAAGGACGCAAAATTACGGCATGTATTTACCAATAACGGGATCACTAGACGCTGTATAC------ACAAATTCAACTAGTGGAGAATCA---TTTCTAACTTCAACGTTATGTTTATATTATCCAACAGAAGCTAAAAATGAGATTTCAGATAATGAATGGGAAAATACTCTATCACAATTATTTTTAACTAAAGGATGGCCGACTGGGTCAGTTTATTTTAAAGACTACAATGATATTACTACATTTTCTATGGATCCACAACTGTATTGTGATTATAATGTAGTATTGATGCGATAT---GATAATACATCTGAATTAGATGCATCGGAGTTAGCAGATCTTATATTGAACGAATGGCTGTGCAATCCTATGGATATATCACTTTACTATTATCAACAAAATAGCGAATCAAATAAATGGATATCAATGGGAACAGACTGCACGGTAAAAGTTTGTCCACTCAATACACAAACTTTAGGGATTGGATGTAAAACTACGGACGTGGATACATTTGAGATTGTTGCGTCGTCTGAAAAATTGGTAATTACTGATGTTGTAAATGGTGTTAATCATAAAATAAATATTTCAATAAATACGTGCACTATACGTAATTGTAATAAACTAGGACCACGAGAGAATGTTGCTATAATTCAAGTTGGTGGACCGAACGCACTAGATATCACTGCTGATCCAACAACAGTTCCACAGGTTCAAAGAATTATGCGAGTAAATTGGAAAAAATGGTGGCAAGTGTTTTATACAGTAGTTGACTATATTAACCAAATTATACAAGTTATGTCCAAACGGTCAAGATCATTAGATACGGCTGCTTTCTATTATAGAATT---------------
>ACJ54785
ATGTATGGTATTGAATATACCACA------------ATTCTGACCATTTTGATATCTATCATATTATTGAATTACATATTAAAAACTATAACTAATACAATGGACTACATAATTTTCAGATTTTTATTACTCATCGCTCTAATGTCACCATTTGTAAGGACGCAAAATTACGGCATGTATTTACCAATAACGGGATCACTAGACGCTGTATAC------ACAAATTCAACTAGTGGAGAATCA---TTTCTAACTTCAACGTTATGTTTATATTATCCAACAGAAGCTAAAAATGAGATTTCAGATAATGAATGGGAAAATACTCTATCACAATTATTTTTAACTAAAGGATGGCCGACTGGGTCAGTTTATTTTAAAGACTACAATGATATTACTACATTTTCTATGGATCCACAACTGTATTGTGATTATAATGTAGTATTGATGCGATAT---GATAATACATCTGAATTAGATGCATCGGAGTTAGCAGATCTTATATTGAACGAATGGCTGTGCAATCCTATGGATATATCACTTTACTATTATCAACAAAATAGCGAATCAAATAAATGGATATCAATGGGAACAGACTGCACGGTAAAAGTTTGTCCACTCAATACACAAACTTTAGGGATTGGATGTAAAACTACGGACGTGGATACATTTGAGATTGTTGCGTCGTCTGAAAAATTGGTAATTACTGATGTTGTAAATGGTGTTAATCATAAAATAAATATTTCAATAAATACGTGCACTATACGTAATTGTAATAAACTAGGACCACGAGAGAATGTTGCTATAATTCAAGTTGGTGGACCGAACGCACTAGATATCACTGCTGATCCAACAACAGTTCCACAGGTTCAAAGAATTATGCGAGTAAATTGGAAAAAATGGTGGCAAGTGTTTTATACAGTAGTTGACTATATTAACCAAATTATACAAGTTATGTCCAAACGGTCAAGATCATTAGATACGGCTGCTTTCTATTATAGAATT---------------
>ACJ54786
ATGTATGGTATTGAATATACCACA------------ATTCTAACCTTTCTGATATCAATAGTTTTATTGAACTATATATTAAAATCACTAACTAGTGCGATGGACTTTATAATTTATAGATTTCTTTTATTTATTGTTATTGCATCACCTTTTGTTAAAACACAAAATTATGGAATTAATTTGCCGATCACTGGCTCCATGGATACAGCATAT------GTAAATTCATCACAGCAAGAAACA---TTTTTGACTTCAACGCTATGCTTATATTATCCTACAGAAGCATCAACTCAAATTGGAGATACGGAATGGAAGGATACTCTGTCCCAATTATTCTTGACTAAAGGGTGGCCAACTGGATCAGTCTATTTTAAAGAATACACTGATATCGCTTCATTCTCAATTGATCCACAACTTTATTGTGATTATAATGTTGTACTGATGAAGTAT---GATTCAACGTTAGAGCTAGATATGTCTGAATTAGCCGATTTAATTCTAAATGAATGGTTATGTAACCCAATGGATATAACATTATATTATTATCAGCAAACAGATGAAGCGAATAAATGGATATCGATGGGACAGTCTTGTACCATAAAAGTATGTCCATTGAATACGCAGACTTTAGGAATAGGTTGTATTACCACAAATACAGCGACATTTGAAGAGGTGGCTACAAGTGAAAAATTAGTAATAACCGATGTTGTTGATGGTGTGAACCATAAACTTGATGTGACTACAAGTACTTGTACAATTAGGAATTGTAAGAAGTTAGGACCAAGAGAAAATGTAGCGATTATACAAGTCGGTGGCTCAGATGTGTTAGATATTACAGCGGATCCAACTACTGCACCACAAACTGAACGTATGATGCGAGTAAATTGGAAGAAATGGTGGCAAGTTTTCTATACGGTAGTAGATTATATTAATCAGATTGTGCAAGTTATGTCCAAAAGATCACGGTCATTAAATTCAGCAGCTTTTTACTATAGGGTT---------------
>AER51148
ATGTATGGTATTGAATATACCACA------------ATTCTAATCTTCTTGACCTCGATTACATTGTTGAATTATATCTTAAAATCAATAACGAGAGTAATGGACTATATAATTTACAGATTTTTACTTATAGTGACAATCTTGGCCACCATAATAAATGCGCAGAACTATGGAGTGAATTTGCCAATTACAGGTTCGATGGATACTGCGTAT------GCGAACTCTACGCAAAGTGAGCCA---TTTTTGACATCAACTCTTTGTTTGTATTATCCTGTTGAGGCGTCGAACGAAATAGCCGATACTGAATGGAAAGATACCTTATCACAACTGCTATTGACAAAAGGATGGCCAACAGGATCGGTGTACTTCAAAGAATATGCTGATATAGCGGCCTTTTCAGTGGAACCACGGTTATACTGTGATTATAATTTAGTTTTAATGAAGTAT---GATTCTACACAGGAACTAGATATGTCTGAATTGGCCGATCTTATACTGAACGAATGGCTGTGCAATCCAATGGACATAACGCTGTATTATTACCAGCAGACTGATGAAGCGAATAAATGGATATCAATGGGTTCGTCTTGTACAGTCAAAGTGTGTCCATTAAATACGCAAACACTTGGTATTGGATGTCTAGTAACCAATCCAGACACGTTTGAAACAGTTGCAACAACGGAAAAGTTAGTGATTACAGATGTTGTAGATGGTGTCAACCATAAATTAAACGTCACGACAGCAACGTGTACTATACGCAACTGTCAAAAATTAGGACCAAGAGAGAACGTAGCAGTTATACAGGTAGGTGGTGCGAATGTTTTAGACATCACAGCTGATCCAACAACAACACCACAGACGGAGAGAATGATGCGAATAAATTGGAAAAAATGGTGGCAAGTGTTTTACACAGTAGTAGATTACGTCAATCAAATAATTCAAACGATGTCCAAAAGATCTAGATCGCTTAATTCGTCAGCGTTCTATTACAGAGTG---------------
>AFP44715
ATGTATGGTATTGAATATACCACA------------GTTTTAACCTTTTTGATATCAGTTATATTGTTGAATTACGTACTCAAATCCTTAACTAGAATAATGGACTTTATTATTTACAGATTTCTTTTAATTATAGTTATATTATCACCACTCCTTAATGCACAAAATTATGGAATAAATCTTCCGATTACTGGCTCAATGGACACACCATAT------ACTAACTCAACGCGAGAGGAAGTA---TTCCTAACTTCGACTTTATGTTTGTATTACCCAACTGAAGCAGCAACAGAAATAAATGATAATTCATGGAAGGATACACTTTCTCAGCTATTTTTAATCAAAGGATGGCCAACAGGATCTATTTATTTTAAAGATTATACTGATATTGCCTCGTTTTCAGTCGATCCACAACTGTATTGTGATTATAATTTGGTATTAATGAAATAT---GACGCTACACTGCAACTAGACATGTCCGAACTAGCAGATTTGTTACTTAATGAGTGGTTATGTAATCCTATGGATATTACTTTATATTATTATCAACAAACTGATGAGGCAAATAAATGGATTTCAATGGGATCATCTTGTACTATAAAGGTATGTCCACTAAATACGCAAACATTAGGAATTGGGTGCCTAACAACTGATACAAACACGTTTGAAGAAGTTGCAACAGCTGAAAAATTAGTGATTACTGACGTTGTAGATGGAGTCAATCATAAATTGAACGTGACAACAAACACTTGTACGATTAGAAATTGTAAAAAATTAGGACCAAGGGAAAACGTAGCAGTTATACAGGTTGGTGGCCCAGATGTACTTGACATAACAGCTGATCCAACGACAATGCCACAAACAGAAAGAATGATGCGAGTGAATTGGAAGAAATGGTGGCAAGTGTTTTATACAATAGTTGACTACGTGAATCAAATTGTGCAAGCAATGTCCAAAAGATCGAGATCATTAAATTCTGCTGCATTTTACTACAGAGTA---------------
>AFP44714
ATGTATGGTATTGAATATACCACA------------GTTTTAACCTTTTTGATATCAGTTATATTGTTGAATTACGTACTCAAATCCTTAACTAGAATAATGGACTTTATTATTTACAGATTTCTTTTAATTATAGTTATATTATCACCACTCCTTAATGCACAAAATTATGGAATAAATCTTCCGATTACTGGCTCAATGGACACACCATAT------ACTAACTCAACGCGAGAGGAAGTA---TTCCTAACTTCGACTTTATGTTTGTATTACCCAACTGAAGCAGCAACAGAAATAAATGATAATTCATGGAAGGATACACTTTCTCAGCTATTTTTAATCAAAGGATGGCCAACAGGATCTATTTATTTTAAAGATTATACTGATATTGCCTCATTTTCAGTCGATCCACAACTGTATTGTGATTATAATTTGGTATTAATGAAATAT---GACGCTACACTGCAACTAGACATGTCCGAACTAGCAGATTTGTTACTTAATGAGTGGTTATGTAATCCTATGGATATTACTTTGTATTATTATCAACAAACTGATGAGGCAAATAAATGGATTTCAATGGGATCATCTTGTACTATAAAGGTATGTCCACTAAATACGCAAACATTAGGAATTGGGTGCCTAACAACTGATACAAACACGTTTGAAGAAGTTGCAACAGCTGAAAAATTAGTGATTACTGACGTCGTGGATGGAGTCAATCATAAATTGAACGTGACAACAAACACTTGTACGATTAGAAATTGTAAAAAATTAGGACCAAGGGAAAACGTAGCAGTTATACAGGTTGGTGGCCCAGATGTACTTGACATAACAGCTGATCCAACGACAATGCCACAAACAGAAAGAATGATGCGAGTGAATTGGAAGAAATGGTGGCAAGTGTTTTATACAATAGTTGACTACGTGAATCAAATTGTGCAAGCAATGTCCAAAAGATCGAGATCATTAAATTCTGCTGCATTTTATTACAGAGTA---------------
>AFP44717
ATGTATGGTATTGAATATACCACA------------GTTTTAACCTTTTTGATATCAGTTATATTGTTGAATTACGTACTCAAATCCTTAACTAGAATAATGGACTTTATTATTTACAGATTTCTTTTAATTATAGTTATATTATCACCACTCCTTAATGCACAAAATTATGGAATAAATCTTCCGATTACTGGCTCAATGGACACACCATAT------ACTAACTCAACGCGAGAGGAAGTA---TTCCTAACTTCGACTTTATGTTTGTATTACCCAACTGAAGCAGCAACAGAAATAAATGATAATTCATGGAAGGATACACTTTCTCAGCTATTTTTAATCAAAGGATGGCCAACAGGATCTATTTATTTTAAAGATTATACTGATATTGCCTCGTTTTCAGTCGATCCACAACTGTATTGTGATTATAATTTGGTATTAATGAAATAT---GACGCTACACTGCAACTAGACATGTCCGAACTAGCAGATTTGTTACTTAATGAGTGGTTATGTAATCCTATGGATATTACTTTATATTATTATCAACAAACTGATGAGGCAAATAAATGGATTTCAATGGGATCATCTTGTACTATAAAGGTATGTCCACTAAATACGCAAACATTAGGAATTGGGTGCCTAACAACTGATACAAACACGTTTGAAGAAGTTGCAACAGCTGAAAAATTAGTGATTACTGACGTTGTAGATGGAGTCAATCATAAATTGAACGTGACAACAAACACTTGTACGATTAGAAATTGTAAAAAATTAGGACCAAGGGAAAACGTAGCAGTTATACAGGTTGGTGGCCCAGATGTACTTGACATAACAGCTGATCCAACGACAATGCCACAAACAGAAAGAATGATGCGAGTGAATTGGAAGAAATGGTGGCAAGTGTTTTATACAATAGTTGACTACGTGAATCAAATTGTGCAAGCAATGTCCAAAAGATCGAGATCATTAAATTCTGCTGCATTTTACTACAGAGTA---------------
>AFP44716
ATGTATGGTATTGAATATACCACA------------GTTTTAACCTTTTTGATATCAGTTATATTGTTGAATTACGTACTCAAATCCTTAACTAGAATAATGGACTTTATTATTTACAGATTTCTTTTAATTATAGTTATATTATCACCACTCCTTAATGCACAAAATTATGGAATAAATCTTCCGATTACTGGCTCAATGGACACACCATAT------ACTAACTCAACGCGAGAGGAAGTA---TTCCTAACTTCGACTTTATGTTTGTATTACCCAACTGAAGCAGCAACAGAAATAAATGATAATTCATGGAAGGATACACTTTCTCAGCTATTTTTAATCAAAGGATGGCCAACAGGATCTATTTATTTTAAAGATTATACTGATATTGCCTCGTTTTCAGTCGATCCACAACTGTATTGTGATTATAATTTGGTATTAATGAAATAT---GACGCTACACTGCAACTAGACATGTCCGAACTAGCAGATTTGTTACTTAATGAGTGGTTATGTAATCCTATGGATATTACTTTATATTATTATCAACAAACTGATGAGGCAAATAAATGGATTTCAATGGGATCATCTTGTACTATAAAGGTATGTCCACTAAATACGCAAACATTAGGAATTGGGTGCCTAACAACTGATACAAACACGTTTGAAGAAGTTGCAACAGCTGAAAAATTAGTGATTACTGACGTTGTAGATGGAGTCAATCATAAATTGAACGTGACAACAAACACTTGTACGATTAGAAATTGTAAAAAATTAGGACCAAGGGAAAACGTAGCAGTTATACAGGTTGGTGGCCCAGATGTACTTGACATAACAGCTGATCCAACGACAATGCCACAAACAGAAAGAATGATGCGAGTGAATTGGAAGAAATGGTGGCAAGTGTTTTATACAATAGTTGACTACGTGAATCAAATTGTGCAAGCAATGTCCAAAAGATCGAGATCATTAAATTCTGCTGCATTTTACTACAGAGTA---------------
>AFP44711
ATGTATGGTATTGAATATACCACA------------GTTTTAACCTTTTTGATATCAGTTATATTGTTGAATTACGTACTCAAATCCTTAACTAGAATAATGGACTTTATTATTTACAGATTTCTTTTAATTATAGTTATATTATCACCACTCCTTAATGCACAAAATTATGGAATAAATCTTCCGATTACTGGCTCAATGGACACACCATAT------ACGAACTCAACGCGAGAGGAAGTA---TTCCTAACTTCGACTTTATGTTTGTATTACCCAACTGAAGCAGCAACAGAAATAAATGATAATTCATGGAAGGATACACTTTCTCAGCTATTTTTAATCAAAGGATGGCCAACAGGATCTATTTATTTTAAAGATTATACTGATATTGCCTCATTTTCAGTCGATCCACAACTGTATTGTGATTATAATTTGGTATTAATGAAATAT---GACGCTACACTGCAACTAGACATGTCCGAACTAGCAGATTTGTTACTTAATGAGTGGTTATGTAATCCTATGGATATTACTTTGTATTATTATCAACAAACTGATGAGGCAAATAAATGGATTTCAATGGGATCATCTTGTACTATAAAGGTATGTCCACTAAATACGCAAACATTAGGAATTGGGTGCCTAACAACTGATACAAACACGTTTGAAGAAGTTGCAACAGCTGAAAAATTAGTGATTACTGACGTCGTGGATGGAGTCAATCATAAATTGAACGTGACAACAAACACTTGTACGATTAGAAATTGTAAAAAATTAGGACCAAGGGAAAACGTAGCAGTTATACAGGTTGGTGGCCCAGATGTACTTGACATAACAGCTGATCCAACGACAATGCCACAAACAGAAAGAATGATGCGAGTGAATTGGAAGAAATGGTGGCAAGTGTTTTATACAATAGTTGACTACGTGAATCAAATTGTGCAAGCAATGTCCAAAAGATCGAGATCATTAAATTCTGCTGCATTTTATTACAGAGTA---------------
>AFP44710
ATGTATGGTATTGAATATACCACA------------GTTTTAACCTTTTTGATATCAGTCATATTGTTGAATTACGTGCTCAAATCATTAACTAGAATAATGGACTTCATTATCTACAGGTTTCTTTTAATTATAGTTGTACTGTCACCATTTCTTAATGCACAAAATTATGGAATAAATCTTCCGATTACTGGATCGATGGATACACCATAT------ACAAACTCAACGCAAGAAGAAGCA---TTTCTAACTTCGACTTTATGCTTGTATTACCCATCTGAAGCTGCAACAGAAATAAACGATAATTCATGGAAAGATACGCTTTCTCAATTGTTTTTGACTAAAGGGTGGCCAACAGGATCTATCTATTTTAGAGACTATGCTGACATTGCCTCATTTTCAGTTGATCCACAACTGTACTGCGATTATAATTTGGTATTAATGAAATAT---GACGCTACACTGCAACTGGACATGTCCGAACTAGCAGATTTGATACTTAATGAGTGGTTGTGTAATCCTATGGATATTACTTTGTATTATTATCAACAAACTGATGAGGCGAATAAATGGATTTCAATGGGATCATCTTGTACTATAAAAGTATGTCCACTGAATACGCAAACGTTAGGAATTGGGTGTCTAACTACTGATACGAATACGTTTGAAGAAATTGCAACAGCTGAGAAACTAGTTATCACTGACGTTGTAGATGGAGTCAATCATAAATTGAACGTGACGACAAATACTTGTACAATTAGGAATTGTAAAAAATTAGGACCGAGAGAAAACGTGGCAGTTATACAGGTTGGTGGCTCAAATATACTTGACATAACGGCTGATCCAACGACAGCACCACAAACAGAAAGGATGATGCGAGTGAATTGGAAAAAATGGTGGCAAGTATTTTATACAATAGTTGACTATGTGAATCAAATTGTGCAAGCGATGTCCAAAAGATCGAGATCACTAAATTCTGCTGCATTTTACTACAGAGTG---------------
>AFP44713
ATGTATGGTATTGAATATACCACA------------GTTTTAACCTTTTTGATATCAGTTATATTGTTGAATTACGTACTCAAATCCTTAACTAGAATAATGGACTTTATTATTTACAGATTTCTTTTAATTATAGTTATATTATCACCACTCCTTAATGCACAAAATTATGGAATAAATCTTCCGATTACTGGCTCAATGGACACACCATAT------ACTAACTCAACGCGAGAGGAAGTA---TTCCTAACTTCGACTTTATGTTTGTATTACCCAACTGAAGCAGCAACAGAAATAAATGATAATTCATGGAAGGATACACTTTCTCAGCTATTTTTAATCAAAGGATGGCCAACAGGATCTATTTATTTTAAAGATTATACTGATATTGCCTCGTTTTCAGTCGATCCACAACTGTATTGTGATTATAATTTGGTATTAATGAAATAT---GACGCTACACTGCAACTAGACATGTCCGAACTAGCAGATTTGTTACTTAATGAGTGGTTATGTAATCCTATGGATATTACTTTATATTATTATCAACAAACTGATGAGGCAAATAAATGGATTTCAATGGGATCATCTTGTACTATAAAGGTATGTCCACTAAATACGCAAACATTAGGAATTGGGTGCCTAACAACTGATACAAACACGTTTGAAGAAGTTGCAACAGCTGAAAAATTAGTGATTACTGACGTTGTAGATGGAGTCAATCATAAATTGAACGTGACAACAAACACTTGTACGATTAGAAATTGTAAAAAATTAGGACCAAGGGAAAACGTAGCAGTTATACAGGTTGGTGGCCCAGATGTACTTGACATAACAGCTGATCCAACGACAATGCCACAAACAGAAAGAATGATGCGAGTGAATTGGAAGAAATGGTGGCAAGTGTTTTATACAATAGTTGACTACGTGAATCAAATTGTGCAAGCAATGTCCAAAAGATCGAGATCATTAAATTCTGCTGCATTTTACTACAGAGTA---------------
>AFP44712
ATGTATGGTATTGAATATACCACA------------GTTTTAACCTTTTTGATATCAGTTATATTGTTGAATTACGTACTCAAATCCTTAACTAGAATAATGGACTTTATTATTTACAGATTTCTTTTAATTATAGTTATATTATCACCACTCCTTAATGCACAAAATTATGGAATAAATCTTCCGATTACTGGCTCAATGGACACACCATAT------ACTAACTCAACGCGAGAGGAAGTA---TTCTTAACTTCGACTTTATGTTTGTATTACCCAACTGAAGCAGCAACAGAAATAAATGATAATTCATGGAAGGATACACTTTCTCAGCTATTTTTAATCAAAGGATGGCCAACAGGATCTATTTATTTTAAAGATTATACTGATATTGCCTCGTTTTCAGTCGATCCACAACTGTATTGTGATTATAATTTGGTATTAATGAAATAT---GACGCTACACTGCAACTAGACATGTCCGAACTAGCAGATTTGTTACTTAATGAGTGGTTATGTAATCCTATGGATATTACTTTATATTATTATCAACAAACTGATGAGGCAAATAAATGGATTTCAATGGGATCATCTTGTACTATAAAGGTATGTCCACTAAATACGCAAACATTAGGAATTGGGTGCCTAACAACTGATACAAACACGTTTGAAGAAGTTGCAACAGCTGAAAAATTAGTGATTACTGATGTTGTAGATGGAGTCAATCATAAATTGAACGTGACAACAAACACTTGTACGATTAGAAATTGTAAAAAATTAGGACCAAGGGAAAACGTAGCAGTTATACAGGTTGGTGGCCCAGATGTACTTGACATAACAGCTGATCCAACGACAATGCCACAAACAGAAAGAATGATGCGAGTGAATTGGAAGAAATGGTGGCAAGTGTTTTATACAATAGTTGACTACGTGAATCAAATTGTGCAAGCAATGTCCAAAAGATCGAGATCATTAAATTCTGCTGCATTTTACTACAGAGTA---------------
>AGE98667
ATGTATGGTATTGAATATACCACA------------ATTCTAATCTTTCTGATATCAGTTATTTTATTCAACTACATATTAAAATCAGTGACTCGAATAATGGACTACATTATATATAGATCTTTGTTGATTACTGTAGCATTATTTGCCTTGACAAGAGCTCAGAATTATGGACTTAACTTACCAATAACAGGATCAATGGACACTATTTAT------GCTAACTCTACTCAAGAAGGAATA---TTTCTAACATCTACATTATGCTTGTATTATCCAACTGAAGCAAGTACTCAAATTAGTGATGGTGAATGGAAAGATTCGTTATCACAAATGTTTCTCACAAAAGGTTGGCCAACAGGATCGGTCTATTTTAAAGAGTATTCAAGTATTGTTGATTTTTCTGTTGACCCACAATTGTATTGTGATTATAATTTAGTACTGATGAAATAT---GATCAAAATCTTGAATTAGATATGTCAGAGTTAGCTGATTTAATCTTGAATGAATGGTTATGTAATCCAATGGATATAACATTATATTATTATCAACAATCGGGAGAATCAAATAAATGGATATCAATGGGATCATCATGTACTGTAAAAGTGTGTCCACTGAATACACAAACGTTAGGAATAGGTTGTCAAACAACAAATGTAGACTCATTTGAAATGATTGCTGAGAATGAGAAATTAGCTATAGTGGATGTCGTTGATGGGATAAATCATAAAATAAATTTAACAACTACGACATGTACTATTCGAAACTGTAAGAAGTTAGGTCCAAGAGAGAACGTAGCTGTAATACAAGTTGGTGGTTCTAATGTATTAGATATAACAGCAGATCCAACAACTAATCCACAGACTGAAAGAATGATGAGAGTGAATTGGAAAAGATGGTGGCAAGTATTTTATACTATAGTAGATTATATTAACCAGATTGTACAGGTAATGTCCAAAAGATCAAGATCATTGAATTCTGCAGCTTTTTATTATAGAGTA---------------
>AFP44719
ATGTATGGTATTGAATATACCACA------------GTTTTAACCTTTTTGATATCAGTTATATTGTTGAATTACGTACTCAAATCCTTAACTAGAATAATGGACTTTATTATTTACAGATTTCTTTTAATTATAGTTATATTATCACCACTCCTTAATGCACAAAATTATGGAATAAATCTTCCGATTACTGGCTCAATGGACACACCATAT------ACTAACTCAACGCGAGAGGAAGTA---TTCCTAACTTCGACTTTATGTTTGTATTACCCAACTGAAGCAGCAACAGAAATAAATGATAATTCATGGAAGGATACACTTTCTCAGCTATTTTTAATCAAAGGATGGCCAACAGGATCTATTTATTTTAAAGATTATACTGATATTGCCTCGTTTTCAGTCGATCCACAACTGTATTGTGATTATAATTTGGTATTAATGAAATAT---GACGCTACACTGCAACTGGACATGTCCGAACTAGCAGATTTGTTACTTAATGAGTGGTTATGTAATCCTATGGATATTACGTTGTATTATTATCAACAAACTGATGAGGCAAATAAATGGATTTCAATGGGATCATCTTGTACTATAAAGGTATGTCCACTTAATACGCAAACATTAGGAATTGGGTGCCTAACAACTGATACAAACACGTTTGAAGAAGTTGCAACAGCTGAAAAATTAGTGATCACTGACGTTGTAGATGGAGTCAATCATAAATTGAACGTGACAACAAACACTTGTACGATTAGAAATTGTAAAAAATTAGGACCAAGGGAAAACGTAGCAGTTATACAGGTAGGTGGCCCAGATGTGCTTGACATAACAGCTGATCCAACGACAATGCCACAAACAGAAAGAATGATGCGAGTGAATTGGAAGAAATGGTGGCAAGTGTTTTATACAATAGTTGACTATGTGAATCAAATTGTGCAAGCAATGTCCAAAAGATCGAGATCATTAAATTCTGCTGCATTTTACTACAGAGTA---------------
>AFP44718
ATGTATGGTATTGAATATACCACA------------GTTTTAACCTTTTTGATATCAGTTATATTGTTGAATTACGTACTCAAATCCTTAACTAGAATAATGGACTTTATTATTTACAGATTTCTTTTAATTATAGTTATATTATCACCACTCCTTAATGCACAAAATTATGGAATAAATCTTCCGATTACTGGCTCAATGGACACACCATAT------ACGAACTCAACGCGAGAGGAAGTA---TTCCTAACTTCGACTTTATGTTTGTATTACCCAACTGAAGCAGCAACAGAAATAAATGATAATTCATGGAAGGATACACTTTCTCAGCTATTTTTAATCAAAGGATGGCCAACAGGATCTATTTATTTTAAAGATTATACTGATATTGCCTCGTTTTCAGTCGATCCACAACTGTATTGTGATTATAATTTGGTATTAATGAAATAT---GACGCTACACTGCAACTGGACATGTCCGAACTAGCAGATTTGTTACTTAATGAGTGGTTATGTAATCCTATGGATATTACTTTGTATTATTATCAACAAACTGATGAGGCAAATAAATGGATTTCAATGGGATCATCTTGTACTATAAAGGTATGTCCACTTAATACGCAAACATTAGGAATTGGGTGCCTAACAACTGATACAAACACGTTTGAAGAAGTTGCAACAGCTGAAAAATTAGTGATCACTGACGTTGTAGATGGAGTCAATCATAAATTGAACGTGACAACAAACACTTGTACGATTAGAAATTGTAAAAAATTAGGACCAAGGGAAAACGTAGCAGTTATACAGGTAGGTGGCCCAGATGTGCTTGACATAACAGCTGATCCAACGACAATGCCACAAACAGAAAGAATGATGCGAGTGAACTGGAAGAAATGGTGGCAAGTGTTTTATACAATAGTTGACTATGTGAATCAAATTGTGCAAGCAATGTCCAAAAGATCGAGATCATTAAATTCTGCTGCATTTTACTACAGAGTA---------------
>AGE47430
ATGTATGGTATTGAATATACCACA------------ATTCTGACCATTTTGATATTTATCATATTATTGAATTATATATTAAAAACTATAACTAATACGATGGACTATATAATTTTTAGGTTTTTACTACTCATCGCTCTGATGTCACCATTTGTGAGGACGCAAAATTATGGTATGTATTTACCAATAACAGGATCACTAGACGCTGTATAC------ACAAATTCAACTAGTGGAGAATCA---TTTCTAACTTCAACGCTATGTTTATACTATCCAACAGAAGCTAAAAATGAGATTTCAGATAATGAATGGGAAAATACTCTATCGCAATTATTTTTAACTAAAGGATGGCCGACTGGATCAGTTTATTTTAAAGACTACAATGATATTACTACATTTTCTATGAATCCACAACTATATTGTGATTATAATGTAGTATTGATGAGATAT---GATAATACATCTGAATTAGATGCATCGGAGTTAGCAGATCTTATATTGAACGAATGGCTATGCAATCCTATGGATATATCACTTTACTATTATCAACAAAATAGCGAATCAAATAAATGGATATCAATGGGAACGGACTGTACGGTAAAAGTTTGTCCACTTAATACACAAACTTTAGGAATTGGATGTAAAACTACGGACGTGGATACATTTGAAATTGTTGCCTCGTCTGAAAAATTGGTAATTACTGATGTTGTAAATGGTGTTAATCATAAAATAAATATTTCAATAAGTACGTGTACTATACGTAATTGTAACAAACTAGGACCACGAGAAAATGTTGCTATAATTCAAGTTGGTGGACCGAACGCACTAGATATCACTGCTGATCCAACAACAGTTCCACAAGTTCAAAGAATCATGCGAGTAAATTGGAAAAAATGGTGGCAAGTGTTTTATACAGTAGTTGACTATATTAACCAAATTATACAAGTTATGTCCAAACGGTCAAGATCATTAGACACAGCTGCTTTTTATTATAGAATT---------------
>AAD38366
ATGTATGGTATTGAATATACCACA------------ACTCTAGTCTTCTTGATATTGCTAGTATTGTTGAATTATATACTAAAATCAATAACTAGAGTTATGGACTACATACTCTACAGGTTTTTGCTATTTATTGTAATCATTACACCATTTGTAAATTCACAGAACTATGGCATAAATTTACCAATTACTGGATCTATGGATACAACCTAT------CAGAACGGATCAACTTCAGAGCCA---TTTTTAACATCAACATTGTGCCTTTATTACCCAGCAGAAGCTGAAACAGAGATTGCTGATAGCTCGTGGAAAGATACATTGTCACAATTGTTTTTAACAAAAGGATGGCCAACTGGTTCTGTTTATCTTAAAAGTTACACAGATATTGCGACTTTTTCAATAAATCCTCAATTATATTGCGATTACAATATAGTTCTAATGAAATAT---AACGCTAACTCGGAGTTGGACAGGTCAGAATTAGCAGATTTGATACTTAACGAATGGTTATGTAATCCAATGGACATAACGTTGTACTATTATCAGCAAACAGATGAAGGAAACAAATGGATTTCGATGGGAGACTCATGTACCATTAAAGTGTGTCCACTAAATACGCAAACATTAGGTATTGGATGTCTCACTAGTGATACTACAACTTTTGAAGAAGTTGCAACAGCAGAAAAATTAGCAATAACAGATGTTGTTGATGGAGTGAATTACAAAGTAAATGTCACCACTACTACATGTACAATTAGGAACTGTAAAAAGTTGGGACCTAGAGAGAATGTTGCAGTGATACAACTAGGTGGTTCAAATATTTTAGATATAACAGCTGATCCTACGACAGCACCTCAAACTGAACGAATGATGAGAGTTAATTGGAAGAAATGGTGGCAAGTTTTCTACACCGTTGTTGATTATGTAAATCAAATAATTCAAGCAATGTCCAAAAGATGCCGATCATTAGACTCAGCAGCATTTTATTATAGAATC---------------
>ADV52453
ATGTATGGTATTGAATATACCACA------------ATTCTAATCTTTCTGATATCAATCATTCTACTCAACTATATATTAAAATCAGTGACTCAAATGATGGACTACATTATATATAGATCTTTGTTAATTTCTGTAGCATTATTTGCCTTGATAAGAGCTCAGAATTATGGGATTAACTTACCAATAACAGGATCAATGGACGCCGCATAC------GCTAACTCTACTCAAGAAGGAATA---TTTCTAACATCCACATTATGTCTGTATTATCCGACAGAAGCAAGTACTCAAATTAATGATGGTGAATGGAAAGACTCATTATCACAAATGTTTCTCACAAAAGGTTGGCCTACAGGATCAGTCTATTTTAAAGAGTATTCAAGTATTGTTGATTTTTCTGTTGATCCACAATTATATTGTGATTATAACTTAGTACTAATGAAATAT---GATCAAAATCTTGAATTAGATATGTCAGAGTTAGCTGATTTAATATTAAATGAATGGTTATGTAATCCAATGGATATAACATTATATTATTATCAACAATCGGGAGAATCAAATAAGTGGATATCAATGGGATCATCATGTACTGTGAAAGTGTGTCCACTGAATACGCAAACGTTAGGAATAGGTTGTCAAACAACAAATGTAGACTCGTTTGAAATGGTTGCTGAAAATGAGAAATTAGCTATAGTGGATGTCGTTGATGGGATAAATCATAAAATAAATTTGACAACTACGACATGTACTATTCGAAATTGTAAGAAGTTAGGTCCAAGAGAGAATGTAGCTGTAATACAGGTTGGTGGCTCTAATGTATTAGACATAACAGCAGATCCAACGACTAATCCACAAACTGAGAGAATGATGAGAGTAAATTGGAAAAAATGGTGGCAAGTATTTTATACTATAGTAGATTATATTAACCAGATTGTACAGGTAATGTCCAAAAGATCAAGATCATTAAATTCTGCAGCTTTTTATTATAGAGTA---------------
>BAF98186
ATGTATGGTATTGAATATACCACA------------ATTCTAACCTTTCTGATATCAATAGTTTTATTGAACTATATATTAAAATCACTAACTAGTGCGATGGACTTTATAATTTATAGATTTCTTTTACTTATTGTTATTGCATCACCTTTTGTTAAAACACAAAATTATGGAATTAATTTACCGATCACTGGCTCTATGGATACAACATAT------GCAAATTCATCACAGCAAGAAACA---TTTTTGACTTCAACGCTATGCTTATATTATCCTACAGAAGCATCAACTCAAATTGGAGATACGGAATGGAAGGATACTCTGTCCCAATTATTCTTGACTAAAGGGTGGCCAACTGGATCAGTCTATTTTAAAGAATACACTGATATCGCTTCATTCTCAATTGATCCACAACTTTATTGTGATTATAATGTTGTACTGATGAAGTAT---GATTCAACGTTAGAGCTAGATATGTCTGAATTAGCTGATTTAATTCTAAATGAATGGTTATGTAACCCAATGGATATAACATTATATTATTATCAACAAACAGATGAAGCGAATAAATGGATATCGATGGGACAATCTTGTACCATAAAAGTATGTCCATTGAATACACAGACTTTAGGAATAGGTTGTATTACCACAAATACAGCGACATTTGAAGAGGTAGCTACAAGTGAAAAATTAGTAATAACCGATGTTGTTGATGGTGTGAACCATAAACTTGATGTGACTACAAATACCTGTACAATTAGGAATTGTAAGAAGTTAGGACCAAGAGAAAATGTAGCGATTATACAAGTCGGTGGCTCAGATGTGTTAGATATTACAGCGGATCCAACTACTGCACCACAAACTGAACGTATGATGCGAGTAAATTGGAAGAAATGGTGGCAAGTTTTCTATACGGTAGTAGATTATATTAATCAGATTGTGCAAGTTATGTCCAAAAGATCACGGTCATTAAATTCAGCAGCTTTTTACTATAGGATT---------------
>AGE45387
ATGTATGGTATTGAATATACCACA------------ATTCTGACCATTTTGATATCTATCATATTATTGAATTATATATTAAAAACTATAACTAATACGATGGACTACATAATTTTTAGATTTTTACTACTCATCGCTCTAATGTCACCATTTGTGAAGACGCAAAATTACGGCATGTATTTACCAATAACGGGATCACTAGACGCTGTATAC------ACAAACTCAACTAGTGGAGAATCA---TTTCTAGCTTCAACGTTATGTTTATATTATCCAACAGAAGCTAAAAATGAGATTTCAGATAATGAATGGGAAAATACTCTATCACAATTATTTTTAACCAAAGGATGGCCGACTGGGTCAGTTTATTTTAAAGACTACAATGATATTACTACATTTTCTATGAATCCACAACTGTATTGTGATTATAATGTAGTATTGATGCGATAT---GATAATACATCTGAATTAGATGCATCGGAATTAGCAGATCTTATATTGAATGAATGGCTGTGCAATCCTATGGATATATCACTTTACTATTATCAACAAAATGGCGAATCAAATAAATGGATATCAATGGGAACAGACTGCACGGTAAAAGTTTGTCCACTCAATACACAAACTTTAGGAATTGGATGTAAAACTACGGACGTGGATACATTTGAGATTATTGCATCGTCTGAAAAATTGGTAATTACTGATGTTGTAAATGGTGTCAATCATAAAATAAATATTTCAATAAATACGTGCACTATACGTAATTGTAATAAACTAGGACCACGAGAAAATGTTGCTATAATTCAAGTTGGTGGACCGAACGCACTAGATATCACTGCTGATCCAACAACAGTTCCACAGGTTCAAAGAATTATGCGAGTAAATTGGAAAAAATGGTGGCAAGTGTTTTATACAGTAGTTGACTATATTAACCAAATTATGCAAGTTATGTCCAAACGGTCAAGATCATTAGACACGGCTGCTTTTTATTATAGAATT---------------
>ADV52452
ATGTATGGTATTGAATATACCACA------------ATTCTAATCTTTCTGATATCAATCATTCTACTCAACTATATATTAAAATCAGTGACTCAAATGATGGACTACATTATATATAGATCTTTGTTAATTTCTGTAGCATTATTTGCCTTGACAAGAGCTCAGAATTATGGGATTAACTTACCAATAACAGGATCAATGGACGCCGCATAC------GCTAACTCTACTCAAGAAGGAATA---TTTCTAACATCCACATTATGTCTGTATTATCCGACAGAAGCAAGTACTCAAATTAATGATGGTGAATGGAAAGACTCATTATCACAAATGTTTCTCACAAAAGGTTGGCCAACAGGATCAGTCTATTTTAAAGAGTATTCAAGTATTGTTGATTTTTCTGTTGATCCACAATTATATTGTGATTATAACTTAGTACTAATGAAATAT---GATCAAAATCTTGAATTAGATATGTCAGAGTTAGCTGATTTAATATTGAATGAATGGTTATGTAATCCAATGGATATAACATTATATTATTATCAACAATCGGGAGAATCCAATAAGTGGATATCAATGGGATCATCATGTACTGTGAAAGTATGTCCACTGAATACGCAAACGTTAGGAATAGGTTGTCAAACAACAAATGTAGACTCGTTTGAAATGGTTGCTGAAAATGAGAAATTAGCTATAGTGGATGTCGTTGATGGGATAAATCATAAAATAAATTTGACAACTACGACATGTACTATTCGAAATTGTAAAAAGTTAGGTCCAAGAGAGAATGTAGCTGTAATACAGGTTGGTGGCTCTAATGTATTAGACATAACAGCAGATCCAACGACTAATCCACAAACTGAGAGAATGATGAGAGTAAATTGGAAAAAATGGTGGCAAGTATTTTATACTATAGTAGATTATATTAACCAGATTGTACAGGTAATGTCCAAAAGATCAAGATCATTAAATTCTGCAGCTTTTTATTATAGAGTA---------------
>AGE47251
ATGTATGGTATTGAATATACCACA------------ATTCTGACCATTTTGATATTTATCATATTATTGAATTATATATTAAAAACTATAACTAATACGATGGACTATATAATTTTTAGGTTTTTACTACTCATCGCTCTGATGTCACCATTTGTGAGGACGCAAAATTATGGTATGTATTTACCAATAACAGGATCACTAGACGCTGTATAC------ACAAATTCAACTAGTGGAGAATCA---TTTCTAACTTCAACGCTATGTTTATACTATCCAACAGAAGCTAAAAATGAGATTTCAGATAATGAATGGGAAAATACTCTATCGCAATTATTTTTAACTAAAGGATGGCCGACTGGATCAGTTTATTTTAAAGACTACAATGATATTACTACATTTTCTATGAATCCACAACTATATTGTGATTATAATGTAGTATTGATGAGATAT---GATAATACATCTGAATTAGATGCATCGGAGTTAGCAGATCTTATATTGAACGAATGGCTGTGCAATCCTATGGATATATCACTTTACTATTATCAACAAAATAGCGAATCAAATAAATGGATATCAATGGGAACGGACTGTACGGTAAAAGTTTGTCCACTCAATACACAAACTTTAGGAATTGGATGCAAAACTACGGACGTGGATACATTTGAAATTGTTGCCTCGTCTGAAAAATTGGTAATTACTGATGTTGTAAATGGTGTTAATCATAAAATAAATATTTCAATAAGTACGTGTACTATACGTAATTGTAATAAACTAGGACCACGAGAAAATGTTGCTATAATTCAAGTTGGTGGACCGAACGCACTAGATATCACTGCTGATCCAACAACAGTTCCACAGGTTCAAAGAATCATGCGAGTAAATTGGAAAAAATGGTGGCAAGTGTTTTATACAGTAGTTGACTATATTAACCAAATTATACAAGTTATGTCCAAACGGTCAAGATCATTAGACACAGCTGCTTTTTATTATAGAATT---------------
>ACQ99531
ATGTATGGTATTGAATATACCACA------------ATTCTAATCTTTCTGATATCAATCATTCTACTCAACTATATATTAAAATCAGTGACTCAAATGATGGACTACATTATATATAGATCTTTGTTAATCTCTGTAGCATTATTTGCCTTGACAAGAGCTCAGAATTATGGGATTAACTTACCAATAACAGGATCAATGGACGCCGCATAC------GCTAACTCTACTCAAGAAGGAATA---TTTCTAACATCCACATTATGTCTGTATTATCCGACAGAAGCAAGTACTCAAATTAATGATGGTGAATGGAGAGACTCATTATCACAAATGTTTCTCACAAAAGGTTGGCCAACAGGATCAGTCTATTTTAAAGAGTATTCAAGTATTGTTGATTTTTCTGTTGATCCACAATTATATTGTGATTATAACTTAGTACTAATGAAATAT---GATCAAAATCTTGAATTAGATATGTCAGAGTTAGCTGATTTAATATTGAATGAATGGTTATGTAATCCAATGGATATAACATTATATTATTATCAACAATCGGGAGAATCAAATAAGTGGATATCAATGGGATCATCATGTACTGTGAAAGTGTGTCCACTGAATACGCAAACGTTAGGAATAGGTTGTCAAACAACAAATGTAGACTCGTTTGAAATGGTTGCTGAAAATGAGAAATTAGCTATAGTGGATGTCGTTGATGGGATAAATCATAAAATAAATTTGACAACTACGACATGTACTATTCGAAATTGTAAGAAGTTAGGTCCAAGAGAGAATGTAGCTGTAATACAGGTTGGTGGCTCTAATGTATTAGACATAACAGCAGATCCAACGACTAATCCACAAACTGAGAGAATGATGAGAGTAAATTGGAAAAAATGGTGGCAAGTATTTTATACTATAGTAGATTATATTAACCAGATTGTACAGGTAATGTCCAAAAGATCAAGATCATTAAATTCTGCAGCTTTTTATTATAGAGTA---------------
>ACQ99530
ATGTATGGTATTGAATATACCACA------------ATTCTAATCTTTCTGATATCAATCATTCTACTCAACTATATATTAAAATCAGTGACTCAAATGATGGACTACATTATATATAGATCTTTGTTAATTTCTGTAGCATTATTTGCCTTGACAAGAGCTCAGAATTATGGGATTAACTTACCAATAACAGGATCAATGGACGCCGCATAC------GCTAACTCTACTCAAGAAGGAATA---TTTCTAACATCCACATTATGTCTGTATTATCCGACAGAAGCAAGTACTCAAATTAATGATGGTGAATGGAAAGACTCATTATCACAAATGTTTCTCACAAAAGGTTGGCCAACAGGATCAGTCTATTTTAAAGAGTATTCAAGTATTGTTGATTTTTCTGTTGATCCACAATTATATTGTGATTATAACTTAGTACTAATGAAATAT---GATCAAAATCTTGAATTAGATATGTCAGAGTTAGCTGATTTAATATTGAATGAATGGTTATGTAATCCAATGGATATAACATTATATTATTATCAACAATCGGGAGAATCAAATAAGTGGATATCAATGGGATCATCATGTACTGTGAAAGTGTGTCCACTGAATACGCAAACGTTAGGAATAGGTTGTCAAACAACAAATGTAGACTCGTTTGAAATGGTTGCTGAAAATGAGAAATTAGCTATAGTGGATGTCGTTGATGGGATAAATCATAAAATAAATTTGACGACTACGACATGTACTATTCGAAATTGTAAGAAGTTAGGTCCGAGAGAGAATGTAGCTGTAATACAGGTTGGTGGCTCTAATGTATTAGACATAACAGCAGATCCAACGACTAATCCACAAACTGAGAGAATGATGAGAGTAAATTGGAAAAAATGGTGGCAAGTATTTTATACTATAGTAGATTATATTAACCAGATTGTACAGGTAATGTCCAAAAGATCAAGATCATTAAATTCTGCAGCTTTTTATTATAGAGTA---------------
>BAG83250
ATGTATGGTATTGAATATACCACA------------ATTCTAACCTTTCTGATATCAATAGTTTTATTGAACTATATATTAAAATCACTAACTAGTGCGATGGACTTTATAATTTATAGATTTCTTTTACTTATTGTTATTGCATCATCTTTTGTTAAAACACAAAATTATGGAATTAATTTACCGATCACTGGCTCCATGGATACAGCATAT------GCAAATTCATCACAGCAAGAAACA---TTTTTGACTTCAACGCTATGCTTATATTATCCTACAGAAGCATCAACTCAAATTGGAGATACGGAATGGAAGGATACTCTGTCCCAATTATTCTTGACTAAAGGGTGGCCAACTGGATCAGTCTATTTTAAAGAATACACTGATATCGCTTCATTCTCAATTGATCCACAACTTTATTGTGATTATAATGTTGTACTGATGAAGTAT---GATTCAACGTTAGAGCTAGATATGTCTGAATTAGCTGATTTAATTCTAAATGAATGGTTATGTAACCCAATGGATATAACATTATATTATTATCATCAAACAGATGAAGCGAATAAATGGATATCGATGGGACAGTCTTGTACCATAAAAGTATGTCCATTGAATACGCAGACTTTAGGAATAGGTTGTATTACCACAAATACAGCGACATTTGAAGAGGTGGCTACAAGTGAAAAATTAGTAATAACCGATGTTGTTGATGGTGTGAACCATAAACTTGATGTGACTACAAATACCTGTACAATTAGGAATTGTAAGAAGTTAGGACCAAGAGAAAATGTAGCGATTGTACAAGTCGGTGGCTCAGATGTGTTAGATATTACAGCGGATCCAACTACTGCACCACAAACTGAACGTATGATGCGAGTAAATTGGAAGAAATGGTGGCAAGTTTTCTATACGGTAGTAGATTATATTAATCAGATTGTGCAAGTTATGTCCAAAAGATCACGGTCATTAAATTCAGCAGCTTTTTACTATAGGGTT---------------
>ACQ99532
ATGTATGGTATTGAATATACCACA------------GTTTTAACCTTTTTGATATCAGTTATATTGTTGAATTACGTACTCAAATCCTTAACTAGAATAATGGACTTTATTATTTACAGATTTCTTTTAATTATAGTTATATTATCACCACTCCTTAATGCACAAAATTATGGAATAAATCTTCCGATTACTGGCTCAATGGACACACCATAT------ACGAACTCAACGCGAGAGGAAGTA---TTCCTAACTTCGACTTTATGTTTGTATTACCCAACTGAAGCAGCAACAGAAATAAATGATAATTCATGGAAGGATACACTTTCTCAGCTATTTTTAATCAAAGGATGGCCAACAGGATCTATTTATTTTAAAGATTATACTGATATTGCCTCGTTTTCAGTCGATCCACAACTGTATTGTGATTATAATTTGGTATTAATGAAATAT---GACGCTACACTGCAACTAGACATGTCCGAACTAGCAGATTTGTTACTTAATGAGTGGTTATGTAATCCTATGGATATTACTTTATATTATTATCAACAAACTGATGAGGCAAATAAATGGATTTCAATGGGATCATCTTGTACTATAAAGGTATGTCCACTAAATACGCAAACATTAGGAATTGGGTGCCTAACAACTGATACAAACACGTTTGAAGAAGTTGCAACAGCTGAAAAATTAGTGATTACTGACGTTGTAGATGGAGTCAATCATAAATTGAACGTGACAACAAACACTTGTACGATTAGAAATTGTAAAAAATTAGGACCAAGGGAAAACGTAGCAGTTATACAGGTTGGTGGCCCAGATGTACTTGACATAACAGCTGATCCAACGACAATGCCACAAACAGAAAGAATGATGCGAGTGAATTGGAAGAAATGGTGGCAAGTGTTTTATACAATAGTTGACTACGTGAATCAAATTGTGCAAGCAATGTCCAAAAGATCGAGATCATTAAATTCTGCTGCATTTTACTACAGAGTA---------------
>BAG83256
ATGTATGGTATTGAATATACCACA------------ATTCTAACCTTTCTGATATCAATAGTTTTATTGAACTATATATTAAAATCACTAACTAGTGCGATGGACTTTATAATTTATAGATTTCTTTTACTTATTGTTATTGCATCATCTTTTGTTAAAACACAAAATTATGGAATTAATTTACCGATCACTGGCTCCATGGATACAGCATAT------GCAAATTCATCACAGCAAGAAACA---TTTTTGACTTCAACGATATGCTTATATTATCCTACAGAAGCATCAACTCAAATTGGAGATACGGAATGGAAGGATACTCTGTCCCAATTATTCTTGACTAAAGGGTGGCCAACTGGATCAGTCTATTTTAAAGAATACACTGATATCGCTTCATTCTCAATTGATCCACAACTTTATTGTGATTATAATGTTGTACTGATGAAGTAT---GATTCAACGTTAGAGCTAGATATGTCTGAATTAGCTGATTTAATTCTAAATGAATGGTTATGTAACCCAATGGATATAACATTATATTATTATCAGCAAACAGATGAAGCGAATAAATGGATATCGATGGGACAGTCTTGTACCATAAAAGTATGTCCATTGAATACGCAGACTTTAGGAATAGGTTGTATTACCACAAATACAGCGACATTTGAAGAGGTGGCTACAAGTGAAAAATTAGTAATAACCGATGTTGTTGATGGTGTGAACCATAAACTTGATGTGACTACAAATACCTGTACAATTAGAAATTGTAAGAAGTTAGGACCAAGAGAAAATGTAGCGATTATACAAGTCGGTGGCTCAGATGTGTTAGATATTACAGCGGATCCAACTACTGCACCACAAACTGAACGTATGATGCGAGTAAATTGGAAGAAATGGTGGCAAGTTTTCTATACGGTAGTAGATTATATTAATCAGATTGTGCAAGTTATGTCCAAAAGATCACGGTCATTAAATTCAGCAGCTTTTTACTATAGGGTT---------------
>BAG83257
ATGTATGGTATTGAATATACCACA------------ATTCTAACCTTTCTGATATCAATAGTTTTATTGAACTATATATTAAAATCACTAACTAGTGCGATGGACTTTATAATTTATAGATTTCTTTTACTTATTGTTATTGCATCATCTTTTGTTAAAACACAAAATTATGGAATTAATTTACCGATCACTGGCTCCATGGATACAGCATAT------GCAAATTCATCACAGCAAGAAACA---TTTTTGACTTCAACGCTATGCTTATATTATCCTACAGAAGCATCAACTCAAATTGGAGATACGGAATGGAAGGATACTCTGTCCCAATTATTCTTGACTAAAGGGTGGCCAACTGGATCAGTCTATTTTAAAGAATACACTGATATCGCTTCATTCTCAATTGATCCACAACTTTATTGTGATTATAATGTTGTACTGATGAAGTAT---GATTCAACGTTAGAGCTAGATATGTCTGAATTAGCTGATTTAATTCTAAATGAATGGTTATGTAACCCAATGGATATAACATTATATTATTATCAGCAAACAGATGAAGCGAATAAATGGATATCGATGGGACAGTCTTGTACCATAAAAGTATGTCCATTGAATACGCAGACTTTAGGAATAGGTTGTATTACCACAAATACAGCGACATTTGAAGAGGTGGCTACAAGTGAAAAATTAGTAATAACCGATGTTGTTGATGGTGTGAACCATAAACTTGATGTGACTACAAATACCTGTACAATTAGGAATTGTAAGAAGTTAGGACCAAGAGAAAATGTAGCGATTATACAAGTCGGTGGCTCAGATGCGTTAGATATTACAGCGGATCCAACTACTGCACCACAAACTGAACGTATGATGCGAGTAAATTGGAAGAAATGGTGGCAAGTTTTCTATACGGTAGTAGATTATATTAATCAGATTGTGCAAGTTATGTCCAAAAGATCACGGTCATTAAATTCAGCAGCTTTTTACTATAGGGTT---------------
>ACQ99537
ATGTATGGTATTGAATATACCACA------------GTTTTAACCTTTTTGATATCAGTTATATTGTTGAATTACGTACTCAAATCCTTAACTAGAATAATGGACTTTATTATTTACAGATTTCTTTTAATTATAGTTATATTATCACCACTCCTTAATGCACAAAATTATGGAATAAATCTTCCGATTACTGGCTCAATGGACACACCATAT------ACGAACTCAACGCGAGAGGAAGTA---TTCCTAACTTCGACTTTATGTTTGTATTACCCAACTGAAGCAGCAACAGAAATAAATGATAATTCATGGAAGGATACACTTTCTCAGCTATTTTTAATCAAAGGATGGCCAACAGGATCTATTTATTTTAAAGATTATACTGATATTGCCTCGTTTTCAGTCGATCCACAACTGTATTGTGATTATAATTTGGTATTAATGAAATAT---GACGCTACACTGCAACTAGACATGTCCGAACTAGCAGATTTGTTACTTAATGAGTGGTTATGTAATCCTATGGATATTACTTTATATTATTATCAACAAACTGATGAGGCAAATAAATGGATTTCAATGGGATCATCTTGTACTATAAAGGTATGTCCACTAAATACGCAAACATTAGGAATTGGGTGCCTAACAACTGATACAAACACGTTTGAAGAAGTTGCAACAGCTGAAAAATTAGTGATTACTGACGTTGTAGATGGAGTCAATCATAAATTGAACGTGACAACAAACACTTGTACGATTAGAAATTGTAAAAAATTAGGACCAAGGGAAAACGTAGCAGTTATACAGGTTGGTGGCCCAGATGTACTTGACATAACAGCTGATCCAACGACAATGCCACAAACAGAAAGAATGATGCGAGTGAATTGGAAGAAATGGTGGCAAGTGTTTTATACAATAGTTGACTACGTGAATCAAATTGTGCAAGCAATGTCCAAAAGATCGAGATCATTAAATTCTGCTGCATTTTACTACAGAGTA---------------
>BAG83255
ATGTATGGTATTGAATATACCACA------------ATTCTAATCTTTCTGATATCAATAGTTTTATTGAACTATATATTAAAATCACTAACTAGTGCGATGGACTTTATAATTTATAGATTTCTTTTACTTATTGTTATTGCATCATCTTTTGTTAAAACACAAAATTATGGAATTAATTTACCGATCACTGGCTCCATGGATACAGCATAT------GCAAATTCATCACAGCAAGAAACA---TTTTTGACTTCAACGCTATGCTTATATTATCCTACAGAAGCATCAACTCAAATTGGAGATACGGAATGGAAGGATGCTCTGTCCCAATTATTCTTGACTAAAGGGTGGCCAACTGGATCAGTCTATTTTAAAGAATACACTGATATCGCTTCATTCTCAATTGATCCACAACTTTATTGTGATTATAATGTTGTACTGATGAAGTAT---GATTCAACGTTAGAGCTAGATATGTCTGAATTAGCTGATTTAATTCTAAATGAATGGTTATGTAACCCAATGGATATAACATTATATTATTATCAGCAAACAGATGAAGCGAATAAATGGATATCGATGGGACAGTCTTGTACCATAAAAGTATGTCCATTGAATGCGCAGACTTTAGGAATAGGTTGTATTACCACAAATACAGCGACATTTGAAGAGGTGGCTACAAGTGAAAAATTAGTAATAACCGATGTTGTTGATGGTGTGAACCATAAACTTGATGTGACTACAAATACCTGTACAATTAGGAATTGTAGGAAGTTAGGACCAAGAGAAAATGTAGCGATTATACAAGTCGGTGGCTCAGATGTGTTAGATATTACAGCGGATCCAACTACTGCACCACAAACTGAACGTATGATGCGAGTAAATTGGAAGAAATGGTGGCAAGTTTTCTATACGGTAGTAGATTATATTAATCAGATTGTGCAAGTTATGTCCAAAAGATCACGGTCATTAAATTCAGCAGCTTTTTACTATAGGGTT---------------
>BAG83258
ATGTATGGTATTGAATATACCACA------------ATTCTAACCTTTCTGATATCAATAGTTTTATTGAACTATATATTAAAATCACTAACTAGTGCGATGGACTTTATAATTTATAGATTTCTTTTACTTATTGTTATTGCATCATCTTTTGTTAAAACACAAAATTATGGAATTAATTTACCGATCACTGGCTCCATGGATACAGCATAT------GCAAATTCATCACAGCAAGAAACA---TTCTTGACTTCAACGTTATGCTTATATTATCCTACAGAAGCATCAACTCAAATTGGAGATACGGAATGGAAGGATACTCTGTCCCAATTATTCTTGACTAAAGGGTGGCCAACTGGATCAGTCTATTTTAAAGAATACACCGATATCGCTTCATTCTCAATTGATCCACAACTTTATTGTGATTATAATGTTGTACTGATGAAGTAT---GATTCAACGTTAGAGCTAGATATGTCTGAATTAGCTGATTTAATTCTAAATGAATGGTTATGTAACCCAATGGATATAACATTATATTATTATCAGCAAACAGATGAAGCGAATAAATGGATATCGATGGGACAGTCTTGTACCATAAAAGTATGTCCATTGAATACGCAGACTTTAGGAATAGGTTGTATTACCACAAATACAGCGACATTTGAAGAGGTGGCTACAAGTGAAAAATTAGTAATAACCGATGTTGTTGATGGTGTGAACCATAAACTTGATGTGACTACAAATACCTGTACAATTAGGAATTGTAAGAAGTTAGGACCAAGAGAAAATGTAGCGATTATACAAGTCGGTGGCTCAGATGTGTTAGATATTACAGCGGATCCAACTACTGCACCACAAACTGAACGTATGATGCGAGTAAATTGGAAAAAATGGTGGCAAGTTTTCTATACGGTAGTAGATTATATTAATCAGATTGTGCAAGTTATGTCCAAAAGATCACGGTCATTAAATTCAGCAGCTTTTTACTATAGGGTT---------------
>BAG83259
ATGTATGGTATTGAATATACCACA------------ATTCTAACCTTTCTGATATCAATAGTTTTATTGAACTATATATTAAAATCACTAACTAGTGCGATGGACTTTATAATTTATAGATTTCTTTTACTTATTGTTATTGCATCATCTTTTGTTAAAACACAAAATTATGGAATTAATTTACCGATCACTGGCTCCATGGATACAGCATAT------GCAAATTCATCACAGCAAGAAACA---TTTTTGACTTCAACGCTATGCTTATATTATCCTACAGAAGCATCAACTCAAATTGGAGATACGGAATGGAAGGATACTCTGTCCCAATTATTCTTGACTAAAGGGTGGCCAACTGGATCAGTCTATTTTAAAGAATACACTGATATCGCTGCATTCTCAATTGATCCACAACTTTATTGTGATTATAATGTTGTACTGATGAAGTAT---GATTCAACGTTAGAGCTAGATATGTCTGAATTAGCTGATTTAATTCTAAATGAATGGTTATGTAACCCAATGGATATAACATTATATTATTATCAGCAAACAGATGAAGCGAATAAATGGATATCGATGGGACAGTCTTGTACCATAAAAGTATGTCCATTGAATACGCAGACTTTAGGAATAGGTTGTATTACCACAAATACAGCGACATTTGAAGAGGTGGCTACAAATGAAAAATTAGTAATAACCGATGTTGTTGATGGTGTGAACCATAAACTTGATGTGACTACAAATACTTGTACAATTAGGAATTGTAAGAAGTTAGGACCAAGAGAAAATGTAGCGATTATACAAGTCGGTGGCTCAGATGTGTTAGATATTACAGCGGATCCAACTACTGCACCACAAACTGAACGTATGATGCGAGTAAATTGGAAGAAATGGTGGCAAGTTTTCTATACGGTAGTAGATTATATTAATCAAATTGTACAAGTTATGTCCAAAAGATCACGGTCATTAAATTCAGCAGCTTTTTACTATAGGGTT---------------
>BAJ13369
ATGTATGGTATTGAATATACCGCA------------ATTCTAACCTTTCTGATATCAATAATTTTGTTGAACTACATATTAAAATCATTAACCAGTGCGATGGACTTTATAATTTATAGGTTTCTCTTACTTATTGTTATTGTATCACCATTTGTTAAAACACAAAATTATGGAATTAATTTACCGATTACTGGCTCCATGGACACAGCATAC------GCAAATTTATCACAGCAAGAAACA---TTCTTAACCTCAACGCTATGCTTATATTATCCTACCGAAGCATCAACTCAAATTGGAGATACTGAATGGAAGAATACTCTGTCTCAATTGTTCTTGACTAAGGGGTGGCCAACTGGATCAGTCTATTTTAAAGAATATAACGATATCGCTTCATTCTCAATTGACCCACAACTTTATTGTGATTATAATGTTGTACTAATGAAGCAT---GACTCAACGTTAGAGCTAGATATGTCTGAATTAGCTGATTTAATCCTAAATGAATGGTTATGTAATCCGATGGATATAGCATTATATTATTATCAGCAGACAGATGAAGCGAATAAATGGATATCGATGGGACAATCTTGTACTATAAAAGTGTGCCCATTAAATACACAGACTTTGGGAATAGGTTGTACTACCACAAATACAGCAACATTTGAAGAAGTGGCTACAAGTGAGAAGTTAGCAATAACCGATGTTGTTGATGGTGTGAACTATAAACTTGACGTGACTACAAATACCTGTACAATTAGAAATTGTAAGAAGTTGGGACCAAGAGAAAATGTAGCGATTATACAAGTCGGTGGCTCAGAAGTATTAGATATTACGGCAGATCCAACTACTGCACCACAAACAGAGCGTATGATGCGAGTCAATTGGAAAAAATGGTGGCAAGTTTTCTATACAGTAGTAGATTATATTAATCAGATTGTACAAGTTATGTCCAAGAGATCACGGTCATTAAATTCAGCGGCTTTTTACTATAGAATT---------------
>AGE99161
ATGTATGGTATTGAATATACCACA------------ATTCTAATCTTTCTGATATCAGTTATTTTATTCAACTACATATTAAAATCAGTGACTCGAATAATGGACTACATTATATATAGATCTTTGTTGATTACTGTAGCATTATTTGCCTTGACAAGAGCTCAGAATTATGGACTTAACTTACCAATAACAGGATCAATGGACACTATTTAT------GCTAACTCTACTCAAGAAGGAATA---TTTCTAACATCTACATTATGTTTGTATTATCCAACTGAAGCAAGTACTCAAATTAGTGATGGTGAATGGAAAGATTCATTATCACAAATGTTTCTCACAAAAGGTTGGCCAACAGGATCGGTCTATTTTAAAGAGTATTCAAGTATTGTTGATTTTTCTGTTGACCCACAATTGTATTGTGATTATAATTTAGTATTGATGAAATAT---GATCAAAATCTTGAATTAGATATGTCAGAGTTAGCTGATTTAATCTTGAATGAATGGTTATGTAATCCAATGGATATAACATTATATTATTATCAACAATCGGGAGAATCAAATAAATGGATATCAATGGGATCATCATGTACTGTAAAAGTGTGTCCACTGAATACACAAACGTTAGGAATAGGTTGTCAAACAACAAATGTAGACTCATTTGAAATGGTTGCTGAGAATGAGAAATTAGCTATAGTGGATGTCGTTGATGGGATAAATCATAAAATAAATTTAACAACTACGACATGCACTATTCGAAACTGTAAGAAGTTAGGTCCAAGAGAGAACGTAGCTGTAATACAAGTTGGTGGTTCTAATGTATTAGATATAACAGCAGATCCAACAACTAATCCACAGACTGAGAGAATAATGAGAGTGAATTGGAAAAGATGGTGGCAAGTATTTTATACTATAGTAGATTATATTAACCAGATTGTACAGGTAATGTCCAAAAGATCAAGATCATTAAATTCTGCAGCTTTTTATTATAGAGTA---------------
>AFI60156
ATGTATGGTATTGAATATACCACA------------ATTCTAACCTTTCTGATATCAATAGTTTTATTGAACTATATATTAAAATCACTAACTAGTGCGATGGACTTTATGATTTATAGATTTCTTTTACTTATTGTTATTGCATCACCTTTTGTTAAGACGCAAAATTATGGAATTAATTTACCGATTACTGGCTCCATGGATACAGCATAT------GCAAATTCATCACAGCAAGAAACA---TTTTTGGCTTCAACGCTATGCTTATATTATCCTACAGAAGCACCAACTCAAATTGGAGATACGGAATGGAAGGATACTCTGTCCCAATTGTTCTTGACTAAAGGGTGGCCAACTGGATCAGTCTATTTTAAAGAATACACTGATATCGCTTCATTCTCAATTGATCCACAACTTTATTGTGATTATAATGTTGTACTGATGAAGTAT---GATTCAACATTAGAGCTAGATATGTCTGAATTAGCTGATTTAATTCTAAATGAATGGTTATGTAACCCAATGGATATAACATTATATTATTATCAGCAAACAGATGAAGCGAATAAATGGATATCGATGGGACAATCTTGTACCATAAAAGTATGTCCATTGAATACACAGACTTTAGGAATAGGTTGTATTACCACAAATACAGCGACATTTGAAGAGGTGGCTACAAGTGAAAAATTAGTCATAACTGATGTTGTTGATGGTGTGAACCATAAACTTGATGTGACTACAAATACCTGTATAATTAGGAATTGTAAAAAGTTAGGACCAAGAGAAAATGTAGCGATTATACAAGTCGGTGGCTCAGATGTGTTAGATATTACAGCGGATCCAACTACTGCACCACAAACTGAACGTATGATGCGAGTAAATTGGAAGAAATGGTGGCAAGTTTTCTATACGGTAGTAGATTATATTAATCAGATTGTGCAAGTTATGTCCAAAAGATCACGTTCATTAAATTCAGCAGCTTTTTACTATAGGATT---------------
>AFI60157
ATGTATGGTATTGAATATACCACA------------ATTCTAACCTTTCTGATATCAATAGTTTTATTGAACTATATATTAAAATCACTAACTAGTGCGATGGACTTTATAATTTATAGATTTCTTTTACTTATTGTTATTGCATCACCTTTTGTTAAAACGCAAAATTATGGGTTTAATTTACCGATTACTGGCTCCATGGATACAGCATAT------GCAAATTCATCACAGCAAGAAACA---TTTTTGACTTCAACGCTATGCTTATATTATCCTACAGAAGCATCAACTCAAATTGGAGATACGGAATGGAAGGATACTCTGTCCCAATTGTTCTTGACTAAAGGGTGGCCAACTGGATCAGTCTATTTTAAAGAATACACTGATATCGCTTCATTCTCAATTGATCCACAACTTTATTGTGATTATAATGTTGTACTGATGAAGTAT---GATTCAACATTAGAGCTAGATATGTCTGAATTAGCTGATTTAATTCTAAATGAATGGTTATGTAAACCAATGGATATAACATTATATTATTATCAGCAAACAGATGAAGCGAATAAATGGATATCGATGGGACAATCTTGTACCATAAAAGTATGTCCATTGAATACACAGACTTTAGGAATAGGTTGTATTACCACAAATACAGCGACATTTGAAGAGGTGGCTACAAGTGAAAAATTAGTCATAACTGATGTTGTTGATGGTGTGAACCATAAACTTGATGTGACTACAAATACCTGTACAATTAGGAATTGTAAGAAGTTAGGACCAAGAGAAAATGTAGCGATTATACAAGTCGGTGGCTCAGATGTGTTAGATATTACAGCGGATCCAACTACTGCACCACAAACTGAACGTATGATGCGAGTAAATTGGAAGAAATGGTGGCAAGTTTTCTATACGGTAGTAGATTATATTAATCAGATTGTGCAAGTTATGTCCAAAAGATCACGGTCATTAAATTCAGCAGCTTTTTACTATAGGATT---------------
>AFI60154
ATGTATGGTATTGAATATACCGCA------------ATTCTAACCTTTCTGATATCAATAGTTTTATTGAACTATATATTAAAATCACTAACTAGTGCGATGGACTTTATAATTTATAGATTTCTTTTACTTATTGTTATTGTATCACCTTTTGTTAAAACACAAAATTATGGAATTAATTTACCGATCACTGGTTCCATGGATACAGCATAT------GCAAATTCATCACAGCAAGAAACA---TTTTTGACTTCAACACTATGCTTATATTATCCTACAGAAGCATCAACTCAAATTGGAGATACGGAATGGAAGGATACTCTGTCCCAATTATTATTGACTAAAGGATGGCCAACTGGATCAGTCTATTTTAAAGAATACACTGATATCGCTTCATTCTCAATTGATCCACAACTTTATTGTGATTATAATATTGTACTAATGAAGTAT---GATTCAACGTTAGAACTAGATATGTCTGAATTAGCTGATTTAATTCTAAATGAATGGTTATGTAACCCAATGGATATAACATTATATTATTATCAGCAAACAGGTGAAGCGAATAAATGGATATCAATGGGACAGTCTTGTACCATAAAAGTATGTCCATTGAATACGCAGACTTTAGGAATAGGTTGTATTACCACAAATACAGCGACATTTGAAGAGGTGGCTACAAGTGAAAAATTAGTAATAACCGATGTTGTTGATGGTGTAAACCATAAACTTGATGTGACTACAAATACCTGTACAATTAGGAATTGTAAGAAGTTAGGACCAAGAGAAAATGTAGCGATTATACAAGTCGGTGGCTCAGATGTGTTAGATATTACAGCAGATCCAACTACTGCACCACAAACTGAACGTATGATGCGAGTAAATTGGAAGAAATGGTGGCAAGTTTTCTATACGGTAGTAGATTATATTAATCAGATTGTGCAAGTTATGTCCAAAAGATCACGGTCATTAAATTCAGCAGCTTTTTACTATAGGGTT---------------
>AFI60155
ATGTATGGTATTGAATATACCACA------------ATTCTAACCTTTCTGATATCAATAGTTTTATTGAACTATATATTAAAATCACTAACTAGTGCGATGGACTTTATAATTTATAGATTTCTTTTACTTATTGTTATTGCATCACCTTTTGTTAAAACGCAAAATTATGGGATTAATTTACCGATTACTGGCTCCATGGATACAGCATAT------GCAAATTCATCACAGCAAGAAACA---TTTTTGACTTCAACGCTATGCTTATATTATCCTACAGAAGCATCAACTCAAATTGGAGATACGGAATGGAAGGATACTCTGTCCCAATTGTTCTTGACTAAAGGGTGGCCAACTGGATCAGTCTATTTTAAAGAATGCACTGATATCGCTTCATTCTCAATTGATCCACAACTTTATTGTGATTATAATGTTGTACTGATGAAGTAT---GATTCAACATTAGAGCTAGATATGTCTGAATTAGCTGATTTAATTCTAAATGAATGGTTATGTAACCCAATGGATATAACATTATATTATTATCAGCAAACAGATGAAGCGAATAAATGGATATCGATGGGACAATCTTGTACCATAAAAGTATGTCCATTGAATACACAGACTTTAGGAATAGGTTGTATTACCACAAATACAGCGACATTTGAAGAGGTGGCTACAAGTGAAAAATTAGTCATAACTGATGTTGTTGATGGTGTGAACCATAAACTTGATGTGACTACAAATACCTGTACAATTAGGAATTGTAAGAAGTTAGGACCAAGAGAAAATGTAGCGATTATACAAGTCGGTGGCTCAGATGTGTTAGATATTACAGCGGATCCAACTACTGCACCACAAACTGAACGTATGATGCGAGTAAATTGGAAGAAATGGTGGCAAGTTTTCTATACGGTAGTAGATTATATTAATCAGATTGTGCAAGTTATGTCCAAAAGATCACGGTCATTAAATTCAGCAGCTTTTTACTATAGGATT---------------
>AFI60152
ATGTATGGTATTGAATATACCACA------------ATTCTAACCTTTCTGATATCAATAGTTTTATTGAACTATATATTAAAATCACTAACTAGTGCGATGGACTTTATAATTTATAGATTTCTTTTACTTATTGTTATTGCATCACCTTTTGTTAAAACGCAAAATTATGGGATTAATTTACCGATTACTGGCTCCATGGATACAGCATAT------GCAAATTCATCACAGCAAGAAACA---TTTTTGACTTCAACGCTATGCTTATATTATCCTACAGAAGCATCAACTCAAATTGGAGATACGGAATGGAAGGATACTCTGTCCCAATTGTTCTTGACTAAAGGGTGGCCAACTGGATCAGTCTATTTTAAAGAATACACTGATATCGCTTCATTCTCAATTGATCCACAACTTTATTGTGATTATAATGTTGTACTGATGAAGTAT---GATTCAACATTAGAGCTAGATATGTCTGAATTAGCTGATTTAATTCTAAATGAATGGTTATGTAACCCAATGGATATAACATTATATTATTATCAGCAAACAGATGAAGCGAATAAATGGATATCGATGGGACAATCTTGTACCATAAAAGTATGTCCATTGAATACACAGACTTTAGGAATAGGTTGTATTACCACAAATACAGCGACATTTGAAGAGGTGGCTACAAGTGAAAAATTAGTCATAACTGATGTTGTTGATGGTGTGAACCATAAACTTGATGTGACTACAAATACCTGTACAATTAGGAATTGTAAGAAGTTAGGACCAAGAGAAAATGTAGCGATTATACAAGTCGGTGGCTCAGATGTGTTAGATATTACAGCGGATCCAACTACTGCACCACAAACTGAACGTATGATGCGAGTAAATTGGAAGAAATGGTGGCAAGTTTTCTATACGGTAGTAGATTATATTAATCAGATTGTGCAAGTTATGTCCAAAAGATCACGGTCATTAAATTCAGCAGCTTTTTACTATAGGATT---------------
>AFI60153
ATGTATGGTATTGAATATACCGCA------------ATTCTAACCTTTCTGATATCAATAGTTTTATTGAACTATATATTAAAATCACTAACTAGTGCGATGGACTTTATAATTTATAGATTTCTTTTACTTATTGTTATTGTATCACCTTTTGTTAAAACACAAAATTATGGAATTAATTTACCGATCACTGGTTCCATGGATACAGCATAT------GCAAATTCATCACAGCAAGAAACA---TTTTTGACTTCAACACTATGCTTATATTATCCTACAGAAGCATCAACTCAAATTGGAGATACGGAATGGAAGGATACTCTGTCCCAATTATTATTGACTAAAGGATGGCCAACTGGATCAGTCTATTTTAAAGAATACACTGATATCGCTTCATTCTCAATTGATCCACAACTTTATTGTGATTATAATATTGTACTAATGAAGTAT---GATTCAACGTTAGAACTAGATATGTCTGAATTAGCTGATTTAATTCTAAATGAATGGTTATGTAACCCAATGGATATAACATTATATTATTATCAGCAAACAGGTGAAGCGAATAAATGGATATCAATGGGACAGTCTTGTACCATAAAAGTATGTCCATTGAATACGCAGACTTTAGGAATAGGTTGTATTACCACAAATACAGCGACATTTGAAGAGGTGGCTACAAGTGAAAAATTAGTAATAACCGATGTTGTTGATGGTGTAAACCATAAACTTGATGTGACTACAAATACCTGTACAATTAGGAATTGTAGGAAGTTAGGACCAAGAGAAAATGTAGCGATTATACAAGTCGGTGGCTCAGATGTGTTAGATATTACAGCAGATCCAACTACTGCACCACAAACTGAACGTATGATGCGAGTAAATTGGAAGAAATGGTGGCAAGTTTTCTATACGGTAGTAGATTATATTAATCAGATTGTGCAAGTTATGTCCAAAAGATCACGGTCATTAAATTCAGCAGCTTTTTACTATAGGGTT---------------
>AFI60150
ATGTATGGTATTGAATATACCACA------------ATTCTAACCTTTCTGATATCAATAGTTTTAYTGAACTATATATTAAAATCACTAACTAGTGCGATGGACTTTATAATTTACAGATTTCTTTTATTTATTGTTATTGCATCACCTTTTGTTAAAACACAAAATTATGGAATTAATTTGCCGATCACTGGCTCCATGGATACAGCATAT------GTAAATTCATCACAGCAAGAAACA---TTTTTGACTTCAACGCTATGCTTATATTATCCTACAGAAGCATCAACTCAAATTGGAGATACGGAATGGAAGGATACTCTGTCCCAATTATTCTTGACTAAAGGGTGGCCAACTGGATCAGTCTATTTTAAGGAATACACTGATATCGCTTCATTCTCAATTGATCCACAACTTTAYTGTGATTATAATGTTGTACTGATGAAGTAT---GATTCAACGYTAGAGCTAGATATGTCTGAATTAGCCGATTTAATTCTAAATGAATKGTTATGTAACCCAATGGATATAACATTATATTATTATCAGCAAACAGATGAAGCGAATAAATGGATATCGATGGGACAGTCTTGTACCATAAAAGTATGTCCATTGAATACGCAGACTTTAGGAATAGGTTGTATTACTACAAATACAGCGACATTTGAAGAGGTGGCTACAAGTGAAAAATTAGTAATAACCGATGTTGTTGATGGTGTGAATCATAAACTTGATGTGACTACGAGTACTTGTACAATTAGGAATTGTAAGAAATTAGGACCAAGGGAAAATGTAGCGATTATACAAGTCGGTGGTTCAGATGTGTTAGATATTACAGCAGATCCAACTACTGCACCACAAACTGAACGTATGATGCGAGTAAATTGGAAGAAATGGTGGCAAGTTTTCTATACGGTAGTAGRTTATATTAATCAGATTGTGCAAGTTATGTCCAAAAGATCACGGTCATTAAATTCAGCAGCTTTTTACTATAGGGTT---------------
>AFI60151
ATGTATGGTATTGAATATACCACA------------ATTCTAACCTTTCTGATATCAATAGTTTTATTGAACTATATATTAAAATCACTAACTAGTGCGATGGACTTTATAATTTATAGATTTCTTTTACTTATTGTTATTGCATCACCTTTTGTTAAAACGCAAAATTATGGGATTAATTTACCGATTACTGGCTCCATGGATACAGCATAT------GCAAATTCATCACAGCAAGAAACA---TTTTTGACTTCAACGCTATGCTTATATTATCCTACAGAAGCATCAACTCAAATTGGAGATACGGAATGGAAGGATACTCTGTCCCAATTGTTCTTGACTAAAGGGTGGCCAACTGGATCAGTCTATTTTAAAGAATACACTGATATCGCTTCATTCTCAATTGATCCACAACTTTATTGTGATTATAATGTTGTACTGATGAAGTAT---GATTCAACATTAGAGCTAGATATGTCTGAATTAGCTGATTTAATTCTAAATGAATGGTTATGTAACCCAATGGATATAACATTATATTATTATCAGCAAACAGATGAAGCGAATAAATGGATATCGATGGGACAATCTTGTACCATAAAAGTATGTCCATTGAATACACAGACTTTAGGAATAGGTTGTATTACCACAAATACAGCGACATTTGAAGAGGTGGCTACAAGTGAAAAATTAGTCATAACTGATGTTGTTGATGGTGTGAACCATAAACTTGATGTGACTACAAATACCTGTACAATTAGGAATTGTAAGAAGTTAGGACCAAGAGAAAATGTAGCGATTATACAAGTCGGTGGCTCAGATGTGTTAGATATTACAGCGGATCCAACTACTGCACCACAAACTGAACGTATGATGCGAGTAAATTGGAAGAAATGGTGGCAAGTTTTCTATACGGTAGTAGATTATATTAATCAGATTGTGCAAGTTATGTCCAAAAGATCACGGTCATTAAATTCAGCAGCTTTTTACTATAGGATT---------------
>AGH16284
ATGTATGGTATTGAATATACCACA------------ATTCTAATCTTTCTGATATCAATCATTCTACTCAACTATATATTAAAATCAGTGACTCGAATGATGGACTACATTATATATAGATCTTTGTTGATTTCTGTAGCATTATTTGCCTTGACAAGAGCTCAGAATTATGGGCTTAACTTACCAATAACAGGATCAATGGACACTGCATAC------GCTAACTCTACTCAAGAAGGAATA---TTTCTAACATCCACATTATGTTTGTATTATCCAACTGAAGCAAGTACTCAAATTAATGATGGTGAATGGAAAGACTCATTGTCACAAATGTTTCTCACAAAAGGTTGGCCAACAGGATCAGTCTATTTTAAAGAGTATTCAAGTATTGTTGATTTTTCTGTTGATCCACAATTATATTGTGATTATAACTTAGTACTAATGAAATAT---GATCAAAATCTTGAATTRGATATGTCAGAGTTAGCTGATTTAATATTGAATGAATGGTTGTGCAATCCAATGGATATAACATTATATTATTATCAACAATCGGGAGAATCAAATAAGTGGATATCAATGGGATCATCATGTACTGTGAAAGTGTGTCCATTGAATACGCAAACGTTAGGAATAGGTTGTCAAACAACAAATGTAGACTCGTTTGAAATGGTTGCTGAGAATGAGAAATTAGCTATAGTRGATGTCGTTGATGGGATAAATTATAAAATAAATTTGACAACTACGACATGTACTATTCGAAATTGTAAGAAATTGGGTCCAAGAGAGAATGTAGCTGTAATACAAGTTGGTGGCTCTAATGTATTAGACATAACAGCAGATCCAACGACTAATCCRCAAACTGAGAGAATGATGAGAGTGAATTGGAAAAAATGGTGGCAAGTATTTTATACTATAGTAGATTATATTAACCAGATCGTGCAGGTAATGTCCAAAAGATCAAGATCATTAAATTCTGCAGCTTTTTATTATAGAGTA---------------
>AGE98938
ATGTATGGTATTGAATATACCACA------------ATTCTAATCTTTCTGATATCAATCATTCTACTCAACTATATATTAAAATCAGTAACCCGAATGATGGACTACATTATATATAGATCTTTGTTGATTTCTGTAGCATTATTTGCCTTGACAAGAGCTCAGAATTATGGGCTTAACTTACCAATAACAGGATCAATGGACACTGCATAC------GCTAACTCTACTCAAGAAGGAATA---TTTCTAACATCCACATTATGTTTGTATTATCCAACTGAAGCAAGTACTCAAATCAATGATGGTGAATGGAAAGACTCATTGTCGCAAATGTTTCTCACAAAAGGTTGGCCAACAGGATCAGTTTATTTTAAAGAGTATTCAAGTATTGTTGATTTTTCTGTTGACCCACAATTATATTGTGATTATAACTTAGTACTAATGAAATAT---GATCAAAATCTTGAATTAGATATGTCAGAGTTAGCTGATTTAATATTGAATGAATGGTTATGTAATCCAATGGATATAACGTTATATTATTATCAACAATCGGGAGAATCAAATAAGTGGATATCAATGGGATCATCATGTACTGTGAAAGTGTGTCCACTGAATACACAAACGTTAGGAATAGGTTGTCAAACAACGAATGTAGACTCATTTGAAATGGTTGCTGAGAATGAGAAATTAGCTATAGTGGATGTTGTTGATGGGATAAATCATAAAATAAATTTGACAACTACGACGTGTACTATTCGAAATTGTAAGAAGTTAGGTCCAAGAGAGAATGTAGCTGTAATACAAGTTGGTGGCTCTAATGTATTAGACATAACAGCAGATCCAACGACTAATCCACAAACCGAGAGAATGATGAGAGTGAATTGGAAAAAATGGTGGCAAGTATTTTATACTATAGTAGATTATATTAACCAGATTGTACAGGTAATGTCCAAAAGATCAAGAGCATTAAATTCTGCAGCTTTTTATTACAGAGTA---------------
>ABM91619
ATGTATGGTATTGAATATACCACA------------ATTCTAACCTTTCTGATATCAATAGTTTTATTGAACTATATATTAAAATCACTAACTAGTGCGATGGACTTTATAATTTATAGATTTCTTTTACTTATTGTTATTGCATCATCTTTTGTTAAAACACAAAATTATGGAATTAATTTACCGATCACTGGCTCCATGGATACAGCATAT------GCAAATTCATCACAGCAAGAAACA---TTTTTGACTTCAACGCTATGCTTATATTATCCTACAGAAGCATCAACTCAAATTGGAGATACGGAATGGAAGGATACTCTGTCCCAATTATTCTTGACTAAAGGGTGGCCAACTGGATCAGTCTATTTTAAAGAATACACCGATATCGCTTCATTCTCAATTGATCCACAACTTTATTGTGATTATAATGTTGTACTGATGAAGTAT---GATTCAACGTTAGAGCTAGATATGTCTGAATTAGCTGATTTAATTCTAAATGAATGGTTATGTAACCCAATGGATATAACATTATATTATTATCAGCAAACAGATGAAGCGAATAAATGGATATCGATGGGACAGTCTTGTACCATAAAAGTATGTCCATTGAATACGCAGACTTTAGGAATAGGTTGTATTACCACAAATACAGCGACATTTGAAGAGGTGGCTACAAGTGAAAAATTAGTAATAACCGATGTTGTTGATGGTGTGAACCATAAACTTGATGTGACTACAAATACCTGTACAATTAGGAATTGTAAGAAGTTAGGACCAAGAGAAAATGTAGCGATTATACAAGTCGGTGGCTCAGATGTGTTAGATATTACAGCGGATCCAACTACTGCACCACAAACTGAACGTATGATGCGAGTAAATTGGAAGAAATGGTGGCAAGTTTTCTATACGGTAGTAGATTATATTAATCAGATTGTGCAAGTTATGTCCAAAAGATCACGGTCATTAAATTCAGCAGCTTTTTACTATAGGGTT---------------
>ABM91618
ATGTATGGTATTGAATATACCACA------------ATTCTAACCTTTCTGATATCAATAGTTTTATTGAACTATATATTAAAATCACTAACTAGTGCGATGGACTTTATAATTTATAGATTTCTTTTACTTATTGTTATTGCATCATCTTTTGTTAAAACACAAAATTATGGAATTAATTTACCGATCACTGGCTCCATGGATACAGCATAT------GCAAATTCATCACAACAAGAAACA---TTTTTGACTTCAACGCTATGCTTATATTATCCTACAGAAGCATCAACTCAAATTGGAGATACGGAATGGAAGGATACTCTGTCCCAATTATTCTTGACTAAAGGGTGGCCAACTGGATCAGTCTATTTTAAAGAATACACCGATATCGCTTCATTCTCAATTGATCCACAACTTTATTGTGATTATAATGTTGCACTGATGAAGTAT---GATTCAACGTTAGAGCTAGATATGTCTGAATTAGCTGATTTAATTCTAAATGAATGGTTATGTAACCCAATGGATATAACATTATATTATTATCAGCAAACAGATGAAGCGAATAAATGGATATCGATGGGACAGTCTTGTACCATAAAAGTATGTCCATTGAATACGCAGACTTTAGGAATAGGTTGTATTACCACAAATACAGCGACATTTGAAGAGGTGGCTACAAGTGAAAAATTAGTAATAACCGATGTTGTTGATGGTGTGAACCATAAACTTGATGTGACTACAAATACCTGTACAATTAGGAATTGTAAGAAGTTAGGACCAAGAGAAAATGTAGCGATTATACAAGTCGGTGGCTCAGATGTGTTAGATATTACAGCGGATCCAACTACTGCACCACAAACTGAACGTATGATGCGAGTAAATTGGAAGAAATGGTGGCAAGTTTTCTATACGGTAGTAGATTATATTAATCAGATTGTGCAAGTTATGTCCAAAAGATCACGGTCATTAAATTCAGCAGCTTTTTACTATAGGGTT---------------
>AFQ21092
ATGTATGGTATTGAATATACCACA------------GTTTTAACCTTTTTGATATCAGTTATATTGTTGAATTACGTACTCAAATCCTTAACTAGAATAATGGACTTTATTATTTACAGATTTCTTTTAATTATAGTTATATTATCACCACTCCTTAATGCACAAAATTATGGAATAAATCTTCCGATTACTGGCTCAATGGACACACCATAT------ACGAACTCAACGCGAGAGGAAGTA---TTCCTAACTTCGACTTTATGTTTGTATTACCCAACTGAAGCAGCAACAGAAATAAATGATAATTCATGGAAGGATACACTTTCTCAGCTATTTTTAATCAAAGGATGGCCAACAGGATCTATTTATTTTAAAGATTATACTGATATTGCCTCATTTTCAGTCGATCCACAACTGTATTGTGATTATAATTTGGTATTAATGAAATAT---GACGCTACACTGCAACTAGACATGTCCGAACTAGCAGATTTGTTACTTAATGAGTGGTTATGTAATCCTATGGATATTACTTTGTATTATTATCAACAAACTGATGAGGCAAATAAATGGATTTCAATGGGATCATCTTGTACTATAAAGGTATGTCCACTAAATACGCAAACATTAGGAATTGGGTGCCTAACAACTGATACAAACACGTTTGAAGAAGTTGCAACAGCTGAAAAATTAGTGATTACTGACGTCGTGGATGGAGTCAATCATAAATTGAACGTGACAACAAACACTTGTACGATTAGAAATTGTAAAAAATTAGGACCAAGGGAAAACGTAGCAGTTATACAGGTTGGTGGCCCAGATGTACTTGACATAACAGCTGATCCAACGACAATGCCACAAACAGAAAGAATGATGCGAGTGAATTGGAAGAAATGGTGGCAAGTGTTTTATACAATAGTTGACTACGTGAATCAAATTGTGCAAGCAATGTCCAAAAGATCGGGATCATTAAATTCTGCTGCATTTTACTACAGAGTA---------------
>AAV65736
ATGTATGGTATTGAATATACCACA------------ATTCTGACCATTTTGATATCTATCATATTATTGAATTATATATTAAAAACTATAACTAATACGATGGACTACATAATTTTCAGATTTTTACTACTCATTGCTCTGATATCACCATTTGTGAGGACGCAAAATTATGGCATGTATTTACCAATAACGGGATCACTAGACGCTGTATAT------ACAAATTCAACTAGTGGAGAATCA---TTTCTAACTTCAACGCTATGTTTATACTATCCAGCAGAAGCTAAAAATGAGATTTCAGATGATGAATGGGAAAATACTCTATCACAATTATTTTTAACTAAAGGATGGCCGACTGGATCAGTTTATTTTAAAGACTACAATGATATCACTACATTTTCTATGAATCCACAACTGTATTGTGATTATAATGTAGTATTGATGAGATAT---GATAATACATCTGAATTAGATGCATCGGAGTTAGCAGATCTTATATTGAATGAATGGCTGTGCAATCCTATGGATATATCACTTTACTATTATCAACAAAACAGCGAATCAAATAAATGGATATCAATGGGAACAGACTGCACGGTAAAAGTTTGTCCACTCAATACACAAACCTTAGGAATTGGATGCAAAACTACGGACGTGGATACATTTGAGATTGTTGCGTCGTCTGAAAAATTGGTAATTACTGACGTTGTAAATGGTGTTAATCATAAAATAAATATTTCAATAAGTACATGTACTATACGTAATTGCAATAAACTAGGACCACGAGAAAATGTTGCTATAATTCAAGTTGGTGGACCGAACGCATTAGATATCACTGCTGATCCAACAACAGTTCCACAGGTTCAAAGAATTATGCGAGTAAATTGGAAAAAATGGTGGCAAGTGTTTTATACAGTAGTTGACTATATTAACCAAATTATACAAGTTATGTCCAAACGGTCAAGATCATTAGACACAGCTGCTTTTTATTATAGAATT---------------
>ABM91611
ATGTATGGTATTGAATATACCACA------------ATTCTAACCTTTCTGATATCAATAGTTTTATTGAACTATATATTAAAATCACTAACTAGTGCGATGGACTTTATAATTTATAGATTTCTTTTACTTATTGTTATTGCATCATCTTTTGTTAAAACACAAAATTATGGAATTAATTTACCGATCACTGGCTCCATGGATACAGCATAT------GCAAATTCATCACAGCAAGAAACA---TTTTTGACTTCAACGCTATGCTTATATTATCCTACAGAAGCATCAACTCAAATTGGAGATACGGAATGGAAGGATACTCTGTCCCAATTATTATTGACTAAAGGGTGGCCAACTGGATCAGTCTATTTTAAAGAATACACTGATATCGCTTCATTCTCAATTGATCCACAACTTTATTGTGATTATAATGTTGTACTGATGAAGTAT---GATTCAACGTTAGAGCTAGATATGTCTGAATTAGCTGATTTAATTCTAAATGAATGGTTATGTAACCCAATGGATATAACATTATATTATTATCAGCAAACAGATGAAGCGAATAAATGGATATCGATGGGACAGTCTTGTACCATAAAAGTATGTCCATTGAATACGCAGACTTTAGGAATAGGTTGTATTACCACAAATACAGCGACATTTGAAGAGGTGGCTACAAGTGAAAAATTAGTAATAACCGATGTTGTTGATGGTGTGAACCATAAACTTGATGTGACTACAAATACCTGTACAATTAGGAATTGTAAGAAGTTAGGACCAAGAGAAAATGTAGCGATTATACAAGTCGGTGGCTCAGATGTGTTAGATATTACAGCGGATCCAACTACTGCACCACAAACTGAACGTATGATGCGAGTAAATTGGAAGAAATGGTGGCAAGTTTTCTATACGGTAGTAGATTATATTAATCAGATTGTGCAAGTTATGTCCAAAAGATCACGGTCATTAAATTCAGCAGCTTTTTACTATAGGGTT---------------
>ABM91613
ATGTATGGTATTGAATATACCACA------------ATTCTAACCTTTCTGATATCAATAGTTTTATTGAACTATATATTAAAATCACTAACTAGTGCGATGGACTTTATAATTTATAGATTTCTTTTACTTATTGTTATTGCATCATCTTTTGTTAAAACACAAAATTATGGAATTAATTTACCGATCACTGGCTCCATGGATACAGCATAT------GCAAATTCATCACAGCAAGAAACA---TTTTTGACTTCAACGCTATGCTTATATTATCCTACAGAAGCATCAACTCAAATTGGAGATACGGAATGGAAGGATACTCTGTCCCAATTATTATTGACTAAAGGGTGGCCAACTGGATCAGTCTATTTTAAAGAATACACCGATATCGCTTCATTCTCAATTGATCCACAACTTTATTGTGATTATAATGTTGTACTGATGAAGTAT---GATTCAACGTTAGAGCTAGATATGTCTGAATTAGCTGATTTAATTCTAAATGAATGGTTATGTAACCCAATGGATATAACATTATATTATTATCAGCAAACAGATGAAGCGAATAAATGGATATCGATGGGACAGTCTTGTACCATAAAAGTATGTCCATTGAATACGCAGACTTTAGGAATAGGTTGTATTACCACAAATACAGCGACATTTGAAGAGGTGGCTACAAGTGAAAAATTAGTAATAACCGATGTTGTTGATGGTGTGAACCATAAACTTGATGTGACTACAAATACCTGTACAATTAGGAATTGTAAGAAGTTAGGACCAAGAGAAAATGTAGCGATTATACAAGTCGGTGGCTCAGATGTGTTAGATATTACAGCGGATCCAACTACTGCACCACAAACTGAACGTATGATGCGAGTAAATTGGAAGAAATGGTGGCAAGTTTTCTATACGGTAGTAGATTATATTAATCAGATTGTGCAAGTTATGTCCAAAAGATCACGGTCATTAAATTCAGCAGCTTTTTACTATAGGGTT---------------
>AGE47311
ATGTATGGTATTGAATATACCACA------------ATTCTGACCATTTTGATATTTATCATATTATTGAATTATATATTAAAAACTATAACTAATACGATGGACTATATAATTTTTAGGTTTTTACTACTCATCGCTCTGATGTCACCATTTGTGAGGACGCAAAATTATGGTATGTATTTACCAATAACAGGATCACTAGACGCTGTATAC------ACAAATTCAACTAGTGGAGAATCA---TTTTTAACTTCAACGCTATGTTTATACTATCCAACAGAAGCTAAAAATGAGATTTCAGATAATGAATGGGAAAATACTCTATCGCAATTATTTTTAACTAAAGGATGGCCGACTGGATCAGTTTATTTTAAAGACTACAATGATATTACTACATTTTCTATGAATCCACAACTATATTGTGATTATAATGTAGTATTGATGAGATAT---GATAATACATCTGAATTAGATGCATCGGAGTTAGCAGATCTTATATTGAACGAATGGCTGTGCAATCCTATGGATATATCACTTTACTATTATCAACAAAATAGCGAATCAAATAAATGGATATCAATGGGAACGGACTGTACGGTAAAAGTTTGTCCACTCAATACACAAACTTTAGGAATTGGATGTAAAACTACGGACGTGGATACATTTGAGATTGTTGCCTCGTCTGAAAAATTGGTAATTACTGATGTTGTAAATGGTGTTAATCATAAAATAAATATTTCAATAAGTACGTGTACTATACGTAATTGTAATAAACTAGGACCACGAGAAAATGTTGCTATAATTCAAGTTGGTGGACCGAACGCACTAGATATCACTGCTGATCCAACAACAGTTCCACAGGTTCAAAGAATCATGCGAGTAAATTGGAAAAAATGGTGGCAAGTGTTTTATACAGTAGTTGACTATATTAACCAAATTATACAAGTTATGTCCAAACGGTCAAGATCATTAGACACAGCTGCTTTTTATTATAGAATT---------------
>ABM91615
ATGTATGGTATTGAATATACCACA------------ATTCTAACCTTTCTGATATCAATAGTTTTATTGAACTATATATTAAAATCACTAACTAGTGCGATGGACTTTATAATTTATAGATTTCTTTTACTTATTGTTATTGCATCATCTTTTGTTAAAACACAAAATTATGGAATTAATTTACCGATCACTGGCTCCATGGATACAGCATAT------ACAAATTCATCACAGCAAGAAACA---TTTTTGACTTCAACGCTTTGCTTATATTTACCTCCAGAAGCATCAACTCAAATTGGAGATACGGAATGGAAGGATACTCTGTCCCAATTATTCTTGACTAAAGGGTGGCCAACTGGATCAGTCTATTTTAAAGAATACACTGATATCGCTTCATTCTCAATTGATCCACAACTTTATTGTGATTATAATGTTGTACTGATGAAATAT---GATTCAACGTTAGAGCTAGATATGTCTGAATTAGCTGATTTAATTCTAAATGAATGGTTATGTAACCCAATGGATATAACATTATATTATTATCAGCAAACAGATGAAGCGAATAAATGGATATCGATGGGACAGTCTTGTACCATAAAAGTATGTCCATTGAATACGCAGACTTTAGGAATAGGTTGTATTACCACAAATACAGCGACATTTGAAGAGGTGGCTACAAGTGAAAAATTAGTAATAACCGATGTTGTTGATGGTGTGAACCATAAACTTGATGTGACTACAAATACCTGTACAATTAGGAATTGTAAGAAGTTAGGACCAAGAGAAAATGTAGCGATTATACAAGTCGGTGGCTCAGATGTGTTAGATATTACAGCGGATCCAACTACTGCACCACAAACTGAACGTATGATGCGAGTAAATTGGAAGAAATGGTGGCAAGTTTTCTATACGGTAGTAGATTATATTAATCAGATTGTGCAAGTTATGTCCAAAAGATCACGGTCATTAAATTCAGCAGCTTTTTACTATAGGGTT---------------
>ABM91614
ATGTATGGTGTTGAATATACCACA------------ATTCTAACCTTTCTGATATCAATAGTTTTATTGAACTATATATTAAAATCACTAACTAGTGCGATGGACTTTATAATTTATAGATTTCTTTTACTTATTGTTATTGCATCATCTTTTGTTAAAACACAAAATTATGGAATTAATTTACCGATCACTGGCTCCATGGATACAGCATAT------GCAAATTCATCACAGCAAGAAACA---TTTTTGACTTCAACGCTATGCTTATATTATCCTACAGAAGCATCAACTCAAATTGGAGATACGGAATGGAAGGATACTCTGTCCCAATTATTATTGACTAAAGGGTGGCCAACTGGATCAGTCTATTTTAAAGAATACACCGATATCGCTTCATTCTCAATTGATCCACAACTTTATTGTGATTATAATGTTGTACTGATGAAGTAT---GATTCAACGTTAGAGCTAGATATGTCTGAATTAGCTGATTTAATTCTAAATGAATGGTTATGTAACCCAATGGATATAACATTATATTATTATCAGCAAACAGATGAAGCGAATAAATGGATATCGATGGGACAGTCTTGTACCATAAAAGTATGTCCATTGAATACGCAGACTTTAGGAATAGGTTGTATTACCACAAATACAGCGACATTTGAAGAGGTGGCTACAAGTGAAAAATTAGTAATAACCGATGTTGTTGATGGTGTGAACCATAAACTTGATGTGACTACAAATACCTGTACAATTAGGAATTGTAAGAAGTTAGGACCAAGAGAAAATGTAGCGATTATACAAGTCGGTGGCTCAGATGTGTTAGATATTACAGCGGATCCAACTACTGCACCACAAACTGAACGTATGATGCGAGTAAATTGGAAGAAATGGTGGCAAGTTTTCTATACGGTAGTAGATTATATTAATCAGATTGTGCAAGTTATGTCCAAAAGATCACGGTCATTAAATTCAGCAGCTTTTTACTATAGGGTT---------------
>ABM91617
ATGTATGGTATTGAATATACCACA------------ATTCTAACCTTTCTGATATCAATAGTTTTATTGAACTATATATTAAAATCACTAACTAGTGCGATGGACTTTATAATTTATAGATTTCTTTTACTTATTGTTATTGCATCATCTTTTGTTAAAACACAAAATTATGGAATTAATTTACCGATCACTGGCTCCATGGATACAGCATAT------GCAAATTCATCACAGCAAGAAACA---TTTTTGACTTCAACGCTATGTTTATATTATCCTACAGAAGCATCAACTCAAATTGGAGATACGGAATGGAAGGATACTCTGTCCCAATTATTCTTGACTAAAGGGTGGCCAACTGGATCAGTCTATTTTAAAGAATACACCGATATCGCTTCATTCTCAATTGATCCACAACTTTCTTGTGATTATAATGTTGTACTGATGAAGTAT---GATTCAACGTTAGAGCTAGATATGTCTGAATTAGCTGATTTAATTCTAAATGAATGGTTATGTAACCCAATGGATATAACATTATATTATTATCAGCAAACAGATGAAGCGAATAAATGGATATCGATGGGACAGTCTTGTACCATAAAAGTATGTCCATTGAATACGCAGACTTTAGGAATAGGTTGTATTACCACAAATACAGCGACATTTGAAGAGGTGGCTACAAGTGAAAAATTAGTAATAACCGATGTTGTTGATGGTGTGAACCATAAACTTGATGTGACTACAAATACCTGTACAATTAGGAATTGTAAGAAGTTAGGACCAAGAGAAAATGTAGCGATTATACAAGTCGGTGGCTCAGATGTGTTAGATATTACAGCGGATCCAACTACTGCACCACAAACTGAACGTATGATGCGAGTAAATTGGAAGAAATGGTGGCAAGTTTTCTATACGGTAGTAGATTATATTAATCAGATTGTGCAAGTTATGTCCAAAAGATCACGGTCATTAAATTCAGCAGCTTTTTACTATAGGGTT---------------
>ABM91616
ATGTATGGTATTGAATATACCACA------------ATTCTAACCTTTCTGATATCAATAGTTTTATTGAACTATATATTAAAATCACTAACTAGTGCGATGGACTTTATAATTTATAGATTTCTTTTACTTATTGTTATTGCATCATCTTTTGTTAAAACACAAAATTATGGAATTAATTTACCGATCACTGGTTCCATGGATACAATATAT------GCAAATTCATCACAGCAAGAAACA---TTTTTGACTTCAACGCTATGCTTATATTATCCTACAGAAGCATCAACTCAAATTGGAGATACGGAATGGAAGGATACTTCGTCCCAATTATTCCTGATTAAAGGGTGGCCAACTGGATCAGTTTATTTTAAAGAATACACCGATATCGCTTCATTCTCAATTGATCCACAACTTTATTGTGATTATAATGTTGTACTGATGAAGTAT---GATTCAACGTTAGAGCTAGATATGTCTGAATTAGCTGATTTAATTCTAAATGAATGGTTATGTAACCCAATGGATATAACATTATATTATTATCAGCAAACAGATGAAGCGAATAAATGGATATCGATGGGACAGTCTTGTACCATAAAAGTATGTCCATTGAATACGCAGACTTTAGGAATAGGTTGTATTACCACAAATACAGCGACATTTGAAGAGGTGGCTACAAGTGAAAAATTAGTAATAACCGATGTTGTTGATGGTGTGAACCATAAACTTGATGTGACTACAAATACCTGTACAATTAGGAATTGTAAGAAGTTAGGACCAAGAGAAAATGTAGCGATTATACAAGTCGGTGGCTCAGATGTGTTAGATATTACAGCGGATCCAACTACTGCACCACAAACTGAACGTATGATGCGAGTAAATTGGAAGAAATGGTGGCAAGTTTTCTATACGGTAGTAGATTATATTAATCAGATTGTGCAAGTTATGTCCAAAAGATCACGGTCATTAAATTCAGCAGCTTTTTACTATAGGGTT---------------
>AEB79419
ATGTATGGTATTGAATATACCACA------------ATTCTAATCTTTCTGATATCAATCATTCTACTCAATTATATATTAAAATCAGTGACTCAAATGATGGACTACATTATATATAGATCTTTGTTAATTTCTGTAGCATTATTTGCCTTGACAAGAGCTCAGAATTATGGGATTAACTTACCAATAACAGGATCAATGGACGCCGCATAC------ACTAACTCTACTCAAGAAGGAATA---TTTCTAACATCCACATTATGTTTGTATTATCCAACAGAAGCAAGTACTCAAATTAATGATGGTGAATGGAAAGACTCATTGTCACAAATGTTTCTCATAAAAGGTTGGCCAACAGGATCAGTCTATTTTAAAGAGTATTCAAATATTGTTGATTTTTTTGTTGATCCACAATTATATTGTGATTATAACTTAGTATTAATGAAATAT---GATCAAAATCTTGAATTAGATATGTCAGAGTTAGCTGATTTAATATTGAATGAATGGTTATGTAATCCAATGGATATAACATTATACTATTATCAACAATCGGGAGAATCAAATAAGTGGATATCAATGGGATCATCATGTACTGTGAAAGTGTGTCCACTGAATACGCAAACGTTAGGAATAGGTTGTCAAACAACAAATGTAGACTCGTTTGAAATGGTTGCTGAAAATGAGAAACTAGCTATAGTGGATGTCGTTGATGGGATAAATCATAAAATAAATTTGACAACTACGACATGTACTATTCGAAATTGTAAGAAGTTAGGTCCAAGAGAGAATGTAGCTGTAATACAAGTTGGTGGCTCTAATGTGTTAGATATAACAGCAGATCCAACGACTAATCCACAAACTGAGAGAATGATGAGAGTGAATTGGAAAAAATGGTGGCAAGTATTTTATACTATAGTAGATTATATTAACCAGATTGTACAGGTAATGTCCAAAAGGTCAAGATCATTAAATTCTGCAGCTTTTTATTATAGAGTA---------------
>AEB79418
ATGTATGGTATTGAATATACCACA------------ATTCTAATCTTTCTGATATCAATCATTCTACTCAATTATATATTAAAATCAGTGACTCAAATGATGGACTACATTATATATAGATCTTTGTTAATTTCTGTAGCATTATTTGCCTTGACAAGAGCTCAGAATTATGGGATTAACTTACCAATAACAGGATCAATGGACGCCGCATAC------ACTAACTCTACTCAAGAAGGAATA---TTTCTAACATCCACATTATGTTTGTATTATCCAACAGAAGCAAGTACTCAAATTAATGATGGTGAATGGAAAGACTCATTGTCACAAATGTTTCTCATAAAAGGTTGGCCAACAGGATCAGTCTATTTTAAAGAGTATTCAAATATTGTTGATTTTTCTGTTGATCCACAATTATATTGTGATTATAACTTAGTATTAATGAAATAT---GATCAAAATCTTGAATTAGATATGTCAGAGTTAGCTGATTTAATATTGAATGAATGGTTATGTAATCCAATGGATATAACATTATACTATTATCAACAATCGGGAGAATCAAATAAGTGGATATCAATGGGATCATCATGTACTGTGAAAGTGTGTCCACTGAATACGCAAACGTTAGGAATAGGTTGTCAAACAACAAATGTAGACTCGTTTGAAATGGTTGCTGAAAATGAGAAACTAGCTATAGTGGATGTCGTTGATGGGATAAATCATAAAATAAATTTGACAACTACGACATGTACTATTCGAAATTGTAAGAAGTTAGGTCCAAGAGAGAATGTAGCTGTAATACAAGTTGGTGGCTCTAATGTGTTAGATATAACAGCAGATCCAACGACTAATCCACAAACTGAGAGAATGATGAGAGTGAATTGGAAAAAATGGTGGCAAGTATTTTATACTATAGTAGATTATATTAACCAGATTGTACAGGTAATGTCCAAAAGGTCAAGATCATTAAATTCTGCAGCTTTTTATTATAGAGTA---------------
>AGE47095
ATGTATGGTATTGAATATACCACA------------ATTCTAATCTTTCTGATATCAATCATTTTACTCAACTATATATTAAAATCAGTGACTCGAATGATGGACTACATTATATATAGATCTTTGTTGATTTCTGTAGCATTATTTGCCTTGACAAGAGCTCAGAATTATGGGCTTAACTTACCAATAACAGGATCAATGGACGCTGCATAC------GCTAACTCTACTCAAGAAGGAATA---TTTCTAACATCCACATTATGTTTGTATTATCCAACAGAAGCAAGTACTCAAATTAATGATGGTGAATGGAAAGACTCATTATCACAAATGTTTCTCACAAAAGGTTGGCCAACAGGATCAGTCTATTTTAAAGAGTATTCAAGTATTGTTGATTTTTCTGTTAATCCACAATTATATTGTGATTATAACTTAGTACTAATGAAATAT---GACCAAAATCTTGAATTAGATATGTCAGAGTTAGCTGATTTAATATTGAATGAATGGTTATGTAATCCAATGGATATAACATTATATTATTATCAACAATCGGGAGAATCAAATAAGTGGATATCAATGGGATCATCATGTACTGTGAAAGTGTGTCCACTGAATACGCAAACGTTAGGAATAGGTTGTCAAACAACAAATGTAGACTCGTTTGAAATGGTTGCTGAAAATGAAAAATTAGCTATAGTAGATGTCGTTGATGGGATAAATCATAAAATAAATTTGACAACTACGACATGTACTATTCGAAATTGTAAGAAGTTAGGTCCAAGAGAGAATGTAGCTGTAATACAAGTTGGTGGCTCTAATGTATTAGACATAACAGCAGATCCAACGACTAATCCACAAACTGAGAGAATGATGAGAGTGAATTGGAAAAAATGGTGGCAAGTATTTTATACTATAGTAGATTATATTAACCAGATTGTACAGGTAATGTCCAAAAGATCAAGATCATTAGATTCTGCAGCTTTTTATTATAGAGTA---------------
>AFQ21020
ATGTATGGTATTGAATATACCACA------------ATTCTAATCTTTCTGATATCAATCATTCTATTAAATTATATATTAAAATCAGTGACTCGAATGATGGACTACATTATATATAGATCTTTGTTAATTTCTGTAGCATTATTTGCTTTGACAAGAGCTCAGAATTATGGGATTAACTTACCAATAACAGGATCAATGGACGCCGCATAC------GCTAACTCTACTCAAGAAGGAATA---TTTCTAACATCCACATTATGTTTGTATTATCCAACAGAAGCAAGTACTCAAATTAATGATGGTGAATGGAAAGACTCATTGTCACAAATGTTTCTCATAAAAGGTTGGCCAACAGGATCAGTCTATTTTAAAGAGTATTCAAGTATTGTTGATTTTTCTGTTGATCCACAATTATATTGTGATTATAACTTAGTATTAATGAAATAT---GATCAAAATCTTGAATTAGATATGTCAGAGTTAGCTGATTTAATATTGAATGAGTGGTTATGTAATCCAATGGATATAACATTATACTATTATCAACAATCGGGAGAATCAAATAAGTGGATATCAATGGGATCATCATGTACTGTGAAAGTGTGTCCACTGAATACGCAAACGTTAGGAATAGGTTGTCAAACAACAAATGTAGACTCGTTTGAAATGGTTGCTGAAAATGAGAAACTAGCTATAGTGGATGTCGTTGATGGGATAAATCATAAAATAAATTTGACAACTACGACATGTACTATTCGAAATTGTAAGAAGTTAGGTCCAAGAGAGAATGTAGCTGTAGTACAAGTTGGTGGCTCTAATGTGTTAGACATAACAGCAGATCCAACGACTAATCCACAAACTGAGAGAATGATGAGAGTGAATTGGAAAAAATGGTGGCAAGTATTTTATACTATAGTAGATTATATTAACCAGATTGTACAGGTAATGTCCAAAAGGTCAAGATCATTAAATTCTGCAGCTTTTTATTATAGAGTA---------------
>AEB79413
ATGTATGGTATTGAATATACCACA------------ATTCTAATCTTTCTGATATCAATCATTCTACTCAACTATATATTAAAATCAGTGACCCGAATAATGGACTACATTATATATAGATTTTTGTTGATTTCTGTAGCATTATTTGCCTTAACTAAAGCTCAGAACTATGGACTTAATATACCAATAACAGGATCAATGGATACTGTATAC------TCCAACTCTACTCAAGAAGAAGTG---TTTCTAACATCCACATTATGTTTGTATTATCCAACTGAAGCAAGTACTCAAATCAGTGATGGTGAATGGAAAGAATCATTATCACAAATGTTTCTTAYAAAAGGTTGGCCAACAGGMTCAGTCTATTTTAAAGAGTATTCAAATATTGTTGATTTYTCYGTTGAYCCACAATTATATTGTGATTATAACTTAGTAYTAATGAARTAT---GATCAAAATCTTGAATTAGATATGTCAGARYTAGCTGATTTRATATTGAATGAATGGTTATGTAATCCAATGGATATAACATTATAYTATTATCAACAATCGGGAGAATCRAATAARTGGATATCAATGGGATCATCATGTACTGTRAAAGTGTGTCCACTGAATACRCAAACGTTAGGAATAGGTTGTCAAACAACRAATGTAGAYTCRTTTGAAAYRGTTGCTGARAATGARAAAYTAGCTATAGTGGATGTCGTTGATGGGATAAATCATAAAATAAATTTGACAACTACRACATGTACTATTCGAAATTGTAAGAAGTTAGRTCCAAGAGAGAATGTRGCTGTAATACAAGTTGGTGGCTCTAATGTGTTAGACATAACAGCAGATCCAACAACTAATCCACAAAYTGAGAGAATGATGAGAGTGAATTGGAAAARATGGTGGCAAGTATTYTATACTATAGTAGATTATATTAAYCAGATTGTACAGGTAATGTCCAAAAGATCAAGATCATTAAATTCYGCTGCKTTTTATTATAGAGTA---------------
>AEB79412
ATGTATGGTATTGAATATACCACA------------ATTCTAATCTTTCTGATATCAATCATTCTACTCAACTATATATTAAAATCAGTGACCCGAATAATGGACTACATTATATATAGATTTTTGTTAATTTTTGTAGCATTATTTGCCTTAACTAAAGCTCAGAATTATGGACTTAATATACCAATAACAGGATCAATGGATACTGTATAT------TCCAACTCTACTCGAGAAGAAGTA---TTTCTAACATCCACATTATGTTTGTATTATCCAACTGAAGCAAGTACTCAAATCAGTGATGGTGAATGGAAAGACTCATTATCGCAAATGTTTCTTACAAAAGGTTGGCCAACAGGATCAGTCTATTTTAAAGAGTACTCAAATATCGTTGATTTTTCCGTTGACCCACAATTATATTGTGATTATAACTTAGTACTAATGAAGTAT---GATCAAAATCTTGAATTAGATATGTCAGAATTAGCTGATTTAATATTGAATGAATGGTTATGTAATCCAATGGATATAACATTATATTATTATCAGCAATCGGGAGAATCAAATAAGTGGATATCAATGGGATCATCATGTACTGTGAAAGTGTGTCCACTGAATACACAAACGTTAGGAATAGGTTGTCAAACAACGAATGTAGACTCATTTGAAACAGTTGCTGAGAATGAAAAATTAGCTATAGTGGATGTCGTTGATGGGATAAATCATAAAATAAATTTGACAACTACAACATGTACTATTCGAAATTGTAAGAAGTTAGGTCCAAGAGAGAATGTGGCTGTAATACAAGTTGGTGGCGCTAATATATTAGACATAACAGCGGATCCAACAACTAATCCACAAATTGAGAGAATGATGAGAGTGAATTGGAAAAGATGGTGGCAAGTGTTCTATACTATAGTAGATTATATTAATCAGATTGTACAGGTAATGTCCAAAAGATCAAGATCATTAAATTCCGCTGCGTTCTATTATAGAGTA---------------
>AEB79411
ATGTATGGTATTGAATATACCACA------------ATTCTAATCTTTCTGATATCAATCATTCTACTCAACTATATATTAAAATCAGTGACCCGAATAATGGACTACATTATATATAGATTTTTGTTGATTTCTGTAGCATTATTTGCCTTAACTAAAGCTCAGAACTATGGACTTAATATACCAATAACAGGATCAATGGATACTGTATAC------TCCAACTCTACTCAAGAAGAAGTG---TTTCTAACATCCACATTATGTTTGTATTATCCAACTGAAGCAAGTACTCAAATCAGTGATGGTGAATGGAAAGAATCATTATCACAAATGTTTCTTACAAAAGGTTGGCCAACAGGMTCAGTCTATTTTAAAGAGTATTCAAATATTGTTGATTTYTCCGTTGACCCACAATTATATTGTGATTATAACTTAGTACTAATGAAGTAT---GATCAAAATCTTGAATTAGAYATGTCAGAAYTAGCTGATTTRATATTGAATGAATGGTTATGTAATCCAATGGATATAACATTATATTATTATCAACAATCRGGAGAATCRAATAAATGGATATCAATGGGATCATCATGTACTGTRAAAGTGTGTCCACTGAATACACAAACGTTAGGAATAGGKTGTCAAACAACGAATGTAGACTCATTTGAAACAGTTGCTGAGAATGAAAAATTAGCTATAGTGGATGTCGTTGATGGGATAAATCATAAAATAAATTTRACAACTACRACATGTACTATTCGAAATTGTAAGAAGTTAGRTCCAAGAGAGAATGTGGCTGTAATACAAGTTGGTGGCKCTAATRTRTTAGACATAACAGCRGATCCAACAACTAATCCACAAATTGAGAGAATGATGAGAGTGAATTGGAAAAGATGGTGGCAAGTRTTCTATACTATAGTAGATTATATTAATCAGATTGTACAGGTAATGTCCAAAAGATCAAGATCATTAAATTCCGCTGCGTTYTATTATAGAGTA---------------
>AGH16303
ATGTATGGTATTGAATATACCACA------------ATTCTAATCTTTTTGATATCAATCATTCTACTCAACTATATATTAAAATCGGTGACTCGAATAATGGACTACATTATATATAGATCTTTGTTGATTTTTGTAGCATTATTTGCCTTAACAAGAGCTCAGAATTATGGGATTAACTTACCGATAACAGGATCAATGGACACTGCATAC------GCTAACTCTACTCAAGAAGGAATA---TTTCTAACATCCACATTATGTTTGTATTATCCAACTGAAGCAAGTACTCAAATCAATGATGGTGAATGGAAAGACTCATTGTCACAAATGTTTCTCACAAAAGGTTGGCCAACAGGATCAGTCTATTTTAAAGAGTATTCAAGTATTGTTGATTTTTCCGTTGACCCACAATTATATTGTGATTATAACTTAGTACTAATGAAATAT---GATCAAAGTCTTGAATTGGATATGTCAGAGTTAGCTGATTTAATATTGAATGAATGGTTATGTAATCCAATGGATATAACATTATATTATTATCAACAATCGGGAGAATCAAATAAGTGGATATCAATGGGATCATCATGTACTGTGAAAGTGTGTCCACTGAATACGCAAACGTTAGGAATAGGTTGTCAAACAACAAATGTAGACTCGTTTGAAATGGTTGCTGAGAATGAGAAATTAGCTATAGTGGATGTCGTTGATGGGATAAATCATAAAATAAATTTGACAACTACGACATGTACTATTCGAAATTGTAAGAAGTTAGGTCCAAGAGAGAACGTAGCTGTAATACAAGTTGGTGGCTCTAATATATTAGACATAACAGCAGATCCAACGACTAATCCACAAACTGAGAGAATGATGAGAGTGAATTGGAAAAAATGGTGGCAAGTATTTTATACTATAGTAGATTATATTAACCAGATCGTACAGGTAATGTCCAAAAGATCAAGATCATTAAATTCTGCAGCTTTTTATTATAGAGTA---------------
>BAF63019
ATGTATGGTATTGAATGTACCACA------------ATTCTAACTTTTTTGATATCGCTTGTATTCATCAATTACCTATTAAAATCAGTAACTAGAATAATGGACTTTATTATCTATAGATTTTTAATGATTATAATTTTACTTGCACCAATTATTAAGGCTCAGAACTATGGAATTAATTTGCCAATAACTGGATCCATGGATACACCATAT------ACGAATTCAACAATGAGTGAAACG---TTTCTAACTTCCACATTATGCTTGTATTATCCGAATGAAGCGGCTACTGAAATTGCAGACGCCAAGTGGACGGAGACGCTGTCACAACTGTTTCTAACTAAAGGATGGTCAACAGGATCAGTTTACTTCAATGGATACGCAGATATTGCATCATTCTCTGTAGAACCACAACTATACTGTGATTATAATATTGTGTTAATGAAATAC---GATGCAAACTTACAATTAGATATGTCTGAATTAGCTGATCTAATATTAAACGAATGGTTATGCAATCCAATGGACATAACGCTCTACTATTACCAACAAACTGACGAGGCTAATAAGTGGATATCTATGGGTTCATCGTGTACGATTAAAGTGTGTCCTCTGAATGCGCAGACCCTTGGAATAGGATGCTTAACTACGGATACTAATTCATTTGAAGTAGTAGCCAATACTGAAAAATTAGCCATAACTGATGTCGTCGATGGAGTTAATTATAAATTGGATGTAACAACGAATACATGTACTATAAGGAATTGCAAGAAACTTGGACCAAGAGAGAACGTTGCAGTAATTCAAGTAGGAGGTTCAAACATACTTGATATAACAGCAGACCCAACTACTGCACCACAAACGGAAAGAATGATGCGCATAAATTGGAAAAGATGGTGGCAAGTATTTTATACGGTGGTTGATTACGTTAACCAAATTGTGCAAGTTATGTCCAAGCGATCGCGATCTCTAAACTCAGCTGCATTTTACTATCGAGTT---------------
>AEB79416
ATGTATGGTATTGAATATACCACA------------ATTCTAATCTTTCTGATATCAATCATTCTACTCAATTATATATTAAAATCAGTGACTCAAATGATGGACTACATTATATATAGATCTTTGTTAATTTCTGTAGCATTATTTGCCTTGACAAGAGCTCAGAATTATGGGATTAACTTACCAATAACAGGATCAATGGACGCCGCATAC------ACTAACTCTACTCAAGAAGGAATA---TTTCTAACATCCACATTATGTTTGTATTATCCAACAGAAGCAAGTACTCAAATTAATGATGGTGAATGGAAAGACTCATTGTCACAAATGTTTCTCATAAAAGGTTGGCCAACAGGATCAGTCTATTTTAAAGAGTATTCAAATATTGTTGATTTTTCTGTTGATCCACAATTATATTGTGATTATAACTTAGTATTAATGAAATAT---GATCAAAATCTTGAATTAGATATGTCAGAGTTAGCTGATTTAATATTGAATGAATGGTTATGTAATCCAATGGATATAACATTATACTATTATCAACAATCGGGAGAATCAAATAAGTGGATATCAATGGGATCATCATGTACTGTGAAAGTGTGTCCACTGAATACGCAAACGTTAGGAATAGGTTGTCAAACAACAAATGTAGACTCGTTTGAAATGGTTGCTGAAAATGAGAAACTAGCTATAGTGGATGTCGTTGATGGGATAAATCATAAAATAAATTTGACAACTACGACATGTACTATTCGAAATTGTAAGAAGTTAGGTCCAAGAGAGAATGTAGCTGTAATACAAGTTGGTGGCTCTAATGTGTTAGACATAACAGCAGATCCAACGACTAATCCACAAACTGAGAGAATGATGAGAGTGAATTGGAAAAAATGGTGGCAAGTATTTTATACTATAGTAGATTATATTAACCAGATTGTACAGGTAATGTCCAAAAGGTCAAGATCATTAAATTCTGCAGCTTTTTATTATAGAGTA---------------
>AEB79415
ATGTATGGTATTGAATATACCACA------------ATTCTAATCTTTCTGATATCAATCATTCTACTCAATTATATATTAAAATCAGTGACTCAAATGATGGACTACATTATATATAGATCTTTGTTAATTTCTGTAGCATTATTTGCCTTGACAAGAGCTCAGAATTATGGGATTAACTTACCAATAACAGGATCAATGGACGCCGCATAC------ACTAACTCTACTCAAGAAGGAATA---TTTCTAACATCCACATTATGTTTGTATTATCCAACAGAAGCAAGTACTCAAATTAATGATGGTGAATGGAAAGACTCATTGTCACAAATGTTTCTCATAAAAGGTTGGCCAACAGGATCAGTCTATTTTAAAGAGTATTCAAATATTGTTGATTTTTCTGTTGATCCACAATTATATTGTGATTATAACTTAGTATTAATGAAATAT---GATCAAAATCTTGAATTAGATATGTCAGAGTTAGCTGATTTAATATTGAATGAATGGTTATGTAATCCAATGGATATAACATTATACTATTATCAACAATCGGGAGAATCAAATAAGTGGATATCAATGGGATCATCATGTACTGTGAAAGTGTGTCCACTGAATACGCAAACGTTAGGAATAGGTTGTCAAACAACAAATGTAGACTCGTTTGAAATGGTTGCTGAAAATGAGAAACTAGCTATAGTGGATGTCGTTGATGGGATAAATCATAAAATAAATTTGACAACTACGACATGTACTATTCGAAATTGTAAGAAGTTAGGTCCAAGAGAGAATGTAGCTGTAATACAAGTTGGTGGCTCTAATGTGTTAGACATAACAGCAGATCCAACGACTAATCCACAAACTGAGAGAATGATGAGAGTGAATTGGAAAAAATGGTGGCAAGTATTTTATACTATAGTAGATTATATTAACCAGATTGTACAGGTAATGTCCAAAAGGTCAAGATCATTAAATTCTGCAGCTTTTTATTATAGAGTA---------------
>AFQ21051
ATGTATGGTATTGAATATACCACA------------ATTCTGACCATTTTGATATTTATCATATTATTGAATTATATATTAAAAACTATAACTAATACGATGGACTATATAATTTTTAGGTTATTACTACTCATCGCTCTGATGTCACCATTTGTGAGGACGCAAAATTATGGTATGTATTTACCAATAACAGGATCACTAGACGCTGTATAC------ACAAATTCAACTAGTGGAGAATCA---TTTCTAACTTCAACGCTATGTTTATACTATCCAACAGAAGCTAAAAATGAGATTTCAGATAATGAATGGGAAAATACTCTATCGCAATTATTTTTAACTAAAGGATGGCCGACTGGATCAGTTTATTTTAAAGACTACAATGATATTACTACATTTTCTATGAATCCACAACTATATTGTGATTATAATGTAGTATTGATGAGATAT---GATAATACATCTGAATTAGATGCATCGGAGTTAGCAGATCTTATATTGAACGAATGGCTGTGCAATCCTATGGATATATCACTTTACTATTATCAACAAAATAGCGAATCAAATAAATGGATATCAATGGGAACGGACTGTACGGTAAAAGTTTGTCCACTCAATACACAAACTTTAGGAATTGGATGCAAAACTACGGACGTGGATACATTTGAGATTGTTGCCTCGTCTGAAAAATTGGTAATTACTGACGTTGTAAATGGTGTTAATCATAAAATAAATATTTCAATAAGTACGTGTACTATACGTAATTGTAATAAACTAGGACCACGAGAAAATGTTGCTATAATTCAAGTTGGTGGACCGAACGCACTAGATATCACTGCTGATCCAACAACAGTTCCACAGGTTCAAAGAATCATGCGAGTAAATTGGAAAAAATGGTGGCAAGTGTTTTATACAGTAGTTGACTATATTAACCAAATTATACAAGTTATGTCCAAACGGTCAAGATCATTAGACACAGCTGCTTTTTATTATAGAATT---------------
>ABM91621
ATGTATGGTATTGAATATACCACA------------ATTCTAACCTTTCTGATATCAATAGTTTTATTGAACTATATATTAAAATCACTAACTAGTGCGATGGACTTTATAATTTATAGATTTCTTTTACTTATTGTTATTGCATCATCTTTTGTTAAAACACAAAATTATGGAATTAATTTACCGATCACTGGCTCCATGGATACAGCATAT------GCAAATTCATCACAGCAAGAAACA---TTTTTGACTTCAACGCTATGCTTATATTATCCTACAGAAGCATCAACTCAAATTGGAGATACGGAATGGAAGGATACTCTGTCCCAATTATTCTTGACTAAAGGGTGGCCAACTGGATCAGTCTATTTTAAAGAATACACCGATATCGCTTCATTCTCAATTGATCCACAACTTTATTGTGATTATAATGTTGTACTGATGAAGTAT---GATTCAACGTTAGAGCTAGATATGTCTGAATTAGCTGATTTAATTCTAAATGAATGGTTATGTAACCCAATGGATATAACATTATATTATTATCAGCAAACAGATGAAGCGAATAAATGGATATCGATGGGGCAGTCTTGTACCATAAAAGTATGTCCATTGAATACGCAGACTTTAGGAATAGGTTGTATTACCACAAATACAGCGACATTTGAAGAGGTGGCTACAAGTGAAAAATTAGTAATAACCGATGTTGTTGATGGTGTGAACCATAAACTTGATGTGACTACAAATACCTGTACAATTAGGAATTGTAAGAAGTTAGGACCAAGAGAAAATGTAGCGATTATACAAGTCGGTGGCTCAGATGTGTTAGATATTACAGCGGATCCAACTACTGCACCACAAACTGAACGTATGATGCGAGTAAATTGGAAGAAATGGTGGCAAGTTTTCTATACGGTAGTAGATTATATTAATCAGATTGTGCAAGTTATGTCCAAAAGATCACGGTCATTAAATTCAGCAGCTTTTTACTATAGGGTT---------------
>AGE98607
ATGTATGGTATTGAATATACCACA------------ATTCTAATCTTTCTGATATCAATCATTCTACTCAACTATATATTAAAATCAGTAACCCGAATGATGGACTACATTATATATAGATCTTTGTTGATTTCTGTAGCATTATTTGCCTTGACAAGAGCTCAGAATTATGGGCTTAACTTACCAATAACAGGATCAATGGACACTGCATAC------GCTAACTCTACTCAAGAAGGAATA---TTTCTAACATCCACATTATGTTTGTATTATCCAACTGAAGCAAGTACTCAAATCAATGATGGTGAATGGAAAGACTCATTGTCGCAAATGTTTCTCACAAAAGGTTGGCCAACAGGATCAGTTTATTTTAAAGAGTATTCAAGTATTGTTGATTTTTCTGTTGACCCACAATTATATTGTGATTATAACTTAGTACTAATGAAATAT---GATCAAAATCTTGAATTAGATATGTCAGAGTTAGCTGATTTAATATTGAATGAATGGTTATGTAATCCAATGGATATAACGTTATATTATTATCAACAATCGGGAGAATCAAATAAGTGGATATCAATGGGATCATCATGTACTGTGAAAGTGTGTCCACTGAATACACAAACGTTAGGAATAGGTTGTCAAACAACGAATGTAGACTCATTTGAAATGGTTGCTGAGAATGAGAAATTAGCTATAGTGGATGTTGTTGATGGGATAAATCATAAAATAAATTTGACAACTACGACGTGTACTATTCGAAATTGTAAGAAGTTAGGTCCAAGAGAGAATGTAGCTGTAATACAAGTTGGTGGCTCTAATGTATTAGACATAACAGCAGATCCAACGACTAATCCACAAACCGAGAGAATGATGAGAGTGAATTGGAAAAAATGGTGGCAAGTATTTTATACTATAGTAGATTATATTAACCAGATTGTACAGGTAATGTCCAAAAGATCAAGAGCATTAAATTCTGCAGCTTTTTATTACAGAGTA---------------
>BAF98198
ATGTATGGTATTGAATATACCACA------------ATTCTAACCTTTCTGATATCAATAGTTTTATTGAACTATATATTAAAATCACTAACTAGTGCGATGGACTTTATAATTTATAGATTTCTTTTACTTATTGTTATTGCATCACCTTTTGTTAAAACACAAAATTATGGAATTAATTTACCGATCACTGGCTCCATGGATGCAGCATAT------GCAAATTCATCACAGCAAGAAACA---TTTTTGACTTCAACGCTATGCTTATATTATCCTACAGAAGCATCAACTCAAATTGGAGATACGGAATGGAAGGATACTCTGTCCCAATTATTCTTGACTAAAGGGTGGCCAACTGGATCAGTCTATTTTAAAGAATACACTGATATCGCTTCATTCTCAATTGATCCACAACTTTATTGTGATTATAATGTTGTACTGATGAAGTAT---GATTCAACGTTAGAGCTAGATATGTCTGAATTAGCTGATTTAATTCTAAATGAATGGTTATGTAACCCAATGGATATAACATTATATTATTATCAGCAAACAGATGAAGCGAATAAATGGATATCGATGGGACAATCTTGTACCATAAAAGTATGTCCATTGAATACACAGACTTTAGGAATAGGTTGTATTACCACAAATACAGCGACATTTGAAGAGGTGGCTACAAGTGAAAAATTAGTAATAACCGATGTTGTTGATGGTGTGAACCATAAACTTGATGTGACTACAAATACCTGTACAATTAGGAATTGTAAGAAGTTAGGACCAAGAGAAAATGTAGCGATTATACAAGTCGGTGGCTCAGATGTGTTAGATATTACAGCGGATCCAACTACTGCACCACAAACTGAACGTATGATGCGAGTAAATTGGAAGAAATGGTGGCAAGTTTTCTATACGGTAGTAGATTATATTAATCAGATTGTGCAAGTTATGTCCAAAAGATCACGGTCATTAAATTCAGCAGCTTTTTACTATAGGATT---------------
>BAF98199
ATGTATGGTATTGAATATACCACA------------ATTCTAATCTTTCTGATATCAATAGTTTTATTGAACTATATATTAAAATCACTAACTAGTGCGATGGACTTTATAATTTATAGATTTCTTTTACTTATTGTTATTGCATCACCTTTTGTTAAAACACAAAATTATGGAATTAATTTACCGATCACTGGCTCCATGGATACAGCATAT------GCAAATTCATCACAGCAAGAAACA---TTTTTGACTTCAACGCTATGCTTATATTATCCTACAGAAGCATCAACTCAAATTGGAGATACGGAATGGAAGGATACTCTGTCCCAATTATTCTTGACTAAAGGGTGGCCAACTGGATCAGTCTATTTTAAAGAATATACTGATATCGCTTCATTCTCAATTGATCCACAACTTTATTGTGATTATAATGTTGTACTGATGAAGTAT---GATTCAACGTTAGAGCTAGATATGTCTGAATTAGCTGATTTAATTCTAAATGAATGGTTATGTAACCCAATGGATATAACATTATATTATTATCAGCAAACAGATGAAGCGAATAAATGGATATCGATGGGACAGTCTTGTACCATAAAAGTATGTCCATTGAATACGCAGACTTTAGGAATAGGTTGTATTACCACAAATACAGCGACATTTGAAGAGGTGGCTACAAGTGAAAAATTAGTAATAATCGACGTTGTTGATGGTGTGAACCATAAACTTGATGTGACTACAAATACCTGTACAATTAGGAATTGTAAGAAGTTAGGACCAAGAGAAAATGTAGCGATTATACAAGTCGGTGGCTCAGATGTGTTAGATATTACAGCAGATCCAACTACTACACCACAAACTGAACGTATGATGCGAGTAAATTGGAAGAAATGGTGGCAGGTTTTCTATACAGTAGTAGATTATATTAATCAGATTGTGCAAGTTATGTCCAAAAGATCACGGTCATTAAATTCAGCAGCTTTTTACTATAGGGTT---------------
>AGE98766
ATGTATGGTATTGAATATACCACA------------ATTCTAATCTTTCTGATATCAATCATTCTACTCAACTATATATTAAAATCAGTAACCCGAATGATGGACTACATTATATATAGATCTTTGTTGATTTCTGTAGCATTATTTGCCTTGACAAGAGCTCAGAATTATGGGCTTAACTTACCAATAACAGGATCAATGGACACTGCATAC------GCTAACTCTACTCAAGAAGGAATA---TTTCTAACATCCACATTATGTTTGTATTATCCAACTGAAGCAAGTACTCAAATCAATGATGGTGAATGGAAAGACTCATTGTCGCAAATGTTTCTCACAAAAGGTTGGCCAACAGGATCAGTTTATTTTAAAGAGTATTCAAGTATTGTTGATTTTTCTGTTGACCCACAATTATATTGTGATTATAACTTAGTACTAATGAAATAT---GATCAAAATCTTGAATTAGATATGTCAGAGTTAGCTGATTTAATATTGAATGAATGGTTATGTAATCCAATGGATATAACGTTATATTATTATCAACAATCGGGAGAATCAAATAAGTGGATATCAATGGGATCATCATGTACTGTGAAAGTGTGTCCACTGAATACACAAACGTTAGGAATAGGTTGTCAAACAACGAATGTAGACTCATTTGAAATGGTTGCTGAGAATGAGAAATTAGCTATAGTGGATGTTGTTGATGGGATAAATCATAAAATAAATTTGACAACTACGACGTGTACTATTCGAAATTGTAAGAAGTTAGGTCCAAGAGAGAATGTAGCTGTAATACAAGTTGGTGGCTCTAATGTATTAGACATAACAGCAGATCCAACGACTAATCCACAAACCGAGAGAATGATGAGAGTGAATTGGAAAAAATGGTGGCAAGTATTTTATACTATAGTAGATTATATTAACCAGATTGTACAGGTAATGTCCAAAAGATCAAGAGCATTAAATTCTGCAGCTTTTTATTACAGAGTA---------------
>BAH23586
ATGTATGGTATTGAATATACCACA------------GTTTTAACTTTCATCACATTACTTATTTTGAGTAATTACACATTGAAAATGGTGACTAAGACGATAGATTATATAATATACAGGTTTCTACTGATTGTAGCTGTCTTTTCCATAATTACTAATGCACAGAACTACGGCATGAATTTACCAATAACTGGTTCTATGGATGCGGCGTAT------TCTAATTCGACTGAAGGAAATATT---TTTATGAAATCAACGCTTTGTCTTTATTATCCAAACGAAGTAATCAGTCAAATTAATGATGATAAGTGGAAAGATACTATATCGCAATTGTTTGTGACAAAGGGATGGCCAACAGGTTCTGTATATTTTAAAGACTATAATAATATAGCCGCGTTTTCAGTTGATCCTCAGCTTTATTGTGATTATAACATCGTAATAATGAAATAT---GCTGATTCAGAATCGCTTGACATGTCAGAATTGGCTGATCTGATATTGAACGAATGGTTATGTAATCCAATGGATGTGACATTATATTATTATCAGCAAAGTGGTGAAGCTAATAAATGGATATCAATGGGAGAAGAGTGCACAGTTAAAGTTTGTCCGTTGAATACTCAAACGGTAGGAATAGGTTGTGTGACTACAGATGTTAATACTTTTGAAGAATTGGCAACAACTGAGAAGCTAGTTATTACGGATGTGGTTGATGGTGTAAATTACAAGATTAATATTACAACACAAAAGTGCACTATTCGTAATTGTAACAAGTTAGGTCCAAGAGAGAACGTCGCAATAATCCAAGTAGGTGGTTCAGACGTTATTGATATAACAGCAGATCCAACAACAACACCACAAATTGAACGAATGATGCGTGTTAATTGGAAAAGATGGTGGCAAGTGTTCTATACTATTGTAGATTATATTAATCAAATTGTGAAAGTGATGTCAAGGAGATCTAGGTCACTCAATTCTGCAGCTTTCTACTATAGAGTA---------------
>AGE46963
ATGTATGGTATTGAATATACCACA------------ATTCTGACCATTTTAATATCTATCATATTATTGAATTATATACTAAAAACTATAACTAATACAATGGACTACATAATTTTTAGATTTTTACTACTCATCGCTCTGATGTCACCATTTGTGAGGACACAAAATTACGGCATGTATCTACCAATAACGGGATCACTAGACGCCGTATAC------ACAAATTCAACTAGTGGAGAATCA---TTTCTAACTTCAACGTTATGTTTATATTATCCAACAGAAGCTAAAAATGAGATTTCAGATAATGAATGGGAAAATACTCTATCACAATTATTTTTAACTAAAGGATGGCCGACTGGGTCAGTTTATTTTAAAGACTACAATGATATTACTACATTTTCTATGAATCCACAACTGTATTGTGATTATAATGTAGTATTGATGCGATAT---GATAATACATCTGAATTAGATGCATCGGAATTAGCAGATCTTATATTGAATGAATGGCTGTGCAATCCTATGGATATATCACTTTACTATTATCAACAAAATAGCGAATCAAATAAATGGATATCAATGGGAACAGACTGCACGGTAAAAGTTTGTCCACTCAATACGCAAACTTTAGGAATTGGATGCAAAACTACGGACGTGGATACATTTGAGATTGTTGCGTCGTCTGAAAAATTGGTAATTACTGATGTTGTAAATGGTGTTAATCATAAAATAAATATTTCAATAAATACGTGCACTATACGTAATTGTAATAAACTAGGACCACGAGAAAATGTTGCTATAATTCAAGTTGGTGGACCGAACGCATTAGATATCACTGCTGATCCAACAACAGTTCCACAGGTTCAAAGAATTATGCGAGTAAATTGGAAAAAATGGTGGCAAGTGTTTTATACAGTAGTTGATTATATTAACCAAATTATACAAGTTATGTCCAAACGGTCAAGATCATTAGACACGGCTGCTTTTTATTATAGAATT---------------
>AGF86002
ATGTATGGTATTGAATATACCACA------------TTCCTAATCTACTTAATATCGATTATATTATTTAATTACATATTAAAGAGTATAACTAGAATGATGGACTATATAATTTATAAATTTTTGATTATAGTCATGATCTTTTCAATTATTGTTAACGCACAAAATTACGGGATTAATTTGCCTATAACTGGGTCGATGGATATGTCATAT------GTGAACATTACTAAAGATGAACCA---TTTCTAACGTCAACATTATGTTTATACTATCCAACAGAGGCTAGAACAGAGATACACGATAATGAGTGGATACGTACGTTATCGCAGTTGTTCTTAACAAAGGGATGGCCAACTGGATCCGTATACTTTAAAGAATACGATGATATAGCTGCTTTTTCAGTGGATCCTCAATTGTATTGTGACTATAACATAGTTTTAATGAAATAC---AATTCAACTCTAGAACTTGATATGTCAGAATTAGCAAATTTAATATTAAATGAATGGCTGTGTAATCCAATGGACGTTACATTATATTATTATCAGCAAACAGACGAAACAAACAAATGGATAGCAATGGGGAAATCATGTACAATAAAAGTATGTCCATTAAATGCCCAAACGTTAGGAATAGGATGTCAGACTACAGATACTGGAACATTTGAAGAAGTTGCGACAGCTGAAAAATTAGCAATTACTGACGTGGTTGATGGCGTAAATCATAAACTAGATGTTACTACTGCGACTTGTACTATCAGAAATTGCAAAAAACTAGGACCGAGAGAAAATGTAGCAGTAATTCAAGTAGGTGGTGCTGATGTCCTTGATATAACGTCTGATCCGACAACTAATCCACAAACTGAACGGATGATGAGAATAAATTGGAAAAAATGGTGGCAAGTGTTCTATACTATAGTTGATTATGTAAATCAAATTGTGCAAGCAATGTCTAAAAGGTCCAGATCATTGAATTCGGCGGCATTTTATTACAGAGTG---------------
>AFI60149
ATGTATGGTATTGAATATACCACA------------ATTCTAACCTTTCTGATATCAATAGTTTTATTGAACTATATATTAAAATCACTAACTAGTGCGATGGACTTTATAATTTATAGATTTCTTTTACTTATTGTTATTGCATCACCTTTTGTTAAAACGCAAAATTATGGGATTAATTTACCGATTACTGGCTCCATGGATACAGCATAT------GCAAATTCATCACAGCAAGAAACA---TTTTTGACTTCAACGCTATGCTTATATTATCCTACAGAAGCATCAACTCAAATTGGAGATACGGAATGGAAGGATACTCTGTCCCAATTGTTCTTGACTAAAGGGTGGCCAACTGGATCAGTCTATTTTAAAGAATACACTGATATCGCTTCATTCTCAATTGATCCACAACTTTATTGTGATTATAATGTTGTACTGATGAAGTAT---GATTCAACATTAGAGCTAGATATGTCTGAATTAGCTGATTTAATTCTAAATGAATGGTTATGTAACCCAATGGATATAACATTATATTATTATCAGCAAACAGATGAAGCGAATAAATGGATATCGATGGGACAATCTTGTACCATAAAAGTATGTCCATTGAATACACAGACTTTAGGAATAGGTTGTATTACCACAAATACAGCGACATTTGAAGAGGTGGCTACAAGTGAAAAATTAGTCATAACTGATGTTGTTGATGGTGTGAACCATAAACTTGATGTGACTACAAATACCTGTACAATTAGGAATTGTAAGAAGTTAGGACCAAGAGAAAATGTAGCGATTATACAAGTCGGTGGCTCAGATGTGTTAGATATTACAGCGGATCCAACTACTGCACCACAAACTGAACGTATGATGCGAGTAAATTGGAAGAAATGGTGGCAAGTTTTCTATACGGTAGTAGATTATATTAATCAGATTGTGCAAGTTATGTCCAAAAGATCACGGTCATTAAATTCAGCAGCTTTTTACTATAGGATT---------------
>ABV68900
ATGTATGGTATTGAATATACCACA------------ATTCTAATCTTCTTGACATCGATTACATTATTGAATTATATCTTAAAATCAATAACGAGAATAATGGACTATATAATTTACAGATTTCTGCTTATAGTAGTGATCTTGGCCACCATAATAAATGCGCAAAACTATGGAGTAAATTTGCCAATTACAGGTTCAATGGATACTGCGTAT------GCAAACTCTACACAAAGTGAGCCA---TTTTTGACATCAACCCTTTGTTTGTATTATCCTGTTGAGGCATCAAACGAAATAGCTGATACTGAATGGAAAGATACCTTATCACAACTGTTCTTGACAAAAGGATGGCCAACAGGATCAGTGTACCTTAAAGAATATGCTGATATAGCGGCCTTTTCAGTGGAACCACAGTTATACTGCGATTATAATTTAGTTTTAATGAAATAT---GACTCTACACAAGAACTAGATATGTCTGAATTGGCCGATCTTATATTGAACGAATGGCTGTGCAATCCAATGGACATAACGCTATATTATTATCAGCAGACTGATGAAGCAAATAAATGGATATCAATGGGCTCCTCTTGCACGGTTAAAGTGTGTCCATTAAATACACAAACACTTGGTATTGGATGTCTAATAACTAATCCAGACACGTTTGAAACAGTTGCGACAACGGAGAAGTTAGTGATTACAGATGTTGTAGATGGTGTCAGTCACAAATTAAACGTCACAACGGCAACGTGCACCATACGCAACTGTAAAAAGTTAGGACCAAGGGAGAACGTGGCAGTCATACAGGTAGGCGGCGCGAACATTTTAGACATCACAGCTGATCCAACAACTACACCACAGACAGAGAGAATGATGCGAATAAATTGGAAAAAATGGTGGCAAGTGTTTTACACGGTAGTGGATTATGTCAATCAGATAATTCAGACAATGTCCAAAAGATCTAGATCGCTTAATTCGTCAGCGTTCTATTACAGAGTA---------------
>AGF86162
ATGTATGGTATTGAATATACCACA------------TTTCTAATCTACTTAATATCGATTATATTATTTAATTACATATTAAAGAGTATAACTAGAATGATGGACTATATAATTTATAAATTTTTGATTATAGTCACGATTTGTTCAATTATTGTTAACGCACAAAATTACGGGATTAATTTGCCTATAACTGGATCGATGGATATGTCATAT------GTGAACATTACTAAAGATGAACCA---TTTCTAACGTCAACATTATGTTTGTACTATCCAACAGAGGCTAGAACAGAGATACACGATACTGAGTGGATACGTACGTTATCGCAGTTGTTCTTAACAAAGGGATGGCCAACTGGATCCGTATACTTTAAAGAATACGATGATATAGCTGCTTTTTCAGTGGATCCTCAATTGTATTGTGACTATAACATAGTTTTAATGAAATAC---AATTCAACTCTAGAACTTGATATGTCAGAATTAGCGAATTTAATATTAAATGAATGGCTGTGCAATCCAATGGACGTTACATTATATTATTATCAGCAAACAGACGAAACAAACAAATGGATAGCAATGGGGAAATCATGTACAATAAAAGTATGTCCATTAAATGCCCAAACGTTAGGAATAGGATGTCAGACTACAGATACTGGAACATTTGAAGAAGTTGCGACAGCTGAAAAATTAGCAATTACTGACGTGGTTGATGGCGTAAATCACAAACTAGATGTTACTACTGCGACTTGTACTATCAGAAATTGCAAAAAACTAGGACCGAGAGAAAATGTAGCAGTAATTCAAGTAGGTGGTGCTGATGTCCTTGATATAACGTCTGATCCGACAACCAATCCACAAACTGAACGGATGATGAGAATAAATTGGAAAAAATGGTGGCAAGTGTTCTATACTATAGTTGATTATGTAAATCAAATTGTGCAAGCAATGTCTAAAAGGTCCAGATCATTGAATTCGGCGGCATTTTATTACAGAGTG---------------
>ABI34090
ATGTATGGTATTGAATATACCACA------------GTTTTAACCTTTTTGATATCAGTTATATTGTTGAATTACGTACTCAAATCCTTAACTAGAATAATGGACTTTATTATTTACAGATTTCTTTTAATTATAGTTATATTATCACCACTCCTTAATGCACAAAATTATGGAATAAATCTTCCGATTACTGGCTCAATGGACACACCATAT------ACGAACTCAACGCGAGAGGAAGTA---TTCCTAACTTCGACTTTATGTTTGTATTACCCAACTGAAGCAGCAACAGAAATAAATGATAATTCATGGAAGGATACACTTTCTCAGCTATTTTTAACCAAAGGATGGCCAACAGGATCTATTTATTTTAAAGATTATACTGATATTGCCTCGTTTTCAGTCGATCCACAACTGTATTGTGATTATAATTTGGTATTAATGAAATAT---GACGCTACATTGCAACTAGACATGTCCGAACTAGCAGATTTGTTACTTAATGAGTGGTTATGTAATCCTATGGATATTACTTTGTATTATTATCAACAAACTGATGAGGCAAATAAATGGATTTCAATGGGATCATCTTGTACTATAAAGGTATGTCCACTAAATACGCAAACATTAGGAATTGGGTGCCTAACAACTGATACAAATACGTTTGAAGAAGTTGCAACAGCTGAAAAATTAGTGATTACTGACGTTGTAGATAGAGTCAATCATAAATTGAACGTGACAACAAACACCTGTACGATTAGAAATTGTAAAAAATTAGGACCAAGGGAAAATGTAGCAGTTATACAGGTTGGTGGCCCAGATGTACTTGACATAACAGCTGATCCAACGACAATGCCACAAACAGAAAGAATGATGCGAGTGAATTGGAAGAAATGGTGGCAAGTGTTTTATACAATAGTTGACTACGTGAATCAAATTGTGCAAGCAATGTCCAAAAGATCGAGATCATTAAATTCTGCTGCATTTTACTACAGAGTA---------------
>AGE99570
ATGTATGGTATTGAATATACCACA------------ATTCTAATCTTTCTGATATCAGTTATTTTACTCAACTACATATTAAAATCAGTAACTCGAATGATGGACTACATTATATATAGATCTTTGTTGATTACTGTAGCATTATTTGCCTTGACAAGAGCTCAGAATTATGGACTTAACTTACCAATAACAGGATCAATGGATACTATTTAT------GCTAACTCTACTCAAGAAGGAATA---TTTCTAACATCTACATTATGTTTGTATTATCCAACTGAAGCAAGTACTCAAATTAGTGATGGTGAATGGAAAGATTCTTTGTCACAAATGTTTCTCACAAAAGGTTGGCCAACAGGATCGGTCTATTTTAAAGAGTATTCCAGTATTGTTGATTTTTCTGTTGACCCACAATTGTATTGTGATTATAATTTAGTACTGATGAAATAT---GATCAAAATCTTGAATTAGATATGTCAGAGTTAGCTGATTTAATCTTGAATGAATGGTTATGTAATCCAATGGATATAACATTATATTATTATCAACAATCGGGAGAATCAAATAAATGGATATCAATGGGATCATCATGTACTGTAAAAGTGTGTCCACTGAATACACAAACGTTAGGAATAGGTTGTCAAACAACAAATGTAGACTCATTTGAAATGATTGCTGAGAATGAGAAATTAGCTATAGTGGATGTCGTTGATGGGATAAATTACAAAATAAATTTAACAACTACGACATGTACTATTCGAAACTGTAAGAAGTTGGGTCCAAGAGAGAACGTAGCTGTAATACAAGTTGGTGGTTCTAATATATTAGATATAACAGCAGATCCAACAACTAATCCACAGACTGAGAGAATGATGAGAGTGAATTGGAAAAAATGGTGGCAAGTATTTTATACTATAGTAGATTATATTAACCAGATTGTACAGGTAATGTCCAAAAGATCAAGATCATTGAATTCTGCAGCTTTTTATTATAGAGTA---------------
>AGE99340
ATGTATGGTATTGAATATACCACA------------ATTCTAATCTTTCTGATATCAATCATTCTACTCAACTATATATTAAAATCAGTAACCCGAATGATGGACTACATTATATATAGATCTTTGTTGATTTCTGTAGCATTATTTGCCTTGACAAGAGCTCAGAATTATGGGCTTAACTTACCAATAACAGGATCAATGGACACTGCATAC------GCTAACTCTACTCAAGAAGGAATA---TTTCTAACATCCACATTATGTTTGTATTATCCAACTGAAGCAAGTACTCAAATCAATGATGGTGAATGGAAAGACTCATTGTCGCAAATGTTTCTCACAAAAGGTTGGCCAACAGGATCAGTTTATTTTAAAGAGTATTCAAGTATTGTTGATTTTTCTGTTGACCCACAATTATATTGTGATTATAACTTAGTACTAATGAAATAT---GATCAAAATCTTGAATTAGATATGTCAGAGTTAGCTGATTTAATATTGAATGAATGGTTATGTAATCCAATGGATATAACGTTATATTATTATCAACAATCGGGAGAATCAAATAAGTGGATATCAATGGGATCATCATGTACTGTGAAAGTGTGTCCACTGAATACACAAACGTTAGGAATAGGTTGTCAAACAACGAATGTAGACTCATTTGAAATGGTTGCTGAGAATGAGAAATTAGCTATAGTGGATGTTGTTGATGGGATAAATCATAAAATAAATTTGACAACTACGACGTGTACTATTCGAAATTGTAAGAAGTTAGGTCCAAGAGAGAATGTAGCTGTAATACAAGTTGGTGGCTCTAATGTATTAGACATAACAGCAGATCCAACGACTAATCCACAAACCGAGAGAATGATGAGAGTGAATTGGAAAAAATGGTGGCAAGTATTTTATACTATAGTAGATTATATTAACCAGATTGTACAGGTAATGTCCAAAAGATCAAGAGCATTAAATTCTGCAGCTTTTTATTACAGAGTA---------------
>AGE98889
ATGTATGGTATTGAATATACCACA------------ATTCTAATCTTTTTGATATCAATCATTCTACTCAACTATATATTAAAATCAGTGACTCGAATAATGGACTACATTATATATAGATTTTTGTTGATTACTGTAGCATTATTTGCTTTGACAAGAGCTCAGAATTATGGACTTAACTTACCAATAACAGGATCAATGGACGCTGTATAT------ACTAACTCTACTCAAGAAGAAGTG---TTTCTAACTTCTACGTTATGTCTGTATTATCCAACTGAAGCAAGTACTCAAATCAATGATGGTGACTGGAAAGACTCATTGTCGCAAATGTTTCTTACAAAGGGTTGGCCAACAGGATCTGTTTACTTTAAAGAGTACTCAAGTATTGTTGATTTTTCTGTTGACCCACAGCTGTATTGTGACTATAATTTAGTACTTATGAAATAT---GACCAAAGTCTTGAATTAGATATGTCAGAGTTAGCTGATTTAATATTGAATGAATGGTTATGTAACCCAATGGATGTAACATTATACTATTATCAACAATCGGGAGAATCAAATAAGTGGATATCGATGGGATCATCATGTACCGTGAAAGTGTGTCCGCTAAATACACAAACGTTAGGGATAGGTTGTCAAACAACAAACGTAGACTCATTTGAAATGATTGCTGAGAATGAGAAATTAGCTATAGTGGATGTCGTTGATGGGATAAATCATAAAATAAATTTAACAACTACGACATGTACTATTCGAAATTGTAAGAAATTAGGTCCAAGAGAAAATGTAGCTGTAATACAAGTTGGTGGTTCTAATGTGTTAGACATAACAGCAGATCCAACAACTAATCCACAAACTGAGAGAATGATGAGAGTGAATTGGAAAAAGTGGTGGCAAGTATTTTATACTATAGTAGATTATATTAATCAAATTGTACAGGTAATGTCCAAAAGATCAAGATCATTAAATTCTGCAGCTTTTTATTATAGAGTA---------------
>BAG83249
ATGTATGGTATTGAATATACCACA------------ATTCTAACCTTTCTGATATCAATAGTTTTATTGAACTATATATTAAAATCACTAACTAGTGCGATGGACTTTATAATTTATAGATTTCTTTTACTTATTGTTATTGCATCATCTTTTGTTAAAACACAAAATTATGGAATTAATTTACCGATCACTGGCTCCATGGATACAGCATAT------GCAAATTCATCACAGCAAGAAACA---TTTTTGACTTCAACGCTATGCTTATATTATCCTACAGAAGCATCAACTCAAATTGGAGATACGGAATGGAAGGATACTCTGTCCCAATTATTCTTGATTAAAGGGTGGCCAACTGGATCGGTCTATTTTAAAGAATACACTGATATCGCTTCATTCTCAATTGATCCACAACTTTATTGTGATTATAATGTTGTACTGATGAAGTAT---GATTCAACGTTAGAGCTAGATATGTCTGAATTAGCTGATTTAATTCTAAATGAATGGTTATGTAACCCAATGGATATAACATTATATTATTATCAGCAAACAGATGAAGCGAATAAATGGATATCGATGGGACAGTCTTGTACCATAAAAGTATGTCCATTGAATACGCAGACTTTAGGAATAGGTTGTATTACTACAAATACAGCGACATTTGAAGAGGTGGCTACAAGTGAAAAATTAGTAATAACCGATGTTGTTGATGGTGTGAACCATAAACTTGATGTGACTACAAATACCTGTATAATTAGGAATTGTAAGAAGTTAGGACCAAGAGAAAATGTAGCGATTATACAAGTCGGTGGCTCAGATGTGTTAGATATTACAGCGGATCCAACTACTGCACCACAAACTGAACGTATGATGCGAGTAAATTGGAAGAAATGGTGGCAAGTTTTCTATACGGTAGTAGATTATATTAATCAGATTGTGCAAGTTATGTCCAAAAGATCACGGTCATTAAATTCAGCAGCTTTTTACTATAGGGTT---------------
>AGE47466
ATGTATGGTATTGAATATACCACA------------ATTCTGACCATTTTGATATCTATCATATTATTGAACTACATATTAAAAGCTATAACTAATACAATGGACTACATAATTTTTAGACTTTTACTACTCATTGCTCTGACGTCACCATTTGTGAGGACGCAAAATTACGGCATGTATTTACCAATAACGGGATCACTAGACGCTGTATAC------ACAAATTCAACTAGTGGAGAATCA---TTTCTAACTTCAACGTTATGTTTATATTATCCAACAGAAGCTAAAAATGAGATTTCAGATAATGAATGGGAAAATACTCTATCACAATTATTTTTAACTAAAGGATGGCCGACTGGGTCAGTTTATTTTAAAGACTACAATGATATTACTACATTTTCTATGGATCCACAACTGTATTGTGATTATAATGTAGTACTGATGCGATAT---GATAATACATCTGAATTAGATGCATCGGAGTTAGCAGATCTTATATTGAACGAATGGCTGTGCAATCCTATGGATATATCACTTTACTATTATCAACAAAATAGCGAATCAAATAAATGGATATCAATGGGAACAGACTGCACGGTAAAAGTTTGTCCACTTAATACACAAACTTTAGGGATTGGATGTAAAACTACAGACGTGGATACATTTGAGATTGTTGCGTCGTCTGAAAAATTGGTAATTACTGATGTGGTAAATGGTGTTAATCATAAAATAAATATTTCAATAAATACGTGCACTATACGTAATTGTAATAAACTAGGACCACGAGAGAATGTTGCTATAATTCAAGTTGGTGGACCGAACGCACTAGATATCACTGCTGATCCAACAACGGTTCCACAGGTTCAAAGAATTATGCGAGTAAATTGGAAAAAATGGTGGCAAGTGTTTTATACAGTAATTGACTATATTAACCAAATTATACAAGTTATGTCCAAACGGTCAAGATCATTAGATACGGCTGCTTTCTATTATAGAATT---------------
>BAB32859
ATGTATGGTATGGAATATACCACA------------GTTCTATTTTATTTGAAATCGTTCGTTCTTGTGAGTTATATTCTGAGGACCATAATAAAGATAATGGACTATATTATTTATAGAAAAAAATTTGTAATTGTAGTATTATCAGTATTAGCGATTGCGCAAAATTATGGAATAAATTTGCCAACCACCGGATCTATGGGTACAGCATAT------GCTAACTTAACACAAAACAATAAT---TTTTTATCTTCAACTTTATGTCTATATTATCCATCAGAAGCTCCAACTCNAATTAGTGACACTGAGTGGAAAGATACACTATCTCAGCTGTTTTTAACCAAGGGATGCCGAGAAAGTTCAATTTATTTTAGTGAATATTCCAACGTTCTAGAATTTTCCATCGACCCAAAGCTATACTGTGATTATAATATTGTGCTAATTAAATTT---GCTTCTGGTGAGGAGTTGGACATATCTGAATTAGCTGATGGAATACTGAATGAGTGGTTATGTAATCCAATGGATATAACATTATATTATTACCAACAGACTGGAGAGCCCAACAAATGGATATCAATGGGGTCATCATGCACCGTTAAAGTGTGTCCATTAAATACGCAGACATTAGGAATTGGATGTCAAACAACAAATACAGCTACTTTTGAAACAGTTGCTGATAGCGAAAAATTGGCAATAATTGATGTTGTTGACAGCGTAAATCATAAATTAGATGTCACATCTACTACATGTACGATACGGAATTGTAATAAACTAGGACCGAGAGAAAATGTGGCCATAATACAGGTTGGTGGTTCTAATATATTAGATATAACGGCTGATCCCACAACTTCTCCACAAACAGAACGAATGATGCGCGTGAACTGGAAAAAATGGTGGCAAGTATTCTATACTGTAGTTGATTACATTAATCAGATAGTGCAAGTAATGTCCAAAAGATCGAGATCGTTAGATTCGTCGGCTTTCTATTATAGAGTA---------------
>AGE99474
ATGTATGGTATTGAATATACCACA------------ATTCTAATCTTTCTGATATCAATCATTCTACTCAACTATATATTAAAATCAGTAACCCGAATGATGGACTACATTATATATAGATCTTTGTTGATTTCTGTAGCATTATTTGCCTTGACAAGAGCTCAGAATTATGGGCTTAACTTACCAATAACAGGATCAATGGACACTGCATAC------GCTAACTCTACTCAAGAAGGAATA---TTTCTAACATCCACATTATGTTTGTATTATCCAACTGAAGCAAGTACTCAAATCAATGATGGTGAATGGAAAGACTCATTGTCGCAAATGTTTCTCACAAAAGGTTGGCCAACAGGATCAGTTTATTTTAAAGAGTATTCAAGTATTGTTGATTTTTCTGTTGACCCACAATTATATTGTGATTATAACTTAGTACTAATGAAATAT---GATCAAAATCTTGAATTAGATATGTCAGAGTTAGCTGATTTAATATTGAATGAATGGTTATGTAATCCAATGGATATAACGTTATATTATTATCAACAATCGGGAGAATCAAATAAGTGGATATCAATGGGATCATCATGTACTGTGAAAGTGTGTCCACTGAATACACAAACGTTAGGAATAGGTTGTCAAACAACGAATGTAGACTCATTTGAAATGGTTGCTGAGAATGAGAAATTAGCTATAGTGGATGTTGTTGATGGGATAAATCATAAAATAAATTTGACAACTACGACGTGTACTATTCGAAATTGTAAGAAGTTAGGTCCAAGAGAGAATGTAGCTGTAATACAAGTTGGTGGCTCTAATGTATTAGACATAACAGCAGATCCAACGACTAATCCACAAACCGAGAGAATGATGAGAGTGAATTGGAAAAAATGGTGGCAAGTATTTTATACTATAGTAGATTATATTAACCAGATTGTACAGGTAATGTCCAAAAGATCAAGAGCATTAAATTCTGCAGCTTTTTATTACAGAGTA---------------
>AGE99266
ATGTATGGTATTGAATATACCACA------------ATTCTAATCTTTCTGATATCAATCATTCTACTCAACTATATATTAAAATCAGTAACCCGAATGATGGACTACATTATATATAGATCTTTGTTGATTTCTGTAGCATTATTTGCCTTGACAAGAGCTCAGAATTATGGGCTTAACTTACCAATAACAGGATCAATGGACACTGCATAC------GCTAACTCTACTCAAGAAGGAATA---TTTCTAACATCCACATTATGTTTGTATTATCCAACTGAAGCAAGTACTCAAATCAATGATGGTGAATGGAAAGACTCATTGTCGCAAATGTTTCTCACAAAAGGTTGGCCAACAGGATCAGTTTATTTTAAAGAGTATTCAAGTATTGTTGATTTTTCTGTTGACCCACAATTATATTGTGATTATAACTTAGTACTAATGAAATAT---GATCAAAATCTTGAATTAGATATGTCAGAGTTAGCTGATTTAATATTGAATGAATGGTTATGTAATCCAATGGATATAACGTTATATTATTATCAACAATCGGGAGAATCAAATAAGTGGATATCAATGGGATCATCATGTACTGTGAAAGTGTGTCCACTGAATACACAAACGTTAGGAATAGGTTGTCAAACAACGAATGTAGACTCATTTGAAATGGTTGCTGAGAATGAGAAATTAGCTATAGTGGATGTTGTTGATGGGATAAATCATAAAATAAATTTGACAACTACGACGTGTACTATTCGAAATTGTAAGAAGTTAGGTCCAAGAGAGAATGTAGCTGTAATACAAGTTGGTGGCTCTAATGTATTAGACATAACAGCAGATCCAACGACTAATCCACAAACCGAGAGAATGATGAGAGTGAATTGGAAAAAATGGTGGCAAGTATTTTATACTATAGTAGATTATATTAACCAGATTGTACAGGTAATGTCCAAAAGATCAAGAGCATTAAATTCTGCAGCTTTTTATTACAGAGTA---------------
>AFQ21022
ATGTATGGTATTGAATATACCACA------------ATTCTAATCTTTCTGATATCAATCATTCTATTAAATTATATATTAAAATCAGTGACTCGAATGATGGACTACATTATATATAGATCTTTGTTAATTTCTGTAGCATTATTTGCTTTGACAAGAGCTCAGAATTATGGGATTAACTTACCAATAACAGGATCAATGGACGCCGCATAC------GCTAACTCTACTCAAGAAGGAATA---TTTCTAACATCCACATTATGTTTGTATTATCCAACAGAAGCAAGTACTCAAATTAATGATGGTGAATGGAAAGACTCATTGTCACAAATGTTTCTCATAAAAGGTTGGCCAACAGGATCAGTCTATTTTAAAGAGTATTCAAGTATTGTTGATTTTTCTGTTGATCCACAATTATATTGTGATTATAACTTAGTATTAATGAAATAT---GATCAAAATCTTGAATTAGATATGTCAGAGTTAGCTGATTTAATATTGAATGAGTGGTTATGTAATCCAATGGATATAACATTATACTATTATCAACAATCGGGAGAATCAAATAAGTGGATATCAATGGGATCATCATGTACTGTGAAAGTGTGTCCACTGAATACGCAAACGTTAGGAATAGGTTGTCAAACAACAAATGTAGACTCGTTTGAAATGGTTGCTGAAAATGAGAAACTAGCTATAGTGGATGTCGTTGATGGGATAAATCATAAAATAAATTTGACAACTACGACATGTACTATTCGAAATTGTAAGAAGTTAGGTCCAAGAGAGAATGTAGCTGTAATACAAGTTGGTGGCTCTAATGTGTTAGACATAACAGCAGATCCAACGACTAATCCACAAACTGAGAGAATGATGAGAGTGAATTGGAAAAAATGGTGGCAAGTATTTTATACTATAGTAGATTATATTAACCAGATTGTACAGGTAATGTCCAAAAGGTCAAGATCATTAAATTCTGCAGCTTTTTATTATAGAGTA---------------
>AAU11812
ATGTATGGTATTGAATATACCACA------------ATTCTAACCTTTCTGATATCAATAGTTTTATTGAACTATATATTAAAATCACTAACTAGTGTGATGGACTTTATAATTTATAGATTTCTTTTACTTATTGTTATTGCATCACCTTTTGTTAAAACACAAAATTATGGAATTAATTTACCGATCACTGGCTCCATGGATACAGCATAT------GCAAATTTATCACAGCAAGAAACA---TTTTTGACTTCAACGCTATGCTTATATTATCCTACAGAAGCATCAACTCAAATTGGAGATACGGAATGGAAGGATACTCTGTCCCAATTATTCTTGACTAAAGGGTGGCCAACTGGATCAGTCTATTTTAAAGAATACACTGATATCGCTTCATTCTCAATTGATCCACACCTTATTGGTGATTATAATGTTGTACTGGTGAAGTAT---GATTCACCGTTAGAGCTAGATATGTCTGAATTAGCTGATTTAATTCTAAATGAATGGTTATGTAACCCAATGGATATAACATTATATTATTATCAGCAACCAGATGAAGCGAATAAATGGATATCGATGGGACAGTCTTGTACCATAAAAGTATGTCCATTGAATACGCAGACTTTAGGAATAGGTTGTATTACCACAAATACAGCGACATTTGAAGAGGTGGCTACAAGTGAAAAATTAGTAATAACCGATGTTGTTGATGGTGTGAACCATAAACTTGATGTGACTATAAATACCTGTACAATTAGGAATTGTAAGAAGTTAGGACCAAGAGAAAATGTAGCGATTATACAAGTCGGTGGCTCAGATGTGTTAGATATTACAGCGGATCCAACTACTGTACCACAAACTGAACGTATGATGCGAGTAAATTGGAAGAAATGGTGGCAAGTTTTCTATACAGTAGTAGATTATATTAATCAGATTGTGCAAGTTATGTCCAAAAGATCACGGTCATTAAATTCAGCAGCTTTTTACTATAAGGTT---------------
>AAU11813
ATGTATGGTATTGAATATACCACA------------ATTCTAACCTTTCTGATATCAATAGTTTTATTGAACTATATATTAAAATCACTAACTAGTGCGATGGACTTTATAATTTATAGATTTCTTTTACTTATTGTTATTGCATCACCTTTTGTTAAAACACAAAATTATGGAATTAATTTACCGATCACTGGTTCCATGGATACAGTATAT------GCAAATTCATCACAGCAAGAAACA---TTTTTGACTTCAACGCTATGCTTATATCATCCTACAGAAGCATCAACTCAAATTGGAGATACGGAATGGAAGGATACTCTGTCCCAATTATTCTTGACTAAAGGGTGGCCAACTGGATCAGTCTATTTTAAAGAATACACTGATATCGCTTCATTCTCAATTGATCCACAACTTTATTGTGATTATAATGTTGGACTGATGAAGTAT---GATTCAACGTTAGAACTAGATATGTCTGAATTAGCTGATTTAATTCTAAATGAATGGTTATGTAACCCAATGGATATAACATTATATTATTATCAGCAAACAGATGAAGCGAATAAATGGATATCAATGGGACAGTCTTGTACTATAAAGGTATGTCCATTGAATACGCAGACTTTAGGAATAGGTTGTATTACCACAAATACAGCGACATTTGAAGAGGTGGCTACAAGTGAAAAATTAGTAATAACCGATGTTGTTGATGGTGTGAACCATAAACTTGATGTGACTACAAATACCTGTACAATTAGGAATTGTAAGAAGTTAGGACCAAGAGAAAATGTAGCGATTATACAAGTCGGTGGCTCAGATGTGTTAGATATTACAGCGGATCCAACTACTGCACCACAAACTGAACGTATGATGCGAGTAAATTGGAAGAAATGGTGGCAAGTTTTCTATACGGTAGTAGATTATATTAATCAGATTGTGCAAGTTATGTCCAAAAGATCACGGTCATTAAATTCAGCAGCTTTTTACTATAGGGTT---------------
>BAC24145
ATGTATGGTATTGAATATACCACA------------ATTCTGACCATTTTGATATCTATCATATTATTGAATTATATATTAAAAACTATAACTAATACGATGGACTACATAATTTTTAGATTTTTACTACTCATCGCTCTGATGTCACCATTTGTGAGGACGCAAAATTATGGCATGTATTTACCAATAACGGGATCACTAGACGCTGTATAC------ACAAATTCAACTAGTGGAGAATCA---TTTCTAACTTCAACGCTATGTTTATACTATCCAACAGAAGCTAAAAATGAGATTTCAGATAATGAATGGGAAAATACTCTATCACAATTATTTTTAACTAAAGGATGGCCGACTGGATCAGTTTATTTTAAAGACTACAATGATATTACTACATTTTCTATGAATCCACAACTGTATTGTGATTATAATGTAGTATTGATGAGATAT---GATAATACATCTGAATTAGATGCATCGGAGTTAGCAGATCTTATATTGAACGAATGGCTGTGCAATCCTATGGATATATCGCTTTACTATTATCAACAAAATAGCGAATCAAATAAATGGATATCAATGGGAACAGACTGCACGGTAAAAGTTTGTCCACTCAATACACAAACTTTAGGAATTGGATGCAAAACTACGGACGTGGATACATTTGAGATTGTTGCGTCGTCTGAAAAATTGGTAATTACTGATGTTGTAAATGGTGTTAATCATAAAATAAATATTTCAATAAGTACGTGTACTATACGTAATTGTAATAAACTAGGACCACGAGAAAATGTTGCTATAATTCAAGTTGGTGGACCGAACGCACTAGATATCACTGCTGATCCAACAACAGTTCCACAGGTTCAAAGAATTATGCGAGTAAATTGGAAAAAATGGTGGCAAGTGTTTTATACAGTAGTTGACTATATTAACCAAATTATACAAGTTATGTCCAAACGGTCAAGATCATTAGACACAGCTGCTTTTTATTATAGAATT---------------
>AFI60147
[truncated: 788,467 more chars]
