# Supplementary material for: FRESCo: finding regions of excess synonymous constraint in diverse viruses
Source: Genome Biol. 2015 Feb 17;16(1):38. doi: 10.1186/s13059-015-0603-7 (PMC4376164; doi:10.1186/s13059-015-0603-7)
Supplement: Additional file 4: — Sequence alignments (zip folder of FASTA alignments). [file 13059_2015_603_MOESM4_ESM.zip › alignments/TBEV/polyprotein.fa.revtrans]

>AAA86739
ATGGTCAAGAAGGCCATCCTGAAAGGTAAGGGGGGCGGTCCCCCTCGACGCGTGTCGAAAGAGACCGCAACGAAGACGCGTCAACCCAGAGTCCAAATGCCAAATGGGCTTGTGTTGATGCGCATGATGGGGATCTTGTGGCATGCCGTAGCTGGCACCGCGAGAAACCCCGTACTGAAGGCGTTCTGGAACTCAGTCCCTCTGAAACAGGCCACAGCAGCACTGCGGAAGATCAAAAGGACAGTGAGTGCCCTAATGGTTGGCTTGCAAAAACGTGGGAAAAGGAGGTCAGCGACGGATTGGATGAGCTGGTTGCTGGTCATTACTCTGTTGGGGATGACGCTTGCTGCAACGGTGAGGAAAGAAAGGGACGGCTCAACTGTGATCAGAGCTGAAGGAAAGGATGCAGCAACTCAGGTGCGTGTGGAGAATGGCACCTGTGTGATCCTGGCCACTGATATGGGGTCATGGTGTGATGATTCACTGTCCTATGAGTGTGTGACCATAGATCAAGGAGAAGAGCCTGTTGACGTGGATTGTTTTTGCCGGAACGTTGATGGAGTCCATCTGGAGTATGGACGCTGTGGGAAACAGGAAGGCTCACGGACAAGGCGCTCAGTGTTGATCCCATCCCATGCTCAGGGAGAGCTGACGGGGAGGGGACATAAATGGCTAGAAGGAGACTCGCTGCGAACACACCTCACTAGAGTTGAAGGATGGGTCTGGAAGAACAAGCTACTTGCCTTGGCGATGGTTACCGTTGTGTGGTTGACCCTGGAGAGTGTGGTGGCCAGGGTCGCCGTTCTGGTTGTGCTCCTGTGTTTGGCGCCTGTCTACGCTTCGCGTTGCACACACTTGGAAAACAGGGACTTTGTGACTGGCACTCAGGGGACTACGAGGGTTACCTTGGTGCTGGAACTGGGTGGATGTGTCACCATAACAGCTGAGGGGAAGCCTTCAATGGATGTGTGGCTTGACGCCATTTACCAGGAGAGCCCTGCTAAGACACGTGAGTACTGTTTACACGCCAAGTTGTCGGATACTAAGGTTGCAGCCAGGTGCCCAACGATGGGACCAGCCACTTTGGCTGAAGAACACCAGGGTGGCACAGTGTGTAAGAGAGATCAGAGTGATCGAGGCTGGGGCAACCACTGTGGACTGTTTGGAAAGGGTAGCATTGTGGCCTGTGTCAAGGCGGCTTGTGAGGCAAAAAAGAAAGCCACAGGACATGTGTACGACGCCAACAAAATAGTGTACACGGTCAAAGTCGAACCACACACGGGAGACTATGTTGCCGCAAACGAGACACATAGTGGGAGGAAGACGGCATCCTTCACAGTTTCTTCAGAGAAAACCATTCTGACCATGGGTGAGTATGGAGATGTGTCTTTGTTGTGCAGGGTCGCTAGTGGCGTTGACTTGGCCCAGACCGTCATCCTTGAGCTTGACAAGACAGTGGAACACCTTCCAACGGCTTGGCAGGTCCACAGGGACTGGTTCAATGATCTGGCTCTGCCATGGAAACATGAGGGAGCGCAAAACTGGAATAACGCAGAAAGACTGGTTGAATTTGGGGCTCCTCACGCTGTCAAGATGGACGTGTACAACCTCGGAGACCAGACTGGAGTGTTACTGAAGGCTCTCGCTGGGGTTCCTGTGGCACACATTGAGGGAACCAAGTACCACCTGAAGAGTGGCCATGTGACCTGCGAAGTGGGACTGGAAAAACTGAAGATGAAAGGTCTTACGTACACAATGTGTGACAAAACAAAGTTCACATGGAAGAGAGCTCCAACAGATAGTGGGCATGATACAGTGGTCATGGAAGTCTCATTCTCTGGAACAAAGCCCTGTAGGATCCCAGTCAGGGCAGTGGCACATGGATCTCCAGATGTGAACGTGGCTATGCTGATAACGCCAAACCCAACAATTGAAAACAATGGAGGTGGCTTCATAGAGATGCAGCTGCCCCCAGGGGATAACATCATCTATGTTGGGGAACTGAGTCATCAATGGTTCCAAAAAGGAAGCAGCATCGGAAGGGTTTTCCAAAAGACCAAGAAAGGCATAGAAAGACTGACAGTGATAGGAGAGCACGCCTGGGACTTCGGTTCTGCTGGAGGCTTTCTGAGTTCAATTGGGAAGGCGGTGCACACGGTCCTTGGTGGTGCTTTCAACAGCATCTTCGGGGGAGTAGGGTTTCTACCAAAGCTTTTATTAGGAGTGGCATTGGCTTGGTTGGGCCTGAACATGAGAAACCCTACAATGTCCATGAGCTTCCTCTTGGCTGGAGGTCTGGTCTTGGCTATGACCCTTGGAGTGGGGGCGGATGTTGGCTGCGCTGTGGACACGGAACGAATGGAGCTCCGCTGTGGCGAGGGCCTGGTCGTGTGGAGAGAGGTCTCAGAGTGGTATGACAACTATGCCTACTACCCGGAGACACCGGGGGCCCTTGCATCAGCCATAAAGGAGACATTTGAAGAGGGAAGCTGTGGCGTAGTCCCCCAGAACAGGCTCGAGATGGCAATGTGGAGAAGCTCGGTCACAGAGCTGAATCTGGCTCTGGCGGAAGGGGAGGCAAATCTCACAGTGGTGGTGGACAAGTTTGACCCCACTGACTACCGAGGTGGTGTCCCTGGTTTACTGAAAAAAGGAAAGGACATAAAAGTCTCCTGGAAAAGCTGGGGCCATTCAATGATCTGGAGCATTCCTGAGGCCCCCCGTCGTTTCATGGTGGGCACGGAAGGACAAAGTGAGTGTCCCCTAGAGAGACGGAAGACAGGTGTTTTCACGGTGGCAGAATTCGGGGTTGGCCTGAGAACAAAGGTCTTCTTGGATTTCAGACAGGAACCAACACATGAGTGTGACACAGGAGTGATGGGGGCTGCCGTCAAGAACGGCATGGCAATCCACACAGATCAAAGTCTCTGGATGAAATCAATGAAAAATGACACAGGCACTTACATAGTTGAACTTTTGGTCACTGACCTGAGGAACTGCTCATGGCCTGCTAGCCACACTATCGATAATGCTGACGTGGTGGACTCGGAGTCATTCCTTCCGGCGAGCCTGGCAGGACCCAGATCCTGGTATAACAGGATACCCGGTTATTCAGAACAGGTGAAAGGGCCATGGAAGCACACGCCTATCCGAGTCATCAGAGAGGAGTGTCCCGGAACGACCGTTACCATCAACGCCAAGTGTGACAAAAGAGGAGCATCTGTGAGGAGCACCACAGAGAGTGGCAAGGTTATCCCAGAATGGTGCTGCCGAGCGTGCACAATGCCACCAGTGACGTTCCGGACTGGAACTGATTGCTGGTATGCCATGGAAATACGGCCAGTCCATGACCAAGGGGGGCTTGTTCGCTCAATGGTGGTTGCGGACAACGGTGAACTACTTAGTGAGGGAGGGGTCCCCGGAATAGTGGCATTGTTTGTGGTCCTTGAATACATCATCCGTAGGAGACCCTCCACGGGAACAACGGTTGTGTGGGGGGGCTTCGTCGTACTCGCTCTGCTTGTCACCGGGATGGTCAGGATAGAGAGCCTGGTGCGCTATGTGGTGGCAGTGGGGATTACATTCCACCTTGAGCTAGGACCAGAGATCGTGGCCTTGATGCTACTTCAGGCTGTGTTTGAGCTGAGGGTGGGTTTGCTCAGCGCATTTGCACTGCGCAGAAGCCTCACCGTCCGAGAGATGGTGACCACCTACTTTCTTTTGCTGGTCCTGGAATTGGGGCTGCCGGGTGCGAGCCTTGAGGATCTCTGGAAATGGGGTGATGCACTGGCCATGGGGGCGCTAATATTCAGGGCTTGCACGGCAGAAGGAAAGACTGGAGCGGGGCTCTTGCTCATGGCTCTCATGACACAGCAGGATGTGGTGACTGTGCATCATGGACTGGTGTGCTTCCTGAGTGTAGCTTCGGCTTGCTCGGTCTGGAGGCTGCTCAAGGGACACAGAGAGCAGAAGGGATTGACCTGGATTGTCCCCCTGGCTAGACTGCTTGGGGGAGAGGGCTCTGGAATCAGGCTGCTGGCGTTTTGGGAGCTGGCAGCTCACAGAGGAAGACGATCTTTCAGTGAACCACTAACTGTGGTAGGAGTCATGCTAACACTGGCCAGCGGCATGATGCGACACACTCCCCAGGAGGCTCTCTGTGCACTCGCAGTGGCCTCGTTTCTCTTGCTGATGCTGGTGCTGGGGACAAGAAAGATGCAGCTGGTTGCCGAATGGAGTGGCTGCGTGGAATGGCATCCGGAACTAGTGAATGAGGGTGGAGAGGTTAGCCTGCGGGTCCGTCAGGACGCGATGGGAAACTTTCACTTGACTGAGCTCGAGAAAGAAGAGAGAATGATGGCTTTTTGGCTGCTGGCCGGCTTGGCAGCTTCGGCCATTCATTGGTCAGGCATTCTTGGTGTGATGGGACTGTGGACGCTCACGGAAATGCTGAGGTCATCCCGAAGGTCTGACCTGGTCTTCTCTGGACAGGGGGGTCGAGAGCGTGGTGATAGACCTTTCGAGGTTAAGGACGGTGTCTACAGGATTTTCAGCCCCGGCTTGTTCTGGGGTCAGAACCAAGTGGGAGTTGGCTACGGTTCCAAAGGTGTCTTGCACACGATGTGGCACGTGACGAGAGGAGCGGCGCTGTCTATTGATGATGCTGTGGCCGGTCCCTACTGGTCTGATGTGAGGGAAGATGTCGTGTGCTACGGAGGAGCCTGGAGCCTGGAGGAAAAATGGAAAGGTGAAACAGTACAGGTCCATGCCTTCCCACCGGGGAAGGCCCATGAGGTGCATCAGTGCCAGCCTGGGGAGTTGATCCTTGACACCGGAAGGAAGCTTGGGGCAATACCAATTGATTTGGTAAAAGGAACATCAGGCAGCCCCATTCTCAACGCCCAGGGAGTGGTTGTGGGGCTATATGGAAATGGCCTAAAAACTAATGAGACCTACGTCAGCAGCATTGCTCAGGGGGAAGCGGAGAAGAGTCGACCCAACCTCCCACAGGCTGTTGTGGGCACGGGCTGGACATCAAAGGGTCAGATCACAGTGCTGGACATGCACCCAGGCTCGGGGAAGACCCACAGAGTCCTCCCGGAGCTCATTCGCCAATGCATTGACAGGCGCCTGAGAACGTTGGTGTTGGCTCCAACTCGTGTGGTGCTCAAAGAAATGGAGCGCGCCTTGAATGGGAAACGGGTCAGGTTCCACTCACCAGCAGTCAGTGACCAACAGGCTGGAGGGGCAATTGTCGACGTGATGTGTCACGCAACCTATGTCAACAGACGGCTACTCCCACAGGGGAGACAAAATTGGGAGGTGGCAATCATGGATGAGGCCCACTGGACGGACCCCCACAGTATAGCTGCCAGAGGTCATTTGTACACTCTGGCAAAAGAAAACAAGTGTGCATTGGTTTTGATGACAGCGACACCTCCTGGTAAGAGTGAACCCTTTCCGGAGTCCAACGGAGCCATTACTAGTGAGGAAAGACAGATTCCTGATGGAGAGTGGCGTGACGGGTTTGACTGGATCACTGAGTACGAAGGGCGCACCGCCTGGTTTGTCCCTTCGATTGCAAAAGGTGGTGCTATAGCTCGCACCCTGAGACAGAAGGGGAAAAGTGTGATCTGTTTGAACAGCAAAACCTTTGAAAAGGACTACTCCAGAGTGAGGGATGAGAAGCCTGACTTTGTGGTGACGACTGATATCTCGGAGATGGGAGCCAACCTTGACGTGAGCCGCGTCATAGATGGGAGGACAAACATCAAGCCTGAGGAGGTTGATGGGAAGGTCGAGCTCACCGGGACCAGGCGAGTGACCACGGCGTCCGCTGCCCAACGGCGCGGAAGAGTTGGTCGGCAGGACGGACGAACAGACGAATACATATACTCTGGACAGTGTGATGATGATGACAGTGGATTAGTGCAATGGAAAGAGGCGCAAATACTTCTTGACAACATAACGACCCTGCGGGGGCCCGTGGCCACCTTCTATGGACCAGAACAGGACAAGATGCCGGAGGTGGCCGGTCACTTTCGACTCACTGAAGAGAAAAGAAAGCACTTCCGACATCTTCTCACCCATTGTGACTTCACACCGTGGCTGGCATGGCACGTCGCAGCGAATGTGTCCAGCGTCACGGATCGAAGCTGGACATGGGAAGGGCCGGAGGCAAATGCCGTGGATGAGGCCAGTGGTGACTTGGTTACCTTTAGGAGCCCGAATGGGGCGGAGAGAACTCTTAGGCCGGTGTGGAAGGACGCACGCATGTTCAAAGAGGGACGTGACATCAAAGAGTTCGTGGCGTACGCGTCTGGGCGTCGCAGCTTCGGAGATGTTCTGACGGGAATGTCGGGAGTTCCGGAGCTTTTGCGGCACAGATGCGTCAGTGCCCTGGACGTCTTCTACACACTCATGCATGAGGAACCTGGCAGCAGGGCAATGAGAATGGCGGAGAGAGATGCCCCAGAGGCCTTTCTGACTATGGTTGAGATGATGGTGCTGGGTTTGGCAACCTTGGGTGTCATCTGGTGCTTCGTCGTCCGGACTTCAATCAGCCGCATGATGCTGGGCACGCTGGTCCTGCTGGCCTCGTTGCTGCTCTTGTGGGCAGGTGGCGTCGGCTATGGGAACATGGCCGGAGTGGCTCTCATCTTCTACACGTTGCTGACGGTGCTGCAGCCCGAGGCGGGAAAACAGAGAAGCAGTGACGACAACAAACTGGCATATTTCTTGCTGACGCTCTGCAGCCTTGCTGGACTGGTTGCAGCCAATGAAATGGGTTTTCTGGAGAAGACCAAGGCAGACTTGTCCACGGTGTTGTGGAGTGAACGGGGGGAACCCCGGCCATGGAGTGAATGGACGAATGTGGACATTCAGCCAGCGAGGTCCTGGGGGACCTATGTGCTGGTGGTGTCTCTGTTTACACCTTACATCATCCACCAACTGCAGACCAAAATCCAACAACTTGTTAACAGTGCCGTGGCATCTGGTGCACAGGCCATGAGAGACCTTGGGGGAGGTGCCCCCTTCTTTGGTGTGGCGGGACATGTCATGACCCTCGGGGTGGTGTCACTGATTGGGGCCACTCCCACTTCACTGATGGTGGGCGTTGGTTTGGCGGCACTCCATCTGGCCATTGTGGTGTCTGGTCTGGAGGCTGAATTAACACAGAGAGCTCACAAGGTCTTTTTCTCTGCAATGGTGCGCAACCCCATGGTGGATGGGGATGTCATCAACCCATTCGGGGAGGGGGAGGCAAAACCTGCTCTATATGAAAGGAAAATGAGTCTGGTGTTGGCCATAGTGTTGTGCCTCATTTCGGTGGTCATGAACCGAACGGTGGCCTCCATAACAGAGGCTTCAGCTGTGGGACTGGCAGCAGCGGGACAGCTGCTTAGCCCGGAGGCTGACACACTGTGGACGATGCCGGTTGCTTGTGGCATGAGTGGTGTGGTCAGGGGTAGCCTGTGGGGGTTTCTGCCTCTTGGGCATAGACTCTGGCTTCGAGCTTCTGGGGGCAGGCGTGGTGGTTCTGAGGGAGACACGCTTGGAGATCTCTGGAAACGGAGGCTGAACAACTGCACCAGGGAGGAATTCTTCGTGTACAGGCGCACTGGCATCCTGGAGACGGAACGTGACAAGGCTAGAGAGTTGCTCAGAAGGGGAGAGACCAATATGGGATTGGCTGTCTCTCGGGGCACGGCAAAGCTTGCCTGGCTTGAGGAACGCGGATATGCCACCCTCAAGGGAGAGGTGGTAGATCTTGGATGTGGAAGGGGCGGCTGGTCCTATTATGCGGCATCCCGACCGGCAGTCATGAGTGTCAGGGCATACACCATTGGTGGAAGAGGGCACGAGGCTCCAAAGATGGTAACAAGCCTGGGTTGGAACTTGATTAAATTCAGATCAGGAATGGATGTGTTCAGCATGCAGCCACACCGGGCTGACACTGTCATGTGTGACATCGGAGAGAGCAGCCCAGATGCCGCTGTGGAGGGTGAGAGGACAAGGAAAGTGATATTGCTCATGGAGCAATGGAAAAATAGGAACCCCACGGCTGCCTGTGTGTTCAAGGTGCTGGCCCCATATCGCCCAGAAGTGATAGAAGCACTGCACAGATTCCAACTGAAATGGGGGGGGGGTCTGGTGAGGACCCCTTTTTCAAGGAACTCCACCCATGAGATGTATTACTCAACAGCTGTCACTGGGAACATAGTGAATTCCGTCAACATACAGTCGAGGAAACTTTTGGCTCGGTTTGGAGACCAGAGAGGGCCAACCAGGGTGCCTGAACTTGACCTGGGAGTTGGAACTCGGTGTGTGGTCTTGGCTGAGGACAAGGTGAAAGAACAAGACGTACAAGAGAGAATCAGAGCGTTGCGGGAGCAGTACAGCGAAACCTGGCACATGGACGAGGAACACCCGTACCGGACATGGCAGTACTGGGGCAGCTACCGCACGGCACCAACCGGCTCGGCGGCGTCACTGATCAATGGGGTTGTGAAACTTCTCAGCTGGCCATGGAACGCACGGGAAGATGTGGTGCGCATGGCCATGACTGACACAACGGCTTTCGGACAGCAGAGAGTGTTCAAGGATAAAGTTGACACAAAGGCACAAGAGCCTCAGCCCGGTACAAGAGTCATCATGAGAGCAGTAAATGACTGGATTTTGGAACGACTGGCGCAGAAAAGCAAACCACGCATGTGCAGCAAAGAGGAATTCATAGCAAAAGTGAAATCAAATGCAGCCTTGGGAGCTTGGTCAGATGAGCAAAACAGATGGGCAAGTGCAAGAGAGGCTGTAGAGGATCCTGCATTCTGGCACCTCGTGGATGAAGAGAGAGAAAGGCACCTCATGGGGAGATGCGCGCACTGCGTGCACAACATGATGGGCAAGAGAGAGAAGAAATTGGGAGAATTCGGAGTGGCGAAAGGAAGTCGGGCCATTTGGTACATGTGGCTGGGGAGTCGCTTTCTGGAGTTCGAGGCTCTTGGATTCTTGAATGAAGACCATTGGGCCTCTAGAGAGTCCAGTGGAGCTGGAGTTGAGGGAATAAGCTTGAACTACCTGGGCTGGCACCTCAAGAAGTTGTCAACCCTGAATGGAGGACTCTTCTATGCAGATGACACAGCTGGCTGGGACACGAAAGTTACCAATGCAGATCTAGAGGATGAAGAACAGATCCTACGGTACATGGAGGGTGAACACAAACAACTGGCAACCACAATAATGCAAAAAGCATACCATGCCAAAGTCGTGAAGGTCGCGAGGCCCTCCCGTGATGGAGGCTGCATCATGGATGTCATCACAAGAAGAGATCAAAGAGGCTCGGGCCAGGTTGTGACCTATGCCCTCAACACCCTCACCAACATAAAGGTGCAACTAATCCGAATGATGGAAGGGGAAGGGGTCATAGAGGCAGCGGATGCACACAACCCGAGACTGCTTCGAGTGGAGCGCTGGCTGAAAGAACACGGAGAAGAGCGTCTTGGAAGAATGCTCGTCAGTGGTGACGATTGTGTGGTGAGGCCCTTGGATGACAGATTTGGCAAAGCACTTTACTTTCTGAATGACATGGCCAAGACCAGGAAGGACATTGGGGAATGGGAGCACTCGGCCGGCTTTTCAAGCTGGGAGGAGGTCCCCTTTTGTTCACACCATTTCCACGAGCTAGTGATGAAGGACGGACGCACCCTGGTGGTGCCGTGCCGAGACCAAGATGAACTCGTTGGGAGGGCGCGCATCTCACCGGGGTGCGGCTGGAGTGTCCGCGAGACGGCCTGCCTCTCAAAAGCCTACGGGCAGATGTGGCTGCTGAGCTACTTCCATCGGCGAGACCTGAGGACGCTCGGGCTTGCCATCAACTCAGCAGTGCCTGTCGATTGGGTTCCTACCGGCCGCACGACATGGAGCATCCATGCCAGTGGGGCCTGGATGACCACAGAAGACATGCTGGACGTCTGGAACCGGGTGTGGATTTTGGACAACCCTTTCATGCAGAACAAGGAAAAGGTCATGGAGTGGAGGAATGTTCCGTACCTCCCTAAAGCCCAGGACATGTTATGTTCCTCCCTTGTTGGGAGGAAAGAAAGGGCAGAATGGGCCAAGAACATCTGGGGAGCGGTGGAAAAGGTGAGGAAGATGATAGGTCCTGAAAAGTTCAAGGACTATCTCTCCTGTATGGACCGCCATGACCTGCACTGGGAGCTCAGACTGGAGAGCTCAATAATC
>AEP20480
ATGGCCGGGAAGGCCATTCTGAAAGGAAAGGGGGGCGGTCCCCCTCGACGAGTGTCGAAAGAGACCGCGAAGAAGACGCGTCAATCTAGGGTCCAAATGCCAAATGGACTCGTGTTGATGCGCATGATGGGGATTCTATGGCACGCCGTAGCCGGCACTGCTAGAAGTCCCGTGTTGAAGTCTTTCTGGAAATCAGTTCCACTGAAACAGGCCACGGCAGCACTTCGGAAAATTAAGAAGGCAGTGAGCACCCTGATGGTAGGTCTGCAAAGACGTGGCAAAAGAAGGTCGGCAGTAGACTGGACAGGTTGGTTGCTGGTTGTTGTCCTGTTGGGAGTGACACTTGCAGCCACAGTGCGGAAGGAAAGAGATGGCACCACCGTGATCAGAGCTGAAGGAAAAGATGCGGCAACCCAGGTGCGTGTGGAAAATGGCACCTGTGTGATCCTGGCCACGGACATGGGATCATGGTGTGATGATTCACTAACCTATGAGTGTGTGACCATAGACCAGGGGGAGGAACCGGTTGACGTGGATTGCTTTTGCAGGAATGTTGATGGAGTTTACCTGGAGTATGGGCGGTGTGGAAAACAAGAAGGATCAAGAACAAGGCGTTCAGTGCTGATCCCATCCCACGCTCAGGGAGATCTCACAGGAAGGGGACACAAATGGTTAGAAGGGGATTCATTAAGGACGCACCTCACTAGAGTTGAGGGATGGGTCTGGAAGAATAAAGTGCTCACCCTGGCGGTGATCGCCGTTGTGTGGCTGACCGTGGAAAGTGTGGTGACTCGGGTCGCCGTAGTGGTGGTGCTCTTGTGCCTGGCTCCGGTTTATGCCTCACGGTGCACACATTTGGAAAACAGGGATTTTGTTACTGGCACTCAGGGGACCACTCGTGTGACTCTGGTGTTGGAACTGGGAGGATGCGTCACCATAACAGCTGAGGGGAAGCCCTCGATGGATGTGTGGCTTGACTCCATCTACCAGGAGAACCCTGCCAAGACACGTGAGTACTGCCTTCACGCAAAACTATCGGATACCAAAGTCGCGGCCAGGTGCCCAACAATGGGACCTGCCACTTTGGCTGAAGAGCACCAGAGCGGCACAGTGTGTAAGAGAGACCAGAGTGATCGAGGCTGGGGCAACCATTGTGGATTATTTGGAAAAGGCAGCATTGTGACCTGTGTCAAGGCGTCTTGTGAGGCAAAAAAGAAAGCCACAGGACACGTGTATGACGCTAACAAAATTGTGTACACAGTCAAAGTAGAGCCGCACACGGGGGATTACGTCGCTGCTAATGAGACTCACAGTGGAAGAAAAACCGCGTCCTTCACGGTTTCCTCGGAGAGGACCATCTTGACCATGGGAGACTACGGAGACGTGTCCTTGTTATGCAGAGTAGCCAGCGGTGTTGACCTTGCTCAGACCGTCATCCTGGAGCTTGACAAGACCTCAGAACACCTACCGACGGCCTGGCAGGTCCACCGGGACTGGTTCAATGATCTGGCCCTACCGTGGAAACATGAAGGGGCACAGAATTGGAACAACGCGGAACGGCTGGTTGAGTTTGGAGCTCCACATGCTGTGAAAATGGACGTGTACAACCTTGGAGACCAGACTGGAGTGTTGCTCAAATCACTTGCTGGTGTTCCTGTGGCGCACATTGATGGAACCAAGTACCACCTGAAAAGTGGCCACGTGACATGCGAGGTAGGACTAGAAAAACTTAAGATGAAAGGTCTTACATACACAATGTGTGACAAGACGAAATTCACGTGGAAAAGAATTCCAACAGACAGTGGACATGACACAGTGGTCATGGAAGTTGCGTTCTCTGGGACCAAACCCTGCAGGATCCCGGTGAGGGCCGTGGCACACGGCTCCCCGGATGTGAACGTGGCCATGTTGATAACACCCAACCCCACAATCGAAAACAATGGCGGTGGCTTCATAGAAATGCAGTTACCTCCAGGAGATAATATCATCTATGTTGGGGAACTGAGTCACCAATGGTTCCAAAAAGGGAGTAGCATTGGAAGGGTTTTTCAAAAAACCAGAAAAGGCATAGAAAGGCTGACAGTGATCGGAGAACATGCCTGGGATTTTGGCTCTACTGGTGGTTTCCTGACCTCGGTTGGTAAGGCGCTGCACACAGTTCTTGGCGGTGCCTTTAACAGCCTTTTTGGAGGAGTGGGGTTCTTGCCCAAGATCCTAGTGGGAGTGGTCCTGGCCTGGTTGGGCCTGAACATGAGGAATCCGACCATGTCCATGAGCTTCCTTCTGGCTGGAGGACTGGTTCTGGCCATGACACTCGGAGTGGGAGCTGATGTTGGCTGTGCTGTGGACACTGAACGGATGGAGCTCCGCTGTGGTGAGGGTCTGGTTGTGTGGAGAGAGGTATCCGAATGGTATGACAATTATGCATACTACCCGGAGACACCAGGAGCTCTTGCTTCGGCCATAAAGGAGACCTTCGAGGAGGGAACTTGTGGCATAGTACCCCAAAACAGACTTGAGATGGCCATGTGGAGGAGTTCGGCGACAGAACTGAACTTGGCTTTGGTGGAGGGAGACGCAAATCTCACAGTGGTGGTGGACAAACTCGATCCCACAGATTATCGAGGTGGCATTCCTGGCTTGCTAAAAAAGGGGAAAGACATAAAGGTTTCTTGGAAGAGTTGGGGCCACTCAATGATCTGGAGCGTCCCCGAGGCCCCCCGTCTGTTCATGGTGGGAACAGAGGGAAGCAGTGAGTGCCCACTAGAGAGAAGGAAAACAGGTGTCTTCACAGTGGCAGAGTTTGGAGTTGGCTTGAGAACAAAAGTATTTTTGGACTTCAGACAGGAATCAACACACGAGTGTGACACAGGAGTGATGGGAGCTGCTGTCAAGAATGGCATGGCAGTCCACACAGACCAGAGCCTCTGGATGAAATCCGTGAGAAATGACACAGGGACCTACATAGTGGAACTTCTGGTCACTGACCTGAGAAACTGCTCATGGCCGGCTAGCCACACTATCGACAATGCTGAGGTGGTGGACTCAGAGCTCTTCCTTCCGGCCAGTCTGGCGGGGCCCAGATCCTGGTATAACAGGATACCTGGGTACTCAGAACAAGTGAAAGGACCATGGAAGTACTCGCCCATCCGAGTAACAAGAGAAGAGTGCCCTGGCACGAGGGTCACCATAAATGCTGACTGTGATAAAAGGGGGGCTTCTGTGAGGAGTACCACAGAGAGTGGCAAGGTGATTCCAGAGTGGTGCTGCCGAACGTGCACACTACCTCCAGTGACGTTCCGCACGGGGACAGACTGTTGGTATGCCATGGAAATACGTCCTGTTCATGACCAGGGAGGGCTTGTCCGCTCAATGGTGGTGGCAGACAATGGAGAGCTGCTCAGCGAGGGGGGCATCCCCGGAATAGTGGCCTTGTTTGTGGTCCTGGAATACGTCATCCGGAGGAGGCCAGCCACTGGAACAACGGCCATGTGGGGAGGCATTGTTGTCCTTGCACTGCTCGTCACTGGTCTGGTAAAGATCGAAAGCTTAGTGCGTTATGTCGTGGCAGTTGGGATCACATTCCATCTTGAGCTGGGGCCAGAGATTGTGGCTCTGACACTGTTACAGGCTGTGTTTGAGTTGAGGGTGGGCCTGCTCAGCGCTTTTGCGCTGCGCAGCAACCTCACCGTCAGAGAGATGGTAACCATCTACTTCCTTCTGCTGGTTCTGGAGCTGGGATTGCCAAGCGAGGGCCTTGGGGCCCTCTGGAAATGGGGAGATGCACTGGCTATGGGGGCATTGATTTTCAGAGCTTGCACAGCAGAGGAAAAGACCGGTGTTGGACTTCTGCTCATGGCTCTCATGACACAGCAAGACCTGGCAACTGTACATTATGGGCTCATGCTCTTCTTGGGCGTGGCCTCATGTTGCTCAATCTGGAAACTGATTCGAGGACACAGAGAACAGAAGGGACTGACTTGGATTGTCCCTTTGGCCGGGTTACTCGGAGGAGAGGGCTCTGGAGTTAGATTGCTGGCCTTTTGGGAGCTGGCCGTCCATGGAAGGAGACGTTCATTCAGTGAACCACTGACTGTCGTGGGAGTCATGCTAACCCTGGCCAGCGGCATGATCCGGCACACCTCTCAGGAGGCTCTTTGTGCGCTCGCCGTAGCTTCGTTCCTCCTGCTCATGCTGGTGCTAGGGACAAGGAAGATGCAGTTAGTGGCTGAATGGAGTGGCTGTGTGGAGTGGCACCCAGAACTAATGAATGAAGGTGGAGAGGTGAGCCTGCGGGTCCGGCAGGATTCAATGGGGAACTTCCACCTGACAGAGCTTGAGAAAGAGGAAAGAGTGATGGCTTTTTGGCTGCTGGCAGGACTGGCGGCTTCAGCCTTCCACTGGTCCGGCATCCTTGGTGTGATGGGATTGTGGACGCTTTCAGAAATGCTGAGAACGGCTCGAAGATCAGACTTGGTCTTCTCTGGACAAGGAGGACGTGAGCGTGGTGACAGGCCCTTTGAGGTCAAGGATGGCGTGTACAGAATCTTCAGCCCAGGACTGCTTTGGGGGCAGCGTCAAGTGGGAGTTGGCTATGGTTCCAAAGGTGTCCTACACACGATGTGGCATGTGACGAGAGGGGCGGCGTTGTCCATTGATGACGCCGTCGCAGGGCCCTATTGGGCTGATGTCAAAGAGGACGTTGTATGCTACGGCGGAGCCTGGAGTCTTGAGGAGAAGTGGAAAGGTGAGACAGTGCAGGTCCATGCCTTTCCACCGGGGAGAGCTCATGAGGTGCATCAATGTCAGCCCGGAGAACTGCTCCTGGACACAGGTAGGAGGATAGGGGCAGTGCCAATTGATTTGGCAAAGGGGACATCTGGCAGTCCCATCCTCAACTCCCAGGGAGTGGTTGTGGGGCTGTATGGGAACGGACTGAAGACCAATGAAACCTACGTCAGCAGCATTGCTCAGGGTGAGGCGGAAAAGAGTCGACCCAACCTTCCGCCGGCCGTCACTGGCACAGGCTGGACAGCAAAAGGGCAGATCACAGTGCTGGACATGCACCCAGGCTCTGGGAAGACCCACAGAGTCCTCCCGGAGCTCATTCGCCAATGCATTGACAGACGCCTAAGGACATTGGTGTTGGCCCCAACCCGTGTGGTGCTTAAGGAAATGGAGCGTGCCTTGAATGGGAAGAGGGTCAGGTTCCATTCTCCTGCAGTTGGAGATCAGCAAGTGGGAGGGTCTATCGTCGATGTGATGTGCCATGCAACCTATGTCAACAGACGCCTGCTCCCGCAGGGGAGACAGAACTGGGAAGTAGCAATCATGGATGAAGCTCACTGGACAGATCCACACAGCATAGCCGCTCGGGGTCACTTGTACACCCTGGCTAAAGAAAACAAATGTGCCTTGGTTCTCATGACGGCAACGCCACCTGGGAAGAGCGAGCCCTTCCCAGAGTCCAACGGAGCAATTTCCAGTGAAGAGAAGCAGATCCCCGATGGGGAGTGGCGTGATGGATTCGACTGGATCACCGAGTATGAGGGGCGTACCGCATGGTTCGTTCCCTCGATTGCAAAAGGTGGCATCATAGCACGTACCCTGAGACAAAAAGGAAAAAGTGTGATCTGTCTGAACAGCAAGACCTTTGAAAAGGACTACTCCAGAGTGAGAGATGAGAAACCAGACTTCGTGGTCACAACCGACATATCTGAAATGGGGGCCAACCTCGATGTGAGCCGTGTCATAGATGGACGAACAAACATCAAACCGGAAGAGGTTGATGGGCGAGTTGAGCTCACAGGGACCAGACGTGTGACCACGGCCTCTGCGGCCCAACGCCGTGGGAGAGTCGGAAGACAGGAGGGAAGAACAGATGAATACATATACTCTGGACAGTGTGATGATGATGATAGTGGACTTGTGCAGTGGAAGGAAGCGCAGATACTTCTTGACAACATAACAACACTGCGGGGGCCTGTGGCTACCTTCTATGGACCAGAGCAGGACAAGATGCCAGAGGTGGCGGGTCATTTCCGCCTCACTGAAGAGAAAAGAAAGCATTTTCGACATCTTCTCACCCACTGTGACTTCACGCCGTGGCTAGCTTGGCACGTCGCAGCAAACGTGTCTAGTGTGACAAGTCGGAACTGGACGTGGGAAGGTCCTGAGGAGAACACCGTGGACGAGGCCAATGGAGATCTGGTCACCTTCAGGAGCCCGAATGGGGCTGAAAGAACATTGAGGCCAGTGTGGAGGGATGCGCGCATGTTCAGAGAGGGACGTGACATCAGAGAGTTTGTCGCGTATGCCTCAGGGAGACGCAGCTTCGGAGACGTGCTGAGCGGAATGTCCGGGGTTCCTGAGCTTCTGCGCCACAGATGTGTTAGTGCCATGGATGTCTTCTACACACTGATGCATGAGGAGCCTGGCAGTAGAGCAATGAAGATGGCCGAGAGAGATGCTCCAGAGGCCTTCTTGACGGTCGTAGAGATGATGGTGCTCGGCCTGGCTACTCTTGGCGTCGTTTGGTGCTTTGTTGTTCGCACTTCAATCAGCCGGATGATGCTTGGCACGCTGGTGCTGCTGGCCTCTTTGGCGCTCCTATGGGCTGGCGGTGTAAGCTACGGGAACATGGCAGGAGTGGCTCTCATTTTTTACACGTTGCTGACGGTGCTGCAGCCTGAGGCGGGAAAACAGAGAAGCAGCGATGACAACAAGTTGGCTTACTTTCTGTTGACGCTCTGCAGTCTGGCTGGACTGGTGGCTGCCAATGAGATGGGATTTCTGGAGAAGACCAAGGCGGACCTGTCCACGGTGTTGTGGAGTGAACATGAGGAGTTGCGGTCGTGGGAAGAGTGGACCAATATCGATATCCAGCCTGCACGTTCTTGGGGAACTTACGTGTTGGTGGTCTCCCTGTTCACACCATACATAATCCACCAACTTCAGACCAAGATCCAACAGCTCGTCAACAGTGCTGTTGCAACTGGAGCCCAGGCCATGCGAGACCTCGGAGGAGGGGCTCCATTTTTTGGGGTAGCAGGGCATGTAATGGCTTTGGGAGTGGTATCTCTGGTTGGTGCAACGCCAACCTCCTTGGTGGTTGGTGTTGGTCTGGCGGCGTTCCACCTGGCCATTGTGGTGTCCGGACTAGAGGCTGAGTTGACACAAAGAGCCCACAAAGTCTTCTTCTCGGCAATGGTACGCAATCCCATGGTGGATGGAGACGTCATCAATCCATTTGGAGAGGGGGAGGCAAAACCTGCTCTATATGAGAGAAAAATGAGCCTGGTCTTGGCAATAGTGCTTTGCTTGATGTCAGTGGTCATGAACAGAACAGTGCCTTCCATCACCGAGGCTTCTGCTGTGGGATTGGCGGCAGCGGGACAACTGCTCAGACCAGAGGCGGACACCCTTTGGACGATGCCAGTGGCCTGTGGCCTGAGTGGCGTGGTCAGGGGCAGTCTCTGGGGATTCTTGCCCCTTGGGCACAGACTCTGGCTCAGGGCTTCTGGGAGCAGGCGTGGCGGCTCTGAAGGGGACACTCTTGGTGACTTGTGGAAACGGAAGCTCAATGGCTGTACCAAGGAAGAGTTCTTCGCCTATAGGCGCACTGGCATCCTGGAGACGGAAAGGGACAAGGCGCGGGAACTCCTCAAGAGAGGGGAGACCAACATGGGGCTGGCGGTGTCACGGGGCACGGCAAAACTTGCCTGGCTTGAGGAACGAGGTTACGCAACTCTCAAGGGTGAGGTAGTGGACCTTGGATGTGGAAGAGGCGGCTGGTCATACTATGCAGCCTCTCGGCCGGCAGTCATGAGTGTCAAAGCCTATACAATTGGTGGAAAGGGACATGAGACTCCAAAGATGGTGACAAGCCTGGGTTGGAACCTGATCAAGTTCAGAGCGGGAATGGATGTGTTCAGTATGCAACCACACCGAGCTGATACCATCATGTGTGACATTGGAGAAAGCAACCCAGATGCCGTGGTGGAGGGTGAGAGGACACGGAAAGTGATTCTACTCATGGAACAGTGGAAAAACCGTAACCCCACGGCCACCTGTGTCTTTAAAGTGCTGGCCCCGTACCGCCCAGAGGTCATAGAAGCACTGCACAGATTCCAGCTGCAGTGGGGCGGAGGACTGGTGAGGACCCCTTTTTCGAGGAACTCAACCCATGAGATGTATTACTCGACTGCTATCACTGGAAATATTGTGAATTCTGTCAACATCCAGTCAAGGAAACTCCTGGCCCGGTTTGGGGACCAGAGGGGACCCACCAGGGTGCCTGAGCTGGACCTTGGAGTTGGGACCCGGTGTGTTGTCTTGGCTGAGGACAAGGTGAAAGAAAAAGATGTGCAGGAGAGGATCAGTGCGTTGCGGGAACAGTATGGTGAGACCTGGCACATGGACAGAGAGCACCCGTACAGGACCTGGCAGTACTGGGGCAGCTACCGCACCGCGCCAACCGGGTCGGCGGCGTCACTGATTAATGGAGTCGTGAAACTCCTCAGCTGGCCATGGAACGCGCGGGAGGATGTCGTGCGAATGGCCATGACTGACACCACAGCCTTTGGACAGCAGCGAGTGTTCAAGGAGAAGGTTGACACTAAGGCTCAGGAACCTCAGCCTGGCACAAAGGTCATCATGAGAGCAGTGAATGACTGGATTCTGGAACGATTGGCACGAAAAAGCAAACCACGAATGTGCAGCAGAGAGGAATTCATAGCGAAAGTGAAATCCAATGCAGCTCTGGGGGCTTGGTCTGATGAGCAGAACAGGTGGTCAAGTGCAAAAGAGGCTGTGGAGGATCCCGCATTCTGGCAGCTCGTGGATGAAGAGAGAGAGAGACACCTCGCTGGGAGATGCGCCCACTGTGTGTATAACATGATGGGCAAGAGAGAAAAGAAGCTTGGAGAGTTTGGAGTGGCCAAAGGAAGCCGGGCCATATGGTACATGTGGCTGGGGAGCCGCTTTCTGGAGTTCGAAGCTCTTGGCTTTTTGAATGAGGACCACTGGGCCTCTAGGGGGTCCAGTGGATCTGGAGTGGAAGGAATAAGCCTGAACTACCTGGGCTGGCATCTCAAAGGGTTGTCAACATTGGAAGGAAGCCTTTTTTATGCAGATGACACAGCCGGCTGGGATACCAAGGTCACTAACGCAGACCTAGAGGATGAAGAGCAGCTCTTACGCTACATGGAGGGTGAACACAAGCAACTGGCGGCTACAATAATGCAGAAGGCATACCACGCCAAAGTGGTAAAAGTTGCCCGGCCCTCCCGAGATGGAGGCTGCATCATGGATGTCATCACAAGAAGAGACCAAAGAGGTTCAGGACAGGTTGTGACTTATGCCCTCAACACCCTCACCAACATAAAGGTTCAACTAATCCGAATGATGGAGGGGGAGGGGGTCATTGAGGCCTCGGACGCACATAACCCAAGATCTCTTCGAGTGGAACGATGGCTGAGAGATCATGGAGAAGAACGTCTCGGAAGAATGCTCGTGAGCGGCGATGACTGTGTGGTGAGGCCAGTGGATGATAGGTTCAGTAGGGCGCTCTACTTTCTGAATGACATGGCAAAAACCAGGAAAGACATCGGGGAATGGGAGCATTCGGTTGGCTTCTCGAACTGGGAGGAGGTTCCTTTCTGCTCACACCATTTCCACGAGCTGGTGATGAAAGATGGGCGCACCCTCATAGTGCCATGCCGAGACCAAGATGAACTGGTTGGAAGAGCCCGCGTCTCACCAGGCTGCGGCCGGAGCGTCCGTGAAACTGCCTGCCTTTCAAAAGCTTATGGGCAGATGTGGCTGCTGAGTTACTTCCACCGGCGCGACCTGCGAACACTTGGACTCGCCATCTGTTCGGCGGTGCCCGTCGACTGGGTCCCTACTGGTCGCACGACCTGGAGCATTCATGCTAGCGGAGCCTGGATGACCACAGAGGACATGCTGGATGTCTGGAACAGGGTGTGGATTCTGGACAACCCCTTCATGCATAACAAAGAAAAGATTGCGGAATGGAGAGATGTCCCGTACCTCCCCAAATCCCATGACATGCTGTGCTCCTCCCTTGTTGGGAGGAAAGAGAGGGCAGAGTGGGCCAAGAACATCTGGGGATCAGTAGAGAAAGTCAGGAAGATGATCGGACAAGAGAAGTTCAAGGACTACCTTTCCTGCATGGACCGTCATGACTTGCACTGGGAGCTCAAACTGGAGAGCTCAATAATC
>ADE93003
ATGGCCGGGAAGGCCATTCTGAAAGGAAAGGGGGGCGGTCCCCCTCGACGAGTGTCGAAAGAGACCGCGAGGAAGACGCGTCAATCTAGGGTCCAAATGCCAAATGGACTCGTGTTGATGCGCATGTTGGGGATTTTATGGCATGCCGTGGCCGGCACCGCTAGAAGTCCCGTGTTGAAGTCTTTCTGGAATTCAGTTCCACTGAAACAGGCCATGGCAGCACTCCGGAAAATCAAAAAGGCAGTGAGCACTCTGATGGTAGGTTTGCAAAGACGTGGCAAAAGAAGGTCAGCAGCAGACTGGACAAGTTGGTTGCTGGTTCTCGTTCTGGTGGGGGTAACACTTGCAGCCACAGTGCGGAAAGAAAGGGATGGCACTACCGTGATCAGGGCTGAAGGAAAAGATGCGGCAACCCAGGTGCGTGTGGAAAATGGCACCTGTGTGATCCTGGCCACGGACATGGGATCATGGTGTGATGACTCATTGACCTATGAGTGTGTAACCATAGACCAGGGGGAGGAACCAGTTGACGTGGACTGTTTCTGCAGGAATGTTGACGGAGTTTACCTGGAGTATGGGCGGTGTGGAAAACAAGAAGGATCAAGAACAAGGCGCTCAGTGCTGATCCCGTCCCATGCCCAGGGAGACCTCACAGGAAGGGGACACAAATGGTTAGAAGGGGATACACTGCGGACGCATCTCACTAGGGTTGAAGGATGGGTCTGGAAGAACAAAGTGCTCACCCTGGCGGTGATCGCCATTGTGTGGCTGACCGTGGAAAGCGTGGTGACCAGGGTCGCCGTAGTGGTGGTGCTCTTGTGCCTGGCTCCGGTTTATGCCTCACGATGCACACATCTGGAAAACAGGGACTTTGTTACTGGCACTCAGGGAACCACTCGTGTGACTCTGGTGCTGGAACTGGGAGGATGCGTCACCATAACAGCCGAGGGGAAGCCCTCGATGGACGTGTGGCTTGACTCCATCTACCAGGAGAATCCTGCCAAAACACGTGAGTACTGCCTGCACGCAAAGCTGTCGGATACCAAGGTCGCGGCCAGATGCCCCACAATGGGACCTGCCACTTTGGCTGAAGAGCACCAGAGTGGCACAGTGTGCAAGAGAGACCAGAGTGATCGAGGCTGGGGTAATCATTGTGGATTATTTGGAAAAGGCAGCATTGTGACCTGTGTCAAGGCGTCCTGTGAGGCAAAAAAGAAGGCCACAGGACACGTGTATGATGCCAACAAAATTGTGTACACGGTCAAAGTAGAGCCGCACACGGGGGATTACGTCGCCGCTAATGAGACCCATAGTGGAAGAAAAACAGCATCCTTCACGGTTTCCTCGGAAAAAACCATCTTGACCATGGGAGACTACGGAGATGTGTCCTTGTTGTGTCGAGTAGCCAGCGGTGTTGACCTTGCTCAGACTGTCATTCTGGAACTTGACAAGACTTCAGAACACCTACCGACGGCCTGGCAGGTTCACCGGGACTGGTTCAATGATCTGGCCCTGCCGTGGAAACATGAAGGGGCACAGAACTGGAACAATGCTGAACGGCTAGTTGAGTTTGGGGCTCCACATGCTGTGAAAATGGATGTGTATAACCTTGGAGACCAGACTGGAGTGTTGCTTAAGTCACTTGCTGGTGTTCCTGTGGCGCATATTGATGGAACCAAATACCACCTGAAAAGTGGCCACGTGACATGCGAGGTAGGACTAGAAAAACTCAAGATGAAAGGTCTCACATACACAATGTGCGACAAGACGAAATTCACGTGGAAGAGAATTCCAACTGACAGTGGACATGACACAGTGGTCATGGAAGTTGCGTTTTCTGGGACCAAACCCTGTAGGATCCCGGTGAGGGCCGTGGCACACGGCTCTCCAGATGTGAATGTGGCTATGTTGATAACACCCAACCCCACAATCGAAACCAATGGTGGTGGTTTCATAGAGATGCAGCTACCTCCAGGAGACAATATCATCTATGTCGGGGAACTGAGTCACCAATGGTTCCAAAAAGGGAGTAGCATTGGAAGGGTCTTTCAAAAAACCAGGAAAGGCATAGAAAGACTGACAGTGATCGGAGAACACGCCTGGGACTTTGGCTCAACTGGTGGATTCCTGACTTCGGTTGGTAAGGCGCTACACACAGTTCTTGGTGGTGCCTTCAACAGCCTGTTTGGAGGAGTAGGGTTTTTGCCTAAGATCCTAGTGGGAGTGGTCCTGGCCTGGTTGGGCCTGAATATGAGGAATCCGACCATGTCCATGAGCTTCCTCCTGGCCGGAGGACTGGTTCTGGCCATGACACTCGGAGTCGGAGCTGACATTGGCTGTGCTGTGGACCCCGAACGGATGGAGCTCCGTTGTGGTGAGGGTCTGGTTGTGTGGAGGGAAGTTTCCGAGTGGTATGACAATTATGCATACCACCCTGAGACACCAGGAGCTCTTGCTTCGGCTATAAAAGAGACTTTCGAGGAGGGAACTTGTGGCATAGTGCCCCAAAACAGACTTGAAATGGCCATGTGGAGAAGCTCGGCGACAGAACTGAATCTGGCCCTGGCGGAGGGAGACGCAAATCTCACAGTGGTGGTGGACAAACTTGATCCCACAGACTATCGAGGTGGCATCCCTGGGCTGCTAAAGAAGGGGAAAGACATGAAGGTTTCTTGGAAGAGCTGGGGCCACTCAATGATCTGGAGTGTCCCCGAGGCCCCCCGTCGGTTCATGGTGGGGACAGAGGGAAGCAGTGAGTGCCCACTAGAGAGAAGGAAAACAGGTGTCTTCACGGTGGCAGAGTTTGGAGTTGGCCTGAGAACAAAAGTATTCTTGGACTTCAGACAGGAATCAACACACGAGTGTGACACAGGAGTGATGGGAGCCGCTGTCAAGAATGGCATGGCAGTCCACACAGACCAGAGCCTCTGGATGAAATCCGTGAGAAATGACACAGGGACCTACATAGTGGAACTTCTGGTTACTGACCTGAGAAATTGCTCATGGCCGGCTAGCCACACCATTGACAATGCTGAGGTGGTGGACTCAGAGCTCTTCCTTCCAGCCAGTCTGGCAGGGCCCAGATCCTGGTATAACAGGATACCCGGGTACTCAGAACAAGTGAAAGGACCATGGAAGTACTCGCCCATCCGAGTGACAAGAGAAGAGTGCCCTGGCACGAGGGTCACCATAAATGCCGACTGTGACAAAAGGGGGGCTTCTGTGAGGAGTACCACAGAGAGTGGCAAGGTGATTCCAGAGTGGTGCTGCCGAACGTGCACACTACCTCCAGTGACGTTCCGTACGGGGACAGACTGTTGGTATGCCATGGAAATACGACCTGTTCATGACCAGGGAGGGCTTGTTCGCTCAATGGTGGTGGCAGACAATGGAGAGCTGCTTAGTGAGGGGGGCATTCCCGGAATAGTGGCTTTGTTTGTGGTCCTTGAGTACGTCATCCGGAGGAGGCCAGCCACTGGAACAACGGCCATGTGGGGAGGCATTGTCGTCCTTGCATTGCTCGTCACTGGTCTGGTGAGAATCGAGAGCCTGGTGCGTTATGTCGTGGCAGTTGGGATCACATTCCACCTTGAGCTAGGGCCAGAGATTGTGGCTCTGACACTGTTACAGGCTGTGTTTGAGTTGAGGGTTGGCCTGCTCAGCGCTTTTGCACTGCGCAGCAACCTCACCGTCAGAGAGATGGTAACCATCTACTTCCTTCTGCTGGTTCTGGAGCTGGGATTGCCAAGCGAGGGTCTTGGGGCCCTCTGGAAATGGGGAGACGCATTGGCCATGGGGGCATTGATTTTCAGAGCCTGCACGGCAGAGGAAAAGACTGGTGTTGGGCTCTTGCTCATGGCTCTCATGACACAGCAAGACCTGGCGATTGCACATTATGGACTCGTGCTCTTCCTGGGCGTGGCCTCATGTTGTTCAGTCTGGAAACTGATTCGAGGACACAGAGAACAGAAGGGACTGACTTGGGTTGTCCCCCTGGCCGGGCTACTCGGAGGAGAGGGCTCTGGAGTCAGACTGCTGGCTTTTTGGGAACTGGCCATCCATGGAAGGAGACGGTCATTCAGTGAACCACTGACTGTTGTGGGAGTCATGCTAACCCTGGCCAGCGGCATGATGCGGCACACCTCTCAGGAGGCCCTTTGCGCACTCGCCGTGGCCTCGTTCCTTCTGCTCATGCTGGTGCTAGGGACAAGGAAGATGCAGCTAGTGGCTGAATGGAGTGGCTGTGTGGAGTGGCACCCAGAACTGATGAATGAAGGTGGAGAGGTGAGCCTGCGGGTCCGGCAAGACTCAATGGGAAACTTCCACCTGACAGAGCTTGAGAAAGAGGAGAGAGTGATGGCTTTCTGGCTGCTGGCAGGACTGGCGGCTTCAGCTTTCCACTGGTCCGGCATCCTTGGTGTGATGGGATTGTGGACGCTGTCGGAAATGCTGAGGACGGCTCGGAGATCAGATTTGGTCTTCTCTGGACAGGGGGGACGTGAGCGCGGTGACAGGCCCTTTGAGGTCAAGGATGGCGTCTACAGAATCTTCAGCCCAGGACTGCTCTGGGGGCAGCGCCAGGTGGGAGTTGGCTATGGCTCTAAAGGTGTCCTACACACGATGTGGCATGTGACGAGAGGGGCGGCGTTGTCCATTGATGACGCCGTCGCAGGGCCCTACTGGGCTGATGTCAAAGAGGACGTTGTATGCTATGGTGGAGCCTGGAGTCTTGAGGAGAAGTGGAAAGGTGAGACAGTGCAGGTTCATGCCTTCCCACCGGGGAGAGCCCATGAGGTGCATCAATGTCAGCCCGGGGAACTGCTCCTGGACACAGGTAGGAGGATAGGGGCAGTGCCAATTGATCTGGCAAAAGGGACATCTGGCAGCCCCATCCTCAACTCCCAGGGAGTGGTTGTGGGGCTGTATGGGAATGGACTGAAGACTAATGAAACCTACGTCAGCAGCATTGCTCAGGGTGAGGCAGAAAAAAGTCGACCCAATCTCCCGCCGGCCGTCATTGGCACAGGCTGGACGGCAAAAGGGCAGATCACAGTGTTGGACATGCACCCAGGCTCTGGGAAGACCCACAGAGTCCTCCCGGAGCTCATTCGCCAATGCATTGACAGACGCCTAAGGACATTGGTGTTGGCCCCAACCCGTGTGGTGCTCAAGGAGATGGAGCGTGCCTTGAATGGGAAGAGAGTCAGGTTCCATTCTCCGGCAGTTGGAGATCAGCAGGTGGGAGGGGCCATCGTCGACGTGATGTGTCATGCAACCTATGTCAACAGACGCCTGCTCCCGCAGGGGAGACAGAATTGGGAAGTGGCAATCATGGATGAAGCCCATTGGACGGATCCACACAGCATAGCCGCTCGGGGTCACCTGTACACCTTAGCTAAGGAAAATAAATGTGCCCTGGTTCTTATGACAGCAACGCCACCCGGGAAGAGCGAACCCTTCCCAGAGTCCAACGGAGCAATCACCAGTGAAGAGAAGCAGATCCCTGACGGGGAGTGGCGTGATGGGTTCGACTGGATCACCGAGTATGAGGGGCGTACCGCATGGTTCGTTCCCTCGATTGCAAAAGGTGGCATCATAGCCCGCACCCTGAGACAAAAAGGAAAAAGCGTGATCTGTCTGAACAGCAAGACCTTTGAAAAGGACTACTCCAGAGTGAGAGATGAGAAACCCGACTTCGTGGTTACAACCGACATATCTGAAATGGGGGCCAACCTCGATGTGAGCCGTGTCATAGATGGGCGAACAAACATCAAACCGGAAGAAGTTGATGGACGAGTTGAGCTCACAGGGACCAGACGTGTGACCACGGCCTCAGCGGCCCAACGCCGTGGGAGAGTCGGAAGACAGGAGGGAAGAACAGATGAATACATATACTCTGGACAGTGTGATGATGATGATAGTGGACTTGTGCAGTGGAAGGAAGCGCAGATACTTCTTGACAACATAACAACACTGCGGGGGCCTGTGGCCACCTTTTATGGACCAGAGCAGGACAAGATGCCAGAGGTGGCAGGTCATTTCCGCCTCACAGAAGAGAAAAGAAAGCACTTTCGACATCTTCTCACCCATTGTGACTTCACGCCATGGTTGGCATGGCACGTTGCAGCAAACGTGTCTAGTGTGACAAGTCGGAACTGGACTTGGGAAGGCCCTGAGGAGAACACCGTGGATGAGGCCAATGGAGATCTGGTCACCTTCAGGAGCCCGAATGGGGCTGAAAGAACACTGAGGCCAGTATGGAGGGATGCGCGTATGTTCAGAGAAGGACGTGACATCAGAGAGTTCATTGCGTATGCCTCAGGGAGACGCAGCTTTGGAGATGTGTTGAGCGGAATGTCTGGTGTTCCTGAGCTTCTGCGCCATAGATGCGTTAGCGCCATGGATGTCTTCTACACACTGATGCATGAGGAGCCTGGCAGCAGGGCAATGAAGATGGCTGAGAGAGATGCTCCAGAGGCCTTTTTGACGGTGGTAGAGATGATGGTGCTCGGCCTGGCTACTCTTGGGGTCGTCTGGTGCTTTGTTGTTCGCACCTCAATCAGTCGCATGATGCTTGGCACGCTGGTACTGCTGGCCTCACTGGCGCTCCTGTGGGCCGGTGGTGTGAGCTACGGGAATATGGCAGGAGTGGCCCTCATTTTCTACACGCTGCTGACGGTGCTGCAGCCTGAGGCGGGGAAACAGAGGAGCAGTGATGACAACAAGTTGGCCTACTTCCTGTTGACGCTCTGCAGTCTAGCTGGACTGGTAGCCGCCAATGAAATGGGATTTCTGGAAAAGACTAAGGCGGACCTGTCCACGGTGTTGTGGAGTGAACATGAGGAGTTGCGGTCATGGGAAGAGTGGACCAACATCGACATCCAGCCTGCACGTTCTTGGGGAACTTACGTGCTGGTGGTCTCCCTGTTCACACCATACATAATTCACCAACTTCAGACCAAGATCCAACAACTCGTCAACAGCGCTGTTGCAACTGGGGCTCAGGCCATGCGAGACCTCGGAGGAGGGGCTCCATTCTTTGGGGTAGCAGGGCATGTAATGGCTTTGGGAGTGGTATCGCTAGTTGGTGCAACGCCAACATCCTTGGTGGTTGGTGTTGGTTTGGCGGCGTTCCACCTGGCCATTGTGGTGTCTGGACTGGAGGCTGAGTTGACACAAAGAGCCCACAAAGTCTTCTTCTCGGCAATGGTGCGCAATCCTATGGTGGATGGAGACGTCATCAATCCATTTGGAGAGGGAGAGGCAAAACCTGCTCTGTATGAGAGGAAAATGAGCCTGGTCTTGGCGATAGTGCTTTGTTTGATGTCGGTGGTCATGAACAGAACGGTGCCTTCCATCACTGAGGCTTCTGCTGTGGGGCTGGCGGCAGCGGGACAACTGCTCAGACCAGAGGCGGATACCCTGTGGACGATGCCAGTGGCCTGTGGCCTGAGCGGCGTGGTCAGGGGTAGCCTCTGGGGATTCTTGCCCCTCGGGCATAGACTCTGGCTAAGGGCTTCTGGGAGTAGGCGTGGTGGCTCTGAGGGGGACACTCTCGGTGACTTGTGGAAACGGAAGCTCAATGGCTGTACCAAAGAAGAGTTCTTCGCCTACAGACGCACTGGCATCCTGGAGACGGAAAGGGACAAGGCGCGGGAACTCCTCAGGAGAGGGGAGACCAACATGGGGCTAGCTGTGTCACGGGGCACGGCTAAACTTGCCTGGCTTGAGGAACGAGGTTACGCAACTCTCAAGGGTGAAGTCGTGGACCTTGGATGTGGAAGAGGCGGCTGGTCCTACTATGCGGCCTCTCGACCGGCTGTCATGAGTGTCAAAGCCTACACAATTGGTGGAAAGGGACACGAGACCCCAAGGATGGTCACAAGCCTGGGTTGGAACCTGATCAAGTTCAGAGCGGGAATGGATGTATTTAGCATGCAACCACACCGAGCTGATACCATTATGTGTGACATCGGAGAAAGCAACCCAGATGCCATGGTGGAGGGTGAGAGGACACGGAAAGTGATACTGCTCATGGAACAGTGGAAAAACCGCAATCCCACGGCCACCTGTGTGTTCAAAGTGTTGGCCCCATACCGCCCAGAGGTCATAGAAGCACTACACAGATTCCAACTGCAGTGGGGCGGAGGACTGGTGAGGACCCCTTTCTCGAGGAACTCAACCCATGAAATGTATTACTCGACTGCTGTCACTGGAAACATTGTGAATTCAGTCAACATTCAATCAAGAAAACTCTTGGCCCGGTTCGGGGACCAGAGGGGACCCACCAGGGTGCCTGAGCTGGACCTCGGAGTTGGGACTCGATGCGTTGTCTTGGCTGAGGACAAGGTGAAGGAAAAGGATGTGCAGGAGAGGATCAGTGCGCTGCGAGAGCAGTATGGTGAGACCTGGCACATGGACAGAGAGCACCCGTACAGGACCTGGCAGTACTGGGGCAGCTACCGTACCGCGCCAACCGGGTCAGCGGCGTCACTGATCAATGGAGTCGTGAAACTTCTCAGCTGGCCATGGAACGCGCGGGAGGATGTCGTGCGAATGGCCATGACTGACACCACAGCCTTTGGACAGCAGCGAGTGTTCAAGGAGAAGGTTGACACCAAGGCTCAGGAGCCTCAGCCTGGCACAAAGGTCATCATGAGAGCAGTGAATGACTGGATTCTGGAACGATTGGCACGGAAAAGCAAACCACGAATGTGCAGCAGAGAGGAGTTCATTGCGAAAGTGAAATCCAATGCGGCTCTGGGGGCTTGGTCTGATGAGCAGAACAGGTGGTCAAGCGCAAAAGAGGCTGTGGAGGATCCCGCTTTCTGGCAGCTCGTGGATGAAGAGAGAGAGAGACACCTTGCTGGGAGATGCGCCCACTGTGTGTACAACATGATGGGCAAAAGAGAAAAGAAGCTTGGAGAGTTTGGAGTGGCCAAAGGAAGCCGGGCCATATGGTATATGTGGCTGGGGAGCCGCTTTCTGGAGTTCGAAGCTCTTGGTTTTTTGAATGAAGACCACTGGGCCTCTAGGGGATCCAGTGGATCTGGAGTGGAGGGAATAAGCTTGAATTACCTGGGCTGGTACCTCAAAGGGTTGTCAACACTGGAAGGAGGCCTTTTCTACGCGGATGACACAGCCGGCTGGGACACTAAGGTCACCAACGCAGACCTAGAGGATGAAGAACAGCTTTTACGCTACATGGAGGGTGAACACAAGCAACTGGCGGCTACAATAATGCAGAAGGCATACCACGCTAAAGTGGTAAAAGTAGCCCGGCCCTCCCGAGATGGAGGCTGTGTCATGGATGTCATTACAAGAAGAGACCAAAGAGGCTCAGGGCAGGTTGTGACTTATGCCCTCAACACCCTTACCAACATAAAGGTTCAGCTGATCCGTATGATGGAGGGGGAGGGAGTCATTGAGGCCTCGGACGCACATAATCCAAGACTACTCCGAGTGGAACGATGGCTGAGGGACCATGGAGAAGAACGTCTCGGAAGAATGCTCGTGAGCGGTGATGATTGTGTGGTGAGACCGGTGGATGACAGGTTCAGTAGGGCACTCTATTTTCTGAATGACATGGCCAAAACCAGGAAAGACATTGGGGAGTGGGAGCATTCGGTTGGCTTCTCGAACTGGGAGGAGGTTCCCTTCTGCTCACACCACTTCCACGAGTTGGTGATGAAAGATGGGCGTGCCCTCATAGTGCCATGCCGAGACCAAGATGAACTGGTTGGAAGAGCCCGCGTCTCACCAGGGTGCGGCTGGAGTGTCCGCGAAACTGCCTGCCTTTCAAAAGCTTATGGGCAGATGTGGCTGCTGAGTTACTTCCACCGGCGCGACTTGCGGACGCTTGGACTTGCCATCTGTTCGGCGGTGCCCATTGACTGGGTCCCCACTGGCCGCACGACCTGGAGCATCCATGCTAGCGGAGCCTGGATGACCACAGAGGACATGTTGGATGTCTGGAACAGGGTGTGGATTCTGGACAACCCCTTCATGCACAGCAAAGAAAAGATTGTGGAATGGAGGGATGTCCCGTATCTCCCCAAATCCCATGACATGCTGTGTTCCTCTCTTGTTGGGAGGAAAGAGAGGGCAGAGTGGGCCAAGAACATTTGGGGAGCAGTAGAGAAAGTCAGGAAGATGATCGGACAAGAGAAGTTCAAGGACTACCTTTCCTGCATGGACCGGCACGACTTGCACTGGGAGCTCAGACTGGAGAGCTCAATAATC
>AGI19261
ATGGCCAGGAAGGCCATTCTGAAAGGAAAGGGGGGCGGTCCCCCTCGACGAGTGTCGAAAGAGACCGCAAAGAAGACGCGTCAATCCAGAGTCCAAATGCCAAATGGACTCGTGTTGATGCGCATGATGGGGATCTTGTGGCATGCCATAGCTGGCACCGCCAGAAGCCCCGTTTTAAAATCCTTCTGGAATTCAGTTCCTCTGAAACAGGCCACGGCAGCACTACGGAAAATCAAAAAGGCAGTGAGCACTTTGATGGTAGGCTTACAAAGACGTGGAAAAAAGAGGTCAACAACAGATTGGATGGGCTGGCTGCTTGTCACTGTTTTGCTGGGGGTCACACTCGCGGCAACAGTACGGAAAGAAGGGGACGGCACCACTGTGATCAGGGCTGAAGGAAAGGACGCAGCAACTCAGGTGCGCGTGGAGAACGGCACCTGTGTGATATTGGCCACGGACATGGGGTCATGGTGCGACGACTCACTGTCCTATGAGTGTGTGACCATAGACCAGGGGGAAGAGCCGGTTGATGTGGATTGCTTCTGCAGAAATGTTGATGGGGTCTACCTTGAGTATGGACGGTGTGGAAAACAGGAAGGATCAAGGTCAAGGCGTTCAGTGCTGATTCCGTCCCATGCCCAGGGAGAGCTCACTGGAAGGGGACACAAATGGCTGGAAGGAGATTCACTGCGAACGCATCTTACCAGAGTTGAAGGGTGGGTTTGGAAAAACAAACTACTTGCCCTGGCAGTGGTAGCCGTTGTGTGGTTGACCGTGGAAAGTGTGGTGACCCGAGTCGCCATTGTGGTTGTGCTCCTCTGTCTGGCTCCGGTTTATGCGTCACGGTGTACACATCTGGAGAACAGGGATTTTGTCACTGGCACTCAGGGAACCACGAGAGTGACTCTGGTGTTGGAGCTGGGAGGATGTGTCACGATCACTGCTGAGGGGAAGCCCTCAATGGATGTGTGGCTCGATTCCATCTACCAGGAGAACCCGGCCAAGACACGCGAGTACTGTCTGCATGCCAAGCTGTCGGACACCAAGGTTGCGGCCAGATGCCCAACGATGGGGCCCGCCGCTCTGGCTGAAGAGCATCAGAGTGGCACGGTGTGCAAGAGAGACCAGAGTGACCGAGGTTGGGGTAACCATTGCGGATTGTTTGGAAAGGGTAGCATTGTGACCTGCGTCAAGGTGGCTTGTGAGGCAAAGAAGAAGGCCACTGGACATGTGTATGACGCCAACAAGATCGTGTACACCGTCAAGGTTGAGCCACACACGGGGGACTACGTTGCCGCCAATGAAACCCACAGTGGGAGGAAAACGGCATCCTTCACGGTATCCTCAGAAAAAACCATCTTGACTATGGGGGACTATGGAGATGTGTCCCTGTTGTGCAGAGTCGCCAGTGGCGTTGACTTGGCTCAGACTGTCATTCTTGAGCTTGACAAGACTCTGGAACACCTTCCGACAGCCTGGCAGGTCCATCGTGACTGGTTCAATGATCTGGCTCTACCGTGGAAACACGAAGGAGCGCAACAATGGAACAATGCTGAGCGACTGGTTGAATTTGGAGCTCCGCATGCCGTTAAAATGGACGTGTATAACCTTGGAGATCAAACTGGGGTATTGCTGAAGTCACTTGCTGGGGTTCCTGTGGCGCACATTGATGGAACAAAGTACCACCTAAAAAGCGGCCATGTAACATGCGAGGTTGGACTAGAAAAGCTTAAAATGAAGGGCCTCACATACACAATGTGTGACAAAACGAAGTTCGCATGGAAGCGGACCCCAACAGACAGCGGACATGACACGGTGGTCATGGAGGTCACGTTCTCTGGAACAAAACCTTGCAGGATTCCAGTGCGGGCAGTGGCACACGGCTCTCCAGATGTAAATGTGGCCATGCTGATAACACCAAACCCCACCATTGAGAACAATGGAGGTGGCTTCATAGAGATGCAGCTACCCCCAGGGGACAACATCATCTATGTCGGGGAACTAAGCCATCAGTGGTTCCAGAAGGGGAGCAGCATCGGAAGGGTTTTTCAAAAGACCAGGAAGGGCATCGAGAGACTGACAGTGATAGGAGAACACGCCTGGGACTTCGGTTCCACTGGAGGCTTCTTGACTTCGGTAGGCAAAGCGCTGCACACAGTCCTCGGCGGTGCCTTCAACAGCATCTTTGGGGGAGTGGGGTTTCTGCCCAAGCTCCTGTTGGGTGTAGCCTTGGCCTGGTTGGGCCTGAACATGAGGAACCCCACCATGTCCATGAGCTTCCTCTTGGCTGGGGGACTGGTCCTGGCCATGACACTTGGAGTGGGCGCTGACGTTGGTTGTGCCGTGGACACCGAGCGAATGGAACTCCGCTGTGGTGAGGGCCTAGTTGTGTGGAGGGAGGTCTCAGAGTGGTACGACAACTACGCATACTACCCAGAAACGCCAGGAGCGCTGGCATCGGCCATAAAGGAAACGTTTGAGGAGGGAAATTGTGGCATAGTACCACAAAACAGACTTGAGATGGCCATGTGGAGGAGTGCAGTGACAGAACTCAACCTGGCTCTGGCGGAAGGAGACGCAAACCTTACGGTGGTGGTGGACAAACTCGATCCCACCGACTACCGGGGCGGTGTACCTGGCCTATTGAAGAAAGGAAAAGACATTAAGGTTTCTTGGAAGAGCTGGGGCCAATCAATGATCTGGAGCATCCCCGAGGCTCCCCGCCGCTTTATGGTGGGCACGGAGGGAGGAAATGAGTGCCCATTGGAGAGAAGGAAGACAGGTGTCTTCACGGTGGCGGAATTTGGGGTTGGTCTGAGAACAAAGGTCTTTTTGGACTTCAGACAGGAACCAACACATGAATGTGACACTGGAGTGATGGGGGCTGCCGTCAAGAATGGCATGGCGGTCCACACCGACCAAAGCCTCTGGATGAAATCTGTGAAAAATGACACTGGAACCTACATAGTTGAATTATTGGTCACTGACCTGAGAAACTGCTCATGGCCTGCCAGTCACACCATCGACAATGCTGAGGTCGTGGATTCAGAGCTTTTCCTTCCAGCCAGCCTGGCAGGGCCTAGGTCCTGGTACAACAGGATACCTGGGTATGCAGAACAGGTGAAAGGACCATGGAAGTACTCGCCCATCCGAGTTACAAGGGAGGAGTGTCCGGGCACGAAAGTCACCATAAGTGCAGACTGTGATAAACGAGGAGCCTCTGTGAGGAGCACCACGGAGAGTGGCAAGGTGATCCCGGAATGGTGCTGCCGGACATGCGCACTACCGCCAGTGACGTTCCGCACGGGGACTGACTGTTGGTATGCCATGGAAATACGCCCGGTCCACGACCAGGGGGGTCTTGTTCGATCAATGGTGGTGGCGGACAATGGAGAGCTGCTCAGTGAGGGGGGAGTTCCCGGAATTGTGGCACTGTTTGTGGTCCTCGAATATGTCATCCGGAGGAGGCCGGCCACAGGGACAGCGGTTGTGTGGGGAGGCGTTGTGGTTCTTGCACTGCTCGTCACTGGAATGGTCAAGATTGAGAGCTTGGTGCGATATGTCGTGGCGGTGGGGATCACATTCCATCTCGAGCTGGGGCCAGAGATTGTGGCCCTGACGCTGCTCCAGGCCGTGTTCGAGCTGAGGGTGGGCCTGCTTAGCGCTTTCGCACTGCGCAGAGGCCTCACTGTCCGAGAGATGGTGACAATCTACTTCCTCTTGTTGGTCTTGGAGCTGGGGTTGCCGGGTGAGAGCCTTGAGGGTCTCTGGGAATGGGGTGACGCACTGGCCATGGGGGCGCTGATTTTCCGAGCTTGCACCGCAGAGGGGAAAGCCGGTGTCGGACTCCTGCTGATGGCCCTCATGACACAGCGGGACTTGGTGACCGTGCACTATGGACTCGTAATCTTCCTGGGTGTGGCTTCGGCCTGCTCGGTCTGGAGATTGATCAGGGGACACAGGGAACAGAAAGGACTATCCTGGATTGTCCCCTTGGCCGGATTAATGGGGGGAGGGGGTTCTGGAATCAGGCTGTTGGCTTTCTGGGAGCTGTCAACCCACAGAGGGAGACGGTCATTCAGTGAACCACTGACTGTTGTGGGAGTCATGTTGACATTGGCTGGAGGCATGATGCGCCACACTTCCCAGGAGGCTTTGTGCGCACTCGCAGTGGCTTCATTCCTCCTACTCATGCTAGTGTTGGGGACAAGGAAAATGCAGCTAGTGGCTGAATGGAGTGGCTGTGTAGAATGGCACCCGGAACTGGTAAACGAGGGTGGAGGGGTGAGCTTGCGGGTCCGGCAGGATTCAATGGGAAACTTTCACCTGACGGAGCTTGAGAAAGAAGAGAGAGTGATGGCCTTTTGGCTGCTTGCTGGGCTTGCGGCTTCGGCCTTCCACTGGTCGGGGATTCTTGGGGTGATGGGACTGTGGACGCTTTCAGAAATGATGAGATCGGCCCGAAGATCTGATTTGGTCTTCTCCGGACAGGGGGGGCATGAGCGAGGTGATAGACCTTTCGAGGTCAGGGACGGTGTCTACAGGATCTTCAGCCCTGGTCTGCTCTGGGGCCAACGGCAGGTTGGAGTCGGATATGGCTTCAAGGGCGTTCTGCACACGATGTGGCATGTGACAAGAGGAGCGGCGTTGTCCATCAATGACGCCGTGGCAGGTCCATATTGGGCTGATGTCAAGGAAGACGTTGTGTGCTACGGTGGAGCCTGGAGCCTAGAGGAAAAATGGAAAGGTGAGACGGTGCAGGTCCATGCCTTCCCACCGGGGAGGGCCCATGAGGTGCATCAGTGCCAGCCTGGAGAACTGCTCTTGGACACAGGGAGAAGGATGGGGGCAGTACCGATCGACCTAGCCAAGGGAACATCTGGCAGCCCCATTCTCAACGCTCAAGGAGCAGTGGTGGGACTGTATGGAAACGGACTGAAAACAAACGAGACTTATGTCAGCAGCATTGCTCAAGGAGAGGTTGAAAAGAGCCGACCCAACCTCCCGCAGGCTGTCGTGGGCACGGGGTGGACCGCAAAGGGCCAAATTACAGTGCTGGACATGCACCCAGGCTCTGGGAAGACCCACAGAGTCCTCCCGGAGCTCATCCGCCAATGCATCGACAGACGCCTGAGGACTCTGGTGCTGGCACCAACTCGCGTGGTGCTCAAGGAAATGGAGCGTGCACTGAATGGGAAGAGAGTCAGGTTCCACTCTCCCGCGGTAAGTGACCAACAGGTGGGAGGGGCAATCGTTGATGTCATGTGCCATGCCACTTATGTCAACAGAAGGTTGCTCCCGCAGGGGAGACAAAACTGGGAGGTGGCAATCATGGACGAAGCCCATTGGACAGATCCACACAGCATAGCCGCCAGGGGTCATTTGTATACCCTGGCAAAAGAAAACAAATGCGCTTTGGTCCTCATGACGGCAACACCGCCTGGGAAGAGTGAGCCCTTCCCGGAGTCCAATGGAGCCATCACCAGTGAGGAGAAACAGATCCCTGAGGGAGAGTGGCGTGACGGGTTTGACTGGATCACCGAGTATGAAGGGCGCACCGCTTGGTTCGTTCCATCGATTGCAAAGGGTGGTGTCATTGCTCGCACCTTGAGACAAAAAGGGAAAAGCGTGATTTGTCTGAACAGCAAAACCTTTGAGAAGGATTACACCAGAGTGAGAGATGAAAAGCCTGACTTTGTGGTGACGACCGACATATCTGAAATGGGGGCCAACCTTGATGTGAGCCGTGTCATAGATGGGCGAACAAACATCAAGCCAGAAGAGGTTGACGGGAGAGTTGAGCTCACCGGGACCAGGCGCGTGACCACGGCCTCCGCAGCGCAGCGCCGTGGGAGAGTCGGCAGACATGAAGGACGAACAGATGAATACATATACTCTGGACAGTGTGATGATGATGACAGTGGACTCGTGCAGTGGAAGGAGGCGCAGATACTCCTCGATAACATAACAACTTTACGAGGACCTGTGGCTACCTTCTACGGACCAGAACAGGACAAGATGCCAGAGGTGGCAGGCCACTTCCGACTTACTGAAGAGAAGAGAAAGCACTTTCGACACCTTCTCACCCACTGCGACTTCACTCCGTGGTTGGCATGGCATGTCGCAGCGAATGTGTCCAGTGTGACAAGCCGAAGCTGGACATGGGAAGGCCCAGAGGAAAATGCAGTGGACGAGGCCAATGGAGATCTGGTCACATTCAGGAGCCCAAATGGGGCTGAAAGAACGCTGAGGCCGGTGTGGAGAGATGCGCGCATGTTCAGAGAAGGACGTGACATCAGAGAATTTGTGGCGTACGCTTCAGGGCGGCGCAGCATCGGTGACGTACTGACAGGAATGTCAGGGGTACCCGAGCTTCTGCGTCACAGATGTGTTAGCGCCCTGGATGTCTTCTACACGCTTATGCATGAGGAACCTGGCAGCCGGGCAATGAGGATGGCGGAGAGAGACGCCCCAGAGGCATTTCTCACGATGGTGGAAATGATGGTGCTTGGCCTGGCAACCCTGGGTGTCATCTGGTGCTTCGTTGTCCGAACCTCGATAAGCCGCATGATGCTCGGGACGCTGGTACTGCTGGCCTCCCTAGCACTTTTGTGGGCTGGCGGTGTCAGCTACGGGAACATGGCTGGAGTGGCCCTCATTTTCTACACGCTGCTAACGGTGTTGCAACCTGAAGCAGGAAAACAGAGAAGCAGTGATGACAACAAGTTGGCTTACTTTCTGTTGACTCTCTGCAGTCTGGCTGGATTGGTCGCCGCCAATGAGATGGGGTTCCTTGAGAGAACCAAGGCGGATTTGTCCACAGTGCTGTGGAGCGAACAGGAGGAGCCGCGGTCATGGGGTGAGTGGACAAACATAGACATCCAGCCCGCAAGGTCCTGGGGGACTTATGTGCTGGTGGTGTCTCTCTTTACTCCATACATCATCCACCAACTTCAGACCAAGATTCAACAGCTTGTCAACAGTGCCGTGGCCTCCGGGGCGCAGGCCATGAGAGACCTTGGAGGGGGGACTCCCTTCTTCGGCGTGGCAGGGCACGTAATGTCCCTGGGAGTGGTGTCACTGGTAGGGGCCACGCCCACCTCTTTGGTGGTGGGTGTTGGGCTGGCTGCATTTCATTTGGCCATCGTGGTGTCTGGATTAGAGGCTGAATTGACACAAAGAGCCCACAAGGTCTTCTTCTCGGCAATGGTACGCAACCCAATGGTGGATGGAGACGTCATCAACCCGTTTGGGGAGGGGGAGACAAAACCAGCCCTGTATGAGAGGAAAATGAGCCTGGTTCTGGCAGTGGTGCTTTGTCTGATGGCGGTGGTCATGAACAGAACGGTGGCTTCCATCACGGAAGCCTCAGCCGTGGGGCTGGCGGCAGCCGGACAACTGCTCAGACCGGAGGTGGACACACTGTGGACAATGCCAGTGGCTTGTGGCTTGAGCGGTGTGGTTAGGGGCAGCCTTTGGGGGTTTTTGCCCCTTGGGCATCGACTCTGGCTCCGGGCCTCTGGGAGCAGGCGGGGTGGCTCTGAGGGAGACACACTTGGTGACCTCTGGAAACAGAGACTGAACAGCTGCACCAAGGAGGAATTCTTTGTCTACAGACGCACTGGCATCCTGGAGACGGAGAGAGACAGGGCCAGAGAGCTGCTGAGGAAGGGGGAAACCAACATGGGGCTGGCGGTCTCACGAGGGACGGCAAAACTGGCCTGGCTCGAGGAGCGTGGCTATGCAACTCTTAAAGGGGAAGTGGTAGACCTTGGATGTGGAAGAGGTGGCTGGTCCTACTATGCGGCCTCCCGACCGGCGGTCATGAGTGTCAAAGCATACACAATTGGCGGAAAAGGACATGAGACCCCAAAGATGGTGACAAGCCTGGGTTGGAACTTGATCAAGTTTAGAGCCGGAATGGATGTGTTCAGCATGCAACCACATCGGGCTGACACCATCATGTGTGACATTGGAGAAAGCAGCCCGGATGCCGCTGTGGAAGGTGAGAGGACAAGGAGAGTGATATTGCTCATGGAGCAATGGAAAAACCGGAACCCCACGGCTGCCTGTGTGTTCAAAGTGCTGGCCCCATACCGCCCAGAGGTGATAGAAGCACTCCACAGATTTCAATTGCAGTGGGGTGGTGGACTGGTGAGGACCCCTTTCTCAAGGAACTCAACCCATGAAATGTACTACTCGACCGCCGTCACTGGGAACATCGTGAACTCTGTCAACATCCAGTCAAGGAAACTCCTAGCCCGGTTTGGAGACCAGAGGGGACCCACCAGAGTGCCTGAGCTGGATCTGGGAACCGGAACTCGGTGCGTGGTTTTGGCTGAGGATAGAGTGAGAGAAAAAGATGTGCAGGAGAGGATCAGAGCGTTGAAGGAACAGTACGGTGAAACTTGGCACGTGGATGGAGAGCACCCGTACCGGACATGGCAGTACTGGGGCAGTTACCGAACTGCGCCAACTGGCTCAGCGGCGTCTCTGATCAATGGAGTTGTGAAACTACTCAGCTGGCCATGGAACGCACGGGAGGATGTTGTACGCATGGCTATGACTGACACCACAGCTTTCGGGCAGCAGAGGGTGTTCAAGGAGAAGGTTGACACCAAGGCTCAAGAGCCCCAGCCCGGCACAAAGGTCATCATGAGGGCGGTGAATGACTGGATCCTGGAACGACTGGTGCAAAAGAGCAAACCACGAATGTGCAGCAAAGAGGAATTCATAGCAAAGGTGAAATCCAATGCGGCCCTGGGGGCGTGGTCTGATGAGCAGAACAGATGGTCAAATGCGAAAGAGGCTGTGGAGGACCCCGTTTTCTGGCAGCTTGTGGATGAAGAGAGAGAGAGACACCTTGCCGGGAGATGCGCCCATTGCGTGTACAACATGATGGGCAAGAGAGAGAAGAAGCTTGGAGAGTTTGGAGTGGCCAAGGGAAGCCGAGCCATCTGGTACATGTGGCTGGGAAGCCGCTTTCTGGAGTTTGAGGCACTCGGATTCCTAAATGAAGACCACTGGGCCTCTAGAGAGTCCAGTGGAGCTGGAGTGGAAGGAATAAGCCTGAACTACCTGGGCTGGCACCTAAAAAAATTGTCAACATTGGAAGGAGGCCTCTTCTATGCGGATGACACGGCTGGCTGGGACACCAAGGTTACCAATGCAGATCTAGAGGATGAGGAGCAGATCTTGCGTTACATGGAGGGTGAGCACAGACAGCTGGCGGCCACAATAATGCAAAAGGCATACCACGCAAAAGTGGTGAAAGTTGCCAGGCCTTCCCGTGATGGAGGCTGCATTATGGATGTCATCACGAGAAGAGACCAGAGGGGATCAGGCCAGGTTGTGACCTATGCTCTCAATACCCTCACCAACATAAAGGTGCAATTGATCCGAATGATGGAGGGGGAAGGAGTCATAGAGGCATCGGACGCACATAACCCAAGACTAATCCGTGTGGAACGATGGCTGAAAGAACATGGAGAGGAACGCCTTGGAAGAATGCTCGTCAGTGGTGACGACTGTGTGGTGAGACCAATTGATGACAGGTTCGGGAAGGCGCTTTACTTTCTGAATGACATGGCCAAGACTAGGAAAGACATTGGGGAATGGGAGCACTCGGTCGGATTTTCGGGCTGGGAAGAGGTCCCATTCTGTTCACACCATTTCCACGAGCTGGTGATGAAAGATGGGCGTGCCCTGGTGGTGCCGTGCCGAGACCAGGATGAACTGGTTGGAAGGGCTCGCGTCTCACCGGGTTGTGGCTGGAGCGTCCGCGAGACGGCTTGTCTCTCAAAAGCTTACGGACAAATGTGGCTGCTGAGCTATTTCCATCGGCGCGACTTGAGGACACTCGGGCTCGCTATTTGCTCGGCGGTACCCGTGGACTGGGTCCCTACCGGTCGCACAACCTGGAGCATTCATGCCAGCGGAGCTTGGATGACCACAGAGGACATGCTGGATGTCTGGAACCGAGTGTGGATTCTGGACAACCCCTTCATGCAGAACAAAGAAAGGGTTGCAGAGTGGAGAGATATTCCGTATCTCCCCAAGGCCCATGACATGTTGTGCTCCTCCCTCGTTGGAAGGAAGGAGAGGGCTGAGTGGGCCAAGAACATCTGGGGAGCGGTGGAAAAGGTCAGGAAGATGATAGGGCCTGAAAAGTTCAGGGACTACCTTTCCTGCATGGACCGACATGACTTGCACTGGGAACTCAGACTGGAGAGTTCAATTATA
>ADQ00969
ATGGTCAAGAAGGCCATCCTGAAAGGTAAGGGGGGCGGTCCCCCTCGACGAGTGTCGAAAGAGACCGCAACGAAGACGCGTCAACCCAGAGCCCAAATGCCAAATGGGCTTGTGTTGATGCGCATGATGGGGATCTTGTGGCATGCCGTAGCTGGCACCGCGAGAAACCCCGTATTGAAGGCGTTCTGGAACTCAGTCCCTCTGAAACAGGCCACAGCAGCACTGCGGAAGATCAAAAGGACAGTGAGTGCCCTAATGGTTGGCTTGCAAAAACGTGGGAAAAGGAGGTCAGCGACGGACTGGATGAGCTGGTTGCTGGTCATTACTCTGTTGGGGATGACGCTTGCTGCAACGGTGAGGAAAGAAAGGGACGGCTCAACTGTGATTAGAGCTGAAGGAAAGGATGCAGCAACTCAGGTGCGTGTGGAGAATGGCACCTGTGTGATCCTGGCTACTGACATGGGGTCATGGTGTGATGATTCACTGTCCTATGAGTGTGTGACCATAGATCAAGGAGAAGAGCCTGTTGACGTGGATTGTTTTTGCCGGAACGTTGATGGAGTCTATTTGGAGTATGGACGCTGTGGGAAACAGGAAGGCTCACGGACAAGGCGCTCAGTGCTGATCCCGTCCCATGCTCAGGGAGAGCTGACGGGGAGGGGACACAAATGGCTGGAAGGAGACTCGCTGCGAACACACCTCACTAGAGTTGAAGGATGGGTCTGGAAGAACAGGCTACTTGCCTTGGCGATGGTTACCGTTGTGTGGTTGACCCTGGAGAGTGTGGTGACCAGGGTCGCCGTTCTGGTTGTGCTCCTGTGTTTGGCACCGGTCTACGCTTCGCGTTGCACACACTTGGAAAACAGGGACTTTGTGACTGGTACTCAGGGGACTACGAGGGTCACCTTGGTGCTGGAACTGGGTGGATGTGTTACCATAACAGCTGAGGGGAAGCCTTCAATGGATGTGTGGCTTGACGCCATTTACCAGGAGAACCCTGCTAAGACACGTGAGTACTGTCTACACGCCAAGTTGTCGGACACTAAGGTTGCAGCCAGATGCCCAACGATGGGACCAGCCACTTTGGCTGAAGAACACCAGGGTGGCACAGTGTGTAAGAGAGATCAGAGTGATCGAGGCTGGGGCAACCACTGTGGACTGTTTGGAAAGGGTAGCATTGTGGCCTGTGTCAAGGCGGCTTGTGAGGCAAAAAAGAAAGCCACAGGACATGTGTACGACGCCAACAAAATAGTGTACACGGTCAAAGTCGAACCACACACGGGAGACTATGTTGCCGCAAACGAGACACATAGTGGGAGGAAGACGGCGTCCTTCACAGTTTCTTCAGAGAAAACCATTCTGACTATGGGTGAGTATGGAGATGTGTCTTTGTTGTGCAGGGTTGCTAGTGGCGTTGACTTGGCCCAGACCGTCATCCTTGAGCTTGACAAGACAGTGGAACACCTTCCAACGGCTTGGCAGGTCCACAGGGACTGGTTCAATGATCTGGCTCTGCCATGGAAACATGAGGGAGCGCAAAACTGGAATAACGCAGAAAGACTGGTTGAATTTGGGGCTCCTCACGCTGTCAAGATGGACGTGTACAACCTCGGAGACCAGACTGGAGTGTTACTGAAGGCTCTTGCTGGGGTTCCTGTGGCACACATTGAGGGAACCAAGTACCACCTGAAGAGTGGCCATGTGACCTGCGAAGTGGGACTGGAAAAACTGAAGATGAAAGGTCTTACGTACACAATGTGTGACAAAACAAAGTTCACATGGAAGAGAGCTCCAACAGATAGTGGGCATGACACAGTGGTCATGGAAGTCACATTCTCTGGAACAAAGCCCTGTAGGATCCCAGTCAGGGCAGTGGCACATGGATCTCCAGATGTGAACGTGGCCATGCTGATAACGCCAAACCCAACAATTGAAAACAATGGAGGTGGCTTCATAGAGATGCAGCTGCCCCCAGGGGATAACATCATCTATGTTGGGGAACTGAGTCACCAATGGTTCCAAAAAGGGAGCAGCATTGGAAGGGTTTTTCAAAAGACCAAGAAAGGTATAGAAAGACTGACAGTGATAGGAGAGCACGCCTGGGACTTCGGTTCTGCTGGAGGCTTTCTGAGTTCAATTGGGAAGGCGGTGCACACGGTCCTTGGTGGTGCTTTCAACAGCATCTTCGGGGGAGTAGGGTTTCTACCAAAGCTTTTATTAGGAGTAGCATTGGCTTGGTTGGGCCTGAATATGAGAAACCCTACAATGTCCATGAGCTTTCTCTTGGCTGGAGGTCTGGTCTTGGCCATGACCCTTGGAGTGGGGGCGGATGTTGGCTGCGCTGTGGACACGGAACGAATGGAGCTCCGCTGTGGCGAGGGCCTGGTCGTGTGGAGAGAGGTCTCAGAATGGTATGACAACTATGCCTACTACCCGGAGACACCGGGGGCCCTTGCATCAGCCATAAAGGAGACATTTGAGGAGGGAAGCTGTGGCGTAGTCCCCCAGAACAGGCTCGAGATGGCCATGTGGAGAAGCTCGGTCACAGAACTGAATCTGGCTCTGGCGGAAGGGGAGGCAAATCTCACAGTGGTGGTGGACAAGTTTGACCCCACTGACTACCGAGGTGGTGTCCCTGGTTTACTGAAAAAAGGAAAGGACATAAAAGTCTCCTGGAAAAGCTGGGGCCATTCAATGATCTGGAGCATTCCTGAGGCTCCCCGTCGTTTCATGGTGGGCACGGAAGGACAAAGTGAGTGTCCCCTAGAGAGACGGAAGACAGGTGTTTTCACGGTGGCAGAATTCGGGGTTGGCCTGAGAACAAAGGTCTTCTTGGATTTCAGACAGGAACCAACACATGAATGTGACACAGGAGTGATGGGAGCTGCCGTCAAGAACGGCATGGCAATCCACACAGATCAAAGTCTCTGGATGAGATCAATGAAAAATGACACAGGCACTTACATAGTTGAACTTTTGGTCACTGACCTGAGGAACTGCTCATGGCCTGCTAGCCACACTATCGATAATGCTGACGTGGTGGACTCGGAGTTATTCCTTCCGGCGAGCCTGGCAGGACCCAGATCCTGGTACAACAGGATACCCGGTTATTCAGAACAGGTGAAAGGGCCATGGAAGCACACGCCTATCCGAGTCATCAGAGAGGAGTGTCCCGGCACGACCGTTGCCATCAATGCCAAGTGTGACAAAAGAGGAGCATCTGTGAGGAGTACCACAGAGAGTGGCAAGGTTATTCCAGAATGGTGCTGCCGAGCGTGCACAATGCCACCAGTGACGTTCCGGACTGGAACTGATTGCTGGTATGCCATGGAAATACGGCCAGTCCATGACCAGGGGGGGCTTGTTCGCTCAATGGTGGTTGCGGACAACGGTGAATTACTTAGTGAGGGAGGGGTCCCCGGAATAGTGGCATTGTTTGTGGTCCTTGAATACATCATCCGTAGGAGACCCTCCACGGGAACAACGGTTGTGTGGGGGGGCATTGCCGTACTCGCTCTGCTTGTCACCGGGATGGTCAGGATAGAGAGCCTGGTGCGCTATGTGGTGGCAGTGGGGATCACATTCCACCTCGAACTAGGACCAGAGATCGTGGCCTTGATGCTACTCCAGGCTGTGTTTGAGCTGAGGGTTGGTTTGCTCAGCGCATTTGCACTGCGCAGAAGCCTCACCGTCCGAGAGATGGTGACCACCTACTTTCTTTTGCTGGTCCTGGAATTGGGGCTGCCGGGTGCGAGCCTTGAGGATCTCTGGAAATGGGGTGATGCACTGGCCATGGGGGCGCTAATATTCAGGGCTTGCACGGCAGAAGGAAAGACTGGAGCGGGGCTTTTGCTCATGGCTCTTATGACACAGCAGGATGTGGTGACTGTGCATCATGGACTGGTGTGCTTCCTGAGTGTAGCTTCGGCTTGCTCGGTCTGGAGGCTGCTCAAGGGACACAGAGAGCAGAAGGGATTGACCTGGATTGTCCCCCTGGCTAGATTACTTGGGGGAGAGGGCTCTGGAATCAGGCTGCTGGCGTTTTGGGAGCTGGCAGCTCACCGAGGAAGACGATCTTTCAGTGAACCACTAACTGTGGTAGGAGTCATGCTAACACTGGCCAGCGGCATGATGCGACACACCTCCCAGGAGGCTCTCTGTGCACTCGCAGTGGCCTCGGTTCTCTTGTTGATGCTGGTGCTGGGGACAAGAAAGATGCAGCTGGTTGCCGAATGGAGTGGCTGCGTGGAATGGCATCCGGAACTAGTGAATGAGGGTGGAGAGGTTAGCCTGCGGGTCCGTCAGGACGCGATGGGAAACTTTCACTTGACTGAGCTCGAGAAAGAAGAGAGAATGATGGCTTTTTGGCTGCTGGCCGGCTTGGCAGCTTCGGCCATTCATTGGTCAGGCATTCTTGGTGTGATGGGACTGTGGACGCTCACGGAAATGCTGAGGTCGTCCCGAAGGTCTGACCTGGTTTTCTCTGGACAGGGGGGTCGAGAGCGTGGTGACAGACCTTTCGAGGTTAAGGACGGTGTCTACAGGATTTTCAGCCCCGGCTTGTTCTGGGGTCAGAACCAAGTGGGAGTTGGCTACGGTTCCAAGGGTGTCTTGCACACGATGTGGCACGTGACGAGAGGAGCGGCGCTGTCTATTGATGATGCTGTGGCCGGTCCCTACTGGGCTGATGTGAGGGAGGATGTCGTGTGCTACGGAGGAGCCTGGAGTCTGGAGGAAAAATGGAAAGGTGAAACAGTACAGGTCCATGCCTTCCCACCGGGGAAGGCCCATGAGGTGCATCAGTGCCAGCCTGGGGAGTTGATCCTTGACACCGGAAGGAAGCTTGGGGCAATACCAATTGATTTGGTAAAAGGAACATCAGGCAGCCCCATTCTTAACGCCCAGGGAGTGGTTGTGGGGCTATACGGAAATGGCCTAAAAACTAATGAGACCTACGTCAGCAGCATTGCTCAGGGGGAAGCGGAGAAGAGTCGACCCAACCTCCCACAGGCTGTTGTGGGCACGGGCTGGACATCAAAGGGTCAGATCACAGTGCTGGACATGCACCCAGGCTCGGGGAAGACCCACAGAGTCCTCCCGGAGCTCATCCGCCAATGCATTGATAGGCGCCTGAGAACGTTGGTGTTGGCTCCAACTCGTGTGGTACTCAAAGAAATGGAGCGCGCCTTGAATGGGAAACGGGTCAGGTTCCACTCACCAGCAGTCAGTGACCAACAGGCTGGAGGGGCAATAGTCGACGTGATGTGCCACGCAACCTATGTCAACAGACGGCTACTCCCACAGGGGAGACAAAATTGGGAGGTGGCAATCATGGATGAGGCCCACTGGACGGACCCCCACAGCATAGCTGCCAGAGGTCATTTGTACACTCTGGCAAAAGAAAACAAGTGCGCACTGGTCTTGATGACAGCGACACCTCCTGGTAAGAGTGAACCCTTTCCGGAGTCTAATGGAGCCATTACTAGTGAGGAAAGACAGATTCCTGATGGAGAGTGGCGTGACGGGTTTGACTGGATCACTGAGTATGAGGGGCGCACCGCCTGGTTTGTCCCTTCGATTGCAAAAGGTGGTGCCATAGCTCGCACCCTGAGACAGAAAGGGAAAAGTGTGATCTGTTTGAACAGCAAGACCTTCGAAAAGGACTACTCCAGAGTGAGGGATGAGAAGCCTGACTTTGTGGTGACGACTGATATCTCAGAGATGGGAGCCAACCTTGATGTGAGCCGCGTCATAGATGGGAGGACAAACATCAAGCCTGAGGAGGTTGATGGAAAGGTCGAGCTCACCGGGACCAGGCGAGTGACCACGGCTTCCGCTGCCCAACGGCGCGGAAGAGTTGGCCGGCAGGACGGACGAACAGATGAATACATATACTCTGGACAGTGTGATGATGATGACAGTGGATTAGTGCAATGGAAAGAGGCGCAAATACTTCTTGACAACATAACAACCTTGCGGGGGCCCGTGGCCACCTTCTATGGACCAGAACAGGACAAGATGCCGGAGGTGGCCGGTCACTTTCGACTCACTGAAGAGAAAAGAAAGCACTTCCGACATCTTCTCACCCATTGTGACTTCACACCGTGGCTGGCATGGCACGTCGCAGCGAATGTGTCCAGCGTCACGGATCGAAGCTGGACATGGGAAGGGCCGGAGGCAAATGCCGTGGATGAGGCCAGTGGTGACTTGGTCACCTTTAGGAGCCCGAATGGGGCGGAGAGAACTCTCAGGCCGGTGTGGAAGGACGCACGCATGTTCAAAGAGGGACGTGACATCAAAGAGTTCGTGGCGTACGCGTCTGGGCGTCGCAGCTTCGGAGATGTTCTGACAGGAATGTCGGGAGTTCCGGAGCTTCTGCGGCACAGATGCGTTAGTGCCCTGGATGTCTTCTACACACTCATGCATGAGGAACCTGGCAGCAGGGCAATGAGAATGGCGGAGAGAGATGCCCCAGAGGCCTTTCTGACTATGGTTGAGATGATGGTGCTGGGTTTGGCAACCCTGGGTGTCATCTGGTGCTTCGTCGTCCGGACTTCAATCAGCCGTATGATGCTGGGCACGCTGGTCCTGCTGGCCTCGTTGCTGCTCTTGTGGGCAGGTGGCGTCGGCTATGGGAACATGGCCGGAGTGGCTCTCATATTCTACACGTTGCTGACGGTGCTGCAGCCCGAGGCGGGAAAACAGAGAAGCAGTGACGACAACAAACTGGCATATTTCTTGCTGACGCTCTGCAGCCTTGCTGGACTGGTTGCAGCCAATGAGATGGGTTTTCTGGAGAAGACCAAGGCAGACTTGTCCACGGTGTTGTGGAGTGAACAGGAGGAGCCCCGGCCATGGAGTGAATGGACGAATGTGGACATTCAGCCAGCGAGGTCCTGGGGGACCTATGTGCTGGTGGTATCTCTGTTTACACCTTACATCATCCACCAACTGCAGACCAAAATCCAACAACTTGTCAATAGTGCCGTGGCATCTGGTGCGCAGGCCATGAGAGACCTTGGGGGAGGTGCCCCCTTCTTTGGTGTGGCGGGACATGTCATGACCCTCGGGGTGGTGTCACTGATTGGGGCCACTCCCACCTCACTGATGGTGGGCGTTTGCTTGGCGGCATTCCATCTGGCCATTGTGGTGTCTGGTCTGGAGGCTGAATTAACACAGAGAGCTCACAAGGTCTTTTTCTCTGCAATGGTGCGCAACCCCATGGTGGATGGGGATGTCATCAACCCATTCGGGGAGGGGGAGGCAAAACCTGCTCTATATGAAAGGAAAATGAGTCTGGTGTTTGCCATAGTGTTGTGCCTCATGTCGGTGGTCATGAACCGAACGGTGGCCTCCATAACAGAGGCTTCAGCTGTAGGACTGGCAGCAGCGGGACAGCTGCTTAGGCCGGAGGCTGACACACTGTGGACGATGCCGGTTGCTTGTGGCATGAGTGGTGTGGTCAGGGGTAGCCTGTGGGGGTTTCTGCCTCTTGGACATAGACTCTGGCTTCGAGCTTCTGGGGGCAGGCGTGGTGGTTCTGAGGGAGACACGCTTGGAGATCTCTGGAAACGGAGGCTGAATAACTGCACCAGGGAGGAATTCTTCGTGTACAGGCGCACTGGCATCCTGGAGACGGAACGTGACAAGGCTAGAGAGTTGCTCAGAAGAGGAGAGACCAATATGGGATTGGCTGTCTCTCGGGGCACAGCAAAGCTTGCCTGGCTTGAGGAACGCGGATATGCCACCCTCAAGGGAGAGGTGGTAGATCTTGGGTGTGGAAGGGGCGGCTGGTCCTATTATGCGGCATCCCGACCGGCAGTCATGAGTGTCAAGGCATACACCATTGGTGGAAGAGGGCACGAGGCTCCAAAGATGGTAACAAGCCTGGGTTGGAACTTGATTAAATTCAGATCAGGAATGGACGTGTTCAGCATGCAGCCACCCCGGGCTGACACTGTCATGTGTGACATCGGAGAGAGCAGCCCAGATGCCGCTGTGGAGGGTGAGAGGACAAGGAAAGTGATATTGCTCATGGAGCAATGGAAAAATAGGAACCCTACGGCTGCCTGTGTGTTCAAGGTGCTGGCCCCATATCGCCCAGAAGTGATAGAAGCACTGCACAGATTCCAACTGCAATGGGGGGGGGGTCTGGTGAGGACCCCTTTTTCAAGAAACTCCACCCATGAGATGTATTACTCAACAGCTGTCACTGGGAACATAGTGAACTCCGTCAACGTACAGTCGAGGAAACTTTTGGCTCGGTTTGGAGACCAGAGAGGGCCAACCAGGGTGCCCGAACTTGACCTGGGCGTTGGAACTCGGTGTGTGGTCTTGGCTGAGGACAAGGTGAAAGAACAAGACGTACAAGAGAGGATCAGAGCGTTGCGGGAGCAGTACAGCGAAACCTGGCACATGGACGAGGAACACCCGTACCGGACATGGCAGTACTGGGGTAGCTACCGCACGGCACCAACCGGCTCGGCGGCGTCACTGATCAATGGGGTTGTAAAACTTCTCAGCTGGCCATGGAACGCACGGGAAGATGTGGTGCGCATGGCCATGACTGACACAACTGCTTTCGGACAGCAGAGAGTGTTCAAGGACAAAGTTGACACAAAGGCACAAGAGCCTCAGCCCGGTACAAGAGTCATCATGAGAGCAGTAAATGATTGGATTTTGGAACGACTGGCTCAGAAAAGCAAACCGCGCATGTGCAGCAAAGAGGAATTCATAGCAAAAGTGAAATCAAATGCAGCCTTGGGAGCTTGGTCAGATGAGCAAAACAGATGGGCAAGTGCAAGAGAGGCTGTAGAGGATCCTGCATTCTGGCACCTCGTGGATGAAGAGAGAGAAAGGCACCTCATGGGGAGATGCGCGCACTGCGTGTACAACATGATGGGCAAGAGAGAGAAGAAACTGGGAGAGTTTGGAGTGGCGAAAGGAAGTCGGGCCATCTGGTACATGTGGCTGGGGAGTCGCTTTCTGGAGTTCGAGGCTCTTGGATTCCTGAATGAAGACCATTGGGCCTCTAGAGAGTCCAGTGGAGCTGGAGTTGAGGGAATAAGCTTGAACTACCTGGGCTGGCACCTCAAGAAGTTGTCAACCCTGAACGGAGGACTCTTCTATGCAGATGACACAGCTGGATGGGACACGAAAGTCACCAATGCAGACCTAGAGGATGAAGAACAGATCCTACGGTACATGGAGGGTGAGCACAAACAATTGGCAACCACAATAATGCAAAAAGCATACCATGCCAAAGTCGTGAAGGTCGCGAGGCCCTCCCGTGATGGAGGCTGCATCATGGATGTCATCACAAGAAGAGATCAGAGAGGCTCGGGCCAGGTTGTGACCTATGCCCTTAACACCCTCACTAACATAAAGGTGCAACTAATCCGAATGATGGAAGGGGAAGGGGTCATAGAGGCAGCGGATGCACACAACCCGAGACTGCTTCGAGTGGAGCGCTGGCTGAAAGAACATGGAGAAGAGCGTCTTGGAAGAATGCTCGTCAGTGGTGACGATTGTGTGGTGAGGCCCTTGGATGACAGATTTGGCAAAGCACTTTACTTTCTGAATGACATGGCCAAGACCAGGAAGGACATTGGGGAATGGGAGCACTCGGCCGGCTTTTCAAGCTGGGAGGAGGTCCCCTTTTGTTCACACCATTTCCACGAGCTAGTGATGAAGGACGGACGCACCCTGGTGGTGCCGTGCCGAGACCAAGATGAACTCGTTGGGAGGGCGCGCATCTCACCGGGGTGTGGCTGGAGTGTCCGCGAGACGGCCTGCCTTTCAAAAGCCTACGGGCAGATGTGGCTGCTGAGCTACTTCCATCGGCGAGACCTGAGGACGCTCGGGCTCGCCATCAACTCAGCAGTGCCTGTCGATTGGGTTCCTACCGGCCGCACGACATGGAGCATCCATGCCAGTGGGGCCTGGATGACCACAGAAGACATGCTGGACGTCTGGAATCGGGTGTGGATTTTGGACAACCCTTTCATGCAGAACAAGGAAAAGGTCATGGAGTGGAGGGATGTTCCGTACCTCCCTAAAGCTCAGGACATGTTATGCTCCTCCCTTGTTGGGAGGAAAGAAAGAGCAGAATGGGCCAAGAACATCTGGGGAGCGGTGGAAAAGGTTAGGAAGATGATAGGTCCGGAAAAGTTCAAGGACTATCTCTCCTGTATGGACCGCCATGACCTGCACTGGGAGCTCAGACTGGAGAGCTCAATAATC
>ADQ00968
ATGGTCAAGAAGGCCATCCTGAAAGGTAAGGGGGGCGGTCCCCCTCGACGATTGTCGAAAGAGACCGCAACGAAGACGCGTCAACCCAGAGCCCAAATGCCAAATGGGCTTGTGTTGATGCGCATGATGGGGATCTTGTGGCATGCCGTAGCTGGCACCGCGAGAAACCCCGTATTGAAGGCGTTCTGGAACTCAGTCCCTCTGAAACAGGCCACAGCAGCACTGCGGAAGATCAAAAGGACAGTGAGTGCCCTAATGGTTGGCTTGCAAAAACGTGGGAAAAGGAGGTCAGCGACGGACTGGATGAGCTGGTTGCTGGTCATTACTCTGTTGGGGATGACGCTTGCTGCAACGGTGAGGAAAGAAAGGGACGGCTCAACTGTGATTAGAGCTGAAGGAAAGGATGCAGCAACTCAGGTGCGTGTGGAGAATGGCACCTGTGTGATCCTGGCTACTGACATGGGGTCATGGTGTGATGATTCACTGTCCTATGAGTGTGTGACCATAGATCAAGGAGAAGAGCCTGTTGACGTGGATTGTTTTTGCCGGAACGTTGATGGAGTCTATTTGGAGTATGGACGCTGTGGGAAACAGGAAGGCTCACGGACAAGGCGCTCAGTGCTGATCCCGTCCCATGCTCAGGGAGAGCTGACGGGGAGGGGACACAAATGGCTAGAAGGAGACTCGTTGCGAACACACCTCACTAGAGTTGAAGGATGGGTCTGGAAGAACAGGCTACTTGCCTTGGCGATGGTTACCGTTGTGTGGTTGACCCTGGAGAGTGTGGTGACCAGGGTCGCCGTTCTGGTTGTGCTCCTGTGTTTGGCACCGGTCTACGCTTCGCGTTGCACACACTTGGAAAACAGGGACTTTGTGACTGGTACTCAGGGGACTACGAGGGTCACCTTGGTGCTGGAACTGGGTGGATGTGTTACCATAACAGCTGAGGGGAAGCCTTCAATGGATGTGTGGCTTGACGCCATTTACCAGGAGAACCCTGCTAAGACACGTGAGTACTGTCTACACGCCAAGTTGTCGGACACTAAGGTTGCAGCCAGATGCCCAACGATGGGACCAGCCACTTTGGCTGAAGAACACCAGGGTGGCACAGTGTGTAAGAGAGATCAGAGTGATCGAGGCTGGGGCAACCACTGTGGACTGTTTGGAAAGGGTAGCATTGTGGCCTGTGTCAAGGCGGCTTGTGAGGCAAAAAAGAAAGCCACAGGACATGTGTACGACGCCAACAAAATAGTGTACACGGTCAAAGTCGAACCACACACGGGAGACTATGTTGCCGCAAACGAGACACATAGTGGGAGGAAGACGGCGTCCTTCACAGTTTCTTCAGAGAAAACCATTCTGACTATGGGTGAGTATGGAGATGTGTCTTTGTTGTGCAGGGTTGCTAGTGGCGTTGACTTGGCCCAGACCGTCATCCTTGAGCTTGACAAGACAGTGGAACACCTTCCAACGGCTTGGCAGGTCCACAGGGACTGGTTCAATGATCTGGCTCTGCCATGGAAACATGAGGGAGCGCAAAACTGGAATAACGCAGAAAGACTGGTTGAATTTGGGGCTCCTCACGCTGTCAAGATGGACGTGTACAACCTCGGAGACCAGACTGGAGTGTTACTGAAGGCTCTTGCTGGGGTTCCTGTGGCACACATTGAGGGAACCAAGTACCACCTGAAGAGTGGCCATGTGACCTGCGAAGTGGGACTGGAAAAACTGAAGATGAAAGGTCTTACGTACACAATGTGTGACAAAACAAAGTTCACATGGAAGAGAGCTCCAACAGATAGTGGGCATGACACAGTGGTCATGGAAGTCACATTCTCTGGAACAAAGCCCTGTAGGATCCCAGTCAGGGCAGTGGCACATGGATCTCCAGATGTGAACGTGGCCATGCTGATAACGCCAAACCCAACAATTGAAAACAATGGAGGTGGCTTCATAGAGATGCAGCTGCCCCCAGGGGATAACATCATCTATGTTGGGGAACTGAGTCACCAATGGTTCCAAAAAGGGAGCAGCATTGGAAGGGTTTTTCAAAAGACCAAGAAAGGTATAGAAAGACTGACAGTGATAGGAGAGCACGCCTGGGACTTCGGTTCTGCTGGAGGCTTTCTGAGTTCAATTGGGAAGGCGGTGCACACGGTCCTTGGTGGTGCTTTCAACAGCATCTTCGGGGGAGTAGGGTTTCTGCCAAAGCTTTTATTAGGAGTAGCATTGGCTTGGTTGGGCCTGAACATGAGAAACCCTACAATGTCCATGAGCTTTCTCTTGGCTGGAGGTCTGGTCTTGGCCATGACCCTTGGGGTGGGGGCGGATGTTGGCTGCGCTGTGGACACGGAACGAATGGAGCTCCGCTGTGCCGAGGGCCTGGTCGTGTGGAGAGAGGTATCAGAATGGTATGACAACTATGCCTACTACCCGGAGACACCGGGGGCCCTTGCATCAGCCATAAAGGAGACATTTGAGGAGGGAAGCTGTGGCGTAGTCCCCCAGAACAGGCTCGAGATGGCCATGTGGAGAAGCTCGGTCACAGAACTGAATCTGGCTCTGGCGGAAGGGGAGGCAAATCTCACAGTGGTGGTGGACAAGTTTGACCCCACTGACTACCGAGGTGGTGTCCCTGGTTTACTGAAAAAAGGAAAGGACATAAAGGTCTCCTGGAAAAGCTGGGGCCATTCAATGATCTGGAGCATTCCTGAGGCTCCCCGTCGTTTCATGGTGGGCACGGAAGGACAAAGTGAGTGTCCCCTAGAGAGACGGAAGACAGGTGTTTTCACGGTGGCAGAATTCGGGGTTGGCCTGAGAACAAAGGTCTTCTTGGATTTCAGACAGGAACCAACACATGAATGTGACACAGGAGTGATGGGAGCTGCCGTCAAGAACGGCATGGCAATCCACACAGATCAAAGTCTCTGGATGAGATCAATGAAAAATGACACAGGCACTTACATAGTTGAACTTTTGGTCACTGACCTGAGGAACTGCTCATGGCCTGCTAGCCACACTATCGATAATGCTGACGTGGTGGACTCGGAGTTATTCCTTCCGGCGAGCCTGGCAGGACCCAGATCCTGGTACAACAGGATACCCGGTTATTCAGAACAGGTGAAAGGGCCATGGAAGCACACGCCTATCCGAGTCATCAGAGAGGAGTGTCCCGGCACGACCGTTGCCATCAATGCCAAGTGTGACAAAAGAGGAGCATCTGTGAGGAGTACCACAGAGAGTGGTAAGGTTATTCCAGAATGGTGCTGCCGAGCGTGCACAATGCCACCAGTGACGTTCCGGACTGGAACTGATTGCTGGTATGCCATGGAAATACGGCCAGTCCATGACCAGGGGGGGCTTGTTCGCTCAATGGTGGTTGCGGACAACGGTGAATTACTTAGTGAGGGAGGGGTCCCCGGAATAGTGGCATTGTTTGTGGTCCTTGAATACATCATCCGTAGGAGACCCTCCACGGGAACAACGGTTGTGTGGGGGGGCATTGCCGTACTCGCTCTGCTTGTCACCGGGATGGTCAGGATAGAGAGCCTGGTGCGCTATGTGGTGGCAGTGGGGATCACATTCCACCTCGAACTAGGACCAGAGATCGTGGCCTTGATGCTACTCCAGGCTGTGTTTGAGCTGAGGGTTGGTTTGCTCAGCGCATTTGCACTGCGCAGAAGCCTCACCGTCCGAGAGATGGTGACCACCTACTTTCTTTTGCTGGTCCTGGAATTGGGGCTGCCGGGTGCGAGCCTTGAGGATCTCTGGAAATGGGGTGATGCACTGGCCATGGGGGCGCTAATATTCAGGGCTTGCACGGCAGAAGGAAAGACTGGAGCGGGGCTTTTGCTCATGGCTCTTATGACACAGCAGGATGTGGTGACTGTGCATCATGGACTGGTGTGCTTCCTGAGTGTAGCTTCGGCTTGCTCGGTCTGGAGGCTGCTCAAGGGACACAGAGAGCAGAAGGGATTGACCTGGATTGTCCCCCTGGCTAGATTACTTGGGGGAGAGGGCTCTGGAATCAGGCTGCTGGCGTTTTGGGAGCTGGCAGCTCACCGAGGAAGACGATCTTTCAGTGAACCACTAACTGTGGTAGGAGTCATGCTAACACTGGCCAGCGGCATGATGCGACACACCTCCCAGGAGGCTCTCTGTGCACTCGCAGTGGCCTCGGTTCTCTTGTTGATGCTGGTGCTGGGGACAAGAAAGATGCAGCTGGTTGCCGAATGGAGTGGCTGCGTGGAATGGCATCCGGAACTAGTGAATGAGGGTGGAGAGGTTAGCCTGCGGGTCCGTCAGGACGCGATGGGAAACTTTCACTTGACTGAGCTCGAGAAAGAAGAGAGAATGATGGCTTTTTGGCTGCTGGCCGGCTTGGCAGCTTCGGCCATTCATTGGTCAGGCATTCTTGGTGTGATGGGACTGTGGACGCTCACGGAAATGCTGAGGTCGTCCCGAAGGTCTGACCTGGTTTTCTCTGGACAGGGGGGTCGAGAGCGTGGTGACAGACCTTTCGAGGTTAAGGACGGTGTCTACAGGATTTTCAGCCCCGGCTTGTTCTGGGGTCAGAACCAAGTGGGAGTTGGCTACGGTTCCAAGGGTGTCTTGCACACGATGTGGCACGTGACTAGAGGAGCGGCGCTGTCTATTGATGATGCTGTGGCCGGTACCTACTGGGCTGATGTGAGGGAGGATGTCGTGTGCTACGGAGGAGCCTGGAGTCTGGAGGAAAAATGGAAAGGTGAAACAGTACAGGTCCATGCCTTCCCACCGGGGAAGGCCCATGAGGTGCATCAGTGCCAGCCTGGGGAGTTGATCCTTGACACCGGAAGGAAGCTTGGGGCAATACCAATTGATTTGGTAAAAGGAACATCAGGCAGCCCCATTCTTAACGCCCAGGGAGTGGTTGTGGGGCTATATGGAAATGGCCTAAAAACTAATGAGACCTATGTCAGCAGCATTGCTCAGGGGGAAGCGGAGAAGAGTCGACCCAACCTCCCACAGGCTGTTGTGGGCACGGGCTGGACATCAAAGGGTCAGATCACAGTGCTGGACATGCACCCAGGCTCGGGGAAGACCCACAGAGTCCTCCCGGAGCTCATCCGCCAATGCATTGATAGGCGCCTGAGAACGTTGGTGTTGGCTCCAACTCGTGTGGTACTCAAAGAAATGGAGCGCGCCTTGAATGGGAAACGGGTCAGGTTCCACTCACCAGCAGTCAGTGACCAACAGGCTGGAGGGGCAATAGTCGACGTGATGTGCCACGCAACCTATGTCAACAGACGGCTACTCCCACAGGGGAGACAAAATTGGGAGGTGGCAATCATGGATGAGGCCCACTGGACGGACCCCCACAGCATAGCTGCCAGAGGTCATTTGTACACTCTGGCAAAAGAAAACAAGTGCGCACTGGTCTTGATGACAGCGACACCTCCTGGTAAGAGTGAACCCTTTCCGGAGTCTAACGGAGCCATTACTAGTGAGGAAAGACAGATTCCTGATGGAGAGTGGCGTGACGGGTTTGACTGGATCACTGAGTATGAGGGGCGCACCGCCTGGTTTGTCCCTTCGATTGCAAAAGGTGGTGCCATAGCTCGCACCCTGAGACAGAAAGGGAAAAGTGTGATCTGTTTGAACAGCAAGACCTTTGAAAAGGACTACTCCAGAGTGAGGGATGAGAAGCCTGACTTTGTGGTGACGACTGATATCTCAGAGATGGGAGCCAACCTTGATGTGAGCCGCGTCATAGATGGGAGGACAAACATCAAGCCTGAGGAGGTTGATGGGAAGGTCGAGCTCACCGGGACCAGGCGAGTGACCACGGCTTCCGCTGCCCAACGGCGCGGAAGAGTTGGCCGGCAGGACGGACGAACAGATGAATACATATACTCTGGACAGTGTGATGATGATGACAGTGGATTAGTGCAATGGAAAGAGGCGCAAATACTTCTTGACAACATAACAACCTTGCGGGGGCCCGTGGCCACCTTCTATGGACCAGAACAGGACAAGATGCCGGAGGTGGCCGGTCACTTTCGACTCACTGAAGAGAAAAGAAAGCACTTCCGACATCTTCTCACCCATTGTGACTTCACACCGTGGCTGGCATGGCACGTCGCAGCGAATGTGTCCAGCGTCACGGATCGAAGCTGGACATGGGAAGGGCCGGAGGCAAATGCCGTGGATGAGGCCAGTGGTGACTTGGTCACCTTTAGGAGCCCGAATGGGGCGGAGAGAACTCTCAGGCCGGTGTGGAAGGACGCACGCATGTTCAAAGAGGGACGTGACATCAAAGAGTTCGTGGCGTACGCGTCTGGGCGTCGCAGCTTCGGAGATGTTCTGACAGGAATGTCGGGAGTTCCGGAGCTTCTGCGGCACAGATGCGTTAGTGCCCTGGATGTCTTCTACACACTCATGCATGAGGAACCTGGCAGCAGGGCAATGAGAATGGCGGAGAGAGATGCCCCAGAGGCCTTTCTGACTATGGTTGAGATGATGGTGCTGGGTTTGGCAACCCTGGGTGTCATCTGGTGCTTTGTCGTCCGGACTTCAATCAGCCGTATGATGCTGGGCACGCTGGTCCTGCTGGCCTCGTTGCTGCTCTTGTGGGCAGGTGGCGTCGGCTATGGGAACATGGCCGGAGTGGCTCTCATATTCTACACGTTGCTGACGGTGCTGCAGCCCGAGGCGGGAAAACAGAGAAGCAGTGACGACAACAAACTGGCATATTTCTTGCTGACGCTCTGCAGCCTTGCTGGACTGGTTGCAGCCAATGAGATGGGTTTTCTGGAGAGGACCAAGGCAGACTTGTCCACGGTGTTGTGGAGCGAACAGGAGGAGCCCCGGCCATGGAGTGAATGGACGAATGTGGACATTCAGCCAGCGAGGTCCTGGGGGACCTATGTGCTGGTGGTATCTCTGTTTACACCTTACATCATCCACCAACTGCAGACCAAAATCCAACAACTTGTCAATAGTGCCGTGGCATCTGGTGCGCAGGCCATGAGAGACCTTGGGGGAGGTGCCCCCTTCTTTGGTGTGGCGGGACATGTCATGACCCTCGGGGTGGTGTCACTGATTGGGGCCACTCCCACCTCACTGATGGTGGGCGTTTGCTTGGCGGCATTCCATCTGGCCATTGTGGTGTCTGGTCTGGAGGCTGAATTAACACAGAGAGCTCACAAGGTCTTTTTCTCTGCAATGGTGCGCAACCCCATGGTGGATGGGGATGTCATCAACCCATTCGGGGAGGGGGAGGCAAAACCTGCTCTATATGAAAGGAAAATGAGTCTGGTGTTTGCCATAGTGTTGTGCCTCATGTCGGTGGTCATGAACCGAACGGTGGCCTCCATAACAGAGGCTTCAGCTGTAGGACTGGCAGCAGCGGGACAGCTGCTTAGGCCGGAGGCTGACACACTGTGGACGATGCCGGTTGCTTGTGGCATGAGTGGTGTGGTCAGGGGTAGCCTGTGGGGGTTTCTGCCTCTTGGACATAGACTCTGGCTTCGAGCTTCTGGGGGCAGGCGTGGTGGTTCTGAGGGAGACACGCTTGGAGATCTCTGGAAACGGAGGCTGAATAACTGCACCAGGGAGGAATTCTTCGTGTACAGGCGCACTGGCATCCTGGAGACGGAACGTGACAAGGCTAGAGAGTTGCTCAGAAGAGGAGAGACCAATATGGGATTGGCTGTCTCTCGGGGCACAGCAAAGCTTGCCTGGCTTGAGGAACGCGGATATGCCACCCTCAAGGGAGAGGTGGTAGATCTTGGGTGTGGAAGGGGCGGCTGGTCCTATTATGCGGCATCCCGACCGGCAGTTATGAGTGTCAAGGCATACACCATTGGTGGAAGAGGGCACGAGGCTCCAAAGATGGTAACAAGCCTGGGTTGGAACTTGATTAAATTCAGATCAGGAATGGACGTGTTCAGCATGCAGCCACACCGGGCTGACACTGTCATGTGTGACATCGGAGAGAGCAGCCCAGATGCCGCTGTGGAGGGTGAGAGGACAAGGAAAGTGATATTGCTCATGGAGCAATGGAAAAATAGGAACCCTACGGCTGCCTGTGTGTTCAAGGTGCTGGCCCCATATCGCCCAGAAGTGATAGAAGCACTGCACAGATTCCAACTGCAATGGGGGGGGGGTCTGGTGAGGACCCCTTTTTCAAGAAACTCCACCCATGAGATGTATTACTCAACAGCTGTCACTGGGAACATAGTGAACTCCGTCAACGTACAGTCGAGGAAACTTTTGGCTCGGTTTGGAGACCAGAGAGGGCCAACCAGGGTGCCCGAACTTGACTTGGGCGTTGGAACTCGGTGTGTGGTCTTGGCTGAGGACAAGGTGAAAGAACAAGACGTACAAGAGAGGATCAGAGCGTTGCGGGAGCAGTACAGCGAAACCTGGCACATGGACGAGGAACACCCGTACCGGACATGGCAGTACTGGGGTAGCTACCGCACGGCACCAACCGGCTCGGCGGCGTCACTGATCAATGGGGTTGTAAAACTTCTCAGCTGGCCATGGAACGCACGGGAAGATGTGGTGCGCATGGCCATGACTGACACAACTGCTTTCGGACAGCAGAGAGTGTTCAAGGACAAAGTTGACACAAAGGCACAAGAGCCTCAGCCCGGTACAAGAGTCATCATGAGAGCAGTAAATGATTGGATTTTGGAACGACTGGCTCAGAAAAGCAAACCGCGCATGTGCAGCAAAGAGGAATTCATAGCAAAAGTGAAATCAAATGCAGCCTTGGGAGCTTGGTCAGATGAGCAAAACAGATGGGCAAGTGCAAGAGAGGCTGTAGAGGATCCTGCATTCTGGCACCTCGTGGATGAAGAGAGAGAAAGGCACCTCATGGGGAGATGCGCGCACTGCGTGTACAACATGATGGGCAAGAGAGAGAAGAAACTGGGAGAGTTTGGAGTGGCGAAAGGAAGTCGGGCCATCTGGTACATGTGGCTGGGGAGTCGCTTTCTGGAGTTCGAGGCTCTTGGATTCCTGAATGAAGACCATTGGGCCTCTAGAGAGTCCAGTGGAGCTGGAGTTGAGGGAATAAGCTTGAACTACCTGGGCTGGCACCTCAAGAAGTTGTCAACCCTGAATGGAGGACTCTTCTATGCAGATGACACAGCTGGATGGGACACGAAAGTCACCAATGCAGACCTAGAGGATGAAGAACAGATCCTACGGTACATGGAGGGTGAGCACAAACAATTGGCAACCACAATAATGCAAAAAGCATACCATGCCAAAGTCGTGAAAGTCGCGAGGCCCTCCCGTGATGGAGGCTGCATCATGGATGTCATCACAAGAAGAGATCAGAGAGGCTCGGGCCAGGTTGTGACCTATGCCCTTAACACCCTCACTAACATAAAGGTGCAACTAATCCGAATGATGGAAGGGGAGGGGGTCATAGAGGCAGCGGACGCACACAACCCGAGACTGCTTCGAGTGGAGCGCTGGCTGAAAGAACATGGAGAAGAGCGTCTTGGAAGAATGCTCGTCAGTGGTGACGATTGTGTGGTGAGGCCCTTGGATGACAGATTTGGCAAAGCACTTTACTTTCTGAATGACATGGCCAAGACCAGGAAGGACATTGGGGAATGGGAGCACTCGGCCGGCTTTTCAAGCTGGGAGGAGGTCCCCTTTTGTTCACACCATTTCCACGAGCTAGTGATGAAGGACGGACGCACCCTGGTGGTGCCGTGCCGAGACCAAGATGAACTCGTTGGGAGGGCGCGCATCTCACCGGGGTGTGGCTGGAGTGTCCGCGAGACGGCCTGCCTTTCAAAAGCCTACGGGCAGATGTGGCTGCTGAGCTACTTCCATCGGCGAGACCTGAGGACGCTCGGGCTCGCCATCAACTCAGCAGTGCCTGTCGATTGGGTTCCTACCGGCCGCACGACATGGAGCATCCATGCCAGTGGGGCCTGGATGACCACAGAAGACATGCTGGACGTCTGGAATCGGGTGTGGATTTTGGACAACCCTTTCATGCAGAACAAGGAAAAGGTCATGGAGTGGAGGGATGTTCCGTACCTCCCTAAAGCTCAGGACATGTTATGCTCCTCCCTTGTTGGGAGGAAAGAAAGAGCAGAATGGGCCAAGAACATCTGGGGAGCGGTGGAAAAGGTTAGGAAGATGATAGGTCCGGAAAAGTTCAAGGACTATCTCTCCTGTATGGACCGCCATGACCTGCACTGGGAGCTCAGACTGGAGAGCTCAATAATC
>AFP25079
ATGGCCGGGAAGGCCATTCTGAAAGGAAAGGGGGGCGGTCCCCCTCGACGAGTGTCGAAAGAGACCGCGAAGAAGACGCGTCAGTCTAGGGTCCGAATGCCAAACGGACTCGTGTTGATGCGCATGATGGGGATTTTATGGCACGCCGTAGCCGGCACTGCCAGAAGTCCCGTGTTGAAGTCTTTCTGGAATTCAGTTCCACTAAGACAGGCGACGGCAGCACTCCGGAAAATTAAGAAGGCAGTGAGCACTCTGATGGTAGGTTTGCAAAGACGTGGCAAAAGAAGGTCTGCAGTAAATTGGACAGGTTGGTTGCTGGTTGTTGTCCTA---GGAGTGACACTTGCAGCCACAGTGCGGAAAGAGAGAGACGGCACCACTGTGATCAGAGCTGAAGGAAAAGACGCGGCAACTCAGGTGCGCGTGGAAAATGGCACCTGTGTGATTCTGGCCACGGATATGGGATCATGGTGTGATGACTCACTAACTTATGAGTGTGTGACCATAGACCAGGGGGAAGAACCGGTTGACGTGGACTGCTTTTGCAGAAATGTTGACGGAGTTTACCTGGAGTATGGGCGGTGTGGAAAACAAGAAGGATCAAGAACAAGGCGTTCAGTGCTGATTCCGTCTCACGCTCAGGGAGATCTCACAGGAAGGGGACACAAATGGTTAGAAGGGGATTCACCACGGACGCACCTCACTAGAGTTGAAGGATGGGTCTGGAAGAACAAAGTGCTCACCCTGGCGGTGATCGCCGTTGTGTGGCTGACTGTGGAAAGTGTGGTGACTAGGGTCGTTGTAGTGGTGGTGCTCTTGTGCCTGGCTCCGGTTTATGCCTCACGGTGCACACATCTGGAAAACAGGGATTTTGTCACTGGCACTCAGGGAACCACTCGTGTGACCCTGGTGCTGGAACTGGGAGGATGCGTCACCATAACAGCTGAGGGTAAGCCCTCAATGGATGTGTGGCTTGACTCCATCTACCAGGAGAATCCTGCCAAAACACGTGAGTACTGCCTTCACGCAAAGTTATCGGACACCAAAGTCGCGGCCAGATGCCCTACAATGGGACCCGCCACTTTGGCTGAAGAGCACCAGAGTGGCACAGTGTGTAAGAGAGATCAGAGTGATCGAGGCTGGGGTAATCATTGCGGATTATTTGGAAAAGGCAGCATTGTGACCTGTGTCAAGGCGTCTTGTGAGGCAAAAAAGAAAGCAACAGGACACGTGTATGACGCCAACAAAATTGTGTACACAGTTAAAGTTGAGCCACATACGGGGGATTACGTCGCTGCTAATGAGACTCACAGTGGAAGAAAAACAGCGTCCTTCACGGTTTCCTCGGAGAAGACCATCTTGACCATGGGAGACTACGGAGACGTGTCCTTGTTATGCAGAGTAGCCAGTGGCGTTGACCTTGCTCAGACTGTCATCTTAGAGCTTGACAAGACCTCAGAACATCTACCGACGGCCTGGCAGGTCCACCGGGACTGGTTCAATGATCTAGCCCTGCCGTGGAAACATGAGGGAGCACAAAACTGGAACAATGCGGAACGGCTGGTTGAGTTTGGAGTTCCACACGCCGTGAAAATGGACGTGTACAACCTTGGAGACCAGACTGGAGTTTTGCTCAAATCACTTGCTGGTGTTCCTGTGGCGCACATTGATGGGACCAAGTACCACCTGAAAAGTGGTCACGTAACATGCGAGGTAGGACTAGAAAAACTTAAGATGAAAGGTCTCACATACACAATGTGCGACAAGACGAAATTCACATGGAAAAGAATTCCAACAGACAGTGGACATGATACAGTGGTCATGGAGGTTGCGTTCTCTGGGACCAAGCCCTGTAGGATTCCGGTGAGGGCCGTGGCACACGGCTCTCCAGATGTGAACGTGGCTATGTTGATAACACCCAACCCCACAATCGAGAACAATGGTGGTGGTTTCATAGAAATGCAGTTGCCTCCAGGGGACAATATCATCTATGTTGGGGAACTGAGTCACCAGTGGTTCCAAAAAGGGAGTAGTATAGGAAGGGTCTTTCAAAAAACCAGGAAAGGCATAGAAAGGCTGACAGTGATCGGAGAACATGCCTGGGATTTTGGCTCTACTGGTGGTTTCCTGACTTCGGTTGGTAAGGCGCTGCATACAGTTCTTGGCGGTGCCTTTAACAGCCTTTTTGGAGGAGTGGGGTTCTTGCCCAAGATCCTGGTGGGAGTGGCCCTGGCCTGGTTGGGCCTGAACATGAGGAATCCAACCATGTCCATGAGCTTCCTCCTGGCTGGAGGACTGGTTCTGGCCATGACACTCGGAGTGGGGGCTGATGTCGGCTGTGCTGTGGACACCGAACGGATGGAGCTCCGTTGTGGTGAGGGTCTAGTTGTGTGGAGGGAGGTATCCGAGTGGTATGACAACTATGCATACTACCCGGAGACACCAGGAGCCCTTGCCTCGGCCATAAAAGAGACCTTCGAGGAGGGAACTTGTGGCATAGTGCCCCAAAACAGACTTGAAATGGCTATGTGGAGGAGCTCGGCGACAGAACTGAACCTGGCTTTGGCGGAGGGAGACGCAAATCTCACAGTGGTGGTGGACAAGCTCGATCCCACAGATTATCGGGGTGGCATCCCTGGTTTGCTAAAGAAGGGGAAAGACATAAAGGTTTCCTGGAAGAGCTGGGGCCACTCAATGATCTGGAGTGTCCCCGAGGCCCCCCGCCGGTTCATGGTGGGAACAGAGGGAGGCAGTGAGTGCCCACTAGAGAGAAGGAAAACAGGTGTCTTCACGGTGGCAGAGTTTGGAGTTGGCCTGAGAACAAAAGTATTCTTGGACTTCAGACAGGAATCAACACACGAGTGTGACACAGGGGTAATGGGGGCTGCTGTCAAGAATGGCATGGCAGTCCACACAGACCAGAGCCTCTGGATGAAATCCGTGAGAAATGACACAGGGACCTACATAGTGGAACTTCTGGTCACTGACCTGAGAAACTGCTCATGGCCGGCTAGCCACACTATCGACAATGCTGAAGTGGTGGACTCAGAGCTCTTCCTTCCGGCCAGTCTGGCGGGGCCCAGATCCTGGTACAACAGGATACCTGGGTACTCAGAACAAGTGAAAGGACCATGGAAGTACTCGCCCATCCGAGTAACAAGAGAAGAGTGCCCTGGCACGAGGGTTACCATAAATGCCGACTGTGACAAAAGGGGGGCTTCTGTGAGGAGCACCACAGAGAGTGGCAAGGTGATTCCAGAGTGGTGCTGCAGAACGTGCACACTACCTCCAGTGACATTCCGTACGGGGACAGACTGTTGGTATGCCATGGAAATACGTCCTGTTCATGACCAGGGAGGGCTTGTTCGCTCAATGGTGGTGGCAGACAATGGAGAGCTGCTCAGTGAGGGGGGCATCCCCGGAATAGTGGCTCTGTTTGTGGTCCTTGAATATGTCATTCGGAGGAGGCCAGCCACTGGGACAACGGCCATGTGGGGAGGCATAGTTGTTCTTGCACTGCTCGTCACTGGTCTGGTAAGGATCGAGAGTTTAGTGCGCTATGTCGTGGCAGTTGGGATCACATTTCATCTTGAGCTGGGGCCAGAGATAGTGGCTCTGACACTGTTACAGGCTGTGTTTGAGTTGAGGGTGGGCCTGCTCAGCGCTTTTGCGCTGCGCAGCAACCTCACCGTCAGAGAGATGGTAACCATCTACTTCCTTCTGTTGGTTCTGGAGTTGGGATTGCCAAGCGAGGGCCTTGGTGCCCTCTGGAAATGGGGAGATGCACTGGCCATGGGGGCATTGATCTTCAGAGCTTGCACGGCAGAGGAAAAGACCGGTGTTGGACTTCTGCTCATGGCTCTCATGACACAGCAAGACCTGGCGATTGCACATTATGGACTCATGCTCTTCCTGGGCGTGGCCTCATGTTGCTCAATCTGGAAACTGATTCGAGGACACAGAGAACAGAAGGGACTGACTTGGATTGTCCCTTTGGCCGGGCTACTTGGAGGAGAGGGCTCCGGAGTCAGGTTGCTAGCTTTTTGGGAGCTGGCCATCCATGGAAGGAGACGGTCATTCAGTGAACCACTGACTGTTGTGGGAGTCATGCTAACCTTGGCCAGCGGCATGATGCGGCATACCTCTCAGGAGGCTCTTTGCGCGCTCGCCGTGGCTTCGTTCCTTCTGCTTATGCTGGTGCTGGGAACAAGGAAGATGCAGTTAGTGGCTGAATGGAGTGGCTGTGTGGAGTGGCACCCAGAATTGATGAATGAAGGTGGAGAGGTGAGCCTGCGGGTCCGGCAGGATTCAATGGGAAACTTCCACCTGACAGAGCTTGAGAAAGAGGAAAGAGTGATGGCTTTTTGGCTGCTGGCAGGACTGGCGGCTTCGGCCGTTCACTGGTCCGGCATCCTTGGTGTGATGGGATTGTGGACGCTGTCAGAAATGCTGAGAACGGCTCGAAGATCAGACTTGGTCTTCTCTGGACAGGGGGGACGTGAGCGTGGTGATAAGCCCTTTGAGGTCAAGGATGGCGTCTACAGAATCTTCAGCCCAGGACTGCTCTGGGGGCAGCGCCAAGTGGGAGTTGGCTATGGCTTTAAAGGTGTCCTACACACGATGTGGCATGTGACGAGAGGAGCGGCGTTGTCCATTGATGACGCCGTCGCAGGGCCCTACTGGGCTGATGTCAAAGAGGACGTTGTGTGCTACGGTGGAGCCTGGAGTCTTGAGGAGAAGTGGAAAGGTGAGACAGTGCAGGTCCATGCCTTCCCACCGGGGAGAGCCCATGAGGTGCATCAATGTCAGCCCGGGGAACTGCTCCTGGACACAGGTAGGAGGATAGGGGCAGTGCCAATTGATCTGGCAAAGGGGACATCTGGCAGCCCCATCCTCAACTCCCAGGGAGTGGTTGTGGGGCTGTATGGGAACGGACTGAAGACCAATGAAACCTATGTCAGCAGCATTGCTCAGGGTGAGGCGGAAAAAAGCCGACCCAACCTTCCGCCGGCCGTCATTGGCACAGGCTGGACAGCAAAAGGGCAGATTACAGTGCTGGACATGCACCCAGGCTCTGGGAAGACCCACAGAGTCCTCCCGGAGCTCATTCGCCAATGCATTGACAGACGCCTAAGGACACTGGTGTTGGCCCCAACCCGTGTGGTGCTCAAGGAAATGGAGCGTGCCTTGAATGGGAAGAGGGTTAGGTTCCATTCTCCTGCAGTTGGAGATCAACAGGTGGGAGGGGCTATCGTCGATGTGATGTGCCACGCAACCTATGTTAACAGACGCCTGCTCCCGCAGGGGAGACAAAACTGGGAAGTGGCAATCATGGATGAAGCCCATTGGACGGATCCACATAGCATAGCCGCTCGGGGTCACTTGTACACCCTGGCTAAAGAAAACAAATGTGCCCTGGTTCTTATGACGGCAACGCCACCCGGGAAGAGCGAGCCCTTCCCAGAGTCCAACGGAGCAATTTCCAGTGAAGAGAAGCAGATCCCTGATGGGGAGTGGCGTGATGGATTCGACTGGATCACCGAGTATGAGGGGCGCACCGCATGGTTCGTCCCCTCGATTGCAAAAGGTGGCATCATAGCCCGCACCCTGCGACAAAAAGGAAAAAGCGTGATTTGTTTGAATAGCAAGACCTTTGAAAAGGACTACTCCAGAGTGAGAGATGAGAAACCCGACTTCGTGGTCACAACCGACATATCTGAAATGGGGGCCAACCTCGATGTGAGCCGTGTCATAGATGGACGAACAAACATCAAACCGGAAGAGGTTGATGGGCGAGTTGAGCTCACAGGGACCAGACGTGTGACCACGGCCTCGGCGGCCCAACGCCGTGGGAGAGTTGGAAGACAGGAAGGAAGGACAGATGAATACATATACTCTGGACAGTGTGATGATGATGATAGTGGACTTGTGCAGTGGAAGGAAGCGCAGATACTTCTTGACAATATAACAACACTGCGGGGGCCTGTGGCCACCTTCTATGGACCAGAGCAGGACAAAATGCCAGAGGTGGCAGGTCATTTCCGCCTCACTGAAGAGAAAAGAAAGCACTTTCGACACCTTCTCACCCACTGTGACTTCACACCGTGGCTAGCATGGCACGTCGCGGCAAACGTGTCTAGTGTGACAAGTCGGAATTGGACGTGGGAAGGTCCTGAGGAGAACACCGTGGATGAGGCCAATGGAGATCTGGTCACCTTCAGGAGCCCGAATGGGGCTGAAAGAACACTGAGGCCAGTGTGGAGGGATGCGCGCATGTTTAGAGAGGGACGTGATATCAGAGAGTTTGTTGCATATGCCTCAGGGAGACGCAGCTTTGGAGACGTGCTGAGTGGAATGTCCGGGGTCCCTGAGCTTCTGCGCCACAGATGTGTTAGTGCCATGGATGTTTTCTACACACTGATGCATGAGGAGCCTGGCAGCAGAGCAATGAAGATGGCCGAGAGAGATGCTCCAGAGGCCTTCTTGACGGTGGTAGAGATGATGGTGCTCGGCCTGGCCACTCTTGGCGTCGTTTGGTGCTTTGTTGTTCGCACCTCAATCAGTCGCATGATGCTTGGCACGCTGGTACTGCTGGCCTCCTTGGCGCTCCTGTGGGCTGGTGGAGTGAGCTACGGGAACATGGCGGGAGTGGCTCTCATTTTCTACACGCTGCTGACGGTGCTGCAGCCTGAGGCGGGAAAACAGAGAAGCAGTGATGACAACAAGTTGGCCTACTTTCTGTTGACGCTCTGCAGTCTGGCTGGACTGGTGGCCGCCAATGAGATGGGATTTCTGGAGAAGACCAAGGCGGACCTGTCCACAGTGTTGTGGAGTGAACATGAGGAGTTGCGGTCGTGGGAAGAGTGGACCAACATCGACATCCAGCCTGCACGCTCCTGGGGAACTTACGTGCTGGTGGTCTCCCTGTTCACACCATACATTATCCACCAACTCCAGACCAAGATCCAACAGCTCGTCAACAGCGCTGTTGCAACTGGAGCCCAGGCCATGCGAGACCTCGGAGGAGGGGCTCCATTTTTCGGGGTAGCAGGGCATGTAGTGGCTTTGGGCGTGGTATCGCTAGTTGGCGCAACGCCAACCTCTTTGGTGGTTGGCGTTGGTCTGGCGGCATTCCACCTGGCCATTGTGGTGTCTGGACTAGAGGCTGAGCTGACTCAAAGAGCCCACAAAGTCTTCTTCTCGGCAATGGTTCGCAATCCCATGGTGGATGGAGACGTCATCAATCCTTTTGGAGAGGGAGAGGCAAAACCTGCTCTATATGAGAGAAAAATGAGCCTGGTCCTGGCGATAGCGCTTTGCTTAATGTCGGTGGTCATGAACAGAACGGTGCCTTCCATCACCGAGGCTTCTGCTGTGGGACTGGCGGCAGCGGGACAACTGCTCAGACCAGAGGTGGACACCCTGTGGACGATGCCAGTGGCCTGTGGCCTGAGCGGCGTGGTCAGGGGCAGCCTCTGGGGATTCTTGCCCCTTGGGCATAGACTCTGGCTCAGGGCTTCTGGGAGTAGGCGTGGCGGCTCTGAGGGGGACACCCTCGGTGACTTGTGGAAACGGAAGCTCAATGGCTGTACCAAGGAAGAGTTCTTCGCCTATAGGCGCACTGGTATCCTGGAGACGGAAAGGGACAAGGCGCGGGAGCTCCTCAGGAGAGGGGAGACCAACATGGGGCTAGCTGTGTCACGGGGCACAGCTAAACTTGCCTGGCTTGAGGAACGAGGTTACGCAACTCTCAAGGGTGAGGTGGTGGACCTTGGATGTGGAAGAGGCGGCTGGTCATACTATGCAGCTTCTCGACCGGCTGTCATGAGTGTCAAAGCCTACACAATTGGTGGAAAGGGACATGAGACTCCAAAGATGGTGACAAGCTTGGGTTGGAACTTGATCAAGTTCAGAGCGGGAATGGATGTGTTCAGCATGCAACCACACCGAGCTGATACCATCATGTGTGACATTGGAGAAAGCAACCCAGATGCTGTGGTGGAGGGTGAGAGGACACGGAAAGTGATACTGCTCATGGAGCAGTGGAAAAACCGTAACCCCACGGCTACCTGTGTGTTTAAAGTGCTGGCTCCGTACCGCCCAGAGGTCATAGAGGCACTGCACAGGTTCCAGCTGCAGTGGGGCGGAGGACTGGTGAGGACCCCGTTTTCGAGGAACTCAACTCATGAAATGTATTACTCGACTGCTGTCACTGGAAACATTGTGAATTCTGTCAACATCCAATCAAGGAAACTCCTGGCCCGGTTCGGGGACCAGAGGGGACCCACTAGGGTGCCTGAGCTGGACCTTGGAGTTGGGACTCGGTGTGTCGTCTTGGCTGAGGACAAGGTGAAGGAAAAAGATGTGCAGGAGAGGATCAGCGCGCTGCGGGAACAGTATGGTGAGACCTGGCACATGGACAGAGAGCACCCGTACAGGACCTGGCAGTACTGGGGCAGCTACCGCACCGCACCAACCGGGTCAGCGGCGTCACTGATTAATGGAGTTGTGAAACTCCTCAGCTGGCCATGGAACGCGCGGGAGGATGTCGTGCGAATGGCCATGACTGACACCACAGCCTTTGGACAGCAGCGAGTGTTCAAAGAGAAGGTTGACACCAAGGCTCAGGAGCCTCAGCCTGGCACAAAGGTCATCATGAGAGCAGTGAATGATTGGATTCTGGAACGACTGGCACGAAAAAGCAAACCACGAATGTGCAGCAGAGAGGAATTCATAGCAAAAGTGAAGTCCAATGCGGCTCTGGGGGCCTGGTCCGATGAGCAGAACAGGTGGTCAAGCGCAAAGGAGGCTGTGGAAGATCCTGCATTTTGGCAGCTTGTGGATGAAGAGAGAGAGAGACACCTCGCTGGGAGATGCGCCCACTGTGTGTACAACATGATGGGCAAGAGAGAGAAGAAGCTTGGAGAGTTTGGAGTGGCCAAGGGAAGCCGGGCCATATGGTACATGTGGCTGGGGAGCCGCTTTCTGGAGTTCGAAGCTCTTGGCTTCCTGAATGAGGACCATTGGGCCTCCAGGGGGTCCAGTGGATCTGGAGTGGAGGGAATAAGCTTGAACTACCTGGGCTGGTACCTTAAAGGGTTGTCAACACTGGAAGGAGGCCTTTTTTACGCAGATGACACAGCCGGATGGGACACCAAGGTCACTAACGCAGACCTAGAGGATGAAGAACAGCTCCTGCGTTACATGGAGGGTGAACACAAGCAACTGGCGGCTACAATAATGCAGAAGGCATACCACGCTAAAGTGGTAAAAGTTGCCCGGCCCTCCCGAGATGGAGGTTGCATCATGGATGTCATCACTAGAAGAGATCAAAGAGGTTCAGGACAGGTCGTGACTTATGCCCTCAACACCCTCACCAACATAAAGGTTCAGCTGATCCGAATGATGGAAGGGGAGGGAGTCATTGAGGCCACGGACGCACACAACCCAAGACTACTTCGAGTGGAACGATGGCTGAGAGATCATGGAGAAGAACGCCTCGGAAGAATGCTTGTGAGCGGCGATGACTGTGTGGTGAGGCCAGTGGATGACAGGTTCAGCAAGGCGCTCTATTTTCTGAATGACATGGCAAAAACCAGGAAAGATGTTGGGGAATGGGAGCATTCGGTTGGCTTCTCGAACTGGGAGGAGGTCCCCTTCTGCTCACACCACTTCCACGAGCTGGTGATGAAAGATGGGCGCTCCCTCATAGTGCCATGCCGAGACCAAGATGAACTGGTTGGAAGAGCCCGCGTCTCACCAGGGTGCGGCTGGAGCGTCCGTGAAACTGCCTGCCTTTCAAAAGCCTATGGGCAGATGTGGCTGCTGAGTTACTTCCACCGGCGCGACCTGCGAACGCTTGGACTCGCCATTTGCTCGGCGGTGCCCGTCGACTGGGTCCCTACTGGCCGCACGACCTGGAGCATTCATGCTAGCGGAGCTTGGATGACCACAGAGGACATGCTGGATGTCTGGAACAGGGTGTGGATCCTGGACAACCCCTTCATGCACAGCAAAGAAAAGATTACGGAATGGAGGGATGTCCCGTACCTCCCCAAATCCCACGACATGCTGTGTTCCTCCCTTGTTGGGAGGAAAGAGAGGGCAGAGTGGGCCAAGAACATCTGGGGAGCAGTAGAGAAAGTCAGGAAGATGATCGGACAAGAGAAGTTCAAGGACTACCTTTCCTGCATGGACCGACATGACTTGCACTGGGAGCTCAAACTGGAGAGCTCAATAATC
>ADX87375
ATGGCCGGGAAGGCCATTCTGAAAGGAAAGGGGGGCGGTCCCCCTCGACGAGTGTCGAAAGAGACCGCGAGGAAGACGCGTCAATCTAGGGTCCAAATGCCAAATGGACTCGTGTTGATGCGCATGTTGGGGATTTTATGGCATGCCGTGGCCGGCACCGCTAGAAGTCCCGTGTTGAAGTCTTTCTGGAATTCAGTCCCACTGAAACAGGCCATGGCAGCACTCCGGAAAATTAAAAAGGCAGTGAGCACCCTGATGGTAGGTTTGCAAAGACGTGGCAAAAGAAGGTCAGCAGCAGACTGGACAAGTTGGTTGCTGGTTCTGGTTCTGGTGGGGGTGACACTTGCAGCCACAGTGCGGAAAGAAAGGGATGGCACTACCGTGATCAGAGCTGAAGGAAAAGATGCGGCAACCCAGGTGCGTGTGGAAAATGGCACCTGTGTGATCCTGGCCACGGACATGGGATCATGGTGTGATGACTCATTAACCTATGAGTGTGTAACCATAGACCAGGGGGAGGAACCAGTTGACGTGGATTGCTTCTGCAGGAATGTTGATGGAGTCTACCTGGAGTATGGACGGTGTGGAAAACAAGAAGGATCAAGAACAAGGCGCTCAGTTCTGATCCCGTCCCATGCCCAGGGAGACCTCACAGGAAGGGGACACAAATGGTTAGAAGGGGATTCACTGCGGACGCATCTCACTAGGGTTGAAGGATGGGTCTGGAAGAACAAAGTGCTCACTCTGGCGGTGATCGCCATTGTGTGGCTGACCGTGGAAAGCGTGGTGACCAGGGTCGCCGTGGTGGTGGCGCTCTTGTGCCTGGCTCCGGTTTATGCCTCACGATGCACACATCTGGAAAACAGAGATTTTATTACTGGCACTCAGGGAACCACTCGTGTGACTCTGGTGCTGGAACTGGGAGGATGCGTCACCATAACAGCCGAGGGGAAGCCCTCGATGGACGTGTGGCTTGACTCCATCTACCAGGAGAATCCTGCCAAAACACGTGAGTACTGCCTGCACGCAAAGCTGTCGGATACCAAGGTCGTGGCCAGATGCCCCACAATGGGACCTGCCACTTTGGCTGAAGAGCACCAGAGCGGCACAGTGTGCAAGAGAGACCAGAGTGATCGAGGCTGGGGTAATCATTGTGGATTATTTGGAAAAGGCAGCATTGTGACCTGTGTCAAGGCGTCCTGTGAGGCAAAAAAGAAGGCCACAGGACACGTGTATGATGCCAACAAAATTGTGTACACGGTTAAAGTAGAGCCGCACACGGGGGATTACGTCGCCGCTAATGAGACCCATAGTGGAAGAAAAACAGCATCCTTCACGGTTTCCTCGGAAAAAACCATCTTGACCATGGGAGACTACGGAGATGTGTCCTTGTTGTGTCGAGTAGCCAGCGGTGTTGATCTTGCTCAGACTGTCATTCTGGAACTTGACAAGACCTCAGAACACCTACCGACGGCCTGGCAGGTTCACCGGGACTGGTTCAATGATCTGGCCCTGCCGTGGAAACATAAAGGGGCACAGAATTGGAACAATGCTGAACGGCTAGTTGAGTTTGGAGCTCCACATGCTGTGAAAATGGATGTGTATAACCTTGGAGACCAGACTGGAGTGCTGCTTAAGTCACTTGCTGGCGTTCCTGTGGCGCACATTGATGGAACCAAGTACCACCTGAAAAGTGGCCACGTGACATGCGAGGTAGGACTAGAAAAACTCAAGATGAAAGGTCTCACATACACAATGTGCGACAAGACGAAATTCACGTGGAAGAGAATTCCAACTGACAGTGGACATGACACAGTGGTCATGGAAGTAGCGTTCTCTGGGACCAAACCCTGTAGGATCCCGGTGCGGGCCGTGGCACACGGCTCTCCAGATGTGAATGTGGCCATGTTGATAACACCCAACCCCACAATCGAAACCAATGGTGGTGGTTTCATAGAAATGCAGTTACCTCCAGGAGACAATATCATCTATGTCGGGGAACTGAGTCACCAATGGTTCCAAAAAGGGAGTAGCATTGGAAGGGTCTTTCAAAAAACCAGGAAAGGCATAGAAAGACTGACAGTGATCGGAGAACACGCCTGGGATTTTGGCTCAACTGGTGGATTCCTGACTTCGGTTGGTAAGGCGCTACACACAGTTCTTGGTGGTGCCTTCAACAGCCTGTTTGGAGGAGTAGGGTTCTTGCCTAAGATCCTAGTGGGAGTGGTCCTGGCCTGGTTGGGCCTGAATATGAGGAATCCGACCATGTCCATGAGCTTCCTTCTGGCCGGAGGACTGGTTCTGGCCATGACACTCGGAGTCGGAGCTGATGTTGGCTGTGCTGTGGACACCGAACGGATGGAGCTCCGTTGTGGTGAGGGTCTGGTTGTGTGGAGGGAGGTTTCCGAGTGGTATGACAATTATGCATACTACCCTGAGACACCAGGAGCTCTTGCTTCGGCCATAAAAGAGACCTTCGAGGAGGGAACTTGTGGCATAGTGCCCCAAAACAGACTTGAAATGGCCATGTGGAGAAGCTCGGCGACAGAACTGAATTTGGCCTTGGCGGAGGGAGATGCAAATCTCACAGTGGTGGTGGACAAACTTGATCCCACAGACTATCGAGGTGGCATTCCTGGGCTGCTAAAGAAGGGGAAAGACATAAAGGTTTCTTGGAGGAGCTGGGGCCACTCAATGATCTGGAGTGTCCCCGAGGCCCCCCGTCGGTTCATGGTGGGAACAGAGGGAAGCAGTGAGTGCCCACTAGAGAGAAGGAAAACAGGTGTCTTCACGGTGGCAGAGTTTGGAGTTGGCCTGAGAACAAAAGTGTTCTTGGACTTCAGACAGGAATCAACACACGAGTGTGACACAGGAGTGATGGGAGCCGCTGTCAAGAATGGCATGGCAGTCCACACAGACCAGAGCCTCTGGATGAAATCCGTGAGAAATGACACAGGTACCTACATAGTGGAACTTCTGGTTACTGACCTGAGAAATTGCTCATGGCCGGCTAGCCACACCATTGACAATGCTGAGGTGGTGGACTCAGAGCTCTTCCTTCCAGCCAGCCTGGCAGGGCCCAGATCCTGGTATAACAGGATACCCGGGTACTCAGAACAAGTGAAAGGACCATGGAAGTACTCGCCCATCCGAGTGACAAGAGAAGAGTGCCCTGGCACGAGGGTCACCATAAATGCCGACTGTGACAAAAGGGGGGCTTCTGTGAGGAGTACCACAGAGAGTGGCAAGGTGATTCCAGAGTGGTGCTGCCGAACGTGCACACTACCTCCAGTGACGTTCCGTACGGGGACAGACTGTTGGTATGCCATGGAAATACGACCTGTCCATGACCAGGGAGGGCTTGTTCGCTCAATGGTAGTGGCAGACAATGGAGAGCTGCTTAGTGAGGGGGGCGTTCCCGGGATAGTGGCTTTGTTTGTGGTCCTTGAGTACGTCATCCGGAGGAGGCCAGCCACTGGAACAACGGCCATGTGGGGAGGCATTGTCGTCCTTGCATTGCTCGTCACTGGTCTGGTGAGAATCGAAAGCCTGGTGCGTTATGTCGTGGCAGTTGGGATCACATTTCACCTTGAGCTAGGGCCAGAGATTGTGGCTCTGACACTGTTACAGGCTGTGTTTGAGTTGAGGGTTGGTCTGCTCAGCGCTTTTGCACTGCGCAGCAACCTCACTGTCAGAGAGATGGTAACCATCTACTTCCTTCTGCTGGTTTTGGAGCTAGGATTGCCAAGTGAGGGTCTTGGGGCCCTCTGGAAATGGGGAGACGCATTGGCCATGGGGGCTTTGATTTTCAGAGCCTGCACGGCAGAGGAAAAGACTGGTGTTGGACTCCTGCTCATGGCTCTCATGACACAGCAAGACTTGGCGATTGTACACTATGGACTCATGCTCTTCCTGGGCGTGGCCTCATGTTGTTCAATCTGGAAACTGATTCGAGGACACAGAGAACAGAAGGGACTGACTTGGGTTGTCCCCCTGGCCGGGCTACTCGGAGGAGAGGGCTCTGGAGTCAGACTGCTGGCTTTTTGGGAACTGGCCATTCATGGAAGGAGACGGTCATTCAGTGAACCACTGACTGTTGTGGGAGTCATGCTAACCCTGGCCAGCGGCATGATGCGGCACACCTCTCAGGAGGCCCTTTGCGCGCTCGCCGTGGCCTCGTTCCTTCTGCTCATGCTGGTGCTGGGGACAAGGAAGATGCAGCTAGTGGCTGAATGGAGTGGCTGTGTGGAGTGGCACCCAGAACTGATGAATGAAGGTGGAGAGGTGAGCCTGCGGGTCCGGCAGGACTCAATGGGAAACTTCCACCTGACAGAGCTTGAGAAAGAGGAGAGAGTGATGGCTTTCTGGCTGCTGGCAGGACTAGCGGCTTCGGCCTTCCACTGGTCCGGCATCCTTGGTGTGATGGGATTGTGGACGCTGTCGGAAATGCTGAGGACGGCTCGAAGATCAGATTTGGTCTTCTCTGGACAGGGGGGACGTGAGCGTGGTGACAGGCCCTTTGAGGTCAAGGATGGCGTCTACAGAATCTTCAGCCCAGGACTGCTCTGGGGGCAGCGCCAGGTGGGAGTTGGCTATGGCTCTAAAGGTGTCCTACACACGATGTGGCATGTGACGAGAGGGGCGGCGTTGTCCATTGATGACGCCGTCGCAGGACCCTACTGGGCTGACGTCAAAGAGGACGTTGTATGCTATGGTGGAGCCTGGAGTCTTGAGGAGAAGTGGAAAGGTGAGACAGTGCAGGTTCATGCCTTCCCACCGGGGAGAGCCCATGAGGTGCATCAATGTCAGCCCGGGGAACTGCTCCTGGACACAGGTAGGAGGATAGGGGCAGTGCCAATTGATCTGGCAAAGGGGACATCTGGTAGCCCCATCCTCAACTCCCAGGGAGTGGTTGTGGGGCTGTATGGGAATGGACTGAAGACCAATGAAACCTACGTCAGCAGCATTGCTCAGGGTGAGGCTGAAAAAAGTCGACCCAATCTCCCGCCGGCCGTTATTGGCACAGGCTGGACAGCAAAAGGGCAGATCACAGTGCTGGACATGCACCCAGGCTCTGGGAAGACCCACAGAGTCCTCCCGGAGCTCATTCGCCAATGCATTGACAGACGCCTAAGGACATTGGTGTTGGCCCCAACCCGTGTGGTGCTCAAGGAAATGGAGCGTGCCTTGAATGGAAAGAGAGTCAGGTTCCATTCTCCGGCAGTTGGAGATCAGCAGGTGGGAGGGGCCATCGTCGACGTGATGTGCCATGCAACCTATGTCAACAGACGCCTCCTCCCGCAGGGGAGACAGAATTGGGAAGTGGCAATCATGGATGAAGCCCATTGGACGGATCCACACAGCATAGCCGCTCGGGGTCACCTGTACACCTTGGCCAAGGAAAATAAATGTGCCCTGGTTCTTATGACAGCAACGCCACCCGGGAAGAGCGAACCCTTCCCAGAGTCCAACGGAGCAATTACCAGTGAAGAGAAGCAGATCCCTGATGGGGAGTGGCGTGATGGGTTCGACTGGATCACCGAGTATGAGGGGCGTACCGCATGGTTCGTTCCCTCGATTGCAAAAGGTGGTATCATAGCCCGCACCCTGAGACAAAAAGGAAAAAGCGTGATCTGTCTGAACAGCAAGACCTTTGAAAAGGACTACTCCAGAATGAGAGATGAGAAACCCGACTTCGTGGTCACAACCGACATATCTGAAATGGGGGCCAACCTCGACGTGAGCCGTGTCATAGATGGGCGAACAAACATCAAACCGGAAGAGGTTGATGGGAGAGTTGAGCTCACAGGGACCAGACGTGTGACTACGGCCTCTGCGGCCCAACGCCGTGGGAGAGTCGGAAGACAGGAGGGAAGAACAGATGAATACATATACTCTGGACAGTGTGATGATGATGATAGTGGACTTGTGCAGTGGAAGGAAGCGCAGATACTTCTTGACAACATAACAACACTGCGGGGGCCTGTGGCCACTTTTTATGGACCAGAGCAGGACAAGACGCCAGAGGTGGCAGGTCATTTCCGCCTCACAGAAGAGAAAAGAAAGCACTTTCGACATCTTCTCACCCATTGTGACTTCACGCCATGGTTGGCATGGCACGTCGCAGCAAACGTGTCTAGTGTGACAAGTCGGAACTGGACTTGGGAAGGCCCTGAGGAGAACACCGTGGATGAGGCCAATGGAGATCTGGTCACCTTCAGGAGCCCGAATGGGGCTGAAAGAACACTGAGGCCAGTATGGAGGGATGCGCGTATGTTCAGAGAAGGACGTGACATCAGAGAGTTCATCGCGTATGCCTCAGGGAGACGCAGCTTTGGAGATGTGTTGAGCGGAATGTCCGGTGTTCCTGAGCTTCTGCGCCATAGATGTGTTAGCGCCATGGATGTCTTCTACACGTTGATGCATGAGGAGCCTGGCAGCAGGGCAATGAAGATGGCCGAGAGAGATGCTCCAGAGGCCTTTTTGACGGTGGTGGAGATGATGGTGCTCGGCCTGGCTACTCTTGGGGTCGTCTGGTGCTTTGTTGTTCGCACCTCAATCAGTCGCATGATGCTTGGCACGCTGGTACTGCTGGCCTCACTGGCGCTCCTGTGGGCCGGTGGTGTAAGCTGCGGGAATATGGCAGGAGTGGCCCTCATTTTCTACACGCTGCTGACGGTGCTGCAGCCTGAAGCGGGGAAACAGAGGAGCAGTGATGACAACAAGTTGGCCTACTTCCTGTTGACGCTCTGCAGTCTAGCTGGACTGGTAGCCGCCAATGAAATGGGATTTCTGGAGAAGACTAAGGCGGACCTGTCCACGGTGTTGTGGAGTGAACATGAAGAGTTGCGGTCGTGGGAAGAGTGGACCAACATCGACATCCAGCCCGCACGTTCTTGGGGAACTTACGTGCTGGTGGTCTCCCTGTTCACACCATACATAATTCACCAACTTCAGACCAAGATCCAACAACTCGTCAACAGCGCTGTTGCAACTGGGGCTCAGGCCATGCGAGACCTCGGAGGAGGGGCTCCATTCATTGGGGTAGCAGGGCATGTAATGGCTTTGGGAGTGGTATCGCTAGTTGGTGCGACGCCAACATCCTTGGTGGTTGGTGTTGGTTTGGCGGCGTTCCACCTGGCCATTGTGGTATCCGGACTGGAGGCTGAATTGACACAAAGAGCCCACAAAGTCTTCTTCTCGGCAATGGTGCGCAATCCTATGGTGGATGGAGACGTCATCAATCCATTTGGAGAGGGAGAGGCAAAACCTGCTCTGTATGAGAGGAAAATGAGCCTGGTCTTGGCGATAGTGCTTTGCTTGATGTCGGTGGTCATGAACAGAACGGTGCCTTCCATCACTGAGGCTTCTGCTGTGGGACTAGCGGCAGCGGGACAACTGCTCAGACCAGAGGCGGATACTCTGTGGACGATGCCAGTGGCCTGTGGCCTGAGCGGCGTGGTCAGGGGTAGCCTCTGGGGATTCTTGCCCCTCGGGCATAGACTCTGGCTGAGGGCTTCTGGGAGTAGGCGTGGTGGTTCTGAGGGGGACACTCTCGGTGACTTGTGGAAACGGAAACTCAATGGCTGTACCAAAGAAGAGTTCTTCGCCTATAGACGCACAGGCATCCTGGAGACAGAAAGGGACAAGGCGCGGGAACTCCTCAGGAGAGGGGAGACCAACATGGGGCTAGCTGTGTCACGGGGCACGGCTAAACTTGCCTGGCTTGAGGAACGAGGCTACGCAACTCTCAAGGGTGAGGTCGTGGACCTTGGATGTGGAAGAGGCGGCTGGTCCTACTATGCGGCCTCTCGACCGGCTGTCATGAGTGTCAAAGCCTACACAATTGGTGGAAAGGGACACGAGACCCCAAAGATGGTGACAAGCCTGGGTTGGAACCTGATCAAGTTCAGAGCGGGAATGGATGTATTCAGCATGCAGCCACACCGAGCTGATACCATCATGTGTGACATCGGAGAGAGCAACCCAGATGCCGTGGTGGAGGGTGAGAGGACACGGAAAGTGATACTACTCATGGAACAGTGGAAAAACCGCAATCCCACAGCTACCTGTGTGTTCAAAGTGTTGGCCCCATACCGCCCAGAGGTCATAGAAGCACTACACAGATTCCAACTGCAGTGGGGCGGAGGACTGGTGAGGACCCCTTTCTCGAGGAACTCAACCCATGAAATGTATTACTCGACTGCTGTCACTGGAAACATTGTGAATTCAGTTAACATTCAATCAAGAAAACTCTTGGCCCGGTTCGGGGACCAGAGGGGACCCACTAGGGTGCCTGAGCTGGACCTCGGAGTTGGGACTCGATGCGTTGTCTTGGCTGAGGACAAGGTGAAGGAAAAAGATGTGCAGGAGAGGATCAGTGCGCTGCGAGAACAGTATGGTGAGACCTGGCACATGGACAGAGAGCACCCGTACAGGACCTGGCAGTACTGGGGCAGCTACCGCACCGCACCAACCGGGTCAGCGGCGTCACTGATCAATGGAGTTGTGAAACTTCTCAGCTGGCCATGGAACGCGCGGGAGGATGTCGTGCGAATGGCCATGACTGACACCACAGCCTTTGGACAGCAGCGAGTGTTCAAAGAGAAGGTTGACACCAAGGCTCAGGAGCCTCAGCCTGGCACAAGGGTCATCATGAGAGCAGTGAATGACTGGATTCTGGAACGATTGGCACGGAAAAGCAAACCACGAATGTGCAGCAGAGAGGAGTTCATAGCGAAAGTGAAATCCAATGCGGCTCTGGGGGCTTGGTCTGATGAGCAGAACAAGTGGTCAAGTGCAAAAGAGGCTGTGGAGGATCCCGCATTCTGGCAGCTCGTGGATGAAGAGAGAGAGAGACACCTTGCTGGGAGATGCGCCCACTGTGTGTACAACATGATGGGCAAAAGAGAAAAGAAGCTTGGAGAGTTTGGAGTGGCCAAAGGAAGCCGGGCCATATGGTACATGTGGCTAGGGAGCCGCTTTCTGGAGTTCGAAGCTCTTGGCTTTTTGAATGAGGACCACTGGGCCTCTAGGGGGTCCAGTGGATCTGGAGTGGAGGGAATAAGCTTGAATTACCTGGGCTGGTATCTCAAAGGGTTGTCAACACTGGAAGGAGGCCTTTTCTACGCGGATGACACAGCCGGCTGGGACACTAAGGTCACCAACGCAGACCTAGAAGATGAAGAACAGCTCCTACGCTACATGGAGGGTGAACACAAGCAACTGGCGGCTACAATAATGCAGAAGGCATACCACGCTAAGGTGGTAAAAGTAGCCCGGCCCTCCCGAGATGGAGGCTGTGTCATGGATGTTATCACAAGAAGAGACCAAAGAGGCTCAGGGCAGGTTGTGACTTACGCCCTCAACACCCTAACCAACATAAAGGTCCAGCTGATCCGTATGATGGAGGGGGAGGGAGTCATTGAGGCCTCGGACGCACATAATCCAAGATTACTCCGAGTGGAACGATGGCTGAGGAACCATGGAGAAGAACGTCTCGGAAGAATGCTCGTGAGCGGTGATGATTGTGTGGTGAGACCGGTGGATGACAGGTTCAGTAGGGCACTCTACTTTCTGAATGACATGGCCAAAACCAGGAAAGACATTGGAGAATGGGAGCATTCGGTTGGCTTCTCGAACTGGGAGGAGGTTCCCTTCTGTTCACACCACTTCCACGAGTTGGTGATGAAAGATGGGCGTGCCCTCATAGTGCCATGCCGAGACCAAGATGAACTGGTTGGAAGAGCCCGCGTCTCACCAGGGTGCGGCTGGAGTGTCCGTGAAACTGCCTGCCTTTCAAAAGCTTATGGGCAGATGTGGCTGCTGAGTTACTTTCACCGGCGCGACTTGCGGACGCTTGGACTTGCCATCTGTTCGGCGGTGCCCATTGACTGGGTCCCCACTGGCCGCACGACCTGGAGCATCCATGCTAGCGGAGCCTGGATGACCACAGAGGACATGTTGGACGTCTGGAACAGGGTGTGGATCCTGGACAACCCCTTCATGCACAGCAAAGAAAAGATTGTGGAATGGAGGGATGTCCCGTATCTCCCCAAATCCCATGACATGCTGTGTTCCTCTCTTGTTGGGAGGAAAGAGAGGGCAGAGTGGGCTAAGAACATCTGGGGAGCAGTAGAGAAAGTCAGGAAGATGATCGGACAAGAGAGGTTTAAGGACTACCTTTCCTGCATGGACCGGCATGACTTGCACTGGGAGCTTAAACTGGAGAGCTCAATAATC
>ADE22271
ATGGTCAAGAAGGCCATCCTGAAAGGTAAGGGGGGCGGTCCCCCTCGACGAGTGTCGAAAGAGACCGCAACGAAGACGCGTCAACCCAGAGTCCAAATGCCAAATGGGCTTGTGTTGATGCGCATGATGGGGATCTTGTGGCATGCCGTAGCTGGTACCGCGAGAAACCCCGTGTTGAAGGCGTTCTGGAACTCAGTCCCTCTGAAACAGGCCACAGCAGCACTGCGGAAGATCAAAAGAACGGTGAGTGCCCTAATGGTTGGCCTGCAAAAACGTGGAAAAAGGAGGTCAGCGACGGACTGGATGAGCTGGTTGCTGGTCATTACTCTGCTGGGGATGACGCTTGCTGCAACGGTGAGGAAAGAAAGGGACGGCTCAACCGTGATCAGAGCTGAAGGAAAGGATGCAGCAACTCAGGTGCGTGTGGAGAATGGCACCTGTGTGATCCTGGCCACTGACATGGGGTCATGGTGTGATGATTCACTGTCCTATGAGTGTGTGACCATAGATCAAGGAGAAGAGCCTGTTGACGTGGATTGTTTTTGCCGGAACGTTGATGGAGTCTATCTGGAGTATGGACGCTGTGGGAAACAGGAAGGCTCACGGACAAGGCGCTCAGTACTGATCCCATCCCATGCTCAGGGAGAGCTGACGGGGAGGGGACACAAATGGCTAGAAGGCGACTCACTGCGAACACACCTCACTCGAGTTGAGGGATGGGTCTGGAAGAACAAGCTACTTGCCTTGGCGATGGTCACCGTTGTGTGGTTGACCCTGGAGAGTGTGGTGACCAGGGTCGCCGTTCTGGTTGTGCTCCTGTGTTTAGCACCGGTCTACGCTTCACGTTGCACACACTTGGAAAACAGGGACTTTGTGACTGGTACTCAGGGGACTACGAGGGTCACCTTGGTGCTGGAACTGGGTGGATGTGTTACCATAACAGCTGAGGGGAAGCCTTCAATGGATGTGTGGCTTGWCGCCATCTACCAGGATAACCCTGCTAAGACACGTGAGTACTGTTTACACGCCAAGTTGTCGGACACTAAGGTTGCAGCCAGATGCCCAACGATGGGACCAGCCATTTTGGCTGAAGAACACCAGGGTGGCACAGTGTGTAAGAGGGATCAGAGTGATCGAGGCTGGGGCAACCACTGCGGACTGTTTGGAAAGGGTAGCATCGTGGCCTGTGTTAAGGCGGCTTGTGAGGCAAAAAAGAAAGCCATAGGACATGTGTACGACGCCAACAAAATAGTGTACACGGTTAAAGTCGAACCACACACGGGAGACTATGTTGCCGCAAACGAGACACATAGTGGGAGGAAGACGGCATCCTTCACAGTTTCTTCAGAGAAAACCATTCTGACTATGGGTGAGTATGGAGATGTGTCTTTGTTGTGCAGAGTCGCTAGTGGCGTTGATTTGGCCCAGACCGTCATCCTTGAGCTTGACAAGACAGTGGAACACCTTCCAACGGCTTGGCAGGTCCACAGGGACTGGTTTAATGATCTGGCTCTGCCATGGAAACATGAGGGAGCGCAAAATTGGAATAACGCAGAAAGACTGGTTGAATTTGGGGCTCCTCACGCTGTTAAGATGGACGTGTACAACCTCGGAGACCAGACTGGAGTGTTACTGAAGGCTCTCGCTGGGGTCCCTGTGGCACACATTGAGGGAACCAAGTACCACCTGAAGAGTGGTCATGTGACATGCGAAGTGGGACTGGAAAAACTGAAGATGAAAGGTCTTACGTACACAATGTGTGACAAAACAAAGTTCACATGGAAGAGAGCTCCAACAGACAGTGGGCATGATACAGTGGTCATGGAAGTCACATTCTCTGGAACAAAGCCCTGTAGGATCCCAGTCAGGGCAGTGGCACATGGATCTCCAGATGTGAACGTGGCCATGCTGATAACGCCAAACCCAACAATTGAAAACAATGGAGGTGGCTTCATAGAGATGCAGCTGCCCCCAGGGGATAACATCATCTATGTTGGGGAACTGAGTCATCAATGGTTCCAGAAAGGGAGCAGCATCGGAAGGGTTTTCCAAAAGACCAAGAAAGGCATAGAAAGACTGACAGTGATAGGAGAGCACGCCTGGGACTTCGGTTCTGCTGGAGGCTTTCTGAGTTCAATTGGGAAGGCGGTGCATACGGTCCTTGGTGGTGCTTTCAATAGCATCTTCGGGGGAGTGGGGTTTCTACCAAAGCTTTTATTAGGAGTGGCATTGGCTTGGTTGGGCCTGAACATGAGAAACCCTACAATGTCCATGAGCTTTCTCTTGGCTGGAGGTCTGGTCTTGGCCATGACCCTTGGAGTGGGGGCGGATGTTGGCTGCGCTGTGGACACGGAACGAATGGAGCTCCGCTGTGGCGAGGGCCTGGTCGTGTGGAGAGAGGTCTCAGAATGGTATGACAACTATGCCTACTACCCGGAGACACCGGGGGCCCTTGCATCAGCCATAAAGGAGACATTTGAGGAGGGAAGCTGTGGCGTAGTCCCCCAGAACAGGCTCGAGATGGCCATGTGGAGAAGCTCGGTCACAGAGCTGAATCTGGCTCTGGCGGAAGGGGAGGCAAATCTCACAGTGGTGGTGGACAAGTTTGACCCCACTGACTACCGAGGTGGTGTCCCTGGTTTACTGAAAAAAGGAAAGGACATAAAGGTCTCCTGGAAAAGCTGGGGCCATTCAATGATCTGGAGCATTCCTGAGGCCCCCCGTCGCTTCATGGTGGGCACGGAAGGACAAAGTGAGTGTCCCCTGGAGAAACGGAAGACAGGTGTTTTCACGGTGGCAGAATTCGGGGTTGGCCTGAGAACAAAGGTCTTCTTGGATTTCAGACAGGAACCAACACATGAGTGTGACACAGGAGTGATGGGAGCTGCCGTCAAGAACGGCATGGCAATCCACACAGATCAAAGTCTCTGGATGAGATCAATGAAAAATGACACAGGCACTTACATAGTTGAACTTTTGGTCACGGACCTGAGGAACTGCTCATGGCCTGCTAGTCACACTATCGATAATGCTGACGTGGTGGACTCGGAGTTATTCCTTCCGGCGAGCCTGGCAGGGCCCAGATCCTGGTATAACAGGATACCCGGTTATTCAGAACAGGTGAAAGGGCCATGGAAGCACACGCCTATCCGAGTCATCAGAGAGGAGTGTCCCGGCACGACCGTTACCATCGACGCCAAGTGTGACAAAAGAGGAGCATCTGTGAGGAGTACCACAGAGAGTGGCAAGGTTATCCCAGAATGGTGCTGCCGAGCGTGCACAATGCCACCAGTGACGTTCCGGACTGGAACTGATTGCTGGTATGCCATGGAAATACGGCCAGTCCATGACCAGGGAGGGCTTGTTCGCTCAATGGTGGTTGCGGACAACGGTGAATTACTCAGTGAGGGAGGGGTCCCCGGAATAGTGGCATTGTTTGTGGTCCTTGAATACATCATCCGTAGGAGACCCTCCACGGCAACAACGGTTGTGTGGGGAGGTGTCGTCGTTCTCGCCCTGCTTGTCACCGGAATGGTCAGGATAGAGAGCCTGGTGCGCTATGTGGTGGCAGTGGGGATCACATTCCATCTTGAGCTAGGGCCAGAGATCGTGGCCTTGATGCTACTCCAGGCTGTGTTTGAGCTGAGGGTGGGTTTGCTCAGCGCATTTGCATTGCGCAGAAGCCTCACCGTCCGAGAGATGGTGACCACCTACTTTCTTTTGCTGGTCCTGGAATTGGGGCTGCCGGGTGCGAGCCTTGAGGATTTCTGGAAATGGGGTGACGCACTGGCCATGGGGGCGCTGATATTCAGGGCTTGCACGGCAGAGGGAAAGACTGGAGCGGGGCTCTTGCTCATGGCTCTCATGACACAGCAGGATGTAGTGACTGTGCATCATGGACTGGTGTGCTTCCTGAGTGTAGCTTCGGCTTGCTCGGTCTGGAGGCTGCTCAAGGGACACAGAGAGCAGAAGGGATTGACCTGGATTGTCCCCCTGGCTAGATTGCTTGGGGGAGAGGGCTCTGGAATCAGACTGCTAGCGTTTTGGGAGCTGTCAGCTCATAGAGGAAGACGATCTTTCAGTGAACCACTAACTGTGGTAGGAGTCATGCTAACACTGGCCAGCGGCATGATGCGACACACCTCCCAAGAGGCTCTCTGTGCACTCGCAGTGGCCTCGTTTCTCTTGTTGATGCTGGTGCTGGGGACAAGAAAGATGCAGCTGGTTGCCGAATGGAGTGGCTGCGTGGAATGGCATCCGGAACTAGTGAATGAGGGTGGAGAGGTTAGCCTGCGGGTCCGTCAGGACGCGATGGGAAACTTTCACTTGACTGAGCTCGAGAAAGAAGAGAGAATGATGGCTTTCTGGCTGCTTGCCGGCTTGGCAGCTTCGGCCATTCATTGGTCAGGCATTCTTGGTGTGATGGGACTGTGGACGCTCACGGAAATGCTGAGGTCATCCCGAAGGTCTGACCTGGTTTTCTCTGGACAGGGGGGTCGAGAGCGTGGTGACAGACCTTTCGAGGTTAAGGACGGTGTCTACAGGATTTACAGCCCCGGCTTGCTCTGGGGTCAGAACCAGGTGGGAGTTGGCTATGGTTCCAAGGGTGTCTTGCACACGATGTGGCACGTGACGAGAGGAGCGGCGCTATCTATTGATGACGCTGTGGCCGGTCCCTACTGGGCTGATGTGAGGGAAGATGTCGTGTGCTACGGAGGAGCCTGGAGTCTGGAGGAAAAATGGAAAGGTGAAACAGTACAGGTCCATGCTTTCCCACCGGGGAAGGCCCATGAGGTGCATCAGTGCCAGCCTGGGGAGTTGATCCTTGACACCGGAAGGAAGCTTGGGGCAATACCAATTGATTTGGTAAAAGGAACATCAGGCAGCCCCATTCTTAACGCCCAGGGAGTGGTTGTGGGGCTATACGGAAATGGCCTAAAAACCAATGAGACCTACGTCAGCAGCATTGCTCAAGGGGAAGCGGAGAAGAGTCGACCCAACCTCCCACAGGCTGTTGTGGGCACGGGCTGGACATCAAAGGGTCAGATCACAGTGCTGGACATGCACCCAGGCTCGGGGAAGACCCACAAAGTCCTCCCGGAGCTCATTCGCCAATGCATTGACAGGCGCCTGAGAACGTTGGTGTTGGCTCCAACTCGTGTGGTACTCAAAGAAATGGAGCGCGCCTTGAATGGGAAACGGGTCAGGTTCCATTCACCAGCAGTCAGTGACCAACAGGCTGGGGGGGCAATTGTCGACGTGATGTGTCACGCGACTTATGTCAACAGACGGCTACTCCCACAGGGGAGACAAAATTGGGAGGTGGCAATCATGGATGAGGCCCACTGGACGGACCCCCACAGCATAGCCGCCAGAGGTCATTTGTACACTCTAGCAAAGGAAAACAAGTGTGCACTGGTTTTGATGACAGCGACACCTCCTGGTAAGAGTGAACCTTTTCCGGAGTCTAACGGAGCCATTACTAGTGAGGAAAGACAGATTCCTGATGGAGAGTGGCGTGACGGGTTTGATTGGATCACTGAGTATGAAGGGCGCACCGCCTGGTTTGTCCCTTCGATTGCAAAAGGTGGTGCCATAGCTCGCACCTTGAGACAGAAGGGGAAAAGTGTGATCTGTTTGAACAGTAAAACCTTTGAAAAGGACTACTCCAGAGTGAGGGATGAGAAGCCTGACTTTGTGGTGACGACTGATATCTCGGAGATGGGAGCCAACCTTGACGTGAGTCGCGTCATAGATGGGAGGACAAACATCAAGCCTGAGGAGGTTGATGGGAAGGTCGAGCTCACCGGGACCAGGCGGGTGACCACGGCTTCCGCTGCCCAACGGCGCGGAAGAGTTGGTCGGCAAGACGGACGAACAGATGAATACATATACTCTGGACAGTGTGATGATGATGACAGTGGACTAGTGCAATGGAAAGAGGCGCAAATACTTCTTGACAACATAACAACTCTGCGGGGGCCCGTGGCCACCTTCTATGGACCAGAACAGGACAAGATGCCGGAGGTGGCCGGTCACTTTCGACTCACTGAAGAGAAAAGAAAGCACTTCCGACACCTTCTCACCCATTGTGACTTCACACCGTGGCTGGCATGGCACGTCGCAGCGAATGTGTCCAGCGTCACGGATCGAAGCTGGACATGGGAAGGGCCGGAGGCAAATGCTGTGGATGAGGCCAGTGGTGACTTGGTCACCTTTAGGAGCCCGAATGGGGCGGAGAGAACTCTCAGGCCGGTGTGGAAGGATGCACGCATGTTCAAAGAGGGACGTGACATCAAAGAGTTCGTGGCGTACGCGTCTGGGCGTCGCAGCTTCGGAGATGTTCTGACAGGAATGTCGGGAGTTCCGGAGCTTTTGCGGCACAGATGCGTTAGTGCCCTGGATGTTTTCTACACACTCATGCATGAGGAACCTGGCAGCAGGGCAATGAGAATGGCGGAGAGAGATGCCCCAGAGGCCTTTCTGACTATGGTTGAGATGATGGTGCTGGGTTTGGCAACCCTGGGTGTCATCTGGTGCTTCGTCGTCCGGACTTCAGTCAGCCGGATGATGTTGGGCACGCTGGTCCTGCTGGCCTCTTTGCTACTCTTGTGGGCAGGTGGCGTCGGCTATGGGAATATGGCCGGAGTGGCTCTAATCTTCTACACGTTGCTGACGGTGCTGCAGCCCGAGGCGGGAAAACAGAGAAGCAGTGATGACAACAAACTGGCATATTTCTTGCTGACGCTCTGCAGCCTTGCTGGACTGGTTGCAGCCAATGAGATGGGTTTTCTGGAGAAGACCAAGGCAGACTTGTCCACGGTGCTGTGGAGTGAGCAGGAGAGACCCCGGCCATGGAGTGAATGGACGAATGTGGACATCCAGCCAGCGAGGTCTTGGGGAACCTATGTGCTGGTGGTGTCTCTGTTCACACCTTACATCATCCACCAACTGCAGACCAAAATCCAACAACTTGTCAACAGTGCCGTGGCATCTGGTGCACAGGCCATGAGAGACCTTGGGGGAGGTGCCCCCTTCTTTGGTGTGGCGGGACATGTCATGACCCTTGGGGTGGTGTCACTGATTGGGGCTACTCCCACCTCACTGATGGTGGGCGTTGGCTTGGCGGCACTCCATCTGGCCATTGTGGTGTCTGGTCTGGAGGCTGAATTAACACAGAGAGCTCATAAGGTCTTTTTCTCCGCAATGGTGCGCAACCCCATGGTGGATGGGGATGTCATCAACCCATTCGGGGAGGGGGAGGCAAAACCTGCTCTATATGAAAGGAAAATGAGTCTGGTGTTGGCCATAGTGTTGTGCCTCATGTCGGTGGTCATGAACCGAACGGTGGCTTCCATAACAGAGGCTTCAGCTGTGGGACTGGCAGCAGCGGGACAGCTGCTTAGGCCGGAGGCTGACACACTGTGGACGATGCCGGTTGCTTGTGGCATGAGTGGTGTGGTCAGGGGTAGCCTGTGGGGGTTTCTGCCTCTTGGGCATAGACTCTGGCTTCGAGCTGCTGGGGGTAGGCGTGGTGGTTCTGAGGGAGACACGCTTGGAGATCTCTGGAAGCGGAGGCTGAACAACTGCACCAAGGAGGAATTCTTTGTGTACAGGCGCACTGGCATCCTGGAGACGGAACGTGACAAGGCTAGAGAGTTGCTCAGAAGAGGAAAGACCAACATGGGGCTGGCTGTCTCTCGGGGCACGGCAAAGCTTGCCTGGCTTGAGGAACGCGGATATGCTACCCTCAAGGGAGAGGTGGTGGATCTTGGATGTGGAAGGGGCGGCTGGTCCTATTATGCGGCATCCCGACCGGCAGTCATGAGTGTCAGGGCATACACCATTGGTGGAAGAGGGCACGAGGCTCCAAAGATGGTAACAAGCCTGGGTTGGAACTTGATTAAATTCAGGTCAGGAATGGACGTGTTCAGCATGCAGCCACACCGGGCTGACACTGTCATGTGTGACATCGGAGAGAGCAGCCCAGATGCCGCTGTGGAGGGTGAGAGGACAAGGAAAGTGATATTGCTCATGGAGCAATGGAAAAACAGGAACCCCACGGCTGCCTGTGTGTTCAAGGTGCTGGCCCCATATCGCCCAGAAGTGATAGAAGCACTGCACAGATTCCAACTGCAATGGGGGGGGGGTCTGGTGAGGACCCCTTTTTCAAGGAACTCCACCCATGAGATGTATTATTCAACAGCTGTCACTGGGAACATAGTGAACTCCGTCAACGTACAGTCGAGGAAACTTTTGGCTCGGTTTGGAGACCAGAGAGGGCCAACCAGGGTGCCTGAACTTGACCTGGGAGTTGGAACTCGGTGTGTGGTCTTGGCTGAGGACAAGGTGAAAGAACAAGACGTACAAGAGAGGATCAGAGCGCTGCGGGAGCAGTACAGCGAAACCTGGCACATGGACGAGGAACACCCGTATCGGACATGGCAGTACTGGGGCAGCTACCGCACGGCACCAACTGGCTCGGCGGCGTCACTGATCAATGGGGTTGTGAAACTTCTCAGCTGGCCATGGAACGCACGGGAAGATGTGGTGCGTATGGCCATGACTGACACAACGGCTTTCGGACAGCAGAGAGTGTTCAAAGACAAAGTTGACACAAAGGCACAGGAACCCCAGCCCGGCACAAGAGTCATCATGAGAGCAGTAAATGATTGGATTTTGGAACGACTGGCGCAGAAAAGCAAACCGCGCCTGTGCAGCAAAGAAGAATTCATAGCAAAAGTGAAATCAAATGCAGCCTTGGGAGCTTGGTCAGATGAGCAAAACAGATGGGCAAGTGCAAGAGAGGCTGTAGAGGATCCTGCATTCTGGCACCTCGTGGATGAGGAGAGAGAAAGGCACCTCATGGGGAGATGCGCGCACTGCGTGTATAACATGATGGGCAAGAGAGAGAAGAAACTGGGAGAGTTCGGAGTGGCGAAAGGAAGTCGGGCCATTTGGTACATGTGGCTGGGGAGTCGCTTTCTGGAGTTCGAGGCTCTTGGATTCTTGAATGAAGACCATTGGGCCTCTAGAGAGTCCAGTGGAGCTGGAGTTGAGGGAATAAGCTTGAACTACCTGGGCTGGCACCTCAAGAAGTTGTCGACCCTGAATGGAGGACTCTTCTATGCAGATGACACAGCTGGCTGGGACACGAAAGTTACCAATGCAGACTTAGAGGATGAAGAACAAATTCTACGGTACATGGAGGGTGAGCACAAACAATTGGCAACCACAATAATGCAAAAAGCATACCACGCCAAAGTTGTAAAGGTCGCGAGGCCCTCTCGTGATGGAGGCTGCATCATGGACGTCATCACAAGAAGAGATCAAAGAGGCTCGGGCCAGGTTGTGACCTACGCCCTTAACACCCTCACCAACATAAAGGTGCAACTAATCCGAATGATGGAAGGGGAAGGGGTCATAGAGGCAGCGGATGCACACAACCCGAGACTGCTTCGAGTGGAGCGCTGGCTGAAAGAACATGGAGAAGAGCGTCTTGGAAGAATGCTCGTCAGTGGTGACGATTGTGTGGTGAGGCCCTTGGATGACAGATTTGGCAAAGCACTTTACTTTCTGAATGACATGGCCAAGACCAGGAAGGACATTGGGGAATGGGAGCACTCGGCCGGCTTTTCAAGCTGGGAGGAGGTCCCCTTTTGCTCACACCATTTCCACGAGCTAGTGATGAAGGACGGACGTACCCTGGTGGTGCCGTGCCGAGACCAAGATGAACTCGTTGGGAGGGCGCGCATCTCACCGGGGTGCGGCTGGAGTGTCCGCGAGACGGCCTGCCTTTCAAAAGCCTATGGGCAGATGTGGCTGCTGAGCTATTTCCATCGGCGAGACCTGAGGACGCTCGGGCTGGCCATCAACTCGGCAGTGCCCGTCGATTGGGTTCCCACCGGCCGCACGACATGGAGCATCCATGCCAGTGGGGCCTGGATGACCACAGAAGACATGCTGGACGTCTGGAACCGAGTGTGGATTTTGGACAACCCTTTCATGCAGAACAAGGAAAGGGTTATGGAGTGGAGGGATGTTCCGTACCTCCCTAAAGCTCAGGACATGTTATGTTCCTCCCTTGTTGGGAGGAAGGAAAGAGCAGAATGGGCCAAGAACATCTGGGGAGCGGTGGAAAAGGTGAGGAAGATGATAGGTCCTGAAAAGTTCAAGGACTATCTCTCCTGTATGGACCGCCATGACCTGCACTGGGAGCTCAGACTGGAGAGCTCAATAATC
>AFP25093
ATGGCCGGGAAGGCCATTCTGAAAGGAAAGGGGGGCGGTCCCCCTCGACGAGTGTCGAAAGAGACCGCGAAGAAGACGCGTCAGTCTAGGGTCCGAATGCCAAACGGACTCGTGTTGATGCGCATGATGGGGATTTTATGGCACGCCGTAGCCGGCACTGCCAGAAGTCCCGTGTTGAAGTCTTTCTGGAATTCAGTTCCACTAAGACAGGCGACGGCAGCACTCCGGAAAATTAAGAAGGCAGTGAGCACTCTGATGGTAGGTTTGCAAAGACGTGGCAAAAGAAGGTCTGCAGTAAATTGGACAGGTTGGTTGCTGGTTGTTGTCCTA---GGAGTGACACTTGCAGCCACAGTGCGGAAAGAGAGAGACGGCACCACTGTGATCAGAGCTGAAGGAAAAGACGCGGCAACTCAGGTGCGCGTGGAAAATGGCACCTGTGTGATTCTGGCCACGGATATGGGATCATGGTGTGATGACTCACTAACTTATGAGTGTGTGACCATAGACCAGGGGGAAGAACCGGTTGACGTGGACTGCTTTTGCAGAAATGTTGACGGAGTTTACCTGGAGTATGGGCGGTGTGGAAAACAAGAAGGATCAAGAACAAGGCGTTCAGTGCTGATTCCGTCTCACGCTCAGGGAGATCTCACAGGAAGGGGACACAAATGGTTAGAAGGGGATTCACTACGGACGCACCTCACTAGAGTTGAAGGATGGGTCTGGAAGAACAAAGTGCTCACCCTGGCGGTGATCGCCGTTGTGTGGCTGACTGTGGAAAGTGTGGTGACTAGGGTCGTTGTAGTGGTGGTGCTCTTGTGCCTGGCTCCGGTTTATGCCTCACGGTGCACACATCTGGAAAACAGGGATTTTGTCACTGGCACTCAGGGAACCACTCGTGTGACCCTGGTGCTGGAACTGGGAGGATGCGTCACCATAACAGCTGAGGGTAAGCCCTCAATGGATGTGTGGCTTGACTCCATCTACCAGGAGAATCCTGCCAAAACACGTGAGTACTGCCTTCACGCAAAGTTATCGGACACCAAAGTCGCGGCCAGATGCCCTACAATGGGACCCGCCACTTTGGCTGAAGAGCACCAGAGTGGCACAGTGTGTAAGAGAGATCAGAGTGATCGAGGCTGGGGTAATCATTGCGGATTATTTGGAAAAGGCAGCATTGTGACCTGTGTCAAGGCGTCTTGTGAGGCAAAAAAGAAAGCAACAGGACACGTGTATGACGCCAACAAAATTGTGTACACAGTTAAAGTTGAACCACATACGGGGGATTACGTCGCTGCTAATGAGACTCACAGTGGAAGAAAAACAGCGTCCTTCACGGTTTCCTCGGAGAAGACCATCTTGACCATGGGAGACTACGGAGACGTGTCCTTGTTATGCAGAGTAGCCAGTGGCGTTGACCTTGCTCAGACTGTCATCTTAGAGCTTGACAAGACCTCAGAACATCTACCGACGGCCTGGCAGGTCCACCGGGACTGGTTCAATGATCTAGCCCTACCGTGGAAACATGAGGGAGCACAAAACTGGAACAATGCGGAACGGCTGGTTGAGTTTGGAGCTCCACACGCCGTGAAAATGGACGTGTACAACCTTGGAGACCAGACTGGAGTTTTGCTCAAATCACTTGCTGGTGTTCCTGTGGCGCACATTGATGGGACCAAGTACCACCTGAAAAGTGGTCACGTAACATGCGAGGTAGGACTAGAAAAACTTAAGATGAAAGGTCTCACATACACAATGTGCGACAAGACGAAATTCACATGGAAAAGAATTCCAACAGACAGTGGACATGATACAGTGGTCATGGAGGTTGCGTTCTCTGGGACCAAGCCCTGTAGGATTCCGGTGAGGGCCGTGGCACACGGCTCTCCAGATGTGAACGTGGCTATGTTGATAACACCCAACCCCACAATCGAGAACAATGGTGGTGGTTTCATAGAAATGCAGTTGCCTCCAGGGGACAATATCATCTATGTTGGGGAACTGAGTCACCAGTGGTTCCAAAAAGGGAGTAGTATAGGAAGGGTCTTTCAAAAAACCAGGAAAGGCATAGAAAGGCTGACAGTGATCGGAGAACATGCCTGGGATTTTGGCTCTACTGGTGGTTTCCTGACTTCGGTTGGTAAGGCGCTGCATACAGTTCTTGGCGGTGCCTTTAACAGCCTTTTTGGAGGAGTGGGGTTCTTGCCCAAGATCCTGGTGGGAGTGGCCCTGGCCTGGTTGGGCCTGAACATGAGGAATCCAACCATGTCCATGAGCTTCCTCCTGGCTGGAGGACTGGTTCTGGCCATGACACTCGGAGTGGGGGCTGATGTCGGCTGTGCTGTGGACACCGAACGGATGGAGCTCCGTTGTGGTGAGGGTCTAGTTGTGTGGAGGGAGGTATCCGAGTGGTATGACAACTATGCATACTACCCGGAGACACCAGGAGCCCTTGCCTCGGCCATAAAAGAGACCTTCGAGGAGGGAACTTGTGGCATAGTGCCCCAAAACAGACTTGAAATGGCTATGTGGAGGAGCTCGGCGACAGAACTGAACCTGGCTTTGGCGGAGGGAGACGCAAATCTCACAGTGGTGGTGGACAAGCTCGATCCCACAGATTATCGGGGTGGCATCCCTGGTTTGCTAAAGAAGGGGAAAGACATAAAGGTTTCCTGGAAGAGCTGGGGCCACTCAATGATCTGGAGTGTCCCCGAGGCCCCCCGCCGGTTCATGGTGGGAACAGAGGGAGGCAGTGAGTGCCCACTAGAGAGAAGGAAAACAGGTGTCTTCACGGTGGCAGAGTTTGGAGTTGGCCTGAGAACAAAAGTATTCTTGGACTTCAGACAGGAATCAACACACGAGTGTGACACAGGGGTAATGGGGGCTGCTGTCAAGAATGGCATGGCAGTCCACACAGACCAGAGCCTCTGGATGAAATCCGTGAGAAATGACACAGGGACCTACATAGTGGAACTTCTGGTCACTGACCTGAGAAACTGCTCATGGCCGGCTAGCCACACTATCGACAATGCTGAAGTGGTGGACTCAGAGCTCTTCCTTCCGGCCAGTCTGGCGGGGCCCAGATCCTGGTACAACAGGATACCTGGGTACTCAGAACAAGTGAAAGGACCATGGAAGTACTCGCCCATCCGAGTAACAAGAGAAGAGTGCCCTGGCACGAGGGTTACCATAAATGCCGACTGTGACAAAAGGGGGGCTTCTGTGAGGAGCACCACAGAGAGTGGCAAGGTGATTCCAGAGTGGTGCTGCAGAACGTGCACACTACCTCCAGTGACATTCCGTACGGGGACAGACTGTTGGTATGCCATGGAAATACGTCCTGTTCATGACCAGGGAGGGCTTGTTCGCTCAATGGTGGTGGCAGACAATGGAGAGCTGCTCAGTGAGGGGGGCATCCCCGGAATAGTGGCTCTGTTTGTGGTCCTTGAATATGTCATTCGGAGGAGGCCAGCCACTGGGACAACGGCCATGTGGGGAGGCATAGTTGTTCTTGCACTGCTCGTCACTGGTCTGGTAAGGATCGAGAGTTTAGTGCGCTATGTCGTGGCAGTTGGGATCACATTTCATCTTGAGCTGGGGCCAGAGATAGTGGCTCTGACACTGTTACAGGCTGTGTTTGAGTTGAGGGTGGGCCTGCTCAGCGCTTTTGCGCTGCGCAGCAACCTCACCGTCAGAGAGATGGTAACCATCTACTTCCTTCTGTTGGTTCTGGAGTTGGGATTGCCAAGCGAGGGCCTTGGTGCCCTCTGGAAATGGGGAGATGCACTGGCCATGGGGGCATTGATCTTCAGAGCTTGCACGGCAGAGGAAAAGACCGGTGTTGGACTTCTGCTCATGGCTCTCATGACACAGCAAGACCTGGCGATTGCACATTATGGACTCATGCTCTTCCTGGGCGTGGCCTCATGTTGCTCAATCTGGAAACTGATTCGAGGACACAGAGAACAGAAGGGACTGACTTGGATTGTCCCTTTGGCCGGGCTACTTGGAGGAGAGGGCTCCGGAGTCAGGTTGCTAGCTTTTTGGGAGCTGGCCATCCATGGAAGGAGACGGTCATTCAGTGAACCACTGACTGTTGTGGGAGTCATGCTAACCTTGGCCAGCGGCATGATGCGGCATACCTCTCAGGAGGCTCTTTGCGCGCTCGCCGTGGCTTCGTTCCTTCTGCTTATGCTGGTGCTGGGAACAAGGAAGATGCAGTTAGTGGCTGAATGGAGTGGCTGTGTGGAGTGGCACCCAGAATTGATGAATGAAGGTGGAGAGGTGAGCCTGCGGGTCCGGCAGGATTCAATGGGAAACTTCCACCTGACAGAGCTTGAGAAAGAGGAAAGAGTGATGGCTTTTTGGCTGCTGGCAGGACTGGCGGCTTCGGCCGTTCACTGGTCCGGCATCCTTGGTGTGATGGGATTGTGGACGCTGTCAGAAATGCTGAGAACGGCTCGAAGATCAGACTTGGTCTTCTCTGGACAGGGGGGACGTGAGCGTGGTGATAAGCCCTTTGAGGTCAAGGATGGCGTCTACAGAATCTTCAGCCCAGGACTGCTCTGGGGGCAGCGCCAAGTGGGAGTTGGCTATGGCTTTAAAGGTGTCCTACACACGATGTGGCATGTGACGAGAGGAGCGGCGTTGTCCATTGATGACGCCGTCGCAGGGCCCTACTGGGCTGATGTCAAAGAGGACGTTGTGTGCTACGGTGGAGCCTGGAGTCTTGAGGAGAAGTGGAAAGGTGAGACAGTGCAGGTCCATGCCTTCCCACCGGGGAGAGCCCATGAGGTGCATCAATGTCAGCCCGGAGAACTGCTCCTGGACACAGGTAGGAGGATAGGGGCAGTGCCAATTGATCTGGCAAAGGGGACATCTGGCAGCCCCATCCTCAACTCCCAGGGAGTGGTTGTGGGGCTGTATGGGAACGGACTGAAGACCAATGAAACCTATGTCAGCAGCATTGCTCAGGGTGAGGCGGAAAAAAGCCGACCCAACCTTCCGCCGGCCGTCATTGGCACAGGCTGGACAGCAAAAGGGCAGATTACAGTGCTGGACATGCACCCAGGCTCTGGGAAGACCCACAGAGTCCTCCCGGAGCTCATTCGCCAATGCATTGACAGACGCCTAAGGACACTGGTGTTGGCCCCAACCCGTGTGGTGCTCAAGGAAATGGAGCGTGCCTTGAATGGGAAGAGGGTTAGGTTCCATTCTCCTGCAGTTGGAGATCAACAGGTGGGAGGGGCTATCGTCGATGTGATGTGCCACGCAACCTATGTTAACAGACGCCTGCTCCCGCAGGGGAGACAAAACTGGGAAGTGGCAATCATGGATGAAGCCCATTGGACGGATCCACATAGCATAGCCGCTCGGGGTCACTTGTACACCCTGGCTAAAGAAAACAAATGTGCCCTGGTTCTTATGACGGCAACGCCACCCGGGAAGAGCGAGCCCTTCCCAGAGTCCAACGGAGCAATTTCCAGTGAAGAGAAGCAGATCCCTGATGGGGAGTGGCGTGATGGATTCGACTGGATCACCGAGTATGAGGGGCGCACCGCATGGTTCGTCCCCTCGATTGCAAAAGGTGGCATCATAGCCCGCACCCTGCGACAAAAAGGAAAAAGCGTGATTTGTTTGAATAGCAAGACCTTTGAAAAGGACTACTCCAGAGTGAGAGATGAGAAACCCGACTTCGTGGTCACAACCGACATATCTGAAATGGGGGCCAACCTCGATGTGAGCCGTGTCATAGATGGACGAACAAACATCAAACCGGAAGAGGTTGATGGGCGAGTTGAGCTCACAGGGACCAGACGTGTGACCACGGCCTCGGCGGCCCAACGCCGTGGGAGAGTTGGAAGACAGGAAGGAAGGACAGATGAATACATATACTCTGGACAGTGTGATGATGATGATAGTGGACTTGTGCAGTGGAAGGAAGCGCAGATACTTCTTGACAATATAACAACACTGCGGGGGCCTGTGGCCACCTTCTATGGACCAGAGCAGGACAAAATGCCAGAGGTGGCAGGTCATTTCCGCCTCACTGAAGAGAAAAGAAAGCACTTTCGACACCTTCTCACCCACTGTGACTTCACACCGTGGCTAGCATGGCACGTCGCGGCAAACGTGTCTAGTGTGACAAGTCGGAATTGGACGTGGGAAGGTCCTGAGGAGAACACCGTGGATGAGGCCAATGGAGATCTGGTCACCTTCAGGAGCCCGAATGGGGCTGAAAGAACACTGAGGCCAGTGTGGAGGGATGCGCGCATGTTTAGAGAGGGACGTGATATCAGAGAGTTTGTTGCATATGCCTCAGGGAGACGCAGCTTTGGAGACGTGCTGAGTGGAATGTCCGGGGTCCCTGAGCTTCTGCGCCACAGATGTGTTAGTGCCATGGATGTTTTCTACACACTGATGCATGAGGAGCCTGGCAGCAGAGCAATGAAGATGGCCGAGAGAGATGCTCCAGAGGCCTTCTTGACGGTGGTAGAGATGATGGTGCTCGGCCTGGCCACTCTTGGCGTCGTTTGGTGCTTTGTTGTTCGCACCTCAATCAGTCGCATGATGCTTGGCACGCTGGTACTGCTGGCCTCCTTGGCGCTCCTGTGGGCTGGTGGAGTGAGCTACGGGAACATGGCGGGAGTGGCTCTCATTTTCTACACGCTGCTGACGGTGCTGCAGCCTGAGGCGGGAAAACAGAGAAGCAGTGATGACAACAAGTTGGCCTACTTTCTGTTGACGCTCTGCAGTCTGGCTGGACTGGTGGCCGCCAATGAGATGGGATTTCTGGAGAAGACCAAGGCGGACCTGTCCACAGTGTTGTGGAGTGAACATGAGGAGTTGCGGTCGTGGGAAGAGTGGACCAACATCGACATCCAGCCTGCACGCTCCTGGGGAACTTACGTGCTGGTGGTCTCCCTGTTCACACCATACATTATCCACCAACTCCAGACCAAGATCCAACAGCTCGTCAACAGCGCTGTTGCAACTGGAGCCCAGGCCATGCGAGACCTCGGAGGAGGGGCTCCATTTTTCGGGGTAGCAGGGCATGTAGTGGCTTTGGGCGTGGTATCGCTAGTTGGCGCAACGCCAACCTCTTTGGTGGTTGGCGTTGGTCTGGCGGCATTCCACCTGGCCATTGTGGTGTCTGGACTAGAGGCTGAGCTGACTCAAAGAGCCCACAAAGTCTTCTTCTCGGCAATGGTTCGCAATCCCATGGTGGATGGAGACGTCATCAATCCTTTTGGAGAGGGAGAGGCAAAACCTGCTCTATATGAGAGAAAAATGAGCCTGGTCCTGGCGATAGCGCTTTGCTTAATGTCGGTGGTCATGAACAGAACGGTGCCTTCCATCACCGAGGCTTCTGCTGTGGGACTGGCGGCAGCGGGACAACTGCTCAGACCAGAGGTGGACACCCTGTGGACGATGCCAGTGGCCTGTGGCCTGAGCGGCGTGGTCAGGGGCAGCCTCTGGGGATTCTTGCCCCTTGGGCATAGACTCTGGCTCAGGGCTTCTGGGAGTAGGCGTGGCGGCTCTGAGGGGGACACCCTCGGTGACTTGTGGAAACGGAAGCTCAATGGCTGTACCAAGGAAGAGTTCTTCGCCTATAGGCGCACTGGTATCCTGGAGACGGAAAGGGACAAGGCGCGGGAGCTCCTCAGGAGAGGGGAGACCAACATGGGGCTAGCTGTGTCACGGGGCACAGCTAAACTTGCCTGGCTTGAGGAACGAGGTTACGCAACTCTCAAGGGTGAGGTGGTGGACCTTGGATGTGGAAGAGGCGGCTGGTCATACTATGCAGCTTCTCGACCGGCTGTCATGAGTGTCAAAGCCTACACAATTGGTGGAAAGGGACATGAGACTCCAAAGATGGTGACAAGCTTGGGTTGGAACTTGATCAAGTTCAGAGCGGGAATGGATGTGTTCAGCATGCAACCACACCGAGCTGATACCATCATGTGTGACATTGGAGAAAGCAACCCAGATGCTGTGGTGGAGGGTGAGAGGACACGGAAAGTGATACTGCTCATGGAGCAGTGGAAAAACCGTAACCCCACGGCTACCTGTGTGTTTAAAGTGCTGGCTCCGTACCGCCCAGAGGTCATAGAGGCACTGCACAGGTTCCAGCTGCAGTGGGGCGGAGGACTGGTGAGGACCCCGTTTTCGAGGAACTCAACTCATGAAATGTATTACTCGACTGCTGTCACTGGAAACATTGTGAATTCTGTCAACATCCAATCAAGGAAACTCCTGGCCCGGTTCGGGGACCAGAGGGGACCCACTAGGGTGCCTGAGCTGGACCTTGGAGTTGGGACTCGGTGTGTCGTCTTGGCTGAGGACAAGGTGAAGGAAAAAGATGTGCAGGAGAGGATCAGCGCGCTGCGGGAACAGTATGGTGAGACCTGGCACATGGACAGAGAGCACCCGTACAGGACCTGGCAGTACTGGGGCAGCTACCGCACCGCACCAACCGGGTCAGCGGCGTCACTGATTAATGGAGTTGTGAAACTCCTCAGCTGGCCATGGAACGCGCGGGAGGATGTCGTGCGAATGGCCATGACTGACACCACAGCCTTTGGACAGCAGCGAGTGTTCAAAGAGAAGGTTGACACCAAGGCTCAGGAGCCTCAGCCTGGCACAAAGGTCATCATGAGAGCAGTGAATGATTGGATTCTGGAACGACTGGCACGAAAAAGCAAACCACGAATGTGCAGCAGAGAGGAATTCATAGCAAAAGTGAAGTCCAATGCGGCTCTGGGGGCCTGGTCCGATGAGCAGAACAGGTGGTCAAGCGCAAAGGAGGCTGTGGAAGATCCTGCATTTTGGCAGCTTGTGGATGAAGAGAGAGAGAGACACCTCGCTGGGAGATGCGCCCACTGTGTGTACAACATGATGGGCAAGAGAGAGAAGAAGCTTGGAGAGTTTGGAGTGGCCAAGGGAAGCCGGGCCATATGGTACATGTGGCTGGGGAGCCGCTTTCTGGAGTTCGAAGCTCTTGGCTTCCTGAATGAGGACCATTGGGCCTCCAGGGGGTCCAGTGGATCTGGAGTGGAGGGAATAAGCTTGAACTACCTGGGCTGGTACCTTAAAGGGTTGTCAACACTGGAAGGAGGCCTTTTTTACGCAGATGACACAGCCGGATGGGACACCAAGGTCACTAACGCAGACCTAGAGGATGAAGAACAGCTCCTGCGTTACATGGAGGGTGAACACAAGCAACTGGCGGCTACAATAATGCAGAAGGCATACCACGCTAAAGTGGTAAAAGTTGCCCGGCCCTCCCGAGATGGAGGTTGCATCATGGATGTCATCACTAGAAGAGATCAAAGAGGTTCAGGACAGGTCGTGACTTATGCCCTCAACACCCTCACCAACATAAAGGTTCAGCTGATCCGAATGATGGAAGGGGAGGGAGTCATTGAGGCCACGGACGCACACAACCCAAGACTACTTCGAGTGGAACGATGGCTGAGAGATCATGGAGAAGAACGCCTCGGAAGAATGCTTGTGAGCGGCGATGACTGTGTGGTGAGGCCAGTGGATGACAGGTTCAGCAAGGCGCTCTATTTTCTGAATGACATGGCAAAAACCAGGAAAGATGTTGGGGAATGGGAGCATTCGGTTGGCTTCTCGAACTGGGAGGAGGTCCCCTTCTGCTCACACCACTTCCACGAGCTGGTGATGAAAGATGGGCGCTCCCTCATAGTGCCATGCCGAGACCAAGATGAACTGGTTGGAAGAGCCCGCGTCTCACCAGGGTGCGGCTGGAGCGTCCGTGAAACTGCCTGCCTTTCAAAAGCCTATGGGCAGATGTGGCTGCTGAGTTACTTCCACCGGCGCGACCTGCGAACGCTTGGACTCGCCATTTGCTCGGCGGTGCCCGTCGACTGGGTCCCTACTGGCCGCACGACCTGGAGCATTCATGCTAGCGGAGCTTGGATGACCACAGAGGACATGCTGGATGTCTGGAACAGGGTGTGGATCCTGGACAACCCCTTCATGCACAGCAAAGAAAAGATTACGGAATGGAGGGATGTCCCGTACCTCCCCAAATCCCACGACATGCTGTGTTCCTCCCTTGTTGGGAGGAAAGAGAGGGCAGAGTGGGCCAAGAACATCTGGGGAGCAGTAGAGAAAGTCAGGAAGATGATCGGACAAGAGAAGTTCAAGGACTACCTTTCCTGCATGGACCGACATGACTTGCACTGGGAGCTCAAACTGGAGAGCTCAATAATC
>ACL97686
ATGGTCAAGAAGGCCATCCTGAAAGGTAAGGGGGGCGGTCCCCCTCGACGAGTGTCGAAAGAGACCGCAACGAAGACGCGTCAACCCAGAGTCCAAATGCCAAATGGGCTTGTGTTGATGCGCATGATGGGGATCTTGTGGCATGCCGTGGCTGGCACCGCGAGAAACCCCGTACTGAAGGCGTTCTGGAATTCAGTCCCTCTGAAACAGGCCACAGCAGCACTGCGGAAGATCAAAAGAACAGTGAGTGCCCTAATGGTTGGCTTGCAAAAACGTGGGAAAAGGAGGTCAGCGACGGACTGGATGAGCTGGCTGCTGGTCATCACTCTGCTGGGGATGACGCTTGCTGCAACGGTGAGGAAAGAAAGGGACGGCTCAACTGTGATCAGAGCTGAAGGAAAGGATGCAGCAACTCAGGTGCGTGTGGAGAATGGCACTTGTGTGATCCTGGCTACTGACATGGGGTCATGGTGTGATGATTCACTGTCCTATGAGTGTGTGACCATAGATCAAGGAGAAGAGCCTGTTGACGTGGACTGTTTTTGCCGGAACGTTGATGGAGTCTATCTGGAGTATGGACGCTGTGGGAAACAGGAAGGCTCACGGACAAGGCGCTCAGTGCTGATCCCATCCCATGCTCAGGGAGAGCTGACGGGGAGGGGACACAAATGGCTAGAAGGAGACTCGTTGCGAACACACCTCACTAGAGTGGAGGGATGGGTCTGGAAGAACAAGCTACTTGCCTTGGCGATGTTTACCGTTGTGTGGTTGACCCTGGAGAGTGTGGTGACCAGGGTCGCCGTTCTGGTTGTGCTCCTGTGTTTAGCACCGGTCTACGCTTCGCGTTGCACACACTTGGAAAACAGAGACTTTGTGACTGGCACTCAGGGGACTACGAGGGTCACCTTGGTGCTGGAACTGGGTGGATGTGTTACCATAACAGCTGAGGGGAAGCCTTCAATGGATGTGTGGCTTGACGCCATTTACCAGGAGAACCCTGCTAAGACACGTGAGTACTGTTTACACGCCAAGTTGTCGGACACTAAGGTTGCAGCCAGATGCCCAACGATGGGACCAGCCACTTTGGCTGAAGAACACCAGGGTGGCACAGTGTGTAAGAGAGATCAGAGTGATCGAGGCTGGGGCAACCACTGTGGACTGTTTGGAAAGGGTAGCATTGTGGCCTGTGTCAAGGCGGCTTGTGAGGCAAAAAAGAAAGCCACAGGACATGTGTACGACGCCAACAAAATAGTGTACACGGTCAAAGTCGAACCACACACGGGAGACTATGTTGCTGCAAACGAGACACATAGTGGGAGGAAGACGGCATCCTTCACAGTTTCCTCAGAGAAAACCATTCTGACTATGGGTGAGTATGGAGATGTGTCTTTGTTGTGCAGGGTCGCTAGTGGTGTTGACTTGGCCCAGACCGTCATCCTTGAGCTTGACAAGACAGTGGAACACCTTCCAACGGCTTGGCAGGTCCACAGGGACTGGTTCAATGATCTGGCTCTGCCATGGAAACATGAGGGAGCGCAAAACTGGAATAACGCAGAAAGACTGGTTGAATTTGGGGCTCCTCACGCTGTCAAGATGGACGTGTACAACCTCGGAGACCAGACCGGAGTATTACTGAAGGCTCTCGCTGGGGTTCCTGTGGCACACATTGAGGGAACCAAGTACCACCTGAAGAGTGGCCATGTGACCTGCGAAGTGGGACTGGAAAAACTGAAGATGAAAGGTCTTACGTACACAATGTGTGACAAAACAAAGTTCACATGGAAGAGAGCTCCAACAGATAGTGGGCACGACACAGTGGTCATGGAAGTCACATTCTCTGGAACAAAGCCCTGTAGGATCCCAGTCAGGGCAGTGGCACATGGATCTCCAGATGTGAACGTGGCCATGCTGATAACGCCAAACCCAACAATTGAAAACAATGGAGGTGGCTTCATAGAGATGCAGCTGCCCCCAGGGGATAACATCATATATGTTGGGGAACTGAGTCATCAATGGTTCCAAAAAGGGAGCAGCATCGGAAGGGTTTTTCAAAAGACCAAGAAAGGCATAGAAAGACTGACAGTGATAGGAGAGCACGCCTGGGACTTCGGTTCTGCTGGAGGCTTTCTGAGTTCAATTGGGAAGGCGGTGCATACAGTCCTTGGTGGTGCCTTCAACAGCATCTTCGGGGGAGTGGGGTTTCTGCCAAAGCTTTTATTAGGAGTGGCATTGGCTTGGTTGGGCCTGAACATGAGAAACCCCACAATGTCCATGAGCTTTCTCTTGGCTGGAGGTCTGGTCTTGGCCATGACCCTTGGAGTGGGGGCGGATGTTGGCTGCGCTGTGGACACGGAACGAATGGAGCTCCGCTGTGGCGAGGGCCTGGTCGTGTGGAGAGAGGTCTCAGAATGGTATGACAACTATGCCTACTACCCGGAGACACCGGGGGCCCTTGCATCAGCCATAAAGGAGACATTTGAGGAGGGAAGCTGTGGCGTAGTCCCCCAGAACAGGCTCGAGATGGCCATGTGGAGAAGCTCGGTCACAGAGCTGAATCTGGCTCTGGCGGAAGGGGAGGCAAATCTCACAGTGGTGGTGGACAAGTTTGACCCCACTGACTACCGAGGTGGTGTCCCTGGTTTACTGAAAAAAGGAAAGGACATAAAAGTCTCCTGGAAAAGTTGGGGCCATTCAATGATCTGGAGCATTCCTGAGGCCCCCCGTCGTTTCATGGTGGGCACGGAAGGACAAAGTGAGTGTCCCCTAGAGAGACGGAAGACAGGTGTTTTCACGGTGGCAGAATTCGGGGTTGGCCTGAGAACAAAGGTCTTCGTGGATTTCAGACAGGAATCAACACATGAGTGTGACACAGGAGTGATGGGGGCTGCCGTCAAGAACGGCATGGCAATCCACACAGATCAAAGTCTCTGGATGAGATCAATGAAAAATGACACAGGCACTTACATAGTTGAACTTTTGGTCACTGACCTGAGGAACTGCTCATGGCCTGCTAGCCACACTATCGATAATGCTGATGTGGTGGACTCGGAGTTATTCCTTCCAGCGAGCCTGGCAGGACCCAGATCCTGGTACAACAGGATACCCGGTTATTCAGAACAGGTGAAAGGGCCATGGAAGCACACGCCTATCCGAGTCATCAGAGAGGAGTGTCCCGGCACGACCGTTACCATCAACGCCAAGTGTGACAAAAGAGGAGCATCTGTGAGGAGTACCACAGAGAGTGGCAAGGTCATCCCAGAATGGTGCTGCCGAGCGTGCACAATGCCACCAGTGACGTTCCGGACTGGAACTGATTGCTGGTATGCCATGGAAATACGGCCAGTCCATGACCAGGGGGGGCTTGTTCGCTCAATGGTGGTTGCGGACAACGGTGAACTACTTAGTGAGGGAGGGGTCCCCGGAATAGTGGCATTGTTTGTGGTCCTTGAATACATTATCCGTAGGAGACCCTCCACGGGAACAACGGTTGTGTGGGGGGGCATCGTCGTACTCGCTCTGCTTGTCACCGGGATGGTCAGGATAGAGAGCCTGGTGCGCTATGTGGTGGCAGTGGGGATTACATTCCACCTTGAGCTAGGACCAGAGATCGTGGCCCTGATGCTACTCCAGGCTGTGTTTGAGCTGAGGGTGGGTTTGCTCAGCGCATTTGCACTGCGCCGAAGCCTCACCGTCCGAGAGATGGTGACCACCTACTTTCTTTTGCTGGTCCTGGAATTGGGGCTGCCGGGTGCGAGCCTTGAGGATCTCTGGAAATGGGGTGATGCACTGGCCATGGGGGCGCTAATATTCAGGGCTTGCACGGCAGAAGGAAAGACTGGAGCGGGGCTCTTGCTCATGGCTCTCATGACACAGCAGGATGTGGTGACTGTGCATCATGGACTGGTGTGCTTCCTGAGTGTAGCTTCGGCTTGCTCGGTCTGGAGGCTGCTCGAGGGACACAGAGAGCAGAAGGGATTGACCTGGATTGTCCCTCTGGCTAGATTGCTCGGGGGAGAGGGCTCTGGAATCAGGCTGCTGGCGTTCTGGGAGCTGGCAGCTCACAGAGGAAGACGATCTTTCAGTGAACCACTAACTGTGGTAGGAGTCATGCTAACACTGGCCAGCGGCATGATGCGACACACCTCCCAGGAGGCCCTCTGTGCACTCGCAGTGGCCTCGTTTCTCTTGTTGATGCTGGTGCTGGGGACAAGAAAGATGCAGCTGGTTGCCGAATGGAGTGGCTGCGTGGAATGGCATCCGGAACTAGTGAATGAGGGTGGAGAGGTTAGCCTGCGGGTCCGTCAGGACGCGATGGGAAACTTTCACTTGACTGAGCTCGAGAAAGAAGAGAGAATGATGGCTTTTTGGCTGCTGGCCGGCTTGGCAGCTTCGGCCATTCATTGGTCAGGCATTCTTGGTGTGATGGGACTGTGGACGCTCACGGAAATGCTGAGGTCATCCCGAAGGTCTGACCTGGTCTTCTCTGGACAGGGGGGTCGAGAGCGTGGTGACAGACCTTTCGAGGTTAAGGACGGTGTCTACAGGATTTTCAGCCCCGGCTTGTTCTGGGGTCAGAACCAAGTGGGAGTTGGCTACGGTTCCAAGGGTGTCTTGCACACGATGTGGCACGTGACAAGAGGAGCGGCGCTGTCTATTGATGATGCTGTGGCTGGTCCCTACTGGGCTGATGTGAGGGAAGATGTCGTGTGTTACGGAGGAGCCTGGAGTCTGGAGGAAAAATGGAAAGGTGAAACAGTACAGGTCCATGCCTTCCCACCGGGGAAGGCCCATGAGGTGCATCAGTGCCAGCCTGGGGAGTTGATCCTTGACACCGGAAGGAAGCTTGGGGCAATACCCATTGATTTGGTAAAAGGAACATCAGGCAGCCCCATTCTTAACGCCCAGGGAGTGGTTGTGGGGCTATACGGAAATGGCCTAAAAACTAATGAGACCTACGTCAGCAGCATTGCTCAGGGGGAAGCGGAGAAGAGTCGACCCAACCTCCCACAGGCTGTTGTGGGCACGGGCTGGACATCAAAGGGTCAGATCACAGTGCTGGACATGCACCCAGGCTCGGGGAAGACCCACAGAGTCCTCCCGGAGCTCATTCGCCAATGCATTGACAGGCGCCTGAGAACGTTGGTGTTGGCTCCAACTCGTGTGGTACTCAAAGAAATGGAGCGCGCCTTGAATGGGAAACGGGTCAGGTTCCACTCACCAGCAGTCAGTGACCAACAGGCTGGAGGGGCAATTGTCGATGTGATGTGTCACGCAACCTATGTCAACAGACGGCTACTCCCACAGGGGAGACAAAACTGGGAGGTGGCAATCATGGATGAGGCCCACTGGACGGACCCCCACAGTATAGCTGCCAGAGGTCATTTGTACACTCTGGCAAAAGAAAACAAGTGTGCACTGGTTTTGATGACAGCGACACCTCCTGGTAAGAGTGAACCCTTTCCGGAGTCTAACGGAGCCATTACTAGTGAGGAAAGACAGATTCCTGATGGAGAGTGGCGTGACGGGTTTGACTGGATCACTGAGTATGAAGGGCGCACCGCCTGGTTTGTCCCTTCGATTGCAAAAGGTGGTGCTATAGCTCGTACCCTGAGACAGAAGGGGAAAAGTGTGATCTGTTTGAACAGCAAAACCTTTGAAAAGGACTACTCCAGAGTGAGGGATGAGAAGCCTGACTTTGTGGTGACGACTGACATCTCGGAGATGGGAGCCAACCTTGACGTGAGCCGCGTCATAGATGGGAGGACAAACATCAAGCCTGAGGAGGTTGATGGGAAGGTCGAGCTCACCGGGACCAGGCGAGTGACCACGGCTTCCGCTGCCCAACGGCGCGGAAGAGTTGGTCGGCAGGACGGACGAACAGATGAATACATATACTCTGGACAGTGTGATGATGATGACAGTGGATTAGTGCAATGGAAAGAGGCGCAAATACTTCTTGACAACATAACAACCCTGCGGGGGCCTGTGGCCACCTTCTATGGACCAGAACAGGACAAGATGCCGGAGGTGGCCGGTCACTTTCGACTCACTGAAGAGAAAAGAAAGCACTTCCGACATCTTCTCACCCATTGTGACTTCACACCGTGGCTGGCATGGCATGTCGCGGCGAATGTGTCCAGCGTCACGGATCGAAGCTGGACATGGGAAGGGCCGGAGGCAAATGCCGTGGATGAGGCCAGTGGTGACTTGGTCACTTTTAGGAGCCCGAATGGGGCGGAGAGAACTCTCAGGCCGGTGTGGAAGGACGCACGCATGTTCAAAGAGGGACGTGACATCAAAGAGTTCGTGGCGTACGCGTCTGGGCGTCGCAGCTTCGGAGATGTTCTGACAGGAATGTCGGGAGTTCCGGAGCTTTTGCGACACAGATGCGTCAGTGCCCTGGATGTCTTTTACACACTCATGCATGAGGAACCTGGCAGCAGGGCAATGAGAATGGCGGAGAGAGATGCCCCAGAGGCCTTTCTGACTATGGTTGAGATGATGGTGCTGGGCTTGGCAACCCTGGGTGTCATCTGGTGCTTCGTCGTCCGGACTTCAATCAGCCGTATGATGCTGGGCACGCTGGTCCTGCTGGCCTCGTTGCTGCTCTTGTGGGCAGGTGGCGTCGGCTATGGGAACATGGCCGGAGTGGCTCTCATCTTCTACACGTTGCTGACGGTGCTGCAGCCCGAGGCGGGAAAACAGAGAAGCAGTGACGACAACAAACTGGCATATTTCTTGCTGACGCTCTGCAGCCTTGCTGGACTGGTTGCAGCCAATGAGATGGGTTTTCTGGAGAAGACCAAGGCAGACTTGTCCACGGTGTTGTGGAGTGAACAGGAGGAACCCCGGCCATGGAGTGAATGGACGAATGTGGACATTCAGCCAGCGAGGTCCTGGGGGACCTATGTGCTGGTGGTGTCTCTGTTTACACCTTACATCATCCACCAACTGCAGACCAAAATCCAACAACTTGTCAACAGTGCCGTGGCATCTGGTGCACAGGCCATGAGAGACCTTGGGGGAGGTGCCCCCTTCTTTGGTGTGGCGGGACATGTCATGACCCTCGGGGTGGTGTCACTGATTGGGGCCACTCCCACCTCACTGATGGTGGGCGTTGGCTTGGCGGCACTCCATCTGGCCATTGTGGTGTCTGGTCTGGAGGCTGAATTAACACAGAGAGCTCACAAGGTCTTTTTCTCTGCAATGGTGCGCAACCCCATGGTGGATGGGGATGTCATCAACCCATTCGGGGAGGGGGAGGCAAAACCTGCTCTATATGAAAGGAAAATGAGTCTGGTGTTGGCCATAGTGTTGTGCCTCATGTCGGTGGTCATGAACCGAACGGTGGCCTCCATAACAGAGGCTTCAGCTGTGGGACTGGCAGCAGCGGGACAGCTGCTTAGACCGGAGGCTGACACACTGTGGACGATGCCGGTTGCTTGTGGCATGAGTGGTGTGGTCAGGGGTAGCCTGTGGGGGTTTCTGCCTCTTGGGCATAGACTCTGGCTTCGAGCTTCTGGGGGCAGGCGTGGTGGTTCTGAGGGAGACACGCTTGGAGATCTCTGGAAACGGAGGCTGAACAACTGCACCAGGGAGGAATTCTTCGTGTACAGGCGTACTGGCATCCTGGAGACGGAACGTGACAGGGCTAGAGAGTTGCTAAGAAGAGGAGAGACCAATATGGGATTGGCTGTCTCTCGGGGCACGGCAAAGCTTGCCTGGCTTGAGGAACGCGGATATGCCACCCTCAAGGGAGAGGTGGTAGATCTTGGATGTGGAAGGGGCGGCTGGTCCTATTATGCGGCATCCCGACCAGCAGTCATGAGTGTCAGGGCATACACCATTGGTGGAAGAGGGCACGAGGCTCCAAAGATGGTAACAAGCCTGGGTTGGAACTTGATTAAATTCAGATCAGGAATGGACGTGTTCAGCATGCAGCCACACCGGGCTGACACTGTCATGTGTGACATCGGAGAGAGCAGCCCAGATGCCGCTGTGGAGGGTGAGAGGACAAGGAAAGTGATATTGCTCATGGAGCAATGGAAAAATAGGAACCCCACGGCTGCCTGTGTGTTCAAGGTGCTGGCCCCATATCGCCCAGAAGTGATAGAAGCACTGCACAGATTCCAACTGCAATGGGGGGGGGGTCTGGTGAGGACCCCTTTTTCAAGGAACTCCACCCATGAGATGTATTACTCAACAGCTGTCACTGGGAACATAGTGAACTCCGTCAACATACAGTCGAGGAAACTTTTGGCTCGGTTTGGAGACCAGAGAGGGCCAACCAGGGTGCCTGAACTTGACCTGGGAGTTGGAACTCGGTGTGTGTTCTTGGCTGAGGACAAGGTGAAAGAACAAGACGTACAAGAGAGAATCAGAGCGTTGCGGGAGCAGTACAGCGAAACCTGGCACATGGACGAGGAACACCCGTACCGGACATGGCAGTACTGGGGCAGCTACCGCACGGCACCAACCGGCTCGGCGGCGTCACTGATCAATGGGGTTGTGAAACTTCTCAGCTGGCCATGGAACGCACGGGAAGATGTGGTGCGCATGGCCATGACTGACACAACGGCTTTCGGACAGCAGAGAGTGTTCAAGGATAAAGTTGACACAAAGGCACAAGAGCCTCAGCCCGGTACAAGAGTCATCATGAGAGCAGTAAATGACTGGATTTTGGAACGACTGGCGCAGAAAAGCAAACCGCGTATGTGCAGCAAGGAGGAATTCATAGCAAAAGTGAAATCAAATGCAGCCTTGGGAGCTTGGTCAGATGAGCAAAACAGATGGGCAAGTGCAAGAGAGGCTGTAGAGGATCCTGCATTCTGGCACCTCGTGGATGAAGAGAGAGAAAGGCACCTCATGGGGAGATGCGCGCACTGCGTGTACAACATGATGGGCAAGAGAGAGAAGAAGCTGGGAGAATTCGGAGTGGCGAAAGGAAGTCGGGCCATTTGGTACATGTGGCTGGGGAGTCGCTTTCTGGAGTTCGAGGCTCTTGGATTCTTGAATGAAGACCATTGGGCCTCTAGAGAGTCCAGTGGAGCTGGAGTTGAGGGAATAAGCTTGAACTACCTGGGCTGGCACCTCAAGAAGTTGTCAACCCTGAATGGAGGACTCTTCTATGCAGATGACACAGCTGGCTGGGACACGAAAGTTACCAATGCAGACCTAGAGGATGAAGAACAGATCCTACGGTACATGGAGGGTGAGCACAAACAACTGGCAACCACAATAATGCAAAAAGCATACCATGCCAAAGTCGTGAAGGTCGCGAGGCCCTCCCGTGATGGAGGCTGCATCATGGATGTCATCACAAGAAGAGATCAAAGAGGCTCGGGCCAGGTTGTGACCTATGCCCTTAACACCCTCACCAACATAAAGGTGCAACTAATCCGAATGATGGAAGGGGAAGGGGTCATAGAAGCAGCGGATGCACATAACCCGAGACTGCTTCGAGTGGAGCGCTGGCTGAAAGAACATGGAGAAGAGCGTCTTGGAAGAATGCTCGTCAGTGGTGACGATTGTGTGGTGAGGCCCTTGGATGACAGATTTGGCAAAGCACTTTACTTTCTGAATGACATGGCTAAGACCAGGAAGGACATTGGGGAATGGGAGCACTCGGCCGGCTTTTCAAGCTGGGAGGAAGTCCCCTTTTGTTCACACCATTTCCACGAGTTAGTGATGAAGGACGGACGCACCCTGGTGGTGCCGTGCCGAGACCAAGATGAACTCGTTGGGAGGGCGCGCATCTCACCGGGGTGCGGCTGGAGTGTCCGTGAGACGGCCTGCCTTTCAAAAGCCTACGGGCAGATGTGGCTGCTGAGCTACTTCCATCGGCGAGACCTGAGGACGCTCGGGCTTGCCATCAACTCAGCAGTGCCTGTCGATTGGGTTCCTACCGGCCGCACGACATGGAGCATCCATGCCAGTGGGGCCTGGATGACCACAGAAGACATGCTGGACGTCTGGAACCGGGTGTGGATTTTGGACAACCCTTTCATGCAGAACAAGGAAAAAGTCATGGAGTGGAGGGATGTTCCGTACCTCCCTAAAGCCCAGGACATGTTATGTTCCTCCCTTGTTGGGAGGAAAGAAAGAGCAGAATGGGCCAAAAACATCTGGGGAGCGGTGGAAAAGGTGAGGAAGATGATAGGTCCTGAAAAGTTCAAGGACTATCTCTCCTGTATGGACCGCCATGACCTGCACTGGGAGCTCAGACTGGAGAGCTCAATAATC
>ADM63091
ATGGTCAAGAAGGCCATCCTGAAAGGTAAGGGGGGCGGTCCCCCTCGACGAGTGTCGAAAGAGACCGCAACGAAGACGCGTCAACCCAGAGTCCAAATGCCAAATGGGCTTGTGTTGATGCGCATGATGGGGATCTTGTGGCATGCCGTAGCTGGCACCGCGAGAAACCCCGTATTGAAGGCGTTCTGGAACTCAGTCCCTCTGAAACAGGCCACAGCAGCACTGCGGAGGATCAAAAGGACAGTGAGTGCCCTAATGGTTGGCTTGCAAAAACGTGGGAAAAGGAGGTCAGCGACGGACTGGATGAGCTGGTTGCTGGTCATTACTCTGTTGGGGATGACGCTTGCTGCAACGGTGAGGAAAGAAAGGGACGGCTCAACTGTGATCAGAGCTGAAGGGAAGGATGCAGCAACTCAGGTGCGTGTGGAAAATGGCACCTGTGTGATCCTGGCTACTGACATGGGGTCATGGTGTGATGATTCACTGTCCTATGAGTGTGTGACCATAGATCAAGGAGAAGAGCCTGTTGACGTGGATTGTTTTTGCCGGAACGTTGATGGAGTCTATCTGGAGTATGGACGCTGCGGGAAACAGGAAGGCTCACGGACAAGGCGCTCAGTGCTGATCCCGTCCCATGCTCAGGGAGAGCTGACGGGGAGGGGACACAAATGGCTAGAAGGAGACTCGCTGCGAACACACCTCACTAGAGTTGAGGGATGGGTCTGGAAGAACAAGCTACTTGCCTTGGCGATGGTCACCGTTGTGTGGTTGACCATGGAGAGTGTGGTGACCAGGGTCGCCGTTCTGGTTGTGCTCCTGTGTTTAGCACCGGTCTACGCTTCGCGTTGCACACACTTGGAAAACAGGGACTTTGTGACTGGTACTCAGGGGACTACGAGGGTCACTTTGGTGCTGGAGCTGGGTGGATGTGTTACCATAACAGCTGAGGGGAAGCCTTCAATGGATGTGTGGCTTGACGCCATTTACCAGGAGAACCCTGCTAAGACACGTGAGTACTGTCTACACGCCAAGTTGTCGGACACTAAGGTTGCAGCCAGATGCCCAACGATGGGACCAGCCACTTTGGCTGAAGAACACCAGGGTGGCACAGTGTGTAAGAGAGATCAGAGTGACCGAGGCTGGGGCAACCACTGTGGACTGTTTGGAAAGGGTAGCATTGTGGCCTGTGTCAAGGCGGCTTGTGAGGCAAAAAAGAAAGCCACAGGACATGTGTACGACGCCAACAAAATAGTGTACACGGTCAAAGTCGAACCACACACGGGAGACTATGTTGCCGCAAACGAGACACATAGTGGGAGGAAGACGGCGTCCTTCACAGTTTCTTCAGAGAAAACCATTCTGACCATGGGTGAGTATGGAGATGTGTCTTTGTTGTGCAGGGTCGCTAGTGGCGTTGACTTGGCCCAGACCGTCATCCTTGAGCTTGACAAAACAGTGGAACACCTTCCAACGGCTTGGCAGGTCCACAGGGATTGGTTCAATGATCTGGCTCTGCCATGGAAACATGAGGGAGCGCAAAACTGGAATAACGCAGAAAGACTGGTTGAATTTGGGGCTCCTCACGCTGTCAAGATGGACGTGTACAACCTCGGAGACCAGACTGGAGTGTTACTGAAGGCTCTCGCTGGGGTTCCTGTGGCACACATTGAGGGAACCAAGTACCACCTGAAGAGTGGCCATGTGACCTGCGAAGTCGGACTGGAAAAACTGAAGATGAAAGGTCTTACGTACACAATGTGTGACAAGACAAAGTTCACATGGAAGAGAGCTCCAACAGATAGTGGGCATGACACAGTGGTCATGGAAGTCACATTCTCTGGAACAAAGCCCTGTAGGATCCCAGTCAGGGCAGTGGCACATGGATCTCCAGATGTGAACGTGGCCATGCTGATAACGCCAAACCCAACAATTGAAAACAATGGAGGTGGTTTCATAGAGATGCAGCTGCCCCCAGGGGATAACATCATCTATGTTGGGGAACTGAGTCATCAATGGTTCCAAAAAGGGAGCAGCATCGGAAGGGTTTTTCAAAAGACCAAGAAAGGCATAGAAAGACTGACAGTGATAGGAGAGCACGCCTGGGACTTCGGTTCTGCTGGAGGCTTTCTAAGTTCAATTGGGAAGGCGGTGCATACGGTCCTTGGTGGTGCATTCAACAGCATCTTCGGGGGAGTAGGGTTTCTACCAAAGCTTTTATTAGGAGTGGCATTGGCTTGGTTGGGCCTGAACATGAGAAATCCTACAATGTCCATGAGCTTTCTCTTGGCTGGAGGTCTGGTCTTGGCCATGACCCTTGGAGTGGGGGCGGATGTTGGCTGCGCTGTGGACACGGAACGAATGGAGCTCCGCTGTGGCGAGGGCCTGGTCGTGTGGAGAGAGGTCTCAGAATGGTATGACAACTATGCCTACTACCCGGAGACACCGGGGGCCCTTGCATCAGCCATAAAGGAGACATTTGAGGAGGGAAGCTGTGGCGTAGTCCCCCAGAACAGGCTCGAGATGGCCATGTGGAGAAGCTCGGTCACAGAGCTGAATCTGGCTCTGGCGGAAGGGGAGGCAAATCTCACAGTGGTGGTGGACAAGTTTGACCCCACTGACTACCGAGGTGGTGTCCCTGGTTTACTGAAAAAAGGAAAGGACATAAAAGTCTCCTGGAAAAGCTGGGGCCATTCAATGATCTGGAGCATTCCTGAGGCCCCCCGTCGTTTCATGGTGGGCACGGAAGGACAAAGTGAGTGTCCCCTAGAGAGACGGAAGACAGGTGTTTTCACGGTGGCAGAATTCGGGGTTGGCCTGAGAACAAAGGTCTTCTTGGATTTCAGACAGAAACCAACACATGAGTGTGACACAGGAGTGATGGGAGCTGCCGTCAAGAACGGCATGGCAATCCACACAGATCAAAGTCTCTGGATGAGATCAATGAAAAATGACACAGGCACCTACATAGTTGAACTTCTGGTTACTGACCTGAGGAACTGCTCATGGCCTGCTAGCCACACTATCGACAATGCTGACATGGTGGACTCGGAGCTATTCCTTCCGGCGAGCCTGGCAGGACCCAGATCCTGGTACAACAGGATACCCGGTTATTCAGAACAGGTGAAAGGGCCATGGAAGCACACGCCTATCCGAGTCATCAGAGAGGAGTGTCCCGGCACGACCGTTACCATCAACGCCAAGTGTGACAAAAGAGGAGCATCTGTGAGGAGTACCACAGAGAGTGGCAAGGTTATCCCAGAATGGTGCTGCCGAGCGTGCACAATGCCACCAGTGACGTTCCGGACTGGAACTGATTGCTGGTATGCCATGGAAATACGGCCAGTCCATGACCAGGGGGGGCTTGTTCGCTCAATGGTGGTTGCGGACAACGGTGAATTACTTAGTGAGGGAGGGGTCCCCGGAATAGTGGCATTGTTTGTGGTCCTTGAATACATCATCCGTAGGAGACCCTCCACGGGAACAACGGTTGTGTGGGGGGGCATCGTCGTACTCGCTCTGCTTGTCACCGGGATGGTCAGGATGGAGAGCCTGGTGCGCTATGTGGTGGCAGTGGGGATCACATTCCACCTTGAGCTAGGACCAGAGATCGTGGCCTTGATGCTACTCCAGGCTGTGTTTGAGTTGAGGGTGGGTTTGCTCAGCGCATTTGCACTGCGCAGAAGCCTCACCGTCCGAGAGATGGTGACCACCTACTTTCTTTTGTTGGTCCTGGAATTGGGGCTGCCGGGTGCGGGACTTGAGGATCTCTGGAAATGGGGTGATGCACTGGCCATGGGGGCGCTAATGTTCAGGGCTTGCACGGCAGAAGGAAAGACTGGAGCGGGGCTCTTGCTCATGGCTCTCATGACACAGCAGGATGTGGTGACTGTGCATCATGGACTGGTGTGCTTTCTGAGTGTAGCTTCGGCTTGCTCGGTCTGGAGGCTGCTCAAGGGACACAGAGAGCAGAAGGGATTGACCTGGATTGTCCCCCTGGCTAGATTGCTTGGGGGAGAGGGCTCTGGAATCAGGCTGCTGGCGTTTTGGGAGCTGGCAGCTCACAGAGGAAGACGATCTTTCAGTGAACCACTAACTGTGGTAGGAGTCATGCTAACACTGGCCAGCGGCATGATGCGACACACCTCCCAGGAGGCTCTCTGTGCACTCGCAGTGGCCTCGTTTCTCTTGTTGATGCTGGTGCTGGGGACAAGAAAGATGCAGCTGGTTGCCGAATGGAGTGGCTGCGTGGAATGGCATCCGGAACTAGTGAATGAGGGTGGAGAGGTTAGCCTGCGGGTCCGTCAGGACGCAATGGGAAACTTTCACTTGACTGAGCTCGAGAAAGAGGAGAGAATGATGGCTTTTTGGCTGCTGGCCGGCTTGGCAGCTTCAGCCATTCATTGGTCAGGCATTCTTGGTGTGATGGGACTGTGGACGCTCACGGAAATGCTGAGGTCATCCCGAAGGTCCGACCTGGTTTTCTCTGGACAGGGGGGCCGAGAGCGTGGTGACAGACCTTTCGAGGTTAAGGACGGTGTCTACAGGATTTTCAGCCCCGGCTTGTTCTGGGGTCAGAACCAAGTGGGAGTTGGCTACGGTTCCAAGGGTGTTTTGCACACGATGTGGCACGTGACAAGAGGAGCGGCGCTGTCTATTGATGATGCTGTGGCCGGTCCCTACTGGGCTGATGTGAGGGAAGATGTCGTGTGCTACGGAGGAGCCTGGAGCCTGGAGGAAAAATGGAAAGGTGAAACAGTACAGGTCCATGCCTTCCCACCGGGGAAGGCCCATGAGGTGCATCAGTGCCAGCCTGGGGAGTTGATTCTTGACACCGGAAGGAAGCTTGGGGCAATACCAATTGATTTGGTAAAAGGAACATCAGGCAGCCCCATTCTTAACGCCCAGGGAGTGGTTGTGGGGCTATACGGAAATGGCCTAAAAACTAATGAGACCTACGTCAGCAGCATTGCTCAGGGGGAAGCGGAGAAGAGTCGACCCAACCTCCCACAGGCTGTTGTGGGCACGGGCTGGACATCAAAGGGTCAGATCACAGTGCTGGACATGCACCCAGGCTCAGGGAAGACCCACAGAGTCCTCCCGGAGCTCATTCGCCAATGCATTGACAGGCGCCTGAGAACGTTGGTGTTGGCTCCAACTCGTGTGGTGCTCAAAGAAATGGAGCGCGCCTTGAATGGGAAACGGGTCAGGTTCCACTCACCAGCAGTCAGTGACCAACAGGCTGGAGGGGCAATTGTCGACGTGATGTGTCACGCAACCTACGTCAACAGACGGCTACTCCCACAGGGGAGACAAAATTGGGAGGTGGCAATCATGGACGAGGCCCACTGGACGGACCCCCACAGCATAGCTGCCAGAGGTCATTTGTACACTCTGGCAAAAGAAAACAAGTGTGCATTGGTCTTGATGACAGCGACACCTCCTGGTAAGAGTGAACCCTTTCCGGAGTCTAACGGAGCCATTACTAGTGAGGAAAGACAGATTCCTGATGGAGAGTGGCGTGACGGGTTTGACTGGATCACTGAGTATGAAGGGCGCACCGCCTGGTTTGTCCCTTCGATTGCAAAAGGTGGTGCCATAGCTCGCACCCTGAGACAGAAGGGGAAAAGTGTGATCTGTTTGAACAGCAAAACCTTTGAAAAGGACTACTCCAGAGTGAGGGATGAGAAGCCTGACTTTGTGGTGACGACTGATATCTCGGAGATGGGAGCCAACCTTGACGTGAGCCGCGTCATAGATGGGAGGACAAACATCAAGCCTGAGGAGGTTGATGGGAAGGTCGAGCTCATCGGGACCAGGCGCGTGACCACGGCTTCCGCTGCCCAACGGCGCGGAAGAGTTGGTCGGCAGGACGGACGAACAGACGAATACATATACTCTGGACAGTGTGATGATGATGACAGTGGATTAGTGCAATGGAAAGAGGCGCAAATACTTCTTGACAATATAACAACCTTGCGGGGGCCCGTGGCCACCTTCTATGGACCAGAACAGGACAAGATGCCGGAGGTGGCCGGTCACTTTCGACTCACTGAAGAGAAAAGAAAGCACTTCCGACATCTTCTCACCCATTGTGACTTCACACCGTGGCTGGCATGGCACGTCGCAGCGAATGTGTCCAGCGTCACGGATCGAAGCTGGACATGGGAAGGGCCGGAGGCAAATGCCGTGGATGAGGCCAGTGGTGATTTGGTCACCTTTAGGAGCCCGAATGGGGCGGAGAGAACTCTGAGGCCGGTGTGGAAGGACGCACGCATGTTCAAAGAGGGACGTGACATCAAAGAGTTCGTGGCGTACGCGTCTGGGCGTCGCAGCTTCGGAGATGTCCTGACAGGAATGTCGGGAGTTCCGGAGCTTTTGCGGCACAGATGCGTCAGTGCCCTGGATGTCTTCTACACACTCATGCATGAGGAACCTGGCAGCAGGGCAATGAGAATGGCGGAGAGAGATGCCCCAGAGGCCTTTCTGACTATGGCTGAGATGATGGTGCTGGGTTTGGCAACCCTGGGTGTCATCTGGTGCTTCGTCGTCCGGACTTCAATCAGCCGCATGATGCTGGGCACGCTGGTCCTGCTGGCCTCGTTGCTGCTCTTGTGGGCAGGTGGTGTCGGCTATGGGAACATGGCCGGAGTGGCTCTCATCTTCTACACGTTGCTGACGGTGCTGCAGCCCGAGGCGGGAAAACAGAGAAGCAGTGACGACAACAAACTGGCATATTTCTTGCTGACGCTCTGCAGCCTTGCTGGACTGGTTGCAGCCAATGAGATGGGTTTTCTGGAGAAGACCAAGGCAGACTTGTCCACGGTGTTGTGGAGTGAACGGGAGGAACCCCGGCCATGGAGTGAATGGACGAATGTGGACATTCAGCCAGCGAGGTCTTGGGGGACCTATGTGCTGGTGGTGTCTCTGTTTACACCTTACATCGTCCATCAACTGCAGACCAAAATCCAACAACTTGTCAACAGTGCCGTGGCATCTGGAGCACAGGCCATGAGAGACCTTGGGGGAGGTGCCCCCTTCTTTGGTGTGGCGGGACATGTCATGACCCTCGGGGTGGTGTCACTGATTGGGGCCACTCCCACCTCACTGATGGTGGGCGTTGGCTTAGCGGCATTCCATCTGGCCATTGTTGTGTCTGGTCTGGAGGCTGAATTAACACAGAGAGCTCACAAGGTCTTTTTCTCTGCAATGGTGCGCAACCCCATGGTGGATGGGGATGTCATCAACCCATTCGGGGAGGGGGAGGCAAAACCTGCTCTATATGAAAGGAAAATGAGTCTGGTGTTGGCCATAGTGTTGTGCCTCATGTCGGTGGTCATGAACCGAACGGTGGCCTCCATAACAGAAGCTTCAGCTGTGGGACTGGCAGCAGCGGGACAGCTGCTTAGGCCGGAGGCTGACACACTGTGGACGATGCCGGTTGCTTGTGGCATGAGTGGTGTGGTCAGGGGTAGCCTGTGGGGGTTTCTGCCTCTTGGGCATAGACTCTGGCTTCGAGCTTCTGGGGGCAGGCGTGGTGGTTCTGAGGGAGACACGCTTGGAGATCTCTGGAAACGGAGGCTGAACAACTGCACCAGGGAGGAATTCTTCGTGTACAGGCGCACTGGCATCTTGGAGACGGAGCGTGACAAGGCTAGAGAGTTGCTCAGAAGAGGAGAGACCAATATGGGATTGGCTGTCTCTCGGGGCACGGCAAAGCTTGCCTGGCTTGAGGAACGCGGATATGCCACCCTCAAGGGAGAGGTGGTAGATCTTGGATGTGGAAGGGGCGGCTGGTCCTATTATGCGGCATCCCGACCGGCGGTCATGAGTGTCAGGGCATACACCATTGGTGGAAGAGGACACGAGGCTCCAAAGATGGTAACAAGCCTGGGTTGGAACTTGATTAAATTCAGATCAGGAATGGACGTGTTCAGCATGCAGCCACACCGGGCTGACACTGTCATGTGTGACATCGGAGAGAGCAGCCCAGATGCCGCTGTGGAGGGTGAGAGGACAAGGAAAGTGATATTGCTCATGGAGCAATGGAAAAATAGGAACCCCACGGCTGCCTGTGTGTTCAAGGTGCTGGCCCCATATCGCCCAGAAGTGATAGAAGCACTGCACAGATTCCAACTGCAATGGGGGGGGGGTCTGGTGAGGACCCCCTTTTCAAGGAACTCCACCCATGAGATGTATTACTCAACAGCTGTCACTGGGAACATAGTGAACTCCGTCAACGTACAGTCGAGGAAACTTTTGGCTCGGTTTGGAGACCAGAGAGGGCCAACCAGGGTGCCTGAACTTGACCTGGGAGTTGGAACTCGGTGTGTGGTCTTGGCTGAGGACAAGGTAAAAGAACAAGACGTACAAGAGAGGATCAGAGCGTTGCGGGAGCAGTACAGCGAAACCTGGCACATGGACGAGGAACACCCGTACCGGACATGGCAGTACTGGGGTAGTTACCGCACGGCACCAACCGGCTCGGCGGCGTCACTGATCAATGGGGTTGTGAAACTTCTCAGCTGGCCATGGAACGCACGGGAAGATGTGGTGCGCATGGCCATGACTGACACAACGGCTTTCGGACAGCAGAGAGTGTTCAAGGATAAAGTTGACACAAAGGCACAAGAGCCTCAGCCCGGTACAAGAGTCATCATGAGAGCAGTAAATGATTGGATTTTGGAACGACTGGCGCAGAAAAGCAAACCGCGCATGTGCAGCAAAGAGGAATTCATAGCAAAAGTGAAATCAAATGCAGCCTTGGGAGCTTGGTCAGATGAGCAAAACAGATGGGCAAGTGCAAGGGAGGCTGTAGAGGATCCTGCATTCTGGCACCTCGTGGATGAAGAGAGAGAAAGGCACCTCATGGGGAGATGCGCGCACTGCGTGTACAACATGATGGGCAAGAGAGAGAAGAAACTGGGAGAGTTTGGAGTGGCGAAAGGAAGTCGGGCCATCTGGTACATGTGGCTGGGGAGTCGCTTCCTGGAGTTCGAGGCTCTTGGATTCTTGAATGAAGACCATTGGGCCTCTAGAGAGTCCAGTGGAGCTGGAGTTGAGGGAATAAGCTTGAACTACCTGGGCTGGCACCTCCAGAAGTTGTCAACCCTGAATGGAGGACTCTTCTATGCAGATGACACAGCTGGCTGGGACACGAAAGTCACCAATGCAGACCTAGAGGATGAAGAACAGATCCTACGGTACATGGAGGGTGAGCACAAACAATTGGCAACCACAATAATGCAAAAAGCATACCATGCCAAAGTCGTGAAGGTCGCGAGGCCCTCCCGTGATGGAGGCTGCATCATGGATGTCATCACAAGAAGAGATCAAAGAGGCTCGGGCCAGGTTGTGACCTATGCCCTCAACACCCTCACCAACATAAAGGTGCAACTAATCCGAATGATGGAGGGGGAGGGGGTCATAGAGGCAGCGGATGCACACAACCCGAGACTGCTTCGAGTGGAGCGCTGGCTGAAAGAACATGGAGAAGAGCGTCTTGGAAGAATGCTCGTCAGTGGTGACGATTGTGTGGTGAGGCCCTTGGATGACAGATTTGGCAAAGCACTTTACTTTTTGAATGACATGGCCAAGACCAGGAAGGACATTGGGGAATGGGAGCACTCGCCCGGCTTTTCAAGCTGGGAGGAGGTCCCCTTTTGTTCACACCATTTCCACGAGCTAGTGATGAAGGACGGACGCGCCCTGGTGGTGCCGTGCCGAGACCAAGATGAACTCGTTGGGAGGGCGCGCATCTCACCAGGGTGCGGCTGGAGTGTCCGCGAGACGGCCTGCCTTTCAAAAGCCTACGGGCAGATGTGGCTGCTGAGCTACTTCCATCGGCGAGACCTGAGGACGCTCGGGCTTGCCATCAACTCAGCAGTGCCTGTCGATTGGGTTCCTACCGGCCGCACGACATGGAGCATCCATGCCAGTGGGGCCTGGATGACCACAGAAGACATGCTGGATGTCTGGAACCGGGTGTGGATTTTGGACAACCCTTTCATGCAGAACAAGGAAAAGGTCATGGAGTGGAGGGATGTTCCGTACCTCCCTAAAGCTCAGGACATGTTATGTTCCTCCCTTGTCGGGAGGAAAGAAAGAGCAGAATGGGCCAAGAACATCTGGGGAGCGGTGGAAAAGGTTAGGAAGATGATAGGTCCTGAAAAGTTCAAGGACTATCTCTCCTGTATGGACCGCCATGACCTGCACTGGGAGCTCAGACTGGAGAGCTCAATAATC
>AEK94233
ATGGCCGGGAAGGCCATTCTGAAAGGAAAGGGGGGCGGTCCCCCTCGACGAGTGTCGAAAGAGACCGCGAAGAAGACGCGTCAATCTAGAGTCCAAATGCCAAATGGACTCGTGTTGATGCGCATGATGGGGATTTTATGGCACGCCGTAGCCGGCACTGCTAGAAGTCCCGTGTTGAAGTCTTTCTGGAAATCAGTTCCACTGAAACAGGCTACGGCAGCACTCCGGAAAATTAAGAAGGCAGTGAGCACCCTGATGGTAGGTCTACAAAGACGTGGCAAAAGAAGGTCGGCAGTAGACTGGACAGGTTGGTTGCTGGTTGTTGTCCTGTTGGGAGTGACACTTGCAGCCACAGTGCGGAAGGAAAGAGACGGCACCACCGTGATCAGAGCTGAAGGAAAAGATGCGGCAATTCAGGTGCGTGTGGAAAATGGCACCTGTGTGATCCTGGCCACGGATATGGGATCATGGTGTGATGATTCACTAACCTATGAGTGTGTGACCATAGACCAGGGGGAGGAACCGGTTGACGTGGATTGCTTTTGCAGGAATGTTGACGGAGTTTACCTGGAGTATGGGCGGTGTGGAAAACAAGAAGGATCAAGAACAAGGCGTTCAGTGCTGATCCCGTCCCACGCTCAGGGAGATCTCACAGGAAGGGGACACAAATGGTTAGAAGGGGACTCATTGCGGACGCACCTCACTAGAGTTGAGGGATGGGTCTGGAAGAATAAAATACTCACCCTGGCGGTGATCGTCGTTGTGTGGCTGACCGTGGAAAGTGTGGTGACTAGGGTTGCCGTGGTGGTGGTGCTTTTGTGTCTGGCTCCGGTTTATGCCTCACGGTGCACACATCTGGAAAACAGGGATTTTGTTACTGGCACTCAGGGGACCACTCGTGTGACTCTGGTGCTGGAACTGGGAGGATGCGTCACCAAAACAGCTGAGGGGAAGCCCTCGATGGATGTGTGGCTTGACTCCATCTACCAGGAGAACCCTGCCAAAACACGTGAGTACTGCCTTCACGCAAAGCTATCGGATACCAAAGTCGCGGCCAGATGCCCAACAATGGGACCTGCCACTTTGGCTGAAGAGCACCAGAGCGGCACAGTGTGCAAGAGAGACCAGAGTGATCGAGGCTGGGGTAATCATTGTGGATTATTTGGAAAGGGCAGCATTGTGACCTGTGTCAAGGCGTCTTGTGAGGCAAAAAAGAAAGCCACAGGACACGTGTATGACGCTAACAAAATTGTGTACACAGTCAAAGTGGAGCCGCATACGGGGGATTACGTCGCTGCTAATGAGACTCACAGTGGAAGAAAAACAGCGTCCTTCACGGTCTCCTCGGAGAAGACTATCTTGACCATGGGAGAATACGGAGACGTGTCCCTGTTATGCAGAGTGGCCAGCGGCGTTGACCTTGCTCAGACCGTCATCCTGGAGCTTGACAAGACCTCAGAACACCTACCGACGGCCTGGCAGGTCCACCGGGACTGGTTCAACGATCTGGCCCTACCGTGGAAACATGAAGGAGCACAGAACTGGAATAATGCGGAACGGCTGGTTGAGTTTGGAGCTCCACATGCTGTGAAAATGGACGTGTACAACCTTGGAGACCAGACTGGAGTGTTGCTCAAATCACTTGCTGGTGTTCCTGTGGCGCACATTGATGGAACCAAGTACCACCTGAAAAGTGGCCACGTGACATGCGAGGTAGGACTAGAAAAACTTAAGATGAAAGGTCTAACATACACAATGTGCGACAAGACGAAATTCACGTGGAAAAGAATTCCAACAGACAGTGGACATGACACAGTGGTCATGGAGGTTGCGTTCTCTGGGACCAAACCCTGTAGGATCCCGGTGAGGGCTGTGGCACACGGCTCTCCAGATGTGAACGTGGCTATGTTGATAACACCCAACCCCACAATCGAAAACAATGGTGGTGGTTTCATAGAAATGCAGTTACCTCCAGGAGACAATATTATCTATGTTGGGGAGCTGAGTCACCAATGGTTCCAAAAAGGGAGTAGCATTGGAAGGGTTTTTCAAAAAACCAGAAAAGGCATAGAAAGGCTGACAGTGATCGGAGAACACGCCTGGGATTTTGGATCTACTGGTGGTTTCCTGACCTCGGTTGGTAAGGCGCTGCACACAGTTCTTGGCGGTGCCTTTAACAGCCTTTTTGGAGGAGTGGGGTTCTTGCCCAAGATCCTAGTGGGAGTGGTCCTGGCCTGGTTGGGCCTGAACATGAGGAACCCGACCATGTCCATGGGCTTCCTTCTGGCTGGAGGACTAGTTCTGGCCATGACACTTGGAGTGGGAGCTGATGTTGGCTGTGCTGTGGACACTGAACGGATGGAGCTCCGTTGTGGTGAGGGTCTGGTTGTGTGGAGAGAGGTATCCGAGTGGTATGACAATTATGCATACTACCCGGAGACACCAGGAGCTCTTGCTTCGGCCATAAAGGAGACCTTCAAGGAGGGAACTTGTGGCATAGTGCCCCAAAACAGACTTGAAATGGCCATGTGGAGGAGTTCGGCGACAGAACTGAACCTGGCTTTGGCGGAGGGAGACGCAAATCTCACAGTGGTGGTGGACAAACTCCACCCCACAGATTATCGAGGCGGCATTCCTGGATTGCTAAAAAAGGGGAGAGACATAAAGGTCTCTTGGAAGAGTTGGGGCCACTCAATGATCTGGAGCGTCCCCGAGGCCCCCCGTCGGTTCATGGTGGGAACAGAGGGAAGCAGTGAGTGCCCACTAGAGAGAAGAAAAACAGGTATCTTCACGGTGGCAGAGTTTGGAGTTGGCCTGAGAACAAAAGTATTTTTGGACTTCAGACAGGAATCAACACACGAGTGTGACACAGGAGTGATGGGGGCTGCTGTCAAGAATGGCATGGCAGTCCACACAAACCAGACCCTCTGGATGAAATCCGTGAGAAATGAAACAGGGACCTACATAGTGGAACTTCTGGTCACTGACCTGAGAAACTGCTCATGGCCGGCTAGCCACACCATCGACAATGCTGAGGTGGTGGACTCAGAGCTCTTCCTTCCGGCCAGTCTGGCGGGGCCCAGATCCTGGTATAACAGGATACCTGGGTACTCAGAACAAGTGAAAGGACCATGGAAGTACTCGCCCATCCGAGTAACAAGAGAAGAGTGCCCTGGCACGAGGGTCATCATAAATGCCGACTGTGATAAAAGGGGGGCTTCTGTGAGGAGCACCACAGAGAGTGGCAAGGTGATTCCAGAGTGGTGCTGCCGGACGTGCACACTACCTCCAGTGACGTTCCGCACGGGGACAGACTGCTGGTATGCCATGGAAATACGTCCTGTTCATGACCAGGGAGGGCTTGTCCGCTCAATGGTGGTGGCAGACAATGGAGAGCTGCTCAGCGAGGGGGGCATCCCCGGAATAGTGGCCTTGTTCGTGGTCCTGGAATATGTTATCCGGAGGAGGCCAGCCACTGGAACAACGGCCATGTGGGGAGGCATTGTTGTCCTTGCACTGCTCGTCACTGGTCTGGTAAAGATCGAAAGCTTAGTGCGTTATGTCGTGGCAGTTGGGATCACATTTCATCTTGAGCTGGGGCCAGAGATTGTGGCTTTGACACTGTTACAGGCTGTGTTTGAGTTGAGGGTAGGCCTGCTCAGCGCTTTTGCGCTGCGCAGCAACCTCACCGTCAGAGAGATGGTAACCATCTACTTCCTTCTGCTGGTTCTGGAGCTGGGATTGCCAAGCGAGGGCCTTGGGGCTCTCTGGAAATGGGGAGATGCACTGGCTATGGGGGCATTGATTTTCAGAGCTTGCACAGCAGAGGGAAAGACCGGTGTTGGACTTCTGCTCATGGCTCTCATGACACAGCAAGACCTGGCGACTGCACATTATGGACTCATGCTCTTCTTGGGCGTGGCCTCATGTTGCTCAATCTGGAAACTGATTCGAGGACACAGAGAACAGAAGGGACTGACTTGGATTGTCCCTTTGGCCGGGTTACTCGGAGGAGAGGGCTCTGGAGTCAGATTGCTAGCTTTTTGGGAACTGGCCATCCATGGAAGGAGACGTTCATTCAGTGAACCACTGACTGTTGTGGGAGTCATGCTAACCCTGGCCAGCGGTATGATGCGGCACACCTCTCAGGAGGCTCTTTGCGCGCTCGCCGTGGCTTCGTTCCTCCTGCTCATGCTGGTGCTAGGGACAAGGAAGATGCAGTTAGTGGCTGAATGGAGTGGCTGTGTGGAGTGGCACCCAGAACTGATGAATGAAGGTGGAGAGGTGAGCCTGCGGGTCCGGCAGGATTCAATGGGAAACTTCCACCTGACAGAGCTTGAGAAGGAGGAAAGAGTGATGGCTTTCTGGCTGCTGGCAGGACTGGCGGCTTCAGCCTTTCACTGGTCCGGCATCCTTGGTGTGATGGGATTGTGGACGCTGTCAGAAATGCTGAGAACGGCTCGAAGATCAGACTTGGTCTTCTCTGGACAAGGAGGACGTGAGCGTGGTGACAGGCCCTTTGAGGTCAAGGATGGCGTCTACAGAATCTTCAGCCCGGGGCTGCTTTGGGGACAGCGTCAAGTGGGAGTTGGCTATGGTTCCAAAGGTGTCCTACACACGATGTGGCATGTGACGAGAGGGGCGGCGTTGTCCATTGATGACGCCGTCGCAGGGCCCTACTGGGCTGATGTCAAAGAGGACGTTGTATGCTACGGTGGAGCCTGGAGTCTTGAGGAGAAGTGGAAAGGTGAGACAGTGCAGGTCCATGCCTTTCCACCGGGGAGAGCCCATGAGGTGCACCAATGTCAGCCCGGAGAACTGCTCCTGGACACAGGTAGGAGGATAGGGGCAGTGCCAATCGATTTGGCAAAGGGGACATCTGGCAGTCCCATCCTCAACTCCCAGGGAGTGGTTGTGGGGCTGTATGGGAACGGACTGAAGACCAATGAAACCTACGTCAGCAGCATTGCTCAGGGTGAGGCGGAAAAGAGTCGACCCAATCTTCCGCCGGCCGTCATTGGCACAGGCTGGACAGCAAAAGGGCAGATCACAGTGTTGGACATGCACCCAGGCTCTGGGAAGACCCACAGAGTCCTCCCTGAGCTCATTCGCCAATGCATTGACAGACGCCTAAGGACATTGGTGTTGGCCCCAACCCGTGTGGTGCTTAAGGAAATGGAGCGTGCCTTGAATGGGAAGAGGGTCAGGTTCCATTCTCCTGCAGTTGGAGATCAACAAGTGGGAGGGTCTATCGTCGATGTGATGTGCCATGCAACCTATGTCAACAGACGCCTGCTCCCGCAGGGGAGACAGAACTGGGAAGTGGCAATCATGGATGAAGCTCATTGGACAGATCCACACAGCATAGCCGCTCGGGGTCACTTGTACACCCTGGCTAAAGAAAACAAATGTGCCTTGGTTCTTATGACGGCAACGCCACCTGGGAAGAGCGAGCCCTTCCCAGAGTCCAATGGAGCAATTTCCAGTGAAGAGAAGCAGATCCCTGATGGGGAGTGGCGTGATGGATTCGACTGGATCACCGAGTATGAGGGGCGTACCGCATGGTTCGTCCCCTCGATTGCAAAAGGTGGCATCATAGCACGTACCCTGAGACAAAAAGGAAAAAGTGTGATCTGTCTGAACAGCAAGACCTTTGAAAAGGACTACTCCAGAGTGAGAGATGAGAAACCCGACTTTGTGGTCACAACCGACATATCTGAAATGGGGGCCAACCTCGATGTGAGCCGTGTCATAGATGGACGAACAAACATCAAACCGGAAGAGGTTGATGGGCGAGTTGAGCTCACAGGGACCAGACGTGTGACCACGGCCTCTGCAGCCCAACGCCGTGGGAGAGTCGGAAGACAGGAGGGAAGAACAGATGAATACATATACTCTGGACAGTGTGATGATGATGACAGTGGACTTGTGCAGTGGAAGGAAGCGCAGATACTTCTTGACAACATAACAACACTGCGGGGGCCTGTGGCCACCTTCTATGGACCAGAGCAGGACAAGATGCCAGAGGTGGCAGGTCATTTCCGCCTCACTGAAGAGAAAAGAAAGCATTTTCGACATCTTCTCACCCACTGTGACTTCACGCCGTGGCTAGCATGGCACGTCGCAGCAAACGTGTCTAGTGTGACAAGTCGGAACTGGACGTGGGAAGGTCCTGAGGAGAACACCGTGGACGAGGCCAACGGAGATCTAGTCACCTTCAGGAGCCCGAATGGGGCTGAAAGAACATTGAGGCCAGTGTGGAGGGATGCGCGCATGTTCAGAGAGGGACGTGACATCAGAGAGTTCGTCGCGTATGCCTCAGGGAGACGCAGCTTCGGAGACGTGCTGAGCGGAATGTCCGGGGTTCCTGAGCTTCTGCGCCACAGATGTGTTAGTGCCATGGATGTCTTCTACACACTGATGCATGAGGAGCCTGGCAGTAGAGCAATGAAGATGGCCGAGAGAGATGCTCCAGAGGCCTTCTTGACGGTGGTAGAGATGATGGTGCTCGGCCTGGCTACTCTTGGCGTCGTCTGGTGCTTTGTCGTCCGCACTTCGATCAGCCGGATGATGCTTGGCACGCTGGTACTGCTGGCCTCCTTGGCGCTCCTGTGGGCTGGCGGTGTAAGCTACGGGAACATGGCAGGAGTGGCTCTCATTTTCTACACGTTGCTGACGGTGCTGCAGCCTGAGGCGGGAAAACAGAGAAGCAGCGATGACAACAAGTTGGCCTACTTTTTGTTGACGCTCTGCAGTCTGGCTGGACTGGTGGCCGCCAATGAGATGGGATTTCTGGAGAAGACCAAAGCGGACCTGTCCACGGTGTTGTGGAGTGAACATGAGGAGTTGCGGTCGTGGGAAGAGTGGACCAACATCGACATCCAGCCTGCACGTTCTTGGGGAACTTACGTGTTGGTGGTCTCCTTGTTCACACCATACATAATCCACCAACTTCAGACCAAGATCCAACAGCTCGTCAACAGCGCTGTTGCAACAGGAGCCCAGGCCATGCGAGACCTCGGAGGAGGGGCTCCATTTTTTGGGGTAGCAGGGCATGTGATGGCTTTGGGAGTGGTATCTCTAGTTGGTGCAACGCCAACCTCTTTGGTGGTTGGTGTTGGTCTGGCGGCGTTCCACCTGGCCATTGTGGTGTCCGGACTAGAGGCTGAGTTGACACAAAGAGCCCACAAAGTCTTCTTCTCGGCAATGGTACGCAATCCCATGGTGGATGGAGACGTCATCAATCCATTTGGAGAGGGAGAGGCAAAACCTGCTCTATATGAGAGAAAAATGAGCCTGGTCTTGGCAATAGTGCTTTGCTTGATGTCAGTGGTCATGAACAGAACGGTGCCTTCCATCACCGAGGCTTCTGCTGTGGGACTGGCGGCAGCGGGACAATTGCTCAGACCAGAGGCGGACACTCTGTGGACGATGCCAGTGGCCTGTGGCTTGAGCGGCGTGGTCAGGGGCAGTCTCTGGGGATTCTTGCCCCTTGGGCACAGACTCTGGCTCAGGGCTTCTGGGAGTAGGCGTGGCGGCTCTGAAGGGGACACTCTTGGTGACTTGTGGAAACGGAAGCTCAATGGCTGTACCAAGGAAGAGTTCTTCGCCTACAGGCGCACTGGCATCCTGGAGACGGAAAGGGACAAGGCGCGGGAACTCCTCAGGAGAGGGGAGACCAACATGGGGCTGGCGGTGTCACGGGGCACGGCAAAACTTGCCTGGCTTGAGGAACGAGGTTACGCAACTCTCAAGGGTGAGGTCGTGGACCTTGGATGTGGAAGAGGCGGCTGGTCATACTATGCAGCCTCTCGGCCGGCTGTCATGAGTGTCAAAGCTTACACAATTGGTGGAAAGGGACATGAGACTCCAAAGATGGTGACAAGCCTGGGTTGGAACCTGATCAAGTTCAGAGCGGGAATGGATGTGTTCAGCATGCAACCACACCGAGCTGACACCATCATGTGTGACATTGGAGAAAGCAACCCAGATGCCGTGGTGGAGGGTGAGAGAACACGGAAAGTGATTTTACTCATGGAACAGTGGAAGAACCGTAACCCCACGGCCACCTGTGTCTTCAAAGTGTTGGCCCCGTACCGCCCAGAGGTCATAGAAGCACTGCACAGATTCCAACTGCAGTGGGGCGGAGGACTGGTGAGGACCCCTTTTTCGAGGAACTCAACCCATGAGATGTATTATTCAACTGCTGTCACTGGAAACATTGTGAATTCTGTCAACATCCAGTCAAGGAAACTCCTGGCCCGGTTTGGGGACCAGAGGGGACCCACCAGAGTGCCTGAGCTGGACCTTGGAGTTGGGACTCGGTGTGTTGTTTTGGCTGAGGACAAGGTGAAAGAAAAAGATGTGCAGGAGAGGATCAGTGCGTTGCGGGAACAGTATGGTGAGACCTGGCACATAGACAGAGAGCACCCGTACAGGACCTGGCAGTACTGGGGCAGCTACCGCACCGCGCCAACCGGGTCGGCGGCGTCACTGATTAATGGGGTCGTGAAACTTCTCAGCTGGCCATGGAACGCGCGGGAGGATGTCGTGCGAATGGCCATGACTGACACCACAGCCTTTGGACAGCAGCGAGTGTTCAAAGAGAAGGTTGACACCAAAGCTCAGGAGCCTCAGCCTGGCACAAAGGTCATCATGAGAGCAGTGAATGACTGGATTCTGGAACGATTGGCACGAAAAAGCAAACCACGAATGTGCAGCAGAGAGGAATTCATAGCGAAAGTGAAATCCTATGCGGTTCTGGGGGCTTGGTCTGATGAGCAGAACAGGTGGTCAAGTGCAAAAGAGGCCGTGGAGGATCCCGCATTCTGGCAACTCGTGGATGAAGAGAGAGAGAGACACCTCGCTGGGAGATGCGCCCACTGTGTGTATAACATGATGGGCAAGAGAGAAAAGAAGCTTGGAGAGTTCGGAGTGGCCAAAGGAAGCCGGGCCATATGGTACATGTGGCTGGGGAGCCGCTTTCTGGATTTCGAAGCTCTTGGCTTCTTGAATGAGGACCACTGGGCCTCTAGGGGGTCCAGTGGATCTGGAGTGGAGGGAATAAGCCTGAACTACCTGGGCTGGCATCTCAAAGGGTTGTCAACATTGGAAGGAGGCCTTTTTTACGCAGATGACACAGCCGGCTGGGATACCAAGGTCACTAACGCAGACCTAGAGGATGAAGAGCAGCTCCTACGCTACATGGAGGGTGAACACAAGCAACTGGCGGCTACAATAATGCAGAAGGCATACCACGCTAAAGTGGTGAAAGTTGCCCGGCCCTCCCGAGATGGAGGCTGCATCATGGATGTCATCACAAGAAGAGACCAAAGAGGTTCAGGACAGGTTGTGACTTATGCCCTCAACACCCTTACCAACATAAAGGTTCAACTAATCCGAATGATGGAGGGGGAGGGAGTCATTGAGGCCTCGGACGCACACAACCCAAGACTACTTCGAGTGGAACGATGGCTGAGAGATCATGGAGAAGAACGTCTCGGAAGAATGCTCGTGAGTGGCGATGACTGTGTGGTGAGGCCAGTGGATGATAGGTTCAGTAGGGCGCTCTACTTTCTGAATGACATGGCAAAAACCAGGAAAGACATTGGGGAATGGGAGCATTCGGTTGGCTTTTCGAACTGGGAGGAGGTTCCCTTCTGCTCACACCATTTCCACGAGCTGGTGATGAAAGATGGGCGTGCCCTCATAGTGCCATGCCGAGACCAAGATGAACTGGTTGGAAGAGCCCGCGTCTCACCAGGCTGCGGCTGGAGCGTCCGCGAAACTGCCTGCCTTTCAAAGGCTTATGGGCAGATGTGGCTGCTGAGTTACTTCCATCGGCGCGACTTGCGAACGCTTGGACTCGCCATCTGTTCGGCGGTGCCCGTCGACTGGGTCCCTACTGGCCGCACGACCTGGAGCATTCATGCTAGCGGATCCTGGATGACCACAGAGGACATGCTGGATGTCTGGAACAGGGTGTGGATTCTGGACAACCCCTTCATGCATAGCAAAGAAAAGATTGCGGAATGGAGGGATGTCCCGTACCTCCCCAAATCCCATGACATGCTGTGCTCCTCCCTTGTTGGGAGGAAAGAGAGGGCAGAGTGGGCCAAGAACATCTGGGGAGCAGTGGAGAAAGTCAGGAAGATGATCGGACAAGAGAAGTTCAAGGACTACCTTTCCTGCATGGACCGGCATGACTTGCACTGGGAGCTCAAACTGGAGAGCTCAATAATC
>AEK94232
ATGGCCGGGAAGGCCATTCTGAAAGGAAAGGGGGGCGGTCCCCCTCGACGAGTGTCGAAAGAGACCGCGAAGAAGACGCGTCAATCTAGAGTCCAAATGCCAAATGGACTCGTGTTGATGCGCATGATGGGGATTTTATGGCACGCCGTAGCCGGCACTGCTAGAAGTCCCGTGTTGAAGTCTTTCTGGAAATCAGTTCCACTGAAACAGGCTACGGCAGCACTCCGGAAAATTAAGAAGGCAGTGAGCACCCTGATGGTAGGTCTACAAAGACGTGGCAAAAGAAGGTCGGCAGTAGACTGGACAGGTTGGTTGCTGGTTGTTGTCCTGTTGGGAGTGACACTTGCAGCCACAGTGCGGAAGGAAAGAGACGGCACCACCGTGATCAGAGCTGAAGGAAAAGATGCGGCAATTCAGGTGCGTGTGGAAAATGGCACCTGTGTGATCCTGGCCACGGATATGGGATCATGGTGTGATGATTCACTAACCTATGAGTGTGTGACCATAGACCAGGGGGAGGAACCGGTTGACGTGGATTGCTTTTGCAGGAATGTTGACGGAGTTTACCTGGAGTATGGGCGGTGTGGAAAACAAGAAGGATCAAGAACAAGGCGTTCAGTGCTGATCCCGTCCCACGCTCAGGGAGATCTCACAGGAAGGGGACACAAATGGTTAGAAGGGGACTCATTGCGGACGCACCTCACTAGAGTTGAGGGATGGGTCTGGAAGAATAAAATACTCACCCTGGCGGTGATCGTCGTTGTGTGGCTGACCGTGGAAAGTGTGGTGACTAGGGTTGCCGTGGTGGTGGTGCTTTTGTGTCTGGCTCCGGTTTATGCCTCACGGTGCACACATCTGGAAAACAGGGATTTTGTTACTGGCACTCAGGGGACCACTCGTGTGACTCTGGTGCTGGAACTGGGAGGATGCGTCACCAAAACAGCTGAGGGGAAGCCCTCGATGGATGTGTGGCTTGACTCCATCTACCAGGAGAACCCTGCCAAAACACGTGAGTACTGCCTTCACGCAAAGCTATCGGATACCAAAGTCGCGGCCAGATGCCCAACAATGGGACCTGCCACTTTGGCTGAAGAGCACCAGAGCGGCACAGTGTGCAAGAGAGACCAGAGTGATCGAGGCTGGGGTAATCATTGTGGATTATTTGGAAAGGGCAGCATTGTGACCTGTGTCAAGGCGTCTTGTGAGGCAAAAAAGAAAGCCACAGGACACGTGTATGACGCTAACAAAATTGTGTACACAGTCAAAGTGGAGCCGCATACGGGGGATTACGTCGCTGCTAATGAGACTCACAGTGGAAGAAAAACAGCGTCCTTCACGGTCTCCTCGGAGAAGACTATCTTGACCATGGGAGAATACAGAGACGTGTCCCTGTTATGCAGAGTGGCCAGCGGCGTTGACCTTGCTCAGACCGTCATCCTGGAGCTTGACAAGACCTCAGAACACCTACCGACGGCCTGGCAGGTCCACCGGGACTGGTTCAACGATCTGGCCCTACCGTGGAAACATGAAGGAGCACAGAACTGGAATAATGCGGAACGGCTGGTTGAGTTTGGAGCTCCACATGCTGTGAAAATGGACGTGTACAACCTTGGAGACCAGACTGGAGTGTTGCTCAAATCACTTGCTGGTGTTCCTGTGGCGCACATTGATGGAACCAAGTACCACCTGAAAAGTGGCCACGTGACATGCGAGGTAGGACTAGAAAAACTTAAGATGAAAGGTCTAACATACACAATGTGCGACAAGACGAAATTCACGTGGAAAAGAATTCCAACAGACAGTGGACATGACACAGTGGTCATGGAGGTTGCGTTCTCTGGGACCAAACCCTGTAGGATCCCGGTGAGGGCTGTGGCACACGGCTCTCCAGATGTGAACGTGGCTATGTTGATAACACCCAACCCCACAATCGAAAACAATGGTGGTGGTTTCATAGAAATGCAGTTACCTCCAGGAGACAATATTATCTATGTTGGGGAGCTGAGTCACCAATGGTTCCAAAAAGGGAGTAGCATTGGAAGGGTTTTTCAAAAAACCAGAAAAGGCATAGAAAGGCTGACAGTGATCGGAGAACACGCCTGGGATTTTGGATCTACTGGTGGTTTCCTAGCCTCGGTTGGTAAGGCGCTGCACACAGTTCTTGGCGGTGCCTTTAACAGCCTTTTTGGAGGAGTGGGGTTCTTGCCCAAGATCCTAGTGGGAGTGGTCCTGGCCTGGTTGGGCCTGAACATGAGGAACCCGACCATGTCCATGGGCTTCCTTCTGGCTGGAGGACTAGTTCTGGCCATGACACTTGGAGTGGGAGCTGATGTTGGCTGTGCTGTGGACACTGAACGGATGGAGCTCCGTTGTGGTGAGGGTCTGGTTGTGTGGAGAGAGGTATCCGAGTGGTATGACAATTATGCATACTACCCGGAGACACCAGGAGCTCTTGCTTCGGCCATAAAGGAGACCTTCAAGGAGGGAACTTGTGGCATAGTGCCCCAAAACAGACTTGAAATGGCCATGTGGAGGAGTTCGGCGACAGAACTGAACCTGGCTTTGGCGGAGGGAGACGCAAATCTCACAGTGGTGGTGGACAAACTCCACCCCACAGATTATCGAGGCGGCATTCCTGGATTGCTAAAAAAGGGGAGAGACATAAAGATCTCTTGGAAGAGTTGGGGCCACTCAATGATCTGGAGCGTCCCCGAGGCCCCCCGTCGGTTCATGGTGGGAACAGAGGGAAGCAGTGAGTGCCCACTAGAGAGAAGAAAAACAGGTATCTTCACGGTGGCAGAGTTTGGAGTTGGCCTGAGAACAAAAGTATTTTTGGACTTCAGACAGGAATCAACACACGAGTGTGACACAGGAGTGATGGGGGCTGCTGTCAAGAATGGCATGGCAGTCCACACAAACCAGACCCTCTGGATGAAATCCGTGAGAAATGAAACAGGGACCTACATAGTGGAACTTCTGGTCACTGACCTGAGAAACTGCTCATGGCCGGCTAGCCACACCATCGACAATGCTGAGGTGGTGGACTCAGAGCTCTTCCTTCCGGCCAGTCTGGCGGGGCCCAGATCCTGGTATAACAGGATACCTGGGTACTCAGAACAAGTGAAAGGACCATGGAAGTACTCGCCCATCCGAGTAACAAGAGAAGAGTGCCCTGGCACGAGGGTCATCATAAATGCCGACTGTGATAAAAGGGGGGCTTCTGTGAGGAGCACCACAGAGAGTGGCAAGGTGATTCCAGAGTGGTGCTGCCGGACGTGCACACTACCTCCAGTGACGTTCCGCACGGGGACAGACTGCTGGTATGCCATGGAAATACGTCCTGTTCATGACCAGGGAGGGCTTGTCCGCTCAATGGTGGTGGCAGACAATGGAGAGCTGCTCAGCGAGGGGGGCATCCCCGGAATAGTGGCCTTGTTCGTGGTCCTGGAATATGTTATCCGGAGGAGGCCAGCCACTGGAACAACGGCCATGTGGGGAGGCATTGTTGTCCTTGCACTGCTCGTCACTGGTCTGGTAAAGATCGAAAGCTTAGTGCGTTATGTCGTGGCAGTTGGGATCACATTTCATCTTGAGCTGGGGCCAGAGATTGTGGCTTTGACACTGTTACAGGCTGTGTTTGAGTTGAGGGTAGGCCTGCTCAGCGCTTTTGCGCTGCGCAGCAACCTCACCGTCAGAGAGATGGTAACCATCTACTTCCTTCTGCTGGTTCTGGAGCTGGGATTGCCAAGCGAGGGCCTTGGGGCTCTCTGGAAATGGGGAGATGCACTGGCTATGGGGGCATTGATTTTCAGAGCTTGCACAGCAGAGGGAAAGACCGGTGTTGGACTTCTGCTCATGGCTCTCATGACACAGCAAGACCTGGCGACTGCACATTATGGACTCATGCTCTTCTTGGGCGTGGCCTCATGTTGCTCAATCTGGAAACTGATTCGAGGACACAGAGAACAGAAGGGACTGACTTGGATTGTCCCTTTGGCCGGGTTACTCGGAGGAGAGGGCTCTGGAGTCAGATTGCTAGCTTTTTGGGAACTGGCCATCCATGGAAGGAGACGTTCATTCAGTGAACCACTGACTGTTGTGGGAGTCATGCTAACCCTGGCCAGCGGTATGATGCGGCACACCTCTCAGGAGGCTCTTTGCGCGCTCGCCGTGGCTTCGTTCCTCCTGCTCATGCTGGTGCTAGGGACAAGGAAGATGCAGTTAGTGGCTGAATGGAGTGGCTGTGTGGAGTGGCACCCAGAACTGATGAATGAAGGTGGAGAGGTGAGCCTGCGGGTCCGGCAGGATTCAATGGGAAACTTCCACCTGACAGAGCTTGAGAAGGAGGAAAGAGTGATGGCTTTCTGGCTGCTGGCAGGACTGGCGGCTTCAGCCTTTCACTGGTCCGGCATCCTTGGTGTGATGGGATTGTGGACGCTGTCAGAAATGCTGAGAACGGCTCGAAGATCAGACTTGGTCTTCTCTGGACAAGGAGGACGTGAGCGTGGTGACAGGCCCTTTGAGGTCAAGGATGGCGTCTACAGAATCTTCAGCCCGGGGCTGCTTTGGGGACAGCGTCAAGTGGGAGTTGGCTATGGTTCCAAAGGTGTCCTACACACGATGTGGCATGTGACGAGAGGGGCGGCGTTGTCCATTGATGACGCCGTCGCAGGGCCCTACTGGGCTGATGTCAAAGAGGACGTTGTATGCTACGGTGGAGCCTGGAGTCTTGAGGAGAAGTGGAAAGGTGAGACAGTGCAGGTCCATGCCTTTCCACCGGGGAGAGCCCATGAGGTGCACCAATGTCAGCCCGGAGAACTGCTCCTGGACACAGGTAGGAGGATAGGGGCAGTGCCAATCGATTTGGCAAAGGGGACATCTGGCAGTCCCATCCTCAACTCCCAGGGAGTGGTTGTGGGGCTGTATGGGAACGGACTGAAGACCAATGAAACCTACGTCAGCAGCATTGCTCAGGGTGAGGCGGAAAAGAGTCGACCCAATCTTCCGCCGGCCGTCATTGGCACAGGCTGGACAGCAAAAGGGCAGATCACAGTGTTGGACATGCACCCAGGCTCTGGGAAGACCCACAGAGTCCTCCCTGAGCTCATTCGCCAATGCATTGACAGACGCCTAAGGACATTGGTGTTGGCCCCAACCCGTGTGGTGCTTAAGGAAATGGAGCGTGCCTTGAATGGGAAGAGGGTCAGGTTCCATTCTCCTGCAGTTGGAGATCAACAAGTGGGAGGGTCTATCGTCGATGTGATGTGCCATGCAACCTATGTCAACAGACGCCTGCTCCCGCAGGGGAGACAGAACTGGGAAGTGGCAATCATGGATGAAGCTCATTGGACAGATCCACACAGCATAGCCGCTCGGGGTCACTTGTACACCCTGGCTAAAGAAAACAAATGTGCCTTGGTTCTTATGACGGCAACGCCACCTGGGAAGAGCGAGCCCTTCCCAGAGTCCAATGGAGCAATTTCCAGTGAAGAGAAGCAGATCCCTGATGGGGAGTGGCGTGATGGATTCGACTGGATCACCGAGTATGAGGGGCGTACCGCATGGTTCGTCCCCTCGATTGCAAAAGGTGGCATCATAGCACGTACCCTGAGACAAAAAGGAAAAAGTGTGATCTGTCTGAACAGCAAGACCTTTGAAAAGGACTACTCCAGAGTGAGAGATGAGAAACCCGACTTTGTGGTCACAACCGACATATCTGAAATGGGGGCCAACCTCGATGTGAGCCGTGTCATAGATGGACGAACAAACATCAAACCGGAAGAGGTTGATGGGCGAGTTGAGCTCACAGGGACCAGACGTGTGACCACGGCCTCTGCGACCCAACGCCGTGGGAGAGTCGGAAGACAGGAGGGAAGAACAGATGAATACATATACTCTGGACAGTGTGATGATGATGACAGTGGACTTGTGCAGTGGAAGGAAGCGCAGATACTTCTTGACAACATAACAACACTGCGGGGGCCTGTGGCCACCTTCTATGGACCAGAGCAGGACAAGATGCCAGAGGTGGCAGGTCATTTCCGCCTCACTGAAGAGAAAAGAAAGCATTTTCGACATCTTCTCACCCACTGTGACTTCACGCCGTGGCTAGCATGGCACGTCGCAGCAAACGTGTCTAGTGTGACAAGTCGGAACTGGACGTGGGAAGGTCCTGAGGAGAACACCGTGGACGAGGCCAACGGAGATCTAGTCACCTTCAGGAGCCCGAATGGGGCTGAAAGAACATTGAGGCCAGTGTGGAGGGATGCGCGCATGTTCAGAGAGGGACGTGACATCAGAGAGTTCGTCGCGTATGCCTCAGGGAGACGCAGCTTCGGAGACGTGCTGAGCGGAATGTCCGGGGTTCCTGAGCTTCTGCGCCACAGATGTGTTAGTGCCATGGATGTCTTCTACACACTGATGCATGAGGAGCCTGGCAGTAGAGCAATGAAGATGGCCGAGAGAGATGCTCCAGAGGCCTTCTTGACGGTGGTAGAGATGATGGTGCTCGGCCTGGCTACTCTTGGCGTCGTCTGGTGCTTTGTCGTCCGCACTTCGATCAGCCGGATGATGCTTGGCACGCTGGTACTGCTGGCCTCCTTGGCGCTCCTGTGGGCTGGCGGTGTAAGCTACGGGAACATGGCAGGAGTGGCTCTCATTTTCTACACGTTGCTGACGGTGCTGCAGCCTGAGGCGGGAAAACAGAGAAGCAGCGATGACAACAAGTTGGCCTACTTTTTGTTGACGCTCTGCAGTCTGGCTGGACTGGTGGCCGCCAATGAGATGGGATTTCTGGAGAAGACCAAAGCGGACCTGTCCACGGTGTTGTGGAGTGAACATGAGGAGTTGCGGTCGTGGGAAGAGTGGACCAACATCGACATCCAGCCTGCACGTTCTTGGGGAACTTACGTGTTGGTGGTCTCCTTGTTCACACCATACATAATCCACCAACTTCAGACCAAGATCCAACAGCTCGTCAACAGCGCTGTTGCAACAGGAGCCCAGGCCATGCGAGACCTCGGAGGAGGGGCTCCATTTTTTGGGGTAGCAGGGCATGTGATGGCTTTGGGAGTGGTATCTCTAGTTGGTGCAACGCCAACCTCTTTGGTGGTTGGTGTTGGTCTGGCGGCGTTCCACCTGGCCATTGTGGTGTCCGGACTAGAGGCTGAGTTGACACAAAGAGCCCACAAAGTCTTCTTCTCGGCAATGGTACGCAATCCCATGGTGGATGGAGACGTCATCAATCCATTTGGAGAGGGAGAGGCAAAACCTGCTCTATATGAGAGAAAAATGAGCCTGGTCTTGGCAATAGTGCTTTGCTTGATGTCAGTGGTCATGAACAGAACGGTGCCTTCCATCACCGAGGCTTCTGCTGTGGGACTGGCGGCAGCGGGACAATTGCTCAGACCAGAGGCGGACACTCTGTGGACGATGCCAGTGGCCTGTGGCTTGAGCGGCGTGGTCAGGGGCAGTCTCTGGGGATTCTTGCCCCTTGGGCACAGACTCTGGCTCAGGGCTTCTGGGAGTAGGCGTGGCGGCTCTGAAGGGGACACTCTTGGTGACTTGTGGAAACGGAAGCTCAATGGCTGTACCAAGGAAGAGTTCTTCGCCTACAGGCGCACTGGCATCCTGGAGACGGAAAGGGACAAGGCGCGGGAACTCCTCAGGAGAGGGGAGACCAACATGGGGCTGGCGGTGTCACGGGGCACGGCAAAACTTGCCTGGCTTGAGGAACGAGGTTACGCAACTCTCAAGGGTGAGGTCGTGGACCTTGGATGTGGAAGAGGCGGCTGGTCATACTATGCAGCCTCTCGGCCGGCTGTCATGAGTGTCAAAGCTTACACAATTGGTGGAAAGGGACATGAGACTCCAAAGATGGTGACAAGCCTGGGTTGGAACCTGATCAAGTTCAGAGCGGGAATGGATGTGTTCAGCATGCAACCACACCGAGCTGACACCATCATGTGTGACATTGGAGAAAGCAACCCAGATGCCGTGGTGGAGGGTGAGAGAACACGGAAAGTGATTTTACTCATGGAACAGTGGAAGAACCGTAACCCCACGGCCACCTGTGTCTTCAAAGTGTTGGCCCCGTACCGCCCAGAGGTCATAGAAGCACTGCACAGATTCCAACTGCAGTGGGGCGGAGGACTGGTGAGGACCCCTTTTTCGAGGAACTCAACCCATGAGATGTATTATTCAACTGCTGTCACTGGAAACATTGTGAATTCTGTCAACATCCAGTCAAGGAAACTCCTGGCCCGGTTTGGGGACCAGAGGGGACCCACCAGAGTGCCTGAGCTGGACCTTGGAGTTGGGACTCGGTGTGTTGTTTTGGCTGAGGACAAGGTGAAAGAAAAAGATGTGCAGGAGAGGATCAGTGCGTTGCGGGAACAGTATGGTGAGACCTGGCACATAGACAGAGAGCACCCGTACAGGACCTGGCAGTACTGGGGCAGCTACCGCACCGCGCCAACCGGGTCGGCGGCGTCACTGATTAATGGGGTCGTGAAACTTCTCAGCTGGCCATGGAACGCGCGGGAGGATGTCGTGCGAATGGCCATGACTGACACCACAGCCTTTGGACAGCAGCGAGTGTTCAAAGAGAAGGTTGACACCAAAGCTCAGGAGCCTCAGCCTGGCACAAAGGTCATCATGAGAGCAGTGAATGACTGGATTCTGGAACGATTGGCACGAAAAAGCAAACCACGAATGTGCAGCAGAGAGGAATTCATAGCGAAAGTGAAATCCTATGCGGTTCTGGGGGCTTGGTCTGATGAGCAGAACAGGTGGTCAAGTGCAAAAGAGGCCGTGGAGGATCCCGCATTCTGGCAACTCGTGGATGAAGAGAGAGAGAGACACCTCGCTGGGAGATGCGCCCACTGTGTGTATAACATGATGGGCAAGAGAGAAAAGAAGCTTGGAGAGTTCGGAGTGGCCAAAGGAAGCCGGGCCATATGGTACATGTGGCTGGGGAGCCGCTTTCTGGATTTCGAAGCTCTTGGCTTCTTGAATGAGGACCACTGGGCCTCTAGGGGGTCCAGTGGATCTGGAGTGGAGGGAATAAGCCTGAACTACCTGGGCTGGCATCTCAAAGGGTTGTCAACATTGGAAGGAGGCCTTTTTTACGCAGATGACACAGCCGGCTGGGATACCAAGGTCACTAACGCAGACCTAGAGGATGAAGAGCAGCTCCTACGCTACATGGAGGGTGAACACAAGCAACTGGCGGCTACAATAATGCAGAAGGCATACCACGCTAAAGTGGTGAAAGTTGCCCGGCCCTCCCGAGATGGAGGCTGCATCATGGATGTCATCACAAGAAGAGACCAAAGAGGTTCAGGACAGGTTGTGACTTATGCCCTCAACACCCTTACCAACATAAAGGTTCAACTAATCCGAATGATGGAGGGGGAGGGAGTCATTGAGGCCTCGGACGCACACAACCCAAGACTACTTCGAGTGGAACGATGGCTGAGAGATCATGGAGAAGAACGTCTCGGAAGAATGCTCGTGAGTGGCGATGACTGTGTGGTGAGGCCAGTGGATGATAGGTTCAGTAGGGCGCTCTACTTTCTGAATGACATGGCAAAAACCAGGAAAGACATTGGGGAATGGGAGCATTCGGTTGGCTTTTCGAACTGGGAGGAGGTTCCCTTCTGCTCACACCATTTCCACGAGCTGGTGATGAAAGATGGGCGTGCCCTCATAGTGCCATGCCGAGACCAAGATGAACTGGTTGGAAGAGCCCGCGTCTCACCAGGCTGCGGCTGGAGCGTCCGCGAAACTGCCTGCCTTTCAAAGGCTTATGGGCAGATGTGGCTGCTGAGTTACTTCCATCGGCGCGACTTGCGAACGCTTGGACTCGCCATCTGTTCGGCGGTGCCCGTCGACTGGGTCCCTACTGGCCGCACGACCTGGAGCATTCATGCTAGCGGATCCTGGATGACCACAGAGGACATGCTGGATGTCTGGAACAGGGTGTGGATTCTGGACAACCCCTTCATGCATAGCAAAGAAAAGATTGCGGAATGGAGGGATGTCCCGTACCTCCCCAAATCCCATGACATGCTGTGCTCCTCCCTTGTTGGGAGGAAAGAGAGGGCAGAGTGGGCCAAGAACATCTGGGGAGCAGTGGAGAAAGTCAGGAAGATGATCGGACAAGAGAAGTTCAAGGACTACCTTTCCTGCATGGACCGGCATGACTTGTCACTGGAGCTCAAACTGGAGAGCTCAATAATC
>AHF27217
ATGGTCAAGAAGGCCATCCTGAAAGGTAAGGGGGGCGGTCCCCCTCGACGAGTGTCGAAAGAGACCGCAACGAAGACGCGTCAACCCAGAGCCCAAATGCCAAATGGGCTTGTGTTGATGCGCATGATGGGGATCTTGTGGCATGCCGTAGCTGGCACCGCGAGAAACCCCGTGTTGAAGGCGTTCTGGAACTCAGTCCCTCTGAAACAGGCCACATCAGCACTGCGGAAGATCAAAAGGACAGTGAGTGCCCTGATGGTTGGCTTGCAAAAACGTGGGAAAAGGAGGTCAGCGACGGACTGGATGAGCTGGTTGCTGGTCATTACTCTGTTGGGGATGACGCTTGCTGCAACGGTGAGGAAAGAAAGGGACGGCTCAACTGTGATCAGAGCTGAAGGAAAGGATGCAGCAACTCAGGTGCGTGTGGAGAATGGCACCTGTGTGATCCTGGCTACTGATATGGGGTCATGGTGTGATGATTCACTGTCCTATGAGTGTGTGACCATAGATCAAGGAGAAGAGCCTGTTGACGTGGATTGTTTTTGCCGGAACGTTGATGGAGTCTATCTGGAGTATGGACGCTGTGGGAAACAGGAAGGCTCACGGACAAGGCGCTCAGTGCTGATCCCATCCCATGCTCAGGGGGAGCTGACGGGGAGGGGACACAAATGGCTAGAAGGAGACTCGCTGCGAACACACCTCACTAGAGTTGAGGGATGGGTCTGGAAGAACAAGCTACTTGCCTTAGCGATGGTTACCGTTGTGTGGTTGACCCTGGAGAGTGTGGTGACCAGGGTCGCCGTTCTGGTTGTGCTCCTGTGTTTAGCACCGGTCTACGCTTCGCGTTGCACACACTTGGAAAACAGGGACTTTGTGACTGGTACTCAGGGGACTACGAGGGTCACCTTGGTGCTAGAACTGGGTGGATGTGTTACCATAACAGCTGAGGGGAAACCTTCAATGGATGTGTGGCTTGACGCCATTTACCAGGAGAACCCTGCTAAGACACGTGAGTACTGTTTACACGCCAAGTTGTCGGACACTAAGGTTGCAGCCAGATGCCCAACGATGGGACCAGCCACTTTGGCTGAAGAACACCAGGGCGGCACAGTGTGTAAGAGAGATCAGAGTGACCGAGGCTGGGGCAACCACTGTGGACTGTTTGGAAAGGGTAGCATTGTGGCCTGTGTCAAGGCGGCTTGTGAGGCAAAAAAGAAAGCCACAGGACATGTGTACGACGCCAACAAAATAGTGTACACGGTTAAAGTCGAACCACACACGGGAGACTATGTTGCCGCAAACGAGACACATAGTGGGAGGAAGACGGCATCCTTCACAGTTTCTTCAGAGAAAACCATTCTGACTATGGGTGAGTATGGAGATGTGTCTTTGTTGTGCAGGGTCGCTAGTGGTGTTGACTTGGCCCAGACCGTCATCCTTGAGCTTGACAAGACAGTGGAACACCTTCCAACGGCTTGGCAGGTCCACAGGGACTGGTTTAATGATCTGGCTCTGCCATGGAAACATGAAGGAGCGCAAAACTGGAATAACGCAGAAAGACTGGTTGAATTTGGGGCTCCTCACGCTGTCAAGATGGACGTGTACAACCTCGGAGACCAGACTGGAGTGTTACTGAAGGCTCTCGCTGGGGTTCCCGTGGCACACATTGAGGGAACCAAGTACCACCTGAAGAGTGGCCATGTGACATGCGAAGTGGGACTGGAAAAACTGAAGATGAAAGGTCTTACGTACACAATGTGTGACAAAACAAAGTTCACATGGAAGAGAGCTCCAACAGACAGTGGGCATGACACAGTGGTCATGGAAGTCACATTCTCTGGAACAAAGCCCTGTAGGATCCCAGTCAGGGCAGTGGCACATGGATCTCCAGATGTGAACGTGGCCATGCTGATAACGCCAAACCCAACAATTGAAACCAATGGAGGTGGCTTCATAGAGATGCAGCTGCCCCCAGGGGATAACATCATCTATGTTGGGGAACTGAGTCATCAATGGTTCCAAAAAGGGAGCAGCATCGGAAGGGTTTTCCAAAAGACCAAGAAAGGCATAGAAAGACTGACAGTGATAGGAGAGCACGCCTGGGACTTCGGTTCTGCTGGAGGCTTTCTGAGTTCAATTGGGAAGGCGGTGCATACGGTCCTTGGTGGTGCTTTCAACAGCATCTTCGGGGGAGTGGGGTTTCTACCAAAGCTTTTATTAGGAGTGGCATTGGCTTGGTTGGGCCTGAACATGAGAAACCCTACAATGTCCATGAGCTTTCTCTTGGCTGGAGGTCTGGTCTTGGCCATGACCCTTGGAGTGGGGGCGGACGTTGGCTGTGCTGTGGACACGGAACGAATGGAGCTCCGCTGTGGCGAGGGCCTGGTCGTGTGGAGAGAGGTCTCAGAATGGTATGACAACTATGCCTATTACCCGGAGACACCGGGGACCCTTGCATCAGCCATAAAGGAGACATTTGAGGAGGGAAGCTGTGGCGTGGTCCCCCAGAACAGGCTCGAGATGGCCATGTGGAGAAGCTCGGTCACAGAGCTGAATCTGGCTCTGGCGGAAGGGGAGGCAAATCTCACAGTGGTGGTGGACAAGTTTGACCCCACTGACTACCGAGGTGGTGTCCCTGGTTTACTGAAAAAAGGAAAGGACATAAAAGTCTCCTGGAAAAGCTGGGGCCATTCAATGATCTGGAGCATTCCTGAGGCCCCCCGTCGCTTCATGGTGGGCACGGAAGGACAAAGTGAGTGTCCCCTGGAGAGACGGAAGACAGGTGTTTTCACGGTGGCAGAATTCGGGGTTGGCCTGAGAACAAAGGTCTTCTTGGATTTCAGACAGGAACCAACACATGAGTGTGACACAGGAGTGATGGGAGCTGCCGTCAAGAACGGCATGGCAATCCACACAGATCAAAGTCTCTGGATGAGATCAATGAAAAATGACACAGGCACTTACATAGTTGAACTTTTGGTCACTGACCTGAGGAACTGCTCATGGCCTGCAAGCCACACCATCGACAATGCTGACGTGGTGGACTCGGAGTTATTCCTTCCGGCGAGCCTGGCAGGACCCAGATCCTGGTACAACAGGATACCCGGTTATTCAGAACAGGTGAAAGGGCCATGGAAGTACACGCCTATCCGAGTCATCAGAGAGGAGTGTCCCGGCACGACCGTTACCATCAACGCCAAGTGTGACAAAAGAGGAGCATCTGTGAGGAGTACCACAGAGAGTGGCAAGGTTATCCCAGAATGGTGCTGCCGAGCGTGCACAATGCCACCAGTGACGTTCCGGACTGGAACTGATTGCTGGTATGCCATGGAAATACGGCCAGTCCATGACCAGGGGGGGCTTGTTCGCTCAATGGTGGTTGCGGACAACGGTGAATTACTTAGTGAGGGAGGGGTCCCCGGAATAGTGGCATTGTTTGTGGTCCTTGAATACATCATCCGTAGGAGACCCTCCACGGGAACAACGGTTGTGTGGGGGGGCATTGTTGTTCTCGCTCTGCTTATCACCGGGATGGTCAGGATAGAGAGCCTGGTGCGCTATGTGGTGGCAGTGGGGATCACATTCCACCTTGAGCTAGGGCCAGAGATTGTGGCCTTGATGCTACTCCAGGCTGTGTTTGAGCTGAGGGTGGGTTTGCTCAGCGCATTTGCATTGCGCAGAAGCCTCACCGTCCGAGAGATGGTGACCACCTACTTTCTTTTGCTGGTCCTGGAATTGGGGCTGCCGGGTGCGAGCCTTGAGGATTTCTGGAAATGGGGTGATGCACTGGCCATGGGGGCGCTGATACTCAGGGCTTGTACGGCAGAAGGAAAGACTGGAGCGGGGCTCTTGCTCATGGCTCTCATGACGCAGCAGGATGTGGTGACTGTGCATCGTGGACTGGTGTGCTTCCTGAGTGTAGCTTCGGCTTGCTCGGTCTGGAAGCTGCTCAAGGGACACAGAGAGCAGAAGGGATTGACCTGGATTGTCCCCCTGGCTAGATTGCTTGGGGGAGAGGGCTCTGGAATCAGACTGCTGGCGTTCTGGGAGCTGTCAGCTCACAGAGGAAGACGATCTTTCAGTGAACCACTAACTGTGGTAGGAGTCATGCTAACACTGGCCAGCGGCATGATGCGACACACCTCCCAGGAGGCCCTCTGTGCACTCGCAGTGGCCTCGTTTCTCTTGTTGATGCTGGTGCTGGGGACAAGAAAGATGCAGCTGGTTGCCGAATGGAGTGGCTGCGTGGAATGGCATCCGGAACTAGTGAATGAGGGTGGAGAGGTTAGCCTGCGGGTCCGTCAGGACGCGATGGGAAACTTTCACTTGACTGAGCTCGAGAAAGAAGAGAGAATGATGGCTTTTTGGCTGCTTGCCGGCTTGGCAGCTTCGGCCATTCATTGGTCAGGCATTCTTGGTGTGATGGGACTGTGGACGCTCACGGAAATGCTGAGGTCATCCCGAAGGTCTGACCTGGTTTTCTCTGGACAGGGGGGTCGAGAGCGTGGTGACAGACCTTTTGAGGTTAAGGACGGTGTCTACAGGATTTTCAGCCCCGGCTTGTTCTGGGGTCAGAACCAGGTGGGAGTTGGCTACGGCTCCAAGGGTGTCTTGCACACGATGTGGCACGTGACGAGAGGAGCGGCGCTGTCTATTGATGATGCTGTGGCCGGTCCCTACTGGGCTGATGTGAGGGAGGATGTCGTGTGCTACGGAGGAGCCTGGAGTCTGGAGGAAAAATGGAAAGGAGAAACAGTACAGGTCCATGCCTTCCCACCGGGGAAGGCCCATGAGGTGCATCAGTGCCAGCCTGGGGAGTTGATCCTTGACACCGGAAGGAAGCTTGGGGCAATACCAATTGATTTGGTAAAAGGAACATCAGGCAGCCCTATTCTTAACGCCCAGGGAGTGGTTGTGGGGCTATACGGAAACGGCCTAAAAACTAATGAGACCTATGTCAGCAGCATTGCTCAAGGGGAAGCGGAGAAGAGTCGACCCAACCTCCCACAGGCTGTTGTGGGCACGGGCTGGACATCAAAGGGTCAGATCACAGTGCTGGATATGCACCCAGGCTCGGGGAAGACCCACAGAGTCCTCCCGGAGCTCATTCGCCAATGCATTGACAGGCGCCTGAGAACGTTGGTGTTGGCTCCAACTCGTGTGGTACTCAAAGAAATGGAGCGCGCCTTGAATGGGAAACGGGTCAGGTTCCACTCACCAGCAGTCAGTGACCAACAGGCTGGAGGGGCAATTGTCGACGTGATGTGTCACGCAACCTATGTCAACAGACGGCTACTCCCACAGGGGAGACAAAATTGGGAGGTGGCAATCATGGATGAGGCCCACTGGACGGACCCCCACAGCATAGCTGCCAGAGGTCATTTGTACACTCTGGCAAAAGAAAACAAGTGTGCACTGGTCTTGATGACAGCGACACCTCCTGGTAAGGGTGAACCCTTTCCGGAGTCTAATGGAGCCATTACTAGTGAGGAAAGACAGATTCCTGATGGAGAGTGGCGTGACGGGTTTGACTGGATCACTGAGTATGAAGGGCGCACCGCCTGGTTTGTCCCTTCGATTGCAAAGGGTGGTGCTATAGCTCGCACCTTGAGACAGAAAGGGAAAAGTGTGATCTGTTTGAACAGCAAAACCTTTGAAAAGGACTACTCCAGAGTGAGGGATGAGAAGCCTGACTTTGTGGTGACGACTGATATCTCGGAGATGGGAGCCAACCTTGACGTGACCCGCGTCATAGATGGGAGGACAAACATCAAGCCTGAGGAGGTTGATGGGAAGGTCGAGCTCACCGGGACCAGGCGAGTGACCACGGCTTCCGCTGCCCAACGGCGCGGAAGAGTTGGTCGGCAAGACGGACGAACAGATGAATACATATACTCTGGACAGTGTGATGATGATGACAGTGGACTAGTGCAATGGAAAGAGGCGCAAATACTTCTTGACAACATAACAACCTTGCGGGGGCCCGTGGCCACTTTCTATGGACCAGAACAGGACAAGATGCCGGAGGTGGCCGGTCACTTTCGACTCACTGAAGAGAAAAGAAAGCACTTCCGACATCTTCTCACCCATTGTGACTTCACACCGTGGCTGGCATGGCACGTCGCAGCGAATGTGTCCAGCGTCACGGATCGAAGCTGGACATGGGAAGGGCCGGAGGCAAATGCCGTGGATGAGGCCAGTGGTGACTTGGTCACTTTTAGGAGCCCGAATGGGGCGGAGAGAACTCTCAGGCCGGTGTGGAAGGACGCACGCATGTTCAAAGAGGGACGTGACATCAAAGAATTCGTGGCGTACGCGTCTGGGCGCCGCAGCTTCGGAGGTGTTCTGACAGGAATGTCGGGGGTTCCGGAGCTTTTGCGGCACAGATGCGTCAGTGCCCTGGATGTCTTCTACACACTCATGCATGAGGAACCTGGCAGCAGAGCAATGAGAATGGCGGAGAGAGATGCCCCAGAGGCCTTTCTGACCATGGTTGAGATGATGGTGCTGGGTCTGGCAACCCTGGGTGTCATCTGGTGCTTCGTCGTCCGGACTTCAATCAGCCGTATGATGTTGGGCACGCTGGTCCTGCTGGCCTCTTTGCTACTCTTGTGGGCAGGTGGCGTCGGCTATGGGAATATGGCCGGAGTGGCTCTCATCTTCTACACGTTGCTGACGGTGCTGCAACCCGAGGCGGGAAAACAGAGAAGCAGTGACGACAACAAACTGGCATATTTCTTGCTGACGCTCTGCAGCCTTGCTGGACTGGTTGCAGCCAATGAGATGGGGTTTCTGGAGAAGACTAAGGCAGACTTGTCCACGGTGCTGTGGAGTGCACAGGAGGAACCCCGGCCATGGAGTGAATGGACGAATGTGGACATCCAGCCAGCGAGGTCCTGGGGAACCTATGTTCTGGTGGTGTCTCTGTTTACACCTTACATCATCCACCAACTGCAGACCAAAATCCAACAACTTGTCAACAGCGCCGTGGCATCTGGTGCACAGGCCATGAGAGACCTTGGGGGAGGTGCCCCCTTCTTTGGTGTGGCGGGACATGTCATGACCCTTGGGGTGGTGTCACTGATTGGGGCTACTCCCACCTCACTGATGGTGGGCGTTGGCTTGGCGGCACTCCATCTGGCCATTGTGGTGTCTGGTCTGGAGGCTGAATTAACACAGAGGGCTCATAAGGTCTTTTTCTCTGCAATGGTGCGCAACCCCATGGTGGATGGGGATGTCATCAACCCATTCGGGGAGGGGGAGGCAAAACCTGCTCTATATGAAAGGAAAATGAGCCTGGTGTTGGCCATAGTGTTGTGCCTCATGTCGGTGGTCATGAACCGGACGGTGGCCTCCATAATAGAGGCTTCAGCTGTGGGACTGGCAGCAGCGGGACAGCTGCTTAGGCCGGAGGCTGACACACTGTGGACGATGCCGGTTGCTTGTGGCATGAGTGGCGTGGTCAGGGGTAGCCTGTGGGGGTTTCTGCCCCTTGGGCATAGACTCTGGCTTAGAGCTTCTGGGGGTAGGCGTGGTGGTTCTGAGGGAGACACGCTTGGAGATCTCTGGAAGCGGAGGCTGAACAACTGCACCAGGGAGGAATTCTTTGTGTACAGGCGCACTGGCATCCTGGAGACGGAACGTGACAAGGCTAGAGAGTTGCTCAGAAGAGGAGAGACCAATATGGGATTGGCTGTCTCTCGGGGCACGGCAAAGCTTGCCTGGCTTGAGGAACGCGGATATGCTACCCTCAAGGGAGAGGTGGTAGATCTTGGATGTGGAAGGGGTGGCTGGTCCTATTATGCGGCATCCCGACCGGCAGTCATGAGTGTCAGGGCATACACCATTGGTGGAAGAGGGCACGAGGCCCCAAAGATGGTAACAAGCTTGGGTTGGAACTTGATTAAATTTAGATCAGGAATGGACGTCTTCAGCATGCAGCCACACCGGGCTGACACTGTCATGTGTGACATCGGAGAGAGCAGCCCAGATGCCGCTGTGGAGGGTGAGAGGACAAGGAAAGTGATATTGCTCATGGAGCAATGGAAAAACAGGAACCCCACGGCTGCCTGTGTGTTCAAGGTGCTGGCCCCATATCGCCCAGAAGTGATAGAAGCACTGCACAGATTCCAACTGCAATGGGGGGGGGGTCTGGTGAGGACCCCTTTTTCAAGGAACTCCACCCATGAGATGTATTACTCAACAGCTGTCACTGGGAACATAGTGAACTCCGTCAACGTACAGTCGAGGAAACTCTTGGCTCGGTTTGGAGACCAGAGAGGGCCAACCAAGGTGCCTGAACTTGACCTGGGAGTTGGAACTCGGTGTGTGGTCTTAGCTGAGGACAAGGTGAAAGAACAAGACGTACAAGAGAGGATCAGAGCGTTGCGGGAGCAGTACAGCGAAACCTGGCACATGGACGAGGAACATCCGTACCGGACATGGCAGTACTGGGGCAGCTACCGCACGGCACCAACCGGCTCGGCGGCGTCACTGATCAATGGGGTTGTGAAACTCCTCAGCTGGCCATGGAACGCACGGGAAGATGTGGTGCGCATGGCCATGACTGACACAACGGCTTTCGGACAGCAGAGAGTGTTCAAAGATAAAGTTGACACAAAGGCACAGGAGCCTCAGCCCGGTACAAGAGTCATCATGAGAGCAGTAAATGATTGGATTTTGGAACGACTGGCGCAGAAAAGCAAACCGCGCATGTGCAGCAAAGAAGAATTCATAGCAAAAGTGAAATCAAATGCAGCCTTGGGAGCTTGGTCAGATGAGCAGAACAGATGGGCAAGTGCAAGAGAGGCTGTAGAGGATCCTGCATTCTGGCACCTCGTGGATGAAGAGAGAGAAAGGCACCTCATGGGGAGATGCGCGCACTGCGTGTACAACATGATGGGCAAGAGAGAGAAGAAACTGGGAGAGTTTGGAGTGGCGAAAGGAAGTCGGGCCATTTGGTACATGTGGCTGGGGAGTCGCTTTCTGGAGTTCGAGGCTCTTGGATTCTTGAATGAAGACCATTGGGCCTCTAGAGAGTCCAGTGGAGCTGGAGTTGAGGGAATAAGCTTGAACTACCTGGGCTGGCACCTCAAGAAGTTGTCAGCCCTGAATGGAGGACTCTTCTATGCAGATGACACAGCTGGCTGGGACACGAAAGTTACCAATGCAGACTTAGAGGATGAAGAGCAGATCCTACGGTACATGGAGGGTGAGCACAAACAATTGGCAACCACAATAATGCAAAAAGCATACCATGCCAAAGTCGTGAAGGTCGCGAGGCCCTCCCGTGATGGAGGCTGCATCATGGATGTCATCACAAGAAGAGATCAAAGAGGCTCAGGCCAGGTTGTGACCTATGCCCTCAACACCCTCACCAACATAAAGGTGCAATTAATCCGCATGATGGAAGGGGAAGGGGTCATAGAGGCAGCGGATGCACATAACCCGAGACTGCTTCGAGTGGAGCGCTGGCTGAAAGAACATGGAGAAGAGCGTCTTGGAAGAATGCTCGTCAGTGGTGACGACTGTGTGGTGAGGCCTTTGGATGACAGATTTGGCAAAGCACTTTACTTTCTGAATGACATGGCCAAGACCAGGAAGGACATTGGGGAATGGGAGCACTCGGCTGGCTTTTCAAGCTGGGAGGAGGTCCCCTTTTGTTCACACCATTTCCACGAGTTAGTGATGAAGGACGGACGCGCCTTGGTGGTGCCGTGCCGAGACCAGGATGAACTCGTTGGGAGGGCGCGCATTTCACCAGGGTGCGGCTGGAGTGTCCGCGAGACGGCCTGCCTTTCAAAAGCCTACGGGCAGATGTGGCTGCTGAGCTACTTCCATCGGCGAGACCTGAGGACGCTCGGGCTTGCCATTAACTCAGCAGTGCCTGTCGATTGGGTTCCTACCGGCCGCACGACATGGAGCATCCATGCCAGTGGGGCTTGGATGACCACAGAGGACATGCTGGACGTCTGGAACCGAGTGTGGATTTTGGACAACCCTTTCATGCAGAACAAGGAAAGGGTCATGGAGTGGAGGGATGTTCCGTACCTCCCTAAAGCTCAGGACATGTTATGTTCCTCCCTTGTTGGGAGGAAAGAAAGAGCAGAATGGGCCAAGAACATCTGGGGAGCGGTGGAAAAGGTGAGGAAGATGATAGGTCCTGAAAAGTTCAAGGACTATCTCTCCTGTATGGACCGCCATGACCTGCACTGGGAGCTCAGACTGGAGAGCTCAATAATC
>AHF27216
ATGGTCAAGAAGGCCATCCTGAAAGGTAAGGGGGGCGGTCCCCCTCGACGAGTGTCGAAAGAGACCGCAACGAAGACGCGTCAACCCAGAGCCCAAATGCCAAATGGGCTTGTGTTGATGCGCATGATGGGGATCTTGTGGCATGCCGTAGCTGGCACCGCGAGAAACCCCGTGTTGAAGGCGTTCTGGAACTCAGTCCCTCTGAAACAGGCCACATCAGCACTGCGGAAGATCAAAAGGACAGTGAGTGCCCTGATGGTTGGCTTGCAAAAACGTGGGAAAAGGAGGTCAGCGACGGACTGGATGAGCTGGTTGCTGGTCATTACTCTGTTGGGGATGACGCTTGCTGCAACGGTGAGGAAAGAAAGGGACGGCTCAACTGTGATCAGAGCTGAAGGAAAGGATGCAGCAACTCAGGTGCGTGTGGAGAATGGCACCTGTGTGATCCTGGCTACTGATATGGGGTCATGGTGTGATGATTCACTGTCCTATGAGTGTGTGACCATAGATCAAGGAGAAGAGCCTGTTGACGTGGATTGTTTTTGCCGGAACGTTGATGGAGTCTATCTGGAGTATGGACGCTGTGGGAAACAGGAAGGCTCACGGACAAGGCGCTCAGTGCTGATCCCATCCCATGCTCAGGGGGAGCTGACGGGGAGGGGACACAAATGGCTAGAAGGAGACTCGCTGCGAACACACCTCACTAGAGTTGAGGGATGGGTCTGGAAGAACAAGCTACTTGCCTTAGCGATGGTTACCGTTGTTTGGTTGACCCTGGAGAGTGTGGTGACCAGGGTCGCCGTTCTGGTTGTGCTCCTGTGTTTGGCACCGGTCTACGCTTCGCGTTGCACACACTTGGAAAACAGGGACTTTGTGACTGGTACTCAGGGGACTACGAGGGTCACCTTGGTGCTAGAACTGGGTGGATGTGTTACCATAACAGCTGAGGGGAAACCTTCAATGGATGTGTGGCTTGACGCCATTTACCAGGAGAACCCTGCTAAGACACGTGAGTACTGTTTACACGCCAAGTTGTCGGACACTAAGGTTGCAGCCAGATGCCCAACGATGGGACCAGCCACTTTGGCTGAAGAACACCAGGGCGGCACAGTGTGTAAGAGAGATCAGAGTGACCGAGGCTGGGGCAACCACTGTGGACTGTTTGGAAAGGGTAGCATTGTGGCCTGTGTCAAGGCGGCTTGTGAGGCAAAAAAGAAAGCCACAGGACATGTGTACGACGCCAACAAAATAGTGTACACGGTTAAAGTCGAACCACACACGGGAGACTATGTTGCCGCAAACGAGACACATAGTGGGAGGAAGACGGCGTCCTTCACAGTTTCTTCAGAGAAAACCATTCTGACTATGGGTGAGTATGGAGATGTGTCTTTGTTGTGCAGGGTCGCTAGTGGTGTTGACTTGGCCCAGACTGTCATCCTTGAGCTTGACAAGACAGTGGAACACCTTCCAACGGCTTGGCAGGTCCACAGGGACTGGTTCAATGATCTGGCTCTGCCATGGAAACATGAGGGAGCGCAAAACTGGAATAACGCAGAAAGACTGGTTGAATTTGGGGCTCCTCACGCTGTCAAGATGGACGTGTACAACCTCGGAGACCAGACTGGAGTGTTACTGAAGGCTCTCGCTGGGGTTCCCGTGGCACACATTGAGGGAACCAAGTACCACCTGAAGAGTGGCCATGTGACATGCGAAGTGGGACTGGAAAAACTGAAGATGAAAGGTCTTACGTACACAATGTGTGACAAAACAAAGTTCACATGGAAGAGAGCTCCAACAGACAGTGGGCATGACACAGTGGTCATGGAAGTCACATTCTCTGGAACAAAGCCCTGTAGGATCCCAGTCAGGGCAGTGGCACATGGATCTCCAGATGTGAACGTGGCCATGCTGATAACGCCAAACCCAACAATTGAAACCAATGGAGGTGGCTTCATAGAGATGCAGCTGCCCCCAGGGGATAACATCATCTATGTTGGGGAACTGAGTCATCAATGGTTCCAAAAAGGGAGCAGCATCGGAAGGGTTTTCCAAAAGACCAAGAAAGGCATAGAAAGACTGACAGTGATAGGAGAGCACGCCTGGGACTTCGGTTCTGCTGGAGGCTTTCTGAGTTCAATTGGGAAGGCGGTGCATACGGTCCTTGGTGGTGCTTTCAACAGCATCTTCGGGGGAGTGGGGTTTCTACCAAAGCTTTTATTAGGAGTGGCATTGGCTTGGTTGGGCCTGAACATGAGAAACCCTACAATGTCCATGAGCTTTCTCTTGGCTGGAGGTCTGGTCTTGGCCATGACCCTTGGAGTGGGGGCGGACGTTGGCTGTGCTGTGGACACGGAACGAATGGAGCTCCGCTGTGGCGAGGGCCTGGTCGTGTGGAGAGAGGTCTCAGAATGGTATGACAACTATGCCTATTACCCGGAGACACCGGGGACCCTTGCATCAGCCATAAAGGAGACATTTGAGGAGGGAAGCTGTGGCGTGGTCCCCCAGAACAGGCTCGAGATGGCCATGTGGAGAAGCTCGGTCACAGAGCTGAATCTGGCTCTGGCGGAAGGGGAGGCAAATCTCACAGTGGTGGTGGACAAGTTTGACCCCACTGACTACCGAGGTGGTGTCCCTGGTTTACTGAAAAAAGGAAAGGACATAAAAGTCTCCTGGAAAAGCTGGGGCCATTCAATGATCTGGAGCATTCCTGAGGCCCCCCGTCGCTTCATGGTGGGCACGGAAGGACAAAGTGAGTGTCCCCTGGAGAGACGGAAGACAGGTGTTTTCACGGTGGCAGAATTCGGGGTTGGCCTGAGAACAAAGGTCTTCTTGGATTTCAGACAGGAACCAACACATGAGTGTGACACAGGAGTGATGGGAGCTGCCGTCAAGAACGGCATGGCAATCCACACAGATCAAAGTCTCTGGATGAGATCAATGAAAAATGACACAGGCACTTACATAGTTGAACTTTTGGTCACTGACCTGAGGAACTGCTCATGGCCTGCAAGCCACACCATCGACAATGCTGACGTGGTGGACTCGGAGTTATTCCTTCCGGCGAGCCTGGCAGGACCCAGATCCTGGTACAACAGGATACCCGGTTATTCAGAACAGGTGAAAGGGCCATGGAAGTACACGCCTATCCGAGTCATCAGAGAGGAGTGTCCCGGCACGACCGTTACCATCAACGCCAAGTGTGACAAAAGAGGAGCATCTGTGAGGAGTACCACAGAGAGTGGCAAGGTTATCCCAGAATGGTGCTGCCGAGCGTGCACAATGCCACCAGTGACGTTCCGGACTGGAACTGATTGCTGGTATGCCATGGAAATACGGCCAGTCCATGACCAGGGGGGGCTTGTTCGCTCAATGGTGGTTGCGGACAACGGTGAATTACTTAGTGAGGGAGGGGTCCCCGGAATAGTGGCATTGTTTGTGGTCCTTGAATACATCATCCGTAGGAGACCCTCCACGGGAACAACGGTTGTGTGGGGGGGCATTGTTGTTCTCGCTCTGCTTATCACCGGGATGGTCAGGATAGAGAGCCTGGTGCGCTATGTGGTGGCAGTGGGGATCACATTCCACCTTGAGCTAGGGCCAGAGATTGTGGCCTTGACGCTACTCCAGGCTGTGTTTGAGCTGAGGGTGGGTTTGCTCAGCGCATTTGCATTGCGCAGAAGCCTCACCGTCCGAGAGATGGTGACCACCTACTTTCTTTTGCTGGTCCTGGAATTGGGGCTGCCGGGTGCGAGCCTTGAGGATTTCTGGAAATGGGGTGATGCACTGGCCATGGGGGCGCTGATACTCAGGGCTTGCACGGCAGAAGGAAAGACTGGAGCGGGGCTCTTGCTCATGGCTCTCATGACGCAGCAGGATGTGGTGACTGTGCATCGTGGACTGGTGTGCTTCCTGAGTGTAGCTTCGGCTTGCTCGGTCTGGAAGCTGCTCAAGGGACACAGAGAGCAGAAGGGATTGACCTGGATTGTCCCCCTGGCTAGATTGCTTGGGGGAGAGGGCTCTGGAATCAGACTGCTGGCGTTTTGGGAGCTGTCAGCTCACAGAGGAAGACGATCTTTCAGTGAACCACTAACTGTGGTAGGAGTCATGCTAACACTGGCCAGCGGCATGATGCGACACACCTCCCAGGAGGCCCTCTGTGCACTCGCAGTGGCCTCGTTTCTCTTGTTGATGCTGGTGCTGGGGACAAGAAAGATGCAGCTGGTTGCCGAATGGAGTGGCTGCGTGGAATGGCATCCGGAACTAGTGAATGAGGGTGGAGAGGTTAGCCTGCGGGTCCGTCAGGACGCGATGGGAAACTTTCACTTGACTGAGCTCGAGAAAGAAGAGAGAATGATGGCTTTTTGGCTGCTTGCCGGTTTGGCAGCTTCGGCCATTCATTGGTCAGGCATTCTTGGTGTGATGGGACTGTGGACTCTCACGGAAATGCTGAGGTCATCCCGAAGGTCTGACCTGGTTTTCTCTGGACAGGGGGGTCGAGAGCGTGGTGACAGACCTTTTGAGGTTAAGGACGGTGTCTACAGGATTTTCAGCCCCGGCTTGTTCTGGGGTCAGAACCAGGTGGGAGTTGGCTACGGCTCCAAGGGTGTCTTGCACACGATGTGGCACGTGACGAGAGGAGCGGCGCTGTCTATTGATGATGCTGTGGCCGGTCCCTACTGGGCTGATGTGAGGGAGGATGTCGTGTGCTACGGAGGAGCCTGGAGTCTGGAGGAAAAATGGAAAGGAGAAACAGTACAGGTCCATGCCTTCCCACCGGGGAAGGCCCATGAGGTGCATCAGTGCCAGCCTGGGGAGTTGATCCTTGACACCGGAAGGAAGCTTGGGGCAATACCAATTGATTTGGTAAAAGGAACATCAGGCAGCCCCATTCTTAACGCCCAGGGAGTGGTTGTGGGGCTATACGGAAACGGCCTAAAAACTAATGAGACCTATGTCAGCAGCATTGCTCAAGGGGAAGCGGAGAAGAGTCGACCCAACCTCCCACAGGCTGTTGTGGGCACGGGCTGGACATCAAAGGGTCAGATCACAGTGCTGGACATGCACCCAGGCTCGGGGAAGACCCACAGAGTCCTCCCGGAGCTCATTCGTCAATGCATTGACAGGCGCCTGAGAACGTTGGTGTTGGCTCCAACTCGTGTGGTACTCAAAGAAATGGAGCGCGCCTTGAATGGGAAACGGGTCAGGTTCCACTCACCAGCAGTCAGTGACCAACAGGCTGGAGGGGCAATTGTCGACGTGATGTGTCACGCAACCTATGTCAACAGACGGCTACTCCCACAGGGGAGACAAAATTGGGAGGTGGCAATCATGGATGAGGCCCACTGGACGGACCCCCACAGCATAGCTGCCAGAGGTCATTTGTACACTCTGGCAAAAGAAAACAAGTGTGCACTGGTCTTGATGACAGCGACACCTCCTGGTAAGGGTGAACCCTTTCCGGAGTCTAATGGAGCCATTACTAGTGAGGAAAGACAGATTCCTGATGGAGAGTGGCGTGACGGGTTTGACTGGATCACTGAGTATGAAGGGCGCACCGCCTGGTTTGTCCCTTCGATTGCAAAAGGTGGTGCTATAGCTCGCACCTTGAGACAGAAAGGGAAAAGTGTGATCTGTTTGAACAGCAAAACCTTTGAAAAGGACTACTCCAGAGTGAGGGATGAGAAGCCTGACTTTGTGGTGACGACTGATATCTCGGAGATGGGAGCCAACCTTGACGTGACCCGCGTCATAGATGGGAGGACAAACATCAAGCCTGAGGAGGTTGATGGGAAGGTCGAGCTCACCGGGACCAGGCGAGTGACCACGGCTTCCGCTGCCCAACGGCGCGGAAGAGTTGGTCGGCAAGACGGACGAACAGATGAATACATATACTCTGGACAGTGTGATGATGATGACAGTGGACTAGTGCAATGGAAAGAGGCGCAAATACTTCTTGACAACATAACAACCTTGCGGGGGCCCGTGGCCACTTTCTATGGACCAGAACAGGACAAGATGCCGGAGGTGGCCGGTCACTTTCGACTCACTGAAGAGAAAAGAAAGCACTTCCGACATCTTCTCACCCATTGTGACTTCACACCGTGGCTGGCATGGCACGTCGCAGCGAATGTGTCCAGCGTCACGGATCGAAGCTGGACATGGGAAGGGCCGGAGGCAAATGCCGTGGATGAGGCCAGTGGTGACTTGGTCACTTTTAGGAGCCCGAATGGGGCGGAGAGAACTCTCAGGCCGGTGTGGAAGGACGCACGCATGTTCAAAGAGGGACGTGACATCAAAGAATTCGTGGCGTACGCGTCTGGGCGCCGCAGCTTCGGAGGTGTTCTGACAGGAATGTCGGGGGTTCCGGAGCTTTTGCGGCACAGATGCGTCAGTGCCCTGGATGTCTTCTACACACTCATGCATGAGGAACCTGGCAGCAGAGCAATGAGAATGGCGGAGAGAGATGCCCCAGAGGCCTTTCTGACCATGGTTGAGATGATGGTGCTGGGTCTGGCAACCCTGGGTGTCATCTGGTGCTTCGTCGTCCGGACTTCAATCAGCCGTATGATGTTGGGCACGCTGGTCCTGCTGGCCTCTTTGCTACTCTTGTGGGCAGGTGGCGTCGGCTATGGGAATATGGCCGGAGTGGCTCTCATCTTCTACACGTTGCTGACGGTGCTGCAACCCGAGGCGGGAAAACAGAGAAGCAGTGACGACAACAAACTGGCATATTTCTTGCTGACGCTCTGCAGCCTTGCTGGACTGGTTGCAGCCAATGAGATGGGGTTTCTGGAGAAGACTAAGGCAGACTTGTCCACGGTGCTGTGGAGTGCACAGGAGGAACCCCGGCCATGGAGTGAATGGACGAATGTGGACATCCAGCCAGCGAGGTCCTGGGGAACCTATGTTCTGGTGGTGTCTCTGTTTACACCTTACATCATCCACCAACTGCAGACCAAAATCCAACAACTTGTCAACAGCGCCGTGGCATCTGGTGCACAGGCCATGAGAGACCTTGGGGGAGGTGCCCCCTTCTTTGGTGTGGCGGGACATGTCATGACCCTTGGGGTGGTGTCACTGATCGGGGCTACTCCCACCTCACTGATGGTGGGCGTTGGCTTGGCGGCACTCCATCTGGCCATTGTGGTGTCTGGTCTGGAGGCTGAATTAACACAGAGGGCTCATAAGGTCTTTTTCTCTGCAATGGTGCGCAACCCCATGGTGGATGGGGATGTCATCAACCCATTCGGGGAGGGGGAGGCAAAACCTGCTCTATATGAAAGGAAAATGAGCCTGGTGTTGGCCATAGTGTTGTGCCTCATGTCGGTGGTCATGAACCGGACGGTGGCCTCCATAACAGAGGCTTCAGCTGTGGGACTGGCAGCAGCGGGACAGCTGCTTAGGCCGGAGGCTGACACACTGTGGACGATGCCGGTTGCTTGTGGCATGAGTGGCGTGGTCAGGGGTAGCCTGTGGGGGTTTCTGCCCCTTGGGCATAGACTCTGGCTTAGAGCTTCTGGGGGTAGGCGTGGTGGTTCTGAGGGAGACACGCTTGGAGATCTCTGGAAGCGGAGGCTGAACAACTGCACCAGGGAGGAATTCTTTGTGTACAGGCGCACTGGCATCCTGGAGACGGAACGTGACAAGGCTAGAGAGTTGCTCAGAAGAGGAGAGACCAATATGGGATTGGCTGTCTCTCGGGGCACGGCAAAGCTTGCCTGGCTTGAGGAACGCGGATATGCTACCCTCAAGGGAGAGGTGGTAGATCTTGGATGTGGAAGGGGTGGCTGGTCCTATTATGCGGCATCCCGACCGGCAGTCATGAGTGTCAGGGCATACACCATTGGTGGAAGAGGGCACGAGGCCCCAAAGATGGTAACAAGCTTGGGTTGGAACTTGATTAAATTTAGATCAGGAATGGACGTCTTCAGCATGCAGCCACACCGGGCTGACACTGTCATGTGTGACATCGGAGAGAGCAGCCCAGATGCCGCTGTGGAGGGTGAGAGGACAAGGAAAGTGATATTGCTCATGGAGCAATGGAAAAACAGGAACCCCACGGCTGCCTGTGTGTTCAAGGTGCTGGCCCCATATCGCCCAGAAGTGATAGAAGCACTGCACAGATTCCAACTGCAATGGGGGGGGGGTCTGGTGAGGACCCCTTTTTCAAGGAACTCCACCCATGAGATGTATTACTCAACAGCTGTCACTGGGAACATAGTAAACTCCGTCAACGTACAGTCGAGGAAACTCTTGGCTCGGTTTGGAGACCAGAGAGGGCCAACCAAGGTGCCTGAACTTGACCTGGGAGTTGGAACTCGGTGTGTGGTCTTAGCTGAGGACAAGGTGAAAGAACAAGACGTACAAGAGAGGATCAGAGCGTTGCGGGAGCAGTACAGCGAAACCTGGCACATGGACGAGGAACATCCGTACCGGACATGGCAGTACTGGGGCAGCTACCGCACGGCACCAACCGGCTCGGCGGCGTCACTGATCAATGGGGTTGTGAAACTCCTCAGCTGGCCATGGAACGCGCGGGAAGATGTGGTGCGCATGGCCATGACTGACACAACGGCTTTCGGACAGCAGAGAGTGTTCAAAGATAAAGTTGACACAAAGGCACAGGAGCCTCAGCCCGGTACAAGAGTCATCATGAGAGCAGTAAATGATTGGATTTTGGAACGACTGGCGCAGAAAAGCAAACCGCGCATGTGCAGCAAAGAAGAATTCATAGCAAAAGTGAAATCAAATGCAGCCTTGGGAGCTTGGTCAGATGAGCAGAACAGATGGGCAAGTGCAAGAGAGGCTGTAGAGGATCCTGCATTCTGGCACCTCGTGGATGAAGAGAGAGAAAGGCACCTCATGGGGAGATGCGCGCACTGCGTGTACAACATGATGGGCAAGAGAGAGAAGAAACTGGGAGAGTTTGGAGTGGCGAAAGGAAGTCGGGCCATTTGGTACATGTGGCTGGGGAGTCGCTTTCTGGAGTTCGAGGCTCTTGGATTCTTGAATGAAGACCATTGGGCCTCTAGAGAGTCCAGTGGAGCTGGAGTTGAGGGAATAAGCTTGAACTACCTGGGCTGGCACCTCAAGAAGTTGTCAGCCCTGAATGGAGGACTCTTCTATGCAGATGACACAGCTGGCTGGGACACGAAAGTTACCAATGCAGACTTAGAGGATGAAGAGCAGATCCTACGGTACATGGAGGGTGAGCACAAACAATTGGCAACCACAATAATGCAAAAAGCATACCATGCCAAAGTCGTGAAGGTCGCGAGGCCCTCCCGTGATGGAGGCTGCATCATGGATGTCATCACAAGAAGAGATCAAAGAGGCTCAGGCCAGGTTGTGACCTATGCCCTCAACACCCTCACCAACATAAAGGTGCAATTAATCCGCATGATGGAAGGGGAAGGGGTCATAGAGGCAGCGGATGCACATAACCCGAGACTGCTTCGAGTGGAGCGCTGGCTGAAAGAACATGGAGAAGAGCGTCTTGGAAGAATGCTCGTCAGTGGTGACGACTGTGTGGTGAGGCCTTTGGATGACAGATTTGGCAAAGCACTTTACTTTCTGAATGACATGGCCAAGACCAGGAAGGACATTGGGGAATGGGAGCACTCGGCTGGCTTTTCAAGCTGGGAGGAGGTCCCCTTTTGTTCACACCATTTCCACGAGTTAGTGATGAAGGACGGACGCGCCTTGGTGGTGCCGTGCCGAGACCAGGATGAACTCGTTGGGAGGGCGCGCATTTCACCAGGGTGCGGCTGGAGTGTCCGCGAGACGGCCTGCCTTTCAAAGGCCTACGGGCAGATGTGGCTGCTGAGCTACTTCCATCGGCGAGACCTGAGGACGCTCGGGCTTGCCATTAACTCAGCAGTGCCTGTCGATTGGGTTCCTACCGGCCGCACGACATGGAGCATCCATGCCAGCGGGGCTTGGATGACCACAGAGGACATGCTGGACGTCTGGAACCGAGTGTGGATTTTGGACAACCCTTTCATGCAGAACAAGGAAAGGGTCATGGAGTGGAGGGATGTTCCGTACCTCCCTAAAGCTCAGGACATGTTATGTTCCTCCCTTGTTGGGAGGAAAGAAAGAGCAGAATGGGCCAAGAACATCTGGGGAGCGGTGGAAAAGGTGAGGAAGATGATAGGTCCTGAAAAGTTCAAGGACTATCTCTCCTGTATGGACCGCCATGACCTGCACTGGGAGCTCAGACTGGAGAGCTCAATAATC
>AHF27215
ATGGTCAAGAAGGCCATCCTGAAAGGTAAGGGGGGCGGTCCCCCTCGACGAGTGTCGAAAGAGACCGCAACGAAGACGCGTCAACCCAGAGCCCAAATGCCAAATGGGCTTGTGTTGATGCGCATGATGGGGATCTTGTGGCATGCCGTAGCTGGCACCGCGAGAAACCCCGTGTTGAAGGCGTTCTGGAACTCAGTCCCTCTGAAACAGGCCACATCAGCACTGCGGAAGATCAAAAGGACAGTGAGTGCCCTGATGGTTGGCTTGCAAAAACGTGGGAAAAGGAGGTCAGCGACGGACTGGATGAGCTGGTTGCTGGTCATTACTCTGTTGGGGATGACGCTTGCTGCAACGGTGAGGAAAGAAAGGGACGGCTCAACTGTGATCAGAGCTGAAGGAAAGGATGCAGCAACTCAGGTGCGTGTGGAGAATGGCACCTGTGTGATCCTGGCTACTGATATGGGGTCATGGTGTGATGATTCACTGTCCTATGAGTGTGTGACCATAGATCAAGGAGAAGAGCCTGTTGACGTGGATTGTTTTTGCCGGAACGTTGATGGAGTCTATCTGGAGTATGGACGCTGTGGGAAACAGGAAGGCTCACGGACAAGGCGCTCAGTGCTGATCCCATCCCATGCTCAGGGGGAGCTGACGGGGAGGGGACACAAATGGCTAGAAGGAGACTCGCTGCGAACACACCTCACTAGAGTTGAGGGATGGGTCTGGAAGAACAAGCTACTTGCCTTAGCGATGGTTACCGTTGTGTGGTTGACCCTGGAGAGTGTGGTGACCAGGGTCGCCGTTCTGGTTGTGCTCCTGTGTTTAGCACCGGTCTACGCTTCGCGTTGCACACACTTGGAAAACAGGGACTTTGTGACTGGTACTCAGGGGACTACGAGGGTCACCTTGGTGCTAGAACTGGGTGGATGTGTTACCATAACAGCTGAGGGGAAACCTTCAATGGATGTGTGGCTTGACGCCATTTACCAGGAGAACCCTGCTAAGACACGTGAGTACTGTTTACACGCCAAGTTGTCGGACACTAAGGTTGCAGCCAGATGCCCAACGATGGGACCAGCCACTTTGGCTGAAGAACACCAGGGCGGCACAGTGTGTAAGAGAGATCAGAGTGACCGAGGCTGGGGCAACCACTGTGGACTGTTTGGAAAGGGTAGCATTGTGGCCTGTGTCAAGGCGGCTTGTGAGGCAAAAAAGAAAGCCACAGGACATGTGTACGACGCCAACAAAATAGTGTACACGGTTAAAGTCGAACCACACACGGGAGACTATGTTGCCGCAAACGAGACACATAGTGGGAGGAAGACGGCATCCTTCACAGTTTCTTCAGAGAAAACCATTCTGACTATGGGTGAGTATGGAGATGTGTCTTTGTTGTGCAGGGTCGCTAGTGGTGTTGACTTGGCCCAGACCGTCATCCTTGAGCTTGACAAGACAGTGGAACACCTTCCAACGGCTTGGCAGGTCCACAGGGACTGGTTCAATGATCTGGCTCTGCCATGGAAACATGAAGGAGCGCAAAACTGGAATAACGCAGAAAGACTGGTTGAATTTGGGGCTCCTCACGCTGTCAAGATGGACGTGTACAACCTCGGAGACCAGACTGGAGTGTTACTGAAGGCTCTCGCTGGGGTTCCCGTGGCACACATTGAGGGAACCAAGTACCACCTGAAGAGTGGCCATGTGACATGCGAAGTGGGACTGGAAAAACTGAAGATGAAAGGTCTTACGTACACAATGTGTGACAAAACAAAGTTCACATGGAAGAGAGCTCCAACAGACAGTGGGCATGACACAGTGGTCATGGAAGTCACATTCTCTGGAACAAAGCCCTGTAGGATCCCAGTCAGGGCAGTGGCACATGGATCTCCAGATGTGAACGTGGCCATGCTGATAACGCCAAACCCAACAATTGAAACCAATGGAGGTGGCTTCATAGAGATGCAGCTGCCCCCAGGGGATAACATCATCTATGTTGGGGAACTGAGTCATCAATGGTTCCAAAAAGGGAGCAGCATCGGAAGGGTTTTCCAAAAGACCAAGAAAGGCATAGAAAGACTGACAGTGATAGGAGAGCACGCCTGGGACTTCGGTTCTGCTGGAGGCTTTCTGAGTTCAATTGGGAAGGCGGTGCATACGGTCCTTGGTGGTGCTTTCAACAGCATCTTCGGGGGAGTGGGGTTTCTACCAAAGCTTTTATTAGGAGTGGCATTGGCTTGGTTGGGCCTGAACATGAGAAACCCTACAATGTCCATGAGCTTTCTCTTGGCTGGAGGTCTGGTCTTGGCCATGACCCTTGGAGTGGGGGCGGACGTTGGCTGTGCTGTGGACACGGAACGAATGGAGCTCCGCTGTGGCGAGGGCCTGGTCGTGTGGAGAGAGGTCTCAGAATGGTATGACAACTATGCCTATTACCCGGAGACACCGGGGACCCTTGCATCAGCCATAAAGGAGACATTTGAGGAGGGAAGCTGTGGCGTGGTCCCCCAGAACAGGCTCGAGATGGCCATGTGGAGAAGCTCGGTCACAGAGCTGAATCTGGCTCTGGCGGAAGGGGAGGCAAATCTCACAGTGGTGGTGGACAAGTTTGACCCCACTGACTACCGAGGTGGTGTCCCTGGTTTACTGAAAAAAGGAAAGGACATAAAAGTCTCCTGGAAAAGCTGGGGCCATTCAATGATCTGGAGCATTCCTGAGGCCCCCCGTCGCTTCATGGTGGGCACGGAAGGACAAAGTGAGTGTCCCCTGGAGAGACGGAAGACAGGTGTTTTCACGGTGGCAGAATTTGGGGTTGGCCTGAGAACAAAGGTCTTCTTGGATTTCAGACAGGAACCAACACATGAGTGTGACACAGGAGTGATGGGAGCTGCCGTCAAGAACGGCATGGCAATCCACACAGATCAAAGTCTCTGGATGAGATCAATGAAAAATGACACAGGCACTTACATAGTTGAACTTTTGGTCACTGACCTGAGGAACTGCTCATGGCCTGCAAGCCACACCATCGACAATGCTGACGTGGTGGACTCGGAGTTATTCCTTCCGGCGAGCCTGGCAGGACCCAGATCCTGGTACAACAGGATACCCGGTTATTCAGAACAGGTGAAAGGGCCATGGAAGTACACGCCTATCCGAGTCATCAGAGAGGAGTGTCCCGGCACGACCGTTACCATCAACGCCAAGTGTGACAAAAGAGGAGCATCTGTGAGGAGTACCACAGAGAGTGGCAAGGTTATCCCAGAATGGTGCTGCCGAGCGTGCACAATGCCACCAGTGACGTTCCGGACTGGAACTGATTGCTGGTATGCCATGGAAATACGGCCAGTCCATGACCAGGGGGGGCTTGTTCGCTCAATGGTGGTTGCGGACAACGGTGAATTACTTAGTGAGGGAGGGGTCCCCGGAATAGTGGCATTGTTTGTGGTCCTTGAATACATCATCCGTAGGAGACCCTCCACGGGAACAACGGTTGTGTGGGGGGGCATTGTTGTTCTCGCTCTGCTTATCACCGGGATGGTCAGGATAGAGAGCCTGGTGCGCTATGTGGTGGCAGTGGGGATCACATTCCACCTTGAGCTAGGGCCAGAGATTGTGGCCTTGATGCTACTCCAGGCTGTGTTTGAGCTGAGGGTGGGTTTGCTCAGCGCATTTGCATTGCGCAGAAGCCTCACCGTCCGAGAGATGGTGACCACCTACTTTCTTTTGCTGGTCCTGGAATTGGGGCTGCCGGGTGCGAGCCTTGAGGATTTCTGGAAATGGGGTGATGCACTGGCCATGGGGGCGCTGATACTCAGGGCTTGTACGGCAGAAGGAAAGACTGGAGCGGGGCTCTTGCTCATGGCTCTCATGACGCAGCAGGATGTGGTGACTGTGCATCGTGGAGTGGTGTGCTTCCTGAGTGTAGCTTCGGCTTGCTCGGTCTGGAAGCTGCTCAAGGGACACAGAGAGCAGAAGGGATTGACCTGGATTGTCCCCCTGGCTAGATTGCTTGGGGGAGAGGGCTCTGGAATCAGACTGCTGGCGTTCTGGGAGCTGTCAGCTCACAGAGGAAGACGATCTTTCAGTGAACCACTAACTGTGGTAGGAGTCATGCTAACACTGGCCAGCGGCATGATGCGACACACCTCCCAGGAGGCCCTCTGTGCACTCGCAGTGGCCTCGTTTCTCTTGTTGATGCTGGTGCTGGGGACAAGAAAGATGCAGCTGGTTGCCGAATGGAGTGGCTGCGTGGAATGGCATCCGGAACTAGTGAATGAGGGTGGAGAGGTTAGCCTGCGGGTCCGTCAGGACGCGATGGGAAACTTTCACTTGACTGAGCTCGAGAAAGAAGAGAGAATGATGGCTTTTTGGCTGCTTGCCGGCTTGGCAGCTTCGGCCATTCATTGGTCAGGCATTCTTGGTGTGATGGGACTGTGGACGCTCACGGAAATGCTGAGGTCATCCCGAAGGTCTGACCTGGTTTTCTCTGGACAGGGGGGTCGAGAGCGTGGTGACAGACCTTTTGAGGTTAAGGACGGTGTCTACAGGATTTTCAGCCCCGGCTTGTTCTGGGGTCAGAACCAGGTGGGAGTTGGCTACGGCTCCAAGGGTGTCTTGCACACGATGTGGCACGTGACGAGAGGAGCGGCGCTGTCTATTGATGATGCTGTGGCCGGTCCCTACTGGGCTGATGTGAGGGAGGATGTCGTGTGCTACGGAGGAGCCTGGAGTCTGGAGGAAAAATGGAAAGGAGAAACAGTACAGGTCCATGCCTTCCCACCGGGGAAGGCCCATGAGGTGCATCAGTGCCAGCCTGGGGAGTTGATCCTTGACACCGGAAGGAAGCTTGGGGCAATACCAATTGATTTGGTAAAAGGAACATCAGGCAGCCCTATTCTTAACGCCCAGGGAGTGGTTGTGGGGCTATACGGAAACGGCCTAAAAACTAATGAGACCTATGTCAGCAGCATTGCTCAAGGGGAAGCGGAGAAGAGTCGACCCAACCTCCCACAGGCTGTTGTGGGCACGGGCTGGACATCAAAGGGTCAGATCACAGTGCTGGATATGCACCCAGGCTCGGGGAAGACCCACAGAGTCCTCCCGGAGCTCATTCGCCAATGCATTGACAGGCGCCTGAGAACGTTGGTGTTGGCTCCAACTCGTGTGGTACTCAAAGAAATGGAGCGCGCCTTGAATGGGAAACGGGTCAGGTTCCACTCACCAGCAGTCAGTGACCAACAGGCTGGAGGGGCAATTGTCGACGTGATGTGTCACGCAACCTATGTCAACAGACGGCTACTCCCACAGGGGAGACAAAATTGGGAGGTGGCAATCATGGATGAGGCCCACTGGACGGACCCCCACAGCATAGCTGCCAGAGGTCATTTGTACACTCTGGCAAAAGAAAACAAGTGTGCACTGGTCTTGATGACAGCGACACCTCCTGGTAAGGGTGAACCCTTTCCGGAGTCTAATGGAGCCATTACTAGTGAGGAAAGACAGATTCCTGATGGAGAGTGGCGTGACGGGTTTGACTGGATCACTGAGTATGAAGGGCGCACCGCCTGGTTTGTCCCTTCGATTGCAAAGGGTGGTGCTATAGCTCGCACCTTGAGACAGAAAGGGAAAAGTGTGATCTGTTTGAACAGCAAAACCTTTGAAAAGGACTACTCCAGAGTGAGGGATGAGAAGCCTGACTTTGTGGTGACGACTGATATCTCGGAGATGGGAGCCAACCTTGACGTGACCCGCGTCATAGATGGGAGGACAAACATCAAGCCTGAGGAGGTTGATGGGAAGGTCGAGCTCACCGGGACCAGGCGAGTGACCACGGCTTCCGCTGCCCAACGGCGCGGAAGAGTTGGTCGGCAAGACGGACGAACAGATGAATACATATACTCTGGACAGTGTGATGATGATGACAGTGGACTAGTGCAATGGAAAGAGGCGCAAATACTTCTTGACAACATAACAACCTTGCGGGGGCCCGTGGCCACTTTCTATGGACCAGAACAGGACAAGATGCCGGAGGTGGCCGGTCACTTTCGACTCACTGAAGAGAAAAGAAAGCACTTCCGACATCTTCTCACCCATTGTGACTTCACACCGTGGCTGGCATGGCACGTCGCAGCGAATGTGTCCAGCGTCACGGATCGAAGCTGGACATGGGAAGGGCCGGAGGCAAATGCCGTGGATGAGGCCAGTGGTGACTTGGTCACTTTTAGGAGCCCGAATGGGGCGGAGAGAACTCTCAGGCCGGTGTGGAAGGACGCACGCATGTTCAAAGAGGGACGTGACATCAAAGAATTCGTGGCGTACGCGTCTGGGCGCCGCAGCTTCGGAGGTGTTCTGACAGGAATGTCGGGGGTTCCGGAGCTTTTGCGGCACAGATGCGTCAGTGCCCTGGATGTCTTCTACACACTCATGCATGAGGAACCTGGCAGCAGAGCAATGAGAATGGCGGAGAGAGATGCCCCAGAGGCCTTTCTGACCATGGTTGAGATGATGGTGCTGGGTCTGGCAACCCTGGGTGTCATCTGGTGCTTCGTCGTCCGGACTTCAATCAGCCGTATGATGTTGGGCACGCTGGTCCTGCTGGCCTCTTTGCTACTCTTGTGGGCAGGTGGCGTCGGCTATGGGAATATGGCCGGAGTGGCTCTCATCTTCTACACGTTGCTGACGGTGCTGCAACCCGAGGCGGGAAAACAGAGAAGCAGTGACGACAACAAACTGGCATATTTCTTGCTGACGCTCTGCAGCCTTGCTGGACTGGTTGCAGCCAATGAGATGGGGTTTCTGGAGAAGACTAAGGCAGACTTGTCCACGGTGCTGTGGAGTGCACAGGAGGAACCCCGGCCATGGAGTGAATGGACGAATGTGGACATCCAGCCAGCGAGGTCCTGGGGAACCTATGTTCTGGTGGTGTCTCTGTTTACACCTTACATCATCCACCAACTGCAGACCAAAATCCAACAACTTGTCAACAGCGCCGTGGCATCTGGTGCACAGGCCATGAGAGACCTTGGGGGAGGTGCCCCCTTCTTTGGTGTGGCGGGACATGTCATGACCCTTGGGGTGGTGTCACTGATTGGGGCTACTCCCACCTCACTGATGGTGGGCGTTGGCTTGGCGGCACTCCATCTGGCCATTGTGGTGTCTGGTCTGGAGGCTGAATTAACACAGAGGGCTCATAAGGTCTTTTTCTCTGCAATGGTGCGCAACCCCATGGTGGATGGGGATGTCATCAACCCATTCGGGGAGGGGGAGGCAAAACCTGCTCTATATGAAAGGAAAATGAGCCTGGTGTTGGCCATAGTGTTGTGCCTCATGTCGGTGGTCATGAACCGGACGGTGGCCTCCATAATAGAGGCTTCAGCTGTGGGACTGGCAGCAGCGGGACAGCTGCTTAGGCCGGAGGCTGACACACTGTGGACGATGCCGGTTGCTTGTGGCATGAGTGGCGTGGTCAGGGGTAGCCTGTGGGGGTTTCTGCCCCTTGGGCATAGACTCTGGCTTAGAGCTTCTGGGGGTAGGCGTGGTGGTTCTGAGGGAGACACGCTTGGAGATCTCTGGAAGCGGAGGCTGAACAACTGCACCAGGGAGGAATTCTTTGTGTACAGGCGCACTGGCATCCTGGAGACGGAACGTGACAAGGCTAGAGAGTTGCTCAGAAGAGGAGAGACCAATATGGGATTGGCTGTCTCTCGGGGCACGGCAAAGCTTGCCTGGCTTGAGGAACGCGGATATGCTACCCTCAAGGGAGAGGTGGTAGATCTTGGATGTGGAAGGGGTGGCTGGTCCTATTATGCGGCATCCCGACCGGCAGTCATGAGTGTCAGGGCATACACCATTGGTGGAAGAGGGCACGAGGCCCCAAAGATGGTAACAAGCTTGGGTTGGAACTTGATTAAATTTAGATCAGGAATGGACGTCTTCAGCATGCAGCCACACCGGGCTGACACTGTCATGTGTGACATCGGAGAGAGCAGCCCAGATGCCGCTGTGGAGGGTGAGAGGACAAGGAAAGTGATATTGCTCATGGAGCAATGGAAAAACAGGAACCCCACGGCTGCCTGTGTGTTCAAGGTGCTGGCCCCATATCGCCCAGAAGTGATAGAAGCACTGCACAGATTCCAACTGCAATGGGGGGGGGGTCTGGTGAGGACCCCTTTTTCAAGGAACTCCACCCATGAGATGTATTACTCAACAGCTGTCACTGGGAACATAGTGAACTCCGTCAACGTACAGTCGAGGAAACTCTTGGCTCGGTTTGGAGACCAGAGAGGGCCAACCAAGGTGCCTGAACTTGACCTGGGAGTTGGAACTCGGTGTGTGGTCTTAGCTGAGGACAAGGTGAAAGAACAAGACGTACAAGAGAGGATCAGAGCGTTGCGGGAGCAGTACAGCGAAACCTGGCACATGGACGAGGAACATCCGTACCGGACATGGCAGTACTGGGGCAGCTACCGCACGGCACCAACCGGCTCGGCGGCGTCACTGATCAATGGGGTTGTGAAACTCCTCAGCTGGCCATGGAACGCACGGGAAGATGTGGTGCGCATGGCCATGACTGACACAACGGCTTTCGGACAGCAGAGAGTGTTCAAAGATAAAGTTGACACAAAGGCACAGGAGCCTCAGCCCGGTACAAGAGTCATCATGAGAGCAGTAAATGATTGGATTTTGGAACGACTGGCGCAGAAAAGCAAACCGCGCATGTGCAGCAAAGAAGAATTCATAGCAAAAGTGAAATCAAATGCAGCCTTGGGAGCTTGGTCAGATGAGCAGAACAGATGGGCAAGTGCAAGAGAGGCTGTAGAGGATCCTGCATTCTGGCACCTCGTGGATGAAGAGAGAGAAAGGCACCTCATGGGGAGATGCGCGCACTGCGTGTACAACATGATGGGCAAGAGAGAGAAGAAACTGGGAGAGTTTGGAGTGGCGAAAGGAAGTCGGGCCATTTGGTACATGTGGCTGGGGAGTCGCTTTCTGGAGTTCGAGGCTCTTGGATTCTTGAATGAAGACCATTGGGCCTCTAGAGAGTCCAGTGGAGCTGGAGTTGAGGGAATAAGCTTGAACTACCTGGGCTGGCACCTCAAGAAGTTGTCAGCCCTGAATGGAGGACTCTTCTATGCAGATGACACAGCTGGCTGGGACACGAAAGTTACCAATGCAGACTTAGAGGATGAAGAGCAGATCCTACGGTACATGGAGGGTGAGCACAAACAATTGGCAACCACAATAATGCAAAAAGCATACCATGCCAAAGTCGTGAAGGTCGCGAGGCCCTCCCGTGATGGAGGCTGCATCATGGATGTCATCACAAGAAGAGATCAAAGAGGCTCAGGCCAGGTTGTGACCTATGCCCTCAACACCCTCACCAACATAAAGGTGCAATTAATCCGCATGATGGAAGGGGAAGGGGTCATAGAGGCAGCGGATGCACATAACCCGAGACTGCTTCGAGTGGAGCGCTGGCTGAAAGAACATGGAGAAGAGCGTCTTGGAAGAATGCTCGTCAGTGGTGACGACTGTGTGGTGAGGCCTTTGGATGACAGATTTGGCAAAGCACTTTACTTTCTGAATGACATGGCCAAGACCAGGAAGGACATTGGGGAATGGGAGCACTCGGCTGGCTTTTCAAGCTGGGAGGAGGTCCCCTTTTGTTCACACCATTTCCACGAGTTAGTGATGAAGGACGGACGCGCCTTGGTGGTGCCGTGCCGAGACCAGGATGAACTCGTTGGGAGGGCGCGCATTTCACCAGGGTGCGGCTGGAGTGTCCGCGAGACGGCCTGCCTTTCAAAAGCCTACGGGCAGATGTGGCTGCTGAGCTACTTCCATCGGCGAGACCTGAGGACGCTCGGGCTTGCCATTAACTCAGCAGTGCCTGTCGATTGGGTTCCTACCGGCCGCACGACATGGAGCATCCATGCCAGTGGGGCTTGGATGACCACAGAGGACATGCTGGACGTCTGGAACCGAGTGTGGATTTTGGACAACCCTTTCATGCAGAACAAGGAAAGGGTCATGGAGTGGAGGGATGTTCCGTACCTCCCTAAAGCTCAGGACATGTTATGTTCCTCCCTTGTTGGGAGGAAAGAAAGAGCAGAATGGGCCAAGAACATCTGGGGAGCGGTGGAAAAGGTGAGGAAGATGATAGGTCCTGAAAAGTTCAAGGACTATCTCTCCTGTATGGACCGCCATGACCTGCACTGGGAGCTCAGACTGGAGAGCTCAATAATC
>ACF33498
ATGGCCGGGAAGGCCATTCTGAAAGGAAAGGGGGGCGGTCCCCCTCGACGAGTGTCGAAAGAGACCGCGAAGAAGACGCGTCAGTCTAGGGTCCGAATGCCAAACGGACTCGTGTTGATGCGCATGATGGGGATTTTATGGCACGCCGTAGCCGGCACTGCCAGAAGTCCCGTGTTGAAGTCTTTCTGGAATTCAGTTCCACTAAGACAGGCGACGGCAGCACTCCGGAAAATTAAGAAGGCAGTGAGCACTCTGATGGTAGGTTTGCAAAGACGTGGCAAAAGAAGGTCTGCAGTAAATTGGACAGGTTGGTTGCTGGTTGTTGTCCTA---GGAGTGACACTTGCAGCCACAGTGCGGAAAGAGAGAGACGGCACCACTGTGATCAGAGCTGAAGGAAAAGACGCGGCAACTCAGGTGCGCGTGGAAAATGGCACCTGTGTGATTCTGGCCACGGATATGGGATCATGGTGTGATGACTCACTAACTTATGAGTGTGTGACCATAGACCAGGGGGAAGAACCGGTTGACGTGGACTGCTTTTGCAGAAATGTTGACGGAGTTTACCTGGAGTATGGGCGGTGTGGAAAACAAGAAGGATCAAGAACAAGGCGTTCAGTGCTGATTCCGTCTCACGCTCAGGGAGATCTCACAGGAAGGGGACACAAATGGTTAGAAGGGGATTCACTACGGACGCACCTCACTAGAGTTGAAGGATGGGTCTGGAAGAACAAAGTGCTCACCCTGGCGGTGATCGCCGTTGTGTGGCTGACTGTGGAAAGTGTGGTGACTAGGGTCGTTGTAGTGGTGGTGCTCTTGTGCCTGGCTCCGGTTTATGCCTCACGGTGCACACATCTGGAAAACAGGGATTTTGTCACTGGCACTCAGGGAACCACTCGTGTGACCCTGGTGCTGGAACTGGGAGGATGCGTCACCATAACAGCTGAGGGTAAGCCCTCAATGGATGTGTGGCTTGACTCCATCTACCAGGAGAATCCTGCCAAAACACGTGAGTACTGCCTTCACGCAAAGTTATCGGACACCAAAGTCGCGGCCAGATGCCCTACAATGGGACCCGCCACTTTGGCTGAAGAGCACCAGAGTGGCACAGTGTGTAAGAGAGATCAGAGTGATCGAGGCTGGGGTAATCATTGCGGATTATTTGGAAAAGGCAGCATTGTGACCTGTGTCAAGGCGTCTTGTGAGGCAAAAAAGAAAGCAACAGGACACGTGTATGACGCCAACAAAATTGTGTACACAGTTAAAGTTGAGCCACATACGGGGGATTACGTCGCTGCTAATGAGACTCACAGTGGAAGAAAAACAGCGTCCTTCACGGTTTCCTCGGAGAAGACCATCTTGACCATGGGAGACTACGGAGACGTGTCCTTGTTATGCAGAGTAGCCAGTGGCGTTGACCTTGCTCAGACTGTCATCTTAGAGCTTGACAAGACCTCAGAACATCTACCGACGGCCTGGCAGGTCCACCGGGACTGGTTCAATGATCTAGCCCTGCCGTGGAAACATGAGGGAGCACAAAACTGGAACAATGCGGAACGGCTGGTTGAGTTTGGAGCTCCACACGCCGTGAAAATGGACGTGTACAACCTTGGAGACCAGACTGGAGTTTTGCTCAAATCACTTGCTGGTGTTCCTGTGGCGCACATTGATGGGACCAAGTACCACCTGAAAAGTGGTCACGTAACATGCGAGGTAGGACTAGAAAAACTTAAGATGAAAGGTCTCACATACACAATGTGCGACAAGACGAAATTCACATGGAAAAGAATTCCAACAGACAGTGGACATGATACAGTGGTCATGGAGGTTGCGTTCTCTGGGACCAAGCCCTGTAGGATTCCGGTGAGGGCCGTGGCACACGGCTCTCCAGATGTGAACGTGGCTATGTTGATAACACCCAACCCCACAATCGAGAACAATGGTGGTGGTTTCATAGAAATGCAGTTGCCTCCAGGGGACAATATCATCTATGTTGGGGAACTGAGTCACCAGTGGTTCCAAAAAGGGAGTAGTATAGGAAGGGTCTTTCAAAAAACCAGGAAAGGCATAGAAAGGCTGACAGTGATCGGAGAACATGCCTGGGATTTTGGCTCTACTGGTGGTTTCCTGACTTCGGTTGGTAAGGCGCTGCATACAGTTCTTGGCGGTGCCTTTAACAGCCTTTTTGGAGGAGTGGGGTTCTTGCCCAAGATCCTGGTGGGAGTGGCCCTGGCCTGGTTGGGCCTGAACATGAGGAATCCAACCATGTCCATGAGCTTCCTCCTGGCTGGAGGACTGGTTCTGGCCATGACACTCGGAGTGGGGGCTGATGTCGGCTGTGCTGTGGACACCGAACGGATGGAGCTCCGTTGTGGTGAGGGTCTAGTTGTGTGGAGGGAGGTATCCGAGTGGTATGACAACTATGCATACTACCCGGAGACACCAGGAGCCCTTGCCTCGGCCATAAAAGAGACCTTCGAGGAGGGAACTTGTGGCATAGTGCCCCAAAACAGACTTGAAATGGCTATGTGGAGGAGCTCGGCGACAGAACTGAACCTGGCTTTGGCGGAGGGAGACGCAAATCTCACAGTGGTGGTGGACAAGCTCGATCCCACAGATTATCGGGGTGGCATCCCTGGTTTGCTAAAGAAGGGGAAAGACATAAAGGTTTCCTGGAAGAGCTGGGGCCACTCAATGATCTGGAGTGTCCCCGAGGCCCCCCGCCGGTTCATGGTGGGAACAGAGGGAGGCAGTGAGTGCCCACTAGAGAGAAGGAAAACAGGTGTCTTCACGGTGGCAGAGTTTGGAGTTGGCCTGAGAACAAAAGTATTCTTGGACTTCAGACAGGAATCAACACACGAGTGTGACACAGGGGTAATGGGGGCTGCTGTCAAGAATGGCATGGCAGTCCACACAGACCAGAGCCTCTGGATGAAATCCGTGAGAAATGACACAGGGACCTACATAGTGGAACTTCTGGTCACTGACCTGAGAAACTGCTCATGGCCGGCTAGCCACACTATCGACAATGCTGAAGTGGTGGACTCAGAGCTCTTCCTTCCGGCCAGTCTGGCGGGGCCCAGATCCTGGTACAACAGGATACCTGGGTACTCAGAACAAGTGAAAGGACCATGGAAGTACTCGCCCATCCGAGTAACAAGAGAAGAGTGCCCTGGCACGAGGGTTACCATAAATGCCGACTGTGACAAAAGGGGGGCTTCTGTGAGGAGCACCACAGAGAGTGGCAAGGTGATTCCAGAGTGGTGCTGCAGAACGTGCACACTACCTCCAGTGACATTCCGTACGGGGACAGACTGTTGGTATGCCATGGAAATACGTCCTGTTCATGACCAGGGAGGGCTTGTTCGCTCAATGGTGGTGGCAGACAATGGAGAGCTGCTCAGTGAGGGGGGCATCCCCGGAATAGTGGCTCTGTTTGTGGTCCTTGAATATGTCATTCGGAGGAGGCCAGCCACTGGGACAACGGCCATGTGGGGAGGCATAGTTGTTCTTGCACTGCTCGTCACTGGTCTGGTAAGGATCGAGAGTTTAGTGCGCTATGTCGTGGCAGTTGGGATCACATTTCATCTTGAGCTGGGGCCAGAGATAGTGGCTCTGACACTGTTACAGGCTGTGTTTGAGTTGAGGGTGGGCCTGCTCAGCGCTTTTGCGCTGCGCAGCAACCTCACCGTCAGAGAGATGGTAACCATCTACTTCCTTCTGTTGGTTCTGGAGTTGGGATTGCCAAGCGAGGGCCTTGGTGCCCTCTGGAAATGGGGAGATGCACTGGCCATGGGGGCATTGATCTTCAGAGCTTGCACGGCAGAGGAAAAGACCGGTGTTGGACTTCTGCTCATGGCTCTCATGACACAGCAAGACCTGGCGATTGCACATTATGGACTCATGCTCTTCCTGGGCGTGGCCTCATGTTGCTCAATCTGGAAACTGATTCGAGGACACAGAGAACAGAAGGGACTGACTTGGATTGTCCCTTTGGCCGGGCTACTTGGAGGAGAGGGCTCCGGAGTCAGGTTGCTAGCTTTTTGGGAGCTGGCCATCCATGGAAGGAGACGGTCATTCAGTGAACCACTGACTGTTGTGGGAGTCATGCTAACCTTGGCCAGCGGCATGATGCGGCATACCTCTCAGGAGGCTCTTTGCGCGCTCGCCGTGGCTTCGTTCCTTCTGCTTATGCTGGTGCTGGGAACAAGGAAGATGCAGTTAGTGGCTGAATGGAGTGGCTGTGTGGAGTGGCACCCAGAATTGATGAATGAAGGTGGAGAGGTGAGCCTGCGGGTCCGGCAGGATTCAATGGGAAACTTCCACCTGACAGAGCTTGAGAAAGAGGAAAGAGTGATGGCTTTTTGGCTGCTGGCAGGACTGGCGGCTTCGGCCGTTCACTGGTCCGGCATCCTTGGTGTGATGGGATTGTGGACGCTGTCAGAAATGCTGAGAACGGCTCGAAGATCAGACTTGGTCTTCTCTGGACAGGGGGGACGTGAGCGTGGTGATAAGCCCTTTGAGGTCAAGGATGGCGTCTACAGAATCTTCAGCCCAGGACTGCTCTGGGGGCAGCGCCAAGTGGGAGTTGGCTATGGCTTTAAAGGTGTCCTACACACGATGTGGCATGTGACGAGAGGAGCGGCGTTGTCCATTGATGACGCCGTCGCAGGGCCCTACTGGGCTGATGTCAAAGAGGACGTTGTGTGCTACGGTGGAGCCTGGAGTCTTGAGGAGAAGTGGAAAGGTGAGACAGTGCAGGTCCATGCCTTCCCACCGGGGAGAGCCCATGAGGTGCATCAATGTCAGCCCGGGGAACTGCTCCTGGACACAGGTAGGAGGATAGGGGCAGTGCCAATTGATCTGGCAAAGGGGACATCTGGCAGCCCCATCCTCAACTCCCAGGGAGTGGTTGTGGGGCTGTATGGGAACGGACTGAAGACCAATGAAACCTATGTCAGCAGCATTGCTCAGGGTGAGGCGGAAAAAAGCCGACCCAACCTTCCGCCGGCCGTCATTGGCACAGGCTGGACAGCAAAAGGGCAGATTACAGTGCTGGACATGCACCCAGGCTCTGGGAAGACCCACAGAGTCCTCCCGGAGCTCATTCGCCAATGCATTGACAGACGCCTAAGGACACTGGTGTTGGCCCCAACCCGTGTGGTGCTCAAGGAAATGGAGCGTGCCTTGAATGGGAAGAGGGTTAGGTTCCATTCTCCTGCAGTTGGAGATCAACAGGTGGGAGGGGCTATCGTCGATGTGATGTGCCACGCAACCTATGTTAACAGACGCCTGCTCCCGCAGGGGAGACAAAACTGGGAAGTGGCAATCATGGATGAAGCCCATTGGACGGATCCACATAGCATAGCCGCTCGGGGTCACTTGTACACCCTGGCTAAAGAAAACAAATGTGCCCTGGTTCTTATGACGGCAACGCCACCCGGGAAGAGCGAGCCCTTCCCAGAGTCCAACGGAGCAATTTCCAGTGAAGAGAAGCAGATCCCTGATGGGGAGTGGCGTGATGGATTCGACTGGATCACCGAGTATGAGGGGCGCACCGCATGGTTCGTCCCCTCGATTGCAAAAGGTGGCATCATAGCCCGCACCCTGCGACAAAAAGGAAAAAGCGTGATTTGTTTGAATAGCAAGACCTTTGAAAAGGACTACTCCAGAGTGAGAGATGAGAAACCCGACTTTGTGGTCACAACCGACATATCTGAAATGGGGGCCAACCTCGATGTGAGCCGTGTCATAGATGGACGAACAAACATCAAACCGGAAGAGGTTGATGGGCGAGTTGAGCTCACAGGGACCAGACGTGTGACCACGGCCTCGGCGGCCCAACGCCGTGGGAGAGTTGGAAGACAGGAAGGAAGGACAGATGAATACATATACTCTGGACAGTGTGATGATGATGATAGTGGACTTGTGCAGTGGAAGGAAGCGCAGATACTTCTTGACAATATAACAACACTGCGGGGGCCTGTGGCCACCTTCTATGGACCAGAGCAGGACAAAATGCCAGAGGTGGCAGGTCATTTCCGCCTCACTGAAGAGAAAAGAAAGCACTTTCGACACCTTCTCACCCACTGTGACTTCACACCGTGGCTAGCATGGCACGTCGCGGCAAACGTGTCTAGTGTGACAAGTCGGAATTGGACGTGGGAAGGTCCTGAGGAGAACACCGTGGATGAGGCCAATGGAGATCTGGTCACCTTCAGGAGCCCGAATGGGGCTGAAAGAACACTGAGGCCAGTGTGGAGGGATGCGCGCATGTTTAGAGAGGGACGTGATATCAGAGAGTTTGTTGCATATGCCTCAGGGAGACGCAGCTTTGGAGACGTGCTGAGTGGAATGTCCGGGGTCCCTGAGCTTCTGCGCCACAGATGTGTTAGTGCCATGGATGTTTTCTACACACTGATGCATGAGGAGCCTGGCAGCAGAGCAATGAAGATGGCCGAGAGAGATGCTCCAGAGGCCTTCTTGACGGTGGTAGAGATGATGGTGCTCGGCCTGGCCACTCTTGGCGTCGTTTGGTGCTTTGTTGTTCGCACCTCAATCAGTCGCATGATGCTTGGCACGCTGGTACTGCTGGCCTCCTTGGCGCTCCTGTGGGCTGGTGGAGTGAGCTACGGGAACATGGCGGGAGTGGCTCTCATTTTCTACACGCTGCTGACGGTGCTGCAGCCTGAGGCGGGAAAACAGAGAAGCAGTGATGACAACAAGTTGGCCTACTTTCTGTTGACGCTCTGCAGTCTGGCTGGACTGGTGGCCGCCAATGAGATGGGATTTCTGGAGAAGACCAAGGCGGACCTGTCCACAGTGTTGTGGAGTGAACATGAGGAGTTGCGGTCGTGGGAAGAGTGGACCAACATCGACATCCAGCCTGCACGCTCCTGGGGAACTTACGTGCTGGTGGTCTCCCTGTTCACACCATACATTATCCACCAACTCCAGACCAAGATCCAACAGCTCGTCAACAGCGCTGTTGCAACTGGAGCCCAGGCCATGCGAGACCTCGGAGGAGGGGCTCCATTTTTCGGGGTAGCAGGGCATGTAGTGGCTTTGGGCGTGGTATCGCTAGTTGGCGCAACGCCAACCTCTTTGGTGGTTGGCGTTGGTCTGGCGGCATTCCACCTGGCCATTGTGGTGTCTGGACTAGAGGCTGAGCTGACTCAAAGAGCCCACAAAGTCTTCTTCTCGGCAATGGTTCGCAATCCCATGGTGGATGGAGACGTCATCAATCCTTTTGGAGAGGGAGAGGCAAAACCTGCTCTATATGAGAGAAAAATGAGCCTGGTCCTGGCGATAGCGCTTTGCTTAATGTCGGTGGTCATGAACAGAACGGTGCCTTCCATCACCGAGGCTTCTGCTGTGGGACTGGCGGCAGCGGGACAACTGCTCAGACCAGAGGTGGACACCCTGTGGACGATGCCAGTGGCCTGTGGCCTGAGCGGCGTGGTCAGGGGCAGCCTCTGGGGATTCTTGCCCCTTGGGCATAGACTCTGGCTCAGGGCTTCTGGGAGTAGGCGTGGCGGCTCTGAGGGGGACACCCTCGGTGACTTGTGGAAACGGAAGCTCAATGGCTGTACCAAGGAAGAGTTCTTCGCCTATAGGCGCACTGGTATCCTGGAGACGGAAAGGGACAAGGCGCGGGAGCTCCTCAGGAGAGGGGAGACCAACATGGGGCTAGCTGTGTCACGGGGCACAGCTAAACTTGCCTGGCTTGAGGAACGAGGTTACGCAACTCTCAAGGGTGAGGTGGTGGACCTTGGATGTGGAAGAGGCGGCTGGTCATACTATGCAGCTTCTCGACCGGCTGTCATGAGTGTCAAAGCCTACACAATTGGTGGAAAGGGACATGAGACTCCAAAGATGGTGACAAGCTTGGGTTGGAACTTGATCAAGTTCAGAGCGGGAATGGATGTGTTCAGCATGCAACCACACCGAGCTGATACCATCATGTGTGACATTGGAGAAAGCAACCCAGATGCTGTGGTGGAGGGTGAGAGGACACGGAAAGTGATACTGCTCATGGAGCAGTGGAAAAACCGTAACCCCACGGCTACCTGTGTGTTTAAAGTGCTGGCTCCGTACCGCCCAGAGGTCATAGAGGCACTGCACAGGTTCCAGCTGCAGTGGGGCGGAGGACTGGTGAGGACCCCGTTTTCGAGGAACTCAACTCATGAAATGTATTACTCGACTGCTGTCACTGGAAACATTGTGAATTCTGTCAACATCCAATCAAGGAAACTCCTGGCCCGGTTCGGGGACCAGAGGGGACCCACTAGGGTGCCTGAGCTGGACCTTGGAGTTGGGACTCGGTGTGTCGTCTTGGCTGAGGACAAGGTGAAGGAAAAAGATGTGCAGGAGAGGATCAGCGCGCTGCGGGAACAGTATGGTGAGACCTGGCACATGGACAGAGAGCACCCGTACAGGACCTGGCAGTACTGGGGCAGCTACCGCACCGCACCAACCGGGTCAGCGGCGTCACTGATTAATGGAGTTGTGAAACTCCTCAGCTGGCCATGGAACGCGCGGGAGGATGTCGTGCGAATGGCCATGACTGACACCACAGCCTTTGGACAGCAGCGAGTGTTCAAAGAGAAGGTTGACACCAAGGCTCAGGAGCCTCAGCCTGGCACAAAGGTCATCATGAGAGCAGTGAATGATTGGATTCTGGAACGACTGGCACGAAAAAGCAAACCACGAATGTGCAGCAGAGAGGAATTCATAGCAAAAGTGAAGTCCAATGCGGCTCTGGGGGCCTGGTCCGATGAGCAGAACAGGTGGTCAAGCGCAAAGGAGGCTGTGGAAGATCCTGCATTTTGGCAGCTTGTGGATGAAGAGAGAGAGAGACACCTCGCTGGGAGATGCGCCCACTGTGTGTACAACATGATGGGCAAGAGAGAGAAGAAGCTTGGAGAGTTTGGAGTGGCCAAGGGAAGCCGGGCCATATGGTACATGTGGCTGGGGAGCCGCTTTCTGGAGTTCGAAGCTCTTGGCTTCCTGAATGAGGACCATTGGGCCTCCAGGGGGTCCAGTGGATCTGGAGTGGAGGGAATAAGCTTGAACTACCTGGGCTGGTACCTTAAAGGGTTGTCAACACTGGAAGGAGGCCTTTTTTACGCAGATGACACAGCCGGATGGGACACCAAGGTCACTAACGCAGACCTAGAGGATGAAGAACAGCTCCTGCGTTACATGGAGGGTGAACACAAGCAACTGGCGGCTACAATAATGCAGAAGGCATACCACGCTAAAGTGGTAAAAGTTGCCCGGCCCTCCCGAGATGGAGGTTGCATCATGGATGTCATCACTAGAAGAGATCAAAGAGGTTCAGGACAGGTCGTGACTTATGCCCTCAACACCCTCACCAACATAAAGGTTCAGCTGATCCGAATGATGGAAGGGGAGGGAGTCATTGAGGCCACGGACGCACACAACCCAAGACTACTTCGAGTGGAACGATGGCTGAGAGATCATGGAGAAGAACGCCTCGGAAGAATGCTTGTGAGCGGCGATGACTGTGTGGTGAGGCCAGTGGATGACAGGTTCAGCAAGGCGCTCTATTTTCTGAATGACATGGCAAAAACCAGGAAAGATGTTGGGGAATGGGAGCATTCGGTTGGCTTCTCGAACTGGGAGGAGGTCCCCTTCTGCTCACACCACTTCCACGAGCTGGTGATGAAAGATGGGCGCTCCCTCATAGTGCCATGCCGAGACCAAGATGAACTGGTTGGAAGAGCCCGCGTCTCACCAGGGTGCGGCTGGAGCGTCCGTGAAACTGCCTGCCTTTCAAAAGCCTATGGGCAGATGTGGCTGCTGAGTTACTTCCACCGGCGCGACCTGCGAACGCTTGGACTCACCATTTGCTCGGCGGTGCCCGTCGACTGGGTCCCTACTGGCCGCACGACCTGGAGCATTCATGCTAGCGGAGCTTGGATGACCACAGAGGACATGCTGGATGTCTGGAACAGGGTGTGGATCCTGGACAACCCCTTCATGCACAGCAAAGAAAAGATTACGGAATGGAGGGATGTCCCGTACCTCCCCAAATCCCACGACATGCTGTGTTCCTCCCTTGTTGGGAGGAAAGAGAGGGCAGAGTGGGCCAAGAACATCTGGGGAGCAGTAGAGAAAGTCAGGAAGATGATCGGACAAGAGAAGTTCAAGGACTACCTTTCCTGCATGGACCGACATGACTTGCACTGGGAGCTCAAACTGGAGAGCTCAATAATC
>ABD62793
ATGGTCAAGAAGGCCATCCTGAAAGGTAAGGGGGGCGGTCCCCCTCGACGAGTGTCGAAAGAGACCGCAACGAAGACGCGTCAACCCAGAGTCCAAATGCCAAATGGGCTTGTGTTGATGCGCATGATGGGGATCCTGTGGCATGCCGTAGCTGGCACCGCGAGAAACCCCGTGTTGAAGGCGTTCTGGAACTCAGTCCCTCTGAAACAGGCCACAGCAGCACTGCGGAAGATCAAAAGGACAGTGAGCGCCCTAATGGTTGGCTTGCAAAAACGTGGGAAAAGGAGGTCAGCGACGGACTGGATGAGCTGGTTGCTGGTCATTGCTCTGTTGGGGATGACGCTTGCTGCAACGGTGAGGAAAGAAAGGGACGGCTCAACTGTGATCAGAGCTGAAGGAAAGGACGCAGCAACTCAGGTGCGTGTGGAGAATGGCACCTGTGTGATCCTGGCTACTGACATGGGGTCATGGTGTGATGATTCACTGTCCTATGAGTGTGTGACCATAGATCAAGGAGAAGAGCCTGTTGATGTGGATTGCTTTTGCCGGAACGTTGATGGAGTCTATCTGGAGTATGGACGCTGTGGGAAACAGGAAGGGTCACGGACAAGGCGCTCAGTGCTGATCCCATCCCATGCTCAGGGAGAGCTGACGGGGAGGGGACACAAATGGCTAGAAGGAGACTCGCTGCGAACACACCTCACTAGAGTTGAAGGATGGGTCTGGAAGAACAAGCTACTTGCCTTGGCGATGGTTACCGTCGTGTGGTTGACCCTGGAGAGTGTGGTGACCAGGGTCGCCGTTCTGGTTGTGCTCCTGTGTTTAGCACCGGTTTACGCTTCGCGTTGCACACACTTGGAAAACAGGGACTTTGTGACTGGTACTCAGGGGACTACGAGGGTCACCTTGGTGCTGGAACTGGGTGGATGTGTTACCATAACGGCTGAGGGGAAGCCTTCAATGGATGTGTGGCTTGACGCCATTTACCAGGAGAACCCCGCCAAGACACGTGAATACTGTTTACACGCCAAGTTGTCGGACACTAAGGTTGCAGCCAGATGCCCAACGATGGGACCAGCCACTCTGGCTGAAGAACACCAGGGTGGCACAGTGTGTAAGAGAGATCAGAGTGATCGAGGCTGGGGCAACCACTGTGGACTGTTTGGAAAAGGTAGCATTGTGGCCTGTGTCAAGGCGGCTTGTGAGGCAAAAAAGAAAGCCACAGGACATGTGTACGACGCCAACAAAATAGTGTACACGGTCAAAGTCGAACCACACACGGGGGACTATGTTGCCGCAAACGAGACACACAGTGGGAGGAAGACGGCATCCTTCACAGTTTCTTCAGAGAAAACCATTCTGACTATGGGTGAGTATGGAGATGTGTCTTTGTTGTGCAGGGTCGCTAGTGGCGTTGACCTGGCCCAGACCGTCATCCTTGAGCTTGACAAGACAGTGGAACACCTTCCAACGGCTTGGCAGGTCCACAGGGACTGGTTCAATGATTTGGCTCTGCCATGGAAACATGAGGGAGCACAAAACTGGAATAACGCAGAAAGACTGGTTGAATTTGGGGCTCCTCACGCTGTCAAGATGGACGTGTACAACCTCGGAGACCAGACTGGAGTGTTACTGAAGGCTCTCGCTGGGGTTCCTGTGGCACACATTGAGGGAACCAAGTACCACCTGAAGAGTGGCCATGTGACCTGCGAAGTGGGACTGGAAAAACTGAAGATGAAAGGTCTTACGTACACAATGTGTGACAAAACAAAGTTCACGTGGAAGAGAGCTCCAACAGACAGTGGGCATGATACAGTGGTAATGGAAGTTACATTCTCTGGAACAAAGCCCTGTAGGATCCCAGTCAGGGCAGTGGCACATGGATCTCCTGATGTGAACGTGGCCATGCTGATAACGCCAAACCCAACAATTGAAAACAATGGAGGTGGCTTCATAGAGATGCAGCTGCCCCCAGGGGATAACATCATCTATGTTGGGGAACTGAGTCATCAATGGTTCCAAAAAGGGAGCAGCATCGGAAGGGTTTTCCAAAAGACCAAGAAAGGCATAGAAAGACTGACAGTGATAGGAGAGCACGCCTGGGACTTCGGTTCTGCTGGAGGCTTTCTGAGTTCAATTGGGAAGGCGGTGCACACGGTCCTTGGTGGTGCCTTCAACAGCATCTTCGGGGGAGTGGGGTTTCTACCAAAGCTTTTATTAGGGGTGGCATTGGCTTGGTTGGGCCTGAACATGAGAAACCCTACAATGTCCATGAGCTTTCTCTTGGCTGGGGGTCTGGTCTTGGCCATGACCCTTGGAGTGGGGGCGGATGTTGGCTGCGCTGTGGACACGGAACGAATGGAGCTCCGCTGTGGCGAGGGCCTGGTCGTGTGGAGAGAGGTCTCAGAATGGTATGACAACTATGCCTACTACCCGGAGACACCGGGGGCCCTTGCATCGGCCATAAAGGAGACATTTGAGGAGGGAAGCTGCGGCGTAGTCCCCCAGAACAGGCTCGAGATGGCCATGTGGAGAAGCTCGGTCACAGAGCTGAATCTGGCTCTGGCGGAAGGGGAGGCAAATCTCACAGTGGTGGTGGACAAGTTTGACCCCACTGACTACCGAGGTGGTGTCCCTGGTTTACTGAAAAAAGGAAAGGACATAAGAGTCTCCTGGAAAAGCTGGGGCCATTCAATGATCTGGAGCATTCCTGAGGCCCCCCGTCGTTTCATGGTGGGCACGGAAGGACAAAGTGAGTGTCCCCTAGAGAGACGGAAGACAGGTGTTTTCACGGTGGCAGAGTTCGGGGTTGGCCTGAGAACAAAGGTCTTCTTGGATTTCAGACAGGAACCAACACATGAGTGTGACACAGGAGTGATGGGAGCTGCCGTCAAAAACGGTATGGCAATCCACACAGATCAAAGTCTCTGGATGAGATCAATGAAAAATGACACAGGCACTTACATAGTTGAACTTTTGGTCACTGACCTGAGGAACTGCTCATGGCCTGCTAGCCACACTATTGATAATGCTGACGTGGTGGACTCGGAGTTATTCCTTCCGGCGAGCCTGGCAGGACCTAGATCCTGGTACAACAGGATACCCGGTTATTCAGAACAGGTGAAAGGGCCATGGAAGCACACGCCCATCCGAGTCATCAGAGAGGAGTGTCCCGGCACGACCGTTGTCATCAACGCCAAGTGTGACAAAAGAGGAGCATCTGTGAGGAGTACCACAGAGAGTGGCAAGGTCATCCCAGAATGGTGCTGCCGAGCGTGCACAATGCCACCAGTGACGTTCCGGACTGGAACTGATTGCTGGTATGCTATGGAAATACGGCCAGTCCATGACCAGGGGGGGCTTGTTCGCTCAATGGTGGTTGCGGACAACGGTGAATTACTTAGTGAGGGAGGGGTCCCCGGAATAGTGGCATTGTTTGTGGTCCTTGAATACATCATCCGTAGGAGACCCTCCACGGGAACAACGGTTGTGTGGGGGGGCATCGTCGTTCTCGCTCTGCTGGTTACTGGGATGGTCAGGATAGAGAGCCTGGTGCGCTATGTGGTGGCAGTGGGGATCACATTCCACCTTGAGCTAGGGCCAGAGATCGTGGCCTTGATGCTACTCCAGGCTGTGTTTGAGCTGAGGGTGGGCTTGCTCAGCGCATTTGCACTGCGCAGAAGCCTCACCGTCCGAGAGATGGTGACCACCTACTTTCTTTTGCTGGTCCTGGAATTGGGGCTGCCGAGTGTGAGCCTTGAGGATTTCTGGAAATGGGGTGATGCACTGGCCATGGGGGCGCTGATATTCAGGGCTTGCACGGCAGAAGGAAAGACTGGAGCGGGACTCTTGCTCATGGCTCTCATGACACAGCAGGATGTGGTGACTGTGCATCATGGACTGGTGTGCTTCCTGAGTGTAGCTTCGGCTTGCTCGGTCTGGAGGTTGCTCAGGGGACACAGAGAGCAGAAGGGGTTGACCTGGATTGTCCCCCTGGCTAGATTGCTAGGGGGAGAGGGCTCTGGAATCAGACTGCTGGCGTTTTGGGAACTGTCAGCCCACAGAGGAAGACGATCTTTCAGTGAACCACTAACTGTGGTAGGAGTCATGCTAACACTGGCCAGCGGCATGATGCGACACACCTCCCAGGAGGCTCTCTGTGCACTTGCAGTGGCCTCGTTTCTCTTGTTAATGCTGGTGCTGGGGACAAGAAAGATGCAGCTGGTTGCCGAATGGAGTGGCTGCGTGGAATGGCATCCAGAACTAGTGAATGAGGGTGGAGAGGTTAGCCTGCGGGTCCGTCAGGACGCGATGGGAAACTTTCACTTGACTGAGCTCGAGAAAGAAGAGAGAATGATGGCTTTTTGGCTGCTTGCCGGCTTGGCAGCCTCGGCCATTCATTGGTCAGGCATTCTTGGTGTGATGGGACTGTGGACGCTCACGGAAATGCTGAGGTCATCCCGAAGGTCTGACCTGGTCTTCTCTGGACAGGGGGGTCGAGAGCGTGGTGACAGACCTTTCGAGGTTAAGGACGGTGTCTACAGGATTTTCAGCCCCGGCTTGTTCTGGGGTCAGAGCCAGGTGGGAGTTGGCTACGGTTCCAAGGGTGTCTTGCACACGATGTGGCACGTGACTAGAGGAGCGGCGCTGTCTATTGATGATGCTGTGGCCGGTCCCTACTGGGCTGATGTGAGGGAAGATGTTGTGTGCTACGGTGGAGCCTGGAGTCTGGAGGAGAAATGGAAAGGTGAAACAGTACAGGTCCATGCCTTCCCACCGGGGAAGGCCCATGAGGTGCATCAGTGCCAGCCTGGGGAGTTGATCCTTGACACCGGAAGGAAGCTTGGGGCAATACCAATTGATTTGGTAAAAGGAACATCAGGCAGCCCCATTCTCAACGCTCAGGGAGTGGTTGTGGGGCTGTACGGAAATGGCCTAAAAACTAATGAGACCTACGTCAGCAGCATTGCTCAGGGGGAAGCGGAGAAGAGTCGACCCAACCTCCCGCAGGCTGTCGTGGGCACGGGCTGGACATCAAAGGGTCAGATCACAGTGCTGGACATGCACCCAGGCTCGGGGAAGACCCACAGAGTCCTCCCGGAGCTCATTCGCCAATGCATTGACAGGCGCCTGAGAACGTTGGTGTTGGCTCCAACTCGTGTGGTGCTCAAAGAAATGGAGCGCGCCTTGAATGGGAAACGGGTCAGGTTCCACTCACCAGCAGTAAGTGACCAACAGGCTGGAGGGGCAATTGTCGACGTGATGTGTCACGCAACCTATGTCAACAGACGGCTACTCCCACAGGGGAGACAAAATTGGGAGGTGGCAATCATGGATGAGGCCCACTGGACGGACCCCCACAGCATAGCTGCCAGAGGTCATTTGTACACTCTGGCAAAAGAAAACAAGTGTGCACTGGTCTTGATGACAGCGACACCTCCTGGTAAGAGTGAACCCTTTCCGGAGTCTAACGGAGCCATTACTAGTGAGGAAAGACAGATTCCTGATGGAGAGTGGCGTGACGGGTTTGACTGGATCACTGAGTATGAGGGGCGCACCGCCTGGTTTGTCCCTTCGATTGCAAAAGGTGGTGCCATAGCTCGCACCCTGAGACAGAAGGGGAAAAGTGTGATCTGTTTGAACAGCAAAACCTTTGAAAAGGACTACTCCAGAGTGAGGGATGAGAAGCCTGACTTTGTGGTGACGACTGATATCTCGGAGATGGGAGCCAACCTTGACGTGAGCCGCGTCATAGATGGTAGGACAAACATCAAGCCTGAGGAGGTTGATGGGAAGGTTGAGCTCACCGGGACCAGGCGAGTGACCACGGCTTCCGCCGCCCAACGGCGTGGAAGAGTTGGTCGGCAAGACGGACGAACAGATGAATACATATACTCTGGACAGTGTGATGATGACGACAGTGGATTAGTGCAATGGAAAGAGGCGCAAATACTTCTTGACAACATAACAACCTTGCGGGGGCCTGTGGCCACCTTCTATGGACCAGAACAGGACAAGATGCCGGAGGTGGCCGGTCACTATCGACTCACTGAAGAGAAAAGAAAGCACTTCCGACATCTTCTCACCCATTGTGATTTCACACCGTGGCTGGCATGGCACGTCGCAGCGAATGTGTCCAGCGTCACGGATCGAAGCTGGACATGGGAAGGGCCGGAGGCAAATGCCGTGGATGAGGCCAGTGGTGACTTGGTCACCTTTAGGAGCCCGAACGGAGCGGAGAGAACTCTCAGGCCGGTGTGGAAGGACGCACGCATGTTCAAAGAGGGACGTGACATCAAAGAGTTCGTGGCGTACGCGTCTGGGCGTCGCAGCTTCGGAGATGTTCTGACAGGAATGTCGGGAGTTCCGGAGCTTTTGCGGCACAGATGCGTCAGTGCCCTGGATGTTTTCTACACACTCATGCATGAGGAACCTGGCAGCAGGGCAATGAGAATGGCGGAGAGAGATGCCCCGGAGGCCTTTCTGACTATGGTTGAGATGATGGTGCTGGGTTTGGCAACTCTGGGTGTCATTTGGTGCTTCGTCGTCCGGACTTCGATCAGCCGTATGATGCTGGGCACGCTGGTCCTGCTGGCCTCTTTGCTGCTCTTGTGGGCAGGTGGCGTCGGCTATGGGAATATGGCCGGAGTGGCTCTTATCTTCTATACGTTGCTGACGGTGCTGCAGCCTGAAGCGGGAAAACAGAGAAGCAGTGACGACAACAAACTGGCATATTTTTTGCTGACACTCTGCAGCCTTGCTGGACTGGTTGCAGCCAATGAGATGGGTTTTCTGGAGAAGACCAAAGCAGACCTGTCCACGGTGCTGTGGGCTGAACAGGAGGAACCCCGGCCATGGAGTGAATGGACGAACGTGGACATCCAGCCAGCGAGGTCCTGGGGGACCTATGTGCTGGTGGTGTCTCTGTTTACACCTTACATCATCCACCAACTGCAGACCAAAATCCAACAACTTGTCAACAGTGCCGTGGCATCTGGTGCACAGGCCATGAGAGACCTTGGGGGAGGTGCCCCCTTCTTTGGTGTGGCGGGACATGTCATGACCCTCGGGGTGGTGTCACTGATTGGGGCTACTCCCACCTCACTGATGGTGGGCGTTGGCTTGGCGGCATTCCACCTGGCCATTGTGGTGTCTGGTCTGGAGGCTGAATTAACACAGAGAGCCCATAAGGTCTTTTTCTCTGCAATGGTGCGCAACCCCATGGTGGATGGGGATGTCATCAACCCATTCGGGGAGGGGGAGGCAAAACCTGCTCTATATGAAAGGAAAATGAGTCTGGTGTTGGCCATAGTGTTGTGCCTCATGTCGGTGGTCATGAACCGAACGATGGCCTCCATAACAGAGGCTTCAGCTGTGGGACTGGCAGCAGCAGGACAGCTGCTTAAGCCGGAGGCTGACACACTGTGGACGATGCCGGTTGCTTGTGGCATGAGTGGTGTGGTCAGGGGTAGCCTGTGGGGGTTTCTGCCTCTTGGGCATAGACTCTGGCTTCGAGCTTCTGGGGGTAGGCGTGGTGGTTCTGAGGGAGACACGCTTGGAGATCTCTGGAAACGGAGGCTGAACAACTGCACCAGGGAGGAATTCTTTGTGTACAGGCGCACTGGCATCATGGAGACGGAGCGTGACAAGGCTAGAGAGTTGCTCAGAAGAGGAGAGACCAACATGGGATTGGCTGTCTCTCGGGGCACGGCAAAGCTTGCCTGGCTTGAGGAACGCGGATATGCCACCCTCAAGGGAGAGGTGGTAGATCTCGGATGTGGAAGGGGCGGCTGGTCCTATTACGCGGCATCCCGACCGGCAGTCATGAGTGTCAGGGCATACACCATTGGTGGAAGAGGGCACGAGGCCCCAAAGATGGTAACAAGCCTGGGTTGGAACTTGATCAAATTCAGATCAGGAATGGACGTGTTCAGCATGCAGCCACACCGGGCTGACACTATCATGTGTGACATTGGAGAGAGCAGCCCAGATGCCGCTGTGGAGGGTGAGAGGACAAGGAAAGTGATTTTGCTCATGGAGCAATGGAAAAACAGGAACCCCACGGCTGCCTGTGTGTTCAAGGTGCTAGCCCCATACCGCCCAGAAGTGATAGAAGCACTGCACAGATTCCAACTGCAATGGGGGGGGGGCCTGGTGAGGACCCCTTTTTCAAGGAATTCCACCCATGAGATGTATTACTCAACAGCTGTCACTGGGAACATAGTGAATTCTGTCAACGTACAGTCAAGGAAACTTTTGGCCCGGTTTGGAGACCAGAGAGGGCCAACCAGGGTGCCTGAACTTGACCTGGGCGTTGGAACTCGGTGTGTGGTCTTAGCTGAGGACAAGGTGAAAGAACAAGACGTACGGGAGAGGATCAGAGCGTTGCGGGAGCAGTACAGCGAAACCTGGCACATGGACGCGGAACACCCGTACCGGACATGGCAGTACTGGGGCAGCTATCGCACGGCACCAACCGGCTCGGCGGCGTCATTGATCAATGGGGTTGTGAAACTTCTCAGCTGGCCATGGAACGCACGGGAAGATGTGGTGCGCATGGCCATGACTGACACAACGGCTTTCGGACAGCAGAGAGTGTTCAAAGACAAAGTTGACACAAAGGCACAGGAGCCCCAGCCCGGTACAAGAGTCATCATGAGAGCAGTAAATGATTGGATTTTGGAACGACTGGCGCAGAAAAGCAGACCGCGCATGTGCAGTAAAGAGGAATTCATAGCAAAAGTGAGATCAAATGCAGCCTTGGGAGCTTGGTCAGATGAGCAAAACAGATGGGCAGGTGCAAGAGAGGCTGTAGAGGATCCTGCATTCTGGCAACTTGTGGATGAAGAGAGAGAAAGGCACCTCATGGGGAGATGCGCGCACTGCGTGTACAACATGATGGGCAAGAGAGAGAAGAAACTGGGAGAGTTCGGAGTGGCGAAAGGAAGTCGGGCCATTTGGTACATGTGGCTGGGGAGTCGCTTTCTGGAGTTCGAGGCTCTTGGATTCTTGAATGAAGACCATTGGGCTTCTAGAGAGTCCAGTGGAGCTGGAGTTGAGGGAATAAGCTTGAACTACCTGGGCTGGCACCTCAAGAAGTTGTCAACCCTGAATGGAGGACTCTTCTATGCAGATGACACAGCTGGCTGGGACACGAAAGTTACCAATGCAGACTTAGAGGATGAGGAACAGATCCTACGGTACATGGAGGGTGAGCACAAACAATTGGCAACCACAATAATGCAAAAAGCATACCATGCCAAAGTCGTGAAGGTCGCGAGGCCCTCCCGTGACGGAGGCTGCATCATGGACGTCATCACAAGAAGAGACCAAAGAGGCTCGGGCCAGGTTGTGACTTATGCCCTTAACACCCTCACCAACATAAAGGTGCAACTGATCCGAATGATGGAAGGGGAAGGGGTCATAGAGGCAGCGGATGCACACAACCCGAGACTGCTTCGAGTGGAGCGCTGGCTGAAAGAACATGGAGAAGAACGTCTTGGAAGAATGCTCGTCAGTGGTGACGATTGTGTGGTGAGGCCCTTGGATGACAGATTTGGCAAAGCACTTTACTTTCTGAATGACATGGCCAAGACCAGGAAGGACATTGGGGAATGGGAGCACTCGGCCGGCTTTTCAAGCTGGGAGGAGGTCCCCTTTTGTTCACACCATTTCCACGAGCTAGTGATGAAGGACGGACGCACCCTGGTGGTGCCGTGCCGAGACCAAGATGAACTCGTTGGGAGGGCGCGCATTTCACCGGGGTGCGGCTGGAGTGTCCGCGAGACGGCCTGCCTTTCAAAAGCCTACGGGCAGATGTGGCTGCTGAGCTACTTCCATCGGCGAGACCTGAGGACGCTCGGGCTTGCTATCAACTCAGCAGTGCCTGTCGATTGGGTTCCTACTGGCCGTACGACATGGAGCATCCATGCCAGTGGGGCCTGGATGACCACAGAAGACATGCTGGACGTCTGGAACCGGGTGTGGATTTTGGACAACCCTTTCATGCAGAACAAGGAAAAGGTCATGGAGTGGAGGGATGTTCCGTACCTCCCTAAAGCTCAGGACATGTTATGTTCCTCCCTTGTTGGAAGGAAAGAAAGAGCAGAATGGGCCAAGAACATCTGGGGAGCGGTGGAAAAGGTGAGGAAGATGATGGGTCCTGAAAAGTTCAGGGACTATCTCTCCTGTATGGACCGCCATGACCTGCACTGGGAGCTCAGACTGGAGAGCTCAATAATC
>ADY80019
ATGGTCAAGAAGGCCATCCTGAAAGGTAAGGGGGGCGGTCCCCCTCGACGAGTGTCGAAAGAGACCGCAACGAAGACGCGTCAACCCAGAGTCCAAATGCCAAATGGGCTTGTGTTGATGCGCATGATGGGGATCTTGTGGCATGCCGTAGCTGGCACCGCGAGAAACCCCGTACTGAAGGCGTTCTGGAACTCAGTCCCTCTGAAACAGGCCACAGCAGCATTACGGAAGATCAAAAGGACAGTGAGTGCCCTAATGGTTGGCTTGCAAAAACGTGGGAAAAGGAGGTCAGCGACGGACTGGATGAGCTGGTTGCTGGTCATTACTCTGTTGGGGATGACGCTTGCTGCAACGGTGAGGAAAGAAAGGGACGGCTCAACTGTGATCAGAGCTGAAGGAAAGGATGCAGCAACTCAGGTGCGTGTGGAGAATGGCACCTGTGTGATCCTGGCTACTGACATGGGGTCATGGTGTGATGATTCACTGGCCTATGAGTGTGTGACCATAGATCAAGGAGAAGAGCCTGTTGACGTGGATTGTTTTTGCCGGAACGTTGATGGAGTCTATCTGGAGTATGGACGCTGTGGGAAACAGGAAGGCTCACGGACAAGGCGCTCAGTGCTGATCCCATCCCATGCTCAGGGAGAGCTGACGGGGAGGGGACACAAATGGCTAGAAGGAGATTCGCTGCGAACACACCTCACTAGAGTTGAAGGATGGGTCTGGAAGAACAAGCTACTTGCCTTGGCGATGGTCACCGTTGTGTGGTTGACCCTGGAAAGCGTGGTGACCAGGGTCGCCGTTCTGGTTGTGCTCCTGTGTTTAGCACCGGTCTACGCTTCGCGTTGCACACACTTGGAAAACAGGGACTTTGTGACTGGTACTCAGGGGACTACGAGGGTCACCTTGGTGCTGGAACTGGGTGGATGTGTCACCATAACAGCTGAGGGGAAGCCTTCAATGGATGTGTGGCTTGATGCCATTTACCAGGAGAGCCCTGCTAAGACACGTGAGTACTGTTTACACGCCAAGTTGTCGGACACTAAGGTTGCAGCCAGATGCCCAACGATGGGACCGGCCACTTTGGCTGAAGAACACCAGGGCGGCACAGTGTGTAAGAGAGATCAGAGTGATCGAGGCTGGGGCAACCACTGTGGACTGTTTGGAAAGGGTAGCATTGTGGCCTGTGTCAAGGCGGCTTGTGAGGCAAAAAAGAAAGCCACAGGACATGTGTACGACGCCAACAAAATAGTATACACGGTCAAAGTCGAACCACACACGGGAGACTATGTTGCCGCAAACGAGACACACAGTGGGAGGAAGACGGCATCCTTCACAGTTTCATCAGAGAAAACCATTTTGACTATGGGTGAGTATGGAGATGTGTCTTTGTTGTGCAGGGTCGCTAGTGGCGTTGACTTGGCCCAGACCGTCATCCTTAAGCTTGACAAGACAGTGGAACACCTTCCAACGGCTTGGCAGGTCCACAGGGACTGGTTCAATGATCTGGCTCTGCCATGGAAACATGAGGGAGCGCAAAACTGGAATAACGCAGAAAGACTGGTTGAATTTGGGGCTCCTCACGCTGTCAAGATGGACGTGTACAACCTCGGAGACCAGACTGGAGTGTTACTGAAGGCTCTCGCTGGGGTTCCTGTGGCACACATTGAAGGAACCAAGTACCACCTGAAGAGTGGCCATGTGACCTGCGAAGTGGGACTAGAAAAACTGAAGATGAAAGGTCTTACGTACACAATGTGTGACAAAACAAAGTTCACATGGAAGAGAGCTCCAACAGATAGTGGGCATGACACAGTGGTCATGGAAGTCACATTCTCTGGAACAAAACCCTGTAGGATCCCAGTCAGGGCAGTGGCACATGGATCTCCAGATGTGAACGTGGCCATGCTGATAACGCCAAACCCAACAATTGAAAACAATGGAGGTGGCTTCATAGAGATGCAGCTGCCCCCAGGGGATAACATCATCTATGTTGGGGAACTGAGTCATCAATGGTTCCAAAAAGGGAGCAGCATTGGAAGGGTTTTTCAAAAGACCAAGAAGGGCATAGAAAGACTGACAGTGATAGGAGAGCACGCCTGGGACTTCGGTTCTGCTGGAGGCTTTCTGAGTTCAATTGGGAAGGCGGTGCATACGGTCCTTGGTGGTGCTTTCAACAGCATCTTCGGGGGAGTGGGGTTTCTACCAAAGCTTTTATTAGGAGTGGCATTGGCTTGGTTGGGCCTGAACATGAGAAACCCTACAATGTCCATGAGCTTTCTCTTGGCTGGAGGCCTGGTCCTGGCCATGACCCTTGGAGTGGGGGCAGATGTTGGCTGCGCTGTGGACACGGAACGAATGGAGCTCCGCTGTGGCGAGGGCCTGGTCGTGTGGAGAGAGGTCTCAGAATGGTATGACAACTATGCCTACTACCCGGAGACACCGGGGGCCCTTGCATCAGCCATAAAGGAGACATTTGAGGAGGGAAGCTGTGGCGTAGTCCCCCAGAACAGGCTCGAGATGGCCATGTGGAGAAGCTCGGTCACAGAGCTGAATCTGGCTCTGGCGGAAGGGGAGGCAAATCTCACAGTGGTGGTGGACAAGTTTGACCCCACTGACTACCGAGGTGGTGTCCCTGGTTTACTGAAAAAAGGAAAAGACATAAAAGTCTCCTGGAAAAGCTGGGGCCATTCAATGATCTGGAGCATTCCTGAGGCCCCCCGTCGTTTCATGGTGGGCACGGAAGGACAAAGTGAGTGTCCCCTAGAGAGACGGAAGACAGGTGTTTTCACGGTGGCAGAATTCGGGGTTGGCCTGAGAACAAAGGTCTTCTTGGATTTCAGACAGGAACCAACACATGAGTGTGACACAGGAGTGATGGGAGCTGCCGTCAAGAACGGCATGGCAATCCACACAGATCAAAGCCTCTGGATGAGATCAATGAAAAATGACACAGGCACTTACATAGTTGAACTTTTGGTCACTGACCTGAGGAACTGCTCATGGCCTGCTAGCCACACTATCGATAATGCTGACGTGGTGGACTCGGAGTTATTCCTTCCGGCGAGCCTGGCAGGACCCAGATCCTGGTACAACAGGATACCCGGTTATTCAGAACAGGTGAAAGGGCCATGGAAGCACACGCCTATCCGAGTCATCAGAGAGGAGTGTCCCGGCACGACCGTTACCATCAACGCCAAGTGTGACAAAAGAGGAGCATCTGTGAGGAGTACCACAGAGAGTGGCAAGGTCATCCCAGAATGGTGCTGCCGAGCGTGCACAATGCCACCAGTGACGTTCCGGACTGGAACTGATTGCTGGTATGCCATGGAAATACGGCCAGTCCATGACCAGGGGGGGCTTGTTCGCTCAATGGTGGTCGCGGACAACGGTGAATTACTTAGTGAGGGAGGGGTCCCCGGAATAGTGGCATTGTTTGTGGTCCTTGAATACATCATCCGTAGGAGACCCTCCACGGGAACAACGGTTGTGTGGGGGGGCATCGTTGTGCTCGCTCTGCTTGTCACCGGGATGGTCAGGATGGAGAGCCTGGTGCGCTATGTGGTGGCAGTGGGGATCACATTCCACCTTGAGCTAGGACCAGAGATCGTGGCCCTGATGCTACTCCAGGCTGTGTTTGAGCTGAGGGTGGGTTTGCTCAGCGCATTTGCATTGCGCAGAAGTCTCACCGTCCGAGAGATGGTGACCACCTACTTTCTTTTGCTGGTCCTGGAATTGGGGCTGCCGGGTGCGAGCCTTGAGGATTTCTGGAAATGGGGTGATGCACTGGCCATGGGGGCGCTAATATTCAGGGCTTGCACGGCAGAAGGAAAGACTGGAGCGGGGCTCTTGCTCATGGCTCTCATGACACAGCAGGATGTGGTGATTGTGCATCATGGACTGGTGTGCTTCCTGAGTGTAGCTTCGGCTTGCTCGGTCTGGAGGCTGCTCAGGGGACACAGAGAGCAGAAGGGATTGACCTGGATTGTCCCCCTGGCTAGATTGCTTGGGGGAGAGGGCTCTGGAATCAGGCTGCTGGCGTTTTGGGAGCTGGCAGCTCACAGAGGAAGACGATCTTTCAGTGAACCACTAACTGTGGTGGGAGTCATGCTAACACTGGCCAGCGGCATGATGCGACACACCTCCCAGGAGGCTCTCTGTGCACTCGCAGTGGCCTCGTTTCTCTTGTTGATGCTGGTGCTGGGGACAAGAAAGATGCAGCTGGTTGCCGAATGGAGTGGCTGCGTTGAATGGTATCCGGAACTAGTGAATGAGGGTGGAGAGGTTAGCCTGCGGGTCCGCCAGGACGCGATGGGAAACTTTCACTTGACTGAGCTCGAGAAAGAAGAGAGAATGATGGCTTTTTGGCTGCTGGCCGGCTTGGCAGCTTCGGCCATTCATTGGTCAGGCATTCTTGGTGTGATGGGACTGTGGACGCTCACGGAAATGCTGAGGTCATCCCGAAGGTCCGACCTGGTTTTCTCTGGACAGGGGGGTCGAGAGCGTGGTGACAGACCTTTCGAGGTTAAGGACGGTGTCTACAGGATTTTTAGCCCCGGCTTGTTCTGGGGTCAGAACCAAGTGGGAGTTGGCTACGGTTCCAAGGGTGTCTTGCATACGATGTGGCACGTGACGAGAGGAGCGGCGCTGTCTATTGATGATGCTGTGGCCGGTCCCTACTGGGCTGATGTGAGGGAAGATGTCGTGTGCTACGGAGGAGCCTGGAGTCTGGAGGAAAAATGGAAGGGTGAAACAGTACAGGTCCATGCCTTCCCACCGGGGAAGGCCCATGAGGTGCATCAGTGCCAGCCTGGGGAGTTGATCCTTGACACCGGAAGGAGGCTTGGGGCAATACCAATTGATTTGGTAAAAGGAACATCAGGCAGCCCCATTCTTAACGCCCAGGGAGTGGTTGTGGGGCTATACGGAAATGGCCTAAAAACTAATGAGACCTACGTCAGCAGCATTGCTCAGGGGGAAGCGGAGAAGAGTCGACCCAATCTCCCACAGGCTGTTGTGGGCACAGGCTGGACATCAAAGGGTCAGATCACAGTGCTGGACATGCACCCAGGCTCGGGGAAGACCCACAGAGTCCTCCCGGAGCTCATTCGCCAATGCATTGACAGGCGCCTGAGAACGTTGGTGTTGGCTCCAACTCGTGTGGTACTCAAAGAAATGGAGCGCGCCTTGAATGGGAAACGGGTCAGGTTCCACTCACCAGCAGTCAGTGACCAACAGGCTGGAGGGGCAATTGTCGACGTGATGTGTCACGCAACCTATGTCAACAGACGGCTACTCCCACAGGGGAGACAAAATTGGGAGGTGGCAATCATGGATGAGGCCCACTGGACGGACCCCCATAGTATAGCTGCCAGAGGTCATTTGTACACTCTGGCAAAAGAAAACAAGTGTGCACTGGTCTTGATGACAGCGACACCTCCTGGTAAGAGTGAACCCTTTCCGGAGTCTAACGGAGCCATTACTAGTGAGGAAAGACAAATTCCTGATGGGGAGTGGCGTGACGGGTTTGACTGGATCACTGAATATGAGGGGCGCACCGCCTGGTTTGTCCCTTCGATAGCAAAAGGTGGTGCTATAGCTCGCACCCTGAGACAGAAGGGGAAAAGTGTGATCTGTTTGAACAGCAAAACCTTTGAAAAGGACTACTCCAGAGTGAGGGATGAGAAGCCTGATTTTGTGGTGACGACTGATATCTCGGAGATGGGAGCCAACCTTGACGTAAGCCGCGTCATAGATGGGAGGACAAACATCAAGCCTGAGGAAGTTGATGGGAAGGTCGAGCTCACCGGGACTAGGCGAGTGACCACGGCTTCCGCTGCCCAACGGCGCGGAAGAGTTGGTCGGCAGGACGGACGAACAGATGAATACATATACTCTGGACAGTGTGACGATGATGACAGTGGATTGGTGCAATGGAAAGAGGCTCAAATACTTCTTGACAACATAACAACCTTGCGGGGGCCCGTGGCCACCTTCTATGGACCAGAACAGGACAAGATGCCGGAGGTGGCCGGTCACTTTCGACTCACTGAAGAGAAAAGAAAGCACTTCCGACATCTTCTCACCCATTGTGATTTCACACCGTGGCTGGCATGGCACGTCGCAGCGAATGTGTCCAGCGCCACGGATCGAAGCTGGACATGGGAAGGGCCGGAGGCAAATGCCGTGGATGAGGCCAGTGGTGACTTGGTCACCTTTAGGAGCCCGAATGGGGCGGAGAGAACTCTCAGGCCGGTGTGGAAGGACGCACGCATGTTCAAAGAGGGACGTGACATCAAAGAGTTCGTGGCGTACGCGTCTGGGCGTCGCAGCTTCGGAGATGTTCTGACAGGAATGTCGGGAGTTCCGGAGCTTTTGCGGCATAGATGCGTCAGTGCCCTGGATGTCTTCTACACACTCATGCATGGGGAACCTGGCAGCAGGGCAATGAAAATGGCGGAGAGAGATGCCCCAGAGGCCTTTCTGACTATGGCTGAGATGATGGTGCTGGGTTTGGCAACCCTGGGTGTCATCTGGTGTTTCGTCGTCCGGACTTCGATCAGCCGTATGATGCTGGGCACACTGGTCCTGATGGCCTCGCTGCTGCTCTTGTGGGCAGGTGGCGTCGGCTATGGGAACATGGCCGGAGTGGCTCTCATCTTCTACACGTTGCTGACGGTGCTGCAGCCCGAGGCGGGAAAACAGAGAAGCAGTGACGACAACAAACTGGCATATTTCTTGCTGACGCTCTGCAGCCTTGCTGGACTGGTTGCAGCCAATGAGATGGGTTTTCTGGAGAAGACCAAGGCAGACTTATCCACGGTGTTGTGGAGTGAACAGGAGGAACCCCGGCCATGGAGTGAATGGACGAATGTGGACATTCAGCCAGCGAGGTCCTGGGGGACCTATGTACTGGTGGTGTCTCTGTTTACACCTTACATCATCCACCAACTGCAGACCAAAATCCAGCAACTTGTCAACAGTGCCGTAGCATCTGGTGCACAGGCCATGAGAGACCTTGGGGGAGGTGCCCCCTTCTTTGGTGTGGCGGGACATGTCATGACCCTCGGGGTGGTGTCACTGATTGGGGCCACTCCCACCTCACTGATGGTGGGCGTTGGCTTGGCGGCACTCCATCTGGCCATTGTGGTGTCTGGTCTGGAGGCTGAATTAACACAGAGAGCTCACAAGGTCTTTTTCTCTGCAATGGTGCGCAACCCCATGGTGGATGGGGATGTCATCAACCCATTTGGGGAGGGGGAGGCAAAACCTGCTCTATATGAAAGGAAAATGAGTCTGGTGTTGGCCATAGTGTTGTGCCTCATGTCGGTGGTCATGAACCGAACGGTGGCCTCCATAACAGAGGCTTCAGCTGTGGGACTGGCAGCAGCAGGACAGCTGCTTAGGCCGGAGGCTGACACACTGTGGACGATGCCGGTTGCTTGTGGCATGAGTGGTGTGGTCAGGGGTAGCCTGTGGGGGTTTCTGCCTCTTGGGCATAGACTCTGGCTTCGAGCTTCTGGGAGCAGGCGTGGTGGTTCTGAGGGAGACACGCTTGGAGATCTCTGGAAACGGAGGCTGAACAACTGCACCAGGGAGGAATTCTTCGTGTACAGGCGCACTGGCATCCTGGAGACGGAACGTGACAAGGCTAGAGAGTTGCTCAGAAGAGGAGAGACCAATATGGGATTGGCTGTCTCGCGGGGCACGGCAAAGCTTGCCTGGCTTGAGGAACGCGGATATGCCACCCTCAAGGGAGAGGTGGTAGATCTTGGATGTGGAAGGGGCGGCTGGTCCTATTATGCGGCATCCCGACCGGCAGTCATGAGTGTCAGGGCATACACCATTGGTGGAAGAGGGCACGAGGCTCCAAAGATGGTAACAAGCCTGGGTTGGAACTTGATCAAATTCAGATCAGGAATGGATGTGTTCAGCATGCAGCCACACCGGGCTGACACTGTCATGTGTGACATCGGAGAGAGCAGCCCAGATGCCGCTGTGGAGGGCGAGAGGACAAGGAAAGTGATATTGCTCATGGAGCAATGGAAAAATAGGAACCCCACGGCGGCCTGTGTGTTCAAGGTGCTGGCCCCATATCGCCCAGAAGTGATAGAAGCACTGCACAGATTCCAACTGCAATGGGGGGGGGGTCTGGTGAGGACCCCTTTTTCAAGGAACTCCACCCATGAGATGTATTACTCAACAGCTGTCACTGGGAACATAGTGAACTCCGTCAACGTACAGTCTAGGAAACTTTTGGCTCGGTTTGGAGACCAGAGAGGGCCAACCAGGGTGCCTGAGCTTGACCTGGGAGTTGGAACTCGGTGTGTGGTCTTGGCTGAGGACAAGGTGAAAGAACAAGACGTACAAGAGAGGATTGGAGCGTTGCGGGGGCAGTACAGCGAAACCTGGCACATGGACGAGGAACACCCGTATCGGACATGGCAGTACTGGGGCAGCTACCGCACGGCGCCAACCGGCTCGGCGGCGTCACTGATCAATGGGGTTGTGAAACTTCTCAGCTGGCCATGGAACGCACGGGAAGATGTGGTGCGCATGGCTATGACTGACACAACGGCCTTCGGACAGCAGAGAGTGTTCAAGGATAAAGTTGACACAAAGGCACAAGAGCCTCAGCCCGGTACAAGAGTCATCATGAGAGCAGTAAATGACTGGATTTTGGAACGACTGGTGCAGAAAAGTAAACCGCGCATGTGCAGCAAAGAGGAATTCATAGCAAAAGTGAAATCAAATGCAGCCTTGGGAGCCTGGTCAGATGAGCAAAACAGATGGGCAAGTGCAAGAGAGGCTGTAGAGGATCCTGCATTCTGGCACCTCGTGGATGAAGAGAGAGAAAGGCACCTCATGGGGAGATGCGCGCACTGCGTGTACAACATGATGGGCAAGAGAGAGAAGAAACTGGGAGAGTTCGGAGTGGCGAAAGGAAGTCGGGCCATTTGGTACATGTGGCTGGGGAGTCGCTTTCTGGAGTTCGAGGCTCTTGGATTCTTGAATGAAGACCATTGGGCCTCCAGAGAGTCCAGTGGAGCTGGAGTTGAGGGAATAAGCTTGAACTACTTGGGCTGGCACCTCAAGAAGTTGTCAACCCTGAATGGAGGACTCTTCTATGCAGATGACACAGCTGGCTGGGACACGAAAGTCACCAATGCAGACCTAGAGGATGAAGAACAGATCCTACGGTACATGGAGGGTGAGCACAAACAATTGGCAACCACAATAATGCAAAAAGCATACCATGCCAAAGTCGTGAAGGTCGCGAGGCCCTCCCGTGATGGAGGCTGCATCATGGATGTCATCACAAGAAGAGATCAAAGAGGCTCGGGCCAGGTTGTGACCTATGCCCTTAACACCCTCACCAACATAAAGGTGCAACTAATCCGAATGATGGAAGGGGAGGGGGTCATAGAGGCAGCGGATGCACACAACCCGAGACTGCTTCGAGTGGAGCGCTGGCTGAAAGAACATGGAGAAGAGCGTCTTGGAAGAATGCTCGTCAGTGGTGACGATAGTGTGGTGAGGCCCTTGGATGACAGATTTGGCAAAGCACTTTACTTTCTGAATGACATGGCCAAGACCAGGAAGGACATTGGGGAATGGGAGCACTCGGTCGGCTTTTCAAGCTGGGAGGAGGTCCCCTTTTGTTCACACCATTTCCACGAGCTAGTGATGAAGGACGGACGCACCTTGGTGGTGCCGTGCCGAGACCAAGATGAACTTGTTGGGAGGGCGCGCATCTCACCGGGGTGCGGCTGGAGTGTCCGCGAGACGGCCTGCCTTTCAAAGGCCTACGGGCAGATGTGGCTGCTGAGCTACTTCCATCGGCGAGACCTGAGGACGCTCGGGCTTGCCATCAACTCAGCAGTGCCTGTCGATTGGGTTCCTACCGGCCGCACGACATGGAGCATCCATGCCAGTGGGGCCTGGATGACCACAGAAGACATGCTGGACGTCTGGAACCGGGTGTGGATTTTGGATAACCCTTTCATGCAGAACAAGGAAAAGGTCATGGAGTGGAGGGATGTTCCGTACCTCCCTAAAGCTCAGGACATGTTATGTTCCTCCCTTGTTGGGAGGAAAGAACGAGCAGAATGGGCCAAGAACATCTGGGGAGCAGTGGAAAAGGTGAGGAAGATGATAGGTCCTGAAAAGTTCAAGGACTATCTCTCCTGTATGGACCGCCATGACCTGCACTGGGAGCTCAGACTGGAGAGCTCAATAATC
>AFJ97025
ATGGCCGGGAAGGCCATTCTGAAAGGAAAGGGGGGCGGTCCCCCTCGACGAGTGTCGAAAGAGACCGCGAGGAAGACGCGTCAATCTAGGGTCCAAATGCCAAATGGACTCGTGTTGATGCGCATGTTGGGGATTTTATGGCATGCCGTGGCCGGCACCGCTAGAAGTCCCGTGTTGAAGTCTTTCTGGAATTCAGTCCCACTGAAACAGGCCATGGCAGCACTCCGGAAAATTAAAAAGGCAGTGAGCACCCTGATGGTAGGTTTGCAAAGACGTGGCAAAAGAAGGTCAGCAGCAGACTGGACAAGTTGGTTGCTGGTTCTGGTTCTGGTGGGGGTGACACTTGCAGCCACAGTGCGGAAAGAAAGGGATGGCACTACCGTGATCAGAGCTGAAGGAAAAGATGCGGCAACCCAGGTGCGTGTGGAAAATGGCACCTGTGTGATCCTGGCCACGGACATGGGATCATGGTGTGATGACTCATTAACCTATGAGTGTGTAACCATAGACCAGGGGGAGGAACCAGTTGACGTGGATTGCTTCTGCAGGAATGTTGATGGAGTCTACCTGGAGTATGGACGGTGTGGAAAACAAGAAGGATCAAGAACAAGGCGCTCAGTTCTGATCCCGTCCCATGCCCAGGGAGACCTCACAGGAAGGGGACACAAATGGTTAGAAGGGGATTCACTGCGGACGCATCTCACTAGGGTTGAAGGATGGGTCTGGAAGAACAAAGTGCTCACTCTGGCGGTGATCGCCATTGTGTGGCTGACCGTGGAAAGCGTGGTGACCAGGGTCGCCGTGGTGGTGGCGCTCTTGTGCCTGGCTCCGGTTTATGCCTCACGATGCACACATCTGGAAAACAGAGATTTTATTACTGGCACTCAGGGAACCACTCGTGTGACTCTGGTGCTGGAACTGGGAGGATGCGTCACCATAACAGCCGAGGGGAAGCCCTCGATGGACGTGTGGCTTGACTCCATCTACCAGGAGAATCCTGCCAAAACACGTGAGTACTGCCTGCACGCAAAGCTGTCGGATACCAAGGTCGTGGCCAGATGCCCCACAATGGGACCTGCCACTTTGGCTGAAGAGCACCAGAGCGGCACAGTGTGCAAGAGAGACCAGAGTGATCGAGGCTGGGGTAATCATTGTGGATTATTTGGAAAAGGCAGCATTGTGACCTGTGTCAAGGCGTCCTGTGAGGCAAAAAAGAAGGCCACAGGACACGTGTATGATGCCAACAAAATTGTGTACACGGTTAAAGTAGAGCCGCACACGGGGGATTACGTCGCCGCTAATGAGACCCATAGTGGAAGAAAAACAGCATCCTTCACGGTTTCCTCGGAAAAAACCATCTTGACCATGGGAGACTACGGAGATGTGTCCTTGTTGTGTCGAGTAGCCAGCGGTGTTGATCTTGCTCAGACTGTCATTCTGGAACTTGACAAGACCTCAGAACACCTACCGACGGCCTGGCAGGTTCACCGGGACTGGTTCAATGATCTGGCCCTGCCGTGGAAACATGAAGGGGCACAGAATTGGAACAATGCTGAACGGCTAGTTGAGTTTGGAGCTCCACATGCTGTGAAAATGGATGTGTATAACCTTGGAGACCAGACTGGAGTGCTGCTTAAGTCACTTGCTGGCGTTCCTGTGGCGCACATTGATGGAACCAAGTACCACCTGAAAAGTGGCCACGTGACATGCGAGGTAGGACTAGAAAAACTCAAGATGAAAGGTCTCACATACACAATGTGCGACAAGACGAAATTCACGTGGAAGAGAATTCCAACTGACAGTGGACATGACACAGTGGTCATGGAAGTAGCGTTCTCTGGGACCAAACCCTGTAGGATCCCGGTGCGGGCCGTGGCACACGGCTCTCCAGATGTGAATGTGGCCATGTTGATAACACCCAACCCCACAATCGAAACCAATGGTGGTGGTTTCATAGAAATGCAGTTACCTCCAGGAGACAATATCATCTATGTCGGGGAACTGAGTCACCAATGGTTCCAAAAAGGGAGTAGCATTGGAAGGGTCTTTCAAAAAACCAGGAAAGGCATAGAAAGACTGACAGTGATCGGAGAACACGCCTGGGATTTTGGCTCAACTGGTGGATTCCTGACTTCGGTTGGTAAGGCGCTACACACAGTTCTTGGTGGTGCCTTCAACAGCCTGTTTGGAGGAGTAGGGTTCTTGCCTAAGATCCTAGTGGGAGTGGTCCTGGCCTGGTTGGGCCTGAATATGAGGAATCCGACCATGTCCATGAGCTTCCTTCTGGCCGGAGGACTGGTTCTGGCCATGACACTCGGAGTCGGAGCTGATGTTGGCTGTGCTGTGGACACCGAACGGATGGAGCTCCGTTGTGGTGAGGGTCTGGTTGTGTGGAGGGAGGTTTCCGAGTGGTATGACAATTATGCATACTACCCTGAGACACCAGGAGCTCTTGCTTCGGCCATAAAAGAGACCTTCGAGGAGGGAACTTGTGGCATAGTGCCCCAAAACAGACTTGAAATGGCCATGTGGAGAAGCTCGGCGACAGAACTGAATTTGGCCTTGGCGGAGGGAGATGCAAATCTCACAGTGGTGGTGGACAAACTTGATCCCACAGACTATCGAGGTGGCATTCCTGGGCTGCTAAAGAAGGGGAAAGACATAAAGGTTTCTTGGAGGAGCTGGGGCCACTCAATGATCTGGAGTGTCCCCGAGGCCCCCCGTCGGTTCATGGTGGGAACAGAGGGAAGCAGTGAGTGCCCACCAGAGAGAAGGAAAACAGGTGTCTTCACGGTGGCAGAGTTTGGAGTTGGCCTGAGAACAAAAGTGTTCTTGGACTTCAGACAGGAATCAACACACGAGTGTGACACAGGAGTGATGGGAGCCGCTGTCAAGAATGGCATGGCAGTCCACACAGACCAGAGCCTCTGGATGAAATCCGTGAGAAATGACACAGGTACCTACATAGTGGAACTTCTGGTTACTGACCTGAGAAATTGCTCATGGCCGGCTAGCCACACCATTGACAATGCTGAGGTGGTGGACTCAGAGCTCTTCCTTCCAGCCAGCCTGGCAGGGCCCAGATCCTGGTATAACAGGATACCCGGGTACTCAGAACAAGTGAAAGGACCATGGAAGTACTCGCCCATCCGAGTGACAAGAGAAGAGTGCCCAGGCACGAGGGTCACCATAAATGCCGACTGTGACAAAAGGGGGGCTTCTGTGAGGAGTACCACAGAGAGTGGCAAGGTGATTCCAGAGTGGTGCTGCCGAACGTGCACACTACCTCCAGTGACGATCCGTACGGGGACAGACTGTTGGTATGCCATGGAAATACGACCTGTCCATGACCAGGGAGGGCTTGTTCGCTCAATGGTAGTGGCAGACAATGGAGAGCTGCTTAGTGAGGGGGGCGTTCCCGGGATAGTGGCTTTGTTTGTGGTCCTTGAGTACGTCATCCGGAGGAGGCCAGCCACTGGAACAACGGCCATGTGGGGAGGCATTGTCGTCCTTGCATTGCTCGTCACTGGTCTGGTGAGAATCGAAAGCCTGGTGCGTTATGTCGTGGCAGTTGGGATCACATTTCACCTTGAGCTAGGGCCAGAGATTGTGGCCCTGACACTGTTACAGGCTGTGTTTGAGTTGAGGGTTGGTCTGCTCAGCGCTTTTGCACTGCGCAGCAACCTCACTGTCAGAGAGATGGTAACCATCTACTTCCTTCTGCTGGTTTTGGAGCTAGGATTGCCAAGTGAGGGTCTTGGGGCCCTCTGGAAATGGGGAGACGCATTGGCCATGGGGGCTTTGATTTTCAGAGCCTGCACGGCAGAGGAAAAGACTGGTGTTGGACTCCTGCTCATGGCTCTCATGACACAGCAAGACTTGGCGATTGTACACTATGGACTCATGCTCTTCCTGGGCGTGGCCTCATGTTGTTCAATCTGGAAACTGATTCGAGGACACAGAGAACAGAAGGGACTGACTTGGGTTGTCCCCCTGGCCGGGCTACTCGGAGGAGAGGGCTCTGGAGTCAGACTGCTGGCTTTTTGGGAACTGGCCATTCATGGAAGGAGACGGTCATTCAGTGAACCACTGACTGTTGTGGGAGTCATGCTAACCCTGGCCAGCGGCATGATGTGGCACACCTCTCAGGAGGCCCTTTGCGCGCTCGCCGTGGCCTCGTTCCTTCTGCTCATGCTGGTGCTGGGGACAAGGAAGATGCAGCTAGTGGCTGAATGGAGTGGCTGTGTGGAGTGGCACCCAGAACTGATGAATGAAGGTGGAGAGGTGAGCCTGCGGGTCCGGCAGGACTCAATGGGAAACTTCCACCTGACAGAGCTTGAGAAAGAGGAGAGAGTGATGGCTTTCTGGCTGCTGGCAGGACTAGCGGCTTCGGCCTTCCACTGGTCCGGCATCCTTGGTGTGATGGGATTGTGGACGCTGTCGGAAATGCTGAGGACGGCTCGAAGATCAGATTTGGTCTTCTCTGGACAGGGGGGACGTGAGCGTGGTGACAGGCCCTTTGAGGTCAAGGATGGCGTCTACAGAATCTTCAGCCCAGGACTGCTCTGGGGGCAGCGCCAGGTGGGAGTTGGCTATGGCTCTAAAGGTGTCCTACACACGATGTGGCATGTGACGAGAGGGGCGGCGTTGTCCATTGATGACGCCGTCGCAGGACCCTACTGGGCTTACGTCAAAGAGGACGTTGTATGCTATGGTGGAGCCTGGAGTCTTGAGGAGAAGTGGAAAGGTGAGACAGTGCAGGTTCATGCCTTCCCACCGGGGAGAGCCCATGAGGTGCATCAATGTCAGCCCGGGGAACTGCTCCTGGACACAGGTAGGAGGATAGGGGCAGTGCCAATTGATCTGGCAAAGGGGACATCTGGTAGCCCCACCCTCAACTCCCAGGGAGTGGTTGTGGGGCTGTATGGGAATGGACTGAAGACCAATGAAACCTACGTCAGCAGCATTGCTCAGGGTGAGGCTGAAAAAAGTCGACCCAATCTCCCGCCGGCCGTTATTGGCACAGGCTGGACAGCAAAAGGGCAGATCACAGTGCTGGACATGCACCCAGGCTCTGGGAAGACCCACAGAGTCCTCCCGGAGCTCATTCGCCAATGCATTGACAGACGCCTAAGGACATTGGTGTTGGCCCCAACCCGTGTGGTGCTCAAGGAAATGGAGCGTGCCTTGAATGGAAAGAGAGTCAGGTTCCATTCTCCGGCAGTTGGAGATCAGCAGGTGGGAGGGGCCATCGTCGACGTGATGTGCCATGCAACCTATGTCAACAGACGCCTCCTCCCGCAGGGGAGACAGAATTGGGAAGTGGCAATCATGGATGAAGCCCATTGGACGGATCCACACAGCATAGCCGCTCGGGGTCACCTGTACACCTTGGCCAAGGAAAATAAATGTGCCCTGGTTCTTATGACAGCAACGCCACCCGGGAAGAGCGAACCCTTCCCAGAGTCCAACGGAGCAATTACCAGTGAAGAGAAGCAGATCCCTGATGGGGAGTGGCGTGATGGGTTCGACTGGATCACCGAGTATGAGGGGCGTACCGCATGGTTCGTTCCCTCGATTGCAAAAGGTGGTATCATAGCCCGCACCCTGAGACAAAAAGGAAAAAGCGTGATCTGTCTGAACAGCAAGACCTTTGAAAAGGACTACTCCAGAGTGAGAGATGAGAAACCCGACTTCGTGGTCACAACCGACATATCTGAAATGGGGGCCAACCTCGACGTGAGCCGTGTCATAGATGGGCGAACAAACATCAAACCGGAAGAGGTTGATGGGAGAGTTGAGCTCACAGGGACCAGACGTGTGACTACAGCCTCTGCGGCCCAACGCCGTGGGAGAGTCGGAAGACAGGAGGGAAGAACAGATGAATACATATACTCTGGACAGTGTGATGATGATGATAGTGGACTTGTGCAGTGGAAGGAAGCGCAGATACTTCTTGACAACATAACAACACTGCGGGGGCCTGTGGCCACTTTTTATGGACCAGAGCAGGACAAGATGCCAGAGGTGGCAGGTCATTTCCGCCTCACAGAAGAGAAAAGAAAGCACTTTCGACATCTTCTCACCCATTGTGACTTCACGCCATGGTTGGCATGGCACGTCGCAGCAAACGTGTCTAGTGTGACAAGTCGGAACTGGACTTGGGAAGGCCCTGAGGAGAACACCGTGGATGAGGCCAATGGAGATCTGGTCACCTTCAGGAGCCCGAATGGGGCTGAAAGAACACTGAGGCCAGTATGGAGGGATGCGCGTATGTTCAGAGAAGGACGTGACATCAGAGAGTTCATCGCGTATGCCTCAGGGAGACGCAGCTTTGGAGATGTGTTGAGCGGAATGTCCGGTGTTCCTGAGCTTCTGCGCCATAGATGTGTTAGCGCCATGGATGTCTTCTACACGTTGATGCATGAGGAGCCTGGCAGCAGGGCAATGAAGATGGCCGAGAGAGATGCTCCAGAGGCCTTTTTGACGGTGGTGGAGATGATGGTGCTCGGCCTGGCTACTCTTGGGGTCGTCTGGTGCTTTGTTGTTCGCACCTCAATCAGTCGCATGATGCTTGGCACGCTGGTACTGCTGGCCTCACTGGCGCTCCTGTGGGCCGGTGGTGTAAGCTACGGGAATATGGCAGGAGTGGCCCTCATTTTCTACACGCTGCTGACGGTGCTGCAGCCTGAAGCGGGGAAACAGAGGAGCAGTGATGACAACAAGTTGGCCTACTTCCTGTTGACGCTCTGCAGTCTAGCTGGACTGGTAGCCGCCAATGAAATGGGATTTCTGGAGAAGACTAAGGCGGACCTGTCCACGGTGTTGTGGAGTGAACATGAAGAGTTGCGGTCGTGGGAAGAGTGGACCAACATCGACATCCAGCCCGCACGTTCTTGGGGAACTTACGTGCTGGTGGTCTCCCTGTTCACACCATACATAATTCACCAACTTCAGACCAAGATCCAACAACTCGTCAACAGCGCTGTTGCAACTGGGGCTCAGGCCATGCGAGACCTCGGAGGAGGGGCTCCATTCATTGGGGTAGCAGGGCATGTAATGGCTTTGGGAGTGGTATCGCTAGTTGGTGCGACGCCAACATCCTTGGTGGTTGGTGTTGGTCTGGCGGCGTTCCACCTGGCCATTGTGGTATCCGGACTGGAGGCTGAATTGACACAAAGAGCCCACAAAGTCTTCTTCTCGGCAATGGTGCGCAATCCTATGGTGGATGGAGACGTCATCAATCCATTTGGAGAGGGAGAGGCAAAACCTGCTCTGTATGAGAGGAAAATGAGCCTGGTCTTGGCGATAGTGCTTTGCTTGATGTCGGTGGTCATGAACAGAACGGTGCCTTCCATCACTGAGGCTTCTGCTGTGGGACTAGCGGCAGCGGGACAACTGCTCAGACCAGAGGCGGATACTCTGTGGACGATGCCAGTGGCCTGTGGCCTGAGCGGCGTGGTCAGGGGTAGCCTCTGGGGATTCTTGCCCCTCGGGCATAGACTCTGGCTGAGGGCTTCTGGGAGTAGGCGTGGTGGTTCTGAGGGGGACACTCTCGGTGACTTGTGGAAACGGAAACTCAATGGCTGTACCAAAGAAGAGTTCTTCGCCTATAGACGCACAGGCATCCTGGAGACAGAAAGGGACAAGGCGCGGGAACTCCTCAGGAGAGGGGAGACCAACATGGGGCTAGCTGTGTCACGGGGCACGGCTAAACTTGCCTGGCTTGAGGAACGAGGCTACGCAACTCTCAAGGGTGAGGTCGTGGACCTTGGATGTGGAAGAGGCGGCTGGTCCTACTATGCGGCCTCTCGACCGGCTGTCATGAGTGTCAAAGCCTACACAATTGGTGGAAAGGGACACGAGACCCCAAAGATGGTGACAAGCCTGGGTTGGAACCTGATCAAGTTCAGAGCGGGAATGGATGTATTCAGCATGCAACCACACCGAGCTGATACCATTATGTGTGACATCGGAGAAAGCAACCCAGATGCCGTGGTGGAGGGTGAGAAGACACGGAAAGTGATACTACTCATGGAACAGTGGAAAAACCGCAATCCCACGGCTACCTGTGTGTTCAAGGTGTTGGCCCCATACCGCCCAGAGGTCATAGAAGCACTACACAGATTCCAACTGCAGTGGGGCGGAGGACTGGTGAGGACCCCTTTCTCGAGGAATTCAACCCATGAAATGTATTACTCGACTGCTGTCACTGGAAACATTGTGAATTCAGTTAACATCCAATCAAGAAAACTCTTGGCCCGGTTCGGGGACCAGAGGGGACCCACCAGGGTGCCTGAGCTGGACCTCGGAGTTGGGACTCGATGCGTTGTCTTGGCTGAGGACAAGGTGAAGGAAAAAGATGTGCAGGAGAGGATCAGTGCGCTGCGAGAGCAGTATGGTGAGACCTGGCATATGGACAGAGAGCATCCGTACAGGACCTGGCAGTACTGGGGCAGCTACCGCACCGCGCCAACCGGGTCAGCGGCGTCACTGATCAATGGAGTCGTGAAGCTTCTCAGCTGGCCATGGAACGCGCGGGAGGATGTCGTGCGAATGGCCATGACTGACACCACAGCCTTTGGACAGCAGCGAGTGTTCAAAGAGAAGGTTGACACCAAGGCTCAGGAACCTCAGCCTGGCACAAAGGTCATCATGAGAGCAGTGAATGACTGGATTCTGGAACGATTGGCACGGAAAAGCAAACCACGAATGTGCAGCAGAGAGGAGTTCATAGCGAAAGTGAAATCCAATGCGGCTCTGGGGGCTTGGTCTGATGAGCAGAACAGGTGGTCAAGTGCAAAAGAGGCTGTAGAGGATCCCGCATTCTGGCAGCTCGTGGATGAAGAGAGAGAGAGACACCTTGCTGGGAGATGCGCCCACTGTGCGTACAACATGATGGGCAAAAGAGAAAAGAAGCTTGGAGAGTTTGGAGTGGCCAAAGGAAGCCGGGCCATATGGTACATGTGGCTGGGGAGCCGCTTTCTGGAGTTCGAAGCTCTTGGCTTTTTGAATGAGGACCACTGGGCCTCTAGGGGGTCCAGTGGATCTGGAGTGGAGGGAATAAGCTTGAATTACCTGGGCTGGTACCTCAAAGGGTTGTCAACACTGGAAGGAGGCCTTTTCTACGCGGATGACACAGCCGGCTGGGACACTAAGGTCACCAACGCAGACCTAGAAGATGAAGAACAGCTCCTACGCTACATGGAGGGTGAACACAAGCAACTGGCGGCTACAATAATGCAGAAGGCATACCACGCTAAGGTGGTAAAAGTAGCCCGGCCCTCCCGAGATGGAGGCTGTGTCATGGATGTTATCACAAGAAGAGACCAAAGAGGCTCAGGGCAGGTTGTGACTTACGCCCTCAACACCCTAACCAACATAAAGGTCCAGCTGATCCGTATGATGGAGGGGGAGGGAGTCATTGAGGCCTCGGACGCACATAATCCAAGATTACTCCGAGTGGAACGATGGCTGAGGAACCATGGAGAAGAACGTCTCGGAAGAATGCTCGTGAGCGGTGATGATTGTGTGGTGAGACCGGTGGATGACAGGTTCAGTAGGGCACTCTACTTTCTGAATGACATGGCCAAAACCAGGAAAGACATTGGAGAATGGGAGCATTCGGTTGGCTTCTCGAACTGGGAGGAGGTTCCCTTCTGTTCACACCACTTCCACGAGTTGGTGATGAAAGATGGGCGTGCCCTCATAGTGCCATGCCGAGACCAAGATGAACTGGTTGGAAGAGCCCGCGTCTCACCAGGGTGCGGCTGGAGTGTCCGTGAAACTGCCTGCCTTTCAAAAGCTTATGGGCAGATGTGGCTGCTGAGTTACTTTCACCGGCGCGACTTGCGGACGCTTGGACTTGCCATCTGTTCGGCGGTGCCCATTGACTGGGTCCCCACTGGCCGCACGACCTGGAGCATCCATGCTAGCGGAGCCTGGATGACCACAGAGGACATGTTGGACGTCTGGAACAGGGTGTGGATCCTGGACAACCCCTTCATGCACAGCAAAGAAAAGATTGTGGAATGGAGGGATGTCCCGTATCTCCCCAAATCCCATGACATGCTGTGTTCCTCTCTTGTTGGGAGGAAAGAGAGGGCAGAGTGGGCTAAGAACATCTGGGGAGCAGTAGAGAAAGTCAGGAAGATGATCGGACAAGAGAGGTTTAAGGACTACCTTTCCTGCATGGACCGGCATGACTTGCACTGGGAGCTCAAACTGGAGAGCTCAATAATC
>AFJ97024
ATGGCCGGGAAGGCCATTCTGAAAGGAAAGGGGGGCGGTCCCCCTCGACGAGTGTCGAAAGAGACCGCGAGGAAGACGCGTCAATCTAGGGTCCAAATGCCAAATGGACTCGTGTTGATGCGCATGTTGGGGATTTTATGGCATGCCGTGGCCGGCACCGCTAGGAGTCCCGTGTTGAAGTCTTTCTGGAATTCAGTCCCACTGAAACAGGCCATGGCAGCACTCCGGAGAATTAAAAAGGCAGTGAGCACCCTGATGGTAGGTCTGCAAAGACGTGGCAAAAGAAGGTCAGCAGCAGACTGGACAAGTTGGTTGCTGGTTCTGGTTTTGGTGGGGGTGACACTTGCAGCCACAGTGCGGAAAGAAAGGGATGGCACTACCGTGATCAGAGCTGAAGGAAAAGATGCGGCAACCCAGGTGCGTGTGGAAAATGGCACCTGTGTGATCCTGGCCACGGACATGGGATCATGGTGTGATGACTCACTAACCTATGAGTGTGTGACCATAGACCAGGGGGAGGAACCAGTTGACGTGGATTGCTTCTGCAGGAATGTTGATGGAGTTTACCTGGAGTATGGACGGTGTGGAAAACAAGAAGGATCAAGAACAAGGCGCTCAGTGCTGATCCCGTCCCATGCCCAGGGAGACCTCACAGGAAGGGGACACAAATGGTTAGAAGGGGATTCACTGCGGACGCATCTCACTAGGGTTGAAGGATGGGTCTGGAAGAACAAAGTGCTCACCCTGGCGGTGATCGCCATTGTGTGGCTGACCGTGGAAAGCGTGGTGACCAGGGTCGCCGTAGTGGTGGTGCTCTTGTGCCTGGCTCCGGTTTATGCCTCACGATGCACACATTTGGAAAACAGAGATTTTGTTACTGGCACTCAGGGAACCACTCGTGTGACTCTGGTGCTGGAACTGGGAGGATGCGTCACCATAACAGCCGAGGGGAAGCCCTCGATGGACGTGTGGCTTGACTCCATTTATCAGGAGAATCCTGCCAAAACACGTGAGTACTGCCTGCACGCAAAGCTGTCGGACACCAAGGTCGCGGCCAGATGCCCCACAATGGGACCTGCCACTTTGGCTGAAGAGCACCAGAGTGGCACAGTGTGCAAGAGGGACCAGAGTGATCGAGGCTGGGGTAATCATTGTGGATTATTTGGAAAAGGCAGCGTTGTGACCTGCGTCAAGGCGTCCTGTGAGGCAAAAAAGAAGGCCACAGGACACGTGTATGATGCCAACAAAATTGTGTACACGGTTAAAGTAGAGCCGCATACGGGGGATTACGTCGCCGCTAATGAGACCCATAGTGGAAGAAAAACAGCATCCTTCACGGTTTCCTCGGAAAAAACCATCTTGACCATGGGAGACTACGGAGATGTGTCCTTGTTGTGTCGAGTAGCTAGCGGTGTTGACCTTGCTCAGACTGTCATTCTGGAACTTGACAAGACTTCAGAACACCTACCGACGGCCTGGCAGGTTCACCGGGACTGGTTCAATGATCTGGCCCTGCCGTGGAAACATGAAGGGGCACAGAACTGGAACAATGCTGAACGGCTAGTTGAGTTTGGAGCCCCACATGCTGTGAAAATGGATGTGTATAACCTTGGAGACCAGACTGGAGTGTTGCTTAAGTCACTTGCTGGTGTTCCAGTGGCGCACATTGATGGAACCAAGTACCACCTGAAAAGTGGCCACGTGACATGCGAGGTAGGACTAGAAAAACTCAAGATGAAAGGTCTCACATACACAATGTGCGACAAGACGAAATTCACGTGGAAGAGAATCCCAACTGACAGTGGACATGATACAGTGGTCATGGAAGTTGCGTTCTCTGGAACCAAACCCTGTAGGATCCCGGTGAGGGCCGTGGCACACGGCTCTCCAGATGTGAATGTGGCTATGTTGATAACACCCAACCCCACAATCGAAACCAATGGTGGTGGTTTCATAGAAATGCAGTTACCGCCAGGAGACAACATCATCTATGTCGGGGAACTGAGTCACCAATGGTTCCAAAAAGGGAGTAGCATTGGAAGGGTCTTTCAAAAAACCAGGAAAGGTATAGAACGACTGACAGTGATCGGAGAACACGCCTGGGATTTTGGCTCAACTGGTGGATTCCTGACCTCGGTTGGCAAGGCGCTACACACAGTTCTTGGTGGTGCCTTCAACAGCCTGTTTGGAGGAGTAGGGTTCTTGCCTAAGATCCTAGTGGGAGTGGTCCTGGCCTGGTTGGGCCTGAACATGAGGAATCCGACCATGTCCATGAGCTTCCTCCTGGCCGGAGGACTGGTTCTGGCCATGACACTCGGAGTCGGAGCTGATGTTGGCTGTGCTGTGGACACCGAACGGATGGAGCTCCGTTGTGGTGAGGGTCTGGTTGTATGGAGGGAGGTTTCCGAGTGGTATGACAATTATGCATACTACCCTGAGACACCAGGAGCTCTTGCTTCGGCCATAAAAGAGACCTTCGAGGAGGGAACTTGTGGTATAGTGCCCCAAAACAGACTTGAAATGGCCATGTGGAGAAGCTCGGCGACAGAACTGAATCTGGCCTTGGCGGAGGGAGACGCAAATCTCACAGTGGTGGTGGACAAACTTGATCCCACAGACTATCGAGGTGGCATTCCTGGGCTGCCAAAGAAGGGGAAAGACATAAAGGTTTCTTGGAAGAGCTGGGGCCACTCAATGATCTGGAGTGTCCCCGAGGCCCCCCGTCGGTTTATGGTGGGAACAGAGGGAAGCAGTGAGTGTCCACTAGAGAGAAGGAAAACAGGTGTCTTCACGGTGGCAGAGTTTGGGGTTGGCCTGAGAACAAAAGTATTCTTGGACTTCAGACAGGAATCAACACATGAGTGTGACACAGGAGTGATGGGAGCCGCTGTCAAGAATGGCATGGCAGTCCACACAGACCAGAGCCTCTGGATGAAATCCGTGAGAAATGACACAGGGACCTACATAGTGGAACTTCTGGTTACTGACCTGAGAAATTGCTCATGGCCGGCTAGCCACACCATTGACAATGCTGAGGTGGGGGACTCAGAACTCTTCCTTCCAGCCAGTCTGGCAGGGCCTAGATCCTGGTATAACAGGATACCCGGGTACTCAGAACAAGTGAAAGGACCATGGAAGTACTCGCCCATCCGAGTGACAAGAGAAGAGTGCCCTGGCACGAGGGTCACCATAAATGCCGACTGTGACAAAAGGGGGGCTTCTGTGAGGAGTACCACAGAGAGTGGCAAGGTGATTCCAGAGTGGTGCTGCCGAACGTGCACATTACCTCCAGTGACGTTCCGTACGGGGACAGACTGTTGGTATGCCATGGAAATACGACCAGTTCATGACCAGGGAGGGCTTGTTCGCTCAATGGTGGTGGCAGACAATGGAGAGCTGCTTAGTGAGGGGGGCATTCCCGGGATAGTGGCTTTGTTTGTGGTCCTTGAGTACGTCATCCGGAGGAGGCCAGCCACTGGAACAACGGCCATGTGGGGAGGCATTGTTGTCCTTGCATTGCTCGTCACTGGTCTGGTGAGAATCGAAAGCCTGGTGCGTTATGTCGTGGCAGTTGGGATCACATTTCATCTTGAGCTAGGGCCAGAGATTGTGGCTCTGACACTGTTACAGGCTGTGTTTGAGTTGAGGGTTGGCCTGCTCAGCGCTTTTGCACTACGCAGCAACCTCACTGTCAGAGAGATGGTAACCATCTACTTCCTTCTGCTGGTTTTGGAGTTGGGATTGCCAGGTGAGGGTCTTGGGGCCCTATGGAAATGGGGAGATGCATTGGCCATGGGGGCATTGATTTTCAGAGCCTGCACGGCAGAGGAAAAGACTGGTGTTGGACTCCTGCTCATGGCTCTCATGACACAGCAAGACCTGGCGATTGCACACTATGGACTCATGCTCTTCCTGGGCACGGCCTCATGTTGTTCAATCTGGAAACTGATTCGAGGACACAGAGAACAGAAGGGATTGACCTGGGTTGTCCCCCTGGCCGGGCTACTCGGAGGAGAGGGCTCTGGAGTCAGACTGCTGGCTTTTTGGGAACTGGCCATCCATGGAAGGAGACGGTCATTCAGTGAACCACTGACTGTTGTGGGAGTCATGCTAACCCTGGCCAGCGGCATGATGCGGCACACCTCTCAGGAGGCCCTTTGCGCGCTCGCCGTGGCCTCGTTCCTTCTGCTCATGCTGGTGCTAGGGACAAGGAAGATGCAGCTAGTGGCTGAATGGAGTGGCTGTGTGGAGTGGCACCCAAAACTGATGAATGAAGGTGGAGAGGTGAGCCTGCGGGTCCGGCAGGACTCAATGGGAAACTTCCACCTGACAGAGCTTGAGAAAGAGGAGAGAGTGATGGCTTTCTGGCTGCTGGCAGGACTGGCGGCTTCGGCCTTCCACTGGTCTGGCATTCTTGGTGTGATGGGATTGTGGACGCTGTCGGAAATGCTGAGGACGGCTCGAAGATCAGATTTGGTCTTCTCTGGACAGGGGGGACGTGAGCGTGGTGACAGGCCCTTTGAGGTCAAGGATGGCGTCTATAGAATCTTCAGCCCAGGACTGCTCTGGGGGCAGCGCCAGGTGGGAGTTGGCTATGGCTCCAAAGGTGTCCTACACACGATGTGGCATGTGACGAGAGGGGCGGCGCTGTCCATTGATGACGCCGTCGCAGGGCCCTATTGGGCTGACGTCAAAGAGGACGTTGTATGCTATGGTGGAGCCTGGAGTCTTGAGGAGAAGTGGAAAGGTGAGACAGTGCAGGTTCATGCCTTCCCACCGGGGAGAGCCCATGAGGTGCATCAATGTCAGCCCGGGGAACTGCTCCTGGACACAGGTAGGAGGATAGGGGCAGTGCCAATTGATCTGGCAAAAGGGACATCTGGCAGCCCCATCCTCAACTCCCAAGGAGTGGTTGTGGGACTGTATGGGAATGGACTGAAGACCAATGAAACCTACGTCAGCAGCATTGCTCAAGGTGAGGCTGAAAAAAGTCGACCCAATCTCCCGCCGGCCGTCATTGGCACAGGCTGGACAGCAAAAGGGCAGATCACAGTGCTGGACATGCACCCAGGCTCTGGGAAGACCCACAGAGTCCTCCCGGAGCTCATTCGCCAATGCATTGACAGACGCCTAAGGACATTGGTGTTGGCCCCAACCCGTGTGGTGCTCAAGGAAATGGAGCGTGCCTTGAATGGGAAGAGAGTCAGGTTCCATTCTCCGGCAGTTGGAGATCAGCAGGTGGGAGGGGCCATCGTCGACGTGATGTGCCATGCAACCTATGTCAATAGACGCCTGCTCCCGCAGGGGAGACAGAATTGGGAAGTGGCAATCATGGATGAAGCCCATTGGACGGATCCACACAGCATAGCCGCTCGGGGTCACCTGTACACCTTGGCTAAGGAAAACAAATGTGCCCTGGTTCTTATGACAGCAACGCCACCCGGGAAGAGCGAACCCTTCCCAGAGTCCAACGGGGCAATCACCAGTGAAGAGAAGCAGATCCCTGATGGGGAGTGGCGTGATGGGTTCGACTGGATCACCGAGTATGAGGGGCGTACCGCATGGTTCGTTCCCTCGATTGCAAAAGGTGGTACCATAGCCCGCACCCTGAGACAAAAAGGAAAAAGCGTGATCTGTCTGAACAGCAAGACATTTGAAAAGGACTACTCCAGAGTGAGAGATGAGAAACCCGACTTCGTGGTCACAACCGACATATCTGAAATGGGGGCCAACCTCGATGTGAGCCGTGTCATAGACGGGCGAACAAACATCAAACCGGAAGAGGTTGATGGGAGAGTTGAGCTCACAGGGACCAGACGTGTGACCACGGCCTCTGCGGCCCAACGCCGTGGGAGAGTCGGAAGACAGGAGGGAAGAACAGATGAATACATATACTCTGGACAGTGTGATGATGATGATAGTGGACTTGTGCAGTGGAAGGAAGCGCAGATACTTCTTGACAACATAACAACACTGCGGGGGCCTGTGGCCACCTTTTATGGACCAGAGCAGGACAAGATGCCAGAGGTGGCAGGTCATTTCCGCCTCACAGAAGAGAAAAGAAAGCACTTTCGACATCTTCTCACCCATTGTGACTTCACGCCATCGTTGGCATGGCACGTCGCAGCAAACGTGTCTAGTGTGACAAGCCGGAACTGGACTTGGGAAGGCCCTGAGGAGAACACTGTGGATGAGGCCAATGGAGATCTGGTCACCTTCAGGAGCCCGAATGGGGCTGAAAGAACACTGAGGCCAGTATGGAGGGATGCGCGCATGTTCAGAGAAGGACGTGACATCAGAGAGTTCATCGCGTATGCCTCAGGGAGACGCAGCTTTGGAGATGTGTTGAGCGGAATGTCCGGTGTTCCTGAGCTTCTGCGCCATAGATGTGTTAGCGCCATGGATGTCTTCTACACACTGATGCATGAGGAGCCTGGCAGCAGGGCAATGAAGATGGCCGAGAGAGATGCTCCAGAGGCTTTTTTGACGGTGGTAGAGATGATGGTGCTCGGCCTGGCCACTCTTGGGGTCGTCTGGTGCTTTGTTGTTCGCACCTCAATCAGTCGCATGATGCTTGGCACGCTGGTACTGCTGGCCTCACTGGCGCTCCTGTGGGCCGGTGGTGTAAGCTACGGGAATATGGCAGGAGTGGCCCTCATTTTCTACACGTTGTTGACGGTGCTGCAGCCTGAAGCGGGGAAACAGAGGAGCAGTGATGACAACAAGTTGGCCTACTTCCTGTTGACGCTCTGCAGTCTAGCTGGACTGGTAGCCGCCAATGAAATGGGATTTCTGGAGAAGACTAAGGCGGACCTGTCCACGGTGTTGTGGAGTGAACATGAAGAGTTGCGGTCGTGGGAAGAGTGGACCAACATCGACATCCAGCCTGCACGTTCCTGGGGAACTTACGTGCTGGTGGTCTCTTTGTTCACACCATACATAATTCACCAACTTCAGACCAAGATCCAACAACTCGTCAACAGCGCTGTTGCAACTGGGGCTCAGGCCATGCGAGACCTCGGAGGAGGGGCTCCATTCTTTGGGGTAGCAGGGCATGTAATGGCTTTGGGAGTGGTATCGCTAGTTGGTGCAACGCCAACATCCTTGGTGGTTGGTGTTGGTCTGGCGGCGTTCCACCTGGCCATTGTGGTGTCCGGACTAGAGGCTGAGTTGACACAAAGAGCCCACAAAGTCTTCTTCTCGGCAATGGTGCGCAATCCCATGGTGGATGGAGACGTCATCAATCCATTTGGAGAGGGAGAGGCAAAACCTGCTCTGTATGAGAGGAAAATGAGCCTGGTCTTGGCGATAGTGCTTTGCTTGATGTCGGTGGTCATGAACAGAACGGTGCCTTCTATCACTGAGGCTTCTGCTGTGGGACTGGCGGCAGCGGGACAACTGCTCAGACCAGAGGCGGATACCCTGTGGACGATGCCAGTGGCCTGTGGCCTGAGCGGCGTGGTCAGGGGTAGCCTCTGGGGATTCTTGCCCCTCGGGCATAGACTCTGGCTAAGGGCCTCTGGGAGTAGGCGTGGTGGCTCTGAGGGGGACACTCTCGGTGACTTGTGGAAACGGAAACTCAATGGCTGTACCAAAGAAGAGTTCTTCGCCTATAGACGCACTGGCATCCTGGAGACGGAAAGGGACAAGGCACGGGAACTCCTCAGGAGAGGGGAGACCAACATGGGGCTGGCTGTGTCACGGGGCACGGCTAAACTTGCCTGGCTTGAGGAACGAGGTTACGCAACTCTCAAGGGTGAGGTCGTGGACCTTGGATGTGGAAGAGGCGGCTGGTCCTACTATGCGGCCTCTAGACCGGCTGTCATGAGTGTCAAAGCCTACACAATTGGTGGAAAGGGACACGAGACCCCAAGGATGGTGACAAGCTTGGGTTGGAACCTGATCAAGTTCAGAGCGGGAATGGATGTGTTCAGCATGCAACCACACCGAGCTGATACCATCATGTGTGACATCGGAGAGAGCAACCCAGATGCCGTGGTGGAGGGTGAGAGGACACGGAAAGTGATACTACTCATGGAACAGTGGAAAAACCGCAATCCCACAGCTACCTGTGTGTTCAAAGTGTTGGCCCCATACCGCCCAGAGGTCATAGAAGCACTACACAGATTCCAACTGCAGTGGGGCGGAGGACTGGTGAGGACCCCTTTCTCGAGGAACTCAACCCATGAAATGTATTACTCGACTGCTGTCACTGGAAACATTGTGAATTCAGTTAACATTCAATCAAGAAAACTCTTGGCCCGGTTCGGGGACCAGAGGGGACCCACTAGGGTGCCTGAGCTGGACCTCGGAGTTGGGACTCGATGCGTTGTCTTGGCTGAGGACAAGGTGAAGGAAAAAGATGTGCAGGAGAGGATCGGTGCGCTGCGAGAACAGTATGGTGAGACCTGGCACATGGACAGAGAGCACCCGTACAGGACCTGGCAGTACTGGGGCAGCTACCGCACCGCACCAACCGGGTCAGCGGCGTCACTGATCAATGGAGTTGTGAAACTTCTCAGCTGGCCATGGAACGCGCGGGAGGATGTCGTGCGAATGGCCATGACTGACACCACAGCCTTTGGACAGCAGCGAGTGTTCAAAGAGAAGGTTGACACCAAGGCTCAGGAGCCTCAGCCTGGCACAAGGGTCATCATGAGAGCAGTGAATGACTGGATTCTGGAACGATTGGCACGGAAAAGCAAACCACGAATGTGCAGCAGAGAGGAGTTCATAGCGAAAGTGAAATCCAATGCGGCTCTGGGGGCTTGGTCTGATGAGCAGAACAAGTGGTCAAGTGCAAAAGAGGCTGTGGAGGATCCCGCATTCTGGCAGCTCGTGGATGAAGAGAGAGAGAGACACCTTGCTGGGAGATGCGCCCACTGTGTGTACAACATGATGGGCAAAAGAGAAAAGAAGCTTGGAGAGTTTGGAGTGGCCAAAGGAAGCCGGGCCATATGGTACATGTGGCTAGGGAGCCGCTTTCTGGAGTTCGAAGCTCTTGGCTTTTTGAATGAGGACCACTGGGCCTCTAGGGGGTCCAGTGGATCTGGAGTGGAGGGAATAAGCTTGAATTACCTGGGCTGGTATCTCAAAGGGTTGTCAACACTGGAAGGAGGCCTTTTCTACGCGGATGACACAGCCGGCTGGGACACCAAGGTCACCAACGCAGACCTAGAGGATGAAGAACAGCTCCTACGCTACATGGAGGGTGAACACAAGCAACTGGCGGCTACAATAATGCAGAAGGCATACCACGCCAAGGTGGTAAAAGTAGCCCGGCCCTCCCGGGATGGGGGCTGTGTCATGGATGTCATCACAAGAAGAGACCAAAGAGGCTCAGGGCAGGTTGTGACTTATGCCCTCAACACTCTAACCAACATAAAGGTTCAGCTGATCCGTATGATGGAGGGGGAGGGAGTCATTGAGGCCTCGGACGCACATAATCCAAGATTACTCCGAGTGGAACGATGGCTGAGGGATCATGGAGAAGAACGTCTCGGAAGAATGCTCGTGAGCGGTGATGACTGTGTGGTGAGACCGGTGGATGACAGGTTCAGTAGGGCACTCTATTTTCTGAATGACATGGCCAAAACCAGGAAAGACATTGGAGAGTGGGAGCATTCGGTTGGCTTCTCGAACTGGGAGGAGGTTCCCTTTTGCTCACACCACTTCCACGAGTTGGTGATGAAGGATGGGCGTGCTCTCATAGTGCCATGCCGAGACCAAGATGAACTGGTTGGAAGAGCCCGCGTCTCACCAGGGTGCGGCTGGAGTGTCCGTGAAACCGCCTGCCTTTCAAAAGCTTATGGGCAGATGTGGCTGCTGAGTTACTTCCACCGGCGCGACTTGCGGACGCTTGGACTTGCCATCTGTTCGGCGGTGCCCATTGACTGGGTCCCCACTGGCCGCACGACCTGGAGCATCCATGCTAGCGGAGCCTGGATGACCACAGAGGACATGTTGGATGTCTGGAACAGGGTGTGGATCCTGGACAACCCCTTCATGCACAGTAAAGAAAAGATTGTGGAATGGAGGGATGTCCCGTATCTCCCCAAATCCCATGATATGCTGTGTTCCTCTCTTGTTGGGAGAAAAGAGAGGGCAGAGTGGGCCAAGAACATCTGGGGAGCAGTAGAGAAAGTCAGGAAGATGATCGGACAAGAGAAGTTTAAGGACTACCTTTCCTGCATGGACCGGCACGACTTGCACTGGGAGCTCAAACTGGAGAGCTCAATAATC
>AFP25099
ATGGCCGGGAAGGCCATTCTGAAAGGAAAGGGGGGCGGTCCCCCTCGACGAGTGTCGAAAGAGACCGCGAAGAAGACGCGTCAGTCTAGGGTCCGAATGCCAAACGGACTCGTGTTGATGCGCATGATGGGGATTTTATGGCACGCCGTAGCCGGCACTGCCAGAAGTCCCGTGTTGAAGTCTTTCTGGAATTCAGTTCCACTAAGACAGGCGACGGCAGCACTCCGGAAAATTAAGAAGGCAGTGAGCACTCTGATGGTAGGTTTGCAAAGACGTGGCAAAAGAAGGTCTGCAGTAAATTGGACAGGTTGGTTGCTGGTTGTTGTCCTA---GGAGTGACACTTGCAGCCACAGTGCGGAAAGAGAGAGACGGCACCACTGTGATCAGAGCTGAAGGAAAAGACGCGGCAACTCAGGTGCGCGTGGAAAATGGCACCTGTGTGATTCTGGCCACGGATATGGGATCATGGTGTGATGACTCACTAACTTATGAGTGTGTGACCATAGACCAGGGGGAAGAACCGGTTGACGTGGACTGCTTTTGCAGAAATGTTGACGGAGTTTACCTGGAGTATGGGCGGTGTGGAAAACAAGAAGGATCAAGAACAAGGCGTTCAGTGCTGATTCCGTCTCACGCTCAGGGAGATCTCACAGGAAGGGGACACAAATGGTTAGAAGGGGATTCACCACGGACGCACCTCACTAGAGTTGAAGGATGGGTCTGGAAGAACAAAGTGCTCACCCTGGCGGTGATCGCCGTTGTGTGGCTGACTGTGGAAAGTGTGGTGACTAGGGTCGTTGTAGTGGTGGTGCTCTTGTGCCTGGCTCCGGTTTATGCCTCACGGTGCACACATCTGGAAAACAGGGATTTTGTCACTGGCACTCAGGGAACCACTCGTGTGACCCTGGTGCTGGAACTGGGAGGATGCGTCACCATAACAGCTGAGGGTAAGCCCTCAATGGATGTGTGGCTTGACTCCATCTACCAGGAGAATCCTGCCAAAACACGTGAGTACTGCCTTCACGCAAAGTTATCGGACACCAAAGTCGCGGCCAGATGCCCTACAATGGGACCCGCCACTTTGGCTGAAGAGCACCAGAGTGGCACAGTGTGTAAGAGAGATCAGAGTGATCGAGGCTGGGGTAATCATTGCGGATTATTTGGAAAAGGCAGCATTGTGACCTGTGTCAAGGCGTCTTGTGAGGCAAAAAAGAAAGCAACAGGACACGTGTATGACGCCAACAAAATTGTGTACACAGTTAAAGTTGAGCCACATACGGGGGATTACGTCGCTGCTAATGAGACTCACAGTGGAAGAAAAACAGCGTCCTTCACGGTTTCCTCGGAGAAGACCATCTTGACCATGGGAGACTACGGAGACGTGTCCTTGTTATGCAGAGTAGCCAGTGGCGTTGACCTTGCTCAGACTGTCATCTTAGAGCTTGACAAGACCTCAGAACATCTACCGACGGCCTGGCAGGTCCACCGGGACTGGTTCAATGATCTAGCCCTGCCGTGGAAACATGAGGGAGCACAAAACTGGAACAATGCGGAACGGCTGGTTGAGTTTGGAGTTCCACACGCCGTGAAAATGGACGTGTACAACCTTGGAGACCAGACTGGAGTTTTGCTCAAATCACTTGCTGGTGTTCCTGTGGCGCACATTGATGGGACCAAGTACCACCTGAAAAGTGGTCACGTAACATGCGAGGTAGGACTAGAAAAACTTAAGATGAAAGGTCTCACATACACAATGTGCGACAAGACGAAATTCACATGGAAAAGAATTCCAACAGACAGTGGACATGATACAGTGGTCATGGAGGTTGCGTTCTCTGGGACCAAGCCCTGTAGGATTCCGGTGAGGGCCGTGGCACACGGCTCTCCAGATGTGAACGTGGCTATGTTGATAACACCCAACCCCACAATCGAGAACAATGGTGGTGGTTTCATAGAAATGCAGTTGCCTCCAGGGGACAATATCATCTATGTTGGGGAACTGAGTCACCAGTGGTTCCAAAAAGGGAGTAGTATAGGAAGGGTCTTTCAAAAAACCAGGAAAGGCATAGAAAGGCTGACAGTGATCGGAGAACATGCCTGGGATTTTGGCTCTACTGGTGGTTTCCTGACTTCGGTTGGTAAGGCGCTGCATACAGTTCTTGGCGGTGCCTTTAACAGCCTTTTTGGAGGAGTGGGGTTCTTGCCCAAGATCCTGGTGGGAGTGGCCCTGGCCTGGTTGGGCCTGAACATGAGGAATCCAACCATGTCCATGAGCTTCCTCCTGGCTGGAGGACTGGTTCTGGCCATGACACTCGGAGTGGGGGCTGATGTCGGCTGTGCTGTGGACACCGAACGGATGGAGCTCCGTTGTGGTGAGGGTCTAGTTGTGTGGAGGGAGGTATCCGAGTGGTATGACAACTATGCATACTACCCGGAGACACCAGGAGCCCTTGCCTCGGCCATAAAAGAGACCTTCGAGGAGGGAACTTGTGGCATAGTGCCCCAAAACAGACTTGAAATGGCTATGTGGAGGAGCTCGGCGACAGAACTGAACCTGGCTTTGGCGGAGGGAGACGCAAATCTCACAGTGGTGGTGGACAAGCTCGATCCCACAGATTATCGGGGTGGCATCCCTGGTTTGCTAAAGAAGGGGAAAGACATAAAGGTTTCCTGGAAGAGCTGGGGCCACTCAATGATCTGGAGTGTCCCCGAGGCCCCCCGCCGGTTCATGGTGGGAACAGAGGGAGGCAGTGAGTGCCCACTAGAGAGAAGGAAAACAGGTGTCTTCACGGTGGCAGAGTTTGGAGTTGGCCTGAGAACAAAAGTATTCTTGGACTTCAGACAGGAATCAACACACGAGTGTGACACAGGGGTAATGGGGGCTGCTGTCAAGAATGGCATGGCAGTCCACACAGACCAGAGCCTCTGGATGAAATCCGTGAGAAATGACACAGGGACCTACATAGTGGAACTTCTGGTCACTGACCTGAGAAACTGCTCATGGCCGGCTAGCCACACTATCGACAATGCTGAAGTGGTGGACTCAGAGCTCTTCCTTCCGGCCAGTCTGGCGGGGCCCAGATCCTGGTACAACAGGATACCTGGGTACTCAGAACAAGTGAAAGGACCATGGAAGTACTCGCCCATCCGAGTAACAAGAGAAGAGTGCCCTGGCACGAGGGTTACCATAAATGCCGACTGTGACAAAAGGGGGGCTTCTGTGAGGAGCACCACAGAGAGTGGCAAGGTGATTCCAGAGTGGTGCTGCAGAACGTGCACACTACCTCCAGTGACATTCCGTACGGGGACAGACTGTTGGTATGCCATGGAAATACGTCCTGTTCATGACCAGGGAGGGCTTGTTCGCTCAATGGTGGTGGCAGACAATGGAGAGCTGCTCAGTGAGGGGGGCATCCCCGGAATAGTGGCTCTGTTTGTGGTCCTTGAATATGTCATTCGGAGGAGGCCAGCCACTGGGACAACGGCCATGTGGGGAGGCATAGTTGTTCTTGCACTGCTCGTCACTGGTCTGGTAAGGATCGAGAGTTTAGTGCGCTATGTCGTGGCAGTTGGGATCACATTTCATCTTGAGCTGGGGCCAGAGATAGTGGCTCTGACACTGTTACAGGCTGTGTTTGAGTTGAGGGTGGGCCTGCTCAGCGCTTTTGCGCTGCGCAGCAACCTCACCGTCAGAGAGATGGTAACCATCTACTTCCTTCTGTTGGTTCTGGAGTTGGGATTGCCAAGCGAGGGCCTTGGTGCCCTCTGGAAATGGGGAGATGCACTGGCCATGGGGGCATTGATCTTCAGAGCTTGCACGGCAGAGGAAAAGACCGGTGTTGGACTTCTGCTCATGGCTCTCATGACACAGCAAGACCTGGCGATTGCACATTATGGACTCATGCTCTTCCTGGGCGTGGCCTCATGTTGCTCAATCTGGAAACTGATTCGAGGACACAGAGAACAGAAGGGACTGACTTGGATTGTCCCTTTGGCCGGGCTACTTGGAGGAGAGGGCTCCGGAGTCAGGTTGCTAGCTTTTTGGGAGCTGGCCATCCATGGAAGGAGACGGTCATTCAGTGAACCACTGACTGTTGTGGGAGTCATGCTAACCTTGGCCAGCGGCATGATGCGGCATACCTCTCAGGAGGCTCTTTGCGCGCTCGCCGTGGCTTCGTTCCTTCTGCTTATGCTGGTGCTGGGAACAAGGAAGATGCAGTTAGTGGCTGAATGGAGTGGCTGTGTGGAGTGGCACCCAGAATTGATGAATGAAGGTGGAGAGGTGAGCCTGCGGGTCCGGCAGGATTCAATGGGAAACTTCCACCTGACAGAGCTTGAGAAAGAGGAAAGAGTGATGGCTTTTTGGCTGCTGGCAGGACTGGCGGCTTCGGCCGTTCACTGGTCCGGCATCCTTGGTGTGATGGGATTGTGGACGCTGTCAGAAATGCTGAGAACGGCTCGAAGATCAGACTTGGTCTTCTCTGGACAGGGGGGACGTGAGCGTGGTGATAAGCCCTTTGAGGTCAAGGATGGCGTCTACAGAATCTTCAGCCCAGGACTGCTCTGGGGGCAGCGCCAAGTGGGAGTTGGCTATGGCTTTAAAGGTGTCCTACACACGATGTGGCATGTGACGAGAGGAGCGGCGTTGTCCATTGATGACGCCGTCGCAGGGCCCTACTGGGCTGATGTCAAAGAGGACGTTGTGTGCTACGGTGGAGCCTGGAGTCTTGAGGAGAAGTGGAAAGGTGAGACAGTGCAGGTCCATGCCTTCCCACCGGGGAGAGCCCATGAGGTGCATCAATGTCAGCCCGGGGAACTGCTCCTGGACACAGGTAGGAGGATAGGGGCAGTGCCAATTGATCTGGCAAAGGGGACATCTGGCAGCCCCATCCTCAACTCCCAGGGAGTGGTTGTGGGGCTGTATGGGAACGGACTGAAGACCAATGAAACCTATGTCAGCAGCATTGCTCAGGGTGAGGCGGAAAAAAGCCGACCCAACCTTCCGCCGGCCGTCATTGGCACAGGCTGGACAGCAAAAGGGCAGATTACAGTGCTGGACATGCACCCAGGCTCTGGGAAGACCCACAGAGTCCTCCCGGAGCTCATTCGCCAATGCATTGACAGACGCCTAAGGACACTGGTGTTGGCCCCAACCCGTGTGGTGCTCAAGGAAATGGAGCGTGCCTTGAATGGGAAGAGGGTTAGGTTCCATTCTCCTGCAGTTGGAGATCAACAGGTGGGAGGGGCTATCGTCGATGTGATGTGCCACGCAACCTATGTTAACAGACGCCTGCTCCCGCAGGGGAGACAAAACTGGGAAGTGGCAATCATGGATGAAGCCCATTGGACGGATCCACATAGCATAGCCGCTCGGGGTCACTTGTACACCCTGGCTAAAGAAAACAAATGTGCCCTGGTTCTTATGACGGCAACGCCACCCGGGAAGAGCGAGCCCTTCCCAGAGTCCAACGGAGCAATTTCCAGTGAAGAGAAGCAGATCCCTGATGGGGAGTGGCGTGATGGATTCGACTGGATCACCGAGTATGAGGGGCGCACCGCATGGTTCGTCCCCTCGATTGCAAAAGGTGGCATCATAGCCCGCACCCTGCGACAAAAAGGAAAAAGCGTGATTTGTTTGAATAGCAAGACCTTTGAAAAGGACTACTCCAGAGTGAGAGATGAGAAACCCGACTTCGTGGTCACAACCGACATATCTGAAATGGGGGCCAACCTCGATGTGAGCCGTGTCATAGATGGACGAACAAACATCAAACCGGAAGAGGTTGATGGGCGAGTTGAGCTCACAGGGACCAGACGTGTGACCACGGCCTCGGCGGCCCAACGCCGTGGGAGAGTTGGAAGACAGGAAGGAAGGACAGATGAATACATATACTCTGGACAGTGTGATGATGATGATAGTGGACTTGTGCAGTGGAAGGAAGCGCAGATACTTCTTGACAATATAACAACACTGCGGGGGCCTGTGGCCACCTTCTATGGACCAGAGCAGGACAAAATGCCAGAGGTGGCAGGTCATTTCCGCCTCACTGAAGAGAAAAGAAAGCACTTTCGACACCTTCTCACCCACTGTGACTTCACACCGTGGCTAGCATGGCACGTCGCGGCAAACGTGTCTAGTGTGACAAGTCGGAATTGGACGTGGGAAGGTCCTGAGGAGAACACCGTGGATGAGGCCAATGGAGATCTGGTCACCTTCAGGAGCCCGAATGGGGCTGAAAGAACACTGAGGCCAGTGTGGAGGGATGCGCGCATGTTTAGAGAGGGACGTGATATCAGAGAGTTTGTTGCATATGCCTCAGGGAGACGCAGCTTTGGAGACGTGCTGAGTGGAATGTCCGGGGTCCCTGAGCTTCTGCGCCACAGATGTGTTAGTGCCATGGATGTTTTCTACACACTGATGCATGAGGAGCCTGGCAGCAGAGCAATGAAGATGGCCGAGAGAGATGCTCCAGAGGCCTTCTTGACGGTGGTAGAGATGATGGTGCTCGGCCTGGCCACTCTTGGCGTCGTTTGGTGCTTTGTTGTTCGCACCTCAATCAGTCGCATGATGCTTGGCACGCTGGTACTGCTGGCCTCCTTGGCGCTCCTGTGGGCTGGTGGAGTGAGCTACGGGAACATGGCGGGAGTGGCTCTCATTTTCTACACGCTGCTGACGGTGCTGCAGCCTGAGGCGGGAAAACAGAGAAGCAGTGATGACAACAAGTTGGCCTACTTTCTGTTGACGCTCTGCAGTCTGGCTGGACTGGTGGCCGCCAATGAGATGGGATTTCTGGAGAAGACCAAGGCGGACCTGTCCACAGTGTTGTGGAGTGAACATGAGGAGTTGCGGTCGTGGGAAGAGTGGACCAACATCGACATCCAGCCTGCACGCTCCTGGGGAACTTACGTGCTGGTGGTCTCCCTGTTCACACCATACATTATCCACCAACTCCAGACCAAGATCCAACAGCTCGTCAACAGCGCTGTTGCAACTGGAGCCCAGGCCATGCGAGACCTCGGAGGAGGGGCTCCATTTTTCGGGGTAGCAGGGCATGTAGTGGCTTTGGGCGTGGTATCGCTAGTTGGCGCAACGCCAACCTCTTTGGTGGTTGGCGTTGGTCTGGCGGCATTCCACCTGGCCATTGTGGTGTCTGGACTAGAGGCTGAGCTGACTCAAAGAGCCCACAAAGTCTTCTTCTCGGCAATGGTTCGCAATCCCATGGTGGATGGAGACGTCATCAATCCTTTTGGAGAGGGAGAGGCAAAACCTGCTCTATATGAGAGAAAAATGAGCCTGGTCCTGGCGATAGCGCTTTGCTTAATGTCGGTGGTCATGAACAGAACGGTGCCTTCCATCACCGAGGCTTCTGCTGTGGGACTGGCGGCAGCGGGACAACTGCTCAGACCAGAGGTGGACACCCTGTGGACGATGCCAGTGGCCTGTGGCCTGAGCGGCGTGGTCAGGGGCAGCCTCTGGGGATTCTTGCCCCTTGGGCATAGACTCTGGCTCAGGGCTTCTGGGAGTAGGCGTGGCGGCTCTGAGGGGGACACCCTCGGTGACTTGTGGAAACGGAAGCTCAATGGCTGTACCAAGGAAGAGTTCTTCGCCTATAGGCGCACTGGTATCCTGGAGACGGAAAGGGACAAGGCGCGGGAGCTCCTCAGGAGAGGGGAGACCAACATGGGGCTAGCTGTGTCACGGGGCACAGCTAAACTTGCCTGGCTTGAGGAACGAGGTTACGCAACTCTCAAGGGTGAGGTGGTGGACCTTGGATGTGGAAGAGGCGGCTGGTCATACTATGCAGCTTCTCGACCGGCTGTCATGAGTGTCAAAGCCTACACAATTGGTGGAAAGGGACATGAGACTCCAAAGATGGTGACAAGCTTGGGTTGGAACTTGATCAAGTTCAGAGCGGGAATGGATGTGTTCAGCATGCAACCACACCGAGCTGATACCATCATGTGTGACATTGGAGAAAGCAACCCAGATGCTGTGGTGGAGGGTGAGAGGACACGGAAAGTGATACTGCTCATGGAGCAGTGGAAAAACCGTAACCCCACGGCTACCTGTGTGTTTAAAGTGCTGGCTCCGTACCGCCCAGAGGTCATAGAGGCACTGCACAGGTTCCAGCTGCAGTGGGGCGGAGGACTGGTGAGGACCCCGTTTTCGAGGAACTCAACTCATGAAATGTATTACTCGACTGCTGTCACTGGAAACATTGTGAATTCTGTCAACATCCAATCAAGGAAACTCCTGGCCCGGTTCGGGGACCAGAGGGGACCCACTAGGGTGCCTGAGCTGGACCTTGGAGTTGGGACTCGGTGTGTCGTCTTGGCTGAGGACAAGGTGAAGGAAAAAGATGTGCAGGAGAGGATCAGCGCGCTGCGGGAACAGTATGGTGAGACCTGGCACATGGACAGAGAGCACCCGTACAGGACCTGGCAGTACTGGGGCAGCTACCGCACCGCACCAACCGGGTCAGCGGCGTCACTGATTAATGGAGTTGTGAAACTCCTCAGCTGGCCATGGAACGCGCGGGAGGATGTCGTGCGAATGGCCATGACTGACACCACAGCCTTTGGACAGCAGCGAGTGTTCAAAGAGAAGGTTGACACCAAGGCTCAGGAGCCTCAGCCTGGCACAAAGGTCATCATGAGAGCAGTGAATGATTGGATTCTGGAACGACTGGCACGAAAAAGCAAACCACGAATGTGCAGCAGAGAGGAATTCATAGCAAAAGTGAAGTCCAATGCGGCTCTGGGGGCCTGGTCCGATGAGCAGAACAGGTGGTCAAGCGCAAAGGAGGCTGTGGAAGATCCTGCATTTTGGCAGCTTGTGGATGAAGAGAGAGAGAGACACCTCGCTGGGAGATGCGCCCACTGTGTGTACAACATGATGGGCAAGAGAGAGAAGAAGCTTGGAGAGTTTGGAGTGGCCAAGGGAAGCCGGGCCATATGGTACATGTGGCTGGGGAGCCGCTTTCTGGAGTTCGAAGCTCTTGGCTTCCTGAATGAGGACCATTGGGCCTCCAGGGGGTCCAGTGGATCTGGAGTGGAGGGAATAAGCTTGAACTACCTGGGCTGGTACCTTAAAGGGTTGTCAACACTGGAAGGAGGCCTTTTTTACGCAGATGACACAGCCGGATGGGACACCAAGGTCACTAACGCAGACCTAGAGGATGAAGAACAGCTCCTGCGTTACATGGAGGGTGAACACAAGCAACTGGCGGCTACAATAATGCAGAAGGCATACCACGCTAAAGTGGTAAAAGTTGCCCGGCCCTCCCGAGATGGAGGTTGCATCATGGATGTCATCACTAGAAGAGATCAAAGAGGTTCAGGACAGGTCGTGACTTATGCCCTCAACACCCTCACCAACATAAAGGTTCAGCTGATCCGAATGATGGAAGGGGAGGGAGTCATTGAGGCCACGGACGCACACAACCCAAGACTACTTCGAGTGGAACGATGGCTGAGAGATCATGGAGAAGAACGCCTCGGAAGAATGCTTGTGAGCGGCGATGACTGTGTGGTGAGGCCAGTGGATGACAGGTTCAGCAAGGCGCTCTATTTTCTGAATGACATGGCAAAAACCAGGAAAGATGTTGGGGAATGGGAGCATTCGGTTGGCTTCTCGAACTGGGAGGAGGTCCCCTTCTGCTCACACCACTTCCACGAGCTGGTGATGAAAGATGGGCGCTCCCTCATAGTGCCATGCCGAGACCAAGATGAACTGGTTGGAAGAGCCCGCGTCTCACCAGGGTGCGGCTGGAGCGTCCGTGAAACTGCCTGCCTTTCAAAAGCCTATGGGCAGATGTGGCTGCTGAGTTACTTCCACCGGCGCGACCTGCGAACGCTTGGACTCGCCATTTGCTCGGCGGTGCCCGTCGACTGGGTCCCTACTGGCCGCACGACCTGGAGCATTCATGCTAGCGGAGCTTGGATGACCACAGAGGACATGCTGGATGTCTGGAACAGGGTGTGGATCCTGGACAACCCCTTCATGCACAGCAAAGAAAAGATTACGGAATGGAGGGATGTCCCGTACCTCCCCAAATCCCACGACATGCTGTGTTCCTCCCTTGTTGGGAGGAAAGAGAGGGCAGAGTGGGCCAAGAACATCTGGGGAGCAGTAGAGAAAGTCAGGAAGATGATCGGACAAGAGAAGTTCAAGGACTACCTTTCCTGCATGGACCGACATGACTTGCACTGGGAGCTCAAACTGGAGAGCTCAATAATC
>AFP25098
ATGGCCGGGAAGGCCATTCTGAAAGGAAAGGGGGGCGGTCCCCCTCGACGAGTGTCGAAAGAGACCGCGAAGAAGACGCGTCAGTCTAGGGTCCGAATGCCAAACGGACTCGTGTTGATGCGCATGATGGGGATTTTATGGCACGCCGTAGCCGGCACTGCCAGAAGTCCCGTGTTGAAGTCTTTCTGGAATTCAGTTCCACTAAGACAGGCGACGGCAGCACTCCGGAAAATTAAGAAGGCAGTGAGCACTCTGATGGTAGGTTTGCAAAGACGTGGCAAAAGAAGGTCTGCAGTAAATTGGACAGGTTGGTTGCTGGTTGTTGTCCTA---GGAGTGACACTTGCAGCCACAGTGCGGAAAGAGAGAGACGGCACCACTGTGATCAGAGCTGAAGGAAAAGACGCGGCAACTCAGGTGCGCGTGGAAAATGGCACCTGTGTGATTCTGGCCACGGATATGGGATCATGGTGTGATGACTCACTAACTTATGAGTGTGTGACCATAGACCAGGGGGAAGAACCGGTTGACGTGGACTGCTTTTGCAGAAATGTTGACGGAGTTTACCTGGAGTATGGGCGGTGTGGAAAACAAGAAGGATCAAGAACAAGGCGTTCAGTGCTGATTCCGTCTCACGCTCAGGGAGATCTCACAGGAAGGGGACACAAATGGTTAGAAGGGGATTCACCACGGACGCACCTCACTAGAGTTGAAGGATGGGTCTGGAAGAACAAAGTGCTCACCCTGGCGGTGATCGCCGTTGTGTGGCTGACTGTGGAAAGTGTGGTGACTAGGGTCGTTGTAGTGGTGGTGCTCTTGTGCCTGGCTCCGGTTTATGCCTCACGGTGCACACATCTGGAAAACAGGGATTTTGTCACTGGCACTCAGGGAACCACTCGTGTGACCCTGGTGCTGGAACTGGGAGGATGCGTCACCATAACAGCTGAGGGTAAGCCCTCAATGGATGTGTGGCTTGACTCCATCTACCAGGAGAATCCTGCCAAAACACGTGAGTACTGCCTTCACGCAAAGTTATCGGACACCAAAGTCGCGGCCAGATGCCCTACAATGGGACCCGCCACTTTGGCTGAAGAGCACCAGAGTGGCACAGTGTGTAAGAGAGATCAGAGTGATCGAGGCTGGGGTAATCATTGCGGATTATTTGGAAAAGGCAGCATTGTGACCTGTGTCAAGGCGTCTTGTGAGGCAAAAAAGAAAGCAACAGGACACGTGTATGACGCCAACAAAATTGTGTACACAGTTAAAGTTGAGCCACATACGGGGGATTACGTCGCTGCTAATGAGACTCACAGTGGAAGAAAAACAGCGTCCTTCACGGTTTCCTCGGAGAAGACCATCTTGACCATGGGAGACTACGGAGACGTGTCCTTGTTATGCAGAGTAGCCAGTGGCGTTGACCTTGCTCAGACTGTCATCTTAGAGCTTGACAAGACCTCAGAACATCTACCGACGGCCTGGCAGGTCCACCGGGACTGGTTCAATGATCTAGCCCTGCCGTGGAAACATGAGGGAGCACAAAACTGGAACAATGCGGAACGGCTGGTTGAGTTTGGAGTTCCACACGCCGTGAAAATGGACGTGTACAACCTTGGAGACCAGACTGGAGTTTTGCTCAAATCACTTGCTGGTGTTCCTGTGGCGCACATTGATGGGACCAAGTACCACCTGAAAAGTGGTCACGTAACATGCGAGGTAGGACTAGAAAAACTTAAGATGAAAGGTCTCACATACACAATGTGCGACAAGACGAAATTCACATGGAAAAGAATTCCAACAGACAGTGGACATGATACAGTGGTCATGGAGGTTGCGTTCTCTGGGACCAAGCCCTGTAGGATTCCGGTGAGGGCCGTGGCACACGGCTCTCCAGATGTGAACGTGGCTATGTTGATAACACCCAACCCCACAATCGAGAACAATGGTGGTGGTTTCATAGAAATGCAGTTGCCTCCAGGGGACAATATCATCTATGTTGGGGAACTGAGTCACCAGTGGTTCCAAAAAGGGAGTAGTATAGGAAGGGTCTTTCAAAAAACCAGGAAAGGCATAGAAAGGCTGACAGTGATCGGAGAACATGCCTGGGATTTTGGCTCTACTGGTGGTTTCCTGACTTCGGTTGGTAAGGCGCTGCATACAGTTCTTGGCGGTGCCTTTAACAGCCTTTTTGGAGGAGTGGGGTTCTTGCCCAAGATCCTGGTGGGAGTGGCCCTGGCCTGGTTGGGCCTGAACATGAGGAATCCAACCATGTCCATGAGCTTCCTCCTGGCTGGAGGACTGGTTCTGGCCATGACACTCGGAGTGGGGGCTGATGTCGGCTGTGCTGTGGACACCGAACGGATGGAGCTCCGTTGTGGTGAGGGTCTAGTTGTGTGGAGGGAGGTATCCGAGTGGTATGACAACTATGCATACTACCCGGAGACACCAGGAGCCCTTGCCTCGGCCATAAAAGAGACCTTCGAGGAGGGAACTTGTGGCATAGTGCCCCAAAACAGACTTGAAATGGCTATGTGGAGGAGCTCGGCGACAGAACTGAACCTGGCTTTGGCGGAGGGAGACGCAAATCTCACAGTGGTGGTGGACAAGCTCGATCCCACAGATTATCGGGGTGGCATCCCTGGTTTGCTAAAGAAGGGGAAAGACATAAAGGTTTCCTGGAAGAGCTGGGGCCACTCAATGATCTGGAGTGTCCCCGAGGCCCCCCGCCGGTTCATGGTGGGAACAGAGGGAGGCAGTGAGTGCCCACTAGAGAGAAGGAAAACAGGTGTCTTCACGGTGGCAGAGTTTGGAGTTGGCCTGAGAACAAAAGTATTCTTGGACTTCAGACAGGAATCAACACACGAGTGTGACACAGGGGTAATGGGGGCTGCTGTCAAGAATGGCATGGCAGTCCACACAGACCAGAGCCTCTGGATGAAATCCGTGAGAAATGACACAGGGACCTACATAGTGGAACTTCTGGTCACTGACCTGAGAAACTGCTCATGGCCGGCTAGCCACACTATCGACAATGCTGAAGTGGTGGACTCAGAGCTCTTCCTTCCGGCCAGTCTGGCGGGGCCCAGATCCTGGTACAACAGGATACCTGGGTACTCAGAACAAGTGAAAGGACCATGGAAGTACTCGCCCATCCGAGTAACAAGAGAAGAGTGCCCTGGCACGAGGGTTACCATAAATGCCGACTGTGACAAAAGGGGGGCTTCTGTGAGGAGCACCACAGAGAGTGGCAAGGTGATTCCAGAGTGGTGCTGCAGAACGTGCACACTACCTCCAGTGACATTCCGTACGGGGACAGACTGTTGGTATGCCATGGAAATACGTCCTGTTCATGACCAGGGAGGGCTTGTTCGCTCAATGGTGGTGGCAGACAATGGAGAGCTGCTCAGTGAGGGGGGCATCCCCGGAATAGTGGCTCTGTTTGTGGTCCTTGAATATGTCATTCGGAGGAGGCCAGCCACTGGGACAACGGCCATGTGGGGAGGCATAGTTGTTCTTGCACTGCTCGTCACTGGTCTGGTAAGGATCGAGAGTTTAGTGCGCTATGTCGTGGCAGTTGGGATCACATTTCATCTTGAGCTGGGGCCAGAGATAGTGGCTCTGACACTGTTACAGGCTGTGTTTGAGTTGAGGGTGGGCCTGCTCAGCGCTTTTGCGCTGCGCAGCAACCTCACCGTCAGAGAGATGGTAACCATCTACTTCCTTCTGTTGGTTCTGGAGTTGGGATTGCCAAGCGAGGGCCTTGGTGCCCTCTGGAAATGGGGAGATGCACTGGCCATGGGGGCATTGATCTTCAGAGCTTGCACGGCAGAGGAAAAGACCGGTGTTGGACTTCTGCTCATGGCTCTCATGACACAGCAAGACCTGGCGATTGCACATTATGGACTCATGCTCTTCCTGGGCGTGGCCTCATGTTGCTCAATCTGGAAACTGATTCGAGGACACAGAGAACAGAAGGGACTGACTTGGATTGTCCCTTTGGCCGGGCTACTTGGAGGAGAGGGCTCCGGAGTCAGGTTGCTAGCTTTTTGGGAGCTGGCCATCCATGGAAGGAGACGGTCATTCAGTGAACCACTGACTGTTGTGGGAGTCATGCTAACCTTGGCCAGCGGCATGATGCGGCATACCTCTCAGGAGGCTCTTTGCGCGCTCGCCGTGGCTTCGTTCCTTCTGCTTATGCTGGTGCTGGGAACAAGGAAGATGCAGTTAGTGGCTGAATGGAGTGGCTGTGTGGAGTGGCACCCAGAATTGATGAATGAAGGTGGAGAGGTGAGCCTGCGGGTCCGGCAGGATTCAATGGGAAACTTCCACCTGACAGAGCTTGAGAAAGAGGAAAGAGTGATGGCTTTTTGGCTGCTGGCAGGACTGGCGGCTTCGGCCGTTCACTGGTCCGGCATCCTTGGTGTGATGGGATTGTGGACGCTGTCAGAAATGCTGAGAACGGCTCGAAGATCAGACTTGGTCTTCTCTGGACAGGGGGGACGTGAGCGTGGTGATAAGCCCTTTGAGGTCAAGGATGGCGTCTACAGAATCTTCAGCCCAGGACTGCTCTGGGGGCAGCGCCAAGTGGGAGTTGGCTATGGCTTTAAAGGTGTCCTACACACGATGTGGCATGTGACGAGAGGAGCGGCGTTGTCCATTGATGACGCCGTCGCAGGGCCCTACTGGGCTGATGTCAAAGAGGACGTTGTGTGCTACGGTGGAGCCTGGAGTCTTGAGGAGAAGTGGAAAGGTGAGACAGTGCAGGTCCATGCCTTCCCACCGGGGAGAGCCCATGAGGTGCATCAATGTCAGCCCGGGGAACTGCTCCTGGACACAGGTAGGAGGATAGGGGCAGTGCCAATTGATCTGGCAAAGGGGACATCTGGCAGCCCCATCCTCAACTCCCAGGGAGTGGTTGTGGGGCTGTATGGGAACGGACTGAAGACCAATGAAACCTATGTCAGCAGCATTGCTCAGGGTGAGGCGGAAAAAAGCCGACCCAACCTTCCGCCGGCCGTCATTGGCACAGGCTGGACAGCAAAAGGGCAGATTACAGTGCTGGACATGCACCCAGGCTCTGGGAAGACCCACAGAGTCCTCCCGGAGCTCATTCGCCAATGCATTGACAGACGCCTAAGGACACTGGTGTTGGCCCCAACCCGTGTGGTGCTCAAGGAAATGGAGCGTGCCTTGAATGGGAAGAGGGTTAGGTTCCATTCTCCTGCAGTTGGAGATCAACAGGTGGGAGGGGCTATCGTCGATGTGATGTGCCACGCAACCTATGTTAACAGACGCCTGCTCCCGCAGGGGAGACAAAACTGGGAAGTGGCAATCATGGATGAAGCCCATTGGACGGATCCACATAGCATAGCCGCTCGGGGTCACTTGTACACCCTGGCTAAAGAAAACAAATGTGCCCTGGTTCTTATGACGGCAACGCCACCCGGGAAGAGCGAGCCCTTCCCAGAGTCCAACGGAGCAATTTCCAGTGAAGAGAAGCAGATCCCTGATGGGGAGTGGCGTGATGGATTCGACTGGATCACCGAGTATGAGGGGCGCACCGCATGGTTCGTCCCCTCGATTGCAAAAGGTGGCATCATAGCCCGCACCCTGCGACAAAAAGGAAAAAGCGTGATTTGTTTGAATAGCAAGACCTTTGAAAAGGACTACTCCAGAGTGAGAGATGAGAAACCCGACTTCGTGGTCACAACCGACATATCTGAAATGGGGGCCAACCTCGATGTGAGCCGTGTCATAGATGGACGAACAAACATCAAACCGGAAGAGGTTGATGGGCGAGTTGAGCTCACAGGGACCAGACGTGTGACCACGGCCTCGGCGGCCCAACGCCGTGGGAGAGTTGGAAGACAGGAAGGAAGGACAGATGAATACATATACTCTGGACAGTGTGATGATGATGATAGTGGACTTGTGCAGTGGAAGGAAGCGCAGATACTTCTTGACAATATAACAACACTGCGGGGGCCTGTGGCCACCTTCTATGGACCAGAGCAGGACAAAATGCCAGAGGTGGCAGGTCATTTCCGCCTCACTGAAGAGAAAAGAAAGCACTTTCGACACCTTCTCACCCACTGTGACTTCACACCGTGGCTAGCATGGCACGTCGCGGCAAACGTGTCTAGTGTGACAAGTCGGAATTGGACGTGGGAAGGTCCTGAGGAGAACACCGTGGATGAGGCCAATGGAGATCTGGTCACCTTCAGGAGCCCGAATGGGGCTGAAAGAACACTGAGGCCAGTGTGGAGGGATGCGCGCATGTTTAGAGAGGGACGTGATATCAGAGAGTTTGTTGCATATGCCTCAGGGAGACGCAGCTTTGGAGACGTGCTGAGTGGAATGTCCGGGGTCCCTGAGCTTCTGCGCCACAGATGTGTTAGTGCCATGGATGTTTTCTACACACTGATGCATGAGGAGCCTGGCAGCAGAGCAATGAAGATGGCCGAGAGAGATGCTCCAGAGGCCTTCTTGACGGTGGTAGAGATGATGGTGCTCGGCCTGGCCACTCTTGGCGTCGTTTGGTGCTTTGTTGTTCGCACCTCAATCAGTCGCATGATGCTTGGCACGCTGGTACTGCTGGCCTCCTTGGCGCTCCTGTGGGCTGGTGGAGTGAGCTACGGGAACATGGCGGGAGTGGCTCTCATTTTCTACACGCTGCTGACGGTGCTGCAGCCTGAGGCGGGAAAACAGAGAAGCAGTGATGACAACAAGTTGGCCTACTTTCTGTTGACGCTCTGCAGTCTGGCTGGACTGGTGGCCGCCAATGAGATGGGATTTCTGGAGAAGACCAAGGCGGACCTGTCCACAGTGTTGTGGAGTGAACATGAGGAGTTGCGGTCGTGGGAAGAGTGGACCAACATCGACATCCAGCCTGCACGCTCCTGGGGAACTTACGTGCTGGTGGTCTCCCTGTTCACACCATACATTATCCACCAACTCCAGACCAAGATCCAACAGCTCGTCAACAGCGCTGTTGCAACTGGAGCCCAGGCCATGCGAGACCTCGGAGGAGGGGCTCCATTTTTCGGGGTAGCAGGGCATGTAGTGGCTTTGGGCGTGGTATCGCTAGTTGGCGCAACGCCAACCTCTTTGGTGGTTGGCGTTGGTCTGGCGGCATTCCACCTGGCCATTGTGGTGTCTGGACTAGAGGCTGAGCTGACTCAAAGAGCCCACAAAGTCTTCTTCTCGGCAATGGTTCGCAATCCCATGGTGGATGGAGACGTCATCAATCCTTTTGGAGAGGGAGAGGCAAAACCTGCTCTATATGAGAGAAAAATGAGCCTGGTCCTGGCGATAGCGCTTTGCTTAATGTCGGTGGTCATGAACAGAACGGTGCCTTCCATCACCGAGGCTTCTGCTGTGGGACTGGCGGCAGCGGGACAACTGCTCAGACCAGAGGTGGACACCCTGTGGACGATGCCAGTGGCCTGTGGCCTGAGCGGCGTGGTCAGGGGCAGCCTCTGGGGATTCTTGCCCCTTGGGCATAGACTCTGGCTCAGGGCTTCTGGGAGTAGGCGTGGCGGCTCTGAGGGGGACACCCTCGGTGACTTGTGGAAACGGAAGCTCAATGGCTGTACCAAGGAAGAGTTCTTCGCCTATAGGCGCACTGGTATCCTGGAGACGGAAAGGGACAAGGCGCGGGAGCTCCTCAGGAGAGGGGAGACCAACATGGGGCTAGCTGTGTCACGGGGCACAGCTAAACTTGCCTGGCTTGAGGAACGAGGTTACGCAACTCTCAAGGGTGAGGTGGTGGACCTTGGATGTGGAAGAGGCGGCTGGTCATACTATGCAGCTTCTCGACCGGCTGTCATGAGTGTCAAAGCCTACACAATTGGTGGAAAGGGACATGAGACTCCAAAGATGGTGACAAGCTTGGGTTGGAACTTGATCAAGTTCAGAGCGGGAATGGATGTGTTCAGCATGCAACCACACCGAGCTGATACCATCATGTGTGACATTGGAGAAAGCAACCCAGATGCTGTGGTGGAGGGTGAGAGGACACGGAAAGTGATACTGCTCATGGAGCAGTGGAAAAACCGTAACCCCACGGCTACCTGTGTGTTTAAAGTGCTGGCTCCGTACCGCCCAGAGGTCATAGAGGCACTGCACAGGTTCCAGCTGCAGTGGGGCGGAGGACTGGTGAGGACCCCGTTTTCGAGGAACTCAACTCATGAAATGTATTACTCGACTGCTGTCACTGGAAACATTGTGAATTCTGTCAACATCCAATCAAGGAAACTCCTGGCCCGGTTCGGGGACCAGAGGGGACCCACTAGGGTGCCTGAGCTGGACCTTGGAGTTGGGACTCGGTGTGTCGTCTTGGCTGAGGACAAGGTGAAGGAAAAAGATGTGCAGGAGAGGATCAGCGCGCTGCGGGAACAGTATGGTGAGACCTGGCACATGGACAGAGAGCACCCGTACAGGACCTGGCAGTACTGGGGCAGCTACCGCACCGCACCAACCGGGTCAGCGGCGTCACTGATTAATGGAGTTGTGAAACTCCTCAGCTGGCCATGGAACGCGCGGGAGGATGTCGTGCGAATGGCCATGACTGACACCACAGCCTTTGGACAGCAGCGAGTGTTCAAAGAGAAGGTTGACACCAAGGCTCAGGAGCCTCAGCCTGGCACAAAGGTCATCATGAGAGCAGTGAATGATTGGATTCTGGAACGACTGGCACGAAAAAGCAAACCACGAATGTGCAGCAGAGAGGAATTCATAGCAAAAGTGAAGTCCAATGCGGCTCTGGGGGCCTGGTCCGATGAGCAGAACAGGTGGTCAAGCGCAAAGGAGGCTGTGGAAGATCCTGCATTTTGGCAGCTTGTGGATGAAGAGAGAGAGAGACACCTCGCTGGGAGATGCGCCCACTGTGTGTACAACATGATGGGCAAGAGAGAGAAGAAGCTTGGAGAGTTTGGAGTGGCCAAGGGAAGCCGGGCCATATGGTACATGTGGCTGGGGAGCCGCTTTCTGGAGTTCGAAGCTCTTGGCTTCCTGAATGAGGACCATTGGGCCTCCAGGGGGTCCAGTGGATCTGGAGTGGAGGGAATAAGCTTGAACTACCTGGGCTGGTACCTTAAAGGGTTGTCAACACTGGAAGGAGGCCTTTTTTACGCAGATGACACAGCCGGATGGGACACCAAGGTCACTAACGCAGACCTAGAGGATGAAGAACAGCTCCTGCGTTACATGGAGGGTGAACACAAGCAACTGGCGGCTACAATAATGCAGAAGGCATACCACGCTAAAGTGGTAAAAGTTGCCCGGCCCTCCCGAGATGGAGGTTGCATCATGGATGTCATCACTAGAAGAGATCAAAGAGGTTCAGGACAGGTCGTGACTTATGCCCTCAACACCCTCACCAACATAAAGGTTCAGCTGATCCGAATGATGGAAGGGGAGGGAGTCATTGAGGCCACGGACGCACACAACCCAAGACTACTTCGAGTGGAACGATGGCTGAGAGATCATGGAGAAGAACGCCTCGGAAGAATGCTTGTGAGCGGCGATGACTGTGTGGTGAGGCCAGTGGATGACAGGTTCAGCAAGGCGCTCTATTTTCTGAATGACATGGCAAAAACCAGGAAAGATGTTGGGGAATGGGAGCATTCGGTTGGCTTCTCGAACTGGGAGGAGGTCCCCTTCTGCTCACACCACTTCCACGAGCTGGTGATGAAAGATGGGCGCTCCCTCATAGTGCCATGCCGAGACCAAGATGAACTGGTTGGAAGAGCCCGCGTCTCACCAGGGTGCGGCTGGAGCGTCCGTGAAACTGCCTGCCTTTCAAAAGCCTATGGGCAGATGTGGCTGCTGAGTTACTTCCACCGGCGCGACCTGCGAACGCTTGGACTCGCCATTTGCTCGGCGGTGCCCGTCGACTGGGTCCCTACTGGCCGCACGACCTGGAGCATTCATGCTAGCGGAGCCTGGATGACCACAGAGGACATGCTGGATGTCTGGAACAGGGTGTGGATCCTGGACAACCCCTTCATGCACAGCAAAGAAAAGATTACGGAATGGAGGGATGTCCCGTACCTCCCCAAATCCCACGACATGCTGTGTTCCTCCCTTGTTGGGAGGAAAGAGAGGGCAGAGTGGGCCAAGAACATCTGGGGAGCAGTAGAGAAAGTCAGGAAGATGATCGGACAAGAGAAGTTCAAGGACTACCTTTCCTGCATGGACCGACATGACTTGCACTGGGAGCTCAAACTGGAGAGCTCAATAATC
>ACR49228
ATGGCCGGGAAGGCCATTCTGAAAGGAAAGGGGGGCGGTCCCCCTCGACGAGTGTCGAAAGAGACCGCGAAGAAGACGCGTCAGTCTAGGGTCCGAATGCCAAACGGACTCGTGTTGATGCGCATGATGGGGATTTTATGGCACGCCGTAGCCGGCACTGCCAGAAGTCCCGTGTTGAAGTCTTTCTGGAATTCAGTTCCACTAAGACAGGCGACGGCAGCACTCCGGAAAATTAAGAAGGCAGTGAGCACTCTGATGGTAGGTTTGCAAAGACGTGGCAAAAGAAGGTCTGCAGTAAATTGGACAGGTTGGTTGCTGGTTGTTGTCCTA---GGAGTGACACTTGCAGCCACAGTGCGGAAAGAGAGAGACGGCACCACTGTGATCAGAGCTGAAGGAAAAGACGCGGCAACTCAGGTGCGCGTGGAAAATGGCACCTGTGTGATTCTGGCCACGGATATGGGATCATGGTGTGATGACTCACTAACTTATGAGTGTGTGACCATAGACCAGGGGGAAGAACCGGTTGACGTGGACTGCTTTTGCAGAAATGTTGACGGAGTTTACCTGGAGTATGGGCGGTGTGGAAAACAAGAAGGATCAAGAACAAGGCGTTCAGTGCTGATTCCGTCTCACGCTCAGGGAGATCTCACAGGAAGGGGACACAAATGGTTAGAAGGGGATTCACTACGGACGCACCTCACTAGAGTTGAAGGATGGGTCTGGAAGAACAAAGTGCTCACCCTGGCGGTGATCGCCGTTGTGTGGCTGACTGTGGAAAGTGTGGTGACTAGGGTCGTTGTAGTGGTGGTGCTCTTGTGCCTGGCTCCGGTTTATGCCTCACGGTGCACACATCTGGAAAACAGGGATTTTGTCACTGGCACTCAGGGAACCACTCGTGTGACCCTGGTGCTGGAACTGGGAGGATGCGTCACCATAACAGCTGAGGGTAAGCCCTCAATGGATGTGTGGCTTGACTCCATTTACCAGGAGAATCCTGCCAAAACACGTGAGTACTGCCTTCACGCAAAGTTATCGGACACCAAAGTCGCGGCCAGATGCCCTACAATGGGACCCGCCACTTTGGCTGAAGAGCACCAGAGTGGCACAGTGTGTAAGAGAGATCAGAGTGATCGAGGCTGGGGTAATCATTGCGGATTATTTGGAAAAGGCAGCATTGTGACCTGTGTCAAGGTGTCTTGTGAGGCAAAAAAGAAAGCAACAGGACACGTGTATGACGCCAACAAAATTGTGTACACAGTTAAAGTTGAGCCACATACGGGGGATTACGTCGCTGCTAATGAGACTCACAGTGGAAGAAAAACAGCGTCCTTCACGGTTTCCTCGGAGAAGACCATCTTGACCATGGGAGACTACGGAGACGTGTCCTTGTTATGCAGAGTAGCCAGTGGCGTTGACCTTGCTCAGACTGTCATCTTAGAGCTTGACAAGACCTCAGAACATCTACCGACGGCCTGGCAGGTCCACCGGGACTGGTTCAATGATCTAGCCCTACCGTGGAAACATGAGGGAGCACAAAACTGGAACAATGCGGAACGGCTGGTTGAGTTTGGAGCTCCACACGCCGTGAAAATGGACGTGTACAACCTTGGAGACCAGACTGGAGTTTTGCTCAAATCACTTGCTGGTGTTCCTGTGGCGCACATTGATGGGACCAAGTACCACCTGAAAAGTGGTCACGTAACATGCGAGGTAGGACTAGAAAAACTTAAGATGAAAGGTCTCACATACACAATGTGCGACAAGACGAAATTCACATGGAAAAGAATTCCAACAGACAGTGGACATGATACAGTGGTCATGGAGGTTGCGTTCTCTGGGACCAAGCCCTGTAGGATTCCGGTGAGGGCCGTGGCACACGGCTCTCCAGATGTGAACGTGGCTATGTTGATAACACCTAACCCCACAATCGAGAACAATGGTGGTGGTTTCATAGAAATGCAGTTGCCTCCAGGGGACAATATCATCTATGTTGGGGAACTGAGTCACCAGTGGTTCCAAAAAGGGAGTAGTATAGGAAGGGTCTTTCAAAAAACCAGGAAAGGCATAGAAAGGCTGACAGTGATCGGAGAACATGCCTGGGATTTTGGCTCTACTGGTGGTTTCCTGACTTCGGTTGGTAAGGCGCTGCATACAGTTCTTGGCGGTGCCTTTAACAGCCTTTTTGGAGGAGTGGGGTTCTTGCCCAAGATCCTGGTGGGAGTGGCCCTGGCCTGGTTGGGCCTGAACATGAGGAATCCAACCATGTCCATGAGCTTCCTCCTGGCTGGAGGACTGGTTCTGGCCATGACACTCGGAGTGGGGGCTGATGTCGGCTGTGCTGTGGACACCGAACGGATGGAGCTCCGTTGTGGTGAGGGTCTAGTTGTGTGGAGGGAGGTATCCGAGTGGTATGACAACTATGCATACTACCCGGAGACACCAGGAGCCCTTGCCTCGGCCATAAAAGAGACCTTCGAGGAGGGAACTTGTGGCATAGTGCCCCAAAACAGACTTGAAATGGCTATGTGGAGGAGCTCGGCGACAGAACTGAACCTGGCTTTGGCGGAGGGAGACGCAAATCTCACAGTGGTGGTGGACAAGCTCGATCCCACAGATTATCGGGGTGGCATCCCTGGTTTGCTAAAGAAGGGGAAAGACATAAAGGTTTCCTGGAAGAGCTGGGGCCACTCAATGATCTGGAGTGTCCCCGAGGCCCCCCGCCGGTTCATGGTGGGAACAGAGGGAGGCAGTGAGTGCCCACTAGAGAGAAGGAAAACAGGTGTCTTCACGGTGGCAGAGTTTGGAGTTGGTCTGAGAACAAAAGTATTCTTGGACTTCAGACAGGAATCAACACACGAGTGTGACACAGGGGTAATGGGGGCTGCTGTCAAGAATGGCATGGCAGTCCACACAGACCAGAGCCTCTGGATGAAATCCGTGAGAAATGACACAGGGACCTACATAGTGGAACTTCTGGTCACTGACCTGAGAAACTGCTCATGGCCGGCTAGCCACACTATCGACAATGCTGAAGTGGTGGACTCAGAGCTCTTCCTTCCGGCCAGTCTGGCGGGGCCCAGATCCTGGTACAACAGGATACCTGGGTACTCAGAACAAGTGAAAGGACCATGGAAGTACTCGCCCATCCGAGTAACAAGAGAAGAGTGCCCTGGCACGAGGGTTACCATAAATGCCGACTGTGACAAAAGGGGGGCTTCTGTGAGGAGCACCACAGAGAGTGGCAAGGTGATTCCAGAGTGGTGCTGCAGAACGTGCACACTACCTCCAGTGACATTCCGTACGGGGACAGACTGTTGGTATGCCATGGAAATACGTCCTGTTCATGACCAGGGAGGGCTTGTTCGCTCAATGGTGGTGGCAGACAATGGAGAGCTGCTCAGTGAGGGGGGCATCCCCGGAATAGTGGCTCTGTTTGTGGTCCTTGAATATGTCATTCGGAGGAGGCCAGCCACTGGGACAACGGCCATGTGGGGAGGCATAGTTGTTCTTGCACTGCTCGTCACTGGTCTGGTAAGGATCGAGAGTTTAGTGCGCTATGTCGTGGCAGTTGGGATCACATTTCATCTTGAGCTGGGGCCAGAGATAGTGGCTCTGACACTGTTACAGGCTGTGTTTGAGTTGAGGGTGGGCCTGCTCAGCGCTTTTGCGCTGCGCAGCAACCTCACCGTCAGAGAGATGGTAACCATCTACTTCCTTCTGTTGGTTCTGGAGTTGGGATTGCCAAGCGAGGGCCTTGGTGCCCTCTGGAAATGGGGAGATGCACTGGCCATGGGGGCATTGATCTTCAGAGCTTGCACGGCAGAGGAAAAGACCGGTGTTGGACTTCTGCTCATGGCTCTCATGACACAGCAAGACCTGGCGATTGCACATTATGGACTCATGCTCTTCCTGGGCGTGGCCTCATGTTGCTCAATCTGGAAACTGATTCGAGGACACAGAGAACAGAAGGGACTGACTTGGATTGTCCCTTTGGCCGGGCTACTTGGAGGAGAGGGCTCCGGAGTCAGGTTGCTAGCTTTTTGGGAGCTGGCCATCCATGGAAGGAGACGGTCATTCAGTGAACCACTGACTGTCGTGGGAGTCATGCTAACCTTGGCCAGCGGCATGATGCGGCATACCTCTCAGGAGGCTCTTTGCGCGCTCGCCGTGGCTTCGTTCCTTCTGCTTATGCTGGTGCTGGGAACAAGGAAGATGCAGTTAGTGGCTGAATGGAGTGGCTGTGTGGAGTGGCACCCAGAATTGATGAATGAAGGTGGAGAGGTGAGCCTGCGGGTCCGGCAGGATTCAATGGGAAACTTCCACCTGACAGAGCTTGAGAAAGAGGAAAGAGTGATGGCTTTTTGGCTGCTGGCAGGACTGGCGGCTTCGGCCGTTCACTGGTCCGGCATCCTTGGTGTGATGGGATTGTGGACGCTGTCAGAAATGCTGAGAACGGCTCGAAGATCAGACTTGGTCTTCTCTGGACAGGGGGGACGTGAGCGTGGTGATAAGCCCTTTGAGGTCAAGGATGGCGTCTACAGAATCTTCAGCCCAGGACTGCTCTGGGGGCAGCGCCAAGTGGGAGTTGGCTATGGCTTTAAAGGTGTCCTACACACGATGTGGCATGTGACGAGAGGAGCGGCGTTGTCCATTGATGACGCCGTCGCAGGGCCCTACTGGGCTGATGTCAAAGAGGACGTTGTGTGCTACGGTGGAGCCTGGAGTCTTGAGGAGAAGTGGAAAGGTGAGACAGTGCAGGTCCATGCCTTCCCACCGGGGAGAGCCCATGAGGTGCATCAATGTCAGCCCGGGGAACTGCTCCTGGACACAGGTAGGAGGATAGGGGCAGTGCCAATTGATCTGGCAAAGGGGACATCTGGCAGCCCCATCCTCAACTCCCAGGGAGTGGTTGTGGGGCTGTATGGGAACGGACTGAAGACCAATGAAACCTATGTCAGCAGCATTGCTCAGGGTGAGGCGGAAAAAAGCCGACCCAACCTTCCGCCGGCCGTCATTGGCACAGGCTGGACAGCAAAAGGGCAGATTACAGTGCTGGACATGCACCCAGGCTCTGGGAAGACCCACAGAGTCCTCCCGGAGCTCATTCGCCAATGCATTGACAGACGCCTAAGGACACTGGTGTTGGCCCCAACCCGTGTGGTGCTCAAGGAAATGGAGCGTGCCTTGAATGGGAAGAGGGTTAGGTTCCATTCTCCTGCAGTTGGAGATCAACAGGTGGGAGGGGCTATCGTCGATGTGATGTGCCACGCAACCTATGTTAACAGACGCCTGCTCCCGCAGGGGAGACAAAACTGGGAAGTGGCAATCATGGATGAAGCCCATTGGACGGATCCACATAGCATAGCCGCTCGGGGTCACTTGTACACCCTGGCTAAAGAAAACAAATGTGCCCTGGTTCTTATGACGGCAACGCCACCCGGGAAGAGCGAGCCCTTCCCAGAGTCCAACGGAGCAATTTCCAGTGAAGAGAAGCAGATCCCTGATGGGGAGTGGCGTGATGGATTCGACTGGATCACCGAGTATGAGGGGCGCACCGCATGGTTCGTCCCCTCGATTGCAAAAGGTGGCATCATAGCCCGCACCCTGCGACAAAAAGGAAAAAGCGTGATTTGTTTGAATAGCAAGACCTTTGAAAAGGACTACTCCAGAGTGAGAGATGAGAAACCCGACTTCGTGGTCACAACCGACATATCTGAAATGGGGGCCAACCTCGATGTGAGCCGTGTCATAGATGGACGAACAAACATCAAACCGGAAGAGGTTGATGGGCGAGTTGAGCTCACAGGGACCAGACGTGTGACCACGGCCTCGGCGGCCCAACGCCGTGGGAGAGTTGGAAGACAGGAAGGAAGGACAGATGAATACATATACTCTGGACAGTGTGATGATGATGATAGTGGACTTGTGCAGTGGAAGGAAGCGCAGATACTTCTTGACAATATAACAACACTGCGGGGGCCTGTGGCCACCTTCTATGGACCAGAGCAGGACAAAATGCCAGAGGTGGCAGGTCATTTCCGCCTCACTGAAGAGAAAAGAAAGCACTTTCGACACCTTCTCACCCACTGTGACTTCACACCGTGGCTAGCATGGCACGTCGCGGCAAACGTGTCTAGTGTGACAAGTCGGAATTGGACGTGGGAAGGTCCTGAGGAGAACACCGTGGATGAGGCCAATGGAGATCTGGTCACCTTCAGGAGCCCGAATGGGGCTGAAAGAACACTGAGGCCAGTGTGGAGGGATGCGCGCATGTTTAGAGAGGGACGTGATATCAGAGAGTTTGTTGCATATGCCTCAGGGAGACGCAGCTTTGGAGACGTGCTGAGTGGAATGTCCGGGGTCCCTGAGCTTCTGCGCCACAGATGTGTTAGTGCCATGGATGTTTTCTACACACTGATGCATGAGGAGCCTGGCAGCAGAGCAATGAAGATGGCCGAGAGAGATGCTCCAGAGGCCTTCTTGACGGTGGTAGAGATGATGGTGCTCGGCCTGGCCACTCTTGGCGTCGTTTGGTGCTTTGTTGCTCGCACCTCAATCAGTCGCATGATGCTTGGCACGCTGGTACTGCTGGCCTCCTTGGCGCTCCTGTGGGCTGGTGGAGTGAGCTACGGGAACATGGCGGGAGTGGCTCTCATTTTCTACACGCTGCTGACGGTGCTGCAGCCTGAGGCGGGAAAACAGAGAAGCAGTGATGACAACAAGTTGGCCTACTTTCTGTTGACGCTCTGCAGTCTGGCTGGACTGGTGGCCGCCAATGAGATGGGATTTCTGGAGAAGACCAAGGCGGACCTGTCCACAGTGTTGTGGAGTGAACATGAGGAGTTGCGGTCGTGGGAAGAGTGGACCAACATCGACATCCAGCCTGCACGCTCCTGGGGAACTTACGTGCTGGTGGTCTCCCTGTTCACACCATACATTATCCACCAACTCCAGACCAAGATCCAACAGCTCGTCAACAGCGCTGTTGCAACTGGAGCCCAGGCCATGCGAGACCTCGGAGGAGGGGCTCCATTTTTCGGGGTAGCAGGGCATGTAGTGGCTTTGGGCGTGGTATCGCTAGTTGGCGCAACGCCAACCTCTTTGGTGGTTGGCGTTGGTCTGGCGGCATTCCACCTGGCCATTGTGGTGTCTGGACTAGAGGCTGAGCTGACTCAAAGAGCCCACAAAGTCTTCTTCTCGGCAATGGTTCGCAATCCCATGGTGGATGGAGACGTCATCAATCCTTTTGGAGAGGGAGAGGCAAAACCTGCTCTATATGAGAGAAAAATGAGCCTGGTCCTGGCGATAGCGCTTTGCTTAATGTCGGTGGTCATGAACAGAACGGTGCCTTCCATCACCGAGGCTTCTGCTGTGGGACTGGCGGCAGCGGGACAACTGCTCAGACCAGAGGTGGACACCCTGTGGACGATGCCAGTGGCCTGTGGCCTGAGCGGCGTGGTCAGGGGCAGCCTCTGGGGATTCTTGCCCCTTGGGCATAGACTCTGGCTCAGGGCTTCTGGGAGTAGGCGTGGCGGCTCTGAGGGGGACACCCTCGGTGACTTGTGGAAACGGAAGCTCAATGGCTGTACCAAGGAAGAGTTCTTCGCCTATAGGCGCACTGGTATCCTGGAGACGGAAAGGGACAAGGCGCGGGAGCTCCTCAGGAGAGGGGAGACCAACATGGGGCTAGCTGTGTCACGGGGCACAGCTAAACTTGCCTGGCTTGAGGAACGAGGTTACGCAACTCTCAAGGGTGAGGTGGTGGACCTTGGATGTGGAAGAGGCGGCTGGTCATACTATGCAGCTTCTCGACCGGCTGTCATGAGTGTCAAAGCCTACACAATTGGTGGAAAGGGACATGAGACTCCAAAGATGGTGACAAGCTTGGGTTGGAACTTGATCAAGTTCAGAGCGGGAATGGATGTGTTCAGCATGCAACCACACCGAGCTGATACCATCATGTGTGACATTGGAGAAAGCAACCCAGATGCTGTGGTGGAGGGTGAGAGGACACGGAAAGTGATACTGCTCATGGAGCAGTGGAAAAACCGTAACCCCACGGCTACCTGTGTGTTTAAAGTGCTGGCTCCGTACCGCCCAGAGGTCATAGAGGCACTGCACAGGTTCCAGCTGCAGTGGGGCGGAGGACTGGTGAGGACCCCGTTTTCGAGGAACTCAACTCATGAAATGTATTACTCGACTGCTGTCACTGGAAACATTGTGAATTCTGTCAACATCCAATCAAGGAAACTCCTGGCCCGGTTCGGGGACCAGAGGGGACCCACTAGGGTGCCTGAGCTGGACCTTGGAGTTGGGACTCGGTGTGTCGTCTTGGCTGAGGACAAGGTGAAGGAAAAAGATGTGCAGGAGAGGATCAGCGCGCTGCGGGAACAGTATGGTGAGACCTGGCACATGGACAGAGAGCACCCGTACAGGACCTGGCAGTACTGGGGCAGCTACCGCACCGCACCAACCGGGTCAGCGGCGTCACTGATTAATGGAGTTGTGAAACTCCTCAGCTGGCCATGGAACGCGCGGGAGGATGTCGTGCGAATGGCCATGACTGACACCACAGCCTTTGGACAGCAGCGAGTGTTCAAAGAGAAGGTTGACACCAAGGCTCAGGAGCCTCAGCCTGGCACAAAGGTCATCATGAGAGCAGTGAATGATTGGATTCTGGAACGACTGGCACGAAAAAGCAAACCACGAATGTGCAGCAGAGAGGAATTCATAGCAAAAGTGAAGTCCAATGCGGCTCTGGGGGCCTGGTCCGATGAGCAGAACAGGTGGTCAAGCGCAAAGGAGGCTGTGGAAGATCCTGCATTTTGGCAGCTTGTGGATGAAGAGAGAGAGAGACACCTCGCTGGGAGATGCGCCCACTGTGTGTACAACATGATGGGCAAGAGAGAGAAGAAGCTTGGAGAGTTTGGAGTGGCCAAGGGAAGCCGGGCCATATGGTACATGTGGCTGGGGAGCCGCTTTCTGGAGTTCGAAGCTCTTGGCTTCCTGAATGAGGACCATTGGGCCTCCAGGGGGTCCAGTGGATCTGGAGTGGAGGGAATAAGCTTGAACTACCTGGGCTGGTACCTTAAAGGGTTGTCAACACTGGAAGGAGGCCTTTTTTACGCAGATGACACAGCCGGATGGGACACCAAGGTCACTAACGCAGACCTAGAGGATGAAGAACAGCTCCTGCGTTACATGGAGGGTGAACACAAGCAACTGGCGGCTACAATAATGCAGAAGGCATACCACGCTAAAGTGGTAAAAGTTGCCCGGCCCTCCCGAGATGGAGGTTGCATCATGGATGTCATCACTAGAAGAGATCAAAGAGGTTCAGGACAGGTCGTGACTTATGCCCTCAACACCCTCACCAACATAAAGGTTCAGCTGATCCGAATGATGGAAGGGGAGGGAGTCATTGAGGCCACGGACGCACACAACCCAAGACTACTTCGAGTGGAACGATGGCTGAGAGATCATGGAGAAGAACGCCTCGGAAGAATGCTTGTGAGCGGCGATGACTGTGTGGTGAGGCCAGTGGATGACAGGTTCAGCAAGGCGCTCTATTTTCTGAATGACATGGCAAAAACCAGGAAAGATGTTGGGGAATGGGAGCATTCGGTTGGCTTCTCGAACTGGGAGGAGGTCCCCTTCTGCTCACACCACTTCCACGAGCTGGTGATGAAAGATGGGCGCTCCCTCATAGTGCCATGCCGAGACCAAGATGAACTGGTTGGAAGAGCCCGCGTCTCACCAGGGTGCGGCTGGAGCGTCCGTGAAACTGCCTGCCTTTCAAAAGCCTATGGGCAGATGTGGCTGCTGAGTTACTTCCACCGGCGCGACCTGCGAACGCTTGGACTCGCCATTTGCTCGGCGGTGCCCGTCGACTGGGTCCCTACTGGCCGCACGACCTGGAGCATTCATGCTAGCGGAGCTTGGATGACCACAGAGGACATGCTGGATGTCTGGAACAGGGTGTGGATCCTGGACAACCCCTTCATGCACAGCAAAGAAAAGATTACGGAATGGAGGGATGTCCCGTACCTCCCCAAATCCCACGACATGCTGTGTTCCTCCCTTGTTGGGAGGAAAGAGAGGGCAGAGTGGGCCAAGAACATCTGGGGAGCAGTAGAGAAAGTCAGGAAGATGATCGGACAAGAGAAGTTCAAGGACTACCTTTCCTGCATGGACCGACATGACTTGCACTGGGAGCTCAAACTGGAGAGCTCAATAATC
>AAO43537
ATGGCCAGGAAGGCCATTCTGAAAGGAAAGGGGGGCGGTCCCCCTCGACGAGTGTCGAAAGAGACCGCAAAGAAGACGCGTCAATCCAGAGTCCAAATGCCAAATGGACTCGTGTTGATGCGCATGATGGGGATCTTGTGGCATGCCATAGCTGGCACTGCTAGAAGCCCCGTGTTGAAGTCCTTCTGGAATTCAGTTCCTCTGAAACAGGCCACGACAGCACTCCGGAAAATCAAGATGGCAGTGAGCGCTTTGATGATAGGCTTGCAAAGACGTGGAAAAAAGAGGTCAACAACAGATTGGATGGGCTGGCTGCTTGTCACTGTCCTGCTGGGAGTTGCATTCGCAGCAACAGTAAGGCGGGAAGGGGATGGCACTACTGTGATCAGGGCTGAAGGAAAGGACGCAGCAACTCAGGTGCGCGTGGAGAACGGCACCTGTGTGATACTGGCCACGGACATGGGGTCATGGTGTGATGATTCACTGTCCTATGAGTGTGTGACTATAGACCAGGGGGAGGAGCCGGTTGATGTGGATTGCTTTTGCAGAAATGTTGATGGGGTCTACCTTGAGTATGGACGGTGTGGAAAACAGGAAGGCTCAAGGACAAGGCGCTCAGTGCTGATTCCGTCTCATGCCCAGGGAGAGCTCACCGGAAGGGGACACAAATGGCTGGAAGGAGATTCATTGCGAACGCATCTCACCAGAGTTGAAGGGTGGGTTTGGAAAAACAAACTACTTGCCCTGGCAGTGGTAGCTGTTGTGTGGTTGACCGTGGAAAGTGTGGTGACCCGAGTCGCCGTTGTGGTTGTGCTCCTCTGCCTGGCTCCGGTTTATGCGTCACGATGCACACATCTGGAGAACAGGGACTTTGTCACTGGCACTCAGGGAACCACGAGAGTTACTCTGGTGTTGGAGCTGGGTGGATGTGTCACGATCACTGCTGAGGGGAAGCCCTCAATGGATGTGTGGCTTGACTCCATCTATCAGGAGAACCCGGCCAAAACACGCGAGTACTGTCTGCATGCCAAGCTATCGGACACCAAGGTTGCAGCTAGATGCCCAACAATGGGGCCTGCCACTCTGGCTGAAGAACATCAGAGTGGCACTGTGTGCAAAAGAGACCAGAGCGATCGAGGCTGGGGCAACCATTGCGGACTGTTTGGAAAGGGCAGCATTGTGACTTGCGTGAAGGCGGCTTGTGAGGCAAAGAAGAAGGCCACTGGACATGTGTATGACGCCAATAAGATCGTGTACACAGTTAAGGTTGAGCCACATACGGGGGACTACGTTGCCGCCAATGAAACCCACAGTGGGCGGAAGACGGCATCCTTCACGGTTTCCTCAGAAAAGACCATTTTGACTATGGGGGACTATGGAGATGTGTCCTTGTTATGCAGAGTTGCCAGTGGCGTTGACTTGGCTCAGACTGTCATTCTTGAGCTCGACAAGACTCTGGAACACCTTCCGACGGCCTGGCAGGTCCATCGTGACTGGTTCAATGATCTGGCTCTACCGTGGAAACATGAAGGAGCGCAACACTGGAACAATGCTGAGCGACTGGTTGAATTTGGAGCTCCGCATGCCGTTAAAATGGACGTGTACAACCTTGGAGATCAAACGGGGGTGTTGCTGAAGTCACTTGCTGGGGTTCCTGTGGCGCACATTGATGGAACAAAGTACCACCTAAAAAGCGGCCATGTAACCTGTGAGGTTGGACTAGAAAAGCTCAAAATGAAGGGTCTCACATACACAATGTGTGACAAAACGAAGTTCGCATGGAAGCGGACCCCAACGGATAGTGGACATGACACAGTGGTTATGGAGGTTACGTTCTCTGGAACAAAACCCTGCAGGATTCCAGTGCGGGCAGTGGCACACGGCTCTCCAGATGTAAATGTGGCCATGCTGATAACACCAAACCCCACCATTGAGAACAATGGAGGTGGCTTCATAGAGATGCAGCTACCCCCAGGGGACAACATCATTTATGTCGGGGAGCTGAGTCATCAGTGGTTCCAAAAGGGGAGTAGCATTGGAAGAGTTTTCCAGAAGACCAGGAAGGGCATTGAGAGACTGACAGTGATAGGAGAACACGCCTGGGACTTTGGTTCCACTGGGGGTTTCTTGGCTTCGGTGGGCAAAGCGCTGCACACAGTTCTCGGTGGCGCCTTCAACAGCATCTTTGGGGGAGTTGGGTTTCTACCCAAGCTCCTGTTGGGCGTAGCCTTGGCTTGGTTGGGCCTGAATATGAGGAACCCTACCATGTCCATGAGCTTCCTCCTGGCTGGGGGATTGGTCCTGGCTATGACACTTGGAGTGGGGGCTGATGTTGGTTGTGCCGTAGACACCGAGCGAATGGAACTCCGCTGTGGTGAGGGCCTGGTTGTGTGGAGGGAGGTCTCAGAGTGGTACGACAACTACGCATACTACCCGGAAACGCCAGGAGCGCTAGCATCGGCCATAAAGGAAACGTTTGAGGAGGGAAATTGTGGCATAGTACCCCAAAACAGACTTGAGATGGCCATGTGGAGGAGTGCAGCGACAGAGCTCAACCTGGCTTTGGCGGAAGGAGACGCAAACCTCACTGTGGTGGTGGACAAACTCGATCCCACTGACTACCGGGGCGGCGTTCCTGGCCTACTGAAGAAAGGAAAAGACATCAAGGTCTCTTGGAAGAGTTGGGGCCAGTCAGTGATCTGGAGTATCCCCGAGGCTCCCCGTCGCTTCATGGTGGGCACGGAGGGAGGAAATGAGTGCCCATTGGAGAGGAGGAAGACAGGTGTCTTCACGGTGGCGGAATTTGGGGTTGGTCTGAGAACAAAAGTCTTCCTAGACTTCAGACAGGAACCAACACATGAATGTGACACTGGAGTGATGGGGGCTGCCGTCAAGAATGGCATGGCGGTCCACACTGACCAAAGTCTCTGGATGAAATCCGTGAAAAATGACACTGGAACTTACATAGTTGAATTATTGGTCACTGACTTGAGAAACTGCTCATGGCCTGCCAGTCACACCATCGACAACGCCGAGGTCGTGGATTCAGAGCTTTTCCTCCCAGCCAGCCTAGCAGGGCCTAGGTCCTGGTACAACAGGATACCTGGGTACGCAGAACAGGTGAAAGGACCATGGAAGTACTCGCCCATCCGAGTTGTAAGGGGGGAGTGTCCTGGCACGAAAGTTACCATAAGTGCTGATTGTGACAGACGAGGAGCTTCTGTGAGGAGCACCACAGAGAGTGGCAAGGTGATCCCGGAATGGTGCTGCCGGACATGCACATTGCCGCCAGTGACATTCCGAACGGGGACTGACTGCTGGTATGCCATGGAAATACGCCCGGTCCACGATCAGGGGGGTCTTGTTCGGTCAATGGTGGTGGCGGACAACGGAGAGCTGCTCAGTGAGGGGGGAGTTCCCGGAATTGTGGCACTGTTTGTGGTCCTCGAATATGTCATCCGGAGGAGACCGGCCACAGGGACAGCGGTTGTGTGGGGAGGCGTTGTGGTTCTTGCACTGCTTGTCACTGGAATGGTCAAGATTGAGAGCTTGGTGCGATACGTCGTGGCGGTGGGGATCACATTCCATCTTGAGCTGGGACCGGAGATTGTGGCCCTGACGCTGCTCCAGGCCGTGTTCGAGCTGAGGGTGGGCCTGCTTAGCGCTTTTGCACTGCGCAGAGGCCTCACTGTCCGAGAGATGGTGACAATTTACTTCCTCTTGTTGGTCTTGGAGTTGGGGTTGCCGGGTGAGAGTCTTGAGGGTCTCTGGAAATGGGGTGACGCACTGGCCATGGGGGCTCTGATTTTTCGAGCTTGCACCGCAGAGGGAAAAGCTGGCGTCGGACTCCTGCTGATGGCCCTCATGACACAGCGGGACTTGGTGACCGTGCACTATGGACTCATATTCTTCCTGGGCGTGGCCTCGGCCTGCTCGGTCTGGAGATTGATCAGGGGACACAGGGAACAGAAAGGACTGTCCTGGATTGTCCCTTTGGCTGGACTAATGGGGGGAGAGGGTTCTGGAATCAGGCTGCTAGCTTTCTGGGAGCTGTCAACCCACAGAGGGAGACGGTCATTTAGTGAACCACTGACTGTCGTGGGAGTCATGCTGACACTGGCTGGCGGCATGATGCGCCACACTTCCCAGGAGGCTCTGTGCGCACTCGCGGTGGCCTCATTCCTTCTACTCATGCTAGTGTTGGGGACAAGAAAGATGCAGCTGGTGGCTGAATGGAGTGGCTGTGTAGAATGGCACCCGGAACTGGTAAATGAGGGTGGAGAGGTGAGTTTGCGGGTCCGGCAGGATTCAATGGGAAACTTCCACCTGACGGAGCTTGAGAAAGAAGAGAGAGTGATGGCTTTTTGGTTACTTGCTGGGCTTGCGGCTTCGGCCCTCCATTGGTCAGGGATTCTTGGAGTGATGGGACTATGGACACTATCAGAAATGATGAGATCGGCCCGAAGATCTGACCTGGTCTTCTCCGGACAGGGGGGGCGTGAGAGAGGTGACAGACCCTTCGAGGTCAGGGACGGTGTCTACAGGATCTTCAGCCCGGGTCTGCTCTGGGGCCAACGTCAGGTGGGAGTCGGATACGGCTTCAAAGGTGTTCTGCACACGATGTGGCATGTGACAAGAGGAGCGGCGTTGTCTATCGATGACGCCGTGGCAGGTCCATATTGGGCTGATGTCAAGGAAGACGTTGTGTGCTATGGTGGAGCCTGGAGCCTAGAGGAAAAATGGAAAGGTGAGACAGTGCAGGTCCATGCTTTCCCACCAGGGAGGGCCCATGAGGTGCATCAGTGCCAGCCTGGAGAACTGCTCTTGGACACAGGGAGAAGGATGGGAGCAATACCGATAGACCTAGCCAAGGGGACATCCGGCAGCCCCATCCTGAATGCTCAGGGAGCAGTGGTGGGACTGTATGGAAACGGACTGAAAACCAATGAGACTTATGTCAGCAGCATTGCTCAAGGGGAAGCTGAAAAAAGCCGACCCAACCTACCGCAGGCTGTTGTGGGCACGGGGTGGACCGCAAAGGGCCAAATTACAGTGCTGGACATGCACCCAGGCTCTGGGAAGACCCACAGAGTCCTCCCGGAGCTCATCCGCCAATGCATTGACAGACGCCTGAGGACTCTGGTGCTGGCACCAACTCGCGTGGTGCTCAAGGAAATGGAACGTGCACTGAATGGGAAGAGAGTCAGGTTTCACTCTCCCGTGGTTGGTGACCAGCAGGTGGGAGGGGCAATTGTCGATGTCATGTGCCATGCCACCTATGTCAACAGACGGTTGCTCCCACAGGGGAGACAAAACTGGGAGGTGGCAATTATGGATGAAGCCCACTGGACGGATCCACACAGCATAGCTGCCAGGGGCCATTTGTACACTCTAGCAAAAGAAAACAAATGCGCTCTGGTCCTCATGACGGCTACACCGCCCGGGAAGAGTGAGCCCTTCCCGGAGTCCAATGGAGCCATCACCAGTGAAGAGAAACAGATCCCTGAGGGAGAGTGGCGTGATGGGTTTGACTGGATCACCGAGTATGAGGGGCGCACCGCCTGGTTTGTTCCATCGATTGCAAAAGGTGGTGTCATTGCTCGTACCTTGAGACAAAAAGGGAAAAGCGTGATTTGCTTGAACAGCAAAACCTTTGAGAAGGACTACACCAGAGTGAGGGATGAAAAACCTGACTTTGTGGTGACGACCGACATCTCTGAAATGGGGGCCAATCTCGACGTGAGCCGTGTTATAGATGGGCGAACAAACATCAAGCCGGAAGAGGTTGACGGGAGAGTTGAGCTCATCGGGACCAGGCGCGTGACCACGGCCTCTGCAGCACAACGCCGTGGGAGAGTCGGCAGACATGAAGGACGAACAGATGAATACATATACTCTGGACAGTGTGACGATGATGACAGCGGACTCGTGCAGTGGAAGGAGGCGCAGATACTTCTCGACAATATAACAACTTTACGAGGACCTGTGGCCACCTTCTACGGACCAGAACAGGACAAGATGCCAGAGGTGGCAGGCCACTTCCGACTTACCGAAGAGAAGAGAAAGCACTTTCGACACCTTCTCACCCATTGCGACTTCACACCGTGGTTGGCATGGCATGTCGCAGCGAATGTGTCCAGCGTGACAAGCCGAAACTGGACATGGGAGGGCCCAGAGGAAAATGCAGTGGATGAGGCCAATGGAGACCTGGTCACCTTCAGGAGCCCAAATGGGGCTGAAAGGACGTTGAGGCCGGTGTGGAGAGATGCGCGCATGTTTAGAGAAGGACGTGACATCAGAGAATTTGTGGCATACGCTTCAGGGCGGCGCAGCATCGGAGACGTGCTGACAGGAATGTCGGGGGTACCCGAGCTTCTGCGTCACAGATGCGTCAGCGCCCTGGATGTCTTCTACACGTTGATGCATGAGGAACCTGGCAGCCGGGCAATGAGGATGGCTGAGAGAGACGCTCCAGAGGCTTTTCTCACGATGGTGGAAATGATGGTGCTCGGCCTGGCAACCCTGGGTGTCATCTGGTGCTTCGTTGTCCGGACATCGATAAGCCGCATGATGCTCGGAACGCTGGTACTGCTGGCCTCCCTAGCACTCTTGTGGGCTGGTGGTGTCAGCTACGGGAACATGGCCGGAGTGGCCCTCATCTTCTACACGCTGCTAACAGTGCTGCAGCCCGAGGCAGGAAAACAGAGAAGCAGTGATGACAACAAGCTGGCTTACTTTCTGTTGACTCTCTGCAGTCTGGCTGGATTGGTTGCCGCCAACGAGATGGGGTTCCTCGAGAGAACCAAGGCGGATCTGTCCACAGTGCTGTGGAGCGAACAAGAGGAGCCGCGGTCATGGGGTGAGTGGACAAACATAGACATCCAGCCAGCAAGGTCCTGGGGAACTTATGTGTTGGTGGTTTCTCTCTTCACTCCATACATCATCCACCAGCTCCAGACCAAGATTCAACAGCTTGTCAACAGTGCCGTAGCCTCCGGGGCACAGGCCATGAGAGACCTTGGGGGGGGGACTCCCTTCTTCGGCGTGGCAGGGCATGTAATGTCCCTGGGAGTGGTGTCACTGGTAGGGGCCACACCCACCTCTTTAGTGGTGGGTGTTGGGTTGGCCGCATTTCACTTGGCCATTGTGGTGTCTGGATTGGAGGCTGAGCTGACACAAAGAGCTCACAAGGTCTTTTTCTCGGCAATGGTACGCAACCCAATGGTGGATGGGGACGTCATCAACCCGTTTGGGGAAGGGGAGACAAAACCAGCCCTGTATGAGAGGAAAATGAGCCTGGTTCTGGCAGTGGTGCTTTGTCTGATGGCGGTAGTCATGAACAGAACGGTGGCTTCCATCACGGAAGCCTCAGCCGTGGGGCTGGCGGCAGCTGGACAACTGCTTAGACCGGAGGTGGACACACTGTGGACAATGCCAGTAGCATGTGGCTTGAGCGGCGTGGTCAGGGGTAGCCTTTGGGGGTTTTTGCCCCTTGGGCACCGACTCTGGCTTCGGGCCTCGGGGAGCAGGCGTGGTGGCTCAGAAGGAGACACACTTGGTGATCTCTGGAAACAGAGATTGAACAGCTGCACTAAGGAAGAATTCTTTGTCTACAGGCGCGCCGGCATTTTGGAGACGGAGAGAGACAAGGCTAGAGAGCTGCTAAGGAAGGGGGAAACCAACATGGGGCTGGCGGTCTCACGAGGGACGGCAAAACTGGCCTGGCTCGAAGAGCGTGGCTATGCAACCCTCAAGGGGGAAGTGGTGGACCTTGGATGTGGAAGAGGTGGCTGGTCCTACTATGCGGCCTCCCGACCAGCGGTCATGAGTGTCAAAGCATACACAATTGGCGGAAAGGGACATGAAACTCCAAAGATGGTGACAAGTCTGGGCTGGAACTTGATCAAGTTCAGAGCAGGAATGGATGTCTTCAGCATGCAGCCACATCGGGCTGACACCATCATGTGTGACATTGGAGAAAGCAGCCCGGATGCCGCTGTGGAAGGTGAGAGGACAAGGAGAGTGATATTGCTCATGGAGCAATGGAAAAACCGGAACCCCACGGCTACTTGTGTGTTTAAAGTGCTGGCCCCATACCGCCCAGAGGTGATAGAAACACTACACAGATTCCAGTTGCAGTGGGGTGGAGGACTGGTGAGGACCCCTTTCTCAAGGAACTCAACCCATGAAATGTACTACTCAACTGCTATCACTGGGAACATCGTGAACTCAGTCAACGTCCAGTCAAGGAAACTCCTAGCCCGGTTTGGAGACCAGAGAGGACCCACCAGGGTGCCTGAGCTGGATCTGGGAGTTGGGACTCGGTGCGTGGTCTTGGCAGAGGACAAAGTGAGAGAAAAAGATGTGCAGGAGAGGATCAGAGCGTTGAGGGAACAGTACGGTGAAACCTGGCACGTGGACAGGGAGCACCCGTACCGGACATGGCAGTATTGGGGCAGTTACCGAACTGCGCCAACTGGCTCAGCGGCGTCTCTGATCAATGGAGTTGTGAAACTCCTCAGCTGGCCATGGAACGCCCGGGAAGATGTTGTACGCATGGCTATGACTGACACCACAGCTTTCGGGCAGCAGAGGGTGTTTAAGGAGAAGGTTGACACCAAGGCTCAAGAGCCCCAGCCTGGCACAAAGGTCATCATGAGAGCGGTAAATGACTGGATCCTGGAACGACTGGCACAAAAGAGCAAACCACGAATGTGTAGCAAAGAGGAATTCATAGCAAAGGTGAAATCTAGTGCGGCCCTGGGGGCCTGGTCTGATGAGCAGAACAGATGGTCAAGTGCGAAAGAGGCCGTGGAGGACCCCGTCTTCTGGCAGCTTGTGGATGAGGAGAGAGAGAGACACCTTGCCGGGAGATGCGCCCACTGCGTGTACAACATGATGGGCAAGAGAGAGAAGAAGCTTGGAGAGTTTGGAGTGGCCAAGGGAAGTCGAGCCATCTGGTACATGTGGCTGGGAAGCCGCTTTCTGGAGTTTGAAGCACTCGGATTCTTGAATGAAGACCATTGGGCCTCCAGAGAGTCCAGTGGAGCTGGAGTGGAAGGAATAAGCCTGAACTACCTGGGCTGGCACCTAAAAAAATTGTCAACACTGGAGGGAGGCCTCTTCTACGCGGATGACACGGCTGGCTGGGACACCAAGGTTACCAATGCAGATCTAGAGGATGAGGAGCAGATCTTGCGTTACATGGAGGGTGAACATAAACAGCTGGCAGCTACAATAATGCAAAAGGCATACCACGCAAAAGTGGTGAAAGTTGCCAGGCCCTCCCGTGATGGAGGCTGCATTATGGATGTTATCACGAGAAGAGACCAGAGGGGATCAGGCCAGGTTGTGACCTATGCTCTCAACACCCTTACCAACATAAAGGTGCAACTGATCCGAATGATGGAGGGGGAGGGAGTCATAGAGGCAGCAGACGCACACAATCCAAGACTACTTCGTGTGGAACGCTGGCTGAAAGAACATGGAGAGGAGCGCCTTGGAAGAATGCTCGTCAGTGGTGACGACTGTGTGGTGAGACCAATTGATGACCGGTTCGGGAAAGCGCTCTACTTTCTGAATGACATGGCCAAGACCAGGAAGGACATTGGAGAATGGGAGCACTCGGTCGGATTTTCGAGTTGGGAGGCGGTCCCATTCTGTTCACACCATTTCCATGAGCTGGTGATGAAAGATGGGCGTGCCCTGATTGTGCCGTGCCGAGACCAGGATGAACTGGTTGGGAGGGCTCGCGTCTCACCGGGCTGCGGCTGGAGTGTCCGCGAGACTGCTTGTCTTTCAAAAGCCTACGGACAAATGTGGCTGTTGAGCTATTTCCATCGGCGTGACCTGAGGACACTTGGGCTTGCCATTTGCTCGGCGGTGCCCGTGGACTGGGTCCCCACCGGCCGTACAACCTGGAGCATTCACGCCAGTGGAGCTTGGATGACCACAGAGGACATGCTGGATGTCTGGAACAGAGTGTGGATTCTGGACAACCCCTTCATGCAGAACAAGGAAAAGGTCACAGAGTGGAGAGACATTCCGTATCTCCCTAAGGCTCAAGATATGCTGTGTTCCTCCCTTGTTGGAAGGAGGGAGAGGGCTGAGTGGGCCAAGAACATTTGGGGAGCAGTGGAAAAGGTCAGGAAAATGATAGGGCCTGAAAAGTTTAAGGACTACCTTTCCTGCATGGACCGACATGACTTGCACTGGGAGCTCAGATTGGAGAGCTCAATCATC
>AGI19265
ATGGCCGGTAAGGCCATTCTGAAAGGAAAGGGGGGCGGTCCCCCTCGACGAGTGTCGAAAGAGACCGCAAAGAAGACGCGTCAATCTAGGGCCCAAATGCCAAATGGACTCGTGTTGATGCGCATGATGGGGATTTTGTGGCATGCCGTAGCCGGCACTGCTAGAAGTCCCGTGTTGAAGTCTTTCTGGAATTCAGTTCCACTGAAACAGGCCACGGCAGCACTTCGGAAAATCAAGAAGGCAGTGAGCACCCTGATGGTAGGCTTGCAAAGACGTGGCAAAAGAAGGTCAGCAGTAGATTGGACAGGTTGGTTGCTGGTCATTGTCCTGGTGGGGGTGACATTTGCAGCCACCGTGCGGAAAGAAAGGGACGGCACCACCGTGATCAGAGCTGAAGGAAAAGATGCGGCAACCCAGGTGCGTGTGGAGAATGGTACCTGTGTGATCCTGGCCACAGACATGGGATCATGGTGTGATGACTCATTAACCTATGAGTGTGTGACCATAGATCAGGGGGAGGAACCAGTTGACGTGGATTGCTTTTGCAGGAATGTTGACGGAGTTTACCTGGAGTATGGGCGGTGTGGGAAACAAGAAGGATCAAGAACAAGGCGCTCAGTGCTGATCCCGTCTCATGCCCAGGGAGACCTCACAGGAAGGGGACATAAATGGTTAGAAGGGGATTCACTGCGGACGCACCTTACCAGAGTCGAAGGATGGGTCTGGAAGAACAAAGTGCTCACCCTGGCGGTGATCGTCATTGTGTGGCTGACCGTGGAAAGCGTGGTGACCAGGGTCGCCGTAGTGGTGGTGCTCTTGTGCCTGGCTCCGGTTTATGCCTCACGATGCACACACTTGGAAAACAGGGACTTTGTTACTGGCACTCAGGGAACCACTCGTGTGACTCTGGTGCTGGAACTGGGGGGATGCGTCACCATAACAGCCGAGGGGAAACCCTCGATGGACGTGTGGCTTGACTCCATCTACCAGGAGAATCCCGCTAAAACACGTGAGTACTGCCTTCACGCAAAGCTATCGGATACCAAGGTCGCGGCCAGATGCCCTACAATGGGACCTGCCACTTTGGCTGAAGAGCACCAGAGTGGCACAGTGTGCAAGAGAGACCAGAGTGATCGAGGCTGGGGTAACCATTGTGGATTATTTGGAAAAGGCAGCATTGTGACCTGTGTCAAGGCGTCTTGTGAGGCGAAAAAGAAAGCCACAGGACATGTGTATGACGCTAACAAGATTGTGTACACGGTTAAAGTAGAGCCGCATACTGGGGATTACGTCGCTGCTAATGAAACCCATAGTGGAAGAAAAACAGCATCTTTCACGGTTTCCTCGGAGAAGACCATCTTGACCATGGGAGACTACGGAGACGTGTCCTTGTTGTGCCGAGTAGCCAGCGGTGTTGACCTTGCTCAGACCGTCATCCTGGAACTTGATAAGACCTCAGAACACCTACCGACGGCCTGGCAGGTGCATCGGGATTGGTTCAATGATTTGGCCCTGCCGTGGAAACATGAAGGAGCACAAAACTGGAACAATGCTGAACGGCTGGTTGAGTTTGGAGCTCCACACGCTGTGAAAATGGACGTGTACAACCTTGGAGACCAGACTGGAGTGCTGCTCAAATCACTTGCTGGTGTTCCTGTGGCGCACATTGATGGAACCAAGTACCACCTGAAGAGTGGCCACGTGACATGCGAGGTAGGACTAGAAAAACTCAAGATGAAAGGTCTCACATACACAATGTGTGACAAGACGAAATTCACGTGGAAGAGAATCCCAACAGACAGTGGACATGACACAGTGGTCATGGAAGTTGCGTTCTCTGGGACCAAGCCCTGCAGGATCCCGGTGAGGGCCGTGGCACATGGCTCTCCAGATGTGAATGTGGCAATGTTAATAACACCCAACCCCACAATCGAAACCAATGGTGGTGGCTTCATAGAAATGCAGTTACCTCCAGGAGACAACATCATCCATGTCGGGGAACTGAGCCACCAATGGTTCCAAAAAGGGAGTAGCATTGGAAGGGTTTTTCAAAAGACCAGGAAAGGCATAGAAAGGCTGACAGTGATCGGAGAACACGCCTGGGACTTTGGCTCAACTGGTGGCTTCCTGACCTCGGTTGGGAAGGCGCTGCACACAGTTCTTGGCGGCGCCTTTAACAGCCTGTTTGGAGGAGTAGGGTTCTTGCCTAAGATCCTAGTGGGAGTGGCCCTGGCCTGGTTGGGCCTGAACATGAGGAATCCGACCATGTCCATGAGTTTCCTTCTTGCCGGAGGAGTGGTTCTGGCCATGACACTCGGAGTCGGAGCTGATGTCGGTTGTGCTGTGGACACCGAACGGATGGAGCTCCGTTGTGGTGAGGGTCTGGTTGTGTGGAGGGAGGTTTCCGAGTGGTATGACAATTATGCATACTATCCTGAGACACCAGGGGCTCTTGCTTCGGCCATAAAAGAGACCTTCGAGGAGGGAACCTGTGGCATAGTGCCTCAAAACAGACTTGAAATGACCATGTGGAGGAGCTCGGCGACAGAACTGAACTTGGCTTTGGCGGAGGGAGATGCAAATCTTACAGTGGTGGTGGACAAACTCGACCCCACAGATTATCGAGGTGGCATTCCTGGCTTGTTAAAGAAGGGGAAAGACATAAAGGTCTCTTGGAAGAGTTGGGGCCACTCAATGATCTGGAGTGTCCCCGAGGCTCCCCGCCGGTTCATGGTGGGAACAGAGGGAAGCAGCGAGTGCCCACTAGAGAGAAGGAAAACAGGTGTCTTCACAGTGGCAGAGTTTGGAGTTGGTCTGAGAACAAAAGTATTTCTAGACTTCAGACAGGAGTCAACACATGAGTGTGACACAGGAGTGATGGGGGCAGCTGTCAAGAATGGCATGGCAGTTCACACAGATCAGAGCCTCTGGATGAAATCCGTGAGAAATGACACAGGGACCTACATAGTGGAACTTTTGGTCACTGACCTGAGAAATTGCTCATGGCCGGCCAGCCACACCATCGACAATGCTGAGGTGGTGGACTCAGAGCTCTTCCTTCCAGCCAGTCTGGCAGGGCCTAGATCTTGGTACAACAGGATACCCGGGTACTCAGAACAAGTGAAAGGACCATGGAAGTACTCGCCCATCCGAGTGATAAGAGAAGAGTGCCCTGGCACGAGGGTCACCATAAATGCTGACTGTGACAAAAGGGGGGCTTCTGTGAGGAGCACCACAGAGAGTGGCAAGGTAATTCCAGAGTGGTGCTGCCGAACATGCACACTACCTCCAGTGACGTTCCGCACGGGGACAGACTGTTGGTATGCCATGGAAATACGGCCTGTTCATGACCAGGGAGGACTTGTCCGCTCAATGGTGGTGGCAGACAATGGAGAGCTGCTCAGCGAAGGGGGCATCCCCGGAATAGTGGCTTTGTTTGTGGTTCTTGAGTATGTCATCCGGAGGAGGCCAGCCACTGGAACAACGGCTATGTGGGGAGGCATCGTCGTCCTTGCATTGCTCGTCACTGGTTTGGTGAGGATCGAGAGCTTAGTGCGCTATGTCGTGGCAGTTGGGATCACATTCCACCTTGAGCTGGGGCCAGAGATTGTGGCTCTGACACTGTTACAAGCTGTGTTTGAGTTGAGGGTTGGCTTGCTCAGCGCTTTTGCACTGCGCCGTAATCTCACCGTCAGAGAGATGGTAACCATCTACTTCCTCCTGCTGGTTCTGGAGCTGGGATTGCCAGGCGAGGGCCTTGGGGCCCTCTGGAAATGGGGAGATGCACTGGCTATGGGGGCATTGATTTTCAGAGCTTGTACAGCAGAGGAAAAGACCGGTGTTGGACTTCTGCTCATGGCTCTCATGACACAGCAGGATCTGGCGATTGCACATTATGGACTCATGCTCTTCCTGAGCGTGGCCTCATGCTGTTCAATCTGGAAACTGATTCGAGGACACAGAGAACAGAAGGGACTGACCTGGATTGTCCCTCTGGCCGGGCTACTCGGAGGAGAGGGCTCTGGAGTCAGATTGTTGGCTTTTTGGGAGCTGGCCATCCATGGAAGGAGACGGTCATTCAGTGAACCACTGACTGTTGTGGGAGTCATGCTGACCCTAGCGAGCGGCATGATGCGGCACACCTCTCAGGAGGCACTTTGTGCGCTCGCCGTGGCTTCGTTCCTTCTGCTCATGCTGGTATTAGGGACAAGGAAGATGCAGTTAGTGGCTGAATGGAGTGGCTGTGTGGAGTGGCATCCAGAACTGATGAATGAAGGTGGAGAGGTGAGCCTGCGGGTCCGGCAGGACTCAATGGGAAACTTCCACTTGACAGAGCTTGAGAAAGAGGAGAGAGTGATGGCCTTCTGGCTGCTGGCAGGACTGGCAGCTTCAGCCTTTCACTGGTCCGGCATCCTTGGTGTGATGGGATTGTGGACACTGTCAGAAATGCTGAGAACGGCTCGAAGATCAGACCTGGTCTTCTCTGGACAGGGGGGACGTGAGCGTGGTGACAGGCCCTTTGAGGTTAAGGATGGCGTCTACAGAATCTTCAGCCCAGGACTGCTCTGGGGGCAACGCCAAGTGGGAGTTGGCTATGGCTCTAAAGGTGTCTTACACACGATGTGGCATGTGACAAGAGGGGCGGCGTTGTCTATTGATGACGCCGTTGCAGGGCCCTACTGGGCTGATGTCAAAGAGGACGTTGTATGCTATGGTGGAGCTTGGAGTCTTGAAGAGAAGTGGAAAGGTGAGACAGTGCAGGTCCATGCTTTCCCACCGGGGAGAGCCCACGAGGTGCATCAATGTCAGCCCGGGGAACTGCTCCTGGACACAGGTAGGAGGATAGGGGCAGTGCCAATCGATTTGGCAAAGGGGACATCTGGCAGCCCCATCCTCAACTCCCAGGGAGTGGTTGTGGGGTTGTATGGGAACGGACTGAAGACTAATGAAACCTACGTCAGCAGCATTGCTCAGGGTGAGGCTGAAAAAAGTCGACCCAACCTCCCGCCGGCCGTCATTGGCACAGGCTGGACAGCAAAAGGGCAGATTACAGTGCTGGACATGCATCCAGGCTCTGGGAAGACCCATAGAGTCCTCCCGGAGCTCATTCGCCAATGCATCGACAGACGCCTAAGGACATTGGTGTTGGCTCCAACCCGTGTGGTGCTCAAGGAAATGGAGCGTGCTTTGAATGGGAAGAGAGTCAGGTTCCATTCTCCTGCAGTTGGAGAACAACAGGTGGGAGGGGCCATCGTCGACGTGATGTGCCATGCAACCTACGTCAACAGACGCCTGCTCCCGCAGGGGAGACAGAACTGGGAAGTGGCAATCATGGATGAAGCCCATTGGACGGACCCACATAGCATAGCTGCTCGGGGCCACTTGTACACCCTGGCTAAGGAAAACAAATGTGCTCTGGTTCTTATGACAGCAACGCCACCCGGGAAGAGCGAGCCCTTCCCAGAGTCCAACGGAGCAATTACCAGTGAAGAGAAGCAGATCCCTGATGGGGAGTGGCGTGATGGTTTCGACTGGATCACCGAGTATGAAGGGCGCACCGCATGGTTTGTCCCCTCGATTGCAAAGGGTGGCACCATAGCCCGCACCCTGAGACAAAAAGGAAAAAGCGTGATCTGTCTGAACAGCAAGACCTTTGAGAAGGACTACTCCAGAGTGAAAGATGAGAAACCCGACTTCGTGGTCACAACCGACATCTCTGAAATGGGGGCCAACCTCGACGTGAGCCGTGTCATAGATGGGCGAACAAACATCAAACCGGAAGAGGTTGATGGGAGAGTTGAGCTCACAGGGACCAGACGGGTGACCACGGCCTCTGCAGCCCAACGCCGTGGGAGAGTCGGAAGACAGGAGGGAAGAACAGATGAATACATATACTCTGGACAGTGTGATGATGATGATAGTGGACTTGTGCAGTGGAAGGAAGCGCAGATACTTCTTGACAACATAACAACACTGCGGGGGCCTGTGGCCACCTTTTATGGACCGGAACAGGACAAGATGCCAGAGGTGGCAGGTTACTTCCGCCTCACAGAAGAGAAAAGAAAGCACTTCCGACATCTTCTCACCCACTGTGACTTCACGCCGTGGTTGGCATGGCACGTCGCAGCAAATGTGTCTAGTGTGACAAGCCGGAACTGGACGTGGGAAGGTCCTGAGGAGAACACCGTGGACGAGGCCAATGGAGATCTGGTCACCTTCAGGAGCCCGAATGGGGCAGAAAGAACATTGAGGCCAGTGTGGAGGGATGCGCGTATGTTCAGAGAAGGACGTGACATTAGGGAATTCGTCGCATACGCCTCAGGGAGACGCAGTTTTGGAGATGTGCTGAGCGGAATGTCCGGGGTTCCTGAGCTTCTGCGCCACAGATGTGTTAGCGCCATGGACGTCTTCTACACATTGATGCATGAGGAGCCTGGCAGCAGGGCAATGAAGATGGCTGAGAGAGATGCTCCAGAGGCCTTCTTGACGGTGGTAGAGATGATGGTGCTCGGCCTGGCCACTCTTGGTGTCGTTTGGTGCTTTGTTGTTCGCACCTCAATCAGTCGCATGATGCTTGGCACGCTGGTACTGTTGGCTTCTCTGGCGCTCCTGTGGGCCGGTGGTGTAAGCTACGGGAACATGGCAGGAGTGGCCCTCATTTTCTACACGCTGTTAACGGTGCTGCAGCCTGAGGCGGGGAAACAGAGAAGCAGTGATGACAACAAGTTGGCCTACTTTCTGTTGACGCTCTGCAGTCTGGCTGGACTGGTGGCCGCCAATGAAATGGGATTCCTGGAGAAGACTAAAGCGGATCTGTCCACAGTGTTGTGGAGTGAACATGAAGAGTTGCGGTCGTGGGAAGAGTGGACCAACATCGATATCCAGCCTGCACGTTCCTGGGGAACTTATGTGCTAGTGGTCTCCCTGTTCACACCATACATAATTCATCAACTTCAGACAAAAATCCAACAGCTCGTCAATAGTGCTGTTGCAACTGGAGCTCAGGCCATGCGAGACCTCGGAGGAGGGGCTCCATTTTTTGGAGTAGCAGGGCATGTAATGGCCTTGGGAGTGGTATCGCTGGTTGGCGCAACGCCAACATCTTTGGTGGTTGGTGTTGGTCTGGCGGCGTTCCACTTGGCCATTGTGGTGTCCGGACTAGAGGCTGAGTTGACACAAAGAGCCCACAAAGTCTTCTTCTCGGCAATGGTACGCAATCCCATGGTGGATGGAGATGTCATCAATCCATTTGGAGAGGGAGAGACAAAACCTGCTTTGTATGAGAGAAAAATGAGTCTGGTCTTGGCCATAGTGCTCTGCTTGATGTCGGTTGTCATGAACAGAACGGTGCCTTCAATCACCGAGGCTTCTGCAGTGGGACTGGCGGCAGCGGGACAACTGCTCAGACCAGAGGCGGACACCCTGTGGACGATGCCAGTGGCCTGTGGCCTGAGTGGCGTGGTCAGAGGCAGCCTCTGGGGATTTTTGCCCCTTGGGCACAGACTATGGCTTAGGGCTTCTGGGAGTAGGCGTGGCGGCTCTGAAGGGGACACTCTGGGTGACTTGTGGAAACGGAAGCTCAATGGCTGTACCAAAGAAGAATTCTTTGTCTACAGGCGCACTGGCATCCTGGAGACAGAAAGGGACAAAGCACGGGAACTCCTTAGGAGAGGGGAGACCAACATGGGGCTGGCTGTGTCACGGGGCACGGCTAAACTTGCCTGGCTTGAGGAACGAGGTTACGCAACTCTTAAAGGTGAGGTCGTGGACCTTGGATGTGGGAGAGGCGGCTGGTCCTACTACGCAGCCTCTCGACCGGCTGTCATGAGTGTCAAAGCCTACACAATTGGTGGAAAGGGACATGAGACTCCAAAGATGGTGACAAGCTTGGGTTGGAACCTGATCAAGTTCAGAGCGGGAATGGATGTGTTCAGCATGCAGCCACACCGAGCTGACACCATCATGTGTGACATCGGAGAAAGCAACCCAGATGCCGTGGTGGAGGGTGAGAGGACACGGAAAGTGATACTACTCATGGAACAGTGGAAAAACCGTAATCCCACGGCCACCTGTGTGTTCAAAGTGCTGGCCCCATACCGCCCAGAGGTCATAGAAGCACTGCACAGATTCCAACTGCAGTGGGGCGGAGGACTTGTGAGGACCCCTTTCTCGAGAAACTCAACCCATGAAATGTACTACTCGACTGCCGTTACTGGAAACATCGTGAACTCAGTCAACATTCAATCAAGAAAACTCCTGGCCCGGTTCGGGGACCAGAGGGGACCCACTAGGGTGCCTGAGCTGGACCTCGGAGTTGGGACTCGGTGTGTTGTCTTGGCTGAGGACAGGGTGAAAGAAAAAGATGTGCAGGAGAGGATCAGTGCGTTGCGGGAACAATATGGTGAGACCTGGCACATGGACAGAGAGCATCCGTACAGGACCTGGCAGTACTGGGGCAGCTACCGTACCGCGCCGACCGGGTCAGCTGCGTCACTGATTAATGGAGTCGTGAAACTTCTCAGCTGGCCATGGAACGCGCGTGAGGATGTCGTGCGAATGGCCATGACTGACACCACGGCCTTTGGACAGCAGCGAGTGTTCAAAGAAAAGGTTGACACTAAGGCTCAGGAGCCTCAGCCTGGCACAAAGGTCATCATGAGAGCAGTGAATGACTGGATTCTGGAACGACTGGCACGGAAAAGCAAACCACGAATGTGCAGCAGAGAGGAGTTCATAGCGAAAGTGAAATCCAATGCGGCTCTGGGGGCTTGGTCTGATGAGCAGAACAGGTGGTCAAGCGCAAAAGAGGCTGTGGAGGATCCCGCATTCTGGCAGCTTGTGGATGAAGAGAGAGAGAGACACCTCGCTGGGAGATGCGCCCACTGTGTATACAACATGATGGGCAAGAGAGAAAAGAAGCTTGGAGAGTTTGGAGTGGCCAAAGGAAGCCGAGCCATATGGTACATGTGGCTGGGGAGTCGCTTCCTGGAGTTCGAAGCTCTTGGCTTTTTGAATGAGGACCACTGGGCCTCTAGGGGGTCCAGTGGATCTGGAGTGGAGGGAATAAGCTTGAACTACCTGGGCTGGTATCTGAAAGGGTTGTCAACACTGGAAGGAGGCCTTTTCTACGCGGATGACACGGCCGGCTGGGACACCAAGGTCACTAACGCAGACCTAGAGGATGAAGAGCAGCTCCTACGCTACATGGAAGGTGAACACAAGCAACTGGCGGCCACAATAATGCAGAAGGCATACCACGCCAAAGTGGTAAAAGTTGCCCGGCCCTCTCGAGACGGAGGCTGTATTATGGATGTCATCACAAGAAGAGACCAAAGAGGCTCAGGGCAGGTTGTGACTTATGCCCTCAATACCCTCACCAACATAAAGGTTCAGCTGATCCGGATGATGGAGGGGGAGGGAGTCATTGAGGCCTCGGACGCTCATAACCCAAGATTGTTTCGAGTGGAACGGTGGCTGAGAGATCATGGAGAAGAACGTCTCGGAAGAATGCTTGTGAGCGGCGATGACTGTGTGGTGAGGCCGTTGGACGACAGGTTCGGTAGGGCGCTCTATTTTCTGAATGACATGGCCAAAACCAGGAAAGACATTGGGGAATGGGAGCATTCGGTTGGCTTCTCGAACTGGGAGGAGGTTCCTTTCTGCTCACACCACTTCCATGAATTGGTGATGAAAGATGGGCGCGCCCTCATAGTGCCATGCCGAGACCAAGATGAACTGGTTGGAAGAGCCCGCGTCTCACCAGGGTGCGGTTGGAGCGTTCGTGAAACCGCCTGCCTTTCAAAAGCTTATGGGCAGATGTGGCTGCTGAGTTACTTCCACCGGCGCGACTTGCGGACGCTTGGACTTGCCATCTGTTCAGCGGTGCCCATTGATTGGGTTCCCACCGGCCGCACGACCTGGAGCATTCATGCTAGCGGAGCCTGGATGACCACAGAGGACATGTTGGATGTCTGGAATAGGGTGTGGATTCTGGACAACCCCTTCATGCACAGTAAAGAAAAGATTGTGGAATGGAGGGATGTCCCGTATCTCCCCAAGTCCCATGACATGCTGTGTTCCTCTCTCGTTGGGAGGAAAGAGAGGGCAGAGTGGGCCAGGAACATCTGGGGAGCAGTAGAGAAAGTCAGGAAGATGATCGGACAAGAGAAGTTCAAGGACTACCTTTCTTGTATGGACCGGCATGACTTGCACTGGGAGCTCAAACTGGAGAGCTCAATAATC
>AFP25092
ATGGCCGGGAAGGCCATTCTGAAAGGAAAGGGGGGCGGTCCCCCTCGACGAGTGTCGAAAGAGACCGCGAAGAAGACGCGTCAGTCTAGGGTCCGAATGCCAAACGGACTCGTGTTGATGCGCATGATGGGGATTTTATGGCACGCCGTAGCCGGCACTGCCAGAAGTCCCGTGTTGAAGTCTTTTTGGAATTCAGTTCCACTGAGACAGGCGACGGCAGCACTCCGGAAAATTAAGAAGGCAGTGAGCACTCTGATGGTAGGTTTGCAAAGACGTGGCAAAAGAAGGTCTGCAGTAAATTGGACAGGTTGGTTGCTGGTTGTTGTCCTA---GGAGTGACACTTGCAGCCACAGTGCGGAAAGAGAGAGACGGCACCACTGTGATCAGAGCTGAAGGAAAAGACGCGGCAACTCAGGTGCGTGTGGAAAATGGCACCTGTGTGATTCTGGCCACGGATATGGGATCATGGTGTGATGACTCACTAACTTATGAGTGTGTGACCATAGACCAGGGGGAAGAACCGGTTGACGTGGATTGCTTTTGCAGAAATGTTGACGGAGTTTACCTGGAGTATGGGCGGTGTGGAAAACAAGAAGGATCAAGAACAAGGCGTTCAGTGCTGATCCCGTCTCACGCTCAGGGAGATCTCACAGGAAGGGGACACAAATGGTTAGAAGGGGATTCACTACGGACGCACCTCACTAGAGTCGAAGGATGGGTCTGGAAGAACAAAGTACTCACCCTGGCGGTGATCGCCGTTGTGTGGCTGACTGTGGAAAGTGTGGTGACTAGGGTCGTTGTAGTGGTGGTGCTCTTGTGCCTGGCTCCGGTTTATGCCTCACGGTGCACACATCTGGAAAACAGGGATTTTGTCACTGGCACTCAGGGAACCACTCGTGTGACCCTGGTGCTGGAACTGGGAGGATGCGTCACCATAACAGCTGAGGGGAAGCCCTCAATGGATGTGTGGCTTGACTCCATCTACCAGGAGAATCCTGCCAAAACACGTGAGTACTGCCTTCACGCAAAGTTATCGGATACCAAAGTCGCGGCCAGATGCCCCACAATGGGACCTGCCACTTTGGCTGAAGAGCACCAGAGTGGCACAGTGTGTAAGAGAGATCAGAGTGACCGAGGCTGGGGTAATCATTGCGGATTATTTGGAAAAGGCAGCATTGTGACCTGTGTCAAGGCGTCTTGTGAGGCAAAAAAGAAAGCAACAGGACACGTGTATGACGCCAACAAAATTGTGTACACAGTTAAAGTTGAGCCACATACGGGGGATTACGTCGCTGCCAATGAGACTCACAGTGGAAGAAAAACAGCGTCCTTCACGGTTTCCTCGGAGAAGACCATCTTGACCATGGGAGACTACGGAGACGTGTCCTTGTTATGCAGAGTAGCCAGTGGCGTTGACCTTGCTCAGACTGTCATCTTGGAGCTTGACAAGACCTCAGAACATCTACCGACGGCCTGGCAGGTCCACCGGGACTGGTTCAATGATCTAGCCCTGCCGTGGAAACATGAGGGAGCACAAAACTGGAACAATGCGGAACGGCTGGTTGAGTTTGGAGCTCCACACGCCGTGAAAATGGACGTGTATAACCTTGGAGACCAGACTGGAGTGTTGCTTAAATCACTTGCTGGTGTCCCTGTGGCGCACATTGATGGGACCAAGTACCACCTGAAAAGTGGTCACGTAACATGCGAGGTAGGACTAGAAAAACTTAAGATGAAAGGTCTTACATACACAATGTGCGACAAGACGAAATTCACATGGAAAAGAATCCCAACAGACAGTGGACATGATACAGTGGTCATGGAGGTTGCGTTCTCTGGGACCAAGCCCTGTAGGATTCCGGTGAGGGCCGTGGCACACGGCTCTCCAGATGTGAACGTGGCCATGTTGATAACACCCAACCCCACAATCGAGAACAATGGTGGTGGTTTCATAGAAATGCAGTTGCCTCCAGGAGACAATATCATCTATGTTGGGGAACTGAGTCACCAGTGGTTCCAAAAAGGGAGTAGTATAGGAAGGGTCTTTCAAAAAACCAGGAAAGGCATAGAAAGGCTGACAGTGATCGGAGAACATGCCTGGGATTTTGGCTCTACTGGTGGTTTCCTGACTTCGGTTGGTAAGGCGCTGCATACAGTTCTTGGCGGTGCCTTTAACAGCCTTTTTGGAGGAGTGGGGTTCTTGCCCAAGATCCTGGTGGGAGTGGCCCTGGCCTGGTTGGGCCTGAACATGAGGAATCCAACCATGTCCATGAGCTTCCTCCTGGCTGGAGGACTGGTTCTGGCCATGACACTCGGAGTGGGGGCTGATGTCGGCTGTGCTGTGGACACCGAACGGATGGAGCTCCGTTGTGGTGAGGGTCTGGTTGTGTGGAGGGAGGTATCCGAGTGGTATGACAACTATGCATACTACCCGGAGACACCAGGAGCCCTTGCTTCGGCCATAAAAGAGACCTTCGAGGAGGGAACTTGTGGCATAGTGCCCCAAAACAGACTTGAAATGGCTATGTGGAGGAGCTCGGCGACAGAACTGAACCTGGCTCTGGCGGAGGGAGACGCAAATCTCACAGTGGTGGTGGACAAGCTCGATCCCACAGATTATCGGGGTGGCATTCCTGGCTTGCTGAAGAAGGGGAAAGACATAAAGGTTTCCTGGAAGAGCTGGGGCCACTCAATGATCTGGAGTGTCCCCGAGGCTCCCCGCCGGTTCATGGTGGGAACGGAGGGAGGCAGTGAGTGCCCACTAGAGAGAAGGAAAACAGGTGTCTTCACGGTGGCAGAGTTTGGAGTTGGCCTGAGAACAAAAGTATTCTTGGACTTCAGACAGGAATCAACACACGAGTGTGACACAGGGGTGATGGGGGCTGCTGTCAAGAATGGCATGGCAGTCCACACAGACCAGAGCCTCTGGATGAAATCCGTGAGAAATGACACAGGGACCTACATAGTGGAACTTCTGGTCACTGACCTGAGAAACTGCTCATGGCCGGCTAGCCACACTATCGACAATGCTGAAGTGGTGGACTCAGAGCTCTTCCTTCCGGCCAGTCTGGCGGGGCCCAGATCCTGGTACAACAGGATACCTGGGTACTCAGAACAAGTGAAAGGACCATGGAAGTACTCGCCCATCCGAGTAACAAGAGAAGAGTGCCCTGGCACGAGGGTTACCATAAATGCCGACTGTGACAAAAGGGGGGCTTCTGTGAGGAGCACCACAGAGAGTGGCAAGGTGATTCCAGAGTGGTGCTGCAGAACGTGCACATTACCTCCAGTGACATTCCGTACGGGGACAGACTGTTGGTATGCCATGGAAATACGTCCTGTTCATGACCAGGGAGGGCTTGTCCGCTCAATGGTGGTGGCAGACAATGGAGAGCTGCTCAGTGAGGGGGGCATCCCCGGAATAGTGGCTCTGTTTGTGGTCCTTGAATATGTCATTCGGAGGAGGCCAGCCACTGGGACAACGGCCATGTGGGGAGGCATAGTTGTTCTTGCACTGCTCGTCACTGGTCTGGTAAGGATCGAGAGTTTAGTGCGCTACGTCGTGGCAGTTGGGATCACATTTCATCTTGAGCTGGGGCCAGAGATAGTGGCTCTGACACTGTTGCAGGCTGTGTTTGAGTTGAGGGTGGGCCTGCTCAGCGCTTTTGCGCTGCGCAGCAACCTCACCGTCAGAGAGATGGTAACCATCTACTTCCTTCTGTTGGTTCTGGAGCTGGGATTGCCAAGCGAGGGCCTTGGTGCCCTCTGGAAATGGGGAGATGCACTGGCCATGGGGGCATTGATCTTCAGAGCTTGCACGGCAGAGGAAAAGACCGGTGTTGGACTTCTGCTCATGGCTCTCATGACACAGCAAGACCTGGCGATTGCACATTATGGACTCATGCTCTTCCTGGGCGTGGCCTCATGTTGCTCAATCTGGAAACTGATTCGAGGACACAGAGAACAGAAGGGACTGACTTGGATTGTCCCTTTGGCCGGGCTACTCGGAGGAGAGGGCTCCGGAGTCAGGTTGCTAGCTTTTTGGGAGCTGGCCATCCATGGAAGGAGACGGTCTTTCAGTGAACCACTGACTGTTGTGGGAGTCATGCTAACCTTGGCCAGCGGCATGATGCGGCATACCTCCCAGGAGGCTCTTTGCGCGCTCGCCGTGGCTTCGTTCCTTCTGCTTATGTTGGTGCTGGGAACAAGGAAGATGCAGTTAGTGGCTGAATGGAGTGGCTGTGTGGAGTGGCACCCAGAATTGATGAATGAAGGTGGAGAGGTGAGCCTGCGGGTCCGGCAGGATTCAATGGGAAACTTCCACCTGACAGAGCTTGAGAAAGAGGAAAGAGTGATGGCTTTTTGGCTGCTGGCAGGACTGGCGGCTTCGGCCGTTCACTGGTCCGGCATCCTTGGTGTGATGGGATTGTGGACGCTGTCAGAAATGCTGAGAACGGCTCGAAGATCAGACTTGGTCTTCTCTGGACAGGGAGGACGTGAGCGTGGTGATAAGCCCTTTGAGGTCAAGGATGGCGTCTACAGAATCTTCAGCCCAGGACTGCTCTGGGGGCAGCGCCAAGTGGGAGTTGGCTATGGCTTTAAAGGTGTCCTACACACGATGTGGCATGTGACGAGAGGAGCGGCGTTGTCCATTGATGACGCCGTCGCAGGGCCCTACTGGGCTGATGTCAAAGAGGACGTTGTATGCTACGGTGGAGCCTGGAGTCTTGAGGAGAAGTGGAAAGGTGAGACAGTGCAGGTCCATGCCTTCCCACCGGGGAGAGCCCATGAGGTGCATCAATGTCAGCCCGGGGAATTGCTCCTGGACACAGGTAGGAGGATAGGGGCAGTGCCAATTGATCTGGCAAAGGGGACATCTGGCAGCCCCATCCTCAACTCCCAGGGAGTGGTTGTGGGGCTGTATGGGAACGGACTGAAGACCAATGAAACCTATGTCAGCAGCATTGCTCAGGGTGAGGCGGAAAAAAGCCGACCCAACCTTCCGCCGGCCGTCATTGGCTCAGGCTGGACAGCAAAAGGGCAGATTACAGTGCTGGACATGCACCCAGGCTCTGGGAAGACCCACAGAGTCCTCCCGGAGCTCATTCGCCAATGCATTGATAGACGCCTAAGGACACTGGTGTTGGCCCCAACCCGTGTGGTGCTCAAGGAAATGGAGCGTGCCCTGAATGGGAAGAGGGTTAGGTTCCATTCTCCTGCAGTTGGAGATCAACAGGTGGGAGGGGCTATCGTCGATGTGATGTGCCATGCAACCTATGTCAACAGACGCCTGCTCCCGCAGGGGAGACAAAACTGGGAAGTGGCAATCATGGATGAAGCCCATTGGACGGATCCACATAGCATAGCCGCTCGGGGTCACTTGTACACCCTGGCTAAAGAAAACAAATGTGCCCTGGTTCTTATGACGGCAACGCCACCCGGGAAGAGCGAGCCCTTCCCAGAGTCCAACGGAGCAATTTTCAGTGAAGAGAAGCAGATCCCTGATGGGGAGTGGCGTGATGGATTCGACTGGATCACCGAGTATGAGGGGCGCACCGCATGGTTCGTCCCCTCGATTGCAAAAGGTGGCATCATAGCCCGCACTCTGCGACAAAAAGGAAAAAGCGTGATTTGTTTGAATAGCAAGACCTTTGAAAAGGACTACTCCAGAGTGAGAGATGAGAAACCCGACTTCGTGGTCACAACCGACATATCTGAAATGGGGGCCAACCTCGATGTGAGCCGTGTCATAGATGGACGAACAAACATCAAACCGGAAGAGGTTGATGGGCGAGTTGAGCTCACAGGGACCAGACGTGTGACCACGGCCTCGGCGGCCCAACGCCGTGGGAGAGTCGGAAGACAGGAAGGAAGGACAGATGAGTATATATACTCTGGACAGTGTGATGATGATGATAGTGGACTTGTGCAGTGGAAGGAAGCGCAGATACTTCTTGACAATATAATAACACTGCGGGGGCCTGTGGCCACCTTCTATGGACCAGAGCAGGACAAAATGCCAGAGGTGGCAGGTCATTTCCGCCTCACTGAAGAGAAAAGAAAGCACTTTCGACACCTTCTCACCCACTGTGACTTCACACCGTGGCTAGCATGGCACGTCGCGGCAAACGTGTCTAGTGTGACAAGTCGGAATTGGACGTGGGAAGGTCCTGAGGAGAACACCGTGGATGAGGCCAATGGAGATCTGGTCACCTTCAGGAGTCCGAATGGGGCTGAAAGAACACTGAGGCCAGTGTGGAGGGATGCGCGCATGTTCAGAGAGGGACGTGACATCAGAGAGTTTGTTGCGTATGCCTCAGGGAGACGCAGCTTTGGAGACGTGCTGAGCGGAATGTCCGGGGTCCCTGAGCTTCTGCGCCACAGATGTGTTAGTGCCATGGATGTTTTCTACACACTGATGCATGAGGAGCCTGGCAGCAGAGCAATGAGGATGGCCGAGAGAGATGCTCCAGAGGCCTTCTTGACGGTGGTAGAGATGATGGTGCTCGGCCTGGCCACTCTTGGCGTCGTTTGGTGCTTTGTTGTTCGCACCTCAATCAGTCGCATGATGCTTGGCACGCTGGTACTGCTGGCCTCTTTGGCGCTCCTGTGGGCTGGTGGAGTGAGCTACGGGAACATGGCGGGAGTGGCTCTCATTTTCTACACGCTGCTGACGGTGCTGCAGCCTGAGGCGGGAAAACAGAGAAGCAGTGATGACAACAAGTTGGCCTACTTTCTGTTGACGCTCTGCAGTCTGGCTGGACTGGTGGCCGCCAATGAGATGGGATTTCTGGAGAAGACCAAGGCGGACCTGTCCACAGTGTTGTGGAGTGAACATGAGGAGTTGCGGTCGTGGGAAGAGTGGACCAACATCGACATCCAGCCTGCACGCTCCTGGGGAACTTACGTGCTGGTGGTCTCCCTGTTCACACCATACATTATCCACCAACTCCAGACCAAGATTCAACAGCTCGTCAACAGCGCTGTTGCAACTGGAGCCCAGGCCATGCGAGACCTCGGAGGAGGGGCTCCATTTTTCGGGGTAGCAGGGCATGTAGTGGCTTTGGGCGTGGTATCGCTAGTTGGCGCAACGCCAACCTCTTTGGTGGTTGGCGTTGGTCTGGCGGCATTCCACCTGGCCATTGTGGTGTCTGGACTAGAGGCTGAGTTGACTCAAAGAGCCCACAAAGTCTTCTTCTCGGCAATGGTTCGCAATCCCATGGTGGATGGAGACGTCATCAATCCTTTTGGAGAGGGAGAGGCAAAACCTGCTCTATATGAGAGAAAGATGAGCCTGGTCCTGGCGATAGCGCTTTGCTTAATGTCGGTGGTCATGAACAGAACGGTGCCTTCCATCACCGAGGCTTCTGCTGTGGGACTGGCGGCAGCGGGACAACTGCTCAGACCAGAGGTGGACACCCTGTGGACGATGCCAGTGGCCTGTGGCCTGAGCGGCGTGGTCAGGGGCAGTCTCTGGGGATTCTTGCCCCTTGGGCATAGACTCTGGCTCAGGGCTTCTGGGAGTAGGCGTGGCGGCTCTGAGGGGGACACCCTCGGTGACTTGTGGAAACGGAAGCTCAATGGCTGTACCAAGGAAGAGTTCTTCGCCTATAGGCGCACCGGCATCCTGGAGACGGAAAGGGACAAGGCGCGGGAGCTCCTCAGGAGAGGGGAGACCAACATGGGGCTGGCTGTGTCACGGGGCACGGCTAAACTTGCCTGGCTTGAGGAACGAGGTTACGCAACTCTCAAGGGTGAGGTGGTGGACCTTGGATGTGGAAGAGGCGGCTGGTCATACTATGCAGCTTCTCGACCGGCTGTCATGAGTGTCAAAGCCTACACAATTGGTGGAAAGGGACATGAGACTCCAAAGATGGTGACAAGCTTGGGTTGGAACTTGATCAAGTTCAGAGCGGGAATGGATGTGTTCAGCATGCAACCACACCGAGCTGATACCATCATGTGTGACATTGGAGAAAGCAACCCAGATGCTGTGGTGGAGGGTGAGAGGACACGGAAAGTGATACTGCTCATGGAGCAGTGGAAAAACCGTAACCCCACGGCTACCTGTGTGTTTAAAGTGCTGGCTCCGTACCGCCCAGAGGTCATAGAGGCACTGCACAGGTTCCAACTGCAGTGGGGCGGAGGACTGGTGAGGACCCCGTTTTCGAGGAACTCGACCCATGAAATGTATTACTCGACTGCTGTCACTGGAAACATTGTGAATTCTGTCAACATCCAATCAAGGAAACTCCTGGCCCGGTTTGGGGACCAGAGGGGACCCACCAGGGTGCCTGAGCTGGACCTTGGAGTTGGGACTCGGTGTGTCGTCTTGGCTGAGGACAAGGTGAAGGAAAAAGATGTGCAGGAGAGGATCAGTGCGCTGCGGGAACAGTATGGTGAGACCTGGCACATGGACAGAGAGCACCCGTACAGGACCTGGCAGTACTGGGGCAGCTACCGCACCGCACCAACCGGGTCAGCGGCGTCACTGACTAATGGAGTTGTGAAACTCCTCAGCTGGCCATGGAACGCGCGGGAGGATGTCGTGCGAATGGCCATGACTGACACCACAGCCTTTGGACAGCAGCGAGTGTTCAAAGAGAAGGTTGACACCAAGGCTCAGGAGCCTCAGCCTGGCACAAAGGTCATCATGAGAGCAGTGAATGACTGGATTCTGGAACGACTGGCACGAAAAAACAAACCACGAATGTGCAGCAGAGAGGAATTCATAGCAAAAGTGAAGTCCAATGCGGCTCTGGGGGCCTGGTCCGATGAGCAGAACAGGTGGTCAAGCGCAAAGGAGGCTGTGGAAGATCCTGCATTTTGGCAGCTTGTGGATGAAGAGAGAGAGAGACACCTCGCTGGGAGATGCGCCCACTGTGTGTACAACATGATGGGCAAGAGAGAGAAGAAGCTTGGAGAGTTTGGAGTGGCCAAGGGAAGCCGGGCCATATGGTACATGTGGCTGGGGAGCCGCTTTCTGGAGTTCGAAGCTCTTGGCTTCTTGAATGAGGACCATTGGGCCTCCAGGGGGTCCAGTGGATCTGGAGTGGAGGGAATAAGCTTGAACTACCTGGGCTGGTACCTTAAAGGGTTGTCAACACTGGAAGGAGGCCTTTTTTACGCAGATGACACAGCCGGATGGGACACCAAGGTCACTAACGCAGACCTAGAGGATGAAGAGCAGCTCCTACGTTACATGGAGGGTGAACACAGGCAACTGGCGGCTACAATAATGCAGAAGGCATACCACGCTAAAGTGGTAAAAGTTGCCCGGCCCTCCCGAGATGGAGGCTGCATCATGGATGTCATCACTAGAAGAGACCAAAGAGGTTCAGGACAGGTTGTGACTTATGCCCTCAACACCCTCACCAACATAAAGGTTCAGCTGATCCGAATGATGGAAGGGGAGGGAGTCATTGAGGCCACGGACGCACACAACCCAAGACTACTTCGAGTGGAACGATGGCTGAGAGATCATGGAGAAGAACGCCTCGGAAGAATGCTTGTGAGCGGCGATGACTGTGTGGTGAGGCCAGTGGATGACAGGTTCAGCAAGGCGCTCTATTTTCTGAATGACATGGCAAAAACCAGGAAAGATGTTGGGGAATGGGAGCATTCGGTTGGCTTCTCGAACTGGGAGGAGGTCCCCTTCTGTTCACACCATTTCCACGAGCTGGTGATGAAAGATGGGCGCTCCCTCATAGTGCCATGCCGAGACCAAGATGAACTGGTTGGAAGAGCCCGCGTCTCACCAGGGTGCGGTTGGAGCGTCCGTGAAACTGCCTGCCTTTCAAAAGCCTATGGGCAGATGTGGCTGCTGAGTTACTTCCACCGGCGCGACCTGCGAACGCTTGGACTCGCCATTTGCTCGGCGGTGCCCGTCGACTGGGTCCCTACTGGCCGCACGACCTGGAGCATTCATGCTAGTGGAGCCTGGATGACCACAGAGGACATGCTGGATGTCTGGAACAGGGTGTGGATCCTGGACAACCCCTTCATGCACAGCAAAGAAAAGATTGCGGAATGGAGGGATGTCCCGTACCTCCCCAAATCCCACGACATGCTGTGTTCCTCCCTTGTTGGGAGGAAAGAGAGGGCAGAGTGGGCCAAGAACATCTGGGGAGCAGTAGAGAAAGTCAGGAAGATGATCGGACAAGAGAAGTTCAGGGACTACCTTTCCTGCATGGACCGGCATGACTTGCACTGGGAGCTCAAACTGGAGAGCTCAATAATC
>AFP25091
ATGGCCGGGAAGGCCATTCTGAAAGGAAAGGGGGGCGGTCCCCCTCGACGAGTGTCGAAAGAGACCGCGAAGAAGACGCGTCAATCTAGAGTCCAAATGCCAAATGGACTCGTGTTGATGCGCATGATGGGGATTTTATGGCACGCCGTAGCCGGCACTGCTAGAAGTCCCGTGTTGAAGTCTTTCTGGAAATCAGTTCCACTGAAACAGGCTACGGCAGCACTCCGGAAAATTAAGAAGGCAGTGAGCACCCTGATGGTAGGTCTACAAAGACGTGGCAAAAGAAGGTCGGCAGTAGACTGGACAGGTTGGTTGCTGGTTGTTGTCCTGTTGGGAGTGACACTTGCAGCCACAGTGCGGAAGGAAAGAGACGGCACCACCGTGATCAGAGCTGAAGGAAAAGATGCGGCAACTCAGGTGCGTGTGGAAAATGGCACCTGTGTGATCCTGGCCACGGATATGGGATCATGGTGTGATGATTCACTAACCTATGAGTGTGTGACCATAGACCAGGGGGAGGAACCGGTTGACGTGGATTGCTTTTGCAGGAATGTTGACGGAGTTTACCTGGAGTATGGGCGGTGTGGAAAACAAGAAGGATCAAGAACAAGGCGTTCAGTGCTGATCCCGTCCCACGCTCAGGGAGATCTCACAGGAAGGGGACACAAATGGTTAGAAGGGGACTCATTGCGGACGCACCTCACTAGAGTTGAGGGATGGGTCTGGAAGAATAAAATACTCACCCTGGCGGTGATCGTCGTTGTGTGGCTGACCGTGGAAAGTGTGGTGACTAGGGTTGCCGTGGTGGTGGTGCTTTTGTGTCTGGCTCCGGTTTATGCCTCACGGTGCACACATCTGGAAAACAGGGATTTTGTTACTGGCACTCAGGGGACCACTCGTGTGACTCTGGTGCTGGAACTGGGAGGATGCGTCACCATAACAGCTGAGGGGAAGCCCTCGATGGATGTGTGGCTTGACTCCATCTACCAGGAGAACCCTGCCAAAACACGTGAGTACTGCCTTCACGCAAAGCTATCGGACACCAAAGTCGCGGCCAGATGCCCAACAATGGGACCTGCCACTTTGGCTGAAGAGCACCAGAGCGGCACAGTGTGTAAGAGAGACCAGAGTGATCGAGGCTGGGGTAATCATTGTGGATTATTTGGAAAGGGCAGCATTGTGACCTGTGTCAAGGCGTCTTGTGAGGCAAAAAAGAAAGCCACAGGACACGTGTATGACGCTAACAAAATTGTGTACACAGTCAAAGTGGAGCCGCATACGGGGGATTACGTCGCTGCTAATGAGACTCACAGTGGAAGAAAAACAGCGTCCTTCACGGTTTCCTCGGAGAAGACTATCTTGACCATGGGAGACTACGGAGACGTGTCCCTGTTATGCAGAGTGGCCAGCGGCGTTGACCTTGCTCAGACCGTCATCCTGGAGCTTGACAAGACCTCAGAACACCTACCGACGGCCTGGCAGGTCCACCGGGACTGGTTCAACGATCTGGCCCTACCGTGGAAACATGAAGGAGCACAGAACTGGAATAATGCGGAACGGCTGGTTGAGTTTGGAGCTCCACATGCTGTGAAAATGGACGTGTACAACCTTGGAGACCAGACTGGAGTGTTGCTCAAATCACTTGCTGGTGTTCCTGTGGCGCACATTGATGGAACCAAGTACCACCTGAAAAGTGGCCACGTGACATGCGAGGTAGGACTAGAAAAACTTAAGATGAAAGGTCTAACATACACAATGTGCGACAAGACGAAATTCACGTGGAAAAGAATTCCAACAGACAGTGGACATGACACAGTGGTCATGGAGGTTGCGTTCTCTGGGACCAAACCCTGTAGGATCCCGGTGAGGGCTGTGGCACACGGCTCTCCAGATGTGAACGTGGCTATGTTGATAACACCCAACCCCACAATCGAAAACAATGGTGGTGGTTTCATAGAAATGCAGTTACCTCCAGGAGACAATATTATCTATGTTGGGGAGCTGAGTCACCAATGGTTCCAAAAAGGGAGTAGCATTGGAAGGGTTTTTCAAAAAACCAGAAAAGGCATAGAAAGGCTGACAGTGATCGGAGAACACGCCTGGGACTTTGGCTCTACTGGTGGTTTCCTAGCCTCGGTTGGTAAGGCGCTGCACACAGTTCTTGGCGGTGCCTTTAACAGCCTTTTTGGAGGAGTGGGGTTCTTGCCCAAGATCCTAGTGGGAGTGGTCCTGGCCTGGTTGGGCCTGAACATGAGGAACCCGACCATGTCCATGGGCTTCCTTCTGGCTGGAGGACTAGTTCTGGCCATGACACTTGGAGTGGGAGCTGATGTTGGCTGTGCTGTGGACACTGAACGGATGGAGCTCCGTTGTGGTGAGGGTCTGGTTGTGTGGAGAGAGGTATCCGAGTGGTATGACAATTATGCATACTACCCGGAGACACCAGGAGCTCTTGCTTCGGCCATAAAGGAGACCTTCGAGGAGGGAACTTGTGGCATAGTGCCCCAAAACAGACTTGAAATGGCCATGTGGAGGAGTTCGGCGACAGAACTGAACCTGGCTTTGGCGGAGGGAGACGCAAATCTCACAGTGGTGGTGGACAAACTCGACCCCACAGATTATCGAGGCGGCATTCCTGGATTGCTAAAAAAGGGGAAAGACATAAAGGTCTCTTGGAAGAGTTGGGGCCACTCAATGATCTGGAGCGTCCCCGAGGCCCCCCGTCGGTTCATGGTGGGAACAGAGGGAAGCAGTGAGTGCCCACTAGAGAGAAGAAAAACAGGTATCTTCACGGTGGCAGAGTTTGGAGTTGGCCTGAGAACAAAAGTATTTTTGGACTTCAGACAGGAATCAACACACGAGTGTGACACAGGAGTGATGGGGGCTGCTGTCAAGAATGGCATGGCAGTCCACACAGACCAGAGCCTCTGGATGAAATCCGTGAGAAATGAAACAGGGACCTACATAGTGGAACTTCTGGTCACTGACCTGAGAAACTGCTCATGGCCGGCTAGCCACACCATCGACAATGCTGAGGTGGTGGACTCAGAGCTCTTCCTTCCGGCCAGTCTGGCGGGGCCCAGATCCTGGTATAACAGGATACCTGGGTACTCAGAACAAGTGAAAGGACCATGGAAGTACTCGCCCATCCGAGTAACAAGAGAAGAGTGCCCTGGCACGAGGGTCATCATAAATGCCGACTGTGATAAAAGGGGGGCTTCTGTGAGGAGCACCACAGAGAGTGGCAAGGTGATTCCAGAGTGGTGCTGCCGGACGTGCACACTACCTCCAGTGACGTTCCGCACGGGGACAGACTGCTGGTATGCCATGGAAATACGTCCTGTTCATGACCAGGGAGGGCTTGTCCGCTCAATGGTGGTGGCAGACAATGGAGAGCTGCTCAGCGAGGGGGGCATCCCCGGAATAGTGGCCTTGTTCGTGGTCCTGGAATATGTTATCCGGAGGAGGCCAGCCACTGGAACAACGGCCATGTGGGGAGGCATTGTTGTCCTTGCACTGCTCGTCACTGGTCTGGTAAAGATCGAAAGCTTAGTGCGTTATGTCGTGGCAGTTGGGATCACATTTCATCTTGAGCTGGGGCCAGAGATTGTGGCTTTGACACTGTTACAGGCTGTGTTTGAGTTGAGGGTAGGCCTGCTCAGCGCTTTTGCGCTGCGCAGCAACCTCACCGTCAGAGAGATGGTAACCATCTACTTCCTTCTGCTGGTTCTGGAGCTGGGATTGCCAAGCGAGGGCCTTGGGGCTCTCTGGAAATGGGGAGATGCACTGGCTATGGGGGCATTGATTTTCAGAGCTTGCACAGCAGAGGGAAAGACCGGTGTTGGACTTCTGCTCATGGCTCTCATGACACAGCAAGACCTGGCGACTGCACATTATGGACTCATGCTCTTCTTGGGCGTGGCCTCATGTTGCTCAATCTGGAAACTGATTCGAGGACACAGAGAACAGAAGGGACTGACTTGGATTGTCCCTTTGGCCGGGTTACTCGGAGGAGAGGGCTCTGGAGTCAGATTGCTAGCTTTTTGGGAACTGGCCATCCATGGAAGGAGACGTTCATTCAGTGAACCACTGACTGTTGTGGGAGTCATGCTAACCCTGGCCAGCGGTATGATGCGGCACACCTCTCAGGAGGCTCTTTGCGCGCTCGCCGTGGCTTCGTTCCTCCTGCTCATGCTGGTGCTAGGGACAAGGAAGATGCAGTTAGTGGCTGAATGGAGTGGCTGTGTGGAGTGGCACCCAGAACTGATGAATGAAGGTGGAGAGGTGAGCCTGCGGGTCCGGCAGGATTCAATGGGAAACTTCCACCTGACAGAGCTTGAGAAGGAGGAAAGAGTGATGGCTTTCTGGCTGCTGGCAGGACTGGCGGCTTCAGCCTTTCACTGGTCCGGCATCCTTGGTGTGATGGGATTGTGGACGCTGTCAGAAATGCTGAGAACGGCTCGAAGATCAGACTTGGTCTTCTCTGGACAAGGAGGACGTGAGCGTGGTGACAGGCCCTTTGAGGTCAAGGATGGCGTCTACAGAATCTTCAGCCCGGGGCTGCTTTGGGGACAGCGTCAAGTGGGAGTTGGCTATGGTTCCAAAGGTGTCCTACACACGATGTGGCATGTGACGAGAGGGGCGGCGTTGTCCATTGATGACGCCGTCGCAGGGCCCTACTGGGCTGATGTCAAAGAGGACGTTGTATGCTACGGTGGAGCCTGGAGTCTTGAGGAGAAGTGGAAAGGTGAGACAGTGCAGGTCCATGCCTTTCCACCGGGGAGAGCCCATGAGGTGCACCAATGTCAGCCCGGAGAACTGCTCCTGGACACAGGTAGGAGGATAGGGGCAGTGCCAATCGATTTGGCAAAGGGGACATCTGGCAGTCCCATCCTCAACTCCCAGGGAGTGGTTGTGGGGCTGTATGGGAACGGACTGAAGACCAATGAAACCTACGTCAGCAGCATTGCTCAGGGTGAGGCGGAAAAGAGTCGACCCAATCTTCCGCCGGCCGTCATTGGCACAGGCTGGACAGCAAAAGGGCAGATCACAGTGTTGGACATGCACCCAGGCTCTGGGAAGACCCACAGAGTCCTCCCGGAGCTCATTCGCCAATGCATTGACAGACGCCTAAGGACATTGGTGTTGGCCCCAACCCGTGTGGTGCTTAAGGAAATGGAGCGTGCCTTGAATGGGAAGAGAGTCAGGTTCCATTCTCCTGCAGTTGGAGATCAACAAGTGGGAGGGTCTATCGTCGATGTGATGTGCCATGCAACCTATGTCAACAGACGCCTGCTCCCACAGGGGAGACAGAACTGGGAAGTGGCAATCATGGATGAAGCTCATTGGACAGATCCACACAGCATAGCCGCTCGGGGTCACTTGTACACCCTGGCCAAAGAAAACAAATGTGCCTTGGTTCTTATGACGGCAACGCCACCTGGGAAGAGCGAGCCCTTCCCAGAGTCCAATGGAGCAATTTCCAGTGAAGAGAAGCAGATCCCTGATGGGGAGTGGCGTGATGGATTCGACTGGATCACCGAGTATGAGGGGCGTACCGCATGGTTCGTCCCCTCGATTGCAAAAGGTGGCATCATAGCACGTACCCTGAGACAAAAAGGAAAAAGTGTGATCTGTCTGAACAGCAAGACCTTTGAAAAGGACTACTCCAGAGTGAGAGATGAGAAACCCGACTTTGTGGTCACAACCGACATATCTGAAATGGGGGCCAACCTCGATGTGAGCCGTGTCATAGATGGACGAACAAACATCAAACCGGAAGAGGTTGATGGGCGAGTTGAGCTCACAGGGACCAGACGTGTGACCACGGCCTCTGCGGCCCAACGCCGTGGGAGAGTCGGAAGACAGGAGGGAAGAACAGATGAATACATATACTCTGGACAGTGTGATGATGATGACAGTGGACTTGTGCAGTGGAAGGAAGCGCAGATTCTTCTTGACAACATAACAACACTGCGGGGGCCTGTGGCCACCTTCTATGGACCAGAGCAGGACAAGATGCCAGAGGTGGCAGGTCATTTCCGCCTCACTGAAGAGAAAAGAAAGCATTTTCGACATCTTCTCACCCACTGTGACTTCACGCCGTGGCTAGCATGGCACGTCGCAGCAAACGTGTCTAGTGTGACAAGTCGGAACTGGACGTGGGAAGGTCCTGAGGAGAACACCGTGGACGAGGCCAACGGAGATCTAGTCACCTTCAGGAGCCCGAATGGGGCTGAAAGAACATTGAGGCCAGTGTGGAGGGATGCGCGCATGTTCAGAGAGGGACGTGACATCAGAGAGTTCGTCGCGTATGCCTCAGGGAGACGCAGCTTCGGAGACGTGCTGAGCGGAATGTCCGGGGTTCCTGAGCTTCTGCGCCACAGATGTGTTAGTGCCATGGATGTCTTCTACACACTGATGCATGAGGAGCCTGGCAGTAGAGCAATGAAGATGGCCGAGAGAGATGCTCCAGAGGCCTTCTTGACGGTGGTAGAGATGATGGTGCTCGGCCTGGCTACTCTTGGCGTCGTCTGGTGCTTTGTCGTCCGCACTTCGATCAGCCGGATGATGCTTGGCACGCTGGTACTGCTGGCCTCCTTGGCGCTCCTGTGGGCTGGCGGTGTAAGCTACGGGAACATGGCAGGAGTGGCTCTCATTTTCTACACGTTGCTGACGGTGCTGCAGCCTGAGGCGGGAAAACAGAGAAGCAGCGATGACAACAAGTTGGCCTACTTTCTGTTGACGCTCTGCAGTCTGGCTGGATTGGTGGCCGCCAATGAGATGGGATTTCTGGAGAAGACCAAAGCGGACCTGTCCACGGTGTTGTGGAGTGAACATGAGGAGTTGCGGTCGTGGGAAGAGTGGACCAACATCGACATCCAGCCTGCACGTTCTTGGGGAACTTACGTGTTGGTGGTCTCCTTGTTCACACCATACATAATCCACCAACTTCAGACCAAGATCCAACAGCTCGTCAACAGCGCTGTTGCAACAGGAGCCCAGGCCATGCGAGACCTCGGAGGAGGGGCTCCATTTTTTGGGGTAGCAGGGCATGTGATGGCTTTGGGAGTGGTATCTCTAGTTGGTGCAACGCCAACTTCTTTGGTGGTTGGTGTTGGTCTGGCGGCGTTCCACCTGGCCATTGTGGTGTCCGGACTAGAGGCTGAGTTGACACAAAGAGCCCACAAAGTCTTCTTCTCGGCAATGGTACGCAATCCCATGGTGGATGGAGACGTCATCAATCCATTTGGAGAGGGAGAGGCAAAACCTGCTCTATATGAGAGAAAAATGAGCCTGGTCTTGGCGATAGTGCTTTGTTTGATGTCAGTGGTCATGAACAGAACGGTGCCTTCCATCACCGAGGCTTCTGCTGTGGGACTGGCGGCAGCGGGACAATTGCTCAGACCAGAGGCGGACACTCTTTGGACGATGCCAGTGGCCTGTGGCTTGAGCGGCGTGGTCAGGGGCAGTCTCTGGGGATTCTTGCCCCTTGGGCACAGACTCTGGCTCAGGGCTTCTGGGAGTAGGCGTGGCGGCTCTGAAGGGGACACTCTTGGTGACTTGTGGAAACGGAAGCTCAATGGCTGTACCAAGGAAGAGTTCTTCGCCTACAGGCGCACTGGCATCCTGGAGACGGAAAGGGACAAGGCGCGGGAACTCCTCAGGAGAGGGGAGACCAACATGGGGCTGGCGGTGTCACGGGGCACGGCAAAACTTGCCTGGCTTGAGGAACGAGGTTACGCAACTCTCAAGGGTGAGGTCGTGGACCTTGGATGTGGAAGAGGCGGCTGGTCATACTATGCAGCCTCTCGGCCGGCTGTCATGAGTGTCAAAGCTTACACAATTGGTGGAAAGGGACATGAGACTCCAAAGATGGTGACAAGCCTAGGTTGGAACCTGATCAAGTTCAGAGCGGGAATGGATGTGTTCAGCATGCAACCACACCGAGCTGATACCATCATGTGTGACATTGGAGAAAGCAACCCAGATGCCGTGGTGGAGGGTGAGAGAACACGGAAAGTGATTTTACTCATGGAACAGTGGAAGAACCGTAACCCCACGGCCACCTGTGTCTTCAAAGTGTTGGCCCCGTACCGCCCAGAGGTCATAGAAGCACTGCACAGATTCCAACTGCAGTGGGGCGGAGGACTGGTGAGGACCCCTTTTTCGAGGAACTCAACCCATGAGATGTATTATTCAACTGCTGTCACTGGAAACATTGTGAATTCTGTCAACATCCAGTCAAGGAAACTCCTGGCCCGGTTTGGGGACCAGAGGGGACCCACCAGAGTGCCTGAGCTGGACCTTGGAGTTGGGACTCGGTGTGTTGTTTTGGCTGAGGACAAGGTGAAAGAAAAAGATGTGCAGGAGAGGATCAGTGCGTTGCGGGAACAGTATGGTGAGACCTGGCACATGGACAGAGAGCACCCGTACAGGACCTGGCAGTACTGGGGCAGCTACCGCACCGCGCCAACCGGGTCGGCGGCGTCACTGATCAATGGGGTCGTGAAACTTCTCAGCTGGCCATGGAACGCGCGGGAGGATGTCGTGCGAATGGCCATGACTGACACCACAGCCTTTGGACAGCAGCGAGTGTTCAAAGAGAAGGTTGACACCAAAGCTCAGGAGCCTCAGCCTGGCACAAAGGTCATCATGAGAGCAGTGAATGACTGGATTCTGGAACGATTGGCACGAAAAAGCAAACCACGAATGTGCAGCAGAGAGGAATTCATAGCGAAAGTGAAATCCAATGCAGCTCTGGGGGCTTGGTCTGATGAGCAGAACAGGTGGTCAAGTGCAAAAGAGGCCGTGGAGGATCCCGCATTCTGGCAACTCGTGGATGAAGAGAGAGAGAGACACCTCGCTGGGAGATGCGCCCACTGTGTGTATAACATGATGGGCAAGAGAGAAAAGAAGCTTGGAGAGTTCGGAGTGGCCAAAGGAAGCCGGGCCATATGGTACATGTGGCTGGGGAGCCGCTTTCTGGAGTTCGAAGCTCTTGGCTTCTTGAATGAGGACCACTGGGCCTCTAGGGGGTCCAGTGGATCTGGAGTGGAGGGAATAAGCCTGAACTACCTGGGCTGGCATCTCAAAGGGTTGTCAACATTGGAAGGAGGCCTTTTTTACGCAGATGACACAGCCGGCTGGGATACCAAGGTCACTAACGCAGACCTAGAGGATGAAGAGCAGCTCCTACGCTACATGGAGGGTGAACACAAGCAACTGGCGGCTACAATAATGCAGAAGGCATACCACGCTAAAGTGGTGAAAGTTGCCCGGCCCTCCCGAGATGGAGGCTGCATCATGGATGTCATCACAAGAAGAGACCAAAGAGGTTCAGGACAGGTTGTGACTTATGCCCTCAACACCCTTACCAACATAAAGGTTCAACTAATCCGAATGATGGAGGGGGAGGGAGTCATTGAGGCCTCGGACGCACACAACCCAAGACTACTTCGAGTGGAACGATGGCTGAGAGATCATGGAGAAGAACGTCTCGGAAGAATGCTCGTGAGTGGCGATGACTGTGTGGTGAGGCCAGTGGATGATAGGTTCAGTAGGGCGCTCTACTTTCTGAATGACATGGCAAAAACCAGGAAAGACATTGGGGAATGGGAGCATTCGGTTGGCTTTTCGAACTGGGAGGAGGTTCCCTTCTGCTCACACCATTTCCACGAGCTGGTGATGAAAGATGGGCGTGCCCTCATAGTGCCATGCCGAGACCAAGATGAACTGGTTGGAAGAGCCCGCGTCTCACCAGGCTGCGGCTGGAGCGTCCGTGAAACTGCCTGCCTTTCAAAGGCTTATGGGCAGATGTGGCTGCTGAGTTACTTCCATCGGCGCGACTTGCGAACGCTTGGACTCGCCATCTGTTCGGCGGTGCCCGTCGACTGGGTCCCTACTGGCCGCACGACCTGGAGCATTCATGCTAGCGGATCCTGGATGACCACAGAGGACATGCTGGATGTCTGGAACAGGGTGTGGATTCTGGACAACCCCTTCATGCATAGCAAAGAAAAGATTGCGGAATGGAGGGATGTCCCGTACCTCCCCAAATCCCATGACATGCTGTGCTCCTCCCTTGTTGGGAGGAAAGAGAGGGCAGAGTGGGCCAAGAACATCTGGGGAGCAGTGGAGAAAGTCAGGAAGATGATCGGACAAGAGAAGTTCAAGGACTACCTTTCCTGCATGGACCGGCATGACTTGCACTGGGAGCTCAAACTGGAGAGCTCAATAATC
>AFP25090
ATGGCCGGGAAGGCCATTCTGAAAGGAAAGGGGGGCGGTCCCCCTAGACGAGTGTCGAAAGAGACCGCGAAAAAGACGCGTCAATCTAGGGTCCAGATGCCAAATGGACTCGTGTTGATGCGCATGATGGGGATTTTATGGCATGCCGTAGCCGGCACTGCTAGAAGTCCCGTGTTGAAGTCTTTCTGGAATTCAGTCCCATTGAAACAGGCCACGGCAGCACTCCGGAAGATCAAGAAGGCAGTGAGTACCTTGATGGTAGGTTTGCAAAGACGTGGCAAAAGGAGGTCAGCAGCAGACTGGACAGGTTGGTTGCTGGTCATTGTCCTGATGGGAGTGACATTTGCAGCCACAGTGCGGAAAGAAAGGGACGGCACCACCGTGATCAGAGCTGAAGGAAAAGATGCGGCAACCCAGGTGCGTGTGGAAAATGGCACCTGTGTGATCCTGGCCACGGATATGGGATCATGGTGTGATGACTCACTGACCTATGAGTGTGTAACCATAGACCAGGGGGAGGAACCGGTTGACGTGGATTGCTTTTGCAGGAATGTTGACGGAGTCTACCTGGAGTATGGGCGGTGTGGAAAACAAGAAGGATCAAGAACAAGGCGCTCAGTGTTGATCCCGTCTCACGCCCAGGGGGACCTCACAGGAAGGGGACACAAATGGTTGGAGGGAGACTCACTGCGGACGCATCTCACTAGAGTCGAAGGATGGGTCTGGAAGAACAAAGTGCTCACCCTGGCGGTGATTGCCATTGTGTGGCTGACCGTGGAAAGCGTGGTGACCAGGGTCGCCGTAGTGGTGGTGCTCCTGTGCCTGGCTCCGGTTTATGCCTCACGATGCACACATCTGGAAAATAGGGATTTTGTTACTGGCACTCAGGGAACCACTCGTGTGACTCTGGTGCTGGAACTGGGAGGATGCGTCACCATAACAGCCGAGGGGAAGCCCTCGATGGATGTGTGGCTTGACTCCATCTACCAGGAGAATCCTGCCAAAACACGTGAGTACTGCCTTCACGCAAAGCTATCGGATACCAAGGTCGCGGCCAGATGCCCTACAATGGGACCTGCTACTCTGGCTGAAGAGCACCAGAGCGGCACAGTGTGTAAGAGAGACCAGAGTGATCGAGGCTGGGGTAATCATTGTGGATTATTTGGAAAAGGCAGCATTGTGACCTGTGTCAAGGCGTCTTGTGAGGCAAAAAAGAAAGCTACAGGACACGTGTATGACGCCAACAAAATTGTGTATACGGTCAAAGTAGAGCCGCATACGGGGGACTATGTCGCTGCTAATGAGACCCATAGTGGAAGAAAAACAGCATCCTTCACGGTTTCCTCGGAGAAGACCATCTTGACCATGGGAGACTATGGAGACGTGTCCTTGTTGTGCCGAGTAGCCAGCGGTGTTGATCTTGCTCAGACCGTCATCCTGGAACTTGATAAGACCTCAGAACACCTACCGACGGCCTGGCAGGTCCACCGGGACTGGTTCAATGATCTGGCCCTGCCGTGGAGGCATGAAGGAGCACAGAACTGGAACAATGCTGAACGGCTGGTTGAGTTTGGAGCTCCACATGCTGTGAAAATGGATGTGTACAACCTTGGAGACCAGACTGGAGTGTTGCTCAAATCACTTGCTGGTGTTCCTGTGGCGCACATTGATGGAACCAAGTACCACCTGAAAAGTGGCCACGTGACATGCGAGGTGGGACTAGAAAAACTCAAGATGAAAGGTCTCACATACACAATGTGCGACAAGACGAAATTCACGTGGAAGAGAATTCCAACAGACAGTGGGCATGACACAGTGGTCATGGAGGTTGCGTTCTCTGGGACCAAACCCTGTAGGATCCCGGTGAGGGCCGTGGCACACGGCTCTCCAGATGTGAATGTGGCAATGTTGATAACACCCAACCCCACAATCGAAACCAATGGTGGTGGTTTCATAGAAATGCAGTTACCTCCAGGAGACAACATCATTTATGTCGGGGAACTGAGTCACCAATGGTTCCAAAAAGGGAGTAGCATTGGAAGGGTCTTTCAAAAAACCAGGAAAGGCATAGAAAGACTGACAGTGATCGGAGAACACGCCTGGGATTTTGGCTCAACTGGTGGTTTCTTGACTTCGGTTGGTAAGGCGCTGCACACAGTTCTTGGCGGCGCCTTTAACAGCCTGTTTGGAGGAGTAGGGTTCTTGCCCAAGATCCTAGTAGGAGTGGTCCTGGCCTGGTTGGGCCTGAACATGAGGAATCCGACAATGTCCATGAGCTTCCTCCTGGCCGGAGGACTGGTTCTGGCCATGACACTCGGAGTTGGAGCTGATGTTGGTTGCGCTGTGGACACCGAACGAATGGAGCTCCGTTGTGGTGAGGGCCTGGTTGTGTGGAGGGAGGTTTCCGAGTGGTACGACAATTATGCATACTACCCTGAGACACCAGGAGCTCTTGCTTCGGCCATAAAAGAGACCTTCGAGGAGGGAACTTGTGGCATAGTGCCCCAAAACAGACTTGAAATGGCCATGTGGAGGAGTTCGGCGACAGAACTGAACTTGGCTTTGGCGGAGGGAGACGCAAACCTCACAGTGGTGGTGGACAAACTTGATCCCACAGATTATCGAGGCGGCATTCCTGGCTTGCTAAAGAAGGGAAAAGACATAAAGGTTTCTTGGAAGAGCTGGGGCCACTCAATGATCTGGAGTGTCCCCGAGGCCCCTCGTCGGTTCATGGTGGGAACAGAGGGAAGCAGTGAATGCCCACTAGAGAGAAGGAAAACAGGTGTCTTCACGGCGGCAGAGTTTGGAGTTGGCCTGAGAACAAAAGTATTCTTGGACTTCAGACAGGAATCAACACACGAGTGTGACACAGGAGTGATGGGGGCTGCTGTCAAGAATGGCATGGCAGTCCACACAGACCAGAGCCTCTGGATGAAATCCGTGAGAAATGACACAGGGACCTACATAGTGGAACTTCTGGTTACTGACTTGAGAAACTGCTCATGGCCGGCTAGCCACACCATCGACAATGCTGAGGTGGTGGACTCAGAGCTCTTCCTTCCAGCCAGTCTGGCGGGGCCCAGATCCTGGTACAACAGGATACCCGGGTACTCAGAACAAGTGAAGGGACCATGGAAGTACTCGCCCATCCGAGTAACAAGAGAAGAGTGCCCTGGAACGAGGGTCACCATAAATGCCGACTGTGATAAAAGGGGGGCTTCCGTGAGGAGTACCACAGAGAGTGGCAAGGTGATTCCAGAGTGGTGCTGCCGAACGTGCACACTACCTCCAGTGACGTTCCGTACGGGGACAGACTGTTGGTATGCCATGGAAATACGGCCTGTTCATGACCAGGGAGGGCTTGTCCGCTCAATGGTGGTGGCAGACAATGGAGAGCTGCTTAGTGAGGGGGGTATCCCCGGAATAGTGGCTTTGTTTGTGGTCCTCGAATATGTCATCCGGAGGAGGCCAGCCACCGGAACAACGGCTATGTGGGGAGGCATTGTCGTCCTTGCATTGCTCGTCACTGGTCTGGTAAGGATTGAGAGCCTAGTGCGCTATGTCGTGGCAGTTGGGATCACATTTCACCTTGAGCTGGGGCCAGAGATTGTGGCCCTGACATTGTTACAGGCTGTGTTTGAGTTGAGGGTGGGCCTGCTCAGCGCTTTTGCACTGCGCAGGAACCTCACCGTCAGAGAGATGGTGACCATCTACTTCCTTCTGCTGGTTCTGGAGCTGGGATTGCCAGGCGAGGGCCTTGGGGCCCTCTGGAAATGGGGAGACGCATTGGCCATGGGGGCATTGATTTTCAGAGCTTGCACAGCAGAGGAAAAGACCGGTGTTGGACTTCTGCTCATGGCTCTCATGACACAGCAAGACCTGGCGACTGCGCATTATGGACTCATGCTCTTCTTGGGCGTGGCCTCATGTTGCTCAGTCTGGAAACTGATTCGAGGACACAGAGAACAGAAGGGACTGACTTGGATTGTCCCTTTGGCCGGGTTACTCGGAGGAGAGGGCTCTGGAGTCAGATTGCTAGCTTTTTGGGAACTGGCCATCCATGGAAGGAGACGTTCATTCAGTGAACCACTGACTGTTGTGGGAGTCATGCTAACCCTGGCCAGCGGTATGATGCGGCACACCTCTCAGGAGGCTCTTTGCGCGCTCGCCGTGGCTTCGTTCCTCCTGCTCATGCTGGTGCTAGGGACAAGGAAGATGCAGTTAGTGGCTGAATGGAGTGGCTGTGTGGAGTGGCACCCAGAACTGATGAATGAAGGTGGAGAGGTGAGCCTGCGGGTCCGGCAGGATTCAATGGGAAACTTCCACCTGACAGAGCTTGAGAAGGAGGAAAGAGTGATGGCTTTCTGGCTGCTGGCAGGACTGGCGGCTTCAGCCTTTCACTGGTCCGGCATCCTTGGTGTGATGGGATTGTGGACGCTGTCAGAAATGCTGAGAACGGCTCGAAGATCAGACTTGGTCTTCTCTGGACAAGGAGGACGTGAGCGTGGTGACAGGCCCTTTGAGGTCAAGGATGGCGTCTACAGAATCTTCAGCCCGGGACTGCTTTGGGGACAGCGTCAAGTGGGAGTTGGCTATGGTTCCAAAGGTGTCCTACACACGATGTGGCATGTGACGAGAGGGGCGGCGTTGTCCATTGATGACGCCGTCGCAGGGCCCTACTGGGCTGATGTCAAAGAGGACGTTGTATGCTACGGTGGAGCCTGGAGTCTTGAGGAGAAGTGGAAAGGTGAGACAGTGCAGGTCCATGCCTTTCCACCGGGGAGAGCCCATGAGGTGCACCAATGTCAGCCCGGAGAACTGCTCCTGGACACAGGTAGGAGGATAGGGGCAGTGCCAATTGATTTGGCAAAGGGGACATCTGGCAGCCCCATCCTCAACTCTCAGGGAGTGGTTGTGGGGCTGTATGGGAACGGACTGAAGACCAATGAAACCTACGTCAGCAGCATAGCTCAGGGTGAGGCTGAAAAAAGTCGACCCAATCTTCCGCCGGCCGTCATTGGCACAGGATGGACAGCAAAAGGGCAGATCACAGTGCTGGACATGCACCCAGGCTCTGGGAAGACCCATAGAGTCCTCCCGGAGCTCATTCGCCAATGCATGGACAGACGCCTGAGGACATTGGTGTTGGCCCCAACCCGTGTGGTGCTCAAGGAAATGGAGCGTGCCTTGAATGGGAAAAGGGTCAGGTTCCACTCTCCTGCAGTTGGAGACCAACAGGTGGGAGGGGCCATCGTCGATGTGATGTGCCATGCAACCTATGTCAACAGACGCCTGCTCCCACAGGGGAGACAGAACTGGGAAGTGGCAATCATGGATGAAGCCCATTGGACAGATCCATACAGCATAGCCGCTCGGGGTCACTTGTACACCCTGGCCAAGGAAAACAAATGTGCTCTGGTTCTTATGACGGCAACGCCACCTGGGAAGAGCGAACCCTTCCCAGAGTCCAACGGAGCAATTACCAGTGAAGAGAAGCAGATCCCTGATGGGGAGTGGCGTGATGGATTCGACTGGATCACCGAGTATGAGGGGCGCACCGCATGGTTCGTCCCCTCGATTGCAAAAGGTGGCATCATAGCCCGCACCCTGAGACAAAAAGGAAAAAGCGTGATCTGTCTGAACAGCAAGACCTTTGAAAAGGACTATTCCAGAGTGAGAGATGAGAAACCCGACTTCGTGGTCACAACCGACATATCTGAAATGGGGGCCAACCTCGATGTGAGCCGTGTCATAGATGGACGAACAAACATCAAACCGGAAGAGGTTGATGGGAGAGTTGAGCTCACAGGGACCAGACGTGTGACCACGGCCTCTGCAGCCCAACGCCGTGGGAGAGTCGGAAGACAGGAGGGAAGAACAGATGAATACATATACTCTGGACAGTGTGATGATGATGATAGTGGACTTGTGCAGTGGAAGGAAGCGCAGATACTTCTTGACAACATAACAACACTGCGGGGGCCTGTGGCCACCTTTTATGGACCAGAGCAGGACAAGATGCCAGAGGTGGCAGGGCATTTCCGCCTCACGGAAGAGAAAAGAAAGCATTTTCGACATCTTCTCACCCACTGTGATTTCACGCCATGGCTGGCATGGCATGTCGCGGCAAACGTGTCTAGTGTGACAAGTCGGAACTGGACGTGGGAAGGTCCTGAGGAGAATACTGTGGATGAGGCCAATGGCGATTTGGTCACCTTCAGGAGCCCGAATGGAGCTGAAAGAACACTGAGGCCAGTGTGGAGGGACGCGCGCATGTTCAGAGAAGGACGTGACATCAGAGAGTTCGTCGCGTATGCCTCAGGGAGACGCAGTTTTGGAGATGTGCTGAGCGGAATGTCCGGGGTTCCTGAGCTTCTGCGCCACAGATGTGTCAGCGCCATGGACGTCTTCTACACACTGATGCATGAGGAGCCTGGCAGCAGGGCAATGAAGATGGCCGAGAGAGATGCTCCAGAGGCCTTCCTGACGGTGGTAGAGATGATGGTGCTCGGCCTGGCTACTCTCGGCGTCGTCTGGTGCTTTGTTGTTCGCACCTCAATCAGCCGCATGATGCTTGGCACGCTGGTACTGCTGGCCTCTCTGGCGCTCCTGTGGGCCGGTGGTGTAAGCTACGGGAACATGGCAGGAGTGGCCCTCATCTTCTACACACTGTTAACGGTGCTGCAGCCTGAGGCGGGGAAACAGAGAAGCAGTGATGACAACAAGTTGGCCTACTTTCTGTTGACGCTCTGTAGTCTGGCTGGATTGGTGGCCGCCAATGAAATGGGATTTCTGGAGAAGACTAAGGCGGACCTGTCCACGGTGTTGTGGAGTGAACACGAGGAGTTGCGGTCGTGGGAAGAGTGGACCAACATCGACATCCAGCCTGCACGTTCTTGGGGAACTTACGTGTTGGTGGTCTCCTTGTTCACACCATACATAATCCACCCACTTCAGACCAAGATCCAACAGCTCGTCAACAGCGCTGTTGCAACAGGAGCCCAGGCCATGCGAGACCTCGGAGGAGGGGCTCCATTTTTTGGGGTAGCAGGGCATGTGATGGCTTTGGGAGTGGTATCTCTAGTTGGTGCAACGCCAACTTCTTTGGTGGTTGGTGTTGGTCTGGCGGCGTTCCACCTGGCCATTGTGGTGTCCGGACTAGAGGCTGAGTTGACACAAAGAGCCCACAAAGTCTTCTTCTCGGCAATGGTACGCAATCCCATGGTGGATGGAGACGTCATCAATCCATTTGGAGAGGGAGAGGCAAAACCTGCTCTATATGAGAGAAAAATGAGCCTGGTCTTGGCGATAGTGCTTTGTTTGATGTCAGTGGTCATGAACAGAACGGTGCCTTCCATCACCGAGGCTTCTGCTGTGGGACTGGCGGCAGCGGGACAATTGCTCAGACCAGAGGCGGACACTCTTTGGACGATGCCAGTGGCCTGTGGCTTGAGCGGCGTGGTCAGGGGCAGTCTCTGGGGATTCTTGCCCCTTGGGCACAGACTCTGGCTCAGGGCTTCTGGGAGTAGGCGTGGCGGCTCTGAAGGGGACACTCTTGGTGACTTGTGGAAACGGAAGCTCAATGGCTGTACCAAGGAAGAGTTCTTCGCCTACAGGCGCACTGGCATCCTGGAGACGGAAAGGGACAAGGCGCGGGAACTCCTCAGGAGAGGGGAGACCAACATGGGGCTGGCTGTGTCACGGGGCACGGCAAAACTTGCCTGGCTTGAGGAACGAGGTTACGCAACTCTCAAGGGTGAGGTCGTGGACCTTGGATGTGGAAGAGGCGGCTGGTCATACTATGCAGCCTCTCGACCGGCTGTCATGAGCGTCAAAGCCTACACAATTGGTGGAAAGGGGCATGAGACCCCAAAGATGGTGACTAGCCTGGGTTGGAATCTAATCAAGTTCAGAGCGGGAATGGATGTGTTCAGCATGCAGCCACACCGAGCTGATACCATCATGTGTGACATCGGAGAAAGCAACCCAGATGCCGTGGTGGAGGGCGAGAGGACACGGAAAGTGATACTACTCATGGAACAGTGGAAAAACCGTAACCCCACGGCTACCTGTGTGTTCAAGGTGCTGGCCCCATACCGCCCGGAGGTCATAGAAGCACTGCATAGATTCCAACTGCAGTGGGGCGGAGGACTGGTGAGGACCCCTTTCTCGAGGAACTCAACCCATGAAATGTACTACTCGACTGCTGTCACTGGAAACATTGTGAATTCGGTCAATATTCAATCAAGAAAACTCCTGGCACGGTTCGGGGACCAGAGGGGACCCACTAGGGTGCCTGAGCTGGACCTTGGAGTTGGGACTCGGTGCGTTGTATTGGCTGAGGATAAGGTGAAAGAGAAAGATGTGCAGGAGAGGATTAGTGCGTTGCGGGAACAGTATGGTGAGACCTGGCACATGGATAGGGAGCACCCGTACAGGACCTGGCAGTATTGGGGCAGCTACCGCACCGCGCCAACCGGGTCAGCGGCGTCACTGATCAATGGAGTCGTGAAACTCCTCAGCTGGCCATGGAATGCGCGGGAGGATGTCGTGCGAATGGCCATGACTGACACCACAGCCTTTGGACAGCAGCGAGTGTTCAAAGAGAAGGTTGACACCAAGGCTCAGGAGCCTCAGCCTGGTACAAAGGTCATCATGAGAGCAGTGAATGACTGGATTCTGGAACGCCTGGCACGGAAGAGCAAGCCACGAATGTGCAGCAGAGAGGAGTTCATAGCGAAAGTGAAATCCAATGCGGCTCTGGGGGCTTGGTCTGATGAGCAGAACAGGTGGTCAAGCGCAAAAGAGGCTGTGGAGGATCCTGCATTCTGGCAGCTCGTGGATGAAGAGAGAGAGAGACATCTTGCTGGGAGATGCGCCCACTGTGTGTACAACATGATGGGCAAGAGAGAAAAGAAGCTTGGAGAGTTCGGAGTGGCCAAGGGCAGCCGGGCCATATGGTACATGTGGCTGGGGAGTCGCTTTCTGGAGTTCGAGGCCCTTGGCTTTCTGAATGAGGACCACTGGGCCTCTAGGGGGTCCAGTGGGTCTGGAGTGGAGGGAATAAGCTTGAACTACCTGGGCTGGTACCTCAAAGGGTTGTCAACACTGGAAGGAGGCCTTTTTTATGCGGATGATACAGCCGGTTGGGACACCAAGGTCACTAACGCAGACCTAGAGGATGAAGAGCAGCTCCTACGCTACATGGAGGGTGAACACAAGCAACTGGCGGCTACAATAATGCAGAAGGCATACCACGCTAAAGTGGTAAAAGTTGCCCGGCCCTCCCGAGATGGAGGCTGTATTATGGATGTCATCACAAGAAGAGACCAAAGGGGTTCAGGGCAGGTTGTGACTTATGCTCTCAACACCCTCACCAACATAAAGGTTCAGCTGATCCGAATGATGGAGGGGGAGGGAGTCATTGAGGCCTCGGACGCACACAACCCAAGATTGATTCGAGTGGAACGATGGCTGAGAGATCATGGAGAAGAACGTCTCGGAAGGATGCTTGTGAGCGGCGATGACTGTGTGGTGAGGCCGGTGGATGACAGGTTCAGTAGGGCGCTCTATTTTCTGAATGACATGGCCAAAACCAGGAAAGACATCGGGGAATGGGAGCATTCGGTTGGCTTTTCGAACTGGGAAGAGGTTCCCTTCTGCTCACACCACTTCCACGAGTTGGTGATGAAAGATGGGCGTGTCCTCATAGTGCCATGCCGAGACCAAGATGAACTGGTTGGAAGAGCCCGCGTCTCACCAGGGTGCGGCTGGAGCGTCCGTGAAACTGCCTGTCTTTCAAAAGCTTATGGGCAGATGTGGCTCCTGAGTTACTTCCACCGGCGTGACCTGCGGACGCTTGGCCTTGCCATCTGTTCGGCGGTACCTATCGACTGGGTCCCCACTGGCCGCACGACCTGGAGCATCCATGCTAGTGGAGCTTGGATGACCACAGAGGACATGCTGGATGTCTGGAATAGGGTGTGGATCCTGGACAACCCCTTCATGCACAGCAAAGAAAAGGTTGTGGAATGGAGGGATGTACCGTATCTCCCCAAATCCCATGACATGCTGTGTTCCTCTCTTGTTGGGAGGAAAGAGAGGGCAGAGTGGGCCAAGAACATCTGGGGAGCAGTAGAGAAAGTCAGGAAGATGATCGGACAAGAGAAGTTCAAGGACTACCTTTCCTGCATGGACCGGCATGACTTGCACTGGGAGCTCAAATTGGAGAGCTCAATAATC
>AFP25097
ATGGCCGGGAAGGCCATTCTGAAAGGAAAGGGGGGCGGTCCCCCTCGACGAGTGTCGAAAGAGACCGCGAAGAAGACGCGTCAGTCTAGGGTCCGAATGCCAAACGGACTCGTGTTGATGCGCATGATGGGGATTTTATGGCACGCCGTAGCCGGCACTGCCAGAAGTCCCGTGTTGAAGTCTTTTTGGAATTCAGTTCCACTGAGACAGGCGACGGCAGCACTCCGGAAAATTAAGAAGGCAGTGAGCACTCTGATGGTAGGTTTGCAAAGACGTGGCAAAAGAAGGTCTGCAGTAAATTGGACAGGTTGGTTGCTGGTTGTTGTCCTA---GGAGTGACACTTGCAGCCACAGTGCGGAAAGAGAGAGACGGCACCACTGTGATCAGAGCTGAAGGAAAAGACGCGGCAACTCAGGTGCGTGTGGAAAATGGCACCTGTGTGATTCTGGCCACGGATATGGGATCATGGTGTGATGACTCACTAACTTATGAGTGTGTGACCATAGACCAGGGGGAAGAACCGGTTGACGTGGATTGCTTTTGCAGAAATGTTGACGGAGTTTACCTGGAGTATGGGCGGTGTGGAAAACAAGAAGGATCAAGAACAAGGCGTTCAGTGCTGATCCCGTCTCACGCTCAGGGAGATCTCACAGGAAGGGGACACAAATGGTTAGAAGGGGATTCACTACGGACGCACCTCACTAGAGTCGAAGGATGGGTCTGGAAGAACAAAGTACTCACCCTGGCGGTGATCGCCGTTGTGTGGCTGACTGTGGAAAGTGTGGTGACTAGGGTCGTTGTAGTGGTGGTGCTCTTGTGCCTGGCTCCGGTTTATGCCTCACGGTGCACACATCTGGAAAACAGGGATTTTGTCACTGGCACTCAGGGAACCACTCGTGTGACCCTGGTGCTGGAACTGGGAGGATGCGTCACCATAACAGCTGAGGGGAAGCCCTCAATGGATGTGTGGCTTGACTCCATCTACCAGGAGAATCCTGCCAAAACACGTGAGTACTGCCTTCACGCAAAGTTATCGGATACCAAAGTCGCGGCCAGATGCCCCACAATGGGACCTGCCACTTTGGCTGAAGAGCACCAGAGTGGCACAGTGTGTAAGAGAGATCAGAGTGACCGAGGCTGGGGTAATCATTGCGGATTATTTGGAAAAGGCAGCATTGTGACCTGTGTCAAGGCGTCTTGTGAGGCAAAAAAGAAAGCAACAGGACACGTGTATGACGCCAACAAAATTGTGTACACAGTTAAAGTTGAGCCACATACGGGGGATTACGTCGCTGCCAATGAGACTCACAGTGGAAGAAAAACAGCGTCCTTCACGGTTTCCTCGGAGAAGACCATCTTGACCATGGGAGACTACGGAGACGTGTCCTTGTTATGCAGAGTAGCCAGTGGCGTTGACCTTGCTCAGACTGTCATCTTGGAGCTTGACAAGACCTCAGAACATCTACCGACGGCCTGGCAGGTCCACCGGGACTGGTTCAATGATCTAGCCCTGCCGTGGAAACATGAGGGAGCACAAAACTGGAACAATGCGGAACGGCTGGTTGAGTTTGGAGCTCCACACGCCGTGAAAATGGACGTGTATAACCTTGGAGACCAGACTGGAGTGTTGCTTAAATCACTTGCTGGTGTTCCTGTGGCGCACATTGATGGGACCAAGTACCACCTGAAAAGTGGTCACGTAACATGCGAGGTAGGACTAGAAAAACTTAAGATGAAAGGTCTTACATACACAATGTGCGACAAGACGAAATTCACATGGAAAAGAATCCCAACAGACAGTGGACATGATACAGTGGTCATGGAGGTTGCGTTCTCTGGGACCAAGCCCTGTAGGATTCCGGTGAGGGCCGTGGCACACGGCTCTCCAGATGTGAACGTGGCCATGTTGATAACACCCAACCCCACAATCGAGAACAATGGTGGTGGTTTCATAGAAATGCAGTTGCCTCCAGGAGACAATATCATCTATGTTGGGGAACTGAGTCACCAGTGGTTCCAAAAAGGGAGTAGTATAGGAAGGGTCTTTCAAAAAACCAGGAAAGGCATAGAAAGGCTGACAGTGATCGGAGAACATGCCTGGGATTTTGGCTCTACTGGTGGTTTCCTGACTTCGGTTGGTAAGGCGCTGCATACAGTTCTTGGCGGTGCCTTTAACAGCCTTTTTGGAGGAGTGGGGTTCTTGCCCAAGATCCTGGTGGGAGTGGCCCTGGCCTGGTTGGGCCTGAACATGAGGAATCCAACCATGTCCATGAGCTTCCTCCTGGCTGGAGGACTGGTTCTGGCCATGACACTCGGAGTGGGGGCTGATGTCGGCTGTGCTGTGGACACCGAACGGATGGAGCTCCGTTGTGGTGAGGGTCTGGTTGTGTGGAGGGAGGTATCCGAGTGGTATGACAACTATGCATACTACCCGGAGACACCAGGAGCCCTTGCTTCGGCCATAAAAGAGACCTTCGAGGAGGGAACTTGTGGCATAGTGCCCCAAAACAGACTTGAAATGGCTATGTGGAGGAGCTCGGCGACAGAACTGAACCTGGCTCTGGCGGAGGGAGACACAAATCTCACAGTGGTGGTGGACAAGCTCGATCCCACAGATTATCGGGGTGGCATTCCTGGCTTGCTGAAGAAGGGGAAAGACATAAAGGTTTCCTGGAAGAGCTGGGGCCACTCAATGATCTGGAGTGTCCCCGAGGCTCCCCGCCGGTTCATGGTGGGAACAGAGGGAGGCAGTGAGTGCCCACTAGAGAGAAGGAAAACAGGTGTCTTCACGGTGGCAGAGTTTGGAGTTGGCCTGAGAACAAAAGTATTCTTGGACTTCAGACAGGAATCAACACACGAGTGTGACACAGGGGTGATGGGGGCTGCTGTCAAGAATGGCATGGCAGTCCACACAGACCAGAGCCTCTGGATGAAATCCGTGAGAAATGACACAGGGACCTACATAGTGGAACTTCTGGTCACTGACCTGAGAAACTGCTCATGGCCGGCTAGCCACACTATCGACAATGCTGAAGTGGTGGACTCAGAGCTCTTCCTTCCGGCCAGTCTGGCGGGGCCCAGATCCTGGTACAACAGGATACCTGGGTACTCAGAACAAGTGAAAGGACCATGGAAGTACTCGCCCATCCGAGTAACAAGAGAAGAGTGCCCTGGCACGAGGGTTACCATAAATGCCGACTGTGACAAAAGGGGGGCTTCTGTGAGGAGCACCACAGAGAGTGGCAAGGTGATTCCAGAGTGGTGCTGCAGAACGTGCACATTACCTCCAGTGACATTCCGTACGGGGACAGACTGTTGGTATGCCATGGAAATACGTCCTGTTCATGACCAGGGAGGGCTTTTCCGCTCAATGGTGGTGGCAGACAATGGAGAGCTGCTCAGTGAGGGGGGCATCCCCGGAATAGTGGCTCTGTTTGTGGTCCTTGAATATGTCATTCGGAGGAGGCCAGCCACTGGGACAACGGCCATGTGGGGAGGCATAGTTGTTCTTGCACTGCTCGTCACTGGTCTGGTAAGGATCGAGAGTTTAGTGCGCTATGTCGTGGCAGTTGGGATCACATTTCATCTTGAGCTGGGGCCAGAGATAGTGGCTCTGACACTGTTGCAGGCTGTGTTTGAGTTGAGGGTGGGCCTGCTCAGCGCTTTTGCGCTGCGCAGCAACCTCACCGTCAGAGAGATGGTAACCATCTACTTCCTTCTGTTGGTTCTGGAGCTGGGATTGCCAAGCGAGGGCCTTGGTGCCCTCTGGAAATGGGGAGATGCACTGGCCATGGGGGCATTGATCTTCAGAGCTTGCACGGCAGAGGAAAAGACCGGTGTTGGACTTCTGCTCATGGCTCTCATGACACAGCAAGACCTGGCGATTGTACATTATGGACTCATGCTCTTCCTGGGCGTGGCCTCATGTTGCTCAATCTGGAAACTGATTCGAGGACACAGAGAACAGAAGGGACTGACTTGGATTGTCCCTTTGGCCGGGCTACTCGGAGGAGAGGGCTCCGGAGTCAGGTTGCTAGCTTTTTGGGAGCTGGCCATCCATGGAAGGAGACGGTCTTTCAGTGAACCACTGACTGTTGTGGGAGTCATGCTAACCTTGGCCAGCGGCATGATGCGGCATACCTCCCAGGAGGCTCTTTGCGCGCTCGCCGTGGCTTCGTTCCTTCTGCTTATGTTGGTGCTGGGAACAAGGAAGATGCAGTTAGTGGCTGAATGGAGTGGCTGTGTGGAGTGGCACCCAGAATTGATGAATGAAGGTGGAGAGGTGAGCCTGCGGGTCCGGCAGGATTCAATGGGAAACTTCCACCTGACAGAGCTTGAGAAAGAGGAAAGAGTGATGGCTTTTTGGCTGCTGGCAGGACTGGCGGCTTCGGCCGTTCACTGGTCCGGCATCCTTGGTGTGATGGGATTGTGGACGCTGTCAGAAATGCTGAGAACGGCTCGAAGATCAGACTTGGTCTTCTCTGGACAGGGAGGACGTGAGCGTGGTGATAAGCCCTTTGAGGTCAAGGATGGCGTCTACAGAATCTTCAGCCCAGGACTGCTCTGGGGGCAGCGCCAAGTGGGAGTTGGCTATGGCTTTAAAGGTGTCCTACACACGATGTGGCATGTGACGAGAGGAGCGGCGTTGTCCATTGATGACGCCGTCGCAGGGCCCTACTGGGCTGATGTCAAAGAGGACGTTGTATGCTACGGTGGAGCCTGGAGTCTTGAGGAGAAGTGGAAAGGTGAGACAGTGCAGGTCCATGCCTTCCCACCGGGGAGAGCCCATGAGGTGCATCAATGTCAGCCCGGGGAATTGCTCCTGGACACAGGTAGGAGGATAGGGGCAGTGCCAATTGATCTGGCAAAGGGGACATCTGGCAGCCCCATCCTCAACTCCCAGGGAGTGGTTGTGGGGCTGTATGGGAACGGACTGAAGACCAATGAAACCTATGTCAGCAGCATTGCTCAGGGTGAGGCGGAAAAAAGCCGACCCAACCTTCCGCCGGCCGTCATTGGCTCAGGCTGGACAGCAAAAGGGCAGATTACAGTGCTGGACATGCACCCAGGCTCTGGGAAGACCCACAGAGTCCTCCCGGAGCTCATTCGCCAATGCATTGATAGACGCCTAAGGACACTGGTGTTGGCCCCAACCCGTGTGGTGCTCAAGGAAATGGAGCGTGCCCTGAATGGGAAGAGGGTTAGGTTCCATTCTCCTGCAGTTGGAGATCAACAGGTGGGAGGGGCTATCGTCGATGTGATGTGCCATGCAACCTATGTCAACAGACGCCTGCTCCCGCAGGGGAGACAAAACTGGGAAGTGGCAATCATGGATGAAGCCCATTGGACGGATCCACATAGCATAGCCGCTCGGGGTCACTTGTACACCCTGGCTAAAGAAAACAAATGTGCCCTGGTTCTTATGACGGCAACGCCACCCGGGAAGAGCGAGCCCTTCCCAGAGTCCAACGGAGCAATTTCCAGTGAAGAGAAGCAGATCCCTGATGGGGAGTGGCGTGATGGATTCGACTGGATCACCGAGTATGAGGGGCGCACCGCATGGTTCGTCCCCTCGATTGCAAAAGGTGGCATCATAGCCCGCACTCTGCGACAAAAAGGAAAAAGCGTGATTTGTTTGAATAGCAAGACCTTTGAAAAGGACTACTCCAGAGTGAGAGATGAGAAACCCGACTTCGTGGTCACAACCGACATATCTGAAATGGGGGCCAACCTCGATGTGAGCCGTGTCATAGATGGACGAACAAACATCAAACCGGAAGAGGTTGATGGGCGAGTTGAGCTCACAGGGACCAGACGTGTGACCACGGCCTCGGCGGCCCAACGCCGTGGGAGAGTCGGAAGACAGGAAGGAAGGACAGATGAGTATATATACTCTGGACAGTGTGATGATGATGATAGTGGACTTGTGCAGTGGAAGGAAGCGCAGATACTTCTTGACAATATAATAACACTGCGGGGGCCTGTGGCCACCTTCTATGGACCAGAGCAGGACAAAATGCCAGAGGTGGCAGGTCATTTCCGCCTCACTGAAGAGAAAAGAAAACACTTTCGACACCTTCTCACCCACTGTGACTTCACACCGTGGCTAGCATGGCACGTCGCGGCAAACGTGTCTAGTGTGACAAGTCGGAATTGGACGTGGGAAGGTCCTGAGGAGAACACCGTGGATGAGGCCAATGGAGATCTGGTCACCTTCAGGAGTCCGAATGGGGCTGAAAGAACACTGAGGCCAGTGTGGAGGGATGCGCGCATGTTCAGAGAGGGACGTGACATCAGAGAGTTTGTTGCGTATGCCTCAGGGAGACGCAGCTTTGGAGACGTGCTGAGCGGAATGTCCGGGGTCCCTGAGCTTCTGCGCCACAGATGTGTTAGTGCCATGGATGTTTTCTACACACTGATGCATGAGGAGCCTGGCAGCAGAGCAATGAGGATGGCCGAGAGAGATGCTCCAGAGGCCTTCTTGACGGTGGTAGAGATGATGGTGCTCGGCCTGGCCACTCTTGGCGTCGTTTGGTGCTTTGTTGTTCGCACCTCAATCAGTCGCATGATGCTTGGCACGCTGGTACTGCTGGCCTCTTTGGCGCTCCTGTGGGCTGGTGGAGTGAGCTACGGGAACATGGCGGGAGTGGCTCTCATTTTCTACACGCTGCTGACGGTGCTGCAGCCTGAGGCGGGAAAACAGAGAAGCAGTGATGACAACAAGTTGGCCTACTTTCTGTTGACGCTTTGCAGTCTGGCTGGACTGGTGGCCGCCAATGAGATGGGATTTCTGGAGAAGACCAAGGCGGACCTGTCCACAGTGTTGTGGAGTGAACATGAGGAGTTGCGGTCGTGGGAAGAGTGGACCAACATCGACATCCAGCCTGCACGCTCCTGGGGAACTTACGTGCTGGTGGTCTCCCTGTTCACACCATACATTATCCACCAACTCCAGACCAAGATCCAACAGCTCGTCAACAGCGCTGTTGCAACTGGAGCCCAGGCCATGCGAGACCTCGGAGGAGGGGCTCCATTTTTCGGGGTAGCAGGGCATGTAGTGGCTTTGGGCGTGGTATCGCTAGTTGGCGCAACGCCAACCTCTTTGGTGGTTGGCGTTGGTCTGGCGGCATTCCACCTGGCCATTGTGGTGTCTGGACTAGAGGCTGAGTTGACTCAAAGAGCCCACAAAGTCTTCTTCTCGGCAATGGTTCGCAATCCCATGGTGGATGGAGACGTCATCAATCCTTTTGGAGAGGGAGAGGCAAAACCTGCTCTATATGAGAGAAAGATGAGCCTGGTCCTGGCGATAGCGCTTTGCTTAATGTCGGTGGTCATGAACAGAACGGTGCCTTCCATCACCGAGGCTTCTGCTGTGGGACTGGCGGCAGCGGGACAACTGCTCAGACCAGAGGTGGACACCCTGTGGACGATGCCAGTGGCCTGTGGCCTGAGCGGCGTGGTCAGGGGCAGTCTCTGGGGATTCTTGCCCCTTGGGCATAGACTCTGGCTCAGGGCTTCTGGGAGTAGGCGTGGCGGCTCTGAGGGGGACACCCTCGGTGACTTGTGGAAACGGAAGCTCAATGGCTGTACCAAGGAAGAGTTCTTCGCCTATAGGCGCACCGGCATCCTGGAGACGGAAAGGGACAAGGCGCGGGAGCTCCTCAGGAGAGGGGAGACCAACATGGGGCTGGCTGTGTCACGGGGCACGGCTAAACTTGCCTGGCTTGAGGAACGAGGTTACGCAACTCTCAAGGGTGAGGTGGTGGACCTTGGATGTGGAAGAGGCGGCTGGTCATACTATGCAGCTTCTCGACCGGCTGTCATGAGTGTCAAAGCCTACACAATTGGTGGAAAGGGACATGAGACTCCAAAGATGGTGACAAGCTTGGGTTGGAACTTGATCAAGTTCAGAGCGGGAATGGATGTGTTCAGCATGCAACCACACCGAGCTGATACCATCATGTGTGACATTGGAGAAAGCAACCCAGATGCTGTGGTGGAGGGTGAGAGGACACGGAAAGTGATACTGCTCATGGAGCAGTGGAAAAACCGTAACCCCACGGCTACCTGTGTGTTTAAAGTGCTGGCTCCGTACCGCCCAGAGGTCATAGAGGCACTGCACAGGTTCCAACTGCAGTGGGGCGGAGGACTGGTGAGGACCCCGTTTTCGAGGAACTCGACCCATGAAATGTATTACTCGACTGCTGTCACTGGAAACATTGTGAATTCTGTCAACATCCAATCAAGGAAACTCCTGGCCCGGTTTGGGGACCAGAGGGGACCCACCAGGGTGCCTGAGCTGGACCTTGGAGTTGGGACTCGGTGTGTCGTCTTGGCTGAGGACAAGGTGAAGGAAAAAGATGTGCAGGAGAGGATCAGTGCGCTGCGGGAACAGTATGGTGAGACCTGGCACATGGACAGAGAGCACCCGTACAGGACCTGGCAGTACTGGGGCAGCTACCGCACCGCACCAACCGGGTCAGCGGCGTCACTGACTAATGGAGTTGTGAAACTCCTCAGCTGGCCATGGAACGCGCGGGAGGATGTCGTGCGAATGGCCATGACTGACACCACAGCCTTTGGACAGCAGCGAGTGTTCAAAGAGAAGGTTGACACCAAGGCTCAGGAGCCTCAGCCTGGCACAAAGGTCATCATGAGAGCAGTGAATGACTGGATTCTGGAACGACTGGCACGAAAAAACAAACCACGAATGTGCAGCAGAGAGGAATTCATAGCAAAAGTGAAGTCCAATGCGGCTCTGGGGGCCTGGTCCGATGAGCAGAACAGGTGGTCAAGCGCAAAGGAGGCTGTGGAAGATCCTGCATTTTGGCAGCTTGTGGATGAAGAGAGAGAGAGACACCTCGCTGGGAGATGCGCCCACTGTGTGTACAACATGATGGGCAAGAGAGAGAAGAAGCTTGGAGAGTTTGGAGTGGCCAAGGGAAGCCGGGCCATATGGTACATGTGGCTGGGGAGCCGCTTTCTGGAGTTCGAAGCTCTTGGCTTCTTGAATGAGGACCATTGGGCCTCCAGGGGGTCCAGTGGATCTGGAGTGGAGGGAATAAGCTTGAACTACCTGGGCTGGTACCTTAAAGGGTTGTCAACACTGGAAGGAGGCCTTTTTTACGCAGATGACACAGCCGGATGGGACACCAAGGTCACTAACGCAGACCTAGAGGATGAAGAGCAGCTCCTACGTTACATGGAGGGTGAACACAAGCAACTGGCGGCTACAATAATGCAGAAGGCATACCACGCTAAAGTGGTAAAAGTTGCCCGGCCCTCCCGAGATGGAGGCTGCATCATGGATGTCATCACTAGAAGAGACCAAAGAGGTTCAGGACAGGTTGTGACTTATGCCCTCAACACCCTCACCAACATAAAGGTTCAGCTGATCCGAATGATGGAAGGGGAGGGAGTCATTGAGGCCACGGACGCACACAACCCAAGACTACTTCGAGTGGAACGATGGCTGAGAGATCATGGAGAAGAACGCCTCGGAAGAATGCTTGTGAGCGGCGATGACTGTGTGGTGAGGCCAGTGGATGACAGGTTCAGCAAGGCGCTCTATTTTCTGAATGACATGGCAAAAACCAGGAAAGATGTTGGGGAATGGGAGCATTCGGTTGGCTTCTCGAACTGGGAGGAGGTCCCCTTCTGTTCACACCATTTCCACGAGCTGGTGATGAAAGATGGGCGCTCCCTCATAGTGCCATGCCGAGACCAAGATGAACTGGTTGGAAGAGCCCGCGTCTCACCAGGGTGCGGTTGGAGCGTCCGTGAAACTGCCTGCCTTTCAAAAGCCTATGGGCAGATGTGGCTGCTGAGTTACTTCCACCGGCGCGACCTGCGAACGCTTGGACTCGCCATTTGCTCGGCGGTGCCCGTCGACTGGGTCCCTACTGGCCGCACGACCTGGAGCATTCATGCTAGTGGAGCCTGGATGACCACAGAGGACATGCTGGATGTCTGGAACAGGGTGTGGATCCTGGACAACCCCTTCATGCACAGCAAAGAAAAGATTGCGGAATGGAGGGATGTCCCGTACCTCCCCAAATCCCACGACATGCTGTGTTCCTCCCTTGTTGGGAGGAAAGAGAGGGCAGAGTGGGCCAAGAACATCTGGGGAGCAGTAGAGAAAGTCAGGAAGATGATCGGACAAGAGAAGTTCAGGGACTACCTTTCCTGCATGGACCGGCATGACTTGCACTGGGAGCTCAAACTGGAGAGCTCAATAATC
>AFP25096
ATGGCCGGGAAGGCCATTCTGAAAGGAAAAGGGGGCGGTCCCCCTCGACGAGTGTCGAAAGAGACCGCGAAGAAGACGCGTCAT---AGGGTCCGAATGCCAAACGGACTCGTGTTGATGCGCATGATGGGGATTTTATGGCACGCCGTAGCCGGCACTGCCAGAAGTCCCGTGTTGAAGTCTTTCTGGAATTCAGTTCCACTAAGACAGGCGACGGCAGCACTCCGGAAAATTAAGAAGGCAGTGAGCACTCTGATGGTAGGTTTGCAAGGACGTGGCAAAAGAAGGTCTGCAGTAAATTGGACAGGTTGGTTGCTGGTTGTTGTCCTA---GGAGTGACACTTGCAGCCACAGTGCGGAAAGAGAGAGACGGCACCACTGTGATCAGAGCTGAAGGAAAAGACGCGGCAACTCAGGTGCGCGTGGAAAATGGCACCTGTGTGATTCTGGCCACGGATATGGGATCATGGTGTGATGACTCACTAACTTATGAGTGTGTGACCATAGACCAGGGGGAAGAACCGGTTGACGTGGACTGCTTTTGCAGAAATGTTGACGGAGTTTACCTGGAGTATGGGCGGTGTGGAAAACAAGAAGGATCAAGAACAAGGCGTTCAGTGCTGATTCCGTCTCACGCTCAGGGAGATCTCACAGGAAGGGGACACAAATGGTTAGAAGGGGATTCACTACGGACGCACCTCACTAGAGTTGAAGGATGGGTCTGGAAGAACAAAGTGCTCACCCTGGCGGTGATCGCCGTTGTGTGGCTGACTGTGGAAAGTGTGGTGACTAGGGTCGTTGTAGTGGTGGTGCTCTTGTGCCTGGCTCCGGTTTATGCCTCACGGTGCACACATCTGGAAAACAGGGATTTTGTCACTGGCACTCAGGGAACCACTCGTGTGACCCTGGTGCTGGAACTGGGAGGATGCGTCACCATAACAGCTGAGGGTAAGCCCTCAATGGATGTGTGGCTTGACTCCATCTACCAGGAGAATCCTGCCAAAACACGTGAGTACTGCCTTCACGCAAAGTTATCGGACACCAAAGTCGCGGCCAGATGCCCTACAATGGGACCCGCCACTTTGGCTGAAGAGCACCAGAGTGGCACAGTGTGTAAGAGAGATCAGAGTGATCGAGGCTGGGGTAATCATTGCGGATTATTTGGAAAAGGCAGCATTGTGACCTGTGTCAAGGCGTCTTGTGAGGCAAAAAAGAAAGCAACAGGACACGTGTATGACGCCAACAAAATTGTGTACACAGTTAAAGTTGAGCCACATACGGGGGATTACGTCGCTGCTAATGAGACTCACAGTGGAAGAAAAACAGCGTCCTTCACGGTTTCCTCGGAGAAGACCATCTTGACCATGGGAGACTACGGAGACGTGTCCTTGTTATGCAGAGTAGCCAGTGGCGTTGACCTTGCTCAGACTGTCATCTTAGAGCTTGACAAGACCTCAGAACATCTACCGACGGCCTGGCAGGTCCACCGGGACTGGTTCAATGATCTAGCCCTGCCGTGGAAACATGAGGGAGCACAAAACTGGAACAATGCGGAACGGCTGGTTGAGTTTGGAGTTCCACACGCCGTGAAAATGGACGTGTACAACCTTGGAGACCAGACTGGAGTTTTGCTCAAATCACTTGCTGGTGTTCCTGTGGCGCACATTGATGGGACCAAGTACCACCTGAAAAGTGGTCACGTAACATGCGAGGTAGGACTAGAAAAACTTAAGATGAAAGGTCTCACATACACAATGTGCGACAAGACGAAATTCACATGGAAAAGAATTCCAACAGACAGTGGACATGATACAGTGGTCATGGAGGTTGCGTTCTCTGGGACCAAGCCCTGTAGGATTCCGGTGAGGGCCGTGGCACACGGCTCTCCAGATGTGAACGTGGCTATGTTGATAACACCCAACCCCACAATCGAGAACAATGGTGGTGGTTTCATAGAAATGCAGTTGCCTCCAGGGGACAATATCATCTATGTTGGGGAACTGAGTCACCAGTGGTTCCAAAAAGGGAGTAGTATAGGAAGGGTCTTTCAAAAAACCAGGAAAGGCATAGAAAGGCTGACAGTGATCGGAGAACATGCCTGGGATTTTGGCTCTACTGGTGGTTTCCTGACTTCGGTTGGTAAGGCGCTGCATACAGTTCTTGGCGGTGCCTTTAACAGCCTTTTTGGAGGAGTGGGGTTCTTGCCCAAGATCCTGGTGGGAGTGGCCCTGGCCTGGTTGGGCCTGAACATGAGGAATCCAACCATGTCCATGAGCTTCCTCCTGGCTGGAGGACTGGTTCTGGCCATGACACTCGGAGTGGGGGCTGATGTCGGCTGTGCTGTGGACACCGAACGGATGGAGCTCCGTTGTGGTGAGGGTCTAGTTGTGTGGAGGGAGGTATCCGAGTGGTATGACAACTATGCATACTACCCGGAGACACCAGGAGCCCTTGCCTCGGCCATAAAAGAGACCTTCGAGGAGGGAACTTGTGGCATAGTGCCCCAAAACAGACTTGAAATGGCTATGTGGAGGAGCTCGGCGACAGAACTGAACCTGGCTTTGGCGGAGGGAGACGCAAATCTCACAGTGGTGGTGGACAAGCTCGATCCCACAGATTATCGGGGTGGCATCCCTGGTTTGCTAAAGAAGGGGAAAGACATAAAGGTTTCCTGGAAGAGCTGGGGCCACTCAATGATCTGGAGTGTCCCCGAGGCCCCCCGCCGGTTCATGGTGGGAACAGAGGGAGGCAGTGAGTGCCCACTAGAGAGAAGGAAAACAGGTGTCTTCACGGTGGCAGAGTTTGGAGTTGGCCTGAGAACAAAAGTATTCTTGGACTTCAGACAGGAATCAACACACGAGTGTGACACAGGGGTAATGGGGGCTGCTGTCAAGAATGGCATGGCAGTCCACACAGACCAGAGCCTCTGGATGAAATCCGTGAGAAATGACACAGGGACCTACATAGTGGAACTTCTGGTCACTGACCTGAGAAACTGCTCATGGCCGGCTAGCCACACTATCGACAATGCTGAAGTGGTGGACTCAGAGCTCTTCCTTCCGGCCAGTCTGGCGGGGCCCAGATCCTGGTACAACAGGATACCTGGGTACTCAGAACAAGTGAAAGGACCATGGAAGTACTCGCCCATCCGAGTAACAAGAGAAGAGTGCCCTGGCACGAGGGTTACCATAAATGCCGACTGTGACAAAAGGGGGGCTTCTGTGAGGAGCACCACAGAGAGTGGCAAGGTGATTCCAGAGTGGTGCTGCAGAACGTGCACACTACCTCCAGTGACATTCCGTACGGGGACAGACTGTTGGTATGCCATGGAAATACGTCCTGTTCATGACCAGGGAGGGCTTGTTCGCTCAATGGTGGTGGCAGACAATGGAGAGCTGCTCAGTGAGGGGGGCATCCCCGGAATAGTGGCTCTGTTTGTGGTCCTTGAATATGTCATTCGGAGGAGGCCAGCCACTGGGACAACGGCCATGTGGGGAGGCATAGTTGTTCTTGCACTGCTCGTCACTGGTCTGGTAAGGATCGAGAGTTTAGTGCGCTATGTCGTGGCAGTTGGGATCACATTTCATCTTGAGCTGGGGCCAGAGATAGTGGCTCTGACACTGTTACAGGCTGTGTTTGAGTTGAGGGTGGGCCTGCTCAGCGCTTTTGCGCTGCGCAGCAACCTCACCGTCAGAGAGATGGTAACCATCTACTTCCTTCTGTTGGTTCTGGAGTTGGGATTGCCAAGCGAGGGCCTTGGTGCCCTCTGGAAATGGGGAGATGCACTGGCCATGGGGGCATTGATCTTCAGAGCTTGCACGGCAGAGGAAAAGACCGGTGTTGGACTTCTGCTCATGGCTCTCATGACACAGCAAGACCTGGCGATTGCACATTATGGACTCATGCTCTTCCTGGGCGTGGCCTCATGTTGCTCAATCTGGAAACTGATTCGAGGACACAGAGAACAGAAGGGACTGACTTGGATTGTCCCTTTGGCCGGGCTACTTGGAGGAGAGGGCTCCGGAGTCAGGTTGCTAGCTTTTTGGGAGCTGGCCATCCATGGAAGGAGACGGTCATTCAGTGAACCACTGACTGTTGTGGGAGTCATGCTAACCTTGGCCAGCGGCATGATGCGGCATACCTCTCAGGAGGCTCTTTGCGCGCTCGCCGTGGCTTCGTTCCTTCTGCTTATGCTGGTGCTGGGAACAAGGAAGATGCAGTTAGTGGCTGAATGGAGTGGCTGTGTGGAGTGGCACCCAGAATTGATGAATGAAGGTGGAGAGGTGAGCCTGCGGGTCCGGCAGGATTCAATGGGAAACTTCCACCTGACAGAGCTTGAGAAAGAGGAAAGAGTGATGGCTTTTTGGCTGCTGGCAGGACTGGCGGCTTCGGCCGTTCACTGGTCCGGCATCCTTGGTGTGATGGGATTGTGGACGCTGTCAGAAATGCTGAGAACGGCTCGAAGATCAGACTTGGTCTTCTCTGGACAGGGGGGACGTGAGCGTGGTGATAAGCCCTTTGAGGTCAAGGATGGCGTCTACAGAATCTTCAGCCCAGGACTGCTCTGGGGGCAGCGCCAAGTGGGAGTTGGCTATGGCTTTAAAGGTGTCCTACACACGATGTGGCATGTGACGAGAGGAGCGGCGTTGTCCATTGATGACGCCGTCGCAGGGCCCTACTGGGCTGATGTCAAAGAGGACGTTGTGTGCTACGGTGGAGCCTGGAGTCTTGAGGAGAAGTGGAAAGGTGAGACAGTGCAGGTCCATGCCTTCCCACCGGGGAGAGCCCATGAGGTGCATCAATGTCAGCCCGGGGAACTGCTCCTGGACACAGGTAGGAGGATAGGGGCAGTGCCAATTGATCTGGCAAAGGGGACATCTGGCAGCCCCATCCTCAACTCCCAGGGAGTGGTTGTGGGGCTGTATGGGAACGGACTGAAGACCAATGAAACCTATGTCAGCAGCATTGCTCAGGGTGAGGCGGAAAAAAGCCGACCCAACCTTCCGCCGGCCGTCATTGGCACAGGCTGGACAGCAAAAGGGCAGATTACAGTGCTGGACATGCACCCAGGCTCTGGGAAGACCCACAGAGTCCTCCCGGAGCTCATTCGCCAATGCATTGACAGACGCCTAAGGACACTGGTGTTGGCCCCAACCCGTGTGGTGCTCAAGGAAATGGAGCGTGCCTTGAATGGGAAGAGGGTTAGGTTCCATTCTCCTGCAGTTGGAGATCAACAGGTGGGAGGGGCTATCGTCGATGTGATGTGCCACGCAACCTATGTTAACAGACGCCTGCTCCCGCAGGGGAGACAAAACTGGGAAGTGGCAATCATGGATGAAGCCCATTGGACGGATCCACATAGCATAGCCGCTCGGGGTCACTTGTACACCCTGGCTAAAGAAAACAAATGTGCCCTGGTTCTTATGACGGCAACGCCACCCGGGAAGAGCGAGCCCTTCCCAGAGTCCAACGGAGCAATTTCCAGTGAAGAGAAGCAGATCCCTGATGGGGAGTGGCGTGATGGATTCGACTGGATCACCGAGTATGAGGGGCGCACCGCATGGTTCGTCCCCTCGATTGCAAAAGGTGGCATCATAGCCCGCACCCTGCGACAAAAAGGAAAAAGCGTGATTTGTTTGAATAGCAAGACCTTTGAAAAGGACTACTCCAGAGTGAGAGATGAGAAACCCGACTTCGTGGTCACAACCGACATATCTGAAATGGGGGCCAACCTCGATGTGAGCCGTGTCATAGATGGACGAACAAACATCAAACCGGAAGAGGTTGATGGGCGAGTTGAGCTCACAGGGACCAGACGTGTGACCACGGCCTCGGCGGCCCAACGCCGTGGGAGAGTTGGAAGACAGGAAGGAAGGACAGATGAATACATATACTCTGGACAGTGTGATGATGATGATAGTGGACTTGTGCAGTGGAAGGAAGCGCAGATACTTCTTGACAATATAACAACACTGCGGGGGCCTGTGGCCACCTTCTATGGACCAGAGCAGGACAAAATGCCAGAGGTGGCAGGTCATTTCCGCCTCACTGAAGAGAAAAGAAAGCACTTTCGACACCTTCTCACCCACTGTGACTTCACACCGTGGCTAGCATGGCACGTCGCGGCAAACGTGTCTAGTGTGACAAGTCGGAATTGGACGTGGGAAGGTCCTGAGGAGAACACCGTGGATGAGGCCAATGGAGATCTGGTCACCTTCAGGAGCCCGAATGGGGCTGAAAGAACACTGAGGCCAGTGTGGAGGGATGCGCGCATGTTTAGAGAGGGACGTGATATCAGAGAGTTTGTTGCATATGCCTCAGGGAGACGCAGCTTTGGAGACGTGCTGAGTGGAATGTCCGGGGTCCCTGAGCTTCTGCGCCACAGATGTGTTAGTGCCATGGATGTTTTCTACACACTGATGCATGAGGAGCCTGGCAGCAGAGCAATGAAGATGGCCGAGAGAGATGCTCCAGAGGCCTTCTTGACGGTGGTAGAGATGATGGTGCTCGGCCTGGCCACTCTTGGCGTCGTTTGGTGCTTTGTTGTTCGCACCTCAATCAGTCGCATGATGCTTGGCACGCTGGTACTGCTGGCCTCCTTGGCGCTCCTGTGGGCTGGTGGAGTGAGCTACGGGAACATGGCGGGAGTGGCTCTCATTTTCTACACGCTGCTGACGGTGCTGCAGCCTGAGGCGGGAAAACAGAGAAGCAGTGATGACAACAAGTTGGCCTACTTTCTGTTGACGCTCTGCAGTCTGGCTGGACTGGTGGCCGCCAATGAGATGGGATTTCTGGAGAAGACCAAGGCGGACCTGTCCACAGTGTTGTGGAGTGAACATGAGGAGTTGCGGTCGTGGGAAGAGTGGACCAACATCGACATCCAGCCTGCACGCTCCTGGGGAACTTACGTGCTGGTGGTCTCCCTGTTCACACCATACATTATCCACCAACTCCAGACCAAGATCCAACAGCTCGTCAACAGCGCTGTTGCAACTGGAGCCCAGGCCATGCGAGACCTCGGAGGAGGGGCTCCATTTTTCGGGGTAGCAGGGCATGTAGTGGCTTTGGGCGTGGTATCGCTAGTTGGCGCAACGCCAACCTCTTTGGTGGTTGGCGTTGGTCTGGCGGCATTCCACCTGGCCATTGTGGTGTCTGGACTAGAGGCTGAGCTGACTCAAAGAGCCCACAAAGTCTTCTTCTCGGCAATGGTTCGCAATCCCATGGTGGATGGAGACGTCATCAATCCTTTTGGAGAGGGAGAGGCAAAACCTGCTCTATATGAGAGAAAAATGAGCCTGGTCCTGGCGATAGCGCTTTGCTTAATGTCGGTGGTCATGAACAGAACGGTGCCTTCCATCACCGAGGCTTCTGCTGTGGGACTGGCGGCAGCGGGACAACTGCTCAGACCAGAGGTGGACACCCTGTGGACGATGCCAGTGGCCTGTGGCCTGAGCGGCGTGGTCAGGGGCAGCCTCTGGGGATTCTTGCCCCTTGGGCATAGACTCTGGCTCAGGGCTTCTGGGAGTAGGCGTGGCGGCTCTGAGGGGGACACCCTCGGTGACTTGTGGAAACGGAAGCTCAATGGCTGTACCAAGGAAGAGTTCTTCGCCTATAGGCGCACTGGTATCCTGGAGACGGAAAGGGACAAGGCGCGGGAGCTCCTCAGGAGAGGGGAGACCAACATGGGGCTAGCTGTGTCACGGGGCACAGCTAAACTTGCCTGGCTTGAGGAACGAGGTTACGCAACTCTCAAGGGTGAGGTGGTGGACCTTGGATGTGGAAGAGGCGGCTGGTCATACTATGCAGCTTCTCGACCGGCTGTCATGAGTGTCAAAGCCTACACAATTGGTGGAAAGGGACATGAGACTCCAAAGATGGTGACAAGCTTGGGTTGGAACTTGATCAAGTTCAGAGCGGGAATGGATGTGTTCAGCATGCAACCACACCGAGCTGATACCATCATGTGTGACATTGGAGAAAGCAACCCAGATGCTGTGGTGGAGGGTGAGAGGACACGGAAAGTGATACTGCTCATGGAGCAGTGGAAAAACCGTAACCCCACGGCTACCTGTGTGTTTAAAGTGCTGGCTCCGTACCGCCCAGAGGTCATAGAGGCACTGCACAGGTTCCAGCTGCAGTGGGGCGGAGGACTGGTGAGGACCCCGTTTTCGAGGAACTCAACTCATGAAATGTATTACTCGACTGCTGTCACTGGAAACATTGTGAATTCTGTCAACATCCAATCAAGGAAACTCCTGGCCCGGTTCGGGGACCAGAGGGGACCCACTAGGGTGCCTGAGCTGGACCTTGGAGTTGGGACTCGGTGTGTCGTCTTGGCTGAGGACAAGGTGAAGGAAAAAGATGTGCAGGAGAGGATCAGCGCGCTGCGGGAACAGTATGGTGAGACCTGGCACATGGACAGAGAGCACCCGTACAGGACCTGGCAGTACTGGGGCAGCTACCGCACCGCACCAACCGGGTCAGCGGCGTCACTGATTAATGGAGTTGTGAAACTCCTCAGCTGGCCATGGAACGCGCGGGAGGATGTCGTGCGAATGGCCATGACTGACACCACAGCCTTTGGACAGCAGCGAGTGTTCAAAGAGAAGGTTGACACCAAGGCTCAGGAGCCTCAGCCTGGCACAAAGGTCATCATGAGAGCAGTGAATGATTGGATTCTGGAACGACTGGCACGAAAAAGCAAACCACGAATGTGCAGCAGAGAGGAATTCATAGCAAAAGTGAAGTCCAATGCGGCTCTGGGGGCCTGGTCCGATGAGCAGAACAGGTGGTCAAGCGCAAAGGAGGCTGTGGAAGATCCTGCATTTTGGCAGCTTGTGGATGAAGAGAGAGAGAGACACCTCGCTGGGAGATGCGCCCACTGTGTGTACAACATGATGGGCAAGAGAGAGAAGAAGCTTGGAGAGTTTGGAGTGGCCAAGGGAAGCCGGGCCATATGGTACATGTGGCTGGGGAGCCGCTTTCTGGAGTTCGAAGCTCTTGGCTTCCTGAATGAGGACCATTGGGCCTCCAGGGGGTCCAGTGGATCTGGAGTGGAGGGAATAAGCTTGAACTACCTGGGCTGGTACCTTAAAGGGTTGTCAACACTGGAAGGAGGCCTTTTTTACGCAGATGACACAGCCGGATGGGACACCAAGGTCACTAACGCAGACCTAGAGGATGAAGAACAGCTCCTGCGTTACATGGAGGGTGAACACAAGCAACTGGCGGCTACAATAATGCAGAAGGCATACCACGCTAAAGTGGTAAAAGTTGCCCGGCCCTCCCGAGATGGAGGTTGCATCATGGATGTCATCACTAGAAGAGATCAAAGAGGTTCAGGACAGGTCGTGACTTATGCCCTCAACACCCTCACCAACATAAAGGTTCAGCTGATCCGAATGATGGAAGGGGAGGGAGTCATTGAGGCCACGGACGCACACAACCCAAGACTACTTCGAGTGGAACGATGGCTGAGAGATCATGGAGAAGAACGCCTCGGAAGAATGCTTGTGAGCGGCGATGACTGTGTGGTGAGGCCAGTGGATGACAGGTTCAGCAAGGCGCTCTATTTTCTGAATGACATGGCAAAAACCAGGAAAGATGTTGGGGAATGGGAGCATTCGGTTGGCTTCTCGAACTGGGAGGAGGTCCCCTTCTGCTCACACCACTTCCACGAGCTGGTGATGAAAGATGGGCGCTCCCTCATAGTGCCATGCCGAGACCAAGATGAACTGGTTGGAAGAGCCCGCGTCTCACCAGGGTGCGGCTGGAGCGTCCGTGAAACTGCCTGCCTTTCAAAAGCCTATGGGCAGATGTGGCTGCTGAGTTACTTCCACCGGCGCGACCTGCGAACGCTTGGACTTGCCATTTGCTCGGCGGTGCCCGTCGACTGGGTCCCTACTGGCCGCACGACCTGGAGCATTCATGCTAGCGGAGCTTGGATGACCACAGAGGACATGCTGGATGTCTGGAACAGGGTGTGGATCCTGGACAACCCCTTCATGCACAGCAAAGAAAAGATTACGGAATGGAGGGATGTCCCGTACCTCCCCAAATCCCACGACATGCTGTGTTCCTCCCTTGTTGGGAGGAAAGAGAGGGCAGAGTGGGCCAAGAACATCTGGGGAGCAGTAGAGAAAGTCAGGAAGATGATCGGACAAGAGAAGTTCAAGGACTACCTTTCCTGCATGGACCGACATGACTTGCACTGGGAGCTCAAACTGGAGAGCTCAATAATC
>AFP25095
ATGGCCGGGAAGGCCATTCTGAAAGGAAAGGGGGGCGGTCCCCCTCGACGAGTGTCGAAAGAGACCGCGAAGAAGACGCGTCAGTCTAGGGTCCGAATGCCAAACGGACTCGTGTTGATGCGCATGATGGGGATTTTATGGCACGCCGTAGCCGGCACTGCCAGAAGTCCCGTGTTGAAGTCTTTCTGGAATTCAGTTCCACTAAGACAGGCGACGGCAGCACTCCGGAAAATTAAGAAGGCAGTGAGCACTCTGATGGTAGGTTTGCAAAGACGTGGCAAAAGAAGGTCTGCAGTAAATTGGACAGGTTGGTTGCTGGTTGTTGTCCTA---GGAGTGACACTTGCAGCCACAGTGCGGAAAGAGAGAGACGGCACCACTGTGATCAGAGCTGAAGGAAAAGACGCGGCAACTCAGGTGCGCGTGGAAAATGGCACCTGTGTGATTCTGGCCACGGATATGGGATCATGGTGTGATGACTCACTAACTTATGAGTGTGTGACCATAGACCAGGGGGAAGAACCGGTTGACGTGGACTGCTTTTGCAGAAATGTTGACGGAGTTTACCTGGAGTATGGGCGGTGTGGAAAACAAGAAGGATCAAGAACAAGGCGTTCAGTGCTGATTCCGTCTCACGCTCAGGGAGATCTCACAGGAAGGGGACACAAATGGTTAGAAGGGGATTCACTACGGACGCACCTCACTAGAGTTGAAGGATGGGTCTGGAAGAACAAAGTGCTCACCCTGGCGGTGATCGCCGTTGTGTGGCTGACTGTGGAAAGTGTGGTGACTAGGGTCGTTGTAGTGGTGGTGCTCTTGTGCCTGGCTCCGGTTTATGCCTCACGGTGCACACATCTGGAAAACAGGGATTTTGTCACTGGCACTCAGGGAACCACTCGTGTGACCCTGGTGCTGGAACTGGGAGGATGCGTCACCATAACAGCTGAGGGTAAGCCCTCAATGGATGTGTGGCTTGACTCCATCTACCAGGAGAATCCTGCCAAAACACGTGAGTACTGCCTTCACGCAAAGTTATCGGACACCAAAGTCGCGGCCAGATGCCCTACAATGGGACCCGCCACTTTGGCTGAAGAGCACCAGAGTGGCACAGTGTGTAAGAGAGATCAGAGTGATCGAGGCTGGGGTAATCATTGCGGATTATTTGGAAAAGGCAGCATTGTGACCTGTGTCAAGGCGTCTTGTGAGGCAAAAAAGAAAGCAACAGGACACGTGTATGACGCCAACAAAATTGTGTACACAGTTAAAGTTGAGCCACATACGGGGGATTACGTCGCTGCTAATGAGACTCACAGTGGAAGAAAAACAGCGTCCTTCACGGTTTCCTCGGAGAAGACCATCTTGACCATGGGAGACTACGGAGACGTGTCCTTGTTATGCAGAGTAGCCAGTGGCGTTGACCTTGCTCAGACTGTCATCTTAGAGCTTGACAAGACCTCAGAACATCTACCGACGGCCTGGCAGGTCCACCGGGACTGGTTCAATGATCTAGCCCTACCGTGGAAACATGAGGGAGCACAAAACTGGAACAATGCGGAACGGCTGGTTGAGTTTGGAGCTCCACACGCCGTGAAAATGGACGTGTACAACCTTGGAGACCAGACTGGAGTTTTGCTCAAATCACTTGCTGGTGTTCCTGTGGCGCACATTGATGGGACCAAGTACCACCTGAAAAGTGGTCACGTAACATGCGAGGTAGGACTAGAAAAACTTAAGATGAAAGGTCTCACATACACAATGTGCGACAAGACGAAATTCACATGGAAAAGAATTCCAACAGACAGTGGACATGATACAGTGGTCATGGAGGTTGCGTTCTCTGGGACCAAGCCCTGTAGGATTCCGGTGAGGGCCGTGGCACACGGCTCTCCAGATGTGAACGTGGCTATGTTGATAACACCCAACCCCACAATCGAGAACAATGGTGGTGGTTTCATAGAAATGCAGTTGCCTCCAGGGGACAATATCATCTATGTTGGGGAACTGAGTCACCAGTGGTTCCAAAAAGGGAGTAGTATAGGAAGGGTCTTTCAAAAAACCAGGAAAGGCATAGAAAGGCTGACAGTGATCGGAGAACATGCCTGGGATTTTGGCTCTACTGGTGGTTTCCTGACTTCGGTTGGTAAGGCGCTGCATACAGTTCTTGGCGGTGCCTTTAACAGCCTTTTTGGAGGAGTGGGGTTCTTGCCCAAGATCCTGGTGGGAGTGGCCCTGGCCTGGTTGGGCCTGAACATGAGGAATCCAACCATGTCCATGAGCTTCCTCCTGGCTGGAGGACTGGTTCTGGCCATGACACTCGGAGTGGGGGCTGATGTCGGCTGTGCTGTGGACACCGAACGGATGGAGCTCCGTTGTGGTGAGGGTCTAGTTGTGTGGAGGGAGGTATCCGAGTGGTATGACAACTATGCATACTACCCGGAGACACCAGGAGCCCTTGCCTCGGCCATAAAAGAGACCTTCGAGGAGGGAACTTGTGGCATAGTGCCCCAAAACAGACTTGAAATGGCTATGTGGAGGAGCTCGGCGACAGAACTGAACCTGGCTTTGGCGGAGGGAGACGCAAATCTCACAGTGGTGGTGGACAAGCTCGATCCCACAGATTATCGGGGTGGCATCCCTGGTTTGCTAAAGAAGGGGAAAGACATAAAGGTTTCCTGGAAGAGCTGGGGCCACTCAATGATCTGGAGTGTCCCCGAGGCCCCCCGCCGGTTCATGGTGGGAACAGAGGGAGGCAGTGAGTGCCCACTAGAGAGAAGGAAAACAGGTGTCTTCACGGTGGCAGAGTTTGGAGTTGGCCTGAGAACAAAAGTATTCTTGGACTTCAGACAGGAATCAACACACGAGTGTGACACAGGGGTAATGGGGGCTGCTGTCAAGAATGGCATGGCAGTCCACACAGACCAGAGCCTCTGGATGAAATCCGTGAGAAATGACACAGGGACCTACATAGTGGAACTTCTGGTCACTGACCTGAGAAACTGCTCATGGCCGGCTAGCCACACTATCGACAATGCTGAAGTGGTGGACTCAGAGCTCTTCCTTCCGGCCAGTCTGGCGGGGCCCAGATCCTGGTACAACAGGATACCTGGGTACTCAGAACAAGTGAAAGGACCATGGAAGTACTCGCCCATCCGAGTAACAAGAGAAGAGTGCCCTGGCACGAGGGTTACCATAAATGCCGACTGTGACAAAAGGGGGGCTTCTGTGAGGAGCACCACAGAGAGTGGCAAGGTGATTCCAGAGTGGTGCTGCAGAACGTGCACACTACCTCCAGTGACATTCCGTACGGGGACAGACTGTTGGTATGCCATGGAAATACGTCCTGTTCATGACCAGGGAGGGCTTGTTCGCTCAATGGTGGTGGCAGACAATGGAGAGCTGCTCAGTGAGGGGGGCATCCCCGGAATAGTGGCTCTGTTTGTGGTCCTTGAATATGTCATTCGGAGGAGGCCAGCCACTGGGACAACGGCCATGTGGGGAGGCATAGTTGTTCTTGCACTGCTCGTCACTGGTCTGGTAAGGATCGAGAGTTTAGTGCGCTATGTCGTGGCAGTTGGGATCACATTTCATCTTGAGCTGGGGCCAGAGATAGTGGCTCTGACACTGTTACAGGCTGTGTTTGAGTTGAGGGTGGGCCTGCTCAGCGCTTTTGCGCTGCGCAGCAACCTCACCGTCAGAGAGATGGTAACCATCTACTTCCTTCTGTTGGTTCTGGAGTTGGGATTGCCAAGCGAGGGCCTTGGTGCCCTCTGGAAATGGGGAGATGCACTGGCCATGGGGGCATTGATCTTCAGAGCTTGCACGGCAGAGGAAAAGACCGGTGTTGGACTTCTGCTCATGGCTCTCATGACACAGCAAGACCTGGCGATTGCACATTATGGACTCATGCTCTTCCTGGGCGTGGCCTCATGTTGCTCAATCTGGAAACTGATTCGAGGACACAGAGAACAGAAGGGACTGACTTGGATTGTCCCTTTGGCCGGGCTACTTGGAGGAGAGGGCTCCGGAGTCAGGTTGCTAGCTTTTTGGGAGCTGGCCATCCATGGAAGGAGACGGTCATTCAGTGAACCACTGACTGTTGTGGGAGTCATGCTAACCTTGGCCAGCGGCATGATGCGGCATACCTCTCAGGAGGCTCTTTGCGCGCTCGCCGTGGCTTCGTTCCTTCTGCTTATGCTGGTGCTGGGAACAAGGAAGATGCAGTTAGTGGCTGAATGGAGTGGCTGTGTGGAGTGGCACCCAGAATTGATGAATGAAGGTGGAGAGGTGAGCCTGCGGGTCCGGCAGGATTCAATGGGAAACTTCCACCTGACAGAGCTTGAGAAAGAGGAAAGAGTGATGGCTTTTTGGCTGCTGGCAGGACTGGCGGCTTCGGCCGTTCACTGGTCCGGCATCCTTGGTGTGATGGGATTGTGGACGCTGTCAGAAATGCTGAGAACGGCTCGAAGATCAGACTTGGTCTTCTCTGGACAGGGGGGACGTGAGCGTGGTGATAAGCCCTTTGAGGTCAAGGATGGCGTCTACAGAATCTTCAGCCCAGGACTGCTCTGGGGGCAGCGCCAAGTGGGAGTTGGCTATGGCTTTAAAGGTGTCCTACACACGATGTGGCATGTGACGAGAGGAGCGGCGTTGTCCATTGATGACGCCGTCGCAGGGCCCTACTGGGCTGATGTCAAAGAGGACGTTGTGTGCTACGGTGGAGCCTGGAGTCTTGAGGAGAAGTGGAAAGGTGAGACAGTGCAGGTCCATGCCTTCCCACCGGGGAGAGCCCATGAGGTGCATCAATGTCAGCCCGGGGAACTGCTCCTGGACACAGGTAGGAGGATAGGGGCAGTGCCAATTGATCTGGCAAAGGGGACATCTGGCAGCCCCATCCTCAACTCCCAGGGAGTGGTTGTGGGGCTGTATGGGAACGGACTGAAGACCAATGAAACCTATGTCAGCAGCATTGCTCAGGGTGAGGCGGAAAAAAGCCGACCCAACCTTCCGCCGGCCGTCATTGGCACAGGCTGGACAGCAAAAGGGCAGATTACAGTGCTGGACATGCACCCAGGCTCTGGGAAGACCCACAGAGTCCTCCCGGAGCTCATTCGCCAATGCATTGACAGACGCCTAAGGACACTGGTGTTGGCCCCAACCCGTGTGGTGCTCAAGGAAATGGAGCGTGCCTTGAATGGGAAGAGGGTTAGGTTCCATTCTCCTGCAGTTGGAGATCAACAGGTGGGAGGGGCTATCGTCGATGTGATGTGCCACGCAACCTATGTTAACAGACGCCTGCTCCCGCAGGGGAGACAAAACTGGGAAGTGGCAATCATGGATGAAGCCCATTGGACGGATCCACATAGCATAGCCGCTCGGGGTCACTTGTACACCCTGGCTAAAGAAAACAAATGTGCCCTGGTTCTTATGACGGCAACGCCACCCGGGAAGAGCGAGCCCTTCCCAGAGTCCAACGGAGCAATTTCCAGTGAAGAGAAGCAGATCCCTGATGGGGAGTGGCGTGATGGATTCGACTGGATCACCGAGTATGAGGGGCGCACCGCATGGTTCGTCCCCTCGATTGCAAAAGGTGGCATCATAGCCCGCACCCTGCGACAAAAAGGAAAAAGCGTGATTTGTTTGAATAGCAAGACCTTTGAAAAGGACTACTCCAGAGTGAGAGATGAGAAACCCGACTTCGTGGTCACAACCGACATATCTGAAATGGGGGCCAACCTCGATGTGAGCCGTGTCATAGATGGACGAACAAACATCAAACCGGAAGAGGTTGATGGGCGAGTTGAGCTCACAGGGACCAGACGTGTGACCACGGCCTCGGCGGCCCAACGCCGTGGGAGAGTTGGAAGACAGGAAGGAAGGACAGATGAATACATATACTCTGGACAGTGTGATGATGATGATAGTGGACTTGTGCAGTGGAAGGAAGCGCAGATACTTCTTGACAATATAACAACACTGCGGGGGCCTGTGGCCACCTTCTATGGACCAGAGCAGGACAAAATGCCAGAGGTGGCAGGTCATTTCCGCCTCACTGAAGAGAAAAGAAAGCACTTTCGACACCTTCTCACCCACTGTGACTTCACACCGTGGCTAGCATGGCACGTCGCGGCAAACGTGTCTAGTGTGACAAGTCGGAATTGGACGTGGGAAGGTCCTGAGGAGAACACCGTGGATGAGGCCAATGGAGATCTGGTCACCTTCAGGAGCCCGAATGGGGCTGAAAGAACACTGAGGCCAGTGTGGAGGGATGCGCGCATGTTTAGAGAGGGACGTGATATCAGAGAGTTTGTTGCATATGCCTCAGGGAGACGCAGCTTTGGAGACGTGCTGAGTGGAATGTCCGGGGTCCCTGAGCTTCTGCGCCACAGATGTGTTAGTGCCATGGATGTTTTCTACACACTGATGCATGAGGAGCCTGGCAGCAGAGCAATGAAGATGGCCGAGAGAGATGCTCCAGAGGCCTTCTTGACGGTGGTAGAGATGATGGTGCTCGGCCTGGCCACTCTTGGCGTCGTTTGGTGCTTTGTTGTTCGCACCTCAATCAGTCGCATGATGCTTGGCACGCTGGTACTGCTGGCCTCCTTGGCGCTCCTGTGGGCTGGTGGAGTGAGCTACGGGAACATGGCGGGAGTGGCTCTCATTTTCTACACGCTGCTGACGGTGCTGCAGCCTGAGGCGGGAAAACAGAGAAGCAGTGATGACAACAAGTTGGCCTACTTTCTGTTGACGCTCTGCAGTCTGGCTGGACTGGTGGCCGCCAATGAGATGGGATTTCTGGAGAAGACCAAGGCGGACCTGTCCACAGTGTTGTGGAGTGAACATGAGGAGTTGCGGTCGTGGGAAGAGTGGACCAACATCGACATCCAGCCTGCACGCTCCTGGGGAACTTACGTGCTGGTGGTCTCCCTGTTCACACCATACATTATCCACCAACTCCAGACCAAGATCCAACAGCTCGTCAACAGCGCTGTTGCAACTGGAGCCCAGGCCATGCGAGACCTCGGAGGAGGGGCTCCATTTTTCGGGGTAGCAGGGCATGTAGTGGCTTTGGGCGTGGTATCGCTAGTTGGCGCAACGCCAACCTCTTTGGTGGTTGGCGTTGGTCTGGCGGCATTCCACCTGGCCATTGTGGTGTCTGGACTAGAGGCTGAGCTGACTCAAAGAGCCCACAAAGTCTTCTTCTCGGCAATGGTTCGCAATCCCATGGTGGATGGAGACGTCATCAATCCTTTTGGAGAGGGAGAGGCAAAACCTGCTCTATATGAGAGAAAAATGAGCCTGGTCCTGGCGATAGCGCTTTGCTTAATGTCGGTGGTCATGAACAGAACGGTGCCTTCCATCACCGAGGCTTCTGCTGTGGGACTGGCGGCAGCGGGACAACTGCTCAGACCAGAGGTGGACACCCTGTGGACGATGCCAGTGGCCTGTGGCCTGAGCGGCGTGGTCAGGGGCAGCCTCTGGGGATTCTTGCCCCTTGGGCATAGACTCTGGCTCAGGGCTTCTGGGAGTAGGCGTGGCGGCTCTGAGGGGGACACCCTCGGTGACTTGTGGAAACGGAAGCTCAATGGCTGTACCAAGGAAGAGTTCTTCGCCTATAGGCGCACTGGTATCCTGGAGACGGAAAGGGACAAGGCGCGGGAGCTCCTCAGGAGAGGGGAGACCAACATGGGGCTAGCTGTGTCACGGGGCACAGCTAAACTTGCCTGGCTTGAGGAACGAGGTTACGCAACTCTCAAGGGTGAGGTGGTGGACCTTGGATGTGGAAGAGGCGGCTGGTCATACTATGCAGCTTCTCGACCGGCTGTCATGAGTGTCAAAGCCTACACAATTGGTGGAAAGGGACATGAGACTCCAAAGATGGTGACAAGCTTGGGTTGGAACTTGATCAAGTTCAGAGCGGGAATGGATGTGTTCAGCATGCAACCACACCGAGCTGATACCATCATGTGTGACATTGGAGAAAGCAACCCAGATGCTGTGGTGGAGGGTGAGAGGACACGGAAAGTGATACTGCTCATGGAGCAGTGGAAAAACCGTAACCCCACGGCTACCTGTGTGTTTAAAGTGCTGGCTCCGTACCGCCCAGAGGTCATAGAGGCACTGCACAGGTTCCAGCTGCAGTGGGGCGGAGGACTGGTGAGGACCCCGTTTTCGAGGAACTCAACTCATGAAATGTATTACTCGACTGCTGTCACTGGAAACATTGTGAATTCTGTCAACATCCAATCAAGGAAACTCCTGGCCCGGTTCGGGGACCAGAGGGGACCCACTAGGGTGCCTGAGCTGGACCTTGGAGTTGGGACTCGGTGTGTCGTCTTGGCTGAGGACAAGGTGAAGGAAAAAGATGTGCAGGAGAGGATCAGCGCGCTGCGGGAACAGTATGGTGAGACCTGGCACATGGACAGAGAGCACCCGTACAGGACCTGGCAGTACTGGGGCAGCTACCGCACCGCACCAACCGGGTCAGCGGCGTCACTGATTAATGGAGTTGTGAAACTCCTCAGCTGGCCATGGAACGCGCGGGAGGATGTCGTGCGAATGGCCATGACTGACACCACAGCCTTTGGACAGCAGCGAGTGTTCAAAGAGAAGGTTGACACCAAGGCTCAGGAGCCTCAGCCTGGCACAAAGGTCATCATGAGAGCAGTGAATGATTGGATTCTGGAACGACTGGCACGAAAAAGCAAACCACGAATGTGCAGCAGAGAGGAATTCATAGCAAAAGTGAAGTCCAATGCGGCTCTGGGGGCCTGGTCCGATGAGCAGAACAGGTGGTCAAGCGCAAAGGAGGCTGTGGAAGATCCTGCATTTTGGCAGCTTGTGGATGAAGAGAGAGAGAGACACCTCGCTGGGAGATGCGCCCACTGTGTGTACAACATGATGGGCAAGAGAGAGAAGAAGCTTGGAGAGTTTGGAGTGGCCAAGGGAAGCCGGGCCATATGGTACATGTGGCTGGGGAGCCGCTTTCTGGAGTTCGAAGCTCTTGGCTTCCTGAATGAGGACCATTGGGCCTCCAGGGGGTCCAGTGGATCTGGAGTGGAGGGAATAAGCTTGAACTACCTGGGCTGGTACCTTAAAGGGTTGTCAACACTGGAAGGAGGCCTTTTTTACGCAGATGACACAGCCGGATGGGACACCAAGGTCACTAACGCAGACCTAGAGGATGAAGAACAGCTCCTGCGTTACATGGAGGGTGAACACAAGCAACTGGCGGCTACAATAATGCAGAAGGCATACCACGCTAAAGTGGTAAAAGTTGCCCGGCCCTCCCGAGATGGAGGTTGCATCATGGATGTCATCACTAGAAGAGATCAAAGAGGTTCAGGACAGGTCGTGACTTATGCCCTCAACACCCTCACCAACATAAAGGTTCAGCTGATCCGAATGATGGAAGGGGAGGGAGTCATTGAGGCCACGGACGCACACAACCCAAGACTACTTCGAGTGGAACGATGGCTGAGAGATCATGGAGAAGAACGCCTCGGAAGAATGCTTGTGAGCGGCGATGACTGTGTGGTGAGGCCAGTGGATGACAGGTTCAGCAAGGCGCTCTATTTTCTGAATGACATGGCAAAAACCAGGAAAGATGTTGGGGAATGGGAGCATTCGGTTGGCTTCTCGAACTGGGAGGAGGTCCCCTTCTGCTCACACCACTTCCACGAGCTGGTGATGAAAGATGGGCGCTCCCTCATAGTGCCATGCCGAGACCAAGATGAACTGGTTGGAAGAGCCCGCGTCTCACCAGGGTGCGGCTGGAGCGTCCGTGAAACTGCCTGCCTTTCAAAAGCCTATGGGCAGATGTGGCTGCTGAGTTACTTCCACCGGCGCGACCTGCGAACGCTTGGACTCGCCATTTGCTCGGCGGTGCCCGTCGACTGGGTCCCTACTGGCCGCACGACCTGGAGCATTCATGCTAGCGGAGCTTGGATGACCACAGAGGACATGCTGGATGTCTGGAACAGGGTGTGGATCCTGGACAACCCCTTCATGCACAGCAAAGAAAAGATTACGGAATGGAGGGATGTCCCGTACCTCCCCAAATCCCACGACATGCTGTGTTCCTCCCTTGTTGGGAGGAAAGAGAGGGCAGAGTGGGCCAAGAACATCTGGGGAGCAGTAGAGAAAGTCAGGAAGATGATCGGACAAGAGAAGTTCAAGGACTACCTTTCCTGCATGGACCGACATGACTTGCACTGGGAGCTCAAACTGGAGAGCTCAATAATC
>AFP25094
ATGGCCGGGAAGGCCATTCTGAAAGGAAAGGGGGGCGGTCCCCCTCGACGAGTGTCGAAAGAGACCGCGAAGAAGACGCGTCAGTCVAGGGTCCGAATGCCAAACGGACTCGTGTTGATGCGCATGATGGGGATTTTATGGCACGCCGTAGCCGGCACTGCCAGAAGTCCCGTGTTGAAGTCTTTCTGGAATTCAGTTCCACTAAGACAGGCGACGGCAGCACTCCGGAAAATTAAGAAGGCAGTGAGCACTCTGATGGTAGGTTTGCAAAGACGTGGCAAAAGAAGGTCTGCAGTAAATTGGACAGGTTGGTTGCTGGTTGTTGTCCTA---GGAGTGACACTTGCAGCCACAGTGCGGAAAGAGAGAGACGGCACCACTGTGATCAGAGCTGAAGGAAAAGACGCGGCAACTCAGGTGCGCGTGGAAAATGGCACCTGTGTGATTCTGGCCACGGATATGGGATCATGGTGTGATGACTCACTAACTTATGAGTGTGTGACCATAGACCAGGGGGAAGAACCGGTTGACGTGGACTGCTTTTGCAGAAATGTTGACGGAGTTTACCTGGAGTATGGGCGGTGTGGAAAACAAGAAGGATCAAGAACAAGGCGTTCAGTGCTGATTCCGTCTCACGCTCAGGGAGATCTCACAGGAAGGGGACACAAATGGTTAGAAGGGGATTCACTACGGACGCACCTCACTAGAGTTGAAGGATGGGTCTGGAAGAACAAAGTGCTCACCCTGGCGGTGATCGCCGTTGTGTGGCTGACTGTGGAAAGTGTGGTGACTAGGGTCGTTGTAGTGGTGGTGCTCTTGTGCCTGGCTCCGGTTTATGCCTCACGGTGCACACATCTGGAAAACAGGGATTTTGTCACTGGCACTCAGGGAACCACTCGTGTGACCCTGGTGCTGGAACTGGGAGGATGCGTCACTATAACAGCTGAGGGTAAGCCCTCAATGGATGTGTGGCTTGACTCCATCTACCAGGAGAATCCTGCCAAAACACGTGAGTACTGCCTTCACGCAAAGTTATCGGACACCAAAGTCGCGGCCAGATGCCCTACAATGGGACCCGCCACTTTGGCTGAAGAGCACCAGAGTGGCACAGTGTGTAAGAGAGATCAGAGTGATCGAGGCTGGGGTAATCATTGCGGATTATTTGGAAAAGGCAGCATTGTGACCTGTGTCAAGGCGTCTTGTGAGGCAAAAAAGAAAGCAACAGGACACGTGTATGACGCCAACAAAATTGTGTACACAGTTAAAGTTGAGCCACATACGGGGGATTACGTCGCTGCTAATGAGACTCACAGTGGAAGAAAAACAGCGTCCTTCACGGTTTCCTCGGAGAAGACCATCTTGACCATGGGAGACTACGGAGACGTGTCCTTGTTATGCAGAGTAGCCAGTGGCGTTGACCTTGCTCAGACTGTCATCTTAGAGCTTGACAAGACCTCAGAACATCTACCGACGGCCTGGCAGGTCCACCGGGACTGGTTCAATGATCTAGCCCTGCCGTGGAAACATGAGGGAGCACAAAACTGGAACAATGCGGAACGGCTGGTTGAGTTTGGAGTTCCACACGCCGTGAAAATGGACGTGTACAACCTTGGAGACCAGACTGGAGTTTTGCTCAAATCACTTGCTGGTGTTCCTGTGGCGCACATTGATGGGACCAAGTACCACCTGAAAAGTGGTCACGTAACATGCGAGGTAGGACTAGAAAAACTTAAGATGAAAGGTCTCACATACACAATGTGCGACAAGACGAAATTCACATGGAAAAGAATTCCAACAGACAGTGGACATGATACAGTGGTCATGGAGGTTGCGTTCTCTGGGACCAAGCCCTGTAGGATTCCGGTGAGGGCCGTGGCACACGGCTCTCCAGATGTGAACGTGGCTATGTTGATAACACCCAACCCCACAATCGAGAACAATGGTGGTGGTTTCATAGAAATGCAGTTGCCTCCAGGGGACAATATCATCTATGTTGGGGAACTGAGTCACCAGTGGTTCCAAAAAGGGAGTAGTATAGGAAGGGTCTTTCAAAAAACCAGGAAAGGCATAGAAAGGCTGACAGTGATCGGAGAACATGCCTGGGATTTTGGCTCTACTGGTGGTTTCCTGACTTCGGTTGGTAAGGCGCTGCATACAGTTCTTGGCGGTGCCTTTAACAGCCTTTTTGGAGGAGTGGGGTTCTTGCCCAAGATCCTGGTGGGAGTGGCCCTGGCCTGGTTGGGCCTGAACATGAGGAATCCAACCATGTCCATGAGCTTCCTCCTGGCTGGAGGACTGGTTCTGGCCATGACACTCGGAGTGGGGGCTGATGTCGGCTGTGCTGTGGACACCGAACGGATGGAGCTCCGTTGTGGTGAGGGTCTAGTTGTGTGGAGGGAGGTATCCGAGTGGTATGACAACTATGCATACTACCCGGAGACACCAGGAGCCCTTGCCTCGGCCATAAAAGAGACCTTCGAGGAGGGAACTTGTGGCATAGTGCCCCAAAACAGACTTGAAATGGCTATGTGGAGGAGCTCGGCGACAGAACTGAACCTGGCTTTGGCGGAGGGAGACGCAAATCTCACAGTGGTGGTGGACAAGCTCGATCCCACAGATTATCGGGGTGGCATCCCTGGTTTGCTAAAGAAGGGGAAAGACATAAAGGTTTCCTGGAAGAGCTGGGGCCACTCAATGATCTGGAGTGTCCCCGAGGCCCCTCGCCGGTTCATGGTGGGAACAGAGGGAGGCAGTGAGTGCCCACTAGAGAGAAGGAAAACAGGTGTCTTCACGGTGGCAGAGTTTGGAGTTGGCCTGAGAACAAAAGTATTCTTGGACTTCAGACAGGAATCAACACACGAGTGTGACACAGGGGTAATGGGGGCTGCTGTCAAGAATGGCATGGCAGTCCACACAGACCAGAGCCTCTGGATGAAATCCGTGAGAAATGACACAGGGACCTACATAGTGGAACTTCTGGTCACTGACCTGAGAAACTGCTCATGGCCGGCTAGCCACACTATCGACAATGCTGAAGTGGTGGACTCAGAGCTCTTCCTTCCGGCCAGTCTGGCGGGGCCCAGATCCTGGTACAACAGGATACCTGGGTACTCAGAACAAGTGAAAGGACCATGGAAGTACTCGCCCATCCGAGTAACAAGAGAAGAGTGCCCTGGCACGAGGGTTACCATAAATGCCGACTGTGACAAAAGGGGGGCTTCTGTGAGGAGCACCACAGAGAGTGGCAAGGTGATTCCAGAGTGGTGCTGCAGAACGTGCACACTACCTCCAGTGACATTCCGTACGGGGACAGACTGTTGGTATGCCATGGAAATACGTCCTGTTCATGACCAGGGAGGGCTTGTTCGCTCAATGGTGGTGGCAGACAATGGAGAGCTGCTCAGTGAGGGGGGCATCCCCGGAATAGTGGCTCTGTTTGTGGTCCTTGAATATGTCATTCGGAGGAGGCCAGCCACTGGGACAACGGCCATGTGGGGAGGCATAGTTGTTCTTGCACTGCTCGTCACTGGTCTGGTAAGGATCGAGAGTTTAGTGCGCTATGTCGTGGCAGTTGGGATCACATTTCATCTTGAGCTGGGGCCAGAGATAGTGGCTCTGACACTGTTACAGGCTGTGTTTGAGTTGAGGGTGGGCCTGCTCAGCGCTTTTGCGCTGCGCAGCAACCTCACCGTCAGAGAGATGGTAACCATCTACTTCCTTCTGTTGGTTCTGGAGTTGGGATTGCCAAGCGAGGGCCTTGGTGCCCTCTGGAAATGGGGAGATGCACTGGCCATGGGGGCATTGATCTTCAGAGCTTGCACGGCAGAGGAAAAGACCGGTGTTGGACTTCTGCTCATGGCTCTCATGACACAGCAAGACCTGGCGATTGCACATTATGGACTCATGCTCTTCCTGGGCGTGGCCTCATGTTGCTCAATCTGGAAACTGATTCGAGGACACAGAGAACAGAAGGGACTGACTTGGATTGTCCCTTTGGCCGGGCTACTTGGAGGAGAGGGCTCCGGAGTCAGGTTGCTAGCTTTTTGGGAGCTGGCCATCCATGGAAGGAGACGGTCATTCAGTGAACCACTGACTGTTGTGGGAGTCATGCTAACCTTGGCCAGCGGCATGATGCGGCATACCTCTCAGGAGGCTCTTTGCGCGCTCGCCGTGGCTTCGTTCCTTCTGCTTATGCTGGTGCTGGGAACAAGGAAGATGCAGTTAGTGGCTGAATGGAGTGGCTGTGTGGAGTGGCACCCAGAATTGATGAATGAAGGTGGAGAGGTGAGCCTGCGGGTCCGGCAGGATTCAATGGGAAACTTCCACCTGACAGAGCTTGAGAAAGAGGAAAGAGTGATGGCTTTTTGGCTGCTGGCAGGACTGGCGGCTTCGGCCGTTCACTGGTCCGGCATCCTTGGTGTGATGGGATTGTGGACGCTGTCAGAAATGCTGAGAACGGCTCGAAGATCAGACTTGGTCTTCTCTGGACAGGGGGGACGTGAGCGTGGTGATAAGCCCTTTGAGGTCAAGGATGGCGTCTACAGAATCTTCAGCCCAGGACTGCTCTGGGGGCAGCGCCAAGTGGGAGTTGGCTATGGCTTTAAAGGTGTCCTACACACGATGTGGCATGTGACGAGAGGAGCGGCGTTGTCCATTGATGACGCCGTCGCAGGGCCCTACTGGGCTGATGTCAAAGAGGACGTTGTGTGCTACGGTGGAGCCTGGAGTCTTGAGGAGAAGTGGAAAGGTGAGACAGTGCAGGTCCATGCCTTCCCACCGGGGAGAGCCCATGAGGTGCATCAATGTCAGCCCGGGGAACTGCTCCTGGACACAGGTAGGAGGATAGGGGCAGTGCCAATTGATCTGGCAAAGGGGACATCTGGCAGCCCCATCCTCAACTCCCAGGGAGTGGTTGTGGGGCTGTATGGGAACGGACTGAAGACCAATGAAACCTATGTCAGCAGCATTGCTCAGGGTGAGGCGGAAAAAAGCCGACCCAACCTTCCGCCGGCCGTCATTGGCACAGGCTGGACAGCAAAAGGGCAGATTACAGTGCTGGACATGCACCCAGGCTCTGGGAAGACCCACAGAGTCCTCCCGGAGCTCATTCGCCAATGCATTGACAGACGCCTAAGGACACTGGTGTTGGCCCCAACCCGTGTGGTGCTCAAGGAAATGGAGCGTGCCTTGAATGGGAAGAGGGTTAGGTTCCATTCTCCTGCAGTTGGAGATCAACAGGTGGGAGGGGCTATCGTCGATGTGATGTGCCACGCAACCTATGTTAACAGACGCCTGCTCCCGCAGGGGAGACAAAACTGGGAAGTGGCAATCATGGATGAAGCCCATTGGACGGATCCACATAGCATAGCCGCTCGGGGTCACTTGTACACCCTGGCTAAAGAAAACAAATGTGCCCTGGTTCTTATGACGGCAACGCCACCCGGGAAGAGCGAGCCCTTCCCAGAGTCCAACGGAGCAATTTCCAGTGAAGAGAAGCAGATCCCTGATGGGGAGTGGCGTGATGGATTCGACTGGATCACCGAGTATGAGGGGCGCACCGCATGGTTCGTCCCCTCGATTGCAAAAGGTGGCATCATAGCCCGCACCCTGCGACAAAAAGGAAAAAGCGTGATTTGTTTGAATAGCAAGACCTTTGAAAAGGACTACTCCAGAGTGAGAGATGAGAAACCCGACTTCGTGGTCACAACCGACATATCTGAAATGGGGGCCAACCTCGATGTGAGCCGTGTCATAGATGGACGAACAAACATCAAACCGGAAGAGGTTGATGGGCGAGTTGAGCTCACAGGGACCAGACGTGTGACCACGGCCTCGGCGGCCCAACGCCGTGGGAGAGTTGGAAGACAGGAAGGAAGGACAGATGAATACATATACTCTGGACAGTGTGATGATGATGATAGTGGACTTGTGCAGTGGAAGGAAGCGCAGATACTTCTTGACAATATAACAACACTGCGGGGGCCTGTGGCCACCTTCTATGGACCAGAGCAGGACAAAATGCCAGAGGTGGCAGGTCATTTCCGCCTCACTGAAGAGAAAAGAAAGCACTTTCGACACCTTCTCACCCACTGTGACTTCACACCGTGGCTAGCATGGCACGTCGCGGCAAACGTGTCTAGTGTGACAAGTCGGAATTGGACGTGGGAAGGTCCTGAGGAGAACACCGTGGATGAGGCCAATGGAGATCTGGTCACCTTCAGGAGCCCGAATGGGGCTGAAAGAACACTGAGGCCAGTGTGGAGGGATGCGCGCATGTTTAGAGAGGGACGTGATATCAGAGAGTTTGTTGCATATGCCTCAGGGAGACGCAGCTTTGGAGACGTGCTGAGTGGAATGTCCGGGGTCCCTGAGCTTCTGCGCCACAGATGTGTTAGTGCCATGGATGTTTTCTACACACTGATGCATGAGGAGCCTGGCAGCAGAGCAATGAAGATGGCCGAGAGAGATGCTCCAGAGGCCTTCTTGACGGTGGTAGAGATGATGGTGCTCGGCCTGGCCACTCTTGGCGTCGTTTGGTGCTTTGTTGTTCGCACCTCAATCAGTCGCATGATGCTTGGCACGCTGGTACTGCTGGCCTCCTTGGCGCTCCTGTGGGCTGGTGGAGTGAGCTACGGGAACATGGCGGGAGTGGCTCTCATTTTCTACACGCTGCTGACGGTGCTGCAGCCTGAGGCGGGAAAACAGAGAAGCAGTGATGACAACAAGTTGGCCTACTTTCTGTTGACGCTCTGCAGTCTGGCTGGACTGGTGGCCGCCAATGAGATGGGATTTCTGGAGAAGACCAAGGCGGACCTGTCCACAGTGTTGTGGAGTGAACATGAGGAGTTGCGGTCGTGGGAAGAGTGGACCAACATCGACATCCAGCCTGCACGCTCCTGGGGAACTTACGTGCTGGTGGTCTCCCTGTTCACACCATACATTATCCACCAACTCCAGACCAAGATCCAACAGCTCGTCAACAGCGCTGTTGCAACTGGAGCCCAGGCCATGCGAGACCTCGGAGGAGGGGCTCCATTTTTCGGGGTAGCAGGGCATGTAGTGGCTTTGGGCGTGGTATCGCTAGTTGGCGCAACGCCAACCTCTTTGGTGGTTGGCGTTGGTCTGGCGGCATTCCACCTGGCCATTGTGGTGTCTGGACTAGAGGCTGAGCTGACTCAAAGAGCCCACAAAGTCTTCTTCTCGGCAATGGTTCGCAATCCCATGGTGGATGGAGACGTCATCAATCCTTTTGGAGAGGGAGAGGCAAAACCTGCTCTATATGAGAGAAAAATGAGCCTGGTCCTGGCGATAGCGCTTTGCTTAATGTCGGTGGTCATGAACAGAACGGTGCCTTCCATCACCGAGGCTTCTGCTGTGGGACTGGCGGCAGCGGGACAACTGCTCAGACCAGAGGTGGACACCCTGTGGACGATGCCAGTGGCCTGTGGCCTGAGCGGCGTGGTCAGGGGCAGCCTCTGGGGATTCTTGCCCCTTGGGCATAGACTCTGGCTCAGGGCTTCTGGGAGTAGGCGTGGCGGCTCTGAGGGGGACACCCTCGGTGACTTGTGGAAACGGAAGCTCAATGGCTGTACCAAGGAAGAGTTCTTCGCCTATAGGCGCACTGGTATCCTGGAGACGGAAAGGGACAAGGCGCGGGAGCTCCTCAGGAGAGGGGAGACCAACATGGGGCTAGCTGTGTCACGGGGCACAGCTAAACTTGCCTGGCTTGAGGAACGAGGTTACGCAACTCTCAAGGGTGAGGTGGTGGACCTTGGATGTGGAAGAGGCGGCTGGTCATACTATGCAGCTTCTCGACCGGCTGTCATGAGTGTCAAAGCCTACACAATTGGTGGAAAGGGACATGAGACTCCAAAGATGGTGACAAGCTTGGGTTGGAACTTGATCAAGTTCAGAGCGGGAATGGATGTGTTCAGCATGCAACCACACCGAGCTGATACCATCATGTGTGACATTGGAGAAAGCAACCCAGATGCTGTGGTGGAGGGTGAGAGGACACGGAAAGTGATACTGCTCATGGAGCAGTGGAAAAACCGTAACCCCACGGCTACCTGTGTGTTTAAAGTGCTGGCTCCGTACCGCCCAGAGGTCATAGAGGCACTGCACAGGTTCCAGCTGCAGTGGGGCGGAGGACTGGTGAGGACCCCGTTTTCGAGGAACTCAACTCATGAAATGTATTACTCGACTGCTGTCACTGGAAACATTGTGAATTCTGTCAACATCCAATCAAGGAAACTCCTGGCCCGGTTCGGGGACCAGAGGGGACCCACTAGGGTGCCTGAGCTGGACCTTGGAGTTGGGACTCGGTGTGTCGTCTTGGCTGAGGACAAGGTGAAGGAAAAAGATGTGCAGGAGAGGATCAGCGCGCTGCGGGAACAGTATGGTGAGACCTGGCACATGGACAGAGAGCACCCGTACAGGACCTGGCAGTACTGGGGCAGCTACCGCACCGCACCAACCGGGTCAGCGGCGTCACTGATTAATGGAGTTGTGAAACTCCTCAGCTGGCCATGGAACGCGCGGGAGGATGTCGTGCGAATGGCCATGACTGACACCACAGCCTTTGGACAGCAGCGAGTGTTCAAAGAGAAGGTTGACACCAAGGCTCAGGAGCCTCAGCCTGGCACAAAGGTCATCATGAGAGCAGTGAATGATTGGATTCTGGAACGACTGGCACGAAAAAGCAAACCACGAATGTGCAGCAGAGAGGAATTCATAGCAAAAGTGAAGTCCAATGCGGCTCTGGGGGCCTGGTCCGATGAGCAGAACAGGTGGTCAAGCGCAAAGGAGGCTGTGGAAGATCCTGCATTTTGGCAGCTTGTGGATGAAGAGAGAGAGAGACACCTCGCTGGGAGATGCGCCCACTGTGTGTACAACATGATGGGCAAGAGAGAGAAGAAGCTTGGAGAGTTTGGAGTGGCCAAGGGAAGCCGGGCCATATGGTACATGTGGCTGGGGAGCCGCTTTCTGGAGTTCGAAGCTCTTGGCTTCCTGAATGAGGACCATTGGGCCTCCAGGGGGTCCAGTGGATCTGGAGTGGAGGGAATAAGCTTGAACTACCTGGGCTGGTACCTTAAAGGGTTGTCAACACTGGAAGGAGGCCTTTTTTACGCAGATGACACAGCCGGATGGGACACCAAGGTCACTAACGCAGACCTAGAGGATGAAGAACAGCTCCTGCGTTACATGGAGGGTGAACACAAGCAACTGGCGGCTACAATAATGCAGAAGGCATACCACGCTAAAGTGGTAAAAGTTGCCCGGCCCTCCCGAGATGGAGGTTGCATCATGGATGTCATCACTAGAAGAGATCAAAGAGGTTCAGGACAGGTCGTGACTTATGCCCTCAACACCCTCACCAACATAAAGGTTCAGCTGATCCGAATGATGGAAGGGGAGGGAGTCATTGAGGCCACGGACGCACACAACCCAAGACTACTTCGAGTGGAACGATGGCTGAGAGATCATGGAGAAGAACGCCTCGGAAGAATGCTTGTGAGCGGCGATGACTGTGTGGTGAGGCCAGTGGATGACAGGTTCAGCAAGGCGCTCTATTTTCTGAATGACATGGCAAAAACCAGGAAAGATGTTGGGGAATGGGAGCATTCGGTTGGCTTCTCGAACTGGGAGGAGGTCCCCTTCTGCTCACACCACTTCCACGAGCTGGTGATGAAAGATGGGCGCTCCCTCATAGTGCCATGCCGAGACCAAGATGAACTGGTTGGAAGAGCCCGCGTCTCACCAGGGTGCGGCTGGAGCGTCCGTGAAACTGCCTGCCTTTCAAAAGCCTATGGGCAGATGTGGCTGCTGAGTTACTTCCACCGGCGCGACCTGCGAACGCTTGGACTCGCCATTTGCTCGGCGGTGCCCGTCGACTGGGTCCCTACTGGCCGCACGACCTGGAGCATTCATGCTAGCGGAGCTTGGATGACCACAGAGGACATGCTGGATGTCTGGAACAGGGTGTGGATCCTGGACAACCCCTTCATGCACAGCAAAGAAAAGATTACGGAATGGAGGGATGTCCCGTACCTCCCCAAATCCCACGACATGCTGTGTTCCTCCCTTGTTGGGAGGAAAGAGAGGGCAGAGTGGGCCAAGAACATCTGGGGAGCAGTAGAGAAAGTCAGGAAGATGATCGGACAAGAGAAGTTCAAGGACTACCTTTCCTGCATGGACCGACATGACTTGCACTGGGAGCTCAAACTGGAGAGCTCAATAATC
>AEP25267
ATGGCCGGGAAGGCCATTCTGAAAGGAAAGGGGGGCGGTCCCCCTCGACGAGTGTCGAAAGAGACCGCGAAGAAGACGCGTCAATCTAGGGTCCAAATGCCAAATGGACTCGTGTTGATGCGCATGATGGGGATTTTATGGCACGCCATAGCCGGCACTGCTAGAAGTCCCGTTTTGAAGGCTTTCTGGAAATCAGTTCCACTGAAACAGGCTACGGCAGCACTCCGGAAAATTAAGAAGGCAGTGAGCACCCTGATGGTAGGTCTGCAAAGACGTGGCAAAAGAAGGGCTGCAGTGGACTGGACAGGTTGGTTGCTGGTTGTTGTCCTGTTGGGAGTGACACTTGCAGCCACAGTGCGGAAGGAAAGAGATGGCACCACCGTGATCAGAGCTGAAGGAAAAGATGCTGCAACCCAGGTGCGTGTGGAAAACGGCACCTGTGTGATCCTGGCCACGGATATGGGATCATGGTGTGATGATTCACTAACCTATGAGTGTGTGACCATAGACCAGGGGGAGGAACCGGCTGACGTGGATTGCTTTTGCAGGAATGTTGATGGAGTTTACCTAGAGTATGGGCGGTGTGGAAAACAAGAAGGATCAAGAACAAGGCGTTCAGTGCTGATCCCGTCCCACGCTCAGGGAGATCTCACAGGAAGGGGACACAAATGGTTAGAAGGGGATTCATTGCGGACGCACCTCACTAGAGTTGAGGGATGGGTCTGGAAGAATAAAATGCTCACCCTGGCGGCGATCGCCGTTGTGTGGCTGGCCGTGGAAAGTGTGGTGACTAGGGTCGCCGTAGTGGTGGTGCTCTTGTGCCTGGCTCCGGTTTATGCCTCACGGTGCACACATCTGGAAAACAGGGATTTTGTTACTGGCACTCAGGGGACCACTCGTGTGACTCTGGTGCTGGAACTGGGAGGATGCGTCACCATAACAGCTGAGGGGAAGCCCTCGATGGATGTGTGGCTTGACTCCATCTACCAGGAGAACCCTGCCAAAACACGTGAGTACTGCCTTCACGCAAAGCTATCAAATACCAAAGTCGCGGCCAGATGCCCAACAATGGGACCTGCCACTTTGGCTGAAGAGCACCAGAGCGGCACAGTGTGTAAGAGAGACCAGAGTGACCGAGGCTGGGGTAATCATTGTGGATTATTCGGAAAAGGCAGCATCGTGACCTGTGTCAAGGCGTCTTGTGAGGCAAAAAAGAAAGCTACAGGACACGTGTATGATGCTAACAAAATTGTGTACACAGTCAAAGTAGAACCGCATACGGGGGATTACGTCGCTGTTAATGAGACTCACAGTGGAAGAAAAACAGCGTCCTTCACGGTTTCCTCGGAGAAGACCATCTTGACCATGGGAGACTACGGAGACGTGTCCTTGTTATGCAGAGTAGCCAGCGGTGTTGACCTTGCTCAGACCGTCATCCTGGAGCTTGACAAGACCTCAGAACACCTACCGACGGCCTGGCAGGTCCACCGGGACTGGTTCAATGATTTGGCCCTACCTTGGAAACATGAAGGAGCACAGAATTGGAACAATGCGGAACGGCTGGTTGAGTTTGGAGCTCCACACGCTGTGAAAATGGACGTGTACAACCTTGGAGACCATACTGGAGTGTTGCTTAAATCACTTGCTGGTGTTCCTGTGGCGCACATTGATGGAACCAAGTACCACCTGAAAAGTGGCCACGTGACATGCGAGGTAGGGCTAGAAAAACTTAAGATGAAAGGTCTTACATACACAATGTGCGACAAGACGAAATTCACGTGGAAAAGAATTCCAACAGACAGTGGACATGACACAGTGGTCATGGAAGTCGCGTTCTCTGGGACCAAACCCTGTAGGATCCCGGTGAGGGCCGTGGCACACGGCTCTCCAGATGTGAATGTGGCTATGTTGATAACACCCAACCCCATAATCGAAAACAATGGTGGTGGCTTCATAGAAATGCAGTTACCTCCAGGAGATAATATCATCTATGTTGGGGAACTGAGTCACCAATGGTTCCAAAAAGGGAGTAGCATTGGAAGGGTTTTTCAAAAAACCAGAAAAGGCATAGAAAGGCTGACAGTGATCGGAGAACACGCCTGGGATTTTGGCTCTACTGGTGGTTTCCTGACCTCAGTTGGTAAGGCGCTGCACACAGTTCTTGGCGGTGCCTTTAACAGCCTTTTTGGAGGGGTGGGGTTCTTGCCCAAGATCCTAGTGGGAGTGGTCCTGGCCTGGTTGGGCCTGAACATGAGGAATCCGACCATGTCCATGAGCTTCCTTCTGGCTGGAGGACTGGTTCTGGCCATGACACTCGGAGTGGGAGCTGATGTTGGCTGTGCTGTGGACACTGAACGGATGGAGCTCCGTTGTGGTGAGGGTCTGGTTGTGTGGAGAGAGGTATCCGAGTGGTATGACAATTATGCATACTACCCGGAGACACCAGGAGCTCTTGCCTCAGCCATAAAGGAGACCTTCGAGGAGGGAACTTGTGGCATAGTGCCCCAAAACAGACTTGAGATGGCCATGTGGAGGAGTTCGGCGACAGAACTGAATCTGGCTTTGGCGGAGGGAGACGCAAATCTCACAGTGGTGGTGGATAAACTCGATCCCACAGATTATCGAGGCGGCATTCCTGGCTTGCTAAAAAAGGGGAAAGACATAAAGGTTTCTTGGAAGAGTTGGGGCCACTCAATGATCTGGAGCATCCCCGAGGCCCCCCGTCGGTTCATGGTGGGGACAGAGGGAAGCAGCGAGTGCCCACTAGAGAGAAGGAAAACAGGTGTCTTTACGGTGGCAGAGTTTGGAGTTGGCCTGAGAACAAAAGTATTTTTGGACTTCAGACAGGAATCAACACACGAGTGTGACACAGGAGTGATGGGGGCGGCTGTCAAGAATGGCATGGCAGTCCACACAGACCAGAGCCTCTGGATGAAATCCGTGAGGAATGACACAGGGACTTACATAGTGGAACTTCTGGTCACTGATCTGAGAAACTGTTCATGGCCGGCTAGCCACACCATCGACAATGCTGAGGTGGTGGACTCAGAGCTCTTCCTTCCGGCCAGTCTGGCGGGGCCCAGATCCTGGTATAACAGGATACCTGGGTACTCAGAACAAGTGAAAGGACCATGGAAGTACTCGCCCATCCGAGTAACAAGAGAAGAGTGCCCTGGCACGAGGGTCACCATAAATGCTGACTGTGACAAAAGGGGGGCTTCTGTGAGGAGCACCACAGAGAGTGGCAAGGTGATTCCAGAGTGGTGTTGCCGAACGTGCACACTACCTCCGGTGACGTTCCGCACGGGGACAGACTGCTGGTATGCCATGGAAATACGTCCTGTTCATGACCAGGGAGGGCTTGTCCGCTCAATGGTGGTGGCAGACAATGGAGAGCTGCTCAGCGAGGGGGGCATCCCCGGAATAGTGGCCTTGTTTGTGGTCCTGGAATATGCCATCCGGAGGAGGCCAGCCACTGGAACAACGGCCATGTGGGGAGGCATTGTTGTCCTTGCGCTGCTCGTCACTGGTCTGGTAAAGATCGAAAGCCTAGTGCGTTATGTCGTGGCAGTTGGGATCACATTTCATCTTGAGCTGGGGCCAGAGATTGTGGCTCTGACACTGTTACAGGCTGTGTTTGAGTTGAGGGTGGGCCTGCTCAGCGCTTTTGCGCTGCGCAGTAACCTCACCGTCAGAGAGATGGTAACTATCTACTTCCTTCTGCTGGTTCTGGAGCTGGGATTGCCAAGCGAGGGCCTTGGGGCCCTCTGGAAATGGGGAGATGCACTGGCTATGGGGGCATTGATTTTCAGAGCTTGTACAGCAGAGGAAAAGACCGGTGTTGGACTTCTGCTTATGGCTCTCATGACACAGCAAGACCTGGCGATTGTACAGTATGGACTCATGCTCTTTTTGGGAGTGGCCTCATGTTGCTCAATCTGGAAACTGATTCGAGGACACAGAGAACAGAAGGGACTGACTTGGATTGTCCCTTTGGCCGGGCTACTCGGAGGAGAGGGATCTGGAGTCAGATTGCTAGCTTTTTGGGAGCTGGCCATCCATGGAAGGAGACGGTCATTCAGTGAACCACTGACTGTTGTGGGAGTCATGCTAACCCTAGCCAGCGGCATGATGCGGCACACCTCTCAGGAGGCTCTATGCGCGCTCGCCGTAGCTTCGTTCCTTCTGCTCATGCTGGTGCTAGGGACAAGGAAGATGCAGTTAGTGGCTGAATGGAGTGGCTGTGTGGAGTGGCACCCAGAACTGATGAATGAAGGTGGAGAGGTGAGCCTGCGGGTCCGGCAGGATTCAATGGGAAACTTCCACCTGACAGAGCTTGAGAAAGAGGAAAGGGTGATGGCTTTTTGGCTGCTGGCAGGACTGGCGGCTTCAGCCTTTCACTGGTCCGGCATCCTTGGTGTGATGGGATTGTGGACACTGTCAGAAATGCTGAGAACGGCTCGAAGATCAGACTTGGTCTTCTCTGGACAAGGAGGACGTGAGCGTGGTGACAGGCCCTTTGAGGTCAAGGATGGTGTCTATAGAATCTTTAGCCCAGGATTGCTTTGGGGGCAGCGTCAAGTGGGAGTTGGCTATGGTTCTAAAGGTGTCCTACACACGATGTGGCATGTGACGAGAGGGGCGGCGTTGTACATTGATGACGCCGTCGCAGGGCCCTACTGGGCTGATGTCAAAGAGGACGTTGTATGCTACGGTGGAGCCTGGAGTCTTGAGGAGAAGTGGAAGGGTGAGACAGTGCAGGTCCATGCCTTTCCACCGGGGAGAGCCCATGAGGTGCATCAATGTCAGCCCGGAGAACTGCTCTTGGACACAGGTAGGAGGATAGGGGCAGTGCCAATTGATTTGGCAAAAGGGACATCTGGCAGTCCCATCCTCAACTCCCAGGGAGTGGTTGTGGGGCTGTATGGGAACGGACTGAAGACCAATGAAACCTACGTCAGCAGCATTGCTCAGGGTGAGGCGGAAAAGAGTCGACCCAACCTTCCGCCAGCCGTCATTGGCACAGGCTGGACAGCAAAAGGGCAGATCACAGTGCTGGACATGCACCCAGGCTCTGGGAAGACCCACAGAGTCCTCCCGGAGCTCATTCGCCAATGCATTGACAGACGCCTAAGGACATTGGTGTTGGCCCCAACCCGTGTGGTGCTTAAGGAAATGGAGCGTGCCTTGAATGGGAAGAGGGTCAGGTTCCATTCTCCTGCAGTTGGAGATCAACAAGTGGGAGGGTCTATTGTCGATGTGATGTGCCATGCAACCTATGTCAACAGACGCCTGCTCCCGCAGGGGAGACAGAATTGGGAAGTGGCAATCATGGATGAAGCTCATTGGACAGATCCACACAGCATAGCCGCTCGGGGTCACTTGTACACCCTGGCTAAAGAAAACAAATGTGCCTTGGTTCTTATGACTGCAACGCCACCTGGGAAGAGCGAGCCCTTCCCAGAGTCTAACGGAGCAATTTCCAGTGAAGAGAAGCAGATCCCTGATGGAGAGTGGCGTGACGGATTCGACTGGATCACCGAGTATGAGGGGCGTACTGCATGGTTCGTTCCCTCGATTGCAAAAGGTGGCATCATAGCACGTACCCTGAGACAAAAAGGAAAAAGTGTGATCTGTCTGAACAGCAAGACCTTTGAAAAGGACTACTCCAGAGTGAGAGATGAGAAACCCGACTTCGTGGTCACAACCGACATATCTGAAATGGGGGCCAACCTCGATGTGAGCCGTGTCATAGATGGACGAACAAACATCAAACCGGAAGAGGTTGATGGGCGAGTTGAGCTCACAGGGACCAGACGTGTGACCACGGCCTCTGCGGCCCAACGCCGTGGGAGAGTCGGAAGACAGGAGGGAAGAACAGATGAATACATATACTCTGGACAGTGTGATGATGATGATAGTGGACTTGTGCAGTGGAAGGAAGCGCAGATACTTCTTGATAACACAACAACACTGCGGGGGCCTGTGGCCACCTTCTATGGACCAGAGCAGGACAAGATGCCAGAGGTGGCAGGTCATTTCCGCCTCACTGAAGAGAAAAGAAAGCACTTTCGACATCTTCTCACACACTGTGACTTCACGCCGTGGCTAGCATGGCACGTCGCAGCAAACGTGTCTAGTGTGACAAGTCGGAGCTGGACGTGGGAAGGTCCTGAGGAGAACACCGTGGATGAGGCCAATGGAGATCTGGTCACCTTCAGGAGCCCGAATGGGGCTGAAAGAACATTGAGGCCAGTGTGGAGGGATGCGCGCATGTTCAGAGAGGGACGTGACATCAGAGAGTTCGTAGCGTATGCCTCAGGGAGACGCAGCTTCGGAGACGTGCTGAGCGGAATGTCCGGGGTTCCTGAACTTCTGCGCCACAGATGTGTTAGTGCCATGGATGTTTTTTACACGCTGATGCATGAGCAGCCTGGCAGTAGAGCAATGAAGATGGCCGAGAGAGATGCTCCAGAGGCCTTCTTGACGGTGGTGGAGATGATGGTGCTCGGCCTGGCCACTCTTGGCGTCGTTTGGTGCTTTGTTGTTCGCACTTCAATCAGCCGGATGACGCTTGGCACGCTGGTACTGCTGGCCTCTTTGGCGCTCCTGTGGGCTGGCGGTGTAAGCTACGGGAACATGGCAGGAGTGGCTCTCATTTTTTACACGTTGCTGACGGTGCTGCAGCCTGAGGCGGGAAAACAGAGAAGCAGCGATGACAACAAGCTGGCCTACTTTCTGTTGACGCTCTGCAGTCTGGCTGGACTGGTGGCCGCCAATGAGATGGGATTTCTGGAGAAGACCAAGGCCGACCTGTCCACGGTGTTGTGGAGTGAACATGAGGAGTTGCGGTCGTGGGAAGAGTGGACCAATATCGACATCCAGCCTGCACGTTCTTGGGGAACTTACGTGTTGGTCGTCTCCCTGTTCACACCATACATAATCCACCAACTTCAGACCAAGATCCAACAGCTCGTCAACAGCGCTGTTGCAACCGGAGCCCAGGCCATGCGAGACCTCGGAGGAGGGTCTCCATTTTTTGGGGTAGCAGGGCATGTAATGGCTTTGGGAGTGGTATCTCTAGTTGGTGCAACGCCAACCTCTTTGGTGGTTGGTGTTGGTCTGGCGGCGTTCCACCTGGCCATTGTGGTGTCCGGACTAGAGGCTGAGCTGACACAAAGAGCCCACAAAGTCTTCTTCTCGGCAATGGTACGCAATCCTATGGTGGATGGAGACGTCATCAATCCATTTGGAGAGGGAGAGGCAAAACCTGCTCTATATGAGAGAAAAATGAGCCTGGTCTTGGCGATAGTGCTTTGCTTGATGTCAGTGGTCATGAACAGAACGGTGCCTTCCATCACCGAGGCTTCTGCTGTGGGACTGGCGGCAGCGGGACAACTGCTCAGACCAGAGGCGGACACCCTTTGGACGATGCCAGTGGCCTGTGGCCTGAGCGGCGTGGTCAGGGGCAGTCTCTGGGGATTCTTGCCCCTTGGGCACAGACTCTGGCTTAGGGCTTCTGGGAGTAGGCGTGGCGGCTCTGAAGGGGACACTCTTGGTGACTTGTGGAAACGGAAGCTCAATGGCTGTACCAAGGAAGAGTTCTTCGCCTATAGGCGCACTGGCATCCTGGAGACGGAAAGGGACAAGGCGCGGGAACTCCTTAGGAGAGGGGAGACCAACATGGGGCTGGCGGTATCACGGGGCACGGCAAAACTTGCCTGGCTTGAGGAACGAGGTTATGCAACTCTCAAGGGTGAGGTCGTGGACCTTGGATGTGGAAGAGGCGGCTGGTCATACTATGCAGCCTCTCGGCCGGCTGTCATGAGTGTCAAAGCCTATACAATTGGTGGAAAGGGACATGAGACTCCAAAGATGGTGACAAGCCTGGGTTGGAACCTGATTAAGTTCAGAGCGGGAATGGATGTGTTCAGTATGCAACCACACCGAGCTGACACCATCATGTGTGACATTGGAGAAAGCAACCCAGATGCCATGGTGGAGGGTGAGAGGACACGGAAAGTGATTCTACTCATGGAACAGTGGAAAAACCGTAACCCCACGGCCACCTGTGTCTTCAAAGTGCTGGCCCCGTACCGCCCAGAGGTCATAGAAGCACTGCATAGATTCCAACTGCAGTGGGGCGGAGGACTGGTGAGGACCCCCTTTTCAAGGAACTCAACCCATGAGATGTATTACTCGACTGCTGTCACTGGAAACATTGTGAATTCTGTCAACATCCAGTCAAGGAAACTCCTGGCCCGGTTTGGGGACCAGAGGGGACCCACCAGGGTGCCTGAGCTGGACCTTGGAGTTGGGACTCGTTGTGTTGTCTTGGCTGAGGACAAGGTGAAAGAAAAAGATGTGCAGGAGAGGATCAGTGCGTTGCGGGAACAGTATGGTGAGACCTGGCACATGGACAGAGAGCACCCGTACAGGACCTGGCAGTACTGGGGCAGTTACCGAACCGCGCCAACCGGGTCGGCGGCGTCACTGATTAATGGAGTCGTGAAACTTCTCAGCTGGCCCTGGAACGCGCGGGAGGATGTCGTGCGAATGGCCATGACTGACACCACAGCCTTTGGACAGCAGCGAGTGTTCAAAGAGAAGGTTGACACCAAGGCTCAGGAGCCTCAGCCTGGCACAAAGGTCATCATGAGAGCAGTGAATGACTGGATTCTGGAACGATTAGCACGAAAAAGCAAACCACGAATGTGCAGCAGAGAGGAATTCATAGCGAAGGTGAAATCCAACGCAGCCTTGGGGGCTTGGTCTGATGAGCAGAACAGGTGGTCAAGTGCAAAAGAGGCTGTGGAGGATCCCGCATTCTGGCAGCTCGTGGATGAAGAGAGAGAGAGACACCTTGCTGGGAGATGCGCCCACTGTGTGTATAACATGATGGGCAAGAGAGAAAAGAAGCTTGGAGAGTTCGGAGTGGCTAAAGGAAGCCGGGCCATATGGTACATGTGGCTGGGGAGCCGCTTTCTGGAGTTCGAAGCTCTTGGCTTTTTGAATGAGGACCATTGGGCCTCCAGGGGGTCCAGTGGATCTGGAGTGGAAGGAATAAGCCTGAACTACCTGGGCTGGCATCTTAAAGGGTTGTCAACACTGGAAGGAGGCCTTTTTTACGCAGATGACACAGCCGGCTGGGATACCAAGGTCACTAACGCAGACCTAGAGGATGAAGAGCAGCTCTTACGCTACATGGAGGGTGAACACAAGCAACTGGCGGCTACAATAATGCAGAAGGCATACCACGCTAAAGTGGTAAAAGTTGCCCGGCCCTCTCGAGATGGAGGCTGCATCATGGATGTCATCACAAGAAGAGACCAAAGAGGTTCAGGACAGGTTGTGACTTATGCCCTCAACACCCTTACCAACATAAAGGTTCAACTAATCCGAATGATGGAGGGGGAGGGAGTCATTGAGGCCTCGGACGCACATAACCCAAGACTACTCCGAGTGGAACGATGGCTGAGAGATCATGGAGAAGAACGTCTCGGAAGAATGCTCGTGAGCGGCGATGACTGTGTGGTGAGGCCGGTGGATGATAGGTTCAGTGGGGCGCTCTACTTTCTGAATGACATGGCAAAAACCAGGAAAGACATCGGGGAATGGGAGCATTCGGTTGGCTTCTCGAACTGGGAGGAGGTTCCTTTCTGCTCACACCATTTCCACGAGCTGGTAATGAAAGATGGGCGCGCCCTCATAGTGCCATGCCGAGACCAAGATGAACTGGTTGGAAGAGCCCGCGTCTCACCAGGCTGCGGTTGGAGCGTCCGTGAAACTGCCTGCCTTTCAAAAGCTTATGGGCAGATGTGGCTGCTGAGTTACTTCCACCGGCGCGACCTGCGAACGCTTGGACTCGCCATCTGTTCGGCGGTGCCCGTCGACTGGGTCCCTACTGGTCGCACGACCTGGAGCATTCATGCTAGCGGAGCCTGGATGACCACAGAGGACATGCTGGATGTCTGGAACAGGGTGTGGATTCTGGACAACCCCTTCATGCATAGCAAAGAAAAGATTGCGGAATGGAGAGATGTCCCGTACCTCCCCAAATCCCATGACATGCTGTGTTCCTCCCTTGTTGGGAGGAAAGAGAGGGCAGAATGGGCCAAGAACATCTGGGGATCAGTAGAGAAAGTCAGGAAGATGATCGGACAAGAGAAGTTCAAGGACTACCTTTCCTGCATGGACCGGCATGACTTGCACTGGGAGCTCAAACTGGAGAGCTCAATAATC
>AGI05090
ATGGCCAGGAAGGCCATTCTGAAAGGAAAGGGGGGCGGTCCCCCTCGACGAGTGTCGAAAGAGACCGCAAAGAAGACGCGTCAACCCAGAGTCCAAATGCCAAATGGACTCGTGTTGATGCGCATGATGGGGATCTTGTGGCATGCCATAGCTGGCACTGCCAGAAGCCCTGTTTTAAAATCCTTCTGGAATTCAGTTCCTCTGAAACAGGCCACGGCAGCACTACGGAAAATCAAAAAGGCAGTGAGCACTTTGATGGTAGGCTTGCAAAGACGTGGAAAAAAGAGGTCAACAACAGACTGGATGGGCTGGCTGCTTGTTACTGTTTTACTGGGGGTTACACTCGCGGCAACAGTACGGAAGGAAGGGGACGGCACGACTGTGATCAGGGCTGAAGGAAAGGACGCAGCAACTCAGGTGCGCGTGGAGAATGGCTCCTGTGTGATATTGGCCACGGACATGGGGTCATGGTGTGACGACTCACTGTCCTATGAGTGTGTGACCATAGACCAGGGGGAAGAACCGGTTGATGTGGATTGCTTTTGCAGAAATGTTGATGGGGTCTACCTTGAGTATGGACGGTGTGGAAAACAGGAAGGATCAAGGACAAGGCGCTCAGTGCTAATTCCGTCCCATGCCCAGGGGGAGCTCACCGGAAGGGGACATAAATGGTTGGAAGGAGATTCATTGCGAACGCATCTCACCAGAGTTGAAGGGTGGGTTTGGAAAAACAAACTACTTGCCCTGGCAGTGGTAGCCGTTGTGTGGTTGACCGTGGAAAGTGTGGTGACCCGAATCGCCGTTGTGGTTGTGCTCCTCTGCCTGGCTCCGGTTTATGCGTCACGATGCACACATCTGGAGAACAGGGATTTTGTCACTGGCACTCAAGGAACCACGAGAGTGACTCTGGTGTTGGAGCTGGGTGGATGTGTCACGATCACTGCTGAGGGGAAGCCCTCAATGGATGTGTGGCTTGATTCCATCTATCAGGAGAACCCGGCCAAAACACGCGAGTACTGTCTGCATGCCAAGCTATCGAATACCAAGGTTGCGGCCAGATGCCCAACAATGGGGCCCGCCACTCTGGCTGAAGAGCATCAGAGTGGTACGGTGTGCAAGAGAGACCAGAGTGACCGAGGCTGGGGCAATCACTGCGGATTGTTTGGAAAGGGCAGTATTGTGACCTGCGTTAAGGTGGCTTGTGAGGCAAAGAAGAAGGCCACTGGACATGTGTATGACGCCAACAAGATCGTGTACACCGTTAAGGTGGAGCCACACACGGGGGACTATGTTGCCGCCAATGAAACCCACAGTGGGAGGAAGACGGCATCCTTCACGGTCTCCTCAGAAAAAACCATCTTGACTATGGGGGATTATGGAGATGTGTCCTTGTTGTGCAGAGTCGCCAGTGGCGTTGACCTGGCTCAGACTGTCATTCTTGAGCTTGACAAGACTCTGGAACACCTTCCGACTGCTTGGCAGGTCCATCGTGACTGGTTCAATGATCTGGCTCTACCGTGGAAACACGAAGGAGCGCAACAATGGAACAATGCTGAGCGGCTGGTTGAATTTGGAGCTCCGCATGCCGTTAAAATGGATGTGTATAACCTTGGAGATCAAACTGGGGTGTTGCTAAAGTCACTTGCTGGGGTTCCTGTGGCGCACATTGATGGAACAAAATACCACCTAAAAAGCGGCCATGTAACATGCGAGGTTGGATTAGAGAAGCTTAAAATGAAGGGTCTCACATACACAATGTGTGACAAAACGAAGTTCGCATGGAAGCGGACCCCAACAGATAGCGGACATGACACAGTGGTCATGGAAGTCACGTTCTCTGGAACAAAACCTTGCAGGATCCCAGTACGGGCAGTGGCACACGGCTCTCCAGATGTAAATGTGGCCATGCTGATAACACCAAACCCCACCATTGAGAACAACGGAGGTGGCTTCATAGAGATGCAGCTACCCCCAGGGGACAACATTATTTATGTCGGGGAGCTAAGCCATCAGTGGTTCCAGAAGGGGAGTAGCATCGGAAGGGTTTTTCAAAAGACCAGGAAGGGCATCGAGAGACTGACAGTGATAGGAGAACATGCCTGGGACTTCGGTTCCACTGGAGGTTTCTTGACCTCGGTAGGCAAAGCGCTGCACACAGTCCTCGGCGGTGCCTTCAACAGTATCTTTGGGGGAGTGGGGTTTATGCCCAAGCTCCTGTTGGGTGTAGCCTTGGCCTGGTTGGGCCTGAACATGAGGAACCCTACTATGTCCATGAGCTTCCTCTTGGCTGGGGGACTGGTCCTGGCTATGACACTTGGAGTGGGTGCTGATGTTGGTTGTGCCGTGGACACCGAGCGAATGGAACTCCGCTGTGGTGAGGGCCTAGTTGTGTGGAGGGAAGTCTCCGAGTGGTACGACAACTACGCATACTACCCAGAAACGCCAGGAGCGCTAGCATCGGCCATAAAGGAAACGTTTGAGGAAGGAAATTGTGGCATAGTACCACAAAACAGACTTGAGATGGCAATGTGGAGGAGTGCAGTGACAGAACTTAACCTGGCTTTGGCGGAAGGAGACGCAAACCTCACGGTGGTGGTGGACAAACTCGATCCCACCGACTACCGGGGCGGTGTTCCTGGCCTATTGAAGAAAGGAAAAGACATTAAGGTTTCTTGGAAGAGTTGGGGCCAATCAATGATCTGGAGCATCCCCGAGGCTCCCCGCCGCTTCATGGTGGGCACGGAGGGAGGAAATGAGTGCCCATTGGAGAGAAGGAAGACAGGCGTCTTCACGGTGGCGGAATTTGGGGTTGGTCTGAGAACAAAGGTTTTTCTGGATTTCAGACAGGAACCAACACATGAATGTGACACTGGAGTGATGGGGGCTGCCGTCAAGAATGGCATGGCGGTCCACACTGACCAAAGCCTCTGGATGAAATCTGTGAAAAATGACACTGGAACTTACATAGTTGAATTATTGGTTACTGACTTGAGAAACTGCTCATGGCCGGCTAGTCACACCATCGATAATGCTGAGGTCGTGGATTCGGAGCTTTTCCTTCCAGCTAGCCTGGCAGGGCCTAGGTCCTGGTACAACAGGATACCTGGGTATGCAGAACAGGTGAAAGGACCATGGAAGTACTCGCCCATCCGAGTCACAAGGGAGGAGTGCCCTGGCACGAAAGTCACCATAAGTGCCAACTGTGACAAACGGGGAGCTTCTGTGAGGAGCACCACGGAGAGCGGCAAGGTGATCCCGGAATGGTGCTGCCGGACATGCACACTACCGCCAGTGACGTTCCGCACGGGGACTGACTGCTGGTATGCCATGGAAATACGCCCGGTCCACGACCAGGGGGGTCTTGTTCGTTCAATGGTGGTGGCGGACAATGGAGAGCTGCTCAGTGAGGGGGGAGTTCCCGGAATTGTGGCACTGTTTGTGGTCCTCGAATATGTCATCCGGAGGAGACCAGCTACAGGGACAGCGGTCGTGTGGGGAGGCATTGTGGTTCTTGCACTGCTCGTCACCGGAATGGTCAAGATTGAGAGTTTGGTGCGATACGTCGTGGCGGTGGGGATCACATTCCATCTCGAGTTGGGGCCAGAGATTGTGGCCCTGACGCTGCTCCAGGCCGTGTTTGAGCTGAGGGTGGGCCTGCTCAGCGCTTTCGCACTGCGCAGAGGCCTCACTGTCCGAGAGATGGTGACAATCTACTTCCTACTGCTGGTCTTGGAGCTAGGGTTGCCAGGTGAGAGCTTTGAGGGTCTCTGGAAATGGGGTGACGCCTTGGCCATGGGGGCGCTGATATTCCGAGCTTGCACCGCAGAGGGGAAAGCTGGTGTCGGACTCCTGCTGATGGCCCTCATGACACAGCGGGACTTGGTGACCGTGCACTATGGACTCATAATCTTCCTGGGTGTGGCTTCGGCTTGCTCGGTCTGGAGATTGATCAGGGGACACAGGGAGCAGAAAGGACTGACCTGGATTGTTCCTTTGGCCGGACTAATGGGGGGAGAGGGCTCTGGAATCAGGCTGCTAGCTTTCTGGGAGCTGTCAACCCACAGAGGGAGACGGTCATTTAGTGAACCACTGACTGTCGTGGGAGTCATGCTGACACTGGCTGGCGGCATGATGCGCCACACTTCCCAGGAGGCTTTGTGCGCACTCGCAGTGGCTTCATTCCTCCTACTCATGCTAGTGTTGGGGACAAGGAAGATGCAGCTAGTGGCTGAATGGAGTGGCTGTGTAGAATGGCACCCGGAACTGGTAAACGAGGGTGGAGAGGTGAGCTTGCGGGTGCGGCAGGATTCAATGGGAAACTTTCACCTGACGGAGCTTGAGAAAGAAGAGAGAGTGATGGCCTTTTGGTTACTTGCTGGGCTTGCAGCTTCGGCCTTCCACTGGTCGGGGATTCTTGGAGTGATGGGACTGTGGACGCTATCAGAAATGATGAGATCGGCCCGAAGATCTGACTTGGTCTTCTCCGGACAGGGGGGGCGCGAGCGAGGCGATAGACCTTTCGAGGTCAGGGATGGTGTCTACAGGATCTTCAGTCCTGGTCTGCTCTGGGGGCAACGCCAGGTGGGAGTCGGATATGGCTTCAAGGGTGTTCTGCACACGATGTGGCATGTGACAAGAGGAGCGGCGTTGTCCATCAATGACGCTGTGGCAGGTCCATACTGGGCTGATGTCAAGGAAGACGTTGTGTGCTACGGTGGAGCCTGGAGCCTAGAGGAAAAATGGAAAGGTGAGATAGTGCAGGTCCATGCCTTCCCACCGGGGAGGGCCCATGAGGTGCATCAGTGCCAGCCTGGAGAACTGCTCCTGGACACAGGGAGAAGGATGGGAGCAGTACCGATCGACCTGGCCAAGGGAACATCTGGCAGCCCCATCCTGAATGCTCAAGGAGCAGTGGTGGGACTGTATGGAAACGGACTGAAAACCAATGAGACTTATGTCAGCAGCATTGCTCAAGGAGAGGTTGAAAAAAGCCGACCCAACCTCCCGCAGGCTGTCGTGGGCACGGGGTGGACCGCAAAGGGCCAGATCACAGTGCTGGACATGCACCCAGGCTCTGGGAAGACCCACAGAGTCCTCCCGGAGCTCATCCGCCAATGCATCGACAGACGCCTGAGGACTCTGGTGTTGGCACCAACTCGCGTGGTGCTCAAGGAAATGGAACGTGCACTGAATGGGAAGAGAGTCAGGTTCCACTCTCCCGCGGTAAGTGACCAACAGGTGGGAGGGGCAATCGTCGATGTCATGTGCCACGCCACCTATGTCAACAGACGGCTGCTCCCGCAGGGGAGACAAAACTGGGAGGTGGCAATCATGGACGAAGCCCATTGGACAGATCCACATAGCATAGCCGCCAGGGGTCATTTGTATACTCTGGCAAAAGAAAACAAATGCGCTTTGGTCCTCATGACGGCAACACCGCCTGGGAAGAGTGAGCCTTTCCCGGAGTCCAATGGAGCCATCACCAGTGAAGAGAAACAGATCCCTGAGGGAGAGTGGCGTGACGGGTTTGACTGGATCACCGAGTATGAAGGGCGCACCGCTTGGTTCGTTCCATCGATTGCAAAGGGTGGTGTCATTGCTCGCACCTTGAGACAAAAAGGGAAAAGCGTGATTTGCCTGAACAGCAAAACCTTTGAAAAGGATTACACCAGAGTGAGAGATGAAAAGCCTGACTTTGTGGTGACGACCGACATATCTGAAATGGGGGCCAACCTTGATGTGAGCCGTGTCATAGATGGGCGAACAAACATCAAGCCGGAAGAGGTTGACGGGAGAGTTGAGCTCACCGGGACCAGGCGCGTGACCACGGCCTCCGCGGCGCAACGCCGTGGGAGAGTCGGCAGACATGAAGGACGAACAGATGAATACATATACTCTGGACAGTGTGATGATGATGACAGTGGACTCGTGCAGTGGAAGGAAGCGCAGATACTCCTCGATAACATAACAACTTTACGAGGACCTGTGGCCACCTTCTATGGACCAGAGCAGGACAAAATGCCAGAGGTGGCAGGCCACTTCCGACTTACCGAGGAGAAGAGAAAGCACTTTCGACACCTTCTCACCCACTGCGACTTCACACCGTGGTTGGCATGGCATGTTGCAGCGAATGTGTCCAGTGTGACAAACCGAAACTGGACATGGGAAGGCCCAGAGGAAAACGCAGTGGATGAGGCCAATGGAGATCTGGTCACCTTCAGGAGCCCGAATGGGGCTGAAAGAACGCTGAGGCCGGTGTGGAGAGATGCGCGTATGTTCAGAGAAGGACGTGACATCAGAGAATTTGTGGCGTACGCTTCAGGGCGGCGCAGCATCGGAGACGTGCTGACAGGAATGTCGGGGGTACCCGAGCTTCTGCGCCACAGATGTGTTAGCGCCCTGGATGTCTTCTACACGTTGATGCATGAGGAACCTGGCAGCCGGGCAATGAGGATGGCGGAGAGAGACGCCCCAGAGGCATTTCTCACGATGGTGGAAGTGATGGTGCTTGGCCTGGCAACTTTGGGTGTCATCTGGTGCTTCGTTGTCCGAACTTCGATAAGCCGCATGATGCTCGGGACGCTGGTACTGCTGGCCTCCCTAGCACTTTTGTGGGCTGGCGGTGTCAGCTACGGGAACATGGCTGGAGTGGCCCTCATCTTCTACACGCTGCTAACGGTGTTGCAGCCTGAGGCAGGAAAACAGAGAAGCAGTGATGACAACAAGCTGGCTTACTTTCTGCTGACTCTCTGCAGTCTGGCTGGATTGGTCGCCGCCAATGAAATGGGGTTCCTTGAGAGAACCAAGGCGGACCTGTCCACAGTGCTGTGGAGCGAACAGGAGGAGCCGCGGTCATGGGGTGAGTGGACAAACATAGACATCCAGCCAGCAAGGTCCTGGGGGACTTATGTGCTGGTGGTGTCTCTCTTCACTCCATACATCATTCACCAACTTCAGACCAAGATTCAACAGCTTGTCAACAGCGCCGTGGCCTCGGGGGCGCAGGCCATGAGAGACCTTGGGGGGGGGACTCCCTTCTTCGGGGTGGCAGGGCACGTGATGTCCCTGGGAGTGGTGTCACTGGTAGGGGCCACACCCACCTCCTTGGTAGTGGGTGTTGGGCTGGCTGCATTTCATCTGGCCATCGTGGTGTCTGGATTGGAGGCTGAATTGACACAAAGAGCCCACAAGGTCTTCTTCTCGGCAATGGTACGAAACCCAATGGTGGATGGGGACGTCATCAACCCGTTTGGGGAAGGGGAGACAAAACCAGCCCTGTATGAGAGGAAAATGAGCCTGGTTCTGGCAGTGGTGCTTTGTCTGATGGCGGTGGTCATGAACAGAACGGTGGCTTCCATCACGGAAGCCTCAGCCGTGGGGCTGGCGGCAGTCGGACAGCTGCTTAGACCGGAGATCGACACACTGTGGACAATGCCAGTGGCCTGTGGCTTGAGCGGTGTGGTTAGGGGCAGCCTTTGGGGGTTTTTGCCCCTTGGGCACCGGCTCTGGCTTCGGGCCTCTGGGAGCAGGCGAGGTGGCTCTGAGGGAGACACACTTGGCGACCTCTGGAAACAGAGACTGAACAGCTGCACCAAGGAGGAATTCTTTGTCTACAGACGCACTGGCATTCTGGAGACGGAGAGAGACAAGGCCAGAGAGCTGCTAAGGAAGGGGGAAACCAACATGGGGCTGGCGGTCTCACGAGGGACGGCAAAACTGGCCTGGCTCGAGGAACGCGGCTATGCAACTCTCAAAGGGGAAGTGGTAGACCTTGGATGTGGAAGAGGTGGCTGGTCCTATTATGCAGCCTCCCGACCGGCTGTCATGAGTGTTAAAGCATACACAATTGGCGGAAAGGGACATGAAACCCCAAAGATGGTGACAAGCCTGGGCTGGAATTTGATCAAATTTAGAGCAGGAATGGATGTGTTCAGCATGCAACCACATCGGGCTGACACCATCATGTGTGACATTGGAGAAAGCAGCCCGGATGCCGCTGTGGAAGGTGAGAGGACAAGGAGAGTGATATTGCTCATGGAGCAATGGAAAAACCGGAACCCCACGGCTGCCTGTGTGTTCAAGGTGCTGGCCCCATACCGCCCAGAGGTGATAGAAGCACTACACAGATTTCAACTGCAGTGGGGTGGTGGACTGGTGAGGACCCCTTTCTCAAGGAACTCAACCCATGAAATGTACTACTCGACCGCCGTTACTGGGAACATTGTGAACTCCGTCAACATCCAGTCAAGGAAACTCCTAGCCCGGTTTGGAGACCAGAGAGGACCCACCAGAGTGCCTGAGCTGGATCTGGGAATCGGAACTCGGTGTGTGGTTTTGGCTGAGGACAGAGTGAGAGAAAAAGATGTGCAGGAGAGGATCAGAGCGTTGAGGGAACAGTACAGTGAAACTTGGCACGTGGATGGAGAGCACCCGTACCGGACATGGCAGTATTGGGGCAGTTACCGAACTGCGCCAACTGGCTCAGCGGCGTCTCTGATCAATGGGGTTGTGAAACTACTCAGCTGGCCATGGAACGCACGGGAGGATGTTGTACGCATGGCAATGACTGACACCACAGCTTTCGGGCAGCAGAGGGTGTTCAAGGAGAAGGTTGACACCAAGGCTCAAGAGCCCCAGCCTGGCACAAAGGTCATCATGAGAGCGGTGAATGACTGGATCCTGGAACGACTGGCGCAAAAGAGCAAACCACGAATGTGCAGCAAAGAGGAATTTATAGCAAAGGTGAAATCCAATGCGGCCCTGGGGGCGTGGTCTGATGAGCAGAACAGATGGTCAAATGCGAAAGAGGCTGTGGAGGACCCCGTTTTCTGGCAGCTTGTGGACGAAGAGAGAGAGAGACACCTTGCCGGGAGATGCGCCCACTGCGTGTATAACATGATGGGCAAGAGAGAGAAGAAGCTTGGAGAGTTTGGAGTGGCCAAGGGCAGCCGAGCCATCTGGTACATGTGGCTGGGAAGCCGCTTTCTAGAGTTTGAGGCACTCGGATTCCTAAATGAAGACCACTGGGCCTCTAGAGAGTCCAGTGGAGCTGGAGTGGAAGGAATAAGCCTGAACTACCTGGGCTGGCACCTAAAAAAATTGTCAACATTGGAAGGAGGCCTCTTCTATGCGGATGACACGGCTGGCTGGGACACCAAGGTCACCAATGCAGATTTAGAGGATGAGGAGCAGATCCTGCGCTACATGGAGGGTGAGCACAGACAGCTGGCGGCCACGATAATGCAAAAGGCATACCACGCAAAAGTGGTGAAAGTTGCCAGGCCTTCTCGTGATGGAGGCTGCATCATGGATGTCATCACGAGAAGAGACCAGAGGGGATCAGGCCAGGTTGTGACCTATGCTCTCAATACCCTCACTAACATAAAGGTGCAATTGATCCGAATGATGGAGGGGGAAGGAGTCATAGAGGCTTCAGACGCACATAACCCCAGACTACTCCGTGTGGAACGATGGCTGAAAGAACATGGAGAAGAACGCCTTGGAAGAATGCTCGTCAGTGGTGACGACTGTGTGGTGAGACCAATTGATGACAGGTTCGGGAAAGCGCTTTATTTTCTGAATGACATGGCCAAGACCAGGAAGGACATTGGGGAATGGGAGCACTCGGTCGGATTTTCGAGCTGGGAAGAGGTCCCATTCTGTTCACACCATTTCCACGAGCTGGTGATGAAAGATGGACGTGCCCTGGTGGTGCCGTGCCGAGACCAGGATGAACTGGTTGGAAGGGCTCGCGTCTCACCGGGTTGCGGCTGGAGTGTCCGCGAGACGGCTTGTCTTTCAAAAGCTTACGGACAAATGTGGCTGCTGAGCTATTTCCATCGGCGTGACTTGAGGACACTTGGGCTCGCTATTTGCTCGGCTGTACCCGTGGACTGGGTCCCTACCGGCCGCACAACCTGGAGCATTCATGCCAGTGGAGCTTGGATGACCACAGAGGACATGCTGGATGTCTGGAACCGAGTGTGGATTCTGGACAACCCCTTCATGCAGAACAAGGAAAAGGTCACAGAGTGGAGAGACATTCCGTATCTCCCCAAGGCCCATGACATGTTGTGCTCCTCCCTTGTTGGAAGGAAGGAGAGGGCTGAGTGGGCCAAGAATATTTGGGGAGCGGTGGAAAAGGTCAGGAAGATGGTGGGGCCTGAAAAGTTTAAGGACTACCTTTCCTGCATGGACCGCCATGACTTGCACTGGGAGCTCAGATTGGAGAGCTCAATTATC
>ACJ38115
ATGGCCGGGAAGGCCATTCTGAAAGGAAAGGGGGGCGGTCCCCCTCGACGAGTGTCGAAAGAGACCGCGAAGAAGACGCGTCAATCTAGAGTCCAAATGCCAAATGGACTCGTGTTGATGCGCATGATGGGGATTTTATGGCACGCCGTAGCCGGCACTGCTAGAAGTCCCGTGTTGAAGTCTTTCTGGAAATCAGTTCCACTGAAACAGGCTACGGCAGCACTCCGGAAAATTAAGAAGGCAGTGAGCACCCTGATGGTAGGTCTACAAAGACGTGGCAAAAGAAGGTCGGCAGTAGACTGGACAGGTTGGTTGCTGGTTGTTGTCCTGTTGGGAGTGACACTTGCAGCCACAGTGCGGAAGGAAAGAGACGGCACCACCGTGATCAGAGCTGAAGGAAAAGATGCGGCAACTCAGGTGCGTGTGGAAAATGGCACCTGTGTGATCCTGGCCACGGATATGGGATCATGGTGTGATGATTCACTAACCTATGAGTGTGTGACCATAGACCAGGGGGAGGAACCGGTTGACGTGGATTGCTTTTGCAGGAATGTTGACGGAGTTTACCTGGAGTATGGGCGGTGTGGAAAACAAGAAGGATCAAGAACAAGGCGTTCAGTGCTGATCCCGTCCCACGCTCAGGGAGATCTCACAGGAAGGGGACACAAATGGTTAGAAGGGGACTCATTGCGGACGCACCTCACTAGAGTTGAGGGATGGGTCTGGAAGAATAAAATACTCACCCTGGCGGTGATCGTCGTTGTGTGGCTGACCGTGGAAAGTGTGGTGACTAGGGTTGCCGTGGTGGTGGTGCTTTTGTGTCTGGCTCCGGTTTATGCCTCACGGTGCACACATCTGGAAAACAGGGATTTTGTTACTGGCACTCAGGGGACCACTCGTGTGACTCTGGTGCTGGAACTGGGAGGATGCGTCACCATAACAGCTGAGGGGAAGCCCTCGATGGATGTGTGGCTTGACTCCATCTACCAGGAGAACCCTGCCAAAACACGTGAGTACTGCCTTCACGCAAAGCTATCGGACACCAAAGTCGCGGCCAGATGCCCAACAATGGGACCTGCCACTTTGGCTGAAGAGCACCAGAGCGGCACAGTGTGTAAGAGAGACCAGAGTGATCGAGGCTGGGGTAATCATTGTGGATTATTTGGAAAGGGCAGCATTGTGACCTGTGTCAAGGCGTCTTGTGAGGCAAAAAAGAAAGCCACAGGACACGTGTATGACGCTAACAAAATTGTGTACACAGTCAAAGTGGAGCCGCATACGGGGGATTACGTCGCTGCTAATGAGACTCACAGTGGAAGAAAAACAGCGTCCTTCACGGTTTCCTCGGAGAAGACTATCTTGACCATGGGAGACTACGGAGACGTGTCCCTGTTATGCAGAGTGGCCAGCGGCGTTGACCTTGCTCAGACCGTCATCCTGGAGCTTGACAAGACCTCAGAACACCTACCGACGGCCTGGCAGGTCCACCGGGACTGGTTCAACGATCTGGCCCTACCGTGGAAACATGAAGGAGCACAGAACTGGAATAATGCGGAACGGCTGGTTGAGTTTGGAGCTCCACATGCTGTGAAAATGGACGTGTACAACCTTGGAGACCAGACTGGAGTGTTGCTCAAATCACTTGCTGGTGTTCCTGTGGCGCACATTGATGGAACCAAGTACCACCTGAAAAGTGGCCACGTGACATGCGAGGTAGGACTAGAAAAACTTAAGATGAAAGGTCTAACATACACAATGTGCGACAAGACGAAATTCACGTGGAAAAGAATTCCAACAGACAGTGGACATGACACAGTGGTCATGGAGGTTGCGTTCTCTGGGACCAAACCCTGTAGGATCCCGGTGAGGGCTGTGGCACACGGCTCTCCAGATGTGAACGTGGCTATGTTGATAACACCCAACCCCACAATCGAAAACAATGGTGGTGGTTTCATAGAAATGCAGTTACCTCCAGGAGACAATATTATCTATGTTGGGGAGCTGAGTCACCAATGGTTCCAAAAAGGGAGTAGCATTGGAAGGGTTTTTCAAAAAACCAGAAAAGGCATAGAAAGGCTGACAGTGATCGGAGAACACGCCTGGGACTTTGGCTCTACTGGTGGTTTCCTAGCCTCGGTTGGTAAGGCGCTGCACACAGTTCTTGGCGGTGCCTTTAACAGCCTTTTTGGAGGAGTGGGGTTCTTGCCCAAGATCCTAGTGGGAGTGGTCCTGGCCTGGTTGGGCCTGAACATGAGGAACCCGACCATGTCCATGGGCTTCCTTCTGGCTGGAGGACTAGTTCTGGCCATGACACTTGGAGTGGGAGCTGATGTTGGCTGTGCTGTGGACACTGAACGGATGGAGCTCCGTTGTGGTGAGGGTCTGGTTGTGTGGAGAGAGGTATCCGAGTGGTATGACAATTATGCATACTACCCGGAGACACCAGGAGCTCTTGCTTCGGCCATAAAGGAGACCTTCGAGGAGGGAACTTGTGGCATAGTGCCCCAAAACAGACTTGAAATGGCCATGTGGAGGAGTTCGGCGACAGAACTGAACCTGGCTTTGGCGGAGGGAGACGCAAATCTCACAGTGGTGGTGGACAAACTCGACCCCACAGATTATCGAGGCGGCATTCCTGGATTGCTAAAAAAGGGGAAAGACATAAAGGTCTCTTGGAAGAGTTGGGGCCACTCAATGATCTGGAGCGTCCCCGAGGCCCCCCGTCGGTTCATGGTGGGAACAGAGGGAAGCAGTGAGTGCCCACTAGAGAGAAGAAAAACAGGTATCTTCACGGTGGCAGAGTTTGGAGTTGGCCTGAGAACAAAAGTATTTTTGGACTTCAGACAGGAATCAACACACGAGTGTGACACAGGAGTGATGGGGGCTGCTGTCAAGAATGGCATGGCAGTCCACACAGACCAGAGCCTCTGGATGAAATCCGTGAGAAATGAAACAGGGACCTACATAGTGGAACTTCTGGTCACTGACCTGAGAAACTGCTCATGGCCGGCTAGCCACACCATCGACAATGCTGAGGTGGTGGACTCAGAGCTCTTCCTTCCGGCCAGTCTGGCGGGGCCCAGATCCTGGTATAACAGGATACCTGGGTACTCAGAACAAGTGAAAGGACCATGGAAGTACTCGCCCATCCGAGTAACAAGAGAAGAGTGCCCTGGCACGAGGGTCATCATAAATGCCGACTGTGATAAAAGGGGGGCTTCTGTGAGGAGCACCACAGAGAGTGGCAAGGTGATTCCAGAGTGGTGCTGCCGGACGTGCACACTACCTCCAGTGACGTTCCGCACGGGGACAGACTGCTGGTATGCCATGGAAATACGTCCTGTTCATGACCAGGGAGGGCTTGTCCGCTCAATGGTGGTGGCAGACAATGGAGAGCTGCTCAGCGAGGGGGGCATCCCCGGAATAGTGGCCTTGTTCGTGGTCCTGGAATATGTTATCCGGAGGAGGCCAGCCACTGGAACAACGGCCATGTGGGGAGGCATTGTTGTCCTTGCACTGCTCGTCACTGGTCTGGTAAAGATCGAAAGCTTAGTGCGTTATGTCGTGGCAGTTGGGATCACATTTCATCTTGAGCTGGGGCCAGAGATTGTGGCTTTGACACTGTTACAGGCTGTGTTTGAGTTGAGGGTAGGCCTGCTCAGCGCTTTTGCGCTGCGCAGCAACCTCACCGTCAGAGAGATGGTAACCATCTACTTCCTTCTGCTGGTTCTGGAGCTGGGATTGCCAAGCGAGGGCCTTGGGGCTCTCTGGAAATGGGGAGATGCACTGGCTATGGGGGCATTGATTTTCAGAGCTTGCACAGCAGAGGGAAAGACCGGTGTTGGACTTCTGCTCATGGCTCTCATGACACAGCAAGACCTGGCGACTGCACATTATGGACTCATGCTCTTCTTGGGCGTGGCCTCATGTTGCTCAATCTGGAAACTGATTCGAGGACACAGAGAACAGAAGGGACTGACTTGGATTGTCCCTTTGGCCGGGTTACTCGGAGGAGAGGGCTCTGGAGTCAGATTGCTAGCTTTTTGGGAACTGGCCATCCATGGAAGGAGACGTTCATTCAGTGAACCACTGACTGTTGTGGGAGTCATGCTAACCCTGGCCAGCGGTATGATGCGGCACACCTCTCAGGAGGCTCTTTGCGCGCTCGCCGTGGCTTCGTTCCTCCTGCTCATGCTGGTGCTAGGGACAAGGAAGATGCAGTTAGTGGCTGAATGGAGTGGCTGTGTGGAGTGGCACCCAGAACTGATGAATGAAGGTGGAGAGGTGAGCCTGCGGGTCCGGCAGGATTCAATGGGAAACTTCCACCTGACAGAGCTTGAGAAGGAGGAAAGAGTGATGGCTTTCTGGCTGCTGGCAGGACTGGCGGCTTCAGCCTTTCACTGGTCCGGCATCCTTGGTGTGATGGGATTGTGGACGCTGTCAGAAATGCTGAGAACGGCTCGAAGATCAGACTTGGTCTTCTCTGGACAAGGAGGACGTGAGCGTGGTGACAGGCCCTTTGAGGTCAAGGATGGCGTCTACAGAATCTTCAGCCCGGGGCTGCTTTGGGGACAGCGTCAAGTGGGAGTTGGCTATGGTTCCAAAGGTGTCCTACACACGATGTGGCATGTGACGAGAGGGGCGGCGTTGTCCATTGATGACGCCGTCGCAGGGCCCTACTGGGCTGATGTCAAAGAGGACGTTGTATGCTACGGTGGAGCCTGGAGTCTTGAGGAGAAGTGGAAAGGTGAGACAGTGCAGGTCCATGCCTTTCCACCGGGGAGAGCCCATGAGGTGCACCAATGTCAGCCCGGAGAACTGCTCCTGGACACAGGTAGGAGGATAGGGGCAGTGCCAATCGATTTGGCAAAGGGGACATCTGGCAGTCCCATCCTCAACTCCCAGGGAGTGGTTGTGGGGCTGTATGGGAACGGACTGAAGACCAATGAAACCTACGTCAGCAGCATTGCTCAGGGTGAGGCGGAAAAGAGTCGACCCAATCTTCCGCCGGCCGTCATTGGCACAGGCTGGACAGCAAAAGGGCAGATCACAGTGTTGGACATGCACCCAGGCTCTGGGAAGACCCACAGAGTCCTCCCGGAGCTCATTCGCCAATGCATTGACAGACGCCTAAGGACATTGGTGTTGGCCCCAACCCGTGTGGTGCTTAAGGAAATGGAGCGTGCCTTGAATGGGAAGAGAGTCAGGTTCCATTCTCCTGCAGTTGGAGATCAACAAGTGGGAGGGTCTATCGTCGATGTGATGTGCCATGCAACCTATGTCAACAGACGCCTGCTCCCACAGGGGAGACAGAACTGGGAAGTGGCAATCATGGATGAAGCTCATTGGACAGATCCACACAGCATAGCCGCTCGGGGTCACTTGTACACCCTGGCCAAAGAAAACAAATGTGCCTTGGTTCTTATGACGGCAACGCCACCTGGGAAGAGCGAGCCCTTCCCAGAGTCCAATGGAGCAATTTCCAGTGAAGAGAAGCAGATCCCTGATGGGGAGTGGCGTGATGGATTCGACTGGATCACCGAGTATGAGGGGCGTACCGCATGGTTCGTCCCCTCGATTGCAAAAGGTGGCATCATAGCACGTACCCTGAGACAAAAAGGAAAAAGTGTGATCTGTCTGAACAGCAAGACCTTTGAAAAGGACTACTCCAGAGTGAGAGATGAGAAACCCGACTTTGTGGTCACAACCGACATATCTGAAATGGGGGCCAACCTCGATGTGAGCCGTGTCATAGATGGACGAACAAACATCAAACCGGAAGAGGTTGATGGGCGAGTTGAGCTCACAGGGACCAGACGTGTGACCACGGCCTCTGCGGCCCAACGCCGTGGGAGAGTCGGAAGACAGGAGGGAAGAACAGATGAATACATATACTCTGGACAGTGTGATGATGATGACAGTGGACTTGTGCAGTGGAAGGAAGCGCAGATACTTCTTGACAACATAACAACACTGCGGGGGCCTGTGGCCACCTTCTATGGACCAGAGCAGGACAAGATGCCAGAGGTGGCAGGTCATTTCCGCCTCACTGAAGAGAAAAGAAAGCATTTTCGACATCTTCTCACCCACTGTGACTTCACGCCGTGGCTAGCATGGCACGTCGCAGCAAACGTGTCTAGTGTGACAAGTCGGAACTGGACGTGGGAAGGTCCTGAGGAGAACACCGTGGACGAGGCCAACGGAGATCTAGTCACCTTCAGGAGCCCGAATGGGGCTGAAAGAACATTGAGGCCAGTGTGGAGGGATGCGCGCATGTTCAGAGAGGGACGTGACATCAGAGAGTTCGTCGCGTATGCCTCAGGGAGACGCAGCTTCGGAGACGTGCTGAGCGGAATGTCCGGGGTTCCTGAGCTTCTGCGCCACAGATGTGTTAGTGCCATGGATGTCTTCTACACACTGATGCATGAGGAGCCTGGCAGTAGAGCAATGAAGATGGCCGAGAGAGATGCTCCAGAGGCCTTCTTGACGGTGGTAGAGATGATGGTGCTCGGCCTGGCTACTCTTGGCGTCGTCTGGTGCTTTGTCGTCCGCACTTCGATCAGCCGGATGATGCTTGGCACGCTGGTACTGCTGGCCTCCTTGGCGCTCCTGTGGGCTGGCGGTGTAAGCTACGGGAACATGGCAGGAGTGGCTCTCATTTTCTACACGTTGCTGACGGTGCTGCAGCCTGAGGCGGGAAAACAGAGAAGCAGCGATGACAACAAGTTGGCCTACTTTCTGTTGACGCTCTGCAGTCTGGCTGGATTGGTGGCCGCCAATGAGATGGGATTTCTGGAGAAGACCAAAGCGGACCTGTCCACGGTGTTGTGGAGTGAACATGAGGAGTTGCGGTCGTGGGAAGAGTGGACCAACATCGACATCCAGCCTGCACGTTCTTGGGGAACTTACGTGTTGGTGGTCTCCTTGTTCACACCATACATAATCCACCAACTTCAGACCAAGATCCAACAGCTCGTCAACAGCGCTGTTGCAACAGGAGCCCAGGCCATGCGAGACCTCGGAGGAGGGGCTCCATTTTTTGGGGTAGCAGGGCATGTGATGGCTTTGGGAGTGGTATCTCTAGTTGGTGCAACGCCAACTTCTTTGGTGGTTGGTGTTGGTCTGGCGGCGTTCCACCTGGCCATTGTGGTGTCCGGACTAGAGGCTGAGTTGACACAAAGAGCCCACAAAGTCTTCTTCTCGGCAATGGTACGCAATCCCATGGTGGATGGAGACGTCATCAATCCATTTGGAGAGGGAGAGGCAAAACCTGCTCTATATGAGAGAAAAATGAGCCTGGTCTTGGCGATAGTGCTTTGTTTGATGTCAGTGGTCATGAACAGAACGGTGCCTTCCATCACCGAGGCTTCTGCTGTGGGACTGGCGGCAGCGGGACAATTGCTCAGACCAGAGGCGGACACTCTTTGGACGATGCCAGTGGCCTGTGGCTTGAGCGGCGTGGTCAGGGGCAGTCTCTGGGGATTCTTGCCCCTTGGGCACAGACTCTGGCTCAGGGCTTCTGGGAGTAGGCGTGGCGGCTCTGAAGGGGACACTCTTGGTGACTTGTGGAAACGGAAGCTCAATGGCTGTACCAAGGAAGAGTTCTTCGCCTACAGGCGCACTGGCATCCTGGAGACGGAAAGGGACAAGGCGCGGGAACTCCTCAGGAGAGGGGAGACCAACATGGGGCTGGCGGTGTCACGGGGCACGGCAAAACTTGCCTGGCTTGAGGAACGAGGTTACGCAACTCTCAAGGGTGAGGTCGTGGACCTTGGATGTGGAAGAGGCGGCTGGTCATACTATGCAGCCTCTCGGCCGGCTGTCATGAGTGTCAAAGCTTACACAATTGGTGGAAAGGGACATGAGACTCCAAAGATGGTGACAAGCCTAGGTTGGAACCTGATCAAGTTCAGAGCGGGAATGGATGTGTTCAGCATGCAACCACACCGAGCTGATACCATCATGTGTGACATTGGAGAAAGCAACCCAGATGCCGTGGTGGAGGGTGAGAGAACACGGAAAGTGATTTTACTCATGGAACAGTGGAAGAACCGTAACCCCACGGCCACCTGTGTCTTCAAAGTGTTGGCCCCGTACCGCCCAGAGGTCATAGAAGCACTGCACAGATTCCAACTGCAGTGGGGCGGAGGACTGGTGAGGACCCCTTTTTCGAGGAACTCAACCCATGAGATGTATTATTCAACTGCTGTCACTGGAAACATTGTGAATTCTGTCAACATCCAGTCAAGGAAACTCCTGGCCCGGTTTGGGGACCAGAGGGGACCCACCAGAGTGCCTGAGCTGGACCTTGGAGTTGGGACTCGGTGTGTTGTTTTGGCTGAGGACAAGGTGAAAGAAAAAGATGTGCAGGAGAGGATCAGTGCGTTGCGGGAACAGTATGGTGAGACCTGGCACATGGACAGAGAGCACCCGTACAGGACCTGGCAGTACTGGGGCAGCTACCGCACCGCGCCAACCGGGTCGGCGGCGTCACTGATCAATGGGGTCGTGAAACTTCTCAGCTGGCCATGGAACGCGCGGGAGGATGTCGTGCGAATGGCCATGACTGACACCACAGCCTTTGGACAGCAGCGAGTGTTCAAAGAGAAGGTTGACACCAAAGCTCAGGAGCCTCAGCCTGGCACAAAGGTCATCATGAGAGCAGTGAATGACTGGATTCTGGAACGATTGGCACGAAAAAGCAAACCACGAATGTGCAGCAGAGAGGAATTCATAGCGAAAGTGAAATCCAATGCAGCTCTGGGGGCTTGGTCTGATGAGCAGAACAGGTGGTCAAGTGCAAAAGAGGCCGTGGAGGATCCCGCATTCTGGCAACTCGTGGATGAAGAGAGAGAGAGACACCTCGCTGGGAGATGCGCCCACTGTGTGTATAACATGATGGGCAAGAGAGAAAAGAAGCTTGGAGAGTTCGGAGTGGCCAAAGGAAGCCGGGCCATATGGTACATGTGGCTGGGGAGCCGCTTTCTGGAGTTCGAAGCTCTTGGCTTCTTGAATGAGGACCACTGGGCCTCTAGGGGGTCCAGTGGATCTGGAGTGGAGGGAATAAGCCTGAACTACCTGGGCTGGCATCTCAAAGGGTTGTCAACATTGGAAGGAGGCCTTTTTTACGCAGATGACACAGCCGGCTGGGATACCAAGGTCACTAACGCAGACCTAGAGGATGAAGAGCAGCTCCTACGCTACATGGAGGGTGAACACAAGCAACTGGCGGCTACAATAATGCAGAAGGCATACCACGCTAAAGTGGTGAAAGTTGCCCGGCCCTCCCGAGATGGAGGCTGCATCATGGATGTCATCACAAGAAGAGACCAAAGAGGTTCAGGACAGGTTGTGACTTATGCCCTCAACACCCTTACCAACATAAAGGTTCAACTAATCCGAATGATGGAGGGGGAGGGAGTCATTGAGGCCTCGGACGCACACAACCCAAGACTACTTCGAGTGGAACGATGGCTGAGAGATCATGGAGAAGAACGTCTCGGAAGAATGCTCGTGAGTGGCGATGACTGTGTGGTGAGGCCAGTGGATGATAGGTTCAGTAGGGCGCTCTACTTTCTGAATGACATGGCAAAAACCAGGAAAGACATTGGGGAATGGGAGCATTCGGTTGGCTTTTCGAACTGGGAGGAGGTTCCCTTCTGCTCACACCATTTCCACGAGCTGGTGATGAAAGATGGGCGTGCCCTCATAGTGCCATGCCGAGACCAAGATGAACTGGTTGGAAGAGCCCGCGTCTCACCAGGCTGCGGCTGGAGCGTCCGCGAAACTGCCTGCCTTTCAAAGGCTTATGGGCAGATGTGGCTGCTGAGTTACTTCCATCGGCGCGACTTGCGAACGCTTGGACTCGCCATCTGTTCGGCGGTGCCCGTCGACTGGGTCCCTACTGGCCGCACGACCTGGAGCATTCATGCTAGCGGATCCTGGATGACCACAGAGGACATGCTGGATGTCTGGAACAGGGTGTGGATTCTGGACAACCCCTTCATGCATAGCAAAGAAAAGATTGCGGAATGGAGGGATGTCCCGTACCTCCCCAAATCCCATGACATGCTGTGCTCCTCCCTTGTTGGGAGGAAAGAGAGGGCAGAGTGGGCCAAGAACATCTGGGGAGCAGTGGAGAAAGTCAGGAAGATGATCGGACAAGAGAAGTTCAAGGACTACCTTTCCTGCATGGACCGGCATGACTTGCACTGGGAGCTCAAACTGGAGAGCTCAATAATC
>ADT80553
ATGGCCGGGAAGGCCATTCTGAAAGGAAAGGGGGGCGGTCCCCCTCGACGAGTGTCGAAAGAGACCGCGAAGAAGACGCGTCAATCTAGAGTCCAAATGCCAAATGGACTCGTGTTGATGCGCATGATGGGGATTTTGTGGCATGCCGTAGCCGGCACTGCTAGAAGTCCCGTGTTGAAGTCTTTCTGGAAATCAGTTCCACTGAAACAGGCTACGGCAGCACTCCGGAAAATTAAGAAGGCAGTGAGCACCCTGATGGTAGGTCTACAAAGACGTGGCAAAAGAAGGTCGGCAGTAGACTGGACAGGTTGGTTGCTGGTTGTTGTCCTGTTGGGAGTGACACTTGCAGCCACAGTGCGGAAGGAAAGAGACGGCACCACCGTGATCAGAGCTGAAGGAAAAGATGCGGCAACTCAGGTGCGTGTGGAAAATGGCACCTGTGTGATCCTGGCCACGGATATGGGATCATGGTGTGATGATTCACTAACCTATGAGTGTGTGACCATAGACCAGGGGGAGGAACCGGTTGACGTGGATTGCTTTTGCAGGAATGTTGACGGAGTTTACCTCGAGTATGGGCGGTGTGGAAAACAAGAAGGATCAAGAACAAGGCGTTCAGTGCTGATCCCGTCCCACCCTCAGGGAGATCTCACAGGAAGGGGACACAAATGGCTAGAAGGGGACTCCATGCGGACGCACCTCACTAGAGTTGAGGGATGGGTCTGGAAGAATAAAATACTCACCCTGGCGGTGATCGTCGTTGTGAGGCAGACCGTGGAAAGTGTGGTGACTAGGGTTGCCCAACTGGTGTTGCTCTTGTGTCTGGCTCCTGTTTATGCCTCACGGTGCACACATCTGGAAAACAGGGATTTTGTTACTGGCACTCAGGGGACCACTCGTGTGACTCTGGTGCTGGAACTGGGAGGATGCGTCACCATAACAGCTGAGGGGAAGCCCTCGATGGATGTGTGGCTTGACTCCATCTACCAGGAGAACCCTGCCAAAACACGTGAGTACTGCCTTCACGCAAAGCTATCGGATACCAAAGTCGCGGCCAGATGCCCAACAATGGGACCTGCCACTTTGGCTGAAGAGCACCAGAGCGGCACAGTGTGCAAGAGAGACCAGAGTGATCGAGGCTGGGGTAATCATTGTGGATTATTTGGAAAGGGCAGCATTGTGACCTGTGTCAAGGCGTCTTGTGAGGCAAAAAAGAAAGCCACAGGACACGTGTATGACGCTAACAAAATTGTGTACACAGTCAAAGTGGAGCCGCATACGGGGGATTACGTCGCTGCTAATGAGACTCACAGTGGAAGAAAAACAGCGTCCTTCACGGTCTCCTCGGAGAAGACTATCTTGACCATGGGAGACTACGGAGACGTGTCCTTGTTATGCAGAGTGGCCAGCGGCGTTGACCTTGCTCAGACCGTCATCCTGGAGCTTGACAAGACCTCAGAACACCTACCGACGGCCTGGCAGGTCCACCGGGACTGGTTCAACGATCTGGCCCTACCGTGGAAACATGAAGGAGCACAGAACTGGAATAATGCGGAACGGCTGGTTGAGTTTGGAGCTCCACATGCTGTGAAAATGGACGTGTACAACCTTGGAGACCAGACTGGAGTGTTGCTCAAATCACTTGCTGGTGTTCCTGTGGCGCACATTGATGGAACCAAGTACCACCTGAAAAGTGGCCACGTGACATGCGAGGTAGGACTAGAAAAACTTAAGATGAAAGGTCTTACATACACAATGTGCGACAAGACGAAATTCACGTGGAAAAGAATTCCAACAGACAGTGGACATGACACAGTGGTCATGGAGGTTGCGTTCTCTGGGACCAAACCCTGTAGGATCCCGGTGAGGGCCGTGGCACACGGCTCTCCAGATGTGAACGTGGCTATGTTGATAACACCCAACCCCACAATCGAAAACAATGGTGGTGGTTTCATAGAAATGCAGTTACCTCCAGGAGACAATATTATCTATGTTGGGGAGCTGAGTCACCAATGGTTCCAAAAAGGGAGTAGCATTGGAAGGGTTTTTCAAAAAACCAGAAAAGGCATAGAAAGGCTGACAGTGATCGGAGAACACGCCTGGGATTTTGGCTCTACTGGTGGTTTCCTAGCCTCAGTTGGTAAGGCGCTGCACACAGTTCTTGGCGGTGCCTTTAACAGCCTTTTTGGAGGAGTGGGGTTCTTGCCCAAGATCCTAGTGGGAGTGGTCCTGGCCTGGTTGGGCCTGAACATGAGGAATCCGACCATGTCCATGGGCTTCCTTCTGGCTGGAGGACTAGTTCTGGCCATGACACTTGGAGTGGGAGCTGATGTTGGCTGTGCTGTGGACACTGAACGGATGGAGCTCCGTTGTGGTGAGGGTCTGGTTGTGTGGAGAGAGGTATCCGAGTGGTATGACAATTATGCATACTACCCGGAGACACCAGGAGCTCTTGCTTCGGCCATAAAGGAGACCTTCGAGGAGGGAACTTGTGGCATAGTGCCCCAAAACAGACTTGAAATGGCCATGTGGAGGAGTTCGGCGACAGAACTGAACCTGGCTTTGGCGGAGGGAGACGCAAATCTCACAGTGGTGGTGGACAAACTCGACCCCACAGATTATCGAGGCGGCATTCCTGGATTGCTAAAAAAGGGGAAAGACATAAAGGTCTCTTGGAAGAGTTGGGGCCACTCAATGATCTGGAGCGTCCCCGAGGCCCCCCGTCGGTTCATGGTGGGAACAGAGGGAAGCAGTGAGTGCCCACTAGAGAGAAGAAAAACAGGTATCTTCACGGTGGCAGAGTTTGGAGTTGGCCTGAGAACAAAAGTATTTTTGGACTTCAGACAGGAATCAACACACGAGTGTGACACAGGAGTGATGGGGGCTGCTGTCAAGAATGGCATGGCAGTCCACACAGACCAGAGCCTCTGGATGAAATCCGTGAGAAATGAAACAGGGACCTACATAGTGGAACTTCTGGTCACTGACCTGAGAAACTGCTCATGGCCGGCTAGCCACACCATCGACAATGCTGAGGTGGTGGACTCAGAGCTCTTCCTTCCGGCCAGTCTGGCGGGGCCCAGATCCTGGTATAACAGGATACCTGGGTACTCAGAACAAGTGAAAGGACCATGGAAGTACTCGCCCATCCGAGTAACAAGAGAAGAGTGCCCTGGCACGAGGGTCACCATAAATGCCGACTGTGATAAAAGGGGGGCTTCTGTGAGGAGCACCACAGAGAGTGGCAAGGTGATTCCAGAGTGGTGCTGCCGGACGTGCACACTACCTCCAGTGACGTTCCGCACGGGGACAGACTGCTGGTATGCCATGGAAATACGTCCTGTTCATGACCAGGGAGGGCTTGTCCGCTCAATGGTGGTGGCAGACAATGGAGAGCTGCTCAGCGAGGGGGGCATCCCCGGAATAGTGGCCTTGTTTGTGGTCCTGGAATATGTTATCCGGAGGAGGCCAGCCACTGGAACAACGGCCATGTGGGGAGGCATTGTTGTCCTTGCACTGCTCGTCACTGGTCTGGTAAAGATCGAAAGCTTAGTGCGTTATGTCGTGGCAGTTGGGATCACATTCCATCTTGAGCTGGGGCCAGAGATTGTGGCTTTGACACTGTTACAGGCTGTGTTTGAGTTGAGGGTGGGCCTGCTCAGCGCTTTTGCGCTGCGCAGCAACCTCACCGTCAGAGAGATGGTAACCATCTACTTCCTTCTGCTGGTTCTGGAGCTGGGATTGCCAAGCGAGGGCCTTGGGGCTCTCTGGAAATGGGGAGATGCACTGGCTATGGGGGCATTGATTTTCAGAGCTTGCACAGCAGAGGGAAAGACCGGTGTTGGACTTCTGCTCATGGCTCTCATGACACAGCAAGACCTGGCGACTGCACATTATGGACTCATGCTCTTCTTGGGCGTGGCCTCATGTTGCTCAATCTGGAAACTGATTCGAGGACACAGAGAACAGAAGGGACTGACTTGGATTGTCCCTTTGGCCGGGTTACTCGGAGGAGAGGGCTCTGGAGTCAGATTGCTAGCTTTTTGGGAGCTGGCCATCCATGGAAGGAGACGTTCATTCAGTGAACCACTGACTGTTGTGGGAGTCATGCTAACCCTGGCCAGCGGTATGATGCGGCACACCTCTCAGGAGGCTCTTTGCGCGCTCGCCGTGGCTTCGTTCCTCCTGCTCATGCTGGTGCTAGGGACAAGGAAGATGCAGTTAGTGGCTGAATGGAGTGGCTGTGTGGAGTGGCACCCAGAACTGATGAATGAAGGTGGAGAGGTGAGCCTGCGGGTCCGGCAGGATTCAATGGGAAACTTCCACCTGACAGAGCTTGAGAAAGAGGAAAGAGTGATGGCTTTCTGGCTGCTGGCAGGACTGGCGGCTTCAGCCTTTCACTGGTCCGGCATCCTTGGTGTGATGGGATTGTGGACGCTGTCAGAAATGCTGAGAACGGCTCGAAGATCAGACTTGGTCTTCTCTGGACAAGGAGGACGTGAGCGTGGTGACAGGCCCTTCGAGGTCAAGGATGGCGTCTACAGAATCTTCAGCCCGGGGCTGCTTTGGGGACAGCGTCAAGTGGGAGTTGGCTATGGTTCCAAAGGTGTCCTACACACGATGTGGCATGTGACGAGAGGGGCGGCGTTGTCCATTGATGACGCCGTCGCAGGGCCCTACTGGGCTGATGTCAAAGAGGACGTTGTATGCTACGGCGGAGCCTGGAGTCTTGAGGAGAAGTGGAAAGGTGAGACAGTGCAGGTCCATGCCTTTCCACCGGGGAGAGCCCATGAGGTGCACCAATGTCAGCCCGGAGAACTGCTCCTGGACACAGGTAGGAGGATAGGGGCAGTGCCAATCGATTTGGCAAAGGGGACATCTGGCAGTCCCATCCTCAACTCCCAGGGAGTGGTTGTGGGGCTGTATGGGAACGGACTGAAGACCAATGAAACCTACGTCAGCAGCATTGCTCAGGGTGAGGCGGAAAAGAGTCGACCCAACCTTCCGCCGGCCGTCATTGGCACAGGCTGGACAGCAAAAGGGCAGATCATAGTGCTGGACATGCACCCAGGCTCTGGGAAGACCCACAGAGTCCTCCCGGAGCTCATTCGCCAATGCATTGACAGACGCCTAAGGACATTGGTGTTGGCCCCAACCCGTGTGGTGCTTAAGGAAATGGAGCGTGCCTTGAATGGGAAGAGGGTCAGGTTCCATTCTCCTGCAGTTGGAGATCAACAAGTGGGAGGGTCTATCGTCGATGTGATGTGCCATGCAACCTATGTCAACAGACGCCTGCTCCCGCAGGGGAGACAGAACTGGGAAGTGGCAATCATGGATGAAGCTCATTGGACAGATCCACACAGCATAGCCGCTCGGGGTCACTTGTACACCCTGGCTAAAGAAAACAAATGTGCCTTGGTTCTTATGACGGCAACGCCACCTGGGAAGAGCGAGCCCTTCCCAGAGTCCAATGGAGCAATTTCCAGTGAAGAGAAGCAGATCCCTGATGGGGAGTGGCGTGATGGATTCGACTGGATCACCGAGTATGAGGGGCGTACCGCATGGTTCGTCCCCTCGATTGCAAAAGGTGGCATCATAGCACGTACCCTGAGACAAAAAGGAAAAAGTGTGATCTGTCTGAACAGCAAGACCTTTGAAAAGGACTACTCCAGAGTGAGAGATGAGAAACCCGACTTTGTGGTCACAACCGACATATCTGAAATGGGGGCCAACCTCGATGTGAGCCGTGTCATAGATGGACGAACAAACATCAAACCGGAAGAGGTTGATGGGCGAGTTGAGCTCACAGGGACCAGACGTGTGACCACGGCCTCTGCGGCCCAACGCCGTGGGAGAGTCGGAAGACAGGAGGGAAGAACAGATGAATACATATACTCTGGACAGTGTGATGATGATGATAGTGGACTTGTGCAGTGGAAGGAAGCGCAGATACTTCTTGACAACATAACAACACTGCGGGGGCCTGTGGCCACCTTCTATGGACCAGAGCAGGACAAGATGCCAGAGGTGGCAGGTCATTTCCGCCTCACTGAAGAGAAAAGAAAGCACTTTCGACATCTTCTCACCCACTGTGACTTCACGCCGTGGCTAGCATGGCACGTCGCAGCAAACGTGTCTAGTGTGACAAGTCGGAACTGGACGTGGGAAGGTCCTGAGGAGAACACCGTGGACGAGGCCAATGGAGATCTAGTCACCTTCAGGAGCCCGAATGGGGCTGAAAGAACATTGAGGCCAGTGTGGAGGGATGCGCGCATGTTCAGAGAGGGACGTGACATCAGAGAGTTCGTCGCGTATGCCTCAGGGAGACGCAGCTTCGGAGACGTGCTGAGCGGAATGTCCGGGGTTCCTGAGCTTCTGCGCCACAGATGTGTTAGTGCCATGGATGTCTTCTACACACTGATGCATGAGGAGCCTGGCAGTAGAGCAATGAAGATGGCCGAGAGAGATGCTCCAGAGGCCTTCTTGACGGTGGTAGAGATGATGGTGCTCGGCCTGGCTACTCTTGGCGTCGTCTGGTGCGTTGTCGTCCGCACTTCGATCAACCGGATGATGCTCGGCACGCCGGTACTGCTGGCCTCCTTGGCACTCTTGTGGGCAGGCGGCGTAAGCTACGGGAACGCGGCAGGAGTGGCTCTCATTTTCTACACGTTGCTGACGGTGCTGCAGCCTGAGGCGGGAAAACAGAGAAGCAGCGATGACAACAAGTTGGCCTACTTTTTGTTGACGCTCTGCAGTCTGGCTGGACTGGTGGCCGCCAATGAGATGGGATTTCTGGAGAAGACCAAAGCGGACCTGTCCACGGTGTTGTGGAGTGAACATGAGGAGTTGCGGTCGTGGGAAGAGTGGACCAACATCGACATCCAGCCTGCACGTTCTTGGGGAACTTACGTGTTGGTGGTCTCCTTGTTCACACCATACATAATCCACCAACTTCAGACCAAGATCCAACAGCTCGTCAACAGCGCTGTTGCAACAGGAGCCCAGGCCATGCGAGACCTCGGAGGAGGGGCTCCATTTTTTGGGGTAGCAGGGCATGTGATGGCTTTGGGAGTGGTATCTCTAGTTGGTGCAACGCCAACCTCTTTGGTGGTTGGTGTTGGTCTGGCGGCGTTCCACCTGGCCATTGTGGTGTCCGGACTAGAGGCTGAGTTGACACAAAGAGCCCACAAAGTCTTCTTCTCGGCAATGGTACGCAATCCCATGGTGGATGGAGACGTCATCAATCCATTTGGAGAGGGAGAGGCAAAACCTGCTCTATATGAGAGAAAAATGAGCCTGGTCTTGGCAATAGTGCTTTGCTTGATGTCAGTGGTCATGAACAGAACGGTGCCTTCCATCACCGAGGCTTCTGCTGTGGGACTGGCGGCAGCGGGACAATTGCTCAGACCAGAGGCGGACACTCTGTGGACGATGCCAGTGGCCTGTGGCTTGAGCGGCGTGGTCAGGGGCAGTCTCTGGGGATTCTTGCCCCTTGGGCACAGACTCTGGCTCAGGGCTTCTGGGAGTAGGCGTGGCGGCTCTGAAGGGGACACTCTTGGTGACTTGTGGAAACGGAAGCTCAATGGCTGTACCAAGGAAGAGTTCTTCGCCTACAGGCGCACTGGCATCCTGGAGACGGAAAGGGACAAGGCGCGGGAACTCCTCAGGAGAGGGGAGACCAACATGGGGCTGGCGGTGTCACGGGGCACGGCAAAACTTGCCTGGCTTGAGGAACGAGGTTACGCAACTCTCAAGGGTGAGGTCGTGGACCTTGGATGTGGAAGAGGCGGCTGGTCATACTATGCAGCCTCTCGGCCGGCTGTCATGAGTGTCAAAGCTTACACAATTGGTGGAAAGGGACATGAGACTCCAAAGATGGTGACAAGCCTGGGTTGGAACCTGATCAAGTTCAGAGCGGGAATGGATGTGTTCAGCATGCAACCACACCGAGCTGACACCATCATGTGTGACATTGGAGAAAGCAACCCAGATGCCGTGGTGGAGGGTGAGAGAACACGGAAAGTGATTTTACTCATGGAACAGTGGAAGAACCGTAACCCCACGGCCACCTGTGTCTTCAAAGTGTTGGCCCCGTACCGCCCAGAGGTCATAGAAGCACTGCACAGATTCCAACTGCAGTGGGGCGGAGGACTGGTGAGGACCCCTTTTTCGAGGAACTCAACCCATGAGATGTATTATTCAACTGCTGTCACTGGAAACATTGTGAATTCTGTCAACATCCAGTCAAGGAAACTCCTGGCCCGGTTTGGGGACCAGAGGGGACCCACCAGAGTGCCTGAGCTGGACCTTGGAGTTGGGACTCGGTGTGTTGTTTTGGCTGAGGACAAGGTGAAAGAAAAAGATGTGCAGGAGAGGATCAGTGCGTTGCGGGAACAGTATGGTGAGACCTGGCACATAGACAGAGAGCACCCGTACAGGACCTGGCAGTACTGGGGCAGCTACCGCACCGCGCCAACCGGGTCGGCGGCGTCACTGATTAATGGGGTCGTGAAACTTCTCAGCTGGCCATGGAACGCGCGGGAGGATGTCGTGCGAATGGCCATGACTGACACCACAGCCTTTGGACAGCAGCGAGTGTTCAAAGAGAAGGTTGACACCAAAGCTCAGGAGCCTCAGCCTGGCACAAAGGTCATCATGAGAGCAGTGAATGACTGGATTCTGGAACGATTGGCACGAAAAAGCAAACCACGAATGTGCAGCAGAGAGGAATTCATAGCGAAAGTGAAATCCAATGCGGCTCTGGGGGCTTGGTCTGATGAGCAGAACAGGTGGTCAAGTGCAAAAGAGGCCGTGGAGGATCCCGCATTCTGGCAACTCGTGGATGAAGAGAGAGAGAGACACCTCGCTGGGAGATGCGCCCACTGTGTGTATAACATGATGGGCAAGAGAGAAAAGAAGCTTGGAGAGTTCGGAGTGGCCAAAGGAAGCCGGGCCATATGGTACATGTGGCTGGGGAGCCGCTTTCTGGAGTTCGAAGCTCTTGGCTTTTTGAATGAGGACCACTGGGCCTCTAGGGGGTCCAGTGGATCTGGAGTGGAGGGAATAAGCCTGAACTACCTGGGCTGGCATCTCAAAGGGTTGTCAACATTGGAAGGAGGCCTTTTTTACGCAGATGACACAGCCGGCTGGGATACCAAGGTCACTAACGCAGACCTAGAGGATGAAGAGCAGCTCCTACGCTACATGGAGGGTGAACACAAGCAACTGGCGGCTACAATAATGCAGAAGGCATACCACGCTAAAGTGGTAAAAGTTGCCCGGCCCTCCCGAGATGGAGGCTGCATCATGGATGTCATCACAAGAAGAGACCAAAGAGGTTCAGGACAGGTTGTGACTTATGCCCTCAACACCCTTACCAACATAAAGGTTCAACTAATCCGAATGATGGAGGGAGAGGGAGTCATTGAGGCCTCGGACGCACACAACCCAAGACTACTTCGAGTGGAACGATGGTTGAGAGATCATGGAGAAGAACGTCTCGGAAGAATGCTCGTGAGCGGCGATGACTGTGTGGTGAGGCCCGTGGATGATAGGTTCAGTAGGGCGCTCTACTTTCTGAATGACATGGCAAAAACCAGGAAAGACATTGGGGAATGGGAACATTCCGTTGGCTTTTCGAACTGGGAGGAGGTTCCCTTCTGCTCACCCCATTTCCACGAGCTGGTGATGAAAGATGGGCGTGCCCTCATAGTGCCATGCCGAGACCAAGATGAACTGGTTGGAAGAGCCCGCGTCTCACCAGGCTGTGGCTGGAGCGTCCGCGAAACTGCCTTCCTTTCAAAGGCTTATGGGCAGATGTGGCTGCTGAGTTACTTCCATCGGCGCGACTTGCGAACGCTTGGACTCGCCATCTGTTCGGCGGTGCCCGTCGACTGGGTCCCTACTGGCCGCACGACCTGGAGCATTCATGCTAGCGGAGCCTGGATGACCACAGAGGACATGTTGGATGTCTGGAACAGGGTGTGGATTCTGGACAACCCCTTCATGCATAGCAAAGAAAAGATTGCGGAATGGAGGGATGTCCCGTACCTCCCCAAATCCCATGACATGCTGTGCTCCTCCCTTGTTGGGAGGAAAGAGAGGGCAGAGTGGGCCAAGAACATCTGGGGAGCAGTAGAGAAAGTCAGGAAGATGATCGGACAAGAGAGGTTCAAGGACTACCTTTCCTGCATGGACCGGCATGACTTGCACTGGGAGCTCAAACTGGAGAGCTCAATAATC
>ADT80552
ATGGCCGGGAAGGCCATTCTGAAAGGAAAGGGGGGCGGTCCCCCTCGACGAGTGTCGAAAGAGACCGCGAAGAAGACGCGTCAATCTAGGGTCCAAATGCCAAATGGACTCGTGTTGATGCGCATGATGGGGATTTTATGGCACGCCGTAGCCGGCACTGCTAGAAGTCCCGTGTTGAAGTCTTTCTGGAAATCAGTTCCACTGAAACAGGCCACGGCAGCACTCCGGAAAATTAAGAAGGCAGTGAGCTCCTTGATGGTAGGTCTGCAAAGACGTGGCAAAAGAAGGTCGGCAGTAGACTGGACAGGTTGGTTGCTGGTTGTTGTCCTGTTGGGAGTGACACTTGCAGCCACAGTGCGGAAGGAAAGAGATGGCACCACCGTGATCAGAGCTGAAGGAAAAGATGCGGCAACCCAGGTGCGTGTGGAAAATGGCACCTGTGTGATCCTGGCCACGGACATGGGATCATGGTGTGATGATTCACTAACCTATGAGTGTGTGACCATAGACCAGGGGGAGGAACCGGTTGACGTGGATTGCTTTTGCAGGAATGTTGATGGAGTTTACCTGGAGTATGGGCGGTGTGGAAAACAAGAAGGATCAAGAACAAGGCGTTCAGTGCTGATCCCATCCCACGCTCAGGGAGATCTCACAGGAAGGGGACACAAATGGTTAGAAGGGGATTCATTGCGGACGCACCTCACTAGAGTTGAGGGATGGGTCTGGAAGAATAAAGTACTCACCCTGGCGGTGATCGCCGTTGTGTGGCTGACCGTGGAAAGTGTGGTGACTCGGGTCGCCGTGGTGGTGGTGCTCTTGTGCCTGGCTCCAGTTTATGCCTCACGGTGCACACATCTGGAAAACAGGGATTTTGTTACTGGCACTCAGGGGACCACTCGTGTGACTCTGGTACTGGAACTGGGAGGATGCGTCACCATAACAGCTGAGGGGAAGCCCTCGATGGATGTGTGGCTTGACTCCATCTACCAGGAGAACCCCGCCAAGACCCGTGAGTACTGTCTTCACGCAAAGCTATCGGATACCAAAGTCGCGGCCAGATGCCCAACAATGGGACCTGCCACTTTGGCTGAAGAGCACCAGAGCGGCACAGTGTGTAAGAGAGACCAGAGTGATCGAGGCTGGGGCAACCATTGTGGATTATTTGGAAAAGGCAGCATTGTGACCTGTGTCAAGGCATCTTGTGAGGCAAAAAAGAAAGCCACAGGACACGTGTATGACGCTAACAAAATTGTGTACACAGTCAAAGTAGAGCCGCATACGGGGGATTACGTCGCTGCTAATGAGACTCACAGTGGAAGAAAAACAGCGTCCTTCACGGTCTCCTTGGAGAAGACCATCTTGAACATGGGAGACTACGGAGACGTGTCCTTGTTATGCAGAGTAGCCAGCGGCGTTGACCTTGCTCAGACCGTCATCCTGGAGCTTGACAAGACCTCAGAACACCTACCGACGGCCTGGCAGGTCCACCGGGACTGGTTCAATGATCTGGCCCTACCGTGGAAACATGAAGGGGCACAGAACTGGAACAACGCGGAACGGCTGGTTGAGTTTGGAGCTCCACATGCTGTGAAAATGGACGTGTACAACCTTGGAGACCAGACTGGAGTGTTGCTCAAATCACTCGCTGGTGTTCCTGTGGCGCACATTGATGGAACCAAGTACCACCTGAAAAGTGGCCACGTGACATGCGAGGTGGGACTAGAAAAACTTAAGATGAAAGGTCTTACATACACAATGTGTGACAAGACGAAATTCACGTGGAAAAGAATTCCAACAGACAGTGGACATGACACAGTGGTCATGGAAGTTGCGTTCTCTGGGACCAAACCCTGTAGGATCCCGGTGAGGGCCGTGGCACACGGCTCTCCGGATGTGAACGTGGCCATGTTGATAACACCCAACCCCACAATCGAAAACAATGGTGGTGGCTTCATAGAAATGCGGTTACCTCCAGGAGATAATATCATCTATGTTGGGGAAATGAGTCACCAATGGTTCCAAAAAGGGAGTATCATTGGAAGGGTTTTTCTAAAAACCCCAAAAGGGGTAGAAAGGGTGAAAGTGATCGGAGAACACGCCTGGGATTTTGGCTCTACTGGTGGCTTCCTGACCTCGGTTGGTAAGGCGCTGCACACAGTTCTTGGCGGTGCCTTTAACAGCCTTTTTGGAGGAGTGGGGTTCTTGCCCAAGATCCTAGTGGGAGTGGTCCTGGCCTGGTTGGGCCTGAACATGAGGAATCCGACCATGTCCATGAGCTTCCTTCTGGCTGGGGGACTGGTTCTGGCCATGACACTCGGAGTGGGAGCTGATGTTGGCTGTGCTGTGGACACTGAACGGATGGAGCTCCGCTGTGGTGAGGGTCTGGTTGTGTGGAGAGAGGTATCCGAGTGGTATGACAATTATGCATACTACCCGGAGACACCAGGAGCTCTTGCTTCGGCCATAAAGGAGACCTTCGAGGAGGGAACTTGTGGCATAGTGCCCCAAAACAGACTTGAGATGGCCATGTGGAGGAGTTCGGCGACAGAACTGAACCTGGCTTTGGCGGAGGGAGACGCAAATCTCACAGTGGTGGTGGACAAACTCGATCCCACAGATTATCGAGGTGGCATTCCTGGCTTGCTAAAAAAGGGGAAAGACATAAAGGTTTCTTGGAAGAGTTGGGGCCACTCAATGATCTGGAGCGTCCCCGAGGCCCCCCGTCGGTTCATGGTGGGAACAGAGGGAAGCAGTGAGTGCCCACTAGAGAGAAGGAAAACAGGTGTCTTCACGGTGGCAGAGTTTGGAGTTGGCTTGAGAACAAAAGTATTCTTGGACTTCAGACAGGAATCAACACACGAGTGTGACAGAAGAGTGTTGGGGGCTGCTGACAAGAATGGCATGACAGTCCACACAGACCAGAGCCTCTGGATGAAATCCGTGAGAAATGAAACAGGGACCTACATAGTGGAACTTCTGGTCACTGACCTGAGAAACTGCTCATGGCCGGCTAGCCACACCATCGACAATGCTGAGGTGGTGGACTCAGAGCTCTTCCTTCCGGCCAGTCTGGCGGGGCCCAGATCCTGGTATAACAGGATACCCGGGTACTCAGAACAAGTGAAAGGACCATGGAAGTACTCGCCCATTCGAGTAACAAGAGAAGAGTGCCCTGGCACGAGGGTCACCATAAATGCTGACTGTGACAAAAGGGGGGCTTCTGTGAGGAGTACCACAGAGAGTGGCAAGGTGATTCCAGAGTGGTGCTGCCGAACGTGCACACTACCTCCAGTTACGTTCCGCACGGGGACAGACTGTTGGTATGCCATGGAAATACGTCCTGTTCATGACCAGGGAGGGCTTGTCCGCTCAATGGTGGTGGCAGACAATGGAGAGCTGCTCAGCGAGGGGGGCATCCCCGGAATAGTGGCCTTGTTTGTGGTCCTGGAATATGTCATCCGGAGGAGGCCAGCCACTGGAACAACGGCCATGTGGGGAGGCATTGTTGTCCTTGCACTGCTCGTCACTGGTCTGGTAAAGATCGAAAGCTTAGTGCGTTATGTCGTGGCAGTTGGGATCACATTCCATCTTGAGCTGGGGCCAGAGATTGTGGCTCTGACACTGTTACAGGCTGTGTTTGAGTTGAGGGTGGGCCTGCTCAGCGCTTTTGCGCTGCGCAGCAACCTCACCGTCAGAGAGATGGTAACCATCTACTTCCTTCTGCTGGTTTTGGAGCTGGGATTGCCAAGCGAGGGCCTTGGGGCTCTCTGGAAATGGGGAGATGCACTGGCCATGGGGGCATTGATTTTCAGAGCTTGCACAGCAGAGGAAAAGACCGGTGTTGGACTTCTGCTCATGGCTCTCATGACACAGCAAGACCTGGCGATTGCACATTATGGACTCATGCTCTTCTTGGGCGTGGCCTCATGTTGCTCAATCTGGAAATTGATTCGAGGACACAGAGAACAGAAGGGACTGACTTGGATTGTCCCTTTGGCCGGGTTACTCGGAGGAGAGGGCTCTGGAGTTAGATTGCTAGCTTTTTGGGAGCTGGCCGTCCATGGAAGGAGACGTTCATTCAGTGAACCACTGACTGTTGTGGGAGTCATGCTAACCCTGGCCAGCGGCATGATGCGGCACACCTCTCAGGAGGCTCTTTGCGCGCTCGCCGTGGCTTCGTTCCTCCTGCTCATGCTGGTGCTAGGGACAAGGAAGATGCAGTTAGTGGCTGAATGGAGTGGCTGTGTGGAGTGGCACCCAGAACTAATGAATGAAGGTGGAGAGGTGAGCCTGCGGGTCCGGCAGGACTCAATGGGAAACTTCCACCTGACAGAGCTTGAGAAAGAGGAAAGAGTGATGGCTTTTTGGCTGCTGGCAGGACTGGCGGCTTCAGCCTTCCACTGGTCCGGCATCCTTGGTGTGATGGGATTGTGGACGCTTTCAGAAATGCTGAGAACGGCTCGAAGATCAGACTTGGTCTTCTCCGGACAAGGAGGACGTGAGCGTGGTGACAGGCCCTTTGAGGTCAAGGATGGCGTGTACAGAATCTTCAGCCCAGGACTGCTTTGGGGGCAGCGTCAAGTGGGAGTTGGCTATGGTTCCAAAGGTGTCCTACACACGATGTGGCATGTGACGAGAGGGGCGGCGTTGTCCATTGATGACGCCGTCGCAGGGCCCTATTGGGCTGATGTCAAAGAGGATGTTGTATGCTACGGCGGAGCTTGGAGTCTTGAGGAGAAGTGGAAAGGTGAGACAGTGCAGGTCCATGCCTTTCCACCGGGGAGAGCTCATGAGGTGCATCAATGTCAGCCCGGAGAACTGCTCCTGGACACAGGTAGGAGGATAGGGGCAGTGCCAATTGATTTGGCAAAGGGGACATCTGGCAGTCCCATCCTCAACTCCCAGGGAGTGGTTGTGGGGCTGTATGGGAACGGACTGAAGACCAATGAAACCTACGTCAGCAGCATTGCTCAGGGTGAGGCGGAAAAGAGTCGACCCAACCTTCCGCCGGCCGTCACTGGCACAGGCTGGACAGCAAAAGGGCAGATCATAGTGCTGGACATGCACCCAGGCTCTGGGAAGACCCACAGAGTCCTCCCGGAGCTCATTCGCCAATGCATTGACAGACGCCTAAGGACATTGGTGTTGGCCCCAACCCGTGTGGTGCTTAAGGAAATGGAGCGTGCCTTGAATGGGAAGAGGGTCAGGTTCCATTCTCCTGCAGTTGGAGATCAGCAAGTGGGAGGGTCTATCGTCGATGTGATGTGCCATGCAACCTATGTCAACAGACGCCTGCTCCCGCAGGGGAGACAGAACTGGGAAGTAGCAATCATGGATGAAGCTCATTGGACAGATCCACACAGCATAGCCGCACGGGGTCACTTGTACACCCTGGCTAAAGAAAACAAATGTGCCTTGGTTCTTATGACGGCAACGCCACCTGGGAAGAGTGAGCCCTTCCCAGAGTCCAACGGAGCAATTTCCAGTGAAGAGAAGCAGATCCCTGATGGGGAGTGGCGTGATGGATTCGATTGGATCACCGAGTATGAGGGGCGTACCGCATGGTTCGTCCCCTCGATTGCAAAAGGTGGCATCATAGCACGTACCCTGAGACAGAAAGGAAAAAGTGTGATCTGTCTGAACAGCAAGACCTTTGAAAAGGACTACTCCAGAGTGAGAGATGAGAAACCAGACTTCGTGGTCACAACCGACATATCTGAAATGGGGGCCAACCTCGATGTGAGCCGTGTCATAGATGGACGAACAAACATCAAACCGGAAGAGGTTGATGGGCGAGTTGAGCTCACAGGGACCAGACGTGTGACCACGGCCTCTGCGGCCCAACGCCGTGGGAGAGTCGGAAGACAGGAGGGAAGAACAGATGAATACGTATACTCTGGACAGTGTGATGATGATGATAGTGGACTTGTGCAGTGGAAGGAAGCGCAAATACTTCTTGACAACATAACAACACTGCGGGGGCCTGTGGCTACCTTCTATGGACCAGAGCAGGAGAATATGCCAGAGGTGGCGGGTCATTTCCGCCTCACTGAAGAGAAAAGAAAGCATTTTCGACATCTTCTCACCCACTGTGACTTCACGCCGTGGCTAGCATGGCACGTCGCAGCAAACGTGTCTAGTGTGACAAGTCGGAACTGGACGTGGGAAGGTCCTGAGGAGAACACCGTGGACGAGGCCAATGGAGATCTGGTCACCTTCAGGAGCCCGAATGGGGCTGAAAGAACATTGAGGCCAGTGTGGAGGGATGCGCGCAAGATCAGAGAGGGACGTGACATCAGAGAGTTCGTCGCGTATGCCTCAGGGAGACGCAGCTTCGGAGATGTGCTGAGCGGAATGTCCGGGGTTCCTGAGCTTCTGCGCCACAGATGTGTTAGTGCCATGGATGTCTTCTACACACTGATGCATGAGGAGCCTGGCAGTAGAGCAAGGAAGATGGCCGAGAGCGATGCTGCGAGGGCCTTATTGACGGTCGTAGAGGTGATGGGGGTCGGCCTGGCTACTCTCGGCCTCGTTTGGTGCTTTGTCGTTCGCACCTCAATCAGCCGCATGATGCTTGGCACGCTGGTACTGCTGGCCTCTTTGACGCTCCTGTGGGCTGGCGGTGTAAGCTACGGGAACATGGCAGGAGTGGCTCTCATTTTCTACACGTTGCTGACGGTGCTGCAGCCTGAGGCGGGAAAACAGAGAAGCAGCGATGACAACAAGTTGGCCTACTTTCTGTTGACGCTCTGCAGCCTGGCTGGACTGGTGGCCGCCAATGAGATGGGATTTCTGGAGAACACCAAGGCGGACCTGTCCACGGTGTTGTGGAGTGAACATGAGGAGGTGCGGTCGTGGGAAGAGTGGACCAATATCGACATCCAACCTGCACGTTCTTGGGGAACTTACGTGTTGGTGGTCTCCCTGTTCACACCATACATAATCCACCAACTTCAGACCAAGATCCAACAGCTCGTCAACAGTGCTGTTGCAACTGGAGCCCAGGCCATGCGAGACCTCGGAGGAGGGGCTCCATTTTTTGGGGTAGCAGGGCATGTAATGGCTTTGGGAGTGGTATCTCTGGTTGGTGCAACGCCAACCTCCTTGGTGGTTGGTGTTGGTCTGGCGGCGTTCCACCTGGCCATTGTGGTGTCCGGACTAGAGGCTGAGTTGACACAAAGAGCCCACAAAGTCTTCTTCTCGGCAATGGTACGCAATCCCATGGTGGATGGAGACGTCATCAATCCATTTGGAGAGGGAGAGGCAAAACCTGCTCTATATGAGAGAAAAATGAGCCTGGTCTTGGCGATAGTGCTTTGCTTGATGTCAGTGGTCATGAACAGAACGGTGCTTTCCATCACCGAGGCTTCTGCTGTGGGATTGGCGGCAGCGGGACAACTGCTCAGACCAGAGGCGGACACCCTTTGGACGATGCCAGTGGCCTGTGGCCTGAGTGGCGTGGTCAGGGGCAGCCTCTGGGGATTCTTGCCCCTTGGACACAGACTCTGGCTCAGGGCTTCTGGGAGTAGGCGTGGCGGTTCTGAAGGGGACACTCTTGGTGACTTGTGGAAGCGCAAGCTCAATGGCTGTACCAAGGAAGAGTTCTTCTCCTATAGGCGCACTGGCATCCTGAAGACGGAAAGGGACAAGGCGCGGGAACTCCTCAAGAGAGGGGAGACCAACATGGGGCTGGCGGTGTCACGGGGCACGGCAAAACTTGCCTGGCTTGAGGAACGAGGTTACGCAACTCTCAAGGGTGAGGTCGTGGACCTTGGATGTGGAAGAGGCGGCTGGTCATACTATGCAGCCTCTCGGCCGGCTGTCATGAGTGTCAAAGCCTACACAATTGGTGGAAAGGGACATGAGACTCCAAAGATGGTGACAAGCCTAGGTTGGAACCTGATCAAGTTCAGAGCGGGAATGGATGTGTTCAGTATGCAACCACACCGAGCTGACACCATCATGTGTGACATTGGAGAAAGCAACCCAGATGCCGTGGTGGAGGGTGAGAGGACACGGAAAGTGATTCTACTCATGGAACAGTGGAAAAACCGTAACCCCACGGCCACCTGTGTCTTCAAAGTGCTGGCCCCGTACCGCCCAGAAGTCATAGAAGCACTGCACAGATTCCAACTGCAGTGGGGAGGAGGACTGGTGAGGACCCCTTTTTCGAGGAACTCAACCCATGAGATGTATTACTCGACTGCTGTCACTGGAAATATTGTGAATTCTGTCAACATCCAGTCAAGGAAACTCCTGGCCCGGTTTGGGGACCAGAGGGGACCTACCAGGGTGCCTGAGCTGGACCTTGGAGTTGGGACCCGGTGTGTTGTCTTGGCTGAGGACAAGGTGAAAGAAAAAGATGTGCAGGAGAGGATCAGTGCGTTGCGGGAACAGTATGGTGAGACCTGGCACATGGACAGAGAGCACCCGTACAGGACCTGGCAGTACTGGGGCAGCTACCGCACCGCGCCAACCGGGTCGGCGGCGTCACTGATTAATGGAGTCGTGAAACTTCTCAGCTGGCCATGGAACGCGCGGGAGGATGTCGTGCGAATGGCCATGACTGACACCACAGCCTTTGGACAGCAGCGAGTGTTCAAGGAGAAGGTTGACACTAAGGCTCAGGAGCCTCAGCCTGGCACAAAGGTCATCATGAGAGCAGTGAATGACTGGATTCTGGAACGATTGGCACGAAAAAGCAAACCACGAATGTGCAGCAGAGAGGAATTCATAGCGAAAGTGAAATCCAATGCGGCTCTGGGGGCTTGGTCTGATGAGCAGAACAGGTGGTCAAGTGCAAAAGAGGCTGTGGAGGATCCCGCATTCTGGCAGCTCGTGGATGAAGAGAGAGAGAGACACCTCGCTGGAAGATGCGCCCACTGTGTGTATAACATGATGGGCAAGAGAGAAAAGAAGCTTGGAGAGTTCGGAGTGGCCAAAGGAAGCCGGGCCATATGGTACATGTGGCTGGGGAGCCGCTTTCTGGAGTTCGAAGCTCTTGGCTTTTTGAATGAGGACCACTGGGCCTCTAGGGGGTCCAGTGGATCTGGAGTGGAAGGAATAAGCTTGAACTACCTGGGCTGGTATCTCAAAGGGTTGTCAACATTGGAAGGAGGTCTTTTTTATGCAGATGACACAGCCGGCTGGGATACCAAGGTCACTAACGCAGACCTAGAGGATGAAGAGCAGCTCTTACGCTACATGGAGGGTGAACACAAGCAACTGGCGGCTACAATAATGCAGAAGGCATACCACGCCAAAGTGGTAAAAGTTGCCCGGCCCTCCCGAGATGGAGGCTGCATCATGGATGTCATCACAAGAAGAGACCAAAGAGGTTCAGGACAGGTTGTGACTTATGCCCTCAACACCCTCACCAACATAAAGGTTCAACTAATCCGAATGATGGAGGGAGAGGGGGTCATTGAGGCCTCGGACGCACACAACCCAAGACTACTTCGAGTGGAACGATGGCTGAGAGATCATGGAGAAGAACGTCTCGGAAAAATGCTCGTGAGCGGCGATGACTGTGTGGTGAGGCCAGGGGATGTTAGGTTCAGTAAGGCGCTCTACTTTCTGAATGACATGGCAAAAACCAGGAAAGACATCGGGGAATGGGAGCATTCGGTTGGCTTCTCGAACTGGGAGGAGGTTCCTTTCTGCTCACACCATTTCCACGAGCTGGTGATGAAAGACGGGCGCGCCCTCATTGTGCCATGCCGAGACCAAAATGAACTGGTTGGAAAAGCCCGCGTCTCACCAGGCTGCGGCTGGAGCGTCCGCGAAACTGCCTGCCTTTCAAAAGCTTATGGGCAGATGTGGCTGCTGAGCAACTTCCAACGGCGCGACTTGCGAACGCTTGGACTCGCCATCTCTTCGGCGGTGCCCGTCGACTGGGTTCCTACTGGCCGCCCGACCTGGAGCATTCATGCTAGCGGACCCTGGATGACCACAGAGGACATGCTGGATGTCTGGAACAGGGTGTGGATTCTGGACAACCCCTTCATGCACAGCAAAGAAAAGATTGCGGAATGGAGGGATGTCCCGTACCTCCCCAAATCCCATGACATGCTGTGTTCCTCCCTTGTTGGGAGGAAAGAGAGGGCAGAGTGGGCCAAGAACATCTGGGGAGCAGTAGAGAAAGTCAGGAAGATGATCGGACAAGAGAAGTTCAAGGACTACCTTTCCTGCATGGACCGGCATGACTTGCACTGGGAGCTCAAACTGGAGAGCTCAATAATC
>ADQ00970
[truncated: 389,605 more chars]
