# Supplementary material for: FRESCo: finding regions of excess synonymous constraint in diverse viruses
Source: Genome Biol. 2015 Feb 17;16(1):38. doi: 10.1186/s13059-015-0603-7 (PMC4376164; doi:10.1186/s13059-015-0603-7)
Supplement: Additional file 4: — Sequence alignments (zip folder of FASTA alignments). [file 13059_2015_603_MOESM4_ESM.zip › alignments/TuMV/polyprotein.fa.revtrans]

>BAM99217
ATGGCAGCAGTCACATTCGCATCAGCAATCACCAACGCCATCACCAACAAACCTACATCCACCGGAATGGTACAGTTCGGGAGCTTCCCACCAATGCCATTACGTTCCACCACCATCACCACAGTCGCCACTCCAGTGGCGCAACCTAAATTGTACACAGTGCAGTTTGGAAGCCTTGACCCAGTAGTCGTCAAGGGTGGAGCAGGGTCCCTTGCTAAGGCAACACGCCAGCAGCCTAACGTTGAAATAGACGTTAGCCTCAGTGAAGCCGCAGCTCTGGAGGTTGCGAAACCCAAGTCGAGTGCCGTGGTGAGGATGCACGAGGAAGCAAACAAGGAGAGAGCACTCTTCTTGGACTGGGAAACCAGTCTAAAGAGACGCTCGTATGGAATTGCTGAGAACGAGAAGGTCGTGATGACAACTCGTGGTGTCAGTAAGATAGTGCCCAGAAGTTCAAGGGCAATGAAACAAAAGCGCGCAAGAGAGAGGCGAAGAGCACAGCAACCAATCACCCTAAAATGGGAGCCCAAACTGAGTGAGTTCTCAATTGGAGGAGGACTTTCTGCGAGTGCGATCGAAGCAGAGGAAGTTCGCACAAAGTGGCCACTTCACAAGACACCATCAATGAAGAAGAGGATGGTGTACAAAACATGCAAGATGAACGACCAAGGAGTTGATATGTTAATACGCTCTCTGGTTAAGATCTTCAAGGCTAAGAGCGCCAACATCGAGTACATCGGAAAGAAGTCAATTAAGGCTGATTTCATTAGGAAAGAGCGGACGAAGTTCGCAAGAGTTCAAGTAGCACACTTACTTGGAAAGAGAGCACAGCGCGATTTGTTAGCCGGAGTGGAAGAGAACCACTTTATTGATATTCTCAGTGAGTACTCAGGCAACAAAACAGTTATAAACCCAGGAGTGGTATGCGCCGGTTGGAGCGGAGTAATCGTTAAGAATGAAATTCTAACTCAGAAACGGAGCAGAAGTCCATCAAAAGCTTTCGTAATCAGGGGTGAGCACGAAGGCAAGTTGTATGATGCCAGGATCAAGATCACGAAAACAATGAGTCTTAAGATCATGCATTTCAGTGCAGCTGGGGCCAACTTCTGGAAAGGTTTCGATAGATGCTTTCTTGCATACCGCAGCGATAATCGAGAACACACATGCTACTCGGGATTAGACGTCACTGAATGTGGCGAAGTTGCAGCACTGATGTGTTTGGCCATGTTTCCATGCGGAAAGATAACATGCCCTGACTGCGTTACAGACAGCGAATTATCCCAAGGACAGGCGAGTGGACCATCCATGAAGCACAGGTTGACACAGTTACGTGATGTCATTAAGTCTAGTTATCCACGGTTCAAACATGCAGTGCAAATACTAGATAGGTATGAACAATCACTGAGCAGTGCAAATGAGAATTACCAGGATTTCGCAGAAATCCAGAGCATAAGTGATGGAGTGGAAAAAGCAGCATTCCCACACGTCAATAAGCTGAACGCAATATTGATCAAAGGAGCTACAGCGACAGGGGAGGAGTTCTCACAAGCTACGAAACACTTACTCGAGATAGCACGATACCTGAAGAACAGAACTGAGAACATCGAGAAGGGTTCGCTTAAGTCCTTCCGCAACAAGGTTTCCCAGAAAGCGCACATTAACCCAACACTAATGTGTGACAACCAGCTAGACAAGAACGGAAATTTCATATGGGGTGAGAGAGGTTATCACGCAAAGCGCTTCTTCAGCAATTACTTCGAGAGAATTGATCCGAAAAAGGGTTACACTCAGTATGAGACGAGAATAGTACCAAATGGATCGCGAAAGCTTGCAATTGGTAAACTCATAGTCCCTACAAACTTTGAAGTCCTAAGGGAACAAATGAGAGGTGAACCCGTGGAACCGCACCCAGTCACAGTTGAGTGTGTGAGCAAGTCACAAGGCGATTTTGTCCATGCATGTTGCTGCGTGACAACAGAGTCAGGTGATCCAGTCCTATCCGAAATTAAAATGCCAACCAAACATCATCTGGTGATTGGCAACAGCGGTGATCCAAAGTACATTGATCTCCCTGAGATCGAGGAGAACAAGATGTACATAGCGAAGGAAGGCTATTGTTACATCAATATCTTCTTAGCCATGTTGGTTAATGTTAAGGAGTCACAAGCAAAGGAATTCACGAAAGTTGTTCGAGACAAACTAGTTAGCGAACTTGGGAAATGGCCCTCCCTACTAGATGTGGCGACTGCCTGTTATTTCTTGAAAGTGTTCTATCCAGACGTCGCTAACGCTGAGCTACCACGCATGTTAGTAGACCACAAGACAAAGATAATCCACGTTGTTGATTCGTATGGGTCACTCTCAACTGGATATCATGTTCTTAAAACAAACACTGTGGAACAACTCATCAAGTTTACAAGGTGCAACTTGGAGTCGAGCTTGAAACACTACCGCGTTGGGGGAACGGAATGGGAGAATGCTCACGGAGCCGACAACATAGACAATCCACAGTGGTGCATCAAGAGACTCGTGAAAGGAGTATACAGACCAAAGCAGTTGAAGGAAGACATGTTGGCAAACCCCTTTTTGCCACTGTACGCATTGTTGTCACCAGGTGTCATCCTAGCTTTCTACAACAGTGGTTCACTAGAGCACTTAATGAACCATTATATTAGAGCAGATAGTAATGTAGCAGTGCTACTAGTTGTCTTGAAGTCTCTGGCAAAGAAAGTGTCAACAAGCCAAAGTGTTCTGGCCCAGCTTCAAATCATTGAACGTAGTCTGCCTGAACTCATTGAAGCTAAAGCCAACATCAATGGACCAGATGACGCAGCCACTCGGGCGTGTAATAGATTCATGGGCATGCTTTTGCACATGGCAGAACCAAACTACGAGCTTGCAAACGGCGGATATACATTTCTGAGAGATCACAGTATCTCTATTCTAGAAAAAAGTTATCTGCAGATCTTGGACGAGGCATGGAACGAGTTAAGTTGGTCGGAGCGCTGTGTTATAAGATACTACTCGTCAAAGCAAGCAATCTTTACACAGAAAGATTTGCCAATGCAAAGCGAAGCCGATTTAGGCGGCAGATACAGCGCGTCGGTCATATCTTCCTACGAGTGGAGCAAACAGCAAGCAAAAGGAGTGAAATCTAGTATAGCTAATAAACTGCGTAGTAGTATGTCGTGGACTAGTAGCAAAGTTTCAAATAGTGTTTGTAGGACTATTAACTACTTAGTGCCAGATGTGTTTAAATTTATGAACGTATTAGTTTGCATTAGCTTGTTAATCAAGATGACTGCCGAAGCGAACCACATTGTCACCACGCAAAGAAGGCTGAAGCTGGACATTGAAGAAACGGAGCGAAGGAAGATTGAGTGGGAGCTCGCATTTCACCACGCCATTCTTACACAAAGTGCAGGCCAGCACCCAACCCTGGACGAATATACAGCTTACATTGCTGAGAAAGCACCGCACCTAAGTGAGCATATCGAACCCGAGGAAAAGGCAGTAGTCCATCAAGCAAAGAGACAATCTGAGCAAGAACTCGAACGTGTGATAGCATTCGTTGCTTTAGTGCTCATGATGTTCGATGCAGAACGAAGCGATTGTGTCACAAAGATTCTTAACAAGCTAAAGGGATTAGTGGCCACTGTGGAACCTACGGTCTATCACCAGACACTCAACGAAATAGAGGATGATTTGAGCGAGAGAAATCTCTTCGTTGATTTTGAACTTAGCAGTGACGGTGAAATGCTCCAACAACTTCCAGCCGAAAAGACATTTGCTTCGTGGTGGAGTCATCAATTAAGTAGAGGGTTCACAATCCCACACTACAGAACGGAAGGAAAATTTATGACCTTCACCAGAGCAACAGCCACAGAAGTAGCGGGCAAAATAGCACATGAAAGCGACAAAGATATACTGCTAATGGGAGCAGTCGGGTCAGGTAAATCAACTGGTTTGCCGTACCACCTCTCCAGAAAAGGCAATGTACTGCTTCTTGAGCCCACTAGACCACTCGCAGAGAATGTACACAAACAGCTGTCGCAAGCACCGTTCCACCAGAACACAACTCTCAGGATGCGCGGGTTAACAGCATTTGGGTCGGCACCAATCTCAGTGATGACTAGTGGTTTCGCACTCAATTATTTCGCGAACAATAGATCACGGATTGAAGAGTTTGACTTTGTCATATTTGATGAATGTCATGTCCACGATGCCAACGCAATGGCGATGAGATGTTTGCTACACGAGTGCGATTACTCTGGCAAGATCATCAAGGTATCAGCCACACCACCAGGACGTGAAGTTGAGTTTTCCACTCAATACCCTGTGTCAATAAGCACAGAAGACACATTATCATTCCAAGATTTTGTGAACGCACAGGGTAGTGGAAGCAACTGCGATGTGATTTCAAAAGGAGACAATATCCTCGTGTATGTAGCAAGCTACAACGAAGTGGATACGCTTTCAAAACTCCTAATTGAGAGAGACTTCAAGGTCACAAAGGTTGATGGGAGGACAATGAAAGTTGGAAATATTGAGATCACCACGAGTGGAACGCCCAGCAGAAAGCATTTCATAGTCGCAACCAATATCATTGAAAACGGTGTTACCCTAGACATTGATGTGGTTGCTGACTTTGGAACGAAAGTACTCCCATATCTTGATACAGACAACAGGATGCTTAGCACAACGAAAACAAGCATCAACTATGGGGAGCGAATTCAGAGGCTTGGAAGGGTCGGAAGACACAAGCCAGGTCATGCGCTGCGAATTGGCCACACAGAGAAGGGGTTGAGCGAAGTTCCAAGTTGTATTGCAACAGAAGCAGCTTTGAAGTGCTTCACCTACGGACTTCCAGTGATCACCAACAACGTCTCAACAAGCATTCTTGGTAATGTAACAGTGAAACAGGCACGAACCATGTCTGTGTTTGAAGTGACACCATTCTATACAAGCCAAGTAGTGAGGTATGACGGTTCAATGCACCCGCAAGTGCACGCACTCTTAAAGAGATTCAAACTCAGAGACTCTGAGATCGTTTTGAACAAACTAGCCATACCCAACCGAGGAGTGAATGCTTGGCTCACAGCCAGCGAGTATGCACGGCTCGGTGCAAATGTTGAAGATAGGCGC---------GATGTACGAATCCCATTTATGTGTCGTGACATTCCAGAGAAACTCCATCTAGACATGTGGGATGTTATTGTCAAATTTAAAGGTGACGCTGGCTTTGGCCGACTTTCGAGTGCTAGCGCGAGCAAAGTAGCCTATACCTTGCAGACGGATGTCAACTCCATACAGCGGACAGTCACTATCATTGATACACTAATCGCTGAGGAGAGAAGAAAGCAAGAGTACTTCAAAACAGTCACCTCAAACTGTGTTTCTTCTTCAAACTTTTCATTGCAGAGCATAACAAATGCCATAAAATCCCGCATGATGAAAGATCACACGTGTGAGAACATATCGGTGCTCGAGGGGGCGAAGTCACAGCTGCTTGAATTCAGGAATCTCAATTCTGACCACTCGTTTGTCACCAAGACTGACGGAATATCTCGGAGCTTCATGAGAGACTACGGAGCACTCGAAGCAGTCCACCATCAGAGCACTAATGAAATGAGCAAGTTCCTAAAACTTAAGGGCAAGTGGAACAAAACGCTAATCACGCGAGATGTGCTGGTCATTTGCGGAGTACTTGGAGGAGGAATATGGATGGTTGTCCAACACTTACGCTCAAAAATTTCTGAGCCCGTAACTCATGAGGCAAAAGGCAAAAGGCAAAGACAGAAACTAAAGTTTCGCAACGCCCGAGACAACAAAATGGGTAGGGAAGTGTATGGAGATGACGACACCATAGAGCATTTCTTTGGAGATGCTTACACAAAGAAAGGAAAGGGCAAAGGTAGGACACGTGGCATCGGGCACAAAAACAGGAAGTTCATTAACATGTACGGGTTTGATCCTGAAGATTTCTCCGCAGTCAGGTTCGTTGATCCACTCACAGGGGCGACACTAGATGATAACCCATTCACGGACATCACCCTTGTGCAAAAGCACTTTGGTGACATAAGAATGGATTTACTCGGAGAGGATGAGCTGGACCCAAATGAGATACGAGTGAACAAGACAATCCAGGCCTATTACATGAACAATAAAACAGGCAAAGCTCTGAAGGTAGACCTGACACCACACATACCTCTCAAGGTGTGTGACCTTCACGCAACTATTGCTGGATTCCCAGAGAGAGAGAATGAACTGAGGCAAACTGGGAAGGCTCAGCCTATCAGTATAGACGAAGTGCCGAGAGCTAACAACGAACTCATCCCAGTGGACCATGAGAGCAACTCCATGTTCAGAGGGTTGCGTGACTACAACCCAATCTCGAACAACATCTGCCATCTTACAAATGTGTCAGATGGAGCATCAAACTCGTTATATGGGGTTGGTTTCGGACCACTCATATTAACGAACCGACATCTCTTTGAGCGGAACAATGGCGAGCTTGTAATAAAGTCACGACACGGTGAGTTTGTGATTAAAAACACAACTCAGCTACATCTACTCCCAATACCGGATAGAGACCTTTTGCTAATCCGATTGCCAAAGGACGTCCCACCCTTTCCGCAGAAACTAGGCTTCAGACAACCTGAAAAGGGTGAGCGAATTTGCATGGTAGGATCCAATTTCCAGACTAAGAGCATAACGAGTATAGTCTCTGAGACTAGTACGATAATGCCAGTGGAGAACAGTCAGTTTTGGAAACACTGGATTAGCACTAAAGACGGTCAATGCGGAAGTCCAATGGTGAGCACAAAGGACGGGAAAATACTCGGACTACACAGCCTGGCGAATTTCCAGAACTCCATCAATTACTTTGCTGCTTTCCCAGATGATTTTGCTGAGAAGTATCTTCACACCATTGAAGCACACGAGTGGGTCAAGCACTGGAAGTATAACACTAGCGCCATCAGTTGGGGCTCTCTGAATATACAAGCATCGCAACCATCAGGCTTGTTCAAAGTAAGCAAGTTAATCTCAGACCTCGACAGCACGGCAGTTTACGCACAAACCCAGCAGAACCGGTGGATGTTCGAGCAGCTCACTGGAAACTTGAAAGCGGTAGCACACTGCCCCAGCCAGCTTGTAACAAAGCACACAGTCAAAGGAAAATGTCAGATGTTTGACTTGTATCTCAAGTTACATGATGAAGCACGAGAGTATTTCCAACCGATGCTAGGCCAATACCAGAAGAGCAAACTCAATCGAGAAGCATACGCAAAGGATCTTCTAAAATACGCAACGCCAATCGAAGCAGGAAACATTGACTGTGATCTGTTTGAAAAGACAGTTGAAATAGTCATGTCAGATCTGCGAGGTTATGGCTTCGAAACATGCAATTATGTCACTGATGAGAATGACATATTCGAAGCTCTCAACATGAAATCCGCAGTTGGAGCGTTGTATAAAGGGAAGAAGAAAGATTACTTCGCTGAGTTCACACCCGAGATGAAGGAAGAAATACTGAAACAAAGTTGTGAACGACTCTTCTTAGGAAAGATGGGAGTATGGAACGGCTCATTGAAGGCAGAGTTGCGACCACTAGAGAAAGTGGAAGCAAACAAAACACGAACGTTTACAGCTGCACCACTAGACACACTGTTGGGTGGAAAAGTTTGCGTGGATGATTTCAACAACCAGTTCTACGATCACAACCTCAGAGCTCCTTGGAGCGTCGGCATGACAAAGTTTTATTGTGGTTGGGACCGCCTGTTGGAGTCGTTACCGGATGGTTGGGTGTATTGCGACGCCGATGGTTCACAGTTTGACAGCTCGCTATCGCCATACTTGATCAACGCAGTACTCAACATCCGCTTGGGATTCATGGAAGAGTGGGACGTAGGGGAAGTTATGCTGAGAAATTTGTACACCGAGATCGTGTATACCCCTATCTCCACACCAGATGGTACACTTGTCAAGAAATTCAAAGGAAACAATAGCGGACAGCCATCGACTGTTGTAGACAACACGCTCATGGTCATACTGGCAGTCAACTACTCACTCAAGAAAAGTGGAATTCCAAGTGAGTTGCGCGATAGCATCATCAGATTCTTCGTCAACGGAGACGATTTACTGCTAAGCGTACACCCAGAGTATGAGTATATTCTTGACACTATGGCAGACAATTTTCGCGAACTGGGTCTAAAGTACACGTTCGACTCAAGGACCAAGGAAAAGGGAGACCTCTGGTTTATGTCGCATCAAGGTCACAGAAGAGAGGGAATCTGGATTCCTAAGCTCGAGCCAGAGCGAATAGTATCGATTCTAGAATGGGATCGGTCGAAAGAGCCATGCCATCGACTGGAGGCAATCTGCGCAGCGATGATTGAGTCGTGGGGATACGACAAGTTAACCCACGAGATACGCAAGTTCTACGCGTGGATGATTGAACAAGCTCCATTTAGCTCCTTAGCACAAGAAGGGAAAGCTCCTTACATAGCGGAAACAGCGCTGAGGAAGCTCTACCTTGACAAGGAACCAGCCCAAGAGGATCTCACCCAATACTTGCAAGCAATCTTTGAGGATTATGAAGATGGTGCTGAAGTTTGTGTCTATCACCAAGCAGGTGAAACGCTTGATGCAGGTTTGACAGAAGAACAAAAGCAGGCGGAGAAGGAGAAGAAAGAGAGAGAGAAGGCAGAAAAGGAGCGAGAGAGGCAAAAACAGTTGGCACTCAAGAAAGGCAAGGACGCTGCACAAGAAGAGGGAAAGCGCGACAAGGAAGTGAACGCTGGAACCTCTGGAACTTTCAGTGTACCCAGACTCAAGAGTCTGACAAGCAAGATGCGCGTACCAAGATACGAGAAAAGAGTGGCTCTAAACCTCGATCATCTAATCCTGTATACGCCGGAGCAAACGGATCTATCCAACACACGTTCAACGCGAAAGCAGTTTGACACATGGTTTGAAGGTGTAATGGCTGATTACGAACTAACGGAGGACAAAATGCAAATCATTCTCAATGGTTTGATGGTCTGGTGCATTGAGAACGGAACCTCCCCGAACATAAACGGAATGTGGGTGATGATGGACGGCGATGATCAGGTGGAATTCCCGATCAAACCGCTCATTGACCACGCCAAACCCACATTTAGGCAGATAATGGCCCATTTCAGTGACGTAGCTGAAGCGTACATTGAGAAGCGTAACCAAGACCGACCATACATGCCACGATATGGTCTTCAGCGCAATTTAACCGACATGAGCTTAGCTCGATACGCATTTGATTTCTATGAAATGACTTCTAGGACTCCAATACGTGCGAGAGAGGCACACATCCAGATGAAAGCAGCAGCACTGCGTGGCGCAAATAACAATTTGTTCGGCTTGGATGGAAACGTTGGTACAACGGTAGAGAACACGGAGAGGCATACGACCGAGGACGTTAATCGGAACATGCATAACTTACTGGGCGTTCAGGGGTTA
>BAM99216
ATGGCAGCAGTAACATTCGCACCAGCAATCACCAACGCCATCACTGGCAAACCAACACTCGCCAAAATGGTTCAGTTTGGGAGCTTCCCACCAGTACCATTACGGTCCACCACCATCGCCATAGTCGCCACCCCAGTGGCGCAGCCTAAGCTGTACACAGTACAGTTTGGAAGCCTTGACCCAGTATTCGTCAAGGGTGAAGCAGGGTCCTCTGCTAAGGCAACACGCCAGCAGCCTAACGGTGAAATAGACGTTAGCCTCAGTGAAGCCGCAGCTTTGGAGGTTGTGAAGCCTGAACCGAGTGCAGTGGTGAGGATGCACGAAGCGGCAAACAAGGAGAGAGCTCTCTTTTTGGACTGGGAAACCAGCCTAAAAAGACGCTCATACGGCATCGCTGAAAACGAGAAGGTCGTAATGACCGCTCGTGGTGTCAGCACAATAGTGCCCAGGAGCAAACAGGCAATGAAGCACAAGCGCGCGCGCGAAAGACGCATGGCGCAACAACCAATCGTGCTAAAGTGGGAACCCAAACCGAATGGATTCTCAATTGGAGGAGGACCCTCTGCAAAGGAAATTGAAGCAGAAGAGGTTCGAACGAAGTGGCCACTACACAGGACACCGTCTGCGAAGAGAAAGGTTGTGCACAAAGTGCGCAAGCTAGACCATCAGGGCATCGACATGCTGACGAAAGCCTTGATTAAAATCTTCAAGGCGAAGAATGCCAATATAGAGTATATTGGAAGGAAATCCATCAAAGTGGATTTCATCAGAAAGGAGCGCACAAAATTCGCTAGAATTCAGGTAGCGCATTTACTTGGGAAGAGAGCACAACGCGATCTACTAACTGGAGTGGAGGAGAACCACTTTATTGATACTCTCAGTGATTACTCAGGTAATAAGAGAGTTATAAATCCAGGAGTAGTGTGCGCTGGATGGAGTGGGATTGTCGTTAGAAATGAGATTCTAACCCAGACACGGAGCAGAAGCTCGCTGAAAGCCTTTGTGATTAGAGGCGAACACGAGGGTAAGCTATATGATGCCAGGATCAAAGTTACAAAAACAATGAGCCACAAAATCGTGCATTTCAGTGCGGCAGGAGCCAACTTCTGGAAAGGTTTCGACAGATGCTTCCTTGCATACCGCAGTAACAATCGTGAGCACACGTGCTATTCAGGACTGGATGTCACTGAGTGTGGAGAAGTTGCAGCACTAATGTGTTTAGCCATGTTCCCATGCGGGAAGATAACCTGTCCTGATTGTGTGACAGATAGTGAACTATCTCAAGGACAAGCTAGTGCACAGACCATAAAGAACAAGCTAGCACAACTGCGCGAGATTATTAAGTCGAGCTATCCGCGTTTTAAGCACGCAGTGCAAATACTCGACAGATACGAGCATTCACTGAGCAGTGCGAATGAGAACTACCAGGACTTCGCAGAAATTCAAAGCATAAGCGATGGAAAAGAAAAAGCTGCTTTCCCACATGTTAATAAGCTAAACGCAATATTAATAAAAGGGGCTACAGCAACAGGAGAGGAGTTCTCACAGGCTACGAAGCATTTGCTTGAGATAGCAAGGTACTTAAAGAATAGAACTGAGAACATCGAGAAGGGATCACTTAAGTCTTTCCGGAACAAGGTTTCTCAGAAAGCACACATCAACCCAACACTGATGTGTGACAATCAGCTCGATAAGAATGGCAACTTCATATGGGGCGAAAGAGGATACCACGCGAAGCGATTCTTCAGCAATTACTTCGAAATAATCGACCCGAAGAAGGGCTATACCCAGTATGAAACAAGAGCAGTGCCCAACGGATCAAGAAAGCTTGCTATCGGTAAGCTTATAGTCCCAACAAACTTCGAGGTTCTAAGAGAACAGATGAAAGGTGAGCCTGTTGATTCGTATCCAGTAACAATCGAATGCGTGAGCAAATCACAAGGTGATTTCGTTCATGCATGTTGCTGTGTAACAACGGAATCAGGCGACCCAGTCTTGTCTGAAATCAAAATGCCAACCAAACACCACCTGGTAATTGGCAACAGCGGCGATCCAAAATACATTGATCTCCCTGAAATTGAAGAGAATAAGATGTACATAGCAAAAGAAGGCTATTGCTACATCAATATTTTCCTAGCCATGTTGGTGAATGTCAAAGAGACACATGCGAAAGAATTCACGAAAGTGGTTAGAGACAAACTGGTTGGAGAACTTGGTAAGTGGCCTACTCTACTAGATGTAGCAACTGCCTGCTACTTTCTCAAAGTATTCTATCCAGATGTCGCCAACGCTGAATTACCGCGCATGTTAGTGGACCACAAAACGAAGATAATTCACGTTGTCGATTCATATGGATCACTTTCAACTGGATACCACGTCCTCAAGACTAATACTGTAGAACAACTCATCAAGTTCACAAGATGCAACTTGGAGTCGAGCTTAAAACATTATCGTGTTGGGGGAACGAAATGGGCAGACACTCATGGAGCCACAAATATTGATAACCCACAGTGGTGTATTAAGAGGCTCATAAAAGGTGTGTACAGGCCAAAGCAACTGAAGGCAGACATGCTGGAAAACCCCTTTTTGCCATTATACGCTCTACTATCACCAGGTGTCATCCTAGCATTCTACAATAGTGGATCCTTAGAGCACCTGATGAATCATTACATTAGGGTGGACAGCAATGTCGCTGTACTCTTAGTTGTTCTGAAATCGCTCGCTAAAAAGGTGTCAACAAGCCGAAGTGTAATGGCTCAACTCCAAATCATTGAGCGAAGTCTACCAGAACTCGTTGAGGCAAGAGCTAATATTAACGCACCGGATGATGCAGCCGCTAAGGCATGCAACAGATTCATGGGAATGCTTTTGCACATGGCAGAACCAAACAACGAACTTGCAGATGGTGGATATACGATCTTGAGAGATCATAGTATTTCCATCTTGGAAAAAAGTTATCTGCAGATCTTGGACGAATCATGGAGCGAATTAAGCTGGTCGGAGCGTTGTGCTGCAAGATACTACTCGTCAAAGCAAGCAATTTTTGTACAGAAAGATTTGCCAATGAGAGACGAGACCGATTTAGGCGGCAGATACAGCGTGTCAGCCGTGTCCTCATACGAGTGGGGTAAACAGCGTGTCAAAGGAGCGCAATCCAGTATAAGCAGCAGGCTTCGCAGTGGTGTATCTTGGACTAGTAGTAAAGTCTCAAACAGTGTTTGTAGAACTATCAACTACTTAGTACCAGATGTATTCAAATTTGTGAACGTGCTTATCTGCATCAGTCTGCTAGTTAAAATAATTGCTGAGGCTAACCACATCATTGCCACGCGGAAAAGACTCCAACTGACTATTGATGAGACAGAACGCAAGAAAATTGAGTGGGAATTGTCATTTCATCATGCCATTCTAACACAAAGCGCTGGTCAGCACCCAACTTTGGACGAGTTTACAGCGTATATCAATGAAAAGGCACCACACTTGAGTGAACACATTGAGTCTGAGGAGAAGGCGGTGATCCATCAAGCAAAAAGACAATCTGAGCAAGAACTTGAGCGGATAATAGCATTTGTTGCATTAGTGCTCATGATGTTTGACGCAGAACGAAGCGATTGCGTCACTAAAATCCTCAACAAGCTGAAGGGGCTAGTGTCCACTGTGGAACCCACAGTGTATCACCAAGCGTTAAATGACATAGAGGACGATTTGAGCGAGAGGAAACTCCTTGTTGACTTCGAACTTAGCAATGATGGTGAAGTACTTCAACAGCTCCCAGCAGAGAAAACGTTTGCTTCATGGTGGAATCATCAGTTAAGTAGGGGATACACAATCCCACACTACAGAACGGAAGGGAAGTTTATGACTTTCACTAGAGCAACTGCAACGGAAGTTGCGGGTAAGATAGCACATGAGAGCGACAAAGACATACTGCTAATGGGAGCAGTAGGATCAGGTAAGTCAACTGGTTTACCGTATCATCTTTCTCGAAAGGGAAATGTGCTGCTTCTGGAGCCAACTCGACCACTTGCTGAGAATGTACACAAGCAACTCGCGCAAGCACCGTTTCATCAGAACACAACTCTGAGAATGCGTGGATTAACAGCATTTGGCTCAGCACCAATATCAGTAATGACAAGTGGCTTCGCACTCAACTACTTCGCAAACAATAGAATGCGGATTGAGGAATTTGACTTTGTCATATTTGATGAGTGCCACGTCCATGACGCCAACGCAATGGCAATGAGATGCTTGCTACATGAGTGCGATTACTCTGGCAAAGTTATTAAAGTGTCAGCTACGCCACCAGGCCGTGAAGTCGAATTTTCCACTCAATACCCTGTGTCAATTAGCACAGAGGACACACTGTCATTTCAAGACTTTGTAAATGCTCAGGGTAGTGGAAGTAACTGTGATGTAATCTCAAGAGGAGACAATATCCTTGTGTATGTAGCAAGCTACAACGAAGTGGATAGTCTCTCAAAACTTCTGATCGAAAAAGACTTTAAGGTCACAAAAGTCGATGGAAGAACGATGAAAGTCGGAAACATTGAGATCACCACGAGTGGGACACCCAGTAGAAAGCACTTCATAGTTGCAACCAACATCATCGAAAATGGTGTCACACTGGACATCGATGTGGTTGCTGATTTTGGAACAAAAGTACTCCCATACCTTGACACAGACAATAGGATGCTTAGAACAACAAAAACAAGCATCAACTATGGGGAGAGAATCCAAAGATTAGGAAGAGTTGGGAGACATAAGCCAGGCCACGCCCTGCGGATTGGCCACACAGAGAAAGGACTGAGTGAGGTTCCAAGCTGTATCGCAACAGAAGCAGCTCTAAAGTGTTTTACATACGGACTTCCAGTAATAACTAATAATGTCTCAACGAGCATTCTTGGTAATGTAACGGTGAAGCAGGCGCGAACTATGTCTGTATTTGAGATAACACCGTTCTACACAAGCCAAGTGGTAAGGTACGATGGCTCAATGCACCCACAAGTGCATGCACTTCTTAAAAGGTTCAAGCTCAGAGACTCTGAGATTGTCCTAAACAAATTAGCCATACCTCATCGAGGAGTCAATGCTTGGCTTACAGCTAGCGAGTATGCGCGGCTTGGTGCAAACGTTGAAGATAAGCGC---------GATGTGCGAATTCCCTTCATGTGTCGCGACATTCCAGAAAAACTTCACCTTGATATGTGGGACACAATTGTCAAATTCAAAGGTGATGCAGGTTTCGGGCGCCTTTCGAGTGCTAGTGCAAGTAAAGTAGCATACACCCTGCAGACAGATGTCAACTCTATACAGCGAACAGTCACTATCATTGATACACTAATCGCTGAAGAGAGGAGGAAGCAGGAGTACTTTAAAACGGTGACCTCCAACTGCGTTTCTTCTTCAAGCTTCTCGCTACAGAGCATTACAAATGCAATAAAATCTCGCATGATGAAAGATCATACATGTGAGAACATATCAATACTTGAAGGAGCAAAATCTCAACTGCTTGAGTTTAGAAACCTAAATGCTGACCACTCATTTACTACCAAGGCTGATGGAATATCTCAGCACTTCATGCGTGAATATGGGGCACTCGAAGCAGTACATCACCAGAGCGTCAATGACATGAGCAGCTTCCTGAAGCTCAAAGGTAAATGGAACAAGACGTTAATCACAAGGGACGTGTTGGTGATCTGTGGAGTCCTTGGCGGCGGGATATGGATGACACTCCAACACTTGCGATCGCGGATGTCTGAACCTGTAATCCACGAGGCTAAAGGTAAGAGACAAAGGCAGAAATTGAAGTTCCGCAATGCCCGAGACAGCAAGATGGGGCGAGAAGTGTATGGAGATGACGACACAATAGAACACTTCTTTGGTGATGCCTATACAAAGAAGGGAAAGAGCAAAGGCAGGACTCGAGGTCTTGGCCACAAAAACAGGAGGTTCGTTAATATGTATGGATTTGATCCTGAGGATTTCTCGGCAGTCAGATTCGTGGATCCACTCACAGGTGCCACCCTAGACGACAGTCCGTTCACAGATATCACTCTCGTGCAACAACACTTTGGGGATATACGGGCGAACCTGCTTGAAGAAGATGAGTTGGATCCAAATCAACTGCGCATAAACAAGACAATCCAGGCCTATTATATGAACAATAAGACGGGGAAAGCTCTGAAGGTGGATCTGACACCACACATACCTCTTAAGGTGTGCGATCTCCATGCAACTATTGCTGGTTTCCCAGAGCGAGAGCACGAACTGAGGCAAACTGGGAAAGCTCAACCTATTAGTATGGCTGAAGTGCCAAAGGCTAACACTGAGCTCATTCCAGTTGACCATGAAAGTAACTCTATGTTCAGAGGGTTGCGTGATTACAACCCAATATCGAACAACATTTGTCACCTTACAAATGTGTCGGATGGGGAATCAAACTCGTTGTATGGAGTTGGTTTTGGACCACTCATATTAACAAACAGGCATCTCTTTGAACGGAATAATGGTGAGCTTGTTATAAAGTCGCGACATGGTGAGTTTGTGATTAAGAACACAACTCAGCTGCACTTACTGCCAATTCCAGATAGAGATCTCCTGCTAATACGGCTTCCAAAGGACATCCCACCCTTCCCGCAAAAATTAGGTTTTAGACAACCTGAAAAAGGTGAGAGGATATGCATGGTAGGGTCTAACTTCCAAACCAAAAGCATTACGAGTATAGTCTCTGAGACTAGCACGATAATGCCAGTGGAGAATAGCCATTTTTGGAAACACTGGATCAGCACAAAGGATGGCCAATGTGGAAGTCCGATGGTGAGTACAAAGGATGGAAAGATAATCGGACTACATAGTCTAGCAAATTTCCAAAACTCCATCAACTACTTCGCCGCTTTTCCGGAAGATTTTGCTGATAAATTTCTTCACACCATCGAAGCGCACGAGTGGGTCAAGCACTGGAAGTACAACACCAGTGCCATTAGTTGGGGTTCCCTAAATATACAAGCATCGCAACCAGCGGGTTTATTCAAAGTGAGCAAGTTAATATCAGATCTCGGCAATACAGCGGTGTATGCCCAAACACAGCAGAATCGATGGATGTACGAGCAGCTCACTGGGAACTTGAAAGCAGTTGCACAATGTCCTAGTCAGCTTGTGACAAAGCATACGGTCAAAGGGAAGTGCCAAATGTTCGACTTGTATCTTAAGCTGCATGACGAGGCACGAGAATACTTCCAGCCAATGCTAGGGCAGTATCAGAAGAGCAAACTCAATCGAGAAGCGTACGCAAAGGACCTTCTCAAGTATGCAACACCAATCGAAGCAGGGAATATTGATTGTGACCTGTTTGAAAAGACAGTTGAAATAGTCACATCAGATCTTCGAGGTTATGGCTTTGAAACATGCAATTACGTCACTGACGAGACTGACATATTTGAGGCTCTAAACATGAAATCTGCAGTTGGAGCGTTGTATAAAGGGAAGAAGAAAGATTATTTTGCTGAGTTCACACCTGAGATGAAAGAGGAAATACTGAAACAAAGTTGTGAACGCCTCTTCCTGGGAAAGATGGGTGTCTGGAATGGTTCGTTGAAAGCTGAATTGCGACCACTAGAGAAAGTGGAAGCAAACAAAACACGAACATTCACAGCCGCACCGTTAGACACACTACTAGGTGGGAAAGTCTGTGTGGATGATTTCAATAATCAGTTCTATGATCACAACCTTAGAGCTCCATGGAGCGTCGGCATGACAAAATTCTATTGTGGTTGGAATCGTTTATTGGAATCATTACCAGATGATTGGGTTTACTGCGATGCTGATGGATCACAATTCGATAGTTCACTATCGCCATATTTGATCAACGCAGTGCTCAATATCCGCTTGGAATTCATGGAGGAGTGGGATGTAGGAGAAGTGATGCTGAGAAATTTGTACACCGAGATTGTGTACACTCCTATTTCGACACCAGATGGTACACTTGTGAAAAAGTTCAAGGGCAATAATAGTGGACAACCATCAACAGTCGTGGATAACACACTCATGGTCATACTAGCAGTGAACTACTCACTCAAGAAAAGTGGGATACCAGGTGAGTTGCGCGACAGCCTCATAAAGTTTTTCGTCAATGGAGATGACTTGCTATTGAGCGTACATCCGAAGTATGAGTATGTCCTTGACACTATGGCGGACAACTTCCGAGAATTGGGTCTGAAGTACACCTTTGACTCAAGGACTAGAGAAAAAGGTGATCTTTGGTTCATGTCACACCAAGGACATAAGAGAGAAGGAGTCTGGATTCCCAAGCTGGAGCCAGAGCGAATAGTATCGATCCTGGAGTGGGATCGATCGAAAGAGCCATGCCACAGACTAGAAGCAATCTGCGCAGCAATGATTGAATCGTGGGGGTATGATAAATTAACTCACGAAATACGCAAGTTTTATGCATGGATGATCGAACAAGCCCCGTTCAGCTCTTTAGCACAAGAAGGAAAGGCTCCATACATAGCAGAAACGGCGCTGAGGAAGCTTTATCTCGATAAGGAACCAGCTCAGGAGGATCTCACTCAGTACCTACATGCAATCTTCGAAGATTATGAAGATGGTGCCGAGACCTGTGTGTATCACCAAGCAGGCGAGACGCTTGATGCAGGTTTGACGGAAGAGCAAAAGCAGGTCGAGAAGGAGAAGAGAGAGAGAGAAAAAGCAGAGAAGGAGCGAGAGAGGCAGAAGCAGTTAGCGCTCAGAAAAGGAAAAGACGTAGCGCAGGAAGAGGGCAAACGCGATAGAGAGGTGAACGCCGGAACCTCCGGAATCTTTAGCGTGCCGAGACTCAAGAGCCTAACAAGCAAAATGCGTGTGCCGAGGTACGAGCAGAGAGTAGCTCTTAACCTTGATCATCTAATTCTGTACACACCGGAGCAGACAGATTTATCCAATGCACGTGCAACGCGAAAGCAGTTTGACACGTGGTTTGAAGGTGTCATGGCAGAATATGAATTAACGGAGGACAAAATGCAAATAATTCTCAATGGTTTAATGGTCTGGTGCATTGAGAACGGAACCTCCCCGAATATAAACGGAATGTGGGTGATGATGGACGGTGACGATCAGGTGGAATTCCCGATCAAACCGCTCATTGATCACGCCAAACCCACATTTAGGCAGATAATGGCCCATTTCAGTGACGTAGCTGAAGCGTACATTGAAAAGCGTAACCAGGACCGACCGTACATGCCACGATATGGTCTTCAGCGCAATTTAACCGACATGAGCTTAGCTCGATACGCATTTGACTTCTATGAATTGACTTCTAGAACTCCAATACGTGCGAGAGAAGCACACATCCAGATGAAAGCAGCAGCACTGCGTGGTGCAAATAACAATTTGTTCGGCTTGGATGGAAACGTTGGTACAACGGTAGAGAACACGGAAAGACACACGACCGAGGACGTTAATCGGAACATGCACAACCTACTTGGCGTTAAGGGGTTG
>BAM99215
ATGGCAGCAGTTACATTCACACCAGCAATCACTAACACCATTGTCAACAAACCCATACTCCCCAAAATGGTGCAATTTGGGAATTTCCCACCAGTACCATTACGATCCACCACTGTAACCGCAGCAGCCACACCAGTGGCACAACCTGAATTGTACACAATACAATTCGGAAACCTTGACCCAGTTATCGTCAAGGGTGAAGCAGGGTCCTCTGCTAAGGAAACCCGCCGGCAGCTTAGCGTTAAACAAGACGTTAACCTCAGGGGGACCGCGGCTTTGGAGGTTGCAAAGCCCCAAGCGAGTGCTGTGATCAAGATGCACGAAGAAACAAACAAGGAGAGAGCACTCTTCTTGGATTGGGAGACTAGCCTCAACAGGCGAGCGTATGGAATTGCTGAAAACGAGAGGGTCATCATGACAACTCGTGGTTTTAGCAAAATAGTGCCCAGAAGTACAAAAGCAATGAAGCATAAGCGTTCCAGAGATAGACGCAGGTTGCAACAACCAATTACATTAAAGTGGGAACTTAAGCCCAGTGAATTTTCAATTGGAGGAGGACCTTCTGCAAATGTAGTGGAAGTAGAGGGAACCAACACGAAATGGCCGTTACATAGAACACCATCGGCAAAGAAGAAAACGGCACACAAAACATGCAGAATGAACGATCAAGGTATCGAGATGCTAATGCGTTCCTTGATTAAAATTTTCAAGGCTAAGTGCGCCAACATTGAGTTCACGGGGAAAAAGTCTATTAAAGTGGACTTTATAAAAAGAGAGCAAATGAAATTTGCTAGAGTTCAAGTAGCCCACTTACTCGGAAAACGAGCAAAGCGTGATCTATTATCTGGTACGGAGGAGAATCGATTTATTGACATCCTCAGTGACTACTCGGGGAACACAAGAACCATAAAACCAGGAGTGGTATGTGCTGGCTGGAGTGGAGTCGTTGTCAAAAGTAGAGCCTTACATCAAAAGCGAAGTAGGAGTCCATCGCAAGCTTTTGTGATTAGAGGGGAACATGAGGGCAAATTATACGACGCCAGAATCAAGGTGACAAAGACTATGAGTCATAAAATCACGCATTTTAGTGCGGCAGGCACAAACTTTTGGAAGGGTTTTGATAGATGCTTTTTAGCATACCGCAGTAACAACCGAGAACACACATGCTACACGGGACTTGATGTTGTTGAGTGCGGAGAAGTAGCAGCTTTGATGTGTCTTGCAATGTTTCCGTGTGGTAAGATTACATGTCCCGATTGCGTCACCGACAGCGAACTATCACAAGGTCAAGCAAGCGCACCCAACATAAGGAGTAGATTAGCTCAATTGAGGGAAGTCATTAAATCGAGCTATCCACGATTCAAACATGCAGTGCAAATACTTGATAGATATGAGCAATCACTCCATGGTGAAAATGCAAACTACCAGGATTTTGCAGAAATCCAAAGTTTGACCGATGGAGTGGAGAGGGCAGCGTTCCCACACGCAAATAAGCTAAATGCCATACTAATTAAGGGAGCTACAGCAACGGGTGAAGAGTACGAACAAGCAACAAAACACTTGCTAGAAATTACTCGATATATGAAGAATCGTACTGAAAACATTGAGAAGGGATCGCTTAAATCTTTTAGAAATAAGATATCCCAGAAGGCACATATTAACTCAACATTGATGTGCGACAATCAACTCGACAAGAACGGCAACTTCATATGGGGTGAGCGAGGTTATCACGCAAAAAGATTCTTTAGCAATTATTTTGAAATAATTGACCCAAAGAAAGGATATACCCAGTATGAAACTAGGATAGTGCCAAACGGTTCTAGGAAGCTCGCTATTGGAAAACTCATAGTTTCAACAAACTTTGAAGTTTTGAGAGAACAAATGAAAGGAGAACCTGTAGAACCACATCCGATCACAGTAGAGTGTGTGAGTAAGTCGCAAGGCGACTTTGTTCATGCATGTTGTTGCGTCACTACCGAATCGGGAAACCCAGTTCTGTCCGAGATCAAAATGCCAACTAAGCATCACTTAGTGATTGGTAATAGTGGTGACCCAAAATATGTTGACCTCCCAGAGATTGAGGAGAACAAGATGTACATAGCCAAGGAAGGCTACTGCTATATCAACATATTCCTCGCAATGCTCGTAAATGTCAAGGAATCGCAGGCAAAGGAGTTCACCAAGGTCGTTAGAGATAGATTAGTTGGTGAACTAGGTAAGTGGCCAACACTGCTAGACGTCGCAACAGCCTGTTATCTTCTGAAAGTGTTCTACCCGGATGTCGCGAATGCTGAATTACCAAGGATGCTAGTTGACCATAAAACGAAAATCATCCACGTCGTTGATTCATACGGATCACTGTCAACAGGCTATCACATTCTAAAGACAAACACGGTTGAACAACTCATTAAGTTTACAAGACACAATCTTGAGTCAAGCTTGAAGCACTACCGTGTCGGAGGAACGAAGTGGGAGGACACACATGGAGTCAGCAATATAGACAACCCACAGTGGTGTATCAGGAGACTCATAAAAGGAGTATATAGGCCGAAACAGCTAAGGGAGGACATGTTGACAAATCCTTTCTTACCACTATATGCCTTACTCTCACCAGGAGTCATTTTGGCATTTTATAATAGTGGTTCGCTGGAGTACTTAATGAGTCACTACATTAAAGCGGACAGCAATGTTGCTGTACTACTGGTTGTTTTGAAATCTCTAGCGAAGAAGGTGTCAACTAGTCAAAGTGTGTTGGCCCAGCTCCAAATCATTGAACGAAGTTTGCCAGAACTCGTAGAGGCTAGAGCCAATATTGCCGAACCTGACAGTGCAGCCGCTCAAGCATGCAACAAGTTCTTGGGAATGCTCGTGCACATGGCAGAGCCAAACAATGAACTTGCAGACGGAGGGTACACAATTTTGAGAGACCACAGTATCACCATACTGGAAAAAAGTTATCTGCAAATCTTGGACGAAGCATGGAGCGAATTAAGCTGGTCGGAGCGCTTTGCTATAAGATATTACTCATCAAAGCAAGCAATCTTTTCACGGAGAGATTTGCCAATGCGAAGCGACGTCGATTTAGGCGGCAGATACAGCGAATCAGTCATATCCTCCTACGAGTGGGGTAAGCAGCGCACAAAAAGAGTTTGCTCTGGCATACAAAACAAACTACGTAGTAGTGTGTCTTGGACTAGCGGTAAGGTCTCAAGTGGTGTTTGTAGGACTATTAACTATTTAGTGCCAGACATATTCAAGTTCATTAATGTACTAGTCTGTATTAGTTTATTAGTCACAATAGCTGCTGAAGCGAATCGAATTGTCACGACGCAAAGAAGGCTCAAACTGGATATTGAGGAAACAGAACGCAAAAAGATTGAATGGGAACTGGCATTCCATCATGCAATTCTGACTCAGAGTGCAGGCCAACATCCGACTTTGGATGAATTTGTAGCATATATTGATGCGAAAGCACCTCACCTCAGTGAGCACATCGAGCCTGAGGATAAAGAGGTAGTGCATCAAGCAAAGAGACAGTCTGAACAGGAGCTTGAACGAATTATAGCATTCATTGCTCTAGTACTCATGATGTTTGACGCTGAGCGGAGCGATTGCGTCACAAAGATCCTTAATAAGCTTAAAGGCTTAGTATCCACTGTCGAACCCACAGTCTATCATCAAGCACTCGACGACATAAAGGAGGACTTGAGTGAAAGGAATCTCTTCGTTGATTTTGAACTTAGCAATGATGATGAAGTCCTTCAACAGCTTCCAGCTGAGAAGACATTTGCTTCGTGGTGGAATCATCAATTAAGTAGAGGTTTCACAATCCCGCACTACAGGACGGAGGGAAAGTTCATGACTTTCACAAGAGCAACAGCTACAGAAGTTGCAGGTAGGATTGCACATGAAAGTGATAAGGACATACTGCTCATGGGAGCCGTAGGGTCGGGTAAATCAACTGGATTGCCATATCACCTTTCTAGGAAAGGAAATGTACTGCTGCTCGAACCAACTCGACCACTTGCGGAAAATGTTCACAAGCAATTGTCGCAAGCTCCATTTCATCAGAACACGACCCTAAGGATGCGAGGGCTGACGGCTTTTGGTTCAGCACCGATATCAGTAATGACTAGCGGTTTTGCACTCAATTATTTTGCAAACAACAGAGCACGAATTGAAGAATTTGACTTTGTCATATTCGATGAGTGTCATGTTCACGATGCTAACGCTATGGCGATGAGATGTCTGCTACACGAGTGTGACTACTCCGGCAAGATTATCAAAGTGTCGGCTACACCACCAGGTCGTGAGGTTGAGTTTTCCACCCAATACCCTGTAACAATAAGCACAGAAGACACACTATCATTCCAGGATTTTGTGAACGCACAAGGTAGCGGGAGTAATTGTGATGTGATTTCGAAAGGGGATAACATTCTTGTATATGTAGCAAGCTACAATGAGGTAGACACACTTTCAAAACTTCTAATCGAGAGGGACTTTAAAGTCACGAAAGTCGATGGGAGAACAATGAAAGTTGGAAACATCGAAATCACTACAAGTGGGACACCCAGTAGAAAGCACTTCATAGTCGCAACTAATATCATAGAGAATGGCGTTACACTAGATATTGACGTAGTGGCTGACTTTGGGACAAAAGTACTCCCCTACCTGGACACGGATAACAGGATGCTTAGTACAACGAAAACAAGTATCAACTACGGGGAGCGTATCCAAAGACTAGGGAGAGTTGGGAGACACAAGCCAGGTCACGCTCTGAGAATTGGTCATACAGAGAAAGGTTTAAGCGAAGTCCCAAGTTGCATTGCGACGGAAGCTGCTCTAAAGTGCTTTACTTACGGACTCCCGGTGATCACCAACAATGTTTCAACAAGCATTCTTGGTAACGTGACAGTAAAGCAGGCACGCACAATGTCAGTATTTGAGATAACACCATTTTACACAAGCCAAGTGGTGAGGTATGACGGATCAATGCACCCACAAGTGCATGCACTTTTAAAGAGATTCAAGCTTAGAGATTCTGAGATCGTACTAAACAAACTAGCCATACCTAACCGAGGAGTAAACGCGTGGCTTACAGCCAGTGAATATGCGCGGCTTGGTGCGAATGTAGAGGATAGGCGT---------GATGTTAGGATTCCCTTCATGTGTCGCGACATCCCAGAAAAACTCCATCTAGAAATGTGGGATGTAGTTGTTAAATTCAAAGGAGATGCAGGTTTTGGGCGGCTCTCAAGTGCTAGCGCAAGCAAGGTAGCTTACACCTTGCAAACAGATGTTAACTCTATTCAGCGAACAGTCACCATCATTGATACACTAATCGCCGAAGAAAGGAGAAAACAGGAGTATTTCAAAACAGTAACCTCAAATTGTGTATCTTCCTCAAACTTCTCGTTGCAAAGCATCACAAACGCAATAAAATCTCGTATGATGAAAGATCATACATGTGAGAATATATCAATACTTGAAGGAGCGAAGTCACAATTACTTGAATTCAGGAACCTGAACGCGGACCACTCATTCACCACTAAAACTGACGGTATCTCCCGCCACTTTATGAGTGAGTATGGAGCACTTGAGGCAGTACATCACCAGAACACCAGTGATATGAGCAAATTCCTAAAGCTTAAGGGCAGATGGAATAAAACGCTAATTACAAGAGATGTATTGGTGATCTGTGGTGTTCTTGGAGGTGGGATTTGGATGATCATACAACACCTAAAAACAGGAATCACCGAACCCGTAATTCACGAGGCGAAGGGCAAGAGGCAGAGACAAAAGTTGAAGTTCCGTAATGCTCGAGATAACAAGATGGGAAGGGAGGTCTATGGAGATGACGACACCATAGAACACTTCTTTGGAGATGCCTACACAAAGAAAGGAAAAGGCAAAGGCAGAACACGTGGTCTTGGGCATAAGAACAGAAAATTCATTAACATGTATGGATTTGATCCTGAAGACTTCTCTGCAGTTAGATTTGTTGACCCACTCACAGGGGCCACGCTTGATGAAAATCCGTTTACGGATATCACTCTTGTGCAGAAACATTTCGGAGACATACGAATTGACTTGCTCAATGAAGACGAACTGGATCCGAATCAAATACATATGAACAGAACGATCCAAGCCTACTACATGAATAACAAAACAGGTAAAGCTTTAAAAGTGGACCTAACACCACATGTACCTCTTAAGGTGTGTGATCTTCATGCGACCATTGCCGGATTCCCAGAACGAGAGAATGAGCTGAGGCAGACTGGAAAAGCCCAACCCATTAGCATAAGTGAAGTGCCTAAAGCCAATACTGAGTTAGTCCCAGTCGATCACGAGAGTAGCTCAATGTTTAGAGGATTGCGAGACTACAACCCAATATCAAACAACATCTGTCACCTCACAAACGCTTCAGATGGAGCATCAAATTCACTGTATGGGGTTGGTTTCGGACCGCTTATATTAACAAATCGACATCTCTTTGAACGAAACAACGGTGAACTCATAATAAAGTCACGGCATGGCGAATTTGTGATCAAGAACACAACACAGTTGCGTTTGCTGCCGATTCCAGATAGAGACCTTTTGCTGATCCGACTACCAAAAGATATTCCACCATTCCCACAGAAACTGGGGTTTAGACAACCCGAGAAAGGAGAGAGAATCTGTATGGTGGGGTCGAACTTTCAAACTAAAAGCATCACTAGTGTGGTCTCAGAGACTAGCACAGTAATGCCAGTGGAGAATAGCCAATTTTGGAAGCACTGGATTAGTACTAAAGACGGTCAATGTGGAAGTCCGATGGTGAGCACGAAGGATGGGAAAATACTTGGACTACATAGTTTAGCAAGCTTCCAAAACTCCATCAACTACTTTGCTGCCTTTCCGGATGACTTTGCTGAAAAGTATCTCCACACCATCGAAACACACGAATGGGTCAAACACTGGAAATATAATGCCAGTGGGATTAGTTGGGGCTCTCTAAACATTCAAGCATCGCAACCATCGGGTCTGTTTAAAGTGAGCAAGTTGATATCAGATTTGGACAGCACAGCCGTCTACGCGCAAACGCAGCAGAATCGATGGATGTTTGATCAGCTCACTGGGAATCTGAAAGCGATTGCACACTGTCCTAGCCAACTTGTGACAAAGCACACAGTCAAAGGAAAATGCCAAATGTTTGATTTGTATCTCAAGTTGCACGACGAGGCACGAGAATATTTTCAACCAATGCTAGGACAATATCAGAAGAGTAGGCTCAATCGAGAGGCTTATGCAAAGGATCTTCTCAAGTACGCAACGCCGATTGAGGCGGGAAATGTTGACTGTGATCTATTCGAGAAGTCGGTTGAAACAGTCATCTCAGATTTGCGGAGTTATGGCTTCGAAACATGTAACTATGTCACTGATGAAACTGACATATTCGAAGCCCTAAACATGAAATCTGCAGTTGGAGCGTTGTACAAAGGCAAAAAGAAGGACTACTTTGCTGAGTTCACACCCGAGATGAAAGAAGAGATACTGAAGCAAAGCTGTGAACGACTTTTCTTAGGGAAGATGGGAGTCTGGAACGGCTCGCTAAAAGCAGAATTGCGACCATTGGAAAAAGTAGAGGCAAACAAAACACGGACGTTCACAGCCGCGCCGTTGGACACTTTGTTGGGCGGGAAGGTTTGTGTCGATGACTTCAACAACCAATTTTACGACCACAACCTTAGAGCTCCCTGGAGTGTTGGTATGACAAAGTTCTACTGTGGTTGGGACCGCTTGCTGGAGTCATTACCGGACGGTTGGGTGTACTGCGATGCTGATGGATCACAATTCGATAGCTCACTATCGCCATACTTAATCAATGCAGTACTCAACATCCGCTTAGAATTCATGGAAGAGTGGGACATCGGAGAAGTCATGCTGAGAAATCTGTACACCGAAATAGTGTACACTCCGATATCAACACCAGATGGCACACTTGTGAAGAAGTTCAAGGGAAATAATAGCGGGCAACCATCGACAGTCGTAGACAACACGCTCATGGTCATACTGGCAGTTAACTATTCACTCAAAAAGAGTGGAATACCATGTGAGCTGCGTGATAGCCTCATTAGATTCTTCGTCAACGGTGATGATCTGTTGCTAAGTGTGCACCCAAAGTATGAGTATATTTTAGACACGATGGCGGATAATTTCCGCGAACTAGGTCTGAAATACACCTTCGATTCAAGAACAAAAGAAAAGGGTGATCTCTGGTTCATGTCACATCAAGGCCACAAGAAGGAAGGAATCTGGATTCCTAAGTTGGAACCAGAACGAATAGTGTCGATCTTAGAATGGGATCGATCCAAGGAACCATGTCATCGACTGGAGGCAATCTGCGCAGCAATGATTGAATCATGGGGTTATGAAAAGCTAACCCATGAGATACGCAAGTTTTATGCATGGATGATTGAGCAAGCCCCGTTTAGCTCTCTGGCACAAGAAGGGAAGGCTCCTTACATAGCAGAAACAGCGTTGAGAAAGCTTTATCTTGACAAAGAACCAGCTCAAGAAGACCTCACCCAATATCTAGAAGCAATCTTCGAAGATTATGAGGATGGTACTGAGATATGTGTTTACCACCAAGCAGGTGAAACACTCGACGCTGGTCAAACAGAGGAGCAAAAGCAGGCTGAGAAAGAAAGGAAGGAGAGAGATAGAGCGGAAAAGGAGCGGGAACGACAAAAGCAGTTAGCACTCAAAAAGGACAAGAGCCCAGCACAAGAGTTGAAAGAGCGTGACAACGAGGTCAATGTCGGAACTTCTGGAACATTTAGCGTGCCCAGGCTCAAGAGCTTGGCAAGCAAAATGAGAATGCCGAAATATGAGAAGAAGGTAGCACTAAATCTTGACCATCTCATCTTTTACACTCCGGAACAGACGGACCTCTCCAATGCTCGTTCAACGCAAAAACAGTTTAACACATGGTTTGAGGGTGTTATGACTGATTATGAATTAACGGAGGACAAGATGCAAATAGTTCTCAATGGTTTAATGGTCTGGTGCATTGAGAATGGAACCTCCCCAAACATAAACGGAATGTGGGTGATGATGGACGGAGATGATCAGGTGGAATTCCCGATCAAACCGCTCATTGATCACGCCAAACCCACATTTAGGCAAATAATGGCCCATTTCAGTGACGTAGCTGAAGCGTACATTGAAAAGCGTAACCAAGACCGACCATACATGCCACGATATGGTCTTCAGCGCAATTTAACCGACATGAGCTTAGCTCGCTATGCATTTGATTTCTATGAAATGACTTCTAGAACTCCAATACGTGCGAGAGAAGCACACATCCAGATGAAGGCAGCAGCACTGCGTGGCGCAAATAATAATTTGTTCGGATTGGATGGAAACGTCGGCACAACGGTAGAGAACACGGAAAGGCATACGACCGAGGACGTTAATCGGAACATGCATAACTTACTTGGCGTTAAGGGGTTA
>BAM99214
ATGGCAGCAGTTACATTCACACCAGCAATCACCAACGCCATCATGAGCAAACCAGCATCCACCGGAATGATACAATTTGGGGACTTCCCACTAGTATCATTGCGATCCACCGTTGCTACCACAATCGCCACCCCAGTGGCTCAACCCAAACTGTACACAGTACAGTTCGGAAGCCTTGACCCGGTAATCGTCAAGGGTATAGCAGGGTCCTCTGCTAAGGCAACCCGCCAGCAGCCTAGCGTTGAAATAGACGCTAGCCTCAGGGAAGCCGCAGCTTTGGAGGTTGCGAAACCCAAACCGAACGCCGTGCTAAGGATGCATGAAGAAGCGAACAAGGAGAGAGCACTCTTTTTAGATTGGGAAACCAGTTTAAAGAGACGCTCGCACGGCATTGCAGACAACGAAAAGGTCATCATAACAACTCGTGGCGTCAGTAAAATAGTGTCTAGGAGCTCAAGGGCAATGAAACACAAACGTGCTAGAGAGAGGCGCAGTTCACAACAGCCAATCGTACTAAAGTGGGAGCCCAAATTGAGCGAGATCTCAATTGGAGGAGGACCCTCTGCAAGGAAAATTGAAGCAGAGGAGGTTCGTACAAAGTGGCCGTTACATAAAACACCGTCAATGAAGAAAAAGACGGTCCACAAAGTGTGTAGAATGAATGACAAAGGAATCGACATGTTGATGCGTTCCTTAGTCAAAATTTTCAAGGCGAAGGGTGCTAACATTGAATACACTGGAAAGAAGTCTATTAAGATAGACTTTGTAGAGAGAGAGCGAACAAGATTTGCTAGAGTTCGAGTTGCACACTTACTTGGGAAGAGAGCGCAGCGTGACTTGTTAACTGGAGTAGAGGAAAACCACTTTATTGACATTTTAAGTGGCTATTCGGGTAGTAAGAGAGCTATAAACCCAGGTGTGGTATGTGCTGGCTGGAGTGGAGTCATTGTTAGAGATGGAGCTCTAACTCAGAAACAGAGCAGAAGTCCGTCAAAGGCATTCGTAATTAGAGGCGAGCACGAGGGCAAATTGTACGATGCCAGAATTAAGGTCACGAAAACGATGAGTCACAAGATGGTGCATTTCAGTGCAGCGGGAGCTAACTTCTGGAAAGGTTTTGACAGATGCTTTCTTGCATATCGCAGTAACAATCGTGAGCACACGTGCTACTCCGGATTGGATGTTACTGAGTGTGGTGAAGTGGCAGCACTCATGTGCTTGGCTATGTTCCCATGTGGAAAAATTACTTGTCCTGATTGTGTAACTGATAGTGAGCTATCTCAAGGGCAGGCGAGCGAACCATCTATGAAGCACAGGTTGACACAGCTCCGTGAAATCATTAAATCGAGCTACCCACGCTTTAAGCATGCAGTGCAAATACTTGATAGGTATGAGCAATCACTGAATAGTACAAATGGAAACTATCAGGATTTCGCAGAGATTCAGAGCGTGACCGATGGAATGGAAAAAGCAGCATTTCCACATGCAAACAAGCTAAACGCCATATTGATCAAGGGGGCCACAGCGACAGGTGAAGAATATGAGCAAGCAACGAAACATTTGTTGGAAATAACTCGATATATGAAGAACCGTACTGAAAACATTGAAAAGGGATCGCTTAAGTCCTTTAGGAATAAAATATCCCAGAAGGCACACATCAACCCGACATTAATGTGTGACAACCAACTTGATAAGAATGGCAACTTCATATGGGGTGAGCGAGGCTATCATGCAAAGAGGTTCTTTAGCAATTATTTCGAAATAATTGACCCAAAGAAAGGCTATGCTCAATACGAGACAAGAGTAGTGCCAGATGGTTCTAGAAAACTTGCCATCGGCAAGCTTATAGTTCCAACTAACTTTGAAGTTTTGAGGGAACAAATGAGAGGAGAGCCTGTAGAGCCACATCCAATCACAGTGGAGTGTGTGAGTAAGTCACAAGGTGATTTCGTTCATGCATGCTGTTGCGTAACCACTGAGTCAGGTGATCCAATACTGTCCGAAATCAAAATGCCAACTAAACATCACTTAGTGATTGGTAACAGTGGTGATCCAAAATACGTTGATCTTCCAGAAATCGAAGAGAATAAGATGTACATAGCCAAGGAGGGTTATTGCTATATCAACATATTCCTCGCAATGCTCGTTAATGTTAAGGAATCACAGGCAAAGGAGTTTACCAAAGTGGTTAGAGACAAATTGGTCGGAGAGTTAGGCAAATGGCCGACATTGCTAGATGTTGCAACAGCCTGTTATTTCCTGAAAGTTTTCTATCCGGATGTCGCCAACGCTGAATTGCCAAGAATGTTGGTGGATCACAAAACGAAGATCATCCACGTTGTTGATTCGTATGGTTCGTTATCAACGGGTTACCACATCCTGAAGACAAACACAGTCGAACAACTTATCAAGTTCACAAGACACAACCTTGAATCAAGTCTGAAGCACTACCGCGTCGGAGGCACGAAATGGAAAGACACTCATGGAGTTAACAACATAGACAACCCGCAGTGGTGTATTAGGAGGCTCATAAAGGGAGTGTACAGACCAAAGCAATTGAAGGAAGACATGTTGTTAAATCCTTTTCTGCCACTGTACGCCTTGCTCTCACCAGGTGTTATATTAGCATTTTATAACAGCGGCTCGCTGGAATATCTAATGAACCACTACATTAAAGCGGATAGTAGCGTGGCTGTGTTACTAGTTGTTTTAAAATCCTTAGCAAGGAAAGTGTCAGCTAGCCAAAGTGTGTTGGCTCAACTCCAAGTTATTGAGCGAAGCTTACCAGAGCTTGTTGAAGCCAGGGCCAATATCGATGGACCAGACGGTGCAGCCTCCCAGGCGTGCAATAAATTCCTTGGCATGCTCATTCATATGTCAGAACCAAATAATGAGCTCGCGGACGGCGGATACACAATCTTACGAGATCACAGTATCACCATCCTAGAAAAAAGCTATCTGCAAATCTTGGACGAAGCGTGGAGCGAATTAAGCTGGTTGGAGCGCTGTGCTGTAAAATACTACTCGTCAAAGCAGGCAATCTTCTCACAGAAAGATTTGCCAGTGCAAAGCGGCGTCGATTTAGGCGGCAGATACAGCGAGTCGGTCATATCCTCTTACGAGTGGAGTAGACAGCGCATGAAGACACTTTACTCTAGTGTATGCAATAAAACACGCAATAGCGCGTCTTGGGTTAGTGGTAAAATTTCCAGTAGTGTTTGCAGAACTATAAATTACTTAGTACCAGATGTATTTAAGTTTATTAATGTGTTAGTCTGCATCAGTTTGTTACTCACAATAGCCTCTGAGGCTAATCGCATTGTCACAGCGCAGAGAAAACTCAAGCTGGACGTCGCGGAGTCGGAACGGAAAAAGATAGAGTGGGAACTCGCATTTCACCACGCTATTTTAACTCACAGTGCAAAGCAACATCCGACAATCGATGAGTTTATAGCATACATCAGCGAAAAGGCACCCCATCTTACTGAATACGTTAAACCTGAAGAGAAGGCGGTTGTGCATCAAGCAAAGAGGCAGTCCGAACAAGAGCTTGAACGAATCATAGCATTTATTGCTCTAGTACTCATGATGTTTGACGCAGAACGAAGTGATTGTGTCACGAAAATCCTCAATAAGCTAAAAGGATTGGTTTCCACAGTGGAACCTACAGTGTATCATCAAGCACTCGACGACATAGAGGATGATTTGAGTGAAAGAAATCTTTTTGTCGATTTCGAGCTCAGCAATGACGGCGAGTTAATTCAACAGCTTCCAGCCGAAAAGACATTTGCATCATGGTGGAACCACCAATTAAGCCGAGGATACACAATCCCACACTACAGGACAGAAGGAAAATTCATGACGTTCACTAGAGCCACCGCCACAGAAGTTGCAGGTAAGATCGCACACGAAAGCGATAGAGATATACTTCTCATGGGAGCAGTGGGATCAGGGAAATCAACTGGTCTACCGTACCACTTATCTAGAAAGGGAAATGTGTTACTTCTTGAACCAACTCGACCACTTGCAGAAAACGTTCATAAGCAATTATCACAAGCTCCGTTCCACCAAAACACAACCCTTAGAATGAGAGGACTGACGGCGTTTGGCTCGGCACCAATATCAGTCATGACTAGTGGATTCGCGCTCAATTACTTCGCAAACAACAGAGCACGAATTGAAGAATTTGACTTTGTTATTTTTGATGAGTGTCATGTCCATGATGCGAACGCTATGGCGATGCGATGTCTACTACATGAATGTGACTATTCTGGCAAAATCATCAAAGTGTCAGCAACACCACCAGGTCGAGAAGTTGAATTTTCCACTCAGTACCCTGTCACAATAAGCACAGAAGACACATTATCATTTCAGAATTTCGTGAGCGCACAAGGCAGCGGGAGTAATTGTGACGTAATCTCAAAAGGAGACAACATCCTCGTATATGTAGCAAGTTACAATGAAGTGGATACACTTTCAAAGCTTCTCGCTGAAAGGGACTTTAAGGTCACAAAAGTCGACGGAAGAACAATGAAAGTAGGAAATATTGAGATCACGACAAGTGGAACGCCCAATAAAAAGCACTTCATAGTCGCAACCAACATCATTGAGAATGGGGTTACTTTGGATATTGATGTAGTTGCTGATTTTGGAACGAAAGTACTCCCATACCTCGACACAGACAATAGGATGCTTAGTACAACAAAAACAAGCATTAACTATGGGGAGCGGATCCAGAGGTTAGGAAGAGTTGGTAGACACAAACCAGGCCATGCCTTGCGAATAGGCTATACGGAAAAAGGCTTGAGCGAGGTACCAAGCTGTATTGCAACGGAGGCCGCTTTAAAGTGCTTCACGTATGGACTTCCGGTGATAACTAACAACGTTTCAACAAGTATCCTTGGTAATGTAACGGTGAAACAAGCACGAACCATGTCAGTTTTCGAAATCACGCCATTTTACACAAGCCAAGTGATTAGATACGATGGATCGATGCATCCACAAGTGCACGCACTCCTGAAGAGGTTCAAACTCAGAGATTCTGAAATAACGCTAAACAAGATGGCCATACCTAATCGAGGAGTAAACGCTTGGCTCACAGCTAGCGAGTACGCGCGACTCGGTGCAAACGTCGAGGATAGGCGA---------GACGTGAGAATTCCCTTCATGTGTCGTGATATCCCAGAAAAACTTCATTTGGAGATGTGGGACGTGATCGTAAAATTCAAAGGCGATGCGGGTTTTGGACGCCTTTCAAGCGCAAGTGCGAGCAAAGTGGCATATACCTTGCAAACAGATGTCAATTCCATTCAGCGAACAGTTACTATCATCGATACACTAATTGCTGAGGAAAGGAGAAAGCAAGAGTACTTCAAGACGGTTACTTCTAACTGTGTCTCTTCCTCAAGTTTTTCACTACAGAGCATCACAAATGCAATCAAATCTCGCATAATGAAAGACCATACATGTGAGAACATATCGATACTTGAGGGAGCGAAGTCACAGTTGCTTGAATTCAGAAATTTAAACGCAGACCATTCATTCACCACTAAAACTGATGGAATTTCTCGGAGTTTTATGCGCGAGTATGGAGCACTTGAAGCAGTTCACCACCAAAGTACCAATGATATGAGCAAGTTCCTTAAACTTAAGGGCAAGTGGAACAAAACACTAATCACAAGAGATGTGTTGGTTATTTGTGGAGTTCTTGGAGGTGGAGTTTGGATGATTTTGCAGAGCCTGCAGTCTGGAGTCACTGAACCCGTAACACACGAAGCGAAAGGTAAGAGGCAAAGACAGAAACTGAAATTCCGCAACGCTCGAGACAGCAAAATGGGTAGAGAAGTCTATGGGGATGATGACACTATAGAACACTTCTTCGGAGATGCCTACACAAAGAAGGGAAAAAGCAAAGGTAGGACACGTGGTATTGGCCACAAAAACAGAAAATTCGTCAATATGTATGGATTTGATCCTGAAGATTTCTCTGCAGTCAGATTTGTAGACCCACTTACAGGAGCAACATTGGATGAGAGTCCGTTCACAGATATCACTCTTGTTCAGAAACATTTTGGGGACATACGGACCGACTTGCTTGAGGAAGACGAAATTGAACCACAGGCATTACAATACCACAAAACAATCCAGGCCTACTACACGAATAACAAAACGGGTAAAGCCTTGAAGGTGGACTTAACACCACACATACCTCTCAAGGTGTGTGACCTTCATGCAACCATTGCTGGTTTTCCAGAACGTGAGTTTGAACTGAGGCAAACTGGGAAAGCTCAACCCATAAGCATAGATGAAGTGCCTAAAGCCAATACCGAGTTAGTCCCTGTTGATCACGAAAGTAGTTCCATGTTCAGAGGATTGCGCGATTACAACCCAATATCAAATAACATTTGTCATCTCACAAATGTTTCAGATGGTGCATCAAACTCATTGTATGGAGTTGGTTTTGGACCACTCATATTAACGAATCGGCATCTGTTTGAACGGAACAACGGAGAACTCCTAATAAAGTCGCGACATGGCGAATTTGTGATTAGAAACACAACGCAACTCCATCTGTTACCAATTCCAGATAGAGATTTGTTGCTAATTCGCCTACCAAAGGATATCCCACCCTTTCCTCAAAAGCTAGGATTTAGGCAACCCGAAAAGGGAGAGAGAATTTGCATGGTGGGATCCAACTTTCAAACAAAGAGCATTACCAGTGTGGTCTCAGAAACAAGCACAGTGATGCCAGTAGAGAATAGTCAATTTTGGAAGCATTGGATTAGTACCAAAGATGGCCAATGTGGTAGTCCGATGGTAAGTACAAAAGATGGAAAGATACTCGGGTTACACAGTCTGGCAAACTTTCAAAACTCCATCAATTATTTTGCTGCCTTCCCGGATGATTTCGCTGAGAAATACCTGTACACGATTGAGACACATGAATGGGTCAAACATTGGAAATACAACACTAGCGGAATTAGTTGGGGCTCTTTGAATATTCAAGCAGCACAACCAGCAGGTTTATTCAAGGTGAGCAAGCTGATATCAGATCTTGATGGCACGGCAGTTTATGCGCAAACACAACAAAATCGATGGATGTATGAGCAGCTCACTGGGAATCTGAAGGCGGTCGCACACTGTCCTAGTCAACTTGTGACGAAACACACAGTTAAAGGAAAGTGCCAAATGTTTGATTTGTACCTTAAGCTACATGACGAGGCACGGGAGTATTTTCAACCGATGTTAGGGCAGTATCAAAAGAGTAAACTTAACAGAGAAGCTTACGCAAAAGATCTCCTCAAGTACGCAACACCAATCGAAGCGGGAAATATTGACTGTGACCTGTTTGAAAAGACAGTTGAGATAGTCATCTCAGATTTGTGGGGCTATGGTTTTGAAACGTGCAACTACGTCACCGACGAAACCGACATATTTGAAGCCTTAAACATGAAATCTGCAGTTGGAGCGTTGTATAAAGGCAAGAAGAAAGACTACTTTGCTGAGTTCACACCTGAAATGAAAGAGGAGATATTGAAGCAAAGCTGTGAACGACTTTTCTTGGGAAAGATGGGAGTCTGGAACGGCTCACTCAAAGCAGAACTGCGGCCACTCGAAAAAGTGGAAGCAAACAAGACACGAACGTTCACAGCCGCACCATTAGACACTTTGCTAGGTGGGAAAGTTTGTGTCGACGATTTCAACAATCAATTTTATGACCACAATCTTAGTGCTCCTTGGAGCGTTGGAATGACGAAGTTTTACTGTGGCTGGGATCGTCTGTTGGAATCGTTACCGGATGATTGGATCTACTGTGACGCTGACGGATCACAGTTTGATAGCTCATTATCGCCATACTTGATCAATGCAGTGCTTAATATTCGACTGGAATTCATGGAGGATTGGGACGTAGGAGAAGTAATGTTGAGGAATTTGTACACTGAAATAGTATACACTCCCATATCAACACCAGATGGCACGCTTGTAAAGAAGTTCAAAGGAAATAATAGCGGACAGCCATCGACAGTTGTAGACAACACACTCATGGTCATACTGGCAGTCAACTACTCTCTCAAGAAGAGTGGTATACCAAGTGAGTTGCGCGATGGCATTGTCAGATTCTTCGTAAATGGCGATGATTTGTTGCTGAGCGTACATCCGAAGTACGAGTATATCCTAGACACCATGGCAGACAATTTCCGTGAGCTGGGCCTGAAATACACTTTTGATTCAAGAACTAGAGAAAAAGGAGATCTTTGGTTCATGTCACATCAAGGCCACAAAAGAGAGGGAATTTGGATTCCCAAGCTGGAGCCAGAACGGATAGTTTCGATTTTGGAATGGGATCGATCAAAGGAACCATGCCATCGACTAGAGGCGATCTGTGCAGCAATGATTGAATCGTGGGGCTATGACAGGTTAACCCATGAAATACGCAAGTTTTATGCTTGGGTAATCGAACAAGCTCCATTCAATTCCTTGGCCCAAGAAGGAAAAGCTCCCTATATAGCAGAAACAGCGCTTAGAAAGCTATACCTCGACAAAGAGCCGCCACAGGAAGACCTTACCCGGTATTTGGAGGCAATTTTTGAGGATTATGAGGAAGGTTCTGAAGTGTGTGTTTATCACCAAGCAAATGAAACACTTGATGCTGGCTTGACAGAAGAGCAAAAGCAAGCGGAGAAGGAAAGAAAGGAGAGAGAAAAAGCGGAAAAAGAGCGAAAGAGACAGAAGCAGTTAGCACTTAAGAAAGGCAAAAAT---TCACAGGAAGAGGGGGAACGCGACAAAGAAGTCAATGCCGGAACTTCTGGAACTTTTAGCGTACCTAGGCTCAAAAGTTTGACAAGCAAAATGCGAGTGCCGAAGTATGAGAAAAGAGTGGCTCTCAATCTTGATCACTTAATTCTGTACACCCCGGAGCAGACAGATTTATCTAACACGCGCTCAACACAAAAACAGTTCAACACATGGTTTGAGGGTGTCATGGCTGACTATGAACTGACGGAGGACAAAATGCAAATAATTCTCAATGGCTTAATGGTCTGGTGCATTGAGAACGGAACCTCCCCGAATATAAATGGAATGTGGGTGATGATGGACGGTGATGATCAGGTGGAACTCCCGATCAAACCGCTCATCGATCACGCCAAGCCCACATTTAGGCAGATAATGGCCCATTTCAGTGACGTAGCTGAAGCGTACATTGAAAAGCGTAACCAAGACCGACCATACATGCCACGATATGGTCTTCAGCGCAATTTAACCGACATGAGCTTAGCTCGCTACGCATTTGATTTCTATGAAATGACTTCTAGAACTCCAATACGTGCGAGAGAGGCACACATCCAGATGAAAGCAGCAGCACTGCGTGGCGCAAATAACAATTTGTTCGGATTGGATGGTAACGTTGGCACAACGGTAGAGAACACGGAGAGGCACACGACCGAGGACGTTAATCGGAACATGCATAACCTACTGGGCGTTCAGGGGTTG
>BAM99213
ATGGCAGCAGTTACATTCGCAGCAGCAATCACCAACACCATCACCAACAAACCAGCATCCACCGGAATGGTACAGTTTGGGAGCTTCCTACCAACGCCATTGCGTTCCAACACCATCACCACAGTCGCCAATCCAGTGGCGCAACCTAAGCTGTATACAGTACAGTTTGGAAGCCTTGACCCAGTATTAGTCAAGGGTGGAGCAGGGTCCTTTGCTAAGGCAACACGCCAGCAGCCTAACGTTGAAATAGACGTTAGCCTCAGTGAAGCCGCAGCTCTGGAGGTTGCGAAACCTGAACCGAATGCCGTATTGAGGATGCACGAGGAAGACAACAAACGAAGAGCAATCTTTCTAGACTTGGAAAGCAAGCTAAATAGGCGCCCATATGGCATTGCTGACAACGAGAAAATCATCATAACAGCTCGTGGCGTCAGCAAAATAGTGCCTAGAAGCACAAGGGCAATGAAACACAAGCGTGCCAGAGAAAGACGTAGAGCGCAACAGCCGATTCTACTAAAGTACGAACCCATACTTAATGAGCTCTCGATTGGAGGAGGGCCTTCTGCAAATGCTATTGAAGCAGAGGAGGTTCGCACCAAGTGGCCACTGCACAAGACGCCATCAATGAAGAAAAGAGTAGTGCACAAGACGTGCAAAATGGACACCCAAGGGGTCGAAATGTTTACGCGTTCCCTGATAAAAATCTTCAAGGCAAAGAATGCGAGCATCGAATTCACTGCAAGGAAAACCATTAGAGTTGACTTTGTGAGAAAAGAGCAAATGAAATTTGCTAGAATTCAAGTGGCACACTTACTCGGAATACGAAAGAAACGCGATTTGTCATCCGGCGTAAAAGAGAACCAATTCATTGATATGCTCAGCAACTATTCAGGCAGTGCAAGAACTTTACAGACAGGAGTGGTATGCGCTGGCTGGAGTGGAATCGTCGTTAGGAACGGAACCTTAACTCAGAGGCGAAGTAGAAGCCCATCACAAGCCTTCGTAATTAGAGGTGAACATGAGGGCAAGCTGTACGACGCTAGAATTAAAGTGACGAAAACTATGAGCCATAAAATCGTACATTTCAGCGCAGCAGGTGCGAACTTCTGGAAAGGTTTTGACAGATGTTTCCTTGCATACCGCAGCAATGATCGAGAACACACGTGTTACACAGGACTCGATGTTACTGAGTGTGGGGAGGTGGCGGCTTTAATGTGCCTTGCGATGTTCCCTTGCGGCAAAATAACTTGTCCTGACTGTGTCACGGATAGTGAGATGTCACAAGGCCAAGCAAGTGCACCCAACATGAGGCGTAAGTTAACTCAACTAAGGGAGATACTAAAGTCGAGTTACCCACGATTCAAGCATGCAGTGCAAATACTCGATAGATATGAGCAGTCACTTCATGGTGAGAACGCAAATTATCGGGACTTTGCAGAAATTCAGAGTCTAACTGATGGGATGGAAAAAGCAGCATTCCCTCACGCGAACAAGTTAAATGCCATATTAATCAAAGGGGCTACGGCAACAGGCGAAGAGTTTGAGCAAGCAACGAAGCATTTACTGGAAATTACTCGGTATATGAAGAACCGCACTGAGAATATCGAAAAGGGATCACTTAAATCTTTCAGAAATAAGATATCCCAGAAAGCACACATCAATCCAACATTAATGTGCGATAATCAGCTTGATAAGAATGGTAACTTCATATGGGGTGAGCGAGGCTATCATGCGAAGAGATTCTTCAGCAATTACTTTGAAATAATCGACCCAAAGAAAGGCTACACCCAATACGAGACTAGAATAGTGCCAAACGGTTCTAGAAAACTGGCTATTGGTAAGCTCATAGTTCCAACAAACTTTGAAGTCTTGAGAGAACAGATGAGGGGAGAACCTGTAGAGTCACACCCAATCACAGTGGAATGTGTGAGTAAGTCACAAGGTGATTTTGTTCACGCATGTTGTTGCGTAACTACCGAATCAGGCGATCCAGTGTTGTCTGAAATCAAGATGCCAACTAAACATCACTTGGTAATTGGTAATAGCGGTGACCCAAAATATGTTGATCTTCCAGAGATTGAAGAGAACAAAATGTATATAGCCAAAGAAGGCTACTGCTACATCAACATATTCCTCGCAATGCTCGTTAACGTTAAGGAATCACAGGCAAAGGAATTCACCAAAGTTGTTAGAGACAAGCTAGTTGGTGAGCTGGGCAAATGGCCAACGTTGCTGGATATCGCAACAGCTTGCTATTTTCTGAAAGTCTTCTACCCGGATGTCGCTAATGCTGAATTACCAAGGATGTTGGTAGACCACGAAACAAAGATTATTCACGTCGTCGATTCGTATGGGTCACTATCAACGGGATACCACATTCTGAAGACAAACACAGTTGAGCAACTTATCAAGTTCACAAGACACAATCTAGAATCGAGCTTGAAGCACTACCGTGTCGGAGGCACGAAATGGGAAGATGCTCACGGGACCAGCAACATAGACAATCCACAGTGGTGTATTAAGAGACTCATAAAAGGAGTGTACAGACCAAAGCAGTTAAAGGAGGACATGCTAACAAATCCTTTCCTGCCATTGTACGCATTACTTTCACCAGGAGTCATATTGGCATTCTACAACAGTGGTTCTTTAGAGTATTTGATGAACCACTACATTAGAGCAGACAGCAATGTCGCCGTGTTGTTAGTTGTGCTAAAGTCCTTGGCAAGGAAGGTTTCAGCTAGCCAAAGTGTGTTGGCCCAACTCCAGGTCATTGAGCGAAGCTTACCGGAGCTCGTTGAGGCTAGGGCTAACATTACTGGGCCAGATGGTGCAGCCTCCCAGGCGTGCAACAAGTTCTTGGGCATGCTCATTCATATGTCAGAACCAAATAACGAACTAGCAAATGGCGGGTACACAATCTTGCGAGATCACAGTATCACCATTCTAGAAAAAAGTTATCTGCAAATCTTGGACGAGTCGTGGAGCGAATTAAGCTGGTCGGAGCGTTGTGCTGTAAAATATTACTCGTCAAAGCAGGCAATTTTCTCACAGAAAGATTTGCCAATGCAAAGCGGCGTCGATTTAGGCGGCAGATACAGCGAGTCAGTCATATCCTCTTACGAATGGAGTAGACAGCGTATGAAGATACTTTATTCTAGCATGTGTAATAAAACACGCAATAGTGTGTCTTGGGTTAATAGTAAGGTATCTGGTAGTGTGTGTAGAACTATTAATTATTTAGTGCCAGACGTATTTAGATTTATTAATGTACTAATATGCATTAGCTTGCTAGTCACAATAGCTTCCGAGGCTAATCGTATTGTCACAGCACAAAGGAGACTCAAGTTAGATGTGGCGGAAACGGAACGTAAGAAGATAGAATGGGAACTTGCATTTCACCACTCTATTCTGACGCATAGTGCAAACCAACATCCAACACTTGACGAATTCGTAGCTTACATCAACGAGAATGCCCCCCATCTCAGCGAGTACATTGAGTTCGAAGAGAAGACAGTAACACATCAAGCAAAGAGGCAATCCGAACAAGAACTTGAACGAATTATAGCATTTATCGCCCTAGTGCTTATGATGTTCGATGCAGAAAGAAGCGACTGTGTCACAAAAATCCTCAACAAATTAAAAGGACTGGTGTCTACTGTAGAACCTACAGTATATCACCAAGCACTCAACGATATAGAGGATGACTTGAGTGAGAGGAATCTCTTTGTCGATTTCGAGCTCAGCAATGACGGTGAAATGATTCAACAACTTCCAGCTGAAAAGACTTTTGCTTCATGGTGGAATCATCAATTAAGTAGGGGATTCACAATCCCGCACTATAGAACGGAAGGGAAGTTCATGACTTTTACCAGGGCCACTGCTACAGAAGTCGCGGGTAGGATCACACACGAGAGTGATAGGGACATACTTCTTATGGGAGCAGTGGGATCGGGTAAATCAACTGGTTTGCCATATCACCTCTCTAAGAAAGGAAACGTACTACTCCTTGAGCCAACTCGTCCACTTGCAGAGAATGTTCATAAGCAATTGTCCCAGGCTCCGTTCCACCAGAACACAACCCTTAGAATGCGAGGATTGACGGCATTTGGTTCGGCACCAATATCAGTAATGACCAGTGGTTTTGCACTCAATTATTTTGCAAACAACAGAGCAAGAATTGAAGAATTTGATTTTGTCATATTTGACGAGTGTCACGTCCATGACGCTAACGCCATGGCAATGAGATGTTTACTACACGAATGCGATTATTCCGGCAAAATCATTAAAGTGTCAGCCACACCACCAGGTCGGGAAGTTGAGTTTTCCACTCAGTATCCTGTGACAATAAGCACAGAAGACACCTTATCATTCCAAGACTTCGTGAATGCACAAGGTAGCGGGAGTAACTGCGACGTCATCTCAAAAGGAGACAATATACTTGTGTATGTAGCGAGTTATAACGAAGTGGATACACTCTCAAAGTTCTTAGCTGAAAGGGACTTTAAAGTCACAAAGGTTGATGGGAGAACAATGAAGGTTGGAAACATTGAGATCACGACAAGTGGAACACCTAGCAAAAAGCACTTCATAGTCGCAACCAACATCATTGAGAATGGAGTCACTTTGGATATTGATGTAGTTGCTGACTTTGGAACGAAAGTACTCCCGTACCTCGACACAGATAATAGGATGCTCAGTACAACAAAGACAAGTATCAATTATGGCGAGCGGATTCAAAGGCTAGGGAGAGTTGGTAGACACAAGCCGGGTCATGCCTTGCGCATTGGTCACACAGAAAAAGGCTTAAGTGAAGTTCCAAGCTGTATTGCAACGGACGCTGCTTTAAAGTGTTTCACCTATGGACTTCCGGTGATCACCAACAATGTTTCAACAAGCATTCTTGGTAACGTGACAGTGAAACAAGCGCGAACCATGTCAGTGTTTGAAATCACACCATTCTATACAAGTCAAGTGGTGAGGTACGATGGATCGATGCACCCACAAGTACATGCACTCCTGAAGAGGTTCAAGCTCAGGGACTCCGAAATAGCACTAAATAAGCTAGCCATACCTAATCGAGGTGTTAATGCTTGGCTCACAGCCAGTGAATATGCGAGACTTGGTGCAAACGTTGAAGACAGGCGT---------GATGTAAAGATTCCCTTCATGTGCCGTGACATTCCAGAAAAACTCCATTTAGAGATGTGGGATGTAATTGTCAAATTCAAGGGTGACGCAGGCTTTGGACGTCTTACAAGTGCCAGCGCAAGCAAAGTGGCATATACTCTGCAAACAGATGTCAACTCCATCCAACGAACAGTCACCATCATCAATACACTAATCGCTGAAGAGAGGAAAAAGCAAGAATACTTTAAGACAGTGACTTCCAATTGTGTCTCCTCCTCAAGCTTCTCACTACAGAGCATCACAAATGCAATAAAATCTCGCATGATGAAAGACCACACATGTGAGAATATATCGATACTCGAGGGAGCGAAGTCACAGTTACTCGAGTTCAGAAATCTGAATGCTGATCATTCATTCATCACTAAAACCGATGGGATTTCTCGGAGTTTCATGAGCGAGTATGGAGCACTCGAGGCAGTTCATCACCAAAGCACCAATGATATGAGCAAGTTCCTTAAGCTTAAGGGCAAGTGGAACAAAACACTGATTACAAGAGACGTTTTGGTTCTTTGCGGGGTCCTTGGAGGTGGAATTTGGATGATCATACAGCGCCTGCAGTCCGGAATTACTGAACCCGTAGCCCATGAGGCAAAAGGCAAGAGGCAGAGACAAAAGCTTAAATTCCGCAATGCTCGAGATAATAAAATGGGTAGGGAAGTTTACGGGGACGATGATACTATAGAACATTTCTTTGGAGATGCCTACACAAAGAAGGGAAAAAGCAAGGGTAGGACACGTGGTCTTGGTCACAAAAATAGGAAATTCATCAATATGTATGGATTCGACCCTGAGGATTTTTCTGCAGTTAGATTCGTGGACCCACTTACAGGAGCAACATTGGATGAGAATCCGTTCACGGATATAACCCTTGTGCAAAAACACTTTGGAGATATACGAGCCACTCTGCTCGAGGAAGATGAACTAGAGCCGGAAGCACTGCGATTTCATAATACAATTCAGGCTTACTATACAAATAACAAAACAGGCAAGGCTTTGAAAGTAGACTTGACACCACACATACCCCTCAAAGTGTGCGACCTTCACGCAACTATTGCTGGATTCCCAGAGCGAGAGTTTGAACTGAGGCAAACCGGAAAGGCTCAACCCATAAACATAGAGGAAGTACCTAAAGCCAACACCGAATTGGTTCAAGTCGACCACGAAAGTAGTTCTATGTTTAGAGGACTACGCGACTATAACCCAATATCGAACAACATTTGTCATCTAACAAATGTTTCGGATGGAGCATCAAACTCATTATATGGGATTGGTTTTGGTCCACTCATACTAACAAACCGGCATCTCTTTGAACGGAACAATGGAGAGCTCTTGATAAAGTCACGACACGGTGAGTTCGTAATCAAGAATACAACCCAGCTCCGTCTGTTGCCGATCCCGGACAGAGACCTCCTGCTAATCCGTCTACCGAAGGACATTCCACCTTTTCCTCAAAAATTGGGATTCAGACAACCTGAGAAGGGGGAGAGGATATGTATGGTAGGATCCAATTTCCAAGCAAAGAGTATCACTAGTGTGGTCTCAGAGACTAGCACAGTAATGCCAGTGGAGAACAGCCAGTTTTGGAAGCATTGGATCAGCACTAAGGACGGCCAATGTGGCAGCCCAGTGGTGAGCACGAAAGACGGGAAGATACTTGGGCTACACAGTTTAGCTAATTTCCAAAACTCCATAAATTATTTCGCTGCTTTTCCAGATGATTTTGCCGAGAAGTATCTTTATACTATCGAGACACATGAATGGGTCAAGCACTGGAAATACAACACTAGCGGGATCAGTTGGGGCTCCTTAAAAATCCAAGCGGCTCAACCAGCAGGTTTGTTTAAGGTTAGCAAGTTGGTATCAGACCTCGACAGCACAGCGGTTTACGCGCAAACACAGCAAAATCGGTGGATGTATGAGCAGCTCACTGGAAACTTGAAAGCGATCGCACATTGTCCTAGTCAACTTGTGACGAAGCACACAGTCAAAGGCAAGTGTCAAATGTTTGACTTGTATCTCAAGCTGCATGACGAAGCACGAGAGTACTTCCAACCAATGTTAGGGCAGTACCAGAAGAGTAGACTCAATCGAGAAGCCTATGCGAAGGATCTACTTAAGTACGCAACACCAATTGACGCAGGAAACATCGATTGTGATTTGTTCGAGGAAACAGTCGAAATTGTCATATCAGATTTGCGGAGCTATGGCTTTGAAACGTGCAACTACGTCACTGATGAGACTGACATATTTGAAGCCTTGAACATGAAGTCTGCAGTTGGAGCGTTGTATAAGGGCAAAAAGAAAGATTACTTTGCTGAGTTCACACTTGATATGAAAGAAGAGATACTAAAGCAAAGTTGCGAACGACTCTTCCTTGGAAAAATGGGCATTTGGAACGGTTCACTCAAAGCAGAATTGCGACCATTAGAAAAGGTGGAAGCAAATAAGACACGGACATTTACAGCCGCACCATTAGACACTTTATTAGGTGGAAAAGTCTGTGTTGACGATTTCAACAACCAGTTCTATGATCATAACCTCAGAGCCCCCTGGAGTGTTGGGATGACGAAGTTCTACTGTGGTTGGGACCGCTTGCTTGAATCGCTACCAAATGGATGGATTTACTGCGACGCAGATGGATCGCAATTTGATAGTTCGCTATCACCATATCTGATCAATGCAGTGCTCAACATCCGACTAGAATTCATGGAGGAATGGGATATAGGGGAAGTCATGTTGAGAAATCTGTACACCGAAATAGTGTACACTCCTATATCAACACCAGACGGCACACTTGTTAAGAAATTTAAAGGGAACAACAGTGGGCAACCATCAACAGTCGTAGACAACACACTTATGGTCATACTGGCAGTCAACTACTCACTCAAGAAGAGTGGTATACCAAGTGATTTGCGTGACAATATTGTCAGATTCTTCGTCAACGGTGATGACCTGTTGCTAAGTGTGCACCCAGAGTACGAGTATATCCTAGACACCATGGCAAACAACTTCCGTGAACTAGGCTTAAAGTACACCTTCGATTCGAGAACCAAAGAAAAGGGTGATCTCTGGTTCATGTCACACCAAGGACACAAAAGGGAAGGAATCTGGATTCCTAAGCTGGAACCAGAACGGATAGTGTCGATCTTAGAATGGGATCGGTCAAAAGAACCATGTCATCGTCTGGAAGCAATATGTGCGGCAATGATAGAATCGTGGGGCTATGACAAGCTAACTCACGAAATACGCAAGTTCTACGCGTGGGTTATCGAACAAGCTCCATTCAATTCCTTGGCTCAAGAAGGGAAGGCCCCCTACATAGCAGAGACAGCGCTCAGAAAGCTCTACCTTGACAAAGAGCCGTCACAAGAAGATCTCACCCAATACTTGGAAGCAATCTTCGAGGACTACGAGGATGGCACCGAGGTGTGTGTTTACCATCAAGCCGATGAAACGCTTGACGCTGGTCTTACAGAAGAGCAGAAACAAGCAGAGAAAGAAAGAAAGGAGAAGGAGAAAGCGGAAAAGGAGCGAGAGAAACAGAAGCAGTTGGCACTCAAGAAAGGCAAAGGCTCAGCGCAAGAAGATGGAAGACGTGATAAGGAAGTCAATGCCGGAACTTCTGGAACTTTCAGTGTGCCTAGGCTTAAAAGCCTGGCAAGCAAAATGAGAGTTCCGAAGTATGAGAAAAAGTTAGCTCTCAACCTCGATCATTTGATTTTGTATACTCCAGAGCAAACGGATCTATCTAATGCGCGCTCAACGCAAAAGCAGTTCAATACATGGTTTGAGGGTGTCATGGCCGACTATGAATTGACAGAGGATAAAATGCAGATAATTCTCAATGGTTTAATGGTCTGGTGCATTGAGAACGGAACCTCTCCGAACACAAACGGGATGTGGGTGATGATGGATGGTGATGATCAGGTGGAATTCCCGATTAAACCGCTCATCGATCACGCCAAACCCACATTTAGGCAGATAATGGCCCATTTCAGTGACGTGGCTGAAGCGTACATTGAAAAGCGTAACCAGGACCGACCATACATGCCACGATATGGTCTTCAGCGTAATTTAACCGACATGAGCTTAGCCCGCTACGCATTTGACTTCTATGAAATGACTTCTAGAACTCCAATACGTGCGAGAGAGGCACACATCCAGATGAAAGCAGCAGCACTGCGTGGCGCAAATAATAATTTGTTCGGATTGGATGGCAACGTTGGTACAACGGTAGAGAACACGGAAAGACATACGACCGAGGACATTAATCGGAACATGCATAACTTACTTGGCGTTAAGGGGTTG
>BAM99212
ATGGCAGCAGTTACATTCGCAGCAGCGATCACCAACACCATCACCAACAAACCAGCATCCACCGGAATGGTACAGTTTGGGAGCTTCCCACCAACGCCATTGCGATCCACTACCATCGCCACAGTCGCCAATCCAGTCGCGCAACCTAAGCTGTATACAGTACAGTTTGGAAGCCTTGACCCAGTATTAGTCAAGGGTGGAGCAGGGTCCTTTGCTAAGGCAACACGCCAGCAGCCTAACGTTGAAATAGACGTTAGCCTCAGTGAAGCCGCAGCTCTGGAGGTTGCGAAACCTGAACCGAATGCCGTGTTGAGGATGTACGAGGAAGACAACAGACGAAGAGCAATCTTTCTAGACTTGGAAAGTAAGCTAAATAGGCGCCCATATGGCATTGCTGACAATGAGAAGATCATCATGACAGCTCGTGGCGTCAGCAAAATAGTGCCTAGAAGCACAAGGGCAATGAAACACAAGCGTGCTAGAGAAAGACGTAGAGCGCAACAGCCGATTTTACTAAAGTACGAACCCATACTTAATGAGCTCTCGATTGAAGGAGGGCCTTCTGCAAATGCTATTGAAGCAGAGGAGGTTCGCACCAAGTGGCCACTGCACAAGACGCCATCGATGAAGAAAAGAGTAGTGCACAAGACGTGCAAGATGGACACCCAAGCGGTCGAAATGTTTACGCGTTCCCTGATAAAAATCTTCAAGGCAAAGAACGCGACTATCGAATTCACTGCAAGGAAAACTATTAGAGTTGACTTTGTGAGAAAAGAGCAAATGAAGTTTGCTAGAGTTCAGGTGGCACACTTACTCGGAATACGAAAGAAACGCGATTTGTCATCTGGCGTAAAAGAGAACCAATTCATTGACATGCTCAGCAACTATTCAGGCAGTGCAAGAACTTTACAGACAGGAGTGATACGCGCTGGCTGGAGTGGAATCGTCGTTAGGAACGGAACCTTAACTCAGAGGCGAAGTAGAAGCCCATCACAAGCCTTCGTAATTAGAGGTGAACATGAGGGCAAGCTGTACGACGCTAGAATTAAAGTGACGAAAACTATGAGCCATACAATCGTACATTTCAGCGCAGCAGGAGCAAACTTCTGGAAAGGTTTTGACAGATGTTTCCTTGCATACCGCAGCAGTGATCGAGAGCACACGTGTTACACAGGACTCGATGTTACTGAGTGTGGGGAGGTGGCGGCTTTAATGTGCCTTGCGATGTTCCCTTGCGGCAAAATAACTTGTCCCGACTGTGTCACGGATAGTGAGATGTCGCAAGGTCAAGCAAGTGCACCCAACATGAGGCGTAAGTTAACTCAACTAAGAGAAATACTAAAGTCGAGTTACCCACGATTCAAGCATGCAGTGCAAATACTCGATAGATATGAGCAGTCACTTCATGGTGAAAACGCAAATTATCGGGACTTTGCAGAAATCCAGAGTCTAACTGATGGGATGGAAAAAGCAGCATTCCCTCACGCAAACAAGTTAAATGCCATATTAATCAAAGGGGCTACGGCAACAGGCGAAGAGTTTGAGCAAGCAACGAAGCATTTACTAGAAATTACCCGATATATGAAGAACCGAACTGAGAATATCGAAAAGGGATCACTTAAATCTTTCAGAAACAAGATATCTCAGAAAGCACACATCAATCCAACATTAATGTGCGATAATCAGCTCGATAAGAATGGTAACTTTATATGGGGTGAGCGAGGCTATCATGCGAAGAGATTCTTCAGCAATTACTTTGAAATAATCGACCCAAAGAAAGGCTACACCCAATACGAGACTAGAACAGTGCCAAACGGCTCTAGAAAACTGGCTATTGGTAAGCTCATAGTTCCAACAAACTTTGAAGTCTTGAGAGAACAGATGAGGGGAGAACCTGTAGAGTCACACCCAATCACAGTGGAATGTGTGAGTAAGTCACAAGGTGATTTTGTTCATGCATGTTGTTGTGTAACTACCGAATCAGGCGATCCAGTGTTGTCTGAAATCAAGATGCCAACTAAACATCACTTGGTAATTGGTAATAGCGGTGACCCAAAATATGTTGATCTTCCTGAGATTGAAGAGAACAAAATGTATATAGCCAAAGAAGGCTATTGCTACATCAACATATTCCTCGCAATGCTCGTTAACGTTAAGGAATCACAGGCAAAGGAATTCACCAAAGTTGTTAGAGACAAGTTAGTTGGTGAGCTGGGCAAATGGCCAACGTTACTGGACATCGCAACAGCTTGCTATTTTCTAAAAGTCTTCTACCCGGATGTCGCTAATGCTGAATTACCAAGGATGTTGGTAGATCACAAAACAAAGATTATTCACGTCGTCGATTCGTATGGGTCATTATCAACGGGATACCACATTCTGAAGACAAACACAGTTGAGCAACTTATCAAGTTCACAAGACACAATCTAGAATCGAGCTTGAAGCACTACCGTGTCGGAGGCACGAAATGGGAAGATGCTCACGGGACCATCAACATAGACAATCCGCAGTGGTGTATTAAGAGACTCATAAAAGGAGTGTACAGACCAAAGCAGTTAAAGGAGGACATGCTAACAAATCCTTTTCTGCCATTGTACGCATTACTTTCACCAGGAGTCATATTGGCATTCTACAACAGTGGTTCTTTAGAGTATTTGATGAACCACTACATTAGAGCAGACAGCAATGTTGCCGTGTTGTTAGTTGTGTTAAAGTCCTTGGCAAGGAAGGTATCAACTAGCCAAAGTGTGTTGGCCCAACTCCAGGTCATTGAGCGATGCTTACCGGAGCTCGTTGAGGCTAGGGCTAACATTACTGGGCCAGATGGTGCAGCCTCCCAGGCGTGCAACAAGTTCTTGGGCATGCTCATTCATATGTCAGAACCAAATAACGAACTAGCAAATGGCGGGTACACAATCTTGCGAGATCACAGTATCACCATTTTGGAAAAAAGTTATCTGCAAATCTTGGACGAGTCATGGAGCGAATTAAGCTGGTCGGAGCGTTGTGCTGTAAAATATTACTCGTCAAAGCAGGCAATTTTCTCACAGAAAGATTTGCCAATGCAAAGCGGCGTCGATTTAGGCGGCAGATACAGCGAGTCGGTCATATCCTCTTACGAATGGAGTAGACAGCGTATGAAGACACTTTATTCTAGCATGTGTAATAAAACACGCAATAGTGTGTCTTGGGTTAATAGTAAGGTATCTGGTAGTGTGTGTAGAACTATTAATTATTTAGTGCCAGACGTATTTAGATTTATTAATGTATTAATATGCATTAGCTTGCTAGTCACAATAGCTTCTGAGGCTAATCGTATTGTCATAGCACAAAGGAAACTCAAGTTAGATGTGGCGGAAACGGAACGCAAGAAGATAGAATGGGAACTTGCATTTCACCACTCTATTTTAACGCATAGTGCAAACCAACATCCGACACTTGACGAATTTGTGGCTTACATCAATGCGAATGCCCCCCATCTCAGCGAGTACATTGAGTTTGAAGAGAAGGCAGTAACACATCAAGCAAAGAGGCAATCCGAACAAGAACTTGAACGAATTATAGCATTTGTCGCTCTAGTGCTCATGATGTTCGATGCAGAACGAAGTGACTGTGTCACAAAAATCCTCAACAAATTAAAAGGACTGGTGTCTACTGTAGAACCTACAGTATATCACCAAGCACTCAACGATATAGAGGATGACTTGAGTGAGAGGAATCTCTTTGTCGATTTCGAGCTCAGCAATGACGGTGAAATGATCCAGCAACTTCCAGCCGAAAAGACATTTGCTTCATGGTGGAATCATCAATTAAGTAGGGGATTCACAATCCCGCACTACAGAACGGAGGGGAAGTTCATGACTTTCACCAGGGCTACCGCTACAGAAGTCGCGAGTAGGATCACACACGAGAGCGATAGGGACATACTTCTTATGGGAGCAGTGGGGTCGGGTAAATCAACTGGTTTACCATATCACCTCTCTAAGAAAGGAAACGTACTACTCCTTGAGCCAACTCGTCCACTTGCAGAGAATGTTCATAAGCAATTGTCTCAGGCTCCGTTCCACCAGAACACAACCCTTAGAATGCGAGGATTGACGGCATTTGGTTCGGCACCAATATCAGTGATGACCAGTGGCTTTGCACTCAATTATTTCGCAAACAACAGAGCAAGAATTGAAGAATTCGATTTTGTCATATTTGACGAGTGTCACGTCCATGACGCTAACGCCATGGCAATGAGGTGTCTACTACATGAATGCGATTATTCTGGCAAAATCATTAAAGTGTCAGCCACACCACCAGGTCGGGAAGTTGAGTTTTCCACTCAGTATCCTGTGACAATAAGCACAGAAGACACCTTATCATTCCAAGATTTCGTGAATGCACAAGGTAGCGGGAGTAACTGCGACGTCATCTCAAAAGGAGACAATATACTTGTGTATGTAGCGAGTTATAATGAAGTGGACACACTCTCAAAGTTCTTAGCTGAAAGGGACTTTAAAGTCACAAAGGTTGATGGGAGAACAATGAAGGTTGGAAATATTGAGATTACGACAAGTGGAACACCTAGCAAAAAGCATTTCATAGTCGCAACCAACATCATTGAGAATGGAGTCACTTTGGATATTGATGTGGTTGCTGACTTTGGAACGAAAGTACTCCCGTACCTCGACACGGACAATAGGATGCTCAGTACAACAAAGACAAGTATCAATTATGGCGAGCGGATTCAAAGGCTAGGGAGAGTTGGTAGACACAAGCCGGGTCATGCCTTGCGCATTGGACACACAGAAAAAGGCTTAAGTGAAGTTCCAAGCTGCATCGCAACGGACGCTGCTTTAAAGTGTTTCACCTATGGACTTCCGGTGATCACCAACAATGTTTCAACAAGCATTCTTGGTAACGTGACAGTAAAACAAGCGCGAACCATGTCAGTATTTGAAATCACACCATTCTATACAAGTCAAGTGGTGAGGTATGATGGATCAATGCACCCACAAGTACATGCACTCCTGAAGAGATTCAAGCTCAGGGACTCCGAAATAGCACTAAATAAGCTAGCTATACCTAATCGAGGAGTTAATGCTTGGCTCACAGCCAGCGAATATGCGAGACTTGGTGCAAACGTTGAGGATAGGCGC---------GATGTAAAGATTCCATTCATGTGCCGTGACATTCCGGAAAAACTCCATTTAGAGATGTGGGATGTAATTGTCAAGTTCAAGGGTGACGCAGGCTTTGGACGTCTTACAAGTGCCAGCGCAAGCAAAGTGGCATATACTCTGCAAACAGATGTCAACTCCATCCAACGAACAGTCACCATCATCAATACATTAATCGCTGAAGAGAGGAAAAAGCAAGAATACTTTAAGACAGTAACTTCCAATTGTGTCTCCTCCTCAAGCTTCTCACTACAGAGCATCACAAATGCAATAAAATCTCGCATGATGAAAGACCACACATGTGAGAATATATCGATACTCGAGGGAGCGAAGTCACAGTTACTCGAGTTCAGAAATCTGAATGCTGATCATTCATTCATCACTAAAACCGATGGGATTTCTCGGAGTTTCATGAGCGAGTATGGAGCACTCGAAGCAGTTCATCACCAAAGCACCAATGACATGAGCAAGTTCCTTAAGCTTAAGGGCAAGTGGAATAAAACACTGATTACAAGAGATGTTTTGGTTCTTTGCGGGGTCCTTGGAGGTGGAATTTGGATGATCATACAGCGCCTGCAGTCCGGAATTACTGAACCCGTAGCCCATGAGGCAAAAGGCAAGAGGCAGAGACAAAAGCTTAAATTCCGCAATGCTCGAGATAGCAAAATGGGTAGGGAAGTTTACGGGGACGATGATACTATAGAACATTTCTTTGGAGATGCCTACACAAAGAAGGGAAAGAGCAAGGGTAGGACACGTGGTCTCGGTCACAAAAATAGGAAATTCATCAATATGTATGGATTCGACCCTGAGGATTTTTCTGCAGTTAGATTCGTGGACCCACTTACAGGAGCCACATTGGATGAGAATCCGTTCACGGATATAACCCTTGTGCAAAAACACTTTGGAGATATACGAGCCACTTTGCTCGAGGAAGATGAACTAGAGCCGGAAGCACTGCAGTTTCACAAGACAATTCAGGCTTACTATACAAATAACAAAACAGGCAAGGCTTTGAAAGTAGACTTGACACCACACATACCTCTCAAAGTGTGCGACCTTCACGCAACTATTGCTGGATTCCCAGAGCGAGAATTTGAACTGAGGCAAACTGGAAGGGCTCAACCTATAAACATAGAGGAAGTACCTAAAGCCAACACCGAATTGGTTCAAGTCGACCATGAAAGTAGTTCTATGTTTAGAGGATTACGCGACTACAACCCAATATCCAACAACATTTGTCACCTAACAAATGTTTCAGATGGAGCATCAAACTCATTATATGGGATTGGTTTTGGTCCACTCATACTAACAAACCGGCATCTCTTTGAACGAAACAATGGAGAGCTCTTGATAAAGTCACGACACGGTGAGTTCGTAATCAAGAATACAACACAGCTCCGTCTGTTGCCGATCCCAGACAGAGACCTCCTGCTAATCCGCCTACCAAAGGACATTCCACCTTTTCCTCAAAAATTAGGATTCAGACAACCCGAGAAGGGGGAGAGGATATGTATGGTAGGATCCAATTTTCAAGCAAAGAGTATCACTAGTGTGGTTTCAGAGACTAGCACAGTAATGCCAGTGGAGAACAGCCAGTTCTGGAAGCATTGGATCAGCACTAAGGACGGCCAATGTGGCAGCCCAGTGGTGAGCACGAAAGACGGGAAGATACTTGGGCTACACAGTTTAGCTAATTTCCAAAACTCTATAAATTATTTCGCTGCTTTTCCAGATGATTTTGCCGAGAAGTATCTCTATACTATCGAGACACATGAGTGGGTCAAGCACTGGAAATATAACACTAGCGGGATCAGTTGGGGCTCCTTAAAAATCCAAGCGGCTCAACCAGCGGGTTTGTTTAAGGTTAGCAAGTTGGTATCAGACCTCGACAGCACAGCGGTCTACGCGCAAACACAGCAAAATCGGTGGATGTATGAGCAGCTCACTGGGAATTTAAAAGCGATCGCACATTGTCCTAGTCAACTTGTGACGAAGCACACAGTCAAAGGCAAGTGCCAAATGTTTGACTTGTATCTCAAGCTGCACGACGAAGCACGAGAGTACTTCCAACCAATGTTAGGGCAGTACCAGAAGAGTAGACTCAATCGAGAAGCCTATGCGAAGGATCTACTTAAGTACGCAACACCAATTGAAGCAGGAAACATCGATTGTAATTTGTTCGAGGAGACAGTTGAAATTGTCATATCAGATTTGCGGAGCTATGGCTTTGAAACGTGCAACTACGTCACTGATGAGACTGACATATTTGAAGCCTTAAACATGAAGTCTGCAGTCGGAGCGTTGTATAAAGGCAAAAAGAAAGATTACTTTGCTGAGTTCACAGTTGATATGAAAGAAGAGATACTAAAGCAAAGTTGCGAACGACTCTTCCTTGGAAAAATGGGCATTTGGAATGGTTCACTCAAAGCAGAATTGCGACCATTAGAAAAAGTGGAAGCAAATAAGACACGGACATTTACAGCCGCACCATTAGACACTTTACTAGGTGGAAAAGTCTGTGTTGACGATTTCAACAACCAGTTCTATGATCATAATCTTAGAGCTCCCTGGAGTGTTGGAATGACGAAGTTCTACTGTGGTTGGGACCGCTTGCTGGAATCGCTACCAAATGGATGGATTTACTGCGACGCAGATGGATCACAATTTGATAGTTCGCTATCACCATATCTGATCAATGCAGTGCTCAACATCCGACTAGAATTCATGGAGGAATGGGATATAGGGGAAGTTATGTTGAGAAATCTGTACACCGAAATAGTGTATACTCCTATATCAACACCAGACGGCACACTTGTTAAGAAATTCAAAGGGAACAACAGTGGACAACCATCAACAGTCGTAGACAACACACTTATGGTCATACTGGCAGTCAACTACTCACTCAATAAGAGTGGTATACCAAGTGATTTGCGTGATAATATTGTCAGATTCTTCGTCAACGGTGATGACCTGTTACTAAGTGTGCACCCAAAGTACGAGTATATCCTAGACACCATGGCAAACAACTTCCGTGAACTAGGCTTAAAGTACACCTTTGATTCGAGAACCAAAGAAAAGGGTGATCTCTGGTTTATGTCACACCAAGGTCACAAAAGGGAAGGAATCTGGATTCCTAAGCTGGAACCAGAACGGATAGTGTCGATCTTAGAATGGGATCGATCAAAAGAACCATGCCATCGTCTGGAAGCAATATGCGCGGCAATGATAGAATCGTGGGGCTATGACAAGCTAACTCACGAAATACGCAAGTTCTACGCGTGGGTTATCGAACAAGCTCCATTCAACTCCTTGGCTCAAGAAGGGAAGGCCCCCTACATAGCAGAGACAGCACTCAGAAAGCTCTACCTTGACAAAGAGCCGTCACAAGAAGACCTCACACAGTACTTGGAAGCAATCTTTGAGGACTATGAGGATGGCACCGAGGTGTGTGTATACCATCAAGCCGGTGAAACGCTTGACGCTGGTCTTACAGAAGAGCAGAAACAAGCAGAGAAAGAAAGAAAGGAAAAGGAGAAAGCGGAAAAGGAGCGAGAGAAACAGAAGCAGTTGGCACTCAAGAAAGGCAAAGGCTCAGCGCAAGAAGATGGA---CGAGATAAGGAAGTCAATGCCGGAACTTCTGGAACTTTTAGTGTGCCTAGGCTTAAAAGCCTGGCAAGCAAAATGAGAGTTCCGAAGTATGAGGGAAAGTTAGCTCTCAACCTCGATCATTTGATTTTGTATACTCCAGAGCAAACGGATCTATCTAATGCGCGCTCAACGCAAAAGCAGTTCAATACATGGTTTGAGGGTGTCATGGCCGACTATGAATTAACAGAGGGTAAAATGCAAATAATACTCAATGGTTTAATGGTCTGGTGCATTGAGAATGGAACTTCCCCGAATATAAACGGAATGTGGGTGATGATGGATGGTGAGGATCAGGTGGAATTCCCGATTAAACCGCTCATCGATCACGCCAAACCTACATTTAGGCAAATAATGGCCCATTTCAGTGACGTCGCTGAAGCGTACATTGAAAAGCGTAACCAAGACCGACCATACATGCCACGATATGGTCTTCAGCGCAATTTAACCGACATGAGCTTAGCTCGTTACGCATTTGATTTCTATGAAATGACTTCTAGAACTCCGATACGTGCGAGAGAGGCACACATCCAGATGAAAGCAGCAGCACTGCGTGGCGCAAATAATAATTTGTTCGGATTGGATGGTAACGTTGGTACAACGGTAGAGAACACGGAAAGACACACGACCGAGGACGTTAATCGGAACATGCATAATCTACTTGGCGTTAAGGGATTG
>BAM99211
ATGGCAGCAGTTACATTCGCATCAGCAATCACCAACGCCATCACCAGCAAATCAACATCCACCGGAATGGTACAATTTGGGGATTTCCCACCAGTACCATTACGATCCACCACTGTTACCGTAGTCGCCACTCCGGTGGCGCAACCTAAGCTGTGCACAGTGCAGTTTGGAAGCCTAGACCCGGTAGTCGTCAAAGGAGGAGCAGGGTCCTTTGCTAAGGCAACACGCCAGCAGCCTAGTGTTGAGATAGACACTAGCCTCAGTGAAGCTACAGCTCTGGAGGTTGCTAAACCCATATCGAATGCCGTGTTGAGGATGCACGAAGAAGCAAACAAGGAGAGAGCACTCTTTTTGGACTGGGAAACCGGTCTGAAAAGCCGCTCGTATGGTATTGCTGAAAACGAAAAAGTCATAATGACTACTAACGGTGTCAGCAAGATAGTGCTCAGAAGTTCAAGGGCAATGAAGCAAAAGCGCGCAAGAGAGAGGCGTAGAGCGCAACAACCAATTATACTTAAATGGGAGCCTGAATTGAGCAAATTCTCAATTGGAGGAGGACTTTCCGCGAGCGCCATGGAAGCAGAGGAGGCTCACACAAAATGGCCACTCCATAGAACGCCTTCAATGAAGAGGAAGAGAAAGGTAAACGAAATTAGGATGAACGATCAAGGAATAGACATGTTAATACGCTCCTTGATTAAAATCTTCAAGGCAAAGAACGCCAATATTGAATACACTGAAAAGAAATCCGTTAAGATAGACTTCATTGTAAAGGAGCAGAAGAAATTCGCTAGAGTTCAAGTGAAACATTTACTTGGGAAGCGAGCACGGCGGGATTTGTCAACTGGAGCGAAAGAGAACAGCTTTATCGACACTCTAAGTGAGTACTCAGGCAACAAAACAGCCATAAACGCAGGGGTAGTGTGTGCCGGCTGGAGCGGGATCGTCATTAGAAGCGGCGTCCTAACTCAGAGACAGAGTAGAAGCCCGTCAAAAGCCTTTGTGATCAGGGGCGAACATGAAGGCAAACTGTATGATGCTAGAATCAAAATTACAAAAACAATGAGTCATAAGATCATACACTTTAGTGCAGCGGGAGCCAACTTCTGGAAAGGGTTTGATAGATGCTTCCTCGCTTACCGTAGTGACAACCGAGAGCACACCTGCTACACAGGACTAAATGTTGTCGAATGTGGTGAGGTAGCAGCATTAATGTGTCTAGCTATGTTCCCTTGCGGAAAAATTACCTGCCCTGATTGCGTCACTGATAGTGAACTCTCACAAGGACAAGCAAGTACATCCCAAATGAAACATAGGTTGAATCAACTTAGGGAAGTTATTAAAGCGAACTATCCACGATTCAAACATGCAGTACAGATACTTGACAGATACGACCAGTCACTGCGTAGTGAGAACACAAATTACCAGGATTTCGCAGAGATTCAGAGCTTAACTGAAGGAATGGAGAAAGCAGCATTTCCACATGCAAACAAACTAAATGCCATTCTAATCAAGGGAGCGACCGCTACAGGTGAAGAATACGAGCAAGCTACAAAACATTTACTCGAGATCACTCGTTACATGAAAAACAGGACCGAAAATATTGAAAAAGGATCACTGAAATCATTCAGGAACAAGATATCCCAGAAAGCACACATTAATCCAACATTGATGTGTGATAACCAACTTGATAAGAATGGTAACTTCATATGGGGTGAGCGCGGATACCATGCCAAGAGATTCTTCAGCAATTATTTCGAGATAATTGACCCAAAGAAAGGCTACGCACAATATGAAACAAGGATTGTTCCAAATGGCTCACGCAAGCTCGCGATAGGAAAGCTCATAGTACCGACAAACTTTGAGGTGTTGCGAGAGCAAATGCAAGGCGAACCCGTAGATCAGTGTCCAGTGACAGTAGAGTGTGTGAGCAAATCACAAGGTGACTTTGTACATGCTTGCTGTTGTGTTACAACGGAATCAGGAGATCCTGTTTTCTCAGAAATCAAGATGCCAACTAAGCATCATCTGGTTATTGGTAACAGTGGAGACCCAAAATATGTTGATCTTCCAGAAATAGAAGAGAACAAGATGTACATAGCAAAGGAAGGGTATTGCTACATTAACATATTCTTGGCAATGTTGGTAAACGTGAAAGAATCACAGGCAAAGGAGTTCACAAAAGTTGTGCGTGACAAACTAGTTGGCGAGCTTGGGAAGTGGCCAACTTTACTAGACGTCGCTACCGCATGCTATTTCCTCAAAGTCTTTTACCCGGATGTAGCTAACGCTGAGTTACCACGAATGTTGGTGGACCATAAAACAAAGATTATACACGTCATTGACTCGTATGGATCGCTATCAACAGGATATCATATCCTTAAAACCAACACAGTTGAACAGCTCATCAAATTCACAAGAAACAACCTCGAGTCTAGTTTGAAGCACTACCGAGTCGGAGGAACCATCTTAGAAGATGCGTACGGTGCTGGAAACATCGCGGATCCACAGTGGAACATTAAGAGATTAATTCAAGGCATCTATAAACCGAAGGTTCTTAAGGAGGACATGCTTCTAAATCCATACTTGCCACTGTACGCGCTCCTATCACCAGGGGTAATTCTGGCATTTTACAATAGTGGATCACTAGAATGCCTGATGGACTACTACATTCAAGCGGATTGCAACATAGCTGTTCTACTGGTGGTCTTGAAATCCTTAGCCCAGAAAATCTCCACGAGCCAAAGTGTATTAGCTCAACTCCAGATCATCGACAGGAGTTTACCTGAATTAGTTGAAGCTAGGGCAAATGTAGTGGGACCTGATGTCGCTGCCACGATAGCTTGCAACAAGTTTATGGCGATGTTGTTACACATGGCTGAACCAAATAATGAACTGGCAGGTGGAGGATATACTATTCTACGAAGCCACAGTTTAGATATTCTGGAAAAAAGCTATCTGCAAATCTTGGACGAAGCTTGGAAAGAATTAAAATGGTCTCAGCGTTGTGCTGTAATATATTACTCGTCAAAGCAAGCAATCTTTTCACAAAAAGATTTAACCATGCAAAACACCGCAGATTTAGGCGGCAGATACAGCGAGTCAGTCACGTCATCCTACGAACGAGCTAAGGTAGGGGCGAAGGGAGCATACTCCACCGGAAAACGCATGCTATATGACAGCACTTCGTGGGCAAATAAGAAAATATCAAGTGGTGTTTGTCGCACAATCAATTACTTTGTCCCAGACATACTTAAGTTTATCAATGTTTTAGTCTGCTTGAGTCTATTGCTAAAAATAGCAACTGAAGCCAATCGTATCGTAACAATGCAGAAGAGGCTAAAACTGGACATTGAAGAGTCAGAGCGACAAAAGATTGAATGGGAATTGGCCTTTCACCATGTCATGCTAACAGACAGCTTAGGGCAGCATCCAACACTCGAAGAGTTCGAGACACACATCGCAGCAAAGGCACCACACCTCTGGAAACACACTAGTGAGGCAGATGAACCAGTCAAGCACCAAGCAAAGCGGCAATCTGAACAGGAGTTAGAACGCATCATTGCATTCGTCGCGCTGGTGCTCATGATGTTCGATGCTGAGAGGAGCGATTGTGTAACCAAGATTCTTAATAAGCTTAAAGGACTTGTATCAACCGTTGAGCCAAACGTTTACCACCAAACGTTAAACGATATTGAAGACGATTTGAACGAGAGAAATCTCTTCGTCGATTTTGAACTTAGTAATGACGAGACGGTTGTGCAACAACTCCCAGCAGAGAAAACTTTCTCTTCGTGGTGGAACCATCAGTTGAGTAGAGGATTTACAATCCCACACTACAGAACAGAAGGAAAGTTCATGACATTCACACGCGCAACTGCCACAGAAGTCGCCAACAGGATATCGCATGAAAGCGACAAGGATATCCTCTTGATGGGCGCAGTGGGCTCAGGTAAGTCAACTGGCTTGCCACACCATTTATCTAGAAAGGGCAATGTATTACTACTTGAACCAACGAGACCTTTAGCTGAAAACGTTCACAAGCAGCTGGCACAAGCCCCTTTTCACCAAAACACAACATTGAGAATGCGTGGACTGACAACATTTGGGTCAGCACCAATATCAGTGATGACAAGCGGTTTTGCTCTGAACTATTTCGCAAACAACAGGGCGCGTATTGAGGAGTTTGACTTTATAATATTTGATGAGTGCCATGTTCACGATGCAAATGCGATGGCAATGAGATGTTTGTTACATGAATGTGATTATTCAGGCAAGATAATAAAGGTGTCAGCTACACCACCAGGTCGTGAAGTCGAATTTTCAACGCAGTACCCAATCACCATTGCCACAGAAGATACACTCTCATTTCAAGATTTTGTTGGCGCACAAGGAAGCGGAAGCAACTGTGATGTTATATCAAAAGGAGACAACATTCTTGTGTACGTTGCGAGCTACAACGAAGTTGACACGCTATCAAAACTTCTTGTTGAGAGGGATTGCAAAGTCACAAAGGTCGATGGCAGGACTATGAAAGTTGGAAACATTGAGATAGTTACTAGTGGGACACCCAGTAGGAAACATTTCATAGTCGCTACAAATATTATAGAAAACGGTGTAACTTTAGACATAGATGTAGTGGTAGATTTTGGGACGAAAGTACTTCCATACCTCGACACAGACAACAGAATGCTAAGTACGTCGAAAACTAGCATTAACTACGGGGAACGCATCCAAAGGCTTGGAAGGGTTGGAAGACACAAACCAGGTCATGCTTTACGCATTGGTCACACAGAAAAGGGACTCAGCGAAGTTCCTAGCTGCATTGCAACTGAAGCGGCATTGAAGTGTTTCACTTATGGACTCCCAGTAATCACCAATAACGTCTCAACGAGCATACTGGGCAATGTGACAGTAAAACAAGCACGAACCATGTCGGTTTTCGAAATAACACCATTCTACATGAGCCAAGTGGTTAGATATGATGGTTCGATGCACCCTCAGGTGCACGCACTATTGCAGAAGTTCAAGCTTAGAGACTCAGAGATATCATTGAGCAAACTCGCAATACCCAATAGAGCAGTGAATACTTGGCTGAGGGCTAGCGAGTACGCACGATTGGGCGCCAACGTAGAAGCTAGACAG---------AACGTTCGAATCCCCTTTATGTGTCGGGATATCCCTGAAAAATTGCACTTTGAAATGTGGGATGTGATTGTAAAGTTTAAAGGTGATGCAGGTTTTGGGAGGCTGTCAAGCGCAAGTGCAAGCAAAGTTGCATACACGTTACAAACTGATGTGAACTCTATACAACGAACAGTGACAATCATTGATTCACTTATTGCGGAGGAAAGACGCAAACAGGAATACTTCAAAACAGTCACTTCCAACTGTGTTTCTTCATCCAACTTTTCGTTACAGAGCATCACAAACGCCATAAGGTCCCGCATGATGAAAGACCATACTTGTGAGAATATTTCAATTCTCGAAGGGGCTAAATCGCAACTGCTTGAATTTAGAAATTTAAATGCTGATCATTCATTTGCAACTAGAGCCGATGGTATATCACAACACTTTATGCGCGAATATGGAGCACTCGAAGCAGTCCACCATCAGAGCGCCAGCGAGATGAGTAGTTTCTTAAAACTCAGAGGCAAATGGAACAAGGCACTTATCACGAGGGATGTGCTCGTATTATGTGGCGTTCTAGGTGGAGGAATTTGGATGATATTCCAACACCTGAAATCAAGCATGGCGGAACCAGTTGTTCATGAAGCGAAAGGCAAGCGACAAAGACAAAAACTGAAATTTCGAAATGCTCGCGACAACAAGATGGGGCGAGAGGTGTATGGCGACGATAACACAATTGAACACTTCTTTGGTGATGCATACACTAAGAAAGGGAAAAATAAAGGCAGAACACGAGGTCTTGGTCACAAAAACAGGAAGTTCATCAACATGTATGGCTTTGACCCAGAAGATTTTTCTGCTGTTAGATTCGTTGATCCATTGACAGGAGCTACGCTCGACGACAGCCCATTCACAGACATCTCTCTTGTGCAGGAACACTTTGGAAAAATACGCATGGACCTGATTAAAGAGGATGTGTTAGATCCAAATCAGGTACGAATGGATAGACAAGTACAAGCATACTACATGAATAACAAGACAGGCAAAGCTCTAAAAGTGGATTTAACACCACACATACCACTCAAGGTGTGTGATTTACATGCCACAGTGGCTGGATTTCCAGAACGGGAGAACGAACTTCGCCAGACCGGTAAAGCTGAGCCTATTAGCCTAGATGAAGTCCCCAAAGCTAATGAAACTCTTATACCAGTCGATCATGAAAGTAGTTCTATGTTCCGAGGACTGCGTGACTACAACCCTGTCTCGAACAACATTTGCCATCTCACAAACATCTCCGATGGGGCCTCAAACTCACTTTATGGAGTGGGTTTTGGCCCACTGATCTTGACAAATCGACATCTCTTTGAGAGAAACAATGGTGAGCTGCTAATAAAATCAAGGCACGGGGAGTTTATAATTAAGAACACCACTCAGTTGCACCTGCTGCCAATACCAGATAGAGATTTGTTGTTGATTCGTTTACCTAAGGACATTCCACCATTTCCGCAGAAGTTACAATTCAGACAACCTGAGAAAGGGGAAAGAATTTGCATGGTAGGTTCTAATTTTCAAGCTAAGAGCATCACAAGTGTAGTGTCCGAAACCAGTACAGTCATGCCACTTGAAAATAGTCAGTTCTGGAAACACTGGATCAGCACTAAGGATGGGCAGTGTGGGAGCCCGATGGTAAGTACAAAAGATGGGAAAATAATTGGACTGCACAGCTTAGCAAGCTTTCAAAACTCGATAAATTACTTTGCAGCTTTCCCAGATGATTTCACTAAGAAATATCTCCAATCCATCGATACACATGAGTGGGTTAAGCATTGGAAGTACAATACGAGCAGTATCAGTTGGGGGTCACTCAACATACAGTCATCACAGCCTTCGGGACTGTTTAAGGTGAGTAAACTTGTCTCAGATCTCAATGATACAGCAGTCTATGCTCAGACAGAACACCAACGATGGATGTTTAACCAACTCCACGGGAATCTTAAGGCCGTAGCACATTGCCCTAGCCAGCTCGTTACAAAGCACACAGTGAAGGGCAAGTGCCAGATGTTTGACTTGTACCTCAAACTACACGATGACGCACGTGATTTCTTCCAGCCAATGCTAGGTCAATACCAGAAAAGCAGGTTAAACAGGGAAGCATATGCAAAAGACCTCCTTAAGTACGCAACACCAATTGAGGCAGGCAACATAGATTGCGATGTGTTTGAGAAGACAGTAGTGATTGTGATCGATGATCTACGGAGATATGGGTTTGAAACGTGTAATTACGTAACGGATGAAACAGACATATTTAATGCCCTTAACATGAAATCCGCTGTTGGTGCTTTATACAAAGGAAAAAAGAAGGACTATTTTGCTGAATACACGCCTGAGATGAAGGAAGAAATATTGAAGCAGAGCTGTGAACGACTTTTCCTGGGCAAAATGGGAGTGTGGAATGGCTCATTAAAAGCAGAGCTTAGGCCTCTTGAAAAAGTCGAAGCTAATAAGACGAGAACATTCACAGCAGCACCACTGGACACATTACTGGGAGGGAAAGTGTGCGTAGATGATTTCAACAATCAATTTTATGACTACAACCTTAAAGCCCCTTGGAGTGTTGGGATGACAAAGTTTTACTGTGGCTGGAATAGATTGCTTGAATCATTACCAGATGGCTGGGTTTATTGTGACGCAGACGGATCTCAATTTGACAGTTCACTCTCTCCGTATCTCATTAATGCCGTACTTAACATTCGACTAGAATTCATGGAAGAATGGGACATTGGGGAAGTAATGTTGCGGAATTTGTACACGGAGATAGTGTATACACCCATTTCAACACCAGATGGAACGCTTGTGAAGAAATTCAAAGGAAATAACAGTGGGCAACCTTCAACAGTGGTGGACAACACACTCATGGTTATTTTAGCAGTCAACTACTCACTCAACAAAAGTGGAGTTCCAAAAGACTTGCGCGATAATATGATCAAATTCTTCGTAAACGGTGATGATCTACTACTAAGCGTGCACCCAGAGTATGAGTTCGTCCTTGATACAATGGCTGGAAACTTTCGAGAACTGGGACTTAAATACACATTCGATTCTAGAACTCGAAAGAAGAGTGATCTGTGGTTTATGTCACATCAAGGACACAAGAGAGAGGGTATTTGGATTCCAAAATTAGAACCAGAACGCATTGTCTCGATTCTCGAATGGGATCGTTCGAAGGAACCCTGCCACCGATTGGAAGCAATCTGTGCAGCCATGATAGAATCGTGGGGTTATGATAAACTGACGCATGAGATTAGGAAATTCTATGCATGGGTACTAGAACAAGCTCCATTCAGTACTTTGGCACAGGAGGGAAAAGCTCCATACATCGCAGAAACCGCGCTTCGCAAGTTGTATCTAGATAAAGAACCAGCCCAAGAGGAACTCACTCGATATCTTGAAGCAATTCTTGAAGGCTACGACGACTGCACTGAGGTGTATGTCTATCATCAAGCCAATGAAACATTGGACGCAGGTGCGACGGAAGAACAAAAACAAGCAGAGAGGGAAAGAAAAGAGAAGGAGCGAGCGGAGAAAGAGAGG------CAAAAGCAGTTGGCACTTAAAAGAGGAAAGGACGTAGCACAGGAAGGAACAGAGCGCGACAAGGAAGTGAATGCTGGTACATCCGGAACCTTCAGCGTACCCAGACTCAAAAGCTTAGCGAGTAAGATGCGCGTACCCAGATTCGGTAAGAGCGTGGCGCTTAACTTAGACCATTTGATTTTGTACACTCCAGAACAAACAGACATCTCGAATACAAGATCAACAAAACGACAATTTGACACATGGTTCGAGGGCGTTATGGCTGATTATGAGCTAACGGAAGACAAAATGCAGATAGTTCTCAATGGTTTAATGGTCTGGTGCATTGAGAACGGGACATCTCCAAATATAAACGGAATGTGGGTGATGATGGACGGAGAAGAGCAAGTAGAATTTCCGATCAAACCACTCATCGATCACGCCAAACCCACATTTAGGCAGATAATGGCCCATTTCAGTGACGTAGCTGAAGCGTACATTGAAAAGCGTAACCAAGACCGACCATACATGCCACGATATGGTCTTCAGCGCAATTTAACAGACATGAGCTTGGCTCGTTACGCGTTTGATTTCTATGAAATGACTTCTAGGACTCCAACGAGAGCGAGAGAGGCACACATCCAAATGAAGGCAGCAGCACTGCGTGGCGCAAATAATAATTTGTTCGGACTGGATGGAAATGTCGGCACAACGGTAGAGAACACGGAAAGACACACGGCCGATGATGTAAATCGGAACATGCACAACCTCCTTGGCGTTAAGGGGCTG
>BAM99210
ATGGCAGCAGTTACATTCGCATCAGCAATCACCAACGCCATCACCAGCAAATCAACATCCACCGGAATGGTACAATTTGGGGATTTCCCACCAGTACCATTACGATCCACCACTGTTACCGTAGTCGCCACTCCGGTGGCGCAACCTAAGCTGTGCACAGTGCAGTTTGGAAGCCTAGACCCGGTAGTCGTCAAAGGAGGAGCAGGGTCCTTTGCTAAGGCAACACGCCAGCAGCCTAGTGTTGAGATAGACACTAGCCTCAGTGAAGCTACAGCTCTGGAGGTTGCTAAACCCATATCGAATGCCGTGTTGAGGATGCACGAAGAAGCAAACAAGGAGAGAGCACTCTTTTTGGACTGGGAAACCGGTCTGAAAAGCCGCTCGTATGGTATTGCTGAAAACGAAAAAGTCATAATGACTACTAACGGTGTCAGCAAGATAGTGCTCAGAAGTTCAAGGGCAATGAAGCAAAAGCGCGCAAGAGAGAGGCGTAGAGCGCAACAACCAATTATACTTAAATGGGAGCCTGAATTGAGCAAATTCTCAATTGGAGGAGGACTTTCCGCGAGCGCCATGGAAGCAGAGGAGGCTCACACAAAATGGCCACTCCATAGAACGCCTTCAATGAAGAGGAAGAGAAAGGTAAACGAAATTAGGATGAACGATCAAGGAATAGACATGTTAATACGCTCCTTGATTAAAATCTTCAAGGCAAAGAACGCCAATATTGAATACACTGAAAAGAAATCCGTTAAGATAGACTTCATTGTAAAGGAGCAGAAGAAATTCGCTAGAGTTCAAGTGAAACATTTACTTGGGAAGCGAGCACGGCGGGATTTGTCAACTGGAGCGAAAGAGAACAGCTTTATCGACACTCTAAGTGAGTACTCAGGCAACAAAACAGCCATAAACGCAGGGGTAGTGTGTGCCGGCTGGAGCGGGATCGTCATTAGAAGCGGCGTCCTAACTCAGAGACAGAGTAGAAGCCCGTCAAAAGCCTTTGTGATCAGGGGCGAACATGAAGGCAAACTGTATGATGCTAGAATCAAAATTACAAAAACAATGAGTCATAAGATCATACACTTTAGTGCAGCGGGAGCCAACTTCTGGAAAGGGTTTGATAGATGCTTCCTCGCTTACCGTAGTGACAACCGAGAGCACACCTGCTACACAGGACTAAATGTTGTCGAATGTGGTGAGGTAGCAGCATTAATGTGTCTAGCTATGTTCCCTTGCGGAAAAATTACCTGCCCTGATTGCGTCACTGATAGTGAACTCTCACAAGGACAAGCAAGTACATCCCAAATGAAACATAGGTTGAATCAACTTAGGGAAGTTATTAAAGCGAACTATCCACGATTCAAACATGCAGTACAGATACTTGACAGATACGACCAGTCACTGCGTAGTGAGAACACAAATTACCAGGATTTCGCAGAGATTCAGAGCTTAACTGAAGGAATGGAGAAAGCAGCATTTCCACATGCAAACAAACTAAATGCCATTCTAATCAAGGGAGCGACCGCTACAGGTGAAGAATACGAGCAAGCTACAAAACATTTACTCGAGATCACTCGTTACATGAAAAACAGGACCGAAAATATTGAAAAAGGATCACTGAAATCATTCAGGAACAAGATATCCCAGAAAGCACACATTAATCCAACATTGATGTGTGATAACCAACTTGATAAGAATGGTAACTTCATATGGGGTGAGCGCGGATACCATGCCAAGAGATTCTTCAGCAATTATTTCGAGATAATTGACCCAAAGAAAGGCTACGCACAATATGAAACAAGGATTGTTCCAAATGGCTCACGCAAGCTCGCGATAGGAAAGCTCATAGTACCGACAAACTTTGAGGTGTTGCGAGAGCAAATGCAAGGCGAACCCGTAGATCAGTGTCCAGTGACAGTAGAGTGTGTGAGCAAATCACAAGGTGACTTTGTACATGCTTGCTGTTGTGTTACAACGGAATCAGGAGATCCTGTTTTCTCAGAAATCAAGATGCCAACTAAGCATCATCTGGTTATTGGTAACAGTGGAGACCCAAAATATGTTGATCTTCCAGAAATAGAAGAGAACAAGATGTACATAGCAAAGGAAGGGTATTGCTACATTAACATATTCTTGGCAATGTTGGTAAACGTGAAAGAATCACAGGCAAAGGAGTTCACAAAAGTTGTGCGTGACAAACTAGTTGGCGAGCTTGGGAAGTGGCCAACTTTACTAGACGTCGCTACCGCATGCTATTTCCTCAAAGTCTTTTACCCGGATGTAGCTAACGCTGAGTTACCACGAATGTTGGTGGACCATAAAACAAAGATTATACACGTCATTGACTCGTATGGATCGCTATCAACAGGATATCATATCCTTAAAACCAACACAGTTGAACAGCTCATCAAATTCACAAGAAACAACCTCGAGTCTAGTTTGAAGCACTACCGAGTCGGAGGAACCATCTTAGAAGATGCGTACGGTGCTGAAAACATCGCGGATCCACAGTGGAACATTAAGAGATTAATTCAAGGCATCTATAAACCGAAGGTTCTTAAGGAGGACATGCTTCTAAATCCATACTTGCCACTGTACGCGCTCCTATCACCAGGGGTAATTCTGGCATTTTACAATAGTGGATCACTAGAATGCCTGATGGACTACTACATTCAAGCGGATTGCAACATAGCTGTTCTACTGGTGGTCTTGAAATCCTTAGCCCAGAAAATCTCCACGAGCCAAAGTGTATTAGCTCAACTCCAGATCATCGACAGGAGTTTACCTGAATTAGTTGAAGCTAGGGCAAATGTAGTGGGACCTGATGTCGCTGCCACGATAGCTTGCAACAAGTTTATGGCGATGTTGTTACACATGGCTGAACCAAATAATGAACTGGCAGGTGGAGGATATACTATTCTACGAAGCCACAGTTTAGATATTCTGGAAAAAAGCTATCTGCAAATCTTGGACGAAGCATGGAAAGAATTAAAATGGTCTCAGCGTTGTGCTGTAATATATTACTCGTCAAAGCAAGCAATCTTTTCACAAAAAGATTTAACCATGCAAAACACCGCAGATTTAGGCGGCAGATACAGCGAGTCAGTCACGTCATCCTACGAACGAGCTAAGGTAGGGGCGAAGGGAGCATACTCCACCGGAAAACGCATGCTATATGACAGCACTTCGTGGGCAAATAAGAAAATATCAAGTGGTGTTTGTCGCACAATCAATTACTTTGTCCCAGACATACTTAAGTTTATCAATGTTTTAGTCTGCTTGAGTCTATTGCTAAAAATAGCAACTGAAGCCAATCGTATCGTAACAATGCAGAAAAGGCTAAAACTGGACATTGAAGAGTCAGAGCGACAAAAGATTGAATGGGAATTGGCCTTTCACCATGTCATGCTAACAGACAGCTTAGGGCAGCATCCAACACTCGAAGAGTTCGAGACACACATCGCAGCAAAGGCACCACACCTCTGGAAACACATTAGTGAGGCAGATGAACCAGTCAAGCACCAAGCAAAGCGGCAATCTGAACAGGAGTTAGAACGCATCATTGCATTCGTCGCGCTGGTGCTCATGATGTTCGATGCTGAGAGGAGCGATTGTGTAACCAAGATTCTTAATAAGCTTAAAGGACTTGTATCAACCGTTGAGCCAAACGTTTACCACCAAACGTTAAACGATATTGAAGACGATTTGAACGAGAGAAATCTCTTCGTCGATTTTGAACTTAGTAATGACGAGACGGTTGTGCAACAACTCCCAGCAGAGAAAACTTTCTCTTCGTGGTGGAACCATCAGTTGAGTAGAGGATTTACAATCCCACACTACAGAACAGAAGGAAAGTTCATGACATTCACACGCGCAACTGCCACAGAAGTCGCCAACAGGATATCGCATGAAAGCGACAAGGATATCCTCTTGATGGGCGCAGTGGGCTCAGGTAAGTCAACTGGCTTGCCACACCATTTATCTAGAAAGGGCAATGTATTACTACTTGAACCAACGAGACCTTTAGCTGAAAACGTTCACAAGCAGCTGGCACAAGCCCCTTTTTACCAAAATACAACATTGAGAATGCGTGGACTGACAACATTTGGGTCAGCACCAATATCAGTGATGACAAGCGGTTTTGCTCTGAACTATTTCGCAAACAACAGGGCGCGTATTGAGGAGTTCGACTTTATAATATTTGATGAGTGCCATGTTCACGATGCAAATGCGATGGCAATGAGATGTTTGTTACATGAATGTGATTATTCAGGCAAGATAATAAAGGTGTCAGCTACACCACCAGGTCGTGAAGTCGAATTTTCAACGCAGTACCCAATCACCATTGCCACAGAAGATACACTCTCATTTCAAGATTTTGTTGGCGCACAAGGAAGCGGAAGCAACTGTGATGTTATATCAAAAGGAGACAACATTCTTGTGTATGTTGCGAGCTACAACGAAGTTGACACGCTATCAAAACTTCTTGTTGAGAGGGATTGCAAAGTCACAAAGGTCGATGGCAGGACTATGAAAGTTGGAAACATTGAGATAGTTACTAGTGGGACACCCAGTAGGAAACATTTCATAGTCGCTACAAATATTATAGAAAACGGTGTAACTTTAGACATAGATGTAGTGGTAGATTTTGGGACGAAAGTACTTCCATACCTCGACACAGACAACAGAATGCTAAGTACGTCGAAAACTAGCATTAACTACGGGGAACGCATCCAAAGGCTTGGAAGGGTTGGAAGACACAAACCAGGTCATGCTTTACGCATTGGTCACACAGAAAAGGGACTCAGCGAAGTTCCTAGCTGCATTGCAACTGAAGCGGCATTGAAGTGTTTCACTTATGGACTCCCAGTAATCACCAATAACGTCTCAACGAGCATACTGGGCAATGTGACAGTAAAACAAGCACGAACCATGTCGGTTTTCGAAATAACACCATTCTACATGAGCCAAGTGGTTAGATATGATGGTTCGATGCACCCTCAGGTGCACGCACTATTGCAGAAGTTCAAGCTTAGAGACTCAGAGATATCATTGAACAAATTCGCAATACCCAATAGAGCAGTGAATACTTGGCTGAGGGCTAGCGAGTACGCACGATTGGGCGCCAACGTAGAAGCTAAACAG---------AACGTTCGAATCCCCTTTATGTGTCGGGATATCCCTGAAAAATTGCACTTTGAAATGTGGGATGTGATTGTAAAGTTTAAAGGTGATGCAGGTTTTGGGAGGCTGTCAAGCGCAAGTGCAAGCAAAGTTGCATACACGTTACAAACTGATGTGAACTCTATACAACGAACAGTGACAATCATTGATTCACTTATTGCGGAGGAAAGACGCAAACAGGAATACTTCAAAACAGTCACTTCCAACTGTGTTTCTTCATCCAACTTTTCGTTACAGAGCATCACAAACGCCATAAGGTCCCGCATGATGAAAGACCATACTTGTGAGAATATTTCAATTCTCGAAGGGGCTAAATCGCAACTGCTTGAATTTAGAAATTTAAATGCTGATCATTCATTTGCAACTAGAGCCGATGGTATATCACAACACTTTATGCGCGAATATGGAGCACTCGAAGCAGTCCACCATCAGAGCGCCAGCGAGATGAGTAGTTTCTTAAAACTCAGAGGCAAATGGAACAAGGCACTTATCACGAGGGATGTGCTCGTATTATGTGGCGTTCTAGGTGGAGGAATTTGGATGATATTCCAACACCTGAAATCAAGCATGGCGGAACCAGTTGTTCATGAAGCGAAAGGCAAGCGACAAAGACAAAAACTGAAATTTCGAAATGCTCGCGACAACAAGATGGGGCGAGAGGTGTATGGCGACGATAACACAATTGAACACTTCTTTGGTGATGCATACACTAAGAAAGGGAAAAATAAAGGCAGAACACGAGGTCTTGGTCACAAAAACAGGAAGTTCATCAACATGTATGGCTTTGACCCAGAAGATTTTTCTGCTGTTAGATTCGTTGATCCATTGACAGGAGCTACGCTCGACGACAGCCCATTCACAGACATCTCTCTTGTGCAGGAACACTTTGGAAAAATACGCATGGACCTGATTGAAGAGGATGTGTTAGATCCAAATCAGGTACGAATGAATAGACAAGTACAAGCATACTACATGAATAACAAGACAGGCAAAGCTCTAAAAGTGGATTTAACACCACACATACCACTCAAGGTGTGTGATTTACATGCCACAGTGGCTGGATTTCCAGAACGGGAGAACGAACTTCGCCAGACCGGTAAAGCTGAGCCTATTAGCCTAGATGAAGTCCCCAAAGCTAATGAAACTCTTATACCAGTCGATCATGAAAGTAGTTCTATGTTCCGAGGACTGCGTGACTACAACCCTGTCTCGAACAACATTTGCCATCTCACAAACATCTCCGATGGGGCCTCAAACTCACTTTATGGAGTGGGTTTTGGCCCACTGATCTTGACAAATCGACATCTCTTTGAGAGAAACAATGGTGAGCTGCTAATAAAATCAAGGCACGGGGAGTTTATAATTAAGAACACCACTCAGTTGCACCTGCTGCCGATACCAGATAGAGATTTGTTGTTGATTCGTTTACCTAAGGACATTCCACCATTTCCGCAGAAGTTACAATTCAGACAACCTGAGAAAGGGGAAAGAATTTGCATGGTAGGTTCTAATTTTCAAGCTAAGAGCATCACAAGTGTAGTGTCCGAAACCAGTACAGTCATGCCACTTGAAAATAGTCAGTTCTGGAAACACTGGATCAGCACTAAGGATGGGCAGTGTGGGAGCCCGATGGTAAGTACAAAAGATGGGAAAATAATTGGACTGCACAGCTTAGCAAGCTTTCAAAACTCGATAAATTACTTTGCAGCTTTCCCAGATGATTTCACTAAGAAATATCTCCAATCCATCGATACACATGAGTGGGTTAAGCATTGGAAGTACAATACGAGCAGTATCAGTTGGGGGTCACTCAACATACAGTCATCACAGCCTTCGGGACTGTTTAAGGTGAGTAAACTTGTCTCAGATCTCAATGATACAGCAGTCTATGCTCAGACAGAACACCAACGATGGATGTTTAACCAACTCCACGGGAATCTTAAGGCCGTAGCACATTGCCCTAGCCAGCTCGTTACAAAGCACACAGTGAAGGGCAAGTGCCAGATGTTTGACTTGTACCTCAAACTACACGATGACGCACGTGATTTCTTCCAGCCAATGCTAGGTCAATACCAGAAAAGCAGGTTAAACAGGGAAGCATATGCAAAAGACCTCCTTAAGTACGCAACACCAATTGAGGCAGGCAACATAGATTGCGATGTGTTTGAGAAGACAGTAGTGATTGTGATCGATGATCTACGGAGATATGGGTTTGAAACGTGTAATTACGTAACGGATGAAACAGACATATTTAATGCCCTTAACATGAAATCCGCTGTTGGTGCTTTATACAAAGGAAAAAAGAAGGACTATTTTGCTGAATACACGCCTGAGATGAAGGAAGAAATATTGAAGCAGAGCTGTGAACGACTTTTCCTGGGCAAAATGGGAGTGTGGAATGGCTCATTAAAAGCAGAGCTTAGGCCTCTTGAAAAAGTCGAAGCTAATAAGACGAGAACATTCACAGCAGCACCACTGGACACATTACTGGGAGGGAAAGTGTGCGTAGATGATTTCAACAATCAATTTTATGACTACAACCTTAAAGCCCCTTGGAGTGTTGGGATGACAAAGTTTTACTGTGGCTGGAATAGATTGCTTGAATCATTACCAGATGGCTGGGTTTATTGTGACGCAGACGGATCTCAATTTGACAGTTCACTCTCTCCGTATCTCATTAATGCCGTACTTAACATTCGACTAGAATTCATGGAAGAATGGGACATTGGGGAAGTAATGTTGCGGAATTTGTACACGGAGATAGTGTATACACCCATTTCAACACCAGATGGAACGCTTGTGAAGAAATTCAAAGGAAATAACAGTGGGCAACCTTCAACAGTGGTGGACAACACACTCATGGTTATTTTAGCAGTCAACTACTCACTCAACAAAAGTGGAGTTCCAAAAGACTTGCGCGATAATATGATCAAATTCTTCGTAAACGGTGATGATCTACTACTAAGCGTGCACCCAGAGTATGAGTTCGTCCTTGATACAATGGCTGGAAACTTTCGAGAACTGGGACTTAAATACACATTCGATTCTAGAACTCGAAAGAAAAGTGATCTGTGGTTTATGTCACATCAAGGACACAAGAGAGAGGGTATTTGGATTCCAAAATTAGAACCAGAACGCATTGTCTCGATTCTCGAATGGGATCGTTCGAAGGAACCCTGCCACCGATTGGAAGCAATCTGTGCAGCCATGATAGAATCGTGGGGTTATGATAAACTGACGCATGAGATTAGGAAATTCTATGCATGGGTACTAGAACAAGCTCCATTCAGTACTTTGGCACAGGAGGGAAAAGCTCCATACATTGCAGAAACCGCGCTTCGCAAGTTGTATCTAGATAAAGAACCAGCCCAAGAGGAACTCACTCGATATCTTGAAGCAATTCTTGAAGGCTACGACGACTGCACTGAGGTGTATGTCTATCATCAAGCCAATGAAACATTGGACGCAGGTGCGACGGAAGAACAAAAACAAGCAGAGAGGGAAAGAAAAGAGAAGGAGCGAGCGGAGAAAGAGAGG------CAAAAGCAGTTGGCACTTAAAAGAGGAAAGGACGTAGCACAGGAAGGAACAGAGCGCGACAAGGAAGTGAATGCTGGTACATCCGGAACCTTCAGCGTACCCAGACTCAAAAGCTTAGCGAGTAAGATGCGCGTACCCAGATTCGGTAAGAGCGTGGCGCTTAACTTAGACCATTTGATTTTGTACACTCCAGAACAAACAGACATCTCGAATACAAGATCAACAAAACGACAATTTGACACATGGTTCGAGGGCGTTATGGCTGATTATGAGCTAACGGAAGACAAAATGCAGATAGTTCTCAATGGTTTAATGGTCTGGTGCATTGAGAACGGGACATCTCCAAATATAAACGGAATGTGGGTGATGATGGACGGAGGAGAGCAAGTAGAATTTCCGATCAAACCACTCATCGATCACGCCAAACCCACATTTAGGCAGATAATGGCCCATTTCAGTGACGTAGCTGAAGCGTACATTGAAAAGCGTAACCAAGACCGACCATACATGCCACGATATGGTCTTCAGCGCAATTTAACAGACATGAGCTTGGCTCGTTACGCGTTTGATTTCTATGAAATGACTTCTAGGACTCCAACGAGAGCGAGAGAGGCACACATCCAAATGAAGGCAGCAGCACTGCGTGGCGCAAATAATAATTTGTTCGGACTGGATGGAAATGTCGGCACAACGGTAGAGAACACGGAAAGACACACGGCCGATGATGTAAATCGGAACATGCACAACCTCCTTGGCGTTAAGGGGCTG
>BAD69817
ATGGCAGCAGTTACATTCGCATCAGCTATCACCAACGCCATCACCAGCAAACCAGCACTCACCGGAATGGTGCAGTTTGGGAGTTTCCCACCAATGCCATTGCGATCCACCACCGTCACCACAGTCGCCACTTCAGTGGCGCAACCTAAACTGTACACAGTGCAGTTTGGAAGCCTTGACCCAGTAGTCGTCAAGAGTGGAGCAGGGTCCCTTGCTAAGGCAACACGCCAGCAGCCTAACGTTGAAATAGACGTTAGCCTCAGTGAAGCCGCAGCTCTGGAGGTTGCGAAACCTAGATCGAATGCCGTGTTGAGGATGCACGAGGAAGCAAACAAGGAGAGAGCACTCTTTTTGGACTGGGAGGCTAGTTTGAAGAGAAGCTCGTATGGAATTGCTGAGGACGAGAAGGTTGTAATGACAACTCATGGCGTCAGCAAGATAGTGCCCAGAAGTTCAAGGGCAATGAAGCTAAAGCGCGCAAGGGAGAGGCGTAGAGCGCAGCAACCAATTATATTAAAGTGGGAGCCCAAATTGAGCGGGATCTCAATCGGAGGAGGGCTCTCTGCGAGCGTAATCGAAGCAGAAGAGGTTCGCACAAAGTGGCCGCTTCATAAGACACCGTCAATGAAGAAGAGGACGGTGCACAGGATATGCAAGATGAACGACCAAGGAGTTGACATGTTGACACGATCCCTGGTTAAGATTTTCAAGACTAAGAGTGCCAACATTGAATACATCGGAAAGAAGTCGATTAAGGTCGATTTCATCAGAAAAGAACGAACGAAATTCGCAAGAATCCAAGTAGCACACTTACTCGGGAAGAGAGCACAGCGCGACTTGTTAACTGGAATGGAAGAAAACCATTTTATTGACATTCTCAGTAAGTACTCAGGTAACAAAACAACCATAAATCCTGGAGTAGTTTGCGCAGGTTGGAGTGGCATAGTCGTTGGAAATGGAATTCTAACCCAGAAACGAAGCAGAAGTCCATCAGAGGCCTTTGTAATTAGAGGTGAGCACGAAGGCAAGTTGTACGATGCCAGGATCAAAGTCACGAGGACAATGAGTCACAAGATTGTGCACTTTAGTGCAGCAGGAGCCAACTTCTGGAAAGGCTTCGACAGATGCTTTCTCGCATACCGTAGTGACAATCGCGAGCATACATGCTATTCAGGGCTAGATGTCACTGAGTGCGGCGAGGTGGCAGCACTGATGTGTTTGGCTATGTTCCCATGCGGAAAGATAACCTGCCCTGACTGTGTAACAGATAGTGAGCTATCCCAAGGACAAGCAAGCGGACCATCTATGAAGCACAGGCTGACACAGCTACGCGATGTCATCAAGTCAAGCTACCCACGCTTCAAGCATGCAGTGCAGATACTAGATAGGTATGAGCAATCACTGAGCAGTGCAAACGAGAACTACCAAGATTTCGCAGAAATCCAGAGCATAAGCGATGGAGTTGAAAAAGCTGCATTCCCACACGTCAACAAGCTAAACGCAATATTGATCAAAGGGGCCACAGTAACAGGAGAGGAATTCTCGCAGGCTACGAAGCACTTGCTCGAGATAGCACGATACCTGAAGAACAGAACCGAGAACATTGAGAAGGGTTCACTGAAGTCCTTTCGCAACAAGATTTCCCAGAAAGCGCACATCAACCCAACACTAATGTGTGACAACCAGCTCGATAGAAATGGAAATTTCATATGGGGTGAGAGAGGATACCATGCAAAACGATTCTTCAGCAACTACTTTGAAATAATCGATCCAAAGAAAGGCTACACCCAATACGAGACAAGAGCGGTACCAAATGGGTCACGGAAACTTGCAATCGGCAAACTAATAGTCCCAACGAACTTTGAAGTTTTAAGGGAACAGATGAAAGGCGAACCGGTAGAACCATACCCAGTAACAGTCGAGTGTGTGAGCAAGTTACAGGGTGACTTCGTCCATGCATGTTGTTGTGTCACAACAGAATCAGGCGACCCAGTCTTGTCTGAGATCAAAATGCCAACCAAACACCATCTAGTGATTGGTAACAGCGGTGATCCAAAGTACATAGATCTCCCTGAGATCGAGGAGAATAAAATGTACATAGCGAAAGAAGGTTATTGTTACATCAATATCTTCCTAGCCATGTTGGTAAATGTCAAGGAGTCGCAGGCAAAGGAGTTCACGAAAGTTGTTAGGGACAAACTAGTTGGCGAACTTGGCAAGTGGCCCACTCTGTTAGATGTAGCAACCGCTTGTTATTTCCTGAAAGTATTTTACCCAGACGTTGCTAACGCCGAATTGCCACGCATGCTAGTGGACCATAAGACAAAGATAATTCATGTCGTTGATTCATATGGGTCACTGTCAACTGGATATCATGTCCTTAAGACAAACACTGTGGAACAACTCATCAAATTCACGAGATGTAATTTGGAGTCAAGCTTGAAACACTACCGCGTTGGAGGAACAGAATGGGAGGACACTCATGGATCCAGCAACATAGATAATCCACAGTGGTGCATCAAGAGGCTCATAAAAGGAGTCTACAAACCAAAGCAACTGAAAGAAGACATGTTGGCAAACCCTTTCTTACCACTATATGCTCTACTGTCACCAGGTGTCATCCTGGCATTTTACAATAGTGGCTCTCTAGAGTACTTGATGAACCATTACATCAGGGTGGACAGCAACGTCGCCGTTTTGTTGGTCGTTTTGAAATCTCTAGCGAAGAAGGTGTCAACTAGTCAGAGTGTGTTAGCCCAGCTTCAAATCATTGAACGAAGTCTACCAGAACTCATCGAAGCAAAGGCTAATGTTAATGGGCCAGATGACGCAGCCACTCGCGCGTGTAACAGATTCATGGGCATGCTTCTGCATATGGCAGAACCAAACTGGGAGCTTGCGGACGGTGGATACACAATTCTGAGGGATCATAGCATCTCCATTTTGGAAAAAAGTTATCTACAAATCTTGGACGAAGCATGGAACGAGTTAAGTTGGTCGGAGCGCTGTGCTATAAGATACTACTCGTCAAAGCAAGCAATTTTTACACAGAAAGATTTGCCAATGAAAAGCGAAGCCGATTTAGGCGGCAGATACAGCGTGTCAGTCATGTCATCTTACGAACGGAGTAAGCAATGTATGAAAAGCGTGCACTCTAGTATAGGTAATAGATTACGTAGTAGTATGTCTTGGACTAGTAGAAAGGTGTCGAATAGTGTGTGTAGGACTATTAACTATTTAGTACCAGATGTGTTCAAGTTTATAAATGTACTCGTTTGTATCAGCTTACTAATCAAGATAACTGCCGAGGCGAATCACATCGTCACCACGCAAAGAAGGCTCAAACTAGATGTCGAGGAGACAGAGCGCAGGAAAATAGAATGGGAGCTTGCATTCCACCATGCCATTCTGACGCAGAGTGCAGGTCAACACCCAACGATAGACGAGTTCAGAGCGTACATCGCCGACAAGGCACCACATCTAAGTGAGCATATCGAGCCTGAAGAAAAGGCGGTGGTTCATCAAGCGAAGAGACAATCCGAGCAAGAACTCGAGCGTATAATAGCATTTGTTGCATTGGTGCTCATGATGTTCGATGCAGAACGAAGCGACTGTGTCACAAAGATTCTCAACAAGCTTAAGGGACTAGTCGCCACTGTGGAACCTACAGTCTACCATCAGACTCTCAATGATATAGAGGATGACTTGAGTGAGAGGAACCTCTTCGTCGATTTTGAGCTTAGCAGCGATGGAGATATGCTCCAACAGCTTCCAGCCGAAAAGACATTTGCCTCATGGTGGAGTCATCAACTAAGCAGAGGATTCACAATCCCACACTACAGGACAGAAGGGAAGTTCATGACTTTCACCAGAGCAACTGCCACGGAAGTCGCGGGTAAAATAGCACACGGGAGTGACAAAGACATATTACTAATGGGAGCAGTAGGATCAGGTAAGTCAACTGGCTTGCCATATCATCTCTCCAGAAAAGGGAACGTATTACTCCTTGAGCCGACTCGGCCACTTGCAGAAAACGTACACAAGCAGTTGTCGCAGGCACCGTTCCATCAGAACACAACTCTTAGGATGCGCGGACTAACAGCATTCGGGTCGGCACCAATCTCAGTGATGACCAGTGGTTTTGCACTCAATTACTTTGCAAACAACAGAATGCGAATAGAAGAATTTGACTTTGTCATATTTGATGAATGTCACGTTCATGACGCCAATGCAATGGCGATGAGATGTTTGCTACATGAGTGTGACTATTCTGGCAAAATTATCAAAGTTTCAGCCACACCACCAGGTCGAGAAGTTGAGTTCTCCACTCAATACCCCGTGTCGATAAGCACAGAAGACACACTATCGTTTCAGGATTTTGTGAACGCACAGGGTAGTGGAAGCAATTGTGATGTGATTTCAAAAGGAGACAATATCCTCGTGTATGTAGCAAGCTACAATGAGGTAGACACGCTTTCAAAACTTCTAATTGAAAGAGACTTCAAAGTCACGAAGGTTGATGGAAGAACGATGAAAGTTGGAAACATCGAGATCACCACAAGTGGAACACCTAGTAAGAAGCACTTCATAGTTGCAACCAACATCATAGAGAACGGTGTTACTCTAGACATCGATGTGGTTGCTGATTTTGGAACGAAGGTACTCCCATATCTTGATACAGACAGCAGAATGCTGAGCACAACTAAGACAAGCATCAATTATGGGGAACGTATCCAAAGGCTAGGAAGAGTCGGAAGGCACAAGCCAGGTCACGCTCTGCGAATAGGTCACACAGAGAAGGGGTTGAGCGAAGTTCCAAGTTGTATTGCAACAGAAGCAGCTTTAAAGTGCTTCACTTATGGGCTTCCAGTGATCACCAACAACGTCTCGACAAGTATTCTTGGTAATGTAACGGTAAAGCAGGCACGAACAATGTCTGTATTTGAGATAACACCGTTCTACACAAGCCAAGTGGTGAGATATGATGGCTCCATGCATCCACAGGTGCACGCACTCTTAAAGAGATTCAAACTCAGAGACTCTGAGATTGTTTTGAATAAATTAGCCATACCTCACCGAGGAGTGAACGCTTGGCTCACAGCTAGTGAGTATGCACGACTTGGCGCGAATGTTGAAGATAGGCGT---------GACGTTCGAATTCCTTTTATGTGTCGCGACATCCCAGAAAAACTTCATCTAGACATGTGGGATGTGATTGTTAAATTCAAAGGTGATGCAGGTTTTGGTCGGCTTTCAAGCGCCAGTGCGAGCAAGGTAGCTTATACTCTACAGACGGACGTCAACTCCATACAGCGAACAGTCACTATCATAGATACACTAATCGCTGAGGAGAGAAGGAAGCAGGAATACTTCAAGACGGTAACCTCCAACTGTGTCTCTTCTTCGAACTTCTCACTGCAGAGCATAACAAATGCGATAAAATCTCGTATGATGAAAGATCACACGTGCGAGAACATATCAGTGCTTGAAGGAGCGAAGTCACAGTTACTCGAGTTTAGAAACCTGAATGCTGATCACTCATTTGCTACAAAAACCGATGGAATATCTCGGCATTTCATGAGTGAGTATGGAGCTCTTGAGGCAGTTCACCATCAAAACACCAGCGACATGAGCAAATTCCTCAAGCTTAAGGGCAAATGGAATAAAACGCTAATCACGCGAGATGTGCTGGTACTTTGTGGAGTTCTTGGAGGTGGATTGTGGATGGTTATTCAGCACTTGCGGTCAAAGATGTCCGAACCCGTAACCCATGAAGCGAAAGGTAAGAGGCAAAGGCAGAAACTAAAATTCCGCAATGCCCGAGACAACAAAATGGGTAGAGAAGTGTACGGAGATGATGATACCATAGAGCATTTCTTCGGTGATGCCTACACAAAGAAAGGGAAGAGCAAGGGTAGGACACGTGGTATCGGACACAAAAACAGGAAGTTCATCAACATGTATGGGTTTGATCCTGAAGATTTCTCTGCAGTTCGTTTCGTGGATCCACTCACAGGAGCGACGTTGGACGACAACCCGCTCACAGACATCACCCTTGTGCAAGAGCACTTCGGCAACATAAGAATGGACTTACTCGGGGAGGATGAGCTGGACTCAAATGAAATACGTGTGAATAAGACTATTCAAGCCTACTACATGAACAATAAAACAGGCAAGGCTTTGAAGGTGGATCTGACACCACACATACCTCTCAAGGTGTGTGATCTTCACGCAACCATTGCTGGATTCCCAGAGCGAGAAAACGAGCTGAGGCAGACTGGAAAGGCTCAGCCCATCAACATAGACGAAGTGCCAAGAGCTAACAACGAACTCGTCCCAGTGGACCACGAGAGTAACTCCATGTTCAGAGGGTTGCGTGACTACAACCCAATATCAAACAACATTTGTCATCTCACAAATGTTTCAGATGGAGCATCAAACTCGTTATATGGAGTCGGTTTCGGACCACTCATATTAACGAACCGACACCTCTTTGAGCGGAATAACGGTGAACTCGTAATAAAATCACGACATGGTGAGTTCGTGATTAAAAACACAACTCAGCTACACTTGCTACCGATTCCAGACAGAGATCTTCTGCTAATCCGGTTACCAAAGGACGTCCCACCCTTTCCACAGAAATTGGGTTTCAGGCAACCTGAGAAAGGTGAACGAATTTGCATGGTGGGGTCCAATTTCCAAACCAAGAGCATAACGAGTATAGTCTCTGAGACTAGTACAATAATGCCAGTGGAGAACAGTCAGTTTTGGAAACACTGGATTAGCACTAAAGACGGCCAATGCGGAAGTCCAATGGTGAGCACGAAAGACGGGAAAATACTCGGATTACACAGCCTAGCGAACTTCCAGAACTCCATCAATTACTTTGCTGCTTTCCCAGATGATTTTGCCGAGAAGTATCTTCATACCATTGAAGCACACGAGTGGGTCAAGCACTGGAAGTATAACACTAGCGCCATCAGTTGGGGCTCTTTGAATATACAAGCATCGCAACCGTCCGGCTTGTTCAAAGTAAGCAAGCTAATCTCAGACCTCGACAGCACGGCAGTCTACGCACAAACCCAGCAGAATCGGTGGATGTTCGAGCAGCTCAACGGGAACCTAAAAGCGATAGCACACTGCCCTAGCCAGCTTGTGACAAAGCACACAGTTAAAGGAAAATGTCAGATGTTTGACTTGTATCTCAAGTTGCATGATGAAGCACGAGAGTATTTCCAACCGATGCTGGGCCAGTATCAAAAGAGCAAACTCAATCGAGAAGCATATGCAAAGGATCTTCTGAAATATGCAACGCCAATCGAAGCAGGAAACATCGACTGTGATCTGTTTGAAAAGACAGTTGAAATAGTCGTATCAGATCTGCGAGGTTATGGTTTCGAAACATGCAATTATGTCACTGATGAGAATGACATATTCGAAGCTCTTAACATGAAATCCGCAGTTGGAGCGTTGTATAAAGGAAAGAAGAAGGATTACTTCGCTGAGTTCACACCCGAGATGAAAGAAGAAATACTGAAACAAAGTTGTGAACGGCTCTTCCTAGGAAAGATGGGAGTGTGGAACGGCTCGCTGAAGGCAGAGTTGCGACCACTAGAAAAAGTGGAAGCAAACAAAACACGGACGTTTACTGCCGCACCACTAGACACACTGTTGGGTGGAAAAGTTTGCGTGGATGATTTCAACAACCAGTTCTATGATCACAACCTTAGAGCTCCTTGGAGCGTTGGCATGACAAAGTTTTATTGTGGTTGGGATCGCTTGTTGGAGTCGTTGCCAGATGGTTGGGTGTATTGCGATGCTGATGGCTCACAGTTCGACAGCTCGCTATCGCCATACTTGATCAACGCAGTACTCAACATCCGCTTAGGATTCATGGAAGAGTGGGACATAGGGGAGGTAATGCTGAGAAATTTGTACACCGAAATCGTGTATACCCCTATTTCTACACCAGATGGTACACTCGTCAAGAAGTTCAAAGGAAACAATAGCGGACAGCCATCGACTGTTGTGGACAACACGCTCATGGTCATATTGGCAGTCAACTATTCACTCAAGAAAAGCGGAATTCCAAGTGAGTTGCGCGACAGCATCATCAGATTCTTCGTCAACGGAGATGATTTACTGCTAAGCGTACACCCAGAGTATGAGTATATTCTTGACACTATGGCAGACAACTTTCGTGAACTGGGCCTGAAGTATACTTTCGACTCAAGAACCAGGGAAAAAGGAGACCTCTGGTTTATGTCGCACCAGGGGCACAAAAGAGAGGGAATCTGGATTCCCAAGCTCGAGCCAGAGCGAATAGTATCGATTCTAGAATGGGATCGGTCGAAAGAGCCATGCCATCGACTAGAGGCAATCTGCGCAGCGATGATTGAGTCGTGGGGATACGACAAGTTAACTCACGAGATACGCAAGTTCTACGCGTGGATGATTGAACAAGCTCCATTTAGCTCCCTAGCACAAGAAGGGAAAGCTCCTTACATAGCGGAAACAGCGCTGAGGAAGCTCTACCTTGATAAGGAACCAGCTCAAGAGGATCTCACCCATTATTTGCAAGCAATCTTTGAGGATTATGAAGATGGTGCTGAGGCTTGTGTTTATCACCAGGCAGGTGAAACGCTTGATGCAGGTTTGACAGACGAGCAAAAGCAGGCAGAGAAGGAGAAGAAGGAGAGAGAGAAGGCAGAAAAGGAACGAGAGAGGCAAAAGCAGTTGGCACTCAAGAAAGGCGAGGATGTTGCACAAGAAGAGGGAAAACGCGACAAGGAAGTAAACGCTGGAACCTCTGGAACTTTCAGTGTACCCAGACTCAAGAGTCTGACAAGCAAGATGCGCGTGCCAAGATACGAGAAAAGAGTGGCTCTAAACCTCGATCATCTAATCCTATACACGCCGGAGCAGACGGATCTATCCAACACACGTTCAACGCGAAAGCAGTTTGACACATGGTTTGAAGGTGTAATGGCTGATTACGAACTGACGGAGGACAAAATGCAAATCATTCTCAATGGTTTAATGGTCTGGTGCATTGAGAACGGAACCTCCCCGAACATAAACGGAATGTGGGTGATGATGGACGGCGACGATCAGGTGGAATTCCCGATCAAACCGCTCATTGACCACGCCAAACCCACATTTAGGCAGATAATGGCCCATTTCAGTGACGTAGCTGAAGCGTACATTGAAAAGCGTAACCAAGACCGACCATACATGCCACGATATGGTCTTCAGCGCAATTTAACCGACATGAGCTTAGCTCGATACGCATTTGATTTCTATGAAATGACTTCTAGGACTCCAATACGTGCGAGAGAGGCACACATCCAGATGAAAGCAGCAGCACTGCGTGGCGCAAATAATAATTTGTTCGGCTTGGATGGAAACGTTGGTACAACGGTAGAGAACACGGAGAGGCATACGACCGAGGACGTTAATCGGAACATGCATAACTTACTGGGCGTTCAGGGGTTG
>BAM99219
ATGGCAGCAGTAACATTCGCACCAGCAATCACCAACGCCACCGCCAACAAACCAGCATCCACCGGAATGGTGCAGTTTGGGAACTTCCCACCAGTACCATTGCGAACCACCGTCGCAACCTTAGTCACCACTCCAGTGGCGCAACCCAAACTGTACACAGTGCAGTTTGGAAGCCTTGACCCAGTAGTTGTCAAGGGCAAAGCAGGGTCTTCTGCTAAGGCAACCCGCCAGCAGCCTAGCGTTGGAATAGACGCTAGCCTCAGGGAAGCCGCAGCTTTAGAGGTTGCAAAGCCCAAACCAAATGCCGTGTTGAGGATGCACGAAGAAGCAAATAAAGAGCGGGCGCTCTTTTTGAATTGGGAAACTAGTTTGAAAAGGCAATCGTATGGTATCGCCGAACATGAGAAAGTCGTAATGACAACTCGTGGCGTTAGCAAGATAGTGCCCAGGAGTTCACGGGCAATGAAGCAAAAGCGCGCAAGAGAGAGGCGTAGAGCACAACAGCCAATCGTGCTGAAATGGGAGCCACAGATGAGCCAGTTCTCTATTGGAGGAGGACCTGCCGCAAATGTAATTGAGGCAGAGGAAATTCGCACGAAGTGGCCGCTACACAAGACACCATCGATGAAGAAAAAGATGGTATTCAAGGCATGCAGAATGAACAATCAAGGAATCGACATGCTGATGCGTTCCTTGATTAAGATTTTCAAGGCAAAGAATGCCACTATTGAGTACACCGCGAAGAAATCTATCAACATAGACTTTGTTAAAAAGGAGCAAACAAAGTTCGCCAGAGTTCAGGTGGCACATATGCTTGGCAAACGAGCACAACGTGACCTGTTAACTGGAGTGGAAGAAAACCACTTCATTGATACTGTCAGTGGTTATTCAGGCAACAAGAGAGCCATAAACCCAGGAGTAGTGTGTGCCGGTTGGAGCGGATTTATTGTTAGGAACGGAGCTCTCAACCAGAATCAGAGTAGGAGTCCATCGCAGGCTTTCGTGATCAGAGGCGAACATGAAGGCAAATTGTATGATGCCAGGGTTAAGGTCACGAAGACTATGAGCCACAAGATCGTGCATTATAGTGCAGCAGGTGCCAACTTTTGGAAAGGCTTCGACAGGTGTTTCCTTGCATATCGCGGTGACAACCGTGAACACACGTGTTACACGGGACTCGACGTCACTGAGTGTGGAGAAGTCGCAGCGCTAATGTGCCTCGCTATGTTCCCATGTGGGAAGATAACTTGTCCCGACTGCGTGACGGATAGTGAGCTGTCTCAAGGACAGGCTACTGCACCGTCCATAAAGCATAAACTGTCACAACTGCGCGAAGTCATCAAATCGAGTTATCCACGATTCAAACACGCAGTGCAAATACTGGACAGGTATGAACACTCACTCAGTAGTGCTAATGAGAACTACCAGGATTTTGCGGAGATCCAGAGCATAAGCGATGGGACAGACAAAGCTGCATTCCCACACATCAACAAGCTCAATGCGATATTGATTAAGGGAGCAACTGCGACGGGAGAAGAGTTCTCGCAAGCAACGAAGTACCTGCTTGAGATTGCACGGTACTTGAAGAACAGGACCGAGAATATTGAGAAAGGCTCGCTTAAGTCTTTCAGAAATAAGATCTCGCAGAAAGCGCATATCAACCCAACACTGATGTGCGATAACCAGCTCGATAAGAATGGCAATTTCATATGGGGCGAGAGAGGCTATCATGCAAAGCGCTTCTTTAGCAATTACTTCGAGATAATTGATCCGAAGAAAGGCTACGCTCAATATGAGACGAGGATAGTGCCAAACGGATCACGAAGGCTTGCAATCGGTAAGCTCATAGTTCCGATGAACTTTGAGGTATTGCGCGAGCAGATGAGAGGCGAGCCCATAGAACCGTGTCCAGTGACAGTCGAATGCGTGAGTAAGTTGCAAGGCGACTTTGTTCATGCATGTTGCTGTGTAACAACAGAATCAGGCGATCCAGTCCTTTCTGAAATCAAGATGCCAACCAAGCACCATTTGGTTATTGGAAACAGCGGCGACCCGAAATACATTGACCTTCCTGAGATTGAGGAGAATAAAATGTATATAGCAAAGGAAGGCTATTGTTACATTAATATCTTCCTAGCTATGTTAGTGAATGTCAAGGAGTCGCAAGCAAAGGAGTTCACGAAAGTGGTTAGAGACAAACTTGTCGGAGAACTCGGCAAATGGCCCACGCTGCTAGACGTGGCAACCGCTTGCTACTTTCTGAAAGTATTCTACCCGGATGTTGCCAACGCTGAGCTACCACGCATGCTAGTGGACCACAAAACGAAAATAATCCACGTTGTTGACTCATACGGATCGCTGTCCACAGGATACCATATCCTCAAGACAAACACCGTGGAACAACTCATCAAGTTCACTAGGTGTAACTTGGAATCGAGTTTGAAACACTACCGTGTTGGAGGCACCAAATGGGAGGACGAGCATGGATTTGACAATATAGACGATCCACAGTGGTGTATCAAGAGGCTTATTAAAGGGGTCTACAGACCAAAGCTATTAAAGCAGGATATGTTACTAAACCCCTTCTTGCCGTTGTATGCACTACTGTCACCAGGAGTCATCCTGGCGTTCTATAATAGTGGCTCGTTAGAGTACTTGATGAATCATTACATCAGAGCGGACAGCAATGTAGCTGTTTTACTCGTTGTACTTAAATCTCTGGCAAGAAAGGTGTCGACAAGCCAAAGCGTGTTGGCCCAGCTCCAAATCATCGATCGGAGCTTACCGGAACTTGTAGAGGCCAGGGCCAATGTCATCGGACCAGATAGTGCTGCTGCACAGGCGTGTAACAGGTTCATGGGCATGCTCATCAACATGGCCGAACCGAATAATGAGCTCGCAGACGGTGGGTATACGATCCTGAGAGATCATAGTATAGCCATCTTAGAAAAAAGTTATCTGCAAATCTTGGACGAAGCATGGAACGAGTTAAGATGGTCGGAGCGCTGTGCTATAAAATATTACTCGTCAAAGCAAGCAATCTTTTCACAGAAAGATTTGCAAATGCGAAGCGACGTCGATTTAGGCGGCAGATACAGCGAGTCAGTCACGTCCTCTTACGAGTGGGGTAAACAACGCGCAAAGCAGGTATACTCCAGAACATGTACTAGGATGCGCAACACTGTCTCTTGGACCGGTAGTAAGATTTCAAGCAGTATTTGTAGGACCATTAATTATTTAGTACCAGATGTATTTAAATTTATTAATGTGTTAGTTTGCATTAGTTTACTATTTACGATAGCTGCCGAAGCAAATCGCATTGTCACCACGCAAAAGAGGCTTAAGCTGGACATCGAAGAAACAGAACGCAAGAAAATAGAATGGGAGCTTGCGTTTCACCATGCCATCCTAACACAGAGCGCAGGACAGCATCCCACACTTGATGAATTCACAGCGTATATTGCTGAGAAGGCGCCTCATTTGAGTGAACACATCGAACCTGAAGAAAAGGCAGTGGTCCACCAAGCGAAAAGGCAATCTGAACAAGAACTCGAGCGGATAATAGCATTCATTGCCTTAGTCCTCATGATGTTTGATGCAGAACGTAGTGATTGCGTCACAAAAATCCTCAACAAGTTGAAAGGATTAGTGGCCACTGTTGAACCCACAGTCTATCACCAAACACTCAACGACATAGAGGACGATTTGAGTGAGAGGAATCTCTTTGTCGACTTCGAGCTTAGCAATGATGGTGAAATGCTGCAACAACTACCAGCTGAAAAGACTTTCGCCTCATGGTGGAATCATCAGTTAAGTAGAGGGTTCACAATACCACACTACAGGACGGAGGGAAAGTTTATGACTTTCACTAGAGCAACTGCTACAGAAGTTGCAGGCAAGATAGCACACGAGAGTGACAAAGACATACTACTAATGGGAGCGGTAGGATCAGGTAAATCAACCGGTTTGCCATACCATCTCTCTAGAAAAGGTAATGTGTTGCTTCTTGAACCAACTCGACCGCTTGCAGAAAATGTGCATAAGCAATTGTCGCAAGCTCCGTTCCATCAGAACACAACACTCAGGATGCGTGGTTTAACAGCATTTGGCTCAGCGCCCATATCAGTAATGACTAGCGGCTTTGCACTCAACTACTTCGCAAACAATAGAATGCGAATTGAGGAATTTGACTTTGTCATATTCGATGAGTGCCACGTCCATGACGCGAACGCGATGGCTATGAGGTGCCTGTTGCATGAGTGCGATTACTCCGGCAAGATTATAAAAGTGTCAGCCACACCACCAGGTCGTGAAGTTGAATTCTCTACCCAATATCCTGTGACAATAAGCACAGAAGATGTCCTGTCATTCCAAGATTTTGTGAATGCGCAGGGTAGTGGAAGCAACTGCGATGTGATCTCAAAAGGAGACAACATCCTCGTATACGTAGCGAGCTACAACGAGGTTGACACGCTTTCAAAACTTCTAATCGAGAGAGACTTCAAAGTCACAAAAGTCGATGGGAGAACAATGAAAGTTGGGAACATTGAGATCACCACAAGTGGAACACCCAACAAGAAGCACTTCATAGTAGCGACCAACATCATTGAGAATGGGGTAACCCTAGACATTGATGTCGTCGCTGATTTTGGAACGAAAGTACTCCCATATCTTGACACAGATAGTAGAATGCTTAGCACAACAAAAACAAGCATCAACTATGGGGAGAGAATCCAAAGATTAGGGAGAGTTGGGAGACACAAGCCAGGCCACGCTCTGCGGATCGGCCACACAGAGAAGGGATTAAGCGAAGTTCCGAGCTGTATTGCAACAGAAGCAGCGTTAAAGTGCTTCACCTATGGGCTTCCAGTGATCACCAACAATGTTTCAACAAGTATTCTTGGTAACGTGACGGTGAAACAGGCAAGAACCATGTCTGTTTTTGAAATAACACCATTCTACACAAGCCAAGTGATAAGGTATGATGGATCGATGCACCCTCAAGTGCACGCACTTCTAAAGAGGTTCAAGCTCAGAGATTCTGAGATTGTCTTGAACAAACTAGCCATACCTAACCGAGGAGTGAATGCTTGGCTCACAGCAAGCGAGTATGCACGACTCGGTGCCAATGTTGAAGACAGGCGT---------GATGTACGAATCCCCTTTATGTGTCGCGATATCCCTGAAAAGCTTCACCTGGAAATGTGGGATGTAATCGTCAAGTTCAAAGGCGATGCAGGTTTTGGGCGGCTTTCTAGCGCCAGCGCAAGCAAAGTAGCTTACACTTTGCAAACAGACGTCAACTCCATTCAGCGAACAGTCACTATCATAGATACACTAATCGCTGAGGAGAGAAGGAAGCAGGAGTACTTCAAGACAGTAACCTCCAACTGTGTCTCTTCCTCAAACTTCTCACTGCAGAGCATCACAAATGCAATAAAATCTCGCATGATGAAAGATCATACATGTGAGAACATATCAGTGCTTGAAGGAGCGAAGTCACAGTTACTCGAGTTCAGAAACTTAAATGCTGACCACTCGTTTACCACTAAGACTGACGGAATATCCCGTCATTTCATGAGTGAGTATGGAGCACTCGAGGCAGTTCACCACCAGAACACCAACGATATGAGCAAATTCCTAAAGCTCAAGGGCAAATGGAATAAAACGTTAATCACACGAGACGTGTTGGTGATCTGTGGAGTTTTTGGAGGCGGAATCTGGATGATAATCCAACACCTGCGTTCAAAACTTTCTGAACCTGTAACCCATGAAGCAAAAGGCAAGAGGCAAAGGCAGAAACTAAAGTTTCGCAACGCCCGAGACAACAAGATGGGTAGAGAGGTGTACGGAGATGACGACGTCATAGAACACTTCTTCGGAGATGCCTATACGAAGAAGGGAAAGAGCAAAGGCAGGACACGTGGCCTCGGTCATAAAAACAGGAAATTCATCAACATGTATGGATTTGATCCTGAAGACTTCTCAGCAGTCAGGTTTGTGGATCCACTTACGGGAGCCACACTAGATGATAATCCGTTCACGGACATCTCCCTTGTGCAAAAACACTTTGGAGACATTCGAATGGATCTACTTGGAGAAGACGAACTGGAACCAGATGAGTTGAGAATGAACAAGACAATTCAGGCCTACTACATGAACAATAAAACAGGTAAGGCCCTGAAAGTGGATTTGACACCACACGTACCACTCAAGGTGTGCGATCTTCACGCAACCATCGCTGGTTTCCCGGAACGAGAACACGAACTCAGGCAAACTGGTAAAGCTCAGTCTATAGATATAAGCGAAATACCCAAGGCTAATACTGAGCTAGTCCCAGTTGACCACGAAAGCAGCTCCATGTTCAGAGGGTTGCGCGATTACAACCCGATATCTAACAACATTTGTCACTTAACAAATGTATCGGACGGAGCATCAAACTCGTTATATGGTGTTGGTTTTGGGCCACTCATACTAACGAACCGGCATCTTTTTGAACGGAATAACGGTGAGCTAGTGATTAAATCTAGACATGGTGAGTTTGTGATCAAAAACACGACTCAACTCCATTTACTACCGATTCCGGATCGGGACTTGCTGCTAATCCGGCTACCGAAAGACATCCCACCTTTCCCGCAAAAATTAGGCTTTAGACAACCTGAGAAGGGTGAGAGGATCTGTATGGTGGGATCCAACTTCCAAACTAAGAGCATTACTAGTGTGGTCTCTGAGACTAGCACAATTATGCCAGTAGAGAACAGCCAGTTTTGGAAGCATTGGATTAGCACTAAAGATGGCCAATGTGGGAGCCCAATGGTGAGCACAAAGGACGGAAAGATACTTGGCCTACATAGCCTAGCAAATTTCCAAAATTCCATCAACTATTTTGCTGCCTTCCCGGATGATTTTGCCGAGAAATATCTTTGCACCATCGAAGCACATGAGTGGGTTAAACACTGGAAATACAACACCAGTGCGATTAGTTGGGGCTCCTTAAATATACAAGCTTCGCAACCAGCAGGCTTGTTCAAAGTGAGCAAACTCATATCAGACCTTGACAGCACAGCAGTGTACGCACAAACACAGCAGAACCGATGGATGTATGAGCAGCTATCCGGGAACCTGAAAGCAATAGCACACTGTCCTAGTCAACTTGTGACGAAGCACACGGTTAAAGGAAAGTGCCAAATGTTCGACTTATATCTCAAGTTGCATGACGAAGCACGAGAATATTTCCAACCAATGCTGGGGCAGTACCAGAAGAGTAGGCTTAACAGAGAGGCCTACGCAAAGGACCTTCTTAAATATGCAACGCCAATTGAGGCAGGGAATATTGACTGTGATCTGTTTGAAAAGACAGTCGAAATAGTCATATCAGACTTGCGGGGTTATGGTTTCGAGACGTGTAATTACGTTACTGACGAAACTGACATATTCGAAGCCCTGAATATGAAATCCGCGGTCGGAGCGTTGTACAAAGGCAAGAAGAAAGATTACTTTGCTGAGTTCACACCTGAGATGAAAGAGGAAATACTAAAACAAAGTTGTGAACGACTCTTCTTGGGAAAGATGGGAGTCTGGAATGGCTCACTAAAGGCGGAACTGCGACCACTTGAAAAAGTGGAAGCAAACAAAACACGGACATTTACAGCCGCACCACTAGACACACTGTTAGGTGGGAAAGTTTGCGTGGATGATTTTAACAACCAATTCTACGACCACAACCTCAGAGCTCCTTGGAGCGTCGGAATGACAAAGTTTTATTGTGGTTGGGACCGTTTGTTGGAATCATTACCAGATGGTTGGGTATATTGCGATGCCGATGGGTCACAGTTCGATAGTTCACTATCGCCGTACTTGATCAACGCAGTTCTCAACATCCGCTTAGAATTTATGGAAGAGTGGGATATAGGAGAAGTAATGCTGAGAAATTTGTATACTGAAATTGTGTACACTCCTATCTCAACGCCAGATGGCACACTCGTCAAGAAGTTCAAAGGGAACAACAGCGGACAACCATCAACAGTTGTGGACAACACACTCATGGTCATATTAGCAGTTAACTACTCACTTAAAAAGAGTGGAATCCCAAGTGAATTGCGCGATAGCCTTATTAGGTTTTTCGTCAATGGAGACGACTTGCTGCTAAGCGTACACCCAAAGTACGAGTATGTCCTTGACACTATGGCGGAAAATTTCCGTGAGCTGGGCTTGAAATACACCTTCGATTCAAGAACCAGGGAAAAAGGTGACCTTTGGTTTATGTCGCACCAAGGTCACAAAAGAGAAGGAGTCTGGATTCCTAAGCTGGAACCAGAACGAATTGTATCGATCCTAGAATGGGATCGATCAAAAGAGCCATGTCACCGACTTGAAGCAATCTGCGCGGCAATGATTGAGTCGTGGGGATACGATAAGTTGACTCACGAAATACGCAAGTTTTACGCATGGATGATCGAACAAGCTCCTTTCAGCTCATTAGCACAAGAAGGAAAAGCTCCTTATATAGCGGAAACAGCGCTAAGGAAGCTTTATCTCGACAAAGAGCCAGCTCAAGAAGATCTCACCCAGTACCTACAAGCAATTTTCGAAGATTATGAAGATGGTGCTGAGGTGTGTGTATATCACCAGGCAGGTGAAACACTCGACGCAGGCCTAACGGATGAGCAGAAGCAAGCAGAAAAGGAGAGGAAAGAGAGAGAGAGAGCAGAAAAAGAGCGAGAGAAGCAAAAGCAGCTAGCGCTTAAGAAAGGCAAAAACGCAGCACTAGAGGAAGGCGAACGTGACAATGAAGTGAACGCCGGAACCTCTGGAACTTTTAGTGTGCCTAGGCTCAAAAGCCTAACGAGCAAAATGCGAGTGCCAAAATACGAGAAAAGAGTAGCTCTCAATCTTGATCATCTGATTCTGTACACGCCGGAGCAGACGGATCTATCCAATACGCGTTCAACGCGGAAGCAGTTTGACACTTGGTTTGAAGGCGTCATGGCTGACTACGAGCTAACGGAGGATAAAATGCAAATAGTTCTCAATGGTTTAATGGTCTGGTGCATTGAGAATGGAACCTCCCCAAATATAAACGGAATGTGGGTGATGATGGACGGTGATGATCAGGTGGAATTCCCGATCAAACCGCTCATTGATCACGCCAAACCCACATTTAGGCAGATAATGGCCCATTTCAGTGACGTAGCTGAAGCGTACATTGAAAAGCGTAACCAAGACCGACCATACATGCCACGATATGGTCTTCAGCGCAATTTAACCGACATGAGCTTAGCTCGCTACGCGTTTGATTTCTATGAAATGACTTCTAGAACTCCAATACGTGCGAGAGAGGCACACATCCAGATGAAAGCAGCAGCACTGCGTGGCGCAAATAATAATTTGTTCGGCTTGGATGGTAACGTCGGCACAACGGTAGAGAACACGGAAAGGCATACGACCGAGGACGTTAATCGGAACATGCATAACTTACTTGGCGTTAAGGGGTTA
>BAM99218
ATGGCAGCAGTCACATTCGCATCAGCAATCACCAACGCCATCATCAACAAGCCTACATCCACCGGAATGGTACAGTTCGGGAGCTTCCCACCAATGCCATTGCGTTCCACCACCGTCACCACAGTTGCCACTCCAGTGGCACAACCTAAACTGTACACAGTGCAGTTTGGAAGCCTTGACCCAGTAGTTGTCAAGGGTGGAGCAGGGTCCCTTGCTAAGGCAACACGCCAGCAGCCTAACGTTGAAATAGACGTTAGCCTCAGTGAAGCCGCAGCTCTGGAGGTTGCAAAACCTAAGTCGAGTGCCGTGTTAAGGATGCACGAGGAAGCAAACAAGGAGAGAGCACTCTTCTTGGACTGGGAAACCAGTCTAAAGAGACGCTCGTATGGAATTGCTGAGAACGAGAAGGTCGTGATGACAACTCGTGGCGTCAGTAAGATAGTGCCCAGAAGTTCAAGGGCGATGAAGCAAAAGCGTGCAAGAGAGAGGCGTAGAGCACAGCAACCAATCACCCTAAAATGGGAGCCCAAATTGAGTGAGTTCTCAATTGGAGGAGGACTTTCTGCGAGTGCGATCGAAGCAGAGGAAGTTCGCACAAAGTGGCCACTTCACAAGACACCGTCAATGAAGAAGAGGGTGGTGCACAAAATATGCAAGATGAGCGGCCAAGGAGTTGATATGCTAATACGCTCTCTGGTTAAGATCTCCAAGGTTAAAAGCGCCACCATCGAGTACATCGGAAAGAGGTCAATTAAGGCTGATTTCATTAGGAAGGAGCGGACGAGGTTTGCAAGAGTTCAAGTAGCACACCTGCTCGGAAAGAGAGCACAGCGCGATTTGTTAGCCGGAGTAGAAGAGAACCATTTTATTGACATTCTTAGCGAGTACTCAGGCAACAAGACAGTCATAAACCCAGGAGTAGTATGTGCCGGTTGGAGCGGAGTGATTGTTAGGAACGAAATTCTAACCCAGAAACGGAGCAGAAGTCCATCAAAAGCCTTTGTAATCAGGGGTGAGCACGAAGGCAAGTTGTATGATGCCAGGATCAAGATCACGAAAACAATGAGTCTTAAGATCGTGCATTACAGTGCAGCTGGGGCCAACTTCTGGAAAGGTTTCGACAGATGCTTTCTTGCATACCGCAGCGATAATCGAGAACACACATGCTACTCGGGATTGGACGTCACTGAATGTGGCGAAGTTGCAGCACTGATGTGCTTGGCCATGTTTCCTTGTGGAAAGATAACATGCCCTGACTGCGTTACAGACAGCGAACTATCCCAAGGACAGGCGAGTGGACCATCCATGAAGCACAGATTGACACAGTTACGTGATGTCATTAAGTCTAGTTATCCACGATTTAAACACGCAGTGCAAATACTAGATAGGTATGAACAATCACTAAGCAGTGCAAATGAGAACTACCAGGATTTCGCAGAAATCCAGAGCATAAGCGATGGAGTGGAAAAAGCTGCATTCCCACATGTCAATAAGCTGAACGCAATATTGATCAAAGGAGCTACAGCGGCAGGGGAGGAGTTCTCGCAAGCAACGAAGCATTTACTCGAGATTGCACGATACCTGAAGAACAGAACTGAGAACATCGAGAAGGGTTCGCTTAAATCCTTCCGCAACAAGGTTTCCCAGAAGGCGCATATTAACCCAACACTAATGTGTGACAACCAGCTCGACAAGAATGGAAATTTCATATGGGGTGAAAGAGGTTATCACGCAAAGCGTTTCTTCAGCAATTACTTCGAGATAATTGATCCGAAAAAGGGCTACACTCAGTATGAAACAAGAGTAGTACCAAATGGATCGCGCAAGCTTGCAATTGGTAAACTCATAGTCCCTACGAATTTTGAAGTCCTAAGGGAACAGATGAGAGGTGAGCCCGTGGAACCGCATCCAGTCACAGTTGAGTGCGTGAGCAAGTCACAAGGCGATTTTGTCCATGCGTGTTGCTGCGTGACAACAGAGTCAGGTGATCCAGTCCTATCCGAAATCAAAATGCCAACTAAACATCATCTGGTGATTGGCAACAGTGGTGATCCAAAGTACATTGATCTCCCTGAGATCGAGGAGAACAAGATGTACATAGCGAAGGAAGGTTATTGCTACATCAATATCTTTTTAGCTATGTTGGTTAATGTTAAGGAGTCACAAGCAAAGGAATTCACGAAAGTTGTTCGAGACAAACTAGTTAGTGAGCTTGGTAAATGGCCTTCTCTACTAGACGTGGCAACTGCCTGTTATTTCTTGAAAGTTTTCTATCCAGACGTTGCTAACGCTGAGCTACCACGCATGTTAGTAGATCACAAGACAAAGATAATCCACGTTGTCGATTCGTACGGATCACTCTCGACTGGATATCATGTTCTCAAGACAAACACTGTGGAACAACTCATCAAGTTCACAAGGTGCAACTTGGAGTCGAGCTTGAAACACTACCGTGTCGGGGGAACAGAATGGGAGAACGCTCACGGAGCCGACAACATAGATGATCCACAGTGGTGCATCAAGAGACTCGTGAAAGGAGTGTACAAACCAAAGCAGTTGAAGGAAGACATGTTGGCAAACCCCTTTTTGCCACTGTACGCATTATTGTCACCAGGTGTCATCCTGGCTTTCTACAATAGTGGTTCACTAGAGTACTTGATGAACCATTATATTAGGGCAGACAGTAATGTAGCCGTGCTACTAGTTGTTTTAAAGTCTTTGGCAAAGAAAGTGTCAACAAGCCAGAGTGTTTTGGCTCAGCTTCAAATCATTGACCGTAGCCTGCCTGAACTCGTTGAAGCTAAAGCCAACATCAATGGACCAGATGGCGCAGCCACTCGGGCGAGTAACAGATTCATGGGCATGCTTTTGCACATGGCAGAACCAAACTATGAACTTGCAAACGGCGGATATACATCTCTGAGAGATCACAGTATTTCCATTCTGGAAAAAAGTTATCTGCAGATCTTGGACGAGGCATGGAACGAGTTAAGTTGGTCGGAGCGCTGTGTTATAAGATACTACTCGTCAAAGCAAGCAATCTTTACACAGAGAGATTTGCCAATGCAAAGCGAAGCCGATTTAGGCGGCAGATACAGCGCGTCGGTCATATCCTCCTACGAGTGGAGCAAACAGAAAGCAAAAGGAGTGAAATCTAGTATAGCTAATAAACTGCGTAGTAGTATGTCGTGGACCAGTAGCAAAGTCTCAAATAGTGTTTGTAGGACTATTAACTACTTAGTGCCAGATGTGTTTAAATTTATGAACGTATTAGTTTGTATTAGCTTGTTAATCACGATGACTGCTGAAGCGAACCGCATCATCACCACGCAAAGGAGGCTGAAGCTGGACATAGAAGAAACGGAGCGAAGGAAGATTGAGTGGGAACTTGCGTTTCATCACAACATTCTTACACACAGTGCAGGTCAACACCCAACCTTGGACGAGTTTACAGCTTACATTGCTGAGAAAGCACCGCACCTAAGTGAGCACATCGAACCCGAGGAAAAGGCAGTAATCCATCAAGCAAAGAGACAATCTGAGCAAGAACTCGAACGTGTGATAGCATTCGTTGCCTTAGTGCTCATGATGTTCGATGCAGAGCGAAGCGATTGCGTCACAAAGATCCTTAATAAGCTAAAGGGATTGGTAGCCACTGTGGAACCTACAGTCTATCACCAGACACTCAACGAAATAGAGGATGATTTGAGTGAGAGAAATCTCTTCGTCGATTTTGAGCTTAGCAGTGATAGTGAAATGCTCCAACAGCTTCCAGCTGAAAAGACATTTGCTTCGTGGTGGAGTCATCAATTAAGTAGAGGATTCACAATCCCACATTACAGAACGGAAGGGAAATTCATGACCTTCACTAGAGCAACAGCCACAGAAGTAGCGGGCAAAATAGCACATGAGAGTGACAAAGATATACTGCTAATGGGAGCAGTTGGGTCAGGCAAGTCAACTGGTTTGCCGTACCATCTCTCCAGAAAAGGCAATGTATTGCTTCTTGAGCCCACTAGACCACTCGCAGAGAATGTACACAAGCAGCTTTCACAATCACCGTTCCATCAGAACACAACTCTTAGGATGCGCGGATTAACAACATTTGGTTCAGCACCAATCTCAGTGATGACTAGTGGTTTTGCACTCAACTATTTCGCGAATAATAGATCGCGAATTGAAGAATTCGACTTTGTTATCTTTGATGAATGTCATGTCCACGATGCTAACGCAATGGCGATGAGATGTTTGTTACATGAGTGTGATTATTCTGGCAAGATCATCAAGGTATCAGCCACACCACCAGGACGCGAAGTTGAATTTTCCACCCAATACCCTGTGTCAATAAGCACAGAAGACACATTATCATTCCAAGATTTTGTGAATGCACAGGGTAGCGGAAGCAACTGCGACGTGATTTCAAAAGGAGATAATATCCTCGTGTATGTAGCAAGCTACAACGAAGTGGATACGCTTTCAAAACTCCTGATCGAGAGAGACTTCAAGGTCACTAAGGTTGATGGGAGGACAATGAAAGTTGGAAATATTGAGATCACCACGAGTGGAACGCCCAGCAAAAAGCATTTCATAGTCGCAACCAATATCATTGAGAACGGTGTCACCCTAGACATTGATGTGGTTGCCGACTTTGGAACGAAAGTGCTCCCATATCTTGATACAGACAACAGAATGCTTAGCACAACGAAAACAAGCATCAACTATGGGGAACGAATTCAGAGACTCGGAAGAGTTGGAAGACACAAGCCAGGTCATGCGCTGCGAATTGGCCACACAGAGAAGGGGTTGAGCGAAGTTCCAAGTTGTATTGCAACAGAAGCAGCCTTGAAGTGCTTCACCTACGGACTTCCAGTAATCACCAACAACGTCTCAACAAGCGTTCTTGGTAATGTAACAGTGAAACAGGCACGAACCATGTCTGTGTTTGAGGTGACACCATTTTACACAAGCCAAGTAGTGAGGTATGACGGTTCAATGCATCCGCAAGTGCACGCACTCTTAAAGAGATTCAAACTCAGAGACTCTGAGATTGTTTTGAACAAACTGGCCATACCCAACCGAGGAGTGAATGCTTGGCTCACAGCCAGTGAGTATGCACGACTTGGCGCGAATGTTGAAGACAGGCGC---------GACGTACGAATCCCATTCATGTGCCGTGACATTCCGGAGAAGCTTCATCTAGATATGTGGGATGTTATTGTCAAATTCAAAGGTGACGCTGGCTTTGGTCGACTTTCAAGTGCTAGTGCGAGCAAAGTAGCCTATACCTTGCAGACGGATGTTAACTCCATACAGCGGACAGTCACTATCATTGATACACTAATCGCCGAGGAAAGGAGAAAGCAAGAGTACTTCAAAACAGTCACCTCGAACTGTGTTTCTTCTTCAAACTTTTCATTGCAGAGCATAACAAATGCCATAAAATCCCGCATGATGACAGATCACACATGTGAGAACATATCGGTGCTTGAGGGAGCGAAGTCACAGCTACTTGAATTCAGAAATCTCAATTCTGACCACTCGTTTGTCACCAAGACTGACGGAATATCTCGGAGCTTCATGAGAGACTACGGAGCACTCGAGGCAGTCCATCATCAGAGCACCAATGACATGAGCAAGTTCCTTAAGCTTAAGGGCAAGTGGAACAAAACGCTAATTACGCGAGATGTGTTGGTCGTTTGCGGAGTGCTTGGAGGAGGAATATGGATGGTTGTTCAACACTTACGCTCAAAACTCTCCGAGCCCGTAACTCATGAGGCAAAAGGAAAGAGGCAAAGACAGAAACTGAAGTTTCGCAACGCCCGAGACAACAAAATGGGTAGGGAAGTGTATGGAGACGACGACACCATAGAGCATTTCTTTGGAGATGCCTACACAAAGAAAGGAAAGAGCAAAGGCAGGACACGTGGCATCGGGCACAAAAACAGGAAGTTCATCAACATGTATGGGTTTGATCCTGAAGATTTCTCTGCAGTCAGGTTTGTAGATCCACTCACAGGAGCAACACTAGATGACAACCCATTCACGGACATCACCCTTGTGCAAAAGCACTTTGGTGACATCAGAGCGGATTTACTCGGAGAGGATGAGCTGGACCCAAATGAGATACGCGTGAACAAGACAATCCAGGCTTACTACATGAACAATAAAACAGGCAAGGCTCTGAAGGTAGACTTGACACCACACATACCTCTCAAGGTGTGTGACCTTCACGCAACCATTGCTGGATTCCCAGAGCGAGAGAACGAACTGAGGCAAACTGGGAAGGCTCAGCCTATCAGTATAGACGAAGTGCCGAAAGCCAACAACGAACTCATCCCAGTGGACCATGAGAGCAACTCCATGTTCAGAGGATTGCGTGACTACAACCCAATCTCGAACAACATTTGCCATCTTACAAATGTGTCAGATGGAGCATCAAACTCGTTATATGGGGTCGGTTTCGGACCACTCATACTAACAAACCGACATCTCTTTGAGCGGAACAACGGCGAGCTAGTAATAAAATCACGACATGGCGAGTTTGTGATCAAAAACACAACTCAGCTACATCTACTCCCAATACCGGATAGAGATCTTTTGCTAATCCGATTGCCAAAGGACATCCCACCTTTTCCGCAGAAACTAGGCTTCAGACAACCTGAAAAGGGTGAGCGAATTTGCATGGTAGGATCCAATTTCCAGACTAAGAGCATAACGAGTATAGTTTCTGAGACTAGTACGATAATGCCAGTGGAGAACAGTCAGTTTTGGAAACACTGGATTAGCACTAAAGACGGCCAATGCGGAAGTCCAATGGTGAGCACAAAGGACGGGAAAATACTCGGATTACACAGCCTGGCGAACTTCCAGAACTCCATCAACTACTTTGCTGCTTTCCCAGATGATTTTGCCGAGAAGTATCTTCACACCATTGAAGCACACGAGTGGGTCAAGCACTGGAAGTATAACACTAGCGCCATCAGTTGGGGCTCTCTGAATATACAAGCATCGCAACCATCAGGCTTGTTCAAAGTAAGCAAGTTAATCTCAGACCTCGACAGCACTGCAGTCTACGCACAAACCCAGCAGAACCGGTGGATGTTCGAGCAGCTCACTGGAAACTTGAAAGCGGTAGCACATTGCCCCAGCCAGCTTGTAACAAAGCACACAGTCAAAGGAAAATGCCAGATGTTTGACTTGTATCTCAAGTTACATGATGAAGCACGAGAATATTTCCAACCGATGCTAGGCCAATACCAGAAGAGCAAACTCAATCGAGAAGCATACGCAAAGGATCTTCTAAAATATGCAACGCCAATCGAAGCAGGAAACATTGACTGTGATTTGTTTGAAAAGACAGTTGAAATAATCATATCAGATCTGCGAGGTTATGGTTTCGAAACATGCAATTATGTCACTGATGAGAATGACATATTCGAAGCTCTCAACATGAAATCCGCAGTTGGAGCGTTGTATAAAGGAAAGAAGAAAGATTACTTCGCTGAGTTCACACCCGAAATGAAAGAAGAAATACTGAAGCAAAGTTGTGAACGACTCTTCTTAGGAAAGATGGGAGTATGGAACGGCTCATTGAAGGCAGAGTTGCGACCACTAGAGAAAGTGGAAGCAAACAAAACACGAACGTTTACAGCCGCACCACTAGACACACTGTTGGGTGGAAAAGTTTGCGTGGATGATTTCAACAACCAGTTCTACGATCACAACCTCAGAGCTCCTTGGAGCGTCGGCATGACAAAGTTTTATTGTGGTTGGAACCGCCTGTTGGAGTCGTTACCAGATGGTTGGGTGTATTGCGACGCCGATGGTTCACAGTTTGACAGCTCACTATCGCCATACTTGATCAATGCAGTACTCAATATTCGCTTAGGATTCATGGAAGAGTGGGACGTAGGGGAAGTTATGCTGAGAAATTTGTACACCGAAATCGTGTATACCCCTATCTCCACACCAGATGGTACACTTGTCAAGAAATTCAAAGGAAACAATAGCGGACAGCCATCAACTGTTGTAGACAACACGCTCATGGTCATACTGGCAGTCAACTATTCACTTAAGAAAAGTGGAATTCCAAGCGAGTTGCGCGATAGCATCATCAGATTCTTCGTCAACGGGGACGATTTACTGCTAAGCGTACACCCAGAGTATGAGTATATTCTTGACACCATGGCAGATAACTTTCGTGAACTGGGTCTAAAGTACACGTTCGACTCAAGGACCAAGGAAAAAGGAGATCTCTGGTTTATGTCGCATCAAGGTCACAGAAGAGAGGGAATCTGGATTCCCAAGCTGGAACCAGAACGAATAGTTTCGATTTTGGAGTGGGATCGGTCGAAAGAGCCATGCCATCGACTAGAGGCAATCTGCGCAGCGATGATTGAGTCGTGGGGATACGACAAGTTAACCCACGAAATACGTAAGTTTTACGCGTGGATGATTGAACAGGCTCCATTTAGCTCCTTGGCACAAGAGGGGAAAGCTCCTTACATAGCAGAAACAGCACTGAGAAAGCTCTACCTTGATAAGGAACCAGCTCAAGAGGATCTTACCCAGTACCTACAAGCAATCTTTGAGGATTATGAGGATGGTGCTGAGGTTTGTGTTTATCACCAGGCAGGCGAAACGCTTGATGCGGGGCCGACGGAAGAGCAAAAGCAGGCAGAGAAGGAGAAGAAAGAGAGAGAGAAGGCAGAAAAGGAGCGAGAGAGGCAAAAGCAGCTGGCACTCAAGAAAGGCAAAGATGTCGCACAAGAAGAGGGAAAACGCGACAAGGAAGTTAACGCTGGAACCTCTGGGACTTTCAGTGTACCCAGACTCAAGAGTCTGACAAGCAAGATGCGCGTACCAAGATATGAGAAAAGAGTGGCTCTAAACCTCGATCATTTAATCCTGTATACGCCAGAGCAGACAGATCTGTCCAATACACGTTCGACGCGGAAGCAGTTCGACACATGGTTTGAAGGCGTTATGGCTGATTATGAACTAACGGAGGACAAAATGCAAATCATTCTCAATGGTTTAATGGTCTGGTGCATTGAGAACGGAACCTCCCCGAACATTAACGGAATGTGGGTGATGATGGACGGCGACGATCAGGTGGAATTCCCGATCAAACCGCTCATTGACCACGCCAAACCCACATTTAGGCAAATAATGGCCCATTTCAGTGACGTAGCTGAAGCGTACATTGAAAAGCGTAACCAAGACCGACCATACATGCCACGATATGGTCTTCAGCGCAATTTAACCGACATGAGCTTAGCTCGGTACGCATTTGACTTCTATGAAATGACTTCTAGAACTCCAATACGTGCGAGAGAGGCACACATCCAGATGAAAGCAGCAGCACTGCGTGGCGCAAATAATAATTTGTTCGGCTTGGATGGGAACGTTGGTACAACGGTAGAGAACACGGAGAGGCATACGACCGAGGACGTTAATCGGAACATGCATAACTTACTTGGCGTTCAGGGGTTA
>AAN08045
ATGGCAGCAGTTACATTCGCATCAGCTATCACCGACGCCATCACCAATAAACCAGCACTCACCGGAATGGTACAGTTTGGGAGTTTCCCACCAATGCCATTGCGATCAACCACCGTCACCACAGTCGCCACTTCAGTGGCGCAACCTAAACTGTACACAGTGCAGTTTGGAAGCCTTGACCCAGTAGTCGTCAAGGGTGGAGCAGGGTCCTTTGCTAAGGCAACACGCCAGCAGCCTAACGTTGAAATAGACGTTAGCCTCAGTGAAGCCGCAGCTCTGGAGGTTGCGAAACCTAGATCGAATGCCGTGGTGAGGATGCACGAGGAAGTAAACAAGGAGAGAGCACTCTTTTTGGACTGGGAAGCTAGTTTGAAGAGAAGTTCGTATGGAATTGCTGAGAACGAGAAGGTTGTGATGACAACTCGTGGCATCAGCAAGATAGTGCCTAGAAGTTCAAGGGCAATGAAGCAAAAGCGCGCAAGGGAAAGGCGAAGAGCGCAGCAGCCAATTATACTAAAGTGGGAGCCCAAGTTGAGCGGAATCTCAATTGGAGGAGGGCTCTCCGCGAGCGCGATTGAGGTAGAAGAAGTCCGCACAAAGTGGCCGCTTCACAAGACACCGTCAATGAAGAAGAGGACAGTGCACAGAGTATGCAGGATGAACGACCGAGGAGTTGACATGTTGACACGATCCCTGGTTAAGATTTTCAAGACCAAGAGTGCCAACATTGAGTACATCGGAAAGAAGTCGATTAAGGTTGACTTCATCAGAAAAGAACGGACGAAATTCGCAAGAATTCAAGTAGCGCACTTACTCGGGAAAAGAGCACAGCGCGACTTATCAACTGGAATGGAAGAAAACCATTTTATTGACATTCTCAGTGGGTACTCAGGTAACAAAACAACCATAAGTCCAGGAGTAGTTTGCGCAGGTTGGAGTGGCATAGTCGTTAGAAATGGAGTTCTAACCCAGAAACGAAGCAGAAGTCCATCAGAGGCCTTTGTAATTAGAGGTGAACACGAAGGCAAGCTATATGATGCCAGGATCAAAGTCACGAGGACAATGAGTCACAAGATTGTGCACTTTAGTGCAGCAGGAGCCAACTTCTGGAAAGGTTTCGACAGATGCTTTCTTGCATACCGTAGTGACAATCGCGAGCATACATGCTATTCAGGGCTGGATGTAACTGAGTGCGGTGAAGTAGCAGCACTGATGTGTTTGGCTATGTTCCCATGTGGAAAGATAACCTGCCCTGACTGTGTAACAGATAGTGAGCTATCCCAAGGACAAGCAAGCGGACCATCTATGAAGCACAGACTGACGCAGCTACGCGATGTCATCAAGTCAAGCTACCCACGCTTCAAGCATGCAGTGCAGATACTAGATAGGTATGAGCAATCACTGAGCAGTTCGAACGAGAACTACCAAGATTTCGCAGAAATCCAGAGTATAAGCGATGGAGTCGAGAAAGCTGCATTCCCGCACGTCAACAAGCTAAACGCAATATTAATCAAAGGGGCCACAGCGACAGGGGAGGAATTCTCGCAAGCTACGAAGCACTTGCTCGAGATAGCACGATACCTGAAGAACAGAACTGAGAACATTGAGAAGGGTTCACTGAAGTCCTTTCGCAACAAGATTTCTCAAAAAGCACACATCAACCCAACACTAATGTGCGACAACCAGCTCGATAGGAATGGAAATTTCATATGGGGTGAGAGAGGATACCATGCAAAACGATTCTTCAGCAACTACTTTGAGATAATCGATCCAAAGAAAGGTTACACCCAATACGAGACAAGAGTGGTGCCAAATGGGTCACGGAAACTTGCAATCGGCAAACTAATAGTCCCAACGAACTTCGAAGTTCTAAGGGAGCAGATGAAAGGCGAACCGGTAGAACCATACCCAGTAACAGTTGAGTGTGTGAGCAAGTTACAGGGTGACTTCGTACATGCATGTTGTTGTGTCACAACAGAATCAGGCGACCCAGTCTTGTCTGAAATTAAAATGCCAACCAAACACCACCTAGTGATTGGTAACAGCGGCGATCCGAAGTACATAGATCTCCCTGAGATCGAGGAGAATAAAATGTACATAGCGAAAGAAGGTTATTGTTACATCAATATCTTCCTAGCTATGCTAGTAAATGTCAAGGAATCGCAGGCAAAGGAGTTCACGAAAGTTGTTAGGGACAAACTAGTTGGTGAACTTGGCAAGTGGCCCACTTTGTTAGATGTAGCAACCGCTTGTTACTTCCTGAAAGTGTTTTACCCAGACGTTGCTAACGCTGAATTGCCACGCATGCTTGTGGACCATAAGACAAAGATAATTCATGTCGTTGATTCATATGGATCACTGTCGACTGGATATCATGTCCTTAAAACAAACACTGTGGAACAACTCATCAAATTCACGAGATGCAATTTGGAATCAAGCTTGAAACACTACCGCGTCGGAGGGACAGAGTGGGAGAACACTCATGGAGCCAAAAATATAGACAATCCACAATGGTGCATCAAGAGGCTCATAAAAGGAGTTTATAGACCAAAGCAACTGAAAGAAGATATGCTGGCAAACCCTTTCTTACCACTGTACGCTCTACTGTCACCAGGTGTCATCCTGGCATTTTACAATAGTGGCTCTTTAGAGTACTTGATGAGCCATTACATCAGGGTAGACAGCAATGTTGCCGTTTTGTTGGTTGTTTTGAAATCTCTAGCGAAGAAAGTATCAACTAGCCAGAGTGTGTTAGCCCAACTTCAAATCATTGACCGAAGTCTACCAGAACTCGTTGAAGCAAGGGCTAATATTAATGGGGCAGATAATGCAGCCACGCTCGCGTGTGACAGATTCATGGGCATGCTTTTGCACATGGCAGAACCAAATTGTGAACTTGCGGATGGTGGATACACAATTTTGAGAGATCATAGCATCTCCATTTTGGAAAAAAGTTATCTACAAATCTTGGACGAAGCATGGAACGAGTTAAGTTGGTTGGAGCGCTGTGCTATAAGATACTACTCGTCAAAGCAAGCAATCTTTACACAGAAAGATTTGCCAATGAGAAGCGAAGTCGATTTAGGCGGCAGATACAGCGAGTCAGTCGTGTCATCTTACGAATGGAGTAAGCAACGTGCGAAGAGCGTGTCCTCTAGTATAAGTAGTAGATTACGTAGTGGTATGTCGTGGACTAGTAGCAAGGTGTCAAATAGTGTTTGTAGGACTATTAACTATTTAGTACCGGACGTGTTTAAGTTTATAAATGTGCTTGTTTGTATTAGCCTATTAATCACGATAACTGCCGAGGCGAATCGCATCGTCACCACGCAAAGAAGGCTCAAACTAGAGGTTGAGGAGACAGAGCGTAGGAAAATAGAATGGGAGCTTGCATTTCACCATGCCATTCTGACACAAAGTGCAGGTCAACACCCAACGATAGATGAATTCAGAGCATACATCGCTGACAAAGCACCACATCTAAGTGAGCATATCGAGCCTGAAGAGAAGGTAGTAGTTCATCAAGCGAAGAGACAATCCGAGCAAGAACTCGAGCGTATAATAGCCTTTGTCGCATTGGTGCTCATGATGTTTGACGCAGAACGAAGCGACTGTGTCACAAAGATTCTCAACAAGCTTAAGGGACTAGTCGCTACTGTTGAACCTACAGTTTACCATCAGACTCTCAATGACATAGAGGATGACTTGAGCGAGAGGAACCTCTTCGTCGATTTCGAGCTTAGCAGTGACGGTGATATGCTCCAACAGGTTCCAGCTGAAAAGACATTTGCCTCATGGTGGAATCATCAACTAAGCAGAGGATTCACAATCCCACACTACAGGACAGAAGGGAAGTTCATGACTTTTACCAGAGCAACTGCCACGGAAGTTGCGGGTAAAATAGCACACGAAAGTGACAGAGACATATTGCTAATGGGAGCAGTAGGGTCAGGTAAGTCAACTGGCCTGCCCTATCATCTCTCTAGAAAAGGGAACGTATTGCTCCTTGAGCCGACTCGGCCACTTGCAGAAAACGTACACAAGCAGTTGTCGCAGGCACCGTTCCATCAGAACACAACTCTTAGGATGCGCGGGCTAACAGCATTTGGGTCGGCGCCAATTTCAGTAATGACCAGTGGTTTTGCACTCAACTACTTTGCAAACAACAGAATGCGAATTGAAGAATTTGACTTTGTCATATTTGATGAATGTCATGTTCATGACGCCAATGCAATGGCGATGAGATGTTTGCTACATGAGTGTGACTATTCTGGCAAAATTATCAAAGTTTCAGCCACACCACCAGGTCGAGAAGTTGAGTTCTCCACTCAATACCCTGTATCGATAAGCACAGAGGACACACTATCGTTTCAGGATTTTGTGAACGCACAGGGTAGTGGAAGCAATTGTGATGTGATTTCAAAAGGAGACAATATCCTCGTGTATGTAGCAAGCTACAATGAGGTAGACGCGCTATCAAAACTTCTAATTGAAAGAGACTTCAAAGTCACGAAGGTTGACGGAAGAACGATGAAAGTTGGAAACATCGAGATCACCACAAGTGGAACACCTAGCAAGAAGCACTTCATAGTTGCAACCAATATCATTGAGAACGGTGTTACGCTAGACATCGATGTGGTTGCTGATTTTGGAACGAAAGTACTCCCATACCTTGATACAGACAGCAGAATGCTTAGCACAACAAAAACAAGCATTAATTATGGGGAGCGTATCCAAAGACTAGGAAGAGTCGGACGCCACAAGCCAGGTCACGCTCTGCGAATAGGTCACACAGAGAAGGGGTTGAGCGAAGTTCCAAGTTGTATTGCAACAGAAGCAGCTTTGAAGTGCTTCACCTATGGGCTTCCAGTGATCACTAACAACGTCTCGACAAGCATACTTGGAAATGTAACAGTAAAGCAGGCACGAACAATGTCTGTGTTTGAGATAACACCGTTCTACACAAGCCAAGTGGTGAGATATGATGGCTCCATGCACCCACAGGTGCACGAACTTTTGAAGAGATTTAAACTCAGAGACTCTGAGATTGTTTTGAATAAATTAGCCATACCTCACCGAGGAGTGAACGCTTGGCTTACAGCTAGTGAGTATGCACGACTTGGCGCGAATGTCGAAGATAGGCGT---------GACGTTCGAATCCCTTTTATGTGTCGCGACATCCCAGAGAAACTTCATCTAGACATGTGGGATGTGATTGTCAAATTTAAAGGTGATGCAGGTTTCGGTCGGCTTTCAGGCGCTAGTGCGAGCAAGGTAGCTTACACTCTACAGACGGACGTCAACTCCATACAGCGAACAGTCACTATCATAGATACACTAATCGCTGAGGAGAGAAGGAAGCAGGAATACTTCAAGACGGTAACCTCCAACTGTGTTTCTTCTTCGAACTTCTCACTGCAGAGCATAACAAATGCGATAAAATCTCGTATGATGAAAGATCACACGTGCGAGAACATATCAGTGCTTGAAGGAGCGAAGTCACAGTTACTAGAGTTTAGAAACCTGAATGCTGATCACTCATTTGCCACTAAAACCGATGGAATATCTCGGCATTTCGTGAGTGAATTTGGAGCTCTTGAGGCAGTTCACCATCAAAACACCAGCGACATGAGCAAATTCCTCAAGCTTAAGGGCAAATGGAACAAAACGTTAATCACGCGAGATGTGTTGGTGCTTTGTGGAGTTCTCGGAGGTGGATTGTGGATGGTTATTCAGCACCTACGGTCGAAGATTTCCGAACCTGTAACCCACGAAGCGAGAGGCAAAAGGCAAAGACAGAAACTAAAGTTTCGCAATGCCCGAGACAACAAGATGGGTAGAGAAGTGTACGGAGATGATGACACCATAGAGCATTTCTTTGGTGACGCTTACACAAAGAAAGGGAAGAGCAAGGGCAGAACACGTGGCCTCGGACACAAAAACAGGAAGTTCATCAACATGTATGGATTTGATCCTGAAGATTTCTCTGCAGTTCGTTTCGTGGATCCACTCACAGGAGCGACGTTGGATGACAACCCGCTCACAGACATCACCCTTGTGCAAGAACACTTTGGTAACATAAGAATGGACTTGCTCGGGGAGGATGAGCTGGATTCAAATGAGATACGTATGAATAAGACAATTCAGGCCTACTACATGAACAATAAAACAGGCAAGGCTTTGAAGGTGGATCTGACACCACACATACCTCTCAAAGTGTGTGATCTTCATGCAACCATTGCTGGATTCCCAGAGCGAGAAAACGAGCTGAGGCAGACTGGAAAGGCCCAGCCCATTAACATAAACGAAGTGCCAAGAGCTAATAATGAATTCGTTCCAGTGGATCACGAGAGTAACTCCATGTTCAGAGGGTTGCGTGACTACAACCCAATATCAAACAACATTTGTCATCTCACAAATGTTTCAGATGGAGCATCAAACTCGTTATATGGAGTCGGTTTCGGACCACTCATATTAACGAACCGACACCTCTTTGAGCGGAATAACGGCGAACTCGTAATAAAATCACGACATGGTGAGTTCGTGATTAAAAACACAACTCAGCTACATTTGCTACCGATTCCAGACAGAGACCTTCTGCTAATCCGGTTACCAAAGGACATCCCACCCTTTCCACAGAAATTGGGTTTCAGGCAACCTGAGAAAGGTGAGCGAATTTGCATGGTGGGGTCCAACTTCCAAACCAAGAGCATAACGAGTGTAGTCTCTGAGACTAGCACAATAATGCCAGTGGAAAACAGTCAGTTTTGGAAACACTGGATTAGTACGAAAGACGGCCAATGCGGAAGTCCAATGGTGAGCACGAAAGACGGGAAAATACTTGGATTACACAGCCTAGCAAACTTCCAGAACTCCATCAATTACTTTGCTGCTTTCCCAGATGATTTTGCCGAGAAGTATCTTCATACCATTGAAGCACACGAATGGGTCAAGCATTGGAAATATAACACTAGTGCCATCAGCTGGGGCTCTTTGAATATACAAGCATCGCAACCGTCGGGTTTGTTCAAAGTAAGCAAGCTAATCTCAGACCTCGACAGCACGGCAGTCTACGCACAAACCCAGCAGAATCGGTGGATGTTTGAGCAGCTTAATGGGAACCTGAAAGCAATAGCACACTGCCCTAGCCAGCTTGTGACAAAGCACACAGTTAAAGGAAAATGTCAGATGTTCGACTTGTATCTCAAGTTGCATGATGAAGCACGAGAGTATTTCCAACCGATGCTGGGCCAGTATCAAAAGAGCAAACTCAATCGAGAAGCATATGCAAAGGATCTTCTGAAATATGCAACGCCAATTGAAGCAGGAAACATCGACTGTGATCTGTTTGAAAAGACAGTTGAAATAGTTGTATCAGATCTGCGAAGCTATGGTTTCGAAACATGCAATTATGTCACTGATGAGAATGACATATTCGAAGCTCTTAACATGAAATCCGCAGTTGGAGCGTTGTATAAAGGAAAGAAGAAGGACTACTTCGCTGAGTTCACACCCGAAATGAAAGAAGAAATACTGAAACAAAGTTGTGAACGGCTCTTCTTAGGAAAGATGGGAGTGTGGAACGGCTCGTTGAAGGCAGAGTTACGACCACTGGAAAAAGTGGAAGCAAACAAAACACGGACGTTCACTGCCGCACCACTAGACACACTATTGGGTGGAAAAGTTTGCGTGGATGATTTCAACAACCAGTTCTATGATCACAACCTTAGAGCTCCTTGGAGCGTTGGCATGACAAAGTTTTATTGTGGTTGGAATCGCTTGTTGGAGTCGTTGCCAGATGGTTGGGTGTATTGCGATGCTGATGGCTCACAGTTTGACAGCTCGCTATCACCATACTTGATCAATACAGTACTCAACATCCGCTTAGGATTCATGGAAGAGTGGGACGTAGGGGAGGTAATGCTGAGAAATTTGTACACAGAAATCGTGTACACCCCTATCTCTACACCAGATGGTACACTCGTCAAGAAATTCAAAGGAAACAATAGCGGACAGCCATCGACTGTTGTAGACAACACACTCATGGTCATACTGGCAGTCAACTACTCACTCAAGAAAAGTGAGATTCCAAGTGAGCTGCGCGACGGCATTATCAAATTCTTCGTCAACGGAGATGATTTACTGCTAAGCGTACACCCAGAGTATGAGTATATTCTTGACACTATGGCAGACAACTTCCGTGAGCTGGGCCTGAAGTACACTTTCGACTCAAGAACCAGGGAAAAAGGAGACCTTTGGTTTATGTCGCACCAAGGACACAAAAGGGAGGGAATCTGGATTCCTAAGCTCGAGCCAGAGCGAATAGTATCGATTCTAGAATGGGATCGGTCGAAAGAGCCATGCCATCGACTAGAGGCAATTTGCGCAGCAATGATTGAGTCGTGGGGATACGACAAGTTAACTCACGAGATACGCAAGTTTTACGCGTGGATGATTGAACAAGCTCCATTTAGCTCCCTAGCACAAGAAGGAAAAGCTCCTTACATAGCGGAAACAGCGCTGAGAAAGCTCTACCTCGACAAGGAACCAGCTCAAGAGGATCTCACCCATTATTTGCAAGCAATCTTTGAGGATTATGAAGACGGTACTGAGGCTTGTGTTTATCACCAGGCAGGTGAGACGCTTGATGCAGGTTTGACAGACGAGCAAAAGCAGGCGGAGAAGGAGAAGAAGGATAGGGAGAAGGCAGAAAAGGAACGAGAGAAGCAGAAGCAGTTGGCACTCAAGAAAGGCAAGGATGTTGCGCAAGAAGAGGGAAAACGCGACAAGGAAGTAAACGCTGGAACCTCTGGAACTTTCAGTGTACCCAGACTTAAGAGTCTGACAAGCAAGATGCGCGTGCCAAGATACGAGCAAAGAGTGGCTCTAAACCTCGATCACCTAATCATGTACACACCAGAGCAGACGGATCTATCCAACACGCGATCAACACGAAAGCAGTTTGACACATGGTTTGAAGGTGTAATGGCTGATTACGAACTGACGGAGGACAAAATGCAAATCATTCTCAATGGTTTAATGGTCTGGTGCATTGAGAACGGAACCTCCCCGAACATAAACGGAATGTGGGTGATGATGGACGGCGATGATCAGGTGGAATTCCCGATCAAACCGCTCATTGACCACGCCAAACCCACATTTAGGCAGATAATGGCCCATTTCAGTGACGTAGCTGAAGCGTACATTGAAAAGCGTAACCAAGACCGACCATATATGCCACGATATGGTCTTCAGCGCAATTTAACCGACATGAGCTTAGCTCGATACGCATTTGACTTCTATGAAATGACTTCTAGAACTCCAATACGTGCGAGAGAAGCACACATCCAGATGAAAGCAGCAGCCCTGCGTGGCGCAAATAACAATTTGTTCGGCTTGGATGGAAACGTTGGTACAACGGTAGAGAACACGGAGAGGCATACGACCGAGGACGTTAATCGGAACATGCATAACTTACTTGGCGTTAAGGGGTTA
>BAD69816
ATGGCAGCAGTTACATTCGCATCAGCTATCACCAACGCCATCACCAGCAAACCAGCACTCACCGGAATGGTGCAGTTTGGGAGTTTCCCACCAATGCCATTGCGATCCACCACCGTCACCACAGTCGCCACTTCAGTGGCGCAACCTAAACTGTACACAGTGCAGTTTGGAAGCCTTGACCCAGTAGTCGTCAAGAGTGGAGCAGGGTCCCTTGCTAAGGCAACACGCCAGCAGCCTAACGTTGAAATAGACGTTAGCCTCAGTGAAGCCGCAGCTCTGGAGGTTGCGAAACCTAGATCGAATGCCGTGTTGAGGATGCACGAGGAAGCAAACAAGGAGAGAGCACTCTTTTTGGACTGGGAGGCTAGTTTGAAGAGAAGCTCGTATGGAATTGCTGAGGACGAGAAGGTTGTAATGACAACTCATGGCGTCAGCAAGATAGTGCCCAGAAGTTCAAGGGCAATGAAGCTAAAGCGCGCAAGGGAGAGGCGTAGAGCGCAGCAACCAATTATATTAAAGTGGGAGCCCAAATTGAGCGGGATCTCAATCGGAGGAGGGCTCTCTGCGAGCGTAATCGAAGCAGAAGAGGTTCGCACAAAGTGGCCGCTTCATAAGACACCGTCAATGAAGAAGAGGACGGTGCACAGGATATGCAAGATGAACGACCAAGGAGTTGACATGTTGACACGATCCCTGGTTAAGATTTTCAAGACTAAGAGTGCCAACATTGAATACATCGGAAAGAAGTCGATTAAGGTCGATTTCATCAGAAAAGAACGAACGAAATTCGCAAGAATCCAAGTAGCACACTTACTCGGGAAGAGAGCACAGCGCGACTTGTTAACTGGAATGGAAGAAAACCATTTTATTGACATTCTCAGTAAGTACTCAGGTAACAAAACAACCATAAATCCTGGAGTAGTTTGCGCAGGTTGGAGTGGCATAGTCGTTGGAAATGGAATTCTAACCCAGAAACGAAGCAGAAGTCCATCAGAGGCCTTTGTAATTAGAGGTGAGCACGAAGGCAAGTTGTACGATGCCAGGATCAAAGTCACGAGGACAATGAGTCACAAGATTGTGCACTTTAGTGCAGCAGGAGCCAACTTCTGGAAAGGCTTCGACAGATGCTTTCTCGCATACCGTAGTGACAATCGCGAGCATACATGCTATTCAGGGCTAGATGTCACTGAGTGCGGCGAGGTGGCAGCACTGATGTGTTTGGCTATGTTCCCATGCGGAAAGATAACCTGCCCTGACTGTGTAACAGATAGTGAGCTATCCCAAGGACAAGCAAGCGGACCATCTATGAAGCACAGGCTGACACAGCTACGCGATGTCATCAAGTCAAGCTACCCACGCTTCAAGCATGCAGTGCAGATACTAGATAGGTATGAGCAATCACTGAGCAGTGCAAACGAGAACTACCAAGATTTCGCAGAAATCCAGAGCATAAGCGATGGAGTTGAAAAAGCTGCATTCCCACACGTCAACAAGCTAAACGCAATATTGATCAAAGGGGCCACAGTAACAGGAGAGGAATTCTCGCAGGCTACGAAGCACTTGCTCGAGATAGCACGATACCTGAAGAACAGAACCGAGAACATTGAGAAGGGTTCACTGAAGTCCTTTCGCAACAAGATTTCCCAGAAAGCGCACATCAACCCAACACTAATGTGTGACAACCAGCTCGATAGAAATGGAAATTTCATATGGGGTGAGAGAGGATACCATGCAAAACGATTCTTCAGCAACTACTTTGAAATAATCGATCCAAAGAAAGGCTACACCCAATACGAGACAAGAGCGGTACCAAATGGGTCACGGAAACTTGCAATCGGCAAACTAATAGTCCCAACGAACTTTGAAGTTTTAAGGGAACAGATGAAAGGCGAACCGGTAGAACCATACCCAGTAACAGTCGAGTGTGTGAGCAAGTTACAGGGTGACTTCGTCCATGCATGTTGTTGTGTCACAACAGAATCAGGCGACCCAGTCTTGTCTGAGATCAAAATGCCAACCAAACACCATCTAGTGATTGGTAACAGCGGTGATCCAAAGTACATAGATCTCCCTGAGATCGAGGAGAATAAAATGTACATAGCGAAAGAAGGTTATTGTTACATCAATATCTTCCTAGCCATGTTGGTAAATGTCAAGGAGTCGCAGGCAAAGGAGTTCACGAAAGTTGTTAGGGACAAACTAGTTGGCGAACTTGGCAAGTGGCCCACTCTGTTAGATGTAGCAACCGCTTGTTATTTCCTGAAAGTATTTTACCCAGACGTTGCTAACGCCGAATTGCCACGCATGCTAGTGGACCATAAGACAAAGATAATTCATGTCGTTGATTCATATGGGTCACTGTCAACTGGATATCATGTCCTTAAGACAAACACTGTGGAACAACTCATCAAATTCACGAGATGTAATTTGGAGTCAAGCTTGAAACACTACCGCGTTGGAGGAACAGAATGGGAGGACACTCATGGATCCAGCAACATAGATAATCCACAGTGGTGCATCAAGAGGCTCATAAAAGGAGTCTACAAACCAAAGCAACTGAAAGAAGACATGTTGGCAAACCCTTTCTTACCACTATATGCTCTACTGTCACCAGGTGTCATCCTGGCATTTTACAATAGTGGCTCTCTAGAGTACTTGATGAACCATTACATCAGGGTGGACAGCAACGTCGCCGTTTTGTTGGTCGTTTTGAAATCTCTAGCGAAGAAGGTGTCAACTAGTCAGAGTGTGTTAGCCCAGCTTCAAATCATTGAACGAAGTCTACCAGAACTCATCGAAGCAAAGGCTAATGTTAATGGGCCAGATGACGCAGCCACTCGCGCGTGTAACAGATTCATGGGCATGCTTCTGCATATGGCAGAACCAAACTGGGAGCTTGCGGACGGTGGATACACAATTCTGAGGGATCATAGCATCTCCATTTTGGAAAAAAGTTATCTACAAATCTTGGACGAAGCATGGAACGAGTTAAGTTGGTCGGAGCGCTGTGCTATAAGATACTACTCGTCAAAGCAAGCAATTTTTACACAGAAAGATTTGCCAATGAAAAGCGAAGCCGATTTAGGCGGCAGATACAGCGTGTCAGTCATGTCATCTTACGAACGGAGTAAGCAATGTATGAAAAGCGTGCACTCTAGTATAGGTAATAGATTACGTAGTAGTATGTCTTGGACTAGTAGAAAGGTGTCGAATAGTGTGTGTAGGACTATTAACTATTTAGTACCAGATGTGTTCAAGTTTATAAATGTACTCGTTTGTATCAGCTTACTAATCAAGATAACTGCCGAGGCGAATCACATCGTCACCACGCAAAGAAGGCTCAAACTAGATGTCGAGGAGACAGAGCGCAGGAAAATAGAATGGGAGCTTGCATTCCACCATGCCATTCTGACGCAGAGTGCAGGTCAACACCCAACGATAGACGAGTTCAGAGCGTACATCGCCGACAAGGCACCACATCTAAGTGAGCATATCGAGCCTGAAGAAAAGGCGGTGGTTCATCAAGCGAAGAGACAATCCGAGCAAGAACTCGAGCGTATAATAGCATTTGTTGCATTGGTGCTCATGATGTTCGATGCAGAACGAAGCGACTGTGTCACAAAGATTCTCAACAAGCTTAAGGGACTAGTCGCCACTGTGGAACCTACAGTCTACCATCAGACTCTCAATGATATAGAGGATGACTTGAGTGAGAGGAACCTCTTCGTCGATTTTGAGCTTAGCAGCGATGGAGATATGCTCCAACAGCTTCCAGCCGAAAAGACATTTGCCTCATGGTGGAGTCATCAACTAAGCAGAGGATTCACAATCCCACACTACAGGACAGAAGGGAAGTTCATGACTTTCACCAGAGCAACTGCCACGGAAGTCGCGGGTAAAATAGCACACGAGAGTGACAAAGACATATTACTAATGGGAGCAGTAGGATCAGGTAAGTCAACTGGCTTGCCATATCATCTCTCCAGAAAAGGGAACGTATTACTCCTTGAGCCGACTCGGCCACTTGCAGAAAACGTACACAAGCAGTTGTCGCAGGCACCGTTCCATCAGAACACAACTCTTAGGATGCGCGGACTAACAGCATTCGGGTCGGCACCAATCTCAGTGATGACCAGTGGTTTTGCACTCAATTACTTTGCAAACAACAGAATGCGAATTGAAGAATTTGACTTTGTCATATTTGATGAATGTCACGTTCATGACGCCAATGCAATGGCGATGAGATGTTTGCTACATGAGTGTGACTATTCTGGCAAAATTATCAAAGTTTCAGCCACACCACCAGGTCGAGAAGTTGAGTTCTCCACTCAATACCCCGTGTCGATAAGCACAGAAGACACACTATCGTTTCAGGATTTTGTGAACGCACAGGGTAGTGGAAGCAATTGTGATGTGATTTCAAAAGGAGACAATATCCTCGTGTATGTAGCAAGCTACAATGAGGTAGACGCGCTTTCAAAACTTCTAATTGAAAGAGACTTCAAAGTCACGAAGGTTGATGGAAGAACGATGAAAGTTGGAAMCATCGAGATCACCACAAGTGGAACACCTAGTAAGAAGCACTTCATAGTTGCAACCAACATCATAGAGAACGGTGTTACTCTAGACATCGATGTGGTTGCTGATTTTGGAACGAAGGTACTCCCATATCTTGATACAGACAGCAGAATGCTGAGCACAACTAAGACAAGCATCAATTATGGGGAACGTATCCAAAGGCTAGGAAGAGTCGGAAGGCACAAGCCAGGTCACGCTCTGCGAATAGGTCACACAGAGAAGGGGTTGAGCGAAGTTCCAAGTTGTATTGCAACAGAAGCAGCTTTAAAGTGCTTCACTTATGGGCTTCCAGTGATCACCAACAACGTCTCGACAAGTATTCTTGGTAATGTAACGGTAAAGCAGGCACGAACAATGTCTGTATTTGAGATAACACCGTTCTACACAAGCCAAGTGGTGAGATATGATGGCTCCATGCATCCACAGGTGCACGCACTCTTAAAGAGATTCAAACTCAGAGACTCTGAGATTGTTTTGAATAAATTAGCCATACCTCACCGAGGAGTGAACGCTTGGCTCACAGCTAGTGAGTATGCACGACTTGGCGCGAATGTTGAAGATAGGCGT---------GACGTTCGAATTCCTTTTATGTGTCGCGACATCCCAGAAAAACTTCATCTAGACATGTGGGATGTGATTGTTAAATTCAAAGGTGATGCAGGTTTTGGTCGGCTTTCAAGCGCCAGTGCGAGCAAGGTAGCTTATACTCTACAGACGGACGTCAACTCCATACAGCGAACAGTCACTATCATAGATACACTAATCGCTGAGGAGAGAAGGAAGCAGGAATACTTCAAGACGGTAACCTCCAACTGTGTCTCTTCTTCGAACTTCTCACTGCAGAGCATAACAAATGCGATAAAATCTCGTATGATGAAAGATCACACGTGCGAGAACATATCAGTGCTTGAAGGAGCGAAGTCACAGTTACTCGAGTTTAGAAACCTGAATGCTGATCACTCATTTGCTACAAAAACCGATGGAATATCTCGGCATTTCATGAGTGAGTATGGAGCTCTTGAGGCAGTTCACCATCAAAACACCAGCGACATGAGCAAATTCCTCAAGCTTAAGGGCAAATGGAATAAAACGCTAATCACGCGAGATGTGCTGGTACTTTGTGGAGTTCTTGGAGGTGGATTGTGGATGGTTATTCAGCACTTGCGGTCAAAGATGTCCGAACCCGTAACCCATGAAGCGAAAGGTAAGAGGCAAAGGCAGAAACTAAAATTCCGCAATGCCCGAGACAACAAAATGGGTAGAGAAGTGTACGGAGATGATGATACCATAGAGCATTTCTTCGGTGATGCCTACACAAAGAAAGGGAAGAGCAAGGGTAGGACACGTGGTATCGGACACAAAAACAGGAAGTTCATCAACATGTATGGGTTTGATCCTGAAGATTTCTCTGCAGTTCGTTTCGTGGATCCACTCACAGGAGCGACGTTGGACGACAACCCGCTCACAGACATCACCCTTGTGCAAGAGCACTTCGGCAACATAAGAATGGACTTACTCGGGGAGGATGAGCTGGACTCAAATGAAATACGTGTGAATAAGACTATTCAAGCCTACTACATGAACAATAAAACAGGCAAGGCTTTGAAGGTGGATCTGACACCACACATACCTCTCAAGGTGTGTGATCTTCACGCAACCATTGCTGGATTCCCAGAGCGAGAAAACGAGCTGAGGCAGACTGGAAAGGCTCAGCCCATCAACATAGACGAAGTGCCAAGAGCTAACAACGAACTCGTCCCAGTGGACCACGAGAGTAACTCCATGTTCAGAGGGTTGCGTGACTACAACCCAATATCAAACAACATTTGTCATCTCACAAATGTTTCAGATGGAGCATCAAACTCGTTATATGGAGTCGGTTTCGGACCACTCATATTAACGAACCGACACCTCTTTGAGCGGAATAACGGTGAACTCGTAATAAAATCACGACATGGTGAGTTCGTGATTAAAAACACAACTCAGCTACACTTGCTACCGATTCCAGACAGAGATCTTCTGCTAATCCGGTTACCAAAGGACGTCCCACCCTTTCCACAGAAATTGGGTTTCAGGCAACCTGAGAAAGGTGAACGAATTTGCATGGTGGGGTCCAATTTCCAAACCAAGAGCATAACGAGTATAGTCTCTGAGACTAGTACAATAATGCCAGTGGAGAACAGTCAGTTTTGGAAACACTGGATTAGCACTAAAGACGGCCAATGCGGAAGTCCAATGGTGAGCACGAAAGACGGGAAAATACTCGGATTACACAGCCTAGCGAACTTCCAGAACTCCATCAATTACTTTGCTGCTTTCCCAGATGATTTTGCCGAGAAGTATCTTCATACCATTGAAGCACACGAGTGGGTCAAGCACTGGAAGTATAACACTAGCGCCATCAGTTGGGGCTCTTTGAATATACAAGCATCGCAACCGTCCGGCTTGTTCAAAGTAAGCAAGCTAATCTCAGACCTCGACAGCACGGCAGTCTACGCACAAACCCAGCAGAATCGGTGGATGTTCGAGCAGCTCAACGGGAACCTAAAAGCGATAGCACACTGCCCTAGCCAGCTTGTGACAAAGCACACAGTTAAAGGAAAATGTCAGATGTTTGACTTGTATCTCAAGTTGCATGATGAAGCACGAGAGTATTTCCAACCGATGCTGGGCCAGTATCAAAAGAGCAAACTCAATCGAGAAGCATATGCAAAGGATCTTCTGAAATATGCAACGCCAATCGAAGCAGGAAACATCGACTGTGATCTGTTTGAAAAGACAGTTGAAATAGTCGTATCAGATCTGCGAGGTTATGGTTTCGAAACATGCAATTATGTCACTGATGAGAATGACATATTCGAAGCTCTTAACATGAAATCCGCAGTTGGAGCGTTGTATAAAGGAAAGAAGAAGGATTACTTCGCTGAGTTCACACCCGAGATGAAAGAAGAAATACTGAAACAAAGTTGTGAACGGCTCTTCCTAGGAAAGATGGGAGTGTGGAACGGCTCGCTGAAGGCAGAGTTGCGACCACTAGAAAAAGTGGAAGCAAACAAAACACGGACGTTTACTGCCGCACCACTAGACACACTGTTGGGTGGAAAAGTTTGCGTGGATGATTTCAACAACCAGTTCTATGATCACAACCTTAGAGCTCCTTGGAGCGTTGGCATGACAAAGTTTTATTGTGGTTGGGATCGCTTGTTGGAGTCGTTGCCAGATGGTTGGGTGTATTGCGATGCTGATGGCTCACAGTTCGACAGCTCGCTATCGCCATACTTGATCAACGCAGTACTCAACATCCGCTTAGGATTCATGGAAGAGTGGGACATAGGGGAGGTAATGCTGAGAAATTTGTACACCGAAATCGTGTATACCCCTATTTCTACACCAGATGGTACACTCGTCAAGAAGTTCAAAGGAAACAATAGCGGACAGCCATCGACTGTTGTGGACAACACGCTCATGGTCATATTGGCAGTCAACTATTCACTCAAGAAAAGCGGAATTCCAAGTGAGTTGCGCGACAGCATCATCAGATTCTTCGTCAACGGAGATGATTTACTGCTAAGCGTACACCCAGAGTATGAGTATATTCTTGACACTATGGCAGACAACTTTCGTGAACTGGGCCTGAAGTATACTTTCGACTCAAGAACCAGGGAAAAAGGAGACCTCTGGTTTATGTCGCACCAGGGGCACAAAAGAGAGGGAATCTGGATTCCCAAGCTCGAGCCAGAGCGAATAGTATCGATTCTAGAATGGGATCGGTCGAAAGAGCCATGCCATCGACTAGAGGCAATCTGCGCAGCGATGATTGAGTCGTGGGGATACGACAAGTTAACTCACGAGATACGCAAGTTCTACGCGTGGATGATTGAACAAGCTCCATTTAGCTCCCTAGCACAAGAAGGGAAAGCTCCTTACATAGCGGAAACAGCGCTGAGGAAGCTCTACCTTGATAAGGAACCAGCTCAAGAGGATCTCACCCATTATTTGCAAGCAATCTTTGAGGATTATGAAGATGGTGCTGAGGCTTGTGTTTATCACCAGGCAGGTGAAACGCTTGATGCAGGTTTGACAGACGAGCAAAAGCAGGCAGAGAAGGAGAAGAAGGAGAGAGAGAAGGCAGAAAAGGAACGAGAGAGGCAAAAGCAGTTGGCACTCAAGAAAGGCAAGGATGTTGCACAAGAAGAGGGAAAACGCGACAAGGAAGTAAACGCTGGAACCTCTGGAACTTTCAGTGTACCCAGACTCAAGAGTCTGACAAGCAAGATGCGCGTGCCAAGATACGAGAAAAGAGTGGCTCTAAACCTCGATCATCTAATCCTATACACGCCGGAGCAGACGGATCTATCCAACACACGTTCAACGCGAAAGCAGTTTGACACATGGTTTGAAGGTGTAATGGCTGATTACGAACTGACGGAGGACAAAATGCAAATCATTCTCAATGGTTTAATGGTCTGGTGCATTGAGAACGGAACCTCCCCGAACATAAACGGAATGTGGGTGATGATGGACGGCGACGATCAGGTGGAATTCCCGATCAAACCGCTCATTGACCACGCCAAACCCACATTTAGGCAGATAATGGCCCATTTCAGTGACGTAGCTGAAGCGTACATTGAAAAGCGTAACCAAGACCGACCATACATGCCACGATATGGTCTTCAGCGCAATTTAACCGACATGAGCTTAGCTCGATACGCATTTGATTTCTATGAAATGACTTCTAGGACTCCAATACGTGCGAGAGAGGCACACATCCAGATGAAAGCAGCAGCACTGCGTGGCGCAAATAATAATTTGTTCGGCTTGGATGGAAACGTTGGTACAACGGTAGAGAACACGGAGAGGCATACGACCGAGGACGTTAATCGGAACATGCATAACTTACTGGGCGTTCAGGGGTTG
>BAC79420
ATGGCAGCAGTCACATTCGCATCAGCAATCACCAACGCCACCATCAACAAACCTACATCCACCGGAATGGTACAATTTGGGAATTTCCCACCAGTGCCATTACGTTCCACCACCATCACCACAGTCGCCATTCCAGTGGCGCAACTCAAACTGTACACAGTGCAGTTTGGAAGCCTTGACCCAGTAGTTGTCAAGGGTGGAGCAGGGTCCCTTGCTAAGGCAACACGCCAGCAGCCTAACGTTGAAATAGACGTTAGCCTCAGTGAAGTCGCAGCTCTGGAGGTTGCAAAACCCAAGTCGAGTGCCGTGTTGAGGATGCACGAGGAAGCAAACAAGGAGAGAGCACTCTTCTTGGACTGGGAAACCAGTCTAAAGAGACGCTCGCACGGAATTGCTGAGAACGAGAAGGTCGTGATGACAACTCGTGGCGTCAGTAAGATAGTGCCCAGAAGTTCAAGGGCAATGAAACAAAAGCGCGCAAGAGAGAGGCGTAGAGCACAACAACCAATCATCCTAAAGTGGGAGCCCAAATTGAGCGAGTTCTCAATTGGAGGAGGGCTCTCTGCGAGCGCGATCGAAGAAGAAGAAGTCCGCACAAAGTGGCCGCTTAACAAGACACCGTCAATGAAGAAGAGGACGGTGCACAGAACATGCAAGATGAATGACCAAGGAGTTGACATGTTGACACGATCCCTGGTTAAGATTTTCAAGGCTAAGAGTGCCAACATTGAGTACATCGGAAAGAAGTCGATCAAGGTCGATTTCATCAGAAAAGAGCGGACGAAATTCGCAAGAATCCAAGTAGCGCACTTACTCGGGAGGCGAGCACAGCGTGACTTGTCAACTGGAATGGAAGAAAACCATTTCATTGACATCCTCAGCGGGTACTCAGGTAACAAAACAACCATAAATCCAGGAGTAGTTTGCGCAGGTTGGAGTGGCATAGTTGTTAGAGGTGGAATTCTAACCCAGAGACGAAGCAGGAGTCCATCAGAGGCCTTTGTAATTAGAGGTGAGCACGAAGGCAAGTTGTATGACGCCAGGATCAAAGTCACGAAAACAATGAGTCACAAGATTGTGCACTTTAGTGCAGCAGGAACCAACTTCTGGAAAGGCTTCGACAGATGCTTTCTTGCATACCGTAGCGACAATCGCGAGCATAAATGCTATTCAGGGCTAGATGTTACTGAGTGCGGTGAGGTGGCAGCACTGATGTGTTTGGCTATGTTCCCATGCGGAAAGATAACCTGCCCTGACTGCGTAACAGATAGTGAGCTATCCCAAGGACAAGCAAGCGGACCATCTATGAAGCACAGGTTGACGCAGCTACGCGATGTCATCAAGTCAAGCTACCCACGCTTCAAGCATGCAGTGCAGATACTAGATAGGTATGAGCAGTCACTGAGCAATGCAAACGAGAACTACCAAGATTTCGCAGAAATCCAGAGTATAAGCGATGGAGTTGAGAAAGCTGCATTCCCTCACGTCAACAAGCTAAATGCAATATTGATCAAAGGGGCCACAGCGACAGGGGGGGAATTCTCGCAGGCTACGAAGCATTTGCTCGAGATAGCACGATACCTGAAGAATAGAACTGAGAACATTGAGAAGGGTTCACTGAAGTCCTTTCGCAACAAGATTTCCCAGAAAGCGCACATCAACCCAACACTAATGTGCGACAACCAGCTCGATAGAAATGGAAATTTCATATGGGGTGAGAGAGGATACCATGCAAAACGATTCTTCAGCAACTACTTTGAGATAATCGATCCAAAGAAAGGCTACACCCAATACGAGACAAGAGCGGTTCCAAATGGGTCACGGAAACTTGCAATCGGCAAACTAATAGTCCCAACGAACTTCGAAGTTTTAAGGGAACAGATGAAAGGCGAACCGGTAGAACCATACCCAGTAACAGTCGAGTGTGTGAGCAAGTTACAGGGTGATTTCGTCCACGCATGTTGTTGTGTCACAACAGAATCAGGCGACCCAGTCTTGTCTGAAATCAAAATGCCAACTAAACACCACCTGGTAATTGGTAACAGTGGCGATCCAAAGTACATAGATCTCCCTGAGATCGAGGAGAACAAAATGTACATAGCGAAAGAAGGTTATTGTTACATCAACATCTTCCTAGCTATGTTGGTAAATGTCAAGGAGTCGCAGGCAAAGGAGTTCACGAAAGTTGTTAGGGACAAACTGGTCGGCGAACTTGGCAAGTGGCCCACTCTACTAGATGTAGCAACCGCCTGTTACTTCCTGAAAGTATTTTACCCAGACGTTGCTAACGCCGAATTGCCACGCATGTTAGTGGATCATAAGACAAAGATAATTCATGTCGTTGATTCGTATGGGTCACTGTCAACTGGATATCACGTCCTTAAGACAAACACTGTGGAACAACTCATTAAATTCACGAGATGCAATTTGGAGTCAAGCTTGAAACACTACCGCGTCGGAGGAACAGAGTGGGAGGATACTCATGGAGCCAACAACATAGATGATCCGCAGTGGTGCATCAAGAGGCTCATAAAAGGAGTTTACAGACCAAAGCAACTGAAAGAAGACATGTTGGCGAACCCTTTCTTACCACTATATGCCCTATTGTCACCAGGTGTCATCCTGGCATTTTACAATAGCGGCTCTCTAGAGTACTTGATGAACCATTACATTAGGGTTGATAGCAATGTTGCCGTTTTGTTGGTTGTTCTGAAATCTCTAGCGAAGAAAGTGTCAACTAGCAAGAGTGTGTTAGCTCAGCTCCAAATCATTGAACGAAGTCTACCTGAACTCGTCGAAGCAAAGGCTAATATTAATGGGTCAGACAACGAAGCCTCGCGCGCGTGTAACAGATTCATGGGCATGCTTTTGCACATGGCGGAACCAAACTGGGAGCTTGCGGATGGTGGATACACAATTTTGAGAGATCATAGCATCTCCATTTTGGAAAAAAGTTATCTACAAATCTTGGACGAAGCATGGAACGAGTTAAGTTGGTCGGAGCGCTGTGCTATAAGATACTACTCGTCAAAGCAAGCAATTTTTACACAGAAAGATTTGCCAATGAGAAGCGAAGTCGATTTAGGCGGCAGATACAGCGAGTCAGTCATGTCATCTTACGAATGGAGTAAGCAACAAATGAAAAGCGTATACTCTAGTATAGGTGGTAGATTACGAAGTGGTGTGTCTTGGACAAGTAGCAAGGTATCAAATAGTGTGTGTAGGACTATTAACTATTTAGTACCGGATGTGTTCAAGTTCATCAATGTGCTTGTTTGTATCAGCCTATTAGTCACGATAGCTGCTGAGGCGAATCGCATAGTCACCACGCAAAGAAGGCTCAGACTGGACGTCGAGGAGACAGAACGCAAGAAAATAGAATGGGAGCTTGCATTCCATCATGCCATTCTGACACAGAGTGCAGGTCAACACCCAACGATAGATGAGTTTAAAACATACATCGCTGACAAGGCACCACATCTATGTGAGCATATCGAGCCTGAGGAAAAGCTAGTGGTTCATCAAGCGAAGAGACAATCCGAGCAAGAGCTCGAGCGTATAATAGCATTTATTGCATTGGTGCTCATGATGTTTGATGCAGAACGAAGCGATTGTGTCACAAAGATTCTCAACAAGCTTAAGGGACTAGTCGCTACTGTGGAACCTACAGTCTATCATCAGACTCTCAATGATATAGAGGATGATTTGAGTGAGAGGAACCTCTTTGTCGATTTTGAACTTAGCAGCGATGGCGATATGCTCCAACAGCTTCCAGCTGAAAAGACATTTGCCTCATGGTGGAGTCATCAACTAAGCAGAGGATTCACAATCCCACACTACAGGACAGAAGGGAAGTTCATGACTTTTACCAGAGCAACTGCCACGGAAGTCGCGGGTAAAATAGCACACGAGAGTGACAAAGACATATTGCTAATGGGAGCAGTAGGATCAGGTAAGTCAACTGGCTTACCATATCATCTCTCCAGAAAAGGGAACGTATTGCTTCTTGAGCCGACTCGGCCACTTGCAGAAAACGTACACAAGCAGTTGTCGCAGGCACCGTTCCATCAGAACACAACTCTTAGGATGCGCGGACTAACAGCATTTGGGTCGGCGCCAATCTCAGTAATGACCAGTGGTTTTGCACTCAATTACTTTGCAAACAACAGAATGCGAATTGAAGAATTTGACTTCGTCATATTTGATGAATGTCACGTTCATGACGCCAATGCAATGGCGATGAGATGTTTGCTACATGAGTGTGACTATTCTGGCAAAATTATCAAAGTTTCAGCCACACCACCAGGTCGAGAAGTTGAGTTCTCCACTCAATACCCCGTATCGATAAGCACAGAAGACAAACTATCGTTTCAGGATTTTGTGAACGCACAGGGTAGTGGGAGCGATTGTGATGTGATTTCAAAAGGAGACAATATCCTCGTGTATGTAGCAAGCTACAATGAGGTAGATGCGCTTTCAAAACTTCTAATTGAAAGAGACTTCAAAGTCACGAAGGTTGACGGAAGAACGATGAAAGTTGGAAACATCGAGATCACCACAAGTGGAACACCTAGCAAGAAGCACTTCATAGTTGCAACCAATATCATTGAGAACGGTGTTACTCTAGACATCGATGTGGTTGCTGATTTTGGAACGAAGGTACTCCCATACCTTGATACAGACAACAGAATGCTTAGCACAACAAAGACAAGCATCAATTATGGGGAGCGTATCCAAAGACTAGGAAGAGTCGGACGGCATAAGCCAGGTCACGCTCTGCGAATAGGTCACACAGAGAAGGGGTTGAGTGAAGTTCCAAGTTGTATTGCAACAGAAGCAGCTTTGAAGTGCTTCACTTATGGGCTTCCAGTGATCACCAACAATGTCTCGACAAGCATTCTTGGTAATGTAACGGTAAAGCAGGCACGAACAATGTCTGTGTTTGAGATAACACCGTTCTACACAAGCCAAGTGGTGAGATATGATGGCTCCATGCACCCACAGGTGCACGAACTTTTAAAGAGGTTCAAACTCAGAGACTCTGAGATTGTTTTGAATAAGTTAGCCATACCTCACCGAGGAGTGAACGCTTGGCTCACAGCTAGTGAGTATGCACGACTTGGCGCGAATGTTGAAGATAGGCGT---------GACGTTCGAATCCCTTTTATGTGTCGCGACATCCCAGAAAAACTTCATCTAGACATGTGGGATGTGATTGTCAAATTCAAAGGTGATGCGGGTTTTGGTCGGCTTTCAAGCGCCAGTGCGAGCAAGGTAGCTTATACTCTACAGACGGACGTCAACTCCATACAGCGGACAGTCACTATCATAGATACACTAATCGCTGAGGAGAGAAGGAAGCAGGAATACTTCAAGACGGTAACCTCCAACTGTGTTTCTTCTTCGAACTTCTCATTGCAGAGCATAACAAATGCGATAAAATCTCGTATGATGAGAGATCACACGTGCGAGAACATATCAGTGCTTGAAGGAGCGAAGTCACAGTTACTCGAGTTTAGAAACCTGAATGTTGATCACTCATTTGCCACAAAAACCGATGGAATATCTCGGCACTTCATGAGTGATTATGGAGCTCTTGAGGCAGTTCACCATCAAAACACCAGCGACATGAGCAAATTCCTCAAGCTTAAGGGCAAATGGAACAAAACGCTAATCACGCGAGATGTGTTGGTGCTTTGTGGAGTTCTTGGAGGTGGATTGTGGATGGTTATTCAGCACCTGCGGTCAAAGATTTCCGAACCCGTAACCCACGAAGCGAAAGGCAAGAGGCAAAGACAGAAACTAAAGTTTCGCAATGCCCGAGACAATAAGATGGGTAGAGAAGTGTACGGAGATGATGATACCATAGAGCATTTCTTTGGTGATGCCTACACAAAGAAAGGGAAGAGCAAGGGCAGGACACGTGGTCTCGGACACAAAAACAGGAAGTTCATCAACATGTATGGGTTTGATCCTGAAGATTTCTCTGCAGTTCGTTTTGTGGATCCACTCACAGGAGCGACGTTGGATGACAACCCACTCACAGACATCACCCTTGTGCAAGAGCACTTTGGCAACATAAGAATGGATTTGCTCGGGGAGGATGAGCTGGATTCAAATGAGATACGTGTGAATAAGACAATTCAGGCCTACTACATGAACAACAAAACAGGCAAGGCTTTGAAGGTGGATCTGACACCACACATACCTCTTAAGGTGTGTGATCTTCACGCAACCATTGCTGGATTCCCAGAGCGAGAACACGAATTGAGGCAGACTGGAAAGGCTCAGCCCATTAACATAGATGAAGTGCCAAGAGCTAATAATGAACTCGTCCCAGTGGACCACGAGAGTAACTCCATGTTCAGAGGGTTGCGTGACTACAACCCAATATCAAACAACATTTGTCATCTCACAAATGTTTCAGATGGAGCATCAAACTCGTTATATGGAGTCGGTTTTGGACCACTCATATTAACGAACCGACACCTCTTTGAACGGAATAACGGTGAACTCGTAATAAAATCACGACACGGTGAGTTCGTGATTAAAAACACAACTCAGCTACACTTGCTACCGATTCCAGACAGAGATCTTCTGCTAATCCGGTTACCAAAGGACGTCCCACCCTTTCCACAGAAATTGGGTTTCAGGCAACCTGAGAAGGGTGAACGGATTTGCATGGTGGGGTCCAATTTCCAAACCAAGAGCATAACGAGTATAGTCTCCGAGACTAGCACAATAATGCCAGTGGAGAACAGTCAGTTTTGGAAACACTGGATTAGCACTAAAGACGGCCAATGCGGAAGTCCAATGGTGAGCACGAAAGATGGGAAAATACTCGGGTTACATAGCCTAGCGAACTTCCAGAACTCCATCAACTACTTTGCTGCTTTCCCAGATGATTTTGCCGAGAAGTATCTTCACACTATTGAAGCACATGAATGGGTCAAGCACTGGAAGTATAACACTAGCGCCATCAGCTGGGGCTCCTTGAATATACAAGCATCGCAACCATCAGGCTTGTTTAAAGTAAGCAAGCTAATCTCAGACCTCGACAGCACGGCAGTCTACGCACAAACTCAGCAGAATCGGTGGATGTTCGAGCAGCTCAATGGGAACTTGAAAGCGATAGCACACTGCCCCAGCCAGCTTGTGACAAAGCACACAGTTAAAGGAAAATGTCAGATGTTTGACTTGTATCTCAAGTTGCATGATGAAGCACGAGAGTATTTCCAACCGATGCTAGGCCAGTATCAAAAGAGCAAACTCAATCGAGAAGCATATGCAAAGGATCTTTTGAAATATGCAACGCCAATCGAAGCAGGAAACATCGACTGTGATCTGTTTGAAAAGACAGTTGAAATAGTCATATCAGATCTGCGAGGTTATGGTTTCGAAACATGCAATTATGTCACTGATGAGAACGACATATTCGAAGCTCTTAACATGAAATCCGCAGTTGGAGCGTTGTATAGAGGAAAGAAGAAGGATTACTTCGCTGAGTTCACACCCGAGATGAAAGAGGAAATACTGAAACAAAGTTGTGAACGGCTCTTCTTAGGAAAGATGGGTGTGTGGAACGGCTCGTTGAAGGCAGAGCTACGACCACTAGAAAAAGTGGAAGCAAACAAAACACGGACATTTACTGCCGCACCACTAGACACACTATTGGGTGGAAAGGTTTGCGTGGATGATTTCAACAACCAGTTCTATGATCACAACCTTAGAGCTCCTTGGAGCGTTGGCATGACAAAGTTTTATTGTGGTTGGGATCGCTTGTTGGAGTCGTTGCCAGATGGTTGGGTATATTGTGATGCTGATGGTTCACAGTTTGACAGCTCGCTATCACCATACTTGATCAATGCAGTACTCAACATCCGCTTAGAATTCATGGAAGAGTGGGACGTAGGGGAGGTAATGCTGAGAAATTTATACACTGAAATCGTGTATACCCCTATCTCTACACCAGATGGTACACTCGTCAAGAAATTCAAAGGAAACAATAGCGGACAGCCATCGACTGTTGTAGACAACACGCTCATGGTCATACTGGCAGTCAACTATTCACTCAAGAAAAGTGGAATTCCAAGTGAGCTGCGCGACAGCATCATCAGGTTCTTCGTCAACGGAGATGATTTACTGCTAAGCGTACACCCAGAGTATGAGTACGTCCTTGACACTATGGCAGACAACTTTCGTGAACTGGGCCTGAAGTATACTTTCGACTCAAGGACCAAGGAAAAAGGAGACCTTTGGTTTATGTCGCACCAAGGGCACAAAAGAGAGGGAATCTGGATTCCCAAGCTCGAGCCAGAACGAATAGTATCGATTCTAGAATGGGATCGGTCGAAAGAGCCATGCCATCGACTAGAGGCAATCTGCGCAGCGATGATTGAGTCGTGGGGATACGACAAGTTAACTCATGAGATACGCAAGTTTTACGCGTGGATGATTGAACAAGCTCCATTTAGCTCCCTAGCACAAGAAGGGAAAGCTCCTTACATAGCGGAAACAGCGCTGAGGAAGCTCTACCTTGATAAGGAACCAGCTCAAGAGGATCTCACCCATTATTTGCAAGCAATCTTTGAGGATTATGAAGATGGTGCTGAGGCTTGTGTTTATCACCAGGCAGGTGAGACACTTGATGCAGGTTTGACAGACGAGCAAAAGCAGGCGGAGAAGGAGAAAAAGGAGAGAGAGAAGGCAGAGAAGGAACGAGAGCGGCAGAAGCAGTTGGCACTCAAGAAAGGCAAGGATGTTGCACAAGAAGAGGGAAAACGCGACAAGGAAGTAAACGCTGGAACCTCTGGAACTTTCAGTGTACCCAGACTTAAGAGTCTTACAAGCAAGATGCGCGTGCCAAGATACGAGCAAAGAGTGGCTCTAAACCTCGATCATCTAATCCTATACACGCCGGAGCAGACAGATCTATCCAACACACGTTCAACGCGAAAGCAGTTTGACACATGGTTTGAAGGCGTAATGGCTGATTACGAACTGACGGAGGACAAAATGCAAATTATTCTCAATGGTTTAATGGTCTGGTGCATTGAGAACGGAACCTCCCCGAACATAAACGGAATGTGGGTGATGATGGACGGCGATGATCAGGTGGAATTCCCGATCAAACCGCTCATTGACCACGCCAAACCCACATTTAGGCAGATAATGGCTCATTTCAGTGACGTAGCTGAAGCGTACATTGAAAAGCGTAACCAAGACCGACCATACATGCCACGATATGGTCTTCAGCGCAATTTAACCGACATGAGCTTAGCTCGATACGCGTTTGATTTCTATGAAATGACTTCTAGAACTCCAATACGTGCGAGAGAAGCACACATCCAGATGAAAGCAGCAGCACTGCGTGGCGCAAATAACAATTTGTTCGGCTTGGATGGAAACGTTGGTACAACGGTAGAGAACACGGAGAGGCATACGACCGAGGACGTTAATCGGAACATGCATAACTTACTTGGCGTTAAGGGGTTA
>BAC79421
ATGGCAGCAGTTACGTTCGCGTCAGCTATCACCAACGCCATCACCAACAAACCAGCACTCACCGGAATGGTACAGTTTGGGAGTTTCCCACCAGTGCCATTGCGATCCACCACCGCTATCACAGCCACCACTTCAGTGGCGCAACCTAAACTGTACACAGTGCAGTTTGGAAGCCTTGACTCAGTAGTCGTCAAGGGTGGAGCAGGGTCCTTTGCTAAGGTAACACGCCAGCAGCCTAACGTTGAAATAGACGTTAGCCTCAGTGAAGCCGCAGCTCTGGAGGTTGCGAAGCCTAGACCGAATGCCGTGTTGAGGATGCATGAGGAGGCAAACAAGGAGAGAGCAATCTTTTTGGACTGGGAGGCTAGTTTGAGGAGAAGCTCGTATGGAATTGCTGAGAACGAGAAAGTTGTGATGACAACTCGTGGCGTCAGCAAGATAGTGCCCAGAAGTTCAAGGGCAATGAAGCAAAAGCGCGCAAGGGAGAGGCGTAGAGCGCAGCAACCAATTATACTAAAGTGGGAGCCCAAATTGAGCGAGATCTCAATTGGAGGAGGGCTCTCCGCAAGCGCGATCGAGGTAGAAGAAGTCCGCACAAAGTGGCCGCTTCACAAGACACCGTCAATGAAGAAGAGGATGGTGCACAAAACATGTAAGATGAACGACCAAGGAATCGACATGTTGACACGATCCTTGGTTAAGATTTTCAAGGCTAAGAGTGCCAACATTGAGTACATCGGAAAGAAATCGATCAAGGTTGATTTCATCAGAAAAGAGCGGACGAAATTCGCAAGAATCCAAGTAGCACACCTACTCGGGAAGCGAGCACAGCGCGACTTGTCAACTGGAATGGAAGAAAACCATTTTATCGACATTCTCAGCGGGTACTCAGGTAACAAAACAATCATCAATCCAGGAGTAGTTTGCGCAGGTTGGAGTGGCATAGTTGTTAGAAATGAAATTCTAACCCAGAAACGAAGCAGAAGCCCATCAGAGGCCTTTGTAATTAGAGGTGAGCACGAAGGCAAGTTGTATGACGCCAGGATCAAAGTCACGAGAACGATGAGCCACAAAATTGTGCACTTTAGTGCAGCAGGAGCTAACTTCTGGAAAGGCTTCGACAGATGCTTTCTCGCATATCGTAGTGACAATCGTGAACACACATGCTATTCAGGGCTAGACGTCACTGAGTGCGGCGAGGTGGCAGCACTGATGTGTTTAGCCATGTTCCCATGCGGAAAGATAACCTGCCCTGACTGCGTTACAGATAGCGAGCTATCCCAAGGACAAGCAAGTGGACCATCTATGAAGCACAGGTTAGTACAGCTGCGCGATGTTATCAAGTCAAGCTACCCACGCTTCAAGCATGCAGTGCAGATACTAGATAGGTATGAGCAATCACTGCGCAGTGCAAACGAGAACTACCAAGATTTCGCGGAAATCCAGAGCATAAGCGATGGAGTTGAAAAAGCTGCATTCCCACACGTCAACAAGCTAAACGCAATACTGATTAAGGGGGCTACAGCAACAGGAGAGGAATTCTCGCAGGCTACGAAGCATTTGCTTGAGATAGCACGATACCTGAAGAACAGAACTGAGAACATCGAGAAGGGTTCACTGAAGTCCTTTCGTAACAAGATTTCCCAGAAAGCGCACATCAACCCAACACTAATGTGTGACAACCAACTCGATAGGAATGGAAATTTCATATGGGGTGAGAGAGGACACCATGCAAAACGATTCTTTAGCAACTACTTTGAGATAATCGATCCAAAGAAAGGCTACACCCAGTACGAGACAAGAGTGGTGCCAAATGGATCACGGAAACTCGCAATCGGCAAACTAATAGTCCCAACGAACTTCGAAGTTCTAAGGGAACAGATGAAAGGCGAACCGGTAGAACCATACCCAGTAACAGTCGAATGTGTGAGCAAGTTACAGGGTGACTTCGTCCACGCATGTTGTTGTGTCACAACAGAATCAGGCGACCCAGTCTTGTCTGAAATCAAAATGCCAACTAAACACCACCTAGTGATTGGTAACAGCGGCGATCCAAAGTATATAGATCTCCCTGAGATCGAGGAGAATAAAATGTACATAGCGAAAGAAGGTTATTGTTACATCAACATCTTCCTAGCTATGTTGGTAAATGTCAAGGAGTCGCAGGCAAAGGAGTTCACGAAAGTTGTTAGAGACAAATTAGTCGGCGAACTTGGCAAGTGGCCCACTCTACTAGATGTAGCAACCGCCTGTTATTTCTTGGAAGTATTTTACCCAGACGTTGCTAACGCCGAATTGCCACGCATGTTAGTGGATCATAAGACAAAGATAATTCATGTCGTTGATTCATATGGGTCACTGTCAACTGGATACCACGTCCTCAAGACAAACACTGTGGAACAACTCATAAATTTCACGAGATGCAATTTGGATTCAAGCTTGAAACACTACCGCGTCGGAGGAACAGAGTGGGAGGATACTCATGGATTCAACAACATAGATGATCCGCAGTGGTGCATTAAGAGGCTCATAAAAGGAGTCTACAGACCAAAGCAACTGAAAGAAGACATGTTGGCGAACCCTTTCTTACCACTGTATGCCCTATTGTCACCAGGTGTCATCATGGCATTCTACAATAGCGGCTCTCTAGAGTACTTGATGAACCATTACATTAGGGTTGATAGCAATGTCGCCGTTTTGTTGGTTGTTTTGAAATCTCTAGCGAGGAAAGTATCAACTAGCCAGAGTGTGTTAGCCCAGCTCCAAATCATTGACCGAAGTCTACCTGAACTCGTCGAAGCAAAGGCTAATATTAATGGGTCAGATGACGCAGCCTCGAACGCGTGCAACAGATTCATGGGCATGCTCTTGCACATGGCAGAACCAAACTGGGAGCTTGCGGATGGTGGATACACAATTTTGAGAGATCATAGCATCTCCATTTTGGAAAAAAGTTATCTACAAATCTTGGACGAAGCATGGAACGAGTTAAGCTGGTTGGAGCGCTGTGCTATAAGATACTACTCGTCAAAGCAAGCAATTTTTACACAGAAAGATTTGCCATTGCGAAGAGAAGTCGATTTAGGCGGCAGATACAGCGCGTCAGTCATGTTATCTTACGAACGGAGTAAGCAACGTATGAAAAGCGTATACTCTAGTATAGGTAATAGATTACGTAGTGGTGTGTCTTGGACTAGTAGCAAGGTATCAAATAGTGTGTGTAGGACTATTAACTATTTAGTACCGGATGTATTCAAGTTCATCAATGTGCTTGTTTGTATTAGCCTATTAGTCACGATAACTGCCGAGGCGAATCGCATCGTCACCACGCAAAGAAGGCTCAGACTGGATGTCGAGAAGACAGAACGCAAGAAAATAGAATGGGAGCTTGCGTTCCACCACGCCATTCTGACACAGAGTGCAGGTCAACACCCAACGATAGACGAATTCAGAGCATATATCGCTGACAAAGCACCACATCTAGGTGAGCATATCGAGCCTGAAGAAAAGGTAGTAGTTCATCAAGCAAAGAGACAATCCGAGCAAGAACTCGAGCGCATAATAGCATTTGTTGCATTGGTGCTCATGATGTTTGACGCAGAACGAAGTGACTGTGTCACAAAGATTCTCAACAAGCTTAAGGGACTAGTCGCCACCGTTGAACCTACAGTTTACCATCAGACTCTCAATGATATAGAGGATGACTTGAGTGAGAGGAACCTCTTCGTCGACTTCGAGCTTAGCAGCGACGGTGATATGCTCCAACAGCTTCCGGCTGAAAGGACATTTGCCTCATGGTGGAATCATCAACTAAGCAGAGGATTCACAATCCCACACTACAGGACAGAAGGGAAGTTCATGACTTTCACCAGAGCAACTGCCACGGAAGTCGCGGGTAAGATAGCACACGAAAGTGACAGAGACATATTGCTAATGGGAGCAGTAGGATCAGGTAAGTCAACTGGCTTGCCATATCATCTCTCCAGAAAAGGGAACGTATTGCTCCTTGAGCCGACTCGGCCACTTGCAGAAAACGTACACAAGCAGTTGTCGCAGGCACCGTTCCATCAGAACACAACTCTTAGAATGCGCGGACTAACAGCATTCGGGTCGGCGCCAATCTCAGTAATGACCAGTGGTTTTGCACTCAATTACTTTGCAAACAACAGGATGCGAATTGAAGAATTTGACTTTGTCATATTTGATGAATGCCACGTTCATGACGCCAATGCAATGGCGATGAGATGTTTGCTACATGAGTGTGACTATTCTGGAAAAATTATCAAAGTTTCAGCCACACCACCAGGTCGAGAAGTTGAGTTCTCCACTCAATACCCTGTATCGATAAGCACAGAAGACACACTATCGTTTCAGGATTTTGTGAACGCACAGGGTAGTGGAAGCAATTGTGATGTGATTTCAAAAGGAGACAATATCCTCGTGTATGTAGCAAGTTACAATGAGGTAGACTCGCTTTCAAAACTTCTAATTGAAAGAGACTTCAAAGTCACGAAGGTTGACGGAAGAACGATGAAAGTTGGAAACATCGAGATCACCACAAGTGGAACACCTAGCAAGAAGCACTTCATAGTTGCAACCAATATCATTGAAAACGGTGTTACTCTAGACATCGATGTGGTTGCTGATTTTGGAACGAAGGTACTCCCATATCTTGATACAGACAACAGAATGCTTAGCACAACAAAGACAAGCATCAATTATGGGGAGCGTATCCAAAGACTAGGAAGAGTCGGACGGCACAAGCCAGGTCACGCCTTGCGAATAGGTCATACAGAGAAGGGGTTGAGCGAAGTTCCAAGTTGTATTGCAACAGAAGCAGCTTTGAAGTGCTTCACTTATGGGCTTCCAGTGATCACCAACAACGTCTCGACAAGCATTCTTGGTAATGTAACGGTGAAGCAGGCACGAACAATGTCTGTGTTTGAGATAACACCGTTCTACACAAGCCAAGTGGTGAGATATGATGGCTCCATGCATCCACAGGTGCACGCACTTTTAAAGAGGTTTAAACTCAGAGACTCTGAGATTGTTTTGAATAAGTTAGCCATACCTAACCGAGGAGTGAACGCTTGGCTCACAGCTAGTGAATATGCACGACTTGGCGCGAATGTTGAAGATAGGCGT---------GACGTTCGAATCCCTTTTATGTGTCGCGACATCCCAGAAAAACTTCACCTAGACATGTGGGATGTGATTGTCAAATTCAAAGGTGATGCGGGTTTTGGTCGGCTTACAGGCGCCAGTGCGAGCAAGGTAGCTTATACTCTACAGACGGACGTCAACTCCATACAGCGAACAGTCACTATCATAGATACACTAATCGCTGAGGAGAGAAGGAAGCAGGAATACTTCAAGACGGTAACCTCCAACTGTGTTTCTTCTTCGAATTTCTCACTGCAGAGCATAACAAATGCGATAAGATCTCGTATGATGAAAGATCACACGTGCGAGAACATATCAGTGCTTGAAGGAGCGAAGTCTCAGTTGCTCGAGTTTAGAAACCTGAATGCTGATCACTCATTTGCCACGAAAACCGATGGAATATCTCGGCATTTCATGAGTGAGTATGGAGCTCTTGAGGCAGTTCACCATCAAAACACCAGCGACATGAGCAAATTCCTCAAGCTTAAGGGCAAATGGAACAAAACGCTAATCACGCGAGATGTGTTGGTGCTTTGTGGAGTTCTTGGAGGTGGATTGTGGATGATTATTCAGCACCTGCGGTCAAAGATTTCCGAACCCGTAACCCACGAAGCGAAAGGCAAGAGGCAAAGACAGAAACTAAAGTTTCGCAATGCCCGAGACAACAAGATGGGTAGAGAAGTGTACGGAGATGATGATACCATAGAGCACTTCTTTGGTGATGCCTACACAAAGAAAGGGAAGAGCAAGGGCAGGACACGTGGTCTCGGACACAAGAATAGAAAGTTCATCAACATGTATGGGTTTGATCCTGAAGACTTCTCTGCAGTTCGTTTCGTGGATCCACTCACAGGAGCTACGTTGGACGACAACCCGCTCACAGACATCACCCTTGTGCAAGAGCACTTTGGTAACATAAGAATGGACTTGCTCGGGGGGGATGAGCTGGATTCAAATGAAATACGTGTGAACAAGACAATTCAGGCCTACTACATGAACAATAAAACAGGCAAGGCTTTGAAGGTGGATCTGACACCACACATACCTCTTAAGGTGTGTGATCTTCACGCAACCATTGCTGGATTCCCAGAGCGAGAACACGAATTGAGGCAGACAGGAAAGGCTCAGCCCATTAACATAGATGAAGTGCCAAGAGCCAATAATGAACTCGTCCCAGTGGACCACGAGAGTAACTCCATGTTCAGAGGGTTGCGTGACTACAACCCAATATCAAACAACATTTGTCATCTTACAAATGTTTCAGATGGAGCATCAAACTCGCTATATGGAGTCGGTTTTGGACCACTCATATTAACGAACCGACACCTCTTTGAACGGAATAACGGTGAACTCGTAATAAAATCACGACATGGTGAGTTCGTGATTAAAAACACAACTCAACTACACTTGTTACCGATTCCAGACAGAGATCTTCTGCTAATCCGGTTACCAAAGGACATCCCACCCTTTCCACAGAAATTGGGTTTCAGGCAACCTGAGAAGGGTGAACGGATTTGCATGGTGGGGTCCAATTTCCAAACCAAGAGCATAACGAGTATAGTCTCTGAGACCAGCACAATAATGCCAGTGGAGAACAGTCAGTTTTGGAAACACTGGATTAGCACTAAAGACGGCCAATGTGGAAGTCCAATGGTGAGCACGAAAGATGGGAAAATACTCGGGTTACATAGCCTAGCGAACTTCCAGAACTCCATCAATTACTTTGCTGCTTTCCCAGATGATTTTACCGAGAAGTATCTTCACACCATTGAAGCGCATGAATGGGTCAAGCACTGGAAGTATAACACTAGCGCCATCAGTTGGGGCTCTTTGAACATACAAGCATCGCAACCATCAGGCTTGTTTAAAGTTAGCAAGCTAATCTCAGACCTCGACAGCACGGCAGTCTACGCACAAACCCAGCAGAATCGGTGGATGTTCGAGCAGCTCAATGGGAACCTGAAAGCGATAGCACACTGCCCTAGCCAGCTTGTGACAAAGCACACAGTTAAAGGAAAATGTCAGATGTTTGATTTGTATCTCAAGTTGCATGATGAAGCACGAGAGTATTTCCAACCGATGCTGGGCCAGTATCAAAAGAGCAAACTCAATCGAGAAGCATATGCAAAGGATCTTCTGAAATATGCAACGCCAATCGAAGCAGGAAACATCGACTGTGATCTGTTTGAAAAGACAGTTGAAATAGTCATATCAGATCTGCGAGGTTATGGTTTCGAAACATGCAATTATGTCACTGATGAGAATGACATATTCGAAGCTCTTAACATGAAATCCGCAGTTGGAGCGTTGTATAAAGGAAAGAAGAAGGATTACTTCGCTGAGTTCACACCCGAGATGAAAGAGGAAATACTGAAACAAAGTTGTGAACGGCTCTTCTTAGGAAAGATGGGAGTGTGGAATGGCTCGTTGAAAGCAGAGTTACGACCACTAGAAAAAGTGGAAGCAAACAAAACACGGACATTTACTGCCGCACCACTAGACACACTACTGGGTGGAAAAGTTTGCGTGGATGATTTCAACAACCAGTTCTATGATCACAACCTTAGAGCTCCTTGGAGCGTTGGCATGACAAAGTTTTATTGTGGTTGGGATCGCTTGTTGGAGTCGTTGCCAGATGGTTGGGTGTATTGTGATGCTGATGGCTCACAGTTTGACAGCTCGCTATCACCATACTTGATCAATGCAGTACTCAACATCCGCTTAGAGTTCATGGAAGAGTGGGACGTAGGGGAGGTAATGCTGAGAAATTTGTACACTGAGATCGTGTATACCCCTATCTCTACACCAGATGGTACACTCGTCAAGAAATTCAAAGGAAACAATAGCGGACAGCCATCGACTGTTGTAGACAACACGCTCATGGTCATACTGGCAGTCAACTATTCACTCAAGAAAAGTGGAATTCCAAGTGAGTTGCGCGACAGCATCATCAGGTTCTTCGTTAACGGAGATGATTTACTGCTAAGCGTACACCCAGAGTATGAGTATATCCTTGACACTATGGCAGACAACTTTCGTGAACTGGGCCTGAAGTATACTTTTGACTCAAGGACCAGGGAAAAAGGAGACCTTTGGTTTATGTCGCACCAAGGGCACAAAAGAGAGGGAATTTGGATTCCCAAGCTCGAGCCAGAACGAATAGTATCGATTCTAGAATGGGATCGGTCGAAAGAGCCATGCCATCGACTAGAGGCAATCTGCGCAGCGATGATTGAATCGTGGGGATACGACAAGTTAACTCACGAGATACGCAAGTTTTACGCGTGGATGATTGAACAAGCTCCATTTAGCTCCCTAGCACAAGAAGGGAAAGCTCCTTACATAGCAGAAACAGCGCTGAGGAAGCTTTACCTTGATAAGGAACCAGCTCAAGAGGATCTCACCCATTATTTGCAAGCAATCTTTGAGGATTATGAAGATGGTGCTGAGGCTTGTGTTTATCACCAGGCAGGTGAGACGCTTGATGCAGGTTTGACAGACGAGCAAAAGCAGGCGGAGAAGGAGAAGAAGGAGAGAGAGAAGGCGGAGAAGGAACGAGAGCGGCAGAAGCAGTTGGCACTCAAGAAAGGCAAGAATGCTGCACAAGAAGAGGGAGAACGCGACAAGGAAGTAAACGCTGGAACCTCTGGAACTTTCAGTGTACCCAGACTTAAGAGTCTGACAAGCAAGATGCGCGTGCCAAGATACGAGCAAAGAGTGGCTCTAAACCTCGATCATCTAATCCTATACACGCCAGAGCAGACGGATCTATCCAACACACGTTCAACGCGAAAGCAGTTTGACACATGGTTTGAAGGTGTAATGGCTGATTACGAACTGACGGAGGACAAAATGCAAATCATTCTCAATGGTTTAATGGTCTGGTGCATTGAGAACGGAACCTCCCCGAACATAAACGGAATGTGGGTGATGATGGACGGCGATGATCAGGTGGAATTCCCGATCAAACCGCTCATTGACCACGCCAAACCCACATTTAGGCAGATAATGGCCCATTTCAGTGACGTAGCTGAAGCGTACATTGAAAAGCGTAACCAAGACCGACCATACATGCCACGATATGGTCTTCAGCGCAATTTAACCGACATGAGCTTAGCTCGATACGCGTTTGATTTCTATGAAATGACTTCTAGAACTCCAATACGTGCGAGAGAAGCACACATCCAGATGAAAGCAGCAGCACTGCGTGGCGCAAATAACAATTTGTTCGGCTTGGATGGAAACGTTGGTACAACGGTAGAGAACACGGAGAGGCATACGACCGAAGACGTTAATCGGAACATGCATAACTTACTTGGCGTTAAGGGGTTA
>BAC79422
ATGGCAGCAGTTACATTCGCATCAGCTATCACCAACGCCATTACCAATAAACCAGCACTCACCGGAATGGTACAGTTTGGGAGTTTCCCACCAATGCCATTGCGATCCACCACCGCCATCACAATCGCCACTTCAGTGGCGCAACCTAAACAGCATACAGTGCAGTTTGGAAGCCTTGACCCAGTAGTCGTCAAGAGTGGAGCAGGGTCCTTTGCTAAGGCAACACGCCAGCAGCCTAACGTTGAAATAGACGTTAGCCTCAGTGAAGCCGCAGCTCTGGAGGTTGCGAAACCTAGATCGAATGCCGTGTTGAGGATGCACGAGGAAGCAAACAAGGAGAGAGCACTCTTTTTGGACTGGGAGGCTAGTCTGAAGAGAAGCTCGTATGGAATTGCTGAGAACGAGAAAGTTGTGATGACAACTTGTGGCGTCAGCAAGATAGTGCCCAGAAGTTCAAGGGCAATGAAGCAAAAGCGCGCAAGGGAGAGGCGTAGAGCGCAGCAACCAATTATACTAAAATGGGAGCCTAAATTGAGCGGGATCTCAATCGGAGGAGGGCTCTCTGCGAGCGCAATCGAAGCAGAAGAGGTTCGCACAAAGTGGCCGCTTCACAAAACACCGTCAATGAAGAAGAGGACGGTGCACAGAATATGCAAGATGAACGACCAAGGAGTTGACATGTTGATACGATCCCTGGTTAAGATTTTCAAGACTAAGAGTGCCAACATTGAGTACATCGGAAAGAAGTCGGTTAAGGTCGATTTCATCAGAAAAGGACGGACGAAATTCGCAAGAATTCAAGTAGCACACTTACTCGGGAAGAGAGCACAGCGCGACTTATCAACTGGAATGGAAGAAAACCATTTCATTGACATTCTCAGCGGGTACTCAGGTAACAAAACAACCATAAATCCAGGAGTGGTCTGTGCAGGTTGGAGTGGCATAGTCGTTAGAAATGGAATTCTAACCCAGAAACGAAGCAGAAGTCCATCAGAGGCCTTTGTAATTAGAGGTGAGCACGAAGGCAAGTTGTACGATGCCAGGATCAAAGTCACGAGGACAATGAGTCACAAGATTGTGCACTTTAGTGCAGCAGGAGCCAACTTCTGGAAAGGCTTCGACAGATGCTTTCTCGCATACCGTAGTGACAATCGCGAGCATACATGCTATTCAGGGCTAGATGTCACTGAGTGCGGCGAGGTGGCAGCACTAATGTGTTTGGCTATGTTCCCATGCGGAAAGATAACCTGCCCTGACTGTGTAACAGATAGTGAGCTATCCCAAGGACAAGCAAGCGGACCATCTATGAAGCACAGGTTGACACAGCTACGCGATGTCATCAGGTCAAGCTACCCACGCTTCAAGCATGCAGTGCAGATACTAGATAGGTATGAGCAATCACTGAGCAGTGCAAACGAGAACTACCAAGACTTCGCAGAAATCCAGAGTATAAGCGATGGAGTTGAGAAAGCTGCATTCCCACACGTCAACAAGCTAAACGCAATATTGATCAAAGGGGCCACAGCGACAGGGGAGGAATTCTCGCAGGCTACGAAGCATTTGCTCGAGATAGCACGATACCTGAAGAACAGAACTGAGAACATTGAGAAGGGTTCACTGAAGTCCTTTCGCAACAAGATTTCTCAGAAAGCGCACATCAACCCAACACTAATGTGCGACAACCAGCTCGATAGGAATGGAAATTTCATATGGGGTGAGAGAGGATACCATGCAAAACGATTCTTCAGCAACTACTTTGAGATAATCGATCCAAAGAAAGGCTACAACCAATACGAGACAAGAGTGGTACCAAATGGGTCACGGAAACTTGCGATCGGCAAATTAATAGTCCCAACGAACTTCGAAGTTCTAAGGGAACAGATGAAAGGCGAACCAGTAGAACCATACCCAGTAACAGTCGAGTGTGTGAGCAAGTTACAGGGTGACTTCGTCCATGCATGTTGTTGTGTCACAACAGAATCAGGCGATCCAGTCTTGTCCGAAATAAAAATGCCAACCAAACACCATCTAGTGATTGGCAACAGCGGCGATCCAAAGTACATAGATCTCCCTGAGATCGAGGAGAATAAAATGTACATAGCGAAAGAAGGCTATTGCTACATCAATATCTTCCTAGCTATGTTGGTAAATGTCAAGGAGTCGCAGGCAAAGGAGTTCACGAAAGTTGTTAGGGACAAACTAGTCGGCGAGCTTGGCAAGTGGCCCACTCTGTTAGATGTAGCAACCGCCTGTTATTTCTTAAAAGTATTTTACCCAGACGTTGCTAACGCCGAATTGCCACGCATGTTAGTGGACCATAAGACAAAGATAATTCATGTTGTTGATTCATATGGGTCACTGTCAACTGGATATCACGTCCTTAAGACAAACACTGTGGAACAACTCATTAAATTCACGAGATGCAATTTGGAGTCGAGCTTGAAACACTACCGCGTCGGAGGGACAGAGTGGGAAGATACTCATGGAGCCAATAATATAGATGATCCACAGTGGTGCATCAAGAGGCTCATAAAAGGAGTCTATAGACCAAAGCAACTGAAAGAAGACATGTTGGCGAACCCTTTCCTACCGCTATATGCCCTATTGTCACCAGGTGTTATCCTGGCATTTTACAACAGTGGCTCTCTGGAGTACTTGATGAGCCATTACATCAGGGCAGACAGCAATGTCGCCGTCTTGTTGGTTGTTTTGAAATCTTTAGCGAAGAAGGTGTCAACTAGCCAAAGTGTGTTAGCCCAACTTCAAATCATTGAACGAAGTCTACCAGAGCTCGTCGAAGCAAGGGCCAATGTTAATGGGCCAGATGTCGCAGCCACGCGCGCGTGTGACAGATTCTTGGGCATGCTTTTGCACATGGCAGAACCAAACTTTGAGCTTGCGAATGGTGGATACACAATTTTGAGGGATCATAGCATCTCCATATTGGAAAAAAGTTATCTACAAATCTTGGACGAGGCATGGAACGAGTTAAGTTGGTCGGAGCGCTGTGCTATAAGATACTACTCGTCAAAGCAAGCAATCTTTACACAGAAAGATTTGCCAATGAGAAGCGAAGTCGATTTAGGCGGCAGATACAGCGTGTCAGTCGCGCCATCTTACGAATGGAGTAAACAGTGTGTGAAAGGCGTATACTTTAGTATAGGTAGTAGATTACGTAGTGGTGTATCGTGGACTAGTAGCAAGGTGTCAAATAGTGTTTGTAGGACTATTAACTATCTAGTACCGGACGTGTTTAAGTTTATAAATGTGCTTGTTTGTATCAGCTTATTAATCACGATGGCTGCCGAGGCGAATCGCATCGTCACCACGCAAAGAAGGCTCAAACTAGATGTTGAGGAGGCAGAGCGCAGGAAAATAGAATGGGAGCTTGCATTTCACCACGCCATTCTGACACAGAGTGCAGGTCAACACCCAACAATAGATGAGTTCAGAGCATACATCGATGACAAAGCACCACACCTAAGTGAGCATATCGAGCCTGAAGAAAAGGTAGTGGTTCATCAAGCGAAGAGACAATCCGAGCAAGAACTCGAGCGCATAATAGCATTTGTTGCATTGGTGCTCATGATGTTTGACGCAGAACGAAGCGACTGTGTCACAAAGATTCTCAACAAGCTTAAGGGACTAGTCGCCACTGTTGAACCTACAGTTTACCATCAGACTCTCAATGATATAGAGGATGACTTGAGTGAGAGGAACCTCTTCGTCGATTTCGAGCTTAGCAGCGACGGTGATATGCTCCAACAGCTTCCAGCTGAAAAGACATTTGCCTCATGGTGGAATCATCAACTAAGCAGAGGATTCACAATCCCACACTACAGAACAGAAGGGAAGTTCATGACTTTTACCAGAGCAACTGCCACGGAAGTCGCGAGTAAAATAGCACACGAAAGTGACAGAGACATATTGCTAATGGGAGCAGTAGGATCAGGTAAGTCAACTGGCTTGCCATATCATCTCTCCAGAAAAGGGAACGTATTGCTCCTTGAGCCGACTCGGCCACTTGCAGAAAACGTACACAAGCAGTTGTCGCAGGCACCGTTCCATCAGAACACAACTCTTAGGATGCGTGGACTAACAGCATTCGGGTCGGCGCCAATCTCAGTAATGACCAGTGGTTTTGCACTCAATTACTTTGCAAACAACAGAATGCGAATTGAAGAATTTGACTTTGTCATATTTGATGAATGTCACGTTCATGACGCCAATGCAATGGCGATGAGATGTTTGCTACATGAGTGTGACTATTCTGGCAAAATTATCAAAGTTTCAGCCACACCACCAGGTCGAGAAGTCGAGTTCTCCACTCAGTACCCCGTATCGATAAGCACAGAAGACACACTATCGTTCCAGGATTTTGTGAATGCACAGGGTAGTGGAAGCAATTGTGATGTGGTTTCAAAAGGAGACAATATCCTCGTGTATGTAGCAAGCTACAATGAGGTAGACGCGCTTTCAAAACTTCTAATTGAAAGAGACTTCAAAGTCACGAAGGTTGACGGAAGAACGATGAAAGTTGGAAACATCGAGATCACTACAAGTGGAACACCTAGCAAGAAGCACTTCATAGTTGCAACCAATATCATTGAGAACGGTGTTACTCTAGACATCGATGTGGTTGCTGATTTTGGAACGAAGGTACTCCCATACCTTGATACAGACAGCAGAATGCTTAGCACAACAAAGACAAGCATCAACTATGGGGAGCGTATCCAAAGACTAGGAAGAGTCGGACGGCACAAGCCAGGTCACGCTCTGCGAATAGGTCACACAGAGAAGGGGTTGAGTGAAGTTCCAAGTTGTATTGCAACAGAAGCAGCTTTGAAGTGCTTCACGTATGGGCTTCCAGTGATCACCAACAACGTCTCGACAAGCATTCTTGGTAACGTAACGGTAAAGCAGGCACGAACAATGTCTGTATTTGAGATAACACCGTTCTACACAAGCCAAGTGGTGAGATATGATGGCTCCATGCACCCACAGGTGCACGAACTTTTAAAGAGGTTCAAACTCAGAGACTCTGAGATTGTTTTGAATAAATTAGCCATACCTCACCGAGGAGTGAACGCTTGGCTCACAGCTAGTGAGTATGCACGACTTGGCGCGAATGTTGAAGATAGGCGT---------GACGTTCGAATTCCTTTTATGTGTCGCGACATCCCAGAAAAACTTCATCTAGACATGTGGGATGTGATTGTCAAATTCAAAGGTGATGCGCGTTTCGGTCGGCTTTCAAGCGCCAGTGCGAGCAAGGTAGCTTATACTCTACAGACGGACGTCAACTCCATACAGCGAACAGTCACTATCATAGATACACTAATCGCTGAGGAGAGAAGGAAGCAGGAATACTTCAAGACGGTAACCTCCAACTGTGTTTCTTCTTCGAACTTCTCACTGCAGAGCATAACAAATGCGATAAAATCTCGTATGATGAAAGATCACACGTGCGAGAACATATCAGTGCTTGAAGGAGCGAAGTCACAGTTACTCGAGTTTAAAAACCTGAATGCTGATCACTCATTTGCCACAAAAACCGATGGAATATCTCGGCATTTCATGAGTGGGTTTGGAGCTCTTGAGGCAGTTCACCATCAAAACACCAGCGACATGAGTAAATTCCTCAAGCTTAAGGGCAAATGGAACAAAACGCTAATCACGCGAGATGTGCTGGTGCTTTGTGGAGTCCTTGGAGGTGGATTGTGGATGGTTATTCAGCACCTGCGGTCAAAGATTTCCGAACCTGTAACCCACGAAGCGAAAGGCAAGAGGCAAAGACAGAAACTAAAGTTTCGCAATGCCCGAGACAACAAGATGGGTAGAGAAGTGTACGGAGAGGACGATACCATAGAACACTTCTTCGGTGATGCCTACACAAAGAAAGGGAAGAGCAAGGGTAGGACACGTGGTCTCGGACACAAGAATAGAAAGTTCATCAACATGTACGGGTTTGATCCTGAAGATTTCTCTGCAGTTCGTTTCGTGGATCCACTCACAGGAGCCACGTTGGACGACAACCCATTCACAGACATCGCTCTTGTGCAAGAGCACTTTGGTAACATAAGAATGGACTTACTCGGGGAGGATGAGCTGGACTCAAATGAGATACGCATGAATAAGACAATTCAGGCCTACTACATGAACAATAAAACAGGCAAGGCTTTGAAGGTGGATCTGACACCGCACATACCTCTCAAGGTGTGTGATCTTCATGCAACCATTGCTGGATTCCCAGAGCGAGAGAACGAACTGAGGCAGACTGGAAAGGCTCAGCCCATTAACATAGACGAAGTGCCAAGAGCTAATAATGAACTCGTCCCAGTGGACCATGAGAGTAACTCCATGTTCAGAGGGTTGCGTGACTACAACCCAATATCAAACAACATTTGTCATCTCACAAATGTTTCAGATGGAGCATCAAACTCGTTATATGGAGTCGGTTTCGGACCACTCATATTAACGAACCGACACCTCTTTGAGCGGAATAACGGTGAACTCATAATAAAATCACGACATGGCGAGTTCGTGATTAAAAACACAACTCAGCTACATTTGCTACCGATTCCAGACAGAGATCTTCTGCTAATCCGGTTACCGAAGGACGTCCCACCCTTTCCACAGAAATTGGGTTTCAGGCAACCTGAGAAAGGTGAACGAATTTGCATGGTGGGGTCCAATTTCCAAACCAAGAGCATAACGAGTATAATCTCTGAGACTAGCACAATAATGCCAGTGGAAAACAGTCAGTTTTGGAAACACTGGATTAGCACGAAAGACGGCCAATGCGGAAGTCCAATGGTGAGCACGAAAGACGGGAAAATACTTGGATTACACAGCCTAGCAAACTTCCAGAACTCCATCAATTACTTTGCTGCTTTCCCAGATAATTTTGCCGAGAAGTATCTTCATACCATTGAAGCACACGAGTGGGTCAAGCATTGGAAATACAACACTAGTGCCATCAGTTGGGGCTCTTTGAATATACAAGCATCGCAACCGTCAGGCTTGTTTAAAGTAAGCAAGCTAATCTCAGACCTCGACAGCACAGCAGTCTACGCACAAACCCAGCAGAATCGGTGGATGTTCGAGCAGCTCAATGGGAACTTGAAAGCGATAGCACACTGCCCTAGCCAGCTTGTGACAAAGCACACAGTTAAAGGAAAATGTCAGATGTTTGACTTGTATCTCAAGTTACACGATGAAGCACGAGAGTATTTCCAACCGATGCTGGGCCAGTACCAAAAGAGCAAACTCAATCGAGAAGCATATGCAAAGGATCTTCTGAAATATGCAACACCAATCGAAGCAGGAAACATCGACTGTGATCTGTTTGAAAAGACAGTTGAAATAGTCATATCAGATCTGCGAGGTTATGGTTTCGAAACATGCAATTATGTCACTGATGAAAACGACATATTCGAAGCTCTTAACATGAAATCCGCAGTTGGAGCGTTGTATAAAGGAAAGAAGAAGGATTACTTCGCTGAGTTCACACCCGAGATGAAAGAAGAAATACTGAAACAAAGTTGTGAACGGCTCTTCTTAGGAAATATGGGGGTGTGGAACGGCTCGTTGAAGGCAGAGTTACGACCACTAGAAAAAGTGGAAGCAAACAAAACACGGACATTTACTGCCGCACCACTAGACACACTATTGGGTGGAAAGGTTTGCGTGGATGATTTCAACAACCAGTTCTATGATCACAACCTTAGAGCTCCTTGGAGCGTTGGCATGACAAAGTTTTATTGTGGTTGGGATCGCTTGTTGGAGTCGTTGCCAGATGGTTGGGTGTATTGCGATGCTGATGGCTCACAGTTTGACAGCTCGCTATCACCATACTTGATCAATGCAGTACTCAATATCCGCTTAGGATTCATGGAAGAGTGGGACGTAGGGGAGGTAATGTTGAGAAATTTGTACACCGAAATTGTGTATACCCCTATCTCTACACCAGATGGTACACTCGTCAAGAAATTCAAAGGAAACAATAGCGGACAGCCATCGACTGTTGTAGACAACACGCTCATGGTCATACTGGCAGTCAACTATTCACTCAAGAAAAGTGGAATTCCAAGTGAGTTGCGCGACAGCATCATCAGATTCTTCGTCAACGGAGATGATTTACTGCTAAGCGTACACCCAGAGTATGAGTATATCCTTGACACTATGGCAGACAACTTTCGTGAACTGGGCCTGAAGTATACTTTCGACTCAAGGACCAGGGAAAAAGGAGACCTTTGGTTTATGTCACACCAAGGACACAAAAGAGAGGGAATCTGGATTCCCAAGCTCGAGCCAGAGCGAATAGTATCGATTCTAGAATGGGATCGGTCGAAAGAGCCATGCCATCGACTAGAGGCAATCTGCGCAGCGATGATTGAGTCGTGGGGATACGACAAGTTAACCCACGAGATACGTAAGTTTTACGCGTGGATGATTGAACAAGCTCCATTTAGCTCCCTAGCACAAGAAGGGAAAGCTCCTTACATAGCGGAAACAGCGCTGAGGAAGCTCTACCTTGACAAGGAACCAGCTCAAGAGGATCTCACCCATTATCTGCAAGCAATCTTTGAGGATTATGAAGATGGTGCTGAGGCTTGTGTTTATCACCAGGCAGGTGAGACGCTTGATGCAGGTTTGACAGACGAGCAAAAGCAGGCGGAGAAGGAGAAGAAGGAGAGAGAGAAGGCAGAAAAGGAACGAGAGAGGCAGAAGCAGTTGGCACTCAAGAAAGGCAAGGATGTTGCACAAGAAGAGGGAAAACGCGACAAGGAAGTAAACGCTGGAACCTCTGGAACTTTCAGTGTACCCAGACTTAAGAGCCTGACAAGCAAGATGCGCGTGCCAAGATACGAGCAAAGAGTGGCTCTAAACCTCGATCACCTAATCCTATACACGCCGGAGCAGACGGACTTATCCAACACACGTTCAACGCGAAAGCAGTTTGACACATGGTTTGAAGGTGTAATGGCTGATTACGAACTGACGGAGGACAAAATGCAAATCATTCTCAATGGTTTAATGGTCTGGTGCATTGAGAACGGAACCTCCCCAAACATAAACGGAATGTGGGTGATGATGGACGGCGATGATCAGGTGGAATTCCCGATCAAACCGCTCATTGACCACGCCAAACCCACATTTAGGCAGATAATGGCCCATTTCAGTGACGTAGCTGAAGCGTACATTGAAAAGCGTAACCAAGACCGACCATACATGCCACGATATGGTCTTCAGCGCAATTTAACCGACATGAGCTTAGCTCGATACGCGTTTGATTTCTATGAAATGACTTCTAGAACTCCAATACGTGCGAGAGAAGCACACATCCAGATGAAAGCAGCAGCACTGCGTGGCGCAAATAATAATTTGTTCGGCTTGGATGGAAACGTTGGTACAACGGTAGAGAACACGGAGAGGCATACGACCGAGGACGTTAATCGGAACATGCATAACTTACTTGGCGTTAAGGGGTTA
>BAC79423
ATGGCAGCAGTTACATTTGCAACCGCAATCACTAACACCACCGCAAGCAGATCAGCAACCACCGGAATGGTGCAATTTGGGAATTTCCCACCAGTGCCGTTGCGATCCACCATCGCTACCACAGATGTCACCCCAGTGGCACAACCCAAGCTGTACACAGTGCAGTTCGGAAGCCTTGACCCGATTGTCGTCAAGGGTAAAGCAGGGTCCTCTGCTAAGGCAACCTGCCAGCAGCCTAGCAGTGAAATAAATGCTAGCCTCAAGGAAGCCGCAGCTTTGGAGGTTGCAAAACCCAAACCGAATGCCGTGTTAAGGATGCACGAGGAAATGAACAAGGAGAGAGCACTCTTCTTAGACTGGGAAACCAGTTTAACAAGGCGCTCATATGGCATTGCTGACAACGAGAAAGTCATCATGACAGCTCGTGGTGTTAGCAAGATAGTGCCTAGGAGCTCAAGGGCGATGAAACAAAAGCGCGCAAGAGAAAGGCGCAGGGCACAACAACCAATTGTGCTGAAATGGGAGCCCAAGTTGAGCACAATCTCAATTGGAGGAGGACCCTCCGCAAATATGATTGAGGCAGAAGAAGTTCGCACGAAGTGGCCGTTACATAAAACACCATCAATGAAGAGGAAGACGGTGCACAGAAGATGCAAGATGAATGATCAAGGAATTGACATGTTAATGCGTTCTTTGATTAAAATCTTTAAGGCGAAGAGTGCGAATATTGAGTTCATTGGAAGGAAGTCCATTAAAGTGGATTTCGTAAAGAAAGAGCAAACGAAGTTTGCCAGAGTACAAGTAGTGCATTTGCTTGGAAAGCGAGCACAGCGCGACCTGTTGACTGGTGCAGAAGAAAACCACTTCATTGACACCCTAAGCACCTATTCAGGAAATAGGAAAATCATAAACCCAGGAGTGGTGTGCGCTGGTTGGAGTGGCATTATTATCAGAAACGGCATCTTGACTCAGAAGCGGAGCAGAAGTCCTTCGCAAGCTTTTGTGATTCGAGGGGAACACGAAGGGAAGTTGTATGACGCCAGAGTTAAGGTCACAAAAGTGATGAGCCACAAAATCATACACTATAGTGCGGCAGGAGCCAACTTTTGGAAAGGATTTGACAGGTGTTTCCTCGCATATCGAGGTGACAACCGTGAACACACATGTTATACGGGATTGGATGTCACCGAGTGTGGAGAAGTTGCAGCGCTAATGTGTTTAGCCATGTTCCCATGTGGAAAAATAACTTGTCCTGACTGCGTAACAGACAGCGAGTTGTCTCAAGGGCAGGCAAGTGGACCATCCATAAAACACAAGTTAGCACAACTACGTGAGGTTATCAAGTCCAGTTATCCACGGTTTAAACATGCAGTGCAAATACTCGACAGATATGAGCAGTCATTGAGCAGTGCAAATGAGAACTACCAGGACTTTGCGGAAATTCAAAGCATAAGTGATGGAACAGACAAAGCAGCGTTTCCGCACATTAACAAGCTAAATGCAATATTAATTAAGGGAGCGACAGCAACTGGAGAGGAATTCTCGCAAGCAACAAAGTACTTGCTTGAGATAGCCCGGTATCTGAAGAATAGAACCGAGAATATTGAAAAGGGTTCACTTAAATCCTTCCGCAATAAAATCTCTCAAAAGGCGCACATAAACCCAACATTGATGTGTGACAATCAGCTCGACAAGAACGGCAACTTCATATGGGGCGAGAGAGGTTATCACGCGAAGCGGTTCTTTAGTAACTACTTTGAGATAATCGATCCAAAGAAAGGCTACACTCAATACGAGACGAGAATAGTGCCGAACGGGTCACGAAAGCTCGCAATTGGTAAACTCATAGTCCCGACGAACTTTGAAGTCCTGAGGGAGCAGATGAAAGGCGAACCCATAGAACCACATCCAATCACAGTTGAGTGCGTAAGCAAGCTACAGGGCGACTTCGTTCATGCGTGCTGCTGTGTTACAACAGAGTCAGGCGACCCAGTCTTGTCTGAAATTAAAATGCCAACTAAGCACCATCTGGTAATTGGTAATAGCGGCGACCCAAAGTACATCGATCTCCCTGAAATTGAGGAAAACAAGATGTTCATAGCGAAAGAAGGTTATTGCTACATTAATATTTTCTTAGCTATGCTAGTTAATGTTAAAGAGTCGCAAGCAAAAGAATTTACAAAAGTAGTCAGAGACAAACTGGTTGGAGAACTTGGCAAATGGCCCACTTTGTTGGATGTAGCGACTGCTTGTTACTTCCTAAAAGTGTTTTACCCTGATGTCGCTAACGCTGAATTGCCACGCATGCTAGTGGATCACAAAACGAAGATTATCCACGTGGTCGACTCGTATGGGTCACTGTCAACAGGATACCACATCCTTAAGACAAACACCGTGGAACAACTTATCAAATTCACTAGGTGCAATTTAGAATCAAGTTTGAAGCACTATCGTGTCGGAGGCACCGCATGGGAAGAAGCCCATGGATTCAATAACATAGACGATCCACAATGGTGCATTAAAAGGCTCATTCAAGGAGTGTACAGGCCAAAGAAGTTGAGGGAAGACATGCTGACAAACCCTTTTCTACCACTGTACGCTTTGTTATCACCAGGAGTAATTCTAGCATTCTATAACAGTGGCTCATTGGAGTACCTCATGAATCACTACATTAGAGCAGATAGCAACGTAGCTGTCCTGTTAGTAGTGCTAAAATCTCTAGCAAAGAAAGTATCAACCAGCCAGAGTGTGTTAGCTCAACTCCAAATAATCGAGCGAAGTCTGCCGGAACTCGTGGAAGCAAGGGCTAATATAACCGGACCAGATGAAGCAGCCTCCCAGGCATGCAATAGATTCCTGGGCATGCTCATCCATATGGCAGAACCAAATAACGAATTAGCAGATGGCGGATATACAATCCTGAGGGATCATAGTATCTCTATCTTAGAAAAAAGTTATCTGCAAATCTTGGACGAAGCATGGAACGAATTAAGCTGGTCGGAGCGTTGTGCTATAAAATACTACTCGTCAAAGCAAGCAATCTTTTCACAGAAAGATTTGCAAATGCGAAGCGACGTCGATTTAGGCGGCAGATACAGCGAGTCAGTTACGTCCTCCTACGAGTGGGGTAAACAACGCGTGAAAAGCGTGTATTCTAATGCATGTAATAAAGTACGTAGTAGTGTATCTTGGACTAGTAGCAAAGTTTCAAGTAGCGTTTGTAAAACAATCAACTATTTGGTACCGGATGTGTTCAAATTCATTAATGTATTAGTTTGCATTAGTTTATTAGTCACAATAGCTGCTGAAGCAAATCGTATTGTCACCACGCAGAGGAGACTCAAACTGGACATCGAGGAAACAGAGCGTAAGAAGATTGAATGGGAACTCGCATTCCATCATGCTATTCTAACGCAAAGTGCAGGACAGCACCCAACACTAGATGAGTTCACAACATACATTGGTGAGAAAGCACCTCATCTTAGTGAGCACATTGAACCAGAGGAAAAGGCAGTAGTGCACCAAGCAAAGAGACAATCTGAGCAGGAACTTGAACGAGTGATAGCTTTTGTCGCCTTGGTTCTCATGATGTTTGACGCAGAACGCAGTGATTGTGTCACGAAGATCCTCAACAAGCTGAAGGGGTTAGTATCAACTGTGGAACCTACAGTTTACCATCAAACACTTAATGATATCGAAGATGACTTGAGTGAGAGGAATCTCTTTGTTGACTTTGAACTTAGTAATGATGGTGAAATTCTCCAGCAGCTCCCAGCTGAGAAAACGTTTGCCTCGTGGTGGAATCATCAATTAAGTAGAGGATTCACAATCCCGCACTACAGAACAGAAGGAAAGTTTATGACCTTCACCAGGGCAACCGCCACAGAAGTTGCGGGTAAGATAGCACATGAGAGTGATAGAGATATACTCCTCATGGGGGCGGTGGGATCAGGCAAGTCAACTGGTCTACCATATCACCTTTCCAGAAAAGGGAATGTATTGCTTCTCGAACCCACTCGACCACTCGCAGAAAACGTGCACAAGCAATTGTCGCAGGCACCATTTCATCAGAACACGACTCTTCGAATGCGTGGATTGACATCGTTTGGATCGGCACCGATCTCGGTGATGACTAGTGGTTTCGCACTTAACTATTTCGCAAACAATCGAACAAGGATTGAAGAGTTTGACTTTGTCATATTCGATGAATGTCACGTTCACGACGCTAATGCAATGGCGATGAGATGTTTGCTACATGAGTGCGACTACTCCGGCAAGGTTATAAAGGTTTCCGCTACACCACCAGGTCGCGAGGTTGAATTCTCCACTCAATATCCTGTAACAATTAGCACAGAAGACACATTGTCATTTCAAGACTTTGTGAATGCACAGGGTAGCGGAAGTAACTGCGACGTGATCTCAAAAGGAGACAACATCCTCGTATACGTGGCAAGCTACAACGAGGTGGACACACTTTCAAAGCTTCTAATCGAGCGTGATTTCAAAGTCACAAAAGTTGACGGAAGAACAATGAAAGTCGGAAATATTGAAATCACCACGAGCGGGACACCTAGTAGGAAACACTTTATAGTCGCGACCAACATTATTGAGAACGGGGTTACCCTGGACATTGATGTTGTTGCCGACTTTGGAACAAAAGTACTCCCGTATCTTGACACGGATAATAGAATGCTTAGTACAACGAAAACAAGCATTAATTATGGGGAGCGAATCCAGAGGCTAGGGAGAGTTGGAAGACACAAGCCAGGCCACGCTCTGAGAATTGGCCATACGGAGAAAGGGTTGAGTGAAGTTCCCAGCTGCATTGCAACAGAAGCAGCCCTAAAGTGTTTTACGTATGGACTTCCAGTTATAACCAACAACGTGTCTACAAGCATTCTAGGCAATGTAACGGTAAAACAGGCACGAACAATGTCTGTGTTTGAAATAACACCGTTCTACACAAGCCAAGTGGTGAGATATGATGGCTCGATGCATCCTCAGGTCCACGCGCTTTTGAAGAGGTTCAAGCTCAGAGATTCTGAAATTATCTTGAACAAATTAGCCATACCTAACCGAGGAGTAAATGCTTGGCTCACAGCTAGTGAGTATGCACGACTTGGTGCAAACGTTGAGGACAGGCGT---------GACGTACGGATCCCTTTCATGTGTCGAGACATCCCAGAAAAACTCCATCTAGAGATGTGGGATGTGATTGTCAAGTTCAAAGGCGATGCAGGCTTCGGGCGACTTTCAAGCGCCAGCGCAAGCAAAGTAGCCTACACCTTGCAAACAGACGTCAACTCCATTCAGCGAACAGTCACTATTATAGATACACTAATCGCTGAGGAGAGAAGGAAGCAGGAGTACTTCAAAACAGTAACCTCCAACTGTGTCTCTTCTTCAAACTTCTCACTACAGAGCATCACGAATGCCATAAAATCTCGTATAATGAAAGATCACACGTGCGAGAATATATCAGTGCTTGAAGGAGCAAAGTCACAGTTACTCGAGTTCAGAAACTTAAACGCTGATCACTCGTTCACTACTAAGTCTGACGGGATTTCTCGCCATTTTATGAGTGAATATGGAGCACTCGAGGCAGTTCACCATCAAAACACTAACGACATGAGCAAGTCCTTAAAGTTGAAGGGCAAATGGAACAAAACGCTTATCACGCGTGATGTGTTAGTGATTTGTGGAGTTCTTGGAGGTGGAATATGGATGATCATCCAACACCTGCGTATGAAGATCTCCGAACCCGTGACTCACGAGGCAAAAGGCAAGAGGCAGAGACAGAAGTTGAAGTTTCGCAATGCCCGCGACAACAAAATGGGTAGGGAGGTTTACGGAGAAGACGACGTCATTGAACACTTCTTTGGAGATGCTTACACAAAGAAAGGAAAGAGTAAAGGTAGAACTCGTGGCCTCGGCCATAAAAACAGGAAATTCATCAATATGTATGGATTCGATCCTGAAGACTTCTCTGCAGTTAGATTCGTAGATCCACTCACAGGGGCAACGATAGATGAAAGTCCAATCATGGACATAGCCCTTGTGCAGGAACATTTCGGAAAAATACGAATGAATTTACTTGGAGAAGACGAACTGGAACCCGATGAGTTGCGAATGAATAAGACAATTCAGGCTTACTACATGAATAACAAAACAGGTAAAGCCCTGAAAGTGGATTTGACACCACACATACCATTAAAGGTATGTGACCTTCATGCAACGATCGCTGGTTTCCCGGAACGAGAACACGAACTGAGGCAAACTGGAAAAGCCCAGCCTATGAACTTAAGTGAAGTACCTAAAGCTAACACTGAGCTAATTCCAGTTGACCATGAAAGTAGCTCCATGTTTAGAGGGTTGCGCGACTACAACCCAATATCCAATAACATTTGTCATCTTACAAATGTGTCAGATGGAGCATCAAATTCGTTGTATGGGGTTGGTTTCGGACCACTCATATTAACGAACCGGCATCTCTTTGAAAGGAATAATGGTGAACTCGTGATAAAGTCAAGACATGGTGAGTTTGTGATTAAGAACACGACTCAGCTACACTTGCTACCGATTCCGGACAGGGACCTTCTGCTAATCCGACTACCTAAAGACATTCCACCCTTCCCACAAAAACTGGGATTTAGACAACCCGAGAAGGGTGAGAGGATCTGTATGGTAGGTTCTAACTTTCAGACAAAAAGCATTACGAGTGTGGTTTCTGAGACTAGCACAATAATGCCAGTGGAGAATAGCCAATTTTGGAAGCACTGGATTAGCACCAAGGATGGCCAATGTGGAAGCCCGATGGTGAGCACAAAGGATGGAAAAATACTTGGGCTACACAGCCTGGCAAATTTCCAGAATTCCATCAACTACTTTGCTGCCTTCCCAGATGATTTTGCTGAGAAGTACCTCTACACTATTGAGGCACACGAGTGGGTCAAGCATTGGAAGTACAACACCAGTGCAATTAGTTGGGGCTCCCTAAATATACAAGCATCGCAGCCAGCGGGCTTATTTAAAGTGAGCAAACTAATATCAGACCTTGACAGCACAGCGGTTTATGCACAAACACAGCAGAACCGCTGGATGTATGAACAGCTGAATGGGAACTTAAAGGCAATAGCACACTGCCCTAGTCAACTCGTGACGAAGCATACAGTTAAAGGGAAGTGCCAGATGTTCGACTTGTACCTCAAGTTGCATGATGAAGCGCGAGAATACTTCCAGCCAATGTTAGGGCAGTACCAGAAGAGTAGACTCAATCGAGAGGCATACGCAAAGGATCTTCTCAAATATGCAACGCCAATCGAAGCGGGAAATATTGATTGTGATCTGTTTGAAAAGACAGTTGAGACAGTCATATCAGACTTGCGAGGTTACGGTTTTGAGACGTGTAATTACGTCACTGATGAGATCGACATATTCGAAGCTCTGAATATGAAATCCGCAGTCGGAGCATTGTATAAAGGCAAGAAGAAAGATTATTTTGCTGAGTTCACGCCCGAGATGAAAGAAGAAATACTCAAACAAAGTTGTGAACGCCTCTTTCTTGGGAAGATGGGAGTCTGGAATGGCTCACTAAAGGCAGAATTGCGACCACTAGAGAAAGTGGAAGCAAACAAAACACGGACGTTTACAGCTGCGCCACTAGATACACTGTTAGGTGGGAAAGTCTGTGTGGACGACTTCAACAATCAGTTCTATGACCACAACCTTAGAGCTCCGTGGAGCGTAGGTATGACAAAGTTCTATTGTGGTTGGGACCGCTTGCTAGAGTCACTACCAGATGGTTGGGTTTACTGCGATGCTGATGGGTCACAGTTCGATAGTTCACTATCGCCATACTTGATTAACGCAGTGCTCAACATCCGCTTGGAATTTATGGAAGAGTGGGACATAGGGGAAGTGATGCTAAGAAACTTGTATACCGAGATTGTGTACACCCCTATCTCGACACCAGATGGCACACTCGTCAAGAAGTTCAAAGGGAACAATAGCGGACAACCGTCAACAGTCGTGGACAACACGCTCATGGTCATATTAGCAGTCAATTACTCACTCAGGAAGAGTGGAATTCCAAGTGAATTGCGTGATAGCATCATCAGGTTTTTCGTCAATGGAGATGACTTGCTGCTAAGCGTACATCCAAAGTACGAGTATGTCCTTGACACTATGGCGGATAATTTCCGTGAACTGGGCTTGAAGTATACCTTCGATTCAAGAACCACAGAAAAAGGTGACCTTTGGTTTATGTCGCACCAGGGACACAAAAGAGAAGGAATCTGGATCCCAAAGCTGGAACCAGAGCGAATAGTATCGATCCTAGAGTGGGATCGATCAAAAGAGCCATGCCACCGACTTGAGGCAATCTGCGCAGCAATGATTGAATCGTGGGGATATGACAAGTTGACCCATGAAATACGCAAGTTTTATGCATGGATGATCGAACAGGCTCCATATAGCTCTCTAGCACAAGAGGGAAAAGCTCCTTACATAGCGGAAACGGCACTAAGGAAACTTTACCTTGACAAAGAACCAGCTCAAGAAGATCTTACTCAATACTTACAAGCAATCTTCGAAGATTACGAAGATGGTGCTGAAGTGTGTGTTTATCACCAGGCAGGTGAGACGCTTGATGCCGATGTAACAAAAGAGCAGAAGCAAGCTGAAGAGGAGAGGAAGGAGAGAGAGAGATCAGAGAAAGAGCGAGAAAGGCAAAAACAGCTAGCGCTTAAGAAAGGCAAAAACGCAGCACAAGAAGAGGGCGAACGCGACAAGGAAGTAAACGCTGGAACCTCTGGAACTTTCAGTGTACCCAGACTTAAGAGTCTGACAAGCAAGATGCGCGTGCCAAGATACGAGCAAAGAGTGGCTCTGAACCTCGATCATCTAATCCTATATACGCCGGAGCAGACGGATCTATCCAACACACGTTCAACGCGAAAGCAGTTTGACACATGGTTTGAAGGTGTAATGGCTGACTACGAACTGACGGAGGACAAAATGCAAATCATTCTCAATGGTTTAATGGTCTGGTGCATTGAGAACGGAACCTCCCCGAACATAAACGGAATGTGGGTGATGATGGACGGCGATGATCAGGTGGAATTCCCGATCAAACCGCTCATTGACCACGCCAAACCCACATTTAGGCAGATAATGGCCCATTTCAGTGACGTAGCTGAAGCGTACATTGAAAAGCGTAACCAAGACCGACCATACATGCCACGATATGGTCTTCAGCGCAATTTAACCGACATGAGCTTAGCTCGATACGCATTTGATTTCTATGAAATGACTTCTAGAACTCCAATACGTGCGAGAGAAGCACACATCCAGATGAAAGCAGCAGCACTGCGTGGCGCAAATAACAATTTGTTCGGCTTGGATGGAAACGTTGGTACAACGGTAGAGAACACGGAGAGGCATACGACCGAGGACGTTAATCGGAACATGCATAACTTACTTGGCGTTAAGGGGTTA
>BAC79424
ATGGCAGCAGTTACATTTGCAACCGCAATCACTAACACCACCGCAAGCAGATCAGCATCCACCGGGATGGTACAATTTGGGAATTTCCCATCAGTGCCGTTGCGATCCACCGTCGCTACCACAGCTACCACCCTAGTGGTACAACCCAAGCTGTACACAGTACAGTTCGGAAGCCTTGACCCGATTGTCGTCAAGGGTAAAGCAGGGTCCTCTGCTAAGGCAACCTGCCAGCAGCCTACCGGTGAAATAAACGCTAGCCTCAAGGAAGCCGCAGCTTTGGAGGTTGCAAAACCCAAACCGAATGCCGTGTTAAGGATGCACGAGGAAATGAGCAAGGAGAGAGCACTCTTCTTAGACTGGGAAACCAGTTTAACAAGGCGCTCATATGGCATTGCTGACAACGAGAAGGTCATCATGACAGCTCGTGGTGTTAGCAAAATAGTGCTTAGGAGCTCAAGGGCGATGAAACAAAAGCGCGCAAGAGAAAGGCGCAGGGCACAACAACCAATTGTGCTAAAATGGGAGCCCAAGTTGAGCGAAATCTCAATTGGAAGAAGACCCTCCGCAAACATGATTGAGGCAGAAGAAGTTCGCACGAAGTGGCCGTTGCATAAAACACCATCAATGAAGAAGAAGACGGTGCACCAAACATGCAAGATGAATGATCAAGGAATTGACATGTTAATGCGTTCTTTGATTAAAATCTTTAAGGCAAAGAGTGCGAACATTGAGTTCATTGGAAGGAAGTCCATTAAAGTGGATTTTGTAAAGAAAGAGCAAACGAAGTTTGCCAGAGTACAAGTAGTGCATTTGCTTGGAAAGCGGGCACAACGCGACCTGTTGACTGGTGCAGAAGAGAACCACTTCATTGACACCCTAAGCACCTACTCAGGAAATAGGAAAATCATAAACCCAGGAGTGGTGTGCGCTGGTTGGAGTGGCATTGTTATCAGAAACGGCATTTTGACCCAGAAGCAGAGCAGAAGTCCTTCGCAAGCCTTTGTGGTTCGAGGAGAACATGAAGGGAAGTTGTATGACGCCAGAGTCAAGGTCACAAAGGTGATGAGCCATAAAATCATACACTATAGTGCGGCAGGAGCCAATTTTTGGAAAGGATTTGACAGGTGTTTCCTCGCATATCGAGGTGACAACCGTGAACATACATGTTATACGGGATTGGATGTCACCGAGTGTGGAGAAGTTGCAGCGCTAATGTGTTTAGCCATGTTCCCATGTGGAAAAATAACTTGTCCTGACTGCGTAACAGACAGCGAGTTGTCTCAAGGGCAGGCAAGTGGACTATCCATAAAACACAAGTTAGCACAACTACGTGAGGTTATCAAGTCTAGTTATCCACGGTTTAAACATGCAGTGCAAATACTCGACAGATATGAGCAGTCATTGAGCAGTGCAAATGAGAACTACCAGGACTTTGCGGAAATTCAAAGCATAAGTGATGGAACAGACAAAGCAGCGTTTCCGCACATTAACAAACTAAACGCAATATTAATTAAGGGAGCGACAGCAACTGGAGAGGAATTCTCGCAAGCAACAAAGCACTTGCTTGAGATAGCCCGGTATCTGAAGAATAGAACCGAGAATATTGAAAAGGGTTCGCTTAAATCCTTCCGCAATAAGATCTCTCAAAAGGCGCACATAAACCCAACATTGATGTGTGACAATCAGCTCGACAAGAACGGCAACTTCATATGGGGCGAGAGAGGTTATCACGCGAAGCGGTTCTTTAGCAACTACTTCGAGATAATCGATCCAAAGAAAGGCTACACTCAATACGAGACGAGAATAGTGCCAAACGGGTCACGAAAGCTCGCAATTGGCAAACTCATAGTCCCAACGAATTTCGAAGTCCTGAGGGAGCAGATGAAAGGCGAACCTATAGAGCCACATCCAATCACAGTTGAGTGCGTAAGCAAGCTACAGGGCGACTTCGTTCATGCGTGCTGTTGTGTTACAACAGAGTCAGGCGACCCAGTCTTGTCTGAAATTAAAATGCCAACTAAGCACCACCTGGTAATTGGTAATAGCGGCGACCCAAAGTACATCGATCTCCCTGAAATTGAGGAAAACAAGATGTACATAGCGAAAGAAGGTTATTGCTACATTAATATCTTCTTAGCTATGTTAGTTAATGTTAAAGAGTCGCAAGCAAAAGAATTTACAAAAGTAGTCAGAGACAAACTGGTTGGAGAACTTGGCAAATGGCCCACTTTGTTGGATGTAGCGACTGCTTGTTACTTCCTAAAAGTGTTCTACCCTGATGTCGCTAACGCTGAATTGCCACGCATGCTAGTGGATCACAAAACGAAGATCATCCACGTAGTCGATTCGTATGGGTCACTGTCAACAGGATACCACATCCTTAAGACAAACACCGTGGAACAACTTATCAAATTCACTAGGTGCAATTTAGAATCAAGTTTGAAGCACTATCGTGTTGGAGGCACCGCATGGGAAGAAGCCCATGGGTTCAATAACATAGACAACCCACAATGGTGCATTAAAAGGCTCATTCAAGGAGTGTACAGGCCAAAGAAGCTGAGGGAAGACATGCTGACAAACCCTTTTCTACCACTGTACGCCTTGTTATCACCAGGAGTGATTCTAGCATTCTATAACAGTGGCTCACTGGAGTATCTCATGAACCACTACATTAGAGCAGATAGCAACGTAGCTGTCCTGTTAGTGGTGCTAAAATCTCTAGCGAAGAAAGTATCAACCAGCCAGAGTGTGTTAGCTCAACTCCAAATAATCGAGCGAAGTCTGCCGGAACTTGTGGAAGCCAGGGCTAATATAACCGGACCAGATGAAGCAGCCTCCCAGGCATGCAATAGATTCTTGGGCATGCTCATCCATATGGCAGAACCAAATAACGAACTAGCAGATGGCGGATATACAATCCTGAGGGATCATAGTATCTCCATCTTAGAAAAAAGTTATCTGCAAATCTTGGACGAGGCATGGAGCGAATTAAGCTGGTCGGAGCGTTGTGCTATAAAATATTACTCGTCAAAGCAAGCAATCTTTTCACAGAAAGATTTGCAAATGCGAAGCGACGTCGATTTAGGCGGCAGATACAGCGAGTCAGTCACGTCCTCCTACGAGTGGGGTAAACAACGCGTGAAAAGTGTGTATTCTAACGCATGTAATAAAGTACGTAGTAGTGTATCTTGGACTAGTAGTAAGGTTTCAAGTAGTGTTTGTAAAACAATCAACTATTTAGTACCGGATGTGTTCAAATTCATTAATGTATTAGTTTGCATTAGTTTACTAGTCACAATAGCTGCTGAAGCAAATCGTATTGTCACCACACAGAGGAGACTCAAACTGGACATCGAGGAAACAGAGCGCAAGAAGATTGAATGGGAACTCGCATTCCATCATGCTATTCTAACGCAAAGTGCAGGGCAGCACCCAACACTAGATGAGTTCACAGCATACATTGGTGAGAAAGCACCTCATCTCAGTGAGCATATTGAACCTGAGGAGAAAGCAGTAGTGCACCAAGCAAAAAGACAATCCGAGCAGGAACTCGAACGAGTGATAGCTTTTATCGCCTTGGTTCTCATGATGTTTGACGCAGAACGCAGTGATTGTGTCACGAAGATCCTCAACAAGCTGAAAGGGTTAGTGTCAACTGTGGAACCTACAGTTTACCATCAAACACTTAATGATATCGAAGATGACTTGAGTGAGAGGAATCTCTTTGTTGACTTTGAACTTAGTAATGATGGTGAGATTCTCCAGCAGCTCCCAGCTGAGAAAACGTTTGCCTCGTGGTGGAATCATCAATTAAGTAGAGGATTCACAATCCCGCACTACAGAACAGAAGGAAAGTTTATGACCTTCACCAGGGCAACCGCCACAGAAGTTGCGGGTAAGATAGCACATGAGAGTGATAGAGATATACTCCTCATGGGGGCGGTGGGATCAGGCAAGTCAACTGGTTTACCATATCACCTTTCTAGGAAGGGGAATGTATTGCTTCTCGAACCCACTCGACCACTCGCAGAAAACGTGCACAAGCAATTGTCGCAGGCACCATTTCATCAGAACACGACTCTTCGAATGCGTGGATTGACATCGTTTGGATCGGCACCGATCTCGGTGATGACTAGTGGTTTCGCACTTAACTATTTCGCAAACAATCGAACGAGGATTGAAGAGTTTGACTTTGTCATATTCGATGAATGTCATGTTCACGACGCTAATGCAATGGCGATGAGATGTTTGCTACATGAGTGCGACTACTCCGGCAAAGTCATAAAGGTTTCCGCTACACCACCGGGTCGTGAGGTTGAATTCTCCACTCAATATCCTGTGACAATTAGCACAGAAGACACATTGTCATTTCAAGACTTTGTGAATGCACAGGGTAGCGGAAGTAACTGCGACGTGATCTCAAAAGGAGACAACATCCTCGTGTACGTGGCAAGCTACAACGAGGTGGACACACTTTCAAAGCTTCTAGTCGAGCGTGATTTCAAAGTTACGAAAGTTGACGGAAGAACAATGAAAGTCGGAAATATTGAAATCACCACGAGCGGTACACCTAGTAGGAAACACTTCATAGTTGCGACCAACATTATTGAGAACGGGGTCACCCTGGATATTGATGTTGTTGCCGACTTTGGAACAAAAGTACTCCCGTATCTTGACACGGACAATAGAATGCTTAGTACAACGAAAACAAGCATTAATTATGGGGAGCGGATCCAAAGGCTAGGGAGAGTTGGAAGACACAAGCCAGGCCACGCTCTGAGGATTGGCCACACGGAGAAAGGGTTGAGTGAAGTTCCAAGCTGCATTGCAACAGAAGCAGCTCTAAAGTGTTTTACGTATGGACTTCCAGTTATAACCAACAACGTGTCTACAAGCATTCTAGGCAATGTAACGGTGAAACAGGCACGAACAATGTCTGTATTTGAAATAACACCGTTTTACACAAGCCAAGTGGTGAGATATGATGGCTCGATGCATCCTCAGGTCCATGCGCTTTTGAAGAGGTTCAAGCTCAGAGATTCTGAAATTGTCTTGAACAAATTAGCCATACCTAACCGAGGAGTAAATGCTTGGCTCACGGCTAGTGAGTATGCACGACTTGGTGCAAACGTTGAGGACAGGCGT---------GACGTACGAATCCCTTTCATGTGTCGAGACATCCCAGAAAAACTCCATCTAGAGATGTGGGATGTAATTGTCAAGTTCAAAGGCGATGCAGGTTTCGGGCGACTTTCAAGCGCCAGCGCAAGCAAGGTAGCTTACACCTTGCAAACAGACGTCAACTCCATCCAGCGAACAGTCACTATCATAGATACACTAATCGCTGAGGAGAGAAGGAAGCAGGAGTACTTCAAGACAGTAACCTCCAACTGTGTCTCTTCTTCAAACTTCTCACTACAGAGCATCACAAATGCCATAAAATCTCGTATGATGAAAGATCACACGTGCGAGAATATATCAGTGCTTGAAGGAGCAAAGTCACAGTTACTCGAGTTCAGAAACTTAAACGCTGATCACTCGTTCACTACTAAATCTGACGGGATTTCTCGCCATTTTATGAGTGAATATGGAGCACTCGAGGCAGTTCATCATCAAAACACCAACGACATGAGCAAGTTCTTAAAGCTGAAGGGCAAATGGAACAAAACGCTTATCACGCGTGATGTGTTAGTGATTTGTGGAGTTCTTGGAGGAGGAATATGGATGATCATCCAACACCTGCGTACGAAGATCTCCGAACCCGTAACCCACGAGGCAAAAGGCAAGAGGCAGAGACAGAAGTTGAAGTTTCGCAATGCCCGCGACAACAAAATGGGTAGGGAGGTTTACGGAGACGACGACGCCATTGAACACTTCTTTGGAGATGCCTACACAAAGAAGGGAAAGAGTAAAGGCAGAACTCGTGGCCTCGGCCATAAAAACAGGAAATTCATCAATATGTATGGATTCGATCCTGAAGACTTCTCTGCAGTTAGATTCGTAGATCCACTCACAGGGGCAACGATAGATGAAAGTCCAATCATGGACATAGCCCTTGTGCAGGAACATTTCGGAAAAATACGGATGGATTTACTTGGAGAAGACGAACTGGAACCCGATGAGTTGCGAATGAATAAGACGATTCAGGCTTACTACATGAATAACAAAACAGGTAAAGCTCTGAAAGTGGATTTGACACCACACATACCACTAAAGGTATGTGACCTTCATGCAACAATTGCTGGTTTCCCGGAACGAGAACACGAACTGAGGCAAACTGGAAAAGCTCAGCCTATGGACTTAAGCGAAGTACCTAAAGCTAACACTGAGCTAACTCCAGTTGACCATGAAAGTAGCTCCATGTTTAGAGGGTTGCGCGACTACAACCCAATATCCAATAACATTTGTCATCTTACAAATGTGTCAGATGGAGCATCAAATTCGTTGTATGGGGTTGGTTTTGGACCACTCATATTGACGAACCGGCATCTCTTTGAAAGGAATAATGGTGAACTCGTGATAAAGTCAAGACATGGTGAGTTTGTGATTAAGAACACGACTCAGCTACACTTGCTACCGATTCCGGACAGGGACCTTCTGCTAATTCGACTACCTAAAGACATTCCACCCTTCCCGCAAAAACTGGGATTTAGACAACCTGAGAAGGGTGAGAGGATTTGTATGGTGGGTTCCAACTTTCAAACAAAGAGCATTACGAGTGTAGTTTCTGAGACTAGCACAATAATGCCAGTGGAGAATAGCCAATTTTGGAAGCACTGGATTAGCACCAAGGATGGCCAATGTGGAAGCCCGATGGTGAGCACAAAGGATGGAAAAATACTTGGGCTACACAGCCTGGCAAATTTCCAAAATTCCATCAACTACTTTGCCGCCTTCCCAGATGATTTTGCTGAGAAATACCTCTACACTATTGAGGCACACGAGTGGGTCAAGCATTGGAAGTATAACACCAGTGCAATTAGTTGGGGCTCCCTAAATATACAAGCATCGCAGCCAGCGGGCTTATTTAAAGTGAGTAAACTAATATCAGACCTTGACAGCACAGCGGTTTATGCGCAAACACAGCAGAATCGCTGGATGTATGAACAGCTGAATGGGAACTTAAAGGCAATAGCACACTGCCCTAGTCAACTTGTAACGAAGCACACGGTTAAAGGGAAGTGTCAGATGTTCGACTTGTACCTCAAGTTGCATGATGAAGCGCGAGAATACTTCCAACCAATGTTAGGGCAGTACCAGAAGAGTAGACTCAATCGAGAGGCATACGCAAAGGATCTTCTCAAATATGCAACGCCAATCGAAGCGGGAAATATTGATTGTGATCTGTTTGAAAAGACAGTTGAGACAGTCATATCAGACTTGCGAGGTTATGGTTTCGAGACGTGTAATTACGTCACTGATGAGATCGACATATTCGAAGCCCTGAATATGAAATCCGCAGTCGGAGCATTGTATAAAGGCAAGAAGAAAGATTATTTTGCTGAGTTCACGCCCGAAATGAAAGAAGAAATACTCAAACAGAGCTGTGAACGCCTCTTTCGTGGGAAGATGGGAGTCTGGAATGGCTCACTAAAGGCGGAATTGCGACCACTAGAGAAAGTGGAAGCAAACAAAACACGGACGTTTACAGCCGCGCCACTAGATACACTGTTAGGTGGGAAAGTCTGTGTGGATGACTTCAACAATCAGTTCTATGACCACAACCTTAGAGCTCCGTGGAGCGTAGGTATGACAAAGTTCTATTGTGGTTGGGATCGCTTACTAGAGTCACTACCAGATGGTTGGATTTACTGCGATGCCGATGGGTCACAGTTCGATAGTTCACTATCGCCATACTTGATTAACGCAGTACTCAACATCCGCTTGGAATTTATGGAAGAGTGGGACATAGGGGAAGTAATGCTAAGAAACTTGTATACCGAGATTGTGTATACCCCTATCTCAACGCCAGATGGCACACTCGTCAAGAAGTTCAAAGGGAACAATAGCGGACAACCATCAACAGTCGTGGACAACACGCTCATGGTCATACTAGCAGTCAACTACTCACTCAGGAAGAGTGGAATTCCAAATGAATTGCGCGATAGCCTCATCAGGTTTTTCGTCAATGGAGATGACTTGCTGCTAGGCGTACATCCAAAATACGAGTATGTCCTTGACACTATGGCGGATAATTTCCGTGAACTGGGCTTGAAGTACACCTTCGATTCAAGAACCAGAGAAAAAGGTGACCTTTGGTTCATGTCGCACCAAGGACACAAAAGAGAAGGGATCTGGATCCCCAAGCTGGAACCAGAGCGAATAGTATCGATCCTAGAGTGGGATCGATCAAAAGAGCCATGCCACCGACTTGAGGCAATCTGCGCAGCAATGATTGAATCGTGGGGATATGACAAATTGACCCATGAGATACGCAAGTTTTATGCATGGATGATCGAACAGGCTCCATACAGCTCTCTAGCACAAGAGGGAAAAGCTCCTTACATAGCGGAAACGGCACTAAGGAAACTTTACCTTGACAAAGAACCAGCTCAAGAAGATCTTACTCAATACTTACAAGCAATCTTCGAAGATTACGAAGATGGTGCTGAAGTGTGTGTTTATCACCAGGCAGGTGAGACGCTTGATGCCGTTCTAACAGAAGAGCAGAAGCAGGCTGAAAAGGAGAGAAAGGAGAGAGAGAGGTCAGAGAAAGAGCGAGAAAGGCAAAGACAGCTAGCGCTTAAGAAAAGCAAAAACGCAGCACAAGAGGAGGGCGAACGTGACAATGAAGTAAACGCCGGAACTTCCGGAACTTTTAGCGTGCCTAGACTCAAGAGTCTTACAAGCAAAATGCGCGTGCCGAAGTATGAGAAAAGAGTTGCTCTCAACCTCGATCATTTGATCTTATACACGCCGGAGCAGACAGATTTATCCAACACGCGTTCAACGCGGAAGCAGTTTGACACTTGGTTTGAAGGTGTCATGGCTGACTACGAGCTAACGGAGGATAAAATGCAAATAATTCTCAATGGTTTGATGGTCTGGTGCATTGAGAATGGAACCTCCCCGAACATAAACGGAATGTGGGTGATGATGGACGGAGATGATCAGGTGGAATTCCCGATCAAGCCGCTCATTGACCACGCCAAACCCACATTTAGGCAAATAATGGCCCATTTCAGTGACGTAGCTGAAGCGTACATTGAAAAGCGTAACCAGGACCGACCATACATGCCACGATATGGTCTTCAGCGCAATTTAACCGACATGAGCTTAGCTCGTTACGCGTTTGATTTCTACGAAATGACTTCTAGAACTCCAATACGTGCGAGAGAGGCACACATCCAGATGAAAGCAGCAGCACTGCGTGGCGCAAATAATAATTTGTTCGGCTTGGATGGTAACGTCGGCACAACGGTAGAGAACACGGAAAGGCATACGACCGAAGACGTTAATCGGAACATGCATAACTTACTTGGCGTTAAGGGGTTA
>BAF31168
ATGGCAGCAGTTACATTCGCAACCGCAATCACTAACACCACCGCAAGCAAACCAACACTCACCGGAATGGTACAGTTTGGGAATTTCCCACCAGTGCCATTGCGATCCACCACCGTCACCACAGTCGCCACTCCAGTGGCGCAACCTAAACTGTACACAGTGCAGTTTGGAAGCCTTGACCCAGTAGTCGTCAAGAGTGGAGCAGGGTCCTTTGCTAAGGCAACACGCCAGCAGCCTAACGTTGAAATAGACGTTAGCCTCAGTGAAGCCGCAGCTCTGGAGGTTGCGAAACCTAGACCAAACGCCGTGTTGAGGATGCACGAGGAAGCAAACAAGGAGAGAGCACTCTTTTTGGACTGGGAGGCTAGTTTGAAGAGAAGCTCATATGGAATTGCTGAGAACGAGAAAGTTGTAATGACAACTCGTGGCGTCAGCAAGATAGTGCCCAGAAGTTCAAGGGCAATGAAGCAAAAGCGCGCAAGGGAAAGACGTAGAGCGCAACAACCAATCATACTAAAGTGGGAGCCTAAATTGAGCGGGATCTCAATTGGAGGAGGGCTCTCCGCGAGCGCGATCGAAGTGGAAGAAGTCCGCACAAAGTGGCCGCTTCACAAGACACCGTCGATGAAGAAGAAGACGGTGCACAGAAGATGCAAGATGAATGATCAGGGAATTGACATGTTAATGCGTTCTTTGATTAAAATCTTTAAGGCGAAGAGTGCGAACATTGAGTTCATTGGAAGGAAGTCCATTAAAGTGGATTTCGTAAAGAAGGAGCAAACGAAGTTTGCCAGAGTACAAGTAGTGCATTTACTCGGAAAGCGAGCACAACGCGACCTGTTGACTGGTGCAGAAGAGAACCACTTCATTGACACCCTGAGCAACTACTCAGGAAGTAGGAAAATCATAAACCCAGGAGTGGTGTGCGCTGGCTGGAGTGGCATTGTTGTCAGAAACGGCATTTTGACTCAGAAGCAGAGCAGAAGTCCTTCGCAAGCCTTTGTGATTCGAGGGGAACATGAAGGAAAGTTGTATGACGCAAGAGTTAAGGTCACAAAGGTGATGAGCCACAAAATCATACACTATAGTGCGGCAGGAGCCAATTTCTGGAAAGGATTTGACAGGTGTTTCCTCGCATATCGAGGTGACAACCGCGAACATACATGTTATACGGGATTGGATGTCACCGAGTGTGGAGAAGTTGCAGCGCTAATGTGCTTAGCCATGTTCCCATGTGGAAAAATAACTTGTCCTGACTGCGTAACAGACAGCGAGTTGTCTCAAGGGCAGGCAAGTGGATCATCCATAAAACACAAGTTAGCACAACTACGTGAGGTTATCAAGTCCAGCTATCCACGGTTTAAACATGCAGTGCAAATACTCGACAGATATGAGCAGTCGTTGAGCAGTGCAAATGAGAACTATCAGGACTTTGCGGAAATCCAAAGCATAAGTGATGGAACAGACAAAGCAGCGTTTCCGCACATTAACAAGCTAAATGCAATATTAATCAAGGGAGCGACAGCAACTGGAGAGGAATTCTCGCAAGCAACAAAGTACTTGCTTGAGATAGCCCGGTATCTGAAGAATAGAACCGAGAATATTGAAAAGGGTTCGCTTAAATCCTTCCGCAATAAGATCTCTCAAAAGGCGCACATAAACCCAACATTGATGTGTGACAATCAGCTCGACAGGAACGGCAACTTCATATGGGGCGAGAGAGGTTATCACGCGAAGCGGTTCTTTAGTAACTACTTCGAGATAATCGATCCAAAGAAAGGCTACACTCAATACGAAACGAGAATAGTGCCAAACGGATCACGAAAGCTTGCAATTGGCAAACTCATAGTCCCAACGAACTTCGAAGTCCTAAGGGAGCAGATGAAAGGCGAACCTATAGAACCACATCCAATCACAGTTGAGTGCGTAAGCAAACTACAGGGCGACTTCGTTCACGCGTGCTGTTGTGTTACAACAGAGTCAGGCGACCCAGTCTTGTCTGAAATTAAAATGCCAACTAAGCACCACCTAGTAATTGGTAATAGCGGCGACCCAAAGTACATCGATCTCCCTGAAATTGAGGAAAATAAGATGTACATAGCGAAAGAAGGTTATTGCTACATTAATATCTTCTTAGCTATGCTAGTTAATGTTAAAGAGTCGCAAGCAAAAGAATTTACAAAAGTGGTCAGAGACAAACTGGTTGGAGAACTTGGCAAATGGCCCACTTTGTTGGATGTAGCAACTGCTTGTTACTTCCTAAAAGTGTTTTACCCTGACGTCGCTAACGCTGAATTGCCACGCATGCTAGTGGATCACAAAACGAAGATTATCCACGTAGTCGACTCGTATGGGTCACTGTCAACAGGATACCACATCCTTAAGACAAACACTGTGGAACAACTTATCAAATTCACTAGGTGCAATTTAGAGTCAAGTTTGAAGCACTATCGTGTTGGAGGCACCGCATGGGAAGAAGCCTATGGATTCAAAAACATAGACGATCCACAATGGTGCATCAAAAGGCTCATTCAAGGAGTGTACAGGCCAAAGAAGTTGAGGGAAGACATGCTTACAAACCCCTTTCTACCACTGTACGCCTTGTTATCACCAGGAGTGATTCTAGCATTCTACAACAGTGGCTCACTGGAGTACCTCATGAACCACTACATTAGAGCAGATAGCAACGTAGCTGTCCTATTAGTAGTGCTAAAATCTCTAGCAAAGAAAGTATCAACCAGCCAGAGTGTGTTAGCTCAACTCCAAATAATCGATCGAAGTCTGCCGGAACTCGTGGAAGCCAAGGCTAATATAACCGGACCAGATGAAGTAGCCTCCCAGGCATGCAATAGATTCCTGGGCATGCTCATCCATATGGCAGAACCAAATAACGAATTAGCAGATGGCGGATATACAATCCTGAGGGATCATAGTATCTCCATCTTAGAAAAAAGTTATCTGCAAATCTTGGACGAAGCGTGGAGCGAATTAAGCTGGTCGGAGCGTTGTGCTATAAAATACTACTCGTCAAAGCAAGCAATCTTTTCACAGAAAGATTTGCAAATGCGAAGCGACGTCGATTTAGGCGGCAGATACAGCGAGTCAGTCACGTCCTCCTACGAGTGGGGTAAACAACGCGTGAAAAGCGTGTATTCTAATGCATGTAATAAAGCACGTAGTAGTGTATCTTGGACTAGTAGTAAAGTTTCAAGTAGTATTTGTAAGACAATTAACTATTTAGTACCGGATGTGTTTAAATTCATTAATGTATTAGTTTGCATTAGTTTATTAGTCACAATAGCTGCTGAGGCAAATCGTATTGTCACCACACAGAGGAGACTCAAACTGGACATCGAGGAAACAGAACGCAAGAAGATTGAATGGGAACTCGCATTCCATCATGCTATTCTAACGCAAAGTGCAGGGCAGCACCCAACACTAGATGAGTTCACAGCATACATTAGTGAGAAAGCACCTCATCTTAGTGAGCATATTGAACCTGAGGAGAAGGCAGTAGTGCACCAAGCGAAAAGACAATCTGAGCAGGAACTCGAACGAGTGATAGCTTTTATCGCCTTGGTTCTCATGATGTTTGACGCAGAACGCAGTGATTGTGTCACGAAAATCCTTAACAAGCTGAAGGGGTTAGTGTCAACTGTGGAACCTACAGTTTACCATCAAACGCTTAATGATATCGAAGATGACTTGAGTGAGAGGAATCTCTTTGTTGACTTCGAACTTAGTAATGATGGTGAAATTCTCCAGCAGCTCCCAACCGAGAAAACGTTTGCTTCGTGGTGGAATCATCAATTAAGTAGAGGATTCACAATCCCGCACTACAGAACGGAAGGAAAGTTTATGACCTTCACCAGGGCAACCGCCACAGAAGTTGCGGGTAAGATAGCACATGAGAGTGATAGAGATATACTCCTCATGGGGGCGGTGGGATCAGGCAAATCAACTGGTTTACCATATCACCTTTCCAGAAAGGGGAGTGTATTGCTTCTCGAACCCACTCGACCACTCGCAGAAAACGTGCACAAGCAATTGTCGCAGGCACCATTTCATCAGAACACGACTCTTCGGATGCGTGGATTGACATCGTTTGGATCGGCACCGATCTCGGTGATGACTAGTGGTTTCGCACTTAACTATTTCGCAAACAATCGAACGAGGATTGAAGAGTTTGACTTTGTCATATTCGATGAATGTCATGTTCACGACGCTAATGCAATGGCGATGAGATGTTTGCTACATGAGTGCGACTACTCCGGCAAGGTCATAAAAGTTTCCGCTACACCACCAGGTCGTGAGGTTGAATTCTCCACTCAATATCCTGTGACAATTAGTACAGAAGACACATTGTCATTTCAAGACTTTGTGAATGCACAGGGTAGCGGAAGTAACTGCGACGTGATCTCAAAAGGAGACAACATCCTCGTATACGTGGCAAGCTACAACGAGGTGGACACACTTTCAAAGCTTCTAATCGAGCGTGATTTCAAAGTCACGAAGGTTGACGGAAGAACGATGAAAGTTGGAAACATCGAGATCACCACAAGTGGAACACCTAGCAAGAAGCACTTCATAGTTGCAACTAACATCATTGAGAATGGTGTTACTCTAGACATCGATGTGGTTGCTGATTTTGGAACGAAGGTACTCCCATACCTTGATACAGACAACAGAATGCTTAGCACAACAAAGACAAGCATCAATTATGGGGAGCGAATCCAAAGACTAGGAAGAGTCGGACGGCACAAGCCAGGTCACGCTCTGCGAATAGGTCACACAGAGAAGGGGTTAAGCGAGGTTCCGAGTTGTATTGCAACAGAAGCAGCTTTGAAATGCTTCACTTACGGGCTTCCAGTGATCACCAACAACGTCTCGACAAGCATTCTTGGTAATGTAACGGTAAAGCAGGCACGAACCATGTCTGTGTTTGAGATAACACCGTTCTACACAAGCCAAGTGGTGAGATATGATGGCTCTATGCACCCACAGGTGCACGAACTTTTGAAAAGATTCAAACTCAGAGACTCTGAGATTGTCTTGAATAAATTAGCTGTACCTCACCGAGGAGTGAATGCTTGGCTCACAGCGAGTGAGTATGCACGACTTGGCGCGAATGTTGAAGATAGGCGT---------GACGTTCGAATCCCTTTTATGTGTCGCGACATCCCAGAAAAACTTCATCTAGACATGTGGGATGTGATTGTCAAATTCAAAGGTGATGCGGGTTTTGGTCGGCTTTCAAGCGCCAGTGCAAGCAAGGTGGCTTACACTCTACAGACGGACGTCAACTCCATACAGCGAACAGTCACTATCATAGATACACTAATCGCTGAGGAGAGAAGGAAGCAGGAATACTTCAAGACGGTAACCTCCAACTGTGTTTCTTCTTCGAACTTCTCACTGCAGAGCATAACAAATGCGATAAAATCTCGTATGATGAAAGATCACACGTGCGAGAACATATCAGTGCTTGAAGGAGCAAAGTCACAGTTACTCGAGTTTAGAAACCTGAATGCTGATCACTCATTTGCCACAAAAACCGATGGAATATCTCGGCATTTCATGAGTGAGTATGGAGCTCTTGAGGCAGTTCACCATCAAAACACCAGCGACATGAGCAAATTCCTCAAGCTTAAGGGTAAATGGAACAAAACGCTAATCACGCGAGATGTGTTGGTGCTTTGTGGAGTTCTTGGAGGTGGATTGTGGATGGTTTTTCAGCACTTGCGGTCAAAGATTTCCGAACCCGTAACCCACGAAGCGAAAGGCAAGAGGCAAAGACAGAAACTAAAGTTTCGCAATGCCCGAGACAACAAGATGGGTAGAGAAGTGTACGGAGATGATGATGCCATAGAGCATTTCTTTGGTGATGCTTACACAAAAAAAGGAAAGAGTAAAGGCAGAACTCGTGGCCTCGGCCATAAAAACAGGAAATTCATCAATATGTATGGATTCGATCCTGAAGACTTCTCTGCAGTTAGATTCGTAGATCCACTCACAGGGGCAACAATAGATGAAAGTCCAATCATGGACATAGCCCTTGTGCAGGAACATTTTGGAAAAATACGGATGGATTTACTTGGAGAAGACGAACTGGAACCCGATGAGTTGCGAATGAATAAGACGATTCAGGCTTACTACATGAACAATAAAACAGGTAAAGCCCTGAAAGTGGATTTGACACCACACATACCACTAAAGGTATGTGACCTTCATGCAACAATTGCTGGTTTCCCGGAACGAGAACACGAACTGAGGCAAACTGGAAAAGCTCAGCCTATAGACTTAAGTGAAGTACCTAAAGCTAACACTGAGCTAATTCCAGTTGACCATGAAAGTAGCTCCATGTTTAGAGGGTTGCGCGACTACAACCCAATATCCAATAACATTTGTCATCTTACAAATGTGTCAGATGGAGCATCAAATTCGTTGTATGGGGTTGGTTTTGGACCACTCATATTAACGAACCGGCATCTCTTTGAAAGGAATAATGGTGAACTCGTGATAAAGTCAAGACATGGTGAGTTTGTGATCAAGAACACGACTCAGCTACACTTGCTACCGATTCCGGACAGGGACCTTCTGCTAATCCGACTACCTAAAGACATTCCACCCTTCCCGCAAAAACTGGGATTTAGACAACCTGAGAGGGGTGAGAGGATCTGTATGGTGGGTTCCAACTTTCAAACAAAGAGCATTACGAGTGTAGTTTCTGAGACTAGCACAATAATGCCAGTGGAGAATAGCCAATTTTGGAAGCACTGGATTAGCACCAAGGATGGCCAATGTGGAAGCCCGATGGTGAGCACAAAGGATGGAAAAATACTTGGGCTGCACAGCCTGGCAAATTTCCAAAATTCCATCAACTACTTTGCTGCCTTCCCAGATGATTTTGCTGAGAAGTACCTCTACACTATTGAGGCACACGAGTGGGTCAAGCATTGGAAGTATAACACCAGTGCAATTAGTTGGGGCTCCCTAAATATACAAGCATCGCAGCCAGCGGGCTTATTTAAAGTGAGCAAACTAATATCAGACCTTGACAGTACAGCGGTTTATGCACAAACACAGCAGAATCGCTGGATGTATGAACAGCTGAATGGGAACTTAAAGGCAATAGCACACTGCCCTAGTCAACTTGTGACGAAGCACACGGTAAAAGGGAAGTGCCAGATGTTCGACTTGTACCTCAAGTTGCATGATGAAGCGCGAGAATACTTCCAGCCAATGTTAGGGCAGTACCAGAAGAGTAGACTCAATCGAGAGGCATACGCAAAGGATCTTCTCAAATATGCAACGCCAATCGAAGCGGGAAATATTGATTGTGATCTGTTTGAAAAGACAGTTGAGACAGTCATATCAGACTTGCGAGGTTATGGTTTTGAGACGTGTAATTACGTCACTGATGAGACCGACATATTCGAAGCCCTGAATATGAAATCCGCAGTCGGAGCATTGTATAAAGGCAAGAAGAAAGATTATTTTGCTGAGTTCACGCCCGAGATGAAAGAAGAAATACTCAAACAGAGTTGTGAACGCCTCTTCCTTGGGAGGATGGGAGTCTGGAATGGCTCACTAAAGGCAGAATTGCGACCGCTAGAGAAAGTGGAAGCAAACAAAACACGGACGTTTACAGCCGCGCCACTAGACACACTGTTAGGTGGGAAAGTCTGTGTGGATGACTTCAACAATCAGTTCTATGACCACAACCTTAGAGCTCCGTGGAGCGTAGGTATGACAAAGTTCTATTGTGGTTGGGATCGCTTGCTAGAGTCACTACCAGATGGTTGGATTTACTGCGATGCTGATGGGTCACAGTTCGATAGTTCACTATCGCCATACTTGATCAACGCAGTGCTCAACATCCGCTTGGAATTTATGGAAGAGTGGGACATAGGGGAAGTAATGCTAAGAAACTTGTATACCGAGATTGTGTATACCCCTATTTCAACGCCAGATGGCACACTCGTCAAGAAGTTCAAAGGGAACAATAGCGGACAACCATCAACAGTCGTGGACAACACACTCATGGTCATATTAGCAGTCAACTACTCACTCAGGAAGAGTGGAATTCCAAATGAATTGCGTGATAGCCTCATCAGGTTTTTCGTCAATGGAGATGACTTGCTGCTAGGCGTGCATCCAAAGTACGAGTATGTTCTCGACACTATGGCGGATAATTTCCGTGAACTGGGCTTGAAGTATACCTTCGATTCAAGAACCAGAGAAAAAGGTGACCTTTGGTTTATGTCGCACCAAGGACACAAAAGAGAAGGGATCTGGATCCCCAAGCTGGAACCAGAACGAATAGTATCGATCCTAGAGTGGGATCGATCAAAAGAGCCATGCCACCGACTTGAGGCAATCTGCGCAGCAATGATTGAATCGTGGGGATATGATAAGTTGACTCATGAAATACGCAAGTTTTATGCATGGATGATCGAACAGGCTCCATATAGCTCTCTAGCACAAGAGGGAAAAGCTCCTTACATAGCTGAAACGGCATTAAGGAAACTTTACCTTGACAAAGAACCAGCTCAAGAAGATCTTACTCAATACTTACAAGCAATCTTCGAAGATTACGAAGATGGTGCTGAAGTGTGTGTTTATCACCAGGCAGGTGAGACGCTTGATGCCGGTCTAACAGAAGAGCAGAAGCAGGCTGAAAAGGAGAGAAAGGAGAGGGAGAGATCAGAGAAAGAGCGAGAAAGGCAAAGACAGCTAGCGCTTAAGAAAGGCAAAAACGCAGCACAAGAAGAGGGCGAACGTGACAATGAAGTAAACGCCGGAACTTCCGGAACTTTTAGCGTGCCTAGACTCAAAAGTCTTACAAGCAAAATGCGTGTGCCGAAGTATGAGAAAAGAGTAGCTCTCAACCTCGATCATTTGATCTTATACACGCCGGAGCAGACAGATTTATCCAACACGCGTTCAACGCGGAAGCAGTTTGACACTTGGTTTGAAGGTGTCATGGCTGACTATGAGCTAACGGAGGATAAAATGCAAATAATTCTCAATGGTTTAATGGTCTGGTGCATTGAGAACGGAACCTCCCCGAACATAAACGGAATGTGGGTGATGATGGACGGCGATGATCAGGTGGAATTCCCGATCAAACCGCTCATTGACCACGCCAAACCCACATTTAGGCAGATAATGGCCCATTTCAGTGACGTAGCTGAAGCGTACATTGAAAAGCGTAACCAAGACCGACCATACATGCCACGATATGGTCTTCAGCGCAATTTAACCGACATGAGCTTAGCTCGATACGCGTTTGATTTCTATGAAATGACTTCTAGAACTCCAATACGTGCGAGAGAGGCACACATCCAGATGAAAGCAGCAGCACTGCGTGGCGCAAATAACAATTTGTTCGGCTTGGATGGAAACGTTGGTACAACGGTAGAGAACACGGAAAGGCATACGACCGAGGACGTTAATCGGAACATGCATAACTTGCTTGGCGTTAAGGGGTTA
>BAF31169
ATGGCAGCAGTTACATTCGCATCAGCTATCACCAACGCCATCACCAACAAACCAGCACTCACCGGAATGGTACAATTTGGGAGTTTCCCACCAATGCCATTGCGATCCACCACCGTCACCACAGTCGCCACTTCAGTGGCGCAACCTAAACTGTACACAGTGCAGTTTGGAAGCCTTGACCCAGTAGTCGTCAAGAGTGGAGCAGGGTCCTTTGCTAAGGCAACACGCCAGCAGCCTAACGTTGAAATAGACGTTAGCCTCAGTGAAGCCGCAGCTCTGGAGGTTGCGAAACCTAGACCGAACGCCGTGTTGAGGATGCACGAGGAAGCAAACAAGGAGAGAGCACTCTTTTTGGACTGGGAGGCTAGTTTAAAGAGAAGCTCGTATGGAATCGCTGAGAACGAGAAAGTTGTAATGACAACTCGCGGCGTCAGCAAGATAGTGCCCAGAAGTTCAAGGGCAATGAAGCAAAAGCGCGCAAGGGAGAGGCGTAGAGCGCAGCAACCAATTATACTAAAGTGGGAGCCCAAATTGAGCGGGATCTCAATCGGAGGAGGGCTCTCTGCGAGTGCGATTGAAGTAGAAGAGGTTCGCACAAAGTGGCCGCTTCATAAGACACCGTCAATGAAGAAGAGGACGGTGCACAGAACATGCAGGATGAACGACCAAGGAATTGACATGTTGACACGATCCCTGGTTAAGATTTTCAAGACTAAGAGTGCCAACATTGAGTACATCGGAAAGAAGTCGATTAAGGTCGATTTCATCAGAAAAGAACGGACGAAATTTGCAAGAATTCAAGTAGCACACTTACTCGGGAAGAGAGCACGGCGCGATTTATCAACTGGAATGGAAGAAAACCATTTTATTGATATTCTCAGCGGGTACTCAGGTAGCAAAACAACCATAAACCCAGGAGTAGTTTGCGCAGGTTGGAGTGGCATAGTCGTTAGAAATGGAATTCTAACCCAGAAACGAAGCAGAAGTCCATCAGAGGCCTTTGTAATTAGAGGTGAGCATGAAGGCAAGTTATACGATGCCAGGATCAAAGTCACGAGGACAATGAGTCACAAGATTGTGCACTTCAGTGCAGCAGGAGCCAACTTCTGGAAAGGCTTCGACAGATGCTTTCTCGCATACCGTAGCGACAATCGCGATCATACATGCTATTCAGGGCTAGATGTTACTGAATGCGGCGAGGTGGCAGCACTGATGTGTTTGGCTATGTTCCCATGCGGAAAGATAACCTGCCCTGACTGTGTTACAGATAGTGAGCTATCCCAAGGACAAGCAAGCGGACCATCTATGAAGCACAGGTTAGCGCAGCTACGCGATGTCATCAAGTCAAGCTACCCACGCTTCAAGCATGCAGTGCAGATATTAGATAGGTATGAGCAATCACTGAGCAGTGCAAACGAGAACTACCAAGATTTCGCAGAAATCCAGAGTATAAGCGATGGAGTTGAGAAAGCTGCATTCCCACATGTCAACAAGCTAAATGCAATATTGATCAAAGGGGCCACAGCGACAGGGGAGGAATTCTCGCAGGCTACGAAGCATTTGCTCGAGATAGCACGATACCTGAAGAACAGAACTGAGAATATTGAGAAGGGTTCACTGAAGTCCTTTCGCAACAAGATATCTCAGAAAGCGCACATCAACCCAACACTAATGTGTGACAACCAGCTCGATAGAAATGGAAATTTCATATGGGGTGAGAGAGGATACCATGCAAAACGATTCTTCAGCAACTACTTTGAGATAATCGATCCAAAGAAAGGCTACACCCAATACGAGACAAGAGCGGTACCAAATGGGTCACGGAAACTTGCAATCGGCAAACTAATAGTCCCAACGAACTTCGAAGTTTTAAGGGAACAGATGAAAGGCGAACCGGTAGAACCATACCCAGTGACAGTCGAATGTGTGAGCAAGTTACAGGGTGACTTCGTCCACGCATGTTGTTGTGTCACAACAGAATCAGGCGACCCGGTCTTGTCTGAAATCAAAATGCCAACTAAACACCATTTAGTGATTGGTAACAGCGGCGATCCAAAGTACATAGATCTCCCTGAGATCGAGGAGAATAAAATGTACATAGCGAAAGAGGGTTATTGTTACATCAACATCTTCCTAGCTATGTTGGTAAATGTCAAGGAGTCGCAGGCAAAGGAGTTCACGAAGGTTGTTAGGGACAAACTAGTTGGCGAACTTGGCAAGTGGCCCACTCTGTTAGATGTAGCAACTGCTTGTTATTTCCTGAAAGTATTTTACCCAGACGTTGCTAACGCCGAATTGCCACGCATGCTAGTGGACCACAAGACAAAAATAATTCATGTCGTTGATTCATATGGGTCACTGTCGACTGGATATCATGTCCTTAAGACAAACACTGTGGAACAACTTATCAAATTCACGAGATGCAATTTGGAGTCAAGCTTGAAACACTACCGCGTCGGAGGGACAGAATGGGAGGACGCTCATGGAGCCAGCAACATAGACAATCCACAATGGTGCATCAAGAGGCTCATAAAAGGAGTCTATAGACCAAAGCAACTGAAGGAAGATATGTTGGCAAACCCTTTCCTACCACTATACGCTCTACTGTCACCAGGTGTCATCCTGGCATTTTACAATAGTGGCTCTCTAGAGTACTTGATGAACCATTACATCAGGGTGGACAGCAATGTCGCCGTTTTATTGGTTGTTCTGAAATCCCTAGCGAAGAAAGTGTCAACTAGTCAGAGTGTGTTAGCCCAGCTTCAAATCATTGAACGAAGTCTACCAGAACTCATTGAAGCCAAGGCTAACGTTAATGGGCCAGATGACGCAGCCACTCGCGCGTGTAACAGATTCATGGGCATGCTTTTGCACATGGCAGAACCAAACTGGGAGCTTGCGGATGGTGGATACACAATTTTGAGAGATCATAGCATCTCCATTTTGGAAAAAAGTTATCTACAAATCTTGGACGAAGCATGGAACGAGTTAAATTGGTCGGAGCGCTGTGCTATAAGATACTACTCGTCAAAGCAAGCAATCTTTACACAGAAAGATTTGCCAATGAAAAGCGAAGCCGATTTAGGCGGCAGATACAGCGTGTCAGTCATGTCATCTTACGAATGGGGTAAGCAATGTGTAAAAAGAGTACACTCTAGTATAGGTAGTAGATTACGTAGTAGTATGTCTTGGACTAGTAGCAAGGTGTCGAGTAGTGTGTGTAGGACTATTAACTATTTAGTACCAGATGTGTTCAAGTTTATGAACGTGCTCGTTTGTATCAGCTTATTAATCAAGATGACTGCCGAGGCGAATCACATCGTCACTACGCAAAGAAGGCTCAAACTGGATGTCGAGGAGACAGAGCGCAGGAAAATAGAATGGGAGCTTGCATTCCACCATGCCATTCTGACGCAGAGTGCGGGTCAACACCCAACGATAGATGAGTTCAGAGCATACATCGCTGACAAGGCACCACATCTAAGTGAGCATATCGAGCCTGAAGAAAAAGCAGTGGTTCATCAAGCGAAGAGACAATCCGAGCAAGAACTCGAGCGCATAATAGCATTTGTTGCATTGGTGCTCATGATGTTTGACGCAGAACGAAGCGACTGTGTCACAAAGATTCTCAACAAGCTTAAGGGCCTAGTCGCCACTGTTGAACCTACAGTTTACCATCAGACCCTCAATGATATAGAGGATGACTTGAGTGAGAGGAACCTCTTCGTCGATTTCGAACTTAGCAGCGACGGCGATATGCTCCAACAACTTCCAGCTGAAAAGACATTTGCCTCATGGTGGAGTCATCAATTAAGCAGAGGATTCACAATCCCACACTACAGGACAGAAGGGAAGTTCATGACTTTTACCAGAGCAACTGCCACGGAAGTCGCGAGTAAAATAGCACACGAAAGTGACAGAGACATATTGCTAATGGGAGCAGTAGGATCAGGTAAGTCAACTGGCTTGCCATATCATCTCTCCAGAAAGGGGAACGTATTACTCCTCGAGCCGACTCGACCACTTGCTGAAAACGTACACAAGCAGTTGTCGCAGGCACCGTTCCATCAGAACACAACTCTTAGGATGCGCGGACTAACAGCATTCGGATCGGCGCCAATCTCAGTAATGACCAGTGGTTTTGCACTCAATTACTTTGCAAACAACAGAATACGAATTGAAGAATTTGACTTTGTCATATTTGATGAATGTCACGTTCATGACGCCAATGCAATGGCGATGAGATGTTTGCTACATGAGTGTGACTATTCTGGCAAAATTATCAAAGTTTCAGCCACACCACCAGGTCGAGAAGTTGAGTTCTCTACTCAATACCCCGTATCGATAAGCACAGAAGACACACTATCGTTTCAGGATTTTGTGAACGCACAGGGTAGTGGAAGCAATTGTGATGTGATTTCAAAAGGAGACAATATCCTCGTGTATGTAGCAAGCTACAATGAGGTAGACGCGCTTTCAAAACTTCTAATTGAAAGAGACTTCAAAGTCACGAAGGTTGACGGAAGAACAATGAAAGTTGGAAACATCGAGATCACCACAAGTGGAACACCTAGCAAGAAGCACTTCATAGTTGCAACCAATATCATTGAGAATGGTGTTACTCTAGACATCGATGTGGTTGCTGATTTTGGAACGAAGGTACTCCCATACCTTGATACAGACAGCAGAATGCTTAGCACAACAAAGACAAGCATCAATTATGGGGAGCGTATCCAAAGACTAGGAAGAGTTGGACGGCACAAGCCAGGTCACGCTCTGCGAATAGGTCATACAGAGAAGGGGTTGAGTGAAGTCCCAAGTTGTATTGCAACAGAAGCAGCTTTGAAGTGCTTCACTTATGGGCTTCCAGTGATCACCAACAACGTCTCGACAAGCATTCTTGGTAATGTAACGGTAAAGCAGGCACGAACAATGTCTGTGTTTGAGATAACACCGTTCTACACAAGTCAAGTGGTGAGATATGATGGCTCCATGCACCCACAGGTGCACGAACTTTTAAAGAGATTCAAACTCAGAGATTCTGAGATTGTTCTGAATAAATTAGCCATACCTCACCGAGGAGTGAACGCTTGGCTCACAGCTAGTGAGTATGCACGACTTGGCGCGAATGTTGAAGATAGGCGT---------GACGTTCGAATTCCTTTTATGTGTCGCGACATCCCAGAAAAACTTCATCTAGACATGTGGGATGTGATTGTCAAATTCAAAGGTGATGCGGGTTTTGGTCGGCTTTCAAGCGCCAGTGCGAGCAAGGTAGCTTATACTCTACAGACGGACGTCAACTCCATACAGCGAACAGTCACTATCATAGATACACTAATCGCTGAGGAGAGAAGGAAGCAGGAATACTTCAAGACGGTAACCTCCAACTGTGTTTCTTCTTCGAACTTCTCACTGCAGAGCATAACAAATGCGATAAAATCTCGTATGATGAAAGATCACACATGCGAGAACATATCAGTGCTTGAAGGAGCGAAGTCACAGCTACTCGAGTTTAGAAACCTGAATGCTGATCACTCATTTGCCACAAAAACCGATGGAATATCTCGGCATTTCATGAGTGAGTATGGAGCCCTTGAGGCAGTTCACCATCAAAACACCAGCGACATGAGCAAGTTCCTCAAGCTTAAGGGCAAATGGAACAAAACGCTAATCACGCGAGATGTGTTGGTGCTTTGTGGAGTTCTTGGAGGTGGATTGTGGATGGTTATCCAGCACCTGCGGTCAAAGATTTCCGAACCCGTAACCCACGAAGCGAAAGGCAAGAGGCAAAGGCAGAAACTAAAGTTTCGCAATGCCCGAGACAACAAGATGGGTAGAGAGGTGTACGGAGATGATGATACCATAGAGCATTTCTTTGGTGATGCCTACACAAAGAAAGGGAAGAGCAAGGGCAGGACACGTGGTATCGGACACAAAAACAGGAAGTTCATCAACATGTATGGGTTTGATCCTGAAGATTTCTCTGCAGTTCGTTTCGTGGATCCACTCACAGGAGCGACGCTGGACGACAACCCGCTCACAGACATCACCCTTGTGCAAGAGCACTTTGGTAACATAAGAATGAACTTGCTTGGGGAGGATGAGCTGGACCCAAATGAAATACGTATGAATAAGACAATTCAGGCCTATTACATGAACAATAAAACAGGCAAGGCTTTGAAGGTGGACCTGACACCACACATACCCCTCAAGGTGTGTGACCTCCATGCAACCATTGCTGGATTCCCAGAGCGAGAGAACGAACTGAGGCAGACTGGAAAGGCTCAGCCCATTAACATAGGCGAAGTGCCAAGAGCTAATAATGAACTCGTCCCAGTGGACCACGAAAGTAACTCCATGTTCAGAGGGTTGCGTGACTACAACCCAATATCAAATAACATTTGTCATCTCACAAATGTTTCAGATGGAGCATCAAACTCGTTATATGGAGTCGGTTTCGGACCACTCATATTGACGAACCGACACCTCTTTGAGCGGAATAACGGTGAACTCGTAATAAAATCACGACATGGTGAGTTTGTGATTAAAAACACAACTCAGCTACATCTGCTACCGATTCCAGACAGAGATCTTCTGCTAATCCGGTTACCAAAGGACGTCCCACCCTTTCCACAGAAATTGGGTTTCAGGCAACCTGAGAAAGGTGAACGAATTTGTATGGTGGGGTCCAATTTCCAAACCAAGAGCATAACGAGTATAGTCTCTGAGACTAGCACAATAATGCCAGTGGAAAACAGTCAGTTTTGGAAACACTGGATTAGCACAAAGGACGGCCAATGCGGAAGTCCAATGGTGAGCACGAAAGACGGGAAAATACTTGGATTACACAGCCTAGCAAATTTCCAGAACTCCATCAATTACTTTGCTGCTTTCCCAGATGATTTTGCTGAGAAGTATCTTCATACCATTGAAGCACACGAGTGGGTCAAGCATTGGAAATACAACACTAGTGCCATCAGTTGGGGCTCTTTGAATATACAAGCATCGCAACCGTCAGGCTTGTTCAAAGTAAGCAAGCTAATCTCGGACCTCGACAGCACGGCAGTCTATGCACAAACCCAGCAGAATCGGTGGATGTTCGAGCAGCTCAATGGGAACCTGAAAGCGATAGCACACTGCCCTAGCCAGCTTGTGACAAAGCACACAGTTAAAGGAAAATGCCAGATGTTTGACTTGTATCTCAAGTTGCATGACGAAGCACGAGAGTATTTCCAACCGATGCTGGGCCAGTATCAAAAGAGCAAACTCAATCGAGAAGCATACGCGAAGGATCTTTTGAAATATGCAACGCCAATCGAAGCGGGAAACATCGATTGTGATCTGTTTGAAAAGACAGTTGAAATAGTCGTATCAGATCTGCGAGGTTATGGTTTCGAAACATGCAATTATGTCACTGATGAGAATGACATATTCGAAGCTCTTAACATGAAATCCGCAGTTGGAGCGTTGTATAAAGGCAAGAAGAAGGATTACTTCGCTGAGTTCACACCCGAGATGAAAGAAGAAATATTGAAACAAAGTTGTGAACGACTCTTCTTAGGAAAGATGGGAGTGTGGAACGGCTCATTGAAGGCAGAGTTACGACCACTAGAAAAAGTGGAAGCAAACAAAACACGAACGTTTACTGCCGCACCACTAGACACATTATTGGGTGGAAAGGTTTGCGTGGATGATTTCAACAACCAGTTCTACGATCACAACCTTAGAGCTCCTTGGAGCGTTGGTATGACAAAGTTTTATTGTGGTTGGGATCGCTTGTTGGAGTCGTTGCCAGATGGTTGGGTGTATTGCGATGCCGATGGCTCACAGTTTGACAGCTCGCTATCACCATACTTGATCAATGCAGTACTCAACATCCGCTTAGGATTCATGGAAGAGTGGGACGTAGGGGAGGTAATGCTGAGAAATTTGTACACCGAAATCGTGTATACCCCTATCTCTACACCAGATGGAACACTCGTCAAGAAATTCAAAGGAAACAATAGCGGACAGCCATCGACTGTTGTAGATAACACGCTCATGGTCATACTGGCGGTCAACTATTCACTCAAGAAAAGTGGAATTCCAAGTGAGTTGCGCGACAGCATTATCAGATTCTTCGTCAACGGAGATGATTTACTGCTAAGCGTACACCCAGAGTATGAGTATATCCTTGACACCATGGCAGACAACTTTCGTGAACTGGGCCTAAAGTATACTTTCGACTCAAGGACCAGGGAAAAAGGAGACCTTTGGTTTATGTCACACCAAGGGCACAAGAGAGAGGGAATCTGGATTCCCAAGCTCGAGCCAGAGCGAATAGTATCGATTCTAGAATGGGATCGGTCGAAAGAGCCATGCCATCGACTAGAGGCAATCTGCGCAGCGATGATTGAGTCGTGGGGATACGACAAGTTAACTCACGAGATACGCAAGTTTTACGCGTGGATGATTGAACAAGCTCCATTTAGCTCCCTAGCACAAGAAGGGAAAGCTCCTTACATAGCGGAAACAGCGCTGAGGAAGCTCTACCTTGATAAGGAACCAGCTCAAGAGGACCTCACCCATTATTTGCAAGCAATCTTTGAGGATTATGAAGATGGTGTTGAGGCTTGTGTTTATCACCAGGCAGGTGAAACGCTTGATGCAGGTTTGACAGACGAGCAAAAGCAGGCGGAGAAGGAGAAGAAGGAGCGAGAGAAGGCAGAAAAGGAACGAGAGAGGCAGAAGCAGTTGGCACTCAAGAAAGGCAAGGATGTTGCACAAGAAGAGGGAAAACGCGACAAGGAAGTAAACGCTGGAACCTCTGGAACTTTCAGTGTACCCAGACTTAAGAGTCTGACAAGCAAGATGCGCGTGCCAAGATACGAGCAAAGAGTGGCTCTAAACCTCGATCATCTAATTCTATACACGCCGGAGCAGACGGATCTATCCAACACACGTTCAACGCGAAAGCAGTTTGACACATGGTTTGAAGGTGTAATGGCTGATTACGAACTGACGGAGGACAAAATGCAAATTATTCTCAATGGTTTGATGGTCTGGTGCATTGAGAACGGAACCTCCCCGAACATAAACGGAATGTGGGTGATGATGGACGGCGATGATCAGGTGGAATTCCCGATCAAACCGCTCATTGACCACGCCAAACCCACATTTAGGCAGATAATGGCCCATTTCAGTGACGTAGCTGAAGCGTACATTGAAAAGCGTAACCAAGACCGACCATACATGCCACGATATGGTCTTCAGCGCAATTTAACCGACATGAGCTTAGCTCGATACGCGTTTGATTTCTATGAAATGACTTCTAGAACTCCAATACGTGCGAGAGAAGCACACATCCAGATGAAAGCAGCAGCACTGCGTGGCGCAAATAACAATTTGTTCGGCTTGGATGGAAACGTTGGTACAACGGTAGAGAACACGGAGAGGCATACGACCGAGGACGTTAATCGGAACATGCATAACTTACTTGGCGTTAAGGGGTTA
>BAF31166
ATGGCAACAGTTACATTCGCATCAGCTATCACCAACGCCATCACCAACAAACCAGCACTCACCGGAATGGTACAGTTTGGGAGTTTCCCACCAGTGCCATTGCGATCCACCACCGCTATTACAGCCACCACTTCAGTGGCGCAACCCAAACTGTACACAGTGCAGTTTGGAAGCTTTGACTCAGTAGTCGTCAAGGGTGGAGCAGGGTCCTTTGCTAAGGCAACACGCCAGCAGCCTAACGTTGAAATAGACGTTAGCCTCAGTGAAGCCGCAGCTCTGGAGGTTGCGAAGCCTAGATCGAATGCCGTGTTGAGGATGCATGAGGAGGCAAACAAGGAGAGAGCAATCTTTTTGGACTGGGAGGCTAGTTTGAGGAGAAGCTCGTATGGAATTGCTGAGAACGAGAAGGTTGTGATGACAACTCGTGGTGTCAGCAAGATAGTGCCCAGAAGTCCAAGGGCAATGAAGCAAAAGCGCGCAAGGGAGAGGCGTAGAGCGCAGCAACCAATTATACTAAAGTGGGAGCCTAAATTGAGCGGGATCTCAATTGGAGGAGGGCTCTCCGCAAGCGCGATCGAAGTAGAAGAAGTCCGCACAAAGTGGCCGCTTCACAAGACACCGTCAATGAAGAAGAGGATGGTGCACAGAACATGTAGAATGAACGACCAAGGAATTGACATGTTGACACGATCCTTGGTTAAGATTTTCAAGACTAAGAGTGCCAACATTGAATACATCGGAAAGAAATCGATCAAGGTCGATTTCATCAGAAAAGAGCGGACAAAATTCGCAAGAATCCAAGTATCACACTTACTCGGGAAGCGAGCACAGCGCGACTTGTCAACTGGAATGGAAGAAAACCATTTTATTGACATTCTCAGCGGGTACTCAGGTAACAAAACAACCATCAATCCAGGAGTAGTTTGCGCAGGTTGGAGTGGCATAGTCGTTAGAAATGAAGTTCTAACCCAGAAACGAAGCAGGAGCCCATCAAAGGCCTTTGTAATTAGAGGTGAGCACGAAGGCAAGTTGTATGACGCCAGGATAAAAGTCACGAAAACAATGAGCCACAAAATTGTGCACTTTAGTGCAGCAGGAGCTAACTTCTGGAAAGGCTTCGACAGATGCTTTCTCGCATATCGTAGTGACAATCGTGAACACACATGCTATTCAGGGCTAGACGTCACTGAGTGTGGTGAGGTGGCGGCACTGATGTGTTTAGCCATGTTCCCATGCGGAAAGATAACCTGCCCTGACTGCGTAACAGATAGTGAGCTATCCCAAGGACAAGCAAGCGGACCATCTATGAAACACAGGTTAGTACAGCTGCGCGATGTTATCAAGTCAAGCTACCCACGCTTCAAGCATGCAGTGCAGATACTAGATAGGTATGAACAATCACTGCGCAGTGCAAACGAGAACTACCAAGATTTCGCGGAAATCCAGAGCATAAGCGATGGAGTCGAAAAAGCTGCATTCCCACACGTCAACAAGCTAAACGCAATATTGATCAAGGGGGCCACAGCAACAGGAGAGGAATTCTCGCAGGCTACGAAGCATTTGCTTGAGATAGCACGATACCTGAAGAACAGAACTGAAAACATCGAGAAGGGTTCACTGAAGTCCTTTCGCAACAAGATTTCTCAGAAAGCGCACATCAACCCAACACTAATGTGCGACAACCAACTCGATAGGAATGGAAATTTCATATGGGGTGAGAGAGGATACCATGCAAAACGATTCTTTAGCAACTACTTTGAGATAATCGATCCAAAGAAAGGCTACACCCAGTACGAGACAAGAGTGGTGCCAAATGGATCACGGAAACTTGCAATCGGCAAACTAATAGTCCCAACGAACTTTGAAGTCCTAAGGGAACAGATGAAAGGCGAACCGGTAAAATCATACCCAGTAACAGTCGAATGTGTGAGCAAGTTACAGGGTGACTTCGTCCACGCATGTTGTTGTGTCACAACAGAATCAGGCGACCCAGTCTTGTCTGAAATCAAAATGCCAACCAAACACCACCTAGTAATTGGTAACAGCGGCGATCCAAAGTACATAGATCTCCCTGAGATCGAGGAGAATAAAATGTACATAGCGAAAGAAGGTTATTGTTACATCAACATCTTCCTAGCTATGTTGGTAAATGTCAAGGAGTCGCAGGCAAAGGAGTTCACGAAAGTTGTTAGGGACAAATTAGTTGGCGAACTTGGCAAGTGGCCCACTCTACTAGATGTAGCAACCGCCTGTTATTTCCTGAAAGTGTTTTACCCAGACGTTGCTAACGCCGAATTGCCACGCATGTTAGTGGATCATAAGACAAAGATAATTCATGTCGTTGATTCATATGGGTCATTGTCAACTGGATATCACGTCCTCAAGACAAACACTGTGGAACAACTCATTAAATTCACGAGATGCAATTTGGAGTCAAGCTTGAAACACTACCGCGTCGGAGGGACAGAGTGGGAGGATACTCATGGATTCAACAACATAGATGATCCGCAGTGGTGCATTAAGAGGCTCATAAAAGGAGTCTACAGACCAAAGCAACTGAAAGAAGACATGTTGGCGAACCCTTTCTTACCACTGTATGCCCTATTGTCACCAGGTGTCATCCTGGCGTTCTACAATAGCGGCTCTCTAGAGTACTTGATGAACCATTACATTAGGGTTGATAGCAATGTCGCCGTTTTGTTGGTTGTTTTGAAATCTCTAGCAAAGAAAGTATCAACTAGCCAGAGTGTGTTAGCCCAGCTCCAAATCATTGACCGAAGTCTACCTGAACTCGTCGAAGCAAAGGCTAATATTAATGGGTCAGATGACTCAGCCTCGAACGCGTGTAACAGATTCATGGGTATGCTCTTGCACATGGCAGAACCAAACTGGGAGCTTGCGGATGGTGGATACACAATTTTGAGAGATCATAGCATCTCCATTTTGGAAAAAAGTTATCTACAAATCTTGGACGAAGCATGGAACGAGTTAAGTTGGTCGGAGCGCTGTGCTATAAGATATTACTCGTCAAAGCAAGCAATTTTTACACAGAAAGATTTGCCAATGCAAAGCGAAGTCGATTTAGGCGGCAGATACAGCGCGTCAGTCATGTCATCCTACGAACGGAGTAAGCAACGTATGAAAAGCGTATACTCTAGTATAGGTAGTAGATTACGTAGTGGTGTGTCTTGGACTAGTAGCAAGGTATCAAATAGTGTGTGCAGGACCATTAACTATTTAGTACCGGATGTATTCAAGTTTATCAATGTGCTTGTTTGTATCAGCTTATTAGTCACAATAACTGCCGAGGCGAATCGCATCGTCACCACGCAAAGAAGGCTCAGACTGGATGTTGAGGAGACAGAACGCAAGAAAATAGAATGGGAGCTTGCATTCCACCACGCCATTCTGACACAGAGTGCAGGTCAACACCCAACGATAGACGAGTTCAGAGCATACATCGCTGACAAAGCACCACATCTAGGTGAGCATATCGAGCCTGAAGAAAAGGTAGTAGTTCATCAAGCGAAGAGACAATCCGAGCAAGAACTCGAGCGCATAATAGCATTTGTTGCATTGGTGCTCATGATGTTTGACGCAGAACGAAGCGACTGTGTCACAAAGATTCTCAACAAGCTTAAGGGACTAGTCGCCACTGTTGAACCTACAGTTTACCATCAGACTCTCAATGATATAGAGGATGACTTGAGTGAGAGGAACCTCTTCGTCGATTTCGAGCTTAGCAGCGACGGTGATATGCTCCAACAGCTTCCAGCTGAAAAGACATTTGCCTCATGGTGGAATCATCAACTAAGCAGAGGATTCACAATCCCACACTACAGGACAGAAGGGAAGTTCATGACTTTCACCAGAGCAACTGCCACGGAAGTCGCGGGTAAGATAGCACACGAAAGTGACAGAGACATATTGCTAATGGGAGCAGTAGGATCAGGTAAGTCAACTGGCTTGCCATATCATCTCTCCAGAAAAGGGAACGTATTGCTCCTTGAGCCGACTCGGCCACTTGCAGAAAACGTACACAAGCAATTGTCGCAGGCACCGTTCCATCAGAACACAACTCTTAGGATGCGCGGACTAACAGCATTCGGATCGGCGCCAATCTCAGTAATGACCAGTGGTTTTGCACTTAATTACTTTGCAAACAACAGAATGCGAATTGAAGAATTTGACTTTGTCATATTTGATGAATGCCACGTTCATGACGCCAATGCAATGGCGATGAGATGTTTGCTACATGAGTGTGACTATTCTGGAAAAATTATCAAAGTTTCAGCCACACCACCAGGTCGAGAAGTTGAGTTCTCCACTCAATACCCCGTATCGATAAGCACAGAAGACACACTATCGTTTCAGGATTTTGTGAACGCACAGGGTAGTGGAAGCAATTGTGATGTGATCTCAAAAGGAGACAATATCCTCGTGTATGTAGCAAGTTACAATGAGGTAGACTCGCTTTCAAAACTTCTAATTGAAAGAGACTTCAAAGTCACGAAGGTTGACGGAAGAACGATGAAAGTTGGAAACATCGAGATCACCACAAGTGGAACACCTAGCAAGAAGCACTTCATAGTTGCAACCAATATCATTGAAAACGGTGTTACTCTAGACATCGATGTGGTTGCTGACTTTGGAACGAAGGTACTCCCATATCTTGATACAGACAGCAGAATGCTTAGCACAACAAAGACAAGCATCAATTATGGAGAGCGTATCCAAAGACTAGGAAGAGTCGGACGGCACAAGCCAGGTCACGCTTTGCGAATAGGTCACACAGAGAAGGGGTTGAGCGAAGTTCCAAGTTGTATTGCAACAGAAGCAGCTTTGAAGTGCTTCACTTATGGGCTTCCAGTGATCACCAACAACGTCTCGACAAGCATTCTTGGTAATGTAACGGTGAAGCAGGCACGAACAATGTCTGTGTTCGAGATAACACCGTTCTACACAAGCCAAGTGGTGAGATATGATGGCTCTATGCACCCACAGGTGCACGCACTTTTAAAGAGGTTCAAACTCAGAGACTCTGAGATTGTTTTGAATAAGTTAGCCATACCTAACCGAGGAGTGAACGCTTGGCTCACAGCTAGTGAGTATGCACGACTTGGCGCGAATGTTGAAGATAGGCGT---------GACGTTCGAATCCCTTTTATGTGTCGCGACATCCCAGAAAAACTTCACCTAGACATGTGGGATGTGATTGTCAAATTCAAAGGCGATGCGGGTTTTGGTCGGCTTTCAGGCGCCAGTGCGAGCAAGGTAGCTTACACTCTACAGACGGACGTCAACTCCATACAGCGAACAGTCACTATCATAGATACACTAATCGCTGAGGAGAGAAGGAAGCAGGAATACTTCAAGACGGTAACCTCCAACTGTGTTTCTTCTTCAAATTTCTCACTGCAGAGCATAACAAATGCGATAAAATCTCGTATGATGACAGATCACACGTGTGAAAACATATCAGTGCTTGAAGGAGCGAAGTCACAGTTACTCGAGTTTAGAAACCTGAATGCTGATCACTCATTTGCCACAAAAACCGATGGAATATCTCGACATTTCATGAGTGAGTATGGAGCACTTGAGGCAGTTCACCATCAAAACACCAGCGACATGAGCAAATTCCTCAAGCTTAAGGGCAAATGGAATAAAACGCTAATCACGCGAGATGTGTTGGTGCTTTGTGGGGTTCTTGGAGGTGGATTGTGGATGGTTATTCAGCACCTGCGGTCAAAGATTTCCGAACCCGTAACCCACGAAGCGAAAGGCAAGAGGCAAAGACAAAAACTGAAGTTTCGCAATACCCGAGACAACAAGATGGGTAGAGAAGTGTACGGAGATGATGATACAATAGAGCATTTCTTTGGTGATGCCTACACAAAGAAAGGAAAGAGTAAAGGCAGGACACGTGGTCTCGGACACAAAAACAGGAAGTTCATCAACATGTATGGGTTTGATCCTGAAGACTTCTCTGCAGTTCGTTTCGTGGATCCACTCACAGGAGCGACGTTGGATGACAACCCGCTCACAGACATCACCCTTGTGCAAGAGCACTTTGGTAACATAAGAATGGACTTGCTCGGGGAGGATGAGCTGGATTCAAATGAAATACGTGTGAATAAGACAATTCAGGCCTACTACATGAACAATAAAACAGGCAAGGCTTTGAAGGTGGATCTGACACCACACATACCTCTTAAGGTGTGTGATCTTCACGCAACCATTGCTGGATTCCCAGAGCGAGAGCACGAATTGAGGCAGACTGGAAAGGCTCAGCCCATTAACATAGATGAAGTGCCAAGAGCCAATAATGAACTCGTCCCAGTGGACCACGAGAGTAACTCCATGTTCAGAGGGTTGCGTGACTACAACCCAATATCAAACAACATTTGTCATCTCACAAATGTTTCAGATGGAGCATCAAACTCGTTATACGGAGTCGGTTTTGGACCACTCATATTAACGAACCGACACCTCTTTGAACGGAATAACGGTGAACTCGTAATAAAATCACGACATGGTGAGTTTGTGATTAAAAACACAACTCAACTACACTTGCTACCGATTCCAGACAGAGATCTTCTGCTAATCCGGTTACCAAAGGACATCCCACCCTTTCCACAGAAATTGGGTTTCAGGCAACCTGAGAAGGGTGAACGGATTTGCATGGTGGGGTCCAATTTCCAAACCAAGAGCATAACGAGTATAGTCTCTGAGACTAGCACAATAATGCCAGTGGAGAACAGTCAATTTTGGAAACACTGGATTAGCACTAAAGACGGCCAATGCGGAAGTCCAATGGTGAGCACGAAAGATGGGAAAATACTTGGGTTACATAGCCTAGCGAACTTCCAGAACTCCATCAATTACTTTGCTGCTTTCCCAGATAATTTTGCCGAGAAATATCTTCACACCATTGAAGCACATGAATGGGTCAAGCACTGGAAGTATAACACTAGCGCCATCAGTTGGGGCTCTTTGAACATACAAGCATCGCAACCATCAGGCTTGTTTAAAGTAAGCAAGCTAATCTCAGACCTCGACAGCACAGCAGTCTACGCACAAACCCAGCAGAATCGGTGGATGTTCGAGCAGCTCAATGGGAACCTGAAAGCGATAGCACACTGCCCTAGCCAGCTTGTGACAAAGCACACAGTTAAAGGAAAATGTCAGATGTTTGACTTGTATCTCAAGTTGCATGATGAAGCGCGAGAGTATTTCCAACCGATGCTGGGCCAGTATCAAAAGAGCAAACTCAATCGAGAAGCATATGCAAAGGATCTTCTGAAATATGCAACGCCAATCGAAGCAGGAAACATCGACTGTGATCTGTTTGAAAAGACAGTTGAAATAGTCATATCAGATCTGCGAGGTTATGGTTTCGAAACATGCAATTATGTCACTGACGAGAATGACATATTCGAAGCTCTTAACATGAAATCCGCAGTTGGAGCGTTGTATAAAGGAAAGAAGAAGGACTACTTCGCTGAGTTCACACCCGAGATGAAAGAAGAAATACTGAAACAAAGTTGTGAACGACTCTTTTTAGGAAAGATGGGAGTGTGGAATGGCTCATTGAAGGCAGAGTTACGACCACTAGAAAAAGTGGAAGCAAACAAAACACGGACATTTACTGCCGCACCACTAGACACACTATTGGGTGGAAAGGTTTGCGTGGATGATTTCAACAACCAGTTCTATGATCACAATCTCAGAGCTCCTTGGAGTGTTGGCATGACAAAGTTTTATTGTGGTTGGGATCGCTTGTTGGAGTCGTTGCCAGATAGTTGGGTATATTGTGACGCTGATGGCTCACAGTTTGACAGCTCGCTATCACCATATTTGATCAATGCAGTACTCAACATCCGCTTAGAATTCATGGAAGAGTGGGACGTAGGGGAGGTAATGCTGAGAAATCTGTACACTGAAATCGTGTATACCCCTATCTCTACACCAGATGGTACACTCGTCAAGAAATTCAAAGGAAACAATAGCGGACAGCCATCGACTGTTGTAGACAACACGCTCATGGTCATACTGGCAGTCAACTATTCACTCAAGAAAAGTGGAATTCCAAGTGAGTTGCGCAACAGCATCATCAGGTTCTTCGTTAACGGAGATGATCTACTGCTAAGCGTGCACCCAGAGTATGAGTATATCCTCGACACTATGGCAGACAACTTTCGTGAACTGGGCCTGAAGTATACTTTCGACTCAAGGACCAAGGAAAAAGGAGACCTTTGGTTTATGTCGCACCAAGGGCACAAAAGAGAGGGAATCTGGATTCCCAAGCTCGAGCCAGAACGAATAGTATCGATTCTAGAATGGGATCGGTCGAAAGAGCCATGCCATCGACTAGAGGCAATCTGCGCAGCGATGATTGAGTCGTGGGGATACGACAAGTTAACTCACGAGATACGCAAGTTTTACGCGTGGATGATTGAACAAGCACCATTTAGCTCCCTAGCACAAGAAGGGAAAGCTCCTTACATAGCGGAAACAGCGCTGAGGAAGCTCTACCTTGACAAGGAACCAGCTCAAGAGGATCTCACCCATTACTTGCAAGCAATCTTTGAGGATTATGAAGATGGTGCTGAGGCTTGTGTTTATCACCAGGCAGGTGAGACGCTTGATGCAGGTTTGACAGACGAACAAAAGCAGGCGGAGAAGGAAAAGAAGGAGAGAGAGAAGGCGGAGAAGGAACGAGAGCGGCAGAAGCAGTTGGCACTTAAGAAAGGCAAGAATGCTGCACAAGAAGAGGGAGAACGCGACAAGGAAGTAAACGCTGGAACCTCTGGAACTTTCAGTGTACCCAGACTTAAGAGTCTGACAAGCAAGATGCGCGTGCCAAGATACGAGCAAAGAGTGGCTTTAAACCTCGATCATCTAATCCTATACACGCCAGAGCAGACGGATCTATCCAACACACGTTCAACGCGAAAGCAGTTTGACACATGGTTTGAAGGTGTAATGGCTGATTACGAACTGACGGAGGACAAAATGCAAATCATTCTCAATGGTTTAATGGTCTGGTGCATTGAGAACGGAACCTCCCCGAACATTAACGGAATGTGGGTGATGATGGACGGCGATGATCAGGTGGAATTCCCGATCAAACCGCTCATTGACCACGCCAAACCCACATTTAGGCAGATAATGGCCCATTTCAGTGACGTAGCTGAAGCGTACATTGAAAAGCGTAACCAAGACCGACCATACATGCCACGATATGGTCTTCAGCGCAATTTAACCGACATGAGCTTAGCTCGATACGCGTTTGATTTCTATGAAATGACTTCTAGAACTCCAATACGTGCGAGAGAAGCACACATCCAGATGAAAGCAGCAGCACTGCGTGGCGCAAATAATAATTTGTTCGGCTTGGATGGAAACGTTGGTACAACGGTAGAGAACACGGAGAGGCATACGACCGAGGACGTTAATCGGAACATGCATAACTTACTTGGCGTTAAGGGGTTA
>BAF31167
ATGGCAGCAGTTACATTCGCATCAGCAATCACTAACGCCACCATCAACAAACCAACATCCACCGGAATGGTACAGTTCGGGAATTTCCCACCAGTGCCATTGCGAACCACCGCCATTACCACAGTCGCCACTCCAGTGGCGCAACCCAAATTGCACACAGTGCAGTTTGGAAGCCTTGACCCAGTTGTTGTCAAGGGTGGAGCAGGGTCCTCTGCTAAGACAACCCGCCAGCAGCCTAACGTTGAAATAGATGTTAGCCTCAGGGAAGTCGCAGCTTTGGAGGTTGCAAAACCCAAGCCAAACGCCGTGTTGAGGATGCACGAGGAAATTAACAAGGAGCGAGCGCTCTTTTTAGACTGGGAAACTAACCTGAAAAGAGGACCATATGGCATCGCTGAGAATGAGAAGGTCGTGATAACCACTCGTGGTGTCAGCAAAATAGTAACCAGGAGTTCGAGGGCGATGAAGCAAAAGCGTGCAAGAGAGAGGCGCAACTCGCAGAAACCAATTGTGTTAAAGTGGGAGCCCAAATTGAGCGAAATCTCGATCGGAGGAGGACCCTCTGCAAGCGAACTTGAAGCAGAGGAAGCTCGTACAAAGTGGCCACTACACAAAACACCGTCAATGAAGAAAAAGACGGTGCACAAAGTGCGTAGAATGAATAGTCAAGGAGTTGACATGTTAATGCGTTCCTTGATTAAAATTTTCAAAGCAAAGAGCGCCAACATTGAATACATCGGGAGGAAGTCTATCAAGATAGACTTTGTAAAGAAAGAGCAAGCAAAATTTGCTAGAGTTCAAGTTGCACACTTACTTGGAAAGAGAGCACAGCGCGACTTGTCAACTGGAGTAGAGGAAAACCGCTTTATTGACATATTAAGTAGCTACTCAGGTGACAAAAGAGTTATAAACCCAGGAGTGGTTTGCGCTGGTTGGAGTGGGATTATTGTTAGAAATGGAGTCCTAACCCAGAAACAGAGTAGGAGTCCATCAAGGGCTTTTGTAATCAGAGGTGAACACGAAGGCAAATTATATGATGCCAGAATTAAAATCACGAAAATGATGAGTCATAAGATAGTGCATTTTAGCGCAGCGGGAGCTAACTTCTGGAAGGGTTTCGACAGATGCTTTCTTGCATATCGTAGTGATAATCGCGAACACACGTGTTATACCGGACTGGACGTAACCGAGTGTGGTGAAGTGGCAGCTCTGATGTGCCTGGCCATGTTTCCGTGCGGGAAGATAACTTGTCCTGACTGTGTAAATGACAGTGAGTTATCTCAAGGACAAGCGAGTGAACCATCCATAAAGAACAGGCTAGCACAGTTGCGCGAAGTCATCAAGTCGAGCTATCCACGCTTTAAACACGCAGTGCAAATACTTGACAGGTACGAGCAATCACTTAATAGTGCAAACGAGAACTACCAAGATTTCGCAGAAATCCAAAGCCTGACCGATGGAATGGAGAAAGCAGCATTTCCACATGCCAACAAGCTAAATGCCATACTGATCAAGGGAGCCACAGCAACAGGTGAGGAGTATGAGCAAGCAACAAGACATTTACTGGAGATAACTCGGTATATGAAGAATCGCACTGAAAATATTGAGAAGGGATCGCTCAAATCATTCAGGAATAAAATATCCCAGAAGGCACACATTAACCCAACATTAATGTGTGATAACCAACTCGATAAGAATGGCAATTTCATATGGGGTGAGCGAGGCTATCATGCGAAGAGGTTCTTTAGCAATTATTTCGAAATAATTGACCCAAAGAAAGGCTATGCTCAGTATGAGACAAGAATAGTGCCAGACGGTTCTAGGAAGCTTGCTATCGGCAAACTTATAGTTCCAACAAACTTCGAAGTTTTGAGAGAACAGATGAGAGGGGAACCTGTGGAACCGCATCCAATCACGGTGGAGTGCGTGAGCAAGTCTCAGGGTGATTTTGTCCACGCATGCTGTTGCGTAACTACTGAGTCAGGCGATCCGGTCTTGTCTGAAATTAAAATGCCAACAAAACATCACTTAGTGATTGGTAACAGCGGTGACCCGAAATATGTTGATCTTCCAGAGATTGAAGAGAATAAGATGTATATAGCCAAAGAAGGCTATTGTTATATCAACATATTCCTCGCAATGCTCGTAAATGTTAAGGAGTCACAAGCCAAAGAATTCACCAAAGTTGTTAGAGATAAATTAGTCGGTGAACTAGGCAAGTGGCCGTCATTGCTAGACGTCGCGACAGCTTGTTATTTCTTGAAAGTCTTCTACCCAGACGTCGCCAATGCCGAGCTACCAAGGATGTTGGTGGATCACAAAACAAAGATCATTCACGTTGTCGACTCCTACGGATCATTGTCAACGGGATACCACATCTTGAAGACTAACACAGTTGAGCAACTCATCAAGTTTACAAGACACAATCTTGAATCAAGTTTGAAACACTACCGTGTTGGTGGAACGAAGTGGGAGGACGTTCATGGAACCAAGAACATAGATGACCCACAATGGTGCATTAAGAGACTTGTGAAAGGTGTCTACAGACCAAAGCAATTGAAGGAGGATATGTTAGCAAATCCTTTCCTACCATTATATGCTCTACTCTCGCCAGGGGTTATTTTGGCTTTTTACAACAGTGGCTCATTGGAATACTTGATGAATCATTACATCAGAGCAGACAGCAATGTCGCCGTGCTGTTGGTCGTATTGAAGTCCTTAGCGAAGAAGGTCTCAACAAGTCAAAGTGTGTTAGCCCAACTCCAGACCATTGAGAGAAGTCTACCGGAGATCGTTGAGGCTAGAGCTAACATAACTGGACCAGAAGGGGCAGCATCTCAAGCATGCAACAGATTCCTTGGCATGCTTCTTCATAGATCGGAACCAAATGACGAGCTTTTAAATGGCGGATATACAACCTTGCGCGATCATAGCGTGGCCATACTGGAAAAAAACTATCTGCAAATCTTGGACGAAGCGTGGAGCGAATTAAGCTGGTTGGAGCGTTGTGCTATAAGATACTACTCGTCAAAGCAAGCAATCTTCTCACAGAAAGATTTGCCAATGCAAAGCGACGTAGATTTAGGCGGCAGATACAGCGAGTCGGTCATCTCATCTTACGAGTGGAGTAAGCAGCGTATGAAGAAACTTTACTCTGGCCTAAGCAACAAAACACGCAACAGCATGTCGTGTGTTAGTAACAAAGTCTCCAGTAGTATTTGTAAAACCCTTAATTACTTAGTACCTGATATCTTCAGGTTTATTAATGTGTTAATTTGCTTAAGCTTATTGCTCACAATAGCTTCTGAGGCTAATCGCATTGTCACATCGCAAAGAAAACTTAAGCTGGACATCGTGGAGGCGGAGCGCAAGAAGATAGAGTGGGAACTTGCATTTCACCACTCTATTTTAACTCATAGTGCAAATCAGCATCCGACACTTGATGAGTTTATAGCATACATCAATGAAAAAGCGCCTCATCTTAGTGAGTACATCGAACCCGAGGAAAAGGCAGTAGGGCACCAGGCGAAGAGGCAATCTGAACAAGAGCTTGAACGAATCATAGCATTCATCGCTCTAGTGCTTATGATGTTTGATGCAGAACGAAGTGATTGTGTCACGAAGATCCTCAACAAGCTAAAAGGATTAGTCTCCACTGTAGAACCCACAGTGTACCATCAAGCACTCAACGATATTGAGGACGATCTAAGTGAAAGAAATCTCTTTGTCGACTTTGAACTCAGCAATGATGGCGAGCTAATTCAACAGCTTCCAGCCGAAAAGACATTCGCGTCATGGTGGAACCATCAACTAAGTAGGGGATACACAATCCCACACTACAGAACAGAAGGGAAATTTATGACTTTCACCAGAGCAACAGCAACAGAGATTGCGGGTAGGATAGCACATGAGAGTGATAAGGATATACTGCTTATGGGAGCAGTAGGGTCAGGGAAGTCAACTGGCCTGCCATACCATCTTTCTAGAAAAGGGAATGTTCTACTGCTTGAACCAACTCGACCACTTGCGGAAAATGTTCACAAGCAACTTTCACAAGCCCCGTTCCACCAAAACACAACTCTGAGAATGCGGGGACTGACAGCCTTTGGCTCGGCACCAATATCAGTGATGACAAGTGGTTTTGCACTAAATTACTTCGCGAACAACAGAGCACGAATCGAGGAATTCGACTTTGTCATATTTGATGAGTGTCACGTCCACGACGCCAGTGCCATGGCGATGAGGTGTCTACTACACGATTGTGATTACTCTGGTAAGATCATCAAAGTGTCAGCCACACCGCCAGGCCGAGAAGTTGAATTTTCTACCCAGTACCCTGTGACAATAAGCACGGAAGATACATTGTCGTTTCAAAATTTTGTGAATGCACAAGGTAGTGGGAGCAATTGCGACGTAATTTCAAAAGGAGACAACATCCTTGTGTACGTAGCAAGTTACAACGAAGTGGACACACTTTCAAAGCTTTTGACTGAGAAGGATTTCAAGGTCACAAAAGTTGATGGAAGGACAATGAAAGTTGGGAACATTGAGATAACGACGAGTGGAACTCCTAGTAAGAAGCATTTCATAGTCGCGACCAACATCATTGAAAATGGTGTCACCTTAGATATTGATGTGGTTGCTGATTTTGGAACAAAGGTACTCCCGTACCTTGACACAGACAATAGGATGCTTAGTACAACAAAAACAAGCATTAACTATGGGGAGCGCATTCAAAGACTAGGAAGAGTTGGTAGACACAAGCCAGGTCATGCTCTAAGAATCGGCCACACGGAAAAAGGTTTGAGCGAGGTTCCAAGTTGTATCGCAACGGAGGCCGCTTTAAAGTGCTTTACTTACGGGCTCCCAGTAATCACCAATAACGTCTCAACAAGCATTCTTGGCAATGTAACGGTGAAGCAGGCACGGACCATGTCAGTGTTTGAGATCACACCATTTTACACAAGCCAGGTGGTTAGATATGATGGGTCGATGCATCCGCAAGTGCATGCACTCCTAAAGAGGTTCAAGCTTAGAGATTCTGAAATAGTATTAAACAAGTTGGCCATACCCAATCGAGGAGTTAATGCTTGGCTCACAGCCAGCGAGTATGCACGCCTTGGTGCAAATGTAGAGGATAGGCGT---------GACGTGAGAATTCCCTTCATGTGTCGTGACATTCCGGAAAAACTCCATCTAGAGATGTGGGATGTGATTACAAAGTTCAAAGGAGATGCAGGTTTTGGGCGTCTTTCAAGTGCTAGTGCGAGCAAAGTGGCGTACACCTTACAGACAGATGTCAACTCCATTCAACGGACAGTCACCATTATTGATACATTAATTGCTGAAGAGAGGAGAAAGCAGGAATACTTTAAAACAGTGACTTCTAACTGTGTCTCATCTTCAAGCTTCTCACTACAGAGTATCACGAATGCGATAAAGTCTCGCATAATGAAAGACCACACATGTGAGAACATATCAATACTTGAGGGAGCGAAATCGCAATTACTTGAGTTCAGAAATTTGAATGCTGACCATTCATTCGTCACTAAAACTGATGGAATTTCCCGGAGTTTTATGAGCGAATATGGAGCACTTGAGGCAGTTCATCATCAGAGCACCAACGACATGAGTAAATTCCTCAAGCTTAAGGGCAAGTGGAACAAGACGCTAATTACAAGGGACGTGTTGGTTATTTGCGGAGTCCTTGGAGGCGGGATATGGATGATCCTACAGCGTTTACAATCTGGAATTACTGAACCCGTAATACATGAAGCAAAAGGCAAGAGGCAGAGACAGAAGCTAAAATTCCGCAATGCTCGGGACACCAAAATGGGCAGGGAGGTCTATGGGGATGACAACACTATAGAGCACTACTTTGGAGATGCTTACACAAAGAAAGGGAAGAGCAAAGGTAGAACTCGTGGTCTCGGTCACAAGAACAGAAAATTCATCAATATGTATGGATTTGACCCTGAAGATTTCTCTGCAGTCAGATTCGTGGATCCACTCACAGGAGCAACGCTGGATGAGAGCCCTTTTACGGACATCACCCTCGTTCAGAAACACTTTGGAGATATACGAACCGACTTACTCGAGGAAGATGAAATAGAACCACAGGCGCTACAGTCCCATAAGACGATCCAGGCATACTACATGAACAATAAAACAGGTAAAGCCTTGAAGGTTGACTTAACACCACACATACCTCTCAAGGTGTGCGACCTTCACGCAACCATTGCTGGGTTCCCAGAAAGAGAGTTTGAACTGAGACAAACTGGAAAAGCCCAACCCATAAGCATGAGTGAAGTGCCTAAAGCTAATGCCGAGTTAGTTCCCGTCGACCATGAGAGTAGCTCCATGTTCAGAGGGTTGCGCGACTATAATCCAATATCAAACAACATTTGTCATCTTACAAATGTTTCAGATGGGGCGTCAAACTCATTGTATGGAGTTGGTTTCGGGCCACTCATATTAACGAATCGGCATCTTTTTGAACGGAACAACGGAGAGCTCTTGATAAAGTCGCGACATGGTGAATTTGTGATCAGAAACACAACGCAACTCCATTTGCTGCCAATTCCAGACAGAGACCTATTGCTAATTCGTCTACCAAAGGATATCCCACCCTTCCCTCAAAAGCTAGGATTCAGACAACCCGAAAAGGGAGAGAGAATTTGCATGGTAGGGTCCAACTTCCAAACAAAAAGCATCACCAGCGTGATCTCAGAAACAAGTACAGTGATGCCAGTGGAAAACAGTCAATTTTGGAAGCATTGGATTAGCACCAAAGACGGTCAATGTGGCAGTCCGATGGTGAGCACGAAAGATGGTAAGATACTCGGATTGCATAGCTTAGCAAATTTCCAAAACTCCATTAACTACTTTGCCGCCTTCCCGGATGATTTCGCTGAAAAATACCTCCATACGATTGAAGCACATGAGTGGGTCAAGCATTGGAAATACAACACCAGTGGAATTAGTTGGGGCTCTTTAAATATTCAAGCAGCGCAACCAGCAGGTTTATTCAAAGTAAGCAAGCTGATATCAGACCTTGATAGCACGGCAGTTTATGCGCAAACACAACAAAACCGATGGATGTATGAACAGCTCACTGGGAATTTGAAGGCGATTGCACACTGCCCTAGTCAACTTGTGACGAAACACACAGTTAAAGGAAAGTGCCAAATGTTCGACCTGTACCTCAAGTTACATGATGAAGCACGGGAGTATTTCCAACCGATGTTAGGGCAGTATCAAAAGAGCAGACTCAACCGAGAAGCTTACGCAAAAGATCTCCTCAAGTATGCAACGCCAATCGAAGCAGGAAATATTGATTGCGACCTTTTTGAAAAGACAGTTGACATAGTCATTTCAGACTTGTGGGGCTATGGTTTTGAAACGTGCAATTACGTCACTGATGAAACCGATATATTTGAAGCTTTAAATATGAAATCTGCAGTTGGAGCGTTGTATAAGGGCAAGAAGAAGGACTATTTCGCTGAATTCACACCTGAAATGAAAGAGGAGATACTGAGGCAAAGTTGTGAACGACTTTTCTTAGGGAAAATGGGAGTTTGGAATGGCTCGCTCAAGGCGGAACTGCGACCACTTGAAAAAGTAGAAGCAAACAAAACACGAACGTTCACAGCTGCACCATTAGACACCCTACTAGGTGGGAAGGTTTGCGTCGACGACTTCAATAATCAATTTTATGACCACAACCTTAGCGCTCCTTGGAGCGTTGGGATGACGAAGTTTTATTGTGGCTGGGATCGCCTGTTGGAGTCACTACCGGATGGTTGGGTTTACTGCGACGCGGATGGATCACAATTTGATAGTTCACTATCGCCATATTTGATCAACGCAGTTCTCAATATCAGACTGGAGTTTATGGAGGAATGGGACGTAGGAGAAATCATGTTGAGGAACTTATACACTGAGATAGTGTACACTCCCATATCAACACCAGATGGAACACTCGTAAAGAAGTTTAAAGGCAACAACAGCGGACAACCGTCGACTGTTGTGGACAACACACTCATGGTTATACTGGCAGTTAACTACTCACTCAAGAAGAGCGGTATACCAAGCGAGTTGCGCGATAGCATTGTCAGATTCTTCGTTAATGGCGACGATTTGTTACTGAGTGTACATCCGAAGTACGAGTATATCCTGGACACTATGGCGGACAACTTTCGTGAATTGGGCCTGAAATACACCTTTGATTCAAGGTCTAAAGAGAAGGGTGATCTCTGGTTCATGTCGCACCAAGGTCACAAGAGGGAGGGGATTTGGATTCCTAAGTTGGAGCCAGAACGAATAGTTTCGATTTTAGAATGGGATCGATCAAAGGAACCATGTCACCGATTAGAGGCGATTTGCGCAGCAATGATTGAATCATGGGGTTATGACAAGTTAACTCATGAGATACGCAAGTTTTATGCATGGGTGATTGAACAAGCCCCATTCAACTCTTTGGCTCAAGAAGGAAAAGCGCCTTACATAGCGGAGACAGCACTCAGAAAGCTTTATCTAGATAAAGAACCGTCGCAAGAAGACCTCACTCAGTACTTGAATGCAATCTTTGAGGACTATGAAGACGGTACTGAGGTGTGCGTTTATCACCAAGCAGGCGAAACACTTGACGCTGGCCTGACAGAGGAGCAAAAACAAGCGGAAAAAGAAAGGAAAGATAGGGAGAAGGCAGAGAAAGAGCGAGAGAAACAGAAGCAGCTTGCACTCAAGAAAGGTAAAAACTCATCACAAGAGGAGGGAGAACGAGACAAAGAAGTCAATGCTGGAACCTCTGGAACCTTCAGTGTACCCAGGCTTAAGAGTCTAGCAAGCAAAATGCGAGTGCCAAAGTATGAGAAAAGGCTAGCTCTCAATCTTGATCATCTAATTCTTTACACCCCAGAACAGACAGACTTGTCCAACACACGCTCGACACAGAAGCAATTCAACACATGGTTCGAGGGTGTCATGGCTGATTATGAGTTAACAGAGGATAAGATGCAAATAATTCTCAATGGTTTGATGGTCTGGTGCATTGAGAATGGAACCTCCCCGAATATAAACGGAATGTGGGTGATGATGGATGGTGATGATCAGGTGGAATTCCCGATCAAACCGCTCATTGATCACGCCAAGCCCACATTTAGGCAGATAATGGCCCATTTCAGTGACGTCGCTGAAGCGTACATTGAAAAGCGTAACCAAGACCGACCATACATGCCACGATATGGTCTTCAGCGCAATTTAACCGACATGAGCTTGGCTCGTTACGCGTTTGATTTCTATGAAATGACTTCTAGAACTCCAATACGTGCGAGAGAGGCACACATCCAGATGAAAGCAGCAGCACTGCGTGGCGCAAATAACAATTTGTTCGGATTGGATGGTAACGTCGGCACAACGGTAGAGAACACGGAAAGGCATACGACCGAGGACGTTAATCGGAACATGCATAACCTACTTGGCGTTAAGGGGTTA
>BAF31164
ATGGCAGCAGTTACATTCGCATCAGCTATCACCAACGCCATCACCAATAAACCAGCACCCACCGGAATGGTACAGTTTGGGAGTTTCCCACCAATGCCATTGCGATCCACCACCGTGACCACAGTCGCCACTTCAGTGGCGCAACCTAAACTGTACACAGTGCAGTTTGGAAGCCTTGACCCAGTAGTCGTCAAGAGTGGAGCAGGGTCCTTTGCTAAGGCAACACGCCAGCAGCCTAACGTTGAAATAGACGTTAGCCTCAGTGAAGCCGCAGCTCTGGAGGTTGCGAAACCTAGGTCGAATGCCGTGTTGAGGATGCACGAGGAAGCAAACAAGGAGAGAGCACTCTTTTTGGACTGGGAGGCTAGTTTGAAGAGAAGCTCGTATGGAATTGCTGAGAACGAGAAAGTTGTAATGACAACTCGTGGCGTCAGCAAGATAGTGCCCAGAAGTTCAAGGGCAATGAAGCAAAAGCGTGCAAGGGAGAGGCGTAGAGCGCAGCAACCAATTATACTAAAGTGGGAGCCCAAACCGAGCGAAATCTCAATCGGAGGAGGGCTCTCTGCGAGTGCGATCGGAGCAGAAGAGGTTCGCACAAAGTGGCCGCTTCATAAGACATTGTCAATGAAGAAGAGGACGGTGCACAGAATATGCAGGATGAACGACCAAGGAGTTGACATGTTGACACGATCCCTGGTTAAGATTTTCAAGACTAAGAGTGCCAACATTGAGTACATCGGAAAGAAGTCGATTAAGATCGATTTCATCAGAAAAGAACGGACGAAATTCGCAAGAATTCAAGTAGCACACTTACTCGGGAAGAGAGCACAGCGCGACTTATCAACTGGAATGGAAGAAAACCATTTTATTGACATTCTCAGCGGGTACTCAGGTAACAAAACAACCATAAATCCAGGAGTAGTTTGCGCAGGTTGGAGTGGCATAGTCGTTAGAAATGGAATTCTAACGCAGAAACGAAGCAGAAGCCCATCAGAGGCCTTTGTAATTAGAGGTGAGCACGAGGGCAAGTTGTACGATGCCAGGATCAAAGTCACGAGGACAATGAGTCACAAGATTGTGCACTTTAGTGCAGCAGGAGCCAACTTCTGGAAAGGCTTCGACAGATGCTTTCTCGCATACCGTAGTGACAATCGCGAGCATACATGCTATTCAGGGCTAGATGTTACTGAGTGCGGCGAGGTAGCAGCACTGATGTGTCTAGCTATGTTCCCATGCGGAAAGATAACCTGCCCTGACTGTGTAACAGATAGTGAGCTATCCCAAGGACAAGCAAGCGGACCATCTATGCAGCACAGGTTGACGCAGCTGCGCGATGTCATCAAGTCAAGCTACCCACGCTTCAAGCATGCAGTGCAGATACTAGATAGGTACGAGCAATCACTGAGCAGTGCAAACGAAAACTACCAGGATTTCGCAGAAATCCAGAGTATAAGCGATGGAGTTGAGAAAGCTGCATTCCCACACGTCAACAAGCTGAACGCAATATTGATCAAAGGGGCCACAGCGACAGGGGAGGAATTCTCGCAGGCTACGAAGCATTTGCTCGAGATAGCACGATATCTGAAGAACAGAACTGAGAACATTGAGAAGGGTTCACTGAAGTCCTTTCGCAACAAGATTTCCCAGAAAGCACACATCAACCCAACACTAATGTGCGACAACCAGCTCGATAGAAATGGAAATTTCATATGGGGTGAGAGAGGATACCATGCAAAACGATTCTTCAGCAACTACTTTGAGATAATCGATCCAAAGAAAGGCTACACCCAATATGAGACAAGAGCGGTACCAAATGGGTCACGGAAACTTGCAATCGGCAAACTAATAGTCCCAACGAACTTCGAAGTTCTAAGGGAACAGATGAAAGGCGAACCGGTAGAACCATACCCAGTAACAGTCGAGTGTGTGAGCAAATTACAGGGTGACTTTGTCCATGCATGTTGTTGTGTCACAACAGAATCAGGCGACCCAGTTTTGTCTGAAATAAAAATGCCAACCAAACACCACCTAGTGATTGGCAACAGCGGCGATCCAAAGTACATAGATCTCCCTGAGATCGAGGAGAATAAAATGTACATAGCGAAAGAAGGTTATTGTTACATCAATATCTTCCTAGCTATGCTAGTAAATGTCAAGGAGTCGCAGGCAAAGGAGTTCACGAAAGTTGTTAGGGACAAACTAGTTGGCGAACTTGGCAAGTGGCCCACTCTGTTAGATGTAGCAACCGCTTGTTATTTCCTGAAAGTATTTTACCCAGACGTTGCTAACGCTGAATTGCCACGCATGCTAGTGGATCATAAGACAAAGATAATTCATGTCGTTGATTCATATGGGTCACTGTCAACTGGATATCATGTCCTTAAGACAAATACCGTGGAACAACTCATTAAGTTCACGAGATGCAATTTGGAGTCAAGCTTGAAACACTACCGCGTCGGAGGAACAGAATGGGAGGACACTCATGGAGCCAGCAACATAGATGATCCACAGTGGTGCATCAAGAGGCTAATAAAAGGAGTCTACAGACCAAAGCAATTGAAAGAAGACATGTTGGCGAATCCTTTCTTACCATTATATGCCCTATTGTCACCAGGTGTCATCCTGGCATTTTACAATAGTGGCTCTCTAGAGTACTTGATGAACCATTACATCAGGGTAGACAGTAATGTCGCCGTTTTGTTGGTTGTTTTGAAATCTCTAGCGAAGAAGGTGTCAACTAGCCAGAGCGTGTTAGCCCAGCTTCAAATCATTGACCGAAGTCTACCAGAACTCGTTGAAGCAAAAGCTAATGTTAATGGGTCAGATAACGCAGCCTCTCGCGCATGCAACAGATTCATGGGCATGCTTTTGCACATGGCAGAACCAAACTCGGAGCTTGCGGATGGTGGATACACAATTTTGCGAGATCATAGTATCTCCATTTTGGAAAAAAGTTATCTACAAATCTTGGACGAAGCATGGAACGAGTTAAATTGGTCGGAGCGCTGTGCTATAAGATACTACTCATCAAAGCAAGCAATCTTTACACAGAAAGATTTGCCAATGAAAAGCGAAGTCGATTTAGGCGGCAGATACAGCGTGTCAGTCATATCATCTTACGAACGGAGTAAGCAATGTATGAAAAGCGTATACTCTAGTATAAGTGGTAGATTACGTAGTGGTGTGTCTTGGACTAGTAGCAAGGTATCGAATAGTGTGTGTAGGACGATTAACTATTTAGTACCGGATGTGTTTAAGTTTATCAATGTGCTTATTTGTATTAGCTTATTAATCACGATGGCTGCCGAGGCGAATCGCATTGTCACCACGCAAAGAAGGCTCAAACTGGATGTCGAGGAGACAGAACGCAGGAGAATAGAATGGGAGCTTGCATTCCACCATGCCATTCTGACACAGAGTGCAGATCAACACCCAACGATAGATGAGTTCAGAACATACATCGCTGACAAGGCACCACATCTAAGCGAGCATATCGAACCTGAAGAAAAGGTAGTGGTTCATCAAGCGAAGAGACAATCCGAGCAAGAACTCGAGCGTATAATAGCATTTGTCGCATTGGTGCTCATGATGTTTGACGCGGAACGAAGCGATTGTGTAACAAAGATTCTCAACAAGCTTAAGGGACTAATCGCCACTGTGGAACCTACAGTCTACCATCAGACTCTCAATGATATAGAGGATGATTTGAGCGAGAGGAACCTCTTCGTAGATTTTGAACTTAGCAGCGATGGCGACATGCTCCAACAGCTTCCAGCTGAAAAGACATTTGCCTCATGGTGGAATCATCAACTAAGCAGAGGATTCACAATCCCACATTACAGGACAGAAGGGAAGTTCATGACTTTTACCAGAGCAACTGCCACGGAAGTCGCGGGCAAAATAGCACATGAGAGTGACAAAGACATATTGCTAATGGGAGCAGTAGGATCAGGTAAGTCAACTGGCTTGCCCTATCATCTCTCCAGAAAAGGGAATGTATTGCTCCTTGAGCCGACTCGGCCACTTGCAGAAAACGTGCACAAGCAGTTGTCGCAGGCACCATTTCATCAGAACACAACTCTTAGGATGCGTGGACTAACGGCATTTGGATCGGCACCAATCTCAGTGATGACTAGTGGTTTTGCACTCAATTACTTTGCAAATAATAGAATGCGAATTGAGGAGTTCGACTTTGTTATATTTGATGAATGTCACGTTCATGATGCTAATGCAATGGCGATGAGATGTTTGCTACACGAGTGTGATTATTCCGGCAAAGTTATCAAAGTTTCAGCTACACCACCAGGTCGAGAAGTCGAGTTCTCCACTCAATACCCCGTGTCGATAAGTACAGAAGACACACTATCGTTTCAAGATTTTGTGAACGCACAGGGTAGTGGAAGCAATTGTGATGTGATTTCAAAAGGAGACAATATCCTCGTGTATGTAGCAAGCTACAATGAGGTGGACGCGCTTTCAAAACTCTTAATTGAAAGAGACTTCAAGGTCACAAAGGTTGATGGAAGAACAATGAAAGTTGGAAACATCGAGATCACTACAAGTGGAACACCTAGTAAGAAGCACTTCATAGTTGCAACCAACATCATTGAGAACGGTGTTACTCTTGACATTGATGTAGTTGCTGACTTTGGGACGAAGGTACTCCCATATCTTGATACAGACAGCAGGATGCTCAGCACAACAAAGACAAGCATTAATTATGGGGAGCGTATCCAAAGACTAGGAAGAGTCGGAAGGCACAAACCAGGTCACGCTTTGCGAATAGGTCACACAGAGAAGGGGTTGAGCGAAGTTCCAAGTTGCATTGCAACAGAAGCAGCTTTAAAGTGCTTCACTTATGGGCTTCCGGTGATCACCAACAACGTCTCGACAAGCATTCTTGGTAATGTAACGGTAAAGCAGGCACGAACAATGTCTGTGTTTGAGATAACACCGTTCTACACAAGCCAAGTAGTGAGATACGATGGCTCCATGCACCCACAGGTGCATGCACTTTTAAAGAGGTTCAAACTCAGGGACTCTGAGATTGTTTTGAATAAATTAGCCATACCTCACCGAGGAGTGAACGCTTGGCTCACAGCTAGTGAGTATGCACGGCTTGGCGCGAATGTTGAAGATAGGCGT---------GACGTTCGAATTCCTTTTATGTGTCGCGACATCCCAGAAAAACTCCATCTAGACATGTGGGATGTGATCGTTAAGTTTAAAGGTGATGCGGGTTTTGGTCGGCTTTCGAGCGCCAGTGCGAGCAAGGTAGCTTATACCTTACAGACGGACGTCAACTCCATACAGCGAACAGTCACTATCATAGATACACTAATCGCTGAGGAGAGAAGGAAGCAGGAGTACTTCAAGACGGTAACCTCCAACTGTGTTTCTTCTTCAAACTTCTCACTGCAGAGCATAACAAATGCGATAAAATCTCGTATGATGACAGATCACACGTGCGAGAACATATCAGTGCTTGAAGGAGCGAAGTCACAGTTGCTCGAGTTTAGAAACCTGAATGCTGATCACTCATTTGCCACTAAAACCGATGGAATATCTCGGCATTTCATGAGTGAGTTTGGAGCTCTCGAGGCAGTTCACCATCAGAATACCAGCGACATGAGCAAATTCCTCAAGCTCAAGGGCAAATGGAACAAAACGCTAATTACGCGAGATGTGTTGGTACTTTGTGGAGTTCTTGGAGGCGGATTGTGGATGGTTGTTCAACACCTACGGTCAAAGATTTCCGAACCCGTAACTCACGAAGCGAAATGCAAGAGGCAAAGGCAGAAACTAAAGTTTCGCAACGCCCGAGACAACAAGATGGGTAGAGAAGTGTACGGAGACGATGATACCATCGAACATTTCTTCGGCGATGCCTACACAAAGAAAGGGAAGAGCAAGGGTAGGACGCGCGGTCTCGGACACAAAAACAGGAAGTTCATCAACATGTATGGGTTTGATCCTGAAGATTTCTCTGCAGTTCGTTTCGTGGATCCACTCACAGGAGCGACATTGGACGACAACCCGCTCACAGACATCACCCTTGTGCAAGAGCACTTCGGTAATATAAGAATGGACTTGCTTGAAGAAGATGAGCTGGACCCAAACGCAATACGTTTGAATAAAACAATTCAGGCCTACTACATGAACAATAAAACAGGCAAGGCTTTGAAGGTGGATCTGACACCACACATACCTCTCAAGGTGTGTGATCTTCACGCAACCATTGCTGGATTCCCAGAGCGAGAAAACGAACTGAGGCAGACTGGAAAGGCTCAGCCCATTAACATAAACGAAGTGCCAAAAGCCAATAATGAACCCATCCCAGTAGACCACGAGAGTAACTCCATGTTCAGAGGGTTGCGTGATTACAACCCAATATCAAACAACATTTGTCATCTTACAAATGTTTCAGATGGAGCATCAAACTCGTTATATGGAGTTGGTTTCGGACCACTCATATTAACGAACCGACACCTCTTTGAGCGGAATAACGGTGAACTCGTAATAAAATCACGACATGGTGAGTTTGTGATTAAGAACACAACTCAGCTACATTTGCTACCGATTCCAGACAGAGATCTTCTGCTAATCCGGTTACCAAAGGACGTCCCACCCTTTCCACAGAAATTGGGTTTCAGGCAACCTGAGAAAGGTGAACGAATTTGCATGGTGGGGTCCAATTTCCAAACCAAGAGCATAACGAGTATAGTCTCTGAGACTAGCACAATAATGCCAGTGGAAAACAGTCAGTTTTGGAAACACTGGATTAGCACGAAAGACGGCCAATGCGGAAGTCCAATGGTGAGCACGAAAGACGGGAAAATACTTGGGCTACACAGCCTAGCAAACTTCCAGAACTCAATCAATTACTTTGCTGCTTTCCCAGATGATTTTGCCGAGAAGTATCTTCATACCATTGAAGCACACGAGTGGGTCAAGCATTGGAAATATAACACTAGTGCCATCAGTTGGGGCTCTTTGAATATACAAGCATCGCAACCGTCAGGCTTGTTCAAAGTAAGCAAGCTAATCTCAGACCTCGACAGCACGGCAGTCTACGCACAAACCCAGCAGAATCGGTGGATGTTCGAGCAGCTCAATGGGAACCTGAAAGCGATAGCACACTGCCCCAGCCAGCTCGTGACGAAGCACACAGTTAAAGGAAAATGTCAGATGTTTGACTTGTATCTCAAGTTGCATGATGAAGCACGAGAGTATTTCCAACCGATGCTGGGCCAGTATCAAAAGAGCAAACTCAATCGAGAAGCATATGCAAAGGATCTTCTGAAATATGCAACGCCAATCGAAGCAGGAAACATCGACTGTGATCTGTTTGAAAAGACAGTTGAAATAGTCGTATCAGATCTGCGCGGTTATGGTTTCGAAACATGCAATTATGTCACTGATGAGAATGACATATTCGAAGCTCTTAACATGAAATCCGCAGTTGGAGCGTTGTATAAAGGAAAGAAGAAGGATTACTTCGCTGAGTTCACACCCGAGATGAAAGAAGAAATACTGAAACAAAGTTGTGAACGGCTCTTCTTAGGAAAGATGGGAGTGTGGAACGGCTCGTTGAAGGCAGAGTTACGACCACTAGAAAAAGTGGAAGCAAACAAAACACGGACATTTACTGCCGCACCACTAGACACACTATTAGGTGGAAAGGTTTGCGTGGATGATTTCAACAACCAGTTCTATGATCACAACCTTAGAGCGCCCTGGAGCGTTGGCATGACAAAGTTTTATTGTGGTTGGGATCGCTTGTTGGAGTCGTTGCCAGATGGTTGGGTGTATTGCGATGCTGATGGCTCACAGTTTGACAGCTCGCTATCACCATACTTGATCAATGCAGTACTCAACATCCGCTTGGGATTCATGGAAGAGTGGGACGTAGGGGAGGTAATGCTGAGAAATTTGTACACCGAAATCGTGTATACCCCTATCTCTACACCAGATGGTACACTCGTCAAGAAATTCAAAGGAAACAATAGCGGACAGCCATCGACCGTTGTAGACAACACGCTCATGGTCATACTGGCAGTCAACTATTCACTCAAGAAAAGTGGAATTCCAAGTGAGCTGCGCGACAGCATCATCAGATTCTTCGTCAACGGAGATGATTTACTGCTAAGCGTACACCCAGAGTATGAGTATATCCTTGACACTATGGCAGACAACTTTCGTGAACTGGGCCTAAAGTATACTTTCGACTCAAGGACCAGGGAAAAAGGAGACCTTTGGTTTATGTCGCACCAAGGGCACAAAAGAGAGGGAATCTGGATTCCCAAGCTTGAGCCAGAGCGAATAGTATCAATTCTAGAATGGGATCGGTCGAAAGAGCCATGCCATCGACTAGAGGCAATCTGCGCAGCGATGATTGAGTCGTGGGGATACGACAAGTTAACTCACGAGATACGCAAGTTTTACGCGTGGATGATTGAACAAGCTCCATTTAGCTCCCTAGCACAAGAAGGGAAAGCTCCTTACATAGCGGAAACGGCGCTGAGGAAGCTCTACCTCGATAAGGAACCAGCTCAAGAGGATCTCACCCATTATTTGCAAGCAATCTTTGAGGATTATGAAGATGGCACTGAGGCTTGTGTTTATCACCAGGCAGGTGAGACGCTTGATGCAGGTTTGACAGATGAACAAAAGCAGGCGGAGAAGGAGAAGAAGGAGAGAGAGAAGACAGAAAAGGAACGAGAGAGGCAGAAGCAGTTGGCACTCAAGAAAGGCAAGAATGTTGCACAAGAAGAGGGAGAACGCGACAAGGAAGTGAACGCTGGAACCTCTGGAACTTTCAGTGTACCCAGACTTAAGAGTCTGACAAGCAAGATGCGCGTGCCAAGATACGAGCAAAGAGTGGCTCTAAACCTCGATCATCTAATCCTATATACGCCGGAGCAGACGGATCTATCCAACACACGTTCAACGCGAAAGCAGTTTGACACATGGTTTGAAGGTGTAATGGCTGATTACGAACTGACGGAGGACAAAATGCAAATCATTCTCAATGGTTTAATGGTCTGGTGCATTGAGAACGGAACCTCCCCGAACATAAACGGAATGTGGGTGATGATGGACGGCGATGATCAGGTGGAATTCCCGATCAAACCGCTCATTGACCACGCCAAACCCACATTTAGGCAGATAATGGCCCATTTCAGTGACGTAGCTGAAGCGTACATTGAAAAGCGTAACCAAGACCGACCATACATGCCACGATATGGTCTTCAGCGCAATTTAACCGACATGAGCTTAGCTCGATACGCGTTTGATTTCTATGAAATGACTTCTAGAACTCCAATACGTGCGAGAGAAGCACACATCCAGATGAAAGCAGCAGCACTGCGTGGCGCAAATAACAATTTGTTCGGCTTGGATGGAAACGTTGGTACAACGGTAGAGAACACGGAGAGGCATACGACCGAGGACGTTAATCGGAACATGCATAACTTACTTGGCGTTAAGGGGTTA
>BAF31165
ATGGCAGCAGTTACATTCGCATCAGACATCACCAACGCCATCACCAACAAACCAGCACTCACCGGAATGGTACAATTTGGGAATTTCCCACCAGTGCCATTGCGATCCACCACCACTATCACAGTCGCCACTTCAGTGGCGCGACCTAAATTGTACACAGTGCAATTTGGAAGTCTTGACCCAGTAGTCGTCAAGGGTGGAGCAGGGTCCTTTGCTAAGGCAACACGCCAGCAGCCTAACGTTGAAATAGACGTTAGCCTCAGTGAAGCTGCAGCTCTGGAGGTTGCGAAACCTAGATCGAATGCCGTGTTAAGAATGCATGAGGAGGCAAACAAGGAGAGAGCTATCTTCTTGGACTGGGAGACTAGTTTGAGGAGAAGTTCGTATGGAATTGCTGAAAACGAGAAGGTTGTAATGACAACTCGTGGCGTCAGCAAGATAGTGCCCAGAAGTCCAAGGGCAATGAAGCAAAAGCGTGCAAGGGAGAGGCGTAGAGCGCAGCAACCAATTATGCTAAAGTGGGAGCCCAAATTGAGCGGGATCTCAATTGGAGGAGGGCTCTCTGCGAGCGCGATCGAAGTAGAAGAAGTCCGCACGAAGTGGCCGTTGCATAAAACACCATCAATGAAGAGGAAGACGGTGCACAGAAGATGCAAGATGAATGATCAAGGGATTGACATGTTAATGCGTTCTTTGATTAAAATTTTTAAGGCGAAGAGTGCGAACATTGAGTTCATTGGAAGGAAGTCCATTAAAGTGGATTTCGTAAAGAAAGAGCAAACGAAGTTTGCCAGAGTACAAGTAGTGCATTTGCTCGGAAAGCGGGCACAACGCGACTTGTTGACTGGTGCAGAAGAGAACCACTTCATTGACACCCTAAGCACCTACTCAGGAAATAGGAAAATCATAAACCCAGGAGTGGTGTGCGCTGGTTGGAGTGGCATTGTTATCAGAAACGGCATTTTGACTCAGAAGCAGAGCAGAAGTCCTTCGCAAGCCTTCGTGATTCGAGGAGAACATGAAGGGAAGTTGTATGACGCCAGAATTAAGGTCACAAAGGTGATGAGCCACAAAATCATACACTATAGTGCGGCAGGAGCCAGTTTTTGGAAAGGATTTGACAGGTGTTTCCTCGCATATCGAGGTGACAACCGTGAACATACATGTTATACGGGATTGGATGTCACCGAGTGTGGAGAAGTTGCAGCGCTAATGTGTTTAGCCATGTTCCCATGTGGAAAAATAACTTGTCCTGACTGCGTAACAGACAGCGAGTTGTCTCAAGGGCAGGCAAGTGGACCATCCATAAAACACAAGCTAGCACAACTACGTGAGGTTATTAAGTCCAGCTATCCACGGTTTAAACATGCAGTGCAAATACTCGACAGATATGAGCAGTCACTGAGCAGTGCAAATGAGAACTACCAGGACTTTGCGGAAATTCAAAGCATAAGTGATGGAACAGACAAAGCAGCGTTTCCGCACATTAATAAACTAAATGCAATATTAATTAAGGGAGCGACAGCAACTGGAGAGGAATTCTCGCAAGCAACAAAGTACTTGCTTGAGATAGCCCGGTATCTGAAGAATAGAACTGAGAATATCGAAAAGGGTTCGCTTAAATCCTTCCGCAATAAGATCTCTCAAAAGGCGCACATAAACCCAACATTGATGTGTGACAATCAGCTCGACAAGAACGGCAACTTCATATGGGGCGAGAGAGGTTATCACGCGAAGCGGTTCTTTAGTAACTACTTCGAGATAATCGATCCAAAGAAAGGCTACACTCAGTATGAGACGAGAATAGTGCCAAACGGGTCACGAAAGCTCGCAATTGGCAAACTCATAGTCCCAACGAACTTCGAAGTCCTGAGGGAGCAGATGAAAGGCGAACCCATAGAACCACATCCAATCACAGTTGAGTGCGTAAGCAAGCTACAGGGCGACTTCGTTCATGCGTGCTGTTGTGTTACAACAGAGTCAGGCGACCCAGTCTTGTCTGAAATCAAAATGCCAACTAAGCACCACCTGGTAATTGGTAATAGCGGCGACCCAAAGTACATCGATCTCCCTGAAATTGAGGAAAGCAAGATGTACATAGCGAAAGAAGGTTATTGCTACATTAATATCTTCTTAGCTATGCTAGTTAATGTTAAAGAGTCGCAAGCAAAAGAATTTACAAAAGTAGTCAGAGACAAACTGGTTGGAGAACTTGGCAAATGGCCCACTTTGTTGGATGTAGCGACTGCTTGTTACTTCCTAAAAGTGTTTTACCCTGACGTCGCTAACGCTGAATTGCCACGCATGCTAGTGGATCACAAAACGAAGATTATCCACGTAGTCGACTCGTATGGGTCACTGTCAACAGGATATCACATCCTTAAGACAAACACCGTGGAACAACTTATCAAATTCACTAGGTGCAATTTGGAATCAAGTTTGAAGCACTATCGTGTTGGAGGCACCGCATGGGAAGAAGCCCATGGGTTCAATAACATAGACGACCCGCAATGGTGCATTAAAAGGCTCATTCAAGGAGTGTACAGGCCAAAGAAGTTGAGGGAAGACATGCTGACAAACCCTTTTCTACCACTGTACGCCTTGTTATCACCAGGAGTGATTCTAGCATTCTATAACAGTGGCTCACTGGAGTACCTCATGAACCACTACATTAGAGCAGATAGCAACGTAGCTGTTCTGTTAGTAGTGCTAAAATCTCTAGCAAAGAAAGTATCAACCAGCCAGAGTGTGTTAGCTCAACTCCAAATAATCGAGCGAAGTCTGCCGGAACTTGTGGAAGCCAGGGCTAATATAACCGGACCAGATGAAGCAGCCTCCCAGGCATGCAATAGATTCCTGGGCATGCTCATCCATATGGCAGAGCCAAATAATGAACTAGCAGATGGCGGATATACAATCCTGAGGGATCATAGTATCTCCATCTTAGAAAAAAGTTATCTGCAAATCTTGGACGAAGCATGGAGCGAATTAAGATGGTCGGAGCGTTGTGCTATAAAATACTACTCGTCAAAGCAAGCAATCTTTTCACAGAAAGATTTGCAAATGCGAAGCGACGTCGATTTAGGCGGCAGATACAGCGAGTCAGTCACGTCCTCCTACGAGTGGGGTAAACAACGCGTGAAAAGCGTGTATTCTAATGCATGTAATAAAGTACGTAGTAGTGTATCTTGGACTAGTAGTAAAGTCTCAAGTAGTGTGTGTAAAACAATCAACTATTTAGTACCGGATGTGTTCAAATTCATTAATGTATTAGTTTGCATTAGTTTATTAGTCACAATAGCTGCTGAGGCAAATCGTATTGTCACCACACAGAGGAGACTCAAACTGGACATCGAGGAAACAGAGCGCAAGAAGATTGAATGGGAACTTGCATTCCATCATGCTATTCTAACGCAAAGTGCAGGGCAGCACCCAACACTAGATGAGTTCACAGCATACATTGGTGAGAAAGCACCTCATCTTAGTGAGCATATTGAACCTGAGGAGAAGGCAGTAGTGCACCAAGCGAAAAGACAATCTGAGCAGGAACTCGAACGAGTGATAGCTTTTATCGCCTTGGTTCTCATGATGTTTGACGCAGAACGCAGTGATTGTGTCACGAAGATCCTCAACAAGCTGAAGGGGTTGGTGTCAACTGTGGAACCTACAGTTTACCATCAAACACTTAATGATATCGAAGATGACTTGAGTGAGAGGAATCTCTTTGTTGACTTTGAACTTAGTAATGATGGTGAAATTCTCCAGCAGCTCCCAGCTGAGAAAACGTTTACTTCGTGGTGGAATCATCAACTAAGTAGAGGATTCACAATCCCGCACTACAGAACAGAAGGAAAGTTTATGACCTTCACCAGGGCAACCGCCACAGAAGTTGCGGGTAAGATAGCACATGAGAGTGAAAGAGATATACTCCTCATGGGGGCGGTGGGATCAGGTAAGTCAACTGGTTTACCATATCACCTTTCCAGAAAGGGGAATGTATTGCTTCTCGAACCCACTCGACCACTCGCAGAAAACGTGCACAAACAATTGTCGCAGGCACCATTTCATCAGAACACGACTCTTCGAATGCGTGGATTGACATCGTTTGGATCGGCACCGATCTCGGTGATGACTAGTGGTTTCGCACTTAACTATTTCGCAAACAATCGAACGAGGATTGAAGAGTTTGACTTTGTCATATTCGATGAGTGTCATGTTCACGACGCTAATGCAATGGCGATGCGATGTTTGCTACATGAGTGCGACTACTCCGGCAAGGTCATAAAGGTTTCCGCTACACCACCAGGTCGCGAGGTTGAATTCTCCACTCAGTATCCTGTGACAATTAGCACAGAAGACACATTATCATTTAAAGACTTTGTGAATGCACAGGGTAGCGGAAGTAACTGCGACGTCATCTCAAAAGGAGACAACATCCTCGTATACGTGGCAAGCTACAACGAGGTGGACACACTTTCAAAGCTTCTAATCGAGCGTGATTTCAAGGTTACGAAAGTTGACGGAAGAACAATGAAAGTTGGAAATATTGAAATCACCACGAGCGGGACACCTAGTAGGAAACACTTCATAGTCGCAACCAACATTATTGAGAACGGGGTCACCCTAGACATTGATGTTGTTGCCGACTTTGGAACAAAAGTACTCCCGTATCTTGACACGGATAATAGAATGCTTAGCACAACGAAAACAAGCATTAATTATGGGGAGCGAATCCAAAGGCTAGGGAGAGTTGGAAGACACAAGCCAGGCCACGCTCTGAGAATTGGCCACACGGAGAAAGGGTTGAGTGAAGTTCCAAGCTGCATTGCAACAGAAGCAGCCCTAAAGTGTTTTACGTATGGACTTCCAGTTATAACCAACAACGTGTCTACAAGCATTCTAGGCAATGTAACGGTGAAACAGGCACGAACAATGTCTGTGTTTGAAATAACACCGTTCTACACAAGCCAAGTGGTGAGATATGATGGCTCGATGCATCCTCAGGTCCATGCGCTTTTGAAGAGGTTCAAGCTTAGAGATTCTGAAATTGTCTTGAACAAATTAGCCATACCTAACCGAGGAGTAAATGCTTGGCTCACAGCTAGTGATTATGCACGACTTGGTGCAAACGTTGAGGACAGGCGT---------GACATACGGATTCCTTTCATGTGTCGAGACATCCCAGAAAAACTCCATCTAGAGATGTGGGATGTAATTGTCAAGTTCAAAGGCGATGCAGGTTTCGGGCGTCTTTCAAGCGCCAGCGCAAGCAAGGTAGCTTACACCTTGCAAACAGACGTCAACTCCATCCAGCGAACAGTCACTATTATAGATACACTAATCGCTGAGGAGAGAAGGAAGCAGGAGTACTTCAAAACAGTAACCTCCAACTGTGTCTCTTCTTCAAACTTCTCACTACAGAGCATCACAAATGCCATAAAATCTCGTATGATGAAAGATCACACGTGCGAGAATATATCAGTGCTTGAAGGAGCAAAGTCACAGTTACTCGAGTTCAGAAACCTAAACGCTGATCACTCGTTTACTACTAAATCTGACGGGATTTCTCGCCATTTTATGAGTGAATATGGGGCACTCGAGGCAGTTCACCATCAAAACACCAACGACATGAGCAAGTTCTTAAAGCTGAAGGGCAAATGGAACAAAACGCTTATCACGCGTGATGTGTTAGTGATTTGTGGAGTTCTTGGAGGTGGAATATGGATGATCATCCAACACCTGCGTACGAAGATCTCTGAACCCGTGACCCACGAGGCAAAAGGCAAGAGGCAGAGACAGAAGCTGAAGTTTCGCAATGCCCGCGACAACAAAATGGGTAGGGAGGTTTACGGAGAAGACGACGTCATTGAGCATTTCTTTGGTGATGCCTACACAAAGAAAGGGAAGAGCAAAGGCAGGACACGTGGTCTCGGACACAAGAACAGGAAGTTCATCAACATGTATGGGTTCGATCCTGAAGATTTCTCTGCAGTTCGTTTCGTGGACCCACTCACAGGAGCGACGTTGGATGACAACCCGCTCACAGACATCACCCTTGTGCAAGAGCACTTTGGTAACATAAGAATGGACTTGCTCGGGGAGGATGAGCTGGATCCAAATGAAATACGTGTGAATAAGACAATTCAGGCCTATTACATGAACAATAAAACAGGCAAGGCTTTGAAGGTGGATCTGACACCACACATACCTCTCAAGGTGTGTGATCTTCACGCAACCATTGCTGGATTCCCAGAGCGAGAAAACGAACTGAGGCAGACTGGAAAGGCTCAGCCCATTAACATAGACGAAGTGCCAAGAGCTAATAACGAGTTCGTCCTAGTGGACCATGAGAGTAACTCCATGTTCAGAGGGTTGCGTGACTACAACCCAATATCAAACAACATTTGTCATCTCACAAATGTTTCAGATGGAGCATCAAACTCGTTATATGGAGTCGGTTTCGGACCACTCATATTAACGAACCGACACCTCTTTGAACGGAATAACGGTGAACTCGTAATAAAATCACGACATGGTGAGTTCGTGATTAAAAACACAACTCAGCTACATTTGCTACCGATTCCGGACAGAGATCTTATACTAATCCGGTTACCAAAGGACGTTCCACCCTTTCCACAGAAATTGGGTTTCAGGCAACCTGAGAAAGGTGAACGAATTTGCATGGTGGGGTCCAATTTCCAAACCAAGAGCATAACGAGTATAGTCTCTGAGACTAGCACAATAATGCCAGTAGAAAATAGTCAGTTTTGGAAACACTGGATTAGCACGAAAGACGGCCAATGCGGAAGTCCAATGGTGAGCACGAAAGACGGGAAGATACTTGGATTACACAGCCTAGCAAACTTCCAGAACTCCATCAATTACTTTGCTGCTTTCCCAGATGATTTTGCCGAGAAGTATCTTCATACCATTGAGGCACACGAGTGGGTCAAGCATTGGAAATACAACACTAGTGCCATCAGTTGGGGCTCTTTGAATATACAAGCATCGCAACCGTCAGGCTTGTTCAAAGTAAGCAAGCTAATCTCAGACCTCGACAGCACGGCAGTCTACGCACAAACCCAGCAGAATCGGTGGATGTTCGAGCAGCTCAATGGGAACCTGAAAGCGATAGCACACTGCCCTAGCCAGCTTGTGACAAAGCACACGGTTAAAGGAAAATGTCAGATGTTTGACTTATATCTCAAGTTGCATGATGAAGCACGAGAGTATTTCCAACCGATGTTGGGCCAGTATCAAAAGAGCAAACTCAATCGAGAGGCATATGCAAAGGATCTTCTGAAATATGCAACACCAATTGAAGCAGGAAACATCGACTGTGATCTGTTTGAAAAGACAGTTGAAATAGTCGTATCAGATCTACGAGGTTATGGTTTCGAAACATGCAATTATGTCACTGATGAGAATGACATATTCGAAGCTCTTAACATGAAATCCGCAGTTGGATCATTGTATAAAGGAAAGAAGAAGGATTACTTCGCTGAGTTCACACCCGAGATGAAAGAAGAAATACTGAAACAAAGTTGTGAACGGCTCTTCTTGGGAAAGATGGGAGTGTGGAACGGCTCGTTGAAGGCAGAGTTACGACCACTAGAAAAAGTGGAAGCGAACAAAACACGGACATTTACTGCCGCACCACTAGACACACTATTGGGTGGAAAGGTTTGCGTGGATGATTTCAACAACCAGTTCTATGACCACAACCTTAGAGCTCCTTGGAGCGTTGGCATGACAAAGTTTTATTGTGGTTGGGATCGCTTGTTGGAGTCGTTGCCAGATGGTTGGTTGTATTGTGATGCTGATGGCTCACAGTTTGACAGCTCGCTATCACCATACTTGATCAATGCAGTACTCAACATACGTTTAGAATTCATGGAAGAGTGGGACGTAGGGGAGGTGATGTTGAGAAATTTGTACACCGAAATCGTGTACACCCCTATCTCTACACCAGATGGCACACTCGTCAAGAAATTCAAAGGAAACAATAGCGGACAGCCATCGACTGTTGTAGACAATACGCTCATGGTCATACTGGCAGTCAACTATTCACTTAAGAAAAGTGGAATTCCAAGTGAGTTGCGCGATAGCATCATCAGATTCTTCGTCAACGGAGATGATTTACTGCTAAGCGTACACCCAGAGTATGAGTATATCCTTGACACTATGGCAGCCAACTTTCGTGAACTGGGCCTGAAGTATACTTTCGACTCAAGGACCAGGGAAAAAGCAGACCTTTGGTTTATGTCGCACCAAGGGCACAGAAGAGAGGGAATCTGGATTCCCAAGCTCGAGCCAGAGCGAATAGTATCGATTCTAGAATGGGATCGGTCGAAAGAGCCATGCCATCGACTAGAGGCAATCTGCGCAGCGATGATTGAATCGTGGGGATACGACAAGTTAACTCACGAGATACGCAAGTTTTACGCGTGGATGATTGAACAAGCTCCATTTAGCTCCCTAGCACAGGAAGGGAAAGCTCCTTACATAGCGGAAACAGCGCTGAGGAAGCTCTACCTTGATAAGGAACCAGCTCAAGAGGATCTCACCCATTATTTGCAAGCAATCTTTGAGGATTATGAAGATGGTGCTGAGGCTTGTGTTTATCACCAGGCAGGTGAGACGCTTGATGCAGGTCTGACAGATGAGCAAAAGCAGGCAGAGAAGGAGAAGAAGGAGAGAGAGAAGGCAGAAAAGGAACGAGAGAGGCAAAAGCAGTTGGCACTCAAGAAAAGCAAGAATGTCGCACAAGAAGAGGGAGAACGCGACCAGGAAGTAAACGCTGGAACCTCTGGAACATTCAGTGTACCCAGACTCAAGAGTCTGACAAGCAAGATGCGCGTACCAAGATACGAGCAAAAAGTGGCTCTAAACCTCGATCATCTAATCCAATACACGCCGGAGCAGACGGATTTGTCCAACACACGTTCAACGCGAAAGCAGTTTGACACATGGTTTGAAGGAGTGATGGCTGATTACGAGCTTACGGAGGACAAAATGCAAATCATTCTTAATGGTTTAATGGTCTGGTGCATTGAGAATGGAACCTCCCCGAACATAAACGGAATGTGGGTGATGATGGACGGCGATGATCAGGTGGAATTCCCGATCAAACCGCTCATTGACCACGCCAAACCCACATTTAGGCAGATAATGGCCCATTTCAGTGACGTAGCTGAAGCGTACATTGAAAAGCGTAACCAAGACCGACCATACATGCCACGATATGGTCTTCAGCGCAATTTAACCGACATGAGTTTAGCTCGATACGCGTTTGATTTCTATGAAATGACTTCTAGAACTCCAATACGTGCGAGAGAAGCACACATCCAGATGAAAGCAGCAGCACTGCGTGGCGCAAATAACAATTTGTTCGGCTTGGATGGAAACGTTGGTACAACGGTAGAGAACACGGAGAGGCATACGACCGAGGACGTTAATCGGAACATGCATAACTTACTTGGCGTTAAGGGGTTA
>BAF31162
ATGGCAGCAGTTACATTCGCATCAGCAATCACCAACGCCACCATTAACAAATCAACATCCACCGGAATGGTACAGTTCGGGAGTTTTCCACCAGTGCCATTACGATCCACCACCGCTATCACAGTTGTCACTCCAGTGGCACAACCTAAGTTGCACACAATGCAATTTGGAAGCCTTGACCCAATAGTCGTCAAGGTTGAAGCAGGGTCCTCTGTTAAGGAAACCCGCCGGCAGCTTAACGTTAAAGAAGACGTTAACCTCAGGGGGACCGCGACTTTGGAGGTTGTGAAGCCCCAATCGAGTATTGTGGTAAGGATGCAGGAAGAAGCGAATAGAGAGAAAGCAATTTTCCTTGATTTTGAAAATAGCCTCGGAAGGCGTCCATATGGCATTGCCCAAAATGAGAAAGTTATCATGACAGCTCGAGGCGTCAGCAAAATAGTGCCTATTAGCACAAGAGCGATGAAACACAAACGAGCTAGAGAAAGGCGCAGATTGGAACAGCCAATCACCCTAAAGTGGGAGCCTAAGCTCAGTGAATTCTCAATTGGAGGAGGGCCTTCTGCTAAAACAATTGAAGAAGAGGAAACCCACACGAAGTGGCCACTGCATAAGACACCATCGACGAAGAAAAGGACAGTGCACAAGAAATGCAGAATGGATTATCAAGGTATTGAAATGTTAATGCGCTCCTTAATTAAAATTTCCAAAGCTAAAAACGCTAATATTGAATTCACTGACAAGAAGACTATTAAAGTGGACTTTGTGAGAAAGGAACGAACGAAGTTCGCTAGAATACAAGTGGCGCACTTACTTGGAAAGAGAGGAAAGCGTGATTTGTTGTCTGGTAAGAAGGAGAACCAATTCATTGACATTCTCAGCAGCTATTCAGGTAACATGAAAGCAATAAAACCAGGAGTAGTTTGCGCTGGCTGGAGCGGAATCGTCGTCAGAAATGAAATCCTGACTCAAAAGCGAAGTAGGAGTCCGTCACAAGCTTTTGTGATTAGAGGCGAGCATGAGGGTAAGTTGTACGATGCCAGAATTAAAGTGACGCGAACTATGAGCCACAAGATTGTGCATTTCAGTGCGGCAGGTGCTAACTTTTGGAAAGGATTTGACAGATGCTTTCTTGCGTACCGTGGCAGTGATCGAGAGCACACGTGTTATACAGGACTCGATGTCACTGAATGCGGAGAAGTAGCAGCTTTAATGTGCCTTGCAATGTTTCCTTGTGGCAAAATAACTTGTCCAGACTGCATCACCGACAGTGAACTATCACAAGGCCAAGCAAGTGCATCCAGTATAAGGCACAGATTAGTTCAATTGAGGGAGGTTATTAAATCGAGTTATCCACGATTCAAACACGCAGTACAGATATTAGATAGGTATGAGCAATCACTTCACGGTGAAAACGCAAACTATCAGGATTTTGCAGAAATCCAAAGCTTGACCGATGGAATGGAAAAAGCGGCATTTCCACATGCAAACAAGTTGAATGCCATACTAATCAAAGGGGCAACAGCAACAGGTGAAGAGTATGAACAAGCAACAAAACACTTGCTAGAAATCACCCGGTACATGAAGAATCGCACTGAGAATATTGAGAAGGGATCACTAAAATCTTTTAGAAATAAGATATCCCAAAAGGCACACATTAACCCAACATTGATGTGTGACAATCAGCTCGACAAGAATGGCAACTTCATATGGGGTGAAAGAGGTTATCACGCAAAAAGATTTTTCAGCAATTACTTTGAGATAATTGATCCAAAGAAGGGCTACACTCAGTACGAGACACGAATAGTGCCAAATGGTTCCAGAAAACTTGCTATTGGAAAGCTCATAGTTCCAACAAACTTCGAAGTCTTGAGGGAGCAAATGAAAGGAGAACCTGTGGAACCGCATCCGATCACGGTAGAGTGTGTAAGTAAGTCACAAGGTGATTTTGTTCATGCGTGCTGTTGCGTCACCACCGAATCAGGTGATCCAGTCTTATCGGATATCAAGATGCCAACTAAACATCACCTGGTAATTGGAAATAGCGGCGATCCGAAATATGTTGATCTCCCAGAAATTGAAGAGAACAAAATGTACATAGCCAAAGAAGGTTATTGTTACATTAACATATTTCTCGCAATGCTAGTGAATGTCAAGGAATCACAAGCGAAGGAGTTTACTAAGGTTGTTAGAGATAAACTGGTCGGCGAGCTAGGTAAGTGGCCAACACTATTGGACGTTGCAACGGCTTGTTACTTCCTAAAAGTGTTTTACCCGGACGTAGCCAACGCCGAGTTACCAAGGATGTTGGTAGACCACAAAACAAAGATCATCCATGTTGTTGACTCATATGGGTCGCTTTCAACCGGATACCACATCTTAAAGACAAACACAGTCGAACAACTCATTAAATTCACAAGGCAAAATCTCGAGTCTAGCTTGAAACACTATCGTGTTGGGGGTACGAAATGGGAAGATGCCCATGGAACCAATAATATAGATAATCCACAATGGTGCATCAAAAGGCTCATAAAAGGAGTATACAGACCGAAACAATTAAAGGAGGACATGTTGACTAACCCTTTCTTACCACTCTATGCTTTACTCTCACCAGGAGTTATTTTAGCATTCTACAACAGTGGTTCTTTAGAATACCTAATGAATTATTACATCAAAGCAGATAGCAACACTGCCGTGTTACTAGTCGTCTTGAAATCTCTAGCGAAGAAGGTGTCAGCGAGCCAAAGTGTGTTGGCTCAACTCCAAGTCATCGAGCGAAGCTTGCCAGAACTCGTCGAGGCCAGAGCTAACATTGTTGGCCCAGATAGCGCAGCCTCTCAGGCATGCAACAAGTTTCTGGGTATGCTTATTCACATGTCAGAACCGAACAATGAACTTGCGAGTGGCGGATATACGATTTTACGAGACCACAGTATTACTATTCTGGAAAAAAGCTATCTGCAAATCTTGGACGAAGCATGGAGCGAGTTAAGTTGGTCGGAACGCTGTGCTATAAAATACTACTCATCAAAGCAAGCAATTTTCTCACAGAGAGATTTGCCAATGCAAAGCGGCGTCGATTTAGGCGGCAGATACAGCGAGTCAGTCATATCCTCTTACGAATGGAGTAGACAACGCATGAAGAAACTGTATTCTGGTTTGTGCAACAAAACACGCAATAGTGTGTCCTGGATGAGTGGTAAGGTCTCCAGCAGTGTTTGTAGGACTATTAATTATTTAGTACCAGATGTCTTTAAATTTATTAATGTGCTTGTATGCATCAGTTTGTTAATTACTATAGCTTCTGAAGCTAATCGTATTGTCACAGCGCAAAGAAAACTTAAGTTGGATGTCGCAGAAACAGAGCGCAAGAAGATAGAATGGGAACTCGCATTTCACCACTCTATTCTAACTCATAGTGCGGAGCAACATCCGACATTCGATGAGTTCGTGGCCTACATTAACGCGAATGCACCTCATCTTAGTGAACACATTGAGATCGAAGAAAAGGCAGTAGTACATCAGGCAAAGAGGCAGTCCGAACAAGAACTCGAACGCATTGTAGCATTCGTCGCGCTAGTGCTTATGATGTTTGACGCAGAACGTAGTGACTGCGTCACAAAAATTCTCAACAAACTAAAAGGACTGGTATCCACCGTAGAGCCCACTGTGTACCACCAGGCACTTAACGACATAGAGGATGACCTTACCGAGAGAAATCTCTTTGTCGATTTCGAGCTCAGCAGCGATAGTGAAATTGTTCAACAACTTCCGGCTGAAAAGACATTTGCATCATGGTGGAGTCACCAACTAAGTAGGGGATTCACAATTCCACACTACAGAACAGAAGGAAAATTCATGACCTTCACTAGAGCAACTGCCACAGAAGTCGCGGGTAGAATAGCACATGAGAGCGACAAGGACATACTACTCATGGGAGCGGTGGGATCAGGTAAGTCAACTGGTTTGCCATACCACCTTTCCAGAAAAGGAAATGTGTTACTTCTCGAGCCAACTCGTCCGCTTGCAGAGAATGTTCATAAGCAATTATCGCAAGCCCCATTTTACCAGAATACAACTTTAAGAATGCGAGGATTGACAGCATTTGGTTCAGCGCCAATATCAGTGATGACCAGTGGCTTTGCGCTTAACTATTTCGCAAATAACAGAGCACGAATTGAAGAGTTCGACTTTGTTATATTTGACGAGTGCCATGTTCATGACGCCAATGCCATGGCAATGAGATGTCTACTACATGAGTGCGATTATTCAGGCAAGATTATCAAAGTGTCAGCCACGCCACCGGGTCGAGAAGTTGAGTTCTCCACCCAATATCCTGTAACAATAAATACAGAGGACACATTATCATTTCAAGACTTTGTAAACGCACAAGGTAGTGGGAGTAACTGCGATGTGATTTCGAAAGGAGACAATATCCTTGTATACGTGGCTAGTTATAATGAAGTGGACACACTCTCGAAACTTCTGGCTGAAAGGGACTTTAAAGTTACAAAAGTTGATGGGAGAACAATGAAGGTCGGAAATATCGAGATCACAACAAGTGGGACACCTAGCAAGAAGCATTTCATAGTAGCCACCAACATAATTGAGAATGGAGTCACACTAGACATTGACGTGGTTGCTGACTTTGGAACGAAAGTACTCCCATATCTCGACACGGACAATAGAATGCTTAGCACAACAAAAACAAGCATTAATTATGGGGAGCGAATCCAGAGACTAGGTAGAGTTGGTAGGCACAAACCAGGTCATGCTCTGCGAATCGGCCACACAGAAAAAGGTTTGAGTGAAGTCCCGAGTTGCATCGCAACAGAGGCTGCTCTTAAATGCTTCACATATGGACTTCCAGTGATCACCAATAACGTTTCGACAAGTATTCTTGGTAATGTCACAGTGAAGCAAGCACGGACCATGTCAGTGTTCGAGATCACGCCATTTTACACAAGCCAGGTAGTGAGATACGACGGATCAATGCACCCACAAGTGCACGCACTCTTAAAGAGATTCAAGCTCAGGGATTCTGAAATTGCACTAAATAAGTTAGCCATACCAAACCGAGGAGTGAATGCTTGGCTCACAGCTAGTGAGTATGCTCGACTTGGCGCAAATGTTGAGGACAGGCGT---------GATGTAAGAATCCCTTTCATGTGTCGTGACATTCCGGAAAAACTCCATCTAGAAATGTGGGATGTTGTTGTTAAATTCAAAGGCGACGCAGGCTTTGGTCGTCTCTCAAGCGCAAGTGCGAGCAAAGTAGCTTACACATTGCAAACAGATGTCAACTCCATTCAACGAACAGTCACTATCATCGACACATTAATCGCTGAAGAGAGAAGAAAGCAAGAATACTTCAAGACAGTGACATCTAATTGCGTTTCTTCTTCAAACTTTTCACTACAGAGCATTACAAATGCAATAAAGTCTCGTATGATGAAAGACCACACATGTGAAAACATATCAGTACTTGAAGGAGCAAAGTCACAATTACTTGAGTTCAGGAATTTAAATGCAGATCATTCGTTCACTACCAAATCTGACGGAATTTCCCGAAGTTTTATGAGTGATTATGGAGCGCTTGAAGCAGTACATCATCAAAGTACTAATGAAATGAGTAAGTTCCTTAAACTGAAAGGTAAATGGAACAGAACATTAATCACAAGAGATGTATTGGTCATATGCGGTGTTCTTGGGGGTGGAATTTGGATGATTATACAGCGCCTGCAATCTGGAATCACAGAACCTGTAACTCATGAAGCAAAAGGCAAGAGGCAAAGACAAAAATTAAAGTTTCGTAATGCTCGAGACACCAAAATGGGTAGAGAAGTCTACGGGGATGACGACACCATAGAACACTACTTCGGCGAAGCCTACACAAAGAAAGGAAAGAGTAAGGGTAGAACGCGTGGCCTCGGCCATAAAAACAGAAAGTTCATCAACATGTATGGATTTGACCCTGAAGATTTCTCCGCGGTTAGATTCGTGGACCCACTCACAGGAGCTACGTTGGATGAGAACCCATTCACGGATATCACCCTTGTGCAAAAACACTTTGGAGATATACGAACTGATTTACTTGCACAAGATGAATTGGAGCCAGAATCGCTACGATTTCATAAGACAATCCAGGCCTACTACACGAACAACAAGACGGGCAAAGCTTTGAAAGTGGATTTAACTCCACACATCCCTCTCAAGGTATGCGACCTTCATGCAACTATTGCTGGTTTTCCGGAGCGGGAATTTGAATTGAGGCAAACTGGGAAAGCTCAGCCTATAAGCATAGACGAAGTGCCAAAGGCTAACACTGAGGTAGTCTCAGTTGATCACGAAAGCAGTTCAATGTTTAGAGGGTTGCGTGATTACAACCCAATATCAAACAATATTTGTCATCTCACGAACAATTCAGATGGTGCGTCAAACTCATTGTATGGAGTCGGTTTTGGGCCACTTATATTAACAAACCGACACCTGTTTGAACGAAACAATGGAGAGTTGCTGATAAAATCGCGACATGGCGAGTTTGTGATCAGGAACACAACGCAACTTCATCTTTTGCCAATTCCGGACAGAGATCTATTGCTAATTCGTTTGCCAAAGGACATCCCACCTTTTCCCCAAAAATTGGGGTTCAGACAACCTGAGAAAGGGGAGAGGATTTGTATGGTGGGATCTAATTTTCAGATGAAGAGCATTACTAGTGTGGTCTCAGAGACCAGCACAGTTATGCCAGTGGAGAATAGCCAGTTCTGGAAACATTGGATCAGTACTAAAGATGGTCAATGCGGTAGCCCAATGGTGAGCACGAAGGACGGAAAGATACTTGGATTGCATAGTTTAGCTAATTTCCAAAACTCCATCAACTATTTTGCCGCCTTTCCCGATAACTTTGCTGAGAAATATCTCCACACATTTGAGACACATGAATGGGTCAAACACTGGAAGTACAATACTAGCGGGATCAGTTGGGGCTCTCTAAATATTCAAGCAGCCCAGCCAGCAGGTTTATTCAAAGTGAGCAAACTAATATCAGATCTCGATAGCACAGCAGTTTATGCACAAACACAGCAAAATCGGTGGATGTACGAACAGCTCACTGGGAATTTGAAAGCGATTGCACATTGCCCAAGCCAACTCGTAACGAAACACACAGTCAAAGGAAAGTGCCAAATGTTCGATTTGTACCTCAAGTTACACGATGAGGCACGAGAATACTTTCAGCCGATGCTAGGGCAGTATCAGAAGAGCAAACTCAACCGAGAGGCTTATGCAAAGGATCTTCTCAAATACGCGACACCAATCGAAGCAGGAAATATTGATTGTGGCTTGTTTGAGGAGACAGTTGAGATAGTCATCTCAGATTTGTGGAATTATGGTTTTGAAGTGTGTAACTACGTCACCGACGAAAACGATATATTCGAAGCTTTGAATATGAAATCTGCAGTCGGAGCGTTGTACAAAGGCAAGAAGAAAGATTACTTTGCTGAATTCACACCTGAGATGAAAGAGGAGATACTGAAACAAAGTTGTGAACGACTTTTCTTGGGTAAAATGGGAGTTTGGAATGGTTCACTTAAAGCAGAATTGAGGCCACTAGAGAAAGTGGAAGCGAACAAAACACGAACATTCACAGCTGCACCATTGGACACCTTACTTGGTGGAAAAGTTTGTGTTGATGACTTCAATAACCAATTTTATGACCATAATCTCAAAGCCCCCTGGAGTGTTGGGATGACTAAGTTTTATTGTGGGTGGGATCGCCTGTTACAATCACTGCCAGATGGCTGGATTTACTGCGATGCAGACGGATCACAATTTGATAGTTCACTATCGCCATACCTTATTAACGCAGTACTCAACATCCGATTGGAATTCATGGAGGAATGGGATATAGGAGAGATCATGTTAAGAAACCTGTACACCGAGATAGTGTACACCCCTATATCAACACCAGATGGCACATTAGTGAAGAAGTTCAAAGGAAATAATAGTGGACAGCCATCAACAGTCGTGGACAACACACTTATGGTCATACTAGCAGTCAATTACTCACTCAAAAAGAGCGGTATACCAAGTGAGTTGCGCGATAGTATTGTTAGGTTCTTTGTCAATGGTGATGACTTGCTGTTAAGCGTGCACCCAGAATACGAGTACGTTTTAGACACCATGGCAGACAATTTCCGTGAACTGGGCTTGAAGTATACTTTTGACTCAAGAACAAAAGAAAAGGGTGATCTTTGGTTCATGTCACACCAAGGCCATAGGAGAGAAGGAATTTGGATCCCTAAATTAGAACCAGAACGAATAGTGTCGATTTTGGAGTGGGACCGGTCAAAGGAACCATGCCATCGATTGGAGGCAATCTGCGCAGCAATGATCGAATCATGGGGCTATGATAGGTTAACCCACGAGATACGCAAGTTCTATGCGTGGGTGATTGAACAAGCTCCATTCAATTCCTTGGCTCAAGAAGGAAAAGCCCCTTATATAGCAGAGACAGCACTCAGAAAGCTTTACCTCGACAAAGAACCATCACAAGAGGATCTCACTCAATACCTAGAAGCAATCTTTGAAGATTACGAAGAGGGAACCGAAGTGTGCGTCTATCATCAAGCAAATGAAACGCTAGATGCTGGTCTGACAGAAGAGCAAAAACAAGCAGAGAAAGAAAGAAAGGAGAGGGAGAAAGCAGAAAAGGAACGAGAGAAGCAGAAGCAATTAGCACTCAAGAAGGGCAAAGGCTCAGCACAAGAGGACGGAGAACGCGACAAGGAAGTCAATGCCGGAACTTCTGGAACTTTCAGCGTACCTAGGCTCAAGAGCCTAGCAAGCAAAATGCGAGTGCCAAAATACGAGAAAAAGTTAGCCCTTAACCTTGATCACTTAATTTTATACACGCCAGAGCAGACGGACTTATCGAACACACGCTCAACACAGAAGCAGTTCAACACATGGTTTGAGGGCGTAATGGCTGACTATGAATTGACGGAAGACAAAATGCAAATAATTCTCAATGGTTTGATGGTTTGGTGCATTGAGAACGGAACCTCCCCGAATATAAACGGAATGTGGGTGATGATGGATGGTGATGATCAGGTGGAATTCCCGATCAAACCGCTCATCGATCACGCCAAACCCACATTTAGGCAGATAATGGCCCATTTCAGTGACGTAGCTGAAGCGTACATTGAAAAGCGTAACCAAGACCGACCATACATGCCACGATATGGTCTTCAGCGCAATTTAACCGACATGAGCTTAGCTCGTTACGCATTTGATTTCTATGAAATGACTTCTAGGACTCCAATACGTGCGAGAGAAGCACACATCCAGATGAAAGCAGCAGCACTGCGTGGCGCAAATAATAATTTGTTCGGCTTGGATGGTAACGTTGGTACAACGGTAGAGAACACGGAAAGACACACGACCGAGGACGTTAATCGGAACATGCACAACTTACTTGGCGTTAAGGGGTTG
>BAF31163
ATGGCAGCAGTTACATTCGCATCAGCTATCACCAACGCCATCACTAATAAACCAGCACTCACCGGAATGGTACAGTTTGGGAGTTTCCCACCAATGCCATTGCGATCCACCACCGTCACCACAGTCGCCACTTCAGTGGCGCAACCTAAACTGTACACAGTGCAGTTTGGAAGCCTTAACCCAGTAGTTGTCAAGAGTGGAGCAGGGTCCTTTGCTAAGGCAACACGCCAGCAGCCTAACGTTGGAATAGACGTTAGCCTCAGTGAAGCCGCAGCTCTGGAGGTTGCGAAACCTAGACCAAATGCCGTGTTGAGGATGCACGAGGAAGCAAACAAGGAGAGAGCACTCTTTTTGGACTGGGAGGCTAGTTTGAAGAGAAGCTCGTATGGAATCGCTGAGAACGAGAAAGTTGTAATGACAACTCGTGGCGTCAGCAAGATAGTACCCAGAAGTTCGAGGGCAATGAAGCAAAAGCGCGCAAGGGAAAGGCGTAGAGCGCAGCAACCAATTATACTAAAGTGGGAGCCCAAATTGAGCGGGATCTCAATTGGAGGAGGGCTCTCCGCGAGCGCAATCGAAGTAGAGGAAGTCCGCACAAAGTGGCCGCTCCACAAGACACCGTCAATGAAGAAGAAGACGGTGCACAGAAGATGCAAGATGAATGATCAAGGGATTGACATGTTAATGCGTTCTTTGATTAAAATCTTCAAGGCGAAGAGTGCGAACATTGAGTTCATTGGAAGGAAGTCCATTAAAGTGGATTTCATAAAGAAAGAGCAAACGAAGTTTGCCAGAGTACAAGTAGTACATTTGCTCGGAAAGCGGGCACAACGCGACCTGTTGACTGGTGCAGAAGAGAACCACTTCATTGACACCCTAAGCACCTACTCAGGAAATAGGAAAATCATAAACCCAGGAGTGGTGTGCGCTGGCTGGAGTGGCATTGTTATCAGAAACGGCATTTTGACTCAGAAGCAGAGCAGAAGTCCTTCGCAAGCCTTTGTGATTCGAGGAGAACATGAAGGGAAGTTGTATGATGCCAGAGTTAAAGTCACAAAGGTGATGAGCCACAAAATCATACACTATAGTGCGGCAGGAGCCAATTTTTGGAAAGGATTTGACAGGTGCTTCCTCGCATATCGAGGTGACAACCGTGAACATACATGTTACACAGGATTGGATGTCACCGAGTGTGGAGAAGTTGCAGCGCTAATGTGTTTAGCCATGTTCCCATGTGGAAAAATAACTTGTCCTGACTGCGTAACAGACAGCGAGTTGTCTCAAGGGCAGGCAAGTGGATCATCCATAAAACACAAGTTGGCACAACTACGTGAGGTAATCAAGTCCAGTTATCCACGGTTTAAACATGCAGTGCAAATACTCGACAGATACGAGCAGTCATTGAGCAGTGCAAATGAGAACTACCAGGACTTTGCGGAAATTCAAAGCATAAGTGATGGAACAGACAAAGCAGCGTTCCCGCACATTAACAAACTAAATGCAATATTAATTAAGGGAGCGACAGCAACTGGAGAGGAATTCTCGCAAGCAACAAAGTACTTGCTTGAGATAGCCCGGTATCTGAAGAATAGAACCGAGAATATTGAGAAGGGTTCGCTTAAATCCTTCCGCAATAAGATCTCTCAAAAGGCGCACATAAACCCAACATTGATGTGTGACAATCAGCTCGACAAGAACGGTAACTTCATATGGGGCGAGAGAGGTTATCACGCGAAGCGGTTCTTTAGTAACTACTTCGAGATAATCGATCCAAAGAAAGGCTACACTCAATACGAGACGAGAATAGTGCCAAACGGGTCACGAAAGCTCGCAATTGGCAAACTCATAGTCCCAACGAACTTCGAAGTCCTGAGGGAGCAGATGAAAGGCGAACCCATAGAACCACATCCAATCACAGTTGAGTGCGTAAGCAAGCTACAGGGCGACTTCGTTCATGCGTGCTGTTGTGTTACAACAGAGTCAGGCGACCCAGTCTTGTCTGAAATTAAAATGCCAACTAAGCACCACCTGGTAATTGGTAATAGCGGCGACCCAAAGTACATCGATCTCCCTGAAATTGAGGAAAACAAGATGTACATAGCGAAAGAAGGCTATTGCTACATTAATATCTTCTTAGCTATGCTAGTTAATGTTAAAGAGTCGCAAGCAAAAGAATTTACAAAAGTAGTCAGAGACAAACTGGTTGGAGAACTTGGCAAATGGCCCACTTTGTTGGATGTAGCGACTGCTTGTTACTTCCTAAAAGTGTTTTACCCTGATGTCGCTAACGCTGAATTGCCACGCATGCTAGTGGATCACAAAACGAAGATTATCCACGTAGTTGACTCGTATGGGTCACTGTCAACAGGATATCACATCCTTAAGACAAACACCGTGGAACAACTTATCAAATTCACTAGGTGCAATTTAGAATCAAGTTTGAAGCACTATCGTGTTGGAGGCACCGCATGGGAAGAAGCCCATGGGTTCAATAACATAGACGACCCGCAATGGTGCATTAAAAGGCTCATTCAAGGAGTGTACAGGCCAAAGAAGTTGAGAGAAGACATGCTGACAAACCCTTTTCTACCACTGTACGCCTTGTTATCACCAGGAGTGATTCTAGCATTCTATAACAGTGGCTCACTGGAGTACCTCATGAACCACTACATTAGAGCAGATAGCAACGTAGCTGTTCTGTTAGTAGTGCTAAAATCTCTAGCAAAGAAAGTATCAACCAGCCAGAGTGTGTTAGCTCAACTCCAAATAATCGAGCGAAGTCTGCCGGAACTCGTGGAAGCCAGGGCTAATATAACTGGACCAGATGAAGCAGCCTCCCAGGCATGCAATAGATTCCTGGGCATGCTCATCCACATGGCAGAACCAAATAACGAACTAGCAAATGGCGGATATACAATCCTGAGGGATCATAGTATCTCCATCTTGGAAAAAAGTTATCTGCAAATCTTGGACGAAGCATGGAGCGAATTAAGCTGGTCGGAGCGTTGTGCTATAAAATACTACTCGTCAAAGCAAGCAATCTTTTCACAGAAAGATTTGCAAATGCGAAGCGACGTCGATTTAGGCGGCAGATACAGCGAGTCAGTCACGTCCTCCTACGAGTGGGGTAAACAACGCGTGAAAAGCGTGTATTCTAATGCATGTAATAAAGTACGTAGTAGTGTATCTTGGACTAGTAGTAAAGTTTCAAGTAGTGTTTGTAGAACAATCAACTATTTAGTACCGGATGTGTTCAAATTCATTAATGTATTAGTTTGCATTAGTTTATTAGCCACAATAGCTGCTGAAGCAAATCGCATTGTCACCACGCAGAGGAGACTCAAACTGGACATCGAGGAAACAGAGCGCAAGAAGATTGAATGGGAACTCGCATTCCATCATGCTATTCTAACGCAAAGTGCAGGGCAGCACCCAACACTAGATGAGTTCACAGCATACATTGGTGAGAAAGCACCTCATCTTAGTGAGCATATTGAACCTGAGGAGAAGGCAGTAGTGCACCAAGCGAAAAGACAATCTGAGCAGGAGCTCGAACGAGTGATAGCTTTTATCGCCTTAGTTCTCATGATGTTTGACGCAGAACGCAGTGATTGTGTCACGAAGATCCTCAACAAGCTGAAGGGGTTAGTGTCAACTGTGGAACCTACAGTTTACCACCAGACACTTAATGATATCGAAGATGACTTGAGTGAGAGGAATCTCTTTGTTGACTTTGAACTTAGTAATGATGGTGAAATTCTCCAGCAGCTCCCAGCTGAGAAAACGTTTGCTTCGTGGTGGAATCATCAATTAAGTAGAGGATTCACAATCCCGCACTACAGAACAGAAGGAAAGTTTATGACCTTCACCAGGGCAACCGCCACAGAAGTTGCGGGTAAGATAGCACATGAGAATGATAGAGATATACTCCTCATGGGGGCGGTGGGATCAGGCAAGTCAACTGGTTTACCATATCACCTTTCCAGAAAGGGGAATGTATTGCTTCTCGAACCCACTCGACCACTCGCAGAGAACGTGCACAAGCAATTGTCGCAGGCACCATTTCATCAGAACACGACTCTTCGAATGCGTGGATTGACATCGTTTGGGTCGGCACCGATCTCGGTGATGACTAGTGGTTTCGCACTTAACTATTTCGCAAACAATCGAACGAGGATTGAAGAGTTTGACTTTGTCATATTCGATGAATGTCATGTTCACGACGCTAACGCAATGGCGATGAGATGTTTGCTACATGAGTGCGACTACTCCGGCAAGGTCATAAAGGTTTCCGCTACACCACCAGGTCGCGAGGTTGAATTCTCCACTCAATATCCTGTAACAATTAGCACAGAAGACACATTGTCATTTCAAGACTTTGTGAATGCACAGGGTAGCGGAAGTAACTGCGACGTGATCTCAAAAGGAGACAACATCCTCGTATACGTGGCAAGCTACAACGAGGTGGACACACTTTCAAAGCTTCTAGTCGAGCGTGATTTCAAAGTTACGAAAGTTGACGGAAGAACAATGAAAGTCGGAAATATTGAAATCACCACGAGCGGGACACCTAGTAGGAAACACTTCATAGTCGCAACCAACATTATTGAGAACGGGGTCACCCTGGACATTGATGTTGTTGCCGACTTTGGAACAAAAGTACTCCCGTATCTTGACACGGATAATAGAATGCTTAGTACAACGAAAACAAGCATTAGTTATGGGGAGCGAATCCAAAGGCTAGGGAGAGTTGGAAGACACAAGCCAGGCCACGCTCTGAGAATTGGCCACACGGAGAAAGGGTTGAGTGAAGTTCCAAGCTGCATTGCAACAGAAGCAGCCCTAAAGTGTTTTACGTATGGACTTCCAGTTATAACCAACAACGTGTCTACAAGCATTCTAGGCAACGTAACGGTGAAACAGGCACGAACGATGTCTGTGTTTGAAATAACACCGTTCTACACAAGCCAAGTGGTGAGATATGATGGTTCGATGCATCCTCAGGTCCATGCGCTTTTGAAGAGGTTCAAGCTTAGAGATTCTGAAATTGTCTTGAACAAATTAGCCATACCTCACCGAGGAGTGAACGCGTGGCTCACAGCTAGTGAGTATGCACGACTTGGCGCGAATGTTGAAGATAGGCGT---------GACGTTCGAATCCCTTTTATGTGTCGCGATATCCCAGAAAAACTTCATCTAGACATGTGGGACGTGATTGTCAAATTTAAAGGTGATGCGGGTTTTGGTCGGCTTTCAAGCGCCAGTGCGAGCAAGGTAGCTTATACTCTACAGACGGACGTCAACTCCATACAGCGAACAGTCACTATCATAGATACACTAATCGCCGAGGAGAGAAGGAAGCAGGAATACTTCAAGACGGTAACCTCCAACTGTGTTTCTTCTTCGCACTTCTCACTGCAGAGCATAACAAATGCGATAAAATCTCGTATGATGAAAGATCACACGTGCGAGAACATATCAGTGCTTGAAGGAGCGAAGTCACAGTTACTCGAGTTTAGAAACCTGAATGCCGATCACTCATTTGCCACAAAAACCGATGGAATATCTCGGCATTTCATGAGCGAGTTTGGAGCTCTTGAGGCAGTTCACCATCAAAACACCAGCGACATGAGCAAATTCCTCAAGCTTAAGGGCAAATGGAACAAAACGCTAATCACGCGAGATGTGTTGGTGCTTTGTGGAGTTCTTGGAGGTGGATTGTGGATGGTTATTCAGCACCTGCGGTCAAAGATTTCCGAACCCGTAACCCACGAAGCGAAAGGCAAGAGGCAAAGACAGAAACTAAAGTTTCGCAATGCCCGAGACAACAAGATGGGTAGAGAAGTATACGGAGATGATGATGCTATAGAGCATTTCTTTGGTGATGCCTACACAAAGAAAGGGAAGAGCAAGGGCAGGACACGTGGTCTCGGACACAAAAACAGAAAGTTCATCAACATGTATGGGTTTGATCCTGAAGATTTCTCTGCAGTTCGTTTCGTGGATCCGCTTACAGGAGCGACGTTGGATGACAGCCCGTTCACAGACATCACCCTTGTGCAAGAGCACTTTGGTAACATAAGAATGGACTTGCTCGGGGAGGATGAGCTGGATTCAAATGAAATACGTATGAATAAGACAATTCAGGCCTACTACATGAACAATAAAACAGGCAAGGCTTTGAAGGTAGATCTGACACCACACATACCTCTCAAGGTGTGTGATCTCCACGCAACCATTGCTGGATTCCCAGAGCGAGAAAACGAACTGAGGCAGACTGGAAAGGCTCAGCCCATTAACATAGACGAAGTGCCAAGAGCTAATAATGGACTCGTCCCAGTGGACCACGAGAGTAACTCCATGTTCAGAGGGTTGCGTGACTACAACCCAATATCAAACAACATTTGTCATCTCACAAATGTTTCAGATGGAGCATCAAACTCGTTATATGGAGTCGGTTTTGGACCACTCATATTAACGAACCGACACCTCTTTGAACGGAATAACGGTGAACTCGTAATAAAATCACGACACGGTGAGTTCGTGATTAAAAACACAACTCAGCTACACTTGCTACCGATTCCAGACAGAGATCTTCTGCTAATCCGGTTACCAAAGGACATCCCACCCTTCCCACAGAAATTGGGTTTCAGGCAACCTGAAAAGGGTGAACGGATTTGCATGGTGGGGTCCAATTTCCAAACCAAGAGCATAACGAGTATAGTCTCTGAGACTAGCACAATAATGCCAGTGGAGAACAGTCAGTTTTGGAAACACTGGATTAGCACTAAAGACGGCCAATGTGGAAGTCCAATGGTGAGCACGAAAGATGGGAAAATACTCGGATTACATAGCCTAGCGAACTTCCAGAACTCCATCAATTACTTTGCTGCCTTCCCAGATGATTTTGCCGAGAAGTATCTTCACACCATTGAAGCACATGAATGGGTCAAGCACTGGAAGTATAACACTAGCGCCATTAGTTGGGGCTCTTTGAATATACAAGCATCGCAACCATCAGGCTTGTTTAAAGTAAGCAAGCTAATCTCAGACCTCGACAGCACGGCAGTCTACGCACAAACTCAGCAGAATCGGTGGATGTTCGAGCAGCTCAATGGGAACCTGAAAGCGATAGCACACTGCCCTAGCCAGCTTGTAACAAAGCACACAGTTAAAGGAAAATGTCAGATGTTTGACTTGTATCTCAAGTTGCATGATGAAGCACGAGAATATTTCCAACCGATGCTGGGCCAGTACCAAAAGAGCAAACTCAATCGAGAAGCATATGCAAAGGATCTTCTGAAATATGCAACGCCAATCGAAGCAGGAAACATCGACTGTGATCTGTTTGAAAAGACAGTTGAAATAGTCAAATCAGATCTGCGAGGTTATGGTTTCGAAACATGCAATTATGTCACTGATGAGAATGACATATTCGAAGCTCTTAACATGAAATCCGCAGTTGGAGCGTTGTATAAAGGAAAGAAGAAGGATTACTTCGCTGAGTTCACACCCGAGATGAAAGAAGAAATACTGAAACAAAGTTGTGAACGACTCTTCTTAGGAAAGATGGGAGTGTGGAACGGCTCGTTGAAGGCAGAGTTACGACCACTAGAAAAAGTGGAAGCAAACAAAACACGGACATTTACTGCCGCACCACTAGACACACTATTGGGTGGAAAGGTTTGCGTGGATGATTTCAACAACCAGTTCTATGATCACAACCTTAGAGCTCCTTGGAGCGTTGGCATGACAAAGTTTTATTGTGGTTGGGATCGCTTGTTGGAGTCGTTGCCAGATGGTTGGGTGTATTGTGATGCTGATGGCTCACAGTTTGACAGCTCGCTATCACCATACTTGATCAATGCAGTACTCAACATCCGCTTAGAATTCATGGAGGAGTGGGACGTAGGGGAGATAATGCTGAGAAATCTGTATACCGAAATCGTGTACACCCCTATCTCTACACCAGATGGTACACTCGTCAAGAAATTCAAAGGAAACAATAGCGGACAGCCATCGACTGTTGTAGACAACACGCTCATGGTCATACTGGCAGTCAACTATTCACTCAAGAAAAGCGGAATTCCAAGTGAGTTGCGCGACAGCATCATCAGGTTCTTCGTCAACGGAGATGATTTACTGCTAAGCGTACACCCAGAGTATGAGTATATCCTTGACACTATGGCGGACAACTTTCGTGAACTGGGCCTGAAGTATACTTTTGACTCAAGGACCAGGGAAAAAGGAGACCTTTGGTTTATGTCGCACCAAGGGCACAAAAGAGAGGGAATCTGGATTCCTAAGCTCGAGCCAGAGCGAATAGTATCGATTCTAGAATGGGATCGGTCGAAAGAGCCATGCCATCGACTAGAGGCAATCTGCGCAGCGATGATTGAGTCGTGGGGATACGACAAGTTAACTCACGAGATACGCAAGTTTTACGCATGGATGATTGAACAAGCTCCATTTAGCTCCCTAGCACAAGAAGGGAAAGCTCCTTACATAGCGGAAACAGCGCTGAGGAAGCTCTACCTTGATAAGGAACCAGCTCAAGAGGATCTCACCCATTATTTACAAGCAATCTTTGAGGATTATGAAGATGGTGCTGAGGCTTGTGTTTATCACCAGGCAGGTGAGACGCTTGATGCAGGTTTGACAGACGAGCAGAAGCAGGCTGAAAAGGAGAGAAAGGAGAGAGAGAGATCGGAGAAAGAGAGAGAAAGGCAAAGACAGCTAGCGATTAAGAAAGGCAAAAACGCAGCACAAGAAGAGGGCGAACGTGACAATGAAGTAAACGCCGGAACTTCCGGAACTTTTAGCGTGCCCAGACTTAAAAGTCTTACAAGCAAAATGCGTGTGCCGAAGTACGAGAAAAGAGTTGCTCTCAACCTCGATCATTTGATCTTATACACGCCGGAGCAGACAGATTTATCCAACACGCGTTCAACGCGGAAGCAGTTTGACACTTGGTTTGAAGGTGTCATGGCTGACTATGAGCTAACGGAGGATAAAATGCAAATAATTCTCAATGGTTTAATGGTCTGGTGCATTGAGAATGGAACCTCCCCGAACATAAACGGAATGTGGGTGATGATGGACGGAGATGATCAGGTGGAATTCCCGATCAAGCCGCTCATTGACCACGCCAAACCCACATTTAGGCAAATAATGGCCCATTTCAGTGACGTAGCTGAAGCGTACATTGAAAAGCGTAACCAAGACCGACCATACATGCCACGATATGGTCTTCAGCGCAATTTAACCGACATGAGCTTAGCTCGATACGCGTTTGATTTCTATGAAATGACTTCTAGAACTCCAATACGTGCGAGAGAAGCACACATCCAGATGAAAGCAGCAGCACTGCGTGGCGCAAATAACAATTTGTTCGGCTTGGATGGAAACGTTGGTACAACGGTAGAGAACACGGAGAGGCATACGACCGAGGACGTTAATCGGAACATGCATAACTTACTTGGCGTTAAGGGGTTA
>BAF31160
ATGGCAGCAGTTACATTTGCAACCGCAATCACTAACACCACCGCAAGCAGATCAGCATCCACCGGGATGGTACAATTTGGGAACTTCCCACCAGTGCCATTGCGATCCACCACCGTCACCACAGTCGCCACTTCAGTGGCGCAGCCTAAACTGTACACCGTGCAGTTTGGAAGCCTTGACCCAGTAGTCGTCAAGAGTGGAGCAGGGTCCTTTGCTAAGGCAACACGCCAGCAGCCTAACGTTGAAATAGACGTTAGCCTCAGTGAAGCCGCAGCTCTGGAGGTTGCGAAACCTAGACCGAATGCCGTGTTGAGGATGCACGAGGAAGCAAACAAGGAGAGAGCACTCTTTTTGGACTGGGAGGCCAGTTTGAAGAGAAGCTCGTATGGAATTGCTGAGAACGAGAAAGTTGTGATGACAACTCGTGGCGTCAGCAAGATAGTGCCCAGAAGTTCAAGGGCAATGAAGCAAAAGCGCGCAAGGGAGAGGCGTAGAGCGCAGCAACCAATTATACTAAAGTGGGAGCCCAAATCGAGCGAAATCTCAATCGGAGGAGGGCTTTCTGCGAGCGCGATCGAAGCAGAAGAAGTTCGCACAAAGTGGCCGTTGCATAAAACACCATCAATGAAGAGGAAGACGGTGCACAGAAGATGCAAGATGAATGATCAAGGAATTGACATGTTAATGCGTTCTTTGATCAAAATCTTTAAGGCGAAGAGTGCGAACATTGAGTTCATTGGAAGGAAGTCCATTAAAGTGGATTTTGTAAAGAAAGAGCAAACGAAGTTCGCCAGAGTGCAAGTAGTGCATTTGCTCGGAAAGCGGGCACAACGCGACCTGTTGACTGGTGCAGAAGAAAACCACTTCATTGATACCCTAAGCACCTACTCAGGAAATAGGAAAATCATAAACCCAGGAGTGGTGTGCGCTGGTTGGAGTGGCATTATTATCAGAAACGGCATATTGACTCAGAAGCGGAGTAGAAGTCCTTCGCAAGCCTTTGTGATTCGAGGAGAACATGAAGGCAAGTTGTATGACGCCAGAGTTAAGGTCACAAAGGTGATGAGCCATAAAATCATACACTATAGTGCGGCAGGAGCCAATTTTTGGAAAGGATTTGACAGGTGTTTCCTCGCATATCGAGGTGACAACCGTGAACACACATGTTATACGGGATTGGACGTCACCGAGTGTGGAGAAGTTGCAGCGCTAATGTGTTTAGCCATGTTCCCATGTGGAAAAATAACTTGCCCTGACTGCGTAACAGACAGCGAATTGTCTCAAGGGCAGGCAAGTGGACCATCCATAAAACACAAGTTAACACAACTACGTGAGGTTATCAAGTCCAGTTATCCACGGTTTAAACATGCAGTGCAAATACTCGACAGATATGAACAGTCATTGAGCAGTGCAAATGAGAACTACCAGGACTTTGCGGAAATTCAAAGCATAAGTGATGGAACAGACAAAGCAGCGTTTCCGCACATTAACAAACTAAATGCAATATTAATTAAGGGAGCGACAGCAACTGGAGAGGAATTTTCGCAAGCAACAAAGTACTTGCTTGAGATAGCCCGGTATCTGAAGAATAGAACTGAGAATATTGAAAAGGGTTCGCTTAAATCCTTCCGCAATAAGATCTCTCAAAAGGCGCACATAAACCCAACATTGATGTGTGACAATCAGCTCGACAAGAACGGCAACTTCATATGGGGCGAGAGAGGTTATCACGCAAAGCGGTTCTTTAGTAACTACTTCGAGATAATCGATCCAAAGAAAGGCTACACTCAATACGAGACGAGAATAGTGCCAAACGGGTCACGAAAGCTCGCAATTGGCAAACTCATAGTCCCAACGAACTTCGAAGTCCTGAGGGAGCAGATGAAAGGCGAACCCATAGAACCACATCCAATCACGGTTGAGTGTGTAAGCAAGCTACAGGGCGACTTCGTTCATGCGTGCTGTTGTGTTACAACAGAGTCAGGCGACCCAGTCTTGTCTGAAATTAAAATGCCAACTAAGCACCACCTGGTAATTGGTAATAGCGGCGACCCAAAGTACATCGATCTCCCTGAAATTGAGGAAAACAAGATGTACATAGCGAAAGAAGGTTATTGCTACATTAATATCTTCTTAGCTATGCTAGTTAATGTTAAAGAGTCGCAAGCAAAAGAGTTTACAAAAGTAGTCAGAGACAAACTGGTTGGAGAACTTGGCAAATGGCCCACTTTGTTGGATGTAGCGACTGCTTGTTACTTCCTAAAAGTGTTTTACCCTGACGTCGCTAACGCTGAATTGCCACGCATGCTGGTGGATCACAAAACGAAGATTATCCACGTAGTCGACTCGTATGGGTCACTGTCAACAGGATACCACATCCTTAAGACAAACACCGTGGAACAACTTATCAAGTTCACTAGGTGCAATTTAGAATCAAGTTTGAAGCACTATCGTGTTGGAGGCACCGCATGGGAAGAAGCCCATGGGTTCAAAAACATAGACGACCCGCAATGGTGCATTAAAAGGCTCATTCAAGGAGTATACAGGCCAAAGAAGTTGAGGGAAGACATGCTGACAAACCCTTTTCTACCACTGTATGCCTTGTTATCACCAGGAGTGATTCTAGCATTCTATAACAGTGGCTCACTGGAGTACCTCATGAACCACTACATTAGAGCAGATAGCAATGTAGCTGTCCTGTTAGTAGTGCTAAAATCTCTAGCAAAGAAAGTATCAACCAGCCAGAGTGTGTTAGCTCAACTCCAAGTAATCGAGCGAAGTCTGCCAGAACTCGTGGAAGCCAGGGCTAATATAGTCGGACCAGATGAAGTAGCCTCCCAGGCATGCAATAGATTCCTGGGCATGCTCATCCATATGGCAGAACCAAATAACGAACTAGCAGATGGCGGATATACAATCCTGAGGGATCATAGTATCTCCATCTTAGAAAAAAGTTATCTGCAAATCTTGGACGAAGCATGGAGCGAATTAAGCTGGTTGGAGCGTTGTGCTATAAAATACTACTCGTCAAAGCAAGCAATCTTTTCACAGAAAGATTTGCAAATGCGAAGCGACGTCGATTTAGGCGGCAGATACAGCGAGTCAGTTACGTCCTCCTACGAGTGGGGTAAACAACGCATGAAAAGCGTGTATTCTAATGCATGTAATAAAGTACGTAGTAGTGTATCTTGGACTAGTAGTAAAGTTTCAAGTAGTGTTTGTAAAACAATCAACTATTTAGTACCAGATGTGTTCAAATTCATTAATGTATTAGTTTGCATTAGTTTATTAGTCACAATAGCTGCTGAAGCAAATCGTATCGTCACCACACAGAGGAGACTCAAACTGGACATCGAGGAAACAGAGCGCAAGAAGATTGAATGGGAACTTGCATTTCATCATGCTATTCTAACGCAAAGTGCAGGGCAGCACCCAACACTAGATGAGTTCACAGCATACATTGGTGAGAAAGCACCTCATCTTAGTGAGCATATTGAACCTGAGGAGAAGGCAGTAGTGCACCAAGCGAAAAGACAATCTGAGCAGGAGCTCGAACGAGTGATAGCTTTTATCGCCTTAGTTCTCATGATGTTTGACGCAGAACGCAGTGATTGCGTCACGAAGATCCTCAACAAGCTGAAGGGGCTAGTGTCAACTGTGGAACCTACAGTTTACCACCAAACACTTAATGATATCGAAGATGACTTGAGTGAGAGGAATCTCTTTGTTGACTTTGAACTTAGTAGTGATGGTGAAATTCTCCAGCAGCTCCCAGCTGAGAAAACGTTTGCCTCGTGGTGGAATCATCAATTGAGTAGAGGATTCACAATCCCGCACTACAGAACAGAAGGAAAGTTTATGACCTTCACCAGGGCAACCGCCACAGAAGTTGCGGGTAAGATAGCACATGAGAGTGATAGAGATATACTCCTCATGGGAGCGGTGGGATCAGGCAAGTCAACTGGTTTACCATATCACCTCTCCAGAAAGGGGAATGTATTGCTTCTCGAACCCACTCGACCACTCGCAGAAAACGTACACAAGCAATTGTCGCAGGCACCATTTCATCAGAACACGACTCTTCGAATGCGTGGATTGACATCGTTTGGATCGGCACCGATCTCGGTGATGACTAGTGGTTTCGCACTTAACTATTTCGCAAACAATCGAACGAGGATTGAAGAGTTTAACTTTGTCATATTCGATGAATGTCATGTTCACGATGCTAACGCAATGGCGATGAGATGTTTGCTACATGAGTGCGACTACTCCGGCAAGGTCATAAAGGTTTCCGCCACACCACCAGGTCGCGAGGTTGAATTCTCCACTCAATATCCTGTGACAATTAGCACAGAAGACACATTGTCATTTCAAGACTTTGTGAATGCACAGGGTAGCGGAAGTAACTGCGACGTGATCTCAAAAGGAGACAACATCCTCGTATACGTGGCAAGCTACAACGAGGTGGACACACTTTCAAAGCTTCTAGTCGAGCGTGATTTCAAAGTTACGAAAGTTGACGGAAGAACAATGAAAGTCGGAAATATTGAAATCACCACAAGCGGGACACCTAGTAGGAAACACTTCATAGTCGCAACCAACATTATTGAGAACGGGGTCACCCTGGACATTGATGTTGTTGCCGACTTTGGAACAAAAGTACTCCCGTATCTTGACACGGATAATAGAATGCTTAGTACAACGAAAACAAGCATTAATTATGGGGAGCGAATCCAAAGGCTAGGGAGAGTTGGAAGACACAAGCCAGGCCACGCTCTGAGAATTGGCCACACGGAGAAAGGGCTGAGTGAAGTTCCAAGCTGCATTGCAACAGAAGCAGCCCTAAAGTGTTTTACGTATGGACTTCCAGTTATAACCAACAACGTGTCTACAAGCATTCTAGGCAATGTAACGGTGAAACAGGCACGAACAATGTCTGTGTTTGAAATAACACCGTTCTACACAAGCCAAGTGGTGAGATATGATGGCTCGATGCACCCTCAGGTCCACGCTCTTTTGAAGAGGTTCAAGCTCAGAGATTCTGAAATTGTCTTGAACAAATTAGCCATACCTAACCGAGGAGTAAATGCTTGGCTCACAGCTAGTGAGTATGCACGACTTGGTGCAAACGTTGAGGACAGGCGT---------GACGTACGGATCCCTTTCATGTGTCGAGACATCCCAGAGAAACTCCATCTAGAGATGTGGGATGTAATTGTCAAGTTCAAAGGCGATGCAGGTTTCGGGCGACTTTCAAGCGCCAGCGCAAGCAAGGTAGCTTACACCTTGCAAACAGACGTCAACTCCATCCAGCGAACAGTCACTATTATAGATACACTAATCGCTGAGGAGAGAAGGAAGCAGGAGTACTTCAAAACAGTAACCTCCAACTGTGTTTCTTCTTCGAACTTCTCACTGCAGAGCATAACAAATGCGATAAAATCTCGTATGATGAAAGATCACACGTGCGAGAACATATCAGTGCTTGAAGGAGCGAAGTCACAGTTACTCGAGTTTAGAAACCTGAATGCTGATCACTCATTTGCCACGAAAACCGATGGAATATCTCGGCATTTCATGAGTGAGTATGGAGCTCTTGAGGCGGTTCACCATCAAAACACCAACGACATGAGCAAGTTCTTAAAGCTGAAGGGCAAATGGAACAAAACGCTTATCACGCGCGATGTGTTAGTGATTTGTGGAGTTCTTGGAGGTGGAATATGGATGATCATCCAACACCTGCGTATGAAGATCTCCGAACCCGTGACCCACGAGGCAAAAGGCAAGAGGCAGAGACAGAAGTTGAAGTTTCGCAATGCCCGCGACAACAAAATGGGTAGGGAGGTTTACGGAGATGACGACGTCATAGAACACTTCTTTGGGGATGCCTACACAAAGAAGGGAAAGAGCAAAGGCAGAACGCGTGGCCTCGGTCATAAAAACAGGAAATTCATCAATATGTATGGATTTGATCCTGAAGACTTCTCGGCAGTTAGATTCGTGGACCCACTCACAGGAGCCACGCTGGACGACAATCCGTTCACAGACATCTCCCTTGTACAAAAACACTTTGGAGACATACGAATGGACCTGCTTGGAGAAGACAAACTGGAACCGGATGAGTTGCGACTGAATAAGACAATTCAGGCCTACTACATGAACAATAAAACAGGTAAGGCCCTAAAAGTGGATCTAACACCACACATACCACTCAAGGTATGTGACCTTCACGCAACCATCGCTGGTTTCCCGGAACGAGAACACGAACTAAGACAGACTGGAAAAGCTCAGCCAATAGACATAAGTGAGATACCTAAGGCCAATACTGAGCTAGAACCAGTTGACCACGAAAGTAGCTCCATGTTCAGAGGGTTGCGCGACTACAACCCAATATCTAATAATATTTGTCATCTGACGAATGTATCAGATGGAGCGTCAAATTCGTTATATGGTGTTGGTTTTGGGCCACTCATACTAACGAACCGGCATCTTTTCGAACGGAATAATGGCGAACTGGTGATTAAATCTAGACATGGTGAGTTCGTGATTAAAAACACAACTCAATTACATTTGCTGCCAATTCCGGATCGGGATTTATTGCTAATCCGACTACCAAAGGACATCCCACCATTCCCACAGAAATTGGGATTTAGACAACCTGAGAAAGGTGAGAGGATCTGCATGGTAGGATCTAACTTCCAAACCAAGAGCATTACGAGTGTGGTCTCTGAGACTAGCACGATAATGCCAGTGGAAAACAGCCAGTTTTGGAAGCATTGGATTAGCACCAAAGATGGCCAATGTGGGAGCCCAATGGTGAGCACGAAGGACGGAAAGATACTTGGCCTACATAGCCTAGCGAATTTCCAAAATTCCATCAACTACTTTGCTGCCTTCCCAGATGATTTCGCTGAGAAATATCTTTACACCATCGAAGCACATGAGTGGGTCAAACACTGGAAATATAACACCAGTGCGATTAGTTGGGGCTCCTTAAACATACAAGCTTCGCAACCAGCAGGCTTGTTCAAAGTGAGCAAACTCATATCAGACCTTGATAGCACAGCAGTGTACGCACAAACACAGCAAAACCGATGGATGTATGAGCAGCTAGCCGGGAACCTAAAAGCAATAGCACACTGTCCTAGTCAACTTGTGACGAAGCACACGGTTAAGGGGAAGTGCCAAATGTTCGACTTGTACCTCAAGTTGCATGACGAAGCACGAGAATACTTCCAACCGATGCTAGGGCAGTACCAGAAGAGTAGGCTTAACCGAGAGGCCTACGCAAAGGATCTTCTTAAATATGCAACGCCAATTGAGGCAGGGAATATTGACTGCGATCTGTTTGAAAAGACAGTTGAAGTGGTCATATCAGACTTGCGAGGTTATGGTTTCGAGACGTGTAACTACGTCACTGACGAGACCGACATATTCGAAGCCTTGAATATGAAATCTGCAGTCGGAGCATTGTATAAAGGCAAGAAGAAAGATTACTTTGCCGAGTTCACACCTGAGATGAAGGAAGAAATACTGAAACAAAGTTGTGAACGACTCTTCTTGGGAAAGATGGGAGTCTGGAATGGCTCACTAAAGGCAGAACTGCGACCACTTGAAAAAGTGGAAGCAAACAAAACACGGACATTCACAGCCGCACCACTAGACACACTATTAGGTGGGAAAGTCTGCGTGGATGATTTTAACAACCAATTCTACGACCACAACCTCAGAGCTCCCTGGAGCGTCGGAATGACAAAGTTTTATTGTGGTTGGGACCGTTTGTTGGAATCACTACCAGATGGTTGGGTATATTGCGATGCCGATGGATCACAATTCGATAGTTCACTATCGCCGTACTTGATCAACGCAGTTCTCAACATCCGCTTGGAATTTATGGAAGAGTGGGACATAGGAGAAGTAATGCTGAGAAATTTGTATACTGAAATTGTGTACACTCCTATCTCAACGCCAGATGGCACACTCGTTAAAAAGTTCAAAGGGAACAATAGCGGACAACCATCAACAGTCGTGGACAACACACTCATGGTCATACTAGCAGTTAACTACTCACTTAAGAAGAGTGGGATCCCAAGTGAATTGCGCGATAGCCTTATTAGGTTTTTCGTCAATGGAGACGACTTGCTGCTAAGCGTACACCCGAAGTACGAATATGTCCTTGACACCATGGCGGAGAACTTCCGTGAGCTGGGCTTGAAATATACCTTCGATTCAAGAACCAGGGAAAAAGGAGACCTTTGGTTTATGTCGCACCAAGGTCACAAAAGAGAAGGAATCTGGATTCCCAAGTTGGAGCCAGAACGAATAGTATCGATCCTGGAGTGGGATCGGTCAAAAGAGCCATGTCACCGACTTGAAGCAATCTGCGCAGCAATGATTGAGTCGTGGGGATACGATAGGTTAACTCACGAAATACGCAAGTTTTACGCATGGATGATCGAGCAAGCTCCTTTCAGCTCGTTGGCCCAAGAAGGGAAAGCTCCTTACATAGCAGAAACAGCTCTAAGGAAGCTTTACCTCGATAAGGAACCAGCTCAAGAAGACCTCACTCAGTACCTGCAAGCTATCTTTGAAGATTATGAAGATGGCGCTGAGGTGTGTGTATACCACCAAGCAGGTGAAACACTTGACGCAGGTTTAACAGATGAGCAGAAGCAGGCAGAAAAAGAAAGGAAGGAGAGAGAGAGAGCAGAGAAAGAGCGCGAGAAACAAAGGCAGTTAGCGCTTAAGAAAGGCAAAAACGCAGCACTAGAGGAAGGTGAACGTGATAACGAAGTGAACGCCGGGACCTCCGGAACTTTTAGTGTGCCTAGGCTTAAAAGCCTAACGAGCAAAATGCGAGTGCCAAAGTACGAGAAAAGAGTAGCTCTCAACCTCGACCATCTGATTCTGTACACGCCAGAGCAGACGGATCTATCCAATACGCGTTCAACGCGGAAGCAGTTTGACACTTGGTTTGAAGGTGTCATGGCTGACTATGAGCTAACGGAGGATAAAATGCAAATAATTCTCAATGGTTTAATGGTCTGGTGCATTGAGAATGGAACCTCCCCAAACATAAACGGAATGTGGGTGATGATGGACGGTGACGATCAGGTGGAATTCCCGATCAAACCGCTCATTGATCACGCCAAGCCCACATTTAGGCAGATAATGGCCCATTTCAGTGACGTCGCTGAAGCGTACATTGAAAAGCGTAACCAAGACCGACCATACATGCCACGATATGGTCTTCAGCGCAATTTAACCGACATGAGCTTAGCTCGATACGCATTTGACTTCTATGAAATGACTTCTAGAACTCCAATACGTGCGAGAGAGGCACACATCCAGATGAAAGCAGCAGCACTGCGTGGCGCAAATAATAATTTGTTCGGATTGGATGGTAACGTCGGCACAACGGTAGAGAACACGGAAAGACATACGACCGAGGACGTTAATCGGAACATGCATAACCTACTTGGCGTTAAGGGGTTA
>BAF31161
ATGGCAGCAGTTACATTCGCATCAGCTATCACCAACACCATCACCAGCAAACCAGCACTCACCGGAATGGTACAGTTTGGGAGTTTCCCACCAATGCCATTGCGATCCACCACCGTCACCACAGTCGCCACTTCAGTGGCGCAACCTAAGCTGTATACAGTGCAGTTTGGAAGCCTTGACCCAGTAGCCTTCAAGAGTGGAGCAGGGTCCTTTGCTAAGGCAACACGCCAGCAGCCTAGCGTTGAAATAGACGCTAGCCTCAGTGAAGCTGCAGCTCTGGAGGTTGCGAAACCTAGATCGAATGCCGTGTTGAGGATGCACGAGGAAGCAAACAAGGAGAGAGCACTCTTTTTGGACTGGGAGGCTAGTTTGAAGAAGAGCTCGTATGGAATTGCTGAGAATGAGAAGGTTGTAATGACAGCTCGTGGCGTCAGCAAGATAGTGCCCAGAAGTTCAAGGGCAATGAAGCAAAAGCGCGCAAGGGAGAGGCGTAGAGCGCAGCAACCAATTATACTAAAGTGGGAGCCCAAATTGAGCGGGATCTCAATCGGAGGAGGGTTCTCTGCGAGCGCGATCGAAGCAGAAGAGGTTCGCACAAAGTGGCCGCTTCATAAGACACCGTCAATAAAGAAGAGGACGGTGCACAGAATATGCAAGATGAACGACCAAGGAATTGACATGTTGACACGATCCCTGGTTAAAATTTTCAAGACTAAGAGTGCCAACATTGAGTACATCGGAAAGAAGTCGATTAAGGTCGATTTCATCAGAAAAGAACGGACGAAATTCGCAAGAGTCCAAGTAGCACACTTACTCGGGAAGAGAGCACAGCGTGACTTATCAACTGGAATGGAAGAAAACCATTTTATTGACATTCTCAGCGGGTACTCAGGTAACAAAACAACCATAAACCCAGGAGTAGTTTGCGCAGGTTGGAGTGGCATAATCGTTAGAAATGGAATTCTAACCCAGAAGCGAAGCAGAAGTCCATCAGAGGCCTTTGTAATTAGAGGTGAGCACGAAGGCAAGTTGTACGATGCCAGGATCAAAGTCACGAGGACAATGAGTCACAAGATTGTGCACTTTAGTGCAGCAGGAGCCAACTTCTGGAAAGGCTTCGACAGATGCTTTCTCGCATACCGTAGTGACAACCGCGAGCATACATGCTATTCAGGGCTAGATGTTACTGAGTGTGGCGAGGTGGCAGCACTGATGTGTTTGGCTATGTTCCCATGCGGAAAGATAACCTGCCCTGACTGTGTAACAGATAGTGAGTTATCCCAAGGACAAGCAAGCGGACCATCTATGAAGCACAGGTTAACACAGCTACGCGATGTCATCAAGTCAAGCTACCCACGCTTCAAGCATGCAGTGCAGATACTAGATAGGTATGAGCAATCACTGAGCAGTGCAAACGAGAACTACCAAGATTTCGCAGAAATCCAGAGCGTAAGCGATGGAGTTGAAAAAGCTGCATTCCCACACGTCAACAAGCTAAACGCAATATTGATCAAAGGGGCCACAGCGACAGGAGAGGAATTCTCGCAGGCTACGAAGCATTTGCTCGAGATAGCACGATACCTGAAGAACAGAACTGAGAACATTGAGAAGGGTTCACTGAAGTCCTTTCGCAACAAGATTTCCCAGAAAGCGCACATTAACCCAACACTAATGTGTGACAACCAGCTCGATAGAAATGGAAATTTCATATGGGGTGAGAGAGGATACCATGCAAAACGATTCTTCAGCAACTACTTTGAGATAATCGATCCAAAGAAAGGCTACACCCAATACGAGACAAGAGTGGTACCAAATGGGTCACGGAAACTTGCAATCGGCAAACTAATAGTCCCAACGAACTTCGAAGTTCTAAGGGAACAGATGAAAGGCGAACCGATAGAACCATACCCAGTAACAGTCGAGTGTGTGAGCAAGTTACAGGGCGACTTCGTCCATGCGTGTTGTTGTGTCACAACAGAATCAGGCGACCCAGTTTTGTCTGAAATCAAAATGCCAACCAAACACCACCTGGTGATTGGTAACAGCGGCGATCCAAAGTACATAGATCTTCCTGAGATCGAGGAGAATAAAATGTACATAGCGAAAGAAGGTTATTGTTACATCAACATCTTCCTAGCTATGCTGGTGAATGTCAAGGAGTCGCAGGCAAAGGAGTTTACGAAAGTTGTTAGGGACAAACTAGTTGGCGAGCTTGGCAAGTGGCCCACTCTGTTAGATGTAGCAACCGCTTGTTATTTCCTGAAAGTATTTTACCCAGACGTTGCTAACGCCGAATTGCCACGCATGCTAGTGGACCATAAGACAAAGATAATTCATGTCGTTGATTCATATGGGTCACTGTCAACTGGATATCATGTCCTTAAGACAAACACTGTGGAACAACTTATCAAATTCACGAGATGCAATTTGGAGTCAAGCTTGAAACACTACCGCGTCGGAGGGACAGAATGGGAGGACACTCATGGAGCCAGCAACATAGATAATCCACAGTGGTGCATCAAGAGGCTCATAAAAGGAGTCTACAGACCAAAGCAACTGAAAGAGGATATGTTGGCAAACCCTTTCTTACCACTATATGCTCTACTGTCACCAGGTGTCATCCTGGCATTTTATAATAGTGGCTCTCTAGAGTACTTGATGAACCATTACATCAGGGTGGACAGCAATGTCGCCGTTTTGTTGGTTGTTTTGAAATCTCTAGCGAAGAAGGTGTCAACTAGTCAGAGTGTGTTAGCCCAGCTTCAAATCATTGAACGAAGTCTACCAGAACTCATCGAAGCAAAGGCTAATGTTAATGGGCCAGATGACGCAGCCACTCGTGCGTGTAACAGATTCATGGGCATGCTCTTGCACATGGCAGAACCAAACTGGGAGCTTGCGGATGGTGGATACACAATTTTGAGAGATCATAGCATCTCCATTTTGGAAAAAAGTTATCTACAAATCTTGGACGAAGCATGGAACGAGTTAAGTTGGTCGGAGCGCTGTGCTATAAGATACTACTCGTCAAAGCAAGCAATCTTTACACAGAAAGATTTGCCAATGAAAAGCGAAGCCGATTTAGGCGGCAGATACAGCGTGTCAGTCATGTCATCTTACGAATGGAGTAAGCAATGTGTGAAAAGCGTACACTCTAGTATAGGTAGTAGATTACGTAGTAGTATGTCTTGGACTAGTAGCAAGGTGTCGAATAGTGTGTGTAGGACTATTAACTATTTAGTACCAGATGTGTTCAAGTTTATGAATGTGCTCGTTTGTATCAGCTTACTAATCAAGATGACTGCCGAGGCGAATCACATCGTCACCACACAAAGAAGACTCAAACTGGATGTCGAGGAGACAGAGCGCAGGAAAATAGAATGGGAGCTCGCATTCCATCATGCCATTCTGACGCAAAGTGCAGGTCAACACCCAACGATAGATGAGTTCAGAGCATACATCGCTGACAAGGCACCACATCTAAGTGAGCATATCGAGCCTGAAGAAAAGGCAGTGGTTCATCAAGCGAAGCGACAATCCGAGCAAGAACTCGAGCGTATAATAGCATTTGTTGCATTGGTGCTCATGATGTTTGACGCAGAACGAAGCGACTGTGTCACAAAGATTCTCAACAAGCTTAAGGGACTAGTTGCCACTGTGGAACCCACAGTCTACCATCAAACTCTCAATGATATAGAGGATGACTTGAGCGAGAGGAACCTCTTCGTCGATTTTGAGCTTAGCAGCGACGGCGATATGCTACAACAGCTTCCAGCTGAAAAGACATTTGCCTCATGGTGGAGTCATCAACTAAGCAGAGGATTCACAATCCCACACTACAGGACAGAAGGGAAGTTCATGACTTTTACCAGAGCAACTGCCACGGAAGTCGCGGGTAAAATAGCACACGAGAGTGACAGAGACATATTGCTAATGGGAGCAGTAGGATCAGGTAAGTCAACTGGCTTGCCATATCATCTCTCCAGAAAAGGGAACGTATTGCTCCTTGAGCCGACTCGGCCACTTGCAGAAAACGTACACAAGCAGTTGTCGCAGGCACCGTTCCATCAGAACACAACTCTTAGAATGCGCGGATTAACAGCATTCGGGTCGGCACCAATCTCAGTAATGACCAGTGGTTTTGCACTCAATTACTTTGCAAACAACAGAATGCGAATTGAAGAATTTGACTTTGTCATATTTGATGAATGCCACGTTCATGACGCCAATGCAATGGCGATGAGATGTTTGCTACATGAGTGTGACTATTCTGGCAAGATTATCAAAGTTTCAGCCACACCACCAGGTCGAGAAGTTGAGTTCTCCACTCAATACCCCGTGTCGATAAGCACAGAAGACACACTATCGTTTCAGGATTTTGTGAATGCACAGGGTAGTGGAAGCAATTGTGATGTGATTTCAAAAGGAGACAATATCCTCGTGTATGTAGCAAGCTACAATGAGGTAGACGCGCTTTCAAAACTTCTAATTGAAAGAGACTTCAAAGTCACGAAGGTTGATGGAAGAACGATGAAAGTTGGAAACATCGAGATCACCACAAGTGGAACACCTAGTAAGAAGCACTTCATAGTTGCAACCAACATCATTGAGAACGGTGTTACTCTAGACATCGATGTGGTTGCTGATTTTGGAACGAAGGTACTCCCATATCTTGATACAGACAGCAGAATGCTTAGCACAACAAAGACAAGCATCAATTATGGGGAGCGTATCCAAAGACTAGGAAGAGTCGGACGGCACAAGCCAGGTCACGCTCTGCGAATAGGTCACACAGAGAAGGGGTTGAGCGAAGTTCCAAGTTGTATTGCAACAGAAGCAGCTTTGAAGTGCTTCACTTATGGGCTTCCAGTGATCACCAACAACGTCTCAACAAGCATTCTTGGTAATGTAACGGTAAAGCAGGCACGAACAATGTCTGTGTTTGAAATAACACCGTTCTACACAAGCCAAGTGGTGAGATATGATGGTTCCATGCACCCACAGGTGCACGCACTTTTAAAGAGGTTCAAACTCAGAGACTCTGAGATTGTTTTGAATAAACTAGCCATACCTCACCGAGGAGTAAACGCTTGGCTCACAGCTAGTGAGTATGCACGACTTGGCGCGAATGTTGAAGATAGGCGC---------GACGTTCGAATTCCTTTTATGTGTCGCGACATCCCAGAAAAACTTCACCTAGACATGTGGGATGTAATTGTTAAATTCAAAGGTGATGCGGGTTTTGGTCGGCTTTCAAGCGCCAGCGCGAGCAAGGTAGCTTATACTCTACAGACGGACGTCAACTCTATACAGCGAACAGTCACTATCATAGATACACTAATCGCTGAAGAGAGAAGGAAGCAGGAATACTTCAAGACGGTAACCTCCAACTGTGTTTCTTCTTCAAACTTCTCACTGCAGAGCATAACAAATGCGATAAAATCCCGTATGATGAAAGATCACACGTGCGAAAACATATCAGTGCTTGAAGGAGCGAAGTCACAGTTACTCGAGTTTAGAAACCTGAATGCTGACCACTCATTTGCCACTAAAACCGATGGAATATCTCGGCATTTCATGAGTGAGTATGGAGCTCTTGAGGCAGTTCACCATCAAAACACCAGTGACATGAGCAAGTTCCTCAAGCTTAAGGGCAAATGGAACAAAACGCTAATCACGCGAGATGTGTTGGTGCTTTGTGGAGTTCTTGGAGGTGGATTGTGGATGGTTATTCAGCACCTGCGGTCAAAGATTTCCGAACCCGTAACCCACGAAGCGAAGGGCAAGAGACAAAGGCAGAAACTAAAGTTTCGCAATGCCCGAGACAACAAGATGGGTAGAGAAGTGTATGGAGATGATGATACCATAGAGCACTTCTTCGGCGACGCCTACACAAAGAAAGGGAAGAGCAAGGGCAGGACACGTGGCATCGGACACAAAAACAGGAAGTTCATCAACATGTATGGGTTTGATCCTGAAGATTTCTCTGCAGTTCGTTTCGTGGATCCACTCACAGGAGCGACGTTGGACGACAACCCGCTCACAGACATCACCCTTGTGCAAGAGCACTTTGGTAACATAAGAATGGACTTACTCGGGGAAGATGAGCTGGATCCAAATGAAATACGCGTGAATAAAACAATTCAGGCCTACTACATGAACAATAAAACAGGCAAGGCTTTGAAGGTGGACCTTACACCACACATACCTCTCAAGGTGTGTGATCTTCACGCAACCATTGCTGGATTCCCAGAGCGAGAAAACGAACTGAGGCAGACTGGAAAGGCTCAGCCCATTAACATAGACGAAGTGCCAAGAGCTAATAACGAACTCGTCCCAGTAGACCACGAGAGTAACTCCATGTTCAGAGGGTTGCGTGACTACAACCCAATATCAAACAACATTTGCCATCTCACAAATGTTTCAGATGGAGCATCAAACTCGTTGTATGGAGTCGGTTTCGGACCACTCATATTAACGAACCGACACCTCTTTGAGCGGAATAACGGTGAACTTGTAATAAAATCACGACATGGTGAGTTCGTGATTAAAAACACAACTCAGCTACATTTGCTACCGATTCCAGACAGAGATCTTCTGCTAATCCGGTTACCAAAGGACGTCCCACCCTTTCCACAGAAATTGGGTTTCAGGCAACCTGAGAAAGGTGAACGGATTTGCATGGTGGGATCCAATTTCCAAACCAAGAGCATAACGAGTATAGTCTCTGAAACCAGCACAATAATGCCAGTGGAGAACAGTCAGTTTTGGAAACACTGGATTAGCACGAAAGACGGCCAGTGCGGAAGTCCAATGGTGAGCACGAAAGACGGGAAAATACTTGGATTACACAGCCTAGCGAACTTTCAGAACTCCATCAATTACTTTGCTGCTTTCCCAGATGATTTTGCCGAGAAGTATCTTCATACCATTGAAGCACACGAGTGGGTCAAGCATTGGAAGTATAACACTAGTGCCATCAGTTGGGGCTCTTTAAATATACAAGCATCGCAACCGTCAGGCTTGTTCAAAGTAAGCAAGCTAATCTCAGACCTCGATAGCACGGCAGTCTACGCACAAACCCAGCAGAATCGGTGGATGTTCGAGCAGCTCAATGGGAACCTGAAAGCGGTAGCACACTGTCCTAGCCAGCTTGTGACAAAGCACACAGTTAAAGGAAAGTGTCAGATGTTTGACTTGTACCTCAAGTTGCATGATGAAGCAAGAGAGTATTTCCAACCGATGCTGGGCCAGTATCAAAAGAGCAAACTCAACCGAGAAGCATATGCAAAGGATCTTCTGAAATATGCAACGCCAATCGAAGCGGGAAACATCGACTGTGATCTATTTGAAAAGACAGTTGAAATAGTCGTATCAGATCTGCGAGGTTATGGTTTCGAAACATGCAATTATGTCACTGATGAGAATGACATATTCGAAGCTCTTAACATGAAATCCGCAGTTGGAGCGTTGTATAAAGGAAAGAAGAAGGATTACTTCGCTGAGTTCACACCCGAGATGAAAGAAGAAATACTGAAACAAAGTTGTGAACGGCTCTTCTTGGGAAAGATGGGAGTATGGAACGGATCGTTGAAGGCAGAGTTACGACCACTAGAAAAAGTGGAAGCAAACAAAACACGGACGTTTACTGCCGCACCACTAGACACACTGTTGGGTGGAAAGGTTTGCGTAGATGATTTTAACAACCAGTTCTATGATCACAACCTTAAAGCTCCTTGGAGTGTTGGCATGACAAAGTTTTATTGTGGTTGGGATCGCTTATTGGAGTCATTGCCAGATGGTTGGGTGTATTGTGATGCTGATGGCTCACAGTTTGACAGCTCGCTATCACCATACTTGATCAACGCAGTACTCAACATCCGCTTAGGATTCATGGAAGAGTGGGACGTAGGGGAAGTAATGCTGAGAAATTTGTACACCGAAATCGTGTATACCCCTATCTCTACACCAGATGGTACACTCGTCAAGAAATTCAAAGGAAACAATAGCGGACAGCCATCAACTGTTGTGGATAATACGCTCATGGTTATACTGGCAGTCAACTATTCACTCAAGAAAAGTGGAATTCCAAGTGAGTTGCGCGACAGCATCATCAGATTCTTCGTCAACGGAGATGATTTATTGCTAAGCGTACACCCAGAGTATGAGTATATCCTTGACACTATGGCAGACAACTTTCGTGAACTGGGCCTGAAGTATACTTTCGACTCAAGGACCAGGGAAAAAGGAAACCTTTGGTTTATGTCGCACCAAGGGCACAAAAGAGAGGGAATCTGGATTCCCAAGCTCGAGCAAGAGCGAATAGTATCGATTCTAGAATGGGATCGGTCGAAAGAGCCATGCCATCGACTAGAGGCAATCTGTGCAGCGATGATTGAGTCGTGGGGATACGACAAGTTAACTCACGAGATACGCAAGTTTTACGCGTGGATGATTGAACAAGCTCCATTTAGCTCCCTAGCACAAGAAGGGAAAGCTCCTTACATAGCGGAAACAGCGCTGAGGAAGCTCTACCTTGATAAGGAACCAGCTCAAGAGGATCTCACCCATTATTTGCAAGCAATCTTTGAGGACTATGAAGATGGTGCTGAGGTTTGTGTTTATCACCAGGCAGGTGAGACGCTTGATGCAGGTTTGACAGACGAGCAAAAGCAGGCAGAGAAGGATAAGAAGGAGAGAGAGAAGGCAGAAAAGGAACGAGAGAGGCAGAAGCAGTTGACACTCAAGAAAGGCAAGGATGTTGCACAAGAAGAGGGGAAACGCGACAAGGAAGTAAACGCTGGAACCTCTGGAACTTTCAGTGTACCCAGACTCAAGAGTTTGACAAGCAAGATGCGCGTGCCAAGATACGAGAAGAGAGTGGCTCTAAACCTCGATCATCTAATCCTATACACGCCGGAGCAGACGGATCTATCCAACACACGTTCAACGCGAAAGCAGTTTGACACATGGTTTGAAGGTGTAATGGCCGATTACGAACTGACGGAGGACAAAATGCAAATCATTCTCAATGGTTTAATGGTCTGGTGCATTGAGAACGGAACCTCCCCGAACATAAACGGAATGTGGGTAATGATGGACGGCGACGATCAGGTGGAATTCCCGATCAAACCGCTCATTGACCACGCCAAACCCACATTTAGGCAGATAATGGCCCATTTCAGTGACGTAGCTGAAGCGTACATTGAAAAGCGTAACCAAGACCGACCATACATGCCGCGATATGGTCTTCAGCGCAATTTAACCGACATGAGCTTAGCTCGATACGCATTTGATTTCTATGAAATGACTTCTAGGACTCCAATACGTGCGAGAGAGGCGCACATCCAGATGAAAGCAGCAGCACTGCGCGGCGCAAATAATAATTTGTTCGGCTTGGATGGAAACGTTGGTACAACGGTAGAGAACACGGAGAGGCATACGACCGAGGACGTTAATCGGAACATGCATAACTTACTGGGCGTTCAGGGGTTG
>BAD69818
ATGGCAGCAGTTACATTCGCATCAGCTATCACCAACGCCATCACCAGCAAACCAGCACTCACCGGAATGGTGCAGTTTGGGAGTTTCCCACCAATGCCATTGCGATCCACCACCGTCACCACAGTCGCCACTTCAGTGGCGCAACCTAAACTGTACACAGTGCAGTTTGGAAGCCTTGACCCAGTAGTCGTCAAGAGTGGAGCAGGGTCCCTTGCTAAGGCAACACGCCAGCAGCCTAACGTTGAAATAGACGTTAGCCTCAGTGAAGCCGCAGCTCTGGAGGTTGCGAAACCTAGATCGAATGCCGTGTTGAGGATGCACGAGGAAGCAAACAAGGAGAGAGCACTCTTTTTGGACTGGGAGGCTAGTTTGAAGAGAAGCTCGTATGGAATTGCTGAGGACGAGAAGGTTGTAATGACAACTCATGGCGTCAGCAAGATAGTGCCCAGAAGTTCAAGGGCAATGAAGCTAAAGCGCGCAAGGGAGAGGCGTAGAGCGCAGCAACCAATTATATTAAAGTGGGAGCCCAAATTGAGCGGGATCTCAATCGGAGGAGGGCTCTCTGCGAGCGTAATCGAAGCAGAAGAGGTTCGCACAAAGTGGCCGCTTCATAAGACACCGTCAATGAAGAAGAGGACGGTGCACAGGATATGCAAGATGAACGACCAAGGAGTTGACATGTTGACACGATCCCTGGTTAAGATTTTCAAGACTAAGAGTGCCAACATTGAATACATCGGAAAGAAGTCGATTAAGGTCGATTTCATCAGAAAAGAACGAACGAAATTCGCAAGAATCCAAGTAGCACACTTACTCGGGAAGAGAGCACAGCGCGACTTGTTAACTGGAATGGAAGAAAACCATTTTATTGACATTCTCAGTAAGTACTCAGGTAACAAAACAACCATAAATCCTGGAGTAGTTTGCGCAGGTTGGAGTGGCATAGTCGTTGGAAATGGAATTCTAACCCAGAAACGAAGCAGAAGTCCATCAGAGGCCTTTGTAATTAGAGGTGAGCACGAAGGCAAGTTGTACGATGCCAGGATCAAAGTCACGAGGACAATGAGTCACAAGATTGTGCACTTTAGTGCAGCAGGAGCCAACTTCTGGAAAGGCTTCGACAGATGCTTTCTCGCATACCGTAGTGACAATCGCGAGCATACATGCTATTCAGGGCTAGATGTCACTGAGTGCGGCGAGGTGGCAGCACTGATGTGTTTGGCTATGTTCCCATGCGGAAAGATAACCTGCCCTGACTGTGTAACAGATAGTGAGCTATCCCAAGGACAAGCAAGCGGACCATCTATGAAGCACAGGCTGACACAGCTACGCGATGTCATCAAGTCAAGCTACCCACGCTTCAAGCATGCAGTGCAGATACTAGATAGGTATGAGCAATCACTGAGCAGTGCAAACGAGAACTACCAAGATTTCGCAGAAATCCAGAGCATAAGCGATGGAGTTGAAAAAGCTGCATTCCCACACGTCAACAAGCTAAACGCAATATTGATCAAAGGGGCCACAGTAACAGGAGAGGAATTCTCGCAGGCTACGAAGCACTTGCTCGAGATAGCACGATACCTGAAGAACAGAACCGAGAACATTGAGAAGGGTTCACTGAAGTCCTTTCGCAACAAGATTTCCCAGAAAGCGCACATCAACCCAACACTAATGTGTGACAACCAGCTCGATAGAAATGGAAATTTCATATGGGGTGAGAGAGGATACCATGCAAAACGATTCTTCAGCAACTACTTTGAAATAATCGATCCAAAGAAAGGCTACACCCAATACGAGACAAGAGCGGTACCAAATGGGTCACGGAAACTTGCAATCGGCAAACTAATAGTCCCAACGAACTTTGAAGTTTTAAGGGAACAGATGAAAGGCGAACCGGTAGAACCATACCCAGTAACAGTCGAGTGTGTGAGCAAGTTACAGGGTGACTTCGTCCATGCATGTTGTTGTGTCACAACAGAATCAGGCGACCCAGTCTTGTCTGAGATCAAAATGCCAACCAAACACCATCTAGTGATTGGTAACAGCGGTGATCCAAAGTACATAGATCTCCCTGAGATCGAGGAGAATAAAATGTACATAGCGAAAGAAGGTTATTGTTACATCAATATCTTCCTAGCCATGTTGGTAAATGTCAAGGAGTCGCAGGCAAAGGAGTTCACGAAAGTTGTTAGGGACAAACTAGTTGGCGAACTTGGCAAGTGGCCCACTCTGTTAGATGTAGCAACCGCTTGTTATTTCCTGAAAGTATTTTACCCAGACGTTGCTAACGCCGAATTGCCACGCATGCTAGTGGACCATAAGACAAAGATAATTCATGTCGTTGATTCATATGGGTCACTGTCAACTGGATATCATGTCCTTAAGACAAACACTGTGGAACAACTCATCAAATTCACGAGATGTAATTTGGAGTCAAGCTTGAAACACTACCGCGTTGGAGGAACAGAATGGGAGGACACTCATGGATCCAGCAACATAGATAATCCACAGTGGTGCATCAAGAGGCTCATAAAAGGAGTCTACAAACCAAAGCAACTGAAAGAAGACATGTTGGCAAACCCTTTCTTACCACTATATGCTCTACTGTCACCAGGTGTCATCCTGGCATTTTACAATAGTGGCTCTCTAGAGTACTTGATGAACCATTACATCAGGGTGGACAGCAACGTCGCCGTTTTGTTGGTCGTTTTGAAATCTCTAGCGAAGAAGGTGTCAACTAGTCAGAGTGTGTTAGCCCAGCTTCAAATCATTGAACGAAGTCTACCAGAACTCATCGAAGCAAAGGCTAATGTTAATGGGCCAGATGACGCAGCCACTCGCGCGTGTAACAGATTCATGGGCATGCTTCTGCATATGGCAGAACCAAACTGGGAGCTTGCGGACGGTGGATACACAATTCTGAGGGATCATAGCATCTCCATTTTGGAAAAAAGTTATCTACAAATCTTGGACGAAGCATGGAACGAGTTAAGTTGGTCGGAGCGCTGTGCTATAAGATACTACTCGTCAAAGCAAGCAATTTTTACACAGAAAGATTTGCCAATGAAAAGCGAAGCCGATTTAGGCGGCAGATACAGCGTGTCAGTCATGTCATCTTACGAACGGAGTAAGCAATGTATGAAAAGCGTGCACTCTAGTATAGGTAATAGATTACGTAGTAGTATGTCTTGGACTAGTAGAAAGGTGTCGAATAGTGTGTGTAGGACTATTAACTATTTAGTACCAGATGTGTTCAAGTTTATAAATGTACTCGTTTGTATCAGCTTACTAATCAAGATAACTGCCGAGGCGAATCACATCGTCACCACGCAAAGAAGGCTCAAACTAGATGTCGAGGAGACAGAGCGCAGGAAAATAGAATGGGAGCTTGCATTCCACCATGCCATTCTGACGCAGAGTGCAGGTCAACACCCAACGATAGACGAGTTCAGAGCGTACATCGCCGACAAGGCACCACATCTAAGTGAGCATATCGAGCCTGAAGAAAAGGCGGTGGTTCATCAAGCGAAGAGACAATCCGAGCAAGAACTCGAGCGTATAATAGCATTTGTTGCATTGGTGCTCATGATGTTCGATGCAGAACGAAGCGACTGTGTCACAAAGATTCTCAACAAGCTTAAGGGACTAGTCGCCACTGTGGAACCTACAGTCTACCATCAGACTCTCAATGATATAGAGGATGACTTGAGTGAGAGGAACCTCTTCGTCGATTTTGAGCTTAGCAGCGATGGAGATATGCTCCAACAGCTTCCAGCCGAAAAGACATTTGCCTCATGGTGGAGTCATCAACTAAGCAGAGGATTCACAATCCCACACTACAGGACAGAAGGGAAGTTCATGACTTTCACCAGAGCAACTGCCACGGAAGTCGCGGGTAAAATAGCACACGGGAGTGACAAAGACATATTACTAATGGGAGCAGTAGGATCAGGTAAGTCAACTGGCTTGCCATATCATCTCTCCAGAAAAGGGAACGTATTACTCCTTGAGCCGACTCGGCCACTTGCAGAAAACGTACACAAGCAGTTGTCGCAGGCACCGTTCCATCAGAACACAACTCTTAGGATGCGCGGACTAACAGCATTCGGGTCGGCACCAATCTCAGTGATGACCAGTGGTTTTGCACTCAATTACTTTGCAAACAACAGAATGCGAATAGAAGAATTTGACTTTGTCATATTTGATGAATGTCACGTTCATGACGCCAATGCAATGGCGATGAGATGTTTGCTACATGAGTGTGACTATTCTGGCAAAATTATCAAAGTTTCAGCCACACCACCAGGTCGAGAAGTTGAGTTCTCCACTCAATACCCCGTGTCGATAAGCACAGAAGACACACTATCGTTTCAGGATTTTGTGAACGCACAGGGTAGTGGAAGCAATTGTGATGTGATTTCAAAAGGAGACAATATCCTCGTGTATGTAGCAAGCTACAATGAGGTAGACACGCTTTCAAAACTTCTAATTGAAAGAGACTTCAAAGTCACGAAGGTTGATGGAAGAACGATGAAAGTTGGAAACATCGAGATCACCACAAGTGGAACACCTAGTAAGAAGCACTTCATAGTTGCAACCAACATCATAGAGAACGGTGTTACTCTAGACATCGATGTGGTTGCTGATTTTGGAACGAAGGTACTCCCATATCTTGATACAGACAGCAGAATGCTGAGCACAACTAAGACAAGCATCAATTATGGGGAACGTATCCAAAGGCTAGGAAGAGTCGGAAGGCACAAGCCAGGTCACGCTCTGCGAATAGGTCACACAGAGAAGGGGTTGAGCGAAGTTCCAAGTTGTATTGCAACAGAAGCAGCTTTAAAGTGCTTCACTTATGGGCTTCCAGTGATCACCAACAACGTCTCGACAAGTATTCTTGGTAATGTAACGGTAAAGCAGGCACGAACAATGTCTGTATTTGAGATAACACCGTTCTACACAAGCCAAGTGGTGAGATATGATGGCTCCATGCATCCACAGGTGCACGCACTCTTAAAGAGATTCAAACTCAGAGACTCTGAGATTGTTTTGAATAAATTAGCCATACCTCACCGAGGAGTGAACGCTTGGCTCACAGCTAGTGAGTATGCACGACTTGGCGCGAATGTTGAAGATAGGCGT---------GACGTTCGAATTCCTTTTATGTGTCGCGACATCCCAGAAAAACTTCATCTAGACATGTGGGATGTGATTGTTAAATTCAAAGGTGATGCAGGTTTTGGTCGGCTTTCAAGCGCCAGTGCGAGCAAGGTAGCTTATACTCTACAGACGGACGTCAACTCCATACAGCGAACAGTCACTATCATAGATACACTAATCGCTGAGGAGAGAAGGAAGCAGGAATACTTCAAGACGGTAACCTCCAACTGTGTCTCTTCTTCGAACTTCTCACTGCAGAGCATAACAAATGCGATAAAATCTCGTATGATGAAAGATCACACGTGCGAGAACATATCAGTGCTTGAAGGAGCGAAGTCACAGTTACTCGAGTTTAGAAACCTGAATGCTGATCACTCATTTGCTACAAAAACCGATGGAATATCTCGGCATTTCATGAGTGAGTATGGAGCTCTTGAGGCAGTTCACCATCAAAACACCAGCGACATGAGCAAATTCCTCAAGCTTAAGGGCAAATGGAATAAAACGCTAATCACGCGAGATGTGCTGGTACTTTGTGGAGTTCTTGGAGGTGGATTGTGGATGGTTATTCAGCACTTGCGGTCAAAGATGTCCGAACCCGTAACCCATGAAGCGAAAGGTAAGAGGCAAAGGCAGAAACTAAAATTCCGCAATGCCCGAGACAACAAAATGGGTAGAGAAGTGTACGGAGATGATGATACCATAGAGCATTTCTTCGGTGATGCCTACACAAAGAAAGGGAAGAGCAAGGGTAGGACACGTGGTATCGGACACAAAAACAGGAAGTTCATCAACATGTATGGGTTTGATCCTGAAGATTTCTCTGCAGTTCGTTTCGTGGATCCACTCACAGGAGCGACGTTGGACGACAACCCGCTCACAGACATCACCCTTGTGCAAGAGCACTTCGGCAACATAAGAATGGACTTACTTGGGGAGGATGAGCTGGACTCAAATGAAATACGTGTGAATAAGACTATTCAAGCCTACTACATGAACAATAAAACAGGCAAGGCTTTGAAGGTGGATCTGACACCACACATACCTCTCAAGGTGTGTGATCTTCACGCAACCATTGCTGGATTCCCAGAGCGAGAAAACGAGCTGAGGCAGACTGGAAAGGCTCAGCCCATCAACATAGACGAAGTGCCAAGAGCTAACAACGAACTCGTCCCAGTGGACCACGAGAGTAACTCCATGTTCAGAGGGTTGCGTGACTACAACCCAATATCAAACAACATTTGTCATCTCACAAATGTTTCAGATGGAGCATCAAACTCGTTATATGGAGTCGGTTTCGGACCACTCATATTAACGAACCGACACCTCTTTGAGCGGAATAACGGTGAACTCGTAATAAAATCACGACATGGTGAGTTCGTGATTAAAAACACAACTCAGCTACACTTGCTACCGATTCCAGACAGAGATCTTCTGCTAATCCGGTTACCAAAGGACGTCCCACCCTTTCCACAGAAATTGGGTTTCAGGCAACCTGAGAAAGGTGAACGAATTTGCATGGTGGGGTCCAATTTCCAAACCAAGAGCATAACGAGTATAGTCTCTGAGACTAGTACAATAATGCCAGTGGAGAACAGTCAGTTTTGGAAACACTGGATTAGCACTAAAGACGGCCAATGCGGAAGTCCAATGGTGAGCACGAAAGACGGGAAAATACTCGGATTACACAGCCTAGCGAACTTCCAGAACTCCATCAATTACTTTGCTGCTTTCCCAGATGATTTTGCCGAGAAGTATCTTCATACCATTGAAGCACACGAGTGGGTCAAGCACTGGAAGTATAACACTAGCGCCATCAGTTGGGGCTCTTTGAATATACAAGCATCGCAACCGTCCGGCTTGTTCAAAGTAAGCAAGCTAATCTCAGACCTCGACAGCACGGCAGTCTACGCACAAACCCAGCAGAATCGGTGGATGTTCGAGCAGCTCAACGGGAACCTAAAAGCGATAGCACACTGCCCTAGCCAGCTTGTGACAAAGCACACAGTTAAAGGAAAATGTCAGATGTTTGACTTGTATCTCAAGTTGCATGATGAAGCACGAGAGTATTTCCAACCGATGCTGGGCCAGTATCAAAAGAGCAAACTCAATCGAGAAGCATATGCAAAGGATCTTCTGAAATATGCAACGCCAATCGAAGCAGGAAACATCGACTGTGATCTGTTTGAAAAGACAGTTGAAATAGTCGTATCAGATCTGCGAGGTTATGGTTTCGAAACATGCAATTATGTCACTGATGAGAATGACATATTCGAAGCTCTTAACATGAAATCCGCAGTTGGAGCGTTGTATAAAGGAAAGAAGAAGGATTACTTCGCTGAGTTCACACCCGAGATGAAAGAAGAAATACTGAAACAAAGTTGTGAACGGCTCTTCCTAGGAAAGATGGGAGTGTGGAACGGCTCGCTGAAGGCAGAGTTGCGACCACTAGAAAAAGTGGAAGCAAACAAAACACGGACGTTTACTGCCGCACCACTAGACACACTGTTGGGTGGAAAAGTTTGCGTGGATGATTTCAACAACCAGTTCTATGATCACAACCTTAGAGCTCCTTGGAGCGTTGGCATGACAAAGTTTTATTGTGGTTGGGATCGCTTGTTGGAGTCGTTGCCAGATGGTTGGGTGTATTGCGATGCTGATGGCTCACAGTTCGACAGCTCGCTATCGCCATACTTGATCAACGCAGTACTCAACATCCGCTTAGGATTCATGGAAGAGTGGGACATAGGGGAGGTAATGCTGAGAAATTTGTACACCGAAATCGTGTATACCCCTATTTCTACACCAGATGGTACACTCGTCAAGAAGTTCAAAGGAAACAATAGCGGACAGCCATCGACTGTTGTGGACAACACGCTCATGGTCATATTGGCAGTCAACTATTCACTCAAGAAAAGCGGAATTCCAAGTGAGTTGCGCGACAGCATCATCAGATTCTTCGTCAACGGAGATGATTTACTGCTAAGCGTACACCCAGAGTATGAGTATATTCTTGACACTATGGCAGACAACTTTCGTGAACTGGGCCTGAAGTATACTTTCGACTCAAGAACCAGGGAAAAAGGAGACCTCTGGTTTATGTCGCACCAGGGGCACAAAAGAGAGGGAATCTGGATTCCCAAGCTCGAGCCAGAGCGAATAGTATCGATTCTAGAATGGGATCGGTCGAAAGAGCCATGCCATCGACTAGAGGCAATCTGCGCAGCGATGATTGAGTCGTGGGGATACGACAAGTTAACTCACGAGATACGCAAGTTCTACGCGTGGATGATTGAACAAGCTCCATTTAGCTCCCTAGCACAAGAAGGGAAAGCTCCTTACATAGCGGAAACAGCGCTGAGGAAGCTCTACCTTGATAAGGAACCAGCTCAAGAGGATCTCACCCATTATTTGCAAGCAATCTTTGAGGATTATGAAGATGGTGCTGAGGCTTGTGTTTATCACCAGGCAGGTGAAACGCTTGATGCAGGTTTGACAGACGAGCAAAAGCAGGCAGAGAAGGAGAAGAAGGAGAGAGAGAAGGCAGAAAAGGAACGAGAGAGGCAAAAGCAGTTGGCACTCAAGAAAGGCGAGGATGTTGCACAAGAAGAGGGAAAACGCGACAAGGAAGTAAACGCTGGAACCTCTGGAACTTTCAGTGTACCCAGACTCAAGAGTCTGACAAGCAAGATGCGCGTGCCAAGATACGAGAAAAGAGTGGCTCTAAACCTCGATCATCTAATCCTATACACGCCGGAGCAGACGGATCTATCCAACACACGTTCAACGCGAAAGCAGTTTGACACATGGTTTGAAGGTGTAATGGCTGATTACGAACTGACGGAGGACAAAATGCAAATCATTCTCAATGGTTTAATGGTCTGGTGCATTGAGAACGGAACCTCCCCGAACATAAACGGAATGTGGGTGATGATGGACGGCGACGATCAGGTGGAATTCCCGATCAAACCGCTCATTGACCACGCCAAACCCACATTTAGGCAGATAATGGCCCATTTCAGTGACGTAGCTGAAGCGTACATTGAAAAGCGTAACCAAGACCGACCATACATGCCACGATATGGTCTTCAGCGCAATTTAACCGACATGAGCTTAGCTCGATACGCATTTGATTTCTATGAAATGACTTCTAGGACTCCAATACGTGCGAGAGAGGCACACATCCAGATGAAAGCAGCAGCACTGCGTGGCGCAAATAATAATTTGTTCGGCTTGGATGGAAACGTTGGTACAACGGTAGAGAACACGGAGAGGCATACGACCGAGGACGTTAATCGGAACATGCATAACTTACTGGGCGTTCAGGGGTTG
>AGH58108
ATGGCAGCAGTTACATTCGCATCAGCTATCACCAACGCCATCACCAGCAAACCAGCACTCACCGGAATGGTGCAGTTTGGGAGTTTCCCACCAATGCCATTGCGATCCACCACCGTCACCACAGTCGCCACTTCAGTGGCGCAACCTAAACTGTGCACAGTGCAGTTTGGAAGCCTTGACCCAGTAGTCGTCAAGAGTGGAGCAGGGTCCTTTGCTAAGGCTACACGCCAGCAGCCTAACGTTGAAATAGACGTTAGCCTCAGTGAAGCCGCAGCTCTGGAGGTTGCGAAACCTAGATCGAATGCCGTGTTGAGAATGCACGAGGAAGCAAACAAGGAGAGAGCACTCTTTTTGGACTGGGAGGTTAGTTTGAAGAGAAGCTCGTATGGAATTGCTGAGAGCGAGAAGGTTGTAATGACAACCCGTGGCATCAGCAAGATAGTGCCCAGAAGTTCAAGGGCAATGAAGCAAAAGCGCGCAAGGGAGAGGCGTAGAGCGCAGCAACCAATTATACTAAAGTGGGAGCCCAAATTGAGCGGGATCTCAATTGGAGGAGGGCTCTCTGCGAGCACGATCGAAGCAGAAGAGGTCCGCACAAAGTGGCCGCTTCATAAGACACCATCAATGAAGAAGAGGACGGTGCACAGAACATGCAAGATGAACGACCAAGGAGTTGACATGTTGACACGATCCCTGGTTAAGATTTTCAAGACTAAGAGTGCCAACATTGAGTACATCGGAAAGAAGTCGATTAAGGTCGATTTCATCAGAAAAGAACGGATGAAATTCGCAAGAATCCAAGTAGCACACTTACTCGGGAAGAGAGCACAGCGCGACTTATCAACTGGAATGGAAGAAAACCATTTCATTGACATTCTCAGCGGGTACTCAGGCAACAAAGCAACCATAAATCCAGGAGTAGTTTGCGCAGGTTGGAGTGGCATAGTCGTTAGAAATGGAATTCTAACCCAGAAACGAAGCAGAAGTCCATCAGAGGCCTTTGTAATTAGAGGTGAGCACGAAGGCAAGTTGTACGATGCCAGGATCAAAGTCACGAGAACAATGAGTCACAAGATTGTGCACTTTAGTGCAGCAGGAGCCAACTTCTGGAAAGGCTTCGACAGATGCTTTCTCGCATACCGTAGTGACAATCGCGAGCACACATGCTATTCAGGACTAGATGTCACTGAGTGCGGCGAGGTGGCAGCACTGATGTGTTTGGCTATGTTCCCATGCGGAAAGATAACCTGCCCTGACTGCGTAACAGATAGTGAGCTATCCCAAGGACAAGCAAGCGGACCATCTATGAAGCACAGGTTGACACAGCTACGTGATGTCATCAAGTCAAGCTACCCACGCTTCAAGCATGCAGTGCAGATACTAGATAGGTATGAGCAATCACTGAGCAGTGCAAACGAGAACTATCAAGATTTCGCAGAAATCCAGAGCATAAGCGATGGAGTTGAAAAAGCTGCATTCCCACACGTCAACAAGCTAAACGCAATATTGATCAAAGGGGCCACAGCGACAGGAGAGGAATTCTCGCAGGCTACGAAGCACTTGCTCGAGATAGCACGATACCTGAAGAACAGAACTGAGAACATTGAGAAGGGTTCACTGAAGTCCTTTCGCAACAAGATTTCCCAGAAAGCGCACATCAACCCAACACTAATGTGTGACAACCAGCTCGATAGAAATGGAAATTTCATATGGGGTGAGAGAGGATACCACGCAAAACGATTCTTCAGCAATTACTTTGAGATAATCGATCCAAAGAAAGGCTACACCCAATACGAGACAAGAGCGGTACCAAATGGGTCACGGAAACTTGCAATCGGCAAACTAATAGTCCCAACGAACTTCGAAGTTTTAAGGGAACAGATGAAAGGCGAACCGGTAGAACCATACCCAGTAACAGTCGAGTGTGTGAGCAAGTTACAGGGTGACTTCGTCCATGCATGTTGTTGTGTCACAACAGAATCAGGCGACCCAGTCTTGTCTGAGATCAAAATGCCAACCAAACACCATCTAGTGATTGGTAACAGCGGCGATCCAAAGTACATAGATCTCCCTGAGATCGAGGAGAATAAAATGTACATAGCGAAAGAAGGTTATTGTTACATCAATATCTTCCTAGCTATGTTGGTAAATGTCAAGGAATCGCAGGCAAAGGAGTTCACGAAAGTTGTTAGGGACAAACTAGTTGGCGAACTTGGCAAGTGGCCCACTCTGTTAGATGTAGCAACCGCTTGTTATTTTCTGAAAGTATTTTACCCAGACGTTGCCAACGCCGAATTGCCACGCATGCTAGTGGACCATAAGACAAAGATAATTCATGTCGTTGATTCATATGGGTCACTGTCAACTGGATATCATGTCCTTAAGACAAACACTGTGGAACAACTCATCAAATTCACGAGATGCAATTTGGAGTCAAGCTTGAAACACTACCGCGTCGGAGGAACAGAATGGGAGGACACTCATGGAGCCAGCAACATAGATAATCCACAGTGGTGCATCAAGAGGCTCATAAAAGGAGTCTACAGACCAAAGCAACTGAAAGAAGACATGTTGGCGAACCCTTTCTTACCACTATACGCTCTACTGTCACCAGGTGTTATCCTGGCATTTTACAATAGTGGCTCTCTAGAGTACTTAATGAACCATTACATCAGGGTGGACAGCAATGTCGCCGTTTTGTTGGTTGTTTTGAAGTCTCTAGCGAAGAAGGTGTCAACTAGTCAGAGTGTGTTAGCCCAGCTTCAAATCATTGAACGAAGTCTACCAGAACTCATCGAAGCAAAGGCTAATGTTAATGGGCCAGATGACGCAGCCACTCGCGCGTGTAACAGATTCATGGGCATGCTTTTGCACATGGCAGAACCAAACTGGGAGCTTGCGGATGGTGGATACACAATTTTGAGAGATCATAGCATCTCCATTTTGGAAAAAAGTTATCTACAAATCTTGGACGAAGCATGGAACGAGTTAAGTTGGTCGGAGCGCTGTGCTATAAGATACTACTCGTCAAAGCAAGCAATCTTTACACAGAAAGATTTGCCAATGAAAAGCGAAGCCGATTTAGGCGGCAGATACAGCGTGTCAGTCATGTCATCTTACGAATGGAGTAAGCAATGTGTGAAAAGCGTACACTCTAGTATAGGTAGTAGATTACGTAGTAGTATGTCTTGGACTAGTAGCAAGGTGTCGAATAGTGTGTGTAGGACTATTAACTATTTAGTACCGGATGTGTTCAAGTTTATGAATGTGCTTGTTTGTATCAGCTTACTAATTAAGATGACTGCCGAGGCGAATCACATCGTCACCACGCAAAGAAGGCTCAAACTGGATGTTGAGGAGACAGAGCGCAGGAAAATAGAATGGGAGCTTGCATTCCACCATGCCATTCTGACGCAGAGTGCAGGTCAACACCCAACGATAGATGAGTTCAGAGCATACATCGCCGACAAGGCACCACATCTAAGTGAGCATATCGAGCCTGAAGAAAAGGCAGTGGTTCATCAAGCGAAGAGACAATCCGAGCAAGAACTCGAGCGTATAATAGCATTTGTTGCATTGGTGCTCATGATGTTTGATGCAGAACGAAGCGATTGTGTCACAAAGATTCTCAACAAGCTTAAGGGACTAGTCGCCACTGTGGAGCCTACAGTCTACCATCAGACTCTCAATGATATAGAGGATGATTTGAGTGAGAGGAACCTCTTCGTCGATTTTGAGCTTAGCAGCGACGGCGATATGCTCCAACAGCTTCCAGCTGAAAAGACATTTGCCTCATGGTGGAGTCATCAATTAAGCAGAGGATTCACAATCCCACACTACAGGACAGAAGGGAAGTTCATGACTTTTACCAGAGCAACTGCCACGGAAGTCGCGGGTAAAATAGCACACGAGAGTGACAAAGACATATTACTAATGGGAGCAGTAGGATCAGGTAAGTCAACTGGCTTGCCGTATCATCTCTCCAGAAAAGGGAACGTATTGCTCCTTGAGCCAACTCGGCCACTCGCAGAAAACGTACACAAGCAGTTGTCGCAGGCACCGTTCCATCAGAACACAACTCTTAGGATGCGCGGACTAACAGCATTCGGGTCGGCACCAATCTCAGTGATGACCAGTGGTTTCGCACTCAATTACTTTGCAAACAACAGAACACGAATTGAAGAATTTGACTTTGTCATATTTGATGAATGTCACGTCCATGACGCCAATGCAATGGCGATGAGATGTTTGCTACATGAGTGTGACTATTCTGGCAAAATTATTAAAGTTTCAGCCACACCACCAGGTCGAGAAGTTGAGTTCTCTACTCAATACCCCGTATCGATAAGCACAGAAGACACACTATCGTTTCAGGATTTTGTGAACGCACAGGGTAGTGGAAGCAATTGTGATGTGATTTCAAAAGGAGATAATATCCTCGTGTATGTAGCAAGCTACAATGAGGTAGATGCGCTTTCAAAACTTCTAATCGAAAGAGACTTCAAAGTCACGAAGGTCGATGGAAGAACGATGAAAGTTGGAAACATCGAGATCACCACAAGTGGAACACCTAGTAAGAAGCACTTCATAGTTGCAACCAACATCATTGAGAACGGTGTTACTCTAGACATCGATGTGGTTGCTGATTTTGGCACGAAGGTACTCCCATATCTTGATACAGACAGCAGAATGCTTAGCACAACAAAGACAAGCATCAATTATGGGGAGCGTATCCAAAGACTAGGAAGAGTCGGAAGGCACAAGCCAGGTCACGCTCTGCGGATAGGTCACACAGAGAAGGGGTTGAGTGAAGTTCCAAGTTGTATTGCAACAGAAGCAGCTTTGAAGTGCTTCACTTATGGGCTTCCAGTGATCACCAACAACGTCTCGACAAGCATTCTTGGGAATGTAACAGTAAAGCAGGCACGAACAATGTCTGTATTTGAGATAACACCGTTCTACACAAGTCAAGTGGTGAGATATGATGGCTCCATGCACCCACAGGTGCACGCACTTTTAAAGAGATTCAAACTCAGAGACTCTGAGATTGTTTTGAATAAATTAGCCATACCTCATCGAGGAGTGAACGCTTGGCTCACAGCTAGTGAATATGCACGACTTGGCGCGAATGTTGAAGATAGGCGC---------GATGTTCGAATTCCTTTTATGTGTCGCGACATCCCAGAAAAACTTCATCTAGATATGTGGGACGTGATTGTCAAATTCAAGGGTGATGCGGGCTTTGGTCGGCTGTCAAGCGCCAGTGCGAGCAAGGTAGCTTATACTCTACAGACGGACGTCAACTCCATACAGCGAACAGTCACTATCATAGATACACTAATCGCTGAGGAGAGAAGGAAGCAGGAATACTTCAAGACGGTAACCTCCAACTGTGTCTCTTCTTCGAACTTCTCACTGCAGAGCATAACGAATGCGATAAAATCTCGTATGATGAAAGATCACACGTGCGAGAACATATCAGTGCTTGAAGGAGCGAAGTCACAGTTGCTCGAGTTTAGAAACCTGAATGCCGATCACTCATTTGCTACTAAAACCGATGGAATATCTCGGCATTTCATGAGTGAGTATGGAGCTCTTGAGGCAGTTCACCATCAGAACACCAGCGACATGAGCAAGTTCCTCAAGCTTAAGGGTAAATGGAATAAAACGCTAATTACGCGAGACGTGCTGGTGCTTTGTGGAGTTCTTGGAGGTGGATTGTGGATGGTTATTCAGCACCTGCGGTCAAAAATGTCCGAACCCGTAACCCACGAAGCGAAAGGCAAGAGGCAAAGGCAGAAACTAAAATTTCGCAATGCCCGAGACAACAAAATGGGTAGAGAAGTGTACGGGGATGATGACACCATAGAGCATTTCTTCGGTGATGCCTACACAAAGAAAGGGAAGAGCAAGGGTAGGACACGTGGTATCGGACACAAAAACAGGAAGTTCATCAACATGTATGGGTTTGATCCTGAAGATTTCTCTGCAGTTCGTTTCGTGGATCCACTCACAGGAGCGACGTTGGACGACAACCCGCTCACAGACATCACCCTTGTGCAAGAGCACTTTGGTAACATAAGAATGAACTTACTCGGAGAGGATGAGCTAGACCCAAATGAAATACGTGTGAATAAGACAATTCAGGCCTACTACATGAACAATAAAACAGGCAAGGCTTTGAAGGTGGATCTGACACCACACATACCTCTCAAGGTGTGTGATCTTCACGCAACCATTGCTGGATTCCCAGAGCGAGAAAACGAACTGAGGCAGACTGGAAAGGCTCAGCCCATTAACATAGACGAAGTGCCAAGAGCTAATAACGAACTCGTCCCAGTGGACCACGAGAGTAACTCCATGTTCAGAGGGTTGCGTGACTACAACCCAATATCAAACAACATTTGTCATCTCACAAATGTATCAGATGGAGCATCAAACTCGTTATATGGAGTTGGTTTCGGACCACTCATATTAACGAACCGACACCTCTTTGAGCGGAATAACGGTGAACTCGTAATAAAATCACGACATGGTGAGTTCGTGATTAAAAACACAACTCAGCTACATTTGCTACCGATTCCAGACAGAGATCTTCTGCTAATCCGGTTACCAAAGGACGTCCCACCCTTTCCACAAAAACTGGGTTTCAGGCAACCTGAGAAGGGTGAACGAATTTGCATGGTGGGGTCCAATTTCCAAACCAAGAGCATAACGAGTATAATCTCTGAGACTAGCACAATAATGCCAGTGGAGAACAGTCAGTTTTGGAAACACTGGATTAGCACTAAAGACGGCCAATGCGGAAGTCCAATGGTGAGCACGAAAGACGGGAAAATACTCGGATTACACAGCCTAGCGAACTTCCAGAACTCTATCAATTACTTTGCTGCTTTCCCAGATGATTTTGCCGAGAAGTACCTTCATACCATTGAAGCACACGAGTGGGTCAAGCACTGGAAGTATAACACTAGCGCCATCAGTTGGGGATCTTTGAATATACAAGCATCGCAACCGTCCGGCTTGTTCAAAGTAAGCAAGCTAATCTCAGACCTCGATAGCACGGCAGTCTACGCACAAACCCAGCAGAATCGGTGGATGTTCGAGCAGCTCACTGGAAACCTGAAAGCGATAGCACACTGCCCTAGCCAGCTTGTGACGAAGCATACGGTTAAAGGGAAATGTCAGATGTTTGACTTGTATCTCAAGTTGCATGATGAAGCACGAGAGTATTTCCAACCGATGCTGGGCCAGTATCAAAAGAGCAAACTCAATCGAGAAGCATATGCAAAGGATCTTCTGAAATATGCAACGCCAATCGAAGCAGGAAACATTGACTGTGATCTGTTTGAAAAGACAGTTGAAGTAGTCGTATCAGATCTGCGAGGTTATGGTTTCGAAACATGCAATTATGTCACTGATGAGAATGACATATTCGAAGCTCTTAACATGAAATCCGCAGTTGGAGCGTTGTACAAAGGAAAGAAGAAGGATTACTTCGCTGAGTTCACACCCGAGATGAAAGAAGAAATACTGAAACAGAGTTGTGAACGGCTTTTCCTAGGAAAGATGGGAGTGTGGAACGGCTCGCTGAAGGCAGAGTTGCGACCACTAGAAAAAGTGGAAGCAAACAAAACACGGACGTTTACTGCCGCACCACTAGACACATTGTTGGGTGGAAAAGTTTGCGTGGATGATTTCAACAACCAGTTCTATGATCACAACCTTAGAGCTCCTTGGAGCGTTGGCATGACAAAGTTTTATTGTGGTTGGGATCGCTTGTTGGAGTCGTTGCCAGATGGCTGGGTGTATTGCGATGCTGATGGCTCACAGTTTGACAGCTCGCTATCGCCATACTTAATCAACGCAGTACTCAACATTCGCTTAGGGTTCATGGAAGAGTGGGACGTAGGGGAGGTAATGCTGAGAAATTTGTACACCGAAATCGTGTATACCCCTATTTCTACACCAGATGGCACACTCGTCAAGAAATTCAAAGGAAACAATAGCGGACAGCCATCGACTGTTGTAGACAACACGCTCATGGTCATACTGGCAGTCAACTATTCACTCAAGAAAAGCGGAATTCCTAGTGAGTTGCGCGACAGCATCATCAGATTCTTCGTCAACGGAGATGATTTACTGTTAAGCGTACACCCAGAGTACGAGTATATCCTTGACACTATGGCAGACAACTTTCGTGAATTGGGCCTGAAGTATACTTTCGACTCAAGGACAAGGGAAAAAGGAGACCTCTGGTTTATGTCGCACCAGGGGCACAAAAGAGAAGGAATCTGGATTCCTAAGCTCGAGCCAGAGCGAATAGTATCGATTCTAGAATGGGATCGGTCAAAAGAGCCATGCCATCGACTAGAGGCAATCTGCGCAGCGATGATTGAGTCGTGGGGATACGACAAGTTAACTCACGAGATACGCAAGTTCTACGCGTGGATGATTGAACAAGCTCCATTTAGCTCCCTAGCACAAGAAGGGAAAGCTCCTTACATAGCAGAAACAGCGCTGAGGAAGCTCTACCTTGATAAGGAACCAGCTCAAGAGGATCTCACCCATTATTTGCAAGCAATCTTTGAGGATTATGAAGATGGTGCTGAGGCTTGTGTTTATCACCAGGCAGGTGAGACACTTGATGCAGGTTTGACAGAAGAGCAAAAGCAGGCAGAGAAGGAGAGGAAAGAGAGAGAGAAGGCAGAAAAGGAACGAGAGAGGCAAAAGCAGTTGGCACTCAAGAAAGGCAAGGACGTTGCACAAGAAGAGGGAAAACGCGACAAGGAAGTTAACGCTGGAACCTCTGGAACTTTCAGTGTACCCAGACTCAAGAGTCTGACAAGCAAGATGCGCGTGCCAAGATACGAGAAAAGAGTGGCTCTAAACCTCGATCATCTAATCCTATACACGCCGGAGCAGACGGATCTATCCAACACACGTTCAACGCGAAAGCAGTTTGACACATGGTTTGAAGGTGTAATGGCTGATTACGAACTGACGGAGGACAAAATGCAAATCATTCTCAATGGTCTAATGGTCTGGTGCATTGAGAATGGAACCTCCCCGAACATAAACGGAATGTGGGTGATGATGGACGGCGATGATCAGGTGGAATTCCCGATCAAACCGCTCATTGACCACGCCAAACCCACATTTAGGCAGATAATGGCCCATTTCAGTGACGTAGCTGAAGCGTACATTGAAAAGCGTAACCAAGACCGACCATACATGCCACGATATGGTCTTCAGCGCAATTTAACCGACATGAGCTTAGCTCGATACGCATTTGATTTCTATGAAATGACTTCTAGGACTCCAATACGTGCGAGAGAAGCGCACATCCAGATGAAAGCAGCAGCACTGCGTGGCGCAAATAATAATTTGTTCGGCTTGGATGGAAACGTTGGTACAACGGTAGAGAACACGGAGAGGCATACGACCGAGGACGTTAATCGGAACATGCATAACTTACTGGGCGTTCAGGGGTTG
>BAD69819
ATGGCAGCAGTTACATTCGCATCAGCTATCACCAACGCCATCACCAGCAAACCAGCACTCACCGGAATGGTGCAGTTTGGGAGTTTCCCACCAATGCCATTGCGATCCACCACCGTCACCACAGTCGCCACTTCAGTGGCGCAACCTAAACTGTACACAGTGCAGTTTGGAAGCCTTGACCCAGTAGTCGTCAAGAGTGGAGCAGGGTCCCTTGCTAAGGCAACACGCCAGCAGCCTAACGTTGAAATAGACGTTAGCCTCAGTGAAGCCGCAGCTCTGGAGGTTGCGAAACCTAGATCGAATGCCGTGTTGAGGATGCACGAGGAAGCAAACAAGGAGAGAGCACTCTTTTTGGACTGGGAGGCTAGTTTGAAGAGAAGCTCGTATGGAATTGCTGAGGACGAGAAGGTTGTAATGACAACTCATGGCGTCAGCAAGATAGTGCCCAGAAGTTCAAGGGCAATGAAGCTAAAGCGCGCAAGGGAGAGGCGTAGAGCGCAGCAACCAATTATATTAAAGTGGGAGCCCAAATTGAGCGGGATCTCAATCGGAGGAGGGCTCTCTGCGAGCGTAATCGAAGCAGAAGAGGTTCGCACAAAGTGGCCGCTTCATAAGACACCGTCAATGAAGAAGAGGACGGTGCACAGGATATGCAAGATGAACGACCAAGGAGTTGACATGTTGACACGATCCCTGGTTAAGATTTTCAAGACTAAGAGTGCCAACATTGAATACATCGGAAAGAAGTCGATTAAGGTCGATTTCATCAGAAAAGAACGAACGAAATTCGCAAGAATCCAAGTAGCACACTTACTCGGGAAGAGAGCACAGCGCGACTTGTTAACTGGAATGGAAGAAAACCATTTTATTGACATTCTCAGTAAGTACTCAGGTAACAAAACAACCATAAATCCTGGAGTAGTTTGCGCAGGTTGGAGTGGCATAGTCGTTGGAAATGGAATTCTAACCCAGAAACGAAGCAGAAGTCCATCAGAGGCCTTTGTAATTAGAGGTGAGCACGAAGGCAAGTTGTACGATGCCAGGATCAAAGTCACGAGGACAATGAGTCACAAGATTGTGCACTTTAGTGCAGCAGGAGCCAACTTCTGGAAAGGCTTCGACAGATGCTTTCTCGCATACCGTAGTGACAATCGCGAGCATACATGCTATTCAGGGCTAGATGTCACTGAGTGCGGCGAGGTGGCAGCACTGATGTGTTTGGCTATGTTCCCATGCGGAAAGATAACCTGCCCTGACTGTGTAACAGATAGTGAGCTATCCCAAGGACAAGCAAGCGGACCATCTATGAAGCACAGGTTGACACAGCTACGCGATGTCATCAAGTCAAGCTACCCACGCTTCAAGCATGCAGTGCAGATACTAGATAGGTATGAGCAATCACTGAGCAGTGCAAACGAGAACTACCAAGATTTCGCAGAAATCCAGAGCATAAGCGATGGAGTTGAAAAAGCTGCATTCCCACACGTCAACAAGCTAAACGCAATATTGATCAAAGGGGCCACAGTAACAGGAGAGGAATTCTCGCAGGCTACGAAGCACTTGCTCGAGATAGCACGATACCTGAAGAACAGAACCGAGAACATTGAGAAGGGTTCACTGAAGTCCTTTCGCAACAAGATTTCCCAGAAAGCGCACATCAACCCAACACTAATGTGTGACAACCAGCTCGATAGAAATGGAAATTTCATATGGGGTGAGAGAGGATACCATGCAAAACGATTCTTCAGCAACTACTTTGAAATAATCGATCCAAAGAAAGGCTACACCCAATACGAGACAAGAGCGGTACCAAATGGGTCACGGAAACTTGCAATCGGCAAACTAATAGTCCCAACGAACTTTGAAGTTTTAAGGGAACAGATGAAAGGCGAACCGGTAGAACCATACCCAGTAACAGTCGAGTGTGTGAGCAAGTTACAGGGTGACTTCGTCCATGCATGTTGTTGTGTCACAACAGAATCAGGCGACCCAGTCTTGTCTGAGATCAAAATGCCAACCAAACACCATCTAGTGATTGGTAACAGCGGTGATCCAAAGTACATAGATCTCCCTGAGATCGAGGAGAATAAAATGTACATAGCGAAAGAAGGTTATTGTTACATCAATATCTTCCTAGCCATGTTGGTAAATGTCAAGGAGTCGCAGGCAAAGGAGTTCACGAAAGTTGTTAGGGACAAACTAGTTGGCGAACTTGGCAAGTGGCCCACTCTGTTAGATGTAGCAACCGCTTGTTATTTCCTGAAAGTATTTTACCCAGACGTTGCTAACGCCGAATTGCCACGCATGCTAGTGGACCATAAGACAAAGATAATTCATGTCGTTGATTCATATGGGTCACTGTCAACTGGATATCATGTCCTTAAGACAAACACTGTGGAACAACTCATCAAATTCACGAGATGTAATTTGGAGTCAAGCTTGAAACACTACCGCGTTGGAGGAACAGAATGGGAGGACACTCATGGATCCAGCAACATAGATAATCCACAGTGGTGCATCAAGAGGCTCATAAAAGGAGTCTACAAACCAAAGCAACTGAAAGAAGACATGTTGGCAAACCCTTTCTTACCACTATATGCTCTACTGTCACCAGGTGTCATCCTGGCATTTTACAATAGTGGCTCTCTAGAGTACTTGATGAACCATTACATCAGGGTGGACAGCAACGTCGCCGTTTTGTTGGTCGTTTTGAAATCTCTAGCGAAGAAGGTGTCAACTAGTCAGAGTGTGTTAGCCCAGCTTCAAATCATTGAACGAAGTCTACCAGAACTCATCGAAGCAAAGGCTAATGTTAATGGGCCAGATGACGCAGCCACTCGCGCGTGTAACAGATTCATGGGCATGCTTCTGCATATGGCAGAACCAAACTGGGAGCTTGCGGATGGTGGATACACAATTCTGAGGGATCATAGCATCTCCATTTTGGAAAAAAGTTATCTACAAATCTTGGACGAAGCATGGAACGAGTTAAGTTGGTCGGAGCGCTGTGCTATAAGATACTACTCGTCAAAGCAAGCAATCTTTACACAGAAAGATTTGCCAATGAAAAGCGAAGCCGATTTAGGCGGCAGATACAGCGTGTCAGTCATGTCATCTTACGAACGGAGTAAGCAATGTATGAAAAGCGTGCACTCTAGTATAGGTAATAGATTACGTAGTAGTATGTCTTGGACTAGTAGCAAGGTGTCGAATAGTGTGTGTAGGACTATTAACTATTTAGTACCAGATGTGTTCAAGTTTATAAATGTACTCGTTTGTATCAGCTTACTAATCAAGATAACTGCCGAGGCGAATCACATCGTCACCACGCAAAGAAGGCTCAAACTAGATGTCGAGGAGACAGAGCGCAGGAAAATAGAATGGGAGCTTGCATTCCACCATGCCATTCTGACGCAGAGTGCAGGTCAACACCCAACGATAGACGAGTTCAGAGCGTACATCGCCGACAAGGCACCACATCTAAGTGAGCATATCGAGCCTGAAGAAAAGGCGGTGGTTCATCAAGCGAAGAGACAATCCGAGCAAGAACTCGAGCGTATAATAGCATTTGTTGCATTGGTGCTCATGATGTTCGATGCAGAACGAAGCGACTGTGTCACAAAGATTCTCAACAAGCTTAAGGGACTAGTCGCCACTGTGGAACCTACAGTCTACCATCAGACTCTCAATGATATAGAGGATGACTTGAGTGAGAGGAACCTCTTCGTCGATTTTGAGCTTAGCAGCGATGGAGATATGCTCCAACAGCTTCCAGCCGAAAAGACATTTGCCTCATGGTGGAGTCATCAACTAAGCAGAGGATTCACAATCCCACACTACAGGACAGAAGGGAAGTTCATGACTTTCACCAGAGCAACTGCCACGGAAGTCGCGGGTAAAATAGCACACGAGAGTGACAAAGACATATTACTAATGGGAGCAGTAGGATCAGGTAAGTCAACTGGCTTGCCATATCATCTCTCCAGAAAAGGGAACGTATTACTCCTTGAGCCGACTCGGCCACTTGCAGAAAACGTACACAAGCAGTTGTCGCAGGCACCGTTCCATCAGAACACAACTCTTAGGATGCGCGGACTAACAGCATTCGGGTCGGCACCAATCTCAGTGATGACCAGTGGTTTTGCACTCAATTACTTTGCAAACAACAGAATGCGAATTGAAGAATTTGACTTTGTCATATTTGATGAATGTCACGTTCATGACGCCAATGCAATGGCGATGAGATGTTTGCTACATGAGTGTGACTATTCTGGCAAAATTATCAAAGTTTCAGCCACACCACCAGGTCGAGAAGTTGAGTTCTCCACTCAATACCCCGTGTCGATAAGTACAGAAGACACACTATCGTTTCAGGATTTTGTGAACGCACAGGGTAGTGGAAGCAATTGTGATGTGATTTCAAAAGGAGACAATATCCTCGTGTATGTAGCAAGCTACAATGAGGTAGACGCGCTTTCAAAACTTCTAATTGAAAGAGACTTCAAAGTCACGAAGGTTGATGGAAGAACGATGAAAGTTGGAACCATCGAGATCACCACAAGTGGAACACCTAGTAAGAAGCACTTCATAGTTGCAACCAACATCATAGAGAACGGTGTTACTCTAGACATCGATGTGGTTGCTGATTTTGGAACGAAGGTACTCCCATATCTTGATACAGACAGCAGAATGCTGAGCACAACTAAGACAAGCATCAATTATGGGGAACGTATCCAAAGGCTAGGAAGAGTCGGAAGGCACAAGCCAGGTCACGCTCTGCGAATAGGTCACACAGAGAAGGGGTTGAGCGAAGTTCCAAGTTGTATTGCAACAGAAGCAGCTTTAAAGTGCTTCACTTATGGGCTTCCAGTGATCACCAACAACGTCTCGACAAGTATTCTTGGTAATGTAACGGTAAAGCAGGCACGAACAATGTCTGTATTTGAGATAACACCGTTCTACACAAGCCAAGTGGTGAGATATGATGGCTCCATGCATCCACAGGTGCACGCACTCTTAAAGAGATTCAAACTCAGAGACTCTGAGATTGTTTTGAATAAATTAGCCATACCTCACCGAGGAGTGAACGCTTGGCTCACAGCTAGTGAGTATGCACGACTTGGCGCGAATGTTGAAGATAGGCGT---------GACGTTCGAATTCCTTTTATGTGTCGCGACATCCCAGAAAAACTTCATCTAGACATGTGGGATGTGATTGTTAAATTCAAAGGTGATGCAGGTTTTGGTCGGCTTTCAAGCGCCAGTGCGAGCAAGGTAGCTTATACTCTACAGACGGACGTCAACTCCATACAGCGAACAGTCACTATCATAGATACACTAATCGCTGAGGAGAGAAGGAAGCAGGAATACTTCAAGACGGTAACCTCCAACTGTGTCTCTTCTTCGAACTTCTCACTGCAGAGCATAACAAATGCGATAAAATCTCGTATGATGAAAGATCACACGTGCGAGAACATATCAGTGCTTGAAGGAGCGAAGTCACAGTTACTCGAGTTTAGAAACCTGAATGCTGATCACTCATTTGCTACAAAAACCGATGGAATATCTCGGCATTTCATGAGTGAGTATGGAGCTCTTGAGGCAGTTCACCATCAAAACACCAGCGACATGAGCAAATTCCTCAAGCTTAAGGGCAAATGGAATAAAACGCTAATCACGCGAGATGTGCTGGTACTTTGTGGAGTTCTTGGAGGTGGATTGTGGATGGTTTTTCAGCACCTGCGGTCAAAGATGTCCGAACCCGTAACCCATGAAGCGAAAGGTAAGAGGCAAAGGCAGAAACTAAAATTTCGCAATGCCCGAGACAACAAAATGGGTAGAGAAGTGTACGGAGATGATGATACCATAGAGCATTTCTTCGGTGATGCCTACACAAAGAAAGGGAAGAGCAAGGGTAGGACACGTGGTATCGGACACAAAAACAGGAAGTTCATCAACATGTATGGGTTTGATCCTGAAGATTTCTCTGCAGTTCGTTTCGTGGATCCACTCACAGGAGCGACGTTGGACGACAACCCGCTCACAGACATCACCCTTGTGCAAGAGCACTTCGGCAACATAAGAATGGACTTACTCGGGGAGGATGAGCTGGACTCAAATGAAATACGTGTGAATAAGACTATTCAAGCCTACTACATGAACAATAAAACAGGCAAGGCTTTGAAGGTGGATCTGACACCACACATACCTCTCAAGGTGTGTGATCTTCACGCAACCATTGCTGGATTCCCAGAGCGAGAAAACGAGCTGAGGCAGACTGGAAAGGCTCAGCCCATCAACATAGACGAAGTGCCAAGAGCTAACAACGAACTCGTCCCAGTGGACCACGAGAGTAACTCCATGTTCAGAGGGTTGCGTGACTACAACCCAATATCAAACAACATTTGTCATCTCACAAATGTTTCAGATGGAGCATCAAACTCGTTATATGGAGTCGGTTTCGGACCACTCATATTAACGAACCGACACCTCTTTGAGCGGAATAACGGTGAACTCGTAATAAAATCACGACATGGTGAGTTCGTGATTAAAAACACAACTCAGCTACACTTGCTACCGATTCCAGACAGAGATCTTCTGCTAATCCGGTTACCAAAGGACGTCCCACCCTTTCCACAGAAATTGGGTTTCAGGCAACCTGAGAAAGGTGAACGAATTTGCATGGTGGGGTCCAATTTCCAAACCAAGAGCATAACGAGTATAGTCTCTGAGACTAGTACAATAATGCCAGTGGAGAACAGTCAGTTTTGGAAACACTGGATTAGCACTAAAGACGGCCAATGCGGAAGTCCAATGGTGAGCACGAAAGACGGGAAAATACTCGGATTACACAGCCTAGCGAACTTCCAGAACTCCATCAATTACTTTGCTGCTTTCCCAGATGATTTTGCCGAGAAGTATCTTCATACCATTGAAGCACACGAGTGGGTCAAGCACTGGAAGTATAACACTAGCGCCATCAGTTGGGGCTCTTTGAATATACAAGCATCGCAACCGTCCGGCTTGTTCAAAGTAAGCAAGCTAATCTCAGACCTCGACAGCACGGCAGTCTACGCACAAACCCAGCAGAATCGGTGGATGTTCGAGCAGCTCAACGGGAACCTAAAAGCGATAGCACACTGCCCTAGCCAGCTTGTGACAAAGCACACAGTTAAAGGAAAATGTCAGATGTTTGACTTGTATCTCAAGTTGCATGATGAAGCACGAGAGTATTTCCAACCGATGCTGGGCCAGTATCAAAAGAGCAAACTCAATCGAGAAGCATATGCAAAGGATCTTCTGAAATATGCAACGCCAATCGAAGCAGGAAACATCGACTGTGATCTGTTTGAAAAGACAGTTGAAATAGTCGTATCAGATCTGCGAGGTTATGGTTTCGAAACATGCAATTATGTCACTGATGAGAATGACATATTCGAAGCTCTTAACATGAAATCCGCAGTTGGAGCGTTGTATAAAGGAAAGAAGAAGGATTACTTCGCTGAGTTCACACCCGAGATGAAAGAAGAAATACTGAAACAAAGTTGTGAACGGCTCTTCCTAGGAAAGATGGGAGTGTGGAACGGCTCGCTGAAGGCAGAGTTGCGACCACTAGAAAAAGTGGAAGCAAACAAAACACGGACGTTTACTGCCGCACCACTAGACACACTGTTGGGTGGAAAAGTTTGCGTGGATGATTTCAACAACCAGTTCTATGATCACAACCTTAGAGCTCCTTGGAGCGTTGGCATGACAAAGTTTTATTGTGGTTGGGATCGCTTGTTGGAGTCGTTGCCAGATGGTTGGGTGTATTGCGATGCTGATGGCTCACAGTTCGACAGCTCGCTATCGCCATACTTGATCAACGCAGTACTCAACATCCGCTTAGGATTCATGGAAGAGTGGGACATAGGGGAGGTAATGCTGAGAAATTTGTACACCGAAATCGTGTATACCCCTATTTCTACACCAGATGGTACACTCGTCAAGAAGTTCAAAGGAAACAATAGCGGACAGCCATCGACTGTTGTGGACAACACGCTCATGGTCATATTGGCAGTCAACTATTCACTCAAGAAAAGCGGAATTCCAAGTGAGTTGCGCGACAGCATCATCAGATTCTTCGTCAACGGAGATGATTTACTGCTAAGCGTACACCCAGAGTATGAGTATATTCTTGACACTATGGCAGACAACTTTCGTGAACTGGGCCTGAAGTATACTTTCGACTCAAGAACCAGGGAAAAAGGAGACCTCTGGTTTATGTCGCACCAGGGGCACAAAAGAGAGGGAATCTGGATTCCCAAGCTCGAGCCAGAGCGAATAGTATCGATTCTAGAATGGGATCGGTCGAAAGAGCCATGCCATCGACTAGAGGCAATCTGCGCAGCGATGATTGAGTCGTGGGGATACGACAAGTTAACTCACGAGATACGCAAGTTCTACGCGTGGATGATTGAACAAGCTCCATTTAGCTCCCTAGCACAAGAAGGGAAAGCTCCTTACATAGCGGAAACAGCGCTGAGGAAGCTCTACCTTGATAAGGAACCAGCTCAAGAGGATCTCACCCATTATTTGCAAGCAATCTTTGAGGATTATGAAGATGGTGCTGAGGCTTGTGTTTATCACCAGGCAGGTGAAACGCTTGATGCAGGTTTGACAGACGAGCAAAAGCAGGCAGAGAAGGAGAAGAAGGAGAGAGAGAAGGCAGAAAAGGAACGAGAGAGGCAAAAGCAGTTGGCACTCAAGAAAGGCAAGGATGTTGCACAAGAAGAGGGAAAACGCGACAAGGAAGTAAACGCTGGAACCTCTGGAACTTTCAGTGTACCCAGACTCAAGAGTCTGACAAGCAAGATGCGCGTGCCAAGATACGAGAAAAGAGTGGCTCTAAACCTCGATCATCTAATCCTATACACGCCGGAGCAGACGGATCTATCCAACACACGTTCAACGCGAAAGCAGTTTGACACATGGTTTGAAGGTGTAATGGCTGATTACGAACTGACGGAGGACAAAATGCAAATCATTCTCAATGGTTTAATGGTCTGGTGCATTGAGAACGGAACCTCCCCGAACATAAACGGAATGTGGGTGATGATGGACGGCGACGATCAGGTGGAATTCCCGATCAAACCGCTCATTGACCACGCCAAACCCACATTTAGGCAGATAATGGCCCATTTCAGTGACGTAGCTGAAGCGTACATTGAAAAGCGTAACCAAGACCGACCATACATGCCACGATATGGTCTTCAGCGCAATTTAACCGACATGAGCTTAGCTCGATACGCATTTGATTTCTATGAAATGACTTCTAGGACTCCAATACGTGCGAGAGAGGCACACATCCAGATGAAAGCAGCAGCACTGCGTGGCGCAAATAATAATTTGTTCGGCTTGGATGGAAACGTTGGTACAACGGTAGAGAACACGGAGAGGCATACGACCGAGGACGTTAATCGGAACATGCATAACTTACTGGGCGTTCAGGGGTTG
>AAM09074
ATGGCAGCAGTTACATTTGCATCAGCTATCACCAACACCATCACCAACAAACCAGCACTCACCGGAATGGTACAGTTTGGGAGTTTCCCACCAGTGCCATTGCGATCCACCACCATCACCACAGTCGCCACTTCAGTGGCGCAGCCTAAATTGCACACAGTGCAGTTTGGAAGTCTTGACCCAGTAGTCATCAAGGGTGGAGCAGGGTCCTTTGCTAAGGCAACACGCCAGCAGCCTAACGTTGAAATAGATGTTAGCCTCAGTGAAGCCGCAGCTCTGGAGGTTGCGAAATCTAGATCGAATGCCGTGTTGAGAATGCACGAGGAAGCAAATAAGGAGAGAGCACTCTTTTTAGACTGGGAGGCTAGTTTGAAGAGAAGTTCGTATGGAATCGCCAAAAATGAGAAGGTTATAATGACAACTCGTGGCGTCAGCAAGATAGTGCCCAGGAGTTCAAGGGCAATGAAGCAAAAGCGCGCAAGGGAGAGACGTAGAGCGCAGCAACCAATTATACTAAAGTGGGAGCCCAAATTGAGCGGGATCTCAATTGGAGGAGGGCTCTCCGCGAGCGCGATTGAAGTAGAAGAAGTCCGCACAAAGTGGCCGCTTCACAAGACACCGTCAATGAAGAAGAGGATGGTGCACAGAACATGTAAGATGAACGACCAAGGAATTGACATGTTGACACGATCCCTGGTTAAGATTTTCAAGACCAAGAGTGCCAACATTGAGTACATCGGGAAGAAATCGATCAAAGTTGATTTCATCAGAAAAGAGCGGACAAAATTCGCGAGAGTCCAAGTAGCACATCTACTCGGGAAGCGAGCACAGCGCGACTTGTCAACTGGAATGGAAGAAAACCATTTTATTGACATTCTCAGCGAGTACTCAGGTAACAAAACAACCATAAATCCAGGAGCAGTTTGTGCAGGTTGGAGTGGCATAGTTGTTAGAAATGGAACTCTAACCCAGAAACGAAGCAGGAGCCCATCAGAGGCCTTTGTAATTAGAGGCGAGCACGAAGGCAAGTTGTATGACGCCAGGATCAAAGTCACGAGAACAATGAGTCACAAGATTGTGCACTTTAGTGCAGCAGGAGCTAACTTCTGGAAAGGCTTCGACAGATGCTTTCTCGCATATCGTAGTGACAATCGTGAACACACATGCTATTCAGGGCTAGACGTCACTGAATGTGGTGAGGTGGCAGCACTGATGTGTTTGGCCATGTTCCCATGCGGAAAGATAACCTGCCCTGACTGTGTAATAGATAGTGAGCTATCCCAAGGACAAGCAAGCGCACCATCTATGAAGCACAGGTTGACACAGCTACGCGACGTTATCAAGTCAAGCTACCCACGCTTCAAGCATGCAGTGCAGATACTAGATAGGTATGAGCAATCACTGAGCAGTGCGAATGAGAATTACCAAGATTTCGCAGAGATCCAGAGCATAAGCGATGGAGTTGAAAAAGCTGCATTCCCACACGTCAACAAGCTAAACGCAATATTGATTAAGGGGGCCACAGCGACAGGAGAGGAATTCTCGCAGGCTACGAAGTATTTGCTCGAGATAGCACGATACCTGAAGAACAGAACCGAGAACATCGAGAAAGGTTCACTGAAGTCCTTTCGAAATAAGATTTCCCAGAAAGCGCACATCAACTCAACACTAATGTGTGACAACCAGCTCGACAGGAATGGAAATTTCATATGGGGTGAGAGGGGGTACCATGCAAAACGATTCTTTAGCAATTACTTTGAGATGATTGATCCAAAGAAAGGCTACACCCAGTACGAAACAAGAGTGGTACCAAATGGGTCACGGAAGCTTGCAATCGGCAAGTTAATAGTCCCAACGAACTTCGAAGTTTTAAGGGAACAGATGAAAGGCGAACCGGTAGAACCATACCCAGTAACAGTCGAGTGTGTTAGCAAGTTACAGGGTGACTTCGTCCACGCATGTTGTTGTGTGACAACAGAATCAGGCGACCCAGTCTTGTCTGAAATCAAAATGCCAACTAAACACCACCTAGTGATTGGCAACAGCGGCGATCCAAAGTACATAGATCTCCCTGAGATTGAGGATAATAAAATGTACATAGCGAAAGAAGGTTATTGTTACATCAATATCTTCCTAGCTATGTTGGTAAATGTTAAGGAATCGCAGGCAAAGGAGTTCACGAAAGTTGTTAGGGACAAGCTAGTTGGCGAACTTGGCAAGTGGCCCACTCTGTTAGATGTAGCAACTGCTTGTTATTTCCTGAAAGTATTCTACCCAGACGTTGCTAACGCTGAATTGCCACGCATGTTAGTGGATCATAAGACAAAGATAATTCATGTCGTTGATTCATATGGGTCACTGTCAACTGGATATCACGTCCTCAAGACGAACACTGTGGAACAACTCATTAAATTCACGAGATGCAATTTGGAGTCAAGCTTGAAACATTACCGCGTCGGAGGAACAGAGTGGGAGGACACTCATGGAGCCAGCAACATAGATGATCCACAGTGGTGCATCAAGAGGCTCATAAAAGGAGTCTACAGACCAAAGCAACTGAAAGAAGACATGTTGGCGAATCCTTTCTTACCACTATATGCCCTATTGTCACCAGGTGTCATCCTAGCATTTTACAATAGTGGCTCTTTAGAGTACTTGATGAACCATTACATCAGGGTAGACAGTAATGTCGCCGTTTTGCTGGTTGTTTTGAAATCTCTAGCGAAGAAGGTGTCGACTAGCCAGAGCGTGTTAGCCCAGCTTCAAATCATTGACCGAAGTCTACCAGAACTCGTTGAAGCAAAGGCTAATGTTAATGGGTCAGATAACGCAGCCTCTCGCGCATGTAACAGATTCATGGGTATGCTTTTGCACATGGCAGAACCGAACTCGGAGCTTGCGGATGGTGGATACACAATTTTGCGAGATCATAGCATCTCCATTTTGGAAAAAAGCTATCTACAAATCTTGGACGAAGCATGGAACGAATTAAGTTGGTCGGAGCGCTGTGCTATAAGATATTACTCGTCAAAGCAAGCAATCTTTACACAGAAAGATTTGCCAATGAAAAGCGAAGTCGATTTAGGCGGCAGATACAGCGTGTCAGTCATGTCATCTTACGAGTGGAGTAAGCAATGTATGACAAGCGTATACTCTAGTATAGGTAGTAAATTACGTAGTAGTGTATCATGGACTAGTAGCAAGGTATCGAATAGTGTGTGTAAGACTATTAACTATTTAGTGCCGGATGTGTTCAAGTTCATCAATGTGCTTGTGTGTATCAGCTTATTAATCACGATGACTTCCGAGGCGAATCGAATCGTCACCACGCAAAGAAGGCTCAAACTGGATGTCGAGGAGGCAGAGCGCAGGAAAACAGAATGGGAGCTTGCATTCCACCATGCAATTCTGACACAGAGTGCAGGCCAGCACCCAACGATAGATGAGTTCAGAGCATACATCGCTGACAAAGCACCACATTTAAGTGAGCATATCGAGCCTGAAGAAAAGGTGGTAACTCACCAAGCAAAGAGACAGTCCGAGCAAGAACTCGAGCGTATAATAGCATTTGTTGCATTGGTGCTCATGATGTTTGACGCGGAACGAAGTGATTGTGTCACAAAGATTCTCAACAAGCTTAAAGGACTAGTCGCCACTGTGGAACCTACAGTCTACCATCAGACTCTCAATGACATAGAAGATGATTTGAGTGAGAGGAACCTTTTCGTCGATTTCGAACTTAGCAGTGACAGCGACATGCTCCAACAGCTTCCAGCTGAAAAGACATTTGCCTCATGGTGGAGTCATCAACTAAGCAGGGGATTCACAATCCCACACTACAGGACAGAAGGGAAGTTTATGACTTTTACCAGAGCAACTGCCACGGAAGTCGCGGGTAAAATAGCACACGAGAGTGACAAAGACATATTGCTGATGGGAGCAGTAGGATCAGGCAAGTCAACTGGCTTGCCCTATCATCTCTCTAGAAAAGGGAATGTATTGCTCCTTGAGCCGACGCGGCCACTTGCAGAAAACGTACACAAGCAGTTGTCGCAGGCGCCGTTTCATCAGAACACAACTCTTAGAATGCGTGGACTAACGGCATTCGGATCGGCACCAATCTCAGTGATGACTAGCGGGTTTGCACTCAATTACTTTGCAAACAACAGAATGCGAATTGAAGAATTTGACTTTGTCATATTTGATGAATGTCACGTTCATGACGCCAATGCAATGGCGATGAGATGTTTGCTACATGAGTGTGATTATTCTGGCAAAATCATCAAAGTTTCAGCCACACCACCAGGCCGAGAAGTTGAGTTCTCCACTCAATACCCCGTATCGATAAGCACAGAAGACACACTATCGTTTCAGGATTTTGTGAACGCGCAGGGTAGTGGAAGCAATTGTGATGTGATTTCAAAAGGAGACAATATCCTCGTGTATGTAGCAAGCTACAATGAGGTAGACGCGCTTTCAAAACTTCTAATTGAAAGAGACTTCAAAGTCACGAAGGTTGACGGAAGAACGATGAAAGTTGGAAACATCGAGATCACCACAAGTGGAACACCTAGCAAGAAGCACTTCATAGTTGCAACCAATATCATTGAGAACGGTGTTACTCTAGACATCGATGTGGTTGCTGATTTTGGAACGAAGGTACTCCCATACCTTGATACAGACAGCAGAATGCTTAGCACAACAAAGACAAGCATCAATTATGGGGAGCGTATCCAAAGACTAGGAAGAGTCGGACGGCACAAACCAGGTCACGCTCTGCGAATAGGTCACACAGAGAAGGGGTTGAGCGAAGTTCCAAGTTGTATTGCAACAGAAGCAGCTTTGAAGTGCTTCACTTATGGGCTTCCAGTGATCACCAACAACGTCTCGACAAGCATTCTTGGTAATGTAACGGTAAAGCAGGCACGAACAATGTCTGTGTTTGAGATAACACCGTTCTACACAAGCCAAGTGGTGAGATATGATGGCTCCATGCACCCACAGGTGCACGCACTTTTAAAGAGGTTCAAACTCAGAGACTCTGAGATTGTCTTGAATAAATTAGCCATACCTCACCGGGGAGTGAACGCTTGGCTCACTGCTAGTGAGTATGCACGACTTGGCGCGAATGTTGAAGATAGGCGT---------GACGTTCGAATCCCTTTCATGTGTCGCGACATTCCAGAGAAACTTCATCTAGACATGTGGGATGTGATTGTCAAATTCAAAGGTGATGCGGGTTTTGGTCGGCTTTCAAGCGCCAGTGCGAGCAAGGTGGCTTATACTCTACAGACGGACGTCAACTCCATACAGCGAACAGTCACTATCATAGATACACTAATCGCTGAGGAGAGAAGGAAGCAGGAATACTTCAAGACGGTAACCTCCAACTGTGTTTCTTCTTCGAACTTCTCACTGCAGAGCATAACAAATGCGATAAAATCTCGTATAATGAAAGATCACACGTGTGAGAACATATCAGTGCTTGAAGGAGCGAAGTCACAGTTGCTCGAGTTTAGAAACCTGAATGCCGATCACTCATTTGCCACTAAAACCGATGGAATATCTCGGCATTTCATGAGTGAGTTTGGAGCTCTTGAGGCAGTTCACCATCAAAACACCAGTGACATGAGCAAATTCCTCAAGCTTAAGGGCAAATGGAACAAAACGCTAATCACGCGAGATGTGTTGGTGCTTTGTGGAGTTCTTGGAGGTGGATTGTGGATGATTATTCAGCACCTGCGATCAAAGATTTCCGAACCCGTAACCCACGAAGCGAAAGGCAAGAGGCAAAGACAGAAACTAAAGTTTCGCAATGCCCGAGACAACAAGATGGGTAGAGAAGTGTACGGAGACGATGATACCATAGAGCATTTCTTTGGCGATGCCTACACAAAGAAAGGGAAGAGCAAGGGCAGAACACGTGGTATCGGACACAAAAACAGGAAGTTCATCAACATGTATGGGTTTGATCCTGAAGATTTCTCTGCAGTTCGTTTCGTGGACCCACTCACAGGAGCGACGTTGGATGACAACCCGTTCACAGACATCACCCTTGTGCAAGAGCACTTTGGTAACATAAGAATGAACTTGCTCGGGGAGGATGAGCTGGATCCAAATGAAGTACGTATGAATAAGACAATTCAGGCCTACTACATGAACAATAAAACAGGCAAGGCTTTGAAGGTGGATCTGACACCACACATACCTCTCAAGGTGTGTGATCTTCACGCAACCATTGCTGGATTCCCAGAGCGAGAAAACGAACTGAGGCAGACTGGAAAGGCTCAGCCCATTAACATAGACGAAGTGCCAAGAGCTAATAATGAACTCGTCCCAGTGGACCACGAGAGTAACTCCATGTTCAGAGGGTTGCGTGACTACAACCCAATATCAAACAACATTTGTCATCTCACAAATGTTTCAGATGGAGCATCAAACTCGTTATATGGAGTCGGTTTCGGACCACTCATATTAACGAACCGACATCTCTTTGAGCGGAATAACGGTGAACTCATAATAAAATCACGACATGGTGAGTTCGTGATCAAAAACACAACTCAGCTACATTTGCTACCGATTCCAGACAGAGATCTTCTGCTAATCCGGTTACCAAAGGACGTCCCACCCTTTCCACAGAAATTGGGTTTCAGGCAACCTGAGAAAGGTGAACGAATTTGCATGGTGGGGTCCAATTTCCAAACCAAGAGCATAACGAGTATAGTCTCTGAGACTAGCACAATAATGCCAGTGGAAAACAGTCAGTTTTGGAAACACTGGATTAGCACAAAAGACGGCCAATGCGGAAGTCCAATGGTGAGCACGAAAGACGGGAAAATACTTGGGTTACATAGCCTAGCAAACTTTCAGAACTCCATCAATTACTTTGCTGCTTTCCCAGATGATTTTGCCGAGAAGTATCTTCATACCATTGAAGCACACGAGTGGGTCAAGCATTGGAAATATAACACTAGTGCCATCAGTTGGGGCTCTTTGAATATACAAGCATCACAACCGTCAGGCTTGTTCAAAGTAAGCAAGCTAATCTCAGACCTCGACAGCACGGCAGTCTACGCACAAACTCAGCAGAATCGGTGGATGTTTGAGCAGCTCAATGGGAACCTGAAAGCGATAGCACACTGCCCTAGCCAGCTTGTGACAAAGCACACAGTTAAAGGAAAATGTCAGATGTTTGACTTGTATCTCAAGTTGCATGATGAAGCACGAGAGTATTTCCAACCAATGCTGGGCCAGTATCAAAAGAGCAAACTCAATCGAGAAGCATATGCAAAGGATCTTCTGAAATATGCAACGCCAATCGAAGCAGGAAACATCGACTGTGATCTGTTTGAAAAGACAGTTGAAATAGTCGTATCAGATCTGCGAGGTTATGGTTTCGAAACATGCAATTATGTCACTGATGAGAATGACATATTCGAAGCTCTTAACATGAAATCCGCAGTTGGGGCGTTGTATAAAGGAAAGAAGAAAGATTACTTCGCTGAGTTCACACCCGAGATGAAAGAAGAGATTCTTAAACAAAGTTGTGAGCGGCTCTTCTTAGGAAAGATGGGAGTGTGGAACGGCTCATTGAAGGCAGAGTTACGACCACTAGAAAAAGTGGAAGCAAACAAAACACGGACGTTCACTGCCGCACCACTAGACACACTATTGGGTGGAAAGGTTTGCGTGGATGATTTCAACAACCAGTTCTATGATCACAACCTTAGAGCTCCTTGGAGCGTTGGCATGACAAAGTTTTATTGTGGTTGGGATCGCTTGTTGGAGTCGTTGCCAGATGGTTGGGTGTATTGCGATGCTGATGGCTCACAGTTTGACAGCTCGCTATCACCATACTTGATCAATGCAGTACTCAATATCCGCTTAGGATTCATGGAAGAGTGGGACGTAGGGGAGGTAATGCTGAGAAATTTGTACACCGAAATCGTGTATACCCCTATCTCTACACCAGATGGTACACTCGTCAAGAAATTCAAAGGAAACAATAGCGGACAGCCATCGACTGTTGTAGATAACACGCTCATGGTCATACTGGCAGTCAACTATTCACTCAAGAAAAGTGGAATTCCAAGTGAGCTGCGCGACAGCATCATCAGATTCTTCGTCAACGGAGATGATTTATTGCTAAGCGTACACCCAGAGTATGAGTATATCCTTGACACTATGGCAGACAACTTTCGTGAACTGGGCCTGAAGTATACTTTCGACTCAAGGACCAGGGAAAAAGGAGACCTTTGGTTTATGTCGCACCAAGGGCACAAAAGAGAGGGAATCTGGATTCCCAAGCTTGAGCCAGAGCGAATAGTATCGATTCTAGAATGGGATCGGTCGAAAGAGCCATGTCATCGACTAGAGGCAATCTGCGCAGCGATGATTGAGTCGTGGGGATACGACAAGTTGACTCACGAGATACGCAAGTTTTACGCGTGGATGATTGAACAAGCTCCATTTAGCTCCCTAGCACAAGAAGGGAAAGCTCCTTACATAGCGGAAACAGCGCTGAGGAAGCTCTACCTTGATAAGGAACCAGCTCAAGAGGATCTCACCCATTATTTGCAAGCAATCTTTGAAGATTATGAAGATGGTGCTGAGGCTTGTGTTTATCACCAGGCAGGTGAAACGCTTGATGCAGGTTTGACGGACGAGCAAAAGCAGGCGGAGAAGGAGAAGAAGGAGAGAGAGAAGGCAGAAAAGGAACGAGAGAGGCAGAAGCAGTTGGCACTCAAGAAAGGCAAGGATGTTGCACAAGAAGAGGGAAAACGCGACAAGGAAGTAAACGCTGGAACCTCTGGAACCTTCAGTGTACCCAGACTTAAGAGTCTGACAAGCAAGATGCGCGTGCCAAGATACGAGCAAAGAGTGGCTTTAAACCTCGATCATCTAATCCTATACACGCCGGAGCAGACGGATCTATCCAACACACGTTCAACGCGAAAGCAGTTTGACACATGGTTTGAAGGTGTAATGGCTGACTACGAACTGACGGAGGACAAAATGCAAATCATTCTCAATGGTTTAATGGTCTGGTGCATTGAGAACGGAACCTCCCCGAACATAAACGGAATGTGGGTGATGATGGACGGCGATGATCAGGTGGAATTCCCGATCAAACCGCTCATTGACCACGCCAAACCCACATTTAGGCAGATAATGGCCCATTTCAGTGACGTAGCTGAAGCGTACATTGAAAAGCGTAACCAAGACCGACCATACATGCCACGATATGGTCTTCAGCGCAATTTAACCGACATGAGCTTAGCTCGATACGCATTTGATTTCTATGAAATGACTTCTAGGACTCCAATACGTGCGAGAGAGGCACACATCCAGATGAAAGCAGCAGCACTGCGTGGCGCAAATAACAATTTGTTCGGCTTGGATGGAAACGTCGGTACAACGGTAGAGAACACGGAGAGGCATACGACCGAGGACGTTAATCGGAACATGCATAACTTACTTGGCGTTAAGGGGTTA
>BAD69820
ATGGCAGCAGTTACATTCGCATCAGCTATCACCAACGCCATCACCAGCAAACCAGCACTCACCGGAATGGTGCAGTTTGGGAGTTTCCCACCAATGCCATTGCGATCCACCACCGTCACCACAGTCGCCACTTCAGTGGCGCAACCTAAACTGTACACAGTGCAGTTTGGAAGCCTTGACCCAGTAGTCGTCAAGAGTGGAGCAGGGTCCCTTGCTAAGGCAACACGCCAGCAGCCTAACGTTGAAATAGACGTTAGCCTCAGTGAAGCCGCAGCTCTGGAGGTTGCGAAACCTAGATCGAATGCCGTGTTGAGGATGCACGAGGAAGCAAACAAGGAGAGAGCACTCTTTTTGGACTGGGAGGCTAGTTTGAAGAGAAGCTCGTATGGAATTGCTGAGGACGAGAAGGTTGTAATGACAACTCATGGCGTCAGCAAGATAGTGCCCAGAAGTTCAAGGGCAATGAAGCTAAAGCGCGCAAGGGAGAGGCGTAGAGCGCAGCAACCAATTATATTAAAGTGGGAGCCCAAATTGAGCGGGATCTCAATCGGAGGAGGGCTCTCTGCGAGCGTAATCGAAGCAGAAGAGGTTCGCACAAAGTGGCCGCTTCATAAGACACCGTCAATGAAGAAGAGGACGGTGCACAGGATATGCAAGATGAACGACCAAGGAGTTGACATGTTGACACGATCCCTGGTTAAGATTTTCAAGACTAAGAGTGCCAACATTGAATACATCGGAAAGAAGTCGATTAAGGTCGATTTCATCAGAAAAGAACGAACGAAATTCGCAAGAATCCAAGTAGCACACTTACTCGGGAAGAGAGCACAGCGCGACTTGTTAACTGGAATGGAAGAAAACCATTTTATTGACATTCTCAGTAAGTACTCAGGTAACAAAACAACCATAAATCCTGGAGTAGTTTGCGCAGGTTGGAGTGGCATAGTCGTTGGAAATGGAATTCTAACCCAGAAACGAAGCAGAAGTCCATCAGAGGCCTTTGTAATTAGAGGTGAGCACGAAGGCAAGTTGTACGATGCCAGGATCAAAGTCACGAGGACAATGAGTCACAAGATTGTGCACTTTAGTGCAGCAGGAGCCAACTTCTGGAAAGGCTTCGACAGATGCTTTCTCGCATACCGTAGTGACAATCGCGAGCATACATGCTATTCAGGGCTAGATGTCACTGAGTGCGGCGAGGTGGCAGCACTGATGTGTTTGGCTATGTTCCCATGCGGAAAGATAACCTGCCCTGACTGTGTAACAGATAGTGAGCTATCCCAAGGACAAGCAAGCGGACCATCTATGAAGCACAGGTTGACACAGCTACGCGATGTCATCAAGTCAAGCTACCCACGCTTCAAGCATGCAGTGCAGATACTAGATAGGTATGAGCAATCACTGAGCAGTGCAAACGAGAACTACCAAGATTTCGCAGAAATCCAGAGCATAAGCGATGGAGTTGAAAAAGCTGCATTCCCACACGTCAACAAGCTAAACGCAATATTGATCAAAGGGGCCACAGTAACAGGAGAGGAATTCTCGCAGGCTACGAAGCACTTGCTCGAGATAGCACGATACCTGAAGAACAGAACCGAGAACATTGAGAAGGGTTCACTGAAGTCCTTTCGCAACAAGATTTCCCAGAAAGCGCACATCAACCCAACACTAATGTGTGACAACCAGCTCGATAGAAATGGAAATTTCATATGGGGTGAGAGAGGATACCATGCAAAACGATTCTTCAGCAACTACTTTGAAATAATCGATCCAAAGAAAGGCTACACCCAATACGAGACAAGAGCGGTACCAAATGGGTCACGGAAACTTGCAATCGGCAAACTAATAGTCCCAACGAACTTTGAAGTTTTAAGGGAACAGATGAAAGGCGAACCGGTAGAACCATACCCAGTAACAGTCGAGTGTGTGAGCAAGTTACAGGGTGACTTCGTCCATGCATGTTGTTGTGTCACAACAGAATCAGGCGACCCAGTCTTGTCTGAGATCAAAATGCCAACCAAACACCATCTAGTGATTGGTAACAGCGGTGATCCAAAGTACATAGATCTCCCTGAGATCGAGGAGAATAAAATGTACATAGCGAAAGAAGGTTATTGTTACATCAATATCTTCCTAGCCATGTTGGTAAATGTCAAGGAGTCGCAGGCAAAGGAGTTCACGAAAGTTGTTAGGGACAAACTAGTTGGCGAACTTGGCAAGTGGCCCACTCTGTTAGATGTAGCAACCGCTTGTTATTTCCTGAAAGTATTTTACCCAGACGTTGCTAACGCCGAATTGCCACGCATGCTAGTGGACCATAAGACAAAGATAATTCATGTCGTTGATTCATATGGGTCACTGTCAACTGGATATCATGTCCTTAAGACAAACACTGTGGAACAACTCATCAAATTCACGAGATGTAATTTGGAGTCAAGCTTGAAACACTACCGCGTTGGAGGAACAGAATGGGAGGACACTCATGGATCCAGCAACATAGATAATCCACAGTGGTGCATCAAGAGGCTCATAAAAGGAGTCTACAAACCAAAGCAACTGAAAGAAGACATGTTGGCAAACCCTTTCTTACCACTATATGCTCTACTGTCACCAGGTGTCATCCTGGCATTTTACAATAGTGGCTCTCTAGAGTACTTGATGAACCATTACATCAGGGTGGACAGCAACGTCGCCGTTTTGTTGGTCGTTTTGAAATCTCTAGCGAAGAAGGTGTCAACTAGTCAGAGTGTGTTAGCCCAGCTTCAAATCATTGAACGAAGTCTACCAGAACTCATCGAGGCAAAGGCTAATGTTAATGGGCCAGATGACGCAGCCACTCGCGCGTGTAACAGATTCATGGGCATGCTTCTGCATATGGCAGAACCAAACTGGGAGCTTGCGGATGGTGGATACACAATTCTGAGGGATCATAGCATCTCCATTTTGGAAAAAAGTTATCTACAAATCTTGGACGAAGCATGGAACGAGTTAAGTTGGTCGGAGCGCTGTGCTATAAGATACTACTCGTCAAAGCAAGCAATCTTTACACAGAAAGATTTGCCAATGAAAAGCGAAGCCGATTTAGGCGGCAGATACAGCGTGTCAGTCATGTCATCTTACGAACGGAGTAAGCAATGTATGAAAAGCGTGCACTCTAGTATAGGTAATAGATTACGTAGTAGTATGTCTTGGACTAGTAGCAAGGTGTCGAATAGTGTGTGTAGGACTATTAACTATTTAGTACCAGATGTGTTCAAGTTTATAAATGTACTCGTTTGTATCAGCTTACTAATCAAGATAACTGCCGAGGCGAATCACATCGTCACCACGCAAAGAAGGCTCAAACTAGATGTCGAGGAGACAGAGCGCAGGAAAATAGAATGGGAGCTTGCATTCCACCATGCCATTCTGACGCAGAGTGCAGGTCAACACCCAACGATAGACGAGTTCAGAGCGTACATCGCCGACAAGGCACCACATCTAAGTGAGCATATCGAGCCTGAAGAAAAGGCGGTGGTTCATCAAGCGAAGAGACAATCCGAGCAAGAACTCGAGCGTATAATAGCATTTGTTGCATTGGTGCTCATGATGTTCGATGCAGAACGAAGCGACTGTGTCACAAAGATTCTCAACAAGCTTAAGGGACTAGTCGCCACTGTGGAACCTACAGTCTACCATCAGACTCTCAATGATATAGAGGATGACTTGAGTGAGAGGAACCTCTTCGTCGATTTTGAGCTTAGCAGCGATGGAGATATGCTCCAACAGCTTCCAGCCGAAAAGACATTTGCCTCATGGTGGAGTCATCAACTAAGCAGAGGATTCACAATCCCACACTACAGGACAGAAGGGAAGTTCATGACTTTCACCAGAGCAACTGCCACGGAAGTCGCGGGTAAAATAGCACACGAGAGTGACAAAGACATATTACTAATGGGAGCAGTAGGATCAGGTAAGTCAACTGGCTTGCCATATCATCTCTCCAGAAAAGGGAACGTATTACTCCTTGAGCCGACTCGGCCACTTGCAGAAAACGTACACAAGCAGTTGTCGCAGGCACCGTTCCATCAGAACACAACTCTTAGGATGCGCGGACTAACAGCATTCGGGTCGGCACCAATCTCAGTGATGACCAGTGGTTTTGCACTCAATTACTTTGCAAACAACAGAATGCGAATTGAAGAATTTGACTTTGTCATATTTGATGAATGTCACGTTCATGACGCCAATGCAATGGCGATGAGATGTTTGCTACATGAGTGTGACTATTCTGGCAAAATTATCAAAGTTTCAGCCACACCACCAGGTCGAGAAGTTGAGTTCTCCACTCAATACCCCGTGTCGATAAGTACAGAAGACACACTATCGTTTCAGGATTTTGTGAACGCACAGGGTAGTGGAAGCAATTGTGATGTGATTTCAAAAGGAGACAATATCCTCGTGTATGTAGCAAGCTACAATGAGGTAGACGCGCTTTCAAAACTTCTAATTGAAAGAGACTTCAAAGTCACGAAGGTTGATGGAAGAACGATGAAAGTTGGAACCATCGAGATCACCACAAGTGGAACACCTAGTAAGAAGCACTTCATAGTTGCAACCAACATCATAGAGAACGGTGTTACTCTAGACATCGATGTGGTTGCTGATTTTGGAACGAAGGTACTCCCATATCTTGATACAGACAGCAGAATGCTGAGCACAACTAAGACAAGCATCAATTATGGGGAACGTATCCAAAGGCTAGGAAGAGTCGGAAGGCACAAGCCAGGTCACGCTCTGCGAATAGGTCACACAGAGAAGGGGTTGAGCGAAGTTCCAAGTTGTATTGCAACAGAAGCAGCTTTAAAGTGCTTCACTTATGGGCTTCCAGTGATCACCAACAACGTCTCGACAAGTATTCTTGGTAATGTAACGGTAAAGCAGGCACGAACAATGTCTGTATTTGAGATAACACCGTTCTACACAAGCCAAGTGGTGAGATATGATGGCTCCATGCATCCACAGGTGCACGCACTCTTAAAGAGATTCAAACTCAGAGACTCTGAGATTGTTTTGAATAAATTAGCCATACCTCACCGAGGAGTGAACGCTTGGCTCACAGCTAGTGAGTATGCACGACTTGGCGCGAATGTTGAAGATAGGCGT---------GACGTTCGAATTCCTTTTATGTGTCGCGACATCCCAGAAAAACTTCATCTAGACATGTGGGATGTGATTGTTAAATTCAAAGGTGATGCAGGTTTTGGTCGGCTTTCAAGCGCCAGTGCGAGCAAGGTAGCTTATACTCTACAGACGGACGTCAACTCCATACAGCGAACAGTCACTATCATAGATACACTAATCGCTGAGGAGAGAAGGAAGCAGGAATACTTCAAGACGGTAACCTCCAACTGTGTCTCTTCTTCGAACTTCTCACTGCAGAGCATAACAAATGCGATAAAATCTCGTATGATGAAAGATCACACGTGCGAGAACATATCAGTGCTTGAAGGAGCGAAGTCACAGTTACTCGAGTTTAGAAACCTGAATGCTGATCACTCATTTGCTACAAAAACCGATGGAATATCTCGGCATTTCATGAGTGAGTATGGAGCTCTTGAGGCAGTTCACCATCAAAACACCAGCGACATGAGCAAATTCCTCAAGCTTAAGGGCAAATGGAATAAAACGCTAATCACGCGAGATGTGCTGGTACTTTGTGGAGTTCTTGGAGGTGGATTGTGGATGGTTTTTCAGCACCTGCGGTCAAAGATGTCCGAACCCGTAACCCATGAAGCGAAAGGTAAGAGGCAAAGGCAGAAACTAAAATTTCGCAATGCCCGAGACAACAAAATGGGTAGAGAAGTGTACGGAGATGATGATACCATAGAGCATTTCTTCGGTGATGCCTACACAAAGAAAGGGAAGAGCAAGGGTAGGACACGTGGTATCGGACACAAAAACAGGAAGTTCATCAACATGTATGGGTTTGATCCTGAAGATTTCTCTGCAGTTCGTTTCGTGGATCCACTCACAGGAGCGACGTTGGACGACAACCCGCTCACAGACATCACCCTTGTGCAAGAGCACTTCGGCAACATAAGAATGGACTTACTCGGGGAGGATGAGCTGGACTCAAATGAAATACGTGTGAATAAGACTATTCAAGCCTACTACATGAACAATAAAACAGGCAAGGCTTTGAAGGTGGATCTGACACCACACATACCTCTCAAGGTGTGTGCTCTTCACGCAACCATTGCTGGATTCCCAGAGCGAGAAAACGAGCTGAGGCAGACTGGAAAGGCTCAGCCCATCAACATAGACGAAGTGCCAAGAGCTAACAACGAACTCGTCCCAGTGGACCACGAGAGTAACTCCATGTTCAGAGGGTTGCGTGACTACAACCCAATATCAAACAACATTTGTCATCTCACAAATGTTTCAGATGGAGCATCAAACTCGTTATATGGAGTCGGTTTCGGACCACTCATATTAACGAACCGACACCTCTTTGAGCGGAATAACGGTGAACTCGTAATAAAATCACGACATGGTGAGTTCGTGATTAAAAACACAACTCAGCTACACTTGCTACCGATTCCAGACAGAGATCTTCTGCTAATCCGGTTACCAAAGGACGTCCCACCCTTTCCACAGAAATTGGGTTTCAGGCAACCTGAGAAAGGTGAACGAATTTGCATGGTGGGGTCCAATTTCCAAACCAAGAGCATAACGAGTATAGTCTCTGAGACTAGTACAATAATGCCAGTGGAGAACAGTCAGTTTTGGAAACACTGGATTAGCACTAAAGACGGCCAATGCGGAAGTCCAATGGTGAGCACGAAAGACGGGAAAATACTCGGATTACACAGCCTAGCGAACTTCCAGAACTCCATCAATTACTTTGCTGCTTTCCCAGATGATTTTGCCGAGAAGTATCTTCATACCATTGAAGCACACGAGTGGGTCAAGCACTGGAAGTATAACACTAGCGCCATCAGTTGGGGCTCTTTGAATATACAAGCATCGCAACCGTCCGGCTTGTTCAAAGTAAGCAAGCTAATCTCAGACCTCGACAGCACGGCAGTCTACGCACAAACCCAGCAGAATCGGTGGATGTTCGAGCAGCTCAACGGGAACCTAAAAGCGATAGCACACTGCCCTAGCCAGCTTGTGACAAAGCACACAGTTAAAGGAAAATGTCAGATGTTTGACTTGTATCTCAAGTTGCATGATGAAGCACGAGAGTATTTCCAACCGATGCTGGGCCAGTATCAAAAGAGCAAACTCAATCGAGAAGCATATGCAAAGGATCTTCTGAAATATGCAACGCCAATCGAAGCAGGAAACATCGACTGTGATCTGTTTGAAAAGACAGTTGAAATAGTCGTATCAGATCTGCGAGGTTATGGTTTCGAAACATGCAATTATGTCACTGATGAGAATGACATATTCGAAGCTCTTAACATGAAATCCGCAGTTGGAGCGTTGTATAAAGGAAAGAAGAAGGATTACTTCGCTGAGTTCACACCCGAGATGAAAGAAGAAATACTGAAACAAAGTTGTGAACGGCTCTTCCTAGGAAAGATGGGAGTGTGGAACGGCTCGCTGAAGGCAGAGTTGCGACCACTAGAAAAAGTGGAAGCAAACAAAACACGGACGTTTACTGCCGCACCACTAGACACACTGTTGGGTGGAAAAGTTTGCGTGGATGATTTCAACAACCAGTTCTATGATCACAACCTTAGAGCTCCTTGGAGCGTTGGCATGACAAAGTTTTATTGTGGTTGGGATCGCTTGTTGGAGTCGTTGCCAGATGGTTGGGTGTATTGCGATGCTGATGGCTCACAGTTCGACAGCTCGCTATCGCCATACTTGATCAACGCAGTACTCAACATCCGCTTAGGATTCATGGAAGAGTGGGACATAGGGGAGGTAATGCTGAGAAATTTGTACACCGAAATCGTGTATACCCCTATTTCTACACCAGATGGTACACTCGTCAAGAAGTTCAAAGGAAACAATAGCGGACAGCCATCGACTGTTGTGGACAACACGCTCATGGTCATATTGGCAGTCAACTATTCACTCAAGAAAAGCGGAATTCCAAGTGAGTTGCGCGACAGCATCATCAGATTCTTCGTCAACGGAGATGATTTACTGCTAAGCGTACACCCAGAGTATGAGTATATTCTTGACACTATGGCAGACAACTTTCGTGAACTGGGCCTGAAGTATACTTTCGACTCAAGAACCAGGGAAAAAGGAGACCTCTGGTTTATGTCGCACCAGGGGCACAAAAGAGAGGGAATCTGGATTCCCAAGCTCGAGCCAGAGCGAATAGTATCGATTCTAGAATGGGATCGGTCGAAAGAGCCATGCCATCGACTAGAGGCAATCTGCGCAGCGATGATTGAGTCGTGGGGATACGACAAGTTAACTCACGAGATACGCAAGTTCTACGCGTGGATGATTGAACAAGCTCCATTTAGCTCCCTAGCACAAGAAGGGAAAGCTCCTTACATAGCGGAAACAGCGCTGAGGAAGCTCTACCTTGATAAGGAACCAGCTCAAGAGGATCTCACCCATTATTTGCAAGCAATCTTTGAGGATTATGAAGATGGTGCTGAGGCTTGTGTTTATCACCAGGCAGGTGAAACGCTTGATGCAGGTTTGACAGACGAGCAAAAGCAGGCAGAGAAGGAGAAGAAGGAGAGAGAGAAGGCAGAAAAGGAACGAGAGAGGCAAAAGCAGTTGGCACTCAAGAAAGGCAAGGATGTTGCACAAGAAGAGGGAAAACGCGACAAGGAAGTAAACGCTGGAACCTCTGGAACTTTCAGTGTACCCAGACTCAAGAGTCTGACAAGCAAGATGCGCGTGCCAAGATACGAGAAAAGAGTGGCTCTAAACCTCGATCATCTAATCCTATACACGCCGGAGCAGACGGATCTATCCAACACACGTTCAACGCGAAAGCAGTTTGACACATGGTTTGAAGGTGTAATGGCTGATTACGAACTGACGGAGGACAAAATGCAAATCATTCTCAATGGTTTAATGGTCTGGTGCATTGAGAACGGAACCTCCCCGAACATAAACGGAATGTGGGTGATGATGGACGGCGACGATCAGGTGGAATTCCCGATCAAACCGCTCATTGACCACGCCAAACCCACATTTAGGCAGATAATGGCCCATTTCAGTGACGTAGCTGAAGCGTACATTGAAAAGCGTAACCAAGACCGACCATACATGCCACGATATGGTCTTCAGCGCAATTTAACCGACATGAGCTTAGCTCGATACGCATTTGATTTCTATGAAATGACTTCTAGGACTCCAATACGTGCGAGAGAGGCACACATCCAGATGAAAGCAGCAGCACTGCGTGGCGCAAATAATAATTTGTTCGGCTTGGATGGAAACGTTGGTACAACGGTAGAGAACACGGAGAGGCATACGACCGAGGACGTTAATCGGAACATGCATAACTTACTGGGCGTTCAGGGGTTG
>BAD69821
ATGGCAGCAGTTACATTCGCATCAGCTATCACCAACGCCATCACCAGCAAACCAGCACTCACCGGAATGGTGCAGTTTGGGAGTTTCCCACCAATGCCATTGCGATCCACCACCGTCACCACAGTCGCCACTTCAGTGGCGCAACCTAAACTGTACACAGTGCAGTTTGGAAGCCTTGACCCAGTAGTCGTCAAGAGTGGAGCAGGGTCCCTTGCTAAGGCAACACGCCAGCAGCCTAACGTTGAAATAGACGTTAGCCTCAGTGAAGCCGCAGCTCTGGAGGTTGCGAAACCTAGATCGAATGCCGTGTTGAGGATGCACGAGGAAGCAAACAAGGAGAGAGCACTCTTTTTGGACTGGGAGGCTAGTTTGAAGAGAAGCTCGTATGGAATTGCTGAGGACGAGAAGGTTGTAATGACAACTCATGGCGTCAGCAAGATAGTGCCCAGAAGTTCAAGGGCAATGAAGCTAAAGCGCGCAAGGGAGAGGCGTAGAGCGCAGCAACCAATTATATTAAAGTGGGAGCCCAAATTGAGCGGGATCTCAATCGGAGGAGGGCTCTCTGCGAGCGTAATCGAAGCAGAAGAGGTTCGCACAAAGTGGCCGCTTCATAAGACACCGTCAATGAAGAAGAGGACGGTGCACAGGATATGCAAGATGAACGACCAAGGAGTTGACATGTTGACACGATCCCTGGTTAAGATTTTCAAGACTAAGAGTGCCAACATTGAATACATCGGAAAGAAGTCGATTAAGGTCGATTTCATCAGAAAAGAACGAACGAAATTCGCAAGAATCCAAGTAGCACACTTACTCGGGAAGAGAGCACAGCGCGACTTGTTAACTGGAATGGAAGAAAACCATTTTATTGACATTCTCAGTAAGTACTCAGGTAACAAAACAACCATAAATCCTGGAGTAGTTTGCGCAGGTTGGAGTGGCATAGTCGTTGGAAATGGAATTTTAACCCAGAAACGAAGCAGAAGTCCATCAGAGGCCTTTGTAATTAGAGGTGAGCACGAAGGCAAGTTGTACGATGCCAGGATCAAAGTCACGAGGACAATGAGTCACAAGATTGTGCACTTTAGTGCAGCAGGAGCCAACTTCTGGAAAGGCTTCGACAGATGCTTTCTCGCATACCGTAGTGACAATCGCGAGCATACATGCTATTCAGGGCTAGATGTCACTGAGTGCGGCGAGGTGGCAGCACTGATGTGTTTGGCTATGTTCCCATGCGGAAAGATAACCTGCCCTGACTGTGTAACAGATAGTGAGCTATCCCAAGGACAAGCAAGCGGACCATCTATGAAGCACAGGTTGACACAGCTACGCGATGTCATCAAGTCAAGCTACCCACGCTTCAAGCATGCAGTGCAGATACTAGATAGGTATGAGCAATCACTGAGCAGTGCAAACGAGAACTACCAAGATTTCGCAGAAATCCAGAGCATAAGCGATGGAGTTGAAAAAGCTGCATTCCCACACGTCAACAAGCTAAACGCAATATTGATCAAAGGGGCCACAGCAACAGGAGAGGAATTCTCGCAGGCTACGAAGCACTTGCTCGAGATAGCACGATACCTGAAGAACAGAACCGAGAACATTGAGAAGGGTTCACTGAAGTCCTTTCGCAACAAGATTTCCCAGAAAGCGCACATCAACCCAACACTAATGTGTGACAACCAGCTCGATAGAAATGGAAATTTCATATGGGGTGAGAGAGGATACCATGCAAAACGATTCTTCAGCAACTACTTTGAAATAATCGATCCAAAGAAAGGCTACACCCAATACGAGACAAGAGCGGTACCAAATGGGTCACGGAAACTTGCAATCGGCAAACTAATAGTCCCAACGAACTTTGAAGTTTTAAGGGAACAGATGAAAGGCGAACCGGTAGAACCATACCCAGTAACAGTCGAGTGTGTGAGCAAGTTACAGGGTGACTTCGTCCATGCATGTTGTTGTGTCACAACAGAATCAGGCGACCCAGTCTTGTCTGAGATCAAAATGCCAACCAAACACCATCTAGTGATTGGTAACAGCGGTGATCCAAAGTACATAGATCTCCCTGAGATCGAGGAGAATAAAATGTACATAGCGAAAGAAGGTTATTGTTACATCAATATCTTCCTAGCCATGTTGGTAAATGTCAAGGAGTCGCAGGCAAAGGAGTTCACGAAAGTTGTTAGGGACAAACTAGTTGGCGAACTTGGCAAGTGGCCCACTCTGTTAGATGTAGCAACCGCTTGTTATTTCCTGAAAGTATTTTACCCAGACGTTGCTAACGCCGAATTGCCACGCATGCTAGTGGACCATAAGACAAAGATAATTCATGTCGTTGATTCATATGGGTCACTGTCAACTGGATATCATGTCCTTAAGACAAACACTGTGGAACAACTCATCAAATTCACGAGATGTAATTTGGAGTCAAGCTTGAAACACTACCGCGTTGGAGGAACAGAATGGGAGGACACTCATGGATCCAGCAACATAGATAATCCACAGTGGTGCATCAAGAGGCTCATAAAAGGAGTCTACAAACCAAAGCAACTGAAAGAAGACATGTTGGCAAACCCTTTCTTACCACTATATGCTCTACTGTCACCAGGTGTCATCCTGGCATTTTACAATAGTGGCTCTCTAGAGTACTTGATGAACCATTACATCAGGGTGGACAGCAACGTCGCCGTTTTGTTGGTCGTTTTGAAATCTCTAGCGAAGAAGGTGTCAACTAGTCAGAGTGTGTTAGCCCAGCTTCAAATCATTGAACGAAGTCTACCAGAACTCATCGAGGCAAAGGCTAATGTTAATGGGCCAGATGACGCAGCCACTCGCGCGTGTAACAGATTCATGGGCATGCTTCTGCATATGGCAGAACCAAACTGGGAGCTTGCGGATGGTGGATACACAATTCTGAGGGATCATAGCATCTCCATTTTGGAAAAAAGTTATCTACAAATCTTGGACGAAGCATGGAACGAGTTAAGTTGGTCGGAGCGCTGTGCTATAAGATACTACTCGTCAAAGCAAGCAATCTTTACACAGAAAGATTTGCCAATGAAAAGCGAAGCCGATTTAGGCGGCAGATACAGCGTGTCAGTCATGTCATCTTACGAACGGAGTAAGCAATGTATGAAAAGCGTGCACTCTAGTATAGGTAATAGATTACGTAGTAGTATGTCTTGGACTAGTAGCAAGGTGTCGAATAGTGTGTGTAGGACTATTAACTATTTAGTACCAGATGTGTTCAAGTTTATAAATGTACTCGTTTGTATCAGCTTACTAATCAAGATAACTGCCGAGGCGAATCACATCGTCACCACGCAAAGAAGGCTCAAACTAGATGTCGAGGAGACAGAGCGCAGGAAAATAGAATGGGAGCTTGCATTCCACCATGCCATTCTGACGCAGAGTGCAGGTCAACACCCAACGATAGACGAGTTCAGAGCGTACATCGCCGACAAGGCACCACATCTAAGTGAGCATATCGAGCCTGAAGAAAAGGCGGTGGTTCATCAAGCGAAGAGACAATCCGAGCAAGAACTCGAGCGTATAATAGCATTTGTTGCATTGGTGCTCATGATGTTCGATGCAGAACGAAGCGACTGTGTCACAAAGATTCTCAACAAGCTTAAGGGACTAGTCGCCACTGTGGAACCTACAGTCTACCATCAGACTCTCAATGATATAGAGGATGACTTGAGTGAGAGGAACCTCTTCGTCGATTTTGAGCTTAGCAGCGATGGAGATATGCTCCAACAGCTTCCAGCCGAAAAGACATTTGCCTCATGGTGGAGTCATCAACTAAGCAGAGGATTCACAATCCCACACTACAGGACAGAAGGGAAGTTCATGACTTTCACCAGAGCAACTGCCACGGAAGTCGCGGGTAAAATAGCACACGAGAGTGACAAAGACATATTACTAATGGGAGCAGTAGGATCAGGTAAGTCAACTGGCTTGCCATATCATCTCTCCAGAAAAGGGAACGTATTACTCCTTGAGCCGACTCGGCCACTTGCAGAAAACGTACACAAGCAGTTGTCGCAGGCACCGTTCCATCAGAACACAACTCTTAGGATGCGCGGACTAACAGCATTCGGGTCGGCACCAATCTCAGTGATGACCAGTGGTTTTGCACTCAATTACTTTGCAAACAACAGAATGCGAATTGAAGAATTTGACTTTGTCATATTTGATGAATGTCACGTTCATGACGCCAATGCAATGGCGATGAGATGTTTGCTACATGAGTGTGACTATTCTGGCAAAATTATCAAAGTTTCAGCCACACCACCAGGTCGAGAAGTTGAGTTCTCCACTCAATACCCCGTGTCGATAAGTACAGAAGACACACTATCGTTTCAGGATTTTGTGAACGCACAGGGTAGTGGAAGCAATTGTGATGTGATTTCAAAAGGAGACAATATCCTCGTGTATGTAGCAAGCTACAATGAGGTAGACGCGCTTTCAAAACTTCTAATTGAAAGAGACTTCAAAGTCACGAAGGTTGATGGAAGAACGATGAAAGTTGGAACCATCGAGATCACCACAAGTGGAACACCTAGTAAGAAGCACTTCATAGTTGCAACCAACATCATAGAGAACGGTGTTACTCTAGACATCGATGTGGTTGCTGATTTTGGAACGAAGGTACTCCCATATCTTGATACAGACAGCAGAATGCTGAGCACAACTAAGACAAGCATCAATTATGGGGAACGTATCCAAAGGCTAGGAAGAGTCGGAAGGCACAAGCCAGGTCACGCTCTGCGAATAGGTCACACAGAGAAGGGGTTGAGCGAAGTTCCAAGTTGTATTGCAACAGAAGCAGCTTTAAAGTGCTTCACTTATGGGCTTCCAGTGATCACCAACAACGTCTCGACAAGTATTCTTGGTAATGTAACGGTAAAGCAGGCACGAACAATGTCTGTATTTGAGATAACACCGTTCTACACAAGCCAAGTGGTGAGATATGATGGCTCCATGCATCCACAGGTGCACGCACTCTTAAAGAGATTCAAACTCAGAGACTCTGAGATTGTTTTGAATAAATTAGCCATACCTCACCGAGGAGTGAACGCTTGGCTCACAGCTAGTGAGTATGCACGACTTGGCGCGAATGTTGAAGATAGGCGT---------GACGTTCGAATTCCTTTTATGTGTCGCGACATCCCAGAAAAACTTCATCTAGACATGTGGGATGTGATTGTTAAATTCAAAGGTGATGCAGGTTTTGGTCGGCTTTCAAGCGCCAGTGCGAGCAAGGTAGCTTATACTCTACAGACGGACGTCAACTCCATACAGCGAACAGTCACTATCATAGATACACTAATCGCTGAGGAGAGAAGGAAGCAGGAATACTTCAAGACGGTAACCTCCAACTGTGTCTCTTCTTCGAACTTCTCACTGCAGAGCATAACAAATGCGATAAAATCTCGTATGATGAAAGATCACACGTGCGAGAACATATCAGTGCTTGAAGGAGCGAAGTCACAGTTACTCGAGTTTAGAAACCTGAATGCTGATCACTCGTTTGCTACAAAAACCGATGGAATATCTCGGCATTTCATGAGTGAGTATGGAGCTCTTGAGGCAGTTCACCATCAAAACACCAGCGACATGAGCAAATTCCTCAAGCTTAAGGGCAAATGGAATAAAACGCTAATCACGCGAGATGTGCTGGTACTTTGTGGAGTTCTTGGAGGTGGATTGTGGATGGTTTTTCAGCACCTGCGGTCAAAGATGTCCGAACCCGTAACCCATGAAGCGAAAGGTAAGAGGCAAAGGCAGAAACTAAAATTTCGCAATGCCCGAGACAACAAAATGGGTAGAGAAGTGTACGGAGATGATGATACCATAGAGCATTTCTTCGGTGATGCCTACACAAAGAAAGGGAAGAGCAAGGGTAGGACACGTGGTATCGGACACAAAAACAGGAAGTTCATCAACATGTATGGGTTTGATCCTGAAGATTTCTCTGCAGTTCGTTTCGTGGATCCACTCACAGGAGCGACGTTGGACGACAACCCGCTCACAGACATCACCCTTGTGCAAGAGCACTTCGGCAACATAAGAATGGACTTACTCGGGGAGGATGAGCTGGACTCAAATGAAATACGTGTGAATAAGACTATTCAAGCCTACTACATGAACAATAAAACAGGCAAGGCTTTGAAGGTGGATCTGACACCACACATACCTCTCAAGGTGTGTGCTCTTCACGCAACCATTGCTGGATTCCCAGAGCGAGAAAACGAGCTGAGGCAGACTGGAAAGGCTCAGCCCATCAACATAGACGAAGTGCCAAGAGCTAACAACGAACTCGTCCCAGTGGACCACGAGAGTAACTCCATGTTCAGAGGGTTGCGTGACTACAACCCAATATCAAACAACATTTGTCATCTCACAAATGTTTCAGATGGAGCATCAAACTCGTTATATGGAGTCGGTTTCGGACCACTCATATTAACGAACCGACACCTCTTTGAGCGGAATAACGGTGAACTCGTAATAAAATCACGACATGGTGAGTTCGTGATTAAAAACACAACTCAGCTACACTTGCTACCGATTCCAGACAGAGATCTTCTGCTAATCCGGTTACCAAAGGACGTCCCACCCTTTCCACAGAAATTGGGTTTCAGGCAACCTGAGAAAGGTGAACGAATTTGCATGGTGGGGTCCAATTTCCAAACCAAGAGCATAACGAGTATAGTCTCTGAGACTAGTACAATAATGCCAGTGGAGAACAGTCAGTTTTGGAAACACTGGATTAGCACTAAAGACGGCCAATGCGGAAGTCCAATGGTGAGCACGAAAGACGGGAAAATACTCGGATTACACAGCCTAGCGAACTTCCAGAACTCCATCAATTACTTTGCTGCTTTCCCAGATGATTTTGCCGAGAAGTATCTTCATACCATTGAAGCACACGAGTGGGTCAAGCACTGGAAGTATAACACTAGCGCCATCAGTTGGGGCTCTTTGAATATACAAGCATCGCAACCGTCCGGCTTGTTCAAAGTAAGCAAGCTAATCTCAGACCTCGACAGCACGGCAGTCTACGCACAAACCCAGCAGAATCGGTGGATGTTCGAGCAGCTCAACGGGAACCTAAAAGCGATAGCACACTGCCCTAGCCAGCTTGTGACAAAGCACACAGTTAAAGGAAAATGTCAGATGTTTGACTTGTATCTCAAGTTGCATGATGAAGCACGAGAGTATTTCCAACCGATGCTGGGCCAGTATCAAAAGAGCAAACTCAATCGAGAAGCATATGCAAAGGATCTTCTGAAATATGCAACGCCAATCGAAGCAGGAAACATCGACTGTGATCTGTTTGAAAAGACAGTTGAAATAGTCGTATCAGATCTGCGAGGTTATGGTTTCGAAACATGCAATTATGTCACTGATGAGAATGACATATTCGAAGCTCTTAACATGAAATCCGCAGTTGGAGCGTTGTATAAAGGAAAGAAGAAGGATTACTTCGCTGAGTTCACACCCGAGATGAAAGAAGAAATACTGAAACAAAGTTGTGAACGGCTCTTCCTAGGAAAGATGGGAGTGTGGAACGGCTCGCTGAAGGCAGAGTTGCGACCACTAGAAAAAGTGGAAGCAAACAAAACACGGACGTTTACTGCCGCACCACTAGACACACTGTTGGGTGGAAAAGTTTGCGTGGATGATTTCAACAACCAGTTCTATGATCACAACCTTAGAGCTCCTTGGAGCGTTGGCATGACAAAGTTTTATTGTGGTTGGGATCGCTTGTTGGAGTCGTTGCCAGATGGTTGGGTGTATTGCGATGCTGATGGCTCACAGTTCGACAGCTCGCTATCGCCATACTTGATCAACGCAGTACTCAACATCCGCTTAGGATTCATGGAAGAGTGGGACATAGGGGAGGTAATGCTGAGAAATTTGTACACCGAAATCGTGTATACCCCTATTTCTACACCAGATGGTACACTCGTCAAGAAGTTCAAAGGAAACAATAGCGGACAGCCATCGACTGTTGTGGACAACACGCTCATGGTCATATTGGCAGTCAACTATTCACTCAAGAAAAGCGGAATTCCAAGTGAGTTGCGCGACAGCATCATCAGATTCTTCGTCAACGGAGATGATTTACTGCTAAGCGTACACCCAGAGTATGAGTATATTCTTGACACTATGGCAGACAACTTTCGTGAACTGGGCCTGAAGTATACTTTCGACTCAAGAACCAGGGAAAAAGGAGACCTCTGGTTTATGTCGCACCAGGGGCACAAAAGAGAGGGAATCTGGATTCCCAAGCTCGAGCCAGAGCGAATAGTATCGATTCTAGAATGGGATCGGTCGAAAGAGCCATGCCATCGACTAGAGGCAATCTGCGCAGCGATGATTGAGTCGTGGGGATACGACAAGTTAACTCACGAGATACGCAAGTTCTACGCGTGGATGATTGAACAAGCTCCATTTAGCTCCCTAGCACAAGAAGGGAAAGCTCCTTACATAGCGGAAACAGCGCTGAGGAAGCTCTACCTTGATAAGGAACCAGCTCAAGAGGATCTCACCCATTATTTGCAAGCAATCTTTGAGGATTATGAAGATGGTGCTGAGGCTTGTGTTTATCACCAGGCAGGTGAAACGCTTGATGCAGGTTTGACAGACGAGCAAAAGCAGGCAGAGAAGGAGAAGAAGGAGAGAGAGAAGGCAGAAAAGGAACGAGAGAGGCAAAAGCAGTTGGCACTCAAGAAAGGCAAGGATGTTGCACAAGAAGAGGGAAAACGCGACAAGGAAGTAAACGCTGGAACTTCTGGAACTTTCAGTGTACCCAGACTCAAGAGTCTGACAAGCAAGATGCGCGTGCCAAGATACGAGAAAAGAGTGGCTCTAAACCTCGATCATCTAATCCTATACACGCCGGAGCAGACGGATCTATCCAACACACGTTCAACGCGAAAGCAGTTTGACACATGGTTTGAAGGTGTAATGGCTGATTACGAACTGACGGAGGACAAAATGCAAATCATTCTCAATGGTTTAATGGTCTGGTGCATTGAGAACGGAACCTCCCCGAACATAAACGGAATGTGGGTGATGATGGACGGCGACGATCAGGTGGAATTCCCGATCAAACCGCTCATTGACCACGCCAAACCCACATTTAGGCAGATAATGGCCCATTTCAGTGACGTAGCTGAAGCGTACATTGAAAAGCGTAACCAAGACCGACCATACATGCCACGATATGGTCTTCAGCGCAATTTAACCGACATGAGCTTAGCTCGATACGCATTTGATTTCTATGAAATGACTTCTAGGACTCCAATACGTGCGAGAGAGGCACACATCCAGATGAAAGCAGCAGCACTGCGTGGCGCAAATAATAATTTGTTCGGCTTGGATGGAAACGTTGGTACAACGGTAGAGAACACGGAGAGGCATACGACCGAGGACGTTAATCGGAACATGCATAACTTACTGGGCGTTCAGGGGTTG
>BAD69822
ATGGCAGCAGTTACATTCGCATCAGCTATCACCAACGCCATCACCAGCAAACCAGCACTCACCGGAATGGTGCAGTTTGGGAGTTTCCCACCAATGCCATTGCGATCCACCACCGTCACCACAGTCGCCACTTCAGTGGCGCAACCTAAACTGTACACAGTGCAGTTTGGAAGCCTTGACCCAGTAGTCGTCAAGAGTGGAGCAGGGTCCCTTGCTAAGGCAACACGCCAGCAGCCTAACGTTGAAATAGACGTTAGCCTCAGTGAAGCCGCAGCTCTGGAGGTTGCGAAACCTAGATCGAATGCCGTGTTGAGGATGCACGAGGAAGCAAACAAGGAGAGAGCACTCTTTTTGGACTGGGAGGCTAGTTTGAAGAGAAGCTCGTATGGAATTGCTGAGGACGAGAAGGTTGTAATGACAACTCATGGCGTCAGCAAGATAGTGCCCAGAAGTTCAAGGGCAATGAAGCTAAAGCGCGCAAGGGAGAGGCGTAGAGCGCAGCAACCAATTATATTAAAGTGGGAGCCCAAATTGAGCGGGATCTCAATCGGAGGAGGGCTCTCTGCGAGCGTAATCGAAGCAGAAGAGGTTCGCACAAAGTGGCCGCTTCATAAGACACCGTCAATGAAGAAGAGGACGGTGCACAGGATATGCAAGATGAACGACCAAGGAGTTGACATGTTGACACGATCCCTGGTTAAGATTTTCAAGACTAAGAGTGCCAACATTGAATACATCGGAAAGAAGTCGATTAAGGTCGATTTCATCAGAAAAGAACGAACGAAATTCGCAAGAATCCAAGTAGCACACTTACTCGGGAAGAGAGCACAGCGCGACTTGTTAACTGGAATGGAAGAAAACCATTTTATTGACATTCTCAGTAAGTACTCAGGTAACAAAACAACCATAAATCCTGGAGTAGTTTGCGCAGGTTGGAGTGGCATAGTCGTTGGAAATGGAATTTTAACCCAGAAACGAAGCAGAAGTCCATCAGAGGCCTTTGTAATTAGAGGTGAGCACGAAGGCAAGTTGTACGATGCCAGGATCAAAGTCACGAGGACAATGAGTCACAAGATTGTGCACTTTAGTGCAGCAGGAGCCAACTTCTGGAAAGGCTTCGACAGATGCTTTCTCGCATACCGTAGTGACAATCGCGAGCATACATGCTATTCAGGGCTAGATGTCACTGAGTGCGGCGAGGTGGCAGCACTGATGTGTTTGGCTATGTTCCCATGCGGAAAGATAACCTGCCCTGACTGTGTAACAGATAGTGAGCTATCCCAAGGACAAGCAAGCGGACCATCTATGAAGCACAGGTTGACACAGCTACGCGATGTCATCAAGTCAAGCTACCCACGCTTCAAGCATGCAGTGCAGATACTAGATAGGTATGAGCAATCACTGAGCAGTGCAAACGAGAACTACCAAGATTTCGCAGAAATCCAGAGCATAAGCGATGGAGTTGAAAAAGCTGCATTCCCACACGTCAACAAGCTAAACGCAATATTGATCAAAGGGGCCACAGCAACAGGAGAGGAATTCTCGCAGGCTACGAAGCACTTGCTCGAGATAGCACGATACCTGAAGAACAGAACCGAGAACATTGAGAAGGGTTCACTGAAGTCCTTTCGCAACAAGATTTCCCAGAAAGCGCACATCAACCCAACACTAATGTGTGACAACCAGCTCGATAGAAATGGAAATTTCATATGGGGTGAGAGAGGATACCATGCAAAACGATTCTTCAGCAACTACTTTGAAATAATCGATCCAAAGAAAGGCTACACCCAATACGAGACAAGAGCGGTACCAAATGGGTCACGGAAACTTGCAATCGGCAAACTAATAGTCCCAACGAACTTTGAAGTTTTAAGGGAACAGATGAAAGGCGAACCGGTAGAACCATACCCAGTAACAGTCGAGTGTGTGAGCAAGTTACAGGGTGACTTCGTCCATGCATGTTGTTGTGTCACAACAGAATCAGGCGACCCAGTCTTGTCTGAGATCAAAATGCCAACCAAACACCATCTAGTGATTGGTAACAGCGGTGATCCAAAGTACATAGATCTCCCTGAGATCGAGGAGAATAAAATGTACATAGCGAAAGAAGGTTATTGTTACATCAATATCTTCCTAGCCATGTTGGTAAATGTCAAGGAGTCGCAGGCAAAGGAGTTCACGAAAGTTGTTAGGGACAAACTAGTTGGCGAACTTGGCAAGTGGCCCACTCTGTTAGATGTAGCAACCGCTTGTTATTTCCTGAAAGTATTTTACCCAGACGTTGCTAACGCCGAATTGCCACGCATGCTAGTGGACCATAAGACAAAGATAATTCATGTCGTTGATTCATATGGGTCACTGTCAACTGGATATCATGTCCTTAAGACAAACACTGTGGAACAACTCATCAAATTCACGAGATGTAATTTGGAGTCAAGCTTGAAACACTACCGCGTTGGAGGAACAGAATGGGAGGACACTCATGGATCCAGCAACATAGATAATCCACAGTGGTGCATCAAGAGGCTCATAAAAGGAGTCTACAAACCAAAGCAACTGAAAGAAGACATGTTGGCAAACCCTTTCTTACCACTATATGCTCTACTGTCACCAGGTGTCATCCTGGCATTTTACAATAGTGGCTCTCTAGAGTACTTGATGAACCATTACATCAGGGTGGACAGCAACGTCGCCGTTTTGTTGGTCGTTTTGAAATCTCTAGCGAAGAAGGTGTCAACTAGTCAGAGTGTGTTAGCCCAGCTTCAAATCATTGAACGAAGTCTACCAGAACTCATCGAGGCAAAGGCTAATGTTAATGGGCCAGATGACGCAGCCACTCGCGCGTGTAACAGATTCATGGGCATGCTTCTGCATATGGCAGAACCAAACTGGGAGCTTGCGGATGGTGGATACACAATTCTGAGGGATCATAGCATCTCCATTTTGGAAAAAAGTTATCTACAAATCTTGGACGAAGCATGGAACGAGTTAAGTTGGTCGGAGCGCTGTGCTATAAGATACTACTCGTCAAAGCAAGCAATCTTTACACAGAAAGATTTGCCAATGAAAAGCGAAGCCGATTTAGGCGGCAGATACAGCGTGTCAGTCATGTCATCTTACGAACGGAGTAAGCAATGTATGAAAAGCGTGYACTCTAGTATAGGTAATAGATTACGTAGTAGTATGTCTTGGACTAGTAGCAAGGTGTCGAATAGTGTGTGTAGGACTATTAACTATTTAGTACCAGATGTGTTCAAGTTTATAAATGTACTCGTTTGTATCAGCTTACTAATCAAGATAACTGCCGAGGCGAATCACATCGTCACCACGCAAAGAAGGCTCAAACTAGATGTCGAGGAGACAGAGCGCAGGAAAATAGAATGGGAGCTTGCATTCCACCATGCCATTCTGACGCAGAGTGCAGGTCAACACCCAACGATAGACGAGTTCAGAGCGTACATCGCCGACAAGGCACCACATCTAAGTGAGCATATCGAGCCTGAAGAAAAGGCGGTGGTTCATCAAGCGAAGAGACAATCCGAGCAAGAACTCGAGCGTATAATAGCATTTGTTGCATTGGTGCTCATGATGTTCGATGCAGAACGAAGCGACTGTGTCACAAAGATTCTCAACAAGCTTAAGGGACTAGTCGCCACTGTGGAACCTACAGTCTACCATCAGACTCTCAATGATATAGAGGATGACTTGAGTGAGAGGAACCTCTTCGTCGATTTTGAGCTTAGCAGCGATGGAGATATGCTCCAACAGCTTCCAGCCGAAAAGACATTTGCCTCATGGTGGAGTCATCAACTAAGCAGAGGATTCACAATCCCACACTACAGGACAGAAGGGAAGTTCATGACTTTCACCAGAGCAACTGCCACGGAAGTCGCGGGTAAAATAGCACACGAGAGTGACAAAGACATATTACTAATGGGAGCAGTAGGATCAGGTAAGTCAACTGGCTTGCCATATCATCTCTCCAGAAAAGGGAACGTATTACTCCTTGAGCCGACTCGGCCACTTGCAGAAAACGTACACAAGCAGTTGTCGCAGGCACCGTTCCATCAGAACACAACTCTTAGGATGCGCGGACTAACAGCATTCGGGTCGGCACCAATCTCAGTGATGACCAGTGGTTTTGCACTCAATTACTTTGCAAACAACAGAATGCGAATTGAAGAATTTGACTTTGTCATATTTGATGAATGTCACGTTCATGACGCCAATGCAATGGCGATGAGATGTTTGCTACATGAGTGTGACTATTCTGGCAAAATTATCAAAGTTTCAGCCACACCACCAGGTCGAGAAGTTGAGTTCTCCACTCAATACCCCGTGTCGATAAGTACAGAAGACACACTATCGTTTCAGGATTTTGTGAACGCACAGGGTAGTGGAAGCAATTGTGATGTGATTTCAAAAGGAGACAATATCCTCGTGTATGTAGCAAGCTACAATGAGGTAGACGCGCTTTCAAAACTTCTAATTGAAAGAGACTTCAAAGTCACGAAGGTTGATGGAAGAACGATGAAAGTTGGAACCATCGAGATCACCACAAGTGGAACACCTAGTAAGAAGCACTTCATAGTTGCAACCAACATCATAGAGAACGGTGTTACTCTAGACATCGATGTGGTTGCTGATTTTGGAACGAAGGTACTCCCATATCTTGATACAGACAGCAGAATGCTGAGCACAACTAAGACAAGCATCAATTATGGGGAACGTATCCAAAGGCTAGGAAGAGTCGGAAGGCACAAGCCAGGTCACGCTCTGCGAATAGGTCACACAGAGAAGGGGTTGAGCGAAGTTCCAAGTTGTATTGCAACAGAAGCAGCTTTAAAGTGCTTCACTTATGGGCTTCCAGTGATCACCAACAACGTCTCGACAAGTATTCTTGGTAATGTAACGGTAAAGCAGGCACGAACAATGTCTGTATTTGAGATAACACCGTTCTACACAAGCCAAGTGGTGAGATATGATGGCTCCATGCATCCACAGGTGCACGCACTCTTAAAGAGATTCAAACTCAGAGACTCTGAGATTGTTTTGAATAAATTAGCCATACCTCACCGAGGAGTGAACGCTTGGCTCACAGCTAGTGAGTATGCACGACTTGGCGCGAATGTTGAAGATAGGCGT---------GACGTTCGAATTCCTTTTATGTGTCGCGACATCCCAGAAAAACTTCATCTAGACATGTGGGATGTGATTGTTAAATTCAAAGGTGATGCAGGTTTTGGTCGGCTTTCAAGCGCCAGTGCGAGCAAGGTAGCTTATACTCTACAGACGGACGTCAACTCCATACAGCGAACAGTCACTATCATAGATACACTAATCGCTGAGGAGAGAAGGAAGCAGGAATACTTCAAGACGGTAACCTCCAACTGTGTCTCTTCTTCGAACTTCTCACTGCAGAGCATAACAAATGCGATAAAATCTCGTATGATGAAAGATCACACGTGCGAGAACATATCAGTGCTTGAAGGAGCGAAGTCACAGTTACTCGAGTTTAGAAACCTGAATGCTGATCACTCGTTTGCTACAAAAACCGATGGAATATCTCGGCATTTCATGAGTGAGTATGGAGCTCTTGAGGCAGTTCACCATCAAAACACCAGCGAAATGAGCAAATTCCTCAAGCTTAAGGGCAAATGGAATAAAACGCTAATCACGCGAGATGTGCTGGTACTTTGTGGAGTTCTTGGAGGTGGATTGTGGATGGTTTTTCAGCACCTGCGGTCAAAGATGTCCGAACCCGTAACCCATGAAGCGAAAGGTAAGAGGCAAAGGCAGAAACTAAAATTTCGCAAMGCCCGAGACAACAAAATGGGTAGAGAAGTGTACGGAGATGATGATACCATAGAGCATTTCTTCGGTGATGCCTACACAAAGAAAGGGAAGAGCAAGGGTAGGACACGTGGTATCGGACACAAAAACAGGAAGTTCATCAACATGTATGGGTTTGATCCTGAAGATTTCTCTGCAGTTCGTTTCGTGGATCCACTCACAGGAGCGACGTTGGACGACAACCCGCTCACAGACATCACCCTTGTGCAAGAGCACTTCGGCAACATAAGAATGGACTTACTCGGGGAGGATGAGCTGGACTCAAATGAAATACGTGTGAATAAGACTATTCAAGCCTACTACATGAACAATAAAACAGGCAAGGCTTTGAAGGTGGATCTGACACCACACATACCTCTCAAGGTGTGTGCTCTTCACGCAACCATTGCTGGATTCCCAGAGCGAGAAAACGAGCTGAGGCAGACTGGAAAGGCTCAGCCCATCAACATAGACGAAGTGCCAAGAGCTAACAACGAACTCGTCCCAGTGGACCACGAGAGTAACTCCATGTTCAGAGGGTTGCGTGACTACAACCCAATATCAAACAACATTTGTCATCTCACAAATGTTTCAGATGGAGCATCAAACTCGTTATATGGAGTCGGTTTCGGACCACTCATATTAACGAACCGACACCTCTTTGAGCGGAATAACGGTGAACTCGTAATAAAATCACGACATGGTGAGTTCGTGATTAAAAACACAACTCAGCTACACTTGCTACCGATTCCAGACAGAGATCTTCTGCTAATCCGGTTACCAAAGGACGTCCCACCCTTTCCACAGAAATTGGGTTTCAGGCAACCTGAGAAAGGTGAACGAATTTGCATGGTGGGGTCCAATTTCCAAACCAAGAGCATAACGAGTATAGTCTCTGAGACTAGTACAATAATGCCAGTGGAGAACAGTCAGTTTTGGAAACACTGGATTAGCACTAAAGACGGCCAATGCGGAAGTCCAATGGTGAGCACGAAAGACGGGAAAATACTCGGATTACACAGCCTAGCGAACTTCCAGAACTCCATCAATTACTTTGCTGCTTTCCCAGATGATTTTGCCGAGAAGTATCTTCATACCATTGAAGCACACGAGTGGGTCAAGCACTGGAAGTATAACACTAGCGCCATCAGTTGGGGCTCTTTGAATATACAAGCATCGCAACCGTCCGGCTTGTTCAAAGTAAGCAAGCTAATCTCAGACCTCGACAGCACGGCAGTCTACGCACAAACCCAGCAGAATCGGTGGATGTTCGAGCAGCTCAACGGGAACCTAAAAGCGATAGCACACTGCCCTAGCCAGCTTGTGACAAAGCACACAGTTAAAGGAAAATGTCAGATGTTTGACTTGTATCTCAAGTTGCATGATGAAGCACGAGAGTATTTCCAACCGATGCTGGGCCAGTATCAAAAGAGCAAACTCAATCGAGAAGCATATGCAAAGGATCTTCTGAAATATGCAACGCCAATCGAAGCAGGAAACATCGACTGTGATCTGTTTGAAAAGACAGTTGAAATAGTCGTATCAGATCTGCGAGGTTATGGTTTCGAAACATGCAATTATGTCACTGATGAGAATGACATATTCGAAGCTCTTAACATGAAATCCGCAGTTGGAGCGTTGTATAAAGGAAAGAAGAAGGATTACTTCGCTGAGTTCACACCCGAGATGAAAGAAGAAATACTGAAACAAAGTTGTGAACGGCTCTTCCTAGGAAAGATGGGAGTGTGGAACGGCTCGCTGAAGGCAGAGTTGCGACCACTAGAAAAAGTGGAAGCAAACAAAACACGGACGTTTACTGCCGCACCACTAGACACACTGTTGGGTGGAAAAGTTTGCGTGGATGATTTCAACAACCAGTTCTATGATCACAACCTTAGAGCTCCTTGGAGCGTTGGCATGACAAAGTTTTATTGTGGTTGGGATCGCTTGTTGGAGTCGTTGCCAGATGGTTGGGTGTATTGCGATGCTGATGGCTCACAGTTCGACAGCTCGCTATCGCCATACTTGATCAACGCAGTACTCAACATCCGCTTAGGATTCATGGAAGAGTGGGACATAGGGGAGGTAATGCTGAGAAATTTGTACACCGAAATCGTGTATACCCCTATTTCTACACCAGATGGTACACTCGTCAAGAAGTTCAAAGGAAACAATAGCGGACAGCCATCGACTGTTGTGGACAACACGCTCATGGTCATATTGGCAGTCAACTATTCACTCAAGAAAAGCGGAATTCCAAGTGAGTTGCGCGACAGCATCATCAGATTCTTCGTCAACGGAGATGATTTACTGCTAAGCGTACACCCAGAGTATGAGTATATTCTTGACACTATGGCAGACAACTTTCGTGAACTGGGCCTGAAGTATACTTTCGACTCAAGAACCAGGGAAAAAGGAGACCTCTGGTTTATGTCGCACCAGGGGCACAAAAGAGAGGGAATCTGGATTCCCAAGCTCGAGCCAGAGCGAATAGTATCGATTCTAGAATGGGATCGGTCGAAAGAGCCATGCCATCGACTAGAGGCAATCTGCGCAGCGATGATTGAGTCGTGGGGATACGACAAGTTAACTCACGAGATACGCAAGTTCTACGCGTGGATGATTGAACAAGCTCCATTTAGCTCCCTAGCACAAGAAGGGAAAGCTCCTTACATAGCGGAAACAGCGCTGAGGAAGCTCTACCTTGATAAGGAACCAGCTCAAGAGGATCTCACCCATTATTTGCAAGCAATCTTTGAGGATTATGAAGATGGTGCTGAGGCTTGTGTTTATCACCAGGCAGGTGAAACGCTTGATGCAGGTTTGACAGACGAGCAAAAGCAGGCAGAGAAGGAGAAGAAGGAGAGAGAGAAGGCAGAAAAGGAACGAGAGAGGCAAAAGCAGTTGGCACTCAAGAAAGGCAAGGATGTTGCACAAGAAGAGGGAAAACGCGACAAGGAAGTAAACGCTGGAACTTCTGGAACTTTCAGTGTACCCAGACTCAAGAGTCTGACAAGCAAGATGCGCGTGCCAAGATACGAGAAAAGAGTGGCTCTAAACCTCGATCATCTAATCCTATACACGCCGGAGCAGACGGATCTATCCAACACACGTTCAACGCGAAAGCAGTTTGACACATGGTTTGAAGGTGTAATGGCTGATTACGAACTGACGGAGGACAAAATGCAAATCATTCTCAATGGTTTAATGGTCTGGTGCATTGAGAACGGAACCTCCCCGAACATAAACGGAATGTGGGTGATGATGGACGGCGACGATCAGGTGGAATTCCCGATCAAACCGCTCATTGACCACGCCAAACCCACATTTAGGCAGATAATGGCCCATTTCAGTGACGTAGCTGAAGCGTACATTGAAAAGCGTAACCAAGACCGACCATACATGCCACGATATGGTCTTCAGCGCAATTTAACCGACATGAGCTTAGCTCGATACGCATTTGATTTCTATGAAATGACTTCTAGGACTCCAATACGTGCGAGAGAGGCACACATCCAGATGAAAGCAGCAGCACTGCGTGGCGCAAATAATAATTTGTTCGGCTTGGATGGAAACGTTGGTACAACGGTAGAGAACACGGAGAGGCATACGACCGAGGACGTTAATCGGAACATGCATAACTTACTGGGCGTTCAGGGGTTG
>BAD69823
ATGGCAGCAGTTACATTCGCATCAGCTATCACCAACGCCATCACCAGCAAACCAGCACTCACCGGAATGGTGCAGTTTGGGAGTTTCCCACCAATGCCATTGCGATCCACCACCGTCACCACAGTCGCCACTTCAGTGGCGCAACCTAAACTGTACACAGTGCAGTTTGGAAGCCTTGACCCAGTAGTCGTCAAGAGTGGAGCAGGGTCCCTTGCTAAGGCAACACGCCAGCAGCCTAACGTTGAAATAGACGTTAGCCTCAGTGAAGCCGCAGCTCTGGAGGTTGCGAAACCTAGATCGAATGCCGTGTTGAGGATGCACGAGGAAGCAAACAAGGAGAGAGCACTCTTTTTGGACTGGGAGGCTAGTTTGAAGAGAAGCTCGTATGGAATTGCTGAGGACGAGAAGGTTGTAATGACAACTCATGGCGTCAGCAAGATAGTGCCCAGAAGTTCAAGGGCAATGAAGCTAAAGCGCGCAAGGGAGAGGCGTAGAGCGCAGCAACCAATTATATTAAAGTGGGAGCCCAAATTGAGCGGGATCTCAATCGGAGGAGGGCTCTCTGCGAGCGTAATCGAAGCAGAAGAGGTTCGCACAAAGTGGCCGCTTCATAAGACACCGTCAATGAAGAAGAGGACGGTGCACAGGATATGCAAGATGAACGACCAAGGAGTTGACATGTTGACACGATCCCTGGTTAAGATTTTCAAGACTAAGAGTGCCAACATTGAATACATCGGAAAGAAGTCGATTAAGGTCGATTTCATCAGAAAAGAACGAACGAAATTCGCAAGAATCCAAGTAGCACACTTACTCGGGAAGAGAGCACAGCGCGACTTGTTAACTGGAATGGAAGAAAACCATTTTATTGACATTCTCAGTAAGTACTCAGGTAACAAAACAACCATAAATCCTGGAGTAGTTTGCGCAGGTTGGAGTGGCATAGTCGTTGGAAATGGAATTTTAACCCAGAAACGAAGCAGAAGTCCATCAGAGGCCTTTGTAATTAGAGGTGAGCACGAAGGCAAGTTGTACGATGCCAGGATCAAAGTCACGAGGACAATGAGTCACAAGATTGTGCACTTTAGTGCAGCAGGAGCCAACTTCTGGAAAGGCTTCGACAGATGCTTTCTCGCATACCGTAGTGACAATCGCGAGCATACATGCTATTCAGGGCTAGATGTCACTGAGTGCGGCGAGGTGGCAGCACTGATGTGTTTGGCTATGTTCCCATGCGGAAAGATAACCTGCCCTGACTGTGTAACAGATAGTGAGCTATCCCAAGGACAAGCAAGCGGACCATCTATGAAGCACAGGTTGACACAGCTACGCGATGTCATCAAGTCAAGCTACCCACGCTTCAAGCATGCAGTGCAGATACTAGATAGGTATGAGCAATCACTGAGCAGTGCAAACGAGAACTACCAAGATTTCGCAGAAATCCAGAGCATAAGCGATGGAGTTGAAAAAGCTGCATTCCCACACGTCAACAAGCTAAACGCAATATTGATCAAAGGGGCCACAGCAACAGGAGAGGAATTCTCGCAGGCTACGAAGCACTTGCTCGAGATAGCACGATACCTGAAGAACAGAACCGAGAACATTGAGAAGGGTTCACTGAAGTCCTTTCGCAACAAGATTTCCCAGAAAGCGCACATCAACCCAACACTAATGTGTGACAACCAGCTCGATAGAAATGGAAATTTCATATGGGGTGAGAGAGGATACCATGCAAAACGATTCTTCAGCAACTACTTTGAAATAATCGATCCAAAGAAAGGCTACACCCAATACGAGACAAGAGCGGTACCAAATGGGTCACGGAAACTTGCAATCGGCAAACTAATAGTCCCAACGAACTTTGAAGTTTTAAGGGAACAGATGAAAGGCGAACCGGTAGAACCATACCCAGTAACAGTCGAGTGTGTGAGCAAGTTACAGGGTGACTTCGTCCATGCATGTTGTTGTGTCACAACAGAATCAGGCGACCCAGTCTTGTCTGAGATCAAAATGCCAACCAAACACCATCTAGTGATTGGTAACAGCGGTGATCCAAAGTACATAGATCTCCCTGAGATCGAGGAGAATAAAATGTACATAGCGAAAGAAGGTTATTGTTACATCAATATCTTCCTAGCCATGTTGGTAAATGTCAAGGAGTCGCAGGCAAAGGAGTTCACGAAAGTTGTTAGGGACAAACTAGTTGGCGAACTTGGCAAGTGGCCCACTCTGTTAGATGTAGCAACCGCTTGTTATTTCCTGAAAGTATTTTACCCAGACGTTGCTAACGCCGAATTGCCACGCATGCTAGTGGACCATAAGACAAAGATAATTCATGTCGTTGATTCATATGGGTCACTGTCAACTGGATATCATGTCCTTAAGACAAACACTGTGGAACAACTCATCAAATTCACGAGATGTAATTTGGAGTCAAGCTTGAAACACTACCGCGTTGGAGGAACAGAATGGGAGGACACTCATGGATCCAGCAACATAGATAATCCACAGTGGTGCATCAAGAGGCTCATAAAAGGAGTCTACAAACCAAAGCAACTGAAAGAAGACATGTTGGCAAACCCTTTCTTACCACTATATGCTCTACTGTCACCAGGTGTCATCCTGGCATTTTACAATAGTGGCTCTCTAGAGTACTTGATGAACCATTACATCAGGGTGGACAGCAACGTCGCCGTTTTGTTGGTCGTTTTGAAATCTCTAGCGAAGAAGGTGTCAACTAGTCAGAGTGTGTTAGCCCAGCTTCAAATCATTGAACGAAGTCTACCAGAACTCATCGAGGCAAAGGCTAATGTTAATGGGCCAGATGACGCAGCCACTCGCGCGTGTAACAGATTCATGGGCATGCTTCTGCATATGGCAGAACCAAACTGGGAGCTTGCGGATGGTGGATACACAATTCTGAGGGATCATAGCATCTCCATTTTGGAAAAAAGTTATCTACAAATCTTGGACGAAGCATGGAACGAGTTAAGTTGGTCGGAGCGCTGTGCTATAAGATACTACTCGTCAAAGCAAGCAATCTTTACACAGAAAGATTTGCCAATGAAAAGCGAAGCCGATTTAGGCGGCAGATACAGCGTGTCAGTCATGTCATCTTACGAACGGAGTAAGCAATGTATGAAAAGCGTGCACTCTAGTATAGGTAATAGATTACGTAGTAGTATGTCTTGGACTAGTAGCAAGGTGTCGAATAGTGTGTGTAGGACTATTAACTATTTAGTACCAGATGTGTTCAAGTTTATAAATGTACTCGTTTGTATCAGCTTACTAATCAAGATAACTGCCGAGGCGAATCACATCGTCACCACGCAAAGAAGGCTCAAACTAGATGTCGAGGAGACAGAGCGTAGGAAAATAGAATGGGAGCTTGCATTCCACCATGCCATTCTGACGCAGAGTGCAGGTCAACACCCAACGATAGACGAGTTCAGAGCGTACATCGCCGACAAGGCACCACATCTAAGTGAGCATATCGAGCCTGAAGAAAAGGCGGTGGTTCATCAAGCGAAGAGACAATCCGAGCAAGAACTCGAGCGTATAATAGCATTTGTTGCATTGGTGCTCATGATGTTCGATGCAGAACGAAGCGACTGTGTCACAAAGATTCTCAACAAGCTTAAGGGACTAGTCGCCACTGTGGAACCTACAGTCTACCATCAGACTCTCAATGATATAGAGGATGACTTGAGTGAGAGGAACCTCTTCGTCGATTTTGAGCTTAGCAGCGATGGAGATATGCTCCAACAGCTTCCAGCCGAAAAGACATTTGCCTCATGGTGGAGTCATCAACTAAGCAGAGGATTCACAATCCCACACTACAGGACAGAAGGGAAGTTCATGACTTTCACCAGAGCAACTGCCACGGAAGTCGCGGGTAAAATAGCACACGAGAGTGACAAAGACATATTACTAATGGGAGCAGTAGGATCAGGTAAGTCAACTGGCTTGCCATATCATCTCTCCAGAAAAGGGAACGTATTACTCCTTGAGCCGACTCGGCCACTTGCAGAAAACGTACACAAGCAGTTGTCGCAGGCACCGTTCCATCAGAACACAACTCTTAGGATGCGCGGACTAACAGCATTCGGGTCGGCACCAATCTCAGTGATGACCAGTGGTTTTGCACTCAATTACTTTGCAAACAACAGAATGCGAATTGAAGAATTTGACTTTGTCATATTTGATGAATGTCACGTTCATGACGCCAATGCAATGGCGATGAGATGTTTGCTACATGAGTGTGACTATTCTGGCAAAATTATCAAAGTTTCAGCCACACCACCAGGTCGAGAAGTTGAGTTCTCCACTCAATACCCCGTGTCGATAAGTACAGAAGACACACTATCGTTTCAGGATTTTGTGAACGCACAGGGTAGTGGAAGCAATTGTGATGTGATTTCAAAAGGAGACAATATCCTCGTGTATGTAGCAAGCTACAATGAGGTAGACGCGCTTTCAAAACTTCTAATTGAAAGAGACTTCAAAGTCACGAAGGTTGATGGAAGAACGATGAAAGTTGGAACCATCGAGATCACCACAAGTGGAACACCTAGTAAGAAGCACTTCATAGTTGCAACCAACATCATAGAGAACGGTGTTACTCTAGACATCGATGTGGTTGCTGATTTTGGAACGAAGGTACTCCCATATCTTGATACAGACAGCAGAATGCTGAGCACAACTAAGACAAGCATCAATTATGGGGAACGTATCCAAAGGCTAGGAAGAGTCGGAAGGCACAAGCCAGGTCACGCTCTGCGAATAGGTCACACAGAGAAGGGGTTGAGCGAAGTTCCAAGTTGTATTGCAACAGAAGCAGCTTTAAAGTGCTTCACTTATGGGCTTCCAGTGATCACCAACAACGTCTCGACAAGTATTCTTGGTAATGTAACGGTAAAGCAGGCACGAACAATGTCTGTATTTGAGATAACACCGTTCTACACAAGCCAAGTGGTGAGATATGATGGCTCCATGCATCCACAGGTGCACGCACTCTTAAAGAGATTCAAACTCAGAGACTCTGAGATTGTTTTGAATAAATTAGCCATACCTCACCGAGGAGTGAACGCTTGGCTCACAGCTAGTGAGTATGCACGACTTGGCGCGAATGTTGAAGATAGGCGT---------GACGTTCGAATTCCTTTTATGTGTCGCGACATCCCAGAAAAACTTCATCTAGACATGTGGGATGTGATTGTTAAATTCAAAGGTGATGCAGGTTTTGGTCGGCTTTCAAGCGCCAGTGCGAGCAAGGTAGCTTATACTCTACAGACGGACGTCAACTCCATACAGCGAACAGTCACTATCATAGATACACTAATCGCTGAGGAGAGAAGGAAGCAGGAATACTTCAAGACGGTAACCTCCAACTGTGTCTCTTCTTCGAACTTCTCACTGCAGAGCATAACAAATGCGATAAAATCTCGTATGATGAAAGATCACACGTGCGAGAACATATCAGTGCTTGAAGGAGCGAAGTCACAGTTACTCGAGTTTAGAAACCTGAATGCTGATCACTCGTTTGCTACAAAAACCGATGGAATATCTCGGCATTTCATGAGTGAGTATGGAGCTCTTGAGGCAGTTCACCATCAAAACACCAGCGACATGAGCAAATTCCTCAAGCTTAAGGGCAAATGGAATAAAACGCTAATCACGCGAGATGTGCTGGTACTTTGTGGAGTTCTTGGAGGTGGATTGTGGATGGTTTTTCAGCACCTGCGGTCAAAGATGTCCGAACCCGTAACCCATGAAGCGAAAGGTAAGAGGCAAAGGCAGAAACTAAAATTTCGCAATGCCCGAGACAACAAAATGGGTAGAGAAGTGTACGGAGATGATGATACCATAGAGCATTTCTTCGGTGATGCCTACACAAAGAAAGGGAAGAGCAAGGGTAGGACACGTGGTATCGGACACAAAAACAGGAAGTTCATCAACATGTATGGGTTTGATCCTGAAGATTTCTCTGCAGTTCGTTTCGTGGATCCACTCACAGGAGCGACGTTGGACGACAACCCGCTCACAGACATCACCCTTGTGCAAGAGCACTTCGGCAACATAAGAATGGACTTACTCGGGGAGGATGAGCTGGACTCAAATGAAATACGTGTGAATAAGACTATTCAAGCCTACTACATGAACAATAAAACAGGCAAGGCTTTGAAGGTGGATCTGACACCACACATACCTCTCAAGGTGTGTGCTCTTCACGCAACCATTGCTGGATTCCCAGAGCGAGAAAACGAGCTGAGGCAGACTGGAAAGGCTCAGCCCATCAACATAGACGAAGTGCCAAGAGCTAACAACGAACTCGTCCCAGTGGACCACGAGAGTAACTCCATGTTCAGAGGGTTGCGTGACTACAACCCAATATCAAACAACATTTGTCATCTCACAAATGTTTCAGATGGAGCATCAAACTCGTTATATGGAGTCGGTTTCGGACCACTCATATTAACGAACCGACACCTCTTTGAGCGGAATAACGGTGAACTCGTAATAAAATCACGACATGGTGAGTTCGTGATTAAAAACACAACTCAGCTACACTTGCTACCGATTCCAGACAGAGATCTTCTGCTAATCCGGTTACCAAAGGACGTCCCACCCTTTCCACAGAAATTGGGTTTCAGGCAACCTGAGAAAGGTGAACGAATTTGCATGGTGGGGTCCAATTTCCAAACCAAGAGCATAACGAGTATAGTCTCTGAGACTAGTACAATAATGCCAGTGGAGAACAGTCAGTTTTGGAAACACTGGATTAGCACTAAAGACGGCCAATGCGGAAGTCCAATGGTGAGCACGAAAGACGGGAAAATACTCGGATTACACAGCCTAGCGAACTTCCAGAACTCCATCAATTACTTTGCTGCTTTCCCAGATGATTTTGCCGAGAAGTATCTTCATACCATTGAAGCACACGAGTGGGTCAAGCACTGGAAGTATAACACTAGCGCCATCAGTTGGGGCTCTTTGAATATACAAGCATCGCAACCGTCCGGCTTGTTCAAAGTAAGCAAGCTAATCTCAGACCTCGACAGCACGGCAGTCTACGCACAAACCCAGCAGAATCGGTGGATGTTCGAGCAGCTCAACGGGAACCTAAAAGCGATAGCACACTGCCCTAGCCAGCTTGTGACAAAGCACACAGTTAAAGGAAAATGTCAGATGTTTGACTTGTATCTCAAGTTGCATGATGAAGCACGAGAGTATTTCCAACCGATGCTGGGCCAGTATCAAAAGAGCAAACTCAATCGAGAAGCATATGCAAAGGATCTTCTGAAATATGCAACGCCAATCGAAGCAGGAAACATCGACTGTGATCTGTTTGAAAAGACAGTTGAAATAGTCGTATCAGATCTGCGAGGTTATGGTTTCGAAACATGCAATTATGTCACTGATGAGAATGACATATTCGAAGCTCTTAACATGAAATCCGCAGTTGGAGCGTTGTATAAAGGAAAGAAGAAGGATTACTTCGCTGAGTTCACACCCGAGATGAAAGAAGAAATACTGAAACAAAGTTGTGAACGGCTCTTCCTAGGAAAGATGGGAGTGTGGAACGGCTCGCTGAAGGCAGAGTTGCGACCACTAGAAAAAGTGGAAGCAAACAAAACACGGACGTTTACTGCCGCACCACTAGACACACTGTTGGGTGGAAAAGTTTGCGTGGATGATTTCAACAACCAGTTCTATGATCACAACCTTAGAGCTCCTTGGAGCGTTGGCATGACAAAGTTTTATTGTGGTTGGGATCGCTTGTTGGAGTCGTTGCCAGATGGTTGGGTGTATTGCGATGCTGATGGCTCACAGTTCGACAGCTCGCTATCGCCATACTTGATCAACGCAGTACTCAACATCCGCTTAGGATTCATGGAAGAGTGGGACATAGGGGAGGTAATGCTGAGAAATTTGTACACCGAAATCGTGTATACCCCTATTTCTACACCAGATGGTACACTCGTCAAGAAGTTCAAAGGAAACAATAGCGGACAGCCATCGACTGTTGTGGACAACACGCTCATGGTCATATTGGCAGTCAACTATTCACTCAAGAAAAGCGGAATTCCAAGTGAGTTGCGCGACAGCATCATCAGATTCTTCGTCAACGGAGATGATTTACTGCTAAGCGTACACCCAGAGTATGAGTATATTCTTGACACTATGGCAGACAACTTTCGTGAACTGGGCCTGAAGTATACTTTCGACTCAAGAACCAGGGAAAAAGGAGACCTCTGGTTTATGTCGCACCAGGGGCACAAAAGAGAGGGAATCTGGATTCCCAAGCTCGAGCCAGAGCGAATAGTATCGATTCTAGAATGGGATCGGTCGAAAGAGCCATGCCATCGACTAGAGGCAATCTGCGCAGCGATGATTGAGTCGTGGGGATACGACAAGTTAACTCACGAGATACGCAAGTTCTACGCGTGGATGATTGAACAAGCTCCATTTAGCTCCCTAGCACAAGAAGGGAAAGCTCCTTACATAGCGGAAACAGCGCTGAGGAAGCTCTACCTTGATAAGGAACCAGCTCAAGAGGATCTCACCCATTATTTGCAAGCAATCTTTGAGGATTATGAAGATGGTGCTGAGGCTTGTGTTTATCACCAGGCAGGTGAAACGCTTGATGCAGGTTTGACAGACGAGCAAAAGCAGGCAGAGAAGGAGAAGAAGGAGAGAGAGAAGGCAGAAAAGGAACGAGAGAGGCAAAAGCAGTTGGCACTCAAGAAAGGCAAGGATGTTGCACAAGAAGAGGGAAAACGCGACAAGGAAGTAAACGCTGGAACTTCTGGAACTTTCAGTGTACCCAGACTCAAGAGTCTGACAAGCAAGATGCGCGTGCCAAGATACGAGAAAAGAGTGGCTCTAAACCTCGATCATCTAATCCTATACACGCCGGAGCAGACGGATCTATCCAACACACGTTCAACGCGAAAGCAGTTTGACACATGGTTTGAAGGTGTAATGGCTGATTACGAACTGACGGAGGACAAAATGCAAATCATTCTCAATGGTTTAATGGTCTGGTGCATTGAGAACGGAACCTCCCCGAACATAAACGGAATGTGGGTGATGATGGACGGCGACGATCAGGTGGAATTCCCGATCAAACCGCTCATTGACCACGCCAAACCCACATTTAGGCAGATAATGGCCCATTTCAGTGACGTAGCTGAAGCGTACATTGAAAAGCGTAACCAAGACCGACCATACATGCCACGATATGGTCTTCAGCGCAATTTAACCGACATGAGCTTAGCTCGATACGCATTTGATTTCTATGAAATGACTTCTAGGACTCCAATACGTGCGAGAGAGGCACACATCCAGATGAAAGCAGCAGCACTGCGTGGCGCAAATAATAATTTGTTCGGCTTGGATGGAAACGTTGGTACAACGGTAGAGAACACGGAGAGGCATACGACCGAGGACGTTAATCGGAACATGCATAACTTACTGGGCGTTAAGGGGTTG
>BAD69808
ATGGCAGCAGTTACATTCGCATCAGCTATCACCAACGCCATCACCAGCAAACCAGCACTCACCGGAATGGTGCAGTTTGGGAGTTTCCCACCAATGCCATTGCGATCCACCACCGTCACCACAGTCGCCACTTCAGTGGCGCAACCTAAACTGTACACAGTGCAGTTTGGAAGCCTTGACCCAGTAGTCGTCAAGAGTGGAGCAGGGTCCCTTGCTAAGGCAACACGCCAGCAGCCTAACGTTGAAATAGACGTTAGCCTCAGTGAAGCCGCAGCTCTGGAGGTTGCGAAACCTAGATCGAATGCCGTGTTGAGGATGCACGAGGAAGCAAACAAGGAGAGAGCACTCTTTTTGGACTGGGAGGCTAGTTTGAAGAGAAGCTCGTATGGAATTGCTGAGGACGAGAAGGTTGTAATGACAACTCATGGCGTCAGCAAGATAGTGCCCAGAAGTTCAAGGGCAATGAAGCTAAAGCGCGCAAGGGAGAGGCGTAGAGCGCAGCAACCAATTATATTAAAGTGGGAGCCCAAATTGAGCGGGATCTCAATCGGAGGAGGGCTCTCTGCGAGCGTAATCGAAGCAGAAGAGGTTCGCACAAAGTGGCCGCTTCATAAGACACCGTCAATGAAGAAGAGGACGGTGCACAGAATATGCAAGATGAACGACCAAGGAGTTGACATGTTGACACGATCCCTGGTTAAGATTTTCAAGACTAAGAGTGCCAACATTGAATACATCGGAAAGAAGTCGATTAAGGTCGATTTCATCAGAAAAGAACGAACGAAATTCGCAAGAATCCAAGTAGCACACTTACTCGGGAAGAGAGCACAGCGCGACTTGTTAACTGGAATGGAAGAAAACCATTTTATTGACATTCTCAGTAAGTACTCAGGTAACAAAACAACCATAAATCCTGGAGTAGTTTGCGCAGGTTGGAGTGGCATAGTCGTTGGAAATGGAATTCTAACCCAGAAACGAAGCAGAAGTCCATCAGAGGCCTTTGTAATTAGAGGTGAGCACGAAGGCAAGTTGTACGATGCCAGGATCAAAGTCACGAGGACAATGAGTCACAAGATTGTGCACTTTAGTGCAGCAGGAGCCAACTTCTGGAAAGGCTTCGACAGATGCTTTCTCGCATACCGTAGTGACAATCGCGAGCATACATGCTATTCAGGGCTAGATGTCACTGAGTGCGGCGAGGTGGCAGCACTGATGTGTTTGGCTATGTTCCCATGCGGAAAGATAACCTGCCCTGACTGTGTAACAGATAGTGAGCTATCCCAAGGACAAGCAAGCGGACCATCTATGAAGCACAGGTTGACACAGCTACGCGATGTCATCAAGTCAAGCTACCCACGCTTCAAGCATGCAGTGCAGATACTAGATAGGTATGAGCAATCACTGAGCAGTGCAAACGAGAACTACCAAGATTTCGCAGAAATCCAGAGCATAAGCGATGGAGTTGAAAAAGCTGCATTCCCACACGTCAACAAGCTAAACGCAATATTGATCAAAGGGGCCACAGTAACAGGAGAGGAATTCTCGCAGGCTACGAAGCACTTGCTCGAGATAGCACGATACCTGAAGAACAGAACCGAGAACATTGAGAAGGGTTCACTGAAGTCCTTTCGCAACAAGATTTCCCAGAAAGCGCACATCAACCCAACACTAATGTGTGACAACCAGCTCGATAGAAATGGAAATTTCATATGGGGTGAGAGAGGATACCATGCAAAACGATTCTTCAGCAACTACTTTGAAATAATCGATCCAAAGAAAGGCTACACCCAATACGAGACAAGAGCGGTACCAAATGGGTCACGGAAACTTGCAATCGGCAAACTAATAGTCCCAACGAACTTCGAAGTTTTAAGGGAACAGATGAAAGGCGAACCGGTAGAACCATACCCAGTAACAGTCGAGTGTGTGAGCAAGTTACAGGGTGACTTCGTCCATGCATGTTGTTGTGTCACAACAGAATCAGGCGACCCAGTCTTGTCTGAGATCAAAATGCCAACCAAACACCATCTAGTGATTGGTAACAGCGGTGATCCAAAGTACATAGATCTCCCTGAGATCGAGGAGAATAAAATGTACATAGCGAAAGAAGGTTATTGTTACATCAATATCTTCCTAGCCATGTTGGTAAATGTCAAGGAGTCGCAGGCAAAGGAGTTCACGAAAGTTGTTAGGGACAAACTAGTTGGCGAACTTGGCAAGTGGCCCACTCTGTTAGATGTAGCAACCGCTTGTTATTTCCTGAAAGTATTTTACCCAGACGTTGCTAACGCCGAATTGCCACGCATGCTAGTGGACCATAAGACAAAGATAATTCATGTCGTTGATTCATATGGGTCACTGTCAACTGGATATCATGTCCTTAAGACAAACACTGTGGAACAACTCATCAAATTCACGAGATGTAATTTGGAGTCAAGCTTGAAACACTACCGCGTTGGAGGAACAGAATGGGAGGACACTCATGGATCCAGCAACATAGATAATCCACAGTGGTGCATCAAGAGGCTCATAAAAGGAGTCTACAAACCAAAGCAACTGAAAGAAGACATGTTGGCAAACCCTTTCTTACCACTATATGCTCTACTGTCACCAGGTGTCATCCTGGCATTTTACAATAGTGGCTCTCTAGAGTACTTGATGAACCATTACATCAGGGTGGACAGCAACGTCGCCGTTTTGTTGGTCGTTTTGAAATCTCTAGCGAAGAAGGTGTCAACTAGTCAGAGTGTGTTAGCCCAGCTTCAAATCATTGAACGAAGTCTACCAGAACTCATCGAAGCAAAGGCTAATGTTAATGGGCCAGATGACGCAGCCACTCGCGCGTGTAACAGATTCATGGGCATGCTTCTGCATATGGCAGAACCAAACTGGGAGCTTGCGGATGGTGGATACACAATTCTGAGGGATCATAGCATCTCCATTTTGGAAAAAAGTTATCTACAAATCTTGGACGAAGCATGGAACGAGTTAAGTTGGTCGGAGCGCTGTGCTATAAGATACTACTCGTCAAAGCAAGCAATCTTTACACAGAAAGATTTGCCAATGAAAAGCGAAGCCGATTTAGGCGGCAGATACAGCGTGTCAGTCATGTCATCTTACGAACGGAGTAAGCAATGTATGAAAAGCGTGCACTCTAGTATAGGTAATAGATTACGTAGTAGTATGTCTTGGACTAGTAGCAAGGTGTCGAATAGTGTGTGTAGGACTATTAACTATTTAGTACCAGATGTGTTCAAGTTTATGAATGTACTCGTTTGTATCAGCTTACTAATCAAGATAACTGCCGAGGCGAATCACATCGTCACCACGCAAAGAAGGCTCAAACTAGATATCGAGGAGACAGAGCGCAGGAAAATAGAATGGGAGCTTGCATTCCACCATGCCATTCTGACGCAGAGTGCAGGTCAACACCCAACGATAGACGAGTTCAGAGCGTACATCGCCGACAAGGCACCACATCTAAGTGAGCATATCGAGCCTGAAGAAAAGGCGGTGGTTCATCAAGCGAAGAGACAATCCGAGCAAGAACTCGAGCGTATAATAGCATTTGTTGCATTGGTGCTCATGATGTTCGATGCAGAACGAAGCGACTGTGTCACAAAGATTCTCAACAAGCTTAAGGGACTAGTCGCCACTGTGGAACCTACAGTCTACCATCAGACTCTCAATGATATAGAGGATGACTTGAGTGAGAGGAACCTCTTCGTCGATTTTGAGCTTAGCAGCGATGGAGATATGCTCCAACAGCTTCCAGCCGAAAAGACATTTGCCTCATGGTGGAGTCATCAACTAAGCAGAGGATTCACAATCCCACACTACAGGACAGAAGGGAAGTTCATGACTTTCACCAGAGCAACTGCCACGGAAGTCGCGGGTAAAATAGCACACGAGAGTGACAAAGACATATTACTAATGGGAGCAGTAGGATCAGGTAAGTCAACTGGCTTGCCATATCATCTCTCCAGAAAAGGGAACGTATTACTCCTTGAGCCGACTCGGCCACTTGCAGAAAACGTACACAAGCAGTTGTCGCAGGCACCGTTCCATCAGAACACAACTCTTAGGATGCGCGGACTAACAGCATTCGGGTCGGCACCAATCTCAGTGATGACCAGTGGTTTTGCACTCAATTACTTTGCAAACAACAGAATGCGAATTGAAGAATTTGACTTTGTCATATTTGATGAATGTCACGTTCATGACGCCAATGCAATGGCGATGAGATGTTTGCTACATGAGTGTGACTATTCTGGCAAAATTATCAAAGTTTCAGCCACACCACCAGGTCGAGAAGTTGAGTTCTCCACTCAATACCCCGTGTCGATAAGCACAGAAGACACACTATCGTTTCAGGATTTTGTGAACGCACAGGGTAGTGGAAGCAATTGTGATGTGATTTCAAAAGGAGACAATATCCTCGTGTATGTAGCAAGCTACAATGAGGTAGACGCGCTTTCAAAACTTCTAATTGAAAGAGACTTCAAAGTCACGAAGGTTGATGGAAGAACGATGAAAGTTGGAAACATCGAGATCACCACAAGTGGAACACCTAGTAAGAAGCACTTCATAGTTGCAACCAACATCATAGAGAACGGTGTTACTCTAGACATCGATGTGGTTGCTGATTTTGGAACGAAGGTACTCCCATATCTTGATACAGACAGCAGAATGCTGAGCACAACTAAGACAAGCATCAATTATGGGGAACGTATCCAAAGGCTAGGAAGAGTCGGAAGGCACAAGCCAGGTCACGCTCTGCGAATAGGTCACACAGAGAAGGGGTTGAGCGAAGTTCCAAGTTGTATTGCAACAGAAGCAGCTTTAAAGTGCTTCACTTATGGGCTTCCAGTGATCACCAACAACGTCTCGACAAGTATTCTTGGTAATGTAACGGTAAAGCAGGCACGAACAATGTCTGTATTTGAGATAACACCGTTCTACACAAGCCAAGTGGTGAGATATGATGGCTCCATGCATCCACAGGTGCACGCACTCTTAAAGAGATTCAAACTCAGAGACTCTGAGATTGTTTTGAATAAATTAGCCATACCTCACCGAGGAGTGAACGCTTGGCTCACAGCTAGTGAGTATGCACGACTTGGCGCAAATGTTGAAGATAGGCGT---------GACGTTCGAATTCCTTTTATGTGTCGCGACATCCCAGAAAAACTTCATCTAGACATGTGGGATGTGATTGTTAAATTCAAAGGTGATGCAGGTTTTGGTCGGCTTTCAAGCGCCAGTGCGAGCAAGGTAGCTTATACTCTACAGACGGACGTCAACTCCATACAGCGAACAGTCACTATCATAGATACACTAATCGCTGAGGAGAGAAGGAAGCAGGAATACTTCAAGACGGTAACCTCCAACTGTGTCTCTTCTTCGAACTTCTCACTGCAGAGCATAACAAATGCGATAAAATCTCGTATGATGAAAGATCACACGTGCGAGAACATATCAGTGCTTGAAGGAGCGAAGTCACAGTTACTCGAGTTTAGAAACCTGAATGCTGATCACTCATTTGCTACAAAAACCGATGGAATATCTCGGCATTTCATGAGTGAGTATGGAGCTCTTGAGGCAGTTCACCATCAAAACACCAGCGACATGAGCAAATTCCTCAAGCTTAAGGGCAAATGGAATAAAACGCTAATCACGCGAGATGTGCTGGTACTTTGTGGAGTTCTTGGAGGTGGATTGTGGATGGTTATTCAGCACCTGCGGTCAAAGATGTCCGAACCCGTAACCCATGAAGCGAAAGGTAAGAGGCAAAGGCAGAAACTAAAATTTCGCAATGCCCGAGACAACAAAATGGGTAGAGAAGTGTACGGAGATGATGATACCATAGAGCATTTCTTCGGTGATGCCTACACAAAGAAAGGGAAGAGCAAGGGTAGGACACGTGGTATCGGACACAAAAACAGGAAGTTCATCAACATGTATGGGTTTGATCCTGAAGATTTCTCTGCAGTTCGTTTCGTGGATCCACTCACAGGAGCGACGTTGGACGACAACCCGCTCACAGACATCACCCTTGTGCAAGAGCACTTCGGCAACATAAGAATGGACTTACTCGGGGAGGATGAGCTGGACTCAAATGAAATACGTGTGAATAAGACTATTCAAGCCTACTACATGAACAATAAAACAGGCAAGGCTTTGAAGGTGGATCTGACACCACACATACCTCTCAAGGTGTGTGATCTTCACGCAACCATTGCTGGATTCCCAGAGCGAGAAAACGAGCTGAGGCAGACTGGAAAGGCTCAGCCCATCAACATAGACGAAGTGCCAAGAGCTAACAACGAACTCGTCCCAGTGGACCACGAGAGTAACTCCATGTTCAGAGGGTTGCGTGACTACAACCCAATATCAAACAACATTTGTCATCTCACAAATGTTTCAGATGGAGCATCAAACTCGTTATATGGAGTCGGTTTCGGACCACTCATATTAACGAACCGACACCTCTTTGAGCGGAATAACGGTGAACTCGTAATAAAATCACGACATGGTGAGTTCGTGATTAAAAACACAACTCAGCTACACTTGCTACCGATTCCAGACAGAGATCTTCTGCTAATCCGGTTACCAAAGGACGTCCCACCCTTTCCACAGAAATTGGGTTTCAGGCAACCTGAGAAAGGTGAACGAATTTGCATGGTGGGGTCCAATTTCCAAACCAAGAGCATAACGAGTATAGTCTCTGAGACTAGTACAATAATGCCAGTGGAGAACAGTCAGTTTTGGAAACACTGGATTAGCACTAAAGACGGCCAATGCGGAAGTCCAATGGTGAGCACGAAAGACGGGAAAATACTCGGATTACACAGCCTAGCGAACTTCCAGAACTCCATCAATTACTTTGCTGCTTTCCCAGATGATTTTGCCGAGAAGTATCTTCATACCATTGAAGCACACGAGTGGGTCAAGCACTGGAAGTATAACACTAGCGCCATCAGTTGGGGCTCTTTGAATATACAAGCATCGCAACCGTCCGGCTTGTTCAAAGTAAGCAAGCTAATCTCAGACCTCGACAGCACGGCAGTCTACGCACAAACCCAGCAGAATCGGTGGATGTTCGAGCAGCTCAACGGGAACCTAAAAGCGATAGCACACTGCCCTAGCCAGCTTGTGACAAAGCACACAGTTAAAGGAAAATGTCAGATGTTTGACTTGTATCTCAAGTTGCATGATGAAGCACGAGAGTATTTCCAACCGATGCTGGGCCAGTATCAAAAGAGCAAACTCAATCGAGAAGCATATGCAAAGGATCTTCTGAAATATGCAACGCCAATCGAAGCAGGAAACATCGACTGTGATCTGTTTGAAAAGACAGTTGAAATAGTCGTATCAGATCTGCGAGGTTATGGTTTCGAAACATGCAATTATGTCACTGATGAGAATGACATATTCGAAGCTCTTAACATGAAATCCGCAGTTGGAGCGTTGTATAAAGGAAAGAAGAAGGATTACTTCGCTGAGTTCACACCCGAGATGAAAGAAGAAATACTGAAACAAAGTTGTGAACGGCTCTTCCTAGGAAAGATGGGAGTGTGGAACGGCTCGCTGAAGGCAGAGTTGCGACCACTAGAAAAAGTGGAAGCAAACAAAACACGGACGTTTACTGCCGCACCACTAGACACACTGTTGGGTGGAAAAGTTTGCGTGGATGATTTCAACAACCAGTTCTATGATCACAACCTTAGAGCTCCTTGGAGCGTTGGCATGACAAAGTTTTATTGTGGTTGGGATCGCTTGTTGGAGTCGTTGCCAGATGGTTGGGTGTATTGCGATGCTGATGGCTCACAGTTCGACAGCTCGCTATCGCCATACTTGATCAACGCAGTACTCAACATCCGCTTAGGATTCATGGAAGAGTGGGACATAGGGGAGGTAATGCTGAGAAATTTGTACACCGAAATCGTGTATACCCCTATTTCTACACCAGATGGTACACTCGTCAAGAAGTTCAAAGGAAACAATAGCGGACAGCCATCGACTGTTGTGGACAACACGCTCATGGTCATATTGGCAGTCAACTATTCACTCAAGAAAAGCGGAATTCCAAGTGAGTTGCGCGACAGCATCATCAGATTCTTCGTCAACGGAGATGATTTACTGCTAAGCGTACACCCAGAGTATGAGTATATTCTTGACACTATGGCAGACAACTTTCGTGAACTGGGCCTGAAGTATACTTTCGACTCAAGAACCAGGGAAAAAGGAGACCTCTGGTTTATGTCGCACCAGGGGCACAAAAGAGAGGGAATCTGGATTCCCAAGCTCGAGCCAGAGCGAATAGTATCGATTCTAGAATGGGATCGGTCGAAAGAGCCATGCCATCGACTAGAGGCAATCTGCGCAGCGATGATTGAGTCGTGGGGATACGACAAGTTAACTCACGAGATACGCAAGTTCTACGCGTGGATGATTGAACAAGCTCCATTTAGCTCCCTAGCACAAGAAGGGAAAGCTCCTTACATAGCGGAAACAGCGCTGAGGAAGCTCTACCTTGATAAGGAACCAGCTCAAGAGGATCTCACCCATTATTTGCAAGCAATCTTTGAGGATTATGAAGATGGTGCTGAGGCTTGTGTTTATCACCAGGCAGGTGAAACGCTTGATGCAGGTTTGACAGACGAGCAAAAGCAGGCAGAGAAGGAGAAGAAGGAGAGAGAGAAGGCAGAAAAGGAACGAGAGAGGCAAAAGCAGTTGGCACTCAAGAAAGGCAAGGATGTTGCACAAGAAGAGGGAAAACGCGACAAGGAAGTAAACGCTGGAACCTCTGGAACTTTCAGTGTACCCAGACTCAAGAGTCTGACAAGCAAGATGCGCGTGCCAAGATACGAGAAAAGAGTGGCTCTAAACCTCGATCATCTAATCCTATACACGCCGGAGCAGACGGATCTATCCAACACACGTTCAACGCGAAAGCAGTTTGACACATGGTTTGAAGGTGTAATGGCTGATTACGAACTGACGGAGGACAAAATGCAAATCATTCTCAATGGTTTAATGGTCTGGTGCATTGAGAACGGAACCTCCCCGAACATAAACGGAATGTGGGTGATGATGGACGGCGACGATCAGGTGGAATTCCCGATCAAACCGCTCATTGACCACGCCAAACCCACATTTAGGCAGATAATGGCCCATTTCAGTGACGTAGCTGAAGCGTACATTGAAAAGCGTAACCAAGACCGACCATACATGCCACGATATGGTCTTCAGCGCAATTTAACCGACATGAGCTTAGCTCGATACGCATTTGATTTCTATGAAATGACTTCTAGGACTCCAATACGTGCGAGAGAGGCACACATCCAGATGAAAGCAGCAGCACTGCGTGGCGCAAATAATAATTTGTTCGGCTTGGATGGAAACGTTGGTACAACGGTAGAGAACACGGAGAGGCATACGACCGAGGACGTTAATCGGAACATGCATAACTTACTGGGCGTTCAGGGGTTG
>BAM99055
ATGGCAGCAATTACATTCGCATCAGCTATCACCAACGCCACCACCAGTAAACCAGCACTCACCGGAATGGTACAGTTTGGGAGTTTCCCACCAATGCCATTGCGATCCACCACCGCCACCACAGTCGCCACTTCAGTGGCGCAACCTAAACTGTACACAGTGCAGTTTGGAAGCCTTGACCCAGTAATTGTCAAGAGTGAAGCAGGGTCCTTTGCTAAGGCAACACGCCAGCAGCCTAACGTTGAAATAGACGTTAGCCTCAGTGAAGCCGCAGCTCTGGAGGTTGCGAAACCTAGATCAAACGCCGTGTTGAGGATGCACGAGGAAGCAAACAAGGAGAGAGCACTCTTTTTGGACTGGGAGACTAGTTTGAAGAGAAGCTCGTATGGAATTGCTGAGAACGAGAAAGTTGTAATGACAACTCGTGGCGTCAGCAAGATAGTGCCCAGAAGTTCAAGGGCAATGAAGCAAAAGCGCGCAAGGGAGAGGCGTAGAGCGCAGCAACCAATTATACTAAAGTGGGAGCCCAAATTGAGCGGGATCTCAATTGGAGGAGGGCTCTCCGCGAGCGCGATCGAAGTAGAAGAAGTCCGCACAAAGTGGCCGCTTCACAAGACACCGTCAATGAAGAAGAAGACGGTGCACAGAAGATGCAAGATGAATGATCAAGGAATTGACATGTTAATGCGTTCTTTGATTAAAATTTTTAAAGCGAAGAGTGCGAACATTGAGTTCATTGGAAGAAAGTCCATTAAAGTGGATTTTGTAAAGAAAGAGCAAACGAAGTTTGCCAGAATACAAGTAGTGCATTTGCTCGGAAAGCGGGCACAACGCGACTTGTTGACTGGTGCAGAAGAGAACCGCTTCATTGACACTCTAAGCACCTACTCAGGAAATAGGAAAATCATAAACCCAGGAGTGGTGTGCGCTGGTTGGAGTGGCATTGTTATCAGAAACGGCATTTTGACTCAGAAGCAGAGCAGAAGTCCTTCGCAAGCCTTTGTGATTCGAGGAGAACATGAAGGGAAGTTGTATGACGCCAGAGTTAAGGTCACAAATGTGATGAGCCATAAAATCATACACTATAGTGCGGCAGGAGCCAATTTTTGGAAAGGATTTGATAGGTGTTTCCTCGCATATCGAGGTGACAACCGTGAACACACATGTTATACGGGATTAGATGTCACCGAGTGCGGAGAAGTTGCAGCGCTAATGTGTTTAGCCATGTTCCCATGTGGAAAAATAACTTGTCCTGACTGCGTAACAGACAGCGAGTTGTCCCAAGGGCAGGCAAGTGGACCATCCATAAAACACAAGTTAGCACAACTACGTGAGGTTATCAAGTCCAGTTATCCACGGTTTAAACATGCAGTGCAAATACTCGACAGATATGAGCAGTCATTGAGCAGTGCAAATGAGAACTACCAGGACTTTGCGGAAATTCAAAGCATAAGTGATGGAACAGACAAAGCAGCGTTTCCGCACATTAACAAACTAAATGCAATATTAATTAAGGGAGCAACAGCAACTGGAGAGGAATTCTCGCAAGCAACAAAGTACTTGCTTGAGATAGCCCGGTATCTGAAGAATAGAACCGAGAATATTGAAAAGGGCTCGCTTAAATCCTTCCGCAATAAGATCTCTCAAAAGGCGCACATAAACCCAACGTTAATGTGCGACAATCAGCTCGACAAGAACGGTAACTTCGTATGGGGCGAGAGAGGTTATCACGCGAAGCGGTTCTTTAGTAACTACTTCGAGATAATCGATCCAAAGAAAGGCTACACTCAATACGAGACGAGAATAGTGCCAAATGGGTCACGAAAGCTCGCAATTGGCAAACTCATAGTCCCAACGAATTTCGAAGTCCTGAGGGAGCAGATGAAAGGCGAACCCATAGAACCACATCCAATCACAGTTGAGTGCGTTAGCAAGCTACAGGGCGACTTCGTTCATGCGTGCTGTTGTGTTACAACAGAGTCAGGCGACCCAGTCTTGTCTGAAATTAAAATGCCAACTAAGCACCACCTGGTAATTGGTAATAGCGGCGACCCAAAGTACATCGATCTCCCTGAAATTGAGGAAAACAAGATGTACATAGCGAAAGAAGGTTATTGCTACATTAATATCTTCTTAGCTATGCTAGTTAATGTTAAAGAGTCGCAAGCAAAAGAATTCACAAAAGTAGTCAGAGACAAACTGGTTGGAGAACTTGGCAAATGGCCCACTTTGTTGGATGTAGCGACTGCTTGTTACTTCCTAAAAGTGTTCTACCCTGACGTCGCCAACGCTGAATTGCCACGCATGCTAGTGGATCACAAGACGAAGATTATCCACGTAGTCGACTCATATGGGTCACTGTCAACAGGATACCACATCCTTAAGACAAACACCGTGGAACAACTTATCAAATTCACTAGGTGCAATTTAGAATCAAGTTTGAAGCACTATCGTGTTGGAGGCACCGCATGGGAAGAAGCCCATGGGTTCAATAACATAGACGATCCGCAATGGTGCATTAAAAGGCTCATTCAAGGAGTGTACAGGCCAAAGAAGTTGAGGGAAGACATGCTGACAAACCCTTTTCTGCCACTGTACGCTTTGTTATCACCAGGAGTGATTCTAGCATTCTATAACAGTGGCTCACTGGAGTACCTCATGAACCACTACATTAGAGCAGATAGCAACGTAGCTGTCCTGTTAGTGGTGCTTAAATCTCTAGCAAAGAAAGTATCAACTAGCCAGAGTGTGTTAGCTCAACTCCAAATAATCGAGCGAAGTCTACCGGAACTCGTGGAAGCAAGGGCTAATATAACCGGACCAGATGAAGCAGCCTCCCAGGCATGCAATAGATTCCTGGGTATGCTCATCCATATGGCAGAACCAAATAATGAACTAGCAGATGGCGGGTATACAATCCTGAGGGATCATAGTATCTCCATCTTGGAAAAAAGTTATCTGCAAATCTTGGACGAAGCATGGAGCGAATTAAGCTGGTCGGAGCGTTGTGCTATAAAATACTACTCGTCAAAGCAAGCAATCTTTTCACAGAAAGATTTGCAAATGCGAAGCGACGTCGATTTAGGCGGCAGATACAGCGAGTCAGTCATGTCCTCCTACGAGTGGGGTAAACAACGCGTGAAAAGCGTGTATTCTAATGCATGTAATAAAGTACGTAGTAGTGTATCTTGGACTAGTAGTAAAGTTTCAAGTAGTGTTTGTAGAACAATCAACTATTTAGTGCCGGATGTGTTCAAATTCATTAATGTATTAGTTTGCATTAGTTTATTAGTCACAATAGCTGCTGAAGCGAATCGTATTGTCACCACACAGAGGAGACTCAAACTGGATATCGAGGAAACAGAGCGCAAGAAGATTGAATGGGAACTCGCATTCCATCATGCTATTCTAACGCAAAGTGCAGGGCAGCACCCAACACTAGATGAGTTCACAGCATATATTGGTGAGAAAGCACCTCATCTTAGTGAGCATATTGAACCTGAGGAGAAGGCAGTAGTGCACCAAGCGAAAAGACAATCTGAGCAGGAACTCGAACGAGTGATAGCTTTTATCGCCTTGGTTCTCATGATGTTTGACGCAGAACGCAGTGATTGTGTCACGAAGATCCTCAACAAGCTGAAGGGGTTAGTGTCAACTGTGGAACCTACAGTTTACCATCAAACACTTAATGATATCGAAGATGACTTGAGTGAGAGGAATCTCTTTGTCGACTTTGAACTTAGTAATGATGGTGAAATTCTCCAGCAGCTCCCAGCTGAAAAAACGTTTGCCTCATGGTGGAATCATCAATTAAGTAGAGGATTCACAATCCCGCACTACAGAACAGAAGGAAAGTTTATGACCTTCACCAGGGCAACCGCCACAGAAGTCGCGGGCAAGATAGCACATGAGAGTGATAGAGACATACTCCTCATGGGGGCGGTGGGATCAGGCAAATCAACTGGTTTACCGTATCACCTTTCCAGAAAGGGGAATGTATTGCTTCTCGAACCCACTCGACCACTCGCAGAAAACGTGCACAAGCAATTGTCGCAGGCACCATTTCATCAGAACACGACTCTTCGAATGCGTGGATTGACATCGTTTGGATCGGCACCGATCTCGGTGATGACTAGTGGTTTCGCACTTAACTATTTCGCAAACAATCGAACGAGGATTGAAGAATTTGACTTTGTCATATTCGATGAATGTCATGTTCACGACGCTAATGCAATGGCGATGAGATGTTTGCTACATGAGTGCGACTACTCCGGCAAGGTTATAAAGGTCTCCGCTACGCCACCAGGTCGCGAAGTTGAATTCTCCACTCAATATCCTGTGACAATTAGCACAGAAGACACATTGTCATTTCAAGACTTTGTGAATGCACAGGGTAGCGGAAGTAACTGCGACGTAATCTCAAAAGGAGACAACATCCTCGTATACGTGGCAAGCTACAACGAGGTGGACACACTTTCAAAGCTTCTAATCGAGCGTGATTTCAAAGTTACGAAAGTTGACGGAAGAACAATGAAAGTTGGCAATATTGAAATCACCACGAGCGGGACACCTAGTAGGAAACACTTCATAGTTGCGACCAACATTATTGAGAACGGGGTCACCCTGGACATTGATGTTGTTGCCGACTTTGGAACAAAAGTACTCCCGTATCTTGACACGGATAATAGAATGCTTAGTACAACGAAAACAAGCATTAATTATGGGGAGCGAATCCAAAGGCTAGGGAGAGTTGGAAGACACAAGCCAGGCCACGCTCTGAGAATTGGCCACACAGAGAAAGGGTTGAGTGAAGTTCCAAGCTGCATTGCAACAGAAGCAGCCCTTAAGTGTTTTACGTATGGACTTCCAGTTATAACCAACAACGTGTCTACAAGCATTCTAGGCAATGTAACGGTGAAACAGGCACGAACAATGTCTGTGTTTGAAATAACACCGTTCTACACAAGCCAAGTGGTGAGATATGATGGCTCGATGCATCCTCAGGTCCATGCGCTTTTGAAGAGGTTCAAGCTCAGAGATTCTGAAATTGTCTTGAACAAATTAGCAATACCTAACCGAGGAGTAAATGCTTGGCTCACAGCTAGTGAATATGCACGACTTGGTGCAAACGTTGAGGACAGGCGT---------GACGTACGAATCCCTTTCATGTGTCGAGACATCCCAGAAAAACTCCATCTAGAGATGTGGGACGTGATTGTCAAGTTCAAAGGCGATGCAGGTTTCGGGCGACTTTCAAGCGCCAGCGCAAGCAAGGTAGCTTACACCTTGCAAACAGACGTCAACTCCATCCAGCGAACAGTCACTATTATAGATACACTAATCGCTGAGGAGAGAAGGAAGCAAGAGTACTTCAAAACAGTAACCTCTAACTGTGTCTCTTCTTCAAACTTCTCACTACAGAGCATCACGAATGCCATAAAATCTCGCATAATGAAAGATCACACGTGCGAGAATATATCAGTGCTTGAAGGAGCAAAGTCACAGTTACTCGAGTTCAGAAACTTAAACGCTGATCACTCGTTTACTACTAAGTCTGACGGGATTTCTCGCCATTTTATGAGTGAATATGGAGCACTCGAGGCAGTTCACCATCAAAACACCAACGACATGAGCAAGTTCTTAAAGCTGAAGGGCAAATGGAACAAAACGCTTATCACGCGTGACGTGTTAGTGATTTGTGGAGTTCTTGGAGGTGGGATATGGATGATCATCCAACACCTGCGTGCGAAGATCTCCGAACCCGTGACCCACGAGGCAAAAGGCAAGAGGCAGAGACAGAAGTTGAAGTTTCGCAATGCCCGTGACAACAAAATGGGCAGGGAGTTTTACGGAGAAGACGACGCTATTGAACACTTCTTTGGAGATGCCTACACAAAGAAGGGAAAGGGTAAAGGCAGAACTCGTGGCCTCGGTCATAAAAACAGGAAATTCATCAATATGTATGGATTCGATCCTGAAGACTTCTCTGCAGTTAGATTCGTAGATCCACTCACAGGGGCAACGATAGATGAAAGTCCAATCATGGACATAGCCCTCGTGCAGGAACATTTCGGAAAAATACGGATGGATTTACTTGGAGAAGACGAACTGGAGCCCGATGAGTTGCGAATGAATAAGACGATTCAGGCTTACTACATGAATAACAAAACAGGTAAAGCTCTGAAAGTGGATTTGACACCACACATACCACTAAAGGTATGTGACCTTCATGCAACAATTGCTGGTTTCCCGGAACGAGAACACGAACTGAGGCAAACTGGAAAAGCTCAGCCTATGGACTTAAGTGAAGTACCTAAAGCTAACGCTGAGCTAATTCCAGTTGACCATGAAAGTAGCTCCATGTTTAGAGGGTTGCGCGACTACAACCCAATATCCAATAACATTTGTCATCTTACAAATGTGTCAGATGGAGCATCAAATTCGTTGTATGGGGTTGGTTTTGGACCACTCATATTAACGAACCGGCATCTCTTTGAAAGGAATAATGGTGAACTCGTGATAAAGTCAAGACATGGTGAGTTTTTGATTAAGAACACGACTCAGCTACACTTGCTACCGATTCCGGACAGGGACCTTCTGCTAATCCGACTACCTAAAGACATTCCACCCTTTCCGCAGAAACTGGGATTTAGACAACCTGAGAAGGGTGAGAGGATCTGTATGGTGGGTTCCAACTTCCAAACAAAGAGCATAACGAGTGTGGTTTCTGAGACTAGCACAATAATGCCGGTGGAGAATAGCCAATTTTGGAAGCACTGGATTAGCACCAAGGATGGCCAATGTGGAAGCCCGATGGTGAGCACAAAGGATGGAAAAATACTTGGGCTACACAGCCTGGCAAATTTCCAAAACTCCATCAACTACTTTGCTGCCTTCCCAGATGATTTTGCTGAGAAGTACCTCTACACCATTGAGGCACACGAATGGGTCAAGCATTGGAAGTATAACACCAGCGCAATTAGTTGGGGCTCCCTAAATATACAAGCATCGCAGCCAGCGGGCTTATTTAAAGTGAGCAAACTGATTTCAGACCTTGACAGTACAGCGGTTTATGCGCAAACACAGCAGAATCGATGGATGTATGAACAGCTGAATGGGAACTTGAAGGCAATAGCACATTGCCCTAGCCAACTTGTGACGAAGCACACGGTTAAAGGGAAGTGCCAGATGTTCGACTTGTACCTCAAGTTGCATGATGAAGCGCGAGAATACTTCCAGCCAATGTTAGGGCAGTACCAGAAGAGTAGACTCAATCGAGAGGCATACGCAAAGGATCTTCTCAAATATGCAACGCCAATCGAAGCGGGAAATATTGATTGTGATCTGTTTGAAAAGACAGTTGAGACAGTCATATCAGACTTGCGAGGTTATGGTTTTGAGACGTGTAATTACGTCACTGATGAGACCGACATATTCGAAGCCCTGAATATGAAATCCGCAGTCGGAGCGTTGTATAAAGGCAAGAAGAAAGATTATTTTGCTGAGTTCACGCCCGAGATGAAAGAAGAAATACTCAAACAGAGTTGTGAGCGCCTCTTTCTTGGGAAGATGGGAGTCTGGAATGGCTCATTAAAGGCAGAATTGCGACCACTAGAGAAAGTGGAAGCAAACAAAACACGGACGTTTACAGCCGCGCCACTAGATACACTGTTAGGTGGGAAAGTCTGTGTGGATGACTTCAACAATCAGTTCTATGACCACAACCTTAGAGCTCCGTGGAGCGTAGGTATGACAAAGTTCTATTGTGGTTGGGATCGCTTGCTAGAGTCACTACCAGATGGTTGGATTTACTGCGATGCTGATGGGTCACAATTCGATAGTTCACTATCGCCATACTTGATTAACGCAGTGCTCAACATCCGCTTGGAATTTATGGAAGAGTGGGACATAGGGGAAGTAATGCTAAGAAACCTGTATACCGAGATTGTGTATACCCCTATCTCAACGCCAGATGGCACACTCGTCAAGAAGTTTAAAGGGAACAATAGCGGACAACCATCAACAGTCGTGGACAACACGCTCATGGTTATATTAGCAGTCAACTACTCACTCAGGAAAAGTGGAATTCCAAATGAATTGCGTGATAGCCTCATCAGGTTTTTCGTCAATGGAGATGACTTGCTGCTAGGCGTACATCCAAAGTACGAGTATGTCCTTGACACGATGGCGGATAATTTCCGTGAACTGGGCTTGAAGTATACCTTCGATTCAAGAACTAGAGAAAAAGGTGACCTTTGGTTTATGTCGCATCAAGGACACAAAAGAGAAGGGATCTGGATCCCCAAGCTGGAACCAGAGCGAATAGTATCGATCCTAGAGTGGGATCGATCAAAAGAGCCATGCCACCGACTTGAGGCAATCTGCGCAGCAATGATTGAATCGTGGGGATACGATAAGTTGACCCATGAAATACGCAAGTTTTATGCATGGATGATCGAACAGGCTCCATATAGCTCTTTAGCACAAGAGGGAAAAGCTCCTTACATAGCGGAAACGGCACTAAGGAAACTTTACCTTGACAAAGAACCAGCTCAAGAAGATCTTACTCAATACTTACAAGCAATCTTCGAAGATTACGAAGATGGTGCTGAAGTGTGTGTTTATCACCAGGCAGGTGAGACGCTTGATGCCGGTCTAACAGAAGAGCAGAAGCAGGCTGAAAAGGAGAGAAAGGAGAGAGAGAGATCAGAGAAAGAGCGAGAAAAGCAAAGGCAGCTAGCGCTTAAGAAAGGCAAAAACGCAGCACAAGAAGAGGGCGAACGTGACAATGAAGTAAACGCCGGAACTTCCGGGACTTTCAGCGTGCCTAGACTCAAAAGTCTTACAAGCAAAATGCGGGTGCCAAAGTATGAGAAAAGAGTTGCTCTCAACCTCGATCATTTGATCTTGTACACGCCGGAGCAGACAGATTTATCCAACACGCGTTCAACGCGGAAGCAGTTTGACACTTGGTTTGAAGGTGTCATGGCTGACTATGAGCTAACGGAGGATAAAATGCAAATAATTCTCAATGGTTTAATGGTCTGGTGCATTGAGAATGGAACCTCCCCGAACATAAACGGAATGTGGGTGATGATGGACGGAGACGATCAGGTGGAATTCCCGATCAAGCCGCTCATTGACCACGCCAAACCCACATTTAGGCAAATAATGGCCCATTTCAGTGACGTAGCTGAAGCGTACATTGAAAAGCGTAACCAGGACCGACCATACATGCCACGATATGGTCTTCAGCGCAATTTAACCGACATGAGCTTAGCTCGTTACGCGTTTGATTTCTACGAAATGACTTCTAGAACTCCAATACGTGCGAGAGAGGCACACATCCAGATGAAAGCAGCAGCACTGCGTGGCGCAAATAATAATTTGTTCGGCTTGGATGGCAACGTCGGCACAACGGTAGAGAACACGGAAAGGCATACGACCGAAGACGTTAATCGGAACATGCATAACTTACTTGGCGTTAAGGGGTTA
>BAM99054
ATGGCAGCAGTTACATTCGCATCAGCTATCACCAACGCCATCACCAACAAACCAGCACTCACCGGAATGGTACAGTTTGGGAGTTTCCCATCAGTGCCATTGCGGTCCACCACCGTCACCACAGTCGCCACTTCAGTGGCGCAACCTAAACTGTACACAGTACAGTTTGGAAGCCTCAACCCAGTAGTTGTCAAGAGTGGAGCGGGGTCCTTTGCTAAGGTAACACGCCAACAGCCTAACGTTGAAATAGACGTTAGCCTCAGTGAAGCCGCAGCTCTGGAGGTTGCGAAACCTAGATCAAATGCCGTGTTGAGGATGCACGAGGAAGCAAACAAGGAGAGAGCACTCTTTTTGGACTGGGAGGCTAGTTTGAAGAGAAGCTCGTATGGAATTGCTGAGAACGAGAAAGTTGTGATGACAACTCGTGGCGTCAGCAAGATAGTGCCCAGAAGTTCGAGGGCAATGAAGCAAAAGCGCGCAAGGGAGAGGCGTAGAGCGCAGCAACCAATTATACTAAAGTGGGAGCCCAAATTGAGCGCGACTTCAATCGGAGGAGGGCTCCCTGCGAGCGCGATTGAAGCAGAAGAGGTTCGCACAAAGTGGCCGCTTCATAAGACACCGTCAATGAAGAAGAGGACGGTGCACAGAATATGCAGGATGAATGACCAAGGAGTTGACATGTTGACACGATCCCTGGTTAAAATTTTCAAGACTAAGAGTGCTAACATTGAGTACATCGGAAAGAAGTTGATTAAGATCGATTTCATCAGGAAAGAACGAACGAAATTCGCAAGAATTCAAGTGGCACACCTGCTCGGGAAGAGAGCACAGCGCGACTTATCAACTGGAACGGAAGAAAACCATTTTATTGACATTCTTAGCGGGTACTCAGGTAATAAAACAACCATAAATCCAGGAGTAGTTTGTGCAGGTTGGAGTGGCATAGTCGTTAGAAATGGAATTCTAACCCAGAAACGGAGCAGAAGTCCATCAAAGGCCTTTGTAATTAGAGGTGAGCACGAAGGCAAGTTGTACGATGCCAGGATCAAAGTCACGAGGACAATGAGTCACAAGATTGTGCACTTTAGTGCAGCAGGAGCCAACTTCTGGAAAGGCTTTGATAGATGCTTTCTCGCATACCGTAGTGATAATCGCGAGCATACGTGCTATTCAGGGCTGGATGTTACAGAGTGCGGTGAGGTGGCAGCACTGATGTGTTTAGCTATGTTCCCATGCGGAAAGATAACCTGCCCTGACTGTGTAACAGATAGTGAGCTATCCCAAGGACAAGCAAGCGGACCATCTATGAAGCACAGGTTGACGCAGCTGCGCGATGTCATTAAGTCAAGCTACCCACGCTTCAAGCATGCAGTGCAGATACTAGATAGGTATGAGCAGTCACTGAGCAGTGAGAACGAGAACTACCAAGATTTCGCAGAAATCCAGAGTATAAGCGATGGAGTTGAGAAAGCTGCATTCCCACACGTCAACAAACTAAATGCAATATTGATCAAAGGGGCCACAGCGACAGGGGAAGAATTCTCACAGGCTACGAAGCATTTGCTCGAGATAGCACGATACCTGAAGAACAGAACTGAGAACATCGAGAAGGGTTCACTGAAGTCCTTTCGCAACAAGATTTCCCAGAAAGCGCACATCAACCCAACACTAATGTGCGACAACCAGCTTGATAGAAATGGAAATTTCATATGGGGTGAGAGAGGATACCATGCAAAACGATTCTTCAGCAACTACTTTGAGATAATCGATCCAAAGAAAGGCTACACCCAATACGAAACAAGAGTGGTACCAAATGGGTCACGGAAACTTGCAATCGGCAAACTAATAGTCCCAACGAACTTTGAAGTTCTAAGGGAGCAGATGAGAGGCGAACCAGTAGAACCGTACCCAGTAACAGTCGAATGTGTGAGTAAACTACAGGGTGACTTCGTCCACGCATGTTGTTGTGTCACAACAGAATCAGGCGACCCAGTCTTGTCTGAGATCAAAATGCCAACTAAACACCACCTAGTGATTGGTAACAGCGGCGATCCAAAGTACATAGATCTCCCCGAGATCGAGGAGAATAAAATGTACATAGCGAAAGAGGGTTATTGTTACATCAACATCTTCCTAGCTATGTTGGTAAATGTCAAGGAGTCGCAGGCAAAGGAGTTCACGAAAGTTGTTAGGGACAAACTAGTCGGCGAACTTGGCAAGTGGCCCACTCTACTAGATGTAGCAACCGCCTGTTATTTCCTGAAAGTATTTTACCCAGACGTTGCTAACGCCGAATTGCCACGCATGTTAGTGGACCACAAGACAAAGATAATTCATGTCGTTGATTCATATGGGTCACTGTCAACTGGATATCACGTCCTTAAGACAAACACTGTGGAACAACTCATTAAATTCACGAGATGCAACTTGGAGTCAAGCTTGAAACACTACCGCGTCGGAGGAACAGAGTGGGAGGACACTCATGGAGCCAGCAACATAGATGATCCGCAGTGGTGCATCAAGAGGCTCATAAAAGGAGTTTACAGACCAAAGCAACTGAAAGAAGACATGTTGGCGAACCCTTTCTTACCACTATATGCCCTATTGTCACCAGGCGTCATCCTGGCATTCTACAATAGTGGCTCTCTAGAGTACTTGATGAACCATTACATTAGGGTAGACAGCAACGTCGCCGTTTTGTTGGTCGTTTTGAAATCTTTAGCGCAGAAGGTATCAACTAGCCAGAGTGTGTTAGCCCAACTCCAAATCATTGAACGAAGTCTGCCTGAACTTGTTGAAGCAAAGGCTAATGTTAATGGGTCAGATAACGCAGCCTCGCGCGCGTGTAACAGATTCATGGGCATGCTTTTGCACATGGCAGAACCAAATTGGGAGCTCGCGGATGGTGGATACACAGTTCTGAGAGATCATAGTATCTCCATTCTTGAAAAAAGTTATCTACAAATCTTGGACGAAGCATGGAACGAGTTAAGCTGGTCGGAGCGCTGTGCTATAAGATACTACTCGTCAAAGCAAGCAATTTTTACACAGAAAGATTTGCCAATGAAAAGCGACGTCGATTTAGGCGGCAGATACAGCGTGTCAGTCATGTCATCTTACGAATGGAGTAAGCAATGCATGAAAAGTGTATACTCTAGTGTAGGCAGTAGATTACGTAATAGTGTGTCTTGGACTGGTAGCAAGGTATCGAATAGTGTGTGTAAGACTATAAATTATTTAGTACCGGATGTGTTCAAATTTGTGAATGTGCTTGTTTGTATCAGCTTATTAATCACAATGGCTGCTGAGGCGAATCGCATCGTCACCACGCAAAAGAGACTCAAACTGGATGTCGAGGAGACAGAGCGCAGGAAAGTAGAATGGGAGCTTGCATTCCATCACGCCATTCTAACACAGAGTGCAGGTCAACACCCAACGATAGATGAGTTCAGAACATACATTGCTGACAAAGCACCACACCTAAGTGAGCATATCGAGCCTGAAGAAAAGGTGGTAGTTCATCAAGCGAAGAGACAATCCGAGCAAGAACTCGAGCGCATAATAGCATTTGTCGCATTGGTACTCATGATGTTTGACGCAGAACGAAGCGACTGTGTCACAAAGATTCTCAACAAGCTTAAGGGACTAGTTGCCACTGTTGAACCTACAGTTTACCATCAGACTCTCAATGATATAGAGGATGACTTGAGTGAGAGGAACCTCTTCGTCGACTTCGAGCTTAGCAGCGACGGCGATATGCTCCAACAGCTTCCAGCTGAAAAGACATTTGCCTCATGGTGGAGTCATCAACTAAGCAGAGGATTCACAATCCCACACTACAGGACAGAAGGGAAGTTCATGACTTTTACCAGAGCAACTGCCACGGAAGTCGCGAGTAAAATAGCACACGAAAGTGACAGAGACATATTGCTAATGGGAGCAGTAGGATCAGGTAAGTCAACTGGCTTGCCATATCATCTCTCCAGAAAAGGGAACGTATTGCTCCTTGAGCCGACTCGGCCACTTGCAGAAAACGTACACAAGCAGTTGTCGCAGGCACCATTCCATCAGAACACAACTCTTAGGATGCGCGGACTAACATCATTCGGGTCGGCGCCAATCTCAGTAATGACCAGTGGCTTTGCACTCAATTATTTTGCAAACAACAGAATGCGGATTGAAGAATTTGACTTCGTCATATTTGATGAATGTCATGTTCATGACGCTAATGCAATGGCGATGAGATGTTTGCTACATGAGTGTGACTATTCTGGCAAAATTATCAAAGTTTCAGCCACACCACCAGGTCGAGAAGTTGAGTTCTCCACTCAATACCCCGTATCAATAAGCACAGAAGACACACTATCGTTTCAGGATTTTGTGAATGCACAGGGTAGTGGAAGCAATTGTGATGTGATTTCAAAAGGAGACAACATCCTTGTGTATGTAGCAAGCTACAATGAGGTAGACGCGCTTTCAAAACTTCTAGTTGAAAGAGACTTCAAAGTCACGAAGGTTGACGGAAGGACGATGAAAGTTGGAAACATCGAGATCACCACAAGTGGAACACCTAATAAGAAGCACTTTATAGTTGCAACCAATATCATTGAGAACGGTGTTACTCTAGACATCGATGTGGTTGCTGATTTTGGAACGAAAGTACTCCCATACCTTGATACAGACAATAGAATGCTTAGCACAACAAAGACAAGCATTAACTATGGGGAGCGTATCCAAAGACTAGGAAGAGTCGGACGGCACAAGCCAGGTCACGCTCTGCGGATAGGTCACACAGAGAAGGGGTTGAGCGAAGTTCCAAGTTGTATTGCAACAGAAGCAGCTTTGAAGTGCTTCACTTATGGGCTTCCAGTGATCACCAACAACGTCTCGACAAGCATTCTTGGTAACGTAACGGTGAAGCAGGCACGGACAATGTCTGTGTTTGAGATAACACCGTTTTACACAAGCCAAGTGGTGAGATATGATGGCTCCATGCACCCACAGGTGCACGCACTTTTAAAGAGATTCAAACTCAGAGATTCTGAGATTGTTTTGAATAAATTAGCCATACCTCACCGAGGAGTGAACGCTTGGCTCACAGCTAGTGAGTATGCACGACTTGGCGCAAATGTTGAAGATAGGCGT---------GACGTTCGAATCCCTTTTATGTGTCGCGATATCCCAGAAAAACTTCATCTAGACATGTGGGATGTGATTGTCAAATTCAAAGGTGACGCGGGTTTTGGCCGGCTTTCAAGCGCCAGTGCAAGCAAGGTAGCTTATACTTTACAGACGGACGTAAACTCCATACAGCGAACAGTCACTATCATAGATACACTAATCGCTGAGGAGAGAAGAAAGCAGGAATACTTCAAGACGGTAACCTCCAACTGTGTTTCTTCTTCGAACTTTTCACTGCAGAGTATAACAAATGCGATAAAATCTCGTATGATGACAGATCACACGTACGAAAACATATCAGTGCTTGAAGGAGCGAAGTCACAGTTACTCGAGTTTAGAAACCTGAATGTTGATCACTCATTTGCCACCAAAACCGATGGAATATCTCGGCATTTTATGAGTGAGTTTGGAGCTCTTGAGGCAGTTCACCATCAAAACACCAGCGACATGAGCAAATTCCTCAAGCTTAAGGGCAAATGGAACAAAACGCTAATCACACGAGATGTGTTGGTGCTGTGTGGAGTTCTTGGAGGTGGATTGTGGATGGTTATTCAACACTTGCAGTCAAAGATTTCCGAACCTGTAACCCACGAAGCGAAAGGCAAGAGGCAAAGACAGAAACTAAAGTTTCGCAATGCCCGAGACAGCAAAATGGGTAGAGAAGTGTACGGAGATGATGATACCATAGAGCATTTCTTTGGTGATGCCTACACAAAGAAAGGGAAGAGCAAGGGCAGGACACGTGGTATCGGACACAAAAACAGGAAGTTCATCAACATGTATGGGTTTGACCCTGAAGATTTCTCTGCAGTTCGTTTCGTGGACCCACTCACAGGAGCGACGTTGGATGACAACCCGCTCACAGACATCACTCTTGTGCAAGAGCACTTTGGCAACATAAGAATGGACTTGCTCGAGGAGGATGAACTGGATCCAAGTCAAATACGTATGAATAAGACAATTCAGGCCTACTACATGAACAATAAAACAGGCAAGGCTTTGAAGGTGGATCTGACACCACACATACCTCTCAAGGTGTGTGATCTCCACGCAACCATTGCTGGATTCCCAGAGCGAGAAAACGAACTGAGGCAGACTGGAAAGGCTCAGCCCATTAATATAGACGAAGTGCCAAGAGCTAATAATGAATTCGTCCCAGTGGACCACGAGAGCAACTCCATGTTCAGAGGGTTGCGTGACTACAACCCAATATCAAACAACATTTGTCATCTCACAAATGTTTCAGATGGAGCATCAAACTCGTTATATGGAGTCGGTTTCGGACCACTCATATTAACGAACCGACACCTCTTCGAGCGGAATAACGGTGAACTCGTAATAAAATCACGACACGGTGAGTTCGTAATTAAAAACACAACCCAGCTACACTTGCTACCGATTCCAGACAGAGATCTCCTGCTAATCCGGTTACCAAAGGACATCCCACCCTTTCCACAGAAATTGGGTTTCAGGCAACCTGAGAAAGGTGAACGAATTTGCATGGTGGGGTCCAATTTCCAAACCAAGAGCATAACGAGTATAGTCTCTGAGACTAGCACAATAATGCCAGTGGAAAACAGTCAGTTTTGGAAACACTGGATTAGCACGAAAGACGGCCAATGCGGAAGTCCAATGGTGAGCACTAAAGATGGGAAAATACTTGGATTACACAGCCTAGCAAACTTCCAAAACTCCATCAATTACTTTGCTGCCTTCCCAGATGATTTTGCCGAGAAGTACCTTCATACCATTGAAGCACACGAGTGGGTCAAGCATTGGAAGTACAACACTAGTGCCATCAGTTGGGGCTCTTTGAATATACAAGCATCGCAACCGTCAGGCTTGTTTAAAGTAAGCAAGTTAATCTCAGACCTTGACAGCACGGCAGTCTACGCACAAACCCAGCAGGATCGGTGGATGTTCAAACAGCTCAATGGGAACTTGAAAGCGATAGCACACTGCCCTAGCCAGCTTGTGACAAAGCACACAGTTAAAGGAAAGTGTCAGATGTTTGACTTGTATCTCAAGTTGCATGATGAAGCACGAGAGTATTTCCAACCGATGCTGGGCCAGTATCAAAAGAGCAAACTCAATCGAGAAGCATATGCAAAGGATCTTCTGAAATATGCAACGCCAATCGAAGCAGGAAACATCGACTGTGATCTGTTTGAAAAGACAGTTGAAATAGTTGTATCAGATCTGCGAGGTTATGGTTTCGAAACATGCAATTATGTCACTGATGAGAATGACATATTCGAAGCTCTTAACATGAAATCCGCAGTTGGAGCGTTGTATAAAGGAAAGAAGAAGGATTACTTCGCTGAGTTCACACCCAAAATGAAAGAAGAAATACTGAAACAAAGTTGTGAACGGCTCTTCTTAGGAAAGATGGGAGTGTGGAACGGCTCGCTGAAGGCAGAGTTACGACCACTAGAAAAAGTGGAAGCAAACAAAACACGGACATTTACTGCCGCACCACTAGACACACTATTGGGTGGAAAGGTTTGCGTGGATGATTTCAACAACCAGTTCTATGATCACAACCTTAGAGCTCCTTGGAGCGTTGGCATGACAAAGTTTTATTGTGGTTGGAATCGCTTGTTGGAGTCGTTGCCAGATGGTTGGGTGTATTGCGATGCTGATGGTTCACAGTTTGACAGCTCGCTATCACCATACTTGATCAATGCAGTACTCAACGTCCGCTTAAGATTCATGGAAGAGTGGGACGTAGGGGAGGTAATGCTGAGAAATTTGTACACCGAAATCGTGTACACCCCCATCTCTACACCAGATGGTACACTCGTCAAGAAATTCAAAGGGAACAATAGTGGACAGCCATCGACTGTTGTAGACAACACGCTCATGGTCATACTGGCAGTCAATTATTCACTCAAGAAAAGTGGAATTCCAGGTGAGTTGCGCGACAGCATCATCAGATTCTTCGTCAACGGAGATGATCTACTGCTAAGCGTACACCCAGAGTATGAGTATATCTTTAACACCATGGCAGACAACTTTCGTGAACTGGGCCTGAAGTACACTTTCGACTCAAGGACCAGGGAAAAAGGAGACCTCTGGTTCATGTCACACCAAGGGCATAAAAGAGAGGGAATCTGGATTCCCAAGCTCGAGCCAGAGCGAATAGTATCGATTCTAGAGTGGGATCGGTCGAAAGAGCCATGCCATCGACTAGAGGCAATCTGCGCAGCGATGATTGAGTCGTGGGGTTACGACAAGCTAACTCACGAGATACGAAAGTTTTACGCGTGGATGATTGAGCAAGCTCCGTTTAGCTCCCTAGCACAAGAAGGGAAAGCTCCTTACATAGCGGAAACGGCGTTGAGGAAGCTCTACCTTGATAAGGAGCCAGCTCAAGAGGATCTCACCCATTATTTGCAGGCAATCTTTGAGGATTATGAGGATGGTGCTGAGGCTTGTGTTTATCACCAGGCAGGTGAGACGCTTGATGCAGGTTTGACAGACGAGCAAAAGCAGGCGGAGAAGGAGAAGAAGGAGAGAGAGAAGGCAGAAAAGGAACGAGAGAGGCAGAAGCAGTTGGCACTCAAGAAAGGCAAGGATGTTGCACAAGAAGAGGGAAAACGCGACAAGGAAGTGAACGCTGGAACCTCTGGGACTTTCAGTGTACCCAGACTTAAGAGTTTGACAAGCAAGATGCGCGTGCCAAGATACGAGCAAAGAGTGGCTCTTAACCTCGATCATCTAATTCTATACACACCGGAGCAGACGGATCTATCCAACACACGTTCAACGCGAAAGCAGTTTGACACATGGTTTGAAGGTGTAATGGCTGATTACGAACTGACGGAGGACAAAATGCAAATCATTCTCAATGGTTTAATGGTCTGGTGCATTGAGAACGGAACCTCCCCGAACATAAACGGAATGTGGGTGATGATGGACGGCGATGATCAGGTGGAATTCCCGATCAAACCGCTCATTGACCACGCCAAACCCACATTTAGGCAGATAATGGCCCATTTCAGTGACGTAGCTGAAGCGTACATTGAAAAGCGTAACCAAGACCGACCATATATGCCACGATATGGTCTTCAGCGCAATTTAACCGACATGAGTTTAGCTCGATACGCGTTTGATTTCTATGAAATGACTTCTAGAACTCCAATACGTGCGAGAGAAGCACACATCCAGATGAAAGCAGCAGCACTGCGTGGCGCAAATAACAATTTGTTCGGCTTGGATGGAAACGTTGGCACAACGGTAGAGAACACGGAGAGGCATACGACCGAGGACGTTAATCGGAACATGCATAACTTACTTGGCGTTAAGGGGTTA
>BAM99057
ATGGCAGCAGTTACATTTGCATCAGCTATCACCAACGCCACCACCAGTAAACCAGCACTCACCGGAATGGTACAGTTTGGGAGTTTCCCACCAATGCCATTGCGATCCACCACCGCCACCACAGTCGCCGCTTCAGTGGCGCAACCTAAACTGTACACAGTGCAGTTTGGAAGCCTTGACCCAGTAATTGCCAAGAGTGGAGCAGGGTCCTTTGCTAAGGCAACACGCCAGCAGCCTAACGTTGAAATAGACGTTAGCCTCAGTGAAGCCGCAGCTCTGGAGGTTGCGAAACCTAGATCAAACGCCGTGTTGAGGATGCACGAGGAAGCAAACAAGGAGAGAGCACTCTTTTTGGACTGGGAGACTAGTTTGAAGAGAAGCTCGTATGGAATTGCTGAGAACGAGAAAGTTGTAATGACAACTCGTGGCGTCAGCAAGATAGTGCCCAGAAGTTCAAGGGCAATGAAGCAAAAGCGCGCGAGGGAAAGGCGTAGAGCGCAGCAACCAATTATACTAAAGTGGGAGCCCAAATTGAGCGGGATCTCAATTGGAGGAGGACTCTCCGCGAGCGCGATCGAAGTAGAAGAAGTCCGCACAAAGTGGCCGCTTCACAAGACACCGTCAATGAAGAGGAAGACGGTGTACAGAAGATGCAAAATGAATGATCAAGGAATTGACATGTTAATGCGTTCTTTGATTAAAATCTTTAAAGCGAAGAGTGCGAACATTGAGTTCATTGGAAGGAAGTCCATTAAAGTGGATTTTGTAAAGAAAGAGCAAACGAAGTTTGCCAGAATACAAGTAGTGCATTTGCTCGGAAAGCGGGCACAACGCGACTTGTTGACTGGTGCAGAAGAGAACCGCTTCATTGACACTTTAAGCACCTACTCAGGAAATAGGAAAATCATAAACCCAGGAGTGGTGTGCGCTGGTTGGAGTGGCATTGTTATCAGAAACGGCATTTTGGCTCAGAAGCAGAGCAGAAGTCCTTCGCAAGCCTTTGTGATTCGAGGAGAACATGAAGGGAAGTTGTATGACGCCAGAGTTAAGGTCACAAAGGTGATGAGCCATAAAATCATACACTATAGTGCGGCAGGAGCCAATTTTTGGAAAGGATTTGATAGGTGTTTCCTCGCATATCGAGGTGACAACCGTGAACATACATGTTATACGGGATTAGATGTCACCGAGTGTGGAGAAGTTGCAGCGCTAATGTGCTTAGCCATGTTCCCATGTGGAAAAATAACTTGTCCTGACTGCGTAACAGACAGCGAGTTGTCTCAAGGGCAGGCAAGTGGACCATCCATAAAACACAAGTTAGCACAACTACGTGAGGTTATCAAGTCCAGTTATCCACGGTTTAAACATGCAGTGCAAATACTCGACAGATATGAGCAGTCATTGAGCAGTGCAAATGAGAACTACCAGGACTTTGCGGAAATTCAAAGCATAAGTGATGGAACAGACAAAGCAGCGTTTCCGCACATTAACAAACTAAATGCAATATTAATTAAGGGAGCGACAGCAACTGGAGAGGAATTCTCGCAAGCAACAAAGTACTTGCTTGAGATAGCCCGGTATCTGAAGAATAGAACCGAGAATATTGAAAAGGGCTCGCTTAAATCCTTCCGCAATAAGATCTCTCAAAAGGCGCACATAAACCCAACATTAATGTGTGACAATCAGCTTGACAAGAACGGCAACTTCATATGGGGCGAGAGAGGTTATCACGCGAAGCGGTTCTTTAGTAACTACTTCGAGATAATCGATCCAAAGAAAGGCTACACTCAATACGAGACGAGAATAGTGCCAAATGGGTCACGAAAGCTTGCAATTGGCAAACTCATAGTCCCAACGAATTTCGAAGTCCTGAGGGAGCAGATGAAAGGCGAACCCATAGAACCACATCCAATCACAGTTGAGTGCGTGAGCAAGCTACAGGGCGACTTCGTTCATGCGTGCTGTTGTGTTACAACAGAGTCAGGCGACCCAGTCTTGTCTGAAATTAAAATGCCAACTAAGCACCACCTAGTAATTGGCAATAGCGGCGACCCAAAGTACATCGATCTCCCTGAAATTGAGGAAAACAAGATGTACATAGCGAAAGAAGGTTATTGCTACATTAATATCTTCTTAGCTATGCTAGTTAATGTTAAAGAGTCGCAAGCAAAAGAATTCACAAAAGTAGTCAGAGACAAACTGGTTGGAGAACTCGGCAAATGGCCCACTTTGTTGGATGTAGCGACTGCTTGTTACTTCCTAAAAGTGTTCTACCCTGACGTCGCCAACGCTGAATTGCCACGCATGCTAGTGGATCACAAAACGAAGATTATCCACGTAGTCGACTCGTATGGGTCACTGTCAACAGGATACCACATCCTTAAGACAAACACCGTGGAACAACTTATCAAATTCACTAGGTGCAATTTAGAATCAAGTTTGAAGCACTATCGTGTTGGAGGCACCGCATGGGAAGAAGCCCATGGGTTCAATAACATAGACGATCCGCAATGGTGCATTAAAAGGCTCATTCAAGGAGTGTACAGGCCAAAGAAGTTGAGGGAAGACATGCTGACAAACCCTTTTCTACCACTGTACGCTTTGTTATCACCAGGAGTGATTCTAGCATTCTATAACAGTGGCTCACTGGAGTACCTCATGAACCACTACATTAGAGCAGATAGCAACGTAGCTGTCCTGTTAGTGGTGCTTAAATCTCTAGCAAAGAAAGTATCAACCAGCCAGAGTGTGTTAGCTCAACTCCAAATAATCGAGCGAAGTCTACCGGAACTCGTGGAAGCAAGGGCTAATATAACCGGACCAGATGAAGCAGCCTCCCAGGCATGCAATAGATTCCTGGGTATGCTCATCCATATGGCAGAACCAAATAATGAACTAGCAGATGGCGGGTATACAATCCTGAGGGATCATAGTATCTCCATCTTAGAAAAAAGTTATCTGCAAATCTTGGACGAAGCATGGAGCGAATTAAGCTGGTCGGAGCGTTGTGCTATAAAATACTACTCGTCAAAGCAAGCAATCTTTTCACAGAAAGATTTGCAAATGCGAAGCGACGTCGATTTAGGCGGCAGATACAGCGAGTCAGTCATGTCCTCCTACGAGTGGGGTAAACAACGCGTGAAAAGCGTGTATTCTAATGCATGTAATAAAGTACGTAGTAGTGTATCTTGGACTAGTAGTAAAGTTTCAAGTAGTGTTTGTAAAACAATCAACTATTTAGTACCGGATGTGTTTAAATTCATTAATGTATTAGTTTGCATTAGTTTATTAGTCACAATAGCTGCTGAAGCAAATCGTATTGTCACCACACAGAGGAGACTCAAACTGGACATCGAGGAAACAGAGCGCAAGAAGATTGAATGGGAACTCGCATTCCATCATGCTATTCTAACGCAAAGTGCAGGGCAGCACCCAACACTAGATGAGTTCACAGCATACATTGGTGAGAAAGCACCTCATCTTAGTGAGCATATTGAACCTGAGGAGAAGGCAGTAGTGCACCAAGCGAAAAGACAATCTGAGCAGGAACTCGAACGAGTGATAGCTTTTATCGCCTTGGTTCTCATGATGTTTGACGCAGAACGCAGTGATTGTGTCACGAAGATCCTCAACAAGCTGAAGGGGTTAGTGTCAACTGTGGAACCTACAGTTTACCATCAAACACTTAATGATATCGAAGATGACTTGAGTGAGAGGAACCTCTTTGTCGACTTTGAACTTAGTAATGATGGTGAAATTCTCCAGCAGCTCCCAGCTGAGAAAACGTTTGCCTCATGGTGGAATCATCAATTAAGTAGAGGATTCACAATCCCGCACTACAGAACAGAAGGAAAGTTTATGACCTTCACCAGGGCAACCGCCACAGAAGTCGCAGGCAAGATAGCACATGAGAGTGATAGAGACATACTCCTCATGGGGGCGGTGGGATCAGGCAAATCAACTGGTTTACCGTATCACCTTTCCAGAAAGGGGAATGTATTGCTTCTCGAACCCACTCGACCACTCGCAGAAAACGTGCACAAGCAATTGTCGCAGGCACCATTTCATCAAAACACGACTCTTCGAATGCGTGGATTGACATCGTTTGGATCGGCACCGATCTCAGTGATGACTAGTGGTTTCGCACTTAACTATTTCGCAAACAATCGAACGAGGATTGAAGAATTTGACTTTGTCATATTCGATGAATGTCATGTTCACGACGCTAATGCAATGGCGATGAGATGTTTGCTACATGAGTGCGACTACTCCGGCAAGGTTATAAAGGTTTCCGCTACACCACCAGGTCGCGAGGTTGAATTCTCCACTCAATATCCTGTGACAATTAGCACAGAAGACACATTGTCATTTCAAGACTTTGTGAATGCACAGGGTAGTGGAAGTAACTGCGACGTAATCTCAAAAGGAGACAACATCCTCGTATACGTGGCAAGCTATAACGAGGTAGACACACTTTCAAAGCTTCTAATCGAGCGTGATTTCAAAGTTACGAAAGTTGACGGAAGAACAATGAAGGTTGGCAATATTGAAATCACCACGAGCGGGACACCTAGTAGGAAACACTTCATAGTTGCGACCAACATTATTGAGAACGGGGTTACCCTGGACATTGATGTTGTTGCCGACTTTGGAACAAAAGTACTCCCGTATCTTGACACGGATAATAGAATGCTTAGTACAACGAAAACAAGCATTAATTATGGGGAGCGAATCCAAAGGCTAGGGAGAGTTGGAAGACACAAGCCAGGCCACGCTCTGAGAATTGGCCACACAGAGAAAGGGTTGAGTGAAGTTCCAAGCTGCATTGCAACAGAAGCAGCCCTAAAGTGTTTCACGTATGGACTTCCAGTTATAACCAACAACGTGTCTACAAGCATTCTAGGCAATGTAACGGTGAAACAGGCACGAACAATGTCTGTGTTTGAAATAACACCGTTCTACACAAGCCAAGTGGTGAGATATGATGGCTCGATGCATCCTCAGGTCCATGCGCTTTTGAAGAGGTTCAAGCTCAGAGATTCTGAAATTGTCTTGAACAAATTAGCAATACCTAACCGAGGAGTAAATGCTTGGCTCACAGCCAGTGAATATGCACGACTTGGTGCAAACGTTGAGGACAGGCGT---------GACGTACGAATCCCTTTCATGTGTCGAGACATCCCAGAAAAACTCCATCTAGAGATGTGGGATGTGATTGTCAAGTTCAAAGGCGATGCAGGTTTCGGGCGACTTTCAAGCGCCAGCGCAAGCAAGGTAGCTTACACCTTGCAAACAGACGTCAACTCCATCCAGCGAACAGTCACTATTATAGATACACTAATCGCTGAGGAGAGAAGGAAGCAAGAGTACTTCAAAACAGTAACCTCTAACTGTGTCTCTTCTTCAAACTTCTCACTACAGAGCATCACGAATGCCATAAAATCTCGCATAATGAAAGATCACACGTGCGAGAATATATCAGTGCTTGAAGGAGCAAAGTCACAGTTACTCGAGTTCAGAAACTTAAACGCTGATCACTCGTTTACTACTAAGTCTGACGGGATTTCTCGCCATTTTATGAGTGAATATGGAGCACTCGAGGCAGTTCACCATCAAAACACCAACGACATGAGCAAGTTCTTAAAGCTGAAGGGCAAATGGAACAAAACGCTTATCACACGTGATGTGTTAGTGATTTGTGGAGTTCTTGGAGGTGGGATATGGATGATCATCCAACACCTGCGTGCGAAGATCTCCGAACCTGTGACCCACGAGGCAAAAGGCAAGAGGCAGAGACAGAAGTTGAAGTTTCGCAATGCCCGTGACAACAAAATGGGCAGGGAGGTTTACGGAGAAGACGACGCCCTTGAACACTTCTTTGGAGATGCCTACACAAAGAAGGGAAAGGGTAAAGGCAGAACTCGTGGCCTCGGCCATAAAAACAGGAAATTCATCAATATGTATGGATTCGATCCTGAAGACTTCTCTGCAGTTAGATTCGTAGATCCACTCACAGGGGCAACGATAGATGAAAGTCCAATCATGGACATAGCCCTCGTGCAGGAACATTTCGGAAAAATACGGATGGATTTACTTGGAGAAGACGAACTGGAGCCCGATGAGTTGCGAATGAATAAGACGATTCAGGCTTACTACATGAATAATAAAACAGGTAAAGCCCTGAAAGTGGATTTGACACCACACATACCACTAAAGGTATGTGACCTTCATGCAACAATTGCTGGTTTCCCGGAACGAGAACACGAACTGAGGCAAACTGGAAAAGCTCAGCCTATGGACTTAAGTGAAGTACCTAAAGCTAACACTGAGCTAATTCCAGTTGACCATGAAAGTAGCTCCATGTTTAGAGGGTTGCGCGACTACAACCCAATATCCAATAACATTTGTCATCTTACAAATGTGTCAGATGGGGCATCAAATTCGTTGTATGGGGTTGGTTTTGGACCACTCATATTAACGAACCGGCATCTCTTTGAAAGGAATAATGGTGAACTCGTGATAAAGTCAAGACATGGTGAGTTTTTGATTAAGAACACGACTCAGCTACACTTGCTACCGATTCCGGACAGGGACCTTCTGCTAATCCGACTACCTAAAGACATTCCACCCTTTCCGCAGAAACTGGGATTTAGACAACCTGAGAAGGGTGAGAGGATCTGTATGGTGGGTTCCAACTTTCAAACAAAGAGCATAACGAGTGTGGTTTCTGAGACTAGCACAATAATGCCAGTGGAGAATAGCCAATTTTGGAAGCACTGGATTAGCACCAAGGATGGCCAATGTGGAAGCCCGATGGTGAGCACAAAGGATGGAAAAATACTTGGGCTACACAGCCTGGCAAATTTCCAAAACTCCATCAACTACTTTGCTGCCTTCCCAGATGATTTTGCTGAGAAGTACCTCTACACCATTGAGGCACACGAATGGGTCAAGCATTGGAAGTATAACACCAGCGCAATTAGTTGGGGCTCCCTAAATATACAAGCATCGCAGCCAGCGGGCTTATTTAAAGTGAGCAAACTGATTTCAGACCTTGACAGCACAGCGGTTTATGCGCAAACACAGCAGAATCGATGGATGTATGAACAGCTGAATGGGAACTTGAAGGCAATAGCACACTGCCCTAGCCAACTTGTGACGAAGCACACGGTTAAAGGGAAGTGCCAGATGTTCGACTTGTACCTCAAGTTGCATGATGAAGCGCGAGAATACTTCCAGCCAATGTTAGGGCAGTACCAGAAGAGTAGACTCAATCGAGAGGCATACGCAAAGGATCTTCTCAAATATGCAACGCCAATCGAAGCGGGAAATATTGATTGTGATCTGTTTGAAAAGACAGTTGAGACAGTCATATCAGACTTGCGAGGTTATGGTTTTGAGACGTGTAATTACGTCACTGATGAGACCGACATATTCGAAGCCCTGAATATGAAATCCGCAGTCGGAGCGTTGTATAAAGGCAAGAAGAAAGATTATTTTGCTGAGTTCACGCCCGAGATGAAAGAAGAAATACTCAAACAGAGTTGTGAGCGCCTCTTTCTTGGGAAGATGGGAGTCTGGAATGGCTCACTAAAGGCAGAATTGCGACCACTAGAGAAAGTGGAAGCAAACAAAACACGGACGTTTACAGCCGCGCCACTAGATACACTGTTAGGTGGGAAAGTCTGTGTGGATGACTTCAACAATCAGTTCTATGACCACAACCTTAGAGCTCCGTGGAGCGTAGGTATGACAAAGTTCTATTGTGGTTGGGATCGCTTGCTAGAGTCACTACCAGATGGTTGGATTTACTGCGATGCTGATGGGTCACAGTTTGATAGTTCACTATCGCCATACTTGATTAACGCAGTGCTCAACATCCGCTTAGAATTTATGGAAGAGTGGGACATAGGGGAAGTAATGCTAAGAAACTTGTATACCGAGATTGTGTATACCCCTATCTCAACGCCAGATGGCACACTCGTCAAGAAGTTCAAAGGGAACAATAGCGGACAACCATCAACAGTCGTGGACAACACGCTCATGGTTATATTAGCAGTCAACTACTCACTCAGGAAGAGTGGAATTCCAAATGAATTGCGTGATAGCCTCATCAGGTTTTTCGTCAATGGAGATGACTTGCTGCTAGGCGTACATCCAAAGTACGAGTATGTCCTTGACACAATGGCGGATAATTTCCGTGAACTGGGCTTGAAGTATACCTTTGATTCAAGAACTAGAGAAAAAGGTGACCTTTGGTTTATGTCGCATCAAGGACACAAAAGAGAAGGGATCTGGATCCCCAAGCTGGAACCAGAGCGAATAGTATCGATCCTAGAGTGGGATCGATCAAAAGAGCCATGCCACCGACTTGAGGCAATCTGCGCAGCAATGATTGAATCGTGGGGATACGATAAGTTGACCCATGAAATACGCAAGTTTTATGCATGGATGATCGAACAGGCTCCATATAGCTCTCTAGCACAAGAGGGAAAAGCTCCTTACATAGCGGAAACGGCACTAAGGAAACTTTACCTTGACAAAGAACCAGCTCAAGAAGATCTTACTCAATACTTACAAGCAATCTTCGAAGATTACGAAGATGGTGCTGAAGTGTGTGTTTATCACCAGGCAGGTGAGACGCTTGATGCCGGTCTAACAGAAGAGCAGAAGCAGGCTGAAAAGGAGAGAAAGGAGAGAGAGAGATCAGAGAAAGAACGAGAAAAGCAAAGGCAGCTAGCGCTTAAGAAAGGCAAAAACGCAGCACAAGAAGAGGGCGAACGTGATAATGAAGTAAACGCCGGAACTTCCGGGACTTTTAGCGTGCCTAGACTCAAAAGTCTTACAAGCAAAATGCGGGTGCCAAAGTATGAGAAAAGAGTTGCTCTCAACCTCGATCATTTGATCTTGTACACGCCGGAGCAGACAGATTTATCCAACACGCGTTCAACGCGGAAGCAGTTTGACACTTGGTTTGAAGGTGTCATGGCTGACTATGAGCTAACGGAGGATAAAATGCAAATAATTCTCAATGGTTTAATGGTCTGGTGCATTGAGAATGGAACCTCCCCGAACATAAACGGAATGTGGGTGATGATGGACGGAGATGATCAGGTGGAATTCCCGATCAAGCCGCTCATTGACCACGCCAAACCCACATTTAGGCAAATAATGGCCCATTTCAGTGACGTAGCTGAAGCGTACATTGAAAAGCGTAACCAGGACCGACCATACATGCCACGATATGGTCTTCAGCGCAATTTAACCGACATGAGCTTAGCTCGCTACGCGTTTGATTTCTACGAAATGACTTCTAGAACTCCAATACGTGCGAGAGAGGCACACATCCAGATGAAAGCAGCAGCACTGCGTGGCGCAAATAATAATTTGTTCGGCTTGGATGGCAACGTCGGCACAACGGTAGAGAACACGGAAAGGCATACGACCGAAGACGTTAATCGGAACATGCATAACTTACTTGGCGTTAAGGGGTTA
>BAM99056
ATGGCAGCAATTACATTCGCATCAGCTATCACCAACGCCACCACCAGTAAACCAGCACTCACCGGAATGGTACAGTTTGGGAGTTTCCCACCAATGCCATTGCGATCCACCACCGCCACCACAATCGCCACTTCAGTGGCGCAACCTAAACTGTACACAGTGCAGTTTGGAAGCCTTGACCCAGTAATTGTCAAGAGTGAAGCAGGGTCCTTTGCTAAGGCAACACGCCAGCAGCCTAACGTTGAAATAGACGTTAGCCTCAGTGAAGCCGCAGCTCTGGAGGTTGCGAAACCTAGATCAAACGCCGTGTTGAGGATGCACGAGGAAGCAAACAAGGAGAGAGCACTCTTTTTGGACTGGGAGACTAGTTTGAAGAGAAGCTCGTATGGAATTGCTGAGAACGAGAAAGTTGTAATGACAACTCGTGGCGTCAGCAAGATAGTGCCCAGAAGTTCAAGGGCAATGAAGCAAAAGCGCGCAAGGGAGAGGCGTAGAGCGCAGCAACCAATTATACTAAAGTGGGAGCCCAAATTGAGCGGGATCTCAATTGGAGGAGGGCTCTCCGCGAGCGCGATCGAAGTAGAAGAAGTCCGCACAAAGTGGCCGCTTCACAAGACACCGTCAATGAAGAAGAAGACGGTGCACAGAAGATGCAAGATGAATGATCAAGGAATTGACATGTTAATGCGTTCTTTGATTAAAATTTTTAAAGCGAAGAGTGCGAACATTGAGTTCATTGGAAGAAAGTCCATTAAAGTGGATTTTGTAAAGAAAGAGCAAACGAAGTTTGCCAGAATACAAGTAGTGCATTTGCTCGGAAAGCGGGCACAACGCGACTTGTTGACTGGTGCAGAAGAGAACCGCTTCATTGACACTCTAAGCACCTACTCAGGAAATAGGAAAATCATAAACCCAGGAGTGGTGTGCGCTGGTTGGAGTGGCATTGTTATCAGAAACGGCATTTTGACTCAGAAGCAGAGCAGAAGTCCTTCGCAAGCCTTTGTGATTCGAGGAGAACATGAAGGGAAGTTGTATGACGCCAGAGTTAAGGTCACAAATGTGATGAGCCATAAAATCATACACTATAGTGCGGCAGGAGCCAATTTTTGGAAAGGATTTGATAGGTGTTTCCTCGCATATCGAGGTGACAACCGTGAACACACATGTTATACGGGATTAGATGTCACCGAGTGCGGAGAAGTTGCAGCGCTAATGTGTTTAGCCATGTTCCCATGTGGAAAAATAACTTGTCCTGACTGCGTAACAGACAGCGAGTTGTCCCAAGGGCAGGCAAGTGGACCATCCATAAAACACAAGTTAGCACAACTACGTGAGGTTATCAAGTCCAGTTATCCACGGTTTAAACATGCAGTGCAAATACTCGACAGATATGAGCAGTCATTGAGCAGTGCAAATGAGAACTACCAGGACTTTGCGGAAATTCAAAGCATAAGTGATGGAACAGACAAAGCAGCGTTTCCGCACATTAACAAACTAAATGCAATATTAATTAAGGGAGCAACAGCAACTGGAGAGGAATTCTCGCAAGCAACAAAGTACTTGCTTGAGATAGCCCGGTATCTGAAGAATAGAACCGAGAATATTGAAAAGGGCTCGCTTAAATCCTTCCGCAATAAGATCTCTCAAAAGGCGCACATAAACCCAACGTTAATGTGCGACAATCAGCTTGACAAGAACGGTAACTTCATATGGGGCGAGAGAGGTTATCACGCGAAGCGGTTCTTTAGTAACTACTTCGAGATAATCGATCCAAAGAAAGGCTACACTCAATACGAGACGAGAATAGTGCCAAATGGGTCACGAAAGCTCGCAATTGGCAAACTCATAGTCCCAACGAATTTCGAAGTCCTGAGGGAGCAGATGAAAGGCGAACCCATAGAACCACATCCAATCACAGTTGAGTGCGTTAGCAAGCTACAGGGCGACTTCGTTCATGCGTGCTGTTGTGTTACAACAGAGTCAGGCGACCCAGTCTTGTCTGAAATTAAAATGCCAACTAAGCACCACCTGGTAATTGGTAATAGCGGCGACCCAAAGTACATCGATCTCCCTGAAATTGAGGAAAACAAGATGTACATAGCGAAAGAAGGTTATTGCTACATTAATATCTTCTTAGCTATGCTAGTTAATGTTAAAGAGTCGCAAGCAAAAGAATTCACAAAAGTAGTCAGAGACAAACTGGTTGGAGAACTTGGCAAATGGCCCACTTTGTTGGATGTAGCGACTGCTTGTTACTTCCTAAAAGTGTTCTACCCTGACGTCGCCAACGCTGAATTGCCACGCATGCTAGTGGATCACAAGACGAAGATTATCCACGTAGTCGACTCATATGGGTCACTGTCAACAGGATACCACATCCTTAAGACAAACACCGTGGAACAACTTATCAAATTCACTAGGTGCAATTTAGAATCAAGTTTGAAGCACTATCGTGTTGGAGGCACCGCATGGGAAGAAGCCCATGGGTTCAATAACATAGACGATCCGCAATGGTGCATTAAAAGGCTCATTCAAGGAGTGTACAGGCCAAAGAAGTTGAGGGAAGACATGCTGACAAACCCTTTTCTGCCACTGTACGCTTTGTTATCACCAGGAGTGATTCTAGCATTCTATAACAGTGGCTCACTGGAGTACCTCATGAACCACTACATTAGAGCAGATAGCAACGTAGCTGTCCTGTTAGTGGTGCTTAAATCTCTAGCAAAGAAAGTATCAACTAGCCAGAGTGTGTTAGCTCAACTCCAAATAATCGAGCGAAGTCTACCGGAACTCGTGGAAGCAAGGGCTAATATAACCGGACCAGATGAAGCAGCCTCCCAGGCATGCAATAGATTCCTGGGTATGCTCATCCATATGGCAGAACCAAATAATGAACTAGCAGATGGCGGGTATACAATCCTGAGGGATCATAGTATCTCCATCTTGGAAAAAAGTTATCTGCAAATCTTGGACGAAGCATGGAGCGAATTAAGCTGGTCGGAGCGTTGTGCTATAAAATACTACTCGTCAAAGCAAGCAATCTTTTCACAGAAAGATTTGCAAATGCGAAGCGACGTCGATTTAGGCGGCAGATACAGCGAGTCAGTCATGTCCTCCTACGAGTGGGGTAAACAACGCGTGAAAAGCGTGTATTCTAATGCATGTAATAAAGTACGTAGTAGTGTATCTTGGACTAGTAGTAAAGTTTCAAGTAGTGTTTGTAGAACAATCAACTATTTAGTGCCGGATGTGTTCAAATTCATTAATGTATTAGTTTGCATTAGTTTATTAGTCACAATAGCTGCTGAAGCGAATCGTATTGTCACCACACAGAGGAGACTCAAACTGGATATCGAGGAAACAGAGCGCAAGAAGATTGAATGGGAACTCGCATTCCATCATGCTATTCTAACGCAAAGTGCAGGGCAGCACCCAACACTAGATGAGTTCACAGCATATATTGGTGAGAAAGCACCTCATCTTAGTGAGCATATTGAACCTGAGGAGAAGGCAGTAGTGCACCAAGCGAAAAGACAATCTGAGCAGGAACTCGAACGAGTGATAGCTTTTATCGCCTTGGTTCTCATGATGTTTGACGCAGAACGCAGTGATTGTGTCACGAAGATCCTCAACAAGCTGAAGGGGTTAGTGTCAACTGTGGAACCTACAGTTTACCATCAAACACTTAATGATATCGAAGATGACTTGAGTGAGAGGAATCTCTTTGTCGACTTTGAACTTAGTAATGATGGTGAAATTCTCCAGCAGCTCCCAGCTGAAAAAACGTTTGCCTCATGGTGGAATCATCAATTAAGTAGAGGATTCACAATCCCGCACTACAGAACAGAAGGAAAGTTTATGACCTTCACCAGGGCAACCGCCACAGAAGTCGCGGGCAAGATAGCACATGAGAGTGATAGAGACATACTCCTCATGGGGGCGGTGGGATCAGGCAAATCAACTGGTTTACCGTATCACCTTTCCAGAAAGGGGAATGTATTGCTTCTCGAACCCACTCGACCACTCGCAGAAAACGTGCACAAGCAATTGTCGCAGGCACCATTTCATCAGAACACGACTCTTCGAATGCGTGGATTGACATCGTTTGGATCGGCACCGATCTCGGTGATGACTAGTGGTTTCGCACTTAACTATTTCGCAAACAATCGAACGAGGATTGAAGAATTTGACTTTGTCATATTCGATGAATGTCATGTTCACGACGCTAATGCAATGGCGATGAGATGTTTGCTACATGAGTGCGACTACTCCGGCAAGGTTATAAAGGTCTCCGCTACGCCACCAGGTCGCGAAGTTGAATTCTCCACTCAATATCCTGTGACAATTAGCACAGAAGACACATTGTCATTTCAAGACTTTGTGAATGCACAGGGTAGCGGAAGTAACTGCGACGTAATCTCAAAAGGAGACAACATCCTCGTATACGTGGCAAGCTACAACGAGGTGGACACACTTTCAAAGCTTCTAATCGAGCGTGATTTCAAAGTTACGAAAGTTGACGGAAGAACAATGAAAGTTGGCAATATTGAAATCACCACGAGCGGGACACCTAGTAGGAAACACTTCATAGTTGCGACCAACATTATTGAGAACGGGGTCACCCTGGACATTGATGTTGTTGCCGACTTTGGAACAAAAGTACTCCCGTATCTTGACACGGATAATAGAATGCTTAGTACAACGAAAACAAGCATTAATTATGGGGAGCGAATCCAAAGGCTAGGGAGAGTTGGAAGACACAAGCCAGGCCACGCTCTGAGAATTGGCCACACAGAGAAAGGGTTGAGTGAAGTTCCAAGCTGCATTGCAACAGAAGCAGCCCTTAAGTGTTTTACGTATGGACTTCCAGTTATAACCAACAACGTGTCTACAAGCATTCTAGGCAATGTAACGGTGAAACAGGCACGAACAATGTCTGTGTTTGAAATAACACCGTTCTACACAAGCCAAGTGGTGAGATATGATGGCTCGATGCATCCTCAGGTCCATGCGCTTTTGAAGAGGTTCAAGCTCAGAGATTCTGAAATTGTCTTGAACAAATTAGCAATACCTAACCGAGGAGTAAATGCTTGGCTCACAGCTAGTGAATATGCACGACTTGGTGCAAACGTTGAGGACAGGCGT---------GACGTACGAATCCCTTTCATGTGTCGAGACATCCCAGAAAAACTCCATCTAGAGATGTGGGACGTGATTGTCAAGTTCAAAGGCGATGCAGGTTTCGGGCGACTTTCAAGCGCCAGCGCAAGCAAGGTAGCTTACACCTTGCAAACAGACGTCAACTCCATCCAGCGAACAGTCACTATTATAGATACACTAATCGCTGAGGAGAGAAGGAAGCAAGAGTACTTCAAAACAGTAACCTCTAACTGTGTCTCTTCTTCAAACTTCTCACTACAGAGCATCACGAATGCCATAAAATCTCGCATAATGAAAGATCACACGTGCGAGAATATATCAGTGCTTGAAGGAGCAAAGTCACAGTTACTCGAGTTCAGAAACTTAAACGCTGATCACTCGTTTACTACTAAGTCTGACGGGATTTCTCGCCATTTTATGAGTGAATATGGAGCACTCGAGGCAGTTCACCATCAAAACACCAACGACATGAGCAAGTTCTTAAAGCTGAAGGGCAAATGGAACAAAACGCTTATCACGCGTGACGTGTTAGTGATTTGTGGAGTTCTTGGAGGTGGGATATGGATGATCATCCAACACCTGCGTGCGAAGATCTCCGAACCCGTGACCCACGAGGCAAAAGGCAAGAGGCAGAGACAGAAGTTGAAGTTTCGCAATGCCCGTGACAACAAAATGGGCAGGGAGGTTTACGGAGAAGACGACGCTATTGAACACTTCTTTGGAGATGCCTACACAAAGAAGGGAAAGGGTAAAGGCAGAACTCGTGGCCTCGGTCATAAAAACAGGAAATTCATCAATATGTATGGATTCGATCCTGAAGACTTCTCTGCAGTTAGATTCGTAGATCCACTCACAGGGGCAACGATAGATGAAAGTCCAATCATGGACATAGCCCTCGTGCAGGAACATTTCGGAAAAATACGGATGGATTTACTTGGAGAAGACGAACTGGAGCCCGATGAGTTGCGAATGAATAAGACGATTCAGGCTTACTACATGAATAACAAAACAGGTAAAGCTCTGAAAGTGGATTTGACACCACACATACCACTAAAGGTATGTGACCTTCATGCAACAATTGCTGGTTTCCCGGAACGAGAACACGAACTGAGGCAAACTGGAAAAGCTCAGCCTATGGACTTAAGTGAAGTACCTAAAGCTAACGCTGAGCTAATTCCAGTTGACCATGAAAGTAGCTCCATGTTTAGAGGGTTGCGCGACTACAACCCAATATCCAATAACATTTGTCATCTTACAAATGTGTCAGATGGAGCATCAAATTCGTTGTATGGGGTTGGTTTTGGACCACTCATATTAACGAACCGGCATCTCTTTGAAAGGAATAATGGTGAACTCGTGATAAAGTCAAGACATGGTGAGTTTTTGATTAAGAACACGACTCAGCTACACTTGCTACCGATTCCGGACAGGGACCTTCTGCTAATCCGACTACCTAAAGACATTCCACCCTTTCCGCAGAAACTGGGATTTAGACAACCTGAGAAGGGTGAGAGGATCTGTATGGTGGGTTCCAACTTCCAAACAAAGAGCATAACGAGTGTGGTTTCTGAGACTAGCACAATAATGCCGGTGGAGAATAGCCAATTTTGGAAGCACTGGATTAGCACCAAGGATGGCCAATGTGGAAGCCCGATGGTGAGCACAAAGGATGGAAAAATACTTGGGCTACACAGCCTGGCAAATTTCCAAAACTCCATCAACTACTTTGCTGCCTTCCCAGATGATTTTGCTGAGAAGTACCTCTACACCATTGAGGCACACGAATGGGTCAAGCATTGGAAGTATAACACCAGCGCAATTAGTTGGGGCTCCCTAAATATACAAGCATCGCAGCCAGCGGGCTTATTTAAAGTGAGCAAACTGATTTCAGACCTTGACAGTACAGCGGTTTATGCGCAAACACAGCAGAATCGATGGATGTATGAACAGCTGAATGGGAACTTGAAGGCAATAGCACATTGCCCTAGCCAACTTGTGACGAAGCACACGGTTAAAGGGAAGTGCCAGATGTTCGACTTGTACCTCAAGTTGCATGATGAAGCGCGAGAATACTTCCAGCCAATGTTAGGGCAGTACCAGAAGAGTAGACTCAATCGAGAGGCATACGCAAAGGATCTTCTCAAATATGCAACGCCAATCGAAGCGGGAAATATTGATTGTGATCTGTTTGAAAAGACAGTTGAGACAGTCATATCAGACTTGCGAGGTTGTGGTTTTGAGACGTGTAATTACGTCACTGATGAGACCGACATATTCGAAGCCCTGAATATGAAATCCGCAGTCGGAGCGTTGTATAAAGGCAAGAAGAAAGATTATTTTGCTGAGTTCACGCCCGAGATGAAAGAAGAAATACTCAAACAGAGTTGTGAGCGCCTCTTTCTTGGGAAGATGGGAGTCTGGAATGGCTCATTAAAGGCAGAATTGCGACCACTAGAGAAAGTGGAAGCAAACAAAACACGGACGTTTACAGCCGCGCCACTAGATACACTGTTAGGTGGGAAAGTCTGTGTGGATGACTTCAACAATCAGTTCTATGACCACAACCTTAGAGCTCCGTGGAGCGTAGGTATGACAAAGTTCTATTGTGGTTGGGATCGCTTGCTAGAGTCACTACCAGATGGTTGGATTTACTGCGATGCTGATGGGTCACAATTCGATAGTTCACTATCGCCATACTTGATTAACGCAGTGCTCAACATCCGCTTGGAATTTATGGAAGAGTGGGACATAGGGGAAGTAATGCTAAGAAACCTGTATACCGAGATTGTGTATACCCCTATCTCAACGCCAGATGGCACACTCGTCAAGAAGTTTAAAGGGAACAATAGCGGACAACCATCAACAGTCGTGGACAACACGCTCATGGTTATATTAGCAGTCAACTACTCACTCAGGAAAAGTGGAATTCCAAATGAATTGCGTGATAGCCTCATCAGGTTTTTCGTCAATGGAGATGACTTGCTGCTAGGCGTACATCCAAAGTACGAGTATGTCCTTGACACGATGGCGGATAATTTCCGTGAACTGGGCTTGAAGTATACCTTCGATTCAAGAACTAGAGAAAAAGGTGACCTTTGGTTTATGTCGCATCAAGGACACAAAAGAGAAGGGATCTGGATCCCCAAGCTGGAACCAGAGCGAATAGTATCGATCCTAGAGTGGGATCGATCAAAAGAGCCATGCCACCGACTTGAGGCAATCTGCGCAGCAATGATTGAATCGTGGGGATACGATAAGTTGACCCATGAAATACGCAAGTTTTATGCATGGATGATCGAACAGGCTCCATATAGCTCTTTAGCACAAGAGGGAAAAGCTCCTTACATAGCGGAAACGGCACTAAGGAAACTTTACCTTGACAAAGAACCAGCTCAAGAAGATCTTACTCAATACTTACAAGCAATCTTCGAAGATTACGAAGATGGTGCTGAAGTGTGTGTTTATCACCAGGCAGGTGAGACGCTTGATGCCGGTCTAACAGAAGAGCAGAAGCAGGCTGAAAAGGAGAGAAAGGAGAGAGAGAGATCAGAGAAAGAGCGAGAAAAGCAAAGGCAGCTAGCGCTTAAGAAAGGCAAAAACGCAGCACAAGAAGAGGGCGAACGTGACAATGAAGTAAACGCCGGAACTTCCGGGACTTTCAGCGTGCCTAGACTCAAAAGTCTTACAAGCAAAATGCGGGTGCCAAAGTATGAGAAAAGAGTTGCTCTCAACCTCGATCATTTGATCGTGTACACGCCGGAGCAGACAGATTTATCCAACACGCGTTCAACGCGGAAGCAGTTTGACACTTGGTTTGAAGGTGTCATGGCTGACTATGAGCTAACGGAGGATAAAATGCAAATAATTCTCAATGGTTTAATGGTCTGGTGCATTGAGAATGGAACCTCCCCGAACATAAACGGAATGTGGGTGATGATGGACGGAGACGATCAGGTGGAATTCCCGATCAAGCCGCTCATTGACCACGCCAAACCCACATTTAGGCAAATAATGGCCCATTTCAGTGACGTAGCTGAAGCGTACATTGAAAAGCGTAACCAGGACCGACCATACATGCCACGATATGGTCTTCAGCGCAATTTAACCGACATGAGCTTAGCTCGTTACGCGTTTGATTTCTACGAAATGACTTCTAGAACTCCAATACGTGCGAGAGAGGCACACATCCAGATGAAAGCAGCAGCACTGCGTGGCGCAAATAATAATTTGTTCGGCTTGGATGGCAACGTCGGCACAACGGTAGAGAACACGGAAAGGCATACGACCGAAGACGTTAATCGGAACATGCATAACTTACTTGGCGTTAAGGGGTTA
>BAM99053
ATGGCAGCAGTTACATTCGCATCAGCTATCACCAACGCCATCACCAACAAACCAGCACTCACCGGAATGGTACAGTTTGGGAGTTTCCCATCAGTGCCATTGCGGTCCACCACCGTCACCACAGTCGCCACTTCAGTGGCGCAACCTAAACTGTACACAGTACAGTTTGGAAGCCTCAACCCAGTAGTTGTCAAGAGTGGAGCGGGGTCCTTTGCTAAGGTAACACGCCAACAGCCTAACGTTGAAATAGACGTTAGCCTCAGTGAAGCCGCAGCTCTGGAGGTTGCGAAACCTAGATCAAATGCCGTGTTGAGGATGCACGAGGAAGCAAACAAGGAGAGAGCACTCTTTTTGGACTGGGAGGCTAGTTTGAAGAGAAGCTCGTATGGAATTGCTGAGAACGAGAAAGTTGTGATGACAACTCGTGGCGTCAGCAAGATAGTGCCCAGAAGTTCGAGGGCAATGAAGCAAAAGCGCGCAAGGGAGAGGCGTAGAGCGCAGCAACCAATTATACTAAAGTGGGAGCCCAAATTGAGCGCGACTTCAATCGGAGGAGGGCTCCCTGCGAGCGCGATTGAAGCAGAAGAGGTTCGCACAAAGTGGCCGCTTCATAAGACACCGTCAATGAAGAAGAGGACGGTGCACAGAATATGCAGGATGAATGACCAAGGAGTTGACATGTTGACACGATCCCTGGTTAAGATTTTCAAGACTAAGAGTGCTAACATTGAGTACATCGGAAAGAAGTTGATTAAGATCGATTTCATCAGGAAAGAACGAACGAAATTCGCAAGAATTCAAGTGGCACACCTGCTCGGGAAGAGAGCACAGCGCGACTTATCAACTGGAACGGAAGAAAACCATTTTATTGACATTCTTAGCGGGTACTCAGGTAATAAAACAACCATAAATCCAGGAGTAGTTTGTGCAGGTTGGAGTGGCATAGTCGTTAGAAATGGAATTCTAACCCAGAAACGGAGCAGAAGTCCATCAAAGGCCTTTGTAATTAGAGGTGAGCACGAAGGCAAGTTGTACGATGCCAGGATCAAAGTCACGAGGACAATGAGTCACAAGATTGTGCACTTTAGTGCAGCAGGAGCCAACTTCTGGAAAGGCTTTGATAGATGCTTTCTCGCATACCGTAGTGATAATCGCGAGCATACGTGCTATTCAGGGCTGGATGTTACAGAGTGCGGTGAGGTGGCAGCACTGATGTGTTTAGCTATGTTCCCATGCGGAAAGATAACCTGCCCTGACTGTGTAACAGATAGTGAGCTATCCCAAGGACAAGCAAGCGGACCATCTATGAAGCACAGGTTGACGCAGCTGCGCGATGTCATTAAGTCAAGCTACCCACGCTTCAAGCATGCAGTGCAGATACTAGATAGGTATGAGCAGTCACTGAGCAGTGAGAACGAGAACTACCAAGATTTTGCAGAAATCCAGAGTATAAGCGATGGAGTTGAGAAAGCTGCATTCCCACACGTCAACAAACTAAATGCAATATTGATCAAAGGGGCCACAGCGACGGGGGAAGAATTCTCACAGGCTACGAAGCATTTGCTCGAGATAGCACGATACCTGAAGAACAGAACTGAGAACATCGAGAAGGGTTCACTGAAGTCCTTTCGCAACAAGATTTCCCAGAAAGCGCACATCAACCCAACACTAATGTGCGACAACCAGCTTGATAGAAATGGAAATTTCATATGGGGTGAGAGAGGATACCATGCAAAACGATTCTTCAGCAACTACTTTGAGATAATCGATCCAAAGAAAGGCTACACCCAATACGAAACAAGAGTGGTACCAAATGGGTCACGGAAACTTGCAATCGGCAAACTAATAGTCCCAACGAACTTTGAAGTTCTAAGGGAGCAGATGAGAGGCGAACCAGTAGAACCGTACCCAGTAACAGTCGAATGTGTGAGTAAACTACAGGGTGACTTCGTCCACGCATGTTGTTGTGTCACAACAGAATCAGGCGACCCAGTCTTGTCTGAGATCAAAATGCCAACTAAACACCACCTAGTGATTGGTAACAGCGGCGATCCAAAGTACATAGATCTCCCCGAGATCGAGGAGAATAAAATGTACATAGCGAAAGAGGGTTATTGTTACATCAACATCTTCCTAGCTATGTTGGTAAATGTCAAGGAGTCGCAGGCAAAGGAGTTCACGAAAGTTGTTAGGGACAAACTAGTCGGCGAACTTGGCAAGTGGCCCACTCTACTAGATGTAGCAACCGCCTGTTATTTCCTGAAAGTATTTTACCCAGACGTTGCTAACGCCGAATTGCCACGCATGTTAGTGGACCACAAGACAAAGATAATTCATGTCGTTGATTCATATGGGTCACTGTCAACTGGATATCACGTCCTTAAGACAAACACTGTGGAACAACTCATTAAATTCACGAGATGCAACTTGGAGTCAAGCTTGAAACACTACCGCGTCGGAGGAACAGAGTGGGAGGACACTCATGGAGCCAGCAACATAGATGATCCGCAGTGGTGCATCAAGAGGCTCATAAAAGGAGTTTACAGACCAAAGCAACTGAAAGAAGACATGTTGGCGAACCCTTTCTTACCACTATATGCCCTATTGTCACCAGGCGTCATCCTGGCATTCTACAATAGTGGCTCTCTAGAGTACTTGATGAACCATTACATTAGGGTAGACAGCAACGTCGCCGTTTTGTTGGTCGTTTTGAAATCTTTAGCGCAGAAGGTATCAACTAGCCAGAGTGTGTTAGCCCAACTCCAAATCATTGAACGAAGTCTGCCTGAACTTGTTGAAGCAAAGGCTAATGTTAATGGGTCAGATAACGCAGCCTCGCGCGCGTGTAACAGATTCATGGGCATGCTTTTGCACATGGCAGAACCAAATTGGGAGCTCGCGGATGGTGGATACACAGTTCTGAGAGATCATAGTATCTCCATTCTTGAAAAAAGTTATCTACAAATCTTGGACGAAGCATGGAACGAGTTAAGCTGGTCGGAGCGCTGTGCTATAAGATACTACTCGTCAAAGCAAGCAATTTTTACACAGAAAGATTTGCCAATGAAAAGCGACGTCGATTTAGGCGGCAGATACAGCGTGTCAGTCATGTCATCTTACGAATGGAGTAAGCAATGCATGAAAAGTGTATACTCTAGTGTAGGCAGTAGATTACGTAATAGTGTGTCTTGGACTGGTAGCAAGGTATCGAATAGTGTGTGTAAGACTATAAATTATTTAGTACCGGATGTGTTCAAATTTGTGAATGTGCTTGTTTGTATCAGCTTATTAATCACAATGGCTGCTGAGGCGAATCGCATCGTCACCACGCAAAAGAGACTCAAACTGGATGTCGAGGAGACAGAGCGCAGGAAAGTAGAATGGGAGCTTGCATTCCATCACGCCATTCTAACACAGAGTGCAGGTCAACACCCAACGATAGATGAGTTCAGAACATACATTGCTGACAAAGCACCACACCTAAGTGAGCATATCGAGCCTGAAGAAAAGGTGGTAGTTCATCAAGCGAAGAGACAATCCGAGCAAGAACTCGAGCGCATAATAGCATTTGTCGCATTGGTACTCATGATGTTTGACGCAGAACGAAGCGACTGTGTCACAAAGATTCTCAACAAGCTTAAGGGACTAGTTGCCACTGTTGAACCTACAGTTTACCATCAGACTCTCAATGATATAGAGGATGACTTGAGTGAGAGGAACCTCTTCGTCGACTTCGAGCTTAGCGGCGACGGCGATATGCTCCAACAGCTTCCAGCTGAAAAGACATTTGCCTCATGGTGGAGTCATCAACTAAGCAGAGGATTCACAATCCCACACTACAGGACAGAAGGGAAGTTCATGACTTTTACCAGAGCAACTGCCACGGAAGTCGCGAGTAAAATAGCACACGAAAGTGACAGAGACATATTGCTAATGGGAGCAGTAGGATCAGGTAAGTCAACTGGCTTGCCATATCATCTCTCCAGAAAAGGGAACGTATTGCTCCTTGAGCCGACTCGGCCACTTGCAGAAAACGTACACAAGCAGTTGTCGCAGGCACCGTTCCATCAGAACACAACTCTTAGGATGCGCGGACTAACATCATTCGGGTCGGCGCCAATCTCAGTAATGACCAGTGGCTTTGCACTCAATTATTTTGCAAACAACAGAATGCGGATTGAAGAATTTGACTTCGTCATATTTGATGAATGTCATGTTCATGACGCTAATGCAATGGCGATGAGATGTTTGCTACATGAGTGTGACTATTCTGGCAAAATTATCAAAGTTTCAGCCACACCACCAGGTCGAGAAGTTGAGTTCTCCACTCAATACCCCGTATCAATAAGCACAGAAGACACACTATCGTTTCAGGATTTTGTGAATGCACAGGGTAGTGGAAGCAATTGTGATGTGATTTCAAAAGGAGACAACATCCTTGTGTATGTAGCAAGCTACAATGAGGTAGACGCGCTTTCAAAACTTCTAGTTGAAAGAGACTTCAAAGTCACGAAGGTTGACGGAAGGACGATGAAAGTTGGAAACATCGAGATCACCACAAGTGGAACACCTAATAAGAAGCACTTTATAGTTGCAACCAATATCATTGAGAACGGTGTTACTCTAGACATCGATGTGGTTGCTGATTTTGGAACGAAAGTACTCCCATACCTTGATACAGACAATAGAATGCTTAGCACAACAAAGACAAGCATTAACTATGGGGAGCGTATCCAAAGACTAGGAAGAGTCGGACGGCACAAGCCAGGTCACGCTCTGCGGATAGGTCACACAGAGAAGGGGTTGAGCGAAGTTCCAAGTTGTATTGCAACAGAAGCAGCTTTGAAGTGCTTCACTTATGGGCTTCCAGTGATCACCAACAACGTCTCGACAAGCATTCTTGGTAACGTAACGGTGAAGCAGGCACGGACAATGTCTGTGTTTGAGATAACACCGTTTTACACAAGCCAAGTGGTGAGATATGATGGCTCCATGCACCCACAGGTGCACGCACTTTTAAAGAGATTCAAACTCAGAGATTCTGAGATTGTTTTGAATAAATTAGCCATACCTCACCGAGGAGTGAACGCTTGGCTCACAGCTAGTGAGTATGCACGACTTGGCGCGAATGTTGAAGATAGGCGT---------GACGTTCGAATCCCTTTTATGTGTCGCGATATCCCAGAAAAACTTCATCTAGACATGTGGGATGTGATTGTCAAATTCAAAGGTGACGCGGGTTTTGGCCGGCTTTCAAGCGCCAGTGCAAGCAAGGTAGCTTATACTTTACAGACGGACGTAAACTCCATACAGCGAACAGTCACTATCATAGATACACTAATCGCTGAGGAGAGAAGAAAGCAGGAATACTTCAAGACGGTAACCTCCAACTGTGTTTCTTCTTCGAACTTTTCACTGCAGAGTATAACAAATGCGATAAAATCTCGTATGATGACAGATCACACGTACGAAAACATATCAGTGCTTGAAGGAGCGAAGTCACAGTTACTCGAGTTTAGAAACCTGAATGTTGATCACTCATTTGCCACCAAAACCGATGGAATATCTCGGCATTTTATGAGTGAGTTTGGAGCTCTTGAGGCAGTTCACCATCAAAACACCAGCGACATGAGCAAATTCCTCAAGCTTAAGGGCAAATGGAACAAAACGCTAATCACACGAGATGTGTTGGTGCTGTGTGGAGTTCTTGGAGGTGGATTGTGGATGGTTATTCAACACTTGCAGTCAAAGATTTCCGAACCTGTAACCCACGAAGCGAAAGGCAAGAGGCAAAGACAGAAACTAAAGTTTCGCAATGCCCGAGACAGCAAAATGGGTAGAGAAGTGTACGGAGATGATGATACCATAGAGCATTTCTTTGGTGATGCCTACACAAAGAAAGGGAAGAGCAAGGGCAGGACACGTGGTATCGGACACAAAAACAGGAAGTTCATCAACATGTATGGGTTTGACCCTGAAGACTTCTCTGCAGTTCGTTTCGTGGACCCACTCACAGGAGCGACGTTGGATGACAACCCGCTCACAGACATCACTCTTGTGCAAGAGCACTTTGGCAACATAAGAATGGACTTGCTCGAGGAGGATGAACTGGATCCAAATCAAATACGTATGAATAAGACAATTCAGGCCTACTACATGAACAATAAAACAGGCAAGGCTTTGAAGGTGGATCTGACACCACACATACCTCTCAAGGTGTGTGATCTCCACGCAACCATTGCTGGATTCCCAGAGCGAGAAAACGAACTGAGGCAGACTGGAAAGGCTCAGCCCATTAATATAGACGAAGTGCCAAGAGCTAATAATGAATTCGTCCCAGTGGACCACGAGAGCAACTCCATGTTCAGAGGGTTGCGTGACTACAACCCAATATCAAACAACATTTGTCATCTCACAAATGTTTCAGATGGAGCATCAAACTCGTTATATGGAGTCGGTTTCGGACCACTCATATTAACGAACCGACACCTCTTCGAGCGGAATAACGGTGAACTCGTAATAAAATCACGACACGGTGAGTTCGTAATTAAAAACACAACCCAGCTACACTTGCTACCGATTCCAGACAGAGATCTCCTGCTAATCCGGTTACCAAAGGACATCCCACCCTTTCCACAGAAATTGGGTTTCAGGCAACCTGAGAAAGGTGAACGAATTTGCATGGTGGGGTCCAATTTCCAAACCAAGAGCATAACGAGTATAGTCTCTGAGACTAGCACAATAATGCCAGTGGAAAACAGTCAGTTTTGGAAACACTGGATTAGCACGAAAGACGGCCAATGCGGAAGTCCAATGGTGAGCACTAAAGATGGGAAAATACTTGGATTACACAGCCTAGCAAACTTCCAAAACTCCATCAATTACTTTGCTGCCTTCCCAGATGATTTTGCCGAGAAGTACCTTCATACCATTGAAGCACACGAGTGGGTCAAGCATTGGAAGTACAACACTAGTGCCATCAGTTGGGGCTCTTTGAATATACAAGCATCGCAACCGTCAGGCTTGTTTAAAGTAAGCAAGTTAATCTCAGACCTTGACAGCACGGCAGTCTACGCACAAACCCAGCAGGATCGGTGGATGTTCAAGCAGCTCAACGGGAACTTGAAAGCGATAGCACACTGCCCTAGCCAGCTTGTGACAAAGCACACAGTTAAAGGAAAGTGTCAGATGTTTGACTTGTATCTCAAGTTGCATGATGAAGCACGAGAGTATTTCCAACCGATGCTGGGCCAGTATCAAAAGAGCAAACTCAATCGAGAAGCATATGCAAAGGATCTTCTGAAATATGCAACGCCAATCGAAGCAGGAAACATCGACTGTGATCTGTTTGAAAAGACAGTTGAAATAGTTGTATCAGATCTGCGAGGTTATGGTTTCGAAACATGCAATTATGTCACTGATGAGAATGACATATTCGAAGCTCTTAACATGAAATCCGCAGTTGGAGCGTTGTATAAAGGAAAGAAGAAGGATTACTTCGCTGAGTTCACACCCAAAATGAAAGAAGAAATACTGAAACAAAGTTGTAAACGGCTCTTCTTAGGAAAGATGGGAGTGTGGAACGGCTCGCTGAAGGCAGAGTTACGACCACTAGAAAAAGTGGAAGCAAACAAAACACGGACATTTACTGCCGCACCACTAGACACACTATTGGGTGGAAAGGTTTGCGTGGATGATTTCAACAACCAGTTCTATGATCACAACCTTAGAGCTCCTTGGAGCGTTGGCATGACAAAGTTTTATTGTGGTTGGAATCGCTTGTTGGAGTCGTTGCCAGATGGTTGGGTGTATTGCGATGCTGATGGTTCACAGTTTGACAGCTCGCTATCACCATACTTGATCAATGCAGTACTCAACGTCCGCTTAAGATTCATGGAAGAGTGGGACGTAGGGGAGGTAATGCTGAGAAATTTGTACACCGAAATCGTGTACACCCCCATCTCTACACCAGATGGTACACTCGTCAAGAAATTCAAAGGGAACAATAGTGGACAGCCATCGACTGTTGTAGACAACACGCTCATGGTCATACTGGCAGTCAATTATTCACTCAAGAAAAGTGGAATTCCAGGTGAGTTGCGCGACAGCATCATCAGATTCTTCGTCAACGGAGATGATCTACTGCTAAACGTACACCCAGAGTATGAGTATATCCTTAACACCATGGCAGACAACTTTCGTGAACTGGGCCTGAAGTACACTTTCGACTCAAGGACCAGGGAAAAAGGAGACCTCTGGTTCATGTCACACCAAGGGCATAAAAGAGAGGGAATCTGGATTCCCAAGCTCGAGCCAGAGCGAATAGTATCGATTCTAGAGTGGGATCGGTCGAAAGAGCCATGCCATCGACTAGAGGCAATCTGCGCAGCGATGATTGAGTCGTGGGGTTACGACAAGCTAACTCACGAGATACGAAAGTTTTACGCGTGGATGATTGAGCAAGCTCCGTTTAGCTCCCTAGCACAAGAAGGGAAAGCTCCTTACATAGCGGAAACGGCGTTGAGGAAGCTCTACCTTGATAAGGAGCCAGCTCAAGAGGATCTCACCCATTATTTGCAGGCAATCTTTGAGGATTATGAGGATGGTGCTGAGGCTTGTGTTTATCACCAGGCAGGTGAGACGCTTGATGCAGGTTTGACAGACGAGCAAAAGCAGGCGGAGAAGGAGAAGAAGGAGAGAGAGAAGGCAGAAAAGGAACGAGAGAGGCAGAAGCAGTTGGCACTCAAGAAAGGCAAGGATGTTGCACAAGAAGAGGGAAAACGCGACAAGGAAGTGAACGCTGGAACCTCTGGGACTTTCAGTGTACCCAGACTTAAGAGTTTGACAAGCAAGATGCGCGTGCCAAGATACGAGCAAAGAGTGGCTCTAAACCTCGATCATCTAATTCTATACACACCGGAGCAGACGGATCTATCCAACACACGTTCAACGCGAAAGCAGTTTGACACATGGTTTGAAGGTGTAATGGCTGATTACGAACTGACGGAGGACAAAATGCAAATCATTCTCAATGGTTTAATGGTCTGGTGCATTGAGAACGGAACCTCCCCGAACATAAACGGAATGTGGGTGATGATGGACGGCGATGATCAGGTGGAATTCCCGATCAAACCGCTCATTGACCACGCCAAACCCACATTTAGGCAGATAATGGCCCATTTCAGTGACGTAGCTGAAGCGTACATTGAAAAGCGTAACCAAGACCGACCATATATGCCACGATATGGTCTTCAGCGCAATTTAACCGACATGAGTTTAGCTCGATACGCGTTTGATTTCTATGAAATGACTTCTAGAACTCCAATACGTGCGAGAGAAGCACACATCCAGATGAAAGCAGCAGCACTGCGTGGCGCAAATAACAATTTGTTCGGCTTGGATGGAAACGTTGGCACAACGGTAGAGAACACGGAGAGGCATACGACCGAGGACGTTAATCGGAACATGCATAACTTACTTGGCGTTAAGGGGTTA
>BAM99052
[truncated: 1,636,055 more chars]
