# Supplementary material for: FRESCo: finding regions of excess synonymous constraint in diverse viruses
Source: Genome Biol. 2015 Feb 17;16(1):38. doi: 10.1186/s13059-015-0603-7 (PMC4376164; doi:10.1186/s13059-015-0603-7)
Supplement: Additional file 4: — Sequence alignments (zip folder of FASTA alignments). [file 13059_2015_603_MOESM4_ESM.zip › alignments/VEEV/ns.fa.revtrans]

>AAW30005
ATGGAGAAAGTTCACGTTGACATCGAGGAAGATAGTCCCTTCCTCAGAGCATTACAACGGAGTTTCCCGCAGTTTGAGGTAGAAGCCAAGCAGGTCACAGATAATGACCATGCTAACGCCAGAGCGTTTTCGCATTTGGCATCGAAATTGATCGAGACGGAGGTGGAACCATCCGATACGATCCTAGACATTGGAAGTGCGCCTGCCCGCAGAATGTATTCCAAGCATAAGTACCATTGCATCTGTCCGATGAAATGTGCAGAAGATCCGGACAGACTGTTTAAGTATGCAGCCAAGCTGAAGAAGAACTGTAAAGATATTACAGATAAGGAACTGGACAAGAAGATGAAGGAGCTTGCGGAAGTCATGAGCGACCCTGATCTCGAAACTGAAACGATTTGCCTTCACGACGATGAAACCTGTCGATTTGAGGGTCAAGTCGCAGTGTATCAGGATGTGTACGCGGTTGACGGACCGACGAGCCTTTATCATCAGGCCACCAAAGGGGTCAGAGTCGCCTATTGGATAGGATTCGACACTACCCCTTTTATGTTCAAGAACCTGGCTGGAGCATATCCCTCCTATTCGACCAACTGGGCCGACGAGACCGTGTTAACGGCTCGTAATATAGGCTTGTGCAGCTCCGATGTGATGGAGCGGTCACGCAGAGGGATGTCCATCCTTAGAAAGAAATTTTTAAAACCATCCAATAACGTCTTGTTCTCTGTAGGATCTACCATCTACCACGAGAAGCGAGACTTACTAAGGAGTTGGCACCTACCGTCCGTTTTTCACCTACGTGGTAAGCAGAATTACACTTGTCGGTGTGAGACTATAGTTAGCTGCGACGGGTACGTCGTCAAAAGGATAGCTATTAGTCCAGGTCTGTACGGGAAACCGTCGGGCTACGCTGCCACGATGCATCGCGAGGGATTCTTGTGCTGCAAGGTGACGGACACGCTTGACGGGGAGAGGGTCTCTTTCCCCGTATGCACGTACGTGCCGGCCACATTGTGCGACCAAATGACAGGCATTCTGGCAACAGATGTCAGTGCAGACGACGCGCAGAAATTGCTGGTTGGGCTCAACCAGCGAATAGTCGTAAATGGCCGCACTCAAAGGAATACTAACACAATGAAGAACTATTTATTACCCGTCGTGGCACAAGCATTTGCCAGATGGGCTAAAGAGTACAAAGAAGATCAAGAAGATGAAAGACCATTGGGGCTCAGGGACCGCCAGTTAGTGATGGGGTGTTGTTGGGCGTTCAGGAAGCACAAGATAACATCAGTGTACAAACGACCAGACACCCAAACGATCATCAAGGTAAACAGCGATTTCCACTCTTTCGTGCTGCCCAGAATTGGAAGCAACACCTTGGAGATTGGGCTGAGGACCAGGATCAGAAAACTACTGGAGGAACCTGTGGACAGACCACCACTGATTACCGCCGACGACGTACAGGAAGCCAAGAACGCGGCGGATGAGGCTAAGGAAGTCAAGGAGGCCGAGGAGCTCAGGGCAGCATTACCACCGCTGTCTGCCGATGTAGAGGAACCGGCACTGGAGGCGGACGTTGACTTAATGCTGCAGGAGGCGGGAGCAGGATCTGTCGAAACCCCCAGAGGGCTCATCAAGGTCACCAGTTACGCAGGAGAAGACAAAATCGGCTCTTACGCGGTGCTCTCCCCACAAGCAGTACTGCGAAGTGAAAAACTGACGTGCATTCACCCGCTTGCAGAGCAAGTAATTGTAATCACACACTCTGGAAGGAAGGGTAGATACGCAGTTGAGCCTTACCACGGAAAAGTAGTAGTACCTGAAGGGCAGGCTATACCTGTCCAAGACTTCCAAGCACTCAGTGAGAGCGCCACAATTGTGTACAACGAACGTGAGTTCGTGAATAGGTATTTACACCACATTGCCACGCACGGTGGAGCTCTGAACACAGACGAGGAGTACTACAGAGTGGTGAAACCTAGTGAACATGAAGGTGAGTACTTATATGACATTGACAAGAAACAATGTGTGAAGAAAGAACTGGTTTCGGGACTAGGTTTGACGGGAGAACTTGTAGATCCCCCTTTCCATGAATTTGCATATGAGAGCTTGAGGACACGTCCGGCCGCACCTTATCAAGTACCAACTATAGGTGTGTATGGCGTTCCCGGGTCCGGGAAGTCTGGAATTATTAAGAGTGCAGTCACAAAGAAAGACTTGGTAGTGAGTGCTAAGAAGGAGAACTGCGCCGAGATAATAAGGGACGTCAAGAAGATGAAAGGGCTAGACGTCAATGCACGGACGGTGGACTCAGTGCTGTTAAATGGATGCAAGCACCCGGTCGAGACTTTGTACATTGATGAAGCCTTTGCATGCCACGCTGGCACTCTCAGGGCCTTAATAGCCATTATACGCCCAAAGAAAGCAGTACTATGTGGTGACCCAAAGCAATGTGGCTTCTTCAACATGATGTGCCTGAAGGTGCACTTCAACCATGAAATATGCACTCAAGTTTTTCACAAGAGCATATCTCGCAGGTGTACCAAGTCAGTGACGTCGGTAGTGTCCACACTGTTTTATGACAAAAGAATGAGAACTACTAACCCAAGGGATTCCAAAATTGAAATTGACACAACAGGAAGTACTAAACCAAAAAAGGATGACTTGATTCTTACATGTTTTAGGGGATGGGTTAAGCAACTGCAAATAGACTACAAAGGAAATGAAATAATGACCGCGGCTGCCTCACAGGGATTGACGCGGAAAGGTGTCTATGCGGTTAGGTACAAAGTTAACGAGAACCCATTGTACGCACCCACCTCAGAGCATGTAAATGTGCTGTTGACCCGGACGGAAGACAAGATTGTGTGGAAGACTCTTGCAGGGGACCCGTGGATAAAGACCCTGACCGCGAAGTACCCCGGGGATTTCACTGCAACAATGGAAGAATGGCAGGCAGAACATGATGCCATCATGAGACACATCCTGGAGAAACCAGATCCCACGGATGTCTTCCAAAATAAAGCTAATGTTTGCTGGGCAAAGGCACTTGTACCTGTGCTTAAGACAGCCGGGATAGATTTGACCACAGAGCAGTGGAACACAGTGGATTACTTCAAAGAGGATAAGGCCCACTCAGCTGAGATTGTCCTGAATCAGCTGTGCGTGCGATTCTTCGGTCTAGACCTAGATTCTGGTTTGTTTTCCGCTCCCACAGTTCCACTCTCCATTAGGAACAACCACTGGGACAATTCACCGTCACCCAATATGTATGGGTTGAACCAAGAAGTGGTCAGGCAACTATCCCGCAGGTACCCTCAACTACCACGTGCGGTGACTACTGGGAGAGCATACGACATGAACACCGGTACTTTGCGCAATTATGATCCGCGCATAAATTTAGTACCGGTGAACCGTCGTCTACCACATGCTCTTGTGACGCAACATGCTGATTACCCTCCCAGTGATTTTTCCGCCTTCGTCAGTAAGCTTAAAGGCAGAACGGTCCTAGTAGTTGGTGAGAAGATGAGTATTTCAGGTAAGACGGTAGACTGGCTATCTGAAACACCTGATTCTACTTTTAGGGCGCGCCTAGATTTAGGCATACCCAGTGAACTACCGAAGTACGATATCGTCTTCGTAAATGTAAGAACACAGTACCGCTACCACCACTACCAGCAGTGTGAGGACCACGCCATTAAGTTGAGCATGTTGACCAAGAAGGCCTGCCTGCACCTGAACCCCGGAGGAACCTGTGTGAGCATTGGTTACGGCTATGCGGACCGGGCCAGTGAAAGCATCATAGGTGCAGTTGCTCGGCAGTTCAAGTTCTCGAGGGTGTGCAAACCGAAGGTGTCTAAGGAGGAGACTGAAGTGCTATTTGTCTTCATCGGGTTCGATCGTAAAACGCGAACCCATAACCCATACAAGCTCTCCTCCACCCTGACCAATATTTACACCGGCTCGAGGCTCCATGAAGCTGGCTGCGCACCTTCGTATCATGTAGTGCGCGGGGACATAGCCACTGCCACGGAAGGAGTAATCGTTAATGCTGCCAACAGCAAGGGCCAGCCAGGCAGTGGAGTGTGCGGAGCTCTGTACCGGAAGTACCCCGAAAGCTTCGATTTACAACCAATAGAAGTGGGGAAAGCTAGACTGGTCAAAGGCAACTCAAAACATCTTATTCACGCAGTGGGGCCGAATTTTAACAAAGTGTCTGAAGTGGAAGGTGACAAACAGCTGGCAGAAGCGTATGAATCTATAGCCAGGATTATTAATGATAACAATTACAGATCTGTGGCTATCCCGCTTCTGTCCACTGGAATATTTGCCGGAAACAAGGATAGGTTAATGCAATCCTTAAACCATCTGTTAACGGCATTGGACACAACAGACGCAGATGTGGCCATATACTGCAGAGACAAAAAATGGGAAGTCACGTTGAAAGAGGTTGTAGCCAGGAGAGAGGCGGTAGAGGAGATATGTATCTCCGAAGATTCCTCCGTAGCAGAGCCGGATGCAGAGCTGGTTAGAGTTCACCCCAAGAGCTCTTTGGCTGGAAGGAAAGGTTACAGCACCAGCGATGGGAAGACTTTCTCATATCTTGAAGGAACCAAATTCCATCAGGCGGCGAAGGACATGGCAGAAATTAACGCTATGTGGCCTGCCGCTACGGAGGCTAATGAGCAGGTGTGCTTATACATTTTGGGTGAAAGTATGAGCAGTATAAGATCCAAATGCCCCGTTGAGGAATCAGAGGCATCCACCCCACCAAGTACATTGCCTTGCTTGTGCATCCACGCTATGACCCCGGAACGGGTTCAGCGTTTGAAAGCCTCCCGCCCCGAACAAATTACAGTTTGTTCATCCTTCCCATTGCCGAAGTATAGAATAACAGGAGTGCAGAAGATTCAATGTTCGCATCCTATACTTTTCTCTCCTAAAGTACCTGAGTACATACACCCTAGAAAGTACCTTGCAGACGCA------------------------------------------------------------------GCTCCC---------------------GCAAACAATGAGGCAGCCGAATCAACATCGGTGGACGTGCAGCCACAGCTGGAAGAGAGCCCTGAGAACACGGAACAACTGGTGGAGGAGGAAGACAGTATAAGCGTGCTGTCCGAGGATACA---------------CCACACCAAGTGCACCAAGTGGAGGCTGAAGTGCATCGC---TTCAGCGCAAGTGCTCAATCTTCGTCCTGGTCC---------------ATTCCACGTGCATCCGACTTTGATGTCGAGAGTCTTTCCGTGCTCGAATCCCTGGGTGCTAATGACACAATCAGCATGGAGTCGTCCTCAAACGAAACAGCTCTTGCTTTGCGGACCATTTTTAGGACTCCACCCATTCCAAGGCCTCGAGTGCAGAGCACATCCACAGACGTGGATAGTATTTCAGCACTCGAGTCTTGTGACAGCACCAGCGATGCGCGCAGCGTGGACTCGGAT------GAAACCGATGTTTCCATCTTTGACAAAAGGTTGGAGTTCATGGCC---AGACCTGTTCCCGCACCGCGAACCAAATTTAGGACTCCACCCGTCCCGAAACCGCGTGCGCGGAGG---------------------------CCATTCCATCCTTTGTCT---------------------------------------------------------------------------------------------------AGTAGATCA---------AGCTCGCGCTCTAGTCTGGCGTCTAATCCACCAGGTGTTAACCGAGTGATTACTAGGGAAGAATTCGAGGCCTTCGTTGCCCAACAGCAATGACGGTTCGACGCGGGCGCGTACATTTTCTCCTCGGATACTGGTCAAGGACATTTGCAACAAAAATCAGTAAGGCAGACAGTATTGTCTGAAGTGGTGCTAGAGAGGACCGAGTTAGAGATCTCGTACGCCCCGCGCCTCGACCTGAACAAAGAAGAAATACTGAGAAAGAAGTTACAATTGAACCCTACGCAAGCTAACCGGAGTAGATATCAGTCACGGAGGGTTGAAAACATGAAGGCAATAACAACTAAGAGAATCTTACAGGGATTAGGTCACTATCTGAAATCTGAAGGCAAGGTGGAGTGCTATCGTACGTTGCACCCCGTGCCTTTGTATTCAGCAAGTGTGAATAGAGCGTTCTCCAGTCCCAAAGTTGCTGTTGAAGCATGTAACGTTGTTCTGAAGGAAAATTTTCCGACAGTGGCGTCGTACTGCATAATACCTGAGTATGACGCCTACTTGGACATGGTGGACGGTGCATCATGTTGCTTGGATACGGCGAGTTTTTGCCCTGCCAAGTTGCGTAGCTTTCCGAAGAAACACGCATACCTCGAGCCCACCATTCGATCTGCAGTCCCATCAGCAATTCAGAACACGCTGCAAAATGTACTCGCAGCTGCCACAAAGAGAAACTGCAATGTGACTCAAATGAGGGAGCTGCCTGTATTGGATTCTGCTGCCTTCAATGTAGAGTGTTTTAAAAAATACGCATGTAATAATGAGTATTGGGAGACCTACAAGAAGAATCCAATCAGATTGACCGAGGAAAATGTGGTCAACTATATAACCAAGTTGAAAGGGCCGAAGGCGGCTGCCCTGTATGCAAAGACTCATAATTTAGACATGCTGCAAGACATACCTATGGACAGGTTTATTATGGATTTAAAAAGAGATGTCAAGGTAACTCCAGGAACCAAGCATACCGAAGAAAGGCCTAAGGTCCAAGTAATCCAGGCTGCAGATCCATTGGCTACGGCTTACTTATGTGGGATTCATAGAGAATTGGTGCGCAGACTGAACGCAGTTCTGCTGCCCAACATACACACATTATTTGACATGTCTGCTGAGGATTTCGACGCCATAATTGCCGAGCACTTTCAACCAGGCGATTGGGTATTAGAGACAGACATAGCGTCATTCGATAAAAGCGAAGACGACGCGATGGCTCTGACGGCACTGATGATCCTGGAAGACCTCGGGGTGGACCCAGAGCTGTTGACCCTAATTGAAGCGGCATTTGGCGAAATATCCTCCATTCACTTACCAACCAAAACAAAATTTAGGTTTGGAGCCATGATGAAATCAGGGATGTTCTTGACTCTGTTTGTCAATACTGTGATCAATATGGTCATAGCCAGCAGAGTTCTGCGTGAGAGACTGACAAACTCCCCTTGCGCCGCGTTCATTGGCGACGACAATATCGTGAAAGGGGTTAAGTCCGACAAACTCATGGCCGATAGGTGCGCTACATGGTTGAACATGGAAGTCAAAATTATCGACGCAGTGGTTGGAGAGAAAGCTCCCTACTTCTGTGGTGGGTTTATTTTATGTGACTCTGTGACCGGAACTGCATGCCGTGTAGCAGACCCTTTGAAGAGATTATTCAAGCTTGGAAAACCACTGGCTGTGGATGATGAACATGATGATGACAGGCGTCGAGCACTACAGGAGGAATCTGCCCGGTGGAACCGGGTGGGAATTTTTTCCGAGCTGTGCAAAGCCGTCGAGTCGCGATATGAAACAGTGGGCACGGCAGTCATCATCATGGCCATGACTACGCTCGCCAGCAGTGTCGAGTCGTTCAGTTGTCTAAGAGGGGCCCCTATAGCCCTCTAC
>AGE98178
ATGGAGAAAGTTCACGTTGACATCGAGGAAGATAGCCCCTTCCTCAGAGCATTACAACGGAGCTTCCCGCAGTTTGAGGTAGAAGCCAAGCAGGTCACGGATAACGACCATGCTAACGCCAGAGCGTTTTCGCATTTGGCATCAAAATTGATCGAGACGGAGGTAGAACCATCCGATACGATCCTAGACATTGGAAGTGCGCCTGCCCGCAGAATGTATTCCAAGCATAAATACCACTGCATCTGTCCGATGAAGTGTGCAGAAGATCCGGACAGACTGTTTAAGTATGCAGCCAAGCTGAAGAAGAACTGTAAAGAGATTACAGATAAGGAACTGGACAAGAAGATGAAGGAGCTTGCGGAAGTCATGAGCGACCCTGATCTCGAAACTGAAACGATTTGCCTTCATGACGATGAAACCTGTCGATTTGAGGGTCAAGTCGCAGTGTATCAGGATGTGTACGCGGTTGACGGACCGACGAGCCTTTATCATCAGGCCAACAAAGGGGTTAGAGTCGCCTATTGGATAGGATTCGACACTACCCCCTTTATGTTTAAGAACCTGGCCGGAGCATATCCCTCCTATTCGACCAACTGGGCCGACGAGACCGTGTTAACGGCTCGTAACATAGGCTTGTGCAGCTCCGATGTGATGGAGCGGTCACGTAGAGGGATGTCCATCCTTAGAAAGAAATTTTTAAAACCATCCAATAACGTCTTGTTCTCTGTAGGATCTACCATCTACCACGAGAAGCGAGACTTACTCAGGAGCTGGCACCTACCGTCCGTTTTTCACCTACGTGGTAAGCAGAATTACACTTGTCGGTGTGAGACTATAGTTAGTTGCGACGGGTACGTCGTCAAAAGGATAGCTATTAGTCCAGGTCTGTACGGGAAACCGTCGGGCTACGCTGCCACGATGCATCGCGAGGGATTCTTGTGCTGCAAGGTGACGGACACGCTTAACGGGGAGAGGGTCTCTTTCCCCGTATGCACGTACGTGCCGGCCACATTGTGCGACCAAATGACAGGCATTCTGGCAACAGATGTCAGTGCAGACGACGCGCAGAAATTGCTGGTTGGGCTCAACCAGCGAATAGTCGTAAATGGTCGCACTCAAAGGAATACTAACACAATGAAGAACTATCTATTACCCGTCGTGGCACAAGCATTTGCCAGATGGGCTAAAGAATACAAAGAAGATCAAGAAGATGAAAGACCATTGGGGCTTAGGGACCGCCAGTTGGTAATGGGGTGTTGCTGGGCGTTCAGGAAACACAAGATAACATCAGTGTACAAACGACCAGACACCCAAACGATCATCAAGGTAAACAGCGATTTCCACTCTTTCGTGCTGCCCAGAATCGGGAGCAGCACCTTGGAGATTGGGCTGAGGACCAGGATCAGAAAACTACTGGAGGAACCTGTGGACAGACCACCATTGATTACCGCCGATGACATACAGGAGGCCAAGAACGCGGCGGATGAGGCTAAGGAAGTCAAGGAGGCTGAAGAGCTCAGGGCAGCATTACCACCGCTGTCTGCCGATGTAGAGGAACCTGCACTGGAGGCGGACGTTGACTTAATGCTGCAGGAGGCGGGAGCGGGATCTGTCGAAACCCCCAGGGGGCTCATCAAAGTCACCAGCTATGCAGGAGAAGACAAAATCGGCTCCTACGCGGTGCTCTCCCCACAGGCAGTACTGCGAAGTGAAAAACTGACGTGTATTCACCCGCTTGCAGAGCAAGTAATCGTAATTACACACTCTGGGAGGAAAGGTAGATACGCAGTTGAGCCTTACCACGGAAAAGTGGTAGTACCCGAGGGGCAGGCTATACCTGTCCAAGACTTCCAAGCACTCAGTGAGAGCGCCACAATTGTGTATAACGAACGTGAGTTCGTGAATAGGTATTTACACCACATTGCCACGCACGGTGGAGCTCTGAACACAGACGAGGAGTATTACAGGGTGGTGAAACCTAGTGAACATGAAGGTGAGTACCTATATGACATTGACAAGAAACAGTGTGTGAAGAAAGAACTGGTTTCGGGACTAGGTTTGACAGGAGAACTTGTCGATCCCCCCTTCCATGAATTTGCATATGAAAGCTTGAGGACACGTCCAGCCGCACCTTATCAAGTACCAACTATAGGTGTGTACGGCGTTCCCGGGTCCGGGAAGTCCGGAATTATCAAGAGCGCAGTCACAAAGAAGGACTTGGTAGTGAGTGCTAAGAAGGAAAACTGTGCCGAGATAATAAGGGACGTCAAGAAGATGAAAGGGCTGGACGTCAATGCCCGGACAGTGGACTCAGTGCTGTTAAATGGATGCAAGCACCCGGTCGAAACTTTGTACATTGATGAAGCCTTTGCATGCCACGCTGGCACTCTCAGGGCCTTAATAGCTATTATACGCCCCAAGAAAGCAGTGCTATGTGGTGACCCAAAGCAATGTGGCTTCTTTAATATGATGTGCTTGAAAGTGCACTTCAACCATGAAATATGCACTCAAGTCTTCCACAAAAGCATATCTCGTAGGTGTACCAAGTCAGTGACGTCGGTAGTGTCCACACTGTTTTATGACAAAAGAATGAGAACTACTAACCCAAGGGATTCTAAAATCGAAATTGACACAACAGGAAGTACTAAACCAAAAAAGGATGACTTGATTCTTACATGTTTCAGGGGATGGGTTAAGCAACTGCAAATAGACTACAAAGGAAATGAAATAATGACCGCGGCTGCCTCACAGGGATTGACGCGGAAAGGTGTCTATGCAGTTAGGTACAAGGTTAATGAGAATCCCTTGTACGCACCCACCTCAGAGCATGTAAACGTGCTGTTGACCCGGACGGAAGACAAGATTGTGTGGAAAACTCTTGCAGGGGACCCGTGGATAAAGACCCTGACCGCGAAGTACCCCGGAGATTTCACCGCAACAATGGAAGAATGGCAGGCAGAACATGATGCCATCATGAGACACATCCTGGAGAAACCGGATCCCACGGATGTCTTCCAAAACAAAGCTAATGTTTGCTGGGCAAAGGCACTTGTACCTGTGCTTAAGACAGCCGGGATAGATTTGACCACAGAGCAGTGGAACACAGTGGATTACTTCAAAGAGGATAAGGCCCACTCAGCTGAGATCGTCTTGAATCAGCTGTGCGTGCGATTCTTCGGTCTAGACTTAGATTCTGGTTTGTTTTCCGCCCCCACAGTTCCACTCTCCATTAGGAACAACCATTGGGACAACTCACCGTCACCCAACATGTACGGGTTGAACCATGAAGTGGTCAGGCAACTATCCCGCAGGTACCCTCAACTACCGCGTGCGGTGACTACTGGGAGAGTATACGACATGAACACCGGTACCTTGCGCAATTACGATCCGCGCATAAATTTCGTACCGGTGAACCGTCGTCTACCACATGCTCTCGTGACGCAACATGCTGATCACCCCCCCAGTGATTTTTCCGCCTTTGTCAGTAAGCTTAAAGGCAGAACGGTCCTAGTAGTTGGTGAGAAGATGAGTATTTCAGGTAAGACGGTAGACTGGTTATCTGATACACCTGATTCTACTTTCAGGGCGCGCCTAGACTTAGGCATACCCAATGAATTACCGAAGTACGATATCGTCTTCGTAAACGTAAGAACACAATACCGCTACCACCACTACCAGCAGTGTGAGGACCACGCCATTAAGTTGAGCATGTTGACTAAGAAGGCATGCCTGCACCTAAATCCCGGAGGAACTTGTGTGAGCATTGGTTACGGCTATGCGGACCGGGCCAGCGAAAGCATCATTGGAGCAGTTGCTCGGCAGTTCAAGTTCTCGAGGGTGTGCAAACCAAAGGTGTCTAAGGAGGAGACTGAAGTGCTATTTGTCTTCATCGGGTTCGATCGTAAAACGCGAACCCATAACCCATACAAACTTTCCTCCACCTTGACCAATATCTACACCGGCTCGAGGCTCCATGAAGCTGGCTGCGCACCTTCGTATCATGTAGTGCGCGGGGACATAGCCACTGCCACGGAAGGAGTAATCGTCAATGCTGCCAACAGCAAGGGCCAACCAGGCAGTGGAGTGTGCGGAGCTCTGTATCGGAAGTACCCCGAAAGCTTCGACCTACGACCAATAGAAGTGGGGAAAGCTAGATTAGTCAAAGGTAACTCAAAACATCTCATCCATGCAGTGGGGCCTAATTTCAACAAAGTGTCTGAAGTGGAAGGTGACAAACAGCTGGCAGAGGCGTATGAATCTATAGCCAAGATTATTAATGACAACAATTACAGATCTGTGGCTATCCCGCTTCTGTCCACTGGAATATTTGCCGGAAACAAAGATAGGTTAATGCAATCCTTAAACCATCTGTTAACGGCATTGGACACAACAGACGCAGACGTGGCCATATACTGCAGAGACAAGAAATGGGAAGTGACGTTGAAAGAGGTCGTAGCCAGGAGAGAAGCGGTAGAGGAGATATGTATCTCCGAAGATTCCTCCGTAGCAGAGCCGGATGCAGAGCTGGTTAGAGTTCACCCAAAGAGCTCTTTGGCTGGAAGGAAAGGCTACAGCACTAGTGACGGAAAGACTTTCTCATATCTTGAAGGAACCAAATTTCATCAGGCGGCGAAGGACATGGCAGAAATCAACGCCATGTGGCCTACCGCTACAGAGGCTAATGAGCAGGTGTGCTTATACATTCTGGGTGAAAGTATGAGCAGTATAAGATCCAAATGCCCCGTTGAGGAATCAGAGGCATCCACTCCACCTAGTACATTGCCCTGCTTGTGCATCCACGCTATGACCCCGGAACGGGTTCAGCGTCTGAAAGCCTCTCGCCCCGAACAAATTACAGTTTGCTCTTCCTTCCCATTGCCGAAGTACAGAATAACAGGAGTGCAGAAGATCCAATGTTCGCATCCTATACTTTTCTCTCCTAAAGTACCTGAGTATATACACCCTAGAAAGTATCTTGCAGACGCA------------------------------------------------------------------GCTTCT---------------------GCGAGCAATGAGGCAGCCGAATCAATATCGGTGGACGTGCAACCACAGGTGGAAGAGAGTCCTGAGAACACGGAACAACCGGTGGAGGAGGAAGACAGTATAAGCGTGCTGTCCGAGGATGCA---------------CCAAACCAAGTGCACCAAGTGGAGGCTGATGTACACCAC---TTCAGCGCAAGTGCTCAGTCCTCGTCCTGGTCT---------------ATTCCATGTGCATCCGACTTTGATGTCGAGAGTCTTTCCGTGCTCGAATCCCTGGGTGCTAGTGACGCAATCAGCATGGAGTCGTCCTCAAACGAAACAGCTCTCGCTTTGCGGACCATTTTTAGGACTCCACCCATTCCGAGGCCTCGAGTGCAGAGTACATCCACAGACGTGGACAGTATTTCAGCACTCGAGTCTTGTGACAGCACCAGCGATGCGCGTAGCATAGGATCGTCC---TCTGAAACCGATGTATCAATTTTTGACAAGGGGTTGGAGTTCCTGGCT---AGACCTGTTCCCGCACCGCGAACCATTTTTAGGACTCCACCTGTCCCGAAACCGCGTGTGCGGAGG---------------------------CCATTGCACCCTTTGGCT---------------------------------------------------------------------------------------------------AGCAGATCA---------AGCTCGCGCTCCAGCCTGGCGTCTAATCCACCGGGTGTTAACCGAGTGATCACTAGGGAAGAATTCGAGGCCTTCGTTGCCCAACAGCAATGACGGTTCGACGCGGGTGCATACATTTTCTCCTCGGACACTGGTCAAGGACACTTGCAACAAAAATCAGTAAGGCAGACAGTGTTGTCTGAAGTGGTGCTAGAGAGGACCGAGTTAGAGATCTCGTATGCCCCGCGCCTCGACCTGAATAAAGAAGAGATACTGAGAAAGAAGTTACAATTGAACCCCACGCAAGCTAACCGGAGTAGATATCAGTCCCGGAGGGTTGAAAACATGAAGGCCATAACAACTAAGAGAATCTTACAGGGATTAGGTCACTATCTGAAATCTGAAGGTAAGGTTGAGTGCTATCGTACGTTGCACCCCGTTCCTTTGTATTCAGCAAGTGTGAATAGAGCGTTCTCCAGTCCCAAAGTTGCTGTCGAAGCATGCAATGTTGTTCTGAAGGAAAATTTTCCGACAGTGGCGTCGTACTGCATAATACCTGAATACGACGCCTACTTGGACATGGTGGACGGTGCATCATGTTGCTTGGATACAGCGAGTTTTTGCCCTGCCAAGCTGCGTAGCTTTCCAAAGAAACACGCATACCTAGAGCCCACCATTCGGTCTGCAGTCCCATCAGCGATTCAGAACACGCTGCAGAATGTACTCGCGGCTGCCACAAAGAGAAACTGCAATGTGACTCAAATGAGGGAACTGCCTGTATTGGATTCTGCGGCTTTCAATGTAGAGTGTTTTAAAAAATACGCTTGCAATAATGAGTACTGGGAGACCTATAAGAAGAATCCTATTAGATTGACCGAGGAAAATGTGGTCAACTACATAACCAAACTAAAAGGGCCGAAGGCGGCTGCCCTGTATGCAAAGACTCATAATTTAGACATGCTGCAAGACATACCCATGGACAGGTTTATTATGGATTTAAAAAGAGATGTCAAGGTAACTCCAGGAACCAAGCACACCGAAGAAAGGCCTAAGGTCCAAGTAATCCAGGCTGCAGATCCATTGGCTACGGCTTATCTATGTGGGATTCATAGAGAATTGGTGCGCAGACTGAACGCAGTCCTGTTGCCCAACATACACACATTATTTGACATGTCTGCTGAGGATTTCGACGCCATAATTGCCGAGCACTTCCAACCAGGCGATTGGGTGTTAGAGACAGACATAGCGTCCTTCGATAAAAGCGAAGACGACGCGATGGCTCTGACGGCACTGATGATTCTGGAAGACCTTGGGGTGGACCCAGAGCTGTTGACCCTAATCGAAGCGGCATTTGGCGAAATTTCCTCCATTCACTTACCAACTAAAACTAAATTTAGGTTTGGAGCCATGATGAAATCAGGGATGTTCTTGACTCTGTTTGTCAACACTGTGATCAATATGGTCATAGCCAGCAGAGTTTTGCGGGAGAGACTGACAAACTCCCCTTGCGCCGCGTTCATCGGCGACGACAACATCGTGAAAGGGGTTAAATCCGACAAACTCATGGCCGATAGGTGCGCTACATGGCTGAACATGGAAGTCAAGATCATCGACGCAGTGGTCGGCGAGAAAGCTCCCTATTTTTGTGGTGGGTTTATTCTATGTGACTCTGTGACTGGAACTGCATGCCGTGTGGCAGACCCTTTGAAGAGATTATTCAAGCTTGGAAAACCACTGGCTGTGGATGATGAACATGATGATGACAGGCGACGAGCACTACAGGAGGAATCTGCCCGGTGGAATCGGGTGGGAATTTTTTCCGAGTTGTGCAAAGCCGTCGAGTCGCGATATGAAACAGTGGGCACGGCCGTCATTATCATGGCCATGACTACGCTCGCCAGCAGTGTCGAGTCGTTCAGTTGTCTGAGAGGGGCCCCTATATCCCTCTAC
>AGE98248
ATGGAGAAAGTTCACGTTGACATCGAGGAAGATAGTCCCTTCCTCAGAGCATTACAACGGAGCTTCCCGCAGTTTGAGGTAGAAGCCAAGCAGGTCACAGATAATGACCATGCTAACGCCAGAGCGTTTTCGCATTTGGCATCGAAATTGATCGAGACGGAGGTGGAACCATCCGATACGATCCTAGACATTGGAAGTGCGCCTGCCCGCAGAATGTATTCCAAGCATAAGTACCATTGCATCTGTCCGATGAAATGTGCAGAAGATCCGGACAGACTGTTTAAATATGCAGCCAAGTTGAAGAAGAACTGTAAAGATATTACAGATAAGGAACTGGACAAGAAGATGAAGGAGCTTGCGGAAGTCATGAGCGACCCTGATCTCGAAACTGAAACGATTTGCCTTCACGACGATGAAACCTGTCGATTTGAGGGTCAAGTCGCAGTGTATCAGGATGTGTACGCGGTTGACGGACCGACGAGCCTTTATCATCAGGCCAACAAAGGGGTCAGAGTCGCCTATTGGATAGGATTCGACACTACCCCTTTTATGTTCAAGAACCTGGCTGGAGCATATCCCTCCTATTCGACCAACTGGGCCGACGAGACCGTGTTAACGGCTCGTAATATAGGCTTGTGCAGCTCCGATGTGATGGAGCGGTCACGCAGAGGGATGTCCATCCTTAGAAAGAAATTTTTAAAACCATCCAATAACGTCTTGTTCTCTGTAGGATCTACCATCTACCACGAGAAGCGAGACTTATTAAGGAGTTGGCACCTACCGTCCGTTTTTCACCTACGTGGTAAGCAGAATTACACTTGTCGGTGTGAGACTATAGTTAGCTGCGACGGGTACGTCGTTAAAAGGATAGCTATTAGTCCAGGTCTGTACGGGAAACCGTCGGGCTACGCTGCCACGATGCATCGCGAGGGATTCTTGTGCTGCAAGGTGACGGACACGCTTGACGGGGAGAGGGTCTCTTTCCCCGTATGCACGTACGTGCCGGCCACATTGTGCGACCAAATGACAGGCATTCTGGCAACAGATGTCAGTGCAGACGACGCGCAGAAATTGCTGGTTGGGCTCAACCAGCGAATAGTCGTAAATGGCCGCACTCAAAGGAATACTAATACAATGAAGAACTATTTATTACCCGTCGTGGCACAAGCATTTGCCAGATGGGCTAAAGAGTACAAAGAAGATCAAGAAGATGAAAGACCATTGGGGCTCAGGGACCGCCAGTTAGTGATGGGGTGTTGTTGGGCGTTCAGGAAACACAAGATAACATCAGTGTATAAACGACCAGACACCCAAACGATCATCAAGGTAAACAGCGATTTCCACTCTTTCGTGCTGCCCAGAATTGGAAGCAACACCTTGGAGATTGGGCTGAGGACCAGGATCAGAAAACTACTGGAGGAACCTGTGGACAGACCACCACTGATTACCGCCGACGACGTACAGGAAGCCAAGAACGCGGCGGATGAGGCTAAGGAAGTCAAGGAGGCCGAGGAGCTCAGGGCAGCATTACCACCGCTGTCTGCCGATGTAGAGGAACCGGCACTGGAGGCGGACGTTGACTTAATGCTGCAGGAGGCGGGAGCAGGATCTGTCGAAACCCCCAGGGGGCTCATCAAGGTCACCAGTTACGCAGGAGAAGACAAAATTGGCTCTTACGCGGTGCTCTCCCCACAAGCAGTACTGCGAAGTGAAAAACTGACGTGCATTCACCCGCTTGCAGAGCAAGTAATTGTAATCACACACTCTGGAAGGAAGGGTAGATACGCAGTTGAGCCTTACCACGGAAAAGTAGTAGTACCTGAAGGGCAGGCTATACCTGTCCAAGACTTCCAAGCACTCAGTGAGAGCGCCACAATTGTGTACAACGAACGTGAGTTCGTGAATAGGTATTTACACCACATTGCCACGCACGGTGGAGCTCTGAACACAGACGAGGAGTACTACAGAGTGGTGAAACCTAGTGAACATGAAGGTGAGTACTTATATGACATTGACAAGAAACAATGTGTGAAGAAAGAACTGGTTTCGGGACTAGGTTTGACGGGAGAACTTGTAGATCCCCCTTTCCATGAATTTGCATATGAGAGCTTGAGGACACGTCCGGCCGCACCTTATCAAGTACCAACTATAGGTGTGTATGGCGTTCCCGGGTCCGGGAAGTCTGGAATTATTAAGAGTGCAGTCACAAAGAAGGACTTGGTAGTGAGTGCTAAGAAGGAGAACTGCGCCGAGATAATAAGGGACGTCAAGAAGATGAAAGGGCTAGACGTCAATGCACGGACGGTGGACTCAGTGCTGTTAAATGGATGCAAGCACCCGGTCGAGACTTTGTACATTGATGAAGCCTTTGCATGCCACGCTGGCACTCTCAGGGCCTTAATAGCCATTATACGCCCAAAGAAAGCAGTACTATGTGGTGACCCAAAGCAATGTGGCTTCTTCAACATGATGTGCCTGAAGGTGCACTTCAACCATGAAATATGCACTCAAGTTTTTCACAAGAGCATATCTCGCAGGTGTACCAAGTCAGTGACGTCGGTAGTGTCCACACTGTTTTATGACAAAAGAATGAGAACTACTAACCCAAGGGATTCCAAAATTGAAATTGACACAACAGGAAGTACTAAACCAAAAAAGGATGACTTGATTCTTACATGTTTTAGGGGATGGGTTAAGCAACTGCAAATAGACTACAAAGGAAATGAAATAATGACCGCGGCTGCCTCACAGGGATTGACGCGGAAAGGTGTCTATGCGGTTAGGTACAAAGTTAACGAGAACCCATTGTACGCACCCACCTCAGAGCATGTAAATGTGCTGTTGACCCGGACGGAAGACAAGATTGTGTGGAAGACTCTTGCAGGGGACCCGTGGATAAAGACCCTGACCGCGAAGTACCCCGGGGATTTCACTGCAACAATGGAAGAATGGCAGGCAGAACATGATGCCATCATGAGACACATCCTGGAGAAACCAGATCCCACGGATGTCTTCCAAAATAAAGCTAATGTTTGCTGGGCAAAGGCACTTGTACCTGTGCTTAAGACAGCCGGGATAGATTTGACCACAGAGCAGTGGAACACAGTGGATTACTTCAAAGAGGATAAGGCCCACTCAGCTGAGATTGTCCTGAATCAGCTGTGCGTGCGATTCTTCGGTCTAGACCTAGATTCTGGTTTGTTTTCCGCTCCCACAGTTCCACTCTCCATTAGGAACAACCATTGGGACAATTCACCGTCACCCAATATGTATGGGTTGAACCAAGAAGTGGTCAGGCAACTATCCCGCAGGTACCCTCAACTACCACGTGCGGTAACTACTGGGAGAGCATACGACATGAACACCGGTACTTTGCGCAATTATGATCCGCGCATAAATTTAGTACCGGTGAACCGTCGTCTACCACATGCTCTTGTGACGCAACATGCTGATTATCCTCCCAGTGATTTTTCCGCCTTCGTCAGTAAGCTTAAAGGCAGAACGGTCCTAGTAGTTGGTGAGAAGATGAGTATTTCAGGTAAGACGGTAGACTGGTTATCTGAAACACCTGACTCTACTTTTAGGGCGCGCCTAGATTTAGGCATACCCAGTGAACTACCGAAGTACGATATCGTCTTCGTAAATGTAAGAACACAGTACCGCTACCACCACTACCAGCAGTGTGAGGACCACGCCATTAAGTTGAGCATGTTGACCAAGAAGGCCTGCCTGCACCTGAACCCCGGAGGAACCTGTGTGAGCATTGGTTACGGCTATGCGGACCGGGCCAGTGAAAGCATCATAGGTGCAGTTGCTCGGCAGTTCAAGTTCTCGAGGGTGTGCAAACCGAAGGTGTCTAAGGAGGAGACTGAAGTGCTATTTGTCTTCATCGGGTTCGATCGTAAAACGCGAACCCATAACCCATACAAGCTCTCCTCCACCCTGACCAATATTTACACCGGCTCGAGGCTCCATGAAGCTGGCTGCGCACCTTCGTATCATGTAGTGCGCGGGGACATAGCCACTGCCACGGAAGGAGTAATCGTTAATGCTGCCAACAGCAAGGGTCAGCCAGGCAGTGGAGTGTGCGGAGCTCTGTACCGGAAGTACCCCGAAAGCTTCGATTTACAACCAATAGAAGTGGGGAAAGCTAGACTGGTCAAAGGCAACTCAAAACATCTTATTCACGCAGTGGGGCCGAATTTTAACAAAGTGTCTGAAGTGGAAGGTGACAAACAGCTGGCAGAAGCGTATGAATCTATAGCCAGGATTATTAATGATAACAATTACAGATCTGTGGCTATCCCGCTTCTGTCCACTGGAATATTTGCCGGAAACAAGGATAGGTTAATGCAATCCTTAAACCATCTGTTAACGGCATTGGACACAACAGACGCGGATGTGGCCATATACTGCAGAGACAAAAAATGGGAAGTCACGTTGAAAGAGGTTGTAGCCAGGAGAGAGGCGGTAGAGGAGATATGCATCTCCGAAGATTCCTCCGTAGCAGAGCCGGATGCAGAGCTGGTTAGAGTTCACCCCAAGAGCTCTTTGGCTGGAAGGAAAGGTTACAGCACCAGCGATGGGAAGACTTTCTCATATCTTGAAGGAACCAAATTCCATCAGGCGGCGAAGGACATGGCAGAAATTAACGCTATGTGGCCTGCCGCTACGGAGGCTAATGAGCAGGTGTGCTTATACATTTTGGGTGAAAGTATGAGCAGTATAAGATCCAAATGCCCCGTTGAGGAATCAGAGGCATCCACCCCACCAAGTACATTGCCTTGCTTGTGCATCCACGCTATGACCCCGGAACGGGTTCAGCGTTTGAAAGCCTCCCGCCCCGAACAAATTACAGTTTGTTCATCCTTCCCATTGCCGAAGTATAGAATAACAGGAGTGCAGAAGATTCAATGTTCGCATCCTATACTTTTTTCTCCTAAAGTACCTGAGTACATACACCCTAGAAAGTACCTTGCAGACGCA------------------------------------------------------------------GCTTCC---------------------GCAAACAATGAGGCAGCCGAATCAACATCGGTGGACGTGCAGCCACAGCTGGAAGAGAGCCCTGAGAACACGGAACAACTGGTGGAGGAGGAAGACAGTATAAGCGTGCTGTCCGAGGATACA---------------CCACACCAAGTGCACCAAGTGGAGGCTGAAGTGCATCGC---TTCAGCGCAAGTGCTCAATCTTCGTCCTGGTCC---------------ATTCCACGTGCATCCGACTTTGATGTCGAGAGTCTTTCCGTGCTCGAATCCCTGGGTGCTAATGACACAATCAGCATGGAGTCGTCCTCAAACGAAACAGCTCTTGCTTTGCGGACCATCTTTAGGACTCCACCCATTCCAAGGCCTCGAGTGCAGAGCACATCCACAGACGTGGATAGTATTTCAGCACTCGAGTCATGTGACAGCACCAGCGATGCGCGCAGCGTGGACTCGGAT------GAAACCGATGTTTCCATCTTTGACAAAAGGTTGGAGTTCATGGCC---AGACCTGTTCCCGCACCGCGAACCAAATTTAGGACTCCACCCGTCCCGAAACCGCGTGCGCGGAGG---------------------------CCATTCCATCCTTTGTCT---------------------------------------------------------------------------------------------------AGTAGATCA---------AGCTCGCGCTCTAGTCTGGCGTCTAATCCACCAGGTGTTAACCGAGTGATTACTAGGGAAGAATTCGAGGCCTTCGTTGCCCAACAGCAATGACGGTTCGACGCGGGCGCGTACATTTTCTCCTCGGATACTGGTCAAGGACATTTGCAACAAAAATCAGTAAGGCAGACAGTATTGTCTGAAGTGGTGCTAGAGAGGACCGAGTTAGAGATCTCGTACGCCCCGCGCCTCGACCTGAACAAAGAAGAAATACTGAGAAAGAAGTTACAATTGAACCCTACGCAAGCTAACCGGAGTAGATATCAGTCACGGAGGGTTGAAAACATGAAGGCAATAACAACTAAGAGAATCTTACAGGGATTAGGTCACTACCTGAAATCTGAAGGCAAGGTGGAGTGCTACCGTACGTTGCACCCCGTGCCTTTGTATTCAGCAAGTGTGAATAGAGCGTTCTCCAGTCCCAAAGTTGCAGTTGAAGCATGTAACGTTGTTCTGAAGGAAAATTTTCCGACAGTGGCGTCGTACTGCATAATACCTGAGTATGACGCCTACTTGGACATGGTGGACGGTGCATCATGTTGCTTGGATACGGCGAGTTTTTGCCCTGCCAAGTTGCGTAGCTTTCCGAAGAAACACGCATACCTCGAGCCCACCATTCGATCTGCAGTCCCATCAGCAATCCAGAACACGCTGCAAAATGTACTCGCAGCTGCCACAAAGAGAAACTGCAATGTGACTCAAATGAGGGAGCTGCCTGTATTGGATTCTGCGGCCTTCAATGTAGAGTGTTTTAAAAAATACGCATGTAATAATGAGTATTGGGAGACCTACAAGAAGAATCCAATCAGATTGACCGAGGAAAATGTGGTCAACTATATAACCAAGTTGAAAGGGCCGAAGGCGGCTGCCCTGTATGCAAAGACTCATAATTTAGACATGCTGCAAGACATACCTATGGACAGGTTTATTATGGATTTAAAAAGAGATGTCAAGGTAACTCCAGGAACCAAGCATACCGAAGAAAGGCCTAAGGTCCAAGTAATCCAGGCTGCAGATCCATTGGCTACGGCTTACTTATGTGGGATTCATAGAGAATTGGTGCGCAGACTGAACGCAGTTCTGCTGCCCAACATACACACATTATTTGACATGTCTGCTGAGGATTTCGACGCCATAATTGCCGAGCACTTTCAACCAGGCGATTGGGTATTAGAGACAGACATAGCGTCATTCGATAAAAGCGAAGACGACGCGATGGCTCTGACGGCACTGATGATCCTGGAAGACCTCGGGGTGGACCCAGAGCTGTTGACCCTAATTGAAGCGGCATTTGGCGAAATATCCTCCATTCACTTACCAACCAAAACAAAATTTAGGTTTGGAGCCATGATGAAATCAGGGATGTTCTTGACTCTGTTTGTCAATACTGTGATCAATATGGTCATAGCCAGCAGAGTTCTGCGTGAGAGACTGACAAACTCCCCTTGCGCCGCGTTCATTGGCGACGACAATATCGTGAAAGGGGTTAAGTCCGACAAACTCATGGCCGATAGGTGCGCTACATGGTTGAACATGGAAGTCAAAATTATCGACGCAGTGGTTGGAGAGAAAGCTCCCTACTTCTGTGGTGGGTTTATTTTATGTGACTCTGTGACCGGAACTGCATGCCGTGTAGCAGACCCTTTGAAGAGATTATTCAAGCTTGGAAAACCACTGGCTGTGGATGATGAACATGATGATGACAGGCGTCGAGCACTACAGGAGGAATCTGCCCGGTGGAACCGGGTGGGAATTTTTTCCGAGTTGTGCAAAGCCGTCGAGTCGCGATATGAAACAGTGGGCACGGCAGTCATCATCATGGCCATGACTACGCTCGCCAGCAGTGTCGAGTCGTTCAGTTGTCTAAGAGGGGCCCCTATTGCCCTCTAC
>AGE98249
ATGGAGAAAGTTCACGTTGACATCGAGGAAGACAGCCCATTCCTCAGAGCTTTGCAGCGGAGCTTCCCGCAGTTTGAGGTAGAAGCCAAGCAGGTCACTGATAATGACCATGCTAATGCCAGAGCGTTTTCGCATCTGGCTTCAAAACTGATCGAAACGGAGGTGGACCCATCCGACACGATCCTTGACATTGGAAGTGCGCCCGCCCGCAGAATGTATTCTAAGCACAAGTATCATTGTATCTGTCCGATGAGATGTGCGGAAGATCCGGACAGATTGTATAAGTATGCAACTAAGCTGAAGAAAAACTGTAAGGAAATAACTGATAAGGAATTGGACAAGAAAATGAAGGAGCTCGCCGCCGTCATGAGCGACCCTGACCTGGAAACTGAGACTATGTGCCTCCACGACGACGAGTCGTGCCGCTACGAAGGGCAAGTCGCTGTTTACCAGGATGTATACGCGGTTGACGGACCGACAAGTCTCTATCACCAAGCCAATAAGGGAGTTAGAGTCGCCTACTGGATAGGCTTTGACACCACCCCTTTTATGTTTAAGAACTTGGCTGGAGCATATCCATCATACTCTACCAACTGGGCCGACGAAACCGTGTTAACGGCTCGTAACATAGGCCTATGCAGCTCTGATGTTATGGAGCGGTCATGTAGAGGGATGTCCATTCTTAGAAAGAAGTATTTGAAACCATCCAACAATGTTCTATTCTCTGTTGGCTCGACCATCTACCACGAGAAGAGGGACTTACTGCGGAGCTGGCACCTGCCGTCTGTATTTCACTTACGTGGCAAGCAAAATTACACATGTCGGTGTGAGACTATAGTTAGTTGCGACGGGTACGTCGTTAAAAGAATAGCTATCAGTCCAGGCCTGTATGGGAAGCCTTCAGGCTATGCTGCTACGATGCACCGCGAGGGATTCTTGTGCTGCAAAGTGACAGACACATTGAACGGGGAGAGGGTCTCTTTTCCCGTGTGCACGTATGTGCCAGCTACATTGTGTGACCAAATGACTGGCATACTGGCAACAGATGTCAGTGCGGACGACGCGCAAAAACTGCTGGTTGGGCTCAACCAGCGTATAGTCGTCAACGGTCGCACCCAGAGAAACACCAATACCATGAAAAATTACCTTCTGCCCGTAGTGGCCCAGGCATTTGCTAGGTGGGCAAAGGAATATAAGGAAGATCAAGAAGATGAAAGGCCACTAGGACTACGAGATAGACAGTTAGTCATGGGGTGTTGTTGGGCTTTTAGAAGGCACAAGATAACATCTATTTATAAGCGCCCGGATACCCAAACCATCATCAAAGTGAACAGCGATTTCCACTCATTCGTGCTGCCCAGGATAGGCAGTAACACATTGGAGATCGGGCTGAGAACAAGAATCAGGAAAATGTTAGAGGAGCACAAGGAGCCGTCACCTCTCATTACCGCCGAGGACGTACAAGAAGCTAAGTGCGCAGCCGATGAGGCTAAGGAGGTGCGTGAAGCCGAGGAGTTGCGCGCAGCTCTACCACCTTTGGCAGCTGATGTTGAGGAGCCCACTCTGGAAGCCGATGTCGACTTGATGTTACAAGAGGCTGGGGCCGGCTCAGTGGAGACACCTCGTGGCTTGATAAAGGTTACCAGCTACGCTGGCGAGGACAAGATCGGCTCTTACGCTGTGCTTTCTCCGCAGGCTGTACTCAAGAGTGAAAAATTATCTTGCATCCACCCTCTCGCTGAACAAGTCATAGTGATAACACACTCTGGCCGAAAAGGGCGTTATGCCGTGGAACCATACCACGGTAAAGTAGTGGTGCCAGAGGGACATGCAATACCCGTCCAGGACTTTCAAGCTCTGAGTGAAAGTGCCACCATTGTGTACAACGAACGTGAGTTCGTAAACAGGTACTTGCACCATATTGCCACACATGGAGGAGCGCTGAACACTGATGAAGAATATTACAAAATTGTCAAGCCCAGCGAGCACGACGGCGAATACCTGTACGACATCGACAGGAAACAGTGCGTCAAGAAAGAACTAGTCACTGGGCTAGGGCTCATAGGCGAGCTGGTGGATCCTCCCTTCCATGAATTCGCCTACGAGAGTCTGAGAACACGACCAGCCGCTCCTTACCAAGTACCAACCATAGGGGTGTATGGCGTGCCAGGATCAGGCAAGTCTGGCATCATTAAAAGCGCAGTCACCAAAAAAGATCTAGTGGTGAGCGCCAAGAAAGAAAACTGTGCAGAAATTATAAGAGACGTCAAGAAAATGAAAGGGCTGGACGTCAATGCCAGAACTGTGGACTCAGTGCTCTTGAATGGATGCAAACACCCCGTAGAGACCCTGTATATTGACGAAGCTTTTGCTTGTCATGCAGGTACTCTCAGAGCGCTCATAGCCATTATAAGACCTAAAAAGGCAGTGCTCTGCGGGGATCCCAAACAGTGCGGTTTTTTTAACATGATGTGCCTGAAAGTGCATTTTAACCACGAGATTTGCACACAAGTCTTCCACAAAAGCATCTCTCGCCGTTGCACTAAATCTGTGACTTCGGTCGTCTCAACCTTGTTTTACGACAAAAAAATGAGAACGACGAATCCGAAAGAGACTAAGATTGTGATTGACACTACCGGCAGTACTAAACCTAAGCAGGACGATCTCATTCTCACTTGTTTCAGAGGGTGGGTGAAGCAGTTGCAAATAGATTACAAAGGCAACGAAATAATGACGGCAGCTGCCTCTCAAGGGCTGACCCGTAAAGGTGTGTATGCCGTTCGGTACAAGGTGAATGAAAATCCTTTGTACGCACCCACCTCAGAACATGTGAACGTCCTACTGACCCGCACGGAGGACCGCATCGTGTGGAAAACACTAGCCGGCGACCCATGGATAAAAACACTGACTGCCAAGTACCCTGGGAATTTCACTGCCACGATAGAGGAGTGGCAAGCAGAGCATGATGCCATCATGAGGCACATCTTGGAGAGACCGGACCCTACCGACGTCTTCCAGAATAAGGCAAACGTGTGTTGGGCCAAGGCTTTAGTGCCGGTGCTGAAGACCGCTGGCATAGACATGACCACTGAACAATGGAACACTGTGGATTATTTTGAAACGGACAAAGCTCACTCAGCAGAGATAGTATTGAACCAACTATGCGTGAGGTTCTTTGGACTCGATCTGGACTCCGGTCTATTTTCTGCACCCACTGTTCCGTTATCCATTAGGAATAATCACTGGGATAACTCCCCGTCGCCTAACATGTACGGGCTGAATAAAGAAGTGGTCCGTCAGCTCTCTCGCAGGTACCCACAACTGCCTCGGGCAGTTGCCACTGGAAGAGTCTATGACATGAACACTGGTACACTGCGCAATTATGATCCGCGCATAAACCTAGTACCTGTAAACAGAAGACTGCCTCATGCTTTAGTCCTCCACCATAATGAACACCCACAGAGTGACTTTTCTTCATTCGTTAGCAAATTGAAGGGCAGAACTGTCCTGGTGGTCGGGGAAAAGTTGTCCGTCCCAGGCAAAATGGTTGACTGGTTGTCAGACCGGCCTGAGGCTACCTTCAGAGCTCGGCTGGATTTAGGCATCCCAGGTGATGTGCCCAAATATGACATAATATTTGTTAATGTGAGGACCCCATATAAATACCATCACTATCAGCAGTGTGAAGACCATGCCATTAAGCTTAGCATGTTGACCAAGAAAGCTTGTCTGCATCTGAATCCCGGCGGAACCTGTGTCAGCATAGGTTATGGTTACGCTGACAGGGCCAGCGAAAGCATCATTGGTGCTATAGCGCGGCAGTTCAAGTTTTCCCGGGTATGCAAACCGAAATCCTCACTTGAAGAGACGGAAGTTCTGTTTGTATTCATTGGGTACGATCGCAAGGCCCGTACGCACAATCCTTACAAGCTTTCATCAACCTTGACCAACATTTATACAGGTTCCAGACTCCACGAAGCCGGATGTGCACCCTCATATCATGTGGTGCGAGGGGATATTGCCATGGCCACCGAAGGAGTGATTATAAATGCTGCTAACAGCAAAGGACAACCTGGCGGAGGGGTGTGCGGAGCGCTGTATAAGAAGTTCCCGGAAAGCTTCGATTTACAGCCGATCGAAGTAGGAAAAGCGCGACTGGTCAAAGGTGCAGCTAAACATATCATTCATGCCGTAGGACCAAACTTCAACAAAGTTTCGGAGGTTGAAGGTGACAAACAGTTGGCAGAGGCTTATGAGTCCATCGCTAAGATTGTCAACGATAACAATTACAAGTCAGTAGCGATTCCACTGTTGTCCACCGGCATCTTCTCCGGGAACAAAGATCGACTAACCCAATCATTGAACCATTTGCTGACAGCTTTAGACACCACTGATGCAGATGTAGCCATATACTGCAGGGACAAGAAATGGGAAATGACTCTCAAGGAAGCAGTGGCTAGGAGAGAAGCAGTGGAGGAGATATGCATATCCGACGACTCTTCAGTGACAGAACCTGATGCAGAGCTGGTGAGGGTGCATCCGAAGAGTTCTTTGGCTGGAAGGAAGGGCTACAGCACAAGCGATGGCAAAACTTTCTCATATTTGGAAGGGACCAAGTTTCACCAGGCGGCCAAGGATATAGCAGAAATTAATGCCATGTGGCCCGTTGCAACGGAGGCCAATGAGCAGGTATGCATGTATATCCTCGGAGAAAGCATGAGCAGTATTAGGTCGAAATGCCCCGTCGAAGAGTCGGAAGCCTCCACACCACCTAGCACGCTGCCTTGCTTGTGCATCCATGCCATGACTCCAGAAAGAGTACAGCGCCTAAAAGCCTCACGTCCAGAACAAATTACTGTGTGCTCATCCTTTCCATTGCCGAAGTATAGAATCACTGGTGTGCAGAAGATCCAATGCTCCCAGCCTATATTGTTCTCACCGAAAGTGCCTGCGTATATTCATCCAAGGAAGTATCTCGTGGAAACA---------------------------CCACCGGTAGACGAGACTCCGGAGCTATCGGCAGAGAACCAATCC---------------------ACAGAGGGGACACCTGAACAACCACCACTTATAACCGAGGATGAGACCTGGACTAGAACGCCTGAGCCGATCATCATCGAAGAGGAAGAAGAGGATAGCATAAGTTTGCTGTCAGATGGCCCG---------------ACCCACCAGGTGCTGCAAGTCGAGGCAGACATTCACGGG------CCGCCCTCTGTATCTAGCTCATCCTGGTCC---------------ATTCCTCATGCATCCGACTTTGATGTGGACAGTTTATCCATACTTGACACC------------------------------------------------------------------------------------------------------------------------------------------CTGGAGGGAGCTAGCGTGACCAGCGGGGCAACGTCAGCCGAGACTAAC------------------TCTTACTTCGCAAAGAGTATGGAGTTTCTGGCG---CGACCGGTGCCTGCGCCTCGAACAGTATTCAGGAACCCTCCACATCCCGCTCCGCGCACAAGAACA---------------------------CCGTCACTTGCACCCAGCAGGGCCTGCTCGAGAACCAGCCTAGCTTCCACCCCGCCAGGCGTGAATAGGGTGATCACTAGAGAGGAGCTCGAGGCGCTTACCCCGTCACGCACTCCTAGCAGGTCG---------GTCTCGAGAACCAGCCTGGTCTCCAACCCGCCAGGCGTAAATAGGGTGATTACAAGAGAGGAGTTTGAGGCGTTCGTAGCACAACAACAATGACGGTTTGATGCGGGTGCATACATCTTTTCCTCCGACACCGGTCAAGGGCATTTACAACAAAAATCAGTAAGGCAAACGGTGCTATCCGAAGTGGTGTTGGAGAGGACCGAATTGGAGATTTCGTATGCCCCGCGCCTCGACCAAGAAAAAGAAGAATTACTACGCAAGAAATTACAGTTAAATCCCACACCTGCTAACAGAAGCAGATACCAGTCCAGGAAGGTGGAGAACATGAAAGCCATAACAGCTAGACGTATTCTGCAAGGCCTAGGGCATTATTTGAAGGCAGAAGGAAAAGTGGAGTGCTACCGAACCCTGCATCCTGTTCCTTTGTATTCATCTAGTGTGAACCGTGCCTTTTCAAGCCCCAAGGTCGCAGTGGAAGCCTGTAACGCCATGTTGAAAGAGAACTTTCCGACTGTGGCTTCTTACTGTATTATTCCAGAGTACGATGCCTATTTGGACATGGTTGACGGAGCTTCATGCTGCTTAGACACTGCCAGTTTTTGCCCTGCAAAGCTGCGCAGCTTTCCAAAGAAACACTCCTATTTGGAACCCACAATACGATCGGCAGTGCCTTCAGCGATCCAGAACACGCTCCAGAACGTCCTGGCAGCTGCCACAAAAAGAAATTGCAATGTCACGCAAATGAGAGAATTGCCCGTATTGGATTCGGCGGCCTTCAATGTGGAATGCTTCAAGAAATATGCGTGTAATAATGAATATTGGGAAACGTTTAAAGAAAACCCCATCAGGCTTACTGAAGAAAACGTGGTAAATTACATTACCAAATTAAAAGGACCAAAAGCTGCTGCTCTTTTTGCGAAGACTCATAATTTGAATATGTTGCAGGACATACCAATGGACAGGTTTGTAATGGACTTAAAGAGAGACGTGAAAGTGACTCCAGGAACAAAACATACTGAAGAACGGCCCAAGGTACAGGTGATCCAGGCTGCCGATCCGCTAGCAACAGCGTATCTGTGCGGAATCCACCGAGAGCTGGTTAGGAGATTAAATGCGGTCCTGCTTCCGAACATTCATACACTGTTTGATATGTCGGCTGAAGACTTTGACGCTATTATAGCCGAGCACTTCCAGCCTGGGGATTGTGTTCTGGAAACTGACATCGCGTCGTTTGATAAAAGCGAGGACGACGCCATGGCTCTGACCGCGTTAATGATTCTGGAAGACTTAGGTGTGGACGCAGAGCTGTTGACGCTGATTGAGGCGGCTTTCGGCGAAATTTCATCAATACATTTGCCCACTAAAACTAAATTTAAATTCGGAGCCATGATGAAATCTGGAATGTTCCTCACACTGTTTGTGAACACAGTCATTAACATTGTGATCGCAAGCAGAGTGTTGAGAGAACGGCTAACCGGATCACCATGTGCAGCATTCATTGGAGATGACAATATCGTGAAAGGAGTCAAATCGGACAAATTAATGGCAGACAGGTGCGCCACCTGGTTGAATATGGAAGTCAAGATTATAGATGCTGTGGTGGGCGAGAAAGCGCCCTATTTCTGTGGAGGGTTTATTTTGTGTGACTCCGTGACCGGCACAGCGTGCCGTGTGGCAGACCCCCTAAAAAGGCTGTTTAAGCTTGGCAAACCTCTGGCAGCAGACGATGAACATGATGATGACAGGAGAAGGGCATTACATGAAGAGTCAACACGCTGGAACCGAGTGGGTATTCTTTCAGAGCTGTGCAAGGCAGTAGAATCAAGGTATGAAACCGTAGGAACTTCCATCATAGTTATGGCCATGACTACTCTAGCTAGCAGTGTTAAATCATTCAGCTACCTGAGAGGGGCCCCTATAACTCTCTAC
>AGE98244
ATGGAGAAAGTTCACGTTGATATCGAGGAAGACAGCCCCTTCCTCAGAGCATTACAACGGAGCTTCCCGCAGTTTGAGGTAGAAGCCAAGCAGGTCACGGATAACGACCATGCTAACGCCAGAGCGTTTTCGCATTTGGCATCAAAATTGATCGAGACGGAGGTAGAACCATCCGATACGATCCTAGACATTGGAAGTGCGCCTGCCCGCAGAATGTATTCCAAGCATAAATACCACTGCATCTGTCCGATGAAGTGTGCAGAAGATCCGGACAGACTGTTTAAGTATGCAGCCAAGCTGAAGAAGAACTGTAAAGAGATTACAGATAAGGAACTGGACAAGAAGATGAAGGAGCTTGCGGAAGTCATGAGCGACCCTGATCTCGAAACTGAAACGATTTGCCTTCATGACGATGAAACCTGTCGATTCGAGGGTCAAGTCGCAGTGTATCAGGATGTGTACGCGGTTGATGGACCGACGAGCCTTTATCATCAGGCCAACAAAGGGGTTAGAGTCGCCTATTGGATAGGATTCGACACTACCCCCTTTATGTTTAAGAACCTGGCCGGAGCATATCCCTCCTATTCGACCAACTGGGCCGACGAGACCGTGTTAACGGCTCGTAACATAGGCTTGTGCAGCTCCGATGTGATGGAGCGGTCACGTAGAGGGATGTCCATCCTTAGAAAGAAATTTTTAAAACCATCCAATAACGTCTTGTTCTCTGTAGGATCTACCATCTACCACGAGAAGCGAGACTTACTTAGGAGCTGGCACCTACCGTCCGTTTTTCACCTACGTGGTAAGCAGAATTACACTTGTCGGTGTGAGACTATAGTTAGTTGCGACGGGTACGTCGTCAAAAGGATAGCTATTAGTCCAGGTCTGTACGGGAAACCGTCGGGCTACGCTGCCACGATGCATCGCGAGGGATTCTTGTGCTGCAAGGTGACGGACACGCTTAACGGGGAGAGGGTCTCTTTCCCCGTATGCACGTACGTGCCGGCCACATTGTGCGACCAAATGACAGGCATTCTGGCAACAGATGTCAGTGCAGACGACGCGCAGAAATTGCTGGTTGGGCTCAACCAGCGAATAGTCGTAAATGGTCGCACTCAAAGGAATACTAACACAATGAAGAACTATCTATTACCCGTCGTGGCACAAGCATTTGCCAGATGGGCTAAAGAATACAAAGAAGATCAAGAAGATGAAAGACCATTGGGGCTTAGGGACCGCCAGTTGGTAATGGGGTGTTGCTGGGCGTTCAGGAAACACAAGATAACATCAGTGTACAAACGACCAGACACCCAAACGATCATCAAGGTAAACAGCGATTTCCACTCTTTCGTGCTGCCCAGAATTGGAAGCAGCACCTTGGAGATTGGGCTGAGGACCAGGATCAGAAAACTACTGGAGGAACCTGTGGACAGACCACCATTGATTACCGCCGATGACATACAGGAGGCCAAGAACGCGGCGGATGAGGCTAAGGAAGTCAAGGAGGCTGAAGAGCTCAGGGCAGCATTACCACCGCTGTCTGCCGATGTAGAGGAACCTGCACTGGAGGCGGACGTCGACTTAATGCTGCAGGAGGCGGGAGCGGGATCTGTCGAAACCCCCAGGGGGCTCATCAAAGTCACCAGTTATGCAGGAGAAGACAAAATCGGCTCCTACGCGGTGCTCTCCCCACAGGCAGTACTGCGAAGTGAAAAACTGACGTGTATTCACCCGCTTGCAGAGCAGGTAATTGTAATTACACACTCTGGGAGGAAAGGTAGATACGCAGTTGAGCCTTACCACGGAAAAGTGGTAGTACCCGAGGGGCAGGCTATACCCGTCCAAGACTTCCAAGCACTCAGTGAGAGCGCCACAATTGTGTATAACGAACGTGAGTTCGTGAATAGGTATTTACACCACATTGCCACGCACGGTGGAGCTCTGAACACAGACGAGGAGTATTACAGGGTGGTGAAACCTAGTGAACATGAAGGTGAGTACCTATATGACATTGACAAGAAACAGTGTGTGAAGAAAGAACTGGTTTCGGGACTAGGTTTGACAGGAGAACTTGTCGATCCCCCCTTCCATGAATTTGCATATGAAAGCTTGAGGACACGTCCAGCCGCACCCTATCAAGTACCAACTATAGGTGTGTACGGCGTTCCCGGGTCCGGGAAGTCCGGAATTATCAAGAGCGCAGTCACAAAGAAGGACTTGGTAGTGAGTGCTAAGAAGGAGAACTGTGCCGAGATAATAAGGGACGTCAAGAAAATGAAAGGGCTGGACGTCAATGCCCGGACAGTGGACTCAGTGCTGTTAAATGGATGCAAGCACCCGGTCGAAACTTTGTACATTGATGAAGCCTTTGCATGCCACGCTGGCACTCTCAGGGCCTTAATAGCCATCATACGCCCCAAGAAAGCAGTGCTATGTGGTGACCCAAAGCAATGTGGCTTCTTTAATATGATGTGCTTGAAAGTGCACTTCAACCATGAAATATGCACCCAAGTCTTCCACAAAAGCATATCTCGTAGGTGTACCAAGTCAGTGACGTCGGTAGTGTCCACACTGTTTTATGACAAAAGAATGAGAACTACTAACCCACGGGATTCTAAAATCGAAATTGACACAACAGGAAGTACTAAACCAAAAAAGGATGACTTGATTCTTACATGTTTCAGGGGATGGGTTAAGCAACTGCAAATAGACTACAAAGGAAATGAAATAATGACCGCGGCTGCCTCACAGGGATTAACGCGGAAAGGTGTCTATGCAGTTAGGTACAAGGTTAATGAGAATCCCTTGTACGCACCCACCTCAGAGCATGTAAACGTGCTGTTGACCCGGACGGAAGACAAGATTGTGTGGAAAACTCTTGCAGGGGACCCGTGGATAAAGACCCTAACCGCGAAGTACCCCGGAGATTTCACCGCAACAATGGAAGAATGGCAGGCAGAACATGATGCCATCATGAGACACATCCTGGAGAAACCGGACCCCACGGATGTCTTCCAAAACAAAGCTAATGTTTGCTGGGCAAAGGCACTTGTACCTGTGCTTAAGACAGCCGGGATAGATTTGACCACAGAACAGTGGAACACAGTGGATTACTTCAAAGAGGATAAGGCCCACTCAGCTGAGATCGTTTTGAATCAGCTGTGCGTGCGATTCTTCGGTCTAGACTTAGATTCTGGTTTGTTTTCCGCCCCCACAGTTCCGCTCTCCATTAGGAACAACCATTGGGACAACTCACCATCACCCAACATGTATGGGTTGAACCATGAAGTGGTCAGGCAACTATCCCGCAGGTACCCTCAACTACCGCGTGCGGTAACTACTGGGAGAGTATACGACATGAACACCGGTACCTTGCGCAATTACGATCCGCGCATAAATTTCGTACCGGTGAACCGTCGTCTACCACATGCTCTCGTGACGCAACATGCCGATCACCCCCCCAGTGATTTTTCCGCCTTTGTCAGTAAGCTTAAAGGCAGAACGGTCCTTGTAGTTGGTGAGAAGATGAGTATTTCAGGTAAGACGGTAGACTGGTTATCTGATACACCTGATTCTACCTTCAGGGCGCGCCTAGATTTAGGCATACCCAATGAATTACCGAAGTACGACATCGTCTTCGTAAACGTAAGAACACAATACCGCTACCACCACTACCAGCAGTGTGAGGACCACGCCATTAAGCTGAGCATGTTGACTAAGAAGGCATGCCTGCACCTAAATCCCGGAGGAACTTGTGTGAGCATTGGTTACGGCTATGCGGACCGGGCCAGCGAAAGCATCATTGGAGCAGTCGCTCGGCAGTTCAAGTTCTCGAGGGTGTGCAAACCAAAGGTGTCTAAGGAGGAGACTGAAGTGCTATTTGTCTTCATCGGGTTCGATCGTAAAACGCGAACCCATAACCCATACAAACTTTCCACCACCTTGACTAATATCTACACCGGCTCGAGGCTCCATGAAGCTGGCTGCGCGCCTTCGTATCATGTAGTGCGCGGAGACATAGCCACTGCCACGGAAGGAGTAATCGTCAATGCTGCCAACAGCAAGGGCCAACCAGGCAGTGGAGTGTGTGGAGCTCTGTATCGGAAGTACCCCGAAAGCTTCGACCTACAACCAATAGAAGTGGGAAAAGCTAGATTAGTCAAAGGTAACTCAAAACATCTCATCCATGCAGTGGGGCCTAATTTTAACAAAGTGTCTGAAGTGGAAGGAGACAAACAGCTGGCAGAGGCGTACGAATCTATAGCCAAGATTATTAATGACAACAATTACAGATCTGTGGCTATCCCGCTTCTGTCCACCGGAATATTTGCCGGAAACAAGGATAGGTTAATGCAATCCTTAAACCATCTGTTAACGGCATTGGACACAACAGACGCAGACGTGGCCATATACTGCAGAGACAAGAAATGGGAAGTGACGTTGAAAGAGGTCGTAGCCAGGAGAGAAGCGGTAGAGGAGATATGTATCTCCGAAGATTCCTCCGTAGCAGAGCCGGATGCAGAGCTGGTTAGAGTTCACCCAAAGAGCTCTCTGGCTGGAAGGAAAGGCTACAGCACTAGTGACGGGAAGACTTTCTCATATCTTGAAGGAACCAAATTTCATCAGGCGGCGAAGGACATGGCAGAAATCAACGCCATGTGGCCTACCGCTACAGAGGCTAATGAGCAGGTGTGCTTATACATTCTGGGTGAAAGTATGAGCAGTATAAGATCCAAATGTCCCGTTGAGGAATCAGAGGCATCCACTCCACCGAGTACATTGCCCTGCCTGTGCATCCACGCTATGACCCCGGAACGTGTTCAGCGTTTGAAAGCCTCTCGCCCCGAACAAATTACAGTCTGCTCTTCCTTCCCTTTGCCGAAGTACAGAATAACAGGAGTGCAGAAGATCCAATGTTCGCACCCTATACTTTTCTCTCCTAAAGTACCTGAGTATATACACCCTAGAAAGTATCTTGCAGACGCA------------------------------------------------------------------GCTCCC---------------------GCGAGCAATGAGGCAGCCGCATTAACATCGGTGGACGTGCAACCACAGGTGGAAGAGAGTCCTGAGAACACGGAACAACCGGTGGAGGAGGAAGACGGCATAAGCGTGCTGTCTGAGGATACA---------------CCAAACCAGGTGCACTTAGTGGAGGCTGATGTACACCAC---TTCAGCGCAAGTGCTCAGTCCTCGTCCTGGTCC---------------ATTCCATGTGCATCCGACTTTGATGTCGAGAGTCTTTCCGTGCTCGAATCCCTGGGTGCTAGTGACGCAATCAGCATGGAGTCGTCCTCAAACGAAACAGCTCTCGCTTTGCGGACCATTTTTAAGACTCCACCCATTCCAAGGCCTCGAGTGCAGAGTACATCCACAGACGTGGACAGTATTTCAGCACTCGAGTCTTGCGACAGCACCAGCGATGCGCGTAGCATAGGATCGTCC---TCTGAAACCGATGCATCAATTTTTGACAAGGGGTTGGAGTTCCTGGCT---AGACCTGTTCCCGCACCGCGAACCATTTTTAGGACTCCACCTGTCCCGAAACCGCGTGTGCGGAGG---------------------------CCATTGCACCCTTTGGCT---------------------------------------------------------------------------------------------------AGCAGATCA---------AGCTCGCGCTCCAGCCTGGCGTCTAATCCACCGGGTGTTAACCGAGTGATCACTAGGGAAGAATTCGAGGCCTTCGTTGCCCAACAGCAATGACGGTTCGACGCGGGCGCATACATTTTCTCCTCGGACACTGGTCAAGGACACTTGCAACAAAAATCAGTAAGGCAGACAGTGTTGTCTGAAGTGGTGCTAGAGAGGACCGAGTTAGAGATCTCGTATGCCCCGCGCCTCGACCTGAATAAAGAAGAGATACTGAGAAAGAAGTTACAATTGAACCCCACGCAAGCTAACCGGAGTAGATATCAGTCCCGGAGAGTTGAAAACATGAAGGCCATAACAACTAAGAGAATCTTACAGGGATTAGGTCACTATCTGAAATCTGAAGGTAAGGTTGAGTGCTATCGTACGTTGCACCCCGTTCCTTTGTATTCAGCAAGTGTGAATAGAGCGTTCTCCAGTCCCAGAGTTGCTGTCGAAGCATGCAATGTTGTTCTGAAGGAAAATTTTCCGACGGTGGCGTCGTACTGCATAATACCTGAATACGACGCCTACTTGGACATGGTGGACGGTGCATCATGCTGCTTGGATACAGCGAGTTTTTGCCCTGCCAAGCTGCGTAGCTTCCCAAAGAAACATGCATACCTAGAGCCCACCATTCGGTCCGCAGTCCCATCCGCGATTCAGAACACGCTGCAGAATGTACTAGCGGCTGCCACAAAGAGAAACTGCAATGTGACTCAAATGAGGGAACTGCCTGTATTGGATTCTGCGGCCTTCAATGTAGAGTGTTTTAAAAAATACGCTTGCAATAACGAGTACTGGGAGACCTATAAGAAGAACCCTATTAGATTGACCGAGGAAAACGTGGTCAACTACATAACCAAACTAAAAGGGCCGAAGGCGGCTGCCCTGTATGCAAAGACTCATAATTTAGACATGCTGCAAGACATACCCATGGACAGGTTTATTATGGATTTAAAAAGAGATGTCAAGGTAACTCCAGGAACCAAGCACACTGAAGAAAGGCCTAAGGTCCAAGTAATCCAGGCTGCAGATCCATTGGCTACGGCTTATCTATGTGGGATTCACAGAGAATTGGTGCGCAGACTGAACGCAGTTCTGCTGCCCAACATACACACATTATTTGACATGTCTGCTGAGGATTTCGACGCCATAATTGCCGAGCACTTCCAACCAGGCGATTGGGTGTTAGAGACAGACATAGCGTCCTTCGATAAAAGCGAAGACGACGCGATGGCTTTAACAGCACTGATGATTCTGGAAGACCTTGGGGTGGACCCAGAGCTGTTGACCCTAATCGAAGCGGCATTTGGCGAAATTTCCTCCATTCACTTACCAACTAAAACTAAATTTAGGTTTGGAGCCATGATGAAATCAGGGATGTTCTTGACTCTGTTTGTCAACACTGTGATCAACATGGTCATAGCCAGCAGAGTTTTGCGGGAGAGACTGACAAACTCCCCTTGCGCCGCGTTCATCGGCGACGACAACATCGTGAAAGGGGTTAAATCTGACAAACTCATGGCCGATAGGTGCGCTACATGGCTGAACATGGAAGTCAAGATCATCGATGCAGTGGTCGGCGAGAAAGCTCCCTATTTTTGTGGTGGGTTTATTCTATGTGACTCTGTGACAGGAACTGCATGCCGTGTGGCAGACCCTTTGAAGAGATTATTCAAGCTTGGAAAACCACTGGCTGTGGATGATGAACATGATGACGACAGGCGACGAGCACTACAGGAGGAATCTGCCCGGTGGAATCGGGTGGGAATTTTTTCCGAGTTGTGCAAAGCCGTCGAGTCGCGATATGAAACAGTGGGCACGGCCGTCATTATTATGGCCATGACTACGCTCGCCAGCAGTGTCGAGTCGTTCAGTTGTCTGAGAGGGGCCCCTATATCCCTCTAC
>AGE98246
ATGGAGAAAGTTCACGTTGACATCGAGGAAGATAGCCCCTTCCTCAGAGCATTACAACGGAGCTTCCCGCAGTTTGAGGTAGAAGCCAAGCAGGTCACGGATAACGACCATGCTAACGCCAGAGCGTTTTCGCATTTGGCATCAAAATTGATCGAGACGGAGGTAGAACCATCCGATACGATCCTAGACATTGGAAGTGCGCCTGCCCGCAGAATGTATTCCAAGCATAAATACCACTGCATCTGTCCGATGAAGTGTGCAGAAGATCCGGACAGACTGTTTAAGTATGCAGCCAAGCTGAAGAAGAACTGTAAAGAGATTACAGATAAGGAACTGGACAAGAAGATGAAGGAGCTTGCGGAAGTCATGAGCGACCCTGATCTCGAAACTGAAACGATTTGCCTTCATGACGATGAAACCTGTCGATTCGAGGGTCAAGTCGCAGTGTATCAGGATGTGTACGCGGTTGATGGACCGACGAGCCTTTATCATCAGGCCAACAAAGGGGTTAGAGTCGCCTATTGGATAGGATTCGACACTACCCCCTTTATGTTTAAGAACCTGGCCGGAGCATATCCCTCCTATTCGACCAACTGGGCCGACGAGACCGTGTTAACGGCTCGTAACATAGGCTTGTGCAGCTCCGATGTGATGGAGCGGTCACGTAGAGGGATGTCCATCCTTAGAAAGAAATTTTTAAAACCATCCAATAACGTCTTGTTCTCTGTAGGATCTACCATCTACCACGAGAAGCGAGACTTACTTAGGAGCTGGCACCTACCGTCCGTTTTTCACCTACGTGGTAAGCAGAATTACACTTGTCGGTGTGAGACTATAGTTAGTTGCGACGGGTACGTCGTCAAAAGGATAGCTATTAGTCCAGGTCTGTACGGGAAACCGTCGGGCTACGCTGCCACGATGCATCGCGAGGGATTCTTGTGCTGCAAGGTGACGGACACGCTTAACGGGGAGAGGGTCTCTTTCCCCGTATGCACGTACGTGCCGGCCACATTGTGCGACCAAATGACAGGCATTCTGGCAACAGATGTCAGTGCAGACGACGCGCAGAAATTGCTGGTTGGGCTCAACCAGCGAATAGTCGTAAATGGTCGCACTCAAAGGAATACTAACACAATGAAGAACTATCTATTACCCGTCGTGGCACAAGCATTTGCCAGATGGGCTAAAGAATACAAAGAAGATCAAGAAGATGAAAGACCATTGGGGCTTAGGGACCGCCAGTTGGTAATGGGGTGTTGCTGGGCGTTCAGGAAACACAAGATAACATCAGTGTACAAACGACCAGACACCCAAACGATCATCAAGGTAAACAGCGATTTCCACTCTTTCGTGCTGCCCAGAATTGGAAGCAGCACCTTGGAGATTGGGCTGAGGACCAGGATCAGAAAACTACTGGAGGAACCTGTGGACAGACCACCATTGATTACCGCCGATGACATACAGGAGGCCAAGAACGCGGCGGATGAGGCTAAGGAAGTCAAGGAGGCTGAAGAGCTCAGGGCAGCATTACCACCGCTGTCTGCCGATGTAGAGGAACCTGCACTGGAGGCGGACGTCGACTTAATGCTGCAGGAGGCGGGAGCGGGATCTGTCGAAACCCCCAGGGGGCTCATCAAAGTCACCAGTTATGCAGGAGAAGACAAAATCGGCTCCTACGCGGTACTCTCCCCACAGGCAGTACTGCGAAGTGAAAAACTGACGTGTATTCACCCGCTTGCAGAGCAGGTAATTGTAATTACACACTCTGGGAGGAAAGGTAGATACGCAGTTGAGCCTTACCACGGAAAAGTGGTAGTACCCGAGGGGCAGGCTATACCCGTCCAAGACTTCCAAGCACTCAGTGAGAGCGCCACAATTGTGTATAACGAACGTGAGTTCGTGAATAGGTATTTACACCACATTGCCACGCACGGTGGAGCTCTGAACACAGACGAGGAGTATTACAGGGTGGTGAAACCTAGTGAACATGAAGGTGAGTACCTATATGACATCGACAAGAAACAGTGTGTGAAGAAAGAACTGGTTTCGGGACTAGGTTTGACAGGAGAACTTGTCGATCCCCCCTTCCATGAATTTGCATATGAAAGCTTGAGGACACGTCCAGCCGCACCTTATCAAGTACCAACTATAGGTGTGTACGGCGTTCCCGGGTCCGGGAAGTCCGGAATTATCAAGAGCGCAGTCACAAAGAAGGACTTGGTAGTGAGTGCTAAGAAGGAGAACTGTGCCGAGATAATAAGGGACGTCAAGAAAATGAAAGGGCTGGACGTCAATGCCCGGACAGTGGACTCAGTGCTGTTAAATGGATGCAAGCACCCGGTCGAAACTTTGTACATTGACGAAGCCTTTGTATGCCACGCTGGCACTCTCAGGGCCTTAATAGCCATCATACGCCCCAAGAAAGCAGTGCTATGTGGTGACCCAAAGCAATGTGGCTTCTTTAATATGATGTGCTTGAAAGTGCACTTCAACCATGAAATATGCACCCAAGTCTTCCACAAAAGCATATCTCGTAGGTGTACCAAGTCAGTGACGTCGGTAGTGTCCACACTGTTTTATGACAAAAGAATGAGAACTACTAACCCACGGGATTCTAAAATCGAAATTGACACAACAGGAAGTACTAAACCAAAAAAGGATGACTTGATTCTTACATGTTTCAGGGGATGGGTTAAGCAACTGCAAATAGACTACAAAGGAAATGAAATAATGACCGCGGCTGCCTCACAGGGATTAACGCGGAAAGGTGTCTATGCAGTTAGGTACAAGGTTAATGAGAATCCCTTGTACGCACCCACCTCAGAGCATGTAAACGTGCTGTTGACCCGGACGGAAGACAAGATTGTGTGGAAAACTCTTGCAGGGGACCCGTGGATAAAGACCCTGACCGCGAAGTACCCCGGAGATTTCACCGCAACAATGGAAGAATGGCAGGCAGAACATGATGCCATCATGAGACACATCCTGGAGAAACCGGACCCCACGGATGTCTTCCAAAACAAAGCTAATGTTTGCTGGGCAAAGGCACTTGTACCTGTGCTTAAGACAGCCGGGATAGATTTGACCACAGAACAGTGGAACACAGTGGATTACTTCAAAGAGGATAAGGCCCACTCAGCTGAGATCGTTTTGAATCAGCTGTGCGTGCGATTCTTCGGTCTAGACTTAGATTCTGGTTTGTTTTCCGCCCCCACAGTTCCGCTCTCCATTAGGAACAACCATTGGGACAACTCACCGTCACCCAACATGTACGGGTTGAACCATGAAGTGGTCAGGCAACTATCCCGCAGGTACCCTCAACTACCGCGTGCGGTGACTACTGGGAGAGTATACGACATGAACACAGGTACCTTGCGCAACTATGATCCGCGCATAAATTTCGTACCGGTGAACCGTCGTCTACCACATGCTCTCGTGACGCAACATGCCGATCACCCCCCCAGTGATTTTTCCGCCTTTGTCAGTAAGCTTAAGGGCAGAACGGTCCTTGTAGTTGGTGAGAAGATGAGTATTTCAGGTAAGACGGTAGACTGGTTATCTGATACACCTGATTCTACCTTCAGGGCGCGCCTAGACTTAGGCATACCCAATGAATTACCGAAGTACGATATCGTCTTCGTAAACGTAAGAACACAATACCGCTACCACCACTACCAGCAGTGTGAGGACCACGCCATTAAGTTGAGCATGTTGACTAAGAAGGCATGCCTGCACCTAAATCCCGGAGGAACTTGTGTGAGCATTGGTTACGGCTATGCGGACCGGGCCAGCGAAAGCATCATTGGAGCAGTCGCTCGGCAGTTCAAGTTCTCGAGGGTGTGCAAACCAAGGGTGTCTAAGGAGGAGACTGAAGTGCTGTTTGTCTTCATCGGGTTCGATCGTAAAACGCGAACCCATAACCCATACAAACTTTCCACCACCTTGACTAATATCTACACCGGCTCGAGGCTCCATGAAGCTGGCTGCGCGCCTTCGTATCATGTAGTGCGCGGAGACATAGCCACTGCCACGGAAGGAGTAATCGTCAATGCTGCCAACAGCAAGGGCCAACCAGGCAGTGGAGTGTGCGGAGCTCTGTATCGGAAATACCCCGAAAGCTTCGACCTACAACCAATAGAAGTGGGGAAAGCTAGATTAGTCAAAGGTAACTCAAAACATCTCATCCATGCAGTGGGGCCTAATTTTAACAAAGTGTCTGAAGTGGAAGGTGACAAACAGCTGGCAGAGGCGTACGAATCTGTAGCCAAGATTATTAATGACAACAATTACAGATCTGTGGCTATCCCGCTTCTGTCCACCGGAATATTTGCCGGAAACAAGGATAGGTTAATGCAATCCTTAAACCATCTGTTAACGGCATTGGACACAACAGACGCAGACGTGGCCATATACTGCAGAGACAAGAAATGGGAAGTGACGTTGAAAGAGGTCGTAGCCAGGAGAGAAGCGGTAGAGGAGATATGTATCTCCGAAGATTCCTCCGTAGCAGAGCCGGATGCAGAGCTGGTTAGAGTTCACCCAAAGAGCTCTCTGGCTGGAAGGAAAGGCTACAGCACTAGTGACGGGAAGACTTTCTCATATCTTGAAGGGACCAAATTTCATCAGGCGGCGAAGGACATGGCAGAAATCAACGCCATGTGGCCTACCGCTACAGAGGCTAACGAGCAGGTATGCTTATACATTCTGGGTGAAAGTATGAGCAGTATAAGATCCAAATGCCCCGTTGAGGAATCAGAGGCATCCACTCCACCAAGTACATTGCCCTGCTTGTGCATCCACGCTATGACCCCGGAACGTGTTCAGCGTTTGAAGGCCTCTCGTCCCGAACAAATTACAGTCTGCTCTTCCTTCCCTTTGCCGAAGTACAGAATAACAGGAGTGCAGAAGATCCAATGTTCGCACCCTATACTTTTCTCTCCTAAAGTACCTGAGTATATACACCCTAGAAAGTATCTTGCAGACGCA------------------------------------------------------------------GCTCCC---------------------GCGAGCAATGAGGCAGCCGAATTAACATCGGTGGACGTGCAACCACAGGTGGAAGAGAGTCCTGAGAACACGGAACAACCGATGGAGGAGGAAGACGGTATAAGCGTGCTGTCTGAGGATACA---------------CCAAACCAAGTGCACCTAGTGGAGGCTGATGTACACCAC---TTCAGCGCAAGTGCTCAGTCCTCGTCCTGGTCC---------------ATTCCGTGTGCATCCGACTTTGATGTCGAGAGTCTTTCCGTGCTCGAATCCCTGGGTGCTAGTGACGCAATCAGCATGGAGTCGTCCTCAAACGAAACAGCTCTCGCTTTGCGGACCATTTTTAAGACTCCACCCATTCCAAGGCCTCGAGTGCAGAGTACATCCACAGATGTGGACAGTATTTCAGCACTCGAATCTTGCGATAGCACCAGCGATGCACGTAGCATAGGATCGTCC---GCTGAAACCGATGTATCAATTTTTGACAAGAGGTTGGAGTTCCTGGCT---AGACCTGTTCCCGCACCGCGAACCATTTTTAGGACTCCACCTGTCCCGAAACCGCGTGTGCGGAGG---------------------------CCATTGCACCCTTTGGCT---------------------------------------------------------------------------------------------------AGCAGATCA---------AGCTCGCGCTCCAGCCTGGTGTCTAATCCACCGGGTGTTAACCGAGTGATCACTAGGGAAGAATTCGAGGCCTTCGTTGCCCAACAGCAATGACGGTTCGACGCGGGCGCATACATTTTCTCCTCGGACACTGGTCAAGGACACTTGCAACAAAAATCAGTAAGGCAGACAGTGTTGTCTGAAGTGGTGCTAGAGAGGACCGAGTTAGAGATCTCGTATGCCCCGCGCCTCGACCTGAATAAAGAAGAGATACTGAGAAAGAAGTTACAATTGAACCCCACGCAAGCTAACCGGAGTAGATATCAGTCCCGGAGGGTTGAAAACATGAAGGCCATAACAACTAAGAGAATCTTACAGGGATTAGGTCACTATCTGAAATCTGAAGGTAAGGTTGAGTGCTATCGTACGTTGCACCCCGTTCCTTTGTATTCAGCAAGTGTGAATAGAGCGTTCTCCAGTCCCAGAGTTGCTGTCGAAGCATGCAATGTTGTTCTGAAGGAAAATTTTCCGACAGTGGCGTCGTACTGCATAATACCTGAATACGACGCCTACTTGGACATGGTGGACGGTGCATCATGTTGCTTGGATACAGCGAGTTTTTGCCCTGCCAAGCTGCGTAGCTTCCCAAAGAAACATGCATACCTAGAGCCCACCATTCGGTCCGCAGTCCCATCCGCGATTCAGAACACGCTGCAGAATGTACTAGCGGCTGCCACAAAGAGAAACTGCAATGTGACTCAAATGAGGGAGCTGCCTGTATTGGATTCTGCGGCCTTCAATGTAGAGTGTTTTAAAAAATACGCTTGCAATAATGAGTACTGGGAGACCTATAAGAAGAACCCTATTAGATTGACCGAGGAAAACGTGGTCAACTACATAACCAAACTAAAAGGGCCGAAGGCGGCTGCCCTGTATGCAAAGACTCATAATTTAGACATGCTGCAAGACATACCCATGGACAGGTTTATTATGGATTTAAAAAGAGATGTCAAGGTAACTCCAGGAACCAAGCACACTGAAGAAAGGCCTAAGGTCCAAGTAATCCAGGCTGCAGATCCATTGGCTACGGCTTATCTATGTGGGATTCATAGAGAATTGGTGCGCAGACTGAACGCAGTTCTGCTGCCCAACATACATACATTATTTGACATGTCTGCTGAGGATTTCGACGCCATAATTGCCGAGCACTTCCAACCAGGCGATTGGGTGTTAGAGACAGACATAGCGTCCTTCGATAAAAGCGAAGACGACGCGATGGCTTTAACAGCACTGATGATTCTGGAAGACCTTGGGGTGGACCCAGAGCTGTTGACCCTAATCGAAGCGGCATTTGGCGAAATTTCCTCCATTCACTTACCAACTAAAACTAAATTTAGGTTTGGAGCCATGATGAAATCAGGGATGTTCTTAACTCTGTTTATCAACACTGTGATCAACATGGTCATAGCCAGCAGAGTTTTGCGGGAGAGACTGACAAACTCCCCTTGCGCCGCGTTCATCGGCGACGACAACATCGTGAAAGGGGTTAAATCTGACAAACTCATGGCCGATAGGTGCGCTACATGGCTGAACATGGAAGTTAAGATCATCGACGCAGTGGTCGGCGAGAAAGCTCCCTATTTTTGTGGTGGGTTTATTCTATGTGACTCTGTGACAGGAACTGCATGCCGTGTGGCAGACCCTTTGAAGAGATTATTCAAGCTTGGAAAACCACTGGCTGTGGATGATGAACATGATGATGACAGGCGACGAGCACTACAGGAGGAATCTGCCCGGTGGAATCGGGTGGGAATTTTTTCCGAGTTGTGCAAAGCCGTCGAGTCGCGATATGAAACAGTGGGCACGGCCGTCATTATCATGGCCATGACTACGCTCGCCAGCAGTGTCGAGTCGTTCAGTTGCTTGAGAGGGGCCCCTATATCCCTCTAC
>AGE98240
ATGGAGAAAGTTCACGTTGATATCGAGGAAGACAGCCCCTTCCTCAGAGCATTACAACGGAGCTTCCCGCAGTTTGAGGTAGAAGCCAAGCAGGTCACGGATAACGACCATGCTAACGCCAGAGCGTTTTCGCATTTGGCATCAAAATTGATCGAGACGGAGGTAGAACCATCCGATACGATCCTAGACATTGGAAGTGCGCCTGCCCGCAGAATGTATTCCAAGCATAAATACCACTGCATCTGTCCGATGAAGTGTGCAGAAGATCCGGACAGACTGTTTAAGTATGCAGCCAAGCTGAAGAAGAACTGTAAAGAGATTACAGATAAGGAACTGGACAAGAAGATGAAGGAGCTTGCGGAAGTCATGAGCGACCCTGATCTCGAAACTGAAACGATTTGCCTTCATGACGATGAAACCTGTCGATTCGAGGGTCAAGTCGCAGTGTATCAGGATGTGTACGCGGTTGATGGACCGACGAGCCTTTATCATCAGGCCAACAAAGGGGTTAGAGTCGCCTATTGGATAGGATTCGACACTACCCCCTTTATGTTTAAGAACCTGGCCGGAGCATATCCCTCCTATTCGACCAACTGGGCCGACGAGACCGTGTTAACGGCTCGTAACATAGGCTTGTGCAGCTCCGATGTGATGGAGCGGTCACGTAGAGGGATGTCCATCCTTAGAAAGAAATTTTTAAAACCATCCAATAACGTCTTGTTCTCTGTAGGATCTACCATCTACCACGAGAAGCGAGACTTACTTAGGAGCTGGCACCTACCGTCCGTTTTTCACCTACGTGGTAAGCAGAATTACACTTGTCGGTGTGAGACTATAGTTAGTTGCGACGGGTACGTCGTCAAAAGGATAGCTATTAGTCCAGGTCTGTACGGGAAACCGTCGGGCTACGCTGCCACGATGCATCGCGAGGGATTCTTGTGCTGCAAGGTGACGGACACGCTTAACGGGGAGAGGGTCTCTTTCCCCGTATGCACGTACGTGCCGGCCACATTGTGCGACCAAATGACAGGCATTCTGGCAACAGATGTCAGTGCAGACGACGCGCAGAAATTGCTGGTTGGGCTCAACCAGCGAATAGTCGTAAATGGTCGCACTCAAAGGAATACTAACACAATGAAGAACTATCTATTACCCGTCGTGGCACAAGCATTTGCCAGATGGGCTAAAGAATACAAAGAAGATCAAGAAGATGAAAGACCATTGGGGCTTAGGGACCGCCAGTTGGTAATGGGGTGTTGCTGGGCGTTCAGGAAACACAAGATAACATCAGTGTACAAACGACCAGACACCCAAACGATCATCAAGGTAAACAGCGATTTCCACTCTTTCGTGCTGCCCAGAATTGGAAGCAGCACCTTGGAGATTGGGCTGAGGACCAGGATCAGAAAACTACTGGAGGAACCTGTGGACAGACCACCATTGATTACCGCCGATGACATACAGGAGGCCAAGAACGCGGCGGATGAGGCTAAGGAAGTCAAGGAGGCTGAAGAGCTCAGGGCAGCATTACCACCGCTGTCTGCCGATGTAGAGGAACCTGCACTGGAGGCGGACGTCGACTTAATGCTGCAGGAGGCGGGAGCGGGATCTGTCGAAACCCCCAGGGGGCTCATCAAAGTCACCAGTTATGCAGGAGAAGACAAAATCGGCTCCTACGCGGTGCTCTCCCCACAGGCAGTACTGCGAAGTGAAAAACTGACGTGTATTCACCCGCTTGCAGAGCAGGTAATTGTAATTACACACTCTGGGAGGAAAGGTAGATACGCAGTTGAGCCTTACCACGGAAAAGTGGTAGTACCCGAGGGGCAGGCTATACCCGTCCAAGACTTCCAAGCACTCAGTGAGAGCGCCACAATTGTGTATAACGAACGTGAGTTCGTGAATAGGTATTTACACCACATTGCCACGCACGGTGGAGCTCTGAACACAGACGAGGAGTATTACAGGGTGGTGAAACCTAGTGAACATGAAGGTGAGTACCTATATGACATTGACAAGAAACAGTGTGTGAAGAAAGAACTGGTTTCGGGACTAGGTTTGACAGGAGAACTTGTCGATCCCCCCTTCCATGAATTTGCATATGAAAGCTTGAGGACACGTCCAGCCGCACCCTATCAAGTACCAACTATAGGTGTGTACGGCGTTCCCGGGTCCGGGAAGTCCGGAATTATCAAGAGCGCAGTCACAAAGAAGGACTTGGTAGTGAGTGCTAAGAAGGAGAACTGTGCCGAGATAATAAGGGACGTCAAGAAAATGAAAGGGCTGGACGTCAATGCCCGGACAGTGGACTCAGTGCTGTTAAATGGATGCAAGCACCCGGTCGAAACTTTGTACATTGATGAAGCCTTTGCATGCCACGCTGGCACTCTCAGGGCCTTAATAGCCATCATACGCCCCAAGAAAGCAGTGCTATGTGGTGACCCAAAGCAATGTGGCTTCTTTAATATGATGTGCTTGAAAGTGCACTTCAACCATGAAATATGCACCCAAGTCTTCCACAAAAGCATATCTCGTAGGTGTACCAAGTCAGTGACGTCGGTAGTGTCCACACTGTTTTATGACAAAAGAATGAGAACTACTAACCCACGGGATTCTAAAATCGAAATTGACACAACAGGAAGTACTAAACCAAAAAAGGATGACTTGATTCTTACATGTTTCAGGGGATGGGTTAAGCAACTGCAAATAGACTACAAAGGAAATGAAATAATGACCGCGGCTGCCTCACAGGGATTAACGCGGAAAGGTGTCTATGCAGTTAGGTACAAGGTTAATGAGAATCCCTTGTACGCACCCACCTCAGAGCATGTAAACGTGCTGTTGACCCGGACGGAAGACAAGATTGTGTGGAAAACTCTTGCAGGGGACCCGTGGATAAAGACCCTAACCGCGAAGTACCCCGGAGATTTCACCGCAACAATGGAAGAATGGCAGGCAGAACATGATGCCATCATGAGACACATCCTGGAGAAACCGGACCCCACGGATGTCTTCCAAAACAAAGCTAATGTTTGCTGGGCAAAGGCACTTGTACCTGTGCTTAAGACAGCCGGGATAGATTTGACCACAGAACAGTGGAACACAGTGGATTACTTCAAAGAGGATAAGGCCCACTCAGCTGAGATCGTTTTGAATCAGCTGTGCGTGCGATTCTTCGGTCTAGACTTAGATTCTGGTTTGTTTTCCGCCCCCACAGTTCCGCTCTCCATTAGGAACAACCATTGGGACAACTCACCATCACCCAACATGTATGGGTTGAACCATGAAGTGGTCAGGCAACTATCCCGCAGGTACCCTCAACTACCGCGTGCGGTAACTACTGGGAGAGTATACGACATGAACACCGGTACCTTGCGCAATTACGATCCGCGCATAAATTTCGTACCGGTGAACCGTCGTCTACCACATGCTCTCGTGACGCAACATGCCGATCACCCCCCCAGTGATTTTTCCGCCTTTGTCAGTAAGCTTAAAGGCAGAACGGTCCTTGTAGTTGGTGAGAAGATGAGTATTTCAGGTAAGACGGTAGACTGGTTATCTGATACACCTGATTCTACCTTCAGGGCGCGCCTAGATTTAGGCATACCCAATGAATTACCGAAGTACGACATCGTCTTCGTAAACGTAAGAACACAATACCGCTACCACCACTACCAGCAGTGTGAGGACCACGCCATTAAGCTGAGCATGTTGACTAAGAAGGCATGCCTGCACCTAAATCCCGGAGGAACTTGTGTGAGCATTGGTTACGGCTATGCGGACCGGGCCAGCGAAAGCATCATTGGAGCAGTCGCTCGGCAGTTCAAGTTCTCGAGGGTGTGCAAACCAAAGGTGTCTAAGGAGGAGACTGAAGTGCTATTTGTCTTCATCGGGTTCGATCGTAAAACGCGAACCCATAACCCATACAAACTTTCCACCACCTTGACTAATATCTACACCGGCTCGAGGCTCCATGAAGCTGGCTGCGCGCCTTCGTATCATGTAGTGCGCGGAGACATAGCCACTGCCACGGAAGGAGTAATCGTCAATGCTGCCAACAGCAAGGGCCAACCAGGCAGTGGAGTGTGTGGAGCTCTGTATCGGAAGTACCCCGAAAGCTTCGACCTACAACCAATAGAAGTGGGAAAAGCTAGATTAGTCAAAGGTAACTCAAAACATCTCATCCATGCAGTGGGGCCTAATTTTAACAAAGTGTCTGAAGTGGAAGGAGACAAACAGCTGGCAGAGGCGTACGAATCTATAGCCAAGATTATTAATGACAACAATTACAGATCTGTGGCTATCCCGCTTCTGTCCACCGGAATATTTGCCGGAAACAAGGATAGGTTAATGCAATCCTTAAACCATCTGTTAACGGCATTGGACACAACAGACGCAGACGTGGCCATATACTGCAGAGACAAGAAATGGGAAGTGACGTTGAAAGAGGTCGTAGCCAGGAGAGAAGCGGTAGAGGAGATATGTATCTCCGAAGATTCCTCCGTAGCAGAGCCGGATGCAGAGCTGGTTAGAGTTCACCCAAAGAGCTCTCTGGCTGGAAGGAAAGGCTACAGCACTAGTGACGGGAAGACTTTCTCATATCTTGAAGGAACCAAATTTCATCAGGCGGCGAAGGACATGGCAGAAATCAACGCCATGTGGCCTACCGCTACAGAGGCTAATGAGCAGGTGTGCTTATACATTCTGGGTGAAAGTATGAGCAGTATAAGATCCAAATGTCCCGTTGAGGAATCAGAGGCATCCACTCCACCGAGTACATTGCCCTGCCTGTGCATCCACGCTATGACCCCGGAACGTGTTCAGCGTTTGAAAGCCTCTCGCCCCGAACAAATTACAGTCTGCTCTTCCTTCCCTTTGCCGAAGTACAGAATAACAGGAGTGCAGAAGATCCAATGTTCGCACCCTATACTTTTCTCTCCTAAAGTACCTGAGTATATACACCCTAGAAAGTATCTTGCAGACGCA------------------------------------------------------------------GCTCCC---------------------GCGAGCAATGAGGCAGCCGCATTAACATCGGTGGACGTGCAACCACAGGTGGAAGAGAGTCCTGAGAACACGGAACAACCGGTGGAGGAGGAAGACGGCATAAGCGTGCTGTCTGAGGATACA---------------CCAAACCAGGTGCACTTAGTGGAGGCTGATGTACACCAC---TTCAGCGCAAGTGCTCAGTCCTCGTCCTGGTCC---------------ATTCCATGTGCATCCGACTTTGATGTCGAGAGTCTTTCCGTGCTCGAATCCCTGGGTGCTAGTGACGCAATCAGCATGGAGTCGTCCTCAAACGAAACAGCTCTCGCTTTGCGGACCATTTTTAAGACTCCACCCATTCCAAGGCCTCGAGTGCAGAGTACATCCACAGACGTGGACAGTATTTCAGCACTCGAGTCTTGCGACAGCACCAGCGATGCGCGTAGCATAGGATCGTCC---TCTGAAACCGATGCATCAATTTTTGACAAGGGGTTGGAGTTCCTGGCT---AGACCTGTTCCCGCACCGCGAACCATTTTTAGGACTCCACCTGTCCCGAAACCGCGTGTGCGGAGG---------------------------CCATTGCACCCTTTGGCT---------------------------------------------------------------------------------------------------AGCAGATCA---------AGCTCGCGCTCCAGCCTGGCGTCTAATCCACCGGGTGTTAACCGAGTGATCACTAGGGAAGAATTCGAGGCCTTCGTTGCCCAACAGCAATGACGGTTCGACGCGGGCGCATACATTTTCTCCTCGGACACTGGTCAAGGACACTTGCAACAAAAATCAGTAAGGCAGACAGTGTTGTCTGAAGTGGTGCTAGAGAGGACCGAGTTAGAGATCTCGTATGCCCCGCGCCTCGACCTGAATAAAGAAGAGATACTGAGAAAGAAGTTACAATTGAACCCCACGCAAGCTAACCGGAGTAGATATCAGTCCCGGAGAGTTGAAAACATGAAGGCCATAACAACTAAGAGAATCTTACAGGGATTAGGTCACTATCTGAAATCTGAAGGTAAGGTTGAGTGCTATCGTACGTTGCACCCCGTTCCTTTGTATTCAGCAAGTGTGAATAGAGCGTTCTCCAGTCCCAGAGTTGCTGTCGAAGCATGCAATGTTGTTCTGAAGGAAAATTTTCCGACGGTGGCGTCGTACTGCATAATACCTGAATACGACGCCTACTTGGACATGGTGGACGGTGCATCATGCTGCTTGGATACAGCGAGTTTTTGCCCTGCCAAGCTGCGTAGCTTCCCAAAGAAACATGCATACCTAGAGCCCACCATTCGGTCCGCAGTCCCATCCGCGATTCAGAACACGCTGCAGAATGTACTAGCGGCTGCCACAAAGAGAAACTGCAATGTGACTCAAATGAGGGAACTGCCTGTATTGGATTCTGCGGCCTTCAATGTAGAGTGTTTTAAAAAATACGCTTGCAATAACGAGTACTGGGAGACCTATAAGAAGAACCCTATTAGATTGACCGAGGAAAACGTGGTCAACTACATAACCAAACTAAAAGGGCCGAAGGCGGCTGCCCTGTATGCAAAGACTCATAATTTAGACATGCTGCAAGACATACCCATGGACAGGTTTATTATGGATTTAAAAAGAGATGTCAAGGTAACTCCAGGAACCAAGCACACTGAAGAAAGGCCTAAGGTCCAAGTAATCCAGGCTGCAGATCCATTGGCTACGGCTTATCTATGTGGGATTCACAGAGAATTGGTGCGCAGACTGAACGCAGTTCTGCTGCCCAACATACACACATTATTTGACATGTCTGCTGAGGATTTCGACGCCATAATTGCCGAGCACTTCCAACCAGGCGATTGGGTGTTAGAGACAGACATAGCGTCCTTCGATAAAAGCGAAGACGACGCGATGGCTTTAACAGCACTGATGATTCTGGAAGACCTTGGGGTGGACCCAGAGCTGTTGACCCTAATCGAAGCGGCATTTGGCGAAATTTCCTCCATTCACTTACCAACTAAAACTAAATTTAGGTTTGGAGCCATGATGAAATCAGGGATGTTCTTGACTCTGTTTGTCAACACTGTGATCAACATGGTCATAGCCAGCAGAGTTTTGCGGGAGAGACTGACAAACTCCCCTTGCGCCGCGTTCATCGGCGACGACAACATCGTGAAAGGGGTTAAATCTGACAAACTCATGGCCGATAGGTGCGCTACATGGCTGAACATGGAAGTCAAGATCATCGATGCAGTGGTCGGCGAGAAAGCTCCCTATTTTTGTGGTGGGTTTATTCTATGTGACTCTGTGACAGGAACTGCATGCCGTGTGGCAGACCCTTTGAAGAGATTATTCAAGCTTGGAAAACCACTGGCTGTGGATGATGAACATGATGACGACAGGCGACGAGCACTACAGGAGGAATCTGCCCGGTGGAATCGGGTGGGAATTTTTTCCGAGTTGTGCAAAGCCGTCGAGTCGCGATATGAAACAGTGGGCACGGCCGTCATTATTATGGCCATGACTACGCTCGCCAGCAGTGTCGAGTCGTTCAGTTGTCTGAGAGGGGCCCCTATATCCCTCTAC
>AGE98174
ATGGAGAAAGTTCACGTTGACATCGAGGAAGATAGCCCCTTCCTCAGAGCATTACAACGGAGCTTCCCGCAGTTTGAGGTAGAAGCCAAGCAGGTCACGGATAACGACCATGCTAACGCCAGAGCGTTTTCGCATTTGGCATCAAAATTGATCGAGACGGAGGTAGAACCATCCGATACGATCCTAGACATTGGAAGTGCGCCTGCCCGCAGAATGTATTCCAAGCATAAATACCACTGCATCTGTCCGATGAAGTGTGCAGAAGATCCGGACAGACTGTTTAAGTATGCAGCCAAGCTGAAGAAGAACTGTAAAGAGATTACAGATAAGGAACTGGACAAGAAGATGAAGGAGCTTGCGGAAGTCATGAGCGACCCTGATCTCGAAACTGAAACGATTTGCCTTCATGACGATGAAACCTGTCGATTTGAGGGTCAAGTCGCAGTGTATCAGGATGTGTACGCGGTTGACGGACCGACGAGCCTTTATCATCAGGCCAACAAAGGGGTTAGAGTCGCCTATTGGATAGGATTCGACACTACCCCCTTTATGTTTAAGAACCTGGCCGGAGCATATCCCTCCTATTCGACCAACTGGGCCGACGAGACCGTGTTAACGGCTCGTAACATAGGCTTGTGCAGCTCCGATGTGATGGAGCGGTCACATAGAGGGATGTCCATCCTTAGAAAGAAATTTTTAAAACCATCCAATAACGTCTTGTTCTCTGTAGGATCTACCATCTACCACGAGAAGCGAGACTTACTCAGGAGCTGGCACCTACCGTCCGTTTTTCACCTACGTGGTAAGCAGAATTACACTTGTCGGTGTGAGACTATAGTTAGTTGCGACGGGTACGTCGTCAAAAGGATAGCTATTAGTCCAGGTCTGTACGGGAAACCGTCGGGCTACGCTGCCACGATGCATCGCGAGGGATTCTTGTGCTGCAAGGTGACGGACACGCTTAACGGGGAGAGGGTCTCTTTCCCCGTATGCACGTACGTGCCGGCCACATTGTGCGACCAAATGACAGGCATTCTGGCAACAGATGTCAGTGCAGACGACGCGCAGAAATTGCTGGTTGGGCTCAACCAGCGAATAGTCGTAAATGGTCGCACTCAAAGGAATACTAACACAATGAAGAACTATCTATTACCCGTCGTGGCACAAGCATTTGCCAGATGGGCTAAAGAATACAAAGAAGATCAAGAAGATGAAAGACCATTGGGGCTTAGGGACCGCCAGTTGGTAATGGGGTGTTGCTGGGCGTTCAGGAAACACAAGATAACATCAGTGTACAAACGACCAGACACCCAAACGATCATCAAGGTAAACAGCGATTTCCACTCTTTCGTGCTGCCAAGAATCGGGAGCAGCACCTTGGAGATTGGGCTGAGGACCAGGATCAGAAAACTACTGGAGGAACCTGTGGACAGACCATCATTGATTACCGCCGATGACATACAGGAGGCCAAGAACGCGGCGGATGAGGCTAAGGAAGTCAAGGAGGCTGAAGAGCTCAGGGCAGCATTACCACCGCTGTCTGCCGATGTAGAGGAACCTGCACTGGAGGCGGACGTTGACTTAATGCTGCAGGAGGCGGGAGCGGGATCTGTCGAAACCCCCAGGGGGCTCATCAAAGTCACCAGCTATGCAGGAGAAGACAAAATCGGCTCCTATGCGGTGCTCTCCCCACAGGCAGTACTGCGAAGTGAAAAACTGACGTGTATTCACCCGCTTGCAGAGCAAGTAATCGTAATTACACACTCTGGGAGGAAAGGTAGATACGCAGTTGAGCCTTACCACGGAAAAGTGGTAGTACCCGAGGGGCAGGCTATACCTGTCCAAGACTTCCAAGCACTCAGTGAGAGCGCCACAATTGTGTATAACGAACGTGAGTTCGTGAATAGGTATTTACACCACATTGCCACGCACGGTGGAGCTCTGAACACAGACGAGGAGTATTACAGGGTGGTGAAACCTAGTGAACATGAAGGTGAGTACCTATATGACATTGACAAGAAACAGTGTGTGAAGAAAGAACTGGTTTCGGGACTAGGTTTGACAGGAGAACTTGTCGATCCCCCCTTCCATGAATTTGCATATGAAAGCTTGAGGACACGTCCAGCCGCACCTTATCAAGTACCAACTATAGGTGTGTACGGCGTTCCCGGGTCCGGGAAGTCCGGAATTATCAAGAGCGCAGTCACAAAGAAGGACTTGGTAGTGAGTGCTAAGAAGGAAAACTGTGCCGAGATAATAAGGGACGTCAAGAAGATGAAAGGGCTGGACATCAATGCCCGGACAGTGGACTCAGTGCTGTTAAATGGATGCAAGCACCCGGTCGAAACTTTGTACATTGATGAAGCCTTTGCATGCCACGCTGGCACTCTCAGGGCCTTAATAGCTATTATACGCCCCAAGAAAGCAGTGCTATGTGGTGACCCAAAGCAATGTGGCTTCTTTAATATGATGTGCTTGAAAGTGCACTTCAACCATGAAATATGCACTCAAGTCTTCCACAAAAGCATATCTCGTAGGTGTACCAAGTCAGTGACGTCGGTAGTGTCCACACTGTTTTATGACAAAAGAATGAGAACTACTAACCCAAGGGATTCTAAAATCGAAATTGACACAACAGGAAGTACTAAACCAAAAAAAGATGACTTGATTCTTACATGTTTCAGGGGATGGGTTAAGCAACTGCAAATAGACTACAAAGGAAATGAAATAATGACCGCGGCTGCCTCACAGGGATTGACGCGGAAAGGTGTCTATGCAGTTAGGTACAAGGTTAATGAGAATCCCTTGTACGCACCCACCTCAGAGCATGTAAACGTGCTGTTGACCCGGACGGAAGACAAGATTGTGTGGAAAACTCTTGCAGGGGACCCGTGGATAAAGACCCTGACCGCGAAGTACCCCGGAGATTTCACCGCAACAATGGAAGAATGGCAGGCAGAACACGATGCCATCATGAGACACATCCTGGAGAAACCGGATCCCACGGATGTCTTCCAAAACAAAGCTAATGTTTGCTGGGCAAAGGCACTTGTACCTGTGCTTAAGACAGCCGGGATAGATTTGACCACAGAGCAGTGGAACACAGTGGATTACTTCAAAGAGGATAAGGCCCACTCAGCTGAGATCGTCCTGAATCAGCTGTGCGTGCGATTCTTCGGTCTAGACTTAGATTCTGGTTTGTTTTCCGCCCCCACAGTTCCACTCTCCATTAGGAACAACCATTGGGACAACTCACCGTCACCCAACATGTACGGGTTGAACCATGAAGTGGTCAGGCAACTATCCCGCAGGTACCCTCAACTACCGCGTGCGGTGACTACTGGGAGAGTATACGACATGAACACCGGTACCCTGCGCAATTACGATCCGCGCATAAATTTCGTACCGGTGAACCGTCGTCTACCACATGCTCTCGTGACGCAACATGCTGATCACCCCCCCAGTGATTTTTCCGCCTTTGTCAGTAAGCTTAAAGGCAGAACGGTCCTAGTAGTTGGTGAGAAGATGAGTATTTCAGGTAAGACGGTAGACTGGTTATCTGATACACCTGATTCTACTTTCAGGGCGCGCCTAGACTTAGGCATACCCAATGAATTACCGAAGTACGATATCGTCTTCGTAAACGTAAGAACACAATACCGCTACCACCACTACCAGCAGTGTGAGGACCACGCCATTAAGTTGAGCATGTTGACTAAGAAGGCATGCCTGCACCTAAATCCCGGAGGAACTTGTGTGAGCATTGGTTACGGCTATGCGGACCGGGCCAGCGAAAGCATCATTGGAGCAGTTGCTCGGCAGTTCAAGTTCTCGAGGGTGTGCAAACCAAAGGTGTCTAAGGAGGAGACTGAAGTGCTATTTGTCTTCATCGGGTTCGATCGTAAAACGCGAACCCATAACCCATACAAACTTTCCTCCACCTTGACCAATATCTACACCGGCTCGAGGCTCCATGAAGCTGGCTGCGCACCTTCGTATCATGTAGTGCGCGGGGACATAGCCACTGCCACGGAAGGAGTAATCGTCAATGCTGCCAACAGCAAGGGCCAACCAGGCAGTGGAGTGTGCGGAGCTCTGTATCGGAAGTACCCCGAAAGCTTCGACCTACAACCAATAGAAGTGGGGAAAGCTAGATTAGTCAAAGGTAACTCAAAACATCTCATCCATGCAGTGGGGCCTAATTTCAACAAAGTGTCTGAAGTGGAAGGTGACAAACAGCTGGCAGAGGCGTATGAATCTATAGCCAAGATTATTAATGACAACAATTACAGATCTGTGGCTATCCCGCTTCTGTCCACTGGAATATTTGCCGGAAACAAAGATAGGTTAATGCAATCCTTAAACCATCTGTTAACGGCATTGGACACAACAGACGCAGACGTGGCCATATACTGCAGAGACAAGAAATGGGAAGTGACGTTGAAAGAGGTCGTAGCCAGGAGAGAAGCGGTAGAGGAGATATGTATCTCCGAAGATTCCTCCGTAGCAGAGCCGGATGCAGAGCTGGTTAGAGTTCACCCAAAGAGCTCTTTGGCTGGAAGGAAAGGCTACAGCACTAGTGACGGAAAGACTTTCTCATATCTTGAAGGAACCAAATTTCATCAGGCGGCGAAGGACATGGCAGAAATCAACGCCATGTGGCCTACCGCTACAGAGGCTAATGAGCAGGTGTGCTTATACATTCTGGGTGAAAGTATGAGCAGTATAAGATCCAAATGCCCCGTTGAGGAATCAGAGGCATCCACTCCACCTAGTACATTGCCCTGCTTGTGCATCCACGCTATGACCCCGGAACGGGTTCAGCGTCTGAAAGCCTCTCGCCCCGAACAAATTACAGTTTGCTCTTCCTTCCCATTGCCGAAGTACAGAATAACAGGAGTGCAGAAGATCCAATGTTCGCATCCTATACTTTTCTCTCCTAAAGTACCTGAGTATATACACCCTAGAAAGTATCTTGCAGACGCA------------------------------------------------------------------GCTTCT---------------------GCGAGCAATGAGGCAGCCGAATCAATATCGGTGGACGTGCAACCACAGGTGGAAGAGAGTCCTGAGAACACGGAACAACCGGTGGAGGAGGAAGACAGTATAAGCGTGCTGTCCGAGGATGCA---------------CCAAACCAAGTGCACCAAGTGGAGGCTGATGTACACCAC---TTCAGCGCAAGTGCTCAGTCCTCGTCCTGGTCT---------------ATTCCATGTGCATCCGACTTTGATGTCGAGAGTCTTTCCGTGCTCGAATCCCTGGGTGCTAGTGACGCAATCAGCATGGAGTCGTCCTCAAACGAAACAGCTCTCGCTTTGCGGACCATTTTTAGGACTCCACCCATTCCGAGGCCTCGAGTGCAGAGTACATCCACAGACGTGGACAGTATTTCAGCACTCGAGTCTTGTGACAGCACCAGCGATGCGCGTAGCATAGGATCGTCC---TCTGAAACCGATGTATCAATTTTTGACAAGGGGTTGGAGTTCCTGGCT---AAACCTGTTCCCGCACCGCGAACCATTTTTAGGACTCCACCTGTCCCGAAACCGCGTGTGCGGAGG---------------------------CCATTGCACCCTTTGGCT---------------------------------------------------------------------------------------------------AGCAGATCA---------AGCTCGCGCTCCAGCCTGGCGTCTAATCCACCGGGTGTTAACCGAGTGATCACTAGGGAAGAATTCGAGGCCTTCGTTGCCCAACAGCAATGACGGTTCGACGCGGGCGCATACATTTTCTCTTCGGACACTGGTCAAGGACACTTGCAACAAAAATCAGTAAGGCAGACAGTGTTGTCTGAAGTGGTGCTAGAGAGGACCGAGTTAGAGATCTCGTATGCCCCGCGCCTCGACCTGAATAAAGAAGAGATACTGAGAAAGAAGTTACAATTGAACCCCACGCAAGCTAACCGGAGTAGATATCAGTCCCGGAGGGTTGAAAACATGAAGGCCATAACAACTAAGAGAATCTTACAGGGATTAGGTCACTATCTGAAATCTGAAGGTAAGGTTGAGTGCTATCGTACGTTGCACCCCGTTCCTTTGTATTCAGCAAGTGTGAATAGAGCGTTCTCCAGTCCCAAAGTTGCTGTCGAAGCATGCAATGTTGTTCTGAAGGAAAATTTTCCGACAGTGGCGTCGTACTGCATAATACCTGAATACGACGCCTACTTGGACATGGTGGACGGTGCATCATGTTGCTTGGATACAGCGAGTTTTTGCCCTGCCAAGCTGCGTAGCTTTCCAAAGAAACACGCATACCTAGAGCCCACCATTCGGTCTGCAGTCCCATCAGCGATTCAGAACACGCTGCAGAATGTACTCGCGGCTGCCACAAAGAGAAACTGCAATGTGACTCAAATGAGGGAACTGCCTGTATTGGATTCTGCGGCTTTCAATGTAGAGTGTTTTAAAAAATACGCTTGCAATAATGAGTACTGGGAGACCTATAAGAAGAACCCTATTAGATTGACCGAGGAAAATGTGGTCAACTACATAACCAAACTAAAAGGGCCGAAGGCGGCTGCCCTGTATGCAAAGACTCATAATTTAGACATGCTGCAAGACATACCCATGGACAGGTTTATTATGGATTTAAAAAGAGATGTCAAGGTAACTCCAGGAACCAAGCACACCGAAGAAAGGCCTAAGGTCCAAGTAATCCAGGCTGCAGATCCATTGGCTACGGCTTATCTATGTGGGATTCATAGAGAATTGGTGCGCAGACTGAACGCAGTCCTGTTGCCCAACATACACACATTATTTGACATGTCTGCTGAGGATTTCGACGCCATAATTGCCGAGCACTTCCAACCAGGCGATTGGGTGTTAGAGACAGACATAGCGTCCTTCGATAAAAGCGAAGACGACGCGATGGCTCTGACGGCACTGATGATTCTGGAAGACCTTGGGGTGGACCCAGAGCTGTTGACCCTAATCGAAGCGGCATTTGGCGAAATTTCCTCCATTCACTTACCAACTAAAACTAAATTTAGGTTTGGAGCCATGATGAAATCAGGGATGTTCTTGACTCTGTTTGTCAACACTGTGATCAACATGGTCATAGCCAGCAGAGTTTTGCGGGAGAGACTGACAAACTCCCCTTGCGCCGCGTTCATCGGCGACGACAACATCGTGAAAGGGGTTAAATCCGACAAACTCATGGCCGATAGGTGCGCTACATGGCTGAACATGGAAGTCAAGATCATCGACGCAGTGGTCGGCGAGAAAGCTCCCTATTTTTGTGGTGGGTTTATTCTATGTGACTCTGTGACTGGAACTGCATGCCGTGTGGCAGACCCTTTGAAGAGATTATTCAAGCTTGGAAAACCACTGGCTGTGGATGATGAACATGATGATGACAGGCGACGAGCACTACAGGAGGAATCTGCCCGGTGGAATCGGGTGGGAATTTTTTCCGAGTTGTGCAAAGCCGTCGAGTCGCGATATGAAACAGTGGGCACGGCCGTCATTATCATGGCCATGACTACGCTCGCCAGCAGTGTCGAGTCGTTCAGTTGTCTGAGAGGGGCCCCTATATCCCTCTAC
>AGE98323
ATGGAGAAAGTTCACGTTGACATCGAGGAAGACAGCCCATTCCTCAGAGCTTTGCAACGGAGCTTCCCGCAGTTTGAGGTAGAAGCCAAGCAGGTCACTGATAATGACCATGCTAATGCCAGAGCGTTTTCGCATCTGGCTTCAAAACTGATCGAAACGGAGGTGGACCCATCCGACACGATCCTTGACATTGGAAGTGCGCCCGCCCGCAGAATGTATTCTAAGCATAAGTATCATTGCATCTGTCCGATGAGATGTGCGGAAGATCCGGACAGATTGTACAAGTATGCAACTAAGCTGAAGAAAAATTGCAAGGAAATAACTGACAAGGAATTGGACAAGAAAATGAAGGAGCTCGCCGCCGTCATGAGCGACCCTGACCTGGAAACTGAGACTATGTGCCTCCACGACGACGAGTCGTGTCGCTACGAAGGGCAAGTCGCTGTTTACCAGGATGTATACGCAGTTGACGGACCGACAAGTCTCTATCATCAAGCCAACAAGGGAGTTAGAGTCGCCTACTGGATAGGCTTTGACACCACCCCTTTTATGTTTAAGAACTTGGCTGGAGCATATCCATCATACTCTACCAACTGGGCCGACGAAACCGTGTTAACGGCTCGTAACATAGGCCTATGCAGCTCCGATGTTATGGAGCGGTCACGTAGAGGGATGTCCATTCTTAGGAAGAAGTATTTGAAACCATCCAATAATGTCCTATTCTCTGTTGGCTCGACCATCTACCACGAGAAGAGGGACTTACTGAGGAGCTGGCACCTGCCGTCTGTATTTCACTTACGTGGCAAGCAAAATTACACATGTCGGTGTGAGACTATAGTTAGTTGCGACGGGTACGTCGTTAAAAGAATAGCTATCAGTCCAGGCCTGTATGGGAAGCCTTCAGGCTATGCTGCTACGATGCACCGCGAGGGATTCTTGTGCTGCAAAGTGACAGACACATTGAACGGGGAGAGGGTCTCTTTTCCCGTGTGCACGTATGTGCCAGCCACATTGTGTGACCAAATGACTGGCATACTGGCAACAGATGTCAGTGCGGACGACGCGCAAAAACTGCTGGTTGGGCTCAACCAGCGCATAGTCGTCAACGGTCGCACCCAAAGAAACACCAATACCATGAAGAATTATCTTTTGCCCGTAGTGGCCCAGGCATTTGCTAGGTGGGCAAAAGAATATAAGGAAGATCAAGAAGATGAGAGGCCACTAGGACTACGAGATAGACAGTTAGTCATGGGGTGCTGTTGGGCTTTTAGAAGGCACAAGATAACATCTATTTATAAGCGCCCAGATACCCAAACCATCATCAAAGTGAACAGCGATTTCCACTCATTTGTGCTGCCCAGGATAGGCAGTAACACATTGGAGATCGGGCTGAGAACAAGAATCAGGAAAATGCTAGAAGAGCACAAGGAGCCGTCACCTCTCATTACTGCTGAGGACATACAAGAAGCTAAGTGCGCAGCCGATGAGGCTAAGGAGGTGCGTGAAGCCGAGGAGTTGCGCGCTGTACTACCATCTTTGGCAGCTGATGTTGAGGAGCCCACTCTGGAAGCCGATGTTGACTTGATGCTACAAGAGGCTGGGGCCGGCTCAGTGGAGACACCTCGTGGCTTGATAAAGGTTACCAGCTATGCCGGCGAGGACAAGATCGGCTCTTACGCAGTGCTTTCTCCACAGGCTGTACTCAAGAGTGAGAAACTATCTTGCATTCACCCTCTCGCTGAACAAGTCATAGTGATAACACACTCTGGCCGAAAAGGGCGTTATGCCGTGGAACCCTACCATGGAAAAGTAGTGGTGCCAGAGGGTCATGCAATACCCGTCCAGGACTTTCAAGCTCTGAGTGAAAGTGCCACCATTGTGTACAACGAACGAGAGTTCGTAAACAGGTATCTGCACCATATTGCCACACATGGAGGAGCGCTGAACACAGATGAAGAATATTACAAAACTGTCAAGCCCAGCGAGCACGACGGCGAATACCTGTATGACATCGACAGGAAACAGTGCGTCAAGAAAGAACTAGTCACTGGGCTAGGGCTTACAGGCGAGCTGGTGGATCCTCCCTTCCATGAATTCGCCTACGAGAGTCTGAGAACACGACCGGCCGCTCCTTACCAAGTACCAACCATAGGGGTGTACGGCGTGCCGGGATCAGGCAAGTCTGGCATCATTAAAAGCGCAGTCACCAAAAAAGATCTGGTGGTGAGCGCCAAGAAAGAAAACTGCGCAGAAATAATAAGGGACGTCAAGAAAATGAAAGGGCTGGACGTCAATGCCAGAACTGTGGACTCAGTGCTCTTGAATGGATGCAAACACCCCGTAGAGACCCTGTATATTGACGAAGCTTTTGCTTGTCATGCAGGCACTCTCAGAGCGCTCATAGCCATCATAAGACCTAAAAAGGCAGTGCTCTGCGGGGATCCAAAACAGTGCGGCTTTTTCAATATGATGTGCCTGAAAGTGCATTTTAACCACGAGATTTGCACGCAGGTCTTCCACAAAAGCATCTCTCGTCGTTGCACTAAATCTGTGACTTCGGTCGTCTCAACCTTGTTTTACGACAAAAGAATGAGAACGACGAACCCGAAAGAGACTAAGATTGAGATTGACACTACTGGCAGTACCAAACCAAAGCAGGACGATCTCATTCTCACTTGTTTCAGAGGGTGGGTGAAGCAGTTGCAAATAGATTATAAAGGCAACGAAATAATGACGGCAGCTGCCTCTCAAGGGTTGACCCGTAAAGGCGTGTATGCCGTTCGGTACAAGGTGAATGAAAATCCCCTGTACGCACCCACCTCAGAACATGTGAACGTCCTACTGACCCGCACGGAGGACCGTATCGTGTGGAAAACACTAGCCGGCGATCCATGGATAAAAACACTGACGGCCAAGTATCCTGGGAATTTCACTGCCACGATAGAGGAATGGCAAGCAGAGCATGATGCCATCATGAGGCACATCTTGGAGAGACCGGACCCTACCGACGTTTTCCAAAATAAGGCGAACGTGTGTTGGGCCAAGGCTTTGGTGCCGGTACTGAAAACTGCAGGCATAGACATGACCACTGAACAATGGAACACTGTGGATTATTTCGAAACGGACAAAGCTCACTCAGCAGAGATAGTATTGAACCAACTATGCGTGAGGTTCTTTGGACTCGACCTGGACTCCGGTCTATTTTCTGCACCCACTGTTCCGTTATCCATTAGGAATAATCACTGGGATAATTCCCCGTCGCCTAACATGTACGGGCTGAATAAAGAAGTGGTCCGTCAGCTCTCCCGCAGGTACCCACAACTGCCTCGAGCAGTTGCTACTGGAAGAGTCTATGACATGAACACTGGCACACTGCGCAATTATGATCCGCGCATAAATCTAGTACCTGTGAACAGAAGACTGCCTCATGCTTTAGTCCTCCACCATAATGAACACCCACAGAGTGACTTTTCTTCATTCGTCAGCAAACTGAAGGGCAGAACTGTCTTGGTGGTCGGGGAGAAGTTGTCCGTCCCAGGCAAAACGGTTGACTGGCTGTCAGACCAGCCTGAGGCTACCTTCAGAGCTCGGCTGGATTTAGGTATCCCAGGTGACGTGCCCAAATACGACATTATATTTATTAATGTGAGGACTCCATATAAATACCATCATTATCAGCAGTGTGAAGACCACGCCATTAAGCTTAGTATGTTGACCAAGAAAGCTTGTCTGCATTTGAATCCCGGCGGAACCTGCGTCAGCATAGGTTATGGTTACGCTGACAGGGCCAGCGAAAGCATCATTGGTGCTATAGCGCGGCAGTTCAAGTTCTCCCGGGTATGCAAACCGAAATCCTCACTTGAAGAGACAGAAGTTCTGTTTGTATTTATTGGGTACGATCGCAAGGCCCGTACGCACAATCCTTACAAGCTTTCATCTACCTTGACCAACATCTATACAGGTTCCAGACTCCACGAAGCCGGATGCGCACCCTCATACCATGTGGTGCGAGGGGATATTGCCACGGCCACCGAAGGAGTGATCATAAATGCTGCTAACAGCAAAGGACAACCTGGCGGAGGGGTGTGCGGAGCGCTGTATAAGAAATTCCCGGAAAGCTTCGATTTACAGCCGATCGAAGTGGGAAAAGCGCGACTGGTCAAAGGTGTAGCTAAACATATCATTCATGCCGTAGGGCCCAACTTCAACAAAGTTTCGGAAGTTGAAGGTGACAAACAGTTGGCAGAGGCTTATGAGTCCATCGCTAAAATTGTCAACGATAACAATTACAAGTCAGTAGCGATTCCACTGTTGTCCACCGGCATCTTTTCCGGGAACAAAGATCGACTAACCCAATCATTGAACCATTTGCTGACAGCTTTAGACACCACTGATGCAGATGTAGCCATATACTGCAGGGACAAGAAATGGGAGATGACTCTCAAGGAAGCAGTGGCTAGGAGAGAAGCAGTGGAGGAGATATGCATATCCGACGACTCTTCGGTGACAGAACCGGATGCAGAGCTGGTGAGGGTACATCCGAAGAGTTCTTTGGCTGGAAGGAAGGGCTACAGCACAAGTGATGGCAAGACTTTCTCATATTTGGAAGGGACCAAATTTCACCAGGCGGCCAAGGATATAGCAGAAATTAATGCCATGTGGCCCGTTGCAACGGAGGCCAATGAGCAAGTATGCATGTATATCCTCGGTGAAAGCATGAGCAGCATTAGGTCAAAATGCCCCGTCGAAGAGTCGGAAGCCTCCACACCACCTAGCACGCTGCCTTGCTTGTGCATCCATGCTATGACTCCAGAAAGAGTACAACGCCTAAAAGCCTCACGTCCAGAACAAATTACTGTGTGCTCATCCTTTCCATTGCCGAAGTATAGAATCACTGGTGTGCAGAAGATCCAGTGCTCCCAGCCTATACTGTTCTCACCTAAGGTGCCTGCGTACATTCATCCACGGAAGTACCTCGTGGAAACA---------------------------CCACCG------GAGACTCCGGAGCCGCCGACAGAGAACCAATCC---------------------ACAGAGGGGACACCTGAACAACCAGCACTCGTAAACGTGGATGCAACCAGGACTAGAACGCCTGAACCGATCATCATTGAAGAGGAAGAAGAGGATAGTATAAGTTTGCTGTCAGACGGCCCG---------------ACCCACCAGGTGCTGCAAGTCGAGGCAGACATTCACGGG------CCGCCTTCTGTATCCAGCTCATCCTGGTCC---------------ATTCCTCATGCATCCGACTTTGATGTGGACAGTTTATCCATCCTTGACACC------------------------------------------------------------------------------------------------------------------------------------------CTGGAGGGAGCTAGCGTGACCAGCGAGGCAGCGTCAGCCGAGACTAAC------------------TCTTACTTCGCAAGGAGCATGGAGTTTCTGGCG---CGACCGGTGCCTGCGCCTCGAACAGTATTCAGGAACCCTCCACATCCCGCTCCACGCACAAGAACA---------------------------CCGTCACTTGCACCCAGCAGGGCCAGCTCGAGAACTAGCCTAGTTTCCACCCCGCCAGGCGTGAATAGGGTGATTACTAGAGAGGAGCTCGAGGCGCTTACCCCGTCCCGCGCTCCTAGCAGGTCG---------GCCTCAAGAACTAGCCTGGTCTCTAACCCGCCGGGCGTAAATAGGGTGATTACAAGAGAGGAGTTTGAGGCGTTCGTAGCACAACAACAATGACGGTTTGACGCGGGTGCATACATCTTTTCCTCCGATACCGGTCAAGGGCATTTACAACAAAAATCAGTAAGGCAAACGGTGTTATCCGAAGTGGTGTTGGAGAGGACCGAATTGGAGATTTCGTATGCCCCGCGCCTCGACCAAGAAAAAGAAGAACTACTACGCAAGAAATTACAGCTGAATCCCACACCTGCTAACAGAAGCAGATACCAGTCCAGGAGGGTGGAGAACATGAAAGCCATAACAGCTAGACGTATTCTGCAAGGCCTAGGGCATTATTTGAAGGCAGAAGGAAAAGTGGAGTGCTATCGAACCCTGCATCCTGTTCCTTTGTATTCATCTAGTGTGAATCGTGCTTTTTCAAGCCCCAAAGTCGCAGTGGAAGCCTGCAATGCCATGCTGAAAGAAAACTTTCCGACTGTAGCTTCTTACTGTATTATTCCAGAGTACGATGCCTATCTGGACATGGTTGACGGCGCTTCTTGTTGCTTAGACACTGCCAGTTTTTGCCCTGCGAAGCTGCGCAGCTTTCCAAAGAAACACTCTTATTTGGAACCCACAATACGGTCGGCAGTGCCATCAGCGATTCAGAACACGCTCCAGAACGTCCTGGCAGCTGCCACAAAAAGAAATTGCAACGTCACGCAAATGAGAGAATTGCCCGTATTGGATTCGGCTGCCTTTAATGTGGAATGCTTCAAGAAATATGCGTGCAATAATGAATATTGGGAAACGTTTAAAGAAAACCCCATCAGGCTTACTGAAGAAAATGTGGTAAATTACATTACTAAATTAAAAGGACCAAAAGCTGCTGCTCTTTTTGCGAAGACACATAATTTGAATATGTTACAGGACATACCAATGGACAGGTTTGTAATGGACTTAAAGAGGGACGTGAAAGTGACTCCAGGAACAAAACATACTGAAGAACGGCCCAAGGTACAGGTGATCCAGGCTGCCGATCCGCTAGCGACAGCGTATCTGTGCGGAATCCACCGGGAGTTGGTTAGGAGATTAAATGCTGTCCTGCTTCCGAACATCCATACACTGTTTGACATGTCGGCTGAAGACTTTGACGCTATTATTGCCGAGCATTTCCAGCCTGGGGACTGTGTTCTGGAAACTGATATTGCGTCGTTTGATAAAAGTGAGGACGACGCCATGGCTCTGACCGCGTTAATGATTCTGGAAGATCTAGGAGTGGACGCAGAGCTGTTGACGCTGATTGAGGCGGCTTTCGGCGAAATATCATCAATACATTTGCCCACCAAAACTAAATTTAAATTCGGAGCCATGATGAAATCCGGAATGTTCCTCACACTGTTTGTGAACACAGTCATCAACATCGTAATCGCAAGCAGAGTGTTAAGAGAGCGGCTAACCGGATCACCATGTGCAGCATTCATTGGAGATGACAATATCGTGAAAGGAGTCAAATCTGACAAATTAATGGCAGACAGGTGCGCCACTTGGTTGAACATGGAGGTCAAGATCATAGACGCTGTGGTGGGCGAGAAAGCGCCCTATTTCTGTGGAGGGTTTATTTTGTGTGACACCGTGACCGGCACAGCGTGCCGTGTGGCAGACCCCCTAAAAAGGCTGTTTAAGCTTGGCAAACCTCTGGCAGCAGATGATGAACATGACGATGACAGGAGAAGGGCATTACACGAAGAGTCAACACGCTGGAATCGAGTGGGAATTCTTCCAGAGCTGTGTAAGGCAGTAGAATCAAGGTATGAAACCGTAGGAACTTCCATCATAGTTATGGCCATGACTACTCTAGCTAGCAGTGTTAAATCATTCAGCTACCTGAGAGGGGCCCCTACAACTCTCTAC
>AGE98321
ATGGAGAAAGTTCACGTTGACATCGAGGAAGACAGCCCATTCCTCAGAGCTTTGCAACGGAGCTTCCCGCAGTTTGAGGTAGAAGCCAAGCAGGTCACTGATAATGACCATGCTAATGCCAGAGCGTTTTCGCATCTGGCTTCAAAATTGATCGAAACGGAGGTGGACCCATCCGACACGATCCTTGACATTGGAAGTGCGCCCGCCCGCAGAATGTATTCTAAGCATAAGTATCATTGCATCTGTCCGATGAGATGTGCGGAAGATCCGGACAGATTGTACAAGTATGCAACTAAGCTGAAGAAAAATTGCAAGGAAATAACTGACAAGGAATTGGACAAGAAAATGAAGGAGCTCGCCGCCGTCATGAGCGACCCTGACCTGGAAACTGAGACTATGTGCCTCCACGACGACGAGTCGTGTCGCTACGAAGGGCAAGTCGCTGTTTACCAGGATGTATACGCAGTTGACGGACCGACAAGTCTCTATCACCAAGCCAACAAGGGAGTTAGAGCCGCCTACTGGATAGGCTTCGACACCACCCCTTTTATGTTTAAGAACTTGGCTGGAGCATATCCATCATACTCTACCAACTGGGCCGACGAAACCGTGTTAACGGCTCGTAACATAGGCCTATGCAGCTCCGACGTTATGGAGCGGTCGCGTAGAGGGATGTCCATTCTTAGGAAGAAGTATTTGAAACCATCCAATAATGTCCTATTCTCTGTTGGCTCGACCATCTACCACGAGAAGAGGGACTTACTGAGGAGCTGGCACCTGCCGTCTGTATTTCACTTACGTGGCAAGCAAAATTACACATGTCGGTGTGAGACTATAGTTAGTTGCGACGGGTACGTCGTTAAAAGAATAGCTATCAGTCCAGGCCTGTATGGGAAGCCTTCAGGCTATGCTGCTACGATGCACCGCGAGGGATTCTTGTGCTGCAAAGTGACAGACACATTGAACGGGGAGAGGGTCTCTTTTCCTGTGTGCACGTATGTGCCAGCTACATTGTGTGACCAAATGACTGGCATACTGGCAACAGATGTCAGTGCGGACGACGCGCAAAAACTGCTGGTTGGGCTCAACCAGCGCATAGTCGTCAACGGTCGCACCCAAAGAAACACCAATACCATGAAGAATTATCTTTTGCCCGTAGTGGCCCAGGCATTTGCTAGGTGGGCAAAGGAATATAAGGAAGATCAAGAAGATGAGAGGCCACTAGGACTACGAGATAGACAGTTAGTCATGGGGTGCTGCTGGGCTTTTAGAAGGCACAAGATAACATCTATTTATAAGCGCCCAGATACCCAAACCATCATCAAAGTGAACAGCGATTTCCACTCATTCGTGCTGCCCAGGATAGGCAGTAATACATTGGAGATCGGGCTGAGAACAAGAATCAGGAAAATGCTAGAAGAGCACAAGGAGCCGTCACCTCTCATTACTGCCGAGGACATACAAGAAGCCAAGTGCGCAGCCGATGAGGCTAAGGAGGTGCGCGAAGCCGAGGAGTTGCGCGCCGCACTACCACCTTTGGCAGCTGATGTTGAGGAGCCCACTCTGGAAGCCGATGTCGACTTGATGTTACAAGAGGCTGGGGCCGGCTCAGTGGAGACACCTCGTGGCTTGATAAAGGTTACCAGCTATGCCGGCGAGGACAAGATCGGCTCTTACGCAGTGCTTTCTCCACAGGCTGTACTCAAGAGTGAGAAACTATCTTGCATTCACCCTCTCGCTGAACAAGTCATAGTGATAACACACTCTGGCCGAAAAGGGCGTTATGCCGTGGAACCCTACCATGGAAAAGTAGTGGTGCCAGAGGGACATGCAATACCCGTCCAGGACTTTCAAGCTCTGAGTGAAAGTGCCACCATTGTGTACAACGAACGGGAGTTCGTAAACAGGTACCTGCACCATATTGCCACACATGGAGGAGCGCTGAACACAGATGAAGAATATTACAAAACTGTCAAGCCCAGCGAGCACGACGGCGAATACCTGTATGACATCGACAGGAAACAGTGCGTCAAGAAAGAACTAGTCACTGGGCTAGGGCTTACAGGCGAGCTGGTGGATCCTCCCTTCCATGAATTCGCCTACGAGAGTCTGAGAACACGACCGGCCGCTCCTTACCAAGTACCAACCATAGGGGTGTATGGCGTGCCGGGATCAGGCAAGTCTGGCATCATTAAAAGCGCAGTCACCAAGAAAGATCTGGTGGTGAGCGCCAAGAAAGAAAACTGCGCAGAAATAATAAGGGACGTCAAGAAAATGAAAGGGCTGGACGTCAATGCCAGAACTGTGGACTCAGTGCTCTTGAATGGATGCAAACACCCCGTAGAGACCCTGTATATTGACGAAGCTTTCGCTTGTCATGCAGGCACTCTCAGAGCGCTCATAGCCATCATAAGACCTAAAAAGGCAGTGCTCTGCGGGGATCCAAAACAGTGCGGCTTTTTCAATATGATGTGCCTGAAAGTGCATTTTAACCACGAGATTTGCACGCAGGTCTTCCACAAAAGCATCTCTCGTCGTTGCACTAAATCTGTGACTTCGGTCGTCTCAACCTTGTTTTACGACAAAAGGATGAGAACGACGAACCTAAAAGAGACTAAGATTGAGATTGACACTACTGGCAGTACCAAACCAAAGCAGGACGATCTCATTCTCACTTGTTTCAGAGGGTGGGTGAAGCAGTTGCAAATAGATTACAAAGGCAACGAAATAATGACGGCAGCTGCCTCTCAAGGGCTGACCCGTAAGGGCGTGTATGCCGTTCGGTACAAGGTGAATGAAAATCCCCTGTACGCACCCACCTCAGAACATGTGAACGTCCTACTGACCCGCACGGAGGACCGTATCGTGTGGAAAACACTAGCCGGCGATCCATGGATAAAAACACTGACGGCCAAGTATCCTGGGAATTTCACTGCCACGATAGAGGAATGGCAAGCAGAGCATGATGCCATCATGAGGCACATCTTGGAGAGACCGGACCCTACCGACGTTTTCCAAAATAAGGCGAACGTGTGTTGGGCCAAGGCTTTGGTGCCGGTACTGAAGACTGCAGGCATAGACATGACCACTGAACAATGGAACACTGTGGATTATTTCGAAACGGACAAAGCTCATTCAGCAGAGATAGTATTGAACCAACTATGCGTGAGGTTCTTTGGACTCGACCTGGACTCCGGTCTATTTTCTGCACCCACTGTTCCGTTATCCATTAGGAATAATCACTGGGATAATTCCCCGTCGCCTAACATGTACGGGCTGAATAAAGAAGTGGTCCGTCAGCTCTCCCGCAGGTACCCACAACTGCCTCGAGCAGTTGCCACTGGAAGAGTCTATGACATGAACACTGGCACACTGCGCAATTATGATCCGCGCATAAATCTAGTACCTGTGAACAGAAGACTGCCTCATGCTTTAGTCCTCCACCATAATGAACACCCACAGAGTGACTTTTCTTCATTCGTCAGCAAACTGAAGGGCAGAACTGTCTTGGTGGTCGGGGAGAAGTTGTCCGTCCCAGGCAAAACGGTTGACTGGTTGTCAGACCAGCCTGAGGCTACCTTCAGAGCTCGGCTGGATTTAGGTATCCCAGGTGACGTGCCCAAATACGACATTATATTTATTAATGTGAGGACTCCATATAAATACCATCATTATCAGCAGTGTGAAGACCACGCCATTAAGCTTAGTATGTTGACCAAGAAAGCCTGTCTGCATCTGAATCCCGGCGGAACCTGCGTCAGCATAGGTTATGGTTACGCTGACAGGGCCAGCGAAAGCATCATTGGTGCTATAGCGCGGCAGTTCAAGTTCTCCCGGGTATGCAAACCGAAATCCTCGCTTGAAGAGACAGAAGTTCTGTTTGTATTCATTGGGTACGATCGCAAGGCCCGTACGCACAATCCTTATAAGCTTTCATCTACCTTGACCAACATCTATACAGGTTCCAGACTCCATGAAGCCGGATGCGCACCCTCATATCATGTGGTGCGAGGGGATATTGCCACGGCCACCGAAGGAGTGATCATAAATGCTGCTAACAGCAAAGGACAACCTGGCGGAGGGGTGTGCGGAGCGCTGTATAAGAAATTCCCGGAAAGCTTCGATTTACAGCCGATCGAAGTGGGAAAAGCGCGACTGGTCAAAGGTGCAGCTAAACATATCATTCATGCCGTAGGGCCCAACTTCAACAAAGTTTCGGAAGTTGAAGGTGACAAACAGTTGGCAGAGGCTTATGAGTCCATCGCTAAAATTGTCAACGATAACAATTATAAGTCAGTAGCGATTCCACTGTTGTCCACCGGCATCTTTTCCGGGAATAAAGATCGACTAACCCAATCATTGAACCATTTGCTGACAGCTTTAGACACCACTGATGCAGATGTAGCCATATACTGCAGGGACAAGAAATGGGAAATGACTCTCAAGGAAGCAGTGGCTAGGAGAGAAGCAGTGGAGGAGATATGCATATCCGACGACTCTTCGGTGACAGAACCGGATGCAGAGCTGGTGAGGGTACATCCGAAGAGTTCTTTGGCTGGAAGGAAGGGCTACAGCACAAGTGATGGCAAGACTTTCTCATATTTGGAAGGGACCAAATTTCACCAGGCGGCCAAGGATATAGCAGAAATTAATGCCATGTGGCCTGTTGCAACGGAGGCCAACGAGCAAGTATGCATGTATATCCTCGGTGAAAGCATGAGCAGCATTAGGTCGAAATGCCCCGTCGAAGAGTCGGAAGCCTCCACACCACCTAGCACGCTGCCTTGCTTGTGCATCCATGCTATGACTCCAGAAAGAGTACAACGCCTAAAAGCCTCACGTCCAGAACAAATTACTGTGTGCTCATCCTTTCCATTGCCGAAGTATAGAATCACTGGTGTGCAGAAGATCCAGTGCTCCCAGCCTATACTGTTCTCACCGAAGGTGCCTGCGTACATTCATCCACGGAAGTACCTCGTGGAAACA---------------------------CCGCCGGTAGAAGAGACTCCGGAGCCGCCGGCAGAGAACCAATCC---------------------ACAGAGGGGACACCTGAACAACCAGCACTTGTAAACGTGGATGCAACCAGGACTAGAACGCCTGAACCGATCATCATTGAAGAGGAAGAAGAGGATAGTATAAGTTTGCTGTCAGACGGCCCG---------------ACCCACCAGGTGCTGCAAGTCGAGGCAGACATTCACGGG------CCGCCTTCTGTATCCAGCTCATCCTGGTCC---------------ATTCCTCATGCATCCGACTTTGATGTGGACAGTTTATCCATCCTTGACACC------------------------------------------------------------------------------------------------------------------------------------------CTGGAGGGAGCTAGCGTGACCAGCGAGGCAGCGTCAGCCGAGACTAAC------------------TCTTACTTCGCAAGGAGCATGGAGTTTCTGGCG---CGACCAGTGCCTGCGCCTCGAACAGTATTCAGGAACCCTCCACATCCCGCTCCACGCACAAGAACA---------------------------CCGTCACTTGCACCCAGCAGGGCCAGCTCGAGAACTAGCCTAGTTTCCACCCCGCCAGGCGTGAATAGGGTGATTACTAGAGAGGAGCTCGAGGCGCTTACCCCGTCCCGCGCTCCTAGCAGGTCG---------GCCTCAAGAACTAGTCTGGTCTCTAACCCGCCAGGCGTAAATAGGGTGATTACAAGAGAGGAGTTTGAGGCGTTCGTAGCACAACAACAATGACGGTTTGACGCGGGTGCATACATCTTTTCCTCCGATACCGGTCAAGGGCATTTACAACAAAAATCAGTAAGGCAAACGGTGTTATCCGAAGTGGTGTTGGAGAGGACCGAATTGGAGATTTCGTATGCCCCGCGCCTCGACCAAGAAAAAGAAGAACTACTACGCAAGAAATTACAGCTGAATCCCACACCTGCTAACAGAAGCAGATACCAGTCCAGGAGGGTGGAGAACATGAAAGCCATAACAGCTAGACGTATTCTGCAAGGCCTAGGGCATTATTTGAAGGCAGAAGGAAAAGTGGAGTGCTATCGAACCCTGCATCCTGTTCCTTTGTATTCATCTAGTGTGAATCGTGCTTTTTCAAGCCCCAAGGTCGCAGTGGAAGCCTGCAATGCCATGCTGAAAGAAAACTTTCCGACTGTAGCTTCTTACTGTATTATTCCAGAGTACGATGCCTATCTGGACATGGTTGACGGCGCTTCTTGTTGCTTAGACACTGCCAGTTTTTGCCCTGCGAAGCTGCGCAGCTTTCCAAAGAAACACTCCTATTTGGAACCCACAATACGGTCGGCAGTGCCATCAGCGATTCAGAACACGCTCCAAAACGTCCTGGCAGCTGCCACAAAAAGAAATTGCAACGTCACGCAAATGAGAGAATTGCCCGTATTGGATTCGGCTGCCTTTAATGTGGAATGTTTTAAGAAATATGCGTGCAATAATGAATATTGGGAAACGTTCAAAGAAAACCCCATCAGGCTTACTGAAGAAAATGTGGTAAATTACATTACTAAATTAAAAGGACCAAAAGCTGCTGCTCTTTTTGCGAAGACACATAATTTGAATATGTTACAGGACATACCAATGGACAGGTTTGTAATGGACTTAAAGAGGGACGTGAAAGTGACTCCAGGAACAAAACATACTGAAGAACGGCCCAAGGTACAGGTGATCCAGGCTGCCGATCCGCTAGCGACAGCGTATCTGTGCGGAATCCACCGGGAGTTGGTTAGGAGATTAAATGCTGTCCTGCTTCCGAACATCCATACACTGTTTGACATGTCGGCTGAAGACTTTGACGCTATTATTGCCGAGCATTTCCAGCCTGGGGACTGTGTTCTGGAAACTGACATTGCGTCGTTTGATAAAAGTGAGGACGACGCCATGGCTCTGACCGCGCTGATGATTCTGGAAGATCTAGGAGTGGACGCAGAGCTGTTGACGCTGATTGAGGCGGCTTTCGGCGAAATATCATCAATACATTTGCCCACCAAAACTAAATTTAAATTCGGAGCCATGATGAAATCCGGTATGTTCCTCACACTGTTTGTGAACACAGTCATCAACATCGTAATCGCAAGCAGAGTGTTAAGAGAGCGGCTAACCGGATCACCATGTGCAGCATTCATTGGAGATGATAATATCGTGAAAGGAGTTAAATCTGACAAATTAATGGCAGACAGGTGCGCCACTTGGTTGAACATGGAAGTCAAGATCATAGACGCCGTGGTGGGCGAGAAAGCGCCCTATTTCTGTGGAGGGTTTATTTTGTGTGACTCCGTGACCGGCACAGCGTGCCGTGTGGCAGACCCCCTAAAAAGGCTGTTTAAGCTTGGCAAACCTCTGGCAGCAGACGATGAACATGACGATGACAGGAGAAGGGCATTACACGAAGAGTCAACACGCTGGAATCGAGTGGGAATTCTTCCAGAGCTGTGTAAGGCAGTAGAATCAAGGTATGAAACCGTAGGAACTTCCATCATAGTTATGGCCATGACTACTCTAGCTAGCAGTGTCAAATCATTCAGCTACCTGAGAGGGGCCCCTATAACTCTCTAC
>AGE98327
ATGGAGAGAGTTCACGTTGACATCGAGGAAGACAGCCCATTCCTCAGAGCTTTGCAACGGAGCTTCCCGCAGTTTGAGGTAGAAGCCAAGCAGGTCACTGATAATGACCATGCTAATGCCAGAGCGTTTTCGCATCTGGCTTCAAAATTGATCGAAACGGAGGTGGACCCATCCGACACGATCCTTGACATTGGAAGTGCGCCCGCCCGCAGAATGTATTCTAAGCATAAGTATCATTGCATCTGTCCGATGAGATGCGCGGAAGATCCGGACAGATTGTACAAGTATGCAACTAAGCTGAAGAAAAATTGCAAGGAAATAACTGACAAGGAATTGGACAAGAAAATGAAGGAGCTCGCCGCCGTCATGAGCGACCCTGACCTGGAAACTGAGACTATGTGCCTCCACGACGATGAGTCGTGTCGCTACGAAGGGCAAGTCGCTGTTTACCAGGATGTATACGCAGTTGACGGACCGACAAGTCTCTATCACCAAGCCAACAAGGGAGTTAGAGTCGCCTATTGGATAGGCTTTGACACCACCCCTTTTATGTTTAAGAACTTGGCTGGAGCATATCCATCATACTCTACTAACTGGGCCGACGAAACCGTGTTAACGGCTCGTAATATAGGCCTATGCAGCTCCGACGTTATGGAGCGGTCACGCAGAGGAATGTCCATTCTTAGGAAGAAGTATTTGAAACCATCCAATAATGTCTTATTCTCTGTTGGCTCGACCATCTACCACGAGAAGAGGGACTTACTGAGGAGCTGGCACCTGCCGTCTGTATTTCACTTACGTGGCAAGCAAAATTACACATGTCGGTGTGAGACTATAGTTAGTTGCGACGGGTACGTCGTTAAAAGAATAGCTATCAGTCCAGGCCTGTATGGGAAGCCTTCAGGCTATGCTGCTACGATGCACCGCGAGGGATTCTTGTGCTGCAAAGTGACAGACACATTGAACGGGGAGAGGGTCTCTTTTCCCGTGTGCACGTATGTGCCAGCTACATTGTGTGACCAAATGACTGGCATACTGGCAACAGATGTCAGTGCGGACGACGCGCAAAAACTGCTGGTTGGGCTCAACCAGCGCATAGTCGTCAACGGTCGCACCCAAAGAAATACCAATACCATGAAGAATTATCTTTTGCCCGTAGTGGCCCAGGCATTTGCTAGGTGGGCAAAGGAATATAAGGAAGATCAAGAAGATGAGAGGCCACTAGGACTACGAGATAGACAGTTAGTCATGGGGTGCTGCTGGGCTTTTAGAAGGCATAAGATAACATCTATTTATAAGCGCCCAGATACCCAAACCATCATCAAAGTGAACAGCGATTTCCACTCATTCGTGCTGCCCAGGATAGGCAGTAACACATTGGAGATCGGGCTGAGAACAAGAATCAGGAAAATGCTAGAAGAGCACAAGGAGCCGTCACCTCTCATTACTGCCGAGGACATACAAGAAGCTAAGTGCGCAGCCGATGAGGCTAAGGAGGTGCGTGAAGCCGAGGAGTTGCGCGCCGCACTACCACCTTTGGCAGCTGATGTTGAGGAGCCCACTCTGGAAGCCGATGTTGACTTGATGTTACAAGAGGCTGGGGCCGGCTCAGTGGAGACACCTCGTGGCTTGATAAAGGTTACCAGCTATGCCGGCGAGGACAAGATCGGCTCTTACGCAGTGCTTTCTCCGCAGGCTGTACTTAAGAGTGAGAAACTATCTTGCATTCACCCTCTCGCTGAACAAGTCATAGTGATAACACACTCTGGCCGAAAAGGGCGTTACGCCGTGGAACCCTACCATGGAAAAGTAGTGGTGCCAGAGGGACATGCAATACCCGTCCAGGACTTTCAAGCTCTGAGTGAAAGTGCTACCATTGTGTACAACGAACGAGAGTTCGTAAACAGGTATCTGCACCATATTGCCACACATGGAGGAGCGCTGAACACAGATGAAGAATATTACAAAACTGTCAAGCCCAGCGAGCACGATGGCGAATACCTGTATGACATCGACAGGAAACAGTGCGTCAAGAAAGAACTAGTCACTGGGCTAGGGCTTACAGGCGAGCTGGTGGACCCTCCCTTCCATGAATTCGCCTACGAGAGTCTGAGAACACGACCGGCCGCTCCTTACCAAGTACCAACCATAGGGGTGTATGGCGTGCCGGGATCAGGCAAGTCTGGCATCATCAAAAGCGCAGTCACCAAAAAAGATCTGGTGGTGAGCGCCAAGAAAGAAAACTGCGCAGAAATAATAAGGGACGTCAAGAAAATGAGAGGGCTGGACGTCAATGCCAGAACTGTGGACTCAGTGCTCTTGAATGGATGCAAACACCCCGTAGAGACCCTGTATATTGACGAAGCTTTTGCTTGTCATGCAGGCACTCTCAGAGCGCTCATAGCCATCATAAGACCTAAAAAGGCAGTGCTCTGCGGGGATCCAAAACAGTGCGGCTTTTTCAATATGATGTGTCTGAAAGTGCATTTTAACCACGAGATTTGCACGCAGGTCTTCCACAAAAGCATCTCTCGTCGTTGCACTAAATCTGTGACTTCGGTCGTCTCAACCTTGTTTTACGACAAAAGAATGAGAACGACGAACCCGAAAGAGACTAAGATTGAGATTGACACTACTGGCAGTACCAAACCAAAGCAGGACGATCTCATTCTCACTTGTTTTAGAGGGTGGGTGAAGCAGTTGCAAATAGATTACAAAGGCAACGAGATAATGACGGCAGCTGCCTCTCAAGGGCTGACCCGTAAAGGCGTGTATGCCGTTCGGTACAAGGTGAATGAAAACCCCCTGTACGCACCCACCTCAGAACACGTGAACGTCCTACTGACCCGCACGGAGGACCGTATCGTGTGGAAAACACTAGCCGGCGATCCATGGATAAAAACACTGACGGCCAAGTATCCTGGGAATTTCACTGCCACGATAGAGGAATGGCAAGCAGAGCATGATGCCATCATGAGGCACATCTTGGAGAGACCGGACCCTACCGATGTTTTCCAAAATAAGGCGAACGTGTGTTGGGCCAAGGCTTTGGTGCCGGTACTGAAGACTGCAGGCATAGACATGACCACTGAACAATGGAACACTGTGGATTATTTCGAAACGGACAAAGCTCACTCAGCAGAGATAGTGTTGAACCAACTATGCGTGAGGTTCTTTGGACTCGACCTGGACTCCGGTCTATTTTCTGCACCCACTGTTCCGCTGTCCATTAGGAATAATCACTGGGATAATTCCCCGTCGCCTAACATGTACGGGCTGAATAAAGAAGTGGTCCGTCAGCTCTCCCGCCGGTACCCACAACTGCCTCGAGCAGTTGCCACTGGAAGAGTCTATGACATGAACACTGGTACACTGCGCAATTATGATCCGCGCATAAATCTAGTACCTGTGAACAGAAGACTGCCTCATGCTTTAGTCCTCCACCATAATGAACACCCGCAGAGTGATTTTTCTTCATTCGTCAGCAAACTGAAGGGCAGAACTGTCTTGGTGGTCGGGGAGAAGTTGTCCGTCCCAGGCAAAACGGTTGATTGGTTGTCAGACAAGCCTGAGGCTACCTTCAGAGCTCGGCTGGATTTAGGTATCCCAGGTGACGTGCCCAAATACGACATTATATTTATTAACGTGAGGACTCCATATAAATACCATCATTATCAGCAGTGTGAAGACCACGCCATTAAGCTTAGTATGTTGACCAAGAAAGCTTGTCTGCATCTGAATCCCGGCGGAACCTGCGTCAGCATAGGTTATGGTTACGCTGACAGGGCCAGCGAAAGCATCATTGGTGCTATAGCGCGGCAGTTCAAGTTCTCCCGGGTATGCAAACCTAAATCCTCACTTGAAGAGACAGAAGTTCTGTTTGTATTCATTGGGTACGATCGCAAGGCCCGTACGCATAATCCTTACAAGCTTTCATCTACCTTGACCAACATCTATACAGGTTCCAGACTCCACGAAGCCGGATGCGCACCCTCATATCATGTGGTGCGAGGGGATATTGCCATGGCCACCGAAGGAGTGATCATAAATGCCGCTAACAGCAAAGGACAACCTGGCGGAGGGGTGTGCGGAGCGCTGTATAAGAAATTCCCGGAAAGCTTCGATTTACAGCCAATCGAAGTGGGAAAAGCGCGACTGGTCAAAGGTGCAGCTAAACACATCATTCATGCCGTAGGGCCCAACTTCAACAAAGTTTCGGAAGTTGAAGGTGACAAACAGTTGGCAGAGGCTTATGAGTCCATCGCTAAAATTGTCAACGATAACAATTACAAGTCAGTAGCGATTCCACTGTTGTCTACCGGCATCTTTTCTGGTAACAAAGATCGACTAACCCAATCATTGAACCATTTGCTGACAGCTTTAGACACCACTGATGCAGATGTAGCCATATACTGCAGGGACAAGAAATGGGAAATGACTCTCAAGGAAGCAGTGGCTAGGAGAGAAGCAGTGGAGGAGATATGCATATCCGACGACTCTTCGGTGACAGAACCGGATGCAGAGCTGGTGAGGGTACATCCGAAGAGTTCTTTGGCTGGCAGGAAGGGCTACAGCACAAGTGATGGCAAGACTTTCTCATATTTGGAAGGGACTAAATTCCACCAGGCGGCCAAGGATATAGCAGAAATTAATGCCATGTGGCCTGTTGCAACGGAGGCCAATGAGCAAGTATGCATGTATATCCTCGGTGAAAGCATGAGCAGCATTAGGTCAAAATGCCCCGTCGAAGAATCGGAAGCCTCCACACCACCTAGCACGCTGCCTTGCTTGTGCATCCATGCTATGACTCCAGAAAGAGTACAACGCCTAAAAGCCTCGCGTCCAGAACAAATTACTGTGTGCTCATCCTTTCCATTGCCGAAGTATAGAATCACTGGTGTGCAGAAGATCCAGTGCTCCCAGCCTATACTGTTCTCACCGAAGGTGCCTGCGTACATTCATCCACGGAAGTACCTCGTGGAAACA---------------------------CCACCGGTGGAAGAGATTCCGGAGCTGCCGGCGGAGAACCAATCC---------------------ACAGAGGGGACATCTGAACAACCAGCACCA---AACGTGGATGCAACCAGGACTAGAACGCCTGAACCGATCATCATTGAAGAGGAAGAAGAGGATAGTATAAGTTTGCTGTCAGACGGCCCG---------------ACCCACCAGGTGCTGCAAGTCGAGGCAGACATCCACGGG------CCGCCTTCTGTATCCAGCTCATCCTGGTCC---------------ATTCCTCACGCATCCGACTTTGATGTGGACAGTTTATCCATCCTTGCC---------------------------------------------------------------------------------------------------------------------------------------------CTGGAGGGAGCTAGCGTGACTAGCGAGGCAGCGTCAGCCGAGACTAAC------------------TCATACTTCGCAAGGAGCATGGAGTTTCTGGCG---CGACCGGTGCCTGCGCCTCGAACAGTATTCAGGAACCCTCCACATCCCGCTCCACGCACAAGAACA---------------------------CCGTCACTTGCACCCAGCAGGGCCAGCTCGAGAACTAGCCTGGTTTCCACCCCGCCAGGCGTGAATAGGGTGATTACTAGAGAGGAGCTCGAGGCGCTTACCCCGTCCCGCGCTCCTAGCAGGTCG---------GCCTCAAGAACTAGTCTGGTCTCTAACCCGCCAGGCGTAAATAGGGTGATTACAAGAGAGGAGTTTGAGGCGTTCGTGGCACAACAACAATGACGGTTTGACGCGGGTGCATACATCTTTTCCTCCGATACCGGTCAAGGGCATTTACAACAAAAATCAGTAAGGCAAACGGTGCTATCCGAAGTGGTTTTGGAGAGGACCGAATTGGAGATTTCGTATGCCCCGCGCCTCGACCAAGAAAAAGAAGAACTACTACGCAAGAAATTACAGCTGAATCCCACACCTGCTAACAGAAGCAGATACCAGTCCAGAAGGGTGGAGAACATGAAAGCCATAACAGCTAGACGTATTCTGCAAGGCCTAGGACATTATTTGAAGGCAGAAGGAAAAGTGGAGTGCTATCGAACCCTGCATCCTGTTCCTTTGTATTCATCTAGTGTGAATCGTGCTTTTTCAAGCCCCAAGGTCGCAGTGGAAGCCTGCAATGCCATGCTGAAAGAAAACTTTCCGACTGTAGCTTCTTACTGTATAATTCCAGAGTACGATGCCTATCTGGACATGGTTGACGGCGCTTCTTGTTGCTTAGACACTGCCAGTTTTTGCCCTGCGAAGCTGCGCAGTTTTCCAAAGAAACACTCTTACTTGGAACCCACAATACGGTCGGCAGTGCCATCGGCGATTCAGAACACGCTCCAGAATGTCCTGGCAGCTGCCACAAAAAGAAATTGCAACGTCACGCAAATGAGAGAATTGCCCGTATTGGACTCGGCTGCCTTTAATGTGGAATGCTTCAAGAAATATGCGTGCAATAATGAATATTGGGAAACGTTTAAAGAAAACCCCATCAGGCTTACTGAAGAAAATGTGGTAAATTACATTACTAAATTAAAAGGACCAAAAGCTGCTGCTCTTTTTGCGAAGACACATAATTTAAATATGTTACAGGACATACCAATGGACAGGTTTGTAATGGACTTAAAGAGGGACGTGAAAGTGACTCCAGGAACAAAACATACTGAAGAACGACCCAAGGTACAGGTGATCCAGGCCGCCGATCCGCTAGCGACAGCGTATCTGTGCGGAATCCACCGGGAGTTGGTTAGGAGATTAAATGCTGTCCTGCTTCCGAACATCCATACACTGTTTGACATGTCGGCTGAAGACTTTGACGCTATTATTGCCGAGCATTTCCAGCCTGGGGACTGTGTTCTGGAAACTGACATTGCGTCGTTTGATAAAAGTGAGGACGACGCCATGGCTCTGACCGCGTTGATGATTCTGGAAGATCTAGGAGTGGACGCAGAGCTGTTGACGCTGATTGAGGCGGCTTTCGGCGAAATATCATCAATACATTTGCCCACCAAAACTAAATTTAAATTCGGAGCCATGATGAAATCCGGAATGTTCCTCACACTGTTTGTGAACACAGTCATTAACATCGTAATCGCAAGCAGAGTGTTAAGAGAGCGGCTAACCGGATCACCATGTGCAGCATTCATTGGAGATGACAATATCGTGAAAGGAGTCAAATCTGACAAATTAATGGCAGACAGGTGCGCCACTTGGTTGAACATGGAAGTCAAGATCATAGACGCCGTGGTGGGCGAGAAAGCGCCCTATTTCTGTGGAGGGTTTATTTTGTGTGACTCCGTGACCGGCACAGCGTGCCGTGTGGCAGACCCCCTAAAAAGGCTGTTTAAGCTTGGCAAACCTCTGGCAGCAGACGATGAACATGACGATGACAGGAGAAGGGCATTATACGAAGAGTCAACACGCTGGAATCGAGTGGGAATTCTTCCAGAGCTGTGTAAGGCAGTAGAATCAAGGTATGAAACCGTAGGAACTTCCATCATAGTTATGGCCATGACTACTCTAGCTAGCAGTGTTAAGTCGTTCAGCTACCTGAGAGGGGCCCCTATAACTCTCTAC
>AGE98325
ATGGAGAAAGTTCACGTTGACATCGAGGAAGACAGCCCATTCCTCAGAGCTTTGCAACGGAGCTTCCCGCAGTTTGAGGTAGAAGCCAAGCAGGTCACTGATAATGACCATGCTAATGCCAGAGCGTTTTCGCATCTGGCTTCAAAACTGATCGAAACGGAGGTGGACCCATCCGACACGATCCTTGACATTGGAAGTGCGCCCGCCCGCAGAATGTATTCTAAGCATAAGTATCATTGCATCTGTCCGATGAGATGTGCGGAAGATCCGGACAGATTGTACAAGTATGCAACTAAGCTGAAGAAAAATTGCAAGGAAATAACTGACAAGGAATTGGACAAGAAAATGAAGGAGCTCGCCGCCGTCATGAGCGACCCTGACCTGGAAACTGAGACTATGTGCCTCCACGACGACGAGTCGTGTCGCTACGAAGGGCAAGTCGCTGTTTACCAGGATGTATACGCAGTTGACGGACCGACAAGTCTCTATCACCAAGCCAACAAGGGAGTTAGAGTCGCCTACTGGATAGGCTTTGACACCACCCCTTTTATGTTTAAGAACTTGGCTGGAGCATATCCATCATACTCTACCAACTGGGCCGACGAAACCGTGTTAACGGCTCGTAATATAGGCCTATGCAGCTCCGACGTTATGGAGCGGTCACGTAGAGGGATGTCCATTCTTAGGAAGAAGTATTTGAAACCATCCAATAATGTCCTATTCTCTGTTGGCTCGACCATCTACCACGAGAAGAGGGACTTATTGAGGAGCTGGCACCTGCCGTCTGTATTTCACTTACGTGGCAAGCAAAATTACACATGTCGGTGTGAGACTGTAGTTAGTTGCGACGGGTACGTCGTTAAAAGAATAGCTATTAGTCCGGGCCTGTATGGGAAGCCTTCAGGCTATGCTGCTACGATGCACCGCGAGGGATTCTTGTGCTGCAAAGTGACAGACACATTGAACGGGGAGAGGGTCTCTTTTCCCGTGTGCACGTATGTGCCAGCTACATTGTGTGACCAAATGACTGGCATACTGGCAACAGATGTCAGTGCGGACGACGCGCAAAAACTGCTGGTTGGGCTCAACCAGCGCATAGTCGTCAACGGTCGCACCCAAAGAAACACCAATACCATGAAGAATTATCTTTTGCCCGTAGTGGCCCAGGCATTTGCTAGGTGGGCAAAAGAATATAAGGAAGATCAAGAAGATGAGAGGCCACTAGGACTACGAGATAGACAGTTAGTCATGGGATGCTGCTGGGCTTTTAGAAGGCACAAGATAACATCTATTTATAAGCGCCCAGATACCCAAACCATCATCAAAGTGAACAGCGATTTCCACTCATTTGTGCTGCCCAGGATAGGCAGTAACACATTGGAGATCGGGCTGAGAACAAGAATCAGGAAAATGCTAGAAGAGCACAAGGAGCCGTCACCTCTCATTACTGCCGAGGACGTACAAGAAGCTAAGTGCGCAGCCGATGAGGCTAAGGAGGTGCGTGAAGCCGAGGAGTTGCGCGCTGCACTACCACCTTTGGCAGCTGATGTCGAGGAGCCCACTTTGGAAGCCGATGTTGACTTGATGCTACAAGAGGCTGGGGCCGGCTCGGTGGAGACACCTCGTGGCTTGATAAAGGTTACCAGCTATGCCGGCGAGGACAAGATCGGCTCTTACGCAGTGCTTTCTCCACAGGCTGTACTCAAGAGTGAGAAACTATCTTGCATTCACCCTCTCGCTGAACAAGTCATAGTGATAACACACTCTGGCCGAAAAGGGCGTTATGCCGTGGAACCCTACCATGGAAAAGTAGTGGTACCAGAGGGACATGCAATACCCGTCCAAGACTTTCAAGCTCTGAGTGAGAGTGCCACCATTGTGTACAACGAACGAGAGTTCGTAAACAGGTATCTGCACCATATTGCCACACATGGAGGAGCGCTGAACACAGATGAAGAATATTACAAAATTGTCAAGCCCAGCGAGCACGACGGCGAATACCTGTATGACATCGACAGGAAACAGTGCGTCAAGAAAGAACTAGTCACTGGGCTAGGGCTTACAGGCGAGCTGGTGGATCCTCCCTTCCATGAATTCGCCTACGAGAGTCTGAGAACACGACCGGCCGCTCCTTACCAAGTACCAACCATAGGGGTGTATGGCGTGCCGGGATCAGGCAAGTCTGGCATCATTAAAAGCGCAGTCACCAAAAAAGATCTGGTGGTGAGCGCCAAGAAAGAAAACTGCGCAGAAATAATAAGGGACGTCAAGAAAATGAAAGGGCTGGACGTCAATGCCAGAACTGTGGACTCAGTGCTCTTGAATGGATGCAAACACCCCGTAGAGACCCTGTATATTGACGAAGCTTTTGCTTGTCATGCAGGCACTCTCAGAGCGCTCATAGCCATCATAAGACCTAAAAAGGCAGTGCTCTGCGGGGATCCAAAACAGTGCGGCTTTTTCAATATGATGTGCCTGAAAGTGCATTTTAACCACGAGATTTGCACGCAGGTCTTCCACAAAAGCATCTCTCGTCGTTGCACTAAATCTGTGACTTCGGTCGTCTCAACCTTGTTTTACGACAAAAGAATGAGAACGACGAACCCGAAAGAGACCAAGATTGAAATTGACACTACTGGCAGTACCAAACCAAAGCAGGACGATCTCATTCTCACTTGTTTCAGAGGGTGGGTGAAGCAGTTGCAAATAGATTACAAAGGCAACGAAATAATGACGGCAGCTGCCTCTCAAGGGCTAACCCGTAAAGGCGTGTATGCCGTTCGGTACAAGGTGAATGAAAATCCCCTGTACGCACCCACCTCAGAACATGTGAACGTCCTACTGACCCGCACGGAGGACCGTATCGTGTGGAAAACACTAGCCGGCGATCCATGGATAAAAACACTGACGGCCAAGTATCCTGGGAATTTCACTGCCACGATAGAGGAATGGCAAGCAGAGCATGATGCTATCATGAGGCACATCTTGGAGAGACCAGACCCTACCGACGTATTCCAAAATAAAGCGAATGTGTGTTGGGCCAAGGCTTTGGTGCCGGTACTGAAAACTGCAGGCATAGACATGACCACTGAACAATGGAACACTGTGGATTATTTCGAAACGGACAAAGCTCACTCAGCAGAGATAGTATTGAACCAACTATGCGTGAGGTTCTTTGGACTCGATCTGGACTCCGGTCTATTTTCTGCACCCACTGTTCCGTTATCCATTAGGAATAATCACTGGGATAATTCCCCGTCGCCTAACATGTACGGGCTGAATAAAGAAGTGGTCCGTCAGCTCTCCCGCAGGTACCCACAACTGCCTCGAGCAGTTGCTACTGGAAGAGTCTATGACATGAACACTGGCACACTGCGCAATTATGATCCGCGCGTAAATCTAGTACCTGTGAACAGAAGACTGCCTCATGCTTTAGTCCTTCACCACAATGAACACCCACAGAGTGACTTTTCTTCATTCGTTAGCAAACTGAAGGGCAGAACTGTCTTGGTGGTCGGGGAGAAGTTGTCCGTCCCAGGCAAAAAGGTTGACTGGTTGTCAGACCAGCCTGAGGCTACCTTCAGAGCTCGGCTGGATTTAGGTATCCCAGGTGACGTGCCCAAATATGACATTGTATTTATTAATGTGAGGACTCCATATAAATACCATCATTATCAGCAGTGTGAAGACCACGCCATTAAGCTTAGTATGTTGACCAAGAAAGCTTGTCTGCATCTGAATCCCGGCGGAACCTGCGTCAGCATAGGTTATGGTTACGCTGACAGGGCCAGCGAAAGCATTATTGGTGCTATAGCGCGGCAGTTCAAGTTCTCCCGGGTATGCAAACCGAAGTCCTCACTGGAAGAGACAGAAGTTCTGTTTGTATTCATTGGGTACGATCGCAAGGCCCGTACGCACAATCCTTACAAGCTTTCATCTACCTTGACCAACATCTATACAGGTTCTAGACTCCACGAAGCCGGATGCGCACCCTCATATCACGTGGTGCGAGGGGACATTGCCACGGCCACCGAAGGAGTGATCATAAATGCTGCTAACAGCAAAGGACAACCTGGCGGAGGGGTATGTGGAGCGCTGTATAAGAAATTTCCGGAAAGCTTCGATTTACAGCCGATCGAAGTGGGAAAAGCGCGACTGGTCAAAGGTGCAGCTAAACATATCATTCATGCCGTAGGGCCCAACTTCAACAAAGTTTCGGAAGTTGAAGGTGACAAACAGTTGGCAGAGGCTTATGAGTCCATCGCTAAAATTGTCAACGATAACAATTACAAGTCAGTAGCGATTCCACTGTTGTCCACCGGCATCTTTTCCGGGAACAAAGATCGACTAACCCAATCATTGAATCATTTGCTGACAGCTTTAGACACCACTGATGCAGATGTAGCCATATACTGCAGGGACAAGAAATGGGAAATGACTCTCAAGGAAGCAGTGGCTAGGAGAGAAGCAGTAGAGGAGATATGCATATCCGACGACTCTTCGGTGACAGAACCGGATGCAGAGCTGGTGAGGGTACATCCGAAGAGTTCTTTGGCTGGAAGGAAGGGCTACAGCACAAGTGATGGCAAGACTTTTTCATATTTGGAAGGGACCAAATTTCACCAGGCGGCCAAGGATATAGCAGAAATTAATGCCATGTGGCCCGTTGCAACGGAGGCCAACGAGCAAGTATGCATGTATATCCTTGGTGAAAGCATGAGCAGCATTAGGTCAAAATGCCCCGTCGAAGAGTCGGAAGCCTCCACACCACCTAGCACGCTGCCTTGCTTGTGCATCCATGCTATGACTCCAGAAAGAGTACAACGCCTAAAAGCCTCACGTCCAGAACAAATTACTGTGTGCTCATCCTTTCCATTGCCGAAGTATAGAATCACTGGTGTGCAGAAGATTCAGTGCTCCCAGCCTATACTGTTCTCACCTAAGGTGCCTGCGTACATTCATCCACGGAAGTACCTCGTGGAAACA---------------------------CCACCGGTGGAAGAGACTCCGGAGCTGCCGACAGAGAACCAATCC------------------------ACAGGGACACCTGAACAACCAGCACCCGCAAACGTGGATGCAACCAGGACTAGAACGCCTGAACCGATCATCATTGAAGAGGAAGAAGAGGATAGCATAAGTTTGCTGTCAGACGGCCCA---------------ACCCACCAGGTGCTGCAAGTCGAGGCAGACATTCATGGG------CCGCCTTCTGTATCCAGCTCATCCTGGTCC---------------ATTCCTCATGCATCCGACTTTGATGTGGACAGTTTATCCATCCTTGACACC------------------------------------------------------------------------------------------------------------------------------------------CTGGAGGGGGCTAGCGTGACCAGCGAGGCAGCGTCAGTCGAGACTGAC------------------TCCTACTTCGCAAGGAGCATGGAGTTTCTGGCG---CGACCGGTGCCTGCGCCTCGAACAGTATTCAGGAACCCTCCGCATCCCGCTCCACGCACAAGAACA---------------------------CCGTCACTTGCACCCAGCAGGGCCAGTTCGAGAACTAGCCTAGTTTCCACCCCGCCAGGCGTAAATAGGGTGATTACTAGAGAGGAGCTCGAGGCGCTTACCCCGTCCCGCGCTCCTAGCAGGTCG---------GCCTCAAGAACTAGCCTGGTCTCTAATCCGCCGGGCGTAAATAGGGTGATTACAAGAGAGGAGTTTGAGGCGTTCGTAGCACAACAACAATGACGGTTTGACGCGGGTGCATACATCTTTTCCTCCGATACCGGTCAAGGGCATTTACAACAAAAATCAGTAAGGCAAACGGTGTTATCCGAAGTGGTGTTGGAGAGGACCGAATTGGAGATTTCGTATGCCCCGCGCCTCGACCAAGAAAAAGAAGAACTACTACGCAAGAAATTACAGCTGAATCCCACACCTGCTAACAGAAGCAGATACCAGTCCAGGAGGGTGGAGAACATGAAAGCCATAACAGCAAGACGTATTCTGCAAGGCCTAGGGCATTATTTGAAGGCAGAAGGAAAAGTGGAGTGCTATCGAACCCTGCATCCTGTTCCTTTGTATTCATCTAGTGTGAATCGTGCTTTTTCAAGCCCCAAGGTCGCAGTGGAAGCCTGCAATGCCATGCTGAAAGAAAACTTTCCGACTGTAGCTTCTTACTGTATTATTCCAGAGTACGATGCCTATCTGGATATGGTTGACGGCGCTTCTTGTTGCTTAGACACTGCCAGTTTTTGCCCTGCGAAGTTGCGCAGCTTTCCAAAGAAACACTCCTATTTGGAACCCACAATACGGTCGGCAGTGCCATCAGCGATTCAGAACACGCTCCAGAACGTTCTGGCAGCTGCCACAAAAAGAAATTGCAATGTCACGCAAATGAGAGAATTGCCCGTATTGGATTCGGCTGCCTTTAATGTGGAATGCTTCAAGAAATATGCGTGCAATAATGAATATTGGGAAACGTTTAAAGAAAACCCCATCAGACTTACTGAAGAAAATGTGGTAAATTACATCACTAAATTAAAAGGACCAAAAGCTGCTGCTCTTTTTGCGAAGACACATAATTTGAATATGTTACAGGACATACCAATGGACAGGTTTGTAATGGACTTAAAGAGGGACGTGAAAGTGACTCCAGGAACAAAACACACTGAAGAACGGCCCAAGGTACAGGTGATCCAGGCTGCCGATCCGCTAGCGACAGCGTATCTGTGCGGAATCCACCGGGAGCTGGTTAGGAGATTAAATGCCGTCCTGCTTCCGAACATCCACACGCTGTTTGACATGTCGGCTGAAGACTTTGACGCTATTATTGCCGAGCATTTCCAGCCTGGGGACTGTGTTCTGGAAACTGACATTGCGTCGTTTGATAAAAGTGAGGACGACGCCATGGCTCTGACCGCGTTAATGATTCTGGAAGACCTAGGAGTGGACGCAGAGCTGTTGACGCTGATTGAGGCGGCTTTCGGCGAAATATCATCAATACATTTGCCCACCAAAACTAAATTTAAATTCGGAGCCATGATGAAATCCGGAATGTTCCTCACACTGTTTGTGAACACAGTCATCAACATCGTAATCGCAAGCAGAGTGTTAAGAGAGCGGCTAACCGGATCACCATGTGCGGCATTCATTGGAGATGACAATATCGTGAAAGGAGTCAAATCTGACAAATTAATGGCAGACAGGTGCGCCACTTGGTTGAACATGGAGGTCAAGATCATAGACGCTGTGGTGGGTGAGAAAGCGCCCTATTTCTGTGGAGGGTTTATTTTGTGTGACACCGTGACCGGCACAGCGTGCCGTGTGGCAGACCCCCTAAAAAGGCTGTTTAAGCTTGGCAAACCTCTGGCAGCAGATGATGAACATGACGATGACAGGAGAAGGGCATTACACGAAGAGTCAACACGCTGGAATCGAGTGGGAATTCTTCCAGAGCTGTGTAAGGCAGTAGAATCAAGGTATGAAACCGTAGGAACTTCCATCATAGTTATGGCCATGACTACTCTAGCCAGCAGTGTTAAATCATTCAGCTACCTGAGAGGGGCCCCTATAACTCTCTAC
>AGE98161
ATGGAGACAGTTCACGTTGACATCGAGGAAGATAGTCCCTTCCTCAGAGCATTACAACGGAGCTTCCCGCAGTTTGAGGTAGAAGCCAAGCAGGTCACAGATAATGACCATGCTAACGCCAGAGCGTTTTCGCATTTGGCATCGAAATTGATCGAGACGGAGGTGGAACCATCCGATACGATCCTAGACATTGGAAGTGCGCCTGCCCGCAGAATGTATTCCAAGCATAAGTACCATTGCATCTGTCCGATGAAATGTGCAGAAGATCCGGACAGACTGTTTAAGTATGCAGCCAAGCTGAAGAAGAACTGTAAAGAGATTACAGATAAGGAACTGGACAAGAAGATGAAGGAGCTTGCGGAAGTCATGAGCGACCCTGATCTCGAAACTGAAACGATTTGCCTTCACGACGATGAAACCTGTCGATTTGAGGGTCAAGTCGCAGTGTATCAGGATGTGTACGCGGTTGACGGACCGACGAGCCTTTATCACCAGGCCAACAAAGGGGTCAGAGTCGCCTATTGGATAGGATTTGACACTACCCCTTTTATGTTCAAGAACCTGGCTGGAGCATATCCCTCCTATTCGACCAACTGGGCCGACGAGACCGTGTTAACGGCTCGTAATATAGGCTTGTGCAGCTCCGATGTGATGGAGCGGTCACGTAGAGGGATGTCCATCCTTAGAAAGAAATTTTTAAAACCATCCAATAACGTCTTGTTCTCTGTAGGATCTACCATCTACCACGAGAAGCGAGACTTATTAAGGAGTTGGCACCTACCGTCCGTTTTTCACCTACGTGGTAAGCAGAATTACACTTGTCGGTGTGAGACTATAGTTAGTTGCGACGGGTACGTCGTTAAAAGGATAGCTATTAGTCCAGGTCTGTACGGGAAACCGTCGGGCTACGCTGCCACGATGCATCGCGAGGGATTCTTGTGCTGCAAGGTGACGGACACGCTTGACGGGGAGAGGGTTTCTTTCCCCGTATGCACGTACGTGCCGGCCACATTGTGCGACCAAATGACAGGCATTCTGGCAACAGATGTCAGTGCAGACGACGCGCAGAAATTGCTGGTTGGGCTCAACCAGCGAATAGTCGTAAATGGCCGCACTCAAAGGAATACTAACACAATGAAGAACTATTTATTACCCGTCGTGGCACAAGCATTTGCCAGATGGGCTAAAGAGTACAAAGAAGATCAAGAAGATGAAAGACCATTGGGGCTTAGGGACCGCCAGTTGGTAATGGGGTGTTGTTGGGCGTTCAGGAAACACAAGATAACATCAGTGTACAAACGACCAGACACCCAAACGATCATCAAGGTAAACAGCGATTTCCACTCTTTCGTGCTGCCCAGAATTGGAAGCAACACCTTGGAGATTGGGCTGAGGACCAGGATCAGAAAACTACTGGAGGAACCTGTGGATAGACCACCACTGATTACCGCCGACGACATACAGGAAGCCAAGAACGCGGCGGATGAGGCTAAGGAAGTCAAGGAGGCCGAAGAGCTCAGGGCAGCATTACCACCGCTGTCTGCCGATGTAGAGGAACCTGCACTGGAGGCGGACGTTGACTTAATGCTGCAGGAGGCGGGAGCAGGATCTGTCGAAACCCCCAGGGGGCTCATCAAAGTCACCAGTTACGCAGGAGAAGACAAAATTGGCTCTTACGCGGTGCTCTCCCCACAAGCAGTACTACGAAGTGAAAAACTGACGTGCATTCACCCGCTTGCAGAGCAAGTAATTGTAATCACACACTCTGGAAGGAAGGGCAGATACGCAGTTGAGCCTTACCACGGAAAAGTGGTAGTACCCGAAGGGCAGGCTATACCTGTCCAAGACTTCCAAGCACTCAGTGAGAGCGCCACAATTGTGTACAATGAACGTGAGTTCGTGAATAGGTATTTACACCACATTGCCACGCACGGTGGAGCTCTGAACACAGACGAGGAGTATTACAGAGTGGTGAAACCTAGTGAACATGAAGGTGAGTACTTATATGACATTGACAAGAAACAATGTGTGAAGAAAGAACTGGTTTCGGGACTAGGTTTGACAGGAGAACTTGTTGATCCCCCTTTTCATGAATTTGCATATGAAAGCTTGAGGACACGTCCGGCCGCACCTTACCAAGTACCAACTATAGGTGTGTATGGCGTTCCCGGGTCCGGGAAGTCTGGAATTATTAAGAGCGCAGTCACAAAGAAGGACTTGGTAGTGAGTGCTAAGAAGGAGAACTGCGCCGAGATAATAAGGGACGTCAAGAAGATGAAAGGGCTAGACGTCAATGCCCGGACGGTGGACTCAGTGCTGTTAAATGGATGCAAGCACCCGGTCGAGACTTTGTACATTGATGAAGCCTTTGCATGCCACGCCGGCACTCTCAGGGCCTTAATAGCCATTATACGCCCAAAGAAAGCAGTGCTATGTGGTGACCCAAAGCAATGTGGCTTCTTCAACATGATGTGCCTGAAAGTGCACTTCAACCATGAAATATGCACTCAAGTTTTCCACAAAAGCATATCTCGCAGGTGTACCAAGTCAGTGACGTCGGTAGTGTCCACACTGTTTTATGACAAAAGAATGAGAACTACTAACCCAAGGGATTCCAAAATCGAAATTGACACAACAGGAAGTACTAAACCAAAAAAGGATGACTTGATTCTCACATGTTTTAGGGGATGGGTTAAGCAACTGCAAATAGACTACAAAGGAAATGAAATAATGACCGCGGCTGCCTCACAGGGATTGACGCGGAAAGGTGTCTATGCAGTTAGGTACAAAGTTAATGAGAACCCATTGTACGCACCCACCTCAGAGCATGTAAATGTGCTGTTGACCCGGACGGAAGACAAGATTGTGTGGAAGACTCTTGCAGGGGACCCGTGGATAAAGACCCTGACCGCGAAGTACCCCGGAGATTTCACTGCAACAATGGAAGAATGGCAGGCAGAACACGATGCCATCATGAGACACATCCTGGAGAAACCGGATCCCACGGATGTCTTCCAAAATAAAGCTAATGTTTGCTGGGCAAAAGCACTTGTACCTGTGCTTAAGACAGCCGGGATAGATTTGACCACAGAGCAGTGGAACACAGTGGATTACTTCAAAGAGGATAAGGCCCACTCAGCTGAGATTGTCCTGAATCAGCTGTGCGTGCGATTCTTCGGTCTAGATTTAGATTCTGGTTTGTTTTCCGCCCCTACAGTTCCACTCTCCATTAGGAACAACCATTGGGACAACTCACCGTCACCCAACATGTACGGGTTGAACCAAGAAGTGGTCAGGCAACTATCCCGCAGGTACCCTCAACTACCACGTGCGGTGACTACTGGGAGAGTATACGACATGAACACCGGTACTTTGCGCAATTATGATCCGCGCATAAATTTAGTACCGGTGAACCGTCGTCTACCACATGCTCTCGTGACGCAACATGCTGATCATCCTCCCAGTGATTTTTCCGCCTTTGTCAGTAAGCTTAAAGGCAGAACGGTCCTAGTAGTTGGTGAGAAGATGAGTATTTCAGGTAAGACGGTAGACTGGTTATCTGAAACACCTGATTCTACTTTTAGGGCGCGCCTAGATTTAGGCATACCCAATGAACTACCGAAGTACGATATCGTCTTCGTAAATGTAAGAACACAGTACCGCTACCACCACTACCAGCAGTGTGAGGACCACGCCATTAAGTTGAGCATGTTGACCAAGAAGGCCTGCCTGCACCTGAACCCCGGAGGAACCTGTGTGAGCATTGGTTACGGCTATGCGGACCGGGCCAGTGAAAGCATCATAGGTGCAGTTGCTCGGCAGTTCAAGTTCTCGAGGGTGTGCAAACCGAAGGTGTCTAAGGAGGAGACTGAAGTGCTATTTGTCTTCATCGGGTTCGATCGTAAAACGCGAACCCATAACCCATACAAGCTCTCCTCCACCCTGACCAATATTTACACCGGCTCGAGGCTCCATGAAGCTGGCTGCGCACCTTCGTATCATGTAGTGCGCGGGGACATAGCCACTGCCACGGAAGGAGTAATCGTTAATGCTGCCAACAGCAAGGGCCAGCCAGGCAGTGGAGTGTGTGGAGCTCTGTACCGGAAGTACCCCGAAAGCTTCGATTTACAACCAATAGAAGTGGGGAAAGCTAGATTGGTCAAAGGTAACTTAAAACATCTCATTCATGCAGTGGGGCCGAATTTTAACAAAGTGTCTGAAGTGGAAGGTGATAAACAGCTGGCAGAAGCGTATGAATCTATAGCCAGGATTATTAATGATAACAATTACAGATCTGTGGCTATCCCGCTTCTGTCCACTGGAATATTTGCCGGAAACAAGGATAGGTTAATGCAATCCTTAAACCATCTGTTAACGGCATTGGACACCACAGACGCAGATGTGGCCATATACTGCAGAGACAAAAAATGGGAAGTGACGTTGAAAGAGGTTGTAGCCAGGAGAGAGGCGGTAGAGGAGATATGTATCTCCGAAGATTCCTCCGTAGCAGAGCCAGATGCAGAGCTGGTTAGAGTTCACCCTAAGAGCTCTTTGGCTGGAAGGAAAGGTTACAGCACTAGCGATGGGAAGACTTTCTCATATCTTGAAGGAACTAAATTTCATCAGGCGGCGAAGGACATGGCAGAAATTAACGCTATGTGGCCTGCCGCTACAGAGGCTAATGAGCAGGTGTGCTTATACATTCTGGGTGAAAGTATGAGCAGTATAAGATCCAAATGCCCCGTTGAGGAATCAGAGGCATCCACCCCACCAAGTACATTGCCTTGCTTGTGCATCCACGCTATGACCCCGGAACGGGTTCAGCGTTTGAAAGCCTCCCGCCCCGAACAAATTACAGTTTGTTCTTCCTTCCCATTGCCGAAGTACAGAATAACAGGAGTGCAGAAGATTCAATGTTCGCATCCTATACTTTTCTCTCCTAAAGTACCTGAGTACATACACCCTAGAAAGTACCTTGCAGACGCA------------------------------------------------------------------GCTTCC---------------------GCAAACAATGAGGCAGCCGAATCAACATCGGTAGACGTGCAGCCACAGCTGGAAGAGAGTCCTGAGAACACGGAACAACTGGTGGAGGAGGAAGACAGTATAAGCGTGCTGTCCGATACA------------------CCACACCAAGTGCACCGAGTGGAGGCTGAAGTGCATCGC---TTCAGCGCAAGTACCCAATCTTCGTCCTGGTCC---------------ATTCCACGTGCATCTGACTTTGATGTCGAGAGTCTTTCCGTGCTCGAATCCCTGGGTGCTAATGACACAATCAGCATGGTGTCGTCCTCAAACGAAACAGCTCTTGCTTTGCGGACCATCTTTAGGACTCCACCCATTCCAAGGCCTCGAGTGCAGAGCACATCCACAGACGTGGATAGTATTTCAGCACTCGAGTCTTGTGACAGCACCAGCGATGCGCGTAGCATAGATTCGGAT------GAAACCGATGTTTCCATCTTTGACAAAAGGTTGGAGTTCCTGGCC---AGACCTGTTCCCGCACCGCGAACAAAATTTAGGACTCCACCCGTCCCGAAACCGCGTGCGCGGAGG---------------------------CCATTACATCCTTTGTCT---------------------------------------------------------------------------------------------------AGTAGATCT---------AGCTCGCGCTCTAGCCTGGCGTCTAATCCACCAGGTGTTAACCGAGTGATCACTAGGGAAGAATTCGAGGCCTTCGTTGCCCAACAGCAATGACGGTTCGACGCGGGCGCGTACATTTTCTCCTCGGATACTGGTCAAGGACATTTGCAACAAAAATCAGTAAGGCAGACAGTATTGTCTGAAGTGGTGCTAGAGAGGACCGAGTTAGAGATCTCGTACGCCCCGCGCCTCGACCTGAACAAAGAAGAAATACTGAGAAAGAAGTTACAATTGAACCCTACGCAAGCTAACCGGAGTAGATATCAGTCACGGAGGGTTGAAAACATGAAGGCCATAACAACTAAGAGAATCTTACAGGGATTAGGTCACTACCTGAAATCTGAAGGCAAGGTGGAGTGCTATCGTACGTTGCACCCCGTGCCTTTGTATTCAGCAAGTGTGAACAGAGCGTTCTCCAGTCCCAAAGTTGCTGTTGAAGCATGTAACGTTGTTCTGAAGGAAAATTTTCCGACAGTGGCGTCGTACTGCATAATACCTGAGTACGACGCCTACTTGGACATGGTGGACGGTGCATCATGTTGCTTGGATACGGCGAGTTTCTGCCCTGCCAAGTTGCGTAGCTTTCCGAAGAAACACGCATACCTCGAGCCCACCATTCGGTCTGCAGTCCCATCAGCAATTCAGAACACGCTGCAAAATGTACTCGCAGCTGCCACAAAGAGAAACTGTAATGTGACTCAAATGAGGGAGCTGCCTGTATTGGATTCTGCTGCCTTCAATGTAGAGTGTTTTAAAAAATACGCTTGCAATAATGAGTACTGGGAGACCTACAAGAAGAATCCTATTAGATTGACCGAGGAAAATGTGGTCAACTATATAACCAAGTTAAAAGGGCCGAAGGCGGCTGCCCTGTATGCAAAGACTCATAATTTAGACTTGCTGCAAGACATACCCATGGACAGGTTTATTATGGATTTAAAAAGAGATGTCAAGGTAACTCCAGGAACCAAGCATACCGAAGAAAGGCCTAAGGTCCAAGTAATCCAGGCTGCAGATCCATTGGCTACGGCTTACCTATGTGGGATTCATAGAGAATTGGTGCGCAGACTGAATGCAGTTCTGTTGCCCAACATACACACATTATTTGACATGTCTGCTGAGGATTTCGACGCCATAATTGCCGAGCACTTCCAACCAGGCGATTGGGTGTTAGAGACAGACATAGCGTCTTTCGATAAAAGCGAAGACGACGCGATGGCTCTGACGGCACTGATGATCCTGGAAGACCTCGGGGTGGACCCAGAGCTGTTGACCCTAATCGAAGCGGCATTTGGCGAAATATCCTCCATTCACTTACCAACCAAAACTAAATTTAGGTTTGGAGCCATGATGAAATCAGGGATGTTCTTGACTTTGTTTGTCAATACTGTGATCAATATGGTCATAGCTAGCAGAGTTCTGCGTGAGAGACTGACAAACTCCCCTTGCGCCGCGTTCATCGGCGACGATAATATCGTGAAAGGGGTTAAGTCCGACAAACTCATGGCCGATAGGTGTGCTACATGGTTGAACATGGAAGTCAAAATCATCGACGCAGTGGTTGGCGAGAAAGCTCCCTACTTTTGTGGTGGGTTTATCTTATGTGACTCTGTGACCGGAACTGCATGCCGTGTAGCAGACCCTTTGAAGAGATTATTCAAGCTTGGAAAACCACTGGCTGTGGATGATGAACATGATGATGACAGGCGTCGAGCACTACAGGAGGAATCTGCCCGGTGGAACCGGGTGGGAATTTTTTCCGAGCTGTGCAAAGCCGTCGAGTCGCGATATGAAACAGTGGGCACGGCCGTCATTATCATGGCCATGACTACGCTCGCCAGCAGTGTCGAGTCGTTCAGTTGGCTAAGAGGGGCCCCTATATCCCTCTAC
>AGE98329
ATGGAGAAAGTTCACGTTGACATCGAGGAAGACAGCCCATTCCTCAGAGCTTTGCAACGGAGCTTCCCGCAGTTTGAGGTAGAAGCCAAGCAGGTCACTGATAATGACCATGCTAATGCCAGAGCGTTTTCGCATCTGGCTTCAAAACTGATCGAAACGGAGGTGGACCCATCCGACACGATCCTTGACATTGGAAGTGCGCCCGCCCGCAGAATGTATTCTAAGCATAAATACCATTGCATCTGTCCGATGAGATGTGCGGAAGATCCGGACAGATTGTACAAGTATGCAACTAAGCTGAAGAAAAATTGCAAGGAAATAACTGACAAGGAATTGGACAAGAAAATGAAGGAGCTCGCCGCCGTCATGAGCGACCCTGACCTGGAAACTGAGACTATGTGCCTCCACGACGACGAGTCGTGTCGCTACGAAGGGCAAGTCGCTGTCTACCAGGATGTATACGCAGTTGACGGACCGACAAGTCTCTATCACCAAGCCAACAAGGGAGTTAGAGTCGCCTACTGGATAGGCTTTGACACCACCCCTTTTATGTTTAAGAACTTGGCTGGAGCATATCCATCATACTCTACCAACTGGGCCGACGAAACCGTGTTAACGGCTCGTAACATAGGCCTATGCAGCTCCGACGTCATGGAGCGGTCACGTAGAGGGATGTCCATTCTTAGGAAGAAGTATTTGAAACCATCCAATAATGTCCTATTCTCTGTTGGCTCGACCATCTACCACGAGAAGAGGGACTTATTGAGGAGCTGGCACCTGCCGTCTGTATTTCACTTACGTGGCAAGCAAAATTACACATGTCGGTGTGAGACTATAGTTAGTTGCGACGGGTACGTCGTTAAAAGAATAGCTATTAGTCCAGGCCTGTATGGGAAGCCTTCAGGCTATGCTGCTACGATGCACCGCGAGGGATTCTTGTGCTGCAAAGTGACAGACACATTGAACGGGGAGAGGGTCTCTTTTCCCGTGTGCACGTATGTGCCAGCTACATTGTGTGACCAAATGACTGGCATACTGGCAACAGATGTCAGTGCGGACGACGCGCAAAAACTGCTGGTTGGGCTCAACCAGCGCATAGTCGTCAACGGTCGCACCCAAAGAAACACCAATACCATGAAGAATTATCTTTTGCCCGTAGTGGCCCAGGCATTTGCTAGGTGGGCAAAAGAATATAAGGAAGATCAAGAAGATGAGAGGCCACTAGGACTACGAGATAGACAGTTAGTCATGGGGTGCTGCTGGGCTTTTAGAAGGCACAAGATAACATCTATTTATAAGCGCCCAGATACCCAAACCATCATCAAAGTGAACAGCGATTTCCACTCATTTGTGCTGCCCAGGATAGGCAGTAACACATTGGAGATCGGGCTGAGAACAAGAATTAGGAAAATGCTAGAAGAGCACAAGGAGCCGTCACCTCTCATTACTGCCGAGGACGTACAAGAAGCTAAGTGCGCAGCCGATGAGGCTAAGGAGGTGCGTGAAGCCGAGGAGTTGCGCGCTGCACTACCACCTTTGGCAGCTGATGTTGAGGAGCCCACTCTGGAAGCCGATGTTGACTTGATGCTACAAGAGGCTGGGGCCGGCTCGGTGGAGACACCTCGCGGCTTGATAAAGGTTACCAGCTATGCCGGCGAGGACAAGATCGGCTCTTACGCAGTGCTTTCTCCACAGGCTGTACTCAAGAGTGAGAAACTATCTTGCATTCACCCTCTCGCTGAACAAGTCATAGTGATAACACACTCTGGCCGAAAAGGGCGTTATGCCGTGGAACCCTACCATGGAAAAGTAGTGGTACCAGAGGGACATGCAATACCCGTCCAGGATTTTCAAGCTCTGAGTGAAAGTGCCACCATTGTGTACAACGAACGAGAGTTCGTAAACAGGTATCTGCACCATATTGCCACACATGGAGGAGCGCTGAACACAGATGAAGAATATTACAAAACTGTCAAGCCCAGCGAGCACGACGGCGAATACCTGTATGACATCGACAGGAAACAGTGCGTCAAGAAAGAACTAGTCACTGGGCTAGGGCTTACAGGCGAGCTGGTGGATCCTCCCTTCCATGAATTCGCCTACGAGAGTCTGAGAACACGACCGGCCGCTCCTTACCAAGTACCAACCATAGGGGTGTATGGCGTGCCGGGATCAGGCAAGTCTGGCATCATTAAAAGCGCAGTCACCAAAAAAGATCTGGTGGTGAGCGCCAAGAAAGAAAACTGCGCAGAAATAATAAGGGACGTCAAGAAAATGAAAGGGCTGGACGTCAATGCCAGAACTGTGGACTCAGTGCTCTTGAATGGATGCAAACACCCCGTAGAGACCCTGTATATTGACGAAGCTTTTGCTTGTCATGCAGGCACTCTCAGAGCGCTCATAGCCATCATAAGACCTAAAAAGGCAGTGCTCTGCGGGGATCCAAAACAGTGCGGCTTTTTCAATATGATGTGCCTGAAAGTGCATTTTAACCACGAGATTTGCACGCAGGTCTTCCACAAAAGCATCTCTCGTCGTTGCACTAAATCTGTGACTTCGGTCGTCTCAACCTTGTTTTACGACAAAAGAATGAGAACGACGAACCCGAAAGAGACCAAGATTGAGATTGACACTACTGGCAGTACCAAACCAAAGCAGGACGATCTCATTCTCACTTGTTTCAGAGGGTGGGTGAAGCAGTTGCAAATAGATTACAAAGGCAACGAAATAATGACGGCAGCTGCCTCTCAAGGGCTGACCCGTAAAGGCGTGTATGCCGTTCGGTACAAGGTGAATGAAAATCCCCTGTACGCACCCACCTCAGAACATGTGAACGTCCTGCTGACCCGCACGGAGGACCGTATCGTGTGGAAAACACTAGCCGGCGATCCATGGATAAAAACATTGACGGCCAAGTATCCTGGGAATTTCACTGCCACGATAGAGGAATGGCAAGCAGAGCATGATGCCATCATGAGGCACATCTTGGAGAGACCAGACCCTACCGACGTATTCCAAAATAAAGCGAATGTGTGTTGGGCCAAGGCTTTGGTGCCGGTACTGAAAACTGCTGGCATAGACATGACCACTGAACAATGGAACACTGTGGATTATTTCGAAACGGACAAAGCTCACTCAGCAGAGATAGTATTGAACCAACTATGCGTGAGGTTCTTTGGACTCGATCTGGACTCCGGTCTATTCTCTGCACCCACTGTTCCGTTATCCATTAGGAATAATCACTGGGATAATTCCCCGTCGCCTAATATGTACGGGCTGAATAAAGAAGTGGTCCGTCAGCTCTCCCGCAGGTACCCACAACTGCCTCGAGCAGTTGCTACTGGAAGAGTCTATGACATGAACACTGGCACACTGCGCAATTATGATCCGCGCATAAATCTAGTACCTGTGAACAGAAGACTGCCTCATGCTTTAGTCCTCCACCATAATGAACACCCACAGAGTGACTTTTCTTCATTCGTTAGCAAACTGAAGGGCAGAACTGTCTTGGTGGTCGGGGAGAAGTTGTCCGTCCCAGGCAAAACGGTTGACTGGTTGTCAGACCAGCCTGAGGCTACCTTCAGAGCTCGGCTGGATTTAGGTATCCCAGGTGACGTGCCCAAATACGATATTGTATTTATTAATGTGAGGACTCCATATAAATACCATCATTACCAGCAGTGTGAAGACCACGCCATTAAGCTTAGTATGTTGACCAAGAAAGCTTGTCTGCATCTGAATCCCGGCGGAACCTGCGTCAGCATAGGTTATGGTTACGCTGACAGGGCCAGCGAAAGCATTATTGGTGCTATAGCGCGGCAGTTCAAGTTCTCCCGGGTATGCAAACCGAAATCCTCACTTGAAGAGACAGAAGTTCTGTTTGTATTCATTGGGTACGATCGCAAGGCCCGTACGCACAATCCTTACAAGCTTTCATCTACCTTGACCAACATCTATACAGGTTCCAGACTCCACGAAGCCGGATGCGCACCCTCATATCACGTGGTGCGAGGGGATATTGCCACGGCCACTGAAGGAGTGATTATAAATGCTGCTAACAGCAAAGGACAACCTGGCGGAGGGGTGTGCGGAGCGCTGTATAAGAAATTTCCGGAAAGCTTCGATTTACAGCCGATCGAGGTGGGAAAAGCGCGACTGGTCAAAGGTGCAGCTAAACATATCATTCATGCCGTAGGGCCCAACTTCAACAAAGTTTCGGAAGTTGAAGGTGACAAACAGTTGGCAGAGGCTTATGAGTCCATCGCTAAAATTGTCAACGATAACAATTACAAGTCAATAGCGATTCCACTGTTGTCCACCGGCATCTTTTCCGGGAACAAAGATCGACTAACCCAATCATTGAATCATTTGCTGACAGCTTTAGACACCACTGATGCAGATGTAGCCATATACTGCAGGGACAAGAAATGGGAAATGACTCTCAAGGAAGCAGTGGCTAGGAGAGAAGCAGTAGAGGAGATATGCATATCCGACGACTCTTCGGTGACAGAACCGGATGCAGAGCTGGTGAGGGTACATCCGAAGAGTTCTTTGGCTGGAAGGAAGGGCTACAGCACAAGTGATGGCAAGACTTTCTCATATTTGGAAGGGACCAAATTTCACCAGGCGGCCAAGGATATAGCAGAAATTAATGCCATGTGGCCCGTTGCAACAGAGGCCAATGAGCAAGTATGCATGTATATCCTTGGTGAAAGCATGAGCAGCATTAGGTCAAAATGCCCCGTCGAAGAGTCGGAAGCCTCCACACCACCTAGCACGCTGCCTTGCTTGTGCATCCATGCTATGACTCCAGAAAGAGTACAACGCCTAAAAGCCTCACGTCCAGAACAAATTACTGTGTGTTCATCCTTTCCATTGCCGAAGTATAGAATCACTGGTGTGCAGAAGATCCAGTGCTCCCAGCCTATACTATTCTCACCTAAGGTGCCTGCGTACATTCATCCACGGAAGTACCTCGTGGAAACA---------------------------CCACCGGTGGAAGAGACTCCGGAGCTGCCGACAGAGAACCAATCC---------------------ACAGAGGGGACACCTGAACAACCAGCACCCGTAAACGTGGATGCAACCAGGACTAGAACGCCTGAACCGATCATCATTGAAGAGGAAGAAGAGGATAGCATAAGTTTGCTGTCAGACGGCCCG---------------ACCCACCAGGTGCTGCAAGTCGAGGCAGACATTCACGGG------CCGCCTTCTGTATCCAGCTCATCCTGGTCC---------------ATTCCTCACGCATCCGACTTTGATGTGGATAGTTTATCCATCCTTGACACC------------------------------------------------------------------------------------------------------------------------------------------CTGGAGGGAGCTAGCGTGACCAGCGAGGCAGCGTCAGCCGAGACTAAC------------------TCCTACTTCGCAAGGAGCATGGAGTTTCTGGCG---CGACCGGTGCCTGCGCCTCGAACAGTATTCAGGAACCCTCCACATCCCGCTCCACGCACAAGAACA---------------------------CCGTCACTTGCACCCAGCAGGGCCAGTTCGAGAACTAGCCTAGTTTCCACCCCGCCAGGCGTAAATAGGGTGATTACTAGAGAGGAGCTCGAGGCGCTTACCCCGTCCCGCGCTCCTAGCAGGTCG---------GCCTCAAGAACTAGCCTGGTCTCTAATCCGCCGGGCGTAAATAGGGTGATTACAAGAGAGGAGTTTGAGGCGTTCGTAGCACAACAACAATGACGGTTTGACGCGGGTGCATACATCTTTTCCTCCGATACCGGTCAAGGGCATTTACAACAAAAATCAGTAAGGCAAACGGTGTTATCCGAAGTGGTGTTGGAGAGAACCGAATTGGAGATTTCGTATGCCCCGCGCCTCGACCAAGAAAAAGAAGAACTACTACGCAAGAAATTACAGCGGAATCCCACACCTGCTAACAGAAGCAGATACCAGTCCAGGAGGGTGGAGAACATGAAAGCCATAACAGCAAGACGTATTCTGCAAGGCCTAGGGCATTATTTGAAGGCAGAAGGAAAAGTGGAGTGCTATCGAACCCTGCATCCTGTTCCTTTGTATTCATCTAGTGTGAATCGTGCTTTTTCAAGCCCCAAGGTCGCAGTGGAAGCCTGCAATGCCATGCTGAAAGAAAACTTTCCGACTGTAGCTTCTTACTGTATTATTCCAGAGTACGATGCCTATCTGGACATGGTTGACGGCGCTTCTTGTTGCTTAGACACTGCCAGTTTTTGCCCCGCGAAGCTGCGCAGCTTTCCAAAGAAACACTCTTATTTGGAACCCACAATACGGTCGGCAGTGCCATCAGCGATTCAGAACACGCTCCAGAACGTTCTGGCAGCTGCCACAAAAAGAAATTGCAATGTCACGCAAATGAGAGAATTGCCCGTATTGGATTCGGCTGCCTTTAATGTGGAATGCTTCAAGAAATATGCGTGCAATAATGAATATTGGGAAACGTTTAAAGAAAACCCCATCAGGCTTACTGAAGAAAATGTGGTAAATTACATTACTAAATTAAAAGGACCAAAAGCTGCTGCTCTTTTTGCGAAGACACATAATTTGAATATGTTACAGGACATACCAATGGACAGGTTTGTAATGGATTTAAAGAGGGACGTGAAAGTGACTCCAGGAACAAAACACACTGAAGAAAGGCCCAAGGTACAGGTGATCCAGGCTGCCGATCCGCTAGCGACAGCGTATCTGTGCGGAATCCACCGGGAGCTGGTTAGGAGATTAAATGCTGTCCTGCTTCCGAACATCCACACGCTGTTTGACATGTCGGCTGAAGACTTTGACGCTATTATTGCCGAGCATTTCCAGCCTGGGGACTGTGTTCTGGAAACTGACATTGCGTCGTTTGATAAAAGTGAGGACGACGCCATGGCTCTGACCGCGTTAATGATTCTGGAAGACCTAGGAGTGGACGCAGAGCTGTTGACGCTGATTGAGGCGGCTTTCGGCGAAATATCATCAATACATTTGCCCACCAAAACTAAATTTAAATTCGGAGCCATGATGAAATCCGGAATGTTCCTCACACTGTTTGTGAACACAGTCATCAATATCGTAATCGCAAGCAGAGTGTTAAGAGAGCGGCTAACCGGATCACCATGTGCAGCATTCATTGGAGATGACAATATCGTGAAAGGAGTCAAATCTGACAAATTAATGGCAGACAGGTGCGCCACTTGGTTGAACATGGAGGTCAAGATCATAGACGCTGTGGTGGGCGAGAAAGCGCCCTATTTCTGTGGAGGGTTTATTTTGTGTGACACCGTGACCGGCACAGCGTGCCGTGTGGCAGACCCCTTAAAAAGGCTGTTTAAGCTTGGCAAACCTCTGGCGGCAGATGATGAACATGACGATGACAGGAGAAGGGCATTACACGAAGAGTCAACACGCTGGAATCGAGTGGGAATTCTTCCAGAGCTGTGTAAGGCAGTAGAATCAAGGTATGAAACCGTAGGAACTTCCATCATAGTTATGGCCATGACTACTCTAGCTAGCAGTGTTAAATCATTCAGCTACCTGAGAGGGGCCCCTATAACTCTCTAC
>AAD27802
ATGGAGAAAGTTCACGTTGACATCGAGGAAGACAGCCCATTCCTCAGAGCTTTGCAACGGAGCTTCCCGCAGTTTGAGGTAGAAGCCAAGCAGGTCACTGATAATGACCATGCTAATGCCAGAGCGTTTTCGCATCTGGCTTCAAAACTGATCGAAACGGAGGTGGACCCATCCGACACGATCCTTGACATTGGAAGTGCGCCCGCCCGCAGAATGTATTCTAAGCATAAGTATCATTGCATCTGTCCGATGAGATGTGCGGAAGATCCGGACAGATTGTACAAGTATGCAACTAAGCTGAAGAAAAATTGCAAGGGAATAACTGACAAGGAATTGGACAAGAAAATGAAGGAGCTTGCCGCCGTCATGAGCGACCCTGACCTGGAAACTGAGACTATGTGCCTCCACGACGACGAGTCGTGTCGCTACGAAGGGCAAGTCGCTGTTTACCAGGATGTATACGCAGTTGACGGACCGACAAGTCTCTATCACCAAGCCAACAAGGGAGTTAGAGTCGCCTACTGGATAGGCTTTGACACCACCCCTTTTATGTTTAAGAACTTGGCTGGAGCATATCCATCATACTCTACCAACTGGGCCGACGAAACCGTGTTAACGGCTCGTAACATAGGCCTGTGCAGCTCCGACGTCATGGAGCGGTCACGTAGAGGGATGTCCATTCTTAGGAAGAAGTATTTGAAACCATCCAATAATGTCCTATTCTCTGTTGGCTCGACCATCTACCACGAGAAGAGGGACTTACTGAGGAGCTGGCACCTGCCGTCTGTATTTCACTTACGTGGCAAGCAAAATTACACATGTCGGTGTGAGACTATAGTTAGTTGCGACGGGTACGTCGTTAAAAGAATAGCTATCAGTCCAGGCCTGTATGGGAAGCCTTCAGGCTATGCTGCCACGATGCACCGCGAGGGATTCTTGTGCTGCAAAGTGACAGACACATTGAACGGGGAGAGGGTCTCTTTTCCCGTGTGCACGTATGTGCCAGCTACATTGTGTGACCAAATGACTGGCATACTGGCAACAGATGTCAGTGCGGACGACGCGCAAAAACTGCTGGTTGGGCTCAACCAGCGCATAGTCGTCAACGGTCGCACCCAAAGAAACACCAATACCATGAAGAATTATCTTTTGCCCGTAGTGGCCCAGGCATTTGCTAGGTGGGCAAAAGAATATAAGGAAGATCAAGAAGATGAGAGGCCACTAGGACTACGAGATAGACAATTAGTTATGGGGTGCTGCTGGGCTTTTAGAAGGCACAAGATAACATCTATTTATAAGCGCCCAGATACCCAAACCATCATCAAAGTGAACAGCGATTTCCACTCATTTGTGCTGCCCAGGATAGGCAGTAACACATTGGAGATCGGGCTGAGAACAAGAATCAGGAAAATGCTAGAAGAGCGCAAGGAGCCGTCACCTCTCATTACTGCCGAGGACGTACAAGAAGCTAAGTGCGCAGCCGATGAGGCTAAGGAGGTGCGTGAAGCCGAGGAGTTGCGCGCTGCACTACCACCTTTGGCAGCAGATGTTGAGGAGCCCACTCTGGAAGCCGATGTTGACTTGATGCTACAAGAGGCTGGGGCCGGCTCAGTGGAGACACCTCGTGGCTTGATAAAGGTTACCAGCTATGCCGGCGAGGACAAGATCGGCTCTTACGCAGTGCTTTCTCCACAGGCTGTACTCAAGAGTGAGAAACTATCTTGCATTCACCCTCTCGCTGAACAAGTCATAGTGATAACACACTCTGGCCGAAAAGGGCGTTATGCCGTGGAACCCTATCATGGAAAAGTAGTGGTGCCAGAGGGACATGCAATACCCGTCCAGGACTTTCAAGCTCTGAGTGAAAGTGCCACCATTGTGTACAACGAACGAGAGTTCGTAAACAGGTATTTGCACCATATTGCCACACATGGAGGAGCGCTGAACACAGATGAAGAATATTACAAAATTGTCAAGCCCAGCGAGCACGACGGCGAATACCTGTATGATATCGACAGGAAACAGTGCGTCAAGAAAGAACTAGTCACTGGGCTAGGGCTTACAGGCGAGCTGGTGGATCCTCCCTTCCATGAATTCGCCTACGAGAGCCTGAGAACACGACCGGCCGCTCCTTACCAAGTACCAACCATAGGGGTGTATGGCGTGCCGGGTTCAGGCAAGTCTGGCATCATTAAAAGCGCAGTCACCAAAAAAGATCTGGTGGTGAGCGCCAAGAAAGAGAACTGCGCAGAAATAATAAGGGACGTCAAGAAAATGAAAGGGCTGGACGTCAATGCCAGAACTGTGGACTCAGTGCTCTTGAATGGATGCAAACACCCCGTAGAGACCCTGTATATTGACGAAGCTTTTGCTTGTCATGCAGGCACTCTCAGAGCGCTCATAGCCATCATAAGACCTAAAAAGGCAGTGCTCTGCGGGGATCCAAAACAGTGCGGCTTTTTTAACATGATGTGCCTGAAAGTGCATTTTAACCACGAGATTTGCACGCAGGTCTTCCACAAAAGCATCTCTCGTCGTTGCACTAAATCTGTGACTTCGGTCGTCTCAACCTTGTTTTACGACAAAAGAATGAGAACGACGAACCCGAAAGAGACTAAGATTGAGATTGACACTACTGGCAGTACTAAACCAAAGCAGGACGATCTCATTCTCACTTGTTTCAGAGGGTGGGTAAAGCAGTTGCAAATAGATTACAAAGGCAACGAAATAATGACGGCAGCCGCCTCTCAAGGGCTGACCCGTAAAGGCGTGTATGCCGTTCGGTACAAGGTGAATGAAAATCCCCTGTACGCACCCACCTCAGAACATGTGAACGTCCTACTGACCCGTACGGAGGACCGTATCGTGTGGAAAACACTAGCCGGCGATCCATGGATAAAAACACTGACGGCCAAGTATCCTGGGAATTTCACTGCCACGATAGAGGAATGGCAAGCAGAGCATGAGGCCATCATGAGGCACATCTTGGAGAGACCGGACCCTACCGACGTATTCCAGAATAAGGCGAACGTGTGTTGGGCCAAGGCCTTGGTGCCGGTACTGAAAACTGCAGGCATAGATATGACCACTGAACAATGGAACACTGTGGATTATTTCGAAACGGACAAAGCTCACTCAGCAGAGATAGTACTGAACCAACTATGCGTTAGGTTCTTTGGACTCGACCTGGATTCCGGTCTATTTTCTGCACCCACTGTTCCGTTATCCATTAGGAATAATCACTGGGATAATTCCCCGTCGCCTAACATGTACGGGCTGAATAAAGAAGTGGTCCGTCAGCTCTCCCGCAGGTACCCACGACTGCCTCGAGCAGTTGCTACTGGAAGAGTCTATGACATGAACACCGGCGCACTGTGCAACTATGATCCGCGCATAAATCTAGTACCAGTGAACAGAAGACTGCCTCATGCTTTAGTCCTCCACCATAATGAACACCCACAGAGTGACTTTTCTTCATTCGTCAGCAAACTGAAGGGCAGAACTGTCTTGGTGGTCGGGGAGAAGTTGTCCGTCCCAGGCAAAACTGTTGACTGGTTGTCAGACCAGCCTGAGGCTACCTTCAGAGCTCGGCTGGATTTAGGTATTCCAGGTGACGTGCCCAAATACGACATTGTATTTATTAATGTGAGGACTCCATATAAATACCATCATTATCAGCAGTGTGAAGACCACGCCATCAAGCTTAGCATGTTGACCAAGAAAGCTTGTCTGCATCTGAATCCCGGCGGAACCTGCGTCAGCATAGGTTATGGTTACGCTGACAGGGCCAGCGAAAGCATTATTGGTGCTATAGCGCGGCAGTTCAAGTTCTCCCGGGTATGCAAACCGAAATCCTCACTTGAAGAGACAGAAGTCCTGTTTGTATTTATTGGGTACGATCGCAAGGCCCGTACGCACAATCCTTACAAGCTTTCATCTACCTTGACCAACATCTATACAGGTTCCAGACTCCACGAAGCCGGATGCGCACCCTCTTATCATGTGGTGCGAGGGGATATTGCCACGGCCACCGAAGGAGTGATCATAAATGCTGCTAACAGCAAAGGACAACCTGGCGGAGGGGTGTGCGGAGCGCTGTATAAGAAATTCCCGGAAAGCTTCGATTTACAGCCGATCGAAGTGGGAAAAGCGCGACTGGTCAAAGGTGCAGCTAAGCATATCATTCATGCCGTAGGGCCCAACTTCAACAAAGTTTCGGAAGTTGAAGGTGACAAACAGTTGGCAGAGGCTTATGAGTCCATCGCTAAAATTGTCAACGACAACAATTACAAGTCAGTAGCGATTCCACTGTTGTCCACCGGCATCTTTTCCGGGAACAAAGATCGACTAACCCAATCATTGAACCATTTGCTGACAGCTTTAGACACCACTGATGCAGATGTAGCCATATACTGCAGGGACAAGAAATGGGAAATGACTCTCAAGGAAGCAGTGGCTAGGAGAGAAGCAGTGGAGGAGATATGTATATCCGACGACTCTTCGGTGACAGAACCGGATGCAGAGCTGGTGAGGGTACATCCGAAGAGTTCTTTGGCTGGAAGGAAGGGCTACAGCACAAGCGATGGCAAGACTTTCTCATATTTGGAAGGGACCAAATTTCACCAGGCGGCCAAGGATATAGCAGAAATTAATGCCATGTGGCCCGTTGCAACGGAGGCCAATGAGCAAGTATGCATGTATATCCTTGGTGAAAGCATGAGCAGCATTAGGTCAAAATGCCCCGTCGAAGAGTCGGAAGCCTCCACACCACCTAGCACGCTGCCTTGCTTGTGCATCCATGCTATGACTCCAGAAAGAGTACAACGCCTAAAAGCCTCACGTCCAGAACAAATTACTGTGTGCTCATCCTTTCCATTGCCGAAGTATAGAATTACTGGTGTGCAGAAGATCCAGTGCTCCCAGCCTATACTGTTCTCACCTAAGGTGCCTGCGTACATTCATCCACGGAAGTACCTCGTGGAAACA---------------------------CCACCGGTGGAA---------------------GAGAACCAATCC---------------------ACAGAGGGGACACCTGAA---CCGGCACCCGTAAACGTGGATGCAACCAGGACTAGAACGCCTGAACCGATCATCATTGAAGAGGAAGAAGAGGATAGTATAAGTTTGCTGTCAGACGGCCCG---------------ACCCACCAGGTGCTGCAAGTCGAGGCAGACATTCACGGG------CCGCCTTCTGTATCCAGCTCATCCTGGTCC---------------ATTCCTCATGCATCCGACTTTGATGTGGACAGTTTATCCATCCTTGACACC------------------------------------------------------------------------------------------------------------------------------------------CTGGAGGGAACTAGCGTGACCAGCGAGGCAGCGTCAGCCGAGACTAAC------------------TCCTACTTCGCAAGTAGCATGGAGTTTCTGGCG---CGACCGGTACCTGCGCCTCGAACAGTATTCAGGAATCTTCCTCACCCCGCTCCACGCACAAGAACA---------------------------CCGTCACTTGCACCTTGCAGGGCCAGTTCGGGAACTAGCCTAGTTTCCACCCCGCCAGGCGTAAATAGGGTGATTACTAGAGAGGAGCTCGAGGCGCTTACCCCGTCCCGCGCTCCTAGCAGGTCG---------GCCTCAAGAACTAGCCTGGTATCTAACCCGCCGGGCGTAAATAGGGTGATTACAAGAGAGGAGTTTGAGGCGTTCGTAGCACAACAGCAATGACGGTTTGACGCGGGTGCATACATCTTTTCCTCCGATACCGGTCAAGGGCATTTACAACAAAAATCAGTAAGGCAAACGGTGTTATCCGAAGTGGTGTTGGAGAGGACCGAATTGGAGATTTCGTATGCCCCGCGCCTCGACCAAGAAAAAGAAGAACTACTACGCAAGAAATTACAGCTGAATCCCACACCTGCTAACAGAAGCAGATACCAGTCCAGGAGGGTGGAGAACATGAAAGCCATAACAGCTAGACGTATTCTGCAAGGCCTAGGGCACTATTTGAAGGCAGAAGGAAAAGTGGAGTGCTATCGAACCCTGCATCCTGTTCCTTTGTATTCATCTAGTGTGAATCGTGCTTTTTCAAGCCCCAAGGTCGCAGTGGAAGCCTGCAATGCTATGCTGAAAGAAAACTTTCCGACTGTAGCTTCTTACTGTATTATTCCAGAGTACGATGCCTATCTGGACATGGTTGACGGCGCTTCTTGTTGCTTAGACACTGCCAGTTTTTGCCCTGCGAAGCTGCGCAGCTTTCCAAAGAAACACGCTTATTTGGAACCCACAATACGGTCGGCAGTGCCATCAGCGATTCAGAACACGCTCCAGAACGTCCTGGCAGCTGCCACAAAAAGAAATTGCAACGTCACGCAAATGAGAGAATTGCCCGTATTGGATTCGGCTGCCTTTAATGTGGAATGCTTCAAGAAATATGCGTGCAACAATGAATATTGGGAAACGTTCAAAGAAAACCCCATCAGGCTTACTGAAGAAAATGTGATAAATTACATTACTAAATTAAAAGGACCAAAAGCTGCTGCTCTTTTTGCGAAGACACATAATTTGAATATGTTACAGGACATACCAATGGACAGGTTTGTAATGGACTTAAAGAGGGACGTGAAAGTGACTCCAGGAACAAAACATACTGAAGAACGGCCAAAGGTACAGGTGATACAGGCTGCCGATCCGCTAGCGACAGCGTACTTGTGCGGAATCCACCGGGAGCTGGTTAGGAGATTGAATGCTGTCCTGCTTCCGAACATCCACACACTGTTTGACATGTCGGCTGAAGACTTTGACGCTATTATTGCCGAGCATTTCCAGCCTGGGGACTGTGTTCTGGAAACTGACATTGCGTCGTTTGATAAAAGTGAGGACGACGCCATGGCTCTGACCGCGCTAATGATTCTGGAAGATCTAGGAGTGGACGCAGAGCTGTTGACGCTGATTGAGGCGGCTTTCGGCGAAATATCATCAATACATTTGCCCACCAAAACTAAATTTAAATTCGGAGCCATGATGAAATCCGGAATGTTCCTCACACTGTTTGTGAACACAGTCATCAACATTGTAATCGCAAGCAGAGTGTTAAGAGAGCGGCTAACCGGATCACCATGTGCAGCATTCATTGGAGATGACAACATCGTGAAAGGAGTCAAATCTGACAAATTAATGGCCGACAGGTGCGCCACTTGGTTGAACATGGAGGTCAAGATCATAGACGCCGTGGTGGGCGAGAAAGCGCCCTATTTCTGTGGAGGGTTTATTTTGTGTGACACCGTGACCGGCACAGCGTGCCGTGTGGCCGACCCCTTAAAAAGGCTGTTTAAGCTTGGCAAACCTTTGGCAGCAGATGATGAACATGACGATGACAGGAGAAGGGCACTACACGAAGAGTCAACACGCTGGAATCGAGTGGGAATTCTTCCAGAGCTGTGTAAGGCAGTAGAATCAAGGTATGAAACCGTAGGAACTTCCATCATAGTTATGGCCATGACTACTCTAGCTAGCAGTGTCAAATCATTCAGCTACCTGAGAGGGGCCCCTATAACTCTCTAC
>AGE98212
ATGGAGAAAGTTCACGTTGACATCGAGGAAGATAGTCCCTTCCTCAGAGCATTACAACGGAGCTTCCCGCAGTTTGAGGTAGAAGCCAAGCAGGTCACAGATAATGACCATGCTAACGCCAGAGCGTTTTCGCATTTGGCATCGAAATTGATCGAGACGGAGGTGGAACCATCCGATACGATCCTAGACATTGGAAGTGCGCCTGCCCGCAGAATGTATTCCAAGCATAAGTACCATTGCATCTGTCCGATGAAATGTGCAGAAGATCCGGACAGACTGTTTAAATATGCAGCCAAGTTGAAGAAGAACTGTAAAGATATTACAGATAAGGAACTGGACAAGAAGATGAAGGAGCTTGCGGAAGTCATGAGCGACCCTGATCTCGAAACTGAAACGATTTGCCTTCACGACGATGAAACCTGTCGATTTGAGGGTCAAGTCGCAGTGTATCAGGATGTGTACGCGGTTGACGGACCGACGAGCCTTTATCATCAGGCCAACAAAGGGGTCAGAGTCGCCTATTGGATAGGATTCGACACTACCCCTTTTATGTTCAAGAACCTGGCTGGAGCATATCCCTCCTATTCGACCAACTGGGCCGACGAGACCGTGTTAACGGCTCGTAATATAGGCTTGTGCAGCTCCGATGTGATGGAGCGGTCACGCAGAGGGATGTCCATCCTTAGAAAGAAATTTTTAAAACCATCCAATAACGTCTTGTTCTCTGTAGGATCTACCATCTACCACGAGAAGCGAGACTTATTAAGGAGTTGGCACCTACCGTCCGTTTTTCACCTACGTGGTAAGCAGAATTACACTTGTCGGTGTGAGACTATAGTTAGCTGCGACGGGTACGTCGTTAAAAGGATAGCTATTAGTCCAGGTCTGTACGGGAAACCGTCGGGCTACGCTGCCACGATGCATCGCGAGGGATTCTTGTGCTGCAAGGTGACGGACACGCTTGACGGGGAGAGGGTCTCTTTCCCCGTATGCACGTACGTGCCGGCCACATTGTGCGACCAAATGACAGGCATTCTGGCAACAGATGTCAGTGCAGACGACGCGCAGAAATTGCTGGTTGGGCTCAACCAGCGAATAGTCGTAAATGGCCGCACTCAAAGGAATACTAATACAATGAAGAACTATTTATTACCCGTCGTGGCACAAGCATTTGCCAGATGGGCTAAAGAGTACAAAGAAGATCAAGAAGATGAAAGACCATTGGGGCTCAGGGACCGCCAGTTAGTGATGGGGTGTTGTTGGGCGTTCAGGAAACACAAGATAACATCAGTGTATAAACGACCAGACACCCAAACGATCATCAAGGTAAACAGCGATTTCCACTCTTTCGTGCTGCCCAGAATTGGAAGCAACACCTTGGAGATTGGGCTGAGGACCAGGATCAGAAAACTACTGGAGGAACCTGTGGACAGACCACCACTGATTACCGCCGACGACGTACAGGAAGCCAAGAACGCGGCGGATGAGGCTAAGGAAGTCAAGGAGGCCGAGGAGCTCAGGGCAGCATTACCACCGCTGTCTGCCGATGTAGAGGAACCGGCACTGGAGGCGGACGTTGACTTAATGCTGCAGGAGGCGGGAGCAGGATCTGTCGAAACCCCCAGGGGGCTCATCAAGGTCACCAGTTACGCAGGAGAAGACAAAATTGGCTCTTACGCGGTGCTCTCCCCACAAGCAGTACTGCGAAGTGAAAAACTGACGTGCATTCACCCGCTTGCAGAGCAAGTAATTGTAATCACACACTCTGGAAGGAAGGGTAGATACGCAGTTGAGCCTTACCACGGAAAAGTAGTAGTACCTGAAGGGCAGGCTATACCTGTCCAAGACTTCCAAGCACTCAGTGAGAGCGCCACAATTGTGTACAACGAACGTGAGTTCGTGAATAGGTATTTACACCACATTGCCACGCACGGTGGAGCTCTGAACACAGACGAGGAGTACTACAGAGTGGTGAAACCTAGTGAACATGAAGGTGAGTACTTATATGACATTGACAAGAAACAATGTGTGAAGAAAGAACTGGTTTCGGGACTAGGTTTGACGGGAGAACTTGTAGATCCCCCTTTCCATGAATTTGCATATGAGAGCTTGAGGACACGTCCGGCCGCACCTTATCAAGTACCAACTATAGGTGTGTATGGCGTTCCCGGGTCCGGGAAGTCTGGAATTATTAAGAGTGCAGTCACAAAGAAGGACTTGGTAGTGAGTGCTAAGAAGGAGAACTGCGCCGAGATAATAAGGGACGTCAAGAAGATGAAAGGGCTAGACGTCAATGCACGGACGGTGGACTCAGTGCTGTTAAATGGATGCAAGCACCCGGTCGAGACTTTGTACATTGATGAAGCCTTTGCATGCCACGCTGGCACTCTCAGGGCCTTAATAGCCATTATACGCCCAAAGAAAGCAGTACTATGTGGTGACCCAAAGCAATGTGGCTTCTTCAACATGATGTGCCTGAAGGTGCACTTCAACCATGAAATATGCACTCAAGTTTTTCACAAGAGCATATCTCGCAGGTGTACCAAGTCAGTGACGTCGGTAGTGTCCACACTGTTTTATGACAAAAGAATGAGAACTACTAACCCAAGGGATTCCAAAATTGAAATTGACACAACAGGAAGTACTAAACCAAAAAAGGATGACTTGATTCTTACATGTTTTAGGGGATGGGTTAAGCAACTGCAAATAGACTACAAAGGAAATGAAATAATGACCGCGGCTGCCTCACAGGGATTGACGCGGAAAGGTGTCTATGCGGTTAGGTACAAAGTTAACGAGAACCCATTGTACGCACCCACCTCAGAGCATGTAAATGTGCTGTTGACCCGGACGGAAGACAAGATTGTGTGGAAGACTCTTGCAGGGGACCCGTGGATAAAGACCCTGACCGCGAAGTACCCCGGGGATTTCACTGCAACAATGGAAGAATGGCAGGCAGAACATGATGCCATCATGAGACACATCCTGGAGAAACCAGATCCCACGGATGTCTTCCAAAATAAAGCTAATGTTTGCTGGGCAAAGGCACTTGTACCTGTGCTTAAGACAGCCGGGATAGATTTGACCACAGAGCAGTGGAACACAGTGGATTACTTCAAAGAGGATAAGGCCCACTCAGCTGAGATTGTCCTGAATCAGCTGTGCGTGCGATTCTTCGGTCTAGACCTAGATTCTGGTTTGTTTTCCGCTCCCACAGTTCCACTCTCCATTAGGAACAACCATTGGGACAATTCACCGTCACCCAATATGTATGGGTTGAACCAAGAAGTGGTCAGGCAACTATCCCGCAGGTACCCTCAACTACCACGTGCGGTAACTACTGGGAGAGCATACGACATGAACACCGGTACTTTGCGCAATTATGATCCGCGCATAAATTTAGTACCGGTGAACCGTCGTCTACCACATGCTCTTGTGACGCAACATGCTGATTATCCTCCCAGTGATTTTTCCGCCTTCGTCAGTAAGCTTAAAGGCAGAACGGTCCTAGTAGTTGGTGAGAAGATGAGTATTTCAGGTAAGACGGTAGACTGGTTATCTGAAACACCTGACTCTACTTTTAGGGCGCGCCTAGATTTAGGCATACCCAGTGAACTACCGAAGTACGATATCGTCTTCGTAAATGTAAGAACACAGTACCGCTACCACCACTACCAGCAGTGTGAGGACCACGCCATTAAGTTGAGCATGTTGACCAAGAAGGCCTGCCTGCACCTGAACCCCGGAGGAACCTGTGTGAGCATTGGTTACGGCTATGCGGACCGGGCCAGTGAAAGCATCATAGGTGCAGTTGCTCGGCAGTTCAAGTTCTCGAGGGTGTGCAAACCGAAGGTGTCTAAGGAGGAGACTGAAGTGCTATTTGTCTTCATCGGGTTCGATCGTAAAACGCGAACCCATAACCCATACAAGCTCTCCTCCACCCTGACCAATATTTACACCGGCTCGAGGCTCCATGAAGCTGGCTGCGCACCTTCGTATCATGTAGTGCGCGGGGACATAGCCACTGCCACGGAAGGAGTAATCGTTAATGCTGCCAACAGCAAGGGTCAGCCAGGCAGTGGAGTGTGCGGAGCTCTGTACCGGAAGTACCCCGAAAGCTTCGATTTACAACCAATAGAAGTGGGGAAAGCTAGACTGGTCAAAGGCAACTCAAAACATCTTATTCACGCAGTGGGGCCGAATTTTAACAAAGTGTCTGAAGTGGAAGGTGACAAACAGCTGGCAGAAGCGTATGAATCTATAGCCAGGATTATTAATGATAACAATTACAGATCTGTGGCTATCCCGCTTCTGTCCACTGGAATATTTGCCGGAAACAAGGATAGGTTAATGCAATCCTTAAACCATCTGTTAACGGCATTGGACACAACAGACGCGGATGTGGCCATATACTGCAGAGACAAAAAATGGGAAGTCACGTTGAAAGAGGTTGTAGCCAGGAGAGAGGCGGTAGAGGAGATATGCATCTCCGAAGATTCCTCCGTAGCAGAGCCGGATGCAGAGCTGGTTAGAGTTCACCCCAAGAGCTCTTTGGCTGGAAGGAAAGGTTACAGCACCAGCGATGGGAAGACTTTCTCATATCTTGAAGGAACCAAATTCCATCAGGCGGCGAAGGACATGGCAGAAATTAACGCTATGTGGCCTGCCGCTACGGAGGCTAATGAGCAGGTGTGCTTATACATTTTGGGTGAAAGTATGAGCAGTATAAGATCCAAATGCCCCGTTGAGGAATCAGAGGCATCCACCCCACCAAGTACATTGCCTTGCTTGTGCATCCACGCTATGACCCCGGAACGGGTTCAGCGTTTGAAAGCCTCCCGCCCCGAACAAATTACAGTTTGTTCATCCTTCCCATTGCCGAAGTATAGAATAACAGGAGTGCAGAAGATTCAATGTTCGCATCCTATACTTTTTTCTCCTAAAGTACCTGAGTACATACACCCTAGAAAGTACCTTGCAGACGCA------------------------------------------------------------------GCTTCC---------------------GCAAACAATGAGGCAGCCGAATCAACATCGGTGGACGTGCAGCCACAGCTGGAAGAGAGCCCTGAGAACACGGAACAACTGGTGGAGGAGGAAGACAGTATAAGCGTGCTGTCCGAGGATACA---------------CCACACCAAGTGCACCAAGTGGAGGCTGAAGTGCATCGC---TTCAGCGCAAGTGCTCAATCTTCGTCCTGGTCC---------------ATTCCACGTGCATCCGACTTTGATGTCGAGAGTCTTTCCGTGCTCGAATCCCTGGGTGCTAATGACACAATCAGCATGGAGTCGTCCTCAAACGAAACAGCTCTTGCTTTGCGGACCATCTTTAGGACTCCACCCATTCCAAGGCCTCGAGTGCAGAGCACATCCACAGACGTGGATAGTATTTCAGCACTCGAGTCATGTGACAGCACCAGCGATGCGCGCAGCGTGGACTCGGAT------GAAACCGATGTTTCCATCTTTGACAAAAGGTTGGAGTTCATGGCC---AGACCTGTTCCCGCACCGCGAACCAAATTTAGGACTCCACCCGTCCCGAAACCGCGTGCGCGGAGG---------------------------CCATTCCATCCTTTGTCT---------------------------------------------------------------------------------------------------AGTAGATCA---------AGCTCGCGCTCTAGTCTGGCGTCTAATCCACCAGGTGTTAACCGAGTGATTACTAGGGAAGAATTCGAGGCCTTCGTTGCCCAACAGCAATGACGGTTCGACGCGGGCGCGTACATTTTCTCCTCGGATACTGGTCAAGGACATTTGCAACAAAAATCAGTAAGGCAGACAGTATTGTCTGAAGTGGTGCTAGAGAGGACCGAGTTAGAGATCTCGTACGCCCCGCGCCTCGACCTGAACAAAGAAGAAATACTGAGAAAGAAGTTACAATTGAACCCTACGCAAGCTAACCGGAGTAGATATCAGTCACGGAGGGTTGAAAACATGAAGGCAATAACAACTAAGAGAATCTTACAGGGATTAGGTCACTACCTGAAATCTGAAGGCAAGGTGGAGTGCTACCGTACGTTGCACCCCGTGCCTTTGTATTCAGCAAGTGTGAATAGAGCGTTCTCCAGTCCCAAAGTTGCAGTTGAAGCATGTAACGTTGTTCTGAAGGAAAATTTTCCGACAGTGGCGTCGTACTGCATAATACCTGAGTATGACGCCTACTTGGACATGGTGGACGGTGCATCATGTTGCTTGGATACGGCGAGTTTTTGCCCTGCCAAGTTGCGTAGCTTTCCGAAGAAACACGCATACCTCGAGCCCACCATTCGATCTGCAGTCCCATCAGCAATCCAGAACACGCTGCAAAATGTACTCGCAGCTGCCACAAAGAGAAACTGCAATGTGACTCAAATGAGGGAGCTGCCTGTATTGGATTCTGCGGCCTTCAATGTAGAGTGTTTTAAAAAATACGCATGTAATAATGAGTATTGGGAGACCTACAAGAAGAATCCAATCAGATTGACCGAGGAAAATGTGGTCAACTATATAACCAAGTTGAAAGGGCCGAAGGCGGCTGCCCTGTATGCAAAGACTCATAATTTAGACATGCTGCAAGACATACCTATGGACAGGTTTATTATGGATTTAAAAAGAGATGTCAAGGTAACTCCAGGAACCAAGCATACCGAAGAAAGGCCTAAGGTCCAAGTAATCCAGGCTGCAGATCCATTGGCTACGGCTTACTTATGTGGGATTCATAGAGAATTGGTGCGCAGACTGAACGCAGTTCTGCTGCCCAACATACACACATTATTTGACATGTCTGCTGAGGATTTCGACGCCATAATTGCCGAGCACTTTCAACCAGGCGATTGGGTATTAGAGACAGACATAGCGTCATTCGATAAAAGCGAAGACGACGCGATGGCTCTGACGGCACTGATGATCCTGGAAGACCTCGGGGTGGACCCAGAGCTGTTGACCCTAATTGAAGCGGCATTTGGCGAAATATCCTCCATTCACTTACCAACCAAAACAAAATTTAGGTTTGGAGCCATGATGAAATCAGGGATGTTCTTGACTCTGTTTGTCAATACTGTGATCAATATGGTCATAGCCAGCAGAGTTCTGCGTGAGAGACTGACAAACTCCCCTTGCGCCGCGTTCATTGGCGACGACAATATCGTGAAAGGGGTTAAGTCCGACAAACTCATGGCCGATAGGTGCGCTACATGGTTGAACATGGAAGTCAAAATTATCGACGCAGTGGTTGGAGAGAAAGCTCCCTACTTCTGTGGTGGGTTTATTTTATGTGACTCTGTGACCGGAACTGCATGCCGTGTAGCAGACCCTTTGAAGAGATTATTCAAGCTTGGAAAACCACTGGCTGTGGATGATGAACATGATGATGACAGGCGTCGAGCACTACAGGAGGAATCTGCCCGGTGGAACCGGGTGGGAATTTTTTCCGAGTTGTGCAAAGCCGTCGAGTCGCGATATGAAACAGTGGGCACGGCAGTCATCATCATGGCCATGACTACGCTCGCCAGCAGTGTCGAGTCGTTCAGTTGTCTAAGAGGGGCCCCTATTGCCCTCTAC
>AAL61965
ATGGAGAAAGTTCACGTTGACATCGAGGAAGACAGCCCATTCCTCAGAGCTTTACAACGGAGCTTCCCGCAGTTTGAGGTAGAAGCCAAGCAGGTCACTGATAATGACCATGCTAATGCCAGAGCGTTTTCGCATCTGGCTTCAAAACTGATCGAAACGGAGGTGGACCCATCCGACACGATCCTTGACATTGGAAGTGCGCCCGCCCGCAGAATGTATTCTAAGCATAAGTATCATTGCATCTGTCCGATGAGATGTGCGGAAGATCCGGACAGATTGTACAAGTATGCAACTAAGCTGAAGAAAAATTGCAAGGAAATAACTGACAAGGAATTGGACAAGAAAATGAAGGAGCTCGCCGCCGTCATGAGCGACCCAGACCTGGAAACTGAGACTATGTGCCTCCACGACGATGAGTCATGTCGCTACGAAGGGCAAGTCGCTGTTTACCAGGATGTATACGCAGTTGACGGACCGACAAGTCTCTATCACCAAGCCAACAAGGGAGTTAGAGTCGCCTACTGGATAGGCTTTGACACCACCCCTTTTATGTTTAAGAACTTGGCTGGAGCATATCCATCATACTCTACCAACTGGGCCGACGAAACCGTGTTAACGGCTCGTAACATAGGCCTATGCAGCTCCGACGTCATGGAGCGGTCACGTAGAGGGATGTCCATTCTTAGGAAGAAGTATTTGAAACCATCCAATAATGTCCTATTCTCTGTTGGCTCGACCATCTACCACGAGAAGAGGGACTTACTGAGGAGCTGGCACCTGCCGTCTGTATTTCACTTACGTGGCAAGCAAAATTACACATGTCGGTGTGAGACTATAGTTAGTTGCGACGGGTACGTCGTTAAAAGAATAGCTATCAGTCCAGGCCTGTATGGGAAGCCTTCAGGCTATGCTGCTACGATGCACCGCGAGGGATTCTTGTGCTGCAAAGTGACAGACACATTGAACGGGGAGAGGGTCTCTTTTCCCGTGTGCACGTATGTGCCAGCTACATTGTGTGACCAAATGACTGGCATACTGGCAACAGATGTCAGTGCGGACGACGCGCAAAAACTGCTGGTTGGGCTCAACCAGCGCATAGTCGTCAACGGTCGCACCCAAAGAAACACCAATACCATGAAGAATTATCTTTTGCCCGTAGTGGCCCAGGCATTTGCTAGGTGGGCAAAGGAATATAAGGAAGATCAAGAAGATGAGAGGCCACTAGGACTACGAGATAGACAGTTAGTCATGGGGTGCTGCTGGGCTTTTAGAAGGCACAAGATAACATCTATTTATAAGCGCCCAGATACCCAAACCATCATCAAAGTGAACAGCGATTTCCACTCATTCGTGCTGCCCAGGATAGGCAGTAACACACTGGAGATCGGGCTGAGAACGAGAATCAGGAAAATGCTAGAAGAGCACAAGGAGCCGTCACCTCTCATTACTGCCGAGGACATACAAGAGGCTAAGTGCGCAGCCGATGAGGCTAAGGAAGTGCGTGAAGCCGAGGAGCTGCGCGCTGCACTACCACCTTTGGCAGCTGATTTTGAGGAGCCCACTCTGGAAGCCGATGTCGACTTGATGTTACAAGAGGCTGGGGCCGGCTCAGTGGAGACACCTCGTGGCTTGATAAAGGTTACCAGCTATGCCGGCGAGGACAAGATCGGCTCTTACGCAGTGCTTTCTCCACAGGCTGTACTCAAGAGTGAGAAACTATCTTGCATTCACCCTCTCGCTGAACAAGTCATAGTGATAACACACTCTGGCCGAAAAGGGCGTTATGCCGTGGAACCCTACCATGGAAAAGTAGTGGTGCCAGAGGGACATGCAATACCCGTCCAGGACTTTCAAGCTCTGAGTGAAAGTGCCACCATCGTGTACAACGAACGAGAGTTCGTAAACAGGTACCTGCACCATATTGCCACACATGGAGGAGCGCTGAACACAGATGAAGAATATTACAAAACTGTCAAGCCCAGCGAGCACGACGGCGAATACCTGTATGACATCGACAGGAAACAATGCGTCAAGAAAGAATTAGTCACTGGGCTAGGGCTTACAGGCGAGCTGGTGGATCCTCCCTTCCATGAATTTGCCTACGAGAGTCTGAGAACACGTCCGGCCGCTCCTTACCAAGTACCAACCATAGGGGTGTATGGCGTGCCGGGGTCAGGCAAGTCTGGCATCATTAAAAGCGCAGTCACCAAAAAAGATCTGGTGGTGAGCGCCAAGAAAGAAAACTGCGCAGAAATAATAAGGGACGTCAAGAAAATGAAAGGGCTGGACGTCAATGCCAGAACTGTGGACTCAGTGCTCTTGAATGGATGCAAACACCCCGTAGAGACCCTGTATATTGACGAAGCTTTTGCTTGTCATGCAGGCACTCTCAGAGCGCTCATAGCCATCATAAGACCTAAAAAGGCAGTGCTCTGCGGGGATCCAAAACAGTGTGGCTTTTTCAATATGATGTGCCTGAAAGTGCATTTTAACCACGAGATTTGCACGCAGGTCTTCCACAAAAGCATCTCTCGTCGTTGCACTAAATCCGTGACTTCGGTCGTCTCAACCTTGTTTTACGACAAAAGGATGAGAACGACGAACCCGAAAGAGACTAAGATTGAGATTGACACTACTGGCAGTACCAAACCGAAGCAGGACGATCTCATTCTCACTTGTTTCAGAGGGTGGGTGAAGCAGTTGCAAATAGATTACAAAGGCAACGAAATAATGACGGCAGCTGCCTCTCAAGGGCTGACCCGTAAAGGCGTGTATGCCGTTCGGTACAAGGTGAATGAAAATCCCCTGTACGCACCCACCTCAGAACATGTGAACGTCCTACTGACCCGCACGGAGGACCGTATCGTGTGGAAAACACTAGCCGGTGATCCATGGATAAAAACACTGACGGCCAAGTATCCTGGGAACTTCACTGCCACGATAGAGGAATGGCAAGCAGAGCATGATGCCATCATGAGGCACATCTTGGAGAGACCGGACCCTACCGACGTTTTCCAAAATAAGGCGAACGTGTGTTGGGCCAAGGCTTTGGTGCCGGTACTGAAGACTGCAGGCATAGACATGACCACTGAACAATGGAACACTGTGGATTACTTCGAAACGGACAAAGCTCACTCAGCAGAGATAGTATTGAACCAACTATGCGTGAGGTTCTTTGGACTCGACCTGGACTCCGGTCTATTTTCTGCACCCACTGTTCCGTTATCCATTAGGAATAATCACTGGGATAATTCCCCGTCGCCTAACATGTACGGGTTGAATAAAGAAGTGGTCCGCCAGCTCTCCCGCAGGTACCCACAACTGCCTCGAGCAGTTGCCACCGGAAGAGTCTATGACATGAACACTGGCACGCTGCGCAATTATGATCCGCGCATAAATCTAGTACCTGTGAACAGAAGACTGCCTCATGCTTTAGTCCTCCACCATAATGAACACCCACAGAGTGACTTTTCTTCATTCGTCAGCAAACTGAAGGGCAGAACTGTCTTGGTGGTCGGGGAGAAGTTGTCCGTCCCAGGCAAAAAGGTCGACTGGTTGTCAGACCAGCCTGAGGCTACCTTTAGAGCTCGGCTGGATTTAGGTATCCCAGGTGACGTGCCCAAATACGACATTGTATTTATTAACGTGAGGACTCCATATAAATACCATCATTATCAGCAGTGTGAAGACCACGCCATTAAGCTTAGTATGTTGACCAAGAAAGCTTGTCTGCATTTGAATCCCGGCGGAACCTGCGTCAGCATAGGTTATGGTTACGCTGACAGGGCCAGCGAGAGCATCATTGGTGCTATAGCGCGGCAGTTCAAGTTCTCCCGGGTATGCAAACCGAAATCCTCACATGAAGAGACAGAAGTACTGTTTGTATTCATTGGGTACGATCGCAAGGCCCGTACGCACAATCCTTACAAGCTTTCATCTACCTTGACCAACATCTATACAGGTTCCAGACTCCACGAAGCCGGATGCGCACCCTCATATCATGTGGTGCGAGGGGATATTGCCACGGCCACCGAAGGAGTGATCATAAATGCTGCCAACAGCAAAGGACAACCTGGCGGAGGGGTGTGCGGAGCGCTGTATAAGAAATTCCCGGAAAGCTTCGATTTACAGCCGATCGAAGTGGGAAAAGCGCGACTGGTCAAAGGTGTAACTAAACATATTATTCATGCCGTAGGGCCCAACTTCAACAAAGTTTCGGAAGTTGAAGGGGACAAACAGTTGGCAGAGGCTTATGAGTCCATCGCTAAAATTGTCAACGATAACAATTACAAGTCAGTAGCGATTCCACTGTTGTCCACCGGCATCTTTTCCGGGAACAAAGATCGACTAACCCAATCATTGAACCATTTGCTGACAGCTTTAGACACCACTGATGCAGATGTAGCCATATACTGCAGGGACAAGAAATGGGAAATGACTCTCAAGGAAGCAGTGGCTAGGAGAGAAGCAGTGGAGGAGATATGCATATCAGACGACTCTTCGGTGACAGAACCGGATGCAGAGCTGGTGAGGGTACATCCGAAGAGTTCTTTGGCTGGAAGGAAGGGCTACAGCACAAGTGATGGCAAGACTTTCTCATATTTGGAAGGGACCAAATTTCACCAGGCGGCCAAGGATATAGCAGAAATTAATGCCATGTGGCCAGTTGCAACGGAGGCCAATGAGCAAGTATGCATGTATATCCTCGGTGAAAGCATGAGCAGCATTAGGTCGAAATGCCCCGTCGAGGAGTCGGAAGCCTCCACACCACCTAGCACGCTGCCTTGCTTGTGCATCCATGCTATGACTCCAGAAAGAGTACAACGCCTAAAAGCCTCACGTCCAGAACAAATTACTGTGTGCTCATCCTTTCCATTGCCGAAGTATAGAATCACTGGTGTGCAGAAGATCCAGTGCTCCCAGCCTATACTGTTCTCACCGAAGGTGCCTGCGTACATTCATCCACGGAAGTACCTCGTGGAAACA---------------------------CCACCGGTAGAAGAGACTCCGGAGTCGCCGGCAGAGAACCAATCC---------------------ACAGAGGGGACACCTGAACAACCAGCACTTGTAAACGTGGATGCAACCAGGACTAGAATGCCTGAACCGATCATCATTGAAGAGGAAGAAGAGGATAGTATAAGTTTGCTGTCAGACGGCCCG---------------ACCCACCAGGTGCTGCAAGTCGAGGCAGACATTCACGGG------TCGCCTTCTGTATCCAGCTCATCCTGGTCC---------------ATTCCTCATGCATCCGACTTTGATGTGGACAGCTTATCCATCCTTGACACC------------------------------------------------------------------------------------------------------------------------------------------CTGGATGGAGCTAGCGTGACCAGCGAGGCAGCGTCAGCCGAGACTAAC------------------TCCTACTTCGCAAGGAGCATGGAGTTTCGGGCG---CGACCGGTGCCTGCGCCTCGAACCGTATTCAGGAACCCTCCACATCCCGCACCACGCACAAGAACA---------------------------CCGTCACTTGCACACAGCAGGGCCAGCTCGAGAACTAGCCTAGTTTCCACCCCGCCAGGCGTGAATAGGGTGATTACTAGAGAGGAGCTCGAGGCGCTTACCCCGTCCCGCGCTCCTAGCAGGTCG---------GCCTCAAGAACTAGCCTGGTCTCTAACCCGCCAGGCGTAAATAGGGTGATTACAAGAGAGGAGTTTGAGGCGTTCGTAGCACAACAACAATGACGGTTTGACGCGGGTGCATACATCTTTTCCTCCGATACCGGTCAAGGGCATTTACAACAAAAATCAGTAAGGCAAACGGTGTTATCCGAAGTGGTGTTGGAGAGGACCGAATTGGAGATTTCGTATGCCCCGCGCCTCGACCAGGAAAAAGAAGAACTACTACGCAAGAAATTACAGCTGAATCCCACACCTGCTAACAGAAGCAGATACCAGTCCAGGAGGGTGGAGAATATGAAAGCCATAACAGCTAGACGTATTCTGCAAGGCCTAGGGCATTATTTGAAGGCAGAAGGAAAAGTGGAGTGCTATCGAACCCTGCATCCTGTTCCTTTGTATTCATCTAGTGTGAATCGTGCTTTTTCAAGCCCCAAGGTCGCAGTGGAAGCCTGCAATGCCATGCTGAAAGAAAATTTTCCGACTGTAGCTTCCTACTGTATTATTCCAGAGTACGATGCCTATCTGGACATGGTTGACGGCGCTTCTTGTTGCTTAGACACGGCCAGTTTTTGCCCTGCGAAGCTGCGCAGCTTTCCAAAGAAACACTCCTATTTGGAACCCACAATACGGTCGGCAGTGCCATCAGCGATTCAGAACACGCTCCAGAACGTCCTGGCAGCTGCCACAAAAAGAAATTGCAACGTCACGCAAATGAGAGAATTGCCCGTATTGGATTCGGCTGCCTTTAATGTGGAATGCTTCAAGAAATATGCGTGCAATAATGAATATTGGGAAACGTTTAAAGAAAACCCCATCAGGCTTACTGAAGAAAATGTGGTAAATTACATTACTAAATTAAAAGGACCAAAAGCTGCTGCTCTTTTTGCGAAGACACATAATTTGAATATGTTACAGGACATACCAATGGACAGGTTTGTAATGGACTTAAAGAGGGACGTGAAAGTGACTCCAGGAACAAAACATACTGAAGAACGGCCCAAGGTACAGGTGATTCAGGCTGCCGATCCACTAGCGACAGCGTATCTGTGCGGAATCCACCGGGAGTTGGTTAGGAGATTAAATGCTGTCCTGCTTCCGAACATCCATACACTGTTTGACATGTCGGCTGAAGACTTTGACGCTATTATTGCCGAGCATTTCCAGCCTGGGGACTGTGTACTGGAAACTGACATTGCGTCGTTTGATAAAAGTGAGGACGACGCCATGGCTCTGACCGCGTTAATGATTCTGGAAGACCTAGGAGTGGACGCAGAGCTGTTGACGCTGATTGAGGCGGCTTTCGGCGAAATATCATCAATACATTTGCCCACCAAAACTAAATTTAAATTCGGAGCCATGATGAAATCCGGAATGTTCCTCACACTGTTTGTGAACACAGTCATCAACATCGTAATCGCAAGCAGAGTGTTAAGAGAGCGGCTAACCGGATCACCATGTGCAGCATTCATTGGAGATGACAATATCGTGAAAGGAGTCAAATCTGACAAATTAATGGCAGACAGGTGCGCCACTTGGTTGAACATGGAAGTCAAGATCATAGACGCCGTGGTGGGCGAGAAAGCGCCCTATTTTTGTGGAGGGTTTATTTTGTGTGACTCCGTGACCGGCACAGCGTGCCGTGTGGCAGACCCCCTAAAAAGGCTGTTTAAGCTTGGCAAACCCCTGGCAGCAGACGATGAACATGACGATGACAGGAGAAGGGCATTACACGAAGAGTCAACACGCTGGAATCGAGTGGGAATTCTTCCAGAGCTGTGTAAGGCAGTAGAATCAAGGTATGAAACCGTAGGAACTTCCATCATAGTTATGGCCATGACTACTCTAGCTAGCAGTGTTAAATCATTCAGCTACCTGAGAGGGGCCCCTATAACTCTCTAC
>AGE98168
ATGGAGAAAGTTCACGTTGACATCGAGGAAGACAGCCCCTTCCTCAGAGCATTACAACGGAGCTTCCCGCAGTTTGAGGTAGAAGCCAAGCAGGTCACAGATAACGACCATGCTAACGCCAGAGCGTTTTCGCATTTGGCATCAAAATTGATCGAGACGGAGGTGGAACCATCCGATACGATCCTAGACATTGGAAGTGCGCCTGCCCGCAGAATGTATTCCAAGCATAAATACCACTGCATCTGTCCGATGAAATGTGCAGAAGACCCGGACAGACTGTTTAAGTATGCAGCCAAGCTGAAGAAGAACTGTAAAGAGATTACAGATAAGGAACTGGACAAGAAGATGAAGGAGCTTGCGGAAGTCATGAGCGACCCTGATCTCGAAACTGAAACGATTTGCCTTCACGACGATGAAACCTGTCGATTTGAGGGTCAAGTCGCAGTGTATCAGGATGTGTACGCGGTTGACGGACCGACGAGCCTCTATCATCAGGCTAACAAAGGGGTTAGAGTCGCCTATTGGATAGGATTCGACACTACCCCTTTCATGTTCAAGAACTTGGCTGGAGCATATCCCTCCTATTCGACCAACTGGGCCGACGAGACCGTGTTAACGGCTCGTAATATAGGCTTGTGCAGCTCCGATGTGATGGAGCGGTCACGTAGAGGGATGTCCATCCTTAGAAAGAAATTTTTGAAACCATCCAATAATGTCTTGTTCTCTGTAGGATCTACCATCTACCACGAGAAGCGAGACTTACTCAGGAGTTGGCACCTACCGTCCGTTTTTCACCTACGTGGTAAGCAGAATTACACTTGTCGGTGTGAGACTATAGTTAGTTGCGACGGGTACGTCGTTAAAAGGATAGCTATTAGTCCAGGTCTGTACGGGAAACCGTCGGGCTATGCTGCCACGATGCATCGCGAGGGATTCTTGTGCTGCAAGGTGACGGACACGCTTAACGGGGAGAGGGTCTCTTTCCCCGTATGCACATACGTGCCGGCCACATTGTGCGACCAAATGACAGGCATTCTGGCAACAGATGTCAGTGCAGACGACGCGCAGAAATTGTTGGTTGGGCTCAACCAGCGAATAGTCGTAAATGGTCGCACTCAAAGGAATACTAACACAATGAAAAACTATTTACTACCCGTCGTGGCACAAGCATTTGCCAGATGGGCTAAAGAATACAAAGAAGATCAAGAAGATGAAAGACCATTGGGGCTTAGGGACCGCCAGTTGGTAATGGGGTGTTGTTGGGCGTTCAGGAAACACAAGATAACATCAGTGTACAAACGACCAGACACCCAAACGATCATCAAGGTAAACAGCGATTTCCACTCTTTCGTGCTGCCCAGAATTGGGAGCAGCACCTTGGAGATGGGGCTGAGGACCAGGATCAGAAAACTACTGGAGGAACCTGTGGACAGACCACCACTGATTACCGCCGACGACATACAGGAGGCCAAGAACGCGGCGGATGAGGCTAAGGAAGTCAAGGAGGCCGAAGAGCTCAGGGCAGCATTACCACCGCTGTCTGCCGATGTAGAGGAACCTGCACTGGAAGCGGACGTTGACTTAATGCTGCAGGAGGCGGGAGCAGGATCTGTCGAAACCCCCAGGGGGCTCATCAAAGTCACCAGCTATGCAGGAGAAGACAAAATCGGCTCATACGCGGTGCTCTCCCCACAAGCGGTACTGCGAAGTGAAAAACTGACGTGCATTCACCCGCTTGCAGAGCAAGTAATCGTAATCACACACTCTGGGAGGAAGGGTAGATATGCAGTTGAGCCTTACCACGGAAAAGTGGTAGTACCCGAGGGGCAGGCTATACCTGTCCAAGACTTCCAAGCACTCAGTGAGAGCGCCACAATTGTGTATAACGAACGTGAGTTCGTGAACAGGTATTTACACCACATTGCCACGCACGGTGGAGCTCTGAATACAGACGAGGAGTATTACAGAGTGGTGAAACCTAGTGAACATGAAGGTGAGTACTTATATGACATTGACAAGAAACAGTGTGTGAAGAAAGAACTGGTTTCGGGACTAGGTTTGACAGGAGAACTTGTCGATCCCCCCTTCCATGAATTTGCATATGAAAGCTTGAGGACACGTCCGGCTGCACCTTATCAAGTACCAACTATAGGTGTGTATGGCGTTCCCGGGTCCGGGAAGTCCGGAATTATCAAGAGCGCAGTCACAAAGAAGGACTTGGTAGTGAGTGCTAAGAAGGAGAACTGTGCCGAGATAATAAGGGACGTCAAGAAGATGAAAGGGCTGGATGTCAATGCCCGGACAGTGGACTCAGTGCTGTTAAATGGATGCAAGCACCCGGTCGAGACTTTGTACATTGATGAAGCCTTCGCATGCCACGCTGGCACTCTCAGGGCCTTAATAGCCATTATACGCCCCAAGAAAGCAGTGCTATGTGGTGACCCAAAGCAATGCGGCTTCTTTAACATGATGTGCTTAAAAGTGCACTTCAACCATGAAATCTGCACTCAAGTCTTCCACAAAAGCATATCTCGTAGGTGTACCAAGTCAGTGACGTCGGTTGTGTCCACACTGTTTTACGACAAAAGAATGAGAACTACTAACCCAAGGGATTCCAAAATCGAAATTGACACAACAGGAAGTACTAAACCAAAAAAGGATGACTTGATTCTTACATGTTTTAGGGGATGGGTTAAGCAACTGCAAATAGACTATAAAGGAAATGAAATAATGACCGCGGCCGCTTCACAGGGACTGACGCGGAAAGGTGTCTATGCAGTTAGGTACAAGGTTAATGAGAACCCATTGTACGCACCCACCTCAGAGCATGTAAATGTGCTGTTGACCCGGACGGAAGACAAGATTGTGTGGAAGACTCTTGCAGGGGACCCGTGGATAAAGACGCTGACCGCGAAGTACCCCGGAGATTTCACCGCAACAATGGAAGAATGGCAGGCAGAACACGATGCCATCATGAGACACATCCTGGAGAAACCGGATCCCACGGATGTCTTCCAAAATAAAGCTAATGTTTGTTGGGCGAAGGCACTTGTACCTGTGCTTAAGACAGCCGGGATAGATTTGACCTCAGAGCAGTGGAACACAGTGGATTACTTTAAGGAGGACAAGGCCCACTCAGCTGAGATCGTCCTGAATCAGCTGTGCGTGCGATTCTTCGGTTTAGATTTAGATTCTGGTTTGTTTTCCGCCCCCACAGTTCCACTCTCCATTAGGAACAACCATTGGGACAACTCACCGTCACCCAACATGTATGGGTTGAACCATGAAGTGGTCAGGCAACTATCCCGCAGGTATCCTCAACTACCGCGTGCGGTGACTACTGGGAGAGCATACGACATGAACACCGGTACTTTGCGCAATTATGATCCGCGCATAAATTTAGTACCGGTGAACCGTCGTCTACCACATGCTCTCGTGACACAACATGCTGATCATCCCCCTAGTGATTTTTCCGCCTTTGTCAGTAAGCTTAAAGGCAGGACGGTCCTAGTAGTTGGTGAGAAGATGAGTATTTCAGGTAAGACGGTAGACTGGTTATCTGAAACACCCGATTCTACTTTCAGGGCGCGCCTAGACTTAGGCATACCCAATGAACTACCGAAGTACGATATCGTCTTCGTAAACGTAAGAACACAATACCGCTACCACCACTACCAGCAGTGTGAGGACCATGCCATTAAGTTGAGCATGTTGACTAAGAAGGCATGCCTGCACCTGAATCCCGGAGGAACTTGTGTGAGCATTGGTTACGGCTATGCGGACCGGGCCAGCGAAAGCATCATTGGTGCAGTGGCTCGGCAGTTCAAGTTCTCAAGGGTGTGCAAACCGAAGGTGTCTAAGGAGGAGACTGAAGTGCTATTTGTCTTCATTGGGTTCGATCGTAAAACGCGGACCCATAACCCTTACAAGCTCTCCTCCACTTTGACCAATATCTACACCGGTTCGAGGCTCCATGAAGCTGGCTGCGCACCTTCGTATCATGTAGTGCGCGGGGACATTGCCACTGCCACGGAAGGAGTAATCGTCAATGCTGCCAACAGCAAGGGCCAGCCAGGCAGTGGGGTGTGCGGAGCTCTGTACCGGAAGTACCCCGAAAGCTTCGATCTACAACCAATAGAAGTGGGGAAAGCTAGATTGGTTAAAGGTAATTCAAAACATCTCATCCATGCAGTGGGGCCGAATTTCAACAAAGTGTCTGAAGTGGAAGGTGACAAACAGCTGGCAGAAGCGTATGAATCTATAGCCAAGATTATTAATGATAACAATTACAGATCTGTGGCTATCCCGCTTCTGTCCACTGGAATATTTGCCGGAAACAAGGATAGGTTAATGCAATCCTTAAACCATCTGTTAACGGCATTGGACACAACAGACGCAGATGTGGCCATATACTGCAGAGACAAAAAATGGGAAGTGACGTTGAAAGAGGTCGTAGCCAGGAGAGAAGCGGTAGAGGAGATATGTATCTCCGATGATTCCTCCGTAGCAGAGCCGGATGCAGAGCTGGTTAGAGTTCACCCAAAGAGCTCCTTGGCTGGAAGGAAAGGCTACAGCACCAGTGATGGGAAGACTTTCTCATACCTTGAAGGAACCAAATTTCATCAAGCGGCGAAGGACATGGCAGAAATTAACGCTATGTGGCCCACCGCTACAGAGGCTAATGAGCAGGTGTGCTTGTACATTCTGGGTGAAAGTATGAGCAGTATAAGATCTAAATGTCCTGTTGAGGAATCAGAGGCATCCACCCCACCAAGTACATTGCCTTGCCTGTGCATTCACGCTATGACCCCGGAACGGGTTCAGCGTTTGAAAGCCTCTCGCCCCGAACAAATTACAGTTTGTTCTTCCTTCCCATTGCCGAAGTACAGAATAACAGGAGTGCAGAAGATTCAATGTTCGCATCCTATACTTTTCTCTCCTAAAGTACCTGAGTATATACATCCTAGAAAGTACCTTGCAGACGCA------------------------------------------------------------------GCTTCC---------------------GCGAACAACGAGGCAGCCGAATCAATATCGGTGGACGTGCAGCCACAGCTGGAAGAGAGTCCTGAGAACACGGAACAACCGGTGGAGGAGGAAGACAGTATAAGCGTGCTGTCCGAGGATGCA---------------CCACACCAAGTGCTCCAAGTGGAGGCTGAAGTACACCGC---TTCAGCGCAAGTGTCCAATCCTCGTCCTGGTCC---------------ATTCCACGTGCATCCGACTTTGATGTCGAGAGT---CCCGTGCTCGAATCCCTAGGTGCTAATGACACAATCAGTATGGAGTCGTCCTCAAACGAAACAGCTCTTGCTTTGCGGACCATTTTTAGGACTCCACCCATTCCAAGGCCTCGAGTGCAGAGTACATCCACAGACGTGGACAGCATTTCAGCACTCGAGTCTTGCGACAGCACCAGCGATGCGCGTAGCATAGGATCGTCCTCGGACGAAACCGATGTTTCCATCTTTGACAAAGGGTTGGAGTTTCTGGCC---AGACCTGTTCCCGCACCGCGAACCATTTTTAGGACTCCACCTGTCCCAAAACCGCGTGTGCGGAGG---------------------------CCATTGCATCCTTTGTCT---------------------------------------------------------------------------------------------------AGCAGATCA---------AGCTCGCGCTCTAGCCTGGCGTCTAATCCACCGGGTGTTAACCGAGTGATCACTAGGGAAGAATTCGAGGCCTTCGTTGCCCAACAGCAATGACGGTTCGACGCGGGCGCATACATTTTCTCCTCGGATACTGGTCAAGGACATTTGCAACAAAAATCTGTAAGGCAGACAGTGTTGTCTGAAGTGGTGCTAGAGAGGACCGAGTTAGAGATCTCGTATGCCCCGCGCCTCGACCTGAACAAAGAAGAGATACTGAGAAAGAAGTTACAATTGAACCCTACGCAAGCTAACCGGAGTAGATATCAGTCCCGGAGGGTTGAAAACATGAAGGCCATAACAACTAAGAGAATCTTACAGGGATTAGGTCACTACCTGAAATCTGAAGGTAAGGTGGAGTGCTATCGTACGTTGCACCCCGTTCCTTTGTATTCAGCAAGTGTGAACAGAGCGTTCTCCAGTCCCAAAGTTGCTGTCGAAGCATGCAATGTTGTTCTGAAGGAAAATTTTCCGACAGTGGCGTCGTACTGCACAATACCTGAGTACGACGCCTACCTGGACATGGTGGACGGTGCATCATGTTGCTTGGATACGGCGAGTTTTTGCCCTGCCAAGCTGCGTAGTTTTCCAAAGAAACACGCATACCTTGAGCCCACCATTCGGTCTGCAGTCCCATCAGCAATTCAGAACACGCTGCAGAATGTACTCGCAGCTGCCACAAAGAGAAACTGCAATGTGACCCAAATGAGGGAACTGCCTGTATTAGATTCTGCGGCCTTCAATGTAGAGTGTTTTAAAAAATACGCTTGCAATAATGAGTATTGGGAGACCTACAAGAAGAATCCTATTAGATTGACCGAGGAAAATGTGGTCAACTATATAACCAAATTAAAAGGGCCGAAGGCGGCTGCCCTGTATGCAAAGACTCATAATTTAGACATGCTGCAAGACATACCCATGGACAGGTTTATTATGGATTTAAAAAGAGATGTCAAGGTAACACCAGGAACCAAGCATACCGAAGAAAGGCCTAAGGTCCAAGTAATCCAGGCTGCAGATCCATTGGCTACGGCTTACCTATGTGGAATTCATAGAGAATTGGTGCGCAGACTGAACGCAGTTCTGCTGCCCAACATACACACATTATTTGACATGTCTGCTGAGGATTTCGACGCCATAATCGCCGAGCACTTCCAACCAGGCGATTGGGTGTTAGAGACAGACATAGCGTCCTTCGACAAAAGCGAAGACGACGCGATGGCTCTGACGGCACTGATGATCTTGGAAGACCTCGGGGTGGACCCAGAGCTGTTGACCCTGATCGAAGCGGCATTTGGCGAAATTTCCTCCATTCACTTACCAACCAAAACTAAATTTAGGTTCGGAGCCATGATGAAATCAGGGATGTTCTTAACTCTGTTTGTCAACACTGTGATCAATATGGTCATAGCCAGCAGAGTTTTGCGGGAGAGACTGACTAACTCCCCTTGCGCCGCGTTCATTGGCGACGATAACATCGTGAAAGGGGTTAAGTCCGACAAACTCATGGCCGATCGATGCGCTACATGGCTGAACATGGAAGTCAAGATCATCGATGCAGTGGTCGGCGAGAAAGCTCCCTATTTCTGTGGTGGGTTTATTCTATGTGACTCCGTGACCGGAACTGCATGCCGTGTGGCGGACCCTTTGAAGAGATTATTCAAGCTTGGAAAACCACTGGCTGTGGATGATGAACATGATGATGACAGGCGACGAGCACTACAGGAGGAATCTGCCCGGTGGAATCGGGTGGGAATTTTTTCCGAGTTGTGCAAAGCCGTCGAGTCGCGATATGAAACAGTGGGCACAGCCGTCATTATCATGGCCATGACTACGCTCGCCAGCAGTGTTGAGTCGTTCAGTTGTCTGAGAGGGGCCCCTATATCCCTCTAC
>AGE98259
ATGGAGAAAGTTCACGTTGACATCGAGGAAGACAGCCCATTCCTCAGAGCTTTGCAACGGAGCTTCCCGCAGTTTGAGGTAGAAGCCAAGCAGGTCACTGACAATGACCATGCTAACGCCAGAGCGTTTTCGCATCTGGCTTCAAAACTGATCGAAACGGAGGTGGACCCATCCGACACGATCCTTGACATTGGAAGTGCGCCCGCCCGCAGAATGTATTCTAAGCATAAGTACCATTGCATCTGTCCGATGAGATGTGCAGAAGATCCGGACAGATTGTACAAGTACGCAACTAAGCTGAAGAAAAACTGCAAAGAAATAACTGACAAGGAATTGGACAAGAAAATGAAGGAGCTCGCCGCCGTCATGAGCGACCCTGACCTGGAAACTGAAACCATGTGCCTCCACGACGACGAGTCGTGTCGCTACGAAGGGCAAGTCGCTGTTTACCAGGATGTATACGCGGTTGACGGACCGACAAGTCTCTACCATCAAGCCAACAAGGGAGTTAGAGTCGCCTACTGGATAGGCTTTGACACCACTCCTTTTATGTTCAAGAACTTGGCTGGAGCATATCCATCATACTCTACCAACTGGGCCGACGAAACCGTGTTAACGGCTCGTAACATAGGCCTGTGCAGCTCCGACGTTATGGAGCGGTCACGTAGAGGGATGTCCATTCTTAGAAAGAAGTATCTGAAACCATCCAACAATGTCCTATTCTCTGTTGGCTCAACCATCTACCACGAGAAGAGGGACCTATTGAGGAGTTGGCACCTGCCGTCTGTATTTCACTTACGTGGCAAGCAAAACTACACATGTCGGTGTGAGACTATAGTTAGTTGCGACGGGTACGTCGTTAAAAGAATAGCTATTAGTCCAGGCCTGTATGGGAAGCCTTCAGGCTATGCTGCTACGATGCACCGCGAGGGATTCTTGTGCTGCAAAGTGACAGACACATTGAACGGGGAGAGGGTCTCTTTTCCCGTGTGCACGTATGTGCCAGCTACATTGTGTGACCAAATGACTGGCATACTGGCAACAGATGTCAGTGCAGACGACGCACAAAAACTGCTGGTTGGGCTCAACCAGCGTATAGTCGTCAACGGTCGCACCCAAAGAAACACCAATACCATGAAGAATTACCTTTTGCCAGTAGTAGCCCAGGCATTTGCTAGGTGGGCAAAGGAATATAAAGAAGATCAAGAAGATGAGAGGCCGCTAGGACTACGAGACAGACAGTTAGTCATGGGGTGCTGTTGGGCTTTTAGAAGACACAAGATAACATCTATTTATAAACGCCCGGATACCCAAACCATCATCAAAGTGAACAGCGATTTCCACTCATTTGTGCTGCCCAGAATAGGCAGTAACACGTTGGAGATCGGGCTGAGGACAAGAATCAGGAAAATGTTAGAAGAGCACAAGGAGCCGTCACCTCTCATTACTGCCGAGGACATACAAGAAGCTAAGTGCGCAGCCGACGAGGCTAAGGAAGTACGTGAAGCCGAGGAGTTGCGTGCAGCACTACCACCTTTGGCAGCTGATGTTGAGGAGCCCACTTTGGAAGCCGATGTCGACTTGATGTTACAAGAGGCTGGGGCCGGCTCAGTGGAGACACCGCGTGGCTTGATAAAGGTTACCAGCTACGCCGGCGAGGACAAGATAGGCTCCTACGCAGTGCTTTCCCCGCAGGCCGTACTCAAGAGTGAGAAACTATCTTGTATCCACCCCCTCGCTGAACAAGTCATAGTGATAACACACTCTGGCCGAAAAGGGCGTTATGCCGTGGAACCCTATCACGGAAAAGTAGTTGTGCCAGAGGGACACGCAATACCCGTCCAGGACTTTCAAGCTCTGAGCGAAAGTGCTACCATTGTGTATAACGAGCGAGAGTTCGTAAACAGGTACCTGCACCATATTGCCACACACGGAGGAGCGCTGAACACAGATGAAGAATACTATAAAACTGTCAAGCCCAGCGAGCACGACGGCGAATACCTGTATGACATCGACAGGAAACAGTGCGTCAAGAAAGAACTAGTCACTGGGCTAGGGCTCACAGGCGAACTGGTGGATCCACCCTTCCATGAATTTGCCTACGAGAGTCTGAGAACACGACCTGCCGCTCCCTACCAAGTACCAACCATAGGGGTGTATGGCGTGCCAGGATCAGGCAAGTCTGGCATCATTAAAAGCGCGGTCACCAAAAAGGACCTGGTGGTGAGCGCCAAGAAAGAAAACTGTGTAGAAATAATAAGGGACGTCAAGAAAATAAAAGGGCTGGACGTCAATGCCAGAACTGTGGACTCGGTGCTCCTGAATGGATGCAAACACCCCGTAGAGACCTTGTATATTGACGAAGCTTTTGCTTGTCATGCAGGTACTCTTAGAGCGCTCATAGCCATCATAAGACCTAAAAAGGCAGTGCTCTGCGGGGATCCAAAACAGTGCGGCTTTTTCAACATGATGTGTCTGAAAGTGCATTTTAACCATGAGATTTGCACGCAAGTCTTCCACAAAAGCATCTCTCGCCGTTGCACTAAATCTGTGACTTCGGTCGTCTCAACTTTGTTTTACGACAAAAGGATGAGAACGACAAACCCAAAAGAGACTAAGATTGAGATTGACACTACCGGCAGTACTAAACCCAAGCAGGACGATCTCATCCTCACTTGTTTCAGAGGGTGGGTGAAGCAGTTGCAAATAGACTACAAAGGCAACGAAATAATGACGGCAGCTGCCTCCCAAGGGCTGACCCGTAAAGGAGTGTATGCCGTTCGGTACAAGGTGAATGAAAATCCTCTGTACGCACCCACCTCGGAACATGTGAACGTCCTACTGACCCGCACGGAGGACCGCATCGTGTGGAAAACATTAGCCGGTGACCCATGGATAAAAACACTGACGGCCAAGTACCCCGGGAATTTCACTGCCACGATAGAAGAATGGCAAGCAGAGCATGATGCCATCATGAGGCACATCTTGGAGAGACCGGACCCCACCGACGTCTTCCAAAACAAGGCGAACGTGTGCTGGGCCAAGGCTCTAGTGCCGGTACTGAAGACTGCAGGTATAGACATGACCACTGAACAATGGAACACTGTGGATTATTTTGAAACGGACAAAGCTCACTCAGCAGAGATAGTATTGAACCAACTATGCGTGAGGTTCTTTGGACTTGACCTGGACTCCGGTCTTTTCTCTGCACCCACAGTTCCGTTATCCATTAGGAATAATCACTGGGATAACTCCCCGTCGCCTAACATGTACGGGCTGAATAAGGAAGTGGTCCGTCAGCTCTCCCGCAGGTACCCACAACTGCCTCGTGCAGTTACCACTGGAAGAGTTTATGACATGAATACTGGCACACTGCGCAATTATGATCCGCGCATAAATTTAGTACCTGTGAACAGAAGACTGCCTCACGCTTTAGTCCTCCACCATAATGAACACCCACAGAGTGACTTTTCTTCATTCGTCAGCAAATTGAAGGGCAGAACTGTCCTGGTGGTCGGGGAGAAGCTGTCCGTCCCAGGCAAAACGGTAGACTGGCTGTCAGATCGGCCTGAGGCTACCTTCAGAGCTCGGCTGGATTTAGGCATCCCGGGTGACGTGCCCAAATATGACATAATATTCATTAATGTAAGGACCCCATATAAATACCATCATTACCAGCAGTGCGAAGACCACGCCATTAAGCTTAGCATGTTGACCAAGAAAGCTTGTCTGCATCTGAATCCCGGCGGAACCTGTGTCAGCATAGGTTATGGTTACGCCGACAGGGCCAGCGAAAGCATCATCGGCGCTATAGCGCGGCAGTTCAAGTTCTCCCGGGTATGCAAGCCGAAATCTTCACTTGAAGAGACAGAAGTTCTGTTTGTATTCATTGGGTACGATCGCAAGGCCCGTACGCACAATCCTTACAAGCTTTCATCCACCCTGACCAACATCTATACAGGTTCCAGACTCCACGAAGCCGGATGCGCACCCTCATATCATGTGGTGCGAGGGGACATTGCCACGGCCACCGAAGGAGTGATAATAAATGCGGCTAACAGCAAGGGACAACCTGGCGGAGGGGTGTGCGGAGCGCTGTACAAAAAATTCCCGGAAAGCTTCGATTTACAGCCGATCGAAGTGGGAAAAGCGCGACTGGTCAAAGGCGCAGCTAAACATATTATTCATGCTGTAGGGCCCAACTTCAATAAAGTCTCGGAAATTGAAGGTGACAAACAGTTGGCAGAGGCTTACGAGTCTATCGCTAAAATTGTCAACGACAACAATTACAAGTCAGTAGCGATTCCACTGTTGTCTACCGGCATCTTTTCCGGGAACAAAGATCGCCTAACTCAATCATTGAACCATTTGCTGACAGCTTTAGACACCACCGATGCAGATGTAGCCATATACTGCAGGGACAAGAAATGGGAAATGACTCTCAAGGAAGCAGTGGCTAGGAGAGAAGCAGTGGAGGAGATATGCATATCTGACGATTCATCGGTGACAGAACCGGATGCGGAGCTGGTGAGGGTGCATCCGAAGAGTTCTTTGGCAGGAAGGAAAGGCTACAGCACAAGTGATGGCAAGACCTTCTCGTATCTGGAAGGGACTAAATTCCACCAGGCGGCCAAGGATATAGCGGAAATTAATGCCATGTGGCCCGTCGCAACGGAGGCCAATGAGCAAGTATGTATGTATATCCTCGGAGAAAGTATGAGCAGCATCAGGTCGAAATGCCCCGTCGAAGAGTCGGAAGCATCCACACCGCCTAGTACGCTGCCTTGCTTGTGCATCCATGCTATGACTCCAGAAAGAGTACAGCGCCTGAAAGCGTCACGCCCAGAACAAATTACTGTGTGCTCATCCTTTCCATTGCCGAAGTACAGAATCACTGGTGTGCAGAAGATCCAGTGCTCCCAGCCTATACTGTTCTCACCGAAAGTGCCTGCGTACATCCATCCACGGAAGTACCTCGTGGAAACA---------------------------CCAACGGTAGAA---------------------GAGAACCAATCC---------------------ACAGAGGGGACACCTGAACAACCGACACTTATAACCGTGGATGAAACCAGAACTAGAACGCCCGAACCGATTATTATTGAAGAAGAAGAAGAGGATAGCATAAGCTTGCTGTCAGACGGCCCG---------------ACCCACCAGGTACTGCAAGTCGAGGCAGACATTCATGGG------CCGCCTTCAGCATCCAGCTCATCTTGGTCC---------------ATTCCTCATGCATCCGACTTTGATGTGGATAGTCTGTCCATCCTTGACACC------------------------------------------------------------------------------------------------------------------------------------------CTGGAGGGAGCTAGCGTGACCAGCGAAGAGGCGTCAGTAGAGACTAAC------------------TCTTACTTCGCAAGGAGCATGGAGTTTCTGGCG---CGACCGGTGCCTGCGCCCCGGACAGTATTCAGGAACCCTCCACAGCCCGCTCCGCGCACAAGAACG---------------------------CCGTCACTCGCACCTAGCAGGGCCAGCTCGAGAATTAGCCTAGTTTCCAACCCGCCAGGAGTGAATAGGGTGATTACTAGGGAGGAGCTCGAGGCGCTCACCCCGTCACGCGCTCCCAGCAGGTCG---------GTCTCAAGAACCAGCCTGGTATCCAATCCTCCAGGCGTAAATAGGGTGATTACAAGAGAGGAGTTTGAGGCGTTCGTAGCACAACAACAATGACGGTTTGATGCGGGTGCATACATCTTTTCCTCCGATACCGGTCAAGGGCATTTACAACAAAAATCAGTAAGGCAAACGGTGCTATCCGAAGTGGTGTTGGAGAGGACCGAATTGGAGATTTCGTATGCCCCGCGCCTCGACCAAGAAAAAGAAGAGTTATTACGCAAGAAATTACAGTTGAACCCCACACCCGCTAACAGAAGCAGATACCAGTCCAGGAGAGTGGAGAACATGAAGGCCATAACAGCCAGACGTATTCTGCAAGGCCTAGGGCATTATTTGAAGGCAGAAGGAAAAGTGGAGTGCTATCGAACCTTGCATCCTGTTCCTTTGTATTCGTCCAGCGTGAATCGTGCCTTTTCAAGCCCCAAGGTCGCAGTGGAAGCCTGCAACGCTATGTTGAAAGAAAACTTTCCGACCGTGGCTTCTTACTGCATTATTCCGGAGTACGATGCCTACCTGGACATGGTTGACGGCGCTTCTTGTTGTTTAGACACTGCCAGTTTTTGCCCTGCAAAGCTACGCAGCTTTCCAAAGAAACATTCCTATTTGGAACCCACAATACGATCGGCAGTGCCATCAGCGATTCAGAACACGCTCCAGAACGTCCTGGCAGCTGCCACGAAAAGAAATTGCAACGTCACGCAAATGAGAGAATTGCCCGTTTTGGATTCGGCCGCCTTTAATGTGGAATGCTTCAAGAAATATGCATGCAATAATGAATATTGGGAAACGTTTAAAGAAAACCCCATCAGGCTTACTGAAGAAAATGTGGTAAATTACATTACTAAATTAAAAGGACCAAAAGCTGCAGCTCTTTTTGCGAAGACACATAATTTGAATATGTTACAGGACATACCAATGGATAGGTTTGTAATGGACTTGAAGAGGGATGTGAAAGTGACTCCAGGAACAAAACATACTGAGGAACGACCAAAGGTACAGGTGATCCAGGCTGCCGATCCGCTAGCAACAGCGTATCTGTGCGGAATCCACCGAGAGCTGGTTAGGAGATTAAACGCTGTCCTGCTTCCAAATATCCATACACTTTTCGACATGTCAGCTGAAGACTTTGACGCTATTATCGCCGAGCATTTCCAGCCTGGGGACTGTGTTCTGGAAACTGACATCGCGTCGTTTGACAAAAGCGAGGATGACGCCATGGCTCTGACCGCGTTAATGATTCTGGAAGACCTAGGTGTGGATGCAGAGCTGTTGACGCTGATCGAGGCGGCTTTCGGCGAAATTTCATCAATACATTTGCCCACTAAAACTAAATTTAAATTTGGAGCTATGATGAAATCTGGGATGTTCCTCACATTGTTTGTGAACACAGTCATCAACATCGTGATCGCAAGCAGAGTGTTAAGAGAACGGCTAACCGGATCACCGTGTGCAGCATTCATTGGAGATGACAATATCGTGAAAGGAGTCAAATCGGACAAATTAATGGCAGACAGGTGCGCTACCTGGTTGAACATGGAAGTCAAGATCATAGATGCTGTAGTGGGCGAGAAGGCGCCCTATTTTTGTGGAGGGTTCATTTTGTGTGACTCCGTGACCGGCACAGCATGCCGTGTGGCAGACCCCTTAAAAAGGCTGTTTAAGCTTGGCAAACCACTGGCAGCAGACGATGAACATGATGATGACAGGAGAAGGGCATTACATGAAGAGTCAACACGCTGGAACCGAGTGGGAATTCTTCCAGAGCTGTGTAAGGCTGTAGAATCAAGGTATGAAACCGTAGGAACTTCCATCATAGTTATGGCCATGACTACCCTAGCTAGCAGTGTTAAATCATTCAGCTACCTGAGAGGGGCCCCTATAACTCTCTAC
>AGE98257
ATGGAGAAAGTTCACGTTGACATCGAGGAAGACAGCCCATTCCTCAGAGCTTTGCAACGGAGCTTCCCGCAGTTTGAGGTAGAAGCCAAGCAGGTCACTGATAATGACCATGCTAATGCCAGAGCGTTTTCGCATCTGGCTTCAAAACTGATCGAAACGGAGGTGGACCCATCCGACACGATCCTTGACATTGGAAGTGCGCCCGCCCGCAGAATGTATTCTAAGCATAAGTATCATTGCATCTGTCCGATGAGATGTGCGGAAGATCCGGACAGATTGTACAAATATGCAACTAAGCTGAAGAAAAATTGCAAGGAAATAATTGACAAGGAATTGGACAAGAAAATGAAGGAGCTCGCCGCCGTCATGAGCGACCCTGACCTGGAAACTGAGACTATGTGCCTCCACGACGACGAGTCGTGCCGCTACGATGGGCAAGTCGCTGTTTACCAGGATGTATACGCAGTTGACGGACCGACAAGTCTCTATCACCAAGCCAACAAGGGAGTTAGAGTCGCCTACTGGATAGGCTTTGACACCACCCCTTTTATGTTTAAGAACTTGGCTGGAGCATATCCATCATACTCTACCAATTGGGCCGACGAAACCGTGTTAACGGCTCGTAACATAGGCCTATGCAGCTCCGACGTTATGGAGCGGTCACGTAGAGGGATGTCCATTCTTAGGAAGAAGTATTTGAAACCATCCAATAATGTCCTATTCTCTGTTGGCTCGACCATCTACCACGAGAAGAGGGACTTACTGAGGAGCTGGCACCTGCCGTCTGTATTTCACTTACGTGGCAAGCAAAATTACACATGTCGGTGTGAGACTATAGTTAGTTGCGACGGGTACGTCGTTAAAAGAATAGCTATCAGTCCAGGCCTGTATGGGAAGCCTTCAGGCTATGCTGCTACGATGCACCGCGAGGGATTCTTGTGCTGCAAAGTGACAGACACATTGAACGGGGAGAGGGTCTCTTTTCCCGTGTGCACGTATGTGCCAGCTACATTGTGTGACCAAATGACTGGCATACTGGCAACAGATGTCAGTGCGGACGACGCGCAAAAACTGCTGGTTGGGCTCAACCAGCGCATAGTCGTCAACGGTCGCACCCAAAGAAACACCAATACCATGAAGAATTATCTTTTGCCCGTAGTGGCCCAGGCATTTGCTAGGTGGGCAAAAGAATATAAGGAAGATCAAGAAGATGAGAGGCCACTAGGACTACGAGATAGACAGTTAGTCATGGGGTGCTGCTGGGCTTTTAGAAGGCACAAGATAACATCTATTTATAAGCGCCCAGATACCCAAACCATCATCAAAGTGAACAGCGATTTCCACTCATTTGTGCTGCCCAGGATAGGCAGTAACACATTGGAGATCGGGCTGAGAACAAGAATCAGGAAAATGCTAGAAGAGCACAAGGAGCCGTCACCTCTCATTACTGCCGAGGACATACAAGAAGCTAAGTGCGCAGCCGATGAGGCTAAGGAGGTGCGTGAAGCCGAGGAGTTGCGCGCTGCACTACCACCTTTGGCAGCTGATGTTGAGGAGCCCACTCTGGAAGCCGATGTTGACTTGATGTTACAAGAGGCTGGGGCCGGCTCAGTGGAGACACCTCGTGGCTTGATAAAGGTTACCAGCTATGCCGGCGAGGACAAGATCGGCTCTTACGCAGTGCTTTCTCCACAGGCTGTACTCAAGAGTGAGAAACTATCTTGCATTCACCCTCTCGCTGAACAAGTCATAGTGATAACACACTCTGGCCGAAAAGGGCGTTATGCCGTGGAACCCTACCATGGAAAAGTAGTGGTGCCAGAGGGACATGCAATACCCGTCCAGGACTTTCAAGCTCTGAGTGAAAGTGCCACCATTGTGTACAACGAACGAGAGTTCGTAAACAGGTATCTGCACCATATTGCCACACATGGAGGAGCGCTGAACACAGATGAAGAATATTACAAAACTGTCAAGCCCAGCGAGCACGACGGCGAATACCTGTATGACATCGACAGGAAACAGTGCGTCAAGAAAGAACTAGTCACTGGGCTAGGGCTTACAGGCGAGCTGGTGGATCCTCCCTTCCATGAATTCGCCTACGAGAGTCTGAGAACACGACCGGCCGCTCCTTACCAAGTACCAACCATAGGGGTGTATGGCGTGCCGGGATCAGGCAAGTCTGGCATCATTAAAAGCGCAGTCACCAAAAAAGATCTGGTGGTGAGCGCCAAGAAAGAAAACTGCGCAGAAATAATAAGGGACGTCAAGAAAATGAAAGGGCTGGACGTCAATGCCAGAACTGTGGACTCAGTGCTCTTGAATGGATGCAAACACCCCGTAGAGACCCTGTATATTGACGAAGCTTTTGCTTGTCATGCAGGCACTCTCAGAGCGCTCATAGCCATCATAAGACCTAAAAAGGCAGTGCTCTGCGGGGATCCAAAACAGTGCGGCTTTTTCAACATGATGTGCCTGAAAGTGCATTTTAACCACGAGATTTGCACGCAGGTCTTCCACAAAAGCATCTCTCGTCGTTGCACTAAATCTGTGACTTCGGTCGTCTCAACTTTGTTTTACGACAAAAGAATGAGAACGACGAACCCGAAAGAGACTAAGATTGAGATTGACACTACTGGCAGTACCAAACCAAAGCAGGACGATCTCATTCTCACTTGTTTCAGAGGGTGGGTGAAGCAGTTGCAAATAGATTACAAAGGCAACGAAATAATGACGGCAGCTGCCTCTCAAGGGCTGACCCGTAAAGGCGTGTATGCCGTTCGGTACAAGGTGAATGAAAATCCCCTGTACGCACCCACCTCAGAACATGTGAACGTCCTACTGACCCGCACGGAGGACCGTATCGTGTGGAAAACACTAGCCGGCGATCCATGGATAAAAACACTGACGGCCAAGTATCCTGGGAATTTCACTGCCACGATAGAGGAATGGCAAGCAGAGCATGATGCCATCATGAGGCACATCTTGGAGAGACCGGACCCTACCGACGTTTTCCAAAATAAGGCGAACGTGTGTTGGGCTAAGGCTTTGGTGCCGGTACTGAAAACTGCAGGCATAGACATGACCACTGAACAATGGAACACTGTGGATTATTTCGAAACGGACAAAGCTCACTCAGCAGAGATAGTATTGAACCAACTTTGCGTGAGATTCTTTGGACTCGACCTGGACTCCGGTCTATTTTCTGCACCCACTGTTCCGTTATCCATTAGGAATAATCACTGGGATAATTCCCCGTCGCCTAACATGTACGGGCTGAATAAAGAAGTGGTCCGTCAGCTCTCCCGCAGGTACCCACAACTGCCTCGAGCAGTTGCTACTGGAAGAGTCTATGACATGAACACTGGCACACTGCGCAATTACGATCCGCGCATAAATCTAGTACCTGTGAACAGAAGACTGCCTCATGCTTTAGTCCTCCACCATAATGAACACCCACAGAGTGACTTTTCTTCATTCGTCAGCAAACTGAAGGGCAGAACTGTCTTGGTGGTCGGGGAGAAGTTGTCCGTCCCAGGCAAAACGGTTGACTGGTTGTCAGACCAGCCTGAGGCTACCTTCAGAGCTCGGCTGGATTTAGGTATCCCAGGTGACGTGCCCAAATACGACATTATATTTATTAATGTGAGGACTCCATATAAATACCATCATTATCAGCAGTGTGAAGACCACGCCATTAAGCTTAGTATGTTGACCAAGAAAGCTTGTCTGCATCTGAATCCCGGCGGAACCTGCGTCAGCATAGGTTATGGTTACGCTGACAGGGCCAGCGAAAGCATCATTGGTGCTATAGCGCGGCAGTTCAAGTTCTCCCGGGTATGCAAACCGAAATCCTCACTTGAAGAGACAGAAGTTCTGTTTGTATTCATTGGGTACGATCGCAAGGCCCGTACGCACAATCCTTACAAGCTTTCATCTACCTTGACCAATATCTATACAGGTTCCAGACTCCACGAAGCCGGATGCGCACCCTCATATCATGTGGTGCGAGGGGATATTGCCACGGCCACCGAAGGAGTGATCATAAATGCTGCTAACAGCAAAGGACAACCTGGCGGAGGGGTGTGCGGAGCGCTGTATAAGAAATTCCCGGAAAGCTTCGATTTACAGCCGATCGAAGTGGGAAAAGCGCGACTGGTCAAAGGTGCAGCTAAACATATCATTCATGCCGTAGGGCCCAACTTCAACAAAGTTTCGGAAGTTGAAGGTGACAAACAGTTGGCAGAGGCTTATGAGTCCATCGCTAAAATTGTCAACGATAACAATTACAAGTCAGTAGCGATTCCACTGTTGTCCACCGGCATCTTTTCCGGGAACAAAGATCGACTAACCCAATCATTGAACCATTTGCTGACAGCTTTAGACACCACTGATGCAGATGTAGCCATATACTGCAGGGACAAGAAATGGGAAATGACTCTCAAGGAAGCAGTGGCTAGGAGAGAAGCAGTGGAGGAGATATGCATATCCGACGACTCTTCGGTGACAGAACCGGATGCAGAGCTGGTGAGGGTACATCCGAAGAGTTCTTTGGCTGGAAGGAAGGGCTACAGCACAAGTGATGGCAAGACTTTCTCATATTTGGAAGGGACCAAATTTCACCAGGCGGCCAAGGATATAGCAGAAATCAATGCCATGTGGCCCGTTGCAACGGAGGCCAATGAGCAAGTATGCATGTATATCCTCGGTGAAAGCATGAGCAGCATTAGGTCAAAATGCCCCGTCGAAGAGTCGGAAGCCTCCACACCACCTAGCACGCTGCCTTGCTTGTGCATCCATGCAATGACTCCAGAAAGAGTACAACGCTTAAAAGCCTCACGTCCAGAACAAATTACTGTGTGCTCATCCTTTCCATTGCCGAAGTATAGAATCACTGGTGTGCAGAAGATCCAGTGCTCCCAGCCTATACTGTTCTCACCTAAGGTGCCTGCGTACATTCATCCACGGAAGTACCTCGTGGAAACA---------------------------CCACCGGTGGAAGAGACTCCGGAGCCGCCGACAGAGAACCAATCC---------------------ACAGAGGGGACACCTGAACAACCAGCACTCGTAAACGTGGATGCAACCAGGACTAGAACGCCTGAACCGATCATCATTGAAGAGGAAGAAGAGGATAGTATAAGTTTGCTGTCAGACGGCCCG---------------ACCCACCAGGTGCTGCAAGTCGAGGCAGACATTCACGGG------CCGCCTTCTGTATCCAGCTCATCCTGGTCC---------------ATTCCTCATGCATCCGACTTTGATGTGGACAGTTTATTCATCCTTGACACC------------------------------------------------------------------------------------------------------------------------------------------CTGGAGGGAGCTAGCGTGACCAGCGAGGCAGCGTCAGCCGAGACTAAC------------------TCTTACTTCGCAAGGAGCATGGAGTTTCTGGCG---CGACCGGTGCCTGCGCCTCGAACAGTATTCAGGAACCCTCCACATCCCGCTCCACGCACAAGAACA---------------------------CCGTCACTTGCACCCAGCAGGGCCAGCTCGAGAACTAGCCTAGTTTCCACCCCGCCAGGCGTGAATAGGGTGATTACTAGAGAGGAGCTCGAGGCGCTTACCCCGTCCCGCGCTCCTAGCAGGTCG---------GCCTCAAGAACTAGCCTGGTTTCTAACCCGCCGGGCGTAAATAGGGTGATTACAAGAGAGGAGTTTGAGGCGTTCGTAGCACAACAACAATGACGGTTTGACGCGGGTGCATACATCTTTTCCTCCGATACCGGTCAAGGGCATTTACAACAAAAATCAGTAAGGCAAACGGTGTTATCCGAAGTGGTGTTGGAGAGGACCGAATTGGAGATTTCGTATGCCCCGCGCCTCGACCAAGAAAAAGAAGAACTACTACGCAAGAAATTACAGCTGAATCCCACACCTGCTAACAGAAGCAGATACCAGTCCAGGAGGGTGGAGAACATGAAAGCCATAACAGCTAGACGTATTCTGCAAGGCCTAGGGCATTACTTGAAGGCAGAAGGAAAAGTGGAGTGCTATCGAACCCTGCATCCTGTTCCTTTGTATTCATCTAGTGTGAATCGTGCTTTTTCAAGCCCCAAGGTCGCAGTGGAAGCCTGCAATGCCATGCTGAAAGAAAACTTTCCGACTGTAGCTTCTTACTGCATTATTCCAGAGTACGATGCCTATCTGGACATGGTTGACGGCGCTTCTTGTTGCTTAGACACTGCCAGTTTTTGCCCTGCGAAGCTGCGCAGCTTTCCAAAGAAACACTCTTATTTGGAACCCACAATACGGTCGGCAGTGCCATCAGCGATTCAGAACACGCTCCAGAACGTCCTGGCAGCTGCCACAAAAAGAAATTGCAACGTCACGCAAATGAGAGAATTGCCCGTATTGGATTCGGCTGCCTTTAATGTGGAATGCTTCAAGAAATATGCGTGCAATAATGAATATTGGGAAACGTTTAAAGAAAACCCCATTAGGCTTACTGAAGAAAATGTGGTAAATTACATTACTAAATTAAAAGGACCAAAAGCTGCTGCTCTTTTTGCGAAGACACATAATTTGAATATGTTACAGGACATACCAATGGACAGGTTTGTAATGGACTTAAAGAGGGACGTGAAAGTGACTCCAGGAACAAAACATACTGAAGAACGGCCCAAGGTACAGGTGATCCAGGCTGCCGACCCGCTAGCGACAGCGTATCTGTGCGGAATCCACCGGGAGTTGGTTAGGAGATTAAATGCTGTCCTGCTTCCGAACATCCATACACTGTTTGACATGTCGGCTGAAGACTTTGACGCTATTATTGCCGAGCATTTCCAGCCTGGGGACTGTGTTCTGGAAACTGACATTGCGTCGTTTGATAAAAGTGAGGACGACGCCATGGCTCTGACCGCGTTAATGATTCTGGAAGATCTAGGAGTGGACGCAGAGCTGTTGACGCTAATTGAGGCGGCTTTTGGAGAAATATCATCAATACATTTGCCCACCAAAACTAAATTTAAATTCGGAGCCATGATGAAATCCGGAATGTTCCTCACACTGTTTGTGAACACAGTCATCAACATCGTAATCGCAAGCAGAGTGTTAAGAGAGCGGCTAACCGGATCACCATGTGCAGCATTCATTGGAGATGACAATATCGTGAAAGGAGTCAAATCTGACAAATTAATGGCAGACAGGTGCGCCACTTGGTTGAACATGGAGGTCAAGATCATAGACGCCGTGGTGGGCGAGAAAGCGCCCTATTTCTGTGGAGGGTTTATTTTGTGTGACACCGTGACCGGCACAGCGTGCCGTGTGGCAGACCCCCTAAAAAGGCTGTTTAAGCTTGGCAAACCTCTGGCAGCAGATGATGAACATGACGATGACAGGAGAAGGGCCTTATACGAAGAGTCAACACGCTGGAATCGAGTGGGAATTCTTCCAGAGCTGTGTAAAGCAGTAGAATCAAGGTATGAAACCGTAGGAACTTCCATCATAGTTATGGCCATGACTACTCTAGCTAGCAGTGTTAAATCATTCAGCTACCTGAGAGGGGCCCCTATAACTCTCTAC
>AGE98255
ATGGAGAAAGTTCACGTTGACATCGAGGAAGACAGCCCATTCCTCAGAGCTTTGCAACGGAGCTTCCCGCAGTTTGAGGTAGAAGCCAAGCAGGTCACTGATAATGACCATGCTAATGCCAGAGCGTTTTCGCATCTGGCTTCAAAACTGATCGAAACGGAGGTGGACCCATCCGACACGATCCTTGACATTGGAAGTGCGCCCGCCCGCAGAATGTATTCTAAGCATAAGTATCATTGCATCTGTCCGATGAGATGTGCGGAAGATCCGGACAGATTGTACAAGTATGCAACTAAGCTGAAGAAAAATTGCAAGGAAATAACTGACAAGGAATTGGACAAGAAAATGAAGGAGCTCGCCGCCGTCATGAGCGACCCTGACCTGGAAACTGAGACTATGTGCCTCCACGACGACGAGTCGTGTCGCTACGAAGGGCAAGTCGCTGTTTACCAGGATGTATACGCAGTTGACGGACCGACAAGTCTCTATCACCAAGCCAACAAGGGAGTTAGAGTCGCCTACTGGATAGGCTTTGACACCACCCCTTTTATGTTTAAGAACTTGGCTGGAGCATATCCATCATACTCTACCAACTGGGCCGACGAAACCGTGTTAACGGCTCGTAACATAGGCCTATGCAGCTCCGACGTTATGGAGCGGTCACGTAGAGGGATGTCCATTCTTAGGAAGAAGTATTTGAAACCATCCAATAATGTCCTATTCTCTGTTGGCTCGACCATCTACCACGAGAAGAGGGACTTACTGAGGAGCTGGCACCTGCCGTCTGTATTTCACTTACGTGGCAAGCAAAATTACACATGTCGGTGTGAGACTATAGTTAGTTGCGACGGGTACGTCGTTAAAAGAATAGCTATCAGTCCAGGCCTGTATGGGAAGCCTTCAGGCTATGCTGCTACGATGCACCGCGAGGGATTCTTGTGCTGCAAAGTGACAGACACATTGAACGGGGAGAGGGTCTCTTTTCCCGTGTGCACGTATGTGCCAGCTACATTGTGTGACCAAATGACTGGCATACTGGCAACAGATGTCAGTGCGGACGACGCGCAAAAACTGCTGGTTGGGCTCAACCAGCGCATAGTCGTCAACGGTCGCACCCAAAGAAATACCAATACCATGAAGAATTACCTTTTGCCCGTAGTGGCCCAGGCATTTGCTAGGTGGGCAAAGGAATATAAGGAAGATCAAGAAGATGAGAGGCCACTAGGACTACGAGATAGACAGTTAGTCATGGGGTGCTGCTGGGCTTTTAGAAGGCACAAGATAACATCTATTTATAAGCGCCCAGATACCCAAACCATCATCAAAGTGAACAGCGATTTCCACTCATTCGTGCTGCCCAGGATAGGCAGTAACACATTGGAGATCGGGCTGAGAACAAGAATCAGGAAAATGCTAGAAGAGCACAAGGAGCCGTCACCTCTCATTACTGCCGAAGACGTACAAGAAGCTAAGTGCGCAGCCGATGAGGCTAAGGAGGTGCGTGAAGCCGAGGAGTTGCGCGCCGCACTACCACCTTTGGCAGCTGATGTTGAGGAGCCCACTCTGGAAGCCGACGTTGACTTGATGTTACAAGAGGCTGGGGCCGGCTCAGTGGAGACACCTCGTGGCTTGATAAAGGTTACCAGCTATGCCGGCGAGGACAAGATCGGCTCTTACGCAGTGCTTTCTCCACAGGCTGTACTCAAGAGTGAGAAACTATCTTGCATTCACCCTCTCGCTGAACAAGTCATAGTGATAACACACTCTGGCCGAAAAGGGCGTTATGCCGTGGAACCCTACCATGGAAAAGTAGTGGTGCCAGAGGGACATGCAATACCCGTCCAGGACTTTCAAGCTCTGAGTGAAAGTGCCACCATTGTGTACAACGAACGAGAGTTCGTAAACAGGTATCTGCACCATATTGCCACACATGGAGGAGCGCTGAACACAGATGAAGAATATTACAAAACTGTCAAGCCCAGCGAGCACGATGGCGAATACCTGTATGACATCGACAGGAAACAGTGCGTCAAGAAAGAACTAGTCACTGGGCTAGGGCTTACAGGCGAGCTGGTGGATCCTCCCTTCCATGAATTCGCCTACGAGAGTCTGAGAACCCGACCGGCCGCTCCTTACCAAGTACCAACCATAGGGGTGTATGGCGTGCCGGGATCAGGCAAGTCTGGCATCATTAAAAGCGCAGTCACCAAAAAAGATCTGGTGGTTAGCGCCAAGAAAGAAAACTGCGCAGAAATAATAAGGGACGTCAAGAAAATGAAAGGGCTGGACGTCAATGCCAGAACTGTGGACTCAGTGCTCTTGAATGGATGCAAACACCCCGTAGAGACCCTGTATATTGACGAAGCTTTTGCTTGTCATGCAGGCACTCTCAGAGCGCTCATAGCCATCATAAGACCTAAAAAGGCAGTGCTCTGCGGGGATCCAAAACAGTGCGGCTTTTTTAATATGATGTGCCTGAAAGTGCATTTTAACCACGAGATTTGCACGCAGGTCTTCCACAAAAGCATCTCTCGTCGCTGCACTAAATCTGTGACTTCGGTCGTCTCAACCTTGTTTTACGACAAAAGAATGAGAACGACGAACCCGAAAGAGACTAAGATTGAGATTGACACTACTGGCAGTACCAAACCAAAGCAGGACGATCTCATTCTCACTTGTTTCAGAGGGTGGGTGAAGCAGTTGCAAATAGATTATAAAGGCAACGAAATAATGACGGCAGCTGCCTCTCAAGGGCTGACCCGTAAAGGCGTGTATGCCGTTCGGTACAAGGTGAATGAAAATCCCCTGTACGCATCCACCTCAGAACATGTGAACGTCCTACTGACCCGCACGGAGGACCGTATCGTGTGGAAAACACTAGCCGGCGATCCATGGATAAAAACACTGACGGCCAAGTATCCTGGGAATTTCACGGCCACGATAGAGGAATGGCAAGCAGAGCATGATGCCATCATGAGGCACATCTTGGAGAGACCGGACCCTACCGACGTTTTCCAAAATAAGGCGAACGTGTGTTGGGCCAAGGCTTTGGTGCCGGTACTGAAGACTGCAGGCATAGACATGACCACTGAACAATGGAACACTGTGGATTATTTCGAAACGGACAAAGCTCACTCAGCAGAGATAGTATTGAACCAACTATGCGTGAGGTTCTTTGGACTCGACCTGGACTCCGGTCTATTTTCTGCACCCACTGTTCCGTTGTCCATTAGGAATAATCACTGGGATAATTCCCCGTCGCCTAACATGTACGGGCTGAATAAAGAAGTGGTCCGTCAGCTCTCCCGCAGGTACCCACAACTGCCTCGAGCAGTTGCCACTGGAAGAGCCTATGACATGAACACTGGTACACTGCGCAATTATGATCCGCGCATAAATTTAGTACCTGTGAACAGAAGACTGCCTCATGCTTTAGTCCTCCACCATAATGAACACCCACAGAGTGACTTTTCTTCATTCGTCAGCAAACTGAAGGGCAGAACTGTCTTGGTGGTCGGGGAGAAGTTGTCCGTCCCAGGCAAAACGGTTGATTGGTTGTCAGACCAGCCTGAGGCTACCTTCAGAGCTCGGCTGGATTTAGGTATCCCAGGTGACGTGCCCAAATACGACATTATATTTATTAATGTGAGGACTCCATATAAATACCATCATTATCAGCAGTGTGAAGACCACGCCATTAAGCTTAGTATGTTGACCAAGAAAGCTTGTCTGCATCTGAATCCCGGCGGAACCTGCGTCAGCATAGGTTATGGTTACGCTGACAGGGCCAGCGAAAGCATCATTGGTGCTATAGCGCGGCAGTTCAAGTTCTCCCGGGTATGCAAACCGAAATCCTCACTTGAAGAGACAGAAGTTCTGTTTGTATTCATTGGGTACGATCGCAAGGCCCGTACGCACAATCCTTACAAGCTTTCATCTACCTTGACCAACATCTATACAGGTTCCAGACTCCACGAAGCCGGATGCGCACCCTCATATCATGTGGTGCGAGGGGATATTGCCACGGCCATCGAAGGAGTGATCATAAATGCTGCTAACAGCAAAGGACAACCTGGCGGAGGGGTGTGCGGAGCGCTGTATAAGAAATTTCCGGAAAGCTTCGATTTACAGCCGATCGAAGTGGGAAAAGCGCGACTGGTTAAAGGTGCAGCTAAACATATCATTCATGCCGTAGGGCCCAACTTCAACAAAGTTTCGGAAGTTGAAGGTGACAAACAGTTGGCAGAGGCTTATGAGTCCATCGCTAAAATTGTCAACGATAACAATTACAAGTCAGTAGCGATTCCACTGTTGTCCACCGGCATCTTCTCCGGGAACAAAGATCGACTAACCCAATCATTGAACCATTTGCTGACAGCTTTAGACACCACTGATGCAGATGTAGCCATATACTGCAGGGACAAGAAATGGGAAATGACTCTCAAGGAAGCAGTGGCTAGGAGAGAAGCAGTGGAGGAGATATGCATATCCGACGACTCTTCGGTGACAGAACCGGATGCAGAGCTGGTGAGGGTACATCCGAAGAGTTCTTTGGCTGGAAGGAAGGGCTACAGTACAAGTGATGGCAAGACTTTCTCATATTTGGAAGGGACCAAATTTCACCAGGCGGCCAAGGATATAGCAGAAATTAATGCCATGTGGCCTGTTGCAACGGAGGCCAATGAGCAAGTATGCATGTATATCCTCGGTGAAAGCATGAGCAGCATTAGGTCAAAATGCCCCGTCGAAGAGTCGGAAGCCTCCACACCACCTAGCACGCTGCCTTGCTTGTGCATCCATGCTATGACTCCAGAAAGAGTACAACGCCTAAAAGCCTCACGTCCAGAACAAATTACTGTGTGCTCATCCTTTCCATTGCCGAAGTATAGAATCACTGGTGTGCAGAAGATCCAGTGCTCCCAGCCTATACTGTTCTCACCGAAGGTGCCTGCGTACATTCATCCACGGAAGTACCTCGTGGAAACA---------------------------CCACCGGTGGAAGAGATTCCGGAGCTGCCGGCAGAGAACCAATCC---------------------ACAGAGGGGACACCTGAACAACCAGCACTTGCAAACGTGGATGCAACCAGGACTAGAACGCCTGAACCGATCATCATTGAAGAGGAAGAAGAGGATAGTATAAGTTTGCTGTCAGACGGCCCG---------------ACCCACCAGGTGCTGCAAGTCGAGGCAGACATTCACGGG------CCGCCTTCTGTATCCAGCTCATCCTGGTCC---------------ATTCCTCACGCATCCGACTTTGATGTGGACAGTTTATCCATCCTTGACACC------------------------------------------------------------------------------------------------------------------------------------------CTGGAGGGAGCTAGCGTGACCAGCGAGGCAGCGTCAGCCGAGACTAAC------------------TCTTACTTCTCAAGGAGCATGGAGTTTCTGGCG---CGACCGGTGCCTGCGCCTCGAACAGTATTCAGGAACCCTCCACATCCCGCTCCACGCACAAGAACA---------------------------CCGTCACTTGCACCCAGCAGGGCCAGCTCGAGAACTAGCCTGGTTTCTACCCCGCCAGGCGTGAATAGGGTGATTACTAGAGAGGAGCTCGAGGCGCTTACCTCGTCCCGCGCTCCTGGCAGGTCG---------GCCTCAAGAACTAGTCTGGTCTCTAACCCGCCAGGCGTAAATAGGGTGATTACAAGAGAGGAGTTTGAGGCGTTCGTAGCACAACAACAATGACGGTTTGACGCGGGTGCATACATCTTTTCCTCCGATACCGGTCAAGGGCATTTACAACAAAAATCAGTAAGGCAAACGGTGTTATCCGAAGTGGTGTTGGAGAGGACCGAATTGGAGATTTCGTATGCCCCGCGCCTCGACCAAGAAAAAGAAGAACTACTACGCAAGAAATTACAGCTGAATCCCACACCTGCTAACAGAAGCAGATACCAGTCCAGGAGGGTGGAGAACATGAAAGCCATAACAGCTAGACGTATTCTGCAAGGCCTAGGGCATTATTTGAAGGCAGAAGGAAAAGTGGAGTGCTATCGAACCCTGCATCCTGTTCCTTTGTATTCATCTAGTGTGAATCGTGCTTTTTCAAGCCCCAAGGTCGCAGTGGAAGCCTGCAATGCCATGCTGAAAGAAAACTTTCCGACTGTAGCTTCTTACTGTATTATTCCAGAGTACGATGCCTATCTGGACATGGTTGACGGCGCTTCTTGTTGCTTAGACACTGCCAGTTTTTGCCCTGCGAAGCTGCGCAGCTTTCCAAAGAAACACTCTTATTTGGAACCCACAATACGGTCGGCAGTGCCATCAGCGATTCAGAACACGCTCCAGAACGTCCTGGCAGCTGCCACAAAAAGAAATTGCAACGTCACGCAAATGAGAGAATTGCCCGTATTGGATTCGGCTGCCTTTAATGTGGAATGCTTCAAGAAATATGCGTGCAATAATGAATATTGGGAAACGTTTAAAGAAAACCCCATCAGGCTTACTGAAGAAAATGTGGTAAATTACATTACTAAATTAAAAGGACCAAAAGCTGCTGCTCTTTTTGCGAAGACACATAATTTGAATATGTTACAGGACATACCAATGGACAGGTTTGTAATGGACTTAAAGAGGGACGTGAAAGTGACTCCAGGAACAAAACATACTGAAGAACGGCCCAAGGTACAGGTGATCCAGGCTGCCGATCCGCTAGCGACAGCGTATCTGTGCGGAATTCACCGGGAGTTGGTTAGGAGATTAAATGCTGTCCTGCTTCCGAACATCCATACACTGTTTGACATGTCGGCTGAAGACTTTGACGCTATTATTGCCGAGCATTTCCAGCCTGGGGACTGTGTTCTGGAAACTGACATTGCGTCGTTTGATAAAAGTGAGGACGACGCCATGGCTCTAACCGCGTTAATGATTCTGGAAGATCTAGGAGTGGACGCAGAGCTGTTGACGCTGATTGAGGCGGCTTTCGGCGAAATATCATCAATACATTTGCCCACCAAAACTAAATTTAAGTTCGGAGCCATGATGAAATCCGGAATGTTCCTCACACTGTTTGTGAACACAGTCATTAACATCGTAATCGCAAGCAGAGTGTTAAGAGAGCGGCTAACCGGATCACCATGTGCAGCATTCATTGGAGATGACAATATCGTGAAAGGAGTCAAATCTGACAAATTAATGGCAGACAGGTGCGCCACTTGGTTGAACATGGAAGTCAAGATCATAGACGCCGTGGTGGGTGAGAAAGCGCCCTATTTCTGTGGAGGGTTTATTTTGTGTGACTCCGTGACCGGCACAGCGTGCCGTGTGGCAGACCCCCTAAAAAGGCTGTTTAAGCTTGGCAAACCTCTGGCAGCAGACGATGAACATGACGATGACAGGAGAAGGGCATTACACGAAGAGTCAACACGCTGGAATCGAGTGGGAATTCTTCCAGAGCTGTGTAAGGCAGTAGAATCAAGGTATGAAACCGTAGGAACTTCCATCATAGTTATGGCCATGACTACTCTAGCTAGCAGTGTTAAATCATTCAGCTACCTGAGAGGGGCCCCTATAACTCTCTAC
>AGE98166
ATGGAGAAAGTTCACGTTGACATCGAGGAAGACAGCCCCTTCCTCAGAGCATTACAACGGAGCTTCCCGCAGTTTGAGGTAGAAGCCAAGCAGGTCACAGATAATGACCATGCTAACGCCAGAGCGTTTTCGCATTTGGCATCAAAATTGATCGAGACGGAGGTGGAACCATCCGATACGATCCTAGACATTGGAAGTGCGCCTGCCCGCAGAATGTATTCCAAGCATAAATACCACTGCATCTGTCCGATGAAATGTGCAGAAGACCCGGACAGACTGTTTAAGTATGCAGCCAAGCTGAAGAAGAACTGTAAAGAGATTACAGATAAGGAACTGGACAAGAAGATGAAGGAGCTTACGGAAGTCATGAGCGACCCTGATCTCGAAACTGAAACGATTTGCCTTCACGACGATGAAACCTGTCGATTTGAGGGTCAAGTCGCAGTGTATCAGGACGTGTACGCGGTTGACGGACCGACGAGCCTCTATCATCAGGCCAACAAAGGGGTTAGAGTCGCCTATTGGATAGGATTCGACACTACCCCCTTCATGTTCAAGAACTTGGCTGGAGCATATCCCTCCTATTCGACCAACTGGGCCGACGAGACCGTGTTAACGGCTCGTAATATAGGCTTGTGCAGCTCCGATGTGATGGAGCGGTCACGTAGAGGGATGTCCATCCTTAGAAAGAAATTTTTAAAACCATCCAATAATGTCTTGTTCTCTGTAGGATCTACCATCTACCACGAGAAGCGAGACTTACTCAGGAGTTGGCACCTACCGTCCGTTTTTCACCTACGTGGTAAGCAGAATTACACTTGTCGGTGTGAGACTATAGTTAGCTGCGACGGGTACGTCGTCAAAAGGATAGCTATTAGTCCAGGTCTGTACGGGAAACCGTCGGGCTACGCTGCCACGATGCACCGCGAGGGATTCTTGTGCTGCAAGGTGACGGACACGCTTAACGGAGAGAGGGTCTCTTTCCCCGTATGCACATACGTGCCGGCCACACTGTGCGACCAAATGACAGGCATTCTGGCAACAGATGTCAGTGCAGACGACGCGCAGAAATTGTTGGTTGGGCTCAACCAGCGAATAGTCGTAAATGGTCGCACTCAAAGGAATACTAACACAATGAAGAACTATTTATTACCCGTCGTGGCACAAGCATTTGCCAGATGGGCTAAAGAATACAAAGAAGATCAAGAAGATGAAAGACCATTGGGGCTCAGGGACCGCCAGTTGGTAATGGGGTGTTGTTGGGCGTTCAGGAAACACAAGATAACATCAGTGTACAAACGACCAGACACCCAAACGATCATCAAGGTAAACAGCGATTTCCACTCTTTCGTGCTGCCCAGAATTGGGAGCAGCACCTTGGAGATGGGGCTGAGGACCAGGATCAGAAAACTACTGGAGGAACCTGTGGACAGACCACCACTGATTACCGCCGACGACATACAGGAGGCCAAAAACGCGGCGGATGAGGCTAAGGAAGTCAAGGAGGCCGAAGAGCTCAGGGCAGCACTACCACCGCTGTCTGCCGATGTAGAGGAACCTGCACTGGAGGCGGACGTTGACTTAATGCTGCAGGAGGCGGGAGCGGGATCTGTCGAAACCCCTAGGGGGCTCATCAAAGTCACCAGCTATGCAGGAGAAGACAAAATCGGCTCATACGCAGTGCTCTCCCCACAAGCGGTACTGCGAAGTGAAAAACTGACATGCATTCACCCGCTTGCAGAGCAAGTAATCGTAATCACACACTCTGGGAGGAAGGGTAGATATGCAGTTGAGCCTTACCACGGAAAAGTGGTAGTACCCGAGGGGCAGGCAATACCTGTCCAAGACTTCCAAGCACTCAGTGAGAGCGCCACAATTGTGTATAACGAACGTGAGTTCGTGAATAGGTATTTACACCACATTGCCACGCACGGTGGAGCTCTGAACACAGACGAGGAGTATTACAGAGTGGTGAAACCCAGTGAACATGAAGGTGAGTACTTATATGACATTGACAAGAAACAGTGTGTGAAGAAAGAACTGGTTTCGGGACTAGGTTTGACAGGAGAACTTGTCGATCCCCCCTTCCATGAATTTGCATATGAAAGCTTGAGGACACGTCCGGCCGCACCTTATCAGGTACCAACTATAGGTGTGTATGGCGTTCCCGGGTCCGGGAAGTCTGGAATTATCAAGAGCGCAGTCACAAAGAAGGACTTGGTAGTGAGTGCTAAGAAGGAGAACTGTGCCGAGATAATAAGGGACGTCAAGAAGATGAAAGGGCTAGACGTCAATGCCCGGACAGTGGACTCAGTGCTGTTAAATGGATGCAAGCACCCGGTCGAGACTTTGTACATTGATGAAGCCTTCGCATGCCACGCTGGCACTCTCAGGGCCTTAATAGCTATTATACGCCCCAAGAAAGCAGTGCTATGTGGTGACCCAAAGCAATGCGGCTTCTTTAACATGATGTGCTTAAAAGTGCACTTCAACCATGAAATATGCACTCAAGTCTTCCACAAAAGCATATCTCGTAGGTGTACCAAGTCAGTGACGTCGGTTGTGTCCACACTGTTTTACGACAAAAGAATGAGAACTACTAACCCAAGGGATTCCAAAATCGAAATTGACACAACAGGAAGTACTAAACCAAAAAAGGATGACTTGATTCTCACATGTTTTAGGGGATGGGTTAAGCAACTGCAAATAGACTACAAAGGAAATGAAATAATGACCGCGGCTGCCTCACAGGGATTGACGCGGAAAGGTGTCTATGCAGTTAGGTACAAGGTTAATGAGAACCCGTTGTACGCACCCACCTCAGAGCATGTAAATGTGCTGTTGACCCGGACGGAAGACAAGATTGTGTGGAAGACTCTTGCAGGGGACCCGTGGATAAAGACGCTGACCGCGAAGTACCCCGGAGATTTCACCGCAACAATGGAAGAATGGCAGGCAGAACACGATGCCATCATGAGACACATCCTGGAGAAACCGGATCCCACGGATGTCTTCCAAAATAAAGCTAATGTTTGTTGGGCAAAGGCACTTGTACCTGTGCTTAAGACAGCCGGGATAGATTTGACCACAGAGCAGTGGAACACAGTGGATTACTTTAAGGAGGACAAGGCCCACTCAGCTGAGATCGTCCTGAATCAGCTGTGCGTGCGATTCTTCGGTCTAGACCTAGATTCTGGTTTGTTTTCCACCCCCACAGTTCCACTCTCCATTAGGAACAACCATTGGGACAACTCACCGTCACCCAACATGTATGGGTTGAACCATGAAGTGGTCAGGCAACTATCCCGCAGGTATCCTCAACTACCGCGTGCGGTGACCACTGGGAGAGTATACGACATGAACACCGGTACCTTGCGCAACTATGATCCGCGCATAAATTTAGTACCGGTGAACCGTCGTCTACCACATGCTCTCGTGACACAACATGCTGATCATCCCCCTAGTGATTTTTCCGCCTTTGTCAGTAAGCTTAAAGGCAGGACGGTCCTAGTAGTTGGTGAGAAGATGAGTATTTCAGGTAAGACGGTAGACTGGTTATCTGAAACACCTGATTCTACTTTCAGGGCGCGCCTAGACTTAGGCATACCCAATGAACTACCGAAGTACGACATCGTCTTCGTAAACGTAAGAACACAATACCGCTACCACCACTACCAGCAGTGTGAGGACCACGCCATTAAGTTGAGCATGTTGACTAAGAAGGCATGCCTGCACCTGAATCCCGGAGGAACTTGTGTGAGCATTGGTTACGGCTATGCGGACCGGGCCAGCGAAAGCATCATTGGTGCAGTGGCTCGGCAGTTCAAGTTCTCGAGGGTGTGCAAACCGAAGGTGTCTAAGGAGGAGACTGAAGTGCTATTTGTCTTCATTGGGTTCGATCGTAAAACGCGGACCCATAACCCATACAAGCTTTCCTCCACCTTGACCAATATCTACACCGGTTCGAGGCTCCATGAAGCTGGCTGCGCACCTTCGTATCATGTAGTGCGCGGGGACATTGCCACTGCCACGGAAGGAGTAATTGTCAATGCTGCCAACAGCAAGGGCCAGCCAGGCAGTGGGGTGTGCGGAGCTCTGTACCGGAAGTACCCCGAAAGCTTCGATCTACAACCAATAGAAGTGGGGAAAGCTAGATTGGTCAAAGGTAACTCAAAACATCTCATTCATGCAGTGGGGCCGAATTTTAACAAAGTGTCTGAAGTGGAAGGTGACAAACAGCTGGCAGAAGCGTATGAATCTATAGCCAAGATTATTAATGATAACAATTACAGATCTGTGGCTATCCCGCTTCTGTCCACTGGAATATTTGCCGGAAACAAGGATAGGTTAATGCAATCCTTAAACCATCTGTTAACGGCATTGGACACAACAGACGCAGATGTGGCCATATACTGCAGAGACAAAAAATGGGAAGTGACGTTGAAAGAGGTCGTAGCCAGGAGAGAAGCGGTAGAGGAGATATGTATCTCCGATGATTCCTCCGTAGCAGAGCCGGATGCAGAGCTGGTTAGAGTTCACCCAAAGAGCTCCTTGGCTGGAAGGAAAGGCTACAGCACCAGTGATGGGAAGACTTTCTCATACCTCGAAGGAACCAAATTCCATCAAGCGGCGAAGGACATGGCAGAAATTAACGCTATGTGGCCCACCGCTACAGAGGCAAATGAGCAGGTGTGCTTGTACATTCTGGGTGAAAGTATGAGCAGTATAAGATCTAAATGCCCCGTTGAGGAATCAGAGGCATCCACCCCACCAAGTACATTGCCTTGCCTGTGCATCCACGCTATGACCCCGGAACGGGTTCAGCGTTTGAAAGCCTCTCGCCCCGAACAAATTACAGTTTGTTCTTCCTTCCCATTGCCGAAGTACAGAATAACAGGAGTGCAGAAGATCCAATGTTCGCATCCTATACTTTTCTCTCCTAAAGTACCTGAGTATATACATCCTAGAAAGTACCTTGCAGACGCA------------------------------------------------------------------GCTTCC---------------------GCGAACAATGAGGCGGCCGAATCACCCTCGGTGGACGTGCAGCCACAGCTGGAAGAGAGTTCTGAGAACACGGAACAACCGGTGGAGGAGGAAGACAGTATAAGCGTGCTGTCCGAGGATGTA---------------CCACACCAAGTGCACCAAGTGGAGGCTGAAGTACACTGC---TTCAGCGCAAGTGCTCAATCCTCGTCCTGGTCC---------------ATTCCACGTGCATCCGACTTTGATGTCGAGAGTCTTTCCGTGCTCGAATCCCTAGGTGCTAATGACACAATCAGTATGGAGTCATCCTCAAACGAAACAGCTCTTGCTTTGCGGACCATTTTTAGGACTCCACCCATTCCAAGGCCTCGAGTGAAGAGTACATCCACAGACGTGGACAGTATCTCAGCACTCGAGTCTTGCGACAGCACCAGCGATGCGCGTAGCATAGGATCGTCCTCGGACGAAACCGATGTTTCCATCTTTGACAAAGGGTTGGAGTTTCTGGCC---AGACCTGTTCCCGCACCGCGAACCATTTTTAGGACTCCACCTGTCCCAAAACCGCGTGTGCGGAGG---------------------------CCACTGCATCCTTTGTCT---------------------------------------------------------------------------------------------------AGCAGATCA---------AGCTCGCGCTCTAGCCTGGCGTCTAATCCACCGGGTGTTAACCGAGTGATCACTAGGGAAGAATTCGAGGCCTTCGTTGCCCAACAGCAATGACGGTTCGACGCGGGCGCATACATTTTCTCCTCGGATACTGGTCAAGGACATTTGCAACAAAAATCTGTAAGGCAGACAGTGTTGTCTGAAGTGGTGCTAGAGAGGACCGAGTTAGAGATCTCGTATGCCCCGCGCCTCGACCTGAACAAAGAAGAGATACTGAGAAAGAAGTTACAATTGAACCCTACGCAAGCTAACCGGAGTAGATATCAGTCCCGGAGGGTTGAAAACATGAAGGCCATAACAACTAAGAGAATCTTACAGGGATTAGGTCACTACCTGAAATCCGAAGGTAAGGTGGAGTGCTATCGTACGTTGCACCCCGTTCCTTTGTATTCAGCAAGTGTGAACAGAGCGTTCTCCAGTCCCAAAGTTGCTGTCGAAGCATGCAATGTTGTTCTGAAGGAAAATTTTCCGACAGTGGCGTCGTACTGCATAATACCTGAGTACGACGCCTACCTGGACATGGTGGACGGTGCATCATGTTGCTTGGATACGGCGAGTTTTTGCCCTGCCAAGTTGCGTAGTTTTCCAAAGAAACACGCATACCTTGAGCCCACCATTCGGTCCGCAGTCCCATCAGCAATTCAGAACACGCTGCAGAATGTACTCGCAGCTGCCACAAAGAGAAACTGCAATGTGACCCAAATGAGGGAACTGCCTGTATTAGATTCTGCGGCCTTTAATGTAGAGTGTTTTAAAAAGTACGCTTGCAATAATGAGTATTGGGAGACCTACAAGAAGAATCCTATTAGATTGACCGAGGAAAATGTGGTCAACTATATAACCAAATTAAAAGGGCCGAAGGCGGCTGCCCTGTATGCAAAGACTCATAATTTAGACATGCTGCAAGACATACCCATGGACAGGTTTATTATGGATTTAAAACGGGATGTCAAGGTAACTCCAGGAACCAAGCACACCGAAGAAAGGCCTAAGGTCCAAGTAATCCAGGCCGCAGATCCATTGGCTACGGCTTACCTATGTGGGATTCATAGAGAATTGGTGCGCAGACTGAACGCAGTTCTGTTGCCCAACATACACACATTATTTGACATGTCTGCTGAGGATTTCGACGCCATAATTGCCGAGCACTTCCAACCAGGCGATTGGGTGTTAGAGACAGACATTGCGTCCTTCGACAAAAGCGAAGACGACGCGATGGCTCTGACGGCACTGATGATCCTGGAAGACCTCGGGGTGGACCCAGAGCTGTTGACCCTGATCGAAGCGGCATTTGGCGAAATTTCCTCCATTCACTTACCAACCAAAACTAAATTTAGGTTCGGAGCCATGATGAAATCAGGGATGTTCTTGACTCTGTTTGTCAACACTGTGATCAATATGGTCATAGCCAGCAGAGTTTTGCGGGAGAGACTGACTAACTCCCCTTGCGCCGCGTTCATTGGCGACGATAACATCGTGAAAGGGGTTAAGTCTGACAAACTCATGGCCGATCGGTGCGCTACATGGCTGAACATGGAAGTCAAGATCATCGATGCAGTGGTTGGCGAGAAAGCTCCCTATTTCTGTGGTGGGTTTATCTTGTGTGACTCTGTGACCGGAACTGCATGTCGTGTGGCGGACCCTTTGAAGAGATTATTCAAGCTTGGAAAACCACTGGCTGTGGATGATGAACATGATGATGACAGGCGACGAGCACTACAGGAGGAATCTGCCCGGTGGAATCGGGTGGGAATTTTTCCCGAGTTGTGCAAAGCCGTCGAGTCGCGATATGAAACAGTGGGCACGGCCGTCATTATCATGGCCATGACTACGCTCGCCAGCAGTGTTGAGTCGTTCAGTTGTCTGAGAGGGGCCCCTATATCCCTCTAC
>AGE98253
ATGGAGAAAGTTCACGTTGACATCGAGGAAGACAGCCCATTCCTCAGAGCTTTGCAGCGGAGCTTCCCGCAGTTTGAGGTAGAAGCCAAGCAGGTCACTGATAATGACCATGCTAATGCCAGAGCGTTTTCGCATCTGGCTTCAAAACTGATCGAAACGGAGGTGGACCCATCCGACACGATCCTTGACATTGGAAGTGCGCCCGCCCGCAGAATGTATTCTAAGCACAAGTATCATTGTATCTGTCCGATGAGATGTGCGGAAGATCCGGACAGATTGTATAAGTATGCAACTAAGCTGAAGAAAAACTGTAAGGAAATAACTGATAAGGAATTGGACAAGAAAATGAAGGAGCTCGCCGCCGTCATGAGCGACCCTGACCTGGAAACTGAGACTATGTGCCTCCACGACGACGAGTCGTGTCGCTACGAAGGGCAAGTCGCTGTTTACCAGGATGTATACGCGGTTGACGGACCGACAAGTCTCTATCACCAAGCCAATAAGGGAGTTAGAGTCGCCTACTGGATAGGCTTTGACACCACCCCTTTTATGTTTAAGAACTTGGCTGGAGCATATCCATCATACTCTACCAACTGGGCCGACGAAACCGTGTTAACGGCTCGTAACATAGGCCTATGCAGCTCTGACGTTATGGAGCGGTCATGTAGAGGGATGTCCATTCTTAGAAAGAAGTATTTGAAACCATCCAACAATGTTCTATTCTCTGTTGGCTCGACCATCTACCACGAGAAGAGGGACTTACTGAGGAGCTGGCACCTGCCGTCTGTATTTCACTTACGTGGCAAGCAAAATTACACATGTCGGTGTGAGACTATAGTTAGTTGCGACGGGTACGTCGTTAAAAGAATAGCTATCAGTCCAGGCCTGTATGGGAAGCCTTCAGGCTATGCTGCTACGATGCACCGCGAGGGATTCTTGTGCTGCAAAGTGACAGACACATTGAACGGGGAGAGGGTCTCTTTTCCCGTGTGCACGTATGTGCCAGCTACATTGTGTGACCAAATGACTGGCATACTGGCAACAGATGTCAGTGCGGACGACGCGCAAAAACTGCTGGTTGGGCTCAACCAGCGTATAGTCGTCAACGGTCGCACCCAGAGAAACACCAATACCATGAAAAATTACCTTTTGCCCGTAGTGGCCCAGGCATTTGCTAGGTGGGCAAAGGAATATAAGGAAGATCAAGAAGATGAAAGGCCACTAGGACTACGAGATAGACAGTTAGTCATGGGGTGTTGTTGGGCTTTTAGAAGGCACAAGATAACATCTATTTATAAGCGCCCGGATACCCAAACCATCATCAAAGTGAACAGCGATTTCCACTCATTCGTGCTGCCCAGGATAGGCAGTAACACATTGGAGATCGGGCTGAGAACAAGAATCAGGAAAATGTTAGAGGAGCACAAGGAGCCGTCACCTCTCATTACCGCCGAGGACGTACAAGAAGCTAAGTGCGCAGCCGATGAGGCTAAGGAGGTGCGTGAAGCCGAGGAGTTGCGCGCAGCTCTACCACCTTTGGCAGCTGATGTTGAGGAGCCCACTCTGGAAGCCGATGTCGACTTGATGTTACAAGAGGCTGGGGCCGGCTCAGTGGAGACACCTCGTGGCTTGATAAAGGTTACCAGCTACGCTGGCGAGGACAAGATCGGCTCTTACGCTGTGCTTTCTCCGCAGGCTGTACTCAAGAGTGAAAAATTATCTTGCATCCACCCTCTCGCTGAACAAGTCATAGTGATAACACACTCTGGCCGAAAAGGGCGTTATGCCGTGGAACCATACCATGGTAAAGTAGTGGTGCCAGAGGGACATGCAATACCCGTCCAGGACTTTCAAGCTCTGAGTGAAAGTGCCACCATTGTGTACAACGAACGTGAGTTCGTAAACAGGTACCTGCACCATATTGCCACACATGGAGGAGCGCTGAACACTGATGAAGAATATTACAAAACTGTCAAGCCCAGCGAGCACGACGGCGAATACCTGTACGACATCGACAGGAAACAGTGCGTCAAGAAAGAACTAGTCACTGGGCTAGGGCTCACAGGCGAGCTGGTGGATCCTCCCTTCCATGAATTCGCCTACGAGAGTCTGAGAACACGACCAGCCGCTCCTTACCAAGTACCAACCATAGGGGTGTATGGCGTGCCAGGATCAGGCAAGTCTGGCATCATTAAAAGCGCAGTCACCAAAAAAGATCTAGTGGTGAGCGCCAAGAAAGAAAACTGTGCAGAAATTATAAGGGACGTCAAGAAAATGAAAGGGCTGGACGTCAATGCCAGAACTGTGGACTCAGTGCTCTTGAATGGATGCAAACACCCCGTAGAGACCCTGTATATTGACGAAGCTTTTGCTTGTCATGCAGGTACTCTCAGAGCGCTCATAGCCATTATAAGACCTAAAAAGGCAGTGCTCTGCGGGGATCCCAAACAGTGCGGTTTTTTTAACATGATGTGCCTGAAAGTGCATTTTAACCACGAGATTTGCACACAAGTCTTCCACAAAAGCATCTCTCGCCGTTGCACTAAATCTGTGACTTCGGTCGTCTCAACCTTGTTTTACGACAAAAAAATGAGAACGACGAATCCGAAAGAGACTAAGATTGTGATTGACACTACCGGCAGTACCAAACCTAAGCAGGACGATCTCATTCTCACTTGTTTCAGAGGGTGGGTGAAGCAGTTGCAAATAGATTACAAAGGCAACGAAATAATGACGGCAGCTGCCTCTCAAGGGCTGACCCGTAAAGGTGTGTATGCCGTTCGGTACAAGGTGAATGAAAATCCTCTGTACGCACCCACCTCAGAACATGTGAACGTCCTACTGACCCGCACGGAGGACCGCATCGTGTGGAAAACACTAGCCGGCGACCCATGGATAAAAACACTGACTGCCAAGTACCCTGGGAATTTCACTGCCACGATAGAGGAGTGGCAAGCAGAGCATGATGCCATCATGAGGCACATCTTGGAGAGACCGGACCCTACCGACGTCTTCCAGAATAAGGCAAACGTGTGTTGGGCCAAGGCTTTAGTGCCGGTGCTGAAGACCGCTGGCATAGACATGACCACTGAACAATGGAACACTGTGGATTATTTTGAAACGGACAAAGCTCACTCAGCAGAGATAGTATTGAACCAACTATGCGTGAGGTTCTTTGGACTCGATCTGGACTCCGGTCTATTTTCTGCACCCACTGTTCCGTTATCCATTAGGAATAATCACTGGGATAACTCCCCGTCGCCTAACATGTACGGGCTGAATAAAGAAGTGGTCCGTCAGCTCTCTCGCAGGTACCCACAACTGCCTCGGGCAGTTGCCACTGGAAGAGTCTATGACATGAACACTGGTACACTGCGCAATTATGATCCGCGCATAAACCTAGTACCTGTAAACAGAAGACTGCCTCATGCTTTAGTCCTCCACCATAATGAACACCCACAGAGTGACTTTTCTTCATTCGTCAGCAAATTGAAGGGCAGAACTGTCCTGGTGGTCGGGGAAAAGTTGTCCGTCCCAGGCAAAATGGTTGACTGGTTGTCAGACCGGCCTGAGGCTACCTTCAGAGCTCGGCTGGATTTAGGCATCCCAGGTGATGTGCCCAAATATGACATAATATTTGTTAATGTGAGGACCCCATATAAATACCATCACTATCAGCAGTGTGAAGACCATGCCATTAAGCTTAGCATGTTGACCAAGAAAGCTTGTCTGCATCTGAATCCCGGCGGAACCTGTGTCAGCATAGGTTATGGTTACGCTGACAGGGCCAGCGAAAGCATCATTGGTGCTATAGCGCGGCAGTTCAAGTTTTCCCGGGTATGCAAACCGAAATCCTCACTTGAAGAGACGGAAGTTCTGTTTGTATTCATTGGGTACGATCGCAAGGCCCGTACGCACAATCCTTACAAGCTTTCATCAACCTTGACCAACATTTATACAGGTTCCAGACTCCACGAAGCCGGATGTGCACCCTCATATCATGTGGTGCGAGGGGATATTGCCACGGCCACCGAAGGAGTGATTATAAATGCTGCTAACAGCAAAGGACAACCTGGCGGAGGGGTGTGCGGAGCGCTGTATAAGAAGTTCCCGGAAAGCTTCGATTTACAGCCGATCGAAGTAGGAAAAGCGCGACTGGTCAAAGGTGCAGCTAAACATATCATTCATGCCGTAGGACCAAACTTCAACAAAGTTTCGGAGGTTGAAGGTGACAAACAGTTGGCAGAGGCTTATGAGTCCATCGCTAAGATTGTCAACGATAACAATTACAAGTCAGTAGCGATTCCACTGTTGTCCACCGGCATCTTTTCCGGGAACAAAGATCGACTAACCCAATCATTGAACCATTTGCTGACAGCTTTAGACACCACTGATGCAGATGTAGCCATATACTGCAGGGACAAGAAATGGGAAATGACTCTCAAGGAAGCAGTGGCTAGGAGAGAAGCAGTGGAGGAGATATGCATATCCGACGACTCTTCAGTGACAGAACCTGATGCAGAGCTGGTGAGGGTGCATCCGAAGAGTTCTTTGGCTGGAAGGAAGGGCTACAGCACAAGCGATGGCAAAACTTTCTCATATTTGGAAGGGACCAAGTTTCACCAGGCGGCCAAGGATATAGCAGAAATTAATGCCATGTGGCCCGTTGCAACGGAGGCCAATGAGCAGGTATGCATGTATATCCTCGGAGAAAGCATGAGCAGTATTAGGTCGAAATGCCCCGTCGAAGAGTCGGAAGCCTCCACACCACCTAGCACGCTGCCTTGCTTGTGCATCCATGCCATGACTCCAGAAAGAGTACAGCGCCTAAAAGCCTCACGTCCAGAACAAATTACTGTGTGCTCATCCTTTCCATTGCCGAAGTATAGAATCACTGGTGTGCAGAAGATCCAATGCTCCCAGCCTATATTGTTCTCACCGAAAGTGCCTGCGTATATTCATCCAAGGAAGTATCTCGTGGAAACA---------------------------CCACCGGTAGACGAGACTCCGGAGCCATCGGCAGAGAACCAATCC---------------------ACAGAGGGGACACCTGAACAACCACCACTTATAACCGAGGATGAGACCAGGACTAGAACGCCTGAGCCGATCATCATCGAAGAGGAAGAAGAGGATAGCATAAGTTTGCTGTCAGATGGCCCG---------------ACCCACCAGGTGCTGCAAGTCGAGGCAGACATTCACGGG------CCGCCCTCTGTATCTAGCTCATCCTGGTCC---------------ATTCCTCATGCATCCGACTTTGATGTGGACAGTTTATCCATACTTGACACC------------------------------------------------------------------------------------------------------------------------------------------CTGGAGGGAGCTAGCGTGACCAGCGGGGCAACGTCAGCCGAGACTAAC------------------TCTTACTTCGCAAAGAGTATGGAGTTTCTGGCG---CGACCGGTGCCTGCGCCTCGAACAGTATTCAGGAACCCTCCACATCCCGCTCCGCGCACAAGAACA---------------------------CCGTCACTTGCACCCAGCAGGGCCTGCTCGAGAACCAGCCTAGTTTCCACCCCGCCAGGCGTGAATAGGGTGATCACTAGAGAGGAGCTCGAGGCGCTTACCCCGTCACGCACTCCTAGCAGGTCG---------GTCTCGAGAACCAGCCTGGTCTCCAACCCGCCAGGCGTAAATAGGGTGATTACAAGAGAGGAGTTTGAGGCGTTCGTAGCACAACAACAATGACGGTTTGATGCGGGTGCATACATCTTTTCCTCCGACACCGGTCAAGGGCATTTACAACAAAAATCAGTAAGGCAAACGGTGCTATCCGAAGTGGTGTTGGAGAGGACCGAATTGGAGATTTCGTATGCCCCGCGCCTCGACCAAGAAAAAGAAGAATTACTACGCAAGAAATTACAGTTAAATCCCACACCTGCTAACAGAAGCAGATACCAGTCCAGGAAGGTGGAGAACATGAAAGCCATAACAGCTAGACGTATTCTGCAAGGCCTAGGGCATTATTTGAAGGCAGAAGGAAAAGTGGAGTGCTACCGAACCCTGCATCCTGTTCCTTTGTATTCATCTAGTGTGAACCGTGCCTTTTCAAGCCCCAAGGTCGCAGTGGAAGCCTGTAACGCCATGTTGAAAGAGAACTTTCCGACTGTGGCTTCTTACTGTATTATTCCAGAGTACGATGCCTATTTGGACATGGTTGACGGAGCTTCATGCTGCTTAGACACTGCCAGTTTTTGCCCTGCAAAGCTGCGCAGCTTTCCAAAGAAACACTCCTATTTGGAACCCACAATACGATCGGCAGTGCCTTCAGCGATCCAGAACACGCTCCAGAACGTCCTGGCAGCTGCCACAAAAAGAAATTGCAATGTCACGCAAATGAGAGAATTGCCCGTATTGGATTCGGCGGCCTTTAATGTGGAATGCTTCAAGAAATATGCGTGTAATAATGAATATTGGGAAACGTTTAAAGAAAACCCCATCAGGCTTACTGAAGAAAACGTGGTAAATTACATTACCAAATTAAAAGGACCAAAAGCTGCTGCTCTTTTTGCGAAGACACATAATTTGAATATGTTGCAGGACATACCAATGGACAGGTTTGTAATGGACTTAAAGAGAGACGTGAAAGTGACTCCAGGAACAAAACATACTGAAGAACGGCCCAAGGTACAGGTGATCCAGGCTGCCGATCCGCTAGCAACAGCGTATCTGTGCGGAATCCACCGAGAGCTGGTTAGGAGATTAAATGCGGTCCTGCTTCCGAACATTCATACACTGTTTGATATGTCGGCTGAAGACTTTGACGCTATTATAGCCGAGCACTTCCAGCCTGGGGATTGTGTTCTGGAAACTGACATCGCGTCGTTTGATAAAAGTGAGGACGACGCCATGGCTCTGACCGCGTTAATGATTCTGGAAGACTTAGGTGTGGACGCAGAGCTGTTGACGCTGATTGAGGCGGCTTTCGGCGAAATTTCATCAATACATTTGCCCACTAAAACTAAATTTAAATTCGGAGCCATGATGAAATCTGGAATGTTCCTCACACTGTTTGTGAACACAGTCATTAACATTGTGATCGCAAGCAGAGTGTTGAGAGAACGGCTAACCGGATCACCATGTGCAGCATTCATTGGAGATGACAATATCGTGAAAGGAGTCAAATCGGACAAATTAATGGCAGACAGGTGCGCCACCTGGTTGAATATGGAAGTCAAGATTATAGATGCTGTGGTGGGCGAGAAAGCGCCCTATTTCTGTGGAGGGTTTATTTTGTGTGACTCCGTGACCGGCACAGCGTGCCGTGTGGCAGACCCCCTAAAAAGGCTGTTTAAGCTTGGCAAACCTCTGGCAGCAGACGATGAACATGATGATGACAGGAGAAGGGCATTGCATGAAGAGTCAACACGCTGGAACCGAGTGGGTATTCTTTCAGAGCTGTGCAAGGCAGTAGAATCAAGGTATGAAACCGTAGGAACTTCCATCATAGTTATGGCCATGACTACTCTAGCTAGCAGTGTTAAATCATTCAGCTACCTGAGAGGGGCCCCTATAACTCTCTAC
>AGE98251
ATGGAGAAAGTTCACGTTGACATCGAGGAAGACAGCCCATTCCTCAGAGCTTTGCAACGGAGCTTCCCGCAGTTTGAGGTAGAAGCCAAGCAGGTCACTGATAATGACCATGCTAATGCCAGAGCGTTTTCGCATCTGGCTTCAAAACTGATCGAAACGGAGGTGGACCCATCCGACACGATCCTTGACATTGGAAGCGCGCCCGCCCGCAGAATGTATTCTAAGCATAAGTATCATTGCATCTGTCCGATGAGATGTGCGGAAGATCCGGACAGATTGTACAAGTATGCAACTAAGCTGAAGAAAAATTGCAAGGAAATAACTGACAAGGAACTGGACAAGAAAATGAAGGAGCTCGCCGCCGTCATGAGCGACCCTGACCTGGAAACTGAGACTATGTGCCTCCACGACGACGAGTCGTGTCGCTACGAAGGGCAAGTCGCTGTTTACCAGGATGTATACGCAGTTGACGGACCGACAAGTCTCTATCACCAAGCCAACAAGGGAGTTAGAGTCGCCTACTGGATAGGCTTTGACACCACCCCTTTTATGTTTAAGAACTTGGCTGGAGCATATCCATCATACTCTACCAACTGGGCCGACGAAACCGTGTTAACGGCTCGTAACATAGGCCTATGCAGCTCCGATGTTATGGAGCGGTCACGTAGAGGGATGTCCATTCTTAGGAAGAAGTATTTGAAACCATCCAATAATGTCCTATTCTCTGTTGGCTCGACCATCTACCACGAGAAGAGGGACTTACTGAGGAGCTGGCACCTGCCGTCTGTATTTCACTTACGTGGCAAGCAAAATTACACATGTCGGTGTGAGACTATAGTTAGTTGCGACGGGTACGTCGTTAAAAGAATAGCTATTAGTCCAGGCCTGTATGGGAAGCCTTCAGGCTATGCTGCTACGATGCACCGCGAGGGATTCTTGTGTTGCAAAGTGACAGACACATTGAACGGGGAGAGGGTCTCTTTTCCCGTGTGCACGTATGTGCCAGCTACATTGTGTGACCAAATGACTGGCATACTGGCAACAGATGTCAGTGCGGACGACGCGCAAAAACTGCTGGTTGGGCTCAACCAGCGCATAGTCGTCAACGGTCGCACCCAAAGAAACACCAATACCATGAAGAATTATCTTTTGCCCGTAGTGGCCCAGGCATTTGCTAGGTGGGCAAAGGAATATAAGGAAGATCAAGAAGATGAGAGGCCACTAGGACTACGAGATAGACAGTTAGTCATGGGGTGCTGCTGGGCTTTTAGAAGGCACAAGATAACATCTATTTATAAGCGCCCAGATACCCAAACCATCATCAAAGTGAACAGCGATTTCCACTCATTCGTGCTGCCCAGGATAGGCAGTAACACATTGGAGATCGGGCTGAGAACAAGAATCAGGAAAATGCTAGAAGAGCACAAGGAGCCGTCACCTCTCATTACTGCCGAGGACATACAAGAAGCTAAGTGCGCAGCCGATGAGGCTAAGGAGGTGCGTGAAGCCGAGGAGTTGCGCGCCGCACTACCACCTTTGGCAGCTGATGTTGAGGAGCCCACTCTGGAAGCCGATGTCGACTTGATGTTACAAGAGGCTGGGGCCGGCTCAGTGGAGACACCTCGTGGCTTGATAAAGGTTACTAGCTATGCCGGCGAGGACAAGATCGGCTCTTACGCAGTGCTTTCTCCACAGGCTGTACTCAAGAGTGAGAAACTATCTTGCATTCACCCTCTCGCTGAACAAGTCATAGTGATAACACACTCTGGCCGAAAAGGGCGTTATGCCGTGGAACCCTACCATGGAAAAGTAGTGGTGCCAGAGGGACATGCAATACCCGTCCAGGACTTTCAAGCTCTGAGTGAAAGTGCCACCATTGTGTACAACGAACGAGAGTTCGTAAACAGGTACCTGCACCATATTGCCACACATGGAGGAGCGCTGAACACAGATGAAGAATATTACAAAACTGTCAAGCCCAGCGAGCACGACGGCGAATACCTGTATGACATCGACAGGAAACAGTGCGTCAAGAAAGAACTAGTCACTGGGCTAGGGCTTACAGGCGAGCTGGTGGATCCTCCCTTCCATGAATTCGCCTACGAGAGTCTGAGAACACGACCGGCCGCTCCTTACCAAGTACCAACCATAGGGGTGTATGGCGTGCCGGGATCAGGCAAGTCTGGCATCATTAAAAGCGCAGTCACCAAAAAAGATCTGGTGGTGAGCGCCAAGAAAGAAAACTGCGCAGAAATAATAAGGGACGTCAAGAAAATGAAAGGGCTGGACGTCAATGCCAGAACTGTGGACTCAGTGCTCTTGAATGGATGCAAACACCCCGTAGAGACCCTGTATATTGACGAAGCTTTTGCTTGTCATGCAGGCACTCTCCGAGCGCTCATAGCCATCATAAGACCTAAAAAGGCAGTGCTCTGCGGGGATCCAAAACAGTGTGGCTTTTTCAATATGATGTGCCTGAAAGTGCATTTTAACCACGAGATTTGCACGCAGGTCTTCCACAAAAGCATCTCTCGTCGTTGCACTAAATCTGTGACTTCGGTCGTCTCAACCTTGTTTTACGACAAAAGAATGAGAACGACGAACCCGAAAGAGACTAAGATTGAGATTGACACTACTGGCAGTACCAAACCAAAGCAGGACGATCTCATTCTCACTTGTTTCAGAGGGTGGGTGAAGCAGTTGCAAATAGATTACAAAGGCAACGAAATAATGACGGCAGCTGCCTCTCAAGGGCTGACCCGTAAAGGCGTGTATGCCGTTCGGTACAAGGTGAATGAAAATCCCCTGTACGCACCCACCTCAGAACATGTGAACGTCCTACTGACCCGCACGGAGGACCGTATCGTGTGGAAAACACTAGCCGGCGATCCATGGATAAAAACACTGACGGCCAAGTATCCTGGGAATTTCACTGCCACGATAGAGGAATGGCAAGCAGAGCATGATGCCATCATGAGGCACATCTTGGAGAGACCGGACCCTACCGACGTTTTCCAAAATAAGGCGAACGTGTGTTGGGCCAAGGCTTTGGTGCCGGTACTGAAGACTGCAGGCATAGACATGACCACTGAACAATGGAACACTGTGGATTATTTCGAAACGGACAAAGCTCACTCAGCAGAGATAGTATTGAACCAACTATGCGTGAGGTTCTTTGGACTCGACCTGGACTCCGGTCTATTTTCTGCACCCACTGTTCCGTTGTCCATTAGGAATAATCACTGGGATAATTCCCCGTCGCCTAACATGTACGGGCTGAATAAAGAAGTGGTCCGTCAGCTCTCCCGCAGGTACCCACAACTGCCTCGAGCAGTTGCCACTGGAAGAGTCTATGACATGAACACTGGCACACTGCGCAATTATGATCCGCGCATAAATCTAGTACCTGTGAACAGAAGACTGCCTCATGCTTTAGTCCTCCACCATAATGAACACCCACAGAGTGACTTTTCTTCATTTGTCAGCAAACTGAAGGGCAGAACTGTCTTGGTGGTCGGGGAGAAGTTGTCCGTCCCAGGCAAAACGGTTGACTGGTTGTCAGACCAGCCTGAGGCTACCTTCAGAGCTCGGCTGGATTTAGGTATCCCAGGTGACGTGCCCAAATACGACATTATATTTATTAATGTGAGGACTCCATATAAATACCATCATTATCAGCAGTGTGAAGACCACGCCATTAAGCTTAGTATGTTGACCAAGAAAGCTTGTCTGCATCTGAATCCCGGCGGGACCTGCGTCAGCATAGGTTATGGTTACGCTGACAGGGCCAGCGAAAGCATCATTGGTGCTATAGCGCGGCAGTTCAAGTTCTCCCGGGTATGCAAACCGAAATCCTCACTTGAAGAGACAGAAGTTCTGTTTGTATTCATTGGGTACGATCGCAAGGCCCGTACGCACAATCCTTACAAGCTTTCATCTACCTTGACCAACATCTATACAGGTTCCAGACTCCACGAAGCCGGATGCGCACCCTCATATCATGTGGTGCGAGGGGATATTGCCACGGCCACCGAAGGAGTGATCATAAATGCTGCTAACAGCAAAGGACAACCTGGCGGAGGGGTGTGCGGAGCGCTGTATAAGAAATTCCCGGAAAGCTTCGATTTACAGCCGATCGAAGTGGGAAAAGCGCGACTGGTCAAAGGTGCAGCTAAACATATCATTCATGCCGTAGGGCCCAACTTCAACAAAGTTTCGGAAGTTGAAGGTGACAAACAGTTGGCAGAGGCTTATGAGTCCATCGCTAAAATTGTCAACGATAACAATTACAAGTCAGTAGCGATTCCACTGTTGTCCACCGGCATCTTCTCCGGGAACAAAGATCGACTAACCCAATCATTGAACCATTTGCTGACAGCTTTAGACACCACTGATGCAGATGTAGCCATATACTGCAGGGACAAGAAATGGGAAATGACTCTCAAGGAAGCAGTGGCTAGGAGAGAAGCAGTGGAGGAGATATGCATATCCGACGACTCTTCGGTGACAGAACCGGATGCAGAGCTGGTGAGGGTACATCCGAAGAGTTCTTTGGCTGGAAGGAAGGGCTACAGCACAAGTGATGGCAAGACTTTCTCATATTTGGAAGGGACCAAATTTCACCAGGCGGCCAAGGATATAGCAGAAATTAATGCCATGTGGCCTGTTGCAACGGAGGCCAATGAGCAAGTATGCATGTATATCCTAGGTGAAAGCATGAGCAGCATTAGGTCAAAATGCCCCGTCGAAGAGTCGGAAGCCTCCACACCACCTAGCACGCTGCCTTGCTTGTGCATCCATGCTATGACTCCAGAAAGAGTACAACGCCTAAAAGCCTCACGTCCAGAACAAATTACTGTGTGCTCATCCTTTCCTTTGCCGAAGTATAGAATCACTGGTGTGCAGAAGATCCAGTGCTCCCAGCCTATACTGTTCTCACCGAAGGTGTCTGCGTACATTCACCCACGGAAGTACCTCGTGGAAACA---------------------------CCACCGGTAGAAGAGACTCCGGAGCCGCCGGCAGAGAACCAATCC---------------------ACAGAGGGGACACCTGAACAACCAGCACTTGTAAACGTGGATGCAACCAGGACTAGAACGCCTGAACCGATCATCATTGAAGAGGAAGAAGAGGATAGTATAAGTTTGCTGTCAGACGGCCCG---------------ACCCACCAGGTGCTGCAAGTCGAGGCAGACATCCACGGG------CCGCCTTCTGTATCCAGCTCATCCTGGTCC---------------ATTCCTCATGCATCCGACTTTGATGTGGACAGTTTATCCATCCTTGACACC------------------------------------------------------------------------------------------------------------------------------------------CTGGAGGGAGCTAGCGTGACCAGCGAGGCAGCGTCAGCCGAGACTAAC------------------TCTTACTTCGCAAGGAGCAAGGAGTTTCTGGCG---CGACCGGTGCCTGCGCCTCGAACAGTATTCAGGAACCCTCCACATCCCGCTCCACGCACAAGAACA---------------------------CCGTCACTTGCACCCAGCAGGGCCAGCTCGAGAACTAGCCTAGTTTCCACCCCGCCAGGCGTGAATAGGGTGATTACTAGAGAGGAGCTCGAGGCGCTTACCCCGTCCCGCGCTCCTAGCAGGTCG---------GCCTCAAGAACTAGCCTGGTCTCTAACCCGCCAGGCGTAAATAGGGTGATTACAAGAGAGGAGTTTGAGGCGTTCGTAGCACAACAACAATGACGGTTTGACGCGGGTGCATACATCTTTTCCTCCGATACCGGTCAAGGGCATTTACAACAAAAATCAGTAAGGCAAACGGTGTTATCCGAAGTGGTGTTGGAGAGGACCGAATTGGAGATTTCGTATGCCCCGCGCCTCGACCAAGAAAAAGAAGAACTACTACGCAAGAAATTACAGCTGAATCCCACACCTGCTAACAGAAGCAGATACCAGTCCAGGAGGGTGGAGAACATGAAAGCCATAACAGCTAGACGTATTCTGCAAGGCCTAGGGCATTATTTGAAGGCAGAAGGAAAAGTGGAGTGCTATCGAACCCTGCATCCTGTTCCTTTGTATTCATCTAGTGTGAATCGTGCTTTTTCAAGCCCCAAGGTCGCAGTGGAAGCCTGCAACGCCATGCTGAAAGAAAACTTTCCGACTGTAGCTTCTTACTGTATTATTCCAGAATACGATGCCTATCTGGACATGGTTGACGGCGCTTCTTGTTGCTTAGACACTGCCAGTTTTTGCCCTGCGAAGCTGCGCAGCTTTCCAAAGAAACACTCTTATTTGGAACCCACAATACGGTCGGCAGTGCCATCAGCGATTCAGAACACGCTCCAGAACGTCCTGGCAGCTGCCACAAAAAGAAATTGCAACGTCACGCAAATGAGAGAATTGCCCGTATTGGATTCGGCTGCCTTTAATGTGGAATGCTTCAAGAAATATGCGTGCAATAATGAATACTGGGAAACGTTTAAAGAAAACCCCATCAGGCTTACTGAAGAAAATGTGGTAAATTACATTACTAAATTGAAAGGACCAAAAGCTGCTGCTCTTTTTGCGAAGACACATAATTTGAATATGTTACAGGACATACCAATGGACAGGTTTGTAATGGACTTAAAAAGGGACGTGAAAGTGACTCCGGGAACAAAACATACTGAAGAACGGCCCAAGGTACAGGTGATCCAGGCTGCCGATCCGCTAGCGACAGCGTATCTGTGCGGAATCCACCGGGAGTTGGTTAGGAGATTAAATGCTGTCCTGCTTCCGAACATCCATACACTGTTTGACATGTCGGCTGAAGACTTTGACGCTATTATTGCCGAGCATTTCCAGCCTGGGGACTGTGTTCTGGAAACTGACATTGCGTCGTTTGATAAAAGTGAGGACGACGCCATGGCTCTGACCGCGTTAATGATTCTGGAAGATCTAGGAGTGGACGCAGAGCTGTTGACGCTGATTGAGGCGGCTTTCGGCGAAATATCATCAATACATTTGCCCACCAAAACTAAATTTAAATTCGGAGCCATGATGAAATCCGGAATGTTCCTCACACTGTTTGTGAACACAGTCATCAACATCGTAATCGCAAGCAGAGTGTTAAGAGAGCGGCTAACCGGATCACCATGTGCAGCATTCATTGGAGATGACAATATCGTGAAAGGAGTCAAATCTGACAAATTAATGGCAGACAGGTGCGCCACTTGGTTGAACATGGAAGTCAAGATCATAGATGCCGTGGTGGGCGAGAAAGCGCCCTATTTCTGTGGAGGGTTTATTTTGTGTGACTCCGTGACCGGCACAGCGTGCCGTGTGGCAGACCCCCTAAAAAGGCTGTTTAAGCTTGGCAAACCTCTGGCAGCAGACGATGAACATGACGATGACAGGAGAAGGGCATTACACGAAGAGTCAACACGCTGGAATCGAGTGGGAATTCTTCCAGAGCTGTGTAAGGCAGTAGAATCAAGGTATGAAACCGTAGGAACTTCCATCATAGTTATGGCCATGACTACTCTAGCTAGCAGTGTTAAATCATTCAGCTACCTGAGAGGGGCCCCTATAACTCTCTAC
>AGE98317
ATGGAGAAAGTTCACGTTGACATCGAGGAAGACAGCCCATTCCTCAGAGCTTTGCAGCGGAGCTTCCCGCAGTTTGAGGTAGAAGCCAAGCAGGTCACTGATAATGACCATGCTAATGCCAGAGCGTTTTCGCATCTGGCTTCAAAACTGATCGAAACGGAGGTGGACCCATCCGACACGATCCTTGACATTGGAAGTGCGCCCGCCCGCAGAATGTATTCCAAGCACAAGTATCATTGTATCTGTCCGATGAGATGTGCGGAAGATCCGGACAGATTGTATAAGTATGCAACTAAGCTGAAGAAAAACTGTAAGGAAATAACTGATAAGGAATTGGACAAGAAAATGAAGGAGCTCGCCGCCGTCATGAGCGACCCTGACCTGGAAACTGAGACTATGTGCCTCCACGACGACGAGTCGTGCCGCTACGAAGGGCAAGTCGCTGTTTACCAGGATGTATACGCGGTTGACGGACCGACAAGTCTCTATCACCAAGCCAATAAGGGAGTTAGAGTCGCCTACTGGATAGGCTTTGACACCACCCCTTTTATGTTTAAGAACTTGGCTGGAGCATATCCATCATACTCTACCAACTGGGCCGACGAAACCGTGCTAACGGCTCGTAACATAGGCCTATGCAGCTCTGATGTTATGGAGCGGTCATGTAGAGGGATGTCCATTCTTAGAAAGAAGTATTTGAAACCATCCAACAATGTTCTATTCTCTGTTGGCTCGACCATCTACCACGAGAAGAGGGACTTATTGAGGAGCTGGCACCTGCCGTCTGTATTTCACTTACGTGGCAAGCAAAATTACACATGTCGGTGTGAGACTATAGTTAGTTGCGACGGGTACGTCGTTAAAAGAATAGCTATCAGTCCAGGCCTGTATGGGAAGCCTTCAGGCTATGCTGCTACGATGCACCGCGAGGGATTCTTGTGCTGCAAAGTGACAGACACATTGAACGGGGAGAGGGTCTCTTTTCCCGTGTGCACGTATGTGCCAGCTACATTGTGTGACCAAATGACTGGCATACTGGCAACAGATGTCAGTGCGGACGACGCGCAAAAACTGCTGGTTGGGCTCAACCAGCGTATAGTCGTCAACGGTCGCACCCAGAGAAACACCAATACCATGAAAAATTACCTTCTGCCCGTAGTGGCCCAGGCATTTGCTAGGTGGGCAAAGGAATATAAGGAAGATCAAGAAGATGAAAGGCCACTAGGACTACGAGATAGACAGTTAGTCATGGGGTGTTGTTGGGCTTTTAGAAGGCACAAGATAACATCTATTTATAAGCGCCCGGATACCCAAACCATCATCAAAGTGAACAGCGATTTCCACTCATTCGTGCTGCCCAGGATAGGCAGTAACACATTGGAGATCGGGCTGAGAACAAGAATCAGGAAAATGTTAGAGGAGCACAAGGAGCCGTCACCTCTCATTACCGCCGAGGACGTACAAGAAGCTAAGTGCGCAGCCGATGAGGCTAAGGAGGTGCGTGAAGCCGAGGAGTTGCGCGCAGCTCTACCACCTTTGGCAGCTGATGTTGAGGAGCCCACTCTGGAAGCCGATGTCGACTTGATGTTACAAGAGGCTGGGGCCGGCTCAGTGGAGACACCTCGTGGCTTGATAAAGGTTACCAGCTACGCTGGCGAGGACAAGATCGGCTCTTACGCTGTGCTTTCTCCGCAGGCTGTACTCAAGAGTGAAAAATTATCTTGCATCCACCCTCTCGCTGAACAAGTCATAGTGATAACACACTCTGGCCGAAAAGGGCGTTATGCCGTGGAACCATACCACGGTAAAGTAGTGGTGCCAGAGGGACATGCAATACCCGTCCAGGACTTTCAAGCTCTGAGTGAAAGTGCCACCATTGTGTACAACGAACGTGAGTTCGTAAACAGGTACTTGCACCATATTGCCACACATGGAGGAGCGCTGAACACTGATGAAGAATATTACAAAATTGTCAAGCCCAGCGAGCACGACGGCGAATACCTGTACGACATCGACAGGAAACAGTGCGTCAAGAAAGAACTAGCCACTGGGCTAGGGCTCACAGGCGAGCTGGTGGATCCTCCCTTCCATGAATTCGCCTACGAGAGTCTGAGAACACGACCAGCCGCTCCTTACCAAGTACCAACCATAGGGGTGTATGGCGTGCCAGGATCAGGCAAGTCTGGCATCATTAAAAGCGCAGTCACTAAAAAAGATCTAGTGGTGAGCGCCAAGAAAGAAAACTGTGCAGAAATTATAAGAGACGTCAAGAAAATGAAAGGGCTGGACGTCAATGCCAGAACTGTGGACTCAGTGCTCTTGAATGGATGCAAACACCCCGTAGAGACCCTGTATATTGACGAAGCTTTTGCTTGTCATGCAGGTACTCTCAGAGCGCTCATAGCCATTATAAGACCTAAAAAGGCAGTGCTCTGCGGGGATCCCAAACAGTGCGGTTTTTTTAACATGATGTGCCTGAAAGTGCATTTTAACCACGAGATTTGCACACAAGTCTTCCACAAAAGCATCTCTCGCCGTTGCACTAAATCTGTGACTTCGGTCGTCTCAACCTTGTTTTACGACAAAAAAATGAGAACGACGAATCCGAAAGAGACTAAGATTGTGATTGACACTACCGGCAGTACTAAACCTAAGCAGGACGATCTCATTCTCACTTGTTTCAGAGGGTGGGTGAAGCAGTTGCAAATAGATTACAAAGGCAACGAAATAATGACGGCAGCTGCCTCTCAAGGGCTGACCCGTAAAGGTGTGTATGCCGTTCGGTACAAGGTGAATGAAAATCCTCTGTACGCACCCACCTCAGAACATGTGAACGTCCTACTGACCCGCACGGAGGACCGCATCGTGTGGAAAACACTAGCCGGCGACCCATGGATAAAAACACTGACTGCCAAGTACCCTGGGAATTTCACTGCCACGATAGAGGAGTGGCAAGCAGAGCATGATGCCATCATGAGGCACATCTTGGAGAGACCGGACCCTACCGACGTCTTCCAGAATAAGGCAAACGTGTGTTGGGCAAAGGCTTTAGTGCCGGTGCTGAAGACCGCTGGCATAGACATGACCACTGAACAATGGAACACTGTGGATTATTTTGAAACGGACAAAGCTCACTCAGCAGAGATAGTATTGAACCAACTATGCGTGAGGTTCTTTGGACTCGATCTGGACTCCGGTCTATTTTCTGCACCCACTGTTCCGTTATCCATTAGGAATAATCACTGGGATAACTCCCCGTCACCTAACATGTACGGGCTGAATAAAGAAGTGGTCCGTCAGCTCTCTCGCAGGTACCCACAACTGCCTCGGGCAGTTGCCACTGGAAGAGTCTATGACATGAACACTGGTACACTGCGCAATTATGATCCGCGCATAAACCTAGTACCTGTAAACAGAAGACTGCCTCATGCTTTAGTCCTCCACCATAATGAACACCCACAGAGTGACTTTTCTTCATTCGTTAGCAAATTGAAGGGCAGAACTGTCCTGGTGGTCGGGGAAAAGTTGTCCGTCCCAGGCAAAATGGTTGACTGGTTGTCAGACCGGCCTGAGGCTACCTTCAGAGCTCGGCTGGATTTAGGCATCCCAGGTGATGTGCCCAAATATGACATAATATTTGTTAATGTGAGGACCCCATATAAATACCATCACTATCAGCAGTGTGAAGACCATGCCATTAAGCTTAGCATGTTGACCAAGAAAGCTTGTCTGCATCTGAATCCCGGCGGAACCTGTGTCAGCATAGGTTATGGTTACGCTGACAGGGCCAGCGAAAGCATCATTGGTGCTATAGCGCGGCAGTTCAAGTTTTCCCGGGTATGCAAACCGAAATCCTCACTTGAAGAGACGGAAGTTCTGTTTGTATTCATTGGGTACGATCGCAAGGCCCGTACGCACAATCCTTACAAGCTTTCATCAACCTTGACCAGCATTTATACAGGTTCCAGACTCCACGAAGCCGGATGTGCACCCTCATATCATGTGGTGCGAGGGGATATTGCCATGGCCACCGAAGGAGTGATTATAAATGCTGCTAACAGCAAAGGACAACCTGGCGGAGGGGTGTGCGGAGCGCTGTATAAGAAATTCCCGGAAAGCTTCGATTTACAGCCGATCGAAGTAGGAAAAGCGCGACTGGTCAAAGGTGCAGCTAAACATATCATTCATGCCGTAGGACCAAACTTCAACAAAGTTTCGGAGGTTGAAGGTGACAAACAGTTGGCAGAGGCTTATGAGTCCATCGCTAAGATTGTCAACGATAACAATTACAAGTCAGTAGCGATTCCACTGTTGTCCACCGGCATCTTCTCCGGGAACAAAGATCGACTAACCCAATCATTGAACCATTTGCTGACAGCTTTAGACACCACTGATGCAGATGTAGCCATATACTGCAGGGACAAGAAATGGGAAATGACTCTCAAGGAAGCAGTGGCTAGGAGAGAAGCAGTGGAGGAGATATGCATATCCGACGACTCTTCAGTGACAGAACCTGATGCAGAGCTGGTGAGGGTGCATCCGAAGAGTTCTTTGGCTGGAAGGAAGGGCTACAGCACAAGCGATGGCAAAACTTTCTCATATTTGGAAGGGACCAAGTTTCACCAGGCGGCCAAAGATATAGCAGAAATTAATGCCATGTGGCCCGTTGCAACGGAGGCCAATGAGCAGGTATGCATGTATATCCTCGGAGAAAGCATGAGCAGTATTAGGTCGAAATGCCCCGTCGAAGAGTCGGAAGCCTCCACACCACCTAGCACGCTGCCTTGCTTGTGCACCCATGCCATGACTCCAGAAAGAGTACAGCGCCTAAAAGCCTCACGTCCAGAACAAATTACTGTGTGCTCATCCTTTCCATTGCCGAAGTATAGAATCACTGGTGTGCAGAAAATCCAATGCTCCCAGCCTATATTGTTCTCACCGAAAGTGCCTGCGTATATTCATCCAAGGAAGTATCTCGTGGAAATA---------------------------CCACCGGTAGACGAGACTCCGGAGCTATCGGCAGAGAACCAATCC---------------------ACAGAGGGGACACCTGAACAACCACCACTTATAACCGAGGATGAGACCTGGACTAGAACGCCTGAGCCGATCATCATCGAAGAGGAAGAAGAGGATAGCATAAGTTTGCTGTCAGATGGCCCG---------------ACCCACCAGGTGCTGCAAGTCGAGGCAGACATTCACGGG------CCGCCCTCTGTATTTAGCTCATCCTGGTCC---------------ATTCCTCATGCATCCGACTTTGATGTGGACAGTTTATCCATACTTGACACC------------------------------------------------------------------------------------------------------------------------------------------CTGGAGGGAGCTAGCGTGACCAGCGGGGCAACGTCAGCCGAGACTAAC------------------TCTTACTTCGCAAAGAGTATGGAGTTTCTGGCG---CGACCGGTGCCTGCGCCTCGAACAGTATTCAGGAACCCTCCACATCCCGCTCCACGCACAAGAACA---------------------------CCGTCACTTGCACCCAGCAGGGCCTGCTCGAGAACCAGCCTAGCTTCCACCCCGCCAGGCGCGAATAGGGTGATCACTAGAGAGGAGCTCGAGGCGCTTACCCAGTCACGCACTCCTAGCAGGTCG---------GTCTCGAGAACCAGCCTGGTCTCCAACCCGCCAGGCGTAAATAGGGTGATTACAAGAGAGGAGTTCGAGGCGTTCGTAGCACAACAACAATGACGGTTTGAGGCGGGTGCATACATCTTTTCCTCCGACACCGGTCAAGGGCAATTACAACAAAAATCAGTAAGGCAAACGGTGCTATCCGAAGTGGTGTTGGAGAGGACCGAATTGGAGATTTCGTATGCCCCGCGCCTCGACCAAGAAAAAGAAGCATTACTACGCAAGAAATTACAGTTAAATCCCACACCTGCTAACAGAAGCAGATACCAGTCCAGGAAGGTGGAGAACATGAAAGCCATAACAGCTAGACGTATTCTGCAAGGCCTAGGGCATTATTTGAAGGCAGAAGGAAAAGTGGAGTGCTACCGAACCCTGCATCCTGTTCCTTTGTATTCATCTAGTGTGAACCGTGCCTTTTCAAGCCCCAAGGTCGCAGTGGAAGCCTGTAACGCCATGTTGAAAGAGAACTTTCCGACTGTGGCTTCTTACTGTATTATTCCAGAGTACGATGCCTATTTGGACATGGTTGACGGAGCTTCATGCTGCTTAGACACTGCCAGTTTTTGCCCTGCAAAGCTGCGCAGCTTTCCAAAGAAACACTCCTATTTGGAACCCACAATACGATCGGCAGTGCCTTCAGCGATCCAGAACACGCTCCAGAACGTCCTGGCAGCTGCCACAAAAAGAAATTGCAATGTCACGCAAATGAGAGAATTGCCCGTATTGGATTCGGCGGCCTTTAATGTGGAATGCTTCAAGAAATATGCGTGTAATAATGAATATTGGGAAACGTTTAAAGAAAACCCCATCAGGCTTACTGAAGAAAACGTGGTAAATTACATTACCAAATTAAAAGGACCAAAAGCTGCTGCTCTTTTTGCGAAGACTCATAATTTGAATATGTTGCAGGACATACCAATGGACAGGTTTGTAATGGACTTAAAGAGAGACGTGAAAGTGACTCCAGGAACAAAACATACTGAAGAACGGCCCAAGGTACAGGTGATCCAGGCTGCCGATCCGCTAGCAACAGCGTATCTGTGCGGAATCCACCGAGAGCTGGTTAGGAGATTAAATGCGGTCCTGCTTCCGAACATTCATACATTGTTTGATATGTCGGCTGAAGACTTTGACGCTATTATAGCCGAGCACTTCCAGCCTGGGGATTGTGTTCTGGAAACTGACATCGCGTCGTTTGATAAAAGCGAGGACGACGCCATGGCTCTGACCGCGTTAATGATTCTGGAAGACTTAGGTGTGGACGCAGAGCTGTTGACGCTGATTGAGGCGGCTTTCGGCGAAATTTCATCAATACATTTGCCCACTAAAACTAAATTTAAATTCGGGGCCATGATGAAATCTGGAATGTTCCTCACACTGTTTGTGAACACAGTCATTAACATTGTGATCGCAAGCAGAGTGTTGAGAGAACGGCTAACCGGATCACCATGTGCAGCATTCATTGGAGATGACAATATCGTGAAAGGAGTCAAATCGGACAAATTAATGGCAGACAGGTGCGCCACCTGGTTGAATATGGAAGTCAAGATTATAGATGCTGTGGTGGGCGAGAAAGCGCCCTATTTCTGTGGAGGGTTTATTTTGTGTGACTCCGTGACCGGCACCGCGTGCCGTGTGGCAGACCCCCTAAAAAGGCTGTTTAAGCTTGGCAAACCTCTGGCAGCAGACGATGAACATGATGATGACAGGAGAAGGGCATTACATGAAGAGTCAACACGCTGGAACCGAGTGGGTATTCTTTCAGAGCTGTGCAAGGCAGTAGAATCAAGGTATGAAACCGTAGGAACTTCCATCATAGTTATGGCCATGACTACTCTAGCTAGCAGTGTCAAATCATTCAGCTACCTGAGAGGGGCCCCTATAACTCTCTAC
>AGE98315
ATGGAGAAAGTTCACGTTGACATCGAGGAAGACAGCCCATTCCTCAGAGCTTTGCAGCGGAGCTTCCCGCAGTTTGAGGTAGAAGCCAAGCAGGTCACTGATAATGACCATGCTAATGCCAGAGCGTTTTCGCATCTGGCTTCAAAACTGATCGAAACGGAGGTGGACCCATCCGACACGATCCTTGACATTGGAAGTGCGCCCGCCCGCAGAATGTATTCTAAGCACAAGTATCATTGTATCTGTCCGATGAGATGTGCGGAAGATCCGGACAGATTGTATAAGTATGCAACTAAGCTGAAGAAAAACTGTAAGGAAATAACTGATAAGGAATTGGACAAGAAAATGAAGGAGCTCGCCGCCGTCATGAGCGACCCTGACCTGGAAACTGAGACTATGTGCCTCCACGACGACGAGTCGTGTCGCTACGAAGGGCAAGTCGCTGTTTACCAGGATGTATACGCGGTTGACGGACCGACAAGTCTCTATCACCAAGCCAATAAGGGAGTTAGAGTCGCCTACTGGATAGGCTTTGACACCACCCCTTTTATGTTTAAGAACTTGGCTGGAGCATATCCATCATACTCTACCAACTGGGCCGACGAAACCGTGTTAACGGCTCGTAACATAGGCCTATGCAGCTCTGACGTTATGGAGCGGTCACGTAGAGGGATGTCCATTCTTAGAAAGAAGTATTTGAAACCATCCAACAATGTTCTATTCTCTGTTGGCTCGACCATCTACCACGAGAAGAGGGACTTACTGAGGAGCTGGCACCTGCCGTCTGTATTTCACTTACGTGGCAAGCAAAATTACACATGTCGGTGTGAGACTATAGTTAGTTGCGACGGGTACGTCGTTAAAAGAATAGCTATCAGTCCAGGCCTGTATGGGAAGCCTTCAGGCTATGCTGCTACGATGCACCGCGAGGGATTCTTGTGCTGCAAAGTGACAGACACATTGAACGGGGAGAGGGTCTCTTTTCCCGTGTGCACGTATGTGCCAGCTACATTGTGTGACCAAATGACTGGCATACTGGCAACAGATGTCAGTGCGGACGACGCGCAAAAACTGCTGGTTGGGCTCAACCAGCGTATAGTCGTCAACGGTCGCACCCAGAGAAACACCAATACCATGAAAAATTACCTTTTGCCCGTAGTGGCCCAGGCATTTGCTAGGTGGGCAAAGGAATATAAGGAAGATCAAGAAGATGAAAGGCCACTAGGACTACGAGATAGACAGTTAGTCATGGGGTGTTGTTGGGCTTTTAGAAGGCACAAGATAACATCTATTTATAAGCGCCCGGATACCCAAACCATCATCAAAGTGAACAGCGATTTCCACTCATTCGTGCTGCCCAGGATAGGCAGTAACACATTGGAGATCGGGCTGAGAACAAGAATCAGGAAAATGTTAGAGGAGCACAAGGAGCCGTCACCTCTCATTACCGCCGAGGACGTACAAGAAGCTAAGTGCGCAGCCGATGAGGCTAAGGAGGTGCGTGAAGCCGAGGAGTTGCGCGCAGCTCTACCACCTTTGGCAGCTGATGTTGAGGAGCCCACTCTGGAAGCCGATGTCGACTTGATGTTACAAGAGGCTGGGGCCGGCTCAGTGGAGACACCTCGTGGCTTGATAAAGGTTACCAGCTACGCTGGCGAGGACAAGATCGGCTCTTACGCTGTGCTTTCTCCGCAGGCTGTACTCAAGAGTGAAAAATTATCTTGCATCCACCCTCTCGCTGAACAAGTCATAGTGATAACACACTCTGGCCGAAAAGGGCGTTATGCCGTGGAACCATACCATGGTAAAGTAGTGGTGCCAGAGGGACATGCAATACCCGTCCAGGACTTTCAAGCTCTGAGTGAAAGTGCCACCATTGTGTACAACGAACGTGAGTTCGTAAACAGGTACCTGCACCATATTGCCACACATGGAGGAGCGCTGAACACTGATGAAGAATATTACAAAACTGTCAAGCCCAGCGAGCACGACGGCGAATACCTGTACGACATCGACAGGAAACAGTGCGTCAAGAAAGAACTAGTCACTGGGCTAGGGCTCACAGGCGAGCTGGTGGATCCTCCCTTCCATGAATTCGCCTACGAGAGTCTGAGAACACGACCAGCCGCTCCTTACCAAGTACCAACCATAGGGGTGTATGGCGTGCCAGGATCAGGCAAGTCTGGCATCATTAAAAGCGCAGTCACCAAAAAAGATCTAGTGGTGAGCGCCAAGAAAGAAAACTGTGCAGAAATTATAAGGGACGTCAAGAAAATGAAAGGGCTGGACGTCAATGCCAGAACTGTGGACTCAGTGCTCTTGAATGGATGCAAACACCCCGTAGAGACCCTGTATATTGACGAAGCTTTTGCTTGTCATGCAGGTACTCTCAGAGCGCTCATAGCCATTATAAGACCTAAAAAGGCAGTGCTCTGCGGGGATCCCAAACAGTGCGGTTTTTTTAACATGATGTGCCTGAAAGTGCATTTTAACCACGAGATTTGCACACAAGTCTTCCACAAAAGCATCTCTCGCCGTTGCACTAAATCTGTGACTTCGGTCGTCTCAACCTTGTTTTACGACAAAAAAATGAGAACGACGAATCCGAAAGAGACTAAGATTGTGATTGACACTACCGGCAGTACCAAACCTAAGCAGGACGATCTCATTCTCACTTGTTTCAGAGGGTGGGTGAAGCAGTTGCAAATAGATTACAAAGGCAACGAAATAATGACGGCAGCTGCCTCTCAAGGGCTGACCCGTAAAGGTGTGTATGCCGTTCGGTACAAGGTGAATGAAAATCCTCTGTACGCACCCACCTCAGAACATGTGAACGTCCTACTGACCCGCACGGAGGACCGCATCGTGTGGAAAACACTAGCCGGCGACCCATGGATAAAAACACTGACTGCCAAGTACCCTGGGAATTTCACTGCCACGATAGAGGAGTGGCAAGCAGAGCATGATGCCATCATGAGGCACATCTTGGAGAGACCGGACCCTACCGACGTCTTCCAGAATAAGGCAAACGTGTGTTGGGCCAAGGCTTTAGTGCCGGTGCTGAAGACCGCTGGCATAGACATGACCACTGAACAATGGAACACTGTGGATTATTTTGAAACGGACAAAGCTCACTCAGCAGAGATAGTATTGAACCAACTATGCGTGAGGTTCTTTGGACTCGATCTGGACTCCGGTCTATTTTCTGCACCCACTGTTCCGTTATCCATTAGGAATAATCACTGGGATAACTCCCCGTCGCCTAACATGTACGGGCTGAATAAAGAAGTGGTCCGTCAGCTCTCTCGCAGGTACCCACAACTGCCTCGGGCAGTTGCCACTGGAAGAGTCTATGACATGAACACTGGTACACTGCGCAATTATGATCCGCGCATAAACCTAGTACCTGTAAACAGAAGACTGCCTCATGCTTTAGTCCTCCACCATAATGAACACCCACAGAGTGACTTTTCTTCATTCGTCAGCAAATTGAAGGGCAGAACTGTCCTGGTGGTCGGGGAAAAGTTGTCCGTCCCAGGCAAAATGGTTGACTGGTTGTCAGACCGGCCTGAGGCTACCTTCAGAGCTCGGCTGGATTTAGGCATCCCAGGTGATGTGCCCAAATATGACATAATATTTGTTAATGTGAGGACCCCATATAAATACCATCACTATCAGCAGTGTGAAGACCATGCCATTAAGCTTAGCATGTTGACCAAGAAAGCTTGTCTGCATCTGAATCCCGGCGGAACCTGTGTCAGCATAGGTTATGGTTACGCTGACAGGGCCAGCGAAAGCATCATTGGTGCTATAGCGCGGCAGTTCAAGTTTTCCCGGGTATGCAAACCGAAATCCTCACTTGAAGAGACGGAAGTTCTGTTTGTATTCATTGGGTACGATCGCAAGGCCCGTACGCACAATCCTTACAAGCTTTCATCAACCTTGACCAACATTTATACAGGTTCCAGACTCCACGAAGCCGGATGTGCACCCTCATATCATGTGGTGCGAGGGGATATTGCCACGGCCACCGAAGGAGTGATTATAAATGCTGCTAACAGCAAAGGACAACCTGGCGGAGGGGTGTGCGGAGCGCTGTATAAGAAATTCCCGGAAAGCTTCGATTTACAGCCGATCGAAGTAGGAAAAGCGCGACTGGTCAAAGGTGCAGCTAAACATATCATTCATGCCGTAGGACCAAACTTCAACAAAGTTTCGGAGGTTGAAGGTGACAAACAGTTGGCAGAGGCTTATGAGTCCATCGCTAAGATTGTCAACGATAACAATTACAAGTCAGTAGCGATTCCACTGTTGTCCACCGGCATCTTTTCCGGGAACAAAGATCGACTAACCCAATCATTGAACCATTTGCTGACAGCTTTAGACACCACTGATGCAGATGTAGCCATATACTGCAGGGACAAGAAATGGGAAATGACTCTCAAGGAAGCAGTGGCTAGGAGAGAAGCAGTGGAGGAGATATGCATATCCGACGACTCTTCAGTGACAGAACCTGATGCAGAGCTGGTGAGGGTGCATCCGAAGAGTTCTTTGGCTGGAAGGAAGGGCTACAGCACAAGCGATGGCAAAACTTTCTCATATTTGGAAGGGACCAAGTTTCACCAGGCGGCCAAGGATATAGCAGAAATTAATGCCATGTGGCCCGTTGCAACGGAGGCCAATGAGCAGGTATGCATGTATATCCTCGGAGAAAGCATGAGCAGTATTAGGTCGAAATGCCCCGTCGAAGAGTCGGAAGCCTCCACACCACCTAGCACGCTGCCTTGCTTGTGCATCCATGCCATGACTCCAGAAAGAGTACAGCGCCTAAAAGCCTCACGTCCAGAACAAATTACTGTGTGCTCATCCTTTCCATTGCCGAAGTATAGAATCACTGGTGTGCAGAAGATCCAATGCTCCCAGCCTATATTGTTCTCACCGAAAGTGCCTGCGTATATTCATCCAAGGAAGTATCTCGTGGAAACA---------------------------CCACCGGTAGACGAGACTCCGGAGCCATCGGCAGAGAACCAATCC---------------------ACAGAGGGGACACCTGAACAACCACCACTTATAACCGAGGATGAGACCAGGACTAGAACGCCTGAGCCGATCATCATCGAAGAGGAAGAAGAGGATAGCATAAGTTTGCTGTCAGATGGCCCG---------------ACCCACCAGGTGCTGCAAGTCGAGGCAGACATTCACGGG------CCGCCCTCTGTATCTAGCTCATCCTGGTCC---------------ATTCCTCATGCATCCGACTTTGATGTGGACAGTTTATCCATACTTGACACC------------------------------------------------------------------------------------------------------------------------------------------CTGGAGGGAGCTAGCGTGACCAGCGGGGCAACGTCAGCCGAGACTAAC------------------TCTTACTTCGCAAAGAGTATGGAGTTTCTGGCG---CGACCGGTGCCTGCGCCTCGAACAGTATTCAGGAACCCTCCACATCCCGCTCCGCGCACAAGAACA---------------------------CCGTCACTTGCACCCAGCAGGGCCTGCTCGAGAACCAGCCTAGTTTCCACCCCGCCAGGCGTGAATAGGGTGATCACTAGAGAGGAGCTCGAGGCGCTTACCCCGTCACGCACTCCTAGCAGGTCG---------GTCTCGAGAACCAGCCTGGTCTCCAACCCGCCAGGCGTAAATAGGGTGATTACAAGAGAGGAGTTTGAGGCGTTCGTAGCACAACAACAATGACGGTTTGATGCGGGTGCATACATCTTTTCCTCCGACACCGGTCAAGGGCATTTACAACAAAAATCAGTAAGGCAAACGGTGCTATCCGAAGTGGTGTTGGAGAGGACCGAATTGGAGATTTCGTATGCCCCGCGCCTCGACCAAGAAAAAGAAGAATTACTACGCAAGAAATTACAGTTAAATCCCACACCTGCTAACAGAAGCAGATACCAGTCCAGGAAGGTGGAGAACATGAAAGCCATAACAGCTAGACGTATTCTGCAAGGCCTAGGGCATTATTTGAAGGCAGAAGGAAAAGTGGAGTGCTACCGAACCCTGCATCCTGTTCCTTTGTATTCATCTAGTGTGAACCGTGCCTTTTCAAGCCCCAAGGTCGCAGTGGAAGCCTGTAACGCCATGTTGAAAGAGAACTTTCCGACTGTGGCTTCTTACTGTATTATTCCAGAGTACGATGCCTATTTGGACATGGTTGACGGAGCTTCATGCTGCTTAGACACTGCCAGTTTTTGCCCTGCAAAGCTGCGCAGCTTTCCAAAGAAACACTCCTATTTGGAACCCACAATACGATCGGCAGTGCCTTCAGCGATCCAGAACACGCTCCAGAACGTCCTGGCAGCTGCCACAAAAAGAAATTGCAATGTCACGCAAATGAGAGAATTGCCCGTATTGGATTCGGCGGCCTTTAATGTGGAATGCTTCAAGAAATATGCGTGTAATAATGAATATTGGGAAACGTTTAAAGAAAACCCCATCAGGCTTACTGAAGAAAACGTGGTAAATTACATTACCAAATTAAAAGGACCAAAAGCTGCTGCTCTTTTTGCGAAGACACATAATTTGAATATGTTGCAGGACATACCAATGGACAGGTTTGTAATGGACTTAAAGAGAGACGTGAAAGTGACTCCAGGAACAAAACATACTGAAGAACGGCCCAAGGTACAGGTGATCCAGGCTGCCGATCCGCTAGCAACAGCGTATCTGTGCGGAATCCACCGAGAGCTGGTTAGGAGATTAAATGCGGTCCTGCTTCCGAACATTCATACACTGTTTGATATGTCGGCTGAAGACTTTGACGCTATTATAGCCGAGCACTTCCAGCCTGGGGATTGTGTTCTGGAAACTGACATCGCGTCGTTTGATAAAAGTGAGGACGACGCCATGGCTCTGACCGCGTTAATGATTCTGGAAGACTTAGGTGTGGACGCAGAGCTGTTGACGCTGATTGAGGCGGCTTTCGGCGAAATTTCATCAATACATTTGCCCACTAAAACTAAATTTAAATTCGGAGCCATGATGAAATCTGGAATGTTCCTCACACTGTTTGTGAACACAGTCATTAACATTGTAATCGCAAGCAGAGTGTTGAGAGAACGGCTAACCGGATCACCATGTGCAGCATTCATTGGAGATGACAATATCGTGAAAGGAGTCAAATCGGACAAATTAATGGCAGACAGGTGCGCCACCTGGTTGAATATGGAAGTCAAGATTATAGATGCTGTGGTGGGCGAGAAAGCGCCCTATTTCTGTGGAGGGTTTATTTTGTGTGACTCCGTGACCGGCACAGCGTGCCGTGTGGCAGACCCCCTAAAAAGGCTGTTTAAGCTTGGCAAACCTCTGGCAGCAGACGATGAACATGATGATGACAGGAGAAGGGCATTGCATGAAGAGTCAACACGCTGGAACCGAGTGGGTATTCTTTCAGAGCTGTGCAAGGCAGTAGAATCAAGGTATGAAACCGTAGGAACTTCCATCATAGTTATGGCCATGACTACTCTAGCTAGCAGTGTTAAATCATTCAGCTACCTGAGAGGGGCCCCTATAACTCTCTAC
>AGE98313
ATGGAGAAGGTTCACGTTGACATCGAGGAAGATAGTCCCTTCCTCAGAGCATTACAACGGAGCTTCCCGCAGTTTGAGGTAGAAGCCAAGCAGGTCACAGATAATGACCATGCTAACGCCAGAGCGTTTTCGCATTTGGCATCGAAATTGATCGAGACGGAGGTGGAACCATCCGATACGATCCTAGACATTGGAAGTGCGCCTGCCCGCAGAATGTATTCCAAGCATAAGTACCATTGCATCTGTCCGATGAAATGTGCAGAAGATCCGGACAGACTGTTTAAGTATGCAGCCAAGCTGAAGAAGAACTGTAAAGATATTACAGATAAGGAACTGGACAAGAAGATGAAGGAGCTTGCGGAAGTCATGAGCGACCCTGATCTCGAAACTGAAACGATTTGCCTTCACGACGATGAAACCTGTCGGTTTGAGGGTCAAGTCGCAGTGTATCAGGATGTGTACGCGGTTGACGGACCGACGAGCCTTTATCATCAGGCCAACAAAGGGGTTAGAGTCGCCTATTGGATAGGATTCGACACTACCCCTTTTATGTTCAAGAACCTGGCTGGAGCATATCCCTCCTATTCGACCAACTGGGCCGACGAGACCGTGTTAACGGCTCGTAATATAGGCTTGTGCAGCTCCGATGTGATGGAGCGGTCACGCAGAGGGATGTCCATCCTTAGAAAGAAATTTTTAAAACCATCCAACAATGTCTTGTTCTCTGTAGGATCTACCATCTACCACGAGAAGCGAGACTTACTAAGGAGTTGGCACCTACCGTCCGTTTTTCACCTACGTGGTAAGCAGAATTACACTTGTCGGTGTGAGACTATAGTTAGCTGCGACGGGTACGTCGTCAAAAGGATAGCTATTAGTCCAGGTCTGTACGGGAAACCGTCGGGCTACGCTGCCACGATGCATCGCGAGGGATTCTTGTGCTGCAAGGTGACGGACACGCTTGACGGGGAGAGGGTCTCTTTCCCCGTATGCACGTACGTGCCGGCCACATTGTGCGACCAAATGACAGGCATTCTGGCAACAGATGTCAGTGCAGACGACGCGCAGAAATTGCTGGTTGGGCTCAACCAGCGAATAGTCGTAAATGGCCGCACTCAAAGGAATACTAACACAATGAAGAACTATTTATTACCCGTCGTGGCACAAGCATTTGCCAGATGGGCTAAAGAGTACAAAGAAGATCAAGAAGATGAAAGACCATTGGGGCTCAGGGACCGCCAGTTAGTGATGGGGTGTTGTTGGGCGTTCAGGAAACACAAGATAACATCAGTGTACAAACGACCAGACACCCAAACGATCATCAAGGTAAACAGCGATTTCCACTCTTTCGTGCTGCCCAGAATTGGAAGCAACACCTTGGAGATTGGGCTGAGGACCAGGATCAGAAAACTACTGGAGGAACCTGTGGACAGACCACCACTGATTACCGCCGACGACGTACAGGAAGCCAAGAACGCGGCGGATGAGGCTAAGGAAGTCAAGGAGGCCGAAGAGCTCAGGGCAGCATTACCACCGCTGTCTGCCGATGTAGAGGAACCTGCACTGGAGGCGGACGTTGACTTAATGCTGCAGGAGGCGGGAGCAGGATCTGTCGAAACCCCCAGGGGGCTCATCAAGGTCACCAGTTACGCAGGAGAAGACAAAATTGGCTCTTACGCGGTGCTCTCCCCACAAGCAGTACTGCGAAGTGAAAAACTGACGTGCATTCACCCGCTTGCAGAGCAAGTAATTGTAATCACACACTCTGGAAGGAAGGGTAGATACGCAGTTGAGCCTTACCACGGAAAAGTAGTAGTACCTGAAGGGCAGGCTATACCTGTCCAAGACTTCCAAGCACTCAGTGAGAGCGCCACAATTGTGTACAACGAACGTGAGTTCGTGAATAGGTACTTACACCACATTGCCACGCACGGTGGAGCTCTGAACACAGACGAGGAGTACTACAGAGTGGTGAAACCTAGTGAACATGAAGGTGAGTACTTATATGACATTGACAAGAAACAATGTGTGAAGAAAGAATTGGTTTCGGGACTAGGTTTGACGGGAGAACTTGTAGATCCCCCTTTCCATGAATTTGCATATGAGAGCTTGAGGACACGTCCGGCCGCACCTTATCAAGTACCAACTATAGGTGTGTATGGCGTTCCCGGGTCCGGGAAGTCTGGAATTATTAAGAGTGCAGTCACAAAGAAGGACTTGGTAGTGAGTGCTAAGAAGGAGAACTGCGCCGAGATAATAAGGGACGTCAAGAAGATGAAAGGGCTAGACGTCAATGCACGGACGGTGGACTCAGTGCTGTTAAATGGATGCAAGCACCCGGTCGAGACTTTGTACATTGATGAAGCCTTTGCATGCCACGCTGGCACTCTCAGGGCCTTAATAGCCATTATACGCCCAAAGAAAGCAGTGCTATGTGGTGACCCAAAGCAATGTGGCTTCTTCAACATGATGTGCCTGAAGGTGCACTTCAACCATGAAATATGCACTCAAGTTTTTCACAAAAGCATATCTCGCAGGTGTACCAAGTCAGTGACGTCGGTAGTGTCCACACTGTTTTATGACAAAAGAATGAGAACTACTAACCCAAGGGATTCCAAAATCGAAATTGACACAACAGGAAGTACTAAACCAAAAAAGGATGACTTGATTCTTACATGTTTTAGGGGATGGGTTAAGCAACTGCAAATAGACTACAAAGGAAATGAAATAATGACCGCGGCTGCCTCACAGGGATTGACGCGGAAAGGTGTCTATGCGGTTAGGTACAAAGTTAACGAGAACCCATTGTATGCACCCACCTCAGAGCATGTAAATGTGCTGTTGACCCGGACGGAAGACAAGATTGTGTGGAAGACTCTTGCAGGGGACCCGTGGATAAAGACCCTGACCGCGAAGTACCCCGGAGATTTCACTGCAACAATGGAAGAATGGCAGGCAGAACATGATGCCATCATGAGACACATCCTGGAGAAACCAGATCCCACGGATGTCTTCCAAAATAAAGCTAATGTTTGCTGGGCAAAGGCACTTGTACCTGTGCTTAAGACAGCCGGGATAGATTTGACCACAGAGCAGTGGAACACAGTGGATTACTTCAAAGAGGATAAGGCCCACTCAGCTGAGATTGTCCTGAATCAGCTGTGCGTGCGATTCTTCGGTCTAGACCTAGATTCTGGTTTGTTTTCCGCTCCTACAGTTCCACTCTCCATTAGGAACAACCACTGGGACAATTCACCGTCACCCAATATGTATGGGTTGAATCAAGAAGTGGTCAGGCAACTATCCCGCAGGTACCCTCAACTACCACGTGCGGTGACTACTGGGAGAGTATACGACATGAACACCGGTACTTTGCGCAATTATGATCCGCGCATAAATTTAGTACCGGTGAACCGTCGTCTACCACATGCTCTTGTGACGCAACATGCTGATTATCCTCCCAGTGATTTTTCCACCTTCGTCAGTAAGCTTAAAGGCAGAACGGTCCTAGTAGTTGGTGAGAAGATGAGTATTTCAGGTAAGACGGTAGACTGGTTATCTGAAACACCTGATTCTACTTTTAGGGCGCGCCTAGATTTAGGCATACCCAGTGAACTACCGAAGTACGATATCGTCTTCGTAAATGTAAGAACACAGTACCGCTACCACCACTACCAGCAGTGTGAGGACCACGCCATTAAGTTGAGCATGTTGACCAAGAAGGCCTGCCTGCACCTGAACCCCGGAGGAACCTGTGTGAGCATTGGTTACGGTTATGCGGACCGGGCCAGTGAAAGCATCATAGGTGCAGTTGCTCGGCAGTTCAAGTTCTCAAGGGTGTGCAAACCGAAGGTGTCTAAGGAGGAGACTGAAGTGCTATTTGTCTTCATCGGGTTCGATCGTAAAACGCGAACCCATAACCCATACAAGCTCTCCTCCACCCTGACCAATATTTACACCGGCTCGAGGCTCCATGAAGCTGGCTGCGCACCTTCGTATCATGTAGTGCGCGGGGACATAGCCACTGCCACGGAAGGAGTAATCGTTAATGCTGCCAACAGCAAGGGCCAGCCAGGCAGTGGAGTGTGCGGAGCTCTGTACCGGAAGTACCCCGAAAGCTTCGATTTACAACCAATAGAAGTGGGGAAAGCTAGACTGGTCAAAGGCAACTCAAAACATCTTATTCACGCAGTGGGGCCGAATTTTAACAAAGTGTCTGAAGTGGAAGGTGACAAACAGCTGGCAGAAGCGTATGAATCTATAGCCAGGATTATTAATGATAACAATTACAGATCTGTGGCTATCCCGCTTCTGTCCACTGGAATATTTGCCGGAAACAAGGATAGGTTAATGCAATCCTTAAACCATCTGTTAACGGCATTGGACACAACAGACGCAGATGTGGCCATATACTGCAGAGACAAAAAATGGGAAGTCACGTTGAAAGAGGTTGTAGCCAGGAGAGAGGCGGTAGAGGAGATATGTATCTCCGAAGATTCCTCCGTAGCAGAGCCGGATGCAGAGCTGGTTAGAGTTCACCCCAAGAGCTCTTTGGCTGGAAGGAAAGGTTACAGCACCAGCGATGGGAAGACTTTCTCATATCTTGAAGGAACCAAATTCCATCAGGCGGCGAAGGACATGGCAGAAATTAACGCTATGTGGCCTGCCGCTACGGAGGCTAATGAGCAGGTGTGCTTATACATTTTGGGTGAAAGTATGAGCAGTATAAGATCCAAATGCCCCGTTGAGGAATCAGAGGCATCCACCCCACCAAGTACATTGCCTTGCTTGTGCATCCACGCTATGACCCCGGAACGGGTTCAGCGTTTGAAAGCCTCCCGCCCCGAACAAATTACAGTTTGTTCATCCTTCCCATTGCCGAAGTATAGAATAACAGGAGTGCAGAAGATTCAATGTTCGCATCCTATACTTTTCTCTCCTAAAGTACCTGAGTACATACACCCTAGAAAGTACCTTGCAGACGCA------------------------------------------------------------------GCTTCC---------------------GCAAACAATGAGGCAGCCGAATCAACATCGGTGGACGTGCAGCCACAGCTGGAAGAGAGCCCTGAGAACACGGAACAACTGGTGGAGGAGGAAGACAGTATAAGCGTGCTGTCCGAGGATACA---------------CCACACCAAGTGCACCAAGTGGAGGCTGAAGTGTATCGC---TTCAGCGCAAGTGCTCAATCTTCGTCCTGGTCC---------------ATTCCACGTGCATCCGACTTTGATGTCGAGAGTCTTTCCGTGCTCGAATCCCTGGGTGCTAATGACACAATCAGCATGGAGTCGTCCTCAAACGAAACAGCTCTTGCTTTGCGGACCATTTTTAGGACTCCACCCATTCCAAGGCCTCGAATGCAGAGCACATCCACAGACGTGGATAGTATTTCAGCACTCGAGTCTTGTGACAGCACCAGCGATGCGCGCAGCGTGGACTCGGAT------GAAACCGATGTTTCCATTTTTGACAAAAGGTTGGAGTTCATGGCC---AGACCTGTTCCCGCACCGCGAACCAAATTCAGGACTCCACCCGTCCCGAAACCGCGTGCGCGGAGG---------------------------CCATTCCATCCTTTGTCT---------------------------------------------------------------------------------------------------AGTAGATCA---------AGCTCGCGCTCTAGTTTGGCGTCTAATCCACCAGGTGTTAACCGAGTGATTACTAGGGAAGAATTCGAGGCCTTCGTTGCCCAACAGCAATGACGGTTCGACGCGGGCGCGTACATTTTCTCCTCGGATACTGGTCAAGGACATTTGCAACAAAAATCAGTAAGGCAGACAGTATTGTCTGAAGTGGTGCTAGAGAGGACCGAGTTAGAGATCTCGTACGCCCCGCGCCTCGACCTGAACAAAGAAGAAATACTGAGAAAGAAGTTACAATTGAACCCTACGCAAGCTAACCGGAGTAGATATCAGTCACGGAGGGTTGAAAACATGAAGGCAATAACAACTAAGAGAATCTTACAGGGATTAGGTCACTACCTGAAATCTGAAGGCAAGGTGGAGTGCTATCGTACGTTGCACCCCGTGCCTTTGTATTCAGCAAGTGTGAATAGAGCGTTCTCCAGTCCCAAAGTTGCTGTTGAAGCATGTAACGTTGTTCTGAAGGAAAATTTTCCGACAGTGGCGTCGTACTGCATAATACCTGAGTATGACGCCTACTTGGACATGGTGGACGGTGCATCATGTTGCTTGGATACGGCGAGTTTTTGCCCTGCCAAGTTGCGTAGCTTTCCGAAGAAACACGCATACCTCGAGCCCACCATTCGATCTGCAGTCCCATCAGCAATTCAGAACACGCTGCAAAATGTACTCGCAGCTGCCACAAAGAGAAACTGCAATGTGACTCAAATGAGGGAGCTGCCTGTATTGGATTCTGCGGCCTTCAATGTAGAGTGTTTTAAAAAATACGCATGTAATAATGAGTATTGGGAGACCTACAAGAAGAATCCAATCAGATTGACCGAGGAAAATGTGGTCAACTATATAACCAAGTTAAAAGGGCCGAAGGCGGCTGCCCTGTATGCAAAGACTCATAATTTAGACATGCTGCAAGACATACCTATGGACAGGTTTATTATGGATTTAAAAAGAGATGTCAAGGTAACTCCAGGAACCAAGCATACCGAAGAAAGGCCTAAGGTCCAAGTAATCCAGGCTGCAGATCCACTGGCTACGGCTTACTTATGTGGGATTCATAGAGAATTGGTGCGCAGACTGAACGCAGTTCTGCTGCCCAATATACACACATTATTTGACATGTCTGCTGAGGATTTTGACGCCATAATTGCCGAGCACTTTCAACCAGGCGATTGGGTATTAGAGACAGACATAGCGTCATTCGATAAAAGCGAAGACGACGCGATGGCTCTGACGGCACTGATGATCCTGGAAGACCTCGGGGTGGACCCAGAGCTGTTGACCCTAATTGAAGCGGCATTTGGCGAAATATCCTCCATTCACTTACCAACCAAAACAAAATTTAGGTTTGGTGCCATGATGAAATCAGGGATGTTCTTGACTCTGTTTGTCAATACTGTGATCAATATGGTCATAGCCAGCAGAGTTCTGCGTGAGAGATTGACAAACTCCCCTTGCGCCGCGTTCATTGGCGACGACAATATCGTGAAAGGGGTTAAGTCCGACAAACTCATGGCCGATAGGTGCGCTACATGGCTGAACATGGAAGTCAAAATTATCGACGCAGTGGTTGGAGAGAAAGCTCCCTACTTCTGTGGTGGGTTTATTTTATGTGACTCTGTGACCGGAACTGCGTGCCGTGTAGCAGACCCTTTGAAGAGATTATTCAAGCTTGGAAAACCACTGGCTGTGGATGATGAACATGACGATGACAGGCGTCGAGCACTACAGGAGGAATCTGCCCGGTGGAACCGGGTGGGAATTTTTTCCGAGCTGTGCAAAGCCGTCGAGTCGCGATATGAAACAGTGGGCACGGCAGTCATCATCATGGCCATGACTACGCTCGCCAGCAGTGTCGAGTCGTTCAGTTGTCTAAGAGGGGCCCCTATAGCCCTCTAC
>AGE98311
ATGGAGAAAGTTCACGTTGACATCGAGGAAGACAGCCCATTCCTCAGAGCTTTGCAACGGAGCTTCCCGCAGTTTGAGGTAGAAGCCAAGCAGGTCACTGATAATGACCATGCTAATGCCAGAGCGTTTTCGCATCTGGCTTCAAAACTGATCGAAACGGAGGTGGACCCATCCGACACGATCCTTGACATTGGAAGTGCGCCCGCCCGCAGAATGTATTCTAAGCATAAGTATCATTGCATCTGTCCGATGAGATGTGCGGAAGATCCGGACAGATTGTACAAGTATGCAACTAAGCTGAAGAAAAATTGCAAGGAAATAACTGACAAGGAATTGGACAAGAAAATGAAGGAGCTCGCCGCCGTCATGAGCGACCCTGACCTGGAAACTGAGACTATGTGCCTCCACGACGACGAGTCGTGTCGCTACGAAGGGCAAGTCGCTGTTTACCAGGATGTATACGCAGTTGACGGACCGACAAGTCTCTATCACCAAGCCAACAAGGGAGTTAGAGTCGCCTACTGGATAGGCTTTGACACCACCCCTTTTATGTTTAAGAACTTGGCTGGAGCATATCCATCATACTCTACCAATTGGGCCGACGAAACCGTGTTAACGGCTCGTAACATAGGCCTATGCAGCTCCGACGTTATGGAGCGGTCACGTAGAGGGATGTCCATTCTTAGGAAGAAGTATTTGAAACCATCCAATAATGTCCTATTCTCTGTTGGCTCGACCATCTACCACGAGAAGAGGGACTTACTGAGGAGCTGGCACCTGCCGTCTGTATTTCACTTACGTGGCAAGCAAAATTACACATGTCGGTGTGAGACTATAGTTAGTTGCGACGGGTACGTCGTTAAAAGAATAGCTATCAGTCCAGGCCTGTATGGGAAGCCTTCAGGCTATGCTGCTACGATGCACCGCGAGGGATTCTTGTGCTGCAAAGTGACAGACACATTGAACGGGGAGAGGGTCTCTTTTCCCGTGTGCACGTATGTGCCAGCTACATTGTGTGACCAAATGACTGGCATACTGGCAACAGATGTCAGTGCGGACGACGCGCAAAAACTGCTGGTTGGGCTCAACCAGCGCATAGTCGTCAACGGTCGCACTCAAAGAAATACCAATACCATGAAGAATTATCTTTTGCCCGTAGTGGCCCAGGCATTTGCTAGGTGGGCAAAAGAATATAAGGAAGATCAAGAAGATGAGAGGCCACTAGGACTACGAGATAGACAGTTAGTCATGGGGTGCTGCTGGGCTTTTAGAAGGCACAAGATAACATCTATTTATAAGCGCCCAGATACCCAAACCATCATCAAAGTGAACAGCGATTTCCACTCATTTGTGCTGCCCAGGATAGGCAGTAACACATTGGAGATCGGGCTGAGAACACGAATCAGGAAAATGCTAGAAGAGCACAAGGAGCCGTCACCTCTCATTACTGCCGAGGACATACAAGAAGCTAAGTGCGCAGCCGATGAGGCTAAGGAGGTGCGTGAAGCCGAGGAGTTGCGCGCTGCACTACCACCTTTGGCAGCTGATGTTGAGGAGCCCACTCTGGAAGCCGATGTTGACTTGATGTTACAAGAGGCTGGGGCAGGCTCAGTGGAGACACCTCGTGGCTTGATAAAGGTTACCAGCTATGCCGGCGAGGACAAGATCGGCTCTTACGCAGTGCTTTCTCCACAGGCTGTACTCAAGAGTGAGAAACTATCTTGCATTCACCCTCTCGCTGAACAAGTCATAGTGATAACACACTCTGGCCGAAAAGGGCGTTATGCCGTGGAACCCTACCATGGAAAAGTAGTGGTGCCAGAGGGACATGCAATACCCGTCCAGGACTTTCAAGCTCTGAGTGAAAGTGCCACCATTGTGTACAACGAACGAGAGTTCGTAAACAGGTATCTGCACCATATTGCCACACATGGAGGAGCGCTGAACACAGATGAAGAATATTACAAAACTGTCAAGCCCAGCGAGCACGACGGCGAATACCTGTATGACATCGACAGGAAACAGTGCGTCAAGAAAGAACTAGTCACTGGGCTAGGGCTTACAGGCGAGCTGGTGGATCCTCCCTTCCATGAATTCGCCTACGAGAGTCTGAGAACACGACCGGCCGCTCCTTACCAAGTACCAACCATAGGGGTGTATGGCGTGCCGGGATCAGGCAAGTCTGGCATCATTAAAAGCGCAGTCACCAAAAAAGATCTGGTGGTGAGCGCCAAGAAAGAAAACTGCGCAGAAATAATAAGGGACGTCAAGAAAATGAAAGGGCTGGACGTCAATGCCAGAACTGTGGACTCAGTGCTCTTGAATGGATGCAAACACCCCGTAGAGACCCTGTATATTGACGAAGCTTTTGCTTGTCATGCAGGCACTCTCAGAGCGCTCATAGCCATCATAAGACCTAAAAAGGCAGTGCTCTGCGGGGATCCAAAACAGTGCGGCTTTTTCAACATGATGTGCCTGAAAGTGCATTTTAACCACGAGATTTGCACGCAGGTCTTCCACAAAAGCATCTCTCGTCGTTGCACTAAATCTGTGACTTCGGTCGTCTCAACTTTGTTTTACGACAAAAGAATGAGAACGACGAACCCGAAAGAGACTAAGATTGAGATTGACACTACTGGCAGTACCAAACCAAAGCAGGACGATCTCATTCTCACTTGTTTCAGAGGGTGGGTGAAGCAGTTGCAAATAGATTACAAAGGCAACGAAATAATGACGGCAGCTGCCTCTCAAGGGCTGACCCGTAAAGGCGTGTATGCCGTTCGGTACAAGGTGAATGAAAATCCCCTGTACGCACCCACCTCAGAACATGTGAACGTCCTACTGACCCGCACGGAGGACCGTATCGTGTGGAAAACACTAGCCGGCGATCCATGGATAAAAACACTGACGGCCAAGTATCCTGGGAATTTCACTGCCACGATAGAGGAATGGCAAGCAGAGCATGATGCCATCATGAGGCACATCTTGGAGAGACCGGACCCTACCGACGTTTTCCAAAATAAGGCGAACGTGTGTTGGGCTAAGGCTTTGGTGCCGGTACTGAAAACTGCAGGCATAGACATGACCACTGAACAATGGAACACTGTGGATTATTTCGAAACGGACAAAGCTCACTCAGCAGAGATAGTATTGAACCAACTATGCGTGAGGTTCTTTGGACTCGACCTGGACTCCGGTCTATTTTCTGCACCCACTGTTCCGTTATCCATTAGGAATAATCACTGGGATAATTCCCCGTCGCCTAACATGTACGGGCTGAATAAAGAAGTGGTCCGTCAGCTCTCCCGCAGGTACCCACAACTGCCTCGAGCAGTTGCTACTGGAAGAGTCTATGACATGAACACTGGCACACTGCGCAATTACGATCCGCGCATAAATCTAGTACCTGTGAACAGAAGACTGCCTCATGCTTTAGTCCTCCACCATAATGAACACCCACAGAGTGACTTTTCTTCATTCGTCAGCAAACTGAAGGGCAGAACTGTCTTGGTGGTCGGGGAGAAGTTGTCCGTCCCAGGCAAAACGGTTGACTGGTTGTCAGACCAGCCTGAGGCTACCTTCAGAGCTCGGCTGGATTTAGGTATCCCAGGTGACGTGCCCAAATACGACATTATATTTATTAATGTGAGGACTCCATATAAATACCATCATTATCAGCAGTGTGAAGACCACGCCATTAAGCTTAGTATGTTGACCAAGAAAGCTTGTCTGCATCTGAATCCCGGCGGAACCTGCGTCAGCATAGGTTATGGTTACGCTGACAGGGCCAGCGAAAGCATCATTGGTGCTATAGCGCGGCAGTTCAAGTTCTCCCGGGTATGCAAACCGAAATCCTCACTTGAAGAGACAGAAGTTCTGTTTGTATTCATTGGGTACGATCGCAAGGCCCGTACGCACAATCCTTACAAGCTTTCATCTACCTTGACCAATATCTATACAGGTTCCAGACTCCACGAAGCCGGATGCGCACCCTCATATCATGTGGTGCGAGGGGATATTGCCACGGCCACCGAAGGAGTGATCATAAATGCTGCTAACAGCAAAGGACAACCTGGCGGAGGGGTGTGCGGAGCGCTGTATAAGAAATTCCCGGAAAGCTTCGATTTACAGCCGATCGAAGTGGGAAAAGCGCGACTGGTCAAAGGTGCAGCTAAACATATCATTCATGCCGTAGGGCCCAACTTCAACAAAGTTTCGGAAGTTGAAGGTGACAAACAGTTGGCAGAGGCTTATGAGTCCATCGCTAAAATTGTCAACGATAACAATTACAAGTCAGTAGCGATTCCACTGTTGTCCACCGGCATCTTTTCCGGGAACAAAGATCGACTAACCCAATCATTGAACCATTTGCTGACAGCTTTAGACACCACTGATGCAGATGTAGCCATATACTGCAGGGACAAGAAATGGGAAATGACTCTCAAGGAAGCAGTGGCTAGGAGAGAAGCAGTGGAGGAGATATGCATATCCGACGACTCTTCGGTGACAGAACCGGATGCAGAGCTGGTGAGGGTACATCCGAAGAGTTCTTTGGCTGGAAGGAAGGGCTACAGCACAAGTGATGGCAAGACTTTCTCATATTTGGAAGGGACCAAATTTCACCAGGCGGCCAAGGATATAGCAGAAATCAATGCCATGTGGCCCGTTGCAACGGAGGCCAATGAGCAAGTATGCATGTATATCCTCGGTGAAAGCATGAGCAGCATTAGGTCAAAATGCCCCGTCGAAGAGTCGGAAGCCTCCACACCACCTAGCACGCTGCCTTGCTTGTGCATCCATGCAATGACTCCAGAAAGAGTACAACGCTTAAAAGCCTCACGTCCAGAACAAATTACTGTGTGCTCATCCTTTCCATTGCCGAAGTATAGAATCACTGGTGTGCAGAAGATCCAGTGCTCCCAGCCTATACTGTTCTCACCTAAGGTGCCTGCGTACATTCATCCACGGAAGTACCTCGTGGAAACA---------------------------CCACCGGTGGAAGAGACTCCGGAGCCGCCGACAGAGAACCAATCC---------------------ACAGAGGGGACACCTGAA---CCAGCACTCGTAAACGTGGATGCAACCAGGACTAGAACGCCCGAACCGATCATCATTGAAGAGGAAGAAGAGGATAGTATAAGTTTGCTGTCAGACGGCCCG---------------ACCCACCAGGTGCTGCAAGTCGAGGCAGACATTCACGGG------CCGCCTTCTGTATCCAGCTCATCCTGGTCC---------------ATTCCTCATGCATCCGACTTTGATGTGGACAGTTTATCCATCCTTGACACC------------------------------------------------------------------------------------------------------------------------------------------CTGGAGGGAGCTAGCGTGACCAGCGAGGCAGCGTCAGCCGAGACTAAC------------------TCTTACTTCGCAAGGAGCATGGAGTTTCTGGCG---CGACCGGTGCCTGCGCCTCGAACAGTATTCAGGAACCCTCCACATCCCGCTCCACGCACAAGAACA---------------------------CCGTCACTTGCACCCAGCAGGGCCAGCTCGAGAACTAGCCTAGTTTCCACCCCGCCAGGCGTGAATAGGGTGATTACTAGAGAGGAGCTCGAGGCGCTTACCCCGTCCCGCGCTCCTAGCAGGTCG---------GCCTCAAGAACTAGCCTGGTTTCTAACCCGCCGGGCGTAAATAGGGTGATTACAAGAGAGGAGTTTGAGGCGTTCGTAGCACAACAACAATGACGGTTTGACGCGGGTGCATACATCTTTTCCTCCGATACCGGTCAAGGGCATTTACAACAAAAATCAGTAAGGCAAACGGTGTTATCCGAAGTGGTGTTGGAGAGGACCGAATTGGAGATTTCGTATGCCCCGCGCCTCGACCAAGAAAAAGAAGAACTACTACGCAAGAAATTACAGCTGAATCCCACACCTGCTAACAGAAGCAGATACCAGTCCAGGAGGGTGGAGAACATGAAAGCCATAACAGCTAGACGTATTCTGCAAGGCCTAGGGCATTACTTGAAGGCAGAAGGAAAAGTGGAGTGCTATCGAACCCTGCATCCTGTTCCTTTGTATTCATCTAGTGTGAATCGTGCTTTTTCAAGCCCCAAGGTCGCAGTGGAAGCCTGCAATGCCATGCTGAAAGAAAACTTTCCGACTGTAGCTTCTTACTGCATTATTCCAGAGTACGATGCCTATCTGGACATGGTTGACGGCGCTTCTTGTTGCTTAGACACTGCCAGTTTTTGCCCTGCGAAGCTGCGCAGCTTTCCAAAGAAACACTCTTATTTGGAACCCACAATACGGTCGGCAGTGCCATCAGCGATTCAGAACACGCTCCAGAACGTCCTGGCAGCTGCCACAAAAAGAAATTGCAACGTCACGCAAATGAGAGAATTGCCCGTATTGGATTCGGCTGCCTTTAATGTGGAATGCTTCAAGAAATATGCGTGCAATAATGAATATTGGGAAACGTTTAAAGAAAACCCCATTAGGCTTACTGAAGAAAATGTGGTAAATTACATTACTAAATTAAAAGGACCAAAAGCTGCTGCTCTTTTTGCGAAGACACATAATTTGAATATGTTACAGGACATACCAATGGACAGGTTTGTAATGGACTTAAAGAGGGACGTGAAAGTGACTCCAGGAACAAAACATACTGAAGAACGGCCCAAGGTACAGGTGATCCAGGCTGCCGACCCGCTAGCGACAGCGTATCTGTGCGGAATCCACCGGGAGTTGGTTAGGAGATTAAATGCTGTCTTGCTTCCGAACATCCATACACTGTTTGACATGTCGGCTGAAGACTTTGACGCTATTATTGCCGAGCATTTCCAGCCTGGGGACTGTGTTCTGGAAACTGACATTGCGTCGTTTGATAAAAGTGAGGACGACGCCATGGCTCTGACCGCGTTAATGATTCTGGAAGATCTAGGAGTAGACGCAGAGCTGTTGACGCTAATTGAGGCGGCTTTCGGAGAAATATCATCAATACATTTGCCCACCAAAACTAAATTTAAATTCGGAGCCATGATGAAATCCGGAATGTTCCTCACACTGTTTGTGAACACAGTCATCAACATCGTAATCGCAAGCAGAGTGTTAAGAGAGCGGCTAACCGGATCACCATGTGCAGCATTCATTGGAGATGACAATATCGTGAAAGGAGTTAAATCTGACAAATTAATGGCAGACAGGTGCGCCACTTGGTTGAACATGGAGGTCAAGATCATAGACGCCGTGGTGGGCGAGAAAGCGCCCTATTTCTGTGGAGGGTTTATTTTGTGTGACACCGTGACCGGCACAGCGTGCCGTGTGGCAGACCCCCTAAAAAGGCTGTTTAAGCTTGGCAAACCTCTGGCAGCAGATGATGAACATGACGATGATAGGAGAAGGGCCTTATACGAAGAGTCAACACGCTGGAATCGAGTGGGAATTCTTCCAGAGCTGTGTAAAGCAGTAGAATCAAGGTATGAAACCGTAGGAACTTCCATCATAGTTATGGCCATGACTACTCTAGCTAGCAGTGTTAAATCATTTAGCTACCTGAGAGGGGCCCCTATAACTCTCTAC
>AGE98319
ATGGAGAAAGTTCACGTTGACATCGAGGAAGACAGCCCATTCCTCAGAGCTTTGCAACGGAGCTTCCCGCAGTTTGAGGTAGAAGCCAAGCAGGTCACTGACAATGACCATGCTAACGCCAGAGCGTTTTCGCATCTGGCTTCAAAACTGATCGAAACGGAGGTGGACCCATCCGACACGATCCTTGACATTGGAAGTGCGCCCGCCCGCAGAATGTATTCTAAGCATAAGTACCATTGCATCTGTCCGATGAGATGTGCAGAAGATCCGGACAGATTGTACAAGTACGCAACTAAGCTGAAGAAAAACTGCAAAGAAATAACTGACAAGGAATTGGACAAGAAAATGAAGGAGCTCGCCGCCGTCATGAGCGACCCTGACCTGGAAACTGAAACCATGTGCCTCCACGACGACGAGTCGTGTCGCTACGAAGGGCAAGTCGCTGTTTACCAGGATGTATACGCGGTTGACGGACCGACAAGTCTCTACCATCAAGCCAACAAGGGAGTTAGAGTCGCCTACTGGATAGGCTTTGACACCACTCCTTTTATGTTCAAGAACTTGGCTGGAGCATATCCATCATACTCTACCAACTGGGCCGACGAAACCGTGTTAACGGCTCGTAACATAGGCCTGTGCAGCTCCGACGTTATGGAGCGGTCACGTAGAGGGATGTCCATTCTTAGAAAGAAGTATCTGAAACCATCCAACAATGTCCTATTCTCTGTTGGCTCAACCATCTACCACGAGAAGAGGGACCTATTGAGGAGTTGGCACCTGCCGTCTGTATTTCACTTACGTGGCAAGCAAAACTACACATGTCGGTGTGAGACTATAGTTAGTTGCGACGGGTACGTCGTTAAAAGAATAGCTATTAGTCCAGGCCTGTATGGGAAGCCTTCAGGCTATGCTGCTACGATGCACCGCGAGGGATTCTTGTGCTGCAAAGTGACAGACACATTGAACGGGGAGAGGGTCTCTTTTCCCGTGTGCACGTATGTGCCAGCTACATTGTGTGACCAAATGACTGGCATACTGGCAACAGATGTCAGTGCAGACGACGCACAAAAACTGCTGGTTGGGCTCAACCAGCGTATAGTCGTCAACGGTCGCACCCAAAGAAACACCAATACCATGAAGAATTACCTTTTGCCAGTAGTAGCCCAGGCATTTGCTAGGTGGGCAAAGGAATATAAAGAAGATCAAGAAGATGAGAGGCCGCTAGGACTACGAGACAGACAGTTAGTCATGGGGTGCTGTTGGGCTTTTAGAAGACACAAGATAACATCTATTTATAAACGCCCGGATACCCAAACCATCATCAAAGTGAACAGCGATTTCCACTCATTTGTGCTGCCCAGAATAGGCAGTAACACGTTGGAGATCGGGCTGAGGACAAGAATCAGGAAAATGTTAGAAGAGCACAAGGAGCCGTCACCTCTCATTACTGCCGAGGACATACAAGAAGCTAAGTGCGCAGCCGACGAGGCTAAGGAGGTACGTGAAGCCGAGGAGTTGCGTGCAGCACTACCACCTTTGGCAGCTGATGTTGAGGAGCCCACTTTGGAAGCCGATGTCGACTTGATGTTACAAGAGGCTGGGGCCGGCTCAGTGGAGACACCGCGTGGCTTGATAAAGGTTACCAGCTACGCCGGCGAGGACAAGATAGGCTCCTACGCAGTGCTTTCCCCGCAGGCCGTACTCAAGAGTGAAAAACTATCTTGTATTCACCCCCTCGCTGAACAAGTCATAGTGATAACACACTCTGGCCGAAAAGGGCGTTATGCCGTGGAACCCTATCACGGAAAAGTGGTTGTGCCAGAGGGACACGCAATACCCGTCCAGGACTTTCAAGCTCTGAGCGAAAGTGCTACCATTGTGTATAACGAGCGAGAGTTCGTAAACAGGTACCTGCACCATATTGCCACACACGGAGGAGCGCTGAACACAGATGAAGAATACTATAAAACTGTCAAGCCCAGCGAGCACGACGGCGAATACCTGTATGACATCGACAGGAAACAGTGCGTCAAGAAAGAACTAGTCACTGGGCTAGGGCTCACAGGCGAACTGGTGGATCCACCCTTCCATGAATTTGCCTACGAGAGTCTGAGAACACGACCTGCCGCTCCCTACCAAGTACCAACCATAGGGGTGTATGGCGTGCCAGGATCAGGCAAGTCTGGCATCATTAAAAGCGCGGTCACCAAAAAGGACCTGGTGGTGAGCGCCAAGAAAGAAAACTGTGCAGAAATAATAAGGGACGTCAAGAAAATAAAAGGGCTGGACGTCAATGCCAGAACTGTGGACTCGGTGCTCCTGAATGGATGCAAACACCCCGTAGAGACCTTGTATATTGACGAAGCTTTTGCTTGTCATGCAGGTACTCTTAGAGCGCTCATAGCCATCATAAGACCTAAAAAGGCAGTGCTCTGCGGGGATCCAAAACAGTGCGGCTTTTTCAACATGATGTGTCTGAAAGTGCATTTTAATCATGAGATTTGCACGCAAGTCTTCCACAAAAGCATCTCTCGCCGTTGCACTAAATCTGTGACTTCGGTCGTCTCAACTTTGTTTTACGACAAAAGGATGAGAACGACAAACCCAAAAGAGACTAAGATTGAGATTGACACTACCGGCAGTACTAAACCCAAGCAGGACGATCTCATCCTCACTTGTTTCAGAGGGTGGGTGAAGCAGTTGCAAATAGACTACAAAGGCAACGAAATAATGACGGCAGCTGCCTCCCAAGGGCTGACCCGTAAAGGAGTGTATGCCGTTCGGTACAAGGTGAATGAAAATCCTCTGTACGCACCCACCTCGGAACATGTGAACGTCCTACTGACCCGCACGGAGGACCGCATCGTGTGGAAAACATTAGCCGGTGACCCATGGATAAAAACACTGACGGCCAAGTACCCCGGGAATTTCACTGCCACGATAGAAGAATGGCAAGCAGAGCATGATGCCATCATGAGGCACATCTTGGAGAGACCGGACCCCACCGACGTCTTCCAAAACAAGGCGAACGTGTGCTGGGCCAAGGCTCTAGTGCCGGTACTGAAGACTGCAGGTATAGACATGACCACTGAACAATGGAACACTGTGGATTATTTTGAAACGGACAAAGCTCACTCAGCAGAGATAGTATTGAACCAACTATGCGTGAGGTTCTTTGGACTTGACCTGGACTCCGGTCTTTTCTCTGCACCCACAGTTCCGTTATCCATTAGGAATAATCACTGGGATAACTCCCCGTCGCCTAACATGTACGGGCTGAATAAGGAAGTGGTCCGTCAGCTCTCCCGCAGGTACCCACAACTGCCTCGTGCAGTTACCACTGGAAGAGTTTATGACATGAATACTGGCACACTGCGCAATTATGATCCGCGCATAAATTTAGTACCTGTGAACAGAAGACTGCCTCACGCTTTAGTCCTCCACCATAATGAACACCCACAGAGTGACTTTTCTTCATTCGTCAGCAAATTGAAGGGCAGAACTGTCCTGGTGGTCGGGGAGAAGCTGTCCGTCCCAGGCAAAACGGTAGACTGGCTGTCAGATCGGCCTGAGGCTACCTTCAGAGCTCGGCTGGATTTAGGCATCCCGGGTGACGTGCCCAAATATGACATAATATTCATTAATGTAAGGACCCCATATAAATACCATCATTACCAGCAGTGCGAAGACCACGCCATTAAGCTTAGCATGTTGACCAAGAAAGCTTGTCTGCATCTGAATCCCGGCGGAACCTGTGTCAGCATAGGTTATGGTTACGCCGACAGGGCCAGCGAAAGCATCATCGGCGCTATAGCGCGGCAGTTCAAGTTCTCCCGGGTATGCAAGCCGAAATCTTCACTTGAAGAGACAGAAGTTCTGTTTGTATTCATTGGGTACGATCGCAAGGCCCGTACGCACAATCCTTACAAGCTTTCATCCACCCTGACCAACATCTATACAGGTTCCAGACTCCACGAAGCCGGATGCGCACCCTCATATCATGTGGTGCGAGGGGACATTGCCACGGCCACCGAAGGAGTGATAATAAATGCGGCTAACAGCAAGGGACAACCTGGCGGAGGGGTGTGCGGAGCGCTGTACAAAAAATTCCCGGAAAGCTTCGATTTACAGCCGATCGAAGTGGGAAAAGCGCGACTGGTCAAAGGCGCAGCTAAACATATTATTCATGCTGTAGGGCCCAACTTCAATAAAGTCTCGGAAATTGAAGGTGACAAACAGTTGGCAGAGGCTTACGAGTCTATCGCTAAAATTGTCAACGACAACAATTACAAGTCAGTAGCGATTCCACTGTTGTCCACCGGCATCTTTTCCGGGAACAAAGATCGCCTAACTCAATCATTGAACCATTTGCTGACAGCTTTAGACACCACCGATGCAGATGTAGCCATATACTGCAGGGACAAGAAATGGGAAATGACTCTCAAGGAAGCAGTGGCTAGGAGAGAAGCAGTGGAGGAGATATGCATATCTGACGATTCATCGGTGACAGAACCGGATGCGGAGCTGGTGAGGGTGCATCCGAAGAGTTCTTTGGCAGGAAGGAAAGGCTACAGCACAAGTGATGGCAAGACCTTCTCGTATCTGGAAGGGACTAAATTCCACCAGGCGGCCAAGGATATAGCGGAAATTAATGCCATGTGGCCCGTCGCAACGGAGGCCAATGAGCAAGTATGTATGTATATCCTCGGAGAAAGTATGAGCAGCATCAGGTCGAAATGCCCCGTCGAAGAGTCGGAAGCATCCACACCGCCTAGCACGCTGCCTTGCTTGTGCATCCATGCTATGACTCCAGAAAGAGTACAGCGCCTGAAAGCGTCACGCCCAGAACAAATTACTGTGTGCTCATCCTTTCCATTGCCGAAGTACAGAATCACTGGTGTGCAGAAGATCCAGTGCTCCCAGCCTATACTGTTCTCACCGAAAGTGCCTGCATACATCCATCCACGGAAGTACCTCGTGGAAACA---------------------------CCAACGGTAGAAGAGACTCCGGAGCCCCCGGCAGAGAACCAATCC---------------------ACAGAGGGGACACCTGAACAACCGACACTTATAACCGTGGATGAAACCAGAACTAGAACGCCCGAACCGATTATTATTGAAGAAGAAGAAGAGGATAGCATAAGCTTGCTGTCAGACGGCCCG---------------ACCCACCAGGTGCTGCAAGTCGAGGCAGACATTCATGGG------CCGCCTTCAGCATCCAGCTCATCTTGGTCC---------------ATTCCTCATGCATCCGACTTTGATGTGGATAGTCTGTCCATCCTTGACACC------------------------------------------------------------------------------------------------------------------------------------------CTGGAGGGAGCTAGCGTGACCAGCGAAGAGGCGTCAGTAGAGACTAAC------------------TCTTACTTCGCAAGGAGCATGGAGTTTCTGGCG---CGACCGGTGCCTGCGCCCCGGACAGTATTCAGGAACCCTCCACAGCCCGCTCCGCGCACAAGAACG---------------------------CCGTCACTCGCACCTAGCAGGGCCAGCTCGAGAATTAGCCTAGTTTCCAACCCGCCAGGAGTGAATAGGGTGATTACTAGGGAGGAGCTCGAGGCGCTCACCCCGTCACGCGCTCCCAGCAGGTCG---------GTCTCAAGAACCAGCCTGGTATCCAATCCTCCAGGCGTAAATAGGGTGATTACAAGAGAGGAGTTTGAGGCGTTCGTAGCACAACAACAATGACGGTTTGATGCGGGTGCATACATCTTTTCCTCCGATACCGGTCAAGGGCATTTACAACAAAAATCAGTAAGGCAAACGGTGCTATCCGAAGTGGTGTTGGAGAGGACCGAATTGGAGATTTCGTATGCCCCGCGCCTCGACCAAGAAAAAGAAGAGTTATTACGCAAGAAATTACAGTTGAACCCCACACCCGCTAACAGAAGCAGATACCAGTCCAGGAGAGTGGAGAACATGAAGGCTATAACAGCCAGACGTATTCTGCAAGGCCTAGGGCATTATTTGAAGGCAGAAGGAAAAGTGGAGTGCTATCGAACCCTGCATCCTGTTCCTTTGTATTCGTCCAGCGTGAATCGTGCCTTTTCAAGCCCCAAGGTCGCAGTGGAAGCCTGCAACGCTATGTTGAAAGAAAACTTTCCGACCGTGGCTTCTTACTGCATTATTCCGGAGTACGATGCCTACCTGGACATGGTTGACGGCGCTTCTTGTTGTTTAGACACTGCCAGTTTTTGCCCTGCAAAGCTACGCAGCTTTCCAAAGAAACATTCCTATTTGGAACCCACAATACGATCGGCAGTGCCATCAGCGATTCAGAACACGCTCCAGAACGTCCTGGCAGCTGCCACGAAAAGAAATTGCAACGTCACGCAAATGAGAGAATTGCCCGTTTTGGATTCGGCCGCCTTTAATGTGGAATGCTTCAAGAAATATGCATGCAACAATGAATATTGGGAAACGTTTAAAGAAAACCCCATCAGGCTTACTGAAGAAAATGTGGTAAATTACATTACTAAATTAAAAGGACCAAAAGCTGCAGCTCTTTTTGCGAAGACACATAATTTGAATATGTTACAGGACATACCAATGGATAGGTTTGTAATGGACTTGAAGAGGGATGTGAAAGTGACTCCAGGAACAAAACATACTGAGGAACGACCAAAGGTACAGGTGATCCAGGCTGCCGATCCGCTAGCAACAGCGTATCTGTGCGGAATCCACCGAGAGCTGGTTAGGAGATTAAACGCTGTCCTGCTTCCAAATATCCATACACTTTTCGACATGTCAGCTGAAGACTTTGACGCTATTATCGCCGAGCATTTCCAGCCTGGGGACTGTGTTCTGGAAACTGACATCGCGTCGTTTGACAAAAGCGAGGATGACGCCATGGCTCTGACCGCGTTAATGATTCTGGAAGACTTAGGTGTGGATGCAGAGCTGTTGACGCTGATCGAGGCGGCTTTCGGCGAAATTTCATCAATACATTTGCCCACTAAAACTAAATTTAAATTTGGAGCTATGATGAAATCTGGGATGTTCCTCACATTGTTTGTGAACACAGTCATCAACATCGTGATCGCAAGCAGAGTGTTAAGAGAACGGCTAACCGGATCACCGTGTGCAGCATTCATTGGAGATGACAATATCGTGAAAGGAGTCAAATCGGACAAATTAATGGCAGACAGGTGCGCTACCTGGTTGAACATGGAAGTCAAGATCATAGATGCTGTAGTGGGCGAGAAGGCGCCCTATTTTTGTGGAGGGTTCATTTTGTGTGACTCCGTGACCGGCACAGCATGCCGTGTGGCAGACCCCTTAAAAAGGCTGTTTAAGCTTGGCAAACCACTGGCAGCAGACGATGAACATGATGATGACAGGAGAAGGGCATTACATGAAGAGTCAACACGCTGGAACCGAGTGGGAATTCTTCCAGAGCTGTGCAAAGCTGTAGAATCAAGGTATGAAACCGTAGGAACTTCCATCATAGTTATGGCCATGACTACCCTAGCCAGCAGTGTTAAATCATTCTGCTACCTGAGAGGGGCCCCTATAACTCTCTAC
>AAC24033
ATGGAGAAAGTTCACGTTGACATCGAGGAAGACAGCCCATTCCTCAGAGCTTTGCAGCGGAGCTTCCCGCAGTTTGAGGTAGAAGCCAAGCAGGTCACTGATAATGACCATGCTAATGCCAGAGCGTTTTCGCATCTGGCTTCAAAACTGATCGAAACGGAGGTGGACCCATCCGACACGATCCTTGACATTGGAAGTGCGCCCGCCCGCAGAATGTATTCTAAGCACAAGTATCATTGTATCTGTCCGATGAGATGTGCGGAAGATCCGGACAGATTGTATAAGTATGCAACTAAGCTGAAGAAAAACTGTAAGGAAATAACTGATAAGGAATTGGACAAGAAAATGAAGGAGCTCGCCGCCGTCATGAGCGACCCTGACCTGGAAACTGAGACTATGTGCCTCCACGACGACGAGTCGTGTCGCTACGAAGGGCAAGTCGCTGTTTACCAGGATGTATACGCGGTTGACGGACCGACAAGTCTCTACCACCAAGCCAATAAGGGAGTTAGAGTCGCCTACTGGATAGGCTTTGACACCACCCCTTTTATGTTTAAGAACTTGGCTGGAGCATATCCATCATACTCTACCAACTGGGCCGACGAAACCGTGTTAACGGCTCGTAACATAGGCCTATGCAGCTCTGACGTTATGGAGCGGTCATGTAGAGGGATGTCCATTCTTAGAAAGAAGTATTTGAAACCATCCAACAATGTTCTATTCTCTGTTGGCTCGACCATCTACCACGAGAAGAGGGACTTACTGAGGAGCTGGCACCTGCCGTCTGTATTTCACTTACGTGGCAAGCAAAATTACACATGTCGGTGTGAGACTATAGTTAGTTGCGACGGGTACGTCGTTAAAAGAATAGCTATCAGTCCAGGCCTGTATGGGAAGCCTTCAGGCTATGCTGCTACGATGCACCGCGAGGGATTCTTGTGCTGCAAAGTGACAGACACATTGAACGGGGAGAGGGTCTCTTTTCCCGTGTGCACGTATGTGCCAGCTACATTGTGTGACCAAATGACTGGCATACTGGCAACAGATGTCAGTGCGGACGACGCGCAAAAACTGCTGGTTGGGCTCAACCAGCGTATAGTCGTCAACGGTCGCACCCAGAGAAACACCAATACCATGAAAAATTACCTTTTGCCCGTAGTGGCCCAGGCATTTGCTAGGTGGGCAAAGGAATATAAGGAAGATCAAGAAGATGAAAGGCCACTAGGACTACGAGATAGACAGTTAGTCATGGGGTGTTGTTGGGCTTTTAGAAGGCACAAGATAACATCTATTTATAAGCGCCCGGATACCCAAACCATCATCAAAGTGAACAGCGATTTCCACTCATTTGTGCTGCCCAGGATAGGCAGTAACACATTGGAGATCGGGCTGAGAACAAGAATCAGGAAAATGTTAGAGGAGCACAAGGAGCCGTCACCTCTCATTACCGCCGAGGACGTACAAGAAGCTAAGTGCGCAGCCGATGAGGCTAAGGAGGTGCGTGAAGCCGAGGAGTTGCGCGCAGCTCTACCACCTTTGGCAGCTGATGTTGAGGAGCCCACTCTGGAAGCCGATGTCGACTTGATGTTACAAGAGGCTGGGGCCGGCTCAGTGGAGACACCTCGTGGCTTGATAAAGGTTACCAGCTACGCTGGCGAGGACAAGATCGGCTCTTACGCTGTGCTTTCTCCGCAGGCTGTACTCAAGAGTGAAAAATTATCTTGCATCCACCCTCTCGCTGAACAAGTCATAGTGATAACACACTCTGGCCGAAAAGGGCGTTATGCCGTGGAACCATACCATGGTAAAGTAGTGGTGCCAGAGGGACATGCAATACCCGTCCAGGACTTTCAAGCTCTGAGTGAAAGTGCCACCATTGTGTACAACGAACGTGAGTTCGTAAACAGGTACCTGCACCATATTGCCACACATGGAGGAGCGCTGAACACTGATGAAGAATATTACAAAACTGTCAAGCCCAGCGAGCACGACGGCGAATACCTGTACGACATCGACAGGAAACAGTGCGTCAAGAAAGAACTAGTCACTGGGCTAGGGCTCACAGGCGAGCTGGTGGATCCTCCCTTCCATGAATTCGCCTACGAGAGTCTGAGAACACGACCAGCCGCTCCTTACCAAGTACCAACCATAGGGGTGTATGGCGTGCCAGGATCAGGCAAGTCTGGCATCATTAAAAGCGCAGTCACCAAAAAAGATCTAGTGGTGAGCGCCAAGAAAGAAAACTGTGCAGAAATTATAAGGGACGTCAAGAAAATGAAAGGGCTGGACGTCAATGCCAGAACTGTGGACTCAGTGCTCTTGAATGGATGCAAACACCCCGTAGAGACCCTGTATATTGACGAAGCTTTTGCTTGTCATGCAGGTACTCTCAGAGCGCTCATAGCCATTATAAGACCTAAAAAGGCAGTGCTCTGCGGGGATCCCAAACAGTGCGGTTTTTTTAACATGATGTGCCTGAAAGTGCATTTTAACCACGAGATTTGCACACAAGTCTTCCACAAAAGCATCTCTCGCCGTTGCACTAAATCTGTGACTTCGGTCGTTTCAACCTTGTTTTACGACAAAAAAATGAGAACGACGAATCCGAAAGAGACTAAGATTGTGATTGACACTACCGGCAGTACCAAACCTAAGCAGGACGATCTCATTCTCACTTGTTTCAGAGGGTGGGTGAAGCAGTTGCAAATAGATTACAAAGGCAACGAAATAATGACGGCAGCTGCCTCTCAAGGGCTGACCCGTAAAGGTGTGTATGCCGTTCGGTACAAGGTGAATGAAAATCCCCTGTACGCACCCACCTCAGAACATGTGAACGTCCTACTGACCCGCACGGAGGACCGCATCGTGTGGAAAACACTAGCCGGCGACCCATGGATAAAAACACTGACTGCCAAGTACCCTGGGAATTTCACTGCCACGATAGAGGAGTGGCAAGCAGAGCATGATGCCATCATGAGGCACATCTTGGAGAGACCGGACCCTACCGACGTCTTCCAGAATAAGGCAAACGTGTGTTGGGCCAAGGCTTTAGTGCCGGTGCTGAAGACCGCTGGCATAGACATGACCACTGAACAATGGAACACTGTGGATTATTTTGAAACGGACAAAGCTCACTCAGCAGAGATAGTATTGAACCAACTATGCGTGAGGTTCTTTGGACTCGATCTGGACTCCGGTCTATTTTCTGCACCCACTGTTCCGTTATCCATTAGGAATAATCACTGGGATAACTCCCCGTCGCCTAACATGTACGGGCTGAATAAAGAAGTGGTCCGTCAGCTCTCTCGCAGGTACCCACAACTGCCTCGGGCAGTTGCCACTGGAAGAGTCTATGACATGAACACTGGTACACTGCGCAATTATGATCCGCGCATAAACCTAGTACCTGTAAACAGAAGACTGCCTCATGCTTTAGTCCTCCACCATAATGAACACCCACAGAGTGACTTTTCTTCATTCGTCAGCAAATTGAAGGGCAGAACTGTCCTGGTGGTCGGGGAAAAGTTGTCCGTCCCAGGCAAAATGGTTGACTGGTTGTCAGACCGGCCTGAGGCTACCTTCAGAGCTCGGCTGGATTTAGGCATCCCAGGTGATGTGCCCAAATATGACATAATATTTGTTAATGTGAGGACCCCATATAAATACCATCACTATCAGCAGTGTGAAGACCATGCCATTAAGCTTAGCATGTTGACCAAGAAAGCTTGTCTGCATCTGAATCCCGGCGGAACCTGTGTCAGCATAGGTTATGGTTACGCTGACAGGGCCAGCGAAAGCATCATTGGTGCTATAGCGCGGCAGTTCAAGTTTTCCCGGGTATGCAAGCCGAAATCCTCACTTGAAGAGACGGAAGTTCTGTTTGTATTCATTGGGTACGATCGCAAGGCCCGTACGCACAATCCTTACAAGCTTTCATCAACCTTGACCAACATTTATACAGGTTCCAGACTCCACGAAGCCGGATGTGCACCCTCATATCATGTGGTGCGAGGGGATATTGCCACGGCCACCGAAGGAGTGATTATAAATGCTGCTAACAGCAAAGGACAACCTGGCGGAGGGGTGTGCGGAGCGCTGTATAAGAAGTTCCCGGAAAGCTTCGATTTACAGCCGATCGAAGTAGGAAAAGCGCGACTGGTCAAAGGTGCAGCTAAACATATCATTCATGCCGTAGGACCAAACTTCAACAAAGTTTCGGAGGTTGAAGGTGACAAACAGTTGGCAGAGGCTTATGAGTCCATCGCTAAGATTGTCAACGATAACAATTACAAGTCAGTAGCGATTCCACTGTTGTCCACCGGCATCTTCTCCGGGAACAAAGATCGACTAACCCAATCATTGAACCATTTGCTGACAGCTTTAGACACCACTGATGCAGATGTAGCCATATACTGCAGGGACAAGAAATGGGAAATGACTCTCAAGGAAGCAGTGGCTAGGAGAGAAGCAGTGGAGGAGATATGCATATCCGACGACTCTTCAGTGACAGAACCTGATGCAGAGCTGGTGAGGGTGCATCCGAAGAGTTCTTTGGCTGGAAGGAAGGGCTACAGCACAAGCGATGGCAAAACTTTCTCATATTTGGAAGGGACCAAGTTTCACCAGGCGGCCAAGGATATAGCAGAAATTAATGCCATGTGGCCCGTTGCAACGGAGGCCAATGAGCAGGTATGCATGTATATCCTCGGAGAAAGCATGAGCAGTATTAGGTCGAAATGCCCCGTCGAAGAGTCGGAAGCCTCCACACCACCTAGCACGCTGCCTTGCTTGTGCATCCATGCCATGACTCCAGAAAGAGTACAGCGCCTAAAAGCCTCACGTCCAGAACAAATTACTGTGTGCTCATCCTTTCCATTGCCGAAGTATAGAATCACTGGTGTGCAGAAGATCCAATGCTCCCAGCCTATATTGTTCTCACCGAAAGTGCCTGCGTATATTCATCCAAGGAAGTATCTCGTGGAAACA---------------------------CCACCGGTAGACGAGACTCCGGAGCCATCGGCAGAGAACCAATCC---------------------ACAGAGGGGACACCTGAACAACCACCACTTATAACCGAGGATGAGACCAGGACTAGAACGCCTGAGCCGATCATCATCGAAGAGGAAGAAGAGGATAGCATAAGTTTGCTGTCAGATGGCCCG---------------ACTCACCAGGTGCTGCAAGTCGAGGCAGACATTCACGGG------CCGCCCTCTGTATCTAGCTCATCCTGGTCC---------------ATTCCTCATGCATCCGACTTTGATGTGGACAGTTTATCCATACTTGACACC------------------------------------------------------------------------------------------------------------------------------------------CTGGAGGGAGCTAGCGTGACCAGCGGGGCAACGTCAGCCGAGACTAAC------------------TCTTACTTCGCAAAGAGTATGGAGTTTCTGGCG---CGACCGGTGCCTGCGCCTCGAACAGTATTCAGGAACCCTCCACATCCCGCTCCGCGCACAAGAACA---------------------------CCGTCACTTGCACCCAGCAGGGCCTGCTCGAGAACCAGCCTAGTTTCCACCCCGCCAGGCGTGAATAGGGTGATCACTAGAGAGGAGCTCGAGGCGCTTACCCCGTCACGCACTCCTAGCAGGTCG---------GTCTCGAGAACCAGCCTGGTCTCCAACCCGCCAGGCGTAAATAGGGTGATTACAAGAGAGGAGTTTGAGGCGTTCGTAGCACAACAACAATGACGGTTTGATGCGGGTGCATACATCTTTTCCTCCGACACCGGTCAAGGGCATTTACAACAAAAATCAGTAAGGCAAACGGTGCTATCCGAAGTGGTGTTGGAGAGGACCGAATTGGAGATTTCGTATGCCCCGCGCCTCGACCAAGAAAAAGAAGAATTACTACGCAAGAAATTACAGTTAAATCCCACACCTGCTAACAGAAGCAGATACCAGTCCAGGAAGGTGGAGAACATGAAAGCCATAACAGCTAGACGTATTCTGCAAGGCCTAGGGCATTATTTGAAGGCAGAAGGAAAAGTGGAGTGCTACCGAACCCTGCATCCTGTTCCTTTGTATTCATCTAGTGTGAACCGTGCCTTTTCAAGCCCCAAGGTCGCAGTGGAAGCCTGTAACGCCATGTTGAAAGAGAACTTTCCGACTGTGGCTTCTTACTGTATTATTCCAGAGTACGATGCCTACTTGGACATGGTTGACGGAGCTTCATGCTGCTTAGACACTGCCAGTTTTTGCCCTGCAAAGCTGCGCAGCTTTCCAAAGAAACACTCCTATTTGGAACCCACAATACGATCGGCAGTGCCTTCAGCGATCCAGAACACGCTCCAGAACGTCCTGGCAGCTGCCACAAAAAGAAATTGCAATGTCACGCAAATGAGAGAATTGCCCGTATTGGATTCGGCGGCCTTTAATGTGGAATGCTTCAAGAAATATGCGTGTAATAATGAATATTGGGAAACGTTTAAAGAAAACCCCATCAGGCTTACTGAAGAAAACGTGGTAAATTACATTACCAAATTAAAAGGACCAAAAGCTGCTGCTCTTTTTGCGAAGACACATAATTTGAATATGTTGCAGGACATACCAATGGACAGGTTTGTAATGGACTTAAAGAGAGACGTGAAAGTGACTCCAGGAACAAAACATACTGAAGAACGGCCCAAGGTACAGGTGATCCAGGCTGCCGATCCGCTAGCAACAGCGTATCTGTGCGGAATCCACCGAGAGCTGGTTAGGAGATTAAATGCGGTCCTGCTTCCGAACATTCATACACTGTTTGATATGTCGGCTGAAGACTTTGACGCTATTATAGCCGAGCACTTCCAGCCTGGGGATTGTGTTCTGGAAACTGACATCGCGTCGTTTGATAAAAGTGAGGACGACGCCATGGCTCTGACCGCGTTAATGATTCTGGAAGACTTAGGTGTGGACGCAGAGCTGTTGACGCTGATTGAGGCGGCTTTCGGCGAAATTTCATCAATACATTTGCCCACTAAAACTAAATTTAAATTCGGAGCCATGATGAAATCTGGAATGTTCCTCACACTGTTTGTGAACACAGTCATTAACATTGTGATCGCAAGCAGAGTGTTGAGAGAACGGCTAACCGGATCACCATGTGCAGCATTCATTGGAGATGACAATATCGTGAAAGGAGTCAAATCGGACAAATTAATGGCAGACAGGTGCGCCACTTGGTTGAATATGGAAGTCAAGATTATAGATGCTGTGGTGGGCGAGAAAGCGCCCTATTTCTGTGGAGGGTTTATTTTGTGTGACTCCGTGACCGGCACAGCGTGCCGTGTGGCAGACCCCCTAAAAAGGCTGTTTAAGCTTGGCAAACCTCTGGCAGCAGACGATGAACATGATGATGACAGGAGAAGGGCATTGCATGAAGAGTCAACACGCTGGAACCGAGTGGGTATTCTTTCAGAGCTGTGCAAGGCAGTAGAATCAAGGTATGAAACCGTAGGAACTTCCATCATAGTCATGGCCATGACTACTCTAGCTAGCAGTGTTAAATCATTCAGCTACCTGAGAGGGGCCCCTATAACTCTCTAC
>AAD14556
ATGGAGAAGGTTCACGTTGACATCGAGGAGGACAGCCCCTTCCTCAGAGCACTACAACGGAGCTTTCCGCAGTTTGAGGTAGAAGCCAAGCAGGTCACGGATAATGACCATGCTAATGCTAGAGCGTTTTCGCATCTAGCTTCCAAACTGATCGAGACGGAGGTGGAACCATCCGATACGATCCTAGACATTGGAAGTGCGCCCGCCCGCAGAATGTATTCAAATCACAAGTACCATTGTATCTGTCCGATGAAGTGTGCAGAAGACCCGGACAGATTATACAAATATGCATCTAAATTGAAGAAGAACTGTAAAGATATTACAGATAAAGAATTGGACAAGAAAATGGCAGAGCTTGCAGCGGTCATGGAGGACCCGGATCTAGAGCAGGAAACCATTTGTTTGCATGATGATGAATCATGCCGCTATGAAGGCAACGTGGCGGTATATCAGGACGTCTACGCTGTAGATGGTCCCACTAGTATATACCATCAGGCAAACAAAGGCGTTAGAGTCGCCTACTGGATAGGCTTTGATACTACGCCATTTATGTTCAAAAATTTAGCTGGAGCCTACCCTTCCTACTCTACTAACTGGGCCGACGAGACCGTGCTGACAGCCCGTAACATCGGCTTATGCAGCTCAGATGTCATGGAACGGTCTCGTCGGGGACTGTCCATTTTAAGGAAGAAGTATTTGAAACCATCAAACAATGTCATATTTTCCGTGGGTTCTACCATCTACCACGAGAAAAGAGACTTATTAAAAAGCTGGCACCTACCTTCTGTATTTCACCTACGTGGCAAGCAAAATTACACATGTCGGTGTGAGACGATAGTGAGCTGCGACGGGTACGTCGTTAAGCGTATCGCTATCAGTCCTGGCCTGTACGGGAAGCCGTCAGGCTATGCTGCCACTATGCACCGCGAGGGATTCTTGTGCTGCAAGGTAACAGACACGTTGAACGGGGAGAGGGTCTCTTTCCCAGTTTGTACTTATGTGCCAGCTACCCTATGTGACCAGATGACTGGCATTCTGGCAACAGATGTCAGCGCGGAAGACGCGCAAAAGCTGCTGGTTGGGCTCAACCAGCGCATTGTCGTGAATGGCCGCACTCAGAGGAATACTAATACCATGAAGAATTACTTACTACCAGTAGTTGCACAGGCATTTGCCCGGTGGGCTAAGGAGTACAAAGAGGACCAAGATGATGAAAGACCGCTGGGATTGAGGGACAGACAACTTGTGATGGGTTGCTGCTGGGCGTTTAAGAAGCACAAGATTACATCCGTGTACAAACGCCCTGACACCCAGACAGTCATAAAGGTACCCAGTGACTTCCACTCCTTTGTGCTACCCAGATTGGGGAGCAGTTCTCTGGAGATGGGGCTAAGAACTAGAATAAAGAAGTTGCTGGAAGATAAGAAGACAACCCCACCTATAATTACTCCTGAAGACATCTCATCGGCAAAAGATGCTGCCACGGAAGCTAAGGAAATCAAGGAGGCAGAAGAGTTACGTATTGCACTGCCTCCTATGGTTCCAGACGTGGAGGAACCGACTCTGGAAGCCGATGTAGATTTGATGCTGCAAGAAGCAGGGGCAGGGTCAGTAGAGACGCCCCGAGGACTAATTAAAGTTACCAGCTATTCCGGTGAAGACAAGATCGGCTCCTATGCGGTACTTTCACCCCAGGCTGTCCTTCGGAGTGAGAAACTCTCCTGCATACACCCGCTGGCGGAAGAGGTTATTGTTATAACCCACGCGGGAAGGAAAGGAAGGTATGCAGTTGAACCTTATCACGGCAAAGTGGTGGTCCCTGAAGGGCACGCTATTCCCGTAGCAGACTTCCAGGCACTCAGTGAGAGCGCCACCATTGTGTATAACGAGCGGGAGTTTGTGAACAGGTACCTACACCACATCGCCATCAACGGAGGAGCCTTGAATACCGATGAAGAGTACTACAAAGTGGTCAAACCCAATGAACATGATGGAGAATACCTATATGACATTGATAAAAAACAGTGTGTTAAGAAGGAACAGGTGTCCGGCCTCGGGCTGGCAGGTGAACTGGTGGAGCCTCCGTTCCACGAATTCGCGTATGAGAGCCTAAGGACTAGACCGGCAGCTCCTTATCAAGTACCAACTATAGGAGTGTACGGAGTACCTGGCTCGGGTAAGTCCGGGATTATAAAAAGTGCCGTGACAAAAAGAGATCTGGTGGTCAGTGCAAAGAAGGAAAATTGTACCGAGATCATACGCGACGTGAAGAAGATGCGCGATCTAGACATAGTGGCGCGTACTGTCGATTCGGTACTGCTGAATGGCTGTAAACACCCAGTTGACACGCTGTACATTGATGAGGCCTTCGCATGTCACGCAGGAACGCTACGTGCGTTGATTGCCATCATTAAACCTAAAAAGGCAGTTCTCTGCGGAGATCCGAAACAGTGTGGCTTTTTTAACATGATGTGCCTTAAAGTGCATTTTAATCATGAAATTTGCACGCAGGTGTTCCACAAGAGCATCTCTCGTAGGTGCACTAAATCGGTTACGTCTGTTGTGTCCACGCTGTTTTATGACAAAAGAATGCGAACCACCAACCCAAAGGAGACCAAAATCGAAATTGACACTACCGGAAGTACTAAGCCTAAGAAGGACGACTTGATCTTGACGTGCTTCAGAGGATGGGTGAAGCAATTGCAAATTGATTACAAGGGCAATGAAATCATGACGGCTGCAGCCTCGCAAGGCTTGACCCGGAAAGGAGTCTACGCTGTCAGATATAAAGTCAATGAGAATCCCTTGTACGCACCTAGCTCAGAGCACGTCAATGTCCTGCTTACCCGCACAGAGGATAGGATTGTGTGGAAGACCTTGGCTGGAGATCCCTGGATTAAGACTCTCACTGCCAGATACGTTGGCGACTTCACCGCCACTCTAGAAGAGTGGCAACAAGAGCATGATGCCATCATGAAGCACATCTTGGAGAAGCCTGACCCTACAGACGTGTTTCAGAACAAAGCTAACGTATGCTGGGCCAAGGCCTTAGTACCAGTGCTGAAGACCGCCGGTATTGATTTGACAACAGACCAATGGAACACTGTAGTTCATTTTAAGGAAGACAAAGCTCATTCGGCAGAGATCGTACTAAACCAGCTATGCGTACGATTCTTCGGACTGGATTTGGACTCAGGTTTGTTCTCCGCACCCACCGTACCACTGTCAATAAAGAGCAACCATTGGGACAATTCGCCCTCACCGAACATGTATGGGTTGAACAAGGACGTGGTGCGCCAACTTTCAGTGCGTTACCCTCAGCTTGCCCGAGCAACAGCGACAGGCAGAGTATTCGATATGAATACCGGGACGCTGCGAAGCTATGACCCGCGTGTCAATCTAGTGCCCGTCAATCGCAAGCTGCCGCACGCGCTGGTTACACACCGCTCGGAGCAGCCCCGTAGTGATTTTTCTACGTTTGTTAGTAAGTTGAGGGGTCGAACAGTCCTGGTTGTGGGAGATAAGATGAATATCACTGGTAAGACAGTCGACTGGCTGTCTGAAAATCCTGAGGCCACCTTCAAATCCCGTCTAGACCTTGGCATCCCAAATGGGCTACCCAAATATGACATCGTGTTTGTGAACGTTCGGACGCCCTACAAGTATCATCACTACCAGCAATGTGAAGACCATGCGATAAAGCTCAGCATGCTGACAAAGAAAGCGTGCTTGCATCTCAACCCCGGAGGAACCTGCGTCAGCATCGGTTATGGCTATGCAGACAGGGCCAGTGAAAGCATCATCGGGGCTATCGCACGGCAGTTTAAGTTTTCTAGAGTGTGTAAGCCGAAAGCTTCATTGGAGGAGACGGAAGTGCTGTTTGTTTTCATAGGGTATGACCGGAGGGTTCGTACGCACAACCCATACAAACTATCCTCTACCCTGACCAATATCTACACCGGATCGCACCTGCATGAGGCCGGATGTGCCCCTTCCTACCACGTGGTACGTGGAGACATTGCCAACGCCGAGGAGGGGGTTATTGTCAACGCAGCAAATAGCAGAGGGCAGCCGGGTGGGGGTGTATGTGGGGCTCTCTACAAACGCTTCCCGGAGAGTTTCGACATGCAACCCATCGAGGTGGGTAAATCAAGGTTAGTAAAAGGGGCAGCGAAGCACATCATTCATGCTGTGGGGCCGAATTTTAACAAGGTATCAGAGCTGGAAGGGGACAAACAATTGGCCGAAGCTTATGAATCTGTCGCTAAGATTATTAATGACAATCATTACCGGACAGTGGCAATACCGCTTTTGTCTACTGGCATTTTTGCCGGGAACAAGGACCGACTTATGCAGTCTCTGAATCATTTGCTCACGGCGTTAGATACTACCGACGCGGACGTGGCTATATATTGTAGAGACAAGAAGTGGGAGGCCACCCTGAAAGAAGTTATAGCAAGGAGAGAGGCTGTTGAAGAGATATGTATCTCGGAAGATGCGTCTATTGCGGAACCGGACGCTGAATTGGTCAGGGTACATCCCAAGAGCTCCCTGGCGGGGCGCAGAGGCTTTAGTACGACCGATGGGAAGACATTCTCATACCTTGAGGGGACTAAATTTCATCAGGCGGCTAAGGATGTGGCTGAGATCAACGCGATGTGGCCTAATGCAACTGAGGCGAATGAACAGATCTGCCTGTACATCTTGGGAGAGAGCATGAGCAGCATTCGTTCAAAGTGTCCAGTTGAAGAATCAGAAGCTTCGACACCACCCAGTACATTGCCATGCCTATGCATCCATTCCATGACACCCGAACGAGTTCACAGACTTAAGGCCTCACGTCCTGAGCAGATAACGGTGTGCTCGTCTTTCTCGTTGCCCAAGTACAGGATCACCGGAGTGCAAAAAATTCAATGCTCTCATCCTATACTCTTCCTCCCGAAAGTGCCTGAGTACATTCATCCGCGCAGGTATCTTCCCCAAACGGAGAACCCTGTGGATCCACCTGAACTTCCGGAGCCTTCAGCCGTCGCCACACCTACAGCAGACGGTCAGACAGAGGAGGCCATGAGCATAATGTCGGAAACGACTGTTGCCTCTCTTGTACCTAATGAGATTGAGCCATCAACCGCCGCCACACCTGCAGCA---------GATAGTCAGACAGAGGAGACCATGAGCATAATGTCGGAAACGACTGTTGCCTCTTTTGTACCTAATGAGATTGTG---GTCGAAGCGCAAGTACACTCA------GACCTTATGCGCTTCTCCTCTAGCTGGTCA---------------ATACCGCAAGCATCTGACTTCGATGTAGACAGCGTGTCAGTCCAGGGCACC------------------------------------------------------------------------------------------------------------------------------------GTGGATATATTCAACAGTGCGCTGCAGGAGGATGCGAGTAGTGTAGCATCGTCG------------------------TACTGCTCGGGAATA---------------AAACCTGTCCCTGCACCGCGCACTGTTTTTACTCAATCACCAAAACCTCGCAGACGGCGCCGTCGATCTAAAGCCAGCACGAGTTCTACGGCCCCTCTGGTGACCACATCCCGTGCTACATCACGATCAAGCCTTGTCTCAAATCCACCTGGGGAAAAGGTGACCACA------------------------------------------TCCCGTGCC---------ACATCACGATCAAGCCTTGTCTCAAATCCACCTGGGGAAAAGAGGGTTATTACTAGAGAGGAGTTCGAGGCCTTTGTTGCGCAACAGCAATGACGGTACGAAGCGGGTGCGTACATTTTTTCCTCTGATACCGGTCAGGGGCATTTACAACAAAAGTCAGTGAGGCAGACGACGCTGTCCGAGGTAGTACTTGAACGGACAGAGTTAGAGCATTCGTACGCCCCGCGCCTCGACCTAGAGAAAGAAGAGATACTACGTAAAAAATTACAATTGAACCCGACACCAGCTAATAGGAGCAGATATCAATCCAGAAGAGTGGAGAACATGAAAGCGGTGACTACCAAAAGACTCCTCGGTGGTTTGGGGAGCTACCTGAAAACAGAAGGAAAGGTTGAATGCTACCGTACACTGTATCCTGTTCCCGAGTATTCTGCAAGCGTCAACCAAGTCTTTTCTAGTCCGCGCGTGGCTATTGAAGCATGTAATGCTGTATTGAAAGAGAATTTTCCAACAGTGACTTCATACTGCATAACACCCGAGTATGACGCCTACATGGACATGGTTGATGGAGCCTCCTGCTGTTTAGACACTGCTAGCTTTTGCCCAGCAAAGTTGCGCAGCTTTCCGAAACGACACGCCTATCTGGAGCCAACTATTCGTTCTGCAGTACCATCAGCCATACAGAATACCTTGCAGAATGTGCTGGCGGCGGCCACAAAAAGAAACTGTAACGTTACCCAGATGAGAGAGTTACCTGTTTTGGATTCCGCTGCTTTTAACGTGGAGTGTTTTAAAAAATATGCATGTAATAATGAATATTGGGAAACGTACAGGGAACATCCTATTAGGCTAACCGAGGAGAATGTAACCAATTACATTACTAAATTGAAGGGCCCGAAAGCAGCCGCTTTGTATGCAAAAACTCATAACCTTAGCATGTTGCAGGATATTCCAATGGATAGGTTCGTTATGGACTTGAAAAGAGATGTCAAGGTGACGCCTGGTACTAAACATACGGAGGAGAGGCCGAAGGTGCAGGTCATCCAGGCGGCGGACCCATTGGCTACGGCTTACCTGTGCGGAATCCATCGAGAGCTAGTGCGCAGGCTGAATGCGGTCCTATTGCCTAACGTCCATACCTTGTTTGACATGTCTGCTGAAGACTTCGACGCCATTATTGCCGAACATTTTCAGCCCGGAGACAGTGTGTTAGAGACTGACATTGCGTCGTTTGATAAGAGCGAGGATGATGCAATGGCGTTGACTGCTCTGATGATATTGGAGGATTTGGGCGTAGATCCAGAGCTGCTCACACTAATAGAGGCTGCATTTGGGGAGATATCATCCATCCATCTCCCCACGAAAACCAAGTTTAAATTTGGAGCAATGATGAAGTCTGGTATGTTTCTTACTTTGTTTATTAACACGGTTATCAACATTGTCATAGCCAGCAGAGTTCTACGTGAACGTCTGACCAACTCACCCTGTGCTGCATTTATTGGTGACGACAACATCGTCAAGGGTATCAAGTCAGATAAGCTGATGGCCGATAGATGTGCTACCTGGCTGAACATGGAAGTCAAGATCATCGATGCCGTAGTAGGAACAAAAGCCCCTTATTTTTGTGGAGGCTTCATCTTGTGTGACACAGTAACAGGTACAGCATGTCGGGTGGCTGACCCTCTGAAGAGATTGTTCAAACTAGGGAAGCCGCTCGCAGCAGACGACGAACATGACGATGATCGTCGTCGGGCTTTGCATGAGGAGTCAGCTCGCTGGAACCGTGTGGGCATACACTCCGAGCTGTGTAAGGCCGTAGAGTCACGCTATGAAACTACAGGTACATCTGTAATCATAACAGCCATGACTACCCTGGCACAGAGTGTCTCCGCATTCAAACATCTGAGAGGAAACCCTCTGACCCTCTAC
>AAD14550
ATGGAGAAAGTTCACGTTGACATCGAGGAAGATAGTCCTTTCCTCAGAGCTTTGCAACGGAGCTTCCCGCAGTTTGAGGTAGAAGCTAAGCAGGTCACTGATAATGACCATGCTAATGCCAGAGCGTTTTCGCATCTGGCTTCAAAGTTGATCGAAACGGAGGTGGACCCATCCGACACGATCCTTGACATTGGAAGCGCGCCCGCCCGCAGAATGTATTCAAAGCATAAATACCATTGCATCTGCCCGATGAGATGCGCAGAGGACCCGGACAGATTGTACAAGTACGCTACTAAGCTGAAGAAAAACTGCAAGGAAATAACTGATAAAGAACTGGACAAGAAAATGAAGGAGCTCGCCGCCGTCATGAGCGACCCGGACCTGGAAACTGAGACCGTGTGCCTCCACGACGATGAGTCGTGTCGCTATGAAGGGCAGGTCGCTGTATACCAGGATGTATACGCGGTTGACGGACCGACAAGTCTTTATCATCAAGCCAATAAGGGGGTTAGAGTTGCCTACTGGATAGGTTTCGACACTACCCCTTTTATGTTTAAGAACTTGGCAGGAGCATATCCTTCGTACTCTACCAATTGGGCCGACGAGACCGTGCTCACGGCTCGAAATATAGGCCTGTGCAGCTCCGACGTTATGGAGCGGTCACGCAGAGGTATGTCCATTCTTAGGAAGAAATACTTAAAACCATCCAATAATGTCCTATTCTCTGTTGGCTCAACCATTTACCACGAGAAGAGAGACTTATTGAAGAGCTGGCACCTACCGTCTGTATTTCACTTACGTGGCAAGCAAAATTACACATGTCGGTGCGAGACAATAGTTAGTTGCGACGGGTACGTCGTTAAAAGAATAGCTATTAGTCCTGGCCTGTATGGGAAACCTTCAGGCTATGCTGCTACGATGCACCGCGAGGGATTCTTGTGTTGCAAAGTGACAGACACATTGAACGGGGAGAGGGTCTCTTTTCCCGTATGTACATACGTACCAGCTATATTGTGTGACCAAATGACTGGCATACTGGCAACAGATGTCAGTGCAGACGACGCTCAGAAATTGTTGGTTGGGCTCAACCAACGCATAGTCGTCAACGGTCGCACTCAAAGGAATACCAACACAATGAAGAATTACCTTTTGCCCGTAGTGGCCCAGGCGTTTGCCAGGTGGGCAAAGGAATATAAAGAAGATCAAGAAGATGAGAGGCCGCTAGGTCTACGAGATAGACAGTTAGTCTTGGGATGCTGCTGGGCCTTTAAGAGGCACAAGATAACGTCTATTTATAAACGTCCCGACACCCAAACTATTATTAAAGTGAATAGTGATTTCCATTCATTTGTGCTGCCCAGGATTGGCAGTAACACGTTGGAGATCGGGCTGAGAAATAGAATCAGGAAGATGCTGGAAGAGCATAAGGAGCCGTCACCTCTCATCACTGCCGAGGATGTACACGAGGCTAAGTGCGCGGCCGATGAGGCTAAGGAGGCTCGCGAAGCAGAGGAGTTGCGGGTAGCACTACCACCTTTGGCGGCCGACGTTGAGGAGCCCACTTTGGAAGCCGATGTCGACCTGATGCTACAGGAGGCCGGAGCCGGCTCAGTGGAGACACCACGTGGCTTAATAAAAGTTACTAGCTACGCCGGAGAGGATAAAATCGGCTCCTATGCAGTGCTTTCCCCGCAGGCCGTGCTTAAGAGTGAAAAATTATCGTGCATCCACCCCTTGGCTGAACAAGTCATAGTAATAACACACTCTGGCCGAAAGGGGCGCTACGCGGTGGAACCGTATCACGGAAAAGTAGTCGTACCTGAGGGACATGCTATACCTGTCCAGGATTTTCAAGCTCTGAGTGAAAGCGCCACCATTGTGTACAACGAACGAGAGTTCGTGAACAGGTACCTGCATCACATTGCCACACATGGGGGGGCGTTGAATACAGATGAAGAATACTACAGAGTTATCAAGCCTAGCGAGCATGACGGCGAATATCTGTATGATATCGACAGAAAACAGTGTGTCAGGAAAGAACTAGTCACTGGGCTAGGGCTAGCCGGCGAGCTGGTGGATCCGCCATTCCATGAATTCGCCTACGAGAGCTTGAGGACACGACCAGCTGCTCCCTACCAAGTACCGACCATAGGGGTGTATGGCGTGCCAGGGTCAGGTAAATCTGGCATTATTAAAAGTGCAGTTACTAAGAAAGACCTGGTGGTAAGCGCCAAGAAGGAAAACTGCACAGAAATAATAAGGGACGTCAAGAAAATGAAAGGGTTAGACGTCAATGCCAGAACCGTGGACTCGGTGCTCTTGAATGGATGCAAACACCCCGTTGAGACCTTGTACATCGATGAGGCATTTGCCTGCCATGCAGGCACCCTCAGAGCGCTTATAGCCATTATACGACCAAAAAAGGCTGTACTATGTGGGGACCCGAAACAGTGCGGTTTCTTCAATATGATGTGTCTGAAAGTGCACTTTAATCACGAGATTTGCACGCAAGTTTTTCATAAAAGCATCTCTCGCCGGTGCACTAAATCTGTGACCTCTGTCGTCTCAACTCTGTTTTACGACAGGAAGATGAGGACGACAAACCCGAAAGAGACCAAGATCGAGATAGACACTACCGGCAGCACCAAACCAAAGCAGGGCGATCTTATCCTTACTTGCTTCAGAGGGTGGGTAAAGCAGTTGCAAATAGATTATAAAGGCAACGAAATAATGACGGCAGCAGCCTCCCAAGGGTTGACACGCAAAGGCGTGTATGCCGTTCGGTACAAGGTGAATGAAAATCCTTTGTACGCACCCACCTCAGAGCATGTGAATGTCCTGCTAACCCGCACGGAGGACCGCATCGTGTGGAAAACGCTAGCTGGTGATCCCTGGATAAAAACATTGACGGCTAAATATTCAGGAAATTTTACTGCCACGATGGAGGAATGGCAAACAGAGCATGATGCCATTATGAGGCACATCTTGGAGAAACCGGATCCTACCGACGTCTTCCAGAATAAGGCGAATGTGTGCTGGGCCAAGGCTCTAGTGCCTGTACTGAAGACTGCAGGCATAGATATGACTACCGAACAATGGAGCACTGTGGACCACTTTGAAACGGATAAAGCCCACTCAGCAGAAATAGTGTTGAACCAATTGTGCGTGAGATTCTTCGGACTCGACTTGGATTCCGGTCTTTTTTCTGCGCCCACAATTCCGTTATCCATCAGGAACAACCACTGGGATAACTCCCCGTCGCCTAATATGTACGGGTTGAATAAGGAAGTGGTTCGCCAACTTTCCCGCAGGTACCCACAACTGCCTCGTGCGGTTGCTACTGGAAGAGTCTATGACATGAACACCGGCACACTACGCAACTATGACCCGCGCATAAACTTAGTACCTGTGAATAGAAGATTGCCTCATGCTCTAGTCCTCCACCACAATGAACATCTGCAGAGTGACTTTTCGTCATTCGTTAGCAAACTGAAGGGCAGGACCGTCCTGGTGGTCGGGGAAAAATTGTCCGTTCCAGGCAAATCGGTTGACTGGTTGTCAGACCGGCCCGAGGCTACCTTCAGAGCTCGCCTGGACTTGGGCATCCCTGGTGAAGTACCCAAGTATGACATAGTATTCATTAATGTGAGGACCCCGTATAAATATCATCATTATCAGCAGTGCGAAGATCATGCCATTAAACTTAGCATGCTGACCAAGAAAGCTTGCCTGCACCTGAATCCCGGAGGTACCTGTGTCAGCATAGGTTACGGCTATGCAGACAGAGCCAGCGAGAGCATCATTGGTGCCATAGCGAGGCAGTTCAAGTTCTCCCGGGTATGCAAACCGAAATCATCGCTTGAAGAGACAGAAGTGCTATTTGTATTCATTGGATACGATCGCAGGGCACGCACGCACAATCCCTACAAGCTCTCATCGACATTGACTAACATTTACACAGGTTCCGGACTCCATGAAGCCGGGTGCGCACCCTCGTATCACGTGGTGCGCGGGGACATTGCCACAGCCACCGAAGGAGTGATTGTGAATGCTGCCAACAGCAAAGGACAACCCGGCGGCGGAGTGTGCGGAGCGCTGTACAAAAAATTTCCGGAGAGCTTCGATTTACAGCCGATCGAAGTAGGAAAGGCGCGATTGGTTAAAGGCGCAACAAAACACATTATCCACGCTGTGGGGCCCAATTTCAACAAAGTCTCTGAGGTTGAAGGTGACAAACAGCTGGCGGAAGCTTATGAGTCCATTGCAAAAATTGTCAACGACAACAATTACAAATCGATTGCAATTCCGCTGTTGTCTACCGGCATATTTTCCGGGAACAGAGATCGATTGACCCAGTCACTGAATCATTTGCTGACAGCCTTGGATACCACTGATGCAGATGTAGCCATATACTGCCGGGACAAGAAATGGGAAATGACCCTCAAGGAGGCAGTGGCTAGGAGAGAGGCAGTGGAGGAGATATGCATATCTGATGATTCGTCAGTGACAGAACCGGATGCGGAGTTAGTGAGGGTGCATCCGAAAAGCTCCCTAGCCGGAAGGAAGGGCTACAGCACCAGCGACGGAAAGACTTTTTCATACCTGGAAGGGACAAAATTTCATCAGGCGGCCAAAGACATAGCTGAAATTAATGCCATGTGGCCCGTGGTAACGGAAGCCAATGAGCAGGTGTGCATGTACATTCTTGGAGAAAGCATGAGCAGTATCAGGTCAAAATGCCCCGTTGAAGAGTCGGAGGCATCTACACCACCTAGCACACTGCCTTGCTTGTGTATCCATGCAATGACTCCAGAAAGGGTGCAGCGCCTGAAAGCCTCGCGCCCTGAACAAATTACGGTGTGCTCGTCTTTCCCGCTGCCGAAGTATAGAATTACTGGCGTGCAGAAGATCCAGTGCTCCCAGCCTATACTGTTTTCACCGAAAGTGCCTGCATACATCCATCCGCGGAAGTATCTCGTGGTAGAG---------------------------------------------------------------AACCAATCC---------------------GCGGAAAGGGAAATGGAACAGCCAGCAAACAGGACTGTGAGCGAGACAAGTGCTAGAATGCCTGAGCCAGTCAATATCGAAGAAGAAGAGGAGGGCAGCATAAGTTCGCTGTCAGATGGCCCT---------------ACCCGGCAGGTGCTGCAGGTTGAGGCGGACGTCCACAGG------CCACCTTCCGTGTTCGGCTCATCTTGGTCC---------------ATTCCCCATGCATCTGACTTTGACGTGGATAGTTTATCCATCCTTACT---------------------------------------------------------------------------------------------------------------------------------------------TTGGAGGGGGCTAGCATGATTGAGGCGGCGCCCACGGAGACTGACTCT---------------------TACTCCGCAAGAAGTATGGAGTTTATGGTG---CGACCGGTGCCAGCGCCCAGGACAATATTTAGGAAACCCCCTCACCCTGCTCCACGCACAAGAATA---------------------------CAGTCGCATGCACTAAGCAGGTTTAATTCGAGAACCAGCCTAGTCTCTAGCCCGCCAGATGTAAATAGGGTGACCACTAGAGAGGAACTCGAGGCGTTA---CCGTCACGAGCACCAAGTAGGCCG---------GCCTCGAGGACCAGCCTGGTTTCCAACCCACCAGGCGTGAATAGGGAGATTACTAGGGAAGAGTTCGAGGCGTTCGTAGCACAACAGCAATGACGGTTCGACGCGGGTGCATACATATTTTCCTCCGATACCGGTCAAGGGCATTTACAGCAAAAATCAGTAAGGCAAACGGTGCTATCCGAAGTGGTATTGGAGAGGACCGAATTGGAGATTTCGTATGCCCCGCGCCTCGACCTAGAGAAGGAAGAATTACTACGCAAGAAATTACAGTTAAACCCCACACCCGCCAACAGAAGTAGATATCAGTCCAGGAAGGTGGAGAACATGAAAGCTATAACAGCTAGACGTATTCTGCAAGGCCTGGGGCACTATTTGAAGGCAGAAGGGAAAGTGGAATGCTACCGCACTCTGCATCCCGTTCCCTTGTATTCGTCCAGTGTGAATCGTGCCTTTTCTAGCCCTAAGGTCGCAGTGGAGGCCTGTAACGCCATGTTGAAAGAAAATTTTCCGACCGTGGCCTCGTATTGCATAATTCCGGAGTACGATGCCTATCTGGACATGGTTGATGGTGCTTCCTGTTGCCTGGACACAGCTAGTTTTTGCCCTGCAAAGTTGCGTAGTTTTCCAAAGAAGCACTCTTACTTGGAACCCACAATACGGTCGGCAGTACCCTCGGCGATTCAGAACACGCTCCAGAACGTTCTGGCTGCTGCCACTAAGAGGAACTGCAATGTCACGCAAATGAGAGAACTGCCAGTTTTGGATTCGGCCGCTTTCAATGTGGAGTGCTTCAAGAAATACGCGTGCAACAACGAATATTGGAAGACATTTAAAGAGAACCCCATAAGGCTTACTGAAGAGAATGTGATAAATTATATTACTAAATTAAAAGGACCTAAAGCTGCTGCCCTTTATGCAAAGACACATAACTTGAACATGTTGCAGGATATACCAATGGACAGGTTTGTTATGGATTTAAAGAGGGATGTGAAAGTGACTCCCGGAACCAAACATACTGAAGAACGGCCGAAGGTGCAGGTAATTCAGGCGGCAGATCCCCTAGCAACTGCGTACTTGTGCGGAATCCACCGCGAGCTGGTTAGAAGATTAAACGCGGTCTTGCTTCCAAACATTCACACACTGTTTGACATGTCAGCTGAAGACTTCGACGCCATTATCGCAGAGCACTTCCAGCCTGGGGATTGTGTCTTGGAAACTGACATTGCGTCGTTTGATAAAAGCGAAGACGACGCCATGGCTCTGACCGCGATGATGATTTTGGAAGATCTAGGCGTGGATGCAGAGCTGTTGACGCTGATTGAAGCAGCTTTTGGCGAAATTTCATCTATACACTTGCCCACCAAAACCAAATTTAAATTTGGAGCCATGATGAAGTCTGGGATGTTCCTTACACTGTTTGTGAACACCGTCATTAACATTGTCATTGCCAGTAGGGTGTTGAGAGAACGGCTAACTGGATCACCCTGCGCAGCATTTATCGGAGACGACAACATCGTAAAAGGAGTCAAATCGGACAAGTTAATGGCAGACAGGTGCGCCACATGGCTGAATATGGAAGTTAAGATTATAGATGCCGTAGTGGGAGAGAAAGCGCCCTATTTTTGTGGAGGGTTTATTTTGTGTGACTCCGTAACCGGCACAGCGTGCCGTGTGGCAGACCCCCTAAAAAGGTTGTTTAAGCTTGGAAAACCCCTGGCAGCAGACGATGAACATGATGATGATAGGAGGAGGGCATTGCATGAAGAGTCAACACGCTGGAACCGAGTGGGAATTCTTCCAGAGTTGTGTAAAGCAGTAGAATCAAGGTATGAGACCGTAGGAACTTCTGTTATAGTTATGGCTATGGCAACCCTGGCTAGCAGTGTTAAATCATTCAGCTACCTGAGAGGGGCCTCTATAACTCTCTAC
>AAD14552
ATGGAGAAAGTTCACGTTGACATCGAGGAGGATAGCCCCTTCCTCAGAGCATTACAACGGAGCTTCCCGCAGTTTGAGGTAGAAGCCAAGCAGGTCACGGATAATGACCATGCTAATGCCAGAGCATTTTCGCATTTGGCATCGAAATTGATCGAAACGGAGGTGGAACCATCCGATACGATCCTAGACATTGGAAGTGCGCCTGCCCGCAGAATGTATTCTAAGCATAAATACCACTGCATCTGTCCGATGAAGTGTGCAGAAGATCCGGACAGGCTGTTTAAATATGCAGCCAAGCTGAAGAAGAACTGTAAAGAGATTACAGATAAGGAATTGGACAAGAAGATGAAGGAGCTTGCGGAAGTCATGAACGACCCTGACCTCGAAACTGAAACGATTTGCCTTCACGACGATGAAACCTGTCGGTTTGAGGGCCAAGTCGCAGTGTATCAGGATGTGTACGCGGTTGACGGACCGACGAGCCTTTATCACCAGGCCAACAAAGGGGTCAGAGTCGCCTATTGGATAGGATTTGACACTACCCCCTTCATGTTCAAGAACTTGGCTGGAGCATATCCCTCCTATTCGACCAACTGGGCCGACGAGACCGTGTTAACGGCTCGTAACATAGGCTTGTGCAGCTCTGACGTGATGGAGCGGTCACGTAGAGGGATGTCCATCCTTAGGAAGAAATTTTTAAAACCATCCAACAATGTCTTGTTCTCTGTAGGATCTACCATCTACCACGAGAAGCGAGACTTACTCAGGAGCTGGCACTTACCGTCCGTTTTTCACCTACGTGGTAAGCAGAATTACACTTGTCGGTGTGAGACTATAGTTAGTTGCGACGGGTACGTCGTCAAAAGGATAGCTATTAGTCCAGGTCTGTACGGGAAACCGTCAGGCTATGCTGCCACGATGCATCGCGAGGGATTCTTGTGCTGCAAGGTGACGGACACGCTTAACGGGGAGAGGGTCTCTTTTCCCGTATGCACGTACGTGCCGGCCACACTGTGCGACCAAATGACAGGCATTCTGGCAACAGATGTCAGTGCAGACGACGCGCAGAAATTGCTGGTTGGGCTCAACCAGCGAATAGTCGTAAACGGTCGCACTCAAAGGAATACCAATACAATGAAGAACTATTTATTACCCGTCGTGGCACAAGCATTTGCCAGATGGGCTAAAGAATATAAAGAAGATCAAGAAGATGAAAGACCCTTGGGACTTAGGGACCGCCAGCTGGTGATGGGGTGTTGCTGGGCGTTCAGGAAACACAAGATAACATCAGTGTATAAACGACCAGACACCCAAACGATCATCAAGGTAAACAGCGATTTCCACTCTTTCGTGCTGCCCAGAATTGGGAGCAGCACCTTAGAGATCGGGCTGAGGACCAGGATCAAGAAACTGCTGGAGGAACCTGTAGACCGACCACCCCTGATTACTGCCGACGACATACAAGAGGCCAAGAACGCGGCGGATGAGGCTAAGGAAGTCAAGGAGGCCGAAGAGCTCAGGGCAGCATTACCACCGTTGTCTGCCGATGTAGAGGAACCTGCACTGGAGGCAGACGTTGATTTAATGCTGCAAGAAGCTGGAGCGGGATCTGTCGAAACCCCCAGGGGGCTCATCAAAGTCACCAGCTATGGAGGAGAAGACAAAATCGGCTCCTACGCAGTGCTCTCTCCACAAGCAGTACTGCGGAGCGAAAAACTGACATGCATTCATCCACTCGCAGAGCAAGTAATCGTAATTACACACTCAGGGAGAAAGGGTAGGTACGCAGTAGAACCCTACCACGGAAAAGTGGTAGTACCTGAGGGGCAAGCTATACCCGTCCAAGACTTTCAAGCACTCAGTGAGAGCGCTACAATTGTGTACAACGAACGCGAGTTCGTGAACAGGTATTTACACCATATTGCCACGCATGGTGGAGCTCTGAACACAGATGAGGAGTACTACAGAGTGGTGAAGCCCAGTGAACATGAGGGCGAGTACCTATATGACATTGACAAGAAACAGTGTGTTAAGAAAGAACTGGTTTCGGGGCTAGGGTTGACAGGAGAACTTGTCGATCCCCCTTTTCATGAATTTGCATACGAGAGCTTGAGGACACGCCCAGCCGCACCTTACCAGGTACCAACCATAGGTGTGTACGGCGTTCCCGGGTCCGGGAAGTCTGGAATTATCAAGAGCGCAGTTACTAAGAAAGACTTGGTAGTGAGTGCTAAGAAGGAGAACTGTGCCGAGATAATCAGGGACGTCAAGAAGATGAAGGGGCTGGACGTTAACGCCCGGACAGTGGACTCAGTGCTGTTAAACGGATGCAAACACCCGGTCGAGACTTTGTACATTGACGAAGCCTTTGCATGCCACGCTGGCACTCTCAGGGCCTTAATAGCCATTATACGACCCAAGAAAGCAGTGCTATGTGGTGATCCTAAACAATGTGGCTTCTTTAACATGATGTGCTTGAAAGTGCACTTCAACCATGAAATATGCACTCAGGTTTTCCACAAAAGCATATCTCGTAGGTGTACCAAGTCGGTGACGTCGGTAGTGTCTACACTGTTTTATGACAAAAGAATGAGAACCACTAACCCAAGAGACTCCAAAATTGAAATTGACACAACTGGAAGTACTAAATCAAAAAAAGAGGACTTGATTCTCACGTGCTTCAGGGGATGGGTTAAGCAACTGCAAATAGACTATAAAGGAAATGAAATAATGACCGCGGCTGCCTCACAGGGATTGACGCGGAAAAGTGTCTATGCAGTTAGGTACAAGGTGAATGAGAACCCCTTGTACGCACCCACCTCAGAGCATGTGAATGTGTTGTTGACCCGCACGGAAGACAAAATTGTGTGGAAGACTCTTGCAGGGGACCCGTGGATAAAAACCTTGACCGCCAAATATCCCGGAGACTTCACCGCAACAATGGAAGAATGGCAGGCGGAGCACGATGCCATCATGAGACATATCCTGGAGAAACCTGATCCCACGGATGTCTTCCAGAATAAAGCTAACGTCTGTTGGGCAAAGGCACTTGTACCCGTGCTTAAGACCGCCGGGATAGATCTGACCACAGAGCAGTGGAACACAGTGGACTACTTCAAAGAGGATAAGGCCCACTCAGCTGAGATTGTTCTGAATCAGCTGTGCGTGCGATACTTCGGCCTAGACTTAGATTCAGGTTTGTTCTCCGCACCCACAGTTCCGCTTTCTATCAGGAACAACCATTGGGACAATTCACCGTCACCCAACATGTACGGGTTGAACCATGAAGTGGTCAGGCAACTATCCCGCAGGTATCCTCAACTACCGCGTGCAGTGACCACTGGGAGAGTATACGACATGAACACCGGTACTCTGCGCAATTATGACCCGCGCATAAATTTAGTACCGGTGAACCGTCGCCTACCACATGCTCTCGTGACGCAACACGCTGACCATCCCCCCAGTGACTTTTCCGCCTTTGTCAGCAAGCTTAAGGGTAGAACGGTCCTAGTAGTTGGTGAGAAGATGAATATTTCGGGTAAGGCAGTAGACTGGTTATCTGAAACACCGGATGCTACATTCAGGGCGCGCCTAGATTTAGGCATACCCACTGAACTGCCGAAATATGATATCGTCTTCGTAAATGTAAGAACACAGTACCGCTACCATCACTACCAGCAGTGTGAGGACCACGCCATCAAGTTGAGCATGCTGACTAAGAAGGCCTGCCTGCACCTAAATCCCGGGGGAACATGTGTAAGCATTGGCTACGGCTACGCGGACCGGGCTAGCGAAAGCATTATTGGTGCAGTTGCTCGGCAGTTCAAGTTCTCACGGGTGTGCAAACCAAAAGTGTCTAAGGAGGAGACCGAAGTTTTATTTGTCTTCATTGGATTCGATCGCAAAACACGAACCCATAATCCATATAAGCTTTCCTCCACCTTGACCAACATCTACACCGGTTCGGGGCTCCATGAAGCCGGCTGCGCACCCTCATACCATGTAGTGCGCGGGGACATAGCCACTGCCACGGAAGGAGTAATTGTCAATGCTGCCAACAGCAAGGGACAGCCAGGCAGTGGAGTGTGTGGAGCTCTATATCGGAAGTACCCCGAAAGCTTCGATTTACAACCAATAGAAGTGGGGAAAGCTAGATTGGTCAAAGGTAGCTCAAAACATATTATTCATGCAGTGGGGCCGAATTTCAGCAAGGTGTCCGAAGTGGAAGGCGACAAGCAGCTGGCAGAAGCGTATGAATCTATAGCTAAGATTATCAATGATAATAATTATAGATCTGTGGCTATTCCGCTTCTGTCCACTGGAATATTTGCCGGAAACAAAGATAGGTTAATGCAATCTTTAAACCATCTGCTAACGGCATTAGACACAACCGATGCAGATGTGGCCATATACTGCAGAGACAAAAAATGGGAAGTGACGCTGAAAGAGGTCGTAGCCAGGAGAGAAGCGGTAGAGGAGATATGTATCTCCGAAGATTCCTCCGTAGCTGAGCCGGATGCAGAGCTGGTTAGAGTACATCCAAAGAGCTCTTTGGCTGGAAGGAAAGGCTATAGCACCAGTGACGGGAAAACCTTCTCATATCTTGAAGGAACCAAGTTTCACCAGGCAGCGAAGGACATGGCAGAAATTAACGCTATGTGGCCAACCGCTACAGAGGCTAATGAGCAGGTGTGCTTATACATTTTGGGGGAAAGCATGAGTAGTATAAGATCTAAATGCCCCGTAGAGGAATCAGAGGCATCCACCCCACCAAGTACACTGCCTTGTTTGTGTATTCACGCTATGACCCCGGAGCGGGTCCAGCGTTTGAAAGCCTCTCGCCCCGAACAGATCACAGTTTGTTCTTCCTTCCCATTGCCGAAGTACAGAATAACAGGAGTGCAGAAGATTCAATGCTCGCATCCTATACTCTTTTCTCCTAAAGTGCCAGAGTATATACATCCTAGAAAATACCTTGCAGACGCG------------------------------------------------------------------ACTCCC---------------------GCGGACAATGAGGCAGCCGAACCAACAATGGAGTGCGTGCAGCCGCTGCAGGAAGAGAGGCCTGCGAACACGGAACAACCGGTGGAGGAAGATGACAGTATTAGTGTGCTGTCCGAGGACGCA---------------CCACACCAAGTACATCAAGTGGAGGCAGAAGTGCATCGCTCACTCTGCGCAAGTGCTCAGTCCTCGTCCTGGTCC---------------ATTCCCCGTGCATCCGATTTT------GAGAGTCTCTCCGTGCTCGATTCCTTGGGTGCCAATGACACAATCAGTATGGGGTCTTCCTCAAATGAAACAGCGCTTGCGCTTCGGACCATCTTCAGGACTCCACCTATCCCAAAGCCTCGAGTGAGGAGTACATCCACAGACGTGGACAGTATTTCAGTACTCGAGTCTTTGGGCAGTACCAGCGATGTGCGCAGCATAGGTTCGTCCTCGGATGAGACCGATGTCTCCGTCTTTGACAAGGGGCTGGAGTTCATGGCT---AGACCTGTTCCCGCACCGCGAACCATTTTCAGGACTCCACCTGTCCCGAAACCGCGTGCGCGGAGG---------------------------CCATTGCACCCCTTGTCT---------------------------------------------------------------------------------------------------AGCAGATCG---------AGCTCGCGCTCCAGCCTGGTGTCTAATCCACCGGGTGTCAACCGAGTGATCACCAGGGAAGAGTTTGAGGCCTTCGTCGCCCAACAGCAATGACGGTTCGACGCGGGTGCATACATTTTCTCCTCGGATACTGGCCAAGGACATCTGCAACAAAAATCAGTAAGGCAGACAGTGTTGTCTGAAGTGGTGCTAGAGAGGACCGAATTAGAGATCTCGTATGCCCCGCGCCTCGACCTGAACAAAGAAGAGATACTGAGAAAGAAGTTACAATTGAACCCTACGCAAGCTAACCGGAGTAGATATCAATCCCGGCGGGTTGAAAATATGAAGGCCATAACAACTAAGAGAATTTTACAGGGATTAGGTCACTATTTGAAATCTGAAGGTAAGGTGGAGTGCTATCGCACGTTGCACCCTGTTCCTTTGTATTCAGCAAGTGTAAACAGAGCGTTCTCCAGTCCCAAGGTTGCTGTCGAAGCATGCAATGTGGTTCTGAAGGAAAATTTTCCGACAGTGGCTTCGTACTGCATAATACCTGAGTACGACGCCTACCTGGACATGGTGGACGGCGCATCATGCTGCTTGGATACAGCGAGTTTTTGCCCTGCCAAGTTGCGTAGCTTCCCAAAGAAACACGCATACCTCGAGCCCACCATTAGGTCTGCAGTTCCATCCGCAATCCAGAACACGCTGCAGAATGTACTCGCAGCTGCCACAAAGAGGAACTGTAATGTGACTCAAATGAGAGAACTGCCTGTACTGGATTCTGCGGCCTTCAATGTAGAGTGTTTTAAAAAATACGCTTGCAATAATGAGTACTGGGAGACCTACAAGAAGAATCCAATAAGATTGACCGAAGAAAACGTGGTCAACTACATAACTAAATTAAAGGGGCCGAAGGCAGCCGCTCTGTATGCAAAGACTCACAACTTAGACATGCTGCAAGACATACCCATGGATAGGTTTATCATGGATTTAAAAAGAGATGTCAAGGTGACTCCAGGAACAAAGCACACCGAAGAAAGACCTAAGGTCCAAGTAATTCAGGCTGCAGATCCATTGGCTACGGCTTATCTATGTGGGATTCACAGAGAGCTGGTGCGCAGACTGAATGCAGTTCTGTTACCTAACATACATACATTATTTGACATGTCTGCTGAGGATTTTGACGCCATAATTGCTGAGCACTTTCAACCAGGCGATTGGGTGTTAGAGACCGACATAGCGTCCTTCGATAAAAGCGAAGACGACGCTATGGCTCTGACGGCACTGATGATCCTGGAAGACCTCGGGGTGGATCCAGAGCTGCTGACCCTAATCGAAGCGGCATTTGGCGAAATTTCCTCCATTCACCTACCAACTAAAACTAAATTCAGGTTTGGGGCCATGATGAAATCAGGAATGTTTCTGACCCTGTTTGTCAACACCGTGATCAACATGGTCATAGCCAGCAGAGTTTTGCGGGAGAGACTGACGAACTCCCCTTGTGCCGCGTTCATCGGCGACGACAACATCGTGAAAGGGGTTAAGTCTGACAAACTCATGGCCGACAGGTGCGCTACATGGCTGAACATGGAGGTCAAGATCATCGACGCGGTGGTCGGCGAGAAAGCGCCCTATTTCTGTGGTGGGTTTATTCTCTGTGATTCTGTAACCGGAACAGCATGTCGCGTGGCGGACCCTTTGAAGAGATTATTCAAGCTTGGAAAACCACTGGCTGTGGATGATGAACATGACGATGACAGGCGGCGAGCATTACAAGAGGAATCCGCCCGGTGGAACCGCGTGGGTATCTTTTCCGAGTTGTGTAAAGCCGTCGAGTCGCGATATGAAACAGTGGGTACGGCCGTTATCATCATGGCTATGACTACGCTCGCCAGTAGTGTTGGGTCGTTCGGTTACCTGAGAGGGGCCCCTATATCCCTCTAC
>AGE98190
ATGGAGAAAGTTCACGTTGATATCGAGGAAGACAGCCCCTTCCTCAGAGCATTACAACGGAGCTTCCCGCAGTTTGAGGTAGAAGCCAAGCAGGTCACGGATAACGACCATGCTAACGCCAGAGCGTTTTCGCATTTGGCATCAAAATTGATCGAGACGGAGGTAGAACCATCCGATACGATCCTAGACATTGGAAGTGCGCCTGCCCGCAGAATGTATTCCAAGCATAAATACCACTGCATCTGTCCGATGAAGTGTGCAGAAGATCCGGACAGACTGTTTAAGTATGCAGCCAAGCTGAAGAAGAACTGTAAAGAGATTACAGATAAGGAACTGGACAAGAAGATGAAGGAGCTTGCGGAAGTCATGAGCGACCCTGATCTCGAAACTGAAACGATTTGCCTTCATGACGATGAAACCTGTCGATTCGAGGGTCAAGTCGCAGTGTATCAGGATGTGTACGCGGTTGATGGACCGACGAGCCTTTATCATCAGGCCAACAAAGGGGTTAGAGTCGCCTATTGGATAGGATTCGACACTACCCCCTTTATGTTTAAGAACCTGGCCGGAGCATATCCCTCCTATTCGACCAACTGGGCCGACGAGACCGTGTTAACGGCTCGTAACATAGGCTTGTGCAGCTCCGATGTGATGGAGCGGTCACGTAGAGGGATGTCCATCCTTAGAAAGAAATTTTTAAAACCATCCAATAACGTCTTGTTCTCTGTAGGATCTACCATCTACCACGAGAAGCGAGACTTACTTAGGAGCTGGCACCTACCGTCCGTTTTTCACCTACGTGGTAAGCAGAATTACACTTGTCGGTGTGAGACTATAGTTAGTTGCGACGGGTACGTCGTCAAAAGGATAGCTATTAGTCCAGGTCTGTACGGGAAACCGTCGGGCTACGCTGCCACGATGCATCGCGAGGGATTCTTGTGCTGCAAGGTGACGGACACGCTTAACGGGGAGAGGGTCTCTTTCCCCGTATGCACGTACGTGCCGGCCACATTGTGCGACCAAATGACAGGCATTCTGGCAACAGATGTCAGTGCAGACGACGCGCAGAAATTGCTGGTTGGGCTCAACCAGCGAATAGTCGTAAATGGTCGCACTCAAAGGAATACTAACACAATGAAGAACTATCTATTACCCGTCGTGGCACAAGCATTTGCCAGATGGGCTAAAGAATACAAAGAAGATCAAGAAGATGAAAGACCATTGGGGCTTAGGGACCGCCAGTTGGTAATGGGGTGTTGCTGGGCGTTCAGGAAACACAAGATAACATCAGTGTACAAACGACCAGACACCCAAACGATCATCAAGGTAAACAGCGATTTCCACTCTTTCGTGCTGCCCAGAATTGGAAGCAGCACCTTGGAGATTGGGCTGAGGACCAGGATCAGAAAACTACTGGAGGAACCTGTGGACAGACCACCATTGATTACCGCCGATGACATACAGGAGGCCAAGAACGCGGCGGATGAGGCTAAGGAAGTCAAGGAGGCTGAAGAGCTCAGGGCAGCATTACCACCGCTGTCTGCCGATGTAGAGGAACCTGCACTGGAGGCGGACGTCGACTTAATGCTGCAGGAGGCGGGAGCGGGATCTGTCGAAACCCCCAGGGGGCTCATCAAAGTCACCAGTTATGCAGGAGAAGACAAAATCGGCTCCTACGCGGTGCTCTCCCCACAGGCAGTACTGCGAAGTGAAAAACTGACGTGTATTCACCCGCTTGCAGAGCAGGTAATTGTAATTACACACTCTGGGAGGAAAGGTAGATACGCAGTTGAGCCTTACCACGGAAAAGTGGTAGTACCCGAGGGGCAGGCTATACCCGTCCAAGACTTCCAAGCACTCAGTGAGAGCGCCACAATTGTGTATAACGAACGTGAGTTCGTGAATAGGTATTTACACCACATTGCCACGCACGGTGGAGCTCTGAACACAGACGAGGAGTATTACAGGGTGGTGAAACCTAGTGAACATGAAGGTGAGTACCTATATGACATTGACAAGAAACAGTGTGTGAAGAAAGAACTGGTTTCGGGACTAGGTTTGACAGGAGAACTTGTCGATCCCCCCTTCCATGAATTTGCATATGAAAGCTTGAGGACACGTCCAGCCGCACCCTATCAAGTACCAACTATAGGTGTGTACGGCGTTCCCGGGTCCGGGAAGTCCGGAATTATCAAGAGCGCAGTCACAAAGAAGGACTTGGTAGTGAGTGCTAAGAAGGAGAACTGTGCCGAGATAATAAGGGACGTCAAGAAAATGAAAGGGCTGGACGTCAATGCCCGGACAGTGGACTCAGTGCTGTTAAATGGATGCAAGCACCCGGTCGAAACTTTGTACATTGATGAAGCCTTTGCATGCCACGCTGGCACTCTCAGGGCCTTAATAGCCATCATACGCCCCAAGAAAGCAGTGCTATGTGGTGACCCAAAGCAATGTGGCTTCTTTAATATGATGTGCTTGAAAGTGCACTTCAACCATGAAATATGCACCCAAGTCTTCCACAAAAGCATATCTCGTAGGTGTACCAAGTCAGTGACGTCGGTAGTGTCCACACTGTTTTATGACAAAAGAATGAGAACTACTAACCCACGGGATTCTAAAATCGAAATTGACACAACAGGAAGTACTAAACCAAAAAAGGATGACTTGATTCTTACATGTTTCAGGGGATGGGTTAAGCAACTGCAAATAGACTACAAAGGAAATGAAATAATGACCGCGGCTGCCTCACAGGGATTAACGCGGAAAGGTGTCTATGCAGTTAGGTACAAGGTTAATGAGAATCCCTTGTACGCACCCACCTCAGAGCATGTAAACGTGCTGTTGACCCGGACGGAAGACAAGATTGTGTGGAAAACTCTTGCAGGGGACCCGTGGATAAAGACCCTAACCGCGAAGTACCCCGGAGATTTCACCGCAACAATGGAAGAATGGCAGGCAGAACATGATGCCATCATGAGACACATCCTGGAGAAACCGGACCCCACGGATGTCTTCCAAAACAAAGCTAATGTTTGCTGGGCAAAGGCACTTGTACCTGTGCTTAAGACAGCCGGGATAGATTTGACCACAGAACAGTGGAACACAGTGGATTACTTCAAAGAGGATAAGGCCCACTCAGCTGAGATCGTTTTGAATCAGCTGTGCGTGCGATTCTTCGGTCTAGACTTAGATTCTGGTTTGTTTTCCGCCCCCACAGTTCCGCTCTCCATTAGGAACAACCATTGGGACAACTCACCATCACCCAACATGTATGGGTTGAACCATGAAGTGGTCAGGCAACTATCCCGCAGGTACCCTCAACTACCGCGTGCGGTAACTACTGGGAGAGTATACGACATGAACACCGGTACCTTGCGCAATTACGATCCGCGCATAAATTTCGTACCGGTGAACCGTCGTCTACCACATGCTCTCGTGACGCAACATGCCGATCACCCCCCCAGTGATTTTTCCGCCTTTGTCAGTAAGCTTAAAGGCAGAACGGTCCTTGTAGTTGGTGAGAAGATGAGTATTTCAGGTAAGACGGTAGACTGGTTATCTGATACACCTGATTCTACCTTCAGGGCGCGCCTAGATTTAGGCATACCCAATGAATTACCGAAGTACGACATCGTCTTCGTAAACGTAAGAACACAATACCGCTACCACCACTACCAGCAGTGTGAGGACCACGCCATTAAGCTGAGCATGTTGACTAAGAAGGCATGCCTGCACCTAAATCCCGGAGGAACTTGTGTGAGCATTGGTTACGGCTATGCGGACCGGGCCAGCGAAAGCATCATTGGAGCAGTCGCTCGGCAGTTCAAGTTCTCGAGGGTGTGCAAACCAAAGGTGTCTAAGGAGGAGACTGAAGTGCTATTTGTCTTCATCGGGTTCGATCGTAAAACGCGAACCCATAACCCATACAAACTTTCCACCACCTTGACTAATATCTACACCGGCTCGAGGCTCCATGAAGCTGGCTGCGCGCCTTCGTATCATGTAGTGCGCGGAGACATAGCCACTGCCACGGAAGGAGTAATCGTCAATGCTGCCAACAGCAAGGGCCAACCAGGCAGTGGAGTGTGTGGAGCTCTGTATCGGAAGTACCCCGAAAGCTTCGACCTACAACCAATAGAAGTGGGAAAAGCTAGATTAGTCAAAGGTAACTCAAAACATCTCATCCATGCAGTGGGGCCTAATTTTAACAAAGTGTCTGAAGTGGAAGGAGACAAACAGCTGGCAGAGGCGTACGAATCTATAGCCAAGATTATTAATGACAACAATTACAGATCTGTGGCTATCCCGCTTCTGTCCACCGGAATATTTGCCGGAAACAAGGATAGGTTAATGCAATCCTTAAACCATCTGTTAACGGCATTGGACACAACAGACGCAGACGTGGCCATATACTGCAGAGACAAGAAATGGGAAGTGACGTTGAAAGAGGTCGTAGCCAGGAGAGAAGCGGTAGAGGAGATATGTATCTCCGAAGATTCCTCCGTAGCAGAGCCGGATGCAGAGCTGGTTAGAGTTCACCCAAAGAGCTCTCTGGCTGGAAGGAAAGGCTACAGCACTAGTGACGGGAAGACTTTCTCATATCTTGAAGGAACCAAATTTCATCAGGCGGCGAAGGACATGGCAGAAATCAACGCCATGTGGCCTACCGCTACAGAGGCTAATGAGCAGGTGTGCTTATACATTCTGGGTGAAAGTATGAGCAGTATAAGATCCAAATGTCCCGTTGAGGAATCAGAGGCATCCACTCCACCGAGTACATTGCCCTGCCTGTGCATCCACGCTATGACCCCGGAACGTGTTCAGCGTTTGAAAGCCTCTCGCCCCGAACAAATTACAGTCTGCTCTTCCTTCCCTTTGCCGAAGTACAGAATAACAGGAGTGCAGAAGATCCAATGTTCGCACCCTATACTTTTCTCTCCTAAAGTACCTGAGTATATACACCCTAGAAAGTATCTTGCAGACGCA------------------------------------------------------------------GCTCCC---------------------GCGAGCAATGAGGCAGCCGCATTAACATCGGTGGACGTGCAACCACAGGTGGAAGAGAGTCCTGAGAACACGGAACAACCGGTGGAGGAGGAAGACGGCATAAGCGTGCTGTCTGAGGATACA---------------CCAAACCAGGTGCACTTAGTGGAGGCTGATGTACACCAC---TTCAGCGCAAGTGCTCAGTCCTCGTCCTGGTCC---------------ATTCCATGTGCATCCGACTTTGATGTCGAGAGTCTTTCCGTGCTCGAATCCCTGGGTGCTAGTGACGCAATCAGCATGGAGTCGTCCTCAAACGAAACAGCTCTCGCTTTGCGGACCATTTTTAAGACTCCACCCATTCCAAGGCCTCGAGTGCAGAGTACATCCACAGACGTGGACAGTATTTCAGCACTCGAGTCTTGCGACAGCACCAGCGATGCGCGTAGCATAGGATCGTCC---TCTGAAACCGATGCATCAATTTTTGACAAGGGGTTGGAGTTCCTGGCT---AGACCTGTTCCCGCACCGCGAACCATTTTTAGGACTCCACCTGTCCCGAAACCGCGTGTGCGGAGG---------------------------CCATTGCACCCTTTGGCT---------------------------------------------------------------------------------------------------AGCAGATCA---------AGCTCGCGCTCCAGCCTGGCGTCTAATCCACCGGGTGTTAACCGAGTGATCACTAGGGAAGAATTCGAGGCCTTCGTTGCCCAACAGCAATGACGGTTCGACGCGGGCGCATACATTTTCTCCTCGGACACTGGTCAAGGACACTTGCAACAAAAATCAGTAAGGCAGACAGTGTTGTCTGAAGTGGTGCTAGAGAGGACCGAGTTAGAGATCTCGTATGCCCCGCGCCTCGACCTGAATAAAGAAGAGATACTGAGAAAGAAGTTACAATTGAACCCCACGCAAGCTAACCGGAGTAGATATCAGTCCCGGAGAGTTGAAAACATGAAGGCCATAACAACTAAGAGAATCTTACAGGGATTAGGTCACTATCTGAAATCTGAAGGTAAGGTTGAGTGCTATCGTACGTTGCACCCCGTTCCTTTGTATTCAGCAAGTGTGAATAGAGCGTTCTCCAGTCCCAGAGTTGCTGTCGAAGCATGCAATGTTGTTCTGAAGGAAAATTTTCCGACGGTGGCGTCGTACTGCATAATACCTGAATACGACGCCTACTTGGACATGGTGGACGGTGCATCATGCTGCTTGGATACAGCGAGTTTTTGCCCTGCCAAGCTGCGTAGCTTCCCAAAGAAACATGCATACCTAGAGCCCACCATTCGGTCCGCAGTCCCATCCGCGATTCAGAACACGCTGCAGAATGTACTAGCGGCTGCCACAAAGAGAAACTGCAATGTGACTCAAATGAGGGAACTGCCTGTATTGGATTCTGCGGCCTTCAATGTAGAGTGTTTTAAAAAATACGCTTGCAATAACGAGTACTGGGAGACCTATAAGAAGAACCCTATTAGATTGACCGAGGAAAACGTGGTCAACTACATAACCAAACTAAAAGGGCCGAAGGCGGCTGCCCTGTATGCAAAGACTCATAATTTAGACATGCTGCAAGACATACCCATGGACAGGTTTATTATGGATTTAAAAAGAGATGTCAAGGTAACTCCAGGAACCAAGCACACTGAAGAAAGGCCTAAGGTCCAAGTAATCCAGGCTGCAGATCCATTGGCTACGGCTTATCTATGTGGGATTCACAGAGAATTGGTGCGCAGACTGAACGCAGTTCTGCTGCCCAACATACACACATTATTTGACATGTCTGCTGAGGATTTCGACGCCATAATTGCCGAGCACTTCCAACCAGGCGATTGGGTGTTAGAGACAGACATAGCGTCCTTCGATAAAAGCGAAGACGACGCGATGGCTTTAACAGCACTGATGATTCTGGAAGACCTTGGGGTGGACCCAGAGCTGTTGACCCTAATCGAAGCGGCATTTGGCGAAATTTCCTCCATTCACTTACCAACTAAAACTAAATTTAGGTTTGGAGCCATGATGAAATCAGGGATGTTCTTGACTCTGTTTGTCAACACTGTGATCAACATGGTCATAGCCAGCAGAGTTTTGCGGGAGAGACTGACAAACTCCCCTTGCGCCGCGTTCATCGGCGACGACAACATCGTGAAAGGGGTTAAATCTGACAAACTCATGGCCGATAGGTGCGCTACATGGCTGAACATGGAAGTCAAGATCATCGATGCAGTGGTCGGCGAGAAAGCTCCCTATTTTTGTGGTGGGTTTATTCTATGTGACTCTGTGACAGGAACTGCATGCCGTGTGGCAGACCCTTTGAAGAGATTATTCAAGCTTGGAAAACCACTGGCTGTGGATGATGAACATGATGACGACAGGCGACGAGCACTACAGGAGGAATCTGCCCGGTGGAATCGGGTGGGAATTTTTTCCGAGTTGTGCAAAGCCGTCGAGTCGCGATATGAAACAGTGGGCACGGCCGTCATTATTATGGCCATGACTACGCTCGCCAGCAGTGTCGAGTCGTTCAGTTGTCTGAGAGGGGCCCCTATATCCCTCTAC
>AGE98263
ATGGAGAAAGTTCACGTTGACATCGAGGAAGACAGCCCATTCCTCAGAGCTTTGCAACGGAGCTTCCCGCAGTTTGAGGTAGAAGCCAAGCAGGTCACTGACAATGACCATGCTAACGCCAGAGCGTTTTCGCATCTGGCTTCAAAATTGATCGAAACGGAGGTGGACCCATCCGACACGATCCTTGACATTGGAAGTGCGCCCGCCCGCAGAATGTATTCTAAGCATAAGTACCATTGCATCTGTCCGATGAGATGTGCAGAAGATCCGGACAGATTGTACAAGTACGCAACTAAGCTGAAGAAAAACTGCAAGGAAATAACTGACAAGGAATTGGACAAGAAAATGAAGGAGCTTGCCGCCGTCATGAGCGACCCTGACCTGGAAACTGAAACCATGTGCCTCCACGACGACGAGTCGTGTCGCTACGAAGGGCAAGTCGCTGTTTACCAGGATGTATACGCGGTTGACGGACCGACAAGTCTCTACCATCAAGCCAACAAGGGAGTTAGAGTCGCCTACTGGATAGGCTTTGACACCACCCCTTTTATGTTCAAGAACTTGGCTGGAGCATATCCATCATACTCTACCAACTGGGCCGACGAAACCGTGTTAACGGCTCGTAACATAGGCCTGTGCAGCTCCGACGTTATGGAGCGGTCACGTAGAGGGATGTCCATCCTTAGAAAGAAGTATCTGAAACCATCCAACAATGTCCTATTCTCTGTCGGCTCAACCATCTACCACGAGAAGAGGGACCTATTGAGAAGTTGGCACCTGCCGTCTGTATTTCACTTACGTGGCAAGCAAAATTACACATGTCGGTGTGAGACTATAGTTAGTTGCGACGGGTACGTCGTTAAAAGAATAGCTATTAGTCCAGGCCTGTATGGGAAGCCATCAGGCTATGCTGCTACGATGCACCGCGAGGGATTCTTGTGTTGCAAAGTGACAGACACATTGAACGGGGAGAGGGTCTCTTTTCCCGTGTGCACGTATGTGCCGGCTACACTGTGTGACCAAATGACTGGCATACTGGCAACAGATGTCAGTGCAGACGACGCACAAAAACTGCTGGTTGGGCTCAACCAGCGTATAGTCGTCAACGGTCGCACCCAAAGAAACACCAATACCATGAAGAATTACCTTTTGCCAGTAGTAGCCCAGGCATTTGCTAGGTGGGCAAAGGAATATAAGGAAGATCAAGAAGATGAGAGGCCACTAGGACTACGAGACAGACAGTTAATCATGGGGTGCTGCTGGGCTTTTAGAAGACACAAGATAACATCTATTTATAAACGCCCGGATACCCAAACCATCATCAAAGTGAACAGCGATTTCCACTCATTCGTGCTGCCTAGAATAGGCAGTATCACGTTGGAGATCGGGCTGAGGACAAGAATTAGGAAAATGCTAGAAGAGCACAAGGAGCCGTCACCTCTCATTACTGCCGAGGACATACAAGAAGCTAAGTGCGCAGCCGACGAGGCTAAGGAGGTACGTGAAGCCGAGGAGTTGCGTGCAGCACTACCACCTTTGGCAGCTGATGTTGAGGAGCCCACTTTGGAAGCCGATGTCGACTTGATGTTACAAGAGGCTGGGGCCGGCTCAGTGGAGACACCGCGTGGCTTGATAAAGGTTACCAGCTACGCCGGCGAGGACAAGATAGGCTCCTACGCAGTGCTTTCCCCGCAGGCCGTACTCAAGAGTGAAAAACTATCTTGTATCCACCCCCTCGCTGAACAAGTCATAGTGATAACACACTCTGGCCGAAAAGGGCGTTATGCCGTGGAACCCTATCATGGAAAAGTAGTCGTGCCAGAGGGACACGCAATACCCGTCCAGGACTTTCAAGCTCTGAGCGAAAGTGCTACCATTGTGTATAACGAGCGAGAGTTCGTAAACAGGTACCTGCACCATATCGCCACACACGGAGGAGCGCTGAACACAGATGAAGAATACTATAAGACTGTCAAGCCCAGCGAGCATGACGGCGAATACTTGTATGACATCGACAGGAAACAGTGCGTCAAGAAAGAACTAGTCACTGGGCTAGGGCTCACAGGCGAACTGGTGGATCCACCCTTCCATGAATTTGCCTACGAGAGTCTGAGAACACGACCTGCCGCTCCCTACCAAGTACCAACCATAGGGGTGTATGGCGTGCCAGGATCAGGCAAGTCTGGCATCATTAAAAGCGCGGTCACCAAAAGGGATCTGGTGGTGAGCGCCAAGAAAGAAAACTGTGCAGAAATAATAAGGGACGTTAAGAAAATAAAAGGGCTGGACGTCAATGCCAGAACTGTGGACTCCGTGCTCCTGAATGGATGCAAACACCCCGTAGAGACCTTGTATATCGACGAAGCTTTTGCTTGTCATGCAGGTACTCTTAGAGCGCTCATAGCCATCATAAGACCAAAAAAGGCAGTGCTTTGCGGGGATCCAAAACAGTGCGGCTTCTTCAACATGATGTGCCTGAAAGTGCATTTTAACCATGAGATTTGCACGCAAGTCTTCCACAAAAGCATCTCTCGCCGTTGCACTAAATCTGTGACTTCGGTCGTCTCAACTTTGTTTTACGACAAAAGGATGAGAACGACAAACCCGAAAGAGACTAAGATTGAGATTGACACTACCGGCAGTACTAAACCCAAACAGGACGATCTCATCCTCACTTGTTTCAGAGGGTGGGTGAAGCAGTTGCAAATAGACTACAAAGGCAACGAAATAATGACGGCAGCTGCCTCCCAAGGGCTGACCCGTAAAGGAGTGTATGCCGTTCGGTACAAGGTGAATGAAAATCCCCTGTACGCACCCACCTCAGAACATGTGAACGTCCTACTGACCCGCACGGAGGACCGCATCGTGTGGAAAACATTAGCCGGTGACCCATGGATAAAAACACTGACGGCCAAGTATCCCGGGAATTTTACTGCCACGATAGAAGAATGGCAAGCAGAGCATGATGCTATCATGAGGCACATCTTGGAGAGACCGGACCCCACCGACGTCTTCCAAAACAAGGCGAACGTGTGTTGGGCCAAGGCTCTAGTGCCGGTACTGAAGACTGCAGGTATTGACATGACCACTGAACAATGGAATACTGTGGATTACTTTGAAACGGACAAAGCTCACTCAGCAGAGATAGTATTGAACCAATTATGCGTGAGGTTCTTTGGACTTGACCTGGACTCCGGTCTTTTCTCTGCACCCACAGTTCCGTTATCCATTAGGAATAATCACTGGGATAATTCCCCGTCGCCTAACATGTACGGGTTGAATAAGGAAGTGGTCCGTCAGCTCTCCCGCAGGTACCCACAACTGCCCCGTGCAGTCACCACTGGAAGAGTTTATGACATGAATACTGGCACACTGCGCAATTATGATCCGCGCATAAATTTAGTACCTGTGAACAGAAGACTGCCTCACGCTTTAGTCCTCCACCATAATGAACACCCACAGAGTGACTTTTCTTCGTTCGTCAGCAAATTGAAGGGCAGAACTGTCCTGGTGGTCGGGGAGAAGCTGTCCGTCCCAGGCAAAACGGTAGACTGGCTGTCAGATCGGCCTGAGGCTACCTTCAGAGCTCGGCTGGATTTAGGCATCCCGGGTGACGTGCCCAAATATGACATAATATTCATTAATGTAAGGACACCATATAAATACCATCATTACCAGCAGTGCGAAGACCACGCCATTAAGCTTAGCATGCTGACCAAGAAAGCTTGTCTGCATCTGAATCCCGGTGGAACCTGTGTCAGCATAGGTTATGGTTACGCCGATAGGGCCAGCGAAAGCATCATCGGCGCTATAGCGCGGCAGTTCAAGTTCTCCCGGGTATGCAAGCCGAAATCTTCACTTGAAGAGACAGAAGTTCTGTTTGTATTCATCGGGTATGATCGTAAGGCCCGTACGCACAATCCTTACAAGCTTTCATCCACCCTGACCAACATCTATACAGGTTCCATACTCCACGAAGCCGGATGCGCACCCTCATATCATGTGGTGCGAGGGGACATTGCCACGGCCACCGAAGGAGTGATCATAAACGCTGCTAACAGCAAGGGACAACCTGGCGGCGGGGTGTGCGGAGCGCTGTACAAAAAATTCCCGGAAAGCTTCGATTTACAGCCGATCGAAGTAGGAAAAGCGCGACTGGTCAAAGGCGCAGCTAAACATATCATTCATGCTGTAGGGCCCAACTTCAATAAAGTCTCGGAAATTGAAGGCGACAAACAGTTGGCAGAGGCTTATGAGTCTATCGCTAAAATTGTCAACGACAACAATTACAAGTCAGTAGCGATTCCACTGTTGTCCACCGGCATCTTTTCCGGGAACAAAGATCGCCTAACTCAATCATTGAACCATTTGCTGACAGCTTTAGACACCACCGATGCAGATGTAGCCATCTATTGCAGGGACAAGAAATGGGAAATGACTCTCAAGGAAGCAGTGGCCAGGAGAGAAGCAGTGGAGGAGATATGCATCTCTGACGATTCATCGGTGACAGAACCAGATGCGGAGCTGGTGAGAGTGCATCCGAAGAGTTCTTTGGCAGGAAGGAAAGGCTACAGCACAAGTGATGGCAAGACTTTCTCGTATTTGGAAGGGACTAAATTCCACCAGGCGGCCAAGGATATAGCGGAAATTAATGCCATGTGGCCCGTCGCAACGGAGGCCAATGAGCAAGTATGTATGTATATCCTCGGAGAAAGTATGAGCAGCATTAGGTCGAAATGCCCCGTCGAAGAGTCGGAAGCATCCACACCGCCTAGCACGCTGCCTTGCCTGTGCATCCATGCTATGACTCCAGAAAGAGTACAGCGCCTGAAAGCGTCACGCCCAGAACAAATTACTGTGTGCTCATCCTTTCCATTGCCGAAGTACAGAATCACTGGTGTGCAGAAGATCCAGTGCTCCCAGCCTATACTGTTCTCACCGAAAGTGCCTGCATACATCCATCCACGGAAGTACCTCGTGGAAACA---------------------------CCAACGGTAGAAGAAACTCCGGAGCCCCCGGCAGAGAACCAACCC---------------------ACAGAGGGGACACCTGAACAACCGACACTCATAACCGTGGATGAAACCAGAACCAGAACGCCTGAACCGATCATCATTGAAGAAGAAGAAGAGGATAGTATAAGCTTGCTGTCAGACGGCCCG---------------ACCCACCAGGTGTTGCAAGTCGAGGCAGACATTCATGGG------CCGCCTTCAGCATCCAGCTCATCTTGGTCC---------------ATTCCTCATGCATCCGACTTTGATGTGGATAGTCTGTCCATCCTTGACACC------------------------------------------------------------------------------------------------------------------------------------------CTGGAGGGAGCCAGCGTGACCAGTGAAGAGGCGTCAGTAGAGACTAAC------------------TCTTACTTCGCAAGGAGCATGGAGTTTCTGGCG---CGACCGGTGCCTGCGCCCCGGACAGTATTCAGGAACCCTCCACAGCCCGCTCCGCGCACAAGAACA---------------------------CCGTCGCTCGCACCTAGCAGGGCTAGCTCGAGAATTAGCCTAGTTTCCAACCCGCCAGGAGTGAATAGGGTAATTACTAGGGAGGAGCTCGAGGCGCTTACCCCGTCACGCACTCCCAGCAGGTCA---------GTCTCAAGAACCAGCCTGGTATCCAATCCTCCAGGCGTAAATAGGGTGATTACAAGAGAGGAGTTCGAGGCGTTCGTAGCACAACAACAATGACGGTTTGATGCGGGTGCATACATCTTTTCCTCCGATACTGGTCAAGGGCATTTACAACAAAAATCAGTAAGGCAGACGGTGCTATCCGAAGTGGTGTTGGAGAGGACCGAATTGGAGATTTCGTATGCCCCGCGCCTCGACCAAGAAAAAGAAGAATTATTACGCAAGAAATTACAGTTGAACCCCACACCCGCTAACAGAAGCAGATACCAGTCCAGAAGAGTGGAGAACATGAAGGCCATAACAGCCAGACGTATTCTGCAAGGCCTAGGGCATTATTTGAAGGCAGAAGGAAAAGTGGAGTGCTACCGAACCCTGCATCCTGTTCCTTTGTATTCGTCTAGCGTGAATCGTGCCTTTTCAAGCCCCAAGGTCGCAGTGGAAGCCTGCAACGCCATGTTGAAAGAAAATTTTCCGACCGTGGCTTCTTACTGCATTATTCCGGAGTACGATGCCTATCTGGACATGGTTGACGGCGCTTCTTGCTGTCTAGATACTGCCAGTTTTTGCCCTGCAAAGCTGCGCAGCTTTCCAAAGAAACATTCCTATTTGGAACCAACAATACGATCGGCAGTGCCATCAGCGATTCAGAACACGCTCCAGAACGTCCTGGCAGCTGCCACGAAAAGAAATTGCAACGTCACGCAAATGAGAGAATTGCCTGTATTGGATTCGGCCGCCTTCAATGTGGAATGCTTCAAGAAATATGCATGCAATAATGAATATTGGGAAACGTTTAAAGAAAATCCCATCAGGCTTACTGAAGAAAATGTGGTGAATTACATCACTAAATTAAAAGGACCAAAAGCTGCAGCTCTTTTTGCGAAGACACACAATCTGAATATGTTGCAGGACATACCAATGGATAGGTTTGTAATGGACTTGAAGAGAGATGTGAAAGTGACTCCAGGAACAAAACATACTGAGGAACGACCAAAGGTACAGGTGATCCAGGCTGCCGATCCGCTAGCAACAGCGTATCTGTGCGGAATCCACCGAGAGCTGGTTAGGAGATTAAACGCTGTCCTGCTTCCAAACATCCATACACTGTTCGACATGTCAGCTGAAGATTTTGACGCTATTATCGCCGAGCATTTCCAGCCTGGGGACTGTGTTCTGGAAACTGACATCGCGTCGTTTGACAAAAGTGAGGATGACGCCATGGCTCTGACCGCGCTAATGATTCTGGAAGACCTAGGTGTGGACGCAGAGCTGTTGACGCTGATCGAGGCGGCTTTCGGCGAAATTTCATCAATACATTTGCCCACTAAAACTAAATTTAAATTTGGAGCCATGATGAAATCTGGGATGTTCCTCACACTGTTTGTGAACACAGTTATCAACATCGTGATCGCAAGCAGAGTGTTAAGAGAACGGCTAACCGGATCACCGTGTGCAGCATTCATTGGAGATGATAATATCGTGAAAGGAGTCAAATCGGACAAATTAATGGCAGACAGGTGCGCCACCTGGTTGAACATGGAAGTCAAGATCATAGATGCTGTAGTGGGCGAGAAGGCGCCCTATTTCTGTGGAGGGTTTATTTTGTGTGACTCCGTGACCGGCACAGCATGCCGTGTGGCAGACCCCTTAAAAAGGCTGTTTAAGCTTGGCAAGCCACTGGCAGCAGACGATGAACATGATGATGACAGGAGAAGGGCACTACATGAAGAGTCAACACGCTGGAACCGAGTGGGGATTCTTCCGGAGCTGTGTAAGGCTGTAGAATCAAGGTATGAAACCGTAGGAACTTCCATCATAGTTATGGCCATGACTACCCTAGCTAGCAGTGTTAAATCATTTAGCTACCTGAGAGGGGCCCCTATAACTCTCTAC
>AGE98192
ATGGAGAAAGTTCACGTTGACATCGAGGAAGATAGTCCCTTCCTCAGAGCATTACAACGGAGCTTCCCGCAGTTTGAGGTAGAAGCCAAGCAGGTCACAGATAATGACCATGCTAACGCCAGAGCGTTTTCGCATTTGGCATCGAAATTGATCGAGACGGAGGTGGAACCATCCGATACGATCCTAGACATTGGAAGTGCGCCTGCCCGCAGAATGTATTCCAAGCATAAGTACCATTGCATCTGTCCGATGAAATGTGCAGAAGATCCGGACAGACTGTTTAAGTATGCAGCCAAGCTGAAGAAGAACTGTAAAGAGATTACAGATAAGGAACTGGACAAGAAGATGAAGGAGCTTGCGGAAGTCATGAGCGACCCTGATCTCGAAACTGAAACGATTTGCCTTCACGACGATGAAACCTGTCGATTTGAGGGTCAAGTCGCAGTGTATCAGGATGTGTACGCGGTTGACGGACCGACGAGCCTTTACCATCAGGCCAACAAAGGGGTCAGAGTCGCCTATTGGATAGGATTCGACACTACCCCTTTTATGTTCAAGAACCTGGCTGGAGCATATCCCTCCTATTCGACCAACTGGGCCGACGAGACTGTGTTAACGGCTCGTAATATAGGCTTGTGCAGCTCCGATGTGATGGAGCGGTCACGTAGAGGGATGTCCATCCTCAGAAAGAAATTTTTAAAACCATCCAATAACGTCTTGTTCTCCGTAGGATCTACCATCTACCACGAGAAGCGAGACTTACTAAGGAGTTGGCACCTACCGTCCGTTTTTCACCTACGTGGTAAGCAGAATTACACTTGTCGGTGTGAGACTATAGTTAGTTGCGACGGGTACGTCGTCAAAAGGATAGCTATTAGTCCAGGTCTGTACGGGAAACCGTCGGGCTACGCTGCCACGATGCATCGCGAGGGATTCTTGTGCTGCAAGGTGACGGACACGCTTGACGGGGAGAGGGTCTCTTTCCCCGTATGCACGTACGTGCCGGCCACATTGTGCGACCAAATGACAGGCATTCTGGCAACAGATGTCAGTGCAGACGACGCGCAGAAATTGCTGGTTGGGCTCAACCAGCGAATAGTCGTAAATGGCCGCACTCAAAGGAATACTAACACAATGAAGAACTATTTATTACCCGTCGTGGCACAAGCATTTGCCAGATGGGCTAAAGAGTACAAAGAAGATCAAGAAGATGAAAGACCATTGGGGCTTAGGGACCGCCAGTTGGTAATGGGGTGTTGTTGGGCGTTCAGGAAACACAAGATAACATCAGTGTACAAACGACCAGACACCCAAACGATCATCAAGGTAGACAGCGATTTCCACTCTTTCGTGCTGCCCAGAATTGGAAGCAACACCTTGGAGATTGGGCTGAGGACCAGGATCAGAAAACTACTGGAGGAACCTGTGGACAGACCACCACTGATTACCGCCGACGACATACAGGAAGCCAAGAACGCGGCGGATGAGGCTAAGGAAGTCAAGGAGGCCGAAGAGCTCAGGGCAGCATTACCACCGCTGTCTGCCGATGTAGAGGAACCTGCACTGGAGGCGGACGTTGACTTAATGCTGCAGGAGGCGGGAGCAGGATCTGTCGAAACCCCCAGGGGGCTCATCAAAGTCACCAGTTATGCAGGAGAAGACAAAATTGGCTCTTACGCGGTGCTCTCCCCACAAGCAGTACTGCGAAGTGAAAAACTGACGTGCATCCACCCGCTTGCAGAGCAAGTAATTGTAATCACACACTCTGGAAGGAAGGGTAGATACGCAGTTGAGCCTTACCACGGAAAAGTGGTAGTACCCGAAGGGCAAGCTATACCTGTCCAAGACTTCCAAGCACTCAGTGAGAGCGCCACAATTGTGTACAACGAACGTGAGTTCGTGAATAGGTATTTACACCACATTGCCACGCACGGTGGAGCTCTGAACACAGACGAGGAGTATTACAGAGTGGTGAAACCTAGTGAACATGAAGGTGAGTACTTATATGACATTGACAAGAAACAATGTGTGAAGAAAGAACTGGTTACGGGACTAGGTTTGACAGGAGAACTTGTCGATCCCCCCTTCCATGAATTTGCATATGAAAGCTTGAGGACACGTCCGGCCGCACCTTATCAAGTACCAACTATAGGTGTGTATGGCGTTCCCGGGTCCGGGAAGTCTGGAATTATTAAGAGCGCAGTCACAAAGAAGGACTTGGTAGTGAGTGCTAAGAAGGAGAACTGCGCCGAGATAATAAGGGACGTCAAGAAGATGAAAGGGCTAGACGTCAATGCCCGGACGGTGGACTCAGTGCTGTTAAATGGATGCAAGCACCCGGTCGAGACTTTGTACATTGATGAAGCCTTTGCATGCCACGCCGGCACTCTCAGGGCCTTAATAGCCATTATACGCCCAAAGAAAGCAGTGCTATGTGGTGACCCAAAGCAATGTGGCTTCTTCAACATGATGTGCCTGAAAGTGCACTTCAACCATGAAATATGCACTCAAGTTTTCCACAAAAGCATATCTCGCAGGTGTACCAAGTCAGTGACGTCGGTAGTGTCCACACTGTTTTATGACAAAAGAATGAGAACTACTAACCCAAGGGATTCCAAAATCGAAATTGACACAACAGGAAGTACTAAACCAAAAAAGGATGACTTGATTCTCACATGTTTTAGGGGATGGGTTAAGCAACTGCAAATAGACTACAAAGGAAATGAAATAATGACCGCGGCTGCCTCACAGGGATTGACGCGGAAAGGTGTCTATGCAGTTAGGTACAAAGTTAACGAGAACCCATTGTACGCACCCACCTCAGAGCATGTAAATGTGCTGTTGACCCGGACGGAAGACAAGATTGTGTGGAAGACTCTTGCAGGGGACCCGTGGATAAAGACCCTGACCGCGAAGTACCCCGGAGATTTCACTGCAACAATGGAAGAATGGCAGGCAGAACACGATGCCATCATGAGACACATCCTGGAGAAACCGGATCCCACGGATGTCTTCCAAAATAAAGCTAATGTTTGCTGGGCAAAGGCACTTGTACCTGTGCTTAAGACAGCCGGGATAGATTTGACCACAGAGCAGTGGAACACAGTGGATTACTTCAAAGAGGATAAGGCCCACTCAGCTGAGATTGTCCTGAATCAGCTGTGCGTGCGATTCTTCGGTCTAGACTTAGATTCTGGTTTGTTTTCCGCCCCCACAGTTCCACTCTCCATTAGGAACAACCATTGGGACAACTCACCGTCACCCAACATGTACGGGTTGAATCAAGAAGTGGTCAGGCAACTATCTCGCAGGTACCCTCAATTACCACGTGCGGTTACTACTGGGAGAGCATACGACATGAACACCGGTACTTTGCGCAATTATGATCCGCGCATAAATTTAGTACCGGTGAACCGTCGTCTACCACATGCTCTCGTGACGCAACATGCTGATCATCCTCCCAGTGATTTTTCCGCCTTTGTCAGTAAGCTTAAAGGCAGAACGGTCCTAGTAGTTGGTGAGAAGATGAGTATTGCAGGTAAGACGGTAGACTGGTTATCTGAAACACCTGATTCTACTTTTAGGGCGCGCCTAGATCTAGGCATACCCAATGAACTACCGAAGTACGATATCGTCTTCGTAAATGTAAGAACACAGTACCGCTACCACCACTACCAGCAGTGTGAGGACCACGCCATTAAGTTGAGCATGTTGACCAAGAAGGCCTGCCTGCACCTGAACCCCGGAGGAACCTGCGTGAGCATTGGTTACGGCTATGCGGACCGGGCCAGTGAAAGCATCATAGGTGCAGTTGCTCGGCAGTTCAAGTTCTCGAGGGTATGCAAACCGAAGGTGTCTAAGGAGGAGACTGAAGTGCTATTTGTCTTCATTGGGTTCGATCGTAAAACGCGAACCCATAACCCATACAAGCTCTCCTCCACCCTGACCAATATTTACACCGGCTCGAGGCTCCATGAAGCTGGCTGCGCACCTTCGTATCATGTAGTGCGCGGGGATATAGCCACTGCCACGGAAGGAGTAATCGTTAATGCTGCCAACAGCAAGGGCCAGCCAGGCAGTGGAGTGTGCGGAGCTCTGTACCGGAAGTACCCCGAAAGCTTCGATTTACAACCAATAGAAGTGGGGAAAGCTAGATTGGTCAAAGGTAACTCAAAACATCTCATTCATGCAGTGGGGCCGAATTTTAACAAAGTGTCTGAAGTGGAAGGTGACAAACAGCTGGCAGAAGCGTATGAATCTATAGCCAGGATTATTAATGATAACAATTATAGATCTGTGGCTATTCCGCTTCTGTCCACTGGAATATTTGCCGGAAACAAGGATAGGTTAATGCAATCCTTAAACCATCTGTTAACGGCATTGGACACAACAGACGCAGATGTGGCCATATACTGCAGAGACAAGAAATGGGAAGTGACGTTGAAAGAGGTCGTAGCCAGGAGAGAGGCGGTAGAGGAGATATGTATCTCCGAAGATTCCTCCGTAGCAGAGCCGGATGCAGAGCTGGTTAGAGTTCACCCTAAGAGCTCTTTGGCTGGAAGGAAAGGTTACAGCACCAGCGATGGGAAGACATTCTCATATCTTGAAGGAACCAAATTTCATCAGGCGGCGAAGGACATGGCAGAAATTAACGCCATGTGGCCTGCCGCTACAGAGGCTAATGAGCAGGTGTGCTTATACATTCTGGGTGAAAGTATGAGCAGTATAAGATCCAAATGCCCCGTTGAGGAGTCAGAGGCATCCACCCCACCAAGTACATTGCCTTGCTTGTGCATCCACGCTATGACCCCGGAACGGGTTCAGCGTTTGAAAGCCTCCCGCCCCGAACAAATTACAGTTTGTTCTTCCTTCCCATTGCCGAAGTACAGAATAACAGGAGTGCAGAAGATTCAATGTTCGCATCCTATACTTTTCTCTCCTAAAGTACCTGAGTACATACACCCTAGAAAGTACCTTGCAGACGCA------------------------------------------------------------------GCTTCC---------------------GCAAACAATGGGGCAGCCGAATCAACATCGGTGGACGTGCAGCCACAGCTGGAAGAGAGTCCTGAGAACACGGAACAACTGGTGGAGGAGGAAGACAGTATAAGCGTGCTGTCTGAGGATACA---------------CCACACCAAGTGCACCAAGTGGAGGCTGAAGTGCATCGC---TTCAGCGCAAGTGCTCAATCTTCGTCCTGGTCC---------------ATTCCACGTGCATCCGACTTTGATGTCGAGAGTCTTTCCGTGCTCGAATCCCTGGGTGCTAATGATACAATCAGCATGGAGTCGTCCTCAAACGAAACAGCTCTTGCTTTGCGGACTATTTTTAAGACTCCACCCATTCCAAGGCCTCGAGTGCAGAGCACATCCACAGACGTGGATAGTATCTCAGCACTCGAGTCTTGTGACAGCACCAGCGATGCGCGTAGCATAGACTCGGAT------GAAACCGATGTTTCCATCTTTGACAAAAGGTTGGAGTTTCTGGCC---AGACCTGTTCCCGCACCGCGAACCAAATTTAGGACTCCACCCGTCCCGAAACCGCGTGCGCGGAGG---------------------------CCATTACATCCTTTGTCT---------------------------------------------------------------------------------------------------AGTAGATCA---------AGCTCGCGCTCTAGCCTGGCGTCTAATCCACCAGGTGTTAACCGAGTGATCACTAGGGAAGAATTCGAGGCCTTCGTTGCCCAACAGCAATGACGGTTTGACGCGGGCGCGTACATTTTCTCCTCGGATACTGGTCAAGGACATTTGCAACAAAAATCAGTAAGGCAGACAGTATTGTCTGAAGTGGTATTAGAGAGGACCGAGTTAGAGATCTCGTACGCCCCGCGCCTCGACCTGAACAAAGAAGAACTACTGAGAAAGAAGTTACAATTGAACCCTACGCAAGCTAACCGGAGTAGATATCAGTCACGGAGGGTTGAAAACATGAAGGCCATAACAACTAAGAGAATCTTACAGGGATTAGGTCACTACCTGAAATCTGAAGGCAAGGTGGAGTGCTATCGTACGTTGCACCCCGTACCTTTGTATTCAGCAAGTGTGAACAGAGCGTTCTCCAGTCCCAAAGTTGCTGTTGAAGCATGTAACGTTGTTCTGAAGGAAAATTTTCCGACAGTGGCGTCGTACTGCATAATACCTGAGTACGACGCCTACTTGGACATGGTGGACGGTGCATCATGTTGCTTGGATACGGCGAGTTTTTGCCCTGCCAAGTTGCGTAGCTTTCCGAAGAAACACGCATACCTCAAGCCCACCATTCGGTCTGCAGTCCCATCAGCAATTCAGAACACGCTGCAAAATGTACTCGCAGCTGCCACAAAGAGAAACTGTAATGTGACTCAAATGAGGGAGCTGCCTGTACTGGATTCTGCGGCCTTCAATGTAGAGTGTTTTAAAAAATACGCTTGCAATAATGAGTATTGGGAGACCTACAAGAAGAATCCTATTAGATTGACCGAGGAAAATGTGGTCAACTATATAACCAAGTTAAAAGGGCCGAAGGCGGCTGCCCTGTATGCAAAGACTCATAATTTAGACATGCTGCAAGACATACCCATGGACAGGTTTATTATGGATTTAAAAAGAGATGTCAAGGTAACTCCAGGAACCAAGCATACCGAAGAAAGGCCTAAGGTCCAAGTAATCCAGGCTGCAGATCCATTGGCTACAGCATACCTATGTGGGATTCATAGAGAATTGGTGCGCAGACTGAACGCAGTTCTGTTGCCCAACATACACACATTATTTGACATGTCTGCTGAGGATTTCGACGCCATAATTGCCGAGCACTTCCAACCAGGCGATTGGGTGTTAGAGACAGACATAGCGTCATTCGATAAAAGCGAAGATGACGCGATGGCTCTGACGGCACTGATGATCCTGGAAGACCTCGGGGTGGACCCAGAGCTGTTGACCCTAATTGAAGCGGCATTTGGCGAAATATCCTCCATTCACTTACCAACCAAAACTAAATTTAGGTTTGGAGCCATGATGAAATCAGGGATGTTCTTGACTCTGTTTGTCAATACTGTGATCAATATGGTCATAGCTAGCAGAGTTCTGCGTGAGAGACTGACAAACTCCCCTTGCGCCGCGTTCATTGGCGACGACAATATCGTGAAAGGGGTTAAGTCCGACAAACTCATGGCCGATAGGTGCGCTACATGGTTGAACATGGAAGTCAAAATCATCGACGCAGTGGTTGGCGAGAAAGCTCCCTACTTCTGTGGTGGGTTTATTTTATGTGACTCTGTGACCGGAACTGCATGCCGTGTAGCAGACCCTTTGAAGAGATTATTTAAGCTTGGAAAACCACTGGCTGTGGATGATGAACATGATGATGACAGGCGCCGAGCACTACAGGAGGAATCTGCCCGGTGGAACCGGGTGGGAATTTTTTCCGAGCTGTGCAAAGCCGTCGAGTCGCGATATGAAACAGTGGGCACGGCCGTCATTATCATGGCCATGACTACGCTCGCCAGCAGTGTCGAGTCGTTCAGTTGTCTAAGAGGGGCTTCTATATCCCTCTAC
>AGE98261
ATGGAGAAAGTTCACGTTGACATCGAGGAAGATAGCCCCTTCCTCAGAGCATTACAACGGAGCTTCCCGCAGTTTGAGGTAGAAGCTAAGCAGGTCACGGATAACGACCATGCTAACGCCAGAGCGTTTTCGCATTTGGCATCAAAATTGATCGAGACGGAGGTAGAACCATCCGATACGATCCTAGACATTGGAAGTGCGCCTGCCCGCAGAATGTATTCCAAGCATAAATACCACTGCATCTGTCCGATGAAGTGTGCAGAAGATCCGGACAGACTGTTTAAGTATGCAGCCAAGCTGAAGAAGAACTGTAAAGAGATTACAGATAAGGAACTGGACAAGAAGATGAAGGAGCTTGCGGAAGTCATGAGCGACCCTGATCTCGAAACTGAAACGATTTGCCTTCATGACGATGAAACCTGTCGATTCGAGGGTCAAGTCGCAGTGTATCAGGATGTGTACGCGGTTGATGGACCGACGAGCCTTTATCATCAGGCCAACAAAGGGGTTAGAGTCGCCTATTGGATAGGATTCGACACTACCCCCTTTATGTTTAAGAACCTGGCCGGAGCATATCCCTCCTATTCGACCAACTGGGCCGACGAGACCGTGTTAACGGCTCGTAACATAGGCTTGTGCAGCTCCGATGTGATGGAGCGGTCACGTAGAGGGATGTCCATCCTTAGAAAGAAATTTTTAAAACCATCCAATAACGTCTTGTTCTCTGTAGGATCTACCATCTACCACGAGAAGCGAGACTTACTTAGGAGCTGGCACCTACCGTCCGTTTTTCACCTACGTGGTAAGCAGAATTACACTTGTCGGTGTGAGACTATAGTTAGTTGCGACGGGTACGTCGTCAAAAGGATAGCTATTAGTCCAGGTCTGTACGGGAAACCGTCGGGCTACGCTGCCACGATGCATCGCGAGGGATTCTTGTGCTGCAAGGTGACGGACACGCTTAACGGGGAGAGGGTCTCTTTCCCCGTATGCACGTACGTGCCGGCCACATTGTGCGACCAAATGACAGGCATTCTGGCAACAGATGTCAGTGCAGACGACGCGCAGAAATTGCTGGTTGGGCTCAACCAGCGAATAGTCGTAAATGGTCGCACTCAAAGGAATACTAACACAATGAAGAACTATCTATTACCCGTCGTGGCACAAGCATTTGCCAGATGGGCTAAAGAATACAAAGAAGATCAAGAAGATGAAAGACCATTGGGGCTTAGGGACCGCCAGTTGGTAATGGGGTGTTGCTGGGCGTTCAGGAAACACAAGATAACATCAGTGTACAAACGACCAGACACCCAAACGATCATCAAGGTAAACAGCGATTTCCACTCTTTCGTGCTGCCCAGAATTGGAAGCAGCACCTTGGAGATTGGGCTAAGGACCAGGATCAGAAAACTACTGGAGGAACCTGTGGACAGACCACCATTGATTACCGCCGATGACATACAGGAGGCCAAGAACGCGGCGGATGAGGCTAAGGAAGTCAAGGAGGCTGAAGAGCTCAGGGCAGCATTACCACCGCTGTCTGCCGATGTAGAGGAACCTGCACTGGAGGCGGACGTCGACTTAATGCTGCAGGAGGCGGGAGCGGGATCTGTCGAAACCCCCAGGGGGCTCATCAAAGTCACCAGTTATGCAGGAGAAGACAAAATCGGCTCCTACGCGGTACTCTCCCCACAGGCAGTACTGCGAAGTGAAAAACTGACGTGTATTCACCCGCTTGCAGAGCAGGTAATTGTAATTACACACTCTGGGAGGAAAGGTAGATACGCAGTTGAGCCTTACCACGGAAAAGTGGTAGTACCCGAGGGGCAGGCTATACCCGTCCAAGACTTCCAAGCACTCAGTGAGAGCGCCACAATTGTGTATAACGAACGTGAGTTCGTGAATAGGTATTTACACCACATTGCCACGCACGGTGGAGCTCTGAACACAGACGAGGAGTATTACAGGGTGGTGAAACCTAGTGAACATGAAGGTGAGTACCTATATGACATTGACAAGAAACAGTGTGTGAAGAAAGAACTGGTTTCGGGACTAGGTTTGACAGGAGAACTTGTCGATCCCCCCTTCCATGAATTTGCATATGAAAGCTTGAGGACACGTCCAGCCGCACCTTATCAAGTACCAACTATAGGTGTGTACGGCGTTCCCGGGTCCGGGAAGTCCGGAATTATCAAGAGCGCAGTCACAAAGAAGGACTTGGTAGTGAGTGCTAAGAAGGAGAACTGTGCCGAGATAATAAGGGACGTCAAGAAAATGAAAGGGCTGGACGTCAATGCCCGGACAGTGGACTCAGTGCTGTTAAATGGATGCAAGCACCCGGTCGAAACTTTGTACATTGACGAAGCCTTTGCATGCCACGCTGGCACTCTCAGGGCCTTAATAGCCATCATACGCCCCAAGAAAGCAGTGCTATGTGGTGACCCAAAGCAATGTGGCTTCTTTAATATGATGTGCTTGAAAGTGCACTTCAACCATGAAATATGCACCCAAGTCTTCCACAAAAGCATATCTCGTAGGTGTACCAAGTCAGTGACGTCGGTAGTGTCCACACTGTTTTATGACAAAAGAATGAGAACTACTAACCCACGGGATTCTAAAATCGAAATTGACACAACAGGAAGTACTAAACCAAAAAAGGATGACTTGATTCTTACATGTTTCAGGGGATGGGTTAAGCAACTGCAAATAGACTACAAAGGAAATGAAATAATGACCGCGGCTGCCTCACAGGGATTAACGCGGAAAGGTGTCTATGCAGTTAGGTACAAGGTTAATGAGAATCCCTTGTACGCACCCACCTCAGAGCATGTAAACGTGCTGTTGACCCGGACGGAAGACAAGATTGTGTGGAAAACTCTTGCAGGGGACCCGTGGATAAAGACCCTGACCGCGAAGTACCCCGGAGATTTCACCGCAACAATGGAAGAATGGCAGGCAGAACATGATGCCATCATGAGACACATCCTGGAGAAACCGGACCCCACGGATGTCTTCCAAAACAAAGCTAATGTTTGCTGGGCAAAGGCACTTGTACCTGTGCTTAAGACAGCCGGGATAGATTTGACCACAGAACAGTGGAACACAGTGGATTACTTCAAAGAGGATAAGGCCCACTCAGCTGAGATCGTTTTGAATCAGCTGTGCGTGCGATTCTTCGGTCTAGACTTAGATTCTGGTTTGTTTTCCGCCCCCACAGTTCCGCTCTCCATTAGGAACAACCATTGGGACAACTCACCGTCACCCAACATGTACGGGTTGAACCATGAAGTGGTCAGGCAACTATCCCGCAGGTACCCTCAACTACCGCGTGCGGTGACTACTGGGAGAGTATACGACATGAACACAGGTACCTTGCGCAATTATGATCCGCGCATAAATTTCGTACCGGTGAACCGTCGTCTACCACATGCTCTCGTGACGCAACATGCCGATCACCCCCCCAGTGATTTTTCCGCCTTTGTCAGTAAGCTTAAGGGCAGAACGGTCCTTGTAGTTGGTGAGAAGATGAGTATTTCAGGTAAGACGGTAGACTGGTTATCTGATACACCCGATTCTACCTTCAGGGCGCGCCTAGACTTAGGCATACCCAATGAATTACCGAAGTACGATATCGTCTTCGTAAACGTAAGAACACAATACCGCTACCACCACTACCAGCAGTGTGAGGACCACGCCATTAAGTTGAGCATGTTGACTAAGAAGGCATGCCTGCACCTAAATCCCGGAGGAACTTGTGTGAGCATTGGTTACGGCTATGCGGACCGGGCCAGCGAAAGCATCATTGGAGCAGTCGCTCGGCAGTTCAAGTTCTCGAGGGTGTGCAAACCAAAGGTGTCTAAGGAGGAGACTGAAGTGCTGTTTGTCTTCATCGGGTTCGATCGTAAAACGCGAACCCATAACCCATACAAACTTTCCACCACCTTGACTAATATCTACACCGGCTCGAGGCTCCATGAAGCTGGCTGCGCGCCTTCGTATCATGTAGTGCGCGGAGACATAGCCACTGCCACGGAAGGAGTAATCGTCAATGCTGCCAACAGCAAGGGCCAACCAGGCAGTGGAGTGTGCGGAGCTCTGTATCGGAAATACCCCGAAAGCTTCGACCTACAACCAATAGAAGTGGGGAAAGCTAGATTAGTCAAAGGTAACTCAAAACATCTCATCCATGCAGTGGGGCCTAATTTTAACAAAGTGTCTGAAGTGGAAGGTGACAAACAGCTGGCAGAGGCGTACGAATCTATAGCCAAGATTATTAATGACAACAATTACAGATCTGTGGCTATCCCGCTTCTGTCCACCGGAATATTTGCCGGAAACAAGGATAGGTTAATGCAATCCTTAAACCATCTGTTAACGGCATTGGACACAACAGACGCAGACGTGGCCATATACTGCAGAGACAAGAAATGGGAAGTGACGTTGAAAGAGGTCGTAGCCAGGAGAGAAGCGGTAGAGGAGATATGTATCTCCGAAGATTCCTCCGTAGCAGAGCCGGATGCAGAGCTGGTTAGAGTTCACCCAAAGAGCTCTCTGGCTGGAAGGAAAGGCTACAGCACTAGTGACGGGAAGACTTTCTCATATCTTGAAGGAACCAAATTTCATCAGGCGGCGAAGGACATGGCAGAAATCAACGCCATGTGGCCTACCGCTACAGAGGCTAACGAGCAGGTATGCTTATACATTCTGGGTGAAAGTATGAGCAGTATAAGATCCAAATGCCCCGTTGAGGAATCAGAGGCATCCACTCCACCAAGTACATTGCCCTGCTTGTGCATCCACGCTATGACCCCGGAACGTGTTCAGCGTTTGAAGGCCTCTCGTCCCGAACAAATTACAGTCTGCTCTTCCTTCCCTTTGCCGAAGTACAGAATAACAGGAGTGCAGAAGATCCAATGTTCGCACCCTATACTTTTCTCTCCTAAAGTACCTGAGTATATACACCCTAGAAAGTATCTTGCAGACGCA------------------------------------------------------------------GCTCCC---------------------GCGAGCAATGAGGCAGCCGAATTAACATCGGTGGACGTGCAACCACAGGTGGAGGAGAGTCCTGAGAACACGGAACAACCGATGGAGGAGGAAGACGGTATAAGCGTGCTGTCTGAGGATACA---------------CCAAACCAAGTGCACCTAGTGGAGGCTGATGTACACCAC---TCCAGCGCAAGTGCTCAGTCCTCGTCCTGGTCC---------------ATTCCGTGTGCATCCGACTTTGATGTCGAGAGTCTTTCCGTGCTCGAATCCCTGGGTGCTAGTGACGCAATCAGCATGGAGTCGTCCTCAAACGAAACAGCTCTCGCTTTGCGGACCATTTTTAAGACTCCACCCATTCCAAGGCCTCGAGTGCAGAGTACATCCACAGATGTGGACAGTATTTCAGCACTCGAGTCTTGCGATAGCACCAGCGATGCGCGTAGCATAGGATCGTCC---TCTGAAACCGATGTATCAATTTTTGACAAGAGGTTGGAGTTCCTGGCT---AGACCTGTTCCCGCACCGCGAACCATTTTTAGGACTCCACCTGTCCCGAAACCGCGTGTGCGGAGG---------------------------CCATTGCACCCTTTGGCT---------------------------------------------------------------------------------------------------AGCAGATCA---------AGCTCGCGCTCCAGCCTGGTGTCTAATCCACCGGGTGTTAACCGAGTGATCACTAGGGAAGAATTCGAGGCCTTCGTTGCCCAACAGCAATGACGGTTCGACGCGGGCGCATACATTTTCTCCTCGGACACTGGTCAAGGACACTTGCAACAAAAATCAGTAAGGCAGACAGTGTTGTCTGAAGTGGTGCTAGAGAGGACCGAGTTAGAGATCTCGTATGCCCCGCGCCTCGACCTGAATAAAGAAGAGATACTGAGAAAGAAGTTACAATTGAACCCCACGCAAGCTAACCGGAGTAGATATCAGTCCCGGAGGGTTGAAAACATGAAGGCCATAACAACTAAGAGAATCTTACAGGGATTAGGTCACTATCTGAAATCTGAAGGTAAGGTTGAGTGCTATCGTACGTTGCACCCCGTTCCTTTGTATTCAGCAAGTGTGAATAGAGCGTTCTCCAGTCCCAGAGTTGCTGTCGAAGCATGCAATGTTGTTCTGAAGGAAAATTTCCCGACAGTGGCGTCGTACTGCATAATACCTGAATACGACGCCTACTTGGACATGGTGGACGGTGCATCATGTTGCTTGGATACAGCGAGTTTTTGCCCTGCCAAGCTGCGTAGCTTCCCAAAGAAACATGCATACCTAGAGCCCACCATTCGGTCCGCAGTCCCATCCGCGATTCAGAACACGCTGCAGAATGTACTAGCGGCTGCCACAAAGAGAAACTGCAATGTGACTCAAATGAGGGAGCTGCCTGTATTGGATTCTGCGGCCTTCAATGTAGAGTGTTTTAAAAAATACGCTTGCAATAATGAGTACTGGGAGACCTATAAGAAGAACCCTATTAGATTGACCGAGGAAAACGTGGTCAACTACATAACCAAACTGAAAGGGCCGAAGGCGGCTGCCCTGTATGCAAAGACTCATAATTTAGACATGCTGCAAGACATACCCATGGACAGGTTTATTATGGATTTAAAAAGAGATGTCAAGGTAACTCCAGGAACCAAGCACACTGAAGAAAGGCCTAAGGTCCAAGTAATCCAGGCTGCAGATCCATTGGCTACGGCTTATCTATGTGGGATTCATAGAGAATTGGTGCGCAGACTGAACGCAGTTCTGCTGCCCAACATACATACATTATTTGACATGTCTGCTGAGGATTTCGACGCCATAATTGCCGAGCACTTCCAACCAGGCGATTGGGTGTTAGAGACAGACATAGCGTCCTTCGATAAAAGCGAAGACGACGCGATGGCTTTAACAGCACTGATGATTCTGGAAGACCTTGGGGTGGACCCAGAGCTGTTGACCCTAATCGAAGCGGCATTTGGCGAAATTTCCTCCATTCACTTACCAACTAAAACTAAATTTAGGTTTGGAGCCATGATGAAATCAGGGATGTTCTTAACTCTGTTTATCAACACTGTGATCAACATGGTCATAGCCAGCAGAGTTTTGCGGGAGAGACTGACAAACTCCCCTTGCGCCGCGTTCATCGGCGACGACAACATCGTGAAAGGGGTTAAATCTGACAAACTCATGGCCGATAGGTGCGCTACATGGCTGAACATGGAAGTTAAGATCATCGACGCAGTGGTCGGCGAGAAAGCTCCCTATTTTTGTGGTGGGTTTATTCTATGTGACTCTGTGACAGGAACTGCATGCCGTGTGGCAGACCCTTTGAAGAGATTATTCAAGCTTGGAAAACCACTGGCTGTGGATGATGAACATGATGATGACAGGCGACGAGCACTACAGGAGGAATCTGCCCGGTGGAATCGGGTGGGAATTTTTTCCGAGTTGTGCAAAGCCGTCGAGTCGCGATATGAAACAGTGGGCACGGCCGTCATTATCATGGCCATGACTACGCTCGCCAGCAGTGTCGAGTCGTTCAGTTGCTTGAGAGGGGCCCCTATATCCCTCTAC
>AGE98194
ATGGAGAAAGTTCACGTTGACATCGAGGAAGACAGCCCCTTCCTCAGAGCATTACAACGGAGCTTCCCGCAGTTTGAGGTAGAAGCCAAGCAGGTCACAGATAACGACCATGCTAACGCCAGAGCGTTTTCGCATTTGGCATCAAAATTGATCGAGACGGAGGTGGAACCATCCGATACGATCCTAGACATTGGAAGTGCGCCTGCCCGCAGAATGTATTCCAAGCATAAATATCACTGCATCTGTCCTATGAAATGTGCAGAAGACCCGGACAGACTGTTTAAGTATGCAGCCAAGCTGAAGAAGAACTGTAAAGAGATTACAGATAAGGAACTGGACAAGAAGATGAAGGAGCTTGCGGAAGTCATGAGCGACCCTGATCTTGAAACTGAAACGATTTGCCTTCACGACGATGAAACCTGTCGATTTGAGGGTCAAGTCGCAGTGTATCAAGATGTGTACGCGGTTGACGGACCGACGAGCCTCTATCATCAGGCTAACAAAGGGGTTAGAGTCGCCTATTGGATAGGATTCGACACTACCCCTTTCATGTTCAAGAACTTGGCTGGAGCATATCCCTCCTATTCGACCAACTGGGCCGACGAGACCGTGTTAACGGCTCGTAATATAGGCTTGTGCAGCTCCGATGTGATGGAGCGGTCACGTAGAGGGATGTCCATCCTTAGAAAGAAATTTTTGAAACCATCCAATAATGTCTTGTTCTCTGTAGGATCTACCATCTACCACGAGAAGCGAGACTTACTCAGGAGTTGGCACCTACCGTCCGTTTTTCACCTACGTGGTAAGCAGAATTACACTTGTCGGTGTGAGACTATAGTTAGTTGCGACGGGTACGTCGTTAAAAGGATAGCTATTAGTCCAGGTCTGTACGGGAAACCGTCGGGCTATGCTGCCACGATGCATCGCGAGGGATTCTTGTGCTGCAAGGTGACGGACACGCTTAACGGGGAGAGGGTTTCTTTCCCCGTATGCACATACGTGCCGGCCACATTGTGCGACCAAATGACAGGCATTCTGGCAACAGATGTCAGTGCAGACGACGCGCAGAAATTGTTGGTTGGGCTCAACCAGCGAATAGTCGTAAATGGTCGCACTCAAAGGAATACTAACACAATGAAGAACTATTTACTACCCGTCGTGGCACAAGCATTTGCCAGATGGGCTAAAGAATACAAAGAAGATCAAGAAGATGAAAGACCATTGGGGCTTAGGGACCGCCAGTTGGTAATGGGGTGTTGTTGGGCGTTCAGGAAACACAAGATAACATCAGTGTACAAACGACCAGACACCCAAACGATCATCAAGGTAAACAGCGATTTCCACTCTTTCGTGCTGCCCAGAATTGGGAGCAGCACCTTGGAGATTGGGCTGAGGACCAGGATCAGAAAACTACTGGAGGAACCTGTGGACAGACCACCACTGATTACCGCCGACGACATACAGGAGGCCAAGAACGCGGCGGATGAGGCTAAGGAAGTCAAGGAGGCCGAAGAGCTCAGGGCAGCATTACCACCGCTGTCTGCCGATGTAGAGGAACCTGCACTGGAAGCGGACGTTGACTTAATGCTGCAGGAGGCGGGAGCAGGATCTGTCGAAACCCCCAGGGGGCTCATCAAAGTCACCAGCTATGCAGGAGAAGACAAAATCGGCTCATACGCGGTGCTCTCCCCACAAGCAGTACTGCGAAGTGAAAAACTGACGTGCATTCACCCGCTTGCAGAGCAAGTAATTGTAATCACACACTCTGGGAGGAAGGGTAGATATGCAGTTGAGCCTTACCACGGAAAAGTGGTAGTACCCGAGGGGCAGGCTATACCTGTCCAAGACTTCCAAGCACTCAGTGAGAGCGCCACTATTGTGTATAACGAACGTGAGTTCGTGAACAGGTATTTACACCACATTGCCACGCACGGTGGAGCTCTGAACACAGACGAGGAGTATTACAGAGTGGTGAAACCTAGTGAACATGAAGGTGAGTACTTATATGACATTGACAAGAAACAGTGTGTGAAGAAAGAACTGGTTTCGGGACTAGGTTTGACAGGAGAACTTGTCGATCCCCCCTTCCATGAATTTGCATATGAAAGCTTGAGGACACGTCCGGCTGCACCTTATCAAGTACCAACTATAGGTGTGTATGGCGTTCCCGGGTCCGGGAAGTCCGGAATTATCAAGAGCGCAGTCACAAAGAAGGACTTGGTAGTGAGTGCTAAGAAGGAGAACTGTGCCGAGATAATAAGGGACGTCAAGAAGATGAAAGGGCTGGATGTCAATGCCCGGACAGTGGACTCAGTGCTGTTAAATGGATGCAAGCACCCGGTCGAGACTTTGTACATTGATGAAGCCTTCGCATGCCACGCTGGCACTCTCAGGGCCTTAATAGCCATTATACGCCCCAAGAAAGCAGTGCTATGTGGTGACCCAAAGCAATGCGGCTTCTTTAACATGATGTGCTTAAAAGTGCACTTCAACCATGAAATCTGCACTCAAGTTTTCCACAAAAGCATATCTCGTAGGTGTACCAAGTCAGTGACGTCGGTTGTGTCCACACTGTTTTACGACAAAAGAATGAGAACTACTAACCCAAGGGATTCCAAAATCGAAATTGACACAACAGGAAGTACTAAACCAAAAAAGGATGACTTGATTCTCACATGTTTTAGGGGATGGGTTAAGCAACTGCAAATAGACTATAAAGGAAATGAAATAATGACCGCGGCCGCTTCACAGGGACTGACGCGGAAAGGTGTCTATGCAGTTAGGTACAAGGTTAATGAGAACCCATTGTACGCACCCACCTCAGAGCATGTAAATGTGCTGTTGACCCGGACGGAAGACAAGATTGTGTGGAAGACTCTTGCAGGGGACCCGTGGATAAAGACGTTGACCGCGAAGTACCCCGGAGATTTCACCGCAACAATGGAAGAATGGCAGGCAGAACACGATGCCATCATGAGACACATCCTGGAGAAACCGGATCCCACGGATGTCTTCCAAAATAAAGCTAATGTTTGTTGGGCGAAGGCACTTGTACCTGTGCTTAAGACAGCCGGGATAGACTTGACCTCAGAGCAGTGGAACACAGTGGATTACTTTAAGGAGGACAAGGCCCACTCAGCTGAGATCGTCCTGAATCAGCTGTGCGTGCGATTCTTCGGTCTAGACTTAGATTCTGGTTTGTTTTCCGCCCCCACAGTTCCACTCTCCATTAGGAACAACCATTGGGACAACTCACCGTCACCCAACATGTATGGGTTGAACCATGAAGTGGTCAGGCAACTATCCCGCAGGTATCCTCAACTACCGCGTGCGGTGACTACTGGGAGAGCATACGACATGAACACCGGTACTTTGCGCAATTATGATCCGCGCATAAATTTAGTACCGGTGAACCGTCGTCTACCACATGCTCTCGTGACACAACATGCTGATCATCCCCCTAGTGATTTTTCCGCCTTTGTCAGTAAGCTTAAAGGCAGGACGGTCCTAGTAGTTGGTGAGAAGATGAGTATTTCAGGTAAGACGGTAGACTGGTTATCTGAAACACCCGATTCTACTTTCAGGGCGCGCCTAGACTTAGGCATACCCAATGAACTACCGAAGTACGATATCGTCTTCGTAAACGTAAGAACACAATACCGCTACCACCACTACCAGCAGTGTGAGGACCATGCCATTAAGTTGAGCATGTTGACTAAGAAGGCATGCCTGCACCTGAATCCCGGAGGAACTTGTGTGAGCATTGGTTACGGCTATGCGGACCGGGCCAGCGAAAGCATCATTGGTGCAGTGGCTCGGCAGTTCAAGTTCTCAAGGGTGTGCAAACCGAAGGTGTCTAAGGAGGAGACTGAAGTGCTATTTGTCTTCATTGGGTTCGATCGTAAAACACGGACCCATAACCCATACAAGCTTTCCTCCACCTTGACCAATATCTACACCGGTTCGAGGCTCCATGAAGCTGGCTGCGCACCTTCGTATCATGTAGTGCGCGGGGACATTGCCACTGCCACGGAAGGAGTAATCGTCAATGCTGCCAACAGCAAGGGCCAGCCAGGCAGTGGGGTGTGCGGAGCTCTGTACCGGAAGTACCCCGAAAGCTTCGATCTACAACCAATAGAAGTGGGGAAAGCTAGATTGGTTAAAGGTAATTCAAAACATCTCATCCATGCAGTGGGGCCGAATTTCAACAAAGTGTCTGAAGTGGAAGGTGACAAACAGCTGGCAGAAGCGTATGAATCTATAGCCAAGATTATTAATGATAACAATTACAGATCTGTGGCTATCCCGCTTCTGTCCACTGGAATATTTGCCGGAAACAAGGATAGGTTAATGCAATCCTTAAACCATCTGTTAACGGCATTGGACACAACAGACGCAGATGTGGCCATATACTGCAGAGACAAAAAATGGGAAGTGACGTTGAAAGAGGTCGTAGCCAGGAGAGAAGCGGTAGAGGAGATATGTATCTCCGATGATTCCTCCGTAGCAGAGCCGGATGCAGAGCTGGTTAGAGTTCACCCAAAGAGCTCCTTGGCTGGAAGGAAAGGCTATAGCACCAGTGATGGGAAGACTTTCTCATACCTTGAAGGAACCAAATTTCATCAAGCGGCGAAGGACATGGCAGAAATTAACGCTATGTGGCCCACCGCTACAGAGGCTAATGAGCAGGTGTGCTTGTACATTCTGGGTGAAAGTATGAGCAGTATAAGATCTAAATGTCCTGTTGAGGAATCAGAGGCATCCACCCCACCAAGTACATTGCCTTGCCTGTGCATTCACGCTATGACCCCGGAACGGGTTCAGCGTTTGAAAGCCTCTCGCCCCGAACAAATTACAGTTTGTTCTTCCTTCCCATTGCCGAAGTACAGAATAACAGGAGTGCAGAAGATTCAATGTTCGCATCCTATACTTTTCTCTCCTAAAGTACCTGAGTACATACATCCTAGAAAGTACCTTGCAGACGCA------------------------------------------------------------------GCTTCC---------------------GCGAACAACGAGGCAGCCGAATCAATATCGGTGGACGTGCAGCCACAGCTGGAAGAGAGTCCTGAGAACACGGAACAACCGGTGGAGGAGGAAGACAGTATAAGCATGCTGTCCGAGGATGCA---------------CCACACCAAGTGCACCAAGTGGAGGCTGAAGTACACCGC---TTCAGCGCAAGTGTCCAATCCTCGTCCTGGTCC---------------ATTCCACGTGCATCCGACTTTGATGTCGAGAGTCTTTCCGTGCTCGAATCCCTAGGTGCTAATGACACAATCAGTATGGAGTCGTCCTCAAACGAAACAGCTCTTGCTTTGCGGACCATTTTTAGGACTCCACCCATTCCAAGGCCTCGAGTGCAGAGTACATCCACAGACGTGGACAGCATTTCAGCACTCGAGTCTTGCGACAGCACCAGCGATGCGCGTAGCATAGGATCGTCCTCGGACGAAACCGATGTTTCCATCTTTGACAAAGGGTTGGAGTTTCTGGCC---AGACCCGTTCCCGCACCGCGAACCATTTTTAGGACTCCACCTGTCCCAAAACCGCGTGTGCGGAGG---------------------------CCATTGCATCCTTTGTCT---------------------------------------------------------------------------------------------------AGCAGATCA---------AGCTCGCGCTCTAGCCTGGCGTCTAATCCACCGGGTGTTAACCGAGTGATCACTAGGGAAGAATTCGAGGCCTTCGTTGCCCAACAGCAATGACGGTACGATGCGGGCGCATACATTTTCTCCTCGGATACTGGTCAAGGACATTTGCAACAAAAATCTGTAAGGCAGACAGTGTTGTCTGAAGTGGTGCTAGAGAGGACCGAGTTAGAGATCTCGTATGCCCCGCGCCTCGACCTGAACAAAGAAGAGATACTGAGAAAGAAGTTACAATTGAACCCTACGCAAGCTAACCGGAGTAGATATCAGTCCCGGAGGGTTGAAAACATGAAGGCCATAACAACTAAGAGAATCTTACAGGGATTAGGTCACTACCTGAAATCTGAAGGTAAGGTGGAGTGCTATCGTACGTTGCACCCCGTTCCTTTGTATTCAGCAAGTGTGAACAGAGCGTTCTCCAGTCCCAAAGTTGCTGTCGAAGCATGCAATGTTGTTCTGAAGGAAAATTTTCCGACAGTGGCGTCGTACTGCATAATACCTGAGTACGACGCCTACCTGGACATGGTGGACGGTGCATCATGTTGCTTGGATACGGCGAGTTTTTGCCCTGCCAAGCTGCGTAGTTTTCCAAAGAAACACGCTTACCTTGAGCCCACCATTCGGTCTGCAGTCCCATCAGCAATTCAGAACACGCTGCAGAATGTACTCGCAGCTGCCACAAAGAGAAACTGTAATGTGACCCAAATGAGGGAACTGCCTGTATTAGATTCTGCGGCCTTCAATGTAGAGTGTTTTAAAAAATACGCTTGCAATAATGAGTATTGGGAGACCTACAAGAAGAATCCTATTAGATTGACCGAGGAAAATGTGGTCAACTATATAACCAAATTAAAAGGGCCGAAGGCGGCTGCCCTGTATGCAAAGACTCATAATTTAGATATGCTGCAAGACATACCCATGGACAGGTTTATTATGGATTTAAAAAGAGATGTCAAGGTAACACCAGGAACCAAGCATACCGAAGAAAGACCTAAGGTCCAAGTAATCCAGGCTGCAGATCCATTGGCTACGGCTTACCTATGTGGAATTCATAGAGAATTGGTACGCAGACTGAACGCAGTTCTGCTGCCCAACATACACACATTATTTGACATGTCTGCTGAGGATTTCGACGCCATAATCGCCGAGCACTTCCAACCAGGCGATTGGGTGTTAGAGACAGACATAGCGTCCTTCGACAAAAGCGAAGACGACGCGATGGCTCTGACGGCACTGATGATCTTGGAAGACCTCGGGGTGGACCCAGAGCTGTTGACCCTGATCGAAGCGGCATTTGGCGAAATTTCCTCCATTCACTTACCAACCAAAACTAAATTTAGGTTCGGAGCCATGATGAAATCAGGGATGTTCTTAACTCTGTTTGTCAACACTGTGATCAATATGGTCATAGCTAGCAGAGTTTTGCGGGAGAGACTGACTAACTCCCCTTGCGCCGCGTTCATTGGCGACGATAACATCGTGAAAGGGGTTAAGTCCGACAAACTCATGGCCGATCGATGCGCTACATGGCTGAACATGGAAGTCAAGATCATCGATGCAGTGGTCGGCGAGAAAGCTCCCTATTTCTGTGGTGGGTTTATTCTATGTGACTCCGTGACCGGGACTGCATGCCGTGTGGCGGACCCTTTGAAGAGATTATTCAAGCTTGGAAAACCACTGGCTGTGGATGATGAACATGATGATGACAGGCGACGAGCACTACAGGAGGAATCTGCCCGGTGGAATCGGGTGGGAATTTTTTCCGAGTTGTGCAAAGCCGTCGAGTCGCGATATGAAACAGTGGGCACAGCCGTCATTATCATGGCCATGACTACGCTCGCCAGCAGTGTTGAGTCGTTCAGTTGTCTGAGAGGGGCCCCTATATCCCTCTAC
>AGE98267
ATGGAGAAAGTTCACGTTGATATCGAGGAAGACAGCCCCTTCCTCAGAGCATTACAACGGAGCTTCCCGCAGTTTGAGGTAGAAGCCAAGCAGGTCACGGATAACGACCATGCTAACGCCAGAGCGTTTTCGCATTTGGCATCAAAATTGATCGAGACGGAGGTAGAACCATCCGATACGATCCTAGACATTGGAAGTGCGCCTGCCCGCAGAATGTATTCCAAGCATAAATACCACTGCATCTGTCCGATGAAGTGTGCAGAAGATCCGGACAGACTGTTTAAGTATGCAGCCAAGCTGAAGAAGAACTGTAAAGAGATTACAGATAAGGAACTGGACAAGAAGATGAAGGAGCTTGCGGAAGTCATGAGCGACCCTGATCTCGAAACTGAAACGATTTGCCTTCATGACGATGAAACCTGTCGATTCGAGGGTCAAGTCGCAGTGTATCAGGATGTGTACGCGGTTGATGGACCGACGAGCCTTTATCATCAGGCCAACAAAGGGGTTAGAGTCGCCTATTGGATAGGATTCGACACTACCCCCTTTATGTTTAAGAACCTGGCCGGAGCATATCCCTCCTATTCGACCAACTGGGCCGACGAGACCGTGTTAACGGCTCGTAACATAGGCTTGTGCAGCTCCGATGTGATGGAGCGGTCACGTAGAGGGATGTCCATCCTTAGAAAGAAATTTTTAAAACCATCCAATAACGTCTTGTTCTCTGTAGGATCTACCATCTACCACGAGAAGCGAGACTTACTTAGGAGCTGGCACCTACCGTCCGTTTTTCACCTACGTGGTAAGCAGAATTACACTTGTCGGTGTGAGACTATAGTTAGTTGCGACGGGTACGTCGTCAAAAGGATAGCTATTAGTCCAGGTCTGTACGGGAAACCGTCGGGCTACGCTGCCACGATGCATCGCGAGGGATTCTTGTGCTGCAAGGTGACGGACACGCTTAACGGGGAGAGGGTCTCTTTCCCCGTATGCACGTACGTGCCGGCCACATTGTGCGACCAAATGACAGGCATTCTGGCAACAGATGTCAGTGCAGACGACGCGCAGAAATTGCTGGTTGGGCTCAACCAGCGAATAGTCGTAAATGGTCGCACTCAAAGGAATACTAACACAATGAAGAACTATCTATTACCCGTCGTGGCACAAGCATTTGCCAGATGGGCTAAAGAATACAAAGAAGATCAAGAAGATGAAAGACCATTGGGGCTTAGGGACCGCCAGTTGGTAATGGGGTGTTGCTGGGCGTTCAGGAAACACAAGATAACATCAGTGTACAAACGACCAGACACCCAAACGATCATCAAGGTAAACAGCGATTTCCACTCTTTCGTGCTGCCCAGAATTGGAAGCAGCACCTTGGAGATCGGGCTGAGGACCAGGATCAGAAAACTACTGGAGGAACCTGTGGACAGACCACCATTGATTACCGCCGATGACATACAGGAGGCCAAGAACGCGGCGGATGAGGCTAAGGAAGTCAAGGAGGCTGAAGAGCTCAGGGCAGCATTACCACCGCTGTCTGCCGATGTAGAGGAACCTGCACTGGAGGCGGACGTCGACTTAATGCTGCAGGAGGCGGGAGCGGGATCTGTCGAAACCCCCAGGGGGCTCATCAAAGTCACCAGTTATGCAGGAGAAGACAAAATCGGCTCCTACGCGGTGCTCTCCCCACAGGCAGTACTGCGAAGTGAAAAACTGACGTGTATTCACCCGCTTGCAGAGCAGGTAATTGTAATTACACACTCTGGGAGGAAAGGTAGATACGCAGTTGAGCCTTACCACGGAAAAGTGGTAGTACCCGAGGGGCAGGCTATACCCGTCCAAGACTTCCAAGCACTCAGTGAGAGCGCCACAATTGTGTATAACGAACGTGAGTTCGTGAATAGGTATTTACACCACATTGCCACGCACGGTGGAGCTCTGAACACAGACGAGGAGTATTACAGGGTGGTGAAACCTAGTGAACATGAAGGTGAGTACCTATATGACATTGACAAGAAACAGTGTGTGAAGAAAGAACTGGTTTCGGGACTAGGTTTGACAGGAGAACTTGTCGATCCCCCCTTCCATGAATTTGCATATGAAAGCTTGAGGACACGTCCAGCCGCACCCTATCAAGTACCAACTATAGGTGTGTACGGCGTTCCCGGGTCCGGGAAGTCCGGAATTATCAAGAGCGCAGTCACAAAGAAGGACTTGGTAGTGAGTGCTAAGAAGGAGAACTGTGCCGAGATAATAAGGGACGTCAAGAAAATGAAAGGGCTGGACGTCAATGCCCGGACAGTGGACTCAGTGCTGTTAAATGGATGCAAGCACCCGGTCGAAACTTTGTACATTGATGAAGCCTTTGCATGCCACGCTGGCACTCTCAGGGCCTTAATAGCCATCATACGCCCCAAGAAAGCAGTGCTATGTGGTGACCCAAAGCAATGTGGCTTCTTTAATATGATGTGCTTGAAAGTGCACTTCAACCATGAAATATGCACCCAAGTCTTCCACAAAAGCATATCTCGTAGGTGTACCAAGTCAGTGACGTCGGTAGTGTCCACACTGTTTTATGACAAAAGAATGAGAACTACTAACCCACGGGATTCTAAAATCGAAATTGACACAACAGGAAGTACTAAACCAAAAAGGGATGACTTGATTCTTACATGTTTCAGGGGATGGGTTAAGCAACTGCAAATAGACTACAAAGGAAATGAAATAATGACCGCGGCTGCCTCACAGGGATTAACGCGGAAAGGTGTCTATGCAGTTAGGTACAAGGTTAATGAGAATCCCTTGTACGCACCCACCTCAGAGCATGTAAACGTGCTGTTGACCCGGACGGAAGACAAGATTGTGTGGAAAACTCTTGCAGGGGACCCGTGGATAAAGACCCTGACAGCGAAGTACCCCGGAGATTTCACCGCAACAATGGAAGAATGGCAGGCAGAACATGATGCCATCATGAGACATATCCTGGAGAAACCGGACCCCACGGACGTCTTCCAAAACAAAGCTAATGTTTGCTGGGCAAAGGCACTTGTACCTGTGCTTAAGACAGCCGGGATAGATTTGACCACAGAACAGTGGAACACAGTGGATTACTTCAAAGAGGATAAGGCCCACTCAGCTGAGATCGTTTTGAATCAGCTGTGCGTGCGATTCTTCGGTCTAGACTTAGATTCTGGTTTGTTTTCCGCCCCCACAGTTCCGCTCTCCATTAGGAACAACCATTGGGACAACTCACCGTCACCCAACATGTACGGGTTGAACCATGAAGTGGTCAGGCAACTATCCCGCAGGTACCCTCAACTACCGCGTGCGGTGACTACTGGGAGAGTATACGACATGAACACCGGTACCTTGCGCAATTATGATCCGCGCATAAATTTCGTACCGGTGAACCGTCGTCTACCACATGCTCTCGTGACGCAACATGCCGATCACCCCCCCAGTGATTTTTCCGCCTTTGTCAGTAAGCTTAAAGGCAGAACGGTCCTTGTAGTTGGTGAGAAGATGAGTATTTCAGGTAAGACGGTAGACTGGTTATCTGATACACCTGATTCTACCTTCAGGGCGCGCCTAGATTTAGGCATACCCAATGAATTACCGAAGTACGACATTGTCTTCGTAAACGTAAGAACACAATACCGCTACCACCACTACCAGCAGTGTGAGGACCACGCCATTAAGTTGAGCATGTTGACTAAGAAGGCATGCCTGCACCTAAATCCCGGAGGAACTTGTGTGAGCATTGGTTACGGCTATGCGGACCGGGCCAGCGAAAGCATCATTGGAGCAGTCGCTCGGCAGTTCAAGTTCTCGAGGGTGTGCAAACCAAAGGTGTCTAAGGAGGAGACTGAAGTGCTATTTGTCTTCATCGGGTTCGATCGTAAAACGCGAACCCATAACCCATACAAACTTTCCACCACCTTGACTAATATCTACACCGGCTCGAGGCTCCATGAAGCTGGCTGCGCGCCTTCGTATCATGTAGTGCGCGGAGACATAGCCACTGCCACGGAAGGAGTAATCGTCAATGCTGCCAACAGCAAGGGCCAACCAGGCAGTGGAGTGTGCGGAGCTCTGTATCGGAAGTACCCCGAAAGCTTCGACCTACAACCAATAGAAGTGGGGAAAGCTAGATTAGTCAAAGGTAACTCAAAACATCTCATCCATGCAGTGGGGCCTAATTTTAACAAAGTGTCTGAAGTGGAAGGTGACAAACAGCTGGCAGAGGCGTACGAATCTATAGCCAAGATTATTAATGACAACAATTACAGATCTGTGGCTATCCCGCTTCTGTCCACCGGAATATTTGCCGGAAACAAGGATAGGTTAATGCAATCCTTAAACCATCTGTTAACGGCATTGGACACAACAGACGCAGACGTGGCCATATACTGTAGAGACAAGAAATGGGAAGTGACGTTGAAAGAGGTCGTAGCCAGGAGAGAAGCGGTAGAGGAGATATGTATCTCCGAAGATTCCTCCGTAGCAGAGCCGGATGCAGAGCTGGTTAGAGTTCACCCAAAGAGCTCTCTGGCTGGAAGGAAAGGCTACAGCACTAGTGACGGGAAGACTTTCTCATATCTTGAAGGAACCAAATTTCATCAGGCGGCGAAGGACATGGCAGAAATCAACGCCATGTGGCCTACCGCTACAGAGGCTAATGAGCAGGTGTGCTTATACATTCTGGGTGAAAGTATGAGCAGTATAAGATCCAAATGCCCCGTTGAGGAATCAGAGGCATCCACTCCACCAAGTACATTGCCCTGCCTGTGCATCCACGCTATGACCCCGGAACGTGTTCAGCGTTTGAAAGCCTCTCGCCCCGAACAAATTACAGTCTGCTCTTCCTTCCCTTTGCCGAAGTACAGAATAACAGGAGTGCAGAAGATCCAATGTTCGCACCCTATACTTTTCTCTCCTAAAGTACCTGAGTATATACACCCTAGAAAGTATCTTGCAGACGCA------------------------------------------------------------------GCTCCC---------------------GCGAGCAATGAGGCAGCCGCATTAACATCGGTGGACGTGCAACCACAGGTGGAAGAGAGTCCTGAGAACACGGAACAACCGGTGGAGGAGGAAGACGGTATAAGCGTGCTGTCTGAGGATACA---------------CCAAACCATGTGCACCTAGTGGAGGCTGATGTACACCAC---TTCAGCGCAAGTGCTCAGTCCTCGTCCTGGTCC---------------ATTCCATGTGCATCCGACTTTGATGTCGAGAGTCTTTCCGTGCTCGAATCCCTGGGTGCTAGTGACGCAATCAGCATGGAGTCGTCCTCAAACGAAACAGCTCTCGCTTTGCGGACCATTTTTAAGACTCCACCCATTCCAAGGCCTCGAGTGCAGAGTACATCCACAGACGTGGACAGTATTTCAGCACTCGAGTCTTGCGACAGCACCAGCGATGCGCGTAGCATAGGATCGTCC---TCTGAAACCGATGTATCAATTTTTGACAAGGGGTTGGAGTTCCTGGCT---AGACCTGTTCCCGCACCGCGAACCATTTTTAGGACTCCACCTGTCCCGAAACCGCGTGTGCGGAGG---------------------------CCATTGCACCCTTTGGCT---------------------------------------------------------------------------------------------------AGCAGATCA---------AGCTCGCGCTCCAGCCTGGCGTCTAATCCACCGGGTGTTAACCGAGTGATCACTAGGGAAGAATTCGAGGCCTTCGTTGCCCAACAGCAATGACGGTTCGACGCGGGCGCATACATTTTCTCCTCGGACACTGGTCAAGGACACTTGCAACAAAAATCAGTAAGGCAGACAGTGTTGTCTGAAGTGGTGCTAGAGAGGACCGAGTTAGAGATCTCGTATGCCCCGCGCCTCGACCTGAATAAAGAAGAGATACTGAGAAAGAAGTTACAATTGAACCCCACGCAAGCTAACCGGAGTAGATATCAGTCCCGGAGGGTTGAAAACATGAAGGCCATAACAACTAAGAGAATCTTACAGGGATTGGGTCACTATCTGAAATCTGAAGGTAGGGTTGAGTGCTATCGTACGTTGCACCCCGTTCCTTTGTATTCAGCAAGTGTGAATAGATCGTTCTCCAGTCCCAGAGTTGCTGTCGAAGCATGCAATGTTGTTCTGAAGGAAAATTTTCCAACAGTGGCGTCGTACTGCATAATACCTGAATACGACGCCTACTTGGACATGGTGGACGGTGCATCATGCTGCTTAGATACAGCGAGTTTTTGCCCTGCCAAGCTGCGTAGCTTCCCAAAGAAACATGCATACCTAGAGCCCACCATTCGGTCCGCAGTCCCATCCGCGATTCAGAACACGCTGCAGAATGTACTAGCGGCTGCCACAAAGAGAAACTGCAATGTGACTCAAATGAGGGAACTGCCTGTATTGGATTCTGCGGCCTTCAATGTAGAGTGTTTTAAAAAATACGCTTGCAATAATGAGTACTGGGAGACCTATAAGAAGAACCCTATTAGATTGACCGAGGAAAACGTGGTCAACTACATAACCAAACTAAAAGGGCCGAAGGCGGCTGCCCTGTATGCAAAGACTCATAATTTAGACATGCTGCAAGACATACCCATGGACAGGTTTATTATGGATTTAAAAAGAGATGTCAAGGTAACTCCAGGAACCAAGCACACTGAAGAAAGGCCTAAGGTCCAAGTAATCCAGGCTGCAGATCCATTGGCTACGGCTTATCTATGTGGGATTCATAGAGAATTGGTGCGCAGACTGAACGCAGTTCTGCTGCCCAACATACACACATTATTTGACATGTCTGCTGAGGATTTCGACGCCATAATTGCCGAGCACTTCCAACCAGGCGATTGGGTGTTAGAGACAGACATAGCGTCCTTCGATAAAAGCGAAGACGACGCGATGGCTTTAACAGCACTGATGATTCTGGAAGACCTTGGGGTGGACCCAGAGCTGTTGACCCTAATCGAAGCGGCATTTGGCGAAATTTCCTCCATTCACTTACCAACTAAAACTAAATTTAGGTTTGGAGCCATGATGAAATCAGGGATGTTCTTGACTCTGTTTGTCAACACTGTGATCAACATGGTCATAGCCAGCAGAGTTTTGCGGGAGAGACTGACAAACTCCCCTTGCGCCGCGTTCATCGGCGACGACAACATCGTGAAAGGGGTTAAATCTGACAAACTCATGGCCGATAGGTGCGCTACATGGCTGAACATGGAAGTTAAGATCATCGACGCAGTGGTCGGCGAGAAAGCTCCCTATTTTTGTGGTGGGTTTATCTTATGTGACTCTGTGACAGGAACTGCATGCCGTGTGGCAGACCCTTTGAAGAGATTATTCAAGCTTGGAAAACCACTGGCTGTGGATGATGAACATGATGATGACAGGCGACGAGCACTACAGGAGGAATCTGCCCGGTGGAATCGGGTGGGAATTTTTTCCGAGTTGTGCAAAGCCGTCGAGTCGCGATATGAAACAGTGGGCACGGCCGTCATTATCATGGCCATGACTACGCTCGCCAGCAGCGTCGAGTCGTTCAGTTGTCTGAGAGGGGCCCCTATATCCCTCTAC
>AGE98196
ATGGAGAGAGTTCACGTTGACATCGAGGAAGACAGCCCCTTCCTCAGAGCATTACAACGGAGCTTCCCGCAGTTTGAGGTAGAAGCCAAGCAGGTCACAGATAACGACCATGCTAACGCCAGAGCGTTTTCGCATTTGGCATCAAAATTGATCGAGACGGAGGTGGAACCATCCGATACGATCCTAGACATTGGAAGTGCGCCTGCCCGCAGAATGTATTCCAAGCATAAATACCACTGCATCTGTCCGATGAAATGTGCAGAAGACCCGGACAGACTGTTTAAGTATGCAGCCAAGCTGAAGAAGAACTGTAAAGAGATTACAGATAAGGAACTGGACAAGAAGATGAAGGAGCTTGCGGAAGTCATGAGCGACCCTGATCTCGAAACTGAAACGATTTGCCTTCACGACGATGAAACCTGTCGATTTGAGGGTCAAGTCGCAGTGTATCAGGATGTGTACGCGGTTGACGGACCGACGAGCCTCTATCATCAGGCTAACAAAGGGGTTAGAGTCGCCTATTGGATAGGATTCGACACTACCCCTTTCATGTTCAAGAACTTGGCTGGAGCATATCCCTCCTATTCGACCAACTGGGCCGACGAGACCGTGTTAACGGCTCGTAATATAGGCTTGTGCAGCTCCGATGTGATGGAGCGGTCACGTAGAGGGATGTCCATCCTTAGAAAGAAATTTTTGAAACCATCCAATAATGTCTTGTTCTCTGTAGGATCTACCATCTACCACGAGAAGCGAGACTTACTCAGGAGTTGGCACCTACCGTCCGTTTTTCACCTACGTGGTAAGCAGAATTACACTTGTCGGTGTGAGACTATAGTTAGTTGCGACGGGTACGTCGTCAAAAGGATAGCTATTAGTCCAGGTCTGTACGGGAAACCGTCGGGCTATGCTGCCACGATGCATCGCGAGGGATTCTTGTGCTGCAAGGTGACGGACACGCTTAACGGGGAGAGGGTCTCTTTCCCCGTATGCACATACGTGCCGGCCACATTGTGCGACCAAATGACAGGCATTCTGGCAACAGATGTCAGTGCAGACGACGCGCAGAAATTGTTGGTTGGGCTCAACCAGCGAATAGTCGTAAATGGTCGCACTCAAAGGAATACTAATACAATGAAGAACTATTTACTACCCGTCGTGGCACAAGCATTTGCCAGATGGGCTAAAGAATACAAAGAAGATCAAGAAGATGAAAGACCATTGGGGCTTAGGGACCGCCAGTTGGTAATGGGGTGTTGTTGGGCGTTCAGGAAACACAAGATAACATCAGTGTACAAACGACCAGACACCCAAACGATCATCAAGGTAAACAGCGATTTCCACTCTTTCGTGCTGCCCAGAATTGGGAGCAGCACCTTGGAGATGGGGCTGAGGACCAGGATCAGAAAACTACTGGAGGAACCTGTGGATAGACCACCACTGATTACCGCCGACGACATACAGGAGGCCAAGAACGCGGCGGATGAGGCTAAGGAAGTCAAGGAGGCCGAAGAGCTCAGGGCAGCATTACCACCGCTGTCTGCCGATGTAGAGGAACCTGCACTGGAAGCGGACGTTGACTTAATGCTGCAGGAGGCGGGAGCAGGATCTGTCGAAACCCCCAGGGGGCTCATCAAAGTCACCAGCTATGCAGGAGAAGACAAAATCGGCTCATACGCGGTGCTCTCCCCACAAGCGGTACTGCGAAGTGAAAAACTGACGTGCATTCACCCGCTTGCAGAGCAAGTGATCGTAATCACACACTCTGGGAGGAAGGGTAGATATGCAGTTGAGCCTTACCACGGAAAAGTGGTAGTACCCGAGGGGCAGGCTATACCTGTCCAAGACTTCCAAGCACTCAGTGAGAGCGCCACAATTGTGTATAACGAACGTGAGTTCGTGAACAGGTATTTACACCACATTGCCACGCACGGTGGAGCTCTGAACACAGACGAGGAGTATTACAGAGTGGTGAAACCTAGTGAACATGAAGGTGAGTACTTATATGACATTGACAAGAAACAGTGTGTGAAGAAAGAACTGGTTTCGGGACTAGGTCTGACAGGAGAACTTGTCGATCCCCCCTTTCATGAATTTGCATATGAAAGCTTGAGGACACGTCCGGCTGCACCTTATCAAGTACCAACTATAGGTGTGTATGGCGTTCCCGGGTCCGGGAAGTCCGGAATTATCAAGAGCGCAGTCACAAAGAAGGACTTGGTAGTGAGTGCTAAGAAGGAGAACTGTGCCGAGATAATAAGGGACGTCAAGAAGATGAAAGGGCTGGATGTCAATGCCCGGACAGTGGACTCAGTGCTGTTAAATGGATGCAAGCACCCGGTCGAGACTTTGTACATTGATGAAGCCTTCGCATGCCACGCTGGCACTCTCAGGGCCTTAATAGCCATTATACGCCCCAAGAAAGCAGTGCTATGTGGTGACCCAAAGCAATGCGGCTTCTTTAACATGATGTGCTTAAAAGTGCACTTCAATCATGAAATCTGCACTCAAGTCTTCCACAAAAGCATATCTCGTAGGTGTACCAAGTCAGTGACGTCGGTTGTGTCCACACTGTTTTACGACAAAAGAATGAGAACTACTAACCCAAGGGATTCCAAAATCGAAATTGACACAACAGGAAGTACTAAACCAAAAAAGGATGACTTGATTCTCACATGTTTTAGGGGATGGGTTAAGCAACTGCAAATAGACTATAAAGGAAATGAAATAATGACCGCGGCCGCTTCACAGGGACTGACGCGGAAAGGTGTCTATGCAGTTAGGTACAAGGTTAATGAGAACCCATTGTACGCACCCACCTCAGAGCATGTAAATGTGCTGTTGACCCGGACGGAAGACAAGATTGTGTGGAAGACTCTTGCAGGGGACCCGTGGATAAAGACGCTGACCGCGAAGTACCCCGGAGACTTCACCGCAACAATGGAAGAATGGCAGGCAGAACACGATGCCATCATGAGACACATCCTGGAGAAACCGGATCCCACGGATGTCTTCCAAAATAAAGCTAATGTTTGTTGGGCAAAGGCACTTGTACCTGTGCTTAAGACAGCCGGGATAGATTTGACCTCAGAGCAGTGGAACACAGTGGATTATTTTAAGGAGGACAAGGCCCACTCAGCTGAGATCGTCCTGAATCAGCTGTGCGTGCGATTCTTCGGTCTAGACTTAGATTCTGGTTTGTTTTCCGCCCCCACAGTTCCACTCTCCATTAGGAACAACCATTGGGACAACTCACCGTCACCCAACATGTATGGGTTGAACCATGAAGTGGTCAGGCAACTATCCCGCAGGTATCCTCAACTACCGCGTGCGGTGACTACTGGGAGAGCATACGACATGAACACCGGTACTTTGCGCAATTATGATCCGCGCATAAATTTAGTACCGGTGAACCGCCGTCTACCACATGCTCTCGTGACACAACATGCTGATCATCCCCCTAGTGATTTTTCCGCCTTTGTCAGTAAGCTAAAAGGCAGGACGGTCCTAGTAGTTGGTGAGAAGATGAGTATTTCAGGTAAGACGGTAGACTGGTTATCTGAAACACCCGATTCTACTTTCAGGGCGCGCCTAGACTTAGGCATACCCAATGAACTACCGAAGTACGATATCGTCTTCGTAAACGTAAGAACACAATACCGCTACCACCACTACCAGCAGTGTGAGGACCACGCCATTAAGTTGAGCATGTTAACTAAGAAGGCATGCCTGCACCTGAATCCCGGAGGAACTTGTGTGAGCATTGGTTACGGCTATGCGGACCGGGCCAGCGAAAGCATCATTGGTGCAGTGGCTCGGCAGTTCAAGTTCTCAAGGGTGTGCAAACCGAAGGTGTCTAAGGAGGAGACTGAAGTGCTATTTGTCTTCATTGGGTTCGATCGTAAAACGCGGACCCATAACCCATACAAACTTTCCTCCACCTTGACCAATATCTACACCGGTTCGAGGCTCCATGAAGCTGGCTGCGCACCTTCGTATCATGTAGTGCGCGGGGACATTGCCACTGCCACGGAAGGAGTAATCGTCAATGCTGCCAACAGCAAGGGCCAGCCAGGCAGTGGGGTGTGCGGAGCTCTGTACCGGAAGTACCCCGAAAGCTTCGATCTACAACCAATAGAAGTGGGGAAAGCTAGATTGGTTAAAGGTAATTCAAAACATCTCATCCATGCAGTGGGGCCGAATTTCAACAAAGTGTCTGAAGTGGAAGGTGACAAACAGCTGGCAGAAGCGTATGAATCTATAGCCAAGATTATTAATGATAACAATTACAGATCTGTGGCTATCCCGCTTCTGTCCACTGGAATATTTGCCGGAAACAAGGATAGGTTAATGCAATCCTTAAACCATCTGTTAACGGCATTGGACACAACAGACGCAGATGTGGCCATATACTGCAGAGACAAAAAATGGGAAGTGACGTTGAAAGAGGTCGTAGCCAGGAGAGAAGCGGTAGAGGAGATATGTATCTCCGATGACTCCTCCGTAGCAGAGCCGGACGCAGAGCTGGTTAGAGTTCACCCAAAGAGCTCCTTGGCTGGAAGGAAAGGCTACAGCACCAGTGATGGGAAGACTTTCTCATACCTTGAAGGAACCAAATTTCATCAAGCGGCGAAGGACATGGCAGAAATTAACGCTATGTGGCCCACCGCTACAGAGGCTAATGAGCAGGTGTGCTTGTACATTCTGGGTGAAAGTATGAGCAGTATAAGATCTAAATGTCCTGTTGAGGAATCAGAGGCATCCACCCCACCAAGTACATTGCCTTGCCTGTGCATTCACGCTATGACCCCGGAACGGGTTCAGCGTTTGAAAGCCTCTCGACCCGAACAAATTACAGTTTGTTCTTCCTTCCCATTGCCGAAGTACAGAATAACAGGAGTGCAAAAGATTCAATGTTCGCATCCTATACTTTTCTCTCCTAAAGTACCTGAGTATATACATCCTAGAAAGTACCTTGCAGACGCA------------------------------------------------------------------GCTTCC---------------------GCGAACAACGAGGCAGCCGAATCACTATCGGTAGACGTGCAGCCACAGCTGGAAGAGAGTCCTGAGAACACTGAACAACCGGTGGAGGAGGAAGACAGTATAAGCGTGCTGTCCGAGGATGCA---------------CCACACCAAGTGCACCAAGTGGAGGCTGAAGTACACCGC---TTCAGCGCAAGTGTCCAATCCTCGTCCTGGTCC---------------ATTCCACGTGCATCCGACTTTGATGTCGTGAGTCTTTCCGTGCTCGAATCCCTAGGTGCTAATGACACAATCAGTATGGAGTCGTCCTCAAATGAAACAGCTCTTGCTTTGCGGACCATTTTTAGGACTCCACCCATTCCAAGGCTTCGAGTGCAGAGTACATCCACAGACGTGGACAGCATTTCAGCACTCGAGTCTTGTGACAGCACCAGCGATGCGCGTAGCATAGGATCGTCCTCGGACGAAACTGATGTTTCCATCTTTGACAAAGGGTTGGAGTTTCTGGCC---AGACCTGTTCCCGCACCGCGAACCATTTTTAGGACTCCACCTGTACCAAAACCGCGTGTGCGGAGG---------------------------CCATTGCATCCTTTGTCT---------------------------------------------------------------------------------------------------AGCAGATCA---------AGCTCGCGCTCTAGCCTGGCGTCTAATCCACCGGGTGTTAACCGAGTGATCACTAGGGAAGAATTCGAGGCCTTCGTTGCTCAACAGCAATGACGGTTTGACGCGGGCGCATACATTTTCTCCTCGGATACTGGTCAAGGACATTTGCAACAAAAATCTGTAAGGCAGACAGTGTTGTCTGAAGTGGTGCTAGAGAGGACCGAGTTAGAGATCTCGTATGCCCCGCGCCTCGACCTGAACAAAGAAGAGATACTGAGAAAGAAGTTACAATTGAACCCTACGCAAGCTAACCGGAGTAGATATCAGTCCCGGAGGGTTGAAAACATGAAGGCCATAACAACTAAGAGAATCTTACAGGGATTAGGTCACTACCTGAAATCTGAAGGTAAGGTGGAGTGCTATCGTACGTTGCACCCCGTTCCTTTGTATTCAGCAAGTGTGAACAGAGCGTTCTCCAGTCCCAGAGTTGCTGTCGAAGCATGCAATGTTGTTCTGAAGGAAAATTTTCCGACAGTGGCGTCGTACTGCATAATACCTGAGTACGACGCCTACCTGGACATGGTGGACGGTGCATCATGTTGCTTGGATACGGCGAGTTTTTGCCCTGCCAAGCTGCGTAGTTTTCCAAAGAAACACGCATACCTTGAGCCCACCATTCGGTCTGCAGTCCCATCAGCAATTCAGAACACGCTGCAGAATGTACTCGCAGCTGCCACAAAGAGAAACTGCAATGTGACCCAAATGAGGGAACTGCCTGTATTGGATTCTGCGGCCTTCAATGTAGAGTGTTTTAAAAAATACGCTTGCAATAATGAGTATTGGGAGACCTACAAGAAGAATCCTATTAGATTGACCGAGGAAAATGTGGTCAACTATATAACCAAATTAAAAGGGCCGAAGGCGGCTGCCCTGTATGCAAAGACTCATAATTTAGACATGCTGCAAGACATACCCATGGACAGGTTTATTATGGATTTAAAAAGAGATGTCAAGGTAACACCAGGAACCAAGCATACCGAAGAAAGGCCTAAGGTCCAAGTAATCCAGGCTGCAGATCCATTGGCTACGGCTTACCTATGTGGAATTCATAGAGAATTGGTGCGCAGACTGAACGCAGTTCTGCTACCCAACATACACACATTATTTGACATGTCTGCTGAGGATTTCGACGCCATAATCGCCGAGCACTTCCAACCAGGCGATTGGGTGTTAGAGACAGACATAGCGTCCTTCGACAAAAGCGAAGACGACGCGATGGCTCTGACGGCACTGATGATCCTGGAAGACCTCGGGGTGGACCCAGAGCTGTTGACCCTGATCGAAGCGGCATTTGGCGAAATTTCCTCCATTCACTTACCAACCAAAACTAAATTTAGGTTCGGAGCCATGATGAAATCAGGGATGTTCTTAACTCTGTTTGTCAACACTGTGATCAATATGGTCATAGCCAGCAGAGTTTTGCGGGAGAGACTGACTAACTCCCCTTGCGCCGCGTTCATTGGCGACGATAACATCGTGAAAGGGGTTAAGTCCGACAAACTCATGGCCGATCGATGCGCTACATGGCTGAACATGGAAGTCAAGATCATCGATGCAGTGGTCGGCGAGAAAGCTCCCTATTTCTGTGGTGGGTTTATTCTATGTGACTCCGTGACCGGAACTGCATGCCGTGTGGCGGACCCTTTGAAGAGATTATTCAAGCTTGGAAAACCATTGGCTGTGGATGATGAACATGATGATGACAGGCGACGAGCACTACAGGAGGAATCTGCCCGGTGGAATCGGGTGGGAATTTTTTCCGAGTTGTGCAAAGCCGTCGAGTCGCGATATGAAACAGTGGGCACGGCCGTCATTATCATGGCCATGACTACGCTCGCCAGCAGTGTTGAGTCGTTCAGTTGTCTGAGAGGGGCCCCTATATCCCTCTAC
>AGE98265
ATGGAGAAAGTTCACGTTGATATCGAGGAAGACAGCCCCTTCCTCAGAGCATTACAACGGAGCTTCCCGCAGTTTGAGGTAGAAGCCAAGCAGGTCACGGATAACGACCATGCTAACGCCAGAGCGTTTTCGCATTTGGCATCAAAATTGATCGAGACGGAGGTAGAACCATCCGATACGATCCTAGACATTGGAAGTGCGCCTGCCCGCAGAATGTATTCCAAGCATAAATACCACTGCATCTGTCCGATGAAGTGTGCAGAAGATCCGGACAGACTGTTTAAGTATGCAGCCAAGCTGAAGAAGAACTGTAAAGAGATTACAGATAAGGAACTGGACAAGAAGATGAAGGAGCTTGCGGAAGTCATGAGCGACCCTGATCTCGAAACTGAAACGATTTGCCTTCATGACGATGAAACCTGTCGATTCGAGGGTCAAGTCGCAGTGTATCAGGATGTGTATGCGGTTGATGGACCGACGAGCCTTTATCATCAGGCCAACAAAGGGGTTAGAGTCGCCTATTGGATAGGATTCGACACTACCCCCTTTATGTTTAAGAACCTGGCCGGAGCGTATCCCTCCTATTCGACCAACTGGGCCGACGAGACCGTGCTAACGGCTCGTAACATAGGCTTGTGCAGCTCCGATGTGATGGAGCGGTCACGTAGAGGGATGTCCATCCTTAGAAAGAAATTTTTAAAACCATCCAATAACGTCTTGTTCTCTGTAGGATCTACCATCTACCACGAGAAGCGAGACTTACTTAGGAGCTGGCACCTACCGTCCGTTTTTCACCTACGTGGTAAGCAGAATTACACTTGTCGGTGTGAGACTATAGTTAGTTGCGACGGGTACGTCGTCAAAAGGATAGCTATTAGTCCAGGTCTGTACGGGAAACCGTCGGGCTACGCTGCCACGATGCATCGCGAGGGATTCTTGTGCTGCAAGGTGACGGACACGCTTAACGGGGAGAGGGTCTCTTTCCCCGTATGCACGTACGTGCCGGCCACATTGTGCGACCAAATGACAGGCATTCTGGCAACAGATGTCAGTGCAGACGACGCGCAGAAATTGCTGGTTGGGCTCAACCAGCGAATAGTCGTAAATGGTCGCACTCAAAGGAATACTAACACAATGAAGAACTATCTATTACCCGTCGTGGCACAAGCATTTGCCAGATGGGCTAAAGAATACAAAGAAGATCAAGAAGATGAAAGACCATTGGGGCTTAGGGACCGCCAGTTGGTAATGGGGTGTTGCTGGGCGTTCAGGAAACACAAGATAACATCAGTGTACAAACGACCAGACACCCAAACGATCATCAAGGTAAGCAGCGATTTCCACTCTTTCGTGCTGCCCAGAATTGGAAGCAGCACCTTGGAGATTGGGCTGAGGACCAGGATCAGAAAACTACTGGAGGAACCTGTGGACAGACCACCATTGATTACCGCCGATGACATACAGGAGGCCAAGAACGCGGCGGATGAGGCTAAGGAAGTCAAGGAGGCTGAAGAGCTCAGGGCAGCATTACCACCGCTGTCTGCCGATGTAGAGGAACCTGCACTGGAGGCGGACGTCGACTTAATGCTGCAGGAGGCGGGAGCGGGATCTGTCGAAACCCCCAGGGGGCTCATCAAAGTCACCAGTTATGCAGGAGAAGACAAAATCGGCTCCTACGCGGTGCTCTCCCCACAGGCAGTACTGCGAAGTGAAAAACTGACGTGTATTCACCCGCTTGCAGAGCAGGTAATTGTAATTACACACTCTGGGAGGAAAGGTAGATACGCAGTTGAGCCTTACCACGGAAAAGTGGTAGTACCCGAGGGGCAGGCTATACCCGTCCAAGACTTCCAAGCACTCAGTGAGAGCGCCACAATTGTGTATAACGAACGTGAGTTCGTGAATAGGTATTTACACCACATTGCCACGCACGGTGGAGCTCTGAACACAGACGAGGAGTATTACAGGGTGGTGAAACCTAGTGAACATGAAGGTGAGTACCTATATGACATTGACAAGAAACAGTGTGTGAAGAAAGAACTGGTTTCGGGACTAGGTCTGACAGGAGAACTTGTCGATCCCCCCTTCCATGAATTTGCATATGAAAGCTTGAGGACACGTCCAGCCGCACCCTATCAAGTACCAACTATAGGTGTGTACGGCGTTCCCGGGTCCGGGAAGTCCGGAATTATCAAGAGCGCAGTCACAAAGAAGGACTTGGTAGTGAGTGCTAAGAAGGAGAACTGTGCCGAGATAATAAGGGACGTCAAGAAAATGAAAGGGCTGGACGTCAATGCCCGGACAGTGGACTCAGTGCTGTTAAATGGATGCAAGCACCCGGTCGAAACTTTGTACATTGATGAAGCCTTTGCATGCCACGCTGGCACTCTCAGGGCCTTAATAGCCATCATACGCCCCAAGAAAGCAGTGCTATGTGGTGACCCAAAGCAATGTGGCTTCTTTAATATGATGTGCTTGAAAGTGCACTTCAACCATGAAATATGCACCCAAGTCTTCCACAAAAGCATATCTCGTAGGTGTACCAAGTCAGTGACGTCGGTAGTGTCCACACTGTTTTACGACAAAAGAATGAGAACTACTAACCCACGGGATTCTAAAATCGAAATTGACACAACAGGAAGTACTAAACCAAAAAGGGATGACTTGATTCTTACATGTTTCAGGGGATGGGTTAAGCAACTGCAAATAGACTACAAAGGAAATGAAATAATGACCGCGGCTGCCTCACAGGGATTAACGCGGAAAGGTGTCTATGCAGTTAGGTACAAGGTTAATGAGAATCCCTTGTACGCACCCACCTCAGAGCATGTAAACGTGCTGTTGACCCGGACGGAAGACAAGATTGTGTGGAAAACTCTTGCAGGGGACCCGTGGATAAAGACCCTGACCGCGAAGTACCCCGGAGATTTCACCGCAACAATGGAAGAATGGCAGGCAGAACATGATGCCATCATGAGACACATCCTGGAGAAACCGGACCCCACGGATGTCTTCCAAAACAAAGCTAATGTTTGCTGGGCAAAGGCACTTGTACCTGTGCTTAAGACAGCCGGGATAGATTTGACCACAGAACAGTGGAACACAGTGGATTACTTCAAAGAGGATAAGGCCCACTCAGCTGAGATCGTTTTGAATCAGCTGTGCGTGCGATTCTTCGGTCTAGACTTAGATTCTGGTTTGTTTTCCGCCCCCACAGTTCCGCTCTCCATTAGGAACAACCATTGGGACAACTCACCGTCACCCAACATGTACGGGTTGAACCATGAAGTGGTCAGGCAACTATCCCGCAGGTACCCTCAACTACCGCGTGCGGTGACTACTGGGAGAGTATACGACATGAACACCGGTACCTTGCGCAATTATGATCCGCGCATAAATTTCGTACCGGTGAACCGTCGTCTACCACATGCTCTCGTGACGCAACATGCCGATCACCCCCCCAGTGATTTTTCCGCCTTTGTCAGTAAGCTTAAAGGCAGAACGGTCCTTGTAGTTGGTGAGAAGATGAGTATTTCAGGTAAGACGGTAGACTGGTTATCTGATACACCTGATTCTACCTTCAGGGCGCGCCTAGATTTAGGCATACCCAATGAATTACCGAAGTACGACATTGTCTTCGTAAACGTAAGAACACAATACCGCTACCACCACTACCAGCAGTGTGAGGACCACGCCATTAAGTTGAGCATGTTGACTAAGAAGGCATGCCTGCACCTAAATCCCGGAGGAACTTGTGTGAGCATTGGTTACGGCTATGCGGACCGGGCCAGCGAAAGCATCATTGGAGCAGTCGCTCGGCAGTTCAAGTTCTCGAGGGTGTGCAAACCAAAGGTGTCTAAGGAGGAGACTGAAGTACTATTTGTCTTCATCGGGTTCGATCGTAAAACGCGAACCCATAACCCATACAAACTTTCCACCACCTTGACTAATATCTACACCGGCTCGAGGCTCCATGAAGCTGGCTGCGCGCCTTCGTACCATGTAGTGCGCGGAGACATAGCCACTGCCACGGAAGGAGTAATCGTCAATGCTGCCAACAGCAAGGGCCAACCAGGCAGTGGAGTGTGCGGAGCTCTGTATCGGAAGTACCCCGAAAGCTTCGACTTACAACCAATAGAAGTGGGGAAAGCTAGATTAGTCAAAGGTAACTCAAAACATCTCATCCATGCAGTGGGGCCTAATTTTAACAAAGTGTCTGAAGTGGAAGGTGACAAACAGCTGGCAGAGGCGTACGAATCTATAGCCAAGATTATTAATGACAACAATTACAGATCTGTGGCTATCCCGCTTCTGTCCACCGGAATATTTGCCGGAAACAAGGATAGGTTAATGCAATCCTTAAACCATCTGTTAACGGCATTGGACACAACAGACGCAGACGTGGCCATATACTGTAGAGACAAGAAATGGGAAGTGACGTTGAAAGAGGTCGTAGCCAGGAGAGAAGCGGTAGAGGAGATATGTATCTCCGAAGATTCCTCCGTAGCAGAGCCGGATGCAGAGCTGGTTAGAGTTCACCCAAAGAGCTCTCTGGCTGGAAGGAAAGGCTACAGCACTAGTGACGGGAAGACTTTCTCATATCTTGAAGGAACCAAATTTCATCAGGCGGCGAAGGACATGGCAGAAATCAACGCCATGTGGCCTACCGCTACAGAGGCTAATGAGCAGGTGTGCTTATACATTCTGGGTGAAAGTATGAGCAGTATAAGATCCAAATGCCCCGTTGAGGAATCAGAGGCATCCACTCCACCAAGTACATTGCCCTGCCTGTGCATCCACGCTATGACCCCGGAACGTGTTCAGCGTTTGAAAGCCTCTCGCCCCGAACAAATTACAGTCTGCTCTTCCTTCCTTTTGCCGAAGTACAGAATAACAGGAGTGCAGAAGATCCAATGTTCGCACCCTATACTTTTTTCTCCTAAAGTACCTGAGTATATACACCCTAGAAAGTATCTTGCAGACGCA------------------------------------------------------------------GCTCCC---------------------GCGAGCAATGAGGCAGCCGCATTAACATCGGTGGACGTGCAACCACAGGTGGAAGAGAGTCCTGAGAACACGGAACAACCGGTGGAGGAGGAAGACGGTATAAGCGTGCTGTCTGAGGATACA---------------CCGAACCAGGTGCACCTAGTGGAGGCTGATGTACACCAC---TTCAGCGCAAGTGCTCAGTCCTCGTCCTGGTCC---------------ATTCCATGTGCATCCGACTTTGATGTCGAGAGTCTTTCCGTGCTCGAATCCCTGGGTGCTAGTGACGCAATCAGCATGGAGTCGTCCTCAAACGAAACAGCTCTCGCTTTGCGGACCATTTTTAAGACTCCACCTATTCCAAGGCCTCGAGTGCAGAGTACATCCACAGACGTGGACAGTATTTCAGCACTCGAGTCTTGCGACAGCACCAGCGATGCGCGTAGCATAGGATCGTCC---TCTGAAACCGATGTATCAATTTTTGACAAGGGGTTGGAGTTCCTGGCT---AGACCTGTTCCCGCACCGCGAACCATTTTTAGGACTCCACCTGTCCCGAAACCGCGTGTGCGGAGG---------------------------CCATTGCACCCTTTGGCT---------------------------------------------------------------------------------------------------AGCAGATCA---------AGCTCGCGCTCCAGCCTGGCGTCTAATCCACCGGGTGTTAACCGAGTGATCACTAGGGAAGAATTCGAGGCCTTCGTTGCCCAACAGCAATGACGGTTCGACGCGGGCGCATACATTTTCTCCTCGGACACTGGTCAAGGACACTTGCAACAAAAATCAGTAAGGCAGACAGTGTTGTCTGAAGTGGTGCTAGAGAGGACCGAGTTAGAGATCTCGTATGCCCCGCGCCTCGACCTGAATAAAGAAGAGATACTGAGAAAGAAGTTACAATTGAACCCCACGCAAGCTAACCGGAGTAGATATCAGTCCCGGAGGGTTGAAAACATGAAGGCCATAACAACTAAGAGAATCTTACAGGGATTAGGTCACTATCTGAAATCTGAAGGTAGGGTTGAGTGCTATCGTACGTTGCACCCCGTTCCTTTGTATTCAGCAAGTGTGAATAGAGCGTTCTCCAGTCCCAGAGTTGCTGTCGAGGCATGCAATGTTGTTCTGAAGGAAAATTTTCCGACAGTGGCGTCGTACTGCATAATACCTGAATACGACGCCTACTTGGACATGGTGGACGGTGCATCATGCTGCTTGGATACAGCGAGTTTTTGCCCTGCCAAGCTGCGTAGCTTCCCAAAGAAACATGCATACCTAGAGCCCACCATTCGGTCCGCAGTCCCATCCGCGATTCAGAACACGCTGCAGAATGTACTAGCGGCTGCCACAAAGAGAAACTGCAATGTGACTCAAATGAGGGAACTGCCTGTATTGGATTCTGCGGCCTTCAATGTAGAGTGTTTTAAAAAATACGCTTGCAATAATGAGTACTGGGAGACCTATAAGAAGAACCCTATTAGATTGACCGAGGAAAACGTGGTCAACTACATAACCAAACTAAAAGGGCCGAAGGCGGCTGCCCTGTATGCAAAGACTCATAATTTAGACATGCTGCAAGACATACCCATGGACAGGTTTATTATGGATTTAAAAAGAGATGTCAAGGTAACTCCAGGAACCAAGCACACTGAAGAAAGGCCTAAGGTCCAAGTAATCCAGGCTGCAGATCCATTGGCTACGGCTTATCTATGTGGGATTCATAGAGAATTGGTGCGCAGACTGAACGCAGTTCTGCTGCCCAACATACACACATTATTTGACATGTCTGCTGAGGATTTCGACGCCATAATTGCCGAGCACTTCCAACCAGGCGATTGGGTGTTAGAGACAGACATAGCGTCCTTCGATAAAAGCGAAGACGACGCGATGGCTTTAACAGCACTGATGATTCTGGAAGACCTTGGGGTGGACCCAGAGCTGTTGACCCTAATCGAAGCGGCATTTGGCGAAATTTCCTCCATTCACTTACCAACTAAAACTAAATTTAGGTTTGGAGCCATGATGAAATCAGGGATGTTCTTGACTCTGTTTGTCAACACTGTGATCAACATGGTCATAGCCAGCAGAGTTTTGCGGGAGAGACTGACAAACTCCCCTTGCGCCGCGTTCATCGGCGACGACAACATCGTGAAAGGGGTTAAATCTGACAAACTCATGGCCGATAGGTGCGCTACGTGGCTGAACATGGAAGTCAAGATCATCGACGCAGTGGTCGGCGAGAAAGCTCCCTATTTTTGTGGTGGGTTTATTTTATGTGACTCTGTGACAGGAACTGCATGCCGTGTGGCAGACCCTTTGAAGAGATTATTCAAGCTTGGAAAACCACTGGCTGTGGATGATGAACATGATGATGACAGGCGACGAGCACTACAGGAGGAATCTGCCCGGTGGAATCGGGTGGGAATTTTTTCCGAGTTGTGCAAAGCCGTCGAGTCGCGATATGAAACAGTGGGCACGGCCGTCATTATCATGGCCATGACTACGCTCGCCAGCAGCGTCGAGTCGTTCAGTTGTCTGAGAGGGGCCCCTATATCCCTCTAC
>AGE98301
ATGGAGAAAGTTCACGTTGACATCGAGGAAGACAGCCCATTCCTCAGAGCTTTGCAACGGAGCTTCCCGCAGTTTGAGGTAGAAGCCAAGCAGGTCACTGATAATGACCATGCTAATGCCAGAGCGTTTTCGCATCTGGCTTCAAAACTGATCGAAACGGAGGTGGACCCATCCGACACGATCCTTGACATTGGAAGTGCGCCCGCCCGCAGAATGTATTCTAAGCATAAGTATCATTGCATCTGTCCGATGAGATGTGCGGAAGATCCGGACAGATTGTACAAGTATGCAACTAAGCTGAAGAAAAATTGCAAGGAAATAACTGACAAGGAATTGGACAAGAAAATGAAGGAGCTCGCCGCCGTCATGAGCGACCCTGACCTGGAAACTGAGACTATGTGCCTCCACGACGACGAGTCGTGTCGCTACGAAGGGCAAGTCGCTGTTTACCAGGATGTATACGCAGTTGACGGACCGACAAGTCTCTATCACCAAGCCAACAAGGGAGTTAGAGTCGCCTACTGGATAGGCTTTGACACCACCCCTTTTATGTTTAAGAACTTGGCTGGAGCATATCCATCATACTCTACCAACTGGGCCGACGAAACCGTGTTAACGGCTCGTAACATAGGCCTATGCAGCTCCGACGTCATGGAGCGGTCACGTAGAGGGATGTCCATTCTTAGGAAGAAGTATTTGAAACCATCCAATAATGTCCTATTCTCTGTTGGCTCGACCATCTACCACGAGAAGAGGGACTTACTGAGGAGCTGGCACCTGCCGTCTGTATTTCACTTACGTGGCAAGCAAAATTACACATGTCGGTGTGAGACTATAGTTAGTTGCGACGGGTACGTCGTTAAAAGAATAGCTATCAGTCCAGGCCTGTATGGGAAGCCTTCAGGCTATGCTGCCACGATGCACCGCGAGGGATTCTTGTGCTGCAAAGTGACAGACACATTGAACGGGGAGAGGGTCTCTTTTCCCGTGTGCACGTATGTACCAGCTACATTGTGTGACCAAATGACTGGCATACTGGCAACAGATGTCAGTGCGGACGACGCGCAAAAACTGCTGGTTGGGCTCAACCAGCGCATAGTCGTCAACGGTCGCACCCAAAGAAACACCAATACCATGAAGAATTATCTTTTGCCCGTAGTGGCCCAGGCATTTGCTAGGTGGGCAAAAGAATATAAGGAAGATCAAGAAGATGAGAGGCCACTAGGACTACGAGATAGACAGTTAGTTATGGGGTGCTGCTGGGCTTTTAGAAGGCACAAGATAACATCTATTTATAAGCGCCCAGATACCCAAACCATCATCAAAGTGAACAGCGATTTCCACTCATTTGTGCTGCCCAGGATAGGCAGTAACACATTGGAGATCGGGCTGAGAACAAGAATCAGGAAAATGCTAGAAGAGCGCAAGGAGCCGTCACCTCTCATTACTGCCGAGGACGTACAAGAAGCTAAGTGCGCAGCCGATGAGGCTAAGGAGGTGCGTGAAGCCGAGGAGTTGCGCGCTGCACTACCACCTTTGGCAGCTGATGTTGAGGAGCCCACTCTGGAAGCCGATGTTGACTTGATGCTACAAGAGGCTGGGGCCGGCTCAGTGGAGACACCTCGTGGCTTGATAAAGGTTACCAGCTATGCCGGCGAGGACAAGATCGGCTCTTACGCAGTGCTTTCTCCACAGGCTGTACTCAAGAGTGAGAAACTATCTTGCATTCACCCTCTCGCTGAACAAGTCATAGTGATAACACACTCTGGCCGAAAAGGGCGTTATGCCGTGGAACCCTACCATGGAAAAGTAGTGGTGCCAGAGGGACATGCAATACCCGTCCAGGACTTTCAAGCTCTGAGTGAAAGTGCCACCATTGTGTACAACGAACGAGAGTTCGTAAACAGGTATCTGCACCATATTGCCACACATGGAGGAGCGCTGAACACAGATGAAGAATATTACAAAACTGTCAAGCCCAGCGAGCACGACGGCGAATACCTGTATGACATCGACAGGAAACAGTGCGTCAAGAAAGAACTAGTCACTGGGCTAGGGCTTACAGGCGAGCTGGTGGATCCTCCCTTCCATGAATTCGCCTACGAGAGTCTGAGAACACGACCGGCCGCTCCTTACCAAGTACCAACCATAGGGGTGTATGGCGTGCCGGGATCAGGCAAGTCTGGCATCATTAAAAGCGCAGTCACCAAAAAAGATCTGGTGGTGAGCGCCAAGAAAGAAAACTGCGCAGAAATAATAAGGGACGTCAAGAAAATGAAAGGGCTGGACGTCAATGCCAGAACTGTGGACTCAGTGCTCTTGAATGGATGCAAACACCCCGTAGAGACCCTGTATATTGACGAAGCTTTTGCTTGTCATGCAGGCACTCTCAGAGCGCTCATAGCCATCATAAGACCTAAAAAAGCAGTGCTCTGCGGGGATCCAAAACAGTGCGGCTTTTTCAATATGATGTGCCTGAAAGTGCATTTTAACCACGAGATTTGCACGCAGGTCTTCCACAAAAGCATCTCTCGTCGTTGCACTAAATCTGTGACTTCGGTCGTCTCAACCTTGTTTTACGACAAAAGAATGAGAACGACGAACCCGAAAGAGACTAAGATTGAGATTGACACTACTGGCAGTACCAAACCAAAGCAGGACGATCTCATTCTCACTTGTTTCAGAGGGTGGGTGAAGCAGTTGCAAATAGATTACAAAGGCAACGAAATAATGACGGCAGCTGCCTCTCAAGGGTTGACCCGTAAAGGCGTGTATGCCGTTCGGTACAAGGTGAATGAAAATCCCCTGTACGCACCCACCTCAGAACATGTGAACGTCCTACTGACCCGCACGGAGGACCGTATCGTGTGGAAAACACTAGCCGGCGATCCATGGATAAAAACACTGACGGCCAAGTATCCTGGGAATTTCACTGCCACGATAGAGGAATGGCAAGCAGAGCATGAGGCCATCATGAGGCACATCTTGGAGAGACCGGACCCTACCGACGTATTCCAAAATAAGGCGAACGTGTGTTGGGCCAAGGCTTTGGTGCCGGTACTGAAAACTGCAGGCATAGACATGACCACTGAACAATGGAACACTGTGGATTATTTCGAAACGGACAAAGCTCACTCAGCAGAGATAGTATTGAACCAACTATGCGTGAGGTTCTTTGGACTCGACCTGGACTCCGGTCTATTTTCTGCACCCACTGTTCCGTTATCCATTAGGAATAATCACTGGGATAATTCCCCGTCGCCTAACATGTACGGGCTGAATAAAGAAGTGGTCCGTCAGCTCTCCCGCAGGTACCCACGACTGCCTCGAGCAGTTGCTACTGGAAGAGTCTATGACATGAACACTGGCACACTGCGCAATTATGATCCGCGCATAAATCTAGTACCTGTGAACAGAAGACTGCCTCATGCTTTAGTCCTCCACCATAATGAACACCCACAGAGTGACTTTTCTTCATTCGTCAGCAAACTGAAGGGCAGAACTGTCTTGGTGGTCGGGGAGAAGTTGTCCGTCCCAGGCAAAACGGTTGACTGGTTGTCAGACCAGCCTGAGGCTACCTTCAGAGCTCGGCTGGATTTAGGTATCCCAGGTGACGTGCCCAAATACGACATTGTATTTATTAATGTGAGGACTCCATATAAATACCATCATTATCAGCAGTGTGAAGACCACGCCATTAAGCTTAGTATGTTGACCAAGAAAGCTTGTCTGCATCTGAATCCCGGCGGAACCTGCGTCAGCATAGGTTATGGTTACGCTGACAGGGCCAGCGAAAGCATTATTGGTGCTATAGCGCGGCAGTTCAAGTTCTCCCGGGTATGCAAACCGAAATCCTCACTTGAAGAGACAGAAGTTCTGTTTGTATTCATTGGGTACGATCGCAAGGCCCGTACGCACAATCCTTACAAGCTTTCATCTACCTTGACCAACATCTATACAGGTTCCAGACTCCACGAAGCCGGATGCGCACCCTCATATCATGTGGTGCGAGGGGACATTGCCACGGCCACCGAAGGAGTGATCATAAATGCTGCTAACAGCAAAGGACAACCTGGCGGAGGGGTGTGCGGAGCACTGTATAAGAAATTCCCGGAAAGCTTCGATTTACAGCCGATCGAAGTGGGAAAAGCGCGACTGGTCAAAGGTGCAGCTAAACATATCATTCATGCCGTAGGGCCCAACTTCAACAAAGTTTCGGAAGTTGAAGGTGACAAACAGTTGGCAGAGGCTTATGAGTCCATCGCTAAAATTGTCAACGATAACAATTACAAGTCAGTAGCGATTCCACTGTTGTCCACCGGCATCTTTTCCGGGAACAAAGATCGACTAACCCAATCATTGAACCATTTGCTGACAGCTTTAGACACCACTGATGCAGATGTAGCCATATACTGCAGGGACAAGAAATGGGAAATGACTCTCAAGGAAGCAGTGGCTAGGAGAGAAGCAGTGGAGGAGATATGCATATCCGACGACTCTTCGGTGACAGAACCGGATGCAGAGCTGGTGAGGGTACATCCGAAGAGTTCTTTGGCTGGAAGGAAGGGCTACAGCACAAGTGATGGCAAGACTTTCTCATATTTGGAAGGGACCAAATTTCACCAGGCGGCCAAGGATATAGCAGAAATTAATGCCATGTGGCCCGTTGCAACGGAGGCCAATGAGCAAGTATGCATGTATATCCTTGGTGAAAGCATGAGCAGCATTAGGTCAAAATGCCCCGTCGAAGAGTCGGAAGCCTCCACACCACCTAGCACGCTGCCTTGCTTGTGCATCCATGCTATGACTCCAGAAAGAGTACAACGCCTAAAAGCCTCACGTCCAGAACAAATTACTGTGTGCTCATCCTTTCCATTGCCGAAGTATAGAATCACTGGTGTGCAGAAGATCCAGTGCTCCCAGCCTATACTGTTCTCACCTAAGGTGCCTGCGTACATTCATCCACGGAAGTACCTCGTGGAAACA---------------------------CCACCGGTGGAAGAGACTCCGGAGCCGCCGACAGAGAACCAATCC---------------------ACAGAGGGGACACCTGAACAACCAGCACCCGTAAACGTGGATGCAACCAGGACTAGAACGCCTGAACCGATCATCATTGAAGAGGAAGAAGAGGATAGCATAAGTTTGCTGTCAGACGGCCCG---------------ACCCACCAGGTGCTGCAAGTCGAGGCAGACATTCACGGG------CCGCCTTCTGTATCCAGCTCATCCTGGTCC---------------ATTCCTCATGCATCCGACTTTGATGTGGACAGTTTATCCATCCTTGACACC------------------------------------------------------------------------------------------------------------------------------------------CTGGAGGGAGCTAGCGTGACCAGCGAGGCAGCGTCAGCCGAGACTAAC------------------TCCTACTTCGCAAGGAGCATGGAGTTTCTGGCG---CGACCGGTGCCTGCGCCTCGAACAGTATTCAGGAACCCTCCACATCCCGCTCCACGCACAAGAACA---------------------------CCGTCACTTGCACCCAGCAGGGCCAGTTCGAGAACTAGCCTAGTTTCCACCCCGCCAGGCGTAAATAGGGTGATTACTAGAGAGGAGCTCGAGGCGCTTACCCCGTCCCGCGCTCCTAGCAGGTCG---------GCCTCAAGAACTAGCCTGGTCTCTAACCCGCCGGGCGTAAACAGGGTGATTACAAGAGAGGAGTTTGAGGCGTTCGTAGCACAACAACAATGACGGTTTGACGCGGGTGCATACATCTTTTCCTCCGATACCGGTCAAGGGCATTTACAACAAAAATCAGTAAGGCAAACGGTGTTATCCGAAGTGGTGTTGGAGAGGACCGAATTGGAGATTTCGTATGCCCCGCGCCTCGACCAAGAAAAAGAAGAACTACTACGCAAGAAATTACAGCTGAATCCCACACCTGCTAACAGAAGCAGATACCAGTCCAGGAGGGTGGAGAACATGAAAGCCATAACAGCTAGACGTATTCTGCAAGGCCTAGGGCATTATTTGAAGGCAGAAGGAAAAGTGGAGTGCTATCGAACCCTGCATCCTGTTCCTTTGTATTCATCTAGTGTGAACCGTGCTTTTTCAAGCCCCAAGGTCGCAGTGGAAGCCTGCAATGCCATGCTGAAAGAAAACTTTCCGACTGTAGCTTCTTACTGTATTATTCCAGAGTACGATGCCTATCTGGACATGGTTGACGGCGCTTCTTGTTGCTTAGACACTGCCAGTTTTTGCCCTGCGAAGCTGCGCAGCTTTCCAAAGAAACACTCTTATTTGGAACCCACAATACGGTCGGCAGTGCCATCAGCGATTCAGAACACGCTCCAGAACGTCCTGGCAGCTGCCACAAAAAGAAATTGCAACGTCACGCAAATGAGAGAATTGCCCGTATTGGATTCGGCTGCCTTTAATGTGGAATGCTTCAAGAAATATGCGTGCAATAATGAATATTGGGAAACGTTTAAAGAAAACCCCATCAGGCTTACTGAAGAAAATGTGGTAAATTACATTACTAAATTAAAAGGACCAAAAGCTGCTGCTCTTTTTGCGAAGACACATAATTTGAATATGTTACAGGATATACCAATGGACAGGTTTGTAATGGACTTAAAGAGGGACGTGAAAGTGACTCCAGGAACAAAACATACTGAAGAACGGCCCAAGGTACAGGTGATCCAGGCTGCCGATCCGCTAGCGACAGCGTATCTGTGCGGAATCCACCGGGAGCTGGTTAGGAGATTAAATGCTGTCCTGCTTCCGAACATCCACACACTGTTTGACATGTCGGCTGAAGACTTTGACGCTATTATTGCCGAGCATTTCCAGCCTGGGGACTGTGTTCTGGAAACTGACATTGCGTCATTTGATAAAAGTGAGGACGACGCCATGGCTCTGACCGCGTTAATGATTCTGGAAGATCTAGGAGTGGACGCAGAGCTGTTGACGCTGATTGAGGCGGCTTTCGGCGAAATATCATCAATACATTTGCCCACCAAAACTAAATTTAAATTCGGAGCCATGATGAAATCCGGAATGTTCCTCACACTGTTTGTGAACACAGTCATCAACATCGTAATCGCAAGCAGAGTGTTAAGAGAGCGGCTAACCGGATCACCATGTGCAGCATTCATTGGAGATGACAACATCGTGAAAGGAGTCAAATCTGACAAATTAATGGCAGACAGGTGCGCCACTTGGTTGAACATGGAGGTCAAGATCATAGACGCCGTGGTGGGCGAGAAAGCGCCCTATTTCTGTGGAGGGTTTATTTTGTGTGACACCGTGACCGGCACAGCGTGCCGTGTGGCAGACCCCCTAAAAAGGCTGTTTAAGCTTGGCAAACCTTTGGCAGCAGATGATGAACATGACGATGACAGGAGAAGGGCATTACACGAAGAGTCAACACGCTGGAATCGAGTGGGAATTCTTCCAGAGCTGTGTAAGGCAGTAGAATCAAGGTATGAAACCGTAGGAACTTCCATCATAGTTATGGCCATGACTACTCTAGCTAGCAGTGTTAAATCATTCAGCTACCTGAGAGGGGCCCCTATAACTCTCTAC
>AGE98303
ATGGAGAAAGTTCACGTTGACATCGAGGAAGACAGCCCATTCCTCAGAGCTTTGCAACGGAGCTTCCCGCAGTTTGAGGTAGAAGCCAAGCAGGTCACTGATAATGACCATGCTAACGCCAGAGCGTTTTCGCATCTGGCTTCAAAACTGATCGAAACGGAGGTGGACCCATCCGACACGATCCTTGACATTGGAAGTGCGCCCGCCCGCAGAATGTATTCTAAGCATAAGTACCATTGCATCTGTCCGATGAGATGTGCAGAAGATCCGGACAGATTGTACAAGTACGCAACTAAGCTGAAGAAAAACTGCAAGGAAATAACTGACAAGGAACTGGACAAGAAAATGAAGGAGCTCGCCGCCGTCATGAGCGACCCTGACCTGGAAACTGAAACCATGTGCCTCCACGACGACGAGTCGTGTCGCTATGAAGGGCAAGTCGCTGTTTACCAGGATGTATACGCGGTTGACGGACCGACAAGTCTCTACCATCAAGCCAACAAGGGAGTTAGAGTCGTCTACTGGATAGGCTTTGACACCACCCCTTTTATGTTCAAGAACTTGGCTGGAGCTTACCCATCATACTCTACCAACTGGGCCGACGAAACCGTGTTAACGGCTCGTAACATAGGCCTGTGCAGCTCCGACGTTATGGAGCGGTCACGTAGAGGGATGTCCATTCTTAGAAAGAAGTATCTGAAACCATCCAACAATGTCCTATTCTCCGTTGGCTCAACCATCTACCACGAGAAGAGGGACCTACTGAGGAGCTGGCACCTGCCGTCTGTATTTCACTTACGTGGCAAGCAAAATTACACATGTCGGTGTGAGACTATAGTTAGTTGCGACGGGTACGTCGTTAAAAGAATAGCTATTAGTCCAGGCCTGTATGGGAAGCCTTCAGGCTATGCTGCTACGATGCACCGCGAGGGATTCTTGTGCTGCAAAGTGACAGACACATTGAACGGGGAGAGGGTCTCTTTTCCCGTGTGCACGTATGTACCAGCTACACTGTGTGACCAAATGACTGGCATACTGGCAACAGATGTCAGTGCAGACGACGCACAAAAACTGCTGGTTGGGCTCAACCAGCGTATAGTCGTCAACGGTCGCACCCAAAGAAACACCAATACCATGAAGAATTACCTTTTGCCAGTGGTGGCTCAGGCATTTGCTAGGTGGGCAAAGGAATATAAGGAAGATCAAGAAGATGAGAGGCCACTCGGACTACGAGACAGACAGTTAGTCATGGGGTGCTGTTGGGCTTTTAGAAGGCACAAAATAACATCTATTTACAAACGCCCGGACACCCAAACCATCATCAAAGTGAACAGCGATTTCCACTCATTTGTGCTGCCCAGAATAGGCAGTAACACGTTGGAGATCGGGCTGAGGACAAGAATCAGGAAAATGTTAGAAGAGCATAAGGAGCCGTCACCTCTCATTACTGCCGAGGATATACAAGAAGCTAAGTGCGCAGCCGATGAGGCTAAGGAGGTACGCGAAGCCGAGGAGTTGCGTGCAGCACTACCACCTTTGGCAGCCGATGTTGAGGAGCCCACTTTGGAAGCCGACGTCGACTTGATGTTGCAAGAGGCTGGGGCCGGCTCAGTGGAGACACCGCGTGGCTTGATAAAGGTTACCAGCTACGCCGGCGAGGATAAGATAGGCTCCTATGCAGTGCTCTCCCCGCAGGCTGTACTCAAGAGTGAAAAACTATCTTGTATCCACCCCCTCGCTGAACAAGTCATAGTGATAACACACTCTGGCCGAAAAGGGCGTTACGCCGTGGAACCCTATCATGGGAAAGTAGTTGTGCCAGAGGGACATGCAATACCCGTCCAGGACTTTCAAGCTCTGAGTGAAAGTGCTACCATCGTGTATAACGAGCGAGAGTTCGTAAACAGGTACCTGCACCATATTGCCACACACGGAGGAGCGCTGAACACAGACGAAGAATATTATAAAACTGTTAAGCCCAGTGAGCACGACGGCGAATACCTGTATGACATCGACAGGAAGCAGTGCGTCAAGAAAGAACTAGTCACTGGGCTAGGGCTCACAGGCGAACTGGTGGATCCTCCCTTCCATGAATTTGCCTACGAGAGTCTGAGAACACGACCCGCTGCTCCCTACCAAGTACCAACCATAGGGGTGTATGGTGTGCCAGGATCAGGCAAGTCTGGCATCATTAAAAGCGCGGTCACCAAAAAAGACCTGGTGGTGAGCGCCAAGAAAGAAAACTGTGCAGAAATAATAAGGGACGTCAAGAAAATAAAAGGGCTGGACGTCAATGCCAGAACTGTGGACTCGGTGCTCCTGAATGGATGCAAACACCCCGTAGAGACCCTGTATATTGACGAAGCTTTTGCTTGTCATGCAGGCACTCTTAGAGCGCTTATAGCCATCATAAGACCTAAAAAGGCAGTGCTCTGCGGGGATCCAAAACAGTGCGGTTTTTTTAACATGATGTGCCTGAAAGTGCACTTTAACCACGAGATTTGCACGCAAGTCTTCCACAAAAGCATTTCTCGTCGTTGCACTAAATCTGTGACTTCGGTCGTCTCAACTTTGTTTTACGACAAAAAAATGAGGACGACTAACCCGAAAGAGACTAAGATCGAGATTGACACTACCGGCAGTACCAAACCCAAGCAGGACGATCTCATTCTCACTTGTTTCAGAGGGTGGGTGAAGCAGTTGCAAATAGACTACAAAGGCAACGAAATAATGACGGCAGCTGCCTCCCAAGGGCTGACCCGTAAAGGCGTGTATGCCGTTAGGTACAAGGTGAATGAAAACCCTCTGTACGCACCCACCTCAGAACATGTGAACGTCCTGCTGACCCGCACAGAGGACCGCATCGTGTGGAAAACATTAGCCGGTGACCCATGGATAAAAACACTGACGGCCAAGTATCCCGGGAATTTCACTGCTACGATAGAAGAATGGCAAGCAGAGCATGATGCCATCATGAGGCACATCTTGGAGAGACCGGACCCCACCGACGTCTTCCAAAACAAGGCGAACGTGTGCTGGGCCAAGGCTCTGGTGCCGGTACTGAAGACTGCAGGTATAGACATGACCACTGAACAATGGAACACTGTGGATTACTTTGAAACGGACAAAGCTCACTCAGCAGAGATAGTATTGAACCAACTATGCGTGAGGTTCTTTGGACTCGACCTGGACTCCGGTCTTTTCTCTGCACCCACAGTTCCGTTATCCATTAGGAATAATCACTGGGATAATTCCCCGTCGCCTAATATGTACGGGCTGAATAAGGAAGTGGTCCGTCAGCTCTCCCGCAGGTACCCACAACTGCCTCGTGCAGTTACCACTGGAAGAGTCTATGACATGAATACTGGCACCCTGCGCAATTATGATCCGCGCATAAATCTAGTACCTGTGAACAGAAGACTGCCTCACGCTCTAGTCCTCCACCATAATGAACACCCACAGAGTGACTTTTCTTCGTTCGTCAGCAAATTGAAGGGCAGAACTGTCCTGGTGGTCGGGGAGAAGCTGTCCATCCCGGGCAAAACAGTTGATTGGCTGTCAGATCGGCCTGAGGCTACCTTCAGAGCTCGGCTGGATCTAGGCATCCCGGGTGACGTGCCCAAATACGACATAATATTCATTAATGTAAGGACTCCATATAAATACCATCACTACCAGCAGTGTGAAGACCATGCCATTAAGCTTAGCATGTTGACCAAGAAAGCTTGTCTGCATCTGAATCCCGGCGGAACCTGTGTCAGTATAGGTTACGGTTACGCCGACAGGGCCAGTGAAAGCATCATCGGCGCTATAGCTCGGCAGTTTAAGTTCTCCCGGGTATGTAAGCCGAAATCCTCACTTGAAGAGACAGAGGTTCTGTTTGTATTCATTGGGTACGATCGCAAGGCCCGCACGCACAATCCTTACAAGCTTTCATCCACCTTGACCAACATCTATACAGGTTCCAGACTCCACGAAGCCGGATGCGCACCCTCATATCACGTGGTGCGAGGGGACATTGCCATGGCCACCGAAGGAGTGATCATAAATGCAGCTAACAGCAAGGGACAACCTGGCGGAGGGGTGTGCGGAGCGCTGTACAAAAAATTTCCGGAAAGCTTCGATTTACAGCCGATCGAAGTGGGAAAAGCGCGACTGGTCAAAGGCGCAGCTAAACATATTATTCATGCTGTAGGGCCCAACTTCAATAAAGTATCGGAAATTGAAGGTGACAAACAGTTGGCAGAGGCTTATGAGTCTATCGCTAAGATTGTCAACGACAACCATTACAAGTCAGTAGCGATTCCACTGTTGTCCACCGGCATCTTTTCCGGGAACAAAGATCGACTAACTCAATCATTGAATCATTTGCTGACAGCTCTAGACACCACCGATGCAGATGTAGCCATATACTGCAGAGACAAGAAATGGGAAATGACTCTCAAGGAAGCAGTGGCTAGGAGAGAAGCTGTGGAGGAGATATGCATATCCGATGATTCATCGGTGACAGAACCGGATGCGGAGCTGGTGAGAGTGCATCCGAAGAGTTCTTTGGCAGGAAGGAAGGGCTATAGCACAAGTGATGGCAAGACTTTCTCGTATTTGGAAGGGACTAAATTCCACCAGGCGGCCAAGGATATAGCGGAAATTAATGCCATGTGGCCCGTCGCAACGGAGGCCAATGAGCAAGTATGCATGTATATCCTCGGAGAAAGTATGAGCAGCATCAGGTCGAAATGCCCCGTCGAAGAGTCAGAAGCTTCCACACCGCCTAGTACGCTGCCTTGCTTGTGCATCCACGCTATGACTCCAGAAAGAGTACAGCGCCTGAAAGCGTCACGCCCAGAACAAATTACTGTGTGCTCATCCTTTCCATTGCCGAAGTACAGAATCACTGGTGTGCAGAAGATCCAGTGCTCCCAGCCTATACTGTTTTCACCTAAAGTGCCTGCATACATCCATCCACGGAAGTACCTCGTGGAAACA---------------------------CCACCGGTAGACGAGACTCCGGAGCCCCCGGCAGAGAACCAATCC---------------------ACAGAGGGAACACCTGAACAACCGGCACCCATAACCGTGGATGAAACCAGAACTAGAACGCCCGAACCAATTATCATTGAAGAAGAAGAAGAGGATAGTATAAGCTTGCTGTCAGATGGCCCG---------------ACCCACCAGGTGCTGCGAGTCGAGGCAGACATTCATGGG------CCGCCTTCGGCATCCAGTTCATCTTGGTCC---------------ATTCCTCATGCATCCGACTTTGATGTGGATAGTCTGTCCATCCTTGACACC------------------------------------------------------------------------------------------------------------------------------------------CTGGAGGGAGCTAGCGTGACCAGCGAAGAAGCGTCTGTAGAGACTAAC------------------TCTTACTTCGCAAGGAGCATGGAGTTTCTGGCG---CGACCGGTGCCTGCGCCCCGGACAGTATTCAGGAACCCTCCACAGCCCGCTCCACGCACAAGAACG---------------------------CCGTCACTCGCACCTAGCAGGGCCAGCTCGAGAACTAGCCTAGTTTCCAACCTGCCAGGAGTGAATAGGGTGATTACTAGGGAGGAGCTTGAGGCGCTCGCCCCGTCACGCGCTCCCAGCAGGTCG---------GTCTCAAGAGCCAGCCTGGTATCCAATCCTCCAGGCGTAAATAGGGTAATTACAAGAGAGGAGTTCGAGGCGTTCGTAGCACAACAACAATGACGGTTTGATGCGGGTGCATACATCTTTTCCTCCGATACCGGTCAAGGGCATTTACAACAAAAATCAGTAAGGCAAACGGTGCTATCCGAAGTGGTGTTGGAGAGAACTGAATTGGAGATTTCGTATGCCCCGCGCCTCGACCAAGAAAAAGAAGAACTATTACGCAAGAAATTACAGTTAAACCCCACACCCGCTAACAGAAGCAGATACCAGTCCAGGAGAGTGGAGAACATGAAGGCCATAACAGCCAGACGTATTCTGCAAGGACTAGGGCATTATTTGAAGGCAGAAGGAAAAGTGGAGTGCTACCGAACCCTGCATCCTGTTCCTTTGTATTCGTCCAGCGTGAATCGTGCCTTTTCAAGCCCCAAGGTCGCAGTGGAAGCCTGCAACGCCATGTTGAAAGAAAACTTTCCGACCGTGGCTTCTTACTGCATTATTCCGGAGTACGATGCCTATTTGGACATGGTTGACGGCGCTTCATGTTGTTTAGACACCGCCAGTTTTTGCCCTGCAAAGCTGCGCAGCTTTCCAAAGAAACATTCCTATTTGGAACCCACAATACGATCGGCAGTGCCATCAGCGATTCAGAACACGCTCCAGAACGTCCTGGCAGCTGCCACGAAAAGAAATTGCAATGTCACGCAAATGAGAGAATTGCCCGTATTGGATTCGGCCGCCTTTAATGTGGAATGCTTCAAGAAATATGCATGCAATAATGAATATTGGGAAACGTTTAAAGAAAACCCCATCAGGCTTACTGAAGAAAATGTGGTAAACTACATTACTAAATTAAAAGGACCAAAAGCTGCAGCTCTTTTTGCAAAGACACACAATTTGAATATGTTACAGGACATACCAATGGACCGGTTTGTAATGGATTTGAAGAGGGATGTGAAAGTGACTCCAGGAACAAAACATACTGAGGAACGACCAAAGGTACAGGTGATCCAGGCTGCCGATCCGCTAGCAACAGCGTATCTGTGCGGAATTCACCGAGAGCTGGTTAGGAGGTTAAACGCTGTCCTGCTTCCAAACATCCATACACTGTTCGACATGTCAGCTGAAGACTTCGACGCCATTATCGCCGAGCATTTCCAGCCTGGGGACTGCGTTCTGGAAACTGACATCGCGTCGTTTGACAAAAGCGAGGATGACGCCATGGCTCTGACCGCGTTAATGATTTTGGAAGATCTAGGTGTAGACGCAGAGCTGTTGACGCTGATCGAGGCGGCTTTCGGCGAAATTTCATCAATACATTTGCCCACTAAAACCAAATTTAAATTTGGAGCTATGATGAAATCTGGGATGTTCCTCACATTGTTTGTGAACACAGTCATCAACATCGTGATCGCAAGCAGAGTGTTAAGAGAACGGTTAACCGGATCACCGTGTGCTGCATTCATTGGAGATGACAATATTGTGAAAGGAGTCAAATCAGACAAATTAATGGCAGACAGGTGCGCCACCTGGTTGAACATGGAAGTCAAGATCATAGATGCTGTAGTGGGCGAGAAGGCGCCCTATTTCTGTGGAGGATTTATTTTGTGTGACTCCGTGACCGGCACAGCGTGCCGTGTGGCAGACCCCTTAAAAAGGCTGTTTAAGCTTGGCAAACCACTGGCAGCAGACGATGAACATGATGATGACAGGAGAAGGGCACTACATGAAGAGTCAACACGCTGGAACCGAGTGGGAATTCTCCCAGAGCTATGTAAGGCTGTAGAATCAAGGTATGAAACCGTAGGAACCTCCATCATAGTTATGGCCATGACTACCCTAGCTAGCAGTGTTAAATCATTCAGCTACCTGAGAGGGGCCCCTATAACTCTCTAC
>AGE98269
ATGGAGAAAGTTCACGTTGATATCGAGGAAGACAGCCCCTTCCTCAGAGCATTACAACGGAGCTTCCCGCAGTTTGAGGTAGAAGCCAAGCAGGTCACGGATAACGACCATGCTAACGCCAGAGCGTTTTCGCATTTGGCATCAAAATTGATCGAGACGGAGGTAGAACCATCCGATACGATCCTAGACATTGGAAGTGCGCCTGCCCGCAGAATGTATTCCAAGCATAAATACCACTGCATCTGTCCGATGAAGTGTGCAGAAGATCCGGACAGACTGTTTAAGTATGCAGCCAAGCTGAAGAAGAACTGTAAAGAGATTACAGATAAGGAACTGGACAAGAAGATGAAGGAGCTTGCGGAAGTCATGAGCGACCCTGATCTCGAAACTGAAACGATTTGCCTTCATGACGATGAAACCTGTCGATTCGAGGGTCAAGTCGCAGTGTATCAGGATGTGTACGCGGTTGATGGACCGACGAGCCTTTATCATCAGGCCAACAAAGGGGTTAGAGTCGCCTATTGGATAGGATTCGACACTACCCCCTTTATGTTTAAGAACCTGGCCGGAGCATATCCCTCCTATTCGACCAACTGGGCCGACGAGACCGTGTTAACGGCTCGTAACATAGGCTTGTGCAGCTCCGATGTGATGGAGCGGTCACGTAGAGGGATGTCCATCCTTAGAAAGAAATTTTTAAAACCATCCAATAACGTCTTGTTCTCTGTAGGATCTACCATCTACCACGAGAAGCGAGACTTACTTAGGAGCTGGCACCTACCGTCCGTTTTTCACCTACGTGGTAAGCAGAATTACACTTGTCGGTGTGAGACTATAGTTAGTTGCGACGGGTACGTCGTCAAAAGGATAGCTATTAGTCCAGGTCTGTACGGGAAACCGTCGGGCTACGCTGCCACGATGCATCGCGAGGGATTCTTGTGCTGCAAGGTGACGGACACGCTTAACGGGGAGAGGGTCTCTTTCCCCGTATGCACGTACGTGCCGGCCACATTGTGCGACCAAATGACAGGCATTCTGGCAACAGATGTCAGTGCAGACGACGCGCAGAAATTGCTGGTTGGGCTCAACCAGCGAATAGTCGTAAATGGTCGCACTCAAAGGAATACTAACACAATGAAGAACTATCTATTACCCGTCGTGGCACAAGCATTTGCCAGATGGGCTAAAGAATACAAAGAAGATCAAGAAGATGAAAGACCATTGGGGCTTAGGGACCGCCAGTTGGTAATGGGGTGTTGCTGGGCGTTCAGGAAACACAAGATAACATCAGTGTACAAACGACCAGACACCCAAACGATCATCAAGGTAAACAGCGATTTCCACTCTTTCGTGCTGCCCAGAATTGGAAGCAGCACCTTGGAGATCGGGCTGAGGACCAGGATCAGAAAACTACTGGAGGAACCTGTGGACAGACCACCATTGATTACCGCCGATGACATACAGGAGGCCAAGAACGCGGCGGATGAGGCTAAGGAAGTCAAGGAGGCTGAAGAGCTCAGGGCAGCATTACCACCGCTGTCTGCCGATGTAGAGGAACCTGCACTGGAGGCGGACGTCGACTTAATGCTGCAGGAGGCGGGAGCGGGATCTGTCGAAACCCCCAGGGGGCTCATCAAAGTCACCAGTTATGCAGGAGAAGACAAAATCGGCTCCTACGCGGTGCTCTCCCCACAGGCAGTACTGCGAAGTGAAAAACTGACGTGTATTCACCCGCTTGCAGAGCAGGTAATTGTAATTACACACTCTGGGAGGAAAGGTAGATACGCAGTTGAGCCTTACCACGGAAAAGTGGTAGTACCCGAGGGGCAGGCTATACCCGTCCAAGACTTCCAAGCACTCAGTGAGAGCGCCACAATTGTGTATAACGAACGTGAGTTCGTGAATAGGTATTTACACCATATTGCCACGCACGGTGGAGCTCTGAACACAGACGAGGAGTATTACAGGGTGGTGAAACCTAGTGAACATGAAGGTGAGTACCTATATGACATTGACAAGAAACAGTGTGTGAAGAAAGAACTGGTTTCGGGACTAGGTTTGACAGGAGAACTTGTCGATCCCCCCTTCCATGAATTTGCATATGAAAGCTTGAGGACACGTCCAGCCGCACCCTATCAAGTACCAACTATAGGTGTGTACGGCGTTCCCGGGTCCGGGAAGTCCGGAATTATCAAGAGCGCAGTCACAAAGAAGGACTTGGTAGTGAGTGCTAAGAAGGAGAACTGTGCCGAGATAATAAGGGACGTCAAGAAAATGAAAGGGCTGGACGTCAATGCCCGGACAGTGGACTCAGTGCTGTTAAATGGATGCAAGCACCCGGTCGAAACTTTGTACATTGATGAAGCCTTTGCATGCCACGCTGGCACTCTCAGGGCCTTAATAGCCATCATACGCCCCAAGAAAGCAGTGCTATGTGGTGACCCAAAGCAATGTGGCTTCTTTAATATGATGTGCTTGAAAGTGCACTTCAACCATGAAATATGTACCCAAGTCTTCCACAAAAGCATATCTCGTAGGTGTACCAAGTCAGTGACGTCGGTAGTGTCCACACTGTTTTATGACAAAAGAATGAGAACTACTAACCCACGGGATTCTAAAATCGAAATTGACACAACAGGAAGTACTAAACCAAAAAGGGATGACTTGATTCTTACATGTTTCAGGGGATGGGTTAAGCAACTGCAAATAGACTACAAAGGAAATGAAATAATGACCGCGGCTGCCTCACAGGGATTAACGCGGAAAGGTGTCTATGCAGTTAGGTACAAGGTTAATGAGAATCCCTTGTACGCACCCACCTCAGAGCATGTAAACGTGCTGTTGACCCGGACGGAAGACAAGATTGTGTGGAAAACTCTTGCAGGGGACCCGTGGATAAAGACCCTGACAGCGAAGTACCCCGGAGATTTCACCGCAACAATGGAAGAATGGCAGGCAGAACATGATGCCATCATGAGACACATCCTGGAGAAACCGGACCCCACGGATGTCTTCCAAAACAAAGCTAATGTTTGCTGGGCAAAGGCACTTGTACCTGTGCTTAAGACAGCCGGGATAGATTTGACCACAGAACAGTGGAACACAGTGGATTACTTCAAAGAGGATAAGGCCCACTCAGCTGAGATCGTTTTGAATCAGCTGTGCGTGCGATTCTTCGGTCTAGATTTAGATTCTGGTTTGTTTTCCGCCCCCACAGTTCCGCTCTCCATTAGGAACAACCATTGGGACAACTCACCGTCACCCAACATGTACGGGTTGAACCATGAAGTGGTCAGGCAACTATCCCGCAGGTACCCTCAACTACCGCGTGCGGTGACTACTGGGAGAGTATACGACATGAACACCGGTACCTTGCGCAATTATGATCCGCGCATAAATTTCGTACCGGTGAACCGTCGTCTACCACATGCTCTCGTGACGCAACATGCCGATCACCCCCCCAGTGATTTTTCCGCCTTTGTCAGTAAGCTTAAAGGCAGAACGGTCCTTGTAGTTGGTGAGAAGATGAGTATTTCAGGTAAGACGGTAGACTGGTTATCTGATACACCTGATTCTACCTTCAGGGCGCGCCTAGATTTAGGCATACCCAATGAATTACCGAAGTACGACATTGTCTTCGTAAACGTAAGAACACAATACCGCTACCACCACTACCAGCAGTGTGAGGACCACGCCATTAAGTTGAGCATGTTGACTAAGAAGGCATGCCTGCACCTAAATCCCGGAGGAACTTGTGTGAGCATTGGTTACGGCTATGCGGACCGGGCCAGCGAAAGCATCATTGGAGCAGTCGCTCGGCAGTTCAAGTTCTCGAGGGTGTGCAAACCAAAGGTGTCTAAGGAGGAGACTGAAGTGCTATTTGTCTTCATCGGGTTCGATCGTAAAACGCGAACCCATAACCCATACAAACTTTCCACCACCTTGACTAATATCTACACCGGCTCGAGGCTCCATGAAGCTGGCTGCGCGCCTTCGTATCATGTAGTGCGCGGAGACATAGCCACTGCCACGGAAGGAGTAATCGTCAATGCTGCCAACAGCAAGGGCCAACCAGGCAGTGGAGTGTGCGGAGCTCTGTATCGGAAGTACCCCGAAAGCTTCGACCTACAACCAATAGAAGTGGGGAAAGCTAGATTAGTCAAAGGTAACTCAAAACATCTCATCCATGCAGTGGGGCCTAATTTTAACAAAGTGTCTGAAGTGGAAGGTGACAAACAGCTGGCAGAGGCGTACGAATCTATAGCCAAGATTATTAATGACAACAATTACAGATCTGTGGCTATCCCGCTTCTGTCCACCGGAATATTTGCCGGAAACAAGGATAGGTTAATGCAATCCTTAAACCATCTGTTAACGGCATTGGACACAACAGACGCAGACGTGGCCATATACTGTAGAGACAAGAAATGGGAAGTGACGTTGAAAGAGGTCGTAGCCAGGAGAGAAGCGGTAGAGGAGATATGTATCTCCGAAGATTCCTCCGTAGCAGAGCCGGATGCAGAGCTGGTTAGAGTTCACCCAAAGAGCTCTCTGGCTGGAAGGAAAGGCTACAGCACTAGTGACGGGAAGACTTTCTCATATCTTGAAGGAACCAAATTTCATCAGGCGGCGAAGGACATGGCAGAAATCAACGCCATGTGGCCTACCGCTACAGAGGCTAATGAGCAGGTGTGCTTATACATTCTGGGTGAAAGTATGAGCAGTATAAGATCCAAATGCCCCGTTGAGGAATCAGAGGCATCCACTCCACCAAGTACATTGCCCTGCCTGTGCATCCACGCTATGACCCCGGAACGTGTTCAGCGTTTGAAAGCCTCTCGCCCCGAACAAATTACAGTCTGCTCTTCCTTCCCTTTGCCGAAGTACAGAATAACAGGAGTGCAGAAGATCCAATGTTCGCACCCTATACTTTTCTCTCCTAAAGTACCTGAGTATATACACCCTAGAAAGTATCTTGCAGACGCA------------------------------------------------------------------GCTCCC---------------------GCGAGCAATGAGGCAGCCGCATTAACATCGGTGGACGTGCAACCACAGGTGGAAGAGAGTCCTGAGAACACGGAACAACCGGTGGAGGAGGAAGACGGTATAAGCGTGCTGTCTGAGGATACA---------------CCAAACCAGGTGCACCTAGTGGAGGCTGATGTACACCAC---TTCAGCGCAAGTGCTCAGTCCTCGTCCTGGTCC---------------ATTCCATGTGCATCCGACTTTGATGTCGAGAGTCTTTCCGTGCTCGAATCCCTGGGTGCTAGTGACGCAATCAGCATGGAGTCGTCCTCAAACGAAACAGCTCTCGCTTTGCGGACCATTTTTAAGACTCCACCCATTCCAAGGCCTCGAGTGCAGAGCACATCCACAGACGTGGATAGTATCTCAGCACTCGAGTCTTGTGACAGCACCAGCGATGCGCGTAGCATAGACTCGGAT------GAAACCGATGTTTCCATCTTTGACAAAAGGTTGGAGTTCCTGGCC---AGACCTGTTCCCGCACCGCGAACCAAATTTAGGACTCCACCCGTCCCGAAACCGCGTGCGCGGAGG---------------------------CCATTACATCCTTTGTCT---------------------------------------------------------------------------------------------------AGTAGATCA---------AGCTCGCGCTCTAGCCTGGCGTCTAATCCACCAGGTGTTAACCGAGTGATCACTAGGGAAGAATTCGAGGCCTTCGTTGCCCAACAGCAATGACGGTTCGACGCGGGCGCGTACATTTTCTCCTCGGATACTGGTCAAGGACATTTGCAACAAAAATCAGTAAGGCAGACAGTATTGTCTGAAGTGGTGCTAGAGAGGACTGAGTTAGAGATCTCGTACGCCCCGCGCCTCGACCTGAACAAAGAAGAAATACTGAGAAAGAAGTTACAATTGAACCCTACGCAAGCTAACCGGAGTAGATATCAGTCACGGAGGGTTGAAAACATGAAGGCCATAACAACTAAGAGAATCTTACAGGGATTAGGTCACTACCTGAAATCTGAAGGCAAGGTGGAGTGCTATCGTACGTTGCACCCCGTACCTTTGTATTCAGCAAGTGTGAACAGAGCGTTCTCCAGTCCCAAAGTTGCTGTTGAAGCATGTAACGTTGTTCTGAAGGAAAATTTTCCGACAGTGGCGTCGTACTGCATAATACCTGAGTACGACGCCTACTTGGACATGGTGGACGGTGCATCATGTTGCTTGGATACAGCGAGTTTTTGCCCTGCCAAGCTGCGTAGCTTCCCAAAGAAACATGCATACCTAGAGCCCACCATTCGGTCCGCAGTCCCATCCGCGATTCAGAACACGCTGCAGAATGTACTAGCGGCTGCCACAAAGAGAAACTGCAATGTGACTCAAATGAGGGAACTGCCTGTATTGGATTCTGCGGCCTTCAATGTAGAGTGTTTTAAAAAATACGCTTGCAATAATGAGTACTGGGAGACCTATAAGAAGAACCCTATTAGATTGACCGAGGAAAACGTGGTCAACTACATAACCAAACTAAAAGGGCCGAAGGCGGCTGCCCTGTATGCAAAGACTCATAATTTAGACATGCTGCAAGACATACCCATGGACAGGTTTATTATGGATTTAAAAAGAGATGTCAAGGTAACTCCAGGAACCAAGCACACTGAAGAAAGGCCTAAGGTCCAAGTAATCCAGGCTGCAGATCCATTGGCTACGGCTTATCTATGTGGGATTCATAGAGAATTGGTGCGCAGACTGAACGCAGTTCTGCTGCCCAACATACACACATTATTTGACATGTCTGCTGAGGATTTCGACGCCATAATTGCCGAGCACTTCCAACCAGGCGATTGGGTGTTAGAGACAGACATAGCGTCCTTCGATAAAAGCGAAGACGACGCGATGGCTTTAACAGCACTGATGATTCTGGAAGACCTTGGGGTGGACCCAGAGCTGTTGACCCTAATCGAAGCGGCATTTGGCGAAATTTCCTCCATTCACTTACCAACTAAAACTAAATTTAGGTTTGGAGCCATGATGAAATCAGGGATGTTCTTGACTCTGTTTGTCAACACTGTGATCAACATGGTCATAGCCAGCAGAGTTTTGCGGGAGAGACTGACAAACTCCCCTTGCGCCGCGTTCATCGGCGACGACAACATCGTGAAAGGGGTTAAATCTGACAAACTCATGGCCGATAGGTGCGCTACATGGCTGAACATGGAAGTCAAGATCATCGACGCAGTGGTCGGCGAGAAAGCTCCCTATTTTTGTGGTGGGTTTATCTTATGTGACTCTGTGACAGGAACTGCATGCCGTGTGGCAGACCCTTTGAAGAGATTATTCAAGCTTGGAAAACCACTGGCTGTGGATGATGAACATGATGATGACAGGCGACGAGCACTACAGGAGGAATCTGCCCGGTGGAATCGGGTGGGAATTTTTTCCGAGTTGTGCAAAGCCGTCGAGTCGCGATATGAAACAGTGGGCACGGCCGTCATTATCATGGCCATGACTACGCTCGCCAGCAGCGTCGAGTCGTTCAGTTGTCTGAGAGGGGCCCCTATATCCCTCTAC
>AGE98305
ATGGAGAAAGTTCACGTTGACATCGAGGAAGACAGCCCGTTCCTCAGAGCTTTGCAACGGAGCTTCCCGCAGTTTGAGGTAGAAGCCAAGCAGGTCACTGATAATGACCATGCTAACGCCAGAGCGTTTTCGCATCTGGCTTCAAAACTGATCGAAACGGAGGTGGACCCATCCGACACGATCCTTGACATTGGAAGTGCGCCCGCCCGCAGAATGTATTCTAAGCATAAGTACCATTGCATCTGTCCGATGAGATGTGCAGAAGATCCGGACAGATTGTACAAGTACGCAACTAAGCTGAAGAAAAACTGCAAGGAAATAACTGACAAGGAACTGGACAAGAAAATGAAGGAGCTCGCTGCCGTCATGAGCGACCCTGACCTGGAAACTGAAACCATGTGCCTCCACGACGACGAGTCGTGTCGCTATGAAGGGCAAGTCGCTGTTTACCAGGATGTATACGCGGTTGACGGACCGACAAGTCTCTACCATCAAGCCAACAAGGGAGTTAGAGTCGCCTACTGGATAGGCTTTGACACCACCCCTTTTATGTTCAAGAACTTGGCTGGAGCTTATCCATCATACTCTACCAACTGGGCCGACGAAACCGTGTTAACGGCTCGTAACATAGGCCTGTGCAGCTCCGACGTTATGGAGCGGTCACGTAGAGGGATGTCCATTCTTAGAAAGAAGTATCTGAAACCATCCAACAACGTCCTATTCTCCGTTGGCTCAACCATCTACCACGAGAAGAGGGACCTATTGAGGAGCTGGCACCTGCCGTCTGTATTTCACTTACGTGGCAAGCAAAATTACACATGTCGGTGTGAGACTATAGTTAGTTGCGACGGGTACGTCGTTAAAAGAATAGCTATTAGTCCAGGCCTGTATGGGAAGCCTTCAGGCTATGCTGCTACGATGCACCGCGAGGGATTCTTGTGCTGCAAAGTGACAGACACATTGAACGGGGAGAGGGTCTCTTTTCCCGTGTGCACGTATGTGCCAGCTACACTGTGCGACCAAATGACTGGCATACTGGCAACAGATGTCAGTGCAGACGACGCACAAAAACTGCTGGTTGGGCTCAACCAGCGTATAGTCGTCAACGGTCGCACCCAAAGAAACACCAATACCATGAAGAATTACCTTTTGCCAGTGGTGGCCCAGGCATTTGCTAGGTGGGCAAAGGAATATAAGGAAGATCAAGAAGATGAGAGGCCACTCGGACTACGAGACAGACAGTTAGTCATGGGGTGCTGTTGGGCTTTTAGAAGGCACAAGATAACATCTATTTACAAACGCCCGGACACCCAAACCATCATCAAAGTGAACAGCGATTTCCACTCATTTGTGCTGCCCAGAATAGGCAGTAACACGTTGGAGATCGGGCTGAGGACAAGAATCAGGAAAATGTTAGAAGAGCATAAGGAGCCGTCACCTCTCATTACTGCCGAGGATATACAAGAAGCTAAGTGCGCAGCCGATGAGGCTAAGGAGGTACGCGAAGCCGAGGAGTTGCGTGCAGCACTACCACCTTTGGCAGCCGATGTTGAGGAGCCCACTTTGGAAGCCGACGTCGACTTGATGTTGCAAGAGGCTGGGGCCGGCTCAGTGGAGACACCGCGTGGCTTGATAAAGGTTACAAGCTACGCCGGCGAGGATAAGATAGGCTCTTATGCAGTGCTCTCCCCGCAGGCTGTACTCAAGAGTGAAAAACTATCTTGTATCCACCCCCTCGCTGAACAAGTCATAGTGATAACACACTCTGGCCGAAAAGGGCGTTACGCCGTGGAACCCTATCATGGGAAAGTAGTTGTGCCAGAGGGACATGCAATACCCGTCCAGGACTTTCAAGCTCTGAGTGAAAGTGCTACCATCGTGTATAACGAGCGAGAGTTCGTAAACAGGTACCTGCACCATATTGCCACACACGGAGGAGCGCTGAACACAGACGAAGAATATTATAAAACTGTTAAGCCCAGTGAGCACGACGGCGAATACCTGTATGACATCGACAGGAAGCAGTGCGTCAAGAAAGAACTAGTCACTGGGCTAGGGCTCACAGGCGAACTGGTGGATCCTCCCTTCCATGAATTTGCCTACGAGAGTCTGAGAACACGACCTGCCGCTCCCTACCAAGTACCAACCATAGGGGTGTATGGCGTGCCAGGATCAGGCAAGTCTGGCATCATTAAAAGCGCGGTCACCAAAAAAGACCTGGTGGTGAGCGCCAAGAAAGAAAACTGCGCAGAAATAATAAGGGACGTCAAGAAAATAAAAGGGTTGGACGTCAATGCCAGAACTGTGGACTCGGTGCTCCTGAATGGATGCAAACACCCCGTAGAGACCCTGTATATTGACGAAGCTTTTGCTTGTCATGCAGGCACTCTTAGAGCGCTCATAGCCATCATAAGACCTAAAAAGGCAGTGCTCTGCGGGGATCCAAAACAGTGCGGCTTTTTCAACATGATGTGCCTGAAAGTGCATTTTAACCACGAGATTTGCACGCAAGTCTTCCACAAAAGCATTTCTCGTCGTTGCACTAAATCTGTGACTTCGGTCGTCTCAACTTTGTTTTACGACAAAAAGATGAGGACGACTAACCCGAAAGAGACTAAGATCGAGATTGACACTACCGGCAGTACCAAACCCAAGCAGGACGATCTCATTCTCACTTGTTTCAGAGGGTGGGTGAAGCAGTTGCAAATAGATTACAAAGGCAACGAAATAATGACGGCAGCTGCCTCCCAAGGGCTGACCCGTAAAGGCGTGTATGCCGTTCGGTACAAGGTGAATGAAAACCCTCTGTACGCACCCACCTCAGAACATGTGAACGTCCTGCTGACCCGCACGGAGGACCGCATCGTGTGGAAAACATTAGCCGGTGACCCATGGATAAAAACGTTGACGGCCAAGTATCCTGGGAATTTCACTGCCACGATAGAAGAATGGCAAGCAGAGCATGACGCCATCATGAGGCACATCTTGGAGAAACCGGACCCCACCGACGTCTTCCAAAACAAGGCGAACGTGTGCTGGGCCAAGGCTCTGGTGCCGGTACTGAAGACTGCAGGTATAGACATGACCACTGAACAATGGAACACTGTGGATTACTTTGAAACGGACAAAGCTCACTCAGCAGAGATAGTATTGAACCAACTATGCGTGAGGTTCTTTGGACTCGACCTGGACTCCGGTCTTTTCTCTGCACCCACAGTTCCGTTATCCATTAGGAACAATCACTGGGATAATTCCCCGTCGCCTAACATGTACGGGCTGAATAAGGAAGTGGTCCGTCAGCTCTCCCGCAGGTACCCACAACTGCCTCGTGCAGTTACCACTGGAAGAGTTTATGACATGAATACTGGCACCCTGCGCAATTATGATCCGCGCATAAACCTAGTACCTGTGAACAGAAGACTGCCTCACGCTCTAGTCCTCCACCATAATGAACACCCACAGAGTGACTTTTCTTCATTCGTCAGCAAATTGAAGGGCAGAACTGTCCTGGTGGTCGGGGAGAAGCTGTCCGTCCCGGGCAAAACAGTTGATTGGCTGTCAGATCGGCCTGAGGCTACCTTCAGAGCTCGGCTGGATCTAGGCATCCCGAGTGACGTGCCCAAATATGACATAATATTCATTAATGTAAGGACTCCATATAAATACCATCACTACCAGCAGTGTGAAGACCATGCCATTAAGCTTAGCATGTTGACCAAGAAAGCTTGTCTGCATCTGAATCCCGGCGGAACCTGTGTCAGTATAGGTTACGGTTACGCCGACAGGGCCAGTGAAAGCATCATCGGCGCTATAGCTCGGCAGTTCAAGTTCTCCCGGGTATGTAAGCCGAAATCCTCACTTGAAGAGACAGAGGTTCTGTTTGTATTCATTGGGTACGATCGCAAGGCCCGTACGCACAATCCTTACAAGCTTTCATCCACCTTGACCAACATCTATACAGGTTCCAGACTCCACGAAGCCGGATGCGCACCCTCATATCACGTGGTGCGAGGGGACATTGCCACGGCCACCGAAGGAGTGATCATAAATGCTGCTAACAGCAAGGGACAACCTGGCGGAGGGGTGTGCGGAGCGCTGTACAAAAAATTTCCGGAAAGCTTCGATTTACAGCCGATCGAAGTGGGAAAAGCGCGACTGGTCAAAGGCGCAGCTAAACATATTATTCATGCTGTAGGGCCCAACTTCAATAAAGTATCGGAAATTGAAGGTGACAAACAGTTGGCAGAGGCTTATGAGTCTATCGCTAAGATTGTCAACGACAACCATTACAAGTCAGTAGCGATTCCACTGTTGTCCACCGGCATCTTTTCCGGGAACAAAGATCGACTAACTCAATCATTGAATCATTTGCTGACAGCTCTAGACACCACCGATGCAGATGTAGCCATATACTGCAGGGACAAGAAATGGGAAATGACTCTCAAGGAAGCAGTGGCTAGGAGAGAAGCTGTGGAGGAGATATGCATATCCGATGATTCATCGGTGACAGAACCGGATGCGGAGCTGGTGAGAGTGCATCCGAAGAGTTCTTTGGCAGGAAGGAAGGGCTATAGCACAAGTGATGGCAAGACTTTCTCGTATTTGGAAGGGACTAAATTCCACCAGGCGGCCAAGGATATAGCGGAAATTAATGCCATGTGGCCCGTCGCAACGGAGGCCAATGAGCAAGTATGCATGTATATCCTCGGAGAAAGTATGAGCAGCATCAGGTCGAAATGCCCCGTCGAAGAGTCGGAAGCTTCCACACCGCCTAGTACGCTGCCTTGCTTGTGCATCCACGCTATGACTCCAGAAAGAGTACAGCGCCTGAAAGCGTCACGCCCAGAACAAATTACTGTGTGCTCATCCTTTCCATTGCCGAAGTACAGAATCACTGGTGTGCAGAAGATCCAGTGCTCCCAGCCTATACTGTTTTCACCTAAAGTGCCTGCATACATCCATCCACGGAAGTACCTCGTGGAAACA---------------------------CCACCGGTAGACGAGACTCCGGAGCCCCCGGCAGAGAACCAATCC---------------------ACAGAGGGAACACCTGAACAACCGGCACCTATAACCGTGGATGAGACCAGAACTAGAACGCCCGAACCAATTATCATTGAAGAAGAAGAAGAGGATAGTATAAGCTTGCTGTCAGATGGCCCG---------------ACCCACCAGGTGCTGCGAGTCGAGGCAGACATTCATGGG------CCGCCTTCGGCATCCAGTTCATCTTGGTCC---------------ATTCCTCATGCATCCGACTTTGATGTGGATAGTCTGTCCATCCTTGACACC------------------------------------------------------------------------------------------------------------------------------------------CTGGAGGGAGCTAGCGTGACCAGCGAAGAGGCGTCTGTAGAGACTAAC------------------TCTTACTTCGCAAGGAGCATGGAGTTTCTGGCG---CGACCGGTGCCTGCGCCCCGGACAGTATTCAGGAACCCTCCACAGCCCGCTCCACGCACAAGAACG---------------------------CCGTCACTCGCACCTAGCAGGGCTAGCTCGAGAACTAGCCTAGTTTCCAACCCGCCAGGAGTGAATAGGGTGATTACTAGGGAGGAGCTTGAGGCGCTCGCCCCGTCACGCGCTCCCAGCAGGTCG---------GTCTCAAGAGCCAGCCTGGTATCCAATCCTCCAGGCGTAAATAGGGTAATTACAAGAGAGGAGTTCGAGGCGTTCGTAGCACAACAACAATGACGGTTTGATGCGGGTGCATACATCTTTTCCTCCGATACCGGTCAAGGGCATTTACAACAAAAATCAGTAAGGCAAACGGTGCTATCCGAAGTGGTGTTGGAGAGAACCGAATTGGAGATTTCGTATGCCCCGCGCCTCGACCAAGAAAAAGAAGAACTATTACGCAAGAAATTACAGTTAAACCCCACACCCGCTAACAGAAGCAGATACCAGTCCAGGAGAGTGGAGAACATGAAGGCCATAACAGCCAGACGTATTCTGCAAGGACTAGGGCATTATTTGAAGGCAGAAGGAAAAGTGGAGTGCTACCGAACCCTGCATCCTGTTCCTTTGTATTCGTCCAGCGTGAATCGTGCCTTTTCAAGCCCCAAGGTCGCAGTGGAAGCCTGCAACGCCATGTTGAAAGAAAACTTTCCGACCGTGGCTTCTTACTGCATTATTCCGGAGTACGATGCCTATTTGGACATGGTTGACGGCGCTTCATGTTGTTTAGATACCGCCAGTTTTTGCCCTGCAAAGCTGCGCAGCTTTCCAAAGAAACATTCCTATTTGGAACCCACAATACGATCGGCAGTGCCATCAGCGATTCAGAACACGCTCCAGAACGTCCTGGCAGCTGCCACGAAAAGAAATTGCAATGTCACGCAAATGAGAGAATTGCCCGTATTGGATTCGGCCGCCTTTAATGTGGAATGCTTCAAGAAATATGCATGCAATAATGAATATTGGGAAACGTTTAAAGAAAACCCCATCAGGCTTACTGAAGAAAATGTGGTAAACTACATTACTAAATTAAAAGGACCAAAAGCTGCAGCTCTTTTTGCAAAGACACACAATTTGAATATGTTACAGGACATACCAATGGACCGGTTTGTAATGGATTTGAAGAGGGATGTGAAAGTGACTCCAGGAACAAAACATACTGAGGAAAGACCAAAGGTACAGGTGATCCAGGCTGCCGATCCGCTAGCAACAGCGTATCTGTGCGGAATTCACCGAGAGCTGGTTAGGAGGTTAAACGCTGTCCTGCTTCCAAACATCCATACACTGTTCGACATGTCAGCTGAAGACTTCGACGCCATTATCGCCGAGCATTTCCAGCCTGGGGACTGCGTTCTGGAAACTGACATCGCGTCGTTTGACAAAAGCGAGGATGACGCCATGGCTCTGACCGCGTTAATGATTTTGGAAGATCTAGGTGTAGACGCAGAGTTGTTGACGCTGATCGAGGCGGCTTTCGGCGAAATTTCATCAATACATTTGCCCACTAAAACTAAATTTAAATTTGGAGCTATGATGAAATCTGGGATGTTCCTCACATTGTTTGTGAACACAGTCATCAACATCGTGATCGCAAGCAGAGTGTTAAGAGAACGGTTAACCGGATCACCGTGTGCTGCATTCATTGGAGATGACAATATTGTGAAAGGAGTCAAATCGGACAAATTAATGGCAGACAGGTGCGCCACCTGGTTGAACATGGAAGTCAAGATCATAGATGCTGTAGTGGGCGAAAAGGCGCCCTATTTTTGTGGAGGATTTATTTTGTGTGACTCCGTGACCGGCACAGCGTGCCGTGTGGCAGACCCCCTAAAAAGGCTGTTTAAGCTTGGCAAACCACTGGCAGCAGACGATGAACATGATGATGACAGGAGAAGGGCACTACATGAAGAGTCAACACGCTGGAACCGAGTGGGAATTCTCCCAGAGCTGTGTAAGGCTGTAGAATCAAGGTATGAAACCGTAGGAACCTCCATCATAGTTATGGCCATGACTACCCTAGCTAGCAGTGTTAAATCATTCAGCTACCTGAGAGGGGCCCCTATAACTCTCTAC
>AGE98170
ATGGAGAAAGTTCACGTTGACATCGAGGAAGACAGCCCCTTCCTCAGAGCATTACAACGGAGCTTCCCGCAGTTTGAGGTAGAAGCCAAGCAGGTCACAGATAACGACCATGCTAACGCCAGAGCGTTTTCGCATTTGGCATCAAAATTGATCGAGACGGAGGTGGAACCATCCGATACGATCCTAGACATTGGAAGTGCGCCTGCCCGCAGAATGTATTCCAAGCATAAATACCACTGCATCTGTCCGATGAAATGTGCAGAAGACCCGGACAGACTGTTTAAGTATGCAGCCAAGCTGAAGAAGAACTGTAAAGAGATTACAGATAAGGAACTGGACAAGAAGATGAAGGAGCTTGCGGAAGTCATGAGCGACCCTGATCTCGAAACTGAAACGATTTGCCTTCACGACGATGAAACCTGTCGATTTGAGGGTCAAGTCGCAGTGTATCAGGATGTGTACGCGGTTGACGGACCGACGAGCCTCTATCATCAGGCTAACAAAGGGGTTAGAGTCGCCTATTGGATAGGATTCGACACTACCCCTTTCATGTTCAAGAACTTGGCTGGAGCATATCCCTCCTATTCGACCAACTGGGCCGACGAGACCGTGTTAACGGCTCGTAATATAGGCTTGTGCAGCTCCGATGTGATGGAGCGGTCACGTAGAGGGATGTCCATCCTTAGAAAGAAATTTTTGAAACCATCCAATAATGTCTTGTTCTCTGTAGGATCTACCATCTACCACGAGAAGCGAGACTTACTCAGGAGTTGGCACCTACCGTCCGTTTTTCACCTACGTGGTAAGCAGAACTACACTTGTCGGTGTGAGACTATAGTTAGTTGCGACGGGTACGTCGTCAAAAGGATAGCTATTAGTCCAGGTCTGTACGGGAAACCGTCGGGCTATGCTGCCACGATGCATCGCGAGGGATTCTTGTGCTGCAAGGTGACGGACACGCTTAACGGGGAGAGGGTCTCTTTCCCCGTATGCACATACGTGCCGGACACATTGTGCGACCAAATGACAGGCATTCTGGCAACAGATGTCAGTGCAGACGACGCGCAGAAATTGTTGGTTGGGCTCAACCAGCGAATAGTCGTAAATGGTCGCACTCAAAGGAATACTAACACAATGAAGAACTATTTACTACCCGTCGTGGCACAAGCATTTGCCAGATGGGCTAAAGAATACAAAGAAGATCAAGAAGATGAAAGACCATTGGGGCTTAGGGACCGCCAGTTGGTAATGGGGTGTTGTTGGGCGTTCAGGAAACACAAGATAACATCAGTGTACAAACGACCAGACACCCAAACGATCATCAAGGTAAACAGCGATTTCCACTCTTTCGTGCTGCCCAGAATTGGGAGTAGCACCTTGGAGATGGGGCTGAGGACCAGGATCAGAAAACTACTGGAGGAACCTGTGGACAGACCACCACTGATTACCGCCGACGACATACAGGAGGCCAAGAACGCGGCGGATGAGGCTAAGGAAGTCAAGGAGGCCGAAGAGCTCAGGGCAGCATTACCACCGCTGTCTGCCGATGTAGAGGAACCTGCACTGGAAGCGGACGTTGACTTAATGCTGCAGGAGGCGGGAGCAGGATCTGTCGAAACCCCCAGGGGGCTCATCAAAGTCACCAGCTATGCAGGAGAAGACAAAATCGGCTCATACGCGGTGCTCTCCCCACAAGCGGTACTGCGAAGTGAAAAACTGACGTGCATTCACCCGCTTGCAGAGCAAGTAATCGTAATCACACACTCTGGGAGGAAGGGTAGATATGCAGTTGAGCCTTACCACGGAAAAGTGGTAGTACCCGAGGGGCAGGCTATACCTGTCCAAGACTTCCAAGCACTCAGTGAGAGCGCCACAATTGTGTATAACGAACGTGAGTTCGTGAACAGGTATTTACACCACATTGCCACGCACGGTGGAGCTCTGAACACAGACGAGGAGTATTACAGAGTGGTGAAACCTAGTGAACATGAAGGTGAGTACTTATATGACATTGACAAGAAACAGTGTGTGAAGAAAGAACTGGTTTCGGGACTAGGTCTGACAGGAGAACTTGTCGATCCCCCCTTCCATGAATTTGCATATGAAAGCTTGAGGACACGTCCGGCTGCACCTTATCAAGTACCAACTATAGGTGTGTATGGCGTTCCCGGGTCCGGGAAGTCCGGAATTATCAAGAGCGCAGTCACAAAGAAGGACTTGGTAGTGAGTGCTAAGAAGGAGAACTGTGCCGAGATAATAAGGGACGTCAAGAAGATGAAAGGGCTGGATGTCAATGCCCGGACAGTGGACTCAGTGCTGTTAAATGGATGCAAGCACCCGGTCGAGACTTTGTACATTGATGAAGCCTTCGCATGCCACGCTGGCACTCTCAGGGCCTTAATAGCCATTATACGCCCCAAGAAAGCAGTGCTATGTGGTGACCCAAAGCAATGCGGCTTCTTTAACATGATGTGCTTAAAAGTGCACTTCAACCATGAAATCTGCACTCAAGTCTTCCACAAAAGCATATCTCGTAGGTGTACCAAGTCAGTGACGTCGGTTGTGTCCACACTGTTTTACGACAAAAGAATGAGAACTACTAACCCAAGGGATTCCAAAATCGAAATTGACACAACAGGAAGTACTAAACCAAAAAAGGATGACTTGATTCTCACATGTTTTAGGGGATGGGTTAAGCAACTGCAAATAGACTATAAAGGAAATGAAATAATGACCGCGGCCGCTTCACAGGGACTGACGCGGAAAGGTGTCTATGCAGTTAGGTACAAGGTTAATGAGAACCCATTGTACGCACCCACCTCAGAGCATGTAAATGTGCTGTTGACCCGGACGGAAGACAAGATTGTGTGGAAGACTCTTGCAGGGGACCCGTGGATAAAGACGCTGACCGCGAAGTACCCCGGAGATTTCACCGCAACAATGGAAGAATGGCAGGCAGAACACGATGCCATCATGAGACACATCCTGGAGAAACCGGATCCCACGGATGTCTTCCAAAATAAAGCTAATGTTTGTTGGGCAAAGGCACTTGTACCTGTGCTTAAGACAGCCGGGATAGATTTGACCTCAGAGCAGTGGAACACAGTGGATTACTTTAGGGAGGACAAGGCCCACTCAGCTGAGATCGTCCTGAATCAGCTGTGCGTGCGATTCTTCGGTCTAGACTTAGATTCTGGTTTGTTTTCCGCCCCCACAGTTCCACTCTCCATTAGGAACAACCATTGGGACAACTCACCGTCACCCAACATGTACGGGTTGAACCATGAAGTGGTCAGGCAACTATCCCGCAGGTATCCTCAACTACCGCGTGCGGTGACTACTGGGAGAGCATACGACATGAACACCGGTACTTTGCGCAATTATGATCCGCGCATAAATTTAGTACCGGTGAACCGTCGTCTACCACATGCTCTCGTGACACAACATGCTGATCATCCCCCTAGTGATTTTTCCGCCTTTGTCAGTAAGCTAAAAGGCAGGACGGTCCTAGTAGTTGGTGAGAAGATGAGTATTTCAGGTAAGACGGTAGACTGGTTATCTGAAACACCCGATTCTACTTTCAGGGCGCGCCTAGACTTAGGCATACCCAAAGAACTACCGAAGTACGATATCGTCTTCGTAAACGTAAGAACACAATACCGCTACCACCACTACCAGCAGTGTGAGGACCATGCCATTAAGTTGAGCATGTTGACTAAGAAGGCATGCCTGCACCTGAATCCCGGAGGAACTTGTGTGAGCATTGGTTACGGCTATGCGGACCGGGCCAGCGAAAGCATCATTGGTGCAGTGGCTCGGCAGTTCAAGTTCTCAAGGGTGTGCAAACCGAAGGTGTCTAAGGAGGAGACTGAAGTGCTATTTGTCTTCATTGGGTTCGATCGTAAAACGCGGACCCATAACCCATACAAGCTTTCCTCCACCTTGACCAATATCTACACCGGTTCGAGGCTCCATGAAGCTGGCTGCGCACCTTCGTATCATGTAGTGCGCGGGGACATTGCCACTGCCACGGAAGGAGTAATCGTCAATGCTGCCAACAGCAAGGGCCAGCCAGGCAGTGGGGTGTGCGGAGCTCTGTACCGGAAGTACCCCGAAAGCTTCGATCTACAACCAATAGAAGTGGGGAAAGCTAGATTGGTTAAAGGTAATTCAAAACATCTCATCCATGCAGTGGGGCCGAATTTTAACAAAGTGTCTGAAGTGGAAGGTGACAAACAGCTGGCAGAAGCGTATGAATCTATAGCCAAGATTATTAATGATAACAATTACAGATCCGTGGCTATCCCGCTTCTGTCCACTGGAATATTTGCCGGAAACAAGGATAGGTTAATGCAATCCTTAAACCATCTGTTAACGGCATTGGACACAACAGACGCAGATGTGGCCATATACTGCAGAGACAAAAAATGGGAAGTGACGTTGAAAGAGGTCGTAGCCAGGAGAGAAGCGGTAGAGGAGATATGTATCTCCGATGATTCCTCCGTAGCAGAGCCGGACGCAGAGCTGGTTAGAGTTCACCCAAAGAGCTCCTTGGCTGGAAGGAAAGGCTACAGCACCAGTGATGGGAAGACTTTCTCATACCTTGAAGGAACCAAATTTCATCAAGCGGCGAAGGACATGGCAGAAATTAACGCTATGTGGCCCACCGCTACAGAGGCTAATGAGCAGGTGTGCTTGTACATTCTGGGTGAAAGTATGAGCAGTATAAGATCTAAATGTCCTGTTGAGGAATCAGAGGCATCCACCCCACCAAGTACATTGCCTTGCCTGTGCATTCACGCTATGACCCCGGAACGGGTTCAGCGTTTGAAAGCCTCTCGCCCCGAACAAATTACAGTTTGTTCTTCCTTCCCATTGCCGAAGTACAGAATAACAGGAGTGCAGAAGATTCAATGTTCGCATCCTATACTTTTCTCTCCTAAAGTACCTGAGTATATACATCCTAGAAAGTACCTTGCAGACGCA------------------------------------------------------------------GCTTCC---------------------GCGAACAACGAGGCAGCCGAATCAATATCGGTGGACGTGCAGCCACAGCTGGAAGAGAGTCCTGAGAACACGGAACAACCGGTGGAGGAGGAAGACAGTATAAGCGTGCTGTCCGAGGATGCA---------------CCACACCAAGTGCACCAAGTGGAGGCTGAAGTACACCGC---TTCAGCGCAAGTGTCCAATCCTCGTCCTGGTCC---------------ATTCCACGTGCATCCGACTTTGATGTCGAGAGTCTTTCCGTGCTCGAATCCCTAGGTGCTAATGACACAATCAGTATGGAGTCGTCCTCAAACGAAACAGCTCTTGCTTTGCGGACCATTTTTAGGACTCCACCCATTCCAAGGCCTCGAGTGCAGAGTACATCCACAGACGTGGACAGCATTTCAGCACTCGAGTCTTGCGACAGCACCAGCGATGCGCGTAGCATAGGATCGTCCTCGGACGAAACCGATGTTTCCATCTTTGACAAAGGGTTGGAGTTTCTGGCC---AGACCTGTTCCCGCACCGCGAACCATTTTTAGGACTCCACCTGTCCCAAAACCGCGTGTGCGGAGG---------------------------CCATTGCATCCTTTGTCT---------------------------------------------------------------------------------------------------AGCAGATCA---------AGCTCGCGCTCTAGCCTGGCGTCTAATCCACCGGGTGTTAACCGAGTGATCACTAGGGAAGAATTCGAGGCCTTCGTTGCCCAACAGCAATGACGGTTCGACGCGGGCGCATACATTTTCTCCTCGGATACTGGTCAAGGACATTTGCAACAAAAATCTGTAAGGCAGACAGTGTTGTCTGAAGTGGTGCTAGAGAGGACCGAGTTAGAGATCTCGTATGCCCCGCGCCTCGACCTGAACAAAGAAGAGATACTGAGAAAGAAGTTACAATTGAATCCTACGCAAGCTAACCGGAGTAGATATCAGTCCCGGAGGGTTGAAAACATGAAGGCCATAACAACTAAGAGAATCTTACAGGGATTAGGTCACTACCTGAAATCTGAAGGTAAGGTGGAGTGCTATCGTACGTTGCACCCCGTTCCTTTGTATTCAGCAAGTGTGAACAGAGCGTTCTCCAGTCCCAAAGTTGCTGTCGAAGCATGCAATGTTGTTCTGAAGGAAAATTTTCCGACAGTGGCGTCGTACTGCATAATACCTGAGTACGACGCCTACCTGGACATGGTGGACGGTGCATCATGTTGCTTGGATACGGCGAGTTTTTGCCCTGCCAAGCTGCGTAGTTTTCCAAAGAAACACGCATACCTTGAGCCCACCATTCGGTCTGCAGTCCCATCAGCAATTCAGAACACGCTGCAGAATGTACTCGCAGCTGCCACAAAGAGAAACTGCAATGTGACCCAGATGAGGGAACTGCCTGTATTAGATTCTGCGGCCTTCAATGTAGAGTGTTTTAAAAAATACGCTTGCAATAATGAGTATTGGGAGACCTACAAGAAGAATCCTATTAGATTGACCGAGGAAAATGTGGTCAACTATATAACCAAATTAAAAGGGCCGAAGGCGGCTGCCCTGTATGCAAAGACTCATAATTTAGACATGCTGCAAGACATACCCATGGACAGGTTTATTATGGATTTAAAAAGAGATGTCAAGGTAACACCAGGAACCAAGCATACCGAAGAAAGGCCTAAGGTCCAAGTAATCCAGGCTGCAGATCCATTGGCTACGGCTTACCTATGTGGAATTCATAGAGAATTGGTGCGCAGACTGAACGCAGTTCTGCTGCCCAACATACACACATTATTTGACATGTCTGCTGAGGATTTCGACGCTATAATCGCCGAGCACTTCCAACCAGGCGATTGGGTGTTAGAGACAGACATAGCGTCCTTCGACAAAAGCGAAGACGACGCGATGGCTCTGACGGCACTGATGATCCTGGAAGACCTCGGGGTGGACCCAGAGCTGTTGACCCTGATCGAAGCGGCATTTGGCGAAATTTCCTCCATTCACTTACCAACCAAAACTAAATTTAGGTTCGGAGCCATGATGAAATCAGGGATGTTCTTAACTCTGTTTGTCAACACTGTGATCAATATGGTCATAGCCAGCAGAGTTTTGCGGGAGAGACTGACTAACTCCCCTTGCGCCGCGTTCATTGGCGACGATAACATCGTGAAAGGGGTTAAGTCCGACAAACTCATGGCCGATCGATGCGCTACATGGCTGAACATGGAAGTCAAGATCATCGATGCAGTGGTCGGCGAGAAAGCTCCCTATTTCTGTGGTGGGTTTATTCTATGTGACTCCGTGACCGGAACTGCATGCCGCGTGGCGGACCCTTTGAAGAGATTATTCAAGCTTGGAAAACCACTGGCTGTGGATGATGAACATGATGATGACAGGCGACGAGCACTACAGGAGGAATCTGCCCGGTGGAATCGGGTGGGAATTTTTTCCGAGTTGTGCAAAGCCGTCGAGTCGCGATATGAAACAGTGGGCACGGCCGTCATTATCATGGCCATGACTACGCTCGCCAGCAGTGTTGAGTCGTTCAGTTGTCTGAGAGGGGCCCCTATATCCCTCTAC
>AGE98307
ATGGAGAAAGTTCACGTTGACATCGAGGAAGACAGCCCATTCCTCAGAGCTTTACAACGGAGCTTCCCGCAGTTTGAGGTAGAAGCCAAGCAGGTCACTGATAATGACCATGCTAATGCCAGAGCGTTTTCGCATCTGGCTTCAAAACTGATCGAAACGGAGGTGGACCCATCCGACACGATCCTTGACATTGGAAGTGCGCCCGCCCGCAGAATGTATTCTAAGCATAAGTATCATTGCATCTGTCCGATGAGATGTGCGGAAGATCCGGACAGATTGTACAAGTATGCAACTAAGCTGAAGAAAAATTGCAAGGAAATAACTGACAAGGAATTGGACAAGAAAATGAAGGAGCTCGCCGCCGTCATGAGCGACCCAGACCTGGAAACTGAGACTATGTGCCTCCACGACGATGAGTCATGTCGCTACGAGGGGCAAGTCGCTGTTTACCAGGATGTATACGCAGTTGACGGACCGACAAGTCTCTATCACCAAGCCAACAAGGGAGTTAGAGTCGCCTACTGGATAGGCTTTGACACCACCCCTTTTATGTTTAAGAACTTGGCTGGAGCATATCCATCATACTCTACCAACTGGGCCGACGAAACCGTGTTAACGGCTCGTAACATAGGCCTATGCAGCTCCGACGTCATGGAGCGGTCACGTAGAGGGATGTCCATTCTTAGGAAGAAGTATTTGAAACCATCCAATAATGTCCTATTCTCTGTTGGCTCGACCATCTACCACGAGAAGAGGGACTTACTGAGGAGCTGGCACCTGCCGTCTGTATTTCACTTACGTGGCAAGCAAAATTACACATGTCGGTGTGAGACTATAGTTAGTTGCGACGGGTACGTCGTTAAAAGAATAGCTATCAGTCCAGGCCTGTATGGGAAGCCTTCAGGCTATGCTGCTACGATGCACCGCGAGGGATTCTTGTGCTGCAAAGTGACAGACACATTGAACGGGGAGAGGGTCTCTTTTCCCGTGTGCACGTATGTGCCAGCTACATTGTGTGACCAAATGACTGGCATACTGGCAACAGATGTCAGTGCGGACGACGCGCAAAAACTGCTGGTTGGGCTCAACCAGCGCATAGTCGTCAACGGTCGCACCCAAAGAAACACCAATACCATGAAGAATTATCTTTTGCCCGTAGTGGCCCAGGCATTTGCTAGGTGGGCAAAGGAATATAAGGAAGATCAAGAAGATGAGAGGCCACTAGGACTACGAGATAGACAGTTAGTCATGGGGTGCTGCTGGGCTTTTAGAAGGCACAAGATAACATCTATTTATAAGCGCCCAGATACCCAAACCATCATCAAAGTGAACAGCGATTTCCACTCATTCGTGCTGCCCAGGATAGGCAGTAACACACTGGAGATCGGGCTGAGAACGAGAATCAGGAAAATGCTAGAAGAGCACAAGGAGCCGTCACCTCTCATTACTGCCGAGGACATACAAGAGGCTAAGTGCGCAGCCGATGAGGCTAAGGAAGTGCGTGAAGCCGAGGAGCTGCGCGCTGCACTACCACCTTTGGCAGCTGATTTTGAGGAGCCCACTCTGGAAGCCGATGTCGACTTGATGTTACAAGAGGCTGGGGCCGGCTCAGTGGAGACACCTCGTGGCTTGATAAAGGTTACCAGCTATGCCGGCGAGGACAAGATCGGCTCTTACGCAGTGCTTTCTCCACAGGCTGTACTCAAGAGTGAGAAACTATCTTGCATTCACCCTCTCGCTGAACAAGTCATAGTGATAACACACTCTGGCCGAAAAGGGCGTTATGCCGTGGAACCCTACCATGGAAAAGTAGTGGTGCCAGAGGGACATGCAATACCCGTCCAGGACTTTCAAGCTCTGAGTGAAAGTGCCACCATCGTGTACAACGAACGAGAGTTCGTAAACAGGTACCTGCACCATATTGCCACACATGGAGGAGCGCTGAACACAGATGAAGAATATTACAAAACTGTCAAGCCCAGCGAGCACGACGGCGAATACCTGTATGACATCGACAGGAAACAATGCGTCAAGAAAGAATTAGTCACTGGGCTAGGGCTTACAGGCGAGCTGGTGGATCCTCCCTTCCATGAATTTGCCTACGAGAGTCTGAGAACACGTCCGGCCGCTCCTTACCAAGTACCAACCATAGGGGTGTATGGCGTGCCGGGGTCAGGCAAGTCTGGCATCATTAAAAGCGCAGTCACCAAAAAAGATCTGGTGGTGAGCGCCAAGAAAGAAAACTGCGCAGAAATAATAAGGGACGTCAAGAAAATGAAAGGGCTGGACGTCAATGCCAGAACTGTGGACTCAGTGCTCTTGAATGGATGCAAACACCCCGTAGAGACCCTGTATATTGACGAAGCTTTTGCTTGTCATGCAGGCACTCTCAGAGCGCTCATAGCCATCATAAGACCTAAAAAGGCAGTGCTCTGCGGGGATCCAAAACAGTGTGGCTTTTTCAATATGATGTGCCTGAAAGTGCATTTTAACCACGAGATTTGCACGCAGGTCTTCCACAAAAGCATCTCTCGTCGTTGCACTAAATCCGTGACTTCGGTCGTCTCAACCTTGTTTTACGACAAAAGGATGAGAACGACGAACCCGAAAGAGACTAAGATTGAGATTGACACTACTGGCAGTACCAAACCGAAGCAGGACGATCTCATTCTCACTTGTTTCAGAGGGTGGGTGAAGCAGTTGCAAATAGATTACAAAGGCAACGAAATAATGACGGCAGCTGCCTCTCAAGGGCTGACCCGTAAAGGCGTGTATGCCGTTCGGTACAAGGTGAATGAAAATCCCCTGTACGCACCCACCTCAGAACATGTGAACGTCCTACTGACCCGCACGGAGGACCGTATCGTGTGGAAAACACTAGCCGGTGATCCATGGATAAAAACACTGACGGCCAAGTATCCTGGGAACTTCACTGCCACGATAGAGGAATGGCAAGCAGAGCATGATGCCATCATGAGGCACATCTTGGAGAGACCGGACCCTACCGACGTTTTCCAAAATAAGGCGAACGTGTGTTGGGCCAAGGCTTTGGTGCCGGTACTGAAGACTGCAGGCATAGACATGACCACTGAACAATGGAACACTGTGGATTACTTCGAAACGGACAAAGCTCACTCAGCAGAGATAGTATTGAACCAACTATGCGTGAGGTTCTTTGGACTCGACCTGGACTCCGGTCTATTTTCTGCACCCACTGTTCCGTTATCCATTAGGAATAATCACTGGGATAATTCCCCGTCGCCTAACATGTACGGGTTGAATAAAGAAGTGGTCCGCCAGCTCTCCCGCAGGTACCCACAACTGCCTCGAGCAGTTGCCACCGGAAGAGTCTATGACATGAACACTGGCACGCTGCGCAATTATGATCCGCGCATAAATCTAGTACCTGTGAACAGAAGACTGCCTCATGCTTTAGTCCTCCACCATAATGAACACCCACAGAGTGACTTTTCTTCATTCGTCAGCAAACTGAAGGGCAGAACTGTCTTGGTGGTCGGGGAGAAGTTGTCCGTCCCAGGCAAAAAGGTCGACTGGTTGTCAGACCAGCCTGAGGCTACCTTTAGAGCTCGGCTGGATTTAGGTATCCCAGGTGACGTGCCCAAATACGACATTGTATTTATTAACGTGAGGACTCCATATAAATACCATCATTATCAGCAGTGTGAAGACCACGCCATTAAGCTTAGTATGTTGACCAAGAAAGCTTGTCTGCATTTGAATCCCGGCGGAACCTGCGTCAGCATAGGTTATGGTTACGCTGACAGGGCCAGCGAGAGCATCATTGGTGCTATAGCGCGGCAGTTCAAGTTCTCCCGGGTATGCAAACCGAAATCCTCACATGAAGAGACAGAAGTACTGTTTGTATTCATTGGGTACGATCGCAAGGCCCGTACGCACAATCCTTACAAGCTTTCATCTACCTTGACCAACATCTATACAGGTTCCAGACTCCACGAAGCCGGATGCGCACCCTCATATCATGTGGTGCGAGGGGATATTGCCACGGCCACCGAAGGAGTGATCATAAATGCTGCCAACAGCAAAGGACAACCTGGCGGAGGGGTGTGCGGAGCGCTGTATAAGAAATTCCCGGAAAGCTTCGATTTACAGCCGATCGAAGTGGGAAAAGCGCGACTGGTCAAAGGTGTAACTAAACATATTATTCATGCCGTAGGGCCCAACTTCAACAAAGTTTCGGAAGTTGAAGGGGACAAACAGTTGGCAGAGGCTTATGAGTCCATCGCTAAAATTGTCAACGATAACAATTACAAGTCAGTAGCGATTCCACTGTTGTCCACCGGCATCTTTTCCGGGAACAAAGATCGACTAACCCAATCATTGAACCATTTGCTGACAGCTTTAGACACCACTGATGCAGATGTAGCCATATACTGCAGGGACAAGAAATGGGAAATGACTCTCAAGGAAGCAGTGGCTAGGAGAGAAGCAGTGGAGGAGATATGCATATCAGACGACTCTTCGGTGACAGAACCGGATGCAGAGCTGGTGAGGGTACATCCGAAGAGTTCTTTGGCTGGAAGGAAGGGCTACAGCACAAGTGATGGCAAGACTTTCTCATATTTGGAAGGGACCAAATTTCACCAGGCGGCCAAGGATATAGCAGAAATTAATGCCATGTGGCCAGTTGCAACGGAGGCCAATGAGCAAGTATGCATGTATATCCTCGGTGAAAGCATGAGCAGCATTAGGTCGAAATGCCCCGTCGAGGAGTCGGAAGCCTCCACACCACCTAGCACGCTGCCTTGCTTGTGCATCCATGCTATGACTCCAGAAAGAGTACAACGCCTAAAAGCCTCACGTCCAGAACAAATTACTGTGTGCTCATCCTTTCCATTGCCGAAGTATAGAATCACTGGTGTGCAGAAGATCCAGTGCTCCCAGCCTATACTGTTCTCACCGAAGGTGCCTGCGTACATTCATCCACGGAAGTACCTCGTGGAAACA---------------------------CCACCGGTAGAAGAGACTCCGGAGTCGCCGGCAGAGAACCAATCC---------------------ACAGAGGGGACACCTGAACAACCAGCACTTGTAAACGTGGATGCAACCAGGACTAGAATGCCTGAACCGATCATCATTGAAGAGGAAGAAGAGGATAGTATAAGTTTGCTGTCAGACGGCCCG---------------ACCCACCAGGTGCTGCAAGTCGAGGCAGACATTCACGGG------TCGCCTTCTGTATCCAGCTCATCCTGGTCC---------------ATTCCTCATGCATCCGACTTTGATGTGGACAGCTTATCCATCCTTGACACC------------------------------------------------------------------------------------------------------------------------------------------CTGGATGGAGCTAGCGTGACCAGCGAGGCAGTGTCAGCCGAGACTAAC------------------TCCTACTTCGCAAGGAGCATGGAGTTTCGGGCG---CGACCGGTGCCTGCGCCTCGAACCGTATTCAGGAACCCTCCACATCCCGCACCGCGCACAAGAACA---------------------------CCGCCACTTGCACACAGCAGGGCCAGCTCGAGAACTAGCCTAGTTTCCACCCCGCCAGGCGTGAATAGGGTGATTACTAGAGAGGAGCTCGAGGCGCTTACCCCGTCCCGCGCTCCTAGCAGGTCG---------GCCTCAAGAACTAGCCTGGTCTCTAACCCGCCAGGCGTAAATAGGGTGATTACAAGAGAGGAGTTTGAGGCGTTCGTAGCACAACAACAATGACGGTTTGACGCGGGTGCATACATCTTTTCCTCCGATACCGGTCAAGGGCATTTACAACAAAAATCAGTAAGGCAAACGGTGTTATCCGAAGTGGTGTTGGAGAGGACCGAATTGGAGATTTCGTATGCCCCGCGCCTCGACCAGGAAAAAGAAGAACTACTACGCAAGAAATTACAGCTGAATCCCACACCTGCTAACAGAAGCAGATACCAGTCCAGGAGGGTGGAGAATATGAAAGCCATAACAGCTAGACGTATTCTGCAAGGCCTAGGGCATTATTTGAAGGCAGAAGGAAAAGTGGAGTGCTATCGAACCCTGCATCCTGTTCCTTTGTATTCATCTAGTGTGAATCGTGCTTTTTCAAGCCCCAAGGTCGCAGTGGAAGCCTGCAATGCCATGCTGAAAGAAAATTTTCCGACTGTAGCTTCCTACTGTATTATTCCAGAGTACGATGCCTATCTGGACATGGTTGACGGCGCTTCTTGTTGCTTAGACACTGCCAGTTTTTGCCCTGCGAAGCTGCGCAGCTTTCCAAAGAAACACTCCTATTTGGAACCCACAATACGGTCGGCAGTGCCATCAGCGATTCAGAACACGCTCCAGAACGTCCTGGCAGCTGCCACAAAAAGAAATTGCAACGTCACGCAAATGAGAGAATTGCCCGTATTGGATTCGGCTGCCTTTAATGTGGAATGCTTCAAGAAATATGCGTGCAATAATGAATATTGGGAAACGTTTAAAGAAAACCCCATCAGGCTTACTGAAGAAAATGTGGTAAATTACATTACTAAATTAAAAGGACCAAAAGCTGCTGCTCTTTTTGCGAAGACACATAATTTGAATATGTTACAGGACATACCAATGGACAGGTTTGTAATGGACTTAAAGAGGGACGTGAAAGTGACTCCAGGAACAAAACATACTGAAGAACGGCCCAAGGTACAGGTGATTCAGGCTGCCGATCCACTAGCGACAGCGTATCTGTGCGGAATCCACCGGGAGTTGGTTAGGAGATTAAATGCTGTCCTGCTTCCGAACATCCATACACTGTTTGACATGTCGGCTGAAGACTTTGACGCTATTATTGCCGAGCATTTCCAGCCTGGGGACTGTGTACTGGAAACTGACATTGCGTCGTTTGATAAAAGTGAGGACGACGCCATGGCTCTGACCGCGTTAATGATTCTGGAAGACCTAGGAGTGGACGCAGAGCTGTTGACGCTGATTGAGGCGGCTTTCGGCGAAATATCATCAATACATTTGCCCACCAAAACTAAATTTAAATTCGGAGCCATGATGAAATCCGGAATGTTCCTCACACTGTTTGTGAACACAGTCATCAACATCGTAATCGCAAGCAGAGTGTTAAGAGAGCGGCTAACCGGATCACCATGTGCAGCATTCATTGGAGATGACAATATCGTGAAAGGAGTCAAATCTGACAAATTAATGGCAGACAGGTGCGCCACTTGGTTGAACATGGAAGTCAAGATCATAGACGCCGTGGTGGGCGAGAAAGCGCCCTATTTTTGTGGAGGGTTTATCTTGTGTGACTCCGTGACCGGCACAGCGTGCCGTGTGGCAGACCCCCTAAAAAGGCTGTTTAAGCTTGGCAAACCCCTGGCAGTAGACGATGAACATGACGATGACAGGAGAAGGGCATTACACGAAGAGTCAACACGCTGGAATCGAGTGGGAATTCTTCCAGAGCTGTGTAAGGCAGTAGAATCAAGGTATGAAACCGTAGGAACTTCCATCATAGTTATGGCCATGACTACTCTAGCTAGCAGTGTTAAATCATTCAGCTACCTGAGAGGGGCCCCTATAACTCTCTAC
>AGE98176
ATGGAGAAAGTTCACGTTGACATCGAGGAAGATAGCCCCTTCCTCAGAGCATTACAACGGAGCTTCCCGCAGTTTGAGGTAGAAGCCAAGCAGGTCACGGATAACGACCATGCTAACGCCAGAGCGTTTTCGCATTTGGCATCAAAATTGATCGAGACGGAGGTAGAACCATCCGATACGATCCTAGACATTGGAAGTGCGCCTGCCCGCAGAATGTATTCCAAGCATAAATACCACTGCATCTGTCCGATGAAGTGTGCAGAAGATCCGGACAGACTGTTTAAGTATGCAGCCAAGCTGAAGAAGAACTGTAAAGAGTTTACAGATAAGGAACTGGACAAGAAGATGAAGGAGCTTGCGGAAGTCATGAGCGACCCTGATCTCGAAACTGAAACGATTTGCCTTCATGACGATGAAACCTGTCGATTTGAGGGTCAAGTCGCAGTGTATCAGGATGTGTACGCGGTTGACGGACCGACGAGCCTTTATCATCAGGCCAACAAAGGGGTTAGAGTCGCCTATTGGATAGGATTCGACACTACCCCCTTTATGTTTAAGAACCTGGCTGGAGCATATCCCTCCTATTCGACCAACTGGGCCGACGAGACCGTGTTAACGGCTCGTAACATAGGCTTGTGCAGCTCCGATGTGATGGAGCGGTCACGTAGAGGGATGTCCATCCTTAGAAAGAAATTTTTAAAACCATCCAATAACGTCTTGTTCTCTGTAGGATCTACCATCTACCACGAGAAGCGAGACTTACTCAGGAGCTGGCACCTACCGTCCGTTTTTCACCTACGTGGTAAGCAGAATTACACTTGTCGGTGTGAGACTATAGTTAGTTGCGACGGGTACGTCGTCAAAAGGATAGCTATTAGTCCAGGTCTGTACGGGAAACCGTCGGGCTACGCTGCCACGATGCATCGCGAGGGATTCTTGTGCTGCAAGGTGACGGACACGCTTAACGGGGAGAGGGTCTCTTTCCCCGTATGCACGTACGTGCCGGCCACATTGTGCGACCAAATGACAGGCATTCTGGCAACAGATGTCAGTGCAGACGACGCGCAGAAATTGCTGGTTGGGCTCAACCAGCGAATAGTCGTAAATGGTCGCACTCAAAGGAATACTAACACAATGAAGAACTATCTATTACCCGTCGTGGCACAAGCATTTGCCAGATGGGCTAAAGAATACAAAGAAGATCAAGAAGATGAAAGACCATTGGGGCTTAGGGACCGCCAGTTGGTAATGGGGTGTTGCTGGGCGTTCAGGAAACACAAGATAACATCAGTGTACAAACGACCAGACACCCAAACGATCATCAAGGTAAACAGCGATTTCCACTCTTTCGTGCTGCCCAGAATTGGGAGCAGCACCTTGGAGATTGGGCTGAGGACCAGGATCAGAAAACTACTGGAGGAACCTGTGGACAGACCACCATTGATTACCGCCGATGACATACAGGAGGCCAAGAACGCGGCGGATGAGGCTAAGGAAGTCAAGGAGGCTGAAGAGCTCAGGGCAGCATTACCACCGCTGTCTGCCGATGTAGAGGAT---GCACTGGAGGCGGACGTTGACTTAATGCTGCAGGAGGCGGGAGCGGGATCTGTCGAAACCCCCAGGGGGCTCATCAAAGTCACCAGTTATGCAGGAGAAGACAAAATCGGCTCCTACGCGGTGCTCTCCCCACAGGCAGTACTGCGAAGTGAAAAACTGACGTGTATTCACCCGCTTGCAGAGCAAGTAATCGTAATTACACACTCTGGGAGGAAAGGTAGATACGCAGTTGAGCCTTACCACGGAAAAGTGGTAGTACCCGAGGGGCAGGCTATACCTGTCCAAGACTTCCAAGCACTCAGTGAGAGCGCCACAATTGTGTATAACGAACGTGAGTTCGTGAATAGGTATTTACACCACATTGCCACGCACGGTGGAGCTCTGAACACAGACGAGGAGTATTACAGGGTGGTGAAACCTAGTGAACATGAAGGTGAGTACCTATATGACATTGACAAGAAACAGTGTGTGAAGAAAGAACTGGTTTCGGGACTAGGTTTGACAGGAGAACTTGTCGATCCCCCCTTCCATGAATTTGCATATGAAAGCTTGAGGACACGTCCAGCCGCACCTTATCAAGTACCAACTATAGGTGTGTACGGCGTTCCCGGGTCCGGGAAGTCCGGAATTATCAAGAGCGCAGTTACAAAGAAGGACTTGGTAGTGAGTGCTAAGAAGGAGAACTGTGCCGAGATAATAAGGGACGTCAAGAAGATGAAAGGGCTGGACGTCAATGCCCGGACAGTGGACTCAGTGCTGTTAAATGGATGCAAGCACCCGGTCGAAACTTTGTACATTGATGAAGCCTTTGCATGCCACGCTGGCACTCTCAGGGCCTTAATAGCCATTATACGCCCCAAGAAAGCAGTGCTATGTGGTGACCCAAAGCAATGTGGCTTCTTTAATATGATGTGCTTGAAAGTGCACTTCAACCATGAGATATGCACTCAAGTCTTCCACAAAAGCATATCTCGTAGGTGTACCAAGTCAGTGACGTCGGTAGTGTCCACACTGTTTTATGACAAAAGAATGAGAACTACTAACCCAAGGGATTCTAAAATCGAAATTGACACAACAGGAAGTACTAAACCAAAAAAGGATGACTTGATTCTTACATGTTTCAGGGGATGGGTTAAGCAACTGCAAATAGACTACAAAGGAAATGAAATAATGACCGCGGCTGCCTCACAGGGATTGACGCGGAAAGGTGTCTATGCAGTTAGGTACAAGGTTAATGAGAATCCCTTGTACGCACCCACCTCAGAGCATGTAAACGTGCTGTTGACCCGGACGGAAGACAAGATTGTGTGGAAAACTCTTGCAGGGGACCCGTGGATAAAGACCCTGACCGCGAAGTACCCCGGAGATTTCACCGCAACAATGGAAGAATGGCAGGCAGAACACGATGCCATCATGAGACACATCCTGGAGAAACCGGATCCCACGGATGTCTTCCAAAACAAAGCTAATGTTTGCTGGGCAAAGGCACTTGTACCTGTGCTTAAGACAGCCGGGATAGATTTGACCACAGAGCAGTGGAACACGGTGGATTACTTCAAAGAGGATAAAGCCCACTCAGCTGAGATCGTCCTGAATCAGCTGTGCGTGCGATTCTTCGGTCTAGACTTAGATTCTGGTTTGTTTTCCGCCCCCACAGTTCCACTCTCCATTAGGAACAACCATTGGGACAACTCACCGTCACCCAACATGTACGGGTTGAACCATGAAGTGGTCAGGCAACTATCCCGCAGGTACCCTCAACTACCTCGTGCGGTGACTACTGGGAGAGTATACGACATGAACACAGGTACCTTGCGCAATTACGATCCGCGCATAAATTTCGTACCGGTGAACCGTCGTCTACCACATGCTCTCGTGACGCAACATGCTGATCACCCCCCCAGTGATTTTTCCGCCTTTGTCAGTAAGCTTAAAGGCAGAACGGTCCTAGTAGTTGGTGAGAAGATGAGTATTTCAGGTAAGACGGTAGACTGGTTATCTGATACACCTGATTCTACTTTCAGGGCGCGCCTAGACTTAGGCATACCCAATGAATTACCGAAGTACGATATCGTCTTCGTAAACGTAAGAACACAATACCGCTACCACCACTACCAGCAGTGTGAGGACCACGCCATTAAGTTGAGCATGTTGACTAAGAAGGCATGCCTGCACCTAAATCCCGGAGGAACTTGTGTGAGCATTGGTTACGGCTATGCGGACCGGGCCAGTGAAAGCATCATTGGAGCAGTTGCTCGGCAGTTCAAGTTCTCGAGGGTGTGCAAACCAAAGGTGTCTAAGGAGGAGACTGAAGTGCTATTTGTCTTCATTGGGTTCGATCGCAAAACGCGAACCCATAACCCATACAAACTTTCCTCCACCTTGACCAATATCTACACCGGCTCGAGGCTCCATGAAGCTGGCTGCGCACCTTCATATCATGTAGTGCGCGGGGACATAGCCACTGCCACGGAAGGAGTAATTGTCAATGCTGCCAACAGCAAGGGCCAACCAGGCAGTGGAGTGTGCGGAGCTCTGTATCGGAAGTACCCCGAAAGCTTCGACCTACAACCAATAGAAGTGGGGAAAGCTAGATTAGTCAAAGGTAACTCAAAACATCTCATCCATGCAGTGGGGCCTAATTTCAACAAAGTGTCTGAAGTGGAAGGTGACAAACAGCTGGCAGAGGCGTATGAATCTATAGCCAAGATTATTAATGACAACAACTACAGATCTGTGGCTATCCCGCTTCTGTCCACTGGAATATTTGCCGGAAACAAGGATAGGTTAATGCAATCCTTAAACCATCTGTTAACGGCATTGGACACAACAGACGCAGACGTGGCCATATACTGCAGAGACAAGAAATGGGAAGCGACGTTGAAAGAGGTCGTAGCCAGGAGAGAAGCGGTAGAGGAGATATGTATCTCCGAAGATTCCTCCGTAGCAGAGCCGGATGCAGAGCTGGTTAGGGTTCACCCAAAGAGCTCTTTGGCTGGAAGGAAAGGCTACAGCACTAGTGACGGGAAGACTTTCTCATATCTTGAAGGAACCAAATTTCATCAGGCGGCGAAGGACATGGCAGAAATCAACGCCATGTGGCCTACCGCTACAGAGGCTAATGAGCAGGTGTGCTTATACATTCTGGGTGAAAGTATGAGCAGTATAAGATCCAAATGCCCCGTTGAGGAATCAGAGGCATCCACTCCACCAAGTACATTGCCCTGCTTGTGCATCCACGCTATGACCCCGGAACGGGTTCAGCGTCTGAAAGCCTCTCGCCCCGAACAAATTACAGTTTGCTCTTCCTTCCCATTGCCGAAGTACAGAATAACAGGAGTGCAGAAGATCCAATGTTCGCATCCTATACTTTTCTCTCCTAAAGTACCTGAGTATATACACCCTAGAAAGTATCTTGCAGACGCA------------------------------------------------------------------GCTTCC---------------------GCGAGCAATGAGGCAGCCGAATCAACATCGGTGGACGTGCAACCACAGGTGGAAGAGAGTCCTGAGAACACGGAACAACCGGTGGAGGAGGAAGACAGTATAAGCGTGCTGTCCGAGGATGCA---------------CCAAACCAAGTGCACCAAGTGGAGGCTGATGTACACCAC---TTCAGCGCGAGTGCTCAGTCCTCGTCCTGGTCC---------------ATTCCATGTGCATCCGACTTTGATGTCGAGAGTCTTTCCGTGCTCGAATCCCTGGGTGCTAGTGACGCAATCAGCATGGAGTCGTCCTCAAACGAAACAGCTCTCGCTTTGCGGACCATTTTTAGGACTCCACCCATTCCAAGGCCTCGAGTGCAGAGTACATCCACAGACGTGGACAGTATTTCAGCACTCGAGTCTTGTGACAGCACCAGCGATGCGCGTAGCATAGGATCGTCC---TCTGAAACCGATGTATCAATTTTTGACAAGGGGTTGGAGTTCCTGGCT---AGACCTGTTCCCGCACCGCGAACCATTTTTAGGACTCCACCTGTCCCGAAACCGCGTGTGCGGAGG---------------------------CCATTGCACCCTTTGGCT---------------------------------------------------------------------------------------------------AGCAGATCA---------AGCTCGCGCTCCAGCCTGGCGTCTAATCCACCGGGTGTTAACCGAGTGATCACTAGGGAAGAATTCGAGGCCTTCGTTGCCCAACAGCAATGACGGTTCGACGCGGGCGCATACATTTTCTCCTCGGACACTGGTCAAGGACACTTGCAACAAAAATCAGTAAGGCAGACAGTGTTGTCTGAAGTGGTGCTAGAGAGGACCGAGTTAGAGATCTCGTATGCCCCGCGCCTCGACCTGAATAAAGAAGAGATACTGAGAAAGAAGTTACAATTGAACCCCACGCAAGCTAACCGGAGTAGATATCAGTCCCGGAGGGTTGAAAACATGAAGGCCATAACAACTAAGAGAATCTTACAGGGATTAGGTCACTACCTGAAATCTGAAGGTAAGGTGGAGTGCTATCGTACGTTGCACCCCGTTCCTTTGTATTCAGCAAGTGTGAATAGAGCGTTCTCCAGTCCCAAAGTTGCTGTTGAAGCATGCAATGTTGTTCTGAAGGAAAATTTTCCGACAGTGGCGTCGTACTGCATAATACCTGAATACGACGCCTACTTGGACATGGTGGACGGTGCATCATGTTGCTTGGATACAGCGAGTTTTTGCCCTGCCAAGCTGCGTAGCTTTCCAAAGAAACACGCATACCTAGAGCCCACCATTCGGTCTGCAGTCCCATCAGCGATTCAGAACACGCTGCAGAATGTACTCGCGGCTGCCACAAAGAGAAACTGCAATGTGACTCAAATGAGGGAACTGCCTGTATTGGATTCTGCGGCCTTCAATGTAGAGTGTTTTAAAAAATACGCTTGCAATAATGAGTACTGGGAGACCTATAAGAAGAACCCTATTAGATTGACCGAGGAAAATGTGGTCAACTACATAACCAAACTAAAAGGGCCGAAGGCGGCTGCCCTGTATGCAAAGACTCATAATTTAGACATGCTGCAAGACATACCCATGGACAGGTTTATTATGGATTTAAAAAGAGATGTCAAGGTAACTCCAGGAACCAAGCACACCGAAGAAAGGCCTAAGGTCCAAGTAATCCAGGCTGCAGATCCATTGGCTACGGCTTATCTATGTGGGATTCATAGAGAATTGGTGCGCAGACTGAATGCAGTTCTGTTGCCCAACATACACACATTATTTGACATGTCTGCTGAGGATTTCGACGCCATAATTGCCGAGCACTTCCAACCAGGCGATTGGGTGTTAGAGACAGACATAGCGTCCTTCGATAAAAGCGAAGACGACGCGATGGCTCTGACGGCACTGATGATTCTGGAAGACCTTGGGGTGGACCCAGAGCTGTTGACCCTAATCGAAGCGGCATTTGGCGAAATTTCCTCCATTCACTTACCAACTAAAACTAAATTTAGGTTTGGAGCCATGATGAAATCAGGGATGTTCTTGACTCTGTTTGTCAACACTGTGATCAATATGGTCATAGCCAGCAGAGTTTTGCGGGAGAGACTGACAAACTCCCCTTGCGCCGCGTTCATCGGCGACGACAACATCGTGAAAGGGGTTAAATCCGACAAACTCATGGCCGATAGGTGCGCTACATGGCTGAACATGGAAGTCAAGATCATCGATGCAGTGGTCGGCGAGAAAGCTCCCTATTTTTGTGGTGGGTTTATCCTAAGTGACTCTGTGACTGGAACTGCATGCCGTGTGGCAGACCCTTTGAAGAGATTATTCAAGCTTGGAAAACCACTGGCTGTGGATGATGAACATGATGATGACAGGCGACGAGCACTACAGGAGGAATCTACCCGGTGGAATCGGGTGGGAATTTTTTCCGAGTTGTGCAAAGCCGTCGAGTCGCGATATGAAACAGCGGGCACGGCCGTCATTATCATGGCCATGACTACGCTCGCCAGCAGTGTCGAGTCGTTCAGTTGTCTGAGAGGGGCCCCTATATCCCTCTAC
>AAB02516
ATGGAGAAAGTTCACGTTGACATCGAGGAAGACAGCCCATTCCTCAGAGCTTTGCAGCGGAGCTTCCCGCAGTTTGAGGTAGAAGCCAAGCAGGTCACTGATAATGACCATGCTAATGCCAGAGCGTTTTCGCATCTGGCTTCAAAACTGATCGAAACGGAGGTGGACCCATCCGACACGATCCTTGACATTGGAAGTGCGCCCGCCCGCAGAATGTATTCTAAGCACAAGTATCATTGTATCTGTCCGATGAGATGTGCGGAAGATCCGGACAGATTGTATAAGTATGCAACTAAGCTGAAGAAAAACTGTAAGGAAATAACTGATAAGGAATTGGACAAGAAAATGAAGGAGCTCGCCGCCGTCATGAGCGACCCTGACCTGGAAACTGAGACTATGTGCCTCCACGACGACGAGTCGTGTCGCTACGAAGGGCAAGTCGCTGTTTACCAGGATGTATACGCGGTTGACGGACCGACAAGTCTCTATCACCAAGCCAATAAGGGAGTTAGAGTCGCCTACTGGATAGGCTTTGACACCACCCCTTTTATGTTTAAGAACTTGGCTGGAGCATATCCATCATACTCTACCAACTGGGCCGACGAAACCGTGTTAACGGCTCGTAACATAGGCCTATGCAGCTCTGACGTTATGGAGCGGTCACGTAGAGGGATGTCCATTCTTAGAAAGAAGTATTTGAAACCATCCAACAATGTTCTATTCTCTGTTGGCTCGACCATCTACCACGAGAAGAGGGACTTACTGAGGAGCTGGCACCTGCCGTCTGTATTTCACTTACGTGGCAAGCAAAATTACACATGTCGGTGTGAGACTATAGTTAGTTGCGACGGGTACGTCGTTAAAAGAATAGCTATCAGTCCAGGCCTGTATGGGAAGCCTTCAGGCTATGCTGCTACGATGCACCGCGAGGGATTCTTGTGCTGCAAAGTGACAGACACATTGAACGGGGAGAGGGTCTCTTTTCCCGTGTGCACGTATGTGCCAGCTACATTGTGTGACCAAATGACTGGCATACTGGCAACAGATGTCAGTGCGGACGACGCGCAAAAACTGCTGGTTGGGCTCAACCAGCGTATAGTCGTCAACGGTCGCACCCAGAGAAACACCAATACCATGAAAAATTACCTTTTGCCCGTAGTGGCCCAGGCATTTGCTAGGTGGGCAAAGGAATATAAGGAAGATCAAGAAGATGAAAGGCCACTAGGACTACGAGATAGACAGTTAGTCATGGGGTGTTGTTGGGCTTTTAGAAGGCACAAGATAACATCTATTTATAAGCGCCCGGATACCCAAACCATCATCAAAGTGAACAGCGATTTCCACTCATTCGTGCTGCCCAGGATAGGCAGTAACACATTGGAGATCGGGCTGAGAACAAGAATCAGGAAAATGTTAGAGGAGCACAAGGAGCCGTCACCTCTCATTACCGCCGAGGACGTACAAGAAGCTAAGTGCGCAGCCGATGAGGCTAAGGAGGTGCGTGAAGCCGAGGAGTTGCGCGCAGCTCTACCACCTTTGGCAGCTGATGTTGAGGAGCCCACTCTGGAAGCCGATGTCGACTTGATGTTACAAGAGGCTGGGGCCGGCTCAGTGGAGACACCTCGTGGCTTGATAAAGGTTACCAGCTACGATGGCGAGGACAAGATCGGCTCTTACGCTGTGCTTTCTCCGCAGGCTGTACTCAAGAGTGAAAAATTATCTTGCATCCACCCTCTCGCTGAACAAGTCATAGTGATAACACACTCTGGCCGAAAAGGGCGTTATGCCGTGGAACCATACCATGGTAAAGTAGTGGTGCCAGAGGGACATGCAATACCCGTCCAGGACTTTCAAGCTCTGAGTGAAAGTGCCACCATTGTGTACAACGAACGTGAGTTCGTAAACAGGTACCTGCACCATATTGCCACACATGGAGGAGCGCTGAACACTGATGAAGAATATTACAAAACTGTCAAGCCCAGCGAGCACGACGGCGAATACCTGTACGACATCGACAGGAAACAGTGCGTCAAGAAAGAACTAGTCACTGGGCTAGGGCTCACAGGCGAGCTGGTGGATCCTCCCTTCCATGAATTCGCCTACGAGAGTCTGAGAACACGACCAGCCGCTCCTTACCAAGTACCAACCATAGGGGTGTATGGCGTGCCAGGATCAGGCAAGTCTGGCATCATTAAAAGCGCAGTCACCAAAAAAGATCTAGTGGTGAGCGCCAAGAAAGAAAACTGTGCAGAAATTATAAGGGACGTCAAGAAAATGAAAGGGCTGGACGTCAATGCCAGAACTGTGGACTCAGTGCTCTTGAATGGATGCAAACACCCCGTAGAGACCCTGTATATTGACGAAGCTTTTGCTTGTCATGCAGGTACTCTCAGAGCGCTCATAGCCATTATAAGACCTAAAAAGGCAGTGCTCTGCGGGGATCCCAAACAGTGCGGTTTTTTTAACATGATGTGCCTGAAAGTGCATTTTAACCACGAGATTTGCACACAAGTCTTCCACAAAAGCATCTCTCGCCGTTGCACTAAATCTGTGACTTCGGTCGTCTCAACCTTGTTTTACGACAAAAAAATGAGAACGACGAATCCGAAAGAGACTAAGATTGTGATTGACACTACCGGCAGTACCAAACCTAAGCAGGACGATCTCATTCTCACTTGTTTCAGAGGGTGGGTGAAGCAGTTGCAAATAGATTACAAAGGCAACGAAATAATGACGGCAGCTGCCTCTCAAGGGCTGACCCGTAAAGGTGTGTATGCCGTTCGGTACAAGGTGAATGAAAATCCTCTGTACGCACCCACCTCAGAACATGTGAACGTCCTACTGACCCGCACGGAGGACCGCATCGTGTGGAAAACACTAGCCGGCGACCCATGGATAAAAACACTGACTGCCAAGTACCCTGGGAATTTCACTGCCACGATAGAGGAGTGGCAAGCAGAGCATGATGCCATCATGAGGCACATCTTGGAGAGACCGGACCCTACCGACGTCTTCCAGAATAAGGCAAACGTGTGTTGGGCCAAGGCTTTAGTGCCGGTGCTGAAGACCGCTGGCATAGACATGACCACTGAACAATGGAACACTGTGGATTATTTTGAAACGGACAAAGCTCACTCAGCAGAGATAGTATTGAACCAACTATGCGTGAGGTTCTTTGGACTCGATCTGGACTCCGGTCTATTTTCTGCACCCACTGTTCCGTTATCCATTAGGAATAATCACTGGGATAACTCCCCGTCGCCTAACATGTACGGGCTGAATAAAGAAGTGGTCCGTCAGCTCTCTCGCAGGTACCCACAACTGCCTCGGGCAGTTGCCACTGGAAGAGTCTATGACATGAACACTGGTACACTGCGCAATTATGATCCGCGCATAAACCTAGTACCTGTAAACAGAAGACTGCCTCATGCTTTAGTCCTCCACCATAATGAACACCCACAGAGTGACTTTTCTTCATTCGTCAGCAAATTGAAGGGCAGAACTGTCCTGGTGGTCGGGGAAAAGTTGTCCGTCCCAGGCAAAATGGTTGACTGGTTGTCAGACCGGCCTGAGGCTACCTTCAGAGCTCGGCTGGATTTAGGCATCCCAGGTGATGTGCCCAAATATGACATAATATTTGTTAATGTGAGGACCCCATATAAATACCATCACTATCAGCAGTGTGAAGACCATGCCATTAAGCTTAGCATGTTGACCAAGAAAGCTTGTCTGCATCTGAATCCCGGCGGAACCTGTGTCAGCATAGGTTATGGTTACGCTGACAGGGCCAGCGAAAGCATCATTGGTGCTATAGCGCGGCAGTTCAAGTTTTCCCGGGTATGCAAACCGAAATCCTCACTTGAAGAGACGGAAGTTCTGTTTGTATTCATTGGGTACGATCGCAAGGCCCGTACGCACAATCCTTACAAGCTTTCATCAACCTTGACCAACATTTATACAGGTTCCAGACTCCACGAAGCCGGATGTGCACCCTCATATCATGTGGTGCGAGGGGATATTGCCACGGCCACCGAAGGAGTGATTATAAATGCTGCTAACAGCAAAGGACAACCTGGCGGAGGGGTGTGCGGAGCGCTGTATAAGAAATTCCCGGAAAGCTTCGATTTACAGCCGATCGAAGTAGGAAAAGCGCGACTGGTCAAAGGTGCAGCTAAACATATCATTCATGCCGTAGGACCAAACTTCAACAAAGTTTCGGAGGTTGAAGGTGACAAACAGTTGGCAGAGGCTTATGAGTCCATCGCTAAGATTGTCAACGATAACAATTACAAGTCAGTAGCGATTCCACTGTTGTCCACCGGCATCTTTTCCGGGAACAAAGATCGACTAACCCAATCATTGAACCATTTGCTGACAGCTTTAGACACCACTGATGCAGATGTAGCCATATACTGCAGGGACAAGAAATGGGAAATGACTCTCAAGGAAGCAGTGGCTAGGAGAGAAGCAGTGGAGGAGATATGCATATCCGACGACTCTTCAGTGACAGAACCTGATGCAGAGCTGGTGAGGGTGCATCCGAAGAGTTCTTTGGCTGGAAGGAAGGGCTACAGCACAAGCGATGGCAAAACTTTCTCATATTTGGAAGGGACCAAGTTTCACCAGGCGGCCAAGGATATAGCAGAAATTAATGCCATGTGGCCCGTTGCAACGGAGGCCAATGAGCAGGTATGCATGTATATCCTCGGAGAAAGCATGAGCAGTATTAGGTCGAAATGCCCCGTCGAAGAGTCGGAAGCCTCCACACCACCTAGCACGCTGCCTTGCTTGTGCATCCATGCCATGACTCCAGAAAGAGTACAGCGCCTAAAAGCCTCACGTCCAGAACAAATTACTGTGTGCTCATCCTTTCCATTGCCGAAGTATAGAATCACTGGTGTGCAGAAGATCCAATGCTCCCAGCCTATATTGTTCTCACCGAAAGTGCCTGCGTATATTCATCCAAGGAAGTATCTCGTGGAAACA---------------------------CCACCGGTAGACGAGACTCCGGAGCCATCGGCAGAGAACCAATCC---------------------ACAGAGGGGACACCTGAACAACCACCACTTATAACCGAGGATGAGACCAGGACTAGAACGCCTGAGCCGATCATCATCGAAGAGGAAGAAGAGGATAGCATAAGTTTGCTGTCAGATGGCCCG---------------ACCCACCAGGTGCTGCAAGTCGAGGCAGACATTCACGGG------CCGCCCTCTGTATCTAGCTCATCCTGGTCC---------------ATTCCTCATGCATCCGACTTTGATGTGGACAGTTTATCCATACTTGACACC------------------------------------------------------------------------------------------------------------------------------------------CTGGAGGGAGCTAGCGTGACCAGCGGGGCAACGTCAGCCGAGACTAAC------------------TCTTACTTCGCAAAGAGTATGGAGTTTCTGGCG---CGACCGGTGCCTGCGCCTCGAACAGTATTCAGGAACCCTCCACATCCCGCTCCGCGCACAAGAACA---------------------------CCGTCACTTGCACCCAGCAGGGCCTGCTCGAGAACCAGCCTAGTTTCCACCCCGCCAGGCGTGAATAGGGTGATCACTAGAGAGGAGCTCGAGGCGCTTACCCCGTCACGCACTCCTAGCAGGTCG---------GTCTCGAGAACCAGCCTGGTCTCCAACCCGCCAGGCGTAAATAGGGTGATTACAAGAGAGGAGTTTGAGGCGTTCGTAGCACAACAACAATGACGGTTTGATGCGGGTGCATACATCTTTTCCTCCGACACCGGTCAAGGGCATTTACAACAAAAATCAGTAAGGCAAACGGTGCTATCCGAAGTGGTGTTGGAGAGGACCGAATTGGAGATTTCGTATGCCCCGCGCCTCGACCAAGAAAAAGAAGAATTACTACGCAAGAAATTACAGTTAAATCCCACACCTGCTAACAGAAGCAGATACCAGTCCAGGAAGGTGGAGAACATGAAAGCCATAACAGCTAGACGTATTCTGCAAGGCCTAGGGCATTATTTGAAGGCAGAAGGAAAAGTGGAGTGCTACCGAACCCTGCATCCTGTTCCTTTGTATTCATCTAGTGTGAACCGTGCCTTTTCAAGCCCCAAGGTCGCAGTGGAAGCCTGTAACGCCATGTTGAAAGAGAACTTTCCGACTGTGGCTTCTTACTGTATTATTCCAGAGTACGATGCCTATTTGGACATGGTTGACGGAGCTTCATGCTGCTTAGACACTGCCAGTTTTTGCCCTGCAAAGCTGCGCAGCTTTCCAAAGAAACACTCCTATTTGGAACCCACAATACGATCGGCAGTGCCTTCAGCGATCCAGAACACGCTCCAGAACGTCCTGGCAGCTGCCACAAAAAGAAATTGCAATGTCACGCAAATGAGAGAATTGCCCGTATTGGATTCGGCGGCCTTTAATGTGGAATGCTTCAAGAAATATGCGTGTAATAATGAATATTGGGAAACGTTTAAAGAAAACCCCATCAGGCTTACTGAAGAAAACGTGGTAAATTACATTACCAAATTAAAAGGACCAAAAGCTGCTGCTCTTTTTGCGAAGACACATAATTTGAATATGTTGCAGGACATACCAATGGACAGGTTTGTAATGGACTTAAAGAGAGACGTGAAAGTGACTCCAGGAACAAAACATACTGAAGAACGGCCCAAGGTACAGGTGATCCAGGCTGCCGATCCGCTAGCAACAGCGTATCTGTGCGGAATCCACCGAGAGCTGGTTAGGAGATTAAATGCGGTCCTGCTTCCGAACATTCATACACTGTTTGATATGTCGGCTGAAGACTTTGACGCTATTATAGCCGAGCACTTCCAGCCTGGGGATTGTGTTCTGGAAACTGACATCGCGTCGTTTGATAAAAGTGAGGACGACGCCATGGCTCTGACCGCGTTAATGATTCTGGAAGACTTAGGTGTGGACGCAGAGCTGTTGACGCTGATTGAGGCGGCTTTCGGCGAAATTTCATCAATACATTTGCCCACTAAAACTAAATTTAAATTCGGAGCCATGATGAAATCTGGAATGTTCCTCACACTGTTTGTGAACACAGTCATTAACATTGTAATCGCAAGCAGAGTGTTGAGAGAACGGCTAACCGGATCACCATGTGCAGCATTCATTGGAGATGACAATATCGTGAAAGGAGTCAAATCGGACAAATTAATGGCAGACAGGTGCGCCACCTGGTTGAATATGGAAGTCAAGATTATAGATGCTGTGGTGGGCGAGAAAGCGCCTTATTTCTGTGGAGGGTTTATTTTGTGTGACTCCGTGACCGGCACAGCGTGCCGTGTGGCAGACCCCCTAAAAAGGCTGTTTAAGCTTGGCAAACCTCTGGCAGCAGACGATGAACATGATGATGACAGGAGAAGGGCATTGCATGAAGAGTCAACACGCTGGAACCGAGTGGGTATTCTTTCAGAGCTGTGCAAGGCAGTAGAATCAAGGTATGAAACCGTAGGAACTTCCATCATAGTTATGGCCATGACTACTCTAGCTAGCAGTGTTAAATCATTCAGCTACCTGAGAGGGGCCCCTATAACTCTCTAC
>AAM28638
ATGGAGAAAGTTCACGTTGACATCGAGGAAGACAGCCCATTCCTCAGAGCTTTACAACGGAGCTTCCCGCAGTTTGAGGTAGAAGCCAAGCAGGTCACTGATAATGACCATGCTAATGCCAGAGCGTTTTCGCATCTGGCTTCAAAACTGATCGAAACGGAGGTGGACCCATCCGACACGATCCTTGACATTGGAAGTGCGCCCGCCCGCAGAATGTATTCTAAGCATAAGTATCATTGCATCTGTCCGATGAGATGTGCGGAAGATCCGGACAGATTGTACAAGTATGCAACTAAGCTGAAGAAAAATTGCAAGGAAATAACTGACAAGGAATTGGACAAGAAAATGAAGGAGCTCGCCGCCGTCATGAGCGACCCAGACCTGGAAACTGAGACTATGTGCCTCCACGACGATGAGTCATGTCGCTACGAGGGGCAAGTCGCTGTTTACCAGGATGTATACGCAGTTGACGGACCGACAAGTCTCTATCACCAAGCCAACAAGGGAGTTAGAGTCGCCTACTGGATAGGCTTTGACACCACCCCTTTTATGTTTAAGAACTTGGCTGGAGCATATCCATCATACTCTACCAACTGGGCCGACGAAACCGTGTTAACGGCTCGTAACATAGGCCTATGCAGCTCCGACGTCATGGAGCGGTCACGTAGAGGGATGTCCATTCTTAGGAAGAAGTATTTGAAACCATCCAATAATGTCCTATTCTCTGTTGGCTCGACCATCTACCACGAGAAGAGGGACTTACTGAGGAGCTGGCACCTGCCGTCTGTATTTCACTTACGTGGCAAGCAAAATTACACATGTCGGTGTGAGACTATAGTTAGTTGCGACGGGTACGTCGTTAAAAGAATAGCTATCAGTCCAGGCCTGTATGGGAAGCCTTCAGGCTATGCTGCTACGATGCACCGCGAGGGATTCTTGTGCTGCAAAGTGACAGACACATTGAACGGGGAGAGGGTCTCTTTTCCCGTGTGCACGTATGTGCCAGCTACATTGTGTGACCAAATGACTGGCATACTGGCAACAGATGTCAGTGCGGACGACGCGCAAAAACTGCTGGTTGGGCTCAACCAGCGCATAGTCGTCAACGGTCGCACCCAAAGAAACACCAATACCATGAAGAATTATCTTTTGCCCGTAGTGGCCCAGGCATTTGCTAGGTGGGCAAAGGAATATAAGGAAGATCAAGAAGATGAGAGGCCACTAGGACTACGAGATAGACAGTTAGTCATGGGGTGCTGCTGGGCTTTTAGAAGGCACAAGATAACATCTATTTATAAGCGCCCAGATACCCAAACCATCATCAAAGTGAACAGCGATTTCCACTCATTCGTGCTGCCCAGGATAGGCAGTAACACACTGGAGATCGGGCTGAGAACAAGAATCAGGAAAATGCTAGAAGAGCACAAGGAGCCGTCACCTCTCATTACTGCCGAGGACATACAAGAGGCTAAGTGCGCAGCCGATGAGGCTAAGGAAGTGCGTGAAGCCGAGGAGCTGCGCGCTGCACTACCACCTTTGGCAGCTGATTTTGAGGAGCCCACTCTGGAAGCCGATGTCGACTTGATGTTACAAGAGGCTGGGGCCGGCTCAGTGGAGACACCTCGTGGCTTGATAAAGGTTACCAGCTATGCCGGCGAGGACAAGATCGGCTCTTACGCAGTGCTTTCTCCACAGGCTGTACTCAAGAGTGAGAAACTATCTTGCATTCACCCTCTCGCTGAACAAGTCATAGTGATAACACACTCTGGCCGAAAAGGGCGTTATGCCGTGGAACCCTACCATGGAAAAGTAGTGGTGCCAGAGGGACATGCAATACCCGTCCAGGACTTTCAAGCTCTGAGTGAAAGTGCCACCATCGTGTACAACGAACGAGAGTTCGTAAACAGGTACCTGCACCATATTGCCACACATGGAGGAGCGCTGAACACAGATGAAGAATATTACAAAACTGTCAAGCCCAGCGAGCACGACGGCGAATACCTGTATGACATCGACAGGAAACAATGCGTCAAGAAAGAATTAGTCACTGGGCTAGGGCTTACAGGCGAGCTGGTGGATCCTCCCTTCCATGAATTTGCCTACGAGAGTCTGAGAACACGTCCGGCCGCTCCTTACCAAGTACCAACCATAGGGGTGTATGGCGTGCCGGGGTCAGGCAAGTCTGGCATCATTAAAAGCGCAGTCACCAAAAAAGATCTGGTGGTGAGCGCCAAGAAAGAAAACTGCGCAGAAATAATAAGGGACGTCAAGAAAATGAAAGGGCTGGACGTCAATGCCAGAACTGTGGACTCAGTGCTCTTGAATGGATGCAAACACCCCGTAGAGACCCTGTATATTGACGAAGCTTTTGCTTGTCATGCAGGCACTCTCAGAGCGCTCATAGCCATCATAAGACCTAAAAAGGCAGTGCTCTGCGGGGATCCAAAACAGTGTGGCTTTTTCAATATGATGTGCCTGAAAGTGCATTTTAACCACGAGATTTGCACGCAGGTCTTCCACAAAAGCATCTCTCGTCGTTGCACTAAATCCGTGACTTCGGTCGTCTCAACCTTGTTTTACGACAAAAGGATGAGAACGACGAACCCGAAAGAGACTAAGATTGAGATTGACACTACTGGCAGTACCAAACCGAAGCAGGACGATCTCATTCTCACTTGTTTCAGAGGGTGGGTGAAGCAGTTGCAAATAGATTACAAAGGCAACGAAATAATGACGGCAGCTGCCTCTCAAGGGCTGACCCGTAAAGGCGTGTATGCCGTTCGGTACAAGGTGAATGAAAATCCCCTGTACGCACCCACCTCAGAACATGTGAACGTCCTACTGACCCGCACGGAGGACCGTATCGTGTGGAAAACACTAGCCGGTGATCCATGGATAAAAACACTGACGGCCAAGTATCCTGGGAACTTCACTGCCACGATAGAGGAATGGCAAGCAGAGCATGATGCCATCATGAGGCACATCTTGGAGAGACCGGACCCTACCGACGTTTTCCAAAATAAGGCGAACGTGTGTTGGGCCAAGGCTTTGGTGCCGGTACTGAAGACTGCAGGCATAGACATGACCACTGAACAATGGAACACTGTGGATTACTTCGAAACGGACAAAGCTCACTCAGCAGAGATAGTATTGAACCAACTATGCGTGAGGTTCTTTGGACTCGACCTGGACTCCGGTCTATTTTCTGCACCCACTGTTCCGTTATCCATTAGGAATAATCACTGGGATAATTCCCCGTCGCCTAACATGTACGGGTTGAATAAAGAAGTGGTCCGCCAGCTCTCCCGCAGGTACCCACAACTGCCTCGAGCAGTTGCCACCGGAAGAGTCTATGACATGAATACTGGCACGCTGCGCAATTATGATCCGCGCATAAATCTAGTACCTGTGAACAGAAGACTGCCTCATGCTTTAGTCCTCCACCATAATGAACACCCACAGAGTGACTTTTCTTCATTCGTCAGCAAACTGAAGGGCAGAACTGTCTTGGTGGTCGGGGAGAAGTTGTCCGTCCCAGGCAAAAAGGTCGACTGGTTGTCAGACCAGCCTGAGGCTACCTTTAGAGCTCGGCTGGATTTAGGTATCCCAGGTGACGTGCCCAAATACGACATTGTATTTATTAACGTGAGGACTCCATATAAATACCATCATTATCAGCAGTGTGAAGACCACGCCATTAAGCTTAGTATGTTGACCAAGAAAGCTTGTCTGCATTTGAATCCCGGCGGAACCTGCGTCAGCATAGGTTATGGTTACGCTGACAGGGCCAGCGAGAGCATCATTGGTGCTATAGCGCGGCAGTTCAAGTTCTCCCGGGTATGCAAACCGAAATCCTCACATGAAGAGACAGAAGTACTGTTTGTATTCATTGGGTACGATCGCAAGGCCCGTACGCACAATCCTTACAAGCTTTCATCTACCTTGACCAACATCTATACAGGTTCCAGACTCCACGAAGCCGGATGCGCACCCTCATATCATGTGGTGCGAGGGGATATTGCCACGGCCACCGAAGGAGTGATCATAAATGCTGCCAACAGCAAAGGACAACCTGGCGGAGGGGTGTGCGGAGCGCTGTATAAGAAATTCCCGGAAAGCTTCGATTTACAGCCGATCGAAGTGGGAAAAGCGCGACTGGTCAAAGGTGTAACTAAACATATTATTCATGCCGTAGGGCCCAACTTCAACAAAGTTTCGGAAGTTGAAGGGGACAAACAGTTGGCAGAGGCTTATGAGTCCATCGCTAAAATTGTCAACGATAACAATTACAAGTCAGTAGCGATTCCACTGTTGTCCACCGGCATCTTTTCCGGGAACAAAGATCGACTAACCCAATCATTGAACCATTTGCTGACAGCTTTAGACACCACTGATGCAGATGTAGCCATATACTGCAGGGACAAGAAATGGGAAATGACTCTCAAGGAAGCAGTGGCTAGGAGAGAAGCAGTGGAGGAGATATGCATATCAGACGACTCTTCGGTGACAGAACCGGATGCAGAGCTGGTGAGGGTACATCCGAAGAGTTCTTTGGCTGGAAGGAAGGGCTACAGCACAAGTGATGGCAAGACTTTCTCATATTTGGAAGGGACCAAATTTCACCAGGCGGCCAAGGATATAGCAGAAATTAATGCCATGTGGCCAGTTGCAACGGAGGCCAATGAGCAAGTATGCATGTATATCCTCGGTGAAAGCATGAGCAGCATTAGGTCGAAATGCCCCGTCGAGGAGTCGGAAGCCTCCACACCACCTAGCACGCTGCCTTGCTTGTGCATCCATGCTATGACTCCAGAAAGAGTACAACGCCTAAAAGCCTCACGTCCAGAACAAATTACTGTGTGCTCATCCTTTCCATTGCCGAAGTATAGAATCACTGGTGTGCAGAAGATCCAGTGCTCCCAGCCTATATTGTTCTCACCGAAGGTGCCTGCGTACATTCATCCACGGAAGTACCTCGTGGAAACA---------------------------CCACCGGTAGAAGAGACTCCGGAGTCGCCGGCAGAGAACCAATCC---------------------ACAGAGGGGACACCTGAACAACCAGCACTTGTAAACGTGGATGCAACCAGGACTAGAATGCCTGAACCGATCATCATTGAAGAGGAAGAAGAGGATAGTATAAGTTTGCTGTCAGACGGCCCG---------------ACCCACCAGGTGCTGCAAGTCGAGGCAGACATTCACGGG------TCGCCTTCTGTATCCAGCTCATCCTGGTCC---------------ATTCCTCATGCATCCGACTTTGACGTGGACAGCTTATCCATCCTTGACACC------------------------------------------------------------------------------------------------------------------------------------------CTGGATGGAGCTAGCGTGACCAGCGAGGCAGTGTCAGCCGAGACTAAC------------------TCCTACTTCGCAAGGAGCATGGAGTTTCGGGCG---CGACCGGTGCCTGCGCCTCGAACCGTATTCAGGAACCCTCCACATCCCGCACCGCGCACAAGAACA---------------------------CCGCCACTTGCACACAGCAGGGCCAGCTCGAGAACTAGCCTAGTTTCCACCCCGCCAGGCGTGAATAGGGTGATTACTAGAGAGGAGCTCGAGGCGCTTACCCCGTCCCGCGCTCCTAGCAGGTCG---------GCCTCAAGAACTAGCCTGGTCTCTAACCCGCCAGGCGTAAATAGGGTGATTACAAGAGAGGAGTTTGAGGCGTTCGTAGCACAACAACAATGACGGTTTGACGCGGGTGCATACATCTTTTCCTCCGATACCGGTCAAGGGCATTTACAACAAAAATCAGTAAGGCAAACGGTGTTATCCGAAGTGGTGTTGGAGAGGACCGAATTGGAGATTTCGTATGCCCCGCGCCTCGACCAGGAAAAAGAAGAACTACTACGCAAGAAATTACAGCTGAATCCCACACCTGCTAACAGAAGCAGATACCAGTCCAGGAGGGTGGAGAATATGAAAGCCATAACAGCTAGACGTATTCTGCAAGGCCTAGGGCATTATTTGAAGGCAGAAGGAAAAGTGGAGTGCTATCGAACCCTGCATCCTGTTCCTTTGTATTCATCTAGTGTGAATCGTGCTTTTTCAAGCCCCAAGGTCGCAGTGGAAGCCTGCAATGCCATGCTGAAAGAAAATTTTCCGACTGTAGCTTCCTACTGTATTATTCCAGAGTACGATGCCTATCTGGACATGGTTGACGGCGCTTCTTGTTGCTTAGACACTGCCAGTTTTTGCCCTGCGAAGCTGCGCAGCTTTCCAAAGAAACACTCCTATTTGGAACCCACAATACGGTCGGCAGTGCCATCAGCGATTCAGAACACGCTCCAGAACGTCCTGGCAGCTGCCACAAAAAGAAATTGCAACGTCACGCAAATGAGAGAATTGCCCGTATTGGATTCGGCTGCCTTTAATGTGGAATGCTTCAAGAAATATGCGTGCAATAATGAATATTGGGAAACGTTTAAAGAAAACCCCATCAGGCTTACTGAAGAAAATGTGGTAAATTACATTACTAAATTAAAAGGACCAAAAGCTGCAGCTCTTTTTGCGAAGACACATAATTTGAATATGTTACAGGACATACCAATGGACAGGTTTGTAATGGACTTAAAGAGGGACGTGAAAGTGACTCCAGGAACAAAACATACTGAAGAACGGCCCAAGGTACAGGTGATTCAGGCTGCCGATCCACTAGCGACAGCGTATCTGTGCGGAATCCACCGGGAGTTGGTTAGGAGATTAAATGCTGTCCTGCTTCCGAACATCCATACACTGTTTGACATGTCGGCTGAAGACTTTGACGCTATTATTGCCGAGCATTTCCAGCCTGGGGACTGTGTACTGGAAACTGACATTGCGTCGTTTGATAAAAGTGAGGACGACGCCATGGCTCTGACCGCGTTAATGATTCTGGAAGACCTAGGAGTGGACGCAGAGCTGTTGACGCTGATTGAGGCGGCTTTCGGCGAAATATCATCAATACATTTGCCCACCAAAACTAAATTTAAATTCGGAGCCATGATGAAATCCGGAATGTTCCTCACACTGTTTGTGAACACAGTCATCAACATCGTAATCGCAAGCAGAGTGTTAAGAGAGCGGCTAACCGGATCACCATGTGCAGCATTCATTGGAGATGACAATATCGTGAAAGGAGTCAAATCTGACAAATTAATGGCAGACAGGTGCGCCACTTGGTTGAACATGGAAGTCAAGATCATAGACGCCGTGGTGGGCGAGAAAGCGCCCTATTTTTGTGGAGGGTTTATCTTGTGTGACTCCGTGACCGGCACAGCGTGCCGTGTGGCAGACCCCCTAAAAAGGCTGTTTAAGCTTGGCAAACCCCTGGCAGTAGACGATGAACATGACGATGACAGGAGAAGGGCATTACACGAAGAGTCAACACGCTGGAATCGAGTGGGAATTCTTCCAGAGCTGTGTAAGGCAGTAGAATCAAGGTATGAAACCGTAGGAACTTCCATCATAGTTATGGCCATGACTACTCTAGCTAGCAGTGTTAAATCATTCAGCTACCTGAGAGGGGCCCCTATAACTCTCTAC
>AGE98242
ATGGAGAAAGTTCACGTTGATATCGAGGAAGACAGCCCCTTCCTCAGAGCATTACAACGGAGCTTCCCGCAGTTTGAGGTAGAAGCCAAGCAGGTCACGGATAACGACCATGCTAACGCCAGAGCGTTTTCGCATTTGGCATCAAAATTGATCGAGACGGAGGTAGAACCATCCGATACGATCCTAGACATTGGAAGTGCGCCTGCCCGCAGAATGTATTCCAAGCATAAATACCACTGCATCTGTCCGATGAAGTGTGCAGAAGATCCGGACAGACTGTTTAAGTATGCAGCCAAGCTGAAGAAGAACTGTAAAGAGATTACAGATAAGGAACTGGACAAGAAGATGAAGGAGCTTGCGGAAGTCATGAGCGACCCTGATCTCGAAACTGAAACGATTTGCCTTCATGACGATGAAACCTGTCGATTCGAGGGTCAAGTCGCAGTGTATCAGGATGTGTACGCGGTTGATGGACCGACGAGCCTTTATCATCAGGCCAACAAAGGGGTTAGAGTCGCCTATTGGATAGGATTCGACACTACCCCCTTTATGTTTAAGAACCTGGCCGGAGCATATCCCTCCTATTCGACCAACTGGGCCGACGAGACCGTGTTAACGGCTCGTAACATAGGCTTGTGCAGCTCCGATGTGATGGAGCGGTCACGTAGAGGGATGTCCATCCTTAGAAAGAAATTTTTAAAACCATCCAATAACGTCTTGTTCTCTGTAGGATCTACCATCTACCACGAGAAGCGAGACTTACTTAGGAGCTGGCACCTACCGTCCGTTTTTCACCTACGTGGTAAGCAGAATTACACTTGTCGGTGTGAGACTATAGTTAGTTGCGACGGGTACGTCGTCAAAAGGATAGCTATTAGTCCAGGTCTGTACGGGAAACCGTCGGGCTACGCTGCCACGATGCATCGCGAGGGATTCTTGTGCTGCAAGGTGACGGACACGCTTAACGGGGAGAGGGTCTCTTTCCCCGTATGCACGTACGTGCCGGCCACATTGTGCGACCAAATGACAGGCATTCTGGCAACAGATGTCAGTGCAGACGACGCGCAGAAATTGCTGGTTGGGCTCAACCAGCGAATAGTCGTAAATGGTCGCACTCAAAGGAATACTAACACAATGAAGAACTATCTATTACCCGTCGTGGCACAAGCATTTGCCAGATGGGCTAAAGAATACAAAGAAGATCAAGAAGATGAAAGACCATTGGGGCTTAGGGACCGCCAGTTGGTAATGGGGTGTTGCTGGGCGTTCAGGAAACACAAGATAACATCAGTGTACAAACGACCAGACACCCAAACGATCATCAAGGTAAACAGCGATTTCCACTCTTTCGTGCTGCCCAGAATTGGAAGCAGCACCTTGGAGATTGGGCTGAGGACCAGGATCAGAAAACTACTGGAGGAACCTGTGGACAGACCACCATTGATTACCGCCGATGACATACAGGAGGCCAAGAACGCGGCGGATGAGGCTAAGGAAGTCAAGGAGGCTGAAGAGCTCAGGGCAGCATTACCACCGCTGTCTGCCGATGTAGAGGAACCTGCACTGGAGGCGGACGTCGACTTAATGCTGCAGGAGGCGGGAGCGGGATCTGTCGAAACCCCCAGGGGGCTCATCAAAGTCACCAGTTATGCAGGAGAAGACAAAATCGGCTCCTACGCGGTGCTCTCCCCACAGGCAGTACTGCGAAGTGAAAAACTGACGTGTATTCACCCGCTTGCAGAGCAGGTAATTGTAATTACACACTCTGGGAGGAAAGGTAGATACGCAGTTGAGCCTTACCACGGAAAAGTGGTAGTACCCGAGGGGCAGGCTATACCCGTCCAAGACTTCCAAGCACTCAGTGAGAGCGCCACAATTGTGTATAACGAACGTGAGTTCGTGAATAGGTATTTACACCACATTGCCACGCACGGTGGAGCTCTGAACACAGACGAGGAGTATTACAGGGTGGTGAAACCTAGTGAACATGAAGGTGAGTACCTATATGACATTGACAAGAAACAGTGTGTGAAGAAAGAACTGGTTTCGGGACTAGGTTTGACAGGAGAACTTGTCGATCCCCCCTTCCATGAATTTGCATATGAAAGCTTGAGGACACGTCCAGCCGCACCCTATCAAGTACCAACTATAGGTGTGTACGGCGTTCCCGGGTCCGGGAAGTCCGGAATTATCAAGAGCGCAGTCACAAAGAAGGACTTGGTAGTGAGTGCTAAGAAGGAGAACTGTGCCGAGATAATAAGGGACGTCAAGAAAATGAAAGGGCTGGACGTCAATGCCCGGACAGTGGACTCAGTGCTGTTAAATGGATGCAAGCACCCGGTCGAAACTTTGTACATTGATGAAGCCTTTGCATGCCACGCTGGCACTCTCAGGGCCTTAATAGCCATCATACGCCCCAAGAAAGCAGTGCTATGTGGTGACCCAAAGCAATGTGGCTTCTTTAATATGATGTGCTTGAAAGTGCACTTCAACCATGAAATATGCACCCAAGTCTTCCACAAAAGCATATCTCGTAGGTGTACCAAGTCAGTGACGTCGGTAGTGTCCACACTGTTTTATGACAAAAGAATGAGAACTACTAACCCACGGGATTCTAAAATCGAAATTGACACAACAGGAAGTACTAAACCAAAAAAGGATGACTTGATTCTTACATGTTTCAGGGGATGGGTTAAGCAACTGCAAATAGACTACAAAGGAAATGAAATAATGACCGCGGCTGCCTCACAGGGATTAACGCGGAAAGGTGTCTATGCAGTTAGGTACAAGGTTAATGAGAATCCCTTGTACGCACCCACCTCAGAGCATGTAAACGTGCTGTTGACCCGGACGGAAGACAAGATTGTGTGGAAAACTCTTGCAGGGGACCCGTGGATAAAGACCCTAACCGCGAAGTACCCCGGAGATTTCACCGCAACAATGGAAGAATGGCAGGCAGAACATGATGCCATCATGAGACACATCCTGGAGAAACCGGACCCCACGGATGTCTTCCAAAACAAAGCTAATGTTTGCTGGGCAAAGGCACTTGTACCTGTGCTTAAGACAGCCGGGATAGATTTGACCACAGAACAGTGGAACACAGTGGATTACTTCAAAGAGGATAAGGCCCACTCAGCTGAGATCGTTTTGAATCAGCTGTGCGTGCGATTCTTCGGTCTAGACTTAGATTCTGGTTTGTTTTCCGCCCCCACAGTTCCGCTCTCCATTAGGAACAACCATTGGGACAACTCACCATCACCCAACATGTATGGGTTGAACCATGAAGTGGTCAGGCAACTATCCCGCAGGTACCCTCAACTACCGCGTGCGGTAACTACTGGGAGAGTATACGACATGAACACCGGTACCTTGCGCAATTACGATCCGCGCATAAATTTCGTACCGGTGAACCGTCGTCTACCACATGCTCTCGTGACGCAACATGCCGATCACCCCCCCAGTGATTTTTCCGCCTTTGTCAGTAAGCTTAAAGGCAGAACGGTCCTTGTAGTTGGTGAGAAGATGAGTATTTCAGGTAAGACGGTAGACTGGTTATCTGATACACCTGATTCTACCTTCAGGGCGCGCCTAGATTTAGGCATACCCAATGAATTACCGAAGTACGACATCGTCTTCGTAAACGTAAGAACACAATACCGCTACCACCACTACCAGCAGTGTGAGGACCACGCCATTAAGCTGAGCATGTTGACTAAGAAGGCATGCCTGCACCTAAATCCCGGAGGAACTTGTGTGAGCATTGGTTACGGCTATGCGGACCGGGCCAGCGAAAGCATCATTGGAGCAGTCGCTCGGCAGTTCAAGTTCTCGAGGGTGTGCAAACCAAAGGTGTCTAAGGAGGAGACTGAAGTGCTATTTGTCTTCATCGGGTTCGATCGTAAAACGCGAACCCATAACCCATACAAACTTTCCACCACCTTGACTAATATCTACACCGGCTCGAGGCTCCATGAAGCTGGCTGCGCGCCTTCGTATCATGTAGTGCGCGGAGACATAGCCACTGCCACGGAAGGAGTAATCGTCAATGCTGCCAACAGCAAGGGCCAACCAGGCAGTGGAGTGTGTGGAGCTCTGTATCGGAAGTACCCCGAAAGCTTCGACCTACAACCAATAGAAGTGGGAAAAGCTAGATTAGTCAAAGGTAACTCAAAACATCTCATCCATGCAGTGGGGCCTAATTTTAACAAAGTGTCTGAAGTGGAAGGAGACAAACAGCTGGCAGAGGCGTACGAATCTATAGCCAAGATTATTAATGACAACAATTACAGATCTGTGGCTATCCCGCTTCTGTCCACCGGAATATTTGCCGGAAACAAGGATAGGTTAATGCAATCCTTAAACCATCTGTTAACGGCATTGGACACAACAGACGCAGACGTGGCCATATACTGCAGAGACAAGAAATGGGAAGTGACGTTGAAAGAGGTCGTAGCCAGGAGAGAAGCGGTAGAGGAGATATGTATCTCCGAAGATTCCTCCGTAGCAGAGCCGGATGCAGAGCTGGTTAGAGTTCACCCAAAGAGCTCTCTGGCTGGAAGGAAAGGCTACAGCACTAGTGACGGGAAGACTTTCTCATATCTTGAAGGAACCAAATTTCATCAGGCGGCGAAGGACATGGCAGAAATCAACGCCATGTGGCCTACCGCTACAGAGGCTAATGAGCAGGTGTGCTTATACATTCTGGGTGAAAGTATGAGCAGTATAAGATCCAAATGTCCCGTTGAGGAATCAGAGGCATCCACTCCACCGAGTACATTGCCCTGCCTGTGCATCCACGCTATGACCCCGGAACGTGTTCAGCGTTTGAAAGCCTCTCGCCCCGAACAAATTACAGTCTGCTCTTCCTTCCCTTTGCCGAAGTACAGAATAACAGGAGTGCAGAAGATCCAATGTTCGCACCCTATACTTTTCTCTCCTAAAGTACCTGAGTATATACACCCTAGAAAGTATCTTGCAGACGCA------------------------------------------------------------------GCTCCC---------------------GCGAGCAATGAGGCAGCCGCATTAACATCGGTGGACGTGCAACCACAGGTGGAAGAGAGTCCTGAGAACACGGAACAACCGGTGGAGGAGGAAGACGGCATAAGCGTGCTGTCTGAGGATACA---------------CCAAACCAGGTGCACTTAGTGGAGGCTGATGTACACCAC---TTCAGCGCAAGTGCTCAGTCCTCGTCCTGGTCC---------------ATTCCATGTGCATCCGACTTTGATGTCGAGAGTCTTTCCGTGCTCGAATCCCTGGGTGCTAGTGACGCAATCAGCATGGAGTCGTCCTCAAACGAAACAGCTCTCGCTTTGCGGACCATTTTTAAGACTCCACCCATTCCAAGGCCTCGAGTGCAGAGTACATCCACAGACGTGGACAGTATTTCAGCACTCGAGTCTTGCGACAGCACCAGCGATGCGCGTAGCATAGGATCGTCC---TCTGAAACCGATGCATCAATTTTTGACAAGGGGTTGGAGTTCCTGGCT---AGACCTGTTCCCGCACCGCGAACCATTTTTAGGACTCCACCTGTCCCGAAACCGCGTGTGCGGAGG---------------------------CCATTGCACCCTTTGGCT---------------------------------------------------------------------------------------------------AGCAGATCA---------AGCTCGCGCTCCAGCCTGGCGTCTAATCCACCGGGTGTTAACCGAGTGATCACTAGGGAAGAATTCGAGGCCTTCGTTGCCCAACAGCAATGACGGTTCGACGCGGGCGCATACATTTTCTCCTCGGACACTGGTCAAGGACACTTGCAACAAAAATCAGTAAGGCAGACAGTGTTGTCTGAAGTGGTGCTAGAGAGGACCGAGTTAGAGATCTCGTATGCCCCGCGCCTCGACCTGAATAAAGAAGAGATACTGAGAAAGAAGTTACAATTGAACCCCACGCAAGCTAACCGGAGTAGATATCAGTCCCGGAGAGTTGAAAACATGAAGGCCATAACAACTAAGAGAATCTTACAGGGATTAGGTCACTATCTGAAATCTGAAGGTAAGGTTGAGTGCTATCGTACGTTGCACCCCGTTCCTTTGTATTCAGCAAGTGTGAATAGAGCGTTCTCCAGTCCCAGAGTTGCTGTCGAAGCATGCAATGTTGTTCTGAAGGAAAATTTTCCGACGGTGGCGTCGTACTGCATAATACCTGAATACGACGCCTACTTGGACATGGTGGACGGTGCATCATGCTGCTTGGATACAGCGAGTTTTTGCCCTGCCAAGCTGCGTAGCTTCCCAAAGAAACATGCATACCTAGAGCCCACCATTCGGTCCGCAGTCCCATCCGCGATTCAGAACACGCTGCAGAATGTACTAGCGGCTGCCACAAAGAGAAACTGCAATGTGACTCAAATGAGGGAACTGCCTGTATTGGATTCTGCGGCCTTCAATGTAGAGTGTTTTAAAAAATACGCTTGCAATAACGAGTACTGGGAGACCTATAAGAAGAACCCTATTAGATTGACCGAGGAAAACGTGGTCAACTACATAACCAAACTAAAAGGGCCGAAGGCGGCTGCCCTGTATGCAAAGACTCATAATTTAGACATGCTGCAAGACATACCCATGGACAGGTTTATTATGGATTTAAAAAGAGATGTCAAGGTAACTCCAGGAACCAAGCACACTGAAGAAAGGCCTAAGGTCCAAGTAATCCAGGCTGCAGATCCATTGGCTACGGCTTATCTATGTGGGATTCACAGAGAATTGGTGCGCAGACTGAACGCAGTTCTGCTGCCCAACATACACACATTATTTGACATGTCTGCTGAGGATTTCGACGCCATAATTGCCGAGCACTTCCAACCAGGCGATTGGGTGTTAGAGACAGACATAGCGTCCTTCGATAAAAGCGAAGACGACGCGATGGCTTTAACAGCACTGATGATTCTGGAAGACCTTGGGGTGGACCCAGAGCTGTTGACCCTAATCGAAGCGGCATTTGGCGAAATTTCCTCCATTCACTTACCAACTAAAACTAAATTTAGGTTTGGAGCCATGATGAAATCAGGGATGTTCTTGACTCTGTTTGTCAACACTGTGATCAACATGGTCATAGCCAGCAGAGTTTTGCGGGAGAGACTGACAAACTCCCCTTGCGCCGCGTTCATCGGCGACGACAACATCGTGAAAGGGGTTAAATCTGACAAACTCATGGCCGATAGGTGCGCTACATGGCTGAACATGGAAGTCAAGATCATCGATGCAGTGGTCGGCGAGAAAGCTCCCTATTTTTGTGGTGGGTTTATTCTATGTGACTCTGTGACAGGAACTGCATGCCGTGTGGCAGACCCTTTGAAGAGATTATTCAAGCTTGGAAAACCACTGGCTGTGGATGATGAACATGATGACGACAGGCGACGAGCACTACAGGAGGAATCTGCCCGGTGGAATCGGGTGGGAATTTTTTCCGAGTTGTGCAAAGCCGTCGAGTCGCGATATGAAACAGTGGGCACGGCCGTCATTATTATGGCCATGACTACGCTCGCCAGCAGTGTCGAGTCGTTCAGTTGTCTGAGAGGGGCCCCTATATCCCTCTAC
>AAM28636
[truncated: 574,675 more chars]
