# Supplementary material for: FRESCo: finding regions of excess synonymous constraint in diverse viruses
Source: Genome Biol. 2015 Feb 17;16(1):38. doi: 10.1186/s13059-015-0603-7 (PMC4376164; doi:10.1186/s13059-015-0603-7)
Supplement: Additional file 4: — Sequence alignments (zip folder of FASTA alignments). [file 13059_2015_603_MOESM4_ESM.zip › alignments/VEEV/structural.fa.revtrans]

>AAW30006
------------------------------ATGTTTCCTTATCAACCA---ATGTACCCAATGCAGCCCATGCCCTTCCGCAACCCTTTTGCGACTCCCAGAAGACCATGGTTCCCAAGGACCGACCCCTTTTTAGCGATGCAGGTGCAAGAGCTGGCAAGGTCCATGGCCAACTTGACGTTCAAGCAACGGCGAGATGTGCCGCCCGAGGGTCCACCGGCTAAGAAGAAGAAGAAGGACAACTCGCAACAAGGT---GGTCGGAATCAGAATGGAAAGAAAAAGAACAAGCTAGTAAAGAAAAAGAAGAAGACAGGGCCACCACCCCCAAAACATACT---GGTGGCAAAAAG------AAAGTCAATAGGAAGCCAGGGAAGAGACAACGAATGGTCATGAAGTTGGAGTCAGACAAGACATTCCCTATCATGCTAGATGGAAAAGTTAATGGATACGCATGCGTGGTCGGTGGCAAGCTGTTTAGACCACTGCATGTGGAGGGTAAGATCGACAATGACGTGTTGTCCTCCCTCAAGACAAAAAAGGCATCTAAGTATGATTTGGAGTATGCTGATGTGCCGCAGAGTATGCGCGCAGACACATTTAAATACACTCATGAAAAACCCCAGGGCTATTACAGCTGGCACCATGGAGCAGTACAGTATGAAAATGGCAGATTCACAGTGCCCAAAGGAGTCGGAGCCAAAGGAGATAGCGGTCGCCCCATACTTGACAACCAAGGGCGTGTGGTCGCTATTGTGCTTGGCGGAGTGAATGAAGGCTCCAGAACGGCACTGTCTGTCGTGACGTGGAACGAAAAAGGGGTTACAGTCAAATACACCCCCGAGAATAGCGAGCAGTGGTCCCTGGTAACCACTATGTGCCTGCTAGCCAATGTCACGTTCCCGTGCACCCAACCACCCATCTGCTACGACCGCAAGCCAGCAGAGACTTTGTCCATGCTCAGTCATAACATAGACAATCCTGGTTACGACGAGTTGCTCGAAGCAGTACTGAAATGTCCAGGCAGAGGCAAGAGGTCCACGGAGGAGCTGTTTAAGGAGTACAAGTTAACACGCCCGTACATGGCCAGGTGCATCAGGTGTGCGGTCGGAAGTTGCCACAGCCCCATAGCCATAGAGGCGGTAAGGAGCGAAGGGCATGATGGCTATGTACGACTCCAGACCTCCTCTCAGTATGGATTAGATCCATCAGGAAACTTGAAAGGCAGAACCATGAGGTATGATATGCATGGAACCATAGAAGAGATACCGTTGCATCAGGTGTCTGTTCATACCTCACGTCCTTGCCACATAATAGATGGGCATGGATACTTTCTGCTTGCCAGGTGCCCTGCAGGAGACTCCATAACTATGGAATTTAAGAAAGAATCAGTCACCCATTCCTGCTCTGTGCCCTACGAAGTAAAGTTTAATCCTGCGGGAAGAGAACTGTACACGCACCCACCAGAGCACGGAGCTGAACAACCTTGTCACGTGTACGCTCACGACGCACAAAATAGGGGAGCTTACGTGGAAATGCACCTTCCAGGATCCGAAGTGGACAGTACTTTACTGTCCATGAGCGGTAGTTCTGTTCATGTGACTCCACCTGCCGGGCAAAGCGTCCAAGTGGAATGCGAATGTGGTGGCACCAAGATTTCGGAAACCATCAATTCAGCTAAACAATACAATCAGTGCTCAAAGACATCTCAGTGCAGGGCATACCGTACACAGAATGACAAATGGGTGTACAATTCAGACAAACTGCCTAAAGCATCGGGAGAAACTCTCAAAGGCAAATTGCATGTGCCCTTCGTACTGACCGAAGCAAAATGCACAGTACCATTGGCTCCAGAACCCATTATCACCTTTGGGTTCCGCTCTGTGTCTCTGAAACTTCATCCCAAGAACCCCACCTTCCTAACCACGAGGCAGCTGGATGGAGAACCAGCTTACACCCACGAACTTATAACCCACCCTGTGGTGAGAAACTTCTCAGTTACAGAGAAAGGTTGGGAATTTGTGTGGGGAAACCATCCGCCTCAAAGGTACTGGTCTCAAGAAACTGCACCAGGTAATCCACACGGACTACCACACGAGGTGATTACGCATTATTATCACAGGTATCCCATGTCCACCATCCTTGGCTTATCAATCTGTACGGCGATAGTGACGACATCCATCGCAGCATCCGTGTGGCTGTTTTGCAAATCACGGATTTCGTGCCTGACCCCTTATCGCTTGACTCCAAATGCCCGCATGCCTCTGTGCTTAGCCGTCTTGTGCTGCGCACGCACAGCCAAAGCCGAAACTACTTGGGAATCCCTAGATCACCTCTGGAACCACAATCAGCAGATGTTCTGGAGTCAGCTGCTAATCCCGCTAGCAGCACTGATAGTTGCTACCCGCTTGCTGAAATGTGTGTGTTGCGTCGTGCCTTTTTTAGTCGTGGCCGGCGCCGTAGGCGCCGGCGCTTACGAGCACGCGACCACGATGCCGAATCAAGTGGGGATCCCGTATAATACCATTGTCAACAGAGCGGGTTATGCACCTTTACCTATTAGCATAGTACCTACTAAAGTGAAGCTGATTCCAACAGTGAATCTTGAGTACATTACATGTCATTACAAGACTGGAATGGATTCACCCGCCATTAAATGCTGCGGCACTCAGGAGTGTTCTCCAACTTACAGGCCGGACGAGCAATGCAAAGTCTTCTCTGGAGTATACCCATTTATGTGGGGAGGGGCGTATTGCTTTTGCGATACGGAGAATACCCAGATAAGCAAGGCGTACGTGACGAAATCGGAAGATTGCGTCACCGATCACGCCCAGGCATACAAAGCACATACAGCCTCAGTCCAAGCCTTCCTAAATATTACAGTCGGAGGACACTCAACGACAGCAGTGGTGTATGTGAATGGAGAGACTCCCGTTAATTTCAATGGAGTGAAGCTGACCGCTGGTCCTCTGTCCACAGCCTGGTCGCCGTTCGACAAGAAGATCGTGCAGTACGCCGGGGAAATTTATAACTATGACTTTCCGGAATATGGAGCCGGCCACGCAGGAGCGTTCGGTGACATCCAGGCTAGGACGGTATCTAGTTCCGATGTATACGCCAACACAAACCTTGTGCTGCAGAGACCCAAAGCCGGAGCGATCCATGTCCCGTACACCCAGGCCCCATCTGGGTATGAACAATGGAAGAAAGATAAACCACCATCCCTCAAGTTCACAGCCCCGTTTGGTTGTGAAATTTACACCAACCCTATCCGTGCTGAAAACTGCGCTGTGGGATCAATCCCGCTAGCTTTTGACATTCCCGACGCTCTGTTTACCAGGGTGTCCGAAACACCGACATTATCTGCTGCCGAGTGCACTCTGAACGAGTGTGTATATTCATCCGACTTTGGCGGGATCGCTACAGTCAAATACTCGGCGAGCAAGTCAGGCAAATGTGCAGTTCATGTACCATCTGGCACGGCTACATTGAAAGAAGCCGCAGTCGAGTTGGCCGAACAGGGTTCGGCTACTATACATTTTTCGACTGCCAGCATTCATCCGGAGTTCAGACTCCAGATATGCACGTCCTACGTTACGTGCAAAGGGGATTGTCACCCTCCGAAAGACCATATTGTGACGCACCCCCAATACCACGCCCAGTCATTTACAGCTGCGGTATCAAAAACCGCATGGACGTGGTTAACATCCTTACTGGGAGGGTCAGCTATAATTATAATAATTGGACTGGTGTTAGCCACTGTTGTGGCTATGTATGTGCTGACCAACCAGAAACATAAT
>AGE98179
ATGGACTGCGACGTAGTCAAGTCCGCCAAAATGTTTCCTTATCAACCA---ATGTACCCAATGCAGCCCATGCCCTTCCGCAATCCTTTTGCGACTCCCAGAAGACCATGGTTTCCAAGGACCGACCCCTTTTTAGCGATGCAGGTGCAAGAGCTGGCACGGTCTATGGCCAACTTGACGTTTAAGCAACGGCGAGACGTGCCGCCCGAGGGTCCACCGGCTAAGAAGAAGAAGAAGGATAACTCGCAACAAGGT---GGTCGGAATCAGAATGGAAAGAAAAAGAACAAGCTAGTAAAGAAAAAGAAGAAGACAGGGCCGCCACCCCCCAAAAATAAT---GGCGGCAAAAAG------AAAGTCAATAGGAAGCCAGGGAAGAGACAACGAATGGTCATGAAGTTGGAGTCAGACAAGACGTTCCCTATCATGCTTGATGGAAAAGTTAATGGGTATGCATGCGTGGTCGGTGGCAAGCTGTTTAGACCACTGCATGTGGAGGGCAAGATCGACAACGACGTGTTGTCCTCCCTCAAGACCAAAAAGGCATCTAAGTATGATCTGGAGTACGCAGACGTGCCGCAGAGCATGCGCGCAGACACATTTAAATACACTCATGAAAAACCCCAGGGCTACTACAGCTGGCACCATGGAGCAGTACAGTATGAAAATGGCAGATTCACAGTGCCCAAAGGAGTCGGAGCCAAAGGAGATAGTGGTCGCCCCATACTTGACAATCAAGGGCGTGTGGTCGCTATTGTGCTTGGCGGAGTGAATGAAGGCTCCAGAACGGCGCTGTCTGTCGTGACGTGGAACGAAAAAGGGGTCACAGTCAAATACACCCCCGAGAACAGCGAGCAGTGGTCCTTGGTGACCACTATGTGCCTGCTTGCCAATGTCACGTTCCCGTGCACCCAACCACCCATCTGCTACGACCGCAAGCCAGCAGAGACTTTGTCCATGCTCAGTCATAACATAGACAATCCCGGTTATGACGAGTTGCTTGAAGCAGTACTGAAATGTCCAGGCAGAGGCAAGAGGTCCACGGAGGAGCTGTTCAAGGAGTACAAGTTAACACGCCCGTACATGGCCAGGTGCATCAGGTGTGCGGTCGGAAGTTGCCACAGCCCCATAGCCATAGAGGCGGTAAGGAGCGAAGGGCATGACGGCTATGTACGACTCCAGACCTCATCTCAGTATGGATTAGACCCATCAGGAAACTTGAAAGGCAGAACCATGAGGTATGATATGCATGGAACCATAGAAGAGATACCGTTGCACCAGGTGTCCGTTCATACCTCACGTCCTTGCCACATAATAGATGGGCATGGATACTTTCTGCTTGCCAGGTGCCCTGCAGGAGACTCCATAACTATGGAATTTAAGAAAGAATCGGTCACCCATTCTTGCTCTGTGCCCTACGAAGTAAAGTTTAATCCTGTGGGAAGAGAACTGTACACACACCCACCAGAGCACGGAGCTGAACAACCTTGTCACGTGTACGCTCACGACGCACAAAATAGGGGAGCTTACGTGGAAATGCACCTTCCAGGTTCCGAAGTGGACAGTACTTTACTGTCCATGAGCGGTAGTTCTGTTCATGTGACTCCACCTGCCGGGCAAAGCGTCCAAGTGGAGTGCGAATGTGGTGGCACCAAGATCTCTGAAACCATCAATTCTGCTAAGCAATACAGTCAGTGCTCTAAGACATCTCAGTGCAGGGCATACCGTACACAGAATGACAAATGGGTGTACAATTCGGACAAACTGCCTAAAGCATCGGGAGAAACTCTCAAGGGCAAACTGCATGTGCCCTTCGTACTGACCGAAGCAAAATGCACAGTACCATTGGCCCCGGAACCCATTATCACCTTTGGGTTCCGATCCGTGTCTCTGAAACTTCATCCCAAGAACCCCACCTTCCTAACCACGAGGCAGCTGGATGGAGAACCAGCCTACACCCACGAACTTATAACCCACCCTGTAGTGAGAAATTTCTCGGTCACAGAGAAAGGTTGGGAATTTGTGTGGGGAAACCATCCGCCTCAAAGGTACTGGTCCCAAGAAACTGCACCGGGTAATCCACACGGACTACCACATGAGGTGATCACGCACTACTATCACAGGTATCCCATGTCCACCATTCTAGGCTTATCAATTTGTGCGGCGATAGTGACGACATCCATTGCAGCATCCGTATGGCTCTTTTGCAAATCACGGATTTCCTGCCTGACCCCCTATCGCTTGACTCCAAATGCCCGCATGCCTTTGTGCTTAGCCGTCTTGTGCTGCGCACGCACAGCCAAAGCCGAAACTACTTGGGAATCCCTGGATCACCTCTGGAACCACAACCAGCAGATGTTCTGGAGTCAACTGCTAATCCCGCTAGCAGCACTGATAGTTGCTACCCGCTTGCTGAAATGTGTGTGTTGCGTTGTGCCTTTTTTAGTCGTGGCCGGCGCCGTAGGCGCCGGCGCTTACGAGCACGCGACCACGATGCCGAACCAAGTGGGGATCCCGTATAATACCATTGTCAACAGAGCGGGTTATGCACCTCTACCCATTAGCATAGTACCTACTAAAGTGAAGCTGATTCCAACAGTGAATCTTGAGTACATTACATGCCATTACAAGACCGGAATGGATTCACCCGCCATCAAATGCTGCGGCACTCAGGAGTGCTCTCCAACTTATAGGCCGGACGAGCAATGCAAAGTCTTCTCTGGAGTATACCCATTCATGTGGGGAGGGGCGTATTGCTTTTGCGATACGGAGAATACCCAGATAAGCAAGGCGTACGTGACGAAATCAGAAGATTGCGTCACCGATCACGCCCAGGCATATAAAGCACATACAGCCTCAGTCCAAGCCTTCTTAAATATCACAGTTGGAGGACACTCAACGACAGCAGTGGTGTATGTGAATGGAGAGACTCCTGTTAATTTTAATGGAGTGAAGCTGACCGCGGGTCCTCTGTCCACAGCCTGGTCGCCGTTCGACAAAAAGATCGTGCAGTACGCCGGGGAAATCTATAACTATGATTTTCCGGAATACGGAGCCGGCCACGCAGGAGCGTTTGGTGACATCCAGGCTAGGACGATATCTAGTTCCGATGTATACGCCAACACAAACCTTGTGCTGCAGAGACCAAAAGCCGGAGCGATCCATGTCCCGTACACCCAGGCCCCATCGGGTTATGAACAATGGAAGAAAGACAAACCACCATCTCTCAAGTTCACAGCCCCTTTCGGTTGTGAAATTTACACCAACCCTATCCGTGCTGAAAACTGCGCCGTGGGATCAATTCCACTAGCTTTTGACATTCCCGACGCTCTGTTTACCAGGGTGTCCGAAACACCGACATTATCTGCTGCCGAATGCACTCTGAATGAGTGTGTATATTCATCCGACTTTGGCGGGATCGCTACAGTCAAATATTCGGCGAGCAAGTCAGGCAAATGTGCAGTTCATGTACCATCAGGCACGGCTACATTGAAAGAAGCCGCAGTCGAGTTGGCCGAACAGGGTTCGGCCACTATACATTTTTCGACTGCCAGCATCCATCCGGAGTTTAGACTCCAAATATGCACGTCTTATGTTACGTGCAAAGGGGATTGTCACCCTCCGAAAGATCATATCGTGACGCATCCCCAATACCACGCCCAGTCATTTACAGCTGCGGTATCAAAAACCGCTTGGACGTGGTTAACATCCTTACTGGGAGGGTCAGCTATAATTATAATAATTGGACTTGTGTTAGCCACTGTTGTGGCTATGTATGTGCTGACCAACCAGAAACACAAT
>AGE98245
ATGGACTGCGACGTAGTCAAGTCCGCCAAAATGTTTCCTTATCAACCA---ATGTACCCAATGCAGCCCATGCCCTTCCGCAATCCTTTTGCGACTCCCAGAAGACCATGGTTTCCAAGGACCGACCCCTTTTTAGCGATGCAGGTGCAAGAGCTGGCACGGTCTATGGCCAATTTGACGTTCAAGCAACGGCGAGACGTGCCGCCCGAAGGTCCACCAGCTAAGAAGAAGAAGAAGGATAACTCGCAACAAGGT---GGTCGGAATCAGAATGGGAAGAAAAAGAACAAGCTAGTAAAGAAAAAGAAGAAGACAGGGCCGCCAACCCCCAAAAATAAT---GGCGGCAAAAAG------AAAGTCAATAGGAAGCCAGGGAAGAGACAACGAATGGTCATGAAGTTGGAGTCAGACAAGACGTTCCCTATCATGCTTGATGGAAAAGTTAATGGATACGCATGCGTGGTCGGTGGCAAGCTGTTTAGACCACTGCATGTGGAGGGCAAGATCGACAACGACGTGTTGTCCTCCCTCAAGACCAAAAAGGCATCTAAGTACGATCTGGAGTACGCAGACGTGCCGCAGAGCATGCGCGCAGACACATTTAAATACACTCATGAAAAACCCCAGGGCTACTACAGCTGGCATCATGGAGCAGTACAGTATGAAAATGGCAGATTCACAGTGCCCAAAGGAGTCGGAGCCAAAGGAGATAGTGGCCGCCCCATACTTGACAATCAAGGGCGTGTGGTCGCTATTGTGCTTGGCGGAGTGAATGAAGGCTCCAGAACAGCGCTGTCTGTCGTGACGTGGAACGAAAAAGGGGTTACAGTCAAATACACCCCCGAGAACAGCGAGCAGTGGTCCTTGGTGACCACTATGTGTTTGCTTGCCAATGTCACGTTCCCGTGCACCCAACCACCCATCTGCTACGACCGCAAGCCAGCAGAAACTTTGTCCATGCTCAGTCATAACATAGACAATCCCGGTTATGACGAGTTGCTTGAAGCAGTACTGAAATGTCCAGGCAGAGGCAAGAGGTCCACGGAAGAGCTGTTTAAGGAGTACAAACTAACACGCCCGTACATGGCCAGGTGCATCAGGTGTGCGGTCGGAAGCTGCCACAGCCCCATAGCCATAGAGGCGGTAAGGAGCGAAGGGCATGACGGCTATGTACGACTCCAGACCTCATCTCAGTATGGATTAGACCCATCAGGAAACTTGAAAGGCAGAACCATGAGGTATGATATGCATGGAACTATAGAAGAGATACCGTTGCACCAGGTGTCTGTTCATACCTCACGTCCTTGCCACATAATAGATGGGCATGGATACTTTTTGCTTGCCAGGTGCCCTGCAGGAGACTCCATAACTATGGAATTTAAGAAAGAATCGGTCACCCATTCTTGCTCTGTGCCCTATGAAGTAAAGTTTAATCCTGTGGGAAGAGAACTGTATACACACCCACCAGAGCACGGAGCTGAACAACCTTGTCACGTGTACGCTCACGACGCACAAAATAGGGGAGCTTACGTGGAAATGCACCTTCCAGGCTCCGAAGTGGACAGTACTTTACTGTCCATGAGCGGTAGTTCTGTTCATGTGACTCCACCTGCCGGGCAAAGCGTCCAAGTGGAGTGCGAATGTGGTGGCACCAAGATCACTGAAACCATCAATTCTGCTAAGCAATACAGTCAGTGCTCTAAGACATCTCAGTGCAGGGCATATCGTACACAGAATGACAAATGGGTGTACAATTCGGACAAACTGCCTAAAGCATCGGGAGAAACTCTCAAAGGCAAACTGCATGTGCCCTTCGTACTGACCGAAGCAAAATGCACAGTACCATTGGCCCCGGAACCCATTATCACCTTTGGGTTTCGCTCCGTGTCTCTGAAACTTCATCCCAAGAACCCCACCTTCCTAACCACGAGGCAGCTGGACGGAGAACCAGCCTACACCCACGAACTTATAACCCACCCTGTAGTGAGAAATTTCTCGGTTACAGAGAAAGGTTGGGAATTTGTGTGGGGAAACCATCCGCCTCAAAGGTACTGGTCCCAAGAAACTGCACCGGGTAATCCACACGGACTGCCACATGAGGTGATCACGCACTACTACCACAGGTATCCCATGTCCACCATTCTAGGCTTATCAATTTGTGCGGCGATAGTGACGACATCCATTGCAGCATCCGTATGGCTCTTTTGCAAATCACGGATTTCCTGCCTGACCCCCTATCGCTTGACTCCAAATGCCCGCATGCCTTTGTGCTTAGCCGTTTTGTGCTGCGCACGCACAGCCAAAGCCGAAACTACTTGGGAATCCCTGGATCACCTCTGGAACCACAACCAGCAGATGTTCTGGAGTCAACTGCTAATCCCGCTAGCAGCACTGATAGTTGCTACCCGCTTGCTGAAATGTGTGTGTTGCGTTGTGCCTTTTTTAGTCGTGGCCGGCGCCGTAGGCGCCGGCGCTTACGAGCACGCGACCACGATGCCGAACCAAGTGGGGATCCCGTATAACACCATTGTCAACAGAGCGGGTTATGCACCTCTACCCATTAGCATAGTACCTACTAAAGTGAAGCTGATTCCAACAGTGAATCTTGAGTACATTACATGCCATTACAAGACCGGAATGGATTCACCCGCCATCAAATGCTGCGGCACTCAGGAGTGCTCTCCAACTTATAGGCCGGACGAGCAATGCAAAGTCTTCTCTGGAGTATACCCATTCATGTGGGGAGGGGCGTATTGCTTTTGCGATACGGAGAATACCCAGATAAGTAAGGCGTACGTGACGAAATCAGAAGATTGCGTCACCGATCACGCCCAGGCATATAAAGCACATACAGCCTCAGTCCAAGCCTTCTTAAATATCACAGTTGGAGGACACTCAACAACAGCAGTGGTGTATGTGAACGGAGAGACTCCTGTTAATTTTAATGGAGTGAAGCTGACCGCGGGTCCTCTGTCCACAGCCTGGTCGCCGTTCGACAAAAAGATCGTGCAGTACGCCGGGGAAATCTATAATTATGACTTTCCGGAATACGGAGCCGGCCACGCAGGAGCGTTTGGTGACATCCAGGCTAGGACGATATCTAGTTCCGATGTATACGCCAACACAAACCTTGTGCTGCAGAGACCAAAAGCCGGAGCAATCCATGTCCCGTACACCCAGGCCCCATCGGGTTATGAACAATGGAAGAAAGACAAACCACCATCTCTCAAGTTCACAGCCCCTTTCGGTTGTGAAATTTACACCAACCCTATCCGTGCTGAAAACTGCGCCGTGGGATCAATTCCACTAGCTTTTGACATTCCCGACGCTCTGTTTACCAGGGTGTCCGAAACACCGACATTATCTGCTGCCGAATGCACTCTGAATGAGTGTGTATATTCATCCGACTTCGGCGGGATCGCTACAGTCAAATATTCGGCGAGCAAGTCAGGCAAATGTGCAGTTCATGTACCATCAGGCACGGCTACATTGAAAGAAGCCGCAGTCGAGCTGGCCGAACAGGGTTCGGCCACTATACATTTTTCGACTGCCAGCATCCATCCGGAGTTTAGACTCCAAATATGCACGTCTTATGTTACGTGCAAAGGGGATTGTCACCCTCCGAAAGATCATATCGTGACGCATCCCCAATACCACGCCCAGTCGTTTACAGCAGCGGTATCAAAAACCGCTTGGACGTGGTTAACATCTTTACTGGGAGGGTCAGCTATAATTATAATAATTGGACTCGTGTTAGCCACTGTTGTGGCTATGTATGTGCTGACCAACCAGAAACACAAC
>AGE98247
ATGGACTGCGACGTAGTCAAGTCCGCCAAAATGTTTCCTTATCAACCA---ATGTACCCAATGCAGCCCATGCCCTTCCGCAATCCTTTTGCGACTCCCAGAAGACCATGGTTTCCAAGGACCGACCCCTTTTTAGCGATGCAGGTGCAAGAGCTGGCACGGTCTATGGCCAATTTGACGTTCAAGCAACGGCGAGACGTGCCGCCCGAAGGTCCACCAGCTAAGAAGAAGAAGAAGGATAACTCGCAACAAGGT---GGTCGGAATCAGAATGGAAAGAAAAAGAACAAGCTAGTAAAGAAAAAGAAGAAGACAGGGCCGCCAACCCCCAAAAATAAT---GGCGGCAAAAAG------AAAGTCAATAGGAAGCCAGGGAAGAGACAACGAATGGTCATGAAGTTGGAGTCAGACAAGACGTTCCCTATCATGCTTGATGGAAAAGTTAATGGATACGCATGCGTGGTCGGTGGCAAGCTGTTTAGACCATTGCATGTGGAGGGCAAGATCGACAACGACGTGTTGTCCTCCCTCAAGACCAAAAAGGCATCTAAGTATGATCTGGAGTACGCAGACGTGCCGCAGAGCATGCGCGCAGACACATTTAAATACACTCATGAAAAACCCCAGGGCTACTACAGCTGGCATCATGGAGCAGTACAGTATGAAAATGGCAGATTCACAGTGCCCAAAGGAGTCGGAGCCAAAGGAGATAGTGGCCGCCCCATACTTGACAATCAAGGGCGTGTGGTCGCTATTGTGCTTGGCGGAGTGAATGAAGGCTCCAGAACAGCGCTGTCTGTCGTGACGTGGAACGAAAAAGGGGTTACAGTCAAATATACCCCTGAGAACAGCGAGCAGTGGTCCTTGGTGACCACTATGTGTTTGCTTGCCAATGTCACGTTCCCGTGCACCCAACCACCCATCTGCTATGACCGCAAGCCAGCAGAAACTTTGTCCATGCTCAGTCATAACATAGACAATCCCGGTTATGACGAGTTACTTGAAGCAGTACTGAAATGTCCAGGCAGAGGCAAGAGGTCCACGGAGGAGCTGTTTAAGGAGTACAAATTAACACGCCCGTACATGGCCAGGTGCATCAGGTGTGCGGTCGGAAGTTGCCACAGCCCCATAGCCATAGAGGCGGTAAGGAGCGAAGGGCATGACGGCTATGTACGACTCCAGACCTCATCTCAGTATGGATTAGACCCCTCAGGAAACTTGAAAGGCAGAACCATGAGGTATGATATGCATGGAACTATAGAAGAGATACCGTTGCACCAGGTGTCTGTTCATACCTCACGTCCTTGCTACATAATAGATGGGCATGGATACTTTTTGCTTGCCAGGTGCCCTGCAGGAGACTCCATAACTATGGAATTTAAGAAAGAATCGGTCACCCATTCTTGCTCTGTGCCCTATGAAGTAAAGTTTAATCCTGTGGGAAGAGAACTGTATACACACCCACCAGAGCACGGAGCTGAACAACCTTGTCACGTGTACGCTCACGACGCACAAAATAGGGGAGCTTACGTGGAAATGCACCTTCCAGGCTCCGAAGTGGACAGTACTTTACTGTCCATGAGCGGTAGTTCTGTTCATGTGACTCCACCTGCCGGGCAAAGCGTCCAAGTGGAGTGCGAATGCGGTGGCACTAAGATCTCTGAAACCATCAATTCTGCTAAGCAATACAGTCAGTGCTCTAAGACATCTCAGTGCAGGGCATATCGTACACAGAATGACAAATGGGTGTACAATTCGGACAAATTGCCTAAAGCATCGGGAGAAACTCTCAAAGGCAAACTGCATGTGCCCTTCGTACTGACCGAAGCAAAATGCACAGTTCCATTGGCCCCGGAACCCATTATCACCTTTGGGTTTCGCTCCGTGTCTCTAAAACTTCATCCCAAGAACCCCACTTTCCTAACCACGAGGCAACTGGATGGAGAACCAGCCTACACCCACGAACTTATAACCCACCCTGTAGTGAGAAATTTCTCGGTTACAGAGAAAGGTTGGGAATTTGTTTGGGGAAACCATCCGCCTCAAAGGTACTGGTCCCAAGAAACTGCACCGGGTAATCCACACGGACTGCCACATGAGGTGATCACGCATTACTACCACAGGTACCCCATGTCCACCATTCTAGGCTTATCAATTTGTGCGGCGATAGTGACGACATCCATTGCAGCATCCGTATGGCTCTTTTGCAAATCACGGATTTCCTGCCTGACCCCCTATCGCTTGACTCCAAATGCCCGCATGCCTTTGTGCTTAGCCGTTTTGTGCTGCGCACGCACAGCCAAAGCCGAAACTACTTGGGAATCCCTGGATCACCTCTGGAACCACAACCAGCAGATGTTCTGGAGTCAACTGCTAATCCCGCTAGCAGCACTGATAGTTGCTACCCGCTTGCTGAAATGTGTGTGTTGCGTTGTGCCTTTTTTAGTCGTGGCCGGCGCCGTAGGCGCCGGCGCTTACGAGCACGCGACCACGATGCCGAACCAAGTGGGGATCCCGTATAACACCATTGTCAACAGAGCGGGTTATGCACCTCTACCCATTAGCATAGTACCTACTAAAGTGAAGCTGATTCCGACAGTGAATCTTGAGTACATTACATGCCATTACAAGACCGGAATGGATTCACCCGCCATCAAATGCTGCGGCACTCAGGAGTGCTCTCCAACTTATAGGCCGGACGAGCAATGCAAAGTCTTCTCTGGAGTATACCCATTCATGTGGGGAGGGGCGTATTGCTTTTGCGATACGGAGAATACCCAGATAAGTAAGGCGTACGTGACGAAATCAGAAGATTGCGTCACCGATCACGCCCAGGCATATAAAGCACATACAGCCTCAGTCCAAGCCTTCTTAAATATCACAGTTGGAGGGCACTCAACAACAGCAGTGGTGTATGTGAATGGAGAGACTCCTGTTAATTTTAATGGAGTGAAGCTGACCGCGGGTCCTCTGTCCACAGCCTGGTCGCCGTTCGACAAAAAGATCGTGCAGTATGCCGGGGAAATCTATAATTATGACTTTCCGGAATACGGAGCCGGCCACGCAGGAGCGTTTGGTGACATCCAGGCTAGGACGATATCTAGTTCCGATGTATACGCCAACACAAACCTTGTGCTGCAGAGACCAAAAGCCGGAGCAATCCATGTCCCGTACACCCAGGCCCCATCGGGTTATGAACAATGGAAGAAAGACAAACCACCATCTCTCAAGTTCACAGCCCCTTTCGGTTGTGAAATTTACACCAACCCTATCCGTGCTGAAAACTGCGCCGTGGGATCAATTCCACTAGCTTTTGACATTCCCGACGCTCTGTTTACCAGGGTGTCCGAAACACCGACATTATCTGCTGCCGAATGCACTCTGAATGAGTGTGTATATTCATCCGACTTTGGCGGGATCGCTACAGTCAAATATTCGGCGAGCAAGTCAGGCAAATGTGCAGTTCATGTACCATCAGGCACGGCTACATTGAAAGAAGCCGCAGTCGAGCTGGCCGAACAGGGTTCGGCCACTATACATTTTTCGACTGCCAGCATCCATCCGGAGTTTAGACTCCAAATATGCACGTCTTATGTTACGTGCAAAGGGGATTGTCACCCTCCGAAAGATCATATCGTGACGCATCCCCAATACCACGCCCAGTCGTTTACAGCAGCGGTATCAAAAACCGCTTGGACGTGGTTAACATCTTTACTGGGAGGGTCAGCTATAATTATAATAATTGGACTTGTGTTAGCCACTGTTGTGGCTATGTATGTGCTGACCAACCAGAAACACAAC
>AGE98241
ATGGACTGCGACGTAGTCAAGTCCGCCAAAATGTTTCCTTATCAACCA---ATGTACCCAATGCAGCCCATGCCCTTCCGCAATCCTTTTGCGACTCCCAGAAGACCATGGTTTCCAAGGACCGACCCCTTTTTAGCGATGCAGGTGCAAGAGCTGGCACGGTCTATGGCCAATTTGACGTTCAAGCAACGGCGAGACGTGCCGCCCGAAGGTCCACCAGCTAAGAAGAAGAAGAAGGATAACTCGCAACAAGGT---GGTCGGAATCAGAATGGGAAGAAAAAGAACAAGCTAGTAAAGAAAAAGAAGAAGACAGGGCCGCCAACCCCCAAAAATAAT---GGCGGCAAAAAG------AAAGTCAATAGGAAGCCAGGGAAGAGACAACGAATGGTCATGAAGTTGGAGTCAGACAAGACGTTCCCTATCATGCTTGATGGAAAAGTTAATGGATACGCATGCGTGGTCGGTGGCAAGCTGTTTAGACCACTGCATGTGGAGGGCAAGATCGACAACGACGTGTTGTCCTCCCTCAAGACCAAAAAGGCATCTAAGTACGATCTGGAGTACGCAGACGTGCCGCAGAGCATGCGCGCAGACACATTTAAATACACTCATGAAAAACCCCAGGGCTACTACAGCTGGCATCATGGAGCAGTACAGTATGAAAATGGCAGATTCACAGTGCCCAAAGGAGTCGGAGCCAAAGGAGATAGTGGCCGCCCCATACTTGACAATCAAGGGCGTGTGGTCGCTATTGTGCTTGGCGGAGTGAATGAAGGCTCCAGAACAGCGCTGTCTGTCGTGACGTGGAACGAAAAAGGGGTTACAGTCAAATACACCCCCGAGAACAGCGAGCAGTGGTCCTTGGTGACCACTATGTGTTTGCTTGCCAATGTCACGTTCCCGTGCACCCAACCACCCATCTGCTACGACCGCAAGCCAGCAGAAACTTTGTCCATGCTCAGTCATAACATAGACAATCCCGGTTATGACGAGTTGCTTGAAGCAGTACTGAAATGTCCAGGCAGAGGCAAGAGGTCCACGGAAGAGCTGTTTAAGGAGTACAAACTAACACGCCCGTACATGGCCAGGTGCATCAGGTGTGCGGTCGGAAGCTGCCACAGCCCCATAGCCATAGAGGCGGTAAGGAGCGAAGGGCATGACGGCTATGTACGACTCCAGACCTCATCTCAGTATGGATTAGACCCATCAGGAAACTTGAAAGGCAGAACCATGAGGTATGATATGCATGGAACTATAGAAGAGATACCGTTGCACCAGGTGTCTGTTCATACCTCACGTCCTTGCCACATAATAGATGGGCATGGATACTTTTTGCTTGCCAGGTGCCCTGCAGGAGACTCCATAACTATGGAATTTAAGAAAGAATCGGTCACCCATTCTTGCTCTGTGCCCTATGAAGTAAAGTTTAATCCTGTGGGAAGAGAACTGTATACACACCCACCAGAGCACGGAGCTGAACAACCTTGTCACGTGTACGCTCACGACGCACAAAATAGGGGAGCTTACGTGGAAATGCACCTTCCAGGCTCCGAAGTGGACAGTACTTTACTGTCCATGAGCGGTAGTTCTGTTCATGTGACTCCACCTGCCGGGCAAAGCGTCCAAGTGGAGTGCGAATGTGGTGGCACCAAGATCACTGAAACCATCAATTCTGCTAAGCAATACAGTCAGTGCTCTAAGACATCTCAGTGCAGGGCATATCGTACACAGAATGACAAATGGGTGTACAATTCGGACAAACTGCCTAAAGCATCGGGAGAAACTCTCAAAGGCAAACTGCATGTGCCCTTCGTACTGACCGAAGCAAAATGCACAGTACCATTGGCCCCGGAACCCATTATCACCTTTGGGTTTCGCTCCGTGTCTCTGAAACTTCATCCCAAGAACCCCACCTTCCTAACCACGAGGCAGCTGGACGGAGAACCAGCCTACACCCACGAACTTATAACCCACCCTGTAGTGAGAAATTTCTCGGTTACAGAGAAAGGTTGGGAATTTGTGTGGGGAAACCATCCGCCTCAAAGGTACTGGTCCCAAGAAACTGCACCGGGTAATCCACACGGACTGCCACATGAGGTGATCACGCACTACTACCACAGGTATCCCATGTCCACCATTCTAGGCTTATCAATTTGTGCGGCGATAGTGACGACATCCATTGCAGCATCCGTATGGCTCTTTTGCAAATCACGGATTTCCTGCCTGACCCCCTATCGCTTGACTCCAAATGCCCGCATGCCTTTGTGCTTAGCCGTTTTGTGCTGCGCACGCACAGCCAAAGCCGAAACTACTTGGGAATCCCTGGATCACCTCTGGAACCACAACCAGCAGATGTTCTGGAGTCAACTGCTAATCCCGCTAGCAGCACTGATAGTTGCTACCCGCTTGCTGAAATGTGTGTGTTGCGTTGTGCCTTTTTTAGTCGTGGCCGGCGCCGTAGGCGCCGGCGCTTACGAGCACGCGACCACGATGCCGAACCAAGTGGGGATCCCGTATAACACCATTGTCAACAGAGCGGGTTATGCACCTCTACCCATTAGCATAGTACCTACTAAAGTGAAGCTGATTCCAACAGTGAATCTTGAGTACATTACATGCCATTACAAGACCGGAATGGATTCACCCGCCATCAAATGCTGCGGCACTCAGGAGTGCTCTCCAACTTATAGGCCGGACGAGCAATGCAAAGTCTTCTCTGGAGTATACCCATTCATGTGGGGAGGGGCGTATTGCTTTTGCGATACGGAGAATACCCAGATAAGTAAGGCGTACGTGACGAAATCAGAAGATTGCGTCACCGATCACGCCCAGGCATATAAAGCACATACAGCCTCAGTCCAAGCCTTCTTAAATATCACAGTTGGAGGACACTCAACAACAGCAGTGGTGTATGTGAACGGAGAGACTCCTGTTAATTTTAATGGAGTGAAGCTGACCGCGGGTCCTCTGTCCACAGCCTGGTCGCCGTTCGACAAAAAGATCGTGCAGTACGCCGGGGAAATCTATAATTATGACTTTCCGGAATACGGAGCCGGCCACGCAGGAGCGTTTGGTGACATCCAGGCTAGGACGATATCTAGTTCCGATGTATACGCCAACACAAACCTTGTGCTGCAGAGACCAAAAGCCGGAGCAATCCATGTCCCGTACACCCAGGCCCCATCGGGTTATGAACAATGGAAGAAAGACAAACCACCATCTCTCAAGTTCACAGCCCCTTTCGGTTGTGAAATTTACACCAACCCTATCCGTGCTGAAAACTGCGCCGTGGGATCAATTCCACTAGCTTTTGACATTCCCGACGCTCTGTTTACCAGGGTGTCCGAAACACCGACATTATCTGCTGCCGAATGCACTCTGAATGAGTGTGTATATTCATCCGACTTCGGCGGGATCGCTACAGTCAAATATTCGGCGAGCAAGTCAGGCAAATGTGCAGTTCATGTACCATCAGGCACGGCTACATTGAAAGAAGCCGCAGTCGAGCTGGCCGAACAGGGTTCGGCCACTATACATTTTTCGACTGCCAGCATCCATCCGGAGTTTAGACTCCAAATATGCACGTCTTATGTTACGTGCAAAGGGGATTGTCACCCTCCGAAAGATCATATCGTGACGCATCCCCAATACCACGCCCAGTCGTTTACAGCAGCGGTATCAAAAACCGCTTGGACGTGGTTAACATCTTTACTGGGAGGGTCAGCTATAATTATAATAATTGGACTCGTGTTAGCCACTGTTGTGGCTATGTATGTGCTGACCAACCAGAAACACAAC
>AGE98175
ATGGACTGCGACGTAGTCAAGTCCGCCAAAATGTTTCCTTATCAACCA---ATGTACCCAATGCAGCCCATGCCCTTCCGCAATCCTTTTGCGACTCCCAGAAGACCATGGTTTCCAAGGACCGACCCCTTTTTAGCGATGCAGGTGCAAGAGCTGGCACGGTCTATGGCCAACTTGACGTTTAAGCAACGGCGAGACGTGCCGCCCGAGGGTCCACCGGCTAAGAAGAAGAAGAAGGATAACTCGCAACAAGGT---GGTCGGAATCAGAATGGAAAGAAAAAGAACAAGCTAGTAAAGAAAAAGAAGAAGACAGGGCCGCCACCCCCCAAAAATAAT---GGCGGCAAAAAG------AAAGTCAATAGGAAGCCAGGGAAGAGACAACGAATGGTCATGAAGTTGGAGTCAGACAAGACGTTCCCTATCATGCTTGATGGAAAAGTTAATGGGTATGCATGCGTGGTCGGTGGCAAGCTGTTTAGACCACTGCATGTGGAGGGCAAGATCGACAACGACGTGTTGTCCTCCCTCAAGACCAAAAAGGCATCTAAGTATGATCTGGAGTACGCAGACGTGCCGCAGAGCATGCGCGCAGACACATTTAAATACACTCATGAAAAACCCCAGGGCTACTACAGCTGGCACCATGGAGCAGTACAGTATGAAAATGGCAGATTCACAGTGCCCAAAGGAGTCGGAGCCAAAGGAGATAGTGGTCGCCCCATACTTGACAATCAAGGGCGTGTGGTCGCTATTGTGCTTGGCGGAGTGAATGAAGGCTCCAGAACGGCGCTGTCTGTCGTGACGTGGAACGAGAAAGGGGTTACAGTCAAATACACCCCCGAGAACAGCGAGCAGTGGTCCTTGGTGACCACTATGTGCCTGCTTGCCAATGTCACGTTCCCGTGCACCCAACCACCCATCTGCTACGACCGCAAGCCAGCAGAGACTTTGTCCATGCTCAGTCATAACATAGACAATCCCGGTTATGACGAGTTGCTTGAAGCAGTACTGAAATGTCCAGGCAGAGGCAAGAGGTCCACGGAGGAGCTGTTCAAGGAGTACAAGTTAACACGCCCGTACATGGCCAGGTGCATCAGGTGTGCGGTCGGAAGTTGCCACAGCCCCATAGCCATAGAGGCGGTAAGGAGCGAAGGGCATGACGGCTATGTACGACTCCAGACCTCATCTCAGTATGGATTAGACCCATCAGGAAACTTGAAAGGCAGAACCATGAGGTATGATATGCATGGAACCATAGAAGAGATACCGTTGCACCAGGTGTCCGTTCATACCTCACGTCCTTGCCACATAATAGATGGGCATGGATACTTTCTGCTTGCCAGGTGCCCTGCAGGAGACTCCATAACTATGGAATTTAAGAAAGAATCGGTCACCCATTCTTGCTCTGTGCCCTACGAAGTAAAGTTTAATCCTGTGGGAAGAGAACTGTACACACACCCACCAGAGCACGGAGCTGAACAACCTTGTCACGTGTACGCTCACGACGCACAAAATAGGGGAGCTTACGTGGAAATGCACCTTCCAGGTTCCGAAGTGGACAGTACTTTACTGTCCATGAGCGGTAGTTCTGTTCATGTGACTCCACCTGCCGGGCAAAGCGTCCAAGTGGAGTGCGAATGTGGTGGCACCAAGATCTCTGAAACCATCAATTCTGCTAAGCAATACAGTCAGTGCTCTAAGACATCTCAGTGCAGGGCATACCGTACACAGAATGACAAATGGGTGTACAATTCGGACAAACTGCCTAAAGCATCGGGAGAAACTCTCAAGGGCAAACTGCATGTGCCCTTCGTACTGACCGAAGCAAAATGCACAGTACCATTGGCCCCGGAACCCATTATTACCTTTGGGTTCCGATCCGTGTCTCTGAAACTTCATCCCAAGAACCCCACCTTCCTAACCACGAGGCAGCTGGATGGAGAACCAGCCTACACCCACGAACTTATAACCCACCCTGTAGTGAGAAATTTCTCGGTTACAGAGAAAGGTTGGGAATTTGTGTGGGGAAACCATCCGCCTCAAAGGTACTGGTCCCAAGAAACTGCACCGGGTAATCCACACGGACTACCACATGAGGTGATCACGCACTACTATCACAGGTATCCCATGTCCACCATTCTAGGCTTATCAATTTGTGCGGCGATAGTGACGACATCCATTGCAGCATCCGTATGGCTCTTTTGCAAATCACGGATTTCCTGCCTGACCCCCTATCGCTTGACTCCAAATGCCCGCATGCCTTTGTGCTTAGCCGTCTTGTGCTGCGCACGCACAGCCAAAGCCGAAACTACTTGGGAATCCCTGGATCACCTCTGGAACCACAACCAGCAGATGTTCTGGAGTCAACTGCTAATCCCGCTAGCAGCACTGATAGTTGCTACCCGCTTGCTGAAATGTGTGTGTTGCGTTGTGCCTTTTTTAGTCGTGGCCGGCGCCGTAGGCGCCGGCGCTTACGAGCACGCGACCACGATGCCGAACCAAGTGGGGATCCCGTATAATACCATTGTCAACAGAGCGGGTTATGCACCTCTACCCATTAGCATAGTACCTACTAAAGTGAAGCTGATTCCAACAGTGAATCTTGAGTACATTACATGCCATTACAAGACCGGAATGGATTCACCCGCCATCAAATGCTGCGGCACTCAGGAGTGCTCTCCAACTTATAGGCCGGACGAGCAATGCAAAGTCTTCTCTGGAGTATACCCATTCATGTGGGGAGGGGCGTATTGCTTTTGCGATACGGAGAATACCCAGATAAGCAAGGCGTACGTGACGAAATCAGAAGATTGCGTCACCGATCACGCCCAGGCATATAAAGCACATACAGCCTCAGTCCAAGCCTTCTTAAATATCACAGTTGGAGGACACTCAACGACAGCAGTGGTGTATGTGAATGGAGAGACTCCTGTTAATTTTAATGGAGTGAAGCTGACCGCGGGTCCTCTGTCCACAGCCTGGTCGCCGTTCGACAAAAAGATCGTGCAGTACGCCGGGGAAATCTATAACTATGATTTTCCGGAATACGGAGCCGGCCACGCAGGAGCGTTTGGTGACATCCAGGCTAGGACGATATCTAGTTCCGATGTATACGCCAACACAAACCTTGTGCTGCAGAGACCAAAAGCCGGAGCGATCCATGTCCCGTACACCCAGGCCCCATCGGGTTATGAACAATGGAAGAAAGACAAACCACCATCTCTCAAGTTCACAGCCCCTTTCGGTTGTGAAATTTACACCAACCCTATCCGTGCTGAAAACTGCGCCGTGGGATCAATTCCACTAGCTTTTGACATTCCCGACGCTCTGTTTACCAGGGTGTCTGAAACACCGACATTATCTGCTGCCGAATGCACTCTGAATGAGTGTGTATATTCATCCGACTTTGGCGGGATCGCTACAGTCAAATATTCGGCGAGCAAGTCAGGCAAATGTGCAGTTCATGTACCATCAGGCACGGCTACATTGAAAGAAGCCGCAGTCGAGTTGGCCGAACAGGGTTCGGCCACTATACATTTTTCGACTGCCAGCATCCATCCGGAGTTTAGACTCCAAATATGCACGTCCTATGTTACGTGCAAAGGGGATTGTCACCCTCCGAAAGATCATATCGTGACGCATCCCCAATACCACGCCCAGTCATTTACAGCTGCGGTATCAAAAACCGCTTGGACGTGGTTAACATCCTTACTGGGAGGGTCAGCTATAATTATAATAATTGGACTTGTGTTAGCCACTGTTGTGGCTATGTATGTGCTGACCAACCAGAAACACAAT
>AGE98322
------------------------------ATGTTCCCGTTCCAACCA---ATGTATCCGATGCAGCCAATGCCCTATCGTAACCCGTTCGCGGCCCCGCGCAGGCCCTGGTTCCCCCGAACCGACCCTTTTCTGGCGATGCAGGTGCAGGAATTAACCCGCTCGATGGCTAACCTGACGTTCAAGCAACGCCGGGACGCGCCACCTGAGGGGCCACCCGCTAAGAAACCGAAGAGGGAGGCACCGCAAAAGCAA---AAAGGGGGAGGCCAAGGGAAGAAGAAGAAGAACCAGGGGAAGAAGAAGGCTAAGACGGGGCCGCCTAATCCGAAGGCACAGAGCGGAAACAAGAAG------AAGACCAACAAGAAACCAGGCAAGAGACAGCGCATGGTCATGAAATTGGAATCTGACAAGACATTCCCAATTATGCTGGAAGGGAAGATTAACGGCTACGCTTGCGTGGTCGGAGGGAAGTTATTCAGGCCGATGCACGTGGAAGGCAAGATCGACAACGACGTTCTGGCCGCACTCAAGACGAAGAAAGCATCCAAATATGATCTTGAGTATGCAGATGTGCCACAGAACATGCGGGCCGATACATTCAAGTACACCCATGAGAAGCCCCAAGGCTATTACAGCTGGCATCATGGAGCAGTCCAATATGAAAATGGGCGTTTCACGGTGCCAAAGGGAGTTGGGGCCAAGGGAGACAGCGGAAGACCCATTCTGGATAATCAGGGACGAGTGGTCGCTATTGTGCTAGGAGGTGTGAATGAAGGATCTAGGACAGCCCTTTCAGTCGTCATGTGGAACGAGAAGGGAGTAACTGTGAAGTATACTCCGGAGAACTGCGAGCAATGGTCACTAGTGACCACCATGTGCCTGCTCGCCAATGTGACGTTCCCATGTGCCCAACCACCAATTTGCTACGACAGAAAACCAGCAGAGACTTTGGCCATGCTCAGCGTTAACGTTGACAACCCGGGCTACGATGAGCTGCTGGAAGCAGCTGTTAAGTGCCCCGGAAGAAAAAGGAGATCTACCGAGGAGCTGTTTAAGGAGTATAAGCTAACGCGCCCTTACATGGCCAGATGCATCAGATGTGCCGTTGGGAGCTGCCATAGTCCAATAGCAATTGAGGCAGTGAAGAGCGACGGGCACGACGGCTATGTTAGACTTCAGACTTCCTCGCAGTATGGCCTGGATTCCTCTGGCAACTTAAAGGGAAGGACCATGCGGTATGACATGCACGGGACCATTGAAGAGATACCGCTACATCAAGTGTCACTCCACACATCTCGCCCGTGTCATATTGTGGATGGGCATGGTTATTTTCTGCTTGCTAGGTGCCCGGCAGGGGACTCCATCACCATGGAATTTAAGAAAGATTCAGTCACACACTCCTGCTCAGTGCCGTATGAAGTGAAATTTAATCCTGTAGGCAGAGAACTCTACACTCATCCCCCAGAACACGGAGCAGAGCAAGCGTGCCAAGTCTACGCGCACGATGCACAGAACAGAGGAGCTTATGTCGAGATGCACCTCCCGGGCTCGGAAGTGGACAGCAGTTTGGTTTCCTTGAGCGGCAGTTCAGTCACCGTGACACCTCCTGCTGGGACTAGCGCCCTGGTGGAATGCGAGTGCGGCGGCACAAAGATCTCCGAGACCATCAACACGGCAAAACAGTTCAGCCAGTGCACAAAGAAGGAGCAGTGCAGAGCATATCGACTGCAGAATGACAAATGGGTGTATAATTCTGACAAACTGCCCAAAGCAGCGGGAGCCACCCTAAAAGGAAAACTACACGTCCCATTCTTGCTGGCAGACGGCAAATGCACCGTGCCTCTAGCACCGGAACCTATGATATCCTTCGGTTTCCGATCAGTGTCACTGAAACTGCACCCTAAGAATCCCACATATCTGACCACTCGCCAACTTGCTGATGAGCCTCATTACACGCACGAGCTCATATCTGAACCAGCTGTTAGGAATTTTACCGTCACTGAAAAGGGGTGGGAGTTTGTATGGGGAAACCACCCGCCGAAAAGGTTTTGGGCTCAGGAAACAGCACCCGGAAATCCACATGGGCTGCCGCACGAGGTGATAACTCATTATTACCACAGATACCCTATGTCCACCATCCTGGGTTTGTCAATTTGCGCCGCCATTGTAACCGTTTCCGTTGCAGCGTCCACCTGGCTGTTTTGCAAATCCAGAGTTTCGTGCCTAACTCCTTACCGGCTAACACCTAACGCCAGGATGCCGCTTTGCCTGGCTGTGCTTTGCTGCGCCCGCACTGCCCGGGCCGAGACCACCTGGGAGTCCTTGGATCACCTATGGAACAACAACCAACAGATGTTCTGGATCCAATTGTTGATCCCTCTGGCCGCCTTGATTGTAGTGACTCGCCTGCTCAAGTGCGTGTGCTGTGTAGTGCCTTTTTTAGTCGTGGCCGGCGCCGCAGGCGCCGGCGCCTACGAGCACGCGACCACGATGCCGAGCCAAGCGGGAATCTCGTATAACACCATAGTCAACAGAGCAGGCTACGCGCCACTCCCTATCAGCATAACACCAACAAAGATCAAGCTGATACCCACAGTGAACTTGGAGTACGTCACCTGCCATTACAAAACAGGAATGGATTCACCAGCCATCAAATGCTGCGGATCTCAGGAATGCACTCCAACTTACAGGCCCGATGAACAGTGCAAAGTCTTCACAGGGGTTTACCCGTTCATGTGGGGAGGTGCATATTGCTTTTGCGACACTGAGAACACCCAAGTCAGCAAGGCCTACGTAATGAAATCTGACGACTGCCTTGCGGATCACGCTGAAGCATACAAAGCGCACACAGCCTCAGTGCAGGCATTCCTCAACATCACAGTGGGAGAACACTCCATTGTGACCACCGTGTACGTGAATGGAGAAACTCCTGTGAACTTCAATGGGGTCAAATTAACTGCAGGTCCACTTTCCACAGCTTGGACACCCTTTGACCGCAAAATCGTGCAGTATGCCGGGGAGATCTATAATTACGATTTTCCTGAGTATGGGGCAGGACAACCAGGAGCATTCGGAGACATACAATCCAGAACAGTCTCAAGCTCAGATCTGTATGCCAATACCAACCTAGTGCTGCAGAGACCCAAAGCAGGAGCGATCCATGTGCCATACACTCAGGCACCATCGGGTTTTGAGCAATGGAAGAAAGATAAAGCTCCGTCATTGAAATTCACCGCCCCTTTCGGATGCGAAATATATACAAACCCCATTCGCGCCGAAAATTGTGCTGTAGGGTCAATTCCATTAGCCTTTGACATCCCTGACGCCCTGTTCACCAGGGTGTCAGAAACACCGACACTTTCAGCGGCCGAATGTACTCTTAATGAGTGCGTGTATTCATCCGACTTTGGCGGGATCGCCACGGTCAAGTATTCGGCCAGCAAGTCAGGCAAGTGCGCAGTCCATGTGCCATCAGGGACTGCTACCCTAAAAGAAGCAGCAGTCGAGCTAACCGAGCAAGGGTCGGCGACCATTCATTTCTCGACCGCAAATATCCACCCGGAGTTCAGGCTCCAAATATGCACATCATATGTCACGTGCAAAGGTGATTGTCACCCCCCGAAAGACCACATTGTGACACACCCCCAGTATCACGCCCAAACATTCACAGCCGCGGTGTCAAAAACCGCGTGGACGTGGTTAACATCCCTGCTGGGAGGATCGGCCGTAATTATTATAATTGGCTTAGTGCTGGCTACTATTGTGGCCATGTACGTGCTGACCAACCAGAAACATAAT
>AGE98320
------------------------------ATGTTCCCGTTCCAACCA---ATGTATCCTATGCAGCCAATGCCCTACCGCAACCCGTTCGCGGCCCCGCGCAGGCCCTGGTTCCCCAGAACCGACCCTTTTCTGGCGATGCAGGTGCAGGAATTAACCCGCTCGATGGCCAACCTGACGTTCAAGCAACGCCGGGAAGCGCCGCCTGAGGGGCCACCTGCTAAGAAACCGAAGAGGGAGGCCCCGCAAAAACAA---AAAGGGGGGGGCCAAGGGAAGAAGAAGAAGAACCAGGGGAAGAAGAAGGCTAAGACGGGACCGCCCAATCCGAAGGCACAAAATGGAAACAAGAAG------AAGACCAACAAGAAACCAGGCAAGAGACAGCGCATGGTTATGAAACTGGAATCTGATAAGACATTCCCAATCATGCTGGAAGGAAAGATTAACGGCTACGCTTGCGTGGTCGGAGGGAAGTTATTCAGGCCGATGCATGTGGAAGGCAAAATCGACAACGACGTTCTGGCCGCGCTTAAGACGAAGAAAGCGTCCAAATATGATCTTGAGTATGCAGATGTGCCACAGAACATGCGGGCCGATACATTCAAGTACACCCATGAGAAACCCCAAGGCTACTACAGTTGGCACCACGGAGCAGTCCAATATGAAAACGGGCGTTTCACGGTGCCAAAAGGAGTTGGAGCTAAAGGAGACAGTGGGCGACCCATTCTGGATAATCAGGGACGGGTGGTCGCTATTGTGCTAGGAGGTGTGAATGAAGGATCTAGGACAGCCCTTTCAGTCGTCATGTGGAACGAGAAGGGAGTTACTGTGAAGTATACTCCGGAGAATTGCGAGCAATGGTCACTAGTGACCACCATGTGCCTGCTCGCCAATGTGACGTTCCCATGTGCTCAACCACCAATTTGCTACGACAGAAAACCAGCAGAGACCTTGGCCATGCTCAGCGTCAACGTGGACAACCCGGGCTACGACGAGCTGCTAGAAGCAGCTGTTAAATGCCCAGGAAGGAAAAGGAGATCTACTGAGGAGCTGTTTAAGGAGTATAAGCTAACGCGCCCCTACATGGCCAGATGCATTAGGTGCGCCGTTGGGAGCTGCCATAGTCCTATAGCAATCGAGGCAGTGAAGAGCGACGGGCATGACGGCTATGTCAGACTCCAGACTTCCTCACAGTATGGCCTGGATTCTTCCGGCAACTTAAAGGGCAGGACCATGCGGTATGACATGCACGGGACCATTGAAGAGATACCACTACATCAAGTGTCACTTCATACATCTCGCCCGTGTCACATTGTGGATGGGCATGGCTACTTTTTGCTTGCTAGGTGCCCGGCAGGGGATTCCATCACCATGGAATTTAAGAAAGATTCAGTCACACACTCCTGCTCAGTGCCGTATGAAGTGAAATTTAATCCTGTAGGCAGAGAACTCTACACTCACCCCCCAGAACACGGAGCAGAGCAAGCGTGCCAAGTCTACGCACATGATGCACAGAACAGAGGAGCTTATGTCGAGATGCACCTCCCGGGCTCTGAAGTGGACAGCAGTCTGGTCTCTTTGAGCGGCAGTTCAGTCGCCGTGACACCTCCTGCCGGGACTAGCGCCCTGGTGGAATGTGAGTGCGGTGGCACAAAGATCTCCGAGACCATCAACACGGCAAAACAGTTCAGCCAGTGCACAAAGAAGGAGCAGTGCAGAGCATATCGACTGCAGAATGACAAGTGGGTGTATAATTCTGACAAACTGCCCAAAGCAGCGGGAGCCACTCTAAAAGGAAAACTACATGTCCCATTCTTGCTGGCAGACGGCAAATGCACCGTGCCTCTAGCACCGGAACCGATGATAACCTTCGGATTCCGATCAGTGTCACTGAAACTGCACCCCAAGAATCCCACATATCTGACTACCCGCCAACTTGCTGATGAGCCTCATTACACGCACGAGCTCATATCTGAACCGGTCGTTAGGAACTTTTCTGTCACTGAAAAAGGATGGGAGTTTGTATGGGGTAACCACCCGCCGAAAAGGTTTTGGGCACAGGAAACAGCACCCGGGAATCCACATGGGCTGCCGCATGAGGTGATAACTCATTATTACCACAGATACCCCATGTCCACTATCCTGGGTTTGTCAATTTGCGCCGCCATCGTGACCGTTTCCATCGCAGCGTCCACCTGGCTGTTATGCAAATCCAGAGTCTCGTGCCTAACTCCTTACCGGCTAACACCTAACGCCAGGATGCCGCTTTGCCTGGCTGTGCTTTGCTGTGCTCGCACTGCCCGGGCCGAGACCACCTGGGAGTCCTTGGACCATCTATGGAATAATAACCAACAGATGTTCTGGATCCAATTGCTGATCCCTCTGGCCGCCTTGATTGTAGTGACTCGCCTGCTCAGATGTGTGTGCTGTGTCGTGCCTTTTTTAGTCGTGGCCGGCGCCGCAGGCGCCGGCGCCTACGAGCACGCGACCACGATGCCGAGCCAAGCGGGAATCCCGTATAACACCATAGTCAACAGAGCAGGCTACGCACCACTCCCTATCAGCATAACACCAACAAAGATCAAGCTGATACCCACAGTGAACTTGGAGTACGTCACCTGCCACTACAAGACCGGAATGGATTCACCAGCCATTAAATGCTGCGGATCGCAGGAATGCACTCCAACTTACAGGCCTGATGAACAGTGCAAAGTCTTTACAGGGGTTTACCCGTTCATGTGGGGAGGGGCATATTGCTTTTGCGACACTGAGAATACCCAAGTCAGCAAGGCTTATGTAATGAAATCTGACGACTGCCTTGCGGATCATGCTGAAGCATACAAAGCGCACACAGCCTCAGTGCAGGCGTTCCTCAACATCACAGTGGGAGAACATTCCATCGTGACCACCGTGTATGTGAATGGAGAAACTCCTGTGAACTTCAATGGGGTCAAATTAACTGCAGGCCCACTTTCCACAGCTTGGACACCTTTTGACCGCAAAATTGTGCAGTATGCCGGGGAGATCTACAACTACGATTTTCCTGAGTACGGGGCAGGACAGCCAGGAGCTTTTGGAGACATACAATCCAGAACAGTTTCAAGCTCAGATCTGTACGCCAACACCAACCTAGTGCTGCAGAGACCCAAAGCAGGAGCGATCCATGTGCCATACACACAGGCACCATCGGGTTTTGAGCAATGGAAGAAAGATAAGGCTCCATCATTGAAATTTACCGCCCCTTTCGGATGTGAAATATATACAAACCCCATTCGCGCCGAAAATTGTGCTGTGGGGTCGATTCCATTAGCCTTTGACATCCCTGACGCCTTGTTCACCAGGGTGTCAGAAACACCGACACTATCAGCGGCCGAATGCACTCTTAATGAGTGCGTGTATTCATCTGACTTTGGCGGGATCGCCACAGTCAAGTATTCGGCCAGCAAGTCAGGCAAATGCGCAGTCCATGTGCCATCAGGGACAGCCACCCTAAAAGAAGCAGCAATCGAGTTAGCCGAGCAAGGGTCGGCGACTATTCATTTCTCAACTGCAAACATCCACCCGGAGTTCAGGCTCCAAATATGCACATCATATGTTACGTGCAAAGGTGATTGTCACCCCCCGAAAGACCATATTGTGACACACCCCCAGTATCACGCCCAAACATTTACAGCCGCGGTGTCAAAAACCGCGTGGACGTGGTTAACATCCCTGCTGGGAGGATCAGCTGTAATTATTATAATTGGCTTAGTGCTGGCTACTATTGTGGCCATGTACGTGCTGACCAACCAGAAACATAAT
>AGE98326
------------------------------ATGTTCCCGTTCCAACCA---ATGTACCCGATGCAGCCAATGCCCTATCGTAATCCATTCGCGGCCCCGCGCAGGCCCTGGTTCCCCAGAACCGACCCTTTTCTGGCGATGCAGGTGCAGGAATTAACCCGCTCGATGGCTAACCTGACGTTCAAGCAACGCCGGGACGCGCCACCTGAGGGGCCACCCGCTAAGAAACCGAAGAGGGAGGCCCCGCAAAAGCAA---AAAGGGGGAGGCCAAGGGAAGAAGAAGAAGAACCAGGGGAAGAAGAAGGCTAAGACGGGGCCGCCTAACCCGAAGGCACAGAGTGGGAACAAGAAG------AAGACCAACAAGAAACCAGGCAAGAGACAGCGCATGGTCATGAAATTGGAATCTGATAAGACATTCCCAATTATGCTGGAAGGGAAGATTAACGGCTATGCTTGCGTGGTCGGAGGGAAGTTATTCAGGCCGATGCACGTGGAAGGCAAGATCGACAACGACGTTTTGGCCGCACTTAAGACGAAGAAAGCATCCAAATATGATCTTGAGTATGCAGATGTGCCGCAGAACATGCGGGCCGATACATTCAAGTATACCCATGAGAAGCCCCAAGGCTATTACAGCTGGCATCATGGAGCAGTCCAATATGAAAATGGGCGTTTCACGGTGCCAAAAGGAGTTGGGGCCAAGGGAGACAGCGGACGACCCATTCTGGATAATCAGGGACGGGTGGTCGCTATTGTGCTGGGAGGTATGAATGAAGGATCTAGGACAGCCCTTTCAGTCGTCATGTGGAACGAGAAAGGAGTAACTGTGAAGTATACTCCGGAGAACTGCGAGCAATGGTCGCTAGTGACCACCATGTGCCTGCTCGCCAATGTGACGTTCCCATGTGCCCAACCACCAATTTGCTACGACAGAAAACCAGCAGAGACCTTGGCCATGCTCAGCGTTAACGTTGACAACCCGGGCTACGATGAGCTGCTGGAAGCAGCTGTTAAGTGCCCCGGAAGAAAAAGGAGATCTACCGAGGAGCTGTTTAAGGAGTACAAGCTAACGCGCCCTTACATGGCCAGATGCATCAGATGTGCCGTTGGGAGCTGCCATAGTCCAATAGCAATTGAGGCAGTGAAGAGCGACGGGCACGATGGCTATGTTAGACTTCAGACTTCCTCGCAGTATGGCCTGGACTCTTCTGGCAACTTAAAAGGAAGGACTATGCGGTATGACATGCACGGGACCATTGAAGAGATACCGCTACATCAAGTGTCACTCCACACATCTCGCCCGTGTCACATTGTGGATGGGCATGGTTATTTTCTGCTTGCTAGGTGCCCGGCAGGGGACTCCATCACCATGGAATTCAAGAAAGATTCAGTCACGCACTCCTGCTCAGTGCCGTATGAAGTGAAATTTAATCCTGTAGGCAGAGAACTCTACACTCATCCCCCAGAACACGGAGCAGAGCAAGCGTGCCAAGTCTACGCGCATGATGCACAGAACAGAGGAGCTTATGTCGAGATGCACCTCCCGGGCTCAGAAGTGGACAGCAGTTTGGTTTCCTTGAGCGGCAGTTCAGTCACTGTGACACCTCCTGCTGGGACTAGCGCCCTGGTGGAATGCGAGTGCGGCGGCACAAAGATCTCCGAGACCATCAACACGGCAAAACAGTTCAGCCAGTGCACAAAGAAGGAGCAGTGCAGAGCATATCGACTGCAGAATGACAAATGGGTGTATAATTCTGACAAACTGCCCAAAGCTGCGGGAGCCACCCTAAAAGGAAAATTACACGTCCCATTCTTGCTGGCAGACGGCAAATGCACCGTGCCTCTGGCACCGGAACCTATGATAACCTTCGGTTTCCGATCAGTGTCACTGAAACTGCACCCTAAGAATCCCACATATCTGACCACTCGCCAACTTGCTGATGAGCCTCATTACACGCATGAGCTCATATCTGAACCAGCTGTTAGGAATTTTACCGTCACTGAAAAGGGGTGGGAGTTTGTATGGGGAAACCACCCGCCGAAAAGGTTTTGGGCACAGGAAACAGCACCCGGAAATCCACATGGGCTGCCACACGAGGTGATAACTCATTATTACCACAGATACCCTATGTCCACCATCCTGGGTTTGTCAATTTGCGCCGCAATTGTAACCGTTTCCGTTGCAGCGTCCACCTGGCTGTTTTGCAAATCCAGAGTTTCGTGCCTAACTCCTTACCGGCTAACACCCAACGCCAGGATGCCGCTTTGCCTGGCTGTGCTTTGCTGCGCCCGCACTGCCCGGGCCGAGACCACTTGGGAGTCCTTGGATCACCTATGGAACAATAACCAACAGATGTTCTGGATTCAATTGCTGATCCCTCTGGCCGCCTTGATTGTAGTGACTCGCCTGCTCAAGTGCGTGTGCTGTGTAGTGCCTTTTTTAGTCGTGGCCGGCGCCGCAGGCGCCGGCGCCTACGAGCACGCGACCACGATGCCGAGCCAAGCGGGAATCTCGTATAACACCATAGTCAACAGAGCAGGCTACGCACCACTCCCTATCAGCATAACACCAACAAAGATCAAGCTGATACCCACAGTGAACTTGGAGTACGTCACCTGCCACTACAAAACAGGAATGGATTCACCAGCCATCAAATGCTGCGGATCTCAGGAATGCACTCCAACCTACAGGCCTGATGAACAGTGCAAAGTCTTCACAGGGGTTTACCCGTTCATGTGGGGAGGCGCATATTGCTTTTGCGACACTGAGAACACCCAAGTCAGCAAGGCCTACGTAATGAAATCTGACGACTGCCTCGCTGATCACGCTGAAGCATACAAAGCGCACACAGCCTCAGTGCAGGCGTTCCTCAACATCACAGTGGGAGAACACTCTATTGTGACCACCGTGTATGTGAATGGAGAAACTCCTGTGAACTTCAATGGGGTCAAATTAACTGCAGGCCCACTTTCCACAGCTTGGACACCCTTTGACCGCAAAATCGTGCAGTATGCCGGGGAGATCTATAATTACGATTTTCCTGAGTATGGGGCAGGACAACCAGGAGCATTTGGAGACATACAATCCAGAACAGTCTCAAGCTCAGATCTGTATGCCAATACCAATCTAGTGCTGCAGAGACCCAAAGCAGGAGCGATCCATGTGCCATACACTCAGGCACCATCGGGTTTTGAGCAATGGAAGAAAGATAAAGCTCCGTCATTGAAATTCACCGCCCCTTTCGGATGCGAAATATATACAAACCCCATTCGCGCCGAAAATTGTGCTGTAGGGTCAATTCCATTAGCCTTTGACATCCCCGACGCCTTGTTCACCAGGGTGTCAGAAACACCGACGCTTTCAGCGGCCGAATGCACTCTTAACGAGTGCGTGTATTCATCCGACTTTGGCGGGATCGCCACGGTCAAGTATTCGGCCAGCAAGTCAGGCAAGTGCGCAGTCCATGTGCCATCAGGGACTGCTACCCTAAAAGAAGCAGCAGTCGAGCTAACCGAGCAAGGGTCGGCGACCATTCATTTCTCGACTGCAAATATCCACCCGGAGTTCAGGCTCCAAATATGCACATCATATGTCACGTGCAAAGGTGATTGTCACCCCCCAAAAGACCACATTGTGACACACCCTCAGTATCACGCCCAAACATTTACAGCCGCGGTGTCAAAAACCGCGTGGACGTGGTTAACATCCCTGCTGGGAGGATCGGCCGTAATTATTATAATTGGCTTAGTGTTGGCTACTATTGTGGCCATGTACGTGCTGACCAACCAGAAACATAAT
>AGE98324
------------------------------ATGTTCCCGTTCCAACCA---ATGTATCCGATGCAGCCAATGCCCTATCGTAATCCATTCGCGGCCCCGCGCAGGCCCTGGTTCCCCAGAACCGACCCTTTTCTGGCGATGCAGGTGCAGGAATTAACCCGCTCGATGGCTAACCTGACGTTCAAGCAACGCCGGGACGCGCCACCTGAGGGGCCACCCGCTAAGAAACCGAAGAGGGAGGCCCCGCAAAAGCAA---AAAGGGGGAGGCCAAGGGAAGAAGAAGAAGAACCAGGGGAAGAAGAAGGCTAAGACGGGGCCGCCTAATCCGAAGGCACAGAGTGGGAACAAGAAG------AAGACCAACAAGAAACCAGGCAAGAGACAGCGTATGGTCATGAAATTGGAATCTGACAAGACATTCCCGATTATGCTGGAAGGGAAGATTAACGGCTATGCTTGCGTGGTCGGAGGGAAGTTATTCAGGCCGATGCACGTGGAAGGCAAGATCGACAACGACGTTTTGGCCGCACTTAAGACGAAGAAAGCATCCAAATATGATCTTGAGTATGCAGATGTGCCACAGAACATGCGGGCCGATACATTCAAGTACACCCATGAGAAGCCCCAAGGCTATTACAGCTGGCATCATGGAGCAGTCCAATATGAAAATGGGCGTTTCACGGTGCCGAAAGGAGTTGGGGCCAAGGGAGACAGCGGACGACCTATTCTGGATAATCAGGGACGGGTGGTCGCTATTGTGCTGGGAGGTGTGAATGAAGGATCTAGGACAGCCCTTTCAGTCGTCATGTGGAACGAGAAGGGAGTAACTGTGAAGTATACTCCGGAGAACTGCGAGCAATGGTCACTAGTGACCACCATGTGCCTGCTCGCCAATGTGACGTTCCCATGTGCCCAACCACCAATTTGCTACGACAGAAAACCAGCAGAGACCTTGGCCATGCTCAGCGTTAACGTTGACAACCCGGGCTACGATGAGCTGCTGGAAGCAGCTGTTAAGTGCCCCGGAAGAAAAAGGAGATCTACCGAGGAGCTGTTTAAGGAGTACAAGCTAACGCGCCCTTACATGGCCAGATGCATCAGATGTGCCGTTGGGAGCTGCCATAGTCCAATAGCAATTGAGGCAGTGAAGAGCGACGGGCACGACGGCTATGTTAGACTTCAGACTTCCTCGCAGTATGGCCTGGATTCCTCTGGCAACTTAAAAGGAAGGACCATGCGGTATGACATGCACGGGACCATTGAAGAGATACCGCTACATCAAGTGTCACTCCACACATCTCGCCCGTGTCACATTGTGGATGGGCATGGTTATTTTCTGCTTGCTAGGTGCCCGGCAGGGGACTCCATCACCATGGAATTTAAGAAAGATTCAGTCACACACTCCTGCTCAGTGTCGTATGAAGTGAAATTTAATCCTGTAGGCAGAGAACTCTACACTCATCCCCCAGAACACGGAGCAGAGCAAGCGTGCCAAGTCTACGCGCATGATGCACAGAACAGAGGAGCTTATGTCGAGATGCACCTCCCGGGCTCAGAAGTGGACAGCAGTTTGGTTTCCTTGAGCGGCAGTTCAGTCACCGTGACACCTCCTGCTGGGACTAGCGCCCTGGTGGAATGCGAGTGCGGCGGCACAAAGATCTCCGAGACCATCAACACGGCAAAACAGTTCAGCCAGTGCACAAAGAAGGAGCAGTGCAGAGCATATCGACTGCAGAATGACAAATGGGTGTATAATTCTGACAAACTGCCCAAAGCAGCGGGAGCCACCCTAAAAGGAAAATTACACGTCCCATTCTTGCTGGCAGACGGCAAATGCACCGTGCCTCTGGCACCGGAACCTATGATAACCTTCGGTTTCCGGTCAGTGTCACTGAAACTGCACCCTAAGAATCCCACATATCTGACCACTCGCCAACTTGCTGATGAGCCTCATTACACGCACGAGCTCATATCTGAACCAGCTGTTAGGAATTTTACCGTCACTGAAAAGGGGTGGGAGTTTGTATGGGGAAACCACCCGCCGAAAAGGTTTTGGGCACAGGAAACAGCACCCGGAAATCCACATGGGCTGCCACACGAGGTGATAACTCATTATTACCACAGATACCCTATGTCCACCATCCTGGGTTTGTCAATTTGCGCCGCCATTGTAACCGTTTCCGTTGCAGCGTCCACCTGGCTGTTTTGCAAATCCAGAGTTTCTTGCCTAACTCCTTACCGGCTAACACCCAACGCCAGGATGCCGCTTTGCCTGGCTGTGCTTTGCTGCGCCCGCACTGCCCGGGCCGAGACCACCTGGGAGTCCTTGGATCACCTATGGAACAATAACCAACAGATGTTCTGGATTCAATTGCTGATCCCTCTGGCCGCCTTGATTGTAGTGACTCGCCTGCTCAAGTGCGTGTGCTGTGTAGTGCCTTTTTTAGTCGTGGCCGGCGCCGCAGGCGCCGGCGCCTACGAGCACGCGACCACGATGCCGAGCCAAGCGGGAATCTCGTATAATACCATAGTCAACAGAGCAGGCTACGCACCACTCCCTATCAGCATAACACCAACAAAGATTAAGCTGATACCCACAGTGAACTTGGAGTACGTCACCTGCCACTACAAAACAGGAATGGATTCACCGGCTATCAAGTGCTGCGGATCTCAGGAATGTACTCCAACTTACAGGCCTGATGAACAGTGCAAAGTCTTCACAGGGGTTTACCCGTTCATGTGGGGAGGCGCATATTGCTTTTGCGACACTGAGAATACCCAAGTCAGCAAGGCCTACGTAATGAAATCTGACGACTGCCTTGCTGATCACGCTGAAGCATACAAAGCGCACACGGCCTCAGTGCAGGCGTTCCTCAACATCACAGTGGGAGAACACTCTATTGTGACCACCGTGTATGTGAATGGAGAAACTCCTGTGAACTTCAATGGGGTCAAATTAACTGCAGGTCCACTTTCCACAGCTTGGACACCCTTTGACCGCAAAATCGTGCAGTATGCCGGGGAGATCTATAATTACGATTTTCCTGAGTATGGGGCAGGACAACCAGGAGCATTTGGAGACATACAATCCAGAACAGTTTCAAGCTCAGATCTGTATGCCAATACCAACCTAGTGCTGCAGAGACCCAAAGCAGGAGCGATCCATGTGCCATACACTCAGGCACCATCGGGTTTTGAGCAATGGAAGAAAGATAAAGCTCCGTCATTGAAATTCACCGCCCCTTTCGGATGCGAAATATATACAAACCCCATTCGCGCCGAAAATTGTGCTGTAGGGTCAATTCCATTAGCCTTTGACATCCCCGACGCCTTGTTCACCAGGGTGTCAGAAACACCGACACTTTCAGCGGCCGAATGCACTCTTAACGAGTGCGTGTATTCATCCGACTTTGGCGGGATCGCCACGGTCAAGTATTCGGCCAGCAAGTCAGGCAAGTGCGCAGTCCATGTGCCATCAGGGACTGCTACCCTAAAAGAAGCAGCAGTCGAGCTAACCGAGCAAGGGTCGGTGACCATTCATTTCTCGACCGCAAATATCCACCCGGAGTTCAGGCTCCAAATATGCACATCATATGTCACGTGCAAAGGTGATTGTCACCCCCCGAAAGACCACATTGTGACACACCCCCAGTATCACGCCCAAACATTTACAGCCGCGGTGTCAAAAACCGCGTGGACGTGGTTAACATCCCTGCTGGGAGGATCGGCCGTAATTATTATAATTGGCTTAGTGCTGGCTACTATTGTGGCCATGTACGTGCTGACCAACCAGAAACATAAT
>AAD27803
------------------------------ATGTTCCCGTTCCAACCA---ATGTATCCGATGCAGCCAATGCCCTATCGCAATCCATTCGCGGCCCCGCGCAGGCCCTGGTTCCCCAGAACTGACCCTTTTCTGGCGATGCAGGTGCAGGAATTAACCCGCTCGATGGCTAACCTGACGTTCAAGCAACGCCGGGACGCGCCACCTGAGGGGCCACCCGCTAAGAAACCGAAGAGGGAGGCCCCGCAAAAACAG---AAAGGGGGAGGCCAAGGGAAGAAGAAGAAGAACCCGGGGAAGAAGAAGGCTAAGACGGGGCCGCCTAATCCGAAGGTACAGAGTGGAAACAAGAAG------AAGACCAACAAGAAACCAGGCAAGAGACAGCGCATGGTCATGAAATTGGAATCTGACAAGACATTCCCAATTATGCTGGAAGGGAAGATTAATGGCTATGCTTGCGTGGTCGGAGGGAAGTTATTCAGGCCGATGCACGTGGAAGGCAAGATCGACAATGACGTTTTGGCCGCACTTAAGACGAAGAAAGCATCCAAATATGATCTTGAGTATGCAGATGTGCCACAGAACATGCGGGCCGATACATTCAAGTACACCCATGAGAAGCCCCAAGGCTATTACAGCTGGCATCATGGAGCAGTCCAATATGAAAATGGGCGTTTCACGGTGCCAAAAGGAGTTGGGGCCAAGGGAGACAGCGGACGACCCATTCTGGATAATCAGGGACGGGTGGTCGCTATTGTGCTGGGAGGTGTGAATGAAGGATCTAGGACAGCCCTTTCAGTCGTCATGTGGAACGAGAAGGGAGTAACTGTGAAGTATACTCCGGAGAACTGCGAGCAATGGTCACTAGTGACCACCATGTGCCTGCTCGCCAATGTGACGTTCCCATGTGCCCAACCACCAATTTGCTACGACAGAAAACCAGCAGAGACCTTGGCCATGCTCAGCGTTAACGTTGACAACCCGGGCTACGATGAGCTGCTGGAAGCAGCTGTTAAGTGCCCCGGAAGGAAAAGGAGATCTACCGAGGAGCTGTTTAAGGAGTACAAGCTAACGCGCCCTTACATGGCCAGATGTATCAGATGTGCCGTTGGGAGCTGCCATAGTCCAATAGCAATCGAGGCAGTGAAGAGTGACGGGCACGACGGCTATGTTAGACTTCAGACTTCCTCGCAGTACGGCCTGGACTCCTCTGGCAACTTAAAAGGAAGGACCATGCGGTATGACATGCACGGGACCATTGAAGAGATACCGCTACATCAAGTGTCACTCCACACATCTCGCCCGTGTCACATTGTGGATGGGCATGGTTATTTTCTACTTGCTAGGTGCCCGGCAGGGGACTCCATCACCATGGAATTTAAGAAAAATTCAGTCACACACTCCTGCTCAGTGCCGTATGAAGTGAAATTTAATCCTGTAGGCAGAGAACTCTACACTCATCCCCCAGAACACGGAGCAGAGCAAGCGTGCCAAGTCTACGCGCATGATGCACAGAACAGAGGAGCTTATGTCGAGATGCACCTCCCGGGCTCAGAAGTGGATAGCAGTTTGGTTTCCTTGAGCGGCAGTTCAGTCACTGTGACACCTCCTGCTGGGACTAGCGCCCTGGTGGAATGCGAGTGCGGCGGCACAAAGATCTCCGAGACCATCAACACGGCAAAACAGTTCAGCCAGTGCACAAAGAAGGAGCAGTGCAGAGCATATCGATTGCAGAACGACAAATGGGTGTATAATTCTGACAAACTGCCCAAAGCTGCGGGAGCCACCCTAAAAGGAAAATTACACGTCCCATTCTTGCTGGCAGACGGCAAATGTACTGTGCCTCTGGCACCAGAACCTATGATAACCTTCGGTTTCCGATCAGTGTCACTGAAACTGCACCCTAAGAATCCCACATATTTGACCACTCGCCAACTTGCTGATGAGCCTCATTACACGCACGAGCTCATATCTGAACCAGCTGTTAGGAATTTTACCGTCACTGAAAAGGGGTGGGAGTTTGTATGGGGAAACCACCCGCCGAAAAGGTTTTGGGCACAGGAAACAGCGCCCGGAAATCCACATGGGCTGCCACACGAGGTGATAACTCATTATTACCACAGATACCCTATGTCCACCATCTTGGGTTTGTCAATTTGCGCCGCCATCGTAACCGTTTCTGTTGCAGCGTCCACTTGGCTGTTTTGCAAATCCAGAGTTTCGTGCCTAACTCCTTACCGGCTAACACCCAACGCCAGGATGCCGCTTTGCCTGGCTGTGCTTTGCTGCGCCCGTACTGCCCGGGCCGAGACCACCTGGGAGTCCTTGGATCACCTATGGAACAATAACCAACAGATGTTCTGGATCCAATTGCTGATCCCTCTGGCCGCCTTGATTGTAGTGACTCGCCTGCTCAAGTGCGTGTGCTGTGTAGTGCCTTTTTTAGTCGTGGCCGGCGCCGCAGGCGCCGGCGCCTACGAGCACGCGACCACGATGCCGAGCCAAGCGGGAATCTCGTATAACACCATAGTCAACAGAGCAGGCTACGCGCCACTCCCTATCAGCATAACACCGACAAAGATCAAGCTGATACCCACAGTGAACTTGGAGTACGTCACCTGCCACTACAAAACAGGAATGGATTCACCAGCCATCAAATGCTGCGGATCTCAGGAATGTACTCCAACTTACAGGCCTGATGAACAGTGCAAAGTCTTCACAGGGGTTTACCCGTTCATGTGGGGAGGCGCATATTGCTTTTGCGACACTGAGAACACCCAAGTCAGCAAGGCCTACGTAATGAAATCTGACGACTGCCTTGCTGATCACGCTGAAGCATACAAAGCGCACACAGCCTCAGTGCAGGCGTTCCTCAACATCACCGTGGGAGAACACTCCATTGTGACCACTGTGTATGTGAATGGAGAAACTCCTGTGAACTTCAATGGGGTCAAATTAACTGCAGGTCCACTTTCCACAGCTTGGACACCTTTTGACCGCAAAATCGTGCAGTATGCCGGGGAGATCTATAATTACGACTTTCCTGAGTATGGGGCAGGACAACCAGGAGCATTTGGAGACATACAATCCAGAACAGTCTCAAGCTCAGATCTGTACGCCAATACCAATCTAGTGCTGCAGAGACCCAAAGCAGGAGCGATCCATGTGCCATACACTCAGGCGCCATCGGGTTTTGAGCAATGGAAGAAAGATAAAGCTCCGTCATTGAAATTCACCGCCCCTTTCGGATGCGAAATATATACAAACCCCATTCGCGCCGAAAATTGTGCTGTAGGGTCAATTCCATTAGCCTTTGACATCCCCGACGCCTTGTTCACCAGGGTGTCAGAAACACCGACACTTTCAGCGGCCGAATGCACTCTTAATGAGTGCGTGTATTCATCCGACTTTGGCGGGATCGCCACGGTCAAGTATTCGGCCAGCAAGTCAGGCAAGTGCGCAGTCCATGTGCCATCAGGGACTGCTACCCTAAAAGAAGCAGCAGTCGAGCTAACCGAGCAAGGGTCGGTGACCATTCATTTCTCGACCGCAAATATCCACCCGGAGTTCAGGCTCCAAATATGCACATCATATGTCACGTGCAAAGGTGATTGTCACCCCCCGAAAGACCACATTGTGACACACCCCCAGTATCACGCCCAAACATTTACAGCCGCGGTGTCAAAAACCGCGTGGACGTGGTTAACATCCCTGCTGGGAAGATCGGCCGTAATTATTATAATTGGCTTAGTGCTGGCTACTATTGTGGCCATGTACGTGCTGACCAACCAGAAACATAAT
>AGE98328
------------------------------ATGTTCCCGTTCCAACCA---ATGTATCCGATGCAGCCAATGCCCTATCGTAACCCGTTCGCGGCCCCGCGCAGGCCCTGGTTCCCCAGAACCGATCCTTTTCTGGCGATGCAGGTGCAGGAATTAACCCGCTCGATGGCTAACCTGACGTTCAAGCAACGCCGGGATGCGCCACCTGAAGGGCCACCCGCTAAGAAACCGAAGCGGGAGGCCCCGCAAAAACAA---AAAGGGGGAGGCCAAGGGAAGAAGAAGAAGAATCAGGGGAAGAAGAAGGCTAAGACGGGGCCACCTAATCCGAAGGCACAGAGTGGAAACAAGAAG------AAGACCAACAAGAAACCAGGCAAGAGACAGCGCATGGTCATGAAATTGGAATCTGACAAGACATTCCCAATTATGCTGGAAGGGAAGATTAACGGCTACGCTTGCGTGGTCGGAGGGAAGTTATTCAGGCCGATGCACGTGGAAGGCAAGATCGACAATGACGTTCTGGCCGCACTTAAGACGAAGAAAGCATCCAAATATGATCTTGAGTATGCAGATGTGCCACAGAACATGCGGGCCGATACATTCAAGTACACCCACGAGAAGCCCCAAGGCTATTATAGCTGGCATCATGGAGCAGTCCAATATGAAAATGGGCGTTTCACGGTGCCAAAAGGAGTTGGGGCCAAGGGAGACAGCGGACGACCCATTCTGGACAATCAGGGACGGGTGGTCGCTATTGTGCTGGGAGGTGTGAATGAAGGATCTAGGACAGCCCTTTCAGTCGTCATGTGGAACGAGAAGGGAGTAACTGTGAAGTATACTCCGGAGAACTGCGAGCAATGGTCACTAGTGACCACCCTGTGTCTGCTCGCCAATGTGACGTTCCCATGTGCCCAACCACCAATTTGCTACGACAGAAAACCAGCAGAGACCTTGGCCATGCTCAGCGTTAACGTTGACAACCCGGGCTACGATGAGCTGCTGGAAGCAGCTGTTAGGTGCCCCGGAAGAAAAAGGAGATCTACCGAGGAGCTGTTTAAGGAGTATAAGCTAACGCGCCCTTACATGGCCAGATGCATCAGATGTGCCGTTGGGAGCTGCCATAGTCCAATAGCAATTGAGGCAGTGAAGAGCGACGGGCACGACGGCTATGTTAGACTTCAGACTTCCTCGCAGTACGGCCTGGATTCCTCTGGCAACTTAAAGGGAAGGACCATGCGGTATGACATGCACGGAACCATTGAAGAGATACCGCTACATCAAGTGTCACTCCACACATCTCGCCCGTGTCACATTGTGGATGGGCATGGTTATTTTCTGCTTGCTAGGTGCCCGGCAGGGGACTCCATCACTATGGAATTTAAGAAAGATTCAGTCACACACTCCTGCTCAGTGCCGTATGAAGTGAAATTTAATCCTGTAGGCAGAGAACTCTACACTCATCCCCCAGAACACGGAGCAGAGCAAGCGTGCCAAGTCTACGCGCATGATGCACAGAACAGAGGAGCTTATGTCGAGATGCACCTCCCGGGCTCAGAAGTGGACAGCAGTTTGGTTTCCTTGAGCGGCAGTTCAGTCACCGTGACACCTCCTGCTGGGACTAGCGCCCTGGTGGAATGCGAGTGCGGCGGCACAAAGATCTCCGAGACCATCAACACGGCAAAACAGTTCAGCCAGTGCACAAAGAAGGAGCAATGCAGAGCATATCGACTGCAGAATGACAAATGGGTGTATAATTCTGACAAACTGCCCAAAGCAGCGGGAGCCACCCTAAAAGGAAAACTACACGTCCCATTTTTGCTGGCAGACGGCAAATGCACCGTGCCTCTAGCACCGGAACCTATGATAACCTTCGGTTTCCGATCAGTGTCACTGAAACTGCACCCTAAGAATCCCACATATCTGACCACTCGCCAACTTGCTGATGAGCCTCATTACACGCACGAGCTCATATCTGAACCAGCTGTTAGGAATTTTACCGTCACTGAAAAGGGGTGGGAGTTTGTATGGGGAAACCACCCGCCGAAAAGGTTTTGGGCACAGGAAACAGCACCCGGAAATCCACATGGGCTGCCACACGAGGTGATAACTCATTATTACCACAGATACCCTATGTCCACCATCCTGGGTTTATCAATTTGCGCCGCCATTGTAACCGTTTCCGTTGCAGCGTCTACCTGGCTGTTCTGCAAATCCAGAGTTTCGTGCCTAACTCCTTACCGGCTAACACCTAACGCCAGGATGCCGCTTTGCCTGGCTGTGCTTTGCTGCGCTCGCACTGCCCGGGCCGAGACCACCTGGGAGTCCTTGGATCACCTATGGAACAATAACCAGCAGATGTTCTGGATTCAATTGCTGATCCCCCTGGCCGCCTTGATTGTAGTGACTCGCCTGCTCAAGTGCGTGTGCTGTGTAGTGCCTTTTTTAGTCGTGGCCGGCGCCGCAGGCGCCGGCGCCTACGAGCACGCGACCACGATGCCGAGCCAAGTGGGAATCTCGTATAACACCATAGTCAACAGAGCAGGCTACGCGCCACTCCCTATCAGCATAACACCAACAAAGATCAAGCTGATACCTACAGTGAACTTGGAGTACATCACCTGCCACTACAAAACAGGAATGGATTCACCAGCCATTAAGTGCTGCGGATCTCAGGAATGTACTCCAACTTACAGGCCTGATGAACAGTGCAAAGTCTTCACTGGGGTTTACCCGTTCATGTGGGGAGGCGCATATTGCTTTTGCGACACTGAGAACACCCAAGTCAGCAAGGCCTACGTAATGAAATCTGACGACTGCCTTGCTGATCACGCTGAAGCATACAAAGCGCACACAGCCTCAGTGCAGGCGTTCCTCAACATCACAGTGGGAGAACACTCTATTGTGACCACCGTGTATGTGAATGGAGAAACTCCTGTGAACTTCAATGGGGTCAAATTAACTGCAGGTCCACTTTCCACAGCTTGGACACCCTTTGACCGCAAAATCGTGCAGTATGCCGGGGAGATCTATAATTACGATTTTCCTGAGTACGGGGCAGGACAACCAGGAGCATTTGGAGACATACAATCCAGAACAGTCTCGAGCTCAGATCTGTATGCCAATACCAACCTAGTGCTGCAGAGACCCAAAGCAGGAGCGATCCATGTGCCATACACTCAGGCACCATCGGGTTTTGAGCAATGGAAGAAAGATAAAGCTCCGTCATTGAAATTCACCGCCCCTTTCGGATGCGAAATATATACAAACCCCATTCGCGCCGAAAATTGTGCCGTAGGGTCAATTCCATTAGCCTTTGACATCCCCGACGCCTTGTTCACCAGGGTGTCAGACACACCGACACTTTCAGCGGCCGAATGCACTCTTAACGAGTGCGTGTATTCATCCGACTTTGGCGGGATCGCCACGGTCAAGTATTCGGCCAGCAAGTCAGGCAAGTGCGCAGTCCATGTGCCATCAGGGACTGCTACCCTAAAAGAAGCAGCAGTCGAGTTAACCGAGCAAGGGTCGGTGACCATTCATTTCTCGACCGCAAATATCCACCCGGAGTTCAGGCTCCAAATATGCACATCATATGTCATGTGCAAAGGTGATTGTCACCCCCCGAAAGACCACATTGTGACACACCCACAGTATCACGCCCAAACATTTACAGCCGCGGTGTCAAAAACCGCGTGGACGTGGTTAACATCCCTGCTGGGAGGATCGGCCGTAATTATTATAATTGGCTTAGTGCTGGCTACTATTGTGGCCATGTACGTGCTGACCAACCAGAAACATAAT
>AGE98160
ATGGACTGCGACGTAGTCAAGTCCGCCGAAATGTTTCCTTATCAACCA---ATGTATCCAATGCAGCCCATGCCCTTCCGCAATCCTTTTGCGACTCCCAGAAGACCATGGTTTCCAAGGACCGACCCCTTTTTAGCGATGCAGGTGCAAGAGCTGGCAAGGTCCATGGCCAACTTGACGTTCAAGCAACGGCGAGATGTGCCGCCCGAGGGTCCACCGGCTAAGAAGAAGAAGAAGGACAACTCACAACAAGGT---GGTCGGAATCAGAATGGAAAGAAAAAGAACAAGCTAGTAAAGAAAAAGAAGAAGACAGGGCCACCACCCCCAAAAAATACT---GGTGGCAAAAAG------AAAGTCAATAGGAAGCCAGGGAAGAGACAACGAATGGTCATGAAGTTGGAGTCAGACAAGACGTTCCCTATCATGCTAGATGGAAAAGTTAATGGATATGCATGCGTGGTCGGTGGCAAGCTGTTTAGACCACTGCATGTGGAGGGCAAGATCGACAATGACGTGTTGTCATCCCTCAAGACAAAAAAGGCATCTAAGTATGATCTGGAGTATGCTGATGTGCCGCAGAGCATGCGCGCAGACACATTTAAATACACTCATGAAAAACCCCAGGGCTATTACAGCTGGCACCATGGAGCAGTACAGTATGAAAATGGCAGATTCACAGTGCCCAAAGGAGTCGGAGCCAAAGGAGATAGCGGCCGCCCCATACTTGACAACCAAGGGCGTGTGGTCGCTATTGTGCTTGGCGGAGTGAATGAAGGCTCCAGAACGGCACTGTCCGTCGTGACGTGGAACGAAAAAGGGGTTACAGTCAAATACACCCCCGAGAATAGCGAGCAGTGGTCCCTGGTGACCACTATGTGCCTGCTAGCCAATGTCACGTTCCCGTGCACCCAACCACCCATCTGCTACGACCGTAAGCCAGCAGAGACTTTGTCCATGCTTAGTCATAACATAGACAATCCTGGTTATGACGAGTTGCTTGAAGCAGTACTGAAATGTCCAGGCAGAGGCAAGAGGTCCACGGAGGAGCTGTTTAAGGAGTATAAGTTAACACGCCCGTACATGGCCAGGTGCATCAGGTGTGCGGTCGGAAGTTGCCACAGCCCCATAGCCATAGAGGCGGTAAGGAGCGAAGGGCATGATGGCTATGTACGACTCCAGACCTCATCTCAGTATGGATTAGATCCATCAGGAAACTTGAAAGGCAGAACCATGAGGTATGACATGCATGGAACCATAGAAGAGATACCGTTGCATCAGGTGTCTGTTCATACCTCACGTCCTTGCCACATAATAGATGGGCATGGATACTTTCTGCTTGCCAGGTGCCCTGCAGGAGACTCCATAACTATGGAATTTAAGAAAGAATCAGTCACCCATTCCTGCTCTGTGCCCTACGAAGTAAAGTTTAATCCGGCGGGAAGAGAACTGTACACACACCCACCAGAGCACGGAGCTGAACAACCTTGCCACGTGTACGCTCACGACGCACAGAATAGGGGAGCTTACGTGGAAATGCACCTTCCAGGATCCGAAGTGGACAGTACTTTACTGTCCATGAGCGGTAGTTCTGTTCATGTGACTCCACCTGCCGGGCAAAGCGTCCAAGTGGAATGCGAATGTGGCGGCACCAAGATTTCTGAAACCATCAATTCAGCTAAACAATACAGTCAGTGCTCAAAGACATCTCAGTGCAGGGCTTACCGTACACAGAATGACAAATGGGTGTACAATTCGGACAAATTGCCTAAAGCATCGGGAGAAACTCTCAAAGGCAAACTGCATGTGCCCTTCGTACTGACCGAAGCAAAATGCACAGTACCATTGGCTCCAGAACCCATTATCACCTTTGGGTTCCGCTCTGTGTCTCTGAAACTTCATCCCAAGAACCCCACCTTCCTAACCACGAGGCAGCTGGATGGAGACCCAGCTTACACCCACGAACTTATAACCCACCCTGTAGTGAGAAATTTCTCGGTCACAGAGAAAGGTTGGGAATTTGTGTGGGGAAACCATCCGCCTCAACGGTACTGGTCTCAAGAAACTGCACCAGGTAATCCACACGGACTACCACACGAGGTGATTACGCATTATTATCACAGGTATCCCATGTCCACCATCCTTGGCTTATCAATCTGTGCGGCGATAGTGACGACATCCATCGCAGCATCCGTATGGCTGTTTTGCAAATCACGGATTTCATGCCTGACCCCCTATCGCTTGACTCCGAATGCCCGCATGCCTCTGTGCTTAGCCGTCTTGTGCTGCGCACGCACAGCCAAAGCCGAAACTACTTGGGAATCCCTAGATCACCTCTGGAATCATAACCAGCAGATGTTCTGGAGTCAGCTGCTAATCCCGCTAGCAGCACTGATAGTTGCTACCCGCTTGTTGAAATGTGTGTGTTGCGTTGTGCCTTTTTTAGTCGTGGCCGGCGCCGTAGGCGCCGGCGCTTACGAGCACGCGACCACGATGCCGAACCAAGTGGGGATCCCGTATAATACCATTGTCAACAGAGCGGGTTATGCACCTCTACCCATTAGCATAGTACCTACTAAAGTGAAGCTGATTCCAACAGTGAATCTTGAGTACATTACATGCCATTACAAGACTGGAATGGATTCACCCGCCATTAAATGCTGCGGCACTCAGGAGTGTTCTCCAACTTACAGGCCGGACGAGCAATGCAAAGTCTTCTCTGGAGTATACCCATTTATGTGGGGAGGGGCGTATTGCTTTTGCGATACGGAGAATACCCAGATAAGCAAGGCGTACGTGACGAAATCGGAAGATTGCGTCACCGATCACGCCCAGGCATACAAAGCACATACAGCCTCTGTCCAAGCCTTCTTAAATATTACAGTTGGAGGACACTCAACGACAGCAGTGGTGTATGTGAATGGAGAGACTCCCGTTAATTTTAATGGAGTGAAGCTGACCGCGGGTCCTCTGTCCACAGCCTGGTCGCCGTTCGACAAGAAGATCGTGCAGTACGCCGGGGAAATTTACAACTATGACTTTCCGGAATATGGAGCCGGCCACGCAGGAGCGTTTGGTGACATCCAGGCTAGGACGGTATCTAGTTCCGATGTATACGCCAACACAAACCTTGTGCTGCAGAGACCCAAAGCCGGAGCGATCCATGTCCCGTACACCCAGGCCCCATCTGGGTATGAACAATGGAAGAAAGATAAACCACCATCCCTCAAGTTCACAGCCCCGTTCGGTTGTGAAATTTACACCAACCCTATCCGTGCTGAAAACTGCGCTGTGGGATCAATTCCACTAGCTTTTGACATTCCCGACGCTCTGTTTACCAGGGTGTCCGAAACACCGACATTATCTGCTGCCGAGTGCACTCTGAACGAGTGTGTATATTCATCCGACTTTGGCGGGATCGCTACAGTCAAATACTCGGCGAGCAAGTCAGGCAAATGCGCAGTTCATGTACCATCAGGCACGGCTACATTGAAAGAAGCCGCAGTCGAGTTGGCCGAACAGGGTTCGGCTACTATACATTTTTCGACTGCCAGCATTCATCCGGAGTTTAGACTCCAGATATGCACGTCTTTTGTTACGTGCAAAGGGGATTGCCACCCTCCGAAAGATCATATTGTGACGCATCCCCAATACCACGCCCAGTCATTTACAGCTGCGGTATCAAAAACCGCTTGGACGTGGTTAACATCCTTACTGGGAGGGTCAGCTATAATTATAATAATTGGACTTGTGTTAGCCACTGTTGTGGCTATGTATGTGCTGACCAACCAGAAACATAAT
>AGE98162
ATGGACTGCGACGTAGTCAAGTCCGCCGAAATGTTTCCTTATCAACCA---ATGTATCCAATGCAGCCCATGCCCTTCCGCAATCCTTTTGCGACTCCCAGAAGACCATGGTTTCCAAGGACCGACCCCTTTTTAGCGATGCAGGTGCAAGAGCTGGCAAGGTCCATGGCCAACTTGACGTTCAAGCAACGGCGAGATGTGCCGCCCGAGGGTCCACCGGCTAAGAAGAAGAAGAAGGACAACTCACAACAAGGT---GGTCGGAATCAGAATGGAAAGAAAAAGAACAAGCTAGTAAAGAAAAAGAAGAAGACAGGGCCACCACCCCCAAAAAATACT---GGTGGCAAAAAG------AAAGTCAATAGGAAGCCAGGGAAGAGACAACGAATGGTCATGAAGTTGGAGTCAGACAAGACGTTCCCTATCATGCTAGATGGAAAAGTTAATGGATATGCATGCGTGGTCGGTGGCAAGCTGTTTAGACCACTGCATGTGGAGGGCAAGATCGACAATGACGTGTTGTCATCCCTCAAGACAAAAAAGGCATCTAAGTATGATCTGGAGTATGCTGATGTGCCGCAGAGCATGCGCGCAGACACATTTAAATACACTCATGAAAAACCCCAGGGCTATTACAGCTGGCACCATGGAGCAGTACAGTATGAAAATGGCAGATTCACAGTGCCCAAAGGAGTCGGAGCCAAAGGAGATAGCGGCCGCCCCATACTTGACAACCAAGGGCGTGTGGTCGCTATTGTGCTTGGCGGAGTGAATGAAGGCTCCAGAACGGCACTGTCCGTCGTGACGTGGAACGAAAAAGGGGTTACAGTCAAATACACCCCCGAGAATAGCGAGCAGTGGTCCCTGGTGACCACTATGTGCCTGCTAGCCAATGTCACGTTCCCGTGCACCCAACCACCCATCTGCTACGACCGTAAGCCAGCAGAGACTTTGTCCATGCTTAGTCATAACATAGACAATCCTGGTTATGACGAGTTGCTTGAAGCAGTACTGAAATGTCCAGGCAGAGGCAAGAGGTCCACGGAGGAGCTGTTTAAGGAGTATAAGTTAACACGCCCGTACATGGCCAGGTGCATCAGGTGTGCGGTCGGAAGTTGCCACAGCCCCATAGCCATAGAGGCGGTAAGGAGCGAAGGGCATGATGGCTATGTACGACTCCAGACCTCATCTCAGTATGGATTAGATCCATCAGGAAACTTGAAAGGCAGAACCATGAGGTATGACATGCATGGAACCATAGAAGAGATACCGTTGCATCAGGTGTCTGTTCATACCTCACGTCCTTGCCACATAATAGATGGGCATGGATACTTTCTGCTTGCCAGGTGCCCTGCAGGAGACTCCATAACTATGGAATTTAAGAAAGAATCAGTCACCCATTCCTGCTCTGTGCCCTACGAAGTAAAGTTTAATCCGGCGGGAAGAGAACTGTACACACACCCACCAGAGCACGGAGCTGAACAACCTTGCCACGTGTACGCTCACGACGCACAGAATAGGGGAGCTTACGTGGAAATGCACCTTCCAGGATCCGAAGTGGACAGTACTTTACTGTCCATGAGCGGTAGTTCTGTTCATGTGACTCCACCTGCCGGGCAAAGCGTCCAAGTGGAATGCGAATGTGGCGGCACCAAGATTTCTGAAACCATCAATTCAGCTAAACAATACAGTCAGTGCTCAAAGACATCTCAGTGCAGGGCTTACCGTACACAGAATGACAAATGGGTGTACAATTCGGACAAATTGCCTAAAGCATCGGGAGAAACTCTCAAAGGCAAACTGCATGTGCCCTTCGTACTGACCGAAGCAAAATGCACAGTACCATTGGCTCCAGAACCCATTATCACCTTTGGGTTCCGCTCTGTGTCTCTGAAACTTCATCCCAAGAACCCCACCTTCCTAACCACGAGGCAGCTGGATGGAGACCCAGCTTACACCCACGAACTTATAACCCACCCTGTAGTGAGAAATTTCTCGGTCACAGAGAAAGGTTGGGAATTTGTGTGGGGAAACCATCCGCCTCAACGGTACTGGTCTCAAGAAACTGCACCAGGTAATCCACACGGACTACCACACGAGGTGATTACGCATTATTATCACAGGTATCCCATGTCCACCATCCTTGGCTTATCAATCTGTGCGGCGCTAGTGACGACATCCATTGCAGCATCCGTATGGCTGTTTTGCAAATCACGGATTTCATGCCTGACCCCCTATCGCTTGACTCCGAATGCCCGCATGCCTCTGTGCTTAGCCGTCTTGTGCTGCGCACGCACAGCCAAAGCCGAAACTACTTGGGAATCCCTAGATCACCTCTGGAATCACAACCAGCAGATGTTCTGGAGTCAGCTGCTAATCCCGCTAGCAGCACTGATAGTTGCTACCCGCTTGTTGAAATGTGTGTGTTGCGTTGTGCCTTTTTTAGTCGTGGCCGGCGCCGTAGGCGCCGGCGCTTACGAGCACGCGACCACGATGCCGAACCAAGTGGGGATCCCGTATAATACCATTGTCAACAGAGCGGGTTATGCACCTCTACCCATTAGCATAGTACCTACTAAAGTGAAGCTGATTCCAACAGTGAATCTTGAGTACATTACATGCCATTACAAGACTGGAATGGATTCACCCGCCATTAAATGCTGCGGCACTCAGGAGTGTTCTCCAACTTACAGGCCGGACGAGCAATGCAAAGTCTTCTCTGGAGTATACCCATTTATGTGGGGAGGGGCGTATTGCTTTTGCGATACGGAGAATACCCAGATAAGCAAGGCGTACGTGACGAAATCGGAAGATTGCGTCACCGATCACGCCCAGGCATACAAAGCACATACAGCCTCTGTCCAAGCCTTCTTAAATATTACAGTTGGAGGACACTCAACGACAGCAGTGGTGTATGTGAATGGAGAGACTCCCGTTAATTTTAATGGAGTGAAGCTGACCGCGGGTCCTCTGTCCACAGCCTGGTCGCCGTTCGACAAGAAGATCGTGCAGTACGCCGGGGAAATTTACAACTATGACTTTCCGGAATATGGAGCCGGCCACGCAGGAGCGTTTGGTGACATCCAGGCTAGGACGGTATCTAGTTCCGATGTATACGCCAACACAAACCTTGTGCTGCAGAGACCCAAAGCCGGAGCGATCCATGTCCCGTACACCCAGGCCCCATCTGGGTATGAACAATGGAAGAAAGATAAACCACCATCCCTCAAGTTCACAGCCCCGTTCGGTTGTGAAATTTACACCAACCCTATCCGTGCTGAAAACTGCGCTGTGGGATCAATTCCACTAGCTTTTGACATTCCCGACGCTCTGTTTACCAGGGTGTCCGAAACACCGACATTATCTGCTGCCGAGTGCACTCTGAACGAGTGTGTATATTCATCCGACTTTGGCGGGATCGCTACAGTCAAATACTCGGCGAGCAAGTCAGGCAAATGCGCAGTTCATGTACCATCAGGCACGGCTACATTGAAAGAAGCCGCAGTCGAGTTGGCCGAACAGGGTTCGGCTACTATACATTTTTCGACTGCCAGCATTCATCCGGAGTTTAGACTCCAGATATGCACGTCTTTTGTTACGTGCAAAGGGGATTGCCACCCTCCGAAAGATCATATTGTGACGCATCCCCAATACCACGCCCAGTCATTTACAGCTGCGGTATCAAAAACCGCTTGGACGTGGTTAACATCCTTACTGGGAGGGTCAGCTATAATTATAATAATTGGACTTGTGTTAGCCACTGTTGTGGCTATGTATGTGCTGACCAACCAGAAACATAAT
>AGE98169
ATGGACTGCGACGTAGTCAAGTCCGCCAAAATGTTTCCTTATCAACCA---ATGTATCCAATGCAGCCCATGCCCTTCCGCAACCCTTTTGCGACTCCCAGAAGACCATGGTTTCCAAGGACCGACCCCTTCCTAGCGATGCAGGTGCAAGAGCTGGCAAGGTCCATGGCCAACTTGACGTTCAAGCAACGGCGAGATGTGCCACCCGAGGGTCCACCGGCTAAGAAGAAGAAGAAGGATAACTCGCAACAAGGT---GGTCGGAATCAGAATGGAAAGAAAAAGAACAAGCTAGTAAAGAAAAAGAAGAAGACAGGGCCGCCGCCCCCAAAA---AATAACGTCGGCAAAAAG------AAAGTCAATAGGAAGCCAGGGAAGAGACAACGAATGGTCATGAAGTTGGAGTCAGACAAGACATTCCCTATCATGCTTGATGGAAAAGTTAATGGGTATGCATGCGTGGTCGGTGGCAAGCTGTTTAGACCACTGCATGTGGAGGGTAAGATCGACAATGACGTGTTGTCCTCCCTCAAGACCAAAAAGGCATCTAAGTATGATCTGGAGTACGCTGACGTGCCGCAGAGCATGCGTGCAGACACATTCAAATACACTCATGAAAAACCTCAGGGCTACTACAGCTGGCACCATGGAGCAGTACAGTATGAAAATGGCAGATTCACAGTGCCCAAAGGAGTCGGAGCCAAAGGAGATAGCGGTCGCCCCATACTTGACAACCAAGGGCGTGTGGTCGCTATTGTGCTTGGCGGAGTGAATGAAGGCTCCAGAACGGCACTGTCTGTCGTGACGTGGAACGAGAAAGGGGTTACAGTCAAATACACCCCCGAGAACAGCGAGCAGTGGTCCCTGGTGACCACTATGTGCCTGCTTGCCAATGTCACGTTCCCGTGCACCCAACCACCCATCTGCTACGACCGCAAGCCAGCAGAGACTTTGTCCATGCTCAGTCACAACGTAGACAATCCTGGATATGACGAGTTGCTCGAAGCAGTACTGAAATGTCCAGGCAGAGGCAAGAGGTCCACGGAGGAGCTGTTCAAGGAGTACAAGTTAACACGCCCGTACATGGCCAGGTGCATCAGGTGTGCGGTCGGAAGTTGCCACAGCCCCATAGCCATAGAGGCGGTAAGGAGCGAAGGGCATGATGGCTATGTACGACTCCAGACCTCATCTCAGTATGGATTAGACCCATCAGGAAACTTGAAAGGCAGAACCATGAGGTATGATATGCATGGAACTATAGAAGAGATACCGTTGCATCAGGTGTCTGTTCATACCTCACGTCCTTGCCACATAATAGATGGGCATGGATACTTTCTGCTTGCCAGGTGCCCTGCAGGAGACTCCATAACTATGGAATTTAAGAAAGAATCAGTCACCCATTCTTGTTCTGTGCCCTACGAAGTAAAGTTTAATCCAGTGGGAAGAGAACTGTACACACACCCACCAGAGCACGGAGCTGAACAACCTTGTCACGTGTACGCTCATGACGCACAAAATAGGGGAGCTTACGTGGAAATGCACCTTCCAGGATCCGAAGTGGACAGTACTTTACTGTCCATGAGCGGTAGTTCTGTTCATGTGACTCCACCTGCCGGGCAAAGTGTTCAAGTGGAATGTGAATGTGGTGGCACCAAGATCTCCGAAACCATCAATTCTGCTAAACAATACAGTCAGTGCTCTAAGACATCTCAATGCAGGGCATATCGCACACAGAATGACAAATGGGTGTACAATTCGGACAAACTGCCTAAAGCATCGGGCGAAACTCTCAAAGGCAAACTGCATGTGCCCTTCGTACTGACTGAAGCAAAATGCACAGTACCATTGGCCCCAGAGCCCATTATTACCTTTGGGTTCCGATCAGTGTCTCTGAAACTCCATCCCAAGAACCCCACCTTCCTAACTACGAGGCAGCTCGATGGAGAACCAGCTTACACCCACGAACTTATAACCCACCCTGTAGTGAGAAATTTCTCGGTTACAGAGAAAGGTTGGGAATTTGTGTGGGGAAACCATCCGCCTCAAAGGTACTGGTCCCAAGAAACGGCACCAGGTAATCCACACGGACTACCACACGAGGTGATTACGCACTACTATCACAGGTATCCCATGTCCACCATTTTAGGCTTATCAATCTGTGCGGCGATAGTGACGACATCCATTGCAGCATCCGTATGGCTTTTTTGCAAATCACGGATTTCCTGCCTGACCCCCTATCGCTTGACTCCAAATGCCCGCATGCCTTTGTGCTTAGCCGTCTTGTGCTGCGCACGCACAGCCAAAGCCGAAACTACTTGGGAATCCCTAGATCACCTCTGGAATCACAACCAGCAGATGTTCTGGAGTCAGCTGCTGATCCCGCTAGCAGCACTGATAGTTGCTACCCGCTTGCTGAAATGTGTGTGTTGCGTTGTGCCTTTTTTAGTCGTGGCCGGCGCCGTAGGCGCCGGCGCTTACGAGCACGCGACCACGATGCCGAACCAAGTGGGGATCCCGTATAATACCATTGTCAACAGAGCGGGTTATGCACCTCTACCCATTAGCATAGTACCTACTAAAGTGAAGCTGATTCCAACAGTGAACCTTGAGTACATTACATGCCACTACAAGACCGGAATGGATTCACCCGCCATTAAATGCTGCGGCACTCAGGAGTGTTCTCCTACTTATAGGCCGGACGAGCAATGCAAAGTCTTCTCTGGAGTATACCCATTTATGTGGGGAGGGGCGTATTGCTTTTGCGATACGGAGAATACCCAGATAAGCAAGGCGTACGTGACGAAATCGGAAGATTGCGTCACCGATCACGCCCAGGCATACAAAGCACACACAGCCTCAGTCCAAGCCTTCTTAAATATCACAGTTGGAGGACACTCAACGACAGCAGTGGTGTATGTGAATGGAGAGACTCCCGTTAATTTTAACGGAGTGAAGCTGACCGCGGGTCCTCTGTCCACAGCCTGGTCGCCTTTTGACAAAAAGATCGTGCAGTACGCCGGGGAAATCTACAACTACGACTTTCCGGAATATGGAGCCGGCCACGCAGGAGCGTTTGGTGACATCCAGGCTAGGACAATATCTAGTTCCGATGTATACGCCAACACAAACCTTGTGCTGCAGAGACCGAAAGCCGGAGCGATCCATGTCCCGTACACCCAGGCCCCATCGGGTTATGAACAATGGAAGAAAGACAAACCACCATCTCTCAAGTTCACAGCCCCTTTTGGTTGTGAAATTTACACCAATCCTATCCGTGCTGAAAACTGCGCCGTGGGATCAATTCCACTAGCTTTTGACATTCCCGACGCTCTGTTTACCAGGGTGTCCGAAACACCGACATTATCTGCTGCCGAATGCACCCTGAACGAGTGTGTATATTCATCCGACTTTGGCGGGATCGCTACAGTCAAATACTCGGCGAGCAAGTCAGGCAAATGTGCAGTTCATGTACCATCAGGCACGGCTACATTGAAAGAAGCCGCAGTCGAGTTGGCCGAACAGGGTTCGGCTACTATACATTTTTCGACTGCCAGCATTCATCCGGAGTTTAGACTCCAAATATGCACGTCTTATGTTACGTGCAAAGGGGATTGTCACCCTCCGAAAGATCATATTGTGACGCATCCCCAATACCACGCCCAGTCATTTACAGCTGCGGTATCAAAAACCGCTTGGACGTGGTTAACATCCTTACTGGGAGGGTCAGCTATAATTATAATAATTGGACTTGTGTTAGCCACTGTTGTGGCTATGTATGTGCTGACCAACCAGAAACATAAT
>AGE98258
------------------------------ATGTTCCCGTTCCAACCA---ATGTATCCGATGCAGCCAATGCCCTATCGTAATCCATTTGCGGCCCCGCGCAGGCCCTGGTTCCCCAGAACCGACCCTTTTCTGGCGATGCAGGTGCAGGAATTAACCCGCTCGATGGCTAACCTGACGTTCAAGCAACGCCGGGACGCGCCACCTGAGGGGCCACCCGCTAAGAAACCGAAGAAGGAGGCCCCGCAAAAGCAA---AAAGGGGGAGGCCAAGGGAAGAAGAAGAAGAACCAGGGGAAGAAGAAGGCTAAGACGGGGCCGCCTAATCCGAAGGCACAGAGTGGAAACAAGAAG------AAGACCAACAAGAAACCGGGCAAGAGACAGCGCATGGTCATGAAATTGGAATCTGACAAGACATTCCCAATTATGCTGGAAGGGAAGATTAACGGCTATGCTTGCGTGGTCGGAGGGAAGTTATTCAGGCCGATGCACGTGGAAGGCAAGATCGACAACGACGTTTTGGCCGCACTTAAGACGAAGAAAGCATCCAAATATGATCTTGAGTATGCAGATGTGCCACAGAACATGCGGGCCGATACATTCAAGTACACCCATGAGAAGCCCCAAGGCTATTACAGCTGGCATCACGGAGCAGTCCAATATGAAAATGGGCGTTTCACGGTGCCAAAAGGAGTTGGGGCCAAGGGAGACAGCGGACGACCCATTCTGGATAATCAGGGACGGGTGGTCGCTATTGTGCTGGGAGGTGTGAATGAAGGATCTAGGACAGCCCTTTCAGTCGTCATGTGGAACGAGAAGGGAGTAACTGTGAAGTATACTCCGGAGAACTGCGAGCAATGGTCACTAGTGACCACCATGTGCCTGCTCGCCAATGTGACGTTCCCATGTGCCCAACCACCAATTTGCTACGACAGAAAACCAGCAGAGACTTTGGCCATGCTCAGCGTTAACGTTGACAACCCGGGCTACGATGAGCTGCTGGAAGCAGCTGTTAAGTGCCCCGGAAGGCAAAGGAGATCTACCGAGGAGCTGTTTAAGGAGTACAAGCTAACGCGCCCTTACATGGCCAGATGCATCAGATGTGCCGTTGGGAGCTGCCATAGTCCAATAGCAATTGAGGCAGTGAAGAGCGACGGGCACGACGGCTATGTTAGACTTCAGACTTCCTCGCAGTATGGACTGGATTCCTCTGGCAACTTAAAAGGAAGGACCATGCGGTATGACATGCACGGGACCATTGAAGAGATACCGCTACATCAAGTGTCACTCCACACATCTCGCCCGTGTCACATTGTGGATGGGCATGGTTATTTTCTGCTTGCTAGGTGCCCGGCAGGGGACTCCATCACCATGGAATTTAAGAAAGATTCAGTCACACACTCTTGCTCAGTGCCGTATGAAGTGAAATTTAATCCTGTAGGCAGAGAACTCTACACTCATCCCCCAGAACACGGAGCAGAGCAAGCGTGCCAAGTCTACGCGCATGATGCACAGAACAGAGGAGCTTATGTCGAGATGCACCTCCCGGGCTCAGAAGTGGACAGCAGTTTGGTTTCCTTGAGCGGCAGTTCAGTCACCGTGACACCTCCTGCTGGGACTAGCGCCCTGGTGGAATGCGAGTGCGGCGGCACGAAGATCTCCGAGACCATCAACACGGCAAAACAGTTCAGCCAGTGCACAAAGAAGGAGCAGTGCAGAGCATACCGACTGCAGAATGATAAATGGGTGTATAATTCTGACAAACTGCCCAAAGCAGCGGGAGCCACCCTAAAAGGAAAATTACACGTCCCATTCTTGCTGGCAGACGGCAAATGCACCGTGCCTCTGGCACCGGAACCTATGATAACCTTCGGTTTCCGATCAGTGTCACTGAAACTGCACCCTAAGAATCCCACATATCTGACCACTCGCCAACTTGCTGATGAGCCTCATTACACGCACGAGCTCATATCTGAACCAGCCGTTAGGAATTTTACCGTCACTGAAAAGGGGTGGGAGTTTGTATGGGGAAACCACCCGCCAAAAAGGTTTTGGGCACAGGAAACAGCACCCGGAAATCCACATGGGCTGCCACACGAGGTGATAACTCATTATTACCACAGATACCCTATGTCCACCATCCTGGGTTTGTCAATTTGCGCCGCCATTGTAACCGTTTCCGTTGCAGCGTCCACCTGGCTGTTTTGCAAATCCAGAGTTTCGTGCCTAACTCCTTACCGGCTAACACCCAACGCCAGGATGCCGCTTTGCCTGGCTGTGCTTTGCTGCGCCCGCACTGCCCGGGCCGAGACCACCTGGGAGTCCTTGGATCACCTATGGAACAATAACCAACAGATGTTCTGGATTCAATTGCTGATCCCTCTGGCCGCCTTGATTGTAGTGACTCGCCTGCTCAAGTGCGTGTGCTGTGTAGTGCCTTTTTTAGTCGTGGCCGGCGCCGCAGGCGCCGGCGCCTACGAGCACGCGACCACGATGCCGAGCCAAGCGGGAATCTCGTATAACACCATAGTCAACAGAGCAGGCTACGCACCACTCCCTATCAGCATAACACCAACAAAGATCAAGCTGATACCCACAGTGAACTTGGAGTACGTCACCTGCCACTACAAAACAGGAATGGATTCACCAGCTATCAAATGCTGCGGATCTCAGGAATGTACTCCAACTTACAGGCCTGATGAACAGTGCAAAGTCTTCACAGGGGTTTACCCGTTTATGTGGGGAGGCGCATATTGCTTCTGCGACACTGAGAACACCCAAGTCAGCAAGGCCTACGTAATGAAATCTGACGACTGCCTTGCTGATCACGCTGAAGCATACAAAGCGCACACAGCCTCAGTGCAGGCGTTCCTCAACATCACAGTGGGAGAACACTCTATTGTGACCACCGTGTATGTGAATGGAGAAACTCCTGTGAACTTCAATGGGGTCAAATTAACTGCAGGTCCACTTTCCACAGCTTGGACACCCTTTGACCGCAAAATCGTGCAGTATGCCGGGGAGATCTATAATTACGATTTTCCTGAGTATGGGGCAGGACAACCAGGAGCATTTGGAGACATACAATCCAGAACAGTTTCAAGCTCAGATCTGTATGCCAATACCAACCTAGTGCTGCAGAGACCCAAAGCAGGAGCGATCCATGTGCCATACACTCAGGCACCATCGGGTTTTGAGCAATGGAAGAAAGATAAAGCTCCGTCATTGAAATTCACCGCCCCTTTCGGATGCGAAATATATACAAACCCCATTCGCGCCGAAAATTGCGCTGTAGGGTCAATTCCATTAGCCTTTGACATCCCCGACGCCCTGTTCACCAGGGTGTCAGAAACACCGACACTTTCAGCGGCCGAATGCACTCTTAACGAGTGCGTGTATTCATCCGACTTTGGCGGGATCGCCACGGTCAAGTATTCGGCCAGCAAGTCAGGCAAGTGCGCAGTCCACGTGCCATCAGGGACTGCTACCCTAAAAGAAGCAGCAGTCGAGCTAACCGAGCAAGGATCGGTGACCATTCATTTCTCGACCGCAAATATCCACCCGGAGTTCAGGCTCCAAATATGCACATCATATGTCACGTGCAAAGGTGATTGTCACCCCCCGAAAGACCACATTGTGACACACCCCCAGTATCACGCCCAAACATTTACAGCCGCGGTGTCAAAAACCGCGTGGACGTGGTTAACATCCCTGCTGGGAGGATCGGCCGTAATTATTATAATTGGCTTAGTGCTGGCTACTATTGTGGCCATGTACGTGCTGACCAACCAGAAACATAAT
>AGE98165
ATGGACTGCGACGTAGTCAAGTCCGCCAAAATGTTTCCTTATCAACCA---ATGTACCCAACGCAGCCCATGCCCTTCCGCAATCCTTTTGCGACTCCCAGAAGACCATGGTTTCCAAGGACCGACCCCTTTTTAGCGATGCAGGTGCAAGAGCTGGCACGGTCTATGGCCAACTTGACGTTTAAGCAACGGCGAGACGTGCCGCCCGAGGGTCCACCGGCTAAGAAGAAGAAGAAGGATAACTCGCAACAAGGT---GGTCGGAATCAGAATGGAAAGAAAAAGAACAAGCTAGTAAAGAAAAAGAAGAAGACAGGGCCGCCACCCCCCAAAAATAAT---GGCGGCAAAAAG------AAAGTCAATAGGAAGCCAGGGAAGAGACAACGAATGGTCATGAAGTTGGAGTCAGACAAGACGTTCCCTATCATGCTTGATGGAAAAGTTAATGGGTATGCATGCGTGGTCGGAGGCAAGCTGTTTAGACCACTGCATGTGGAGGGCAAGATCGACAACGACGTGTTGTCCTCCCTCAAGACCAAAAAGGCATCTAAGTATGATCTGGAGTACGCAGACGTGCCGCAGAGCATGCGCGCAGACACATTTAAATACACTCATGAAAAACCCCAGGGCTACTACAGCTGGCACCATGGAGCAGTACAGTATGAAAATGGCAGATTCACAGTGCCCAAAGGAGTCGGAGCCAAAGGAGATAGTGGTCGCCCCATACTTGACAATCAAGGGCGTGTGGTCGCTATTGTGCTTGGCGGAGTGAATGAAGGCTCCAGAACGGCGCTGTCTGTCGTGACGTGGAACGAAAAAGGGGTCACAGTCAAATACACCCCCGAGAACAGCGAGCAGTGGTCCTTGGTGACCACTATGTGCCTGCTTGCCAATGTCACGTTCCCGTGCACCCAACCACCCATCTGCTACGACCGCAAGCCAGCAGAGACTTTGTCCATGCTCAGTCATAACATAGACAATCCCGGTTATGACGAGTTGCTTGAAGCAGTACTGAAATGTCCAGGCAGAGGCAAGAGGTCCACGGAGGAGCTGTTCAAGGAGTACAAGTTAACACGCCCGTACATGGCCAGGTGCATCAGGTGTGCGGTCGGAAGTTGCCACAGCCCCATAGCCATAGAGGCGGTAAGGAGCGAAGGGCATGACGGCTATGTACGACTCCAGACCTCATCTCAGTATGGATTAGACCCATCAGGAAACTTGAAAGGCAGAACCATGAGGTATGATATGCATGGAACCATAGAAGAGATACCGTTGCACCAGGTGTCCGTTCATACCTCACGTCCTTGCCACATAATAGATGGGCATGGATACTTTCTGCTTGCCAGGTGCCCTGCAGGAGACTCCATAACTATGGAATTTAAGAAAGAATCGGTCACCCATTCTTGCTCTGTGCCCTACGAAGTAAAGTTTAATCCTGTGGGAAGAGAACTGTACACACACCCACCAGAGCACGGAGCTGAACAACCTTGTCACGTGTACGCTCACGACGCACAAAATAGGGGAGCTTACGTGGAAATGCACCTTCCAGGTTCCGAAGTGGACAGTACTTTACTGTCCATGAGCGGTAGTTCTGTTCATGTGACTCCACCTGCCGGGCAAAGCGTCCAAGTGGAGTGCGAATGTGGTGGCACCAAGATCTCTGAAACCATCAATTCTGCTAAGCAATACAGTCAGTGCTCTAAGACATCTCAGTGCAGGGCATACCGTACACAGAATGACAAATGGGTGTACAATTCGGACAAACTGCCTAAAGCATCGGGAGAAACTCTCAAGGGCAAACTGCATGTGCCCTTCGTACTGACCGAAGCAAAATGCACAGTACCATTGGCCCCGGAACCCATTATCACCTTTGGGTTCCGATCCGTGTCTCTGAAACTTCATCCCAAGAACCCCACCTTCCTAACCACGAGGCAGCTGGATGGAGAACCAGCCTACACCCACGAACTTATAACCCACCCTGTAGTGAGAAATTTCTCGGTCACAGAGAAAGGTTGGGAATTTGTGTGGGGAAACCATCCGCCTCAAAGGTACTGGTCCCAAGAAACTGCACCGGGTAATCCACACGGACTACCACATGAGGTGATCACGCACTACTATCACAGGTATCCCATGTCCACCATTCTAGGCTTATCAATTTGTGCGGCGATAGTGACGACATCCATTGCAGCATCCGTATGGCTCTTTTGCAAATCACGGATTTCCTGCCTGACCCCCTATCGCTTGACTCCAAATGCCCGCATGCCTTTGTGCTTAGCCGTCTTGTGCTGCGCACGCACAGCCAAAGCCGAAACTACTTGGGAATCCCTGGATCACCTCTGGAACCACAACCAGCAGATGTTCTGGAGTCAACTGCTAATCCCGCTAGCAGCACTGATAGTTGCTACCCGCTTGCTGAAATGTGTGTGTTGCGTTGTGCCTTTTTTAGTCGTGGCCGGCGCCGTAGGCGCCGGCGCTTACGAGCACGCGACCACGATGCCGAACCAAGTGGGGATCCCGTATAATACCATTGTCAACAGAGCGGGTTATGCACCTCTACCCATTAGCATAGTACCTACTAAAGTGAAGCTGATTCCAACAGTGAATCTTGAGTACATTACATGCCATTACAAGACCGGAATGGATTCACCCGCCATCAAATGCTGCGGCACTCAGGAGTGCTCTCCAACTTATAGGCCGGACGAGCAATGCAAAGTCTTCTCTGGAGTATACCCATTCATGTGGGGAGGGGCGTATTGCTTTTGCGATACGGAGAATACCCAGATAAGCAAGGCGTACGTGACGAAATCAGAAGATTGCGTCACCGATCACGCCCAGGCATATAAAGCACATACAGCCTCAGTCCAAGCCTTCTTAAATATCACAGTTGGAGGACACTCAACGACAGCAGTGGTGTATGTGAATGGAGAGACTCCTGTTAATTTTAATGGAGTGAAGCTGACCGCGGGTCCTCTGTCCACAGCCTGGTCGCCGTTCGACAAAAAGATCGTGCAGTACGCCGGGGAAATCTATAACTATGATTTTCCGGAATACGGAGCCGGCCACGCAGGAGCGTTTGGTGACATCCAGGCTAGGACGATATCTAGTTCCGATGTATACGCCAACACAAACCTTGTGCTGCAGAGACCAAAAGCCGGAGCGATCCATGTCCCGTACACCCAGGCCCCATCGGGTTATGAACAATGGAAGAAAGACAAACCACCATCTCTCAAGTTCACAGCCCCTTTCGGTTGTGAAATTTACACCAACCCTATCCGTGCTGAAAACTGCGCCGTGGGATCAATTCCACTAGCTTTTGACATTCCCGACGCTCTGTTTACCAGGGTGTCCGAAACACCGACATTATCTGCTGCCGAATGCACTCTGAATGAGTGTGTATATTCATCCGACTTTGGCGGGATCGCTACAGTCAAATATTCGGCGAGCAAGTCAGGCAAATGTGCAGTTCATGTACCATCAGGCACGGCTACATTGAAAGAAGCCGCAGTCGAGTTGGCCGAACAGGGTTCGGCCACTATACATTTTTCGACTGCCAGCATCCATCCGGAGTTTAGACTCCAAATATGCACGTCTTATGTTACGTGCAAAGGGGATTGTCACCCTCCGAAAGATCATATCGTGACGCATCCCCAATACCACGCCCAGTCATTTACAGCTGCGGTATCAAAAACCGCTTGGACGTGGTTAACATCCTTACTGGGAGGGTCAGCTATAATTATAATAATTGGACTTGTGTTAGCCACTGTTGTGGCTATGTATGTGCTGACCAACCAGAAACACAAT
>AGE98256
------------------------------ATGTTCCCGTTCCAACCA---ATGTATCCGATGCAGCCAATGCCCTATCGTAACCCGTTCGCGGCCCCGCGCAGGCCCTGGTTCCCCAGAACCGACCCTTTTCTGGCGATGCAGGTGCAGGAATTAACCCGCTCGATGGCTAACCTGACGTTCAAGCAACGCCGGGACGCGCCACCTGAGGGGCCACCCGCTAAGAAACCGAAGAGGGAGGCCCCGCAAAAGCAA---AAAGGGGGAGGCCAAGGGAAGAAGAAGAAGAACCAGGGGAAGAAGAAGGCTAAGACGGGGCCGCCTAATCCGAAGGCACAGAGTGGAAACAAGAAG------AAGACCAACAAGAAACCAGGCAAGAGACAGCGCATGGTCATGAAATTGGAATCTGACAAGACATTCCCAATTATGCTGGAAGGGAAGATTAACGGCTACGCTTGCGTGGTCGGAGGGAAGTTATTCAGGCCGATGCACGTGGAAGGCAAGATCGACAACGACGTTCTGGCCGCACTTAAGACGAAGAAAGCATCCAAATATGATCTTGAGTATGCAGATGTGCCACAGAACATGCGGGCCGATACATTCAAGTACACCCACGAGAAGCCCCAAGGCTATTACAGCTGGCATCATGGAGCAGTCCAATATGAAAATGGGCGTTTCACGGTGCCAAAAGGAGTTGGGGCCAAGGGAGACAGCGGACGACCCATTCTGGATAATCAGGGACGGGTGGTCGCTATTGTGCTGGGAGGTGTGAATGAAGGATCTAGGACAGCCCTTTCAGTCGTCATGTGGAACGAGAAGGGAGTAACTGTGAAGTATACTCCGGAGAACTGCGAGCAATGGTCACTAGTGACCACCATGTGCCTGCTCGCCAATGTGACGTTCCCATGTGCCCAACCACCAATTTGCTACGACAGAAAACCAGCAGAGACCTTGGCCATGCTCAGCGTTAACGTTGACAACCCGGGCTACGATGAGCTGCTGGAAGCAGCTGTTAAGTGCCCCGGAAGAAAAAGGAGATCTACTGAGGAGCTGTTTAAGGAGTATAAGCTAACGCGCCCTTACATGGCCAGATGTATCAGATGTGCCGTTGGGAGCTGCCATAGTCCAATAGCAATTGAGGCAGTGAAGAGCGACGGGCACGACGGCTATGTTAGACTTCAGACTTCCTCGCAGTATGGCCTGGATTCCTCAGGCAACTTAAAGGGAAGGACCATGCGGTATGACATGCACGGGACTATTGAAGAGATACCGCTACATCAAGTGTCACTCCACACATCTCGCCCGTGTCACATTGTGGATGGGCATGGTTACTTTCTGCTTGCTAGGTGCCCGGCAGGGGACTCCATCACTATGGAATTTAAGAAGGATTCAGTCACACACTCCTGCTCAGTGCCGTATGAAGTGAAATTTAATCCTGTAGGCAGAGAACTCTATACTCATCCCCCAGAACACGGAGCAGAGCAAGCGTGCCAAGTCTACGCGCATGATGCACAGAACAGAGGAGCTTATGTCGAGATGCACCTCCCGGGCTCAGAAGTGGACAGCAGTTTGGTTTCCTTGAGCGGCAGTTCAGTCACCGTGACACCTCCTGCTGGGGCTAGCGCCCTGGTGGAATGCGAGTGCGGCGGCACAAAGATCTCCGAGACCATCAACACGGCAAAACAATTCAGCCAGTGCACAAAGAAGGAGCAGTGCAGAGCATATCGACTGCAGAATGACAAATGGGTGTATAATTCTGACAAACTGCCCAAAGCAGCGGGAGCCACCCTAAAAGGAAAACTACACGTCCCATTCTTGCTGGCAGACGGCAAATGCACCGTGCCTCTAGCACCGGAACCTATGATAACCTTCGGTTTCCGATCAGTGTCACTGCAACTGCACCCTAAGAATCCCACATATCTGACCACTCGCCAACTTGCTGATGAGCCTCATTACACGCACGAGCTCATATCTAAACCAGCTGTTAGGAATTTTACCGTCACTGAAAAGGGGTGGGAGTTTGTATGGGGAAACCACCCGCCGAAAAGGTTTTGGGCACAAGAAACAGCACCCGGAAATCCACATGGGCTGCCACACGAGGTGATAACTCATTATTACCACAGATACCCTATGTCCACCATCCTGGGTTTGTCAATTTGCGCCGCCATTGTAACCGTTTCCGTTGCAGCGTCTACCTGGCTGTTTTGCAAATCCAGAGTTTCGTGCCTAACTCCTTACCGGCTAACACCTAACGCCAGGATGCCGCTTTGCCTGGCTGTGCTTTGCTGCGCCCGCACTGCCCGGGCCGAGACCACCTGGGAGTCCTTGGATCACCTATGGAACAATAACCAACAGATGTTCTGGATTCAATTGCTGATCCCTCTGGCCGCCTTGATTGTAGTGACTCGCCTGCTCAAGTGCGTGTGCTGTGTAGTGCCTTTTTTAGTCGTGGCCGGCGCCGCAGGCGCCGGCGCCTACGAGCACGCGACCACGATGCCGAGCCAAGCGGGAATCTCGTATAACACCATAGTCAACAGAGCAGGCTACGCGCCACTCCCTATCAGCATAACACCAACAAAGATCAAGCTGATACCCACAGTGAACTTGGAGTACATTACCTGCCACTACAAAACAGGAATGGATTCACCAGCCATTAAATGCTGCGGATCTCAGGAGTGTACTCCAACTTACAGGCCTGATGAACAGTGCAAAGTCTTCACGGGGGTTTACCCGTTCATGTGGGGAGGTGCATATTGCTTTTGCGACACTGAGAACACCCAAGTCAGCAAGGCCTACGTAATGAAATCTGACGACTGCCTTGCTGATCACGCTGAAGCATATAAAGCGCACACAGCCTCAGTGCAGGCGTTCCTCAACATCACAGTGGGAGAACACTCTATTGTGACCACCGTGTATGTGAATGGAGAAACTCCTGTGAACTTCAATGGGGTCAAATTAACTGCAGGTCCACTTTCCACAGCTTGGACACCCTTTGACCGCAAAATCGTGCAGTATGCCGGGGAGATCTATAATTACGATTTTCCTGAGTACGGGGCAGGACAACCAGGAGCATTTGGAGACATACAATCCAGAACAGTCTCAAGCTCAGATCTGTATGCCAATACCAACCTAGTGCTGCAGAGACCCAAAGCAGGAGCGATCCATGTGCCATACACTCAGGCACCATCGGGTTTTGAGCAATGGAAGAAAGATAAAGCTCCGTCATTGAAATTCACCGCCCCTTTCGGATGCGAAATATATACAAACCCCATTCGCGCCGAAAATTGTGCTGTAGGGTCAATTCCATTAGCCTTTGACATCCCCGACGCCTTGTTCACCAGGGTGTCAGAAACACCGACACTTTCAGCGGCCGAATGCACTCTTAACGAGTGCGTGTATTCATCCGACTTTGGCGGGATCGCCACGGTCAAGTATTCGGCCAGCAAGTCAGGCAAGTGCGCAGTCCATGTGCCATCAGGGACTGCTACCCTAAAAGAAGCAGCAGTCGAGCTAACCGAGCAAGGGTCGGCGACCATTCATTTCTCGACCGCAAATATCCACCCGGAGTTCAGGCTCCAAATATGCACATCATATGTCATGTGCAAAGGTGATTGTCACCCCCCGAAAGACCACATTGTGACACACCCCCAGTATCACGCCCAAACATTTACAGCCGCGGTGTCAAAAACCGCGTGGACGTGGTTAACATCCCTGCTGGGAGGATCGGCCGTAATTATTATAATTGGCTTAGTGCTGGCTACTATTGTGGCCATGTACGTGCTGACCAACCAGAAACATAAT
>AGE98167
ATGGACTGCGACGTAGTCAAGTCCGCCAAAATGTTTCCTTATCAACCA---ATGTACCCAATGCAGCCCATGCCCTTCCGCAACCCTTTTGCGACTCCCAGAAGACCATGGTTTCCAAGGACCGACCCTTTCTTAGCGATGCAGGTGCAAGAGCTGGCAAGGTCCATGGCCAACTTGACGTTCAAGCAACGTCGAGATGTGCCGCCCGAGGGTCCACCGGCTAAGAAGAAGAAGAAGGATAACTCGCAACAAGGT---GGTCGGAATCAGAATGGAAAGAAAAAGAACAAGCTAGTAAAGAAAAAGAAGAAGACAGGGCCGCCGCCCCCCAAA---AATAATGTCGGCAAAAAG------AAAGTCAATAGGAAGCCAGGGAAGAGACAACGAATGGTCATGAAGTTGGAGTCAGATAAGACATTCCCTATCATGCTTGATGGAAAAGTTAATGGGTATGCATGCGTGGTCGGTGGCAAGCTGTTCAGACCACTGCATGTGGAGGGTAAGATCGACAACGACGTGTTGTCCTCCCTCAAGACCAAAAAGGCATCTAAGTATGATCTGGAGTACGCTGACGTGCCACAGAGCATGCGTGCAGACACATTTAAATACACTCATGAAAAACCTCAGGGCTACTACAGCTGGCACCATGGAGCAGTACAATATGAAAATGGCAGATTCACAGTGCCCAAAGGAGTCGGAGCCAAAGGAGATAGCGGTCGCCCCATACTTGACAACCAAGGGCGTGTGGTCGCTATTGTGCTTGGCGGAGTGAATGAAGGCTCCAGAACGGCACTGTCTGTCGTGACGTGGAACGAAAAAGGGGTTACAGTCAAATACACCCCCGAGAACAGCGAGCAGTGGTCCCTGGTGACCACTATGTGCCTGCTTGCCAATGTCACGTTCCCGTGCACCCAACCACCCATCTGCTACGACCGCAAGCCAGCAGAGACTTTGTCCATGCTCAGTCATAACGTAGACAATCCTGGATATGACGAGTTGCTCGAAGCAGTACTGAAATGTCCAGGCAGAGGCAAGAGGTCCACGGAGGAGCTGTTTAAGGAGTACAAGCTAACACGCCCGTACATGGCCAGGTGCATCAGGTGCGCGGTCGGAAGTTGCCACAGCCCCATAGCCATAGAGGCGGTAAGGAGCGAAGGGCATGATGGCTATGTACGACTCCAGACCTCATCTCAGTATGGATTAGATCCATCAGGAAACTTGAAAGGCAGAACCATGAGGTATGACATGCATGGAACTATAGAAGAGATACCGTTGCATCAGGTGTCTGTTCATACCTCGCGTCCTTGCCACATAATAGATGGGCATGGATACTTTCTGCTTGCCAGGTGCCCTGCAGGAGACTCCATAACTATGGAGTTTAAGAAAGAATCAGTCACCCATTCTTGCTCTGTGCCCTACGAAGTAAAGTTCAATCCTGTGGGAAGAGAACTGTACACACACCCACCAGAGCACGGAGCTGAACAACCTTGTCACGTGTACGCTCACGACGCACAAAATAGGGGAGCTTACGTGGAAATGCACCTCCCAGGATCCGAAGTGGACAGTACTTTACTGTCCATGAGCGGTAGTTCTGTTCATGTGACTCCACCTGCCGGGCAAAGCGTTCAAGTGGAATGCGAATGTGGTGGCACCAAGATCTCCGAAACCATCAACTCTGCTAAACAATACAGTCAGTGCTCTAAGACATCTCAATGCAGGGCATACCGTACACAGAATGACAAATGGGTGTACAATTCGGACAAACTGCCTAAAGCATCGGGAGAAACTCTCAAAGGCAAACTGCATGTGCCCTTCGTACTGACTGAAGCAAAATGCACAGTACCATTGGCCCCAGAACCCATTATTACCTTTGGGTTCCGATCAGTGTCTCTGAAACTCCATCCCAAGAACCCCACCTTCCTAACCACGAGGCAGCTGGATGGAGAACCAGCTTACACCCACGAACTTATAACCCACCCTGTAGTGAGAAATTTCTCGGTTACAGAGAAAGGTTGGGAATTTGTGTGGGGAAACCACCCGCCTCAAAGGTACTGGTCCCAAGAAACTGCACCAGGTAATCCACACGGACTACCACACGAGGTGATTACGCATTACTATCACAGGTATCCCATGTCCACCATTTTAGGCTTATCAATCTGTGCGGCGATAGTGACGACATCCATTGCAGCATCCGTATGGCTTTTTTGCAAATCACGGATTTTCTGCCTGACCCCCTATCGCTTGACTCCAAATGCCCGCATGCCTTTGTGCTTAGCCGTCTTGTGCTGCGCACGCACAGCCAAAGCCGAAACTACTTGGGAATCCCTAGATCACCTCTGGAATCACAACCAGCAGATGTTTTGGAGTCAGCTGCTGATCCCGCTAGCAGCACTGATAGTTGCTACCCGCTTGCTGAAATGCGTGTGTTGCGTTGTGCCTTTTTTAGTCGTGGCCGGCGCCGTAGGCGCCGGCGCTTACGAGCACGCGACCACGATGCCGAACCAAGTGGGGATCCCGTATAATACCATTGTCAACAGAGCGGGTTATGCACCTCTACCCATTAGCATAGTACCTACTAAAGTGAAGCTGATTCCAACAGTGAATCTTGAGTACATTACATGCCATTACAAGACCGGAATGGATTCACCCGCCATTAAATGCTGCGGCACTCAGGAGTGTTCTCCTACTTATAGGCCGGACGAGCAATGCAAAGTCTTCTCTGGAGTATACCCATTTATGTGGGGAGGGGCGTATTGCTTTTGCGATACGGAGAATACCCAGATAAGCAAGGCGTACGTGACGAAATCGGAAGATTGCGTCACCGATCACGCCCAGGCATACAAAGCACACACAGCCTCAGTCCAAGCCTTCTTAAATATCACAGTTGGAGGACACTCAACGACAGCAGTGGTGTATGTGAATGGAGAGACTCCCGTTAATTTTAACGGAGTGAAGCTGACCGCGGGTCCTCTGTCCACAGCCTGGTCGCCTTTTGACAAAAAGATCGTGCAGTACGCCGGGGAAATCTACAACTACGACTTTCCGGAATATGGAGCCGGCCACGCAGGAGCGTTTGGTGACATCCAGGCTAGGACAATATCTAGTTCCGATGTATACGCCAACACAAACCTTGTGCTGCAGAGACCGAAAGCCGGAGCGATCCATGTTCCGTACACCCAGGCCCCATCGGGTTATGAACAATGGAAGAAAGACAAACCACCATCTCTCAAGTTCACAGCCCCTTTCGGTTGTGAAATTTACACCAACCCTATCCGTGCTGAAAACTGCGCCGTGGGATCAATTCCACTAGCTTTTGACATTCCCGACGCTCTGTTTACCAGGGTGTCCGAAACACCGACATTATCTGCTGCCGAATGCACCCTGAACGAGTGTGTATATTCATCCGACTTTGGCGGGATCGCTACAGTCAAATACTCGGCGAGCAAGTCAGGCAAATGTGCAGTTCATGTACCATCAGGCACGGCTACATTGAAAGAAGCCGCAGTCGAGTTGGCCGAACAGGGTTCGGCTACTATACATTTTTCGACTGCCAGCATTCATCCGGAGTTTAGACTCCAAATATGCACGTCTTATGTTACGTGCAAAGGGGATTGTCACCCTCCGAAAGATCATATTGTGACACATCCCCAATACCACGCCCAGTCATTTACAGCTGCGGTATCAAAAACCGCTTGGACGTGGTTAACATCCTTACTGGGAGGGTCAGCTATAATTATAATAATTGGACTTGTGTTAGCCACTGTTGTGGCTATGTATGTGCTGACCAACCAGAAACACAAT
>AGE98254
------------------------------ATGTTCCCGTTCCAGCCA---ATGTATCCGATGCAGCCAATGCCCTATCGCAACCCGTTCGCGGCCCCGCGCAGGCCCTGGTTCCCCAGAACCGACCCTTTTCTGGCGATGCAGGTGCAGGAATTAACCCGCTCGATGGCTAACCTGACGTTCAAGCAACGCCGGGACGCGCCACCTGAGGGGCCATCCGCTAAGAAACCGAAGAAGGAGGCCTCGCAAAAACAG---AAAGGGGGAGGCCAAGGGAAGAAGAAGAAGAACCAAGGGAAGAAGAAGGCTAAGACAGGGCCGCCTAATCCGAAGGCACAGAATGGAAACAAGAAG------AAGACCAACAAGAAACCAGGCAAGAGACAGCGCATGGTCATGAAATTGGAATCTGACAAGACGTTCCCAATCATGTTGGAAGGGAAGATAAACGGCTACGCTTGTGTGGTCGGAGGGAAGTTATTCAGGCCGATGCATGTGGAAGGCAAGATCGACAACGACGTTCTGGCCGCGCTTAAGACGAAGAAAGCATCCAAATACGATCTTGAGTATGCAGATGTGCCACAGAACATGCGGGCCGATACATTCAAATACACCCATGAGAAACCCCAAGGCTATTACAGCTGGCATCATGGAGCAGTCCAATATGAAAATGGGCGTTTCACGGTGCCGAAAGGAGTTGGGGCCAAGGGAGACAGCGGACGACCCATTCTGGATAACCAGGGACGGGTGGTCGCTATTGTGCTGGGAGGTGTGAATGAAGGATCTAGGACAGCCCTTTCAGTCGTCATGTGGAACGAGAAGGGAGTTACCGTGAAGTATACTCCGGAGAACTGCGAGCAATGGTCACTAGTGACCACCATGTGTCTGCTCGCCAATGTGACGTTCCCATGTGCTCAACCACCAATTTGCTACGACAGAAAACCAGCAGAGACTTTGGCCATGCTCAGCGTTAACGTTGACAACCCGGGCTACGATGAGCTGCTGGAAGCAGCTGTTAAGTGCCCCGGA------------TCCACCGAGGAGCTGTTTAAGGAGTATAAGCTAACGCGCCCTTACATGGCCAGATGCATCAGATGTGCAGTTGGGAGCTGCCATAGTCCAATAGCAATCGAGGCAGTAAAGAGCGACGGGCACGACGGTTATGTTAGACTTCAGACTTCCTCGCAGTATGGCCTGGATTCCTCCGGCAACTTAAAGGGCAGGACCATGCGGTATGACATGCACGGGACCATTAAAGAGATACCACTACATCAAGTGTCACTCCATACATCTCGCCCGTGTCACATTGTGGATGGGCACGGTTATTTCCTGCTTGCCAGGTGCCCGGCAGGGGACTCCATCACCATGGAATTTAAGAAAGATTCCGTCACACACTCCTGCTCGGTGCCGTATGAAGTGAAATTTAATCCTGTAGGCAGAGAACTCTATACTCATCCCCCAGAACACGGAGTAGAGCAAGCGTGCCAAGTCTACGCACATGATGCACAGAACAGAGGAGCTTATGTCGAGATGCACCTCCCGGGCTCAGAAGTGGACAGCAGTTTGGTTTCCTTGAGCGGCAGTTCAGTCACCGTGACACCTCCTGTTGGGACTAGCGCCCTGGTGGAATGCGAGTGTGGCGGCACAAAGATCTCCGAGACCATCAACAAGACAAAACAGTTCAGCCAGTGCACAAAGAAGGAGCAGTGCAGAGCATATCGGCTGCAGAACGATAAGTGGGTGTATAATTCTGACAAACTGCCCAAAGCAGCGGGAGCCACCTTAAAAGGAAAACTGCATGTCCCATTCTTGCTGGCAGACGGCAAATGCACCGTGCCTCTAGCACCAGAACCTATGATAACCTTCGGTTTCAGATCAGTGTCACTGAAACTGCACCCTAAGAATCCCACATATCTAACCACCCGCCAACTTGCTGATGAGCCTCACTACACGCACGAGCTCATATCTGAACCAGCTGTTAGGAATTTTACCGTCACCGAAAAAGGGTGGGAGTTTGTATGGGGAAACCACCCGCCGAAAAGGTTTTGGGCACAGGAAACAGCACCCGGAAATCCACATGGGCTACCGCACGAGGTGATAACTCATTATTACCACAGATACCCTATGTCCACCATCCTGGGTTTGTCAATTTGTGCCGCCATTGCAACCGTTTCCGTTGCAGCGTCTACCTGGCTGTTTTGCAGATCTAGAGTTGCGTGCCTAACTCCTTACCGGCTAACACCTAACGCTAGGATACCATTTTGTCTGGCTGTGCTTTGCTGCGCCCGCACTGCCCGGGCCGAGACCACCTGGGAGTCCTTGGATCACCTATGGAACAATAACCAACAGATGTTCTGGATTCAATTGCTGATCCCTCTGGCCGCCTTGATCGTAGTGACTCGCCTGCTCAGGTGCGTGTGCTGTGTCGTGCCTTTTTTAGTCATGGCCGGCGCCGCAGGCGCCGGCGCCTACGAGCACGCGACCACGATGCCGAGCCAAGCGGGAATCTCGTATAACACTATAGTCAACAGAGCAGGCTACGCACCACTCCCTATCAGCATAACACCAACAAAGATCAAGCTGATACCTACAGTGAACTTGGAGTACGTCACCTGCCACTACAAAACAGGAATGGATTCACCAGCCATCAAATGCTGCGGATCTCAGGAATGCACTCCAACTTACAGGCCTGATGAACAGTGCAAAGTCTTCACAGGGGTTTACCCGTTCATGTGGGGTGGTGCATATTGCTTTTGCGACACTGAGAACACCCAAGTCAGCAAGGCCTACGTAATGAAATCTGACGACTGCCTTGCGGATCATGCTGAAGCATATAAAGCGCACACAGCCTCAGTGCAGGCGTTCCTCAACATCACAGTGGGAGAACACTCTATTGTGACTACCGTGTATGTGAATGGAGAGACTCCTGTGAATTTCAATGGGGTCAAATTAACTGCAGGTCCGCTTTCCACAGCTTGGACACCCTTTGATCGCAAAATCGTGCAGTATGCCGGGGAGATCTATAATTATGATTTTCCTGAGTATGGGGCAGGACAACCAGGAGCATTTGGAGATATACAATCCAGAACAGTCTCAAGCTCAGATCTGTATGCCAATACCAACCTAGTGCTGCAGAGACCCAAAGCAGGAGCGATCCACGTGCCATACACTCAGGCACCTTCGGGTTTTGAGCAATGGAAGAAAGATAAAGCTCCATCATTGAAATTTACCGCCCCTTTCGGATGCGAAATATATACAAACCCCATTCGCGCCGAAAACTGTGCTGTAGGGTCAATTCCATTAGCCTTTGACATTCCCGACGCCTTGTTCACCAGGGTGTCAGAAACACCGACACTTTCAGCGGCCGAATGCACTCTTAACGAGTGCGTGTATTCTTCCGACTTTGGTGGGATCGCCACGGTCAAGTACTCGGCCAGCAAGTCAGGCAAGTGCGCAGTCCATGTGCCATCAGGGACTGCTACCCTAAAAGAAGCAGCAGTCGAGCTAACCGAGCAAGGGTCGGCGACTATCCATTTCTCGACCGCAAATATCCACCCGGAGTTCAGGCTCCAAATATGCACATCATATGTTACGTGCAAAGGTGATTGTCACCCCCCGAAAGACCATATTGTGACACACCCTCAGTATCACGCCCAAACATTTACAGCCGCGGTGTCAAAAACCGCGTGGACGTGGTTAACATCCCTGCTGGGAGGATCAGCCGTAATTATTATAATTGGCTTGGTGCTGGCTACTATTGTGGCCATGTACGTGCTGACCAACCAGAAACATAAT
>AGE98252
------------------------------ATGTTCCCGTTCCAACCA---ATGTATCCGATGCAACCAATGCCCTATCGTAACCCGTTCGCGGCCCCGCGCAGGCCCTGGTTCCCCAGAACCGACCCTTTTCTGGCGATGCAGGTGCAGGAATTAACCCGCTCGATGGCTAACCTGACGTTCAAGCAACGCCGGGACGCGCCACCTGAGGGGCTACCCGCTAAGAAACAGAAGAGGGAGGCCCCGCAAAAGCAA---AAAGGGGGAGGCCAAGGGAAGAAGAAGAAGAACCAGGGGAAGAAGAAGGCTAAGACGGGGCCGCCTAATCCGAAGGCACAGAGTGGAAACAAGAAG------AAGACCAACAAGAAACCAGGCAAGAGACAGCGCATGGTCATGAAATTGGAATCTGACAAGACATTCCCAATTATGCTGGAAGGGAAGATTAACGGCTACGCTTGCGTGGTCGGAGGGAAGTTATTCAGGCCGATGCACGTGGAAGGCAAGATCGACAACGACGTTCTGGCCGCACTTAAGACGAAGAAAGCATCCAAATATGATCTTGAGTATGCAGATGTGCCACAGAACATGCGGGCCGATACATTCAAGTACACCCATGAGAAGCCCCAAGGCTATTACAGCTGGCATCATGGAGCAGTCCAATATGAAAATGGGCGTTTCACGGTGCCAAAAGGAGTTGGGGCCAAGGGAGATAGTGGACGACCCATTCTGGATAATCAGGGACGGGTGGTCGCTATTGTGCTGGGAGGTGTGAATGAAGGATCTAGGACAGCCCTTTCAGTTGTCATGTGGAACGAGAAGGGAGTAACTGTGAAGTATACTCCGGAGAACTGTGAGCAATGGTCACTAGTGACCACCATGTGCCTGCTCGCCAATGTGACGTTCCCATGTGCCCAACCACCAATTTGCTACGACAGAAAACCAGCAGAGACCTTGGCCATGCTCAGCGTTAACGTTGACAACCCGGGCTACGATGAGCTGCTGGAAGCAGCTGTTAAGTGCCCCGGAAGAAAAAGGAGATCTACCGAGGAGCTGTTTAAGGAGTATAAGCTAACGCGCCCTTACATGGCCAGATGCATCAGATGTGCCGTTGGGAGCTGCCATAGTCCAATAGCAATTGAGGCAGTGAAGAGCGACGGGCACGACGGCTATGTTAGACTTCAGACTTCCTCGCAGTATGGCCTGGATTCCTCTGGCAACTTAAAGGGAAGGACCATGCGGTATGACATGCACGGGACCATTGAAGAGATACCGCTACATCAAGTGTCACTCCACACATCTCGCCCGTGTCACATTGTGGATGGGCATGGTTATTTTCTGCTTGCTAGGTGCCCGGCAGGGGACTCCATCACCATGGAATTTAAGAAAGGTTCAGTCACACACTCCTGCTCAGTGCCGTATGAAGTGAAATTTAATCCTGTAGGCAGGGAACTCTACACTCATCCCCCAGAACACGGAGCAGAGCAAGCGTGCCAAGTCTACGCGCATGATGCACAGAACAGAGGAGCTTATGTCGAGATGCACCTCCCGGGCTCAGAAGTGGACAGCAGTTTGGTTTCCTTGAGCGGCAGTTCAGTCACCGTGACACCTCCTGTTGGGACTAGCGCCCTGGTGGAATGCGAGTGCGGCGGCACAAAGATCTCCGAGACCATCAACAAGGCAAAACAGTTCAGCCAGTGCACAAAGAAGGAGCAGTGCAGAGCATATCGACTGCAGAATGACAAATGGGTGTATAATTCTGACAAACTGCCCAAAGCAGCGGGAGCCACCCTAAAAGGAAAACTACACGTCCCATTCTTGCTGGCAGACGGCAAATGCACCGTGCCTCTAGCACCGGAACCTATGATAACTTTCGGTTTCCGATCAGTGTCACTGAAACTGCACCCTAAGAATCCCACATATCTGACCACTCGCCAACTCGCTGATGAGCCTCATTACACGCACGAGCTCATATCTGAACCAGCTGTTAGAAATTTTACCGTCACTGAAAAAGGGTGGGAGTTTGTATGGGGAAACCACCCGCCGAAAAGGTTTTGGGCACAGGAAACAGCACCCGGAAATCCACATGGGCTGCCACACGAGGTGATAACTCATTATTACCACAGATACCCTATGTCCACCATCCTGGGTTTGTCAATTTGCGCCGCCATTGTAACCGTTTCCGTTGCAGCGTCCACCTGGCTGTTTTGCAAATCCAGAGTTTCGTGCCTAACTCCTTACCGGCTAACACCTAACGCCAGGATGCCGCTTTGCCTGGCTGTGCTTTGCTGCGCCCGCACTGCCCGGGCCGAGACCACCTGGGAGTCCTTGGATCACCTATGGAACAATAACCAACAGATGTTCTGGATTCAATTGCTGATCCCTCTGGCCGCCTTGATTGTAGTGACTCGCCTGCTCAAGTGCGTGTGCTGTGTAGTGCCTTTTTTAGTCGTGGCCGGCGCCGCAGGCGCCGGCGCCTACGAGCACGCGACCACGATGCCGAGCCAAGCGGGAATCTCGTATAACACCATAGTCAACAGAGCAGGCTACGCGCCACTCCCTATCAGCATAACACCAACAAAGATCAAGCTGATACCCACAGTGAACCTGGAGTACGTCACCTGCCACTACAAAACAGGAATGGATTCACCAGCCATCAAATGCTGCGGATCTCAGGAATGTACTCCAACTTACAGGCCTGATGAACAGTGCAAAGTCTTCACAGGGGTTTACCCGTTCATGTGGGGAGGTGCATATTGCTTTTGCGACACTGAGAACACCCAAGTCAGCAAGGCCTACGTAATGAAATCTGACGACTGCCTTGCTGATCACGCTGAAGCATACAAAGCGCACACAGCCTCAGTGCAGGCGTTCCTCAACATCACAGTGGGAGAACACTCTATTGTGACCACCGTGTATGTGAATGGAGAAACTCCTGTGAACTTCAATGGGGTCAAATTAACTGCAGGTCCACTTTCCACAGCTTGGACACCCTTTGACCGCAAAATCGTGCAGTATGCCGGGGAGATCTATAATTACGATTTTCCTGAGTATGGGGCAGGACAACCAGGAGCATTTGGAGACATACAATCCAGAACAGTCTCAAGCTCAGATCTGTATGCCAATACCAACCTAGTGCTGCAGAGACCCAAAGCAGGAGCGATCCATGTGCCATACACTCAGGCACCATCGGGTTTTGAGCAATGGAAGAAAGATAAAGCTCCGTCATTGAAATTCACCGCCCCTTTCGGATGCGAAATATATACAAACCCCATTCGCGCCGAAAATTGTGCTGTAGGGTCAATTCCATTAGCCTTTGACATCCCCGACGCCTTGTTTACCAGGGTGTCAGAAACACCGACACTTTCAGCGGCCGAATGCACTCTTAACGAGTGCGTGTATTCATCCGACTTTGGCGGGATCGCCACGGTCAAGTATTCGGCCAGCAAGTCAGGCAAGTGCGCAGTCCATGTGCCATCAGGGACTGCTACCCTAAAAGAAGCAGCAGTCGAGCTAACCGAGCAAGGGTCGGCGACCATTCATTTCTCGACCGCAAATATCCACCCGGAGTTCAGGCTCCAAATATGCACATCATATGTCACGTGCAAAGGTGATTGTCACCCCCCGAAAGACCACATTGTGACACACCCCCAGTATCACGCCCAAACATTTACAGCCGCGGTGTCAAAAACCGCGTGGACGTGGCTAACATCCCTGCTGGGAGGATCGGCCGTAATCATTATAATTGGCTTAGTGCTGGCTACTATTGTGGCCATGTACGTGCTGACCAACCAGAAACATAAT
>AGE98163
ATGGACTGCGACGTAGTCAAGTCCGCCAAAATGTTTCCTTATCAACCA---ATGTACCCAATGCAGCCCATGCCCTTCCGCAATCCTTTTGCGACTCCCAGAAGACCATGGTTTCCAAGGACCGACCCCTTTTTAGCGATGCAGGTGCAAGAGCTGGCACGGTCCATGGCCAACTTGACGTTCAAGCAACGGCGAGATGTGCCGCCCGAGGGTCCACCGGCTAAGAAGAAGAAGAAGGATAATTCGCAACAAGGT---GGTCGGAATCAGAATGGAAAGAAAAAGAATAAGCTAGTAAAGAAAAAGAAGAAGACAGGGCCGCCACCCCCAAAA---CCCAACGGCAGCAAAAAG------AAAGTCAATAGGAAGCCAGGGAAGAGACAACGAATGGTTATGAAGTTGGAGTCAGACAAGACGTTCCCTATCATGCTTGATGGAAAAATTAATGGGTATGCATGCGTGGTCGGTGGCAAGCTGTTTAGACCACTGCATGTGGAGGGTAAGATCGACAATGATGTGCTGTCCTCCCTCAAGACCAAGAAGGCATCTAAGTATGATCTGGAGTACGCTGACGTGCCGCAGAGCATGCGCGCAGACACATTTAAATACACTCATGAAAAACCCCAGGGCTACTACAGCTGGCACCATGGAGCAGTACAGTATGAAAATGGCAGATTCACAGTGCCCAAAGGAGTCGGAGCCAAAGGAGATAGCGGTCGCCCCATACTTGATAACCAAGGGCGTGTGGTCGCTATTGTGCTTGGCGGAGTGAATGAAGGCTCCAGAACGGCACTGTCTGTCGTGACGTGGAACGAAAAAGGGGTTACAGTCAAATACACCCCCGAGAACAGCGAGCAGTGGTCCCTGGTGACCACCATGTGCCTGCTTGCCAATGTCACGTTCCCATGCACCCAACCACCCATCTGCTACGACCGCAAGCCAGCAGAGACTTTGTCCATGCTCAGTCATAACATAGACAATCCCGGTTATGACGAGTTGCTCGAAGCAGTACTGAAATGTCCAGGCAGAGGCAAGAGGTCCACGGAGGAGTTGTTCAAGGAGTACAAGTTAACACGCCCGTACATGGCCAGGTGCATCAGGTGTGCGGTCGGAAGTTGCCACAGCCCCATAGCCATAGAGGCGGTAAGGAGCGAAGGGCATGACGGCTATGTACGACTCCAAACCTCATCTCAGTATGGATTAGACCCATCAGGAAACTTGAAAGGCAGAACCATGAGGTATGATATGCATGGAACCATAGAAGAGATACCGTTGCACCAGGTGTCTGTTCATACCTCACGTCCTTGCCACATAATAGATGGGCATGGATACTTTCTGCTCGCCAGGTGCCCTGCAGGAGACTCCATAACTATGGAATTTAAGAAAGAATCAGTTACCCATTCTTGCTCTGTGCCCTACGAAGTAAAGTTTAATCCTGTGGGAAGAGAACTGTACACACACCCACCAGAGCACGGAGCTGAACAACTGTGTCACGTGTACGCTCACGACGCACAAAATAGGGGAGCTTACGTGGAAATGCACCTTCCAGGATCCGAAGTGGACAGTACTTTGCTGTCCATGAGCGGTAGTTCTGTTCATGTGACTCCACCTGCCGGGCAAAGCGTCCAAGTGGAATGCGAATGTGGCGGCACCAAGATTTCAGAAACCATCAATTCTGCTAAGCAATACAGTCAGTGCTCTAAGACATCTCAGTGCAGGGCATACCGTACACAGAATGACAAATGGGTGTACAATTCGGACAAACTGCCTAAAGCATCGGGAGAAACTCTCAAAGGCAAACTGCATGTGCCCTTCGTACTGACTGAAGCAAAATGCACAGTGCCATTGGCCCCGGAACCCATTATCACCTTTGGGTTCCGATCTGTGTCTCTGAAACTTCATCCCAAGAACCCCACCTTCCTAACCACGAGGCAGCTGGATGGAGAACCAGCCTACACCCACGAACTCATAACCCACCCTGTAGTGAGAAATTTCTCGGTTACAGAGAAAGGTTGGGAATTTGTGTGGGGAAACCATCCGCCTCAAAGGTACTGGTCCCAAGAAACTGCACCGGGTAACCCACACGGACTACCACATGAGGTGATCACGCACTACTATCACAGGTATCCCATGTCCACCATTTTAGGCTTATCAATCTGTGCAGCGATAGTGACGACATCCATTGCAGCATCCGTATGGCTTTTTTGCAAATCACGGATTTCCTGCCTGACCCCCTATCGCTTGACTCCAAATGCACGCATGCCTTTGTGCTTAGCCATCTTGTGCTGCGCACGCACAGCCAAAGCCGAAACTACTTGGGAATCCCTAGATCACCTCTGGAACCACAACCAGCAGATGTTCTGGAGTCAACTGCTAATCCCGCTAGCAGCACTGATAGTTGCTACCCGCTTGCTGAAATGTGTGTGTTGCGTTGTGCCTTTTTTAGTCGTGGCCGGCGCCGTAGGCGCCGGCGCTTACGAGCACGCGACCACGATGCCGAACCAAGTGGGGATCCCGTATAATACCATTGTCAACAGAGCGGGTTATGCACCTCTACCCATTAGCATAGTACCTACTAAAGTGAAGCTGATTCCAACAGTGAATCTTGAGTATATTACATGCCATTACAAGACCGGAATGGATTCACCCGCCATTAAATGCTGCGGCACTCAAGAGTGTTCTCCAACTTATAGGCCGGACGAGCAATGCAAAGTCTTCTCTGGAGTATACCCATTCATGTGGGGAGGGGCGTATTGCTTTTGCGATACGGAGAATACCCAGATAAGCAAGGCGTACGTGACAAAATCGGAAGATTGCGTCACCGATCACGCCCAGGCATACAAAGCACATACAGCCTCAGTCCAAGCCTTCTTAAATATCACAGTTGGAGGACACTCAACGACAGCAGTGGTGTATGTGAATGGAGAGACTCCCGTTAATTTTAATGGAGTGAAGCTGACCGCGGGTCCTCTGTCCACAGCCTGGTCGCCGTTCGACAAAAAGATCGTGCAGTACGCCGGGGAAATCTATAACTATGACTTTCCGGAATATGGAGCCGGCCACGCAGGAGCGTTTGGTGACATCCAGGCTAGGACGATATCTAGTTCCGATGTGTACGCCAACACAAACCTTGTGCTGCAGAGACCAAAAGCCGGAGCGATCCATGTCCCGTACACCCAGGCCCCATCGGGGTATGAACAATGGAAGAAAGACAAACCACCATCTCTCAAGTTCACAGCCCCTTTCGGTTGTGAAATTTACACTAACCCTATCCGTGCTGAAAACTGCGCCGTGGGATCAATTCCACTAGCTTTTGACATTCCCGACGCTCTGTTTACCAGGGTGTCCGAAACACCGACATTATCTGCTGCCGAATGCACTCTGAACGAGTGTGTATATTCATCCGACTTTGGCGGGATCGCTACAGTCAAATACTCGGCGAGCAAGTCAGGCAAATGTGCAGTTCATGTACCATCAGGCACGGCTACATTGAAAGAAGCCGCAGTCGAGTTGGCCGAACAGGGTTCGGCCACTATACATTTTTCGACTGCCAGCATTCATCCGGAGTTTAGACTCCAAATATGCACGTCTTATGTTACGTGCAAAGGGGATTGTCACCCTCCGAAAGACCATATCGTGACGCATCCCCAATACCACGCCCAGTCATTTACAGCTGCGGTATCAAAAACCGCTTGGACGTGGTTAACATCCTTACTGGGAGGGTCAGCTATAATTATAATAATTGGACTTGTGTTAGCCACTGTTGTGGCTATGTATGTGCTGACCAACCAGAAACATAAT
>AGE98250
------------------------------ATGTTCCCGTTCCAGCCA---ATGTATCCGATGCAGCCAATGCCCTATCGCAACCCGTTCGCGGCCCCGCGCAGGCCCTGGTTCCCCAGAACCGACCCTTTTCTGGCGATGCAGGTGCAGGAATTAACCCGCTCGATGGCTAACCTGACGTTCAAGCAACGCCGGGACGCGCCACCTGAGGGGCCATCCGCTAAGAAACCGAAGAAGGAGGCCTCGCAAAAACAG---AAAGGGGGAGGCCAAGGGAAGAAGAAGAAGAACCAAGGGAAGAAGAAGGCTAAGACAGGGCCGCCTAATCCGAAGGCACAGAATGGAAACAAGAAG------AAGACCAACAAGAAACCAGGCAAGAGACAGCGCATGGTCATGAAATTGGAATCTGACAAGACGTTCCCAATCATGTTGGAAGGGAAGATAAACGGCTACGCTTGTGTGGTCGGAGGGAAGTTATTCAGGCCGATGCATGTGGAAGGCAAGATCGACAACGACGTTCTGGCCGCGCTTAAGACGAAGAAAGCATCCAAATACGATCTTGAGTATGCAGATGTGCCACAGAACATGCGGGCCGACACATTCAAATACACCCATGAGAAACCCCAAGGCTATTACAGCTGGCATCATGGAGCAGTCCAATATGAAAATGGGCGCTTCACGGTGCCGAAAGGAGTTGGGGCCAAGGGAGACAGCGGACGACCCATTCTGGATAACCAGGGACGGGTGGTCGCTATTGTGCTGGGAGGTGTGAATGAAGGATCTAGGACAGCCCTCTCAGTCGTCATGTGGAACGAGAAGGGAGTTACCGTGAAGTATACTCCGGAGAACTGCGAGCAATGGTCACTAGTGACCACCATGTGTCTGCTCGCCAATGTGACGTTCCCATGTGCTCAACCACCAATTTGCTACGACAGAAAACCAGCAGAGACTTTGGCCATGCTCAGCGTTAACGTTGACAACCCGGGCTACGATGAGCTGCTGGAAGCAGCTGTTAAGTGCCCCGGA------------TCCACCGAGGAGCTGTTTAAGGAGTATAAGCTAACGCGCCCTTACATGGCCAGATGCATCAGATGTGCAGTTGGGAGCTGCCATAGTCCAATAGCAATCGAGGCAGTAAAGAGCGACGGGCACGACGGTTATGTTAGACTTCAGACTTCCTCGCAGTATGGCCTGGATTCCTCCGGCAACTTAAAGGGCAGGACCATGCGGTATGACATGCACGGGACCATTAAAGAGATACCACTACATCAAGTGTCACTCCATACATCTCGCCCGTGTCACATTGTGGATGGGCACGGTTATTTCCTGCTTGCCAGGTGCCCGGCAGGGGACTCCATCACCATGGAATTTAAGAAAGATTCCGTCACCCACTCCTGCTCGGTGCCGTATGAAGTGAAATTTAATCCTGTAGGCAGAGAACTCTATACTCATCCCCCAGAACACGGAGTAGAGCAAGCGTGCCAAGTCTACGCACATGATGCACAGAACAGAGGAGCTTATGTCGAGATGCACCTCCCGGGCTCAGAAGTGGACAGCAGTTTGGTTTCCTTGAGCGGCAGTTCAGTCACCGTGACACCTCCTGTTGGGACTAGCGCCCTGGTGGAATGCGAGTGTGGCGGCACAAAGATCTCCGAGACCATCAACAAGACAAAACAGTTCAGCCAGTGCACAAAGAAGGAGCAGTGCAGAGCATATCGGCTGCAGAACGATAAGTGGGTGTATAATTCTGACAAACTGCCCAAAGCAGCGGGAGCCACCTTAAAAGGAAAACTGCATGTCCCATTCTTGCTGGCAGACGGCAAATGCACCGTGCCTCTAGCACCAGAACCTATGATAACCTTCGGTTTCAGATCAGTGTCACTGAAACTGCACCCTAAGAATCCCACATATCTAACCACCCGCCAACTTGCTGATGAGCCTCACTACACGCACGAGCTCATATCTGAACCAGCTGTTAGGAATTTTACCGTCACCGAAAAAGGGTGGGAGTTTGTATGGGGAAACCACCCGCCGAAAAGGTTTTGGGCACAGGAAACAGCACCCGGAAATCCACATGGGCTACCGCACGAGGTGATAACTCATTATTACCACAGATACCCTATGTCCACCATCCTGGGTTTGTCAATTTGTGCCGCCATTGCAACCGTTTCCGTTGCAGCGTCTACCTGGCTGTTTTGCAGATCTAGAGTTGCGTGCCTAACTCCTTACCGGCTAACACCTAACGCTAGGATACCATTTTGTCTGGCTGTGTTTTGCTGCGCCCGCACTGCCCGGGCCGAGACCACCTGGGAGTCCTTGGATCACCTATGGAACAATAACCAACAGATGTTCTGGATTCAATTGCTGATCCCTCTGGCCGCCTTGATCGTAGTGACTCGCCTGCTCAGGTGCGTGTGCTGTGTCGTGCCTTTTTTAGTCATGGCCGGCGCCGCAGGCGCCGGCGCCTACGAGCACGCGACCACGATGCCGAGCCAAGCGGGAATCTCGTATAACACTATAGTCAACAGAGCAGGCTACGCACCACTCCCTATCAGCATAACACCAACAAAGATCAAGCTGATACCTACAGTGAACTTGGAGTACGTCACCTGCCACTACAAAACAGGAATGGATTCACCAGCCATCAAATGCTGCGGATCTCAGGAATGCACTCCAACTTACAGGCCTGATGAACAGTGCAAAGTCTTCACAGGGGTTTACCCGTTCATGTGGGGTGGTGCATATTGCTTTTGCGACACTGAGAACACCCAAGTCAGCAAGGCCTACGTAATGAAATCTGACGACTGCCTTGCGGATCATGCTGAAGCATATAAAGCGCACACAGCCTCAGTGCAGGCGTTCCTCAACATCACAGTGGGAGAACACTCTATTGTGACTACCGTGTATGTGAATGGAGAGACTCCTGTGAATTTCAATGGGGTCAAATTAACTGCAGGTCCGCTTTCCACAGCTTGGACACCCTTTGATCGCAAAATCGTGCAGTATGCCGGGGAGATCTATAATTATGATTTTCCTGAGTATGGGGCAGGACAACCAGGAGCATTTGGAGATATACAATCCAGAACAGTCTCAAGCTCAGATCTGTATGCCAATACCAACCTAGTGCTGCAGAGACCCAAAGCAGGAGCGATCCACGTGCCATACACTCAGGCACCTTCGGGTTTTGAGCAATGGAAGAAAGATAAAGCTCCATCATTGAAATTTACCGCCCCTTTCGGATGCGAAATATATACAAACCCCATTCGCGCCGAAAACTGTGCTGTAGGGTCAATTCCATTAGCCTTTGACATTCCCGACGCCTTGTTCACCAGGGTGTCAGAAACACCGACACTTTCAGCGGCCGAATGCACTCTTAACGAGTGCGTGTATTCTTCCGACTTTGGTGGGATCGCCACGGTCAAGTACTCGGCCAGCAAGTCAGGCAAGTGCGCAGTCCATGTGCCATCAGGGACTGCTACCCTAAAAGAAGCAGCAGTCGAGCTAACCGAGCAAGGGTCGGCGACTATCCATTTCTCGACCGCAAATATCCATCCGGAGTTCAGGCTCCAAATATGCACATCATATGTTACGTGCAAAGGTGATTGTCACCCCCCGAAAGACCATATTGTGACACACCCTCAGTATCACGCCCAAACATTTACAGCCGCGGTGTCAAAAACCGCGTGGACGTGGTTAACATCCCTGCTGGGAGGATCAGCCGTAATTATTATAATTGGCTTGGTGCTGGCTACTATTGTGGCCATGTACGTGCTGACCAACCAGAAACATAAT
>AGE98316
------------------------------ATGTTCCCGTTCCAGCCA---ATGTATCCGATGCAGCCAATGCCCTATCGCAACCCGTTCGCGGCCCCGCGCAGGCCCTGGTTCCCCAGAACCGACCCTTTTCTGGCGATGCAGGTGCAGGAATTAACCCGCTCGATGGCTAACCTGACGTTCAAGCAACGCCGGGACGCGCCACCTGAGGGGCCATCCGCTAAGAAACCGAAGAAGGAGGCCTCGCAAAAACAG---AAAGGGGGAGGCCAAGGGAAGAAGAAGAAGAACCAAGGGAAGAAGAAGGCTAAGACAGGGCCGCCTAATCCGAAGGCACAGAATGGAAACAAGAAG------AAGACCAACAAGAAACCAGGCAAGAGACAGCGCATGGTCATGAAATTGGAATCTGACAAGACGTTCCCAATCATGTTGGAAGGGAAGATAAACGGCTACGCTTGTGTGGTCGGAGGGAAGTTATTCAGGCCGATGCATGTGGAAGGCAAGATCGACAACGACGTTCTGGCCGCGCTTAAGACGAAGAAAGCATCCAAATACGATCTTGAGTATGCAGATGTGCCACAGAACATGCGGGCCGATACATTCAAATACACCCATGAGAAACCCCAAGGCTATTACAGCTGGCATCATGGAGCAGTCCAATATGAAAATGGGCGTTTCACGGTGCCGAAAGGAGTTGGGGCCAAGGGAGACAGCGGACGACCCATTCTGGATAACCAGGGACGGGTGGTCGCTATTGTGCTGGGAGGTGTGAATGAAGGATCTAGGACAGCCCTTTCAGTCGTCATGTGGAACGAGAAGGGAGTTACCGTGAAGTATACTCCGGAGAACTGCGAGCAATGGTCACTAGTGACCACCATGTGTCTGCTCGCCAATGTGACGTTCCCATGTGCTCAACCACCAATTTGCTACGACAGAAAACCAGCAGAGACTTTGGCCATGCTCAGCGTTAACGTTGACAACCCGGGCTACGATGAGCTGCTGGAAGCAGCTGTTAAGTGCCCCGGAAGGAAAAGGAGATCCACCGAGGAGCTGTTTAAGGAGTATAAGCTAACGCGCCCTTACATGGCCAGATGCATCAGATGTGCAGTTGGGAGCTGCCATAGTCCAATAGCAATCGAGGCAGTAAAGAGCGACGGGCACGACGGTTATGTTAGACTTCAGACTTCCTCGCAGTATGGCCTGGATTCCTCCGGCAACTTAAAGGGCAGGACCATGCGGTATGACATGCACGGGACCATTAAAGAGATACCACTACATCAAGTGTCACTCCATACATCTCGCCCGTGTCACATTGTGGATGGGCACGGTTATTTCCTGCTTGCCAGGTGCCCGGCAGGGGACTCCATCACCATGGAATTTAAGAAAGATTCCGTCACACACTCCTGCTCGGTGCCGTATGAAGTGAAATTTAATCCTGTAGGCAGAGAACTCTATACTCATCCCCCAGAACACGGAGTAGAGCAAGCGTGCCAAGTCTACGCACATGATGCACAGAACAGAGGAGCTTATGTCGAGATGCACCTCCCGGGCTCAGAAGTGGACAGCAGTTTGGTTTCCTTGAGCGGCAGTTCAGTCACCGTGACACCTCCTGTTGGGACTAGCGCCCTGGTGGAATGCGAGTGTGGCGGCACAAAGATCTCCGAGACCATCAACAAGACAAAACAGTTCAGCCAGTGCACAAAGAAGGAGCAGTGCAGAGCATATCGGCTGCAGAACGATAAGTGGGTGTATAATTCTGACAAACTGCCCAAAGCAGCGGGAGCCACCTTAAAAGGAAAACTGCATGTCCCATTCTTGCTGGCAGACGGCAAATGCACCGTGCCTCTAGCACCAGAACCTATGATAACCTTCGGTTTCAGATCAGTGTCACTGAAACTGCACCCTAAGAATCCCACATATCTAACCACCCGCCAACTTGCTGATGAGCCTCACTACACGCACGAGCTCATATCTGAACCAGCTGTTAGGAATTTTACCGTCACCGAAAAAGGGTGGGAGTTTGTATGGGGAAACCACCCGCCGAAAAGGTTTTGGGCACAGGAAACAGCACCCGGAAATCCACATGGGCTACCGCACGAGGTGATAACTCATTATTACCACAGATACCCTATGTCCACCATCCTGGGTTTGTCAATTTGTGCCGCCATTGCAACCGTTTCCGTTGCAGCGTCTACCTGGCTGTTTTGCAGATCTAGAGTTGCGTGCCTAACTCCTTACCGGCTAACACCTAACGCTAGGATACCATTTTGTCTGGCTGTGCTTTGCTGCGCCCGCACTGCCCGGGCCGAGACCACCTGGGAGTCCTTGGATCACCTATGGAACAATAACCAACAGATGTTCTGGATTCAATTGCTGATCCCTCTGGCCGCCTTGATCGTAGTGACTCGCCTGCTCAGGTGCGTGTGCTGTGTCGTGCCTTTTTTAGTCATGGCCGGCGCCGCAGGCGCCGGCGCCTACGAGCACGCGACCACGATGCCGAGCCAAGCGGGAATCTCGTATAACACTATAGTCAACAGAGCAGGCTACGCACCACTCCCTATCAGCATAACACCAACAAAGATCAAGCTGATACCTACAGTGAACTTGGAGTACGTCACCTGCCACTACAAAACAGGAATGGATTCACCAGCCATCAAATGCTGCGGATCTCAGGAATGCACTCCAACTTACAGGCCTGATGAACAGTGCAAAGTCTTCACAGGGGTTTACCCGTTCATGTGGGGTGGTGCATATTGCTTTTGCGACACTGAGAACACCCAAGTCAGCAAGGCCTACGTAATGAAATCTGACGACTGCCTTGCGGATCATGCTGAAGCATATAAAGCGCACACAGCCTCAGTGCAGGCGTTCCTCAACATCACAGTGGGAGAACACTCTATTGTGACTACCGTGTATGTGAATGGAGAAACTCCTGTGAATTTCAATGGGGTCAAATTAACTGCAGGTCCGCTTTCCACAGCTTGGACACCCTTTGATCGCAAAATCGTGCAGTATGCCGGGGAGATCTATAATTATGATTTTCCTGAGTATGGGGCAGGACAACCAGGAGCATTTGGAGATATACAATCCAGAACAGTCTCAAGCTCAGATCTGTATGCCAATACCAACCTAGTGCTGCAGAGACCCAAAGCAGGAGCGATCCACGTGCCATACACTCAGGCACCTTCGGGTTTTGAGCAATGGAAGAAAGATAAAGCTCCATCATTGAAATTTACCGCCCCTTTCGGATGCGAAATATATACAAACCCCATTCGCGCCGAAAACTGTGCTGTAGGGTCAATTCCATTAGCCTTTGACATTCCCGACGCCTTGTTCACCAGGGTGTCAGAAACACCGACACTTTCAGCGGCCGAATGCACTCTTAACGAGTGCGTGTATTCTTCCGACTTTGGTGGGATCGCCACGGTCAAGTACTCGGCCAGCAAGTCAGGCAAGTGCGCAGTCCATGTGCCATCAGGGACTGCTACCCTAAAAGAAGCAGCAGTCGAGCTAACCGAGCAAGGGTCGGCGACTATCCATTTCTCGACCGCAAATATCCACCCGGAGTTCAGGCTCCAAATATGCACATCATATGTTACGTGCAAAGGTGATTGTCACCCCCCGAAAGACCATATTGTGACACACCCTCAGTATCACGCCCAAACATTTACAGCCGCGGTGTCAAAAACCGCGTGGACGTGGTTAACATCCCTGCTGGGAGGATCAGCCGTAATTATTATAATTGGCTTGGTGCTGGCTACTATTGTGGCCATGTACGTGCTGACCAACCAGAAACATAAT
>AGE98314
ATGGACTGCGACGTAGTCAAGTCCGCCGAAATGTTTCCTTATCAACCA---ATGTACCCAATGCAGCCCATGCCCTTCCGCAACCCTTTTGCGACTCCCAGAAGACCATGGTTTCCAAGGACCGACCCCTTTTTAGCGATGCAGGTGCAAGAGCTGGCAAGGTCCATGGCCAACTTGACGTTCAAGCAACGGCGAGATGTGCCGCCCGAGGGTCCACCGGCTAAGAAGAAGAAGAAGGACAACTCGCAACAAGGT---GGTCGGAATCAGAATGGAAAGAAAAAGAACAAGCTAGTAAAGAAAAAGAAGAAGACAGGGCCACCACCCCCAAAACATACT---GGTGGCAAAAAG------AAAGTCAATAGGAAGCCAGGGAAGAGACAACGAATGGTCATGAAGTTGGAGTCAGACAAGACATTCCCTATCATGCTAGATGGAAAAGTTAATGGATACGCATGCGTGGTCGGTGGCAAGCTGTTTAGACCACTGCATGTGGAGGGTAAGATTGACAATGACGTGTTGTCCTCCCTCAAGACAAAAAAGGCATCTAAGTACGATTTGGAGTATGCTGATGTGCCGCAGAGTATGCGCGCAGACACATTTAAATATACTCATGAAAAACCCCAGGGCTATTACAGCTGGCACCATGGAGCAGTACAGTATGAAAATGGCAGATTCACAGTGCCCAAAGGAGTCGGAGCCAAAGGAGATAGCGGTCGCCCCATACTTGACAACCAAGGGCGTGTGGTCGCTATTGTGCTTGGCGGAGTGAATGAAGGCTCCAGAACGGCACTGTCTGTCGTGACGTGGAACGAAAAAGGGGTTACAGTCAAATACACCCCCGAGAATAGCGAGCAGTGGTCCCTGGTAACCACTATGTGCCTGCTAGCCAATGTCACGTTCCCGTGCACCCAACCACCCATCTGCTACGACCGCAAGCCAGCAGAGACTTTGTCCATGCTCAGTCATAACATAGACAATCCTGGTTACGACGAGTTGCTCGAAGCAGTACTGAAATGTCCAGGCAGAGGCAAGAGGTCCACGGAGGAGCTGTTTAAGGAGTACAAGTTAACACGCCCGTACATGGCCAGGTGCATCAGGTGTGCGGTCGGAAGTTGCCACAGCCCCATAGCCATAGAGGCGGTAAGGAGCGAAGGGCATGATGGCTATGTACGACTCCAGACCTCCTCTCAGTATGGATTAGATCCATCAGGAAACTTGAAAGGCAGAACCATGAGGTATGATATGCATGGAACCATAGAAGAGATACCGTTGCATCAGGTGTCTGTTCATACCTCACGTCCTTGCCACATAATAGATGGGCATGGATACTTTCTGCTTGCCAGGTGCCCTGCAGGAGACTCCATAACTATGGAATTTAAGAAAGAATCAGTCACCCATTCCTGCTCTGTGCCCTACGAAGTAAAGTTTAATCCTGCGGGAAGAGAACTGTACACGCACCCACCAGAGCACGGAGCTGAACAACCTTGTCACGTGTACGCTCACGACGCACAAAATAGGGGAGCTTACGTGGAAATGCACCTTCCAGGATCCGAAGTGGACAGTACTTTACTGTCCATGAGCGGTAGTTCTGTTCATGTGACTCCACCTGCCGGGCAAAGCGTCCAAGTGGAATGCGAATGTGGTGGCACCAAGATTTCGGAAACCATCAATTCAGCTAAACAATACAATCAGTGCTCAAAGACATCTCAGTGCAGGGCATACCGTACACAGAATGACAAATGGGTGTACAATTCAGACAAACTGCCCAAAGCATCGGGAGAAACTCTCAAAGGCAAATTGCATGTGCCCTTCGTACTGACCGAAGCAAAATGCACAGTACCATTGGCTCCAGAACCCATTATCACCTTTGGGTTCCGCTCTGTGTCTCTGAAACTTCATCCCAAGAACCCCACCTTCCTAACCACGAGGCAGCTGGATGGAGAACCAGCTTACACCCACGAACTTATAACCCACCCTGTGGTGAGAAACTTCTCAGTTACAGAGAAAGGTTGGGAATTTGTGTGGGGAAACCATCCGCCTCAAAGGTACTGGTCTCAAGAAACTGCACCAGGTAATCCACACGGACTACCACACGAGGTGATTACGCATTATTATCACAGGTATCCCATGTCCACCATCCTTGGCTTATCAATCTGTGCGGCGATAGTGACGACATCCATCGCAGCATCCGTGTGGCTGTTCTGCAAATCACGGATTTCGTGCCTGACCCCTTATCGCTTGACTCCAAATGCCCGCATGCCTCTGTGCTTAGCCGTCTTGTGCTGCGCACGCACAGCCAAAGCCGAAACTACTTGGGAATCCCTAGATCACCTCTGGAACCACAATCAGCAGATGTTCTGGAGTCAGCTGCTAATCCCGCTAGCAGCACTGATAGTTGCTACCCGCTTGCTGAAATGTGTGTGTTGCGTCGTGCCTTTTTTAGTCGTGGCCGGCGCCGTAGGCGCCGGCGCTTACGAGCACGCGACCACGATGCCGAACCAAGTGGGGATCCCGTATAATACCATTGTCAACAGAGCGGGTTATGCACCTTTACCTATTAGCATAGTACCCACTAAAGTGAAGCTGATTCCAACAGTGAATCTTGAGTACATTACATGTCATTACAAGACTGGAATGGATTCACCCGCCATTAAATGCTGCGGCACTCAGGAGTGTTCTCCAACTTACAGGCCGGACGAGCAATGCAAAGTCTTCTCTGGAGTATACCCATTTATGTGGGGAGGGGCGTATTGCTTTTGCGATACGGAGAATACCCAGATAAGCAAGGCGTACGTGACGAAATCGGAAGATTGCGTCACCGATCACGCCCAGGCATACAAAGCACATACAGCCTCAGTCCAAGCCTTCCTAAATATTACAGTCGGAGGACACTCAACGACAGCAGTGGTGTATGTGAATGGAGAGACTCCCGTTAATTTCAATGGAGTGAAGCTGACCGCTGGTCCTCTGTCCACAGCCTGGTCGCCGTTCGACAAGAAGATCGTGCAGCACGCCGGGGAAATTTATAACTATGACTTTCCGGAATATGGAGCCGGCCACGCAGGAGCGTTCGGTGACATCCAGGCTAGGACGGTATCTAGTTCCGATGTATACGCCAACACAAACCTTGTGCTGCAGAGACCCAAAGCCGGAGCGATCCATGTCCCGTACACCCAGGCCCCATCTGGGTATGAACAATGGAAGAAAGATAAACCACCATCCCTCAAGTTCACAGCCCCGTTTGGTTGTGAAATTTACACCAACCCTATCCGTGCTGAAAACTGCGCTGTGGGATCAATCCCGCTAGCTTTTGACATTCCCGACGCTCTGTTTACCAGGGTGTCCGAAACACCGACATTATCTGCTGCCGAGTGCACTCTGAACGAGTGTGTATATTCATCCGACTTTGGCGGGATCGCTACAGTCAAATACTCGGCGAGCAAGTCAGGCAAATGTGCAGTTCATGTACCATCAGGCACGGCTACATTGAAAGAAGCCGCAGTCGAGTTGGCCGAACAGGGTTCGGCTACTATACATTTTTCGACTGCCAGCATTCATCCGGAGTTCAGACTCCAGATATGCACGTCTTACGTTACGTGCAAAGGGGATTGTCACCCTCCGAAAGACCATATTGTGACGCATCCCCAATACCACGCCCAGTCATTTACAGCTGCGGTATCAAAAACCGCATGGACGTGGTTAACATCCTTACTGGGAGGGTCAGCTATAATTATAATAATTGGACTTGTGTTAGCCACTGTTGTGGCTATGTATGTGCTGACCAACCAGAAACATAAT
>AGE98312
------------------------------ATGTTCCCGTTCCAACCA---ATGTATCCGATGCAGCCAATGCCCTATCGTAATCCATTCGCGGCCCCGCGCAGGCCCTGGTTCCCCAGAACCGACCCTTTTCTGGCGATGCAGGTGCAGGAATTAACCCGCTCGATGGCTAACCTGACGTTCAAGCAACGCCGGGACGCGCCACCTGAGGGGCCACCCGCTAAGAAACCGAAGAAGGAGGCCCCGCAAAAGCAA---AAAGGGGGAGGCCAAGGGAAGAAGAAGAAGAACCAGGGGAAGAAGAAGGCTAAGACGGGGCCGCCTAATTCGAAGGCACAGAGTGGAAACAAGAAG------AAGACCAACAAGAAACCGGGCAAGAGACAGCGCATGGTCATGAAATTGGAATCTGACAAGACATTCCCAATTATGCTGGAAGGGAAGATTAACGGCTATGCTTGCGTGGTCGGAGGGAAGTTATTCAGGCCGATGCACGTGGAAGGCAAGATCGACAACGACGTTTTGGCCGCACTTAAGACGAAGAAAGCATCCAAATATGATCTTGAGTATGCAGATGTGCCACAGAACATGCGGGCCGATACATTCAAGTACACCCATGAGAAGCCCCAAGGCTATTACAGCTGGCATCATGGAGCAGTCCAATATGAAAATGGGCGTTTCACGGTGCCAAAAGGAGTTGGGGCCAAGGGAGACAGCGGACGACCCATTCTGGATAATCAGGGACGGGTGGTCGCTATTGTGCTGGGAGGTGTGAATGAAGGATCTAGGACAGCCCTTTCAGTCGTCATGTGGAACGAGAAGGGAGTAACTGTGAAGTATACTCCGGAGAACTGCGAGCAATGGTCACTAGTGACCACCATGTGCCTGCTCGCCAATGTGACGTTCCCATGTGCCCAACCACCAATTTGCTACGACAGAAAACCAGCAGAGACTTTGGCCATGCTCAGCGTTAACGTTGACAGCCCGGGCTACGATGAGCTGCTGGAAGCAGCTGTTAAGTGCCCCGGAAGGCAAAGGAGATCTACCGAGGAGCTGTTTAAGGAGTACAAGCTAACGCGCCCTTACATGGCCAGATGCATCAGATGTGCCGTTGGGAGCTGCCATAGTCCAATAGCAATTGAGGCAGTGAAGAGCGACGGGCACGACGGCTATGTTAGACTTCAGACTTCCTCGCAGTATGGACTGGATTCCTCTGGCAACTTAAAAGGAAGGACCATGCGGTATGACATGCACGGGACCATTGAAGAGATACCGCTACATCAAGTGTCACTCCACACATCTCGCCCGTGTCACATTGTGGATGGGCATGGTTATTTTCTGCTTGCTAGGTGCCCGGCAGGGGACTCCATCACCATGGAATTTAAGAAAGATTCAGTTACACACTCTTGCTCAGTGCCGTATGAAGTGAAATTTAATCCTGTAGGCAGAGAACTCTACACTCATCCCCCAGAACACGGAGCAGAGCAAGCGTGCCAAGTCTACGCGCATGATGCACAGAACAGAGGAGCTTATGTCGAGATGCACCTCCCGGGCTCAGAAGTGGACAGCAGTTTGGTTTCCTTGAGCGGCAGTTCAGTCACCGTGACACCTCCTGCTGGGACTAGCGCCCTGGTGGAATGCGAGTGCGGCGGCACGAAGATCTCCGAGACCATCAACACGGCAAAACAGTTCAGCCAGTGCACAAAGAAGGAGCAGTGCAGAGCATACCGACTGCAGAATGATAAATGGGTGTATAATTCTGACAAACTGCCTAAAGCAGCGGGAGCCACCCTAAAAGGAAAATTACACGTCCCATTCTTGCTGGCAGACGGCAAATGCACCGTGCCTCTGGCACCGGAACCTATGATAACCTTCGGTTTCCGATCAGTGTCACTGAAACTGCACCCTAAGAATCCCACATATCTGACCACTCGCCAACTTGCTGATGAGCCTCATTACACGCACGAGCTCATATCTGAACCAGCTGTTAGGAATTTTACCGTCACTGAAAAGGGGTGGGAGTTTGCATGGGGAAACCACCCGCCAAAAAGGTTTTGGGCACAGGAAACAGCACCCGGAAATCCACATGGGCTGCCACACGAGGTGATAACTCATTATTACCACAGATACCCTATGTCCACCATCCTGGGTTTGTCAATTTGCGCCGCCATTGTAACCGTTTCCGTTGCAGCGTCCACCTGGCTGTTTTGCAAATCCAGAGTTTCGTGCCTAACTCCTTACCGGCTAACACCCAACGCCAGGATGCCGCTTTGCCTGGCTGTGCTTTGCTGCGCCCGCACTGCCCGGGCCGAGACCACCTGGGAGTCCTTGGATCACCTATGGAACAATAACCAACAGATGTTCTGGATTCAATTGCTGATCCCTCTGGCCGCCTTGATTGTAGTGACTCGCCTGCTCAAGTGCGTGTGCTGTTTAGTGCCTTTTTTAGTCGTGGCCGGCGCCGCAGGCGCCGGCGCCTACGAGCACGCGACCACGATGCCGAGCCAAGCGGGAATCTCGTATAACACCATAGTCAACAGAGCAGGCTACGCACCACTCCCTATCAGCATAACACCAACAAAGATCAAGCTGATACCCACAGTGAACTTGGAGTACGTCACCTGCCACTACAAAACAGGAATGGATTCACCAGCTATCAAATGCTGCGGATCTCAGGAATGTACTCCAACTTACAGGCCTGATGAACAGTGCAAAGTCTTCACAGGGGTTTACCCGTTCATGTGGGGAGGCGCATATTGCTTCTGCGACACTGAGAACACCCAAGTCAGCAAGGCCTACGTAATGAAATCTGACGACTGCCTTGCTGATCACGCTGAAGCATACAAAGCGCACACAGCCTCAGTGCAGGCGTTCCTCAACATCACAGTGGGAGAACACTCTATTGTGACCACCGTGTATGTGAATGGAGAAACTCCTGTGAACTTCAATGGGGTCAAATTAACTGCAGGTCCACTTTCCACAGCTTGGACACCCTTTGACCGCAAAATCGTGCAGTATGCCGGGGAGATCTATAATTACGATTTTCCTGAGTATGGGGCAGGACAACCAGGAGCATTTGGAGACATACAATCCAGAACAGTTTCAAGCTCAGATCTGTATGCCAATACCAACCTAGTGCTGCAGAGACCCAAAGCAGGAGCGATCCATGTGCCATACACTCAGGCACCATCGGGTTTTGAGCAATGGAAGAAAGATAAAGCTCCGTCATTGAAATTTACCGCCCCTTTCGGATGCGAAATATATACAAACCCCATTCGCGCCGAAAATTGCGCTGTAGGGTCAATTCCATTAGCCTTTGACATCCCCGACGCCCTGTTCACCAGGGTGTCAGAAACACCGACACTTTCAGCGGCCGAATGCACTCTTAACGAGTGCGTGTATTCATCCGACTTTGGCGGGATCGCCACGGTCAAGTATTCGGCCAGCAAGTCAGGCAAGTGCGCAGTCCACGTGCCATCAGGGACTGCTACCCTAAAAGAAGCAGCAGTCGAGCTAACCGAGCAAGGATCGGTGACCATTCATTTCTCGACCGCAAATATCCACCCGGAGTTCAGGCTCCAAATATGCACATCATATGTCACGTGCAAAGGTGATTGTCACCCCCCGAAAGACCACATTGTGACACACCCCCAGTATCACGCCCAAACATTTACAGCCGCGGTGTCAAAAACCGCGTGGACGTGGTTAACATCCCTGCTGGGAGGATCAGCCGTAATTATTATAATTGGCTTAGTGCTGGCTACTATTGTGGCCATGTACGTGCTGACCAACCAGAAACATAAT
>AGE98310
------------------------------ATGTTCCCGTTCCAACCA---ATGTATCCGATGCAGCCAATGCCCTATCGCAATCCATTCGCGGCCCCGCGCAGGCCCTGGTTCCCCAGAACTGACCCTTTTCTGGCGATGCAGGTGCAGGAATTAACCCGCTCGATGGCTAACCTGACGTTCAAGCAACGCCGGGACGCGCCACCTGAGGGGCCACCCGCTAAGAAACCGAAGAGGGAGGCCCCGCAAAAACAG---AAAGGGGGAGGCCAAGGGAAGAAGAAGAAGAACCCGGGGAAGAAGAAGGCTAAGACGGGGCCGCCTAATCCGAAGGTACAGAGTGGAAACAAGAAG------AAGACCAACAAGAAACCAGGCAAGAGACAGCGCATGGTCATGAAATTGGAATCTGACAAGACATTCCCAATTATGCTGGAAGGGAAGATTAATGGCTATGCTTGCGTGGTCGGAGGGAAGTTATTCAGGCCGATGCACGTGGAAGGCAAGATCGACAATGACGTTTTGGCCGCACTTAAGACGAAGAAAGCATCCAAATATGATCTTGAGTATGCAGATGTGCCACAGAACATGCGGGCCGATACATTCAAGTACACCCATGAGAAGCCCCAAGGCTATTACAGCTGGCATCATGGAGCAGTCCAATATGAAAATGGGCGTTTCACGGTGCCAAAAGGAGTTGGGGCCAAGGGAGACAGCGGACGACCCATTCTGGATAATCAGGGACGGGTGGTCGCTATTGTGCTGGGAGGTGTGAATGAAGGATCTAGGACAGCCCTTTCAGTCGTCATGTGGAACGAGAAGGGAGTAACTGTGAAGTATACTCCGGAGAACTGCGAGCAATGGTCACTAGTGACCACCATGTGCCTGCTCGCCAATGTGACGTTCCCATGTGCCCAACCACCAATTTGCTACGACAGAAAACCAGCAGAGACCTTGGCCATGCTCAGCGTTAACGTTGACAACCCGGGCTACGATGAGCTGCTGGAAGCAGCTGTTAAGTGCCCCGGAAGGAAAAGGAGATCTACCGAGGAGCTGTTTAAGGAGTACAAGCTAACGCGCCCTTACATGGCCAGATGTATCAGATGTGCCGTTGGGAGCTGCCATAGTCCAATAGCAATCGAGGCAGTGAAGAGTGACGGGCACGACGGCTATGTTAGACTTCAGACTTCCTCGCAGTACGGCCTGGACTCCTCTGGCAACTTAAAAGGAAGGACCATGCGGTATGACATGCACGGGACCATTGAAGAGATACCGCTACATCAAGTGTCACTCCACACATCTCGCCCGTGTCACATTGTGGATGGGCATGGTTATTTTCTACTTGCTAGGTGCCCGGCAGGGGACTCCATCACCATGGAATTTAAGAAAAATTCAGTCACACACTCCTGCTCAGTGCCGTATGAAGTGAAATTTAATCCTGTAGGCAGAGAACTCTACACTCATCCCCCAGAACACGGAGCAGAGCAAGCGTGCCAAGTCTACGCGCATGATGCACAGAACAGAGGAGCTTATGTCGAGATGCACCTCCCGGGCTCAGAAGTGGATAGCAGTTTGGTTTCCTTGAGCGGCAGTTCAGTCACTGTGACACCTCCTGCTGGGACTAGCGCCCTGGTGGAATGCGAGTGCGGCGGCACAAAGATCTCCGAGACCATCAACACGGCAAAACAGTTCAGCCAGTGCACAAAGAAGGAGCAGTGCAGAGCATATCGATTGCAGAACGACAAATGGGTGTATAATTCTGACAAACTGCCCAAAGCTGCGGGAGCCACCCTAAAAGGAAAATTACACGTCCCATTCTTGCTGGCAGACGGCAAATGTACTGTGCCTCTGGCACCAGAACCTATGATAACCTTCGGTTTCCGATCAGTGTCACTGAAACTGCACCCTAAGAATCCCACATATTTGACCACTCGCCAACTTGCTGATGAGCCTCATTACACGCACGAGCTCATATCTGAACCAGCTGTTAGGAATTTTACCGTCACTGAAAAGGGGTGGGAGTTTGTATGGGGAAACCACCCGCCGAAAAGGTTTTGGGCACAGGAAACAGCGCCCGGAAATCCACATGGGCTGCCACACGAGGTGATAACTCATTATTACCACAGATACCCTATGTCCACCATCTTGGGTTTGTCAATTTGCGCCGCCATCGTAACCGTTTCTGTTGCAGCGTCCACTTGGCTGTTTTGCAAATCCAGAGTTTCGTGCCTAACTCCTTACCGGCTAACACCCAACGCCAGGATGCCGCTTTGCCTGGCTGTGCTTTGCTGCGCCCGTACTGCCCGGGCCGAGACCACCTGGGAGTCCTTGGATCACCTATGGAACAATAACCAACAGATGTTCTGGATCCAATTGCTGATCCCTCTGGCCGCCTTGATTGTAGTGACTCGCCTGCTCAAGTGCGTGTGCTGTGTAGTGCCTTTTTTAGTCGTGGCCGGCGCCGCAGGCGCCGGCGCCTACGAGCACGCGACCACGATGCCGAGCCAAGCGGGAATCTCGTATAACACCATAGTCAACAGAGCAGGCTACGCGCCACTCCCTATCAGCATAACACCGACAAAGATCAAGCTGATACCCACAGTGAACTTGGAGTACGTCACCTGCCACTACAAAACAGGAATGGATTCACCAGCCATCAAATGCTGCGGATCTCAGGAATGTACTCCAACTTACAGGCCTGATGAACAGTGCAAAGTCTTCACAGGGGTTTACCCGTTCATGTGGGGAGGCGCATATTGCTTTTGCGACACTGAGAACACCCAAGTCAGCAAGGCCTACGTAATGAAATCTGACGACTGCCTTGCTGATCACGCTGAAGCATACAAAGCGCACACAGCCTCAGTGCAGGCGTTCCTCAACATCACCGTGGGAGAACACTCCATTGTGACCACTGTGTATGTGAATGGAGAAACTCCTGTGAACTTCAATGGGGTCAAATTAACTGCAGGTCCACTTTCCACAGCTTGGACACCTTTTGACCGCAAAATCGTGCAGTATGCCGGGGAGATCTATAATTACGACTTTCCTGAGTATGGGGCAGGACAACCAGGAGCATTTGGAGACATACAATCCAGAACAGTCTCAAGCTCAGATCTGTACGCCAATACCAATCTAGTGCTGCAGAGACCCAAAGCAGGAGCGATCCATGTGCCATACACTCAGGCGCCATCGGGTTTTGAGCAATGGAAGAAAGATAAAGCTCCGTCATTGAAATTCACCGCCCCTTTCGGATGCGAAATATATACAAACCCCATTCGCGCCGAAAATTGTGCTGTAGGGTCAATTCCATTAGCCTTTGACATCCCCGACGCCTTGTTCACCAGGGTGTCAGAAACACCGACACTTTCAGCGGCCGAATGCACTCTTAATGAGTGCGTGTATTCATCCGACTTTGGCGGGATCGCCACGGTCAAGTATTCGGCCAGCAAGTCAGGCAAGTGCGCAGTCCATGTGCCATCAGGGACTGCTACCCTAAAAGAAGCAGCAGTCGAGCTAACCGAGCAAGGGTCGGTGACCATTCATTTCTCGACCGCAAATATCCACCCGGAGTTCAGGCTCCAAATATGCACATCATATGTCACGTGCAAAGGTGATTGTCACCCCCCGAAAGACCACATTGTGACACACCCCCAGTATCACGCCCAAACATTTACAGCCGCGGTGTCAAAAACCGCGTGGACGTGGTTAACATCCCTGCTGGGAGGATCGGCCGTAATTATTATAATTGGCTTAGTGCTGGCTACTATTGTGGCCATGTACGTGCTGACCAACCAGAAACATAAT
>AGE98318
------------------------------ATGTTCCCGTTCCAGCCA---ATGTATCCGACGCAGCCAATGCCCTATCGCAACCCGTTCGCGGCCCCGCGCAGGCCCTGGTTCCCCAGAACCGACCCTTTTCTGGCGATGCAGGTGCAGGAATTAACCCGCTCGATGGCTAACCTGACGTTCAAGCAACGCCGGGACGCGCCACCTGAGGGGCCATCCGCTAAGAAACCGAAGAAGGAGGCCTCGCAAAAACAG---AAAGGGGGAGGCCAAGGGAAGAAGAAGAAGAACCAAGGGAAGAAGAAGGCTAAGACAGGGCCGCCTAATCCGAAGGCACAGAATGGAAACAAGAAG------AAGACCAACAAGAAACCAGGCAAGAGACAGCGCATGGTCATGAAATTGGAATCTGACAAGACGTTCCCAATCATGTTGGAAGGGAAGATAAACGGCTACGCTTGTGTGGTCGGAGGGAAGTTGTTCAGGCCGATGCATGTGGAAGGCAAGATCGACAACGACGTTCTGGCCGCGCTTAAGACGAAGAAAGCATCCAAATACGATCTTGAGTATGCAGATGTGCCACAGAACATGCGGGCCGATACATTCAAATACACCCATGAGAAACCCCAAGGCTATTACAGCTGGCATCATGGAGCAGTCCAATATGAAAATGGGCGCTTCACGGTGCCGAAAGGAGTTGGGGCCAAGGGAGACAGCGGACGACCCATTCTGGATAACCAGGGACGGGTGGTCGCTATTGTGCTGGGAGGTGTGAATGAAGGATCTAGGACAGCCCTCTCAGTCGTCATGTGGAACGAGAAGGGAGTTACCGTGAAGTATACTCCGGAGAACTGCGAGCAATGGTCACTAGTGACCACCATGTGTCTGCTCGCCAATGTGACGTTCCCATGTGCTCAACCACCAATTTGCTACGACAGAAAACCAGCAGAGACTTTGGCCATGCTCAGCGTTAACGTTGACAACCCGGGCTACGATGAGCTGCTGGAAGCAGCCGTAATGTGCCCCGGAAGGAAAAGGAGATCCACCGAGGAGCTGTTTAAGGAGTATAAGCTAACGCGCCCTTACATGGCCAGATGCATCAGATGTGCAGTTGGGAGCTGCCATAGTCCAATAGCAATCGAGGCAGTAAAGAGCGACGGGCACGACGGTTATGTTAGACTTCAGACTTCCTCGCAGTATGGCCTGGATTCCTCCGGCAACTTAAAGGGCAGGACCATGCGGTATGACATGCACGGGACCATTAAAGAGATACCACTACATCAAGTGTCACTACATACATCTCGCCCGTGTCATATTGTGGATGGGCACGGTTATTTCCTGCTTGCCAGGTGCCCGGCAGGGGACTCCATCACCATGGAATTTAAGAAAGATTCCGTCACCCACTCCTGCTCGGTGCCGTATGAAGTGAAATTTAATCCAGTAGGCAGAGAACTCTATACTCATCCCCCAGAACACGGAGTAGAGCAAGCGTGCCAAGTCTACGCACATGATGCACAGAACAGAGGAGCTTATGTCGAGATGCACCTCCCGGGCTCAGAAGTGGACAGCAGTTTGGTTTCCTTGAGCGGCAGTTCAGTCACCGTGACACCTCCTGTTGGGACTAGCGCCCTGGTGGAATGCGAGTGTGGCGGCACAAAGATCTCCGAGACCATCAACAAGACAAAACAGTTCAGCCAGTGCACAAAGAAGGAGCAGTGCAGAGCATATCGGCTGCAGAACGATAAGTGGGTGTATAATTCTGACAAACTGCCCAAAGCAGCGGGAGCCACCTTAAAAGGAAAACTGCATGTCCCATTCTTGCTGGCAGACGGCAAATGCACCGTGCCTCTAGCACCAGAACCTATGATAACCTTCGGTTTCAGATCAGTGTCACTGAAACTGCACCCTAAGAATCCCACATATCTAACCACCCGCCAACTTGCTGATGAGCCTCACTACACGCACGAGCTCATATCTGAACCAGCTGTTAGGAATTTTACCGTCACCGAAAAAGGGTGGGAGTTTGTATGGGGAAACCACCCGCCGAAAAGGTTTTGGGCACAGGAAACAGCACCCGGAAATCCACATGGGCTACCGCACGAGGTGATAACTCATTATTACCACAGATACCCTATGTCCACCATCCTGGGTTTGTCAATTTGTGCCGCCATTGCAACCGTTTCCGTTGCAGCGTCTACCTGGCTGTTTTGCAGATCTAGAGTTGCGTGCCTAACTCCTTACCGGCTAACACCTAACGCTAGGATACCATTTTGTCTGGCTGTGTTTTGCTGCGCCCGCACTGCCCGGGCCGAGACCACCTGGGAGTCTTTGGATCACCTATGGAACAATAACCAACAGATGTTCTGGATTCAATTGCTGATCCCTCTGGCCGCCTTGATCGTAGTGACTCGCCTGCTCAGGTGCGTGTGCTGTGTCGTGCCTTTTTTAGTCATGGCCGGCGCCGCAGGCGCCGGCGCCTACGAGCACGCGACCACGATGCCGAGCCAAGCGGGAATCTCGTATAACACTATAGTCAACAGAGCAGGCTACGCACCACTCCCTATCAGCATAACACCAACAAAGATCAAGCTGATACCTACAGTGAACTTGGAGTACGTCACCTGCCACTACAAAACAGGAATGGATTCACCAGCCATCAAATGCTGCGGATCTCAGGAATGCACTCCAACTTACAGGCCTGATGAACAGTGCAAAGTCTTCACAGGGGTTTACCCGTTCATGTGGGGTGGTGCATATTGCTTTTGCGACACTGAGAACACCCAAGTCAGCAAGGCCTACGTAATGAAATCTGACGACTGCCTTGCGGATCATGCTGAAGCATATAAAGCGCACACAGCCTCAGTGCAGGCGTTCCTCAACATCACAGTGGGAGAACACTCTATTGTGACTACCGTGTATGTGAATGGAGAGACTCCTGTGAATTTCAATGGGGTCAAATTAACTGCAGGTCCGCTTTCCACAGCTTGGACACCCTTTGATCGCAAAATCGTGCAGTATGCCGGGGAGATCTATAATTATGATTTTCCTGAGTATGGGGCAGGACAACCAGGAGCATTTGGAGATATACAATCCAGAACAGTCTCAAGCTCAGATCTGTATGCCAATACCAACCTAGTGCTGCAGAGACCCAAAGCAGGAGCGATCCACGTGCCATACACTCAGGCACCTTCGGGTTTTGAGCAATGGAAGAAAGATAAAGCTCCATCATTGAAATTTACCGCCCCTTTCGGATGCGAAATATATACAAACCCCATTCGCGCCGAAAACTGTGCTGTAGGGTTAATTCCATTAGCCTTTGACATTCCCGACGCCTTGTTCACCAGGGTGTCAGAAACACCGACACTTTCAGCGGCCGAATGCACTCTTAACGAGTGCGTGTATTCTTCCGACTTTGGTGGGATCGCCACGGTCAAGTACTCGGCCAGCAAGTCAGGCAAGTGTGCAGTCCATGTGCCATCAGGGACTGCTACCCTAAAAGAAGCAGCAGTCGAGCTAACCGAGCAAGGGTCGGCGACTATCCATTTCTCGACCGCAAATATCCATCCGGAGTTCAGGCTCCAAATATGCACATCATATGTTACGTGCAAAGGTGATTGTCACCCCCCGAAAGACCATATTGTGACACACCCTCAGTATCACGCCCAAACATTTACAGCCGCGGTGTCAAAAACCGCGTGGACGTGGTTAACATCCCTGCTGGGAGGATCAGCCGTAATTATTATAATTGGCTTGGTGCTGGCTACTATTGTGGCCATGTACGTGCTGACCAACCAGAAACATAAT
>AAC71187
------------------------------ATGTTCCCGTTCCAACCA---ATGTATCCGATGCAGCCAATGCCCTATCGTAATCCATTCGCGGCCCCGCGCAGGCCCTGGTTCCCCAGAACTGACCCTTTTCTGGCGATGCAGGTGCAGGAATTAACCCGCTCGATGGCTAACCTGACGTTCAAGCAACGCCGGGACGCGCCACCTGAGGGGCCACCCGCTAAGAAACCGAAGAGGGAGGCCCCGCAAAAGCAG---AAAGGGGGAGGCCAAGGGAAGAAGAAGAAGAACCAGGGGAAGAAGAAGGCTAAGACGGGGCCGCCTAATCCGAAGGTACAGAGTGGAAACAAGAAG------AAGACCAACAAGAAACCAGGCAAGAGACAGCGCATGGTCATGAAATTGGAATCTGACAAGACATTCCCAATTATGCTGGAAGGGAAGATTAATGGCTATGCTTGCGTGGTCGGAGGGAAGTTATTCAGGCCGATGCACGTGGAAGGCAAGATCGACAACGACGTTTTGGCCGCACTTAAGACGAAGAAAGCATCCAAATATGATCTTGAGTATGCAGATGTGCCACAGAACATGCGGGCCGATACATTCAAGTACACCCATGAGAAGCCCCAAGGCTATTACAGCTGGCATCATGGAGCAGTCCAATATGAAAATGGGCGTTTCACGGTGCCAAAAGGAGTTGGGGCCAAGGGAGACAGCGGACGACCCATTCTGGATAATCAGGGACGGGTGGTCGCTATTGTGCTGGGAGGTGTGAATGAAGGATCTAGGACAGCCCTTTCAGTCGTCATGTGGAACGAGAAGGGAGTAACTGTGAAGTATACTCCGGAGAACTGCGAGCAATGGTCACTAGTGACCACCATGTGCCTGCTCGCCAATGTGACGTTCCCATGTGCCCAACCACCAATTTGCTACGACAGAAAACCAGCAGAGACCTTGGCCATGCTCAGCGTTAACGTTGACAACTCGGGCTACGATGAGCTGCTGGAAGCAGCTGTTAAGTGCCCCGGAAGGAAAAGGAGATCTACCGAGGAGCTGTTTAAGGAGTACAAGCTAACGCGCCCTTACATGGCCAGATGCATCAGATGTGCCGTTGGGAGCTGCCATAGTCCAATAGCAATTGAGGCAGTGAAGAGTGACGGGCACGACGGCTATGTTAGACTTCAGACTTCCTCGCAGTACGGCCTGGACTCCTCTGGCAACTTAAAAGGAAGGACCATGCGGTATGACATGCACGGGACCATTGAAGAGATACCGCTACATCAAGTGTCACTCCACACATCTCGCCCGTGTCACATTGTGGATGGGCATGGTTATTTTCTGCTTGCTAGGTGCCCGGCAGGGGACTCCATCACCATGGAATTTAAGAAGAATTTAGTCACACACTCCTGCTCAGTGCCGTATGAAGTGAAATTTAATCCTGTAGGCAGAGAACTCTACACTCATCCCCCAGAACACGGAGCGGAGCAAGCGTGCCAAGTCTATGCGCATGATGCACAGAACAGAGGAGCTTATGTCGAGATGCACCTCCCGGGCTCAGAAGTGGATAGCAGTTTGGTTTCCTTGAGCGGCAGTTCAGTCACTGTGACACCTCCTGCTGGGACTAGCGCCCTGGTGGAATGCGAGTGCGGCGGCACAAAGATCTCCGAGACCATCAACACGGCAAAACAGTTCAGCCAGTGCACAAAGAAGGAGCAGTGCAGAGCATATCGACTGCAGAACGACAAATGGGTGTATAATTCTGACAAACTGCCCAAAGCTGCGGGAGCCACCCTAAAAGGAAAATTACACGTCCCATTCTTGCTGGCAGACGGCAAATGTACTGTGCCTCTGGCACCAGAACCTATGATAACCTTCGGTTTCCGATCAGTGTCACTGAAACTGCACCCTAAGAATCCCACATATCTGACCACTCGCCAACTTGCTGACGAGCCTCATTATACGCACGAGCTCATATCTGAACCAGCTGTTAGGAATTTTACCGTCACTGAAAAGGGGTGGGAGTTTGTATGGGGAAACCACCCGCCGAAAAGGTTTTGGGCACAGGAAACAGCACCCGGAAATCCACATGGGCTGCCACACGAGGTGATAACTCATTATTACCACAGATACCCTATGTCCACCATCTTGGGTTTGTCAATTTGCGCCGCCATTGTAACCGTTTCCGTTGCAGCGTCCACCTGGCTGTTTTGCAAATCCAGAGTTTCGTGCCTAACTCCTTACCGGCTAACACCCAACGCCAGGATGCCGCTTTGCCTGGCTGTGCTTTGCTGCGCCCGTACTGCCCGGGCCGAGACCATCTGGGAGTCCTTGGATCACCTATGGAATAATAACCAACAGATGTTCTGGATTCAATTGCTGATCCCTCTGGCCGCCTTGATTGTAGTGACTCGCCTGCTCAAGTGCGTGTGCTGTGTAGTGCCTTTTTTAGTCGTGGCCGGCGCCGCAGGCGCCGGCGCCTACGAGCACGCGACCACGATGCCGAGCCAAGCGGGAATCTCGTATAACACCATAGTCAACAGAGCAGGCTACGCACCACTCCCTATCAGCATAACACCGACAAAGATCAAGCTGATACCCACAGTGAACTTGGAGTACGTCACCTGCCACTACAAAACAGGAATGGATTCACCAGCCATCAAATGCTGCGGATCTCAGGAATGTACTCCAACTTACAGGCCTGATGAACAGTGCAAAGTCTTCACAGGGGTTTACCCGTTCATGTGGGGAGGCGCATATTGCTTTTGCGACACTGAGAACACCCAAGTCAGCAAGGCCTACGTAATGAAATCTGACGACTGCCTTGCTGATCACGCTGAAGCATACAAAGCGCACACAGCCTCAGTGCAGGCGTTCCTCAACATCACAGTGGGAGAACACTCTATTGTGACCACCGTGTATGTGAATGGAGAAACTCCTGTGAACTTCAATGGGGTCAAATTAACTGCAGGTCCACTTTCCACAGCTTGGACACCTTTTGACCGCAAAATCGTGCAGTATGCCGGGGAGATCTATAATTACGATTTTCCTGAGTATGGGGCAGGACAACCAGGAGCATTTGGAGACATACAATCCAGAACAGTCTCAAGCTCAGATCTGTATGCCAATACCAATCTAGTGCTGCAGAGACCCAAAGCAGGAGCGATCCATGTGCCATACACTCAGGCGCCATCGGGTTTTGAGCAATGGAAGAAAGATAAAGCTCCGTCATTGAAATTCACCGCCCCTTTCGGATGCGAAATATATACAAACCCCATTCGCGCCGAAAATTGTGCTGTAGGGTCAATTCCATTAGCCTTTGACATCCCCGACGCCTTGTTCACCAGGGTGTCAGAAACACCGACACTTTCAGCGGCCGAATGCACTCTTAATGAGTGCGTGTATTCATCCGACTTTGGCGGGATCGCCACGGTCAAGTATTCGGCCAGCAAGTCAGGCAAGTGCGCAGTCCATGTGCCATCAGGGACTGCTACCCTAAAAGAAGCAGCAGTCGAGCTAACCGAGCAAGGGTCGGTGACCATTCATTTCTCGACCGCAAATATCCACCCGGAGTTCAGGCTCCAAATATGCACATCATATGTCACGTGCAAAGGTGATTGTCACCCCCCGAAAGACCACATTGTGACACACCCCCAATATCACGCCCAAACATTTACAGCCGCGGTGTCAAAAACCGCGTGGACGTGGTTAACATCCCTGCTGGGAGGATCGGCCGTAATTATTATAATTGGCTTAGTGCTGGCTACTATTGTGGCCATGTACGTGCTGACCAACCAGAAACATAAT
>AAC24034
------------------------------ATGTTCCCGTTCCAGCCA---ATGTATCCGATGCAGCCAATGCCCTATCGCAACCCGTTCGCGGCCCCGCGCAGGCCCTGGTTCCCCAGAACCGACCCTTTTCTGGCGATGCAGGTGCAGGAATTAACCCGCTCGATGGCTAACCTGACGTTCAAGCAACGCCGGGACGCGCCACCTGAGGGGCCATCCGCTAAGAAACCGAAGAAGGAGGCTTCGCAAAAACAG---AAAGGGGGAGGCCAAGGGAAGAAGAAGAAGAACCAAGGGAAGAAGAAGGCTAAGACAGGGCCGCCCAATCCGAAGGCACAGAATGGAAACAAGAAG------AAGACCAACAAGAAACCAGGCAAGAGACAGCGCATGGTCATGAAATTGGAATCTGACAAGACGTTCCCAATCATGTTGGAAGGGAAGATAAACGGCTACGCTTGTGTGGTCGGAGGGAAGTTATTCAGGCCGATGCATGTGGAAGGCAAGATCGACAACGACGTTCTGGCCGCGCTTAAGACGAAGAAAGCATCCAAATACGATCTTGAGTATGCAGATGTGCCACAGAACATGCGGGCCGATACATTCAAATACACCCATGAGAAACCCCAAGGCTATTACAGCTGGCATCATGGAGCAGTCCAATATGAAAATGGGCGTTTCACGGTGCCGAAAGGAGTTGGGGCCAAGGGAGACAGCGGACGACCCATTCTGGATAACCAGGGACGGGTGGTCGCTATTGTGCTGGGAGGTGTGAATGAAGGATCTAGGACAGCCCTTTCAGTCGTCATGTGGAACGAGAAGGGAGTTACCGTGAAGTATACTCCGGAGAACTGCGAGCAATGGTCACTAGTGACCACCATGTGTCTGCTCGCCAATGTGACGTTCCCATGTGCCCAACCACCAATTTGCTACGACAGAAAACCAGCAGAGACTTTGGCCATGCTCAGCGTTAACGTTGACAACCCGGGCTACGATGAGCTGCTGGAAGCAGCTGTTAAGTGCCCCGGAAGGAAAAGGAGATCCACCGAGGAGCTGTTTAAGGAGTATAAGCTAACGCGCCCTTACATGGCCAGATGCATCAGATGTGCAGTTGGGAGCTGCCATAGTCCAATAGCAATCGAGGCAGTAAAGAGCGACGGGCACGACGGTTATGTTAGACTTCAGACTTCCTCGCAGTATGGCCTGGATTCCTCCGGCAACTTAAAGGGCAGGACCATGCGGTATGACATGCACGGGACCATTAAAGAGATACCACTACATCAAGTGTCACTCCATACATCTCGCCCGTGTCACATTGTGGATGGGCACGGTTATTTCCTGCTTGCCAGGTGCCCGGCAGGGGACTCCATCACCATGGAATTTAAGAAAGATTCCGTCACACACTCCTGCTCGGTGCCGTATGAAGTGAAATTTAATCCTGTAGGCAGAGAACTCTATACTCATCCCCCAGAACACGGAGTAGAGCAAGCGTGCCAAGTCTACGCACATGATGCACAGAACAGAGGAGCTTATGTCGAGATGCACCTCCCGGGCTCAGAAGTGGACAGCAGTTTGGTTTCCTTGAGCGGCAGTTCAGTCACCGTGACACCTCCTGTTGGGACTAGCGCCCTGGTGGAATGCGAGTGTGGCGGCAAAAAGATCTCCGAGACCATCAACAGGACAAAACAGTTCAGCCAGTGCACAAAGAAGGAGCAGTGCAGAGCATATCGGCTGCAGAACGATAAGTGGGTGTATAATTCTGACAAACTGCCCAAAGCAGCGGGAGCCACCTTAAAAGGAAAACTGCATGTCCCATTCTTGCTGGCAGACGGCAAATGCACCGTGCCTCTAGCACCAGAACCTATGATAACCTTCGGTTTCAGATCAGTGTCACTGAAACTGCACCCTAAGAATCCCACATATCTAACCACCCGCCAACTTGCTGATGAGCCTCACTACACGCACGAGCTCATATCTGAACCAGCTGTTAGGAATTTTACCGTCACCGAAAAAGGGTGGGAGTTTGTATGGGGAAATCACCCGCCAAAAAGGTTTTGGGCACAGGAAACAGCACCCGGAAATCCACATGGGCTACCGCACGAGGTGATAACTCATTATTACCACAGATACCCTATGTCCACCATCCTGGGTTTGTCAATTTGTGCCGCCATTGCAACCGTTTCCGTTGCAGCGTCTACCTGGCTGTTTTGCAGATCTAGAGTTGCGTGCCTAACTCCTTACCGGCTAACACCTAACGCTAGGATACCATTTTGCCTGGCTGTGCTTTGCTGCGCCCGCACTGCCCGGGCCGAGACCACCTGGGAGTCCTTGGATCACCTATGGAACAATAACCAACAGATGTTCTGGATTCAATTGCTGATCCCTCTGGCCGCCTTGATCGTAGTGACTCGCCTGCTCAGGTGCGTGTGCTGTGTCGTGCCTTTTTTAGTCATGGCCGGCGCCGTAGGCGCCGGCGCCTACGAGCACGCGACCACGATGCCGAGCCAAGCGGGAATCTCGTATAACACTATAGTCAACAGAGCAGGCTACGCACCACTCCCTATCAGCATAACACCAACAAAGATCAAGCTGATACCTACAGTGAACTTGGAGTACGTCACCTGCCACTACAAAACAGGAATGGATTCACCAGCCATCAAATGCTGCGGATCTCAGGAATGCACTCCAACTTACAGGCCTGATGAACAGTGCAAAGTCTTCACAGGGGTTTACCCGTTCATGTGGGGTGGTGCATATTGCTTTTGCGACACTGAGAACACCCAAGTCAGCAAGGCCTACGTAATGAAATCTGACGACTGCCTTGCGGATCACGCTGAAGCATATAAAGCGCACACAGCCTCAGTGCAGGCGTTCCTCAACATCACAGTGGGAGAACACTCTATTGTGACTACCGTGTATGTGAATGGAGAGACTCCTGTGAATTTCAATGGGGTCAAATTAACTGCAGGTCCGCTTTCCACAGCTTGGACACCCTTTGATCGCAAAATCGTGCAGTATGCCGGGGAAATCTATAATTATGATTTTCCTGAGTATGGGGCAGGACAACCAGGAGCATTTGGAGATATACAATCCAGAACAGTCTCAAGCTCAGATCTGTATGCCAATACCAACCTAGTGCTGCAGAGACCCAAAGCAGGAGCGATCCACGTGCCATACACTCAGGCACCTTCTGGTTTTGAGCAATGGAAGAAAGATAAAGCTCCATCATTGAAATTTACCGCCCCTTTCGGATGCGAAATATATACAAACCCCATTCGCGCCGAAAACTGTGCTGTAGGGTCAATTCCATTAGCCTTTGACATTCCCGACGCCTTGTTCACCAGGGTGTCAGAAACACCGACACTTTCAGCGGCCGAATGCACTCTTAACGAGTGCGTGTATTCTTCCGACTTTGGTGGGATCGCCACGGTCAAGTACTCGGCCAGCAAGTCAGGCAAGTGCGCAGTCCATGTGCCATCAGGGACTGCTACCCTAAAAGAAGCAGCAGTCGAGCTAACCGAGCAAGGGTCGGCGACTATCCATTTCTCGACCGCAAATATCCACCCGGAGTTCAGGCTCCAAATATGCACATCATATGTTACGTGCAAAGGTGATTGTCACCCCCCGAAAGACCATATTGTGACACACCCTCAGTATCACGCCCAAACATTTACAGCTGCGGTGTCAAAAACCGCGTGGACGTGGTTAACATCCCTGCTGGGAGGATCAGCCGTAATTATTATAATTGGCTTGGTGCTGGCTACTATTGTGGCCGTGTACGTGCTGACCAACCAGAAACATAAT
>AAD14559
------------------------------ATGTTTCCATATCAACAAACCATGTATCCTATGCAACCAATGCCTCTTCGCAACCCCTACGCGCCACCTAGAAGACCGTGGTTTCCTAGGACCGACCCTTTTCTGGCTATGCAAGTACAGGAATTGGCCCGTTCTATGGCGAATCTGACGTTTAAGCAGCGCCGGAGTACGCCTCCAGAGGGGCCGCCTGCCAAGAGGAAGCGGAAGGAACCACAGCAGCAGGCT------ACTCAGGCAAAGGGCAAGAAAAGAAATGGAACTCCAAAGAAGAAGAAGGGTCCTAGTGCCCCACCCCAGAAGAACCAGAACAATCCGAAGAAG------AAGGTTAACAAGAAACCTGGAAAGAGACAAAGGATGGTCATGAAATTGGAATCTGACAAAACGTTCCCTATCATGCTGGACGGCAAGATCAACGGATATGCATGCGTAGTCGGAGGAAAGCTATTCCGGCCCATGCATGTTGAAGGAAAAATCGACAACGACACCTTAGCCTCCCTTAAAACAAAGAAGGCATCTAAATATGACCTGGAGTACGCAGATGTCCCTCAAAATATGCGGGCCGACACTTTTAAATACACCCATGAGAAACCCCAGGGCTATTACAATTGGCACCACGGAGCCGTGCAGTACGAAAACGGAAGGTTCACCGTGCCAAAAGGAGTGGGGGCGAAAGGCGATAGCGGCCGCCCCATACTCGATAACCAGGGGCGTGTCGTGGCCATAGTACTTGGAGGTGTGAACGAGGGCTCTAGAACTGCCCTGTCTGTAGTGATGTGGAATGACAAAGGGGTTACCGTACGGTACACCCCTGAAAACTGTGAGCAGTGGTCGCTAGTCACCACCATGTGTCTGCTCGCAAATGTCACGTTTCCATGTTCTGCCCCGCCGATGTGCTACGACCGCAAGCCCGCAGAGACTTTGGCACTACTTAGTGCCAACCTTGACAACCCGGGATACGATGAGCTGCTGGAAGCTGTTTTGAAGTGCCCTGGAAAACAGAAGAGATCCACGGAAGAGCTGTTCAAGGAGTACAAACTTACACGACCGTACACAGCCAAGTGCGTCCGCTGCGCCGTTGGTAGCTGTCACAGCCCTATTGCCATCGAGGCGGTGAAGAGCGACGGACACGACGGCTACGTCCGGTTGCAGACTTCCTCGCAGTACGGTCTGGACTCATCCGGAAACTTGAAAGGAAGAACAATGAGGTACGACGTGCAAGGTAAGATCGAGGAGATCCCGTTACATCAAGTCTCACTGCACACTTCAAGGCCCTGTCACATCATAGACGGTCATGGGTACTTCCTCCTAGCTCGTTGCCCAGAAGGAGACTCCATTACCATGGAGTTTAAGAAGGATTCAATCATACATTCGTGCTCTGTACCCTATGAAGTAAAGTTTACACCGGTGGGCAGGGAACTGTACAATCACCCTCCCGAACATGGCACCGAGCACCCCTGCCGCGTGTATACACACGATGCCCAGAAGAAGGACGCTTATGTCGAAATGCATCTGCCTGGTTCCGAAGTGGACAGCGCACTACTCTCAATGAGTGGGAGTGCTGTCAAGGTGACCCCTCCTGCAGGGCAAAGTGTTTCGGTCGAGTGCAACTGT---GGCTCAGCAATCTCTGAGACTATCAACACGGCCAAAACCTATTCTCAGTGCACCAAGACTGCTCAGTGCCGGGCTTACCGTTTACAGAATGACAAGTGGGTATTCAATTCGGACAAACTTCCGAAGGGCGTCAGGAAACACCTGAAAGGAAAGCTGCATGTACCATACCTCCTGTCGGAGGCCAAGTGTACTGTGCCGCTGGCACCTGAGCCTATAATAACTTTCGGCTTTAGATCTGTTTCCTTGAAATTTCACCCAAGGAACCCGACCTACCTGACCACTCGCCACTTGAATGGTGAGCCAAATTATACCCATGAGCTGATTTCGGAACCCACGACGAGAAACTTTACAGTGACAGAGCAAGGGTGGGAGTACGTGTGGGGCAATCACCCACCCCAGAGATATTGGGCACAGGAAACCGCCCCAGGGGACCCACACGGCCTGCCGCATGAGGTGATCACACATTACTACCACAGATATCCCATGTCCACGATCCTTGGATTGTCGATCTGCGCCGCAGTGGTGACGACTGCAGTGGCAGCGTCTACCTGGCTGCTCTGCAAATCGCGCGCCACCTGCTTGACACCATACAGGCTAACCCCGAATGCTCGGTTGCCTGTGTGTCTGGCAGTCCTTTGCTGTGCGAGAGCTGCGAGGGCAGAAACGACATGGGAATCACTAGATCACCTCTGGAATCACAACCAGCAAATGTTCTGGAGCCAACTGCTTATTCCTCTGGCTGCACTTATCGTGGTGACGCGTTTACTGAAGTGCCTGTGTTGCGTGGTGCCTTTTTTAGTGCTAGCAGGCGCCGCAAGCGTCGGCGCCTACGAACACGCGACCACGATGCCGAATCAGGCAGGCATCCCGTATAACACCGTGGTCAACAGAGCAGGATACGCACCATTGTCTATCAGTGTCACCCCGACTAAAGTGAGGCTAATTCCTACACTGAACCTCGAGTACATCACGTGTCACTACAAAACCGGACTTGATTCTCCCTCTATTAAGTGCTGTGGAGCGCAGGAATGCCCTAAGGTATATAGGCCCGATGAGCAGTGCAAGGTCTTTACCGGAGTGTACCCCTTTATGTGGGGCGGTGCGTACTGTTTCTGCGATGCAGAAAACACTCAGGTGAGTAGAGCATACGTAACGAAATCTGACGATTGCTCCACAGATCACGCTCTGGCCTATAAGGCGCACACAGCCTCCGTTCAGGCGTTCTTGAACATAACTATTGGAGGACAGTCGACTACTGCAGTAGTGTACGTGAATGGAGAGACTCCTATCAGCTTCAACGGAGTCAAACTGGTGGCAGGACCGCTTTCGACTGCCTGGACTCCATTTGATCGGAAAGTAGTGCAGTACGCAGGAGAAATCTACAATTATGACTTCCCAGAATATGGGGCTGGTCATGCAGGGGCGTTTGGAGATCTTCAAGCCAGGACAACCACCAGTAACGATTTGTACGCAAGTACGAATCTGATACTGCAAAGACCGAACGCCGGTACAATCCATGTCCCATACACTCAGGCACCTTCGGGTTTTGAGCAGTGGAAAAAAGACAGACCGCCTTCATTGAAGTACACAGCGCCTTTTGGGTGCGAGATTCTCATAAATCCAGTGAGGGCTGAGAACTGTGCCGTGGGATCAATTCCACTAGCATTTGACATTCCAGACGCCCTGTTTACCAGGGTATCAGAAACACCGACTTTGTCAGATGCTGGGTGCTCTTTAAATGAATGCGTGTACTCTTCAGACTTTGGCGGGATCGCCACCGTCAAATATTCGGCCAGTAAAGCAGGCAAATGTGCAGTACACATCCCTTCAGGCACCGCAACCTTGAAAGAATCCATCGTAGATGTGGTCGAACAGGGCTCCTTGACCCTGCATTTTTCAACAGCCAACATACACCCGGAGTTCAAACTTCAAATTTGCACAACCACAATTACATGCAAAGGTGACTGTCACCCACCTAAAGACCACATCGTAACACGTCCACAACACCACGCCCAAACATTCACAGCGGCAGTCTCTAAGACTGCGTGGACGTGGCTATCATCACTCCTGGGAGGGTCAGCCGCAATTATTATAATCGGCCTTGTGTTAGCAACTATTGTTGCTATGTACGTGCTGACCAACCAGAAACATAAT
>AAD14555
------------------------------ATGTTCCCTTACCAATCCACAATGTTTCCAATGCAACCAGCGCCTTTTCGCAACCCGTACGCTCCTCCTAGAAGACCGTGGTTCCCTAGAACCGATCCCTTCTTAGCCATGCAGGTGCAGGAGTTGGCCCGATCAATGGCGAGCTTGACGTTTAAACAGCGTCGAGATACGCCACCCGAGGGGCCACCTGCTAAGAAGAAGCGTAAGGAGCCTCAACAGCAGGTA------GCTCAGGCGCAGGTTAAGAAAAAGAACGGAAAACCGAAGAAGAAGAAAAGTAACGGAGCACCACCCCCAAAAAATCAGAAGAGCACCAAGAAG------AAGACCAATAAGAAACCTGGAAAAAGACAACGGATGGTTATGAAGTTAGAATCAGACAAAACATTTCCTATTTTGCTGGATGGAAAAATTAATGGATATGCTTGCGTTGTTGGAGGAAAGCTATTTCGACCCATGCACGTGGAAGGCAAAATTGACAATGAAACTCTTGCCTCCCTGAAGACGAAGAAGGCATCCAAATACGACCTAGAGTATGCCGATGTTCCTCAAAGCATGCGAGCAGATACCTTTAAATACACACATGATAAGCCTCAAGGGTATTATAATTGGCATCACGGCGCCGTGCAGTATGAAAATGGGAGATTCACGGTGCCGAAAGGTGTGGGAGCGAAAGGAGACAGTGGACGCCCCATACTAGATAATCAAGGCAGAGTCGTGGCCATTGTGCTGGGAGGGGTGAATGAAGGATCCAGGACAGCTTTGTCCGTAGTTATGTGGAATGAAAAAGGGGTCACCGTAAAATATACACCAGAAAACTGTGAGCAATGGTCACTAGTTACCACCATGTGTCTTCTCGCCAATGTTACGTTCCCTTGTTCCACTCCACCAATTTGCTACGACCGAGCACCCGCAGAAACCCTGATGATGCTTAGCAAGAACATTGACAATCCTGGCTATGATGAATTGCTGGAAGCAGTGCTGAAATGCCCCGGCAGACAGAAGAGATCTACGGAGGAGTTATTTAAGGAGTACAAACTTACACGTCCGTACATGGCCAAGTGTGTGCGGTGTGCCGTTGGAAGTTGCCACAGCCCGATCGCTATAGAAGCAGTAAGAAGCGACGGGCATGACGGCTACATCCGAATACAGACATCATCACAGTACGGTTTAGACCCCTCCGGGAACGTTAAGAGCAGAGTTATGAGGTATAATCTGTATGGCAAGATCGTAGAAGTTCCATTACATCAGGTTTCATTACACACATCTCGGCCTTGCCACATTATTGATGGTCACGGATATTTCCTCCTCGCACGCTGCCCAGAGGGCGACTCTATCACCATGGAGTTTAAGAAGGATTCCGTCACCCATTCCTGTTCAGTGCCTTATGAAGTGAAATTCACACCCGTGGGCAGAGAATTATATAGCCATCCCCCAGAACACGGCACAGAACATCCGTGCCGTGTGTATGTCCACGACGCCCAGCAAAAAGATGCGTATGTGGAGATGCACCTGCCCGGGTCCGAAGTTGACAGTTCCCTGCTCTCCATGAGCGGTAGAGCGGTCCGGGTAACACCACCATCAGGGCAAAGTGTCCTTGTGGAGTGCAACTGT---GGCTCCGCTGTGTCAGAAACCATAAACACTGCAAAATCATACAGCCAATGCACAAAAACATCACAATGCCGCGCGTACCGTCTGCAGAATGATAAGTGGGTATACAATTCAGACAAACTTCCAAAGGCATCGGGAGAAACGCTGAAAGGGAAACTGCATGTACCTTATCTCCTTTCCGAAGCGAAGTGTACCGTACCTTTAGCACCCGAGCCAATAGTAACCTTCGGCTTTCGATTCGTATCTTTGAAATTGCATCCACGGAATCCGACATATTTGACTACCCGCCAGCTAGATGGAGAACCGAATTACACCCACGAGCTAATTTCAGAACCAACAACTAGAAATTTTACAGTGACTGAGCATGGATGGGAATACGTTTGGGGTAATCACCCGCCTCAGAGGTACTGGGCACAGGAGACAGCTCCAGGCAACCCGCATGGGCTGCCGCACGAGGTGATTACTCATTACTATCACAGGTACCCAATGTCCACGATTTTCGGACTATCGATTTGCGCCGCAGTGGTAACCACCTCAATAGCCGCATCCACCTGGCTGTTGTGCAAGTCGAGAGTATCTTGTTTGACTCCGTATCGACTGACCCCGAATGCTCAGTTACCTGTGTGTCTAGCCTTCCTGTGCTGCGCGAGGACAGCCCGTGCAGAGACCACATGGGAATCACTAGACCATTTATGGAACCATAATCAACAGATGTTCTGGAGTCAACTGCTCATTCCCCTAGCCGCGCTCATTGTGGTGACCCGCTTGCTGAAGTGCATGTGTTGCGTCGTTCCTTTTTTAGTCCTAGCAGGCGCCGCAAGCGTCGGCGCCTACGAACACGCAACCACGATGCCGAATCAGGTGGGGATCCCGTATAATACAGTAGTCAACCGCGCAGGGTACGCACCATTGGCAATCAGCATTATTCCAACCAAGATACGGCTAATTCCTACTTTGAATTTAGAATATATTACATGCCACTATAAGACAGGATTAGATTCACCTTTCATTAAATGCTGCGGAACGCAGGAATGCCCCAAAGTGAATAGACCCGATGAACAGTGTAAAGTCTTCACGGGGGTGTATCCGTTTATGTGGGGAGGCGCCTACTGCTTCTGTGACTCTGAAAACACGCAAATTAGTCGAGCGTATGTGATGAAATCAGATGACTGCTCAGCTGACCACGCCTTGGCCTACAAAGCTCATACTGCCTCAGTCCAAGCTTTTCTGAATATAACTGTGGGAGAGCAATCGACGACAGCGGTAGTGTACGTGAATGGAGAAACACCGGTCAATTTTAACGGCATTAAATTGGTTGCAGGCCCTTTATCAACTGCCTGGACCCCATTTGATCGGAAAGTGGTGCAGTACGCCGGAGAGATCTACAATTATGACTTCCCGGAGTACGGAGCTGGGCATGCAGGGGCGTTCGGGGATCTTCAAGCCAGAACAATCACCAGTAATGACCTGTACGCCAACACGAATTTAGTATTGCAAAGACCCAACACAGGCACCATCCATGTTCCTTACACGCAGGCACCGTCAGGCTTTGAGCAGTGGAAGAAAGACAAACCACCATCATTAAAGTACACCGCACCATTTGGGTGCGAAATTCATGTGAATCCCGTCAGAGCTGAGAATTGCGCAGTAGGATTTATACCATTAGCCTTCGACATACCCGATGCCTTGTTTACCAGGGTGTCAGAAACACCGACGTTGTCGAGCGCTGAGTGCTCCTTGAATGAGTGTACATACTCAACGGACTTTGGCGGGATCGCCACTGTCAAGTACTCGGCTAGTAAATCAGGCAAATGCGCAGTACATGTTCCCTCAGGCACTGCAACTCTGAAAGAGTCATTGGTGGAAGTGGTCGAACAAGGGTCAATGACCCTTCACTTTTCGACCGCCAGTATACACCCAGAGTTTAAATTGCAGATCTGTACGAAGGTACTCACATGTAAAGGCGACTGTCATCCGCCTAAAGACCATATTGTGACGCACCCCCAGCACCACGCCCAGACATTTACAGCTGCGGTATCCAAGACCGCTTGGACGTGGTTAACGTCACTCTTAGGAGGGTCAGCAGTAATTATTATAATTGGCCTTGTATTAGCAACTGTTGTTGCTATGTATGTGCTGACCAACCAGAAACATAAT
>AAD14557
------------------------------ATGTTCCCTTATCAACCAACCATGTTTCCAATGCAACCAGCACCCTTTCGCAATCCTTATGCTGCGCCTAGAAGACCGTGGTTCCCGAGGACCGACCCCTTCTTAGCTATGCAGGTGCAGGAGTTGGCCCGGTCGATGGCGAACCTGACGTTTAAACAGCGTCGGGGCGCCATGCCAGGCGGGCCCCCTGCAAAAAAGAAGCGGAAGGAACCACAGCAGCAGGTT------ACTCAGGCGCAGGATAAGAAGAAGAATGGAAAGATGAAAAAGAAGAAACGTAATGGAGCAGCCCCCCCTAAAAATAAAAATAGTCCCAAGAAG------AAAACGAACAAGAAACCCGGAAAAAGGCAGAGGATGGTCATGAAGTTGGAATCTGATAAAACATTTCCGATCATGCTGGACGGAAAGATCAACCGATATGCTTGCGTGGTCGGAGGCAAGCTATTCCGACCTATGCATGTAGAAGGAAAAATTGATAATGACACCCTTGCCGCATTGAAGATGAAGAAAGCATCCAAATATGACTTAGAGTATGCTGATGTACCCCAGAACATGCGCTCAGATACTCTTAAATATACACATGAGAAACCCCAGGGATACTATAACTGGCACCACGGCGCCGTGCAGTATGAAAATGGGAGATTTACAGTGCCGAAAGGAGTAGGAGCAAAAGGAGACAGCGGACGCCCTATATTGGACAACCAGGGCAGAGTAGTGGCTATAGTGCTGGGCGGTGCAAACGAGGGATCAAGGACAGCTTTGTCCGTAGTCATGTGGACTGAAAAAGGGGTCACAGTGAAATACACACCAGAGAATTGCGAGCAATGGTCGCTGGTCACCACCTTGTGCCTCCTCGCGAACGTCACATTCCCTTGCTCCACACCCCCGATTTGCTACGACCGAGCACCTGCCGAAACTTTGACAATGCTCAGTACCAACATTGAAAACCCGGGTTATGATGAATTGCTTGAAGCCGTATTGAAGTGTCCAGGTAGGCAGAAGAGATCCACGGAAGCGCTGTTTAAAGAATACAAGCTAACACGCCCGTACATGGCAAAGTGCGTCCGATGCGCAGTGGGCAGCTGTCACAGCCCAATTGCCATAGAAGCAGTGCGGAGTGATGGGCACGACGGCTACATTAGGTTACAGACATCATCTCAGTACGGTTTGGACCCCGCAGGTAATGTGAAGAGCAGAGTTATGAGGTACAATCTGTATGGCAAGATCGTAGAGATTCCACTACATGAAGTCTCGTTGCATACATCGCGGCCGTGTCACATCATAGACGGCCATGGATACTTCCTCTTAGCACGCTGCCCGGAAGGAGACTCTATTACTATGGAGTTTAGAAAGGATTCAGTCACCCACTCTTGCTCTGTGCCGTATGAAGTGAAATTTACACCAGTGGGCAGAGAACTGTACAGTCATCCGCCCGAGCATGGAGCGGAACACCCATGCCGTGTGTACGCTCACGATGCCCAGCAGAAGGATGCGTATGTAGAGATGCACCTACCCGGTTCTGAAGTAGACAGTTCGTTACTCTCCATGAGTGGTAGCGCTGTCCGGGTAACACCACCGTCTGGGCAGAACGTGCTTGTAGAGTGTAATTGC---GGCTCGGCAGTATCTGAAACCATCAGCACCGCAAAGACATACAATCAGTGCACTAAGACCTCCCAGTGCCGTGCGTATCGCTTACAGAATGACAAGTGGGTGTACAATTCGGATAAACTTCCAAAAGCATCAGGAGAAACCTTGAAAGGAAAATTGCACGTGCCCTACCTTCTGTCTGATGCGAAGTGCACTGTGCCACTGGCACCGGAACCAATAGTGACCTTTGGTTTCCGGTCCATTTCCTTAAAATTACACCCACGCAATCCAACCTATCTGACTACTCGCCAACTAGATGGCGAGCCAAATTATACCCATGAACTTATTTCAGAACCCTCGATTAGAAATTTTACTGTGACGGAGCACGGATGGGAATACGTTTGGGGCAACCATCCGCCCCAACGGTATTGGGCACAAGAAACAGCTCCAGGTAACCCACACGGGCTGCCGCATGAGGTGATTATTCATTACTATCACAGGTACCCTATGTCTACTACACTCGGATTGTCGATCTGCGCCGCTGTGGTAATCACAGCAATAGCCGCATCCACTTGGCTATTTTGTAAGTCGCGAGTATCCTGTCTGACTCCTTACCGATTGACGCCGAATGCTCAGTTACCAGTATGCTTAGCGTTCTTGTGTTGCGCAAGGACCGCTAGGGCAGAGACAACATGGGAATCCCTGGATCACCTCTGGAATCATAATCAAAACATGTTTTGGAGCCAGTTGCTCATTCCACTAGCCGCGCTTATTGTGTTGACCCGCCTACTGAAGTGTCTGTGTTGCGTAGTTCCTTTTTTAGTCCTAGCAGGCGCCGCAAGCGTCGGCGCCTACGAGCACGCAACCACGATGCCGAATCAGGCGGGGATGCCATTTAACACAGTAGTTAATCGCGCAGGGTATGCACCATTAGTCATCAGCATTACCCCGACAAAGGTAAGGCTCATTCCTACATTGAACTTGGAGTATGTTACATGCCACTACAAGACAGGGCTTGACTCACCTTCCATCAAGTGCTGCGGAACGCAGGAATGTCCAAAGGTAAACAGACCCGATGAGCAATGTAAGGTATTTACCGGTGTGTACCCTTTTATGTGGGGCGGCGCATACTGCTTCTGTGACTCTGAAAACACCCAACTCAGCCGCGCGTATGTGACAAAATCTGACGACTGCTCAGCTGATCACGCTCTAGCTTACAAAGCCCACACCGCCTCAGTTCAGGCGTTCTTGAATATCACTGTGGGAGAGCAGTCAACAACAGCAGTGGTGTACGTGAATGGTGAAACGCCTATTAGTTTTAATGGCATCAGATTGGTCGCAGGTCCTTTATCTACTGCTTGGACGCCGTTTGACAGGAAGGTGGTGCAGTACGCTGGAGAGATATATAATTATGATTTCCCAGAGTACGGAGCAGGACACGCCGGAGCATTCGGAGATCTTCAAGCCAGAACGACAACCAGCAATGACCTGTATGCCAACACCAATTTGGTGTTGCAAAGACCCACCGCCGGAACCATTCACGTGCCTTACACGCAGGCACCATCAGGCTTTGAACAGTGGAAGAAAGACAAGCCTCCATCACTGAAGTATACAGCACCATTTGGATGTGAGATCTATGTGAATCCTGTCAGAGCTGAAAATTGTGCCGTGGGATCTATACCATTAGCCTTCGACATACCCGACGCCTTGTTTACCAGGGTGTCTGAAACACCGACACTGTCGAACGCAGAGTGCTCCTTGAATGAGTGCGTATACTCATCTGATTTTGGCGGGATCGCCACTGTCAAGTACACAGCGAGTAAATCAGGCAAATGTGCAGTACATATTCCCTCAGGCACGGCGACTCTGAAAGAATCACTAGTGGATGTGGTAGAACAAGGATCCCTGACCCTTCATTTTTCAACTGCCAATATACATCCGGAATTTAAACTTCAGATATGTACAACGCATCTTACATGCAAAGGCGATTGTCATCCGCCTAAAGACCATATAGTAACACACCCACAGCTCCACGCCCAGACATTTACAGCCGCGGTCTCTAAGACCGCATGGACGTGGTTGACTTCACTCCTGGGAGGTTCAGCCGTAATTATTATAATCGGCCTTGTGTTAGCAACTGTTGTTGCTATGTACGTGCTGACCAACCAGAGACACAAT
>AAD14551
------------------------------ATGTTCCCATTCCAACCA---ATGTATCCAATGCAGCCAATGCCCTACCGCAACCCATTCGCGGCTCCGCGCAGGCCTTGGTTCCCTCGAACCGATCCTTTTCTGGCGATGCAAGTGCAAGAATTAACTCGCTCCATGGCCAACCTGACTTTTAAGCAACGTCGGGGCGCACCGCCTGAGGGGCCCCCTGCTAAGAAGTCGAAGAGGGAGGCGCCTCAAAAACAA------CGGGGTGGCCAAAGGAAGAAAAAGAAGAATGAGGGGAAGAAGAAGGCTAAGACTGGGCCGCCTAATCTGAAGACACAAAATGGAAACAAAAAG------AAGACCAACAAGAAACCAGGCAAAAGACAACGCATGGTCATGAAGTTGGAATCTGACAAGACATTCCCTATTATGCTGGAAGGAAAGATCAACGGCTACGCGTGTGTGGTAGGTGGGAAGTTGTTTAGGCCAATGCATGTGGAAGGCAAAATTGACAACGACGTCCTGGCCGCGCTCAAGACGAAGAAAGCATCTAAATATGATCTTGAGTACGCAGACGTGCCACAGAACATGCGGGCCGATACATTCAAGTACACCCATGAGAAACCCCAAGGCTACTATAGTTGGCACCATGGAGCGGTCCAATACGAGAACGGGCGCTTCACGGTACCCAGAGGAGTCGGGGCCAGAGGAGACAGTGGACGACCCATTCTGGACAACCAGGGGCGGGTGGTCGCTATCGTGCTAGGAGGTGTGAATGAAGGATCCAGAACAGCCCTTTCAGTTGTCATGTGGAACGAGAAGGGAGTCACAGTGAAGTATACTCCTGAGAACTGCGAGCAATGGTCATTAGTGACCACCATGTGTCTGCTCGCAAATGTGACGTTCCCATGCGCCCAACCGCCGATTTGCTATGATCGGAAACCAGCAGAGACGCTGGCCATGCTCAGTGCCAATGTTGACAACCCAGGCTATGATGAACTGTTGAAAGCAGCTGTCACGTGCCCCGGAAGAAAAAGGAGATCCACCGAGGAGCTGTTTAAGGAGTATAAGCTGACGCGCCCCTATATGGCCAGATGCGTTAGGTGTGCCGTTGGGAGTTGCCATAGCCCAATAGCCATAGAGGCGGTGAAGAGCGATGGGCATGACGGCTACGTTAGACTCCAGACCTCCTCGCAGTATGGCCTGGACCCCTCCGGCAATCTAAAAAGCAGGACAATGAGGTATAACATGTACGGGACTATTGAAGAGATACCACTACATCAAGTGTCACTTCATACGTCTCGTCCGTGCCACATTGTGGATGGGCATGGTTACTTTTTGCTAGCGAGGTGTCCTGCAGGGGATTCCATAACTATGGAATTCAAGAAAGATTCGGTCACACACTCCTGCTCGGTGCCGTATGAGGTGAAATTCAATCCTGTAGGTAGAGAACTTTACACTCATCCGCCAGAACATGGAGCAGAGCAGGCATGTCAAGTCTACGCACATGACGCACAAAACAGAGGAGCTTACGTCGAAATGCACCTCCCGGGCTCAGAAGTGGACAGTAGCTTGGTGTCCTTGAGTAGCGGTTTAGTCTCTGTGACACCCCCTGCTGGAACAAGTGCTCTAGTGGAATGCGAGTGCAGCGGTACAACGATCTCCAAGACCATTAATAAGACAAAGCAGTTCAGCCAGTGCACAAAGAAGGAGCAGTGCCGAGCATATCGCCTGCAGAATGATAAGTGGGTGTACAACTCAGACAAACTGCCCAAAGCAGCGGGAGCTACGCTAAAAGGAAAATTACATGTCCCGTTTTTGCTGGCAGATGGTAAATGCACAGTGCCTTTGGCGCCAGAACCGATGATAACCTTCGGGTTCCGATCGGTGTCACTGAAATTGCACCCTAAGTATCCCACCTATTTGACCACTCGCGAACTTGCTGACGAGCCCCATTACACTCACGAGCTCATATCCGAACCGTCTGTTAGGAATTTTTCCGTCACAGCAAAAGGGTGGGAGTTCGTGTGGGGAAACCACCCGCCAAAAAGGTTTTGGGCACAGGAAACAGCCCCTGGAAACCCACATGGACTACCGCACGAGGTGATAGTTCATTATTATCATAGGTATCCTATGTCTACTATCACGGGTTTGTCAATTTGCGCTGCCATTGTTGCCGTTTCCATTGCAGCGTCTACCTGGCTGTTGTGTAGATCCAGAGCCTCGTGCTTAACCCCTTACAGGCTAACACCCAACGCCAAGATGCCACTTTGCCTGGCTGTGCTTTGCTGCGCCCGTTCTGCCCGAGCCGAAACTACCTGGGAGTCCTTGGACCACCTCTGGAATAATAATCAACAGATGTTTTGGACCCAACTGCTGATCCCCTTGGCCGCCCTAATAGTGGTGACTCGCCTGCTCAAGTGCATGTGCTGCGTTGTGCCTTTTTTAGTCGTGGCCGGCGCCGCAGGCGCCGGCGCATACGAGCACGCGACCACGATGCCGAATCAAGCGGGGATCTCGTATAACACCATAGTCAACAGAGCAGGTTATGCACCACTCCCTATCAGCATAACACCAACGAAGATCAAGCTGATACCAACAGTGAACCTGGAGTACGTTACCTGCCATTACAAAACAGGAATGGATTCACCGACCATTAAGTGCTGTGGATCGCAGGAATGCACCCCGACCTATAGGCCCGATGAGCAGTGTAAAGTCTTTGCGGGGGTTTACCCGTTTATGTGGGGAGGTGCATATTGCTTTTGCGATACCGAGAACACCCAAATCAGCAAGGCCTACGTAATGAAATCAGAGGATTGCCTTGCGGATCATGCAGCAGCATATAAAGCACACACAGCTTCAGTGCAGGCGCTCCTTAACATCACAGTAGGAGAACACTCCACCGTGACCACTGTGTATGTGAATGGAGAAACTCCTGTGAACTTTAACGGAGTCAAACTAACTGCAGGTCCGCTTTCCACGGCTTGGACACCCTTTGACCGAAAAATTGTGCAGTACGCCGGGGAGATCTATAACTATGATTTCCCCGAGTACGGGGCAGGACAGCCGGGAGCATTTGGGGACATACAACTCAGAACCGTTTCAAGCTCTGATCTGTATGCCAACACCAACTTAGTGCTGCAGCGGCCAAAAGCAGGAGCGATCCATGTGCCATACACTCAGGCGCCCTCGGGTTTTGAGCAATGGAAGAAAGATAAAGCTCCTTCCCTGAAATTTACTGCCCCTTTCGGATGCGAAATATACACAAACCCCATTCGCGCCGAGAATTGTGCTGTAGGGTCAATTCCACTAGCCTTTGACATCCCTGACGCCTTGTTTACCAGGGTGTCAGAAACACCGACACTCTCAGCGGCCGAATGCACTCTTAACGAGTGTGTATATTCATCTGACTTTGGCGGGATCGCCACAGTCAAGTATTCGGCCAGCAAATCAGGCAAGTGTGCAGTCCATGTACCATCAGGGACTGCCACCCTAAAAGAAGCATCAGTCGAGTTAGCCGAGCAAGGGTCGGTGACTATTCATTTTTCGACTGCAAACATTCACCCGGAGTTCAGGCTCCAAATATGCACGTCATTTGTTACGTGCAAAGGAGATTGTCACCCCCCGAAAGATCATATTGTGACACATCCACAGTATCATGCCCAAACATTCACGGCTGCGGTGTCAAAAACCGCATGGACGTGGTTGACATCTTTGCTGGGAGGGTCAGCCGTAATTATTATAATTGGTTTAGTGCTGGCTACCCTTGTGGCCATGTATGTGCTGACCAACCAGAAACATAAT
>AAD14553
------------------------------ATGTTTCCTTATCAACCA---ATGTATCCAATGCAGCCTATGCCTTTCCGCAACCCTTTTGCGGCTCCTAGAAGACCATGGTTCCCAAGGACCGACCCCTTTCTAGCGATGCAAGTGCAAGAGCTAGCAAGGTCTATGGCCAACTTGACGTTCAAGCAACGGCGAGATGTGCCGCCCGAAGGTCCACCGGCTAAGAAGAAGAAGAAGGACACCTCGCAACAGGGT---GGTCGGAACCAGAATGGAAAGAAAAAGAATAAGCTAGTAAAGAAAAAGAAGAAGACAGGGCCGCCACCCCAAAAAACTAAT---GGCGGCAAAAAG------AAAGTTAATAAGAAGCCAGGGAAGAGACAACGTATGGTCATGAAGCTGGAGTCAGATAAGACCTTCCCCATCATGCTTGATGGAAGAATTAATGGGTATGCATGCGTGGTCGGTGGTAAGTTGTTTAGACCACTGCATGTGGAGGGCAAGATTGACAACGATGTGTTGTCCTCTCTCAAGACCAAGAAGGCATCCAAGTATGATCTGGAGTACGCTGACGTGCCGCAGAGCATGCGCGCAGACACTTTCAAATACACCCATGAAAAACCTCAGGGCTACTACAGCTGGCACCATGGAGCGGTACAGTATGAAAATGGCAGATTCACAGTGCCCAAAGGAGTCGGAGCCAAAGGAGATAGCGGTCGCCCCATACTTGACAACCAAGGGCGCGTGGTCGCTATCGTGCTTGGCGGGGTGAATGAAGGCTCTAGAACAGCACTGTCCGTTGTGACGTGGAACGAGAAAGGGGTTACGGTCAAATATACCCCTGAGAACAGCGAGCAGTGGTCGCTGGTGACCACTATGTGCCTGCTTGCCAATGTCACGTTCCCGTGCTCCCAACCACCCATTTGCTATGACCGTAAGCCAGCAGAGACTTTGTCCATGCTCAGTCATAACATAGACAATCCTGGTTATGACGAGTTGCTCGAAGCAGTACTGAAATGTCCAGGCAGAGGCAAGAGGTCCACGGAGGAGCTGTTTAAGGAGTACAAGCTAACACGCCCGTACATGGCCAGGTGCATTAGGTGTGCGGTCGGAAGTTGCCATAGCCCCATAGCCATAGAGGCGGTAAGGAGCGAAGGGCATGATGGCTACGTACGACTCCAGACCTCGTCCCAATACGGATTGGACCCATCTGGAAATTTGAAAGGCAGAACCATGAGGTATGACATGCATGGAACCATAGAAGAGATACCATTGCACCAAGTGTCTGTTCATACCTCGCGCCCATGCCACATAATAGATGGGCATGGCTACTTCTTGCTTGCTAGGTGCCCAGCAGGTGACTCCATAACTATGGAATTCAAGAAAGAATCCGTCACTCACTCCTGCTCCGTGCCCTACGAAGTAAAGTTCAATCCTGTGGGAAGGGAACTGTACACACATCCACCAGAGCACGGAGCCGAACAACCATGCCACGTGTACGCTCACGATGCACAGAATAGGGGAGCTTACGTGGAAATGCATCTTCCAGGATCCGAAGTGGACAGTACTTTACTGTCCACGAGCGGTAGTTCTGTTCATGTGACTCCCCCTGCCGGGCAAAGCGTCCTCGTAGAATGTGAATGTGGTGGCACCAAGATCTCCGAAACCATCAATTCTGCTAAGCAATACAGCCAGTGCTCCAAGACAGCTCAGTGCAGGGCATACCGAACACAGAATGACAAATGGGTGTATAATTCGGACAAATTGCCTAAAGCAGCGGGAGAAACTCTCAAAGGCAAACTGCATGTGCCCTTCGTGCTGACTGAAGCAAAATGCACAGTGCCACTGGCCCCAGAACCCATTATTACTTTTGGGTTCCGTTCTGTGTCTCTGAAACTTCACCCCAAGAATCCCACCTTTTTGACCACGAGGCAGCTGGATGGAGAACCAGCTTACACCCACGAACTCATAACTAACCCTGTAGTGAGAAATTTCTCGGTTACAGAGAAAGGTTGGGAATTTGTGTGGGGAAACCATCCGCCTCAGAGGTACTGGTCCCAGGAGACTGCACCAGGTAATCCCCACGGACTGCCGCACGAGGTGATCACCCATTACTATCACAGGTATCCCATGTCCACCATTTTAGGCTTATCAATTTGTGCGGCGATAGTGACGACATCCATTGCAGCATCCGTATGGCTTTTCTGCAAATCACGGATTTCCTGCCTGACCCCCTATCGCTTGACTCCAAATGCTCGTATGCCCTTGTGCCTAGCAGTTTTGTGCTGCGCACGCACAGCCAGAGCCGAAACCACTTGGGAATCCCTGGATCACCTTTGGAACCATAATCAGCAGATGTTCTGGAGCCAGTTGCTAATCCCGCTAGCAGCACTGATAGTCGCTACCCGCTTGCTGAAATGTGTGTGTTGTGTCGTGCCTTTTTTAGTCGTGGCCGGCGCCGTAGGCGCCGGCGCTTACGAACACGCGACCACGATGCCGAACCAAGTGGGGATCCCGTATAATACCATTGTCAACAGAGCGGGTTATGCACCTCTACCCATCAGCATAGTACCTACCAAAGTGAAGTTGATTCCAACAGTGAACCTTGAGTACATTACTTGCCATTACAAGACTGGAATGGATTCACCTGCCATCAAATGTTGCGGCACCCAGGAGTGTTCTCCAACCTATAGGCCGGACGAACAATGCAAAGTCTTCTCTGGAGTATACCCATTTATGTGGGGAGGGGCGTATTGCTTTTGCGATACGGAGAATACCCAGATAAGCAAGGCGTATGTGACGAAATCAGAAGATTGCGTCACTGATCACGCCCAGGCATACAAAGCACATACAGCCTCAGTCCAAGCCTTCCTGAACATCACAGTGGGAGGACACTCAACGACCGCAGTGGTGTATGTGAATGGAGAGACTCCCGTTAACTTTAATGGAGTGAAGCTGACTGCGGGCCCTCTGTCCACAGCCTGGTCGCCGTTCGATAAAAAGATCGTGCAGTATGCCGGGGAAATCTACAATTATGACTTCCCAGAGTACGGAGCCGGCCATGCAGGTGCGTTCGGTGACATCCAAGCTAGGACGATATCCAGCTCCGATGTATACGCCAACACAAACCTTGTACTGCAGAGACCCAAAGCCGGAGCGATTCATGTCCCGTACACCCAGGCCCCGTCAGGGTATGAACAATGGAAGAAGGACAAACCGCCATCTCTCAAGTTCACAGCCCCTTTTGGGTGTGAAATTTATACCAACCCCATCCGTGCTGAAAACTGCGCTGTGGGATCAATCCCACTAGCTTTTGACATTCCCGACGCTCTGTTTACCAGGGTGTCCGAAACACCGACATTATCTACTGCCGAGTGCACTCTGAATGAGTGTGTGTATTCATCAGACTTTGGCGGGATCGCCACAGTCAAATACTCGGCGAGCAAGTCAGGCAAATGCGCAGTTCATGTGCCATCAGGCACGGCTACATTGAAAGAAGCTGCAGTCGAGTTGGCCGAGCAGGGTTCGGCTACTATACATTTTTCGACTGCCAGCATTCATCCGGAGTTCAGGCTCCAAATATGCACGTCTTACGTTACGTGCAAAGGGGATTGTCACCCTCCTAAAGATCATATTGTGACGCATCCCCAGTACCACGCCCAGTCATTTACAGCTGCGGTATCAAAAACCGCTTGGACGTGGTTAACATCCTTACTGGGAGGGTCAGCTATAATTATAATAATTGGACTTGTGTTAGCCACTATAGTGGCTATGTATGTGCTGACCAACCAGAAACATAAT
>AGE98262
ATGGACTGCGACGTAGTCAGGTCCGCCAAAATGTTTCCTTATCAACCA---ATGTACCCAATGCAGCCCATGCCCTTCCGCAATCCTTTTGCGACTCCCAGAAGACCATGGTTTCCAAGGACCGACCCCTTTTTAGCGATGCAGGTGCAAGAGCTGGCACGGTCTATGGCCAATTTGACGTTCAAGCAACGGCGAGACGTGCCGCCCGAAGGTCCACCAGCTAAGAAGAAGAAGAAGGATAACTCGCAACAAAGT---GGTCGGAATCAGAATGGAAAGAAAAAGAACAAGCTAGTAAAGAAAAAGAAGAAGACAGGGCCGCCAACCCCCAAAAATAAT---GGCGGCAAAAAG------AAAGTCAATAGGAAGCCAGGGAAGAGACAACGAATGGTCATGAAGTTGGAGTCAGACAAGACGTTCCCTATCATGCTTGATGGAAAAGTTAATGGATACGCATGCGTGGTCGGTGGCAAGCTGTTTAGACCACTGCATGTGGAGGGCAAGATCGACAACGACGTGTTGTCCTCCCTCAAGACCAAAAAGGCATCTAAGTATGATCTGGAGTACGCAGACGTGCCGCAGAGCATGCGCGCAGACACATTTAAATACACTCATGAAAAACCCCAGGGCTACTACAGCTGGCATCATGGAGCAGTACAGTATGAAAATGGCAGATTCACAGTGCCCAAAGGAGTCGGAGCCAAAGGAGATAGTGGCCGCCCCATACTTGACAATCAAGGGCGTGTGGTCGCTATTGTGCTTGGCGGAGTGAATGAAGGCTCCAGAACAGCGCTGTCTGTCGTGACGTGGAACGAAAAAGGGGTTACAGTCAAATACACCCCTGAGAACAGCGAGCAGTGGTCCTTGGTGACCACTATGTGTTTGCTTGCCAATGTCACGTTCCCGTGCACCCAACCACCCATCTGCTATGACCGCAAGCCAGCAGAAACTTTGTCCATGCTCAGTCATAACATAGACAATCCCGGTTATGACGAGTTACTTGAAGCAGTACTGAAATGTCCAGGCAGAGGCAAGAGGTCCACGGAGGAGCTGTTTAAGGAGTACAAATTAACACGCCCGTACATGGCCAGGTGCATCAGGTGTGCGGTCGGAAGTTGCCACAGCCCCATAGCCATAGAGGCGGTAAGGAGCGAAGGGCATGACGGCTATGTACGACTCCAGACCTCATCTCAGTATGGATTAGACCCCTCAGGAAACTTGAAAGGCAGAACCATGAGGTATGATATGCATGGAACTATAGAAGAGATACCGTTGCACCAGGTGTCTGTTCATACCTCACGTCCTTGCCACATAATAGATGGGCATGGATACTTTTTGCTTGCCAGGTGCCCTGCAGGAGACTCCATAACTATGGAGTTTAAGAAAGAATCGGTCACCCATTCTTGCTCTGTGCCCTATGAAGTAAAGTTTAATCCTGTGGGAAGAGAACTGTATACACACCCACCAGAGCACGGAGCTGAACAACCTTGTCACGTGTACGCTCACGACGCACAAAATAGGGGAGCTTACGTGGAAATGCACCTTCCAGGCTCCGAAGTGGACAGTACTTTACTGTCCATGAGCGGTAGTTCTGTTCATGTGACTCCACCTGCCGGGCAAAGCGTCCAAGTGGAGTGCGAATGCGGTGGCACTAAGATCTCTGAAACCATCAATTCTGCTAAGCAATACAGTCAGTGCTCTAAGACATCTCAGTGCAGGGCATATCGTACACAGAATGACAAATGGGTGTACAATTCGGACAAATTGCCTAAAGCATCGGGAGAAACTCTCAAAGGCAAACTGCATGTGCCCTTCGTACTGACCGAAGCAAAATGCACAGTACCATTGGCCCCGGAACCCATTATCACCTTTGGGTTTCGCTCCGTGTCTCTAAAACTTCATCCCAAGAACCCCACTTTCCTAACCACGAGGCAACTGGATGGAGAACCAGCCTACACCCACGAACTTATAACCCACCCTGTAGTGAGAAATTTCTCGGTTACAGAGAAAGGTTGGGAATTTGTTTGGGGAAACCATCCGCCTCAAAGGTACTGGTCCCAAGAAACTGCACCGGGTAATCCACACGGACTGCCACATGAGGTGATCACGCATTACTACCACAGGTACCCCATGTCCACCATTCTAGGCTTATCAATTTGTGCGGCGATAGTGACGACATCCATTGCAGCATCCGTATGGCTCTTTTGCAAATCACGGATTTCCTGCCTGACCCCCTATCGCTTGACTCCAAATGCCCGCATGCCTTTGTGCTTAGCCGTTTTGTGCTGCGCACGCACAGCCAAAGCCGAAACTACTTGGGAATCCCTGGATCACCTCTGGAACCACAACCAGCAGATGTTCTGGAGTCAACTGCTAATCCCGCTAGCAGCACTGATAGTTGCTACCCGCTTGCTGAAATGTATGTGTTGCGTTGTGCCTTTTTTAGTCGTGGCCGGCGCCGTAGGCGCCGGCGCTTACGAGCACGCGACCACGATGCCGAACCAAGTGGGGATCCCGTATAACACCATTGTCAACAGAGCGGGTTATGCACCTCTACCCATTAGCATAGTACCTACTAAAGTGAAGCTGATTCCGACAGTGAATCTTGAGTACATTACATGCCATTACAAGACCGGAATGGATTCACCCGCCATCAAATGCTGCGGCACTCAGGAGTGCTCTCCAACTTATAGGCCGGACGAGCAATGCAAAGTCTTCTCTGGAGTATACCCATTCATGTGGGGAGGGGCGTATTGCTTTTGCGATACGGAGAATACCCAGATAAGTAAGGCGTACGTGACGAAATCAGAAGATTGCGTCACCGATCACGCCCAGGCATATAAAGCACATACAGCCTCAGTCCAAGCCTTCTTAAATATCACAGTTGGAGGGCACTCAACAACAGCAGTGGTGTATGTGAATGGAGAGACTCCTGTTAATTTTAATGGAGTGAAGCTGACCGCGGGTCCTCTGTCCACAGCCTGGTCGCCGTTCGACAAAAAGATCGTGCAGTATGCCGGGGAAATCTATAATTATGACTTTCCGGAATACGGAGCCGGCCACGCAGGAGCGTTTGGTGACATCCAGGCTAGGACGATATCTAGTTCCGATGTATACGCCAACACAAACCTTGTGCTGCAGAGACCAAAAGCCGGAGCAATCCATGTCCCGTACACCCAGGCCCCATCGGGTTATGAACAATGGAAGAAAGACAAACCACCATCTCTCAAGTTCACAGCCCCTTTCGGTTGTGAAATTTATACCAACCCTATCCGTGCTGAAAACTGCGCCGTGGGATCAATTCCACTAGCTTTTGACATTCCCGACGCTCTGTTTACCAGGGTGTCCGAAACACCGACATTATCTGCTGCCGAATGCACTCTGAATGAGTGTGTATATTCATCCGACTTTGGCGGGATCGCTACAGTCAAATATTCGGCGAGCAAGTCAGGCAAATGTGCAGTTCATGTACCATCAGGCACGGCTACATTGAAAGAAGCCGCAGTCGAGCTGGCCGAACAGGGTTCGGCCACTATACATTTTTCGACTGCCAGCATCCATCCGGAGTTTAGACTCCAAATATGCACGTCTTATGTTACGTGCAAAGGGGATTGTCACCCTCCGAAAGATCATATCGTGACGCATCCCCAATACCACGCCCAGTCGTTTACAGCAGCGGTATCAAAAACCGCTTGGACGTGGTTAACATCTTTACTGGGAGGGTCAGCTATAATTATAATAATTGGACTTGTGTTAGCCACTGTTGTGGCTATGTATGTGCTGACCAACCAGAAACACAAC
>AGE98308
------------------------------ATGTTCCCGTTCCAACCA---ATGTATCCGATGCAGCCAATGCCCTATCGTAACCCGTTCGCGGCCCCGCGCAGGCCCTGGTTCCCCAGAACCGACCCTTTTCTGGCGATGCAGGTGCAGGAATTAACCCGCTCGATGGCTAACCTGACGTTCAAGCAACGCCGGGACGCGCCACCTGAGGGGCCACCTGCTAAGAAACCTAAGAGGGAGGCCCCGCAAAAGCAA---AAAGGGGGAGGCCAAGGGAAGAAGAAGAAGAACCAGGGGAAGAAGAAGGCCAAGACGGGGCCGCCTAATCCGAAGGCACAGAGTGGAAACAAGAAG------AAGCCCAACAAGAAACCAGGCAAGAGACAGCGCATGGTCATGAAATTGGAATCTGACAAGACATTCCCAATTATGCTGGAAGGGAAGATTAACGGCTACGCTTGCGTGGTCGGAGGGAAGTTATTCAGGCCGATGCACGTGGAAGGCAAGATCGACAACGACGTTCTGGCCGCACTTAAGACGAAGAAAGCATCCAAATATGATCTTGAGTATGCAGATGTGCCACAGAACATGCGGGCCGATACATTCAAGTACACCCATGAGAAGCCCCAAGGCTATTACAGCTGGCATCATGGAGCAGTCCAATATGAAAATGGGCGTTTCACGGTGCCAAAAGGAGTTGGGGCCAAGGGAGACAGCGGAAGACCCATTCTGGATAATCAGGGACGGGTGGTCGCTATTGTGCTGGGAGGTGTGAATGAAGGATCTAGGACAGCCCTTTCAGTCGTCATGTGGAACGAGAAGGGAGTAACTGTGAAGTATACTCCGGAGAACTGCGAGCAATGGTCACTAGTGACCACTATGTGCCTGCTCGCCAATGTGACGTTCCCATGTGCCGAACCACCAATTTGCTACGACAGAAAACCAGCAGAGACTTTGGCCATGCTCAGCGTTAACGTTGACAACCCGGGCTACGATGAGCTGCTGGAAGCAGCTGTTAAGTGCCCCGGAAGAAAAAGGAGATCTACCGAGGAGCTGTTTAAGGAGTATAAGCTAACGCGCCCTTACATGGCCAGATGCATCAGATGTGCCGTTGGGAGCTGCCATAGTCCAATAGCAATTGAGGCAGTGAAGAGCGACGGGCACGACGGCTATGTTAGACTTCAGACTTCCTCGCAGTATGGCCTGGATTCCTCTGGCAACTTAAAGGGAAGGACTATGCGGTATGATATGCACGGGACCATTGAAGAGATACCACTACATCAAGTGTCACTCCACACATCTCGCCCGTGTCACATTGTGGATGGGCATGGTTATTTTCTGCTTGCTAGGTGCCCGGCAGGGGACTCCATCACCATGGAATTTAAGAAAGGTTCAGTCACACACTCCTGCTCAGTGCCGTATGAAGTGAAATTTAATCCTGTAGGCAGAGAACTCTACACTCATCCACCAGAACACGGAGCAGAGCAAGCGTGCCAAGTCTACGCGCACGATGCACAGAACAGAGGAGCTTATGTCGAGATGCACCTCCCGGGCTCAGAAGTGGACAGCAGTTTGATTTCCTTGAGCGGCAGTTCAGTCACCGTGACACCTCCTGTCGGGACTAGCGCCTTGGTGGAATGCAAGTGCGGCGGCACAAAGATCTCCGAAACCATCAACAAGGCAAAACAGTTCAGCCAGTGCACAAAGAAGGTGCAGTGCAGAGCATATCGACTGCAGAATGACAAGTGGGTGTATAATTCTGACAAACTGCCCAAAGCAGCGGGAGCCACCCTAAAAGGAAAACTACACGTCCCGTTCTTGCTGGCAGACGGCAAATGCACCGTGCCTCTAGCACCGGAACCTATGATAACCTTCGGTTTCCGATCAGTGTCACTGAAACTGCACCCTAAGAATCCCACATATCTGACCACTCGCCAACTTGCTGATGAGCCTCATTACACGCACGAGCTCATATCTGAACCAGCTGTTAGGAATTTTACCGTCACTGAAAAGGGGTGGGAGTTTGTATGGGGAAACCATCCGCCGAAAAGGTTTTGGGCACAGGAAACAGCACCCGGAAATCCACATGGGCTGCCACATGAGGTGATAACTCATTATTACCACAGATACCCTATGTCCACCATCCTGGGTTTGTCAATTTGCGCCGCCATTGTAACCGTTTCCGTTGCAGCGTCCACCTGGCTGTTTTGCAAATCCAGAGTTTCGTGCCTAACTCCTTACCGGCTAACACCTAACGCCAGGATGCCGCTTTGCCTGGCCGTGCTTTGCTGCGCCCGCACTGCCCGGGCCGAGACCACCTGGGAGTCCTTGGATCACCTATGGAACAATAACCAACAGATGTTCTGGATTCAATTGCTGATCCCTCTGGCCGCCTTGATTGTAGTGACTCGCCTGCTCAAGTGCGTGTGCTGTGTAGTGCCTTTTTTAGTCGTGGCCGGCGCCGCAGGCGCCGGCGCCTACGAGCACGCGACCACGATGCCGAGCCAAGCGGGAATCTCGTATAACACCATAGTCAACAGAGCAGGCTACGCGCCACTCCCTATCAGCATAACACCAACAAAGATCAAGCTGATACCCACAGTGAACTTGGAGTACGTCACCTGCCACTACAAAACAGGAATGGATTCACCAGCCATCAAATGCTGCGGATCTCAGGAATGTACTCCAACTAACAGGCCTGATGAACAGTGCAAAGTCTTCACAGGGGTTTACCCGTTCATGTGGGGAGGTGCATATTGCTTTTGCGACACTGAGAATACTCAGGTCAGCAAGGCCTACGTAATGAAATCTGACGACTGCCTTGCGGATCATGCTGAAGCATACAAAGCGCACACAGCCTCAGTGCAGGCGTTCCTCAACATCACAGTGGGGGAACACTCTATTGTGACCACCGTGTATGTGAATGGAGAAACTCCTGTGAACTTCAATGGGGTCAAACTAACTGCAGGTCCACTTTCCACAGCTTGGACACCCTTTGACAGAAAAATCGTGCAGTATGCCGGGGAGATCTATAATTACGATTTTCCTGAGTATGGGGCAGGACAACCAGGAGCATTTGGAGACATACAATCCAGAACAGTCTCAAGCTCAGATCTGTATGCCAATACCAACCTAGTGCTGCAGAGACCCAAAGCAGGAGCGATCCATGTGCCATACACTCAGGCACCATCGGGTTTTGAGCAATGGAAGAAAGATAAAGCTCCGTCATTGAAATTCACCGCCCCTTTCGGATGCGAAATATATACAAACCCCATTCGCGCCGAAAATTGTGCTGTAGGGTCAATTCCATTAGCCTTTGACATTCCCGACGCCTTGTTCACCAGGGTGTCAGAAACACCGACACTTTCAGCGGCCGAATGCACTCTTAACGAGTGCGTGTATTCATCCGACTTTGGCGGGATCGCCACGGTCAAGTATTCGGCCAGCAAGTCAGGCAAGTGCGCAGTCCATGTGCCATCAGGGACTGCTACCCTAAAAGAAGCAGCAGTCGAGCTAACCGAGCAAGGGTCGGCGACCATTCATTTCTCGACCGCAAATATCCACCCGGAGTTCAGGCTCCAAATATGCACATCATATGTCACGTGCAAAGGTGATTGTCACCCCCCGAAAGACCACATTGTGACACACCCCCAGTATCACGCCCAAACATTTACAGCCGCGGTGTCAAAAACCGCGTGGACGTGGTTAACATCCCTGCTGGGAGGATCGGCCGTAATTATTATAATTGGCTTAGTGCTGGCTACTATTGTGGCCATGTACGTGCTGACCAACCAGAAACATAAT
>AGE98260
------------------------------ATGTTCCCGTTCCAACCA---ATGTATCCTATGCAGCCAATGCCCTACCGCAACCCGTTCGCGGCCCCGCGCAGGCCCTGGTTCCCCAGAACCGACCCTTTTCTGGCGATGCAGGTGCAGGAATTAACCCGCTCGATGGCCAACCTGACGTTCAAGCAACGCCGGGAAGCGCCGCCTGAGGGGCCACCTGCTAAGAAACCGAAGAGGGAGGCCCCGCAAAAACAA---AAAGGGGGGGGCCAAGGGAAGAAGAAGAAGAACCAGGGGAAGAAGAAGGCTAAGACGGGACCGCCCAATCCGAAGGCACAAAATGGAAACAAGAAG------AAGACCAACAAGAAACCAGGCAAGAGACAGCGCATGGTTATGAAACTGGAATCTGATAAGACATTCCCAATCATGCTGGAAGGAAAGATTAACGGCTACGCTTGCGTGGTCGGAGGGAAGTTATTCAGGCCGATGCATGTGGAAGGCAAAATCGACAACGACGTTCTGGCCGCGCTTAAGACGAAGAAAGCGTCCAAATATGATCTTGAGTATGCAGATGTGCCACAGAACATGCGGGCCGATACATTCAAGTACACCCATGAGAAACCCCAAGGCTACTACAGTTGGCACCACGGAGCAGTCCAATATGAAAACGGGCGTTTCACGGTGCCAAAAGGAGTTGGAGCTAAAGGAGACAGTGGGCGACCCATCCTGGATAATCAGGGACGGGTGGTCGCTATTGTGCTAGGAGGTGTGAATGAAGGATCTAGGACAGCCCTTTCAGTCGTCATGTGGAACGAGAAGGGAGTTACTGTGAAGTATACTCCGGAGAATTGCGAGCAATGGTCACTAGTGACCACCATGTGCCTGCTCGCCAATGTGACGTTCCCATGTGCTCAACCACCAATTTGCTACGACAGAAAACCAGCAGAGACCTTGGCCATGCTCAGCGTCAACGTGGACAACCCGGGCTACGACGAGCTGCTAGAAGCAGCTGTTAAATGCCCAGGAAGGAAAAGGAGATCTACTGAGGAGCTGTTTAAGGAGTATAAGCTAACGCGCCCCTACATGGCCAGATGCATTAGGTGCGCCGTTGGGAGCTGCCATAGTCCTATAGCAATTGAGGCAGTGAAGAGCGACGGGCATGACGGCTATGTCAGACTCCAGACTTCCTCACAGTATGGCCTGGATTCTTCCGGCAACTTAAAGGGCAGGACCATGCGGTATGACATGCACGGGACCATTGAAGAGATACCACTACATCAAGTGTCACTTCATACATCTCGCCCGTGTCACATTGTGGATGGGCATGGCTACTTTTTGCTTGCTAGGTGCCCGGCAGGGGATTCCATCACCATGGAATTTAAGAAAGATTCAGTCACACACTCCTGCTCAGTGCCGTATGAAGTGAAATTTAATCCTGTAGGCAGAGAACTCTACACTCACCCCCCAGAACACGGAGCAGAGCAAGCGTGCCAAGTCTACGCACATGATGCACAGAACAGAGGAGCTTATGTCGAGATGCACCTCCCGGGCTCTGAAGTGGACAGCAGTCTGGTCTCTTTGAGCGGCAGTTCAGTCACCGTGACACCTCCTGCCGGGACTAGCGCCCTGGTGGAATGTGAGTGCGGTGGCACAAAGATCTCCGAGACCATCAACACGGCAAAACAGTTCAGCCAGTGCACAAAGAAGGAGCAGTGCAGAGCATATCGACTGCAGAATGACAAGTGGGTGTATAATTCTGACAAACTGCCCAAAGCAGCGGGAGCCACTCTAAAAGGAAAACTACATGTCCCATTCTTGCTGGCAGACGGCAAATGCACCGTGCCTCTAGCACCGGAACCGATGATAACCTTCGGATTCCGATCAGTGTCACTGAAACTGCACCCCAAGAATCCCACATATCTGACTACCCGCCAACTTGCTGATGATCCTCATTACACGCACGAGCTCATATCTGAACCGGTTGTTAGGAACTTTTCTGTCACTGAAAAAGGATGGGAGTTTGTATGGGGTAACCACCCGCCGAAAAGGTTTTGGGCACAGGAAACAGCACCCGGGAATCCACATGGGCTGCCGCATGAGGTGATAACTCATTATTACCACAGATACCCCATGTCCACTATCCTGGGTTTGTCAACTTGCGCCGCCATCGTGACCGTTTCCATCGCAGCGTCCACCTGGCTGTTATGCAAATCCAGAGTCTCGTGCCTAACTCCTTACCGGCTAACACCTAACGCCAGGATGCCGCTGTGCCTGGCTGTGCTTTGCTGTGCTCGCACTGCCCGGGCCGAGACCACCTGGGAGTCCTTGGACCATCTATGGAATAATAACCAACAGATGTTCTGGATCCAATTGCTGATCCCTCTGGCCGCCTTGATTGTAGTGACTCGCCTGCTCAGATGTGTGTGCTGTGTCGTGCCTTTTTTAGTCGTGGCCGGCGCCGCAGGCGCCGGCGCCTACGAGCATGCGACCACGATGCCGAGCCAAGCGGGAATCCCGTATAACACCATAGTCAACAGAGCAGGCTACGCACCACTCCCTATCAGCATAACACCAACAAAGATCAAGCTGATACCCACAGTGAACTTGGAGTACGTCACCTGCCACTACAAGACCGGAATGGATTCACCAGCCATTAAATGCTGCGGATCGCAGGAATGCACTCCAACTTACAGGCCTGATGAACAGTGCAAAGTCTTTACAGGGGTTTACCCGTTCATGTGGGGAGGGGCATATTGCTTTTGCGACACTGAGAATACCCAAGTCAGCAAGGCTTATGTAATGAAATCTGACGACTGCCTTGCGGATCATGCTGAAGCATACAAAGCGCACACAGCCTCAGTGCAGGCGTTCCTCAACATCACAGTGGGAGAACATTCCATCGTGACCACCGTGTATGTGAATGGAGAAACTCCTGTGAACTTCAATGGGGTCAAATTAACTGCAGGCCCACTTTCCACAGCTTGGACACCTTTTGACCGCAAAATTGTGCAGTATGCCGGGGAGATCTACAACTACGATTTTCCTGAGTACGGGGCAGGACAGCCAGGAGCTTTTGGAGACATACAATCCAGAACAGTTTCAAGCTCAGATCTGTACGCCAACACCAACCTAGTGCTGCAGAGACCCAAAGCAGGAGCGATCCATGTGCCATACACACAGGCACCATCGGGTTTTGAGCAATGGAAGAAAGATAAGGCTCCATCATTGAAATTTACCGCCCCTTTCGGATGTGAAATATATACAAACCCCATTCGCGCCGAAAATTGTGCTGTGGGGTCAATTCCATTAGCCTTTGACATCCCTGACGCCTTGTTCACCAGGGTGTCAGAAACACCGACACTATCAGCGGCCGAATGCACTCTTAATGAGTGCGTGTATTCATCTGACTTTGGCGGGATCGCCACAGTCAAGTATTCGGCCAGCAAGTCAGGCAAATGCGCAGTCCATGTGCCATCAGGGACAGCCACCCTAAAAGAAGCAGCAATCGAGTTAGCCGAGCAAGGGTCGGCGACTATTCATTTCTCAACTGCAAACATCCACCCGGAGTTCAGGCTCCAAATATGCACATCATATGTTACGTGCAAAGGTGATTGTCACCCCCCGAAAGACCATATTGTGACACACCCCCAGTATCACGCCCAAACATTTACAGCCGCGGTGTCAAAAACCGCGTGGACGTGGTTAACATCCCTGCTGGGAGGATCAGCTGTAATTATTATAATTGGCTTAGTGCTGGCTACTATTGTGGCCATGTACGTGCTGACCAACCAGAAACATAAT
>AGE98193
ATGGACTGCGACGTAGTCAAGTCCGCCGAAATGTTTCCTTATCAACCA---ATGTACCCAATGCAGCCCATGCCCTTCCGCAACCCTTTTGCGACTCCCAGAAGACCATGGTTTCCAAGGACCGACCCCTTTTTAGCGATGCAGGTGCAAGAGCTGGCAAGGTCCATGGCCAACTTGACGTTCAAGCAACGGCGAGATGTGCCGCCCGAGGGTCCACCGGCTAAGAAGAAGAAGAAGGACAACTCGCAACAAGGT---GGTCGGAATCAGAATGGAAAGAAAAAGAACAAGCTAGTAAAGAAAAAGAAGAAGACAGGGCCACCACCCCCAAAAAATACT---GGTGGCAAAAAG------AAAGTCAATAGGAAGCCAGGGAAGAGACAACGAATGGTTATGAAGTTGGAGTCAGACAAGACATTCCCTATCATGCTAGATGGAAAAGTTAATGGATATGCATGCGTGGTCGGTGGCAAGCTGTTTAGACCACTGCATGTGGAGGGTAAGATTGACAATGACGTGTTGTCCTCCCTCAAGACCAAAAAGGCATCTAAGTATGATCTGGAGTATGCTGATGTGCCGCAGAGCATGCGCGCAGACACATTTAAATACACTCATGAAAAACCCCAGGGCTATTACAGCTGGCACCATGGAGCAGTACAGTATGAAAATGGCAGATTCACAGTGCCCAAAGGAGTCGGAGCCAAAGGAGATAGCGGTCGCCCCATACTTGACAACCAAGGGCGTGTGGTCGCTATTGTGCTTGGCGGAGTGAATGAAGGCTCCAGAACGGCACTGTCTGTCGTGACGTGGAACGAAAAAGGGGTTACAGTCAAATACACCCCCGAGAATAGCGAGCAGTGGTCCCTGGTGACCACCATGTGCCTGCTAGCCAATGTCACGTTCCCGTGCACCCAACCACCCATCTGCTACGACCGTAAGCCAGCAGAGACTTTGTCCATGCTCAGTCATAACATAGACAATCCTGGTTATGACGAGTTGCTCGAAGCAGTACTGAAATGTCCAGGCAGAGGCAAAAGGTCCACGGAGGAGCTGTTTAAGGAGTACAAGTTAACACGCCCGTACATGGCCAGGTGCATCAGGTGTGCAGTCGGAAGTTGCCACAGCCCCATAGCCATAGAGGCGGTAAGGAGCGAAGGGCACGATGGCTATGTACGACTCCAGACCTCATCTCAGTATGGATTAGACCCATCAGGAAACTTGAAAGGCAGAACCATGAGGTATGATATGCATGGAACCATAGAAGAGATACCGTTGCATCAGGTGTCTGTTCATACCTCACGTCCTTGCCACATAATAGATGGGCATGGATACTTTCTGCTTGCCAGGTGCCCTGCAGGAGACTCCATAACTATGGAATTTAAGAAAGAATCAGTCACCCATTCCTGCTCTGTGCCCTACGAAGTAAAGTTTAATCCTGCGGGAAGAGAACTGTACACACACCCACCAGAGCACGGAGCTGAACAACCTTGTCACGTGTACGCTCACGACGCACAAAATAGGGGAGCTTACGTGGAAATGCACCTTCCAGGATCCGAAGTGGACAGTACTTTACTGTCCATGAGCGGTAGTTCTGTTCATGTGACTCCACCTGCCGGGCAAAGCGTCCAAGTGGAATGCGAATGTGGTGGCACCAAGATCTCTGAAACCATCAATTCAGCTAAACAATACAGTCAGTGCTCAAAGACATCTCAGTGCAGGGCATACCGTACACAGAATGACAAATGGGTGTACAATTCGGACAAACTGCCTAAAGCATCGGGAGAAACTCTCAAAGGCAAATTGCATGTGCCCTTCGTACTGACCGAAGCGAAATGCACAGTACCATTGGCTCCAGAACCCATTATCACCTTTGGGTTCCGCTCTGTGTCTCTGAAACTTCATCCTAAGAACCCCACCTTCCTAACCACGAGGCAGCTGGATGGAGAACCAGCTTACACCCACGAACTTATAACCCACCCTGTAGTGAGAAATTTCTCGGTTACAGAGAAAGGTTGGGAATTTGTGTGGGGAAACCATCCGCCTCAAAGGTACTGGTCTCAAGAAACTGCACCAGGTAATCCACACGGACTACCACACGAGGTGATCACGCATTACTATCACAGGTATCCCATGTCCACCATCCTCGGCTTATCAATCTGTGCGGCGATAGTGACGACATCCATTGCGGCATCCGTATGGCTGTTTTGCAAATCACGGATTTCATGCCTGACCCCCTATCGCTTGACTCCGAATGCCCGCATGCCTCTGTGCTTAGCCGTCTTGTGCTGCGCACGCACAGCCAAAGCCGAAACTACTTGGGAATCCCTAGATCACCTCTGGAACCACAACCAGCAGATGTTCTGGAGTCAGCTGCTAATCCCGCTAGCAGCACTGATAGTTGCTACCCGCTTGCTGAAATGTGTGTGTTGCGTTGTGCCTTTTTTAGTCGTGGCCGGCGCCGTAGGCGCCGGCGCTTACGAGCACGCGACCACGATGCCGAACCAAGTGGGGATCCCGTATAATACCATTGTCAACAGAGCGGGTTATGCACCTCTACCTATTAGCATAGTACCTACTAAAGTGAAGCTGATTCCAACAGTGAATCTTGAGTACATTACATGCCATTACAAGACTGGAATGGATTCACCCGCCATTAAATGCTGCGGCACTCAGGAGTGTTCTCCAACTTACAGGCCGGACGAGCAATGCAAAGTCTTCTCTGGAGTATACCCATTTATGTGGGGAGGGGCGTATTGCTTTTGCGATACGGAGAATACCCAGATAAGCAAGGCGTACGTGACGAAATCGGAAGATTGCGTCACCGATCACGCCCAGGCATACAAAGCACATACAGCCTCAGTCCAAGCCTTCTTAAATATTACAGTTGGAGGACACTCAACGACGGCAGTGGTGTATGTGAATGGAGAGACTCCCGTTAATTTTAATGGAGTGAAGCTGACCGCGGGCCCTCTGTCCACAGCCTGGTCGCCGTTCGACAAGAAGATCGTGCAGTACGCCGGGGAAATTTATAACTATGACTTTCCGGAATATGGAGCCGGCCACGCAGGAGCGTTTGGTGACATCCAGGCTAGGACGGTATCTAGTTCCGATGTGTACGCCAACACAAACCTTGTGCTGCAGAGACCCAAAGCCGGAGCGATCCATGTCCCGTACACCCAGGCCCCATCTGGGTATGAACAATGGAAGAAAGATAAACCACCATCCCTCAAGTTCACAGCCCCGTTCGGTTGTGAAATTTACACCAACCCTATCCGTGCTGAAAACTGCGCTGTGGGATCAATTCCGCTAGCTTTTGACATTCCCGATGCTCTGTTTACCAGGGTGTCCGAAACACCGACATTATCTGCTGCCGAGTGCACTCTGAACGAGTGTGTATATTCATCCGACTTTGGCGGGATCGCTACAGTCAAATACTCGGCGAGCAAGTCAGGCAAATGTGCAGTTCATGTACCCTCAGGCACGGCTACATTGAAAGAAGCCGCAGTCGAGTTGGCCGAACAGGGTTCGGCTACTATACATTTTTCGACTGCCAGCATTCATCCGGAGTTTAGACTCCAGATATGCACGTCTTACGTTACGTGCAAAGGGGATTGTCACCCTCCGAAAGATCACATTGTGACGCATCCCCAATACCACGCCCAGTCATTCACAGCTGCGGTATCAAAAACCGCTTGGACGTGGTTAACATCCTTACTGGGAGGGTCAGCTATAATTATAATAATTGGACTTGTGTTAGCCACAGTTGTGGCTATGTATGTGCTGACCAACCAGAAACATAAT
>AGE98266
ATGGACTGCGACGTAGTCAAGTCCGCCAAAATGTTTCCTTATCAACCA---ATGTACCCAATGCAGCCCATGCCCTTCCGCAATCCTTTTGCGACTCCCAGAAGACCATGGTTTCCAAGGACCGACCCCTTTTTAGCGATGCAGGTGCAAGAGCTGGCACGGTCTATGGCCAATTTGACGTTCAAGCAACGGCGAGACGTGCCGCCCGAAGGTCCACCAGCTAAGAAGAAGAAGAAGGATAACTCGCAACAAGGT---GGTCGGAATCAGAATGGAAAGAAAAAGAACAAGCTAGTAAAGAAAAAGAAGAAGACAGGGCCGCCAACCCCCAAAAATAAT---GGCGGCAAAAAG------AAAGTCAATAGGAAGCCAGGGAAGAGACAACGAATGGTCATGAAGTTGGAGTCAGACAAGACGTTCCCTATCATGCTTGATGGAAAAGTTAATGGATACGCATGCGTGGTCGGTGGCAAGTTGTTTAGACCACTGCATGTGGAGGGTAAGATCGACAACGACGTGTTGTCCTCCCTCAAGACCAAAAAGGCATCTAAGTATGATCTGGAGTACGCAGACGTGCCGCAGAGCATGCGCGCAGACACATTTAAATACACTCATGAAAAACCCCAGGGCTACTACAGCTGGCATCATGGAGCAGTACAGTATGAAAATGGCAGATTCACAGTGCCCAAAGGAGTCGGAGCCAAAGGAGATAGTGGCCGCCCCATACTTGACAATCAAGGGCGTGTGGTCGCTATTGTGCTTGGCGGAGTGAATGAAGGCTCCAGAACAGCGCTGTCTGTCGTGACGTGGAACGAAAAAGGGGTTACAGTCAAATACACCCCCGAGAACAGCGAGCAGTGGTCCTTGGTGACCACTATGTGTTTGCTTGCCAATGTCACGTTCCCGTGCACCCAACCACCCATCTGCTACGACCGCAAGCCAGCAGAAACTTTGTCCATGCTCAGTCATAACATAGACAATCCCGGTTATGACGAGTTGCTTGAAGCAGTACTGAAATGTCCAGGCAGAGGCAAGAGGTCCACGGAGGAGCTGTTTAAGGAGTACAAACTAACACGCCCGTACATGGCCAGGTGCATCAGGTGTGCGGTCGGAAGTTGCCACAGCCCCATAGCCATAGAGGCGGTAAGGAGCGAAGGGCATGACGGCTATGTACGACTCCAGACCTCATCTCAGTACGGATTAGACCCATCGGGAAACTTGAAAGGCAGAACCATGAGGTATGATATGCATGGAACTATAGAAGAGATACCGTTGCACCAGGTGTCTGTTCATACCTCACGTCCTTGCCACATAATAGATGGGCATGGATACTTTTTGCTTGCCAGGTGCCCTGCAGGAGACTCCATAACTATGGAGTTTAAGAAAGAATCGGTCACCCATTCTTGCTCTGTGCCCTATGAAGTAAAGTTTAATCCTGTGGGAAGAGAACTGTATACACACCCACCAGAGCACGGAGCTGAACAACCTTGTCACGTGTACGCTCACGACGCACAAAATAGGGGAGCTTACGTGGAAATGCACCTTCCAGGCTCCGAAGTGGACAGTACTTTACTGTCCATGAGCGGCAGTTCTGTTCATGTGACTCCACCTGCCGGGCAAAGCGTCCAAGTGGAGTGCGAATGTGGTGGCACCAAGATCTCTGAAACCATCAATTCTGCTAAGCAATACAGTCAGTGCTCTAAGACATCTCAGTGCAGGGCATATCGTACACAGAATGACAAATGGGTGTACAATTCGGACAAACTGCCTAAAGCATCGGGAGAAACTCTCAAAGGCAAACTGCATGTGCCCTTCGTACTGACCGAAGCAAAATGCACAGTACCATTGGCCCCGGAACCCATTATCACCTTTGGGTTTCGCTCCGTGTCTCTGAAACTTCATCCCAAGAACCCCACCTTCCTAACCACGAGGCAGCTGGATGGAGAACCAGCCTACACCCACGAACTTATAACCCACCCTGTAGTGAGAAATTTCTCGGTTACAGAGAAAGGTTGGGAATTTGTGTGGGGAAACCATCCGCCTCAAAGGTACTGGTCCCAAGAAACTGCACCGGGTAATCCACACGGACTGCCACATGAGGTGATCACGCACTACTACCACAGGTATCCCATGTCCACCATTCTAGGCTTATCAATTTGTGCGGCGATAGTGACGACATCCATTGCAGCATCCGTATGGCTCTTTTGCAAATCACGGATTTCCTGCCTGACCCCCTATCGCTTGACTCCAAATGCCCGCATGCCTTTGTGCTTAGCCGTTTTGTGCTGCGCACGCACAGCCAAAGCCGAAACTACTTGGGAATCCCTGGATCACCTCTGGAACCACAACCAGCAGATGTTCTGGAGTCAACTGCTAATCCCGCTAGCAGCACTGATAGTTGCTACCCGCTTGCTGAAATGTGTGTGTTGCGTTGTGCCTTTTTTAGTCGTGGCCGGCGCCGTAGGCGCCGGCGCTTACGAGCACGCGACCACGATGCCGAACCAAGTGGGGATCCCGTATAACACCATTGTCAACAGAGCGGGTTATGCACCTCTACCCATTAGCATAGTACCTACTAAAGTGAAGCTGATTCCAACAGTGAATCTTGAGTACATTACATGCCATTACAAGACCGGAATGGATTCACCCGCCATCAAATGCTGCGGCACTCAGGAGTGCTCTCCAACTTATAGGCCGGACGAGCAATGCAAAGTCTTCTCTGGAGTATACCCATTCATGTGGGGAGGGGCGTATTGCTTTTGCGATACGGAGAATACCCAGATAAGTAAGGCGTACGTGACGAAATCAGAAGATTGCGTCACCGATCACGCCCAGGCATATAAAGCACATACAGCCTCAGTCCAAGCCTTCTTAAATATCACAGTTGGAGGACACTCAACAACAGCAGTGGTGTATGTGAATGGAGAGACTCCTGTTAATTTTAATGGAGTGAAGCTGACCGCGGGTCCTCTGTCCACAGCCTGGTCGCCGTTCGACAAAAAGATCGTGCAGTACGCCGGGGAAATCTATAATTATGACTTTCCGGAATACGGAGCCGGCCACGCAGGAGCGTTTGGTGACATCCAGGCTAGGACGATATCTAGTTCCGATGTATACGCCAACACAAACCTTGTGCTGCAGAGACCAAAAGCCGGAGCAATCCATGTCCCGTACACCCAAGCCCCATCGGGTTATGAACAATGGAAGAAAGACAAACCACCATCTCTCAAGTTCACAGCCCCTTTCGGTTGTGAAATTTACACCAACCCTATCCGTGCTGAAAACTGCGCCGTGGGATCAATTCCACTAGCTTTTGACATTCCCGACGCTCTGTTTACCAGGGTGTCCGAAACACCGACATTATCTGCTGCCGAATGCACTCTGAATGAGTGTGTATATTCATCCGACTTCGGCGGGATCGCTACAGTCAAATATTCGGCGAGCAAGTCAGGCAAATGTGCAGTTCATGTACCATCAGGCACGGCTACATTGAAAGAAGCCGCAGTCGAGCTGGCCGAACAGGGTTCGGCCACTATACATTTTTCGACTGCCAGCATCCATCCGGAGTTTAGACTCCAAATATGCACGTCTTATGTTACGTGCAAAGGGGATTGTCACCCTCCGAAAGATCATATCGTGACGCATCCCCAATACCACGCCCAGTCGTTTACAGCAGCGGTATCAAAAACCGCTTGGACGTGGTTAACATCTTTACTGGGAGGGTCAGCTATAATTATAATAATTGGACTTGTGTTAGCCACTGTTGTGGCTATGTATGTGCTGACCAACCAGAAACACAAC
>AGE98195
ATGGACTGCGACGTAGTCAAGTCCGCCAAAATGTTTCCTTATCAACCA---ATGTATCCAATGCAGCCCATGCCCTTCCGCAACCCTTTTGCGACTCCCAGAAGACCATGGTTTCCAAGGACCGACCCCTTCCTAGCGATGCAGGTGCAAGAGCTGGCAAGGTCCATGGCCAACTTGACGTTCAAGCAACGGCGAGATGTGCCACCCGAGGGTCCTCCGGCTAAGAAGAAGAAGAAGGATAACTCGCAACAAGGT---GGTCGGAATCAGAATGGAAAGAAAAAGAACAAGCTAGTAAAGAAAAAGAAGAAGACAGGGCCGCCGCCCCCCAAA---AATAATGTCGGCAAAAAG------AAAGTCAATAGGAAGCCAGGGAAGAGACAACGAATGGTCATGAAGTTGGAGTCAGACAAGACATTCCCTATCATGCTTGATGGAAAAGTTAATGGGTATGCATGCGTGGTCGGTGGTAAGCTGTTTAGACCACTGCATGTGGAGGGTAAGATCGACAATGACGTGTTGTCCTCCCTCAAGACCAAAAAGGCATCTAAGTATGATCTGGAGTACGCTGACGTGCCGCAGAGCATGCGTGCAGACACATTCAAATACACTCATGAAAAACCTCAGGGCTACTACAGCTGGCACCATGGAGCAGTACAGTATGAAAATGGCAGATTCACAGTGCCCAAAGGAGTCGGAGCCAAAGGAGATAGCGGTCGCCCCATACTTGACAACCAAGGGCGTGTGGTCGCTATTGTGCTTGGCGGAGTGAATGAAGGCTCCAGAACGGCACTGTCTGTCGTGACGTGGAACGAGAAAGGGGTTACAGTCAAATACACCCCCGAGAACAGCGAGCAGTGGTCCCTGGTGACCACTATGTGCCTGCTTGCCAATGTCACGTTCCCGTGCACCCAACCACCCATCTGCTACGACCGCAAGCCAGCAGAGACTTTGTCCATGCTCAGTCACAACGTAGACAATCCTGGATATGACGAGTTGCTCGAAGCAGTACTGAAATGTCCAGGCAGAGGCAAGAGGTCCACGGAGGAGCTGTTCAAGGAGTACAAGTTAACACGCCCGTACATGGCCAGGTGCATCAGGTGTGCGGTCGGAAGTTGTCACAGCCCCATAGCCATAGAGGCGGTAAGGAGCGAAGGGCATGATGGCTATGTGCGACTCCAGACCTCATCTCAGTATGGATTAGACCCATCAGGAAACTTGAAAGGCAGAACCATGAGGTATGATATGCATGGAACTATAGAAGAGATACCGTTGCATCAGGTGTCTGTTCATACCTCACGTCCTTGCCACATAATAGATGGGCATGGATATTTTCTGCTTGCCAGGTGCCCTGCAGGAGACTCCATAACTATGGAATTTAAGAAAGAATCAGTCACCCATTCTTGTTCTGTGCCCTACGAAGTAAAGTTTAATCCTGTGGGAAGAGAACTGTACACACACCCACCAGAGCACGGAGCTGAACAACCTTGTCACGTGTACGCTCATGACGCACAAAATAGGGGAGCTTACGTGGAAATGCACCTTCCAGGATCCGAAGTGGACAGTACTTTACTGTCCATGAGCGGTAGTTCTGTTCATGTGACTCCACCTGCCGGGCAAAGCGTTCAAGTGGAATGTGAATGTGGCGGCACCAAGATCTCCGAAACCATCAATTCTGCTAAACAATACAGTCAATGCTCTAAGACATCTCAATGCAGGGCATATCGCACACAGAATGACAAATGGGTGTACAATTCGGACAAACTGCCTAAAGCATCGGGCGAAACTCTCAAAGGCAAACTGCATGTGCCCTTCGTACTGACTGAAGCAAAATGCACAGTACCATTGGCCCCAGAGCCCATTATTACCTTTGGGTTCCGATCAGTGTCTCTGAAACTCCATCCCAAGAACCCCACCTTCCTAACCACGAGGCAGCTAGATGGAGAACCAGCTTACACCCACGAACTTATAACCCACCCTGTAGTGAGAAATTTCTCGGTTACAGAGAAAGGTTGGGAATTTGTGTGGGGAAACCATCCGCCTCAAAGGTACTGGTCCCAAGAAACTGCACCAGGTAATCCACACGGACTACCACACGAGGTGATTACGCACTACTATCACAGGTATCCCATGTCCACCATTTTAGGCTTATCAATCTGTGCGGCGATAGTGACGACATCCATTGCAGCATCCGTATGGCTTTTTTGCAAATCACGGATTTCCTGCCTGACCCCCTATCGCTTGACTCCAAATGCCCGCATGCCTTTGTGCTTAGCCGTCTTGTGCTGCGCACGCACAGCCAAAGCCGAAACTACTTGGGAATCCCTAGATCACCTCTGGAATCACAACCAGCAGATGTTCTGGAGTCAGCTGCTGATCCCGCTAGCAGCACTGATAGTTGCTACCCGCTTGCTGAAATGTGTGTGTTGCGTTGTGCCTTTTTTAGTCGTGGCCGGCGCCGTAGGCGCCGGCGCTTACGAGCACGCGACCACGATGCCGAACCAAGTGGGGATCCCGTATAATACCATTGTCAACAGAGCGGGTTATGCACCTCTACCCATTAGCATAGTACCTACTAAAGTGAAGCTGATTCCAACAGTGAACCTTGAGTACATTACATGCCACTACAAGACCGGAATGGATTCACCCGCCATTAAATGCTGCGGCACTCAGGAGTGTTCTCCTACTTATAGGCCGGACGAGCAATGCAAAGTCTTCTCTGGAGTATACCCATTTATGTGGGGAGGGGCGTATTGCTTTTGCGATACGGAGAATACCCAGATAAGCAAGGCGTACGTGACGAAATCGGAAGATTGCGTCACCGATCACGCCCAGGCATACAAAGCACACACAGCCTCAGTCCAAGCCTTCTTAAATATCACAGTTGGAGGACACTCAACGACAGCAGTGGTGTATGTGAATGGAGAGACTCCCGTTAATTTTAACGGAGTGAAGCTGACCGCGGGTCCTCTGTCCACAGCCTGGTCGCCTTTTGACAAAAAGATCGTGCAGTACGCCGGGGAAATTTACAACTATGACTTTCCGGAATATGGAGCCGGCCACGCAGGAGCGTTTGGTGACATCCAGGCTAGGACAATATCTAGTTCCGATGTATACGCCAACACAAACCTTGTGCTGCAGAGACCGAAAGCCGGAGCGATCCATGTCCCGTACACCCAGGCCCCATCGGGTTATGAACAATGGAAGAAAGACAAACCACTATCTCTCAAGTTCACAGCCCCTTTTGGTTGTGAAATTTACACCAACCCTATCCGTGCCGAAAACTGCGCCGTGGGATCAATTCCACTAGCTTTTGACATTCCCGACGCTCTGTTTACCAGGGTGTCCGAAACACCGACATTATCTGCTGCCGAATGCACCCTGAACGAGTGTGTATATTCATCCGACTTTGGCGGGATCGCTACAGTCAAATACTCGGCGAGCAAGTCAGGCAAATGTGCAGTTCATGTACCATCAGGCACGGCTACATTGAAAGAAGCCGCAGTCGAGTTGGCCGAACAGGGTTCGGCTACTATACATTTTTCGACTGCCAGCATTCATCCGGAGTTTAGACTCCAAATATGCACGTCTTATGTTACGTGCAAAGGGGATTGTCACCCTCCGAAAGATCATATTGTGACGCATCCCCAATACCACGCCCAGTCATTTACAGCTGCGGTATCAAAAACCGCTTGGACGTGGTTAACATCCTTACTGGGAGGGTCAGCTATAATTATAATAATTGGACTTGTGTTAGCCACTGTTGTGGCTATGTATGTGCTGACCAACCAGAAACATAAT
>AGE98264
------------------------------ATGTTCCCGTTCCAACCA---ATGTATCCTATGCAGCCAATGCCCTACCGCAACCCGTTCGCGGCCCCGCGCAGGCCCTGGTTCCCCAGAACCGACCCTTTTCTGGCGATGCAGGTGCAGGAATTAACCCGCTCGATGGCTAACCTGACGTTCAAGCAACGCCGGGAAGCGCCGCCTGAGGGGCCACCTGCTAAGAAACCGAAGAGGGAGGCCCCGCAAAAACAA---AAAGGAGGGGGCCAGGGGAAGAAGAAGAAGAACCAGGGGAAGAAGAAGGCTAAGACGGGACCGCCCAATCCGAAGGCACAAAATGGAAACAAGAAG------AAGACCAACAAGAAACCAGGCAAGAGACAGCGCATGGTTATGAAACTGGAATCTGATAAGACATTCCCAATTATGCTGGAAGGAAAGATTAACGGCTACGCTTGCGTGGTCGGAGGGAAGTTATTCAGGCCGATGCATGTGGAAGGCAAAATCGACAACGATGTTCTGGCCGCGCTTAAGACGAAGAAAGCGTCCAAATATGATCTTGAGTATGCAGATGTGCCACAGAACATGCGGGCCGATACATTCAAGTACACCCATGAGAAACCCCAAGGCTACTACAGCTGGCACCACGGAGCAGTCCAATATGAAAACGGGCGCTTCACGGTGCCAAAAGGAGTTGGGGCTAAAGGAGACAGTGGGCGACCCATTCTGGATAATCAGGGACGGGTGGTCGCTATTGTGCTAGGAGGTGTGAATGAAGGATCTAGGACAGCCCTTTCAGTCGTCATGTGGAACGAGAAGGGAGTTACTGTGAAGTATACTCCGGAGAACTGCGAGCAATGGTCACTAGTGACCACCATGTGCCTGCTCGCCAATGTGACGTTCCCATGTGCTCAACCACCAATTTGCTACGACAGAAAACCGGCAGAGACCTTGGCCATGCTCAGCGTCAACGTGGACAACCCGGGCTACGACGAGCTGCTAGAAGCAGCTGTTAAGTGCCCAGGAAGGAAAAAGAGATCTACTGAGGAGTTGTTTAAGGAGTATAAGCTAACGCGCCCCTACATGGCCAGATGCATTAGGTGCGCCGTTGGGAGCTGCCATAGTCCAATAGCAATTGAGGCAGTGAAGAGCGACGGGCACGACGGCTATGTTAGACTCCAGACTTCCTCACAGTATGGCCTGGATTCTTCAGGCAACTTAAAGGGCAGGACCATGCGGTATGATATGCACGGGACCATTGAAGAGATACCACTACATCAAGTGTCACTTCATACATCTCGCCCGTGTCACATTGTGGATGGGCATGGCTACTTTTTGCTTGCTAGGTGCCCGGCAGGGGATTCCATCACCATGGAATTTAAGAAAGATTCAGTCACACATTCCTGCTCGGTGCCGTATGAAGTGAAATTTAATCCTGTAGGCAGAGAACTCTACACTCACCCCCCAGAACACGGAGCAGAGCAAGCGTGCCAAGTCTACGCACATGATGCTCAGAACAGAGGAGCCTATGTCGAGATGCACCTCCCGGGCTCTGAAGTGGACAGCAGTCTGATCTCTTTGAGCGGTAGTTCAGTCACCGTGACACCTCCTGCTGGGACCAGCGCCCTGGTGGAATGCGAGTGCGGTGGCACAAAGATCTCCGAGACCATCAACACGGCAAAACAGTTCAGCCAGTGCACAAAGAAGGAGCAGTGTAGAGCATATCGACTGCAGAATGACAAGTGGGTGTATAATTCTGACAAATTGCCCAAAGCAGCGGGAGCCACTCTAAAAGGAAAACTACATGTCCCATTCTTGCTGGCAGACGGCAAATGCACCGTGCCTCTAGCACCGGAACCGATGATAACCTTCGGATTCCGATCGGTGTCACTGAAACTGCACCCCAAGAATCCCACATATCTGACAACCCGCCAACTTACTGATGAGCCTCATTACACGCACGAGCTCATATCTGAACCGGCTGTTAGGAACTTTTCTGTCACCGAAAAAGGATGGGAGTTTGTATGGGGTAACCACCCGCCGAAAAGGTTTTGGGCACAGGAAACAGCACCCGGGAATCCACATGGGCTGCCGCACGAGGTGATAACTCATTATTACCACAGATACCCCATGTCCACTATCCTGGGTTTGTCAATCTGCGCCGCCATCGTGACCGTTTCCATCGCAGCGTCCACTTGGCTGTTATGCAAATCTAGAGTCTCGTGCCTAACTCCTTACCGGCTAACACCTAACGCCAGGATGCCACTCTGCCTGGCTGTGCTTTGCTGTGCTCGCACTGCCCGAGCCGAGACCACCTGGGAGTCCTTGGACCATTTATGGAATAATAACCAACAGATGTTCTGGATCCAATTGCTGATCCCCCTGGCCGCCTTGATTGTAGTGACTCGCCTGCTCAGGTGTATGTGCTGTGTCGTGCCTTTTTTAGTCGTGGCCGGCGCCGCAGGCGCCGGCGCCTACGAGCACGCGACCACGATGCCGAGCCAAGCGGGAATCCCGTATAACACCATAGTCAACAGAGCAGGCTACGCGCCACTCCCTATCAGCATAACACCAACAAAGATCAAGCTGATACCAACAGTGAACTTGGAGTACGTCACCTGCCACTACAAAACAGGAATGGATTCACCAGCCATTAAATGCTGCGGATCGCAGGAATGCACTCCAACTTACAGACCTGATGAACAGTGCAAAGTCTTCACAGGGGTGTACCCGTTCATGTGGGGAGGGGCATATTGCTTTTGCGACACTGAGAATACCCAAGTCAGCAAGGCTTATGTAATGAAATCTGACGACTGCCTTGCGGATCATGCTGAAGCATATAAAGCGCACACAGCCTCAGTGCAGGCGTTCCTCAACATCACAGTGGGAGAACATTCCATCGTGACCACCGTGTATGTGAATGGAGAAACTCCTGTGAACTTCAACGGGGTCAAATTAACTGCAGGCCCGCTTTCCACAGCTTGGACACCCTTTGACCGCAAAATTGTGCAGTATGCCGGGGAGATCTACAACTATGATTTTCCTGAGTACGGGGCAGGACAGCCAGGAGCTTTTGGAGACATACAATCCAGAACTGTTTCAAGCTCAGATCTGTACGCCAACACCAATCTAGTGCTGCAGAGACCCAAAGCAGGAGCGATCCATGTGCCATACACACAGGCACCATCGGGTTTTGAGCAATGGAAGAAAGATAAGGCTCCATCATTGAAATTTACCGCCCCTTTCGGATGTGAAATATATACAAACCCCATTCGCGCCGAAAATTGTGCTGTGGGGTCAATTCCATTAGCCTTTGACATCCCTGACGCCTTGTTTACCAGGGTGTCAGAAACACCGACACTATCAGCGGCCGAATGCACTCTTAATGAGTGCGTGTATTCATCCGACTTTGGCGGGATCGCCACAGTCAAGTATTCGGCCAGCAAGTCAGGCAAATGTGCAGTCCATGTGCCATCAGGGACAGCCACCCTAAAAGAAGCAGCAATCGAGTTAGCCGAGCAAGGGTCGGCGACTATTCATTTCTCGACTGCAAACATCCACCCGGAGTTCAGGCTCCAAATATGCACATCATTCGTTACGTGCAAAGGTGATTGTCACCCCCCGAAAGACCATATTGTGACACACCCCCAGTATCACGCCCAAACATTTACAGCCGCGGTGTCAAAAACCGCGTGGACGTGGTTAACATCCCTGCTGGGAGGATCAGCCGTAATTATTATAATTGGCTTAGTGCTGGCTACTATTGTGGCCATGTACGTGCTGACCAACCAGAAACATAAT
>AGE98197
ATGGACTGCGACGTAGTCAAGTCCGCCAAAATGTTTCCTTATCAACCA---ATGTATCCAATGCAGCCCATGCCCTTCCGCAACCCTTTTGCGACTCCCAGAAGACCATGGTTTCCAAGGACCGACCCCTTCCTAGCGATGCAGGTGCAAGAGCTGGCAAGGTCCATGGCCAACTTGACGTTCAAGCAACGGCGAGATGTGCCGCCCGAGGGTCCACCGGCTAAGAAGAAGAAGAAGGATAACTCGCAACAAGGT---GGTCGGAATCAGAATGGAAAGAAAAAGAACAAGCTAGTAAAGAAAAAGAAGAAGACAGGGCCGCCGCCCCCAAAA---AATAATGTCGGCAAAAAG------AAAGTCAATAGGAAGCCAGGGAAGAGACAACGAATGGTCATGAAGTTGGAGTCAGACAAGACATTCCCTATCATGCTTGATGGAAAAGTTAATGGGTATGCATGCGTGGTCGGTGGCAAGCTGTTTAGACCACTGCATGTGGAGGGTAAGATCGACAATGACGTGTTGTCCTCCCTCAAGACCAAAAAGGCATCTAAGTATGATCTGGAGTATGCTGACGTGCCGCAGAGCATGCGTGCAGATATATTCAAATACACTCATGAAAAACCTCAGGGCTACTACAGCTGGCACCATGGAGCAGTACAGTATGAAAATGGCAGATTCACAGTGCCCAAAGGAGTCGGAGCCAAAGGAGATAGCGGTCGCCCCATACTTGACAACCAAGGGCGTGTGGTCGCTATTGTGCTTGGCGGAGTGAATGAAGGCTCCAGAACGGCATTGTCTGTCGTGACGTGGAACGAGAAAGGGGTTACAGTCAAATATACCCCCGAGAACAGCGAGCAGTGGTCCCTGGTGACCACTATGTGCCTGCTTGCCAATGTCACGTTCCCGTGCACCCAACCACCCATCTGCTACGACCGCAAGCCAGCAGAGACTTTGTCCATGCTCAGTCACAACGTAGACAATCCTGGATATGACGAGTTGCTCGAAGCAGTACTGAATTGTCCAGGCAGAGGCAAGAGGTCCACGGAGGAGCTGTTCAAGGAGTACAAGTTAACACGCCCGTACATGGCCAGGTGCATCAGGTGTGCGGTCGGAAGTTGCCACAGCCCCATAGCCATAGAGGCGGTAAGGAGCGAAGGGCATGACGGCTATGTACGACTCCAGACCTCATCTCAGTATGGATTAGACCCATCAGGAAACTTGAAAGGCAGAACCATGAGGTATGATATGCATGGAACTATAGAAGAGATACCGTTGCATCAGGTGTCTGTTCATACCTCACGTCCATGCCACATAATAGATGGGCATGGATACTTTCTGCTTGCCAGGTGCCCTGCAGGAGACTCCATAACTATGGAATTTAAGAAAGAATCAGTCACCCATTCTTGCTCTGTGCCCTACGAAGTAAAGTTTAATCCTGTGGGAAGAGAACTGTACACACACCCACCAGAGCACGGAGCTGAACAACCTTGTCACGTGTACGCTCACGACGCACAAAATAGGGGAGCTTACGTGGAAATGCACCTTCCAGGATCCGAAGTGGACAGTACTTTACTGTCCATGAGCGGTAGTTCTGTTCATGTGACTCCACCTGCCGGGCAAAGCGTTCAAGTGGAATGTGAATGTGGTGGCACCAAGATCTCCGAAACCATCAATTCTGCTAAACAATACAGTCAGTGCTCTAAGACATCTCAATGCAGGGCATATCGCACACAGAATGACAAATGGGTGTACAATTCGGACAAATTGCCTAAAGCATCGGGCGAAACTCTCAAAGGCAAACTGCATGTGCCCTTCGTACTGACTGAAGCAAAATGCACAGTACCATTGGCCCCAGAGCCCATTATTACCTTTGGGTTCCGATCAGTGTCTCTGAAACTCCATCCCAAGAACCCCACCTTCCTAACCACGAGGCAGCTAGATGGAGAACCAGCTTACACCCACGAACTTATAACCCACCCCGTAGTGAGAAATTTCTCGGTTACAGAGAAAGGTTGGGAATTTGTGTGGGGAAACCATCCGCCTCAAAGGTACTGGTCCCAAGAAACTGCACCAGGTAATCCACACGGACTACCACACGAGGTGATTACGCACTACTATCACAGGTATCCCATGTCCACCATTGTAGGCTTATCAATCTGTGCAGCGATAGTGACGACATCCATTGCAGCATCCGTATGGCTTTTTTGCAAATCACGGATTTCCTGCCTGACCCCCTATCGCTTGACTCCAAATGCCCGCATGCCTTTGTGCTTAGCCGTCTTGTGCTGCGCACGCACAGCCAAAGCCGAAACTACTTGGGAATCCCTAGATCACCTCTGGAATCACAACCAGCAGATGTTCTGGAGTCAGCTGCTGATCCCGCTAGCAGCACTGATAGTTGCTACCCGCTTGCTGAAATGTGTGTGTTGCGTTGTGCCTTTTTTAGTCGTGGCCGGCGCCGTAGGCGCCGGCGCTTACGAGCACGCGACCACGATGCCGAACCAAGTGGGGATCCCGTATAATACCATTGTCAACAGAGCGGGTTATGCATCTCTACCCATTAGCATAGTACCTACTAAAGTGAAGCTGATTCCAACAGTGAACCTTGAGTACATTACATGCCACTACAAGACCGGAATGGATTCACCCGCCATTAAATGCTGCGGCACTCAGGAGTGTTCTCCTACTTATAGGCCGGACGAGCAATGCAAAGTCTTCTCTGGAGTATACCCATTTATGTGGGGAGGGGCGTATTGCTTTTGCGATACGGAGAATACCCAGATAAGCAAGGCGTACGTGACGAAATCGGAAGATTGCGTCACCGATCACGCCCAGGCATACAAAGCACACACAGCCTCAGTCCAAGCCTTCTTAAATATCACAGTTGGAGGACACTCAACGACAGCAGTGGTGTATGTGAATGGAGAGACTCCCGTTAATTTTAACGGAGTGAAGCTGACCGCGGGTCCTCTGTCCACAGCCTGGTCGCCTTTTGACAAAAAGATCGTGCAGTACGCCGGGGAAATCTACAACTACGACTTTCCGGAATATGGAGCCGGCCACGCAGGAGTGTTTGGTGACATCCAGGCTAGGACAATATCTAGTTCCGATGTATACGCCAACACAAACCTTGTGCTGCAGAGACCGAAAGCCGGAGCGATCCATGTCCCGTACACCCAGGCCCCATCGGGTTATGAACAATGGAAGAAGGACAAACCACCATCTCTCAAGTTCACAGCCCCTTTCGGTTGTGAAATTTACACCAACCCTATCCGTGCTGAAAACTGCGCCGTGGGATCAATTCCACTAGCTTTTGACATTCCCGACGCTCTGTTTACCAGGGTGTCCGAAACACCGACATTATCTGCTGCCGAATGCACCCTGAACGAGTGTGTATATTCATCCGACTTTGGCGGGATCGCTACAGTCAAATACTCGGCGAGCAAGTCAGGCAAATGTGCAGTTCATGTACCATCAGGCACGGCTACATTGAAAGAAGCCGCAGTCGAGTTGGCCGAACAGGGTTCGGCTACTATACATTTTTCGACTGCCAGCATTCATCCGGAGTTTAGACTCCAAATATGCACGTCTTATGTCACGTGCAAAGGGGATTGTCACCCTCCGAAAGATCATATTGTGACGCATCCCCAATACCACGCCCAGTCATTTACAGCTGCGGTATCAAAAACCGCTTGGACGTGGTTAACATCCTTACTGGGAGGGTCAGCTATAATTATAATAATTGGACTTGTGTTAGCCACTGTTGTGGCTATGTATGTGCTGACCAACCAGAAACATAAT
>AGE98199
ATGGACTGCGACGTAGTCAAGTCCGCCAAAATGTTTCCTTATCAACCA---ATGTACCCAATGCAGCCCATGCCCTTCCGCAATCCTTTTGCGACTCCCAGAAGACCATGGTTTCCAAGGACCGACCCCTTTTTAGCGATGCAGGTGCAAGAGCTGGCACGGTCTATGGCCAATTTGACGTTCAAGCAACGGCGAGACGTGCCGCCCGAAGGTCCGCCGGCTAAGAAGAAGAAGAAGGATAACTCGCAACAAGGT---GGTCGGAATCAGAATGGAAAGAAAAAGAGCAAGCTAGTAAAGAAAAAGAAGAAGACAGGGCCGCCACCCCCCAAAAATAAT---GGCGGCAAAAAG------AAAGTCAATAGGAAGCCAGGGAAGAGACAACGAATGGTCATGAAGTTGGAGTCAGACAAGACGTTCCCTATCATGCTTGATGGAAAAGTTAATGGGTATGCATGCGTGGTCGGTGGCAAGCTGTTTAGACCACTGCATGTGGAGGGCAAGATCGACAACGACGTGTTGTCCTCCCTCAAGACCAAAAAGGCATCTAAGTATGATCTGGAGTACGCAGACGTGCCGCAGAGCATGCGCGCAGACACATTTAAATACACTCATGAAAAACCCCAGGGCTACTACAGCTGGCACCATGGAGCAGTACAGTATGAAAATGGCAGATTCACAGTGCCCAAAGGAGTCGGAGCCAAAGGAGATAGTGGTCGCCCCATACTTGACAATCAAGGGCGTGTGGTCGCTATTGTGCTTGGCGGAGTGAATGAAGGCTCCAGAACGGCGCTGTCTGTCGTGACGTGGAACGAAAAAGGGGTTACAGTCAAATACACCCCCGAGAACAGCGAGCAGTGGTCCTTGGTGACCACTATGTGCCTGCTTGCCAATGTCACGTTCCCGTGCACCCAACCACCCATCTGCTACGACCGCAAGCCAGCAGAGACTTTGTCCATGCTCAGTCATAACATAGACAATCCCGGTTATGACGAGTTGCTTGAAGCAGTACTGAAATGTCCAGGCAGAGGCAAGAGGTCCACGGAGGAGCTGTTCAAGGAGTACAAGTTAACACGCCCGTACATGGCCAGGTGCATCAGGTGTGCGGTCGGAAGTTGCCACAGCCCCATAGCCATAGAGGCGGTAAGGAGCGAAGGGCATGACGGCTATGTACGACTCCAGACCTCATCTCAGTATGGATTAGACCCATCAGGAAACTTGAAAGGCAGAACCATGAGGTATGATATGCATGGAACCATAGAAGAGATACCGTTGCACCAGGTGTCTGTTCATACCTCACGTCCTTGTCACATAATAGATGGGCATGGATACTTTCTGCTTGCCAGGTGCCCTGCAGGAGACTCCATAACTATGGAATTTAAGAAAGAATCGGTCACCCATTCTTGCTCTGTGCCCTACGAAGTAAAGTTTAATCCTGTGGGAAGAGAACTGTACACACACCCACCAGAGCACGGAGCTGAACAACCTTGTCACGTGTACGCTCACGACGCACAAAATAGGGGAGCTTACGTGGAAATGCACCTTCCAGGTTCCGAAGTGGACAGTACTTTACTGTCCATGAGCGGTAGTTCTGTTCATGTGACTCCACCTGCCGGGCAAAGCGTCCAAGTGGAGTGCGAATGTGGTGGCACCAAGATCTCTGAAACCATCAATTCTGCTAAGCAATACAGTCAGTGTTCTAAGACATCTCAGTGCAGGGCATACCGTACACAGAATGACAAATGGGTGTACAATTCGGACAAACTGCCTAAAGCATCGGGAGAAACTCTCAAAGGCAAACTGCATGTGCCCTTCGTACTGACCGAAGCAAAATGCACAGTACCATTGGCCCCGGAACCCATTATCACCTTTGGGTTCCGATCCGTGTCTCTGAAACTTCATCCCAAGAACCCCACCTTCCTAACCACGAGGCAGTTGGATGGAGAACCAGCCTATACCCACGAACTTATAACCCACCCTGTAGTGAGAAATTTCTCGGTTACAGAGAAAGGTTGGGAATTTGTGTGGGGAAACCATCCGCCTCAAAGGTACTGGTCCCAAGAAACTGCACCGGGTAATCCACACGGACTACCACATGAGGTGATCACGCACTACTATCACAGGTATCCCATGTCCACCATTCTAGGCTTATCAATTTGTGCGGCGATAGTGACGACATCCATTGCAGCATCCGTATGGCTCTTTTGCAAATCACGGATTTCCTGCCTGACCCCCTATCGCTTGACTCCAAATGCCCGCATGCCTTTGTGCTTAGCCGTCTTGTGCTGCGCACGCACAGCCAAAGCCGAAACTACTTGGGAATCCCTGGATCACCTCTGGAACCACAACCAGCAGATGTTCTGGAGTCAACTGCTAATCCCGCTAGCAGCACTGATAGTTGCTACCCGCTTGCTGAAATGTGTGTGTTGCGTTGTGCCTTTTTTAGTCGTGGCCGGCGCCGTAGGCGCCGGCGCTTACGAGCACGCGACCACGATGCCGAACCAAGTGGGGATCCCGTATAATACCATTGTCAACAGAGCGGGTTATGCACCTCTACCCATTAGCATAGTACCTACTAAAGTGAAGCTGATTCCAACAGTGAATCTTGAGTACATTACATGCCATTACAAGACCGGAATGGATTCACCCGCCATCAAATGCTGCGGCACCCAGGAGTGCTCTCCAACTTATAGGCCGGACGAGCAATGCAAAGTCTTCTCTGGAGTATACCCATTCATGTGGGGAGGGGCGTATTGCTTTTGCGATACGGAGAATACCCAGATAAGCAAGGCGTACGTGACGAAATCAGAAGATTGCGTCACCGATCACGCCCAGGCATATAAAGCACATACAGCCTCAGTCCAAGCCTTCTTAAATATTACAGTTGGAGGACACTCAACGACAGCAGTGGTGTATGTGAATGGAGAGACTCCTGTTAATTTTAATGGAGTGAAGCTGACCGCGGGTCCTCTGTCCACAGCCTGGTCGCCGTTCGACAAAAAGATCGTGCAGTACGCCGGGGAAATCTATAACTATGACTTTCCGGAATACGGAGCCGGCCACGCAGGAGCGTTTGGTGACATCCAGGCTAGGACGATATCTAGTTCCGATGTATACGCCAACACAAACCTTGTGCTGCAGAGACCAAAAGCCGGAGCGATCCATGTCCCGTACACCCAGGCCCCATCGGGTTATGAACAATGGAAGAAAGACAAACCACCATCTCTCAAGTTCACAGCCCCTTTCGGTTGTGAAATTTACACCAACCCTATCCGTGCTGAAAACTGCGCCGTGGGATCAATTCCACTAGCTTTTGACATTCCCGACGCTCTGTTTACCAGGGTGTCCGAAACACCGACATTATCTGCTGCCGAATGCACTCTGAATGAGTGTGTATATTCATCCGACTTTGGCGGGATCGCTACAGTCAAATATTCGGCGAGCAAGTCAGGCAAATGTGCAGTTCATGTACCATCAGGCACGGCTACATTGAAAGAAGCCGCAGTCGAGTTGGCCGAACAGGGTTCGGCCACTATACATTTTTCGACTGCCAGCATCCATCCGGAGTTTAGACTCCAGATATGCACGTCTTATGTTACGTGCAAAGGGGATTGTCACCCTCCGAAAGATCATATCGTGACGCATCCCCAATACCACGCCCAGTCATTTACAGCTGCGGTATCAAAAACCGCTTGGACGTGGTTAACATCTTTACTGGGAGGGTCAGCTATAATTATAATAATTGGACTTGTGTTAGCCACTGTTGTGGCTATGTATGTGCTGACCAACCAGAAACACAAT
>AGE98268
ATGGACTGCGACGTAGTCAAGTCCGCCAAAATGTTTCCTTATCAACCA---ATGTACCCAATGCAGCCCATGCCCTTCCGCAATCCTTTTGCGACTCCCAGAAGACCATGGTTTCCAAGGACCGACCCCTTTTTAGCGATGCAGGTGCAAGAGCTGGCACGGTCTATGGCCAATTTGACGTTCAAGCAACGGCGAGACGTGCCGCCCGAAGGTCCACCAGCTAAGAAGAAGAAGAAGGATAACTCGCAACAAGGT---GGTCGGAATCAGAATGGAAAGAAAAAGAACAAGCTAGTAAAGAAAAAGAAGAAGACAGGGCCGCCAACCCCCAAAAATAAT---GGCGGCAAAAAG------AAAGTCAATAGGAAGCCAGGGAAGAGACAACGAATGGTCATGAAGTTGGAGTCAGACAAGACGTTCCCTATCATGCTTGATGGAAAAGTTAATGGATACGCATGCGTGGTCGGTGGCAAGTTGTTTAGACCACTGCATGTGGAGGGCAAGATCGACAACGACGTGTTGTCCTCCCTCAAGACCAAAAAGGCATCTAAGTATGATCTGGAGTACGCAGACGTGCCGCAGAGCATGCGCGCAGACACATTTAAATACACTCATGAAAAACCCCAGGGCTACTACAGCTGGCATCATGGAGCAGTGCAGTATGAAAATGGCAGATTCACAGTGCCCAAAGGAGTCGGAGCCAAAGGAGATAGTGGCCGCCCCATACTTGACAATCAAGGGCGTGTGGTCGCTATTGTGCTTGGCGGAGTGAATGAAGGCTCCAGAACAGCGCTGTCTGTCGTGACGTGGAACGAAAAAGGGGTTACAGTTAAATACACCCCCGAGAACAGCGAGCAGTGGTCCTTGGTGACCACTATGTGTTTGCTTGCCAATGTCACGTTCCCGTGCACCCAACCACCCATCTGCTACGACCGCAAGCCAGCAGAAACTTTGTCCATGCTCAGTCATAACATAGACAATCCCGGTTATGACGAGTTGCTTGAAGCAGTACTGAAATGTCCAGGCAGAGGCAAGAGGTCCACGGAGGAGCTGTTTAAGGAGTACAAACTAACACGCCCGTACATGGCCAGGTGCATCAGGTGTGCGGTCGGAAGTTGCCACAGCCCCATAGCCATAGAGGCGGTAAGGAGCGAAGGGCATGACGGCTATGTACGACTCCAGACCTCATCTCAGTATGGATTAGACCCATCAGGAAACTTGAAAGGCAGAACCATGAGGTATGATATGCATGGAACTATAGAAGAGATACCGTTGCACCAGGTGTCTGTTCATACCTCACGTCCTTGCCACATAATAGATGGGCATGGATACTTTTTGCTTGCCAGGTGCCCTGCAGGAGACTCCATAACCATGGAATTTAAGAAAGAATCGGTCACCCATTCTTGCTCTGTGCCCTATGAAGTAAAGTTTAATCCTGTGGGAAGAGAACTGTATACACACCCACCAGAGCACGGAGCTGAACAACCTTGTCACGTGTACGCTCACGACGCACAAAATAGGGGAGCTTACGTGGAAATGCACCTTCCAGGCTCCGAAGTGGACGGTACTTTACTGTCCATGAGCGGTAGTTCTGTTCATGTGACTCCACCTGCCGGGCAAAGCGTCCAAGTGGAGTGCGAATGTGGTGGCACCAAGATCTCTGAAACCATCAATTCTGCTAAGCAATACAGTCAGTGCTCTAAGACATCTCAGTGCAGGGCATATCGTACACAGAATGACAAATGGGTGTACAATTCGGACAAACTGCCTAAAGCATCGGGAGAAACTCTCAAAGGCAAACTGCATGTGCCCTTCGTACTGACCGAAGCAAAATGCACAGTACCATTGGCCCCGGAACCCATTATCACCTTTGGGTTTCGCTCCGTGTCTCTGAAACTTCATCCCAAGAACCCCACCTTCCTAACCACGAGGCAGCTGGATGGAGAACCAGCCTACACCCACGAACTTATAACCCACCCTGTAGTGAGAAATTTCTCGGTTACAGAGAAAGGTTGGGAGTTTGTGTGGGGAAACCATCCGCCTCAAAGGTACTGGTCCCAAGAAACTGCACCGGGTAATCCACACGGACTGCCACATGAGGTGATCACGCACTACTACCACAGGTATCCCATGTCCACCATTCTAGGCTTATCAATTTGTGCGGCGATAGTGACGACATCCATTGCAGCATCCGTATGGCTCTTTTGCAAATCACGGATTTCCTGCCTGACCCCCTATCGCTTGACTCCAAATGCCCGCATGCCTTTGTGCTTAGCCGTTTTGTGCTGCGCACGCACAGCCAAAGCCGAAACTACTTGGGAATCCCTGGATCACCTCTGGAACCACAACCAGCAGATGTTCTGGAGTCAACTGCTAATCCCGCTAGCAGCACTGATAGTTGCTACCCGCTTGCTGAAATGTGTGTGTTGCGTTGTGCCTTTTTTAGTCGTGGCCGGCGCCGTAGGCGCCGGCGCTTACGAGCACGCGACCACGATGCCGAACCAAGTGGGGATCCCGTATAACACCATTGTCAACAGAGCGGGTTATGCACCTCTACCCATTAGCATAGTACCTACTAAAGTGAAGCTGATTCCAACAGTGAATCTTGAGTACATTACATGCCATTACAAGACCGGAATGGATTCACCCGCCATCAAATGCTGCGGCACTCAGGAGTGCTCTCCAACTTATAGGCCGGACGAGCAATGCAAAGTCTTCTCTGGAGTATACCCATTCATGTGGGGAGGGGCGTATTGCTTTTGCGATACGGAGAATACCCAGATAAGTAAGGCGTACGTGACGAAATCAGAAGATTGCGTCACCGATCACGCCCAGGCATATAAAGCACATACAGCCTCAGTCCAAGCCTTCTTAAATATCACAGTTGGAGGACACTCAACAACAGCAGTGGTGTATGTGAATGGAGAGACTCCTGTTAATTTTAATGGAGTGAAGCTGACCGCGGGTCCTCTGTCCACAGCCTGGTCGCCGTTCGACAAAAAGATCGTGCAGTACGCCGGGGAAATCTATAATTATGACTTTCCGGAATACGGAGCCGGCCACGCAGGAGCGTTTGGTGACATCCAGGCTAGGACGATATCTAGTTCCGATGTATACGCCAACACAAACCTTGTGCTGCAGAGACCAAAAGCCGGAGCAATCCATGTCCCGTACACCCAGGCCCCATCGGGTTATGAACAATGGAAGAAAGACAAACCACCATCTCTCAAGTTCACAGCCCCTTTCGGTTGTGAAATTTACACCAACCCTATCCGTGCTGAAAACTGCGCCGTGGGATCAATTCCACTAGCTTTTGACATTCCCGACGCTCTGTTTACCAGGGTGTCCGAAACACCGACATTATCTGCTGCCGAATGCACTCTGAATGAGTGTGTATATTCATCCGACTTCGGCGGGATCGCTACAGTCAAATATTCGGCGAGCAAGTCAGGCAAATGTGCAGTTCATGTACCATCAGGCACGGCTACATTGAAAGAAGCCGCAGTCGAGCTGGCCGAACAGGGTTCGGCCACTATACATTTTTCGACTGCCAGCATCCATCCGGAGTTTAGACTCCAAATATGCACGTCTTATGTTACGTGCAAAGGGGATTGTCACCCTCCGAAAGATCATATCGTGACGCATCCCCAATACCACGCCCAGTCGTTTACAGCAGCGGTATCAAAAACCGCTTGGACGTGGTTAACATCTTTACTGGGAGGGTCAGCTATAATTATAATAATTGGACTTGTGTTAGCCACTGTTGTGGCTATGTATGTGCTGACCAACCAGAAACACAAC
>AGE98302
------------------------------ATGTTCCCGTTCCAACCA---ATGTATCCGATGCAGCCAATGCCCTATCGTAATCCATTCGCGGCCCCGCGCAGGCCCTGGTTCCCCAGAACCGACCCTTTTCTGGCGATGCAGGTGCAGGAATTAACCCGCTCGATGGCTAACCTGACGTTCAAGCAACGCCGGGACGCGCCACCTGAGGGGCCACCCGCTAAGAAACCGAAGAGGGAGGCCCCGCAAAAGCAA---AAAGGGGGAGGCCAAGGGAAGAAGAAGAAGAACCAGGGGAAGAAGAAGGCTAAGACGGGGCCGCCTAATCCGAAGGCACAGAGTGGAAACAAGAAG------AAGACCAACAAGAAACCAGGCAAGAGACAGCGCATGGTCATGAAATTGGAATCTGACAAGACATTCCCAATTATGCTGGAAGGGAAGATTAACGGCTATGCTTGCGTGGTCGGAGGGAAGTTATTCAGGCCGATGCACGTGGAAGGCAAGATCGACAACGACGTTTTGGCCGCACTTAAGACGAAGAAAGCATCCAAATATGATCTTGAGTATGCAGATGTGCCACAGAACATGCGGGCCGATACATTCAAGTACACCCATGAGAAGCCCCAAGGCTATTACAGCTGGCATCATGGAGCAGTCCAATATGAAAATGGGCGTTTCACGGTGCCAAAAGGAGTTGGGGCCAAGGGAGACAGCGGACGACCCATTTTGGATAATCAGGGACGGGTGGTCGCTATTGTGCTGGGAGGTGTGAATGAAGGATCTAGGACAGCCCTTTCAGTCGTCATGTGGAACGAGAAGGGAGTAACTGTGAAGTATACTCCGGAGAACTGCGAGCAATGGTCACTAGTGACCACCATGTGCCTGCTCGCCAATGTGACGTTCCCATGTGCCCAACCACCAATTTGCTACGACAGAAAACCAGCAGAGACCTTGGCCATGCTCAGCGTTAACGTTGACAACCCGGGCTACGATGAGCTGCTGGAAGCAGCTGTTAAGTGCCCCGGAAGAAAAAGGAGATCTGCCGAGGAGCTGTTTAAGGAGTACAAGCTAACGCGCCCTTACATGGCCAGATGCATCAGATGTGCCGTTGGGAGCTGCCATAGTCCAATAGCAATTGAGGCAGTGAAGAGCGACGGGCACGACGGCTATGTTAGACTTCAGACTTCCTCGCAGTACGGCCTGGACTCCTCTGGCAACTTAAAAGGAAGGACCATGCGGTATGACATGCACGGGACCATTGAAGAGATACCGCTACATCAAGTGTCACTCCACACATCTCGCCCGTGTCACATTGTGGATGGGCATGGTTATTTTCTGCTTGCTAGGTGCCCGGCAGGGGACTCCATCACCATGGAATTTAAGAAAGATTCAGTCACACACTCCTGCTCAGTGCCGTATGAAGTGAAATTTAATCCTGTAGGCAGAGAACTCTACACTCATCCCCCAGAACACGGAGCAGAGCAAGCGTGCCAAGTCTACGCGCATGATGCACAGAACAGAGGAGCTTATGTCGAGATGCACCTCCCGGGCTCAGAAGTGGACAGCAGTTTGGTTTCCTTGAGCGGCAGTTCAGTCACTGTGACACCTCCTGCTGGGACTAGCGCCCTGGTGGAATGCGAGTGCGGCGGCACAAAGATCTCCGAGACCATCAACACGGCAAAACAGTTCAGCCAGTGCACAAAGAAGGAGCAGTGCAGAGCATATCGACTGCAGAACGACAAATGGGTGTATAATTCTGACAAACTGCCCAAAGCTGCGGGAGCCACCCTAAAAGGAAAATTACACGTCCCATTCTTGCTGGCAGATGGCAAATGCACCGTGCCTCTGGCACCGGAACCTATGATAACCTTCGGTTTCCGATCAGTGTCACTGAAACTGCACCCTAAGAATCCCACATATCTGACCACTCGCCAACTTGCTGATGAGCCTCATTACACGCACGAGCTCATATCTGAACCAGCTGTTAGGAATTTTACCGTCACTGAAAAGGGGTGGGAGTTTGTATGGGGAAACCACCCGCCGAAAAGGTTTTGGGCACAGGAAACAGCACCCGGAAATCCACATGGGCTGCCACACGAGGTGATAACTCATTATTACCACAGATACCCTATGTCCACCATCCTGGGTTTGTCAATTTGCGCCGCCATTGTAACCGTTTCCGTTGCAGCGTCCACCTGGCTGTTTTGCAAATCCAGAGTTTCGTGCCTAACTCCTTACCGGCTAACACCCAACGCCAGGATGCCGCTTTGCCTGGCTGTGCTTTGCTGCGCCCGCACTGCCCGGGCCGAGACCACCTGGGAGTCCTTGGATCACCTATGGAACAATAACCAACAGATGTTCTGGATTCAATTGCTGATCCCTCTGGCCGCCTTGATTGTAGTGACTCGCCTGCTCAAGTGCGTGTGCTGTGTAGTGCCTTTTTTAGTCGTGGCCGGCGCCGCAGGCGCCGGCGCCTACGAGCACGCGACCACGATGCCGAGCCAAGCGGGAATCTCGTATAACACCGTAGTTAACAGAGCAGGCTACGCACCACTCCCTATCAGCATAACACCAACAAAGATCAAGCTGATACCCACAGTGAACTTGGAGTACGTCACCTGCCACTACAAAACAGGAATGGATTCACCAGCCATCAAATGCTGCGGATCTCAGGAATGTACTCCAACTTACAGGCCTGATGAACAGTGCAAAGTCTTCACAGGGGTTTACCCGTTCATGTGGGGAGGCGCATATTGCTTTTGCGACACTGAGAACACCCAAGTCAGCAAGGCCTACGTAATGAAATCTGACGACTGCCTTGCTGATCACGCTGAAGCATACAAAGCGCACACAGCCTCAGTGCAGGCGTTCCTCAACATCACAGTGGGAGAACACTCTATTGTGACCACCGTGTATGTGAATGGAGAAACTCCTGTGAACTTCAATGGGGTCAAATTAACTGCAGGTCCACTTTCCACAGCTTGGACACCCTTTGACCGCAAAATCGTGCAGTATGCCGGGGAGATCTATAATTACGATTTTCCTGAGTATGGGGCAGGACAACCAGGAGCATTTGGAGACATACAATCCAGAACAGTCTCAAGCTCAGATCTGTATGCCAATACCAACCTAGTGCTGCAGAGACCCAAAGCAGGAGCGATCCATGTGCCATACACTCAGGCACCATCGGGTTTTGAGCAATGGAAGAAAGATAAAGCTCCGTCATTGAAATTCACCGCCCCTTTCGGATGCGAAATATATACAAACCCCATTCGCGCCGAAAATTGTGCTGTAGGGTCAATTCCATTAGCCTTTGACATCCCCGACGCCTTGTTCACCAGGGTGTCAGAAACACCGACACTTTCAGCGGCCGAATGCACTCTTAACGAGTGCGTGTATTCATCCGACTTTGGCGGGATCGCCACGGTTAAGTATTCGGCCAGCAAGTCAGGCAAGTGCGCAGTCCATGTGCCATCAGGGACTGCTACCCTAAAAGAAGCAGCAGTCGAGCTAACCGAGCAAGGGTCGGTGACCATTCATTTCTCGACCGCAAATATCCACCCGGAGTTCAGGCTCCAAATATGCACATCATATGTCACGTGCAAAGGTGATTGTCACCCCCCGAAAGACCACATTGTGACACACCCCCAGTATCACGCCCAAACATTTACAGCCGCGGTGTCAAAAACCGCGTGGACGTGGTTAACATCCCTGCTGGGAGGATCGGCCGTAATTATTATAATTGGCTTAGTGCTGGCTACTATTGTGGCTATGTACGTGCTGACCAACCAGAAACATAAT
>AGE98304
------------------------------ATGTTCCCGTTTCAACCA---ATGTATCCTATGCAGCCAATGCCCTACCGCAATCCGTTCGCGGCCCCGCGCAGGCCCTGGTTCCCCAGAACCGACCCTTTTCTGGCGATGCAGGTGCAGGAATTAACCCGCTCGATGGCTAACCTGACGTTCAAGCAACGCCGGGAAGCGCCGCCTGAGGGGCCACCTGCTAAGAAACCGAAGAGGGAGGCCCCGCAAAAACAA---AAAGGGGGGGGCCAAGGGAAGAAGAAGAAGAACCAGGGGAAGAAGAAGGCTAAGACGGGACCGCCCAATCAGAAGGCACAAAATGGAAACAAGAAA------AAGACCAATAAGAAACCAGGCAAGAGACAGCGCATGGTCATGAAACTGGAATCTGACAAGACATTCCCAATTATGCTGGAAGGAAAGATTAACGGCTACGCTTGCGTGGTCGGGGGGAAGTTATTCAGGCCGATGCATGTGGAAGGCAAAATCGACAACGACGTTTTGGCCGCGCTTAAGACGAAGAAAGCGTCCAAATATGATCTTGAGTATGCAGATGTGCCACAGAACATGCGGGCCGATACATTCAAGTACACCCATGAGAAACCCCAAGGCTACTACAGCTGGCACCACGGAGCAGTCCAATATGAAAATGGGCGTTTCACGGTGCCAAAAGGTGTTGGGGCTAAAGGAGACAGTGGGCGACCCATTCTGGATAATCAGGGACGGGTGGTCGCTATTGTGCTGGGAGGTGTGAACGAAGGATCTAGGACAGCCCTTTCAGTCGTCATGTGGAACGAGAAGGGAGTTACTGTGAAGTATACTCCGGAGAATTGCGAGCAATGGTCACTAGTGACCACCATGTGCCTGCTCGCTAATGTGACGTTCCCATGTGCTCAACCACCAATTTGCTACGACAGAAAACCAGCAGAGACCTTGGCCATGCTCAGCGTCAACGTGGACAACCCGGGCTACGACGAACTGCTAGAAGCAGCTGTTAAGTGCCCAGGAAGAAAAAGGAGATCTACTGAGGAGTTGTTTAAGGAGTATAAGCTAACGCGCCCCTACATGGCCAGATGCATTAGGTGCGCCGTAGGGAGCTGTCATAGTCCAATAGCAATTGAGGCAGTGAAGAGCGACGGGCACGACGGCTATGTCAGACTCCAGACTTCCTCACAGTATGGCCTGGATTCTTCCGGCAACTTAAAGGGCAGGACCATGCGGTACGACATGCACGGGACCATTGAAGAGATACCACTACATCAAGTGTCACTTCACACATCTCGCCCGTGTCATATTGTGGATGGGCACGGCTACTTTTTGCTTGCTAGGTGCCCGGCAGGGGATTCCATCACCATGGAATTCAAGAAAGATTCAGTCACACATTCCTGCTCAGTGCCGTATGAAGTGAAATTTAATCCTGTAGGCAGAGAACTCTACACTCATCCCCCAGAACACGGAGCAGAGCAAGCGTGCCAAGTTTACGCACATGATGCACAGAACAGGGGAGCTTATGTCGAGATGCACCTCCCGGGCTCTGAAGTGGACAGCAGTCTGGTCTCCCTGAGCGGCAGCTCGGTCACCGTGACACCTCCTGCTGGGACTAGCGCCCTGGTGGAATGCGAGTGCGGTGGCACAAAGATCTCCGAGACCATCAACACGGCAAAACAGTTCAGCCAGTGCACAAAGAAGGAGCAGTGCAGAGCATATCGACTGCAGAATGACAAGTGGGTGTATAATTCTGACAAACTGCCCAAAGCGGCGGGAGCCACCCTAAAAGGAAAATTACATGTCCCATTCTTGCTGGCAGACGGCAAATGCACCGTGCCTCTAGCACCGGAACCGATAATAACCTTCGGATTCCGATCAGTGTCGCTGAAACTGCACCCCAAGAATCCCACATATCTGACTACCCGCCAACTTGCTGATGAGCCTCACTACACGCACGAGCTCATATCTGAACCAGCTGTTAGGAACTTTTCTGTCACTGAAAAAGGATGGGAGTTTGTATGGGGCAACCACCCGCCGAAAAGGTTCTGGGCACAGGAAACAGCACCCGGGAATCCACATGGGCTGCCGCACGAGGTGATAACTCATTATTACCACAGATACCCCATGTCCACTATCCTGGGTCTGTCAATTTGCGCTGCCATCGTGATCGTTTCCATCGCAGCGTCCACCTGGCTGTTATGCAAATCCAGAGTCTCGTGCCTAACTCCTTACCGGCTAACACCTAACGCCAGGATGCCACTTTGCCTGGCTGTGCTTTGCTGTGCTCGCACCGCCCGGGCTGAGACCACCTGGGAGTCCTTGGACCATTTATGGAACAATAACCAACAGATGTTTTGGATTCAATTGCTGATCCCTCTGGCCGCCTTGATTGTAGTGACTCGCCTGCTCAGGTGTGTGTGCTGTGTCGTGCCTTTTTTAGTCGTGGCCGGCGCCGCAGGCGCCGGCGCTTACGAGCACGCGACCACGATGCCGAGCCAAGCGGGAATCTCGTATAACACCATAGTCAACAGAGCAGGCTACGCGCCACTCCCTATCAGCATAACACCAACAAAGATCAAGCTGATACCTACAGTGAACTTGGAGTACGTTACCTGCCACTATAAAACAGGAATGGATTCACCAGCCATTAAATGCTGCGGATCGCAGGAATGCACACCAACTTACAGGCCTGATGAACAATGCAAAGTCTTTACAGGGGTTTACCCGTTCATGTGGGGAGGGGCATATTGCTTTTGCGACACTGAAAATACCCAAGTCAGCAAGGCTTATGTAATGAAATCTGACGATTGCCTTGCGGATCATGCAGAAGCATACAAAGCGCACACAGCCTCAGTGCAGGCGTTCCTCAACATCACAGTGGGAGAACATTCCACCGTGACCACCGTGTATGTGAATGGAGAAACTCCTGTGAACTTCAATGGGGTCAAATTAACTGCAGGCCCACTTTCCACAGCTTGGACACCCTTTGACCGCAAAATTGTGCAGTATGCCGGGGAGATCTACAATTACGATTTTCCTGAGTATGGGGCAGGACAGCCAGGAGCATTCGGAGACATACAATCCAGAACAGTTTCAAGCTCAGATCTGTACGCCAACACCAACCTAGTGCTGCAGAGACCCAAAGCAGGGGCGATCCATGTGCCATACACGCAGGCACCATCGGGTTTTGAGCAATGGAAGAAAGATAAGGCCCCATCATTGAAATTTACAGCCCCTTTTGGATGTGAAATATATACAAACCCCATTCGCGCCGAAAATTGTGCTGTGGGGTCAATTCCATTAGCCTTTGACATCCCTGACGCCTTGTTCACCAGGGTGTCAGAAACACCGACACTTTCAGCGGCCGAATGCACTCTTAATGAGTGCGTATATTCATCCGACTTTGGCGGGATCGCCACGGTCAAGTATTCGGCCAGCAAGTCAGGCAAATGTGCAGTCCATGTGCCATCAGGGACAGCCACCCTAAAAGAAGCAGCAGTCGATTTAACCGAGCAAGGGTCGGCGACTATTCATTTCTCGACTGCAAACATCCACCCGGAGTTCAGGCTCCAAATATGCACATCATACGTTACGTGCAAAGGTGATTGTCACCCCCCGAAAGACCATATTGTGACACACCCCCAGTATCACGCCCAAACATTTACAGCCGCGGTGTCAAAAACCGCGTGGACGTGGTTAACATCCCTGCTGGGAGGATCAGCCGTAATTATTATAATTGGCTTAGTGCTGGCTACTATTGTGGCCATGTACGTGCTGACCAACCAGAAACATAAT
>AGE98306
------------------------------ATGTTCCCGTTTCAACCA---ATGTATCCTATGCAGCCAATGCCCTACCGCAATCCGTTCGCGGCCCCGCGCAGGCCCTGGTTCCCCAGAACCGACCCTTTTCTGGCGATGCAGGTGCAGGAATTAACCCGCTCGATGGCTAACCTGACGTTCAAGCAACGCCGGGAAGCGCCGCCTGAGGGGCCACCTGCTAAGAAACCGAAGAGGGAGGCCCCGCAAAAACAA---AAAGGGGGGGGCCAAGGGAAGAAGAAGAAGAACCAGGGGAAGAAGAAGGCTAAGACGGGACCGCCCAATCAGAAGGCACAAAATGGAAACAAGAAG------AAGACCAACAAGAAACCAGGCAAGAGACAGCGCATGGTCATGAAACTGGAATCTGACAAGACATTCCCAATTATGCTGGAAGGAAAGATTAACGGCTACGCTTGCGTGGTCGGGGGGAAGTTATTCAGGCCGATGCATGTGGAAGGCAAAATCGACAACGACGTTTTGGCCGCGCTTAAGACGAAGAAAGCGTCCAAATATGATCTTGAGTATGCAGATGTGCCACAGAACATGCGGGCCGATACATTCAAGTACACCCATGAGAAACCCCAAGGCTACTACAGCTGGCACCACGGAGCAGTCCAATACGAAAATGGGCGTTTCACGGTGCCAAAAGGTGTTGGGGCTAAAGGAGACAGTGGGCGACCCATTCTGGATAATCAGGGACGGGTGGTCGCTATTGTGCTGGGAGGTGTGAACGAAGGATCTAGGACAGCCCTTTCAGTCGTCATGTGGAACGAGAAGGGAGTTACTGTGAAGTATACTCCGGAGAATTGCGAGCAATGGTCACTAGTGACCACCATGTGCCTGCTCGCTAATGTGACGTTCCCATGTGCTCAACCACCAATTTGCTACGACAGAAAACCAGCAGAGACCTTGGCCATGCTCAGCGTCAACGTGGACAACCCGGGCTACGACGAACTGCTAGAAGCAGCTGTTAAGTGCCCAGGAAGAAAAAGGAGATCTACTGAGGAGCTGTTTAAGGAGTATAAGCTAACGCGCCCCTACATGGCCAGATGCATTAGGTGCGCCGTAGGGAGCTGTCATAGTCCAATAGCAATTGAGGCAGTGAAGAGCGACGGGCACGACGGCTATGTCAGACTCCAGACTTCCTCACAGTATGGCCTGGATTCTTCCGGCAACTTAAAGGGCAGGACCATGCGGTACGACATGCACGGGACCATTGAAGAGATACCACTACATCAAGTGTCACTTCACACATCTCGCCCGTGTCATATTGTGGATGGGCACGGCTACTTTTTGCTTGCTAGGTGCCCGGCAGGGGATTCCATCACCATGGAATTCAAGAAAGATTCAGTCACACATTCCTGCTCAGTGCCGTATGAAGTGAAATTTAATCCTGTAGGCAGAGAACTCTACACTCATCCCCCAGAACACGGAGCAGAGCAAGCGTGCCAAGTTTACGCACATGATGCACAGAACAGGGGAGCTTATGTCGAGATGCACCTCCCGGGCTCTGAAGTGGACAGCAGTCTGGTCTCCCTGAGCGGCAGCTCGGTCACCGTGACACCTCCTGCTGGGACTAGCGCCCTGGTGGAATGCGAGTGCGGTGGCACAAAGATCTCCGAGACCATCAACACGGCAAAACAGTTCAGCCAGTGCACAAAGAAGGAGCAGTGCAGAGCATATCGACTGCAGAATGACAAGTGGGTGTATAATTCTGACAAACTGCCCAAAGCGGCGGGAGCCACCCTAAAAGGAAAATTACATGTCCCATTCTTACTGGCAGACGGCAAATGCACCGTGCCTCTAGCACCGGAACCGATAATAACCTTCGGATTCCGATCAGTGTCACTGAAACTGCACCCCAAGAATCCCACATATCTGACCACCCGCCAACTTGCTGATGAGTCTCATTACACGCACGAGCTCATATCTGAACCAGCTGTTAGGAACTTTTCTGTCACTGAAAAAGGATGGGAGTTTGTATGGGGTAACCACCCGCCGAAAAGGTTCTGGGCACAGGAAACAGCACCCGGGAATCCACATGGGCTGCCGCACGAGGTGATAACTCATTATTACCACAGATACCCCATGTCCACTATCCTGGGTTTGTCAATTTGCGCTGCCATCGTGACCGTTTCCATCGCAGCGTCCACCTGGCTGTTATGCAAATCCAGAGTCTCATGCCTAACTCCTTACCGGCTAACACCTAACGCCAGGATGCCACTTTGCCTGGCTGTGCTTTGCTGTGCTCGCACCGCCCGGGCTGAGACCACCTGGGAGTCCTTGGACCATTTATGGAACAATAACCAACAGATGTTCTGGATTCAATTGCTGATCCCTCTGGCCGCCTTGATTGTAGTGACTCGCCTGCTCAGGTGTGTGTGCTGTGTCGTGCCTTTTTTAGTCGTGGCCGGCGCCGCAGGCGCCGGCGCCTACGAGCACGCGACCACGATGCCGAGCCAAGCGGGAATCTCGTATAACACCATAGTCAACAGAGCAGGCTACGCGCCACTCCCTATCAGCATAACACCAACAAAGATCAAGCTGATACCTACAGTGAACTTGGAGTACGTTACCTGCCACTACAAAACAGGAATGGATTCACCAGCCATTAAATGCTGCGGATCGCAGGAATGCACACCAACTTACAGGCCTGATGAACAATGCAAAGTCTTTACAGGGGTTTACCCGTTCATGTGGGGAGGGGCATATTGCTTTTGCGACACTGAAAATACCCAAGTCAGCAAGGCTTATGTAATGAAATCTGACGACTGCCTTGCGGATCATGCAGAAGCATACAAAGCGCACACAGCCTCAGTGCAGGCATTCCTCAACATCACAGTGGGAGAACATTCCATCGTGACCACCGTGTATGTGAATGGAGAAACTCCTGTGAACTTCAATGGGGTCAAATTAACTGCAGGCCCACTTTCCACAGCTTGGACACCCTTTGACCGCAAAATTGTGCAGTATGCCGGGGAGATCTACAATTATGATTTTCCTGAGTATGGGGCAGGACAGCCAGGAGCATTCGGAGACATACAATCCAGAACAGTTTCAAGCTCAGATCTGTACGCCAACACCAACCTAGTGCTGCAGAGACCCAAAGCAGGAGCGATCCATGTGCCATACACGCAGGCACCATCGGGTTTTGAGCAATGGAAGAAAGATAAGGCCCCATCATTGAAATTTACAGCCCCTTTTGGATGTGAAATATATACAAACCCCATTCGCGCCGAGAATTGTGCTGTGGGGTCAATTCCATTAGCCTTTGACATCCCTGACGCCTTGTTCACCAGGGTGTCAGAAACACCGACACTTTCAGCGGCCGAATGCACTCTTAATGAGTGCGTATATTCATCCGACTTTGGCGGGATCGCCACGGTCAAGTATTCGGCCAGCAAGTCAGGCAAATGTGCAGTCCATGTGCCATCAGGGACAGCCACCCTAAAAGAAGCAGCAGTCGAGTTAACCGAGCAAGGGTCGGCGACTATTCATTTCTCGACTGCTAACATCCACCCGGAGTTCAGGCTCCAAATATGCACATCATACGTTACGTGCAAAGGTGATTGTCACCCCCCGAAAGACCATATTGTGACACACCCCCAGTATCACGCCCAAACATTTACAGCCGCGGTGTCAAAAACCGCGTGGACGTGGTTAACATCCCTGCTGGGAGGATCAGCCGTAATTATTATAATTGGCTTAGTGCTGGCTACTATTGTGGCCATGTACGTGCTGACCAACCAGAAACATAAT
>AGE98171
ATGGACTGCGACGTAGTCAAGTCCGCCAAAATGTTTCCTTATCAACCA---ATGTATCCAATGCAGCCCATGCCCTTCCGCAACCCTTTTGCGACTCCCAGAAGACCATGGTTTCCAAGGACCGACCCCTTCCTAGCGATGCAGGTGCAAGAGCTGGCAAGGTCCATGGCCAACTTGACGTTCAAGCAACGGCGAGATGTGCCGCCCGAGGGTCCACCGGCTAAGAAGAAGAAGAAGGATAACTCGCAACAAGGT---GGTCGGAATCAGAATGGAAAGAAAAAGAACAAGCTAGTAAAGAAAAAGAAGAAGACAGGGCCGCCGCCCCCCAAA---AATAATGTCGGCAAAAAG------AAAGTCAATAGGAAGCCAGGGAAGAGACAACGAATGGTCATGAAGTTGGAGTCAGACAAGACATTCCCTATCATGCTTGATGGAAAAGTTAATGGGTATGCATGCGTGGTCGGTGGCAAGCTGTTTAGACCACTGCATGTGGAGGGTAAGATCGACAATGACGTGTTGTCCTCCCTCAAGACCAAAAAGGCATCTAAGTATGATCTGGAGTACGCTGACGTGCCGCAGAGCATGCGTGCAGACACATTCAAATACACTCATGAAAAACCTCAGGGCTACTACAGCTGGCACCATGGAGCAGTACAGTATGAAAATGGCAGATTCACAGTGCCCAAAGGAGTCGGAGCCAAAGGAGATAGCGGTCGCCCCATACTTGACAACCAAGGGCGTGTGGTCGCTATTGTGCTTGGCGGAGTGAATGAAGGCTCCAGAACGGCACTGTCTGTCGTGACGTGGAACGAGAAAGGGGTTACAGTCAAATACACCCCCGAGAACAGCGAGCAGTGGTCCCTGGTGACCACTATGTGCCTGCTTGCCAATGTCACGTTCCCGTGCACCCAACCACCCATCTGCTACGACCGCAAGCCAGCAGAGACTTTGTCCATGCTCAGTCACAACGTAGACAATCCTGGATATGACGAGTTGCTCGAAGCAGTACTGAAATGTCCAGGCAGAGGCAAGAGGTCCACGGAGGAGCTGTTCAAGGAGTACAAGTTAACACGCCCGTACATGGCCAGGTGCATCAGGTGTGCGGTCGGAAGTTGCCACAGCCCCATAGCCATAGAGGCGGTAAGGAGCGAAGGGCATGATGGCTATGTACGACTCCAGACCTCGTCTCAGTATGGATTAGACCCATCAGGAAACTTGAAAGGCAGAACTATGAGGTATGATATGCATGGAACTATAGAAGAGATACCGTTGCATCAGGTGTCTGTTCATACCTCACGTCCTTGCCACATAATAGATGGGCATGGATACTTTCTGCTTGCCAGGTGCCCTGCAGGAGACTCCATAACTATGGAATTTAAGAAAGAATCAGTCACCCATTCTTGCTCTGTGCCCTACGAAGTAAAGTTTAATCCTGTGGGAAGAGAACTGTACACACACCCACCAGAGCACGGAGCTGAACAACCTTGTCACGTGTACGCTCACGACGCACAAAATAGGGGAGCTTACGTGGAAATGCACCTTCCAGGATCCGAAGTGGACAGTACTTTACTGTCCATGAGCGGTAGTTCTGTTCATGTGACTCCACCTGCCGGGCAAAGCGTTCAAGTGGAATGTGAATGTGGTGGCACCAAGATCTCCGAAACCATCAATTCTGCTAAACAATACAGTCAGTGCTCTAAGACATCTCAATGCAGGGCATATCGCACACAGAATGACAAATGGGTGTACAATTCGGACAAACTGCCTAAAGCATCGGGCGAAACTCTCAAAGGCAAACTGCATGTGCCCTTCGTACTGACTGAAGCAAAATGCACAGTACCATTGGCCCCAGAGCCCATTATTACCTTTGGGTTCCGATCAGTGTCTCTGAAACTTCATCCCAAGAACCCCACCTTCCTAACCACGAGGCAGCTAGATGGAGAACCAGCTTACACCCACGAACTTATAACCCACCCTGTAGTGAGAAATTTCTCGGTTACAGAGAAAGGTTGGGAATTTGTGTGGGGAAACCATCCGCCTCAAAGGTACTGGTCCCAAGAAACTGCACCAGGTAATCCACACGGACTACCACACGAGGTGATTACGCACTACTATCACAGGTATCCCATGTCCACCATTTTAGGCTTATCAATCTGTGCGGCGATAGTGACGACATCCATTGCAGCATCCGTATGGCTTTTTTGCAAATCACGGATTTCCTGCCTGACCCCCTATCGCTTGACTCCAAATGCCCGCATGCCTTTGTGCTTAGCCGTCTTGTGCTGCGCACGCACAGCCAAAGCCGAAACTACTTGGGAATCCCTAGATCACCTCTGGAATCACAACCAGCAGATGTTCTGGAGTCAGCTGCTGATCCCGCTAGCAGCACTGATAGTTGCTACCCGCTTGCTGAAATGTGTGTGTTGCGTTGTGCCTTTTTTAGTCGTGGCCGGCGCCGTAGGCGCCGGCGCTTACGAGCACGCGACCACGATGCCGAACCAAGTGGGGATCCCGTATAATACCATTGTCAACAGAGCGGGTTATGCACCTCTACCCATTAGCATAGTACCTACTAAAGTGAAGCTGATTCCAACAGTGAACCTTGAGTACATTACATGCCACTACAAGACCGGAATGGATTCACCCGCCATTAAATGCTGCGGCACTCAGGAGTGTTCTCCTACTTATAGGCCGGACGAGCAATGCAAAGTCTTCTCTGGAGTATACCCATTTATGTGGGGAGGGGCGTATTGCTTTTGCGATACGGAGAATACCCAGATAAGCAAGGCGTACGTGACGAAATCGGAAGATTGCGTCACCGATCACGCCCAGGCATACAAAGCACACACAGCCTCAGTCCAAGCCTTCTTAAATATCACAGTTGGAGGACACTCAACGACAGCAGTGGTGTATGTGAATGGAGAGACTCCCGTTAATTTTAACGGAGTGAAGCTGACCGCGGGTCCTCTGTCCACAGCCTGGTCGCCTTTTGACAAAAAGATCGTGCAGTACGCCGGGGAAATCTACAACTACGACTTTCCGGAATATGGAGCCGGCCACGCAGGAGCGTTTGGTGACATCCAGGCTAGGACAATATCTAGTTCCGATGTATACGCCAACACAAACCTTGTGCTGCAGAGACCGAAAGCCGGAGCGATCCATGTCCCGTACACCCAGGCCCCATCGGGTTATGAACAATGGAAGAAAGACAAACCACCATCTCTCAAGTTCACAGCCCCTTTCGGTTGTGAAATTTACACCAACCCTATCCGTGCTGAAAACTGCGCCGTGGGATCAATTCCACTAGCTTTTGACATTCCCGACGCTCTGTTTACCAGGGTGTCCGAAACACCGACATTATCTGCTGCCGAATGCACCCTGAACGAGTGTGTATATTCATCCGACTTTGGCGGGATCGCTACAGTCAAATACTCGGCGAGCAAGTCAGGCAAATGTGCAGTTCATGTACCATCAGGCACGGCTACATTGAAAGAAGCCGCAGTCGAATTGGCCGAACAGGGTTCGGCTACTATACATTTCTCGACTGCCAGCATTCATCCGGAGTTTAGACTCCAAATATGCACGTCTTATGTTACGTGCAAAGGGGACTGTCACCCTCCGAAAGATCATATTGTGACGCATCCCCAATACCACGCCCAGTCATTTACAGCTGCGGTATCAAAAACCGCTTGGACGTGGTTAACATCCTTACTGGGAGGGTCAGCTATAATTATAATAATTGGACTTGTGTTAGCCACTGTTGTGGCTATGTATGTGCTGACCAACCAGAAACATAAT
>AAC72000
------------------------------ATGTTCCCGTTCCAACCA---ATGTATCCGATGCAGCCAATGCCCTATCGTAATCCATTCGCGGCCCCGCGCAGGCCCTGGTTCCCCAGAACTGACCCTTTTCTGGCGATGCAGGTGCAGGAATTAACCCGCTCGATGGCTAACCTGACGTTCAAGCAACGCCGGGACGCGCCACCTGAGGGGCCACCCGCTAAGAAACCGAAGAGGGAGGCCCCGCAAAAGCAA---AAAGGGGGAGGCCAAGGGAAGAAGAAGAAGAACCAGGGGAAGAAGAAGGCTAAGACGGGGCCGCCTAATCCGAAGGCACAGAGTGGAAACAAGAAG------AAGACCAACAAGAAACCAGGCAAGAGACAGCGCATGGTCATGAAATTGGAATCTGACAAGACATTCCCAATTATGCTGGAAGGGAAGATTAACGGCTATGCTTGCGTGGTCGGAGGGAAGTTATTCAGGCCGATGCACGTGGAAGGCAAGATCGACAATGACGTTTTGGCCGCACTTAAGACGAAGAAAGCATCCAAATATGATCTTGAGTATGCAGATGTGCCACAGAACATGCGGGCCGATACATTCAAGTATACCCATGAGAAGCCCCAAGGCTATTACAGCTGGCATCATGGAGCAGTCCAATATGAAAATGGGCGTTTCACGGTGCCAAAAGGAGTTGGGGCCAAGGGAGACAGCGGACGACCCATTCTGGATAATCAGGGACGGGTGGTCGCTATTGTGCTGGGAGGTGTGAATGAAGGATCTAGGACAGCCCTTTCAGTCGTCATGTGGAACGAGAAGGGAGTAACTGTGAAGTATACTCCGGAGAACTGCGAGCAATGGTCACTAGTGACCACCATGTGCCTGCTCGCCAATGTGACGTTCCCATGTGCCCAACCACCAATTTGCTACGACAGAAAACCAGCAGAGACCTTGGCCATGCTCAGCGTTAACGTTGACAACCCGGGCTACGATGAGCTGCTGGAAGCAGCTGTTAAGTGCCCCGGAAGAAAAAAGAGATCTACCGAGGAGCTGTTTAAGGAGTACAAGCTAACGCGCCCTTACATGGCCAGATGCATCAGATGTGCCGTTGGGAGCTGCCATAGTCCAATAGCAATTGAGGCAGTGAAGAGCGACGGGCACGACGGCTATGTTAGACTTCAGACTTCCTCGCAGTACGGCCTGGACTCCTCTGGCAACTTAAAAGGAAGGACCATGCGGTATGACATGCACGGGACCATTGAAGAGATACCGCTACATCAAGTGTCACTCCACACATCTCGCCCGTGTCACATTGTGGATGGGCATGGTTATTTTCTGCTTGCTAGGTGCCCGGCAGGGGACTCCATCACCATGGAATTTAAGAAAGATTCAGTCACACACTCCTGCTCAGTGCCGTATGAAGTGAAATTTAATCCTGTAGGCAGAGAACTCTACACTCATCCCCCAGAACACGGAGCAGAGCAAGCGTGCCAAGTCTACGCGCATGATGCACAGAACAGAGGAGCTTATGTCGAGATGCACCTCCCGGGCTCAGAAGTGGACAGCAGTTTGGTTTCCTTGAGCGGCAGTTCAGTCACTGTGACACCTCCTGCTGGAACTAGCGCCCTGGTGGAATGCGAGTGCGGCGGCACAAAGATCTCTGAGACCATCAACACGGCAAAACAGTTCAGCCAGTGTACAAAGAAGGAGCAGTGCAGAGCATATCGACTGCAGAACGACAAATGGGTGTATAATTCTGACAAACTGCCCAAAGCTGCGGGAGCCACCCTAAAAGGAAAATTACACGTCCCATTCTTGCTGGCAGACGGCAAATGTACCGTGCCTCTGGCACCGGAACCTATGATAACCTTCGGTTTCCGATCAGTGTCACTGAAACTGCACCCTAAGAATCCCACATATCTGACCACTCGCCAACTTGCTGATGAGCCTCATTACACGCACGAGCTCATATCTGAACCAGCTGTTAGGAATTTTACCATCACTGAAAAGGGGTGGGAGTTTGTATGGGGAAACCACCCGCCGAAAAGGTTTTGGGCACAGGAAACAGCACCCGGAAATCCACATGGGCTGCCACACGAGGTGATAACTCATTATTATCACAGATACCCTATGTCCACCATCCTGGGTTTGTCAATTTGCGCCGCCATTGTAACCGTTTCCGTTGCAGCGTCCACCTGGCTGTTTTGCAAATCCAGAGTTTCGTGCCTTACTCCCTACCGGCTAACACCCAACGCCAGGATGCCGCTTTGCCTGGCTGTGCTTTGCTGCGCCCGTACTGCCCGGGCCGAGACCACCTGGGAGTCCTTGGATCACCTATGGAACAATAACCAACAGATGTTCTGGATTCAATTGCTGATCCCTCTGGCCGCCTTGATTGTAGTGACTCGCCTGCTCAAGTGCGTGTGCTGTGTAGTGCCTTTTTTAGTCGTGGCCGGCGCCGCAGGCGCCGGCGCCTACGAGCACGCGACCACGATGCCGAGCCAAGCGGGAATCTCGTATAACACCATAGTCAACAGAGCAGGCTACGCACCACTCCCTATCAGCATAACACCAACAAAGATCAAGCTGATACCCACAGTGAACTTGGAGTACGTCACCTGCCACTACAAAACAGGAATGGATTCACCTGCCATCAAATGCTGCGGATCTCAGGAATGTACTCCAACTTACAGGCCTGATGAACAGTGCAAAGTCTTCACAGGGGTTTACCCGTTCATGTGGGGAGGCGCATATTGCTTTTGCGACACTGAGAACACCCAAGTCAGCAAGGCCTACGTAATGAAATCTGACGACTGCCTTGCTGATCACGCTGAAGCATACAAAGCGCACACAGCCTCAGTGCAGGCGTTCCTCAACATCACAGTGGGAGAACACTCTATTGTGACCACCGTGTATGTGAATGGAGAAACTCCTGTGAACTTCAATGGGGTCAAATTAACTGCAGGTCCACTTTCCACAGCTTGGACACCCTTTGACCGCAAAATCGTGCAGTATGCCGGGGAGATCTATAATTACGATTTTCCTGAGTATGGGGCAGGACAACCAGGAGCATTTGGAGACATACAATCCAGAACAGTCTCAAGCTCAGATCTGTATGCCAATACCAATCTAGTGCTGCAGAGACCCAAAGCAGGAGCGATCCATGTGCCATACACTCAGGCACCATCGGGTTTTGAGCAATGGAAGAAAGATAAAGCTCCGTCATTGAAATTCACCGCCCCTTTCGGATGCGAAATATATACAAACCCCATTCGCGCCGAAAATTGTGCTGTAGGGTCAATTCCATTAGCCTTTGACATCCCCGACGCCTTGTTCACCAGGGTGTCAGAAACACCGACACTTTCAGCGGCCGAATGCACTCTTAACGAGTGCGTGTATTCATCCGACTTTGGCGGGATCGCCACGGTCAAGTATTCGGCGAGCAAGTCAGGCAAGTGCGCAGTCCATGTGCCATCAGGGACTGCTACCCTAAAAGAAGCAGCAGTCGAGCTAACCGAGCAAGGGTCGGTGACCATTCATTTCTCGACCGCAAATATCCACCCGGAGTTCAGGCTCCAAATATGCACATCATATGTCACGTGCAAAGGTGATTGTCACCCCCCGAAAGACCACATTGTGACACACCCCCAGTATCACGCCCAAACATTTACAGCCGCGGTGTCAAAAACCGCGTGGACGTGGTTAACATCCCTGCTGGGAGGATCGGCCGTAATTATTATAATTGGCTTAGTGCTGGCTACTATTGTGGCCATGTACGTGCTGACCAACCAGAAACATAAT
>AGE98177
ATGGACTGCGACGTAGTCAAGTCCGCCAAAATGTTTCCTTATCAACCA---ATGTACCCAATGCAGCCCATGCCCTTCCGCAATCCTTTTGCGACTCCCAGAAGACCATGGTTTCCAAGGACCGACCCCTTTTTAGCGATGCAGGTGCAAGAGCTGGCACGGTCTATGGCCAACTTGACGTTCAAGCAACGGCGAGACGTGCCGCCCGAGGGTCCACCGGCTAAGAAGAAGAAGAAGGATAACTCGCAACAAGGT---GGTCGGAATCAGAATGGAAAGAAAAAGAACAAGCTAGTAAAGAAAAAGAAGAAGACAGGGCCGCCACCCCCCAAAAATAAT---GGCGGCAAAAAG------AAAGTCAATAGGAAGCCAGGGAAGAGACAACGAATGGTCATGAAGTTGGAGTCAGACAAGACGTTCCCTATCATGCTTGATGGAAAAGTTAATGGGTATGCATGCGTGGTCGGTGGCAAGCTGTTTAGACCACTGCATGTGGAGGGCAAGATCGACAACGACGTGTTGTCCTCCCTCAAGACCAAAAAGGCATCTAAGTATGATCTGGAGTACGCAGACGTGCCGCAGAGCATGCGCGCAGACACATTTAAATACACTCATGAAAAACCCCAGGGCTATTACAGCTGGCACCATGGAGCAGTACAGTATGAAAATGGCAGATTCACAGTGCCCAAAGGAGTCGGAGCCAAAGGAGATAGTGGTCGCCCCATACTTGACAATCAAGGGCGTGTGGTCGCTATTGTGCTTGGCGGAGTGAATGAAGGCTCCAGAACGGCGCTGTCTGTCGTGACGTGGAACGAAAAGGGGGTTACAGTCAAATACACCCCCGAGAACAGCGAGCAGTGGTCCTTGGTGACCACTATGTGCCTGCTTGCCAATGTCACGTTCCCGTGCACCCAACCACCCATCTGCTACGACCGCAAGCCAGCAGAGACTTTGTCCATGCTCAGTCATAACATAGACAATCCCGGTTATGACGAGTTGCTTGAAGCAGTACTGAAATGTCCAGGCAGAGGCAAGAGGTCCACGGAGGAGCTGTTCAAAGAGTACAAGTTAACACGCCCGTACATGGCCAGGTGCATCAGGTGTGCGGTCGGAAGTTGCCACAGCCCCATAGCCATAGAGGCGGTAAGGAGCGAAGGGCATGACGGCTATGTACGACTCCAGACCTCATCTCAGTATGGATTAGACCCATCAGGAAACTTGAAAGGCAGAACCATGAGGTATGATATGCATGGAACCATAGAAGAGATACCGTTGCACCAGGTGTCTGTTCATACCTCACGTCCTTGCCACATAATAGATGGGCATGGATACTTTCTGCTTGCCAGGTGCCCTGCAGGAGACTCCATAACTATGGAATTTAAGAAAGAATCGGTCACCCATTCTTGCTCTGTGCCCTACGAAGTAAAGTTTAATCCTGTGGGAAGAGAACTGTACACACACCCACCAGAGCACGGAGCTGAACAACCTTGTCACGTGTACGCTCACGACGCACAAAATAGGGGAGCTTACGTGGAAATGCACCTTCCAGGTTCCGAAGTGGACAGTACTTTACTGTCCATGAGCGGTAGTTCTGTTCATGTGACTCCACCTGCCGGGCAAAGCGTCCAAGTGGAGTGCGAATGTGGTGGCACCAAGATCTCTGAAACCATCAATTCTGCTAAGCAATACAGTCAGTGCTCTAAGACATCTCAGTGCAGGGCATACCGTACACAGAATGACAAATGGGTGTACAATTCGGACAAACTGCCTAAAGCATCGGGAGAAACTCTCAAAGGCAAATTGCATGTGCCCTTCGTACTGACCGAAGCAAAATGCACAGTACCATTGGCCCCGGAACCCATTATCACCTTTGGGTTCCGATCCGTGTCTCTGAAACTTCATCCCAAGAACCCCACCTTCCTAACCACGAGGCAGCTGGATGGAGAACCAGCCTACACCCACGAACTTATAACCCACCCTGTAGTGAGAAATTTCTCGGTTACAGAGAAAGGTTGGGAATTTGTGTGGGGAAACCATCCGCCTCAAAGGTACTGGTCCCAAGAAACTGCACCGGGTAATCCACACGGACTACCACATGAGGTGATCACGCACTACTATCACAGGTATCCCATGTCCACCATTCTAGGCTTATCAATTTGTGCGGCGATAGTGACGACATCCATTGCAGCATCCGTATGGCTCTTTTGCAAATCACGGATTTCCTGCCTGACCCCCTATCGCTTGACTCCAAATGCCCGCATGCCTTTGTGCTTAGCCGTCTTGTGCTGCGCACGCACAGCCAAAGCCGAAACTACATGGGAATCCCTGGATCACCTCTGGAACCACAACCAGCAGATGTTCTGGAGTCAACTGCTAATCCCGCTAGCAGCACTGATAGTTGCTACCCGCTTGCTGAAATGTGTGTGTTGCGTTGTGCCTTTTTTAGTCGTGGCCGGCGCCGTAGGCGCCGGCGCTTACGAGCACGCGACCACGATGCCGAACCAAGTGGGGATCCCGTATAATACCATTGTCAACAGAGCGGGTTATGCACCTCTACCCATTAGCATAGTACCTACTAAAGTGAAGCTGATTCCAACAGTGAATCTTGAGTACATTACATGCCATTACAAGACCGGAATGGATTCACCCGCCATCAAATGCTGCGGCACTCAGGAGTGCTCTCCAACTTATAGGCCGGACGAGCAATGCAAAGTCTTCTCTGGAGTATACCCATTCATGTGGGGAGGGGCGTATTGCTTTTGCGATACGGAGAATACCCAGATAAGCAAGGCGTACGTGACGAAATCAGAAGATTGCGTCACCGATCACGCCCAGGCATATAAAGCACATACAGCCTCAGTCCAAGCCTTCTTAAATATCACAGTTGGAGGACACTCAACGACAGCAGTGGTGTATGTGAATGGAGAGACTCCTGTTAATTTTAATGGAGTGAAGCTGACCGCGGGTCCTCTGTCCACAGCCTGGTCGCCGTTCGACAAAAAGATCGTGCAGTATGCCGGGGAAATCTATAACTATGACTTTCCGGAATACGGAGCCGGCCACGCAGGAGCGTTTGGTGACATCCAGGCTAGGACGATATCTAGTTCCGATGTATACGCCAACACAAACCTTGTGCTGCAGAGACCTAAAGCCGGAGCGATCCATGTCCCGTACACCCAGGCCCCATCGGGTTATGAACAATGGAAGAAAGACAAACCACCATCTCTCAAGTTCACAGCCCCTTTCGGTTGTGAAATTTACACCAACCCTATCCGTGCTGAAAACTGCGCCGTGGGATCAATTCCACTAGCTTTTGACATTCCCGACGCTCTGTTTACCAGGGTGTCCGAAACACCGACATTATCTGCTGCCGAATGCACTCTGAATGAGTGTGTATATTCATCCGACTTTGGCGGGATCGCTACAGTCAAATATTCGGCGAGCAAGTCAGGCAAATGTGCAGTTCATGTACCATCAGGCACGGCTACATTGAAAGAAGCCGCAGTCGAGTTGGCCGAACAGGGTTCGGCCACTATACATTTTTCGACTGCCAGCATCCATCCGGAGTTTAGACTCCAAATATGCACGTCTTATGTTACGTGCAAAGGGGATTGTCACCCTCCGAAAGATCATATCGTGACGCATCCCCAATACCACGCCCAGTCATTTACAGCTGCGGTATCAAAAACCGCTTGGACGTGGTTAACATCCTTACTGGGAGGGTCAGCTATAATTATAATAATTGGACTTGTGTTAGCCACTGTTGTGGCTATGTATGTGCTGACCAACCAGAAACACAAT
>AAB02517
------------------------------ATGTTCCCGTTCCAGCCA---ATGTATCCGATGCAGCCAATGCCCTATCGCAACCCGTTCGCGGCCCCGCGCAGGCCCTGGTTCCCCAGAACCGACCCTTTTCTGGCGATGCAGGTGCAGGAATTAACCCGCTCGATGGCTAACCTGACGTTCAAGCAACGCCGGGACGCGCCACCTGAGGGGCCATCCGCTAAGAAACCGAAGAAGGAGGCCTCGCAAAAACAG---AAAGGGGGAGGCCAAGGGAAGAAGAAGAAGAACCAAGGGAAGAAGAAGGCTAAGACAGGGCCGCCTAATCCGAAGGCACAGAATGGAAACAAGAAG------AAGACCAACAAGAAACCAGGCAAGAGACAGCGCATGGTCATGAAATTGGAATCTGACAAGACGTTCCCAATCATGTTGGAAGGGAAGATAAACGGCTACGCTTGTGTGGTCGGAGGGAAGTTATTCAGGCCGATGCATGTGGAAGGCAAGATCGACAACGACGTTCTGGCCGCGCTTAAGACGAAGAAAGCATCCAAATACGATCTTGAGTATGCAGATGTGCCACAGAACATGCGGGCCGATACATTCAAATACACCCATGAGAAACCCCAAGGCTATTACAGCTGGCATCATGGAGCAGTCCAATATGAAAATGGGCGTTTCACGGTGCCGAAAGGAGTTGGGGCCAAGGGAGACAGCGGACGACCCATTCTGGATAACCAGGGACGGGTGGTCGCTATTGTGCTGGGAGGTGTGAATGAAGGATCTAGGACAGCCCTTTCAGTCGTCATGTGGAACGAGAAGGGAGTTACCGTGAAGTATACTCCGGAGAACTGCGAGCAATGGTCACTAGTGACCACCATGTGTCTGCTCGCCAATGTGACGTTCCCATGTGCTCAACCACCAATTTGCTACGACAGAAAACCAGCAGAGACTTTGGCCATGCTCAGCGTTAACGTTGACAACCCGGGCTACGATGAGCTGCTGGAAGCAGCTGTTAAGTGCCCCGGAAGGAAAAGGAGATCCACCGAGGAGCTGTTTAATGAGTATAAGCTAACGCGCCCTTACATGGCCAGATGCATCAGATGTGCAGTTGGGAGCTGCCATAGTCCAATAGCAATCGAGGCAGTAAAGAGCGACGGGCACGACGGTTATGTTAGACTTCAGACTTCCTCGCAGTATGGCCTGGATTCCTCCGGCAACTTAAAGGGCAGGACCATGCGGTATGACATGCACGGGACCATTAAAGAGATACCACTACATCAAGTGTCACTCTATACATCTCGCCCGTGTCACATTGTGGATGGGCACGGTTATTTCCTGCTTGCCAGGTGCCCGGCAGGGGACTCCATCACCATGGAATTTAAGAAAGATTCCGTCAGACACTCCTGCTCGGTGCCGTATGAAGTGAAATTTAATCCTGTAGGCAGAGAACTCTATACTCATCCCCCAGAACACGGAGTAGAGCAAGCGTGCCAAGTCTACGCACATGATGCACAGAACAGAGGAGCTTATGTCGAGATGCACCTCCCGGGCTCAGAAGTGGACAGCAGTTTGGTTTCCTTGAGCGGCAGTTCAGTCACCGTGACACCTCCTGATGGGACTAGCGCCCTGGTGGAATGCGAGTGTGGCGGCACAAAGATCTCCGAGACCATCAACAAGACAAAACAGTTCAGCCAGTGCACAAAGAAGGAGCAGTGCAGAGCATATCGGCTGCAGAACGATAAGTGGGTGTATAATTCTGACAAACTGCCCAAAGCAGCGGGAGCCACCTTAAAAGGAAAACTGCATGTCCCATTCTTGCTGGCAGACGGCAAATGCACCGTGCCTCTAGCACCAGAACCTATGATAACCTTCGGTTTCAGATCAGTGTCACTGAAACTGCACCCTAAGAATCCCACATATCTAATCACCCGCCAACTTGCTGATGAGCCTCACTACACGCACGAGCTCATATCTGAACCAGCTGTTAGGAATTTTACCGTCACCGAAAAAGGGTGGGAGTTTGTATGGGGAAACCACCCGCCGAAAAGGTTTTGGGCACAGGAAACAGCACCCGGAAATCCACATGGGCTACCGCACGAGGTGATAACTCATTATTACCACAGATACCCTATGTCCACCATCCTGGGTTTGTCAATTTGTGCCGCCATTGCAACCGTTTCCGTTGCAGCGTCTACCTGGCTGTTTTGCAGATCTAGAGTTGCGTGCCTAACTCCTTACCGGCTAACACCTAACGCTAGGATACCATTTTGTCTGGCTGTGCTTTGCTGCGCCCGCACTGCCCGGGCCGAGACCACCTGGGAGTCCTTGGATCACCTATGGAACAATAACCAACAGATGTTCTGGATTCAATTGCTGATCCCTCTGGCCGCCTTGATCGTAGTGACTCGCCTGCTCAGGTGCGTGTGCTGTGTCGTGCCTTTTTTAGTCATGGCCGGCGCCGCAGGCGCCGGCGCCTACGAGCACGCGACCACGATGCCGAGCCAAGCGGGAATCTCGTATAACACTATAGTCAACAGAGCAGGCTACGCACCACTCCCTATCAGCATAACACCAACAAAGATCAAGCTGATACCTACAGTGAACTTGGAGTACGTCACCTGCCACTACAAAACAGGAATGGATTCACCAGCCATCAAATGCTGCGGATCTCAGGAATGCACTCCAACTTACAGGCCTGATGAACAGTGCAAAGTCTTCACAGGGGTTTACCCGTTCATGTGGGGTGGTGCATATTGCTTTTGCGACACTGAGAACACCCAAGTCAGCAAGGCCTACGTAATGAAATCTGACGACTGCCTTGCGGATCATGCTGAAGCATATAAAGCGCACACAGCCTCAGTGCAGGCGTTCCTCAACATCACAGTGGGAGAACACTCTATTGTGACTACCGTGTATGTGAATGGAGAAACTCCTGTGAATTTCAATGGGGTCAAAATAACTGCAGGTCCGCTTTCCACAGCTTGGACACCCTTTGATCGCAAAATCGTGCAGTATGCCGGGGAGATCTATAATTATGATTTTCCTGAGTATGGGGCAGGACAACCAGGAGCATTTGGAGATATACAATCCAGAACAGTCTCAAGCTCTGATCTGTATGCCAATACCAACCTAGTGCTGCAGAGACCCAAAGCAGGAGCGATCCACGTGCCATACACTCAGGCACCTTCGGGTTTTGAGCAATGGAAGAAAGATAAAGCTCCATCATTGAAATTTACCGCCCCTTTCGGATGCGAAATATATACAAACCCCATTCGCGCCGAAAACTGTGCTGTAGGGTCAATTCCATTAGCCTTTGACATTCCCGACGCCTTGTTCACCAGGGTGTCAGAAACACCGACACTTTCAGCGGCCGAATGCACTCTTAACGAGTGCGTGTATTCTTCCGACTTTGGTGGGATCGCCACGGTCAAGTACTCGGCCAGCAAGTCAGGCAAGTGCGCAGTCCATGTGCCATCAGGGACTGCTACCCTAAAAGAAGCAGCAGTCGAGCTAACCGAGCAAGGGTCGGCGACTATCCATTTCTCGACCGCAAATATCCACCCGGAGTTCAGGCTCCAAATATGCACATCATATGTTACGTGCAAAGGTGATTGTCACCCCCCGAAAGACCATATTGTGACACACCCTCAGTATCACGCCCAAACATTTACAGCCGCGGTGTCAAAAACCGCGTGGACGTGGTTAACATCCCTGCTGGGAGGATCAGCCGTAATTATTATAATTGGCTTGGTGCTGGCTACTATTGTGGCCATGTACGTGCTGACCAACCAGAAACATAAT
>AGE98243
ATGGACTGCGACGTAGTCAAGTCCGCCAAAATGTTTCCTTATCAACCA---ATGTACCCAATGCAGCCCATGCCCTTCCGCAATCCTTTTGCGACTCCCAGAAGACCATGGTTTCCAAGGACCGACCCCTTTTTAGCGATGCAGGTGCAAGAGCTGGCACGGTCTATGGCCAATTTGACGTTCAAGCAACGGCGAGACGTGCCGCCCGAAGGTCCACCAGCTAAGAAGAAGAAGAAGGATAACTCGCAACAAGGT---GGTCGGAATCAGAATGGGAAGAAAAAGAACAAGCTAGTAAAGAAAAAGAAGAAGACAGGGCCGCCAACCCCCAAAAATAAT---GGCGGCAAAAAG------AAAGTCAATAGGAAGCCAGGGAAGAGACAACGAATGGTCATGAAGTTGGAGTCAGACAAGACGTTCCCTATCATGCTTGATGGAAAAGTTAATGGATACGCATGCGTGGTCGGTGGCAAGCTGTTTAGACCACTGCATGTGGAGGGCAAGATCGACAACGACGTGTTGTCCTCCCTCAAGACCAAAAAGGCATCTAAGTACGATCTGGAGTACGCAGACGTGCCGCAGAGCATGCGCGCAGACACATTTAAATACACTCATGAAAAACCCCAGGGCTACTACAGCTGGCATCATGGAGCAGTACAGTATGAAAATGGCAGATTCACAGTGCCCAAAGGAGTCGGAGCCAAAGGAGATAGTGGCCGCCCCATACTTGACAATCAAGGGCGTGTGGTCGCTATTGTGCTTGGCGGAGTGAATGAAGGCTCCAGAACAGCGCTGTCTGTCGTGACGTGGAACGAAAAAGGGGTTACAGTCAAATACACCCCCGAGAACAGCGAGCAGTGGTCCTTGGTGACCACTATGTGTTTGCTTGCCAATGTCACGTTCCCGTGCACCCAACCACCCATCTGCTACGACCGCAAGCCAGCAGAAACTTTGTCCATGCTCAGTCATAACATAGACAATCCCGGTTATGACGAGTTGCTTGAAGCAGTACTGAAATGTCCAGGCAGAGGCAAGAGGTCCACGGAAGAGCTGTTTAAGGAGTACAAACTAACACGCCCGTACATGGCCAGGTGCATCAGGTGTGCGGTCGGAAGCTGCCACAGCCCCATAGCCATAGAGGCGGTAAGGAGCGAAGGGCATGACGGCTATGTACGACTCCAGACCTCATCTCAGTATGGATTAGACCCATCAGGAAACTTGAAAGGCAGAACCATGAGGTATGATATGCATGGAACTATAGAAGAGATACCGTTGCACCAGGTGTCTGTTCATACCTCACGTCCTTGCCACATAATAGATGGGCATGGATACTTTTTGCTTGCCAGGTGCCCTGCAGGAGACTCCATAACTATGGAATTTAAGAAAGAATCGGTCACCCATTCTTGCTCTGTGCCCTATGAAGTAAAGTTTAATCCTGTGGGAAGAGAACTGTATACACACCCACCAGAGCACGGAGCTGAACAACCTTGTCACGTGTACGCTCACGACGCACAAAATAGGGGAGCTTACGTGGAAATGCACCTTCCAGGCTCCGAAGTGGACAGTACTTTACTGTCCATGAGCGGTAGTTCTGTTCATGTGACTCCACCTGCCGGGCAAAGCGTCCAAGTGGAGTGCGAATGTGGTGGCACCAAGATCACTGAAACCATCAATTCTGCTAAGCAATACAGTCAGTGCTCTAAGACATCTCAGTGCAGGGCATATCGTACACAGAATGACAAATGGGTGTACAATTCGGACAAACTGCCTAAAGCATCGGGAGAAACTCTCAAAGGCAAACTGCATGTGCCCTTCGTACTGACCGAAGCAAAATGCACAGTACCATTGGCCCCGGAACCCATTATCACCTTTGGGTTTCGCTCCGTGTCTCTGAAACTTCATCCCAAGAACCCCACCTTCCTAACCACGAGGCAGCTGGACGGAGAACCAGCCTACACCCACGAACTTATAACCCACCCTGTAGTGAGAAATTTCTCGGTTACAGAGAAAGGTTGGGAATTTGTGTGGGGAAACCATCCGCCTCAAAGGTACTGGTCCCAAGAAACTGCACCGGGTAATCCACACGGACTGCCACATGAGGTGATCACGCACTACTACCACAGGTATCCCATGTCCACCATTCTAGGCTTATCAATTTGTGCGGCGATAGTGACGACATCCATTGCAGCATCCGTATGGCTCTTTTGCAAATCACGGATTTCCTGCCTGACCCCCTATCGCTTGACTCCAAATGCCCGCATGCCTTTGTGCTTAGCCGTTTTGTGCTGCGCACGCACAGCCAAAGCCGAAACTACTTGGGAATCCCTGGATCACCTCTGGAACCACAACCAGCAGATGTTCTGGAGTCAACTGCTAATCCCGCTAGCAGCACTGATAGTTGCTACCCGCTTGCTGAAATGTGTGTGTTGCGTTGTGCCTTTTTTAGTCGTGGCCGGCGCCGTAGGCGCCGGCGCTTACGAGCACGCGACCACGATGCCGAACCAAGTGGGGATCCCGTATAACACCATTGTCAACAGAGCGGGTTATGCACCTCTACCCATTAGCATAGTACCTACTAAAGTGAAGCTGATTCCAACAGTGAATCTTGAGTACATTACATGCCATTACAAGACCGGAATGGATTCACCCGCCATCAAATGCTGCGGCACTCAGGAGTGCTCTCCAACTTATAGGCCGGACGAGCAATGCAAAGTCTTCTCTGGAGTATACCCATTCATGTGGGGAGGGGCGTATTGCTTTTGCGATACGGAGAATACCCAGATAAGTAAGGCGTACGTGACGAAATCAGAAGATTGCGTCACCGATCACGCCCAGGCATATAAAGCACATACAGCCTCAGTCCAAGCCTTCTTAAATATCACAGTTGGAGGACACTCAACAACAGCAGTGGTGTATGTGAACGGAGAGACTCCTGTTAATTTTAATGGAGTGAAGCTGACCGCGGGTCCTCTGTCCACAGCCTGGTCGCCGTTCGACAAAAAGATCGTGCAGTACGCCGGGGAAATCTATAATTATGACTTTCCGGAATACGGAGCCGGCCACGCAGGAGCGTTTGGTGACATCCAGGCTAGGACGATATCTAGTTCCGATGTATACGCCAACACAAACCTTGTGCTGCAGAGACCAAAAGCCGGAGCAATCCATGTCCCGTACACCCAGGCCCCATCGGGTTATGAACAATGGAAGAAAGACAAACCACCATCTCTCAAGTTCACAGCCCCTTTCGGTTGTGAAATTTACACCAACCCTATCCGTGCTGAAAACTGCGCCGTGGGATCAATTCCACTAGCTTTTGACATTCCCGACGCTCTGTTTACCAGGGTGTCCGAAACACCGACATTATCTGCTGCCGAATGCACTCTGAATGAGTGTGTATATTCATCCGACTTCGGCGGGATCGCTACAGTCAAATATTCGGCGAGCAAGTCAGGCAAATGTGCAGTTCATGTACCATCAGGCACGGCTACATTGAAAGAAGCCGCAGTCGAGCTGGCCGAACAGGGTTCGGCCACTATACATTTTTCGACTGCCAGCATCCATCCGGAGTTTAGACTCCAAATATGCACGTCTTATGTTACGTGCAAAGGGGATTGTCACCCTCCGAAAGATCATATCGTGACGCATCCCCAATACCACGCCCAGTCGTTTACAGCAGCGGTATCAAAAACCGCTTGGACGTGGTTAACATCTTTACTGGGAGGGTCAGCTATAATTATAATAATTGGACTCGTGTTAGCCACTGTTGTGGCTATGTATGTGCTGACCAACCAGAAACACAAC
>AAB02519
------------------------------ATGTTCCCGTTCCAGCCA---ATGTATCCGATGCAGCCAATGCCCTATCGCAACCCGTTCGCGGCCCCGCGCAGGCCCTGGTTCCCCAGAACCGACCCTTTTCTGGCGATGCAGGTGCAGGAATTAACCCGCTCGATGGCTAACCTGACGTTCAAGCAACGCCGGGACGCGCCACCTGAGGGGCCATCCGCTAAGAAACCGAAGAAGGAGGCCTCGCAAAAACAG---AAAGGGGGAGGCCAAGGGAAGAAGAAGAAGAACCAAGGGAAGAAGAAGGCTAAGACAGGGCCGCCTAATCCGAAGGCACAGAATGGAAACAAGAAG------AAGACCAACAAGAAACCAGGCAAGAGACAGCGCATGGTCATGAAATTGGAATCTGACAAGACGTTCCCAATCATGTTGGAAGGGAAGATAAACGGCTACGCTTGTGTGGTCGGAGGGAAGTTATTCAGGCCGATGCATGTGGAAGGCAAGATCGACAACGACGTTCTGGCCGCGCTTAAGACGAAGAAAGCATCCAAATACGATCTTGAGTATGCAGATGTGCCACAGAACATGCGGGCCGATACATTCAAATACACCCATGAGAAACCCCAAGGCTATTACAGCTGGCATCATGGAGCAGTCCAATATGAAAATGGGCGTTTCACGGTGCCGAAAGGAGTTGGGGCCAAGGGAGACAGCGGACGACCCATTCTGGATAACCAGGGACGGGTGGTCGCTATTGTGCTGGGAGGTGTGAATGAAGGATCTAGGACAGCCCTTTCAGTCGTCATGTGGAACGAGAAGGGAGTTACCGTGAAGTATACTCCGGAGAACTGCGAGCAATGGTCACTAGTGACCACCATGTGTCTGCTCGCCAATGTGACGTTCCCATGTGCTCAACCACCAATTTGCTACGACAGAAAACCAGCAGAGACTTTGGCCATGCTCAGCGTTAACGTTGACAACCCGGGCTACGATGAGCTGCTGGAAGCAGCTGTTAAGTGCCCCGGAAGGAAAAGGAGATCCACCGAGGAGCTGTTTAAGGAGTATAAGCTAACGCGCCCTTACATGGCCAGATGCATCAGATGTGCAGTTGGGAGCTGCCATAGTCCAATAGCAATCGAGGCAGTAAAGAGCGACGGGCACGACGGTTATGTTAGACTTCAGACTTCCTCGCAGTATGGCCTGGATTCCTCCGGCAACTTAAAGGGCAGGACCATGCGGTATGACATGCACGGGACCATTAAAGAGATACCACTACATCAAGTGTCACTCCATACATCTCGCCCGTGTCACATTGTGGATGGGCACGGTTATTTCCTGCTTGCCAGGTGCCCGGCAGGGGACTCCATCACCATGGAATTTAAGAAAGATTCCGTCACACACTCCTGCTCGGTGCCGTATGAAGTGAAATTTAATCCTGTAGGCAGAGAACTCTATACTCATCCCCCAGAACACGGAGTAGAGCAAGCGTGCCAAGTCTACGCACATGATGCACAGAACAGAGGAGCTTATGTCGAGATGCACCTCCCGGGCTCAGAAGTGGACAGCAGTTTGGTTTCCTTGAGCGGCAGTTCAGTCACCGTGACACCTCCTGTTGGGACTAGCGCCCTGGTGGAATGCGAGTGTGGCGGCACAAAGATCTCCGAGACCATCAACAAGACAAAACAGTTCAGCCAGTGCACAAAGAAGGAGCAGTGCAGAGCATATCGGCTGCAGAACGATAAGTGGGTGTATAATTCTGACAAACTGCCCAAAGCAGCGGGAGCCACCTTAAAAGGAAAACTGCATGTCCCATTCTTGCTGGCAGACGGCAAATGCACCGTGCCTCTAGCACCAGAACCTATGATAACCTTTGGTTTCAGATCAGTGTCACTGAAACTGCACCCTAAGAATCCCACATATCTAACCACCCGCCAACTTGCTGATGAGCCTCACTACACGCACGAGCTCATATCTGAACCAGCTGTTAGGAATTTTACCGTCACCGAAAAAGGGTGGGAGTTTGTATGGGGAAACCACCCGCCGAAAAGGTTTTGGGCACAGGAAACAGCACCCGGAAATCCACATGGGCTACCGCACGAGGTGATAACTCATTATTACCACAGATACCCTATGTCCACCATCCTGGGTTTGTCAATTTGTGCCGCCATTGCAACCGTTTCCGTTGCAGCGTCTACCTGGCTGTTTTGCAGATCTAGAGTTGCGTGCCTAACTCCTTACCGGCTAACACCTAACGCTAGGATACCATTTTGTCTGGCTGTGCTTTGCTGCGCCCGCACTGCCCGGGCCGAGACCACCTGGGAGTCCTTGGATCACCTATGGAACAATAACCAACAGATGTTCTGGATTCAATTGCTGATCCCTCTGGCCGCCTTGATCGTAGTGACTCGCCTGCTCAGGTGCGTGTGCTGTGTCGTGCCTTTTTTAGTCATGGCCGGCGCCGCA---GCCGGCGCCTACGAGCACGCGACCACGATGCCGAGCCAAGCGGGAATCTCGTATAACACTATAGTCAACAGAGCAGGCTACGCACCACTCCCTATCAGCATAACACCAACAAAGATCAAGCTGATACCTACAGTGAACTTGGAGTACGTCACCTGCCACTACAAAACAGGAATGGATTCACCAGCCATCAAATGCTGCGGATCTCAGGAATGCACTCCAACTTACAGGCCTGATGAACAGTGCAAAGTCTTCACAGGGGTTTACCCGTTCATGTGGGGTGGTGCATATTGCTTTTGCGACACTGAGAACACCCAAGTCAGCAAGGCCTACGTAATGAAATCTGACGACTGCCTTGCGGATCATGCTGAAGCATATAAAGCGCACACAGCCTCAGTGCAGGCGTTCCTCAACATCACAGTGGGAGAACACTCTATTGTGACTACCGTGTATGTGAATGGAGAAACTCCTGTGAATTTCAATGGGGTCAAATTAACTGCAGGTCCGCTTTCCACAGCTTGGACACCCTTTGATCGCAAAATCGTGCAGTATGCCGGGGAGATCTATAATTATGATTTTCCTGAGTATGGGGCAGGACAACCAGGAGCATTTGGAGATATACAATCCAGAACAGTCTCAAGCTCAGATCTGTATGCCAATACCAACCTAGTGCTGCAGAGACCCAAAGCAGGAGCGATCCACGTGCCATACACTCAGGCACCTTCGGGTTTTGAGCAATGGAAGAAAGATAAAGCTCCATCATTGAAATTTACCGCCCCTTTCGGATGCGAAATATATACAAACCCCATTCGCGCCGAAAACTGTGCTGTAGGGTCAATTCCATTAGCCTTTGACATTCCCGACGCCTTGTTCACCAGGGTGTCAGAAACACCGACACTTTCAGCGGCCGAATGCACTCTTAACGAGTGCGTGTATTCTTCCGACTTTGGTGGGATCGCCACGGTCAAGTACTCGGCCAGCAAGTCAGGCAAGTGCGCAGTCCATGTGCCATCAGGGACTGCTACCCTAAAAGAAGCAGCAGTCGAGCTAACCGAGCAAGGGTCGGCGACTATCCATTTCTCGACCGCAAATATCCACCCGGAGTTCAGGCTCCAAATATGCACATCATATGTTACGTGCAAAGGTGATTGTCACCCCCCGAAAGACCATATTGTGACACACCCTCAGTATCACGCCCAAACATTTACAGCCGCGGTGTCAAAAACCGCGTGGACGTGGTTAACATCCCTGCTGGGAGGATCAGCCGTAATTATTATAATTGGCTTGGTGCTGGCTACTATTGTGGCCATGTACGTGCTGACCAACCAGAAACATAAT
>AGE98183
ATGGACTGCGACGTAGTCAAGTCCGCCAAAATGTTTCCTTATCAACCA---ATGTACCCAATGCAGCCCATGCCCTTCCGCAATCCTTTTGCGACTCCCAGAAGACCATGGTTTCCAAGGACCGACCCCTTTTTAGCGATGCAGGTGCAAGAGCTGGCACGGTCTATGGCCAATTTGACGTTCAAGCAACGGCGAGACGTGCCGCCCGAAGGTCCACCAGCTAAGAAGAAGAAGAAGGATAACTCGCAACAAGGT---GGTCGGAATCAGAATGGAAAGAAAAAGAACAAGCTAGTAAAGAAAAAGAAGAAGACAGGGCCGCCAACCCCCAAAAATAAT---GGCGGCAAAAAG------AAAGTCAATAGGAAGCCAGGGAAGAGACAACGAATGGTCATGAAGTTGGAGTCAGACAAGACGTTCCCTATCATGCTTGATGGAAAAGTTAACGGATACGCATGCGTGGTCGGTGGCAAGCTGTTTAGACCACTGCATGTGGAGGGCAAGATCGACAACGACGTGTTGTCCTCCCTCAAGACCAAAAAGGCATCTAAGTATGATCTGGAGTACGCAGACGTGCCGCAGAGCATGCGCGCAGACACATTTAAATACACCCATGAAAAACCCCAGGGCTACTACAGCTGGCATCATGGAGCAGTACAGTATGAAAATGGCAGATTCACAGTGCCCAAAGGAGTCGGAGCCAAAGGAGATAGTGGCCGCCCCATACTTGACAATCAAGGGCGTGTGGTCGCTATTGTGCTTGGCGGAGTGAATGAAGGCTCCAGAACAGCGCTGTCTGTCGTGACGTGGAACGAAAAAGGGGTTACAGTCAAATACACCCCCGAGAACAGCGAGCAGTGGTCCTTGGTGACCACTATGTGTTTGCTTGCCAATGTCACGTTCCCGTGCACCCAACCACCCATCTGCTACGACCGCAAGCCAGCAGAAACTTTGTCCATGCTCAGTCATAACATAGACAATCCCGGTTATGACGAGTTGCTTGAAGCAGTACTGAAATGTCCAGGCAGAGGCAAGAGGTCCACGGAGGAGCTGTTTAAGGAGTACAAATTAACACGCCCGTACATGGCCAGGTGCATCAGGTGTGCGGTCGGAAGTTGCCACAGCCCCATAGCCATAGAGGCGGTAAGGAGCGAAGGGCATGACGGCTATGTACGACTCCAGACCTCATCTCAGTATGGATTAGACCCATCAGGAAACTTGAAAGGCAGAACCATGAGGTATGATATGCATGGAACTATAGAAGAGATACCGTTGCACCAGGTGTCTGTTCATACCTCACGTCCTTGTCACATAATAGATGGGCATGGATACTTTTTGCTTGCCAGGTGCCCTGCAGGAGACTCCATAACTATGGAATTTAAGAAAGAATCGGTCACCCATTCTTGTTCTGTGCCCTATGAAGTAAAGTTTAATCCTGTGGGAAGAGAACTGTATACACACCCACCAGAGCACGGAGCTGAACAACCTTGTCACGTGTACGCTCACGACGCACAAAATAGGGGAGCTTACGTGGAAATGCACCTTCCAGGCTCCGAAGTGGACAGTACTTTACTGTCCATGAGCGGTAGTTCTGTTCATGTGACTCCACCTGCCGGGCAAAGCGTACAAGTGGAGTGCGAATGTGGTGGCACCAAGATCTCTGAAACCATTAATTCTGCTAAGCAATACAGTCAGTGCTCTAAGACATCTCAGTGCAGGGCATATCGTACACAGAATGACAAATGGGTGTACAATTCGGACAAACTGCCTAAAGCATCGGGAGAAACTCTCAAAGGCAAACTGCATGTGCCCTTCGTACTGACCGAAGCAAAATGCACAGTACCATTGGCCCCGGAACCCATTATCACCTTTGGGTTTCGCTCCGTGTCTCTGAAACTTCATCCCAAGAACCCCACCTTCCTAACCACGAGGCAGCTGGATGGAGAACCAGCCTACACCCACGAACTTATAACCCACCCTGTAGTGAGAAATTTCTCGGTTACAGAGAAAGGTTGGGAATTTGTGTGGGGAAACCATCCGCCTCAAAGGTACTGGTCCCAAGAAACTGCACCGGGTAATCCACACGGACTGCCACATGAGGTGATCAAGCACTACTACCACAGGTATCCCATGTCCACCATTCTAGGCTTATCAATTTGTGCGGCGATAGTGACGACATCCATTGCAGCATCCGTATGGCTCTTTTGCAAATCACGGATTTCCTGCCTGACCCCCTATCGCTTGACTCCAAATGCCCGCATGCCTTTGTGCTTAGCCGTTTTGTGCTGCGCACGCACAGCCAAAGCCGAAACTACTTGGGAATCCCTGGATCACCTCTGGAACCACAACCAGCAGATGTTCTGGAGTCAACTGCTAATCCCGCTAGCAGCACTGATAGTTGCTACCCGCTTGCTGAAATGTGTGTGTTGCGTTGTGCCTTTTTTAGTCGTGGCCGGCGCCGTAGGCGCCGGCGCTTACGAGCACGCGACCACGATGCCGAACCAAGTGGGGATCCCGTATAACACCATTGTCAACAGAGCGGGTTATGCACCTCTACCCATTAGCATAGTACCTACTAAAGTGAAGCTGATTCCAACAGTGAATCTTGAGTACATTACATGCCATTACAAGACCGGAATGGATTCACCCGCCATCAAATGCTGCGGCACTCAGGAGTGCTCTCCAACTTATAGGCCGGACGAGCAATGCAAAGTCTTCTCTGGAGTATACCCATTCATGTGGGGAGGGGCGTATTGCTTTTGCGATACGGAGAATACCCAGATAAGTAAGGCGTACGTGACGAAATCAGAAGATTGCGTCACCGATCACGCCCAGGCATATAAAGCACATACAGCCTCAGTCCAAGCCTTCTTAAATATCACAGTTGGAGGACACTCAACAACAGCAGTGGTGTATGTGAATGGAGAGACTCCTGTTAATTTTAATGGAGTGAAGCTGACCGCGGGTCCTCTGTCCACAGCCTGGTCGCCGTTCGACAAAAAGATCGTGCAGTACGCCGGGGAAATCTATAATTATGACTTTCCGGAATACGGAGCCGGCCACGCAGGAGCGTTTGGTGACATCCAGGCTAGGACGATATCTAGTTCCGATGTATACGCCAACACAAACCTTGTGCTGCAGAGACCAAAAGCCGGAGCAATCCATGTCCCGTACACCCAGGCCCCATCGGGTTATGAACAATGGAAGAAAGACAAACCACCATCTCTCAAGTTCACAGCCCCTTTCGGTTGTGAAATTTACACCAACCCTATCCGTGCTGAAAACTGCGCCGTGGGATCAATTCCACTAGCTTTTGACATTCCCGACGCTCTGTTTACCAGGGTGTCCGAAACACCGACATTATCTGCTGCCGAATGCACTCTGAATGAGTGTGTATATTCATCCGACTTTGGCGGGATCGCTACAGTCAAATATTCGGCGAGCAAGTCAGGCAAATGTGCAGTTCATGTACCATCAGGCACAGCTACATTGAAAGAAGCCGCGGTCGAGCTGGCCGAACAGGGTTCGGCCACTATACATTTTTCGACTGCCAGCATCCATCCGGAGTTTAGACTCCAAATATGCACGTCTTATGTTACGTGCAAAGGGGATTGTCACCCTCCGAAAGATCATATCGTGACGCATCCCCAATACCACGCCCAGTCGTTTACAGCAGCGGTATCAAAAACCGCTTGGACGTGGTTAACATCTTTACTGGGAGGGTCAGCTATAATTATAATAATTGGACTTGTGTTAGCCACTGTTGTGGCTATGTATGTGCTGACCAACCAGAAACACAAC
>AGE98274
ATGGACTGCGACGTAGTCAGGTCCGCCAAAATGTTTCCTTATCAACCA---ATGTACCCAATGCAGCCCATGCCCTTCCGCAATCCTTTTGCGACTCCCAGAAGACCATGGTTTCCAAGGACCGACCCCTTTTTAGCGATGCAGGTGCAAGAGCTGGCACGGTCTATGGCCAATTTGACGTTCAAGCAACGGCGAGACGTGCCGCCCGAAGGTCCACCAGCTAAGAAGAAGAAGAAGGATAACTCGCAACAAAGT---GGTCGGAATCAGAATGGAAAGAAAAAGAACAAGCTAGTAAAGAAAAAGAAGAAGACAGGGCCGCCAACCCCCAAAAATAAT---GGCGGCAAAAAG------AAAGTCAATAGGAAGCCAGGGAAGAGACAACGAATGGTCATGAAGTTGGAGTCAGACAAGACGTTCCCTATCATGCTTGATGGAAAAGTTAATGGATACGCATGCGTGGTCGGTGGCAAGCTGTTTAGACCACTGCATGTGGAGGGCAAGATCGACAACGACGTGTTGTCCTCCCTCAAGACCAAAAAGGCATCTAAGTATGATCTGGAGTACGCAGACGTGCCGCAGAGCATGCGCGCAGACACATTTAAATACACTCATGAAAAACCCCAGGGCTACTACAGCTGGCATCATGGAGCAGTACAGTATGAAAATGGCAGATTCACAGTGCCCAAAGGAGTCGGAGCCAAAGGAGATAGTGGCCGCCCCATACTTGACAATCAAGGGCGTGTGGTCGCTATTGTGCTTGGCGGAGTGAATGAAGGCTCCAGAACAGCGCTGTCTGTCGTGACGTGGAACGAAAAAGGGGTTACAGTCAAATACACCCCTGAGAACAGCGAGCAGTGGTCCTTGGTGACCACTATGTGTTTGCTTGCCAATGTCACGTTCCCGTGCACCCAACCACCCATCTGCTATGACCGCAAGCCAGCAGAAACTTTGTCCATGCTCAGTCATAACATAGACAATCCCGGTTATGACGAGTTACTTGAAGCAGTACTGAAATGTCCAGGCAGAGGCAAGAGGTCCACGGAGGAGCTGTTTAAGGAGTACAAATTAACACGCCCGTACATGGCCAGGTGCATCAGGTGTGCGGTCGGAAGTTGCCACAGCCCCATAGCCATAGAGGCGGTAAGGAGCGAAGGGCATGACGGCTATGTACGACTCCAGACCTCATCTCAGTATGGATTAGACCCCTCAGGAAACTTGAAAGGCAGAACCATGAGGTATGATATGCATGGAACTATAGAAGAGATACCGTTGCACCAGGTGTCTGTTCATACCTCACGTCCTTGCCACATAATAGATGGGCATGGATACTTTTTGCTTGCCAGGTGCCCTGCAGGAGACTCCATAACTATGGAGTTTAAGAAAGAATCGGTCACCCATTCTTGCTCTGTGCCCTATGAAGTAAAGTTTAATCCTGTGGGAAGAGAACTGTATACACACCCACCAGAGCACGGAGCTGAACAACCTTGTCACGTGTACGCTCACGACGCACAAAATAGGGGAGCTTACGTGGAAATGCACCTTCCAGGCTCCGAAGTGGACAGTACTTTACTGTCCATGAGCGGTAGTTCTGTTCATGTGACTCCACCTGCCGGGCAAAGCGTCCAAGTGGAGTGCGAATGCGGTGGCACTAAGATCTCTGAAACCATCAATTCTGCTAAGCAATACAGTCAGTGCTCTAAGACATCTCAGTGCAGGGCATATCGTACACAGAATGACAAATGGGTGTACAATTCGGACAAATTGCCTAAAGCATCGGGAGAAACTCTCAAAGGCAAACTGCATGTGCCCTTCGTACTGACCGAAGCAAAATGCACAGTACCATTGGCCCCGGAACCCATTATCACCTTTGGGTTTCGCTCCGTGTCTCTAAAACTTCATCCCAAGAACCCCACTTTCCTAACCACGAGGCAACTGGATGGAGAACCAGCCTACACCCACGAACTTATAACCCACCCTGTAGTGAGAAATTTCTCGGTTACAGAGAAAGGTTGGGAATTTGTTTGGGGAAACCATCCGCCTCAAAGGTACTGGTCCCAAGAAACTGCACCGGGTAATCCACACGGACTGCCACATGAGGTGATCACGCATTACTACCACAGGTACCCCATGTCCACCATTCTAGGCTTATCAATTTGTGCGGCGATAGTGACGACATCCATTGCAGCATCCGTATGGCTCTTTTGCAAATCACGGATTTCCTGCCTGACCCCCTATCGCTTGACTCCAAATGCCCGCATGCCTTTGTGCTTAGCCGTTTTGTGCTGCGCACGCACAGCCAAAGCCGAAACTACTTGGGAATCCCTGGATCACCTCTGGAACCACAACCAGCAGATGTTCTGGAGTCAACTGCTAATCCCGCTAGCAGCACTGATAGTTGCTACCCGCTTGCTGAAATGTATGTGTTGCGTTGTGCCTTTTTTAGTCGTGGCCGGCGCCGTAGGCGCCGGCGCTTACGAGCACGCGACCACGATGCCGAACCAAGTGGGGATCCCGTATAACACCATTGTCAACAGAGCGGGTTATGCACCTCTACCCATTAGCATAGTACCTACTAAAGTGAAGCTGATTCCGACAGTGAATCTTGAGTACATTACATGCCATTACAAGACCGGAATGGATTCACCCGCCATCAAATGCTGCGGCACTCAGGAGTGCTCTCCAACTTATAGGCCGGACGAGCAATGCAAAGTCTTCTCTGGAGTATACCCATTCATGTGGGGAGGGGCGTATTGCTTTTGCGATACGGAGAATACCCAGATAAGTAAGGCGTACGTGACGAAATCAGAAGATTGCGTCACCGATCACGCCCAGGCATATAAAGCACATACAGCCTCAGTCCAAGCCTTCTTAAATATCACAGTTGGAGGGCACTCAACAACAGCAGTGGTGTATGTGAATGGAGAGACTCCTGTTAATTTTAATGGAGTGAAGCTGACCGCGGGTCCTCTGTCCACAGCCTGGTCGCCGTTCGACAAAAAGATCGTGCAGTATGCCGGGGAAATCTATAATTATGACTTTCCGGAATACGGAGCCGGCCACGCAGGAGCGTTTGGTGACATCCAGGCTAGGACGATATCTAGTTCCGATGTATACGCCAACACAAACCTTGTGCTGCAGAGACCAAAAGCCGGAGCAATCCATGTCCCGTACACCCAGGCCCCATCGGGTTATGAACAATGGAAGAAAGACAAACCACCATCTCTCAAGTTCACAGCCCCTTTCGGTTGTGAAATTTATACCAACCCTATCCGTGCTGAAAACTGCGCCGTGGGATCAATTCCACTAGCTTTTGACATTCCCGACGCTCTGTTTACCAGGGTGTCCGAAACACCGACATTATCTGCTGCCGAATGCACTCTGAATGAGTGTGTATATTCATCCGACTTTGGCGGGATCGCTACAGTCAAATATTCGGCGAGCAAGTCAGGCAAATGTGCAGTTCATGTACCATCAGGCACGGCTACATTGAAAGAAGCCGCAGTCGAGCTGGCCGAACAGGGTTCGGCCACTATACATTTTTCGACTGCCAGCATCCATCCGGAGTTTAGACTCCAAATATGCACGTCTTATGTTACGTGCAAAGGGGATTGTCACCCTCCGAAAGATCATATCGTGACGCATCCCCAATACCACGCCCAGTCGTTTACAGCAGCGGTATCAAAAACCGCTTGGACGTGGTTAACATCTTTACTGGGAGGGTCAGCTATAATTATAATAATTGGACTTGTGTTAGCCACTGTTGTGGCTATGTATGTGCTGACCAACCAGAAACACAAC
>AGE98181
ATGGACTGCGACGTAGTCAAGTCCGCCAAAATGTTTCCTTATCAACCA---ATGTACCCAATGCAGCCCATGCCCTTCCGCAATCCTTTTGCGACTCCCAGAAGACCATGGTTTCCAAGGACCGACCCCTTTTTAGCGATGCAGGTGCAAGAGCTGGCACGGTCTATGGCCAACTTGACGTTTAAGCAACGGCGAGACGTGCCGCCCGAGGGTCCACCGGCTAAGAAGAAGAAGAAGGATAACTCGCAACAAGGT---GGTCGGAATCAGAATGGAAAGAAAAAGAACAAGCTAGTAAAGAAAAAGAAGAAGACAGGGCCGCCACCCCCCAAAAATAAT---GGCGGCAAAAAG------AAAGTCAATAGGAAGCCAGGGAAGAGACAACGAATGGTCATGAAGTTGGAGTCAGACAAGACGTTCCCTATCATGCTTGATGGAAAAGTTAATGGGTATGCATGCGTGGTCGGTGGCAAGCTGTTTAGACCACTGCATGTGGAGGGCAAGATCGACAACGACGTGTTGTCCTCCCTCAAGACAAAAAAGGCATCTAAGTATGATCTGGAGTACGCAGACGTGCCGCAGAGCATGCGCGCAGACACATTTAAATACACTCATGAAAAACCCCAGGGCTACTACAGCTGGCACCACGGAGCAGTACAGTATGAAAATGGCAGATTCACAGTGCCCAAAGGAGTCGGAGCCAAAGGAGATAGTGGTCGCCCCATACTTGACAATCAAGGGCGTGTGGTCGCTATTGTGCTTGGCGGAGTGAATGAAGGCTCCAGAACGGCGCTGTCTGTCGTGACGTGGAACGAAAAAGGGGTTACAGTTAAATACACCCCCGAGAACAGCGAGCAGTGGTCCTTGGTGACCACTATGTGCCTGCTTGCCAATGTCACGTTCCCGTGCACCCAACCACCCATCTGCTACGACCGCAAGCCAGCAGAGACTTTGTCCATGCTCAGTCATAACATAGACAACCCCGGTTATGACGAGTTGCTTGAAGCAGTACTGAAATGTCCAGGCAGAGGCAAGAGGTCCACGGAGGAGCTGTTTAAGGAGTACAAGTTAACACGCCCGTACATGGCCAGGTGCATCAGGTGTGCGGTCGGAAGTTGCCACAGCCCCATAGCCATAGAGGCGGTAAGGAGCGAAGGGCATGACGGCTATGTACGACTCCAGACCTCATCTCAGTATGGATTAGACCCATCAGGAAACTTGAAAGGCAGAACCATGAGGTATGATATGCATGGAACCATAGAAGAGATACCGTTGCACCAGGTGTCCGTTCATACCTCACGTCCTTGCCACATAATAGATGGGCATGGATACTTTCTGCTTGCCAGGTGCCCTGCAGGAGACTCCATAACTATGGAATTTAAGAAAGAATCGGTCACCCATTCTTGCTCTGTGCCCTACGAAGTAAAGTTTAATCCTGTGGGAAGAGAACTGTACACACACCCACCAGAGCACGGAGCTGAACAACCTTGTCACGTGTACGCTCACGACGCACAAAATAGGGGAGCTTACGTGGAAATGCACCTTCCAGGTTCCGAAGTGGACAGTACTTTACTGTCCATGAGCGGTAGTTCTGTTCATGTGACTCCACCTGCCGGGCAAAGCGTCCAAGTGGAGTGCGAATGTGGTGGCACCAAGATCTCTGAAACCATCAATTCTGCTAAGCAATACAGTCAGTGCTCTAAGACATCTCAGTGCAGGGCATACCGTACACAGAATGACAAATGGGTGTACAATTCGGACAAACTGCCTAAAGCATCGGGAGAAACTCTCAAGGGCAAACTGCATGTGCCCTTCGTACTGACCGAAGCAAAATGCACAGTACCATTGGCCCCGGAACCCATTATCACCTTTGGGTTCCGATCCGTGTCTCTGAAACTTCATCCCAAGAACCCCACCTTCCTAACCACGAGGCAGCTGGATGGAGAACCAGCCTACACCCACGAACTTATAACCCACCCTGTAGTGAGAAATTTCTCGGTTACAGAGAAAGGTTGGGAATTTGTGTGGGGAAACCATCCGCCTCAAAGGTACTGGTCCCAAGAAACTGCACCGGGTAATCCACACGGACTACCACATGAGGTGATCACGCACTACTATCACAGGTATCCCATGTCCACCATTCTAGGCTTATCAATTTGTGCGGCGATAGTGACGACATCCATTGCAGCATCCGTATGGCTCTTTTGCAAATCACGGATTTCCTGCCTGACCCCCTATCGCTTGACTCCGAATGCCCGCATGCCTTTGTGCTTAGCCGTCTTGTGCTGCGCACGCACAGCCAAAGCCGAAACTACTTGGGAATCCCTGGATCACCTCTGGAACCACAACCAGCAGATGTTCTGGAGTCAACTGCTAATCCCGCTAGCAGCACTGATAGTTGCTACCCGCTTGCTGAAATGTGTGTGTTGCGTTGTGCCTTTTTTAGTCGTGGCCGGCGCCGTAGGCGCCGGCGCTTACGAGCACGCGACCACGATGCCGAACCAAGTGGGGATCCCGTATAATACCATTGTCAACAGAGCGGGTTATGCACCTCTACCCATTAGCATAGTACCTACTAAAGTGAAGCTGATTCCAACAGTGAATCTTGAGTACATTACATGCCATTACAAGACCGGAATGGATTCACCCGCCATCAAATGCTGCGGCACTCAGGAGTGCTCTCCAACTTATAGGCCGGACGAGCAATGCAAAGTCTTCTCTGGAGTATACCCATTCATGTGGGGAGGGGCGTATTGCTTTTGCGATACGGAGAATACCCAGATAAGCAAGGCGTACGTGACGAAATCAGAAGATTGCGTCACCGATCACGCCCAGGCATATAAAGCACATACAGCCTCAGTCCAAGCCTTCTTAAATATCACAGTTGGAGGACACTCAACGACAGCAGTGGTGTATGTGAATGGAGAGACTCCTGTTAATTTTAATGGAGTGAAGCTGACCGCGGGTCCTCTGTCCACAGCCTGGTCGCCGTTCGACAAAAAGATCGTGCAGTACGCCGGGGAAATCTATAACTATGATTTTCCGGAATACGGAGCCGGCCACGCAGGAGCGTTTGGTGACATCCAGGCTAGGACGATATCTAGTTCCGATGTATACGCCAACACAAACCTTGTGCTGCAGAGACCAAAAGCCGGAGCGATCCATGTCCCGTACACCCAGGCCCCATCGGGTTATGAACAATGGAAGAAAGACAAACCACCATCTCTCAAGTTCACAGCCCCTTTCGGTTGTGAAATTTACACCAACCCTATCCGTGCTGAAAACTGCGCCGTGGGATCAATTCCACTAGCTTTTGACATTCCCGACGCTCTGTTTACCAGGGTGTCCGAAACACCGACATTATCTGCTGCCGAATGCACTCTGAATGAGTGTGTATATTCATCCGACTTTGGCGGGATCGCTACAGTCAAATATTCGGCGAGCAAGTCAGGCAAATGTGCAGTTCATGTACCATCAGGCACGGCTACATTGAAAGAAGCCGCAGTCGAGTTGGCCGAACAGGGTTCGGCCACTATACATTTTTCGACTGCCAGCATCCATCCGGAGTTTAGACTCCAAATATGCACGTCTTATGTTACGTGCAAAGGGGATTGTCACCCTCCGAAAGATCATATCGTGACGCATCCCCAATACCACGCCCAGTCATTTACAGCTGCGGTATCAAAAACCGCTTGGACGTGGTTAACATCCTTACTGGGAGGGTCAGCTATAATTATAATAATTGGACTTGTGTTAGCCACTGTTGTGGCTATGTATGTGCTGACCAACCAGAAACACAAT
>AGE98276
ATGGACTGCGACGTAGTCAAGTCCGCCAAAATGTTTCCTTATCAACCA---ATGTACCCAATGCAGCCCATGCCCTTCCGCAATCCTTTTGCGACTCCCAGAAGACCATGGTTTCCAAGGACCGACCCCTTTTTAGCGATGCAGGTGCAAGAGCTGGCACGGTCTATGGCCAATTTGACGTTCAAGCAACGGCGAGACGTGCCGCCCGAAGGTCCACCAGCTAAGAAGAAGAAGAAGGATAACTCGCAACAAGGT---GGTCGGAATCAGAATGGAAAGAAAAAGAACAAGCTAGTAAAGAAAAAGAAGAAGACAGGGCCGCCAACCCCCAAAAATAAT---GGCGGCAAAAAG------AAAGTCAATAGGAAGCCAGGGAAGAGACAACGAATGGTCATGAAGTTGGAGTCAGACAAGACGTTCCCTATCATGCTTGATGGAAAAGTTAATGGATACGCATGCGTGGTCGGTGGCAAGTTGTTTAGACCACTGCATGTGGAGGGCAAGATCGACAACGACGTGTTGTCCTCCCTCAAGACCAAAAAGGCATCTAAGTATGATCTGGAGTACGCAGACGTGCCGCAGAGCATGCGCGCAGACACATTTAAATACACTCATGAAAAACCCCAGGGCTACTACAGCTGGCATCATGGAGCAGTGCAGTATGAAAATGGCAGATTCACAGTGCCCAAAGGAGTCGGAGCCAAAGGAGATAGTGGCCGCCCCATACTTGACAATCAAGGGCGTGTGGTCGCTATTGTGCTTGGCGGAGTGAATGAAGGCTCCAGAACAGCGCTGTCTGTCGTGACGTGGAACGAAAAAGGGGTTACAGTTAAATACACCCCCGAGAACAGCGAGCAGTGGTCCTTGGTGACCACTATGTGTTTGCTTGCCAATGTCACGTTCCCGTGCACCCAACCACCCATCTGCTACGACCGCAAGCCAGCAGAAACTTTGTCCATGCTCAGTCATAACATAGACAATCCCGGTTATGACGAGTTGCTTGAAGCAGTACTGAAATGTCCAGGCAGAGGCAAGAGGTCCACGGAGGAGCTGTTTAAGGAGTACAAACTAACACGCCCGTACATGGCCAGGTGCATCAGGTGTGCGGTCGGAAGTTGCCACAGCCCCATAGCCATAGAGGCGGTAAGGAGCGAAGGGCATGACGGCTATGTACGACTCCAGACCTCATCTCAGTATGGATTAGACCCATCAGGAAACTTGAAAGGCAGAACCATGAGGTATGATATGCATGGAACTATAGAAGAGATACCGTTGCACCAGGTGTCTGTTCATACCTCACGTCCTTGCCACATAATAGATGGGCATGGATACTTTTTGCTTGCCAGGTGCCCTGCAGGAGACTCCATAACCATGGAATTTAAGAAAGAATCGGTCACCCATTCTTGCTCTGTGCCCTATGAAGTAAAGTTTAATCCTGTGGGAAGAGAACTGTATACACACCCACCAGAGCACGGAGCTGAACAACCTTGTCACGTGTACGCTCACGACGCACAAAATAGGGGAGCTTACGTGGAAATGCACCTTCCAGGCTCCGAAGTGGACGGTACTTTACTGTCCATGAGCGGTAGTTCTGTTCATGTGACTCCACCTGCCGGGCAAAGCGTCCAAGTGGAGTGCGAATGTGGTGGCACCAAGATCTCTGAAACCATCAATTCTGCTAAGCAATACAGTCAGTGCTCTAAGACATCTCAGTGCAGGGCATATCGTACACAGAATGACAAATGGGTGTACAATTCGGACAAACTGCCTAAAGCATCGGGAGAAACTCTCAAAGGCAAACTGCATGTGCCCTTCGTACTGACCGAAGCAAAATGCACAGTACCATTGGCCCCGGAACCCATTATCACCTTTGGGTTTCGCTCCGTGTCTCTGAAACTTCATCCCAAGAACCCCACCTTCCTAACCACGAGGCAGCTGGATGGAGAACCAGCCTACACCCACGAACTTATAACCCACCCTGTAGTGAGAAATTTCTCGGTTACAGAGAAAGGTTGGGAGTTTGTGTGGGGAAACCATCCGCCTCAAAGGTACTGGTCCCAAGAAACTGCACCGGGTAATCCACACGGACTGCCACATGAGGTGATCACGCACTACTACCACAGGTATCCCATGTCCACCATTCTAGGCTTATCAATTTGTGCGGCGATAGTGACGACATCCATTGCAGCATCCGTATGGCTCTTTTGCAAATCACGGATTTCCTGCCTGACCCCCTATCGCTTGACTCCAAATGCCCGCATGCCTTTGTGCTTAGCCGTTTTGTGCTGCGCACGCACAGCCAAAGCCGAAACTACTTGGGAATCCCTGGATCACCTCTGGAACCACAACCAGCAGATGTTCTGGAGTCAACTGCTAATCCCGCTAGCAGCACTGATAGTTGCTACCCGCTTGCTGAAATGTGTGTGTTGCGTTGTGCCTTTTTTAGTCGTGGCCGGCGCCGTAGGCGCCGGCGCTTACGAGCACGCGACCACGATGCCGAACCAAGTGGGGATCCCGTATAACACCATTGTCAACAGAGCGGGTTATGCACCTCTACCCATTAGCATAGTACCTACTAAAGTGAAGCTGATTCCAACAGTGAATCTTGAGTACATTACATGCCATTACAAGACCGGAATGGATTCACCCGCCATCAAATGCTGCGGCACTCAGGAGTGCTCTCCAACTTATAGGCCGGACGAGCAATGCAAAGTCTTCTCTGGAGTATACCCATTCATGTGGGGAGGGGCGTATTGCTTTTGCGATACGGAGAATACCCAGATAAGTAAGGCGTACGTGACGAAATCAGAAGATTGCGTCACCGATCACGCCCAGGCATATAAAGCACATACAGCCTCAGTCCAAGCCTTCTTAAATATCACAGTTGGAGGACACTCAACAACAGCAGTGGTGTATGTGAATGGAGAGACTCCTGTTAATTTTAATGGAGTGAAGCTGACCGCGGGTCCTCTGTCCACAGCCTGGTCGCCGTTCGACAAAAAGATCGTGCAGTACGCCGGGGAAATCTATAATTATGACTTTCCGGAATACGGAGCCGGCCACGCAGGAGCGTTTGGTGACATCCAGGCTAGGACGATATCTAGTTCCGATGTATACGCCAACACAAACCTTGTGCTGCAGAGACCAAAAGCCGGAGCAATCCATGTCCCGTACACCCAGGCCCCATCGGGTTATGAACAATGGAAGAAAGACAAACCACCATCTCTCAAGTTCACAGCCCCTTTCGGTTGTGAAATTTACACCAACCCTATCCGTGCTGAAAACTGCGCCGTGGGATCAATTCCACTAGCTTTTGACATTCCCGACGCTCTGTTTACCAGGGTGTCCGAAACACCGACATTATCTGCTGCCGAATGCACTCTGAATGAGTGTGTATATTCATCCGACTTCGGCGGGATCGCTACAGTCAAATATTCGGCGAGCAAGTCAGGCAAATGTGCAGTTCATGTACCATCAGGCACGGCTACATTGAAAGAAGCCGCAGTCGAGCTGGCCGAACAGGGTTCGGCCACTATACATTTTTCGACTGCCAGCATCCATCCGGAGTTTAGACTCCAAATATGCACGTCTTATGTTACGTGCAAAGGGGATTGTCACCCTCCGAAAGATCATATCGTGACGCATCCCCAATACCACGCCCAGTCGTTTACAGCAGCGGTATCAAAAACCGCTTGGACGTGGTTAACATCTTTACTGGGAGGGTCAGCTATAATTATAATAATTGGACTTGTGTTAGCCACTGTTGTGGCTATGTATGTGCTGACCAACCAGAAACACAAC
>AGE98187
ATGGACTGCGACGTAGTCAAGTCCGCCAAAATGTTTCCTTATCAACCA---ATGTACCCAATGCAGCCCATGCCCTTCCGCAATCCTTTTGCGACTCCCAGAAGACCATGGTTTCCAAGGACCGACCCCTTTTTAGCGATGCAGGTGCAAGAGCTGGCACGGTCTATGGCCAATTTGACGTTCAAGCAACGGCGAGACGTGCCGCCCGAAGGTCCACCAGCTAAGAAGAAGAAGAAGGATAACTCGCAACAAGGT---GGCCGGAATCAGAATGGAAAGAAAAAGAACAAGCTAGTAAAGAAAAAGAAGAAGACAGGGCCGCCAACCCCCAAAAATAAT---GGCGGCAAAAAG------AAAGTTAATAGGAAGCCAGGGAAGAGACAACGAATGGTCATGAAGTTGGAGTCAGACAAGACGTTCCCTATCATGCTTGATGGAAAAGTTAATGGATACGCATGCGTGGTCGGTGGCAAGCTGTTTAGACCACTGCATGTGGAGGGCAAGATCGACAACGACGTGTTGTCCTCCCTCAAGACAAAAAAGGCATCTAAGTATGATCTGGAGTACGCAGACGTGCCGCAGAGCATGCGCGCAGACACATTTAAATACACTCATGAAAAACCCCAGGGCTACTACAGCTGGCATCATGGAGCAGTACAGTATGAAAATGGCAGATTCACAGTGCCCAAAGGAGTCGGAGCCAAAGGAGATAGTGGCCGCCCCATACTTGACAATCAAGGGCGTGTGGTCGCTATTGTGCTTGGCGGAGTGAATGAAGGCTCCAGAACAGCGCTGTCTGTCGTGACGTGGAACGAAAAAGGGGTTACAGTCAAATACACCCCCGAGAACAGCGAGCAGTGGTCCTTGGTGACCACTATGTGTTTGCTTGCCAATGTCACGTTCCCGTGCACCCAACCACCCATCTGCTACGACCGCAAGCCAGCAGAAACTTTGTCCATGCTCAGTCATAACATAGACAATCCCGGTTATGACGAGTTGCTTGAAGCAGTACTGAAATGTCCAGGCAGAGGCAAGAGGTCCACGGAGGAGCTATTTAAGGAGTACAAACTAACACGCCCGTACATGGCCAGGTGCATCAGGTGTGCGGTCGGAAGTTGCCACAGCCCCATAGCCATAGAGGCGGTAAGGAGCGAAGGGCATGACGGCTACGTACGACTCCAGACCTCATCTCAGTATGGATTAGACCCATCAGGAAACTTGAAAGGCAGAACCATGAGGTATGATATGCATGGAACTATAGAAGAGATACCGTTGCACCAGGTGTCTGTTCATACCTCACGTCCTTGCCACATAATAGATGGGCATGGATACTTTTTGCTTGCCAGGTGCCCTGCAGGAGACTCCATAACTATGGAATTTAAGAAAGAATCGGTCACCCATTCTTGCTCTGTGCCCTATGAAGTAAAGTTTAATCCTGTGGGAAGAGAACTGTATACACACCCACCAGAGCACGGAGCTGAACAACCTTGTCACGTGTACGCTCACGACGCACAAAATAGGGGAGCTTACGTGGAAATGCACCTTCCAGGCTCCGAAGTGGACAGTACTTTACTGTCCATGAGCGGTAGTTCTGTTCATGTGACTCCACCTGCCGGGCAAAGCGTCCAAGTGGAGTGCGAATGTGGTGGCACCAAGATTTCTGAAACCATCAATTCTGCTAAGCAATACAGTCAGTGCTCTAAGACATCTCAGTGCAGGGCATATCGTACACAGAATGACAAATGGGTGTACAATTCGGACAAACTGCCTAAAGCATCGGGAGAAACTCTCAAAGGCAAACTGCATGTGCCCTTCGTACTGACCGAAGCAAAATGCACAGTACCATTGGCCCCGGAACCCATTATCACCTTTGGGTTTCGCTCCGTGTCTCTGAAACTTCATCCCAAGAACCCCACCTTCCTAACCACGAGGCAGCTGGATGGAGAACCAGCCTACACCCACGAACTTATAACCCACCCTGTAGTGAGAAATTTCTCGGTTACAGAGAAAGGTTGGGAATTTGTGTGGGGAAACCATCCGCCTCAAAGGTACTGGTCCCAAGAAACTGCACCGGGTAATCCACACGGACTGCCACATGAGGTGATCACGCACTACTACCACAGGTATCCCATGTCCACCATTCTAGGCTTATCAATTTGTGCGGCGATAGTGACGACATCCATTGCAGCATCCGTATGGCTCTTTTGCAAATCACGGATTTCCTGCCTGACCCCCTATCGCTTGACTCCAAATGCCCGCATGCCTTTGTGCTTAGCCGTTTTGTGCTGCGCACGCACAGCCAAAGCCGAAACTACTTGGGAATCCCTGGATCACCTCTGGAACCACAACCAGCAGATGTTCTGGAGTCAACTGCTAATTCCGCTAGCAGCACTGATAGTTGCTACCCGCTTGCTGAAATGTGTGTGTTGCGTTGTGCCTTTTTTAGTCGTGGCCGGCGCCGTAGGCGCCGGCGCTTACGAGCACGCGACCACGATGCCGAACCAAGTGGGGATCCCGTATAACACCATTGTCAACAGAGCGGGTTATGCACCTCTACCCATTAGCATAGTACCTACTAAAGTGAAGCTGATTCCAACAGTGAATCTTGAGTACATTACATGCCATTACAAGACCGGAATGGATTCACCCGCCATCAAATGCTGCGGCACTCAGGAGTGCTCTCCAACTTATAGGCCGGACGAGCAATGCAAAGTCTTCTCTGGAGTATACCCATTCATGTGGGGAGGGGCGTATTGCTTTTGCGATACGGAGAATACCCAGATAAGTAAGGCGTACGTGACGAAATCAGAAGATTGCGTCACCGATCACGCCCAGGCATATAAAGCACATACAGCCTCAGTCCAAGCCTTCTTAAATATCACAGTTGGAGGACACTCAACAACAGCAGTGGTGTATGTGAATGGAGAGACTCCTGTTAATTTTAATGGAGTGAAGCTGACCGCGGGTCCTCTGTCCACAGCCTGGTCGCCGTTCGACAAAAAGATCGTGCAGTACGCCGGGGAAATCTATAATTATGACTTTCCGGAATACGGAGCCGGCCACGCAGGAGCGTTTGGTGACATCCAGGCTAGGACGATATCTAGTTCCGATGTATACGCCAACACAAACCTTGTGCTGCAGAGACCAAAAGCCGGAGCAATCCATGTCCCGTACACCCAGGCCCCATCGGGATATGAACAATGGAAGAAAGACAAACCACCATCTCTCAAGTTCACAGCCCCTTTCGGTTGCGAAATTTACACCAACCCTATCCGTGCTGAAAACTGCGCCGTGGGATCAATTCCACTAGCTTTTGACATTCCCGACGCTCTGTTTACCAGGGTGTCCGAAACACCGACATTATCTGCTGCCGAATGCACTCTGAATGAGTGTGTATATTCATCCGACTTCGGCGGGATCGCTACAGTCAAATATTCGGCGAGCAAGTCAGGCAAATGTGCAGTTCATGTACCATCAGGCACGGCTACATTGAAAGAAGCCGCAGTCGAGCTGGCCGAACAGGGTTCGGCCACTATACATTTTTCGACTGCCAGCATCCATCCGGAGTTTAGACTCCAAATATGCACGTCTTATGTTACGTGCAAAGGGGATTGTCACCCTCCGAAAGATCATATCGTGACGCATCCCCAATACCACGCCCAGTCGTTTACAGCAGCGGTATCAAAAACCGCTTGGACGTGGTTAACATCTTTACTGGGAGGGTCAGCTATAATTATAATAATTGGACTTGTGTTAGCCACTGTTGTGGCTATGTATGTGCTGACCAACCAGAAACACAAT
>AGE98270
ATGGACTGCGACGTAGTCAAGTCCGCCAAAATGTTTCCTTATCAACCA---ATGTACCCAATGCAGCCCATGCCCTTCCGCAATCCTTTTGCGACTCCCAGAAGACCATGGTTTCCAAGGACCGACCCCTTTTTAGCGATGCAGGTGCAAGAGCTGGCACGGTCTATGGCCAATTTGACGTTCAAGCAACGGCGAGACGTGCCGCCCGAAGGTCCACCAGCTAAGAAGAAGAAGAAGGATAACTCGCAACAAGGT---GGTCGGAATCAGAATGGAAAGAAAAAGAACAAGCTAGTAAAGAAAAAGAAGAAGACAGGGCCGCCAACCCCCAAAAATAAT---GGCGGCAAAAAG------AAAGTCAATAGGAAGCCAGGGAAGAGACAACGAATGGTCATGAAGTTGGAGTCAGACAAGACGTTCCCTATCATGCTTGATGGAAAAGTTAATGGATACGCATGCGTGGTCGGTGGCAAGTTGTTTAGACCACTGCATGTGGAGGGCAAGATCGACAACGACGTGTTGTCCTCCCTCAAGACCAAAAAGGCATCTAAGTATGATCTGGAGTACGCAGACGTGCCGCAGAGCATGCGCGCAGACACATTTAAATACACTCATGAAAAACCCCAGGGCTACTACAGCTGGCATCATGGAGCAGTGCAGTATGAAAATGGCAGATTCACAGTGCCCAAAGGAGTCGGAGCCAAAGGAGATAGTGGCCGCCCCATACTTGACAATCAAGGGCGTGTGGTCGCTATTGTGCTTGGCGGAGTGAATGAAGGCTCCAGAACAGCGCTGTCTGTCGTGACGTGGAACGAAAAAGGGGTTACAGTTAAATACACCCCCGAGAACAGCGAGCAGTGGTCCTTGGTGACCACTATGTGTTTGCTTGCCAATGTCACGTTCCCGTGCACCCAACCACCCATCTGCTACGACCGCAAGCCAGCAGAAACTTTGTCCATGCTCAGTCATAACATAGACAATCCCGGTTATGACGAGTTGCTTGAAGCAGTACTGAAATGTCCGGGCAGAGGCAAGAGGTCCACGGAGGAGCTGTTTAAGGAGTACAAACTAACACGCCCGTACATGGCTAGGTGCATCAGGTGTGCGGTCGGAAGTTGCCACAGCCCCATAGCCATAGAGGCGGTAAGGAGCGAAGGGCATGACGGCTATGTACGACTCCAGACCTCATCTCAGTATGGATTAGACCCATCAGGAAACTTGAAAGGCAGAACCATGAGGTATGATATGCATGGAACTATAGAAGAGATACCGTTGCACCAGGTGTCTGTTCATACCTCACGTCCTTGCCACATAATAGATGGGCATGGATACTTTTTGCTTGCCAGGTGCCCTGCAGGAGACTCCATAACTATGGAATTTAAGAAAGAATCGGTCACCCATTCTTGCTCTGTGCCCTATGAAGTAAAGTTTAATCCTGTGGGAAGAGAACTGTATACACACCCACCAGAGCACGGAGCTGAACAACCTTGTCACGTGTACGCTCACGACGCACAAAATAGGGGAGCTTACGTGGAAATGCACCTTCCAGGCTCCGAAGTGGACAGTACTTTACTGTCCATGAGCGGTAGTTCTGTTCATGTGACTCCACCTGCCGGGCAAAGCGTCCAAGTGGAGTGCGAATGTGGTGGCACCAAGATCTCTGAAACCATCAATTCTGCTAAGCAATACAGTCAGTGCTCTAAGACATCTCAGTGCAGGGCATATCGTACACAGAATGACAAATGGGTGTACAATTCGGACAAACTGCCTAAAGCATCGGGAGAAACTCTCAAAGGCAAACTGCATGTGCCCTTCGTACTGACCGAAGCAAAATGCACAGTACCATTGGCCCCGGAACCCATTATCACCTTTGGGTTTCGCTCCGTGTCTCTGAAACTTCATCCCAAGAACCCCACCTTCCTAACCACGAGGCAGCTGGATGGAGAACCAGCCTACACCCACGAACTTATAACCCACCCTGTAGTGAGAAATTTCTCGGTTACAGAGAAAGGTTGGGAGTTTGTGTGGGGAAACCATCCGCCTCAAAGGTACTGGTCCCAAGAAACTGCACCGGGTAATCCACACGGACTGCCACATGAGGTGATCACGCACTACTACCACAGGTATCCCATGTCCACCATTCTAGGCTTATCAATTTGTGCGGCGATAGTGACGACATCCATTGCAGCATCCGTATGGCTCTTTTGCAAATCACGGATTTCCTGCCTGACCCCCTATCGCTTGACTCCAAATGCCCGCATGCCTTTGTGCTTAGCCGTTTTGTGCTGCGCACGCACAGCCAAAGCCGAAACTACTTGGGAATCCCTGGATCACCTCTGGAACCACAACCAGCAGATGTTCTGGAGTCAACTGCTAATCCCGCTAGCAGCACTGATAGTTGCTACCCGCTTGCTGAAATGTGTGTGTTGCGTTGTGCCTTTTTTAGTCGTGGCCGGCGCCGTAGGCGCCGGCGCTTACGAGCACGCGACCACGATGCCGAACCAAGTGGGGATCCCGTATAACACCATTGTCAACAGAGCGGGTTATGCACCTCTACCCATTAGCATAGTACCTACTAAAGTGAAGCTGATTCCAACAGTGAATCTTGAGTACATTACATGCCATTACAAGACCGGAATGGATTCACCCGCCATCAAATGCTGCGGCACTCAGGAGTGCTCTCCAACTTATAGGCCGGACGAGCAATGCAAAGTCTTCTCTGGAGTATACCCATTCATGTGGGGAGGGGCGTATTGCTTTTGCGATACGGAGAATACCCAGATAAGTAAGGCGTACGTGACGAAATCAGAAGATTGCGTCACCGATCACGCCCAGGCATATAAAGCACATACAGCCTCAGTCCAAGCCTTCTTAAATATCACAGTTGGAGGACACTCAACAACAGCAGTGGTGTATGTGAATGGAGAGACTCCTGTTAATTTTAATGGAGTGAAGCTGACCGCGGGTCCTCTGTCCACAGCCTGGTCGCCGTTCGACAAAAAGATCGTGCAGTACGCCGGGGAAATCTATAATTATGACTTTCCGGAATACGGAGCCGGCCACGCAGGAGCGTTTGGTGACATCCAGGCTAGGACGATATCTAGTTCCGATGTATACGCCAACACAAACCTTGTGCTGCAGAGACCAAAAGCCGGAGCAATCCATGTCCCGTACACCCAGGCCCCATCGGGTTATGAACAATGGAAGAAAGACAAACCACCATCTCTCAAGTTCACAGCCCCTTTCGGTTGTGAAATTTACACCAACCCTATCCGTGCTGAAAACTGCGCCGTGGGATCAATTCCACTAGCTTTTGACATTCCCGACGCTCTGTTTACCAGGGTGTCCGAAACACCGACATTATCTGCTGCCGAATGCACTCTGAATGAGTGTGTATATTCATCCGACTTCGGCGGGATCGCTACAGTCAAATATTCGGCGAGCAAGTCAGGCAAATGTGCAGTTCATGTACCATCAGGCACGGCTACATTGAAAGAAGCCGCAGTCGAGTTGGCCGAACAGGGTTCGGCCACTATACATTTTTCGACTGCCAGCATTCATCCGGAGTTTAGACTCCAAATATGCACGTCTTATGTTACGTGCAAAGGGGATTGTCACCCTCCGAAAGATCATATCGTGACGCATCCCCAATACCACGCCCAGTCGTTTACAGCAGCGGTATCAAAAACCGCTTGGACGTGGTTAACATCTTTACTGGGAGGGTCAGCTATAATTATAATAATTGGACTTGTGTTAGCCACTGTTGTGGCTATGTATGTGCTGACCAACCAGAAACACAAC
>AGE98185
ATGGACTGCGACGTAGTCAAGTCCGCCAAAATGTTTCCTTATCAACCA---ATGTACCCAATGCAGCCCATGCCCTTCCGCAATCCTTTTGCGACTCCCAGAAGACCATGGTTTCCAAGGACCGACCCCTTTTTAGCGATGCAGGTGCAAGAGCTGGCACGGTCTATGGCCAATTTGACGTTCAAGCAACGGCGAGACGTGCCGCCCGAAGGTCCACCAGCTAAGAAGAAGAAAAAGGATAACTCGCAACAAGGT---GGTCGGAATCAGAATGGAAAGAAAAAGAACAAGCTAGTAAAGAAAAAGAAGAAGACAGGGCCGCCAACCCCCAAAAATAAT---GGCGGCAAAAAG------AAAGTCAATAGGAAGCCAGGGAAGAGACAACGAATGGTCATGAAGTTGGAGTCAGACAAGACGTTCCCTATCATGCTTGATGGAAAAGTTAATGGATACGCATGCGTGGTCGGTGGCAAGTTGTTTAGACCACTGCATGTGGAGGGCAAGATCGACAACGACGTGTTGTCCTCCCTCAAGACCAAAAAGGCATCTAAGTATGATCTGGAGTACGCAGACGTGCCGCAGAGCATGCGCGCAGACACATTTAAATACACTCATGAAAAACCCCAGGGCTACTACAGCTGGCATCATGGAGCAGTACAGTATGAAAATGGCAGATTCACAGTGCCCAAAGGAGTCGGAGCCAAAGGAGATAGTGGCCGCCCCATACTTGACAATCAAGGGCGTGTGGTCGCTATTGTGCTTGGCGGAGTGAATGAAGGCTCCAGAACAGCGCTGTCTGTCGTGACGTGGAACGAAAAAGGGGTTACAGTCAAATACACCCCCGAGAACAGCGAGCAGTGGTCCTTGGTGACCACTATGTGTTTGCTTGCCAATGTCACGTTCCCGTGCACCCAACCACCCATCTGCTACGATCGCAAGCCAGCAGAAACTTTGTCCATGCTCAGTCATAACATAGACAATCCCGGTTATGACGAGTTGCTTGAAGCAGTACTGAAATGTCCAGGCAGAGGCAAGAGGTCCACGGAGGAGCTGTTTAAGGAGTACAAACTAACACGCCCGTACATGGCCAGGTGCATCAGGTGTGCGGTCGGAAGTTGCCACAGCCCCATAGCCATAGAGGCGGTAAGGAGCGAAGGGCATGACGGCTATGTACGACTCCAGACCTCATCTCAGTATGGATTAGACCCATCAGGAAACTTGAAAGGCAGAACCATGAGGTATGATATGCATGGAACTATAGAAGAGATACCGTTGCACCAGGTGTCTGTTCATACCTCACGTCCTTGCCACATAATAGATGGGCATGGATACTTTTTGCTTGCCAGGTGCCCTGCAGGAGACTCCATAACTATGGAATTTAAGAAAGAATCGGTCACCCATTCTTGCTCTGTGCCCTATGAAGTAAAGTTTAATCCTGTGGGAAGAGAACTGTATACACACCCACCAGAGCACGGAGCTGAACAACCTTGTCACGTGTACGCTCACGACGCACAAAATAGGGGAGCTTACGTGGAAATGCACCTTCCAGGCTCCGAAGTGGACAGTACTTTACTGTCCATGAGCGGTAGTTCTGTTCATGTGACTCCACCTGCCGGGCAAAGCGTCCAAGTGGAGTGCGAATGTGGTGGCACCAAGATCTCTGAAACCATCAATTCTGCTAAGCAATACAGTCAGTGCTCTAAGACATCTCAGTGCAGGGCATATCGTACACAGAATGACAAATGGGTGTACAATTCGGACAAACTGCCTAAAGCATCGGGAGAAACTCTCAAAGGCAAACTGCATGTGCCCTTCGTACTGACCGAAGCAAAATGCACAGTACCATTGGCCCCGGAACCCATTATCACCTTTGGGTTTCGCTCCGTGTCTCTGAAACTTCATCCCAAGAACCCCACCTTCCTAACCACGAGGCAGCTGGATGGAGAACCAGCCTACACCCACGAACTTATAACCCACCCTGTAGTGAGAAATTTCTCGGTTACAGAGAAAGGTTGGGAATTTGTGTGGGGAAACCATCCGCCTCAAAGGTACTGGTCCCAAGAAACTGCACCGGGTAATCCACACGGACTGCCACATGAGGTGATCACGCACTACTACCACAGGTATCCCATGTCCACCATTCTAGGCTTATCAATTTGTGCGGCGATAGTGACGACATCCATTGCAGCATCCGTATGGCTCTTTTGCAAATCACGGATTTCCTGCCTGACCCCCTATCGCTTGACTCCAAATGCCCGCATGCCTTTATGCTTAGCCGTTTTGTGCTGCGCACGCACAGCCAAAGCCGAAACTACTTGGGAATCCCTGGATCACCTCTGGAACCACAACCAGCAGATGTTCTGGAGTCAACTGCTAATCCCGCTAGCAGCACTGATAGTTGCTACCCGCTTGCTGAAATGTGTGTGTTGCGTTGTGCCTTTTTTAGTCGTGGCCGGCGCCGTAGGCGCCGGCGCTTACGAGCACGCGACCACGATGCCGAACCAAGTGGGGATCCCGTATAACACCATTGTCAACAGAGCGGGTTATGCACCTCTACCCATTAGCATAGTACCTACTAAAGTGAAGCTGATTCCAACAGTGAATCTTGAGTACATTACATGCCATTACAAGACCGGAATGGATTCACCCGCCATCAAATGCTGCGGCACTCAGGAGTGCTCTCCAACTTATAGGCCGGACGAGCAATGCAAAGTCTTCTCTGGAGTATACCCATTCATGTGGGGAGGGGCGTATTGCTTTTGCGATACGGAGAATACCCAGATAAGTAAGGCGTACGTGACGAAATCAGAAGATTGCGTCACCGATCACGCCCAGGCATATAAAGCACATACAGCCTCAGTCCAAGCCTTCTTAAATATCACAGTTGGAGGACACTCAACAACAGCAGTGGTGTATGTGAATGGAGAGACTCCTGTTAATTTTAATGGAGTGAAGCTGACCGCGGGTCCTCTGTCCACAGCCTGGTCGCCGTTCGACAAAAAGATCGTGCAGTACGCCGGGGAAATCTATAATTATGACTTTCCGGAATACGGAGCCGGCCACGCAGGAGCGTTTGGTGACATCCAGGCTAGGACGATATCTAGTTCCGATGTATACGCCAACACAAACCTTGTGCTGCAGAGACCAAAAGCCGGAGCAATCCATGTCCCGTACACCCAGGCCCCATCGGGTTATGAACAATGGAAGAAAGACAAACCACCATCTCTCAAGTTCACAGCCCCTTTCGGTTGTGAAATTTACACCAACCCTATCCGTGCTGAAAACTGCGCCGTGGGATCAATTCCACTAGCTTTTGACATTCCCGACGCTCTGTTTACCAGGGTGTCCGAAACACCGACATTATCTGCTGCCGAATGCACTCTGAATGAGTGTGTATATTCATCCGACTTCGGCGGGATCGCTACAGTCAAATATTCGGCGAGCAAGTCAGGCAAATGTGCAGTTCATGTACCATCAGGCACGGCTACATTGAAAGAAGCCGCAGTCGAGCTGGCCGAACAGGGTTCGGCCACTATACATTTTTCGACTGCCAGCATCCATCCGGAGTTTAGACTCCAAATATGCACGTCTTATGTTACGTGCAAAGGGGATTGTCACCCTCCGAAAGATCATATCGTGACGCATCCCCAATACCACGCCCAGTCGTTTACAGCAGCGGTATCAAAAACCGCTTGGACGTGGTTAACATCTTTACTGGGAGGGTCAGCTATAATTATAATAATTGGACTTGTGTTAGCCACTGTTGTGGCTATGTATGTGCTGACCAACCAGAAACACAAC
>AGE98272
ATGGACTGCGACGTAGTCAGGTCCGCCAAAATGTTTCCTTATCAACCA---ATGTACCCAATGCAGCCCATGCCCTTCCGCAATCCTTTTGCGACTCCCAGAAGACCATGGTTTCCAAGGACCGACCCCTTTTTAGCGATGCAGGTGCAAGAGCTGGCACGGTCTATGGCCAATTTGACGTTCAAGCAACGGCGAGACGTGCCGCCCGAAGGTCCACCAGCTAAGAAGAAGAAGAAGGATAACTCGCAACAAAGT---GGTCGGAATCAGAATGGAAAGAAAAAGAACAAGCTAGTAAAGAAAAAGAAGAAGACAGGGCCGCCAACCCCCAAAAATAAT---GGCGGCAAAAAG------AAAGTCAATAGGAAGCCAGGGAAGAGACAACGAATGGTCATGAAGTTGGAGTCAGACAAGACGTTCCCTATCATGCTTGATGGAAAAGTTAATGGATACGCATGCGTGGTCGGTGGCAAGCTGTTTAGACCACTGCATGTGGAGGGCAAGATCGACAACGACGTGTTGTCCTCCCTCAAGACCAAAAAGGCATCTAAGTATGATCTGGAGTACGCAGACGTGCCGCAGAGCATGCGCGCAGACACATTTAAATACACTCATGAAAAACCCCAGGGCTACTACAGCTGGCATCATGGAGCAGTACAGTATGAAAATGGCAGATTCACAGTGCCCAAAGGAGTCGGAGCCAAAGGAGATAGTGGCCGCCCCATACTTGACAATCAAGGGCGTGTGGTCGCTATTGTGCTTGGCGGAGTGAATGAAGGCTCCAGAACAGCGCTGTCTGTCGTGACGTGGAACGAAAAAGGGGTTACAGTCAAATACACCCCTGAGAACAGCGAGCAGTGGTCCTTGGTGACCACTATGTGTTTGCTTGCCAATGTCACGTTCCCGTGCACCCAACCACCCATCTGCTATGACCGCAAGCCAGCAGAAACTTTGTCCATGCTCAGTCATAACATAGACAATCCCGGTTATGACGAGTTACTTGAAGCAGTACTGAAATGTCCAGGCAGAGGCAAGAGGTCCACGGAGGAGCTGTTTAAGGAGTACAAATTAACACGCCCGTACATGGCCAGGTGCATCAGGTGTGCGGTCGGAAGTTGCCACAGCCCCATAGCCATAGAGGCGGTAAGGAGCGAAGGGCATGACGGCTATGTACGACTCCAGACCTCATCTCAGTATGGATTAGACCCCTCAGGAAACTTGAAAGGCAGAACCATGAGGTATGATATGCATGGAACTATAGAAGAGATACCGTTGCACCAGGTGTCTGTTCATACCTCACGTCCTTGCCACATAATAGATGGGCATGGATACTTTTTGCTTGCCAGGTGCCCTGCAGGAGACTCCATAACTATGGAGTTTAAGAAAGAATCGGTCACCCATTCTTGCTCTGTGCCCTATGAAGTAAAGTTTAATCCTGTGGGAAGAGAACTGTATACACACCCACCAGAGCACGGAGCTGAACAACCTTGTCACGTGTACGCTCACGACGCACAAAATAGGGGAGCTTACGTGGAAATGCACCTTCCAGGCTCCGAAGTGGACAGTACTTTACTGTCCATGAGCGGTAGTTCTGTTCATGTGACTCCACCTGCCGGGCAAAGCGTCCAAGTGGAGTGCGAATGCGGTGGCACTAAGATCTCTGAAACCATCAATTCTGCTAAGCAATACAGTCAGTGCTCTAAGACATCTCAGTGCAGGGCATATCGTACACAGAATGACAAATGGGTGTACAATTCGGACAAATTGCCTAAAGCATCGGGAGAAACTCTCAAAGGCAAACTGCATGTGCCCTTCGTACTGACCGAAGCAAAATGCACAGTACCATTGGCCCCGGAACCCATTATCACCTTTGGGTTTCGCTCCGTGTCTCTAAAACTTCATCCCAAGAACCCCACTTTCCTAACCACGAGGCAACTGGATGGAGAACCAGCCTACACCCACGAACTTATAACCCACCCTGTAGTGAGAAATTTCTCGGTTACAGAGAAAGGTTGGGAATTTGTTTGGGGAAACCATCCGCCTCAAAGGTACTGGTCCCAAGAAACTGCACCGGGTAATCCACACGGACTGCCACATGAGGTGATCACGCATTACTACCACAGGTACCCCATGTCCACCATTCTAGGCTTATCAATTTGTGCGGCGATAGTGACGACATCCATTGCAGCATCCGTATGGCTCTTTTGCAAATCACGGATTTCCTGCCTGACCCCCTATCGCTTGACTCCAAATGCCCGCATGCCTTTGTGCTTAGCCGTTTTGTGCTGCGCACGCACAGCCAAAGCCGAAACTACTTGGGAATCCCTGGATCACCTCTGGAACCACAACCAGCAGATGTTCTGGAGTCAACTGCTAATCCCGCTAGCAGCACTGATAGTTGCTACCCGCTTGCTGAAATGTATGTGTTGCGTTGTGCCTTTTTTAGTCGTGGCCGGCGCCGTAGGCGCCGGCGCTTACGAGCACGCGACCACGATGCCGAACCAAGTGGGGATCCCGTATAACACCATTGTCAACAGAGCGGGTTATGCACCTCTACCCATTAGCATAGTACCTACTAAAGTGAAGCTGATTCCGACAGTGAATCTTGAGTACATTACATGCCATTACAAGACCGGAATGGATTCACCCGCCATCAAATGCTGCGGCACTCAGGAGTGCTCTCCAACTTATAGGCCGGACGAGCAATGCAAAGTCTTCTCTGGAGTATACCCATTCATGTGGGGAGGGGCGTATTGCTTTTGCGATACGGAGAATACCCAGATAAGTAAGGCGTACGTGACGAAATCAGAAGATTGCGTCACCGATCACGCCCAGGCATATAAAGCACATACAGCCTCAGTCCAAGCCTTCTTAAATATCACAGTTGGAGGGCACTCAACAACAGCAGTGGTGTATGTGAATGGAGAGACTCCTGTTAATTTTAATGGAGTGAAGCTGACCGCGGGTCCTCTGTCCACAGCCTGGTCGCCGTTCGACAAAAAGATCGTGCAGTATGCCGGGGAAATCTATAATTATGACTTTCCGGAATACGGAGCCGGCCACGCAGGAGCGTTTGGTGACATCCAGGCTAGGACGATATCTAGTTCCGATGTATACGCCAACACAAACCTTGTGCTGCAGAGACCAAAAGCCGGAGCAATCCATGTCCCGTACACCCAGGCCCCATCGGGTTATGAACAATGGAAGAAAGACAAACCACCATCTCTCAAGTTCACAGCCCCTTTCGGTTGTGAAATTTATACCAACCCTATCCGTGCTGAAAACTGCGCCGTGGGATCAATTCCACTAGCTTTTGACATTCCCGACGCTCTGTTTACCAGGGTGTCCGAAACACCGACATTATCTGCTGCCGAATGCACTCTGAATGAGTGTGTATATTCATCCGACTTTGGCGGGATCGCTACAGTCAAATATTCGGCGAGCAAGTCAGGCAAATGTGCAGTTCATGTACCATCAGGCACGGCTACATTGAAAGAAGCCGCAGTCGAGCTGGCCGAACAGGGTTCGGCCACTATACATTTTTCGACTGCCAGCATCCATCCGGAGTTTAGACTCCAAATATGCACGTCTTATGTTACGTGCAAAGGGGATTGTCACCCTCCGAAAGATCATATCGTGACGCATCCCCAATACCACGCCCAGTCGTTTACAGCAGCGGTATCAAAAACCGCTTGGACGTGGTTAACATCTTTACTGGGAGGGTCAGCTATAATTATAATAATTGGACTTGTGTTAGCCACTGTTGTGGCTATGTATGTGCTGACCAACCAGAAACACAAC
>AGE98189
ATGGACTGCGACGTAGTCAAGTCCGCCAAAATGTTTCCTTATCAACCA---ATGTACCCAATGCAGCCCATGCCCTTCCGCAATCCTTTTGCGACTCCCAGAAGACCATGGTTTCCAAGGACCGACCCCTTTTTAGCGATGCAGGTGCAAGAGCTGGCACGGTCTATGGCCAATTTGACGTTCAAGCAACGGCGAGACGTGCCGCCCGAAGGTCCACCAGCTAAGAAGAAGAAGAAGGATAACTCGCAACAAGGT---GGTCGGAATCAGAATGGGAAGAAAAAGAACAAGCTAGTAAAGAAAAAGAAGAAGACAGGGCCGCCAACCCCCAAAAATAAT---GGCGGCAAAAAG------AAAGTCAATAGGAAGCCAGGGAAGAGACAACGAATGGTCATGAAGTTGGAGTCAGACAAGACGTTCCCTATCATGCTTGATGGAAAAGTTAATGGATACGCATGCGTGGTCGGTGGCAAGCTGTTTAGACCACTGCATGTGGAGGGCAAGATCGACAACGACGTGTTGTCCTCCCTCAAGACCAAAAAGGCATCTAAGTACGATCTGGAGTACGCAGACGTGCCGCAGAGCATGCGCGCAGACACATTTAAATACACTCATGAAAAACCCCAGGGCTACTACAGCTGGCATCATGGAGCAGTACAGTATGAAAATGGCAGATTCACAGTGCCCAAAGGAGTCGGAGCCAAAGGAGATAGTGGCCGCCCCATACTTGACAATCAAGGGCGTGTGGTCGCTATTGTGCTTGGCGGAGTGAATGAAGGCTCCAGAACAGCGCTGTCTGTCGTGACGTGGAACGAAAAAGGGGTTACAGTCAAATACACCCCCGAGAACAGCGAGCAGTGGTCCTTGGTGACCACTATGTGTTTGCTTGCCAATGTCACGTTCCCGTGCACCCAACCACCCATCTGCTACGACCGCAAGCCAGCAGAAACTTTGTCCATGCTCAGTCATAACATAGACAATCCCGGTTATGACGAGTTGCTTGAAGCAGTACTGAAATGTCCAGGCAGAGGCAAGAGGTCCACGGAAGAGCTGTTTAAGGAGTACAAACTAACACGCCCGTACATGGCCAGGTGCATCAGGTGTGCGGTCGGAAGCTGCCACAGCCCCATAGCCATAGAGGCGGTAAGGAGCGAAGGGCATGACGGCTATGTACGACTCCAGACCTCATCTCAGTATGGATTAGACCCATCAGGAAACTTGAAAGGCAGAACCATGAGGTATGATATGCATGGAACTATAGAAGAGATACCGTTGCACCAGGTGTCTGTTCATACCTCACGTCCTTGCCACATAATAGATGGGCATGGATACTTTTTGCTTGCCAGGTGCCCTGCAGGAGACTCCATAACTATGGAATTTAAGAAAGAATCGGTCACCCATTCTTGCTCTGTGCCCTATGAAGTAAAGTTTAATCCTGTGGGAAGAGAACTGTATACACACCCACCAGAGCACGGAGCTGAACAACCTTGTCACGTGTACGCTCACGACGCACAAAATAGGGGAGCTTACGTGGAAATGCACCTTCCAGGCTCCGAAGTGGACAGTACTTTACTGTCCATGAGCGGTAGTTCTGTTCATGTGACTCCACCTGCCGGGCAAAGCGTCCAAGTGGAGTGCGAATGTGGTGGCACCAAGATCACTGAAACCATCAATTCTGCTAAGCAATACAGTCAGTGCTCTAAGACATCTCAGTGCAGGGCATATCGTACACAGAATGACAAATGGGTGTACAATTCGGACAAACTGCCTAAAGCATCGGGAGAAACTCTCAAAGGCAAACTGCATGTGCCCTTCGTACTGACCGAAGCAAAATGCACAGTACCATTGGCCCCGGAACCCATTATCACCTTTGGGTTTCGCTCCGTGTCTCTGAAACTTCATCCCAAGAACCCCACCTTCCTAACCACGAGGCAGCTGGACGGAGAACCAGCCTACACCCACGAACTTATAACCCACCCTGTAGTGAGAAATTTCTCGGTTACAGAGAAAGGTTGGGAATTTGTGTGGGGAAACCATCCGCCTCAAAGGTACTGGTCCCAAGAAACTGCACCGGGTAATCCACACGGACTGCCACATGAGGTGATCACGCACTACTACCACAGGTATCCCATGTCCACCATTCTAGGCTTATCAATTTGTGCGGCGATAGTGACGACATCCATTGCAGCATCCGTATGGCTCTTTTGCAAATCACGGATTTCCTGCCTGACCCCCTATCGCTTGACTCCAAATGCCCGCATGCCTTTGTGCTTAGCCGTTTTGTGCTGCGCACGCACAGCCAAAGCCGAAACTACTTGGGAATCCCTGGATCACCTCTGGAACCACAACCAGCAGATGTTCTGGAGTCAACTGCTAATCCCGCTAGCAGCACTGATAGTTGCTACCCGCTTGCTGAAATGTGTGTGTTGCGTTGTGCCTTTTTTAGTCGTGGCCGGCGCCGTAGGCGCCGGCGCTTACGAGCACGCGACCACGATGCCGAACCAAGTGGGGATCCCGTATAACACCATTGTCAACAGAGCGGGTTATGCACCTCTACCCATTAGCATAGTACCTACTAAAGTGAAGCTGATTCCAACAGTGAATCTTGAGTACATTACATGCCATTACAAGACCGGAATGGATTCACCCGCCATCAAATGCTGCGGCACTCAGGAGTGCTCTCCAACTTATAGGCCGGACGAGCAATGCAAAGTCTTCTCTGGAGTATACCCATTCATGTGGGGAGGGGCGTATTGCTTTTGCGATACGGAGAATACCCAGATAAGTAAGGCGTACGTGACGAAATCAGAAGATTGCGTCACCGATCACGCCCAGGCATATAAAGCACATACAGCCTCAGTCCAAGCCTTCTTAAATATCACAGTTGGAGGACACTCAACAACAGCAGTGGTGTATGTGAACGGAGAGACTCCTGTTAATTTTAATGGAGTGAAGCTGACCGCGGGTCCTCTGTCCACAGCCTGGTCGCCGTTCGACAAAAAGATCGTGCAGTACGCCGGGGAAATCTATAATTATGACTTTCCGGAATACGGAGCCGGCCACGCAGGAGCGTTTGGTGACATCCAGGCTAGGACGATATCTAGTTCCGATGTATACGCCAACACAAACCTTGTGCTGCAGAGACCAAAAGCCGGAGCAATCCATGTCCCGTACACCCAGGCCCCATCGGGTTATGAACAATGGAAGAAAGACAAACCACCATCTCTCAAGTTCACAGCCCCTTTCGGTTGTGAAATTTACACCAACCCTATCCGTGCTGAAAACTGCGCCGTGGGATCAATTCCACTAGCTTTTGACATTCCCGACGCTCTGTTTACCAGGGTGTCCGAAACACCGACATTATCTGCTGCCGAATGCACTCTGAATGAGTGTGTATATTCATCCGACTTCGGCGGGATCGCTACAGTCAAATATTCGGCGAGCAAGTCAGGCAAATGTGCAGTTCATGTACCATCAGGCACGGCTACATTGAAAGAAGCCGCAGTCGAGCTGGCCGAACAGGGTTCGGCCACTATACATTTTTCGACTGCCAGCATCCATCCGGAGTTTAGACTCCAAATATGCACGTCTTATGTTACGTGCAAAGGGGATTGTCACCCTCCGAAAGATCATATCGTGACGCATCCCCAATACCACGCCCAGTCGTTTACAGCAGCGGTATCAAAAACCGCTTGGACGTGGTTAACATCTTTACTGGGAGGGTCAGCTATAATTATAATAATTGGACTCGTGTTAGCCACTGTTGTGGCTATGTATGTGCTGACCAACCAGAAACACAAC
>AGE98278
ATGGACTGCGACGTAGTCAAGTCCGCCAAAATGTTTCCTTATCAACCA---ATGTACCCAATGCAGCCCATGCCCTTCCGCAATCCTTTTGCGACTCCCAGAAGACCATGGTTTCCAAGGACCGACCCCTTTTTAGCGATGCAGGTGCAAGAGCTGGCACGGTCTATGGCCAATTTGACGTTCAAGCAACGGCGAGACGTGCCGCCCGAAGGTCCACCAGCTAAGAAGAAGAAGAAGGATAACTCGCAACAAGGT---GGTCGGAATCAGAATGGAAAGAAAAAGAACAAGCTAGTAAAGAAAAAGAAGAAGACAGGGCCGCCAACCCCCAAAAATAAT---GGCGGCAAAAAG------AAAGTCAATAGGAAGCCAGGGAAGAGACAACGAATGGTCATGAAGTTGGAGTCAGACAAGACGTTCCCTATCATGCTTGATGGAAAAGTTAATGGATACGCATGCGTGGTCGGTGGCAAGTTGTTTAGACCACTGCATGTGGAGGGCAAGATCGACAACGACGTGTTGTCCTCCCTCAAGACCAAAAAGGCATCTAAGTATGATCTGGAGTACGCAGACGTGCCGCAGAGCATGCGCGCAGACACATTTAAATACACTCATGAAAAACCCCAGGGCTACTACAGCTGGCATCATGGAGCAGTGCAGTATGAAAATGGCAGATTCACAGTGCCCAAAGGAGTCGGAGCCAAAGGAGATAGTGGCCGCCCCATACTTGACAATCAAGGGCGTGTGGTCGCTATTGTGCTTGGCGGAGTGAATGAAGGCTCCAGAACAGCGCTGTCTGTCGTGACGTGGAACGAAAAAGGGGTTACAGTTAAATACACCCCCGAGAACAGCGAGCAGTGGTCCTTGGTGACCACTATGTGTTTGCTTGCCAATGTCACGTTCCCGTGCACCCAACCACCCATCTGCTACGACCGCAAGCCAGCAGAAACTTTGTCCATGCTCAGTCATAACATAGACAATCCCGGTTATGACGAGTTGCTTGAAGCAGTACTGAAATGTCCAGGCAGAGGCAAGAGGTCCACGGAGGAGCTGTTTAAGGAGTACAAACTAACACGCCCGTACATGGCCAGGTGCATCAGGTGTGCGGTCGGAAGTTGCCACAGCCCCATAGCCATAGAGGCGGTAAGGAGCGAAGGGCATGACGGCTATGTACGACTCCAGACCTCATCTCAGTATGGATTAGACCCATCAGGAAACTTGAAAGGCAGAACCATGAGGTATGATATGCATGGAACTATAGAAGAGATACCGTTGCACCAGGTGTCTGTTCATACCTCACGTCCTTGCCACATAATAGATGGGCATGGATACTTTTTGCTTGCCAGGTGCCCTGCAGGAGACTCCATAACCATGGAATTTAAGAAAGAATCGGTCACCCATTCTTGCTCTGTGCCCTATGAAGTAAAGTTTAATCCTGTGGGAAGAGAACTGTATACACACCCACCAGAGCACGGAGCTGAACAACCTTGTCACGTGTACGCTCACGACGCACAAAATAGGGGAGCTTACGTGGAAATGCACCTTCCAGGCTCCGAAGTGGACGGTACTTTACTGTCCATGAGCGGTAGTTCTGTTCATGTGACTCCACCTGCCGGGCAAAGCGTCCAAGTGGAGTGCGAATGTGGTGGCACCAAGATCTCTGAAACCATCAATTCTGCTAAGCAATACAGTCAGTGCTCTAAGACATCTCAGTGCAGGGCATATCGTACACAGAATGACAAATGGGTGTACAATTCGGACAAACTGCCTAAAGCATCGGGAGAAACTCTCAAAGGCAAACTGCATGTGCCCTTCGTACTGACCGAAGCAAAATGCACAGTACCATTGGCCCCGGAACCCATTATCACCTTTGGGTTTCGCTCCGTGTCTCTGAAACTTCATCCCAAGAACCCCACCTTCCTAACCACGAGGCAGCTGGATGGAGAACCAGCCTACACCCACGAACTTATAACCCACCCTGTAGTGAGAAATTTCTCGGTTACAGAGAAAGGTTGGGAGTTTGTGTGGGGAAACCATCCGCCTCAAAGGTACTGGTCCCAAGAAACTGCACCGGGTAATCCACACGGACTGCCACATGAGGTGATCACGCACTACTACCACAGGTATCCCATGTCCACCATTCTAGGCTTATCAATTTGTGCGGCGATAGTGACGACATCCATTGCAGCATCCGTATGGCTCTTTTGCAAATCACGGATTTCCTGCCTGACCCCCTATCGCTTGACTCCAAATGCCCGCATGCCTTTGTGCTTAGCCGTTTTGTGCTGCGCACGCACAGCCAAAGCCGAAACTACTTGGGAATCCCTGGATCACCTCTGGAACCACAACCAGCAGATGTTCTGGAGTCAACTGCTAATCCCGCTAGCAGCACTGATAGTTGCTACCCGCTTGCTGAAATGTGTGTGTTGCGTTGTGCCTTTTTTAGTCGTGGCCGGCGCCGTAGGCGCCGGCGCTTACGAGCACGCGACCACGATGCCGAACCAAGTGGGGATCCCGTATAACACCATTGTCAACAGAGCGGGTTATGCACCTCTACCCATTAGCATAGTACCTACTAAAGTGAAGCTGATTCCAACAGTGAATCTTGAGTACATTACATGCCATTACAAGACCGGAATGGATTCACCCGCCATCAAATGCTGCGGCACTCAGGAGTGCTCTCCAACTTATAGGCCGGACGAGCAATGCAAAGTCTTCTCTGGAGTATACCCATTCATGTGGGGAGGGGCGTATTGCTTTTGCGATACGGAGAATACCCAGATAAGTAAGGCGTACGTGACGAAATCAGAAGATTGCGTCACCGATCACGCCCAGGCATATAAAGCACATACAGCCTCAGTCCAAGCCTTCTTAAATATCACAGTTGGAGGACACTCAACAACAGCAGTGGTGTATGTGAATGGAGAGACTCCTGTTAATTTTAATGGAGTGAAGCTGACCGCGGGTCCTCTGTCCACAGCCTGGTCGCCGTTCGACAAAAAGATCGTGCAGTACGCCGGGGAAATCTATAATTATGACTTTCCGGAATACGGAGCCGGCCACGCAGGAGCGTTTGGTGACATCCAGGCTAGGACGATATCTAGTTCCGATGTATACGCCAACACAAACCTTGTGCTGCAGAGACCAAAAGCCGGAGCAATCCATGTCCCGTACACCCAGGCCCCATCGGGTTATGAACAATGGAAGAAAGACAAACCACCATCTCTCAAGTTCACAGCCCCTTTCGGTTGTGAAATTTACACCAACCCTATCCGTGCTGAAAACTGCGCCGTGGGATCAATTCCACTAGCTTTTGACATTCCCGACGCTCTGTTTACCAGGGTGTCCGAAACACCGACATTATCTGCTGCCGAATGCACTCTGAATGAGTGTGTATATTCATCCGACTTCGGCGGGATCGCTACAGTCAAATATTCGGCGAGCAAGTCAGGCAAATGTGCAGTTCATGTACCATCAGGCACGGCTACATTGAAAGAAGCCGCAGTCGAGCTGGCCGAACAGGGTTCGGCCACTATACATTTTTCGACTGCCAGCATCCATCCGGAGTTTAGACTCCAAATATGCACGTCTTATGTTACGTGCAAAGGGGATTGTCACCCTCCGAAAGATCATATCGTGACGCATCCCCAATACCACGCCCAGTCGTTTACAGCAGCGGTATCAAAAACCGCTTGGACGTGGTTAACATCTTTACTGGGAGGGTCAGCTATAATTATAATAATTGGACTTGTGTTAGCCACTGTTGTGGCTATGTATGTGCTGACCAACCAGAAACACAAC
>AAC19325
------------------------------ATGTTCCCGTTCCAACCA---ATGTATCCTATGCAGCCAATGCCCTACCGCAACCCGTTCGCGGCCCCGCGCAGGCCCTGGTTCCCCAGAACCGACCCTTTTCTGGCGATGCAGGTGCAGGAACTAACCCGCTCGATGGCCAACCTGACGTTCAAGCAACGCCGGGAAGCGCCGCCTGAGGGGCCACCTGCTAAGAAACCGAAGAGGGAGGCCCCGCAAAAACAA---AAAGGGGGGGGCCAAGGGAAGAAGAAGAAGAACCAGGGGAAGAAGAAGGCTAAGACGGGACCGCCCAATCCGAAGGCACAAAATGGAAACAAGAAG------AAGACCAACAAGAAACCAGGCAAGAGACAACGCATGGTTATGAAACTGGAATCTGATAAGACATTCCCAATTATGCTGGAAGGAAAGATTAACGGCTACGCTTGCGTGGTCGGAGGGAAGTTATTCAGGCCGATGCATGTGGAAGGCAAAATCGATAACGATGTTCTGGCCGCGCTTAAGACGAAGAAAGCGTCCAAATATGATCTTGAGTATGCAGATGTGCCACAGAACATGCGGGCCGATACATTCAAGTACACCCATGAGAAACCCCAAGGCTACTACAGCTGGCACCACGGAGCAGTCCAATATGAAAACGGGCGTTTCACGGTGCCAAAAGGAGTTGGAGCTAAAGGAGACAGTGGGCGACCCATTCTGGATAATCAGGGACGGGTGGTCGCTATTGTGCTAGGAGGTGTGAACGAAGGATCTAGGACAGCCCTTTCAGTCGTCATGTGGAACGAGAAGGGAGTTACTGTGAAGTATACTCCGGAGAATTGCGAGCAATGGTCACTAGTGACCACCATGTGCCTGCTCGCCAATGTGACGTTCCCATGCGCTCAACCACCAATTTGCTACGACAGAAAACCAGCAGAGACCTTGGCCATGCTCAGCGTCAACGTGGACAACCCGGGCTACGACGAGCTGCTAGAAGCAGCTGTTAAGTGCCCAGGAAGGAAAAGGAGATCTACTGAGGAGCTGTTTAAGGAGTATAAGCTAACGCGTCCCTACATGGCCAGATGTATTAGGTGCGCCGTTGGGAGCTGCCATAGTCCAATAGCAATTGAGGCAGTGAAGAGCGACGGGCACGACGGCTATGTCAGACTCCAGACTTCCTCACAGTATGGCCTGGATTCTTCCGGCAACTTAAAGGGCAGGACCATGCGGTATGACATGCACGGGACCATTGAAGAGATACCACTACATCAAGTGTCACTTCATACATCTCGCCCGTGTCACATTGTGGATGGGCATGGCTACTTTTTGCTTGCTAGATGCCCGGCAGGGGATTCCATCACCATGGAATTTAAGAAAGATGCAGTCACACACTCCTGCTCAGTGCCGTATGAAGTGAAATTTAATCCTGTAGGCAGAGAACTCTACACTCACCCCCCAGAACACGGAGCAGAGCAAGCGTGCCAAGTCTACGCACATGATGCACAGAACAGAGGAGCTTATGTCGAGATGCACCTCCCGGGCTCTGAAGTGGACAGCAGTCTGGTCTCTTTGAGCGGCAGTTCAGTCACTGTGACACCTCCTGCGGGGACTAGCGCCCTGGTGGAATGCGAGTGCGGTGGCACAAAGATCTCCGAGACCATCAACACGGCAAAACAGTTCAGCCAGTGCACAAAGAAGGAGCAGTGCAGAGCATATCGACTGCAGAATGACAAGTGGGTGTATAATTCTGACAAACTGCCCAAAGCAGCGGGAGCCACTCTAAAAGGAAAACTACATGTCCCATTCTTGCTGGCAGACGGCAAATGCACCGTGCCTCTAGCACCGGAACCGATGATAACCTTCGGATTCCGATCAGTGTCACTGAAACTGCACCCCAAGAATCCCACATATCTGACTACCCGCCAACTTGCTGATGAGCCTCATTACACGCACGAGCTCATATCTGAACCGGTTGTTAGGAACTTTTCTGTCACTGAAAAAGGATGGGAGTTTGTATGGGGTAACCACCCGCCGAAAAGGTTTTGGGCACAGGAAACAGCACCCGGGAATCCACATGGGCTGCCGCACGAGGTGATAACTCATTATTACCACAGATACCCCATGTCCACTATCCTGGGTTTGTCAATTTGCGCCGCCATCGTGACCGTTTCCATCGCAGCGTCCACCTGGCTGTTATGCAAATCCAGAGTCTCGTGCCTAACTCCTTACCGGCTAACACCTAACGCCAGGATGCCGCTTTGCCTGGCTGTGCTTTGCTGTGCTCGCACTGCCCGGGCCGAGACCACCTGGGAGTCCTTGGACCATCTATGGAATAATAACCAACAGATGTTCTGGATCCAATTGCTGATCCCTCTGGCCGCCTTGATTGTAGTGACTCGCCTGCTCAGGTGTGTGTGCTGTGTCGTGCCTTTTTTAGTCGTGGCCGGCGCCGCAGGCGCCGGCGCCTACGAGCACGCGACCACGATGCCGAGCCAAGCGGGAATCCCGTATAACACCATAGTCAACAGAGCAGGCTACGCACCACTCCCTATCAGCATAACACCAACAAAGATCAAGCTGATACCCACAGTGAACTTGGAGTACGTCACCTGCCACTACAAGACAGGAATGGATTCACCAGCCATTAAATGCTGCGGATCGCAGGAATGCACTCCAACTTACAGGCCTGATGAACAGTGCAAAGTCTTTACAGGGGTTTACCCATTCATGTGGGGAGGGGCATATTGCTTTTGCGACACTGAGAATACCCAAGTCAGCAAGGCTTATGTAATGAAATCTGACGACTGCCTTGCGGATCATGCTGAAGCATACAAAGCGCACACAGCCTCAGTGCAGGCGTTCCTCAACATCACAGTGGGAGAACATTCCATCGTGACCACCGTGTATGTGAATGGAGAAACTCCTGTGAACTTCAATGGGGTCAAATTAACTGCAGGCCCACTTTCCACAGCTTGGACACCCTTTGACCGCAAAATTGTGCAGTATGCCGGGGAGATCTACAATTACGATTTTCCTGAGTACGGGGCAGGACAGCCAGGAGCTTTTGGAGACATACAATCCAGAACAGTTTCAAGCTCAGATCTGTACGCCAACACCAACCTAGTGCTGCAGAGACCCAAAGCAGGAGCGATCCATGTGCCATACACACAGGCACCATCGGGTTTTGAGCAATGGAAGAAAGATAAGGCTCCATCATTGAAATTTACTGCCCCTTTTGGATGTGAAATATATACAAACCCCATTCGCGCCGAAAATTGTGCTGTGGGGTCAATTCCATTAGCCTTTGACATCCCAGACGCCTTGTTCACCAGGGTGTCAGAAACACCGACACTATCAGCGGCCGAATGCACTCTTAATGAGTGCGTGTATTCATCCGACTTTGGCGGGATCGCCACAGTCAAGTATTCGGCCAGCAAGTCAGGCAAATGCGCAGTCCATGTGCCATCAGGGACAGCCACCCTAAAAGAAGCAGCAATCGAGTTAGCCGAGCAAGGGTCGGCGACTATTCATTTCTCGACTGCAAACATCCACCCGGAGTTCAGGCTCCAAATATGCACATCATACGTTACGTGCAAAGGTGATTGTCACCCCCCGAAAGACCATATTGTGACACACCCCCAGTATCACGCCCAAACATTTACAGCCGCGGTGTCAAAAACCGCGTGGACGTGGTTAACATCCCTGCTGGGAGGATCAGCTGTAATTATTATAATTGGCTTAGTGCTGGCTACTATTGTGGCCATGTACGTGCTGACCAACCAGAAACATAAT
>AAC19322
------------------------------ATGTTCCCGTTCCAGCCA---ATGTATCCGATGCAGCCAATGCCCTATCGCAACCCGTTCGCGGCCCCGCGCAGGCCCTGGTTCCCCAGAACCGACCCTTTTCTGGCGATGCAGGTGCAGGAATTAACCCGCTCGATGGCTAACCTGACGTTCAAGCAACGCCGGGACGCGCCACCTGAGGGGCCATCCGCTAAGAAACCGAAGAAGGAGGCCTCGCAAAAACAG---AAAGGGGGAGGCCAAGGGAAGAAGAAGAAGAACCAAGGGAAGAAGAAGGCTAAGACAGGGCCGCCTAATCCGAAGGCACAGAATGGAAACAAGAAG------AAGACCAACAAGAAACCAGGCAAGAGACAGCGCATGGTCATGAAATTGGAATCTGACAAGACGTTCCCAATCATGTTGGAAGGGAAGATAAACGGCTACGCTTGTGTGGTCGGAGGGAAGTTATTCAGGCCGATGCATGTGGAAGGCAAGATCGACAACGACGTTCTGGCCGCGCTTAAGACGAAGAAAGCATCCAAATACGATCTTGAGTATGCAGATGTGCCACAGAACATGCGGGCCGATACATTCAAATACACCCATGAGAAACCCCAAGGCTATTACAGCTGGCATCATGGAGCAGTCCAATATGAAAATGGGCGTTTCACGGTGCCGAAAGGAGTTGGGGCCAAGGGAGACAGCGGACGACCCATTCTGGATAACCAGGGACGGGTGGTCGCTATTGTGCTGGGAGGTGTGAATGAAGGATCTAGGACAGCCCTTTCAGTCGTCATGTGGAACGAGAAGGGAGTTACCGTGAAGTATACTCCGGAGAACTGCGAGCAATGGTCACTAGTGACCACCATGTGTCTGCTCGCCAATGTGACGTTCCCATGTGCTCAACCACCAATTTGCTACGACAGAAAACCAGCAGAGACTTTGGCCATGCTCAGCGTTAACGTTGACAACCCGGGCTACGATGAGCTGCTGGAAGCAGCTGTTAAGTGCCCCGGAAGGAAAAGGAGATCCACCGAGGAGCTGTTTAAGGAGTATAAGCTAACGCGCCCTTACATGGCCAGATGCATCAGATGTGCAGTTGGGAGCTGCCATAGTCCAATAGCAATCGAGGCAGTAAAGAGCGACGGGCACGACGGTTATGTTAGACTTCAGACTTCCTCGCAGTATGGCCTGGATTCCTCCGGCAACTTAAAGGGCAGGACCATGCGGTATGACATGCACGGGACCATTAAAGAGATACCACTACATCAAGTGTCACTCCATACATCTCGCCCGTGTCACATTGTGGATGGGCACGGTTATTTCCTGCTTGCCAGGTGCCCGGCAGGGGACTCCATCACCATGGAATTTAAGAAAGATTCCGTCACACACTCCTGCTCGGTGCCGTATGAAGTGAAATTTAATCCTGTAGGCAGAGAACTCTATACTCATCCCCCAGAACACGGAGTAGAGCAAGCGTGCCAAGTCTACGCACATGATGCACAGAACAGAGGAGCTTATGTCGAGATGCACCTCCCGGGCTCAGAAGTGGACAGCAGTTTGGTTTCCTTGAGCGGCAGTTCAGTCACCGTGACACCTCCTGTTGGGACTAGCGCCCTGGTGGAATGCGAGTGTGGCGGCACAAAGATCTCCGAGACCATCAACAAGACAAAACAGTTCAGCCAGTGCACAAAGAAGGAGCAGTGCAGAGCATATCGGCTGCAGAACGATAAGTGGGTGTATAATTCTGACAAACTGCCCAAAGCAGCGGGAGCCACCTTAAAAGGAAAACTGCATGTCCCATTCTTGCTGGCAGACGGCAAATGCACCGTGCCTCTAGCACCAGAACCTATGATAACCTTTGGTTTCAGATCAGTGTCACTGAAACTGCACCCTAAGAATCCCACATATCTAACCACCCGCCAACTTGCTGATGAGCCTCACTACACGCACGAGCTCATATCTGAACCAGCTGTTAGGAATTTTACCGTCACCGAAAAAGGGTGGGAGTTTGTATGGGGAAACCACCCGCCGAAAAGGTTTTGGGCACAGGAAACAGCACCCGGAAATCCACATGGGCTACCGCACGAGGTGATAACTCATTATTACCACAGATACCCTATGTCCACCATCCTGGGTTTGTCAATTTGTGCCGCCATTGCAACCGTTTCCGTTGCAGCGTCTACCTGGCTGTTTTGCAGATCTAGAGTTGCGTGCCTAACTCCTTACCGGCTAACACCTAACGCTAGGATACCATTTTGTCTGGCTGTGCTTTGCTGCGCCCGCACTGCCCGGGCCGAGACCACCTGGGAGTCCTTGGATCACCTATGGAACAATAACCAACAGATGTTCTGGATTCAATTGCTGATCCCTCTGGCCGCCTTGATCGTAGTGACTCGCCTGCTCAGGTGCGTGTGCTGTGTCGTGCCTTTTTTAGTCATGGCCGGCGCCGCAGGCGCCGGCGCCTACGAGCACGCGACCACGATGCCGAGCCAAGCGGGAATCTCGTATAACACTATAGTCAACAGAGCAGGCTACGCACCACTCCCTATCAGCATAACACCAACAAAGATCAAGCTGATACCTACAGTGAACTTGGAGTACGTCACCTGCCACTACAAAACAGGAATGGATTCACCAGCCATCAAATGCTGCGGATCTCAGGAATGCACTCCAACTTACAGGCCTGATGAACAGTGCAAAGTCTTCACAGGGGTTTACCCGTTCATGTGGGGTGGTGCATATTGCTTTTGCGACACTGAGAACACCCAAGTCAGCAAGGCCTACGTAATGAAATCTGACGACTGCCTTGCGGATCATGCTGAAGCATATAAAGCGCACACAGCCTCAGTGCAGGCGTTCCTCAACATCACAGTGGGAGAACACTCTATTGTGACTACCGTGTATGTGAATGGAGAAACTCCTGTGAATTTCAATGGGGTCAAATTAACTGCAGGTCCGCTTTCCACAGCTTGGACACCCTTTGATCGCAAAATCGTGCAGTATGCCGGGGAGATCTATAATTATGATTTTCCTGAGTATGGGGCAGGACAACCAGGAGCATTTGGAGATATACAATCCAGAACAGTCTCAAGCTCAGATCTGTATGCCAATACCAACCTAGTGCTGCAGAGACCCAAAGCAGGAGCGATCCACGTGCCATACACTCAGGCACCTTCGGGTTTTGAGCAATGGAAGAAAGATAAAGCTCCATCATTGAAATTTACCGCCCCTTTCGGATGCGAAATATATACAAACCCCATTCGCGCCGAAAACTGTGCTGTAGGGTCAATTCCATTAGCCTTTGACATTCCCGACGCCTTGTTCACCAGGGTGTCAGAAACACCGACACTTTCAGCGGCCGAATGCACTCTTAACGAGTGCGTGTATTCTTCCGACTTTGGTGGGATCGCCACGGTCAAGTACTCGGCCAGCAAGTCAGGCAAGTGCGCAGTCCATGTGCCATCAGGGACTGCTACCCTAAAAGAAGCAGCAGTCGAGCTAACCGAGCAAGGGTCGGCGACTATCCATTTCTCGACCGCAAATATCCACCCGGAGTTCAGGCTCCAAATATGCACATCATATGTTACGTGCAAAGGTGATTGTCACCCCCCGAAAGACCATATTGTGACACACCCTCAGTATCACGCCCAAACATTTACAGCCGCGGTGTCAAAAACCGCGTGGACGTGGTTAACATCCCTGCTGGGAGGATCAGCCGTAATTATTATAATTGGCTTGGTGCTGGCTACTATTGTGGCCATGTACGTGCTGACCAACCAGAAACATAAT
>AAY16370
------------------------------ATGTTCCCGTTCCAACCA---ATGTATCCGATGCAGCCAATGCCCTATCGTAACCCGTTCGCGGCCCCGCGCAGGCCCTGGTTCCCCAGAACCGACCCTTTTCTGGCGATGCAGGTGCAGGAATTAACCCGCTCGATGGCTAACCTGACGTTCAAGCAACGCCGGGACGCGCCACCTGAGGGGCCACCTGCTAAGAAACCTAAGAGGGAGGCCCCGCAAAAGCAA---AAAGGGGGAGGCCAAGGGAAGAAGAAGAAGAACCAGGGGAAGAAGAAGGCCAAGACGGGGCCGCCTAATCCGAAGGCACAGAGTGGAAACAAGAAG------AAGCCCAACAAGAAACCAGGCAAGAGACAGCGCATGGTCATGAAATTGGAATCTGACAAGACATTCCCAATTATGCTGGAAGGGAAGATTAACGGCTACGCTTGCGTGGTCGGAGGGAAGTTATTCAGGCCGATGCACGTGGAAGGCAAGATCGACAACGACGTTCTGGCCGCACTTAAGACGAAGAAAGCATCCAAATATGATCTTGAGTATGCAGATGTGCCACAGAACATGCGGGCCGATACATTCAAGTACACCCATGAGAAGCCCCAAGGCTATTACAGCTGGCATCATGGAGCAGTCCAATATGAAAATGGGCGTTTCACGGTGCCAAAAGGAGTTGGGGCCAAGGGAGACAGCGGAAGACCCATTCTGGATAATCAGGGACGGGTGGTCGCTATTGTGCTGGGAGGTGTGAATGAAGGATCTAGGACAGCCCTTTCAGTCGTCATGTGGAACGAGAAGGGAGTAACTGTGAAGTATACTCCGGAGAACTGCGAGCAATGGTCACTAGTGACCACTATGTGCCTGCTCGCCAATGTGACGTTCCCATGTGCCGAACCACCAATTTGCTACGACAGAAAACCAGCAGAGACTTTGGCCATGCTCAGCGTTAACGTTGACAACCCGGGCTACGATGAGCTGCTGGAAGCAGCTGTTAAGTGCCCCGGAAGAAAAAGGAGATCTACCGAGGAGCTGTTTAAGGAGTATAAGCTAACGCGCCCTTACATGGCCAGATGCATCAGATGTGCCGTTGGGAGCTGCCATAGTCCAATAGCAATTGAGGCAGTGAAGAGCGACGGGCACGACGGCTATGTTAGACTTCAGACTTCCTCGCAGTATGGCCTGGATTCCTCTGGCAACTTAAAGGGAAGGACTATGCGGTATGATATGCACGGGACCATTGAAGAGATACCACTACATCAAGTGTCACTCCACACATCTCGCCCGTGTCACATTGTGGATGGGCATGGTTATTTTCTGCTTGCTAGGTGCCCGGCAGGGGACTCCATCACCATGGAATTTAAGAAAGGTTCAGTCACACACTCCTGCTCAGTGCCGTATGAAGTGAAATTTAATCCTGTAGGCAGAGAACTCTACACTCATCCACCAGAACACGGAGCAGAGCAAGCGTGCCAAGTCTACGCGCACGATGCACAGAACAGAGGAGCTTATGTCGAGATGCACCTCCCGGGCTCAGAAGTGGACAGCAGTTTGATTTCCTTGAGCGGCAGTTCAGTCACCGTGACACCTCCTGTCGGGACTAGCGCCTTGGTGGAATGCAAGTGCGGCGGCACAAAGATCTCCGAAACCATCAACAAGGCAAAACAGTTCAGCCAGTGCACAAAGAAGGAGCAGTGCAGAGCATATCGACTGCAGAATGACAAGTGGGTGTATAATTCTGACAAACTGCCCAAAGCAGCGGGAGCCACCCTAAAAGGAAAACTACACGTCCCGTTCTTGCTGGCAGACGGCAAATGCACCGTGCCTCTAGCACCGGAACCTATGATAACCTTCGGTTTCCGATCAGTGTCACTGAAACTGCACCCTAAGAATCCCACATATCTGACCACTCGCCAACTTGCTGATGAGCCTCATTACACGCACGAGCTCATATCTGAACCAGCTGTTAGGAATTTTACCGTCACTGAAAAGGGGTGGGAGTTTGTATGGGGAAACCATCCGCCGAAAAGGTTTTGGGCACAGGAAACAGCACCCGGAAATCCACATGGGCTGCCACATGAGGTGATAACTCATTATTACCACAGATACCCTATGTCCACCATCCTGGGTTTGTCAATTTGCGCCGCCATTGTAACCGTTTCCGTTGCAGCGTCCACCTGGCTGTTTTGCAAATCCAGAGTTTCGTGCCTAACTCCTTACCGGCTAACACCTAACGCCAGGATGCCGCTTTGCCTGGCCGTGCTTTGCTGCGCCCGCACTGCCCGGGCCGAGACCACCTGGGAGTCCTTGGATCACCTATGGAACAATAACCAACAGATGTTCTGGATTCAATTGCTGATCCCTCTGGCCGCCTTGATTGTAGTGACTCGCCTGCTCAAGTGCGTGTGCTGTGTAGTGCCTTTTTTAGTCGTGGCCGGCGCCGCAGGCGCCGGCGCCTACGAGCACGCGACCACGATGCCGAGCCAAGCGGGAATCTCGTATAACACCATAGTCAACAGAGCAGGCTACGCGCCACTCCCTATCAGCATAACACCAACAAAGATCAAGCTGATACCCACAGTGAACTTGGAGTACGTCACCTGCCACTACAAAACAGGAATGGATTCACCAGCCATCAAATGCTGCGGATCTCAGGAATGTACTCCAACTAACAGGCCTGATGAACAGTGCAAAGTCTTCACAGGGGTTTACCCGTTCATGTGGGGAGGTGCATATTGCTTTTGCGACACTGAGAATACTCAGGTCAGCAAGGCCTACGTAATGAAATCTGACGACTGCCTTGCGGATCATGCTGAAGCATACAAAGCGCACACAGCCTCAGTGCAGGCGTTCCTCAACATCACAGTGGGGGAACACTCTATTGTGACCACCGTGTATGTGAATGGAGAAACTCCTGTGAACTTCAATGGGGTCAAACTAACTGCAGGTCCACTTTCCACAGCTTGGACACCCTTTGACAGAAAAATCGTGCAGTATGCCGGGGAGATCTATAATTACGATTTTCCTGAGTATGGGGCAGGACAACCAGGAGCATTTGGAGACATACAATCCAGAACAGTCTCAAGCTCAGATCTGTATGCCAATACCAACCTAGTGCTGCAGAGACCCAAAGCAGGAGCGATCCATGTGCCATACACTCAGGCACCATCGGGTTTTGAGCAATGGAAGAAAGATAAAGCTCCGTCATTGAAATTCACCGCCCCTTTCGGATGCGAAATATATACAAACCCCATTCGCGCCGAAAATTGTGCTGTAGGGTCAATTCCATTAGCCTTTGACATTCCCGACGCCTTGTTCACCAGGGTGTCAGAAACACCGACACTTTCAGCGGCCGAATGCACTCTTAACGAGTGCGTGTATTCATCCGACTTTGGCGGGATCGCCACGGTCAAGTATTCGGCCAGCAAGTCAGGCAAGTGCGCAGTCCATGTGCCATCAGGGACTGCTACCCTAAAAGAAGCAGCAGTCGAGCTAACCGAGCAAGGGTCGGCGACCATTCATTTCTCGACCGCAAATATCCACCCGGAGTTCAGGCTCCAAATATGCACATCATATGTCACGTGCAAAGGTGATTGTCACCCCCCGAAAGACCACATTGTGACACACCCCCAGTATCACGCCCAAACATTTACAGCCGCGGTGTCAAAAACCGCGTGGACGTGGTTAACATCTCTGCTGGGAGGATCGGCCGTAATTATTATAATTGGCTTAGTGCTGGCTACTATTGTGGCCATGTACGTGCTGACCAACCAGAAACATAAT
>AHD24825
------------------------------ATGTTCCCGTTCCAACCA---ATGTATCCGATGCAGCCAATGCCCTATCGTAACCCGTTCGCGGCCCCGCGCAGGCCCTGGTTCCCCAGAACCGACCCTTTTCTGGCGATGCAGGTGCAGGAATTAACCCGCTCGATGGCTAACCTGACGTTCAAGCAACGCCGGGACGCGCCACCTGAGGGGCCACCTGCTAAGAAACCTAAGAGGGAGGCCCCGCAAAAGCAA---AAAGGGGGAGGCCAAGGGAAGAAGAAGAAGAACCAGGGGAAGAAGAAGGCCAAGACGGGGCCGCCTAATCCGAAGGCACAGAGTGGAAACAAGAAG------AAGCCCAACAAGAAACCAGGCAAGAGACAGCGCATGGTCATGAAATTGGAATCTGACAAGACATTCCCAATTATGCTGGAAGGGAAGATTAACGGCTACGCTTGCGTGGTCGGAGGGAAGTTATTCAGGCCGATGCACGTGGAAGGCAAGATCGACAACGACGTTCTGGCCGCACTTAAGACGAAGAAAGCATCCAAATATGATCTTGAGTATGCAGATGTGCCACAGAACATGCGGGCCGATACATTCAAGTACACCCATGAGAAGCCCCAAGGCTATTACAGCTGGCATCATGGAGCAGTCCAATATGAAAATGGGCGTTTCACGGTGCCAAAAGGAGTTGGGGCCAAGGGAGACAGCGGAAGACCCATTCTGGATAATCAGGGACGGGTGGTCGCTATTGTGCTGGGAGGTGTGAATGAAGGATCTAGGACAGCCCTTTCAGTCGTCATGTGGAACGAGAAGGGAGTAACTGTGAAGTATACTCCGGAGAACTGCGAGCAATGGTCACTAGTGACCACTATGTGCCTGCTCGCCAATGTGACGTTCCCATGTGCCGAACCACCAATTTGCTACGACAGAAAACCAGCAGAGACTTTGGCCATGCTCAGCGTTAACGTTGACAACCCGGGCTACGATGAGCTGCTGGAAGCAGCTGTTAAGTGCCCCGGAAGAAAAAGGAGATCTACCGAGGAGCTGTTTAAGGAGTATAAGCTAACGCGCCCTTACATGGCCAGATGCATCAGATGTGCCGTTGGGAGCTGCCATAGTCCAATAGCAATTGAGGCAGTGAAGAGCGACGGGCACGACGGCTATGTTAGACTTCAGACTTCCTCGCAGTATGGCCTGGATTCCTCTGGCAACTTAAAGGGAAGGACTATGCGGTATGATATGCACGGGACCATTGAAGAGATACCACTACATCAAGTGTCACTCCACACATCTCGCCCGTGTCACATTGTGGATGGGCATGGTTATTTTCTGCTTGCTAGGTGCCCGGCAGGGGACTCCATCACCATGGAATTTAAGAAAGGTTCAGTCACACACTCCTGCTCAGTGCCGTATGAAGTGAAATTTAATCCTGTAGGCAGAGAACTCTACACTCATCCACCAGAACACGGAGCAGAGCAAGCGTGCCAAGTCTACGCGCACGATGCACAGAACAGAGGAGCTTATGTCGAGATGCACCTCCCGGGCTCAGAAGTGGACAGCAGTTTGATTTCCTTGAGCGGCAGTTCAGTCACCGTGACACCTCCTGTCGGGACTAGCGCCTTGGTGGAATGCAAGTGCGGCGGCACAAAGATCTCCGAAACCATCAACAAGGCAAAACAGTTCAGCCAGTGCACAAAGAAGGAGCAGTGCAGAGCATATCGACTGCAGAATGACAAGTGGGTGTATAATTCTGACAAACTGCCCAAAGCAGCGGGAGCCACCCTAAAAGGAAAACTACACGTCCCGTTCTTGCTGGCAGACGGCAAATGCACCGTGCCTCTAGCACCGGAACCTATGATAACCTTCGGTTTCCGATCAGTGTCACTGAAACTGCACCCTAAGAATCCCACATATCTGACCACTCGCCAACTTGCTGATGAGCCTCATTACACGCACGAGCTCATATCTGAACCAGCTGTTAGGAATTTTACCGTCACTGAAAAGGGGTGGGAGTTTGTATGGGGAAACCATCCGCCGAAAAGGTTTTGGGCACAGGAAACAGCACCCGGAAATCCACATGGGCTGCCACATGAGGTGATAACTCATTATTACCACAGATACCCTATGTCCACCATCCTGGGTTTGTCAATTTGCGCCGCCATTGTAACCGTTTCCGTTGCAGCGTCCACCTGGCTGTTTTGCAAATCCAGAGTTTCGTGCCTAACTCCTTACCGGCTAACACCTAACGCCAGGATGCCGCTTTGCCTGGCCGTGCTTTGCTGCGCCCGCACTGCCCGGGCCGAGACCACCTGGGAGTCCTTGGATCACCTATGGAACAATAACCAACAGATGTTCTGGATTCAATTGCTGATCCCTCTGGCCGCCTTGATTGTAGTGACTCGCCTGCTCAAGTGCGTGTGCTGTGTAGTGCCTTTTTTAGTCGTGGCCGGCGCCGCAGGCGCCGGCGCCTACGAGCACGCGACCACGATGCCGAGCCAAGCGGGAATCTCGTATAACACCATAGTCAACAGAGCAGGCTACGCGCCACTCCCTATCAGCATAACACCAACAAAGATCAAGCTGATACCCACAGTGAACTTGGAGTACGTCACCTGCCACTACAAAACAGGAATGGATTCACCAGCCATCAAATGCTGCGGATCTCAGGAATGTACTCCAACTAACAGGCCTGATGAACAGTGCAAAGTCTTCACAGGGGTTTACCCGTTCATGTGGGGAGGTGCATATTGCTTTTGCGACACTGAGAATACTCAGGTCAGCAAGGCCTACGTAATGAAATCTGACGACTGCCTTGCGGATCATGCTGAAGCATACAAAGCGCACACAGCCTCAGTGCAGGCGTTCCTCAACATCACAGTGGGGGAACACTCTATTGTGACCACCGTGTATGTGAATGGAGAAACTCCTGTGAACTTCAATGGGGTCAAACTAACTGCAGGTCCACTTTCCACAGCTTGGACACCCTTTGACAGAAAAATCGTGCAGTATGCCGGGGAGATCTATAATTACGATTTTCCTGAGTATGGGGCAGGACAACCAGGAGCATTTGGAGACATACAATCCAGAACAGTCTCAAGCTCAGATCTGTATGCCAATACCAACCTAGTGCTGCAGAGACCCAAAGCAGGAGCGATCCATGTGCCATACACTCAGGCACCATCGGGTTTTGAGCAATGGAAGAAAGATAAAGCTCCGTCATTGAAATTCACCGCCCCTTTCGGATGCGAAATATATACAAACCCCATTCGCGCCGAAAATTGTGCTGTAGGGTCAATTCCATTAGCCTTTGACATTCCCGACGCCTTGTTCACCAGGGTGTCAGAAACACCGACACTTTCAGCGGCCGAATGCACTCTTAACGAGTGCGTGTATTCATCCGACTTTGGCGGGATCGCCACGGTCAAGTATTCGGCCAGCAAGTCAGGCAAGTGCGCAGTCCATGTGCCATCAGGGACTGCTACCCTAAAAGAAGCAGCAGTCGAGCTAACCGAGCAAGGGTCGGCGACCATTCATTTCTCGACCGCAAATATCCACCCGGAGTTCAGGCTCCAAATATGCACATCATATGTCACGTGCAAAGGTGATTGTCACCCCCCGAAAGACCACATTGTGACACACCCCCAGTATCACGCCCAAACATTTACAGCCGCGGTGTCAAAAACCGCGTGGACGTGGTTAACATCCCTGCTGGGAGGATCGGCCGTAATTATTATAATTGGCTTAGTGCTGGCTACTATTGTGGCCATGTACGTGCTGACCAACCAGAAACATAAT
>AAU89534
------------------------------ATGTTCCCGTTCCAGCCA---ATGTATCCGATGCAGCCAATGCCCTATCGCAACCCGTTCGCGGCCCCGCGCAGGCCCTGGTTCCCCAGAACCGACCCTTTTCTGGCGATGCAGGTGCAGGAATTAACCCGCTCGATGGCTAACCTGACGTTCAAGCAACGCCGGGACGCGCCACCTGAGGGGCCATCCGCTAAGAAACCGAAGAAGGAGGCCTCGCAAAAACAG---AAAGGGGGAGGCCAAGGGAAGAAGAAGAAGAACCAAGGGAAGAAGAAGGCTAAGACAGGGCCGCCTAATCCGAAGGCACAGAATGGAAACAAGAAG------AAGACCAACAAGAAACCAGGCAAGAGACAGCGCATGGTCATGAAATTGGAATCTGACAAGACGTTCCCAATCATGTTGGAAGGGAAGATAAACGGCTACGCTTGTGTGGTCGGAGGGAAGTTATTCAGGCCGATGCATGTGGAAGGCAAGATCGACAACGACGTTCTGGCCGCGCTTAAGACGAAGAAAGCATCCAAATACGATCTTGAGTATGCAGATGTGCCACAGAACATGCGGGCCGATACATTCAAATACACCCATGAGAAACCCCAAGGCTATTACAGCTGGCATCATGGAGCAGTCCAATATGAAAATGGGCGTTTCACGGTGCCGAAAGGAGTTGGGGCCAAGGGAGACAGCGGACGACCCATTCTGGATAACCAGGGACGGGTGGTCGCTATTGTGCTGGGAGGTGTGAATGAAGGATCTAGGACAGCCCTTTCAGTCGTCATGTGGAACGAGAAGGGAGTTACCGTGAAGTATACTCCGGAGAACTGCGAGCAATGGTCACTAGTGACCACCATGTGTCTGCTCGCCAATGTGACGTTCCCATGTGCTCAACCACCAATTTGCTACGACAGAAAACCAGCAGAGACTTTGGCCATGCTCAGCGTTAACGTTGACAACCCGGGCTACGATGAGCTGCTGGAAGCAGCTGTTAAGTGCCCCGGA------------TCCACCGAGGAGCTGTTTAAGGAGTATAAGCTAACGCGCCCTTACATGGCCAGATGCATCAGATGTGCAGTTGGGAGCTGCCATAGTCCAATAGCAATCGAGGCAGTAAAGAGCGACGGGCACGACGGTTATGTTAGACTTCAGACTTCCTCGCAGTATGGCCTGGATTCCTCCGGCAACTTAAAGGGCAGGACCATGCGGTATGACATGCACGGGACCATTAAAGAGATACCACTACATCAAGTGTCACTCCATACATCTCGCCCGTGTCACATTGTGGATGGGCACGGTTATTTCCTGCTTGCCAGGTGCCCGGCAGGGGACTCCATCACCATGGAATTTAAGAAAGATTCCGTCACACACTCCTGCTCGGTGCCGTATGAAGTGAAATTTAATCCTGTAGGCAGAGAACTCTATACTCATCCCCCAGAACACGGAGTAGAGCAAGCGTGCCAAGTCTACGCACATGATGCACAGAACAGAGGAGCTTATGTCGAGATGCACCTCCCAGGCTCAGAAGTGGACAGCAGTTTGGTTTCCTTGAGCGGCAGTTCAGTCACCGTGACACCTCCTGTTGGGACTAGCGCCCTGGTGGAATGCGAGTGTGGCGGCACAAAGATCTCCGAGACCATCAACAAGACAAAACAGTTCAGCCAGTGCACAAAGAAGGAGCAGTGCAGAGCATATCGGCTGCAGAACGATAAGTGGGTGTATATTTCTGACAAACTGCCCAAAGCAGCGGGAGCCACCTTAAAAGGAAAACTGCATGTCCCATTCTTGCTGGCAGACGGCAAATGCACCGTGCCTCTAGCACCAGAACCTATGATAACCTTCGGTTTCAGATCAGTGTCACTGAAACTGCACCCTAAGAATCCCACATATCTAACCACCCGCCAACTTGCTGATGAGCCTCACTACACGCATGAGCTCATATCTGAACCAGCTGTTAGGAATTTTACCGTCACCGGAAAAGGGTGGGAGTTTGTATGGGGAAACCACCCGCCGAAAAGGTTTTGGGCACAGGAAACAGCACCCGGAAATCCACATGGGCTACCGCACGAGGTGATAACTCATTATTACCACAGATACCCTATGTCCACCATCCTGGGTTTGTCAATTTGTGCCGCCATTGCAACCGTTTCCGTTGCAGCGTCTACCTGGCTGTTTTGCAGATCTAGAGTTGCGTGCCTAACTCCTTACCGGCTAACACCTAACGCTAGGATACCATTTTGTCTGGCTGTGCTTTGCTGCGCCCGCACTGCCCGGGCCGAGACCACCTGGGAGTCCTTGGATCACCTATGGAACAATAACCAACAGATGTTCTGGATTCAATTGCTGATCCCTCTGGCCGCCTTGATCGTAGTGACTCGCCTGCTCAGGTGCGTGTGCTGTGTCGTGCCTTTTTTAGTCATGGCCGGCGCCGCAGGCGCCGGCGCCTACGAGCACGCGACCACGATGCCGAGCCAAGCGGGAATCTCGTATAACACTATAGTCAACAGAGCAGGCTACGCACCACTCCCTATCAGCATAACACCAACAAAGATCAAGCTGATACCTACAGTGAACTTGGAGTACGTCACCTGCCACTACAAAACAGGAATGGATTCACCAGCCATCAAATGCTGCGGATCTCAGGAATGCACTCCAACTTACAGGCCTGATGAACAGTGCAAAGTCTTCACAGGGGTTTACCCGTTCATGTGGGGTGGTGCATATTGCTTTTGCGACACTGAGAACACCCAAGTCAGCAAGGCCTACGTAATGAAATCTGACGACTGCCTTGCGGATCATGCTGAAGCATATAAAGCGCACACAGCCTCAGTGCAGGCGTTCCTCAACATCACAGTGGGAGAACACTCTATTGTGACTACCGTGTATGTGAATGGAGAAACTCCTGTGAATTTCAATGGGGTCAAATTAACTGCAGGTCCGCTTTCCACAGCTTGGACACCCTTTGATCGCAAAATCGTGCAGTATGCCGGGGAGATCTATAATTATGATTTTCCTGAGTATGGGGCAGGACAACCAGGAGCATTTGGAGATATACAATCCAGAACAGTCTCAAGCTCAGATCTGTATGCCAATACCAACCTAGTGCTGCAGAGACCCAAAGCAGGAGCGATCCACGTGCCATACACTCAGGCACCTTCGGGTTTTGAGCAATGGAAGAAAGATAAAGCTCCATCATTGAAATCTACCGCCCCTTTCGGATGCGAAATATATACAAACCCCATTCGCGCCGAAAACTGTGCTGTAGGGTCAATTCCATTAGCCTTTGACATTCCCGACGCCTTGTTCACCAGGGTGTCAGAAACACCGACACTTTCAGCGGCCGAATGCACTCTTAACGAGTGCGTGTATTCTTCCGACTTTGGTGGGATCGCCACGGTCAAGTACTCGGCCAGCAAGTCAGGCAAGTGCGCAGTCCATGTGCCATCAGGGACTGCTACCCTAAAAGAAGCAGCAGTCGAGCTAACCGAGCAAGGGTCGGCGACTATCCATTTCTCGACCGCAAATATCCACCCGGAGTTCAGGCTCCAAATATGCACATCATATGTTACGTGCAAAGGTGATTGTCACCCCCCGAAAGACCATATTGTGACACACCCTCAGTATCACGCCCAAACATTTACAGCCGCGGTGTCAAAAACCGCGTGGACGTGGTTAACATCCCTGCTGGGAGGATCAGCCGTAATTATTATAATTGGCTTGGTGCTGGCTACTATTGTGGCCATGTACGTGCTGACCAACCAGAAACATAAT
>AGE98201
ATGGACTGCGACGTAGTCAAGTCCGCCAAAATGTTTCCTTATCAACCA---ATGTACCCAATGCAGCCCATGCCCTTCCGCAACCCTTTTGCGACTCCCAGAAGACCATGGTTTCCAAGGACCGACCCCTTCTTAGCGATGCAGGTGCAAGAGCTGGCAAGGTCCATGGCCAACTTGACGTTCAAGCAACGTCGAGATGTGCCGCCCGAAGGTCCACCGGCTAAGAAGAAGAAGAAGGATAACTCGCAACAAGGT---GGTCGGAATCAGAATGGAAAGAAAAAGAATAAGCTAGTAAAGAAAAAGAAGAAGACAGGGCCGCCGCCCCCCAAA---AATAATGTCGGCAAGAAG------AAAGTCAATAGGAAGCCAGGGAAGAGACAACGAATGGTCATGAAGTTGGAGTCAGACAAGACATTCCCTATCATGCTTGATGGAAAAGTCAATGGGTATGCATGCGTGGTCGGTGGCAAGCTGTTCAGACCACTGCATGTGGAGGGTAAGATCGACAATGACGTGTTGTCCTCCCTCAAGACCAAAAAGGCATCTAAGTATGATCTGGAGTACGCTGACGTGCCACAGAGCATGCGTGCAGACACATTTAAATACACTCATGAAAAACCTCAGGGCTACTACAGCTGGCACCATGGAGCAGTACAGTATGAAAATGGCAGATTCACAGTGCCCAAAGGAGTCGGAGCCAAAGGAGATAGCGGTCGCCCCATACTTGACAACCAAGGGCGTGTGGTCGCTATTGTGCTTGGCGGAGTGAATGAAGGCTCCAGAACGGCACTGTCTGTCGTGACGTGGAACGAAAAAGGGGTTACAGTCAAATACACCCCCGAGAACAGCGAGCAGTGGTCCCTGGTGACCACTATGTGCCTGCTTGCCAATGTCACGTTCCCGTGCACCCAACCACCCATCTGCTACGACCGCAAGCCAGCAGAGACTTTGTCCATGCTCAGTCATAACGTAGACAATCCTGGATATGACGAGTTGCTCGAAGCAGTACTGAAATGTCCAGGCAGAGGCAAGAGGTCCACGGAGGAGCTGTTTAAGGAGTACAAGTTAACACGCCCGTACATGGCCAGGTGCATCAGGTGTGCGGTCGGAAGTTGCCACAGCCCCATAGCCATAGAGGCAGTAAGGAGCGAAGGGCATGATGGCTATGTACGACTCCAGACCTCATCTCAGTATGGATTAGACCCATCAGGAAACTTGAAAGGCAGAACCATGAGGTATGACATGCATGGAACTATAGAAGAGATACCGTTGCATCAGGTGTCTGTTCATACCTCACGTCCTTGCCACATAATAGATGGGCATGGATACTTTCTGCTTGCCAGGTGCCCTGCAGGAGACTCCATAACTATGGAGTTTAAGAAAGAATCAGTCACCCATTCTTGCTCTGTGCCCTACGAAGTAAAGTTTAATCCTGTGGGAAGAGAACTGTACACACACCCACCAGAGCACGGAGCTGAACAACCTTGTCACGTGTACGCTCACGACGCACAAAATAGGGGAGCTTACGTGGAAATGCACCTTCCAGGATCCGAAGTGGACAGTACTTTACTGTCCATGAGCGGTAGTTCTGTTCATGTGACTCCACCTGCCGGGCAAAGCGTTCAAGTGGAATGCGAATGTGGTGGCACCAAGATCTCTGAGACCATCAACTCTGCTAAACAATACAGTCAGTGCTCTAAGACATCTCAATGCAGGGCATACCGCACACAGAATGACAAATGGGTGTACAATTCGGACAAACTGCCTAAAGCATCGGGAGAAACTCTCAAAGGCAAACTGCATGTGCCCTTCGTACTGACTGAAGCAAAATGCACAGTACCATTGGCCCCAGAACCCATCATTACCTTTGGGTTCCGATCAGTGTCTCTGAAACTCCATCCCAAGAACCCCACCTTCCTAACCACGAGGCAGCTGGATGGAGAACCAGCTTATACCCACGAACTCATAACCCACCCTGTAGTGAGAAATTTCTCGGTTACAGAGAAAGGTTGGGAATTTGTGTGGGGAAACCATCCGCCTCAAAGGTACTGGTCCCAAGAAACTGCACCAGGTAATCCACACGGACTACCACACGAGGTGATTACGCACTACTATCACAGGTATCCCATGTCCACCATTTTAGGCTTATCAATCTGTGCGGCGATAGTGACGACATCCATTGCAGCATCCGTATGGCTTTTTTGCAAATCACGGATTTCCTGCCTGACCCCCTATCGCTTGACTCCAAATGCCCGCATGCCTTTGTGCTTAGCCGTCTTGTGCTGCGCACGCACAGCCAAAGCCGAAACTACTTGGGAATCCCTAGATCACCTCTGGAATCACAACCAGCAGATGTTTTGGAGTCAGCTGCTGATCCCGCTAGCAGCACTGATAGTTGCTACCCGCTTGCTGAAATGCGTGTGTTGCGTTGTGCCTTTTTTAGTCGTGGCCGGCGCCGTAGGCGCCGGCGCTTACGAGCACGCGACCACGATGCCGAACCAAGTGGGGATCCCGTATAATACCATTGTCAACAGAGCGGGTTATGCACCTCTACCCATTAGCATAGTACCTACTAAGGTGAAGCTGATTCCAACAGTGAATCTTGAGTACATTACATGCCATTACAAGACCGGAATGGATTCACCCGCCATTAAATGCTGCGGCACTCAGGAGTGTTCACCTACTTATAGGCCGGACGAGCAATGCAAAGTCTTCTCTGGAGTATACCCATTTATGTGGGGAGGGGCGTATTGCTTTTGCGATACGGAGAATACCCAGATAAGCAAGGCGTACGTGACGAAATCGGAAGATTGCGTCACCGATCACGCCCAGGCATACAAAGCACACACAGCCTCAGTCCAAGCCTTCTTAAATATCACAGTTGGAGGACACTCAACGACAGCAGTGGTGTATGTGAATGGAGAGACTCCCGTTAATTTTAACGGAGTGAAGCTGACCGCGGGTCCTCTGTCCACAGCCTGGTCGCCTTTTGACAAAAAGATCGTGCAGTATGCCGGGGAAATCTACAACTACGACTTTCCGGAATATGGAGCCGGCCACGCAGGAGCGTTTGGTGACATCCAGGCTAGGACAATATCTAGTTCCGATGTATACGCCAACACAAACCTTGTGCTGCAGAGACCGAAAGCCGGAGCGATCCATGTCCCGTATACCCAGGCCCCATCGGGTTATGAACAATGGAAGAAAGACAAACCACCATCTCTCAAGTTCACAGCCCCTTTCGGTTGTGAAATTTACACCAACCCTATCCGTGCTGAAAACTGCGCCGTGGGATCAATTCCACTAGCTTTTGACATTCCTGACGCTCTGTTTACCAGGGTGTCCGAGACACCGACATTATCTGCTGCCGAATGCACCCTGAATGAGTGTGTATATTCATCCGACTTTGGCGGGATCGCTACAGTCAAATACTCGGCGAGCAAGTCAGGCAAATGTGCAGTTCATGTACCATCAGGCACGGCTACATTGAAAGAAGCCGCAGTCGAGTTGGCCGAACAGGGTTCGGCTACTATACATTTTTCGACTGCCAGCATTCATCCGGAGTTTAGACTCCAAATATGCACGTCTTATGTTACGTGCAAAGGGGATTGTCACCCTCCGAAAGATCATATTGTGACGCATCCCCAATACCACGCCCAGTCATTTACAGCTGCGGTATCAAAAACCGCTTGGACGTGGTTAACATCCTTACTGGGAGGGTCAGCTATAATTATAATAATTGGACTTGTGTTAGCCACTGTTGTGGCTATGTATGTGCTGACCAACCAGAAACACAAT
>AGE98203
------------------------------ATGTTCCCGTTCCAACCA---ATGTACCCGATGCAGCCAATGCCCTATCGTAATCCATTTGCGGCCCCGCGCAGGCCCTGGTTCCCCAGAACCGACCCTTTTCTGGCGATGCAGGTGCAGGAATTAACCCGCTCGATGGCTAACCTGACGTTCAAGCAACGCCGGGACGCGCCACCTGAGGGGCCACCCGCTAAGAAACCGAAGAGGGAGGCCCCGCAAAAGCAA---AAAGGGGGAGGCCAAGGGAAGAAGAAGAAGAACCAGGGGAAGAAGAAGGCTAAGACGGGGCCGCCTAATCCGAAGGCACAGAGTGGGAACAAGAAG------AAGACCAACAAGAAACCAGGCAAGAGACAGCGCATGGTCATGAAATTGGAATCTGATAAGACATTCCCAATTATGCTGGAAGGGAAGATTAACGGCTATGCTTGCGTGGTCGGAGGGAAGTTATTCAGGCCGATGCACGTGGAAGGCAAGATTGATAACGACGTTTTGGCCGCACTTAAGACGAAGAAAGCATCCAAATATGATCTTGAGTATGCAGATGTGCCACAGAACATGCGGGCCGATACATTCAAGTACACCCATGAGAAGCCCCAAGGCTATTACAGCTGGCATCATGGAGCAGTCCAATATGAAAATGGGCGTTTCACGGTGCCAAAAGGAGTTGGGGCCAAGGGAGACAGCGGACGACCCATTCTGGATAATCAGGGACGGGTGGTTGCTATTGTGCTGGGAGGTGTGAATGAAGGATCTAGGACAGCCCTTTCAGTCGTCATGTGGAACGAGAAAGGAGTAACTGTGAAGTATACTCCGGAGAACTGCGAGCAATGGTCGCTAGTGACCACCATGTGCCTGCTCGCCAATGTGACGTTCCCATGTGCCCAACCACCAATTTGCTACGACAGAAAACCAGCAGAGACCTTGGCCATGCTCAGCGTTAACGTCGACAACCCGGGCTACGATGAGCTGCTGGAAGCAGCTGTTAAGTGCCCCGGAAGGAAAAGGAGATCTACCGAGGAGCTGTTTAAGGAGTACAAGCTAACGCGCCCTTACATGGCCAGATGCATCAGATGTGCCGTTGGGAGCTGCCATAGTCCAATAGCAATTGAGGCAGTGAAGAGCGACGGGCACGATGGCTATGTTAGACTTCAGACTTCCTCGCAGTATGGCCTGGACTCCTCTGGCAACTTAAAAGGAAGGACTATGCGGTATGACATGCACGGGACCATTGAAGAGATACCGCTACATCAAGTGTCACTCCACACATCTCGCCCGTGTCACATTGTGGATGGGCATGGTTATTTTCTGCTTGCTAGGTGCCCGGCAGGGGACTCCATCACCATGGAATTTAAGAAAGATTCAGTCACGCACTCCTGCTCAGTGCCGTATGAAGTGAAATTTAATCCTGTAGGCAGAGAACTCTATACTCATCCCCCAGAACACGGAGCAGAGCAAGCGTGCCAAGTCTACGCGCATGATGCACAGAACAGAGGAGCTTATGTCGAGATGCACCTCCCGGGCTCAGAAGTGGACAGCAGTTTGGTTTCCTTGAGCGGCAGTTCAGTCACTGTGACACCTCCTGCTGGGACTAGCGCCCTGGTGGAATGCGAGTGCGGCGGCACAAAGATCTCCGAGACCATCAACACGGCAAAACAGTTCAGCCAGTGCACAAAGAAGGAGCAGTGCAGAGCATATCGACTGCAGAATGACAAATGGGTGTATAATTCTGACAAACTGCCCAAAGCTGCGGGAGCCACCCTAAAAGGAAAATTACACGTCCCATTCTTGCTGGCAGACGGCAAATGCACCGTGCCTCTGGCACCGGAACCTATGATAACCTTCGGTTTCCGATCAGTGTCACTGAAACTGCACCCTAAGAATCCCACATATCTGACCACTCGCCAACTTGCTGATGAGCCTCATTACACGCACGAGCTCATATCTGAACCAGCTGTTAGGAATTTTACCGTCACTGAAAAGGGGTGGGAGTTTGTATGGGGAAACCACCCGCCGAAAAGGTTTTGGGCACAGGAAACAGCACCCGGAAATCCACATGGGCTGCCACACGAGGTGATAACTCATTATTACCACAGATACCCTATGTCCACCATCCTGGGTTTGTCCATTTGCGCCGCAATTGTAACCGTTTCCGTTGCAGCGTCCACTTGGCTGTTTTGCAAATCCAGAGTTTCGTGCCTAACTCCTTACCGGCTAACACCCAACGCCAGGATGCCGCTTTGCCTGGCTGTGCTTTGCTGCGCCCGCACTGCCCGGGCAGAGACCACCTGGGAGTCCTTGGATCACCTATGGAACAATAACCAACAGATGTTCTGGATTCAATTGCTGATCCCTCTGGCCGCCTTGATTGTAGTGACTCGCCTGCTCAAGTGCGTGTGCTGTGTAGTGCCTTTTTTAGTCGTGGCCGGCGCCGCAGGCGCCGGCGCCTACGAGCACGCGACCACGATGCCGAGCCAAGCGGGAATCTCGTATAACACCATAGTCAACAGAGCAGGCTACGCACCACTCCCTATCAGCATAACACCAACAAAGATCAAGCTGATACCCACAGTGAACTTGGAGTACGTCACCTGCCACTACAAAACAGGAATGGATTCACCAGCCATCAAATGCTGCGGATCTCAGGAATGTACTCCAACTTACAGGCCTGATGAACAGTGCAAAGTCTTCACAGGGGTTTACCCGTTCATGTGGGGAGGCGCATATTGCTTTTGCGACACTGAGAACACCCAAGTCAGCAAGGCCTACGTAATGAAATCTGACGACTGCCTTGCTGATCACGCTGAAGCATACAAAGCGCACACAGCCTCAGTGCAGGCGTTCCTCAACATCACAGTGGGAGAACACTCTATTGTGACCACCGTGTATGTGAATGGAGAAACTCCTGTGAACTTCAATGGGGTCAAATTAACTGCAGGCCCACTTTCCACAGCTTGGACACCCTTTGACCGCAAAATCGTGCAGTATGCCGGGGAGATCTATAATTACGATTTTCCTGAGTATGGGGCAGGACAACCAGGAGCATTTGGAGACATACAATCCAGAACAGTCTCAAGCTCAGATCTGTATGCCAATACCAATCTAGTGCTGCAGAGACCCAAAGCAGGAGCGATCCATGTGCCATACACTCAAGCACCATCGGGTTTTGAGCAATGGAAGAAAGATAAAGCTCCGTCATTGAAATTCACCGCCCCTTTCGGATGCGAAATATATACAAACCCCATTCGCGCCGAAAATTGTGCTGTAGGGTCAATTCCATTAGCCTTTGACATCCCCGACGCCTTGTTCACCAGGGTGTCAGAAACACCGACACTTTCAGCGGCCGAATGCACTCTTAACGAGTGCGTGTATTCATCCGACTTTGGCGGGATCGCCACGGTCAAGTATTCGGCCAGCAAGTCAGGCAAGTGCGCAGTCCATGTGCCATCAGGGACTGCTACCCTAAAAGAAGCAGCAGTCGAGCTAACCGAGCAAGGGTCGGCGACCATTCATTTCTCGACCGCAAATATCCACCCGGAGTTCAGGCTCCAAATATGCACATCATATGTCACGTGCAAAGGTGATTGTCACCCCCCAAAAGACCACATTGTGACACACCCTCAGTATCACGCCCAAACATTTACAGCCGCGGTGTCAAAAACCGCGTGGACGTGGTTAACATCCCTGCTGGGAGGATCGGCCGTAATTATTATAATTGGCTTAGTGCTGGCTACTATTGTGGCCATGTACGTGCTGACCAACCAGAAACATAAT
>AGE98205
------------------------------ATGTTCCCGTTCCAACCA---ATGTACCCGATGCAGCCAATGCCCTATCGTAATCCATTTGCGGCCCCGCGCAGGCCCTGGTTCCCCAGAACCGACCCTTTTCTGGCGATGCAGGTGCAGGAATTAACCCGCTCGATGGCTAACCTGACGTTCAAGCAACGCCGGGACGCGCCACCTGAGGGGCCACCCGCTAAGAAACCGAAGAGGGAGGCCCCGCAAAAGCAA---AAAGGGGGAGGCCAAGGGAAGAAGAAGAAGAACCAGGGGAAGAAGAAGGCTAAGACGGGGCCGCCTAATCCGAAGGCACAGAGTGGGAACAAGAAG------AAGACCAACAAGAAACCAGGCAAGAGACAGCGCATGGTCATGAAATTGGAATCTGATAAGACATTCCCAATTATGCTGGAAGGGAAGATTAACGGCTATGCTTGCGTGGTCGGAGGGAAGTTATTCAGGCCGATGCACGTGGAAGGCAAGATTGATAACGACGTTTTGGCCGCACTTAAGACGAAGAAAGCATCCAAATATGATCTTGAGTATGCAGATGTGCCACAGAACATGCGGGCCGATACATTCAAGTACACCCATGAGAAGCCCCAAGGCTATTACAGCTGGCATCATGGAGCAGTCCAATATGAAAATGGGCGTTTCACGGTGCCAAAAGGAGTTGGGGCCAAGGGAGACAGCGGACGACCCATTCTGGATAATCAGGGACGGGTGGTTGCTATTGTGCTGGGAGGTGTGAATGAAGGATCTAGGACAGCCCTTTCAGTCGTCATGTGGAACGAGAAAGGAGTAACTGTGAAGTATACTCCGGAGAACTGCGAGCAATGGTCGCTAGTGACCACCATGTGCCTGCTCGCCAATGTGACGTTCCCATGTGCCCAACCACCAATTTGCTACGACAGAAAACCAGCAGAGACCTTGGCCATGCTCAGCGTTAACGTCGACAACCCGGGCTACGATGAGCTGCTGGAAGCAGCTGTTAAGTGCCCCGGAAGGAAAAGGAGATCTACCGAGGAGCTGTTTAAGGAGTACAAGCTAACGCGCCCTTACATGGCCAGATGCATCAGATGTGCCGTTGGGAGCTGCCATAGTCCAATAGCAATTGAGGCAGTGAAGAGCGACGGGCACGATGGCTATGTTAGACTTCAGACTTCCTCGCAGTATGGCCTGGACTCCTCTGGCAACTTAAAAGGAAGGACTATGCGGTATGACATGCACGGGACCATTGAAGAGATACCGCTACATCAAGTGTCACTCCACACATCTCGCCCGTGTCACATTGTGGATGGGCATGGTTATTTTCTGCTTGCTAGGTGCCCGGCAGGGGACTCCATCACCATGGAATTTAAGAAAGATTCAGTCACGCACTCCTGCTCAGTGCCGTATGAAGTGAAATTTAATCCTGTAGGCAGAGAACTCTATACTCATCCCCCAGAACACGGAGCAGAGCAAGCGTGCCAAGTCTACGCGCATGATGCACAGAACAGAGGAGCTTATGTCGAGATGCACCTCCCGGGCTCAGAAGTGGACAGCAGTTTGGTTTCCTTGAGCGGCAGTTCAGTCACTGTGACACCTCCTGCTGGGACTAGCGCCCTGGTGGAATGCGAGTGCGGCGGCACAAAGATCTCCGAGACCATCAACACGGCAAAACAGTTCAGCCAGTGCACAAAGAAGGAGCAGTGCAGAGCATATCGACTGCAGAATGACAAATGGGTGTATAATTCTGACAAACTGCCCAAAGCTGCGGGAGCCACCCTAAAAGGAAAATTACACGTCCCATTCTTGCTGGCAGACGGCAAATGCACCGTGCCTCTGGCACCGGAACCTATGATAACCTTCGGTTTCCGATCAGTGTCACTGAAACTGCACCCTAAGAATCCCACATATCTGACCACTCGCCAACTTGCTGATGAGCCTCATTACACGCACGAGCTCATATCTGAACCAGCTGTTAGGAATTTTACCGTCACTGAAAAGGGGTGGGAGTTTGTATGGGGAAACCACCCGCCGAAAAGGTTTTGGGCACAGGAAACAGCACCCGGAAATCCACATGGGCTGCCACACGAGGTGATAACTCATTATTACCACAGATACCCTATGTCCACCATCCTGGGTTTGTCCATTTGCGCCGCAATTGTAACCGTTTCCGTTGCAGCGTCCACTTGGCTGTTTTGCAAATCCAGAGTTTCGTGCCTAACTCCTTACCGGCTAACACCCAACGCCAGGATGCCGCTTTGCCTGGCTGTGCTTTGCTGCGCCCGCACTGCCCGGGCAGAGACCACCTGGGAGTCCTTGGATCACCTATGGAACAATAACCAACAGATGTTCTGGATTCAATTGCTGATCCCTCTGGCCGCCTTGATTGTAGTGACTCGCCTGCTCAAGTGCGTGTGCTGTGTAGTGCCTTTTTTAGTCGTGGCCGGCGCCGCAGGCGCCGGCGCCTACGAGCACGCGACCACGATGCCGAGCCAAGCGGGAATCTCGTATAACACCATAGTCAACAGAGCAGGCTACGCACCACTCCCTATCAGCATAACACCAACAAAGATCAAGCTGATACCCACAGTGAACTTGGAGTACGTCACCTGCCACTACAAAACAGGAATGGATTCACCAGCCATCAAATGCTGCGGATCTCAGGAATGTACTCCAACTTACAGGCCTGATGAACAGTGCAAAGTCTTCACAGGGGTTTACCCGTTCATGTGGGGAGGCGCATATTGCTTTTGCGACACTGAGAACACCCAAGTCAGCAAGGCCTACGTAATGAAATCTGACGACTGCCTTGCTGATCACGCTGAAGCATACAAAGCGCACACAGCCTCAGTGCAGGCGTTCCTCAACATCACAGTGGGAGAACACTCTATTGTGACCACCGTGTATGTGAATGGAGAAACTCCTGTGAACTTCAATGGGGTCAAATTAACTGCAGGCCCACTTTCCACAGCTTGGACACCCTTTGACCGCAAAATCGTGCAGTATGCCGGGGAGATCTATAATTACGATTTTCCTGAGTATGGGGCAGGACAACCAGGAGCATTTGGAGACATACAATCCAGAACAGTCTCAAGCTCAGATCTGTATGCCAATACCAATCTAGTGCTGCAGAGACCCAAAGCAGGAGCGATCCATGTGCCATACACTCAAGCACCATCGGGTTTTGAGCAATGGAAGAAAGATAAAGCTCCGTCATTGAAATTCACCGCCCCTTTCGGATGCGAAATATATACAAACCCCATTCGCGCCGAAAATTGTGCTGTAGGGTCAATTCCATTAGCCTTTGACATCCCCGACGCCTTGTTCACCAGGGTGTCAGAAACACCGACACTTTCAGCGGCCGAATGCACTCTTAACGAGTGCGTGTATTCATCCGACTTTGGCGGGATCGCCACGGTCAAGTATTCGGCCAGCAAGTCAGGCAAGTGCGCAGTCCATGTGCCATCAGGGACTGCTACCCTAAAAGAAGCAGCAGTCGAGCTAACCGAGCAAGGGTCGGCGACCATTCATTTCTCGACCGCAAATATCCACCCGGAGTTCAGGCTCCAAATATGCACATCATATGTCACGTGCAAAGGTGATTGTCACCCCCCAAAAGACCACATTGTGACACACCCTCAGTATCACGCCCAAACATTTACAGCCGCGGTGTCAAAAACCGCGTGGACGTGGTTAACATCCCTGCTGGGAGGATCGGCCGTAATTATTATAATTGGCTTAGTGCTGGCTACTATTGTGGCCATGTACGTGCTGACCAACCAGAAACATAAT
>AGE98209
------------------------------ATGTTCCCGTTCCAACCA---ATGTACCCGATGCAGCCAATGCCCTATCGTAATCCATTTGCGGCCCCGCGCAGGCCCTGGTTCCCCAGAACCGACCCTTTTCTGGCGATGCAGGTGCAGGAATTAACCCGCTCGATGGCTAACCTGACGTTCAAGCAACGCCGGGACGCGCCACCTGAGGGGCCACCCGCTAAGAAACCGAAGAGGGAGGCCCCGCAAAAGCAA---AAAGGGGGAGGCCAAGGGAAGAAGAAGAAGAACCAGGGGAAGAAGAAGGCTAAGACGGGGCCGCCTAATCCGAAGGCACAGAGTGGGAACAAGAAG------AAGACCAACAAGAAACCAGGCAAGAGACAGCGCATGGTCATGAAATTGGAATCTGATAAGACATTCCCAATTATGCTGGAAGGGAAGATTAACGGCTATGCTTGCGTGGTCGGAGGGAAGTTATTCAGGCCGATGCACGTGGAAGGCAAGATTGACAACGACGTTTTGGCCGCACTTAAGACGAAGAAAGCATCCAAATATGATCTTGAGTATGCAGATGTGCCACAGAACATGCGGGCCGATACATTCAAGTACACCCATGAGAAGCCCCAAGGCTATTACAGCTGGCATCATGGAGCAGTCCAATATGAAAATGGGCGTTTCACGGTGCCAAAAGGAGTTGGGGCCAAGGGAGACAGCGGACGACCCATTCTGGATAATCAGGGACGGGTGGTTGCTATTGTGCTGGGAGGTGTGAATGAAGGATCTAGGACAGCCCTTTCAGTCGTCATGTGGAACGAGAAAGGAGTAACTGTGAAGTATACTCCGGAGAACTGCGAGCAATGGTCGCTAGTGACCACCATGTGCCTGCTCGCCAATGTGACGTTCCCATGTGCCCAACCACCAATTTGCTACGACAGAAAACCAGCAGAGACCTTGGCCATGCTCAGCGTTAACGTCGACAACCCGGGCTACGATGAGCTGCTGGAAGCAGCTGTTAAGTGCCCCGGAAGGAAAAGGAGATCTACCGAGGAGCTGTTTAAGGAGTACAAGCTAACGCGCCCTTACATGGCCAGATGCATCAGATGTGCCGTTGGGAGCTGCCATAGTCCAATAGCAATTGAGGCAGTGAAGAGCGACGGGCACGATGGCTATGTTAGACTTCAGACTTCCTCGCAGTATGGCCTGGACTCCTCTGGCAACTTAAAAGGAAGGACTATGCGGTATGACATGCACGGGACCATTGAAGAGATACCGCTACATCAAGTGTCACTCCACACATCTCGCCCGTGTCACATTGTGGATGGGCATGGTTATTTTCTGCTTGCTAGGTGCCCGGCAGGGGACTCCATCACCATGGAATTTAAGAAAGATTCAGTCACGCACTCCTGCTCAGTGCCGTATGAAGTGAAATTTAATCCTGTAGGCAGAGAACTCTATACTCATCCCCCAGAACACGGAGCAGAGCAAGCGTGCCAAGTCTACGCGCATGATGCACAGAACAGAGGAGCCTATGTCGAGATGCACCTCCCGGGCTCAGAAGTGGACAGCAGTTTGGTTTCCTTGAGCGGCAGTTCAGTCACTGTGACACCTCCTGCTGGGACTAGCGCCCTGGTGGAATGCGAGTGCGGCGGCACAAAGATCTCCGAGACCATCAACACGGCAAAACAGTTCAGCCAGTGCACAAAGAAGGAGCAGTGCAGAGCATATCGACTGCAGAATGACAAATGGGTGTATAATTCTGACAAACTGCCCAAAGCTGCGGGAGCCACCCTAAAAGGAAAATTACACGTCCCATTCTTGCTGGCAGACGGCAAATGCACCGTGCCTCTGGCACCGGAACCTATGATAACCTTCGGTTTCCGATCAGTGTCACTGAAACTGCACCCTAAGAATCCCACATATCTGACCACTCGCCAACTTGCTGATGAGCCTCATTACACGCACGAGCTCATATCTGAACCAGCTGTTAGGAATTTTACCGTCACTGAAAAGGGGTGGGAGTTTGTATGGGGAAACCACCCGCCGAAAAGGTTTTGGGCACAGGAAACAGCACCCGGAAATCCACATGGGCTGCCACACGAGGTGATAACTCATTATTACCACAGATACCCTATGTCCACCATCCTGGGTTTGTCCATTTGCGCCGCAATTGTAACCGTTTCCGTTGCAGCGTCCACTTGGCTGTTTTGCAAATCCAGAGTTTCGTGCCTAACTCCTTACCGGCTAACACCCAACGCCAGGATGCCGCTTTGCCTGGCTGTGCTTTGCTGCGCCCGCACTGCCCGGGCAGAGACCACCTGGGAGTCCTTGGATCACCTATGGAACAATAACCAACAGATGTTCTGGATTCAATTGCTGATCCCTCTGGCCGCCTTGATTGTAGTGACTCGCCTGCTCAAGTGCGTGTGCTGTGTAGTGCCTTTTTTAGTCGTGGCCGGCGCCGCAGGCGCCGGCGCCTACGAGCACGCGACCACGATGCCGAGCCAAGCGGGAATCTCGTATAACACCATAGTCAACAGAGCAGGCTACGCACCACTCCCTATCAGCATAACACCAACAAAGATCAAGCTGATACCCACAGTGAACTTGGAGTACGTCACCTGCCACTACAAAACAGGAATGGATTCACCAGCCATCAAATGCTGCGGATCTCAGGAATGTACTCCAACTTACAGGCCTGATGAACAGTGCAAAGTCTTCACAGGGGTTTACCCGTTCATGTGGGGAGGCGCATATTGCTTTTGCGACACTGAGAACACCCAAGTCAGCAAGGCCTACGTAATGAAATCTGACGACTGCCTTGCTGATCACGCTGAAGCATACAAAGCGCACACAGCCTCAGTGCAGGCGTTCCTCAACATCACAGTGGGAGAACACTCTATTGTGACCACCGTGTATGTGAATGGAGAAACTCCTGTGAACTTCAATGGGGTCAAATTAACTGCAGGCCCACTTTCCACAGCTTGGACACCCTTTGACCGCAAAATCGTGCAGTATGCCGGGGAGATCTATAATTACGATTTTCCTGAGTATGGGGCAGGACAACCAGGAGCATTTGGAGACATACAATCCAGAACAGTCTCAAGCTCAGATCTGTATGCCAATACCAATCTAGTGCTGCAGAGACCCAAAGCAGGAGCGATCCATGTGCCATACACTCAAGCACCATCGGGTTTTGAGCAATGGAAGAAAGATAAAGCTCCGTCATTGAAATTCACCGCCCCTTTCGGATGCGAAATATATACAAACCCCATTCGCGCCGAAAATTGTGCTGTAGGGTCAATTCCATTAGCCTTTGACATCCCCGACGCCTTGTTCACCAGGGTGTCAGAAACACCGACACTTTCAGCGGCCGAATGCACTCTTAACGAGTGCGTGTATTCATCCGACTTTGGCGGGATCGCCACGGTCAAGTATTCGGCCAGCAAGTCAGGCAAGTGCGCAGTCCATGTGCCATCAGGGACTGCTACCCTAAAAGAAGCAGCAGTCGAGCTAACCGAGCAAGGGTCGGCGACCATTCATTTCTCGACCGCAAATATCCACCCGGAGTTCAGGCTCCAAATATGCACATCATATGTCACGTGCAAAGGTGATTGTCACCCCCCAAAAGACCACATTGTGACACACCCTCAGTATCACGCCCAAACATTTACAGCCGCGGTGTCAAAAACCGCGTGGACGTGGTTAACATCCCTGCTGGGAGGATCGGCCGTAATTATTATAATTGGCTTAGTGCTGGCTACTATTGTGGCCATGTACGTGCTGACCAACCAGAAACATAAT
>AAC58463
------------------------------ATGTTCCCGTTCCAACCA---ATGTATCCGATGCAGCCAATGCCCTATCGTAACCCGTTCGCGGCCCCGCGCAGGCCCTGGTTCCCCAGAACCGACCCTTTTCTGGCGATGCAGGTGCAGGAATTAACCCGCTCGATGGCTAACCTGACGTTCAAGCAACGCCGGGACGCGCCACCTGAGGGGCCACCTGCTAAGAAACCTAAGAGGGAGGCCCCGCAAAAGCAA---AAAGGGGGAGGCCAAGGGAAGAAGAAGAAGAACCAGGGGAAGAAGAAGGCCAAGACGGGGCCGCCTAATCCGAAGGCACAGAGTGGAAACAAGAAG------AAGCCCAACAAGAAACCAGGCAAGAGACAGCGCATGGTCATGAAATTGGAATCTGACAAGACATTCCCAATTATGCTGGAAGGGAAGATTAACGGCTACGCTTGCGTGGTCGGAGGGAAGTTATTCAGGCCGATGCACGTGGAAGGCAAGATCGACAACGACGTTCTGGCCGCACTTAAGACGAAGAAAGCATCCAAATATGATCTTGAGTATGCAGATGTGCCACAGAACATGCGGGCCGATACATTCAAGTACACCCATGAGAAGCCCCAAGGCTATTACAGCTGGCATCATGGAGCAGTCCAATATGAAAATGGGCGTTTCACGGTGCCAAAAGGAGTTGGGGCCAAGGGAGACAGCGGAAGACCCATTCTGGATAATCAGGGACGGGTGGTCGCTATTGTGCTGGGAGGTGTGAATGAAGGATCTAGGACAGCCCTTTCAGTCGTCATGTGGAACGAGAAGGGAGTAACTGTGAAGTATACTCCGGAGAACTGCGAGCAATGGTCACTAGTGACCACTATGTGCCTGCTCGCCAATGTGACGTTCCCATGTGCCGAACCACCAATTTGCTACGACAGAAAACCAGCAGAGACTTTGGCCATGCTCAGCGTTAACGTTGACAACCCGGGCTACGATGAGCTGCTGGAAGCAGCTGTTAAGTGCCCCGGAAGAAAAAGGAGATCTACCGAGGAGCTGTTTAAGGAGTATAAGCTAACGCGCCCTTACATGGCCAGATGCATCAGATGTGCCGTTGGGAGCTGCCATAGTCCAATAGCAATTGAGGCAGTGAAGAGCGACGGGCACGACGGCTATGTTAGACTTCAGACTTCCTCGCAGTATGGCCTGGATTCCTCTGGCAACTTAAAGGGAAGGACTATGCGGTATGATATGCACGGGACCATTGAAGAGATACCACTACATCAAGTGTCACTCCACACATCTCGCCCGTGTCACATTGTGGATGGGCATGGTTATTTTCTGCTTGCTAGGTGCCCGGCAGGGGACTCCATCACCATGGAATTTAAGAAAGGTTCAGTCACACACTCCTGCTCAGTGCCGTATGAAGTGAAATTTAATCCTGTAGGCAGAGAACTCTACACTCATCCACCAGAACACGGAGCAGAGCAAGCGTGCCAAGTCTACGCGCACGATGCACAGAACAGAGGAGCTTATGTCGAGATGCACCTCCCGGGCTCAGAAGTGGACAGCAGTTTGATTTCCTTGAGCGGCAGTTCAGTCACCGTGACACCTCCTGTCGGGACTAGCGCCTTGGTGGAATGCAAGTGCGGCGGCACAAAGATCTCCGAAACCATCAACAAGGCAAAACAGTTCAGCCAGTGCACAAAGAAGGAGCAGTGCAGAGCATATCGACTGCAGAATGACAAGTGGGTGTATAATTCTGACAAACTGCCCAAAGCAGCGGGAGCCACCCTAAAAGGAAAACTACACGTCCCGTTCTTGCTGGCAGACGGCAAATGCACCGTGCCTCTAGCACCGGAACCTATGATAACCTTCGGTTTCCGATCAGTGTCACTGAAACTGCACCCTAAGAATCCCACATATCTGACCACTCGCCAACTTGCTGATGAGCCTCATTACACGCACGAGCTCATATCTGAACCAGCTGTTAGGAATTTTACCGTCACTGAAAAGGGGTGGGAGTTTGTATGGGGAAACCATCCGCCGAAAAGGTTTTGGGCACAGGAAACAGCACCCGGAAATCCACATGGGCTGCCACATGAGGTGATAACTCATTATTACCACAGATACCCTATGTCCACCATCCTGGGTTTGTCAATTTGCGCCGCCATTGTAACCGTTTCCGTTGCAGCGTCCACCTGGCTGTTTTGCAAATCCAGAGTTTCGTGCCTAACTCCTTACCGGCTAACACCTAACGCCAGGATGCCGCTTTGCCTGGCCGTGCTTTGCTGCGCCCGCACTGCCCGGGCCGAGACCACCTGGGAGTCCTTGGATCACCTATGGAACAATAACCAACAGATGTTCTGGATTCAATTGCTGATCCCTCTGGCCGCCTTGATTGTAGTGACTCGCCTGCTCAAGTGCGTGTGCTGTGTAGTGCCTTTTTTAGTCGTGGCCGGCGCCGCAGGCGCCGGCGCCTACGAGCACGCGACCACGATGCCGAGCCAAGCGGGAATCTCGTATAACACCATAGTCAACAGAGCAGGCTACGCGCCACTCCCTATCAGCATAACACCAACAAAGATCAAGCTGATACCCACAGTGAACTTGGAGTACGTCACCTGCCACTACAAAACAGGAATGGATTCACCAGCCATCAAATGCTGCGGATCTCAGGAATGTACTCCAACTAACAGGCCTGATGAACAGTGCAAAGTCTTCACAGGGGTTTACCCGTTCATGTGGGGAGGTGCATATTGCTTTTGCGACACTGAGAATACTCAGGTCAGCAAGGCCTACGTAATGAAATCTGACGACTGCCTTGCGGATCATGCTGAAGCATACAAAGCGCACACAGCCTCAGTGCAGGCGTTCCTCAACATCACAGTGGGGGAACACTCTATTGTGACCACCGTGTATGTGAATGGAGAAACTCCTGTGAACTTCAATGGGGTCAAACTAACTGCAGGTCCACTTTCCACAGCTTGGACACCCTTTGACAGAAAAATCGTGCAGTATGCCGGGGAGATCTATAATTACGATTTTCCTGAGTATGGGGCAGGACAACCAGGAGCATTTGGAGACATACAATCCAGAACAGTCTCAAGCTCAGATCTGTATGCCAATACCAACCTAGTGCTGCAGAGACCCAAAGCAGGAGCGATCCATGTGCCATACACTCAGGCACCATCGGGTTTTGAGCAATGGAAGAAAGATAAAGCTCCGTCATTGAAATTCACCGCCCCTTTCGGATGCGAAATATATACAAACCCCATTCGCGCCGAAAATTGTGCTGTAGGGTCAATTCCATTAGCCTTTGACATTCCCGACGCCTTGTTCACCAGGGTGTCAGAAACACCGACACTTTCAGCGGCCGAATGCACTCTTAACGAGTGCGTGTATTCATCCGACTTTGGCGGGATCGCCACGGTCAAGTATTCGGCCAGCAAGTCAGGCAAGTGCGCAGTCCATGTGCCATCAGGGACTGCTACCCTAAAAGAAGCAGCAGTCGAGCTAACCGAGCAAGGGTCGGCGACCATTCATTTCTCGACCGCAAATATCCACCCGGAGTTCAGGCTCCAAATATGCACATCATATGTCACGTGCAAAGGTGATTGTCACCCCCCGAAAGACCACATTGTGACACACCCCCAGTATCACGCCCAAACATTTACAGCCGCGGTGTCAAAAACCGCGTGGACGTGGTTAACATCCCTGCTGGGAGGATCGGCCGTAATTATTATAATTGGCTTAGTGCTGGCTACTATTGTGGCCATGTACGTGCTGACCAACCAGAAACATAAT
>AGE98288
------------------------------ATGTTCCCGTTCCAACCA---ATGTATCCGATGCAGCCAATGCCCTATCGTAATCCATTCGCGGCCCCGCGCAGGCCCTGGTTCCCCAGAACCGACCCTTTTCTGGCGATGCAGGTGCAGGAATTAACCCGCTCGATGGCTAACCTGACGTTCAAGCAACGCCGGGACGCGCCACCTGAGGGGCCACCCGCTAAGAAACCGAAGAGGGAGGCCCCGCAAAAGCAA---AAAGGGGGAGGCCAAGGGAAGAAGAAGAAGAACCAGGGGAAGAAGAAGGCTAAGACGGGGCCGCCTAATCCGAAGGCACAGAGTGGAAACAAGAAG------AAGACCAACAAGAAACCAGGCAAGAGACAGCGCATGGTCATGAAATTGGAATCTGACAAGACATTCCCAATTATGCTGGAAGGGAAGATTAACGGCTATGCTTGCGTGGTCGGAGGGAAGTTATTCAGGCCGATGCACGTGGAAGGCAAGATCGACAACGACGTTTTGGCCGCACTTAAGACGAAGAAAGCATCCAAATATGATCTTGAGTATGCAGATGTGCCACAGAACATGCGGGCCGATACATTCAAGTACACCCATGAGAAGCCCCAAGGCTATTACAGCTGGCATCATGGAGCAGTCCAATATGAAAATGGGCGTTTCACGGTGCCAAAAGGAGTTGGGGCCAAGGGAGACAGCGGACGACCCATTCTGGATAATCAGGGACGGGTGGTCGCTATTGTGCTGGGAGGTGTGAATGAAGGATCTAGGACAGCCCTTTCAGTCGTCATGTGGAACGAGAAGGGAGTAACTGTGAAGTATACTCCGGAGAACTGCGAGCAATGGTCACTAGTGACCACCATGTGCCTGCTCGCCAATGTGACGTTCCCATGTGCCCAACCACCAATTTGCTACGACAGAAAACCAGCAGAGACCTTGGCCATGCTCAGCGTTAACGTTGACAACCCGGGCTACGATGAGCTGCTGGAAGCAGCTGTTAAGTGCCCCGGAAGAAAAAGGAGATCTACCGAGGAGCTGTTTAAGGAGTACAAGCTAACGCGCCCTTACATGGCCAGATGCATCAGATGTGCCGTTGGGAGCTGCCATAGTCCAATAGCAATTGAGGCAGTGAAGAGCGACGGGCACGACGGCTATGTTAGACTTCAGACTTCCTCGCAGTATGGCCTGGACTCCTCTGGCAACTTAAAAGGAAGGACCATGCGGTATGACATGCACGGGACCATTGAAGAGATACCGCTACATCAAGTGTCACTCCACACATCTCGCCCGTGTCACATTGTGGATGGGCATGGTTATTTTCTGCTTGCTAGGTGCCCGGCAGGGGACTCCATCACCATGGAATTTAAGAAAGATTCAGTCACACACTCCTGCTCAGTGCCGTATGAAGTGAAATTTAATCCTGTAGGCAGAGAACTCTACACTCATCCCCCAGAACACGGAGCAGAGCAAGCGTGCCAAGTCTACGCGCATGATGCACAGAACAGAGGAGCTTATGTCGAGATGCACCTCCCGGGCTCAGAAGTGGACAGCAGTTTGGTTTCCTTGAGCGGCAGTTCAGTCACTGTGACACCTCCTGCTGGGACTAGCGCCCTGGTGGAATGCGAGTGCGGCGGCACAAAGATCTCCGAGACCATCAACACGGCAAAACAGTTCAGCCAGTGCACAAAGAAGGAGCAGTGCAGAGCATATCGACTGCAGAATGACAAATGGGTGTATAATTCTGACAAACTGCCCAAAGCTGCGGGAGCCACCCTAAAAGGAAAATTACACGTCCCATTCTTGCTGGCAGACGGAAAATGCACCGTGCCTCTGGCACCGGAACCTATGATAACCTTCGGTTTCCGATCAGTGTCACTGAAACTGCACCCTAAGAATCCCACATATCTGACCACTCGCCAACTTGCTGATGAGCCTCATTACACGCACGAGCTCATATCTGAACCAGCTGTTAGGAATTTTACCGTCACTGAAAAGGGGTGGGAGTTTGTATGGGGAAACCACCCGCCGAAAAGGTTTTGGGCACAGGAAACAGCACCCGGAAATCCACATGGGCTGCCACACGAGGTGATAACTCATTATTACCACAGATACCCTATGTCCACCATCCTGGGTTTGTCAATTTGCGCCGCCATTGTAACCGTTTCCGTTGCAGCGTCCACCTGGCTGTTTTGCAAATCCAGAGTTTCGTGCCTAACTCCTTACCGGCTAACACCCAACGCCAGGATGCCGCTTTGCCTGGCTGTGCTTTGCTGCGCCCGCACTGCCCGGGCCGAGACCACCTGGGAGTCCTTGGATCACCTATGGAACAATAACCAACAGATGTTCTGGATTCAATTGCTGATCCCTCTGGCCGCCTTGATTGTAGTGACTCGCCTGCTCAAGTGCGTGTGCTGTGTAGTGCCTTTTTTAGTCGTGGCCGGCGCCGCAGGCGCCGGCGCCTACGAGCACGCGACCACGATGCCGAGCCAAGCGGGAATCTCGTATAACACCATAGTCAACAGAGCAGGCTACGCACCACTCCCTATCAGCATAACACCAACAAAGATCAAGCTGATACCCACAGTGAACTTGGAGTACGTCACCTGCCACTACAAAACAGGAATGGATTCACCAGCCATCAAATGCTGCGGATCTCAGGAATGTACTCCAACTTACAGGCCTGATGAACAGTGCAAAGTCTTCACAGGGGTTTACCCGTTCATGTGGGGAGGCGCATATTGCTTTTGCGACACTGAGAACACCCAAGTCAGCAAGGCCTACGTAATGAAATCTGACGACTGCCTTGCTGATCACGCTGAAGCATACAAAGCGCACACAGCCTCAGTGCAGGCGTTCCTCAACATTACAGTGGGAGAACACTCTATTGTGACCACTGTGTATGTGAATGGAGAAACTCCTGTGAACTTCAATGGGGTCAAATTAACTGCAGGTCCCCTTTCCACAGCTTGGACACCCTTTGACCGCAAAATCGTGCAGTATGCCGGGGAGATCTATAATTACGATTTTCCTGAGTATGGGGCAGGACAACCAGGAGCATTTGGAGACATACAATCCAGAACAGTCTCAAGCTCAGATCTGTATGCCAATACCAATCTAGTGCTGCAGAGACCCAAAGCAGGAGCGATCCATGTGCCATACACTCAGGCACCATCGGGTTTTGAGCAATGGAAGAAAGATAAAGCTCCGTCATTGAAATTCACCGCCCCTTTCGGATGCGAAATATATACAAACCCCATTCGCGCCGAAAATTGTGCTGTAGGGTCAATTCCATTAGCCTTTGACATCCCCGACGCCTTGTTCACCAGGGTGTCAGAAACACCGACACTTTCAGCGGCCGAATGCACTCTTAACGAGTGCGTGTATTCATCCGACTTTGGCGGGATCGCCACGGTCAAGTATTCGGCCAGCAAGTCAGGCAAGTGCGCAGTCCATGTGCCATCAGGGACTGCTACCCTAAAAGAAGCAGCAGTCGAGCTAACCGAGCAAGGGTCGGTGACCATTCATTTCTCGACCGCAAATATCCATCCGGAGTTCAGGCTCCAAATATGCACATCATATGTTACGTGCAAAGGTGATTGTCACCCCCCGAAAGACCACATTGTGACACACCCCCAGTATCACGCCCAAACATTTACAGCCGCGGTGTCAAAAACCGCGTGGACGTGGTTAACGTCCCTGCTGGGAGGATCGGCCGTAATTATTATAATTGGCTTAGTGCTGGCTACTATTGTGGCCATGTACGTGCTGACCAACCAGAAACATAAT
>AAC71997
------------------------------ATGTTCCCGTTCCAACCA---ATGTATCCGATGCAGCCAATGCCCTATCGTAATCCATTCGCGGCCCCGCGCAGGCCCTGGTTCCCCAGAACTGACCCTTTTCTGGCGATGCAGGTGCAGGAATTAACCCGCTCGATGGCTAACCTGACGTTCAAGCAACGCCGGGACGCGCCACCTGAGGGGCCACCCGCTAAGAAACCGAAGAGGGAGGCCCCGCAAAAGCAG---AAAGGGGGAGGCCAAGGGAAGAAGAAGAAGAACCAGGGGAAGAAGAAGGCTAAGACGGGGCCGCCTAATCCGAAGGTACAGAGTGGAAACAAGAAG------AAGACCAACAAGAAACCAGGCAAGAGACAGCGCATGGTCATGAAATTGGAATCTGACAAGACATTCCCAATTATGCTGGAAGGGAAGATTAATGGCTATGCTTGCGTGGTCGGAGGGAAGTTATTCAGGCCGATGCACGTGGAAGGCAAGATCGACAACGACGTTTTGGCCGCACTTAAGACGAAGAAAGCATCCAAATATGATCTTGAGTATGCAGATGTGCCACAGAACATGCGGGCCGATACATTCAAGTACACCCATGAGAAGCCCCAAGGCTATTACAGCTGGCATCATGGAGCAGTCCAATATGAAAATGGGCGTTTCACGGTCCCAAAAGGAGTTGGGGCCAAGGGAGACAGCGGACGACCCATTCTGGATAATCAGGGACGGGTGGTCGCTATTGTGCTGGGAGGTGTGAATGAAGGATCTAGGACAGCCCTTTCAGTCGTCATGTGGAACGAGAAGGGAGTAACTGTGAAGTATACTCCGGAGAACTGCGAGCAATGGTCACTAGTGACCACCATGTGCCTGCTCGCCAATGTGACGTTCCCATGTGCCCAACCACCAATTTGCTACGACAGAAAACCAGCAGAGACCTTGGCCATGCTCAGCGTTAACGTTGACAACTCGGGCTACGATGAGCTGCTGGAAGCAGCTGTTAAGTGCCCCGGAAGGAAAAGGAGATCTACCGAGGAGCTGTTTAAGGAGTACAAGCTAACGCGCCCTTACATGGCCAGATGCATCAGATGTGCCGTTGGGAGCTGCCATAGTCCAATAGCAATTGAGGCAGTGAAGAGTGACGGGCACGACGGCTATGTTAGACTTCAGACTTCCTCGCAGTACGGCCTGGACTCCTCTGGCAACTTAAAAGGAAGGACCATGCGGTATGACATGCACGGGACCATTGAAGAGATACCGCTACATCAAGTGTCACTCCACACATCTCGCCCGTGTCACATTGTGGATGGGCATGGTTATTTTCTGCTTGCTAGGTGCCCGGCAGGGGACTCCATCACCATGGAATTTAAGAAGAATTTAGTCACACACTCCTGCTCAGTGCCGTATGAAGTGAAATTTAATCCTGTAGGCAGAGAACTCTACACTCATCCCCCAGAACACGGAGCAGAGCAAGCGTGCCAAGTCTATGCGCATGATGCACAGAACAGAGGAGCTTATGTCGAGATGCACCTCCCGGGCTCAGAAGTGGATAGCAGTTTGGTTTCCTTGAGCGGCAGTTCAGTCACTGTGACACCTCCTGCTGGGACTAGCGCCCTGGTGGAATGCGAGTGCGGCGGCACAAAGATCTCCGAGACCATCAACACGGCAAAACAGTTCAGCCAGTGCACAAAGAAGGAGCAGTGCAGAGCATATCGACTGCAGAACGACAAATGGGTGTATAATTCTGACAAACTGCCCAAAGCTGCGGGAGCCACCCTAAAAGGAAAATTACACGTCCCATTCTTGCTGGCAGACGGCAAATGTACTGTGCCTCTGGCACCAGAACCTATGATAACCTTCGGTTTCCGATCAGTGTCACTGAAACTGCACCCTAAGAATCCCACATATCTGACCACTCGCCAACTTGCTGACGAGCCTCATTATACGCACGAGCTCATATCTGAACCAGCTGTTAGGAATTTTACCGTCACTGAAAAGGGGTGGGAGTTTGTATGGGGAAACCACCCGCCGAAAAGGTTTTGGGCACAGGAAACAGCACCCGGAAATCCACATGGGCTGCCACACGAGGTGATAACTCATTATTACCACAGATACCCTATGTCCACCATCTTGGGTTTGTCAATTTGCGCCGCCATTGTAACCGTTTCCGTTGCAGCGTCCACCTGGCTGTTTTGCAAATCCAGAGTTTCGTGCCTAACTCCTTACCGGCTAACACCCAACGCCAGGATGCCGCTTTGCCTGGCCGTGCTTTGCTGCGCCCGTACTGCCCGGGCCGAGACCATCTGGGAGTCCTTGGATCACCTATGGAATAATAACCAACAGATGTTCTGGATTCAATTGCTGATCCCTCTGGCCGCCTTGATTGTAGTGACTCGCCTGCTCAAGTGCGTGTGCTGTGTAGTGCCTTTTTTAGTCGTGGCCGGCGCCGCAGGCGCCGGCGCCTACGAGCACGCGACCACGATGCCGAGCCAAGCGGGAATCTCGTATAACACCATAGTCAACAGAGCAGGCTACGCACCACTCCCTATCAGCATAACACCGACAAAGATCAAGCTGATACCCACAGTGAACTTGGAGTACGTCACCTGCCACTACAAAACAGGAATGGATTCACCAGCCATCAAATGCTGCGGATCTCAGGAATGTACTCCAACTTACAGGCCTGATGAACAGTGCAAAGTCTTCACAGGGGTTTACCCGTTCATGTGGGGAGGCGCATATTGCTTTTGCGACACTGAGAACACCCAAGTCAGCAAGGCCTACGTAATGAAATCTGACGACTGCCTTGCTGATCACGCTGAAGCATACAAAGCGCACACAGCCTCAGTGCAGGCGTTCCTCAACATCACAGTGGGAGAACACTCTATTGTGACCACCGTGTATGTGAATGGAGAAACTCCTGTGAACTTCAATGGGGTCAAATTAACTGCAGGTCCACTTTCCACAGCTTGGACACCTTTTGACCGCAAAATCGTGCAGTATGCCGGGGAGATCTATAATTACGATTTTCCTGAGTATGGGGCAGGACAACCAGGAGCATTTGGAGACATACAATCCAGAACAGTCTCAAGCTCAGATCTGTATGCCAATACCAATCTAGTGCTGCAGAGACCCAAAGCAGGAGCGATCCATGTGCCATACACTCAGGCGCCATCGGGTTTTGAGCAATGGAAGAAAGATAAAGCTCCGTCATTGAAATTCACCGCCCCTTTCGGATGCGAAATATATACAAACCCCATTCGCGCCGAAAATTGTGCTGTAGGGTCAATTCCATTAGCCTTTGACATCCCCGACGCCTTGTTCACCAGGGTGTCAGAAACACCGACACTTTCAGCGGCCGAATGCACTCTTAATGAGTGCGTGTATTCATCCGACTTTGGCGGGATCGCCACGGTCAAGTATTCGGCCAGCAAGTCAGGCAAGTGCGCAGTCCATGTGCCATCAGGGACTGCTACCCTAAAAGAAGCAGCAGTCGAGCTAACCGAGCAAGGGTCGGTGACCATTCATTTCTCGACCGCAAATATCCACCCGGAGTTCAGGCTCCAAATATGCACATCATATGTCACGTGCAAAGGTGATTGTCACCCCCCGAAAGACCACATTGTGACACACCCCCAATATCACGCCCAAACATTTACAGCCGCGGTGTCAAAAACCGCGTGGACGTGGTTGACATCCCTGCTGGGAGGATCGGCCGTAATTATTATAATTGGCTTAGTGCTGGCTACTATTGTGGCCATGTACGTGCTGACCAACCAGAAACATAAT
>AGE98280
ATGGACTGCGACGTAGTCAAGTCCGCCAAAATGTTTCCTTATCAACCA---ATGTACCCAATGCAGCCCATGCCCTTCCGCAATCCTTTTGCGACTCCCAGAAGACCATGGTTTCCAAGGACCGACCCCTTTTTAGCGATGCAGGTGCAAGAGCTGGCACGGTCTATGGCCAATTTGACGTTCAAGCAACGGCGAGACGTGCCGCCCGAAGGTCCACCAGCTAAGAAGAAGAAGAAGGATAACTCGCAACAAGGT---GGTCGGAATCAGAATGGAAAGAAAAAGAACAAGCTAGTAAAGAAAAAGAAGAAGACAGGGCCGCCAACCCCCAAAAATAAT---GGCGGCAAAAAG------AAAGTCAATAGGAAGCCAGGGAAGAGACAACGAATGGTCATGAAGTTGGAGTCAGACAAGACGTTCCCTATCATGCTTGATGGAAAAGTTAATGGATACGCATGCGTGGTCGGTGGCAAGTTGTTTAGACCACTGCATGTGGAGGGCAAGATCGACAACGACGTGTTGTCCTCCCTCAAGACCAAAAAGGCATCTAAGTATGATCTGGAGTACGCAGACGTGCCGCAGAGCATGCGCGCAGACACATTTAAATACACTCATGAAAAACCCCAGGGCTACTACAGCTGGCATCATGGAGCAGTGCAGTATGAAAATGGCAGATTCACAGTGCCCAAAGGAGTCGGAGCCAAAGGAGATAGTGGCCGCCCCATACTTGACAATCAAGGGCGTGTGGTCGCTATTGTGCTTGGCGGAGTGAATGAAGGCTCCAGAACAGCGCTGTCTGTCGTGACGTGGAACGAAAAAGGGGTTACAGTTAAATACACCCCCGAGAACAGCGAGCAGTGGTCCTTGGTGACCACTATGTGTTTGCTTGCCAATGTCACGTTCCCGTGCACCCAACCACCCATCTGCTACGACCGCAAGCCAGCAGAAACTTTGTCCATGCTCAGTCATAACATAGACAATCCCGGTTATGACGAGTTGCTTGAAGCAGTACTGAAATGTCCAGGCAGAGGCAAGAGGTCCACGGAGGAGCTGTTTAAGGAGTACAAACTAACACGCCCGTACATGGCCAGGTGCATCAGGTGTGCGGTCGGAAGTTGCCACAGCCCCATAGCCATAGAGGCGGTAAGGAGCGAAGGGCATGACGGCTATGTACGACTCCAGACCTCATCTCAGTATGGATTAGACCCATCAGGAAACTTGAAAGGCAGAACCATGAGGTATGATATGCATGGAACTATAGAAGAGATACCGTTGCACCAGGTGTCTGTTCATACCTCACGTCCTTGCCACATAATAGATGGGCATGGATACTTTTTGCTTGCCAGGTGCCCTGCAGGAGACTCCATAACCATGGAATTTAAGAAAGAATCGGTCACCCATTCTTGCTCTGTGCCCTATGAAGTAAAGTTTAATCCTGTGGGAAGAGAACTGTATACACACCCACCAGAGCACGGAGCTGAACAACCTTGTCACGTGTACGCTCACGACGCACAAAATAGGGGAGCTTACGTGGAAATGCACCTTCCAGGCTCCGAAGTGGACGGTACTTTACTGTCCATGAGCGGTAGTTCTGTTCATGTGACTCCACCTGCCGGGCAAAGCGTCCAAGTGGAGTGCGAATGTGGTGGCACCAAGATCTCTGAAACCATCAATTCTGCTAAGCAATACAGTCAGTGCTCTAAGACATCTCAGTGCAGGGCATATCGTACACAGAATGACAAATGGGTGTACAATTCGGACAAACTGCCTAAAGCATCGGGAGAAACTCTCAAAGGCAAACTGCATGTGCCCTTCGTACTGACCGAAGCAAAATGCACAGTACCATTGGCCCCGGAACCCATTATCACCTTTGGGTTTCGCTCCGTGTCTCTGAAACTTCATCCCAAGAACCCCACCTTCCTAACCACGAGGCAGCTGGATGGAGAACCAGCCTACACCCACGAACTTATAACCCACCCTGTAGTGAGAAATTTCTCGGTTACAGAGAAAGGTTGGGAGTTTGTGTGGGGAAACCATCCGCCTCAAAGGTACTGGTCCCAAGAAACTGCACCGGGTAATCCACACGGACTGCCACATGAGGTGATCACGCACTACTACCACAGGTATCCCATGTCCACCATTCTAGGCTTATCAATTTGTGCGGCGATAGTGACGACATCCATTGCAGCATCCGTATGGCTCTTTTGCAAATCACGGATTTCCTGCCTGACCCCCTATCGCTTGACTCCAAATGCCCGCATGCCTTTGTGCTTAGCCGTTTTGTGCTGCGCACGCACAGCCAAAGCCGAAACTACTTGGGAATCCCTGGATCACCTCTGGAACCACAACCAGCAGATGTTCTGGAGTCAACTGCTAATCCCGCTAGCAGCACTGATAGTTGCTACCCGCTTGCTGAAATGTGTGTGTTGCGTTGTGCCTTTTTTAGTCGTGGCCGGCGCCGTAGGCGCCGGCGCTTACGAGCACGCGACCACGATGCCGAACCAAGTGGGGATCCCGTATAACACCATTGTCAACAGAGCGGGTTATGCACCTCTACCCATTAGCATAGTACCTACTAAAGTGAAGCTGATTCCAACAGTGAATCTTGAGTACATTACATGCCATTACAAGACCGGAATGGATTCACCCGCCATCAAATGCTGCGGCACTCAGGAGTGCTCTCCAACTTATAGGCCGGACGAGCAATGCAAAGTCTTCTCTGGAGTATACCCATTCATGTGGGGAGGGGCGTATTGCTTTTGCGATACGGAGAATACCCAGATAAGTAAGGCGTACGTGACGAAATCAGAAGATTGCGTCACCGATCACGCCCAGGCATATAAAGCACATACAGCCTCAGTCCAAGCCTTCTTAAATATCACAGTTGGAGGACACTCAACAACAGCAGTGGTGTATGTGAATGGAGAGACTCCTGTTAATTTTAATGGAGTGAAGCTGACCGCGGGTCCTCTGTCCACAGCCTGGTCGCCGTTCGACAAAAAGATCGTGCAGTACGCCGGGGAAATCTATAATTATGACTTTCCGGAATACGGAGCCGGCCACGCAGGAGCGTTTGGTGACATCCAGGCTAGGACGATATCTAGTTCCGATGTATACGCCAACACAAACCTTGTGCTGCAGAGACCAAAAGCCGGAGCAATCCATGTCCCGTACACCCAGGCCCCATCGGGTTATGAACAATGGAAGAAAGACAAACCACCATCTCTCAAGTTCACAGCCCCTTTCGGTTGTGAAATTTACACCAACCCTATCCGTGCTGAAAACTGCGCCGTGGGATCAATTCCACTAGCTTTTGACATTCCCGACGCTCTGTTTACCAGGGTGTCCGAAACACCGACATTATCTGCTGCCGAATGCACTCTGAATGAGTGTGTATATTCATCCGACTTCGGCGGGATCGCTACAGTCAAATATTCGGCGAGCAAGTCAGGCAAATGTGCAGTTCATGTACCATCAGGCACGGCTACATTGAAAGAAGCCGCAGTCGAGCTGGCCGAACAGGGTTCGGCCACTATACATTTTTCGACTGCCAGCATCCATCCGGAGTTTAGACTCCAAATATGCACGTCTTATGTTACGTGCAAAGGGGATTGTCACCCTCCGAAAGATCATATCGTGACGCATCCCCAATACCACGCCCAGTCGTTTACAGCAGCGGTATCAAAAACCGCTTGGACGTGGTTAACATCTTTACTGGGAGGGTCAGCTATAATTATAATAATTGGACTTGTGTTAGCCACTGTTGTGGCTATGTATGTGCTGACCAACCAGAAACACAAC
>AGE98282
ATGGACTGCGACGTAGTCAAGTCCGCCAAAATGTTTCCTTATCAACCA---ATGTACCCAATGCAGCCCATGCCCTTCCGCAATCCTTTTGCGACTCCCAGAAGACCATGGTTTCCAAGGACCGACCCCTTTTTAGCGATGCAGGTGCAAGAGCTGGCACGGTCTATGGCCAATTTGACGTTCAAGCAACGGCGAGACGTGCCGCCCGAAGGTCCACCAGCTAAGAAGAAGAAGAAGGATAACTCGCAACAAGGT---GGTCGGAATCAGAATGGAAAGAAAAAGAACAAGCTAGTAAAGAAAAAGAAGAAGACAGGGCCGCCAACCCCCAAAAATAAT---GGCGGCAAAAAG------AAAGTCAATAGGAAGCCAGGGAAGAGACAACGAATGGTCATGAAGTTGGAGTCAGACAAGACGTTCCCTATCATGCTTGATGGAAAAGTTAATGGATACGCATGCGTGGTCGGTGGCAAGTTGTTTAGACCACTGCATGTGGAGGGCAAGATCGACAACGACGTGTTGTCCTCCCTCAAGACCAAAAAGGCATCTAAGTATGATCTGGAGTACGCAGACGTGCCGCAGAGCATGCGCGCAGACACATTTAAATACACTCATGAAAAACCCCAGGGCTACTACAGCTGGCATCATGGAGCAGTGCAGTATGAAAATGGCAGATTCACAGTGCCCAAAGGAGTCGGAGCCAAAGGAGATAGTGGCCGCCCCATACTTGACAATCAAGGGCGTGTGGTCGCTATTGTGCTTGGCGGAGTGAATGAAGGCTCCAGAACAGCGCTGTCTGTCGTGACGTGGAACGAAAAAGGGGTTACAGTTAAATACACCCCCGAGAACAGCGAGCAGTGGTCCTTGGTGACCACTATGTGTTTGCTTGCCAATGTCACGTTCCCGTGCACCCAACCACCCATCTGCTACGACCGCAAGCCAGCAGAAACTTTGTCCATGCTCAGTCATAACATAGACAATCCCGGTTATGACGAGTTGCTTGAAGCAGTACTGAAATGTCCAGGCAGAGGCAAGAGGTCCACGGAGGAGCTGTTTAAGGAGTACAAACTAACACGCCCGTACATGGCCAGGTGCATCAGGTGTGCGGTCGGAAGTTGCCACAGCCCCATAGCCATAGAGGCGGTAAGGAGCGAAGGGCATGACGGCTATGTACGACTCCAGACCTCATCTCAGTATGGATTAGACCCATCAGGAAACTTGAAAGGCAGAACCATGAGGTATGATATGCATGGAACTATAGAAGAGATACCGTTGCACCAGGTGTCTGTTCATACCTCACGTCCTTGCCACATAATAGATGGGCATGGATACTTTTTGCTTGCCAGGTGCCCTGCAGGAGACTCCATAACCATGGAATTTAAGAAAGAATCGGTCACCCATTCTTGCTCTGTGCCCTATGAAGTAAAGTTTAATCCTGTGGGAAGAGAACTGTATACACACCCACCAGAGCACGGAGCTGAACAACCTTGTCACGTGTACGCTCACGACGCACAAAATAGGGGAGCTTACGTGGAAATGCACCTTCCAGGCTCCGAAGTGGACAGTACTTTACTGTCCATGAGCGGCAGTTCTGTTCATGTGACTCCACCTGCCGGGCAAAGCGTCCAAGTGGAGTGCGAATGTGGTGGCACCAAGATCTCTGAAACCATCAATTCTGCTAAGCAATACAGTCAGTGCTCTAAGACATCTCAGTGCAGGGCATATCGTACACAGAATGACAAATGGGTGTACAATTCGGACAAACTGCCTAAAGCATCGGGAGAAACTCTCAAAGGCAAACTGCATGTGCCCTTCGTACTGACCGAAGCAAAATGCACAGTACCATTGGCCCCGGAACCCATTATCACCTTTGGGTTTCGCTCCGTGTCTCTGAAACTTCATCCCAAGAACCCCACCTTCCTAACCACGAGGCAGCTGGATGGAGAACCAGCCTACACCCACGAACTTATAACCCACCCTGTAGTGAGAAATTTCTCGGTTACAGAGAAAGGTTGGGAATTTGTGTGGGGAAACCATCCGCCTCAAAGGTACTGGTCCCAAGAAACTGCACCGGGTAATCCACACGGACTGCCACATGAGGTGATCACGCACTACTACCACAGGTATCCCATGTCCACCATTCTAGGCTTATCAATTTGTGCGGCGATAGTGACGACATCCATTGCAGCATCCGTATGGCTCTTTTGCAAATCACGGATTTCCTGCCTGACCCCCTATCGCTTGACTCCAAATGCCCGCATGCCTTTGTGCTTAGCCGTTTTGTGCTGCGCACGCACAGCCAAAGCCGAAACTACTTGGGAATCCCTGGATCACCTCTGGAACCACAACCAGCAGATGTTCTGGAGTCAACTGCTAATCCCGCTAGCAGCACTGATAGTTGCTACCCGCTTGCTGAAATGTGTGTGTTGCGTTGTGCCTTTTTTAGTCGTGGCCGGCGCCGTAGGCGCCGGCGCTTACGAGCACGCGACCACGATGCCGAACCAAGTGGGGATCCCGTATAACACCATTGTCAACAGAGCGGGTTATGCACCTCTACCCATTAGCATAGTACCTACTAAAGTGAAGCTGATTCCAACAGTGAATCTTGAGTACATTACATGCCATTACAAGACCGGAATGGATTCACCCGCCATCAAATGCTGCGGCACTCAGGAGTGCTCTCCAACTTATAGGCCGGACGAGCAATGCAAAGTCTTCTCTGGAGTATACCCATTCATGTGGGGAGGGGCGTATTGCTTTTGCGATACGGAGAATACCCAGATAAGTAAGGCGTACGTGACGAAATCAGAAGATTGCGTCACCGATCACGCCCAGGCATATAAAGCACATACAGCCTCAGTCCAAGCCTTCTTAAATATCACAGTTGGAGGACACTCAACAACAGCAGTGGTGTATGTGAATGGAGAGACTCCTGTTAATTTTAATGGAGTGAAGCTGACCGCGGGTCCTCTGTCCACAGCCTGGTCGCCGTTCGACAAAAAGATCGTGCAGTACGCCGGGGAAATCTATAATTATGACTTTCCGGAATACGGAGCCGGCCACGCAGGAGCGTTTGGTGACATCCAGGCTAGGACGATATCTAGTTCCGATGTATACGCCAACACAAACCTTGTGCTGCAGAGACCAAAAGCCGGAGCAATCCATGTCCCGTACACCCAAGCCCCATCGGGTTATGAACAATGGAAGAAAGACAAACCACCATCTCTCAAGTTCACAGCCCCTTTCGGTTGTGAAATTTACACCAACCCTATCCGTGCTGAAAACTGCGCCGTGGGATCAATTCCACTAGCTTTTGACATTCCCGACGCTCTGTTTACCAGGGTGTCCGAAACACCGACATTATCTGCTGCCGAATGCACTCTGAATGAGTGTGTATATTCATCCGACTTCGGCGGGATCGCTACAGTCAAATATTCGGCGAGCAAGTCAGGCAAATGTGCAGTTCATGTACCATCAGGCACGGCTACATTGAAAGAAGCCGCAGTCGAGCTGGCCGAACAGGGTTCGGCCACTATACATTTTTCGACTGCCAGCATCCATCCGGAGTTTAGACTCCAAATATGCACGTCTTATGTTACGTGCAAAGGGGATTGTCACCCTCCGAAAGATCATATCGTGACGCATCCCCAATACCACGCCCAGTCGTTTACAGCAGCGGTATCAAAAACCGCTTGGACGTGGTTAACATCTTTACTGGGAGGGTCAGCTATAATTATAATAATTGGACTTGTGTTAGCCACTGTTGTGGCTATGTATGTGCTGACCAACCAGAAACACAAC
>AGE98284
ATGGACTGCGACGTAGTCAAGTCCGCCAAAATGTTTCCTTATCAACCA---ATGTACCCAATGCAGCCCATGCCCTTCCGCAATCCTTTTGCGACTCCCAGAAGACCATGGTTTCCAAGGACCGACCCCTTTTTAGCGATGCAGGTGCAAGAGCTGGCACGGTCTATGGCCAATTTGACGTTCAAGCAACGGCGAGACGTGCCGCCCGAAGGTCCACCAGCTAAGAAGAAGAAGAAGGATAACTCGCAACAAGGT---GGTCGGAATCAGAATGGAAAGAAAAAGAACAAGCTAGTAAAGAAAAAGAAGAAGACAGGGCCGCCAACCCCCAAAAATAAT---GGCGGCAAAAAG------AAAGTCAATAGGAAGCCAGGGAAGAGACAACGAATGGTCATGAAGTTGGAGTCAGACAAGACGTTCCCTATCATGCTTGATGGAAAAGTTAATGGATACGCATGCGTGGTCGGTGGCAAGTTGTTTAGACCACTGCATGTGGAGGGCAAGATCGACAACGACGTGTTGTCCTCCCTCAAGACCAAAAAGGCATCTAAGTATGATCTGGAGTACGCAGACGTGCCGCAGAGCATGCGCGCAGACACATTTAAATACACTCATGAAAAACCCCAGGGCTACTACAGCTGGCATCATGGAGCAGTACAGTATGAAAATGGCAGATTCACAGTGCCCAAAGGAGTCGGAGCCAAAGGAGATAGTGGCCGCCCCATACTTGACAATCAAGGGCGTGTGGTCGCTATTGTGCTTGGCGGAGTGAATGAAGGCTCCAGAACAGCGCTGTCTGTCGTGACGTGGAACGAAAAAGGGGTTACAGTCAAATACACCCCCGAGAACAGCGAGCAGTGGTCCTTGGTGACCACTATGTGTTTGCTTGCCAATGTCACGTTCCCGTGCACCCAACCACCCATCTGCTACGACCGCAAGCCAGCAGAAACTTTGTCCATGCTCAGTCATAACATAGACAATCCCGGTTATGACGAGTTGCTTGAAGCAGTACTGAAATGTCCAGGCAGAGGCAAGAGGTCCACGGAGGAGCTGTTTAAGGAGTACAAACTAACACGCCCGTACATGGCCAGGTGCATCAGGTGTGCGGTCGGAAGTTGCCACAGCCCCATAGCCATAGAGGCGGTAAGGAGCGAAGGGCATGACGGCTATGTACGACTCCAGACCTCATCTCAGTACGGATTAGACCCATCGGGAAACTTGAAAGGCAGAACCATGAGGTATGATATGCATGGAACTATAGAAGAGATACCGTTGCACCAGGTGTCTGTTCATACCTCACGTCCTTGCCACATAATAGATGGGCATGGATACTTTTTGCTTGCCAGGTGCCCTGCAGGAGACTCCATAACTATGGAGTTTAAGAAAGAATCGGTCACCCATTCTTGCTCTGTGCCCTATGAAGTAAAGTTTAATCCTGTGGGAAGAGAACTGTATACACACCCACCAGAGCACGGAGCTGAACAACCTTGTCACGTGTACGCTCACGACGCACAAAATAGGGGAGCTTACGTGGAAATGCACCTTCCAGGCTCCGAAGTGGACAGTACTTTACTGTCCATGAGCGGCAGTTCTGTTCATGTGACTCCACCTGCCGGGCAAAGCGTCCAAGTGGAGTGCGAATGTGGTGGCACCAAGATCTCTGAAACCATCAATTCTGCTAAGCAATACAGTCAGTGCTCTAAGACATCTCAGTGCAGGGCATATCGTACACAGAATGACAAATGGGTGTACAATTCGGACAAACTGCCTAAAGCATCGGGAGAAACTCTCAAAGGCAAACTGCATGTGCCCTTCGTACTGACCGAAGCAAAATGCACAGTACCATTGGCCCCGGAACCCATTATCACCTTTGGGTTTCGCTCCGTGTCTCTGAAACTTCATCCCAAGAACCCCACCTTCCTAACCACGAGGCAGCTGGATGGAGAACCAGCCTACACCCACGAACTTATAACCCACCCTGTAGTGAGAAATTTCTCGGTTACAGAGAAAGGTTGGGAATTTGTGTGGGGAAACCATCCGCCTCAAAGGTACTGGTCCCAAGAAACTGCACCGGGTAATCCACACGGACTGCCACATGAGGTGATCACGCACTACTACCACAGGTATCCCATGTCCACCATTCTAGGCTTATCAATTTGTGCGGCGATAGTGACGACATCCATTGCAGCATCCGTATGGCTCTTTTGCAAATCACGGATTTCCTGCCTGACCCCCTATCGCTTGACTCCAAATGCCCGCATGCCTTTGTGCTTAGCCGTTTTGTGCTGCGCACGCACAGCCAAAGCCGAAACTACTTGGGAATCCCTGGATCACCTCTGGAACCACAACCAGCAGATGTTCTGGAGTCAACTGCTAATCCCGCTAGCAGCACTGATAGTTGCTACCCGCTTGCTGAAATGTGTGTGTTGCGTTGTGCCTTTTTTAGTCGTGGCCGGCGCCGTAGGCGCCGGCGCTTACGAGCACGCGACCACGATGCCGAACCAAGTGGGGATCCCGTATAACACCATTGTCAACAGAGCGGGTTATGCACCTCTACCCATTAGCATAGTACCTACTAAAGTGAAGCTGATTCCAACAGTGAATCTTGAGTACATTACATGCCATTACAAGACCGGAATGGATTCACCCGCCATCAAATGCTGCGGCACTCAGGAGTGCTCTCCAACTTATAGGCCGGACGAGCAATGCAAAGTCTTCTCTGGAGTATACCCATTCATGTGGGGAGGGGCGTATTGCTTTTGCGATACGGAGAATACCCAGATAAGTAAGGCGTACGTGACGAAATCAGAAGATTGCGTCACCGATCACGCCCAGGCATATAAAGCACATACAGCCTCAGTCCAAGCCTTCTTAAATATCACAGTTGGAGGACACTCAACGACAGCAGTGGTGTATGTGAATGGAGAGACTCCTGTTAATTTTAATGGAGTGAAGCTGACCGCGGGTCCTCTGTCCACAGCCTGGTCGCCGTTCGACAAAAAGATCGTGCAGTACGCCGGGGAAATCTATAATTATGACTTTCCGGAATACGGAGCCGGCCACGCAGGAGCGTTTGGTGACATCCAGGCTAGGACGATATCTAGTTCCGATGTATACGCCAACACAAACCTTGTGCTGCAGAGACCAAAAGCCGGAGCAATCCATGTCCCGTACACCCAAGCCCCATCGGGTTATGAACAATGGAAGAAAGACAAACCACCATCTCTCAAGTTCACAGCCCCTTTCGGTTGTGAAATTTACACCAACCCTATCCGTGCTGAAAACTGCGCCGTGGGATCAATTCCACTAGCTTTTGACATTCCCGACGCTCTGTTTACCAGGGTGTCCGAAACACCGACATTATCTGCTGCCGAATGCACTCTGAATGAGTGTGTATATTCATCCGACTTCGGCGGGATCGCTACAGTCAAATATTCGGCGAGCAAGTCAGGCAAATGTGCAGTTCATGTACCATCAGGCACGGCTACATTGAAAGAAGCCGCAGTCGAGCTGGCCGAACAGGGTTCGGCCACTATACATTTTTCGACTGCCAGCATCCATCCGGAGTTTAGACTCCAAATATGCACGTCTTATGTTACGTGCAAAGGGGATTGTCACCCTCCGAAAGATCATATCGTGACGCATCCCCAATACCACGCCCAGTCGTTTACAGCAGCGGTATCAAAAACCGCTTGGACGTGGTTAACATCTTTACTGGGAGGGTCAGCTATAATTATAATAATTGGACTTGTGTTAGCCACTGTTGTGGCTATGTATGTGCTGACCAACCAGAAACACAAC
>AAC71998
------------------------------ATGTTCCCGTTCCAACCA---ATGTATCCGATGCAGCCAATGCCCTATCGTAATCCATTCGCGGCCCCGCGCAGGCCCTGGTTCCCCAGAACTGACCCTTTTCTGGCGATGCAGGTGCAGGAATTAACCCGCTCGATGGCTAACCTGACGTTCAAGCAACGCCGGGACGCGCCACCTGAGGGGCCACCCGCTAAGAAACCGAAGAGGGAGGCCCCGCAAAAGCAG---AAAAGGGGAGGCCAAGGGAAGAAGAAGAAGAACCAGGGGAAGAAGAAGGCCAAGACGGGGCCGCCTAATCCGAAGGTACAGAGTGGAAACAAGAAG------AAGACCAACAAGAAACCAGGCAAGAGACAGCGCATGGTCATGAAATTGGAATCTGACAAGACATTCCCAATTATGCTGGAAGGGAAGATTAATGGCTATGCTTGCGTGGTCGGAGGGAAGTTATTCAGGCCGATGCACGTGGAAGGCAAGATCGACAATGACGTTTTGGCCGCACTTAAGACGAAGAAAGCATCCAAATATGATCTTGAGTATGCAGATGTGCCACAGAACATGCGGGCCGATACATTCAAGTACACCCATGAGAAGCCCCAAGGCTATTACAGCTGGCATCATGGAGCAGTCCAATATGAAAATGGGCGTTTCACGGTGCCAAAAGGAGTTGGGGCCAAGGGAGACAGCGGACGACCCATTCTGGATAATCAGGGACGGGTGGTCGCTATTGTGCTGGGAGGTGTGAATGAAGGATCTAGGACAGCCCTTTCAGTCGTCATGTGGAACGAGAAGGGAGTAACTGTGAAGTATACTCCGGAGAACTGCGAGCAATGGTCACTAGTGACCACCATGTGCCTGCTCGCCAATGTGACGTTCCCATGTGCCCAACCACCAATTTGCTACGACAGAAAACCAGCAGAGACCTTGGCCATGCTCAGCGTTAACGTTGACAATCCGGGCTACGATGAGCTGCTGGAAGCAGCTGTTAAGTGCCCCGGAAGGAAAAGGAGATCTACCGAGGAGCTGTTTAAGGAGTACAAGCTAACGCGCCCTTACATGGCCAGATGCATCAGATGTGCCGTTGGGAGCTGCCATAGTCCAATAGCAATCGAGGCAGTGAAGAGTGACGGGCACGACGGCTATGTTAGACTACAGACTTCCTCGCAGTACGGCCTGGACTCCTCTGGCAACTTAAAAGGAAGGACCATGCGGTATGACATGCACGGGACCATTGAAGAGATACCGCTACATCAAGTGTCACTCCACACATCTCGCCCGTGTCACATTGTGGATGGGCATGGTTATTTTCTGCTTGCTAGGTGCCCGGCAGGGGACTCCATCACCATGGAATTTAAGAAAAATTCAGTCACACACTCCTGCTCAGTGCCGTATGAAGTGAAATTTAATCCTGTAGGCAGAGAACTCTACACTCATCCCCCAGAACACGGAGCAGAGCAAGCGTGCCAAGTCTACGCGCATGATGCACAGAACAGAGGAGCTTATGTCGAGATGCACCTCCCGGGCTCAGAAGTGGATAGCAGTTTGGTTTCCTTGAGCGGCAGTTCAGTCACCGTGACACCTCCTGCTAGGACTAGCGCCCTGGTGGAATGCGAGTGCGGCGGCACAAAGATCTCCGAGACCATCAACAGGGCAAAACAGTTCAGCCAGTGCACAAAGAAGGAGCAGTGCAGAGCATATCGACTGCAGAACGACAAATGGGTGTATAATTCCGACAAACTGCCCAAAGCTGCGGGAGCCACCCTAAAAGGAAAATTACACGTACCATTCTTGCTGGCAGACGGCAAATGTACTGTGCCTCTGGCACCAGAACCTATGATAACCTTCGGTTTCCGATCAGTGTCACTGAAACTGCACCCTAAGAATCCCACATATTTGACCACTCGCCAACTTGCTGATGAGCCTCATTACACGCACGAGCTCATATCTGAACCAGCTGTTAGGAATTTTACCGTCACTGAAAAGGGGTGGGAGTTTGTATGGGGAAACCACCCGCCGAAAAGGTTTTGGGCACAGGAAACAGCGCCCGGAAATCCACATGGGCTGCCACACGAGGTGATAACTCATTATTACCACAGATACCCTATGTCCACCATCTTGGGTTTGTCAATTTGCGCCGCCATTGTAACCGTTTCTGTTGCAGCGTCCACCTGGCTGTTTTGCAAATCCAGAGTTTCGTGCCTAACTCCTTACCGGCTAACACCCAACGCCAGGATGCCGCTTTGCCTGGCTGTGCTTTGCTGCGCCCGTACTGCCCGGGCCGAGACCACCTGGGAGTCCTTGGATCACCTATGGAACAATAACCAACAGATGTTCTGGATCCAACTGCTGATCCCTCTGGCCGCCTTGATTGTAGTGACTCGCCTGCTCAAGTGTGTGTGCTGTGTAGTGCCTTTTTTAGTCGTGGCCGGCGCCGCAGGCGCCGGCGCCTACGAGCACGCGACCACGATGCCGAGCCAAGCGGGAATCTCGTATAACACCATAGTCAACAGAGCAGGCTACGCACCACTCCCTATCAGCATAACACCGACAAAGATCAAGCTGATACCCACAGTGAACTTGGAGTACGTCACCTGCCACTACAAAACAGGAATGGATTCACCAGCCATCAAATGCTGCGGATCTCAGGAATGTACTCCAACTTACAGGCCTGATGAACAGTGCAAAGTTTTCACAGGGGTTTACCCGTTCATGTGGGGAGGCGCATATTGCTTTTGCGACACTGAGAACACCCAAGTCAGCAAGGCCTACGTAATGAAATCTGACGACTGCCTTGCTGACCACGCTGAAGCATACAAAGCGCACACAGCCTCAGTGCAGGCGTTCCTCAACATCACCGTGGGAGAACACTCCATTGTGACCACTGTGTATGTGAATGGAGAAACTCCTGTAAACTTCAATGGGGTCAAATTAACTGCAGGTCCACTTTCCACAGCTTGGACACCTTTTGACCGCAAAATCGTGCAGTATGCCGGGGAGATCTATAATTACGATTTTCCTGAGTATGGGGCAGGACAACCAGGAGCATTTGGAGACATACAATCCAGAACAGTCTCAAGCTCAGATCTGTACGCCAATACCAATCTAGTGCTGCAGAGACCCAAAGCAGGAGCGATCCATGTGCCATACACTCAGGCGCCATCGGGTTTTGAGCAATGGAAGAAAGATAAAGCTCCGTCATTGAAATTCACCGCCCCTTTCGGATGCGAAATATATACAAACCCCATTCGCGCCGAAAATTGTGCTGTAGGGTCAATTCCATTAGCCTTTGACATCCCCGACGCCTTGTTCACCAGGGTGTCAGAAACACCGACACTTTCAGCGGCCGAATGCACTCTTAATGAGTGCGTGTATTCATCCGACTTTGGCGGGATCGCCACGGTCAAGTATTCGGCCAGCAAGTCAGGCAAGTGCGCAGTCCATGTGCCATCAGGGACTGCTACCCTAAAAGAAGCAGCAGTCGAGCTAACCGAGCAAGGGTCGGTGACCATTCATTTCTCGACCGCAAATATCCACCCGGAGTTCAGGCTCCAAATATGCACATCATATGTCACGTGCAAAGGTGATTGTCACCCCCCGAAAGACCACATTGTGACACACCCCCAGTATCACGCCCAAACATTTACAGCCGCGGTGTCAAAAACCGCGTGGACGTGGTTAACATCCCTGCTGGGAGGATCGGCCGTAATTATTATAATTGGCTTAGTGCTGGCTACTATTGTGGCCATGTACGTACTGACCAACCAGAAACATAAT
>AGE98286
ATGGACTGCGACGTAGTCAAGTCCGCCAAAATGTTTCCTTATCAACCA---ATGTACCCAATGCAGCCCATGCCCTTCCGCAATCCTTTTGCGACTCCCAGAAGACCATGGTTTCCAAGGACCGACCCCTTTTTAGCGATGCAGGTGCAAGAGCTGGCACGGTCTATGGCCAATTTGACGTTCAAGCAACGGCGAGACGTGCCGCCCGAAGGTCCACCAGCTAAGAAGAAGAAGAAGGATAACTCGCAACAAGGT---GGTCGGAATCAGAATGGAAAGAAAAAGAACAAGCTAGTAAAGAAAAAGAAGAAGACAGGGCCGCCAACCCCCAAAAATAAT---GGCGGCAAAAAG------AAAGTCAATAGGAAGCCAGGGAAGAGACAACGAATGGTCATGAAGTTGGAGTCAGACAAGACGTTCCCTATCATGCTTGATGGAAAAGTTAATGGATACGCATGCGTGGTCGGTGGCAAGTTGTTTAGACCACTGCATGTGGAGGGCAAGATCGACAACGACGTGTTGTCCTCCCTCAAGACCAAAAAGGCATCTAAGTATGATCTGGAGTACGCAGACGTGCCGCAGAGCATGCGCGCAGACACATTTAAATACACTCATGAAAAACCCCAGGGCTACTACAGCTGGCATCATGGAGCAGTACAGTATGAAAATGGCAGATTCACAGTGCCCAAAGGAGTCGGAGCCAAAGGAGATAGTGGCCGCCCCATACTTGACAATCAAGGGCGTGTGGTCGCTATTGTGCTTGGCGGAGTGAATGAAGGCTCCAGAACAGCGCTGTCTGTCGTGACGTGGAACGAAAAAGGGGTTACAGTCAAATACACCCCCGAGAACAGCGAGCAGTGGTCCTTGGTGACCACTATGTGTTTGCTTGCCAATGTCACGTTCCCGTGCACCCAACCACCCATCTGCTACGACCGCAAGCCAGCAGAAACTTTGTCCATGCTCAGTCATAACATAGACAATCCCGGTTATGACGAGTTGCTTGAAGCAGTACTGAAATGTCCAGGCAGAGGCAAGAGGTCCACGGAGGAGCTGTTTAAGGAGTACAAACTAACACGCCCGTACATGGCCAGGTGCATCAGGTGTGCGGTCGGAAGTTGCCACAGCCCCATAGCCATAGAGGCGGTAAGGAGCGAAGGGCATGACGGCTATGTACGACTCCAGACCTCATCTCAGTACGGATTAGACCCATCGGGAAACTTGAAAGGCAGAACCATGAGGTATGATATGCATGGAACTATAGAAGAGATACCGTTGCACCAGGTGTCTGTTCATACCTCACGTCCTTGCCACATAATAGATGGGCATGGATACTTTTTGCTTGCCAGGTGCCCTGCAGGAGACTCCATAACTATGGAGTTTAAGAAAGAATCGGTCACCCATTCTTGCTCTGTGCCCTATGAAGTAAAGTTTAATCCTGTGGGAAGAGAACTGTATACACACCCACCAGAGCACGGAGCTGAACAACCTTGTCACGTGTACGCTCACGACGCACAAAATAGGGGAGCTTACGTGGAAATGCACCTTCCAGGCTCCGAAGTGGACAGTACTTTACTGTCCATGAGCGGCAGTTCTGTTCATGTGACTCCACCTGCCGGGCAAAGCGTCCAAGTGGAGTGCGAATGTGGTGGCACCAAGATCTCTGAAACCATCAATTCTGCTAAGCAATACAGTCAGTGCTCTAAGACATCTCAGTGCAGGGCATATCGTACACAGAATGACAAATGGGTGTACAATTCGGACAAACTGCCTAAAGCATCGGGAGAAACTCTCAAAGGCAAACTGCATGTGCCCTTCGTACTGACCGAAGCAAAATGCACAGTACCATTGGCCCCGGAACCCATTATCACCTTTGGGTTTCGCTCCGTGTCTCTGAAACTTCATCCCAAGAACCCCACCTTCCTAACCACGAGGCAGCTGGATGGAGAACCAGCCTACACCCACGAACTTATAACCCACCCTGTAGTGAGAAATTTCTCGGTTACAGAGAAAGGTTGGGAATTTGTGTGGGGAAACCATCCGCCTCAAAGGTACTGGTCCCAAGAAACTGCACCGGGTAATCCACACGGACTGCCACATGAGGTGATCACGCACTACTACCACAGGTATCCCATGTCCACCATTCTAGGCTTATCAATTTGTGCGGCGATAGTGACGACATCCATTGCAGCATCCGTATGGCTCTTTTGCAAATCACGGATTTCCTGCCTGACCCCCTATCGCTTGACTCCAAATGCCCGCATGCCTTTGTGCTTAGCCGTTTTGTGCTGCGCACGCACAGCCAAAGCCGAAACTACTTGGGAATCCCTGGATCACCTCTGGAACCACAACCAGCAGATGTTCTGGAGTCAACTGCTAATCCCGCTAGCAGCACTGATAGTTGCTACCCGCTTGCTGAAATGTGTGTGTTGCGTTGTGCCTTTTTTAGTCGTGGCCGGCGCCGTAGGCGCCGGCGCTTACGAGCACGCGACCACGATGCCGAACCAAGTGGGGATCCCGTATAACACCATTGTCAACAGAGCGGGTTATGCACCTCTACCCATTAGCATAGTACCTACTAAAGTGAAGCTGATTCCAACAGTGAATCTTGAGTACATTACATGCCATTACAAGACCGGAATGGATTCACCCGCCATCAAATGCTGCGGCACTCAGGAGTGCTCTCCAACTTATAGGCCGGACGAGCAATGCAAAGTCTTCTCTGGAGTATACCCATTCATGTGGGGAGGGGCGTATTGCTTTTGCGATACGGAGAATACCCAGATAAGTAAGGCGTACGTGACGAAATCAGAAGATTGCGTCACCGATCACGCCCAGGCATATAAAGCACATACAGCCTCAGTCCAAGCCTTCTTAAATATCACAGTTGGAGGACACTCAACAACAGCAGTGGTGTATGTGAATGGAGAGACTCCTGTTAATTTTAATGGAGTGAAGCTGACCGCGGGTCCTCTGTCCACAGCCTGGTCGCCGTTCGACAAAAAGATCGTGCAGTACGCCGGGGAAATCTATAATTATGACTTTCCGGAATACGGAGCCGGCCACGCAGGAGCGTTTGGTGACATCCAGGCTAGGACGATATCTAGTTCCGATGTATACGCCAACACAAACCTTGTGCTGCAGAGACCAAAAGCCGGAGCAATCCATGTCCCGTACACCCAAGCCCCATCGGGTTATGAACAATGGAAGAAAGACAAACCACCATCTCTCAAGTTCACAGCCCCTTTCGGTTGTGAAATTTACACCAACCCTATCCGTGCTGAAAACTGCGCCGTGGGATCAATTCCACTAGCTTTTGACATTCCCGACGCTCTGTTTACCAGGGTGTCCGAAACACCGACATTATCTGCTGCCGAATGCACTCTGAATGAGTGTGTATATTCATCCGACTTCGGCGGGATCGCTACAGTCAAATATTCGGCGAGCAAGTCAGGCAAATGTGCAGTTCATGTACCATCAGGCACGGCTACATTGAAAGAAGCCGCAGTCGAGCTGGCCGAACAGGGTTCGGCCACTATACATTTTTCGACTGCCAGCATCCATCCGGAGTTTAGACTCCAAATATGCACGTCTTATGTTACGTGCAAAGGGGATTGTCACCCTCCGAAAGATCATATCGTGACGCATCCCCAATACCACGCCCAGTCGTTTACAGCAGCGGTATCAAAAACCGCTTGGACGTGGTTAACATCTTTACTGGGAGGGTCAGCTATAATTATAATAATTGGACTTGTGTTAGCCACTGTTGTGGCTATGTATGTGCTGACCAACCAGAAACACAAC
>AGE98147
------------------------------ATGTTCCCGTTCCAGCCA---ATGTATCCGATGCAGCCAATGCCCTATCGCAACCCGTTCGCGGCCCCGCGCAGGCCCTGGTTCCCCAGAACCGACCCTTTTCTGGCGATGCAGGTGCAGGAATTAACCCGCTCGATGGCTAACCTGACGTTCAAGCAACGCCGGGACGCGCCACCTGAGGGGCCACCCGCTAAGAAACCGAAGAAGGAGGCCTCGCAAAAACAG---AAAGGGGGAGGCCAAGGGAAGAAGAAGAAGAACCAAGGGAAGAAGAAGGCTAAGACAGGGCCGCCTAATCCGAAGGCACAGAATGGAAACAAGAAG------AAGACCAATAAGAAACCAGGCAAGAGACAGCGCATGGTCATGAAATTGGAATCTGACAAGACGTTCCCAATCATGTTGGAAGGGAAGATAAACGGCTACGCTTGTGTGGTCGGAGGGAAGTTATTCAGGCCGATGCATGTGGAAGGCAAGATCGACAACGACGTTCTGGCCGCACTTAAGACGAAGAAAGCATCCAAATACGATCTTGAGTATGCAGATGTGCCACAGAACATGCGGGCCGATACATTCAAATACACCCATGAGAAACCGCAAGGCTATTACAGCTGGCATCATGGAGCAGTTCAATATGAAAATGGGCGTTTCACGGTGCCGAAAGGAGTTGGGGCCAAGGGAGACAGCGGACGACCCATTCTGGATAATCAGGGACGGGTTGTCGCTATTGTGCTGGGAGGTGTGAATGAAGGATCTAGGACAGCCCTTTCAGTCGTCATGTGGAACGAGAAGGGAGTTACCGTGAAGTATACTCCGGAGAACTGCGAGCAATGGTCACTAGTGACCACCATGTGTCTGCTCGCCAATGTGACGTTCCCATGTGCTCAACCACCAATTTGCTACGACAGAAAACCAGCAGAGACTTTGGCCATGCTCAGCGTTAACGTTGACAACCCGGGCTACGATGAGCTGCTGGAAGCAGCTGTTAAGTGCCCCGGAAGGAAAAGGAGATCCACCGAGGAGCTGTTTAAGGAGTATAAGCTAACGCGCCCTTACATGGCCAGATGCATCAGATGTGCAGTTGGGAGCTGCCATAGTCCAATAGCAATCGAGGCAGTAAAGAGCGACGGGCACGACGGTTATGTTAGACTTCAGACTTCCTCGCAGTATGGCCTGGATTCCTCCGGCAACTTAAAGGGCAGGACCATGCGGTATGACATGCACGGGACCATTAAAGAGATACCACTACATCAAGTGTCACTCTATACATCTCGCCCGTGTCACATTGTGGATGGGCACGGTTATTTCCTGCTTGCCAGGTGCCCGGCAGGGGACTCCATCACCATGGAATTTAAGAAAGATTCCGTCACACACTCCTGCTCGGTGCCGTATGAAGTGAAATTTAATCCTGTAGGCAGAGAACTCTATACTCATCCCCCAGAACACGGAGCAGAGCAAGCGTGCCAAGTCTACGCACATGATGCACAGAACAGAGGAGCTTATGTCGAGATGCACCTCCCGGGCTCAGAAGTGGACAGCAGTTTGGTTTCCTTGAGCGGCAGTTCAGTCATCGTGACACCTCCTGCTGGGACTAGCGCCCTGGTGGAATGCGAGTGTGGCGGCACAAAGATCTCCGAGACCATCAACAAGACAAAACAGTTCAGCCAGTGCGCAAAGAAGGAGCAGTGCAGAGCATATCGGCTGCAGAACGATAAGTGGGTGTATAATTCTGACAAACTGCCCAAAGCAGCGGGAGCCACCTTAAAAGGAAAACTACATGTCCCATTCTTGCTGGCAGACGGCAAATGCACCGTGCCTCTAGCACCAGAACCTATGATAACCTTCGGTTTCAGATCAGTGTCACTGAAACTGCACCCTAAGAATCCCACATATCTGACCACCCGCCAACTTGCTGATGAGCCTCACTACACGCACGAGCTCATATCTGAACCAGCTGTTAGGAATTTTACCGTCACCGAAAAAGGGTGGGAGTTTGTATGGGGAAACCACCCGCCGAAAAGGTTTTGGGCACAGGAAACAGCACCCGGAAATCCACATGGGCTGCCGCACGAGGTGATAACTCATTATTACCACAGATACCCTATGTCCACCATCCTGGGTTTGTCAATTTGTGCCGCCATTGCAACCGTTTCCGTTGCGGCGTCTACCTGGCTGTTTTGCAGATCCAGAGATGCGTGCCTAACTCCTTACCGGCTAACACCTAACGCTAGGATGCCATTTTGTCTGGCTGTGCTTTGCTGCGCCCGCACTGCCCGGGCCGAGACCACCTGGGAGTCCTTGGATCACCTATGGAACAATAACCAACAGATGTTCTGGATTCAATTGCTGATCCCTCTGGCCGCCTTGATCGTAGTGACTCGCCTGCTCAGGTGCGTGTGCTGTGTCGTGCCTTTTTTAGTCGTGGCCGGCGCCGCAGGCGCCGGCGCCTACGAGCACGCGACCACGATGCCGAGCCAAGCGGGAATCTCGTATAACACTATAGTCAACAGAGCAGGCTACGCACCACTCCCTATCAGCATAACACCAACAAAGATCAAGCTGATACCTACAGTGAACTTGGAGTACGTCACCTGCCACTACAAAACAGGAATGGATTCACCAGCCATCAAATGCTGCGGATCTCAGGAATGCACTCCAACTTACAGGCCTGATGAACAGTGCAAAGTCTTCACAGGGGTTTACCCGTTCATGTGGGGTGGTGCATATTGCTTTTGCGACACTGAGAACACCCAAGTCAGCAAGGCCTACGTAATGAAATCTGACGACTGCCTTGCGGATCATGCTGAAGCATATAAAGCGCACACAGCCTCAGTGCAGGCGTTCCTCAACATCACAGTGGGAGAACACTCTATTGTGACTACCGTGTATGTGAATGGAGAAACTCCTGTGAATTTCAATGGGGTCAAATTAACTGCAGGTCCGCTTTCCACAGCTTGGACACCCTTTGATCGCAAAATCGTGCAGTATGCCGGGGAGATCTATAATTATGATTTTCCTGAGTATGGGGCAGGACAACCAGGAGCATTTGGAGACATACAATCCAGAACAGTCTCAAGCTCAGATCTGTATGCCAATACCAACCTAGTGCTGCAGAGACCCAAAGCAGGAGCGATCCACGTGCCATACACTCAGGCACCATCGGGTTTTGAGCAATGGAAGAAAGATAAAGCTCCATCATTGAAATTTACCGCCCCTTTCGGATGCGAAATATATACAAACCCCATTCGCGCCGAAAACTGTGCTGTAGGGTCAATTCCATTAGCCTTTGACATCCCCGACGCCTTGTTCACCAGGGTGTCAGAAACACCGACACTTTCAGCGGCCGAATGCACTCTTAACGAGTGCGTGTATTCTTCCGACTTTGGCGGGATCGCCACGGTCAAGTACTCGGCCAGCAAGCCAGGCAAGTGCGCAGTCCATGTGCCATCAGGGACTGCTACCCTAAAAGAAGCAGCAGTCGAGCTAACCGAGCAAGGGTCGGCGACTATCCATTTCTCGACCGCAAATATTCACCCGGAGTTCAGGCTCCAAATATGCACATCATATGTTACGTGCAAAGGTGATTGTCACCCCCCGAAAGACCATATTGTGACACACCCTCAGTATCACGCCCAAACATTTACAGCCGCGGTGTCAAAAACCGCGTGGACGTGGTTAACATCCCTGCTGGGAGGATCAGCCGTAATTATTATAATTGGCTTGGTGCTGGCTACTATTGTGGCCATGTACGTGCTGACCAACCAGAAACATAAT
>AGE98145
------------------------------ATGTTCCCGTTCCAACCA---ATGTACCCGATGCAGCCAATGCCCTATCGTAATCCATTTGCGGCCCCGCGCAGGCCCTGGTTCCCCAGAACCGACCCTTTTCTGGCGATGCAGGTGCAGGAATTAACCCGCTCGATGGCTAACCTGACGTTCAAGCAACGCCGGGACGCGCCACCTGAGGGGCCACCCGCTAAGAAACCGAAGAGGGAGGCCCCGCAAAAGCAA---AAAGGGGGAGGCCAAGGGAAGAAGAAGAAGAACCAGGGGAAGAAGAAGGCTAAGACGGGGCCGCCTAATCCGAAGGCACAGAGTGGGAACAAGAAG------AAGACCAACAAGAAACCAGGCAAGAGACAGCGCATGGTCATGAAATTGGAATCTGATAAGACATTCCCAATTATGCTGGAAGGGAAGATTAACGGCTATGCTTGCGTGGTCGGAGGGAAGTTATTCAGGCCGATGCACGTGGAAGGCAAGATTGACAACGACGTTTTGGCCGCACTTAAGACGAAGAAAGCATCCAAATATGATCTTGAGTATGCAGATGTGCCACAGAACATGCGGGCCGATACATTCAAGTACACCCATGAGAAGCCCCAAGGCTATTACAGCTGGCATCATGGAGCAGTCCAATATGAAAATGGGCGTTTCACGGTGCCAAAAGGAGTTGGGGCCAAGGGAGACAGCGGACGACCCATTCTGGATAATCAGGGACGGGTGGTTGCTATTGTGCTGGGAGGTGTGAATGAAGGATCTAGGACAGCCCTTTCAGTCGTCATGTGGAACGAGAAAGGAGTAACTGTGAAGTATACTCCGGAGAACTGCGAGCAATGGTCGCTAGTGACCACCATGTGCCTGCTCGCCAATGTGACGTTCCCATGTGCCCAACCACCAATTTGCTACGACAGAAAACCAGCAGAGACCTTGGCCATGCTCAGCGTTAACGTCGACAACCCGGGCTACGATGAGCTGCTGGAAGCAGCTGTTAAGTGCCCCGGAAGGAAAAGGAGATCTACCGAGGAGCTGTTTAAGGAGTACAAGCTAACGCGCCCTTACATGGCCAGATGCATCAGATGTGCCGTTGGGAGCTGCCATAGTCCAATAGCAATTGAGGCAGTGAAGAGCGACGGGCACGATGGCTATGTTAGACTTCAGACTTCCTCGCAGTATGGCCTGGACTCCTCTGGCAACTTAAAAGGAAGGACTATGCGGTATGACATGCACGGGACCATTGAAGAGATACCGCTACATCAAGTGTCACTCCACACATCTCGCCCGTGTCACATTGTGGATGGGCATGGTTATTTTCTGCTTGCTAGGTGCCCGGCAGGGGACTCCATCACCATGGAATTTAAGAAAGATTCAGTCACGCACTCCTGCTCAGTGCCGTATGAAGTGAAATTTAATCCTGTAGGCAGAGAACTCTATACTCATCCCCCAGAACACGGAGCAGAGCAAGCGTGCCAAGTCTACGCGCATGATGCACAGAACAGAGGAGCTTATGTCGAGATGCACCTCCCGGGCTCAGAAGTGGACAGCAGTTTGGTTTCCTTGAGCGGCAGTTCAGTCACTGTGACACCTCCTGCTGGGACTAGCGCCCTGGTGGAATGCGAGTGCGGCGGCACAAAGATCTCCGAGACCATCAACACGGCAAAACAGTTCAGCCAGTGCACAAAGAAGGAGCAGTGCAGAGCATATCGACTGCAGAATGACAAATGGGTGTATAATTCTGACAAACTGCCCAAAGCTGCGGGAGCCACCCTAAAAGGAAAATTACACGTCCCATTCTTGCTGGCAGACGGCAAATGCACCGTGCCTCTGGCACCGGAACCTATGATAACCTTCGGTTTCCGATCAGTGTCACTGAAACTGCACCCTAAGAATCCCACATATCTGACCACTCGCCAACTTGCTGATGAGCCTCATTACACGCACGAGCTCATATCTGAACCAGCTGTTAGGAATTTTACCGTCACTGAAAAGGGGTGGGAGTTTGTATGGGGAAACCACCCGCCGAAAAGGTTTTGGGCACAGGAAACAGCACCCGGAAATCCACATGGGCTGCCACACGAGGTGATAACTCATTATTACCACAGATACCCTATGTCCACCATCCTGGGTTTGTCCATTTGCGCCGCAATTGTAACCGTTTCCGTTGCAGCGTCCACTTGGCTGTTTTGCAAATCCAGAGTTTCGTGCCTAACTCCTTACCGGCTAACACCCAACGCCAGGATGCCGCTTTGCCTGGCTGTGCTTTGCTGCGCCCGCACTGCCCGGGCAGAGACCACCTGGGAGTCCTTGGATCACCTATGGAACAATAACCAACAGATGTTCTGGATTCAATTGCTGATCCCTCTGGCCGCCTTGATTGTAGTGACTCGCCTGCTCAAGTGCGTGTGCTGTGTAGTGCCTTTTTTAGTCGTGGCCGGCGCCGCAGGCGCCGGCGCCTACGAGCACGCGACCACGATGCCGAGCCAAGCGGGAATCTCGTATAACACCATAGTCAACAGAGCAGGCTACGCACCACTCCCTATCAGCATAACACCAACAAAGATCAAGCTGATACCCACAGTGAACTTGGAGTACGTCACCTGCCACTACAAAACAGGAATGGATTCACCAGCCATCAAATGCTGCGGATCTCAGGAATGTACTCCAACTTACAGGCCTGATGAACAGTGCAAAGTCTTCACAGGGGTTTACCCGTTCATGTGGGGAGGCGCATATTGCTTTTGCGACACTGAGAACACCCAAGTCAGCAAGGCCTACGTAATGAAATCTGACGACTGCCTTGCTGATCACGCTGAAGCATACAAAGCGCACACAGCCTCAGTGCAGGCGTTCCTCAACATCACAGTGGGAGAACACTCTATTGTGACCACCGTGTATGTGAATGGAGAAACTCCTGTGAACTTCAATGGGGTCAAATTAACTGCAGGCCCACTTTCCACAGCTTGGACACCCTTTGACCGCAAAATCGTGCAGTATGCCGGGGAGATCTATAATTACGATTTTCCTGAGTATGGGGCAGGACAACCAGGAGCATTTGGAGACATACAATCCAGAACAGTCTCAAGCTCAGATCTGTATGCCAATACCAATCTAGTGCTGCAGAGACCCAAAGCAGGAGCGATCCATGTGCCATACACTCAAGCACCATCGGGTTTTGAGCAATGGAAGAAAGATAAAGCTCCGTCATTGAAATTCACCGCCCCTTTCGGATGCGAAATATATACAAACCCCATTCGCGCCGAAAATTGTGCTGTAGGGTCAATTCCATTAGCCTTTGACATCCCCGACGCCTTGTTCACCAGGGTGTCAGAAACACCGACACTTTCAGCGGCCGAATGCACTCTTAACGAGTGCGTGTATTCATCCGACTTTGGCGGGATCGCCACGGTCAAGTATTCGGCCAGCAAGTCAGGCAAGTGCGCAGTCCATGTGCCATCAGGGACTGCTACCCTAAAAGAAGCAGCAGTCGAGCTAACCGAGCAAGGGTCGGCGACCATTCATTTCTCGACCGCAAATATCCACCCGGAGTTCAGGCTCCAAATATGCACATCATATGTCACGTGCAAAGGTGATTGTCACCCCCCAAAAGACCACATTGTGACACACCCTCAGTATCACGCCCAAACATTTACAGCCGCGGTGTCAAAAACCGCGTGGACGTGGTTAACATCCCTGCTGGGAGGATCGGCCGTAATTATTATAATTGGCTTAGTGCTGGCTACTATTGTGGCCATGTACGTGCTGACCAACCAGAAACATAAT
>AGE98213
ATGGACTGCGACGTAGTCAAGTCCGCCGAAATGTTTCCTTATCAACCA---ATGTACCCAATGCAGCCCATGCCCTTCCGCAACCCTTTTGCGACTCCCAGAAGACCATGGTTTCCAAGGACCGACCCCTTTTTAGCGATGCAGGTGCAAGAGCTGGCAAGGTCCATGGCCAACTTGACGTTCAAGCAACGGCGAGATGTGCCGCCCGAGGGTCCACCGGCTAAGAAGAAGAAGAAGGACAACTCGCAACAAGGT---GGTCGGAATCAGAATGGAAAGAAAAAGAACAAGCTAGTAAAGAAAAAGAAGAAGACAGGGCCACCACCCCCAAAACATACT---GGTGGCAAAAAG------AAAGTCAATAGGAAGCCAGGGAAGAGACAACGAATGGTCATGAAGTTGGAGTCAGACAAGACATTCCCTATCATGCTAGATGGAAAAGTTAATGGATACGCATGCGTGGTCGGTGGCAAGCTGTTTAGACCACTGCATGTGGAGGGTAAGATTGACAATGACGTGTTGTCCTCCCTCAAGACAAAAAAGGCATCTAAGTATGATTTGGAGTATGCTGATGTGCCGCAGAGTATGCGCGCAGACACATTTAAATACACTCATGAAAAACCCCAGGGCTATTACAGCTGGCACCACGGAGCAGTACAGTATGAAAATGGCAGATTCACAGTGCCCAAAGGAGTCGGAGCCAAAGGAGATAGCGGTCGCCCCATACTTGACAACCAAGGGCGTGTGGTCGCTATTGTGCTTGGCGGAGTGAATGAAGGCTCCAGAACGGCACTGTCTGTCGTGACGTGGAACGAAAAAGGGGTTACAGTCAAATACACCCCCGAGAATAGCGAGCAGTGGTCCCTGGTAACCACTATGTGCCTGCTAGCCAATGTCACGTTCCCGTGCACCCAACCACCCATCTGCTACGACCGCAAGCCAGCAGAGACTTTGTCCATGCTCAGTCATAACATAGACAATCCTGGTTACGACGAGTTGCTCGAAGCAGTACTGAAATGTCCAGGCAGAGGCAAGAGGTCCACGGAGGAGCTGTTTAAGGAGTATAAGTTAACACGCCCGTACATGGCCAGGTGCATCAGGTGTGCGGTCGGAAGTTGCCACAGCCCCATAGCCATAGAGGCGGTAAGGAGCGAAGGGCATGATGGCTATGTACGACTCCAGACCTCCTCTCAGTATGGATTAGATCCATCAGGAAACTTGAAAGGCAGAACCATGAGGTATGATATGCATGGAACCATAGAAGAGATACCGTTGCATCAGGTGTCTGTTCATACCTCACGTCCTTGCCACATAATAGATGGGCATGGATACTTTCTGCTTGCCAGGTGTCCTGCAGGAGACTCCATAACTATGGAATTTAAGAAAGAATCAGTCACCCATTCCTGCTCTGTGCCCTACGAAGTAAAGTTTAATCCTGCGGGAAGAGAACTGTACACGCACCCACCAGAGCACGGAGCTGAACAACCTTGTCATGTGTACGCTCACGACGCACAAAATAGGGGAGCTTACGTGGAAATGCACCTTCCAGGATCCGAAGTGGACAGTACTTTACTGTCCATGAGCGGTAGTTCTGTTCATGTGACTCCACCTGCCGGGCAAAGCGTCCAAGTGGAATGCGAATGTGGTGGCACCAAGATTTCGGAAACCATCAATTCAGCTAAACAATACAATCAGTGCTCAAAGACATCTCAGTGCAGGGCATACCGTACACAGAATGATAAATGGGTGTACAATTCAGACAAACTGCCTAAAGCATCGGGAGAAACTCTCAAAGGCAAACTGCATGTGCCCTTCGTACTGACCGAAGCAAAATGCACAGTACCATTGGCTCCAGAACCCATTATCACCTTTGGGTTCCGCTCTGTGTCTCTGAAACTTCATCCCAAGAACCCCACCTTCCTAACCACGAGGCAGCTGGATGGAGAACCAGCTTACACCCACGAACTTATAACCCACCCTGTGGTGAGAAACTTCTCAGTTACAGAGAAAGGTTGGGAATTTGTGTGGGGAAACCATCCGCCTCAAAGGTACTGGTCTCAAGAAACTGCACCAGGTAATCCACACGGACTACCACATGAGGTGATTACGCATTATTATCACAGGTATCCCATGTCCACCATCCTCGGCTTATCAATCTGTACGGCGATAGTGACGACATCCATCGCAGCATCCGTGTGGCTGTTTTGCAAATCACGGATTTCGTGCCTGACCCCTTATCGCTTGACTCCAAATGCCCGCATGCCTCTGTGCTTAGCCGTCTTGTGCTGCGCACGCACAGCTAAAGCCGAAACTACTTGGGAATCCCTAGATCACCTCTGGAACCACAATCAGCAGATGTTCTGGAGTCAGCTGCTAATCCCGCTAGCAGCACTGATAGTTGCTACCCGCTTGCTGAAATGTGTGTGTTGCGTCGTGCCTTTTTTAGTCGTGGCCGGCGCCGTAGGCGCCGGCGCTTACGAGCACGCGACCTCGATGCCGAATCAAGTGGGGATCCCGTATAATACCATTGTCAACAGAGCGGGTTATGCACCTTTACCTATTAGCATAGTACCTACTAAAGTGAAGCTGATTCCAACAGTGAATCTTGAGTACATTACATGTCATTACAAGACTGGAATGGATTCACCCGCCATTAAATGCTGCGGCACTCAGGAGTGTTCTCCAACTTACAGGCCGGACGAGCAATGCAAAGTCTTCTCTGGAGTATACCCATTTATGTGGGGAGGGGCGTATTGCTTTTGCGATACGGAGAATACCCAGATAAGCAAGGCGTACGTGACGAAATCGGAAGATTGCGTCACAGATCACGCCCAGGCATACAAAGCACATACAGCCTCAGTCCAAGCCTTCCTAAATGTTACAGTCGGAGGACACTCAACGACAGCAGTGGTGTATGTGAATGGAGAGACTCCCGTTAATTTCAATGGAGTGAAGCTGACCGCTGGTCCTCTGTCCACAGCCTGGTCGCCGTTCGACAAGAAGATCGTGCAGTACGCCGGGGAAATTTATAACTATGACTTTCCGGAATATGGAGCCGGCCACGCAGGAGCGTTCGGTGACATCCAGGCTAGGACGGTATCTAGTTCCGATGTATACGCCAACACAAACCTTGTGCTGCAGAGACCCAAAGCCGGAGCGATCCATGTCCCGTACACCCAGGCCCCATCTGGGTATGAACAATGGAAGAAAGATAAACCACCATCCCTCAAGTTCACAGCCCCGTTTGGTTGTGAAATTTACACCAACCCTATCCGTGCTGAAAACTGCGCTGTGGGATCAATCCCGCTAGCTTTTGACATTCCCGACGCTCTGTTTACCAGGGTGTCCGAAACACCGACATTATCTGCTGCCGAGTGCACTCTGAACGAGTGTGTATATTCATCCGACTTTGGCGGGATCGCTACAGTCAAATACTCGGCGAGCAAGTCAGGCAAATGTGCAGTTCATGTACCATCAGGCACGGCTACATTGAAAGAAGCCGCAGTCGAGTTGGCCGAACAGGGTTCGGCTACTATACATTTTTCGACTGCCAGCATTCATCCGGAGTTCAGACTCCAGATATGCACGTCTTACGTTACGTGCAAAGGGGATTGTCACCCTCCGAAAGACCATATTGTGACGCATCCCCAATACCACGCCCAGTCATTTACAGCCGCGGTATCAAAAACCGCATGGACGTGGTTAACATCCTTACTGGGAGGGTCAGCTATAATTATAATAATTGGACTTGTGTTAGCCACTGTTGTGGCTATGTATGTGCTGACCAACCAGAAACATAAT
>AGE98211
ATGGACTGCGACGTAGTCAAGTCCGCCAAAATGTTTCCTTATCAACCA---ATGTACCCAATGCAGCCCATGCCCTTCCGCAATCCTTTTGCGACTCCCAGAAGACCATGGTTTCCAAGGACCGACCCCTTTTTAGCGATGCAGGTGCAAGAGCTGGCACGGTCTATGGCCAATTTGACGTTCAAGCAACGGCGAGACGTGCCGCCCGAAGGTCCACCAGCTAAGAAGAAGAAGAAGGATAACTCGCAACAAGGT---GGTCGGAATCAGAATGGAAAGAAAAAGAACAAGCTAGTAAAGAAAAAGAAGAAGACAGGGCCGCCAACCCCCAAAAATAAT---GGCGGCAAAAAG------AAAGTCAATAGGAAGCCAGGGAAGAGACAACGAATGGTCATGAAGTTGGAGTCAGACAAGACGTTCCCTATCATGCTTGATGGAAAAGTTAATGGATACGCATGCGTGGTCGGTGGCAAGCTGTTTAGACCACTGCATGTGGAGGGCAAGATCGACAACGACGTGTTGTCCTCCCTCAAGACAAAAAAGGCATCTAAGTATGATCTGGAGTACGCAGACGTGCCGCAGAGCATGCGCGCAGACACATTTAAATACACTCATGAAAAACCCCAGGGCTACTACAGCTGGCATCATGGAGCAGTACAGTATGAAAATGGCAGATTCACAGTGCCCAAAGGAGTCGGAGCCAAAGGAGATAGTGGCCGCCCCATACTTGACAATCAAGGGCGTGTGGTCGCTATTGTGCTTGGCGGAGTGAATGAAGGCTCCAGAACAGCGCTGTCTGTCGTGACGTGGAACGAAAAAGGGGTTACAGTCAAATACACCCCCGAGAACAGCGAGCAGTGGTCCTTGGTGACCACTATGTGTTTGCTTGCCAATGTCACGTTCCCGTGCACCCAACCACCCATCTGCTACGACCGCAAGCCAGCAGAAACTTTGTCCATGCTCAGTCATAACATAGACAATCCCGGTTATGACGAGTTGCTTGAAGCAGTACTGAAATGTCCAGGCAGAGGCAAGAGGTCCACGGAGGAGCTGTTTAAGGAGTATAAATTAACACGCCCGTACATGGCCAGGTGCATCAGGTGTGCGGTCGGAAGTTGCCACAGCCCCATAGCCATAGAGGCGGTAAGGAGCGAAGGGCATGACGGCTATGTACGACTCCAGACCTCATCTCAGTATGGATTAGACCCATCAGGAAACTTGAAAGGCAGAACCATGAGGTATGATATGCATGGAACTATAGAAGAGATACCGTTACACCAGGTGTCTGTTCATACCTCACGTCCTTGCCACATAATAGATGGGCATGGATACTTTTTGCTTGCCAGGTGCCCTGCAGGAGACTCCATAACTATGGAATTTAAGAAAGAATCGGTCACCCATTCTTGCTCTGTGCCCTATGAAGTAAAGTTTAATCCTGTGGGAAGAGAACTGTATACACACCCACCAGAGCATGGAGCTGAACAACCTTGTCACGTGTACGCTCACGACGCACAAAATAGGGGAGCTTACGTGGAAATGCACCTTCCAGGCTCCGAAGTGGACAGTACTTTACTGTCCATGAGCGGTAGTTCTGTTCATGTGACTCCACCTGCCGGGCAAAGCGTCCAAGTGGAGTGCGAATGTGGTGGCACCAAGATCTCCGAAACCATCAATTCTGCTAAGCAATACAGTCAGTGCTCTAAGACATCTCAGTGTAGGGCATATCGTACACAGAATGACAAATGGGTGTACAATTCGGACAAACTGCCTAAAGCATTGGGAGAAACTCTCAAAGGCAAACTGCATGTGCCCTTCGTACTGACCGAAGCAAAATGCACAGTACCATTGGCCCCGGAACCCATTATTACCTTTGGGTTTCGCTCCGTGTCTCTGAAACTTCATCCCAAGAACCCCACCTTCCTAACCACGAGGCAGCTGGATGGAGAACCAGCCTACACCCACGAACTTATAACCCACCCTGTAGTGAGAAATTTCTCGGTTACAGAGAAAGGTTGGGAATTTGTGTGGGGAAACCATCCGCCTCAAAGGTACTGGTCCCAAGAAACTGCACCGGGTAATCCACACGGACTGCCACATGAGGTGATCACGCACTACTACCACAGGTATCCCATGTCCACCATTCTAGGCTTATCAATTTGTGCGGCGATAGTGACGACATCCATTGCAGCATCCGTATGGCTCTTTTGCAAATCACGGATTTCCTGCCTGACCCCCTATCGCTTGACTCCAAATGCCCGCATGCCTTTGTGCTTAGCCGTTTTGTGCTGCGCACGCACAGCCAAAGCCGAAACTACTTGGGAATCCCTGGATCACCTCTGGAACCACAACCAGCAGATGTTCTGGAGTCAACTGCTAATCCCGCTAGCAGCACTGATAGTTGCTACCCGCTTGCTGAAATGTGTGTGTTGCGTTGTGCCTTTTTTAGTCGTGGCCGGCGCCGTAGGCGCCGGCGCTTACGAGCACGCGACCACGATGCCGAACCAAGTGGGGATCCCGTATAACACCATTGTCAACAGAGCGGGTTATGCACCTCTACCCATTAGCATAGTACCTACTAAAGTGAAGCTGATTCCAACAGTGAATCTTGAGTACATTACATGCCATTACAAGACCGGAATGGATTCACCCGCCATCAAATGCTGCGGCACTCAGGAGTGCTCTCCAACTTATAGGCCGGACGAGCAATGCAAAGTCTTCTCTGGAGTATACCCATTCATGTGGGGAGGGGCGTATTGCTTTTGCGATACGGAGAATACCCAGATAAGTAAGGCGTACGTGACGAAATCAGAAGATTGCGTCACCGATCACGCCCAGGCATATAAAGCACATACAGCCTCAGTCCAAGCCTTCTTAAATATCACAGTTGGAGGACACTCAACAACAGCAGTGGTGTATGTGAATGGAGAGACTCCTGTTAATTTTAATGGAGTGAAGCTGACCGCGGGTCCTCTGTCCACAGCCTGGTCGCCGTTCGACAAAAAGATCGTGCAGTACGCCGGGGAAATCTATAATTATGACTTTCCGGAATACGGAGCCGGCCACGCAGGAGCGTTTGGTGACATCCAGGCTAGGACGATATCTAGTTCCGATGTATACGCCAACACAAACCTTGTGCTGCAGAGACCAAAAGCCGGAGCAATCCATGTCCCGTACACCCAGGCCCCATCGGGTTATGAACAATGGAAGAAAGACAAACCACCATCTCTCAAGTTCACAGCCCCTTTCGGTTGTGAAATTTACACCAACCCTATCCGTGCTGAAAACTGCGCCGTGGGATCAATTCCACTAGCTTTTGACATTCCCGACGCTCTGTTTACCAGAGTGTCCGAAACACCGACATTATCTGCTGCCGAATGCACTCTGAATGAGTGTGTATATTCATCCGACTTTGGCGGGATCGCTACAGTCAAATATTCGGCGAGCAAGTCAGGCAAATGTGCAGTTCATGTACCATCAGGCACGGCTACATTGAAAGAAGCCGCAGTCGAGCTGGCCGAACAGGGTTCGGCCACTATACATTTTTCGACTGCCAGCATCCATCCGGAGTTTAGACTCCAAATATGCACGTCTTATGTTACGTGCAAAGGGGATTGTCACCCTCCGAAAGATCATATCGTGACGCATCCCCAATACCACGCCCAGTCGTTTACAGCAGCGGTATCAAAAACCGCTTGGACGTGGTTAACATCTTTACTGGGAGGGTCAGCTATAATTATAATAATTGGACTTGTGTTAGCCACTGTTGTGGCTATGTATGTGCTGACTAACCAGAAACACAAT
>AGE98217
ATGGACTGCGACGTAGTCAAGTCCGCCGAAATGTTTCCTTATCAACCA---ATGTACCCAATGCAGCCCATGCCCTTCCGCAACCCTTTTGCGACTCCCAGAAGACCATGGTTTCCAAGGACCGACCCCTTTTTAGCGATGCAGGTGCAAGAGCTGGCAAGGTCCATGGCCAACTTGACGTTCAAGCAACGGCGAGATGTGCCGCCCGAGGGTCCACCGGCTAAGAAGAAGAAGAAGGACAACTCGCAACAAGGT---GGTCGGAATCAGAATGGAAAGAAAAAGAACAAGCTAGTAAAGAAAAAGAAGAAGACAGGGCCACCACCCCCAAAAAATACT---GGTGGCAAAAAG------AAAGTCAATAGGAAGCCAGGGAAGAGACAACGAATGGTCATGAAGTTGGAGTCAGACAAGACATTCCCTATCATGCTAGATGGAAAAGTTAATGGATACGCATGCGTGGTCGGTGGCAAGCTGTTTAGACCACTGCATGTGGAGGGTAAGATTGACAATGACGTGTTGTCCTCCCTCAAGACAAAAAAGGCATCTAAGTATGATCTGGAGTATGCTGATGTGCCGCAGAGTATGCGCGCAGATACATTTAAATACACTCATGAAAAACCCCAGGGCTATTACAGCTGGCACCATGGAGCAGTACAGTATGAAAATGGCAGATTCACAGTGCCCAAAGGAGTCGGAGCCAAAGGAGATAGCGGTCGCCCCATACTTGACAACCAAGGGCGTGTGGTCGCTATTGTGCTTGGCGGAGTGAATGAAGGCTCCAGAACGGCACTGTCTGTCGTGACGTGGAACGAAAAAGGGGTTACAGTCAAATACACCCCCGAGAATAGCGAGCAGTGGTCCCTGGTAACCACTATGTGCCTGCTAGCCAATGTCACGTTCCCGTGCACCCAACCACCCATCTGCTACGACCGTAAGCCAGCAGAGACTTTGTCCATGCTCAGTCATAACATAGACAATCCTGGTTATGACGAGTTGCTCGAAGCAGTACTGAAATGTCCAGGCAGAGGCAAGAGGTCCACGGAGGAGCTGTTTAAGGAGTACAAGTTAACACGCCCGTACATGGCCAGGTGCATCAGGTGTGCGGTCGGAAGTTGCCACAGCCCCATAGCCATAGAGGCGGTAAGGAGCGAAGGGCATGATGGCTATGTACGACTCCAGACCTCCTCTCAGTATGGATTAGATCCATCAGGAAACTTGAAAGGCAGAACCATGAGGTATGATATGCATGGAACCATAGAAGAGATACCGTTGCATCAGGTGTCTGTTCATACCTCACGTCCTTGCCACATAATAGATGGGCATGGATACTTTCTGCTTGCCAGGTGCCCTGCAGGAGACTCCATAACTATGGAATTTAAGAAAGAATCAGTCACCCATTCCTGCTCTGTGCCCTACGAAGTAAAGTTTAATCCTGCGGGAAGAGAACTGTACACACACCCACCAGAGCACGGAGCTGAACAACCTTGTCACGTGTACGCTCACGACGCACAAAATAGGGGAGCTTACGTGGAAATGCACCTTCCAGGATCCGAAGTGGACAGTACCTTACTGTCCATGAGCGGTAGTTCTGTTCACGTGACTCCACCTGCCGGGCAAAGCGTCCAAGTGGAATGCGAATGTGGTGGCACCAAGATTTCTGAAACCATCAATTCAGCTAAACAATACAATCAGTGCTCAAAGACATCTCAGTGCAGGGCATACCGTACACAGAATGACAAATGGGTGTACAATTCGGACAAACTGCCTAAAGCACCGGGAGAAACTCTCAAAGGCAAATTGCATGTGCCCTTCGTACTGACCGAAGCAAAATGCACAGTACCATTGGCTCCAGAACCCATTATCACCTTTGGGTTCCGCTCTGTGTCTCTGAAACTTCATCCCAAGAACCCCACCTTCCTAACCACGAGGCAGCTGGATGGAGAACCAGCTTACACCCACGAACTTATAACCCACCCTGTGGTGAGAAACTTCTCGGTTACAGAGAAAGGTTGGGAATTTGTGTGGGGAAACCATCCGCCTCAAAGGTACTGGTCTCAAGAAACTGCACCAGGTAATCCACACGGACTACCACACGAGGTGATTACGCATTATTATCACAGGTATCCCATGTCCACCATCCTTGGCTTATCAATCTGTGCGGCGATAGTGACGACATCCATCGCAGCATCCGTGTGGCTGTTTTGCAAATCACGGATTTCATGCCTGACCCCCTATCGCTTGACTCCAAATGCCCGCATGCCTCTGTGCTTAGCCGTCTTGTGCTGCGCACGCACAGCCAAAGCCGAAACTACTTGGGAATCCCTAGATCACCTCTGGAACCACAATCAGCAGATGTTCTGGAGTCAGCTGCTAATCCCGCTAGCAGCACTGATAGTTGCTACCCGCTTGCTGAAATGTGTGTGTTGCGTTGTGCCTTTTTTAGTCGTGGCCGGCGCCGTAGGCGCCGGCGCTTACGAGCACGCGACCACGATGCCGAACCAAGTGGGGATCCCGTATAATACCATTGTCAACAGAGCGGGTTATGCACCTTTACCCATTAGCATAGTACCTACTAAAGTGAAGCTGATTCCAACAGTGAATCTTGAGTACATTACATGTCATTACAAGACTGGAATGGATTCACCCGCCATTAAATGCTGCGGCACTCAGGAGTGTTCTCCAACTTACAGGCCGGACGAGCAATGCAAAGTCTTCTCTGGAGTATACCCATTTATGTGGGGAGGGGCGTATTGCTTTTGCGATACGGAGAATACCCAGATAAGCAAGGCGTACGTGACGAAATCGGAAGATTGCGTCACCGATCACGCCCAGGCATACAAAGCACATACAGCCTCAGTCCAAGCCTTCTTAAATATTACAGTTGGAGGACACTCAACGACAGCAGTGGTGTATGTGAATGGAGAGACTCCCGTTAATTTCAATGGAGTGAAGCTGATTGCTGGTCCTCTGTCCACAGCCTGGTCGCCGTTCGACAAGAAGATCGTGCAGTACGCCGGGGAAATTTATAACTATGACTTTCCGGAATATGGAGCCGGCCACGCAGGAGCGTTTGGTGACATCCAGGCTAGGACGGTATCTAGTTCCGATGTATACGCCAACACAAACCTTGTGCTGCAGAGACCCAAAGCCGGAGCGATCCATGTCCCGTACACCCAGGCCCCATCTGGGTATGAACAATGGAAGAAAGATAAACCACCATCCCTCAAGTTCACAGCCCCGTTCGGTTGTGAAATTTACACCAACCCTATCCGTGCTGAAAACTGCGCTGTGGGATCAATTCCGCTAGCTTTTGACATTCCCGACGCTCTGTTTACCAGGGTGTCCGAAACACCGACATTATCTGCTGCCGAGTGCACTCTGAACGAGTGTGTATATTCATCCGACTTTGGCGGGATCGCTACAGTCAAATACTCGGCGAGCAAGTCAGGCAAATGTGCAGTTCATGTACCATCAGGCACGGCTACATTGAAAGAAGCCGCAGTCGAGTTGGCCGAACAGGGTTCGGCTACTATACATTTTTCGACTGCCAGCATTCATCCGGAGTTTAGACTCCAGATATGCACGTCTTACGTTACGTGCAAAGGGGATTGTCACCCTCCGAAAGACCATATTGTGACGCATCCCCAATACCACGCCCAGTCATTTACAGCTGCGGTATCAAAAACCGCTTGGACGTGGTTAACATCCTTACTGGGAGGGTCAGCTATAATTATAATAATTGGACTTGTGTTAGCCACTGTTGTGGCTATGTATGTGCTGACCAACCAGAAACATAAT
>AGE98215
ATGGACTGCGACGTAGTCAAGTCCGCCGAAATGTTTCCTTATCAACCA---ATGTACCCAATGCAGCCCATGCCCTTCCGCAACCCTTTTGCGACTCCCAGAAGACCATGGTTTCCAAGGACCGACCCCTTTTTAGCGATGCAGGTGCAAGAGCTGGCAAGGTCCATGGCCAACTTGACGTTCAAGCAACGGCGAGATGTGCCGCCCGAGGGTCCACCGGCTAAGAAGAAGAAGAAGGACAACTCGCAACAAGGT---GGTCGGAATCAGAATGGAAAGAAAAAGAACAAGCTAGTAAAGAAAAAGAAGAAGACAGGGCCACCACCCCCAAAAAATACT---GGTGGCAAAAAG------AAAGTCAATAGGAAGCCAGGGAAGAGACAACGAATGGTCATGAAGTTGGAGTCAGACAAGACATTCCCTATCATGCTAGATGGAAAAGTTAATGGATACGCATGCGTGGTCGGTGGCAAGTTGTTTAGACCACTGCATGTGGAGGGTAAGATTGACAATGACGTGTTGTCCTCCCTCAAGACAAAAAAGGCATCTAAGTATGATTTGGAGTATGCTGATGTGCCGCAGAGTATGCGCGCAGACACATTTAAATATACTCATGAAAAACCCCAGGGCTATTACAGCTGGCACCATGGAGCAGTACAGTATGAAAATGGCAGATTCACAGTGCCCAAAGGAGTCGGAGCCAAAGGAGATAGCGGTCGCCCCATACTTGACAACCAAGGGCGTGTGGTCGCTATTGTGCTTGGCGGAGTGAATGAAGGCTCCAGAACGGCACTGTCTGTCGTGACGTGGAACGAAAAAGGGGTTACAGTCAAATACACCCCCGAGAATAGCGAGCAGTGGTCCCTGGTAACCACTATGTGCCTGCTAGCCAATGTCACGTTCCCGTGCACCCAACCACCCATCTGCTACGACCGCAAGCCAGCAGAGACTTTGTCCATGCTCAGTCATAACATAGACAATCCTGGTTACGACGAGTTGCTCGAAGCAGTACTGAAATGTCCAGGCAGAGGCAAGAGGTCCACGGAGGAGCTGTTTAAGGAGTATAAGTTAACACGCCCGTACATGGCCAGGTGCGTCAGGTGTGCGGTCGGAAGTTGCCACAGCCCCATAGCCATAGAGGCGGTAAGGAGCGAAGGGCATGATGGCTATGTACGACTCCAGACCTCCTCTCAGTATGGATTAGATCCATCAGGAAACTTGAAAGGCAGAACCATGAGGTATGATATGCATGGAACCATAGAAGAGATACCGTTGCATCAGGTGTCTGTTCATACCTCACGTCCTTGCCACATAATAGATGGGCATGGATACTTTCTGCTTGCCAGGTGCCCTGCAGGAGACTCCATAACTATGGAATTTAAGAAAGAATCAGTCACCCATTCCTGCTCTGTGCCCTACGAAGTAAAGTTTAATCCTGCGGGAAGAGAACTGTACACGCACCCACCAGAGCACGGAGCTGAACAACCTTGTCATGTGTACGCTCACGACGCACAAAATAGGGGAGCTTACGTGGAAATGCACCTTCCAGGATCCGAAGTGGACAGTACTTTACTGTCCATGAGCGGTAGTTCTGTTCATGTGACTCCACCTGCCGGGCAAAGCGTCCAAGTGGAATGCGAATGTGGTGGCACCAAGATTTCGGAAACCATCAATTCGGCTAAACAATACAATCAGTGCTCAAAGACATCTCAGTGCAGAGCATACCGTACACAGAATGACAAATGGGTGTACAATTCAGACAAACTGCCTAAAGCATCGGGAGAAACTCTCAAAGGCAAACTGCATGTGCCCTTCGTACTGACTGAAGCAAAATGCACAGTACCATTGGCTCCAGAACCCATCATCACCTTTGGGTTCCGCTCTGTGTCTCTGAAACTTCATCCCAAGAACCCCACCTTCCTAACCACGAGGCAGCTGGATGGAGAACCAGCTTACACCCACGAACTTATAACCCACCCTGTGGTGAGAAACTTCTCAGTTACAGAGAAAGGTTGGGAATTTGTGTGGGGAAACCATCCGCCTCAAAGGTACTGGTCTCAAGAAACTGCACCAGGTAATCCACACGGACTACCACATGAGGTGATTACGCATTATTATCACAGGTATCCCATGTCCACCATCCTTGGCTTATCAATTTGTACGGCGATAGTGACGACATCCATCGCAGCATCCGTGTGGCTGTTTTGCAAATCACGGGTTTCGTGCCTGACCCCTTATCGCTTGACTCCAAATGCCCGCATGCCTCTGTGTTTAGCCGTCTTGTGCTGCGCACGCACAGCCAAAGCCGAAACTACTTGGGAATCCCTAGATCACCTCTGGAACCACAATCAGCAGATGTTCTGGAGTCAGCTGCTAATCCCGCTAGCAGCACTGATAGTTGCTACCCGCTTGCTGAAATGTGTGTGTTGCGTCGTGCCTTTTTTAGTCGTGGCCGGCGCCGTAGGCGCCGGCGCTTACGAGCACGCGACCACGATGCCGAATCAAGTGGGGATCCCGTATAATACCATTGTCAACAGAGCGGGTTATGCACCTTTACCTATCAGCATAGTACCTACTAAAGTGAAGCTGATTCCAACAGTGAATCTTGAGTACATTACATGTCATTACAAGACCGGAATGGATTCACCCGCCATTAAATGCTGCGGCACTCAGGAGTGTTCTCCAACTTACAGGCCGGACGAGCAATGCAAAGTCTTCTCTGGAGTATACCCATTTATGTGGGGAGGGGCGTATTGCTTTTGCGATACGGAGAATACCCAGATAAGCAAGGCGTACGTGACGAAATCGGAAGATTGCGTCACAGATCACGCCCAGGCATACAAAGCACATACAGCCTCAGTCCAAGCCTTCCTAAATATTACAGTCGGAGGACACTCAACGACAGCAGTGGTGTATGTGAATGGAGAGACTCCCGTTAATTTCAATGGAGTGAAGTTGACCGCTGGTCCTCTGTCCACAGCCTGGTCGCCGTTCGACAAGAAGATCGTGCAGTACGCCGGGGAAATTTATAACTATGACTTTCCGGAATATGGAGCCGGCCACGCAGGAGCGTTCGGTGACATCCAGGCTAGGACGGTATCTAGTTCCGATGTATACGCCAACACAAACCTTGTGCTGCAGAGACCCAAAGCCGGAGCGATCCATGTCCCGTACACCCAGGCCCCATCTGGGTATGAACAATGGAAGAAAGATAAACCACCATCCCTCAAGTTCACAGCCCCGTTTGGTTGTGAAATTTACACCAACCCTATCCGTGCTGAAAACTGCGCTGTGGGATCAATCCCGCTAGCTTTTGACATTCCCGACGCTCTGTTTACCAGGGTGTCCGAAACACCGACACTATCTGCTGCCGAGTGCACTCTGAACGAGTGTGTATATTCATCCGACTTTGGCGGGATCGCTACAGTCAAATACTCGGCTAGCAAGTCAGGCAAATGTGCAGTTCATGTACCATCAGGCACGGCTACATTGAAAGAAGCCGCAGTCGAGTTGGCCGAACAGGGTTCGGCTACTATACATTTTTCGACTGCCAGCATTCATCCGGAGTTCAGACTCCAGATATGCACGTCTTACGTTACGTGCAAAGGGGATTGTCACCCTCCGAAAGACCATATTGTGGCGCATCCCCAATACCACGCCCAGTCATTTACAGCTGCGGTATCAAAAACCGCATGGACGTGGTTAACATCCTTACTGGGAGGGTCAGCTATAATTATAATAATTGGACTTGTGTTAGCCACTGTTGTGGCTATGTATGTGCTGACCAACCAGAAACATAAT
>AGE98191
ATGGACTGCGACGTAGTCAAGTCCGCCAAAATGTTTCCTTATCAACCA---ATGTACCCAATGCAGCCCATGCCCTTCCGCAATCCTTTTGCGACTCCCAGAAGACCATGGTTTCCAAGGACCGACCCCTTTTTAGCGATGCAGGTGCAAGAGCTGGCACGGTCTATGGCCAATTTGACGTTCAAGCAACGGCGAGACGTGCCGCCCGAAGGTCCACCAGCTAAGAAGAAGAAGAAGGATAACTCGCAACAAGGT---GGTCGGAATCAGAATGGGAAGAAAAAGAACAAGCTAGTAAAGAAAAAGAAGAAGACAGGGCCGCCAACCCCCAAAAATAAT---GGCGGCAAAAAG------AAAGTCAATAGGAAGCCAGGGAAGAGACAACGAATGGTCATGAAGTTGGAGTCAGACAAGACGTTCCCTATCATGCTTGATGGAAAAGTTAATGGATACGCATGCGTGGTCGGTGGCAAGCTGTTTAGACCACTGCATGTGGAGGGCAAGATCGACAACGACGTGTTGTCCTCCCTCAAGACCAAAAAGGCATCTAAGTACGATCTGGAGTACGCAGACGTGCCGCAGAGCATGCGCGCAGACACATTTAAATACACTCATGAAAAACCCCAGGGCTACTACAGCTGGCATCATGGAGCAGTACAGTATGAAAATGGCAGATTCACAGTGCCCAAAGGAGTCGGAGCCAAAGGAGATAGTGGCCGCCCCATACTTGACAATCAAGGGCGTGTGGTCGCTATTGTGCTTGGCGGAGTGAATGAAGGCTCCAGAACAGCGCTGTCTGTCGTGACGTGGAACGAAAAAGGGGTTACAGTCAAATACACCCCCGAGAACAGCGAGCAGTGGTCCTTGGTGACCACTATGTGTTTGCTTGCCAATGTCACGTTCCCGTGCACCCAACCACCCATCTGCTACGACCGCAAGCCAGCAGAAACTTTGTCCATGCTCAGTCATAACATAGACAATCCCGGTTATGACGAGTTGCTTGAAGCAGTACTGAAATGTCCAGGCAGAGGCAAGAGGTCCACGGAAGAGCTGTTTAAGGAGTACAAACTAACACGCCCGTACATGGCCAGGTGCATCAGGTGTGCGGTCGGAAGCTGCCACAGCCCCATAGCCATAGAGGCGGTAAGGAGCGAAGGGCATGACGGCTATGTACGACTCCAGACCTCATCTCAGTATGGATTAGACCCATCAGGAAACTTGAAAGGCAGAACCATGAGGTATGATATGCATGGAACTATAGAAGAGATACCGTTGCACCAGGTGTCTGTTCATACCTCACGTCCTTGCCACATAATAGATGGGCATGGATACTTTTTGCTTGCCAGGTGCCCTGCAGGAGACTCCATAACTATGGAATTTAAGAAAGAATCGGTCACCCATTCTTGCTCTGTGCCCTATGAAGTAAAGTTTAATCCTGTGGGAAGAGAACTGTATACACACCCACCAGAGCACGGAGCTGAACAACCTTGTCACGTGTACGCTCACGACGCACAAAATAGGGGAGCTTACGTGGAAATGCACCTTCCAGGCTCCGAAGTGGACAGTACTTTACTGTCCATGAGCGGTAGTTCTGTTCATGTGACTCCACCTGCCGGGCAAAGCGTCCAAGTGGAGTGCGAATGTGGTGGCACCAAGATCACTGAAACCATCAATTCTGCTAAGCAATACAGTCAGTGCTCTAAGACATCTCAGTGCAGGGCATATCGTACACAGAATGACAAATGGGTGTACAATTCGGACAAACTGCCTAAAGCATCGGGAGAAACTCTCAAAGGCAAACTGCATGTGCCCTTCGTACTGACCGAAGCAAAATGCACAGTACCATTGGCCCCGGAACCCATTATCACCTTTGGGTTTCGCTCCGTGTCTCTGAAACTTCATCCCAAGAACCCCACCTTCCTAACCACGAGGCAGCTGGACGGAGAACCAGCCTACACCCACGAACTTATAACCCACCCTGTAGTGAGAAATTTCTCGGTTACAGAGAAAGGTTGGGAATTTGTGTGGGGAAACCATCCGCCTCAAAGGTACTGGTCCCAAGAAACTGCACCGGGTAATCCACACGGACTGCCACATGAGGTGATCACGCACTACTACCACAGGTATCCCATGTCCACCATTCTAGGCTTATCAATTTGTGCGGCGATAGTGACGACATCCATTGCAGCATCCGTATGGCTCTTTTGCAAATCACGGATTTCCTGCCTGACCCCCTATCGCTTGACTCCAAATGCCCGCATGCCTTTGTGCTTAGCCGTTTTGTGCTGCGCACGCACAGCCAAAGCCGAAACTACTTGGGAATCCCTGGATCACCTCTGGAACCACAACCAGCAGATGTTCTGGAGTCAACTGCTAATCCCGCTAGCAGCACTGATAGTTGCTACCCGCTTGCTGAAATGTGTGTGTTGCGTTGTGCCTTTTTTAGTCGTGGCCGGCGCCGTAGGCGCCGGCGCTTACGAGCACGCGACCACGATGCCGAACCAAGTGGGGATCCCGTATAACACCATTGTCAACAGAGCGGGTTATGCACCTCTACCCATTAGCATAGTACCTACTAAAGTGAAGCTGATTCCAACAGTGAATCTTGAGTACATTACATGCCATTACAAGACCGGAATGGATTCACCCGCCATCAAATGCTGCGGCACTCAGGAGTGCTCTCCAACTTATAGGCCGGACGAGCAATGCAAAGTCTTCTCTGGAGTATACCCATTCATGTGGGGAGGGGCGTATTGCTTTTGCGATACGGAGAATACCCAGATAAGTAAGGCGTACGTGACGAAATCAGAAGATTGCGTCACCGATCACGCCCAGGCATATAAAGCACATACAGCCTCAGTCCAAGCCTTCTTAAATATCACAGTTGGAGGACACTCAACAACAGCAGTGGTGTATGTGAACGGAGAGACTCCTGTTAATTTTAATGGAGTGAAGCTGACCGCGGGTCCTCTGTCCACAGCCTGGTCGCCGTTCGACAAAAAGATCGTGCAGTACGCCGGGGAAATCTATAATTATGACTTTCCGGAATACGGAGCCGGCCACGCAGGAGCGTTTGGTGACATCCAGGCTAGGACGATATCTAGTTCCGATGTATACGCCAACACAAACCTTGTGCTGCAGAGACCAAAAGCCGGAGCAATCCATGTCCCGTACACCCAGGCCCCATCGGGTTATGAACAATGGAAGAAAGACAAACCACCATCTCTCAAGTTCACAGCCCCTTTCGGTTGTGAAATTTACACCAACCCTATCCGTGCTGAAAACTGCGCCGTGGGATCAATTCCACTAGCTTTTGACATTCCCGACGCTCTGTTTACCAGGGTGTCCGAAACACCGACATTATCTGCTGCCGAATGCACTCTGAATGAGTGTGTATATTCATCCGACTTCGGCGGGATCGCTACAGTCAAATATTCGGCGAGCAAGTCAGGCAAATGTGCAGTTCATGTACCATCAGGCACGGCTACATTGAAAGAAGCCGCAGTCGAGCTGGCCGAACAGGGTTCGGCCACTATACATTTTTCGACTGCCAGCATCCATCCGGAGTTTAGACTCCAAATATGCACGTCTTATGTTACGTGCAAAGGGGATTGTCACCCTCCGAAAGATCATATCGTGACGCATCCCCAATACCACGCCCAGTCGTTTACAGCAGCGGTATCAAAAACCGCTTGGACGTGGTTAACATCTTTACTGGGAGGGTCAGCTATAATTATAATAATTGGACTCGTGTTAGCCACTGTTGTGGCTATGTATGTGCTGACCAACCAGAAACACAAC
>AAC71999
------------------------------ATGTTCCCGTTCCAACCA---ATGTATCCGATGCAGCCAATGCCTTATCGTAATCCATTCGCGGCCCCGCGCAGGCCCTGGTTCCCCAGAACTGACCCTTTTCTGGCGATGCAGGTGCAGGAATTAACCCGCTCGATGGCTAACCTGACGTTCAAGCAACGCCGGGACGCGCCACCTGAGGGGCCGCCCGCTAAGAAACCGAAGAGGGAGGCCCCGCAAAAGCAG---AAAAGGGGAGGCCAAGGGAAGAAGAAGAAGAACCAGGGGAAGAAGAAGGCCAAGACGGGGCCGCCTAATCCGAAGGTACAGAGTGGAAACAAGAAG------AAGACCAACAAGAAACCAGGCAAGAGACAGCGCATGGTCATGAAATTGGAATCTGACAAGACATTCCCAATTATGCTGGAAGGGAAGATTAATGGCTATGCTTGCGTGGTCGGAGGGAAGTTATTCAGGCCGATGCACGTGGAAGGCAAGATCGACAATGACGTTTTGGCCGCACTTAAGACGAAGAAAGCATCCAAATATGATCTTGAGTATGCAGATGTGCCACAGAACATGCGGGCCGATACATTCAAGTACACCCATGAGAAGCCCCAAGGCTATTACAGCTGGCATCATGGAGCAGTCCAATATGAAAATGGGCGTTTCACGGTGCCAAAAGGAGTTGGGGCCAAGGGAGACAGCGGACGACCCATTCTGGATAATCAGGGACGGGTGGTCGCTATTGTGCTGGGAGGTGTGAATGAAGGATCTAGGACAGCCCTTTCAGTCGTCATGTGGAACGAGAAGGGAGTAACTGTGAAGTATACTCCGGAGAACTGCGAGCAATGGTCACTAGTGACCACCATGTGCCTGCTCGCCAATGTGACGTTCCCATGTGCCCAACCACCAATTTGCTACGACAGAAAACCAGCAGAGACCTTGGCCATGCTCAGCGTTAACGTTGACAATCCGGGCTACGATGAGCTGCTGGAAGCAGCTGTTAAGTGCCCCGGAAGGAAAAGGAGATCTACCGAGGAGCTGTTTAAGGAGTACAAGCTAACGCGCCCTTACATGGCCAGATGCATCAGATGTGCCGTTGGGAGCTGCCATAGTCCAATAGCAATCGAGGCAGTGAAGAGCGACGGGCACGACGGCTATGTTAGACTACAGACTTCCTCGCAGTACGGCCTGGACTCCTCTGGCAACTTAAAAGGAAGGACCATGCGGTATGACATGCACGGGACCATTGAAGAGATACCGCTACATCAAGTGTCACTCCACACATCTCGCCCGTGTCACATTGTGGATGGGCATGGTTATTTTCTGCTTGCTAGGTGCCCGGCAGGGGACTCCATCACCATGGAATTTAAGAAAAATTCAGTCACACACTCCTGCTCAGTGCCGTATGAAGTGAAATTTAATCCTGTAGGCAGAGAACTCTACACTCATCCCCCAGAACACGGAGCAGAGCAAGCGTGCCAAGTCTACGCGCATGATGCACAGAACAGAGGAGCTTATGTCGAGATGCACCTCCCGGGCTCAGAAGTGGATAGCAGTTTGGTTTCCTTGAGCGGCAGTTCAGTCACCGTGACACCTCCTGCTAGGACTAGCGCCCTGGTGGAATGCGAGTGCGGCGGCACAAAGATCTCCGAGACCATCAACAGGGCAAAACAGTTCAGCCAGTGCACAAAGAAGGAGCAGTGCAGAGCATATCGACTGCAGAACGACAAATGGGTGTATAATTCCGACAAACTGCCCAAAGCTGCGGGAGCCACCCTAAAAGGAAAATTACACGTACCATTCTTGCTGGCAGACGGCAAATGTACTGTGCCTCTGGCACCAGAACCTATGATAACCTTCGGTTTCCGATCAGTGTCACTGAAACTGCACCCTAAGAATCCCACATATTTGACCACTCGCCAACTTGCTGATGAGCCTCATTACACGCACGAGCTCATATCTGAACCAGCTGTTAGGAATTTTACCGTCACTGAAAAGGGGTGGGAGTTTGTATGGGGAAACCACCCGCCGAAAAGGTTTTGGGCACAGGAAACAGCGCCCGGAAATCCACATGGGCTGCCACACGAGGTGATAACTCATTATTACCACAGATACCCTATGTCCACCATCTTGGGTTTGTCAATTTGCGCCGCCATTGTAACCGTTTCTGTTGCAGCGTCCACCTGGCTGTTTTGCAAATCCAGAGTTTCGTGCCTAACTCCTTACCGGCTAACACCCAACGCCAGGATGCCGCTTTGCCTGGCTGTGCTTTGCTGCGCCCGTACTGCCCGGGCCGAGACCACCTGGGAGTCCTTGGATCACCTATGGAACAATAACCAACAGATGTTCTGGATCCAACTGCTGATCCCTCTGGCCGCCTTGATTGTAGTGACTCGCCTGCTCAAGTGTGTGTGCTGTGTAGTGCCTTTTTTAGTCGTGGCCGGCGCCGCAGGCGCCGGCGCCTACGAGCACGCGACCACGATGCCGAGCCAAGCGGGAATCTCGTATAACACCATAGTCAACAGAGCAGGCTACGCACCACTCCCTATCAGCATAACACCGACAAAGATCAAGCTGATACCCACAGTGAACTTGGAGTACGTCACCTGCCACTACAAAACAGGAATGGATTCACCAGCCATCAAATGCTGCGGATCTCAGGAATGTACTCCAACTTACAGGCCTGATGAACAGTGCAAAGTTTTCACAGGGGTTTACCCGTTCATGTGGGGAGGCGCATATTGCTTTTGCGACACTGAGAACACCCAAGTCAGCAAGGCCTACGTAATGAAATCTGACGACTGCCTTGCTGACCACGCTGAAGCATACAAAGCGCACACAGCCTCAGTGCAGGCGTTCCTCAACATCACCGTGGGAGAACACTCCATTGTGACCACTGTGTATGTGAATGGAGAAACTCCTGTAAACTTCAATGGGGTCAAATTAACTGCAGGTCCACTTTCCACAGCTTGGACACCTTTTGACCGCAAAATCGTGCAGTATGCCGGGGAGATCTATAATTACGATTTTCCTGAGTATGGGGCAGGACAACCAGGAGCATTTGGAGACATACAATCCAGAACAGTCTCAAGCTCAGATCTGTACGCCAATACCAATCTAGTGCTGCAGAGACCCAAAGCAGGAGCGATCCATGTGCCATACACTCAGGCGCCATCGGGTTTTGAGCAATGGAAGAAAGATAAAGCTCCGTCATTGAAATTCACCGCCCCTTTCGGATGCGAAATATATACAAACCCCATTCGCGCCGAAAATTGTGCTGTAGGGTCAATTCCATTAGCCTTTGACATCCCCGACGCCTTGTTCACCAGGGTGTCAGAAACACCGACACTTTCAGCGGCCGAATGCACTCTTAATGAGTGCGTGTATTCATCCGACTTTGGCGGGATCGCCACGGTCAAGTATTCGGCCAGCAAGTCAGGCAAGTGCGCAGTCCATGTGCCATCAGGGACTGCTACCCTAAAAGAAGCAGCAGTCGAGCTAACCGAGCAAGGGTCGGTGACCATTCATTTCTCGACCGCAAATATCCACCCGGAGTTCAGGCTCCAAATATGCACATCATATGTCACGTGCAAAGGTGATTGTCACCCCCCGAGAGACCACATTGTGACACACCCCCAGTATCACGCCCAAACATTTACAGCCGCGGTGTCAAAAACCGCGTGGACGTGGTTAACATCCCTGCTGGGAGGATCGGCCGTAATTATTATAATTGGCTTAGTGCTGGCTACTATTGTGGCCATGTACGTACTGACCAACCAGAAACATAAT
>AGE98219
ATGGACTGCGACGTAGTCAAGTCCGCCGAAATGTTTCCTTATCAACCA---ATGTACCCAATGCAGCCCATGCCCTTCCGCAACCCTTTTGCGACTCCCAGAAGACCATGGTTTCCAAGGACCGACCCCTTTTTAGCGATGCAGGTGCAAGAGCTGGCAAGGTCCATGGCCAACTTGACGTTCAAGCAACGGCGAGATGTGCCGCCCGAGGGTCCACCGGCTAAGAAGAAGAAGAAGGACAACTCGCAACAAGGC---GGTCGGAATCAGAACGGAAAGAAAAAGAACAAGCTAGTAAAGAAAAAGAAGAAGACAGGGCCACCACCCCCAAAAAATACT---GGTGGCAAAAAG------AAAGTCAATAGGAAGCCAGGGAAGAGACAACGAATGGTTATGAAGTTGGAGTCAGACAAGACATTCCCTATCATGCTAGATGGAAAAGTTAATGGATATGCATGCGTGGTCGGTGGCAAGCTGTTTAGACCACTGCATGTGGAGGGTAAGATTGACAATGACGTGTTGTCCTCCCTCAAGACCAAAAAGGCATCTAAGTATGATCTGGAGTATGCTGATGTGCCGCAGAGCATGCGCGCAGACACATTTAAATACACTCATGAAAAACCCCAGGGCTATTACAGCTGGCACCATGGAGCAGTACAGTATGAAAATGGCAGATTCACAGTGCCCAAAGGAGTCGGAGCCAAAGGAGATAGCGGTCGCCCCATACTTGACAACCAAGGGCGTGTGGTCGCTATTGTGCTTGGCGGAGTTAATGAAGGCTCCAGAACGGCACTGTCTGTCGTGACGTGGAACGAAAAAGGGGTTACAGTCAAATACACCCCCGAGAATAGCGAGCAGTGGTCCCTGGTGACCACCATGTGCCTGCTAGCCAATGTCACGTTCCCGTGCACCCAACCACCTATCTGCTACGACCGTAAGCCAGCAGAGACTTTGTCCATGCTCAGTCATAACATAGACAATCCTGGTTATGACGAGTTGCTCGAAGCAGTACTGAAATGTCCAGGCAGAGGCAAGAGGTCCACGGAGGAGCTGTTTAAGGAGTACAAGTTAACACGCCCGTACATGGCCAGGTGCATCAGGTGTGCAGTCGGAAGTTGCCACAGCCCCATAGCCATAGAGGCGGTAAGGAGCGAAGGGCACGATGGCTATGTACGACTCCAGACCTCATCTCAGTATGGATTAGACCCATCAGGAAACTTGAAAGGCAGAACCATGAGGTATGATATGCATGGAACCATAGAAGAGATACCGTTGCATCAGGTGTCTGTTCATACCTCACGTCCTTGCCACATAATAGATGGGCATGGATACTTTCTGCTTGCCAGGTGCCCTGCAGGAGACTCCATAACTATGGAATTTAAGAAAGAATCAGTCACCCATTCCTGCTCTGTGCCCTACGAAGTAAAGTTTAATCCTGCGGGAAGAGAACTGTACACACACCCACCAGAGCACGGAGCTGAACAACCTTGTCACGTGTACGCTCACGACGCACAAAATAGGGGAGCTTACGTGGAAATGCACCTTCCAGGATCCGAAGTGGACAGTACTTTACTGTCCATGAGCGGTAGTTCTGTTCATGTGACTCCACCTGCCGGGCAAAGCGTCCAAGTGGAATGCGAATGTGGTGGCACCAAGATCTCTGAAACCATCAATTCAGCTAAACAATACAGTCAGTGCTCAAAGACATCTCAGTGCAGGGCATACCGTACACAGAATGACAAATGGGTGTACAATTCGGACAAACTGCCTAAAGCATCGGGAGAAACTCTCAAAGGCAAATTGCATGTGCCCTTCGTACTGACCGAAGCGAAATGCACAGTACCATTGGCTCCAGAACCCATTATCACCTTTGGGTTCCGCTCTGTGTCTCTGAAACTTCATCCTAAGAACCCCACCTTCCTAACCACGAGGCAGCTGGATGGAGAACCAGCTTACACCCACGAACTTATAACCCACCCTGTAGTGAGAAATTTCTCGGTTACAGAGAAAGGTTGGGAATTTGTGTGGGGAAACCATCCGCCTCAAAGGTACTGGTCTCAAGAAACTGCACCAGGTAATCCACACGGACTACCACACGAGGTGATCACGCATTACTATCACAGGTATCCCATGTCCACCATCCTCGGCTTATCAATCTGTGCGGCGATAGTGACGACATCCATTGCGGCATCCGTATGGCTGTTTTGCAAATCACGGATTTCATGCCTGACCCCCTATCGCTTGACTCCGAATGCCCGCATGCCTCTGTGCTTAGCCGTCTTGTGCTGCGCACGCACAGCCAAAGCCGAAACTACTTGGGAATCCCTAGATCACCTCTGGAACCACAACCAGCAGATGTTCTGGAGTCAGCTGCTAATCCCGCTAGCAGCACTGATAGTTGCTACCCGCTTGCTGAAATGTGTGTGTTGCGTTGTGCCTTTTTTAGTCGTGGCCGGCGCCGTAGGCGCCGGCGCTTACGAGCACGCGACCACGATGCCGAATCAAGTGGGGATCCCGTATAATACCATTGTCAACAGAGCGGGTTATGCACCTCTACCTATTAGCATAGTACCTACTAAAGTGAAGCTGATTCCAACAGTGAATCTTGAGTACATCACATGCCATTACAAGACTGGAATGGATTCACCCGCCATTAAATGCTGCGGCACTCAGGAGTGTTCTCCAACTTACAGGCCGGACGAGCAATGCAAAGTCTTCTCTGGAGTATACCCATTTATGTGGGGAGGGGCGTATTGCTTTTGCGATACGGAGAATACCCAGATAAGCAAGGCGTACGTGACGAAATCGGAAGATTGCGTCACCGATCACGCCCAGGCATACAAAGCACATACAGCCTCAGTCCAAGCCTTCTTAAATATTACAGTTGGAGGACACTCAACGACAGCAGTGGTGTATGTGAATGGAGAGACTCCCGTTAATTTTAATGGAGTGAAGCTGACCGCGGGCCCTCTGTCCACAGCCTGGTCGCCGTTCGACAAGAAGATCGTGCAGTACGCCGGGGAAATTTATAACTATGACTTTCCGGAATATGGAGCCGGCCACGCAGGAGCGTTTGGTGACATCCAGGCTAGGACGGTATCTAGTTCCGATGTGTACGCCAACACAAACCTTGTGCTGCAGAGACCCAAAGCCGGAGCGATCCATGTCCCGTACACCCAGGCCCCATCTGGGTATGAACAATGGAAGAAAGATAAACCACCATCCCTCAAGTTCACAGCCCCGTTCGGTTGTGAAATTTACACCAACCCTATCCGTGCTGAAAACTGCGCTGTGGGATCAATTCCGCTAGCTTTTGACATTCCCGATGCTCTGTTTACCAGGGTGTCCGAAACACCGACATTATCTGCTGCCGAGTGCACTCTGAACGAGTGTGTATATTCATCCGACTTTGGCGGGATCGCTACAGTCAAATACTCGGCGAGCAAGTCAGGCAAATGTGCAGTTCATGTACCCTCAGGCACGGCTACATTGAAAGAAGCCGCAGTCGAGTTGGCCGAACAGGGTTCGGCTACTATACATTTTTCGACTGCTAGCATTCATCCGGAGTTTAGACTCCAGATATGCACGTCTTACGTTACGTGCAAAGGGGATTGTCACCCTCCGAAAGATCACATTGTGACGCATCCCCAATACCACGCCCAGTCATTTACAGCTGCGGTATCAAAAACCGCTTGGACGTGGTTAACATCCTTACTGGGAGGGTCAGCTATAATTATAATAATTGGACTTGTGTTAGCCACAGTTGTGGCTATGTATGTGCTGACCAACCAGAAACATAAT
>AGE98298
------------------------------ATGTTCCCGTTCCAACCA---ATGTATCCTATGCAGCCAATGCCCTACCGCAACCCGTTCGTGGCCCCGCGCAGGCCCTGGTTCCCCAGAACCGACCCTTTTCTGGCGATGCAGGTGCAGGAATTAACCCGCTCGATGGCTAACCTGACGTTCAAGCAACGCCGGGAAGCGCCGCCTGAGGGGCCACCTGCTAAGAAACCGAAGAGGGAGGCCCCGCAAAAACAA---AAAGGAGGGGGCCAGGGGAAGAAGAAGAAGAACCAGGGGAAGAAGAAGGCTAAGACGGGACCGCCCAATCCGAAGGCACAAAATGGAAACAAGAAG------AAGACCAACAAGAAACCAGGCAAGAGACAGCGCATGGTTATGAAACTGGAATCTGATAAGACATTCCCAATTATGCTGGAAGGAAAGATTAACGGCTACGCTTGCGTGGTCGGAGGGAAGTTATTCAGGCCGATGCATGTGGAAGGCAAAATCGACAACGATGTTCTGGCCGCGCTTAAGACGAAGAAAGCGTCCAAATATGATCTTGAGTATGCAGATGTGCCACAGACCATGCGGGCCGATACATTCAAGTACACCCATGAGAAACCCCAAGGCTACTACAGCTGGCACCACGGAGCAGTCCAATATGAAAACGGGCGCTTCACGGTGCCAAAAGGAGTTGGGGCTAAAGGAGACAGTGGGCGACCCATTCTGGATAATCAGGGACGGGTGGTCGCTATTGTGCTAGGAGGTGTGAATGAAGGATCTAGGACAGCCCTTTCAGTCGTCATGTGGAACGAGAAGGGAGTTACTGTGAAGTATACTCCGGAGAACTGCGAGCAATGGTCACTAGTGACCACCATGTGCCTGCTCGCCAATGTGACGTTCCCATGTGCTCAACCACCAATTTGTTACGACAGAAAACCGGCAGAGACCTTGGCCATGCTCAGCGTCAACGTGGACAACCCGGGCTACGATGAGCTGCTAGAAGCAGCTGTTAAGTGCCCAGGAAGGAAAAAGAGATCTACTGAGGAGTTGTTTAAGGAGTATAAGCTAACGCGCCCCTACATGGCCAGATGCATTAGGTGCGCCGTTGGGAGCTGCCATAGTCCAATAGCAATTGAGGCAGTGAAGAGCGACGGGCACGACGGCTATGTTAGACTCCAGACTTCCTCACAGTATGGCCTGGATTCCTCTGGCAACTTAAAGGGCAGGACCATGCGGTATGATATGCACGGAACCATTGAAGAGATACCACTACATCAAGTGTCACTTCATACATCTCGCCCGTGTCACATTGTGGATGGGCATGGCTACTTTTTGCTTGCTAGGTGCCCGGCAGGGGATTCCATCACCATGGAATTTAAGAAAGATTCAGTCACACATTCCTGCTCGGTGCCGTATGAAGTGAAATTTAATCCTGTAGGCAGAGAACTCTACACTCACCCCCCAGAACACGGAGCAGAGCAAGCGTGCCAGGTCTACGCACATGACGCACAGAACAGAGGAGCCTATGTCGAGATGCACCTCCCGGGCTCTGAAGTGGACAGCAGTCTGGTCTCTTTGAGCGGTAGTTCAGTCACCGTGACACCTCCTGCTGGGACCAGCGCCCTGGTGGAATGCGAGTGCGGTGGCACAAAGATCTCCGAGACCATCAACACGGCAAAACAGTTCAGCCAGTGCACAAAGAAGGAGCAGTGCAGAGCATATCGACTGCAGAATGACAAGTGGGTGTATAATTCTGACAAATTGCCCAAAGCAGCGGGAGCTACTCTAAAAGGAAAACTACATGTCCCATTCTTGCTGGCAGACGGCAAATGCACCGTGCCTCTAGCACCGGAACCGATGATAACCTTCGGATTCCGATCGGTGTCACTGAAACTGCACCCCAAGAATCCCACATATCTGACAACCCGCCAACTTACTGATGAGCCTCATTACACGCACGAGCTCATATCTGAACCGGCTGTTAGGAACTTTTCTGTCACTGAAAAAGGATGGGAGTTTGTATGGGGTAACCACCCGCCGAAAAGGTTTTGGGCACAGGAGACAGCACCCGGGAATCCACATGGGCTGCCGCACGAGGTGATAACTCATTATTACCACAGATACCCCATGTCCACTATCCTGGGTTTGTCAATTTGCGCCGCCATCGTGACCGTTTCCATCGCAGCGTCCACCTGGCTGTTATGCAAATCTAGAGTCTCGTGCCTAACTCCTTACCGGCTAACACCTAATGCCAGGATGCCACTCTGCCTGGCTGTGCTTTGCTGTGCTCGCACTGCCCGGGCCGAGACCACCTGGGAGTCCTTGGACCATTTATGGAATAATAACCAACAGATGTTCTGGATCCAATTGCTGATCCCTCTGGCCGCCTTGATTGTAGTGACTCGCCTGCTCAGGTGTATGTGCTGTGTCGTGCCTTTTTTAGTCGTGGCCGGCGCCGCAGGCGCCGGCGCCTACGAGCACGCGACCACGATGCCGAGCCAAGCGGGAATCCCGTATAATACCATAGTCAACAGAGCAGGCTACGCGCCACTCCCTATCAGCATAACACCAACAAAGATCAAGCTGATACCAACAGTGAACTTGGAGTACGTCACCTGCCACTACAAAACAGGAATGGATTCACCAGCCATTAAATGCTGCGGATCGCAGGAATGCACTCCAACTTACAGACCTGATGAACAGTGCAAAGTCTTCACAGGGGTGTACCCGTTCATGTGGGGAGGGGCATATTGCTTTTGCGACACTGAGAATACCCAAGTCAGCAAGGCTTATGTAATGAAATCTGACGACTGCCTTGCGGATCATGCTGAAGCATACAAAGCGCACACAGCCTCAGTGCAGGCGTTCCTCAACATCACAGTGGGAGAACATTCCATCGTGACCACCGTGTATGTGAATGGAGAAACTCCTGTGAACTTCAACGGGGTCAAATTAACTGCAGGCCCGCTTTCCACAGCTTGGACACCCTTTGACCGCAAAATTGTGCAGTATGCCGGGGAGATCTACAACTATGATTTTCCTGAGTACGGGGCAGGACAGCCAGGAGCTTTTGGAGACATACAATCCAGAACTGTTTCAAGCTCAGATCTGTACGCCAATACCAATCTAGTGCTGCAGAGACCCAAAGCAGGAGCGATCCATGTGCCATATACACAGGCACCATCGGGTTTTGAGCAATGGAAGAAAGATAAGGCTCCATCATTGAAATTTACCGCCCCTTTCGGATGTGAAATATATACAAACCCCATTCGCGCCGAAAATTGTGCTGTGGGGTCAATTCCATTAGCCTTTGACATCCCTGACGCCTTGTTCACCAGGGTGTCAGAAACACCGACACTATCAGCGGCCGAATGCACTCTTAATGAGTGCGTGTATTCATCCGACTTTGGCGGGATCGCCACAGTCAAGTATTCGGCCAGCAAGTCAGGCAAATGTGCAGTCCATGTGCCATCAGGGACAGCCACCCTAAAAGAAGCAGCAATCGAGTTAGCCGAGCAAGGGTCGGCGACTATTCATTTCTCGACTGCAAACATCCACCCGGAGTTCAGGCTCCAAATATGCACATCATTCGTTACGTGCAAAGGTGATTGTCACCCCCCGAAAGACCATATTGTGACACACCCCCAGTATCACGCCCAAACATTTACAGCCGCGGTGTCAAAAACCGCGTGGACGTGGTTAACATCCCTGCTGGGAGGATCAGCCGTAATTATTATAATTGGCTTAGTGCTGGCTACCATTGTGGCCATGTACGTGCTGACCAACCAGAAACATAAT
>ABD49516
------------------------------ATGTTCCCGTTCCAACCA---ATGTATCCTATGCAGCCAATGCCCTACCGCAACCCGTTCGCGGCCCCGCGCAGGCCCTGGTTCCCCAGAACCGACCCTTTTCTGGCGATGCAGGTGCAGGAATTAACCCGCTCGATGGCTAACCTGACGTTCAAGCAACGCCGGGAAGCGCCGCCTGAGGGGCCTCCTGCTAAGAAACCGAAGAGGGAGGCCCCGCAAAAACAA---AAAGGAGGGGGCCAGGGGAAGAAGAAGAAGAACCAGGGGAAGAAGAAGGCTAAGACGGGACCGCCCAATCCGAAGGCACAAAATGGAAACAAGAAG------AAGACCAACAAGAAACCAGGCAAGAGACAGCGCATGGTTATGAAACTGGAATCTGATAAGACATTCCCAATTATGCTGGAAGGAAAGATTAACGGCTACGCTTGCGTGGTCGGAGGGAAGTTATTCAGGCCGATGCATGTGGAAGGCAAAATCGACAACGATGTTCTGGCCGCGCTTAAGACGAAGAAAGCGTCCAAATATGATCTTGAGTATGCAGATGTGCCACAGAACATGCGGGCCGATACATTCAAGTACACCCATGAGAAACCCCAAGGCTACTACAGCTGGCACCACGGAGCAGTCCAATATGAAAACGGGCGCTTCACGGTGCCAAAAGGAGTTGGGGCTAAAGGAGACAGTGGGCGACCCATTCTGGATAATCAGGGACGGGTGGTCGCTATTGTGCTAGGAGGTGTGAATGAAGGATCTAGGACAGCCCTTTCAGTCGTCATGTGGAACGAAAAGGGAGTTACTGTGAAGTATACTCCGGAGAACTGCGAGCAATGGTCACTAGTGACCACCATGTGCCTGCTCGCCAATGTGACGTTCCCATGTGCTCAACCACCAATTTGCTACGACAGAAAACCGGCAGAGACCTTGGCCATGCTCAGCGTCAACGTGGACAACCTGGGCTACGACGAGCTGCTAGAAGCAGCTGTTAAGTGCCCAGGAAGGAAAAAGAGATCTACTGAGGAGTTGTTTAAGGAGTATAAGCTAACGCGCCCCTACATGGCTAGATGCATTAGGTGCGCCGTTGGGAGCTGCCATAGTCCAATAGCAATTGAGGCAGTGAAGAGCGACGGGCACGACGGCTATGTTAGACTCCAGACTTCCTCACAGTATGGCCTGGATTCTTCAGGCAACTTAAAGGGCAGGACCATGCGGTATGATATGCACGGGACCATTGAAGAGATACCACTACATCAAGTGTCACTTCATACATCTCGCCCGTGTCACATTGTGGATGGGCATGGCTACTTTTTGCTTGCTAGGTGCCCGGCAGGGGATTCCATCACCATGGAATTTAAGAAAGATTCAGTCACACATTCCTGCTCGGTGCCGTATGAAGTGAAATTTAATCCTGTAGGCAGAGAACTCTACACTCACCCCCCAGAACACGGAGCAGAGCAAGCGTGCCAAGTCTATGCACATGATGCTCAGAACAGAGGAGCCTATGTCGAGATGCACCTCCCGGGCTCTGAAGTGGACAGCAGTCTGATCTCTTTGAGCGGTAGTTCAGTCACCGTGACACCTCCTGCTAGGACCAGCGCCCTGGTGGAATGCGAGTGCGGTGGCACAAAGATCTCCGAGACCATCAACACGGCAAAACAGTTCAGCCAGTGCACAAAGAAGGAGCAGTGTAGAGCATATCGACTGCAGAATGACAAGTGGGTGTATAATTCTGACAAATTGCCCAAAGCAGCGGGAGCCACTCTAAAAGGAAAACTACATGTCCCATTCTTGCTGGCAGACGGCAAATGCACCGTGCCTCTAGCACCGGAACCGATGATAACCTTCGGATTCCGATCGGTGTCACTGAAACTGCACCCCAAGAATCCCACATATCTGACAACCCGCCAACTTACTGATGAGCCTCATTACACGCACGAGCTCATATCTGAACCGGCTGTTAGGAACTTTTCTGTCACCGAAAAAGGATGGGAGTTTGTATGGGGTAACCACCCGCCGAAAAGGTTTTGGGCACAGGAAACAGCACCCGGGAATCCACATGGGCTGCCGCACGAGGTGATAACTCATTATTACCACAGATACCCCATGTCCACTATCCTGGGTTTGTCAATCTGCGCCGCCATCGTGACCGTTTCCATCGCAGCGTCCACTTGGCTGTTATGCAAATCTAGAGTCTCGTGCCTAACTCCTTACCGGCTAACACCTAACGCCAGGATGCCACTCTGCCTGGCTGTGCTTTGCTGTGCTCGCACTGCCCGAGCCGAGACCACCTGGGAGTCCTTGGACCATTTATGGAATAATAACCAACAGATGTTCTGGATCCAATTGCTGATCCCCCTGGCCGCCTTGATTGTAGTGACTCGCCTGCTCAGGTGTATGTGCTGTGTCGTGCCTTTTTTAGTCGTGGCCGGCGCCGCAGGCGCCGGCGCCTACGAGCACGCGACCACGATGCCGAGCCAAGCGGGAATCCCGTATAACACCATAGTCAACAGAGCAGGCTACGCGCCACTCCCTATCAGCATAACACCAACAAAGATCAAGCTGATACCAACAGTGAACTTGGAGTACGTCACCTGCCACTACAAAACAGGAATGGATTCACCAGCCATTAAATGCTGCGGATCGCAGGAATGCACTCCAACTTACAGACCTGATGAACAGTGCAAAGTCTTCACAGGGGTGTACCCGTTCATGTGGGGAGGGGCATATTGCTTTTGCGACACTGAGAATACCCAAGTCAGCAAGGCTTATGTAATGAAATCTGACGACTGCCTTGCGGATCATGCTGAAGCATATAAAGCGCACACAGCCTCAGTGCAGGCGTTCCTCAACATCACAGTGGGAGAACATTCCATCGTGACCACCGTGTATGTGAATGGAGAAACTCCCGTGAACTTCAACGGGGTCAAATTAACTGCAGGCCCGCTTTCCACAGCTTGGACACCCTTTGACCGCAAAATTGTGCAGTATGCCGGGGAGATCTACAACTATGATTTTCCTGAGTACGGGGCAGGACAGCCAGGAGCTTTTGGAGACATACAATCCAGAACTGTTTCAAGCTCAGATCTGTACGCCAACACCAATCTAGTGCTGCAGAGACCCAAAGCAGGAGCGATCCATGTGCCATACACACAGGCACCATCGGGTTTTGAGCAATGGAAGAAAGATAAGGCTCCATCATTGAAATTTACCGCCCCTTTCGGATGTGAAATATATACAAACCCCATTCGCGCCGAAAATTGTGCTGTGGGGTCAATTCCATTAGCCTTTGACATCCCAGACGCCTTGTTTACCAGGGTGTCAGAAACACCGACACTATCAGCGGCCGAATGCACTCTTAATGAGTGCGTGTATTCATCCGACTTTGGCGGGATCGCCACAGTCAAGTATTCGGCCAGCAAGTCAGGCAAATGTGCAGTCCATGTGCCATCAGGGACAGCCACCCTAAAAGAAGCAGCAATCGAGTTAGCCGAGCAAGGGTCGGCGACTATTCATTTCTCGACTGCAAACATCCACCCGGAGTTCAGGCTCCAAATATGCACATCATTCGTTACGTGCAAAGGTGATTGTCACCCCCCGAAAGACCATATTGTGACACACCCCCAGTATCACGCCCAAACATTTACAGCCGCGGTGTCAAAAACCGCGTGGACGTGGTTAACATCCCTGCTGGGAGGATCAGCCGTAATTATTATAATTGGCTTAGTGCTGGCTACTATTGTGGCCATGTACGTGCTGACCAACCAGAAACATAAT
>AAK66990
------------------------------ATGTTCCCGTTCCAACCA---ATGTATCCGATGCAGCCAATGCCCTATCGTAACCCGTTCGCGGCCCCGCGCAGGCCCTGGTTCCCCAGAACCGACCCTTTTCTGGCGATGCAGGTGCAGGAATTAACCCGCTCGATGGCTAACCTGACGTTCAAGCAACGCCGGGACGCGCCACCTGAGGGGCCACCTGCTAAGAAACCTAAGAGGGAGGCCCCGCAAAAGCAA---AAAGGGGGAGGCCAAGGGAAGAAGAAGAAGAACCAGGGGAAGAAGAAGGCCAAGACGGGGCCGCCTAATCCGAAGGCACAGAGTGGAAACAAGAAG------AAGCCCAACAAGAAACCAGGCAAGAGACAGCGCATGGTCATGAAATTGGAATCTGACAAGACATTCCCAATTATGCTGGAAGGGAAGATTAACGGCTACGCTTGCGTGGTCGGAGGGAAGTTATTCAGGCCGATGCACGTGGAAGGCAAGATCGACAACGACGTTCTGGCCGCACTTAAGACGAAGAAAGCATCCAAATATGATCTTGAGTATGCAGATGTGCCACAGAACATGCGGGCCGATACATTCAAGTACACCCATGAGAAGCCCCAAGGCTATTACAGCTGGCATCATGGAGCAGTCCAATATGAAAATGGGCGTTTCACGGTGCCAAAAGGAGTTGGGGCCAAGGGAGACAGCGGAAGACCCATTCTGGATAATCAGGGACGGGTGGTCGCTATTGTGCTGGGAGGTGTGAATGAAGGATCTAGGACAGCCCTTTCAGTCGTCATGTGGAACGAGAAGGGAGTAACTGTGAAGTATACTCCGGAGAACTGCGAGCAATGGTCACTAGTGACCACTATGTGCCTGCTCGCCAATGTGACGTTCCCATGTGCCGAACCACCAATTTGCTACGACAGAAAACCAGCAGAGACTTTGGCCATGCTCAGCGTTAACGTTGACAACCCGGGCTACGATGAGCTGCTGGAAGCAGCTGTTAAGTGCCCCGGAAGAAAAAGGAGATCTACCGAGGAGCTGTTTAAGGAGTATAAGCTAACGCGCCCTTACATGGCCAGATGCATCAGATGTGCCGTTGGGAGCTGCCATAGTCCAATAGCAATTGAGGCAGTGAAGAGCGACGGGCACGACGGCTATGTTAGACTTCAGACTTCCTCGCAGTATGGCCTGGATTCCTCTGGCAACTTAAAGGGAAGGACTATGCGGTATGATATGCACGGGACCATTGAAGAGATACCACTACATCAAGTGTCACTCCACACATCTCGCCCGTGTCACATTGTGGATGGGCATGGTTATTTTCTGCTTGCTAGGTGCCCGGCAGGGGACTCCATCACCATGGAATTTAAGAAAGGTTCAGTCACACACTCCTGCTCAGTGCCGTATGAAGTGAAATTTAATCCTGTAGGCAGAGAACTCTACACTCATCCACCAGAACACGGAGCAGAGCAAGCGTGCCAAGTCTACGCGCACGATGCACAGAACAGAGGAGCTTATGTCGAGATGCACCTCCCGGGCTCAGAAGTGGACAGCAGTTTGATTTCCTTGAGCGGCAGTTCAGTCACCGTGACACCTCCTGTCGGGACTAGCGCCTTGGTGGAATGCAAGTGCGGCGGCACAAAGATCTCCGAAACCATCAACAAGGCAAAACAGTTCAGCCAGTGCACAAAGAAGGAGCAGTGCAGAGCATATCGACTGCAGAATGACAAGTGGGTGTATAATTCTGACAAACTGCCCAAAGCAGCGGGAGCCACCCTAAAAGGAAAACTACACGTCCCGTTCTTGCTGGCAGACGGCAAATGCACCGTGCCTCTAGCACCGGAACCTATGATAACCTTCGGTTTCCGATCAGTGTCACTGAAACTGCACCCTAAGAATCCCACATATCTGACCACTCGCCAACTTGCTGATGAGCCTCATTACACGCACGAGCTCATATCTGAACCAGCTGTTAGGAATTTTACCGTCACTGAAAAGGGGTGGGAGTTTGTATGGGGAAACCATCCGCCGAAAAGGTTTTGGGCACAGGAAACAGCACCCGGAAATCCACATGGGCTGCCACATGAGGTGATAACTCATTATTACCACAGATACCCTATGTCCACCATCCTGGGTTTGTCAATTTGCGCCGCCATTGTAACCGTTTCCGTTGCAGCGTCCACCTGGCTGTTTTGCAAATCCAGAGTTTCGTGCCTAACTCCTTACCGGCTAACACCTAACGCCAGGATGCCGCTTTGCCTGGCCGTGCTTTGCTGCGCCCGCACTGCCCGGGCCGAGACCACCTGGGAGTCCTTGGATCACCTATGGAACAATAACCAACAGATGTTCTGGATTCAATTGCTGATCCCTCTGGCCGCCTTGATTGTAGTGACTCGCCTGCTCAAGTGCGTGTGCTGTGTAGTGCCTTTTTTAGTCGTGGCCGGCGCCGCAGGCGCCGGCGCCTACGAGCACGCGACCACGATGCCGAGCCAAGCGGGAATCTCGTATAACACCATAGTCAACAGAGCAGGCTACGCGCCACTCCCTATCAGCATAACACCAACAAAGATCAAGCTGATACCCACAGTGAACTTGGAGTACGTCACCTGCCACTACAAAACAGGAATGGATTCACCAGCCATCAAATGCTGCGGATCTCAGGAATGTACTCCAACTAACAGGCCTGATGAACAGTGCAAAGTCTTCACAGGGGTTTACCCGTTCATGTGGGGAGGTGCATATTGCTTTTGCGACACTGAGAATACTCAGGTCAGCAAGGCCTACGTAATGAAATCTGACGACTGCCTTGCGGATCATGCTGAAGCATACAAAGCGCACACAGCCTCAGTGCAGGCGTTCCTCAACATCACAGTGGGGGAACACTCTATTGTGACCACCGTGTATGTGAATGGAGAAACTCCTGTGAACTTCAATGGGGTCAAACTAACTGCAGGTCCACTTTCCACAGCTTGGACACCCTTTGACAGAAAAATCGTGCAGTATGCCGGGGAGATCTATAATTACGATTTTCCTGAGTATGGGGCAGGACAACCAGGAGCATTTGGAGACATACAATCCAGAACAGTCTCAAGCTCAGATCTGTATGCCAATACCAACCTAGTGCTGCAGAGACCCAAAGCAGGAGCGATCCATGTGCCATACACTCAGGCACCATCGGGTTTTGAGCAATGGAAGAAAGATAAAGCTCCGTCATTGAAATTCACCGCCCCTTTCGGATGCGAAATATATACAAACCCCATTCGCGCCGAAAATTGTGCTGTAGGGTCAATTCCATTAGCCTTTGACATTCCCGACGCCTTGTTCACCAGGGTGTCAGAAACACCGACACTTTCAGCGGCCGAATGCACTCTTAACGAGTGCGTGTATTCATCCGACTTTGGCGGGATCGCCACGGTCAAGTATTCGGCCAGCAAGTCAGGCAAGTGCGCAGTCCATGTGCCATCAGGGACTGCTACCCTAAAAGAAGCAGCAGTCGAGCTAACCGAGCAAGGGTCGGCGACCATTCATTTCTCGACCGCAAATATCCACCCGGAGTTCAGGCTCCAAATATGCACATCATATGTCACGTGCAAAGGTGATTGTCACCCCCCGAAAGACCACATTGTGACACACCCCCAGTATCACGCCCAAACATTTACAGCCGCGGTGTCAAAAACCGCGTGGACGTGGTTAACATCCCTGCTGGGAGGATCGGCCGTAATTATTATAATTGGCTTAGTGCTGGCTACTATTGTGGCCATGTACGTGCTGACCAACCAGAAACATAAT
>AGE98292
------------------------------ATGTTCCCGTTCCAACCA---ATGTATCCTATGCAGCCAATGCCCTACCGCAACCCGTTCGCGGCCCCGCGCAGGCCCTGGTTCCCCAGAACCGACCCTTTTCTGGCGATGCAGGTGCAGGAATTAACCCGCTCGATGGCTAACCTGACGTTCAAGCAACGCCGGGAAGCGCCGCCTGAGGGGCCACCTGCTAAGAAACCGAAGAGGGAGGCCCCGCAAAAACAA---AAAGGAGGGGGCCAGGGGAAGAAGAAGAAGAACCAGGGGAAGAAGAAGGCTAAGACGGGACCGCCCAATCCGAAGGCACAAAATGGAAACAAGAAG------AAGACCAACAAGAAACCAGGCAAGAGACAGCGCATGGTTATGAAACTGGAATCTGATAAGACATTCCCAATTATGCTGGAAGGAAAGATTAACGGCTACGCTTGCGTGGTCGGAGGGAAGTTATTCAGGCCGATGCATGTGGAAGGCAAAATCGACAACGATGTTCTGGCCGCGCTTAAGACGAAGAAAGCGTCCAAATATGATCTTGAGTATGCAGATGTGCCACAGAACATGCGGGCCGATACATTCAAGTACACCCATGAGAAACCCCAAGGCTACTACAGCTGGCACCACGGAGCAGTCCAATATGAAAACGGGCGCTTCACGGTGCCAAAAGGAGTTGGGGCTAAAGGAGACAGTGGGCGACCCATTCTGGATAATCAGGGACGGGTGGTCGCTATTGTGCTAGGAGGTGTGAATGAAGGATCTAGGACAGCCCTTTCAGTCGTCATGTGGAACGAGAAGGGAGTTACTGTGAAGTATACTCCGGAGAACTGCGAGCAATGGTCACTAGTGACCACCATGTGCCTGCTCGCCAATGTGACGTTCCCATGTGCTCAACCACCAATTTGCTACGACAGAAAACCGGCAGAGACCTTGGCCATGCTCAGCGTCAACGTGGACAACCCGGGCTACGACGAGCTGCTAGAAGCAGCTGTTAAGTGCCCAGGAAGGAAAAAGAGATCTACTGAG---TTGTTTAAGGAGTATAAGCTAACGCGCCCCTACATGGCCAGATGCATTAGGTGCGCCGTTGGGAGCTGCCATAGTCCAATAGCAATTGAGGCAGTGAAGAGCGACGGGCACGACGGCTATGTTAGACTCCAGACTTCCTCACAGTATGGCCTGGATTCTTCAGGCAACTTAAAGGGCAGGACCATGCGGTATGATATGCACGGGACCATTGAAGAGATACCACTACATCAAGTGTCACTTCATACATCTCGCCCGTGTCACATTGTGGATGGGCATGGCTACTTTTTGCTTGCTAGGTGCCCGGCAGGGGATTCCATCACCATGGAATTTAAGAAAGATTCAGTCACACATTCCTGCTCGGTGCCGTATGAAGTGAAATTTAATCCTGTAGGCAGAGAACTCTACACTCACCCCCCAGAACACGGAGCAGAGCAAGCGTGCCAAGTCTACGCACATGATGCTCAGAACAGAGGAGCCTATGTCGAGATGCACCTCCCGGGCTCTGAAGTGGACAGCAGTCTGATCTCTTTGAGCGGTAGTTCAGTCACCGTGACACCTCCTGCTGGGACCAGCGCCCTGGTGGAATGCGAGTGCGGTGGCACAAAGATCTCCGAGACCATCAACACGGCAAAACAGTTCAGCCAGTGCACAAAGAAGGAGCAGTGTAGAGCATATCGACTGCAGAATGACAAGTGGGTGTATAATTCTGACAAATTGCCCAAAGCAGCGGGAGCCACTCTAAAAGGAAAACTACATGTCCCATTCTTGCTGGCAGACGGCAAATGCACCGTGCCTCTAGCACCGGAACCGATGATAACCTTCGGATTCCGATCGGTGTCACTGAAACTGCACCCCAAGAATCCCACATATCTGACAACCCGCCAACTTACTGATGAGCCTCATTACACGCACGAGCTCATATCTGAACCGGCTGTTAGGAACTTTTCTGTCACCGAAAAAGGATGGGAGTTTGTATGGGGTAACCACCCGCCGAAAAGGTTTTGGGCACAGGAAACAGCACCCGGGAATCCACATGGGCTGCCGCACGAGGTGATAACTCATTATTACCACAGATACCCCATGTCCACTATCCTGGGTTTGTCAATCTGCGCCGCCATCGTGACCGTTTCCATCGCAGCGTCCACTTGGCTGTTATGCAAATCTAGAGTCTCGTGCCTAACTCCTTACCGGCTAACACCTAACGCCAGGATGCCACTCTGCCTGGCTGTGCTTTGCTGTGCTCGCACTGCCCGAGCCGAGACCACCTGGGAGTCCTTGGACCATTTATGGAACAATAACCAACAGATGTTCTGGATCCAATTGCTGATCCCCCTGGCCGCCTTGATTGTAGTGACTCGCCTGCTCAGGTGTATGTGCTGTGTCGTGCCTTTTTTAGTCGTGGCCGGCGCCGCAGGCGCCGGCGCCTACGAGCACGCGACCACGATGCCGAGCCAAGCGGGTATCCCGTATAACACCATAGTCAACAGAGCAGGCTACGCGCCACTCCCTATCAGCATAACACCAACAAAGATCAAGCTGATACCAACAGTGAACTTGGAGTACGTCACCTGCCACTACAAAACAGGAATGGATTCACCAGCCATTAAATGCTGCGGATCGCAGGAATGCACTCCAACTTACAGACCTGATGAACAGTGCAAAGTCTTCACAGGGGTGTACCCGTTCATGTGGGGAGGGGCATATTGCTTTTGCGACACTGAGAATACCCAAGTCAGCAAGGCTTATGTAATGAAATCTGACGACTGCCTTGCGGATCATGCTGAAGCATATAAAGCGCACACAGCCTCAGTGCAGGCGTTCCTCAACATCACAGTGGGAGAACATTCCATCGTGACCACCGTGTATGTGAATGGAGAAACTCCTGTGAACTTCAACGGGGTCAAATTAACTGCAGGCCCGCTTTCCACAGCTTGGACACCCTTTGACCGCAAAATTGTGCAGTATGCCGGGGAGATCTACAACTATGATTTTCCTGAGTACGGGGCAGGACAGCCAGGAGCTTTTGGAGACATACAATCCAGAACTGTTTCAAGCTCAGATCTGTACGCCAACACCAATCTAGTGCTGCAGAGACCCAAAGCAGGAGCGATCCATGTGCCATACACACAGGCACCATCGGGTTTTGAGCAATGGAAGAAAGATAAGGCTCCATCATTGAAATTTACCGCCCCTTTCGGATGTGAAATATATACAAACCCCATTCGCGCCGAAAATTGTGCTGTGGGGTCAATTCCATTAGCCTTTGACATCCCTGACGCCTTGTTTACCAGGGTGTCAGAAACACCGACACTATCAGCGGCCGAATGCACTCTTAATGAGTGCGTGTATTCATCCGACTTTGGCGGGATCGCCACAGTCAAGTATTCGGCCAGCAAGTCAGGCAAATGTGCAGTCCATGTGCCATCAGGGACAGCCACCCTAAAAGAAGCAGCAATCGAGTTAGCCGAGCAAGGGTCGGCGACTATTCATTTCTCGACTGCAAACATCCACCCGGAGTTCAGGCTCCAAATATGCACATCATTCGTTACGTGCAAAGGTGATTGTCACCCCCCGAAAGACCATATTGTGACACACCCCCAGTATCACGCCCAAACATTTACAGCCGCGGTGTCAAAAACCGCGTGGACGTGGTTAACATCCCTGCTGGGAGGATCAGCCGTAATTATTATAATTGGCTTAGTGCTGGCTACTATTGTGGCCATGTACGTGCTGACCAACCAGAAACATAAT
>AGE98290
------------------------------ATGTTCCCGTTCCAACCA---ATGTATCCTATGCAGCCAATGCCCTACCGCAACCCGTTCGCGGCCCCGCGCAGGCCCTGGTTCCCCAGAACCGACCCTTTTCTGGCGATGCAGGTGCAGGAATTAACCCGCTCGATGGCTAACCTGACGTTCAAGCAACGCCGGGAAGCGCCGCCTGAGGGGCCACCTGCTAAGAAACCGAAGAGGGAGGCCCCGCAAAAACAA---AAAGGGGGGGGCCAAGGGAAGAAGAAGAAGAACCAGGGGAAGAAGAAGGCTAAGACGGGACCGCCCAATCAGAAGGCACAAAATGGAAACAAGAAG------AAGACCAACAAGAAACCAGGCAAGAGACAGCGCATGGTCATGAAACTGGAATCTGACAAGACATTCCCAATTATGCTGGAAGGAAAGATTAACGGCTACGCTTGCGTGGTCGGGGGGAAGTTATTCAGGCCGATGCATGTGGAAGGCAAAATCGACAACGACGTTTTGGCCGCGCTTAAGACGAAGAAAGCGTCCAAATACGATCTTGAGTATGCAGATGTGCCACAGAACATGCGGGCCGATACATTTAAGTACACCCATGAGAAACCCCAAGGCTACTACAGCTGGCACCACGGAGCAGTCCAATATGAAAATGGGCGTTTCACGGTGCCAAAAGGTGTTGGGGCTAAAGGAGACAGTGGGCGACCCATTCTGGATAATCAGGGACGGGTGGTCGCTATTGTGCTAGGAGGTGTGAACGAAGGATCTAGGACAGCCCTTTCAGTCGTCATGTGGAACGAGAAGGGAGTTACTGTGAAGTATACTCCGGAGAATTGCGAGCAATGGTCACTAGTGACCACCATGTGCCTGCTCGCTAATGTGACGTTCCCATGTGCTCAACCACCAATTTGCTACGACAGAAAACCAGCAGAGACCTTGGCCATGCTCAGCGTCAACGTGGACAACCCGGGCTACGACGAACTGCTAGAAGCAGCTGTTAAGTGCCCAGGAAGAAAAAGGAGATCTACTGAGGAGCTGTTTAAGGAGTATAAGCTAACGCGCCCCTACATGGCCAGATGCATTAGGTGCGCCGTAGGGAGCTGTCATAGTCCAATAGCAATTGAGGCAGTGAAGAGCGACGGGCACGACGGCTATGTCAGACTCCAGACTTCCTCACAGTATGGCCTGGATTCTTCCGGCAACTTAAAGGGGAGGACCATGCGGTACGACATGCACGGGACCATTGAAGAGATACCACTACATCAAGTGTCACTTCACACATCTCGCCCGTGTCATATTGTGGATGGGCACGGCTACTTTTTGCTTGCTAGGTGCCCGGCAGGGGATTCCATCACCATGGAATTCAAGAAAGATTCAGTCACACATTCCTGCTCAGTGCCGTATGAAGTGAAATTTAATCCTGTAGGCAGAGAACTCTACACTCATCCCCCAGAACACGGAGCAGAGCAAGCGTGCCAAGTTTACGCACATGATGCACAGAACAGGGGAGCTTATGTCGAGATGCACCTCCCGGGCTCTGAAGTGGACAGCAGTCTGGTCTCCCTGAGCGGCAGCTCAGTCACCGTGACACCTCCTGCTGGGACTAGCGCCCTGGTGGAATGCGAGTGCGGTGGCACAAAGATCTCCGAGACCATCAACACGGCAAAACAGTTCAGCCAGTGCACAAAGAAGGAGCAGTGCAGAGCATATCGACTGCAGAATGACAAGTGGGTGTATAATTCTGACAAACTGCCCAAAGCGGCGGGAGCCACTCTAAAAGGAAAATTACATGTCCCATTCTTGCTGGCAGACGGCAAATGCACCGTGCCTCTAGCACCGGAACCGATAATAACCTTCGGATTCCGATCAGTGTCACTGAAACTGCACCCCAAGAATCCCACATATCTGACCACCCGCCAACTTGCTGATGAGCCTCATTACACGCACGAGCTCATATCTGAACCAGCTGTTAGGAACTTTTCTGTCACTGAAAAAGGATGGGAGTTTGTATGGGGTAACCACCCGCCGAAAAGGTTCTGGGCACAGGAAACAGCACCCGGGAATCCACATGGGCTGCCGCACGAGGTGATAACTCATTATTACCACAGATACCCCATGTCCACTATCCTGGGTTTGTCAATTTGCGCTGCCATCGTGACCGTTTCCATCGCAGCGTCCACCTGGCTGTTATGCAAATCCAGAGTCTCGTGCCTAACTCCTTACCGGCTAACACCTAACGCCAGGATGCCACTTTGCCTGGCTGTGCTTTGCTGTGCTCGCACCGCCCGGGCTGAGACCACCTGGGAGTCCTTGGACCATTTATGGAACAATAACCAACAGATGTTCTGGATTCAATTGCTGATCCCTCTGGCCGCCTTGATTGTAGTGACTCGCCTGCTCAGGTGTGTGTGCTGTGTCGTGCCTTTTTTAGTCGTGGCCGGCGCCGCAGGCGCCGGCGCTTACGAGCACGCGACCACGATGCCGAGCCAAGCGGGAATCTCGTATAACACCATAGTCAACAGAGCAGGCTACGCGCCACTCCCTATCAGCATAACACCAACAAAGATCAAGCTGATACCTACAGTGAACTTGGAGTACGTCACCTGCCACTACAAAACAGGAATGGATTCACCAGCCATTAAATGCTGCGGATCGCAGGAATGCACACCAACTTACAGGCCTGATGAACAGTGCAAAGTCTTTACAGGGGTTTACCCGTTCATGTGGGGAGGGGCATATTGCTTTTGCGACACTGAAAATACCCAAGTCAGCAAGGCTTATGTAATGAAATCTGACGACTGCCTTGCGGATCATGCTGAAGCATACAAAGCGCACACAGCCTCAGTGCAGGCGTTCCTCAACATCACAGTGGGAGAACATTCCATCGTGACCACCGTGTATGTGAATGGAGAAACTCCTGTGAACTTCAATGGGGTCAAATTAACTGCAGGCCCACTTTCCACAGCTTGGACACCCTTTGACCGCAAAATTGTGCAGTATGCCGGGGAGATCTACAATTACGATTTTCCTGAGTATGGGGCAGGACAGCCAGGAGCATTCGGAGACATACAATCTAGAACAGTTTCAAGCTCAGATCTGTACGCCAACACCAACCTAGTGCTGCAGAGACCCAAAGCAGGAGCGATCCATGTGCCATACACGCAGGCACCATCGGGTTTTGAGCAATGGAAGAAAGATAAGGCCCCATCATTGAAATTTACAGCCCCTTTTGGATGTGAAATATATACAAACCCCATTCGCGCCGAAAATTGTGCTGTGGGGTCAATTCCATTAGCCTTTGACATCCCTGACGCCTTGTTCACCAGGGTGTCAGAAACACCGACACTTTCAGCGGCCGAATGCACTCTTAATGAGTGCGTGTATTCATCCGACTTTGGCGGGATCGCCACGGTCAAGTATTCGGCCAGCAAGTCAGGCAAATGCGCAGTCCATGTGCCATCAGGGACGGCCACCCTAAAAGAAGCAGCAGTCGAGTTAACCGAGCAAGGGTCGGCGACTATTCATTTCTCGACTGCAAACATCCACCCGGAGTTCAGGCTCCAAATATGCACATCATATGTTACGTGCAAAGGTGATTGTCACCCCCCGAAAGACCATATTGTGACACACCCCCAGTATCACGCTCAAACATTTACAGCCGCGGTGTCAAAAACCGCGTGGACGTGGTTAACATCCCTGCTGGGAGGATCAGCCGTAATTATTATAATTGGCTTAGTGCTGGCTACTATTGTGGCCATGTACGTGCTGACCAACCAGAAACATAAT
>AGE98296
------------------------------ATGTTCCCGTTCCAACCA---ATGTATCCTATGCAGCCAATGCCCTACCGCAACCCGTTCGCGGCCCCGCGCAGGCCCTGGTTCCCCAGAACCGACCCTTTTCTGGCGATGCAGGTGCAGGAATTAACCCGCTCGATGGCCAACCTGACGTTCAAGCAACGCCGGGAAGCGCCGCCTGAGGGGCCACCTGCTAAGAAACCGAAGAGGGAGGCCCCGCAAAAACAA---AAAAGGGGGGGCCAAGGGAAGAAGAAGAAGAACCAGGGGAAGAAGAAGGCTAAGACGGGACCGCCCAATCCGAAGGCACAAAATGGAAACAAGAAG------AAGACCAACAAGAAACCAGGCAAGAGACAGCGCATGGTTATGAAACTGGAATCTGATAAGACATTCCCAATCATGCTGGAAGGAAAGATTAACGGCTACGCTTGCGTGGTCGGAGGGAAGTTATTCAGGCCGATGCATGTGGAAGGCAAAATCGACAACGACGTTCTGGCCGCGCTTAAGACGAAGAAAGCGTCCAAATATGATCTTGAGTATGCAGATGTGCCACAGAACATGCGGGCCGATACATTCAAGTACACCCATGAGAAACCCCAAGGCTACTACAGTTGGCACCACGGAGCAGTCCAATATGAAAACGGGCGTTTCACGGTGCCAAAAGGAGTTGGAGCTAAAGGAGACAGTGGGCGACCCATTCTGGATAATCAGGGACGGGTGGTCGCTATTGTGCTAGGAGGTGTGAATGAAGGATCTAGGACAGCCCTTTCAGTCGTCATGTGGAACGAGAAGGGAGTTACTGTGAAGTATACTCCGGAGAATTGCGAGCAATGGTCACTAGTGACCACCATGTGCCTGCTCGCCAATGTGACGTTCCCATGTGCTCAACCACCAATTTGCTACGACAGAGAACCAGCAGAGACCTTGGCCATGCTCAGCGTCAACGTGGACAACCCGGGCTACGACGAGCTGCTAGAAGCAGCTGTTAAATGCCCAGGAAGGAAAAGGAGATCTACTGAGGAGCTGTTTAAGGAGTATAAGCTAACGCGCCCCTACATGGCCAGATGCATTAGGTGCGCCGTTGGGAGCTGCCATAGTCCTATAGCAATTGAGGCAGTGAAGAGCGACGGGCACGACGGCTATGTCAGACTCCAGACTTCCTCACAGTATGGCCTGGATTCTTCCGGCAACTTAAAGGGCAGGACCATGCGGTATGACATGCACGGGACCATTGAAGAGATACCACTACATCAAGTGTCACTTCATACATCTCGCCCGTGTCACATTGTGGATGGGCATGGCTACTTTTTGCTTGCTAGGTGCCCGGCAGGGGATTCCATCACCATGGAATTCAAGAAAGATTCAGTCACACACTCCTGCTCAGTGCCGTATGAAGTGAAATTTAATCCTGTAGGCAGAGAACTCTACACTCACCCCCCAGAACACGGAGCAGAGCAAGCGTGCCAAGTCTACGCACATGATGCACAGAACAGAGGAGCTTATGTCGAGATGCACCTCCCGGGCTCTGAAGTGGACAGCAGTCTGGTCTCTTTGAGCGGCAGTTCAGTCACCGTGACACCTCCTGCCGGGACTAGCGCCCTGGTGGAATGTGAATGCGGTGGCACAAAGATCTCCGAGACCATCAACACGGCAAAACAGTTCAGCCAGTGCACAAAGAAGGAGCAGTGCAGAGCATATCGACTGCAGAATGACAAGTGGGTGTATAATTCTGACAAACTGCCCAAAGCAGCGGGAGCCACTCTAAAAGGAAAACTACATGTCCCATTCTTGCTGGCAGACGGCAAATGCACCGTGCCTCTAGCACCGGAACCGATGATAACCTTCGGATTCCGATCAGTGTCACTGAAACTGCACCCCAAGAATCCCACATATCTGACTACCCGCCAACTTGCTGATGAGCCTCATTACACGCACGAGCTCATATCTGAACCGGTTGTTAGGAACTTTTCTGTCACTGAAAAAGGATGGGAGTTTGTATGGGGTAACCACCCGCCGAAAAGGTTTTGGGCACAGGAAACAGCACCCGGGAATCCACATGGGCTGCCGCATGAGGTGATAACTCATTATTACCACAGATACCCCATGTCCACTATCCTGGGTTTGTCAATTTGCGCCGCCATCGTGACCGTTTCCATCGCAGCGTCCACCTGGCTGTTATGCAAATCCAGAGTCTCGTGCCTAACTCCTTACCGGCTAACACCTAACGCCAGGATGCCGCTTTGCCTGGCTGTGCTTTGCTGTGCTCGCACTGCCCGGGCCGAGACCACCTGGGAGTCCTTGGACCATCTATGGAATAATAACCAACAGATGTTCTGGATCCAATTGCTGATCCCTCTGGCCGCCTTGATTGTAGTGACTCGCCTGCTCAGATGTGTGTGCTGTGTCGTGCCTTTTTTAGTCGTGGCCGGCGCCGCAGGCGCCGGCGCCTACGAGCACGCGACCACGATGCCGAGCCAAGCGGGAATCCCGTATAACACCATAGTCAACAGAGCAGGCTACGCACCACTCCCTATCAGCATAACACCAACAAAGATCAAGCTGATACCCACAGTGAACTTGGAGTACGTCACCTGCCACTACAAGACCGGAATGGATTCACCAGCCATTAAATGCTGCGGATCGCAGGAATGCACTCCAACTTACAGGCCTGATGAACAGTGCAAAGTCTTTACAGGGGTTTACCCGTTCATGTGGGGAGGGGCATATTGCTTTTGCGACACTGAGAATACCCAAGTCAGCAAGGCTTATGTAATGAAATCTGACGACTGCCTTGCGGATCATGCTGAAGCATACAAAGCGCACACAGCCTCAGTGCAGGCGTTCCTCAACATCACAGTGGGAGAACATTCCATCGTGACCACCGTGTATGTGAATGGAGAAACTCCTGTGAACTTCAATGGGGTCAAATTAACTGTAGGCCCACTTTCCACAGCTTGGACACCTTTTGACCGCAAAATTGTGCAGTATGCCGGGGAGATCTACAACTACGATTTTCCTGAGTACGGGGCAGGACAGCCAGGAGCTTTTGGAGACATACAATCCAGAACAGTTTCAAGCTCAGATCTGTACGCCAACACCAACCTAGTGCTGCAGAGACCCAAAGCAGGAGCGATCCATGTGCCATACACACAGGCACCATCGGGTTTTGAGCAATGGAAGAAAGATAAGGCTCCATCATTGAAATTTACCGCCCCTTTCGGATGTGAAATATATACAAACCCCATTCGCGCCGAAAATTGTGCTGTGGGGTCAATTCCATTAGCCTTTGACATCCCTGACGCCTTGTTCACCAGGGTGTCAGAAACACCGACACTATCAGCGGCCGAATGCACTCTTAATGAGTGCGTGTATTCATCTGACTTTGGCGGGATCGCCACAGTCAAGTATTCGGCCAGCAAGTCAGGCAAATGCGCAGTCCATGTGCCATCAGGGACAGCCACCCTAAAAGAAGCAGCAATCGAGTTAGCCGAGCAAGGGTCGGCGACTATTCATTTCTCAACTGCAAACATCCACCCGGAGTTCAGGCTCCAAATATGCACATCATACGTTACGTGCAAAGGTGATTGTCACCCCCCGAAAGACCATATTGTGACACACCCCCAGTATCACGCCCAAACATTTACAGCCGCGGTGTCAAAAACCGCGTGGACGTGGTTAACATCCCTGCTGGGAGGATCAGCTGTAATTATTATAATTGGCTTAGTGCTGGCTACTATTGTGGCCATGTACGTGCTGACCAACCAGAAACATAAT
>AGE98294
------------------------------ATGTTCCCGTTCCAGCCA---ATGTATCCGATGCAGCCAATGCCCTATCGCAACCCGTTCGCGGCCCCGCGCAGGCCCTGGTTCCCCAGAACCGACCCTTTTCTGGCGATGCAGGTGCAGGAATTAACCCGCTCGATGGCTAACCTGACGTTCAAGCAACGCCGGGACGCGCCACCTGAGGGGCCATCCGCTAAGAAACCGAAGAAGGAGGCCTCGCAAAAACAG---AAAGGGGGAGGCCAAGGGAAGAAGAAGAAGAACCAAGGGAAGAAGAAGGCTAAGACAGGGCCGCCTAATCCGAAGGCACAGAATGGAAACAAGAAG------AAGACCAACAAGAAACCAGGCAAGAGACAGCGCATGGTCATGAAATTGGAATCTGACAAGACGTTCCCAATCATGTTGGAAGGGAAGATAAACGGCTACGCTTGTGTGGTCGGAGGGAAGTTATTCAGGCCGATGCATGTGGAAGGCAAGATCGACAACGACGTTCTGGCCGCGCTTAAGACGAAGAAAGCATCCAAATACGATCTTGAGTATGCAGATGTGCCACAGAACATGCGGGCCGATACATTCAAATACACCCATGAGAAACCCCAAGGCTATTACAGCTGGCATCATGGAGCAGTCCAATATGAAAATGGGCGTTTCACGGTGCCGAAAGGAGTTGGGGCCAAGGGAGACAGCGGACGACCCATTCTGGATAACCAGGGACGGGTGGTCGCTATTGTGCTGGGAGGTGTGAATGAAGGATCTAGGACAGCCCTTTCAGTCGTCATGTGGAACGAGAAGGGAGTTACCGTGAAGTATACTCCGGAGAACTGCGAGCAATGGTCACTAGTGACCACCATGTGTCTGCTCGCCAATGTGACGTTCCCATGTGCCCAACCACCAATTTGCTACGACAGAAAACCAGCAGAGACTTTGGCCATGCTCAGCGTTAACGTTGACAACCCGGGCTACGATGAGCTGCTGGAAGCAGCTGTTAAGTGCCCCGGA------------TCCACCGAGGAGCTGTTTAAGGAGTATAAGCTAACGCGCCCTTACATGGCCAGATGCATCAGATGTGCAGTTGGGAGCTGCCATAGTCCAATAGCAATCGAGGCAGTAAAGAGCGACGGGCACGACGGTTATGTTAGACTTCAGACTTCCTCGCAGTATGGCCTGGATTCCTCCGGCAACTTAAAGGGCAGGACCATGCGGTATGACATGCACGGGACCATTAAAGAGATACCACTACATCAAGTGTCACTCCATACATCTCGCCCGTGTCACATTGTGGATGGGCACGGTTATTTCCTGCTTGCCAGGTGCCCGGCAGGGGACTCCATCACCATGGAATTTAAGAAAGATTCCGTCACACACTCCTGCTCGGTGCCGTATGAAGTGAAATTTAATCCTGCAGGCAGAGAACTCTATACTCATCCCCCAGAACACGGAGTAGAGCAAGCGTGCCAAGTCTACGCACATGATGCACAGAACAGAGGAGCTTATGTCGAGATGCACCTCCCGGGCTCAGAAGTGGACAGCAGTTTGGTTTCCTTGAGCGGCAGTTCAGTCACCGTGACACCTCCTGTTGGGACTAGCGCCCTGGTGGAATGCGAGTGTGGCGGCACAAAGATCTCCGAGACCATCAACAAGACAAAACAGTTCAGCCAGTGCACAAAGAAGGAGCAGTGCAGAGCATATCGGCTGCAGAACGATAAGTGGGTGTATAATTCTGACAAACTGCCCAAAGCAGCGGGAGCCACCTTAAAAGGAAAACTGCATGTCCCATTCTTGCTGGCAGACGGCAAATGCACCGTGCCTCTAGCACCAGAACCTATGATAACCTTCGGTTTCAGATCAGTGTCACTGAAACTGCACCCTAAGAATCCCACATATCTAACCACCCGCCAACTTGCTGATGAGCCTCACTACACGCACGAGCTCATATCTGAACCAGCTGTTAGGAATTTTACCGTCACCGAAAAAGGGTGGGAGTTTGTATGGGGAAACCACCCGCCGAAAAGGTTTTGGGCACAGGAAACAGCACCCGGAAATCCACATGGGCTACCGCACGAGGTGATAACTCATTATTACCACAGATACCCTATGTCCACCATCCTGGGTTTGTCAATTTGTGCCGCCATTGCAACCGTTTCCGTTGCAGCGTCTACCTGGCTGTTTTGCAGATCTAGAGTTGCGTGCCTAACTCCTTACCGGCTAACACCTAACGCTAGGATACCATTTTGCCTGGCTGTGCTTTGCTGCGCCCGCACTGCCCGGGCCGAGACCACCTGGGAGTCCTTGGATCACCTATGGAACAATAACCAACAGATGTTCTGGATTCAATTGCTGATCCCTCTGGCCGCCTTGATCGTAGTGACTCGCCTGCTCAGGTGCGTGTGCTGTGTCGTGCCTTTTTTAGTCATGGCCGGCGCCGCAGGCGCCGGCGCCTACGAGCACGCGACCACGATGCCGAGCCAAGCGGGAATCTCGTATAACACTATAGTCAACAGAGCAGGCTACGCACCACTCCCTATCAGCATAACACCAACAAAGATCAAGCTGATACCTACAGTGAACTTGGAGTACGTCACCTGCCACTACAAAACAGGAATGGATTCACCAGCCATCAAATGCTGCGGATCTCAGGAATGCACTCCAACTTACAGGCCTGATGAACAGTGCAAAGTCTTCACAGGGGTTTACCCGTTCATGTGGGGTGGTGCATATTGCTTTTGCGACACTGAGAACACCCAAGTCAGCAAGGCCTACGTAATGAAATCTGACGACTGCCTTGCGGATCATGCTGAAGCATATAAAGCGCACACAGCCTCAGTGCAGGCGTTCCTCAACATCACAGTGGGAGAACACTCTATTGTGACTACCGTGTATGTGAATGGAGAGACTCCTGTGAATTTCAATGGGGTCAAATTAACTGCAGGTCCGCTTTCCACAGCTTGGACACCCTTTGATCGCAAAATCGTGCAGTATGCCGGGGAGATCTATAATTATGATTTTCCTGAGTATGGGGCAGGACAACCAGGAGCATTTGGAGATATACAATCCAGAACAGTCTCAAGCTCAGATCTGTATGCCAATACCAACCTAGTGCTGCAGAGACCCAAAGCAGGAGCGATCCACGTGCCATACACTCAGGCACCTTCGGGTTTTGAGCAATGGAAGAAAGATAAAGCTCCATCATTGAAATTTACCGCCCCTTTCGGATGCGAAATATATACAAACCCCATTCGCGCCGAAAACTGTGCTGTAGGGTCAATTCCATTAGCCTTTGACATTCCCGACGCCTTGTTCACCAGGGTGTCAGAAACACCGACACTTTCAGCGGCCGAATGCACTCTTAACGAGTGCGTGTATTCTTCCGACTTTGGTGGGATCGCCACGGTCAAGTACTCGGCCAGCAAGTCAGGCAAGTGCGCAGTCCATGTGCCATCAGGGACTGCTACCCTAAAAGAAGCAGCAGTCGAGCTAACCGAGCAAGGGTCGGCGACTATCCATTTCTCGACCGCAAATATCCACCCGGAGTTCAGGCTCCAAATATGCACATCATATGTTACGTGCAAAGGTGATTGTCACCCCCCGAAAGACCATATTGTGACACACCCTCAGTATCACGCCCAAACATTTACAGCCGCGGTGTCAAAAACCGCGTGGACGTGGTTAACATCCCTGCTGGGAGGATCAGCCGTAATTATTATAATTGGCTTGGTGCTGGCTACTATTGTGGCCATGTACGTGCTGACCAACCAGAAACATAAT
>AAC58464
------------------------------ATGTTCCCGTTCCAACCA---ATGTATCCGATGCAGCCAATGCCCTATCGTAACCCGTTCGCGGCCCCGCGCAGGCCCTGGTTCCCCAGAACCGACCCTTTTCTGGCGATGCAGGTGCAGGAATTAACCCGCTCGATGGCTAACCTGACGTTCAAGCAACGCCGGGACGCGCCACCTGAGGGGCCACCTGCTAAGAAACCTAAGAGGGAGGCCCCGCAAAAGCAA---AAAGGGGGAGGCCAAGGGAAGAAGAAGAAGAACCAGGGGAAGAAGAAGGCCAAGACGGGGCCGCCTAATCCGAAGGCACAGAGTGGAAACAAGAAG------AAGCCCAACAAGAAACCAGGCAAGAGACAGCGCATGGTCATGAAATTGGAATCTGACAAGACATTCCCAATTATGCTGGAAGGGAAGATTAACGGCTACGCTTGCGTGGTCGGAGGGAAGTTATTCAGGCCGATGCACGTGGAAGGCAAGATCGACAACGACGTTCTGGCCGCACTTAAGACGAAGAAAGCATCCAAATATGATCTTGAGTATGCAGATGTGCCACAGAACATGCGGGCCGATACATTCAAGTACACCCATGAGAAGCCCCAAGGCTATTACAGCTGGCATCATGGAGCAGTCCAATATGAAAATGGGCGTTTCACGGTGCCAAAAGGAGTTGGGGCCAAGGGAGACAGCGGAAGACCCATTCTGGATAATCAGGGACGGGTGGTCGCTATTGTGCTGGGAGGTGTGAATGAAGGATCTAGGACAGCCCTTTCAGTCGTCATGTGGAACGAGAAGGGAGTAACTGTGAAGTATACTCCGGAGAACTGCGAGCAATGGTCACTAGTGACCACTATGTGCCTGCTCGCCAATGTGACGTTCCCATGTGCCGAACCACCAATTTGCTACGACAGAAAACCAGCAGAGACTTTGGCCATGCTCAGCGTTAACGTTGACAACCCGGGCTACGATGAGCTGCTGGAAGCAGCTGTTAAGTGCCCCGGAAGAAAAAGGAGATCTACCGAGGAGCTGTTTAAGGAGTATAAGCTAACGCGCCCTTACATGGCCAGATGCATCAGATGTGCCGTTGGGAGCTGCCATAGTCCAATAGCAATTGAGGCAGTGAAGAGCGACGGGCACGACGGCTATGTTAGACTTCAGACTTCCTCGCAGTATGGCCTGGATTCCTCTGGCAACTTAAAGGGAAGGACTATGCGGTATGATATGCACGGGACCATTGAAGAGATACCACTACATCAAGTGTCACTCCACACATCTCGCCCGTGTCACATTGTGGATGGGCATGGTTATTTTCTGCTTGCTAGGTGCCCGGCAGGGGACTCCATCACCATGGAATTTAAGAAAGGTTCAGTCACACACTCCTGCTCAGTGCCGTATGAAGTGAAATTTAATCCTGTAGGCAGAGAACTCTACACTCATCCACCAGAACACGGAGCAGAGCAAGCGTGCCAAGTCTACGCGCACGATGCACAGAACAGAGGAGCTTATGTCGAGATGCACCTCCCGGGCTCAGAAGTGGACAGCAGTTTGATTTCCTTGAGCGGCAGTTCAGTCACCGTGACACCTCCTGTCGGGACTAGCGCCTTGGTGGAATGCAAGTGCGGCGGCACAAAGATCTCCGAAACCATCAACAAGGCAAAACAGTTCAGCCAGTGCACAAAGAAGGAGCAGTGCAGAGCATATCGACTGCAGAATGACAAGTGGGTGTATAATTCTGACAAACTGCCCAAAGCAGCGGGAGCCACCCTAAAAGGAAAACTACACGTCCCGTTCTTGCTGGCAGACGGCAAATGCACCGTGCCTCTAGCACCGGAACCTATGATAACCTTCGGTTTCCGATCAGTGTCACTGAAACTGCACCCTAAGAATCCCACATATCTGACCACTCGCCAACTTGCTGATGAGCCTCATTACACGCACGAGCTCATATCTGAACCAGCTGTTAGGAATTTTACCGTCACTGAAAAGGGGTGGGAGTTTGTATGGGGAAACCATCCGCCGAAAAGGTTTTGGGCACAGGAAACAGCACCCGGAAATCCACATGGGCTGCCACATGAGGTGATAACTCATTATTACCACAGATACCCTATGTCCACCATCCTGGGTTTGTCAATTTGCGCCGCCATTGTAACCGTTTCCGTTGCAGCGTCCACCTGGCTGTTTTGCAAATCCAGAGTTTCGTGCCTAACTCCTTACCGGCTAACACCTAACGCCAGGATGCCGCTTTGCCTGGCCGTGCTTTGCTGCGCCCGCACTGCCCGGGCCGAGACCACCTGGGAGTCCTTGGATCACCTATGGAACAATAACCAACAGATGTTCTGGATTCAATTGCTGATCCCTCTGGCCGCCTTGATTGTAGTGACTCGCCTGCTCAAGTGCGTGTGCTGTGTAGTGCCTTTTTTAGTCGTGGCCGGCGCCGCAGGCGCCGGCGCCTACGAGCACGCGACCACGATGCCGAGCCAAGCGGGAATCTCGTATAACACCATAGTCAACAGAGCAGGCTACGCGCCACTCCCTATCAGCATAACACCAACAAAGATCAAGCTGATACCCACAGTGAACTTGGAGTACGTCACCTGCCACTACAAAACAGGAATGGATTCACCAGCCATCAAATGCTGCGGATCTCAGGAATGTACTCCAACTAACAGGCCTGATGAACAGTGCAAAGTCTTCACAGGGGTTTACCCGTTCATGTGGGGAGGTGCATATTGCTTTTGCGACACTGAGAATACTCAGGTCAGCAAGGCCTACGTAATGAAATCTGACGACTGCCTTGCGGATCATGCTGAAGCATACAAAGCGCACACAGCCTCAGTGCAGGCGTTCCTCAACATCACAGTGGGGGAACACTCTATTGTGACCACCGTGTATGTGAATGGAGAAACTCCTGTGAACTTCAATGGGGTCAAACTAACTGCAGGTCCACTTTCCACAGCTTGGACACCCTTTGACAGAAAAATCGTGCAGTATGCCGGGGAGATCTATAATTACGATTTTCCTGAGTATGGGGCAGGACAACCAGGAGCATTTGGAGACATACAATCCAGAACAGTCTCAAGCTCAGATCTGTATGCCAATACCAACCTAGTGCTGCAGAGACCCAAAGCAGGAGCGATCCATGTGCCATACACTCAGGCACCATCGGGTTTTGAGCAATGGAAGAAAGATAAAGCTCCGTCATTGAAATTCACCGCCCCTTTCGGATGCGAAATATATACAAACCCCATTCGCGCCGAAAATTGTGCTGTAGGGTCAATTCCATTAGCCTTTGACATTCCCGACGCCTTGTTCACCAGGGTGTCAGAAACACCGACACTTTCAGCGGCCGAATGCACTCTTAATGAGTGCGTGTATTCATCCGACTTTGGCGGGATCGCCACGGTCAAGTATTCGGCCAGCAAGTCAGGCAAGTGCGCAGTCCATGTGCCATCAGGGACTGCTACCCTAAAAGAAGCAGCAGTCGAGCTAACCGAGCAAGGGTCGGCGACCATTCATTTCTCGACCGCAAATATCCACCCGGAGTTCAGGCTCCAAATATGCACATCATATGTCACGTGCAAAGGTGATTGTCACCCCCCGAAAGACCACATTGTGACACACCCCCAGTATCACGCCCAAACATTTACAGCCGCGGTGTCAAAAACCGCGTGGACGTGGTTAACATCCCTGCTGGGAGGATCGGCCGTAATTATTATAATTGGCTTAGTGCTGGCTACTATTGTGGCCATGTACGTGCTGACCAACCAGAAACATAAT
>AAC58460
------------------------------ATGTTCCCGTTCCAACCA---ATGTATCCGATGCAGCCAATGCCCTATCGTAACCCGTTCGCGGCCCCGCGCAGGCCCTGGTTCCCCAGAACCGACCCTTTTCTGGCGATGCAGGTGCAGGAATTAACCCGCTCGATGGCTAACCTGACGTTCAAGCAACGCCGGGACGCGCCACCTGAGGGGCCACCTGCTAAGAAACCTAAGAGGGAGGCCCCGCAAAAGCAA---AAAGGGGGAGGCCAAGGGAAGAAGAAGAAGAACCAGGGGAAGAAGAAGGCCAAGACGGGGCCGCCTAATCCGAAGGCACAGAGTGGAAACAAGAAG------AAGCCCAACAAGAAACCAGGCAAGAGACAGCGCATGGTCATGAAATTGGAATCTGACAAGACATTCCCAATTATGCTGGAAGGGAAGATTAACGGCTACGCTTGCGTGGTCGGAGGGAAGTTATTCAGGCCGATGCACGTGGAAGGCAAGATCGACAACGACGTTCTGGCCGCACTTAAGACGAAGAAAGCATCCAAATATGATCTTGAGTATGCAGATGTGCCACAGAACATGCGGGCCGATACATTCAAGTACACCCATGAGAAGCCCCAAGGCTATTACAGCTGGCATCATGGAGCAGTCCAATATGAAAATGGGCGTTTCACGGTGCCAAAAGGAGTTGGGGCCAAGGGAGACAGCGGAAGACCCATTCTGGATAATCAGGGACGGGTGGTCGCTATTGTGCTGGGAGGTGTGAATGAAGGATCTAGGACAGCCCTTTCAGTCGTCATGTGGAACGAGAAGGGAGTAACTGTGAAGTATACTCCGGAGAACTGCGAGCAATGGTCACTAGTGACCACTATGTGCCTGCTCGCCAATGTGACGTTCCCATGTGCCGAACCACCAATTTGCTACGACAGAAAACCAGCAGAGACTTTGGCCATGCTCAGCGTTAACGTTGACAACCCGGGCTACGATGAGCTGCTGGAAGCAGCTGTTAAGTGCCCCGGAAGAAAAAGGAGATCTACCGAGGAGCTGTTTAAGGAGTATAAGCTAACGCGCCCTTACATGGCCAGATGCATCAGATGTGCCGTTGGGAGCTGCCATAGTCCAATAGCAATTGAGGCAGTGAAGAGCGACGGGCACGACGGCTATGTTAGACTTCAGACTTCCTCGCAGTATGGCCTGGATTCCTCTGGCAACTTAAAGGGAAGGACTATGCGGTATGATATGCACGGGACCATTGAAGAGATACCACTACATCAAGTGTCACTCCACACATCTCGCCCGTGTCACATTGTGGATGGGCATGGTTATTTTCTGCTTGCTAGGTGCCCGGCAGGGGACTCCATCACCATGGAATTTAAGAAAGGTTCAGTCACACACTCCTGCTCAGTGCCGTATGAAGTGAAATTTAATCCTGTAGGCAGAGAACTCTACACTCATCCACCAGAACACGGAGCAGAGCAAGCGTGCCAAGTCTACGCGCACGATGCACAGAACAGAGGAGCTTATGTCGAGATGCACCTCCCGGGCTCAGAAGTGGACAGCAGTTTGATTTCCTTGAGCGGCAGTTCAGTCACCGTGACACCTCCTGTCGGGACTAGCGCCTTGGTGGAATGCAAGTGCGGCGGCACAAAGATCTCCGAAACCATCAACAAGGCAAAACAGTTCAGCCAGTGCACAAAGAAGGAGCAGTGCAGAGCATATCGACTGCAGAATGACAAGTGGGTGTATAATTCTGACAAACTGCCCAAAGCAGCGGGAGCCACCCTAAAAGGAAAACTACACGTCCCGTTCTTGCTGGCAGACGGCAAATGCACCGTGCCTCTAGCACCGGAACCTATGATAACCTTCGGTTTCCGATCAGTGTCACTGAAACTGCACCCTAAGAATCCCACATATCTGACCACTCGCCAACTTGCTGATGAGCCTCATTACACGCACGAGCTCATATCTGAACCAGCTGTTAGGAATTTTACCGTCACTGAAAAGGGGTGGGAGTTTGTATGGGGAAACCATCCGCCGAAAAGGTTTTGGGCACAGGAAACAGCACCCGGAAATCCACATGGGCTGCCACACGAGGTGATAACTCATTATTACCACAGATACCCTATGTCCACCATCCTGGGTTTGTCAATTTGCGCCGCCATTGTAACCGTTTCCGTTGCAGCGTCCACCTGGCTGTTTTGCAAATCCAGAGTTTCGTGCCTAACTCCTTACCGGCTAACACCTAACGCCAGGATGCCGCTTTGCCTGGCCGTGCTTTGCTGCGCCCGCACTGCCCGGGCCGAGACCACCTGGGAGTCCTTGGATCACCTATGGAACAATAACCAACAGATGTTCTGGATTCAATTGCTGATCCCTCTGGCCGCCTTGATTGTAGTGACTCGCCTGCTCAAGTGCGTGTGCTGTGTAGTGCCTTTTTTAGTCGTGGCCGGCGCCGCAGGCGCCGGCGCCTACGAGCACGCGACCACGATGCCGAGCCAAGCGGGAATCTCGTATAACACCATAGTCAACAGAGCAGGCTACGCGCCACTCCCTATCAGCATAACACCAACAAAGATCAAGCTGATACCCACAGTGAACTTGGAGTACGTCACCTGCCACTACAAAACAGGAATGGATTCACCAGCCATCAAATGCTGCGGATCTCAGGAATGTACTCCAACTAACAGGCCTGATGAACAGTGCAAAGTCTTCACAGGGGTTTACCCGTTCATGTGGGGAGGTGCATATTGCTTTTGCGACACTGAGAATACTCAAGTCAGCAAGGCCTACGTAATGAAATCTGACGACTGCCTTGCGGATCATGCTGAAGCATACAAAGCGCACACAGCCTCAGTGCAGGCGTTCCTCAACATCACAGTGGGGGAACACTCTATTGTGACCACCGTGTATGTGAATGGAGAAACTCCTGTGAACTTCAATGGGGTCAAACTAACTGCAGGTCCACTTTCCACAGCTTGGACACCCTTTGACAGAAAAATCGTGCAGTATGCCGGGGAGATCTATAATTACGATTTTCCTGAGTATGGGGCAGGACAACCAGGAGCATTTGGAGACATACAATCCAGAACAGTCTCAAGCTCAGATCTGTATGCCAATACCAACCTAGTGCTGCAGAGACCCAAAGCAGGAGCGATCCATGTGCCATACACTCAGGCACCATCGGGTTTTGAGCAATGGAAGAAAGATAAAGCTCCGTCATTGAAATTCACCGCCCCTTTCGGATGCGAAATATATACAAACCCCATTCGCGCCGAAAATTGTGCTGTAGGGTCAATTCCATTAGCCTTTGACATTCCCGACGCCTTGTTCACCAGGGTGTCAGAAACACCGACACTTTCAGCGGCCGAATGCACTCTTAACGAGTGCGTGTATTCATCCGACTTTGGCGGGATCGCCACGGTCAAGTATTCGGCCAGCAAGTCAGGCAAGTGCGCAGTCCATGTGCCATCAGGGACTGCTACCCTAAAAGAAGCAGCAGTCGAGCTAACCGAGCAAGGGTCGGCGACCATTCATTTCTCGACCGCAAATATCCACCCGGAGTTCAGGCTCCAAATATGCACATCATATGTCACGTGCAAAGGTGATTGTCACCCCCCGAAAGACCACATTGTGACACACCCCCAGTATCACGCCCAAACATTTACAGCCGCGGTGTCAAAAACCGCGTGGACGTGGTTAACATCCCTGCTGGGAGGATCGGCCGTAATTATTATAATTGGCTTAGTGCTGGCTACTATTGTGGCCATGTACGTGCTGACCAACCAGAAACATAAT
>AAC51235
------------------------------ATGTTCCCGTTCCAACCA---ATGTATCCGATGCAGCCAATGCCCTATCGTAACCCGTTCGCGGCCCCGCGCAGGCCCTGGTTCCCCAGAACCGACCCTTTTCTGGCGATGCAGGTGCAGGAATTAACCCGCTCGATGGCTAACCTGACGTTCAAGCAACGCCGGGACGCGCCACCTGAGGGGCCACCTGCTAAGAAACCTAAGAGGGAGGCCCCGCAAAAGCAA---AAAGGGGGAGGCCAAGGGAAGAAGAAGAAGAACCAGGGGAAGAAGAAGGCCAAGACGGGGCCGCCTAATCCGAAGGCACAGAGTGGAAACAAGAAG------AAGCCCAACAAGAAACCAGGCAAGAGACAGCGCATGGTCATGAAATTGGAATCTGACAAGACATTCCCAATTATGCTGGAAGGGAAGATTAACGGCTACGCTTGCGTGGTCGGAGGGAAGTTATTCAGGCCGATGCACGTGGAAGGCAAGATCGACAACGACGTTCTGGCCGCACTTAAGACGAAGAAAGCATCCAAATATGATCTTGAGTATGCAGATGTGCCACAGAACATGCGGGCCGATACATTCAAGTACACCCATGAGAAGCCCCAAGGCTATTACAGCTGGCATCATGGAGCAGTCCAATATGAAAATGGGCGTTTCACGGTGCCAAAAGGAGTTGGGGCCAAGGGAGACAGCGGAAGACCCATTCTGGATAATCAGGGACGGGTGGTCGCTATTGTGCTGGGAGGTGTGAATGAAGGATCTAGGACAGCCCTTTCAGTCGTCATGTGGAACGAGAAGGGAGTAACTGTGAAGTATACTCCGGAGAACTGCGAGCAATGGTCACTAGTGACCACTATGTGCCTGCTCGCCAATGTGACGTTCCCATGTGCCGAACCACCAATTTGCTACGACAGAAAACCAGCAGAGACTTTGGCCATGCTCAGCGTTAACGTTGACAACCCGGGCTACGATGAGCTGCTGGAAGCAGCTGTTAAGTGCCCCGGAAGAAAAAGGAGATCTACCGAGGAGCTGTTTAAGGAGTATAAGCTAACGCGCCCTTACATGGCCAGATGCATCAGATGTGCCGTTGGGAGCTGCCATAGTCCAATAGCAATTGAGGCAGTGAAGAGCGACGGGCACGACGGCTATGTTAGACTTCAGACTTCCTCGCAGTATGGCCTGGATTCCTCTGGCAACTTAAAGGGAAGGACTATGCGGTATGATATGCACGGGACCATTGAAGAGATACCACTACATCAAGTGTCACTCCACACATCTCGCCCGTGTCACATTGTGGATGGGCATGGTTATTTTCTGCTTGCTAGGTGCCCGGCAGGGGACTCCATCACCATGGAATTTAAGAAAGGTTCAGTCACACACTCCTGCTCAGTGCCGTATGAAGTGAAATTTAATCCTGTAGGCAGAGAACTCTACACTCATCCACCAGAACACGGAGCAGAGCAAGCGTGCCAAGTCTACGCGCACGATGCACAGAACAGAGGAGCTTATGTCGAGATGCACCTCCCGGGCTCAGAAGTGGACAGCAGTTTGATTTCCTTGAGCGGCAGTTCAGTCACCGTGACACCTCCTGTCGGGACTAGCGCCTTGGTGGAATGCAAGTGCGGCGGCACAAAGATCTCCGAAACCATCAACAAGGCAAAACAGTTCAGCCAGTGCACAAAGAAGGAGCAGTGCAGAGCATATCGACTGCAGAATGACAAGTGGGTGTATAATTCTGACAAACTGCCCAAAGCAGCGGGAGCCACCCTAAAAGGAAAACTACACGTCCCGTTCTTGCTGGCAGACGGCAAATGCACCGTGCCTCTAGCACCGGAACCTATGATAACCTTCGGTTTCCGATCAGTGTCACTGAAACTGCACCCTAAGAATCCCACATATCTGACCACTCGCCAACTTGCTGATGAGCCTCATTACACGCACGAGCTCATATCTGAACCAGCTGTTAGGAATTTTACCGTCACTGAAAAGGGGTGGGAGTTTGTATGGGGAAACCATCCGCCGAAAAGGTTTTGGGCACAGGAAACAGCACCCGGAAATCCACATGGGCTGCCACATGAGGTGATAACTCATTATTACCACAGATACCCTATGTCCACCATCCTGGGTTTGTCAATTTGCGCCGCCATTGTAACCGTTTCCGTTGCAGCGTCCACCTGGCTGTTTTGCAAATCCAGAGTTTCGTGCCTAACTCCTTACCGGCTAACACCTAACGCCAGGATGCCGCTTTGCCTGGCCGTGCTTTGCTGCGCCCGCACTGCCCGGGCCGAGACCACCTGGGAGTCCTTGGATCACCTATGGAACAATAACCAACAGATGTTCTGGATTCAATTGCTGATCCCTCTGGCCGCCTTGATTGTAGTGACTCGCCTGCTCAAGTGCGTGTGCTGTGTAGTGCCTTTTTTAGTCGTGGCCGGCGCCGCAGGCGCCGGCGCCTACGAGCACGCGACCACGATGCCGAGCCAAGCGGGAATCTCGTATAACACCATAGTCAACAGAGCAGGCTACGCGCCACTCCCTATCAGCATAACACCAACAAAGATCAAGCTGATACCCACAGTGAACTTGGAGTACGTCACCTGCCACTACAAAACAGGAATGGATTCACCAGCCATCAAATGCTGCGGATCTCAGGAATGTACTCCAACTAACAGGCCTGATGAACAGTGCAAAGTCTTCACAGGGGTTTACCCGTTCATGTGGGGAGGTGCATATTGCTTTTGCGACACTGAGAATACTCAGGTCAGCAAGGCCTACGTAATGAAATCTGACGACTGCCTTGCGGATCATGCTGAAGCATACAAAGCGCACACAGCCTCAGTGCAGGCGTTCCTCAACATCACAGTGGGGGAACACTCTATTGTGACCACCGTGTATGTGAATGGAGAAACTCCTGTGAACTTCAATGGGGTCAAACTAACTGCAGGTCCACTTTCCACAGCTTGGACACCCTTTGACAGAAAAATCGTGCAGTATGCCGGGGAGATCTATAATTACGATTTTCCTGAGTATGGGGCAGGACAACCAGGAGCATTTGGAGACATACAATCCAGAACAGTCTCAAGCTCAGATCTGTATGCCAATACCAACCTAGTGCTGCAGAGACCCAAAGCAGGAGCGATCCATGTGCCATACACTCAGGCACCATCGGGTTTTGAGCAATGGAAGAAAGATAAAGCTCCGTCATTGAAATTCACCGCCCCTTTCGGATGCGAAATATATACAAACCCCATTCGCGCCGAAAATTGTGCTGTAGGGTCAATTCCATTAGCCTTTGACATTCCCGACGCCTTGTTCACCAGGGTGTCAGAAACACCGACACTTTCAGCGGCCGAATGCACTCTTAACGAGTGCGTGTATTCATCCGACTTTGGCGGGATCGCCACGGTCAAGTATTCGGCCAGCAAGTCAGGCAAGTGCGCAGTCCATGTGCCATCAGGGACTGCTACCCTAAAAGAAGCAGCAGTCGAGCTAACCGAGCAAGGGTCGGCGACCATTCATTTCTCGACCGCAAATATCCACCCGGAGTTCAGGCTCCAAATATGCACATCATATGTCACGTGCAAAGGTGATTGTCACCCCCCGAAAGACCACATTGTGACACACCCCCAGTATCACGCCCAAACATTTACAGCCGCGGTGTCAAAAACCGCGTGGACGTGGTTAACATCCCTGCTGGGAGGATCGGCCGTAATTATTATAATTGGCTTAGTGCTGGCTACTATTGTGGCCATGTACGTGCTGACCAACCAGAAACATAAT
>AGE98340
------------------------------ATGTTCCCGTTCCAACCA---ATGTATCCGATGCAGCCAATGCCCTATCGTAACCCGTTCGCGGCCCCGCGCAGGCCCTGGTTCCCCAGAACCGACCCTTTTCTGGCGATGCAGGTGCAGGAATTAACCCGCTCGATGGCTAACCTGACGTTCAAGCAACGCCGGGACGCGCCACCTGAGGGGCCACCTGCTAAGAAACCTAAGAGGGAGGCCCCGCAAAAGCAA---AAAGGGGGAGGCCAAGGGAAGAAGAAGAAGAACCAGGGGAAGAAGAAGGCCAAGACGGGGCCGCCTAATCCGAAGGCACAGAGTGGAAACAAGAAG------AAGCCCAACAAGAAACCAGGCAAGAGACAGCGCATGGTCATGAAATTGGAATCTGACAAGACATTCCCAATTATGCTGGAAGGGAAGATTAACGGCTACGCTTGCGTGGTCGGAGGGAAGTTATTCAGGCCGATGCACGTGGAAGGCAAGATCGACAACGACGTTCTGGCCGCACTTAAGACGAAGAAAGCATCCAAATATGATCTTGAGTATGCAGATGTGCCACAGAACATGCGGGCCGATACATTCAAGTACACCCATGAGAAGCCCCAAGGCTATTACAGCTGGCATCATGGAGCAGTCCAATATGAAAATGGGCGTTTCACGGTGCCAAAAGGAGTTGGGGCCAAGGGAGACAGCGGAAGACCCATTCTGGATAATCAGGGACGGGTGGTCGCTATTGTGCTGGGAGGTGTGAATGAAGGATCTAGGACAGCCCTTTCAGTCGTCATGTGGAACGAGAAGGGAGTAACTGTGAAGTATACTCCGGAGAACTGCGAGCAATGGTCACTAGTGACCACTATGTGCCTGCTCGCCAATGTGACGTTCCCATGTGCCGAACCACCAATTTGCTACGACAGAAAACCAGCAGAGACTTTGGCCATGCTCAGCGTTAACGTTGACAACCCGGGCTACGATGAGCTGCTGGAAGCAGCTGTTAAGTGCCCCGGAAGAAAAAGGAGATCTACCGAGGAGCTGTTTAAGGAGTATAAGCTAACGCGCCCTTACATGGCCAGATGCATCAGATGTGCCGTTGGGAGCTGCCATAGTCCAATAGCAATTGAGGCAGTGAAGAGCGACGGGCACGACGGCTATGTTAGACTTCAGACTTCCTCGCAGTATGGCCTGGATTCCTCTGGCAACTTAAAGGGAAGGACTATGCGGTATGATATGCACGGGACCATTGAAGAGATACCACTACATCAAGTGTCACTCCACACATCTCGCCCGTGTCACATTGTGGATGGGCATGGTTATTTTCTGCTTGCTAGGTGCCCGGCAGGGGACTCCATCACCATGGAATTTAAGAAAGGTTCAGTCACACACTCCTGCTCAGTGCCGTATGAAGTGAAATTTAATCCTGTAGGCAGAGAACTCTACACTCATCCACCAGAACACGGAGCAGAGCAAGCGTGCCAAGTCTACGCGCACGATGCACAGAACAGAGGAGCTTATGTCGAGATGCACCTCCCGGGCTCAGAAGTGGACAGCAGTTTGATTTCCTTGAGCGGCAGTTCAGTCACCGTGACACCTCCTGTCGGGACTAGCGCCTTGGTGAAATGCAAGTGCGGCGGCACAAAGATCTCCGAAACCATCAACAAGGCAAAACAGTTCAGCCAGTGCACAAAGAAGGAGCAGTGCAGAGCATATCGACTGCAGAATGACAAGTGGGTGTATAATTCTGACAAACTGCCCAAAGCAGCGGGAGCCACCCTAAAAGGAAAACTACACGTCCCGTTCTTGCTGGCAGACGGCAAATGCACCGTGCCTCTAGCACCGGAACCTATGATAACCTTCGGTTTCCGATCAGTGTCACTGAAACTGCACCCTAAGAATCCCACATATCTGACCACTCGCCAACTTGCTGATGAGCCTCATTACACGCACGAGCTCATATCTGAACCAGCTGTTAGGAATTTTACCGTCACTGAAAAGGGGTGGGAGTTTGTATGGGGAAACCATCCGCCGAAAAGGTTTTGGGCACAGGAAACAGCACCCGGAAATCCACATGGGCTGCCACACGAGGTGATAACTCATTATTACCACAGATACCCTATGTCCACCATCCTGGGTTTGTCAATTTGCGCCGCCATTGTAACCGTTTCCGTTGCAGCGTCCACCTGGCTGTTTTGCAAATCCAGAGTTTCGTGCCTAACTCCTTACCGGCTAACACCTAACGCCAGGATGCCGCTTTGCCTGGCCGTGCTTTGCTGCGCCCGCACTGCCCGGGCCGAGACCACCTGGGAGTCCTTGGATCACCTATGGAACAATAACCAACAGATGTTCTGGATTCAATTGCTGATCCCTCTGGCCGCCTTGATTGTAGTGACTCGCCTGCTCAAGTGCGTGTGCTGTGTAGTGCCTTTTTTAGTCGTGGCCGGCGCCGCAGGCGCCGGCGCCTACGAGCACGCGACCACGATGCCGAGCCAAGCGGGAATCTCGTATAACACCATAGTCAACAGAGCAGGCTACGCGCCACTCCCTATCAGCATAACACCAACAAAGATCAAGCTGATACCCACAGTGAACTTGGAGTACGTCACCTGCCACTACAAAACAGGAATGGATTCACCAGCCATCAAATGCTGCGGATCTCAGGAATGTACTCCAACTAACAGGCCTGATGAACAGTGCAAAGTCTTCACAGGGGTTTACCCGTTCATGTGGGGAGGTGCATATTGCTTTTGCGACACTGAGAATACTCAAGTCAGCAAGGCCTACGTAATGAAATCTGACGACTGCCTTGCGGATCATGCTGAAGCATACAAAGCGCACACAGCCTCAGTGCAGGCGTTCCTCAACATCACAGTGGGGGAACACTCTATTGTGACCACCGTGTATGTGAATGGAGAAACTCCTGTGAACTTCAATGGGGTCAAACTAACTGCAGGTCCACTTTCCACAGCTTGGACACCCTTTGACAGAAAAATCGTGCAGTATGCCGGGGAGATCTATAATTACGATTTTCCTGAGTATGGGGCAGGACAACCAGGAGCATTTGGAGACATACAATCCAGAACAGTCTCAAGCTCAGATCTGTATGCCAATACCAACCTAGTGCTGCAGAGACCCAAAGCAGGAGCGATCCATGTGCCATACACTCAGGCACCATCGGGTTTTGAGCAATGGAAGAAAGATAAAGCTCCGTCATTGAAATTCACCGCCCCTTTCGGATGCGAAATATATACAAACCCCATTCGCGCCGAAAATTGTGCTGTAGGGTCAATTCCATTAGCCTTTGACATTCCCGACGCCTTGTTCACCAGGGTGTCAGAAACACCGACACTTTCAGCGGCCGAATGCACTCTTAACGAGTGCGTGTATTCATCCGACTTTGGCGGGATCGCCACGGTCAAGTATTCGGCCAGCAAGTCAGGCAAGTGCGCAGTCCATGTGCCATCAGGGACTGCTACCCTAAAAGAAGCAGCAGTCGAGCTAACCGAGCAAGGGTCGGCGACCATTCATTTCTCGACCGCAAATATCCACCCGGAGTTCAGGCTCCAAATATGCACATCATATGTCACGTGCAAAGGTGATTGTCACCCCCCGAAAGACCACATTGTGACACACCCCCAGTATCACGCCCAAACATTTACAGCCGCGGTGTCAAAAACCGCGTGGACGTGGTTAACATCCCTGCTGGGAGGATCGGCCGTAATTATTATAATTGGCTTAGTGCTGGCTACTATTGTGGCCATGTACGTGCTGACCAACCAGAAACATAAT
>AGE98300
------------------------------ATGTTCCCGTTCCAACCA---ATGTATCCGATGCAGCCAATGCCCTATCGTAATCCATTCGCGGCCCCGCGCAGGCCCTGGTTCCCCAGAACCGACCCTTTTCTGGCGATGCAGGTGCAGGAATTAACCCGCTCGATGGCTAACCTGACGTTCAAGCAACGCCGAGACGCGCCACCTGAGGGGCCACCCGCTAAGAAACCGAAGAGGGAGGCCCCGCAAAAGCAA---AAAGGGGGAGGCCAAGGGAAGAAGAAGAAGAACCAGGGGAAGAAGAAGGCTAAGACGGGGCCGCCTAATCCGAAGGCACAGAGTGGAAACAAGAAG------AAGACCAACAAGAAACCAGGCAAGAGACAGCGCATGGTCATGAAATTGGAATCTGACAAGACATTCCCAATTATGCTGGAAGGGAAGATTAATGGCTATGCTTGCGTGGTCGGAGGGAAGTTATTCAGGCCGATGCACGTGGAAGGCAAGATCGACAACGACGTTTTGGCCGCACTTAAGACGAAGAAAGCATCCAAATATGATCTTGAGTATGCAGATGTGCCACAGAACATGCGGGCCGATACATTCAAGTACACCCATGAGAAGCCCCAAGGCTATTACAGTTGGCATCATGGAGCAGTCCAATATGAAAATGGGCGTTTCACGGTGCCAAAAGGAGTTGGGGCCAAGGGAGACAGCGGACGACCCATTCTGGATAATCAGGGACGGGTGGTCGCTATTGTGCTGGGAGGTGTGAATGAAGGATCTAGGACAGCCCTTTCAGTCGTCATGTGGAACGAGAAGGGAGTAACTGTGAAGTATACTCCGGAGAACTGCGAGCAATGGTCACTAGTGACCACCATGTGCCTGCTCGCCAATGTGACGTTCCCATGTGCCCAACCACCAATTTGCTACGACAGAAAACCAGCAGAGACCTTGGCCATGCTCAGCGTTAACGTTGACAACCCGGGCTACGATGAGCTGCTGGAAGCAGCTGTTAAGTGCCCCGGAAGAAAAAGGAGATCTACCGAGGAGCTGTTTAAGGAGTACAAGCTAACGCGCCCTTACATGGCCAGATGCACCAGATGTGCCGTTGGGAGCTGCCATAGTCCAATAGCAATTGAGGCAGTGAAGAGCGACGGGCACGACGGCTATGTTAGACTTCAGACTTCCTCGCAGTACGGCCTGGACTCCTCTGGCAACTTAAAAGGAAGGACCATGCGGTATGACATGCACGGGACCATTGAAGAGATACCGCTACATCGAGTGTCACTCCACACATCTCGCCCGTGTCACATTGTGGATGGGCATGGTTATTTTCTGCTTGCTAGGTGCCCGGCAGGGGACTCCATCACCATGGAATTTAAGAAAGATTCAGTCACACACTCCTGCTCAGTGCCGTATGAAGTGAAATTTAATCCTGTAGGCAGAGAACTCTACACTCATCCCCCAGAACACGGAGCAGAGCAAGCGTGCCAAGTCTACGCGCATGATGCACAGAACAGAGGAGCTTATGTCGAGATGCACCTCCCGGGCTCAGAAGTGGACAGCAGTTTGGTTTCCTTGAGCGGCAGTTCAGTCACTGTGACACCTCCTGCTGGGACTAGCGCCCTGGTGGAATGCGAGTGCGGCGGCACAAAGATCTCCGAGACCATCAACACGGCAAAACAGTTCAGCCAGTGCACAAAGAAGGAGCAGTGCAGAGCATATCGACTGCAGAACGACAAATGGGTGTATAATTCTGACAAACTGCCCAAAGCTGCGGGAGCCACCCTAAAAGGAAAATTACACGTCCCATTCTTGCTGGCAGACGGCAAATGCACCGTGCCTCTGGCACCGGAACCTATGATAACCTTCGGTTTCCGATCAGTGTCACTGAAACTGCACCCTAAGAATCCCACATATCTGACCACTCGCCAACTTGCTGATGAGCCTCATTACACGCACGAGCTCATATCTGAACCAGCTGTTAGGAATTTTACCGTCACTGAAAAGGGGTGGGAGTTTGTATGGGGAAACCACCCGCCGAAAAGGTTTTGGGCACAGGAAACAGCACCCGGAAATCCACATGGGCTGCCACACGAGGTGATAACTCATTATTACCACAGATACCCTATGTCCACCATCCTGGGTTTGTCAATTTGCGCCGCCATTGTAACCGTTTCCGTTGCAGCGTCCACCTGGCTGTTTTGCAAATCCAGAGTTTCGTGCCTAACTCCTTACCGGCTAACACCCAACGCCAGGATGCCGCTTTGCCTGGCTGTGCTTTGCTGCGCCCGCACTGCCCGGGCCGAGACCACCTGGGAGTCCTTGGATCACCTATGGAACAATAACCAACAGATGTTCTGGATTCAATTGCTGATCCCTCTGGCCGCCTTGATTGTAGTGACTCGCCTGCTCAAGTGCGTGTGCTGTGTAGTGCCTTTTTTAGTCGTGGCCGGCGCCGCAGGCGCCGGCGCCTACGAGCACGCGACCACGATGCCGAGCCAAGCGGGAATCTCGTATAACACCATAGTCAACAGAGCAGGCTACGCACCACTCCCTATCAGCATAACACCAACAAAGATCAAGCTGATACCCACAGTGAACTTGGAGTACGTCACCTGCCACTACAAAACAGGAATGGATTCACCAGCCATCAAATGCTGCGGATCTCAGGAATGTACTCCAACTTACAGGCCTGATGAACAGTGCAAAGTCTTCACAGGGGTTTATCCGTTCATGTGGGGAGGCGCATATTGCTTTTGCGACACTGAGAACACCCAAGTCAGCAAGGCCTACGTAATGAAATCTGACGACTGCCTTGCTGATCACGCTGAAGCATACAAAGCGCACACAGCCTCAGTGCAGGCGTTCCTCAACATCACAGTGGGAGAACACTCTATTGTGACCACCGTGTATGTGAATGGAGAAACTCCTGTGAACTTCAATGGGGTCAAATTAACTGCAGGTCCACTTTCCACAGCTTGGACACCCTTTGACCGCAAAATCGTGCAGTATGCCGGGGAGATCTATAATTACGATTTTCCTGAGTATGGGGCAGGACAACCAGGAGCATTTGGAGACATACAATCCAGAACAGTCTCAAGCTCAGATCTGTATGCCAATACCAATCTAGTGCTGCAGAGACCCAAAGCAGGAGCGATCCATGTGCCATACACTCAGGCACCATCGGGTTTTGAGCAATGGAAGAAAGATAAAGCTCCGTCATTGAAATTCACCGCCCCTTTCGGATGCGAAATATATACAAACCCCATTCGCGCCGAAAATTGTGCTGTAGGGTCAATTCCATTAGCCTTTGACATCCCCGACGCCTTGTTCACCAGGGTGTCAGAAACACCGACACTTTCAGCGGCCGAATGCACTCTTAACGAGTGCGTGTATTCATCCGACTTTGGCGGGATCGCCACGGTCAAGTATTCGGCCAGCAAGTCAGGCAAGTGCGCAGTCCATGTGCCATCAGGGACTGCTACCCTAAAAGAAGCAGCAGTCGAGCTAACCGAGCAAGGGTCGGTGACCATTCATTTCTCGACCGCAAATATCCACCCGGAGTTCAGGCTCCAAATATGCACATCATATGTCACGTGCAAAGGTGATTGTCACCCCCCGAAAGACCACATTGTGACACACCCCCAGTATCACGCCCAAACATTTACAGCCGCGGTGTCAAAAACCGCGTGGACGTGGTTAACATCCCTGCTGGGAGGATCGGCCGTAATTATTATAATTGGCTTAGTGCTGGCTACTATTGTGGCCATGTACGTGCTGACCAACCAGAAACATAAT
>AGE98154
ATGGACTGCGACGTAGTCAAGTCCGCCGAAATGTTTCCTTATCAACCA---ATGTACCCAATGCAGCCCATGCCCTTCCGCAACCCTTTTGCGACTCCCAGAAGACCATGGTTTCCAAGGACCGACCCCTTTTTAGCGATGCAGGTGCAAGAGCTGGCAAGGTCCATGGCCAACTTGACGTTCAAGCAACGGCGAGATGTGCCGCCCGAGGGTCCACCGGCTAAGAAGAAGAAGAAGGACAACTCGCAACAAGGC---GGTCGGAATCAGAACGGAAAGAAAAAGAACAAGCTAGTAAAGAAAAAGAAGAAGACAGGGCCACCACCCCCAAAAAATACT---GGTGGCAAAAAG------AAAGTCAATAGGAAGCCAGGGAAGAGACAACGAATGGTTATGAAGTTGGAGTCAGACAAGACATTCCCTATCATGCTAGATGGAAAAGTTAATGGATATGCATGCGTGGTCGGTGGCAAGCTGTTTAGACCACTGCATGTGGAGGGTAAGATTGACAATGACGTGTTGTCCTCCCTCAAGACCAAAAAGGCATCTAAGTATGATCTGGAGTATGCTGATGTGCCGCAGAGCATGCGCGCAGACACATTTAAATACACTCATGAAAAACCGCAGGGCTATTACAGCTGGCACCATGGAGCAGTACAGTATGAAAATGGCAGATTCACAGTGCCCAAAGGAGTCGGAGCCAAAGGAGATAGCGGTCGCCCCATACTTGACAACCAAGGGCGTGTGGTCGCTATTGTGCTTGGCGGAGTGAATGAAGGCTCCAGAACGGCACTGTCTGTCGTGACGTGGAACGAAAAAGGGGTTACAGTCAAATACACCCCCGAGAATAGCGAGCAGTGGTCCCTGGTGACCACCATGTGCCTGCTAGCCAATGTCACGTTCCCGTGCACCCAACCACCTATCTGCTACGACCGTAAGCCAGCAGAGACTTTGTCCATGCTCAGTCATAACATAGACAATCCTGGTTATGACGAGTTGCTCGAAGCAGTACTGAAATGTCCAGGCAGAGGCAAGAGGTCCACGGAGGAGCTGTTTAAGGAGTACAAGTTAACACGCCCGTACATGGCCAGGTGCATCAGGTGTGCAGTCGGAAGTTGCCACAGCCCCATAGCCATAGAGGCGGTAAGGAGCGAAGGGCACGATGGCTATGTACGACTCCAGACCTCATCTCAGTATGGATTAGACCCATCAGGAAACTTGAAAGGCAGAACCATGAGGTATGATATGCATGGAACCATAGAAGAGATACCGTTGCATCAGGTGTCTGTTCATACCTCACGTCCTTGCCACATAATAGATGGGCATGGATACTTTCTGCTTGCCAGGTGCCCTGCAGGAGACTCCATAACTATGGAATTTAAGAAAGAATCAGTCACCCATTCCTGCTCTGTGCCCTACGAAGTAAAGTTTAATCCTGCGGGAAGAGAACTGTACACACACCCACCAGAGCACGGAGCTGAACAACCTTGTCACGTGTACGCTCACGACGCACAAAATAGGGGAGCTTACGTGGAAATGCACCTTCCAGGATCCGAAGTGGACAGTACTTTACTGTCCATGAGCGGTAGTTCTGTTCATGTGACTCCACCTGCCGGGCAAAGCGTCCAAGTGGAATGCGAATGTGGTGGCACCAAGATTTCTGAAACCATCAATTCAGCTAAACAATACAGTCAGTGCTCAAAGACATCTCAGTGCAGGGCATACCGTACACAGAATGACAAATGGGTGTACAATTCGGACAAACTGCCTAAAGCATCGGGAGAAACTCTCAAAGGCAAATTGCATGTGCCCTTCGTACTGACCGAAGCGAAATGCACAGTACCATTGGCTCCAGAACCCATTATCACCTTTGGGTTCCGCTCTGTGTCTCTGAAACTTCATCCTAAGAACCCCACCTTCCTAACCACGAGGCAGCTGGATGGAGAACCAGCTTACACCCACGAACTTATAACCCACCCTGTAGTGAGAAATTTCTCGGTTACAGAGAAAGGTTGGGAATTTGTGTGGGGAAACCATCCGCCTCAAAGGTACTGGTCTCAAGAAACTGCACCAGGTAATCCACACGGACTACCACACGAGGTGATCACGCATTACTATCACAGGTATCCCATGTCCACCATCCTCGGCTTATCAATCTGTGCGGCGATAGTGACGACATCCATTGCGGCATCCGTATGGCTGTTTTGCAAATCACGGATTTCATGCCTGACCCCCTATCGCTTGACTCCGAATGCCCGCATGCCTCTGTGCTTAGCCGTCTTGTGCTGCGCACGCACAGCCAAAGCCGAAACTACTTGGGAATCCCTAGATCACCTCTGGAACCACAACCAGCAGATGTTCTGGAGTCAGCTGCTAATCCCGCTAGCAGCACTGATAGTTGCTACCCGCTTGCTGAAATGTGTGTGTTGCGTTGTGCCTTTTTTAGTCGTGGCCGGCGCCGTAGGCGCCGGCGCTTACGAGCACGCGACCACGATGCCGAATCAAGTGGGGATCCCGTATAATACCATTGTCAACAGAGCGGGTTATGCACCTCTACCTATTAGCATAGTACCTACTAAAGTGAAGCTGATTCCAACAGTGAATCTTGAGTACATCACATGCCATTACAAGACTGGAATGGATTCACCCGCCATTAAATGCTGCGGCACTCAGGAGTGTTCTCCAACTTACAGGCCGGACGAGCAATGCAAAGTCTTCTCTGGAGTATACCCATTTATGTGGGGAGGGGCGTATTGCTTTTGCGATACGGAGAATACCCAGATAAGCAAGGCGTACGTGACGAAATCGGAAGATTGCGTCACCGATCACGCCCAGGCATACAAAGCACATACAGCCTCAGTCCAAGCCTTCTTAAATATTACAGTTGGAGGACACTCAACGACGGCAGTGGTGTATGTGAATGGAGAGACTCCCGTTAATTTTAATGGAGTGAAGCTGACCGCGGGCCCTCTGTCCACAGCCTGGTCGCCGTTCGACAAGAAGATCGTGCAGTACGCCGGGGAAATTTATAACTATGACTTTCCGGAATATGGAGCCGGCCACGCAGGAGCGTTTGGTGACATCCAGGCTAGGACGGTATCTAGTTCCGATGTGTACGCCAACACAAACCTTGTGCTGCAGAGACCCAAAGCCGGAGCGATCCATGTCCCGTACACCCAGGCCCCATCTGGGTATGAACAATGGAAGAAAGATAAACCACCATCCCTCAAGTTCACAGCCCCGTTCGGTTGTGAAATTTACACCAACCCTATCCGTGCTGAAAACTGCGCTGTGGGATCAATTCCGCTAGCTTTTGACATTCCCGATGCTCTGTTTACCAGGGTGTCCGAAACACCGACATTATCTGCTGCCGAGTGCACTCTGAACGAGTGTGTATATTCATCCGACTTTGGCGGGATCGCTACAGTCAAATACTCGGCGAGCAAGTCAGGCAAATGTGCAGTTCATGTACCCTCAGGCACGGCTACATTGAAAGAAGCCGCAGTCGAGTTGGCCGAACAGGGTTCGGCTACTATACATTTTTCGACTGCTAGCATTCATCCGGAGTTTAGACTCCAGATATGCACGTCTTACGTTACGTGCAAAGGGGATTGTCACCCTCCGAAAGATCACATTGTGACGCATCCCCAATACCACGCCCAGTCATTTACAGCTGCGGTATCAAAAACCGCTTGGACGTGGTTAACATCCTTACTGGGAGGGTCAGCTATAATTATAATAATTGGACTTGTGTTAGCCACAGTTGTGGCTATGTATGTGCTGACCAACCAGAAACATAAT
>AGE98227
------------------------------ATGTTCCCGTTCCAACCA---ATGTATCCTATGCAGCCAATGCCCTACCGCAACCCGTTCGCGGCCCCGCGCAGGCCCTGGTTCCCCAGAACCGACCCTTTTCTGGCGATGCAGGTGCAGGAATTAACCCGCTCGATGGCCAACCTGACGTTCAAGCAACGCCGGGAAGTGCCGCCTGAGGGGCCACCTGCTAAGAAACCGAAGAGGGAGGCCCCGCAAAAACAA---AAAGGGGGGGGCCAAGGGAAGAAGAAGAAGAACCAGGGGAAGAAGAAGGCTAAGACGGGACCGCCCAATCCGAAGGCACAAAATGGAAACAAGAAG------AAGACCAATAAGAAACCAGGCAAGAGACAGCGCATGGTTATGAAACTGGAATCTGATAAGACATTCCCAATCATGCTGGAAGGAAAGATTAACGGCTACGCTTGCGTGGTCGGAGGGAAGTTATTCAGGCCGATGCATGTGGAAGGCAAAATCGACAACGACGTTCTGGCCGCGCTTAAGACGAAGAAAGCGTCCAAATATGATCTTGAGTATGCAGATGTGCCACAGAACATGCGGGCCGATACATTCAAGTACACCCATGAGAAACCCCAAGGCTACTACAGTTGGCACCACGGAGCAGTCCAATATGAAAACGGGCGTTTCACGGTGCCAAAAGGAGTTGGAGCTAAAGGAGACAGTGGGCGACCCATTCTGGATAATCAGGGACGGGTGGTCGCCATTGTGCTAGGAGGTGTGAATGAAGGATCTAGGACAGCCCTTTCAGTCGTCATGTGGAACGAGAAGGGAGTTACTGTGAAGTATACTCCGGAGAATTGCGAGCAATGGTCACTAGTGACCACCATGTGCCTGCTCGCCAATGTGACGTTCCCATGTGCTCAACCACCAATTTGCTACGACAGAAAACCAGCAGAGACCTTGGCCATGCTCAGCGTCAACGTGGACAACCCGGGCTACGACGAGCTGCTAGAAGCAGCTGTTAAATGCCCAGGAAGGAAAAGGAGATCTACTGAGGAGCTGTTTAAGGAGTATAAGCTAACGCGCCCCTACATGGCCAGATGCATTAGGTGCGCCGTTGGGAGCTGCCATAGTCCTATAGCAATCGAGGCAGTGAAGAGCGACGGGCATGACGGCTATGTCAGACTCCAGACTTCCTCACAGTATGGCCTGGATTCTTCCGGCAACTTAAAGGGCAGGACCATGCGGTATGACATGCACGGGACCATTGAAGAGATACCACTACATCAAGTGTCACTTCATACATCTCGCCCGTGTCACATTGTGGATGGGCATGGCTACTTTTTGCTTGCTAGGTGCCCGGCAGGGGATTCCATCACCATGGAATTTAAGAAAGATTCAGTCACACACTCCTGCTCAGTGCCGTATGAAGTGAAATTTAATCCTGTAGGCAGAGAACTCTACACTCACCCCCCAGAACACGGAGCAGAGCAAGCGTGCCAAGTCTACGCACATGATGCACAGAACAGAGGAGCTTATGTCGAGATGCACCTCCCGGGCTCTGAAGTGGACAGCAGTCTGGTCTCTTTGAGCGGCAGTTCAGTCACCGTGACACCTCCTGCCGGGACTAGCGCCCTGGTGGAATGTGAGTGCGGTGGCACAAAGATCTCCGAGACCATCAACAAGGCAAAACAGTTCAGCCAGTGCACAAAGAAGGAGCAGTGCAGAGCATATCGACTGCAGAATGACAAGTGGGTGTATAATTCTGACAAACTGCCCAAAGCAGCGGGAGCCACTCTAAAAGGAAAACTACATGTCCCATTCTTGCTGGCAGACGGCAAATGCACCGTGCCTCTAGCACCGGAACCGATGATAACCTTCGGATTCCGATCAGTGTCACTGAAACTGCACCCCAAGAATCCCACATATCTGACTACCCGCCAACTTGCTGATGAGCCTCATTACACGCACGAGCTCATATCTGAACCGGTTGTTAGGAACTTTTCTGTCACTGAAAAAGGATGGGAGTTTGTATGGGGTAACCACCCGCCGAAAAGGTTTTGGGCACAGGAAACAGCACCCGGGAATCCACATGGGCTGCCGCATGAGGTGATAACTCATTATTACCACAGATACCCCATGTCCACTATCCTGGGTTTGTCAATTTGCGCCGCCATCGTGACCGTTTCCATCGCAGCGTCCACCTGGCTGTTATGCAAATCCAGAGTCTCGTGCCTAACTCCTTACCGGCTAACACCTAACGCCAGGATGCCGCTTTGCCTGGCTGTGCTTTGCTGTGCTCGCACTGCCCGGGCCGAGACCACCTGGGAGTCCTTGGACCATCTATGGAATAATAACCAACAGATGTTCTGGATCCAATTACTGATCCCTCTGGCCGCCTTGATTGTAGTGACTCGCCTGCTCAGATGTGTGTGCTGTGTCGTGCCTTTTTTAGTCGTGGCCGGCGCCGCAGGCGCCGGCGCCTACGAGCACGCGACCACGATGCCGAGCCAAGCGGGAATCCCGTATAACACCATAGTCAACAGAGCAGGCTACGCACCACTCCCTATCAGCATAACACCAACAAAGATCAAGCTGATACCCACAGTGAACTTGGAGTACGTCACCTGCCACTACAAGACCGGAATGGATTCACCAGCCATTAAATGCTGCGGATCGCAGGAATGCACTCCAACTTACAGGCCTGATGAACAGTGCAAAGTCTTTACAGGGGTTTACCCGTTCATGTGGGGAGGGGCATATTGCTTTTGCGACACTGAGAATACCCAAGTCAGCAAGGCTTATGTAATGAAATCTGACGACTGCCTTGCGGATCATGCTGAAGCATACAAAGCGCACACAGCCTCAGTGCAGGCGTTCCTCAACATCACAGTGGGAGAACATTCCATCGTGACCACCGTGTATGTGAATGGAGAAACTCCTGTGAACTTCAATGGGGTCAAATTAACTGCAGGCCCACTTTCCACAGCTTGGACACCTTTTGACCGCAAAATTGTGCAGTATGCCGGGGAGATCTACAACTACGATTTTCCTGAGTACGGGGCAGGACAGCCAGGAGCTTTTGGAGACATACAATCCAGAACAATTTCAAGCTCAGATCTGTACGCCAACACCAACCTAGTGCTGCAGAGACCCAAAGCAGGAGCGATCCATGTGCCATACACACAGGCACCATCGGGTTTTGAGCAATGGAAGAAAGATAAGGCTCCATCATTGAAATTTACCGCCCCTTTCGGATGTGAAATATATACAAACCCCATTCGCGCCGAAAATTGTGCTGTGGGGTCAATTCCATTAGCCTTTGACATCCCTGACGCCTTGTTCACCAGGGTGTCAGAAACACCGACACTATCAGCGGCCGAATGCACTCTTAATGAGTGCGTGTATTCATCTGACTTTGGCGGGATCGCCACAGTCAAGTATTCGGCCAGCAAGTCAGGCAAATGCGCAGTCCATGTGCCATCAGGGACAGCCACCCTAAAAGAAGCAGCAATCGAGTTAGCCGAGCAAGGGTCGGCGACTATTCATTTCTCAACTGCAAACATCCACCCGGAGTTCAGGCTCCAAATATGCACATCATATGTTACGTGCAAAGGTGATTGTCACCCCCCGAAAGACCATATTGTGACACACCCCCAGTATCACGCCCAAACATTTACAGCCGCGGTGTCAAAAACCGCGTGGACGTGGTTAACATCCCTGCTGGGAGGATCAGCTGTAATTATTATAATTGGCTTAGTGCTGGCTACTATTGTGGCCATGTACGTGCTGACCAACCAGAAACATAAT
>AGE98156
[truncated: 95,441 more chars]
