# Supplementary material for: FRESCo: finding regions of excess synonymous constraint in diverse viruses
Source: Genome Biol. 2015 Feb 17;16(1):38. doi: 10.1186/s13059-015-0603-7 (PMC4376164; doi:10.1186/s13059-015-0603-7)
Supplement: Additional file 6: — Table of known elements recovered by FRESCo and putative novel elements identified. [file 13059_2015_603_MOESM6_ESM.xlsx]

## Sheet: Known overlapping elements
Virus	Known overlapping element
Bluetongue	NS4 gene overlapping VP6
Bocavirus	splicing signals
Cucumber mosaic virus	overlapping gene ORF2b
DENV1, 2, 3, 4	chP at start of open reading frame
enterovirus a71	CRE element
HBV P gene	overlapping S, HbsAg, X genes; regulatory elements
HCV1a, 1b	Multiple SCEs correspond to ORF, reported secondary structure.
Hepatitis A virus	CRE
Hepatitis E	Overlapping gene in ORF2,ORF3; Central RNA structual element in ORF2;
IBDV	overlapping gene in polyprotein
JEV	strong central region of constraint corresponds to pseudoknot; also initial region of excess constraint
maize streak virus	Rep overlapping gene
Newcastle	RNA editing site in P gene
poliovirus	possible region of codon usage constraint in structural genes; CRE, RNAse-L and known RNA structural elements in nonstructural genes
Potato virus Y	overlapping PIPO gene
rotavirus	many constrained regions at beginning and end of segments may correspond to packaging/translation initiation signals. Overlapping gene in NSP5.
TBEV	SL-4 at beginning of open reading frame
TuMV	overlapping PIPO gene
VEEV	multiple known synonymous elements recovered including initial replication elements, packaging signal, extended readthrough signal, and start of subgenomic RNA promoter
WNV	cHP and pseudoknot

## Sheet: Putative novel elements
Virus	Region
Bluetongue	Constrained regions at the beginning and end of genes may be packaging/replication signals (as in rotavirus, also a reovirus). Also putative novel element within NS3.
Bocavirus	strong region of excess constraint at beginning of structural gene
CCHV glycoprotein	short constrained element in middle of gene
Cucumber MV	Multiple constrained elements--some may be RNA structural features
DENV1, 2, 3, 4	Weaker signals of constraint (strongest is known cHP at beginning of ORF).
enterovirus a71	Weaker signals of constraint (strongest is known CRE).
FMDV	multiple constrained regions in nonstructural genes--may be RNA structural elements
Hepatitis A	strong signal of excess synonymous constraint at beginning and end of ORF.
Hepatitis E	signal of excess constraint at beginning and end of ORF1; excess constraint at end of ORF2
IBDV	possible RNA structural elements in polymerase, polyprotein
JC virus	assorted putative novel elements
MSV	constrained elements in CP
Newcastle virus	constrained elements in L
PCV	constrained elements in rep, cap genes
Potato virus Y	putative RNA structural element at end of gene
rabies	excess constraint at beginning of NP, within PP, at end of LP
rotavirus	some regions of constraint at beginning and end of genes not previously reported.
TBEV	several weaker signals of excess constraint may indicate potential novel elements.
TuMV	putative RNA structural elements at beginning and end of gene
WNV	several weaker signals of excess constraint may indicate potential novel elements.
