# Supplementary material for: FRESCo: finding regions of excess synonymous constraint in diverse viruses
Source: Genome Biol. 2015 Feb 17;16(1):38. doi: 10.1186/s13059-015-0603-7 (PMC4376164; doi:10.1186/s13059-015-0603-7)
Supplement: Additional file 7: — Table of conserved RNA secondary structure predictions in regions of excess synonymous constraint. [file 13059_2015_603_MOESM7_ESM.xlsx]

## Sheet: Sheet1
Virus	Gene	Codon_start	Length (codons)	SVN RNA-class probability (max over window)
Bluetongue	NS1	0	28	N/A
Bluetongue	NS2	324	30	0.650184
Bluetongue	NS3	0	23	N/A
Bluetongue	NS3	47	49	0.241043
Bluetongue	VP1	0	29	0.402285
Bluetongue	VP2	958	20	N/A
Bluetongue	VP3	876	25	N.A
Bluetongue	VP4	0	23	N/A
Bluetongue	VP4	621	23	N/A
Bluetongue	VP5	0	34	N/A
Bluetongue	VP5	509	26	N/A
Bluetongue	VP6	0	28	0.10992
Bluetongue	VP6	52	91	N/A
Bluetongue	VP7	0	28	N/A
Bluetongue	VP7	325	24	N/A
bocavirus	ns	258	36	N/A
bocavirus	ns	297	23	N/A
bocavirus	ns	605	39	0.608802
bocavirus	structural	0	51	N/A
bocavirus	structural	52	88	0.558383
chikungunya	structural	793	37	0.645632
CucumberMV	VP1a	0	49	0.666949
CucumberMV	VP1a	51	81	0.157682
CucumberMV	VP1a	135	59	N/A
CucumberMV	VP1a	328	21	N/A
CucumberMV	VP1a	491	30	N/A
CucumberMV	VP2a	17	22	0.885778
CucumberMV	VP2a	42	29	0.176789
CucumberMV	VP2a	78	35	N/A
CucumberMV	VP2a	133	22	N/A
CucumberMV	VP2a	171	21	0.483188
CucumberMV	VP2a	484	20	N/A
CucumberMV	VP2a	776	71	0.465175
CucumberMV	VP2b	23	20	N/A
CucumberMV	VP3a	0	59	0.839311
CucumberMV	VP3a	290	38	N/A
CucumberMV	VP3b	94	38	N/A
DENV1	polyprotein	0	83	0.9438
DENV1	polyprotein	1457	28	N/A
DENV1	polyprotein	1555	20	N/A
DENV1	polyprotein	2049	21	N/A
DENV1	polyprotein	2802	20	0.528768
DENV2	polyprotein	0	77	0.997658
DENV2	polyprotein	200	36	N/A
DENV2	polyprotein	586	22	N/A
DENV2	polyprotein	829	24	N/A
DENV2	polyprotein	1921	22	N/A
DENV2	polyprotein	2390	20	N/A
DENV2	polyprotein	2985	22	N/A
DENV3	polyprotein	0	48	0.979631
DENV3	polyprotein	1417	20	N/A
DENV3	polyprotein	2981	20	N/A
DENV3	polyprotein	3026	23	N/A
DENV4	polyprotein	0	37	0.976124
enterovirusA71	polyprotein	100	27	N/A
enterovirusA72	polyprotein	229	25	N/A
enterovirusA73	polyprotein	381	22	N/A
enterovirusA74	polyprotein	553	28	N/A
enterovirusA75	polyprotein	604	30	N/A
enterovirusA76	polyprotein	1207	37	0.132294
FMDV	polyprotein	7	22	N/A
FMDV	polyprotein	977	26	N/A
FMDV	polyprotein	1009	36	N/A
FMDV	polyprotein	1052	152	0.942813
FMDV	polyprotein	1380	56	0.794728
FMDV	polyprotein	1445	20	0.961659
FMDV	polyprotein	1561	34	0.789055
FMDV	polyprotein	1599	41	N/A
FMDV	polyprotein	1642	70	0.652063
FMDV	polyprotein	1717	90	0.998424
FMDV	polyprotein	1811	29	0.142432
FMDV	polyprotein	1894	51	N/A
FMDV	polyprotein	2064	104	0.91025
FMDV	polyprotein	2195	192	0.944257
HCV1a	polyprotein	0	185	0.999044
HCV1a	polyprotein	193	22	0.553208
HCV1a	polyprotein	333	41	0.948918
HCV1a	polyprotein	738	21	0.916928
HCV1a	polyprotein	841	21	N/A
HCV1a	polyprotein	1146	26	0.629523
HCV1a	polyprotein	1372	25	N/A
HCV1a	polyprotein	1454	39	0.183688
HCV1a	polyprotein	1530	46	N/A
HCV1a	polyprotein	1586	35	0.753093
HCV1a	polyprotein	1649	38	0.922544
HCV1a	polyprotein	1798	28	N/A
HCV1a	polyprotein	1994	21	0.299678
HCV1a	polyprotein	2038	36	N/A
HCV1a	polyprotein	2261	27	N/A
HCV1a	polyprotein	2326	37	0.988547
HCV1a	polyprotein	2405	29	0.988708
HCV1a	polyprotein	2481	133	0.910123
HCV1a	polyprotein	2627	199	0.978678
HCV1a	polyprotein	2832	42	0.307024
HCV1a	polyprotein	2876	163	0.999087
HCV1b	polyprotein	0	232	0.995791
HCV1b	polyprotein	264	24	N/A
HCV1b	polyprotein	337	47	0.948646
HCV1b	polyprotein	1346	31	0.991594
HCV1b	polyprotein	1441	20	0.573674
HCV1b	polyprotein	1652	28	N/A
HCV1b	polyprotein	2043	38	N/A
HCV1b	polyprotein	2098	37	N/A
HCV1b	polyprotein	2148	25	0.168332
HCV1b	polyprotein	2255	20	0.31948
HCV1b	polyprotein	2406	30	N/A
HCV1b	polyprotein	2487	49	0.536874
HCV1b	polyprotein	2537	76	0.940113
HCV1b	polyprotein	2624	32	N/A
HCV1b	polyprotein	2664	64	0.997638
HCV1b	polyprotein	2731	135	0.961116
HCV1b	polyprotein	2876	163	0.999077
HepA	polyprotein	0	41	0.934835
HepA	polyprotein	1735	56	0.212252
HepA	polyprotein	2186	47	0.467229
HepE	ORF1	0	70	0.771031
HepE	ORF1	301	22	0.60392
HepE	ORF1	1657	56	N/A
HepE	ORF2	0	135	0.996785
HepE	ORF2	387	53	0.648691
HepE	ORF2	653	24	N/A
HepE	ORF3	33	26	N/A
HepE	ORF3	61	39	0.993441
HepE	ORF3	101	26	N/A
IBDV	polymerase	553	25	N/A
IBDV	polymerase	829	47	0.998376
IBDV	polyprotein	10	91	0.998104
IBDV	polyprotein	130	21	N/A
IBDV	polyprotein	909	35	N/A
IBDV	polyprotein	969	42	0.835552
JCV	largeT	63	25	N/A
JCV	largeT	128	23	N/A
JCV	VP1	0	36	0.201679
JCV	VP1	181	29	N/A
JCV	VP3	185	22	N/A
JEV	polyprotein	0	75	0.99856
JEV	polyprotein	225	21	N/A
JEV	polyprotein	1140	68	0.102003
LASV	L	58	21	0.144909
LASV	L	84	20	N/A
MSV	CP	103	20	N/A
MSV	CP	144	20	0.127757
MSV	CP	180	32	0.146434
MSV	MP	10	23	0.815227
MSV	RepA	225	47	0.44184
Newcastle	L	203	25	N/A
Newcastle	P	162	86	N/A
PCV	cap	11	25	N/A
PCV	cap	114	26	N/A
PCV	cap	212	21	N/A
PCV	rep	127	22	0.361622
PCV	rep	234	48	0.109965
PCV	rep	291	23	N/A
Poliovirus	polyprotein	0	54	N/A
Poliovirus	polyprotein	72	104	0.12142
Poliovirus	polyprotein	218	24	N/A
Poliovirus	polyprotein	265	82	0.536492
Poliovirus	polyprotein	352	42	N/A
Poliovirus	polyprotein	405	24	N/A
Poliovirus	polyprotein	456	39	N/A
Poliovirus	polyprotein	540	49	N/A
Poliovirus	polyprotein	667	39	N/A
Poliovirus	polyprotein	729	25	N/A
Poliovirus	polyprotein	779	41	N/A
Poliovirus	polyprotein	835	54	N/A
Poliovirus	polyprotein	1259	40	0.627126
Poliovirus	polyprotein	1687	42	N/A
Poliovirus	polyprotein	1745	51	N/A
Poliovirus	polyprotein	2053	193	0.573318
PVY	polyprotein	907	71	N/A
PVY	polyprotein	2897	37	N/A
PVY	polyprotein	2945	45	0.114259
PVY	polyprotein	3028	38	0.856228
Rabies	LP	2026	23	0.795201
Rabies	NP	0	21	N/A
Rabies	PP	95	25	N/A
rotavirus	NSP2	0	33	N/A
rotavirus	NSP3	0	28	0.301965
rotavirus	NSP3	288	24	N/A
rotavirus	NSP4	0	25	N/A
rotavirus	NSP4	152	21	N/A
rotavirus	NSP5	16	85	0.851204
rotavirus	VP1	0	38	N/A
rotavirus	VP1	1058	30	N/A
rotavirus	VP2	0	39	N/A
rotavirus	VP2	121	20	N/A
rotavirus	VP2	890	25	0.147827
rotavirus	VP3	0	31	N/A
rotavirus	VP3	815	20	N/A
rotavirus	VP4	0	28	N/A
rotavirus	VP6	0	28	N/A
rotavirus	VP6	372	27	N/A
rotavirus	VP7	0	38	N/A
TBEV	polyprotein	0	46	0.996956
TBEV	polyprotein	1031	26	N/A
TBEV	polyprotein	1683	24	0.954583
TuMV	polyprotein	0	109	0.996534
TuMV	polyprotein	968	84	N/A
TuMV	polyprotein	1763	32	N/A
TuMV	polyprotein	1814	20	N/A
TuMV	polyprotein	2436	34	N/A
TuMV	polyprotein	2997	170	0.946341
VEEV	ns	0	83	0.998561
VEEV	ns	255	117	0.997949
VEEV	ns	1969	64	N/A
VEEV	structural	799	53	0.917861
VEEV	structural	1100	31	0.995496
VEEV	structural	1132	27	0.325365
VEEV	structural	1229	40	0.969348
WNV	polyprotein	0	117	0.998214
WNV	polyprotein	1137	55	0.815442
